# Supplementary material for: Associations between lower-limb muscle activation and knee flexion in post-stroke individuals: A study on the stance-to-swing phases of gait
Source: PLoS One. 2017 Sep 8;12(9):e0183865. doi: 10.1371/journal.pone.0183865 (PMC5590852; doi:10.1371/journal.pone.0183865)
Supplement: S1 Dataset — (ZIP) [file pone.0183865.s001.zip › S1_Dataset/Patient group/6/5/point.csv]

Frame	Time	sacrum.X	sacrum.Y	sacrum.Z	r asis.X	r asis.Y	r asis.Z	r thigh.X	r thigh.Y	r thigh.Z	r bar 1.X	r bar 1.Y	r bar 1.Z	r knee 1.X	r knee 1.Y	r knee 1.Z	r knee 2.X	r knee 2.Y	r knee 2.Z	r bar 2.X	r bar 2.Y	r bar 2.Z	r mall.X	r mall.Y	r mall.Z	r met.X	r met.Y	r met.Z	l asis.X	l asis.Y	l asis.Z	l thigh.X	l thigh.Y	l thigh.Z	l bar 1.X	l bar 1.Y	l bar 1.Z	l knee 1.X	l knee 1.Y	l knee 1.Z	l knee 2.X	l knee 2.Y	l knee 2.Z	l bar 2.X	l bar 2.Y	l bar 2.Z	l mall.X	l mall.Y	l mall.Z
0	0	NaN	NaN	NaN	NaN	NaN	NaN	NaN	NaN	NaN	NaN	NaN	NaN	NaN	NaN	NaN	NaN	NaN	NaN	2.188	0.326	0.194	NaN	NaN	NaN	2.062	0.022	0.196	NaN	NaN	NaN	NaN	NaN	NaN	NaN	NaN	NaN	NaN	NaN	NaN	NaN	NaN	NaN	NaN	NaN	NaN	2.197	0.071	0.6
1	0.005	NaN	NaN	NaN	NaN	NaN	NaN	NaN	NaN	NaN	NaN	NaN	NaN	NaN	NaN	NaN	NaN	NaN	NaN	2.187	0.326	0.194	NaN	NaN	NaN	2.061	0.021	0.195	NaN	NaN	NaN	NaN	NaN	NaN	NaN	NaN	NaN	NaN	NaN	NaN	NaN	NaN	NaN	NaN	NaN	NaN	2.204	0.069	0.598
2	0.01	NaN	NaN	NaN	NaN	NaN	NaN	NaN	NaN	NaN	NaN	NaN	NaN	NaN	NaN	NaN	NaN	NaN	NaN	2.187	0.326	0.194	NaN	NaN	NaN	2.061	0.022	0.194	NaN	NaN	NaN	NaN	NaN	NaN	NaN	NaN	NaN	NaN	NaN	NaN	NaN	NaN	NaN	NaN	NaN	NaN	2.206	0.068	0.598
3	0.015	NaN	NaN	NaN	NaN	NaN	NaN	NaN	NaN	NaN	NaN	NaN	NaN	NaN	NaN	NaN	NaN	NaN	NaN	2.187	0.326	0.194	NaN	NaN	NaN	2.063	0.02	0.194	NaN	NaN	NaN	NaN	NaN	NaN	NaN	NaN	NaN	NaN	NaN	NaN	NaN	NaN	NaN	NaN	NaN	NaN	2.206	0.068	0.598
4	0.02	NaN	NaN	NaN	NaN	NaN	NaN	NaN	NaN	NaN	NaN	NaN	NaN	NaN	NaN	NaN	NaN	NaN	NaN	2.187	0.326	0.194	NaN	NaN	NaN	2.066	0.018	0.196	NaN	NaN	NaN	NaN	NaN	NaN	NaN	NaN	NaN	NaN	NaN	NaN	NaN	NaN	NaN	NaN	NaN	NaN	2.206	0.068	0.598
5	0.025	NaN	NaN	NaN	NaN	NaN	NaN	NaN	NaN	NaN	NaN	NaN	NaN	NaN	NaN	NaN	NaN	NaN	NaN	2.187	0.327	0.194	NaN	NaN	NaN	NaN	NaN	NaN	NaN	NaN	NaN	NaN	NaN	NaN	NaN	NaN	NaN	NaN	NaN	NaN	NaN	NaN	NaN	NaN	NaN	NaN	2.206	0.068	0.598
6	0.03	NaN	NaN	NaN	NaN	NaN	NaN	NaN	NaN	NaN	NaN	NaN	NaN	NaN	NaN	NaN	NaN	NaN	NaN	2.187	0.327	0.194	NaN	NaN	NaN	2.061	0.022	0.194	NaN	NaN	NaN	NaN	NaN	NaN	NaN	NaN	NaN	NaN	NaN	NaN	NaN	NaN	NaN	NaN	NaN	NaN	2.206	0.068	0.598
7	0.035	NaN	NaN	NaN	NaN	NaN	NaN	NaN	NaN	NaN	NaN	NaN	NaN	NaN	NaN	NaN	NaN	NaN	NaN	2.187	0.327	0.194	NaN	NaN	NaN	2.061	0.022	0.194	NaN	NaN	NaN	NaN	NaN	NaN	NaN	NaN	NaN	NaN	NaN	NaN	NaN	NaN	NaN	NaN	NaN	NaN	2.206	0.068	0.598
8	0.04	NaN	NaN	NaN	NaN	NaN	NaN	NaN	NaN	NaN	NaN	NaN	NaN	NaN	NaN	NaN	NaN	NaN	NaN	2.187	0.327	0.194	NaN	NaN	NaN	2.061	0.022	0.194	NaN	NaN	NaN	NaN	NaN	NaN	NaN	NaN	NaN	NaN	NaN	NaN	NaN	NaN	NaN	NaN	NaN	NaN	2.206	0.068	0.598
9	0.045	NaN	NaN	NaN	NaN	NaN	NaN	NaN	NaN	NaN	NaN	NaN	NaN	NaN	NaN	NaN	NaN	NaN	NaN	2.187	0.327	0.194	NaN	NaN	NaN	NaN	NaN	NaN	NaN	NaN	NaN	NaN	NaN	NaN	NaN	NaN	NaN	NaN	NaN	NaN	NaN	NaN	NaN	NaN	NaN	NaN	2.206	0.068	0.598
10	0.05	NaN	NaN	NaN	NaN	NaN	NaN	NaN	NaN	NaN	NaN	NaN	NaN	NaN	NaN	NaN	NaN	NaN	NaN	2.187	0.327	0.194	NaN	NaN	NaN	2.061	0.02	0.196	NaN	NaN	NaN	NaN	NaN	NaN	NaN	NaN	NaN	NaN	NaN	NaN	NaN	NaN	NaN	NaN	NaN	NaN	2.206	0.068	0.598
11	0.055	NaN	NaN	NaN	NaN	NaN	NaN	NaN	NaN	NaN	NaN	NaN	NaN	NaN	NaN	NaN	NaN	NaN	NaN	2.187	0.327	0.194	NaN	NaN	NaN	2.061	0.021	0.196	NaN	NaN	NaN	NaN	NaN	NaN	NaN	NaN	NaN	NaN	NaN	NaN	NaN	NaN	NaN	NaN	NaN	NaN	2.206	0.068	0.598
12	0.06	NaN	NaN	NaN	NaN	NaN	NaN	NaN	NaN	NaN	NaN	NaN	NaN	NaN	NaN	NaN	NaN	NaN	NaN	2.187	0.327	0.194	NaN	NaN	NaN	2.061	0.021	0.196	NaN	NaN	NaN	NaN	NaN	NaN	NaN	NaN	NaN	NaN	NaN	NaN	NaN	NaN	NaN	NaN	NaN	NaN	2.206	0.068	0.598
13	0.065	NaN	NaN	NaN	NaN	NaN	NaN	NaN	NaN	NaN	NaN	NaN	NaN	NaN	NaN	NaN	NaN	NaN	NaN	2.187	0.327	0.194	NaN	NaN	NaN	NaN	NaN	NaN	NaN	NaN	NaN	NaN	NaN	NaN	NaN	NaN	NaN	NaN	NaN	NaN	NaN	NaN	NaN	NaN	NaN	NaN	2.206	0.068	0.598
14	0.07	NaN	NaN	NaN	NaN	NaN	NaN	NaN	NaN	NaN	NaN	NaN	NaN	NaN	NaN	NaN	NaN	NaN	NaN	2.187	0.327	0.194	NaN	NaN	NaN	2.061	0.022	0.194	NaN	NaN	NaN	NaN	NaN	NaN	NaN	NaN	NaN	NaN	NaN	NaN	NaN	NaN	NaN	NaN	NaN	NaN	2.206	0.068	0.598
15	0.075	NaN	NaN	NaN	NaN	NaN	NaN	NaN	NaN	NaN	NaN	NaN	NaN	NaN	NaN	NaN	NaN	NaN	NaN	2.187	0.327	0.194	NaN	NaN	NaN	NaN	NaN	NaN	NaN	NaN	NaN	NaN	NaN	NaN	NaN	NaN	NaN	NaN	NaN	NaN	NaN	NaN	NaN	NaN	NaN	NaN	2.206	0.068	0.598
16	0.08	NaN	NaN	NaN	NaN	NaN	NaN	NaN	NaN	NaN	NaN	NaN	NaN	NaN	NaN	NaN	NaN	NaN	NaN	2.187	0.327	0.194	NaN	NaN	NaN	NaN	NaN	NaN	NaN	NaN	NaN	NaN	NaN	NaN	NaN	NaN	NaN	NaN	NaN	NaN	NaN	NaN	NaN	NaN	NaN	NaN	2.206	0.068	0.598
17	0.085	NaN	NaN	NaN	NaN	NaN	NaN	NaN	NaN	NaN	NaN	NaN	NaN	NaN	NaN	NaN	NaN	NaN	NaN	2.187	0.327	0.194	NaN	NaN	NaN	2.06	0.022	0.194	NaN	NaN	NaN	NaN	NaN	NaN	NaN	NaN	NaN	NaN	NaN	NaN	NaN	NaN	NaN	NaN	NaN	NaN	2.206	0.068	0.598
18	0.09	NaN	NaN	NaN	NaN	NaN	NaN	NaN	NaN	NaN	NaN	NaN	NaN	NaN	NaN	NaN	NaN	NaN	NaN	2.187	0.327	0.194	NaN	NaN	NaN	NaN	NaN	NaN	NaN	NaN	NaN	NaN	NaN	NaN	NaN	NaN	NaN	NaN	NaN	NaN	NaN	NaN	NaN	NaN	NaN	NaN	2.206	0.068	0.598
19	0.095	NaN	NaN	NaN	NaN	NaN	NaN	NaN	NaN	NaN	NaN	NaN	NaN	NaN	NaN	NaN	NaN	NaN	NaN	2.187	0.327	0.194	NaN	NaN	NaN	NaN	NaN	NaN	NaN	NaN	NaN	NaN	NaN	NaN	NaN	NaN	NaN	NaN	NaN	NaN	NaN	NaN	NaN	NaN	NaN	NaN	2.206	0.068	0.598
20	0.1	NaN	NaN	NaN	NaN	NaN	NaN	NaN	NaN	NaN	NaN	NaN	NaN	NaN	NaN	NaN	NaN	NaN	NaN	2.186	0.327	0.194	NaN	NaN	NaN	NaN	NaN	NaN	NaN	NaN	NaN	NaN	NaN	NaN	NaN	NaN	NaN	NaN	NaN	NaN	NaN	NaN	NaN	NaN	NaN	NaN	2.206	0.068	0.598
21	0.105	NaN	NaN	NaN	NaN	NaN	NaN	NaN	NaN	NaN	NaN	NaN	NaN	NaN	NaN	NaN	NaN	NaN	NaN	2.186	0.327	0.194	NaN	NaN	NaN	NaN	NaN	NaN	NaN	NaN	NaN	NaN	NaN	NaN	NaN	NaN	NaN	NaN	NaN	NaN	NaN	NaN	NaN	NaN	NaN	NaN	2.206	0.068	0.598
22	0.11	NaN	NaN	NaN	NaN	NaN	NaN	NaN	NaN	NaN	NaN	NaN	NaN	NaN	NaN	NaN	NaN	NaN	NaN	2.186	0.327	0.194	NaN	NaN	NaN	NaN	NaN	NaN	NaN	NaN	NaN	NaN	NaN	NaN	NaN	NaN	NaN	NaN	NaN	NaN	NaN	NaN	NaN	NaN	NaN	NaN	2.206	0.068	0.598
23	0.115	NaN	NaN	NaN	NaN	NaN	NaN	NaN	NaN	NaN	NaN	NaN	NaN	NaN	NaN	NaN	NaN	NaN	NaN	2.186	0.327	0.194	NaN	NaN	NaN	NaN	NaN	NaN	NaN	NaN	NaN	NaN	NaN	NaN	NaN	NaN	NaN	NaN	NaN	NaN	NaN	NaN	NaN	NaN	NaN	NaN	2.206	0.068	0.598
24	0.12	NaN	NaN	NaN	NaN	NaN	NaN	NaN	NaN	NaN	NaN	NaN	NaN	NaN	NaN	NaN	NaN	NaN	NaN	2.186	0.326	0.194	NaN	NaN	NaN	NaN	NaN	NaN	NaN	NaN	NaN	NaN	NaN	NaN	NaN	NaN	NaN	NaN	NaN	NaN	NaN	NaN	NaN	NaN	NaN	NaN	2.206	0.068	0.598
25	0.125	NaN	NaN	NaN	NaN	NaN	NaN	NaN	NaN	NaN	NaN	NaN	NaN	NaN	NaN	NaN	NaN	NaN	NaN	2.185	0.326	0.194	NaN	NaN	NaN	NaN	NaN	NaN	NaN	NaN	NaN	NaN	NaN	NaN	NaN	NaN	NaN	NaN	NaN	NaN	NaN	NaN	NaN	NaN	NaN	NaN	2.206	0.068	0.598
26	0.13	NaN	NaN	NaN	NaN	NaN	NaN	NaN	NaN	NaN	NaN	NaN	NaN	NaN	NaN	NaN	NaN	NaN	NaN	2.185	0.326	0.194	NaN	NaN	NaN	2.061	0.02	0.196	NaN	NaN	NaN	NaN	NaN	NaN	NaN	NaN	NaN	NaN	NaN	NaN	NaN	NaN	NaN	NaN	NaN	NaN	2.206	0.068	0.598
27	0.135	NaN	NaN	NaN	NaN	NaN	NaN	NaN	NaN	NaN	NaN	NaN	NaN	NaN	NaN	NaN	NaN	NaN	NaN	2.185	0.326	0.194	NaN	NaN	NaN	NaN	NaN	NaN	NaN	NaN	NaN	NaN	NaN	NaN	NaN	NaN	NaN	NaN	NaN	NaN	NaN	NaN	NaN	NaN	NaN	NaN	2.206	0.068	0.598
28	0.14	NaN	NaN	NaN	NaN	NaN	NaN	NaN	NaN	NaN	NaN	NaN	NaN	NaN	NaN	NaN	NaN	NaN	NaN	2.185	0.326	0.194	NaN	NaN	NaN	NaN	NaN	NaN	NaN	NaN	NaN	NaN	NaN	NaN	NaN	NaN	NaN	NaN	NaN	NaN	NaN	NaN	NaN	NaN	NaN	NaN	2.206	0.068	0.598
29	0.145	NaN	NaN	NaN	NaN	NaN	NaN	NaN	NaN	NaN	NaN	NaN	NaN	NaN	NaN	NaN	NaN	NaN	NaN	2.184	0.326	0.194	NaN	NaN	NaN	NaN	NaN	NaN	NaN	NaN	NaN	NaN	NaN	NaN	NaN	NaN	NaN	NaN	NaN	NaN	NaN	NaN	NaN	NaN	NaN	NaN	2.206	0.068	0.598
30	0.15	NaN	NaN	NaN	NaN	NaN	NaN	NaN	NaN	NaN	NaN	NaN	NaN	NaN	NaN	NaN	NaN	NaN	NaN	2.184	0.326	0.194	NaN	NaN	NaN	NaN	NaN	NaN	NaN	NaN	NaN	NaN	NaN	NaN	NaN	NaN	NaN	NaN	NaN	NaN	NaN	NaN	NaN	NaN	NaN	NaN	2.206	0.068	0.598
31	0.155	NaN	NaN	NaN	NaN	NaN	NaN	NaN	NaN	NaN	NaN	NaN	NaN	NaN	NaN	NaN	NaN	NaN	NaN	2.183	0.326	0.194	NaN	NaN	NaN	2.061	0.021	0.196	NaN	NaN	NaN	NaN	NaN	NaN	NaN	NaN	NaN	NaN	NaN	NaN	NaN	NaN	NaN	NaN	NaN	NaN	2.206	0.068	0.598
32	0.16	NaN	NaN	NaN	NaN	NaN	NaN	NaN	NaN	NaN	NaN	NaN	NaN	NaN	NaN	NaN	NaN	NaN	NaN	2.183	0.326	0.194	NaN	NaN	NaN	NaN	NaN	NaN	NaN	NaN	NaN	NaN	NaN	NaN	NaN	NaN	NaN	NaN	NaN	NaN	NaN	NaN	NaN	NaN	NaN	NaN	2.206	0.068	0.598
33	0.165	NaN	NaN	NaN	NaN	NaN	NaN	NaN	NaN	NaN	NaN	NaN	NaN	NaN	NaN	NaN	NaN	NaN	NaN	2.183	0.326	0.194	NaN	NaN	NaN	NaN	NaN	NaN	NaN	NaN	NaN	NaN	NaN	NaN	NaN	NaN	NaN	NaN	NaN	NaN	NaN	NaN	NaN	NaN	NaN	NaN	2.206	0.068	0.598
34	0.17	NaN	NaN	NaN	NaN	NaN	NaN	NaN	NaN	NaN	NaN	NaN	NaN	NaN	NaN	NaN	NaN	NaN	NaN	2.182	0.326	0.194	NaN	NaN	NaN	NaN	NaN	NaN	NaN	NaN	NaN	NaN	NaN	NaN	NaN	NaN	NaN	NaN	NaN	NaN	NaN	NaN	NaN	NaN	NaN	NaN	2.206	0.068	0.598
35	0.175	NaN	NaN	NaN	NaN	NaN	NaN	NaN	NaN	NaN	NaN	NaN	NaN	NaN	NaN	NaN	NaN	NaN	NaN	2.182	0.326	0.194	NaN	NaN	NaN	2.061	0.02	0.196	NaN	NaN	NaN	NaN	NaN	NaN	NaN	NaN	NaN	NaN	NaN	NaN	NaN	NaN	NaN	NaN	NaN	NaN	2.207	0.068	0.598
36	0.18	NaN	NaN	NaN	NaN	NaN	NaN	NaN	NaN	NaN	NaN	NaN	NaN	NaN	NaN	NaN	NaN	NaN	NaN	2.182	0.326	0.194	NaN	NaN	NaN	2.061	0.02	0.196	NaN	NaN	NaN	NaN	NaN	NaN	NaN	NaN	NaN	NaN	NaN	NaN	NaN	NaN	NaN	NaN	NaN	NaN	2.207	0.068	0.598
37	0.185	NaN	NaN	NaN	NaN	NaN	NaN	NaN	NaN	NaN	NaN	NaN	NaN	NaN	NaN	NaN	NaN	NaN	NaN	2.181	0.326	0.194	NaN	NaN	NaN	NaN	NaN	NaN	NaN	NaN	NaN	NaN	NaN	NaN	NaN	NaN	NaN	NaN	NaN	NaN	NaN	NaN	NaN	NaN	NaN	NaN	2.207	0.068	0.598
38	0.19	NaN	NaN	NaN	NaN	NaN	NaN	NaN	NaN	NaN	NaN	NaN	NaN	NaN	NaN	NaN	NaN	NaN	NaN	2.181	0.327	0.194	NaN	NaN	NaN	2.061	0.02	0.196	NaN	NaN	NaN	NaN	NaN	NaN	NaN	NaN	NaN	NaN	NaN	NaN	NaN	NaN	NaN	NaN	NaN	NaN	2.207	0.068	0.598
39	0.195	NaN	NaN	NaN	NaN	NaN	NaN	NaN	NaN	NaN	NaN	NaN	NaN	NaN	NaN	NaN	NaN	NaN	NaN	2.181	0.327	0.194	NaN	NaN	NaN	2.061	0.02	0.196	NaN	NaN	NaN	NaN	NaN	NaN	NaN	NaN	NaN	NaN	NaN	NaN	NaN	NaN	NaN	NaN	NaN	NaN	2.207	0.068	0.598
40	0.2	NaN	NaN	NaN	NaN	NaN	NaN	NaN	NaN	NaN	NaN	NaN	NaN	NaN	NaN	NaN	NaN	NaN	NaN	2.18	0.327	0.194	NaN	NaN	NaN	2.061	0.02	0.196	NaN	NaN	NaN	NaN	NaN	NaN	NaN	NaN	NaN	NaN	NaN	NaN	NaN	NaN	NaN	NaN	NaN	NaN	2.207	0.068	0.598
41	0.205	NaN	NaN	NaN	NaN	NaN	NaN	NaN	NaN	NaN	NaN	NaN	NaN	NaN	NaN	NaN	NaN	NaN	NaN	2.18	0.327	0.194	NaN	NaN	NaN	2.061	0.02	0.196	NaN	NaN	NaN	NaN	NaN	NaN	NaN	NaN	NaN	NaN	NaN	NaN	NaN	NaN	NaN	NaN	NaN	NaN	2.207	0.068	0.598
42	0.21	NaN	NaN	NaN	NaN	NaN	NaN	NaN	NaN	NaN	NaN	NaN	NaN	NaN	NaN	NaN	NaN	NaN	NaN	2.179	0.327	0.194	NaN	NaN	NaN	2.061	0.02	0.197	NaN	NaN	NaN	NaN	NaN	NaN	NaN	NaN	NaN	NaN	NaN	NaN	NaN	NaN	NaN	NaN	NaN	NaN	2.207	0.068	0.598
43	0.215	NaN	NaN	NaN	NaN	NaN	NaN	NaN	NaN	NaN	NaN	NaN	NaN	NaN	NaN	NaN	NaN	NaN	NaN	2.179	0.327	0.194	NaN	NaN	NaN	2.061	0.02	0.197	NaN	NaN	NaN	NaN	NaN	NaN	NaN	NaN	NaN	NaN	NaN	NaN	NaN	NaN	NaN	NaN	NaN	NaN	2.207	0.068	0.598
44	0.22	NaN	NaN	NaN	NaN	NaN	NaN	NaN	NaN	NaN	NaN	NaN	NaN	NaN	NaN	NaN	NaN	NaN	NaN	2.179	0.327	0.194	NaN	NaN	NaN	2.061	0.02	0.197	NaN	NaN	NaN	NaN	NaN	NaN	NaN	NaN	NaN	NaN	NaN	NaN	NaN	NaN	NaN	NaN	NaN	NaN	2.207	0.068	0.598
45	0.225	NaN	NaN	NaN	NaN	NaN	NaN	NaN	NaN	NaN	NaN	NaN	NaN	NaN	NaN	NaN	NaN	NaN	NaN	2.179	0.327	0.194	NaN	NaN	NaN	2.061	0.02	0.197	NaN	NaN	NaN	NaN	NaN	NaN	NaN	NaN	NaN	NaN	NaN	NaN	NaN	NaN	NaN	NaN	NaN	NaN	2.207	0.068	0.598
46	0.23	NaN	NaN	NaN	NaN	NaN	NaN	NaN	NaN	NaN	NaN	NaN	NaN	NaN	NaN	NaN	NaN	NaN	NaN	2.179	0.327	0.194	NaN	NaN	NaN	2.061	0.02	0.196	NaN	NaN	NaN	NaN	NaN	NaN	NaN	NaN	NaN	NaN	NaN	NaN	NaN	NaN	NaN	NaN	NaN	NaN	2.207	0.068	0.598
47	0.235	NaN	NaN	NaN	NaN	NaN	NaN	NaN	NaN	NaN	NaN	NaN	NaN	NaN	NaN	NaN	NaN	NaN	NaN	2.178	0.327	0.194	NaN	NaN	NaN	NaN	NaN	NaN	NaN	NaN	NaN	NaN	NaN	NaN	NaN	NaN	NaN	NaN	NaN	NaN	NaN	NaN	NaN	NaN	NaN	NaN	2.207	0.068	0.598
48	0.24	NaN	NaN	NaN	NaN	NaN	NaN	NaN	NaN	NaN	NaN	NaN	NaN	NaN	NaN	NaN	NaN	NaN	NaN	2.178	0.327	0.194	NaN	NaN	NaN	NaN	NaN	NaN	NaN	NaN	NaN	NaN	NaN	NaN	NaN	NaN	NaN	NaN	NaN	NaN	NaN	NaN	NaN	NaN	NaN	NaN	2.207	0.068	0.598
49	0.245	NaN	NaN	NaN	NaN	NaN	NaN	NaN	NaN	NaN	NaN	NaN	NaN	NaN	NaN	NaN	NaN	NaN	NaN	2.178	0.327	0.194	NaN	NaN	NaN	NaN	NaN	NaN	NaN	NaN	NaN	NaN	NaN	NaN	NaN	NaN	NaN	NaN	NaN	NaN	NaN	NaN	NaN	NaN	NaN	NaN	2.207	0.068	0.598
50	0.25	NaN	NaN	NaN	NaN	NaN	NaN	NaN	NaN	NaN	NaN	NaN	NaN	NaN	NaN	NaN	NaN	NaN	NaN	2.177	0.327	0.194	NaN	NaN	NaN	2.061	0.02	0.197	NaN	NaN	NaN	NaN	NaN	NaN	NaN	NaN	NaN	NaN	NaN	NaN	NaN	NaN	NaN	NaN	NaN	NaN	2.207	0.068	0.598
51	0.255	NaN	NaN	NaN	NaN	NaN	NaN	NaN	NaN	NaN	NaN	NaN	NaN	NaN	NaN	NaN	NaN	NaN	NaN	2.177	0.327	0.194	NaN	NaN	NaN	2.061	0.02	0.197	NaN	NaN	NaN	NaN	NaN	NaN	NaN	NaN	NaN	NaN	NaN	NaN	NaN	NaN	NaN	NaN	NaN	NaN	2.207	0.068	0.598
52	0.26	NaN	NaN	NaN	NaN	NaN	NaN	NaN	NaN	NaN	NaN	NaN	NaN	NaN	NaN	NaN	NaN	NaN	NaN	2.177	0.327	0.194	NaN	NaN	NaN	NaN	NaN	NaN	NaN	NaN	NaN	NaN	NaN	NaN	NaN	NaN	NaN	NaN	NaN	NaN	NaN	NaN	NaN	NaN	NaN	NaN	2.207	0.068	0.598
53	0.265	NaN	NaN	NaN	NaN	NaN	NaN	NaN	NaN	NaN	NaN	NaN	NaN	NaN	NaN	NaN	NaN	NaN	NaN	2.176	0.327	0.194	NaN	NaN	NaN	2.061	0.02	0.197	NaN	NaN	NaN	NaN	NaN	NaN	NaN	NaN	NaN	NaN	NaN	NaN	NaN	NaN	NaN	NaN	NaN	NaN	2.207	0.068	0.598
54	0.27	NaN	NaN	NaN	NaN	NaN	NaN	NaN	NaN	NaN	NaN	NaN	NaN	NaN	NaN	NaN	NaN	NaN	NaN	2.176	0.326	0.194	NaN	NaN	NaN	NaN	NaN	NaN	NaN	NaN	NaN	NaN	NaN	NaN	NaN	NaN	NaN	NaN	NaN	NaN	NaN	NaN	NaN	NaN	NaN	NaN	2.207	0.068	0.598
55	0.275	NaN	NaN	NaN	NaN	NaN	NaN	NaN	NaN	NaN	NaN	NaN	NaN	NaN	NaN	NaN	NaN	NaN	NaN	2.18	0.325	0.195	NaN	NaN	NaN	2.061	0.02	0.197	NaN	NaN	NaN	NaN	NaN	NaN	NaN	NaN	NaN	NaN	NaN	NaN	NaN	NaN	NaN	NaN	NaN	NaN	2.207	0.068	0.598
56	0.28	NaN	NaN	NaN	NaN	NaN	NaN	NaN	NaN	NaN	NaN	NaN	NaN	NaN	NaN	NaN	NaN	NaN	NaN	2.186	0.323	0.195	NaN	NaN	NaN	2.061	0.02	0.197	NaN	NaN	NaN	NaN	NaN	NaN	NaN	NaN	NaN	NaN	NaN	NaN	NaN	NaN	NaN	NaN	NaN	NaN	2.207	0.068	0.598
57	0.285	NaN	NaN	NaN	NaN	NaN	NaN	NaN	NaN	NaN	NaN	NaN	NaN	NaN	NaN	NaN	NaN	NaN	NaN	2.178	0.325	0.194	NaN	NaN	NaN	NaN	NaN	NaN	NaN	NaN	NaN	NaN	NaN	NaN	NaN	NaN	NaN	NaN	NaN	NaN	NaN	NaN	NaN	NaN	NaN	NaN	2.207	0.068	0.598
58	0.29	NaN	NaN	NaN	NaN	NaN	NaN	NaN	NaN	NaN	NaN	NaN	NaN	NaN	NaN	NaN	NaN	NaN	NaN	2.176	0.326	0.194	NaN	NaN	NaN	NaN	NaN	NaN	NaN	NaN	NaN	NaN	NaN	NaN	NaN	NaN	NaN	NaN	NaN	NaN	NaN	NaN	NaN	NaN	NaN	NaN	2.207	0.068	0.598
59	0.295	NaN	NaN	NaN	NaN	NaN	NaN	NaN	NaN	NaN	NaN	NaN	NaN	NaN	NaN	NaN	NaN	NaN	NaN	2.175	0.326	0.194	NaN	NaN	NaN	NaN	NaN	NaN	NaN	NaN	NaN	NaN	NaN	NaN	NaN	NaN	NaN	NaN	NaN	NaN	NaN	NaN	NaN	NaN	NaN	NaN	2.207	0.068	0.598
60	0.3	NaN	NaN	NaN	NaN	NaN	NaN	NaN	NaN	NaN	NaN	NaN	NaN	NaN	NaN	NaN	NaN	NaN	NaN	2.175	0.326	0.194	NaN	NaN	NaN	NaN	NaN	NaN	NaN	NaN	NaN	NaN	NaN	NaN	NaN	NaN	NaN	NaN	NaN	NaN	NaN	NaN	NaN	NaN	NaN	NaN	2.207	0.068	0.598
61	0.305	NaN	NaN	NaN	NaN	NaN	NaN	NaN	NaN	NaN	NaN	NaN	NaN	NaN	NaN	NaN	NaN	NaN	NaN	2.175	0.326	0.194	NaN	NaN	NaN	2.061	0.021	0.195	NaN	NaN	NaN	NaN	NaN	NaN	NaN	NaN	NaN	NaN	NaN	NaN	NaN	NaN	NaN	NaN	NaN	NaN	2.207	0.068	0.598
62	0.31	NaN	NaN	NaN	NaN	NaN	NaN	NaN	NaN	NaN	NaN	NaN	NaN	NaN	NaN	NaN	NaN	NaN	NaN	2.175	0.326	0.194	NaN	NaN	NaN	2.061	0.02	0.196	NaN	NaN	NaN	NaN	NaN	NaN	NaN	NaN	NaN	NaN	NaN	NaN	NaN	NaN	NaN	NaN	NaN	NaN	2.207	0.068	0.598
63	0.315	NaN	NaN	NaN	NaN	NaN	NaN	NaN	NaN	NaN	NaN	NaN	NaN	NaN	NaN	NaN	NaN	NaN	NaN	2.175	0.326	0.194	NaN	NaN	NaN	NaN	NaN	NaN	NaN	NaN	NaN	NaN	NaN	NaN	NaN	NaN	NaN	NaN	NaN	NaN	NaN	NaN	NaN	NaN	NaN	NaN	2.207	0.068	0.598
64	0.32	NaN	NaN	NaN	NaN	NaN	NaN	NaN	NaN	NaN	NaN	NaN	NaN	NaN	NaN	NaN	NaN	NaN	NaN	2.175	0.325	0.194	NaN	NaN	NaN	2.061	0.02	0.197	NaN	NaN	NaN	NaN	NaN	NaN	NaN	NaN	NaN	NaN	NaN	NaN	NaN	NaN	NaN	NaN	NaN	NaN	2.207	0.068	0.598
65	0.325	NaN	NaN	NaN	NaN	NaN	NaN	NaN	NaN	NaN	NaN	NaN	NaN	NaN	NaN	NaN	NaN	NaN	NaN	2.175	0.325	0.194	NaN	NaN	NaN	2.061	0.02	0.197	NaN	NaN	NaN	NaN	NaN	NaN	NaN	NaN	NaN	NaN	NaN	NaN	NaN	NaN	NaN	NaN	NaN	NaN	2.207	0.068	0.598
66	0.33	NaN	NaN	NaN	NaN	NaN	NaN	NaN	NaN	NaN	NaN	NaN	NaN	NaN	NaN	NaN	NaN	NaN	NaN	2.175	0.325	0.194	NaN	NaN	NaN	NaN	NaN	NaN	NaN	NaN	NaN	NaN	NaN	NaN	NaN	NaN	NaN	NaN	NaN	NaN	NaN	NaN	NaN	NaN	NaN	NaN	2.207	0.068	0.598
67	0.335	NaN	NaN	NaN	NaN	NaN	NaN	NaN	NaN	NaN	NaN	NaN	NaN	NaN	NaN	NaN	NaN	NaN	NaN	2.175	0.325	0.194	NaN	NaN	NaN	2.061	0.02	0.197	NaN	NaN	NaN	NaN	NaN	NaN	NaN	NaN	NaN	NaN	NaN	NaN	NaN	NaN	NaN	NaN	NaN	NaN	2.205	0.069	0.599
68	0.34	NaN	NaN	NaN	NaN	NaN	NaN	NaN	NaN	NaN	NaN	NaN	NaN	NaN	NaN	NaN	NaN	NaN	NaN	2.175	0.325	0.194	NaN	NaN	NaN	NaN	NaN	NaN	NaN	NaN	NaN	NaN	NaN	NaN	NaN	NaN	NaN	NaN	NaN	NaN	NaN	NaN	NaN	NaN	NaN	NaN	2.2	0.07	0.6
69	0.345	NaN	NaN	NaN	NaN	NaN	NaN	NaN	NaN	NaN	NaN	NaN	NaN	NaN	NaN	NaN	NaN	NaN	NaN	2.175	0.325	0.194	NaN	NaN	NaN	2.061	0.02	0.197	NaN	NaN	NaN	NaN	NaN	NaN	NaN	NaN	NaN	NaN	NaN	NaN	NaN	NaN	NaN	NaN	NaN	NaN	2.199	0.07	0.6
70	0.35	NaN	NaN	NaN	NaN	NaN	NaN	NaN	NaN	NaN	NaN	NaN	NaN	NaN	NaN	NaN	NaN	NaN	NaN	2.175	0.325	0.194	NaN	NaN	NaN	NaN	NaN	NaN	NaN	NaN	NaN	NaN	NaN	NaN	NaN	NaN	NaN	NaN	NaN	NaN	NaN	NaN	NaN	NaN	NaN	NaN	2.199	0.07	0.6
71	0.355	NaN	NaN	NaN	NaN	NaN	NaN	NaN	NaN	NaN	NaN	NaN	NaN	NaN	NaN	NaN	NaN	NaN	NaN	2.175	0.325	0.194	NaN	NaN	NaN	2.062	0.019	0.197	NaN	NaN	NaN	NaN	NaN	NaN	NaN	NaN	NaN	NaN	NaN	NaN	NaN	NaN	NaN	NaN	NaN	NaN	2.199	0.071	0.6
72	0.36	NaN	NaN	NaN	NaN	NaN	NaN	NaN	NaN	NaN	NaN	NaN	NaN	NaN	NaN	NaN	NaN	NaN	NaN	2.175	0.325	0.194	NaN	NaN	NaN	NaN	NaN	NaN	NaN	NaN	NaN	NaN	NaN	NaN	NaN	NaN	NaN	NaN	NaN	NaN	NaN	NaN	NaN	NaN	NaN	NaN	2.198	0.071	0.6
73	0.365	NaN	NaN	NaN	NaN	NaN	NaN	NaN	NaN	NaN	NaN	NaN	NaN	NaN	NaN	NaN	NaN	NaN	NaN	2.175	0.325	0.194	NaN	NaN	NaN	2.062	0.019	0.197	NaN	NaN	NaN	NaN	NaN	NaN	NaN	NaN	NaN	NaN	NaN	NaN	NaN	NaN	NaN	NaN	NaN	NaN	2.198	0.071	0.6
74	0.37	NaN	NaN	NaN	NaN	NaN	NaN	NaN	NaN	NaN	NaN	NaN	NaN	NaN	NaN	NaN	NaN	NaN	NaN	2.175	0.325	0.194	NaN	NaN	NaN	2.062	0.019	0.197	NaN	NaN	NaN	NaN	NaN	NaN	NaN	NaN	NaN	NaN	NaN	NaN	NaN	NaN	NaN	NaN	NaN	NaN	2.198	0.071	0.6
75	0.375	NaN	NaN	NaN	NaN	NaN	NaN	NaN	NaN	NaN	NaN	NaN	NaN	NaN	NaN	NaN	NaN	NaN	NaN	2.175	0.325	0.194	NaN	NaN	NaN	2.062	0.019	0.197	NaN	NaN	NaN	NaN	NaN	NaN	NaN	NaN	NaN	NaN	NaN	NaN	NaN	NaN	NaN	NaN	NaN	NaN	2.198	0.071	0.6
76	0.38	NaN	NaN	NaN	NaN	NaN	NaN	NaN	NaN	NaN	NaN	NaN	NaN	NaN	NaN	NaN	NaN	NaN	NaN	2.175	0.324	0.194	NaN	NaN	NaN	2.062	0.019	0.197	NaN	NaN	NaN	NaN	NaN	NaN	NaN	NaN	NaN	NaN	NaN	NaN	NaN	NaN	NaN	NaN	NaN	NaN	2.198	0.071	0.6
77	0.385	NaN	NaN	NaN	NaN	NaN	NaN	NaN	NaN	NaN	NaN	NaN	NaN	NaN	NaN	NaN	NaN	NaN	NaN	2.175	0.324	0.194	NaN	NaN	NaN	2.062	0.019	0.197	NaN	NaN	NaN	NaN	NaN	NaN	NaN	NaN	NaN	NaN	NaN	NaN	NaN	NaN	NaN	NaN	NaN	NaN	2.198	0.071	0.6
78	0.39	NaN	NaN	NaN	NaN	NaN	NaN	NaN	NaN	NaN	NaN	NaN	NaN	NaN	NaN	NaN	NaN	NaN	NaN	2.175	0.324	0.194	NaN	NaN	NaN	2.062	0.019	0.197	NaN	NaN	NaN	NaN	NaN	NaN	NaN	NaN	NaN	NaN	NaN	NaN	NaN	NaN	NaN	NaN	NaN	NaN	2.198	0.071	0.6
79	0.395	NaN	NaN	NaN	NaN	NaN	NaN	NaN	NaN	NaN	NaN	NaN	NaN	NaN	NaN	NaN	NaN	NaN	NaN	2.175	0.324	0.194	NaN	NaN	NaN	2.062	0.019	0.197	NaN	NaN	NaN	NaN	NaN	NaN	NaN	NaN	NaN	NaN	NaN	NaN	NaN	NaN	NaN	NaN	NaN	NaN	2.198	0.071	0.6
80	0.4	NaN	NaN	NaN	NaN	NaN	NaN	NaN	NaN	NaN	NaN	NaN	NaN	NaN	NaN	NaN	NaN	NaN	NaN	2.175	0.324	0.194	NaN	NaN	NaN	2.062	0.019	0.197	NaN	NaN	NaN	NaN	NaN	NaN	NaN	NaN	NaN	NaN	NaN	NaN	NaN	NaN	NaN	NaN	NaN	NaN	2.198	0.071	0.6
81	0.405	NaN	NaN	NaN	NaN	NaN	NaN	NaN	NaN	NaN	NaN	NaN	NaN	NaN	NaN	NaN	NaN	NaN	NaN	2.175	0.325	0.194	NaN	NaN	NaN	NaN	NaN	NaN	NaN	NaN	NaN	NaN	NaN	NaN	NaN	NaN	NaN	NaN	NaN	NaN	NaN	NaN	NaN	NaN	NaN	NaN	2.198	0.071	0.6
82	0.41	NaN	NaN	NaN	NaN	NaN	NaN	NaN	NaN	NaN	NaN	NaN	NaN	NaN	NaN	NaN	NaN	NaN	NaN	2.175	0.325	0.194	NaN	NaN	NaN	2.062	0.019	0.197	NaN	NaN	NaN	NaN	NaN	NaN	NaN	NaN	NaN	NaN	NaN	NaN	NaN	NaN	NaN	NaN	NaN	NaN	2.198	0.071	0.6
83	0.415	NaN	NaN	NaN	NaN	NaN	NaN	NaN	NaN	NaN	NaN	NaN	NaN	NaN	NaN	NaN	NaN	NaN	NaN	2.175	0.325	0.194	NaN	NaN	NaN	2.062	0.019	0.197	NaN	NaN	NaN	NaN	NaN	NaN	NaN	NaN	NaN	NaN	NaN	NaN	NaN	NaN	NaN	NaN	NaN	NaN	2.197	0.071	0.6
84	0.42	NaN	NaN	NaN	NaN	NaN	NaN	NaN	NaN	NaN	NaN	NaN	NaN	NaN	NaN	NaN	NaN	NaN	NaN	2.175	0.325	0.194	NaN	NaN	NaN	2.062	0.019	0.197	NaN	NaN	NaN	NaN	NaN	NaN	NaN	NaN	NaN	NaN	NaN	NaN	NaN	NaN	NaN	NaN	NaN	NaN	2.197	0.071	0.6
85	0.425	NaN	NaN	NaN	NaN	NaN	NaN	NaN	NaN	NaN	NaN	NaN	NaN	NaN	NaN	NaN	NaN	NaN	NaN	2.175	0.325	0.194	NaN	NaN	NaN	2.062	0.019	0.197	NaN	NaN	NaN	NaN	NaN	NaN	NaN	NaN	NaN	NaN	NaN	NaN	NaN	NaN	NaN	NaN	NaN	NaN	2.197	0.071	0.6
86	0.43	NaN	NaN	NaN	NaN	NaN	NaN	NaN	NaN	NaN	NaN	NaN	NaN	NaN	NaN	NaN	NaN	NaN	NaN	2.175	0.325	0.194	NaN	NaN	NaN	2.062	0.019	0.197	NaN	NaN	NaN	NaN	NaN	NaN	NaN	NaN	NaN	NaN	NaN	NaN	NaN	NaN	NaN	NaN	NaN	NaN	2.197	0.071	0.6
87	0.435	NaN	NaN	NaN	NaN	NaN	NaN	NaN	NaN	NaN	NaN	NaN	NaN	NaN	NaN	NaN	NaN	NaN	NaN	2.175	0.325	0.194	NaN	NaN	NaN	2.062	0.019	0.197	NaN	NaN	NaN	NaN	NaN	NaN	NaN	NaN	NaN	NaN	NaN	NaN	NaN	NaN	NaN	NaN	NaN	NaN	2.197	0.071	0.6
88	0.44	NaN	NaN	NaN	NaN	NaN	NaN	NaN	NaN	NaN	NaN	NaN	NaN	NaN	NaN	NaN	NaN	NaN	NaN	2.175	0.325	0.194	NaN	NaN	NaN	2.062	0.019	0.197	NaN	NaN	NaN	NaN	NaN	NaN	NaN	NaN	NaN	NaN	NaN	NaN	NaN	NaN	NaN	NaN	NaN	NaN	2.197	0.071	0.6
89	0.445	NaN	NaN	NaN	NaN	NaN	NaN	NaN	NaN	NaN	NaN	NaN	NaN	NaN	NaN	NaN	NaN	NaN	NaN	2.175	0.325	0.194	NaN	NaN	NaN	2.062	0.019	0.197	NaN	NaN	NaN	NaN	NaN	NaN	NaN	NaN	NaN	NaN	NaN	NaN	NaN	NaN	NaN	NaN	NaN	NaN	2.197	0.071	0.6
90	0.45	NaN	NaN	NaN	NaN	NaN	NaN	NaN	NaN	NaN	NaN	NaN	NaN	NaN	NaN	NaN	NaN	NaN	NaN	2.175	0.325	0.194	NaN	NaN	NaN	2.062	0.019	0.197	NaN	NaN	NaN	NaN	NaN	NaN	NaN	NaN	NaN	NaN	NaN	NaN	NaN	NaN	NaN	NaN	NaN	NaN	2.197	0.071	0.6
91	0.455	NaN	NaN	NaN	NaN	NaN	NaN	NaN	NaN	NaN	NaN	NaN	NaN	NaN	NaN	NaN	NaN	NaN	NaN	2.175	0.325	0.194	NaN	NaN	NaN	2.062	0.019	0.197	NaN	NaN	NaN	NaN	NaN	NaN	NaN	NaN	NaN	NaN	NaN	NaN	NaN	NaN	NaN	NaN	NaN	NaN	2.197	0.071	0.6
92	0.46	NaN	NaN	NaN	NaN	NaN	NaN	NaN	NaN	NaN	NaN	NaN	NaN	NaN	NaN	NaN	NaN	NaN	NaN	2.174	0.325	0.194	NaN	NaN	NaN	2.062	0.019	0.197	NaN	NaN	NaN	NaN	NaN	NaN	NaN	NaN	NaN	NaN	NaN	NaN	NaN	NaN	NaN	NaN	NaN	NaN	2.197	0.071	0.6
93	0.465	NaN	NaN	NaN	NaN	NaN	NaN	NaN	NaN	NaN	NaN	NaN	NaN	NaN	NaN	NaN	NaN	NaN	NaN	2.174	0.325	0.194	NaN	NaN	NaN	2.062	0.019	0.197	NaN	NaN	NaN	NaN	NaN	NaN	NaN	NaN	NaN	NaN	NaN	NaN	NaN	NaN	NaN	NaN	NaN	NaN	2.197	0.071	0.6
94	0.47	NaN	NaN	NaN	NaN	NaN	NaN	NaN	NaN	NaN	NaN	NaN	NaN	NaN	NaN	NaN	NaN	NaN	NaN	2.174	0.325	0.194	NaN	NaN	NaN	2.062	0.019	0.197	NaN	NaN	NaN	NaN	NaN	NaN	NaN	NaN	NaN	NaN	NaN	NaN	NaN	NaN	NaN	NaN	NaN	NaN	2.197	0.071	0.6
95	0.475	NaN	NaN	NaN	NaN	NaN	NaN	NaN	NaN	NaN	NaN	NaN	NaN	NaN	NaN	NaN	NaN	NaN	NaN	2.174	0.326	0.194	NaN	NaN	NaN	NaN	NaN	NaN	NaN	NaN	NaN	NaN	NaN	NaN	NaN	NaN	NaN	NaN	NaN	NaN	NaN	NaN	NaN	NaN	NaN	NaN	2.197	0.071	0.6
96	0.48	NaN	NaN	NaN	NaN	NaN	NaN	NaN	NaN	NaN	NaN	NaN	NaN	NaN	NaN	NaN	NaN	NaN	NaN	2.174	0.326	0.194	NaN	NaN	NaN	2.062	0.019	0.197	NaN	NaN	NaN	NaN	NaN	NaN	NaN	NaN	NaN	NaN	NaN	NaN	NaN	NaN	NaN	NaN	NaN	NaN	2.197	0.071	0.6
97	0.485	NaN	NaN	NaN	NaN	NaN	NaN	NaN	NaN	NaN	NaN	NaN	NaN	NaN	NaN	NaN	NaN	NaN	NaN	2.174	0.326	0.194	NaN	NaN	NaN	NaN	NaN	NaN	NaN	NaN	NaN	NaN	NaN	NaN	NaN	NaN	NaN	NaN	NaN	NaN	NaN	NaN	NaN	NaN	NaN	NaN	2.197	0.071	0.6
98	0.49	NaN	NaN	NaN	NaN	NaN	NaN	NaN	NaN	NaN	NaN	NaN	NaN	NaN	NaN	NaN	NaN	NaN	NaN	2.174	0.326	0.194	NaN	NaN	NaN	NaN	NaN	NaN	NaN	NaN	NaN	NaN	NaN	NaN	NaN	NaN	NaN	NaN	NaN	NaN	NaN	NaN	NaN	NaN	NaN	NaN	2.197	0.071	0.6
99	0.495	NaN	NaN	NaN	NaN	NaN	NaN	NaN	NaN	NaN	NaN	NaN	NaN	NaN	NaN	NaN	NaN	NaN	NaN	2.174	0.326	0.194	NaN	NaN	NaN	NaN	NaN	NaN	NaN	NaN	NaN	NaN	NaN	NaN	NaN	NaN	NaN	NaN	NaN	NaN	NaN	NaN	NaN	NaN	NaN	NaN	2.197	0.071	0.6
100	0.5	NaN	NaN	NaN	NaN	NaN	NaN	NaN	NaN	NaN	NaN	NaN	NaN	NaN	NaN	NaN	NaN	NaN	NaN	2.174	0.326	0.194	NaN	NaN	NaN	2.061	0.02	0.197	NaN	NaN	NaN	NaN	NaN	NaN	NaN	NaN	NaN	NaN	NaN	NaN	NaN	NaN	NaN	NaN	NaN	NaN	2.197	0.071	0.6
101	0.505	NaN	NaN	NaN	NaN	NaN	NaN	NaN	NaN	NaN	NaN	NaN	NaN	NaN	NaN	NaN	NaN	NaN	NaN	2.174	0.327	0.194	NaN	NaN	NaN	NaN	NaN	NaN	NaN	NaN	NaN	NaN	NaN	NaN	NaN	NaN	NaN	NaN	NaN	NaN	NaN	NaN	NaN	NaN	NaN	NaN	2.197	0.071	0.6
102	0.51	NaN	NaN	NaN	NaN	NaN	NaN	NaN	NaN	NaN	NaN	NaN	NaN	NaN	NaN	NaN	NaN	NaN	NaN	2.174	0.327	0.194	NaN	NaN	NaN	NaN	NaN	NaN	NaN	NaN	NaN	NaN	NaN	NaN	NaN	NaN	NaN	NaN	NaN	NaN	NaN	NaN	NaN	NaN	NaN	NaN	2.197	0.071	0.6
103	0.515	NaN	NaN	NaN	NaN	NaN	NaN	NaN	NaN	NaN	NaN	NaN	NaN	NaN	NaN	NaN	NaN	NaN	NaN	2.175	0.327	0.194	NaN	NaN	NaN	NaN	NaN	NaN	NaN	NaN	NaN	NaN	NaN	NaN	NaN	NaN	NaN	NaN	NaN	NaN	NaN	NaN	NaN	NaN	NaN	NaN	2.197	0.071	0.6
104	0.52	NaN	NaN	NaN	NaN	NaN	NaN	NaN	NaN	NaN	NaN	NaN	NaN	NaN	NaN	NaN	NaN	NaN	NaN	2.176	0.326	0.195	NaN	NaN	NaN	NaN	NaN	NaN	NaN	NaN	NaN	NaN	NaN	NaN	NaN	NaN	NaN	NaN	NaN	NaN	NaN	NaN	NaN	NaN	NaN	NaN	2.197	0.071	0.6
105	0.525	NaN	NaN	NaN	NaN	NaN	NaN	NaN	NaN	NaN	NaN	NaN	NaN	NaN	NaN	NaN	NaN	NaN	NaN	2.177	0.326	0.195	NaN	NaN	NaN	2.061	0.02	0.197	NaN	NaN	NaN	NaN	NaN	NaN	NaN	NaN	NaN	NaN	NaN	NaN	NaN	NaN	NaN	NaN	NaN	NaN	2.197	0.071	0.6
106	0.53	NaN	NaN	NaN	NaN	NaN	NaN	NaN	NaN	NaN	NaN	NaN	NaN	NaN	NaN	NaN	NaN	NaN	NaN	2.177	0.326	0.195	NaN	NaN	NaN	NaN	NaN	NaN	NaN	NaN	NaN	NaN	NaN	NaN	NaN	NaN	NaN	NaN	NaN	NaN	NaN	NaN	NaN	NaN	NaN	NaN	2.197	0.071	0.6
107	0.535	NaN	NaN	NaN	NaN	NaN	NaN	NaN	NaN	NaN	NaN	NaN	NaN	NaN	NaN	NaN	NaN	NaN	NaN	2.178	0.326	0.195	NaN	NaN	NaN	NaN	NaN	NaN	NaN	NaN	NaN	NaN	NaN	NaN	NaN	NaN	NaN	NaN	NaN	NaN	NaN	NaN	NaN	NaN	NaN	NaN	2.197	0.071	0.6
108	0.54	NaN	NaN	NaN	NaN	NaN	NaN	NaN	NaN	NaN	NaN	NaN	NaN	NaN	NaN	NaN	NaN	NaN	NaN	2.179	0.326	0.195	NaN	NaN	NaN	2.061	0.02	0.197	NaN	NaN	NaN	NaN	NaN	NaN	NaN	NaN	NaN	NaN	NaN	NaN	NaN	NaN	NaN	NaN	NaN	NaN	2.198	0.071	0.6
109	0.545	NaN	NaN	NaN	NaN	NaN	NaN	NaN	NaN	NaN	NaN	NaN	NaN	NaN	NaN	NaN	NaN	NaN	NaN	2.18	0.326	0.195	NaN	NaN	NaN	NaN	NaN	NaN	NaN	NaN	NaN	NaN	NaN	NaN	NaN	NaN	NaN	NaN	NaN	NaN	NaN	NaN	NaN	NaN	NaN	NaN	2.198	0.071	0.6
110	0.55	NaN	NaN	NaN	NaN	NaN	NaN	NaN	NaN	NaN	NaN	NaN	NaN	NaN	NaN	NaN	NaN	NaN	NaN	2.18	0.326	0.195	NaN	NaN	NaN	2.061	0.02	0.197	NaN	NaN	NaN	NaN	NaN	NaN	NaN	NaN	NaN	NaN	NaN	NaN	NaN	NaN	NaN	NaN	NaN	NaN	2.198	0.071	0.6
111	0.555	NaN	NaN	NaN	NaN	NaN	NaN	NaN	NaN	NaN	NaN	NaN	NaN	NaN	NaN	NaN	NaN	NaN	NaN	2.181	0.326	0.195	NaN	NaN	NaN	2.061	0.02	0.197	NaN	NaN	NaN	NaN	NaN	NaN	NaN	NaN	NaN	NaN	NaN	NaN	NaN	NaN	NaN	NaN	NaN	NaN	2.197	0.071	0.6
112	0.56	NaN	NaN	NaN	NaN	NaN	NaN	NaN	NaN	NaN	NaN	NaN	NaN	NaN	NaN	NaN	NaN	NaN	NaN	2.182	0.326	0.195	NaN	NaN	NaN	NaN	NaN	NaN	NaN	NaN	NaN	NaN	NaN	NaN	NaN	NaN	NaN	NaN	NaN	NaN	NaN	NaN	NaN	NaN	NaN	NaN	2.198	0.071	0.6
113	0.565	NaN	NaN	NaN	NaN	NaN	NaN	NaN	NaN	NaN	NaN	NaN	NaN	NaN	NaN	NaN	NaN	NaN	NaN	2.183	0.326	0.195	NaN	NaN	NaN	2.061	0.02	0.196	NaN	NaN	NaN	NaN	NaN	NaN	NaN	NaN	NaN	NaN	NaN	NaN	NaN	NaN	NaN	NaN	NaN	NaN	2.198	0.071	0.6
114	0.57	NaN	NaN	NaN	NaN	NaN	NaN	NaN	NaN	NaN	NaN	NaN	NaN	NaN	NaN	NaN	NaN	NaN	NaN	2.183	0.326	0.196	NaN	NaN	NaN	2.061	0.02	0.196	NaN	NaN	NaN	NaN	NaN	NaN	NaN	NaN	NaN	NaN	NaN	NaN	NaN	NaN	NaN	NaN	NaN	NaN	2.198	0.071	0.6
115	0.575	NaN	NaN	NaN	NaN	NaN	NaN	NaN	NaN	NaN	NaN	NaN	NaN	NaN	NaN	NaN	NaN	NaN	NaN	2.183	0.327	0.196	NaN	NaN	NaN	2.061	0.02	0.196	NaN	NaN	NaN	NaN	NaN	NaN	NaN	NaN	NaN	NaN	NaN	NaN	NaN	NaN	NaN	NaN	NaN	NaN	2.198	0.071	0.6
116	0.58	NaN	NaN	NaN	NaN	NaN	NaN	NaN	NaN	NaN	NaN	NaN	NaN	NaN	NaN	NaN	NaN	NaN	NaN	2.183	0.327	0.196	NaN	NaN	NaN	2.061	0.021	0.196	NaN	NaN	NaN	NaN	NaN	NaN	NaN	NaN	NaN	NaN	NaN	NaN	NaN	NaN	NaN	NaN	NaN	NaN	2.198	0.071	0.6
117	0.585	NaN	NaN	NaN	NaN	NaN	NaN	NaN	NaN	NaN	NaN	NaN	NaN	NaN	NaN	NaN	NaN	NaN	NaN	2.184	0.327	0.196	NaN	NaN	NaN	2.061	0.021	0.195	NaN	NaN	NaN	NaN	NaN	NaN	NaN	NaN	NaN	NaN	NaN	NaN	NaN	NaN	NaN	NaN	NaN	NaN	2.198	0.071	0.6
118	0.59	NaN	NaN	NaN	NaN	NaN	NaN	NaN	NaN	NaN	NaN	NaN	NaN	NaN	NaN	NaN	NaN	NaN	NaN	2.184	0.327	0.196	NaN	NaN	NaN	2.061	0.02	0.196	NaN	NaN	NaN	NaN	NaN	NaN	NaN	NaN	NaN	NaN	NaN	NaN	NaN	NaN	NaN	NaN	NaN	NaN	2.197	0.071	0.6
119	0.595	NaN	NaN	NaN	NaN	NaN	NaN	NaN	NaN	NaN	NaN	NaN	NaN	NaN	NaN	NaN	NaN	NaN	NaN	2.184	0.328	0.196	NaN	NaN	NaN	2.061	0.021	0.196	NaN	NaN	NaN	NaN	NaN	NaN	NaN	NaN	NaN	NaN	NaN	NaN	NaN	NaN	NaN	NaN	NaN	NaN	2.197	0.071	0.6
120	0.6	NaN	NaN	NaN	NaN	NaN	NaN	NaN	NaN	NaN	NaN	NaN	NaN	NaN	NaN	NaN	NaN	NaN	NaN	2.185	0.328	0.196	NaN	NaN	NaN	2.06	0.021	0.194	NaN	NaN	NaN	NaN	NaN	NaN	NaN	NaN	NaN	NaN	NaN	NaN	NaN	NaN	NaN	NaN	NaN	NaN	2.197	0.071	0.6
121	0.605	NaN	NaN	NaN	NaN	NaN	NaN	NaN	NaN	NaN	NaN	NaN	NaN	NaN	NaN	NaN	NaN	NaN	NaN	2.186	0.328	0.196	NaN	NaN	NaN	2.06	0.021	0.195	NaN	NaN	NaN	NaN	NaN	NaN	NaN	NaN	NaN	NaN	NaN	NaN	NaN	NaN	NaN	NaN	NaN	NaN	2.198	0.071	0.6
122	0.61	NaN	NaN	NaN	NaN	NaN	NaN	NaN	NaN	NaN	NaN	NaN	NaN	NaN	NaN	NaN	NaN	NaN	NaN	2.187	0.328	0.196	NaN	NaN	NaN	2.061	0.021	0.196	NaN	NaN	NaN	NaN	NaN	NaN	NaN	NaN	NaN	NaN	NaN	NaN	NaN	NaN	NaN	NaN	NaN	NaN	2.198	0.071	0.6
123	0.615	NaN	NaN	NaN	NaN	NaN	NaN	NaN	NaN	NaN	NaN	NaN	NaN	NaN	NaN	NaN	NaN	NaN	NaN	2.187	0.328	0.197	NaN	NaN	NaN	2.06	0.021	0.196	NaN	NaN	NaN	NaN	NaN	NaN	NaN	NaN	NaN	NaN	NaN	NaN	NaN	NaN	NaN	NaN	NaN	NaN	2.198	0.071	0.6
124	0.62	NaN	NaN	NaN	NaN	NaN	NaN	NaN	NaN	NaN	NaN	NaN	NaN	NaN	NaN	NaN	NaN	NaN	NaN	2.188	0.328	0.197	NaN	NaN	NaN	2.06	0.021	0.195	NaN	NaN	NaN	NaN	NaN	NaN	NaN	NaN	NaN	NaN	NaN	NaN	NaN	NaN	NaN	NaN	NaN	NaN	2.198	0.071	0.6
125	0.625	NaN	NaN	NaN	NaN	NaN	NaN	NaN	NaN	NaN	NaN	NaN	NaN	NaN	NaN	NaN	NaN	NaN	NaN	2.188	0.328	0.197	NaN	NaN	NaN	2.06	0.02	0.196	NaN	NaN	NaN	NaN	NaN	NaN	NaN	NaN	NaN	NaN	NaN	NaN	NaN	NaN	NaN	NaN	NaN	NaN	2.198	0.071	0.6
126	0.63	NaN	NaN	NaN	NaN	NaN	NaN	NaN	NaN	NaN	NaN	NaN	NaN	NaN	NaN	NaN	NaN	NaN	NaN	2.188	0.329	0.197	NaN	NaN	NaN	2.06	0.02	0.197	NaN	NaN	NaN	NaN	NaN	NaN	NaN	NaN	NaN	NaN	NaN	NaN	NaN	NaN	NaN	NaN	NaN	NaN	2.198	0.071	0.6
127	0.635	NaN	NaN	NaN	NaN	NaN	NaN	NaN	NaN	NaN	NaN	NaN	NaN	NaN	NaN	NaN	NaN	NaN	NaN	2.188	0.329	0.197	NaN	NaN	NaN	2.06	0.02	0.197	NaN	NaN	NaN	NaN	NaN	NaN	NaN	NaN	NaN	NaN	NaN	NaN	NaN	NaN	NaN	NaN	NaN	NaN	2.198	0.071	0.6
128	0.64	NaN	NaN	NaN	NaN	NaN	NaN	NaN	NaN	NaN	NaN	NaN	NaN	NaN	NaN	NaN	NaN	NaN	NaN	2.188	0.329	0.197	NaN	NaN	NaN	2.06	0.02	0.197	NaN	NaN	NaN	NaN	NaN	NaN	NaN	NaN	NaN	NaN	NaN	NaN	NaN	NaN	NaN	NaN	NaN	NaN	2.198	0.071	0.6
129	0.645	NaN	NaN	NaN	NaN	NaN	NaN	NaN	NaN	NaN	NaN	NaN	NaN	NaN	NaN	NaN	NaN	NaN	NaN	2.188	0.33	0.198	NaN	NaN	NaN	NaN	NaN	NaN	NaN	NaN	NaN	NaN	NaN	NaN	NaN	NaN	NaN	NaN	NaN	NaN	NaN	NaN	NaN	NaN	NaN	NaN	2.198	0.071	0.6
130	0.65	NaN	NaN	NaN	NaN	NaN	NaN	NaN	NaN	NaN	NaN	NaN	NaN	NaN	NaN	NaN	NaN	NaN	NaN	2.189	0.33	0.198	NaN	NaN	NaN	2.073	0.016	0.195	NaN	NaN	NaN	NaN	NaN	NaN	NaN	NaN	NaN	NaN	NaN	NaN	NaN	NaN	NaN	NaN	NaN	NaN	2.198	0.071	0.6
131	0.655	NaN	NaN	NaN	NaN	NaN	NaN	NaN	NaN	NaN	NaN	NaN	NaN	NaN	NaN	NaN	NaN	NaN	NaN	2.189	0.33	0.198	NaN	NaN	NaN	2.073	0.016	0.195	NaN	NaN	NaN	NaN	NaN	NaN	NaN	NaN	NaN	NaN	NaN	NaN	2.18	0.429	0.645	NaN	NaN	NaN	2.198	0.071	0.6
132	0.66	NaN	NaN	NaN	NaN	NaN	NaN	NaN	NaN	NaN	NaN	NaN	NaN	NaN	NaN	NaN	NaN	NaN	NaN	2.19	0.329	0.199	NaN	NaN	NaN	2.073	0.016	0.195	NaN	NaN	NaN	NaN	NaN	NaN	NaN	NaN	NaN	NaN	NaN	NaN	2.18	0.429	0.644	NaN	NaN	NaN	2.198	0.071	0.6
133	0.665	NaN	NaN	NaN	NaN	NaN	NaN	NaN	NaN	NaN	NaN	NaN	NaN	NaN	NaN	NaN	NaN	NaN	NaN	2.191	0.329	0.199	NaN	NaN	NaN	2.073	0.016	0.195	NaN	NaN	NaN	NaN	NaN	NaN	NaN	NaN	NaN	NaN	NaN	NaN	2.181	0.429	0.644	NaN	NaN	NaN	2.198	0.071	0.6
134	0.67	NaN	NaN	NaN	NaN	NaN	NaN	NaN	NaN	NaN	NaN	NaN	NaN	NaN	NaN	NaN	NaN	NaN	NaN	2.192	0.329	0.2	NaN	NaN	NaN	2.073	0.016	0.195	NaN	NaN	NaN	NaN	NaN	NaN	NaN	NaN	NaN	NaN	NaN	NaN	2.181	0.429	0.644	NaN	NaN	NaN	2.198	0.071	0.6
135	0.675	NaN	NaN	NaN	NaN	NaN	NaN	NaN	NaN	NaN	NaN	NaN	NaN	NaN	NaN	NaN	NaN	NaN	NaN	2.193	0.328	0.2	NaN	NaN	NaN	2.073	0.016	0.195	NaN	NaN	NaN	NaN	NaN	NaN	NaN	NaN	NaN	NaN	NaN	NaN	2.181	0.429	0.644	NaN	NaN	NaN	2.198	0.071	0.6
136	0.68	NaN	NaN	NaN	NaN	NaN	NaN	NaN	NaN	NaN	NaN	NaN	NaN	NaN	NaN	NaN	NaN	NaN	NaN	2.194	0.328	0.201	NaN	NaN	NaN	2.074	0.016	0.195	NaN	NaN	NaN	NaN	NaN	NaN	NaN	NaN	NaN	NaN	NaN	NaN	2.182	0.429	0.643	NaN	NaN	NaN	2.198	0.071	0.6
137	0.685	NaN	NaN	NaN	NaN	NaN	NaN	NaN	NaN	NaN	NaN	NaN	NaN	NaN	NaN	NaN	NaN	NaN	NaN	2.195	0.328	0.201	NaN	NaN	NaN	2.075	0.016	0.195	NaN	NaN	NaN	NaN	NaN	NaN	NaN	NaN	NaN	NaN	NaN	NaN	2.182	0.429	0.643	NaN	NaN	NaN	2.198	0.071	0.6
138	0.69	NaN	NaN	NaN	NaN	NaN	NaN	NaN	NaN	NaN	NaN	NaN	NaN	NaN	NaN	NaN	NaN	NaN	NaN	2.197	0.327	0.202	NaN	NaN	NaN	2.077	0.016	0.195	NaN	NaN	NaN	NaN	NaN	NaN	NaN	NaN	NaN	NaN	NaN	NaN	2.182	0.429	0.643	NaN	NaN	NaN	2.198	0.071	0.6
139	0.695	NaN	NaN	NaN	NaN	NaN	NaN	NaN	NaN	NaN	NaN	NaN	NaN	NaN	NaN	NaN	NaN	NaN	NaN	2.199	0.327	0.203	NaN	NaN	NaN	2.079	0.017	0.196	NaN	NaN	NaN	NaN	NaN	NaN	NaN	NaN	NaN	NaN	NaN	NaN	2.182	0.429	0.643	NaN	NaN	NaN	2.198	0.071	0.6
140	0.7	NaN	NaN	NaN	NaN	NaN	NaN	NaN	NaN	NaN	NaN	NaN	NaN	NaN	NaN	NaN	NaN	NaN	NaN	2.198	0.327	0.204	NaN	NaN	NaN	2.08	0.017	0.196	NaN	NaN	NaN	NaN	NaN	NaN	NaN	NaN	NaN	NaN	NaN	NaN	2.182	0.429	0.643	NaN	NaN	NaN	2.198	0.071	0.6
141	0.705	NaN	NaN	NaN	NaN	NaN	NaN	NaN	NaN	NaN	NaN	NaN	NaN	NaN	NaN	NaN	NaN	NaN	NaN	2.197	0.328	0.205	NaN	NaN	NaN	2.08	0.017	0.196	NaN	NaN	NaN	NaN	NaN	NaN	NaN	NaN	NaN	NaN	NaN	NaN	2.182	0.429	0.643	NaN	NaN	NaN	2.198	0.071	0.6
142	0.71	NaN	NaN	NaN	NaN	NaN	NaN	NaN	NaN	NaN	NaN	NaN	NaN	NaN	NaN	NaN	NaN	NaN	NaN	2.198	0.328	0.206	NaN	NaN	NaN	2.08	0.017	0.196	NaN	NaN	NaN	NaN	NaN	NaN	NaN	NaN	NaN	NaN	NaN	NaN	NaN	NaN	NaN	NaN	NaN	NaN	2.198	0.071	0.6
143	0.715	NaN	NaN	NaN	NaN	NaN	NaN	NaN	NaN	NaN	NaN	NaN	NaN	NaN	NaN	NaN	NaN	NaN	NaN	2.199	0.327	0.207	NaN	NaN	NaN	2.08	0.017	0.196	NaN	NaN	NaN	NaN	NaN	NaN	NaN	NaN	NaN	NaN	NaN	NaN	NaN	NaN	NaN	NaN	NaN	NaN	2.198	0.071	0.6
144	0.72	NaN	NaN	NaN	NaN	NaN	NaN	NaN	NaN	NaN	NaN	NaN	NaN	NaN	NaN	NaN	NaN	NaN	NaN	2.2	0.327	0.208	NaN	NaN	NaN	2.08	0.017	0.196	NaN	NaN	NaN	NaN	NaN	NaN	NaN	NaN	NaN	NaN	NaN	NaN	NaN	NaN	NaN	NaN	NaN	NaN	2.198	0.071	0.6
145	0.725	NaN	NaN	NaN	NaN	NaN	NaN	NaN	NaN	NaN	NaN	NaN	NaN	NaN	NaN	NaN	NaN	NaN	NaN	2.2	0.327	0.209	NaN	NaN	NaN	2.08	0.017	0.196	NaN	NaN	NaN	NaN	NaN	NaN	NaN	NaN	NaN	NaN	NaN	NaN	NaN	NaN	NaN	NaN	NaN	NaN	2.198	0.071	0.6
146	0.73	NaN	NaN	NaN	NaN	NaN	NaN	NaN	NaN	NaN	NaN	NaN	NaN	NaN	NaN	NaN	NaN	NaN	NaN	2.201	0.327	0.21	NaN	NaN	NaN	2.08	0.017	0.196	NaN	NaN	NaN	NaN	NaN	NaN	NaN	NaN	NaN	NaN	NaN	NaN	NaN	NaN	NaN	NaN	NaN	NaN	2.198	0.071	0.6
147	0.735	NaN	NaN	NaN	NaN	NaN	NaN	NaN	NaN	NaN	NaN	NaN	NaN	NaN	NaN	NaN	NaN	NaN	NaN	2.202	0.326	0.211	NaN	NaN	NaN	2.08	0.017	0.197	NaN	NaN	NaN	NaN	NaN	NaN	NaN	NaN	NaN	NaN	NaN	NaN	NaN	NaN	NaN	NaN	NaN	NaN	2.198	0.071	0.6
148	0.74	NaN	NaN	NaN	NaN	NaN	NaN	NaN	NaN	NaN	NaN	NaN	NaN	NaN	NaN	NaN	NaN	NaN	NaN	2.203	0.326	0.212	NaN	NaN	NaN	2.08	0.017	0.197	NaN	NaN	NaN	NaN	NaN	NaN	NaN	NaN	NaN	NaN	NaN	NaN	NaN	NaN	NaN	NaN	NaN	NaN	2.198	0.071	0.6
149	0.745	NaN	NaN	NaN	NaN	NaN	NaN	NaN	NaN	NaN	NaN	NaN	NaN	NaN	NaN	NaN	NaN	NaN	NaN	2.204	0.326	0.213	NaN	NaN	NaN	2.079	0.018	0.197	NaN	NaN	NaN	NaN	NaN	NaN	NaN	NaN	NaN	NaN	NaN	NaN	NaN	NaN	NaN	NaN	NaN	NaN	2.198	0.071	0.6
150	0.75	NaN	NaN	NaN	NaN	NaN	NaN	NaN	NaN	NaN	NaN	NaN	NaN	NaN	NaN	NaN	NaN	NaN	NaN	2.205	0.325	0.214	NaN	NaN	NaN	2.078	0.018	0.197	NaN	NaN	NaN	NaN	NaN	NaN	NaN	NaN	NaN	NaN	NaN	NaN	NaN	NaN	NaN	NaN	NaN	NaN	2.198	0.071	0.6
151	0.755	NaN	NaN	NaN	NaN	NaN	NaN	NaN	NaN	NaN	NaN	NaN	NaN	NaN	NaN	NaN	NaN	NaN	NaN	2.205	0.325	0.215	NaN	NaN	NaN	2.078	0.018	0.197	NaN	NaN	NaN	NaN	NaN	NaN	NaN	NaN	NaN	NaN	NaN	NaN	NaN	NaN	NaN	NaN	NaN	NaN	2.198	0.071	0.6
152	0.76	NaN	NaN	NaN	NaN	NaN	NaN	NaN	NaN	NaN	NaN	NaN	NaN	NaN	NaN	NaN	NaN	NaN	NaN	2.206	0.325	0.215	NaN	NaN	NaN	2.078	0.018	0.198	NaN	NaN	NaN	NaN	NaN	NaN	NaN	NaN	NaN	NaN	NaN	NaN	NaN	NaN	NaN	NaN	NaN	NaN	2.198	0.071	0.6
153	0.765	NaN	NaN	NaN	NaN	NaN	NaN	NaN	NaN	NaN	NaN	NaN	NaN	NaN	NaN	NaN	NaN	NaN	NaN	2.206	0.325	0.216	NaN	NaN	NaN	2.078	0.018	0.198	NaN	NaN	NaN	NaN	NaN	NaN	NaN	NaN	NaN	NaN	NaN	NaN	NaN	NaN	NaN	NaN	NaN	NaN	2.198	0.071	0.6
154	0.77	NaN	NaN	NaN	NaN	NaN	NaN	NaN	NaN	NaN	NaN	NaN	NaN	NaN	NaN	NaN	NaN	NaN	NaN	2.207	0.325	0.216	NaN	NaN	NaN	2.078	0.018	0.197	NaN	NaN	NaN	NaN	NaN	NaN	NaN	NaN	NaN	NaN	NaN	NaN	NaN	NaN	NaN	NaN	NaN	NaN	2.198	0.071	0.6
155	0.775	NaN	NaN	NaN	NaN	NaN	NaN	NaN	NaN	NaN	NaN	NaN	NaN	NaN	NaN	NaN	NaN	NaN	NaN	2.207	0.325	0.216	NaN	NaN	NaN	2.079	0.018	0.197	NaN	NaN	NaN	NaN	NaN	NaN	NaN	NaN	NaN	NaN	NaN	NaN	NaN	NaN	NaN	NaN	NaN	NaN	2.197	0.071	0.6
156	0.78	NaN	NaN	NaN	NaN	NaN	NaN	NaN	NaN	NaN	NaN	NaN	NaN	NaN	NaN	NaN	NaN	NaN	NaN	2.207	0.325	0.216	NaN	NaN	NaN	2.079	0.017	0.197	NaN	NaN	NaN	NaN	NaN	NaN	NaN	NaN	NaN	NaN	NaN	NaN	NaN	NaN	NaN	NaN	NaN	NaN	2.197	0.071	0.6
157	0.785	NaN	NaN	NaN	NaN	NaN	NaN	NaN	NaN	NaN	NaN	NaN	NaN	NaN	NaN	NaN	NaN	NaN	NaN	2.207	0.325	0.215	NaN	NaN	NaN	2.08	0.017	0.197	NaN	NaN	NaN	NaN	NaN	NaN	NaN	NaN	NaN	NaN	NaN	NaN	NaN	NaN	NaN	NaN	NaN	NaN	2.197	0.071	0.6
158	0.79	NaN	NaN	NaN	NaN	NaN	NaN	NaN	NaN	NaN	NaN	NaN	NaN	NaN	NaN	NaN	NaN	NaN	NaN	2.207	0.325	0.215	NaN	NaN	NaN	2.08	0.017	0.197	NaN	NaN	NaN	NaN	NaN	NaN	NaN	NaN	NaN	NaN	NaN	NaN	2.177	0.427	0.639	NaN	NaN	NaN	2.197	0.071	0.6
159	0.795	NaN	NaN	NaN	NaN	NaN	NaN	NaN	NaN	NaN	NaN	NaN	NaN	NaN	NaN	NaN	NaN	NaN	NaN	2.206	0.325	0.214	NaN	NaN	NaN	2.08	0.017	0.197	NaN	NaN	NaN	NaN	NaN	NaN	NaN	NaN	NaN	NaN	NaN	NaN	NaN	NaN	NaN	NaN	NaN	NaN	2.197	0.071	0.6
160	0.8	NaN	NaN	NaN	NaN	NaN	NaN	NaN	NaN	NaN	NaN	NaN	NaN	NaN	NaN	NaN	NaN	NaN	NaN	2.206	0.325	0.214	NaN	NaN	NaN	2.081	0.016	0.196	NaN	NaN	NaN	NaN	NaN	NaN	NaN	NaN	NaN	NaN	NaN	NaN	2.176	0.428	0.639	NaN	NaN	NaN	2.197	0.071	0.6
161	0.805	NaN	NaN	NaN	NaN	NaN	NaN	NaN	NaN	NaN	NaN	NaN	NaN	NaN	NaN	NaN	NaN	NaN	NaN	2.205	0.325	0.213	NaN	NaN	NaN	2.081	0.016	0.196	NaN	NaN	NaN	NaN	NaN	NaN	NaN	NaN	NaN	NaN	NaN	NaN	2.176	0.428	0.639	NaN	NaN	NaN	2.197	0.071	0.6
162	0.81	NaN	NaN	NaN	NaN	NaN	NaN	NaN	NaN	NaN	NaN	NaN	NaN	NaN	NaN	NaN	NaN	NaN	NaN	2.204	0.325	0.212	NaN	NaN	NaN	2.08	0.016	0.196	NaN	NaN	NaN	NaN	NaN	NaN	NaN	NaN	NaN	NaN	NaN	NaN	2.175	0.428	0.639	NaN	NaN	NaN	2.197	0.071	0.6
163	0.815	NaN	NaN	NaN	NaN	NaN	NaN	NaN	NaN	NaN	NaN	NaN	NaN	NaN	NaN	NaN	NaN	NaN	NaN	2.204	0.325	0.211	NaN	NaN	NaN	2.08	0.016	0.196	NaN	NaN	NaN	NaN	NaN	NaN	NaN	NaN	NaN	NaN	NaN	NaN	2.175	0.428	0.639	NaN	NaN	NaN	2.197	0.071	0.6
164	0.82	NaN	NaN	NaN	NaN	NaN	NaN	NaN	NaN	NaN	NaN	NaN	NaN	NaN	NaN	NaN	NaN	NaN	NaN	2.203	0.325	0.211	NaN	NaN	NaN	2.08	0.017	0.196	NaN	NaN	NaN	NaN	NaN	NaN	NaN	NaN	NaN	NaN	NaN	NaN	2.175	0.428	0.639	NaN	NaN	NaN	2.197	0.071	0.6
165	0.825	NaN	NaN	NaN	NaN	NaN	NaN	NaN	NaN	NaN	NaN	NaN	NaN	NaN	NaN	NaN	NaN	NaN	NaN	2.203	0.324	0.21	NaN	NaN	NaN	2.08	0.017	0.196	NaN	NaN	NaN	NaN	NaN	NaN	NaN	NaN	NaN	NaN	NaN	NaN	2.175	0.428	0.64	NaN	NaN	NaN	2.197	0.071	0.6
166	0.83	NaN	NaN	NaN	NaN	NaN	NaN	NaN	NaN	NaN	NaN	NaN	NaN	NaN	NaN	NaN	NaN	NaN	NaN	2.202	0.324	0.209	NaN	NaN	NaN	2.08	0.017	0.196	NaN	NaN	NaN	NaN	NaN	NaN	NaN	NaN	NaN	NaN	NaN	NaN	2.174	0.428	0.64	NaN	NaN	NaN	2.197	0.071	0.6
167	0.835	NaN	NaN	NaN	NaN	NaN	NaN	NaN	NaN	NaN	NaN	NaN	NaN	NaN	NaN	NaN	NaN	NaN	NaN	2.202	0.324	0.208	NaN	NaN	NaN	2.08	0.017	0.196	NaN	NaN	NaN	NaN	NaN	NaN	NaN	NaN	NaN	NaN	NaN	NaN	2.174	0.428	0.64	NaN	NaN	NaN	2.197	0.071	0.6
168	0.84	NaN	NaN	NaN	NaN	NaN	NaN	NaN	NaN	NaN	NaN	NaN	NaN	NaN	NaN	NaN	NaN	NaN	NaN	2.201	0.324	0.208	NaN	NaN	NaN	2.08	0.017	0.196	NaN	NaN	NaN	NaN	NaN	NaN	NaN	NaN	NaN	NaN	NaN	NaN	2.174	0.428	0.64	NaN	NaN	NaN	2.197	0.071	0.6
169	0.845	NaN	NaN	NaN	NaN	NaN	NaN	NaN	NaN	NaN	NaN	NaN	NaN	NaN	NaN	NaN	NaN	NaN	NaN	2.201	0.324	0.207	NaN	NaN	NaN	2.08	0.017	0.196	NaN	NaN	NaN	NaN	NaN	NaN	NaN	NaN	NaN	NaN	NaN	NaN	2.173	0.428	0.64	NaN	NaN	NaN	2.197	0.071	0.6
170	0.85	NaN	NaN	NaN	NaN	NaN	NaN	NaN	NaN	NaN	NaN	NaN	NaN	NaN	NaN	NaN	NaN	NaN	NaN	2.201	0.323	0.207	NaN	NaN	NaN	2.08	0.017	0.196	NaN	NaN	NaN	NaN	NaN	NaN	NaN	NaN	NaN	NaN	NaN	NaN	2.173	0.428	0.64	NaN	NaN	NaN	2.197	0.071	0.6
171	0.855	NaN	NaN	NaN	NaN	NaN	NaN	NaN	NaN	NaN	NaN	NaN	NaN	NaN	NaN	NaN	NaN	NaN	NaN	2.202	0.323	0.207	NaN	NaN	NaN	2.08	0.017	0.196	NaN	NaN	NaN	NaN	NaN	NaN	NaN	NaN	NaN	NaN	NaN	NaN	2.172	0.429	0.64	NaN	NaN	NaN	2.197	0.071	0.6
172	0.86	NaN	NaN	NaN	NaN	NaN	NaN	NaN	NaN	NaN	NaN	NaN	NaN	NaN	NaN	NaN	NaN	NaN	NaN	2.202	0.323	0.207	NaN	NaN	NaN	2.08	0.017	0.196	NaN	NaN	NaN	NaN	NaN	NaN	NaN	NaN	NaN	NaN	NaN	NaN	2.172	0.429	0.64	NaN	NaN	NaN	2.197	0.071	0.6
173	0.865	NaN	NaN	NaN	NaN	NaN	NaN	NaN	NaN	NaN	NaN	NaN	NaN	NaN	NaN	NaN	NaN	NaN	NaN	2.202	0.323	0.207	NaN	NaN	NaN	2.08	0.017	0.196	NaN	NaN	NaN	NaN	NaN	NaN	NaN	NaN	NaN	NaN	NaN	NaN	2.172	0.429	0.64	NaN	NaN	NaN	2.197	0.071	0.6
174	0.87	NaN	NaN	NaN	NaN	NaN	NaN	NaN	NaN	NaN	NaN	NaN	NaN	NaN	NaN	NaN	NaN	NaN	NaN	2.202	0.322	0.207	NaN	NaN	NaN	2.08	0.017	0.196	NaN	NaN	NaN	NaN	NaN	NaN	NaN	NaN	NaN	NaN	NaN	NaN	2.172	0.429	0.64	NaN	NaN	NaN	2.197	0.071	0.6
175	0.875	NaN	NaN	NaN	NaN	NaN	NaN	NaN	NaN	NaN	NaN	NaN	NaN	NaN	NaN	NaN	NaN	NaN	NaN	2.202	0.322	0.207	NaN	NaN	NaN	2.08	0.017	0.196	NaN	NaN	NaN	NaN	NaN	NaN	NaN	NaN	NaN	NaN	NaN	NaN	2.172	0.429	0.64	NaN	NaN	NaN	2.197	0.071	0.6
176	0.88	NaN	NaN	NaN	NaN	NaN	NaN	NaN	NaN	NaN	NaN	NaN	NaN	NaN	NaN	NaN	NaN	NaN	NaN	2.202	0.322	0.207	NaN	NaN	NaN	2.08	0.017	0.196	NaN	NaN	NaN	NaN	NaN	NaN	NaN	NaN	NaN	NaN	NaN	NaN	2.172	0.429	0.64	NaN	NaN	NaN	2.197	0.071	0.6
177	0.885	NaN	NaN	NaN	NaN	NaN	NaN	NaN	NaN	NaN	NaN	NaN	NaN	NaN	NaN	NaN	NaN	NaN	NaN	2.203	0.322	0.207	NaN	NaN	NaN	2.08	0.017	0.196	NaN	NaN	NaN	NaN	NaN	NaN	NaN	NaN	NaN	NaN	NaN	NaN	2.172	0.429	0.64	NaN	NaN	NaN	2.197	0.071	0.6
178	0.89	NaN	NaN	NaN	NaN	NaN	NaN	NaN	NaN	NaN	NaN	NaN	NaN	NaN	NaN	NaN	NaN	NaN	NaN	2.204	0.322	0.208	NaN	NaN	NaN	2.08	0.017	0.196	NaN	NaN	NaN	NaN	NaN	NaN	NaN	NaN	NaN	NaN	NaN	NaN	2.171	0.429	0.64	NaN	NaN	NaN	2.197	0.071	0.6
179	0.895	NaN	NaN	NaN	NaN	NaN	NaN	NaN	NaN	NaN	NaN	NaN	NaN	NaN	NaN	NaN	NaN	NaN	NaN	2.205	0.322	0.208	NaN	NaN	NaN	2.08	0.017	0.196	NaN	NaN	NaN	NaN	NaN	NaN	NaN	NaN	NaN	NaN	NaN	NaN	2.171	0.429	0.64	NaN	NaN	NaN	2.197	0.071	0.6
180	0.9	NaN	NaN	NaN	NaN	NaN	NaN	NaN	NaN	NaN	NaN	NaN	NaN	NaN	NaN	NaN	NaN	NaN	NaN	2.204	0.322	0.208	NaN	NaN	NaN	2.08	0.017	0.196	NaN	NaN	NaN	NaN	NaN	NaN	NaN	NaN	NaN	NaN	NaN	NaN	2.171	0.429	0.64	NaN	NaN	NaN	2.197	0.071	0.6
181	0.905	NaN	NaN	NaN	NaN	NaN	NaN	NaN	NaN	NaN	NaN	NaN	NaN	NaN	NaN	NaN	NaN	NaN	NaN	2.204	0.322	0.209	NaN	NaN	NaN	2.08	0.017	0.196	NaN	NaN	NaN	NaN	NaN	NaN	NaN	NaN	NaN	NaN	NaN	NaN	NaN	NaN	NaN	NaN	NaN	NaN	2.197	0.071	0.6
182	0.91	NaN	NaN	NaN	NaN	NaN	NaN	NaN	NaN	NaN	NaN	NaN	NaN	NaN	NaN	NaN	NaN	NaN	NaN	2.205	0.322	0.209	NaN	NaN	NaN	2.08	0.017	0.196	NaN	NaN	NaN	NaN	NaN	NaN	NaN	NaN	NaN	NaN	NaN	NaN	NaN	NaN	NaN	NaN	NaN	NaN	2.197	0.071	0.6
183	0.915	NaN	NaN	NaN	NaN	NaN	NaN	NaN	NaN	NaN	NaN	NaN	NaN	NaN	NaN	NaN	NaN	NaN	NaN	2.205	0.322	0.209	NaN	NaN	NaN	2.08	0.017	0.196	NaN	NaN	NaN	NaN	NaN	NaN	NaN	NaN	NaN	NaN	NaN	NaN	NaN	NaN	NaN	NaN	NaN	NaN	2.197	0.071	0.6
184	0.92	NaN	NaN	NaN	NaN	NaN	NaN	NaN	NaN	NaN	NaN	NaN	NaN	NaN	NaN	NaN	NaN	NaN	NaN	2.206	0.322	0.209	NaN	NaN	NaN	2.08	0.017	0.196	NaN	NaN	NaN	NaN	NaN	NaN	NaN	NaN	NaN	NaN	NaN	NaN	NaN	NaN	NaN	NaN	NaN	NaN	2.197	0.071	0.6
185	0.925	NaN	NaN	NaN	NaN	NaN	NaN	NaN	NaN	NaN	NaN	NaN	NaN	NaN	NaN	NaN	NaN	NaN	NaN	2.206	0.322	0.209	NaN	NaN	NaN	2.08	0.017	0.196	NaN	NaN	NaN	NaN	NaN	NaN	NaN	NaN	NaN	NaN	NaN	NaN	NaN	NaN	NaN	NaN	NaN	NaN	2.197	0.071	0.6
186	0.93	NaN	NaN	NaN	NaN	NaN	NaN	NaN	NaN	NaN	NaN	NaN	NaN	NaN	NaN	NaN	NaN	NaN	NaN	2.206	0.322	0.209	NaN	NaN	NaN	2.08	0.017	0.196	NaN	NaN	NaN	NaN	NaN	NaN	NaN	NaN	NaN	NaN	NaN	NaN	NaN	NaN	NaN	NaN	NaN	NaN	2.197	0.071	0.6
187	0.935	NaN	NaN	NaN	NaN	NaN	NaN	NaN	NaN	NaN	NaN	NaN	NaN	NaN	NaN	NaN	NaN	NaN	NaN	2.206	0.322	0.209	NaN	NaN	NaN	2.08	0.017	0.196	NaN	NaN	NaN	NaN	NaN	NaN	NaN	NaN	NaN	NaN	NaN	NaN	NaN	NaN	NaN	NaN	NaN	NaN	2.197	0.071	0.6
188	0.94	NaN	NaN	NaN	NaN	NaN	NaN	NaN	NaN	NaN	NaN	NaN	NaN	NaN	NaN	NaN	NaN	NaN	NaN	2.206	0.322	0.209	NaN	NaN	NaN	2.08	0.017	0.196	NaN	NaN	NaN	NaN	NaN	NaN	NaN	NaN	NaN	NaN	NaN	NaN	NaN	NaN	NaN	NaN	NaN	NaN	2.197	0.071	0.6
189	0.945	NaN	NaN	NaN	NaN	NaN	NaN	NaN	NaN	NaN	NaN	NaN	NaN	NaN	NaN	NaN	NaN	NaN	NaN	2.207	0.322	0.209	NaN	NaN	NaN	2.08	0.017	0.196	NaN	NaN	NaN	NaN	NaN	NaN	NaN	NaN	NaN	NaN	NaN	NaN	NaN	NaN	NaN	NaN	NaN	NaN	2.197	0.071	0.6
190	0.95	NaN	NaN	NaN	NaN	NaN	NaN	NaN	NaN	NaN	NaN	NaN	NaN	NaN	NaN	NaN	NaN	NaN	NaN	2.206	0.322	0.209	NaN	NaN	NaN	2.08	0.017	0.196	NaN	NaN	NaN	NaN	NaN	NaN	NaN	NaN	NaN	NaN	NaN	NaN	NaN	NaN	NaN	NaN	NaN	NaN	2.197	0.071	0.6
191	0.955	NaN	NaN	NaN	NaN	NaN	NaN	NaN	NaN	NaN	NaN	NaN	NaN	NaN	NaN	NaN	NaN	NaN	NaN	2.206	0.322	0.209	NaN	NaN	NaN	2.08	0.017	0.196	NaN	NaN	NaN	NaN	NaN	NaN	NaN	NaN	NaN	NaN	NaN	NaN	NaN	NaN	NaN	NaN	NaN	NaN	2.197	0.071	0.6
192	0.96	NaN	NaN	NaN	NaN	NaN	NaN	NaN	NaN	NaN	NaN	NaN	NaN	NaN	NaN	NaN	NaN	NaN	NaN	2.206	0.322	0.209	NaN	NaN	NaN	2.08	0.017	0.196	NaN	NaN	NaN	NaN	NaN	NaN	NaN	NaN	NaN	NaN	NaN	NaN	NaN	NaN	NaN	NaN	NaN	NaN	2.197	0.071	0.6
193	0.965	NaN	NaN	NaN	NaN	NaN	NaN	NaN	NaN	NaN	NaN	NaN	NaN	NaN	NaN	NaN	NaN	NaN	NaN	2.206	0.322	0.209	NaN	NaN	NaN	2.08	0.017	0.196	NaN	NaN	NaN	NaN	NaN	NaN	NaN	NaN	NaN	NaN	NaN	NaN	NaN	NaN	NaN	NaN	NaN	NaN	2.197	0.071	0.6
194	0.97	NaN	NaN	NaN	NaN	NaN	NaN	NaN	NaN	NaN	NaN	NaN	NaN	NaN	NaN	NaN	NaN	NaN	NaN	2.206	0.322	0.209	NaN	NaN	NaN	2.08	0.017	0.196	NaN	NaN	NaN	NaN	NaN	NaN	NaN	NaN	NaN	NaN	NaN	NaN	NaN	NaN	NaN	NaN	NaN	NaN	2.197	0.071	0.6
195	0.975	NaN	NaN	NaN	NaN	NaN	NaN	NaN	NaN	NaN	NaN	NaN	NaN	NaN	NaN	NaN	NaN	NaN	NaN	2.206	0.322	0.208	NaN	NaN	NaN	2.08	0.017	0.196	NaN	NaN	NaN	NaN	NaN	NaN	NaN	NaN	NaN	NaN	NaN	NaN	NaN	NaN	NaN	NaN	NaN	NaN	2.197	0.071	0.6
196	0.98	NaN	NaN	NaN	NaN	NaN	NaN	NaN	NaN	NaN	NaN	NaN	NaN	NaN	NaN	NaN	NaN	NaN	NaN	2.206	0.322	0.208	NaN	NaN	NaN	2.08	0.017	0.196	NaN	NaN	NaN	NaN	NaN	NaN	NaN	NaN	NaN	NaN	NaN	NaN	NaN	NaN	NaN	NaN	NaN	NaN	2.197	0.071	0.6
197	0.985	NaN	NaN	NaN	NaN	NaN	NaN	NaN	NaN	NaN	NaN	NaN	NaN	NaN	NaN	NaN	NaN	NaN	NaN	2.205	0.322	0.208	NaN	NaN	NaN	2.08	0.017	0.196	NaN	NaN	NaN	NaN	NaN	NaN	NaN	NaN	NaN	NaN	NaN	NaN	2.164	0.428	0.637	NaN	NaN	NaN	2.197	0.071	0.6
198	0.99	NaN	NaN	NaN	NaN	NaN	NaN	NaN	NaN	NaN	NaN	NaN	NaN	NaN	NaN	NaN	NaN	NaN	NaN	2.206	0.322	0.208	NaN	NaN	NaN	2.08	0.017	0.196	NaN	NaN	NaN	NaN	NaN	NaN	NaN	NaN	NaN	NaN	NaN	NaN	2.164	0.428	0.637	NaN	NaN	NaN	2.197	0.071	0.6
199	0.995	NaN	NaN	NaN	NaN	NaN	NaN	NaN	NaN	NaN	NaN	NaN	NaN	NaN	NaN	NaN	NaN	NaN	NaN	2.208	0.321	0.208	NaN	NaN	NaN	2.08	0.017	0.196	NaN	NaN	NaN	NaN	NaN	NaN	NaN	NaN	NaN	NaN	NaN	NaN	2.163	0.428	0.637	NaN	NaN	NaN	2.197	0.071	0.6
200	1	NaN	NaN	NaN	NaN	NaN	NaN	NaN	NaN	NaN	NaN	NaN	NaN	NaN	NaN	NaN	NaN	NaN	NaN	2.209	0.32	0.208	NaN	NaN	NaN	2.08	0.017	0.196	NaN	NaN	NaN	NaN	NaN	NaN	NaN	NaN	NaN	NaN	NaN	NaN	2.163	0.428	0.638	NaN	NaN	NaN	2.197	0.071	0.6
201	1.005	NaN	NaN	NaN	NaN	NaN	NaN	NaN	NaN	NaN	NaN	NaN	NaN	NaN	NaN	NaN	NaN	NaN	NaN	2.209	0.32	0.208	NaN	NaN	NaN	2.08	0.017	0.196	NaN	NaN	NaN	NaN	NaN	NaN	NaN	NaN	NaN	NaN	NaN	NaN	2.162	0.428	0.638	NaN	NaN	NaN	2.197	0.071	0.6
202	1.01	NaN	NaN	NaN	NaN	NaN	NaN	NaN	NaN	NaN	NaN	NaN	NaN	NaN	NaN	NaN	NaN	NaN	NaN	2.209	0.32	0.208	NaN	NaN	NaN	2.08	0.017	0.196	NaN	NaN	NaN	NaN	NaN	NaN	NaN	NaN	NaN	NaN	NaN	NaN	2.162	0.429	0.638	NaN	NaN	NaN	2.197	0.071	0.6
203	1.015	NaN	NaN	NaN	NaN	NaN	NaN	NaN	NaN	NaN	NaN	NaN	NaN	NaN	NaN	NaN	NaN	NaN	NaN	2.208	0.32	0.208	NaN	NaN	NaN	2.08	0.017	0.196	NaN	NaN	NaN	NaN	NaN	NaN	NaN	NaN	NaN	NaN	NaN	NaN	2.161	0.429	0.638	NaN	NaN	NaN	2.197	0.071	0.6
204	1.02	NaN	NaN	NaN	NaN	NaN	NaN	NaN	NaN	NaN	NaN	NaN	NaN	NaN	NaN	NaN	NaN	NaN	NaN	2.209	0.32	0.208	NaN	NaN	NaN	2.08	0.017	0.196	NaN	NaN	NaN	NaN	NaN	NaN	NaN	NaN	NaN	NaN	NaN	NaN	2.161	0.429	0.638	NaN	NaN	NaN	2.197	0.071	0.6
205	1.025	NaN	NaN	NaN	NaN	NaN	NaN	NaN	NaN	NaN	NaN	NaN	NaN	NaN	NaN	NaN	NaN	NaN	NaN	2.209	0.32	0.208	NaN	NaN	NaN	2.08	0.017	0.196	NaN	NaN	NaN	NaN	NaN	NaN	NaN	NaN	NaN	NaN	NaN	NaN	2.161	0.43	0.64	NaN	NaN	NaN	2.197	0.071	0.6
206	1.03	NaN	NaN	NaN	NaN	NaN	NaN	NaN	NaN	NaN	NaN	NaN	NaN	NaN	NaN	NaN	NaN	NaN	NaN	2.209	0.32	0.208	NaN	NaN	NaN	2.08	0.017	0.196	NaN	NaN	NaN	NaN	NaN	NaN	NaN	NaN	NaN	NaN	NaN	NaN	2.161	0.431	0.643	NaN	NaN	NaN	2.196	0.071	0.6
207	1.035	NaN	NaN	NaN	NaN	NaN	NaN	NaN	NaN	NaN	NaN	NaN	NaN	NaN	NaN	NaN	NaN	NaN	NaN	2.209	0.32	0.208	NaN	NaN	NaN	2.08	0.017	0.196	NaN	NaN	NaN	NaN	NaN	NaN	NaN	NaN	NaN	NaN	NaN	NaN	2.161	0.431	0.643	NaN	NaN	NaN	2.196	0.071	0.6
208	1.04	NaN	NaN	NaN	NaN	NaN	NaN	NaN	NaN	NaN	NaN	NaN	NaN	NaN	NaN	NaN	NaN	NaN	NaN	2.21	0.32	0.208	NaN	NaN	NaN	2.08	0.017	0.196	NaN	NaN	NaN	NaN	NaN	NaN	NaN	NaN	NaN	NaN	NaN	NaN	2.161	0.431	0.644	NaN	NaN	NaN	2.196	0.071	0.6
209	1.045	NaN	NaN	NaN	NaN	NaN	NaN	NaN	NaN	NaN	NaN	NaN	NaN	NaN	NaN	NaN	NaN	NaN	NaN	2.21	0.32	0.208	NaN	NaN	NaN	2.08	0.017	0.196	NaN	NaN	NaN	NaN	NaN	NaN	NaN	NaN	NaN	NaN	NaN	NaN	2.161	0.431	0.644	NaN	NaN	NaN	2.196	0.071	0.6
210	1.05	NaN	NaN	NaN	NaN	NaN	NaN	NaN	NaN	NaN	NaN	NaN	NaN	NaN	NaN	NaN	NaN	NaN	NaN	2.209	0.32	0.208	NaN	NaN	NaN	2.08	0.017	0.196	NaN	NaN	NaN	NaN	NaN	NaN	NaN	NaN	NaN	NaN	NaN	NaN	2.16	0.431	0.644	NaN	NaN	NaN	2.196	0.071	0.6
211	1.055	NaN	NaN	NaN	NaN	NaN	NaN	NaN	NaN	NaN	NaN	NaN	NaN	NaN	NaN	NaN	NaN	NaN	NaN	2.208	0.321	0.208	NaN	NaN	NaN	2.08	0.017	0.196	NaN	NaN	NaN	NaN	NaN	NaN	NaN	NaN	NaN	NaN	NaN	NaN	2.16	0.431	0.644	NaN	NaN	NaN	2.196	0.071	0.6
212	1.06	NaN	NaN	NaN	NaN	NaN	NaN	NaN	NaN	NaN	NaN	NaN	NaN	NaN	NaN	NaN	NaN	NaN	NaN	2.207	0.321	0.208	NaN	NaN	NaN	2.08	0.017	0.196	NaN	NaN	NaN	NaN	NaN	NaN	NaN	NaN	NaN	NaN	NaN	NaN	2.159	0.431	0.644	NaN	NaN	NaN	2.196	0.071	0.6
213	1.065	NaN	NaN	NaN	NaN	NaN	NaN	NaN	NaN	NaN	NaN	NaN	NaN	NaN	NaN	NaN	NaN	NaN	NaN	2.207	0.321	0.208	NaN	NaN	NaN	2.08	0.017	0.196	NaN	NaN	NaN	NaN	NaN	NaN	NaN	NaN	NaN	NaN	NaN	NaN	2.159	0.431	0.644	NaN	NaN	NaN	2.196	0.071	0.6
214	1.07	NaN	NaN	NaN	NaN	NaN	NaN	NaN	NaN	NaN	NaN	NaN	NaN	NaN	NaN	NaN	NaN	NaN	NaN	2.208	0.321	0.208	NaN	NaN	NaN	2.08	0.017	0.196	NaN	NaN	NaN	NaN	NaN	NaN	NaN	NaN	NaN	NaN	NaN	NaN	2.159	0.432	0.644	NaN	NaN	NaN	2.196	0.071	0.6
215	1.075	NaN	NaN	NaN	NaN	NaN	NaN	NaN	NaN	NaN	NaN	NaN	NaN	NaN	NaN	NaN	NaN	NaN	NaN	2.208	0.321	0.208	NaN	NaN	NaN	2.08	0.017	0.196	NaN	NaN	NaN	NaN	NaN	NaN	NaN	NaN	NaN	NaN	NaN	NaN	2.159	0.432	0.644	NaN	NaN	NaN	2.196	0.071	0.6
216	1.08	NaN	NaN	NaN	NaN	NaN	NaN	NaN	NaN	NaN	NaN	NaN	NaN	NaN	NaN	NaN	NaN	NaN	NaN	2.208	0.321	0.208	NaN	NaN	NaN	2.08	0.017	0.196	NaN	NaN	NaN	NaN	NaN	NaN	NaN	NaN	NaN	NaN	NaN	NaN	2.159	0.432	0.644	NaN	NaN	NaN	2.196	0.071	0.6
217	1.085	NaN	NaN	NaN	NaN	NaN	NaN	NaN	NaN	NaN	NaN	NaN	NaN	NaN	NaN	NaN	NaN	NaN	NaN	2.208	0.321	0.208	NaN	NaN	NaN	2.08	0.017	0.196	NaN	NaN	NaN	NaN	NaN	NaN	NaN	NaN	NaN	NaN	NaN	NaN	2.158	0.432	0.644	NaN	NaN	NaN	2.196	0.071	0.6
218	1.09	NaN	NaN	NaN	NaN	NaN	NaN	NaN	NaN	NaN	NaN	NaN	NaN	NaN	NaN	NaN	NaN	NaN	NaN	2.208	0.321	0.208	NaN	NaN	NaN	2.08	0.017	0.196	NaN	NaN	NaN	NaN	NaN	NaN	NaN	NaN	NaN	NaN	NaN	NaN	2.158	0.432	0.644	NaN	NaN	NaN	2.196	0.071	0.6
219	1.095	NaN	NaN	NaN	NaN	NaN	NaN	NaN	NaN	NaN	NaN	NaN	NaN	NaN	NaN	NaN	NaN	NaN	NaN	2.207	0.321	0.208	NaN	NaN	NaN	2.08	0.017	0.196	NaN	NaN	NaN	NaN	NaN	NaN	NaN	NaN	NaN	NaN	NaN	NaN	2.158	0.432	0.644	NaN	NaN	NaN	2.196	0.071	0.6
220	1.1	NaN	NaN	NaN	NaN	NaN	NaN	NaN	NaN	NaN	NaN	NaN	NaN	NaN	NaN	NaN	NaN	NaN	NaN	2.208	0.321	0.208	NaN	NaN	NaN	2.08	0.017	0.196	NaN	NaN	NaN	NaN	NaN	NaN	NaN	NaN	NaN	NaN	NaN	NaN	2.158	0.432	0.644	NaN	NaN	NaN	2.196	0.072	0.6
221	1.105	NaN	NaN	NaN	NaN	NaN	NaN	NaN	NaN	NaN	NaN	NaN	NaN	NaN	NaN	NaN	NaN	NaN	NaN	2.21	0.32	0.208	NaN	NaN	NaN	2.08	0.017	0.196	NaN	NaN	NaN	NaN	NaN	NaN	NaN	NaN	NaN	NaN	NaN	NaN	2.157	0.432	0.644	NaN	NaN	NaN	2.196	0.072	0.6
222	1.11	NaN	NaN	NaN	NaN	NaN	NaN	NaN	NaN	NaN	NaN	NaN	NaN	NaN	NaN	NaN	NaN	NaN	NaN	2.211	0.319	0.208	NaN	NaN	NaN	2.08	0.017	0.196	NaN	NaN	NaN	NaN	NaN	NaN	NaN	NaN	NaN	NaN	NaN	NaN	2.157	0.432	0.644	NaN	NaN	NaN	2.195	0.072	0.6
223	1.115	NaN	NaN	NaN	NaN	NaN	NaN	NaN	NaN	NaN	NaN	NaN	NaN	NaN	NaN	NaN	NaN	NaN	NaN	2.211	0.319	0.208	NaN	NaN	NaN	2.08	0.017	0.196	NaN	NaN	NaN	NaN	NaN	NaN	NaN	NaN	NaN	NaN	NaN	NaN	2.157	0.432	0.645	NaN	NaN	NaN	2.195	0.072	0.6
224	1.12	NaN	NaN	NaN	NaN	NaN	NaN	NaN	NaN	NaN	NaN	NaN	NaN	NaN	NaN	NaN	NaN	NaN	NaN	2.211	0.319	0.208	NaN	NaN	NaN	2.08	0.017	0.196	NaN	NaN	NaN	NaN	NaN	NaN	NaN	NaN	NaN	NaN	NaN	NaN	2.157	0.432	0.645	NaN	NaN	NaN	2.196	0.072	0.6
225	1.125	NaN	NaN	NaN	NaN	NaN	NaN	NaN	NaN	NaN	NaN	NaN	NaN	NaN	NaN	NaN	NaN	NaN	NaN	2.211	0.319	0.208	NaN	NaN	NaN	2.08	0.017	0.196	NaN	NaN	NaN	NaN	NaN	NaN	NaN	NaN	NaN	NaN	NaN	NaN	2.156	0.432	0.644	NaN	NaN	NaN	2.196	0.072	0.6
226	1.13	NaN	NaN	NaN	NaN	NaN	NaN	NaN	NaN	NaN	NaN	NaN	NaN	NaN	NaN	NaN	NaN	NaN	NaN	2.212	0.319	0.208	NaN	NaN	NaN	2.08	0.017	0.196	NaN	NaN	NaN	NaN	NaN	NaN	NaN	NaN	NaN	NaN	NaN	NaN	2.155	0.431	0.644	NaN	NaN	NaN	2.195	0.072	0.6
227	1.135	NaN	NaN	NaN	NaN	NaN	NaN	NaN	NaN	NaN	NaN	NaN	NaN	NaN	NaN	NaN	NaN	NaN	NaN	2.212	0.319	0.208	NaN	NaN	NaN	2.08	0.017	0.196	NaN	NaN	NaN	NaN	NaN	NaN	NaN	NaN	NaN	NaN	NaN	NaN	2.155	0.431	0.644	NaN	NaN	NaN	2.195	0.072	0.6
228	1.14	NaN	NaN	NaN	NaN	NaN	NaN	NaN	NaN	NaN	NaN	NaN	NaN	NaN	NaN	NaN	NaN	NaN	NaN	2.212	0.319	0.208	NaN	NaN	NaN	2.08	0.017	0.196	NaN	NaN	NaN	NaN	NaN	NaN	NaN	NaN	NaN	NaN	NaN	NaN	NaN	NaN	NaN	NaN	NaN	NaN	2.195	0.072	0.6
229	1.145	NaN	NaN	NaN	NaN	NaN	NaN	NaN	NaN	NaN	NaN	NaN	NaN	NaN	NaN	NaN	NaN	NaN	NaN	2.212	0.319	0.208	NaN	NaN	NaN	2.08	0.017	0.196	NaN	NaN	NaN	NaN	NaN	NaN	NaN	NaN	NaN	NaN	NaN	NaN	NaN	NaN	NaN	NaN	NaN	NaN	2.195	0.072	0.6
230	1.15	NaN	NaN	NaN	NaN	NaN	NaN	NaN	NaN	NaN	NaN	NaN	NaN	NaN	NaN	NaN	NaN	NaN	NaN	2.212	0.319	0.208	NaN	NaN	NaN	2.08	0.017	0.196	NaN	NaN	NaN	NaN	NaN	NaN	NaN	NaN	NaN	NaN	NaN	NaN	2.151	0.428	0.643	NaN	NaN	NaN	2.195	0.072	0.6
231	1.155	NaN	NaN	NaN	NaN	NaN	NaN	NaN	NaN	NaN	NaN	NaN	NaN	NaN	NaN	NaN	NaN	NaN	NaN	2.212	0.319	0.208	NaN	NaN	NaN	2.08	0.017	0.196	NaN	NaN	NaN	NaN	NaN	NaN	NaN	NaN	NaN	NaN	NaN	NaN	2.151	0.428	0.643	NaN	NaN	NaN	2.195	0.072	0.6
232	1.16	NaN	NaN	NaN	NaN	NaN	NaN	NaN	NaN	NaN	NaN	NaN	NaN	NaN	NaN	NaN	NaN	NaN	NaN	2.212	0.319	0.208	NaN	NaN	NaN	2.08	0.017	0.196	NaN	NaN	NaN	NaN	NaN	NaN	NaN	NaN	NaN	NaN	NaN	NaN	2.151	0.428	0.644	NaN	NaN	NaN	2.195	0.072	0.6
233	1.165	NaN	NaN	NaN	NaN	NaN	NaN	NaN	NaN	NaN	NaN	NaN	NaN	NaN	NaN	NaN	NaN	NaN	NaN	2.212	0.319	0.208	NaN	NaN	NaN	2.08	0.017	0.196	NaN	NaN	NaN	NaN	NaN	NaN	NaN	NaN	NaN	NaN	NaN	NaN	2.15	0.428	0.644	NaN	NaN	NaN	2.195	0.072	0.6
234	1.17	NaN	NaN	NaN	NaN	NaN	NaN	NaN	NaN	NaN	NaN	NaN	NaN	NaN	NaN	NaN	NaN	NaN	NaN	2.212	0.319	0.208	NaN	NaN	NaN	2.08	0.017	0.196	NaN	NaN	NaN	NaN	NaN	NaN	NaN	NaN	NaN	NaN	NaN	NaN	2.15	0.428	0.644	NaN	NaN	NaN	2.195	0.072	0.6
235	1.175	NaN	NaN	NaN	NaN	NaN	NaN	NaN	NaN	NaN	NaN	NaN	NaN	NaN	NaN	NaN	NaN	NaN	NaN	2.212	0.319	0.208	NaN	NaN	NaN	2.08	0.017	0.196	NaN	NaN	NaN	NaN	NaN	NaN	NaN	NaN	NaN	NaN	NaN	NaN	2.15	0.428	0.644	NaN	NaN	NaN	2.195	0.072	0.6
236	1.18	NaN	NaN	NaN	NaN	NaN	NaN	NaN	NaN	NaN	NaN	NaN	NaN	NaN	NaN	NaN	NaN	NaN	NaN	2.212	0.319	0.208	NaN	NaN	NaN	2.08	0.017	0.196	NaN	NaN	NaN	NaN	NaN	NaN	NaN	NaN	NaN	NaN	NaN	NaN	2.149	0.428	0.644	NaN	NaN	NaN	2.195	0.072	0.6
237	1.185	NaN	NaN	NaN	NaN	NaN	NaN	NaN	NaN	NaN	NaN	NaN	NaN	NaN	NaN	NaN	NaN	NaN	NaN	2.212	0.319	0.208	NaN	NaN	NaN	2.08	0.017	0.196	NaN	NaN	NaN	NaN	NaN	NaN	NaN	NaN	NaN	NaN	NaN	NaN	2.149	0.428	0.644	NaN	NaN	NaN	2.195	0.072	0.6
238	1.19	NaN	NaN	NaN	NaN	NaN	NaN	NaN	NaN	NaN	NaN	NaN	NaN	NaN	NaN	NaN	NaN	NaN	NaN	2.212	0.319	0.208	NaN	NaN	NaN	2.08	0.017	0.196	NaN	NaN	NaN	NaN	NaN	NaN	NaN	NaN	NaN	NaN	NaN	NaN	2.149	0.428	0.644	NaN	NaN	NaN	2.195	0.072	0.6
239	1.195	NaN	NaN	NaN	NaN	NaN	NaN	NaN	NaN	NaN	NaN	NaN	NaN	NaN	NaN	NaN	NaN	NaN	NaN	2.212	0.319	0.208	NaN	NaN	NaN	2.08	0.017	0.196	NaN	NaN	NaN	NaN	NaN	NaN	NaN	NaN	NaN	NaN	NaN	NaN	2.149	0.428	0.644	NaN	NaN	NaN	2.195	0.072	0.6
240	1.2	NaN	NaN	NaN	NaN	NaN	NaN	NaN	NaN	NaN	NaN	NaN	NaN	NaN	NaN	NaN	NaN	NaN	NaN	2.212	0.319	0.208	NaN	NaN	NaN	2.08	0.017	0.196	NaN	NaN	NaN	NaN	NaN	NaN	NaN	NaN	NaN	NaN	NaN	NaN	2.149	0.428	0.644	NaN	NaN	NaN	2.195	0.072	0.6
241	1.205	NaN	NaN	NaN	NaN	NaN	NaN	NaN	NaN	NaN	NaN	NaN	NaN	NaN	NaN	NaN	NaN	NaN	NaN	2.212	0.319	0.208	NaN	NaN	NaN	NaN	NaN	NaN	NaN	NaN	NaN	NaN	NaN	NaN	NaN	NaN	NaN	NaN	NaN	NaN	NaN	NaN	NaN	NaN	NaN	NaN	2.195	0.072	0.6
242	1.21	NaN	NaN	NaN	NaN	NaN	NaN	NaN	NaN	NaN	NaN	NaN	NaN	NaN	NaN	NaN	NaN	NaN	NaN	2.212	0.319	0.208	NaN	NaN	NaN	2.08	0.017	0.196	NaN	NaN	NaN	NaN	NaN	NaN	NaN	NaN	NaN	NaN	NaN	NaN	NaN	NaN	NaN	NaN	NaN	NaN	2.195	0.072	0.6
243	1.215	NaN	NaN	NaN	NaN	NaN	NaN	NaN	NaN	NaN	NaN	NaN	NaN	NaN	NaN	NaN	NaN	NaN	NaN	2.212	0.319	0.208	NaN	NaN	NaN	NaN	NaN	NaN	NaN	NaN	NaN	NaN	NaN	NaN	NaN	NaN	NaN	NaN	NaN	NaN	NaN	NaN	NaN	NaN	NaN	NaN	2.195	0.072	0.6
244	1.22	NaN	NaN	NaN	NaN	NaN	NaN	NaN	NaN	NaN	NaN	NaN	NaN	NaN	NaN	NaN	NaN	NaN	NaN	2.212	0.319	0.208	NaN	NaN	NaN	NaN	NaN	NaN	NaN	NaN	NaN	NaN	NaN	NaN	NaN	NaN	NaN	NaN	NaN	NaN	NaN	NaN	NaN	NaN	NaN	NaN	2.195	0.072	0.6
245	1.225	NaN	NaN	NaN	NaN	NaN	NaN	NaN	NaN	NaN	NaN	NaN	NaN	NaN	NaN	NaN	NaN	NaN	NaN	2.212	0.319	0.208	NaN	NaN	NaN	2.084	0.014	0.197	NaN	NaN	NaN	NaN	NaN	NaN	NaN	NaN	NaN	NaN	NaN	NaN	NaN	NaN	NaN	NaN	NaN	NaN	2.195	0.072	0.6
246	1.23	NaN	NaN	NaN	NaN	NaN	NaN	NaN	NaN	NaN	NaN	NaN	NaN	NaN	NaN	NaN	NaN	NaN	NaN	2.212	0.319	0.208	NaN	NaN	NaN	NaN	NaN	NaN	NaN	NaN	NaN	NaN	NaN	NaN	NaN	NaN	NaN	NaN	NaN	NaN	2.142	0.422	0.642	NaN	NaN	NaN	2.195	0.072	0.6
247	1.235	NaN	NaN	NaN	NaN	NaN	NaN	NaN	NaN	NaN	NaN	NaN	NaN	NaN	NaN	NaN	NaN	NaN	NaN	2.212	0.319	0.208	NaN	NaN	NaN	NaN	NaN	NaN	NaN	NaN	NaN	NaN	NaN	NaN	NaN	NaN	NaN	NaN	NaN	NaN	2.142	0.422	0.642	NaN	NaN	NaN	2.195	0.072	0.6
248	1.24	NaN	NaN	NaN	NaN	NaN	NaN	NaN	NaN	NaN	NaN	NaN	NaN	NaN	NaN	NaN	NaN	NaN	NaN	2.211	0.319	0.208	NaN	NaN	NaN	NaN	NaN	NaN	NaN	NaN	NaN	NaN	NaN	NaN	NaN	NaN	NaN	NaN	NaN	NaN	2.142	0.422	0.642	NaN	NaN	NaN	2.195	0.072	0.6
249	1.245	NaN	NaN	NaN	NaN	NaN	NaN	NaN	NaN	NaN	NaN	NaN	NaN	NaN	NaN	NaN	NaN	NaN	NaN	2.211	0.319	0.208	NaN	NaN	NaN	NaN	NaN	NaN	NaN	NaN	NaN	NaN	NaN	NaN	NaN	NaN	NaN	NaN	NaN	NaN	2.142	0.422	0.642	NaN	NaN	NaN	2.195	0.072	0.6
250	1.25	NaN	NaN	NaN	NaN	NaN	NaN	NaN	NaN	NaN	NaN	NaN	NaN	NaN	NaN	NaN	NaN	NaN	NaN	2.211	0.319	0.208	NaN	NaN	NaN	NaN	NaN	NaN	NaN	NaN	NaN	NaN	NaN	NaN	NaN	NaN	NaN	NaN	NaN	NaN	2.142	0.422	0.642	NaN	NaN	NaN	2.195	0.072	0.6
251	1.255	NaN	NaN	NaN	NaN	NaN	NaN	NaN	NaN	NaN	NaN	NaN	NaN	NaN	NaN	NaN	NaN	NaN	NaN	2.211	0.319	0.208	NaN	NaN	NaN	NaN	NaN	NaN	NaN	NaN	NaN	NaN	NaN	NaN	NaN	NaN	NaN	NaN	NaN	NaN	2.142	0.422	0.642	NaN	NaN	NaN	2.195	0.072	0.6
252	1.26	NaN	NaN	NaN	NaN	NaN	NaN	NaN	NaN	NaN	NaN	NaN	NaN	NaN	NaN	NaN	NaN	NaN	NaN	2.211	0.319	0.208	NaN	NaN	NaN	2.08	0.017	0.196	NaN	NaN	NaN	NaN	NaN	NaN	NaN	NaN	NaN	NaN	NaN	NaN	2.142	0.422	0.642	NaN	NaN	NaN	2.195	0.072	0.6
253	1.265	NaN	NaN	NaN	NaN	NaN	NaN	NaN	NaN	NaN	NaN	NaN	NaN	NaN	NaN	NaN	NaN	NaN	NaN	2.21	0.32	0.208	NaN	NaN	NaN	NaN	NaN	NaN	NaN	NaN	NaN	NaN	NaN	NaN	NaN	NaN	NaN	NaN	NaN	NaN	2.142	0.422	0.642	NaN	NaN	NaN	2.194	0.072	0.6
254	1.27	NaN	NaN	NaN	NaN	NaN	NaN	NaN	NaN	NaN	NaN	NaN	NaN	NaN	NaN	NaN	NaN	NaN	NaN	2.21	0.32	0.208	NaN	NaN	NaN	2.08	0.017	0.196	NaN	NaN	NaN	NaN	NaN	NaN	NaN	NaN	NaN	NaN	NaN	NaN	2.142	0.422	0.643	NaN	NaN	NaN	2.195	0.072	0.6
255	1.275	NaN	NaN	NaN	NaN	NaN	NaN	NaN	NaN	NaN	NaN	NaN	NaN	NaN	NaN	NaN	NaN	NaN	NaN	2.21	0.32	0.208	NaN	NaN	NaN	2.079	0.017	0.196	NaN	NaN	NaN	NaN	NaN	NaN	NaN	NaN	NaN	NaN	NaN	NaN	2.142	0.422	0.643	NaN	NaN	NaN	2.195	0.072	0.6
256	1.28	NaN	NaN	NaN	NaN	NaN	NaN	NaN	NaN	NaN	NaN	NaN	NaN	NaN	NaN	NaN	NaN	NaN	NaN	2.21	0.32	0.208	NaN	NaN	NaN	2.08	0.017	0.196	NaN	NaN	NaN	NaN	NaN	NaN	NaN	NaN	NaN	NaN	NaN	NaN	2.144	0.424	0.644	NaN	NaN	NaN	2.195	0.072	0.6
257	1.285	NaN	NaN	NaN	NaN	NaN	NaN	NaN	NaN	NaN	NaN	NaN	NaN	NaN	NaN	NaN	NaN	NaN	NaN	2.209	0.32	0.208	NaN	NaN	NaN	2.08	0.017	0.196	NaN	NaN	NaN	NaN	NaN	NaN	NaN	NaN	NaN	NaN	NaN	NaN	2.147	0.427	0.648	NaN	NaN	NaN	2.195	0.072	0.6
258	1.29	NaN	NaN	NaN	NaN	NaN	NaN	NaN	NaN	NaN	NaN	NaN	NaN	NaN	NaN	NaN	NaN	NaN	NaN	2.209	0.32	0.208	NaN	NaN	NaN	2.08	0.017	0.196	NaN	NaN	NaN	NaN	NaN	NaN	NaN	NaN	NaN	NaN	NaN	NaN	2.148	0.428	0.649	NaN	NaN	NaN	2.195	0.072	0.6
259	1.295	NaN	NaN	NaN	NaN	NaN	NaN	NaN	NaN	NaN	NaN	NaN	NaN	NaN	NaN	NaN	NaN	NaN	NaN	2.209	0.32	0.209	NaN	NaN	NaN	2.079	0.017	0.196	NaN	NaN	NaN	NaN	NaN	NaN	NaN	NaN	NaN	NaN	NaN	NaN	2.148	0.428	0.65	NaN	NaN	NaN	2.195	0.072	0.6
260	1.3	NaN	NaN	NaN	NaN	NaN	NaN	NaN	NaN	NaN	NaN	NaN	NaN	NaN	NaN	NaN	NaN	NaN	NaN	2.208	0.321	0.209	NaN	NaN	NaN	2.08	0.017	0.196	NaN	NaN	NaN	NaN	NaN	NaN	NaN	NaN	NaN	NaN	NaN	NaN	2.148	0.428	0.65	NaN	NaN	NaN	2.195	0.072	0.6
261	1.305	NaN	NaN	NaN	NaN	NaN	NaN	NaN	NaN	NaN	NaN	NaN	NaN	NaN	NaN	NaN	NaN	NaN	NaN	2.209	0.321	0.209	NaN	NaN	NaN	2.08	0.017	0.196	NaN	NaN	NaN	NaN	NaN	NaN	NaN	NaN	NaN	NaN	NaN	NaN	2.148	0.428	0.65	NaN	NaN	NaN	2.195	0.072	0.6
262	1.31	NaN	NaN	NaN	NaN	NaN	NaN	NaN	NaN	NaN	NaN	NaN	NaN	NaN	NaN	NaN	NaN	NaN	NaN	2.209	0.321	0.209	NaN	NaN	NaN	2.08	0.017	0.196	NaN	NaN	NaN	NaN	NaN	NaN	NaN	NaN	NaN	NaN	NaN	NaN	2.147	0.426	0.649	NaN	NaN	NaN	2.195	0.072	0.6
263	1.315	NaN	NaN	NaN	NaN	NaN	NaN	NaN	NaN	NaN	NaN	NaN	NaN	NaN	NaN	NaN	NaN	NaN	NaN	2.209	0.321	0.209	NaN	NaN	NaN	2.08	0.017	0.196	NaN	NaN	NaN	NaN	NaN	NaN	NaN	NaN	NaN	NaN	NaN	NaN	2.146	0.426	0.648	NaN	NaN	NaN	2.195	0.072	0.6
264	1.32	NaN	NaN	NaN	NaN	NaN	NaN	NaN	NaN	NaN	NaN	NaN	NaN	NaN	NaN	NaN	NaN	NaN	NaN	2.209	0.321	0.21	NaN	NaN	NaN	2.08	0.017	0.196	NaN	NaN	NaN	NaN	NaN	NaN	NaN	NaN	NaN	NaN	NaN	NaN	2.146	0.426	0.648	NaN	NaN	NaN	2.195	0.072	0.6
265	1.325	NaN	NaN	NaN	NaN	NaN	NaN	NaN	NaN	NaN	NaN	NaN	NaN	NaN	NaN	NaN	NaN	NaN	NaN	2.21	0.321	0.21	NaN	NaN	NaN	2.08	0.017	0.196	NaN	NaN	NaN	NaN	NaN	NaN	NaN	NaN	NaN	NaN	NaN	NaN	2.146	0.426	0.648	NaN	NaN	NaN	2.195	0.072	0.6
266	1.33	NaN	NaN	NaN	NaN	NaN	NaN	NaN	NaN	NaN	NaN	NaN	NaN	NaN	NaN	NaN	NaN	NaN	NaN	2.21	0.321	0.21	NaN	NaN	NaN	2.08	0.017	0.196	NaN	NaN	NaN	NaN	NaN	NaN	NaN	NaN	NaN	NaN	NaN	NaN	2.146	0.426	0.648	NaN	NaN	NaN	2.195	0.072	0.6
267	1.335	NaN	NaN	NaN	NaN	NaN	NaN	NaN	NaN	NaN	NaN	NaN	NaN	NaN	NaN	NaN	NaN	NaN	NaN	2.211	0.321	0.21	NaN	NaN	NaN	2.08	0.017	0.196	NaN	NaN	NaN	NaN	NaN	NaN	NaN	NaN	NaN	NaN	NaN	NaN	2.146	0.426	0.649	NaN	NaN	NaN	2.195	0.072	0.6
268	1.34	NaN	NaN	NaN	NaN	NaN	NaN	NaN	NaN	NaN	NaN	NaN	NaN	NaN	NaN	NaN	NaN	NaN	NaN	2.211	0.321	0.211	NaN	NaN	NaN	2.08	0.017	0.196	NaN	NaN	NaN	NaN	NaN	NaN	NaN	NaN	NaN	NaN	NaN	NaN	2.146	0.426	0.649	NaN	NaN	NaN	2.195	0.072	0.6
269	1.345	NaN	NaN	NaN	NaN	NaN	NaN	NaN	NaN	NaN	NaN	NaN	NaN	NaN	NaN	NaN	NaN	NaN	NaN	2.21	0.322	0.211	NaN	NaN	NaN	2.08	0.017	0.196	NaN	NaN	NaN	NaN	NaN	NaN	NaN	NaN	NaN	NaN	NaN	NaN	2.146	0.426	0.649	NaN	NaN	NaN	2.195	0.072	0.6
270	1.35	NaN	NaN	NaN	NaN	NaN	NaN	NaN	NaN	NaN	NaN	NaN	NaN	NaN	NaN	NaN	NaN	NaN	NaN	2.21	0.322	0.211	NaN	NaN	NaN	2.08	0.017	0.196	NaN	NaN	NaN	NaN	NaN	NaN	NaN	NaN	NaN	NaN	NaN	NaN	2.146	0.426	0.649	NaN	NaN	NaN	2.195	0.072	0.6
271	1.355	NaN	NaN	NaN	NaN	NaN	NaN	NaN	NaN	NaN	NaN	NaN	NaN	NaN	NaN	NaN	NaN	NaN	NaN	2.209	0.322	0.211	NaN	NaN	NaN	2.08	0.017	0.196	NaN	NaN	NaN	NaN	NaN	NaN	NaN	NaN	NaN	NaN	NaN	NaN	2.146	0.426	0.649	NaN	NaN	NaN	2.195	0.072	0.6
272	1.36	NaN	NaN	NaN	NaN	NaN	NaN	NaN	NaN	NaN	NaN	NaN	NaN	NaN	NaN	NaN	NaN	NaN	NaN	2.209	0.322	0.211	NaN	NaN	NaN	2.08	0.017	0.196	NaN	NaN	NaN	NaN	NaN	NaN	NaN	NaN	NaN	NaN	NaN	NaN	2.146	0.426	0.649	NaN	NaN	NaN	2.195	0.072	0.6
273	1.365	NaN	NaN	NaN	NaN	NaN	NaN	NaN	NaN	NaN	NaN	NaN	NaN	NaN	NaN	NaN	NaN	NaN	NaN	2.209	0.322	0.212	NaN	NaN	NaN	2.08	0.017	0.196	NaN	NaN	NaN	NaN	NaN	NaN	NaN	NaN	NaN	NaN	NaN	NaN	2.146	0.426	0.649	NaN	NaN	NaN	2.195	0.072	0.6
274	1.37	NaN	NaN	NaN	NaN	NaN	NaN	NaN	NaN	NaN	NaN	NaN	NaN	NaN	NaN	NaN	NaN	NaN	NaN	2.209	0.322	0.212	NaN	NaN	NaN	2.08	0.017	0.196	NaN	NaN	NaN	NaN	NaN	NaN	NaN	NaN	NaN	NaN	NaN	NaN	2.145	0.425	0.648	NaN	NaN	NaN	2.195	0.072	0.6
275	1.375	NaN	NaN	NaN	NaN	NaN	NaN	NaN	NaN	NaN	NaN	NaN	NaN	NaN	NaN	NaN	NaN	NaN	NaN	2.208	0.323	0.212	NaN	NaN	NaN	2.08	0.017	0.196	NaN	NaN	NaN	NaN	NaN	NaN	NaN	NaN	NaN	NaN	NaN	NaN	2.145	0.424	0.648	NaN	NaN	NaN	2.195	0.072	0.6
276	1.38	NaN	NaN	NaN	NaN	NaN	NaN	NaN	NaN	NaN	NaN	NaN	NaN	NaN	NaN	NaN	NaN	NaN	NaN	2.208	0.323	0.212	NaN	NaN	NaN	2.08	0.017	0.196	NaN	NaN	NaN	NaN	NaN	NaN	NaN	NaN	NaN	NaN	NaN	NaN	2.144	0.423	0.648	NaN	NaN	NaN	2.195	0.072	0.6
277	1.385	NaN	NaN	NaN	NaN	NaN	NaN	NaN	NaN	NaN	NaN	NaN	NaN	NaN	NaN	NaN	NaN	NaN	NaN	2.208	0.323	0.213	NaN	NaN	NaN	2.08	0.017	0.196	NaN	NaN	NaN	NaN	NaN	NaN	NaN	NaN	NaN	NaN	NaN	NaN	2.144	0.423	0.648	NaN	NaN	NaN	2.195	0.072	0.6
278	1.39	NaN	NaN	NaN	NaN	NaN	NaN	NaN	NaN	NaN	NaN	NaN	NaN	NaN	NaN	NaN	NaN	NaN	NaN	2.208	0.323	0.213	NaN	NaN	NaN	2.08	0.017	0.196	NaN	NaN	NaN	NaN	NaN	NaN	NaN	NaN	NaN	NaN	NaN	NaN	NaN	NaN	NaN	NaN	NaN	NaN	2.195	0.072	0.6
279	1.395	NaN	NaN	NaN	NaN	NaN	NaN	NaN	NaN	NaN	NaN	NaN	NaN	NaN	NaN	NaN	NaN	NaN	NaN	2.208	0.323	0.213	NaN	NaN	NaN	2.08	0.017	0.196	NaN	NaN	NaN	NaN	NaN	NaN	NaN	NaN	NaN	NaN	NaN	NaN	NaN	NaN	NaN	NaN	NaN	NaN	2.195	0.072	0.6
280	1.4	NaN	NaN	NaN	NaN	NaN	NaN	NaN	NaN	NaN	NaN	NaN	NaN	NaN	NaN	NaN	NaN	NaN	NaN	2.208	0.323	0.213	NaN	NaN	NaN	2.08	0.017	0.196	NaN	NaN	NaN	NaN	NaN	NaN	NaN	NaN	NaN	NaN	NaN	NaN	NaN	NaN	NaN	NaN	NaN	NaN	2.195	0.072	0.6
281	1.405	NaN	NaN	NaN	NaN	NaN	NaN	NaN	NaN	NaN	NaN	NaN	NaN	NaN	NaN	NaN	NaN	NaN	NaN	2.207	0.323	0.213	NaN	NaN	NaN	2.08	0.017	0.196	NaN	NaN	NaN	NaN	NaN	NaN	NaN	NaN	NaN	NaN	NaN	NaN	NaN	NaN	NaN	NaN	NaN	NaN	2.195	0.072	0.6
282	1.41	NaN	NaN	NaN	NaN	NaN	NaN	NaN	NaN	NaN	NaN	NaN	NaN	NaN	NaN	NaN	NaN	NaN	NaN	2.207	0.323	0.214	NaN	NaN	NaN	2.08	0.017	0.196	NaN	NaN	NaN	NaN	NaN	NaN	NaN	NaN	NaN	NaN	NaN	NaN	2.143	0.419	0.649	NaN	NaN	NaN	2.195	0.072	0.6
283	1.415	NaN	NaN	NaN	NaN	NaN	NaN	NaN	NaN	NaN	NaN	NaN	NaN	NaN	NaN	NaN	NaN	NaN	NaN	2.206	0.323	0.214	NaN	NaN	NaN	2.08	0.017	0.196	NaN	NaN	NaN	NaN	NaN	NaN	NaN	NaN	NaN	NaN	NaN	NaN	2.143	0.419	0.649	NaN	NaN	NaN	2.195	0.072	0.6
284	1.42	NaN	NaN	NaN	NaN	NaN	NaN	NaN	NaN	NaN	NaN	NaN	NaN	NaN	NaN	NaN	NaN	NaN	NaN	2.206	0.323	0.214	NaN	NaN	NaN	2.08	0.017	0.196	NaN	NaN	NaN	NaN	NaN	NaN	NaN	NaN	NaN	NaN	NaN	NaN	2.143	0.419	0.649	NaN	NaN	NaN	2.195	0.072	0.6
285	1.425	NaN	NaN	NaN	NaN	NaN	NaN	NaN	NaN	NaN	NaN	NaN	NaN	NaN	NaN	NaN	NaN	NaN	NaN	2.206	0.323	0.214	NaN	NaN	NaN	2.08	0.017	0.196	NaN	NaN	NaN	NaN	NaN	NaN	NaN	NaN	NaN	NaN	NaN	NaN	2.143	0.419	0.649	NaN	NaN	NaN	2.195	0.072	0.6
286	1.43	NaN	NaN	NaN	NaN	NaN	NaN	NaN	NaN	NaN	NaN	NaN	NaN	NaN	NaN	NaN	NaN	NaN	NaN	2.206	0.324	0.214	NaN	NaN	NaN	2.08	0.017	0.196	NaN	NaN	NaN	NaN	NaN	NaN	NaN	NaN	NaN	NaN	NaN	NaN	2.142	0.419	0.65	NaN	NaN	NaN	2.195	0.072	0.6
287	1.435	NaN	NaN	NaN	NaN	NaN	NaN	NaN	NaN	NaN	NaN	NaN	NaN	NaN	NaN	NaN	NaN	NaN	NaN	2.206	0.324	0.214	NaN	NaN	NaN	2.08	0.017	0.196	NaN	NaN	NaN	NaN	NaN	NaN	NaN	NaN	NaN	NaN	NaN	NaN	2.142	0.42	0.65	NaN	NaN	NaN	2.195	0.072	0.6
288	1.44	NaN	NaN	NaN	NaN	NaN	NaN	NaN	NaN	NaN	NaN	NaN	NaN	NaN	NaN	NaN	NaN	NaN	NaN	2.205	0.324	0.214	NaN	NaN	NaN	2.08	0.017	0.196	NaN	NaN	NaN	NaN	NaN	NaN	NaN	NaN	NaN	NaN	NaN	NaN	2.143	0.421	0.652	NaN	NaN	NaN	2.195	0.072	0.6
289	1.445	NaN	NaN	NaN	NaN	NaN	NaN	NaN	NaN	NaN	NaN	NaN	NaN	NaN	NaN	NaN	NaN	NaN	NaN	2.205	0.324	0.214	NaN	NaN	NaN	2.08	0.017	0.196	NaN	NaN	NaN	NaN	NaN	NaN	NaN	NaN	NaN	NaN	NaN	NaN	2.142	0.421	0.652	NaN	NaN	NaN	2.195	0.072	0.6
290	1.45	NaN	NaN	NaN	NaN	NaN	NaN	NaN	NaN	NaN	NaN	NaN	NaN	NaN	NaN	NaN	NaN	NaN	NaN	2.204	0.324	0.214	NaN	NaN	NaN	2.08	0.017	0.196	NaN	NaN	NaN	NaN	NaN	NaN	NaN	NaN	NaN	NaN	NaN	NaN	2.142	0.421	0.653	NaN	NaN	NaN	2.195	0.072	0.6
291	1.455	NaN	NaN	NaN	NaN	NaN	NaN	NaN	NaN	NaN	NaN	NaN	NaN	NaN	NaN	NaN	NaN	NaN	NaN	2.204	0.325	0.215	NaN	NaN	NaN	2.08	0.017	0.196	NaN	NaN	NaN	NaN	NaN	NaN	NaN	NaN	NaN	NaN	NaN	NaN	2.142	0.421	0.653	NaN	NaN	NaN	2.195	0.072	0.6
292	1.46	NaN	NaN	NaN	NaN	NaN	NaN	NaN	NaN	NaN	NaN	NaN	NaN	NaN	NaN	NaN	NaN	NaN	NaN	2.204	0.325	0.215	NaN	NaN	NaN	2.08	0.017	0.196	NaN	NaN	NaN	NaN	NaN	NaN	NaN	NaN	NaN	NaN	NaN	NaN	2.142	0.421	0.653	NaN	NaN	NaN	2.195	0.072	0.6
293	1.465	NaN	NaN	NaN	NaN	NaN	NaN	NaN	NaN	NaN	NaN	NaN	NaN	NaN	NaN	NaN	NaN	NaN	NaN	2.203	0.325	0.215	NaN	NaN	NaN	2.08	0.017	0.196	NaN	NaN	NaN	NaN	NaN	NaN	NaN	NaN	NaN	NaN	NaN	NaN	2.142	0.421	0.653	NaN	NaN	NaN	2.195	0.072	0.6
294	1.47	NaN	NaN	NaN	NaN	NaN	NaN	NaN	NaN	NaN	NaN	NaN	NaN	NaN	NaN	NaN	NaN	NaN	NaN	2.202	0.326	0.216	NaN	NaN	NaN	2.08	0.017	0.196	NaN	NaN	NaN	NaN	NaN	NaN	NaN	NaN	NaN	NaN	NaN	NaN	2.142	0.421	0.653	NaN	NaN	NaN	2.194	0.072	0.6
295	1.475	NaN	NaN	NaN	NaN	NaN	NaN	NaN	NaN	NaN	NaN	NaN	NaN	NaN	NaN	NaN	NaN	NaN	NaN	2.202	0.326	0.216	NaN	NaN	NaN	2.08	0.017	0.196	NaN	NaN	NaN	NaN	NaN	NaN	NaN	NaN	NaN	NaN	NaN	NaN	2.142	0.421	0.653	NaN	NaN	NaN	2.195	0.072	0.6
296	1.48	NaN	NaN	NaN	NaN	NaN	NaN	NaN	NaN	NaN	NaN	NaN	NaN	NaN	NaN	NaN	NaN	NaN	NaN	2.202	0.326	0.217	NaN	NaN	NaN	2.08	0.016	0.196	NaN	NaN	NaN	NaN	NaN	NaN	NaN	NaN	NaN	NaN	NaN	NaN	2.141	0.421	0.653	NaN	NaN	NaN	2.195	0.072	0.6
297	1.485	NaN	NaN	NaN	NaN	NaN	NaN	NaN	NaN	NaN	NaN	NaN	NaN	NaN	NaN	NaN	NaN	NaN	NaN	2.202	0.326	0.217	NaN	NaN	NaN	2.08	0.017	0.196	NaN	NaN	NaN	NaN	NaN	NaN	NaN	NaN	NaN	NaN	NaN	NaN	2.141	0.421	0.653	NaN	NaN	NaN	2.195	0.072	0.6
298	1.49	NaN	NaN	NaN	NaN	NaN	NaN	NaN	NaN	NaN	NaN	NaN	NaN	NaN	NaN	NaN	NaN	NaN	NaN	2.201	0.326	0.217	NaN	NaN	NaN	2.08	0.017	0.196	NaN	NaN	NaN	NaN	NaN	NaN	NaN	NaN	NaN	NaN	NaN	NaN	2.141	0.421	0.653	NaN	NaN	NaN	2.194	0.072	0.6
299	1.495	NaN	NaN	NaN	NaN	NaN	NaN	NaN	NaN	NaN	NaN	NaN	NaN	NaN	NaN	NaN	NaN	NaN	NaN	2.2	0.326	0.217	NaN	NaN	NaN	2.08	0.017	0.196	NaN	NaN	NaN	NaN	NaN	NaN	NaN	NaN	NaN	NaN	NaN	NaN	2.141	0.421	0.653	NaN	NaN	NaN	2.194	0.072	0.6
300	1.5	NaN	NaN	NaN	NaN	NaN	NaN	NaN	NaN	NaN	NaN	NaN	NaN	NaN	NaN	NaN	NaN	NaN	NaN	2.2	0.327	0.217	NaN	NaN	NaN	2.08	0.017	0.196	NaN	NaN	NaN	NaN	NaN	NaN	NaN	NaN	NaN	NaN	NaN	NaN	2.141	0.421	0.653	NaN	NaN	NaN	2.194	0.072	0.6
301	1.505	NaN	NaN	NaN	NaN	NaN	NaN	NaN	NaN	NaN	NaN	NaN	NaN	NaN	NaN	NaN	NaN	NaN	NaN	2.199	0.327	0.217	NaN	NaN	NaN	2.08	0.017	0.196	NaN	NaN	NaN	NaN	NaN	NaN	NaN	NaN	NaN	NaN	NaN	NaN	2.141	0.421	0.653	NaN	NaN	NaN	2.194	0.072	0.6
302	1.51	NaN	NaN	NaN	NaN	NaN	NaN	NaN	NaN	NaN	NaN	NaN	NaN	NaN	NaN	NaN	NaN	NaN	NaN	2.199	0.327	0.217	NaN	NaN	NaN	2.08	0.017	0.197	NaN	NaN	NaN	NaN	NaN	NaN	NaN	NaN	NaN	NaN	NaN	NaN	2.141	0.421	0.653	NaN	NaN	NaN	2.194	0.072	0.6
303	1.515	NaN	NaN	NaN	NaN	NaN	NaN	NaN	NaN	NaN	NaN	NaN	NaN	NaN	NaN	NaN	NaN	NaN	NaN	2.199	0.327	0.217	NaN	NaN	NaN	2.079	0.017	0.197	NaN	NaN	NaN	NaN	NaN	NaN	NaN	NaN	NaN	NaN	NaN	NaN	2.141	0.421	0.654	NaN	NaN	NaN	2.194	0.072	0.6
304	1.52	NaN	NaN	NaN	NaN	NaN	NaN	NaN	NaN	NaN	NaN	NaN	NaN	NaN	NaN	NaN	NaN	NaN	NaN	2.198	0.327	0.217	NaN	NaN	NaN	2.079	0.017	0.197	NaN	NaN	NaN	NaN	NaN	NaN	NaN	NaN	NaN	NaN	NaN	NaN	2.141	0.421	0.654	NaN	NaN	NaN	2.193	0.072	0.6
305	1.525	NaN	NaN	NaN	NaN	NaN	NaN	NaN	NaN	NaN	NaN	NaN	NaN	NaN	NaN	NaN	NaN	NaN	NaN	2.197	0.328	0.218	NaN	NaN	NaN	2.079	0.018	0.197	NaN	NaN	NaN	NaN	NaN	NaN	NaN	NaN	NaN	NaN	NaN	NaN	2.142	0.421	0.654	NaN	NaN	NaN	2.193	0.072	0.6
306	1.53	NaN	NaN	NaN	NaN	NaN	NaN	NaN	NaN	NaN	NaN	NaN	NaN	NaN	NaN	NaN	NaN	NaN	NaN	2.196	0.328	0.218	NaN	NaN	NaN	2.078	0.018	0.197	NaN	NaN	NaN	NaN	NaN	NaN	NaN	NaN	NaN	NaN	NaN	NaN	2.143	0.422	0.656	NaN	NaN	NaN	2.193	0.072	0.6
307	1.535	NaN	NaN	NaN	NaN	NaN	NaN	NaN	NaN	NaN	NaN	NaN	NaN	NaN	NaN	NaN	NaN	NaN	NaN	2.195	0.328	0.218	NaN	NaN	NaN	2.078	0.018	0.198	NaN	NaN	NaN	NaN	NaN	NaN	NaN	NaN	NaN	NaN	NaN	NaN	2.144	0.423	0.656	NaN	NaN	NaN	2.193	0.072	0.6
308	1.54	NaN	NaN	NaN	NaN	NaN	NaN	NaN	NaN	NaN	NaN	NaN	NaN	NaN	NaN	NaN	NaN	NaN	NaN	2.195	0.328	0.218	NaN	NaN	NaN	2.077	0.019	0.198	NaN	NaN	NaN	NaN	NaN	NaN	NaN	NaN	NaN	NaN	NaN	NaN	2.144	0.423	0.656	NaN	NaN	NaN	2.193	0.072	0.6
309	1.545	NaN	NaN	NaN	NaN	NaN	NaN	NaN	NaN	NaN	NaN	NaN	NaN	NaN	NaN	NaN	NaN	NaN	NaN	2.194	0.329	0.218	NaN	NaN	NaN	2.077	0.02	0.199	NaN	NaN	NaN	NaN	NaN	NaN	NaN	NaN	NaN	NaN	NaN	NaN	2.144	0.423	0.656	NaN	NaN	NaN	2.192	0.073	0.599
310	1.55	NaN	NaN	NaN	NaN	NaN	NaN	NaN	NaN	NaN	NaN	NaN	NaN	NaN	NaN	NaN	NaN	NaN	NaN	2.194	0.329	0.219	NaN	NaN	NaN	2.076	0.021	0.2	NaN	NaN	NaN	NaN	NaN	NaN	NaN	NaN	NaN	NaN	NaN	NaN	2.144	0.423	0.656	NaN	NaN	NaN	2.193	0.072	0.6
311	1.555	NaN	NaN	NaN	NaN	NaN	NaN	NaN	NaN	NaN	NaN	NaN	NaN	NaN	NaN	NaN	NaN	NaN	NaN	2.193	0.329	0.219	NaN	NaN	NaN	2.076	0.021	0.2	NaN	NaN	NaN	NaN	NaN	NaN	NaN	NaN	NaN	NaN	NaN	NaN	2.144	0.423	0.656	NaN	NaN	NaN	2.192	0.073	0.599
312	1.56	NaN	NaN	NaN	NaN	NaN	NaN	NaN	NaN	NaN	NaN	NaN	NaN	NaN	NaN	NaN	NaN	NaN	NaN	2.192	0.33	0.219	NaN	NaN	NaN	2.081	0.019	0.201	NaN	NaN	NaN	NaN	NaN	NaN	NaN	NaN	NaN	NaN	NaN	NaN	2.144	0.423	0.656	NaN	NaN	NaN	2.192	0.073	0.599
313	1.565	NaN	NaN	NaN	NaN	NaN	NaN	NaN	NaN	NaN	NaN	NaN	NaN	NaN	NaN	NaN	NaN	NaN	NaN	2.191	0.33	0.219	NaN	NaN	NaN	2.092	0.015	0.203	NaN	NaN	NaN	NaN	NaN	NaN	NaN	NaN	NaN	NaN	NaN	NaN	2.144	0.423	0.656	NaN	NaN	NaN	2.192	0.073	0.599
314	1.57	NaN	NaN	NaN	NaN	NaN	NaN	NaN	NaN	NaN	NaN	NaN	NaN	NaN	NaN	NaN	NaN	NaN	NaN	2.19	0.331	0.22	NaN	NaN	NaN	2.091	0.016	0.203	NaN	NaN	NaN	NaN	NaN	NaN	NaN	NaN	NaN	NaN	NaN	NaN	2.144	0.423	0.656	NaN	NaN	NaN	2.192	0.073	0.599
315	1.575	NaN	NaN	NaN	NaN	NaN	NaN	NaN	NaN	NaN	NaN	NaN	NaN	NaN	NaN	NaN	NaN	NaN	NaN	2.19	0.331	0.22	NaN	NaN	NaN	2.084	0.019	0.202	NaN	NaN	NaN	NaN	NaN	NaN	NaN	NaN	NaN	NaN	NaN	NaN	2.144	0.423	0.656	NaN	NaN	NaN	2.192	0.073	0.599
316	1.58	NaN	NaN	NaN	NaN	NaN	NaN	NaN	NaN	NaN	NaN	NaN	NaN	NaN	NaN	NaN	NaN	NaN	NaN	2.189	0.331	0.22	NaN	NaN	NaN	2.083	0.02	0.202	NaN	NaN	NaN	NaN	NaN	NaN	NaN	NaN	NaN	NaN	NaN	NaN	2.145	0.423	0.656	NaN	NaN	NaN	2.192	0.073	0.599
317	1.585	NaN	NaN	NaN	NaN	NaN	NaN	NaN	NaN	NaN	NaN	NaN	NaN	NaN	NaN	NaN	NaN	NaN	NaN	2.189	0.331	0.221	NaN	NaN	NaN	2.083	0.02	0.202	NaN	NaN	NaN	NaN	NaN	NaN	NaN	NaN	NaN	NaN	NaN	NaN	2.145	0.423	0.656	NaN	NaN	NaN	2.192	0.073	0.599
318	1.59	NaN	NaN	NaN	NaN	NaN	NaN	NaN	NaN	NaN	NaN	NaN	NaN	NaN	NaN	NaN	NaN	NaN	NaN	2.188	0.332	0.222	NaN	NaN	NaN	2.083	0.02	0.202	NaN	NaN	NaN	NaN	NaN	NaN	NaN	NaN	NaN	NaN	NaN	NaN	2.145	0.422	0.656	NaN	NaN	NaN	2.192	0.073	0.599
319	1.595	NaN	NaN	NaN	NaN	NaN	NaN	NaN	NaN	NaN	NaN	NaN	NaN	NaN	NaN	NaN	NaN	NaN	NaN	2.187	0.332	0.222	NaN	NaN	NaN	2.083	0.02	0.201	NaN	NaN	NaN	NaN	NaN	NaN	NaN	NaN	NaN	NaN	NaN	NaN	2.145	0.422	0.656	NaN	NaN	NaN	2.193	0.072	0.6
320	1.6	NaN	NaN	NaN	NaN	NaN	NaN	NaN	NaN	NaN	NaN	NaN	NaN	NaN	NaN	NaN	NaN	NaN	NaN	2.186	0.332	0.222	NaN	NaN	NaN	2.084	0.019	0.201	NaN	NaN	NaN	NaN	NaN	NaN	NaN	NaN	NaN	NaN	NaN	NaN	2.145	0.422	0.656	NaN	NaN	NaN	2.192	0.073	0.6
321	1.605	NaN	NaN	NaN	NaN	NaN	NaN	NaN	NaN	NaN	NaN	NaN	NaN	NaN	NaN	NaN	NaN	NaN	NaN	2.186	0.332	0.223	NaN	NaN	NaN	2.084	0.019	0.201	NaN	NaN	NaN	NaN	NaN	NaN	NaN	NaN	NaN	NaN	NaN	NaN	2.145	0.421	0.655	NaN	NaN	NaN	2.192	0.073	0.599
322	1.61	NaN	NaN	NaN	NaN	NaN	NaN	NaN	NaN	NaN	NaN	NaN	NaN	NaN	NaN	NaN	NaN	NaN	NaN	2.187	0.333	0.224	NaN	NaN	NaN	2.083	0.019	0.202	NaN	NaN	NaN	NaN	NaN	NaN	NaN	NaN	NaN	NaN	NaN	NaN	2.145	0.421	0.655	NaN	NaN	NaN	2.193	0.072	0.6
323	1.615	NaN	NaN	NaN	NaN	NaN	NaN	NaN	NaN	NaN	NaN	NaN	NaN	NaN	NaN	NaN	NaN	NaN	NaN	2.187	0.333	0.225	NaN	NaN	NaN	2.082	0.02	0.202	NaN	NaN	NaN	NaN	NaN	NaN	NaN	NaN	NaN	NaN	NaN	NaN	2.145	0.421	0.655	NaN	NaN	NaN	2.193	0.072	0.6
324	1.62	NaN	NaN	NaN	NaN	NaN	NaN	NaN	NaN	NaN	NaN	NaN	NaN	NaN	NaN	NaN	NaN	NaN	NaN	2.187	0.334	0.226	NaN	NaN	NaN	NaN	NaN	NaN	NaN	NaN	NaN	NaN	NaN	NaN	NaN	NaN	NaN	NaN	NaN	NaN	2.145	0.421	0.655	NaN	NaN	NaN	2.192	0.073	0.599
325	1.625	NaN	NaN	NaN	NaN	NaN	NaN	NaN	NaN	NaN	NaN	NaN	NaN	NaN	NaN	NaN	NaN	NaN	NaN	2.187	0.335	0.227	NaN	NaN	NaN	2.099	0.015	0.209	NaN	NaN	NaN	NaN	NaN	NaN	NaN	NaN	NaN	NaN	NaN	NaN	2.146	0.421	0.655	NaN	NaN	NaN	2.192	0.073	0.599
326	1.63	NaN	NaN	NaN	NaN	NaN	NaN	NaN	NaN	NaN	NaN	NaN	NaN	NaN	NaN	NaN	NaN	NaN	NaN	2.186	0.335	0.227	NaN	NaN	NaN	2.089	0.021	0.208	NaN	NaN	NaN	NaN	NaN	NaN	NaN	NaN	NaN	NaN	NaN	NaN	2.146	0.421	0.655	NaN	NaN	NaN	2.192	0.073	0.599
327	1.635	NaN	NaN	NaN	NaN	NaN	NaN	NaN	NaN	NaN	NaN	NaN	NaN	NaN	NaN	NaN	NaN	NaN	NaN	2.186	0.335	0.228	NaN	NaN	NaN	2.087	0.022	0.208	NaN	NaN	NaN	NaN	NaN	NaN	NaN	NaN	NaN	NaN	NaN	NaN	2.146	0.421	0.655	NaN	NaN	NaN	2.192	0.073	0.599
328	1.64	NaN	NaN	NaN	NaN	NaN	NaN	NaN	NaN	NaN	NaN	NaN	NaN	NaN	NaN	NaN	NaN	NaN	NaN	2.186	0.336	0.228	NaN	NaN	NaN	2.086	0.022	0.208	NaN	NaN	NaN	NaN	NaN	NaN	NaN	NaN	NaN	NaN	NaN	NaN	2.147	0.421	0.654	NaN	NaN	NaN	2.192	0.073	0.599
329	1.645	NaN	NaN	NaN	NaN	NaN	NaN	NaN	NaN	NaN	NaN	NaN	NaN	NaN	NaN	NaN	NaN	NaN	NaN	2.186	0.337	0.23	NaN	NaN	NaN	2.086	0.022	0.208	NaN	NaN	NaN	NaN	NaN	NaN	NaN	NaN	NaN	NaN	NaN	NaN	2.148	0.422	0.655	NaN	NaN	NaN	2.193	0.072	0.6
330	1.65	NaN	NaN	NaN	NaN	NaN	NaN	NaN	NaN	NaN	NaN	NaN	NaN	NaN	NaN	NaN	NaN	NaN	NaN	2.185	0.338	0.231	NaN	NaN	NaN	2.087	0.022	0.208	NaN	NaN	NaN	NaN	NaN	NaN	NaN	NaN	NaN	NaN	NaN	NaN	2.151	0.425	0.657	NaN	NaN	NaN	2.193	0.072	0.6
331	1.655	NaN	NaN	NaN	NaN	NaN	NaN	NaN	NaN	NaN	NaN	NaN	NaN	NaN	NaN	NaN	NaN	NaN	NaN	2.185	0.338	0.232	NaN	NaN	NaN	2.088	0.022	0.208	NaN	NaN	NaN	NaN	NaN	NaN	NaN	NaN	NaN	NaN	NaN	NaN	2.151	0.426	0.657	NaN	NaN	NaN	2.193	0.072	0.6
332	1.66	NaN	NaN	NaN	NaN	NaN	NaN	NaN	NaN	NaN	NaN	NaN	NaN	NaN	NaN	NaN	NaN	NaN	NaN	2.185	0.339	0.232	NaN	NaN	NaN	NaN	NaN	NaN	NaN	NaN	NaN	NaN	NaN	NaN	NaN	NaN	NaN	NaN	NaN	NaN	2.152	0.426	0.657	NaN	NaN	NaN	2.193	0.072	0.6
333	1.665	NaN	NaN	NaN	NaN	NaN	NaN	NaN	NaN	NaN	NaN	NaN	NaN	NaN	NaN	NaN	NaN	NaN	NaN	2.185	0.339	0.233	NaN	NaN	NaN	NaN	NaN	NaN	NaN	NaN	NaN	NaN	NaN	NaN	NaN	NaN	NaN	NaN	NaN	NaN	2.152	0.426	0.657	NaN	NaN	NaN	2.193	0.072	0.6
334	1.67	NaN	NaN	NaN	NaN	NaN	NaN	NaN	NaN	NaN	NaN	NaN	NaN	NaN	NaN	NaN	NaN	NaN	NaN	2.184	0.34	0.234	NaN	NaN	NaN	2.112	0.014	0.217	NaN	NaN	NaN	NaN	NaN	NaN	NaN	NaN	NaN	NaN	NaN	NaN	2.153	0.426	0.657	NaN	NaN	NaN	2.193	0.072	0.6
335	1.675	NaN	NaN	NaN	NaN	NaN	NaN	NaN	NaN	NaN	NaN	NaN	NaN	NaN	NaN	NaN	NaN	NaN	NaN	2.184	0.34	0.235	NaN	NaN	NaN	2.108	0.015	0.217	NaN	NaN	NaN	NaN	NaN	NaN	NaN	NaN	NaN	NaN	NaN	NaN	2.153	0.426	0.657	NaN	NaN	NaN	2.193	0.072	0.6
336	1.68	NaN	NaN	NaN	NaN	NaN	NaN	NaN	NaN	NaN	NaN	NaN	NaN	NaN	NaN	NaN	NaN	NaN	NaN	2.183	0.341	0.235	NaN	NaN	NaN	2.104	0.016	0.217	NaN	NaN	NaN	NaN	NaN	NaN	NaN	NaN	NaN	NaN	NaN	NaN	2.154	0.426	0.657	NaN	NaN	NaN	2.193	0.072	0.6
337	1.685	NaN	NaN	NaN	NaN	NaN	NaN	NaN	NaN	NaN	NaN	NaN	NaN	NaN	NaN	NaN	NaN	NaN	NaN	2.183	0.342	0.236	NaN	NaN	NaN	2.1	0.018	0.217	NaN	NaN	NaN	NaN	NaN	NaN	NaN	NaN	NaN	NaN	NaN	NaN	2.154	0.426	0.656	NaN	NaN	NaN	2.193	0.072	0.6
338	1.69	NaN	NaN	NaN	NaN	NaN	NaN	NaN	NaN	NaN	NaN	NaN	NaN	NaN	NaN	NaN	NaN	NaN	NaN	2.182	0.343	0.236	NaN	NaN	NaN	2.097	0.019	0.217	NaN	NaN	NaN	NaN	NaN	NaN	NaN	NaN	NaN	NaN	NaN	NaN	2.154	0.426	0.656	NaN	NaN	NaN	2.193	0.072	0.6
339	1.695	NaN	NaN	NaN	NaN	NaN	NaN	NaN	NaN	NaN	NaN	NaN	NaN	NaN	NaN	NaN	NaN	NaN	NaN	2.181	0.343	0.237	NaN	NaN	NaN	2.096	0.019	0.217	NaN	NaN	NaN	NaN	NaN	NaN	NaN	NaN	NaN	NaN	NaN	NaN	2.155	0.426	0.656	NaN	NaN	NaN	2.193	0.072	0.6
340	1.7	NaN	NaN	NaN	NaN	NaN	NaN	NaN	NaN	NaN	NaN	NaN	NaN	NaN	NaN	NaN	NaN	NaN	NaN	2.181	0.344	0.237	NaN	NaN	NaN	2.094	0.02	0.216	NaN	NaN	NaN	NaN	NaN	NaN	NaN	NaN	NaN	NaN	NaN	NaN	2.155	0.426	0.656	NaN	NaN	NaN	2.193	0.072	0.6
341	1.705	NaN	NaN	NaN	NaN	NaN	NaN	NaN	NaN	NaN	NaN	NaN	NaN	NaN	NaN	NaN	NaN	NaN	NaN	2.18	0.344	0.238	NaN	NaN	NaN	2.089	0.021	0.216	NaN	NaN	NaN	NaN	NaN	NaN	NaN	NaN	NaN	NaN	NaN	NaN	2.156	0.426	0.656	NaN	NaN	NaN	2.193	0.072	0.6
342	1.71	NaN	NaN	NaN	NaN	NaN	NaN	NaN	NaN	NaN	NaN	NaN	NaN	NaN	NaN	NaN	NaN	NaN	NaN	2.179	0.345	0.238	NaN	NaN	NaN	2.088	0.021	0.215	NaN	NaN	NaN	NaN	NaN	NaN	NaN	NaN	NaN	NaN	NaN	NaN	2.156	0.426	0.656	NaN	NaN	NaN	2.193	0.072	0.6
343	1.715	NaN	NaN	NaN	NaN	NaN	NaN	NaN	NaN	NaN	NaN	NaN	NaN	NaN	NaN	NaN	NaN	NaN	NaN	2.178	0.345	0.237	NaN	NaN	NaN	2.086	0.021	0.215	NaN	NaN	NaN	NaN	NaN	NaN	NaN	NaN	NaN	NaN	NaN	NaN	2.157	0.426	0.656	NaN	NaN	NaN	2.193	0.072	0.6
344	1.72	NaN	NaN	NaN	NaN	NaN	NaN	NaN	NaN	NaN	NaN	NaN	NaN	NaN	NaN	NaN	NaN	NaN	NaN	2.177	0.345	0.237	NaN	NaN	NaN	2.083	0.021	0.216	NaN	NaN	NaN	NaN	NaN	NaN	NaN	NaN	NaN	NaN	NaN	NaN	2.157	0.425	0.656	NaN	NaN	NaN	2.193	0.072	0.6
345	1.725	NaN	NaN	NaN	NaN	NaN	NaN	NaN	NaN	NaN	NaN	NaN	NaN	NaN	NaN	NaN	NaN	NaN	NaN	2.176	0.346	0.237	NaN	NaN	NaN	2.079	0.022	0.218	NaN	NaN	NaN	NaN	NaN	NaN	NaN	NaN	NaN	NaN	NaN	NaN	2.157	0.425	0.656	NaN	NaN	NaN	2.194	0.072	0.6
346	1.73	NaN	NaN	NaN	NaN	NaN	NaN	NaN	NaN	NaN	NaN	NaN	NaN	NaN	NaN	NaN	NaN	NaN	NaN	2.175	0.346	0.237	NaN	NaN	NaN	2.078	0.022	0.219	NaN	NaN	NaN	NaN	NaN	NaN	NaN	NaN	NaN	NaN	NaN	NaN	2.157	0.425	0.656	NaN	NaN	NaN	2.194	0.072	0.6
347	1.735	NaN	NaN	NaN	NaN	NaN	NaN	NaN	NaN	NaN	NaN	NaN	NaN	NaN	NaN	NaN	NaN	NaN	NaN	2.173	0.347	0.237	NaN	NaN	NaN	2.081	0.021	0.22	NaN	NaN	NaN	NaN	NaN	NaN	NaN	NaN	NaN	NaN	NaN	NaN	NaN	NaN	NaN	NaN	NaN	NaN	2.194	0.072	0.6
348	1.74	NaN	NaN	NaN	NaN	NaN	NaN	NaN	NaN	NaN	NaN	NaN	NaN	NaN	NaN	NaN	NaN	NaN	NaN	2.172	0.347	0.236	NaN	NaN	NaN	2.09	0.016	0.222	NaN	NaN	NaN	NaN	NaN	NaN	NaN	NaN	NaN	NaN	NaN	NaN	NaN	NaN	NaN	NaN	NaN	NaN	2.194	0.072	0.6
349	1.745	NaN	NaN	NaN	NaN	NaN	NaN	NaN	NaN	NaN	NaN	NaN	NaN	NaN	NaN	NaN	NaN	NaN	NaN	2.171	0.348	0.236	NaN	NaN	NaN	NaN	NaN	NaN	NaN	NaN	NaN	NaN	NaN	NaN	NaN	NaN	NaN	NaN	NaN	NaN	NaN	NaN	NaN	NaN	NaN	NaN	2.194	0.072	0.6
350	1.75	NaN	NaN	NaN	NaN	NaN	NaN	NaN	NaN	NaN	NaN	NaN	NaN	NaN	NaN	NaN	NaN	NaN	NaN	2.169	0.348	0.235	NaN	NaN	NaN	NaN	NaN	NaN	NaN	NaN	NaN	NaN	NaN	NaN	NaN	NaN	NaN	NaN	NaN	NaN	NaN	NaN	NaN	NaN	NaN	NaN	2.194	0.072	0.6
351	1.755	NaN	NaN	NaN	NaN	NaN	NaN	NaN	NaN	NaN	NaN	NaN	NaN	NaN	NaN	NaN	NaN	NaN	NaN	2.167	0.348	0.234	NaN	NaN	NaN	2.064	0.022	0.22	NaN	NaN	NaN	NaN	NaN	NaN	NaN	NaN	NaN	NaN	NaN	NaN	NaN	NaN	NaN	NaN	NaN	NaN	2.194	0.072	0.6
352	1.76	NaN	NaN	NaN	NaN	NaN	NaN	NaN	NaN	NaN	NaN	NaN	NaN	NaN	NaN	NaN	NaN	NaN	NaN	2.166	0.349	0.233	NaN	NaN	NaN	2.063	0.023	0.22	NaN	NaN	NaN	NaN	NaN	NaN	NaN	NaN	NaN	NaN	NaN	NaN	NaN	NaN	NaN	NaN	NaN	NaN	2.195	0.072	0.6
353	1.765	NaN	NaN	NaN	NaN	NaN	NaN	NaN	NaN	NaN	NaN	NaN	NaN	NaN	NaN	NaN	NaN	NaN	NaN	2.164	0.349	0.233	NaN	NaN	NaN	2.063	0.022	0.22	NaN	NaN	NaN	NaN	NaN	NaN	NaN	NaN	NaN	NaN	NaN	NaN	NaN	NaN	NaN	NaN	NaN	NaN	2.194	0.072	0.6
354	1.77	NaN	NaN	NaN	NaN	NaN	NaN	NaN	NaN	NaN	NaN	NaN	NaN	NaN	NaN	NaN	NaN	NaN	NaN	2.162	0.35	0.232	NaN	NaN	NaN	NaN	NaN	NaN	NaN	NaN	NaN	NaN	NaN	NaN	NaN	NaN	NaN	NaN	NaN	NaN	NaN	NaN	NaN	NaN	NaN	NaN	2.194	0.072	0.6
355	1.775	NaN	NaN	NaN	NaN	NaN	NaN	NaN	NaN	NaN	NaN	NaN	NaN	NaN	NaN	NaN	NaN	NaN	NaN	2.161	0.35	0.231	NaN	NaN	NaN	2.057	0.023	0.223	NaN	NaN	NaN	NaN	NaN	NaN	NaN	NaN	NaN	NaN	NaN	NaN	NaN	NaN	NaN	NaN	NaN	NaN	2.194	0.072	0.6
356	1.78	NaN	NaN	NaN	NaN	NaN	NaN	NaN	NaN	NaN	NaN	NaN	NaN	NaN	NaN	NaN	NaN	NaN	NaN	2.159	0.35	0.23	NaN	NaN	NaN	2.063	0.02	0.225	NaN	NaN	NaN	NaN	NaN	NaN	NaN	NaN	NaN	NaN	NaN	NaN	NaN	NaN	NaN	NaN	NaN	NaN	2.194	0.072	0.6
357	1.785	NaN	NaN	NaN	NaN	NaN	NaN	NaN	NaN	NaN	NaN	NaN	NaN	NaN	NaN	NaN	NaN	NaN	NaN	2.157	0.35	0.229	NaN	NaN	NaN	2.07	0.016	0.227	NaN	NaN	NaN	NaN	NaN	NaN	NaN	NaN	NaN	NaN	NaN	NaN	NaN	NaN	NaN	NaN	NaN	NaN	2.194	0.072	0.6
358	1.79	NaN	NaN	NaN	NaN	NaN	NaN	NaN	NaN	NaN	NaN	NaN	NaN	NaN	NaN	NaN	NaN	NaN	NaN	2.155	0.351	0.229	NaN	NaN	NaN	2.055	0.02	0.224	NaN	NaN	NaN	NaN	NaN	NaN	NaN	NaN	NaN	NaN	NaN	NaN	NaN	NaN	NaN	NaN	NaN	NaN	2.194	0.072	0.6
359	1.795	NaN	NaN	NaN	NaN	NaN	NaN	NaN	NaN	NaN	NaN	NaN	NaN	NaN	NaN	NaN	NaN	NaN	NaN	2.154	0.351	0.228	NaN	NaN	NaN	2.047	0.021	0.224	NaN	NaN	NaN	NaN	NaN	NaN	NaN	NaN	NaN	NaN	NaN	NaN	NaN	NaN	NaN	NaN	NaN	NaN	2.194	0.072	0.6
360	1.8	NaN	NaN	NaN	NaN	NaN	NaN	NaN	NaN	NaN	NaN	NaN	NaN	NaN	NaN	NaN	NaN	NaN	NaN	2.152	0.35	0.227	NaN	NaN	NaN	2.045	0.021	0.224	NaN	NaN	NaN	NaN	NaN	NaN	NaN	NaN	NaN	NaN	NaN	NaN	2.155	0.426	0.662	NaN	NaN	NaN	2.194	0.072	0.6
361	1.805	NaN	NaN	NaN	NaN	NaN	NaN	NaN	NaN	NaN	NaN	NaN	NaN	NaN	NaN	NaN	NaN	NaN	NaN	2.15	0.35	0.226	NaN	NaN	NaN	2.045	0.021	0.224	NaN	NaN	NaN	NaN	NaN	NaN	NaN	NaN	NaN	NaN	NaN	NaN	2.154	0.426	0.662	NaN	NaN	NaN	2.193	0.072	0.6
362	1.81	NaN	NaN	NaN	NaN	NaN	NaN	NaN	NaN	NaN	NaN	NaN	NaN	NaN	NaN	NaN	NaN	NaN	NaN	2.148	0.351	0.225	NaN	NaN	NaN	2.044	0.021	0.225	NaN	NaN	NaN	NaN	NaN	NaN	NaN	NaN	NaN	NaN	NaN	NaN	2.154	0.426	0.662	NaN	NaN	NaN	2.193	0.072	0.6
363	1.815	NaN	NaN	NaN	NaN	NaN	NaN	NaN	NaN	NaN	NaN	NaN	NaN	NaN	NaN	NaN	NaN	NaN	NaN	2.146	0.35	0.224	NaN	NaN	NaN	2.041	0.021	0.225	NaN	NaN	NaN	NaN	NaN	NaN	NaN	NaN	NaN	NaN	NaN	NaN	2.153	0.426	0.662	NaN	NaN	NaN	2.193	0.072	0.6
364	1.82	NaN	NaN	NaN	NaN	NaN	NaN	NaN	NaN	NaN	NaN	NaN	NaN	NaN	NaN	NaN	NaN	NaN	NaN	2.144	0.35	0.224	NaN	NaN	NaN	2.037	0.021	0.225	NaN	NaN	NaN	NaN	NaN	NaN	NaN	NaN	NaN	NaN	NaN	NaN	2.152	0.425	0.662	NaN	NaN	NaN	2.193	0.072	0.6
365	1.825	NaN	NaN	NaN	NaN	NaN	NaN	NaN	NaN	NaN	NaN	NaN	NaN	NaN	NaN	NaN	NaN	NaN	NaN	2.142	0.35	0.223	NaN	NaN	NaN	2.033	0.021	0.225	NaN	NaN	NaN	NaN	NaN	NaN	NaN	NaN	NaN	NaN	NaN	NaN	2.153	0.426	0.662	NaN	NaN	NaN	2.193	0.072	0.6
366	1.83	NaN	NaN	NaN	NaN	NaN	NaN	NaN	NaN	NaN	NaN	NaN	NaN	NaN	NaN	NaN	NaN	NaN	NaN	2.141	0.35	0.222	NaN	NaN	NaN	2.032	0.02	0.225	NaN	NaN	NaN	NaN	NaN	NaN	NaN	NaN	NaN	NaN	NaN	NaN	2.153	0.426	0.663	NaN	NaN	NaN	2.193	0.072	0.6
367	1.835	NaN	NaN	NaN	NaN	NaN	NaN	NaN	NaN	NaN	NaN	NaN	NaN	NaN	NaN	NaN	NaN	NaN	NaN	2.139	0.35	0.221	NaN	NaN	NaN	2.032	0.02	0.225	NaN	NaN	NaN	NaN	NaN	NaN	NaN	NaN	NaN	NaN	NaN	NaN	2.152	0.426	0.663	NaN	NaN	NaN	2.193	0.072	0.6
368	1.84	NaN	NaN	NaN	NaN	NaN	NaN	NaN	NaN	NaN	NaN	NaN	NaN	NaN	NaN	NaN	NaN	NaN	NaN	2.137	0.35	0.22	NaN	NaN	NaN	2.029	0.02	0.225	NaN	NaN	NaN	NaN	NaN	NaN	NaN	NaN	NaN	NaN	NaN	NaN	2.152	0.426	0.663	NaN	NaN	NaN	2.193	0.072	0.6
369	1.845	NaN	NaN	NaN	NaN	NaN	NaN	NaN	NaN	NaN	NaN	NaN	NaN	NaN	NaN	NaN	NaN	NaN	NaN	2.135	0.349	0.219	NaN	NaN	NaN	2.025	0.021	0.226	NaN	NaN	NaN	NaN	NaN	NaN	NaN	NaN	NaN	NaN	NaN	NaN	2.153	0.426	0.663	NaN	NaN	NaN	2.193	0.072	0.6
370	1.85	NaN	NaN	NaN	NaN	NaN	NaN	NaN	NaN	NaN	NaN	NaN	NaN	NaN	NaN	NaN	NaN	NaN	NaN	2.134	0.349	0.219	NaN	NaN	NaN	2.02	0.021	0.225	NaN	NaN	NaN	NaN	NaN	NaN	NaN	NaN	NaN	NaN	NaN	NaN	NaN	NaN	NaN	NaN	NaN	NaN	2.194	0.072	0.6
371	1.855	NaN	NaN	NaN	NaN	NaN	NaN	NaN	NaN	NaN	NaN	NaN	NaN	NaN	NaN	NaN	NaN	NaN	NaN	2.132	0.349	0.218	NaN	NaN	NaN	2.017	0.021	0.225	NaN	NaN	NaN	NaN	NaN	NaN	NaN	NaN	NaN	NaN	NaN	NaN	NaN	NaN	NaN	NaN	NaN	NaN	2.194	0.072	0.6
372	1.86	NaN	NaN	NaN	NaN	NaN	NaN	NaN	NaN	NaN	NaN	NaN	NaN	NaN	NaN	NaN	NaN	NaN	NaN	2.131	0.349	0.217	NaN	NaN	NaN	2.017	0.021	0.225	NaN	NaN	NaN	NaN	NaN	NaN	NaN	NaN	NaN	NaN	NaN	NaN	2.147	0.419	0.662	NaN	NaN	NaN	2.194	0.072	0.6
373	1.865	NaN	NaN	NaN	NaN	NaN	NaN	NaN	NaN	NaN	NaN	NaN	NaN	NaN	NaN	NaN	NaN	NaN	NaN	2.129	0.349	0.216	NaN	NaN	NaN	2.017	0.021	0.224	NaN	NaN	NaN	NaN	NaN	NaN	NaN	NaN	NaN	NaN	NaN	NaN	2.147	0.419	0.662	NaN	NaN	NaN	2.197	0.071	0.599
374	1.87	NaN	NaN	NaN	NaN	NaN	NaN	NaN	NaN	NaN	NaN	NaN	NaN	NaN	NaN	NaN	NaN	NaN	NaN	2.128	0.348	0.216	NaN	NaN	NaN	2.014	0.022	0.225	NaN	NaN	NaN	NaN	NaN	NaN	NaN	NaN	NaN	NaN	NaN	NaN	2.146	0.419	0.662	NaN	NaN	NaN	2.203	0.069	0.598
375	1.875	NaN	NaN	NaN	NaN	NaN	NaN	NaN	NaN	NaN	NaN	NaN	NaN	NaN	NaN	NaN	NaN	NaN	NaN	2.127	0.348	0.215	NaN	NaN	NaN	2.008	0.024	0.225	NaN	NaN	NaN	NaN	NaN	NaN	NaN	NaN	NaN	NaN	NaN	NaN	2.146	0.419	0.663	NaN	NaN	NaN	2.204	0.069	0.597
376	1.88	NaN	NaN	NaN	NaN	NaN	NaN	NaN	NaN	NaN	NaN	NaN	NaN	NaN	NaN	NaN	NaN	NaN	NaN	2.125	0.348	0.215	NaN	NaN	NaN	2.011	0.022	0.223	NaN	NaN	NaN	NaN	NaN	NaN	NaN	NaN	NaN	NaN	NaN	NaN	2.146	0.419	0.663	NaN	NaN	NaN	2.204	0.068	0.597
377	1.885	NaN	NaN	NaN	NaN	NaN	NaN	NaN	NaN	NaN	NaN	NaN	NaN	NaN	NaN	NaN	NaN	NaN	NaN	2.125	0.348	0.215	NaN	NaN	NaN	NaN	NaN	NaN	NaN	NaN	NaN	NaN	NaN	NaN	NaN	NaN	NaN	NaN	NaN	NaN	2.146	0.42	0.665	NaN	NaN	NaN	2.205	0.068	0.597
378	1.89	NaN	NaN	NaN	NaN	NaN	NaN	NaN	NaN	NaN	NaN	NaN	NaN	NaN	NaN	NaN	NaN	NaN	NaN	2.124	0.347	0.215	NaN	NaN	NaN	2.007	0.02	0.22	NaN	NaN	NaN	NaN	NaN	NaN	NaN	NaN	NaN	NaN	NaN	NaN	2.145	0.42	0.666	NaN	NaN	NaN	2.205	0.068	0.597
379	1.895	NaN	NaN	NaN	NaN	NaN	NaN	NaN	NaN	NaN	NaN	NaN	NaN	NaN	NaN	NaN	NaN	NaN	NaN	2.123	0.347	0.214	NaN	NaN	NaN	2.007	0.02	0.22	NaN	NaN	NaN	NaN	NaN	NaN	NaN	NaN	NaN	NaN	NaN	NaN	2.145	0.42	0.666	NaN	NaN	NaN	2.204	0.068	0.597
380	1.9	NaN	NaN	NaN	NaN	NaN	NaN	NaN	NaN	NaN	NaN	NaN	NaN	NaN	NaN	NaN	NaN	NaN	NaN	2.122	0.346	0.214	NaN	NaN	NaN	2.002	0.022	0.22	NaN	NaN	NaN	NaN	NaN	NaN	NaN	NaN	NaN	NaN	NaN	NaN	2.145	0.42	0.666	NaN	NaN	NaN	2.204	0.068	0.597
381	1.905	NaN	NaN	NaN	NaN	NaN	NaN	NaN	NaN	NaN	NaN	NaN	NaN	NaN	NaN	NaN	NaN	NaN	NaN	2.121	0.346	0.214	NaN	NaN	NaN	1.993	0.025	0.219	NaN	NaN	NaN	NaN	NaN	NaN	NaN	NaN	NaN	NaN	NaN	NaN	2.144	0.421	0.666	NaN	NaN	NaN	2.204	0.068	0.597
382	1.91	NaN	NaN	NaN	NaN	NaN	NaN	NaN	NaN	NaN	NaN	NaN	NaN	NaN	NaN	NaN	NaN	NaN	NaN	2.12	0.346	0.214	NaN	NaN	NaN	1.99	0.026	0.219	NaN	NaN	NaN	NaN	NaN	NaN	NaN	NaN	NaN	NaN	NaN	NaN	2.144	0.421	0.666	NaN	NaN	NaN	2.204	0.068	0.597
383	1.915	NaN	NaN	NaN	NaN	NaN	NaN	NaN	NaN	NaN	NaN	NaN	NaN	NaN	NaN	NaN	NaN	NaN	NaN	2.119	0.346	0.214	NaN	NaN	NaN	1.989	0.027	0.219	NaN	NaN	NaN	NaN	NaN	NaN	NaN	NaN	NaN	NaN	NaN	NaN	2.143	0.421	0.666	NaN	NaN	NaN	2.204	0.068	0.597
384	1.92	NaN	NaN	NaN	NaN	NaN	NaN	NaN	NaN	NaN	NaN	NaN	NaN	NaN	NaN	NaN	NaN	NaN	NaN	2.119	0.346	0.214	NaN	NaN	NaN	1.989	0.027	0.219	NaN	NaN	NaN	NaN	NaN	NaN	NaN	NaN	NaN	NaN	NaN	NaN	2.143	0.421	0.667	NaN	NaN	NaN	2.204	0.068	0.597
385	1.925	NaN	NaN	NaN	NaN	NaN	NaN	NaN	NaN	NaN	NaN	NaN	NaN	NaN	NaN	NaN	NaN	NaN	NaN	2.119	0.346	0.215	NaN	NaN	NaN	1.988	0.027	0.219	NaN	NaN	NaN	NaN	NaN	NaN	NaN	NaN	NaN	NaN	NaN	NaN	2.144	0.422	0.668	NaN	NaN	NaN	2.204	0.068	0.597
386	1.93	NaN	NaN	NaN	NaN	NaN	NaN	NaN	NaN	NaN	NaN	NaN	NaN	NaN	NaN	NaN	NaN	NaN	NaN	2.119	0.346	0.215	NaN	NaN	NaN	1.986	0.027	0.219	NaN	NaN	NaN	NaN	NaN	NaN	NaN	NaN	NaN	NaN	NaN	NaN	2.143	0.42	0.668	NaN	NaN	NaN	2.204	0.068	0.597
387	1.935	NaN	NaN	NaN	NaN	NaN	NaN	NaN	NaN	NaN	NaN	NaN	NaN	NaN	NaN	NaN	NaN	NaN	NaN	2.118	0.345	0.215	NaN	NaN	NaN	1.984	0.027	0.218	NaN	NaN	NaN	NaN	NaN	NaN	NaN	NaN	NaN	NaN	NaN	NaN	2.141	0.417	0.667	NaN	NaN	NaN	2.204	0.068	0.597
388	1.94	NaN	NaN	NaN	NaN	NaN	NaN	NaN	NaN	NaN	NaN	NaN	NaN	NaN	NaN	NaN	NaN	NaN	NaN	2.118	0.345	0.215	NaN	NaN	NaN	1.982	0.025	0.218	NaN	NaN	NaN	NaN	NaN	NaN	NaN	NaN	NaN	NaN	NaN	NaN	2.14	0.416	0.667	NaN	NaN	NaN	2.204	0.068	0.597
389	1.945	NaN	NaN	NaN	NaN	NaN	NaN	NaN	NaN	NaN	NaN	NaN	NaN	NaN	NaN	NaN	NaN	NaN	NaN	2.117	0.345	0.216	NaN	NaN	NaN	1.982	0.026	0.217	NaN	NaN	NaN	NaN	NaN	NaN	NaN	NaN	NaN	NaN	NaN	NaN	2.139	0.416	0.667	NaN	NaN	NaN	2.204	0.068	0.597
390	1.95	NaN	NaN	NaN	NaN	NaN	NaN	NaN	NaN	NaN	NaN	NaN	NaN	NaN	NaN	NaN	NaN	NaN	NaN	2.117	0.345	0.216	NaN	NaN	NaN	1.981	0.026	0.216	NaN	NaN	NaN	NaN	NaN	NaN	NaN	NaN	NaN	NaN	NaN	NaN	2.139	0.416	0.667	NaN	NaN	NaN	2.204	0.068	0.597
391	1.955	NaN	NaN	NaN	NaN	NaN	NaN	NaN	NaN	NaN	NaN	NaN	NaN	NaN	NaN	NaN	NaN	NaN	NaN	2.118	0.344	0.216	NaN	NaN	NaN	1.981	0.027	0.215	NaN	NaN	NaN	NaN	NaN	NaN	NaN	NaN	NaN	NaN	NaN	NaN	2.139	0.416	0.667	NaN	NaN	NaN	2.204	0.068	0.597
392	1.96	NaN	NaN	NaN	NaN	NaN	NaN	NaN	NaN	NaN	NaN	NaN	NaN	NaN	NaN	NaN	NaN	NaN	NaN	2.118	0.344	0.217	NaN	NaN	NaN	1.981	0.028	0.214	NaN	NaN	NaN	NaN	NaN	NaN	NaN	NaN	NaN	NaN	NaN	NaN	2.138	0.416	0.667	NaN	NaN	NaN	2.204	0.068	0.597
393	1.965	NaN	NaN	NaN	NaN	NaN	NaN	NaN	NaN	NaN	NaN	NaN	NaN	NaN	NaN	NaN	NaN	NaN	NaN	2.118	0.344	0.218	NaN	NaN	NaN	1.981	0.029	0.213	NaN	NaN	NaN	NaN	NaN	NaN	NaN	NaN	NaN	NaN	NaN	NaN	2.138	0.416	0.668	NaN	NaN	NaN	2.204	0.068	0.597
394	1.97	NaN	NaN	NaN	NaN	NaN	NaN	NaN	NaN	NaN	NaN	NaN	NaN	NaN	NaN	NaN	NaN	NaN	NaN	2.118	0.343	0.218	NaN	NaN	NaN	1.981	0.03	0.212	NaN	NaN	NaN	NaN	NaN	NaN	NaN	NaN	NaN	NaN	NaN	NaN	2.138	0.416	0.668	NaN	NaN	NaN	2.204	0.068	0.597
395	1.975	NaN	NaN	NaN	NaN	NaN	NaN	NaN	NaN	NaN	NaN	NaN	NaN	NaN	NaN	NaN	NaN	NaN	NaN	2.118	0.343	0.219	NaN	NaN	NaN	1.981	0.03	0.212	NaN	NaN	NaN	NaN	NaN	NaN	NaN	NaN	NaN	NaN	NaN	NaN	2.138	0.416	0.668	NaN	NaN	NaN	2.204	0.068	0.597
396	1.98	NaN	NaN	NaN	NaN	NaN	NaN	NaN	NaN	NaN	NaN	NaN	NaN	NaN	NaN	NaN	NaN	NaN	NaN	2.118	0.342	0.219	NaN	NaN	NaN	1.981	0.03	0.212	NaN	NaN	NaN	NaN	NaN	NaN	NaN	NaN	NaN	NaN	NaN	NaN	2.138	0.416	0.668	NaN	NaN	NaN	2.204	0.068	0.597
397	1.985	NaN	NaN	NaN	NaN	NaN	NaN	NaN	NaN	NaN	NaN	NaN	NaN	NaN	NaN	NaN	NaN	NaN	NaN	2.119	0.342	0.22	NaN	NaN	NaN	1.98	0.03	0.212	NaN	NaN	NaN	NaN	NaN	NaN	NaN	NaN	NaN	NaN	NaN	NaN	2.137	0.416	0.668	NaN	NaN	NaN	2.204	0.068	0.597
398	1.99	NaN	NaN	NaN	NaN	NaN	NaN	NaN	NaN	NaN	NaN	NaN	NaN	NaN	NaN	NaN	NaN	NaN	NaN	2.119	0.341	0.221	NaN	NaN	NaN	1.98	0.03	0.212	NaN	NaN	NaN	NaN	NaN	NaN	NaN	NaN	NaN	NaN	NaN	NaN	2.137	0.416	0.668	NaN	NaN	NaN	2.204	0.068	0.597
399	1.995	NaN	NaN	NaN	NaN	NaN	NaN	NaN	NaN	NaN	NaN	NaN	NaN	NaN	NaN	NaN	NaN	NaN	NaN	2.119	0.341	0.221	NaN	NaN	NaN	1.98	0.031	0.212	NaN	NaN	NaN	NaN	NaN	NaN	NaN	NaN	NaN	NaN	NaN	NaN	2.137	0.416	0.668	NaN	NaN	NaN	2.204	0.068	0.598
400	2	NaN	NaN	NaN	NaN	NaN	NaN	NaN	NaN	NaN	NaN	NaN	NaN	NaN	NaN	NaN	NaN	NaN	NaN	2.119	0.34	0.222	NaN	NaN	NaN	1.979	0.031	0.212	NaN	NaN	NaN	NaN	NaN	NaN	NaN	NaN	NaN	NaN	NaN	NaN	2.137	0.416	0.668	NaN	NaN	NaN	2.204	0.069	0.598
401	2.005	NaN	NaN	NaN	NaN	NaN	NaN	NaN	NaN	NaN	NaN	NaN	NaN	NaN	NaN	NaN	NaN	NaN	NaN	2.118	0.34	0.223	NaN	NaN	NaN	1.979	0.031	0.212	NaN	NaN	NaN	NaN	NaN	NaN	NaN	NaN	NaN	NaN	NaN	NaN	2.137	0.416	0.668	NaN	NaN	NaN	2.204	0.068	0.598
402	2.01	NaN	NaN	NaN	NaN	NaN	NaN	NaN	NaN	NaN	NaN	NaN	NaN	NaN	NaN	NaN	NaN	NaN	NaN	2.118	0.339	0.224	NaN	NaN	NaN	1.978	0.03	0.213	NaN	NaN	NaN	NaN	NaN	NaN	NaN	NaN	NaN	NaN	NaN	NaN	2.137	0.416	0.668	NaN	NaN	NaN	2.204	0.068	0.598
403	2.015	NaN	NaN	NaN	NaN	NaN	NaN	NaN	NaN	NaN	NaN	NaN	NaN	NaN	NaN	NaN	NaN	NaN	NaN	2.118	0.339	0.225	NaN	NaN	NaN	1.978	0.03	0.213	NaN	NaN	NaN	NaN	NaN	NaN	NaN	NaN	NaN	NaN	NaN	NaN	2.137	0.416	0.668	NaN	NaN	NaN	2.204	0.068	0.598
404	2.02	NaN	NaN	NaN	NaN	NaN	NaN	NaN	NaN	NaN	NaN	NaN	NaN	NaN	NaN	NaN	NaN	NaN	NaN	2.119	0.338	0.226	NaN	NaN	NaN	1.978	0.03	0.213	NaN	NaN	NaN	NaN	NaN	NaN	NaN	NaN	NaN	NaN	NaN	NaN	2.137	0.416	0.668	NaN	NaN	NaN	2.204	0.068	0.598
405	2.025	NaN	NaN	NaN	NaN	NaN	NaN	NaN	NaN	NaN	NaN	NaN	NaN	NaN	NaN	NaN	NaN	NaN	NaN	2.119	0.338	0.227	NaN	NaN	NaN	1.977	0.03	0.213	NaN	NaN	NaN	NaN	NaN	NaN	NaN	NaN	NaN	NaN	NaN	NaN	2.137	0.416	0.668	NaN	NaN	NaN	2.204	0.068	0.598
406	2.03	NaN	NaN	NaN	NaN	NaN	NaN	NaN	NaN	NaN	NaN	NaN	NaN	NaN	NaN	NaN	NaN	NaN	NaN	2.119	0.337	0.228	NaN	NaN	NaN	1.977	0.03	0.213	NaN	NaN	NaN	NaN	NaN	NaN	NaN	NaN	NaN	NaN	NaN	NaN	2.136	0.416	0.668	NaN	NaN	NaN	2.204	0.069	0.598
407	2.035	NaN	NaN	NaN	NaN	NaN	NaN	NaN	NaN	NaN	NaN	NaN	NaN	NaN	NaN	NaN	NaN	NaN	NaN	2.119	0.337	0.229	NaN	NaN	NaN	1.977	0.03	0.215	NaN	NaN	NaN	NaN	NaN	NaN	NaN	NaN	NaN	NaN	NaN	NaN	2.136	0.416	0.669	NaN	NaN	NaN	2.204	0.068	0.598
408	2.04	NaN	NaN	NaN	NaN	NaN	NaN	NaN	NaN	NaN	NaN	NaN	NaN	NaN	NaN	NaN	NaN	NaN	NaN	2.119	0.336	0.23	NaN	NaN	NaN	1.977	0.03	0.216	NaN	NaN	NaN	NaN	NaN	NaN	NaN	NaN	NaN	NaN	NaN	NaN	2.136	0.416	0.669	NaN	NaN	NaN	2.204	0.068	0.598
409	2.045	NaN	NaN	NaN	NaN	NaN	NaN	NaN	NaN	NaN	NaN	NaN	NaN	NaN	NaN	NaN	NaN	NaN	NaN	2.119	0.336	0.232	NaN	NaN	NaN	1.976	0.029	0.218	NaN	NaN	NaN	NaN	NaN	NaN	NaN	NaN	NaN	NaN	NaN	NaN	2.136	0.416	0.669	NaN	NaN	NaN	2.204	0.068	0.598
410	2.05	NaN	NaN	NaN	NaN	NaN	NaN	NaN	NaN	NaN	NaN	NaN	NaN	NaN	NaN	NaN	NaN	NaN	NaN	2.119	0.335	0.233	NaN	NaN	NaN	1.975	0.028	0.218	NaN	NaN	NaN	NaN	NaN	NaN	NaN	NaN	NaN	NaN	NaN	NaN	2.136	0.416	0.669	NaN	NaN	NaN	2.204	0.068	0.598
411	2.055	NaN	NaN	NaN	NaN	NaN	NaN	NaN	NaN	NaN	NaN	NaN	NaN	NaN	NaN	NaN	NaN	NaN	NaN	2.119	0.335	0.234	NaN	NaN	NaN	1.975	0.028	0.219	NaN	NaN	NaN	NaN	NaN	NaN	NaN	NaN	NaN	NaN	NaN	NaN	2.136	0.416	0.669	NaN	NaN	NaN	2.204	0.068	0.598
412	2.06	NaN	NaN	NaN	NaN	NaN	NaN	NaN	NaN	NaN	NaN	NaN	NaN	NaN	NaN	NaN	NaN	NaN	NaN	2.119	0.335	0.235	NaN	NaN	NaN	1.975	0.028	0.221	NaN	NaN	NaN	NaN	NaN	NaN	NaN	NaN	NaN	NaN	NaN	NaN	2.136	0.416	0.669	NaN	NaN	NaN	2.204	0.069	0.598
413	2.065	NaN	NaN	NaN	NaN	NaN	NaN	NaN	NaN	NaN	NaN	NaN	NaN	NaN	NaN	NaN	NaN	NaN	NaN	2.118	0.334	0.236	NaN	NaN	NaN	1.974	0.028	0.222	NaN	NaN	NaN	NaN	NaN	NaN	NaN	NaN	NaN	NaN	NaN	NaN	2.136	0.416	0.669	NaN	NaN	NaN	2.204	0.069	0.598
414	2.07	NaN	NaN	NaN	NaN	NaN	NaN	NaN	NaN	NaN	NaN	NaN	NaN	NaN	NaN	NaN	NaN	NaN	NaN	2.118	0.333	0.237	NaN	NaN	NaN	1.973	0.026	0.223	NaN	NaN	NaN	NaN	NaN	NaN	NaN	NaN	NaN	NaN	NaN	NaN	2.136	0.416	0.669	NaN	NaN	NaN	2.204	0.069	0.598
415	2.075	NaN	NaN	NaN	NaN	NaN	NaN	NaN	NaN	NaN	NaN	NaN	NaN	NaN	NaN	NaN	NaN	NaN	NaN	2.118	0.332	0.238	NaN	NaN	NaN	1.981	0.022	0.226	NaN	NaN	NaN	NaN	NaN	NaN	NaN	NaN	NaN	NaN	NaN	NaN	2.136	0.416	0.669	NaN	NaN	NaN	2.204	0.069	0.598
416	2.08	NaN	NaN	NaN	NaN	NaN	NaN	NaN	NaN	NaN	NaN	NaN	NaN	NaN	NaN	NaN	NaN	NaN	NaN	2.117	0.332	0.239	NaN	NaN	NaN	1.991	0.018	0.23	NaN	NaN	NaN	NaN	NaN	NaN	NaN	NaN	NaN	NaN	NaN	NaN	2.136	0.416	0.669	NaN	NaN	NaN	2.204	0.069	0.598
417	2.085	NaN	NaN	NaN	NaN	NaN	NaN	NaN	NaN	NaN	NaN	NaN	NaN	NaN	NaN	NaN	NaN	NaN	NaN	2.117	0.331	0.24	NaN	NaN	NaN	1.977	0.024	0.229	NaN	NaN	NaN	NaN	NaN	NaN	NaN	NaN	NaN	NaN	NaN	NaN	2.136	0.416	0.669	NaN	NaN	NaN	2.204	0.069	0.598
418	2.09	NaN	NaN	NaN	NaN	NaN	NaN	NaN	NaN	NaN	NaN	NaN	NaN	NaN	NaN	NaN	NaN	NaN	NaN	2.116	0.33	0.241	NaN	NaN	NaN	1.972	0.024	0.23	NaN	NaN	NaN	NaN	NaN	NaN	NaN	NaN	NaN	NaN	NaN	NaN	2.136	0.416	0.669	NaN	NaN	NaN	2.204	0.069	0.598
419	2.095	NaN	NaN	NaN	NaN	NaN	NaN	NaN	NaN	NaN	NaN	NaN	NaN	NaN	NaN	NaN	NaN	NaN	NaN	2.115	0.329	0.242	NaN	NaN	NaN	1.97	0.024	0.231	NaN	NaN	NaN	NaN	NaN	NaN	NaN	NaN	NaN	NaN	NaN	NaN	2.136	0.416	0.669	NaN	NaN	NaN	2.204	0.069	0.598
420	2.1	NaN	NaN	NaN	NaN	NaN	NaN	NaN	NaN	NaN	NaN	NaN	NaN	NaN	NaN	NaN	NaN	NaN	NaN	2.115	0.329	0.243	NaN	NaN	NaN	1.969	0.023	0.234	NaN	NaN	NaN	NaN	NaN	NaN	NaN	NaN	NaN	NaN	NaN	NaN	2.136	0.416	0.669	NaN	NaN	NaN	2.204	0.069	0.598
421	2.105	NaN	NaN	NaN	NaN	NaN	NaN	NaN	NaN	NaN	NaN	NaN	NaN	NaN	NaN	NaN	NaN	NaN	NaN	2.114	0.328	0.244	NaN	NaN	NaN	1.968	0.022	0.235	NaN	NaN	NaN	NaN	NaN	NaN	NaN	NaN	NaN	NaN	NaN	NaN	2.136	0.416	0.669	NaN	NaN	NaN	2.204	0.069	0.598
422	2.11	NaN	NaN	NaN	NaN	NaN	NaN	NaN	NaN	NaN	NaN	NaN	NaN	NaN	NaN	NaN	NaN	NaN	NaN	2.113	0.327	0.246	NaN	NaN	NaN	1.968	0.022	0.237	NaN	NaN	NaN	NaN	NaN	NaN	NaN	NaN	NaN	NaN	NaN	NaN	2.136	0.416	0.669	NaN	NaN	NaN	2.204	0.069	0.598
423	2.115	NaN	NaN	NaN	NaN	NaN	NaN	NaN	NaN	NaN	NaN	NaN	NaN	NaN	NaN	NaN	NaN	NaN	NaN	2.113	0.327	0.247	NaN	NaN	NaN	1.967	0.022	0.24	NaN	NaN	NaN	NaN	NaN	NaN	NaN	NaN	NaN	NaN	NaN	NaN	2.135	0.416	0.669	NaN	NaN	NaN	2.204	0.069	0.598
424	2.12	NaN	NaN	NaN	NaN	NaN	NaN	NaN	NaN	NaN	NaN	NaN	NaN	NaN	NaN	NaN	NaN	NaN	NaN	2.112	0.326	0.248	NaN	NaN	NaN	1.966	0.021	0.241	NaN	NaN	NaN	NaN	NaN	NaN	NaN	NaN	NaN	NaN	NaN	NaN	2.135	0.416	0.669	NaN	NaN	NaN	2.204	0.069	0.598
425	2.125	NaN	NaN	NaN	NaN	NaN	NaN	NaN	NaN	NaN	NaN	NaN	NaN	NaN	NaN	NaN	NaN	NaN	NaN	2.111	0.325	0.249	NaN	NaN	NaN	1.965	0.022	0.243	NaN	NaN	NaN	NaN	NaN	NaN	NaN	NaN	NaN	NaN	NaN	NaN	2.135	0.416	0.669	NaN	NaN	NaN	2.204	0.069	0.598
426	2.13	NaN	NaN	NaN	NaN	NaN	NaN	NaN	NaN	NaN	NaN	NaN	NaN	NaN	NaN	NaN	NaN	NaN	NaN	2.11	0.324	0.25	NaN	NaN	NaN	1.964	0.022	0.245	NaN	NaN	NaN	NaN	NaN	NaN	NaN	NaN	NaN	NaN	NaN	NaN	NaN	NaN	NaN	NaN	NaN	NaN	2.204	0.069	0.598
427	2.135	NaN	NaN	NaN	NaN	NaN	NaN	NaN	NaN	NaN	NaN	NaN	NaN	NaN	NaN	NaN	NaN	NaN	NaN	2.11	0.324	0.251	NaN	NaN	NaN	1.963	0.022	0.248	NaN	NaN	NaN	NaN	NaN	NaN	NaN	NaN	NaN	NaN	NaN	NaN	NaN	NaN	NaN	NaN	NaN	NaN	2.204	0.069	0.598
428	2.14	NaN	NaN	NaN	NaN	NaN	NaN	NaN	NaN	NaN	NaN	NaN	NaN	NaN	NaN	NaN	NaN	NaN	NaN	2.109	0.324	0.253	NaN	NaN	NaN	1.962	0.021	0.249	NaN	NaN	NaN	NaN	NaN	NaN	NaN	NaN	NaN	NaN	NaN	NaN	NaN	NaN	NaN	NaN	NaN	NaN	2.204	0.069	0.598
429	2.145	NaN	NaN	NaN	NaN	NaN	NaN	NaN	NaN	NaN	NaN	NaN	NaN	NaN	NaN	NaN	NaN	NaN	NaN	2.108	0.323	0.254	NaN	NaN	NaN	1.962	0.021	0.251	NaN	NaN	NaN	NaN	NaN	NaN	NaN	NaN	NaN	NaN	NaN	NaN	2.133	0.413	0.671	NaN	NaN	NaN	2.204	0.069	0.598
430	2.15	NaN	NaN	NaN	NaN	NaN	NaN	NaN	NaN	NaN	NaN	NaN	NaN	NaN	NaN	NaN	NaN	NaN	NaN	2.107	0.322	0.254	NaN	NaN	NaN	1.961	0.022	0.252	NaN	NaN	NaN	NaN	NaN	NaN	NaN	NaN	NaN	NaN	NaN	NaN	2.132	0.413	0.671	NaN	NaN	NaN	2.204	0.069	0.598
431	2.155	NaN	NaN	NaN	NaN	NaN	NaN	NaN	NaN	NaN	NaN	NaN	NaN	NaN	NaN	NaN	NaN	NaN	NaN	2.106	0.321	0.256	NaN	NaN	NaN	1.96	0.021	0.253	NaN	NaN	NaN	NaN	NaN	NaN	NaN	NaN	NaN	NaN	NaN	NaN	2.132	0.413	0.671	NaN	NaN	NaN	2.204	0.069	0.598
432	2.16	NaN	NaN	NaN	NaN	NaN	NaN	NaN	NaN	NaN	NaN	NaN	NaN	NaN	NaN	NaN	NaN	NaN	NaN	2.106	0.321	0.257	NaN	NaN	NaN	1.958	0.021	0.254	NaN	NaN	NaN	NaN	NaN	NaN	NaN	NaN	NaN	NaN	NaN	NaN	2.132	0.413	0.671	NaN	NaN	NaN	2.204	0.069	0.598
433	2.165	NaN	NaN	NaN	NaN	NaN	NaN	NaN	NaN	NaN	NaN	NaN	NaN	NaN	NaN	NaN	NaN	NaN	NaN	2.105	0.32	0.257	NaN	NaN	NaN	1.958	0.021	0.255	NaN	NaN	NaN	NaN	NaN	NaN	NaN	NaN	NaN	NaN	NaN	NaN	2.131	0.413	0.672	NaN	NaN	NaN	2.204	0.069	0.598
434	2.17	NaN	NaN	NaN	NaN	NaN	NaN	NaN	NaN	NaN	NaN	NaN	NaN	NaN	NaN	NaN	NaN	NaN	NaN	2.104	0.32	0.258	NaN	NaN	NaN	1.958	0.022	0.257	NaN	NaN	NaN	NaN	NaN	NaN	NaN	NaN	NaN	NaN	NaN	NaN	2.131	0.413	0.672	NaN	NaN	NaN	2.204	0.069	0.598
435	2.175	NaN	NaN	NaN	NaN	NaN	NaN	NaN	NaN	NaN	NaN	NaN	NaN	NaN	NaN	NaN	NaN	NaN	NaN	2.103	0.32	0.259	NaN	NaN	NaN	1.958	0.022	0.259	NaN	NaN	NaN	NaN	NaN	NaN	NaN	NaN	NaN	NaN	NaN	NaN	2.131	0.413	0.672	NaN	NaN	NaN	2.204	0.069	0.598
436	2.18	NaN	NaN	NaN	NaN	NaN	NaN	NaN	NaN	NaN	NaN	NaN	NaN	NaN	NaN	NaN	NaN	NaN	NaN	2.102	0.319	0.26	NaN	NaN	NaN	1.958	0.023	0.259	NaN	NaN	NaN	NaN	NaN	NaN	NaN	NaN	NaN	NaN	NaN	NaN	2.131	0.413	0.672	NaN	NaN	NaN	2.204	0.069	0.598
437	2.185	NaN	NaN	NaN	NaN	NaN	NaN	NaN	NaN	NaN	NaN	NaN	NaN	NaN	NaN	NaN	NaN	NaN	NaN	2.101	0.319	0.26	NaN	NaN	NaN	1.957	0.023	0.259	NaN	NaN	NaN	NaN	NaN	NaN	NaN	NaN	NaN	NaN	NaN	NaN	2.131	0.413	0.672	NaN	NaN	NaN	2.204	0.069	0.598
438	2.19	NaN	NaN	NaN	NaN	NaN	NaN	NaN	NaN	NaN	NaN	NaN	NaN	NaN	NaN	NaN	NaN	NaN	NaN	2.1	0.318	0.26	NaN	NaN	NaN	1.957	0.022	0.259	NaN	NaN	NaN	NaN	NaN	NaN	NaN	NaN	NaN	NaN	NaN	NaN	2.13	0.413	0.672	NaN	NaN	NaN	2.204	0.069	0.598
439	2.195	NaN	NaN	NaN	NaN	NaN	NaN	NaN	NaN	NaN	NaN	NaN	NaN	NaN	NaN	NaN	NaN	NaN	NaN	2.099	0.318	0.261	NaN	NaN	NaN	1.957	0.021	0.258	NaN	NaN	NaN	NaN	NaN	NaN	NaN	NaN	NaN	NaN	NaN	NaN	2.13	0.413	0.672	NaN	NaN	NaN	2.203	0.069	0.598
440	2.2	NaN	NaN	NaN	NaN	NaN	NaN	NaN	NaN	NaN	NaN	NaN	NaN	NaN	NaN	NaN	NaN	NaN	NaN	2.098	0.318	0.261	NaN	NaN	NaN	1.957	0.02	0.257	NaN	NaN	NaN	NaN	NaN	NaN	NaN	NaN	NaN	NaN	NaN	NaN	2.13	0.413	0.672	NaN	NaN	NaN	2.203	0.069	0.598
441	2.205	NaN	NaN	NaN	NaN	NaN	NaN	NaN	NaN	NaN	NaN	NaN	NaN	NaN	NaN	NaN	NaN	NaN	NaN	2.097	0.318	0.261	NaN	NaN	NaN	1.957	0.019	0.256	NaN	NaN	NaN	NaN	NaN	NaN	NaN	NaN	NaN	NaN	NaN	NaN	2.13	0.413	0.672	NaN	NaN	NaN	2.203	0.069	0.598
442	2.21	NaN	NaN	NaN	NaN	NaN	NaN	NaN	NaN	NaN	NaN	NaN	NaN	NaN	NaN	NaN	NaN	NaN	NaN	2.096	0.319	0.261	NaN	NaN	NaN	1.956	0.019	0.256	NaN	NaN	NaN	NaN	NaN	NaN	NaN	NaN	NaN	NaN	NaN	NaN	2.13	0.413	0.672	NaN	NaN	NaN	2.203	0.069	0.598
443	2.215	NaN	NaN	NaN	NaN	NaN	NaN	NaN	NaN	NaN	NaN	NaN	NaN	NaN	NaN	NaN	NaN	NaN	NaN	2.095	0.319	0.261	NaN	NaN	NaN	1.956	0.019	0.256	NaN	NaN	NaN	NaN	NaN	NaN	NaN	NaN	NaN	NaN	NaN	NaN	2.13	0.413	0.672	NaN	NaN	NaN	2.203	0.069	0.598
444	2.22	NaN	NaN	NaN	NaN	NaN	NaN	NaN	NaN	NaN	NaN	NaN	NaN	NaN	NaN	NaN	NaN	NaN	NaN	2.094	0.319	0.26	NaN	NaN	NaN	1.956	0.019	0.256	NaN	NaN	NaN	NaN	NaN	NaN	NaN	NaN	NaN	NaN	NaN	NaN	2.13	0.413	0.672	NaN	NaN	NaN	2.203	0.069	0.598
445	2.225	NaN	NaN	NaN	NaN	NaN	NaN	NaN	NaN	NaN	NaN	NaN	NaN	NaN	NaN	NaN	NaN	NaN	NaN	2.094	0.319	0.26	NaN	NaN	NaN	1.956	0.019	0.256	NaN	NaN	NaN	NaN	NaN	NaN	NaN	NaN	NaN	NaN	NaN	NaN	2.13	0.413	0.672	NaN	NaN	NaN	2.203	0.069	0.597
446	2.23	NaN	NaN	NaN	NaN	NaN	NaN	NaN	NaN	NaN	NaN	NaN	NaN	NaN	NaN	NaN	NaN	NaN	NaN	2.093	0.319	0.26	NaN	NaN	NaN	1.956	0.02	0.257	NaN	NaN	NaN	NaN	NaN	NaN	NaN	NaN	NaN	NaN	NaN	NaN	2.13	0.413	0.672	NaN	NaN	NaN	2.203	0.069	0.598
447	2.235	NaN	NaN	NaN	NaN	NaN	NaN	NaN	NaN	NaN	NaN	NaN	NaN	NaN	NaN	NaN	NaN	NaN	NaN	2.093	0.319	0.26	NaN	NaN	NaN	1.956	0.019	0.256	NaN	NaN	NaN	NaN	NaN	NaN	NaN	NaN	NaN	NaN	NaN	NaN	2.13	0.413	0.672	NaN	NaN	NaN	2.203	0.069	0.598
448	2.24	NaN	NaN	NaN	NaN	NaN	NaN	NaN	NaN	NaN	NaN	NaN	NaN	NaN	NaN	NaN	NaN	NaN	NaN	2.092	0.319	0.26	NaN	NaN	NaN	1.956	0.02	0.257	NaN	NaN	NaN	NaN	NaN	NaN	NaN	NaN	NaN	NaN	NaN	NaN	2.13	0.413	0.672	NaN	NaN	NaN	2.203	0.069	0.598
449	2.245	NaN	NaN	NaN	NaN	NaN	NaN	NaN	NaN	NaN	NaN	NaN	NaN	NaN	NaN	NaN	NaN	NaN	NaN	2.092	0.319	0.259	NaN	NaN	NaN	1.956	0.02	0.257	NaN	NaN	NaN	NaN	NaN	NaN	NaN	NaN	NaN	NaN	NaN	NaN	2.13	0.413	0.672	NaN	NaN	NaN	2.204	0.069	0.598
450	2.25	NaN	NaN	NaN	NaN	NaN	NaN	NaN	NaN	NaN	NaN	NaN	NaN	NaN	NaN	NaN	NaN	NaN	NaN	2.092	0.319	0.259	NaN	NaN	NaN	1.956	0.019	0.256	NaN	NaN	NaN	NaN	NaN	NaN	NaN	NaN	NaN	NaN	NaN	NaN	2.13	0.413	0.672	NaN	NaN	NaN	2.204	0.069	0.598
451	2.255	NaN	NaN	NaN	NaN	NaN	NaN	NaN	NaN	NaN	NaN	NaN	NaN	NaN	NaN	NaN	2.076	0.466	0.325	2.091	0.319	0.258	NaN	NaN	NaN	1.956	0.019	0.256	NaN	NaN	NaN	NaN	NaN	NaN	NaN	NaN	NaN	NaN	NaN	NaN	2.13	0.413	0.672	NaN	NaN	NaN	2.204	0.069	0.598
452	2.26	NaN	NaN	NaN	NaN	NaN	NaN	NaN	NaN	NaN	NaN	NaN	NaN	NaN	NaN	NaN	2.076	0.466	0.324	2.091	0.319	0.257	NaN	NaN	NaN	1.956	0.019	0.256	NaN	NaN	NaN	NaN	NaN	NaN	NaN	NaN	NaN	NaN	NaN	NaN	2.131	0.413	0.672	NaN	NaN	NaN	2.204	0.069	0.598
453	2.265	NaN	NaN	NaN	NaN	NaN	NaN	NaN	NaN	NaN	NaN	NaN	NaN	NaN	NaN	NaN	2.076	0.466	0.324	2.09	0.319	0.256	NaN	NaN	NaN	1.956	0.019	0.256	NaN	NaN	NaN	NaN	NaN	NaN	NaN	NaN	NaN	NaN	NaN	NaN	2.131	0.413	0.672	NaN	NaN	NaN	2.204	0.069	0.598
454	2.27	NaN	NaN	NaN	NaN	NaN	NaN	NaN	NaN	NaN	NaN	NaN	NaN	NaN	NaN	NaN	2.076	0.466	0.324	2.09	0.319	0.256	NaN	NaN	NaN	1.956	0.019	0.256	NaN	NaN	NaN	NaN	NaN	NaN	NaN	NaN	NaN	NaN	NaN	NaN	2.131	0.413	0.672	NaN	NaN	NaN	2.204	0.069	0.598
455	2.275	NaN	NaN	NaN	NaN	NaN	NaN	NaN	NaN	NaN	NaN	NaN	NaN	NaN	NaN	NaN	2.076	0.466	0.323	2.09	0.319	0.256	NaN	NaN	NaN	1.956	0.019	0.256	NaN	NaN	NaN	NaN	NaN	NaN	NaN	NaN	NaN	NaN	NaN	NaN	2.131	0.413	0.672	NaN	NaN	NaN	2.204	0.069	0.598
456	2.28	NaN	NaN	NaN	NaN	NaN	NaN	NaN	NaN	NaN	NaN	NaN	NaN	NaN	NaN	NaN	2.076	0.466	0.323	2.09	0.319	0.255	NaN	NaN	NaN	1.956	0.019	0.256	NaN	NaN	NaN	NaN	NaN	NaN	NaN	NaN	NaN	NaN	NaN	NaN	2.131	0.413	0.672	NaN	NaN	NaN	2.204	0.069	0.598
457	2.285	NaN	NaN	NaN	NaN	NaN	NaN	NaN	NaN	NaN	NaN	NaN	NaN	NaN	NaN	NaN	2.076	0.466	0.323	2.09	0.319	0.255	NaN	NaN	NaN	1.956	0.019	0.256	NaN	NaN	NaN	NaN	NaN	NaN	NaN	NaN	NaN	NaN	NaN	NaN	2.131	0.413	0.672	NaN	NaN	NaN	2.204	0.069	0.598
458	2.29	NaN	NaN	NaN	NaN	NaN	NaN	NaN	NaN	NaN	NaN	NaN	NaN	NaN	NaN	NaN	2.076	0.466	0.323	2.089	0.319	0.255	NaN	NaN	NaN	1.956	0.019	0.256	NaN	NaN	NaN	NaN	NaN	NaN	NaN	NaN	NaN	NaN	NaN	NaN	2.131	0.413	0.672	NaN	NaN	NaN	2.204	0.069	0.598
459	2.295	NaN	NaN	NaN	NaN	NaN	NaN	NaN	NaN	NaN	NaN	NaN	NaN	NaN	NaN	NaN	2.076	0.466	0.322	2.089	0.319	0.255	NaN	NaN	NaN	1.956	0.019	0.256	NaN	NaN	NaN	NaN	NaN	NaN	NaN	NaN	NaN	NaN	NaN	NaN	2.131	0.413	0.672	NaN	NaN	NaN	2.204	0.069	0.598
460	2.3	NaN	NaN	NaN	NaN	NaN	NaN	NaN	NaN	NaN	NaN	NaN	NaN	NaN	NaN	NaN	2.076	0.466	0.322	2.089	0.319	0.255	NaN	NaN	NaN	1.956	0.019	0.256	NaN	NaN	NaN	NaN	NaN	NaN	NaN	NaN	NaN	NaN	NaN	NaN	2.131	0.413	0.672	NaN	NaN	NaN	2.204	0.069	0.598
461	2.305	NaN	NaN	NaN	NaN	NaN	NaN	NaN	NaN	NaN	NaN	NaN	NaN	NaN	NaN	NaN	2.076	0.466	0.321	2.089	0.319	0.254	NaN	NaN	NaN	1.956	0.019	0.256	NaN	NaN	NaN	NaN	NaN	NaN	NaN	NaN	NaN	NaN	NaN	NaN	2.131	0.413	0.672	NaN	NaN	NaN	2.204	0.069	0.598
462	2.31	NaN	NaN	NaN	NaN	NaN	NaN	NaN	NaN	NaN	NaN	NaN	NaN	NaN	NaN	NaN	2.076	0.466	0.321	2.089	0.319	0.254	NaN	NaN	NaN	1.956	0.019	0.256	NaN	NaN	NaN	NaN	NaN	NaN	NaN	NaN	NaN	NaN	NaN	NaN	2.131	0.413	0.672	NaN	NaN	NaN	2.204	0.069	0.598
463	2.315	NaN	NaN	NaN	NaN	NaN	NaN	NaN	NaN	NaN	NaN	NaN	NaN	NaN	NaN	NaN	2.076	0.466	0.321	2.089	0.319	0.254	NaN	NaN	NaN	1.956	0.019	0.256	NaN	NaN	NaN	NaN	NaN	NaN	NaN	NaN	NaN	NaN	NaN	NaN	2.131	0.413	0.672	NaN	NaN	NaN	2.204	0.069	0.598
464	2.32	NaN	NaN	NaN	NaN	NaN	NaN	NaN	NaN	NaN	NaN	NaN	NaN	NaN	NaN	NaN	2.076	0.466	0.321	2.089	0.319	0.254	NaN	NaN	NaN	1.956	0.019	0.256	NaN	NaN	NaN	NaN	NaN	NaN	NaN	NaN	NaN	NaN	NaN	NaN	2.131	0.413	0.672	NaN	NaN	NaN	2.204	0.069	0.598
465	2.325	NaN	NaN	NaN	NaN	NaN	NaN	NaN	NaN	NaN	NaN	NaN	NaN	NaN	NaN	NaN	2.076	0.466	0.32	2.089	0.319	0.254	NaN	NaN	NaN	1.956	0.019	0.256	NaN	NaN	NaN	NaN	NaN	NaN	NaN	NaN	NaN	NaN	NaN	NaN	2.131	0.413	0.672	NaN	NaN	NaN	2.204	0.069	0.598
466	2.33	NaN	NaN	NaN	NaN	NaN	NaN	NaN	NaN	NaN	NaN	NaN	NaN	NaN	NaN	NaN	2.076	0.466	0.32	2.089	0.319	0.254	NaN	NaN	NaN	1.956	0.019	0.256	NaN	NaN	NaN	NaN	NaN	NaN	NaN	NaN	NaN	NaN	NaN	NaN	2.131	0.413	0.672	NaN	NaN	NaN	2.204	0.069	0.598
467	2.335	NaN	NaN	NaN	NaN	NaN	NaN	NaN	NaN	NaN	NaN	NaN	NaN	NaN	NaN	NaN	2.076	0.466	0.32	2.089	0.319	0.254	NaN	NaN	NaN	1.956	0.019	0.255	NaN	NaN	NaN	NaN	NaN	NaN	NaN	NaN	NaN	NaN	NaN	NaN	2.131	0.413	0.671	NaN	NaN	NaN	2.204	0.069	0.598
468	2.34	NaN	NaN	NaN	NaN	NaN	NaN	NaN	NaN	NaN	NaN	NaN	NaN	NaN	NaN	NaN	2.076	0.466	0.32	2.089	0.319	0.254	NaN	NaN	NaN	1.956	0.019	0.255	NaN	NaN	NaN	NaN	NaN	NaN	NaN	NaN	NaN	NaN	NaN	NaN	2.132	0.413	0.671	NaN	NaN	NaN	2.204	0.069	0.598
469	2.345	NaN	NaN	NaN	NaN	NaN	NaN	NaN	NaN	NaN	NaN	NaN	NaN	NaN	NaN	NaN	2.076	0.466	0.32	2.09	0.319	0.254	NaN	NaN	NaN	1.956	0.019	0.255	NaN	NaN	NaN	NaN	NaN	NaN	NaN	NaN	NaN	NaN	NaN	NaN	2.132	0.413	0.671	NaN	NaN	NaN	2.204	0.069	0.598
470	2.35	NaN	NaN	NaN	NaN	NaN	NaN	NaN	NaN	NaN	NaN	NaN	NaN	NaN	NaN	NaN	2.076	0.465	0.32	2.09	0.319	0.254	NaN	NaN	NaN	1.956	0.019	0.255	NaN	NaN	NaN	NaN	NaN	NaN	NaN	NaN	NaN	NaN	NaN	NaN	2.132	0.413	0.671	NaN	NaN	NaN	2.204	0.069	0.598
471	2.355	NaN	NaN	NaN	NaN	NaN	NaN	NaN	NaN	NaN	NaN	NaN	NaN	NaN	NaN	NaN	2.076	0.465	0.32	2.091	0.318	0.254	NaN	NaN	NaN	1.956	0.019	0.255	NaN	NaN	NaN	NaN	NaN	NaN	NaN	NaN	NaN	NaN	NaN	NaN	2.132	0.413	0.671	NaN	NaN	NaN	2.204	0.069	0.598
472	2.36	NaN	NaN	NaN	NaN	NaN	NaN	NaN	NaN	NaN	NaN	NaN	NaN	NaN	NaN	NaN	2.076	0.465	0.32	2.091	0.318	0.254	NaN	NaN	NaN	1.956	0.019	0.255	NaN	NaN	NaN	NaN	NaN	NaN	NaN	NaN	NaN	NaN	NaN	NaN	2.132	0.413	0.671	NaN	NaN	NaN	2.204	0.069	0.598
473	2.365	NaN	NaN	NaN	NaN	NaN	NaN	NaN	NaN	NaN	NaN	NaN	NaN	NaN	NaN	NaN	2.076	0.465	0.32	2.092	0.318	0.254	NaN	NaN	NaN	1.956	0.019	0.255	NaN	NaN	NaN	NaN	NaN	NaN	NaN	NaN	NaN	NaN	NaN	NaN	2.132	0.413	0.671	NaN	NaN	NaN	2.204	0.069	0.598
474	2.37	NaN	NaN	NaN	NaN	NaN	NaN	NaN	NaN	NaN	NaN	NaN	NaN	NaN	NaN	NaN	2.076	0.465	0.319	2.092	0.318	0.254	NaN	NaN	NaN	1.956	0.019	0.255	NaN	NaN	NaN	NaN	NaN	NaN	NaN	NaN	NaN	NaN	NaN	NaN	2.132	0.413	0.671	NaN	NaN	NaN	2.204	0.069	0.598
475	2.375	NaN	NaN	NaN	NaN	NaN	NaN	NaN	NaN	NaN	NaN	NaN	NaN	NaN	NaN	NaN	2.076	0.465	0.319	2.092	0.318	0.254	NaN	NaN	NaN	1.956	0.019	0.255	NaN	NaN	NaN	NaN	NaN	NaN	NaN	NaN	NaN	NaN	NaN	NaN	2.132	0.413	0.671	NaN	NaN	NaN	2.204	0.069	0.598
476	2.38	NaN	NaN	NaN	NaN	NaN	NaN	NaN	NaN	NaN	NaN	NaN	NaN	NaN	NaN	NaN	2.076	0.465	0.319	2.092	0.318	0.254	NaN	NaN	NaN	1.956	0.019	0.255	NaN	NaN	NaN	NaN	NaN	NaN	NaN	NaN	NaN	NaN	NaN	NaN	2.134	0.414	0.672	NaN	NaN	NaN	2.204	0.069	0.598
477	2.385	NaN	NaN	NaN	NaN	NaN	NaN	NaN	NaN	NaN	NaN	NaN	NaN	NaN	NaN	NaN	2.076	0.465	0.319	2.092	0.318	0.254	NaN	NaN	NaN	1.956	0.019	0.255	NaN	NaN	NaN	NaN	NaN	NaN	NaN	NaN	NaN	NaN	NaN	NaN	2.136	0.417	0.673	NaN	NaN	NaN	2.204	0.069	0.598
478	2.39	NaN	NaN	NaN	NaN	NaN	NaN	NaN	NaN	NaN	NaN	NaN	NaN	NaN	NaN	NaN	2.076	0.465	0.319	2.092	0.318	0.254	NaN	NaN	NaN	1.956	0.019	0.255	NaN	NaN	NaN	NaN	NaN	NaN	NaN	NaN	NaN	NaN	NaN	NaN	2.137	0.418	0.674	NaN	NaN	NaN	2.204	0.069	0.598
479	2.395	NaN	NaN	NaN	NaN	NaN	NaN	NaN	NaN	NaN	NaN	NaN	NaN	NaN	NaN	NaN	2.076	0.465	0.319	2.092	0.318	0.254	NaN	NaN	NaN	1.956	0.019	0.255	NaN	NaN	NaN	NaN	NaN	NaN	NaN	NaN	NaN	NaN	NaN	NaN	2.137	0.418	0.674	NaN	NaN	NaN	2.204	0.069	0.598
480	2.4	NaN	NaN	NaN	NaN	NaN	NaN	NaN	NaN	NaN	NaN	NaN	NaN	NaN	NaN	NaN	2.076	0.465	0.319	2.092	0.318	0.254	NaN	NaN	NaN	1.956	0.019	0.255	NaN	NaN	NaN	NaN	NaN	NaN	NaN	NaN	NaN	NaN	NaN	NaN	2.137	0.418	0.674	NaN	NaN	NaN	2.204	0.069	0.598
481	2.405	NaN	NaN	NaN	NaN	NaN	NaN	NaN	NaN	NaN	NaN	NaN	NaN	NaN	NaN	NaN	2.076	0.465	0.319	2.092	0.318	0.254	NaN	NaN	NaN	1.956	0.019	0.255	NaN	NaN	NaN	NaN	NaN	NaN	NaN	NaN	NaN	NaN	NaN	NaN	2.137	0.418	0.673	NaN	NaN	NaN	2.204	0.068	0.598
482	2.41	NaN	NaN	NaN	NaN	NaN	NaN	NaN	NaN	NaN	NaN	NaN	NaN	NaN	NaN	NaN	2.076	0.465	0.319	2.092	0.318	0.254	NaN	NaN	NaN	1.956	0.019	0.255	NaN	NaN	NaN	NaN	NaN	NaN	NaN	NaN	NaN	NaN	NaN	NaN	2.137	0.419	0.673	NaN	NaN	NaN	2.204	0.069	0.598
483	2.415	NaN	NaN	NaN	NaN	NaN	NaN	NaN	NaN	NaN	NaN	NaN	NaN	NaN	NaN	NaN	2.076	0.465	0.319	2.092	0.318	0.254	NaN	NaN	NaN	1.956	0.019	0.255	NaN	NaN	NaN	NaN	NaN	NaN	NaN	NaN	NaN	NaN	NaN	NaN	2.138	0.419	0.673	NaN	NaN	NaN	2.204	0.069	0.598
484	2.42	NaN	NaN	NaN	NaN	NaN	NaN	NaN	NaN	NaN	NaN	NaN	NaN	NaN	NaN	NaN	2.076	0.465	0.319	2.092	0.318	0.254	NaN	NaN	NaN	1.956	0.019	0.255	NaN	NaN	NaN	NaN	NaN	NaN	NaN	NaN	NaN	NaN	NaN	NaN	2.138	0.419	0.673	NaN	NaN	NaN	2.204	0.069	0.598
485	2.425	NaN	NaN	NaN	NaN	NaN	NaN	NaN	NaN	NaN	NaN	NaN	NaN	NaN	NaN	NaN	2.076	0.465	0.319	2.092	0.318	0.254	NaN	NaN	NaN	1.956	0.019	0.255	NaN	NaN	NaN	NaN	NaN	NaN	NaN	NaN	NaN	NaN	NaN	NaN	2.138	0.419	0.673	NaN	NaN	NaN	2.204	0.069	0.598
486	2.43	NaN	NaN	NaN	NaN	NaN	NaN	NaN	NaN	NaN	NaN	NaN	NaN	NaN	NaN	NaN	2.076	0.465	0.319	2.092	0.318	0.254	NaN	NaN	NaN	1.956	0.019	0.255	NaN	NaN	NaN	NaN	NaN	NaN	NaN	NaN	NaN	NaN	NaN	NaN	2.138	0.418	0.673	NaN	NaN	NaN	2.204	0.069	0.598
487	2.435	NaN	NaN	NaN	NaN	NaN	NaN	NaN	NaN	NaN	NaN	NaN	NaN	NaN	NaN	NaN	2.076	0.465	0.319	2.092	0.318	0.254	NaN	NaN	NaN	1.956	0.019	0.255	NaN	NaN	NaN	NaN	NaN	NaN	NaN	NaN	NaN	NaN	NaN	NaN	2.137	0.418	0.673	NaN	NaN	NaN	2.204	0.069	0.598
488	2.44	NaN	NaN	NaN	NaN	NaN	NaN	NaN	NaN	NaN	NaN	NaN	NaN	NaN	NaN	NaN	2.082	0.463	0.32	2.092	0.318	0.254	NaN	NaN	NaN	1.956	0.019	0.255	NaN	NaN	NaN	NaN	NaN	NaN	NaN	NaN	NaN	NaN	NaN	NaN	2.136	0.417	0.672	NaN	NaN	NaN	2.204	0.069	0.598
489	2.445	NaN	NaN	NaN	NaN	NaN	NaN	NaN	NaN	NaN	NaN	NaN	NaN	NaN	NaN	NaN	2.096	0.458	0.322	2.092	0.318	0.254	NaN	NaN	NaN	1.956	0.019	0.255	NaN	NaN	NaN	NaN	NaN	NaN	NaN	NaN	NaN	NaN	NaN	NaN	2.136	0.417	0.671	NaN	NaN	NaN	2.204	0.069	0.598
490	2.45	NaN	NaN	NaN	NaN	NaN	NaN	NaN	NaN	NaN	NaN	NaN	NaN	NaN	NaN	NaN	2.099	0.457	0.323	2.092	0.318	0.253	NaN	NaN	NaN	1.956	0.019	0.255	NaN	NaN	NaN	NaN	NaN	NaN	NaN	NaN	NaN	NaN	NaN	NaN	2.136	0.417	0.671	NaN	NaN	NaN	2.204	0.069	0.598
491	2.455	NaN	NaN	NaN	NaN	NaN	NaN	NaN	NaN	NaN	NaN	NaN	NaN	NaN	NaN	NaN	2.1	0.457	0.323	2.092	0.318	0.253	NaN	NaN	NaN	1.956	0.019	0.255	NaN	NaN	NaN	NaN	NaN	NaN	NaN	NaN	NaN	NaN	NaN	NaN	2.136	0.417	0.671	NaN	NaN	NaN	2.204	0.069	0.598
492	2.46	NaN	NaN	NaN	NaN	NaN	NaN	NaN	NaN	NaN	NaN	NaN	NaN	NaN	NaN	NaN	2.1	0.457	0.323	2.092	0.318	0.253	NaN	NaN	NaN	1.956	0.019	0.255	NaN	NaN	NaN	NaN	NaN	NaN	NaN	NaN	NaN	NaN	NaN	NaN	2.136	0.417	0.671	NaN	NaN	NaN	2.204	0.069	0.598
493	2.465	NaN	NaN	NaN	NaN	NaN	NaN	NaN	NaN	NaN	NaN	NaN	NaN	NaN	NaN	NaN	2.099	0.457	0.323	2.092	0.318	0.254	NaN	NaN	NaN	1.956	0.019	0.255	NaN	NaN	NaN	NaN	NaN	NaN	NaN	NaN	NaN	NaN	NaN	NaN	2.137	0.417	0.671	NaN	NaN	NaN	2.204	0.069	0.598
494	2.47	NaN	NaN	NaN	NaN	NaN	NaN	NaN	NaN	NaN	NaN	NaN	NaN	NaN	NaN	NaN	2.1	0.457	0.323	2.092	0.318	0.254	NaN	NaN	NaN	1.956	0.019	0.255	NaN	NaN	NaN	NaN	NaN	NaN	NaN	NaN	NaN	NaN	NaN	NaN	2.137	0.417	0.671	NaN	NaN	NaN	2.204	0.069	0.598
495	2.475	NaN	NaN	NaN	NaN	NaN	NaN	NaN	NaN	NaN	NaN	NaN	NaN	NaN	NaN	NaN	2.099	0.457	0.323	2.092	0.318	0.254	NaN	NaN	NaN	1.956	0.019	0.255	NaN	NaN	NaN	NaN	NaN	NaN	NaN	NaN	NaN	NaN	NaN	NaN	2.137	0.417	0.671	NaN	NaN	NaN	2.204	0.069	0.598
496	2.48	NaN	NaN	NaN	NaN	NaN	NaN	NaN	NaN	NaN	NaN	NaN	NaN	NaN	NaN	NaN	2.099	0.457	0.323	2.093	0.318	0.254	NaN	NaN	NaN	1.956	0.019	0.255	NaN	NaN	NaN	NaN	NaN	NaN	NaN	NaN	NaN	NaN	NaN	NaN	2.137	0.417	0.671	NaN	NaN	NaN	2.204	0.069	0.598
497	2.485	NaN	NaN	NaN	NaN	NaN	NaN	NaN	NaN	NaN	NaN	NaN	NaN	NaN	NaN	NaN	2.098	0.457	0.323	2.093	0.318	0.254	NaN	NaN	NaN	1.956	0.019	0.255	NaN	NaN	NaN	NaN	NaN	NaN	NaN	NaN	NaN	NaN	NaN	NaN	2.137	0.417	0.67	NaN	NaN	NaN	2.204	0.069	0.598
498	2.49	NaN	NaN	NaN	NaN	NaN	NaN	NaN	NaN	NaN	NaN	NaN	NaN	NaN	NaN	NaN	2.099	0.457	0.323	2.093	0.318	0.254	NaN	NaN	NaN	1.956	0.019	0.255	NaN	NaN	NaN	NaN	NaN	NaN	NaN	NaN	NaN	NaN	NaN	NaN	2.137	0.416	0.669	NaN	NaN	NaN	2.204	0.068	0.598
499	2.495	NaN	NaN	NaN	NaN	NaN	NaN	NaN	NaN	NaN	NaN	NaN	NaN	NaN	NaN	NaN	2.098	0.457	0.323	2.093	0.318	0.254	NaN	NaN	NaN	1.956	0.019	0.255	NaN	NaN	NaN	NaN	NaN	NaN	NaN	NaN	NaN	NaN	NaN	NaN	2.138	0.416	0.668	NaN	NaN	NaN	2.204	0.068	0.598
500	2.5	NaN	NaN	NaN	NaN	NaN	NaN	NaN	NaN	NaN	NaN	NaN	NaN	NaN	NaN	NaN	2.098	0.457	0.323	2.093	0.318	0.254	NaN	NaN	NaN	1.956	0.019	0.255	NaN	NaN	NaN	NaN	NaN	NaN	NaN	NaN	NaN	NaN	NaN	NaN	2.138	0.416	0.668	NaN	NaN	NaN	2.204	0.068	0.598
501	2.505	NaN	NaN	NaN	NaN	NaN	NaN	NaN	NaN	NaN	NaN	NaN	NaN	NaN	NaN	NaN	2.098	0.458	0.323	2.093	0.318	0.254	NaN	NaN	NaN	1.956	0.019	0.255	NaN	NaN	NaN	NaN	NaN	NaN	NaN	NaN	NaN	NaN	NaN	NaN	2.138	0.416	0.668	NaN	NaN	NaN	2.204	0.068	0.598
502	2.51	NaN	NaN	NaN	NaN	NaN	NaN	NaN	NaN	NaN	NaN	NaN	NaN	NaN	NaN	NaN	2.097	0.458	0.323	2.093	0.318	0.254	NaN	NaN	NaN	1.956	0.019	0.255	NaN	NaN	NaN	NaN	NaN	NaN	NaN	NaN	NaN	NaN	NaN	NaN	2.139	0.416	0.667	NaN	NaN	NaN	2.204	0.068	0.598
503	2.515	NaN	NaN	NaN	NaN	NaN	NaN	NaN	NaN	NaN	NaN	NaN	NaN	NaN	NaN	NaN	2.097	0.458	0.323	2.093	0.318	0.254	NaN	NaN	NaN	1.956	0.019	0.255	NaN	NaN	NaN	NaN	NaN	NaN	NaN	NaN	NaN	NaN	NaN	NaN	2.139	0.416	0.667	NaN	NaN	NaN	2.204	0.068	0.598
504	2.52	NaN	NaN	NaN	NaN	NaN	NaN	NaN	NaN	NaN	NaN	NaN	NaN	NaN	NaN	NaN	2.097	0.458	0.323	2.093	0.318	0.254	NaN	NaN	NaN	1.956	0.019	0.255	NaN	NaN	NaN	NaN	NaN	NaN	NaN	NaN	NaN	NaN	NaN	NaN	2.139	0.416	0.667	NaN	NaN	NaN	2.204	0.068	0.598
505	2.525	NaN	NaN	NaN	NaN	NaN	NaN	NaN	NaN	NaN	NaN	NaN	NaN	NaN	NaN	NaN	2.098	0.458	0.323	2.093	0.317	0.254	NaN	NaN	NaN	1.956	0.019	0.255	NaN	NaN	NaN	NaN	NaN	NaN	NaN	NaN	NaN	NaN	NaN	NaN	2.14	0.415	0.667	NaN	NaN	NaN	2.204	0.068	0.598
506	2.53	NaN	NaN	NaN	NaN	NaN	NaN	NaN	NaN	NaN	NaN	NaN	NaN	NaN	NaN	NaN	2.097	0.458	0.323	2.093	0.317	0.254	NaN	NaN	NaN	1.956	0.019	0.255	NaN	NaN	NaN	NaN	NaN	NaN	NaN	NaN	NaN	NaN	NaN	NaN	2.14	0.415	0.667	NaN	NaN	NaN	2.204	0.068	0.598
507	2.535	NaN	NaN	NaN	NaN	NaN	NaN	NaN	NaN	NaN	NaN	NaN	NaN	NaN	NaN	NaN	2.097	0.458	0.323	2.093	0.317	0.254	NaN	NaN	NaN	1.956	0.019	0.255	NaN	NaN	NaN	NaN	NaN	NaN	NaN	NaN	NaN	NaN	NaN	NaN	2.14	0.415	0.666	NaN	NaN	NaN	2.205	0.068	0.598
508	2.54	NaN	NaN	NaN	NaN	NaN	NaN	NaN	NaN	NaN	NaN	NaN	NaN	NaN	NaN	NaN	2.096	0.458	0.323	2.093	0.317	0.254	NaN	NaN	NaN	1.956	0.019	0.255	NaN	NaN	NaN	NaN	NaN	NaN	NaN	NaN	NaN	NaN	NaN	NaN	2.141	0.415	0.666	NaN	NaN	NaN	2.205	0.068	0.598
509	2.545	NaN	NaN	NaN	NaN	NaN	NaN	NaN	NaN	NaN	NaN	NaN	NaN	NaN	NaN	NaN	2.095	0.459	0.323	2.093	0.317	0.254	NaN	NaN	NaN	1.956	0.019	0.255	NaN	NaN	NaN	NaN	NaN	NaN	NaN	NaN	NaN	NaN	NaN	NaN	2.142	0.417	0.667	NaN	NaN	NaN	2.205	0.068	0.598
510	2.55	NaN	NaN	NaN	NaN	NaN	NaN	NaN	NaN	NaN	NaN	NaN	NaN	NaN	NaN	NaN	2.081	0.464	0.323	2.093	0.317	0.254	NaN	NaN	NaN	1.956	0.019	0.255	NaN	NaN	NaN	NaN	NaN	NaN	NaN	NaN	NaN	NaN	NaN	NaN	2.144	0.421	0.668	NaN	NaN	NaN	2.205	0.068	0.598
511	2.555	NaN	NaN	NaN	NaN	NaN	NaN	NaN	NaN	NaN	NaN	NaN	NaN	NaN	NaN	NaN	2.051	0.475	0.321	2.093	0.317	0.255	NaN	NaN	NaN	1.956	0.019	0.255	NaN	NaN	NaN	NaN	NaN	NaN	NaN	NaN	NaN	NaN	NaN	NaN	2.145	0.421	0.668	NaN	NaN	NaN	2.205	0.068	0.598
512	2.56	NaN	NaN	NaN	NaN	NaN	NaN	NaN	NaN	NaN	NaN	NaN	NaN	NaN	NaN	NaN	2.043	0.478	0.321	2.093	0.317	0.255	NaN	NaN	NaN	1.956	0.019	0.255	NaN	NaN	NaN	NaN	NaN	NaN	NaN	NaN	NaN	NaN	NaN	NaN	2.144	0.42	0.667	NaN	NaN	NaN	2.205	0.068	0.598
513	2.565	NaN	NaN	NaN	NaN	NaN	NaN	NaN	NaN	NaN	NaN	NaN	NaN	NaN	NaN	NaN	2.041	0.479	0.321	2.092	0.317	0.255	NaN	NaN	NaN	1.956	0.019	0.255	NaN	NaN	NaN	NaN	NaN	NaN	NaN	NaN	NaN	NaN	NaN	NaN	2.144	0.42	0.667	NaN	NaN	NaN	2.205	0.068	0.598
514	2.57	NaN	NaN	NaN	NaN	NaN	NaN	NaN	NaN	NaN	NaN	NaN	NaN	NaN	NaN	NaN	2.054	0.474	0.322	2.092	0.317	0.255	NaN	NaN	NaN	1.956	0.019	0.255	NaN	NaN	NaN	NaN	NaN	NaN	NaN	NaN	NaN	NaN	NaN	NaN	2.144	0.42	0.666	NaN	NaN	NaN	2.205	0.068	0.598
515	2.575	NaN	NaN	NaN	NaN	NaN	NaN	NaN	NaN	NaN	NaN	NaN	NaN	NaN	NaN	NaN	2.084	0.463	0.323	2.091	0.317	0.255	NaN	NaN	NaN	1.956	0.019	0.255	NaN	NaN	NaN	NaN	NaN	NaN	NaN	NaN	NaN	NaN	NaN	NaN	2.144	0.42	0.666	NaN	NaN	NaN	2.205	0.068	0.598
516	2.58	NaN	NaN	NaN	NaN	NaN	NaN	NaN	NaN	NaN	NaN	NaN	NaN	NaN	NaN	NaN	2.091	0.46	0.324	2.091	0.317	0.255	NaN	NaN	NaN	1.956	0.019	0.255	NaN	NaN	NaN	NaN	NaN	NaN	NaN	NaN	NaN	NaN	NaN	NaN	2.145	0.42	0.666	NaN	NaN	NaN	2.205	0.068	0.598
517	2.585	NaN	NaN	NaN	NaN	NaN	NaN	NaN	NaN	NaN	NaN	NaN	NaN	NaN	NaN	NaN	2.08	0.464	0.323	2.091	0.317	0.255	NaN	NaN	NaN	1.956	0.019	0.255	NaN	NaN	NaN	NaN	NaN	NaN	NaN	NaN	NaN	NaN	NaN	NaN	2.145	0.42	0.666	NaN	NaN	NaN	2.205	0.068	0.598
518	2.59	NaN	NaN	NaN	NaN	NaN	NaN	NaN	NaN	NaN	NaN	NaN	NaN	NaN	NaN	NaN	2.064	0.47	0.323	2.091	0.317	0.255	NaN	NaN	NaN	1.956	0.019	0.255	NaN	NaN	NaN	NaN	NaN	NaN	NaN	NaN	NaN	NaN	NaN	NaN	2.145	0.42	0.666	NaN	NaN	NaN	2.205	0.068	0.598
519	2.595	NaN	NaN	NaN	NaN	NaN	NaN	NaN	NaN	NaN	NaN	NaN	NaN	NaN	NaN	NaN	2.089	0.461	0.324	2.09	0.317	0.255	NaN	NaN	NaN	1.956	0.019	0.255	NaN	NaN	NaN	NaN	NaN	NaN	NaN	NaN	NaN	NaN	NaN	NaN	2.145	0.42	0.666	NaN	NaN	NaN	2.206	0.068	0.598
520	2.6	NaN	NaN	NaN	NaN	NaN	NaN	NaN	NaN	NaN	NaN	NaN	NaN	NaN	NaN	NaN	2.095	0.458	0.325	2.09	0.317	0.255	NaN	NaN	NaN	1.956	0.019	0.255	NaN	NaN	NaN	NaN	NaN	NaN	NaN	NaN	NaN	NaN	NaN	NaN	2.145	0.42	0.666	NaN	NaN	NaN	2.206	0.068	0.598
521	2.605	NaN	NaN	NaN	NaN	NaN	NaN	NaN	NaN	NaN	NaN	NaN	NaN	NaN	NaN	NaN	2.098	0.457	0.325	2.09	0.317	0.256	NaN	NaN	NaN	1.956	0.019	0.255	NaN	NaN	NaN	NaN	NaN	NaN	NaN	NaN	NaN	NaN	NaN	NaN	2.145	0.42	0.666	NaN	NaN	NaN	2.206	0.068	0.598
522	2.61	NaN	NaN	NaN	NaN	NaN	NaN	NaN	NaN	NaN	NaN	NaN	NaN	NaN	NaN	NaN	2.098	0.457	0.325	2.09	0.317	0.256	NaN	NaN	NaN	1.956	0.019	0.255	NaN	NaN	NaN	NaN	NaN	NaN	NaN	NaN	NaN	NaN	NaN	NaN	2.145	0.42	0.666	NaN	NaN	NaN	2.206	0.068	0.598
523	2.615	NaN	NaN	NaN	NaN	NaN	NaN	NaN	NaN	NaN	NaN	NaN	NaN	NaN	NaN	NaN	2.099	0.457	0.325	2.089	0.317	0.256	NaN	NaN	NaN	1.956	0.019	0.255	NaN	NaN	NaN	NaN	NaN	NaN	NaN	NaN	NaN	NaN	NaN	NaN	2.145	0.42	0.666	NaN	NaN	NaN	2.206	0.068	0.598
524	2.62	NaN	NaN	NaN	NaN	NaN	NaN	NaN	NaN	NaN	NaN	NaN	NaN	NaN	NaN	NaN	2.098	0.457	0.325	2.089	0.317	0.256	NaN	NaN	NaN	1.956	0.019	0.255	NaN	NaN	NaN	NaN	NaN	NaN	NaN	NaN	NaN	NaN	NaN	NaN	2.145	0.42	0.666	NaN	NaN	NaN	2.206	0.068	0.598
525	2.625	NaN	NaN	NaN	NaN	NaN	NaN	NaN	NaN	NaN	NaN	NaN	NaN	NaN	NaN	NaN	2.098	0.457	0.325	2.089	0.317	0.256	NaN	NaN	NaN	1.956	0.019	0.255	NaN	NaN	NaN	NaN	NaN	NaN	NaN	NaN	NaN	NaN	NaN	NaN	2.145	0.42	0.666	NaN	NaN	NaN	2.205	0.068	0.598
526	2.63	NaN	NaN	NaN	NaN	NaN	NaN	NaN	NaN	NaN	NaN	NaN	NaN	NaN	NaN	NaN	2.098	0.457	0.325	2.089	0.317	0.256	NaN	NaN	NaN	1.956	0.019	0.255	NaN	NaN	NaN	NaN	NaN	NaN	NaN	NaN	NaN	NaN	NaN	NaN	2.144	0.42	0.666	NaN	NaN	NaN	2.205	0.068	0.599
527	2.635	NaN	NaN	NaN	NaN	NaN	NaN	NaN	NaN	NaN	NaN	NaN	NaN	NaN	NaN	NaN	2.097	0.457	0.325	2.089	0.317	0.256	NaN	NaN	NaN	1.956	0.019	0.255	NaN	NaN	NaN	NaN	NaN	NaN	NaN	NaN	NaN	NaN	NaN	NaN	2.144	0.421	0.666	NaN	NaN	NaN	2.205	0.068	0.598
528	2.64	NaN	NaN	NaN	NaN	NaN	NaN	NaN	NaN	NaN	NaN	NaN	NaN	NaN	NaN	NaN	2.096	0.457	0.325	2.089	0.317	0.256	NaN	NaN	NaN	1.956	0.019	0.255	NaN	NaN	NaN	NaN	NaN	NaN	NaN	NaN	NaN	NaN	NaN	NaN	2.144	0.421	0.666	NaN	NaN	NaN	2.205	0.068	0.598
529	2.645	NaN	NaN	NaN	NaN	NaN	NaN	NaN	NaN	NaN	NaN	NaN	NaN	NaN	NaN	NaN	2.091	0.459	0.324	2.089	0.317	0.256	NaN	NaN	NaN	1.956	0.019	0.255	NaN	NaN	NaN	NaN	NaN	NaN	NaN	NaN	NaN	NaN	NaN	NaN	2.143	0.421	0.666	NaN	NaN	NaN	2.205	0.068	0.598
530	2.65	NaN	NaN	NaN	NaN	NaN	NaN	NaN	NaN	NaN	NaN	NaN	NaN	NaN	NaN	NaN	2.079	0.463	0.322	2.088	0.317	0.256	NaN	NaN	NaN	1.956	0.019	0.255	NaN	NaN	NaN	NaN	NaN	NaN	NaN	NaN	NaN	NaN	NaN	NaN	2.143	0.421	0.666	NaN	NaN	NaN	2.205	0.067	0.597
531	2.655	NaN	NaN	NaN	NaN	NaN	NaN	NaN	NaN	NaN	NaN	NaN	NaN	NaN	NaN	NaN	2.076	0.464	0.321	2.088	0.317	0.256	NaN	NaN	NaN	1.956	0.019	0.255	NaN	NaN	NaN	NaN	NaN	NaN	NaN	NaN	NaN	NaN	NaN	NaN	2.143	0.421	0.666	NaN	NaN	NaN	2.205	0.067	0.597
532	2.66	NaN	NaN	NaN	NaN	NaN	NaN	NaN	NaN	NaN	NaN	NaN	NaN	NaN	NaN	NaN	2.076	0.465	0.321	2.088	0.317	0.256	NaN	NaN	NaN	1.956	0.019	0.255	NaN	NaN	NaN	NaN	NaN	NaN	NaN	NaN	NaN	NaN	NaN	NaN	2.143	0.421	0.667	NaN	NaN	NaN	2.205	0.067	0.597
533	2.665	NaN	NaN	NaN	NaN	NaN	NaN	NaN	NaN	NaN	NaN	NaN	NaN	NaN	NaN	NaN	2.075	0.464	0.321	2.088	0.317	0.256	NaN	NaN	NaN	1.956	0.019	0.255	NaN	NaN	NaN	NaN	NaN	NaN	NaN	NaN	NaN	NaN	NaN	NaN	2.142	0.421	0.667	NaN	NaN	NaN	2.205	0.068	0.597
534	2.67	NaN	NaN	NaN	NaN	NaN	NaN	NaN	NaN	NaN	NaN	NaN	NaN	NaN	NaN	NaN	2.075	0.464	0.321	2.087	0.317	0.256	NaN	NaN	NaN	1.956	0.019	0.255	NaN	NaN	NaN	NaN	NaN	NaN	NaN	NaN	NaN	NaN	NaN	NaN	2.143	0.421	0.667	NaN	NaN	NaN	2.205	0.068	0.598
535	2.675	NaN	NaN	NaN	NaN	NaN	NaN	NaN	NaN	NaN	NaN	NaN	NaN	NaN	NaN	NaN	2.075	0.464	0.32	2.087	0.317	0.256	NaN	NaN	NaN	1.956	0.019	0.255	NaN	NaN	NaN	NaN	NaN	NaN	NaN	NaN	NaN	NaN	NaN	NaN	2.143	0.422	0.668	NaN	NaN	NaN	2.205	0.068	0.598
536	2.68	NaN	NaN	NaN	NaN	NaN	NaN	NaN	NaN	NaN	NaN	NaN	NaN	NaN	NaN	NaN	2.075	0.464	0.32	2.086	0.317	0.256	NaN	NaN	NaN	1.956	0.019	0.255	NaN	NaN	NaN	NaN	NaN	NaN	NaN	NaN	NaN	NaN	NaN	NaN	2.142	0.421	0.667	NaN	NaN	NaN	2.205	0.068	0.598
537	2.685	NaN	NaN	NaN	NaN	NaN	NaN	NaN	NaN	NaN	NaN	NaN	NaN	NaN	NaN	NaN	2.074	0.463	0.32	2.086	0.317	0.256	NaN	NaN	NaN	1.956	0.019	0.255	NaN	NaN	NaN	NaN	NaN	NaN	NaN	NaN	NaN	NaN	NaN	NaN	2.142	0.422	0.667	NaN	NaN	NaN	2.205	0.068	0.598
538	2.69	NaN	NaN	NaN	NaN	NaN	NaN	NaN	NaN	NaN	NaN	NaN	NaN	NaN	NaN	NaN	2.074	0.463	0.32	2.085	0.317	0.255	NaN	NaN	NaN	1.956	0.019	0.255	NaN	NaN	NaN	NaN	NaN	NaN	NaN	NaN	NaN	NaN	NaN	NaN	2.143	0.422	0.668	NaN	NaN	NaN	2.205	0.068	0.598
539	2.695	NaN	NaN	NaN	NaN	NaN	NaN	NaN	NaN	NaN	NaN	NaN	NaN	NaN	NaN	NaN	2.073	0.463	0.319	2.085	0.316	0.255	NaN	NaN	NaN	1.956	0.019	0.255	NaN	NaN	NaN	NaN	NaN	NaN	NaN	NaN	NaN	NaN	NaN	NaN	2.142	0.422	0.667	NaN	NaN	NaN	2.205	0.068	0.598
540	2.7	NaN	NaN	NaN	NaN	NaN	NaN	NaN	NaN	NaN	NaN	NaN	NaN	NaN	NaN	NaN	2.073	0.463	0.319	2.084	0.316	0.254	NaN	NaN	NaN	1.956	0.019	0.255	NaN	NaN	NaN	NaN	NaN	NaN	NaN	NaN	NaN	NaN	NaN	NaN	2.143	0.422	0.668	NaN	NaN	NaN	2.205	0.068	0.598
541	2.705	NaN	NaN	NaN	NaN	NaN	NaN	NaN	NaN	NaN	NaN	NaN	NaN	NaN	NaN	NaN	2.072	0.462	0.319	2.083	0.316	0.254	NaN	NaN	NaN	1.956	0.019	0.255	NaN	NaN	NaN	NaN	NaN	NaN	NaN	NaN	NaN	NaN	NaN	NaN	2.142	0.421	0.667	NaN	NaN	NaN	2.205	0.068	0.597
542	2.71	NaN	NaN	NaN	NaN	NaN	NaN	NaN	NaN	NaN	NaN	NaN	NaN	NaN	NaN	NaN	2.072	0.462	0.319	2.083	0.316	0.253	NaN	NaN	NaN	1.956	0.019	0.255	NaN	NaN	NaN	NaN	NaN	NaN	NaN	NaN	NaN	NaN	NaN	NaN	2.142	0.421	0.667	NaN	NaN	NaN	2.205	0.068	0.598
543	2.715	NaN	NaN	NaN	NaN	NaN	NaN	NaN	NaN	NaN	NaN	NaN	NaN	NaN	NaN	NaN	2.071	0.462	0.319	2.082	0.316	0.253	NaN	NaN	NaN	1.956	0.019	0.255	NaN	NaN	NaN	NaN	NaN	NaN	NaN	NaN	NaN	NaN	NaN	NaN	2.142	0.421	0.667	NaN	NaN	NaN	2.205	0.068	0.598
544	2.72	NaN	NaN	NaN	NaN	NaN	NaN	NaN	NaN	NaN	NaN	NaN	NaN	NaN	NaN	NaN	2.071	0.462	0.318	2.081	0.316	0.253	NaN	NaN	NaN	1.956	0.019	0.255	NaN	NaN	NaN	NaN	NaN	NaN	NaN	NaN	NaN	NaN	NaN	NaN	2.142	0.421	0.667	NaN	NaN	NaN	2.205	0.068	0.598
545	2.725	NaN	NaN	NaN	NaN	NaN	NaN	NaN	NaN	NaN	NaN	NaN	NaN	NaN	NaN	NaN	2.07	0.462	0.318	2.08	0.316	0.253	NaN	NaN	NaN	1.956	0.019	0.255	NaN	NaN	NaN	NaN	NaN	NaN	NaN	NaN	NaN	NaN	NaN	NaN	2.142	0.421	0.666	NaN	NaN	NaN	2.205	0.068	0.598
546	2.73	NaN	NaN	NaN	NaN	NaN	NaN	NaN	NaN	NaN	NaN	NaN	NaN	NaN	NaN	NaN	2.069	0.462	0.318	2.079	0.316	0.253	NaN	NaN	NaN	1.956	0.019	0.255	NaN	NaN	NaN	NaN	NaN	NaN	NaN	NaN	NaN	NaN	NaN	NaN	2.142	0.421	0.666	NaN	NaN	NaN	2.205	0.068	0.598
547	2.735	NaN	NaN	NaN	NaN	NaN	NaN	NaN	NaN	NaN	NaN	NaN	NaN	NaN	NaN	NaN	2.068	0.461	0.317	2.079	0.316	0.252	NaN	NaN	NaN	1.956	0.019	0.255	NaN	NaN	NaN	NaN	NaN	NaN	NaN	NaN	NaN	NaN	NaN	NaN	2.142	0.421	0.666	NaN	NaN	NaN	2.205	0.069	0.598
548	2.74	NaN	NaN	NaN	NaN	NaN	NaN	NaN	NaN	NaN	NaN	NaN	NaN	NaN	NaN	NaN	2.067	0.461	0.317	2.079	0.316	0.252	NaN	NaN	NaN	1.956	0.019	0.255	NaN	NaN	NaN	NaN	NaN	NaN	NaN	NaN	NaN	NaN	NaN	NaN	2.142	0.421	0.666	NaN	NaN	NaN	2.205	0.069	0.598
549	2.745	NaN	NaN	NaN	NaN	NaN	NaN	NaN	NaN	NaN	NaN	NaN	NaN	NaN	NaN	NaN	2.066	0.461	0.316	2.078	0.316	0.252	NaN	NaN	NaN	1.956	0.019	0.255	NaN	NaN	NaN	NaN	NaN	NaN	NaN	NaN	NaN	NaN	NaN	NaN	2.142	0.422	0.667	NaN	NaN	NaN	2.204	0.069	0.598
550	2.75	NaN	NaN	NaN	NaN	NaN	NaN	NaN	NaN	NaN	NaN	NaN	NaN	NaN	NaN	NaN	2.065	0.461	0.316	2.077	0.316	0.251	NaN	NaN	NaN	1.956	0.019	0.255	NaN	NaN	NaN	NaN	NaN	NaN	NaN	NaN	NaN	NaN	NaN	NaN	2.143	0.423	0.667	NaN	NaN	NaN	2.204	0.069	0.598
551	2.755	NaN	NaN	NaN	NaN	NaN	NaN	NaN	NaN	NaN	NaN	NaN	NaN	NaN	NaN	NaN	2.064	0.461	0.315	2.076	0.316	0.251	NaN	NaN	NaN	1.956	0.019	0.255	NaN	NaN	NaN	NaN	NaN	NaN	NaN	NaN	NaN	NaN	NaN	NaN	2.143	0.423	0.668	NaN	NaN	NaN	2.204	0.069	0.598
552	2.76	NaN	NaN	NaN	NaN	NaN	NaN	NaN	NaN	NaN	NaN	NaN	NaN	NaN	NaN	NaN	2.062	0.461	0.315	2.074	0.316	0.25	NaN	NaN	NaN	1.956	0.019	0.255	NaN	NaN	NaN	NaN	NaN	NaN	NaN	NaN	NaN	NaN	NaN	NaN	2.143	0.423	0.668	NaN	NaN	NaN	2.204	0.069	0.598
553	2.765	NaN	NaN	NaN	NaN	NaN	NaN	NaN	NaN	NaN	NaN	NaN	NaN	NaN	NaN	NaN	2.061	0.461	0.314	2.073	0.316	0.25	NaN	NaN	NaN	1.956	0.019	0.255	NaN	NaN	NaN	NaN	NaN	NaN	NaN	NaN	NaN	NaN	NaN	NaN	2.143	0.423	0.668	NaN	NaN	NaN	2.204	0.069	0.598
554	2.77	NaN	NaN	NaN	NaN	NaN	NaN	NaN	NaN	NaN	NaN	NaN	NaN	NaN	NaN	NaN	2.06	0.461	0.314	2.073	0.316	0.25	NaN	NaN	NaN	1.956	0.019	0.255	NaN	NaN	NaN	NaN	NaN	NaN	NaN	NaN	NaN	NaN	NaN	NaN	2.143	0.423	0.668	NaN	NaN	NaN	2.204	0.069	0.598
555	2.775	NaN	NaN	NaN	NaN	NaN	NaN	NaN	NaN	NaN	NaN	NaN	NaN	NaN	NaN	NaN	2.058	0.461	0.313	2.072	0.316	0.25	NaN	NaN	NaN	1.956	0.019	0.255	NaN	NaN	NaN	NaN	NaN	NaN	NaN	NaN	NaN	NaN	NaN	NaN	2.143	0.423	0.667	NaN	NaN	NaN	2.204	0.068	0.598
556	2.78	NaN	NaN	NaN	NaN	NaN	NaN	NaN	NaN	NaN	NaN	NaN	NaN	NaN	NaN	NaN	2.057	0.461	0.313	2.071	0.316	0.249	NaN	NaN	NaN	1.956	0.019	0.255	NaN	NaN	NaN	NaN	NaN	NaN	NaN	NaN	NaN	NaN	NaN	NaN	2.143	0.423	0.667	NaN	NaN	NaN	2.204	0.068	0.597
557	2.785	NaN	NaN	NaN	NaN	NaN	NaN	NaN	NaN	NaN	NaN	NaN	NaN	NaN	NaN	NaN	2.055	0.461	0.312	2.07	0.316	0.249	NaN	NaN	NaN	1.956	0.019	0.255	NaN	NaN	NaN	NaN	NaN	NaN	NaN	NaN	NaN	NaN	NaN	NaN	2.143	0.423	0.667	NaN	NaN	NaN	2.204	0.068	0.597
558	2.79	NaN	NaN	NaN	NaN	NaN	NaN	NaN	NaN	NaN	NaN	NaN	NaN	NaN	NaN	NaN	2.054	0.461	0.312	2.069	0.316	0.249	NaN	NaN	NaN	1.956	0.019	0.255	NaN	NaN	NaN	NaN	NaN	NaN	NaN	NaN	NaN	NaN	NaN	NaN	2.143	0.423	0.667	NaN	NaN	NaN	2.204	0.068	0.597
559	2.795	NaN	NaN	NaN	NaN	NaN	NaN	NaN	NaN	NaN	NaN	NaN	NaN	NaN	NaN	NaN	2.053	0.461	0.312	2.068	0.316	0.249	NaN	NaN	NaN	1.956	0.019	0.255	NaN	NaN	NaN	NaN	NaN	NaN	NaN	NaN	NaN	NaN	NaN	NaN	2.143	0.423	0.667	NaN	NaN	NaN	2.204	0.068	0.598
560	2.8	NaN	NaN	NaN	NaN	NaN	NaN	NaN	NaN	NaN	NaN	NaN	NaN	NaN	NaN	NaN	2.052	0.461	0.311	2.067	0.316	0.249	NaN	NaN	NaN	1.956	0.019	0.255	NaN	NaN	NaN	NaN	NaN	NaN	NaN	NaN	NaN	NaN	NaN	NaN	2.143	0.423	0.667	NaN	NaN	NaN	2.204	0.068	0.597
561	2.805	NaN	NaN	NaN	NaN	NaN	NaN	NaN	NaN	NaN	NaN	NaN	NaN	NaN	NaN	NaN	2.051	0.461	0.311	2.067	0.316	0.248	NaN	NaN	NaN	1.956	0.019	0.255	NaN	NaN	NaN	NaN	NaN	NaN	NaN	NaN	NaN	NaN	NaN	NaN	2.143	0.423	0.667	NaN	NaN	NaN	2.205	0.068	0.597
562	2.81	NaN	NaN	NaN	NaN	NaN	NaN	NaN	NaN	NaN	NaN	NaN	NaN	NaN	NaN	NaN	2.049	0.461	0.31	2.066	0.316	0.248	NaN	NaN	NaN	1.956	0.019	0.255	NaN	NaN	NaN	NaN	NaN	NaN	NaN	NaN	NaN	NaN	NaN	NaN	2.143	0.423	0.668	NaN	NaN	NaN	2.205	0.068	0.598
563	2.815	NaN	NaN	NaN	NaN	NaN	NaN	NaN	NaN	NaN	NaN	NaN	NaN	NaN	NaN	NaN	2.047	0.461	0.31	2.065	0.316	0.248	NaN	NaN	NaN	1.956	0.019	0.256	NaN	NaN	NaN	NaN	NaN	NaN	NaN	NaN	NaN	NaN	NaN	NaN	2.143	0.423	0.668	NaN	NaN	NaN	2.205	0.068	0.598
564	2.82	NaN	NaN	NaN	NaN	NaN	NaN	NaN	NaN	NaN	NaN	NaN	NaN	NaN	NaN	NaN	2.047	0.461	0.31	2.063	0.316	0.248	NaN	NaN	NaN	1.956	0.019	0.256	NaN	NaN	NaN	NaN	NaN	NaN	NaN	NaN	NaN	NaN	NaN	NaN	2.143	0.423	0.668	NaN	NaN	NaN	2.205	0.068	0.597
565	2.825	NaN	NaN	NaN	NaN	NaN	NaN	NaN	NaN	NaN	NaN	NaN	NaN	NaN	NaN	NaN	2.045	0.461	0.31	2.063	0.315	0.247	NaN	NaN	NaN	1.956	0.019	0.256	NaN	NaN	NaN	NaN	NaN	NaN	NaN	NaN	NaN	NaN	NaN	NaN	2.143	0.423	0.668	NaN	NaN	NaN	2.205	0.068	0.597
566	2.83	NaN	NaN	NaN	NaN	NaN	NaN	NaN	NaN	NaN	NaN	NaN	NaN	NaN	NaN	NaN	2.044	0.461	0.31	2.062	0.315	0.247	NaN	NaN	NaN	1.956	0.019	0.256	NaN	NaN	NaN	NaN	NaN	NaN	NaN	NaN	NaN	NaN	NaN	NaN	2.143	0.423	0.668	NaN	NaN	NaN	2.205	0.068	0.597
567	2.835	NaN	NaN	NaN	NaN	NaN	NaN	NaN	NaN	NaN	NaN	NaN	NaN	NaN	NaN	NaN	2.043	0.461	0.309	2.062	0.315	0.247	NaN	NaN	NaN	1.956	0.019	0.256	NaN	NaN	NaN	NaN	NaN	NaN	NaN	NaN	NaN	NaN	NaN	NaN	2.143	0.423	0.668	NaN	NaN	NaN	2.205	0.068	0.597
568	2.84	NaN	NaN	NaN	NaN	NaN	NaN	NaN	NaN	NaN	NaN	NaN	NaN	NaN	NaN	NaN	2.042	0.461	0.309	2.061	0.315	0.247	NaN	NaN	NaN	1.956	0.019	0.256	NaN	NaN	NaN	NaN	NaN	NaN	NaN	NaN	NaN	NaN	NaN	NaN	2.143	0.423	0.668	NaN	NaN	NaN	2.205	0.068	0.597
569	2.845	NaN	NaN	NaN	NaN	NaN	NaN	NaN	NaN	NaN	NaN	NaN	NaN	NaN	NaN	NaN	2.041	0.461	0.308	2.06	0.315	0.247	NaN	NaN	NaN	1.956	0.019	0.256	NaN	NaN	NaN	NaN	NaN	NaN	NaN	NaN	NaN	NaN	NaN	NaN	2.143	0.423	0.668	NaN	NaN	NaN	2.205	0.068	0.597
570	2.85	NaN	NaN	NaN	NaN	NaN	NaN	NaN	NaN	NaN	NaN	NaN	NaN	NaN	NaN	NaN	2.04	0.46	0.308	2.059	0.315	0.246	NaN	NaN	NaN	1.956	0.019	0.256	NaN	NaN	NaN	NaN	NaN	NaN	NaN	NaN	NaN	NaN	NaN	NaN	2.143	0.423	0.668	NaN	NaN	NaN	2.205	0.068	0.598
571	2.855	NaN	NaN	NaN	NaN	NaN	NaN	NaN	NaN	NaN	NaN	NaN	NaN	NaN	NaN	NaN	2.039	0.46	0.308	2.058	0.315	0.246	NaN	NaN	NaN	1.956	0.019	0.256	NaN	NaN	NaN	NaN	NaN	NaN	NaN	NaN	NaN	NaN	NaN	NaN	2.142	0.423	0.668	NaN	NaN	NaN	2.205	0.068	0.597
572	2.86	NaN	NaN	NaN	NaN	NaN	NaN	NaN	NaN	NaN	NaN	NaN	NaN	NaN	NaN	NaN	2.038	0.46	0.307	2.057	0.315	0.246	NaN	NaN	NaN	1.956	0.019	0.256	NaN	NaN	NaN	NaN	NaN	NaN	NaN	NaN	NaN	NaN	NaN	NaN	2.142	0.423	0.668	NaN	NaN	NaN	2.204	0.068	0.597
573	2.865	NaN	NaN	NaN	NaN	NaN	NaN	NaN	NaN	NaN	NaN	NaN	NaN	NaN	NaN	NaN	2.036	0.46	0.307	2.057	0.315	0.246	NaN	NaN	NaN	1.956	0.019	0.256	NaN	NaN	NaN	NaN	NaN	NaN	NaN	NaN	NaN	NaN	NaN	NaN	2.142	0.423	0.668	NaN	NaN	NaN	2.205	0.068	0.597
574	2.87	NaN	NaN	NaN	NaN	NaN	NaN	NaN	NaN	NaN	NaN	NaN	NaN	NaN	NaN	NaN	2.036	0.46	0.307	2.056	0.315	0.246	NaN	NaN	NaN	1.956	0.019	0.256	NaN	NaN	NaN	NaN	NaN	NaN	NaN	NaN	NaN	NaN	NaN	NaN	2.142	0.422	0.668	NaN	NaN	NaN	2.205	0.068	0.597
575	2.875	NaN	NaN	NaN	NaN	NaN	NaN	NaN	NaN	NaN	NaN	NaN	NaN	NaN	NaN	NaN	2.035	0.46	0.307	2.055	0.315	0.246	NaN	NaN	NaN	1.956	0.019	0.256	NaN	NaN	NaN	NaN	NaN	NaN	NaN	NaN	NaN	NaN	NaN	NaN	2.142	0.422	0.668	NaN	NaN	NaN	2.204	0.068	0.597
576	2.88	NaN	NaN	NaN	NaN	NaN	NaN	NaN	NaN	NaN	NaN	NaN	NaN	NaN	NaN	NaN	2.034	0.46	0.307	2.054	0.315	0.245	NaN	NaN	NaN	1.956	0.019	0.256	NaN	NaN	NaN	NaN	NaN	NaN	NaN	NaN	NaN	NaN	NaN	NaN	2.142	0.423	0.668	NaN	NaN	NaN	2.204	0.068	0.597
577	2.885	NaN	NaN	NaN	NaN	NaN	NaN	NaN	NaN	NaN	NaN	NaN	NaN	NaN	NaN	NaN	2.033	0.46	0.307	2.053	0.315	0.245	NaN	NaN	NaN	1.956	0.019	0.256	NaN	NaN	NaN	NaN	NaN	NaN	NaN	NaN	NaN	NaN	NaN	NaN	2.142	0.422	0.668	NaN	NaN	NaN	2.204	0.068	0.597
578	2.89	NaN	NaN	NaN	NaN	NaN	NaN	NaN	NaN	NaN	NaN	NaN	NaN	NaN	NaN	NaN	2.031	0.459	0.306	2.053	0.315	0.245	NaN	NaN	NaN	1.956	0.019	0.256	NaN	NaN	NaN	NaN	NaN	NaN	NaN	NaN	NaN	NaN	NaN	NaN	2.142	0.423	0.668	NaN	NaN	NaN	2.204	0.068	0.597
579	2.895	NaN	NaN	NaN	NaN	NaN	NaN	NaN	NaN	NaN	NaN	NaN	NaN	NaN	NaN	NaN	2.03	0.459	0.306	2.052	0.315	0.245	NaN	NaN	NaN	1.956	0.019	0.256	NaN	NaN	NaN	NaN	NaN	NaN	NaN	NaN	NaN	NaN	NaN	NaN	2.142	0.423	0.668	NaN	NaN	NaN	2.204	0.068	0.597
580	2.9	NaN	NaN	NaN	NaN	NaN	NaN	NaN	NaN	NaN	NaN	NaN	NaN	NaN	NaN	NaN	2.029	0.459	0.306	2.051	0.315	0.245	NaN	NaN	NaN	1.956	0.019	0.256	NaN	NaN	NaN	NaN	NaN	NaN	NaN	NaN	NaN	NaN	NaN	NaN	2.143	0.423	0.668	NaN	NaN	NaN	2.204	0.068	0.597
581	2.905	NaN	NaN	NaN	NaN	NaN	NaN	NaN	NaN	NaN	NaN	NaN	NaN	NaN	NaN	NaN	2.028	0.459	0.307	2.051	0.315	0.245	NaN	NaN	NaN	1.956	0.019	0.256	NaN	NaN	NaN	NaN	NaN	NaN	NaN	NaN	NaN	NaN	NaN	NaN	2.143	0.423	0.668	NaN	NaN	NaN	2.204	0.068	0.597
582	2.91	NaN	NaN	NaN	NaN	NaN	NaN	NaN	NaN	NaN	NaN	NaN	NaN	NaN	NaN	NaN	2.027	0.459	0.307	2.05	0.315	0.245	NaN	NaN	NaN	1.956	0.019	0.256	NaN	NaN	NaN	NaN	NaN	NaN	NaN	NaN	NaN	NaN	NaN	NaN	2.143	0.423	0.668	NaN	NaN	NaN	2.204	0.068	0.597
583	2.915	NaN	NaN	NaN	NaN	NaN	NaN	NaN	NaN	NaN	NaN	NaN	NaN	NaN	NaN	NaN	2.026	0.459	0.307	2.049	0.315	0.246	NaN	NaN	NaN	1.956	0.019	0.256	NaN	NaN	NaN	NaN	NaN	NaN	NaN	NaN	NaN	NaN	NaN	NaN	2.143	0.423	0.668	NaN	NaN	NaN	2.204	0.068	0.597
584	2.92	NaN	NaN	NaN	NaN	NaN	NaN	NaN	NaN	NaN	NaN	NaN	NaN	NaN	NaN	NaN	2.026	0.459	0.307	2.048	0.315	0.246	NaN	NaN	NaN	1.956	0.019	0.256	NaN	NaN	NaN	NaN	NaN	NaN	NaN	NaN	NaN	NaN	NaN	NaN	2.143	0.423	0.668	NaN	NaN	NaN	2.204	0.068	0.597
585	2.925	NaN	NaN	NaN	NaN	NaN	NaN	NaN	NaN	NaN	NaN	NaN	NaN	NaN	NaN	NaN	2.025	0.459	0.307	2.048	0.315	0.246	NaN	NaN	NaN	1.956	0.019	0.256	NaN	NaN	NaN	NaN	NaN	NaN	NaN	NaN	NaN	NaN	NaN	NaN	2.143	0.423	0.668	NaN	NaN	NaN	2.204	0.068	0.597
586	2.93	NaN	NaN	NaN	NaN	NaN	NaN	NaN	NaN	NaN	NaN	NaN	NaN	NaN	NaN	NaN	2.024	0.459	0.307	2.048	0.315	0.246	NaN	NaN	NaN	1.956	0.019	0.256	NaN	NaN	NaN	NaN	NaN	NaN	NaN	NaN	NaN	NaN	NaN	NaN	2.143	0.423	0.668	NaN	NaN	NaN	2.204	0.068	0.597
587	2.935	NaN	NaN	NaN	NaN	NaN	NaN	NaN	NaN	NaN	NaN	NaN	NaN	NaN	NaN	NaN	2.024	0.459	0.307	2.047	0.315	0.246	NaN	NaN	NaN	1.956	0.02	0.256	NaN	NaN	NaN	NaN	NaN	NaN	NaN	NaN	NaN	NaN	NaN	NaN	2.143	0.423	0.668	NaN	NaN	NaN	2.204	0.068	0.597
588	2.94	NaN	NaN	NaN	NaN	NaN	NaN	NaN	NaN	NaN	NaN	NaN	NaN	NaN	NaN	NaN	2.023	0.459	0.307	2.047	0.315	0.246	NaN	NaN	NaN	1.956	0.02	0.257	NaN	NaN	NaN	NaN	NaN	NaN	NaN	NaN	NaN	NaN	NaN	NaN	2.143	0.423	0.668	NaN	NaN	NaN	2.204	0.068	0.597
589	2.945	NaN	NaN	NaN	NaN	NaN	NaN	NaN	NaN	NaN	NaN	NaN	NaN	NaN	NaN	NaN	2.021	0.459	0.307	2.046	0.315	0.246	NaN	NaN	NaN	1.956	0.02	0.257	NaN	NaN	NaN	NaN	NaN	NaN	NaN	NaN	NaN	NaN	NaN	NaN	2.143	0.423	0.667	NaN	NaN	NaN	2.205	0.068	0.597
590	2.95	NaN	NaN	NaN	NaN	NaN	NaN	NaN	NaN	NaN	NaN	NaN	NaN	NaN	NaN	NaN	2.02	0.459	0.307	2.045	0.316	0.246	NaN	NaN	NaN	1.956	0.02	0.257	NaN	NaN	NaN	NaN	NaN	NaN	NaN	NaN	NaN	NaN	NaN	NaN	2.143	0.424	0.667	NaN	NaN	NaN	2.205	0.068	0.597
591	2.955	NaN	NaN	NaN	NaN	NaN	NaN	NaN	NaN	NaN	NaN	NaN	NaN	NaN	NaN	NaN	2.02	0.459	0.307	2.045	0.316	0.246	NaN	NaN	NaN	1.956	0.02	0.257	NaN	NaN	NaN	NaN	NaN	NaN	NaN	NaN	NaN	NaN	NaN	NaN	2.141	0.422	0.666	NaN	NaN	NaN	2.205	0.068	0.597
592	2.96	NaN	NaN	NaN	NaN	NaN	NaN	NaN	NaN	NaN	NaN	NaN	NaN	NaN	NaN	NaN	2.019	0.459	0.307	2.045	0.315	0.246	NaN	NaN	NaN	1.956	0.02	0.257	NaN	NaN	NaN	NaN	NaN	NaN	NaN	NaN	NaN	NaN	NaN	NaN	2.138	0.419	0.662	NaN	NaN	NaN	2.205	0.068	0.597
593	2.965	NaN	NaN	NaN	NaN	NaN	NaN	NaN	NaN	NaN	NaN	NaN	NaN	NaN	NaN	NaN	2.018	0.459	0.307	2.045	0.315	0.246	NaN	NaN	NaN	1.956	0.02	0.256	NaN	NaN	NaN	NaN	NaN	NaN	NaN	NaN	NaN	NaN	NaN	NaN	2.138	0.418	0.661	NaN	NaN	NaN	2.205	0.068	0.598
594	2.97	NaN	NaN	NaN	NaN	NaN	NaN	NaN	NaN	NaN	NaN	NaN	NaN	NaN	NaN	NaN	2.019	0.459	0.307	2.045	0.315	0.247	NaN	NaN	NaN	1.956	0.02	0.257	NaN	NaN	NaN	NaN	NaN	NaN	NaN	NaN	NaN	NaN	NaN	NaN	2.138	0.418	0.66	NaN	NaN	NaN	2.205	0.068	0.598
595	2.975	NaN	NaN	NaN	NaN	NaN	NaN	NaN	NaN	NaN	NaN	NaN	NaN	NaN	NaN	NaN	2.019	0.459	0.308	2.045	0.315	0.247	NaN	NaN	NaN	1.956	0.02	0.257	NaN	NaN	NaN	NaN	NaN	NaN	NaN	NaN	NaN	NaN	NaN	NaN	2.138	0.418	0.66	NaN	NaN	NaN	2.205	0.068	0.597
596	2.98	NaN	NaN	NaN	NaN	NaN	NaN	NaN	NaN	NaN	NaN	NaN	NaN	NaN	NaN	NaN	2.019	0.459	0.308	2.044	0.315	0.247	NaN	NaN	NaN	1.956	0.02	0.257	NaN	NaN	NaN	NaN	NaN	NaN	NaN	NaN	NaN	NaN	NaN	NaN	2.138	0.418	0.66	NaN	NaN	NaN	2.205	0.068	0.597
597	2.985	NaN	NaN	NaN	NaN	NaN	NaN	NaN	NaN	NaN	NaN	NaN	NaN	NaN	NaN	NaN	2.017	0.459	0.308	2.044	0.315	0.247	NaN	NaN	NaN	1.956	0.02	0.257	NaN	NaN	NaN	NaN	NaN	NaN	NaN	NaN	NaN	NaN	NaN	NaN	2.138	0.418	0.66	NaN	NaN	NaN	2.205	0.068	0.597
598	2.99	NaN	NaN	NaN	NaN	NaN	NaN	NaN	NaN	NaN	NaN	NaN	NaN	NaN	NaN	NaN	2.016	0.459	0.308	2.043	0.315	0.247	NaN	NaN	NaN	1.956	0.02	0.256	NaN	NaN	NaN	NaN	NaN	NaN	NaN	NaN	NaN	NaN	NaN	NaN	2.138	0.418	0.66	NaN	NaN	NaN	2.205	0.068	0.597
599	2.995	NaN	NaN	NaN	NaN	NaN	NaN	NaN	NaN	NaN	NaN	NaN	NaN	NaN	NaN	NaN	2.015	0.459	0.308	2.043	0.315	0.247	NaN	NaN	NaN	1.956	0.02	0.257	NaN	NaN	NaN	NaN	NaN	NaN	NaN	NaN	NaN	NaN	NaN	NaN	2.138	0.418	0.66	NaN	NaN	NaN	2.205	0.068	0.597
600	3	NaN	NaN	NaN	NaN	NaN	NaN	NaN	NaN	NaN	NaN	NaN	NaN	NaN	NaN	NaN	2.014	0.458	0.308	2.042	0.315	0.247	NaN	NaN	NaN	1.956	0.02	0.257	NaN	NaN	NaN	NaN	NaN	NaN	NaN	NaN	NaN	NaN	NaN	NaN	2.139	0.418	0.659	NaN	NaN	NaN	2.205	0.068	0.597
601	3.005	NaN	NaN	NaN	NaN	NaN	NaN	NaN	NaN	NaN	NaN	NaN	NaN	NaN	NaN	NaN	2.013	0.457	0.307	2.042	0.315	0.247	NaN	NaN	NaN	1.956	0.02	0.258	NaN	NaN	NaN	NaN	NaN	NaN	NaN	NaN	NaN	NaN	NaN	NaN	2.139	0.418	0.659	NaN	NaN	NaN	2.205	0.068	0.597
602	3.01	NaN	NaN	NaN	NaN	NaN	NaN	NaN	NaN	NaN	NaN	NaN	NaN	NaN	NaN	NaN	2.012	0.457	0.307	2.041	0.315	0.247	NaN	NaN	NaN	1.956	0.02	0.258	NaN	NaN	NaN	NaN	NaN	NaN	NaN	NaN	NaN	NaN	NaN	NaN	2.139	0.418	0.659	NaN	NaN	NaN	2.205	0.068	0.597
603	3.015	NaN	NaN	NaN	NaN	NaN	NaN	NaN	NaN	NaN	NaN	NaN	NaN	NaN	NaN	NaN	2.012	0.456	0.307	2.041	0.315	0.247	NaN	NaN	NaN	1.956	0.02	0.258	NaN	NaN	NaN	NaN	NaN	NaN	NaN	NaN	NaN	NaN	NaN	NaN	2.139	0.418	0.659	NaN	NaN	NaN	2.205	0.068	0.597
604	3.02	NaN	NaN	NaN	NaN	NaN	NaN	NaN	NaN	NaN	NaN	NaN	NaN	NaN	NaN	NaN	2.011	0.456	0.308	2.041	0.315	0.246	NaN	NaN	NaN	1.956	0.02	0.258	NaN	NaN	NaN	NaN	NaN	NaN	NaN	NaN	NaN	NaN	NaN	NaN	2.139	0.418	0.659	NaN	NaN	NaN	2.205	0.068	0.597
605	3.025	NaN	NaN	NaN	NaN	NaN	NaN	NaN	NaN	NaN	NaN	NaN	NaN	NaN	NaN	NaN	2.01	0.456	0.308	2.04	0.315	0.246	NaN	NaN	NaN	1.956	0.02	0.258	NaN	NaN	NaN	NaN	NaN	NaN	NaN	NaN	NaN	NaN	NaN	NaN	2.14	0.419	0.66	NaN	NaN	NaN	2.205	0.068	0.597
606	3.03	NaN	NaN	NaN	NaN	NaN	NaN	NaN	NaN	NaN	NaN	NaN	NaN	NaN	NaN	NaN	2.01	0.457	0.308	2.04	0.315	0.246	NaN	NaN	NaN	1.956	0.02	0.258	NaN	NaN	NaN	NaN	NaN	NaN	NaN	NaN	NaN	NaN	NaN	NaN	2.142	0.422	0.661	NaN	NaN	NaN	2.205	0.068	0.597
607	3.035	NaN	NaN	NaN	NaN	NaN	NaN	NaN	NaN	NaN	NaN	NaN	NaN	NaN	NaN	NaN	2.01	0.457	0.307	2.04	0.315	0.246	NaN	NaN	NaN	1.956	0.02	0.258	NaN	NaN	NaN	NaN	NaN	NaN	NaN	NaN	NaN	NaN	NaN	NaN	2.142	0.423	0.662	NaN	NaN	NaN	2.205	0.068	0.597
608	3.04	NaN	NaN	NaN	NaN	NaN	NaN	NaN	NaN	NaN	NaN	NaN	NaN	NaN	NaN	NaN	2.01	0.457	0.307	2.039	0.315	0.246	NaN	NaN	NaN	1.956	0.02	0.257	NaN	NaN	NaN	NaN	NaN	NaN	NaN	NaN	NaN	NaN	NaN	NaN	2.142	0.423	0.662	NaN	NaN	NaN	2.205	0.068	0.597
609	3.045	NaN	NaN	NaN	NaN	NaN	NaN	NaN	NaN	NaN	NaN	NaN	NaN	NaN	NaN	NaN	2.009	0.457	0.307	2.039	0.315	0.246	NaN	NaN	NaN	1.956	0.02	0.257	NaN	NaN	NaN	NaN	NaN	NaN	NaN	NaN	NaN	NaN	NaN	NaN	2.142	0.424	0.662	NaN	NaN	NaN	2.205	0.068	0.597
610	3.05	NaN	NaN	NaN	NaN	NaN	NaN	NaN	NaN	NaN	NaN	NaN	NaN	NaN	NaN	NaN	2.009	0.457	0.307	2.038	0.315	0.246	NaN	NaN	NaN	1.956	0.02	0.258	NaN	NaN	NaN	NaN	NaN	NaN	NaN	NaN	NaN	NaN	NaN	NaN	2.142	0.424	0.662	NaN	NaN	NaN	2.205	0.068	0.598
611	3.055	NaN	NaN	NaN	NaN	NaN	NaN	NaN	NaN	NaN	NaN	NaN	NaN	NaN	NaN	NaN	2.009	0.457	0.308	2.038	0.315	0.246	NaN	NaN	NaN	1.956	0.02	0.258	NaN	NaN	NaN	NaN	NaN	NaN	NaN	NaN	NaN	NaN	NaN	NaN	2.141	0.424	0.662	NaN	NaN	NaN	2.205	0.068	0.598
612	3.06	NaN	NaN	NaN	NaN	NaN	NaN	NaN	NaN	NaN	NaN	NaN	NaN	NaN	NaN	NaN	2.01	0.458	0.308	2.037	0.315	0.246	NaN	NaN	NaN	1.956	0.02	0.258	NaN	NaN	NaN	NaN	NaN	NaN	NaN	NaN	NaN	NaN	NaN	NaN	2.141	0.424	0.662	NaN	NaN	NaN	2.205	0.068	0.598
613	3.065	NaN	NaN	NaN	NaN	NaN	NaN	NaN	NaN	NaN	NaN	NaN	NaN	NaN	NaN	NaN	2.009	0.458	0.308	2.037	0.315	0.246	NaN	NaN	NaN	1.956	0.02	0.258	NaN	NaN	NaN	NaN	NaN	NaN	NaN	NaN	NaN	NaN	NaN	NaN	2.141	0.424	0.662	NaN	NaN	NaN	2.205	0.068	0.597
614	3.07	NaN	NaN	NaN	NaN	NaN	NaN	NaN	NaN	NaN	NaN	NaN	NaN	NaN	NaN	NaN	2.009	0.458	0.308	2.036	0.315	0.246	NaN	NaN	NaN	1.956	0.02	0.258	NaN	NaN	NaN	NaN	NaN	NaN	NaN	NaN	NaN	NaN	NaN	NaN	2.141	0.424	0.662	NaN	NaN	NaN	2.205	0.068	0.597
615	3.075	NaN	NaN	NaN	NaN	NaN	NaN	NaN	NaN	NaN	NaN	NaN	NaN	NaN	NaN	NaN	2.008	0.458	0.308	2.036	0.315	0.246	NaN	NaN	NaN	1.956	0.02	0.258	NaN	NaN	NaN	NaN	NaN	NaN	NaN	NaN	NaN	NaN	NaN	NaN	2.141	0.424	0.662	NaN	NaN	NaN	2.205	0.068	0.598
616	3.08	NaN	NaN	NaN	NaN	NaN	NaN	NaN	NaN	NaN	NaN	NaN	NaN	NaN	NaN	NaN	2.006	0.457	0.307	2.036	0.315	0.246	NaN	NaN	NaN	1.956	0.02	0.258	NaN	NaN	NaN	NaN	NaN	NaN	NaN	NaN	NaN	NaN	NaN	NaN	2.141	0.424	0.662	NaN	NaN	NaN	2.205	0.068	0.597
617	3.085	NaN	NaN	NaN	NaN	NaN	NaN	NaN	NaN	NaN	NaN	NaN	NaN	NaN	NaN	NaN	2.005	0.457	0.307	2.035	0.315	0.246	NaN	NaN	NaN	1.956	0.02	0.258	NaN	NaN	NaN	NaN	NaN	NaN	NaN	NaN	NaN	NaN	NaN	NaN	2.14	0.424	0.662	NaN	NaN	NaN	2.205	0.068	0.597
618	3.09	NaN	NaN	NaN	NaN	NaN	NaN	NaN	NaN	NaN	NaN	NaN	NaN	NaN	NaN	NaN	2.005	0.457	0.307	2.035	0.315	0.246	NaN	NaN	NaN	1.956	0.02	0.258	NaN	NaN	NaN	NaN	NaN	NaN	NaN	NaN	NaN	NaN	NaN	NaN	2.14	0.424	0.662	NaN	NaN	NaN	2.205	0.068	0.597
619	3.095	NaN	NaN	NaN	NaN	NaN	NaN	NaN	NaN	NaN	NaN	NaN	NaN	NaN	NaN	NaN	2.004	0.457	0.307	2.035	0.314	0.246	NaN	NaN	NaN	1.956	0.02	0.258	NaN	NaN	NaN	NaN	NaN	NaN	NaN	NaN	NaN	NaN	NaN	NaN	2.14	0.424	0.662	NaN	NaN	NaN	2.205	0.068	0.597
620	3.1	NaN	NaN	NaN	NaN	NaN	NaN	NaN	NaN	NaN	NaN	NaN	NaN	NaN	NaN	NaN	2.003	0.457	0.306	2.035	0.314	0.246	NaN	NaN	NaN	1.956	0.02	0.258	NaN	NaN	NaN	NaN	NaN	NaN	NaN	NaN	NaN	NaN	NaN	NaN	2.14	0.424	0.662	NaN	NaN	NaN	2.205	0.068	0.597
621	3.105	NaN	NaN	NaN	NaN	NaN	NaN	NaN	NaN	NaN	NaN	NaN	NaN	NaN	NaN	NaN	2.003	0.457	0.306	2.034	0.314	0.246	NaN	NaN	NaN	1.956	0.02	0.258	NaN	NaN	NaN	NaN	NaN	NaN	NaN	NaN	NaN	NaN	NaN	NaN	2.14	0.424	0.662	NaN	NaN	NaN	2.205	0.068	0.598
622	3.11	NaN	NaN	NaN	NaN	NaN	NaN	NaN	NaN	NaN	NaN	NaN	NaN	NaN	NaN	NaN	2.002	0.457	0.305	2.034	0.314	0.246	NaN	NaN	NaN	1.956	0.02	0.258	NaN	NaN	NaN	NaN	NaN	NaN	NaN	NaN	NaN	NaN	NaN	NaN	2.14	0.424	0.662	NaN	NaN	NaN	2.205	0.068	0.598
623	3.115	NaN	NaN	NaN	NaN	NaN	NaN	NaN	NaN	NaN	NaN	NaN	NaN	NaN	NaN	NaN	2.002	0.456	0.304	2.033	0.313	0.245	NaN	NaN	NaN	1.956	0.02	0.258	NaN	NaN	NaN	NaN	NaN	NaN	NaN	NaN	NaN	NaN	NaN	NaN	2.14	0.424	0.661	NaN	NaN	NaN	2.205	0.068	0.598
624	3.12	NaN	NaN	NaN	NaN	NaN	NaN	NaN	NaN	NaN	NaN	NaN	NaN	NaN	NaN	NaN	2.002	0.456	0.304	2.032	0.312	0.244	NaN	NaN	NaN	1.956	0.02	0.258	NaN	NaN	NaN	NaN	NaN	NaN	NaN	NaN	NaN	NaN	NaN	NaN	2.14	0.424	0.661	NaN	NaN	NaN	2.205	0.068	0.598
625	3.125	NaN	NaN	NaN	NaN	NaN	NaN	NaN	NaN	NaN	NaN	NaN	NaN	NaN	NaN	NaN	2.003	0.456	0.304	2.031	0.312	0.243	NaN	NaN	NaN	1.956	0.02	0.258	NaN	NaN	NaN	NaN	NaN	NaN	NaN	NaN	NaN	NaN	NaN	NaN	2.14	0.425	0.661	NaN	NaN	NaN	2.205	0.068	0.597
626	3.13	NaN	NaN	NaN	NaN	NaN	NaN	NaN	NaN	NaN	NaN	NaN	NaN	NaN	NaN	NaN	2.002	0.456	0.304	2.031	0.313	0.243	NaN	NaN	NaN	1.956	0.02	0.258	NaN	NaN	NaN	NaN	NaN	NaN	NaN	NaN	NaN	NaN	NaN	NaN	2.14	0.425	0.661	NaN	NaN	NaN	2.205	0.068	0.597
627	3.135	NaN	NaN	NaN	NaN	NaN	NaN	2.114	0.84	0.307	NaN	NaN	NaN	NaN	NaN	NaN	2.001	0.456	0.303	2.031	0.313	0.243	NaN	NaN	NaN	1.956	0.02	0.258	NaN	NaN	NaN	NaN	NaN	NaN	NaN	NaN	NaN	NaN	NaN	NaN	2.14	0.425	0.661	NaN	NaN	NaN	2.205	0.068	0.598
628	3.14	NaN	NaN	NaN	NaN	NaN	NaN	2.092	0.846	0.301	NaN	NaN	NaN	NaN	NaN	NaN	1.999	0.456	0.302	2.031	0.313	0.243	NaN	NaN	NaN	1.956	0.02	0.258	NaN	NaN	NaN	NaN	NaN	NaN	NaN	NaN	NaN	NaN	NaN	NaN	2.139	0.425	0.661	NaN	NaN	NaN	2.205	0.068	0.598
629	3.145	NaN	NaN	NaN	NaN	NaN	NaN	2.107	0.842	0.305	NaN	NaN	NaN	NaN	NaN	NaN	1.998	0.456	0.302	2.03	0.313	0.243	NaN	NaN	NaN	1.956	0.02	0.258	NaN	NaN	NaN	NaN	NaN	NaN	NaN	NaN	NaN	NaN	NaN	NaN	2.139	0.425	0.66	NaN	NaN	NaN	2.205	0.068	0.597
630	3.15	NaN	NaN	NaN	NaN	NaN	NaN	2.11	0.841	0.306	NaN	NaN	NaN	NaN	NaN	NaN	1.998	0.455	0.301	2.03	0.313	0.243	NaN	NaN	NaN	1.956	0.02	0.258	NaN	NaN	NaN	NaN	NaN	NaN	NaN	NaN	NaN	NaN	NaN	NaN	2.139	0.425	0.66	NaN	NaN	NaN	2.205	0.068	0.597
631	3.155	NaN	NaN	NaN	NaN	NaN	NaN	2.111	0.841	0.306	NaN	NaN	NaN	NaN	NaN	NaN	1.997	0.455	0.3	2.03	0.313	0.242	NaN	NaN	NaN	1.956	0.02	0.258	NaN	NaN	NaN	NaN	NaN	NaN	NaN	NaN	NaN	NaN	NaN	NaN	NaN	NaN	NaN	NaN	NaN	NaN	2.205	0.068	0.597
632	3.16	NaN	NaN	NaN	NaN	NaN	NaN	2.111	0.841	0.306	NaN	NaN	NaN	NaN	NaN	NaN	1.997	0.456	0.3	2.029	0.313	0.242	NaN	NaN	NaN	1.956	0.02	0.258	NaN	NaN	NaN	NaN	NaN	NaN	NaN	NaN	NaN	NaN	NaN	NaN	NaN	NaN	NaN	NaN	NaN	NaN	2.203	0.069	0.598
633	3.165	NaN	NaN	NaN	NaN	NaN	NaN	2.111	0.841	0.305	NaN	NaN	NaN	NaN	NaN	NaN	1.998	0.456	0.3	2.029	0.313	0.242	NaN	NaN	NaN	1.956	0.02	0.258	NaN	NaN	NaN	NaN	NaN	NaN	NaN	NaN	NaN	NaN	NaN	NaN	NaN	NaN	NaN	NaN	NaN	NaN	2.197	0.071	0.599
634	3.17	NaN	NaN	NaN	NaN	NaN	NaN	2.111	0.841	0.305	NaN	NaN	NaN	NaN	NaN	NaN	1.996	0.456	0.3	2.028	0.313	0.242	NaN	NaN	NaN	1.956	0.02	0.258	NaN	NaN	NaN	NaN	NaN	NaN	NaN	NaN	NaN	NaN	NaN	NaN	2.135	0.42	0.653	NaN	NaN	NaN	2.196	0.071	0.6
635	3.175	NaN	NaN	NaN	NaN	NaN	NaN	NaN	NaN	NaN	NaN	NaN	NaN	NaN	NaN	NaN	1.996	0.456	0.299	2.028	0.312	0.241	NaN	NaN	NaN	1.956	0.02	0.258	NaN	NaN	NaN	NaN	NaN	NaN	NaN	NaN	NaN	NaN	NaN	NaN	2.135	0.42	0.653	NaN	NaN	NaN	2.196	0.071	0.6
636	3.18	NaN	NaN	NaN	NaN	NaN	NaN	NaN	NaN	NaN	NaN	NaN	NaN	NaN	NaN	NaN	1.995	0.456	0.299	2.027	0.312	0.241	NaN	NaN	NaN	1.956	0.02	0.257	NaN	NaN	NaN	NaN	NaN	NaN	NaN	NaN	NaN	NaN	NaN	NaN	2.135	0.42	0.653	NaN	NaN	NaN	2.196	0.072	0.6
637	3.185	NaN	NaN	NaN	NaN	NaN	NaN	NaN	NaN	NaN	NaN	NaN	NaN	NaN	NaN	NaN	1.994	0.455	0.298	2.027	0.312	0.24	NaN	NaN	NaN	1.956	0.02	0.257	NaN	NaN	NaN	NaN	NaN	NaN	NaN	NaN	NaN	NaN	NaN	NaN	2.135	0.421	0.653	NaN	NaN	NaN	2.196	0.072	0.6
638	3.19	NaN	NaN	NaN	NaN	NaN	NaN	NaN	NaN	NaN	NaN	NaN	NaN	NaN	NaN	NaN	1.994	0.454	0.297	2.026	0.312	0.24	NaN	NaN	NaN	1.956	0.02	0.258	NaN	NaN	NaN	NaN	NaN	NaN	NaN	NaN	NaN	NaN	NaN	NaN	2.135	0.421	0.653	NaN	NaN	NaN	2.196	0.071	0.6
639	3.195	NaN	NaN	NaN	NaN	NaN	NaN	NaN	NaN	NaN	NaN	NaN	NaN	NaN	NaN	NaN	1.993	0.454	0.296	2.025	0.312	0.239	NaN	NaN	NaN	1.956	0.02	0.257	NaN	NaN	NaN	NaN	NaN	NaN	NaN	NaN	NaN	NaN	NaN	NaN	2.135	0.421	0.653	NaN	NaN	NaN	2.196	0.071	0.6
640	3.2	NaN	NaN	NaN	NaN	NaN	NaN	2.106	0.838	0.301	NaN	NaN	NaN	NaN	NaN	NaN	1.993	0.455	0.295	2.025	0.312	0.239	NaN	NaN	NaN	1.956	0.02	0.257	NaN	NaN	NaN	NaN	NaN	NaN	NaN	NaN	NaN	NaN	NaN	NaN	2.135	0.421	0.653	NaN	NaN	NaN	2.196	0.071	0.6
641	3.205	NaN	NaN	NaN	NaN	NaN	NaN	2.106	0.838	0.301	NaN	NaN	NaN	NaN	NaN	NaN	1.993	0.455	0.295	2.026	0.312	0.239	NaN	NaN	NaN	1.956	0.02	0.257	NaN	NaN	NaN	NaN	NaN	NaN	NaN	NaN	NaN	NaN	NaN	NaN	2.135	0.421	0.653	NaN	NaN	NaN	2.196	0.071	0.6
642	3.21	NaN	NaN	NaN	NaN	NaN	NaN	2.106	0.838	0.3	NaN	NaN	NaN	NaN	NaN	NaN	1.992	0.456	0.296	2.026	0.311	0.238	NaN	NaN	NaN	1.956	0.02	0.257	NaN	NaN	NaN	NaN	NaN	NaN	NaN	NaN	NaN	NaN	NaN	NaN	2.135	0.422	0.653	NaN	NaN	NaN	2.196	0.071	0.6
643	3.215	NaN	NaN	NaN	NaN	NaN	NaN	2.106	0.838	0.3	NaN	NaN	NaN	NaN	NaN	NaN	1.992	0.456	0.295	2.026	0.311	0.238	NaN	NaN	NaN	1.956	0.02	0.257	NaN	NaN	NaN	NaN	NaN	NaN	NaN	NaN	NaN	NaN	NaN	NaN	2.136	0.423	0.654	NaN	NaN	NaN	2.196	0.071	0.6
644	3.22	NaN	NaN	NaN	NaN	NaN	NaN	NaN	NaN	NaN	NaN	NaN	NaN	NaN	NaN	NaN	1.992	0.456	0.295	2.026	0.311	0.238	NaN	NaN	NaN	1.956	0.02	0.257	NaN	NaN	NaN	NaN	NaN	NaN	NaN	NaN	NaN	NaN	NaN	NaN	2.136	0.423	0.654	NaN	NaN	NaN	2.196	0.071	0.6
645	3.225	NaN	NaN	NaN	NaN	NaN	NaN	NaN	NaN	NaN	NaN	NaN	NaN	NaN	NaN	NaN	1.992	0.456	0.295	2.026	0.311	0.237	NaN	NaN	NaN	1.956	0.02	0.256	NaN	NaN	NaN	NaN	NaN	NaN	NaN	NaN	NaN	NaN	NaN	NaN	2.136	0.423	0.654	NaN	NaN	NaN	2.196	0.071	0.6
646	3.23	NaN	NaN	NaN	NaN	NaN	NaN	NaN	NaN	NaN	NaN	NaN	NaN	NaN	NaN	NaN	1.992	0.456	0.294	2.025	0.312	0.237	NaN	NaN	NaN	1.956	0.02	0.256	NaN	NaN	NaN	NaN	NaN	NaN	NaN	NaN	NaN	NaN	NaN	NaN	2.135	0.424	0.654	NaN	NaN	NaN	2.196	0.071	0.6
647	3.235	NaN	NaN	NaN	NaN	NaN	NaN	NaN	NaN	NaN	NaN	NaN	NaN	NaN	NaN	NaN	1.992	0.456	0.294	2.024	0.312	0.236	NaN	NaN	NaN	1.956	0.02	0.256	NaN	NaN	NaN	NaN	NaN	NaN	NaN	NaN	NaN	NaN	NaN	NaN	2.135	0.424	0.654	NaN	NaN	NaN	2.196	0.071	0.6
648	3.24	NaN	NaN	NaN	NaN	NaN	NaN	NaN	NaN	NaN	NaN	NaN	NaN	NaN	NaN	NaN	1.992	0.456	0.293	2.024	0.312	0.236	NaN	NaN	NaN	1.956	0.019	0.256	NaN	NaN	NaN	NaN	NaN	NaN	NaN	NaN	NaN	NaN	NaN	NaN	2.135	0.424	0.654	NaN	NaN	NaN	2.196	0.071	0.6
649	3.245	NaN	NaN	NaN	NaN	NaN	NaN	NaN	NaN	NaN	NaN	NaN	NaN	NaN	NaN	NaN	1.991	0.456	0.293	2.024	0.312	0.236	NaN	NaN	NaN	1.956	0.019	0.256	NaN	NaN	NaN	NaN	NaN	NaN	NaN	NaN	NaN	NaN	NaN	NaN	2.135	0.424	0.654	NaN	NaN	NaN	2.196	0.071	0.6
650	3.25	NaN	NaN	NaN	NaN	NaN	NaN	NaN	NaN	NaN	NaN	NaN	NaN	NaN	NaN	NaN	1.99	0.456	0.292	2.024	0.311	0.236	NaN	NaN	NaN	1.956	0.019	0.256	NaN	NaN	NaN	NaN	NaN	NaN	NaN	NaN	NaN	NaN	NaN	NaN	2.135	0.423	0.653	NaN	NaN	NaN	2.196	0.071	0.6
651	3.255	NaN	NaN	NaN	NaN	NaN	NaN	NaN	NaN	NaN	NaN	NaN	NaN	NaN	NaN	NaN	1.991	0.455	0.291	2.025	0.311	0.236	NaN	NaN	NaN	1.956	0.019	0.256	NaN	NaN	NaN	NaN	NaN	NaN	NaN	NaN	NaN	NaN	NaN	NaN	2.134	0.421	0.651	NaN	NaN	NaN	2.196	0.071	0.6
652	3.26	NaN	NaN	NaN	NaN	NaN	NaN	2.098	0.841	0.291	NaN	NaN	NaN	NaN	NaN	NaN	1.991	0.455	0.291	2.025	0.311	0.236	NaN	NaN	NaN	1.956	0.019	0.256	NaN	NaN	NaN	NaN	NaN	NaN	NaN	NaN	NaN	NaN	NaN	NaN	2.133	0.421	0.65	NaN	NaN	NaN	2.196	0.071	0.6
653	3.265	NaN	NaN	NaN	NaN	NaN	NaN	2.099	0.84	0.291	NaN	NaN	NaN	NaN	NaN	NaN	1.99	0.455	0.291	2.024	0.311	0.235	NaN	NaN	NaN	1.956	0.019	0.256	NaN	NaN	NaN	NaN	NaN	NaN	NaN	NaN	NaN	NaN	NaN	NaN	2.132	0.42	0.649	NaN	NaN	NaN	2.196	0.071	0.6
654	3.27	NaN	NaN	NaN	NaN	NaN	NaN	2.101	0.839	0.291	NaN	NaN	NaN	NaN	NaN	NaN	1.99	0.455	0.29	2.023	0.31	0.234	NaN	NaN	NaN	1.956	0.019	0.256	NaN	NaN	NaN	NaN	NaN	NaN	NaN	NaN	NaN	NaN	NaN	NaN	2.131	0.42	0.648	NaN	NaN	NaN	2.196	0.071	0.6
655	3.275	NaN	NaN	NaN	NaN	NaN	NaN	2.1	0.84	0.291	NaN	NaN	NaN	NaN	NaN	NaN	1.989	0.455	0.289	2.022	0.31	0.234	NaN	NaN	NaN	1.956	0.019	0.256	NaN	NaN	NaN	NaN	NaN	NaN	NaN	NaN	NaN	NaN	NaN	NaN	2.131	0.42	0.648	NaN	NaN	NaN	2.196	0.071	0.6
656	3.28	NaN	NaN	NaN	NaN	NaN	NaN	2.098	0.84	0.29	NaN	NaN	NaN	NaN	NaN	NaN	1.989	0.455	0.289	2.022	0.31	0.234	NaN	NaN	NaN	1.956	0.019	0.256	NaN	NaN	NaN	NaN	NaN	NaN	NaN	NaN	NaN	NaN	NaN	NaN	2.131	0.42	0.647	NaN	NaN	NaN	2.196	0.071	0.6
657	3.285	NaN	NaN	NaN	NaN	NaN	NaN	NaN	NaN	NaN	NaN	NaN	NaN	NaN	NaN	NaN	1.989	0.455	0.289	2.021	0.31	0.233	NaN	NaN	NaN	1.956	0.019	0.256	NaN	NaN	NaN	NaN	NaN	NaN	NaN	NaN	NaN	NaN	NaN	NaN	2.13	0.42	0.647	NaN	NaN	NaN	2.196	0.071	0.6
658	3.29	NaN	NaN	NaN	NaN	NaN	NaN	NaN	NaN	NaN	NaN	NaN	NaN	NaN	NaN	NaN	1.989	0.455	0.29	2.021	0.31	0.233	NaN	NaN	NaN	1.956	0.019	0.256	NaN	NaN	NaN	NaN	NaN	NaN	NaN	NaN	NaN	NaN	NaN	NaN	2.13	0.42	0.647	NaN	NaN	NaN	2.196	0.071	0.6
659	3.295	NaN	NaN	NaN	NaN	NaN	NaN	NaN	NaN	NaN	NaN	NaN	NaN	NaN	NaN	NaN	1.989	0.455	0.29	2.021	0.31	0.233	NaN	NaN	NaN	1.956	0.019	0.256	NaN	NaN	NaN	NaN	NaN	NaN	NaN	NaN	NaN	NaN	NaN	NaN	2.13	0.42	0.647	NaN	NaN	NaN	2.196	0.071	0.6
660	3.3	NaN	NaN	NaN	NaN	NaN	NaN	NaN	NaN	NaN	NaN	NaN	NaN	1.979	0.53	0.29	1.989	0.455	0.29	2.021	0.309	0.233	NaN	NaN	NaN	1.956	0.019	0.256	NaN	NaN	NaN	NaN	NaN	NaN	NaN	NaN	NaN	NaN	NaN	NaN	2.13	0.42	0.647	NaN	NaN	NaN	2.196	0.071	0.6
661	3.305	NaN	NaN	NaN	NaN	NaN	NaN	NaN	NaN	NaN	NaN	NaN	NaN	1.979	0.53	0.29	1.989	0.455	0.29	2.02	0.309	0.233	NaN	NaN	NaN	1.956	0.019	0.256	NaN	NaN	NaN	NaN	NaN	NaN	NaN	NaN	NaN	NaN	NaN	NaN	2.13	0.421	0.647	NaN	NaN	NaN	2.196	0.071	0.6
662	3.31	NaN	NaN	NaN	NaN	NaN	NaN	2.097	0.84	0.285	NaN	NaN	NaN	1.978	0.53	0.289	1.99	0.455	0.289	2.02	0.309	0.232	NaN	NaN	NaN	1.956	0.019	0.256	NaN	NaN	NaN	NaN	NaN	NaN	NaN	NaN	NaN	NaN	NaN	NaN	2.13	0.421	0.647	NaN	NaN	NaN	2.196	0.071	0.6
663	3.315	NaN	NaN	NaN	NaN	NaN	NaN	2.097	0.84	0.285	NaN	NaN	NaN	1.978	0.53	0.289	1.989	0.455	0.289	2.02	0.309	0.232	NaN	NaN	NaN	1.956	0.019	0.256	NaN	NaN	NaN	NaN	NaN	NaN	NaN	NaN	NaN	NaN	NaN	NaN	2.13	0.423	0.647	NaN	NaN	NaN	2.196	0.071	0.6
664	3.32	NaN	NaN	NaN	NaN	NaN	NaN	2.096	0.84	0.285	NaN	NaN	NaN	1.978	0.53	0.289	1.988	0.454	0.288	2.02	0.309	0.233	NaN	NaN	NaN	1.956	0.019	0.256	NaN	NaN	NaN	NaN	NaN	NaN	NaN	NaN	NaN	NaN	NaN	NaN	2.132	0.426	0.648	NaN	NaN	NaN	2.196	0.071	0.6
665	3.325	NaN	NaN	NaN	NaN	NaN	NaN	2.096	0.84	0.284	NaN	NaN	NaN	1.977	0.53	0.289	1.987	0.454	0.287	2.02	0.309	0.233	NaN	NaN	NaN	1.956	0.019	0.256	NaN	NaN	NaN	NaN	NaN	NaN	NaN	NaN	NaN	NaN	NaN	NaN	2.133	0.427	0.649	NaN	NaN	NaN	2.196	0.072	0.6
666	3.33	NaN	NaN	NaN	NaN	NaN	NaN	2.096	0.84	0.283	NaN	NaN	NaN	1.977	0.53	0.288	1.986	0.454	0.287	2.02	0.308	0.232	NaN	NaN	NaN	1.956	0.019	0.256	NaN	NaN	NaN	NaN	NaN	NaN	NaN	NaN	NaN	NaN	NaN	NaN	2.133	0.427	0.649	NaN	NaN	NaN	2.196	0.072	0.6
667	3.335	NaN	NaN	NaN	NaN	NaN	NaN	2.095	0.841	0.282	NaN	NaN	NaN	1.976	0.53	0.289	1.986	0.454	0.286	2.02	0.308	0.232	NaN	NaN	NaN	1.956	0.019	0.256	NaN	NaN	NaN	NaN	NaN	NaN	NaN	NaN	NaN	NaN	NaN	NaN	2.133	0.427	0.648	NaN	NaN	NaN	2.196	0.072	0.6
668	3.34	NaN	NaN	NaN	NaN	NaN	NaN	2.095	0.841	0.281	NaN	NaN	NaN	1.979	0.529	0.29	1.986	0.453	0.286	2.019	0.308	0.232	NaN	NaN	NaN	1.956	0.019	0.256	NaN	NaN	NaN	NaN	NaN	NaN	NaN	NaN	NaN	NaN	NaN	NaN	2.132	0.427	0.648	NaN	NaN	NaN	2.196	0.072	0.6
669	3.345	NaN	NaN	NaN	NaN	NaN	NaN	2.094	0.841	0.281	NaN	NaN	NaN	1.985	0.527	0.292	1.985	0.453	0.286	2.019	0.308	0.232	NaN	NaN	NaN	1.956	0.019	0.256	NaN	NaN	NaN	NaN	NaN	NaN	NaN	NaN	NaN	NaN	NaN	NaN	2.132	0.428	0.648	NaN	NaN	NaN	2.195	0.072	0.6
670	3.35	NaN	NaN	NaN	NaN	NaN	NaN	2.093	0.84	0.28	NaN	NaN	NaN	NaN	NaN	NaN	1.985	0.453	0.286	2.019	0.308	0.231	NaN	NaN	NaN	1.956	0.019	0.256	NaN	NaN	NaN	NaN	NaN	NaN	NaN	NaN	NaN	NaN	NaN	NaN	2.13	0.427	0.646	NaN	NaN	NaN	2.195	0.072	0.6
671	3.355	NaN	NaN	NaN	NaN	NaN	NaN	2.093	0.841	0.279	NaN	NaN	NaN	NaN	NaN	NaN	1.985	0.453	0.285	2.02	0.308	0.232	NaN	NaN	NaN	1.956	0.019	0.256	NaN	NaN	NaN	NaN	NaN	NaN	NaN	NaN	NaN	NaN	NaN	NaN	2.127	0.424	0.642	NaN	NaN	NaN	2.195	0.072	0.6
672	3.36	NaN	NaN	NaN	NaN	NaN	NaN	2.092	0.841	0.279	NaN	NaN	NaN	NaN	NaN	NaN	1.985	0.453	0.285	2.02	0.308	0.231	NaN	NaN	NaN	1.956	0.019	0.256	NaN	NaN	NaN	NaN	NaN	NaN	NaN	NaN	NaN	NaN	NaN	NaN	2.127	0.423	0.641	NaN	NaN	NaN	2.195	0.072	0.6
673	3.365	NaN	NaN	NaN	NaN	NaN	NaN	2.092	0.841	0.278	NaN	NaN	NaN	1.974	0.528	0.285	1.986	0.453	0.285	2.019	0.308	0.231	NaN	NaN	NaN	1.956	0.019	0.256	NaN	NaN	NaN	NaN	NaN	NaN	NaN	NaN	NaN	NaN	NaN	NaN	2.126	0.423	0.641	NaN	NaN	NaN	2.195	0.072	0.6
674	3.37	NaN	NaN	NaN	NaN	NaN	NaN	2.091	0.841	0.277	NaN	NaN	NaN	1.974	0.528	0.285	1.985	0.453	0.285	2.018	0.308	0.23	NaN	NaN	NaN	1.956	0.019	0.256	NaN	NaN	NaN	NaN	NaN	NaN	NaN	NaN	NaN	NaN	NaN	NaN	2.126	0.423	0.641	NaN	NaN	NaN	2.195	0.072	0.6
675	3.375	NaN	NaN	NaN	NaN	NaN	NaN	2.09	0.841	0.277	NaN	NaN	NaN	1.974	0.528	0.285	1.984	0.452	0.284	2.018	0.307	0.23	NaN	NaN	NaN	1.956	0.019	0.256	NaN	NaN	NaN	NaN	NaN	NaN	NaN	NaN	NaN	NaN	NaN	NaN	2.126	0.423	0.641	NaN	NaN	NaN	2.195	0.072	0.6
676	3.38	NaN	NaN	NaN	NaN	NaN	NaN	2.09	0.841	0.276	NaN	NaN	NaN	1.973	0.528	0.284	1.984	0.452	0.283	2.018	0.307	0.23	NaN	NaN	NaN	1.956	0.019	0.256	NaN	NaN	NaN	NaN	NaN	NaN	NaN	NaN	NaN	NaN	NaN	NaN	2.126	0.424	0.641	NaN	NaN	NaN	2.195	0.072	0.6
677	3.385	NaN	NaN	NaN	NaN	NaN	NaN	2.089	0.841	0.275	NaN	NaN	NaN	1.973	0.528	0.284	1.983	0.452	0.283	2.019	0.307	0.23	NaN	NaN	NaN	1.956	0.019	0.256	NaN	NaN	NaN	NaN	NaN	NaN	NaN	NaN	NaN	NaN	NaN	NaN	2.126	0.424	0.641	NaN	NaN	NaN	2.195	0.072	0.6
678	3.39	NaN	NaN	NaN	NaN	NaN	NaN	2.089	0.841	0.274	NaN	NaN	NaN	1.972	0.528	0.284	1.983	0.452	0.282	2.018	0.307	0.229	NaN	NaN	NaN	1.956	0.019	0.256	NaN	NaN	NaN	NaN	NaN	NaN	NaN	NaN	NaN	NaN	NaN	NaN	2.125	0.424	0.641	NaN	NaN	NaN	NaN	NaN	NaN
679	3.395	NaN	NaN	NaN	NaN	NaN	NaN	2.088	0.841	0.274	NaN	NaN	NaN	1.972	0.528	0.283	1.983	0.452	0.282	2.018	0.307	0.229	NaN	NaN	NaN	1.956	0.019	0.255	NaN	NaN	NaN	NaN	NaN	NaN	NaN	NaN	NaN	NaN	NaN	NaN	2.125	0.424	0.641	NaN	NaN	NaN	NaN	NaN	NaN
680	3.4	NaN	NaN	NaN	NaN	NaN	NaN	2.088	0.841	0.273	NaN	NaN	NaN	1.972	0.528	0.283	1.983	0.452	0.282	2.018	0.306	0.229	NaN	NaN	NaN	1.956	0.019	0.255	NaN	NaN	NaN	NaN	NaN	NaN	NaN	NaN	NaN	NaN	NaN	NaN	2.125	0.425	0.641	NaN	NaN	NaN	NaN	NaN	NaN
681	3.405	NaN	NaN	NaN	NaN	NaN	NaN	2.087	0.841	0.272	NaN	NaN	NaN	1.972	0.528	0.283	1.983	0.452	0.281	2.018	0.306	0.229	NaN	NaN	NaN	1.956	0.019	0.255	NaN	NaN	NaN	NaN	NaN	NaN	NaN	NaN	NaN	NaN	NaN	NaN	2.124	0.425	0.641	NaN	NaN	NaN	NaN	NaN	NaN
682	3.41	NaN	NaN	NaN	NaN	NaN	NaN	2.086	0.841	0.271	NaN	NaN	NaN	1.971	0.527	0.283	1.982	0.451	0.28	2.018	0.306	0.229	NaN	NaN	NaN	1.956	0.019	0.255	NaN	NaN	NaN	NaN	NaN	NaN	NaN	NaN	NaN	NaN	NaN	NaN	2.124	0.424	0.64	NaN	NaN	NaN	NaN	NaN	NaN
683	3.415	NaN	NaN	NaN	NaN	NaN	NaN	2.086	0.841	0.271	NaN	NaN	NaN	1.971	0.527	0.282	1.982	0.451	0.28	2.018	0.305	0.228	NaN	NaN	NaN	1.956	0.019	0.255	NaN	NaN	NaN	NaN	NaN	NaN	NaN	NaN	NaN	NaN	NaN	NaN	2.123	0.424	0.639	NaN	NaN	NaN	NaN	NaN	NaN
684	3.42	NaN	NaN	NaN	NaN	NaN	NaN	2.085	0.841	0.27	NaN	NaN	NaN	1.97	0.526	0.281	1.982	0.451	0.28	2.016	0.305	0.227	NaN	NaN	NaN	1.956	0.019	0.255	NaN	NaN	NaN	NaN	NaN	NaN	NaN	NaN	NaN	NaN	NaN	NaN	2.121	0.424	0.639	NaN	NaN	NaN	NaN	NaN	NaN
685	3.425	NaN	NaN	NaN	NaN	NaN	NaN	2.085	0.841	0.269	NaN	NaN	NaN	1.97	0.526	0.28	1.982	0.451	0.279	2.016	0.305	0.227	NaN	NaN	NaN	1.956	0.019	0.255	NaN	NaN	NaN	NaN	NaN	NaN	NaN	NaN	NaN	NaN	NaN	NaN	2.12	0.424	0.638	NaN	NaN	NaN	NaN	NaN	NaN
686	3.43	NaN	NaN	NaN	NaN	NaN	NaN	2.084	0.841	0.269	NaN	NaN	NaN	1.97	0.525	0.28	1.983	0.451	0.279	2.016	0.305	0.227	NaN	NaN	NaN	1.956	0.019	0.255	NaN	NaN	NaN	NaN	NaN	NaN	NaN	NaN	NaN	NaN	NaN	NaN	2.119	0.423	0.637	NaN	NaN	NaN	2.207	0.077	0.599
687	3.435	NaN	NaN	NaN	NaN	NaN	NaN	2.084	0.841	0.268	NaN	NaN	NaN	1.969	0.525	0.279	1.983	0.451	0.279	2.016	0.305	0.227	NaN	NaN	NaN	1.956	0.019	0.255	NaN	NaN	NaN	NaN	NaN	NaN	NaN	NaN	NaN	NaN	NaN	NaN	2.119	0.423	0.637	NaN	NaN	NaN	2.207	0.077	0.599
688	3.44	NaN	NaN	NaN	NaN	NaN	NaN	2.083	0.841	0.267	NaN	NaN	NaN	1.969	0.525	0.279	1.981	0.45	0.277	2.015	0.304	0.226	NaN	NaN	NaN	1.956	0.019	0.255	NaN	NaN	NaN	NaN	NaN	NaN	NaN	NaN	NaN	NaN	NaN	NaN	2.118	0.423	0.637	NaN	NaN	NaN	2.206	0.075	0.597
689	3.445	NaN	NaN	NaN	NaN	NaN	NaN	2.083	0.841	0.266	NaN	NaN	NaN	1.968	0.525	0.279	1.98	0.45	0.276	2.015	0.304	0.226	NaN	NaN	NaN	1.956	0.019	0.255	NaN	NaN	NaN	NaN	NaN	NaN	NaN	NaN	NaN	NaN	NaN	NaN	2.118	0.424	0.637	NaN	NaN	NaN	2.204	0.07	0.594
690	3.45	NaN	NaN	NaN	NaN	NaN	NaN	2.082	0.841	0.266	NaN	NaN	NaN	1.968	0.525	0.278	1.979	0.45	0.276	2.014	0.304	0.225	NaN	NaN	NaN	1.956	0.019	0.255	NaN	NaN	NaN	NaN	NaN	NaN	NaN	NaN	NaN	NaN	NaN	NaN	2.117	0.424	0.638	NaN	NaN	NaN	2.203	0.07	0.593
691	3.455	NaN	NaN	NaN	NaN	NaN	NaN	2.081	0.841	0.265	NaN	NaN	NaN	1.968	0.525	0.278	1.979	0.45	0.276	2.014	0.304	0.225	NaN	NaN	NaN	1.956	0.019	0.255	NaN	NaN	NaN	NaN	NaN	NaN	NaN	NaN	NaN	NaN	NaN	NaN	2.116	0.424	0.638	NaN	NaN	NaN	2.203	0.07	0.593
692	3.46	NaN	NaN	NaN	NaN	NaN	NaN	2.081	0.841	0.264	NaN	NaN	NaN	1.968	0.525	0.279	1.979	0.45	0.276	2.014	0.304	0.225	NaN	NaN	NaN	1.956	0.019	0.255	NaN	NaN	NaN	NaN	NaN	NaN	NaN	NaN	NaN	NaN	NaN	NaN	2.116	0.425	0.639	NaN	NaN	NaN	2.203	0.07	0.593
693	3.465	NaN	NaN	NaN	NaN	NaN	NaN	2.081	0.841	0.263	NaN	NaN	NaN	1.97	0.525	0.28	1.978	0.45	0.275	2.015	0.304	0.225	NaN	NaN	NaN	1.956	0.019	0.255	NaN	NaN	NaN	NaN	NaN	NaN	NaN	NaN	NaN	NaN	NaN	NaN	2.115	0.426	0.639	NaN	NaN	NaN	2.202	0.07	0.592
694	3.47	NaN	NaN	NaN	NaN	NaN	NaN	2.08	0.841	0.262	NaN	NaN	NaN	NaN	NaN	NaN	1.978	0.449	0.275	2.014	0.303	0.224	NaN	NaN	NaN	1.956	0.019	0.255	NaN	NaN	NaN	NaN	NaN	NaN	NaN	NaN	NaN	NaN	NaN	NaN	2.114	0.426	0.639	NaN	NaN	NaN	2.202	0.07	0.592
695	3.475	NaN	NaN	NaN	NaN	NaN	NaN	2.08	0.84	0.262	NaN	NaN	NaN	1.965	0.523	0.275	1.978	0.449	0.274	2.013	0.303	0.223	NaN	NaN	NaN	1.956	0.019	0.255	NaN	NaN	NaN	NaN	NaN	NaN	NaN	NaN	NaN	NaN	NaN	NaN	2.113	0.426	0.639	NaN	NaN	NaN	2.202	0.071	0.592
696	3.48	NaN	NaN	NaN	NaN	NaN	NaN	2.079	0.84	0.261	NaN	NaN	NaN	1.965	0.523	0.275	1.977	0.449	0.274	2.013	0.303	0.223	NaN	NaN	NaN	1.956	0.019	0.255	NaN	NaN	NaN	NaN	NaN	NaN	NaN	NaN	NaN	NaN	NaN	NaN	2.113	0.427	0.64	NaN	NaN	NaN	2.202	0.071	0.592
697	3.485	NaN	NaN	NaN	NaN	NaN	NaN	2.078	0.839	0.261	NaN	NaN	NaN	1.964	0.523	0.274	1.976	0.449	0.273	2.012	0.303	0.223	NaN	NaN	NaN	1.956	0.019	0.255	NaN	NaN	NaN	NaN	NaN	NaN	NaN	NaN	NaN	NaN	NaN	NaN	2.114	0.428	0.64	NaN	NaN	NaN	2.201	0.071	0.592
698	3.49	NaN	NaN	NaN	NaN	NaN	NaN	2.077	0.839	0.26	NaN	NaN	NaN	1.963	0.523	0.274	1.975	0.449	0.273	2.012	0.302	0.223	NaN	NaN	NaN	1.956	0.019	0.255	NaN	NaN	NaN	NaN	NaN	NaN	NaN	NaN	NaN	NaN	NaN	NaN	2.113	0.428	0.64	NaN	NaN	NaN	2.201	0.071	0.592
699	3.495	NaN	NaN	NaN	NaN	NaN	NaN	2.077	0.84	0.259	NaN	NaN	NaN	1.963	0.523	0.273	1.975	0.448	0.272	2.011	0.302	0.222	NaN	NaN	NaN	1.956	0.019	0.255	NaN	NaN	NaN	NaN	NaN	NaN	NaN	NaN	NaN	NaN	NaN	NaN	2.113	0.428	0.641	NaN	NaN	NaN	2.201	0.072	0.592
700	3.5	NaN	NaN	NaN	NaN	NaN	NaN	2.077	0.84	0.258	NaN	NaN	NaN	1.962	0.523	0.273	1.974	0.448	0.271	2.011	0.302	0.222	NaN	NaN	NaN	1.956	0.019	0.255	NaN	NaN	NaN	NaN	NaN	NaN	NaN	NaN	NaN	NaN	NaN	NaN	2.113	0.428	0.641	NaN	NaN	NaN	2.201	0.072	0.592
701	3.505	NaN	NaN	NaN	NaN	NaN	NaN	2.076	0.839	0.258	NaN	NaN	NaN	1.962	0.523	0.273	1.974	0.448	0.271	2.01	0.301	0.221	NaN	NaN	NaN	1.956	0.019	0.255	NaN	NaN	NaN	NaN	NaN	NaN	NaN	NaN	NaN	NaN	NaN	NaN	2.111	0.427	0.639	NaN	NaN	NaN	2.201	0.072	0.592
702	3.51	NaN	NaN	NaN	NaN	NaN	NaN	2.076	0.839	0.257	NaN	NaN	NaN	1.961	0.523	0.272	1.973	0.447	0.271	2.01	0.301	0.221	NaN	NaN	NaN	1.956	0.019	0.255	NaN	NaN	NaN	NaN	NaN	NaN	NaN	NaN	NaN	NaN	NaN	NaN	2.108	0.424	0.636	NaN	NaN	NaN	2.201	0.072	0.592
703	3.515	NaN	NaN	NaN	NaN	NaN	NaN	2.076	0.839	0.256	NaN	NaN	NaN	NaN	NaN	NaN	1.973	0.447	0.271	2.01	0.301	0.221	NaN	NaN	NaN	1.956	0.019	0.255	NaN	NaN	NaN	NaN	NaN	NaN	NaN	NaN	NaN	NaN	NaN	NaN	2.107	0.424	0.635	NaN	NaN	NaN	2.201	0.072	0.592
704	3.52	NaN	NaN	NaN	NaN	NaN	NaN	2.075	0.838	0.256	NaN	NaN	NaN	1.96	0.521	0.271	1.973	0.446	0.271	2.01	0.301	0.222	NaN	NaN	NaN	1.956	0.019	0.255	NaN	NaN	NaN	NaN	NaN	NaN	NaN	NaN	NaN	NaN	NaN	NaN	2.106	0.424	0.635	NaN	NaN	NaN	2.201	0.072	0.592
705	3.525	NaN	NaN	NaN	NaN	NaN	NaN	2.074	0.838	0.255	NaN	NaN	NaN	1.959	0.521	0.27	1.971	0.446	0.27	2.01	0.3	0.221	NaN	NaN	NaN	1.956	0.019	0.255	NaN	NaN	NaN	NaN	NaN	NaN	NaN	NaN	NaN	NaN	NaN	NaN	2.106	0.424	0.635	NaN	NaN	NaN	2.197	0.075	0.594
706	3.53	NaN	NaN	NaN	NaN	NaN	NaN	2.074	0.838	0.255	NaN	NaN	NaN	1.959	0.521	0.269	1.971	0.446	0.269	2.008	0.3	0.221	NaN	NaN	NaN	1.956	0.019	0.255	NaN	NaN	NaN	NaN	NaN	NaN	NaN	NaN	NaN	NaN	NaN	NaN	2.106	0.424	0.635	NaN	NaN	NaN	2.188	0.08	0.597
707	3.535	NaN	NaN	NaN	NaN	NaN	NaN	2.074	0.837	0.254	NaN	NaN	NaN	1.959	0.52	0.269	1.97	0.445	0.269	2.008	0.299	0.22	NaN	NaN	NaN	1.956	0.019	0.255	NaN	NaN	NaN	NaN	NaN	NaN	NaN	NaN	NaN	NaN	NaN	NaN	2.106	0.424	0.635	NaN	NaN	NaN	2.185	0.082	0.598
708	3.54	NaN	NaN	NaN	NaN	NaN	NaN	2.073	0.837	0.254	NaN	NaN	NaN	1.958	0.52	0.268	1.97	0.445	0.269	2.008	0.299	0.22	NaN	NaN	NaN	1.956	0.019	0.255	NaN	NaN	NaN	NaN	NaN	NaN	NaN	NaN	NaN	NaN	NaN	NaN	2.106	0.424	0.635	NaN	NaN	NaN	2.185	0.082	0.599
709	3.545	NaN	NaN	NaN	NaN	NaN	NaN	2.072	0.836	0.253	NaN	NaN	NaN	1.958	0.52	0.268	1.969	0.445	0.268	2.007	0.298	0.219	NaN	NaN	NaN	1.956	0.019	0.255	NaN	NaN	NaN	NaN	NaN	NaN	NaN	NaN	NaN	NaN	NaN	NaN	2.106	0.425	0.635	NaN	NaN	NaN	2.186	0.082	0.599
710	3.55	NaN	NaN	NaN	NaN	NaN	NaN	2.072	0.836	0.253	NaN	NaN	NaN	1.957	0.52	0.268	1.969	0.445	0.268	2.006	0.298	0.218	NaN	NaN	NaN	1.956	0.019	0.255	NaN	NaN	NaN	NaN	NaN	NaN	NaN	NaN	NaN	NaN	NaN	NaN	2.106	0.425	0.635	NaN	NaN	NaN	2.186	0.082	0.599
711	3.555	NaN	NaN	NaN	NaN	NaN	NaN	2.072	0.836	0.252	NaN	NaN	NaN	1.957	0.52	0.267	1.969	0.445	0.267	2.006	0.298	0.218	NaN	NaN	NaN	1.956	0.019	0.255	NaN	NaN	NaN	NaN	NaN	NaN	NaN	NaN	NaN	NaN	NaN	NaN	2.105	0.425	0.634	NaN	NaN	NaN	2.186	0.082	0.599
712	3.56	NaN	NaN	NaN	NaN	NaN	NaN	2.071	0.836	0.252	NaN	NaN	NaN	1.957	0.52	0.267	1.969	0.445	0.267	2.005	0.298	0.218	NaN	NaN	NaN	1.956	0.019	0.255	NaN	NaN	NaN	NaN	NaN	NaN	NaN	NaN	NaN	NaN	NaN	NaN	2.104	0.425	0.634	NaN	NaN	NaN	2.187	0.082	0.599
713	3.565	NaN	NaN	NaN	NaN	NaN	NaN	2.071	0.836	0.251	NaN	NaN	NaN	NaN	NaN	NaN	1.969	0.445	0.267	2.005	0.298	0.218	NaN	NaN	NaN	1.956	0.019	0.255	NaN	NaN	NaN	NaN	NaN	NaN	NaN	NaN	NaN	NaN	NaN	NaN	2.104	0.425	0.633	NaN	NaN	NaN	2.187	0.081	0.599
714	3.57	NaN	NaN	NaN	NaN	NaN	NaN	2.07	0.836	0.251	NaN	NaN	NaN	1.956	0.518	0.265	1.968	0.444	0.266	2.005	0.297	0.218	NaN	NaN	NaN	1.956	0.019	0.255	NaN	NaN	NaN	NaN	NaN	NaN	NaN	NaN	NaN	NaN	NaN	NaN	2.103	0.425	0.633	NaN	NaN	NaN	2.187	0.081	0.599
715	3.575	NaN	NaN	NaN	NaN	NaN	NaN	2.07	0.836	0.25	NaN	NaN	NaN	1.956	0.518	0.265	1.968	0.444	0.266	2.005	0.297	0.218	NaN	NaN	NaN	1.956	0.019	0.255	NaN	NaN	NaN	NaN	NaN	NaN	NaN	NaN	NaN	NaN	NaN	NaN	2.103	0.425	0.633	NaN	NaN	NaN	2.187	0.081	0.599
716	3.58	NaN	NaN	NaN	NaN	NaN	NaN	2.069	0.836	0.249	NaN	NaN	NaN	1.956	0.518	0.265	1.967	0.444	0.266	2.005	0.297	0.218	NaN	NaN	NaN	1.956	0.019	0.255	NaN	NaN	NaN	NaN	NaN	NaN	NaN	NaN	NaN	NaN	NaN	NaN	2.102	0.425	0.633	NaN	NaN	NaN	2.187	0.081	0.599
717	3.585	NaN	NaN	NaN	NaN	NaN	NaN	2.068	0.836	0.249	NaN	NaN	NaN	1.956	0.517	0.264	1.967	0.443	0.265	2.004	0.297	0.218	NaN	NaN	NaN	1.956	0.019	0.255	NaN	NaN	NaN	NaN	NaN	NaN	NaN	NaN	NaN	NaN	NaN	NaN	2.101	0.425	0.632	NaN	NaN	NaN	NaN	NaN	NaN
718	3.59	NaN	NaN	NaN	NaN	NaN	NaN	2.068	0.836	0.248	NaN	NaN	NaN	1.956	0.517	0.264	1.967	0.443	0.264	2.004	0.297	0.217	NaN	NaN	NaN	1.956	0.019	0.255	NaN	NaN	NaN	NaN	NaN	NaN	NaN	NaN	NaN	NaN	NaN	NaN	2.099	0.425	0.632	NaN	NaN	NaN	NaN	NaN	NaN
719	3.595	NaN	NaN	NaN	NaN	NaN	NaN	2.067	0.836	0.248	NaN	NaN	NaN	1.956	0.518	0.264	1.967	0.443	0.264	2.004	0.296	0.218	NaN	NaN	NaN	1.956	0.019	0.255	NaN	NaN	NaN	NaN	NaN	NaN	NaN	NaN	NaN	NaN	NaN	NaN	2.098	0.425	0.632	NaN	NaN	NaN	2.2	0.076	0.592
720	3.6	NaN	NaN	NaN	NaN	NaN	NaN	2.067	0.836	0.247	NaN	NaN	NaN	1.956	0.518	0.265	1.967	0.442	0.264	2.004	0.296	0.218	NaN	NaN	NaN	1.956	0.019	0.255	NaN	NaN	NaN	NaN	NaN	NaN	NaN	NaN	NaN	NaN	NaN	NaN	2.097	0.425	0.632	NaN	NaN	NaN	2.199	0.077	0.591
721	3.605	NaN	NaN	NaN	NaN	NaN	NaN	2.066	0.836	0.247	NaN	NaN	NaN	1.956	0.518	0.265	1.967	0.442	0.264	2.004	0.296	0.218	NaN	NaN	NaN	1.956	0.019	0.255	NaN	NaN	NaN	NaN	NaN	NaN	NaN	NaN	NaN	NaN	NaN	NaN	2.095	0.426	0.632	NaN	NaN	NaN	2.199	0.078	0.591
722	3.61	NaN	NaN	NaN	NaN	NaN	NaN	2.066	0.836	0.246	NaN	NaN	NaN	1.956	0.518	0.265	1.967	0.442	0.263	2.004	0.296	0.217	NaN	NaN	NaN	1.956	0.019	0.255	NaN	NaN	NaN	NaN	NaN	NaN	NaN	NaN	NaN	2.052	0.497	0.634	2.094	0.426	0.632	NaN	NaN	NaN	2.199	0.08	0.591
723	3.615	NaN	NaN	NaN	NaN	NaN	NaN	2.065	0.837	0.246	NaN	NaN	NaN	1.956	0.518	0.265	1.967	0.442	0.263	2.004	0.296	0.217	NaN	NaN	NaN	1.956	0.019	0.255	NaN	NaN	NaN	NaN	NaN	NaN	NaN	NaN	NaN	2.051	0.497	0.634	2.092	0.427	0.632	NaN	NaN	NaN	2.199	0.081	0.592
724	3.62	NaN	NaN	NaN	NaN	NaN	NaN	2.065	0.837	0.245	NaN	NaN	NaN	1.96	0.517	0.266	1.967	0.442	0.263	2.005	0.296	0.217	NaN	NaN	NaN	1.956	0.019	0.255	NaN	NaN	NaN	NaN	NaN	NaN	NaN	NaN	NaN	2.051	0.497	0.634	2.091	0.427	0.632	NaN	NaN	NaN	2.199	0.082	0.592
725	3.625	NaN	NaN	NaN	NaN	NaN	NaN	2.064	0.837	0.245	NaN	NaN	NaN	1.969	0.514	0.267	1.967	0.442	0.263	2.005	0.296	0.217	NaN	NaN	NaN	1.956	0.019	0.255	NaN	NaN	NaN	NaN	NaN	NaN	NaN	NaN	NaN	2.051	0.498	0.633	2.088	0.428	0.633	NaN	NaN	NaN	NaN	NaN	NaN
726	3.63	NaN	NaN	NaN	NaN	NaN	NaN	2.064	0.838	0.244	NaN	NaN	NaN	1.972	0.513	0.268	1.968	0.443	0.263	2.005	0.295	0.217	NaN	NaN	NaN	1.956	0.019	0.255	NaN	NaN	NaN	NaN	NaN	NaN	NaN	NaN	NaN	2.049	0.498	0.634	2.086	0.429	0.634	NaN	NaN	NaN	NaN	NaN	NaN
727	3.635	NaN	NaN	NaN	NaN	NaN	NaN	2.063	0.838	0.243	NaN	NaN	NaN	1.975	0.512	0.268	1.97	0.443	0.264	2.005	0.295	0.217	NaN	NaN	NaN	1.956	0.019	0.255	NaN	NaN	NaN	NaN	NaN	NaN	NaN	NaN	NaN	2.047	0.499	0.635	2.084	0.43	0.634	NaN	NaN	NaN	NaN	NaN	NaN
728	3.64	NaN	NaN	NaN	NaN	NaN	NaN	2.063	0.838	0.243	NaN	NaN	NaN	1.971	0.514	0.266	1.971	0.444	0.264	2.005	0.295	0.217	NaN	NaN	NaN	1.956	0.019	0.255	NaN	NaN	NaN	NaN	NaN	NaN	NaN	NaN	NaN	2.044	0.5	0.635	2.081	0.431	0.635	NaN	NaN	NaN	2.191	0.092	0.594
729	3.645	NaN	NaN	NaN	NaN	NaN	NaN	2.062	0.839	0.242	NaN	NaN	NaN	1.963	0.517	0.263	1.971	0.444	0.264	2.005	0.295	0.217	NaN	NaN	NaN	1.956	0.019	0.255	NaN	NaN	NaN	NaN	NaN	NaN	NaN	NaN	NaN	2.041	0.501	0.636	2.078	0.432	0.636	NaN	NaN	NaN	2.182	0.097	0.597
730	3.65	NaN	NaN	NaN	NaN	NaN	NaN	2.062	0.839	0.242	NaN	NaN	NaN	1.965	0.518	0.263	1.972	0.444	0.264	2.005	0.295	0.217	NaN	NaN	NaN	1.956	0.019	0.255	NaN	NaN	NaN	NaN	NaN	NaN	NaN	NaN	NaN	2.038	0.502	0.637	2.075	0.433	0.637	NaN	NaN	NaN	2.182	0.098	0.598
731	3.655	NaN	NaN	NaN	NaN	NaN	NaN	2.062	0.839	0.241	NaN	NaN	NaN	1.966	0.518	0.263	1.972	0.444	0.264	2.006	0.295	0.216	NaN	NaN	NaN	1.956	0.019	0.255	NaN	NaN	NaN	NaN	NaN	NaN	NaN	NaN	NaN	2.034	0.503	0.638	2.071	0.434	0.638	NaN	NaN	NaN	2.185	0.097	0.597
732	3.66	NaN	NaN	NaN	NaN	NaN	NaN	2.061	0.84	0.24	NaN	NaN	NaN	1.966	0.518	0.263	1.973	0.444	0.264	2.006	0.295	0.216	NaN	NaN	NaN	1.956	0.019	0.255	NaN	NaN	NaN	NaN	NaN	NaN	NaN	NaN	NaN	2.03	0.504	0.64	2.067	0.436	0.639	NaN	NaN	NaN	2.19	0.097	0.595
733	3.665	NaN	NaN	NaN	NaN	NaN	NaN	2.06	0.84	0.24	NaN	NaN	NaN	1.966	0.518	0.262	1.974	0.444	0.264	2.006	0.295	0.216	NaN	NaN	NaN	1.956	0.019	0.255	NaN	NaN	NaN	NaN	NaN	NaN	NaN	NaN	NaN	2.026	0.505	0.641	2.064	0.437	0.64	NaN	NaN	NaN	2.191	0.1	0.596
734	3.67	NaN	NaN	NaN	NaN	NaN	NaN	2.06	0.841	0.239	NaN	NaN	NaN	1.966	0.518	0.262	1.974	0.444	0.263	2.007	0.295	0.216	NaN	NaN	NaN	1.956	0.019	0.255	NaN	NaN	NaN	NaN	NaN	NaN	NaN	NaN	NaN	2.022	0.506	0.643	2.06	0.438	0.641	NaN	NaN	NaN	2.19	0.102	0.597
735	3.675	NaN	NaN	NaN	NaN	NaN	NaN	2.06	0.841	0.238	NaN	NaN	NaN	1.965	0.519	0.262	1.974	0.444	0.263	2.007	0.295	0.216	NaN	NaN	NaN	1.956	0.019	0.255	NaN	NaN	NaN	NaN	NaN	NaN	NaN	NaN	NaN	2.017	0.506	0.644	2.056	0.44	0.643	NaN	NaN	NaN	2.187	0.103	0.598
736	3.68	NaN	NaN	NaN	NaN	NaN	NaN	2.059	0.841	0.238	NaN	NaN	NaN	1.966	0.518	0.262	1.974	0.444	0.263	2.007	0.295	0.216	NaN	NaN	NaN	1.956	0.019	0.255	NaN	NaN	NaN	NaN	NaN	NaN	NaN	NaN	NaN	2.013	0.507	0.646	2.052	0.442	0.645	NaN	NaN	NaN	2.187	0.106	0.597
737	3.685	NaN	NaN	NaN	NaN	NaN	NaN	2.059	0.842	0.237	NaN	NaN	NaN	1.966	0.518	0.262	1.972	0.443	0.261	2.007	0.295	0.216	NaN	NaN	NaN	1.956	0.019	0.255	NaN	NaN	NaN	NaN	NaN	NaN	NaN	NaN	NaN	2.008	0.508	0.647	2.048	0.443	0.646	NaN	NaN	NaN	2.181	0.11	0.598
738	3.69	NaN	NaN	NaN	NaN	NaN	NaN	2.058	0.842	0.237	NaN	NaN	NaN	1.966	0.518	0.261	1.973	0.443	0.261	2.008	0.295	0.216	NaN	NaN	NaN	1.956	0.019	0.255	NaN	NaN	NaN	NaN	NaN	NaN	NaN	NaN	NaN	2.004	0.508	0.649	2.044	0.445	0.648	NaN	NaN	NaN	2.171	0.116	0.602
739	3.695	NaN	NaN	NaN	NaN	NaN	NaN	2.058	0.842	0.236	NaN	NaN	NaN	1.966	0.518	0.261	1.973	0.443	0.261	2.008	0.294	0.216	NaN	NaN	NaN	1.956	0.019	0.255	NaN	NaN	NaN	NaN	NaN	NaN	NaN	NaN	NaN	2	0.509	0.65	2.04	0.446	0.649	NaN	NaN	NaN	2.17	0.117	0.603
740	3.7	NaN	NaN	NaN	NaN	NaN	NaN	2.058	0.843	0.235	NaN	NaN	NaN	1.966	0.518	0.261	1.973	0.443	0.261	2.008	0.294	0.215	NaN	NaN	NaN	1.956	0.019	0.255	NaN	NaN	NaN	NaN	NaN	NaN	NaN	NaN	NaN	1.996	0.511	0.652	2.035	0.448	0.651	NaN	NaN	NaN	NaN	NaN	NaN
741	3.705	NaN	NaN	NaN	NaN	NaN	NaN	2.057	0.843	0.235	NaN	NaN	NaN	1.967	0.518	0.261	1.974	0.443	0.261	2.008	0.294	0.215	NaN	NaN	NaN	1.956	0.019	0.255	NaN	NaN	NaN	NaN	NaN	NaN	NaN	NaN	NaN	1.992	0.512	0.653	2.031	0.449	0.652	NaN	NaN	NaN	2.179	0.123	0.602
742	3.71	NaN	NaN	NaN	NaN	NaN	NaN	2.057	0.843	0.234	NaN	NaN	NaN	1.967	0.518	0.261	1.974	0.443	0.261	2.008	0.294	0.215	NaN	NaN	NaN	1.956	0.019	0.255	NaN	NaN	NaN	NaN	NaN	NaN	NaN	NaN	NaN	1.988	0.513	0.655	2.027	0.45	0.653	NaN	NaN	NaN	2.176	0.122	0.602
743	3.715	NaN	NaN	NaN	NaN	NaN	NaN	2.056	0.844	0.234	NaN	NaN	NaN	1.967	0.518	0.261	1.974	0.443	0.261	2.009	0.294	0.215	NaN	NaN	NaN	1.956	0.019	0.255	NaN	NaN	NaN	NaN	NaN	NaN	NaN	NaN	NaN	1.984	0.514	0.656	2.023	0.451	0.655	NaN	NaN	NaN	2.173	0.123	0.601
744	3.72	NaN	NaN	NaN	NaN	NaN	NaN	2.056	0.844	0.233	NaN	NaN	NaN	NaN	NaN	NaN	1.974	0.443	0.26	2.009	0.294	0.215	NaN	NaN	NaN	1.956	0.019	0.255	NaN	NaN	NaN	NaN	NaN	NaN	NaN	NaN	NaN	1.981	0.515	0.657	2.018	0.451	0.657	NaN	NaN	NaN	2.171	0.124	0.602
745	3.725	NaN	NaN	NaN	NaN	NaN	NaN	2.056	0.844	0.232	NaN	NaN	NaN	1.97	0.521	0.26	1.974	0.443	0.26	2.01	0.294	0.215	NaN	NaN	NaN	1.956	0.019	0.255	NaN	NaN	NaN	NaN	NaN	NaN	NaN	NaN	NaN	1.977	0.516	0.658	2.013	0.451	0.658	NaN	NaN	NaN	2.169	0.125	0.602
746	3.73	NaN	NaN	NaN	NaN	NaN	NaN	2.055	0.845	0.232	NaN	NaN	NaN	1.97	0.521	0.26	1.975	0.443	0.26	2.011	0.294	0.215	NaN	NaN	NaN	1.956	0.019	0.255	NaN	NaN	NaN	NaN	NaN	NaN	NaN	NaN	NaN	1.973	0.517	0.659	2.009	0.452	0.659	NaN	NaN	NaN	NaN	NaN	NaN
747	3.735	NaN	NaN	NaN	NaN	NaN	NaN	2.055	0.845	0.232	NaN	NaN	NaN	1.97	0.521	0.26	1.975	0.443	0.26	2.011	0.293	0.215	NaN	NaN	NaN	1.956	0.019	0.255	NaN	NaN	NaN	NaN	NaN	NaN	NaN	NaN	NaN	1.97	0.517	0.66	2.006	0.453	0.66	NaN	NaN	NaN	2.165	0.134	0.606
748	3.74	NaN	NaN	NaN	NaN	NaN	NaN	2.054	0.845	0.231	NaN	NaN	NaN	NaN	NaN	NaN	1.975	0.443	0.259	2.01	0.293	0.215	NaN	NaN	NaN	1.956	0.019	0.255	NaN	NaN	NaN	NaN	NaN	NaN	NaN	NaN	NaN	1.968	0.518	0.661	2.003	0.454	0.661	NaN	NaN	NaN	2.162	0.133	0.605
749	3.745	NaN	NaN	NaN	NaN	NaN	NaN	2.054	0.845	0.231	NaN	NaN	NaN	NaN	NaN	NaN	1.975	0.443	0.259	2.009	0.293	0.214	NaN	NaN	NaN	1.956	0.019	0.255	NaN	NaN	NaN	NaN	NaN	NaN	NaN	NaN	NaN	1.965	0.519	0.663	1.999	0.455	0.662	NaN	NaN	NaN	2.161	0.137	0.607
750	3.75	NaN	NaN	NaN	NaN	NaN	NaN	2.054	0.844	0.231	NaN	NaN	NaN	NaN	NaN	NaN	1.975	0.442	0.259	2.009	0.293	0.214	NaN	NaN	NaN	1.956	0.019	0.255	NaN	NaN	NaN	NaN	NaN	NaN	NaN	NaN	NaN	1.962	0.52	0.663	1.997	0.456	0.662	NaN	NaN	NaN	2.158	0.136	0.606
751	3.755	NaN	NaN	NaN	NaN	NaN	NaN	2.053	0.844	0.23	NaN	NaN	NaN	1.965	0.518	0.256	1.975	0.442	0.258	2.008	0.293	0.213	NaN	NaN	NaN	1.956	0.019	0.255	NaN	NaN	NaN	NaN	NaN	NaN	NaN	NaN	NaN	1.96	0.52	0.663	1.994	0.456	0.663	NaN	NaN	NaN	2.153	0.134	0.604
752	3.76	NaN	NaN	NaN	NaN	NaN	NaN	2.053	0.844	0.23	NaN	NaN	NaN	1.963	0.518	0.255	1.974	0.442	0.258	2.008	0.293	0.213	NaN	NaN	NaN	1.956	0.019	0.255	NaN	NaN	NaN	NaN	NaN	NaN	NaN	NaN	NaN	1.958	0.521	0.663	1.991	0.457	0.663	NaN	NaN	NaN	2.149	0.133	0.604
753	3.765	NaN	NaN	NaN	NaN	NaN	NaN	2.053	0.844	0.23	NaN	NaN	NaN	1.963	0.518	0.255	1.974	0.442	0.258	2.009	0.293	0.214	NaN	NaN	NaN	1.956	0.019	0.255	NaN	NaN	NaN	NaN	NaN	NaN	NaN	NaN	NaN	1.956	0.521	0.663	1.989	0.458	0.663	NaN	NaN	NaN	2.145	0.133	0.604
754	3.77	NaN	NaN	NaN	NaN	NaN	NaN	2.053	0.845	0.229	NaN	NaN	NaN	1.964	0.518	0.255	1.973	0.442	0.258	2.008	0.293	0.214	NaN	NaN	NaN	1.956	0.019	0.255	NaN	NaN	NaN	NaN	NaN	NaN	NaN	NaN	NaN	1.954	0.522	0.664	1.987	0.458	0.664	NaN	NaN	NaN	2.142	0.133	0.605
755	3.775	NaN	NaN	NaN	NaN	NaN	NaN	2.053	0.844	0.229	NaN	NaN	NaN	1.962	0.518	0.255	1.972	0.441	0.257	2.008	0.293	0.213	NaN	NaN	NaN	1.956	0.019	0.255	NaN	NaN	NaN	NaN	NaN	NaN	NaN	NaN	NaN	1.952	0.523	0.664	1.984	0.459	0.664	NaN	NaN	NaN	2.134	0.135	0.607
756	3.78	NaN	NaN	NaN	NaN	NaN	NaN	2.052	0.844	0.229	NaN	NaN	NaN	1.964	0.517	0.256	1.972	0.441	0.257	2.006	0.292	0.212	NaN	NaN	NaN	1.956	0.019	0.255	NaN	NaN	NaN	NaN	NaN	NaN	NaN	NaN	NaN	1.95	0.523	0.664	1.982	0.459	0.664	NaN	NaN	NaN	2.125	0.137	0.61
757	3.785	NaN	NaN	NaN	NaN	NaN	NaN	2.052	0.844	0.229	NaN	NaN	NaN	1.963	0.517	0.256	1.971	0.441	0.256	2.006	0.292	0.212	NaN	NaN	NaN	1.956	0.019	0.255	NaN	NaN	NaN	NaN	NaN	NaN	NaN	NaN	NaN	1.947	0.523	0.663	1.98	0.459	0.663	NaN	NaN	NaN	2.128	0.134	0.608
758	3.79	NaN	NaN	NaN	NaN	NaN	NaN	2.052	0.844	0.229	NaN	NaN	NaN	1.959	0.517	0.256	1.971	0.441	0.257	2.005	0.292	0.212	NaN	NaN	NaN	1.956	0.019	0.255	NaN	NaN	NaN	NaN	NaN	NaN	NaN	NaN	NaN	1.945	0.523	0.663	1.977	0.459	0.663	NaN	NaN	NaN	2.125	0.132	0.608
759	3.795	NaN	NaN	NaN	NaN	NaN	NaN	2.051	0.843	0.229	NaN	NaN	NaN	1.958	0.517	0.256	1.97	0.441	0.257	2.005	0.292	0.212	NaN	NaN	NaN	1.956	0.019	0.255	NaN	NaN	NaN	NaN	NaN	NaN	NaN	NaN	NaN	1.944	0.523	0.662	1.975	0.459	0.663	NaN	NaN	NaN	2.122	0.132	0.609
760	3.8	NaN	NaN	NaN	NaN	NaN	NaN	2.051	0.843	0.229	NaN	NaN	NaN	1.957	0.517	0.255	1.97	0.441	0.257	2.005	0.292	0.212	NaN	NaN	NaN	1.956	0.019	0.255	NaN	NaN	NaN	NaN	NaN	NaN	NaN	NaN	NaN	1.942	0.524	0.662	1.973	0.459	0.663	NaN	NaN	NaN	NaN	NaN	NaN
761	3.805	NaN	NaN	NaN	NaN	NaN	NaN	2.05	0.842	0.229	NaN	NaN	NaN	1.956	0.517	0.255	1.969	0.44	0.257	2.004	0.292	0.212	NaN	NaN	NaN	1.956	0.019	0.255	NaN	NaN	NaN	NaN	NaN	NaN	NaN	NaN	NaN	1.941	0.524	0.662	1.971	0.459	0.663	NaN	NaN	NaN	2.099	0.131	0.614
762	3.81	NaN	NaN	NaN	NaN	NaN	NaN	2.05	0.842	0.229	NaN	NaN	NaN	1.957	0.517	0.255	1.968	0.441	0.257	2.003	0.291	0.213	NaN	NaN	NaN	1.956	0.019	0.255	NaN	NaN	NaN	NaN	NaN	NaN	NaN	NaN	NaN	1.94	0.525	0.662	1.969	0.459	0.663	NaN	NaN	NaN	2.103	0.127	0.612
763	3.815	NaN	NaN	NaN	NaN	NaN	NaN	2.05	0.842	0.229	NaN	NaN	NaN	1.96	0.516	0.256	1.968	0.441	0.257	2.003	0.291	0.213	NaN	NaN	NaN	1.956	0.019	0.255	NaN	NaN	NaN	NaN	NaN	NaN	NaN	NaN	NaN	1.939	0.525	0.661	1.966	0.457	0.662	NaN	NaN	NaN	2.101	0.125	0.613
764	3.82	NaN	NaN	NaN	NaN	NaN	NaN	2.05	0.841	0.229	NaN	NaN	NaN	1.96	0.516	0.256	1.967	0.441	0.257	2.002	0.29	0.213	NaN	NaN	NaN	1.956	0.019	0.255	NaN	NaN	NaN	NaN	NaN	NaN	NaN	NaN	NaN	1.937	0.524	0.66	1.965	0.456	0.661	NaN	NaN	NaN	2.096	0.122	0.613
765	3.825	NaN	NaN	NaN	NaN	NaN	NaN	2.049	0.841	0.229	NaN	NaN	NaN	1.96	0.516	0.255	1.967	0.441	0.257	2.002	0.29	0.213	NaN	NaN	NaN	1.956	0.019	0.255	NaN	NaN	NaN	NaN	NaN	NaN	NaN	NaN	NaN	1.935	0.523	0.659	1.963	0.456	0.661	NaN	NaN	NaN	2.087	0.121	0.615
766	3.83	NaN	NaN	NaN	NaN	NaN	NaN	2.049	0.841	0.23	NaN	NaN	NaN	1.959	0.515	0.255	1.967	0.44	0.257	2.001	0.29	0.213	NaN	NaN	NaN	1.956	0.019	0.255	NaN	NaN	NaN	NaN	NaN	NaN	NaN	NaN	NaN	1.934	0.523	0.659	1.962	0.456	0.661	NaN	NaN	NaN	2.078	0.121	0.618
767	3.835	NaN	NaN	NaN	NaN	NaN	NaN	2.049	0.84	0.23	NaN	NaN	NaN	1.959	0.515	0.255	1.968	0.44	0.257	2.001	0.29	0.213	NaN	NaN	NaN	1.956	0.019	0.255	NaN	NaN	NaN	NaN	NaN	NaN	NaN	NaN	NaN	1.934	0.523	0.658	1.96	0.455	0.66	NaN	NaN	NaN	2.077	0.116	0.617
768	3.84	NaN	NaN	NaN	NaN	NaN	NaN	2.048	0.84	0.23	NaN	NaN	NaN	NaN	NaN	NaN	1.967	0.44	0.258	2	0.29	0.213	NaN	NaN	NaN	1.956	0.019	0.255	NaN	NaN	NaN	NaN	NaN	NaN	NaN	NaN	NaN	1.932	0.522	0.657	1.959	0.455	0.659	NaN	NaN	NaN	2.072	0.113	0.617
769	3.845	NaN	NaN	NaN	NaN	NaN	NaN	2.047	0.84	0.23	NaN	NaN	NaN	NaN	NaN	NaN	1.966	0.44	0.257	2	0.29	0.213	NaN	NaN	NaN	1.956	0.019	0.255	NaN	NaN	NaN	NaN	NaN	NaN	NaN	NaN	NaN	1.931	0.521	0.655	1.958	0.454	0.658	NaN	NaN	NaN	2.066	0.109	0.617
770	3.85	NaN	NaN	NaN	NaN	NaN	NaN	2.047	0.84	0.23	NaN	NaN	NaN	NaN	NaN	NaN	1.963	0.439	0.257	2	0.29	0.213	NaN	NaN	NaN	1.956	0.019	0.255	NaN	NaN	NaN	NaN	NaN	NaN	NaN	NaN	NaN	1.93	0.521	0.655	1.957	0.453	0.658	NaN	NaN	NaN	2.06	0.105	0.617
771	3.855	NaN	NaN	NaN	NaN	NaN	NaN	2.047	0.84	0.23	NaN	NaN	NaN	NaN	NaN	NaN	1.962	0.439	0.256	2	0.29	0.213	NaN	NaN	NaN	1.956	0.019	0.255	NaN	NaN	NaN	NaN	NaN	NaN	NaN	NaN	NaN	1.929	0.521	0.654	1.956	0.452	0.657	NaN	NaN	NaN	2.053	0.103	0.619
772	3.86	NaN	NaN	NaN	NaN	NaN	NaN	2.046	0.84	0.231	NaN	NaN	NaN	NaN	NaN	NaN	1.962	0.439	0.257	2	0.289	0.214	NaN	NaN	NaN	1.956	0.019	0.255	NaN	NaN	NaN	NaN	NaN	NaN	NaN	NaN	NaN	1.928	0.52	0.653	1.953	0.449	0.656	NaN	NaN	NaN	2.048	0.101	0.62
773	3.865	NaN	NaN	NaN	NaN	NaN	NaN	2.046	0.84	0.231	NaN	NaN	NaN	NaN	NaN	NaN	1.961	0.439	0.257	2	0.289	0.214	NaN	NaN	NaN	1.956	0.019	0.255	NaN	NaN	NaN	NaN	NaN	NaN	NaN	NaN	NaN	1.927	0.518	0.651	1.952	0.448	0.656	NaN	NaN	NaN	2.038	0.099	0.623
774	3.87	NaN	NaN	NaN	NaN	NaN	NaN	2.045	0.839	0.231	NaN	NaN	NaN	1.949	0.512	0.255	1.961	0.439	0.257	1.999	0.289	0.214	NaN	NaN	NaN	1.956	0.019	0.255	NaN	NaN	NaN	NaN	NaN	NaN	NaN	NaN	NaN	1.928	0.519	0.651	1.951	0.447	0.655	NaN	NaN	NaN	2.023	0.098	0.626
775	3.875	NaN	NaN	NaN	NaN	NaN	NaN	2.045	0.839	0.232	NaN	NaN	NaN	1.95	0.511	0.255	1.96	0.438	0.258	1.998	0.289	0.213	NaN	NaN	NaN	1.956	0.019	0.255	NaN	NaN	NaN	NaN	NaN	NaN	NaN	NaN	NaN	1.929	0.52	0.65	1.95	0.446	0.654	NaN	NaN	NaN	2.018	0.095	0.626
776	3.88	NaN	NaN	NaN	NaN	NaN	NaN	2.044	0.839	0.232	NaN	NaN	NaN	1.95	0.511	0.255	1.96	0.438	0.258	1.998	0.289	0.213	NaN	NaN	NaN	1.956	0.019	0.255	NaN	NaN	NaN	NaN	NaN	NaN	NaN	NaN	NaN	1.928	0.518	0.649	1.948	0.444	0.653	NaN	NaN	NaN	2.02	0.09	0.625
777	3.885	NaN	NaN	NaN	NaN	NaN	NaN	2.043	0.839	0.232	NaN	NaN	NaN	1.95	0.511	0.255	1.959	0.438	0.257	1.997	0.289	0.213	NaN	NaN	NaN	1.956	0.019	0.255	NaN	NaN	NaN	NaN	NaN	NaN	NaN	NaN	NaN	1.926	0.516	0.647	1.948	0.442	0.653	NaN	NaN	NaN	2.016	0.088	0.626
778	3.89	NaN	NaN	NaN	NaN	NaN	NaN	2.043	0.839	0.233	NaN	NaN	NaN	1.95	0.512	0.256	1.958	0.437	0.257	1.996	0.289	0.213	NaN	NaN	NaN	1.956	0.019	0.255	NaN	NaN	NaN	NaN	NaN	NaN	NaN	NaN	NaN	1.926	0.515	0.646	1.947	0.441	0.652	NaN	NaN	NaN	2.01	0.085	0.626
779	3.895	NaN	NaN	NaN	NaN	NaN	NaN	2.042	0.839	0.233	NaN	NaN	NaN	1.95	0.513	0.257	1.958	0.437	0.257	1.996	0.289	0.213	NaN	NaN	NaN	1.956	0.019	0.255	NaN	NaN	NaN	NaN	NaN	NaN	NaN	NaN	NaN	1.926	0.514	0.645	1.946	0.439	0.651	NaN	NaN	NaN	2.003	0.08	0.627
780	3.9	NaN	NaN	NaN	NaN	NaN	NaN	2.041	0.839	0.233	NaN	NaN	NaN	1.949	0.513	0.256	1.958	0.438	0.257	1.995	0.288	0.213	NaN	NaN	NaN	1.956	0.019	0.255	NaN	NaN	NaN	NaN	NaN	NaN	NaN	NaN	NaN	1.926	0.513	0.643	1.946	0.438	0.65	NaN	NaN	NaN	1.996	0.077	0.627
781	3.905	NaN	NaN	NaN	NaN	NaN	NaN	2.041	0.839	0.234	NaN	NaN	NaN	1.945	0.513	0.254	1.957	0.438	0.257	1.994	0.288	0.213	NaN	NaN	NaN	1.956	0.019	0.255	NaN	NaN	NaN	NaN	NaN	NaN	NaN	NaN	NaN	1.926	0.511	0.642	1.945	0.435	0.648	NaN	NaN	NaN	1.991	0.075	0.627
782	3.91	NaN	NaN	NaN	NaN	NaN	NaN	2.04	0.839	0.234	NaN	NaN	NaN	1.944	0.514	0.254	1.957	0.438	0.257	1.994	0.288	0.213	NaN	NaN	NaN	1.956	0.019	0.255	NaN	NaN	NaN	NaN	NaN	NaN	NaN	NaN	NaN	1.926	0.508	0.64	1.943	0.432	0.647	NaN	NaN	NaN	1.988	0.073	0.628
783	3.915	NaN	NaN	NaN	NaN	NaN	NaN	2.039	0.839	0.235	NaN	NaN	NaN	1.944	0.514	0.254	1.956	0.437	0.257	1.993	0.288	0.213	NaN	NaN	NaN	1.956	0.019	0.255	NaN	NaN	NaN	NaN	NaN	NaN	NaN	NaN	NaN	1.926	0.507	0.639	1.942	0.432	0.646	NaN	NaN	NaN	1.987	0.073	0.628
784	3.92	NaN	NaN	NaN	NaN	NaN	NaN	2.039	0.839	0.235	NaN	NaN	NaN	1.943	0.514	0.254	1.956	0.437	0.257	1.993	0.288	0.213	NaN	NaN	NaN	1.956	0.019	0.255	NaN	NaN	NaN	NaN	NaN	NaN	NaN	NaN	NaN	1.928	0.509	0.639	1.941	0.432	0.646	NaN	NaN	NaN	1.988	0.073	0.628
785	3.925	NaN	NaN	NaN	NaN	NaN	NaN	2.038	0.839	0.236	NaN	NaN	NaN	1.942	0.513	0.254	1.955	0.437	0.258	1.993	0.288	0.213	NaN	NaN	NaN	1.956	0.019	0.255	NaN	NaN	NaN	NaN	NaN	NaN	NaN	NaN	NaN	1.927	0.508	0.638	1.937	0.433	0.646	NaN	NaN	NaN	1.989	0.073	0.627
786	3.93	NaN	NaN	NaN	NaN	NaN	NaN	2.038	0.839	0.236	NaN	NaN	NaN	1.942	0.512	0.255	1.954	0.437	0.258	1.992	0.288	0.213	NaN	NaN	NaN	1.956	0.019	0.255	NaN	NaN	NaN	NaN	NaN	NaN	NaN	NaN	NaN	1.923	0.508	0.638	1.933	0.434	0.646	NaN	NaN	NaN	1.99	0.074	0.627
787	3.935	NaN	NaN	NaN	NaN	NaN	NaN	2.037	0.839	0.237	NaN	NaN	NaN	1.941	0.511	0.256	1.953	0.437	0.258	1.992	0.288	0.214	NaN	NaN	NaN	1.956	0.019	0.255	NaN	NaN	NaN	NaN	NaN	NaN	NaN	NaN	NaN	1.919	0.509	0.638	1.929	0.434	0.646	NaN	NaN	NaN	1.99	0.075	0.627
788	3.94	NaN	NaN	NaN	NaN	NaN	NaN	2.036	0.839	0.237	NaN	NaN	NaN	1.941	0.511	0.257	1.953	0.437	0.258	1.992	0.289	0.214	NaN	NaN	NaN	1.956	0.019	0.255	NaN	NaN	NaN	NaN	NaN	NaN	NaN	NaN	NaN	1.915	0.511	0.637	1.926	0.436	0.646	NaN	NaN	NaN	1.991	0.075	0.627
789	3.945	NaN	NaN	NaN	NaN	NaN	NaN	2.036	0.839	0.238	NaN	NaN	NaN	1.94	0.511	0.258	1.952	0.437	0.259	1.992	0.289	0.214	NaN	NaN	NaN	1.956	0.019	0.255	NaN	NaN	NaN	NaN	NaN	NaN	NaN	NaN	NaN	1.91	0.512	0.637	1.924	0.437	0.646	NaN	NaN	NaN	1.99	0.075	0.627
790	3.95	NaN	NaN	NaN	NaN	NaN	NaN	2.035	0.84	0.238	NaN	NaN	NaN	1.94	0.511	0.258	1.952	0.437	0.259	1.991	0.289	0.215	NaN	NaN	NaN	1.956	0.019	0.255	NaN	NaN	NaN	NaN	NaN	NaN	NaN	NaN	NaN	1.906	0.512	0.637	1.923	0.436	0.646	NaN	NaN	NaN	1.99	0.074	0.627
791	3.955	NaN	NaN	NaN	NaN	NaN	NaN	2.035	0.84	0.239	NaN	NaN	NaN	1.94	0.511	0.258	1.952	0.437	0.259	1.991	0.289	0.214	NaN	NaN	NaN	1.956	0.019	0.255	NaN	NaN	NaN	NaN	NaN	NaN	NaN	NaN	NaN	1.904	0.512	0.636	1.923	0.436	0.645	NaN	NaN	NaN	1.99	0.073	0.627
792	3.96	NaN	NaN	NaN	NaN	NaN	NaN	2.035	0.84	0.239	NaN	NaN	NaN	1.941	0.512	0.258	1.952	0.437	0.259	1.991	0.289	0.214	NaN	NaN	NaN	1.956	0.019	0.255	NaN	NaN	NaN	NaN	NaN	NaN	NaN	NaN	NaN	1.902	0.511	0.635	1.923	0.435	0.644	NaN	NaN	NaN	1.989	0.073	0.627
793	3.965	NaN	NaN	NaN	NaN	NaN	NaN	2.034	0.84	0.24	NaN	NaN	NaN	1.941	0.512	0.258	1.952	0.437	0.26	1.991	0.289	0.215	NaN	NaN	NaN	1.956	0.019	0.255	NaN	NaN	NaN	NaN	NaN	NaN	NaN	NaN	NaN	1.9	0.511	0.635	1.923	0.434	0.644	NaN	NaN	NaN	1.989	0.073	0.627
794	3.97	NaN	NaN	NaN	NaN	NaN	NaN	2.034	0.84	0.24	NaN	NaN	NaN	1.939	0.512	0.258	1.952	0.437	0.26	1.991	0.29	0.215	NaN	NaN	NaN	1.956	0.019	0.255	NaN	NaN	NaN	NaN	NaN	NaN	NaN	NaN	NaN	1.899	0.51	0.634	1.924	0.434	0.644	NaN	NaN	NaN	1.989	0.073	0.627
795	3.975	NaN	NaN	NaN	NaN	NaN	NaN	2.033	0.84	0.241	NaN	NaN	NaN	1.939	0.513	0.259	1.952	0.438	0.261	1.992	0.29	0.216	NaN	NaN	NaN	1.956	0.019	0.256	NaN	NaN	NaN	NaN	NaN	NaN	NaN	NaN	NaN	1.899	0.509	0.634	1.924	0.434	0.643	NaN	NaN	NaN	1.989	0.072	0.627
796	3.98	NaN	NaN	NaN	NaN	NaN	NaN	2.033	0.84	0.241	NaN	NaN	NaN	1.939	0.513	0.259	1.952	0.438	0.261	1.992	0.29	0.217	NaN	NaN	NaN	1.956	0.019	0.256	NaN	NaN	NaN	NaN	NaN	NaN	NaN	NaN	NaN	1.899	0.509	0.633	1.925	0.434	0.643	NaN	NaN	NaN	1.989	0.072	0.627
797	3.985	NaN	NaN	NaN	NaN	NaN	NaN	2.033	0.841	0.242	NaN	NaN	NaN	1.94	0.513	0.26	1.952	0.438	0.261	1.992	0.291	0.217	NaN	NaN	NaN	1.956	0.019	0.256	NaN	NaN	NaN	NaN	NaN	NaN	NaN	NaN	NaN	1.9	0.508	0.633	1.926	0.434	0.643	NaN	NaN	NaN	1.989	0.072	0.627
798	3.99	NaN	NaN	NaN	NaN	NaN	NaN	2.033	0.841	0.243	NaN	NaN	NaN	1.94	0.513	0.26	1.954	0.438	0.262	1.992	0.291	0.217	NaN	NaN	NaN	1.956	0.019	0.256	NaN	NaN	NaN	NaN	NaN	NaN	NaN	NaN	NaN	1.901	0.508	0.633	1.926	0.434	0.643	NaN	NaN	NaN	1.989	0.072	0.627
799	3.995	NaN	NaN	NaN	NaN	NaN	NaN	2.033	0.842	0.244	NaN	NaN	NaN	1.94	0.514	0.26	1.954	0.438	0.263	1.992	0.291	0.218	NaN	NaN	NaN	1.956	0.019	0.256	NaN	NaN	NaN	NaN	NaN	NaN	NaN	NaN	NaN	1.903	0.507	0.633	1.927	0.434	0.643	NaN	NaN	NaN	1.989	0.072	0.627
800	4	NaN	NaN	NaN	NaN	NaN	NaN	2.033	0.842	0.244	NaN	NaN	NaN	1.94	0.514	0.261	1.953	0.438	0.263	1.993	0.291	0.218	2.056	0.08	0.302	1.956	0.019	0.256	NaN	NaN	NaN	NaN	NaN	NaN	NaN	NaN	NaN	1.904	0.507	0.633	1.927	0.434	0.643	NaN	NaN	NaN	1.989	0.072	0.627
801	4.005	NaN	NaN	NaN	NaN	NaN	NaN	2.033	0.842	0.245	NaN	NaN	NaN	1.941	0.514	0.262	1.953	0.438	0.263	1.992	0.291	0.217	2.056	0.08	0.302	1.956	0.019	0.256	NaN	NaN	NaN	NaN	NaN	NaN	NaN	NaN	NaN	1.906	0.507	0.633	1.927	0.434	0.644	NaN	NaN	NaN	1.989	0.072	0.627
802	4.01	NaN	NaN	NaN	NaN	NaN	NaN	2.033	0.843	0.246	NaN	NaN	NaN	1.943	0.515	0.263	1.953	0.439	0.264	1.993	0.291	0.218	2.056	0.08	0.302	1.956	0.019	0.256	NaN	NaN	NaN	NaN	NaN	NaN	NaN	NaN	NaN	1.907	0.507	0.634	1.927	0.434	0.644	NaN	NaN	NaN	1.989	0.072	0.627
803	4.015	NaN	NaN	NaN	NaN	NaN	NaN	2.034	0.843	0.246	NaN	NaN	NaN	1.944	0.516	0.264	1.953	0.439	0.264	1.993	0.292	0.218	2.056	0.08	0.302	1.956	0.019	0.256	NaN	NaN	NaN	NaN	NaN	NaN	NaN	NaN	NaN	1.908	0.508	0.634	1.927	0.434	0.644	NaN	NaN	NaN	1.989	0.072	0.627
804	4.02	NaN	NaN	NaN	NaN	NaN	NaN	2.034	0.843	0.247	NaN	NaN	NaN	1.943	0.516	0.265	1.954	0.44	0.265	1.994	0.292	0.219	2.055	0.08	0.302	1.956	0.019	0.256	NaN	NaN	NaN	NaN	NaN	NaN	NaN	NaN	NaN	1.91	0.509	0.636	1.928	0.434	0.645	NaN	NaN	NaN	1.989	0.072	0.628
805	4.025	NaN	NaN	NaN	NaN	NaN	NaN	2.034	0.844	0.248	NaN	NaN	NaN	1.942	0.517	0.265	1.954	0.44	0.265	1.994	0.293	0.219	2.055	0.08	0.302	1.956	0.019	0.256	NaN	NaN	NaN	NaN	NaN	NaN	NaN	NaN	NaN	1.91	0.509	0.636	1.928	0.434	0.645	NaN	NaN	NaN	1.989	0.072	0.628
806	4.03	NaN	NaN	NaN	NaN	NaN	NaN	2.035	0.844	0.249	NaN	NaN	NaN	1.942	0.517	0.265	1.955	0.44	0.266	1.995	0.293	0.219	2.055	0.08	0.302	1.956	0.019	0.256	NaN	NaN	NaN	NaN	NaN	NaN	NaN	NaN	NaN	1.911	0.509	0.637	1.929	0.434	0.645	NaN	NaN	NaN	1.989	0.072	0.628
807	4.035	NaN	NaN	NaN	NaN	NaN	NaN	2.035	0.845	0.25	NaN	NaN	NaN	1.943	0.517	0.265	1.956	0.441	0.266	1.995	0.293	0.22	2.055	0.08	0.302	1.956	0.019	0.256	NaN	NaN	NaN	NaN	NaN	NaN	NaN	NaN	NaN	1.912	0.509	0.637	1.93	0.434	0.645	NaN	NaN	NaN	1.989	0.072	0.628
808	4.04	NaN	NaN	NaN	NaN	NaN	NaN	2.035	0.845	0.251	NaN	NaN	NaN	1.943	0.517	0.266	1.956	0.441	0.267	1.997	0.294	0.221	2.055	0.08	0.302	1.956	0.019	0.256	NaN	NaN	NaN	NaN	NaN	NaN	NaN	NaN	NaN	1.911	0.508	0.637	1.93	0.433	0.645	NaN	NaN	NaN	1.989	0.072	0.628
809	4.045	NaN	NaN	NaN	NaN	NaN	NaN	2.036	0.846	0.252	NaN	NaN	NaN	1.944	0.516	0.267	1.957	0.441	0.267	1.997	0.294	0.221	2.055	0.08	0.302	1.956	0.019	0.256	NaN	NaN	NaN	NaN	NaN	NaN	NaN	NaN	NaN	1.911	0.508	0.638	1.93	0.432	0.645	NaN	NaN	NaN	1.989	0.072	0.628
810	4.05	NaN	NaN	NaN	NaN	NaN	NaN	2.036	0.846	0.253	NaN	NaN	NaN	1.945	0.517	0.269	1.959	0.442	0.269	1.998	0.295	0.221	NaN	NaN	NaN	1.956	0.019	0.256	NaN	NaN	NaN	NaN	NaN	NaN	NaN	NaN	NaN	1.912	0.508	0.638	1.93	0.432	0.645	NaN	NaN	NaN	1.989	0.072	0.628
811	4.055	NaN	NaN	NaN	NaN	NaN	NaN	2.036	0.847	0.254	NaN	NaN	NaN	1.945	0.517	0.269	1.96	0.442	0.269	1.999	0.295	0.222	2.055	0.08	0.302	1.956	0.019	0.256	NaN	NaN	NaN	NaN	NaN	NaN	NaN	NaN	NaN	1.913	0.509	0.639	1.931	0.433	0.646	NaN	NaN	NaN	1.99	0.072	0.628
812	4.06	NaN	NaN	NaN	NaN	NaN	NaN	2.036	0.847	0.254	NaN	NaN	NaN	1.946	0.518	0.269	1.959	0.442	0.269	1.999	0.295	0.222	2.055	0.08	0.302	1.956	0.019	0.256	NaN	NaN	NaN	NaN	NaN	NaN	NaN	NaN	NaN	1.915	0.509	0.64	1.933	0.434	0.647	NaN	NaN	NaN	1.99	0.072	0.628
813	4.065	NaN	NaN	NaN	NaN	NaN	NaN	2.037	0.848	0.256	NaN	NaN	NaN	1.946	0.519	0.269	1.959	0.443	0.27	1.998	0.295	0.221	2.055	0.08	0.302	1.956	0.019	0.256	NaN	NaN	NaN	NaN	NaN	NaN	NaN	NaN	NaN	1.915	0.509	0.64	1.934	0.434	0.647	NaN	NaN	NaN	1.99	0.072	0.628
814	4.07	NaN	NaN	NaN	NaN	NaN	NaN	2.037	0.848	0.256	NaN	NaN	NaN	1.946	0.519	0.27	1.959	0.443	0.271	1.999	0.296	0.222	2.055	0.08	0.302	1.956	0.019	0.256	NaN	NaN	NaN	NaN	NaN	NaN	NaN	NaN	NaN	1.916	0.509	0.639	1.934	0.433	0.647	NaN	NaN	NaN	1.99	0.072	0.628
815	4.075	NaN	NaN	NaN	NaN	NaN	NaN	2.037	0.849	0.257	NaN	NaN	NaN	1.947	0.519	0.271	1.96	0.443	0.271	1.999	0.296	0.222	2.055	0.08	0.302	1.956	0.019	0.256	NaN	NaN	NaN	NaN	NaN	NaN	NaN	NaN	NaN	1.916	0.508	0.64	1.935	0.434	0.647	NaN	NaN	NaN	1.99	0.072	0.629
816	4.08	NaN	NaN	NaN	NaN	NaN	NaN	2.037	0.849	0.259	NaN	NaN	NaN	1.947	0.519	0.271	1.96	0.443	0.272	2	0.297	0.223	2.055	0.08	0.302	1.956	0.019	0.256	NaN	NaN	NaN	NaN	NaN	NaN	NaN	NaN	NaN	1.915	0.508	0.64	1.936	0.434	0.648	NaN	NaN	NaN	1.99	0.072	0.629
817	4.085	NaN	NaN	NaN	NaN	NaN	NaN	2.037	0.849	0.259	NaN	NaN	NaN	1.948	0.519	0.272	1.961	0.443	0.272	2	0.298	0.223	2.055	0.08	0.302	1.956	0.019	0.256	NaN	NaN	NaN	NaN	NaN	NaN	NaN	NaN	NaN	1.915	0.508	0.641	1.936	0.435	0.649	NaN	NaN	NaN	1.991	0.072	0.629
818	4.09	NaN	NaN	NaN	NaN	NaN	NaN	2.037	0.849	0.261	NaN	NaN	NaN	1.949	0.519	0.274	1.961	0.444	0.273	2.001	0.298	0.224	NaN	NaN	NaN	1.956	0.019	0.256	NaN	NaN	NaN	NaN	NaN	NaN	NaN	NaN	NaN	1.916	0.508	0.641	1.936	0.435	0.649	NaN	NaN	NaN	1.991	0.072	0.629
819	4.095	NaN	NaN	NaN	NaN	NaN	NaN	2.037	0.85	0.262	NaN	NaN	NaN	1.947	0.517	0.275	1.962	0.444	0.274	2.001	0.298	0.224	2.055	0.08	0.302	1.956	0.019	0.256	NaN	NaN	NaN	NaN	NaN	NaN	NaN	NaN	NaN	1.916	0.508	0.642	1.936	0.434	0.65	NaN	NaN	NaN	1.991	0.071	0.63
820	4.1	NaN	NaN	NaN	NaN	NaN	NaN	2.037	0.85	0.262	NaN	NaN	NaN	1.947	0.518	0.276	1.963	0.444	0.275	2.001	0.298	0.225	NaN	NaN	NaN	1.956	0.019	0.256	NaN	NaN	NaN	NaN	NaN	NaN	NaN	NaN	NaN	1.916	0.509	0.643	1.936	0.434	0.65	NaN	NaN	NaN	1.991	0.071	0.63
821	4.105	NaN	NaN	NaN	NaN	NaN	NaN	2.037	0.85	0.264	NaN	NaN	NaN	1.948	0.519	0.277	1.964	0.445	0.276	2.002	0.298	0.225	NaN	NaN	NaN	1.956	0.019	0.256	NaN	NaN	NaN	NaN	NaN	NaN	NaN	NaN	NaN	1.916	0.509	0.643	1.936	0.434	0.65	NaN	NaN	NaN	1.991	0.071	0.63
822	4.11	NaN	NaN	NaN	NaN	NaN	NaN	2.037	0.85	0.265	NaN	NaN	NaN	1.948	0.519	0.277	1.965	0.445	0.277	2.002	0.298	0.225	NaN	NaN	NaN	1.956	0.019	0.256	NaN	NaN	NaN	NaN	NaN	NaN	NaN	NaN	NaN	1.916	0.51	0.643	1.935	0.434	0.651	NaN	NaN	NaN	1.99	0.071	0.63
823	4.115	NaN	NaN	NaN	NaN	NaN	NaN	2.037	0.85	0.266	NaN	NaN	NaN	1.948	0.519	0.278	1.965	0.445	0.277	2.002	0.299	0.225	NaN	NaN	NaN	1.956	0.019	0.256	NaN	NaN	NaN	NaN	NaN	NaN	NaN	NaN	NaN	1.916	0.51	0.644	1.935	0.434	0.651	NaN	NaN	NaN	1.99	0.071	0.63
824	4.12	NaN	NaN	NaN	NaN	NaN	NaN	2.037	0.85	0.267	NaN	NaN	NaN	1.948	0.519	0.278	1.963	0.445	0.277	2.003	0.299	0.226	NaN	NaN	NaN	1.956	0.019	0.256	NaN	NaN	NaN	NaN	NaN	NaN	NaN	NaN	NaN	1.915	0.51	0.644	1.935	0.434	0.651	NaN	NaN	NaN	1.99	0.071	0.63
825	4.125	NaN	NaN	NaN	NaN	NaN	NaN	2.036	0.851	0.267	NaN	NaN	NaN	1.948	0.519	0.279	1.963	0.446	0.278	2.004	0.299	0.227	NaN	NaN	NaN	1.956	0.019	0.256	NaN	NaN	NaN	NaN	NaN	NaN	NaN	NaN	NaN	1.915	0.51	0.644	1.935	0.433	0.651	NaN	NaN	NaN	1.99	0.071	0.63
826	4.13	NaN	NaN	NaN	NaN	NaN	NaN	2.036	0.851	0.269	NaN	NaN	NaN	1.949	0.519	0.28	1.964	0.446	0.278	2.004	0.3	0.227	NaN	NaN	NaN	1.956	0.019	0.256	NaN	NaN	NaN	NaN	NaN	NaN	NaN	NaN	NaN	1.915	0.51	0.645	1.933	0.432	0.651	NaN	NaN	NaN	1.99	0.071	0.63
827	4.135	NaN	NaN	NaN	NaN	NaN	NaN	2.036	0.851	0.27	NaN	NaN	NaN	1.95	0.52	0.282	1.965	0.446	0.279	2.004	0.3	0.227	NaN	NaN	NaN	1.956	0.019	0.256	NaN	NaN	NaN	NaN	NaN	NaN	NaN	NaN	NaN	1.915	0.51	0.645	1.933	0.431	0.651	NaN	NaN	NaN	1.99	0.071	0.63
828	4.14	NaN	NaN	NaN	NaN	NaN	NaN	2.036	0.85	0.271	NaN	NaN	NaN	1.949	0.52	0.282	1.964	0.445	0.28	2.004	0.3	0.228	NaN	NaN	NaN	1.957	0.019	0.256	NaN	NaN	NaN	NaN	NaN	NaN	NaN	NaN	NaN	1.915	0.511	0.646	1.932	0.43	0.651	NaN	NaN	NaN	1.99	0.071	0.63
829	4.145	NaN	NaN	NaN	NaN	NaN	NaN	2.036	0.851	0.272	NaN	NaN	NaN	1.949	0.521	0.282	1.963	0.445	0.28	2.004	0.301	0.229	NaN	NaN	NaN	1.957	0.019	0.256	NaN	NaN	NaN	NaN	NaN	NaN	NaN	NaN	NaN	1.914	0.511	0.646	1.932	0.43	0.651	NaN	NaN	NaN	1.99	0.07	0.63
830	4.15	NaN	NaN	NaN	NaN	NaN	NaN	2.036	0.851	0.273	NaN	NaN	NaN	1.949	0.521	0.282	1.963	0.445	0.28	2.003	0.301	0.229	NaN	NaN	NaN	1.957	0.019	0.256	NaN	NaN	NaN	NaN	NaN	NaN	NaN	NaN	NaN	1.914	0.51	0.646	1.932	0.43	0.652	NaN	NaN	NaN	1.989	0.069	0.628
831	4.155	NaN	NaN	NaN	NaN	NaN	NaN	2.036	0.851	0.274	NaN	NaN	NaN	1.949	0.522	0.283	1.963	0.446	0.281	2.002	0.301	0.229	NaN	NaN	NaN	1.957	0.019	0.256	NaN	NaN	NaN	NaN	NaN	NaN	NaN	NaN	NaN	1.913	0.51	0.647	1.932	0.43	0.652	NaN	NaN	NaN	1.989	0.068	0.628
832	4.16	NaN	NaN	NaN	NaN	NaN	NaN	2.036	0.851	0.275	NaN	NaN	NaN	1.949	0.522	0.283	1.963	0.446	0.282	2.002	0.301	0.23	NaN	NaN	NaN	1.957	0.019	0.256	NaN	NaN	NaN	NaN	NaN	NaN	NaN	NaN	NaN	1.912	0.51	0.647	1.932	0.43	0.652	NaN	NaN	NaN	1.989	0.068	0.628
833	4.165	NaN	NaN	NaN	NaN	NaN	NaN	2.036	0.851	0.276	NaN	NaN	NaN	1.949	0.521	0.284	1.963	0.446	0.283	2.002	0.302	0.23	NaN	NaN	NaN	1.957	0.019	0.256	NaN	NaN	NaN	NaN	NaN	NaN	NaN	NaN	NaN	1.912	0.51	0.647	1.932	0.43	0.652	NaN	NaN	NaN	1.989	0.069	0.629
834	4.17	NaN	NaN	NaN	NaN	NaN	NaN	2.036	0.851	0.277	NaN	NaN	NaN	1.949	0.521	0.284	1.964	0.446	0.284	2.003	0.302	0.231	NaN	NaN	NaN	1.957	0.019	0.256	NaN	NaN	NaN	NaN	NaN	NaN	NaN	NaN	NaN	1.912	0.51	0.647	1.932	0.43	0.652	NaN	NaN	NaN	1.991	0.071	0.63
835	4.175	NaN	NaN	NaN	NaN	NaN	NaN	2.036	0.851	0.278	NaN	NaN	NaN	1.948	0.521	0.285	1.964	0.447	0.284	2.003	0.302	0.231	NaN	NaN	NaN	1.957	0.019	0.256	NaN	NaN	NaN	NaN	NaN	NaN	NaN	NaN	NaN	1.912	0.51	0.648	1.932	0.43	0.652	NaN	NaN	NaN	1.989	0.069	0.628
836	4.18	NaN	NaN	NaN	NaN	NaN	NaN	2.036	0.851	0.279	NaN	NaN	NaN	1.948	0.52	0.287	1.963	0.447	0.284	2.002	0.302	0.231	NaN	NaN	NaN	1.957	0.019	0.256	NaN	NaN	NaN	NaN	NaN	NaN	NaN	NaN	NaN	1.912	0.51	0.648	1.932	0.43	0.653	NaN	NaN	NaN	1.989	0.069	0.629
837	4.185	NaN	NaN	NaN	NaN	NaN	NaN	2.036	0.85	0.28	NaN	NaN	NaN	1.947	0.52	0.287	1.963	0.447	0.284	2.002	0.302	0.231	NaN	NaN	NaN	1.956	0.019	0.256	NaN	NaN	NaN	NaN	NaN	NaN	NaN	NaN	NaN	1.912	0.51	0.648	1.932	0.431	0.653	NaN	NaN	NaN	1.991	0.072	0.631
838	4.19	NaN	NaN	NaN	NaN	NaN	NaN	2.036	0.85	0.281	NaN	NaN	NaN	1.947	0.52	0.287	1.963	0.447	0.284	2.002	0.302	0.231	NaN	NaN	NaN	1.957	0.019	0.256	NaN	NaN	NaN	NaN	NaN	NaN	NaN	NaN	NaN	1.912	0.509	0.648	1.932	0.431	0.654	NaN	NaN	NaN	1.992	0.073	0.631
839	4.195	NaN	NaN	NaN	NaN	NaN	NaN	2.036	0.85	0.282	NaN	NaN	NaN	1.947	0.52	0.288	1.963	0.447	0.285	2.002	0.302	0.232	2.059	0.084	0.309	1.956	0.019	0.256	NaN	NaN	NaN	NaN	NaN	NaN	NaN	NaN	NaN	1.91	0.509	0.649	1.933	0.432	0.655	NaN	NaN	NaN	1.991	0.072	0.63
840	4.2	NaN	NaN	NaN	NaN	NaN	NaN	2.037	0.85	0.283	NaN	NaN	NaN	1.948	0.521	0.289	1.965	0.447	0.286	2.003	0.302	0.232	NaN	NaN	NaN	1.956	0.019	0.256	NaN	NaN	NaN	NaN	NaN	NaN	NaN	NaN	NaN	1.91	0.508	0.649	1.933	0.432	0.655	NaN	NaN	NaN	1.99	0.07	0.629
841	4.205	NaN	NaN	NaN	NaN	NaN	NaN	2.037	0.85	0.284	NaN	NaN	NaN	1.948	0.521	0.289	1.965	0.447	0.287	2.003	0.302	0.233	NaN	NaN	NaN	1.957	0.019	0.256	NaN	NaN	NaN	NaN	NaN	NaN	NaN	NaN	NaN	1.91	0.508	0.65	1.933	0.432	0.656	NaN	NaN	NaN	1.992	0.073	0.631
842	4.21	NaN	NaN	NaN	NaN	NaN	NaN	2.037	0.851	0.285	NaN	NaN	NaN	1.948	0.522	0.29	1.964	0.447	0.287	2.003	0.302	0.233	NaN	NaN	NaN	1.957	0.019	0.256	NaN	NaN	NaN	NaN	NaN	NaN	NaN	NaN	NaN	1.91	0.508	0.65	1.932	0.432	0.656	NaN	NaN	NaN	1.991	0.072	0.63
843	4.215	NaN	NaN	NaN	NaN	NaN	NaN	2.037	0.851	0.286	NaN	NaN	NaN	1.949	0.522	0.29	1.963	0.447	0.287	2.002	0.302	0.232	NaN	NaN	NaN	1.957	0.019	0.256	NaN	NaN	NaN	NaN	NaN	NaN	NaN	NaN	NaN	1.909	0.508	0.651	1.932	0.432	0.657	NaN	NaN	NaN	1.99	0.07	0.629
844	4.22	NaN	NaN	NaN	NaN	NaN	NaN	2.037	0.851	0.287	NaN	NaN	NaN	1.949	0.522	0.29	1.963	0.448	0.287	2.002	0.302	0.232	NaN	NaN	NaN	1.957	0.019	0.256	NaN	NaN	NaN	NaN	NaN	NaN	NaN	NaN	NaN	1.909	0.508	0.651	1.932	0.431	0.657	NaN	NaN	NaN	1.992	0.073	0.631
845	4.225	NaN	NaN	NaN	NaN	NaN	NaN	2.037	0.851	0.287	NaN	NaN	NaN	1.949	0.522	0.291	1.964	0.448	0.288	2.002	0.303	0.233	NaN	NaN	NaN	1.957	0.019	0.256	NaN	NaN	NaN	NaN	NaN	NaN	NaN	NaN	NaN	1.909	0.508	0.651	1.931	0.431	0.658	NaN	NaN	NaN	1.991	0.072	0.631
846	4.23	NaN	NaN	NaN	NaN	NaN	NaN	2.038	0.851	0.289	NaN	NaN	NaN	1.95	0.522	0.292	1.965	0.448	0.289	2.003	0.303	0.234	2.058	0.084	0.309	1.956	0.019	0.256	NaN	NaN	NaN	NaN	NaN	NaN	NaN	NaN	NaN	1.908	0.508	0.652	1.931	0.431	0.658	NaN	NaN	NaN	1.989	0.069	0.629
847	4.235	NaN	NaN	NaN	NaN	NaN	NaN	2.038	0.851	0.289	NaN	NaN	NaN	1.952	0.523	0.293	1.966	0.448	0.29	2.004	0.304	0.235	2.058	0.084	0.309	1.957	0.019	0.256	NaN	NaN	NaN	NaN	NaN	NaN	NaN	NaN	NaN	1.908	0.507	0.652	1.929	0.43	0.659	NaN	NaN	NaN	1.99	0.069	0.629
848	4.24	NaN	NaN	NaN	NaN	NaN	NaN	2.038	0.851	0.29	NaN	NaN	NaN	1.953	0.524	0.294	1.966	0.449	0.29	2.004	0.304	0.235	2.058	0.085	0.309	1.957	0.019	0.256	NaN	NaN	NaN	NaN	NaN	NaN	NaN	NaN	NaN	1.908	0.508	0.653	1.929	0.429	0.659	NaN	NaN	NaN	1.991	0.072	0.631
849	4.245	NaN	NaN	NaN	NaN	NaN	NaN	2.038	0.851	0.291	NaN	NaN	NaN	1.953	0.524	0.294	1.966	0.449	0.29	2.003	0.304	0.235	2.058	0.085	0.309	1.957	0.019	0.256	NaN	NaN	NaN	NaN	NaN	NaN	NaN	NaN	NaN	1.908	0.508	0.654	1.929	0.429	0.66	NaN	NaN	NaN	1.992	0.073	0.632
850	4.25	NaN	NaN	NaN	NaN	NaN	NaN	2.039	0.852	0.292	NaN	NaN	NaN	1.953	0.524	0.295	1.966	0.449	0.29	2.003	0.304	0.235	2.058	0.085	0.309	1.957	0.019	0.256	NaN	NaN	NaN	NaN	NaN	NaN	NaN	NaN	NaN	1.909	0.508	0.654	1.93	0.43	0.661	NaN	NaN	NaN	1.992	0.073	0.632
851	4.255	NaN	NaN	NaN	NaN	NaN	NaN	2.039	0.852	0.293	NaN	NaN	NaN	1.953	0.524	0.295	1.965	0.449	0.29	2.004	0.305	0.235	NaN	NaN	NaN	1.957	0.019	0.256	NaN	NaN	NaN	NaN	NaN	NaN	NaN	NaN	NaN	1.909	0.509	0.655	1.93	0.43	0.661	NaN	NaN	NaN	1.992	0.073	0.632
852	4.26	NaN	NaN	NaN	NaN	NaN	NaN	2.039	0.852	0.294	NaN	NaN	NaN	1.953	0.525	0.295	1.965	0.449	0.29	2.004	0.305	0.235	NaN	NaN	NaN	1.957	0.019	0.256	NaN	NaN	NaN	NaN	NaN	NaN	NaN	NaN	NaN	1.909	0.508	0.656	1.93	0.431	0.662	NaN	NaN	NaN	1.991	0.072	0.631
853	4.265	NaN	NaN	NaN	NaN	NaN	NaN	2.039	0.852	0.295	NaN	NaN	NaN	1.952	0.525	0.295	1.965	0.449	0.291	2.004	0.305	0.236	NaN	NaN	NaN	1.957	0.019	0.256	NaN	NaN	NaN	NaN	NaN	NaN	NaN	NaN	NaN	1.909	0.508	0.655	1.93	0.431	0.662	NaN	NaN	NaN	1.99	0.07	0.631
854	4.27	NaN	NaN	NaN	NaN	NaN	NaN	2.039	0.852	0.296	NaN	NaN	NaN	1.952	0.525	0.295	1.965	0.45	0.291	2.005	0.305	0.236	NaN	NaN	NaN	1.957	0.019	0.256	NaN	NaN	NaN	NaN	NaN	NaN	NaN	NaN	NaN	1.908	0.507	0.656	1.93	0.431	0.662	NaN	NaN	NaN	1.991	0.071	0.631
855	4.275	NaN	NaN	NaN	NaN	NaN	NaN	2.039	0.853	0.297	NaN	NaN	NaN	1.952	0.525	0.296	1.967	0.45	0.292	2.005	0.305	0.236	NaN	NaN	NaN	1.957	0.019	0.256	NaN	NaN	NaN	NaN	NaN	NaN	NaN	NaN	NaN	1.907	0.507	0.656	1.929	0.43	0.662	NaN	NaN	NaN	1.99	0.07	0.631
856	4.28	NaN	NaN	NaN	NaN	NaN	NaN	2.039	0.853	0.298	NaN	NaN	NaN	1.952	0.525	0.296	1.968	0.451	0.293	2.005	0.305	0.235	NaN	NaN	NaN	1.957	0.019	0.256	NaN	NaN	NaN	NaN	NaN	NaN	NaN	NaN	NaN	1.907	0.507	0.658	1.929	0.429	0.663	NaN	NaN	NaN	1.991	0.071	0.632
857	4.285	NaN	NaN	NaN	NaN	NaN	NaN	2.039	0.854	0.299	NaN	NaN	NaN	1.953	0.525	0.297	1.969	0.451	0.294	2.005	0.306	0.235	NaN	NaN	NaN	1.957	0.019	0.256	NaN	NaN	NaN	NaN	NaN	NaN	NaN	NaN	NaN	1.908	0.507	0.658	1.928	0.427	0.662	NaN	NaN	NaN	1.989	0.068	0.63
858	4.29	NaN	NaN	NaN	NaN	NaN	NaN	2.039	0.854	0.3	NaN	NaN	NaN	1.955	0.525	0.299	1.969	0.451	0.294	2.005	0.306	0.236	NaN	NaN	NaN	1.957	0.019	0.256	NaN	NaN	NaN	NaN	NaN	NaN	NaN	NaN	NaN	1.908	0.507	0.659	1.927	0.426	0.663	NaN	NaN	NaN	1.989	0.068	0.63
859	4.295	NaN	NaN	NaN	NaN	NaN	NaN	2.039	0.854	0.301	NaN	NaN	NaN	1.954	0.525	0.299	1.968	0.451	0.294	2.006	0.307	0.237	NaN	NaN	NaN	1.957	0.019	0.256	NaN	NaN	NaN	NaN	NaN	NaN	NaN	NaN	NaN	1.908	0.507	0.659	1.927	0.426	0.663	NaN	NaN	NaN	1.989	0.067	0.63
860	4.3	NaN	NaN	NaN	NaN	NaN	NaN	2.039	0.855	0.302	NaN	NaN	NaN	1.954	0.525	0.298	1.968	0.451	0.294	2.006	0.307	0.237	NaN	NaN	NaN	1.957	0.019	0.256	NaN	NaN	NaN	NaN	NaN	NaN	NaN	NaN	NaN	1.908	0.507	0.659	1.927	0.425	0.663	NaN	NaN	NaN	1.989	0.067	0.63
861	4.305	NaN	NaN	NaN	NaN	NaN	NaN	2.039	0.855	0.302	NaN	NaN	NaN	1.956	0.527	0.299	1.969	0.452	0.295	2.007	0.308	0.238	NaN	NaN	NaN	1.957	0.019	0.256	NaN	NaN	NaN	NaN	NaN	NaN	NaN	NaN	NaN	1.908	0.506	0.659	1.927	0.425	0.663	NaN	NaN	NaN	1.989	0.067	0.63
862	4.31	NaN	NaN	NaN	NaN	NaN	NaN	2.039	0.855	0.303	NaN	NaN	NaN	1.958	0.528	0.301	1.969	0.452	0.296	2.008	0.308	0.239	NaN	NaN	NaN	1.957	0.019	0.256	NaN	NaN	NaN	NaN	NaN	NaN	NaN	NaN	NaN	1.907	0.506	0.659	1.927	0.425	0.664	NaN	NaN	NaN	1.989	0.067	0.631
863	4.315	NaN	NaN	NaN	NaN	NaN	NaN	2.039	0.856	0.304	NaN	NaN	NaN	1.959	0.528	0.302	1.971	0.452	0.296	2.008	0.308	0.238	NaN	NaN	NaN	1.956	0.019	0.256	NaN	NaN	NaN	NaN	NaN	NaN	NaN	NaN	NaN	1.907	0.506	0.659	1.929	0.427	0.665	NaN	NaN	NaN	1.99	0.069	0.633
864	4.32	NaN	NaN	NaN	NaN	NaN	NaN	2.039	0.856	0.305	NaN	NaN	NaN	1.958	0.528	0.302	1.97	0.453	0.296	2.008	0.309	0.238	NaN	NaN	NaN	1.956	0.019	0.256	NaN	NaN	NaN	NaN	NaN	NaN	NaN	NaN	NaN	1.908	0.506	0.66	1.93	0.427	0.665	NaN	NaN	NaN	1.99	0.069	0.633
865	4.325	NaN	NaN	NaN	NaN	NaN	NaN	2.039	0.857	0.305	NaN	NaN	NaN	1.957	0.528	0.301	1.97	0.453	0.297	2.008	0.309	0.238	NaN	NaN	NaN	1.957	0.019	0.256	NaN	NaN	NaN	NaN	NaN	NaN	NaN	NaN	NaN	1.908	0.506	0.661	1.93	0.427	0.666	NaN	NaN	NaN	1.99	0.069	0.633
866	4.33	NaN	NaN	NaN	NaN	NaN	NaN	NaN	NaN	NaN	NaN	NaN	NaN	1.957	0.528	0.302	1.971	0.454	0.298	2.009	0.309	0.238	NaN	NaN	NaN	1.957	0.02	0.257	NaN	NaN	NaN	NaN	NaN	NaN	NaN	NaN	NaN	1.908	0.506	0.661	1.93	0.427	0.666	NaN	NaN	NaN	1.99	0.069	0.633
867	4.335	NaN	NaN	NaN	NaN	NaN	NaN	NaN	NaN	NaN	NaN	NaN	NaN	1.958	0.528	0.302	1.974	0.454	0.299	2.009	0.31	0.239	NaN	NaN	NaN	1.957	0.02	0.257	NaN	NaN	NaN	NaN	NaN	NaN	NaN	NaN	NaN	1.909	0.506	0.662	1.931	0.427	0.667	NaN	NaN	NaN	1.99	0.069	0.633
868	4.34	NaN	NaN	NaN	NaN	NaN	NaN	2.038	0.858	0.308	NaN	NaN	NaN	1.959	0.529	0.304	1.975	0.455	0.3	2.01	0.31	0.239	NaN	NaN	NaN	1.957	0.02	0.258	NaN	NaN	NaN	NaN	NaN	NaN	NaN	NaN	NaN	1.91	0.506	0.663	1.931	0.427	0.667	NaN	NaN	NaN	1.99	0.069	0.633
869	4.345	NaN	NaN	NaN	NaN	NaN	NaN	2.038	0.859	0.309	NaN	NaN	NaN	1.96	0.529	0.305	1.975	0.455	0.3	2.011	0.311	0.241	2.056	0.087	0.304	1.957	0.02	0.258	NaN	NaN	NaN	NaN	NaN	NaN	NaN	NaN	NaN	1.91	0.506	0.664	1.931	0.427	0.667	NaN	NaN	NaN	1.99	0.068	0.633
870	4.35	NaN	NaN	NaN	NaN	NaN	NaN	2.037	0.859	0.309	NaN	NaN	NaN	1.96	0.53	0.305	1.975	0.455	0.3	2.012	0.312	0.242	2.056	0.087	0.304	1.957	0.02	0.258	NaN	NaN	NaN	NaN	NaN	NaN	NaN	NaN	NaN	1.91	0.506	0.664	1.931	0.427	0.667	NaN	NaN	NaN	1.99	0.068	0.633
871	4.355	NaN	NaN	NaN	NaN	NaN	NaN	NaN	NaN	NaN	NaN	NaN	NaN	1.961	0.53	0.306	1.977	0.455	0.301	2.012	0.312	0.242	2.056	0.087	0.304	1.957	0.02	0.258	NaN	NaN	NaN	NaN	NaN	NaN	NaN	NaN	NaN	1.91	0.506	0.664	1.931	0.426	0.667	NaN	NaN	NaN	1.99	0.068	0.633
872	4.36	NaN	NaN	NaN	NaN	NaN	NaN	2.036	0.861	0.311	NaN	NaN	NaN	1.964	0.531	0.307	1.978	0.456	0.302	2.013	0.313	0.242	2.056	0.087	0.304	1.957	0.02	0.257	NaN	NaN	NaN	NaN	NaN	NaN	1.917	0.634	0.719	1.91	0.506	0.664	1.931	0.426	0.667	NaN	NaN	NaN	1.99	0.068	0.633
873	4.365	NaN	NaN	NaN	NaN	NaN	NaN	2.036	0.861	0.311	NaN	NaN	NaN	1.964	0.532	0.308	1.978	0.457	0.303	2.014	0.313	0.242	2.056	0.088	0.304	1.957	0.02	0.258	NaN	NaN	NaN	NaN	NaN	NaN	1.917	0.635	0.72	1.91	0.506	0.665	1.931	0.426	0.667	NaN	NaN	NaN	1.99	0.068	0.633
874	4.37	NaN	NaN	NaN	NaN	NaN	NaN	2.036	0.862	0.312	NaN	NaN	NaN	1.963	0.532	0.308	1.977	0.457	0.303	2.014	0.313	0.242	2.056	0.088	0.304	1.957	0.02	0.258	NaN	NaN	NaN	NaN	NaN	NaN	1.917	0.635	0.72	1.91	0.506	0.664	1.931	0.426	0.668	NaN	NaN	NaN	1.99	0.068	0.634
875	4.375	NaN	NaN	NaN	NaN	NaN	NaN	2.035	0.863	0.312	NaN	NaN	NaN	1.963	0.532	0.308	1.979	0.457	0.304	2.015	0.314	0.243	2.056	0.088	0.304	1.957	0.02	0.258	NaN	NaN	NaN	NaN	NaN	NaN	1.917	0.635	0.721	1.911	0.506	0.665	1.931	0.425	0.668	NaN	NaN	NaN	1.99	0.068	0.634
876	4.38	NaN	NaN	NaN	NaN	NaN	NaN	2.035	0.864	0.313	NaN	NaN	NaN	1.964	0.533	0.309	1.981	0.458	0.305	2.016	0.315	0.244	2.055	0.088	0.304	1.957	0.02	0.258	NaN	NaN	NaN	NaN	NaN	NaN	1.917	0.635	0.721	1.912	0.508	0.665	1.932	0.425	0.668	NaN	NaN	NaN	1.99	0.068	0.634
877	4.385	NaN	NaN	NaN	NaN	NaN	NaN	2.034	0.865	0.314	NaN	NaN	NaN	1.965	0.533	0.31	1.982	0.458	0.306	2.017	0.315	0.244	2.055	0.088	0.304	1.957	0.02	0.257	NaN	NaN	NaN	NaN	NaN	NaN	1.916	0.635	0.722	1.912	0.508	0.666	1.932	0.425	0.668	NaN	NaN	NaN	1.99	0.068	0.634
878	4.39	NaN	NaN	NaN	NaN	NaN	NaN	2.034	0.866	0.314	NaN	NaN	NaN	1.966	0.533	0.31	1.981	0.459	0.306	2.018	0.316	0.245	2.056	0.089	0.306	1.957	0.021	0.258	NaN	NaN	NaN	NaN	NaN	NaN	1.916	0.635	0.722	1.913	0.508	0.666	1.932	0.425	0.668	NaN	NaN	NaN	1.99	0.068	0.634
879	4.395	NaN	NaN	NaN	NaN	NaN	NaN	2.034	0.867	0.315	NaN	NaN	NaN	1.966	0.533	0.311	1.982	0.459	0.306	2.021	0.317	0.246	2.057	0.09	0.309	1.957	0.021	0.258	NaN	NaN	NaN	NaN	NaN	NaN	1.916	0.635	0.722	1.913	0.508	0.666	1.932	0.426	0.668	NaN	NaN	NaN	1.99	0.068	0.634
880	4.4	NaN	NaN	NaN	NaN	NaN	NaN	2.033	0.867	0.316	NaN	NaN	NaN	1.967	0.533	0.312	1.983	0.46	0.307	2.022	0.317	0.246	2.057	0.091	0.31	1.957	0.021	0.258	NaN	NaN	NaN	NaN	NaN	NaN	1.916	0.635	0.722	1.913	0.508	0.667	1.933	0.427	0.669	NaN	NaN	NaN	1.99	0.068	0.634
881	4.405	NaN	NaN	NaN	NaN	NaN	NaN	2.033	0.868	0.316	NaN	NaN	NaN	1.968	0.534	0.313	1.986	0.461	0.308	2.022	0.318	0.246	2.057	0.091	0.31	1.957	0.021	0.258	NaN	NaN	NaN	NaN	NaN	NaN	1.916	0.635	0.722	1.913	0.508	0.667	1.934	0.427	0.67	NaN	NaN	NaN	1.99	0.068	0.634
882	4.41	NaN	NaN	NaN	NaN	NaN	NaN	2.032	0.869	0.317	NaN	NaN	NaN	1.97	0.536	0.313	1.988	0.461	0.309	2.023	0.318	0.247	2.057	0.091	0.31	1.956	0.021	0.259	NaN	NaN	NaN	NaN	NaN	NaN	1.916	0.635	0.723	1.913	0.508	0.667	1.934	0.427	0.67	NaN	NaN	NaN	1.99	0.068	0.634
883	4.415	NaN	NaN	NaN	NaN	NaN	NaN	2.032	0.87	0.318	NaN	NaN	NaN	1.972	0.537	0.313	1.988	0.462	0.309	2.024	0.319	0.248	2.057	0.091	0.309	1.956	0.021	0.259	NaN	NaN	NaN	NaN	NaN	NaN	1.916	0.635	0.723	1.912	0.507	0.666	1.935	0.427	0.671	NaN	NaN	NaN	1.99	0.068	0.634
884	4.42	NaN	NaN	NaN	NaN	NaN	NaN	2.032	0.871	0.318	NaN	NaN	NaN	1.973	0.538	0.313	1.988	0.463	0.31	2.025	0.32	0.249	2.057	0.091	0.309	1.956	0.022	0.259	NaN	NaN	NaN	NaN	NaN	NaN	1.916	0.635	0.723	1.913	0.507	0.667	1.935	0.427	0.671	NaN	NaN	NaN	1.99	0.068	0.634
885	4.425	NaN	NaN	NaN	NaN	NaN	NaN	2.031	0.872	0.319	NaN	NaN	NaN	1.974	0.538	0.314	1.989	0.464	0.31	2.026	0.32	0.249	2.057	0.091	0.309	1.956	0.022	0.259	NaN	NaN	NaN	NaN	NaN	NaN	1.916	0.635	0.723	1.914	0.507	0.668	1.935	0.427	0.671	NaN	NaN	NaN	1.99	0.068	0.634
886	4.43	NaN	NaN	NaN	NaN	NaN	NaN	2.031	0.872	0.32	NaN	NaN	NaN	1.975	0.539	0.314	1.99	0.464	0.311	2.026	0.321	0.249	2.057	0.091	0.309	1.956	0.022	0.259	NaN	NaN	NaN	NaN	NaN	NaN	1.916	0.635	0.723	1.914	0.507	0.668	1.935	0.427	0.671	NaN	NaN	NaN	1.99	0.068	0.634
887	4.435	NaN	NaN	NaN	NaN	NaN	NaN	2.031	0.873	0.32	NaN	NaN	NaN	1.976	0.54	0.316	1.991	0.465	0.311	2.027	0.321	0.25	2.057	0.092	0.309	1.957	0.022	0.259	NaN	NaN	NaN	NaN	NaN	NaN	1.916	0.635	0.723	1.914	0.507	0.668	1.936	0.427	0.671	NaN	NaN	NaN	1.99	0.068	0.634
888	4.44	NaN	NaN	NaN	NaN	NaN	NaN	2.03	0.874	0.321	NaN	NaN	NaN	1.978	0.541	0.318	1.994	0.466	0.313	2.028	0.322	0.25	2.056	0.092	0.308	1.957	0.022	0.259	NaN	NaN	NaN	NaN	NaN	NaN	1.916	0.635	0.724	1.915	0.507	0.668	1.936	0.427	0.671	NaN	NaN	NaN	1.99	0.068	0.634
889	4.445	NaN	NaN	NaN	NaN	NaN	NaN	2.03	0.875	0.321	NaN	NaN	NaN	1.979	0.541	0.319	1.994	0.466	0.313	2.029	0.322	0.251	2.056	0.092	0.307	1.957	0.022	0.259	NaN	NaN	NaN	NaN	NaN	NaN	1.916	0.636	0.724	1.915	0.507	0.668	1.936	0.427	0.671	NaN	NaN	NaN	1.99	0.068	0.634
890	4.45	NaN	NaN	NaN	NaN	NaN	NaN	2.029	0.875	0.322	NaN	NaN	NaN	1.978	0.541	0.319	1.993	0.466	0.314	2.03	0.323	0.251	2.056	0.092	0.307	1.957	0.023	0.259	NaN	NaN	NaN	NaN	NaN	NaN	1.916	0.635	0.724	1.915	0.507	0.669	1.937	0.427	0.671	NaN	NaN	NaN	1.99	0.068	0.634
891	4.455	NaN	NaN	NaN	NaN	NaN	NaN	2.029	0.876	0.323	NaN	NaN	NaN	1.978	0.541	0.318	1.994	0.467	0.315	2.031	0.323	0.252	2.056	0.093	0.307	1.957	0.023	0.259	NaN	NaN	NaN	NaN	NaN	NaN	1.916	0.636	0.725	1.915	0.507	0.669	1.937	0.427	0.671	NaN	NaN	NaN	1.99	0.068	0.634
892	4.46	NaN	NaN	NaN	NaN	NaN	NaN	2.029	0.876	0.323	NaN	NaN	NaN	1.979	0.542	0.319	1.996	0.468	0.316	2.032	0.324	0.253	2.055	0.093	0.307	1.957	0.023	0.259	NaN	NaN	NaN	NaN	NaN	NaN	1.916	0.636	0.725	1.915	0.507	0.669	1.937	0.427	0.671	NaN	NaN	NaN	1.99	0.068	0.634
893	4.465	NaN	NaN	NaN	NaN	NaN	NaN	2.028	0.877	0.324	NaN	NaN	NaN	1.981	0.544	0.321	1.996	0.468	0.316	2.032	0.325	0.253	2.055	0.093	0.307	1.957	0.023	0.259	NaN	NaN	NaN	NaN	NaN	NaN	1.916	0.636	0.725	1.915	0.507	0.669	1.937	0.427	0.671	NaN	NaN	NaN	1.99	0.068	0.634
894	4.47	NaN	NaN	NaN	NaN	NaN	NaN	2.028	0.878	0.324	NaN	NaN	NaN	1.981	0.544	0.321	1.995	0.469	0.316	2.033	0.325	0.253	2.055	0.093	0.307	1.957	0.023	0.26	NaN	NaN	NaN	NaN	NaN	NaN	1.916	0.636	0.726	1.915	0.507	0.669	1.938	0.427	0.671	NaN	NaN	NaN	1.99	0.069	0.634
895	4.475	NaN	NaN	NaN	NaN	NaN	NaN	2.027	0.878	0.325	NaN	NaN	NaN	1.98	0.544	0.321	1.996	0.469	0.316	2.034	0.326	0.254	2.054	0.093	0.307	1.957	0.023	0.26	NaN	NaN	NaN	NaN	NaN	NaN	1.916	0.636	0.726	1.915	0.507	0.668	1.938	0.426	0.671	NaN	NaN	NaN	1.99	0.068	0.633
896	4.48	NaN	NaN	NaN	NaN	NaN	NaN	2.027	0.879	0.325	NaN	NaN	NaN	1.98	0.544	0.322	1.997	0.47	0.317	2.035	0.326	0.254	2.054	0.093	0.308	1.958	0.023	0.26	NaN	NaN	NaN	NaN	NaN	NaN	1.916	0.636	0.726	1.916	0.507	0.669	1.938	0.426	0.671	NaN	NaN	NaN	1.99	0.067	0.632
897	4.485	NaN	NaN	NaN	NaN	NaN	NaN	2.026	0.879	0.326	NaN	NaN	NaN	1.98	0.545	0.322	1.997	0.47	0.318	2.035	0.327	0.255	2.055	0.094	0.309	1.958	0.023	0.26	NaN	NaN	NaN	NaN	NaN	NaN	1.916	0.636	0.726	1.916	0.507	0.668	1.938	0.426	0.671	NaN	NaN	NaN	1.99	0.068	0.633
898	4.49	NaN	NaN	NaN	NaN	NaN	NaN	2.026	0.88	0.327	NaN	NaN	NaN	1.98	0.545	0.322	1.997	0.471	0.318	2.035	0.328	0.256	2.055	0.096	0.31	1.958	0.023	0.26	NaN	NaN	NaN	NaN	NaN	NaN	1.916	0.636	0.727	1.916	0.507	0.668	1.938	0.426	0.671	NaN	NaN	NaN	1.987	0.07	0.634
899	4.495	NaN	NaN	NaN	NaN	NaN	NaN	2.025	0.88	0.327	NaN	NaN	NaN	1.98	0.545	0.323	1.998	0.471	0.319	2.036	0.328	0.256	2.056	0.097	0.311	1.958	0.023	0.26	NaN	NaN	NaN	NaN	NaN	NaN	1.916	0.636	0.727	1.916	0.507	0.668	1.938	0.426	0.671	NaN	NaN	NaN	1.983	0.071	0.635
900	4.5	NaN	NaN	NaN	NaN	NaN	NaN	2.025	0.881	0.327	NaN	NaN	NaN	1.98	0.546	0.323	1.998	0.472	0.32	2.035	0.328	0.256	2.056	0.097	0.312	1.958	0.023	0.26	NaN	NaN	NaN	NaN	NaN	NaN	1.916	0.636	0.727	1.916	0.507	0.668	1.938	0.426	0.671	NaN	NaN	NaN	1.988	0.07	0.633
901	4.505	NaN	NaN	NaN	NaN	NaN	NaN	2.025	0.881	0.328	NaN	NaN	NaN	1.98	0.547	0.324	1.996	0.472	0.32	2.035	0.329	0.257	2.056	0.097	0.314	1.958	0.023	0.26	NaN	NaN	NaN	NaN	NaN	NaN	1.916	0.636	0.727	1.917	0.507	0.669	1.938	0.426	0.671	NaN	NaN	NaN	1.989	0.07	0.633
902	4.51	NaN	NaN	NaN	NaN	NaN	NaN	2.024	0.882	0.329	NaN	NaN	NaN	1.979	0.548	0.324	1.996	0.472	0.32	2.035	0.329	0.257	2.056	0.097	0.314	1.958	0.023	0.26	NaN	NaN	NaN	NaN	NaN	NaN	1.916	0.636	0.727	1.917	0.507	0.668	1.938	0.426	0.671	NaN	NaN	NaN	1.989	0.07	0.632
903	4.515	NaN	NaN	NaN	NaN	NaN	NaN	2.024	0.882	0.329	NaN	NaN	NaN	1.979	0.548	0.325	1.996	0.473	0.32	2.036	0.33	0.258	2.055	0.098	0.314	1.958	0.023	0.26	NaN	NaN	NaN	NaN	NaN	NaN	1.917	0.636	0.727	1.917	0.507	0.668	1.938	0.426	0.671	NaN	NaN	NaN	1.989	0.069	0.632
904	4.52	NaN	NaN	NaN	NaN	NaN	NaN	2.024	0.883	0.329	NaN	NaN	NaN	1.979	0.549	0.325	1.995	0.473	0.32	2.036	0.331	0.259	2.055	0.098	0.314	1.959	0.023	0.26	NaN	NaN	NaN	NaN	NaN	NaN	1.917	0.636	0.727	1.917	0.507	0.668	1.938	0.426	0.671	NaN	NaN	NaN	1.988	0.068	0.63
905	4.525	NaN	NaN	NaN	NaN	NaN	NaN	2.024	0.883	0.33	NaN	NaN	NaN	1.98	0.551	0.327	1.996	0.474	0.322	2.036	0.331	0.26	NaN	NaN	NaN	1.959	0.023	0.26	NaN	NaN	NaN	NaN	NaN	NaN	1.917	0.637	0.727	1.917	0.507	0.667	1.938	0.426	0.671	NaN	NaN	NaN	1.988	0.068	0.629
906	4.53	NaN	NaN	NaN	NaN	NaN	NaN	2.024	0.884	0.331	NaN	NaN	NaN	1.98	0.551	0.327	1.996	0.474	0.322	2.036	0.332	0.26	NaN	NaN	NaN	1.958	0.023	0.26	NaN	NaN	NaN	NaN	NaN	NaN	1.917	0.637	0.727	1.917	0.507	0.667	1.938	0.426	0.671	NaN	NaN	NaN	1.988	0.068	0.629
907	4.535	NaN	NaN	NaN	NaN	NaN	NaN	2.024	0.884	0.331	NaN	NaN	NaN	1.979	0.552	0.327	1.995	0.475	0.323	2.035	0.332	0.261	NaN	NaN	NaN	1.959	0.025	0.259	NaN	NaN	NaN	NaN	NaN	NaN	1.917	0.637	0.727	1.917	0.507	0.667	1.938	0.426	0.671	NaN	NaN	NaN	1.988	0.068	0.63
908	4.54	NaN	NaN	NaN	NaN	NaN	NaN	2.024	0.884	0.332	NaN	NaN	NaN	1.978	0.552	0.327	1.994	0.476	0.323	2.035	0.333	0.261	2.052	0.099	0.318	1.959	0.025	0.26	NaN	NaN	NaN	NaN	NaN	NaN	1.917	0.637	0.727	1.918	0.507	0.667	1.938	0.426	0.671	NaN	NaN	NaN	1.988	0.069	0.631
909	4.545	NaN	NaN	NaN	NaN	NaN	NaN	2.024	0.885	0.332	NaN	NaN	NaN	1.977	0.552	0.327	1.993	0.476	0.323	2.035	0.333	0.262	2.051	0.099	0.318	1.959	0.025	0.26	NaN	NaN	NaN	NaN	NaN	NaN	1.916	0.637	0.727	1.918	0.507	0.667	1.939	0.426	0.671	NaN	NaN	NaN	1.988	0.068	0.629
910	4.55	NaN	NaN	NaN	NaN	NaN	NaN	2.024	0.885	0.333	NaN	NaN	NaN	1.976	0.553	0.327	1.991	0.477	0.322	2.034	0.333	0.263	2.051	0.099	0.318	1.959	0.025	0.26	NaN	NaN	NaN	NaN	NaN	NaN	1.916	0.637	0.727	1.918	0.507	0.667	1.939	0.426	0.671	NaN	NaN	NaN	1.987	0.068	0.629
911	4.555	NaN	NaN	NaN	NaN	NaN	NaN	2.024	0.886	0.333	NaN	NaN	NaN	1.975	0.553	0.327	1.989	0.477	0.322	2.033	0.334	0.263	2.05	0.099	0.318	1.959	0.023	0.261	NaN	NaN	NaN	NaN	NaN	NaN	1.917	0.637	0.727	1.919	0.508	0.667	1.939	0.426	0.671	NaN	NaN	NaN	1.987	0.068	0.629
912	4.56	NaN	NaN	NaN	NaN	NaN	NaN	2.024	0.886	0.334	NaN	NaN	NaN	1.973	0.554	0.326	1.988	0.477	0.322	2.033	0.334	0.263	2.049	0.1	0.319	1.959	0.023	0.261	NaN	NaN	NaN	NaN	NaN	NaN	1.917	0.638	0.727	1.919	0.508	0.667	1.94	0.428	0.671	NaN	NaN	NaN	1.987	0.068	0.629
913	4.565	NaN	NaN	NaN	NaN	NaN	NaN	2.024	0.887	0.334	NaN	NaN	NaN	1.971	0.555	0.326	1.987	0.478	0.322	2.033	0.334	0.264	2.05	0.101	0.321	1.967	0.02	0.264	NaN	NaN	NaN	NaN	NaN	NaN	1.917	0.638	0.727	1.92	0.508	0.668	1.943	0.431	0.672	NaN	NaN	NaN	1.987	0.068	0.629
914	4.57	NaN	NaN	NaN	NaN	NaN	NaN	2.024	0.888	0.335	NaN	NaN	NaN	1.971	0.556	0.327	1.986	0.478	0.322	2.032	0.335	0.265	2.05	0.103	0.322	1.981	0.015	0.267	NaN	NaN	NaN	NaN	NaN	NaN	1.917	0.638	0.727	1.92	0.509	0.668	1.944	0.432	0.672	NaN	NaN	NaN	1.987	0.068	0.629
915	4.575	NaN	NaN	NaN	NaN	NaN	NaN	2.024	0.888	0.335	NaN	NaN	NaN	1.97	0.556	0.327	1.985	0.479	0.321	2.031	0.336	0.265	2.049	0.103	0.323	1.973	0.019	0.266	NaN	NaN	NaN	NaN	NaN	NaN	1.917	0.638	0.727	1.921	0.509	0.668	1.944	0.432	0.672	NaN	NaN	NaN	1.987	0.068	0.628
916	4.58	NaN	NaN	NaN	NaN	NaN	NaN	2.024	0.888	0.336	NaN	NaN	NaN	1.969	0.557	0.327	1.985	0.48	0.322	2.031	0.336	0.266	2.048	0.104	0.323	1.968	0.021	0.266	NaN	NaN	NaN	NaN	NaN	NaN	1.917	0.638	0.728	1.921	0.51	0.669	1.944	0.432	0.672	NaN	NaN	NaN	1.987	0.068	0.628
917	4.585	NaN	NaN	NaN	NaN	NaN	NaN	2.025	0.889	0.337	NaN	NaN	NaN	1.968	0.558	0.327	1.984	0.48	0.322	2.031	0.337	0.266	2.047	0.104	0.323	1.962	0.024	0.266	NaN	NaN	NaN	NaN	NaN	NaN	1.917	0.638	0.728	1.922	0.51	0.669	1.945	0.432	0.672	NaN	NaN	NaN	1.987	0.068	0.628
918	4.59	NaN	NaN	NaN	NaN	NaN	NaN	2.025	0.889	0.337	NaN	NaN	NaN	1.966	0.558	0.326	1.983	0.481	0.321	2.03	0.337	0.266	NaN	NaN	NaN	1.961	0.025	0.266	NaN	NaN	NaN	NaN	NaN	NaN	1.917	0.638	0.728	1.922	0.51	0.669	1.945	0.432	0.672	NaN	NaN	NaN	1.987	0.068	0.628
919	4.595	NaN	NaN	NaN	NaN	NaN	NaN	2.025	0.89	0.337	NaN	NaN	NaN	1.965	0.559	0.326	1.983	0.481	0.321	2.03	0.338	0.267	NaN	NaN	NaN	1.96	0.025	0.266	NaN	NaN	NaN	NaN	NaN	NaN	1.917	0.638	0.728	1.923	0.51	0.669	1.945	0.432	0.672	NaN	NaN	NaN	1.987	0.068	0.628
920	4.6	NaN	NaN	NaN	NaN	NaN	NaN	2.025	0.89	0.337	NaN	NaN	NaN	1.964	0.559	0.326	1.982	0.481	0.321	2.029	0.338	0.267	NaN	NaN	NaN	1.96	0.025	0.266	NaN	NaN	NaN	NaN	NaN	NaN	1.918	0.638	0.728	1.923	0.51	0.669	1.946	0.431	0.672	NaN	NaN	NaN	1.987	0.068	0.628
921	4.605	NaN	NaN	NaN	NaN	NaN	NaN	2.025	0.89	0.338	NaN	NaN	NaN	1.963	0.559	0.326	1.981	0.482	0.321	2.028	0.339	0.267	2.043	0.106	0.328	1.96	0.025	0.266	NaN	NaN	NaN	NaN	NaN	NaN	1.918	0.638	0.728	1.923	0.51	0.67	1.946	0.431	0.672	NaN	NaN	NaN	1.987	0.068	0.628
922	4.61	NaN	NaN	NaN	NaN	NaN	NaN	2.025	0.891	0.339	NaN	NaN	NaN	1.961	0.56	0.325	1.979	0.482	0.321	2.028	0.339	0.267	2.042	0.106	0.328	1.96	0.025	0.266	NaN	NaN	NaN	NaN	NaN	NaN	1.918	0.638	0.728	1.924	0.51	0.67	1.946	0.431	0.673	NaN	NaN	NaN	1.987	0.068	0.628
923	4.615	NaN	NaN	NaN	NaN	NaN	NaN	2.025	0.891	0.339	NaN	NaN	NaN	1.96	0.56	0.325	1.978	0.483	0.321	2.028	0.34	0.268	2.041	0.107	0.328	1.959	0.025	0.267	NaN	NaN	NaN	NaN	NaN	NaN	1.918	0.638	0.728	1.924	0.51	0.67	1.946	0.431	0.673	NaN	NaN	NaN	1.987	0.068	0.629
924	4.62	NaN	NaN	NaN	NaN	NaN	NaN	2.025	0.892	0.339	NaN	NaN	NaN	1.959	0.561	0.325	1.977	0.483	0.32	2.027	0.341	0.268	2.04	0.107	0.329	1.959	0.025	0.267	NaN	NaN	NaN	NaN	NaN	NaN	1.918	0.638	0.728	1.924	0.509	0.67	1.946	0.431	0.672	NaN	NaN	NaN	1.987	0.068	0.629
925	4.625	NaN	NaN	NaN	NaN	NaN	NaN	2.025	0.893	0.339	NaN	NaN	NaN	1.957	0.561	0.324	1.975	0.484	0.318	2.026	0.341	0.269	NaN	NaN	NaN	1.958	0.025	0.267	NaN	NaN	NaN	NaN	NaN	NaN	1.919	0.638	0.728	1.925	0.509	0.669	1.946	0.431	0.672	NaN	NaN	NaN	1.987	0.068	0.629
926	4.63	NaN	NaN	NaN	NaN	NaN	NaN	2.025	0.893	0.339	NaN	NaN	NaN	1.954	0.561	0.322	1.976	0.485	0.319	2.026	0.342	0.269	NaN	NaN	NaN	1.958	0.025	0.268	NaN	NaN	NaN	NaN	NaN	NaN	1.919	0.638	0.729	1.925	0.509	0.67	1.947	0.431	0.672	NaN	NaN	NaN	1.987	0.068	0.629
927	4.635	NaN	NaN	NaN	NaN	NaN	NaN	2.025	0.893	0.34	NaN	NaN	NaN	1.953	0.562	0.321	1.975	0.486	0.319	2.026	0.343	0.27	2.038	0.112	0.332	1.957	0.025	0.268	NaN	NaN	NaN	NaN	NaN	NaN	1.919	0.638	0.729	1.925	0.51	0.671	1.947	0.431	0.672	NaN	NaN	NaN	1.987	0.068	0.629
928	4.64	NaN	NaN	NaN	NaN	NaN	NaN	2.024	0.894	0.34	NaN	NaN	NaN	1.952	0.562	0.321	1.974	0.486	0.318	2.025	0.343	0.27	2.037	0.112	0.332	1.957	0.025	0.268	NaN	NaN	NaN	NaN	NaN	NaN	1.919	0.638	0.729	1.926	0.51	0.671	1.947	0.431	0.672	NaN	NaN	NaN	1.987	0.068	0.629
929	4.645	NaN	NaN	NaN	NaN	NaN	NaN	2.024	0.894	0.341	NaN	NaN	NaN	1.95	0.563	0.32	1.972	0.487	0.318	2.025	0.343	0.27	2.036	0.112	0.332	1.956	0.025	0.269	NaN	NaN	NaN	NaN	NaN	NaN	1.919	0.639	0.729	1.926	0.51	0.671	1.947	0.43	0.672	NaN	NaN	NaN	1.987	0.068	0.629
930	4.65	NaN	NaN	NaN	NaN	NaN	NaN	2.024	0.895	0.341	NaN	NaN	NaN	1.95	0.563	0.32	1.971	0.487	0.318	2.024	0.344	0.27	2.035	0.113	0.332	1.956	0.026	0.269	NaN	NaN	NaN	NaN	NaN	NaN	1.919	0.639	0.729	1.926	0.51	0.671	1.948	0.43	0.672	NaN	NaN	NaN	1.987	0.068	0.629
931	4.655	NaN	NaN	NaN	NaN	NaN	NaN	2.024	0.895	0.341	NaN	NaN	NaN	1.949	0.564	0.319	1.971	0.488	0.317	2.023	0.344	0.27	NaN	NaN	NaN	1.955	0.025	0.268	NaN	NaN	NaN	NaN	NaN	NaN	1.919	0.639	0.73	1.926	0.51	0.671	1.948	0.43	0.672	NaN	NaN	NaN	1.987	0.068	0.629
932	4.66	NaN	NaN	NaN	NaN	NaN	NaN	2.024	0.896	0.341	NaN	NaN	NaN	1.948	0.565	0.318	1.969	0.488	0.317	2.022	0.345	0.27	NaN	NaN	NaN	1.954	0.026	0.268	NaN	NaN	NaN	NaN	NaN	NaN	1.918	0.639	0.73	1.926	0.51	0.671	1.948	0.43	0.672	NaN	NaN	NaN	1.987	0.068	0.629
933	4.665	NaN	NaN	NaN	NaN	NaN	NaN	2.024	0.896	0.341	NaN	NaN	NaN	1.948	0.566	0.318	1.968	0.489	0.316	2.022	0.345	0.27	NaN	NaN	NaN	1.954	0.026	0.268	NaN	NaN	NaN	NaN	NaN	NaN	1.918	0.638	0.73	1.927	0.51	0.671	1.948	0.43	0.673	NaN	NaN	NaN	1.987	0.068	0.629
934	4.67	NaN	NaN	NaN	NaN	NaN	NaN	2.024	0.897	0.342	NaN	NaN	NaN	1.947	0.567	0.317	1.966	0.489	0.315	2.021	0.346	0.27	NaN	NaN	NaN	1.953	0.027	0.268	NaN	NaN	NaN	NaN	NaN	NaN	1.918	0.638	0.73	1.927	0.51	0.671	1.948	0.43	0.673	NaN	NaN	NaN	1.987	0.068	0.629
935	4.675	NaN	NaN	NaN	NaN	NaN	NaN	2.025	0.897	0.342	NaN	NaN	NaN	1.946	0.568	0.316	1.965	0.489	0.315	2.019	0.347	0.269	NaN	NaN	NaN	1.951	0.028	0.267	NaN	NaN	NaN	NaN	NaN	NaN	1.918	0.638	0.73	1.927	0.51	0.672	1.948	0.43	0.673	NaN	NaN	NaN	1.987	0.068	0.629
936	4.68	NaN	NaN	NaN	NaN	NaN	NaN	2.024	0.897	0.342	NaN	NaN	NaN	1.946	0.568	0.316	1.965	0.49	0.314	2.017	0.347	0.269	NaN	NaN	NaN	1.95	0.028	0.266	NaN	NaN	NaN	NaN	NaN	NaN	1.918	0.638	0.73	1.927	0.51	0.672	1.948	0.43	0.673	NaN	NaN	NaN	1.987	0.068	0.629
937	4.685	NaN	NaN	NaN	NaN	NaN	NaN	2.024	0.897	0.342	NaN	NaN	NaN	1.945	0.569	0.315	1.963	0.49	0.314	2.017	0.348	0.269	NaN	NaN	NaN	1.948	0.027	0.265	NaN	NaN	NaN	NaN	NaN	NaN	1.918	0.638	0.73	1.927	0.51	0.672	1.948	0.43	0.673	NaN	NaN	NaN	1.987	0.068	0.629
938	4.69	NaN	NaN	NaN	NaN	NaN	NaN	2.024	0.898	0.342	NaN	NaN	NaN	1.944	0.569	0.315	1.962	0.491	0.313	2.016	0.348	0.269	NaN	NaN	NaN	1.947	0.028	0.266	NaN	NaN	NaN	NaN	NaN	NaN	1.918	0.638	0.731	1.927	0.51	0.672	1.948	0.43	0.673	NaN	NaN	NaN	1.987	0.068	0.629
939	4.695	NaN	NaN	NaN	NaN	NaN	NaN	2.024	0.898	0.343	NaN	NaN	NaN	1.943	0.569	0.315	1.961	0.491	0.312	2.015	0.349	0.269	NaN	NaN	NaN	1.946	0.028	0.265	NaN	NaN	NaN	NaN	NaN	NaN	1.918	0.639	0.731	1.927	0.51	0.672	1.948	0.43	0.673	NaN	NaN	NaN	1.987	0.068	0.629
940	4.7	NaN	NaN	NaN	NaN	NaN	NaN	2.024	0.899	0.343	NaN	NaN	NaN	1.942	0.57	0.314	1.96	0.492	0.312	2.015	0.349	0.268	NaN	NaN	NaN	1.944	0.029	0.264	NaN	NaN	NaN	NaN	NaN	NaN	1.919	0.639	0.731	1.927	0.51	0.672	1.948	0.43	0.673	NaN	NaN	NaN	1.987	0.068	0.629
941	4.705	NaN	NaN	NaN	NaN	NaN	NaN	2.024	0.899	0.343	NaN	NaN	NaN	1.941	0.57	0.314	1.959	0.492	0.311	2.014	0.349	0.268	NaN	NaN	NaN	1.942	0.029	0.263	NaN	NaN	NaN	NaN	NaN	NaN	1.919	0.639	0.731	1.928	0.51	0.672	1.948	0.43	0.674	NaN	NaN	NaN	1.987	0.068	0.629
942	4.71	NaN	NaN	NaN	NaN	NaN	NaN	2.024	0.899	0.343	NaN	NaN	NaN	1.941	0.57	0.314	1.959	0.493	0.311	2.013	0.35	0.267	NaN	NaN	NaN	1.94	0.028	0.262	NaN	NaN	NaN	NaN	NaN	NaN	1.92	0.639	0.731	1.928	0.51	0.672	1.948	0.43	0.674	NaN	NaN	NaN	1.987	0.068	0.629
943	4.715	NaN	NaN	NaN	NaN	NaN	NaN	2.024	0.899	0.344	NaN	NaN	NaN	1.941	0.571	0.314	1.96	0.494	0.311	2.012	0.35	0.266	NaN	NaN	NaN	1.939	0.028	0.261	NaN	NaN	NaN	NaN	NaN	NaN	1.92	0.639	0.731	1.928	0.51	0.672	1.949	0.43	0.674	NaN	NaN	NaN	1.987	0.068	0.629
944	4.72	NaN	NaN	NaN	NaN	NaN	NaN	2.023	0.899	0.344	NaN	NaN	NaN	1.942	0.572	0.314	1.959	0.494	0.311	2.011	0.35	0.266	NaN	NaN	NaN	1.936	0.029	0.26	NaN	NaN	NaN	NaN	NaN	NaN	1.92	0.639	0.731	1.928	0.51	0.672	1.949	0.43	0.673	NaN	NaN	NaN	1.987	0.068	0.629
945	4.725	NaN	NaN	NaN	NaN	NaN	NaN	2.023	0.899	0.344	NaN	NaN	NaN	1.941	0.572	0.314	1.958	0.495	0.31	2.01	0.351	0.265	NaN	NaN	NaN	1.934	0.029	0.259	NaN	NaN	NaN	NaN	NaN	NaN	1.921	0.639	0.732	1.929	0.51	0.672	1.949	0.429	0.673	NaN	NaN	NaN	1.987	0.068	0.629
946	4.73	NaN	NaN	NaN	NaN	NaN	NaN	2.024	0.9	0.344	NaN	NaN	NaN	1.938	0.571	0.312	1.956	0.495	0.309	2.008	0.351	0.264	NaN	NaN	NaN	1.932	0.029	0.259	NaN	NaN	NaN	NaN	NaN	NaN	1.921	0.639	0.732	1.929	0.51	0.673	1.95	0.429	0.673	NaN	NaN	NaN	1.987	0.068	0.629
947	4.735	NaN	NaN	NaN	NaN	NaN	NaN	2.024	0.9	0.344	NaN	NaN	NaN	1.937	0.572	0.312	1.955	0.495	0.308	2.007	0.351	0.262	NaN	NaN	NaN	1.937	0.026	0.259	NaN	NaN	NaN	NaN	NaN	NaN	1.922	0.638	0.732	1.93	0.51	0.673	1.95	0.429	0.673	NaN	NaN	NaN	1.988	0.068	0.629
948	4.74	NaN	NaN	NaN	NaN	NaN	NaN	2.024	0.9	0.344	NaN	NaN	NaN	1.937	0.572	0.311	1.954	0.495	0.307	2.006	0.352	0.261	NaN	NaN	NaN	1.943	0.021	0.259	NaN	NaN	NaN	NaN	NaN	NaN	1.922	0.638	0.732	1.93	0.51	0.673	1.95	0.429	0.673	NaN	NaN	NaN	1.988	0.068	0.629
949	4.745	NaN	NaN	NaN	NaN	NaN	NaN	2.024	0.9	0.344	NaN	NaN	NaN	1.937	0.573	0.311	1.953	0.496	0.306	2.005	0.352	0.26	2.003	0.118	0.315	1.929	0.026	0.255	NaN	NaN	NaN	NaN	NaN	NaN	1.922	0.638	0.733	1.93	0.51	0.673	1.95	0.429	0.673	NaN	NaN	NaN	1.988	0.068	0.629
950	4.75	NaN	NaN	NaN	NaN	NaN	NaN	2.023	0.9	0.345	NaN	NaN	NaN	1.939	0.574	0.312	1.952	0.496	0.306	2.003	0.353	0.259	2.001	0.119	0.314	1.924	0.028	0.253	NaN	NaN	NaN	NaN	NaN	NaN	1.923	0.638	0.733	1.93	0.51	0.673	1.951	0.43	0.674	NaN	NaN	NaN	1.988	0.068	0.629
951	4.755	NaN	NaN	NaN	NaN	NaN	NaN	2.023	0.9	0.345	NaN	NaN	NaN	1.938	0.575	0.311	1.952	0.496	0.306	2.001	0.353	0.257	2	0.119	0.312	1.92	0.028	0.251	NaN	NaN	NaN	NaN	NaN	NaN	1.923	0.638	0.733	1.931	0.51	0.673	1.951	0.43	0.675	NaN	NaN	NaN	1.988	0.068	0.629
952	4.76	NaN	NaN	NaN	NaN	NaN	NaN	2.023	0.9	0.345	NaN	NaN	NaN	1.937	0.575	0.309	1.951	0.496	0.305	2	0.352	0.256	1.997	0.117	0.309	1.925	0.024	0.251	NaN	NaN	NaN	NaN	NaN	NaN	1.923	0.638	0.733	1.931	0.51	0.673	1.951	0.43	0.675	NaN	NaN	NaN	1.988	0.068	0.629
953	4.765	NaN	NaN	NaN	NaN	NaN	NaN	2.023	0.9	0.345	NaN	NaN	NaN	1.936	0.575	0.308	1.951	0.497	0.305	1.999	0.352	0.254	1.995	0.118	0.308	1.932	0.019	0.252	NaN	NaN	NaN	NaN	NaN	NaN	1.923	0.638	0.733	1.931	0.51	0.673	1.951	0.43	0.675	NaN	NaN	NaN	1.988	0.069	0.63
954	4.77	NaN	NaN	NaN	NaN	NaN	NaN	2.023	0.9	0.346	NaN	NaN	NaN	1.936	0.575	0.308	1.95	0.497	0.305	1.997	0.353	0.253	1.993	0.118	0.306	1.916	0.026	0.247	NaN	NaN	NaN	NaN	NaN	NaN	1.923	0.638	0.734	1.931	0.51	0.674	1.951	0.43	0.674	NaN	NaN	NaN	1.99	0.073	0.632
955	4.775	NaN	NaN	NaN	NaN	NaN	NaN	2.023	0.9	0.346	NaN	NaN	NaN	1.936	0.576	0.308	1.951	0.498	0.304	1.996	0.353	0.252	1.99	0.117	0.304	1.91	0.027	0.245	NaN	NaN	NaN	NaN	NaN	NaN	1.923	0.638	0.734	1.931	0.51	0.674	1.951	0.43	0.674	NaN	NaN	NaN	1.99	0.072	0.631
956	4.78	NaN	NaN	NaN	NaN	NaN	NaN	2.022	0.899	0.346	NaN	NaN	NaN	1.935	0.576	0.307	1.951	0.498	0.304	1.995	0.353	0.251	1.988	0.117	0.302	1.907	0.027	0.243	NaN	NaN	NaN	NaN	NaN	NaN	1.923	0.638	0.734	1.931	0.51	0.674	1.953	0.431	0.676	NaN	NaN	NaN	1.989	0.07	0.63
957	4.785	NaN	NaN	NaN	NaN	NaN	NaN	2.022	0.899	0.346	NaN	NaN	NaN	1.935	0.576	0.307	1.949	0.498	0.303	1.994	0.353	0.25	1.986	0.117	0.301	1.904	0.027	0.242	NaN	NaN	NaN	NaN	NaN	NaN	1.923	0.638	0.734	1.931	0.51	0.674	1.953	0.432	0.676	NaN	NaN	NaN	1.99	0.071	0.631
958	4.79	NaN	NaN	NaN	NaN	NaN	NaN	2.022	0.899	0.346	NaN	NaN	NaN	1.934	0.576	0.307	1.948	0.498	0.302	1.993	0.353	0.248	NaN	NaN	NaN	1.901	0.028	0.24	NaN	NaN	NaN	NaN	NaN	NaN	1.923	0.638	0.734	1.931	0.51	0.674	1.952	0.432	0.676	NaN	NaN	NaN	1.989	0.07	0.63
959	4.795	NaN	NaN	NaN	NaN	NaN	NaN	2.022	0.899	0.346	NaN	NaN	NaN	1.934	0.576	0.307	1.947	0.498	0.301	1.991	0.353	0.247	1.978	0.117	0.294	1.898	0.028	0.238	NaN	NaN	NaN	NaN	NaN	NaN	1.923	0.638	0.734	1.93	0.51	0.674	1.951	0.43	0.676	NaN	NaN	NaN	1.99	0.071	0.631
960	4.8	NaN	NaN	NaN	NaN	NaN	NaN	2.022	0.899	0.346	NaN	NaN	NaN	1.934	0.576	0.307	1.947	0.498	0.3	1.989	0.354	0.245	1.974	0.118	0.294	1.895	0.027	0.235	NaN	NaN	NaN	NaN	NaN	NaN	1.923	0.638	0.734	1.929	0.51	0.674	1.949	0.429	0.675	NaN	NaN	NaN	1.988	0.069	0.629
961	4.805	NaN	NaN	NaN	NaN	NaN	NaN	2.022	0.899	0.346	NaN	NaN	NaN	1.934	0.576	0.307	1.946	0.498	0.3	1.988	0.354	0.244	NaN	NaN	NaN	1.892	0.028	0.234	NaN	NaN	NaN	NaN	NaN	NaN	1.922	0.638	0.734	1.929	0.509	0.674	1.949	0.43	0.676	NaN	NaN	NaN	1.988	0.068	0.629
962	4.81	NaN	NaN	NaN	NaN	NaN	NaN	2.022	0.899	0.346	NaN	NaN	NaN	1.934	0.576	0.307	1.945	0.498	0.299	1.986	0.354	0.242	1.971	0.117	0.288	1.889	0.028	0.232	NaN	NaN	NaN	NaN	NaN	NaN	1.921	0.637	0.735	1.928	0.509	0.674	1.948	0.429	0.675	NaN	NaN	NaN	1.988	0.069	0.63
963	4.815	NaN	NaN	NaN	NaN	NaN	NaN	2.022	0.899	0.346	NaN	NaN	NaN	1.933	0.576	0.307	1.945	0.498	0.299	1.984	0.354	0.241	1.97	0.118	0.287	1.886	0.028	0.231	NaN	NaN	NaN	NaN	NaN	NaN	1.92	0.637	0.735	1.927	0.509	0.674	1.948	0.43	0.675	NaN	NaN	NaN	1.99	0.071	0.631
964	4.82	NaN	NaN	NaN	NaN	NaN	NaN	2.021	0.899	0.347	NaN	NaN	NaN	1.933	0.576	0.306	1.945	0.498	0.299	1.983	0.354	0.239	1.968	0.118	0.286	1.883	0.028	0.228	NaN	NaN	NaN	NaN	NaN	NaN	1.92	0.637	0.735	1.926	0.509	0.675	1.948	0.429	0.675	NaN	NaN	NaN	1.989	0.07	0.63
965	4.825	NaN	NaN	NaN	NaN	NaN	NaN	2.021	0.899	0.347	NaN	NaN	NaN	1.933	0.575	0.306	1.946	0.499	0.299	1.981	0.355	0.238	1.966	0.118	0.282	1.879	0.028	0.227	NaN	NaN	NaN	NaN	NaN	NaN	1.919	0.637	0.735	1.926	0.509	0.675	1.946	0.429	0.675	NaN	NaN	NaN	1.99	0.073	0.632
966	4.83	NaN	NaN	NaN	NaN	NaN	NaN	2.021	0.899	0.347	NaN	NaN	NaN	1.933	0.575	0.306	1.946	0.499	0.299	1.979	0.355	0.237	1.964	0.118	0.28	1.876	0.028	0.225	NaN	NaN	NaN	NaN	NaN	NaN	1.918	0.636	0.735	1.923	0.507	0.674	1.945	0.429	0.676	NaN	NaN	NaN	1.991	0.074	0.632
967	4.835	NaN	NaN	NaN	NaN	NaN	NaN	2.021	0.899	0.347	NaN	NaN	NaN	1.935	0.575	0.307	1.946	0.499	0.299	1.977	0.354	0.235	1.961	0.118	0.277	1.873	0.028	0.223	NaN	NaN	NaN	NaN	NaN	NaN	1.917	0.636	0.735	1.923	0.508	0.674	1.944	0.429	0.676	NaN	NaN	NaN	1.991	0.074	0.632
968	4.84	NaN	NaN	NaN	NaN	NaN	NaN	2.021	0.899	0.347	NaN	NaN	NaN	1.935	0.575	0.307	1.945	0.499	0.299	1.975	0.354	0.233	1.959	0.118	0.275	1.869	0.029	0.22	NaN	NaN	NaN	NaN	NaN	NaN	1.916	0.636	0.735	1.923	0.509	0.675	1.944	0.429	0.676	NaN	NaN	NaN	1.991	0.074	0.632
969	4.845	NaN	NaN	NaN	NaN	NaN	NaN	2.021	0.898	0.347	NaN	NaN	NaN	1.935	0.575	0.307	1.944	0.499	0.299	1.973	0.354	0.233	1.956	0.117	0.274	1.866	0.031	0.217	NaN	NaN	NaN	NaN	NaN	NaN	1.916	0.636	0.735	1.923	0.51	0.675	1.943	0.429	0.676	NaN	NaN	NaN	1.991	0.074	0.632
970	4.85	NaN	NaN	NaN	NaN	NaN	NaN	2.02	0.898	0.347	NaN	NaN	NaN	1.935	0.575	0.307	1.943	0.498	0.298	1.972	0.355	0.231	1.954	0.117	0.272	1.863	0.031	0.216	NaN	NaN	NaN	NaN	NaN	NaN	1.915	0.636	0.735	1.923	0.509	0.675	1.942	0.428	0.675	NaN	NaN	NaN	1.991	0.074	0.632
971	4.855	NaN	NaN	NaN	NaN	NaN	NaN	2.02	0.898	0.347	NaN	NaN	NaN	1.935	0.575	0.307	1.941	0.498	0.298	1.971	0.355	0.23	1.951	0.117	0.269	1.86	0.032	0.214	NaN	NaN	NaN	NaN	NaN	NaN	1.913	0.635	0.735	1.921	0.509	0.674	1.941	0.429	0.675	NaN	NaN	NaN	1.99	0.073	0.631
972	4.86	NaN	NaN	NaN	NaN	NaN	NaN	2.02	0.897	0.347	NaN	NaN	NaN	1.935	0.575	0.307	1.94	0.497	0.297	1.968	0.355	0.229	1.949	0.117	0.267	1.856	0.032	0.213	NaN	NaN	NaN	NaN	NaN	NaN	1.911	0.633	0.735	1.919	0.507	0.674	1.941	0.429	0.675	NaN	NaN	NaN	1.99	0.073	0.631
973	4.865	NaN	NaN	NaN	NaN	NaN	NaN	2.02	0.897	0.347	NaN	NaN	NaN	1.934	0.575	0.306	1.939	0.497	0.297	1.967	0.355	0.228	1.946	0.116	0.266	1.852	0.032	0.211	NaN	NaN	NaN	NaN	NaN	NaN	1.911	0.633	0.735	1.918	0.507	0.674	1.94	0.429	0.675	NaN	NaN	NaN	1.99	0.073	0.631
974	4.87	NaN	NaN	NaN	NaN	NaN	NaN	2.02	0.896	0.347	NaN	NaN	NaN	1.932	0.573	0.305	1.939	0.497	0.297	1.965	0.355	0.227	1.943	0.116	0.264	1.849	0.032	0.208	NaN	NaN	NaN	NaN	NaN	NaN	1.911	0.633	0.735	1.918	0.507	0.674	1.94	0.429	0.675	NaN	NaN	NaN	1.99	0.072	0.631
975	4.875	NaN	NaN	NaN	NaN	NaN	NaN	2.019	0.896	0.348	NaN	NaN	NaN	1.931	0.573	0.305	1.938	0.497	0.297	1.964	0.354	0.226	1.941	0.117	0.262	1.846	0.033	0.206	NaN	NaN	NaN	NaN	NaN	NaN	1.911	0.633	0.735	1.918	0.507	0.674	1.94	0.428	0.675	NaN	NaN	NaN	1.989	0.071	0.63
976	4.88	NaN	NaN	NaN	NaN	NaN	NaN	2.019	0.896	0.348	NaN	NaN	NaN	1.931	0.572	0.305	1.939	0.497	0.297	1.961	0.354	0.225	1.939	0.117	0.26	1.842	0.033	0.204	NaN	NaN	NaN	NaN	NaN	NaN	1.911	0.633	0.735	1.917	0.507	0.674	1.94	0.428	0.675	NaN	NaN	NaN	1.989	0.071	0.63
977	4.885	NaN	NaN	NaN	NaN	NaN	NaN	2.019	0.895	0.348	NaN	NaN	NaN	1.931	0.571	0.306	1.939	0.496	0.298	1.96	0.354	0.224	1.936	0.116	0.257	1.84	0.035	0.202	NaN	NaN	NaN	NaN	NaN	NaN	1.911	0.633	0.735	1.917	0.507	0.675	1.94	0.428	0.675	NaN	NaN	NaN	1.99	0.073	0.63
978	4.89	NaN	NaN	NaN	NaN	NaN	NaN	2.019	0.894	0.348	NaN	NaN	NaN	1.931	0.57	0.306	1.939	0.496	0.297	1.958	0.354	0.223	1.933	0.116	0.255	1.837	0.036	0.201	NaN	NaN	NaN	NaN	NaN	NaN	1.911	0.633	0.735	1.917	0.507	0.675	1.94	0.428	0.675	NaN	NaN	NaN	1.99	0.073	0.631
979	4.895	NaN	NaN	NaN	NaN	NaN	NaN	2.019	0.894	0.348	NaN	NaN	NaN	1.931	0.57	0.306	1.937	0.495	0.297	1.956	0.354	0.222	1.931	0.116	0.255	1.834	0.036	0.199	NaN	NaN	NaN	NaN	NaN	NaN	1.911	0.633	0.735	1.917	0.507	0.675	1.94	0.428	0.675	NaN	NaN	NaN	1.99	0.072	0.63
980	4.9	NaN	NaN	NaN	NaN	NaN	NaN	2.019	0.893	0.348	NaN	NaN	NaN	1.931	0.569	0.307	1.937	0.495	0.297	1.956	0.353	0.221	1.929	0.115	0.253	1.83	0.036	0.198	NaN	NaN	NaN	NaN	NaN	NaN	1.911	0.633	0.735	1.918	0.507	0.675	1.94	0.428	0.675	NaN	NaN	NaN	1.989	0.071	0.63
981	4.905	NaN	NaN	NaN	NaN	NaN	NaN	2.019	0.892	0.348	NaN	NaN	NaN	1.932	0.569	0.307	1.936	0.494	0.297	1.954	0.353	0.221	1.928	0.115	0.252	1.827	0.037	0.196	NaN	NaN	NaN	NaN	NaN	NaN	1.912	0.634	0.736	1.918	0.506	0.675	1.94	0.428	0.675	NaN	NaN	NaN	1.99	0.072	0.63
982	4.91	NaN	NaN	NaN	NaN	NaN	NaN	2.019	0.892	0.348	NaN	NaN	NaN	1.932	0.569	0.307	1.936	0.494	0.297	1.952	0.353	0.22	1.924	0.115	0.249	1.824	0.037	0.194	NaN	NaN	NaN	NaN	NaN	NaN	1.912	0.634	0.737	1.918	0.506	0.675	1.94	0.428	0.676	NaN	NaN	NaN	1.99	0.073	0.63
983	4.915	NaN	NaN	NaN	NaN	NaN	NaN	2.019	0.891	0.348	NaN	NaN	NaN	1.932	0.567	0.307	1.936	0.493	0.297	1.95	0.352	0.219	1.921	0.114	0.248	1.822	0.037	0.192	NaN	NaN	NaN	NaN	NaN	NaN	1.911	0.634	0.737	1.918	0.506	0.675	1.94	0.428	0.676	NaN	NaN	NaN	1.991	0.073	0.631
984	4.92	NaN	NaN	NaN	NaN	NaN	NaN	2.019	0.89	0.348	NaN	NaN	NaN	1.931	0.565	0.307	1.935	0.493	0.297	1.948	0.352	0.219	1.919	0.114	0.247	1.819	0.037	0.191	NaN	NaN	NaN	NaN	NaN	NaN	1.911	0.633	0.737	1.917	0.506	0.675	1.94	0.428	0.676	NaN	NaN	NaN	1.991	0.073	0.631
985	4.925	NaN	NaN	NaN	NaN	NaN	NaN	2.019	0.889	0.348	NaN	NaN	NaN	1.932	0.564	0.307	1.935	0.492	0.297	1.947	0.352	0.218	1.916	0.114	0.246	1.816	0.038	0.19	NaN	NaN	NaN	NaN	NaN	NaN	1.91	0.633	0.737	1.917	0.506	0.676	1.94	0.428	0.676	NaN	NaN	NaN	1.991	0.073	0.631
986	4.93	NaN	NaN	NaN	NaN	NaN	NaN	2.019	0.888	0.348	NaN	NaN	NaN	1.932	0.564	0.307	1.934	0.491	0.298	1.946	0.352	0.218	1.914	0.113	0.244	1.813	0.038	0.189	NaN	NaN	NaN	NaN	NaN	NaN	1.91	0.633	0.737	1.917	0.506	0.676	1.94	0.428	0.677	NaN	NaN	NaN	1.991	0.073	0.631
987	4.935	NaN	NaN	NaN	NaN	NaN	NaN	2.019	0.887	0.348	NaN	NaN	NaN	1.932	0.562	0.308	1.934	0.49	0.298	1.945	0.351	0.218	1.911	0.113	0.244	1.811	0.038	0.188	NaN	NaN	NaN	NaN	NaN	NaN	1.91	0.633	0.737	1.916	0.506	0.676	1.939	0.428	0.678	NaN	NaN	NaN	1.991	0.073	0.631
988	4.94	NaN	NaN	NaN	NaN	NaN	NaN	2.019	0.886	0.348	NaN	NaN	NaN	1.932	0.562	0.308	1.934	0.49	0.298	1.944	0.35	0.217	1.909	0.113	0.243	1.808	0.039	0.187	NaN	NaN	NaN	NaN	NaN	NaN	1.91	0.633	0.738	1.916	0.506	0.677	1.938	0.427	0.678	NaN	NaN	NaN	1.991	0.073	0.631
989	4.945	NaN	NaN	NaN	NaN	NaN	NaN	2.019	0.886	0.348	NaN	NaN	NaN	1.932	0.561	0.308	1.934	0.49	0.299	1.943	0.35	0.217	1.907	0.113	0.242	1.805	0.038	0.185	NaN	NaN	NaN	NaN	NaN	NaN	1.909	0.633	0.738	1.916	0.506	0.677	1.935	0.425	0.677	NaN	NaN	NaN	1.991	0.073	0.631
990	4.95	NaN	NaN	NaN	NaN	NaN	NaN	2.019	0.885	0.348	NaN	NaN	NaN	1.933	0.561	0.308	1.934	0.489	0.299	1.943	0.35	0.217	1.905	0.113	0.241	1.803	0.038	0.184	NaN	NaN	NaN	NaN	NaN	NaN	1.909	0.633	0.738	1.915	0.505	0.677	1.935	0.424	0.676	NaN	NaN	NaN	1.991	0.073	0.631
991	4.955	NaN	NaN	NaN	NaN	NaN	NaN	2.019	0.884	0.348	NaN	NaN	NaN	1.934	0.56	0.309	1.935	0.489	0.299	1.942	0.349	0.217	1.902	0.112	0.241	1.8	0.039	0.184	NaN	NaN	NaN	NaN	NaN	NaN	1.907	0.632	0.738	1.914	0.505	0.677	1.934	0.424	0.676	NaN	NaN	NaN	1.991	0.073	0.631
992	4.96	NaN	NaN	NaN	NaN	NaN	NaN	2.019	0.884	0.348	NaN	NaN	NaN	1.934	0.56	0.309	1.935	0.489	0.299	1.941	0.349	0.218	1.9	0.112	0.241	1.798	0.039	0.183	NaN	NaN	NaN	NaN	NaN	NaN	1.906	0.631	0.738	1.913	0.506	0.677	1.933	0.425	0.676	NaN	NaN	NaN	1.991	0.073	0.631
993	4.965	NaN	NaN	NaN	NaN	NaN	NaN	2.018	0.883	0.348	NaN	NaN	NaN	1.934	0.56	0.309	1.935	0.488	0.3	1.94	0.348	0.218	1.898	0.111	0.241	1.795	0.04	0.183	NaN	NaN	NaN	NaN	NaN	NaN	1.905	0.631	0.737	1.912	0.506	0.677	1.932	0.425	0.676	NaN	NaN	NaN	1.991	0.073	0.631
994	4.97	NaN	NaN	NaN	NaN	NaN	NaN	2.018	0.882	0.348	NaN	NaN	NaN	1.935	0.56	0.309	1.935	0.487	0.3	1.94	0.348	0.218	1.896	0.111	0.241	1.793	0.04	0.183	NaN	NaN	NaN	NaN	NaN	NaN	1.904	0.63	0.737	1.911	0.505	0.677	1.931	0.425	0.676	NaN	NaN	NaN	1.991	0.072	0.63
995	4.975	NaN	NaN	NaN	NaN	NaN	NaN	2.018	0.881	0.348	NaN	NaN	NaN	1.935	0.559	0.309	1.933	0.486	0.3	1.939	0.347	0.218	1.894	0.111	0.241	1.791	0.04	0.183	NaN	NaN	NaN	NaN	NaN	NaN	1.903	0.63	0.737	1.908	0.504	0.677	1.93	0.425	0.677	NaN	NaN	NaN	1.989	0.07	0.63
996	4.98	NaN	NaN	NaN	NaN	NaN	NaN	2.018	0.881	0.348	NaN	NaN	NaN	1.935	0.558	0.31	1.934	0.485	0.301	1.939	0.346	0.219	1.892	0.11	0.241	1.789	0.04	0.182	NaN	NaN	NaN	NaN	NaN	NaN	1.902	0.63	0.738	1.906	0.504	0.676	1.929	0.425	0.677	NaN	NaN	NaN	1.989	0.07	0.629
997	4.985	NaN	NaN	NaN	NaN	NaN	NaN	2.018	0.88	0.348	NaN	NaN	NaN	1.933	0.555	0.311	1.935	0.485	0.302	1.939	0.346	0.219	1.89	0.11	0.241	1.787	0.041	0.182	NaN	NaN	NaN	NaN	NaN	NaN	1.9	0.63	0.738	1.905	0.503	0.676	1.927	0.425	0.678	NaN	NaN	NaN	1.988	0.07	0.629
998	4.99	NaN	NaN	NaN	NaN	NaN	NaN	2.018	0.88	0.348	NaN	NaN	NaN	1.933	0.554	0.311	1.935	0.485	0.302	1.939	0.345	0.219	1.888	0.109	0.241	1.784	0.041	0.182	NaN	NaN	NaN	NaN	NaN	NaN	1.898	0.629	0.738	1.903	0.503	0.676	1.927	0.425	0.679	NaN	NaN	NaN	1.988	0.07	0.629
999	4.995	NaN	NaN	NaN	NaN	NaN	NaN	2.017	0.88	0.347	NaN	NaN	NaN	1.934	0.554	0.312	1.935	0.484	0.302	1.938	0.344	0.22	1.887	0.109	0.241	1.782	0.04	0.182	NaN	NaN	NaN	NaN	NaN	NaN	1.897	0.629	0.738	1.902	0.503	0.676	1.926	0.425	0.68	NaN	NaN	NaN	1.988	0.07	0.629
1000	5	NaN	NaN	NaN	NaN	NaN	NaN	2.017	0.879	0.347	NaN	NaN	NaN	1.933	0.552	0.312	1.936	0.484	0.303	1.938	0.343	0.221	1.885	0.108	0.242	1.781	0.04	0.182	NaN	NaN	NaN	NaN	NaN	NaN	1.896	0.629	0.737	1.9	0.502	0.676	1.924	0.425	0.679	NaN	NaN	NaN	1.988	0.07	0.629
1001	5.005	NaN	NaN	NaN	NaN	NaN	NaN	2.017	0.879	0.347	NaN	NaN	NaN	1.934	0.552	0.312	1.936	0.483	0.303	1.938	0.342	0.222	1.883	0.107	0.242	1.779	0.04	0.182	NaN	NaN	NaN	NaN	NaN	NaN	1.895	0.629	0.737	1.899	0.502	0.676	1.922	0.424	0.678	NaN	NaN	NaN	1.988	0.07	0.629
1002	5.01	NaN	NaN	NaN	NaN	NaN	NaN	2.016	0.878	0.346	NaN	NaN	NaN	1.934	0.552	0.311	1.934	0.482	0.303	1.938	0.341	0.222	1.881	0.106	0.244	1.777	0.04	0.182	NaN	NaN	NaN	NaN	NaN	NaN	1.894	0.629	0.737	1.898	0.502	0.676	1.919	0.422	0.678	NaN	NaN	NaN	1.988	0.07	0.629
1003	5.015	NaN	NaN	NaN	NaN	NaN	NaN	2.016	0.878	0.346	NaN	NaN	NaN	1.934	0.551	0.312	1.933	0.48	0.304	1.939	0.34	0.224	1.88	0.106	0.245	1.775	0.038	0.183	NaN	NaN	NaN	NaN	NaN	NaN	1.893	0.629	0.737	1.897	0.501	0.676	1.918	0.421	0.678	NaN	NaN	NaN	1.988	0.07	0.629
1004	5.02	NaN	NaN	NaN	NaN	NaN	NaN	2.015	0.877	0.346	NaN	NaN	NaN	1.933	0.549	0.313	1.933	0.479	0.304	1.939	0.34	0.225	1.878	0.105	0.245	1.773	0.038	0.185	NaN	NaN	NaN	NaN	NaN	NaN	1.892	0.628	0.737	1.897	0.501	0.676	1.917	0.421	0.678	NaN	NaN	NaN	1.988	0.07	0.629
1005	5.025	NaN	NaN	NaN	NaN	NaN	NaN	2.015	0.876	0.346	NaN	NaN	NaN	1.933	0.549	0.313	1.934	0.478	0.304	1.938	0.338	0.226	1.876	0.104	0.246	1.772	0.037	0.185	NaN	NaN	NaN	NaN	NaN	NaN	1.891	0.627	0.737	1.895	0.501	0.676	1.917	0.422	0.678	NaN	NaN	NaN	1.988	0.07	0.629
1006	5.03	NaN	NaN	NaN	NaN	NaN	NaN	2.015	0.875	0.346	NaN	NaN	NaN	1.933	0.548	0.313	1.934	0.477	0.304	1.937	0.337	0.226	1.875	0.103	0.247	1.77	0.036	0.186	NaN	NaN	NaN	NaN	NaN	NaN	1.89	0.627	0.736	1.894	0.5	0.675	1.916	0.422	0.677	NaN	NaN	NaN	1.988	0.07	0.629
1007	5.035	NaN	NaN	NaN	NaN	NaN	NaN	2.014	0.875	0.345	NaN	NaN	NaN	1.933	0.548	0.314	1.935	0.477	0.306	1.937	0.336	0.227	1.874	0.102	0.249	1.769	0.036	0.186	NaN	NaN	NaN	NaN	NaN	NaN	1.889	0.627	0.736	1.892	0.5	0.675	1.915	0.421	0.677	NaN	NaN	NaN	1.988	0.07	0.629
1008	5.04	NaN	NaN	NaN	NaN	NaN	NaN	2.013	0.874	0.345	NaN	NaN	NaN	1.934	0.547	0.314	1.934	0.475	0.307	1.937	0.334	0.229	1.872	0.101	0.25	1.767	0.035	0.187	NaN	NaN	NaN	NaN	NaN	NaN	1.888	0.627	0.736	1.891	0.499	0.675	1.915	0.421	0.677	NaN	NaN	NaN	1.988	0.07	0.629
1009	5.045	NaN	NaN	NaN	NaN	NaN	NaN	2.012	0.873	0.345	NaN	NaN	NaN	1.934	0.547	0.314	1.933	0.474	0.307	1.937	0.333	0.23	1.871	0.1	0.251	1.766	0.034	0.188	NaN	NaN	NaN	NaN	NaN	NaN	1.887	0.626	0.736	1.891	0.499	0.675	1.914	0.421	0.677	NaN	NaN	NaN	1.988	0.07	0.629
1010	5.05	NaN	NaN	NaN	NaN	NaN	NaN	2.012	0.872	0.345	NaN	NaN	NaN	1.933	0.545	0.315	1.933	0.473	0.307	1.936	0.332	0.231	1.869	0.099	0.252	1.764	0.033	0.189	NaN	NaN	NaN	NaN	NaN	NaN	1.886	0.626	0.736	1.89	0.499	0.675	1.913	0.421	0.676	NaN	NaN	NaN	1.988	0.07	0.629
1011	5.055	NaN	NaN	NaN	NaN	NaN	NaN	2.011	0.871	0.344	NaN	NaN	NaN	1.932	0.543	0.316	1.934	0.473	0.309	1.935	0.33	0.232	1.868	0.098	0.254	1.763	0.032	0.19	NaN	NaN	NaN	NaN	NaN	NaN	1.885	0.625	0.735	1.889	0.499	0.675	1.912	0.42	0.675	NaN	NaN	NaN	1.988	0.07	0.629
1012	5.06	NaN	NaN	NaN	NaN	NaN	NaN	2.011	0.87	0.344	NaN	NaN	NaN	1.932	0.543	0.316	1.933	0.471	0.31	1.934	0.329	0.233	1.868	0.097	0.256	1.762	0.031	0.192	1.827	0.871	0.617	NaN	NaN	NaN	1.884	0.624	0.735	1.888	0.499	0.675	1.911	0.42	0.675	NaN	NaN	NaN	1.988	0.07	0.629
1013	5.065	NaN	NaN	NaN	NaN	NaN	NaN	2.01	0.87	0.343	NaN	NaN	NaN	1.931	0.541	0.316	1.933	0.47	0.31	1.934	0.328	0.234	1.866	0.096	0.257	1.76	0.03	0.193	1.827	0.87	0.617	NaN	NaN	NaN	1.884	0.624	0.735	1.886	0.498	0.675	1.911	0.42	0.676	NaN	NaN	NaN	1.988	0.07	0.629
1014	5.07	NaN	NaN	NaN	NaN	NaN	NaN	2.009	0.869	0.343	NaN	NaN	NaN	1.93	0.538	0.317	1.931	0.469	0.311	1.933	0.327	0.235	1.865	0.094	0.258	1.76	0.029	0.195	1.827	0.87	0.617	NaN	NaN	NaN	1.883	0.624	0.735	1.886	0.498	0.675	1.91	0.42	0.676	NaN	NaN	NaN	1.988	0.07	0.629
1015	5.075	NaN	NaN	NaN	NaN	NaN	NaN	2.009	0.868	0.343	NaN	NaN	NaN	1.929	0.537	0.318	1.932	0.468	0.312	1.933	0.325	0.236	1.864	0.093	0.261	1.76	0.027	0.197	1.827	0.87	0.617	NaN	NaN	NaN	1.882	0.625	0.735	1.886	0.499	0.675	1.908	0.419	0.676	NaN	NaN	NaN	1.988	0.07	0.629
1016	5.08	NaN	NaN	NaN	NaN	NaN	NaN	2.008	0.867	0.343	NaN	NaN	NaN	1.929	0.537	0.318	1.931	0.467	0.313	1.932	0.324	0.237	1.863	0.092	0.262	1.76	0.026	0.198	1.827	0.87	0.617	NaN	NaN	NaN	1.881	0.625	0.735	1.885	0.499	0.674	1.907	0.419	0.676	NaN	NaN	NaN	1.988	0.07	0.629
1017	5.085	NaN	NaN	NaN	NaN	NaN	NaN	2.008	0.866	0.343	NaN	NaN	NaN	1.929	0.537	0.318	1.93	0.466	0.314	1.931	0.323	0.239	1.862	0.092	0.264	1.76	0.025	0.199	NaN	NaN	NaN	NaN	NaN	NaN	1.88	0.625	0.735	1.883	0.498	0.674	1.906	0.419	0.676	NaN	NaN	NaN	1.988	0.07	0.629
1018	5.09	NaN	NaN	NaN	NaN	NaN	NaN	2.007	0.865	0.343	NaN	NaN	NaN	1.928	0.536	0.319	1.928	0.465	0.314	1.93	0.321	0.24	1.862	0.09	0.265	1.759	0.023	0.202	NaN	NaN	NaN	NaN	NaN	NaN	1.879	0.625	0.735	1.882	0.498	0.674	1.905	0.418	0.676	NaN	NaN	NaN	1.988	0.07	0.629
1019	5.095	NaN	NaN	NaN	NaN	NaN	NaN	2.006	0.864	0.343	NaN	NaN	NaN	1.926	0.534	0.32	1.928	0.464	0.315	1.929	0.32	0.241	1.861	0.089	0.268	1.758	0.022	0.203	NaN	NaN	NaN	NaN	NaN	NaN	1.876	0.623	0.734	1.882	0.498	0.674	1.904	0.418	0.676	NaN	NaN	NaN	1.987	0.07	0.629
1020	5.1	NaN	NaN	NaN	NaN	NaN	NaN	2.005	0.863	0.343	NaN	NaN	NaN	1.926	0.534	0.321	1.927	0.463	0.316	1.928	0.319	0.243	1.86	0.088	0.269	1.757	0.022	0.204	1.817	0.87	0.614	NaN	NaN	NaN	1.875	0.623	0.734	1.88	0.498	0.674	1.903	0.418	0.675	NaN	NaN	NaN	1.987	0.07	0.629
1021	5.105	NaN	NaN	NaN	NaN	NaN	NaN	2.005	0.862	0.343	NaN	NaN	NaN	1.925	0.533	0.321	1.926	0.462	0.317	1.927	0.318	0.244	1.859	0.087	0.271	1.757	0.021	0.206	1.818	0.87	0.614	NaN	NaN	NaN	1.874	0.623	0.734	1.878	0.497	0.674	1.904	0.42	0.676	NaN	NaN	NaN	1.987	0.07	0.629
1022	5.11	NaN	NaN	NaN	NaN	NaN	NaN	2.004	0.861	0.343	NaN	NaN	NaN	1.924	0.533	0.322	1.925	0.461	0.318	1.926	0.317	0.245	1.859	0.087	0.273	1.756	0.021	0.208	1.818	0.87	0.614	NaN	NaN	NaN	1.873	0.623	0.734	1.876	0.496	0.673	1.902	0.419	0.676	NaN	NaN	NaN	1.987	0.07	0.629
1023	5.115	NaN	NaN	NaN	NaN	NaN	NaN	2.003	0.86	0.342	NaN	NaN	NaN	1.923	0.532	0.323	1.923	0.46	0.318	1.925	0.316	0.247	1.858	0.086	0.274	1.755	0.022	0.209	1.819	0.869	0.614	NaN	NaN	NaN	1.872	0.623	0.734	1.875	0.496	0.673	1.899	0.418	0.675	NaN	NaN	NaN	1.987	0.07	0.629
1024	5.12	NaN	NaN	NaN	NaN	NaN	NaN	2.002	0.86	0.342	NaN	NaN	NaN	1.922	0.531	0.323	1.922	0.459	0.319	1.924	0.315	0.248	1.857	0.085	0.276	1.754	0.023	0.211	NaN	NaN	NaN	NaN	NaN	NaN	1.871	0.624	0.734	1.874	0.496	0.673	1.898	0.417	0.675	NaN	NaN	NaN	1.987	0.07	0.629
1025	5.125	NaN	NaN	NaN	NaN	NaN	NaN	2.002	0.859	0.342	NaN	NaN	NaN	1.921	0.53	0.324	1.921	0.458	0.32	1.923	0.314	0.249	1.856	0.085	0.276	1.753	0.024	0.212	NaN	NaN	NaN	NaN	NaN	NaN	1.87	0.624	0.733	1.872	0.495	0.672	1.897	0.417	0.675	NaN	NaN	NaN	1.987	0.07	0.628
1026	5.13	NaN	NaN	NaN	NaN	NaN	NaN	2.001	0.858	0.342	NaN	NaN	NaN	1.92	0.53	0.325	1.918	0.457	0.321	1.922	0.313	0.251	1.855	0.085	0.278	1.753	0.025	0.213	NaN	NaN	NaN	NaN	NaN	NaN	1.868	0.623	0.733	1.871	0.495	0.672	1.895	0.416	0.674	NaN	NaN	NaN	1.986	0.07	0.628
1027	5.135	NaN	NaN	NaN	NaN	NaN	NaN	2	0.857	0.342	NaN	NaN	NaN	1.918	0.528	0.326	1.916	0.457	0.322	1.92	0.312	0.252	1.855	0.086	0.279	1.753	0.025	0.213	1.813	0.868	0.61	NaN	NaN	NaN	1.866	0.623	0.733	1.869	0.495	0.672	1.894	0.416	0.674	NaN	NaN	NaN	1.986	0.07	0.628
1028	5.14	NaN	NaN	NaN	NaN	NaN	NaN	1.999	0.857	0.341	NaN	NaN	NaN	1.917	0.528	0.327	1.914	0.456	0.323	1.919	0.311	0.253	1.854	0.086	0.279	1.753	0.025	0.212	NaN	NaN	NaN	NaN	NaN	NaN	1.864	0.622	0.733	1.868	0.494	0.672	1.893	0.416	0.673	NaN	NaN	NaN	1.986	0.07	0.628
1029	5.145	NaN	NaN	NaN	NaN	NaN	NaN	1.998	0.856	0.341	NaN	NaN	NaN	1.916	0.528	0.327	1.913	0.456	0.324	1.918	0.311	0.254	1.853	0.085	0.279	1.753	0.024	0.211	NaN	NaN	NaN	NaN	NaN	NaN	1.862	0.621	0.732	1.867	0.494	0.672	1.892	0.415	0.673	NaN	NaN	NaN	1.986	0.07	0.628
1030	5.15	NaN	NaN	NaN	NaN	NaN	NaN	1.997	0.855	0.341	NaN	NaN	NaN	1.914	0.527	0.328	1.911	0.456	0.324	1.916	0.311	0.254	1.852	0.085	0.279	1.753	0.023	0.211	NaN	NaN	NaN	NaN	NaN	NaN	1.86	0.62	0.731	1.865	0.493	0.671	1.89	0.415	0.672	NaN	NaN	NaN	1.986	0.07	0.628
1031	5.155	NaN	NaN	NaN	NaN	NaN	NaN	1.996	0.855	0.341	NaN	NaN	NaN	1.913	0.526	0.329	1.91	0.456	0.324	1.915	0.311	0.255	1.851	0.085	0.279	1.753	0.023	0.21	NaN	NaN	NaN	NaN	NaN	NaN	1.859	0.62	0.731	1.864	0.493	0.671	1.89	0.414	0.672	NaN	NaN	NaN	1.986	0.07	0.628
1032	5.16	NaN	NaN	NaN	NaN	NaN	NaN	1.995	0.854	0.341	NaN	NaN	NaN	1.912	0.525	0.33	1.909	0.455	0.324	1.914	0.311	0.255	1.85	0.085	0.279	1.752	0.023	0.21	NaN	NaN	NaN	NaN	NaN	NaN	1.858	0.62	0.731	1.863	0.492	0.671	1.889	0.414	0.672	NaN	NaN	NaN	1.986	0.07	0.628
1033	5.165	NaN	NaN	NaN	NaN	NaN	NaN	1.994	0.854	0.34	NaN	NaN	NaN	1.911	0.525	0.33	1.908	0.455	0.324	1.912	0.311	0.254	1.849	0.085	0.279	1.752	0.023	0.21	NaN	NaN	NaN	NaN	NaN	NaN	1.858	0.62	0.73	1.863	0.493	0.671	1.889	0.414	0.672	NaN	NaN	NaN	1.986	0.07	0.628
1034	5.17	NaN	NaN	NaN	NaN	NaN	NaN	1.992	0.854	0.34	NaN	NaN	NaN	1.91	0.525	0.33	1.907	0.455	0.324	1.91	0.312	0.254	1.849	0.084	0.279	1.752	0.023	0.21	NaN	NaN	NaN	NaN	NaN	NaN	1.858	0.62	0.73	1.863	0.492	0.671	1.888	0.414	0.672	NaN	NaN	NaN	1.985	0.07	0.628
1035	5.175	NaN	NaN	NaN	NaN	NaN	NaN	1.991	0.853	0.34	NaN	NaN	NaN	1.909	0.526	0.329	1.907	0.456	0.324	1.909	0.312	0.253	1.85	0.084	0.279	1.752	0.023	0.21	NaN	NaN	NaN	NaN	NaN	NaN	1.857	0.62	0.73	1.862	0.492	0.671	1.888	0.414	0.672	NaN	NaN	NaN	1.985	0.07	0.628
1036	5.18	NaN	NaN	NaN	NaN	NaN	NaN	1.99	0.853	0.34	NaN	NaN	NaN	1.908	0.526	0.329	1.905	0.456	0.323	1.909	0.312	0.252	1.85	0.084	0.279	1.752	0.023	0.21	NaN	NaN	NaN	NaN	NaN	NaN	1.857	0.62	0.73	1.862	0.492	0.671	1.888	0.415	0.672	NaN	NaN	NaN	1.985	0.07	0.628
1037	5.185	NaN	NaN	NaN	NaN	NaN	NaN	1.989	0.853	0.34	NaN	NaN	NaN	1.907	0.526	0.328	1.904	0.456	0.322	1.907	0.312	0.25	1.851	0.084	0.279	1.752	0.023	0.21	NaN	NaN	NaN	NaN	NaN	NaN	1.857	0.62	0.73	1.862	0.492	0.671	1.888	0.415	0.672	NaN	NaN	NaN	1.985	0.07	0.628
1038	5.19	NaN	NaN	NaN	NaN	NaN	NaN	1.987	0.853	0.34	NaN	NaN	NaN	1.906	0.527	0.328	1.903	0.456	0.321	1.906	0.312	0.25	1.851	0.084	0.278	1.752	0.023	0.209	NaN	NaN	NaN	NaN	NaN	NaN	1.856	0.62	0.73	1.862	0.493	0.671	1.888	0.415	0.672	NaN	NaN	NaN	1.986	0.07	0.628
1039	5.195	NaN	NaN	NaN	NaN	NaN	NaN	1.986	0.853	0.339	NaN	NaN	NaN	1.907	0.528	0.329	1.903	0.456	0.32	1.906	0.312	0.249	1.851	0.084	0.276	1.752	0.022	0.209	NaN	NaN	NaN	NaN	NaN	NaN	1.856	0.62	0.73	1.862	0.493	0.671	1.888	0.415	0.672	NaN	NaN	NaN	1.986	0.07	0.628
1040	5.2	NaN	NaN	NaN	NaN	NaN	NaN	1.985	0.853	0.339	NaN	NaN	NaN	1.905	0.528	0.328	1.903	0.457	0.319	1.906	0.313	0.248	1.851	0.084	0.276	1.753	0.022	0.209	NaN	NaN	NaN	NaN	NaN	NaN	1.856	0.62	0.73	1.862	0.493	0.671	1.889	0.415	0.672	NaN	NaN	NaN	1.986	0.07	0.628
1041	5.205	NaN	NaN	NaN	NaN	NaN	NaN	1.983	0.854	0.339	NaN	NaN	NaN	1.904	0.528	0.327	1.902	0.457	0.319	1.907	0.313	0.247	1.851	0.084	0.276	1.754	0.021	0.209	NaN	NaN	NaN	NaN	NaN	NaN	1.856	0.621	0.73	1.862	0.493	0.671	1.889	0.415	0.671	NaN	NaN	NaN	1.986	0.07	0.628
1042	5.21	NaN	NaN	NaN	NaN	NaN	NaN	1.982	0.854	0.339	NaN	NaN	NaN	1.901	0.527	0.325	1.902	0.457	0.318	1.907	0.313	0.247	1.851	0.084	0.276	1.754	0.021	0.209	NaN	NaN	NaN	NaN	NaN	NaN	1.856	0.621	0.73	1.862	0.493	0.671	1.889	0.415	0.671	NaN	NaN	NaN	1.986	0.07	0.628
1043	5.215	NaN	NaN	NaN	NaN	NaN	NaN	1.981	0.854	0.339	NaN	NaN	NaN	1.899	0.526	0.324	1.902	0.458	0.317	1.907	0.313	0.247	1.851	0.084	0.276	1.753	0.021	0.209	1.904	0.833	0.58	NaN	NaN	NaN	1.856	0.621	0.73	1.863	0.494	0.671	1.889	0.415	0.671	NaN	NaN	NaN	1.986	0.07	0.628
1044	5.22	NaN	NaN	NaN	NaN	NaN	NaN	1.98	0.855	0.338	NaN	NaN	NaN	1.898	0.526	0.323	1.902	0.458	0.317	1.908	0.314	0.246	1.851	0.084	0.276	1.752	0.022	0.209	NaN	NaN	NaN	NaN	NaN	NaN	1.856	0.621	0.73	1.863	0.494	0.671	1.89	0.415	0.671	NaN	NaN	NaN	1.986	0.07	0.628
1045	5.225	NaN	NaN	NaN	NaN	NaN	NaN	1.979	0.855	0.338	NaN	NaN	NaN	1.898	0.527	0.323	1.901	0.458	0.316	1.908	0.314	0.246	1.851	0.084	0.276	1.751	0.023	0.209	NaN	NaN	NaN	NaN	NaN	NaN	1.856	0.621	0.73	1.863	0.494	0.671	1.89	0.416	0.671	NaN	NaN	NaN	1.986	0.07	0.628
1046	5.23	NaN	NaN	NaN	NaN	NaN	NaN	1.978	0.855	0.338	NaN	NaN	NaN	1.9	0.53	0.322	1.9	0.458	0.316	1.907	0.314	0.245	1.851	0.084	0.276	1.752	0.022	0.209	NaN	NaN	NaN	NaN	NaN	NaN	1.856	0.621	0.73	1.863	0.494	0.671	1.89	0.416	0.671	NaN	NaN	NaN	1.986	0.07	0.628
1047	5.235	NaN	NaN	NaN	NaN	NaN	NaN	1.977	0.855	0.338	NaN	NaN	NaN	1.9	0.53	0.322	1.899	0.458	0.315	1.907	0.314	0.244	1.851	0.084	0.275	1.753	0.021	0.209	NaN	NaN	NaN	NaN	NaN	NaN	1.856	0.621	0.729	1.864	0.494	0.671	1.89	0.416	0.671	NaN	NaN	NaN	1.986	0.07	0.628
1048	5.24	NaN	NaN	NaN	NaN	NaN	NaN	1.977	0.856	0.338	NaN	NaN	NaN	1.899	0.531	0.321	1.898	0.458	0.315	1.906	0.314	0.243	1.851	0.084	0.275	1.754	0.021	0.209	NaN	NaN	NaN	NaN	NaN	NaN	1.856	0.622	0.73	1.864	0.495	0.671	1.89	0.416	0.671	NaN	NaN	NaN	1.986	0.07	0.628
1049	5.245	NaN	NaN	NaN	NaN	NaN	NaN	1.976	0.856	0.338	NaN	NaN	NaN	1.898	0.531	0.321	1.897	0.458	0.314	1.904	0.315	0.242	1.851	0.084	0.275	1.754	0.021	0.209	NaN	NaN	NaN	NaN	NaN	NaN	1.858	0.623	0.73	1.864	0.495	0.671	1.891	0.416	0.671	NaN	NaN	NaN	1.986	0.07	0.628
1050	5.25	NaN	NaN	NaN	NaN	NaN	NaN	1.975	0.856	0.338	NaN	NaN	NaN	1.898	0.532	0.321	1.896	0.458	0.313	1.903	0.315	0.241	1.851	0.084	0.275	1.754	0.021	0.209	1.903	0.839	0.578	NaN	NaN	NaN	1.858	0.624	0.73	1.865	0.495	0.671	1.892	0.417	0.672	NaN	NaN	NaN	1.986	0.07	0.628
1051	5.255	NaN	NaN	NaN	NaN	NaN	NaN	1.975	0.856	0.337	NaN	NaN	NaN	1.896	0.532	0.32	1.895	0.458	0.312	1.901	0.315	0.24	1.851	0.084	0.275	1.754	0.021	0.209	1.903	0.839	0.578	NaN	NaN	NaN	1.858	0.624	0.73	1.865	0.496	0.671	1.892	0.417	0.672	NaN	NaN	NaN	1.986	0.069	0.628
1052	5.26	NaN	NaN	NaN	NaN	NaN	NaN	1.974	0.856	0.337	NaN	NaN	NaN	1.894	0.532	0.318	1.894	0.459	0.312	1.899	0.315	0.239	1.851	0.084	0.275	1.754	0.021	0.209	1.902	0.839	0.578	NaN	NaN	NaN	1.858	0.625	0.73	1.866	0.496	0.671	1.893	0.417	0.672	NaN	NaN	NaN	1.986	0.069	0.629
1053	5.265	NaN	NaN	NaN	NaN	NaN	NaN	1.973	0.856	0.337	NaN	NaN	NaN	1.892	0.532	0.317	1.893	0.459	0.311	1.897	0.315	0.238	1.851	0.084	0.275	1.754	0.021	0.209	1.902	0.839	0.578	NaN	NaN	NaN	1.858	0.625	0.73	1.866	0.496	0.671	1.893	0.417	0.672	NaN	NaN	NaN	1.986	0.069	0.629
1054	5.27	NaN	NaN	NaN	NaN	NaN	NaN	1.973	0.857	0.336	NaN	NaN	NaN	1.891	0.532	0.316	1.892	0.459	0.311	1.895	0.315	0.238	1.851	0.084	0.275	1.754	0.021	0.209	1.901	0.839	0.578	NaN	NaN	NaN	1.858	0.625	0.73	1.867	0.496	0.671	1.893	0.417	0.672	NaN	NaN	NaN	1.986	0.069	0.629
1055	5.275	NaN	NaN	NaN	NaN	NaN	NaN	1.972	0.857	0.336	NaN	NaN	NaN	1.89	0.532	0.316	1.89	0.459	0.31	1.893	0.315	0.237	1.851	0.084	0.275	1.753	0.021	0.209	1.9	0.84	0.578	NaN	NaN	NaN	1.858	0.625	0.73	1.868	0.497	0.671	1.894	0.417	0.672	NaN	NaN	NaN	1.986	0.069	0.629
1056	5.28	NaN	NaN	NaN	NaN	NaN	NaN	1.971	0.857	0.335	NaN	NaN	NaN	1.889	0.533	0.315	1.89	0.459	0.31	1.891	0.316	0.236	1.85	0.084	0.275	1.752	0.022	0.209	1.9	0.84	0.578	NaN	NaN	NaN	1.858	0.625	0.73	1.868	0.498	0.671	1.894	0.417	0.672	NaN	NaN	NaN	1.986	0.069	0.629
1057	5.285	NaN	NaN	NaN	NaN	NaN	NaN	1.97	0.858	0.335	NaN	NaN	NaN	1.888	0.533	0.315	1.889	0.46	0.31	1.889	0.316	0.236	1.85	0.084	0.275	1.751	0.022	0.209	NaN	NaN	NaN	NaN	NaN	NaN	1.858	0.625	0.73	1.868	0.498	0.671	1.894	0.417	0.672	NaN	NaN	NaN	1.986	0.069	0.629
1058	5.29	NaN	NaN	NaN	NaN	NaN	NaN	1.97	0.858	0.335	NaN	NaN	NaN	1.887	0.533	0.314	1.887	0.46	0.309	1.887	0.316	0.235	1.85	0.084	0.275	1.751	0.023	0.209	1.796	0.871	0.61	NaN	NaN	NaN	1.858	0.625	0.73	1.868	0.498	0.671	1.894	0.417	0.672	NaN	NaN	NaN	1.986	0.069	0.629
1059	5.295	NaN	NaN	NaN	NaN	NaN	NaN	1.969	0.858	0.334	1.946	0.647	0.295	1.886	0.533	0.314	1.886	0.46	0.309	1.886	0.317	0.235	1.85	0.084	0.275	1.751	0.023	0.209	1.796	0.871	0.61	NaN	NaN	NaN	1.858	0.625	0.73	1.868	0.498	0.671	1.895	0.418	0.672	NaN	NaN	NaN	1.986	0.069	0.629
1060	5.3	NaN	NaN	NaN	NaN	NaN	NaN	1.968	0.858	0.334	1.946	0.648	0.295	1.885	0.534	0.314	1.884	0.46	0.308	1.884	0.317	0.234	1.85	0.084	0.275	1.751	0.023	0.209	1.796	0.871	0.61	NaN	NaN	NaN	1.858	0.625	0.73	1.868	0.498	0.671	1.895	0.418	0.672	NaN	NaN	NaN	1.986	0.069	0.629
1061	5.305	NaN	NaN	NaN	NaN	NaN	NaN	1.967	0.858	0.334	1.947	0.649	0.293	1.883	0.533	0.313	1.882	0.46	0.308	1.883	0.318	0.234	1.85	0.085	0.275	1.751	0.023	0.209	1.796	0.871	0.61	NaN	NaN	NaN	1.858	0.625	0.73	1.868	0.498	0.671	1.895	0.418	0.672	NaN	NaN	NaN	1.986	0.069	0.629
1062	5.31	NaN	NaN	NaN	NaN	NaN	NaN	1.967	0.858	0.333	1.947	0.65	0.292	1.881	0.531	0.313	1.881	0.461	0.307	1.882	0.318	0.234	1.85	0.085	0.275	1.751	0.023	0.209	1.796	0.871	0.61	NaN	NaN	NaN	1.858	0.625	0.729	1.868	0.497	0.671	1.895	0.417	0.672	NaN	NaN	NaN	1.986	0.069	0.629
1063	5.315	NaN	NaN	NaN	NaN	NaN	NaN	1.966	0.858	0.333	1.946	0.65	0.291	1.879	0.53	0.313	1.88	0.461	0.307	1.882	0.318	0.234	1.85	0.085	0.275	1.752	0.022	0.209	1.796	0.871	0.61	NaN	NaN	NaN	1.858	0.625	0.729	1.867	0.496	0.67	1.894	0.417	0.672	NaN	NaN	NaN	1.986	0.069	0.629
1064	5.32	NaN	NaN	NaN	NaN	NaN	NaN	1.966	0.858	0.332	1.946	0.649	0.291	1.878	0.531	0.312	1.879	0.461	0.306	1.882	0.318	0.234	1.85	0.085	0.275	1.754	0.021	0.209	1.799	0.87	0.611	NaN	NaN	NaN	1.858	0.625	0.729	1.867	0.496	0.67	1.894	0.417	0.672	NaN	NaN	NaN	1.987	0.069	0.629
1065	5.325	NaN	NaN	NaN	NaN	NaN	NaN	1.965	0.858	0.332	1.946	0.649	0.29	1.878	0.532	0.311	1.878	0.461	0.306	1.882	0.318	0.234	1.85	0.085	0.275	1.754	0.021	0.209	1.805	0.869	0.612	NaN	NaN	NaN	1.858	0.625	0.729	1.867	0.496	0.671	1.895	0.417	0.673	NaN	NaN	NaN	1.986	0.069	0.629
1066	5.33	NaN	NaN	NaN	NaN	NaN	NaN	1.964	0.858	0.331	1.945	0.65	0.29	1.878	0.533	0.31	1.877	0.461	0.305	1.882	0.317	0.234	1.849	0.085	0.275	1.753	0.022	0.209	NaN	NaN	NaN	NaN	NaN	NaN	1.858	0.625	0.729	1.867	0.496	0.671	1.895	0.417	0.673	NaN	NaN	NaN	1.986	0.069	0.629
1067	5.335	NaN	NaN	NaN	NaN	NaN	NaN	1.964	0.858	0.331	1.945	0.649	0.289	1.877	0.533	0.31	1.876	0.461	0.305	1.883	0.317	0.234	1.849	0.085	0.275	1.753	0.022	0.209	NaN	NaN	NaN	NaN	NaN	NaN	1.858	0.625	0.729	1.867	0.496	0.671	1.895	0.418	0.673	NaN	NaN	NaN	1.986	0.069	0.629
1068	5.34	NaN	NaN	NaN	NaN	NaN	NaN	1.963	0.858	0.331	1.945	0.649	0.289	1.876	0.533	0.309	1.875	0.461	0.304	1.883	0.317	0.235	1.849	0.085	0.275	1.754	0.021	0.209	NaN	NaN	NaN	NaN	NaN	NaN	1.859	0.625	0.729	1.867	0.496	0.671	1.895	0.418	0.673	NaN	NaN	NaN	1.986	0.069	0.629
1069	5.345	NaN	NaN	NaN	NaN	NaN	NaN	1.963	0.857	0.331	1.945	0.648	0.289	1.875	0.533	0.309	1.875	0.461	0.304	1.884	0.317	0.235	1.849	0.085	0.275	1.754	0.021	0.209	NaN	NaN	NaN	NaN	NaN	NaN	1.859	0.625	0.729	1.867	0.496	0.671	1.894	0.418	0.673	NaN	NaN	NaN	1.986	0.069	0.629
1070	5.35	NaN	NaN	NaN	NaN	NaN	NaN	1.962	0.857	0.33	1.944	0.649	0.288	1.875	0.533	0.309	1.874	0.46	0.303	1.884	0.316	0.235	1.849	0.085	0.275	1.754	0.021	0.209	1.799	0.865	0.611	NaN	NaN	NaN	1.859	0.625	0.73	1.867	0.496	0.671	1.894	0.417	0.673	NaN	NaN	NaN	1.986	0.069	0.629
1071	5.355	NaN	NaN	NaN	NaN	NaN	NaN	1.962	0.857	0.33	1.943	0.649	0.288	1.875	0.534	0.31	1.874	0.461	0.303	1.885	0.316	0.235	1.849	0.084	0.275	1.754	0.021	0.209	1.799	0.865	0.611	NaN	NaN	NaN	1.859	0.625	0.73	1.867	0.496	0.671	1.894	0.417	0.673	NaN	NaN	NaN	1.986	0.069	0.629
1072	5.36	NaN	NaN	NaN	NaN	NaN	NaN	1.961	0.857	0.329	1.943	0.648	0.287	1.875	0.534	0.309	1.874	0.461	0.303	1.886	0.316	0.236	1.849	0.084	0.275	1.753	0.021	0.209	1.799	0.865	0.611	NaN	NaN	NaN	1.859	0.625	0.73	1.867	0.496	0.671	1.894	0.417	0.673	NaN	NaN	NaN	1.986	0.069	0.629
1073	5.365	NaN	NaN	NaN	NaN	NaN	NaN	1.961	0.857	0.329	1.942	0.648	0.287	1.873	0.533	0.309	1.874	0.461	0.302	1.886	0.316	0.236	1.849	0.084	0.275	1.752	0.022	0.209	1.798	0.865	0.611	NaN	NaN	NaN	1.86	0.625	0.73	1.867	0.496	0.671	1.894	0.418	0.673	NaN	NaN	NaN	1.986	0.069	0.629
1074	5.37	NaN	NaN	NaN	NaN	NaN	NaN	1.961	0.857	0.329	1.941	0.647	0.286	1.869	0.531	0.307	1.874	0.461	0.301	1.887	0.316	0.236	1.849	0.084	0.275	1.752	0.023	0.209	1.797	0.865	0.611	NaN	NaN	NaN	1.86	0.625	0.73	1.867	0.496	0.671	1.894	0.417	0.673	NaN	NaN	NaN	1.986	0.069	0.629
1075	5.375	NaN	NaN	NaN	NaN	NaN	NaN	1.96	0.856	0.328	1.94	0.646	0.286	1.867	0.53	0.306	1.872	0.461	0.3	1.887	0.316	0.236	1.849	0.084	0.275	1.751	0.023	0.209	1.797	0.865	0.611	NaN	NaN	NaN	1.86	0.625	0.73	1.866	0.496	0.671	1.894	0.417	0.673	NaN	NaN	NaN	1.986	0.069	0.629
1076	5.38	NaN	NaN	NaN	NaN	NaN	NaN	1.96	0.856	0.328	1.939	0.646	0.286	1.866	0.53	0.306	1.872	0.461	0.3	1.887	0.316	0.236	1.849	0.084	0.275	1.751	0.023	0.209	1.796	0.865	0.611	NaN	NaN	NaN	1.86	0.625	0.73	1.866	0.496	0.671	1.894	0.417	0.673	NaN	NaN	NaN	1.986	0.069	0.629
1077	5.385	NaN	NaN	NaN	NaN	NaN	NaN	1.959	0.856	0.327	1.939	0.646	0.285	1.865	0.53	0.305	1.869	0.461	0.299	1.887	0.316	0.235	1.849	0.084	0.275	1.751	0.023	0.209	1.795	0.865	0.611	NaN	NaN	NaN	1.86	0.625	0.73	1.866	0.496	0.671	1.894	0.417	0.673	NaN	NaN	NaN	1.986	0.069	0.629
1078	5.39	NaN	NaN	NaN	NaN	NaN	NaN	1.959	0.856	0.327	1.939	0.647	0.285	1.865	0.531	0.304	1.868	0.461	0.298	1.886	0.316	0.235	1.849	0.084	0.275	1.751	0.023	0.209	1.794	0.865	0.611	NaN	NaN	NaN	1.86	0.625	0.73	1.866	0.496	0.671	1.894	0.417	0.673	NaN	NaN	NaN	1.986	0.069	0.629
1079	5.395	NaN	NaN	NaN	NaN	NaN	NaN	1.959	0.855	0.326	1.938	0.647	0.284	1.864	0.532	0.303	1.867	0.461	0.298	1.885	0.316	0.234	1.849	0.084	0.275	1.751	0.023	0.209	1.794	0.865	0.611	NaN	NaN	NaN	1.86	0.625	0.73	1.866	0.496	0.671	1.893	0.418	0.673	NaN	NaN	NaN	1.986	0.069	0.629
1080	5.4	NaN	NaN	NaN	NaN	NaN	NaN	1.958	0.855	0.326	1.937	0.647	0.284	1.863	0.532	0.303	1.866	0.461	0.297	1.884	0.315	0.233	1.848	0.084	0.275	1.751	0.023	0.209	1.794	0.865	0.611	NaN	NaN	NaN	1.86	0.625	0.73	1.866	0.496	0.671	1.893	0.418	0.673	NaN	NaN	NaN	1.986	0.069	0.629
1081	5.405	NaN	NaN	NaN	NaN	NaN	NaN	1.958	0.855	0.325	1.937	0.647	0.284	1.862	0.533	0.303	1.865	0.46	0.296	1.883	0.315	0.232	1.848	0.084	0.275	1.751	0.023	0.209	NaN	NaN	NaN	NaN	NaN	NaN	1.86	0.625	0.73	1.866	0.496	0.671	1.893	0.418	0.673	NaN	NaN	NaN	1.986	0.069	0.629
1082	5.41	NaN	NaN	NaN	NaN	NaN	NaN	1.957	0.855	0.325	1.935	0.646	0.283	1.861	0.533	0.302	1.863	0.461	0.295	1.881	0.316	0.232	1.848	0.084	0.275	1.751	0.023	0.209	NaN	NaN	NaN	NaN	NaN	NaN	1.859	0.625	0.729	1.866	0.496	0.671	1.893	0.418	0.673	NaN	NaN	NaN	1.986	0.069	0.629
1083	5.415	NaN	NaN	NaN	NaN	NaN	NaN	1.957	0.855	0.325	1.934	0.645	0.283	1.861	0.534	0.303	1.861	0.461	0.294	1.88	0.316	0.231	1.848	0.085	0.275	1.751	0.023	0.209	1.79	0.866	0.61	NaN	NaN	NaN	1.859	0.625	0.729	1.865	0.496	0.671	1.893	0.418	0.673	NaN	NaN	NaN	1.986	0.069	0.629
1084	5.42	NaN	NaN	NaN	NaN	NaN	NaN	1.956	0.854	0.325	1.933	0.644	0.282	1.859	0.533	0.302	1.86	0.461	0.294	1.878	0.316	0.23	1.848	0.085	0.275	1.751	0.023	0.209	NaN	NaN	NaN	NaN	NaN	NaN	1.859	0.625	0.729	1.865	0.496	0.671	1.893	0.418	0.673	NaN	NaN	NaN	1.986	0.069	0.629
1085	5.425	NaN	NaN	NaN	NaN	NaN	NaN	1.955	0.854	0.324	1.932	0.644	0.282	1.855	0.531	0.3	1.86	0.462	0.294	1.876	0.316	0.229	1.848	0.085	0.275	1.751	0.023	0.209	NaN	NaN	NaN	NaN	NaN	NaN	1.858	0.625	0.729	1.865	0.496	0.671	1.892	0.418	0.673	NaN	NaN	NaN	1.986	0.069	0.629
1086	5.43	NaN	NaN	NaN	NaN	NaN	NaN	1.955	0.854	0.324	1.93	0.644	0.281	1.853	0.531	0.299	1.858	0.462	0.293	1.874	0.316	0.229	1.848	0.085	0.275	1.751	0.023	0.209	1.79	0.865	0.609	NaN	NaN	NaN	1.858	0.625	0.729	1.865	0.496	0.671	1.892	0.418	0.673	NaN	NaN	NaN	1.986	0.069	0.629
1087	5.435	NaN	NaN	NaN	NaN	NaN	NaN	1.954	0.853	0.324	1.929	0.644	0.281	1.852	0.531	0.298	1.857	0.462	0.292	1.873	0.316	0.228	1.848	0.085	0.275	1.751	0.023	0.209	1.79	0.865	0.609	NaN	NaN	NaN	1.858	0.624	0.729	1.865	0.496	0.671	1.892	0.418	0.673	NaN	NaN	NaN	1.986	0.069	0.629
1088	5.44	NaN	NaN	NaN	NaN	NaN	NaN	1.953	0.853	0.324	1.928	0.644	0.28	1.85	0.531	0.298	1.854	0.462	0.291	1.871	0.316	0.226	1.847	0.085	0.275	1.751	0.023	0.209	1.79	0.865	0.609	NaN	NaN	NaN	1.858	0.624	0.729	1.865	0.496	0.671	1.892	0.418	0.673	NaN	NaN	NaN	1.986	0.069	0.629
1089	5.445	NaN	NaN	NaN	NaN	NaN	NaN	1.952	0.853	0.323	1.927	0.644	0.28	1.849	0.532	0.297	1.852	0.462	0.291	1.869	0.316	0.225	1.847	0.085	0.275	1.751	0.023	0.209	1.79	0.865	0.609	NaN	NaN	NaN	1.858	0.624	0.729	1.865	0.495	0.671	1.892	0.418	0.673	NaN	NaN	NaN	1.986	0.069	0.629
1090	5.45	NaN	NaN	NaN	NaN	NaN	NaN	1.952	0.853	0.323	1.925	0.644	0.28	1.848	0.532	0.296	1.85	0.461	0.29	1.867	0.316	0.225	1.847	0.085	0.275	1.751	0.023	0.209	1.79	0.865	0.608	NaN	NaN	NaN	1.858	0.624	0.728	1.865	0.495	0.67	1.892	0.418	0.672	NaN	NaN	NaN	1.987	0.069	0.629
1091	5.455	NaN	NaN	NaN	NaN	NaN	NaN	1.951	0.852	0.323	1.924	0.644	0.279	1.846	0.532	0.296	1.848	0.461	0.29	1.866	0.316	0.225	1.847	0.085	0.275	1.751	0.023	0.209	1.79	0.865	0.608	NaN	NaN	NaN	1.858	0.624	0.728	1.865	0.495	0.67	1.892	0.418	0.672	NaN	NaN	NaN	1.987	0.069	0.629
1092	5.46	NaN	NaN	NaN	NaN	NaN	NaN	1.95	0.852	0.322	1.922	0.644	0.278	1.845	0.533	0.296	1.846	0.461	0.289	1.864	0.316	0.224	1.847	0.085	0.275	1.751	0.023	0.209	1.79	0.864	0.608	NaN	NaN	NaN	1.858	0.624	0.728	1.865	0.495	0.67	1.892	0.418	0.672	NaN	NaN	NaN	1.987	0.069	0.629
1093	5.465	NaN	NaN	NaN	NaN	NaN	NaN	1.95	0.852	0.322	1.921	0.643	0.277	1.844	0.533	0.295	1.845	0.461	0.288	1.862	0.316	0.224	1.847	0.085	0.275	1.751	0.023	0.209	1.79	0.864	0.608	NaN	NaN	NaN	1.858	0.624	0.728	1.864	0.495	0.67	1.892	0.418	0.672	NaN	NaN	NaN	1.987	0.069	0.629
1094	5.47	NaN	NaN	NaN	NaN	NaN	NaN	1.949	0.851	0.322	1.919	0.643	0.277	1.842	0.533	0.294	1.844	0.461	0.288	1.861	0.315	0.223	1.846	0.084	0.274	1.752	0.022	0.209	1.79	0.864	0.608	NaN	NaN	NaN	1.858	0.624	0.728	1.864	0.495	0.669	1.892	0.418	0.672	NaN	NaN	NaN	1.987	0.069	0.629
1095	5.475	NaN	NaN	NaN	NaN	NaN	NaN	1.948	0.851	0.321	1.918	0.642	0.276	1.841	0.533	0.293	1.842	0.461	0.287	1.86	0.316	0.223	1.847	0.085	0.275	1.753	0.022	0.209	1.79	0.864	0.608	NaN	NaN	NaN	1.858	0.624	0.728	1.864	0.495	0.67	1.892	0.418	0.672	NaN	NaN	NaN	1.987	0.069	0.629
1096	5.48	NaN	NaN	NaN	NaN	NaN	NaN	1.947	0.851	0.321	1.916	0.642	0.276	1.839	0.533	0.293	1.841	0.461	0.287	1.859	0.316	0.223	1.847	0.085	0.275	1.752	0.022	0.209	1.791	0.864	0.608	NaN	NaN	NaN	1.858	0.624	0.727	1.864	0.495	0.67	1.891	0.417	0.672	NaN	NaN	NaN	1.987	0.069	0.629
1097	5.485	NaN	NaN	NaN	NaN	NaN	NaN	1.947	0.85	0.321	1.915	0.643	0.275	1.838	0.533	0.292	1.839	0.461	0.286	1.858	0.316	0.222	1.847	0.085	0.275	1.752	0.023	0.209	1.791	0.864	0.608	NaN	NaN	NaN	1.858	0.624	0.727	1.864	0.495	0.67	1.89	0.416	0.671	NaN	NaN	NaN	1.987	0.069	0.629
1098	5.49	NaN	NaN	NaN	NaN	NaN	NaN	1.946	0.849	0.321	1.913	0.643	0.274	1.836	0.533	0.291	1.838	0.461	0.286	1.858	0.316	0.222	1.846	0.085	0.275	1.751	0.023	0.209	NaN	NaN	NaN	NaN	NaN	NaN	1.858	0.624	0.727	1.864	0.495	0.669	1.89	0.416	0.67	NaN	NaN	NaN	1.987	0.069	0.629
1099	5.495	NaN	NaN	NaN	NaN	NaN	NaN	1.945	0.849	0.321	1.911	0.643	0.274	1.835	0.533	0.291	1.837	0.461	0.286	1.857	0.316	0.222	1.846	0.085	0.275	1.751	0.023	0.209	NaN	NaN	NaN	NaN	NaN	NaN	1.858	0.624	0.727	1.864	0.495	0.669	1.89	0.416	0.67	NaN	NaN	NaN	1.987	0.069	0.629
1100	5.5	NaN	NaN	NaN	NaN	NaN	NaN	1.944	0.849	0.32	1.91	0.643	0.273	1.834	0.533	0.29	1.836	0.461	0.285	1.857	0.316	0.222	1.846	0.084	0.274	1.751	0.023	0.209	NaN	NaN	NaN	NaN	NaN	NaN	1.858	0.624	0.726	1.864	0.495	0.669	1.89	0.415	0.67	NaN	NaN	NaN	1.987	0.069	0.629
1101	5.505	NaN	NaN	NaN	NaN	NaN	NaN	1.943	0.848	0.32	1.909	0.643	0.273	1.832	0.533	0.289	1.835	0.461	0.285	1.856	0.316	0.221	1.846	0.084	0.275	1.751	0.023	0.209	NaN	NaN	NaN	NaN	NaN	NaN	1.858	0.624	0.726	1.864	0.495	0.669	1.89	0.415	0.67	NaN	NaN	NaN	1.987	0.069	0.629
1102	5.51	NaN	NaN	NaN	NaN	NaN	NaN	1.942	0.848	0.32	1.908	0.644	0.272	1.831	0.533	0.289	1.833	0.461	0.284	1.856	0.316	0.221	1.846	0.084	0.274	1.752	0.023	0.209	1.801	0.859	0.612	NaN	NaN	NaN	1.858	0.624	0.726	1.864	0.495	0.669	1.89	0.415	0.67	NaN	NaN	NaN	1.987	0.069	0.629
1103	5.515	NaN	NaN	NaN	NaN	NaN	NaN	1.941	0.848	0.319	1.907	0.644	0.271	1.829	0.534	0.289	1.832	0.46	0.283	1.855	0.316	0.221	1.846	0.084	0.274	1.752	0.022	0.209	1.801	0.859	0.612	NaN	NaN	NaN	1.858	0.624	0.726	1.865	0.496	0.669	1.89	0.415	0.67	NaN	NaN	NaN	1.987	0.069	0.629
1104	5.52	NaN	NaN	NaN	NaN	NaN	NaN	1.941	0.847	0.319	1.905	0.644	0.271	1.828	0.534	0.289	1.831	0.46	0.283	1.855	0.315	0.221	1.845	0.084	0.274	1.753	0.022	0.209	1.801	0.859	0.612	NaN	NaN	NaN	1.858	0.624	0.726	1.865	0.496	0.669	1.889	0.415	0.67	NaN	NaN	NaN	1.987	0.069	0.629
1105	5.525	NaN	NaN	NaN	NaN	NaN	NaN	1.94	0.847	0.318	1.903	0.643	0.271	1.827	0.534	0.289	1.83	0.46	0.282	1.854	0.315	0.22	1.845	0.084	0.274	1.752	0.022	0.209	1.799	0.859	0.612	NaN	NaN	NaN	1.858	0.624	0.726	1.864	0.496	0.669	1.889	0.415	0.67	NaN	NaN	NaN	1.987	0.069	0.629
1106	5.53	NaN	NaN	NaN	NaN	NaN	NaN	1.939	0.847	0.318	1.901	0.642	0.271	1.827	0.534	0.289	1.829	0.461	0.282	1.853	0.315	0.22	1.845	0.084	0.274	1.752	0.023	0.209	1.794	0.86	0.611	NaN	NaN	NaN	1.858	0.624	0.726	1.864	0.496	0.669	1.889	0.415	0.67	NaN	NaN	NaN	1.987	0.069	0.629
1107	5.535	NaN	NaN	NaN	NaN	NaN	NaN	1.938	0.846	0.318	1.9	0.641	0.27	1.826	0.534	0.29	1.828	0.461	0.282	1.853	0.315	0.22	1.845	0.084	0.274	1.751	0.023	0.209	1.793	0.86	0.61	NaN	NaN	NaN	1.858	0.624	0.726	1.864	0.496	0.669	1.889	0.415	0.67	NaN	NaN	NaN	1.987	0.069	0.629
1108	5.54	NaN	NaN	NaN	NaN	NaN	NaN	1.937	0.846	0.317	1.899	0.641	0.27	1.824	0.534	0.289	1.827	0.461	0.281	1.852	0.315	0.219	1.845	0.084	0.274	1.752	0.022	0.209	1.794	0.86	0.611	NaN	NaN	NaN	1.858	0.624	0.726	1.864	0.496	0.669	1.889	0.415	0.67	NaN	NaN	NaN	1.987	0.069	0.629
1109	5.545	NaN	NaN	NaN	NaN	NaN	NaN	1.937	0.846	0.317	1.897	0.641	0.27	1.821	0.533	0.288	1.826	0.461	0.281	1.852	0.315	0.219	1.845	0.084	0.274	1.754	0.021	0.209	1.799	0.859	0.612	NaN	NaN	NaN	1.858	0.624	0.726	1.864	0.496	0.669	1.889	0.415	0.67	NaN	NaN	NaN	1.987	0.069	0.629
1110	5.55	NaN	NaN	NaN	NaN	NaN	NaN	1.935	0.845	0.317	1.896	0.641	0.269	1.819	0.533	0.288	1.825	0.462	0.281	1.852	0.315	0.219	1.845	0.084	0.274	1.754	0.021	0.209	1.801	0.859	0.612	NaN	NaN	NaN	1.858	0.624	0.726	1.864	0.496	0.669	1.889	0.416	0.67	NaN	NaN	NaN	1.987	0.068	0.629
1111	5.555	NaN	NaN	NaN	NaN	NaN	NaN	1.935	0.845	0.316	1.895	0.641	0.269	1.818	0.533	0.287	1.823	0.462	0.28	1.851	0.316	0.219	1.845	0.084	0.274	1.754	0.021	0.209	1.801	0.859	0.612	NaN	NaN	NaN	1.858	0.624	0.726	1.863	0.496	0.669	1.889	0.416	0.67	NaN	NaN	NaN	1.987	0.068	0.629
1112	5.56	NaN	NaN	NaN	NaN	NaN	NaN	1.934	0.844	0.316	1.894	0.641	0.269	1.816	0.533	0.287	1.822	0.462	0.28	1.851	0.316	0.219	1.845	0.084	0.274	1.754	0.021	0.209	1.801	0.859	0.612	NaN	NaN	NaN	1.858	0.624	0.725	1.862	0.495	0.669	1.889	0.416	0.67	NaN	NaN	NaN	1.987	0.069	0.629
1113	5.565	NaN	NaN	NaN	NaN	NaN	NaN	1.933	0.844	0.316	1.893	0.641	0.268	1.815	0.533	0.286	1.82	0.461	0.28	1.85	0.316	0.219	1.844	0.084	0.275	1.754	0.022	0.209	1.801	0.859	0.612	NaN	NaN	NaN	1.858	0.624	0.725	1.862	0.496	0.669	1.889	0.416	0.67	NaN	NaN	NaN	1.987	0.068	0.629
1114	5.57	NaN	NaN	NaN	NaN	NaN	NaN	1.932	0.844	0.315	1.892	0.641	0.268	1.814	0.533	0.286	1.819	0.461	0.28	1.849	0.316	0.219	1.844	0.084	0.275	1.753	0.022	0.209	1.8	0.859	0.612	NaN	NaN	NaN	1.858	0.624	0.725	1.863	0.496	0.669	1.889	0.416	0.67	NaN	NaN	NaN	1.987	0.069	0.629
1115	5.575	NaN	NaN	NaN	NaN	NaN	NaN	1.932	0.844	0.314	1.891	0.641	0.268	1.813	0.533	0.285	1.818	0.461	0.28	1.848	0.316	0.219	1.844	0.084	0.275	1.752	0.022	0.209	1.8	0.859	0.612	NaN	NaN	NaN	1.857	0.624	0.725	1.863	0.496	0.669	1.889	0.416	0.67	NaN	NaN	NaN	1.987	0.068	0.629
1116	5.58	NaN	NaN	NaN	NaN	NaN	NaN	1.931	0.843	0.314	1.89	0.641	0.267	1.812	0.533	0.285	1.816	0.461	0.28	1.847	0.316	0.219	1.844	0.084	0.275	1.752	0.022	0.209	1.801	0.858	0.612	NaN	NaN	NaN	1.857	0.624	0.725	1.864	0.497	0.669	1.889	0.416	0.67	NaN	NaN	NaN	1.987	0.068	0.629
1117	5.585	NaN	NaN	NaN	NaN	NaN	NaN	1.93	0.843	0.314	1.889	0.641	0.266	1.81	0.533	0.284	1.815	0.461	0.28	1.846	0.317	0.219	1.844	0.084	0.275	1.752	0.022	0.209	1.801	0.858	0.613	NaN	NaN	NaN	1.857	0.624	0.725	1.864	0.497	0.669	1.889	0.416	0.67	NaN	NaN	NaN	1.987	0.068	0.629
1118	5.59	NaN	NaN	NaN	NaN	NaN	NaN	1.929	0.843	0.313	1.887	0.64	0.266	1.809	0.533	0.284	1.814	0.461	0.279	1.845	0.317	0.219	1.844	0.084	0.275	1.752	0.022	0.209	NaN	NaN	NaN	NaN	NaN	NaN	1.857	0.624	0.725	1.863	0.497	0.669	1.889	0.416	0.67	NaN	NaN	NaN	1.987	0.068	0.63
1119	5.595	NaN	NaN	NaN	NaN	NaN	NaN	1.928	0.843	0.313	1.885	0.639	0.266	1.807	0.533	0.284	1.812	0.461	0.279	1.844	0.317	0.218	1.843	0.084	0.275	1.752	0.022	0.209	NaN	NaN	NaN	NaN	NaN	NaN	1.857	0.624	0.724	1.863	0.497	0.669	1.889	0.416	0.67	NaN	NaN	NaN	1.987	0.068	0.629
1120	5.6	NaN	NaN	NaN	NaN	NaN	NaN	1.927	0.842	0.312	1.884	0.638	0.266	1.805	0.532	0.284	1.811	0.461	0.279	1.843	0.317	0.218	1.843	0.085	0.275	1.752	0.022	0.209	1.785	0.859	0.607	NaN	NaN	NaN	1.856	0.625	0.724	1.863	0.497	0.669	1.889	0.416	0.67	NaN	NaN	NaN	1.987	0.068	0.629
1121	5.605	NaN	NaN	NaN	NaN	NaN	NaN	1.926	0.842	0.311	1.883	0.638	0.266	1.804	0.532	0.284	1.81	0.461	0.278	1.842	0.317	0.218	1.843	0.085	0.275	1.752	0.022	0.209	1.785	0.859	0.607	NaN	NaN	NaN	1.856	0.625	0.724	1.863	0.497	0.669	1.889	0.416	0.67	NaN	NaN	NaN	1.987	0.069	0.63
1122	5.61	NaN	NaN	NaN	NaN	NaN	NaN	1.925	0.842	0.311	1.882	0.638	0.265	1.802	0.532	0.284	1.808	0.461	0.278	1.841	0.317	0.218	1.843	0.085	0.275	1.752	0.022	0.209	1.785	0.858	0.607	NaN	NaN	NaN	1.856	0.625	0.724	1.863	0.497	0.668	1.889	0.416	0.67	NaN	NaN	NaN	1.987	0.069	0.63
1123	5.615	NaN	NaN	NaN	NaN	NaN	NaN	1.925	0.842	0.31	1.881	0.638	0.265	1.801	0.532	0.284	1.807	0.461	0.277	1.839	0.317	0.217	1.842	0.085	0.274	1.752	0.022	0.209	1.785	0.858	0.606	NaN	NaN	NaN	1.856	0.625	0.724	1.863	0.497	0.668	1.889	0.416	0.669	NaN	NaN	NaN	1.987	0.069	0.63
1124	5.62	NaN	NaN	NaN	NaN	NaN	NaN	1.924	0.842	0.31	1.879	0.638	0.265	1.8	0.532	0.284	1.806	0.461	0.277	1.838	0.317	0.217	1.842	0.085	0.274	1.752	0.022	0.209	1.786	0.858	0.606	NaN	NaN	NaN	1.856	0.625	0.724	1.863	0.497	0.668	1.889	0.416	0.669	NaN	NaN	NaN	1.987	0.069	0.629
1125	5.625	NaN	NaN	NaN	NaN	NaN	NaN	1.923	0.841	0.309	1.878	0.637	0.264	1.798	0.532	0.284	1.805	0.461	0.277	1.837	0.317	0.217	1.842	0.085	0.274	1.752	0.022	0.209	1.786	0.858	0.606	NaN	NaN	NaN	1.855	0.625	0.724	1.863	0.497	0.668	1.889	0.416	0.669	NaN	NaN	NaN	1.987	0.069	0.629
1126	5.63	NaN	NaN	NaN	NaN	NaN	NaN	1.921	0.841	0.309	1.877	0.636	0.264	1.797	0.533	0.283	1.803	0.461	0.277	1.837	0.317	0.217	1.842	0.085	0.274	1.752	0.022	0.209	1.785	0.858	0.605	NaN	NaN	NaN	1.855	0.625	0.723	1.863	0.497	0.667	1.889	0.416	0.669	NaN	NaN	NaN	1.987	0.069	0.629
1127	5.635	NaN	NaN	NaN	NaN	NaN	NaN	1.921	0.841	0.308	1.876	0.636	0.264	1.796	0.533	0.283	1.802	0.461	0.277	1.836	0.317	0.217	1.842	0.085	0.274	1.752	0.022	0.209	1.784	0.858	0.604	NaN	NaN	NaN	1.855	0.625	0.723	1.863	0.497	0.667	1.889	0.416	0.669	NaN	NaN	NaN	1.987	0.069	0.629
1128	5.64	NaN	NaN	NaN	NaN	NaN	NaN	1.92	0.841	0.307	1.875	0.637	0.263	1.795	0.533	0.283	1.801	0.461	0.277	1.835	0.317	0.217	1.842	0.085	0.274	1.752	0.022	0.209	NaN	NaN	NaN	NaN	NaN	NaN	1.854	0.625	0.723	1.862	0.497	0.667	1.889	0.417	0.669	NaN	NaN	NaN	1.987	0.069	0.629
1129	5.645	NaN	NaN	NaN	NaN	NaN	NaN	1.919	0.841	0.307	1.874	0.637	0.262	1.795	0.534	0.283	1.8	0.46	0.277	1.834	0.317	0.216	1.842	0.085	0.274	1.752	0.022	0.209	NaN	NaN	NaN	NaN	NaN	NaN	1.854	0.625	0.722	1.862	0.497	0.666	1.89	0.418	0.67	NaN	NaN	NaN	1.987	0.069	0.629
1130	5.65	NaN	NaN	NaN	NaN	NaN	NaN	1.918	0.841	0.306	1.873	0.637	0.262	1.794	0.534	0.283	1.799	0.46	0.277	1.833	0.317	0.216	1.842	0.085	0.274	1.752	0.022	0.209	NaN	NaN	NaN	NaN	NaN	NaN	1.854	0.625	0.722	1.862	0.497	0.666	1.89	0.419	0.669	NaN	NaN	NaN	1.987	0.069	0.629
1131	5.655	NaN	NaN	NaN	NaN	NaN	NaN	1.917	0.841	0.306	1.871	0.636	0.261	1.793	0.534	0.282	1.798	0.46	0.277	1.833	0.317	0.216	1.842	0.086	0.274	1.752	0.022	0.209	1.792	0.856	0.606	NaN	NaN	NaN	1.854	0.625	0.721	1.862	0.497	0.666	1.89	0.419	0.669	NaN	NaN	NaN	1.987	0.069	0.629
1132	5.66	NaN	NaN	NaN	NaN	NaN	NaN	1.916	0.841	0.306	1.87	0.636	0.261	1.792	0.534	0.282	1.797	0.46	0.276	1.832	0.317	0.216	1.842	0.086	0.274	1.752	0.022	0.209	1.792	0.856	0.606	NaN	NaN	NaN	1.854	0.626	0.721	1.861	0.496	0.665	1.89	0.419	0.669	NaN	NaN	NaN	1.987	0.069	0.629
1133	5.665	NaN	NaN	NaN	NaN	NaN	NaN	1.915	0.84	0.305	1.869	0.636	0.26	1.792	0.535	0.282	1.796	0.46	0.276	1.832	0.317	0.216	1.842	0.085	0.274	1.752	0.022	0.209	1.792	0.856	0.606	NaN	NaN	NaN	1.854	0.626	0.721	1.86	0.496	0.665	1.89	0.419	0.669	NaN	NaN	NaN	1.987	0.069	0.629
1134	5.67	NaN	NaN	NaN	NaN	NaN	NaN	1.914	0.841	0.304	1.869	0.636	0.26	1.792	0.535	0.283	1.796	0.46	0.276	1.831	0.316	0.216	1.841	0.085	0.274	1.752	0.022	0.209	1.793	0.856	0.606	NaN	NaN	NaN	1.853	0.626	0.72	1.86	0.495	0.665	1.89	0.42	0.669	NaN	NaN	NaN	1.987	0.069	0.629
1135	5.675	NaN	NaN	NaN	NaN	NaN	NaN	1.913	0.841	0.303	1.868	0.636	0.26	1.792	0.535	0.283	1.795	0.46	0.275	1.831	0.316	0.215	1.841	0.085	0.274	1.752	0.022	0.209	1.794	0.856	0.606	NaN	NaN	NaN	1.853	0.625	0.72	1.859	0.495	0.664	1.89	0.42	0.668	NaN	NaN	NaN	1.987	0.069	0.629
1136	5.68	NaN	NaN	NaN	NaN	NaN	NaN	1.913	0.841	0.303	1.867	0.637	0.259	1.79	0.534	0.282	1.795	0.461	0.275	1.83	0.316	0.215	1.841	0.085	0.274	1.752	0.022	0.209	1.796	0.855	0.606	NaN	NaN	NaN	1.852	0.625	0.719	1.859	0.495	0.664	1.89	0.42	0.667	NaN	NaN	NaN	1.987	0.069	0.629
1137	5.685	NaN	NaN	NaN	NaN	NaN	NaN	1.912	0.84	0.303	1.867	0.638	0.258	1.786	0.532	0.281	1.794	0.461	0.275	1.83	0.316	0.215	1.841	0.085	0.274	1.752	0.022	0.209	1.799	0.854	0.607	NaN	NaN	NaN	1.852	0.625	0.719	1.859	0.495	0.664	1.889	0.419	0.667	NaN	NaN	NaN	1.987	0.069	0.629
1138	5.69	NaN	NaN	NaN	NaN	NaN	NaN	1.911	0.84	0.302	1.865	0.637	0.258	1.785	0.531	0.282	1.794	0.46	0.274	1.83	0.316	0.215	1.841	0.085	0.274	1.752	0.022	0.209	1.8	0.853	0.607	NaN	NaN	NaN	1.852	0.625	0.719	1.859	0.496	0.664	1.888	0.418	0.666	NaN	NaN	NaN	1.987	0.069	0.629
1139	5.695	NaN	NaN	NaN	NaN	NaN	NaN	1.911	0.841	0.301	1.863	0.635	0.258	1.784	0.531	0.281	1.793	0.46	0.274	1.829	0.316	0.215	1.841	0.085	0.274	1.752	0.022	0.209	NaN	NaN	NaN	NaN	NaN	NaN	1.853	0.625	0.718	1.86	0.496	0.664	1.89	0.42	0.667	NaN	NaN	NaN	1.987	0.069	0.629
1140	5.7	NaN	NaN	NaN	NaN	NaN	NaN	1.91	0.84	0.3	1.862	0.635	0.258	1.784	0.531	0.281	1.792	0.46	0.273	1.829	0.316	0.214	1.841	0.085	0.274	1.752	0.022	0.209	NaN	NaN	NaN	NaN	NaN	NaN	1.853	0.625	0.718	1.859	0.495	0.663	1.89	0.421	0.667	NaN	NaN	NaN	1.987	0.069	0.629
1141	5.705	NaN	NaN	NaN	NaN	NaN	NaN	1.909	0.84	0.3	1.862	0.636	0.257	1.783	0.532	0.279	1.791	0.459	0.273	1.828	0.316	0.214	1.841	0.085	0.274	1.752	0.022	0.209	1.779	0.855	0.598	NaN	NaN	NaN	1.853	0.626	0.717	1.859	0.495	0.662	1.89	0.421	0.667	NaN	NaN	NaN	1.987	0.069	0.629
1142	5.71	NaN	NaN	NaN	NaN	NaN	NaN	1.908	0.84	0.299	1.862	0.636	0.257	1.783	0.532	0.278	1.79	0.459	0.272	1.828	0.316	0.214	1.841	0.085	0.274	1.752	0.022	0.209	1.78	0.855	0.598	NaN	NaN	NaN	1.853	0.626	0.717	1.859	0.495	0.662	1.89	0.421	0.667	NaN	NaN	NaN	1.987	0.069	0.629
1143	5.715	NaN	NaN	NaN	NaN	NaN	NaN	1.907	0.84	0.299	1.861	0.636	0.256	1.782	0.532	0.278	1.79	0.459	0.272	1.827	0.316	0.213	1.841	0.086	0.274	1.752	0.022	0.209	1.78	0.855	0.597	NaN	NaN	NaN	1.853	0.626	0.717	1.859	0.495	0.662	1.89	0.42	0.666	NaN	NaN	NaN	1.987	0.069	0.629
1144	5.72	NaN	NaN	NaN	NaN	NaN	NaN	1.907	0.84	0.298	1.861	0.637	0.255	1.781	0.532	0.277	1.789	0.459	0.272	1.826	0.316	0.213	1.841	0.086	0.274	1.752	0.022	0.209	1.78	0.855	0.597	NaN	NaN	NaN	1.853	0.626	0.716	1.859	0.495	0.662	1.888	0.418	0.665	NaN	NaN	NaN	1.987	0.069	0.629
1145	5.725	NaN	NaN	NaN	NaN	NaN	NaN	1.906	0.84	0.297	1.86	0.636	0.254	1.781	0.532	0.277	1.788	0.459	0.271	1.826	0.316	0.213	1.841	0.086	0.274	1.752	0.022	0.209	NaN	NaN	NaN	NaN	NaN	NaN	1.853	0.626	0.715	1.859	0.495	0.662	1.889	0.419	0.665	NaN	NaN	NaN	1.987	0.069	0.629
1146	5.73	NaN	NaN	NaN	NaN	NaN	NaN	1.905	0.839	0.296	1.858	0.635	0.254	1.78	0.533	0.277	1.787	0.459	0.271	1.825	0.316	0.213	1.841	0.086	0.274	1.752	0.022	0.209	NaN	NaN	NaN	NaN	NaN	NaN	1.853	0.626	0.715	1.859	0.495	0.661	1.889	0.419	0.665	NaN	NaN	NaN	1.987	0.069	0.629
1147	5.735	NaN	NaN	NaN	NaN	NaN	NaN	1.905	0.839	0.295	1.857	0.635	0.254	1.78	0.533	0.277	1.787	0.459	0.271	1.825	0.316	0.212	1.841	0.086	0.274	1.752	0.022	0.209	NaN	NaN	NaN	NaN	NaN	NaN	1.853	0.626	0.715	1.859	0.495	0.661	1.889	0.419	0.664	NaN	NaN	NaN	1.987	0.069	0.629
1148	5.74	NaN	NaN	NaN	NaN	NaN	NaN	1.904	0.839	0.295	1.857	0.635	0.253	1.778	0.532	0.276	1.786	0.459	0.27	1.825	0.316	0.212	1.841	0.086	0.274	1.752	0.022	0.209	NaN	NaN	NaN	NaN	NaN	NaN	1.853	0.625	0.715	1.858	0.495	0.66	1.889	0.419	0.664	NaN	NaN	NaN	1.987	0.069	0.629
1149	5.745	NaN	NaN	NaN	NaN	NaN	NaN	1.904	0.839	0.294	1.857	0.636	0.253	1.776	0.53	0.276	1.786	0.459	0.27	1.824	0.316	0.212	1.841	0.086	0.274	1.752	0.022	0.209	NaN	NaN	NaN	NaN	NaN	NaN	1.853	0.625	0.714	1.858	0.495	0.66	1.889	0.419	0.664	NaN	NaN	NaN	1.987	0.069	0.629
1150	5.75	NaN	NaN	NaN	NaN	NaN	NaN	1.903	0.839	0.293	1.856	0.637	0.252	1.776	0.53	0.275	1.785	0.459	0.269	1.823	0.316	0.211	1.841	0.086	0.274	1.752	0.022	0.209	NaN	NaN	NaN	NaN	NaN	NaN	1.853	0.625	0.714	1.858	0.495	0.659	1.888	0.419	0.664	NaN	NaN	NaN	1.987	0.069	0.629
1151	5.755	NaN	NaN	NaN	NaN	NaN	NaN	1.902	0.839	0.293	1.856	0.637	0.251	1.775	0.53	0.274	1.785	0.459	0.269	1.823	0.316	0.211	1.841	0.086	0.274	1.752	0.022	0.209	NaN	NaN	NaN	NaN	NaN	NaN	1.853	0.625	0.714	1.857	0.495	0.659	1.888	0.42	0.664	NaN	NaN	NaN	1.987	0.069	0.629
1152	5.76	NaN	NaN	NaN	NaN	NaN	NaN	1.901	0.839	0.292	1.855	0.637	0.25	1.774	0.53	0.273	1.784	0.459	0.268	1.822	0.315	0.211	1.841	0.086	0.274	1.752	0.022	0.209	NaN	NaN	NaN	NaN	NaN	NaN	1.853	0.626	0.713	1.858	0.495	0.659	1.888	0.42	0.664	NaN	NaN	NaN	1.987	0.069	0.629
1153	5.765	NaN	NaN	NaN	NaN	NaN	NaN	1.901	0.839	0.292	1.854	0.636	0.249	1.775	0.531	0.272	1.783	0.459	0.267	1.822	0.315	0.21	1.841	0.087	0.274	1.752	0.022	0.209	NaN	NaN	NaN	NaN	NaN	NaN	1.853	0.626	0.713	1.857	0.495	0.659	1.888	0.42	0.664	NaN	NaN	NaN	1.987	0.07	0.629
1154	5.77	NaN	NaN	NaN	NaN	NaN	NaN	1.901	0.839	0.291	1.853	0.636	0.249	1.774	0.531	0.272	1.783	0.459	0.266	1.821	0.315	0.209	1.841	0.086	0.274	1.752	0.022	0.209	1.781	0.854	0.593	NaN	NaN	NaN	1.853	0.626	0.712	1.857	0.495	0.659	1.888	0.42	0.663	NaN	NaN	NaN	1.987	0.07	0.629
1155	5.775	NaN	NaN	NaN	NaN	NaN	NaN	1.9	0.838	0.29	1.852	0.636	0.248	1.774	0.532	0.271	1.782	0.458	0.266	1.821	0.315	0.209	1.841	0.086	0.274	1.752	0.022	0.209	1.783	0.853	0.594	NaN	NaN	NaN	1.853	0.626	0.712	1.857	0.495	0.659	1.888	0.42	0.663	NaN	NaN	NaN	1.987	0.07	0.629
1156	5.78	NaN	NaN	NaN	NaN	NaN	NaN	1.899	0.838	0.289	1.851	0.636	0.247	1.773	0.532	0.27	1.782	0.458	0.265	1.821	0.315	0.209	1.841	0.086	0.273	1.752	0.022	0.209	1.784	0.853	0.594	NaN	NaN	NaN	1.853	0.626	0.711	1.857	0.495	0.658	1.887	0.42	0.663	NaN	NaN	NaN	1.987	0.07	0.629
1157	5.785	NaN	NaN	NaN	NaN	NaN	NaN	1.898	0.838	0.288	1.85	0.636	0.247	1.773	0.532	0.269	1.781	0.458	0.265	1.821	0.315	0.208	1.841	0.086	0.273	1.752	0.022	0.209	1.786	0.852	0.594	NaN	NaN	NaN	1.852	0.625	0.711	1.856	0.495	0.658	1.887	0.42	0.663	NaN	NaN	NaN	1.987	0.07	0.629
1158	5.79	NaN	NaN	NaN	NaN	NaN	NaN	1.898	0.839	0.288	1.849	0.635	0.246	1.772	0.532	0.269	1.781	0.458	0.265	1.82	0.314	0.208	1.841	0.086	0.273	1.752	0.022	0.209	1.79	0.851	0.594	NaN	NaN	NaN	1.852	0.625	0.71	1.856	0.495	0.657	1.887	0.42	0.663	NaN	NaN	NaN	1.987	0.07	0.629
1159	5.795	NaN	NaN	NaN	NaN	NaN	NaN	1.897	0.839	0.287	1.849	0.635	0.245	1.772	0.532	0.269	1.78	0.458	0.264	1.82	0.314	0.207	1.841	0.086	0.273	1.752	0.022	0.209	1.792	0.85	0.595	NaN	NaN	NaN	1.852	0.625	0.71	1.856	0.495	0.657	1.886	0.42	0.662	NaN	NaN	NaN	1.987	0.07	0.629
1160	5.8	NaN	NaN	NaN	NaN	NaN	NaN	1.897	0.839	0.286	1.848	0.635	0.244	1.771	0.532	0.268	1.78	0.458	0.263	1.82	0.314	0.207	1.841	0.087	0.273	1.752	0.022	0.209	1.793	0.849	0.595	NaN	NaN	NaN	1.851	0.626	0.71	1.856	0.495	0.656	1.886	0.42	0.662	NaN	NaN	NaN	1.987	0.07	0.629
1161	5.805	NaN	NaN	NaN	NaN	NaN	NaN	1.896	0.839	0.285	1.847	0.635	0.244	1.771	0.531	0.266	1.779	0.458	0.262	1.82	0.315	0.207	1.841	0.087	0.273	1.752	0.022	0.209	NaN	NaN	NaN	NaN	NaN	NaN	1.851	0.625	0.709	1.856	0.495	0.656	1.886	0.419	0.661	NaN	NaN	NaN	1.987	0.07	0.629
1162	5.81	NaN	NaN	NaN	NaN	NaN	NaN	1.895	0.839	0.285	1.846	0.635	0.243	1.77	0.531	0.265	1.779	0.458	0.261	1.819	0.314	0.206	1.841	0.087	0.274	1.752	0.022	0.209	1.773	0.855	0.587	NaN	NaN	NaN	1.85	0.625	0.709	1.856	0.496	0.656	1.885	0.418	0.66	NaN	NaN	NaN	1.987	0.07	0.629
1163	5.815	NaN	NaN	NaN	NaN	NaN	NaN	1.895	0.839	0.284	1.846	0.635	0.241	1.77	0.531	0.265	1.779	0.458	0.26	1.819	0.314	0.206	1.841	0.087	0.274	1.752	0.022	0.209	1.772	0.854	0.586	NaN	NaN	NaN	1.85	0.626	0.708	1.856	0.496	0.656	1.884	0.417	0.659	NaN	NaN	NaN	1.987	0.07	0.629
1164	5.82	NaN	NaN	NaN	NaN	NaN	NaN	1.894	0.839	0.283	1.845	0.635	0.24	1.769	0.531	0.264	1.778	0.457	0.26	1.818	0.314	0.205	1.841	0.087	0.274	1.752	0.022	0.209	1.781	0.852	0.588	NaN	NaN	NaN	1.85	0.626	0.708	1.855	0.496	0.655	1.884	0.417	0.659	NaN	NaN	NaN	1.987	0.07	0.629
1165	5.825	NaN	NaN	NaN	NaN	NaN	NaN	1.894	0.839	0.282	1.845	0.635	0.239	1.769	0.531	0.264	1.778	0.458	0.259	1.818	0.313	0.204	1.841	0.088	0.274	1.752	0.022	0.209	1.781	0.852	0.587	NaN	NaN	NaN	1.85	0.626	0.707	1.855	0.496	0.655	1.883	0.417	0.658	NaN	NaN	NaN	1.987	0.07	0.629
1166	5.83	NaN	NaN	NaN	NaN	NaN	NaN	1.893	0.839	0.28	1.845	0.635	0.238	1.768	0.531	0.263	1.778	0.458	0.258	1.817	0.313	0.203	1.841	0.088	0.274	1.753	0.022	0.209	1.772	0.853	0.584	NaN	NaN	NaN	1.849	0.626	0.707	1.855	0.496	0.654	1.883	0.417	0.658	NaN	NaN	NaN	1.987	0.07	0.629
1167	5.835	NaN	NaN	NaN	NaN	NaN	NaN	1.892	0.839	0.279	1.845	0.636	0.238	1.767	0.53	0.262	1.778	0.458	0.257	1.817	0.313	0.203	1.841	0.088	0.274	1.754	0.021	0.209	1.771	0.853	0.583	NaN	NaN	NaN	1.849	0.626	0.706	1.854	0.495	0.654	1.883	0.417	0.658	NaN	NaN	NaN	1.987	0.07	0.629
1168	5.84	NaN	NaN	NaN	NaN	NaN	NaN	1.891	0.839	0.279	1.844	0.637	0.236	1.767	0.53	0.26	1.777	0.458	0.256	1.817	0.313	0.203	1.841	0.088	0.274	1.754	0.021	0.209	NaN	NaN	NaN	NaN	NaN	NaN	1.849	0.626	0.706	1.854	0.495	0.653	1.883	0.417	0.658	NaN	NaN	NaN	1.987	0.07	0.629
1169	5.845	NaN	NaN	NaN	NaN	NaN	NaN	1.891	0.839	0.278	1.844	0.637	0.235	1.767	0.531	0.259	1.777	0.458	0.256	1.817	0.313	0.202	1.841	0.088	0.274	1.754	0.021	0.209	1.765	0.853	0.579	NaN	NaN	NaN	1.849	0.627	0.705	1.854	0.495	0.653	1.883	0.417	0.658	NaN	NaN	NaN	1.987	0.07	0.629
1170	5.85	NaN	NaN	NaN	NaN	NaN	NaN	1.89	0.839	0.278	1.843	0.636	0.235	1.767	0.531	0.259	1.776	0.458	0.255	1.817	0.313	0.202	1.841	0.088	0.274	1.753	0.021	0.209	1.765	0.852	0.579	NaN	NaN	NaN	1.849	0.627	0.705	1.854	0.496	0.653	1.883	0.417	0.657	NaN	NaN	NaN	1.987	0.07	0.629
1171	5.855	NaN	NaN	NaN	NaN	NaN	NaN	1.89	0.839	0.277	1.842	0.635	0.234	1.767	0.531	0.258	1.776	0.457	0.254	1.817	0.313	0.201	1.841	0.088	0.274	1.753	0.022	0.209	1.766	0.852	0.579	NaN	NaN	NaN	1.849	0.627	0.704	1.854	0.497	0.653	1.883	0.418	0.657	NaN	NaN	NaN	1.987	0.07	0.629
1172	5.86	NaN	NaN	NaN	NaN	NaN	NaN	1.889	0.839	0.276	1.842	0.635	0.234	1.767	0.531	0.257	1.775	0.457	0.253	1.817	0.313	0.201	1.841	0.088	0.273	1.754	0.021	0.209	1.766	0.852	0.579	NaN	NaN	NaN	1.848	0.627	0.704	1.855	0.497	0.653	1.884	0.419	0.657	NaN	NaN	NaN	1.987	0.07	0.629
1173	5.865	NaN	NaN	NaN	NaN	NaN	NaN	1.889	0.839	0.275	1.842	0.636	0.233	1.768	0.532	0.257	1.775	0.457	0.253	1.816	0.313	0.2	1.841	0.088	0.273	1.753	0.021	0.209	1.765	0.852	0.578	NaN	NaN	NaN	1.848	0.627	0.703	1.855	0.497	0.652	1.885	0.42	0.657	NaN	NaN	NaN	1.987	0.07	0.629
1174	5.87	NaN	NaN	NaN	NaN	NaN	NaN	1.888	0.839	0.274	1.841	0.636	0.232	1.766	0.532	0.255	1.775	0.457	0.252	1.816	0.312	0.199	1.841	0.088	0.273	1.752	0.022	0.209	1.763	0.852	0.578	NaN	NaN	NaN	1.848	0.627	0.702	1.854	0.497	0.652	1.885	0.421	0.657	NaN	NaN	NaN	1.987	0.07	0.629
1175	5.875	NaN	NaN	NaN	NaN	NaN	NaN	1.888	0.839	0.273	1.841	0.636	0.231	1.765	0.531	0.254	1.774	0.457	0.251	1.816	0.312	0.199	1.842	0.088	0.273	1.752	0.023	0.209	1.763	0.852	0.576	NaN	NaN	NaN	1.847	0.627	0.701	1.854	0.497	0.651	1.885	0.421	0.657	NaN	NaN	NaN	1.987	0.07	0.629
1176	5.88	NaN	NaN	NaN	NaN	NaN	NaN	1.887	0.839	0.272	1.841	0.636	0.23	1.765	0.53	0.253	1.774	0.457	0.251	1.816	0.312	0.198	1.842	0.088	0.273	1.751	0.023	0.209	1.763	0.851	0.575	NaN	NaN	NaN	1.847	0.627	0.701	1.853	0.495	0.65	1.885	0.422	0.656	NaN	NaN	NaN	1.987	0.07	0.629
1177	5.885	NaN	NaN	NaN	NaN	NaN	NaN	1.887	0.84	0.27	1.84	0.635	0.229	1.764	0.53	0.252	1.774	0.457	0.25	1.816	0.312	0.198	1.842	0.088	0.273	1.751	0.023	0.209	1.764	0.851	0.574	NaN	NaN	NaN	1.847	0.628	0.701	1.852	0.495	0.649	1.885	0.422	0.656	NaN	NaN	NaN	1.986	0.071	0.629
1178	5.89	NaN	NaN	NaN	NaN	NaN	NaN	1.887	0.84	0.27	1.84	0.635	0.228	1.764	0.53	0.252	1.774	0.456	0.249	1.816	0.311	0.198	1.842	0.088	0.273	1.752	0.022	0.209	1.767	0.851	0.574	NaN	NaN	NaN	1.846	0.628	0.7	1.852	0.495	0.648	1.885	0.422	0.655	NaN	NaN	NaN	1.986	0.071	0.629
1179	5.895	NaN	NaN	NaN	NaN	NaN	NaN	1.886	0.839	0.269	1.84	0.635	0.228	1.764	0.529	0.252	1.773	0.456	0.248	1.815	0.311	0.197	1.842	0.088	0.273	1.754	0.021	0.209	1.774	0.849	0.576	NaN	NaN	NaN	1.846	0.628	0.699	1.852	0.495	0.648	1.884	0.422	0.655	NaN	NaN	NaN	1.986	0.071	0.629
1180	5.9	NaN	NaN	NaN	NaN	NaN	NaN	1.885	0.839	0.268	1.84	0.635	0.226	1.763	0.529	0.251	1.773	0.456	0.248	1.815	0.312	0.197	1.842	0.088	0.273	1.754	0.021	0.209	1.778	0.848	0.576	NaN	NaN	NaN	1.845	0.627	0.699	1.852	0.495	0.647	1.884	0.422	0.654	NaN	NaN	NaN	1.986	0.071	0.628
1181	5.905	NaN	NaN	NaN	NaN	NaN	NaN	1.884	0.839	0.267	1.84	0.635	0.226	1.763	0.529	0.251	1.773	0.456	0.247	1.815	0.312	0.196	1.842	0.088	0.273	1.754	0.021	0.209	1.78	0.847	0.577	NaN	NaN	NaN	1.845	0.627	0.698	1.852	0.496	0.647	1.884	0.422	0.654	NaN	NaN	NaN	1.986	0.071	0.628
1182	5.91	NaN	NaN	NaN	NaN	NaN	NaN	1.883	0.838	0.266	1.84	0.635	0.225	1.762	0.529	0.25	1.772	0.456	0.247	1.815	0.312	0.196	1.842	0.088	0.273	1.754	0.021	0.209	NaN	NaN	NaN	NaN	NaN	NaN	1.845	0.627	0.698	1.852	0.496	0.647	1.884	0.422	0.653	NaN	NaN	NaN	1.986	0.071	0.628
1183	5.915	NaN	NaN	NaN	NaN	NaN	NaN	1.883	0.838	0.265	1.84	0.635	0.224	1.762	0.529	0.249	1.772	0.455	0.246	1.815	0.312	0.195	1.842	0.088	0.273	1.754	0.021	0.209	NaN	NaN	NaN	NaN	NaN	NaN	1.845	0.628	0.697	1.852	0.496	0.646	1.884	0.422	0.653	NaN	NaN	NaN	1.986	0.071	0.628
1184	5.92	NaN	NaN	NaN	NaN	NaN	NaN	1.882	0.838	0.265	1.839	0.634	0.224	1.762	0.529	0.248	1.771	0.455	0.246	1.814	0.311	0.195	1.842	0.088	0.273	1.754	0.021	0.209	1.762	0.848	0.568	NaN	NaN	NaN	1.845	0.628	0.696	1.852	0.497	0.646	1.883	0.421	0.652	NaN	NaN	NaN	1.986	0.071	0.628
1185	5.925	NaN	NaN	NaN	NaN	NaN	NaN	1.881	0.838	0.264	1.838	0.634	0.223	1.761	0.529	0.248	1.771	0.455	0.245	1.814	0.311	0.195	1.842	0.088	0.273	1.754	0.021	0.209	1.762	0.848	0.568	NaN	NaN	NaN	1.845	0.628	0.695	1.852	0.497	0.646	1.883	0.422	0.652	NaN	NaN	NaN	1.986	0.071	0.628
1186	5.93	NaN	NaN	NaN	NaN	NaN	NaN	1.881	0.838	0.263	1.838	0.634	0.223	1.761	0.528	0.247	1.771	0.455	0.244	1.813	0.311	0.194	1.842	0.088	0.272	1.754	0.021	0.209	NaN	NaN	NaN	NaN	NaN	NaN	1.844	0.629	0.695	1.852	0.497	0.645	1.883	0.422	0.651	NaN	NaN	NaN	1.986	0.071	0.628
1187	5.935	NaN	NaN	NaN	NaN	NaN	NaN	1.881	0.839	0.262	1.838	0.633	0.222	1.761	0.529	0.247	1.771	0.455	0.244	1.813	0.311	0.194	1.842	0.087	0.272	1.754	0.021	0.209	1.757	0.85	0.563	NaN	NaN	NaN	1.844	0.629	0.694	1.852	0.497	0.644	1.883	0.422	0.651	NaN	NaN	NaN	1.986	0.071	0.628
1188	5.94	NaN	NaN	NaN	NaN	NaN	NaN	1.88	0.839	0.261	1.837	0.633	0.222	1.761	0.529	0.246	1.77	0.455	0.243	1.813	0.31	0.193	1.842	0.087	0.272	1.754	0.021	0.209	1.758	0.85	0.563	NaN	NaN	NaN	1.844	0.629	0.694	1.852	0.497	0.644	1.883	0.422	0.651	NaN	NaN	NaN	1.986	0.072	0.628
1189	5.945	NaN	NaN	NaN	NaN	NaN	NaN	1.88	0.839	0.26	1.837	0.633	0.222	1.76	0.529	0.245	1.77	0.455	0.243	1.813	0.31	0.193	1.842	0.087	0.272	1.754	0.021	0.209	1.757	0.85	0.562	NaN	NaN	NaN	1.844	0.629	0.693	1.853	0.499	0.644	1.883	0.422	0.651	NaN	NaN	NaN	1.986	0.072	0.628
1190	5.95	NaN	NaN	NaN	NaN	NaN	NaN	1.879	0.84	0.259	1.836	0.633	0.222	1.76	0.528	0.244	1.77	0.455	0.242	1.812	0.31	0.193	1.842	0.087	0.271	1.754	0.021	0.209	1.755	0.851	0.562	NaN	NaN	NaN	1.843	0.629	0.692	1.853	0.499	0.644	1.884	0.422	0.65	NaN	NaN	NaN	1.987	0.072	0.628
1191	5.955	NaN	NaN	NaN	NaN	NaN	NaN	1.879	0.839	0.258	1.836	0.633	0.221	1.76	0.528	0.244	1.769	0.455	0.242	1.812	0.31	0.193	1.842	0.087	0.271	1.754	0.021	0.209	1.753	0.851	0.561	NaN	NaN	NaN	1.843	0.629	0.692	1.853	0.499	0.644	1.883	0.422	0.65	NaN	NaN	NaN	1.987	0.072	0.627
1192	5.96	NaN	NaN	NaN	NaN	NaN	NaN	1.878	0.839	0.257	1.835	0.632	0.219	1.759	0.528	0.243	1.769	0.454	0.242	1.812	0.31	0.192	1.842	0.087	0.271	1.754	0.021	0.209	1.753	0.851	0.56	NaN	NaN	NaN	1.842	0.629	0.692	1.853	0.499	0.643	1.883	0.423	0.65	NaN	NaN	NaN	1.986	0.071	0.627
1193	5.965	NaN	NaN	NaN	NaN	NaN	NaN	1.877	0.839	0.256	1.834	0.632	0.219	1.759	0.528	0.243	1.769	0.454	0.242	1.812	0.31	0.192	1.842	0.087	0.271	1.754	0.021	0.209	1.753	0.85	0.56	NaN	NaN	NaN	1.841	0.629	0.691	1.852	0.498	0.642	1.883	0.423	0.65	NaN	NaN	NaN	1.986	0.071	0.626
1194	5.97	NaN	NaN	NaN	NaN	NaN	NaN	1.877	0.839	0.255	1.834	0.632	0.218	1.759	0.528	0.243	1.769	0.454	0.241	1.812	0.309	0.192	1.842	0.087	0.271	1.754	0.021	0.209	1.754	0.85	0.559	NaN	NaN	NaN	1.84	0.628	0.69	1.851	0.497	0.642	1.883	0.423	0.649	NaN	NaN	NaN	1.986	0.071	0.626
1195	5.975	NaN	NaN	NaN	NaN	NaN	NaN	1.876	0.839	0.255	1.833	0.632	0.218	1.758	0.528	0.243	1.768	0.454	0.241	1.811	0.309	0.192	1.842	0.087	0.271	1.754	0.021	0.209	1.754	0.85	0.557	NaN	NaN	NaN	1.839	0.628	0.689	1.851	0.498	0.641	1.883	0.423	0.649	NaN	NaN	NaN	1.986	0.072	0.627
1196	5.98	NaN	NaN	NaN	NaN	NaN	NaN	1.875	0.839	0.254	1.833	0.632	0.218	1.756	0.526	0.242	1.768	0.454	0.24	1.811	0.309	0.192	1.842	0.087	0.271	1.754	0.021	0.209	1.752	0.85	0.556	NaN	NaN	NaN	1.839	0.629	0.689	1.849	0.497	0.641	1.882	0.424	0.648	NaN	NaN	NaN	1.986	0.072	0.627
1197	5.985	NaN	NaN	NaN	NaN	NaN	NaN	1.875	0.84	0.253	1.833	0.632	0.217	1.756	0.526	0.242	1.768	0.454	0.24	1.811	0.308	0.192	1.842	0.087	0.271	1.754	0.021	0.209	1.752	0.85	0.555	NaN	NaN	NaN	1.838	0.628	0.688	1.849	0.497	0.641	1.881	0.423	0.647	NaN	NaN	NaN	1.986	0.072	0.627
1198	5.99	NaN	NaN	NaN	NaN	NaN	NaN	1.874	0.84	0.252	1.831	0.632	0.216	1.756	0.526	0.24	1.767	0.453	0.239	1.81	0.308	0.191	1.842	0.087	0.271	1.754	0.021	0.209	1.751	0.849	0.555	NaN	NaN	NaN	1.837	0.627	0.688	1.849	0.498	0.64	1.881	0.423	0.647	NaN	NaN	NaN	1.986	0.073	0.627
1199	5.995	NaN	NaN	NaN	NaN	NaN	NaN	1.873	0.839	0.251	1.83	0.631	0.215	1.756	0.526	0.24	1.767	0.453	0.239	1.81	0.307	0.191	1.842	0.087	0.271	1.754	0.021	0.209	1.756	0.848	0.556	NaN	NaN	NaN	1.837	0.627	0.687	1.849	0.498	0.64	1.88	0.423	0.647	NaN	NaN	NaN	1.986	0.073	0.627
1200	6	NaN	NaN	NaN	NaN	NaN	NaN	1.871	0.838	0.25	1.83	0.63	0.214	1.756	0.526	0.24	1.766	0.452	0.239	1.81	0.307	0.19	1.842	0.087	0.271	1.754	0.021	0.209	1.762	0.846	0.556	NaN	NaN	NaN	1.837	0.628	0.687	1.848	0.498	0.64	1.88	0.423	0.646	NaN	NaN	NaN	1.986	0.073	0.627
1201	6.005	NaN	NaN	NaN	NaN	NaN	NaN	1.87	0.838	0.25	1.829	0.631	0.213	1.755	0.526	0.24	1.766	0.452	0.238	1.809	0.307	0.19	1.842	0.087	0.271	1.754	0.021	0.209	1.753	0.847	0.552	NaN	NaN	NaN	1.837	0.629	0.686	1.846	0.496	0.638	1.88	0.423	0.646	NaN	NaN	NaN	1.986	0.073	0.627
1202	6.01	NaN	NaN	NaN	NaN	NaN	NaN	1.87	0.838	0.249	1.829	0.631	0.213	1.755	0.526	0.24	1.765	0.452	0.238	1.809	0.306	0.19	1.842	0.087	0.271	1.754	0.021	0.209	1.752	0.847	0.551	NaN	NaN	NaN	1.837	0.629	0.686	1.846	0.496	0.638	1.879	0.423	0.646	NaN	NaN	NaN	1.986	0.073	0.627
1203	6.015	NaN	NaN	NaN	NaN	NaN	NaN	1.869	0.839	0.248	1.829	0.632	0.212	1.755	0.526	0.24	1.765	0.452	0.237	1.809	0.306	0.189	1.842	0.086	0.271	1.754	0.021	0.209	NaN	NaN	NaN	NaN	NaN	NaN	1.837	0.629	0.686	1.845	0.496	0.638	1.879	0.423	0.646	NaN	NaN	NaN	1.986	0.073	0.627
1204	6.02	NaN	NaN	NaN	NaN	NaN	NaN	1.869	0.839	0.247	1.828	0.632	0.211	1.755	0.526	0.239	1.765	0.451	0.237	1.809	0.306	0.189	1.842	0.086	0.271	1.754	0.021	0.209	NaN	NaN	NaN	NaN	NaN	NaN	1.836	0.629	0.685	1.845	0.497	0.638	1.878	0.424	0.645	NaN	NaN	NaN	1.985	0.073	0.627
1205	6.025	NaN	NaN	NaN	NaN	NaN	NaN	1.868	0.84	0.246	1.827	0.631	0.21	1.753	0.524	0.238	1.764	0.451	0.236	1.808	0.305	0.189	1.842	0.086	0.271	1.754	0.021	0.209	1.749	0.846	0.551	NaN	NaN	NaN	1.835	0.629	0.684	1.845	0.497	0.638	1.878	0.424	0.645	NaN	NaN	NaN	1.985	0.073	0.627
1206	6.03	NaN	NaN	NaN	NaN	NaN	NaN	1.868	0.839	0.245	1.826	0.631	0.21	1.752	0.524	0.236	1.764	0.451	0.236	1.808	0.305	0.188	1.842	0.086	0.271	1.754	0.021	0.209	1.759	0.844	0.552	NaN	NaN	NaN	1.835	0.628	0.684	1.845	0.497	0.638	1.878	0.424	0.645	NaN	NaN	NaN	1.985	0.073	0.627
1207	6.035	NaN	NaN	NaN	NaN	NaN	NaN	1.867	0.839	0.245	1.825	0.631	0.209	1.752	0.525	0.236	1.764	0.451	0.235	1.808	0.305	0.188	1.842	0.086	0.27	1.754	0.021	0.209	1.762	0.843	0.552	NaN	NaN	NaN	1.834	0.628	0.683	1.845	0.497	0.637	1.877	0.423	0.645	NaN	NaN	NaN	1.985	0.074	0.627
1208	6.04	NaN	NaN	NaN	NaN	NaN	NaN	1.866	0.839	0.244	1.825	0.631	0.207	1.752	0.525	0.235	1.763	0.451	0.235	1.808	0.305	0.188	1.842	0.086	0.27	1.754	0.021	0.209	NaN	NaN	NaN	NaN	NaN	NaN	1.834	0.628	0.683	1.844	0.498	0.637	1.877	0.423	0.645	NaN	NaN	NaN	1.985	0.074	0.627
1209	6.045	NaN	NaN	NaN	NaN	NaN	NaN	1.865	0.839	0.243	1.824	0.632	0.206	1.751	0.525	0.235	1.763	0.451	0.234	1.807	0.305	0.188	1.842	0.085	0.27	1.754	0.021	0.209	1.754	0.845	0.547	NaN	NaN	NaN	1.834	0.628	0.683	1.844	0.498	0.637	1.876	0.423	0.644	NaN	NaN	NaN	1.985	0.074	0.627
1210	6.05	NaN	NaN	NaN	NaN	NaN	NaN	1.865	0.839	0.241	1.823	0.632	0.205	1.75	0.525	0.234	1.762	0.45	0.234	1.807	0.305	0.187	1.842	0.085	0.27	1.754	0.021	0.209	1.749	0.845	0.545	NaN	NaN	NaN	1.833	0.628	0.682	1.844	0.498	0.637	1.875	0.423	0.644	NaN	NaN	NaN	1.985	0.074	0.627
1211	6.055	NaN	NaN	NaN	NaN	NaN	NaN	1.864	0.839	0.241	1.822	0.632	0.205	1.75	0.525	0.234	1.761	0.45	0.233	1.806	0.304	0.187	1.842	0.085	0.27	1.754	0.021	0.209	1.75	0.845	0.545	NaN	NaN	NaN	1.833	0.628	0.682	1.844	0.498	0.637	1.874	0.423	0.643	NaN	NaN	NaN	1.985	0.074	0.627
1212	6.06	NaN	NaN	NaN	NaN	NaN	NaN	1.863	0.839	0.24	1.822	0.632	0.204	1.749	0.525	0.234	1.761	0.45	0.232	1.805	0.304	0.186	1.842	0.085	0.27	1.754	0.021	0.209	1.754	0.844	0.546	NaN	NaN	NaN	1.833	0.628	0.681	1.843	0.498	0.636	1.874	0.423	0.643	NaN	NaN	NaN	1.985	0.074	0.627
1213	6.065	NaN	NaN	NaN	NaN	NaN	NaN	1.863	0.839	0.239	1.821	0.632	0.203	1.748	0.525	0.233	1.76	0.45	0.231	1.805	0.304	0.186	1.842	0.085	0.27	1.754	0.021	0.209	1.756	0.844	0.546	NaN	NaN	NaN	1.832	0.628	0.681	1.843	0.498	0.636	1.874	0.423	0.643	NaN	NaN	NaN	1.985	0.074	0.627
1214	6.07	NaN	NaN	NaN	NaN	NaN	NaN	1.862	0.839	0.239	1.821	0.632	0.202	1.748	0.525	0.231	1.759	0.449	0.231	1.804	0.303	0.185	1.841	0.085	0.27	1.754	0.021	0.209	1.759	0.843	0.547	NaN	NaN	NaN	1.832	0.628	0.681	1.842	0.497	0.635	1.873	0.423	0.643	NaN	NaN	NaN	1.985	0.074	0.627
1215	6.075	NaN	NaN	NaN	NaN	NaN	NaN	1.861	0.838	0.238	1.82	0.631	0.201	1.747	0.524	0.23	1.759	0.449	0.23	1.804	0.303	0.185	1.841	0.085	0.27	1.754	0.021	0.209	NaN	NaN	NaN	NaN	NaN	NaN	1.832	0.628	0.68	1.84	0.496	0.635	1.873	0.423	0.643	NaN	NaN	NaN	1.985	0.074	0.627
1216	6.08	NaN	NaN	NaN	NaN	NaN	NaN	1.86	0.837	0.237	1.819	0.631	0.2	1.747	0.524	0.229	1.758	0.449	0.23	1.804	0.303	0.185	1.841	0.085	0.27	1.754	0.021	0.209	NaN	NaN	NaN	NaN	NaN	NaN	1.832	0.628	0.679	1.839	0.495	0.634	1.873	0.423	0.643	NaN	NaN	NaN	1.985	0.075	0.627
1217	6.085	NaN	NaN	NaN	NaN	NaN	NaN	1.86	0.837	0.236	1.818	0.631	0.199	1.746	0.524	0.229	1.758	0.449	0.229	1.804	0.303	0.184	1.841	0.085	0.27	1.754	0.021	0.209	1.744	0.843	0.54	NaN	NaN	NaN	1.832	0.629	0.679	1.839	0.495	0.634	1.873	0.423	0.642	NaN	NaN	NaN	1.985	0.075	0.627
1218	6.09	NaN	NaN	NaN	NaN	NaN	NaN	1.859	0.837	0.235	1.817	0.631	0.199	1.746	0.524	0.229	1.757	0.448	0.229	1.803	0.303	0.184	1.841	0.085	0.269	1.754	0.021	0.209	NaN	NaN	NaN	NaN	NaN	NaN	1.832	0.629	0.679	1.839	0.495	0.634	1.873	0.423	0.642	NaN	NaN	NaN	1.985	0.075	0.627
1219	6.095	NaN	NaN	NaN	NaN	NaN	NaN	1.858	0.837	0.235	1.817	0.63	0.198	1.746	0.524	0.228	1.757	0.448	0.228	1.803	0.302	0.184	1.841	0.085	0.27	1.754	0.02	0.209	NaN	NaN	NaN	NaN	NaN	NaN	1.831	0.629	0.678	1.838	0.495	0.634	1.872	0.424	0.642	NaN	NaN	NaN	1.985	0.075	0.627
1220	6.1	NaN	NaN	NaN	NaN	NaN	NaN	1.858	0.837	0.234	1.817	0.63	0.198	1.747	0.524	0.229	1.756	0.448	0.228	1.802	0.302	0.183	1.841	0.085	0.27	1.754	0.02	0.209	1.737	0.844	0.537	NaN	NaN	NaN	1.831	0.629	0.678	1.838	0.495	0.634	1.872	0.424	0.642	NaN	NaN	NaN	1.985	0.076	0.627
1221	6.105	NaN	NaN	NaN	NaN	NaN	NaN	1.857	0.837	0.233	1.816	0.63	0.198	1.746	0.524	0.227	1.756	0.448	0.227	1.802	0.302	0.183	1.841	0.084	0.269	1.754	0.02	0.209	1.736	0.844	0.537	NaN	NaN	NaN	1.831	0.629	0.678	1.838	0.495	0.633	1.871	0.424	0.641	NaN	NaN	NaN	1.985	0.076	0.627
1222	6.11	NaN	NaN	NaN	NaN	NaN	NaN	1.857	0.837	0.233	1.816	0.629	0.198	1.744	0.523	0.225	1.755	0.448	0.226	1.802	0.302	0.182	1.841	0.084	0.269	1.754	0.02	0.209	1.737	0.844	0.537	NaN	NaN	NaN	1.83	0.629	0.677	1.837	0.496	0.633	1.871	0.425	0.641	NaN	NaN	NaN	1.985	0.076	0.627
1223	6.115	NaN	NaN	NaN	NaN	NaN	NaN	1.857	0.836	0.232	1.816	0.629	0.197	1.743	0.522	0.224	1.755	0.448	0.225	1.802	0.302	0.182	1.841	0.084	0.269	1.754	0.02	0.209	1.738	0.843	0.537	NaN	NaN	NaN	1.83	0.629	0.677	1.837	0.496	0.633	1.871	0.425	0.641	NaN	NaN	NaN	1.985	0.077	0.627
1224	6.12	NaN	NaN	NaN	NaN	NaN	NaN	1.855	0.835	0.231	1.815	0.628	0.195	1.743	0.522	0.224	1.755	0.448	0.225	1.801	0.301	0.181	1.841	0.084	0.269	1.754	0.02	0.209	1.744	0.842	0.538	NaN	NaN	NaN	1.83	0.629	0.677	1.836	0.496	0.633	1.87	0.424	0.641	NaN	NaN	NaN	1.985	0.077	0.627
1225	6.125	NaN	NaN	NaN	NaN	NaN	NaN	1.855	0.834	0.23	1.815	0.628	0.195	1.742	0.521	0.223	1.754	0.447	0.224	1.801	0.301	0.181	1.841	0.084	0.269	1.754	0.02	0.209	1.754	0.839	0.54	NaN	NaN	NaN	1.829	0.63	0.677	1.836	0.496	0.633	1.869	0.424	0.64	NaN	NaN	NaN	1.984	0.077	0.627
1226	6.13	NaN	NaN	NaN	NaN	NaN	NaN	1.854	0.834	0.23	1.815	0.627	0.195	1.742	0.521	0.223	1.754	0.447	0.224	1.801	0.3	0.181	1.841	0.084	0.269	1.754	0.02	0.209	NaN	NaN	NaN	NaN	NaN	NaN	1.829	0.63	0.676	1.835	0.496	0.633	1.868	0.424	0.64	NaN	NaN	NaN	1.984	0.078	0.626
1227	6.135	NaN	NaN	NaN	NaN	NaN	NaN	1.854	0.834	0.229	1.815	0.627	0.195	1.742	0.521	0.223	1.753	0.447	0.224	1.8	0.3	0.18	1.841	0.084	0.268	1.754	0.02	0.209	1.733	0.845	0.532	NaN	NaN	NaN	1.828	0.63	0.676	1.834	0.496	0.633	1.867	0.424	0.64	NaN	NaN	NaN	1.985	0.079	0.626
1228	6.14	NaN	NaN	NaN	NaN	NaN	NaN	1.855	0.835	0.228	1.816	0.626	0.194	1.742	0.521	0.223	1.753	0.446	0.224	1.8	0.3	0.18	1.841	0.084	0.268	1.754	0.02	0.209	1.733	0.845	0.532	NaN	NaN	NaN	1.827	0.63	0.676	1.833	0.496	0.632	1.867	0.424	0.64	NaN	NaN	NaN	1.986	0.08	0.627
1229	6.145	NaN	NaN	NaN	NaN	NaN	NaN	1.854	0.835	0.228	1.816	0.626	0.194	1.742	0.521	0.223	1.752	0.446	0.223	1.8	0.3	0.18	1.841	0.084	0.268	1.754	0.02	0.209	1.733	0.845	0.531	NaN	NaN	NaN	1.827	0.63	0.675	1.831	0.495	0.632	1.866	0.425	0.64	NaN	NaN	NaN	1.986	0.081	0.627
1230	6.15	NaN	NaN	NaN	NaN	NaN	NaN	1.854	0.835	0.227	1.816	0.626	0.194	1.741	0.52	0.222	1.752	0.445	0.223	1.8	0.299	0.18	1.841	0.084	0.268	1.754	0.02	0.209	1.732	0.845	0.531	NaN	NaN	NaN	1.825	0.631	0.675	1.83	0.495	0.632	1.865	0.425	0.639	NaN	NaN	NaN	1.986	0.082	0.626
1231	6.155	NaN	NaN	NaN	NaN	NaN	NaN	1.854	0.835	0.227	1.816	0.625	0.193	1.741	0.52	0.222	1.752	0.445	0.223	1.8	0.299	0.18	1.841	0.084	0.268	1.754	0.02	0.209	1.731	0.845	0.53	NaN	NaN	NaN	1.824	0.631	0.675	1.828	0.495	0.632	1.863	0.426	0.64	NaN	NaN	NaN	1.985	0.082	0.625
1232	6.16	NaN	NaN	NaN	NaN	NaN	NaN	1.853	0.835	0.226	1.816	0.625	0.193	1.742	0.52	0.222	1.752	0.445	0.223	1.8	0.299	0.18	1.841	0.083	0.268	1.754	0.02	0.209	1.73	0.845	0.53	NaN	NaN	NaN	1.823	0.631	0.675	1.827	0.495	0.632	1.862	0.425	0.639	NaN	NaN	NaN	1.984	0.081	0.624
1233	6.165	NaN	NaN	NaN	NaN	NaN	NaN	1.852	0.835	0.225	1.815	0.625	0.192	1.742	0.52	0.222	1.752	0.445	0.222	1.799	0.299	0.18	1.841	0.083	0.268	1.754	0.02	0.209	1.73	0.844	0.529	NaN	NaN	NaN	1.821	0.631	0.674	1.826	0.496	0.632	1.86	0.426	0.639	NaN	NaN	NaN	1.983	0.082	0.624
1234	6.17	NaN	NaN	NaN	NaN	NaN	NaN	1.852	0.835	0.225	1.815	0.625	0.192	1.741	0.519	0.22	1.751	0.445	0.222	1.799	0.299	0.18	1.841	0.083	0.268	1.754	0.02	0.209	1.73	0.843	0.527	NaN	NaN	NaN	1.819	0.631	0.674	1.825	0.497	0.632	1.858	0.426	0.639	NaN	NaN	NaN	1.983	0.083	0.624
1235	6.175	NaN	NaN	NaN	NaN	NaN	NaN	1.851	0.835	0.224	1.815	0.624	0.192	1.741	0.519	0.219	1.751	0.444	0.222	1.799	0.298	0.179	1.841	0.083	0.268	1.754	0.02	0.209	1.729	0.843	0.526	NaN	NaN	NaN	1.818	0.631	0.674	1.823	0.497	0.633	1.857	0.426	0.639	NaN	NaN	NaN	1.982	0.083	0.624
1236	6.18	NaN	NaN	NaN	NaN	NaN	NaN	1.851	0.835	0.223	1.814	0.624	0.192	1.741	0.518	0.219	1.751	0.444	0.221	1.799	0.298	0.179	1.841	0.083	0.269	1.754	0.02	0.209	1.729	0.843	0.526	NaN	NaN	NaN	1.816	0.631	0.674	1.821	0.498	0.633	1.855	0.428	0.64	NaN	NaN	NaN	1.982	0.084	0.623
1237	6.185	NaN	NaN	NaN	NaN	NaN	NaN	1.85	0.835	0.223	1.814	0.623	0.192	1.74	0.518	0.219	1.751	0.444	0.221	1.799	0.298	0.179	1.841	0.083	0.269	1.754	0.02	0.209	1.729	0.843	0.526	NaN	NaN	NaN	1.813	0.631	0.674	1.818	0.498	0.633	1.853	0.429	0.64	NaN	NaN	NaN	1.981	0.087	0.623
1238	6.19	NaN	NaN	NaN	NaN	NaN	NaN	1.85	0.835	0.222	1.814	0.623	0.191	1.74	0.518	0.218	1.751	0.444	0.221	1.798	0.298	0.179	1.841	0.083	0.269	1.754	0.02	0.209	1.728	0.843	0.525	NaN	NaN	NaN	1.811	0.632	0.674	1.815	0.497	0.632	1.851	0.43	0.641	NaN	NaN	NaN	1.982	0.09	0.624
1239	6.195	NaN	NaN	NaN	NaN	NaN	NaN	1.849	0.835	0.221	1.813	0.623	0.19	1.74	0.518	0.218	1.751	0.444	0.221	1.798	0.297	0.179	1.841	0.083	0.269	1.754	0.02	0.209	1.728	0.842	0.524	NaN	NaN	NaN	1.809	0.632	0.674	1.812	0.497	0.633	1.849	0.431	0.641	NaN	NaN	NaN	1.98	0.09	0.623
1240	6.2	NaN	NaN	NaN	NaN	NaN	NaN	1.849	0.835	0.221	1.813	0.624	0.19	1.74	0.518	0.218	1.751	0.444	0.221	1.798	0.297	0.179	1.841	0.083	0.269	1.754	0.02	0.209	1.728	0.842	0.524	NaN	NaN	NaN	1.807	0.633	0.674	1.809	0.498	0.633	1.846	0.432	0.641	NaN	NaN	NaN	1.979	0.091	0.623
1241	6.205	NaN	NaN	NaN	NaN	NaN	NaN	1.848	0.835	0.22	1.813	0.624	0.19	1.74	0.518	0.218	1.751	0.444	0.22	1.798	0.297	0.179	1.841	0.083	0.269	1.754	0.02	0.209	1.728	0.842	0.523	NaN	NaN	NaN	1.805	0.634	0.675	1.806	0.5	0.635	1.843	0.433	0.642	NaN	NaN	NaN	1.977	0.092	0.622
1242	6.21	NaN	NaN	NaN	NaN	NaN	NaN	1.848	0.836	0.22	1.812	0.624	0.189	1.74	0.518	0.218	1.751	0.444	0.22	1.798	0.297	0.178	1.841	0.083	0.269	1.754	0.02	0.209	1.728	0.842	0.523	NaN	NaN	NaN	1.803	0.635	0.675	1.803	0.501	0.635	1.839	0.434	0.642	NaN	NaN	NaN	1.976	0.094	0.622
1243	6.215	NaN	NaN	NaN	NaN	NaN	NaN	1.847	0.836	0.219	1.812	0.624	0.189	1.74	0.518	0.218	1.752	0.444	0.22	1.798	0.297	0.178	1.841	0.083	0.269	1.754	0.02	0.209	1.727	0.842	0.523	NaN	NaN	NaN	1.8	0.635	0.676	1.8	0.502	0.636	1.836	0.434	0.643	NaN	NaN	NaN	1.975	0.096	0.622
1244	6.22	NaN	NaN	NaN	NaN	NaN	NaN	1.847	0.836	0.218	1.812	0.624	0.188	1.74	0.518	0.218	1.752	0.444	0.22	1.798	0.296	0.178	1.841	0.082	0.269	1.754	0.02	0.209	1.727	0.842	0.522	NaN	NaN	NaN	1.797	0.636	0.676	1.796	0.503	0.637	1.832	0.436	0.644	NaN	NaN	NaN	1.975	0.098	0.623
1245	6.225	NaN	NaN	NaN	NaN	NaN	NaN	1.846	0.836	0.217	1.812	0.624	0.188	1.741	0.519	0.218	1.752	0.444	0.22	1.798	0.296	0.177	1.841	0.082	0.269	1.754	0.02	0.209	1.727	0.842	0.522	NaN	NaN	NaN	1.794	0.637	0.676	1.792	0.503	0.638	1.828	0.437	0.645	NaN	NaN	NaN	1.97	0.102	0.624
1246	6.23	NaN	NaN	NaN	NaN	NaN	NaN	1.846	0.837	0.217	1.811	0.625	0.188	1.741	0.519	0.218	1.752	0.444	0.22	1.798	0.295	0.177	1.842	0.083	0.27	1.754	0.02	0.209	1.727	0.842	0.521	NaN	NaN	NaN	1.791	0.638	0.676	1.787	0.504	0.639	1.825	0.438	0.645	1.893	0.302	0.689	1.962	0.107	0.626
1247	6.235	NaN	NaN	NaN	NaN	NaN	NaN	1.845	0.837	0.216	1.811	0.625	0.187	1.741	0.519	0.218	1.752	0.444	0.219	1.798	0.295	0.177	1.842	0.082	0.27	1.754	0.02	0.209	1.727	0.842	0.521	NaN	NaN	NaN	1.787	0.638	0.677	1.784	0.505	0.64	1.82	0.438	0.645	1.894	0.305	0.69	1.961	0.11	0.626
1248	6.24	NaN	NaN	NaN	NaN	NaN	NaN	1.844	0.837	0.216	1.81	0.625	0.187	1.741	0.519	0.218	1.753	0.444	0.219	1.798	0.295	0.177	1.842	0.082	0.27	1.754	0.02	0.209	1.726	0.842	0.521	NaN	NaN	NaN	1.784	0.639	0.678	1.78	0.507	0.641	1.816	0.439	0.646	1.893	0.307	0.691	1.965	0.11	0.625
1249	6.245	NaN	NaN	NaN	NaN	NaN	NaN	1.844	0.838	0.215	1.81	0.625	0.186	1.741	0.519	0.218	1.753	0.444	0.219	1.798	0.295	0.177	1.841	0.081	0.269	1.754	0.02	0.209	1.726	0.842	0.521	NaN	NaN	NaN	1.781	0.641	0.678	1.776	0.508	0.642	1.812	0.441	0.647	1.891	0.308	0.691	1.966	0.111	0.625
1250	6.25	NaN	NaN	NaN	NaN	NaN	NaN	1.844	0.838	0.215	1.81	0.625	0.186	1.741	0.519	0.218	1.753	0.443	0.219	1.798	0.295	0.176	1.841	0.081	0.269	1.754	0.02	0.209	1.727	0.843	0.521	NaN	NaN	NaN	1.778	0.642	0.678	1.771	0.509	0.643	1.808	0.442	0.648	1.888	0.31	0.69	1.964	0.113	0.625
1251	6.255	NaN	NaN	NaN	NaN	NaN	NaN	1.843	0.838	0.214	1.81	0.625	0.185	1.742	0.519	0.218	1.754	0.443	0.219	1.798	0.295	0.177	1.842	0.081	0.269	1.754	0.02	0.209	1.728	0.843	0.521	NaN	NaN	NaN	1.774	0.642	0.678	1.767	0.51	0.644	1.803	0.443	0.649	1.884	0.312	0.691	1.962	0.116	0.625
1252	6.26	NaN	NaN	NaN	NaN	NaN	NaN	1.842	0.839	0.213	1.81	0.625	0.184	1.742	0.519	0.218	1.754	0.443	0.219	1.799	0.295	0.177	1.842	0.081	0.27	1.754	0.02	0.209	1.729	0.843	0.521	NaN	NaN	NaN	1.769	0.641	0.679	1.763	0.51	0.645	1.8	0.445	0.65	1.881	0.314	0.693	1.96	0.118	0.625
1253	6.265	NaN	NaN	NaN	NaN	NaN	NaN	1.842	0.839	0.213	1.81	0.625	0.183	1.742	0.518	0.218	1.754	0.443	0.219	1.799	0.295	0.177	1.842	0.081	0.269	1.754	0.02	0.209	1.727	0.843	0.521	NaN	NaN	NaN	1.766	0.643	0.681	1.758	0.511	0.646	1.796	0.447	0.652	1.878	0.316	0.693	1.958	0.12	0.625
1254	6.27	NaN	NaN	NaN	NaN	NaN	NaN	1.841	0.839	0.212	1.81	0.626	0.183	1.742	0.518	0.218	1.754	0.443	0.219	1.799	0.295	0.177	1.842	0.08	0.269	1.754	0.02	0.208	1.721	0.844	0.519	NaN	NaN	NaN	1.764	0.645	0.682	1.753	0.511	0.646	1.792	0.448	0.653	1.874	0.317	0.694	1.956	0.122	0.625
1255	6.275	NaN	NaN	NaN	NaN	NaN	NaN	1.84	0.838	0.212	1.81	0.626	0.183	1.742	0.518	0.218	1.755	0.443	0.219	1.799	0.295	0.177	1.842	0.08	0.269	1.754	0.02	0.208	1.719	0.844	0.519	NaN	NaN	NaN	1.762	0.647	0.681	1.749	0.512	0.647	1.787	0.449	0.653	1.871	0.319	0.694	1.953	0.125	0.625
1256	6.28	NaN	NaN	NaN	NaN	NaN	NaN	1.84	0.838	0.211	1.809	0.626	0.183	1.742	0.518	0.217	1.755	0.443	0.219	1.799	0.295	0.177	1.842	0.08	0.27	1.754	0.02	0.208	1.718	0.845	0.519	NaN	NaN	NaN	1.759	0.647	0.681	1.746	0.514	0.648	1.783	0.45	0.654	1.867	0.32	0.694	1.952	0.128	0.625
1257	6.285	NaN	NaN	NaN	NaN	NaN	NaN	1.84	0.838	0.211	1.809	0.626	0.182	1.743	0.518	0.217	1.755	0.443	0.219	1.799	0.295	0.176	1.842	0.08	0.269	1.754	0.02	0.208	1.718	0.845	0.519	NaN	NaN	NaN	1.755	0.647	0.682	1.743	0.515	0.65	1.78	0.452	0.655	1.863	0.322	0.695	1.95	0.131	0.626
1258	6.29	NaN	NaN	NaN	NaN	NaN	NaN	1.839	0.839	0.211	1.809	0.627	0.182	1.743	0.518	0.217	1.755	0.443	0.219	1.799	0.294	0.176	1.842	0.08	0.269	1.754	0.02	0.208	1.717	0.845	0.519	NaN	NaN	NaN	1.753	0.648	0.682	1.74	0.517	0.65	1.776	0.453	0.656	1.86	0.323	0.696	1.948	0.133	0.627
1259	6.295	NaN	NaN	NaN	NaN	NaN	NaN	1.839	0.839	0.21	1.809	0.627	0.182	1.743	0.518	0.217	1.755	0.443	0.218	1.8	0.294	0.176	1.842	0.08	0.269	1.754	0.02	0.208	1.717	0.846	0.519	NaN	NaN	NaN	1.752	0.651	0.683	1.737	0.518	0.651	1.772	0.454	0.657	1.855	0.323	0.696	1.944	0.134	0.626
1260	6.3	NaN	NaN	NaN	NaN	NaN	NaN	1.839	0.84	0.21	1.809	0.627	0.181	1.742	0.517	0.216	1.755	0.443	0.218	1.8	0.294	0.176	1.842	0.08	0.27	1.754	0.02	0.208	1.716	0.846	0.518	NaN	NaN	NaN	1.75	0.652	0.683	1.734	0.519	0.652	1.769	0.455	0.658	1.851	0.324	0.695	1.942	0.135	0.626
1261	6.305	NaN	NaN	NaN	NaN	NaN	NaN	1.839	0.84	0.21	1.809	0.628	0.181	1.743	0.517	0.216	1.755	0.442	0.218	1.8	0.294	0.176	1.842	0.08	0.27	1.754	0.02	0.208	1.716	0.846	0.518	NaN	NaN	NaN	1.748	0.652	0.683	1.731	0.52	0.652	1.766	0.456	0.658	1.848	0.325	0.696	1.939	0.136	0.625
1262	6.31	NaN	NaN	NaN	NaN	NaN	NaN	1.839	0.841	0.21	1.809	0.628	0.181	1.744	0.517	0.217	1.755	0.442	0.218	1.8	0.294	0.176	1.842	0.08	0.269	1.754	0.02	0.208	1.716	0.846	0.518	NaN	NaN	NaN	1.746	0.652	0.684	1.729	0.52	0.653	1.763	0.457	0.659	1.845	0.325	0.695	1.936	0.137	0.624
1263	6.315	NaN	NaN	NaN	NaN	NaN	NaN	1.838	0.841	0.209	1.809	0.628	0.181	1.742	0.516	0.216	1.755	0.442	0.217	1.8	0.294	0.176	1.842	0.08	0.269	1.754	0.02	0.208	1.716	0.846	0.518	NaN	NaN	NaN	1.745	0.653	0.684	1.726	0.521	0.653	1.76	0.457	0.659	1.842	0.325	0.695	1.934	0.138	0.624
1264	6.32	NaN	NaN	NaN	NaN	NaN	NaN	1.838	0.841	0.209	1.809	0.628	0.181	1.742	0.516	0.215	1.755	0.442	0.217	1.8	0.294	0.176	1.842	0.08	0.27	1.754	0.02	0.208	1.716	0.846	0.518	NaN	NaN	NaN	1.744	0.653	0.684	1.724	0.522	0.653	1.757	0.457	0.659	1.84	0.326	0.695	1.931	0.14	0.624
1265	6.325	NaN	NaN	NaN	NaN	NaN	NaN	1.838	0.841	0.209	1.809	0.628	0.18	1.743	0.517	0.215	1.755	0.442	0.217	1.8	0.294	0.176	1.842	0.08	0.269	1.754	0.02	0.208	1.716	0.846	0.518	NaN	NaN	NaN	1.743	0.653	0.685	1.722	0.523	0.653	1.755	0.458	0.659	1.837	0.327	0.695	1.927	0.139	0.622
1266	6.33	NaN	NaN	NaN	NaN	NaN	NaN	1.837	0.841	0.209	1.809	0.628	0.18	1.743	0.517	0.214	1.755	0.442	0.217	1.8	0.294	0.176	1.842	0.08	0.27	1.754	0.019	0.208	1.715	0.847	0.518	NaN	NaN	NaN	1.742	0.654	0.685	1.72	0.524	0.654	1.753	0.459	0.659	1.835	0.327	0.695	1.923	0.138	0.621
1267	6.335	NaN	NaN	NaN	NaN	NaN	NaN	1.837	0.841	0.209	1.809	0.628	0.18	1.743	0.516	0.214	1.755	0.442	0.217	1.8	0.294	0.176	1.842	0.08	0.27	1.754	0.019	0.208	1.713	0.847	0.518	NaN	NaN	NaN	1.742	0.655	0.685	1.719	0.524	0.654	1.751	0.459	0.659	1.832	0.327	0.694	1.919	0.138	0.621
1268	6.34	NaN	NaN	NaN	NaN	NaN	NaN	1.837	0.841	0.209	1.808	0.628	0.18	1.743	0.516	0.214	1.755	0.442	0.217	1.8	0.294	0.176	1.842	0.08	0.27	1.754	0.02	0.208	1.711	0.848	0.519	NaN	NaN	NaN	1.741	0.654	0.685	1.717	0.525	0.654	1.75	0.46	0.659	1.83	0.327	0.694	1.915	0.138	0.621
1269	6.345	NaN	NaN	NaN	NaN	NaN	NaN	1.837	0.841	0.209	1.808	0.628	0.18	1.743	0.516	0.214	1.755	0.442	0.217	1.8	0.294	0.176	1.842	0.08	0.27	1.754	0.02	0.208	1.71	0.848	0.519	NaN	NaN	NaN	1.741	0.655	0.685	1.716	0.525	0.654	1.748	0.46	0.659	1.827	0.328	0.693	1.911	0.137	0.62
1270	6.35	NaN	NaN	NaN	NaN	NaN	NaN	1.837	0.841	0.21	1.808	0.627	0.18	1.742	0.516	0.214	1.755	0.442	0.217	1.799	0.294	0.176	1.842	0.08	0.27	1.754	0.019	0.208	1.71	0.849	0.52	NaN	NaN	NaN	1.742	0.656	0.685	1.714	0.526	0.654	1.747	0.461	0.659	1.825	0.327	0.693	1.907	0.136	0.619
1271	6.355	1.941	1.019	0.419	NaN	NaN	NaN	1.837	0.841	0.21	1.808	0.627	0.181	1.742	0.516	0.214	1.755	0.442	0.217	1.799	0.294	0.176	1.842	0.08	0.27	1.754	0.019	0.208	1.709	0.849	0.52	NaN	NaN	NaN	1.74	0.655	0.685	1.713	0.526	0.654	1.745	0.461	0.658	1.823	0.327	0.692	1.902	0.135	0.619
1272	6.36	1.941	1.019	0.419	NaN	NaN	NaN	1.836	0.841	0.21	1.809	0.628	0.181	1.742	0.516	0.215	1.754	0.442	0.217	1.799	0.294	0.176	1.842	0.08	0.27	1.754	0.019	0.208	1.714	0.849	0.522	NaN	NaN	NaN	1.74	0.654	0.685	1.712	0.527	0.653	1.743	0.461	0.658	1.82	0.325	0.691	1.898	0.134	0.618
1273	6.365	1.94	1.019	0.419	NaN	NaN	NaN	1.836	0.841	0.21	1.808	0.627	0.182	1.741	0.516	0.215	1.754	0.442	0.217	1.799	0.294	0.176	1.842	0.08	0.27	1.754	0.019	0.208	1.723	0.848	0.526	NaN	NaN	NaN	1.74	0.654	0.685	1.71	0.526	0.653	1.742	0.46	0.657	1.817	0.324	0.69	1.892	0.132	0.618
1274	6.37	1.94	1.019	0.419	NaN	NaN	NaN	1.836	0.84	0.21	1.808	0.627	0.182	1.741	0.516	0.215	1.754	0.442	0.217	1.799	0.294	0.176	1.842	0.08	0.27	1.754	0.019	0.208	1.722	0.849	0.526	NaN	NaN	NaN	1.74	0.654	0.685	1.709	0.525	0.651	1.74	0.46	0.656	1.815	0.324	0.69	1.887	0.13	0.617
1275	6.375	1.939	1.019	0.42	NaN	NaN	NaN	1.836	0.84	0.21	1.808	0.627	0.182	1.741	0.516	0.215	1.754	0.442	0.217	1.799	0.294	0.176	1.842	0.08	0.27	1.754	0.02	0.208	1.721	0.85	0.526	NaN	NaN	NaN	1.741	0.654	0.684	1.707	0.525	0.651	1.739	0.459	0.655	1.812	0.322	0.689	1.882	0.128	0.616
1276	6.38	1.938	1.019	0.42	NaN	NaN	NaN	1.836	0.84	0.211	1.808	0.627	0.182	1.741	0.516	0.216	1.754	0.442	0.217	1.798	0.294	0.176	1.842	0.08	0.27	1.754	0.02	0.208	1.72	0.85	0.526	NaN	NaN	NaN	1.741	0.653	0.684	1.707	0.525	0.65	1.738	0.459	0.654	1.81	0.321	0.688	1.877	0.126	0.616
1277	6.385	1.938	1.019	0.421	NaN	NaN	NaN	1.836	0.84	0.211	1.808	0.627	0.182	1.741	0.517	0.216	1.753	0.442	0.218	1.798	0.294	0.176	1.842	0.08	0.27	1.754	0.02	0.208	1.72	0.85	0.526	NaN	NaN	NaN	1.742	0.653	0.684	1.706	0.525	0.65	1.736	0.458	0.654	1.807	0.32	0.687	1.871	0.124	0.615
1278	6.39	1.938	1.019	0.421	NaN	NaN	NaN	1.836	0.84	0.212	1.807	0.626	0.183	1.741	0.517	0.217	1.753	0.442	0.218	1.798	0.294	0.176	1.842	0.08	0.27	1.754	0.02	0.208	1.717	0.851	0.526	NaN	NaN	NaN	1.742	0.653	0.683	1.705	0.525	0.65	1.735	0.457	0.653	1.805	0.319	0.687	1.865	0.121	0.615
1279	6.395	1.937	1.019	0.422	NaN	NaN	NaN	1.835	0.84	0.212	1.807	0.626	0.183	1.741	0.517	0.217	1.753	0.442	0.218	1.798	0.294	0.177	1.842	0.08	0.27	1.754	0.02	0.208	1.713	0.852	0.526	NaN	NaN	NaN	1.742	0.652	0.682	1.705	0.525	0.649	1.733	0.457	0.652	1.803	0.318	0.686	1.86	0.118	0.614
1280	6.4	1.936	1.019	0.422	NaN	NaN	NaN	1.835	0.84	0.213	1.807	0.626	0.184	1.74	0.517	0.217	1.752	0.442	0.218	1.797	0.294	0.177	1.842	0.08	0.27	1.754	0.02	0.208	1.711	0.853	0.526	NaN	NaN	NaN	1.74	0.649	0.681	1.704	0.525	0.649	1.732	0.456	0.652	1.8	0.316	0.685	1.853	0.115	0.613
1281	6.405	1.935	1.019	0.423	NaN	NaN	NaN	1.835	0.84	0.213	1.806	0.626	0.184	1.74	0.517	0.217	1.752	0.442	0.219	1.797	0.294	0.177	1.842	0.08	0.27	1.754	0.02	0.208	1.713	0.852	0.528	NaN	NaN	NaN	1.74	0.648	0.681	1.704	0.524	0.648	1.731	0.455	0.651	1.797	0.313	0.685	1.846	0.113	0.613
1282	6.41	1.935	1.018	0.424	NaN	NaN	NaN	1.834	0.839	0.214	1.806	0.626	0.185	1.739	0.517	0.217	1.751	0.442	0.219	1.797	0.294	0.178	1.841	0.08	0.27	1.754	0.02	0.208	1.717	0.851	0.529	NaN	NaN	NaN	1.741	0.647	0.68	1.704	0.524	0.647	1.73	0.454	0.65	1.795	0.312	0.684	1.839	0.111	0.613
1283	6.415	1.934	1.018	0.425	NaN	NaN	NaN	1.834	0.839	0.214	1.805	0.626	0.186	1.739	0.517	0.217	1.751	0.442	0.219	1.796	0.294	0.178	1.841	0.08	0.27	1.754	0.02	0.209	1.72	0.85	0.531	NaN	NaN	NaN	1.741	0.646	0.68	1.704	0.523	0.647	1.729	0.452	0.649	1.792	0.31	0.684	1.834	0.107	0.612
1284	6.42	1.934	1.018	0.425	NaN	NaN	NaN	1.834	0.839	0.215	1.805	0.626	0.186	1.738	0.517	0.218	1.75	0.441	0.219	1.796	0.294	0.178	1.841	0.079	0.27	1.754	0.02	0.209	1.72	0.85	0.532	NaN	NaN	NaN	1.741	0.646	0.679	1.702	0.521	0.645	1.728	0.452	0.649	1.789	0.308	0.684	1.828	0.104	0.611
1285	6.425	1.933	1.018	0.426	NaN	NaN	NaN	1.833	0.839	0.215	1.805	0.626	0.187	1.737	0.517	0.218	1.749	0.441	0.219	1.796	0.294	0.178	1.841	0.08	0.27	1.754	0.02	0.209	1.717	0.851	0.531	NaN	NaN	NaN	1.741	0.645	0.679	1.702	0.52	0.644	1.727	0.449	0.648	1.786	0.305	0.683	1.822	0.101	0.611
1286	6.43	1.932	1.018	0.427	NaN	NaN	NaN	1.833	0.839	0.216	1.804	0.626	0.187	1.737	0.517	0.218	1.749	0.441	0.22	1.795	0.294	0.179	1.841	0.08	0.27	1.754	0.02	0.209	1.714	0.852	0.531	NaN	NaN	NaN	1.74	0.642	0.678	1.702	0.52	0.643	1.726	0.448	0.647	1.782	0.303	0.683	1.816	0.097	0.61
1287	6.435	1.932	1.017	0.428	NaN	NaN	NaN	1.833	0.839	0.217	1.804	0.627	0.187	1.736	0.516	0.218	1.748	0.441	0.22	1.795	0.294	0.179	1.841	0.08	0.27	1.754	0.02	0.209	1.709	0.853	0.53	NaN	NaN	NaN	1.74	0.641	0.678	1.702	0.519	0.642	1.724	0.445	0.646	1.778	0.3	0.682	1.809	0.093	0.609
1288	6.44	1.931	1.017	0.429	NaN	NaN	NaN	1.832	0.839	0.217	1.803	0.627	0.187	1.735	0.516	0.219	1.748	0.441	0.22	1.794	0.294	0.179	1.841	0.08	0.27	1.754	0.02	0.209	1.699	0.854	0.528	NaN	NaN	NaN	1.74	0.641	0.679	1.703	0.518	0.641	1.724	0.444	0.645	1.774	0.297	0.681	1.803	0.089	0.608
1289	6.445	1.93	1.016	0.43	NaN	NaN	NaN	1.832	0.839	0.218	1.803	0.627	0.187	1.734	0.516	0.219	1.747	0.441	0.22	1.794	0.294	0.179	1.841	0.08	0.27	1.754	0.02	0.209	1.696	0.853	0.528	NaN	NaN	NaN	1.74	0.64	0.678	1.703	0.517	0.64	1.724	0.443	0.645	1.771	0.294	0.68	1.797	0.087	0.608
1290	6.45	1.929	1.016	0.431	NaN	NaN	NaN	1.831	0.839	0.219	1.802	0.626	0.188	1.734	0.516	0.219	1.747	0.441	0.221	1.794	0.294	0.179	1.841	0.08	0.27	1.754	0.02	0.209	1.696	0.852	0.528	NaN	NaN	NaN	1.738	0.638	0.676	1.702	0.515	0.639	1.723	0.441	0.643	1.768	0.291	0.68	1.79	0.084	0.608
1291	6.455	1.929	1.016	0.432	NaN	NaN	NaN	1.831	0.839	0.219	1.801	0.626	0.189	1.733	0.516	0.219	1.746	0.441	0.221	1.794	0.294	0.179	1.841	0.08	0.27	1.754	0.02	0.209	1.701	0.851	0.53	NaN	NaN	NaN	1.737	0.636	0.676	1.703	0.514	0.638	1.722	0.438	0.642	1.765	0.288	0.679	1.783	0.08	0.608
1292	6.46	1.928	1.015	0.433	NaN	NaN	NaN	1.83	0.839	0.22	1.801	0.626	0.189	1.733	0.516	0.219	1.746	0.441	0.221	1.793	0.294	0.179	1.841	0.08	0.27	1.754	0.02	0.209	1.702	0.85	0.531	NaN	NaN	NaN	1.736	0.635	0.677	1.702	0.512	0.636	1.722	0.437	0.641	1.762	0.285	0.678	1.776	0.077	0.607
1293	6.465	1.927	1.014	0.435	NaN	NaN	NaN	1.829	0.839	0.221	1.8	0.626	0.189	1.732	0.516	0.22	1.745	0.441	0.221	1.793	0.294	0.179	1.841	0.08	0.27	1.754	0.02	0.209	1.7	0.849	0.531	NaN	NaN	NaN	1.736	0.634	0.676	1.702	0.51	0.635	1.722	0.435	0.64	1.759	0.282	0.677	1.77	0.074	0.607
1294	6.47	1.926	1.014	0.436	NaN	NaN	NaN	1.828	0.839	0.222	1.799	0.625	0.19	1.733	0.516	0.22	1.744	0.44	0.221	1.792	0.294	0.179	1.841	0.08	0.27	1.754	0.02	0.209	1.693	0.849	0.529	NaN	NaN	NaN	1.736	0.634	0.675	1.702	0.508	0.633	1.722	0.433	0.638	1.756	0.28	0.677	1.765	0.071	0.607
1295	6.475	1.925	1.013	0.437	NaN	NaN	NaN	1.827	0.838	0.223	1.798	0.625	0.19	1.733	0.517	0.221	1.744	0.44	0.221	1.792	0.294	0.179	1.84	0.08	0.27	1.754	0.02	0.209	1.691	0.849	0.529	NaN	NaN	NaN	1.734	0.632	0.675	1.703	0.507	0.632	1.72	0.43	0.636	1.752	0.278	0.676	1.764	0.071	0.607
1296	6.48	1.925	1.013	0.439	NaN	NaN	NaN	1.827	0.838	0.224	1.797	0.625	0.19	1.733	0.517	0.222	1.743	0.44	0.221	1.792	0.294	0.179	1.84	0.08	0.27	1.754	0.02	0.209	1.691	0.847	0.529	NaN	NaN	NaN	1.734	0.631	0.676	1.704	0.505	0.63	1.719	0.429	0.635	1.748	0.278	0.676	1.765	0.071	0.606
1297	6.485	1.923	1.012	0.44	NaN	NaN	NaN	1.826	0.838	0.225	1.796	0.625	0.191	1.731	0.516	0.222	1.742	0.44	0.222	1.791	0.294	0.179	1.84	0.08	0.27	1.754	0.02	0.209	1.695	0.845	0.531	NaN	NaN	NaN	1.731	0.628	0.676	1.704	0.503	0.628	1.716	0.429	0.634	1.745	0.279	0.676	1.766	0.072	0.606
1298	6.49	1.923	1.012	0.441	NaN	NaN	NaN	1.825	0.838	0.226	1.796	0.625	0.191	1.729	0.515	0.221	1.741	0.44	0.222	1.791	0.294	0.18	1.84	0.08	0.27	1.754	0.02	0.209	1.7	0.843	0.533	NaN	NaN	NaN	1.729	0.628	0.676	1.702	0.503	0.627	1.712	0.43	0.635	1.744	0.281	0.676	1.768	0.073	0.606
1299	6.495	1.922	1.012	0.443	NaN	NaN	NaN	1.825	0.838	0.227	1.795	0.625	0.192	1.728	0.515	0.222	1.741	0.44	0.222	1.79	0.294	0.18	1.84	0.081	0.27	1.754	0.02	0.209	1.69	0.844	0.53	NaN	NaN	NaN	1.727	0.628	0.677	1.698	0.504	0.627	1.709	0.432	0.637	1.743	0.282	0.677	1.769	0.074	0.607
1300	6.5	1.922	1.012	0.444	NaN	NaN	NaN	1.824	0.838	0.227	1.794	0.625	0.192	1.727	0.515	0.222	1.74	0.44	0.223	1.789	0.295	0.18	1.84	0.081	0.27	1.754	0.02	0.209	1.686	0.844	0.529	NaN	NaN	NaN	1.723	0.628	0.677	1.693	0.506	0.628	1.705	0.433	0.637	1.743	0.282	0.676	1.769	0.074	0.607
1301	6.505	1.921	1.011	0.445	NaN	NaN	NaN	1.823	0.838	0.228	1.793	0.625	0.193	1.726	0.515	0.222	1.739	0.441	0.223	1.789	0.295	0.18	1.84	0.081	0.27	1.754	0.02	0.209	1.688	0.842	0.532	NaN	NaN	NaN	1.718	0.628	0.675	1.687	0.507	0.628	1.702	0.433	0.637	1.743	0.281	0.676	1.769	0.074	0.608
1302	6.51	1.92	1.011	0.446	NaN	NaN	NaN	1.823	0.838	0.229	1.792	0.625	0.194	1.725	0.515	0.223	1.739	0.44	0.223	1.788	0.295	0.181	1.84	0.081	0.27	1.754	0.02	0.209	1.698	0.839	0.535	NaN	NaN	NaN	1.713	0.63	0.675	1.682	0.508	0.628	1.699	0.434	0.636	1.741	0.281	0.676	1.768	0.072	0.608
1303	6.515	1.92	1.011	0.448	NaN	NaN	NaN	1.822	0.838	0.23	1.791	0.626	0.194	1.725	0.515	0.223	1.738	0.44	0.223	1.788	0.295	0.181	1.84	0.081	0.27	1.754	0.02	0.209	1.694	0.838	0.534	NaN	NaN	NaN	1.706	0.63	0.675	1.677	0.509	0.628	1.697	0.434	0.636	1.74	0.283	0.676	1.767	0.071	0.608
1304	6.52	1.919	1.01	0.449	NaN	NaN	NaN	1.822	0.838	0.231	1.79	0.626	0.195	1.724	0.515	0.223	1.738	0.44	0.224	1.788	0.295	0.181	1.84	0.081	0.27	1.754	0.02	0.209	1.683	0.839	0.532	NaN	NaN	NaN	1.7	0.632	0.675	1.674	0.509	0.628	1.697	0.434	0.635	1.738	0.284	0.676	1.766	0.07	0.608
1305	6.525	1.919	1.01	0.45	NaN	NaN	NaN	1.821	0.838	0.232	1.79	0.626	0.195	1.724	0.515	0.223	1.737	0.44	0.224	1.788	0.295	0.181	1.839	0.081	0.27	1.754	0.02	0.209	1.679	0.839	0.531	NaN	NaN	NaN	1.695	0.634	0.675	1.672	0.509	0.627	1.696	0.433	0.634	1.737	0.285	0.677	1.766	0.07	0.609
1306	6.53	1.918	1.01	0.451	NaN	NaN	NaN	1.821	0.837	0.233	1.79	0.627	0.197	1.723	0.515	0.224	1.737	0.44	0.224	1.788	0.295	0.182	1.839	0.081	0.271	1.754	0.02	0.209	1.677	0.839	0.531	NaN	NaN	NaN	1.69	0.635	0.675	1.67	0.508	0.627	1.696	0.431	0.633	1.736	0.285	0.677	1.766	0.07	0.609
1307	6.535	1.917	1.01	0.453	NaN	NaN	NaN	1.82	0.837	0.234	1.79	0.627	0.197	1.723	0.514	0.224	1.736	0.44	0.225	1.788	0.295	0.182	1.839	0.082	0.272	1.754	0.02	0.209	1.676	0.838	0.531	NaN	NaN	NaN	1.684	0.636	0.674	1.668	0.508	0.627	1.696	0.431	0.633	1.734	0.282	0.677	1.766	0.07	0.609
1308	6.54	1.916	1.01	0.454	NaN	NaN	NaN	1.82	0.837	0.235	1.79	0.627	0.198	1.723	0.514	0.226	1.736	0.44	0.226	1.787	0.295	0.183	1.839	0.082	0.272	1.754	0.02	0.209	1.68	0.837	0.532	NaN	NaN	NaN	1.681	0.637	0.674	1.668	0.508	0.627	1.696	0.431	0.633	1.733	0.279	0.677	1.766	0.07	0.609
1309	6.545	1.916	1.01	0.455	NaN	NaN	NaN	1.819	0.837	0.236	1.791	0.627	0.198	1.722	0.514	0.227	1.736	0.44	0.227	1.787	0.295	0.184	1.839	0.082	0.272	1.754	0.02	0.209	1.685	0.836	0.533	NaN	NaN	NaN	1.678	0.638	0.674	1.668	0.507	0.627	1.697	0.432	0.634	1.732	0.277	0.677	1.765	0.07	0.609
1310	6.55	1.915	1.01	0.456	NaN	NaN	NaN	1.819	0.837	0.237	1.791	0.627	0.199	1.722	0.514	0.228	1.736	0.44	0.227	1.787	0.296	0.184	1.839	0.082	0.272	1.754	0.021	0.209	1.675	0.838	0.53	NaN	NaN	NaN	1.677	0.639	0.676	1.669	0.507	0.627	1.697	0.432	0.634	1.73	0.277	0.678	1.765	0.07	0.608
1311	6.555	1.915	1.01	0.458	NaN	NaN	NaN	1.819	0.837	0.238	1.79	0.627	0.201	1.722	0.515	0.228	1.736	0.441	0.228	1.787	0.296	0.184	1.839	0.082	0.273	1.754	0.021	0.209	1.671	0.84	0.53	NaN	NaN	NaN	1.676	0.64	0.677	1.669	0.506	0.627	1.696	0.431	0.634	1.729	0.277	0.678	1.765	0.07	0.608
1312	6.56	1.914	1.011	0.459	NaN	NaN	NaN	1.819	0.838	0.239	1.79	0.627	0.202	1.722	0.515	0.229	1.736	0.441	0.228	1.787	0.296	0.184	1.84	0.083	0.273	1.754	0.021	0.209	1.67	0.841	0.531	NaN	NaN	NaN	1.677	0.641	0.677	1.67	0.506	0.627	1.695	0.43	0.634	1.728	0.278	0.677	1.765	0.07	0.608
1313	6.565	1.913	1.01	0.461	NaN	NaN	NaN	1.819	0.838	0.241	1.791	0.628	0.204	1.723	0.516	0.229	1.737	0.442	0.229	1.787	0.296	0.185	1.839	0.083	0.273	1.754	0.021	0.209	1.669	0.841	0.531	NaN	NaN	NaN	1.678	0.641	0.678	1.671	0.505	0.627	1.694	0.429	0.635	1.728	0.278	0.677	1.765	0.07	0.608
1314	6.57	1.912	1.01	0.462	NaN	NaN	NaN	1.819	0.838	0.242	1.791	0.628	0.204	1.723	0.516	0.23	1.737	0.442	0.23	1.787	0.297	0.185	1.84	0.083	0.274	1.754	0.021	0.209	1.669	0.841	0.531	NaN	NaN	NaN	1.679	0.64	0.679	1.671	0.505	0.627	1.694	0.429	0.635	1.728	0.278	0.678	1.765	0.07	0.609
1315	6.575	1.911	1.01	0.464	NaN	NaN	NaN	1.819	0.839	0.243	1.791	0.628	0.205	1.723	0.516	0.23	1.737	0.442	0.23	1.788	0.297	0.186	1.84	0.083	0.274	1.754	0.021	0.209	1.667	0.842	0.532	NaN	NaN	NaN	1.679	0.637	0.679	1.672	0.505	0.628	1.693	0.429	0.636	1.728	0.278	0.678	1.765	0.07	0.609
1316	6.58	1.911	1.011	0.465	NaN	NaN	NaN	1.819	0.839	0.244	1.791	0.628	0.206	1.724	0.517	0.231	1.737	0.442	0.231	1.788	0.298	0.187	1.84	0.084	0.274	1.754	0.021	0.209	1.665	0.843	0.533	NaN	NaN	NaN	1.68	0.636	0.679	1.672	0.505	0.628	1.693	0.429	0.636	1.729	0.278	0.678	1.766	0.07	0.609
1317	6.585	1.91	1.011	0.467	NaN	NaN	NaN	1.819	0.839	0.245	1.791	0.629	0.208	1.724	0.517	0.232	1.737	0.442	0.232	1.789	0.299	0.187	1.84	0.084	0.274	1.754	0.021	0.209	1.664	0.844	0.534	NaN	NaN	NaN	1.68	0.634	0.679	1.672	0.505	0.629	1.693	0.43	0.637	1.729	0.278	0.678	1.766	0.07	0.609
1318	6.59	1.909	1.011	0.468	NaN	NaN	NaN	1.819	0.84	0.246	1.792	0.63	0.209	1.725	0.518	0.233	1.738	0.442	0.233	1.789	0.299	0.187	1.84	0.084	0.274	1.754	0.021	0.209	1.663	0.844	0.535	NaN	NaN	NaN	1.682	0.633	0.68	1.673	0.505	0.63	1.693	0.43	0.637	1.729	0.279	0.679	1.766	0.07	0.609
1319	6.595	1.908	1.012	0.47	NaN	NaN	NaN	1.819	0.84	0.247	1.792	0.63	0.21	1.725	0.519	0.234	1.738	0.443	0.234	1.789	0.3	0.188	1.84	0.084	0.274	1.754	0.021	0.209	1.663	0.845	0.536	NaN	NaN	NaN	1.684	0.632	0.68	1.672	0.505	0.63	1.693	0.43	0.638	1.73	0.279	0.679	1.766	0.07	0.609
1320	6.6	1.907	1.012	0.471	NaN	NaN	NaN	1.819	0.841	0.249	1.792	0.63	0.211	1.726	0.519	0.235	1.739	0.444	0.234	1.79	0.3	0.188	1.84	0.084	0.274	1.754	0.021	0.209	1.663	0.845	0.537	NaN	NaN	NaN	1.686	0.631	0.681	1.673	0.505	0.631	1.694	0.43	0.638	1.731	0.278	0.68	1.766	0.07	0.609
1321	6.605	1.907	1.013	0.473	NaN	NaN	NaN	1.819	0.842	0.25	1.792	0.63	0.213	1.726	0.519	0.236	1.739	0.444	0.235	1.79	0.3	0.189	1.839	0.084	0.274	1.754	0.021	0.209	1.666	0.846	0.54	NaN	NaN	NaN	1.689	0.631	0.682	1.674	0.505	0.632	1.695	0.429	0.638	1.732	0.278	0.68	1.766	0.07	0.61
1322	6.61	1.906	1.013	0.475	NaN	NaN	NaN	1.819	0.842	0.251	1.793	0.631	0.214	1.726	0.519	0.237	1.74	0.444	0.236	1.791	0.301	0.19	1.839	0.084	0.274	1.754	0.021	0.209	1.669	0.846	0.543	NaN	NaN	NaN	1.691	0.63	0.683	1.675	0.505	0.632	1.696	0.429	0.638	1.733	0.278	0.68	1.766	0.07	0.61
1323	6.615	1.906	1.014	0.476	NaN	NaN	NaN	1.819	0.843	0.253	1.793	0.631	0.215	1.727	0.52	0.239	1.741	0.445	0.236	1.791	0.301	0.191	1.839	0.084	0.274	1.754	0.021	0.209	1.663	0.849	0.543	NaN	NaN	NaN	1.692	0.628	0.683	1.675	0.505	0.633	1.699	0.431	0.639	1.733	0.278	0.681	1.766	0.07	0.61
1324	6.62	1.905	1.014	0.478	NaN	NaN	NaN	1.819	0.843	0.254	1.794	0.632	0.216	1.727	0.52	0.239	1.741	0.446	0.238	1.792	0.302	0.191	1.839	0.084	0.273	1.754	0.021	0.209	1.66	0.85	0.544	NaN	NaN	NaN	1.694	0.628	0.684	1.676	0.505	0.634	1.701	0.432	0.639	1.734	0.278	0.681	1.766	0.07	0.61
1325	6.625	1.904	1.014	0.48	NaN	NaN	NaN	1.819	0.844	0.255	1.793	0.632	0.217	1.728	0.521	0.24	1.742	0.446	0.239	1.792	0.302	0.192	1.839	0.084	0.273	1.754	0.021	0.209	1.658	0.852	0.545	NaN	NaN	NaN	1.697	0.629	0.686	1.677	0.505	0.634	1.702	0.432	0.64	1.735	0.278	0.681	1.766	0.07	0.61
1326	6.63	1.903	1.015	0.481	NaN	NaN	NaN	1.819	0.844	0.256	1.794	0.633	0.219	1.728	0.52	0.241	1.742	0.447	0.24	1.793	0.303	0.192	1.839	0.085	0.273	1.754	0.021	0.209	1.659	0.853	0.547	NaN	NaN	NaN	1.699	0.63	0.686	1.679	0.505	0.635	1.702	0.431	0.64	1.736	0.278	0.681	1.766	0.07	0.611
1327	6.635	1.902	1.015	0.483	NaN	NaN	NaN	1.819	0.845	0.258	1.795	0.634	0.22	1.729	0.521	0.242	1.743	0.447	0.24	1.793	0.303	0.193	1.839	0.085	0.273	1.754	0.021	0.209	1.656	0.856	0.548	NaN	NaN	NaN	1.7	0.63	0.687	1.679	0.506	0.636	1.703	0.431	0.641	1.737	0.278	0.681	1.766	0.07	0.611
1328	6.64	1.902	1.015	0.484	NaN	NaN	NaN	1.819	0.846	0.259	1.795	0.635	0.221	1.73	0.522	0.245	1.743	0.447	0.241	1.794	0.304	0.193	1.839	0.085	0.273	1.754	0.021	0.209	1.654	0.857	0.55	NaN	NaN	NaN	1.699	0.628	0.687	1.68	0.506	0.637	1.703	0.431	0.641	1.737	0.277	0.682	1.766	0.07	0.611
1329	6.645	1.901	1.015	0.485	NaN	NaN	NaN	1.818	0.846	0.26	1.795	0.635	0.222	1.73	0.522	0.245	1.744	0.447	0.242	1.794	0.305	0.194	1.839	0.085	0.273	1.754	0.021	0.209	1.653	0.859	0.551	NaN	NaN	NaN	1.7	0.628	0.688	1.681	0.506	0.637	1.703	0.43	0.641	1.737	0.277	0.682	1.766	0.07	0.611
1330	6.65	1.9	1.015	0.487	NaN	NaN	NaN	1.818	0.847	0.262	1.795	0.636	0.223	1.73	0.522	0.246	1.745	0.448	0.244	1.795	0.305	0.195	1.839	0.085	0.273	1.754	0.021	0.209	1.653	0.859	0.552	NaN	NaN	NaN	1.7	0.628	0.689	1.682	0.506	0.638	1.702	0.429	0.641	1.738	0.277	0.683	1.766	0.07	0.611
1331	6.655	1.9	1.016	0.488	NaN	NaN	NaN	1.818	0.847	0.263	1.796	0.637	0.224	1.73	0.522	0.247	1.746	0.449	0.245	1.795	0.305	0.196	1.839	0.085	0.273	1.754	0.021	0.209	1.658	0.86	0.555	NaN	NaN	NaN	1.701	0.629	0.69	1.682	0.506	0.639	1.702	0.429	0.642	1.738	0.278	0.683	1.766	0.07	0.611
1332	6.66	1.899	1.016	0.49	NaN	NaN	NaN	1.818	0.848	0.264	1.796	0.638	0.226	1.731	0.522	0.248	1.746	0.449	0.246	1.796	0.306	0.196	1.839	0.085	0.273	1.754	0.021	0.209	1.663	0.86	0.558	NaN	NaN	NaN	1.701	0.629	0.69	1.682	0.505	0.639	1.703	0.43	0.643	1.737	0.277	0.683	1.766	0.069	0.611
1333	6.665	1.898	1.017	0.492	NaN	NaN	NaN	1.817	0.849	0.265	1.797	0.638	0.227	1.731	0.523	0.25	1.747	0.45	0.246	1.796	0.306	0.197	1.839	0.085	0.273	1.754	0.021	0.209	1.654	0.863	0.557	NaN	NaN	NaN	1.701	0.629	0.691	1.682	0.505	0.639	1.703	0.43	0.644	1.737	0.277	0.684	1.767	0.069	0.611
1334	6.67	1.898	1.017	0.493	NaN	NaN	NaN	1.817	0.849	0.267	1.797	0.638	0.228	1.732	0.524	0.251	1.747	0.45	0.248	1.797	0.306	0.197	1.839	0.085	0.274	1.754	0.021	0.209	1.652	0.864	0.558	NaN	NaN	NaN	1.701	0.629	0.691	1.682	0.506	0.64	1.704	0.43	0.644	1.736	0.277	0.685	1.767	0.069	0.611
1335	6.675	1.897	1.017	0.494	NaN	NaN	NaN	1.816	0.85	0.268	1.796	0.638	0.229	1.733	0.524	0.252	1.748	0.45	0.249	1.797	0.307	0.198	1.839	0.085	0.274	1.754	0.021	0.209	1.651	0.864	0.559	NaN	NaN	NaN	1.702	0.63	0.692	1.682	0.506	0.64	1.704	0.43	0.645	1.736	0.276	0.685	1.767	0.069	0.612
1336	6.68	1.897	1.018	0.496	NaN	NaN	NaN	1.816	0.85	0.269	1.796	0.638	0.23	1.733	0.524	0.252	1.748	0.45	0.25	1.798	0.308	0.199	1.839	0.085	0.274	1.754	0.021	0.209	1.649	0.865	0.561	NaN	NaN	NaN	1.702	0.631	0.693	1.682	0.506	0.641	1.704	0.43	0.645	1.735	0.276	0.685	1.767	0.069	0.612
1337	6.685	1.896	1.018	0.497	NaN	NaN	NaN	1.816	0.85	0.27	1.797	0.639	0.232	1.734	0.525	0.254	1.748	0.45	0.252	1.799	0.308	0.2	1.839	0.085	0.274	1.754	0.021	0.209	1.649	0.865	0.562	NaN	NaN	NaN	1.702	0.633	0.694	1.683	0.506	0.641	1.704	0.43	0.646	1.735	0.276	0.686	1.767	0.069	0.612
1338	6.69	1.896	1.018	0.498	NaN	NaN	NaN	1.815	0.851	0.271	1.797	0.64	0.233	1.736	0.526	0.256	1.749	0.45	0.253	1.799	0.308	0.2	1.839	0.085	0.274	1.754	0.021	0.209	1.648	0.866	0.562	NaN	NaN	NaN	1.701	0.633	0.695	1.682	0.506	0.641	1.704	0.43	0.646	1.736	0.276	0.686	1.767	0.069	0.612
1339	6.695	1.895	1.018	0.499	NaN	NaN	NaN	1.815	0.851	0.272	1.797	0.64	0.234	1.735	0.526	0.257	1.749	0.45	0.253	1.8	0.308	0.201	1.839	0.085	0.274	1.754	0.021	0.209	1.646	0.866	0.563	NaN	NaN	NaN	1.698	0.631	0.696	1.682	0.506	0.641	1.704	0.43	0.647	1.735	0.276	0.687	1.767	0.068	0.612
1340	6.7	1.895	1.019	0.501	NaN	NaN	NaN	1.814	0.852	0.273	1.797	0.64	0.235	1.735	0.526	0.258	1.75	0.451	0.254	1.8	0.309	0.202	1.839	0.085	0.274	1.754	0.021	0.209	1.645	0.866	0.564	NaN	NaN	NaN	1.697	0.631	0.696	1.682	0.506	0.641	1.705	0.43	0.647	1.736	0.276	0.687	1.768	0.068	0.612
1341	6.705	1.894	1.019	0.502	NaN	NaN	NaN	1.814	0.852	0.275	1.797	0.641	0.237	1.735	0.525	0.259	1.75	0.451	0.255	1.801	0.309	0.203	1.839	0.085	0.274	1.754	0.021	0.209	1.645	0.866	0.565	NaN	NaN	NaN	1.696	0.631	0.696	1.682	0.506	0.642	1.705	0.43	0.648	1.736	0.275	0.687	1.768	0.068	0.612
1342	6.71	1.894	1.018	0.504	NaN	NaN	NaN	1.813	0.852	0.276	1.797	0.642	0.238	1.735	0.525	0.26	1.751	0.451	0.256	1.801	0.309	0.204	1.839	0.085	0.274	1.754	0.021	0.209	1.648	0.865	0.567	NaN	NaN	NaN	1.695	0.632	0.697	1.682	0.506	0.642	1.705	0.43	0.648	1.736	0.275	0.687	1.768	0.068	0.612
1343	6.715	1.893	1.019	0.505	NaN	NaN	NaN	1.813	0.853	0.277	1.798	0.642	0.239	1.736	0.526	0.262	1.752	0.452	0.257	1.801	0.31	0.204	1.839	0.085	0.274	1.754	0.021	0.209	1.653	0.864	0.569	NaN	NaN	NaN	1.694	0.632	0.697	1.683	0.506	0.642	1.705	0.43	0.648	1.736	0.275	0.687	1.768	0.068	0.612
1344	6.72	1.893	1.019	0.506	NaN	NaN	NaN	1.813	0.853	0.278	1.797	0.642	0.24	1.736	0.526	0.263	1.752	0.452	0.258	1.801	0.31	0.205	1.839	0.085	0.274	1.754	0.021	0.209	1.653	0.864	0.57	NaN	NaN	NaN	1.693	0.631	0.697	1.684	0.507	0.643	1.705	0.429	0.648	1.737	0.275	0.687	1.768	0.068	0.612
1345	6.725	1.893	1.019	0.507	NaN	NaN	NaN	1.812	0.854	0.279	1.797	0.643	0.241	1.736	0.526	0.264	1.753	0.453	0.259	1.802	0.31	0.205	1.839	0.085	0.274	1.754	0.021	0.209	1.65	0.863	0.569	NaN	NaN	NaN	1.692	0.632	0.698	1.684	0.506	0.644	1.706	0.429	0.648	1.737	0.275	0.687	1.768	0.068	0.612
1346	6.73	1.892	1.019	0.509	NaN	NaN	NaN	1.812	0.854	0.28	1.797	0.643	0.242	1.737	0.526	0.265	1.753	0.453	0.26	1.802	0.311	0.206	1.839	0.085	0.274	1.754	0.021	0.209	1.644	0.863	0.568	NaN	NaN	NaN	1.691	0.632	0.699	1.684	0.506	0.644	1.706	0.429	0.648	1.738	0.275	0.687	1.768	0.068	0.612
1347	6.735	1.891	1.019	0.51	NaN	NaN	NaN	1.811	0.854	0.281	1.798	0.644	0.244	1.737	0.526	0.266	1.753	0.454	0.262	1.802	0.311	0.206	1.839	0.085	0.274	1.754	0.021	0.209	1.642	0.863	0.567	NaN	NaN	NaN	1.689	0.631	0.699	1.684	0.506	0.645	1.707	0.429	0.648	1.738	0.275	0.688	1.768	0.068	0.612
1348	6.74	1.89	1.019	0.511	NaN	NaN	NaN	1.811	0.855	0.282	1.798	0.644	0.245	1.738	0.527	0.267	1.754	0.454	0.263	1.802	0.311	0.207	1.839	0.085	0.274	1.754	0.021	0.209	1.64	0.863	0.568	NaN	NaN	NaN	1.69	0.634	0.701	1.684	0.506	0.645	1.707	0.429	0.649	1.738	0.275	0.688	1.768	0.068	0.612
1349	6.745	1.89	1.019	0.513	NaN	NaN	NaN	1.811	0.855	0.283	1.797	0.645	0.245	1.738	0.528	0.268	1.754	0.454	0.263	1.803	0.312	0.208	1.839	0.085	0.274	1.754	0.021	0.209	1.644	0.861	0.571	NaN	NaN	NaN	1.69	0.634	0.702	1.684	0.506	0.646	1.707	0.429	0.649	1.738	0.275	0.688	1.768	0.068	0.612
1350	6.75	1.89	1.019	0.514	NaN	NaN	NaN	1.81	0.855	0.284	1.797	0.645	0.246	1.739	0.528	0.269	1.754	0.454	0.264	1.803	0.313	0.209	1.839	0.085	0.274	1.754	0.021	0.209	1.654	0.858	0.574	NaN	NaN	NaN	1.689	0.634	0.702	1.684	0.506	0.646	1.708	0.429	0.649	1.738	0.274	0.688	1.768	0.068	0.612
1351	6.755	1.889	1.019	0.515	NaN	NaN	NaN	1.81	0.855	0.285	1.796	0.645	0.247	1.738	0.528	0.269	1.754	0.454	0.265	1.803	0.313	0.21	1.839	0.085	0.274	1.754	0.021	0.209	1.656	0.857	0.575	NaN	NaN	NaN	1.688	0.635	0.702	1.684	0.506	0.646	1.708	0.429	0.649	1.738	0.274	0.688	1.768	0.068	0.612
1352	6.76	1.889	1.019	0.516	NaN	NaN	NaN	1.81	0.856	0.286	1.796	0.645	0.249	1.738	0.527	0.27	1.755	0.454	0.266	1.803	0.313	0.21	1.839	0.085	0.274	1.754	0.021	0.209	1.656	0.857	0.576	NaN	NaN	NaN	1.687	0.635	0.702	1.684	0.506	0.646	1.708	0.429	0.65	1.738	0.274	0.688	1.768	0.068	0.612
1353	6.765	1.888	1.019	0.518	NaN	NaN	NaN	1.809	0.856	0.287	1.797	0.646	0.25	1.738	0.527	0.271	1.755	0.454	0.267	1.803	0.313	0.211	1.839	0.085	0.275	1.754	0.021	0.209	1.656	0.857	0.576	NaN	NaN	NaN	1.686	0.635	0.702	1.684	0.506	0.647	1.708	0.429	0.65	1.738	0.274	0.689	1.768	0.068	0.612
1354	6.77	1.888	1.019	0.519	NaN	NaN	NaN	1.809	0.856	0.288	1.797	0.646	0.251	1.738	0.527	0.272	1.755	0.454	0.268	1.804	0.313	0.211	1.839	0.085	0.275	1.754	0.021	0.209	1.655	0.857	0.576	NaN	NaN	NaN	1.686	0.635	0.703	1.684	0.506	0.647	1.708	0.429	0.651	1.738	0.274	0.689	1.768	0.068	0.612
1355	6.775	1.888	1.019	0.52	NaN	NaN	NaN	1.808	0.856	0.289	1.796	0.647	0.251	1.738	0.528	0.274	1.755	0.454	0.269	1.804	0.314	0.211	1.839	0.086	0.275	1.754	0.021	0.209	1.651	0.858	0.575	NaN	NaN	NaN	1.685	0.635	0.703	1.684	0.506	0.647	1.708	0.428	0.651	1.738	0.273	0.689	1.767	0.068	0.612
1356	6.78	1.887	1.019	0.521	NaN	NaN	NaN	1.808	0.856	0.29	1.796	0.647	0.252	1.739	0.529	0.275	1.755	0.454	0.27	1.804	0.314	0.212	1.839	0.086	0.275	1.754	0.021	0.209	1.647	0.86	0.575	NaN	NaN	NaN	1.683	0.633	0.703	1.683	0.506	0.648	1.707	0.428	0.651	1.737	0.273	0.689	1.767	0.068	0.612
1357	6.785	1.886	1.019	0.522	NaN	NaN	NaN	1.808	0.857	0.291	1.796	0.647	0.253	1.739	0.529	0.276	1.755	0.454	0.27	1.805	0.314	0.212	1.839	0.087	0.275	1.754	0.021	0.209	1.645	0.86	0.575	NaN	NaN	NaN	1.683	0.633	0.704	1.683	0.506	0.648	1.706	0.427	0.651	1.737	0.273	0.689	1.767	0.068	0.612
1358	6.79	1.886	1.019	0.524	NaN	NaN	NaN	1.807	0.857	0.292	1.796	0.647	0.254	1.74	0.529	0.276	1.755	0.454	0.271	1.805	0.315	0.213	1.84	0.088	0.276	1.754	0.021	0.209	1.648	0.86	0.577	NaN	NaN	NaN	1.683	0.633	0.705	1.683	0.506	0.649	1.706	0.426	0.651	1.737	0.273	0.689	1.767	0.068	0.612
1359	6.795	1.886	1.019	0.525	NaN	NaN	NaN	1.807	0.857	0.293	1.795	0.647	0.255	1.739	0.529	0.276	1.755	0.455	0.271	1.805	0.315	0.214	1.84	0.088	0.276	1.754	0.021	0.209	1.644	0.86	0.577	NaN	NaN	NaN	1.684	0.634	0.705	1.683	0.506	0.649	1.706	0.426	0.651	1.737	0.273	0.689	1.767	0.068	0.612
1360	6.8	1.886	1.019	0.526	NaN	NaN	NaN	1.807	0.857	0.294	1.795	0.647	0.256	1.739	0.528	0.277	1.756	0.455	0.272	1.805	0.316	0.215	1.84	0.088	0.276	1.754	0.021	0.209	1.636	0.862	0.577	NaN	NaN	NaN	1.684	0.634	0.706	1.683	0.506	0.65	1.706	0.427	0.652	1.737	0.273	0.689	1.767	0.068	0.612
1361	6.805	1.885	1.019	0.527	NaN	NaN	NaN	1.806	0.857	0.295	1.796	0.648	0.257	1.739	0.528	0.278	1.756	0.456	0.273	1.805	0.316	0.215	1.839	0.088	0.276	1.754	0.021	0.209	1.634	0.863	0.577	NaN	NaN	NaN	1.684	0.634	0.707	1.683	0.506	0.65	1.707	0.428	0.653	1.736	0.272	0.689	1.767	0.068	0.612
1362	6.81	1.884	1.018	0.528	NaN	NaN	NaN	1.806	0.857	0.296	1.795	0.648	0.258	1.74	0.529	0.279	1.756	0.456	0.273	1.805	0.316	0.215	1.839	0.088	0.277	1.754	0.022	0.209	1.632	0.864	0.578	NaN	NaN	NaN	1.685	0.634	0.707	1.683	0.506	0.651	1.707	0.428	0.654	1.736	0.272	0.69	1.767	0.068	0.612
1363	6.815	1.884	1.018	0.529	NaN	NaN	NaN	1.806	0.857	0.297	1.795	0.648	0.259	1.74	0.529	0.28	1.756	0.457	0.275	1.805	0.317	0.216	1.839	0.088	0.277	1.753	0.022	0.209	1.632	0.865	0.579	NaN	NaN	NaN	1.686	0.634	0.708	1.683	0.506	0.651	1.707	0.428	0.654	1.736	0.272	0.69	1.767	0.068	0.612
1364	6.82	1.883	1.018	0.53	NaN	NaN	NaN	1.805	0.857	0.298	1.795	0.648	0.259	1.739	0.529	0.281	1.756	0.457	0.275	1.805	0.317	0.216	1.839	0.088	0.277	1.753	0.022	0.209	1.631	0.865	0.58	NaN	NaN	NaN	1.687	0.634	0.709	1.683	0.506	0.651	1.707	0.428	0.654	1.736	0.272	0.69	1.767	0.068	0.612
1365	6.825	1.884	1.019	0.532	NaN	NaN	NaN	1.805	0.858	0.299	1.795	0.648	0.26	1.739	0.529	0.282	1.757	0.457	0.276	1.805	0.317	0.216	1.839	0.088	0.277	1.753	0.022	0.209	1.63	0.866	0.581	NaN	NaN	NaN	1.687	0.634	0.709	1.683	0.505	0.651	1.707	0.428	0.654	1.737	0.272	0.69	1.767	0.068	0.612
1366	6.83	1.883	1.018	0.533	NaN	NaN	NaN	1.805	0.858	0.3	1.796	0.649	0.262	1.739	0.529	0.282	1.757	0.457	0.276	1.805	0.317	0.217	1.839	0.088	0.277	1.752	0.022	0.209	1.63	0.866	0.582	NaN	NaN	NaN	1.688	0.634	0.709	1.683	0.505	0.651	1.707	0.427	0.654	1.737	0.272	0.691	1.767	0.068	0.612
1367	6.835	1.882	1.018	0.534	NaN	NaN	NaN	1.805	0.858	0.301	1.796	0.648	0.262	1.739	0.529	0.283	1.756	0.457	0.277	1.805	0.317	0.217	1.839	0.088	0.277	1.752	0.022	0.209	1.629	0.866	0.583	NaN	NaN	NaN	1.689	0.634	0.71	1.684	0.505	0.652	1.707	0.427	0.654	1.737	0.272	0.691	1.767	0.068	0.612
1368	6.84	1.882	1.018	0.535	NaN	NaN	NaN	1.804	0.858	0.302	1.796	0.648	0.264	1.739	0.529	0.284	1.756	0.457	0.278	1.806	0.318	0.217	1.839	0.088	0.277	1.752	0.022	0.209	1.628	0.867	0.584	NaN	NaN	NaN	1.689	0.634	0.71	1.684	0.505	0.652	1.707	0.427	0.655	1.736	0.271	0.691	1.767	0.068	0.612
1369	6.845	1.882	1.018	0.536	NaN	NaN	NaN	1.804	0.858	0.303	1.796	0.649	0.264	1.739	0.529	0.285	1.756	0.457	0.279	1.806	0.318	0.218	1.839	0.088	0.278	1.752	0.022	0.209	1.628	0.867	0.585	NaN	NaN	NaN	1.69	0.633	0.71	1.684	0.505	0.652	1.707	0.427	0.655	1.736	0.271	0.691	1.767	0.068	0.612
1370	6.85	1.881	1.018	0.537	NaN	NaN	NaN	1.804	0.858	0.304	1.796	0.648	0.265	1.74	0.529	0.285	1.756	0.457	0.279	1.806	0.319	0.219	1.839	0.089	0.279	1.752	0.023	0.209	1.628	0.868	0.586	NaN	NaN	NaN	1.69	0.633	0.711	1.684	0.505	0.652	1.707	0.427	0.655	1.735	0.27	0.69	1.767	0.068	0.612
1371	6.855	1.881	1.018	0.538	NaN	NaN	NaN	1.803	0.858	0.305	1.796	0.648	0.266	1.74	0.529	0.286	1.756	0.457	0.28	1.806	0.319	0.22	1.839	0.089	0.279	1.752	0.023	0.209	1.626	0.869	0.587	NaN	NaN	NaN	1.69	0.633	0.711	1.684	0.505	0.653	1.707	0.426	0.655	1.734	0.27	0.69	1.767	0.068	0.612
1372	6.86	1.881	1.018	0.539	NaN	NaN	NaN	1.803	0.859	0.306	1.796	0.649	0.267	1.74	0.53	0.287	1.757	0.458	0.281	1.806	0.319	0.22	1.839	0.089	0.279	1.753	0.023	0.209	1.626	0.869	0.587	NaN	NaN	NaN	1.69	0.632	0.711	1.684	0.505	0.653	1.707	0.426	0.655	1.734	0.27	0.69	1.767	0.068	0.612
1373	6.865	1.88	1.017	0.54	NaN	NaN	NaN	1.803	0.859	0.307	1.797	0.649	0.268	1.74	0.53	0.288	1.757	0.458	0.281	1.806	0.319	0.22	1.839	0.089	0.279	1.753	0.023	0.209	1.625	0.869	0.588	NaN	NaN	NaN	1.688	0.631	0.712	1.684	0.505	0.654	1.707	0.426	0.655	1.733	0.27	0.69	1.767	0.068	0.612
1374	6.87	1.88	1.017	0.541	NaN	NaN	NaN	1.803	0.859	0.307	1.797	0.649	0.269	1.74	0.53	0.288	1.757	0.458	0.281	1.806	0.319	0.221	1.839	0.089	0.279	1.753	0.023	0.209	1.624	0.869	0.589	NaN	NaN	NaN	1.688	0.63	0.713	1.684	0.505	0.654	1.707	0.426	0.655	1.733	0.27	0.69	1.767	0.068	0.612
1375	6.875	1.88	1.017	0.542	NaN	NaN	NaN	1.803	0.859	0.308	1.798	0.65	0.27	1.74	0.53	0.289	1.757	0.458	0.282	1.806	0.32	0.221	1.839	0.089	0.279	1.752	0.023	0.209	1.627	0.868	0.592	NaN	NaN	NaN	1.687	0.63	0.713	1.684	0.505	0.654	1.706	0.426	0.655	1.733	0.269	0.69	1.767	0.068	0.612
1376	6.88	1.879	1.017	0.543	NaN	NaN	NaN	1.802	0.859	0.309	1.798	0.65	0.271	1.74	0.53	0.29	1.756	0.458	0.283	1.806	0.32	0.222	1.839	0.089	0.279	1.752	0.023	0.21	1.632	0.867	0.594	NaN	NaN	NaN	1.687	0.629	0.713	1.684	0.505	0.654	1.706	0.426	0.656	1.732	0.269	0.69	1.767	0.068	0.612
1377	6.885	1.879	1.017	0.544	NaN	NaN	NaN	1.802	0.859	0.31	1.798	0.65	0.272	1.74	0.53	0.291	1.756	0.458	0.284	1.806	0.32	0.222	1.839	0.089	0.279	1.752	0.023	0.21	1.628	0.867	0.594	NaN	NaN	NaN	1.687	0.63	0.714	1.684	0.505	0.655	1.706	0.426	0.656	1.732	0.269	0.69	1.767	0.068	0.612
1378	6.89	1.879	1.017	0.545	NaN	NaN	NaN	1.802	0.86	0.311	1.798	0.65	0.273	1.74	0.53	0.292	1.757	0.459	0.284	1.806	0.321	0.223	1.839	0.09	0.279	1.752	0.023	0.21	1.626	0.867	0.594	NaN	NaN	NaN	1.687	0.63	0.714	1.683	0.505	0.655	1.706	0.425	0.656	1.732	0.269	0.69	1.766	0.068	0.611
1379	6.895	1.879	1.016	0.546	NaN	NaN	NaN	1.801	0.86	0.311	1.798	0.651	0.274	1.74	0.53	0.292	1.757	0.46	0.285	1.807	0.321	0.223	1.839	0.09	0.279	1.752	0.023	0.21	1.625	0.867	0.595	NaN	NaN	NaN	1.687	0.63	0.714	1.683	0.504	0.655	1.705	0.425	0.656	1.731	0.269	0.69	1.766	0.068	0.611
1380	6.9	1.878	1.016	0.547	NaN	NaN	NaN	1.801	0.86	0.312	1.799	0.651	0.275	1.74	0.53	0.294	1.758	0.46	0.286	1.808	0.322	0.224	1.838	0.09	0.279	1.752	0.023	0.21	1.624	0.867	0.595	NaN	NaN	NaN	1.687	0.63	0.714	1.682	0.504	0.656	1.705	0.424	0.657	1.731	0.269	0.69	1.766	0.068	0.611
1381	6.905	1.878	1.016	0.548	NaN	NaN	NaN	1.801	0.86	0.313	1.799	0.652	0.276	1.74	0.53	0.295	1.758	0.46	0.287	1.808	0.322	0.225	1.838	0.09	0.279	1.752	0.023	0.21	1.624	0.868	0.596	NaN	NaN	NaN	1.686	0.63	0.715	1.682	0.504	0.656	1.704	0.424	0.657	1.731	0.269	0.69	1.766	0.068	0.611
1382	6.91	1.878	1.016	0.549	NaN	NaN	NaN	1.801	0.861	0.314	1.799	0.652	0.277	1.74	0.531	0.295	1.758	0.46	0.287	1.808	0.323	0.225	1.838	0.09	0.279	1.752	0.023	0.21	1.622	0.869	0.598	NaN	NaN	NaN	1.685	0.629	0.715	1.682	0.504	0.656	1.704	0.425	0.658	1.73	0.268	0.691	1.766	0.067	0.612
1383	6.915	1.877	1.016	0.55	NaN	NaN	NaN	1.8	0.861	0.315	1.799	0.652	0.277	1.741	0.532	0.296	1.759	0.46	0.288	1.808	0.323	0.225	1.838	0.09	0.279	1.752	0.023	0.21	1.621	0.869	0.598	NaN	NaN	NaN	1.683	0.628	0.716	1.682	0.503	0.656	1.704	0.425	0.658	1.73	0.268	0.691	1.766	0.067	0.612
1384	6.92	1.878	1.016	0.551	NaN	NaN	NaN	1.801	0.861	0.315	1.8	0.653	0.279	1.741	0.532	0.297	1.759	0.46	0.288	1.808	0.323	0.226	1.838	0.09	0.279	1.752	0.023	0.21	1.621	0.869	0.598	NaN	NaN	NaN	1.683	0.627	0.716	1.682	0.503	0.657	1.704	0.425	0.659	1.73	0.268	0.691	1.767	0.067	0.612
1385	6.925	1.876	1.015	0.552	NaN	NaN	NaN	1.8	0.862	0.316	1.8	0.654	0.279	1.742	0.533	0.297	1.759	0.461	0.289	1.809	0.323	0.227	1.837	0.091	0.278	1.752	0.023	0.21	1.62	0.869	0.599	NaN	NaN	NaN	1.683	0.627	0.717	1.682	0.503	0.658	1.705	0.425	0.659	1.73	0.267	0.691	1.766	0.067	0.612
1386	6.93	1.876	1.015	0.554	NaN	NaN	NaN	1.8	0.862	0.317	1.8	0.654	0.28	1.742	0.533	0.298	1.76	0.461	0.29	1.809	0.324	0.227	1.838	0.092	0.278	1.752	0.023	0.21	1.619	0.87	0.599	NaN	NaN	NaN	1.683	0.628	0.718	1.681	0.503	0.658	1.705	0.425	0.66	1.73	0.267	0.692	1.766	0.067	0.612
1387	6.935	1.876	1.015	0.555	NaN	NaN	NaN	1.8	0.863	0.318	1.8	0.654	0.281	1.743	0.534	0.299	1.76	0.462	0.291	1.809	0.324	0.228	1.838	0.093	0.279	1.752	0.023	0.21	1.617	0.87	0.6	NaN	NaN	NaN	1.682	0.628	0.718	1.681	0.502	0.659	1.704	0.424	0.66	1.73	0.267	0.692	1.766	0.067	0.612
1388	6.94	1.875	1.015	0.556	NaN	NaN	NaN	1.8	0.864	0.318	1.8	0.655	0.282	1.743	0.534	0.3	1.76	0.463	0.292	1.81	0.325	0.229	1.838	0.093	0.28	1.752	0.023	0.21	1.617	0.871	0.602	NaN	NaN	NaN	1.683	0.629	0.719	1.68	0.502	0.659	1.704	0.424	0.661	1.73	0.266	0.692	1.766	0.067	0.612
1389	6.945	1.875	1.015	0.557	NaN	NaN	NaN	1.8	0.864	0.319	1.801	0.656	0.283	1.743	0.534	0.301	1.76	0.463	0.293	1.81	0.325	0.229	1.838	0.093	0.28	1.752	0.023	0.21	1.617	0.871	0.602	NaN	NaN	NaN	1.683	0.63	0.72	1.68	0.502	0.66	1.705	0.424	0.661	1.73	0.266	0.693	1.766	0.067	0.612
1390	6.95	1.875	1.015	0.558	NaN	NaN	NaN	1.799	0.865	0.32	1.801	0.657	0.284	1.744	0.535	0.302	1.761	0.463	0.294	1.81	0.326	0.23	1.837	0.093	0.28	1.752	0.024	0.21	1.616	0.871	0.603	NaN	NaN	NaN	1.683	0.63	0.721	1.68	0.502	0.661	1.704	0.424	0.662	1.73	0.266	0.693	1.766	0.067	0.612
1391	6.955	1.874	1.014	0.559	NaN	NaN	NaN	1.799	0.866	0.321	1.801	0.658	0.285	1.744	0.536	0.303	1.761	0.464	0.294	1.811	0.326	0.23	1.837	0.093	0.281	1.752	0.024	0.21	1.617	0.872	0.604	NaN	NaN	NaN	1.682	0.63	0.722	1.68	0.502	0.661	1.704	0.424	0.662	1.73	0.266	0.694	1.766	0.067	0.612
1392	6.96	1.873	1.014	0.56	NaN	NaN	NaN	1.799	0.867	0.321	1.801	0.659	0.285	1.745	0.537	0.303	1.762	0.464	0.295	1.811	0.326	0.231	1.837	0.094	0.281	1.752	0.024	0.211	1.622	0.872	0.606	NaN	NaN	NaN	1.681	0.629	0.722	1.68	0.502	0.662	1.703	0.423	0.663	1.73	0.266	0.694	1.766	0.067	0.612
1393	6.965	NaN	NaN	NaN	NaN	NaN	NaN	1.798	0.868	0.322	1.801	0.659	0.286	1.746	0.538	0.304	1.763	0.465	0.296	1.812	0.328	0.232	1.837	0.094	0.281	1.752	0.024	0.211	1.622	0.872	0.607	NaN	NaN	NaN	1.68	0.628	0.723	1.68	0.503	0.663	1.702	0.422	0.663	1.73	0.266	0.694	1.766	0.067	0.612
1394	6.97	NaN	NaN	NaN	NaN	NaN	NaN	1.798	0.869	0.323	1.801	0.66	0.287	1.746	0.538	0.304	1.765	0.466	0.297	1.812	0.328	0.233	1.837	0.094	0.281	1.752	0.024	0.211	1.616	0.874	0.606	NaN	NaN	NaN	1.679	0.627	0.723	1.679	0.503	0.663	1.701	0.422	0.663	1.73	0.265	0.694	1.766	0.067	0.612
1395	6.975	NaN	NaN	NaN	NaN	NaN	NaN	1.798	0.87	0.324	1.801	0.661	0.288	1.746	0.538	0.305	1.764	0.467	0.297	1.813	0.329	0.234	1.836	0.094	0.281	1.752	0.025	0.212	1.614	0.874	0.606	NaN	NaN	NaN	1.679	0.627	0.724	1.678	0.502	0.664	1.702	0.423	0.664	1.73	0.265	0.695	1.766	0.067	0.612
1396	6.98	NaN	NaN	NaN	NaN	NaN	NaN	1.797	0.87	0.325	1.802	0.662	0.289	1.746	0.538	0.306	1.764	0.467	0.298	1.813	0.329	0.234	1.836	0.095	0.282	1.752	0.025	0.212	1.614	0.875	0.607	NaN	NaN	NaN	1.679	0.627	0.724	1.677	0.501	0.664	1.701	0.423	0.665	1.73	0.265	0.695	1.766	0.067	0.612
1397	6.985	NaN	NaN	NaN	NaN	NaN	NaN	1.796	0.871	0.325	1.802	0.664	0.29	1.747	0.54	0.308	1.764	0.468	0.299	1.813	0.329	0.235	1.836	0.095	0.283	1.752	0.025	0.213	1.613	0.875	0.607	NaN	NaN	NaN	1.678	0.627	0.724	1.677	0.501	0.665	1.701	0.423	0.665	1.73	0.265	0.695	1.766	0.067	0.612
1398	6.99	NaN	NaN	NaN	NaN	NaN	NaN	1.796	0.872	0.326	1.802	0.665	0.291	1.75	0.542	0.309	1.765	0.469	0.299	1.814	0.33	0.235	1.836	0.096	0.284	1.752	0.025	0.213	1.614	0.875	0.608	NaN	NaN	NaN	1.678	0.626	0.725	1.677	0.501	0.666	1.701	0.422	0.666	1.73	0.266	0.696	1.766	0.067	0.612
1399	6.995	NaN	NaN	NaN	NaN	NaN	NaN	1.795	0.873	0.327	1.802	0.666	0.291	1.75	0.543	0.308	1.765	0.469	0.3	1.814	0.331	0.236	1.836	0.097	0.285	1.753	0.025	0.213	1.615	0.875	0.608	NaN	NaN	NaN	1.677	0.626	0.725	1.676	0.501	0.666	1.7	0.422	0.666	1.73	0.266	0.697	1.766	0.067	0.612
1400	7	1.871	1.014	0.568	NaN	NaN	NaN	1.795	0.874	0.327	1.802	0.667	0.292	1.749	0.543	0.308	1.766	0.47	0.3	1.815	0.332	0.237	1.836	0.098	0.286	1.753	0.025	0.213	1.615	0.875	0.608	NaN	NaN	NaN	1.677	0.626	0.726	1.676	0.501	0.667	1.7	0.422	0.666	1.73	0.266	0.697	1.766	0.067	0.613
1401	7.005	1.871	1.014	0.568	NaN	NaN	NaN	1.794	0.875	0.328	1.801	0.667	0.292	1.749	0.544	0.308	1.766	0.471	0.3	1.815	0.332	0.238	1.835	0.098	0.286	1.753	0.025	0.213	1.615	0.875	0.609	NaN	NaN	NaN	1.676	0.626	0.727	1.676	0.501	0.667	1.7	0.422	0.667	1.73	0.266	0.697	1.766	0.067	0.613
1402	7.01	1.87	1.013	0.569	NaN	NaN	NaN	1.794	0.876	0.329	1.801	0.668	0.292	1.749	0.544	0.308	1.766	0.471	0.301	1.816	0.333	0.238	1.834	0.098	0.287	1.753	0.025	0.214	1.615	0.876	0.609	NaN	NaN	NaN	1.677	0.626	0.728	1.675	0.501	0.667	1.7	0.422	0.667	1.731	0.266	0.697	1.766	0.067	0.613
1403	7.015	1.87	1.013	0.57	NaN	NaN	NaN	1.793	0.877	0.329	1.801	0.669	0.293	1.749	0.545	0.308	1.767	0.472	0.301	1.816	0.333	0.239	1.832	0.1	0.286	1.753	0.025	0.214	1.615	0.876	0.61	NaN	NaN	NaN	1.677	0.626	0.728	1.675	0.501	0.668	1.699	0.422	0.667	1.731	0.266	0.697	1.766	0.067	0.613
1404	7.02	1.87	1.013	0.571	NaN	NaN	NaN	1.793	0.878	0.33	1.8	0.669	0.293	1.749	0.546	0.309	1.767	0.473	0.302	1.816	0.334	0.239	1.83	0.101	0.285	1.753	0.025	0.215	1.616	0.876	0.61	NaN	NaN	NaN	1.677	0.626	0.729	1.675	0.501	0.668	1.699	0.422	0.667	1.732	0.266	0.698	1.766	0.067	0.613
1405	7.025	1.869	1.013	0.571	NaN	NaN	NaN	1.792	0.878	0.33	1.8	0.67	0.294	1.75	0.547	0.309	1.766	0.473	0.302	1.816	0.334	0.24	1.83	0.102	0.286	1.754	0.026	0.215	1.62	0.876	0.612	NaN	NaN	NaN	1.677	0.626	0.729	1.675	0.5	0.668	1.699	0.422	0.667	1.732	0.266	0.698	1.766	0.067	0.613
1406	7.03	1.869	1.013	0.572	NaN	NaN	NaN	1.791	0.879	0.331	1.8	0.671	0.294	1.751	0.549	0.31	1.766	0.473	0.303	1.817	0.335	0.24	1.832	0.103	0.288	1.756	0.025	0.215	1.629	0.876	0.616	NaN	NaN	NaN	1.678	0.627	0.729	1.675	0.5	0.669	1.7	0.422	0.668	1.733	0.266	0.698	1.766	0.067	0.613
1407	7.035	1.869	1.014	0.573	NaN	NaN	NaN	1.791	0.88	0.331	1.799	0.672	0.295	1.75	0.549	0.31	1.766	0.474	0.303	1.817	0.335	0.241	1.833	0.102	0.289	1.761	0.023	0.216	1.627	0.877	0.616	NaN	NaN	NaN	1.678	0.627	0.73	1.675	0.5	0.669	1.7	0.422	0.669	1.733	0.266	0.698	1.766	0.067	0.613
1408	7.04	1.868	1.014	0.573	NaN	NaN	NaN	1.79	0.88	0.332	1.799	0.673	0.295	1.749	0.55	0.31	1.765	0.474	0.303	1.817	0.336	0.242	1.833	0.102	0.29	1.762	0.023	0.217	1.624	0.878	0.616	NaN	NaN	NaN	1.679	0.628	0.731	1.676	0.5	0.67	1.701	0.423	0.669	1.734	0.266	0.699	1.766	0.067	0.613
1409	7.045	1.868	1.014	0.574	NaN	NaN	NaN	1.789	0.881	0.332	1.798	0.674	0.296	1.748	0.55	0.309	1.765	0.475	0.303	1.817	0.336	0.242	1.832	0.101	0.292	1.761	0.023	0.218	1.624	0.878	0.617	NaN	NaN	NaN	1.68	0.628	0.731	1.676	0.5	0.67	1.702	0.423	0.67	1.734	0.265	0.699	1.766	0.067	0.613
1410	7.05	1.868	1.014	0.575	NaN	NaN	NaN	1.789	0.882	0.333	1.797	0.674	0.296	1.747	0.55	0.309	1.764	0.475	0.303	1.817	0.336	0.243	1.831	0.101	0.293	1.761	0.023	0.219	1.628	0.877	0.619	NaN	NaN	NaN	1.681	0.628	0.732	1.677	0.5	0.671	1.702	0.423	0.67	1.735	0.265	0.699	1.766	0.067	0.614
1411	7.055	1.868	1.014	0.576	NaN	NaN	NaN	1.788	0.882	0.333	1.796	0.675	0.296	1.746	0.55	0.309	1.764	0.475	0.304	1.816	0.336	0.244	1.831	0.102	0.294	1.761	0.023	0.22	1.625	0.877	0.62	NaN	NaN	NaN	1.681	0.628	0.732	1.678	0.5	0.671	1.703	0.423	0.671	1.736	0.266	0.7	1.766	0.067	0.614
1412	7.06	1.868	1.014	0.576	NaN	NaN	NaN	1.788	0.883	0.334	1.795	0.675	0.296	1.745	0.551	0.309	1.763	0.476	0.304	1.816	0.337	0.245	1.831	0.103	0.296	1.761	0.023	0.22	1.614	0.88	0.618	NaN	NaN	NaN	1.681	0.628	0.732	1.678	0.501	0.672	1.703	0.423	0.671	1.737	0.266	0.701	1.767	0.067	0.614
1413	7.065	1.868	1.014	0.577	NaN	NaN	NaN	1.787	0.883	0.334	1.794	0.676	0.296	1.744	0.552	0.309	1.762	0.476	0.304	1.816	0.338	0.245	1.83	0.104	0.297	1.761	0.024	0.221	1.611	0.88	0.618	NaN	NaN	NaN	1.682	0.628	0.733	1.678	0.501	0.672	1.704	0.423	0.671	1.737	0.266	0.701	1.767	0.066	0.614
1414	7.07	1.868	1.015	0.578	NaN	NaN	NaN	1.787	0.884	0.335	1.793	0.676	0.296	1.743	0.552	0.309	1.761	0.477	0.304	1.816	0.339	0.246	1.83	0.104	0.297	1.76	0.024	0.222	1.611	0.881	0.618	NaN	NaN	NaN	1.683	0.628	0.733	1.679	0.501	0.673	1.704	0.423	0.671	1.738	0.266	0.701	1.766	0.065	0.613
1415	7.075	1.867	1.015	0.578	NaN	NaN	NaN	1.786	0.884	0.335	1.792	0.677	0.295	1.742	0.553	0.309	1.76	0.478	0.304	1.815	0.339	0.247	1.829	0.105	0.297	1.759	0.025	0.222	1.611	0.881	0.618	NaN	NaN	NaN	1.684	0.628	0.734	1.68	0.501	0.674	1.705	0.423	0.672	1.738	0.266	0.701	1.766	0.064	0.612
1416	7.08	1.867	1.015	0.579	NaN	NaN	NaN	1.786	0.885	0.336	1.791	0.677	0.295	1.741	0.553	0.309	1.759	0.478	0.304	1.815	0.339	0.248	NaN	NaN	NaN	1.758	0.026	0.223	1.611	0.881	0.619	NaN	NaN	NaN	1.685	0.628	0.735	1.68	0.501	0.674	1.705	0.423	0.672	1.739	0.266	0.702	1.766	0.064	0.612
1417	7.085	1.867	1.015	0.58	NaN	NaN	NaN	1.786	0.885	0.337	1.789	0.678	0.295	1.74	0.554	0.309	1.758	0.479	0.305	1.814	0.339	0.249	1.828	0.107	0.301	1.758	0.027	0.224	1.611	0.881	0.619	NaN	NaN	NaN	1.686	0.628	0.735	1.681	0.501	0.675	1.706	0.423	0.673	1.74	0.266	0.702	1.767	0.064	0.613
1418	7.09	1.866	1.014	0.58	NaN	NaN	NaN	1.786	0.885	0.337	1.788	0.678	0.295	1.738	0.554	0.309	1.757	0.479	0.304	1.813	0.34	0.25	1.826	0.106	0.302	1.758	0.027	0.225	1.611	0.881	0.62	NaN	NaN	NaN	1.686	0.628	0.736	1.682	0.502	0.675	1.707	0.424	0.673	1.74	0.266	0.702	1.767	0.064	0.613
1419	7.095	1.864	1.013	0.58	NaN	NaN	NaN	1.786	0.886	0.338	1.787	0.679	0.295	1.737	0.555	0.309	1.756	0.48	0.304	1.812	0.34	0.25	1.826	0.106	0.303	1.758	0.027	0.226	1.611	0.882	0.621	NaN	NaN	NaN	1.688	0.628	0.737	1.683	0.502	0.676	1.708	0.424	0.673	1.741	0.266	0.702	1.767	0.064	0.613
1420	7.1	1.863	1.012	0.58	NaN	NaN	NaN	1.786	0.887	0.338	1.785	0.679	0.295	1.736	0.556	0.309	1.754	0.48	0.304	1.812	0.341	0.251	1.825	0.107	0.304	1.758	0.027	0.227	1.61	0.882	0.621	NaN	NaN	NaN	1.689	0.629	0.737	1.683	0.502	0.676	1.709	0.424	0.674	1.742	0.266	0.703	1.767	0.065	0.614
1421	7.105	1.864	1.013	0.581	NaN	NaN	NaN	1.786	0.887	0.338	1.784	0.679	0.295	1.734	0.556	0.309	1.753	0.48	0.304	1.811	0.341	0.252	1.825	0.108	0.305	1.757	0.028	0.228	1.609	0.882	0.622	NaN	NaN	NaN	1.69	0.629	0.738	1.684	0.502	0.677	1.709	0.424	0.674	1.743	0.267	0.703	1.768	0.066	0.615
1422	7.11	1.865	1.014	0.582	NaN	NaN	NaN	1.785	0.887	0.339	1.782	0.68	0.294	1.732	0.557	0.309	1.751	0.481	0.304	1.81	0.342	0.252	1.824	0.11	0.306	1.757	0.028	0.228	1.61	0.882	0.622	NaN	NaN	NaN	1.69	0.629	0.738	1.684	0.502	0.677	1.709	0.424	0.674	1.744	0.267	0.704	1.768	0.067	0.616
1423	7.115	1.864	1.014	0.583	NaN	NaN	NaN	1.786	0.888	0.34	1.781	0.68	0.293	1.731	0.557	0.309	1.749	0.481	0.304	1.809	0.342	0.252	1.824	0.11	0.306	1.757	0.029	0.229	1.61	0.882	0.622	NaN	NaN	NaN	1.69	0.629	0.738	1.685	0.502	0.678	1.709	0.423	0.674	1.744	0.267	0.704	1.768	0.067	0.616
1424	7.12	1.865	1.015	0.584	NaN	NaN	NaN	1.785	0.888	0.341	1.779	0.681	0.293	1.729	0.558	0.308	1.748	0.481	0.304	1.808	0.343	0.253	NaN	NaN	NaN	1.756	0.029	0.23	1.61	0.883	0.622	NaN	NaN	NaN	1.69	0.629	0.739	1.685	0.502	0.678	1.71	0.424	0.675	1.745	0.267	0.704	1.768	0.067	0.616
1425	7.125	1.863	1.013	0.584	NaN	NaN	NaN	1.785	0.888	0.341	1.778	0.681	0.292	1.727	0.558	0.308	1.746	0.482	0.304	1.807	0.343	0.253	NaN	NaN	NaN	1.754	0.03	0.231	1.61	0.883	0.623	NaN	NaN	NaN	1.691	0.629	0.739	1.686	0.502	0.679	1.711	0.425	0.676	1.745	0.267	0.704	1.768	0.067	0.616
1426	7.13	1.863	1.013	0.584	NaN	NaN	NaN	1.785	0.888	0.342	1.776	0.681	0.292	1.726	0.559	0.308	1.744	0.482	0.304	1.806	0.343	0.254	1.818	0.11	0.311	1.753	0.029	0.232	1.61	0.883	0.623	NaN	NaN	NaN	1.691	0.629	0.74	1.686	0.503	0.68	1.711	0.425	0.676	1.746	0.267	0.704	1.768	0.067	0.617
1427	7.135	1.864	1.014	0.585	NaN	NaN	NaN	1.786	0.889	0.343	1.774	0.681	0.292	1.725	0.559	0.308	1.743	0.483	0.304	1.804	0.344	0.255	1.818	0.111	0.312	1.752	0.029	0.233	1.61	0.883	0.624	NaN	NaN	NaN	1.691	0.629	0.74	1.687	0.503	0.68	1.712	0.425	0.677	1.746	0.267	0.704	1.769	0.067	0.617
1428	7.14	1.865	1.016	0.587	NaN	NaN	NaN	1.786	0.889	0.343	1.773	0.682	0.291	1.723	0.56	0.308	1.741	0.483	0.304	1.803	0.344	0.255	1.817	0.113	0.312	1.75	0.029	0.234	1.611	0.883	0.624	NaN	NaN	NaN	1.691	0.629	0.74	1.687	0.503	0.68	1.713	0.426	0.678	1.747	0.267	0.705	1.769	0.067	0.617
1429	7.145	1.864	1.015	0.587	NaN	NaN	NaN	1.785	0.889	0.344	1.771	0.683	0.291	1.721	0.56	0.307	1.74	0.484	0.304	1.802	0.345	0.256	1.816	0.113	0.312	1.749	0.029	0.235	1.611	0.883	0.625	NaN	NaN	NaN	1.692	0.629	0.741	1.687	0.503	0.681	1.713	0.426	0.678	1.748	0.267	0.705	1.769	0.067	0.617
1430	7.15	1.865	1.016	0.588	NaN	NaN	NaN	1.785	0.889	0.344	1.77	0.683	0.291	1.719	0.56	0.306	1.738	0.484	0.303	1.8	0.345	0.256	1.814	0.114	0.312	1.747	0.029	0.236	1.612	0.883	0.625	NaN	NaN	NaN	1.692	0.629	0.741	1.687	0.503	0.682	1.713	0.426	0.679	1.749	0.268	0.706	1.769	0.067	0.617
1431	7.155	1.865	1.017	0.588	NaN	NaN	NaN	1.785	0.889	0.345	1.768	0.683	0.291	1.717	0.56	0.306	1.737	0.485	0.303	1.799	0.346	0.256	1.813	0.114	0.312	1.744	0.029	0.238	1.612	0.883	0.625	NaN	NaN	NaN	1.692	0.629	0.742	1.688	0.503	0.682	1.713	0.426	0.679	1.749	0.268	0.707	1.769	0.067	0.617
1432	7.16	1.865	1.017	0.589	NaN	NaN	NaN	1.785	0.89	0.345	1.767	0.684	0.29	1.715	0.561	0.306	1.735	0.485	0.303	1.798	0.346	0.257	NaN	NaN	NaN	1.742	0.029	0.239	1.611	0.883	0.625	NaN	NaN	NaN	1.692	0.629	0.743	1.687	0.503	0.683	1.713	0.426	0.679	1.749	0.268	0.707	1.769	0.067	0.617
1433	7.165	1.865	1.017	0.589	NaN	NaN	NaN	1.784	0.89	0.345	1.765	0.684	0.29	1.714	0.561	0.306	1.734	0.485	0.303	1.796	0.347	0.257	1.807	0.113	0.315	1.74	0.029	0.24	1.611	0.883	0.625	NaN	NaN	NaN	1.693	0.631	0.744	1.687	0.503	0.683	1.713	0.426	0.679	1.749	0.268	0.707	1.769	0.067	0.617
1434	7.17	1.863	1.015	0.589	NaN	NaN	NaN	1.784	0.891	0.345	1.763	0.684	0.29	1.712	0.561	0.306	1.732	0.486	0.303	1.795	0.347	0.257	1.806	0.113	0.314	1.737	0.029	0.241	1.61	0.883	0.626	NaN	NaN	NaN	1.693	0.631	0.744	1.687	0.503	0.684	1.712	0.426	0.68	1.749	0.268	0.708	1.769	0.067	0.617
1435	7.175	1.863	1.015	0.589	NaN	NaN	NaN	1.784	0.891	0.346	1.762	0.685	0.29	1.711	0.562	0.306	1.73	0.487	0.303	1.794	0.348	0.257	1.804	0.114	0.314	1.734	0.028	0.243	1.61	0.883	0.627	NaN	NaN	NaN	1.694	0.632	0.745	1.687	0.503	0.684	1.712	0.425	0.68	1.749	0.268	0.708	1.769	0.067	0.617
1436	7.18	1.864	1.016	0.589	NaN	NaN	NaN	1.783	0.891	0.346	1.761	0.685	0.29	1.709	0.562	0.306	1.729	0.487	0.303	1.792	0.348	0.257	1.803	0.115	0.314	1.731	0.027	0.244	1.614	0.882	0.629	NaN	NaN	NaN	1.694	0.632	0.745	1.687	0.503	0.685	1.711	0.424	0.68	1.748	0.268	0.708	1.769	0.067	0.617
1437	7.185	1.865	1.018	0.59	NaN	NaN	NaN	1.783	0.891	0.346	1.76	0.686	0.289	1.708	0.563	0.306	1.727	0.487	0.303	1.79	0.348	0.257	1.801	0.115	0.314	1.727	0.027	0.245	1.621	0.881	0.632	NaN	NaN	NaN	1.693	0.632	0.746	1.686	0.503	0.685	1.71	0.424	0.68	1.748	0.268	0.708	1.769	0.067	0.617
1438	7.19	1.866	1.018	0.59	NaN	NaN	NaN	1.782	0.892	0.346	1.759	0.686	0.289	1.708	0.564	0.306	1.725	0.488	0.303	1.787	0.348	0.257	1.799	0.115	0.314	1.723	0.026	0.247	1.622	0.881	0.632	NaN	NaN	NaN	1.692	0.631	0.746	1.686	0.503	0.686	1.71	0.423	0.68	1.748	0.268	0.708	1.769	0.067	0.617
1439	7.195	1.866	1.018	0.591	NaN	NaN	NaN	1.782	0.892	0.347	1.757	0.687	0.29	1.705	0.564	0.306	1.724	0.488	0.303	1.785	0.348	0.257	1.797	0.114	0.315	1.719	0.025	0.249	1.621	0.881	0.632	NaN	NaN	NaN	1.69	0.629	0.746	1.686	0.503	0.686	1.71	0.423	0.681	1.748	0.268	0.708	1.768	0.067	0.617
1440	7.2	1.866	1.018	0.591	NaN	NaN	NaN	1.781	0.892	0.347	1.756	0.687	0.29	1.704	0.565	0.306	1.722	0.488	0.303	1.783	0.348	0.256	1.795	0.115	0.315	1.716	0.025	0.25	1.621	0.881	0.632	NaN	NaN	NaN	1.69	0.629	0.746	1.686	0.503	0.686	1.71	0.423	0.681	1.748	0.268	0.708	1.768	0.067	0.617
1441	7.205	1.866	1.018	0.591	NaN	NaN	NaN	1.78	0.892	0.347	1.755	0.687	0.29	1.702	0.565	0.307	1.72	0.488	0.303	1.78	0.348	0.256	1.793	0.115	0.315	1.712	0.026	0.251	1.618	0.881	0.632	NaN	NaN	NaN	1.69	0.629	0.746	1.686	0.502	0.686	1.71	0.423	0.681	1.748	0.268	0.708	1.768	0.067	0.617
1442	7.21	1.864	1.016	0.591	NaN	NaN	NaN	1.78	0.892	0.347	1.753	0.687	0.29	1.7	0.565	0.307	1.719	0.489	0.303	1.778	0.349	0.255	1.79	0.116	0.314	1.708	0.025	0.253	1.615	0.881	0.632	NaN	NaN	NaN	1.69	0.629	0.746	1.686	0.502	0.687	1.71	0.423	0.681	1.748	0.267	0.708	1.768	0.067	0.617
1443	7.215	1.864	1.016	0.591	NaN	NaN	NaN	1.779	0.892	0.347	1.751	0.687	0.291	1.698	0.565	0.308	1.717	0.489	0.303	1.775	0.349	0.254	1.788	0.115	0.314	1.704	0.025	0.254	1.615	0.881	0.631	NaN	NaN	NaN	1.69	0.629	0.747	1.687	0.502	0.687	1.711	0.423	0.682	1.748	0.267	0.708	1.768	0.067	0.617
1444	7.22	1.864	1.015	0.591	NaN	NaN	NaN	1.778	0.892	0.347	1.75	0.687	0.291	1.697	0.565	0.308	1.715	0.489	0.303	1.772	0.349	0.254	1.784	0.114	0.314	1.701	0.025	0.255	1.615	0.881	0.632	NaN	NaN	NaN	1.691	0.629	0.747	1.687	0.502	0.687	1.711	0.423	0.682	1.748	0.267	0.708	1.768	0.067	0.617
1445	7.225	1.864	1.015	0.591	NaN	NaN	NaN	1.778	0.893	0.347	1.748	0.687	0.291	1.695	0.565	0.308	1.713	0.489	0.303	1.769	0.348	0.253	1.782	0.114	0.313	1.696	0.025	0.256	1.614	0.881	0.633	NaN	NaN	NaN	1.691	0.629	0.748	1.687	0.502	0.687	1.711	0.423	0.682	1.749	0.267	0.709	1.768	0.067	0.617
1446	7.23	1.864	1.015	0.591	NaN	NaN	NaN	1.777	0.893	0.346	1.747	0.687	0.291	1.694	0.566	0.308	1.711	0.489	0.303	1.766	0.348	0.252	1.779	0.114	0.312	1.692	0.024	0.257	1.613	0.881	0.633	NaN	NaN	NaN	1.691	0.629	0.748	1.687	0.502	0.687	1.712	0.423	0.682	1.749	0.267	0.709	1.769	0.067	0.617
1447	7.235	1.864	1.015	0.591	NaN	NaN	NaN	1.777	0.893	0.346	1.746	0.687	0.291	1.693	0.566	0.308	1.71	0.489	0.303	1.763	0.348	0.251	1.776	0.114	0.311	1.688	0.024	0.259	1.612	0.882	0.633	NaN	NaN	NaN	1.692	0.629	0.748	1.688	0.502	0.687	1.712	0.423	0.682	1.749	0.267	0.709	1.769	0.067	0.617
1448	7.24	1.864	1.015	0.591	NaN	NaN	NaN	1.776	0.893	0.346	1.745	0.687	0.291	1.692	0.566	0.309	1.708	0.49	0.303	1.76	0.348	0.251	1.774	0.114	0.311	1.685	0.024	0.259	1.611	0.882	0.633	NaN	NaN	NaN	1.692	0.629	0.748	1.688	0.502	0.687	1.712	0.423	0.682	1.75	0.267	0.709	1.769	0.067	0.617
1449	7.245	1.864	1.015	0.59	NaN	NaN	NaN	1.776	0.893	0.346	1.744	0.687	0.292	1.69	0.566	0.309	1.707	0.49	0.303	1.756	0.347	0.25	1.771	0.113	0.311	1.681	0.024	0.26	1.61	0.882	0.634	NaN	NaN	NaN	1.692	0.629	0.749	1.688	0.502	0.687	1.712	0.423	0.682	1.75	0.267	0.709	1.769	0.067	0.617
1450	7.25	1.864	1.015	0.59	NaN	NaN	NaN	1.775	0.893	0.346	1.743	0.687	0.293	1.689	0.566	0.309	1.705	0.49	0.303	1.753	0.347	0.249	1.767	0.112	0.31	1.676	0.023	0.26	1.61	0.882	0.634	NaN	NaN	NaN	1.692	0.629	0.749	1.688	0.502	0.687	1.712	0.423	0.682	1.75	0.267	0.709	1.769	0.067	0.617
1451	7.255	1.864	1.015	0.59	NaN	NaN	NaN	1.775	0.894	0.346	1.742	0.687	0.293	1.687	0.566	0.309	1.704	0.49	0.303	1.75	0.347	0.249	1.765	0.112	0.309	1.672	0.023	0.261	1.61	0.882	0.634	NaN	NaN	NaN	1.692	0.629	0.749	1.689	0.502	0.688	1.712	0.423	0.682	1.75	0.267	0.709	1.769	0.067	0.617
1452	7.26	1.864	1.015	0.59	NaN	NaN	NaN	1.774	0.894	0.346	1.741	0.687	0.293	1.686	0.566	0.31	1.702	0.49	0.304	1.746	0.346	0.248	1.762	0.112	0.308	1.669	0.023	0.262	1.61	0.882	0.634	NaN	NaN	NaN	1.692	0.629	0.749	1.689	0.502	0.688	1.713	0.423	0.683	1.75	0.267	0.708	1.769	0.067	0.617
1453	7.265	1.864	1.015	0.589	NaN	NaN	NaN	1.773	0.894	0.346	1.74	0.687	0.294	1.686	0.566	0.31	1.7	0.489	0.304	1.743	0.346	0.248	1.76	0.112	0.308	1.665	0.023	0.262	1.611	0.881	0.634	NaN	NaN	NaN	1.693	0.629	0.749	1.688	0.501	0.687	1.713	0.423	0.683	1.751	0.267	0.709	1.769	0.067	0.617
1454	7.27	1.864	1.015	0.589	NaN	NaN	NaN	1.772	0.893	0.346	1.739	0.687	0.294	1.686	0.567	0.312	1.699	0.489	0.304	1.74	0.345	0.247	1.756	0.112	0.307	1.66	0.022	0.263	1.615	0.88	0.635	NaN	NaN	NaN	1.693	0.628	0.749	1.688	0.501	0.687	1.714	0.424	0.684	1.752	0.267	0.709	1.769	0.067	0.617
1455	7.275	1.864	1.015	0.589	NaN	NaN	NaN	1.771	0.893	0.347	1.738	0.687	0.294	1.684	0.567	0.312	1.697	0.489	0.304	1.737	0.345	0.247	1.753	0.111	0.307	1.657	0.022	0.263	1.62	0.879	0.637	NaN	NaN	NaN	1.693	0.628	0.749	1.688	0.501	0.688	1.715	0.425	0.685	1.753	0.268	0.71	1.769	0.067	0.618
1456	7.28	1.864	1.015	0.589	NaN	NaN	NaN	1.77	0.892	0.347	1.737	0.686	0.294	1.683	0.566	0.312	1.696	0.489	0.305	1.734	0.344	0.246	1.75	0.11	0.306	1.653	0.022	0.264	1.618	0.879	0.636	NaN	NaN	NaN	1.694	0.628	0.75	1.688	0.501	0.688	1.715	0.425	0.685	1.753	0.267	0.71	1.77	0.067	0.618
1457	7.285	1.864	1.015	0.588	NaN	NaN	NaN	1.769	0.892	0.347	1.737	0.686	0.294	1.681	0.566	0.312	1.694	0.489	0.306	1.731	0.344	0.245	1.748	0.11	0.305	1.649	0.022	0.264	1.618	0.879	0.637	NaN	NaN	NaN	1.695	0.628	0.75	1.689	0.501	0.689	1.715	0.425	0.685	1.753	0.267	0.71	1.77	0.067	0.618
1458	7.29	1.864	1.015	0.588	NaN	NaN	NaN	1.768	0.892	0.347	1.736	0.686	0.294	1.68	0.565	0.313	1.692	0.489	0.306	1.729	0.344	0.245	1.744	0.109	0.304	1.645	0.022	0.264	1.618	0.88	0.637	NaN	NaN	NaN	1.695	0.628	0.75	1.689	0.501	0.69	1.716	0.425	0.685	1.753	0.267	0.71	1.77	0.066	0.618
1459	7.295	1.864	1.015	0.588	NaN	NaN	NaN	1.768	0.892	0.347	1.735	0.685	0.294	1.679	0.565	0.313	1.691	0.489	0.307	1.726	0.344	0.245	1.741	0.109	0.304	1.641	0.022	0.264	1.619	0.879	0.637	NaN	NaN	NaN	1.696	0.628	0.75	1.69	0.502	0.691	1.716	0.425	0.686	1.755	0.268	0.711	1.771	0.066	0.618
1460	7.3	1.864	1.015	0.587	NaN	NaN	NaN	1.767	0.892	0.347	1.734	0.685	0.295	1.678	0.565	0.313	1.69	0.489	0.307	1.723	0.343	0.245	1.738	0.108	0.303	1.637	0.022	0.264	1.623	0.879	0.639	NaN	NaN	NaN	1.696	0.628	0.751	1.691	0.502	0.691	1.716	0.424	0.686	1.755	0.268	0.711	1.771	0.066	0.618
1461	7.305	1.864	1.015	0.587	NaN	NaN	NaN	1.767	0.892	0.346	1.733	0.685	0.295	1.678	0.565	0.313	1.689	0.489	0.307	1.721	0.343	0.244	1.735	0.108	0.301	1.633	0.022	0.264	1.625	0.878	0.64	NaN	NaN	NaN	1.697	0.628	0.751	1.691	0.502	0.692	1.716	0.424	0.686	1.755	0.268	0.711	1.772	0.066	0.618
1462	7.31	1.864	1.015	0.586	NaN	NaN	NaN	1.766	0.892	0.346	1.732	0.684	0.295	1.677	0.564	0.314	1.688	0.488	0.308	1.72	0.343	0.244	1.732	0.107	0.3	1.629	0.022	0.264	1.627	0.878	0.641	NaN	NaN	NaN	1.698	0.628	0.751	1.691	0.502	0.692	1.716	0.424	0.686	1.755	0.267	0.711	1.772	0.066	0.618
1463	7.315	1.864	1.014	0.586	NaN	NaN	NaN	1.766	0.892	0.346	1.731	0.684	0.295	1.675	0.564	0.314	1.687	0.488	0.308	1.718	0.343	0.244	1.729	0.107	0.3	1.625	0.023	0.264	1.629	0.877	0.642	NaN	NaN	NaN	1.7	0.63	0.752	1.691	0.502	0.692	1.716	0.424	0.686	1.755	0.267	0.712	1.772	0.066	0.618
1464	7.32	1.864	1.014	0.585	NaN	NaN	NaN	1.765	0.892	0.346	1.73	0.684	0.295	1.674	0.563	0.315	1.686	0.487	0.308	1.716	0.342	0.244	1.726	0.106	0.299	1.621	0.023	0.263	1.632	0.876	0.643	NaN	NaN	NaN	1.701	0.629	0.753	1.692	0.502	0.692	1.716	0.424	0.686	1.755	0.267	0.712	1.772	0.066	0.618
1465	7.325	1.863	1.014	0.585	NaN	NaN	NaN	1.765	0.892	0.346	1.73	0.684	0.295	1.674	0.563	0.316	1.685	0.487	0.308	1.714	0.342	0.244	1.723	0.105	0.298	1.617	0.023	0.263	1.635	0.875	0.644	NaN	NaN	NaN	1.701	0.629	0.754	1.691	0.501	0.692	1.716	0.424	0.687	1.756	0.267	0.712	1.772	0.066	0.618
1466	7.33	1.864	1.014	0.584	NaN	NaN	NaN	1.764	0.892	0.346	1.729	0.684	0.295	1.674	0.564	0.316	1.684	0.487	0.308	1.712	0.341	0.244	1.72	0.105	0.298	1.613	0.023	0.263	1.636	0.875	0.645	NaN	NaN	NaN	1.702	0.629	0.754	1.691	0.5	0.692	1.716	0.424	0.687	1.756	0.267	0.712	1.773	0.066	0.618
1467	7.335	1.864	1.014	0.584	NaN	NaN	NaN	1.764	0.892	0.345	1.728	0.684	0.295	1.675	0.564	0.317	1.683	0.487	0.308	1.71	0.341	0.244	1.717	0.105	0.297	1.609	0.023	0.262	1.636	0.875	0.645	NaN	NaN	NaN	1.702	0.629	0.754	1.691	0.5	0.692	1.716	0.424	0.688	1.756	0.267	0.712	1.773	0.066	0.618
1468	7.34	1.863	1.014	0.584	NaN	NaN	NaN	1.763	0.891	0.345	1.727	0.684	0.295	1.674	0.564	0.317	1.683	0.486	0.309	1.709	0.341	0.243	1.714	0.104	0.296	1.605	0.023	0.262	1.636	0.875	0.645	NaN	NaN	NaN	1.703	0.629	0.754	1.691	0.5	0.693	1.716	0.424	0.688	1.756	0.266	0.711	1.773	0.066	0.618
1469	7.345	1.863	1.013	0.583	NaN	NaN	NaN	1.762	0.891	0.344	1.726	0.683	0.295	1.673	0.563	0.317	1.682	0.486	0.309	1.708	0.341	0.243	1.711	0.103	0.295	1.602	0.024	0.262	1.631	0.876	0.643	NaN	NaN	NaN	1.703	0.628	0.754	1.691	0.499	0.693	1.716	0.423	0.688	1.756	0.266	0.711	1.773	0.066	0.618
1470	7.35	1.863	1.013	0.582	NaN	NaN	NaN	1.762	0.891	0.344	1.725	0.683	0.296	1.671	0.562	0.317	1.681	0.486	0.309	1.707	0.341	0.243	1.708	0.103	0.295	1.598	0.024	0.261	1.62	0.878	0.641	NaN	NaN	NaN	1.704	0.628	0.754	1.691	0.499	0.693	1.716	0.423	0.688	1.756	0.266	0.711	1.773	0.065	0.618
1471	7.355	1.863	1.013	0.582	NaN	NaN	NaN	1.761	0.89	0.344	1.724	0.682	0.296	1.67	0.562	0.318	1.68	0.485	0.309	1.705	0.341	0.243	1.705	0.102	0.294	1.595	0.024	0.26	1.618	0.879	0.64	NaN	NaN	NaN	1.704	0.628	0.755	1.691	0.499	0.693	1.716	0.423	0.689	1.757	0.266	0.711	1.773	0.065	0.618
1472	7.36	1.863	1.013	0.581	NaN	NaN	NaN	1.759	0.889	0.344	1.724	0.682	0.296	1.67	0.561	0.318	1.679	0.485	0.31	1.703	0.34	0.243	1.702	0.102	0.293	1.591	0.025	0.26	1.617	0.879	0.64	NaN	NaN	NaN	1.704	0.628	0.755	1.691	0.499	0.694	1.716	0.423	0.689	1.757	0.266	0.712	1.773	0.065	0.618
1473	7.365	1.863	1.012	0.581	NaN	NaN	NaN	1.758	0.888	0.344	1.723	0.682	0.296	1.669	0.561	0.319	1.678	0.485	0.31	1.702	0.34	0.243	1.699	0.102	0.293	1.587	0.025	0.259	1.617	0.879	0.64	NaN	NaN	NaN	1.705	0.628	0.755	1.691	0.499	0.694	1.716	0.423	0.689	1.757	0.266	0.712	1.773	0.065	0.618
1474	7.37	1.863	1.012	0.581	NaN	NaN	NaN	1.758	0.888	0.345	1.723	0.682	0.297	1.669	0.561	0.319	1.677	0.484	0.311	1.7	0.34	0.243	1.696	0.101	0.292	1.584	0.025	0.258	1.617	0.879	0.64	NaN	NaN	NaN	1.705	0.628	0.755	1.691	0.499	0.694	1.716	0.423	0.689	1.757	0.266	0.712	1.773	0.065	0.618
1475	7.375	1.863	1.012	0.58	NaN	NaN	NaN	1.757	0.888	0.345	1.723	0.682	0.297	1.668	0.561	0.318	1.676	0.484	0.311	1.699	0.34	0.243	1.693	0.1	0.292	1.581	0.026	0.257	1.617	0.879	0.64	NaN	NaN	NaN	1.705	0.628	0.755	1.691	0.499	0.694	1.716	0.423	0.689	1.757	0.266	0.712	1.773	0.065	0.618
1476	7.38	1.863	1.012	0.58	NaN	NaN	NaN	1.757	0.887	0.344	1.722	0.682	0.298	1.668	0.561	0.318	1.675	0.484	0.311	1.697	0.339	0.243	1.69	0.1	0.291	1.578	0.026	0.256	1.617	0.879	0.64	NaN	NaN	NaN	1.706	0.628	0.755	1.691	0.499	0.694	1.716	0.422	0.689	1.757	0.266	0.712	1.773	0.065	0.618
1477	7.385	1.863	1.011	0.579	NaN	NaN	NaN	1.756	0.887	0.344	1.722	0.681	0.297	1.667	0.56	0.318	1.674	0.483	0.311	1.696	0.339	0.243	1.688	0.1	0.291	1.574	0.027	0.256	1.616	0.879	0.64	NaN	NaN	NaN	1.706	0.627	0.755	1.691	0.499	0.694	1.716	0.422	0.689	1.757	0.266	0.712	1.773	0.065	0.618
1478	7.39	1.862	1.011	0.579	NaN	NaN	NaN	1.756	0.887	0.344	1.722	0.681	0.297	1.666	0.56	0.319	1.674	0.483	0.311	1.694	0.339	0.243	1.685	0.1	0.29	1.571	0.028	0.255	1.616	0.879	0.64	NaN	NaN	NaN	1.706	0.627	0.755	1.691	0.499	0.694	1.716	0.422	0.689	1.757	0.266	0.712	1.773	0.065	0.618
1479	7.395	1.862	1.011	0.579	NaN	NaN	NaN	1.755	0.887	0.344	1.721	0.681	0.297	1.665	0.559	0.319	1.673	0.483	0.311	1.692	0.338	0.243	1.682	0.099	0.29	1.568	0.028	0.254	1.615	0.879	0.64	NaN	NaN	NaN	1.706	0.627	0.755	1.691	0.498	0.694	1.716	0.422	0.689	1.757	0.266	0.712	1.773	0.065	0.618
1480	7.4	1.862	1.011	0.578	NaN	NaN	NaN	1.755	0.887	0.344	1.721	0.68	0.297	1.664	0.559	0.32	1.672	0.483	0.311	1.69	0.338	0.243	1.68	0.1	0.29	1.564	0.028	0.253	1.615	0.879	0.641	NaN	NaN	NaN	1.707	0.627	0.755	1.691	0.498	0.694	1.716	0.422	0.69	1.757	0.266	0.712	1.773	0.065	0.618
1481	7.405	1.862	1.011	0.578	NaN	NaN	NaN	1.755	0.887	0.344	1.72	0.68	0.297	1.663	0.559	0.321	1.671	0.483	0.311	1.689	0.338	0.243	1.677	0.1	0.289	1.561	0.029	0.253	1.615	0.879	0.641	NaN	NaN	NaN	1.707	0.627	0.755	1.691	0.498	0.695	1.716	0.422	0.69	1.757	0.266	0.712	1.773	0.065	0.618
1482	7.41	1.862	1.01	0.577	NaN	NaN	NaN	1.755	0.887	0.344	1.719	0.679	0.297	1.663	0.558	0.321	1.67	0.483	0.312	1.687	0.338	0.243	1.674	0.099	0.289	1.559	0.03	0.252	1.618	0.878	0.642	NaN	NaN	NaN	1.707	0.627	0.755	1.691	0.498	0.695	1.716	0.422	0.69	1.757	0.266	0.712	1.773	0.065	0.618
1483	7.415	1.862	1.01	0.577	NaN	NaN	NaN	1.754	0.887	0.343	1.718	0.679	0.297	1.662	0.558	0.321	1.669	0.482	0.312	1.686	0.338	0.242	1.672	0.099	0.289	1.556	0.03	0.251	1.625	0.877	0.644	NaN	NaN	NaN	1.707	0.627	0.755	1.69	0.498	0.695	1.716	0.422	0.69	1.757	0.266	0.712	1.773	0.065	0.618
1484	7.42	1.861	1.01	0.577	NaN	NaN	NaN	1.754	0.887	0.343	1.718	0.679	0.297	1.661	0.559	0.321	1.667	0.482	0.312	1.684	0.338	0.242	1.669	0.099	0.288	1.553	0.03	0.251	1.626	0.877	0.644	NaN	NaN	NaN	1.707	0.627	0.755	1.69	0.499	0.695	1.715	0.422	0.69	1.757	0.266	0.712	1.773	0.065	0.618
1485	7.425	1.861	1.01	0.576	NaN	NaN	NaN	1.753	0.887	0.343	1.717	0.678	0.296	1.661	0.559	0.321	1.666	0.481	0.312	1.683	0.337	0.242	1.666	0.099	0.288	1.55	0.031	0.25	1.626	0.877	0.644	NaN	NaN	NaN	1.707	0.627	0.755	1.691	0.499	0.696	1.714	0.421	0.69	1.757	0.266	0.712	1.773	0.065	0.618
1486	7.43	1.861	1.01	0.576	NaN	NaN	NaN	1.753	0.887	0.343	1.716	0.678	0.296	1.661	0.559	0.321	1.665	0.481	0.312	1.681	0.337	0.242	1.664	0.099	0.288	1.547	0.031	0.25	1.625	0.876	0.644	NaN	NaN	NaN	1.706	0.627	0.755	1.69	0.5	0.697	1.714	0.421	0.69	1.756	0.266	0.712	1.773	0.065	0.618
1487	7.435	1.861	1.01	0.576	NaN	NaN	NaN	1.753	0.886	0.342	1.715	0.677	0.296	1.661	0.559	0.322	1.664	0.482	0.312	1.679	0.337	0.242	1.661	0.098	0.288	1.544	0.031	0.249	1.625	0.876	0.644	NaN	NaN	NaN	1.705	0.626	0.754	1.689	0.499	0.697	1.713	0.421	0.69	1.756	0.266	0.712	1.773	0.065	0.618
1488	7.44	1.861	1.009	0.575	NaN	NaN	NaN	1.752	0.886	0.342	1.715	0.677	0.296	1.66	0.559	0.322	1.664	0.482	0.312	1.678	0.336	0.242	1.658	0.098	0.287	1.541	0.032	0.249	1.625	0.876	0.644	NaN	NaN	NaN	1.704	0.625	0.754	1.689	0.499	0.697	1.713	0.421	0.69	1.756	0.266	0.712	1.773	0.066	0.618
1489	7.445	1.86	1.009	0.575	NaN	NaN	NaN	1.752	0.886	0.342	1.714	0.677	0.295	1.66	0.559	0.322	1.663	0.482	0.312	1.676	0.336	0.242	1.656	0.097	0.287	1.539	0.032	0.249	1.624	0.876	0.644	NaN	NaN	NaN	1.704	0.625	0.753	1.688	0.499	0.697	1.712	0.421	0.69	1.756	0.266	0.712	1.773	0.066	0.618
1490	7.45	1.86	1.009	0.575	NaN	NaN	NaN	1.751	0.885	0.342	1.714	0.677	0.295	1.659	0.559	0.322	1.662	0.482	0.312	1.675	0.336	0.242	1.654	0.098	0.286	1.536	0.032	0.249	1.624	0.876	0.644	NaN	NaN	NaN	1.703	0.625	0.753	1.688	0.499	0.697	1.712	0.421	0.69	1.755	0.266	0.712	1.773	0.066	0.618
1491	7.455	1.86	1.009	0.574	NaN	NaN	NaN	1.75	0.884	0.342	1.714	0.677	0.295	1.658	0.559	0.322	1.661	0.482	0.312	1.674	0.336	0.242	1.652	0.098	0.286	1.533	0.032	0.249	1.623	0.876	0.643	NaN	NaN	NaN	1.703	0.625	0.753	1.688	0.499	0.697	1.712	0.421	0.69	1.755	0.266	0.712	1.773	0.066	0.618
1492	7.46	1.86	1.009	0.574	NaN	NaN	NaN	1.749	0.884	0.342	1.713	0.677	0.295	1.656	0.558	0.322	1.66	0.482	0.312	1.672	0.336	0.241	1.649	0.098	0.286	1.53	0.033	0.249	1.623	0.875	0.643	NaN	NaN	NaN	1.702	0.625	0.753	1.688	0.499	0.697	1.712	0.421	0.69	1.755	0.266	0.712	1.773	0.066	0.618
1493	7.465	1.859	1.008	0.574	NaN	NaN	NaN	1.748	0.883	0.342	1.712	0.677	0.295	1.654	0.557	0.321	1.658	0.481	0.312	1.67	0.336	0.241	1.646	0.097	0.285	1.528	0.033	0.249	1.622	0.875	0.643	NaN	NaN	NaN	1.702	0.625	0.753	1.688	0.498	0.697	1.712	0.421	0.69	1.755	0.266	0.712	1.772	0.066	0.618
1494	7.47	1.859	1.008	0.574	NaN	NaN	NaN	1.747	0.883	0.342	1.711	0.676	0.295	1.653	0.557	0.321	1.657	0.48	0.312	1.669	0.335	0.242	1.644	0.097	0.285	1.525	0.033	0.249	1.622	0.875	0.643	NaN	NaN	NaN	1.702	0.625	0.753	1.688	0.498	0.697	1.711	0.421	0.69	1.755	0.266	0.712	1.772	0.066	0.617
1495	7.475	1.859	1.008	0.574	NaN	NaN	NaN	1.747	0.883	0.342	1.71	0.676	0.294	1.652	0.557	0.321	1.656	0.48	0.312	1.667	0.335	0.242	1.642	0.097	0.285	1.523	0.034	0.249	1.622	0.874	0.644	NaN	NaN	NaN	1.702	0.625	0.753	1.687	0.498	0.697	1.711	0.421	0.69	1.755	0.266	0.712	1.772	0.066	0.617
1496	7.48	1.859	1.008	0.573	NaN	NaN	NaN	1.746	0.883	0.342	1.708	0.675	0.294	1.651	0.557	0.321	1.655	0.48	0.312	1.666	0.335	0.242	1.64	0.098	0.285	1.52	0.034	0.249	1.62	0.874	0.643	NaN	NaN	NaN	1.702	0.625	0.753	1.687	0.498	0.697	1.711	0.421	0.69	1.755	0.266	0.712	1.772	0.066	0.617
1497	7.485	1.858	1.008	0.573	NaN	NaN	NaN	1.746	0.882	0.342	1.709	0.676	0.294	1.65	0.557	0.32	1.654	0.48	0.312	1.664	0.335	0.241	1.638	0.097	0.285	1.517	0.034	0.249	1.615	0.875	0.642	NaN	NaN	NaN	1.702	0.625	0.753	1.687	0.498	0.697	1.711	0.421	0.69	1.755	0.266	0.712	1.772	0.066	0.617
1498	7.49	1.858	1.007	0.572	NaN	NaN	NaN	1.745	0.882	0.342	1.708	0.675	0.294	1.65	0.556	0.319	1.653	0.48	0.312	1.663	0.335	0.241	1.635	0.096	0.284	1.515	0.035	0.249	1.614	0.875	0.642	NaN	NaN	NaN	1.701	0.625	0.753	1.687	0.498	0.697	1.71	0.421	0.69	1.755	0.266	0.712	1.772	0.066	0.617
1499	7.495	1.858	1.007	0.572	NaN	NaN	NaN	1.745	0.882	0.341	1.707	0.675	0.294	1.649	0.556	0.318	1.652	0.481	0.311	1.661	0.335	0.24	1.633	0.096	0.284	1.513	0.034	0.25	1.613	0.875	0.641	NaN	NaN	NaN	1.701	0.625	0.753	1.687	0.498	0.697	1.71	0.421	0.69	1.754	0.266	0.712	1.772	0.066	0.617
1500	7.5	1.857	1.007	0.572	NaN	NaN	NaN	1.745	0.882	0.341	1.706	0.675	0.294	1.648	0.556	0.318	1.651	0.48	0.311	1.659	0.335	0.24	1.631	0.096	0.284	1.51	0.034	0.25	1.613	0.875	0.641	NaN	NaN	NaN	1.701	0.625	0.754	1.686	0.498	0.697	1.71	0.421	0.69	1.754	0.266	0.712	1.772	0.066	0.617
1501	7.505	1.857	1.007	0.572	NaN	NaN	NaN	1.744	0.882	0.341	1.706	0.675	0.294	1.647	0.556	0.318	1.65	0.48	0.311	1.657	0.335	0.24	1.629	0.096	0.284	1.507	0.034	0.251	1.612	0.875	0.641	NaN	NaN	NaN	1.7	0.625	0.754	1.686	0.498	0.697	1.71	0.42	0.69	1.754	0.266	0.712	1.772	0.066	0.617
1502	7.51	1.857	1.006	0.571	NaN	NaN	NaN	1.744	0.882	0.341	1.706	0.674	0.293	1.646	0.555	0.318	1.649	0.48	0.311	1.656	0.334	0.24	1.627	0.096	0.284	1.505	0.034	0.251	1.611	0.875	0.641	NaN	NaN	NaN	1.699	0.625	0.754	1.686	0.498	0.697	1.71	0.42	0.69	1.754	0.266	0.711	1.772	0.066	0.617
1503	7.515	1.857	1.006	0.571	NaN	NaN	NaN	1.744	0.882	0.34	1.705	0.674	0.293	1.645	0.555	0.318	1.648	0.48	0.311	1.654	0.334	0.24	1.625	0.096	0.283	1.503	0.034	0.252	1.61	0.875	0.64	NaN	NaN	NaN	1.699	0.625	0.754	1.685	0.498	0.696	1.709	0.42	0.69	1.753	0.266	0.711	1.772	0.066	0.617
1504	7.52	1.857	1.006	0.571	NaN	NaN	NaN	1.743	0.881	0.34	1.704	0.673	0.293	1.644	0.554	0.319	1.646	0.479	0.311	1.652	0.334	0.24	1.623	0.095	0.284	1.501	0.034	0.252	1.612	0.874	0.641	NaN	NaN	NaN	1.698	0.624	0.755	1.684	0.497	0.696	1.709	0.42	0.69	1.753	0.265	0.712	1.772	0.066	0.617
1505	7.525	1.856	1.006	0.57	NaN	NaN	NaN	1.743	0.881	0.34	1.703	0.673	0.292	1.643	0.554	0.319	1.644	0.478	0.311	1.651	0.334	0.24	1.621	0.095	0.284	1.499	0.034	0.253	1.619	0.873	0.643	NaN	NaN	NaN	1.697	0.624	0.755	1.683	0.496	0.695	1.709	0.42	0.69	1.753	0.265	0.712	1.771	0.066	0.617
1506	7.53	1.856	1.006	0.57	NaN	NaN	NaN	1.743	0.88	0.339	1.703	0.673	0.293	1.642	0.554	0.319	1.643	0.478	0.31	1.649	0.334	0.239	1.62	0.095	0.284	1.497	0.033	0.253	1.617	0.872	0.642	NaN	NaN	NaN	1.696	0.624	0.755	1.683	0.496	0.695	1.708	0.42	0.69	1.752	0.265	0.712	1.771	0.066	0.617
1507	7.535	1.855	1.005	0.569	NaN	NaN	NaN	1.742	0.88	0.339	1.702	0.672	0.293	1.641	0.554	0.318	1.642	0.478	0.31	1.647	0.334	0.239	1.619	0.095	0.284	1.495	0.033	0.253	1.61	0.874	0.64	NaN	NaN	NaN	1.696	0.624	0.754	1.683	0.496	0.695	1.707	0.419	0.69	1.752	0.265	0.712	1.771	0.066	0.617
1508	7.54	1.855	1.005	0.569	NaN	NaN	NaN	1.741	0.879	0.339	1.701	0.672	0.293	1.64	0.554	0.318	1.642	0.478	0.31	1.645	0.333	0.239	1.617	0.095	0.283	1.494	0.033	0.254	1.608	0.874	0.64	NaN	NaN	NaN	1.695	0.623	0.754	1.683	0.496	0.696	1.707	0.419	0.69	1.752	0.265	0.712	1.768	0.067	0.617
1509	7.545	1.855	1.005	0.569	NaN	NaN	NaN	1.741	0.879	0.339	1.701	0.672	0.293	1.64	0.554	0.318	1.641	0.478	0.31	1.643	0.333	0.239	1.615	0.095	0.283	1.492	0.033	0.254	1.607	0.874	0.639	NaN	NaN	NaN	1.695	0.624	0.755	1.683	0.497	0.697	1.706	0.419	0.69	1.752	0.265	0.712	1.76	0.071	0.619
1510	7.55	1.855	1.005	0.568	NaN	NaN	NaN	1.74	0.878	0.339	1.7	0.671	0.293	1.639	0.554	0.318	1.64	0.478	0.31	1.641	0.333	0.239	1.613	0.094	0.283	1.49	0.033	0.255	1.606	0.873	0.639	NaN	NaN	NaN	1.695	0.624	0.755	1.682	0.496	0.696	1.706	0.419	0.69	1.752	0.265	0.712	1.758	0.072	0.619
1511	7.555	1.854	1.004	0.568	NaN	NaN	NaN	1.739	0.878	0.339	1.7	0.67	0.293	1.639	0.553	0.318	1.638	0.477	0.309	1.64	0.333	0.239	1.612	0.094	0.283	1.489	0.032	0.256	1.606	0.873	0.639	NaN	NaN	NaN	1.694	0.624	0.755	1.681	0.496	0.697	1.706	0.419	0.691	1.752	0.265	0.712	1.757	0.072	0.619
1512	7.56	1.854	1.004	0.567	NaN	NaN	NaN	1.739	0.877	0.339	1.699	0.669	0.293	1.638	0.553	0.32	1.637	0.477	0.31	1.639	0.332	0.239	1.611	0.094	0.284	1.487	0.032	0.257	1.606	0.872	0.639	NaN	NaN	NaN	1.694	0.624	0.755	1.681	0.496	0.697	1.706	0.419	0.691	1.751	0.265	0.712	1.757	0.072	0.619
1513	7.565	1.853	1.004	0.567	NaN	NaN	NaN	1.738	0.877	0.339	1.699	0.668	0.293	1.636	0.552	0.32	1.635	0.476	0.31	1.638	0.332	0.239	1.61	0.094	0.284	1.486	0.031	0.257	1.606	0.872	0.639	NaN	NaN	NaN	1.693	0.624	0.755	1.68	0.496	0.697	1.705	0.419	0.691	1.751	0.265	0.712	1.757	0.072	0.619
1514	7.57	1.853	1.004	0.566	NaN	NaN	NaN	1.737	0.876	0.338	1.699	0.668	0.293	1.635	0.551	0.32	1.635	0.476	0.311	1.636	0.332	0.239	1.609	0.094	0.284	1.484	0.031	0.257	1.607	0.871	0.639	NaN	NaN	NaN	1.693	0.624	0.755	1.68	0.496	0.697	1.705	0.419	0.691	1.751	0.264	0.713	1.757	0.072	0.619
1515	7.575	1.853	1.003	0.565	NaN	NaN	NaN	1.737	0.876	0.338	1.698	0.668	0.293	1.634	0.551	0.32	1.634	0.476	0.311	1.635	0.331	0.239	1.608	0.094	0.284	1.484	0.03	0.258	1.607	0.871	0.639	NaN	NaN	NaN	1.693	0.624	0.755	1.679	0.495	0.697	1.704	0.418	0.691	1.75	0.264	0.713	1.756	0.072	0.619
1516	7.58	1.853	1.003	0.565	NaN	NaN	NaN	1.736	0.875	0.337	1.698	0.668	0.293	1.633	0.551	0.319	1.633	0.476	0.311	1.634	0.331	0.239	1.607	0.093	0.284	1.483	0.03	0.258	1.607	0.871	0.64	NaN	NaN	NaN	1.692	0.624	0.755	1.678	0.495	0.697	1.703	0.418	0.691	1.75	0.264	0.713	1.756	0.072	0.619
1517	7.585	1.852	1.003	0.564	NaN	NaN	NaN	1.735	0.875	0.337	1.698	0.667	0.293	1.633	0.551	0.319	1.633	0.476	0.311	1.633	0.33	0.239	1.606	0.092	0.284	1.482	0.029	0.259	1.607	0.87	0.64	NaN	NaN	NaN	1.692	0.623	0.755	1.677	0.494	0.697	1.703	0.418	0.692	1.75	0.264	0.713	1.756	0.072	0.619
1518	7.59	1.852	1.003	0.563	NaN	NaN	NaN	1.735	0.874	0.336	1.697	0.666	0.293	1.633	0.551	0.32	1.632	0.476	0.311	1.632	0.33	0.239	1.605	0.091	0.284	1.481	0.028	0.259	1.611	0.87	0.641	NaN	NaN	NaN	1.69	0.622	0.755	1.676	0.494	0.697	1.702	0.418	0.692	1.75	0.264	0.713	1.756	0.072	0.619
1519	7.595	1.851	1.002	0.563	NaN	NaN	NaN	1.734	0.874	0.336	1.696	0.665	0.293	1.632	0.55	0.32	1.631	0.475	0.311	1.63	0.33	0.239	1.604	0.091	0.284	1.481	0.028	0.26	1.618	0.868	0.643	NaN	NaN	NaN	1.69	0.622	0.755	1.676	0.494	0.697	1.702	0.417	0.692	1.749	0.264	0.713	1.756	0.072	0.619
1520	7.6	1.851	1.002	0.562	NaN	NaN	NaN	1.734	0.874	0.336	1.695	0.664	0.293	1.63	0.548	0.32	1.629	0.473	0.311	1.629	0.329	0.239	1.604	0.09	0.284	1.48	0.027	0.261	1.62	0.868	0.643	NaN	NaN	NaN	1.689	0.622	0.755	1.676	0.493	0.697	1.701	0.417	0.692	1.749	0.264	0.713	1.756	0.072	0.619
1521	7.605	1.851	1.002	0.562	NaN	NaN	NaN	1.733	0.873	0.336	1.694	0.663	0.293	1.629	0.547	0.32	1.628	0.473	0.311	1.629	0.328	0.239	1.604	0.09	0.285	1.48	0.026	0.262	1.621	0.867	0.643	NaN	NaN	NaN	1.689	0.622	0.755	1.676	0.493	0.697	1.701	0.417	0.692	1.749	0.264	0.713	1.756	0.072	0.619
1522	7.61	1.85	1.002	0.561	NaN	NaN	NaN	1.732	0.873	0.336	1.694	0.663	0.293	1.628	0.547	0.32	1.627	0.472	0.311	1.628	0.328	0.24	1.604	0.09	0.285	1.48	0.025	0.262	1.621	0.867	0.643	NaN	NaN	NaN	1.69	0.622	0.755	1.676	0.493	0.697	1.701	0.417	0.691	1.749	0.264	0.712	1.757	0.072	0.619
1523	7.615	1.85	1.001	0.56	NaN	NaN	NaN	1.731	0.872	0.336	1.693	0.663	0.293	1.628	0.547	0.32	1.627	0.472	0.311	1.627	0.328	0.24	1.603	0.089	0.285	1.479	0.024	0.263	1.62	0.866	0.643	NaN	NaN	NaN	1.69	0.623	0.755	1.675	0.493	0.697	1.701	0.417	0.691	1.748	0.264	0.712	1.76	0.071	0.618
1524	7.62	1.849	1.001	0.56	NaN	NaN	NaN	1.73	0.871	0.336	1.693	0.662	0.293	1.628	0.547	0.32	1.626	0.471	0.311	1.627	0.327	0.24	1.603	0.089	0.286	1.479	0.023	0.263	1.616	0.867	0.642	NaN	NaN	NaN	1.691	0.623	0.755	1.675	0.493	0.697	1.701	0.417	0.691	1.748	0.264	0.712	1.768	0.067	0.617
1525	7.625	1.849	1.001	0.559	NaN	NaN	NaN	1.728	0.869	0.335	1.692	0.661	0.293	1.627	0.546	0.32	1.625	0.471	0.312	1.626	0.327	0.241	1.603	0.088	0.286	1.479	0.023	0.264	1.606	0.868	0.64	NaN	NaN	NaN	1.691	0.623	0.754	1.675	0.493	0.697	1.701	0.417	0.691	1.748	0.264	0.712	1.77	0.067	0.616
1526	7.63	1.848	1	0.558	NaN	NaN	NaN	1.728	0.869	0.335	1.691	0.66	0.293	1.626	0.545	0.321	1.624	0.47	0.312	1.626	0.326	0.241	1.603	0.087	0.287	1.479	0.022	0.264	1.603	0.869	0.639	NaN	NaN	NaN	1.691	0.623	0.754	1.675	0.493	0.697	1.7	0.417	0.691	1.748	0.264	0.712	1.77	0.066	0.616
1527	7.635	1.848	1	0.558	NaN	NaN	NaN	1.727	0.868	0.335	1.69	0.659	0.293	1.625	0.544	0.321	1.623	0.469	0.313	1.625	0.325	0.242	1.603	0.087	0.287	1.479	0.021	0.265	1.601	0.868	0.639	NaN	NaN	NaN	1.691	0.624	0.754	1.674	0.493	0.696	1.7	0.417	0.691	1.747	0.263	0.712	1.771	0.066	0.616
1528	7.64	1.847	1	0.557	NaN	NaN	NaN	1.727	0.868	0.334	1.689	0.658	0.293	1.624	0.543	0.321	1.623	0.468	0.313	1.625	0.324	0.242	1.603	0.086	0.288	1.479	0.021	0.266	1.6	0.868	0.639	NaN	NaN	NaN	1.691	0.624	0.754	1.674	0.493	0.696	1.7	0.417	0.691	1.747	0.263	0.711	1.771	0.066	0.616
1529	7.645	1.847	1	0.557	NaN	NaN	NaN	1.726	0.867	0.334	1.689	0.658	0.293	1.624	0.543	0.321	1.622	0.468	0.313	1.624	0.324	0.243	1.602	0.086	0.288	1.479	0.02	0.267	1.599	0.868	0.639	NaN	NaN	NaN	1.691	0.624	0.754	1.674	0.493	0.696	1.7	0.417	0.69	1.747	0.263	0.711	1.771	0.066	0.615
1530	7.65	1.847	0.999	0.556	NaN	NaN	NaN	1.725	0.867	0.334	1.689	0.657	0.293	1.623	0.542	0.321	1.622	0.468	0.313	1.624	0.323	0.243	1.602	0.085	0.288	1.478	0.02	0.267	1.599	0.868	0.639	NaN	NaN	NaN	1.69	0.623	0.754	1.673	0.493	0.696	1.699	0.416	0.69	1.746	0.263	0.711	1.771	0.066	0.615
1531	7.655	1.846	0.999	0.555	NaN	NaN	NaN	1.724	0.866	0.335	1.688	0.657	0.293	1.622	0.541	0.321	1.622	0.467	0.314	1.623	0.322	0.243	1.601	0.085	0.289	1.478	0.02	0.268	1.598	0.868	0.639	NaN	NaN	NaN	1.69	0.623	0.754	1.673	0.493	0.695	1.699	0.416	0.69	1.746	0.263	0.711	1.77	0.066	0.615
1532	7.66	1.845	0.998	0.555	NaN	NaN	NaN	1.722	0.864	0.335	1.687	0.656	0.293	1.621	0.539	0.322	1.621	0.467	0.314	1.623	0.322	0.244	1.601	0.085	0.289	1.478	0.02	0.268	1.598	0.868	0.639	NaN	NaN	NaN	1.69	0.623	0.754	1.673	0.493	0.695	1.698	0.416	0.69	1.745	0.263	0.711	1.77	0.066	0.615
1533	7.665	1.845	0.998	0.554	NaN	NaN	NaN	1.721	0.864	0.334	1.686	0.655	0.293	1.62	0.538	0.323	1.62	0.466	0.314	1.622	0.321	0.244	1.6	0.085	0.289	1.478	0.021	0.268	1.598	0.867	0.639	NaN	NaN	NaN	1.688	0.622	0.753	1.672	0.493	0.695	1.698	0.416	0.689	1.745	0.263	0.711	1.77	0.066	0.615
1534	7.67	1.844	0.998	0.554	NaN	NaN	NaN	1.721	0.863	0.334	1.685	0.653	0.294	1.62	0.538	0.322	1.619	0.464	0.314	1.621	0.321	0.245	1.6	0.085	0.289	1.478	0.02	0.268	1.601	0.867	0.64	NaN	NaN	NaN	1.686	0.621	0.753	1.672	0.493	0.695	1.697	0.416	0.689	1.744	0.263	0.711	1.77	0.066	0.614
1535	7.675	1.844	0.998	0.553	NaN	NaN	NaN	1.72	0.863	0.334	1.685	0.653	0.294	1.62	0.538	0.322	1.618	0.464	0.314	1.621	0.321	0.245	1.599	0.084	0.289	1.478	0.02	0.268	1.609	0.865	0.642	NaN	NaN	NaN	1.685	0.621	0.752	1.671	0.493	0.695	1.697	0.416	0.689	1.744	0.263	0.711	1.77	0.066	0.614
1536	7.68	1.843	0.998	0.553	NaN	NaN	NaN	1.72	0.863	0.333	1.684	0.653	0.294	1.619	0.538	0.322	1.617	0.464	0.314	1.62	0.321	0.245	1.599	0.084	0.289	1.478	0.02	0.268	1.611	0.865	0.642	NaN	NaN	NaN	1.684	0.621	0.752	1.671	0.493	0.695	1.696	0.416	0.689	1.743	0.263	0.711	1.77	0.066	0.614
1537	7.685	1.843	0.997	0.553	NaN	NaN	NaN	1.719	0.863	0.333	1.684	0.652	0.294	1.619	0.537	0.322	1.617	0.465	0.315	1.619	0.321	0.245	1.599	0.084	0.289	1.477	0.02	0.267	1.611	0.865	0.642	NaN	NaN	NaN	1.684	0.621	0.752	1.671	0.493	0.695	1.695	0.416	0.689	1.743	0.263	0.711	1.77	0.066	0.614
1538	7.69	1.842	0.997	0.552	NaN	NaN	NaN	1.719	0.862	0.333	1.684	0.652	0.294	1.618	0.537	0.322	1.615	0.465	0.314	1.619	0.322	0.245	1.599	0.084	0.289	1.477	0.02	0.267	1.612	0.864	0.642	NaN	NaN	NaN	1.683	0.62	0.751	1.67	0.493	0.695	1.695	0.416	0.688	1.744	0.263	0.712	1.77	0.066	0.614
1539	7.695	1.842	0.997	0.552	NaN	NaN	NaN	1.718	0.862	0.333	1.684	0.652	0.293	1.617	0.537	0.322	1.614	0.465	0.314	1.617	0.322	0.244	1.599	0.084	0.289	1.477	0.02	0.267	1.609	0.864	0.641	NaN	NaN	NaN	1.682	0.62	0.751	1.669	0.493	0.694	1.695	0.416	0.688	1.743	0.264	0.712	1.77	0.066	0.614
1540	7.7	1.841	0.997	0.552	NaN	NaN	NaN	1.717	0.862	0.333	1.683	0.652	0.293	1.615	0.537	0.322	1.613	0.466	0.314	1.615	0.322	0.244	1.599	0.084	0.289	1.477	0.02	0.267	1.602	0.865	0.64	NaN	NaN	NaN	1.681	0.62	0.75	1.669	0.493	0.694	1.694	0.416	0.688	1.743	0.264	0.711	1.77	0.066	0.613
1541	7.705	1.841	0.997	0.552	NaN	NaN	NaN	1.717	0.862	0.332	1.682	0.651	0.294	1.613	0.537	0.323	1.611	0.466	0.314	1.614	0.322	0.244	1.598	0.084	0.289	1.477	0.02	0.267	1.6	0.865	0.639	NaN	NaN	NaN	1.681	0.62	0.75	1.668	0.492	0.692	1.693	0.416	0.687	1.742	0.264	0.711	1.77	0.066	0.613
1542	7.71	1.841	0.997	0.551	NaN	NaN	NaN	1.716	0.862	0.332	1.682	0.651	0.293	1.612	0.537	0.323	1.61	0.466	0.314	1.612	0.321	0.244	1.598	0.084	0.289	1.477	0.02	0.268	1.598	0.865	0.639	NaN	NaN	NaN	1.68	0.62	0.749	1.667	0.492	0.692	1.693	0.416	0.687	1.741	0.264	0.711	1.77	0.066	0.613
1543	7.715	1.84	0.997	0.551	NaN	NaN	NaN	1.715	0.862	0.332	1.68	0.651	0.293	1.61	0.537	0.323	1.608	0.466	0.314	1.611	0.321	0.244	1.598	0.084	0.289	1.477	0.02	0.268	1.6	0.865	0.639	NaN	NaN	NaN	1.678	0.62	0.749	1.666	0.493	0.692	1.693	0.416	0.687	1.74	0.263	0.71	1.77	0.067	0.613
1544	7.72	1.84	0.997	0.551	NaN	NaN	NaN	1.715	0.862	0.332	1.679	0.651	0.293	1.608	0.537	0.323	1.606	0.466	0.314	1.61	0.321	0.244	1.597	0.085	0.29	1.477	0.02	0.268	1.603	0.864	0.64	NaN	NaN	NaN	1.677	0.62	0.748	1.666	0.493	0.692	1.692	0.416	0.687	1.739	0.263	0.709	1.77	0.067	0.613
1545	7.725	1.839	0.997	0.551	NaN	NaN	NaN	1.714	0.862	0.332	1.677	0.651	0.293	1.606	0.538	0.323	1.605	0.466	0.314	1.609	0.322	0.243	1.597	0.085	0.29	1.477	0.02	0.268	1.594	0.866	0.638	NaN	NaN	NaN	1.676	0.62	0.748	1.665	0.492	0.69	1.692	0.416	0.687	1.739	0.263	0.708	1.769	0.067	0.613
1546	7.73	1.838	0.996	0.551	NaN	NaN	NaN	1.714	0.862	0.332	1.675	0.65	0.293	1.604	0.539	0.322	1.604	0.466	0.313	1.608	0.322	0.243	1.597	0.085	0.29	1.477	0.02	0.268	1.591	0.866	0.637	NaN	NaN	NaN	1.676	0.62	0.748	1.664	0.492	0.69	1.691	0.416	0.686	1.738	0.263	0.708	1.769	0.067	0.613
1547	7.735	1.838	0.996	0.551	NaN	NaN	NaN	1.713	0.862	0.332	1.674	0.651	0.293	1.603	0.539	0.321	1.602	0.466	0.313	1.607	0.322	0.243	1.597	0.085	0.29	1.477	0.02	0.268	1.59	0.866	0.637	NaN	NaN	NaN	1.675	0.62	0.748	1.664	0.493	0.689	1.69	0.416	0.686	1.738	0.263	0.708	1.769	0.067	0.613
1548	7.74	1.837	0.996	0.551	NaN	NaN	NaN	1.713	0.861	0.332	1.672	0.651	0.292	1.601	0.539	0.321	1.6	0.466	0.313	1.606	0.322	0.243	1.596	0.085	0.29	1.477	0.02	0.268	1.59	0.866	0.637	NaN	NaN	NaN	1.675	0.621	0.747	1.664	0.493	0.689	1.69	0.416	0.684	1.737	0.263	0.707	1.769	0.067	0.613
1549	7.745	1.837	0.996	0.551	NaN	NaN	NaN	1.712	0.861	0.332	1.67	0.651	0.292	1.599	0.54	0.321	1.599	0.466	0.312	1.605	0.322	0.242	1.596	0.085	0.29	1.477	0.02	0.268	1.59	0.866	0.636	NaN	NaN	NaN	1.674	0.622	0.747	1.663	0.494	0.689	1.689	0.415	0.684	1.736	0.263	0.707	1.769	0.067	0.613
1550	7.75	1.836	0.996	0.551	NaN	NaN	NaN	1.711	0.861	0.332	1.668	0.651	0.291	1.597	0.54	0.32	1.597	0.466	0.312	1.603	0.322	0.242	1.596	0.085	0.29	1.477	0.02	0.268	1.59	0.865	0.636	NaN	NaN	NaN	1.674	0.622	0.747	1.663	0.494	0.689	1.689	0.416	0.683	1.736	0.263	0.707	1.769	0.067	0.612
1551	7.755	1.836	0.996	0.55	NaN	NaN	NaN	1.71	0.86	0.332	1.666	0.651	0.29	1.596	0.54	0.32	1.596	0.466	0.312	1.602	0.322	0.242	1.596	0.085	0.29	1.477	0.02	0.268	1.589	0.866	0.635	NaN	NaN	NaN	1.673	0.622	0.746	1.662	0.494	0.688	1.689	0.417	0.683	1.735	0.264	0.707	1.768	0.067	0.612
1552	7.76	1.836	0.996	0.55	NaN	NaN	NaN	1.71	0.859	0.331	1.664	0.652	0.29	1.594	0.54	0.32	1.595	0.466	0.311	1.601	0.322	0.242	1.596	0.084	0.29	1.477	0.02	0.268	1.586	0.866	0.634	NaN	NaN	NaN	1.672	0.622	0.746	1.661	0.493	0.687	1.688	0.417	0.683	1.735	0.264	0.707	1.768	0.067	0.612
1553	7.765	1.835	0.996	0.55	NaN	NaN	NaN	1.709	0.859	0.331	1.662	0.652	0.29	1.593	0.539	0.32	1.594	0.466	0.311	1.6	0.322	0.242	1.595	0.084	0.291	1.477	0.02	0.268	1.587	0.865	0.634	NaN	NaN	NaN	1.671	0.623	0.745	1.66	0.493	0.686	1.688	0.416	0.682	1.734	0.264	0.706	1.768	0.067	0.612
1554	7.77	1.835	0.996	0.55	NaN	NaN	NaN	1.709	0.858	0.331	1.66	0.651	0.289	1.591	0.539	0.319	1.592	0.466	0.311	1.599	0.322	0.242	1.595	0.084	0.291	1.477	0.02	0.268	1.592	0.864	0.636	NaN	NaN	NaN	1.67	0.623	0.745	1.66	0.493	0.686	1.687	0.416	0.682	1.734	0.264	0.706	1.768	0.067	0.612
1555	7.775	1.834	0.996	0.55	NaN	NaN	NaN	1.708	0.858	0.33	1.658	0.651	0.289	1.589	0.539	0.319	1.59	0.466	0.31	1.597	0.322	0.241	1.595	0.084	0.291	1.477	0.02	0.268	1.593	0.864	0.636	NaN	NaN	NaN	1.669	0.623	0.745	1.659	0.493	0.685	1.687	0.416	0.681	1.733	0.264	0.706	1.768	0.067	0.612
1556	7.78	1.833	0.996	0.55	NaN	NaN	NaN	1.708	0.858	0.33	1.656	0.651	0.289	1.588	0.539	0.318	1.589	0.465	0.31	1.596	0.322	0.241	1.595	0.084	0.291	1.477	0.02	0.268	1.593	0.863	0.635	NaN	NaN	NaN	1.668	0.623	0.745	1.659	0.493	0.685	1.687	0.417	0.681	1.733	0.264	0.705	1.768	0.067	0.612
1557	7.785	1.833	0.995	0.55	NaN	NaN	NaN	1.708	0.858	0.33	1.655	0.652	0.289	1.587	0.539	0.318	1.587	0.465	0.31	1.595	0.322	0.24	1.594	0.084	0.291	1.477	0.02	0.268	1.594	0.863	0.635	NaN	NaN	NaN	1.668	0.624	0.744	1.658	0.494	0.685	1.687	0.417	0.681	1.733	0.263	0.705	1.768	0.068	0.612
1558	7.79	1.832	0.995	0.55	NaN	NaN	NaN	1.707	0.857	0.33	1.653	0.652	0.288	1.586	0.539	0.318	1.586	0.465	0.31	1.594	0.322	0.24	1.594	0.083	0.291	1.477	0.02	0.268	1.595	0.862	0.635	NaN	NaN	NaN	1.667	0.624	0.744	1.658	0.494	0.685	1.687	0.417	0.681	1.733	0.263	0.704	1.768	0.068	0.612
1559	7.795	1.831	0.995	0.55	NaN	NaN	NaN	1.706	0.857	0.33	1.652	0.651	0.287	1.585	0.539	0.318	1.585	0.465	0.309	1.593	0.322	0.24	1.594	0.083	0.291	1.477	0.02	0.268	1.595	0.861	0.635	NaN	NaN	NaN	1.665	0.623	0.744	1.658	0.494	0.685	1.686	0.417	0.681	1.732	0.263	0.704	1.768	0.067	0.612
1560	7.8	1.831	0.995	0.549	NaN	NaN	NaN	1.705	0.856	0.33	1.65	0.651	0.287	1.584	0.539	0.317	1.584	0.465	0.309	1.592	0.322	0.24	1.594	0.083	0.291	1.477	0.02	0.268	1.592	0.861	0.634	NaN	NaN	NaN	1.661	0.62	0.743	1.658	0.494	0.684	1.685	0.416	0.68	1.732	0.263	0.704	1.768	0.067	0.612
1561	7.805	1.831	0.995	0.549	NaN	NaN	NaN	1.705	0.856	0.33	1.649	0.651	0.286	1.583	0.539	0.317	1.583	0.465	0.309	1.591	0.321	0.24	1.594	0.083	0.291	1.477	0.02	0.268	1.585	0.862	0.632	NaN	NaN	NaN	1.659	0.619	0.743	1.657	0.494	0.684	1.685	0.416	0.68	1.732	0.263	0.704	1.768	0.067	0.612
1562	7.81	1.83	0.995	0.548	NaN	NaN	NaN	1.704	0.856	0.33	1.649	0.651	0.286	1.582	0.539	0.317	1.582	0.465	0.308	1.59	0.321	0.24	1.594	0.083	0.291	1.477	0.02	0.268	1.582	0.862	0.632	NaN	NaN	NaN	1.659	0.619	0.743	1.657	0.494	0.684	1.685	0.416	0.68	1.732	0.263	0.704	1.768	0.067	0.612
1563	7.815	1.829	0.994	0.548	NaN	NaN	NaN	1.703	0.855	0.33	1.648	0.65	0.286	1.58	0.538	0.317	1.581	0.465	0.308	1.59	0.321	0.24	1.594	0.084	0.291	1.477	0.02	0.268	1.585	0.861	0.632	NaN	NaN	NaN	1.658	0.619	0.743	1.657	0.494	0.684	1.685	0.416	0.68	1.733	0.263	0.704	1.768	0.067	0.612
1564	7.82	1.829	0.994	0.548	NaN	NaN	NaN	1.702	0.854	0.33	1.647	0.65	0.286	1.579	0.537	0.317	1.58	0.465	0.308	1.589	0.32	0.239	1.594	0.084	0.291	1.477	0.02	0.268	1.592	0.86	0.634	NaN	NaN	NaN	1.658	0.619	0.743	1.657	0.494	0.684	1.685	0.416	0.68	1.733	0.263	0.704	1.768	0.067	0.612
1565	7.825	1.829	0.994	0.548	NaN	NaN	NaN	1.701	0.854	0.329	1.647	0.65	0.285	1.577	0.537	0.317	1.579	0.465	0.308	1.588	0.32	0.239	1.594	0.084	0.291	1.477	0.02	0.268	1.593	0.859	0.635	NaN	NaN	NaN	1.658	0.62	0.743	1.657	0.494	0.685	1.685	0.416	0.68	1.733	0.263	0.704	1.768	0.067	0.612
1566	7.83	1.829	0.995	0.548	NaN	NaN	NaN	1.701	0.853	0.329	1.647	0.65	0.285	1.577	0.537	0.317	1.578	0.465	0.307	1.588	0.32	0.239	1.593	0.084	0.291	1.477	0.02	0.268	1.59	0.86	0.634	NaN	NaN	NaN	1.658	0.62	0.743	1.657	0.494	0.685	1.685	0.415	0.68	1.733	0.263	0.704	1.768	0.067	0.612
1567	7.835	1.829	0.997	0.548	NaN	NaN	NaN	1.701	0.853	0.329	1.646	0.649	0.285	1.576	0.537	0.317	1.577	0.464	0.307	1.587	0.32	0.239	1.593	0.084	0.291	1.477	0.02	0.268	1.586	0.861	0.633	NaN	NaN	NaN	1.658	0.62	0.743	1.657	0.494	0.685	1.684	0.415	0.68	1.733	0.263	0.704	1.768	0.067	0.612
1568	7.84	1.829	0.997	0.548	NaN	NaN	NaN	1.701	0.852	0.328	1.645	0.649	0.285	1.576	0.537	0.317	1.576	0.464	0.307	1.586	0.319	0.239	1.593	0.084	0.291	1.477	0.02	0.268	1.593	0.859	0.634	NaN	NaN	NaN	1.658	0.62	0.743	1.657	0.494	0.685	1.684	0.415	0.68	1.733	0.263	0.704	1.768	0.067	0.612
1569	7.845	1.829	0.997	0.548	NaN	NaN	NaN	1.7	0.852	0.328	1.644	0.648	0.285	1.574	0.537	0.315	1.575	0.463	0.307	1.586	0.319	0.239	1.593	0.084	0.291	1.477	0.02	0.268	1.595	0.858	0.635	NaN	NaN	NaN	1.658	0.62	0.743	1.657	0.494	0.684	1.684	0.415	0.68	1.733	0.264	0.704	1.768	0.067	0.612
1570	7.85	1.828	0.997	0.548	NaN	NaN	NaN	1.7	0.852	0.328	1.644	0.647	0.284	1.573	0.537	0.315	1.573	0.463	0.307	1.585	0.319	0.239	1.593	0.084	0.291	1.477	0.02	0.268	1.595	0.859	0.635	NaN	NaN	NaN	1.657	0.62	0.743	1.657	0.494	0.684	1.684	0.415	0.68	1.732	0.264	0.704	1.768	0.067	0.612
1571	7.855	1.827	0.996	0.548	NaN	NaN	NaN	1.7	0.852	0.327	1.644	0.647	0.284	1.572	0.536	0.314	1.572	0.463	0.306	1.585	0.319	0.239	1.593	0.084	0.291	1.477	0.02	0.268	1.592	0.859	0.633	NaN	NaN	NaN	1.657	0.62	0.743	1.656	0.494	0.684	1.684	0.415	0.68	1.732	0.264	0.704	1.768	0.067	0.612
1572	7.86	1.827	0.996	0.547	NaN	NaN	NaN	1.699	0.852	0.327	1.643	0.647	0.284	1.571	0.536	0.314	1.572	0.464	0.306	1.584	0.32	0.239	1.592	0.084	0.291	1.476	0.02	0.268	1.59	0.86	0.632	NaN	NaN	NaN	1.657	0.62	0.742	1.656	0.494	0.684	1.684	0.415	0.679	1.732	0.264	0.704	1.768	0.067	0.612
1573	7.865	1.826	0.996	0.547	NaN	NaN	NaN	1.699	0.851	0.327	1.643	0.646	0.285	1.57	0.536	0.314	1.571	0.464	0.306	1.584	0.32	0.239	1.592	0.084	0.292	1.476	0.02	0.267	1.589	0.86	0.632	NaN	NaN	NaN	1.657	0.62	0.743	1.656	0.494	0.684	1.684	0.415	0.679	1.732	0.264	0.704	1.768	0.067	0.612
1574	7.87	1.825	0.996	0.546	NaN	NaN	NaN	1.699	0.851	0.326	1.642	0.646	0.285	1.57	0.536	0.314	1.57	0.464	0.306	1.583	0.32	0.239	1.592	0.084	0.292	1.476	0.02	0.268	1.588	0.861	0.631	NaN	NaN	NaN	1.657	0.621	0.743	1.656	0.494	0.684	1.684	0.415	0.679	1.732	0.264	0.704	1.768	0.067	0.612
1575	7.875	1.825	0.996	0.546	NaN	NaN	NaN	1.698	0.851	0.326	1.642	0.646	0.285	1.569	0.536	0.314	1.57	0.464	0.306	1.583	0.32	0.239	1.592	0.084	0.292	1.476	0.02	0.268	1.588	0.861	0.631	NaN	NaN	NaN	1.656	0.621	0.743	1.655	0.494	0.684	1.683	0.415	0.679	1.732	0.264	0.704	1.768	0.067	0.612
1576	7.88	1.824	0.996	0.546	NaN	NaN	NaN	1.698	0.85	0.325	1.642	0.645	0.285	1.568	0.536	0.315	1.569	0.464	0.306	1.582	0.32	0.238	1.592	0.084	0.292	1.476	0.02	0.268	1.587	0.861	0.631	NaN	NaN	NaN	1.656	0.621	0.743	1.655	0.494	0.684	1.683	0.415	0.679	1.732	0.264	0.704	1.768	0.067	0.612
1577	7.885	1.824	0.997	0.546	NaN	NaN	NaN	1.697	0.85	0.325	1.642	0.645	0.284	1.567	0.536	0.315	1.568	0.464	0.305	1.581	0.32	0.238	1.591	0.084	0.292	1.476	0.02	0.268	1.587	0.861	0.63	NaN	NaN	NaN	1.656	0.621	0.743	1.655	0.494	0.684	1.683	0.415	0.679	1.732	0.264	0.704	1.768	0.067	0.612
1578	7.89	1.824	0.997	0.545	NaN	NaN	NaN	1.697	0.85	0.324	1.642	0.645	0.284	1.566	0.536	0.314	1.567	0.464	0.305	1.58	0.32	0.238	1.591	0.084	0.292	1.476	0.02	0.268	1.586	0.861	0.63	NaN	NaN	NaN	1.655	0.621	0.743	1.654	0.493	0.684	1.682	0.415	0.679	1.732	0.264	0.704	1.768	0.067	0.612
1579	7.895	1.823	0.997	0.545	NaN	NaN	NaN	1.696	0.85	0.324	1.641	0.644	0.284	1.565	0.536	0.314	1.566	0.464	0.305	1.579	0.32	0.238	1.591	0.084	0.292	1.476	0.02	0.268	1.583	0.861	0.629	NaN	NaN	NaN	1.655	0.622	0.743	1.653	0.493	0.684	1.682	0.416	0.679	1.731	0.264	0.704	1.768	0.067	0.612
1580	7.9	1.822	0.997	0.544	NaN	NaN	NaN	1.696	0.849	0.324	1.641	0.644	0.284	1.565	0.536	0.314	1.565	0.464	0.305	1.578	0.319	0.238	1.591	0.084	0.292	1.476	0.02	0.268	1.576	0.862	0.627	NaN	NaN	NaN	1.655	0.622	0.742	1.653	0.493	0.683	1.682	0.417	0.68	1.731	0.264	0.704	1.768	0.067	0.612
1581	7.905	1.821	0.997	0.543	NaN	NaN	NaN	1.695	0.849	0.323	1.64	0.643	0.284	1.564	0.536	0.313	1.564	0.463	0.305	1.577	0.319	0.238	1.591	0.084	0.292	1.476	0.02	0.268	1.574	0.862	0.626	NaN	NaN	NaN	1.654	0.622	0.742	1.652	0.493	0.683	1.682	0.417	0.68	1.731	0.264	0.704	1.768	0.067	0.612
1582	7.91	1.821	0.997	0.543	NaN	NaN	NaN	1.695	0.849	0.323	1.639	0.643	0.283	1.562	0.536	0.313	1.563	0.463	0.305	1.576	0.319	0.238	1.591	0.084	0.292	1.476	0.02	0.268	1.573	0.862	0.626	NaN	NaN	NaN	1.652	0.621	0.741	1.652	0.493	0.683	1.681	0.416	0.68	1.731	0.265	0.704	1.768	0.067	0.612
1583	7.915	1.82	0.996	0.542	NaN	NaN	NaN	1.694	0.849	0.323	1.638	0.642	0.283	1.562	0.536	0.313	1.562	0.463	0.305	1.576	0.319	0.238	1.591	0.084	0.292	1.476	0.02	0.268	1.575	0.862	0.626	NaN	NaN	NaN	1.652	0.621	0.741	1.651	0.493	0.683	1.681	0.416	0.68	1.731	0.265	0.704	1.768	0.067	0.612
1584	7.92	1.818	0.995	0.541	NaN	NaN	NaN	1.694	0.849	0.322	1.638	0.642	0.283	1.561	0.536	0.313	1.561	0.463	0.305	1.575	0.319	0.238	1.591	0.084	0.292	1.476	0.02	0.268	1.581	0.86	0.628	NaN	NaN	NaN	1.651	0.621	0.741	1.651	0.493	0.682	1.68	0.416	0.68	1.73	0.265	0.704	1.768	0.067	0.612
1585	7.925	1.818	0.996	0.541	NaN	NaN	NaN	1.693	0.849	0.322	1.637	0.641	0.283	1.56	0.536	0.313	1.561	0.463	0.305	1.575	0.319	0.238	1.591	0.084	0.292	1.476	0.02	0.268	1.579	0.86	0.627	NaN	NaN	NaN	1.651	0.621	0.74	1.65	0.493	0.682	1.68	0.416	0.679	1.73	0.265	0.704	1.768	0.067	0.612
1586	7.93	1.817	0.995	0.54	NaN	NaN	NaN	1.692	0.849	0.321	1.637	0.641	0.283	1.56	0.536	0.312	1.56	0.463	0.305	1.574	0.319	0.238	1.59	0.084	0.292	1.476	0.02	0.268	1.57	0.862	0.624	NaN	NaN	NaN	1.65	0.621	0.739	1.65	0.493	0.682	1.679	0.416	0.679	1.73	0.265	0.704	1.768	0.067	0.612
1587	7.935	1.817	0.996	0.54	NaN	NaN	NaN	1.692	0.849	0.321	1.636	0.641	0.283	1.559	0.536	0.312	1.559	0.463	0.305	1.573	0.319	0.238	1.59	0.084	0.292	1.476	0.02	0.268	1.568	0.862	0.624	NaN	NaN	NaN	1.649	0.621	0.739	1.65	0.493	0.682	1.679	0.416	0.678	1.73	0.265	0.704	1.768	0.067	0.612
1588	7.94	1.815	0.994	0.54	NaN	NaN	NaN	1.691	0.849	0.32	1.636	0.641	0.283	1.558	0.536	0.312	1.558	0.462	0.304	1.573	0.319	0.238	1.59	0.084	0.293	1.476	0.02	0.268	1.567	0.862	0.623	NaN	NaN	NaN	1.649	0.621	0.738	1.65	0.493	0.681	1.679	0.416	0.678	1.729	0.265	0.704	1.768	0.068	0.612
1589	7.945	1.814	0.994	0.538	NaN	NaN	NaN	1.69	0.848	0.32	1.635	0.641	0.282	1.557	0.535	0.312	1.557	0.462	0.304	1.572	0.319	0.238	1.59	0.084	0.293	1.476	0.02	0.268	1.568	0.861	0.623	NaN	NaN	NaN	1.649	0.622	0.738	1.65	0.494	0.681	1.679	0.416	0.677	1.729	0.265	0.703	1.768	0.068	0.612
1590	7.95	1.813	0.995	0.538	NaN	NaN	NaN	1.69	0.848	0.319	1.634	0.641	0.282	1.556	0.535	0.312	1.556	0.462	0.304	1.572	0.319	0.238	1.59	0.084	0.293	1.476	0.02	0.268	1.568	0.861	0.623	NaN	NaN	NaN	1.649	0.623	0.738	1.65	0.494	0.681	1.679	0.416	0.677	1.729	0.265	0.703	1.768	0.068	0.612
1591	7.955	1.813	0.995	0.537	NaN	NaN	NaN	1.689	0.848	0.319	1.633	0.64	0.282	1.555	0.535	0.312	1.556	0.462	0.304	1.571	0.318	0.238	1.59	0.084	0.293	1.476	0.02	0.268	1.57	0.86	0.623	NaN	NaN	NaN	1.649	0.623	0.738	1.65	0.494	0.68	1.679	0.417	0.676	1.729	0.265	0.703	1.768	0.068	0.612
1592	7.96	1.812	0.995	0.537	NaN	NaN	NaN	1.688	0.848	0.318	1.632	0.64	0.282	1.555	0.535	0.312	1.555	0.462	0.303	1.57	0.318	0.238	1.589	0.084	0.293	1.476	0.02	0.268	1.576	0.859	0.624	NaN	NaN	NaN	1.649	0.623	0.738	1.649	0.493	0.679	1.679	0.417	0.676	1.729	0.265	0.702	1.768	0.068	0.612
[truncated: 6,228 more rows]
[truncated: 3 more columns]
