# Supplementary material for: Associations between lower-limb muscle activation and knee flexion in post-stroke individuals: A study on the stance-to-swing phases of gait
Source: PLoS One. 2017 Sep 8;12(9):e0183865. doi: 10.1371/journal.pone.0183865 (PMC5590852; doi:10.1371/journal.pone.0183865)
Supplement: S1 Dataset — (ZIP) [file pone.0183865.s001.zip › S1_Dataset/Patient group/7/1/emg.csv]

Frame	Time	EMG Signal 1	EMG Signal 2	EMG Signal 3	EMG Signal 4	EMG Signal 5	EMG Signal 6	EMG Signal 7	EMG Signal 8
0	0	61.489	33.806	49.656	47.578	35.42	39.013	37.028	55.078
1	0.001	60.647	33.125	44.763	44.742	36.838	36.331	46.515	57.819
2	0.002	48.189	49.656	41.997	36.111	32.644	37.519	61.755	40.048
3	0.003	44.62	54.983	39.231	28.251	25.359	35.036	12.988	36.026
4	0.004	53.065	59.715	33.761	28.717	24.664	32.559	17.873	36.092
5	0.005	49.337	76.658	40.495	34.806	18.367	28.932	22.23	32.491
6	0.006	40.605	77.011	35.045	36.069	17.499	26.676	-7.051	35.292
7	0.007	44.274	86.48	27.872	35.223	18.962	26.751	26.517	29.194
8	0.008	45.077	99.26	32.722	35.943	25.477	24.714	38.415	28.516
9	0.009	45.736	91.385	31.608	31.841	25.232	28.506	24.425	23.221
10	0.01	44.316	62.992	37.102	23.506	16.487	22.063	34.026	22.422
11	0.011	54.365	4.206	36.226	21.005	12.215	22.416	22.362	23.571
12	0.012	64.468	-5.997	28.416	20.077	13.377	22.604	30.093	24.357
13	0.013	57.771	-0.664	24.307	16.466	12.821	21.459	-8.409	24.976
14	0.014	51.514	3.946	14.614	19.463	19.443	17.636	25.344	19.822
15	0.015	58.466	8.01	11.91	14.95	19.134	21.976	19.435	17.588
16	0.016	53.064	-10.32	15.04	13.76	24.657	11.635	-11.044	18.873
17	0.017	39.34	-27.203	12.588	11.826	20.921	13.721	29.122	14.792
18	0.018	26.395	-15.339	13.274	8.193	23.795	13.325	55.409	9.969
19	0.019	2.846	-12.942	6.842	9.441	22.058	7.16	38.955	1.907
20	0.02	-8.251	-3.331	5.883	7.639	10.872	6.643	5.722	-2.441
21	0.021	-18.296	-1.615	2.648	9.753	2.622	4.62	-16.2	0.413
22	0.022	-22.467	-0.041	8.163	13.851	0.405	5.342	-13.731	7.965
23	0.023	-31.025	-9.855	3.856	9.087	-4.1	0.88	8.951	17.519
24	0.024	-30.422	1.481	3.264	8.43	2.267	5.167	10.895	17.642
25	0.025	-26.089	-2.239	4.273	11.311	-3.516	0.592	-27.102	10.068
26	0.026	-11.642	15.578	4.943	7.659	1.571	0.122	-43.185	5.449
27	0.027	1.887	6.742	0.433	3.279	-0.076	4.539	24.574	5.301
28	0.028	-9.085	7.838	-0.153	-0.662	-2.853	1.645	-5.936	1.315
29	0.029	-8.568	0.271	-1.656	1.054	-1.715	2.669	2.11	1.061
30	0.03	-1.783	8.839	-5.046	-4.153	-6.534	3.545	-6.894	-0.693
31	0.031	1.378	19.983	-4.898	-3.695	-4.74	3.109	14.335	-8.195
32	0.032	4.012	42.76	-2.177	-11.897	-3.094	0.977	20.141	-6.544
33	0.033	-0.455	51.859	-2.701	-15.795	-2.571	-5.559	13.34	-9.683
34	0.034	3.855	47.872	-7.62	-11.711	-0.464	1.114	51.311	-12.389
35	0.035	0.107	21.496	-8.043	-11.643	-6.061	1.442	5.252	-9.817
36	0.036	-6.67	-30.76	-8.414	-8.242	-3.296	-1.671	71.905	-6.425
37	0.037	-5.08	-53.542	-7.959	-4.019	-2.042	-6.29	8.88	-5.697
38	0.038	-13.691	-20.729	-14.613	-1.3	-10.436	-8.736	-32.216	-13.632
39	0.039	-19.543	9.026	-17.738	-3.561	-4.865	-8.624	-25.307	-15.141
40	0.04	-21.077	-19.221	-12.683	-4.423	-4.285	-13.116	-5.815	-14.657
41	0.041	-20.807	-34.842	-16.682	-4.468	-7.537	-10.995	-36.6	-10.847
42	0.042	-31.888	-48.873	-11.153	-0.024	-5.334	-9.028	-53.489	-8.919
43	0.043	-25.117	-45.254	-12.352	-0.946	-4.841	-13.407	-8.429	1.558
44	0.044	-21.783	-41.968	-12.157	0.495	-8.572	-13.3	-26.92	12.271
45	0.045	-23.24	-52.379	-18.504	-3.244	-10.734	-15.869	0.505	-9.687
46	0.046	-30.842	-37.001	-16.482	-4.819	-8.025	-9.505	5.339	-6.835
47	0.047	-28.126	-23.126	-13.262	-7.913	-7.802	-8.723	-17.643	-15.368
48	0.048	-20.319	-10.575	-7.479	-14.076	-7.551	-9.647	-38.486	-13.028
49	0.049	-4.333	0.85	1.25	-18.453	-6.495	-12.09	-42.236	-10.838
50	0.05	2.595	-5.677	-2.368	-19.315	-5.422	-7.336	9.183	-13.07
51	0.051	9.078	7.843	-1.422	-24.128	-4.268	-5.393	46.176	-11.131
52	0.052	22.716	-4.368	1.461	-14.05	-6.396	-5.965	-0.623	-12.871
53	0.053	14.068	13.046	-1.083	-9.788	-9.106	-6.338	-30.941	-23.908
54	0.054	6.175	6.073	-3.441	-10.959	-11.813	-8.648	-58.59	-19.658
55	0.055	-3.872	-25.861	-2.891	-9.798	-10.262	-11.535	-63.562	-18.506
56	0.056	-0.206	-21.405	-7.552	-12.885	-7.557	-6.298	-3.924	-7.682
57	0.057	-11.082	-17.343	-12.983	-11.915	-12.587	-8.223	4.236	5.273
58	0.058	-27.001	-36.13	-23.835	-9.393	-9.292	-11.495	-17.818	-3.445
59	0.059	-37.7	-5.19	-25.391	-10.157	-7.535	-12.066	15.692	-20.869
60	0.06	-43.56	23.795	-15.337	-13.63	-10.031	-10.689	9.681	-9.262
61	0.061	-48.836	34.935	-19.015	-10.341	-4.603	-13.973	-6.792	-7.137
62	0.062	-37.84	10.995	-13.024	-8.591	-6.538	-9.124	-1.816	-5.204
63	0.063	-39.191	-4.817	-9.945	-7.223	-1.893	-11.045	-33.842	-6.949
64	0.064	-35.483	-2.218	-1.066	-10.502	-10.793	-13.939	-13.318	4.082
65	0.065	-17.465	-15.086	2.389	-9.321	-9.619	-9.094	5.339	-0.18
66	0.066	21.057	-50.207	3.334	-5.624	-10.772	-15.086	22.378	-14.513
67	0.067	48.726	-85.521	-1.525	-8.901	-9.795	-12.758	0.491	-8.71
68	0.068	43.666	-44.406	-5.794	-12.95	-12.694	-12.175	3.212	-17.417
69	0.069	20.761	-39.073	-16.439	-15.453	-11.913	-10.234	-14.655	-12.771
70	0.07	-8.344	-24.051	-17.804	-16.797	-11.129	-11.971	-49.694	-11.417
71	0.071	-19.628	-19.655	-14.142	-19.705	-10.554	-8.487	-14.523	-17.808
72	0.072	-22.939	1.005	-15.31	-13.698	-8.644	-8.107	-46.502	-33.489
73	0.073	-26.033	-2.725	-7.956	-11.193	-8.084	-7.721	15.993	-31.376
74	0.074	-17.732	7.277	-12.792	-16.82	-11.576	-6.571	-46.461	-25.587
75	0.075	-10.261	4.146	-12.02	-14.903	-8.294	-5.416	-38.287	-23.85
76	0.076	-3.439	1.404	-9.711	-12.962	-8.703	-10.268	-30.912	-0.069
77	0.077	-18.452	-6.176	-13.2	-14.683	-4.258	-9.706	-24.382	9.965
78	0.078	-24.401	0.731	-12.629	-11.218	-9.689	-11.65	-18.387	0.64
79	0.079	-33.252	-14.246	-12.062	-6.831	-13.187	-12.245	31.59	-2.106
80	0.08	-22.28	-16.282	-14.597	-10.934	-7.206	-10.91	25.111	-9.675
81	0.081	-15.096	9.956	-19.067	-10.59	-12.839	-10.55	7.11	-16.679
82	0.082	-13.849	-1.346	-13.669	-9.269	-12.269	-13.486	57.14	-14.585
83	0.083	-19.742	-18.427	-17.188	-8.143	-8.973	-16.228	23.571	-12.693
84	0.084	-27.041	-21.57	-12.597	-9.351	-8.402	-12.786	-68.082	-14.487
85	0.085	-29.965	-18.913	-14.38	-5.9	-10.924	-11.657	-81.392	-12.991
86	0.086	-16.947	-21.516	-15.768	-8.046	-10.546	-10.532	-21.964	-11.68
87	0.087	-15.327	-19.309	-17.167	-7.65	-3.973	-11.738	-32.866	-10.561
88	0.088	-10.502	-8.798	-14.308	-13.419	-1.08	-12.567	-3.447	-7.117
89	0.089	-15.549	-14.687	-17.066	-12.626	-7.091	-11.272	23.064	-16.849
90	0.09	-23.072	-12.998	-12.849	-12.057	-11.162	-7.074	14.818	-10.521
91	0.091	-32.305	-8.399	-12.505	-8.846	-11.731	-7.719	66.362	-18.906
92	0.092	-26.595	-4.187	-13.895	-17.855	-11.154	-10.292	59.643	-11.61
93	0.093	-21.617	-13.159	-11.031	-16.728	-11.739	-8.996	-19.854	-12.635
94	0.094	-20.81	-14.395	-8.359	-20.213	-3.818	-8.668	-30.844	-10.163
95	0.095	-20.174	-19.672	-14.209	-17.142	-7.32	-6.014	-40.827	-10.984
96	0.096	-32.537	-22.621	-11.937	-10.408	-8.304	-4.912	-49.79	-9.127
97	0.097	-41.429	-14.726	-19.92	-4.477	-9.287	-9.802	-25.476	-9.781
98	0.098	-43.153	-13.781	-23.066	-15.207	-11.816	-10.438	-47.605	-18.772
99	0.099	-36.146	-22.694	-24.086	-13.929	-6.218	-15.153	-27.697	-15.186
100	0.1	-29.895	-23.844	-19.872	-17.682	-4.292	-13.489	-21.712	-9.266
101	0.101	-24.006	-24.8	-20.693	-9.43	-10.313	-13.175	-16.206	-8.376
102	0.102	-8.045	-21.877	-11.267	-6.388	-11.106	-15.569	-31.179	-15.223
103	0.103	3.47	-17.621	-4.943	0.342	-15.965	-13.51	-26.642	-14.524
104	0.104	22.516	-19.935	-11.012	-5.69	-12.704	-16.282	-38.962	-10.542
105	0.105	29.937	-17.989	-14.182	-8.038	-7.311	-12.866	-4.844	-8.683
106	0.106	32.12	-19.932	-19.107	-3.23	-10.82	-10.813	-18.261	-8.168
107	0.107	29.862	-10.999	-16.68	-7.907	-8.916	-15.329	27.762	-13.654
108	0.108	20.045	-7.268	-14.446	-11.998	-10.69	-8.82	9.737	-14.283
109	0.109	7.716	-10.715	-11.057	-15.504	-14.201	-14.89	26.308	-17.632
110	0.11	-6.734	-7.551	-13.077	-11.061	-9.774	-6.06	31.484	-14.793
111	0.111	-20.409	-6.498	-7.733	-18.824	-3.232	-9.611	36.063	-13.488
112	0.112	-49.563	-6.422	-5.861	-19.804	-2.493	-12.771	56.907	-11.221
113	0.113	-75.965	-14.301	-3.979	-16.893	-4.848	-7.99	83.407	-13.406
114	0.114	-64.781	-15.211	-6.161	-19.201	-8.371	-10.562	32.084	-13.094
115	0.115	-47.754	-8.354	-10.266	-19.937	-6.481	-8.299	-78.859	-8.126
116	0.116	-38.433	-14.26	-6.822	-12.53	-5.932	-13.958	-62.802	-14.19
117	0.117	-30.046	-5.306	-14.216	-13.426	-6.545	-9.177	-47.339	-20.071
118	0.118	-6.738	-4.123	-19.482	-12.602	-10.059	-12.516	25.042	-19.367
119	0.119	-15.957	-7.123	-12.756	-8.553	-15.51	-14.31	-40.596	-20.018
120	0.12	-30.052	-9.946	-6.813	2.169	-10.706	-10.869	-28.606	-15.432
121	0.121	-53.275	-12.333	-14.215	-8.974	-0.669	-5.5	-39.239	-8.9
122	0.122	-56.367	-4.837	-13.295	6.835	-4.949	-10.384	-48.882	4.192
123	0.123	-25.197	-3.686	-15.856	0.397	-16.778	-5.781	-75.386	6.047
124	0.124	29.022	-16.67	-11.826	-1.583	-8.863	-7.558	-50.794	-9.882
125	0.125	80.722	-18.422	-1.018	-20.949	-1.729	-6.239	-43.254	-3.55
126	0.126	47.295	-6.057	-8.966	-33.733	-10.652	-3.957	17.561	-5.532
127	0.127	65.561	5.132	-10.32	-3.36	-7.181	-10.578	25.944	-3.814
128	0.128	37.959	12.453	-6.643	25.691	-6.23	-9.644	-40.57	-8.478
129	0.129	-37.639	19.009	-5.47	-0.554	-3.353	-7.159	-67.076	-21.471
130	0.13	-91.752	1.152	-8.554	-3.761	-5.894	-3.12	-123.723	-9.299
131	0.131	-121.268	-1.231	-7.572	-12.996	-11.53	-2.563	-12.347	-17.249
132	0.132	-112.259	-17.325	3.853	-15.67	-22.395	-8.585	131.145	-7.192
133	0.133	-55.257	-23.594	11.811	-8.08	-8.1	-7.829	112.283	-3.518
134	0.134	11.612	-29.326	-6.937	-15.006	-10.059	-12.681	129.978	-7.009
135	0.135	92.411	-24.03	-14.466	-25.614	-11.814	-10.759	82.503	-12.258
136	0.136	190.236	-31.89	-7.484	-39.118	-10.28	-9.027	10.437	-11.315
137	0.137	203.514	-18.875	-9.599	-51.265	-8.944	-5.545	50.113	-13.844
138	0.138	144.043	-24.047	-11.521	-27.418	-12.637	-5.929	14.679	-8.241
139	0.139	68.316	-22.44	-20.222	-3.572	-11.487	-7.088	-39.326	-6.306
140	0.14	19.104	-41.158	-12.277	43.502	-25.435	-8.243	-9.536	-4.375
141	0.141	-25.459	-38.579	-22.319	50.135	-11.903	-11.716	-18.261	-7.269
142	0.142	-65.955	-12.762	-13.392	-16.96	-10.168	-10.539	-9.907	-9.779
143	0.143	-117.473	4.364	-16.855	-43.614	-2.234	-13.233	27.197	-15.171
144	0.144	-110.73	-4.834	-11.607	-19.151	-3.582	-15.151	-19.554	-10.303
145	0.145	-67.989	-7.452	-12.553	-11.726	-7.242	-13.004	-37.668	-5.613
146	0.146	-51.362	5.411	-11.764	8.281	-6.071	-14.334	-21.178	-9.633
147	0.147	-46.156	3.171	-10.974	14.351	-9.167	-10.045	-36.229	-4.763
148	0.148	-50.432	1.125	-6.124	-2.05	-8.198	-1.119	-68.093	-4.168
149	0.149	-46.184	-12.335	-12.108	-7.053	-12.452	0.072	-55.675	-13.045
150	0.15	-57.206	-17.476	-16.154	-11.46	-1.798	-3.385	-81.981	-16.676
151	0.151	-53.707	-15.826	-11.297	-23.798	-6.043	-6.45	-71.905	-17.768
152	0.152	-44.202	-8.568	-7.981	-20.06	-7.194	-11.249	-62.647	-16.717
153	0.153	-35.643	-7.33	-9.681	-23.29	-3.704	-17.209	-48.551	-15.676
154	0.154	-27.853	-18.109	-10.987	-26.329	-8.921	-14.841	-35.765	-14.827
155	0.155	-20.647	-22.308	-3.593	-17.955	-7.943	-9.954	-70.813	-20.382
156	0.156	-22.545	-41.792	-8.777	-15.4	-1.933	-14.549	-25.367	-9.499
157	0.157	-16.515	-44.452	-13.58	-17.685	-5.983	-11.59	-19.428	-17.369
158	0.158	-21.537	-31.632	-14.322	-15.527	-7.904	-12.888	8.209	-15.95
159	0.159	-22.901	-24.637	-19.897	-25.162	-9.824	-10.505	13.196	-22.269
160	0.16	-12.677	-18.236	-16.375	-12.944	-0.908	-12.582	17.557	-21.052
161	0.161	-6.162	-8.568	-25.049	-14.456	-2.053	-16.2	-3.237	-13.634
162	0.162	-19.231	-13.83	-23.857	-27.395	-8.026	-14.783	-29.678	-10.658
163	0.163	-38.532	-24.942	-18.604	-25.62	-0.643	-15.115	-19.751	2.576
164	0.164	-46.052	-37.997	-21.475	-39.905	-5.454	-11.38	14.585	-3.152
165	0.165	-43.698	-43.301	-18.933	-41.809	-15.105	-16.741	-8.425	-8.299
166	0.166	-33.007	-19.565	-18.132	-43.515	-13.922	-8.752	12.011	-9.76
167	0.167	-27.153	-2.605	-20.037	-19.672	-12.734	-11.8	-22.285	-8.32
168	0.168	-21.877	-18.347	-15.364	31.844	-11.74	-6.906	9.444	-11.917
169	0.169	-7.489	7.096	-12.436	98.642	-8.817	-11.109	-19.677	-15.321
170	0.17	2.224	-16.839	-15.885	71.968	-13.056	-5.441	-46.139	-18.326
171	0.171	-2.988	-20.088	-9.45	15.104	-13.808	-5.968	-22.472	-3.529
172	0.172	-1.454	-34.369	-8.631	7.77	-10.293	-7.847	-13.36	-1.302
173	0.173	-8.62	-26.982	-10.897	1.217	-12.207	-11.854	29.033	-10.871
174	0.174	8.43	-24.82	-14.323	-29.153	-8.126	-9.284	-1.597	-5.545
175	0.175	-3.135	-18.589	-22.97	-23.724	-9.453	-4.777	-29.462	-7.014
176	0.176	-9.463	-9.079	-26.385	-18.71	-15.805	-6.463	-24.569	-8.285
177	0.177	-11.4	-17.949	-21.102	-41.568	-7.846	-11.247	-11.121	-7.048
178	0.178	-6.178	-19.658	-23.952	-70.596	-4.721	-11.781	34.587	-10.455
179	0.179	-4.694	-6.834	-17.899	-59.347	-7.588	-13.479	16.215	-17.737
180	0.18	-3.481	-1.748	-15.519	-28.382	-3.301	-10.917	-33.915	-24.454
181	0.181	-2.482	-9.837	-7.535	-7.685	-5.597	-8.548	-40.741	-28.64
182	0.182	3.357	11.683	-12.699	-11.374	-4.997	-12.568	-22.683	-22.966
183	0.183	4.192	27.189	-11.671	-8.098	-4.4	-12.921	-39.153	-12.061
184	0.184	5.088	18.706	-0.19	-5.016	-13.269	-7.464	16.298	2.326
185	0.185	9.316	11.006	1.418	-7.736	-12.084	-8.017	23.556	4.327
186	0.186	-1.319	22.479	2.82	-10.268	-6.057	-11.273	3.46	-4.325
187	0.187	-14.23	11.692	1.716	-7.957	-5.063	-12.988	9.213	-5.824
188	0.188	-9	5.766	7.775	-10.088	-7.934	-9.466	14.43	-10.031
189	0.189	-13.727	-3.066	2.609	-12.006	-10.422	-9.827	19.243	-11.136
190	0.19	-18.161	-14.211	-4.112	-13.716	-11.169	-8.639	-3.836	-14.564
191	0.191	-22.077	-27.288	-6.567	-15.214	-15.989	-11.321	-24.744	-13.543
192	0.192	-18.883	-39.585	-4.192	-13.846	-16.533	-11.681	16.677	-20.27
193	0.193	-18.217	-41.194	-4.711	-28.247	-19.401	-9.524	-11.168	-19.46
194	0.194	-17.556	-39.882	-2.723	-18.671	-18.01	-9.314	-16.345	-25.038
195	0.195	-23.819	-38.768	-3.236	-13.498	-12.564	-10.648	6.332	-18.424
196	0.196	-26.346	-30.488	-4.525	-5.591	-4.601	-13.908	-6.181	-5.227
197	0.197	-27.087	-25.302	-5.814	13.188	-5.542	-9.824	-9.985	8.343
198	0.198	-27.798	-28.278	-10.596	15.726	-8.421	-13.283	-0.001	-7.489
199	0.199	-30.817	-30.851	-11.118	-0.522	-7.619	-9.966	21.779	-18.103
200	0.2	-27.435	-43.123	-7.002	-6.911	-8.377	-11.097	13.389	-27.762
201	0.201	-26.184	-34.516	-12.754	-12.741	-10.283	-13.785	36.507	-32.972
202	0.202	-32.078	-13.908	-18.318	-11.034	-5.615	-11.837	8.205	-21.925
203	0.203	-31.386	0.144	-18.85	-6.398	-8.498	-13.375	-33.386	-17.651
204	0.204	-23.527	-7.434	-16.878	-10.667	-5.959	-13.566	-16.855	1.913
205	0.205	-22.636	-14.412	-18.586	-4.309	-2.651	-9.88	8.359	10.252
206	0.206	-27.552	-8.016	-16.037	-3.154	-7.472	-11.221	3.921	-7.535
207	0.207	-25.127	-6.08	-9.629	-4.121	-5.517	-13.34	-0.06	-9.837
208	0.208	-25.973	2.609	-13.876	-18.829	-7.248	-9.653	-26.296	-11.956
209	0.209	-22.56	1.08	-11.54	-8.192	-7.63	-6.348	4.779	-2.266
210	0.21	-12.555	11.196	-12.115	-14.01	-5.301	-6.72	-15.841	-7.488
211	0.211	3.279	20.183	-6.098	-12.244	-9.352	-11.153	-4.556	-12.126
212	0.212	9.641	38.285	-6.86	-16.894	-11.86	-8.241	-1.195	-10.761
213	0.213	11.537	20.573	-11.69	-15.57	-11.468	-6.875	-29.383	-14.433
214	0.214	16.711	-0.439	-12.253	-11.913	-12.623	-9.186	-32.917	-13.254
215	0.215	12.02	-14.474	-16.304	-15.432	-6.624	-5.108	-29.446	-16.341
216	0.216	10.624	-21.932	-17.628	-12.36	-10.884	-6.452	-32.453	-17.303
217	0.217	4.226	-24.142	-19.924	-13.315	-10.113	-8.761	-35.05	-14.789
218	0.218	-4.097	-0.619	-19.505	-9.001	-6.626	-10.878	-68.403	-10.728
219	0.219	1.141	8.767	-19.855	-9.659	-8.559	-12.796	-63.831	-18.678
220	0.22	-1.742	11.582	-24.852	-7.565	-6.814	-7.759	-43.04	-11.336
221	0.221	-2.476	-1.102	-25.396	-9.427	-8.166	-8.327	-8.893	-14.251
222	0.222	-14.634	1.298	-29.427	-8.88	-3.714	-13.74	-4.388	-15.032
223	0.223	-16.327	-9.276	-26.874	-8.553	-9.125	-8.899	33.246	-10.974
224	0.224	-14.726	-26.612	-23.551	-10.949	-11.05	-13.548	8.151	-9.056
225	0.225	-13.294	-19.563	-19.465	-4.435	-10.452	-12.966	-23.762	-9.64
226	0.226	-16.914	-17.342	-15.973	-9.313	-9.853	-11.615	-11.356	-7.905
227	0.227	-25.191	-15.294	-11.523	-6.839	-9.457	-11.234	30.28	-9.27
228	0.228	-15.474	-31.047	-9.781	-12.502	-14.864	-8.341	-8.398	-12.58
229	0.229	-16.589	-33.058	-13.276	-17.405	-6.918	-11.055	-3.263	-7.786
230	0.23	-29.706	-34.893	-8.841	-12.796	-7.884	-9.904	10.344	-12.473
231	0.231	-31.422	-33.042	-17.756	-19.371	-6.907	-10.101	6.3	-10.771
232	0.232	-26.79	-28.297	-8.867	-16.838	-9.408	-8.17	-4.941	-9.454
233	0.233	-22.571	-32.444	-10.045	-11.204	-11.723	-12.432	5.144	-8.131
234	0.234	-13.684	-33.465	-21.862	-19.118	-5.145	-8.374	-10.536	-13.953
235	0.235	-10.199	-29.867	-13.915	-18.125	-9.403	-11.854	-13.145	-11.623
236	0.236	-19.86	-22.427	-15.256	-24.878	-7.083	-6.44	-5.392	-6.776
237	0.237	-21.02	-23.295	-16.414	-29.132	-10.555	-14.385	-16.856	-11.428
238	0.238	-34.199	-17.219	-15.261	-18.477	-9.962	-7.043	-27.369	-13.184
239	0.239	-32.476	-16.382	-12.177	-11.3	-8.214	-9.953	-33.045	-12.834
240	0.24	-21.477	-22.875	-11.221	-2.384	-8.596	-12.48	-27.712	-13.259
241	0.241	-8.539	-13.119	-8.728	15.624	-11.888	-14.812	-29.238	-11.158
242	0.242	-13.798	-21.957	-7.984	28.405	-8.988	-14.241	-22.107	-7.508
243	0.243	-21.744	-20.752	-3.177	21.455	-6.275	-6.907	-7.777	-10.827
244	0.244	-20.403	-19.73	-10.569	-1.965	-2.791	-11.755	-21.377	-9.693
245	0.245	-14.012	-20.638	-9.656	-17.622	-9.368	-16.027	-40.737	-10.877
246	0.246	-22.331	-9.131	-8.932	-31.726	-8.396	-8.692	-7.293	-5.083
247	0.247	-27.556	14.775	-1.638	-39.247	-9.156	-9.678	-39.314	-17.272
248	0.248	-26.576	-2.155	-2.665	-36.888	-11.472	-7.174	-27.019	-12.041
249	0.249	-20.554	7.219	-5.242	-26.216	-6.63	-12.806	-8.324	-10.499
250	0.25	-13.153	21.405	-9.366	-8.79	-9.913	-9.338	22.559	-11.873
251	0.251	-10.195	18.948	-2.834	-6.473	-10.488	-7.418	1.747	-13.057
252	0.252	1.283	2.766	-3.658	-21.381	-9.132	-10.338	-24.651	-11.924
253	0.253	5.974	-29.076	0.353	-15.586	-10.479	-7.828	-41.84	-12.91
254	0.254	13.185	-42.549	-1.637	0.272	-10.86	-10.159	5.03	-11.95
255	0.255	16.929	-46.552	-1.103	-10.391	-9.693	-11.329	24.843	-16.198
256	0.256	20.473	-35.27	-0.568	-12.337	-8.528	-10.947	6.623	-10.578
257	0.257	4.474	-4.229	0.749	-10.612	-6.398	-9.019	12.016	-8.645
258	0.258	-2.444	-16.529	-6.632	-2.697	-4.461	-13.868	6.979	-11.946
259	0.259	-13.04	-27.642	-5.7	-4.082	-8.719	-11.94	20.455	-7.893
260	0.26	-22.659	-37.616	-14.63	-23.649	-8.136	-15.233	32.779	-10.417
261	0.261	-24.34	-34.435	-15.82	1.875	-7.744	-9.823	-1.354	-8.108
262	0.262	-19.616	-20.22	-10.623	11.919	-10.069	-9.258	-14.952	-5.222
263	0.263	-18.182	-12.572	-15.498	2.611	-7.942	-9.852	-60.865	-11.234
264	0.264	-19.281	-19.498	-13.023	5.307	-6.79	-9.28	-54.923	-12.026
265	0.265	-13.205	-8.826	-25.246	-2.251	-12.6	-10.647	5.95	-16.105
266	0.266	-22.83	-3.029	-20.072	-28.008	-8.534	-7.367	-2.278	-11.283
267	0.267	-21.624	12.85	-24.758	-38.098	-12.028	-9.512	-39.299	-11.877
268	0.268	-25.061	6.48	-23.437	-47.416	-8.748	-11.468	-5.838	-6.464
269	0.269	-17.665	12.309	-19.791	-44.735	-8.175	-6.468	0.108	-13.046
270	0.27	-28.424	3.634	-23.298	-11.292	-9.547	-9.788	-16.408	-13.829
271	0.271	-27.016	8.301	-15.962	20.608	-8.207	-6.91	29.053	-9.772
272	0.272	-35.892	4.011	-20.813	24.639	-10.361	-8.294	-1.278	-11.718
273	0.273	-39.397	0.285	-20.041	20.928	-12.312	-6.965	37.506	-11.159
274	0.274	-42.521	1.389	-14.424	-10.058	-15.03	-11.063	32.585	-20.087
275	0.275	-29.761	-3.883	-9.577	-22.498	-14.288	-5.285	0.748	-18.937
276	0.276	-21.056	-16.697	-4.913	-11.323	-10.45	-7.635	-3.271	-15.443
277	0.277	-16.424	-25.457	-4.311	-14.677	-5.643	-9.591	0.42	-8.083
278	0.278	-15.086	-23.95	0.54	-11.622	-5.07	-14.257	-37.302	6.613
279	0.279	-11.415	-2.35	3.859	-14.374	-1.024	-10.217	-22.297	-4.072
280	0.28	1.734	-11.705	-2.715	-16.95	-6.86	-13.717	-26.839	-9.907
281	0.281	28.03	-14.461	-1.933	-10.025	-14.247	-11.415	2.133	-11.672
282	0.282	39.254	-11.977	-9.292	-16.459	-7.507	-14.341	-16.722	-10.139
283	0.283	8.283	-33.096	-16.059	-14.583	-1.543	-12.432	-6.74	-14.416
284	0.284	-12.424	-24.813	-29.219	-16.378	-10.487	-15.946	-53.772	-23.332
285	0.285	-23.647	-12.09	-31.172	-14.894	-7.033	-9.401	-127.786	-24.513
286	0.286	-20.341	-23.743	-22.472	-4.89	-14.422	-8.471	-78.558	-17.183
287	0.287	-11.011	-17.395	-17.833	-11.342	-13.49	-9.285	-51.971	-12.363
288	0.288	-8.183	-15.512	-13.578	-17.41	-11.012	-10.098	-43.959	0.788
289	0.289	-0.449	-41.877	-22.476	-16.503	-10.276	-8.199	-22.077	-1.163
290	0.29	-7.211	-38.241	-19.002	-13.641	-5.477	-10.172	24.565	-13.374
291	0.291	-4.839	-28.244	-15.921	-12.908	-7.452	-11.95	42.625	-11.846
292	0.292	-18.195	-12.636	-13.042	-18.557	-11.558	-4.054	26.016	-13.212
293	0.293	-12.894	-15.432	-10.539	-10.651	-9.084	-12.415	40.978	-12.064
294	0.294	-24.05	-13.008	1.644	-18.061	-7.768	-9.343	-9.412	-15.567
295	0.295	-22.903	-29.355	-7.061	-17.188	-5.681	-6.477	24.001	-16.545
296	0.296	-16.683	-27.326	-2.417	-14.78	-8.433	-10.777	42.143	-17.524
297	0.297	-22.885	-17.743	-6.676	-12.566	-4.998	-13.132	25.743	-11.534
298	0.298	-26.249	-5.633	-10.345	-10.732	-7.18	-8.327	10.667	-15.617
299	0.299	-39.161	11.678	-11.509	-11.41	-9.94	-10.288	15.109	-10.79
300	0.3	-34.056	-0.045	-16.743	-7.432	-10.379	-12.069	11.052	-11.373
301	0.301	-29.51	-6.539	-17.725	-12.348	-8.881	-11.725	-7.662	-7.315
302	0.302	-16.622	-8.592	-15.214	-7.775	-10.866	-18.156	23.325	-3.83
303	0.303	-14.964	7.124	-11.169	-6.116	-12.842	-15.692	-14.221	-9.255
304	0.304	-19.677	0.537	-13.119	-5.816	-10.57	-13.422	-29.352	-11.195
305	0.305	-12.594	-9.36	-12.563	-10.328	-9.255	-14.054	-79.658	-7.91
306	0.306	-16.363	-25.456	-14.342	-7.498	-10.66	-12.159	-73.063	-15.654
307	0.307	-2.562	-34.185	-15.743	-8.921	-11.286	-10.457	-79.05	-10.427
308	0.308	-3.873	-49.285	-9.409	-12.277	-10.751	-10.886	-29.099	-11.393
309	0.309	-11.241	-32.081	-13.344	-12.527	-13.893	-12.279	-9.177	-8.878
310	0.31	-8.222	-25.327	-10.892	-14.714	-13.947	-9.021	-15.202	-9.652
311	0.311	-17.825	-27.675	-6.894	-15.955	-9.946	-7.899	-20.628	-10.233
312	0.312	-18.958	-33.696	-2.123	-17.945	-12.525	-8.316	-18.364	-12.943
313	0.313	-10.66	-7.566	-4.12	-18.771	-6.197	-12.603	-23.441	-11.009
314	0.314	-26.871	-18.979	-11.929	-16.9	-10.512	-12.248	8.384	-11.599
315	0.315	-15.594	-2.126	1.946	-12.705	-11.344	-10.92	20.718	-11.215
316	0.316	-18.099	-24.135	-7.809	-3.881	-4.821	-8.047	-13.36	-12.576
317	0.317	-28.011	-26.974	-13.111	-5.149	-5.636	-7.688	-36.251	-15.479
318	0.318	-29.859	-14.316	-11.64	-4.088	-6.454	-1.913	-15.613	-14.32
319	0.319	-53.728	-21.391	-15.972	-1.08	-3.013	-6.006	10.687	-13.154
320	0.32	-30.073	-15.118	-19.72	-7.933	-4.987	-7.964	-6.361	-8.314
321	0.321	-8.427	13.806	-18.638	-10.489	-0.964	-6.059	-34.625	-7.738
322	0.322	16.903	17.759	-23.942	-11.275	-7.97	-13.826	-45.858	-0.387
323	0.323	13.291	6.432	-21.116	-22.125	-18.847	-4.171	-42.595	2.516
324	0.324	-2.66	-17.484	-16.935	1.653	-0.113	-13.095	-45.656	-10.643
325	0.325	-11.168	-14.503	-19.324	-1.688	-2.675	-11.959	-20.059	-28.057
326	0.326	-8.803	-6.279	-15.892	1.345	-5.035	-15.077	17.674	-21.076
327	0.327	-11.291	-13.925	-5.87	-18.439	-24.238	-14.138	32.752	-6.152
328	0.328	-13.546	2.231	-18.867	-20.996	-16.732	-9.904	73.957	11.3
329	0.329	-11.716	-8.508	-3.03	-9.42	-0.509	-17.281	57.486	-0.26
330	0.33	-10.073	-22.123	-5.194	-20.091	-2.67	-12.462	22.289	-10.87
331	0.331	-27.575	-27.425	-3.289	-18.171	-4.642	-9.966	26.761	-16.656
332	0.332	-16.016	-25.928	-8.539	-5.986	-6.426	-7.653	6.158	-11.434
333	0.333	-18.193	-12.951	-7.015	-7.551	-4.906	-7.084	-50.457	-16.107
334	0.334	-12.454	-4.258	-2.789	-6.21	-12.084	-2.45	6.536	-14.768
335	0.335	-24.7	-8.958	-6.492	-9.907	-10.947	-5.356	28.644	-8.385
336	0.336	-48.55	-7.637	-12.502	-8.764	-9.798	-1.862	22.059	-11.877
337	0.337	-100.061	-1.284	-15.603	-7.801	-10.784	-9.203	3.928	-21.552
338	0.338	-137.04	-7.3	-20.435	-6.836	-9.832	-8.227	42.668	-15.152
339	0.339	-117.115	-14.657	-7.262	-18.258	-9.07	-9.188	37.733	-11.647
340	0.34	-111.114	-1.895	-5.326	-13.609	-9.854	-13.438	-12.492	-10.661
341	0.341	-38.93	-0.142	-0.098	-9.335	-10.435	-11.105	7.596	-15.493
342	0.342	49.922	1.444	-14.409	-15.698	-8.5	-10.517	-10.421	-11.229
343	0.343	181.156	0.127	-16.336	-7.356	-10.246	-16.502	-48.971	-8.897
344	0.344	198.602	-6.211	-32.205	0.029	-6.757	-9.141	-53.838	-15.454
345	0.345	119.082	-4.991	-25.808	-2.855	-12.174	-8.156	-67.281	-14.669
346	0.346	104.807	-8.04	-23.874	-10.751	-7.329	-10.658	-104.726	-12.335
347	0.347	118.029	-10.882	-25.609	-15.921	-4.034	-11.414	-79.474	-11.741
348	0.348	-13.108	-13.31	-17.664	-11.027	-9.442	-16.235	-29.107	-13.662
349	0.349	-30.426	-10.875	-16.302	-8.463	-5.951	-7.505	-22.496	-17.72
350	0.35	-46.169	-14.238	-15.127	-2.82	-9.231	-3.999	-40.67	-14.211
351	0.351	-60.337	-18.785	-18.595	-9.377	-10.963	-3.01	-24.21	-18.628
352	0.352	-46.986	-9.785	-8.897	-11.852	-15.791	-2.018	-19.186	-9.691
353	0.353	-58.575	2.134	-12.54	-2.893	-8.42	-2.768	3.645	-10.82
354	0.354	-47.511	6.9	-9.02	-16.004	-15.176	-6.804	-0.437	-9.654
355	0.355	-37.424	8.363	-1.621	-14.209	-5.478	-16.254	3.208	-12.743
356	0.356	-10.506	4.792	1.322	-18.796	-9.127	-15.051	-13.867	-11.759
357	0.357	-18.453	8.364	0.573	-17.38	-7.941	-11.524	-17.006	-9.232
358	0.358	-129.371	3.235	1.373	-18.482	-6.947	-16.707	2.717	-10
359	0.359	-208.762	-9.436	-3.413	-17.264	-4.019	-17.628	15.507	-8.06
360	0.36	-136.45	-11.061	-9.351	-11.985	2.005	-11.578	-0.694	-9.99
361	0.361	-70.502	-9.391	-8.51	-12.895	-0.289	-13.847	10.008	-8.233
362	0.362	-10.741	-19.318	-9.014	-10.316	-6.831	-13.219	-11.219	-6.871
363	0.363	87.171	-15.502	-8.35	-11.028	-6.019	-9.881	14.367	-6.476
364	0.364	205.812	-28.491	-12.324	-11.54	-6.751	-13.902	-16.539	-11.303
365	0.365	190.146	-47.682	-4.308	-5.461	-10.194	-10.367	4.24	-10.711
366	0.366	31.477	-44.99	-0.719	0.236	-18.86	-8.959	23.1	-11.275
367	0.367	-74.164	-42.514	-3.728	-7.6	-15.326	-8.517	6.142	-9.909
368	0.368	-93.117	-48.745	-4.616	-14.868	-12.182	-10.401	-9.507	-11.256
369	0.369	-5.44	-35.024	-3.768	-9.958	-13.103	-11.498	-6.795	-13.373
370	0.37	42.367	-43.56	0.369	-12.404	-10.54	-6.603	-24.572	-7.36
371	0.371	28.28	-29.068	2.377	-14.664	-9.722	-8.488	5.829	-6.572
372	0.372	94.319	-34.694	-3.545	-16.527	-9.093	-13.077	-6.592	-10.621
373	0.373	34.975	-22.343	-4.252	-13.163	-9.631	-10.13	-32.964	-11.183
374	0.374	-40.648	-14.281	-9.017	-14.818	-4.18	-8.716	-50.009	-17.167
375	0.375	-50.309	-27.148	-18.99	-9.889	-7.61	-8.285	-21.781	-21.231
376	0.376	-23.406	-25.304	-23.166	-13.113	-0.211	-3.402	-10.55	-20.658
377	0.377	-47.599	-17.266	-29.467	-13.619	0.805	-9.355	-7.267	-22.592
378	0.378	-54.773	-10.019	-23.367	-12.235	-7.091	-11.628	-22.946	-25.482
379	0.379	-48.018	-8.757	-18.063	-16.653	-6.079	-9.644	-37	-17.52
380	0.38	-41.864	-2.666	-26.881	-22.037	-6.995	-9.019	-24.174	-9.194
381	0.381	-47.141	-18.636	-27.971	-17.169	-7.716	-14.388	-59.174	6.866
382	0.382	-42.003	-53.575	-28.867	-9.784	-11.731	-10.857	-44.114	23.117
383	0.383	-46.353	-28.323	-22.024	-6.831	-15.166	-8.874	-30.62	3.963
384	0.384	-58.649	22.085	-27.948	-0.797	-13.179	-14.245	-9.929	-13.847
385	0.385	-54.901	15.594	-30.197	0.02	-18.553	-17.686	1.322	-6.887
386	0.386	-44.78	9.66	-19.278	-3.414	-13.668	-15.713	4.654	-9.018
387	0.387	-35.451	4.293	-17.65	-9.356	-11.688	-10.258	51.748	-14.827
388	0.388	-27.114	-0.707	-16.217	-10.063	-9.897	-8.289	4.888	-13.094
389	0.389	-19.566	-5.158	-7.238	-11.939	-8.492	-6.322	23.066	-14.639
390	0.39	-12.571	-9.228	-3.666	-15.191	-10.766	-10.349	-4.588	-13.28
391	0.391	-23.164	-12.894	-4.547	-16.892	-11.102	-6.835	-19.752	-12.11
392	0.392	-21.106	4.161	-1.556	-13.353	-8.336	-6.421	-24.265	-15.59
393	0.393	-12.221	-5.111	6.454	-12.939	-11.761	-6.002	-28.469	-22.937
394	0.394	-4.039	-7.807	3.43	-6.326	-5.898	-11.98	-17.406	-14.02
395	0.395	-13.92	-5.273	2.521	-17.113	-8.162	-5.946	6.265	-12.846
396	0.396	-12.7	-7.574	-3.409	-24.232	-7.526	-11.521	9.258	-13.798
397	0.397	-16.192	-18.199	-10.69	-17.826	-8.05	-10.913	17.492	-8.949
398	0.398	-25.919	-23.99	-9.653	-6.945	-6.253	-8.954	9.875	-6.419
399	0.399	-37.912	-15.271	-13.84	6.045	-8.728	-10.673	12.167	-18.599
400	0.4	-36.572	-7.325	-16.101	11.295	-7.322	-9.295	5.792	-23.814
401	0.401	-43.955	-11.589	-16.618	-9.362	-5.153	-9.649	-0.058	-19.157
402	0.402	-37.791	-23.395	-19.852	-17.635	-10.331	-12.524	12.108	-14.89
403	0.403	-29.671	-15.457	-15.733	-10.072	-9.707	-10.562	-11.809	2.155
404	0.404	-13.813	-11.21	-19.173	-12.382	-9.075	-10.932	-8.654	-4.797
405	0.405	2.256	-14.908	-11.775	-18.769	-10.776	-15.756	-24.365	-11.173
406	0.406	25.503	-8.931	0.076	-16.832	-7.241	-13.816	-4.603	-13.092
407	0.407	41.042	-16.323	-1.43	-15.084	-7.586	-9.166	-17.376	-4.374
408	0.408	43.628	-21.198	-17.269	-13.516	-5.417	-13.22	-1.094	-5.91
409	0.409	45.936	-11.564	-23.634	-9.247	-5.769	-14.573	-20.212	-7.241
410	0.41	19.963	-7.941	-21.685	-12.907	-6.897	-13.216	-27.715	-16.11
411	0.411	2.801	-18.83	-23.428	-16.366	-10.345	-7.397	-29.966	-10.075
412	0.412	-19.135	-20.215	-21.886	-13.262	-10.698	-8.159	-10.722	-13.14
413	0.413	-27.503	-23.918	-26.158	-16.161	-7.769	-7.563	-28.537	-14.097
414	0.414	-35.101	-22.775	-19.797	-20.409	-9.675	-13.55	-16.883	-13.324
415	0.415	-32.776	-21.841	-25.822	-18.082	-10.81	-12.762	-27.477	-17.403
416	0.416	-30.733	-18.986	-16.148	-21.557	-10.589	-10.814	-40.934	-12.583
417	0.417	-21.247	-19.802	-9.765	-11.485	-9.213	-8.864	-14.56	-10.656
418	0.418	-16.213	-23.907	-3.783	-1.413	-8.413	-15.422	19.559	-12.397
419	0.419	-24.274	-25.89	-4.778	-2.576	-7.802	-12.89	6.069	-12.785
420	0.42	-28.545	-18.562	-5.79	-3.738	-6.606	-8.814	-6.281	-9.497
421	0.421	-16.711	-9.693	-6.61	-15.542	-8.504	-12.283	12.509	-11.62
422	0.422	-24.654	-1.382	-1.044	-17.086	-10.017	-8.985	15.816	-10.452
423	0.423	-17.493	3.828	-3.017	-30.052	-6.499	-13.045	-12.438	-9.293
424	0.424	-11.242	0.918	-13.122	-14.176	-10.921	-8.201	-1.242	-8.521
425	0.425	-12.721	-5.087	-6.018	0.737	-6.822	-7.619	-11.335	-12.976
426	0.426	-14.138	-5.87	-7.23	-8.932	-11.636	-10.516	16.891	-11.045
427	0.427	-11.751	-3.943	-13.287	10.432	-14.901	-10.896	5.64	-10.463
428	0.428	-16.524	-11.302	-5.982	2.893	-9.456	-7.605	-45.835	-11.814
429	0.429	-4.732	-18.074	-1.185	5.222	-4.596	-9.734	-53.228	-6.388
430	0.43	-3.272	-29.495	1.308	-1.161	-9.222	-10.12	-59.839	-9.857
431	0.431	4.428	-27.947	-2.79	-3.098	-7.465	-6.638	-4.845	-11.768
432	0.432	5.589	-26.599	-9.401	-11.806	-9.975	-7.028	-12.162	-14.636
433	0.433	1.773	-14.829	-15.424	-3.863	-11.322	-8.962	-72.705	-8.79
434	0.434	7.618	-13.296	-13.124	-13.927	-10.155	-4.703	-48.229	-6.455
435	0.435	-2.239	-3.206	-23.986	-22.82	-8.986	-5.091	-40.747	-5.88
436	0.436	-11.312	0.474	-25.554	-26.302	-7.048	-6.45	-60.537	-9.165
437	0.437	-24.656	11.299	-24.203	-31.539	-10.528	-11.29	6.784	-10.908
438	0.438	-23.055	18.424	-23.037	-22.651	-10.138	-9.35	15.872	-14.398
439	0.439	-15.217	6.576	-21.878	-11.829	-8.004	-15.924	-24.623	-11.108
440	0.44	-19.543	-7.783	-18.793	-10.492	-9.941	-13.406	12.473	-14.014
441	0.441	-25.988	-25.223	-17.835	-19.402	-14.974	-7.805	19.191	-12.853
442	0.442	-22.553	-22.913	-18.619	-1.419	-13.035	-12.644	61.865	-11.69
443	0.443	-29.946	-25.036	-16.311	-3.941	-12.45	-8	45.44	-15.955
444	0.444	-23.198	-34.712	-14.394	-15.555	-9.935	-14.584	20.301	-17.698
445	0.445	-27.459	-36.455	-15.003	-13.422	-11.283	-15.366	-2.467	-16.336
446	0.446	-18.563	-34.908	-14.439	-3.749	-8.377	-9.75	-23.081	-9.944
447	0.447	-10.248	-30.651	-10.975	-26.594	-6.435	-7.823	3.32	-12.449
448	0.448	-13.351	-26.987	-7.713	-4.722	-0.624	-11.12	13.424	-11.659
449	0.449	-10.448	-23.536	-1.165	-7.418	-7.978	-5.71	-14.796	-11.067
450	0.45	-9.668	-11.785	-6.031	-25.203	-3.14	-13.655	19.318	-10.486
451	0.451	-13.705	-19.789	-5.298	-27.505	-11.071	-10.566	14.892	-9.908
452	0.452	-15.599	-15.591	-3.017	0.167	-10.102	-11.538	77.418	-7.391
453	0.453	-14.953	1.378	-1.127	3.826	-11.078	-7.282	86.307	-10.677
454	0.454	-15.453	3.661	-5.818	0.533	-6.828	-9.602	-19.538	-6.588
455	0.455	-18.842	-2.75	-7.61	-2.565	-9.159	-9.021	-62.683	-14.508
456	0.456	-26.079	-0.832	-10.184	-10.891	-5.686	-8.442	-49.528	-8.497
457	0.457	-42.003	-6.067	-7.918	-18.448	-5.108	-10.183	-61.342	-9.458
458	0.458	-34.891	-10.721	-7.594	-11.476	-2.21	-6.695	-50.485	-20.284
459	0.459	-32.64	-12.076	-10.386	-13.597	-2.6	-8.049	-40.583	-24.538
460	0.46	-26.725	-15.742	-8.541	-15.524	-3.958	-12.117	-67.289	-25.695
461	0.461	-14.452	-28.909	-7.857	-3.327	-8.802	-13.473	-59.169	-17.372
462	0.462	9.421	-34.155	-6.025	-1.768	-9.398	-13.863	7.607	-1.301
463	0.463	54.17	-29.527	-2.444	-8.915	-12.324	-9.802	-19.039	5.669
464	0.464	36.019	-19.461	-9.893	-7.757	-10.986	-13.293	-43.43	7.795
465	0.465	30.649	-13.071	-26.045	-8.951	-14.301	-10.026	-50.81	5.849
466	0.466	-34.9	-7.07	-23.811	-8.025	-13.164	-12.175	-4.013	-6.364
467	0.467	-97.325	0.278	-17.507	-16.965	-12.806	-16.651	-22.161	-14.313
468	0.468	-121.599	5.116	-11.784	-13.495	-12.446	-13.772	-27.512	-12.975
469	0.469	-114.121	0.856	-3.144	-10.406	-15.381	-10.308	-2.215	-14.144
470	0.47	-94.051	1.628	-4.771	-15.264	-14.255	-9.931	2.318	-15.332
471	0.471	-63.535	-4.944	-9.103	-17.793	-11.576	-7.039	23.107	-16.322
472	0.472	-24.686	-4.153	-23.499	-13.77	-10.064	-8.987	19.524	-11.494
473	0.473	30.999	-3.359	-21.638	-15.743	-7.384	-7.83	22.884	-12.3
474	0.474	112.647	-1.388	-12.999	-19.076	-9.357	-5.709	13.585	-14.656
475	0.475	188.687	-11.426	-24.107	-11.367	-4.56	-10.162	33.332	-14.115
476	0.476	218.454	-10.065	-17.013	-16.612	-4.018	-9.585	30.849	-16.077
477	0.477	156.113	-8.895	-23.45	-13.748	-7.344	-10.17	0.515	-15.523
478	0.478	34.156	-12.38	-20.029	-11.263	-11.431	-10.57	21.253	-16.918
479	0.479	-53.177	-11.421	-27.437	-10.536	-8.95	-10.97	2.437	-13.655
480	0.48	-68.897	-14.335	-18.593	-10.006	-8.592	-8.854	-35.335	-15.813
481	0.481	-83.068	-22.298	-17.491	-6.775	-2.827	-11.572	-50.503	-13.917
482	0.482	-96.053	-19.215	-18.52	-9.729	-8.479	-11.969	-18.556	-13.575
483	0.483	-60.297	-12.439	-11.811	-1.841	-9.11	-10.428	-47.588	-10.133
484	0.484	-27.646	-14.95	-11.102	-10.225	-8.58	-12.376	-51.399	-9.796
485	0.485	-17.644	-10.883	-13.494	-7.183	-8.026	-10.451	-48.158	-12.742
486	0.486	9.157	-11.446	-15.485	-2.417	-4.59	-9.881	-57.479	-10.854
487	0.487	-15.15	-4.073	-20.184	-8.503	-4.249	-11.445	-37.812	-9.754
488	0.488	-37.139	-8.878	-11.34	-9.37	-6.437	-10.498	-40.296	-13.299
489	0.489	-43.667	-20.268	0.424	-10.028	-2.814	-7.611	-14.502	-10.057
490	0.49	-37.61	-34.57	-4.256	-20.143	-6.15	-1.634	-38.306	-12.224
491	0.491	-42.963	-40.361	-8.546	-13.013	-11.988	-9.588	-10.026	-11.097
492	0.492	-37.86	-38.614	-7.405	-16.738	-11.256	-10.566	46.694	-6.88
493	0.493	-33.352	-37.056	-3.953	-17.94	-9.352	-9.614	38.587	-14.859
494	0.494	-37.367	-32.788	-4.942	-17.031	-12.674	-10.395	1.612	-13.765
495	0.495	-33.645	-26.381	-19.675	-18.067	-12.118	-16.016	-4.996	-10.727
496	0.496	-23.552	-25.182	-21.814	-15.614	-14.665	-9.448	0.934	-15.615
497	0.497	-20.421	-17.777	-19.887	-16.449	-14.305	-10.23	28.532	-14.881
498	0.498	-23.097	-3.004	-14.672	-17.091	-9.49	-7.908	13.369	-10.861
499	0.499	-25.578	20.487	-19.324	-13.831	-11.439	-8.492	-9.564	-10.316
500	0.5	-27.854	29.859	-9.266	-14.453	-14.372	-10.429	2.66	-9.771
501	0.501	-29.965	10.213	-8.119	-13.149	-10.919	-13.342	-1.171	-8.068
502	0.502	-30.557	0.229	-6.967	-5.847	-7.672	-15.868	22.446	-7.719
503	0.503	-24.793	-12.466	-3.888	-13.225	-8.869	-16.264	-24.712	-15.11
504	0.504	-16.133	-19.348	-3.893	-14.6	-7.742	-13.366	-18.294	-14.182
505	0.505	-20.834	-25.648	5.024	-15.61	-8.737	-13.763	-12.525	-17.124
506	0.506	-22.244	-23.628	6.195	-7.709	-12.247	-12.614	3.712	-12.914
507	0.507	-21.136	-25.285	3.115	-17.409	-11.885	-10.687	-29.118	-11.79
508	0.508	-8.031	-29.853	2.165	-16.269	-11.521	-10.501	-24.188	-9.502
509	0.509	-6.337	-25.535	1.415	-12.808	-12.698	-7.801	-10.726	-11.469
510	0.51	-7.934	-5.933	0.665	-11.862	-11.172	-7.423	-6.76	-16.139
511	0.511	-12.232	-3.172	7.271	-18.684	-6.734	-3.949	-18.122	-16.732
512	0.512	-3.366	-5.651	-0.636	-16.206	-0.756	-6.281	-41.975	-13.251
513	0.513	-2.23	-21.879	-5.837	-4.052	-6.394	-4.158	5.035	-9.957
514	0.514	-7.474	-15.461	-6.776	15.256	-2.94	1.842	24.97	-3.395
515	0.515	-4.641	-9.626	-12.757	17.741	-4.893	-2.413	19.02	-0.507
516	0.516	-17.888	-0.878	-10.424	6.09	-3.171	-0.087	-53.188	-4.777
517	0.517	-23.829	-5.481	-8.482	-8.858	-4.543	-2.017	-43.335	-4.032
518	0.518	-22.251	-6.792	-18.524	-10.822	-2.239	-12.079	-70.071	-14.902
519	0.519	-30.356	-5.59	-14.24	-5.593	-2.644	-16.331	-29.526	-0.597
520	0.52	-20.43	-9.03	-20.596	-16.604	-7.104	-12.65	-36.898	-6.408
521	0.521	-14.143	-9.968	-21.731	-3.63	-5.374	-13.801	-30.369	-18.606
522	0.522	-15.348	-8.992	-18.615	-8.854	-13.315	-16.89	-12.165	-1.187
523	0.523	-29.271	-22.138	-25.381	-13.523	-4.993	-15.914	26.568	-3.513
524	0.524	-23.404	-16.336	-24.6	-9.281	-5.958	-16.681	11.511	-1.416
525	0.525	-7.433	-7.636	-25.351	-12.971	-6.927	-14.353	-20.448	-18.845
526	0.526	-17.958	-12.31	-36.176	-6.965	-12.918	-14.936	-16.395	-16.529
527	0.527	-8.199	-5.189	-25.126	-5.996	-23.558	-7.582	-12.765	-5.893
528	0.528	0.493	-6.395	-23.763	-5.012	-7.684	-6.614	11.001	-19.438
529	0.529	-1.182	-9.928	-14.835	-7.496	-9.805	-9.132	1.688	-14.206
530	0.53	-5.622	-2.612	-13.639	-9.782	-3.989	-13.193	32.801	-9.531
531	0.531	-25.354	-11.556	-14.574	-20.592	-5.725	-9.698	-4.849	-8.143
532	0.532	-5.788	-19.935	-15.498	-28.473	-1.068	-12.98	0.102	-14.492
533	0.533	-8.469	-10.316	-16.232	-9.658	-2.416	-10.068	59.656	-3.63
534	0.534	-6.266	-9.211	-7.278	-22.365	-21.95	-9.672	2.744	-10.782
535	0.535	8.522	-15.277	-22.909	-10.701	-2.196	-11.018	-4.643	-9.604
536	0.536	6.515	-16.307	-16.482	-0.03	-4.7	-8.1	15.297	-3.582
537	0.537	-5.693	-23.151	-6.769	1.899	2.281	-8.474	-27.238	-6.655
538	0.538	8.561	-18.958	-15.457	-3.363	-4.094	-10.393	-43.624	-21.337
539	0.539	2.7	-23.094	-13.893	-17.703	-9.889	-9.606	-28.366	-23.441
540	0.54	-13.147	-28.019	-9.619	-31.235	-22.064	-8.236	-23.66	-25.347
541	0.541	-23.641	-27.526	-16.008	-19.017	-14.113	-11.895	-19.373	-16.608
542	0.542	-9.931	-22.191	-2.85	-11.038	-18.361	-10.535	-8.019	-11.925
543	0.543	-11.558	-18.787	-8.079	-0.947	-14.669	-13.438	-11.126	3.99
544	0.544	-6.839	-26.204	-3.425	-4.59	-15.812	-14.592	-26.704	-6.624
545	0.545	-2.589	-31.093	-13.471	-8.03	-10.568	-11.102	-12.556	-12.4
546	0.546	-6.407	-30.362	-12.305	-4.876	-9.581	-8.193	-20.068	-14.098
547	0.547	-7.831	-28.083	-6.299	-19.525	-12.077	-14.183	-8.387	-12.514
548	0.548	-19.925	-26.168	-7.255	-25.851	-14.374	-11.653	15.127	-16.741
549	0.549	-31.144	-24.215	-4.34	-16.123	-6.415	-9.321	37.057	-15.541
550	0.55	-12.471	-20.1	-3.553	-17.806	-3.295	-8.73	39.877	-12.019
551	0.551	0.263	-13.082	-9.143	-13.104	-0.365	-5.432	42.478	-11.016
552	0.552	11.829	-8.236	-1.178	-14.405	-6.336	-7.16	16.775	-10.006
553	0.553	5.391	-3.991	-12.959	-15.507	-7.081	-8.503	20.101	-10.735
554	0.554	-0.439	-9.615	-30.364	-2.292	-8.987	-6.17	-14.312	-8.377
555	0.555	-12.626	-16.209	-23.387	-14.426	-10.884	-4.997	-46.206	-6.407
556	0.556	-23.63	-17.003	-25.5	-25.397	-9.116	-8.653	-83.71	-11.02
557	0.557	-33.663	-14.714	-19.692	-26.685	-9.472	-10.955	-78.609	-13.884
558	0.558	-29.951	-6.81	-21.436	-14.824	-12.731	-6.092	-55.764	-19.652
559	0.559	-26.421	-5.889	-19.9	-13.22	-7.86	-9.365	-18.211	-21.934
560	0.56	-29.455	-6.892	-15.652	8.516	-15.182	-11.086	6.965	-25.38
561	0.561	-24.554	-4.39	-14.512	5.478	-10.312	-10.679	-43.358	-20.696
562	0.562	-23.735	-0.345	-8.531	2.827	-6.024	-12.98	-9.908	-11.757
563	0.563	-11.493	0.204	-9.54	0.372	-3.662	-13.354	-40.33	7.827
564	0.564	-2.741	6.166	-6.689	-11.174	-10.21	-16.049	-79.002	-0.449
565	0.565	-10.631	-2.777	-9.249	-4.709	-9.4	-12.552	-3.234	-7.955
566	0.566	-23.554	-6.3	-0.393	1.168	-7.042	-13.704	29.397	-5.596
567	0.567	-32.225	-9.42	-6.432	-18.123	-5.075	-11.761	19.556	-7.689
568	0.568	-21.151	-10.433	-5.504	-35.877	-3.111	-11.369	64.3	-17.331
569	0.569	-19.741	-21.901	-4.586	-38.161	-11.985	-6.537	7.373	-22.531
570	0.57	-18.518	-14.012	-5.404	-23.219	-5.572	-11.379	29.449	-17.847
571	0.571	-29.285	-6.896	-4.683	-13.511	-6.713	-6.732	-17.329	-19.174
572	0.572	-39.275	-15.839	-5.316	12.85	-9.791	-10.797	-35.472	-7.354
573	0.573	-42.895	-5.026	-2.077	1.653	-8.805	-8.282	-40.784	13.371
574	0.574	-34.535	-6.42	-9.865	-1.611	-6.262	-6.923	4.866	-6.362
575	0.575	-31.38	-2.773	-8.925	-10.872	-10.307	-4.786	-1.047	-8.869
576	0.576	-26.46	0.692	-7.985	-8.133	-6.803	-6.709	15.423	-6.549
577	0.577	-30.618	-0.306	-3.752	-15.646	-10.084	-8.631	-19.794	-12.931
578	0.578	-42.697	-5.168	-15.956	-22.58	-12.974	-7.067	-15.23	-14.85
579	0.579	-44.324	-16.6	-24.666	-20.424	-11.594	-11.505	-11.005	-27.041
580	0.58	-26.812	-18.158	-13.62	-10.718	-6.153	-16.138	15.379	-25.479
581	0.581	-19.771	-11.008	-20.763	-26.563	-8.058	-14.384	-8.306	-21.213
582	0.582	-9.091	-9.866	-17.064	-15.903	-7.454	-13.016	1.007	-6.879
583	0.583	0.625	-8.728	-20.527	-25.558	-11.49	-10.679	-41.542	6.67
584	0.584	26.959	-5.638	-15.271	-16.805	-11.075	-11.83	-11.106	-2.025
585	0.585	0.666	-10.481	-14.272	7.029	-7.779	-13.752	-27.565	-9.955
586	0.586	-23.105	-7.973	-13.474	30.876	-6.592	-11.813	-42.661	-8.592
587	0.587	5.183	-12.053	-4.531	40.216	-5.408	-13.354	-29.079	-9.736
588	0.588	-13.576	-14.003	1.522	14.711	-7.319	-10.056	-91.593	-10.888
589	0.589	-65.033	-10.714	2.541	-16.223	-10.786	-9.659	-118.35	-11.861
590	0.59	-131.79	-19.613	5.505	-28.588	-11.157	-8.49	-77.716	-12.833
591	0.591	-105.087	-20.776	-5.841	-32.259	-8.25	-5.771	33.376	-17.097
592	0.592	-31.743	-17.275	-7.323	-15.205	-10.941	-2.854	17.507	-19.413
593	0.593	17.623	-24.613	-20.215	-18.279	-9.764	-8.846	60.66	-9.919
594	0.594	80.15	-25.543	-28.856	-20.954	-11.875	-9.613	73.826	-8.739
595	0.595	169.78	-22.998	-27.222	-28.482	-8.562	-11.926	38.262	-17.051
596	0.596	229.411	-18.909	-25.795	-21.507	-9.702	-9.976	5.753	-11.824
597	0.597	196.929	-29.72	-24.548	-19.373	-11.62	-13.252	-4.077	-6.992
598	0.598	68.674	-47.104	-18.463	-9.699	-5.796	-7.825	4.89	-11.251
599	0.599	-18.706	-54.04	-21.48	-11.447	-6.559	-9.749	-51.97	-10.482
600	0.6	-66.198	-47.602	-20.431	-9.896	-10.023	-9.162	-15.01	-8.559
601	0.601	-51.724	-26.248	-24.618	-5.632	-8.062	-15.733	18.446	-13.208
602	0.602	-38.383	-17.849	-18.935	-6.78	-6.3	-13.211	24.423	-16.111
603	0.603	-50.017	-25.327	-8.024	-10.238	-7.641	-10.88	-14.32	-13.587
604	0.604	-60.757	-22.936	-9.511	-13.318	-14.006	-8.939	-9.373	-10.292
605	0.605	-70.618	-16.479	-10.82	-14.263	-4.304	-14.932	-5.023	-9.903
606	0.606	-61.77	0.998	-4.382	-13.48	-10.67	-12.604	-17.468	-12.609
607	0.607	-53.727	-1.264	-7.802	-11.154	-9.489	-13.189	8.779	-10.677
608	0.608	-46.484	9.448	-4.627	-9.206	-10.438	-7.193	11.989	-12.233
609	0.609	-53.159	3.723	-11.307	-11.119	-9.452	-9.513	8.843	-12.041
610	0.61	-47.223	-1.42	-5.203	-9.356	-6.916	-8.931	22.977	-16.3
611	0.611	-30.792	0.199	-7.409	-14.163	-4.578	-9.516	25.504	-12.231
612	0.612	-25.749	4.514	2.196	-13.565	-9.396	-5.446	9.197	-10.867
613	0.613	-21.271	-4.327	3.482	-9.494	-8.796	-7.96	-18.547	-16.264
614	0.614	-25.307	1.723	-7.232	-10.848	-10.523	-5.627	-60.211	-8.293
615	0.615	-21.588	2.743	-8.473	-11.239	-13.029	-8.529	-76.765	-7.312
616	0.616	-24.836	-8.049	-12.046	-17.053	-8.571	-8.132	-41.536	-12.153
617	0.617	-27.907	2.054	-8.467	-19.384	-9.143	-9.279	-27.992	-12.913
618	0.618	-30.605	0.937	-7.412	-9.931	-7.779	-8.491	17.893	-13.682
619	0.619	-33.091	-5.023	-6.366	-8.801	-8.159	-12.931	11.948	-15.617
620	0.62	-26.081	-10.221	-2.039	-9.982	-7.771	-12.332	-26.779	-12.34
621	0.621	-19.642	-15.036	-1.205	-9.02	-6.605	-9.421	-11.695	-9.463
622	0.622	-6.036	-24.697	-0.574	-4.192	-10.858	-10.767	-43.677	-1.528
623	0.623	-0.742	-18.322	-6.524	-8.442	-12.209	-12.118	-64.437	-0.352
624	0.624	-11.693	-17.156	-17.127	-7.688	-6.787	-13.271	-7.755	-5.55
625	0.625	-18.749	-18.122	-12.842	-12.55	-8.713	-13.651	16.611	-10.379
626	0.626	-38.177	-11.353	-16.499	-11.994	-4.058	-12.489	23.958	-12.914
627	0.627	-35.345	-10.599	-13.007	-11.433	-12.947	-9.007	-63.567	-15.249
628	0.628	-27.686	-19.543	-16.093	-7.974	-9.266	-7.655	-75.441	-11.775
629	0.629	-11.339	-23.068	-18.999	-13.411	-8.099	-8.824	0.376	-17.788
630	0.63	-0.615	-15.766	-16.502	-11.499	-11.192	-12.508	-29.243	-8.911
631	0.631	13.02	-12.899	-18.838	-10.936	-8.289	-10.196	15.442	-12.407
632	0.632	18.323	-13.699	-15.37	-17.548	-9.069	-13.102	7.304	-9.313
633	0.633	26.321	-17.795	-20.032	-20.086	-11.393	-7.106	14.705	-12.216
634	0.634	7.604	-15.89	-12.307	-14.502	-6.566	-9.625	8.185	-11.44
635	0.635	5.162	-15.332	-15.416	-15.107	-8.501	-4.013	-9.966	-13.77
636	0.636	-6.404	-7.612	-20.265	-14.521	-9.084	-5.948	-26.432	-17.26
637	0.637	-4.261	-10.736	-21.046	-9.09	-6.569	-9.236	-21.436	-13.969
638	0.638	-6.164	-15.595	-21.826	-7.139	-7.925	-12.136	10.481	-11.054
639	0.639	-7.903	-18.122	-23.767	-10.449	-10.827	-9.616	-10.297	-10.654
640	0.64	-9.499	-12.532	-25.714	-6.431	-8.122	-10.967	-14.086	-8.332
641	0.641	-16.751	-22.052	-20.307	-9.967	-11.614	-16.766	-4.114	-11.26
642	0.642	-20.461	-13.178	-15.505	-3.63	-10.454	-9.408	5.176	-10.917
643	0.643	-21.578	-24.031	-13.61	-9.654	-7.751	-10.372	-8.972	-9
644	0.644	-24.588	-16.877	-22.562	-4.064	-10.461	-12.891	-47.472	-12.496
645	0.645	-19.641	-13.204	-16.23	-0.602	-5.628	-13.662	2.452	-10.192
646	0.646	-27.427	-9.728	-22.281	-1.205	-2.144	-10.179	-31.116	-6.144
647	0.647	-43.364	-10.706	-14.969	-8.959	-6.796	-9.595	-37.211	-9.642
648	0.648	-73.714	-5.882	-10.169	-8.003	-2.74	-10.179	1.467	-9.257
649	0.649	-77.898	-19.06	-9.425	-8.967	-5.258	-5.343	36.696	-3.452
650	0.65	-74.414	-24.875	-2.107	-13.226	-10.681	-8.636	32.238	-9.066
651	0.651	-71.355	-26.615	-6.98	-15.549	-5.853	-5.732	11.458	-12.559
652	0.652	-43.295	-15.551	-6.24	-25.033	-7.794	-10.581	-7.383	-18.562
653	0.653	13.238	-14.151	-5.494	-16.131	-15.543	-10.003	23.542	-16.243
654	0.654	69.965	-20.507	-3.58	-12.658	-18.65	-10.588	2.773	-11.406
655	0.655	91.883	-16.978	-1.664	-11.705	-13.828	-9.233	-46.42	-11.988
656	0.656	85.17	-15.98	-10.598	-14.632	-11.318	-5.945	-39.878	-11.406
657	0.657	79.071	-20.757	-17.009	-18.903	-10.554	-8.856	-9.547	-10.054
658	0.658	51.314	-24.944	-25.364	-16.605	-11.149	-10.805	-4.189	-17.396
659	0.659	16.011	-24.114	-28.492	-13.123	-9.235	-13.524	-19.363	-16.412
660	0.66	-25.274	-16.157	-29.51	-9.852	-11.007	-8.7	-5.863	-19.288
661	0.661	-41.771	-6.459	-28.787	-6.959	-9.679	-16.646	6.492	-15.013
662	0.662	-46.825	-10.143	-23.228	-5.622	-6.41	-13.573	40.471	-17.305
663	0.663	-33.292	-6.683	-21.329	-7.953	-3.544	-18.437	-0.827	-16.71
664	0.664	-37.365	-9.823	-11.313	-14.539	-6.293	-10.537	15.506	-6.666
665	0.665	-41.056	-14.71	-7.12	-7.775	-4.397	-13.67	-19.8	-2.447
666	0.666	-31.003	-14.005	1.715	-7.004	-5.986	-16.611	3.043	-16.81
667	0.667	-21.739	-21.44	-1.846	-6.241	-6.799	-12.384	-34.39	-11.034
668	0.668	-24.47	-16.68	1.183	-14.188	-6.058	-10.109	-39.332	-12.806
669	0.669	-32.045	-14.243	2.074	-19.415	-8.405	-12.089	-25.67	-4.903
670	0.67	-34.396	-5.437	2.778	-14.587	-8.246	-7.495	-21.559	8.025
671	0.671	-40.791	2.781	3.49	-3.169	-10.221	-5.802	-25.271	-14.842
672	0.672	-46.589	12.365	-3.148	-4.718	-11.814	-6.239	-28.521	-17.94
673	0.673	-44.833	0.469	-0.701	2.447	-10.316	-8.61	-44.188	-15.241
674	0.674	-46.371	-4.252	-1.549	-3.929	-13.479	-9.033	-7.229	-17.765
675	0.675	-45.029	-2.966	-1.055	-12.23	-16.433	-3.847	-22.252	3.306
676	0.676	-36.152	5.879	2.152	-15.313	-15.325	-5.822	19.038	-5.036
677	0.677	-23.042	11.827	-3.346	-16.278	-9.568	-7.796	2.63	-12.602
678	0.678	-10.886	-0.012	-6.904	-22.31	-11.953	-4.925	-12.488	-10.303
679	0.679	0.112	-4.7	-3.692	-13.461	-8.523	-9.801	-35.352	-8.187
680	0.68	4.339	-20.618	-3.177	-9.998	-2.565	-10.418	-6.258	-14.01
681	0.681	10.7	-22.802	-11.171	-9.03	-1.84	-13.362	-32.565	-15.766
682	0.682	18.997	-17.058	-10.069	-8.063	-6.726	-12.051	-63.448	-7.847
683	0.683	18.005	-18.857	-15.344	-8.845	-3.479	-9.776	-84.042	-3.601
684	0.684	3.254	-23.551	-16.359	-4.773	-12.429	-12.72	-27.243	-7.29
685	0.685	-7.459	-27.839	-18.927	-15.595	-8.797	-13.926	13.458	-15.624
686	0.686	-5.603	-18.953	-23.039	-10.977	-10.012	-13.589	20.836	-20.875
687	0.687	-7.433	-27.277	-19.599	-18.151	-9.097	-13.837	14.23	-27.684
688	0.688	-5.965	-32.486	-20.214	-14.513	-13.982	-12.536	20.22	-25.211
689	0.689	-1.782	-17.755	-18.516	-15.708	-11.519	-11.821	47.882	-13.046
690	0.69	-3.012	-11.334	-21.08	-14.779	-7.522	-13.424	62.939	6.287
691	0.691	-13.908	-17.095	-13.775	-13.849	-12.427	-9.994	49.323	13.819
692	0.692	-18.222	-22.275	-14.795	-16.415	-9.21	-10.435	28.574	-11.944
693	0.693	-24.657	-30.144	-17.74	-17.231	-13.352	-10.095	9.762	-8.685
694	0.694	-18.696	-25.831	-17.009	-15.337	-10.922	-16.133	6.441	-5.614
695	0.695	-23.96	-16.883	-16.284	-14.793	-12.361	-13.662	22.054	-13.967
696	0.696	-15.101	-8.522	-19.813	-13.091	-6.63	-14.482	-9.178	-11.479
697	0.697	-17.511	-12.141	-19.285	-9.638	-9.016	-11.039	-71.763	-18.47
698	0.698	-16.484	-15.176	-19.903	-14.133	-9.665	-7.79	-80.752	-20.626
699	0.699	-23.973	-18.025	-15.87	-10.497	-10.325	-10.732	-88.943	-18.719
700	0.7	-13.231	-13.734	-15.509	-9.962	-7.889	-13.095	7.379	-10.033
701	0.701	-17.542	-19.33	-17.853	-7.493	-12.037	-8.297	20.451	-17.986
702	0.702	-16.426	-21.247	-16.716	-9.857	-8.634	-12.983	-11.418	-17.616
703	0.703	-12.964	-12.488	-14.792	-5.066	-9.1	-8.961	-23.372	-16.29
704	0.704	-28.993	-20.768	-19.852	-5.677	-8.797	-12.487	-34.307	-12.642
705	0.705	-26.609	-4.641	-11.175	0.882	-11.583	-13.879	-24.532	-13.826
706	0.706	-28.673	-20.852	-14.709	-8.808	-12.806	-7.331	-15.78	-12.875
707	0.707	-22.853	-31.44	-11.657	0.071	-8.022	-4.451	8.46	-21.793
708	0.708	-7.024	-13.967	-14.605	-17.957	-4.592	-5.255	15.728	-22.965
709	0.709	-17.758	2.335	-4.981	-5.215	1.353	-6.056	-17.845	-28.215
710	0.71	-15.945	-8.222	-3.881	-12.201	-2.755	-9.566	-23.963	-19.327
711	0.711	-17.836	9.303	-7.422	-10.088	-9.38	-2.23	14.651	-22.82
712	0.712	-16.422	16.389	-17.163	-15.909	-1.492	-1.289	-10.58	-6.758
713	0.713	-15.17	14.368	-10.845	-14.188	-2.506	-0.532	2.952	14.337
714	0.714	-11.566	12.55	-7.432	-12.659	-5.456	-1.326	-42.972	28.459
715	0.715	-10.455	17.883	-8.445	-16.946	-8.013	-6.171	-97.988	20.898
716	0.716	-0.812	10.057	-3.648	-13.291	-7.274	-13.531	-120.117	-0.215
717	0.717	-7.223	5.897	-11.613	-12.151	-13.891	-2.697	-59.555	-2.943
718	0.718	-3.749	-2.951	-4.296	-13.14	-19.918	-6.956	-35.204	-5.47
719	0.719	-4.731	0.568	-11.101	-6.397	-11.043	-8.111	16.437	-3.159
720	0.72	-15.573	-2.491	-15.392	-16.102	-7.591	-9.271	49.915	-9.551
721	0.721	-22.755	-17.162	-19.496	-14.957	-4.518	-8.293	-5.061	-30.84
722	0.722	-19.107	-23.515	-10.056	-16.125	-5.511	-11.186	2.261	-16.73
723	0.723	-15.644	-25.436	-11.26	-23.487	4.145	-22.596	8.84	-19.258
724	0.724	-8.309	-27.151	-7.818	-28.324	-7.682	-17.945	-9.411	-12.302
725	0.725	-7.345	-31.742	-6.886	-22.325	-9.253	-16.581	7.034	-18.706
726	0.726	-1.325	-27.41	-11.759	-10.14	-10.619	-15.401	22.145	-20.642
727	0.727	-10.18	-36.221	-11.009	16.17	-6.957	-16.544	8.634	-15.426
728	0.728	-6.612	-27.81	-8.712	27.392	-12.961	-11.303	12.719	-20.089
729	0.729	-1.286	-20.369	-18.213	-10.355	-20.315	-14.182	-6.005	-18.746
730	0.73	-6.021	-5.587	-17.065	-25.452	-15.475	-11.65	11.054	-12.367
731	0.731	-6.671	0.856	-15.908	-20.997	-12.951	-7.558	-17.14	-13.54
732	0.732	-13.89	-4.895	-16.879	-16.936	-16.994	-8.115	-51.174	-14.526
733	0.733	-4.851	-13.562	-17.847	-28.163	-13.499	-8.664	-28.275	-15.498
734	0.734	-8.203	-24.563	-6.423	-24.871	-11.546	-9.21	-7.538	-12.985
735	0.735	-9.068	-28.79	-11.066	9.586	-6.111	-2.208	3.773	-4.084
736	0.736	-15.756	-29.926	-15.311	-3.957	-8.025	-3.138	27.703	-0.605
737	0.737	-21.678	-40.743	-18.98	16.756	-11.297	-7.35	12.157	6.74
738	0.738	-27.217	-39.374	-8.122	5.537	-7.21	-6.53	26.396	-7.981
739	0.739	-31.982	-40.526	-3.856	2.262	0.746	-8.423	18.903	-14.374
740	0.74	-36.554	-34.506	-2.686	-0.813	-0.39	-10.315	30.606	-16.297
741	0.741	-37.057	-31.395	3.319	1.92	0.607	-13.174	3.032	-11.05
742	0.742	-38.345	-32.35	-4.023	-5.599	3.541	-11.768	-0.579	-6.38
743	0.743	-36.927	-22.657	-3.043	-12.537	7.833	-17.134	-24.332	-10.634
744	0.744	-30.283	-3.093	-5.541	-14.631	0.519	-12.241	-21.23	-9.469
745	0.745	-15.497	5.246	-4.742	-12.651	-6.212	-10.259	21.357	-10.618
746	0.746	16.506	-7.506	-4.132	-21.315	-14.101	-10.792	-9.011	-11.579
747	0.747	39.423	-9.813	-12.817	-16.623	-13.087	-9.383	-3.595	-12.539
748	0.748	18.804	0.841	-13.943	-17.928	-2.2	-10.681	1.382	-11.771
749	0.749	-7.428	6.657	-19.134	-14.209	-6.406	-5.788	5.825	-12.552
750	0.75	-24.366	15.36	-18.126	-15.324	-7.513	-9.023	9.908	-20.488
751	0.751	-14.956	10.705	-20.595	-18.376	-6.287	-6.065	13.685	-21.445
752	0.752	-6.508	-8.101	-29.46	-17.362	-9.333	-8.523	3.686	-12.542
753	0.753	-13.916	-0.596	-13.748	-19.833	-10.244	-8.083	-24.515	-9.054
754	0.754	-11.452	-21.732	-11.581	-22.107	-14.444	-10.929	-43.228	-10.012
755	0.755	-21.959	-2.039	2.001	-24.001	-18.448	-12.81	-26.108	-14.838
756	0.756	-8.272	-9.632	-13.821	-13.898	-18.969	-15.463	-16.726	-14.056
757	0.757	7.731	-12.025	-15.908	-9.606	-15.622	-10.565	-36.377	-14.823
758	0.758	5.733	-5.718	-13.917	-5.897	-11.494	-12.444	-23.528	-8.246
759	0.759	-3.822	-34.806	-5.159	-11.875	-16.265	-11.809	-11.852	-14.24
760	0.76	-12.475	-38.935	-6.648	-10.871	-12.908	-12.336	-22.447	-16.548
761	0.761	-26.738	-35.331	0.569	-9.875	-8.783	-8.809	-28.199	-17.104
762	0.762	-40.213	-25.333	7.001	-5.579	-5.242	-12.054	-50.941	-17.654
763	0.763	-38.412	-28.498	5.876	-9.614	-2.858	-9.112	-41.597	-8.715
764	0.764	-42.982	-20.257	-10.156	-6.094	-9.38	-11.006	-27.42	3.145
765	0.765	-41.56	-22.864	-12.437	-6.63	-12.228	-12.121	-34.927	4.759
766	0.766	-27.184	-11.342	-18.777	-8.333	-9.664	-12.281	-51.126	-8.151
767	0.767	-21.328	16.228	-16.796	-7.903	-15.227	-7.805	-44.678	-9.867
768	0.768	-12.598	27.342	-21.988	-6.508	-11.699	-11.064	-31.003	-11.417
769	0.769	-17.217	17.162	-20.387	-10.536	-8.367	-6.967	-29.146	-10.081
770	0.77	1.594	13.948	-16.065	-13.971	-11.219	-9.455	-5.196	-8.916
771	0.771	9.163	11.108	-14.824	-12.579	-8.648	-8.072	12.002	-12.405
772	0.772	2.226	18.512	-20.729	-12.932	-10.909	-6.883	-9.718	-17.655
773	0.773	8.673	-12.024	-19.655	-15.612	-5.043	-6.464	32.96	-12.817
774	0.774	-0.941	-41.211	-22.45	-17.524	-4.202	-9.155	14.854	-8.549
775	0.775	-13.076	-52.589	-21.562	-15.958	-12.081	-12.034	-12.797	-7.762
776	0.776	-20.95	-56.027	-25.518	-12.637	-4.677	-11.618	2.382	-9.68
777	0.777	-33.831	-46.864	-24.832	-15.498	-5.595	-10.432	-1.973	-9.094
778	0.778	-32.008	-49.7	-28.021	-10.985	-9.791	-13.889	-30.983	-11.986
779	0.779	-24.007	-37.039	-23.852	-6.867	-5.673	-9.411	-19.747	-13.346
780	0.78	-36.935	-30.167	-25.119	-8.21	-6.212	-17.133	-16.458	-12.946
781	0.781	-38.647	-23.863	-25.412	-1.817	-14.877	-11.881	-0.784	-8.087
782	0.782	-33.991	-6.531	-20.487	-2.577	-8.837	-14.755	-37.756	-12.704
783	0.783	-29.755	0.337	-20.99	-8.168	-9.766	-12.214	-2.552	-12.108
784	0.784	-17.979	-6.141	-12.012	-10.087	-12.627	-12.967	1.909	-15.576
785	0.785	-10.076	-4.293	-15.607	-13.36	-10.07	-12.373	-2.153	-17.876
786	0.786	-2.927	4.331	-7.21	-9.243	-5.963	-15.645	-5.853	-13.781
787	0.787	-1.755	-0.383	-10.237	-11.722	-7.859	-12.73	-2.56	-11.23
788	0.788	-2.878	-1.802	4.54	-14.965	-7.248	-6.918	38.26	-10.815
789	0.789	-1.87	-3.01	6.751	-17.061	-6.633	-6.138	10.597	-14.866
790	0.79	-8.64	0.436	8.769	-14.33	-5.235	-6.717	-4.495	-10.031
791	0.791	-7.868	-6.94	7.109	-15.479	-8.488	-10.005	-0.069	-11.965
792	0.792	-7.085	-17.784	5.652	-13.924	-7.29	-10.589	-12.5	-14.852
793	0.793	-9.002	-22.036	-1.433	-15.866	-12.481	-10.975	6.237	-11.342
794	0.794	-13.584	-18.34	-5.044	-19.564	-10.52	-7.693	-3.903	-15.772
795	0.795	-9.451	-14.823	-6.142	-15.132	-11.075	-5.566	-0.832	-15.168
796	0.796	-9.021	-9.556	-2.981	-13.414	-5.645	-11.562	-9.163	-12.629
797	0.797	-16.344	-12.425	-9.694	-10.923	-9.115	-9.036	-1.647	-5.253
798	0.798	-13.227	-18.391	-7.125	-7.654	-11.039	-6.703	-27.372	-4.251
799	0.799	-20.06	-10.995	-7.851	-8.836	-10.435	-10.186	-30.692	-7.106
800	0.8	-31.566	-8.036	-11.292	-6.923	-16.222	-10.755	-15.035	-9.579
801	0.801	-33.213	1.705	-3.895	-8.099	-5.56	-10.181	16.113	-7.237
802	0.802	-37.576	0.595	-2.886	-8.888	-6.908	-9.798	-4.555	-9.18
803	0.803	-31.286	-0.541	-3.621	-10.25	-8.065	-10.193	-15.78	-11.087
804	0.804	-32.558	-7.867	-5.891	-5.998	-9.223	-11.356	-39.606	-9.311
805	0.805	-25.298	-4.946	-9.315	-3.098	-10.195	-13.302	-23.96	-7.918
806	0.806	-16.499	-2.398	-8.666	-8.902	-7.293	-11.381	-9.848	-6.532
807	0.807	-8.274	-6.429	-17.516	-3.273	-9.812	-7.914	13.386	-5.36
808	0.808	7.742	-14.335	-13.783	-9.842	-9.03	-9.278	16.442	-11.364
809	0.809	42.691	-4.629	-14.888	-12.353	-7.084	-11.418	-3.322	-19.279
810	0.81	27.455	-13.538	-13.859	-11.572	-7.661	-6.972	-10.852	-16.167
811	0.811	4.463	-14.696	-8.961	-18.15	-9.393	-6.394	-17.792	-20.988
812	0.812	8.382	-15.663	-9.675	-12.147	-8.991	-3.878	-7.114	-13.033
813	0.813	-10.528	-16.603	-2.267	-16.208	-7.617	-10.269	2.55	-16.111
814	0.814	-7.36	-17.358	-11.128	-19.699	-8.757	-16.274	-23.752	-20.924
815	0.815	-4.384	-21.384	-17.104	-15.062	-6.043	-10.669	-57.782	-25.148
816	0.816	-1.779	-20.754	-13.986	-14.502	-7.199	-10.097	-44.25	-16.218
817	0.817	5.696	-22.621	-11.075	-11.034	-7.959	-8.164	-31.903	1.795
818	0.818	-5.992	-24.272	-22.482	-8.729	-9.308	-14.737	2.154	9.36
819	0.819	-25.189	-20.685	-33.509	-15.318	-8.522	-12.226	6.662	-11.717
820	0.82	-22.709	-13.249	-43.568	-12.431	-10.06	-13.01	-5.678	-8.996
821	0.821	-34.351	-12.225	-47.229	-8.187	-13.531	-12.444	-39.668	-6.466
822	0.822	-53.568	-7.331	-41.234	-5.879	-13.909	-17.1	1.606	-13.421
823	0.823	-46.106	-1.274	-36.015	-6.474	-13.509	-11.694	7.091	-19.796
824	0.824	-34.606	-3.572	-31.193	-4.551	-13.879	-11.123	32.32	-13.973
825	0.825	-36.897	-7.046	-21.537	-9.978	-9.607	-13.074	-17.987	-19.175
826	0.826	-50.604	-17.096	-20.388	-10.562	-9.988	-7.671	-24.579	-8.12
827	0.827	-48.992	-15.702	-12.082	-12.495	-16.36	-9.616	18.012	-6.75
828	0.828	-31.68	-14.505	-13.078	-8.433	-13.836	-6.334	12.578	2.175
829	0.829	-6.047	-17.969	-4.202	-7.08	-6.478	-4.605	-2.522	-10.961
830	0.83	-9.432	-14.845	-7.699	-13.458	-3.564	-9.448	1.926	-12.668
831	0.831	-0.255	-8.032	-0.358	-14.226	-1.046	-10.039	-18.777	-17.278
832	0.832	13.771	-3.718	4.476	-14.987	-3.376	-9.462	-30.014	-7.174
833	0.833	16.208	-15.863	3.703	-16.922	-3.961	-8.109	-26.771	-8.304
834	0.834	4.541	-21.024	2.928	-12.298	-4.54	-4.818	-4.886	-11.768
835	0.835	-18.897	-19.435	0.999	-17.765	-3.964	-6.948	14.858	-12.736
836	0.836	-40.772	-23.663	-0.948	-17.22	-5.32	-6.558	-2.929	-15.624
837	0.837	-60.501	-24.775	-3.861	-15.295	-2.993	-7.717	-9.876	-7.668
838	0.838	-52.958	-25.875	-9.691	-15.884	-5.889	-9.254	-29.019	-8.604
839	0.839	-17.943	-22.739	-10.494	-12.411	-11.112	-9.049	-31.483	-1.805
840	0.84	-12.901	-19.809	-11.12	-10.094	-9.173	-12.136	-5.765	-7.789
841	0.841	-17.343	-22.294	-18.535	-7.188	-12.461	-9.418	-15.864	-15.111
842	0.842	-21.382	-23.041	-13.761	-4.477	-10.72	-12.899	-25.152	-19.93
843	0.843	-47.656	-19.52	-7.843	-0.986	-5.885	-8.83	-5.431	-17.394
844	0.844	-37.534	-13.47	-10.255	-5.036	-14.6	-10.188	-38.898	-16.595
845	0.845	-3.048	-15.718	-13.822	-1.539	-8.606	-13.477	-16.075	-15.995
846	0.846	19.787	-17.589	-11.969	-6.954	-15.96	-18.317	-20.13	-14.042
847	0.847	23.839	-16.951	-13.792	-6.384	-11.121	-17.744	-46.445	-22.923
848	0.848	50.151	-13.982	-10.393	-8.322	-13.634	-8.844	-1.714	-29.288
849	0.849	33.075	-21.865	-10.083	-4.248	-12.862	-15.228	-7.74	-20.947
850	0.85	17.371	-22.974	-9.003	-12.17	-12.284	-4.398	-13.21	-4.87
851	0.851	20.083	-15.574	-10.255	-13.314	-3.579	-5.758	-48.417	16.234
852	0.852	7.338	-8.749	-13.052	-16.401	-4.742	-6.935	-16.492	-9.306
853	0.853	5.01	-4.441	-12.366	-17.367	-5.718	-12.941	-12.457	-12.59
854	0.854	-14.177	-10.016	-16.919	-18.141	-2.82	-7.734	-8.866	-15.69
855	0.855	-16.71	-5.13	-17.596	-18.914	-8.833	-6.786	1.096	-12.987
856	0.856	-14.376	-11.064	-17.116	-20.848	-4.788	-7.586	-8.262	4.816
857	0.857	-46.293	-6.931	-20.708	-12.151	-11.394	-9.931	22.784	11.771
858	0.858	-23.442	-2.053	-19.462	-6.171	-8.912	-9.365	18.707	-7.409
859	0.859	14.134	6.699	-17.439	-13.539	-6.627	-14.03	-7.671	-9.959
860	0.86	9.155	0.742	-18.7	-8.699	-8.593	-14.633	-17.833	-12.318
861	0.861	-13.661	8.106	-16.09	-11.224	-10.553	-14.267	-21.008	-14.468
862	0.862	-26.052	-4.642	-11.937	-8.913	-12.323	-11.975	10.12	-12.563
863	0.863	-29.73	0.615	-7.975	-5.436	-12.738	-9.104	-2.282	-10.831
864	0.864	-26.465	-7.315	-9.412	-4.867	-5.42	-8.76	1.386	-12.401
865	0.865	-29.604	-17.368	-11.829	0.545	-8.548	-9.191	32.354	-11.071
866	0.866	-37.969	-21.03	-7.088	-7.369	-13.412	-14.065	36.364	-12.27
867	0.867	-25.218	-22.159	-9.111	-8.337	-9.186	-17.584	9.997	-15.784
868	0.868	-46.327	-29.515	-7.451	-15.112	-11.543	-8.912	-27.765	-16.764
869	0.869	-43.626	-22.744	-7.921	-12.594	-8.094	-2.96	-12.658	-10.007
870	0.87	-30.868	-9.592	-15.344	-16.659	-11.419	-3.969	-17.122	-12.572
871	0.871	-5.132	-15.419	0.65	-13.182	-7.399	-6.911	3.577	-13.391
872	0.872	4.937	-17.203	-6.379	-12.605	-12.301	-6.166	-30.515	-15.371
873	0.873	20.634	-12.615	-0.031	-15.514	-11.775	-10.273	-7.72	-14.847
874	0.874	40.426	-16.909	-1.991	-16.878	-10.082	-8.376	12.998	-16.645
875	0.875	17.281	-18.077	-10.715	-17.285	-8.778	-10.348	1.792	-15.348
876	0.876	-17.084	-28.919	-12.27	-17.697	-11.147	-14.453	-15.274	-10.953
877	0.877	-39.835	-7.27	-2.212	-13.271	-8.299	-14.099	0.371	-16.426
878	0.878	-27.341	8.425	-8.593	-10.392	-7.967	-11.817	-30.811	-18.427
879	0.879	-23.534	11.182	-16.916	-15.256	-11.509	-13.987	-18.438	-25.842
880	0.88	-13.322	3.689	-17.871	-14.7	-5.765	-12.865	-22.128	-21.084
881	0.881	-16.282	-7.854	-24.624	-15.307	-5.051	-13.302	1.647	-20.379
882	0.882	-24.487	7.124	-23.817	-7.401	-4.535	-15.48	-1.526	-14.851
883	0.883	-31.926	-10.207	-21.464	3.398	-10.603	-13.601	-27.18	-4.089
884	0.884	-43.448	-3.178	-22.024	19.232	-8.343	-11.718	-17.196	6.852
885	0.885	-41.252	-0.994	-11.943	0.039	-8.988	-13.318	-32.924	-9.11
886	0.886	-43.159	-18.357	-10.58	-17.805	-10.999	-13.956	-35.655	-11.34
887	0.887	-23.801	-34.565	-6.901	-20.164	-15.14	-17.116	-28.136	-17.252
888	0.888	-16.238	-19.612	-0.899	-18.061	-10.377	-12.336	-30.486	-12.118
889	0.889	-32.447	-13.762	4.323	-20.024	-12.396	-10.464	1.402	-7.563
890	0.89	-30.26	-18.946	5.279	-21.787	-9.581	-11.108	-3.077	-17.718
891	0.891	-36.026	-23.55	-4.404	-17.165	-11.033	-8.652	-32.134	-8.912
892	0.892	-43.165	-37.441	-0.739	-18.541	-8.809	-12.011	-20.917	-12.516
893	0.893	-44.867	-44.556	-6.74	-22.235	-10.058	-5.502	-31.014	-13.603
894	0.894	-21.023	-50.89	-19.505	-19.54	-8.98	-8.47	-15.329	-12.75
895	0.895	16.784	-32.826	-22.588	-6.407	-13.526	-6.207	-29.471	-10.345
896	0.896	21.93	-20.001	-21.613	5.762	-10.127	-7.044	-26.943	-12.777
897	0.897	8.52	-26.933	-24.122	-2.201	-14.285	-11.163	-33.5	-9.388
898	0.898	37.67	-16.257	-26.44	-12.303	-11.849	-13.154	-3.14	-10.072
899	0.899	11.464	-10.423	-21.597	-16.026	-9.61	-8.551	17.59	-10.762
900	0.9	-19.446	-5.19	-14.24	-17.222	-12.594	-11.496	-23.993	-11.44
901	0.901	-31.804	-6.725	-13.278	-12.031	-6.682	-3.597	14.73	-9.008
902	0.902	2.277	-10.976	-12.521	-7.235	-4.24	-11.957	9.748	-12.365
903	0.903	25.114	-4.581	-3.639	-8.061	-9.939	-4.642	41.752	-8.389
904	0.904	12.722	-20.245	-11.975	-7.351	-5.183	-5.656	29.399	-8.094
905	0.905	-6.094	-30.893	-11.031	-7.995	-3.327	-3.182	10.651	-12.637
906	0.906	-2.858	-28.962	-4.277	-4.748	1.997	-7.287	48.42	-7.303
907	0.907	0.205	-6.146	-10.292	2.998	1.341	-12.162	-27.207	-2.535
908	0.908	-8.17	-15.449	-7.985	-10.915	1.846	-10.265	5.386	-2.02
909	0.909	-10.717	-7.15	-11.483	-24.493	-7.128	-10.883	15.334	-7.521
910	0.91	-8.387	10.618	-9.557	-12.387	-13.571	-9.564	-11.321	-18.439
911	0.911	-10.526	-5.695	-1.817	-14.009	-12.471	-5.143	-51.93	-13.872
912	0.912	-16.367	-12.141	-4.906	-12.718	-13.499	-4.595	-44.559	-24.013
913	0.913	-11.172	9.064	-15.73	-11.604	-6.781	-4.231	-37.923	-15.19
914	0.914	3.131	0.645	-11.455	-15.139	-12.835	-8.695	-56.109	-16.418
915	0.915	1.186	-7.022	-10.279	-31.251	-16.943	-12.773	-17.42	-6.805
916	0.916	-18.165	-18.763	-13.749	-10.198	-12.153	-12.398	-2.329	-8.027
917	0.917	-20.681	8.778	-12.767	-7.534	-11.618	-11.054	-6.758	-14.08
918	0.918	-32.266	4.969	-15.656	-10.099	-13.399	-8.168	-10.862	-11.036
919	0.919	-34.378	8.131	-27.061	-12.471	-13.053	-11.847	7.869	-4.311
920	0.92	-32.414	17.298	-22.396	-6.118	-6.697	-14.159	-9.189	-10.346
921	0.921	-37.601	25.483	-18.114	-8.081	4.698	-20.731	-12.281	-11.154
922	0.922	-48.574	27.817	-21.742	-6.365	-6.347	-11.827	24.667	-9.24
923	0.923	-49.868	1.901	-18.22	-7.932	-10.618	-10.663	-20.84	-15.238
924	0.924	-46.127	-29.205	-15.081	-0.788	-9.472	-11.627	-14.849	-9.601
925	0.925	-37.747	-33.387	-10.207	-4.48	-10.641	-10.644	-9.458	-16.144
926	0.926	-34.633	-22.299	-7.663	-7.962	-5.419	-13.145	-14.543	-10.122
927	0.927	-37.547	-53.437	-9.967	-11.065	-10.258	-9.077	8.245	-2.762
928	0.928	-29.639	-65.995	-5.111	-8.167	-5.995	-8.486	-12.488	-7.611
929	0.929	-22.3	-62.509	-11.1	-10.689	-0.38	-10.407	-23.78	-5.106
930	0.93	-13.4	-59.382	-19.993	-14.755	-3.859	-7.483	-6.777	-17.294
931	0.931	4.623	-50.277	-23.478	-12.838	-3.259	-8.815	15.102	-8.557
932	0.932	12.198	-47.774	-18.238	-5.491	-6.15	-4.349	29.203	-10.083
933	0.933	14.521	-30.135	-11.44	-10.327	-14.075	-8.38	5.893	-2.889
934	0.934	12.391	-23.316	-12.184	-9.54	-12.901	-7.962	-3.458	-6.53
935	0.935	18.206	-17.089	-8.093	-8.747	-5.526	-7.537	-17.678	-2.998
936	0.936	16.447	-11.448	-6.114	-10.684	-8.406	-3.426	-25.317	-3.922
937	0.937	-4.284	-13.342	-10.713	-18.055	-9.157	-11.316	-27.715	-12.783
938	0.938	-18.409	-5.543	-10.079	-15.159	-6.816	-7.793	-21.352	-16.229
939	0.939	-0.555	-1.374	-3.064	-17.671	-7.362	-8.713	-27.198	-10.957
940	0.94	11.068	-0.277	-7.852	-13.605	0.028	-13.499	-4.358	-13.789
941	0.941	13.206	-6.36	-8.578	-14.174	-2.835	-3.772	-26.24	-0.559
942	0.942	-11.955	-9.534	-10.862	-16.095	-10.728	-4.88	-6.523	-6.281
943	0.943	-28.997	-12.542	-12.754	-17.818	-11.647	-8.319	-24.343	-7.964
944	0.944	-38.296	-20.563	-18.718	-10.835	-6.766	-13.492	-22.064	-9.474
945	0.945	-46.613	-10.988	-13.082	-13.717	-10.968	-10.537	-19.981	-10.776
946	0.946	-49.127	-2.166	-9.575	-14.451	-6.844	-18.424	-25.835	-19.61
947	0.947	-37.55	-3.352	-7.607	-7.044	-13.369	-13.154	0.466	-16.055
948	0.948	-22.713	-2.399	-5.826	-4.099	-10.804	-16.005	-3.194	-10.755
949	0.949	-1.485	2.451	-5.4	-11.991	-9.973	-16.733	-13.216	-11.651
950	0.95	-4.277	-7.21	1.033	-17.179	-3.327	-12.614	-10.105	-10.806
951	0.951	-6.883	-0.81	5.352	-10.38	-9.261	-10.629	-52.654	-13.06
952	0.952	-9.3	-4.281	3.091	-4.349	-0.284	-9.986	-34.385	-16.464
953	0.953	-11.488	-11.633	-4.778	4.594	-6.206	-8.191	4.419	-13.102
954	0.954	2.009	-8.7	-1.606	1.148	-7.101	-6.784	9.555	-13.627
955	0.955	3.686	-11.194	-6.379	-14.869	-0.251	-6.339	5.189	-14.929
956	0.956	-13.805	-8.827	-8.827	-49.868	-13.338	-10.348	-15.45	-12.537
957	0.957	-16.198	-16.719	-11.082	-44.801	-15.198	-9.906	-26.578	-14.6
958	0.958	-14.164	-11.46	-10.435	5.546	-13.39	-8.508	-29.87	-14.131
959	0.959	-20.07	-2.5	-12.305	39.047	-21.256	-11.359	-26.759	-15.212
960	0.96	-14.952	-1.254	-17.658	20.888	-14.033	-12.477	-12.601	-15.327
961	0.961	-13.526	-4.242	-21.066	4.479	-12.816	-7.402	0.216	-12.557
962	0.962	-23.696	-3.215	-21.57	-10.578	-13.918	-11.997	-11.394	-6.695
963	0.963	-30.195	2.831	-19.753	-6.094	-10.757	-14.853	16.309	-12.255
964	0.964	-26.809	5.249	-18.341	-10.128	-11.655	-11.33	27.545	-12.777
965	0.965	-32.125	-1.263	-17.888	-13.766	-7.335	-11.678	24.252	-10.792
966	0.966	-27.383	-5.457	-14.923	-17.03	-9.595	-12.807	-10.121	-13.629
967	0.967	-31.758	-9.469	-15.252	-13.899	-8.952	-6.771	12.8	-12.203
968	0.968	-29.548	-18.853	-14.791	-16.559	-5.6	-10.994	-16.112	-10.783
969	0.969	-26.161	-17.579	-19.552	-24.071	-9.602	-15.024	-12.381	-12.853
970	0.97	-17.531	0.542	-26.069	-26.359	-14.372	-11.51	-36.073	-12.398
971	0.971	-14.108	23.887	-30.261	-19.944	-14.88	-8.192	-1.535	-18.142
972	0.972	-13.18	8.327	-24.576	-21.853	-13.055	-7.589	-15.031	-30.266
973	0.973	-12.257	-22.733	-21.031	-20.094	-8.147	-10.072	-10.889	-38.908
974	0.974	-4.352	-43.361	-16.328	-18.529	-8.666	-15.458	15.454	-37.309
975	0.975	-1.266	-24.523	-14.531	-25.662	-8.025	-13.487	18.762	-15.594
976	0.976	-8.025	-0.646	-6.544	-13.813	-9.318	-4.747	-3.111	6.305
977	0.977	-8.768	8.735	-0.498	-9.128	-8.87	-8.196	-11.409	14.655
978	0.978	-6.416	22.948	-1.42	-4.854	-3.975	-7.196	1.384	12.178
979	0.979	-12.976	-10.456	-6.209	-11.221	-5.85	-11.998	-19.748	-4.028
980	0.98	-26.096	-5.897	1.753	4.474	-11.212	-9.454	-45.339	-14.635
981	0.981	-27.974	-1.741	-14.298	-6.146	-3.22	-2.076	6.093	-4.937
982	0.982	-8.544	-27.991	-16.609	-8.06	-0.074	-16.762	43.024	-6.65
983	0.983	-10.989	-51.716	-14.477	-9.782	-6.8	-10.351	-3.864	-1.977
984	0.984	-22.536	-29.764	-8.661	-8.223	-9.282	-12.271	26.426	-6.201
985	0.985	5.178	-21.317	-13.883	-9.567	-8.466	-17.476	9.854	-15.074
986	0.986	8.877	-38.962	-12.341	-8.385	-7.843	-12.81	-5.389	-11.561
987	0.987	-1.197	-50.402	-16.611	-14.356	-4.512	-8.536	-37.479	-10.56
988	0.988	-35.681	-60.889	-7.725	-17.44	-11.053	-9.688	-16.942	-11.511
989	0.989	-12.897	-58.789	-8.902	-12.597	-10.234	-10.839	-28.311	-24.655
990	0.99	-8.878	-32.298	-9.878	-16.851	-9.419	-9.865	-18.369	-26.57
991	0.991	-5.226	-28.464	-10.863	-11.235	-8.793	-8.885	-27.745	-24.809
992	0.992	-1.948	-4.503	-13.411	-13.162	-10.691	-4.611	-19.551	-4.073
993	0.993	-5.076	-13.642	-11.124	-9.868	-5.24	-6.922	-1.854	10.08
994	0.994	-2.41	6.205	-9.217	-8.118	-13.142	-10.403	9.626	-2.676
995	0.995	15.373	8.794	-8.669	-13.916	-16.199	-5.758	-1.123	-14.27
996	0.996	26.959	-21.546	-12.756	-16.234	-7.266	-6.333	-22.511	-16.38
997	0.997	20.561	-25.549	-15.281	-14.302	-3.747	-14.271	-48.172	-14.437
998	0.998	14.764	-29.179	-12.004	-20.294	-6.816	-10.785	-38.18	-12.693
999	0.999	-4.56	-19.05	-11.636	-14.673	-11.622	-13.883	-3.781	-11.132
1000	1	-27.738	-9.694	-16.115	-3.84	-10.816	-10.975	-45.072	-9.759
1001	1.001	-30.799	-6.929	-13.251	-5.388	-13.104	-15.234	-50.56	-16.13
1002	1.002	-33.478	0.672	-15.814	-9.637	-12.495	-14.456	-65.747	-12.632
1003	1.003	-30.95	-15.557	-17.22	-8.461	-11.882	-7.878	-43.006	3.442
1004	1.004	-33.269	-13.425	-14.376	-14.447	-10.113	-13.876	-39.039	1.138
1005	1.005	-39.638	-30.848	-15.599	-2.634	-6.607	-11.555	-35.466	-18.004
1006	1.006	-37.702	-14.601	-9.861	-7.28	-6.969	-15.045	-32.286	-10.441
1007	1.007	-14.889	13.051	-15.542	-0.145	-2.889	-7.701	-4.133	-22.028
1008	1.008	-18.012	-13.301	-12.123	-6.545	-7.715	-14.487	7.018	-19.872
1009	1.009	-15.312	-23.381	-15.474	-24.51	-9.631	-6.567	-3.087	-21.786
1010	1.01	-2.539	-26.493	-20.948	-16.911	-7.879	-7.546	-31.378	-13.057
1011	1.011	-18.789	4.643	-16.167	-14.572	-9.208	-10.458	-12.619	-5.108
1012	1.012	-16.648	8.659	-18.155	-8.195	-12.469	-9.688	-15.865	-9.335
1013	1.013	-22.44	-17.733	-10.459	-6.281	-10.322	-5.638	12.393	-8.143
1014	1.014	-17.197	-0.798	-13.597	-15.01	-8.362	-10.485	16.11	-2.121
1015	1.015	-15.61	-3.978	-10.719	-13.499	-10.281	-8.555	-14.833	-11.78
1016	1.016	-11.318	-1.347	-9.971	-3.461	-6.007	-11.462	-10.704	-18.14
1017	1.017	-14.961	-19.241	-22.18	-15.296	-5.413	-8.957	-37.023	-16.96
1018	1.018	-28.101	-30.952	-23.942	-7.389	-6.753	-7.609	14.5	-9.584
1019	1.019	-33.292	-33.198	-16.028	-8.767	-12.162	-8.778	-22.451	-14.399
1020	1.02	-34.786	-23.649	-11.791	-2.409	-10.217	-9.179	-15.859	-15.144
1021	1.021	-41.871	-15.049	-12.98	-5.913	-13.51	-8.029	14.559	-20.732
1022	1.022	-29.976	-4.101	-7.012	-0.692	-11.758	-10.945	9.198	-17.227
1023	1.023	-28.337	-11.372	-1.801	-5.531	-8.269	-10.576	14.273	-8.502
1024	1.024	-26.903	-17.883	-0.845	-13.468	-6.899	-13.302	18.754	2.348
1025	1.025	-27.986	-16.853	-0.072	-29.526	-9.786	-9.842	31.161	1.008
1026	1.026	-29.08	-15.996	0.709	-27.198	-7.064	-15.277	-2.934	2.205
1027	1.027	-19.374	-22.864	-5.858	-8.023	-8.222	-10.448	10.576	-6.059
1028	1.028	0.194	-9.786	-10.109	-10.519	-8.997	-13.755	31.286	-22.06
1029	1.029	-8.106	-19.528	-1.199	-12.817	-5.118	-9.71	20.083	-10.401
1030	1.03	-15.642	6.704	-0.033	-19.19	-10.913	-6.244	23.375	-8.249
1031	1.031	-17.956	32.943	-5.253	-13.358	-6.849	-7.611	14.031	-10.176
1032	1.032	-11.555	22.8	1.506	-8.129	-8.78	-9.752	22.423	-11.897
1033	1.033	-9.592	25.788	-4.505	-6.571	-4.13	-7.065	19.975	-13.426
1034	1.034	2.629	-11.294	-5.291	-7.919	-10.708	-12.878	22.33	-14.764
1035	1.035	10.58	-36.524	-0.453	-16.81	-6.451	-13.667	20.311	-13.59
1036	1.036	23.573	-41.03	-2.384	-22.799	-8.776	-8.843	14.656	-19.584
1037	1.037	18.364	-28.72	-8.965	-13.12	-9.365	-10.788	16.537	-12.224
1038	1.038	13.71	-32.477	-13.217	-4.226	-12.659	-9.05	-7.164	-13.184
1039	1.039	15.015	-35.841	-18.804	-5.394	-10.927	-9.444	-30.845	-12.408
1040	1.04	-2.037	-26.613	-18.192	-4.424	-10.551	-16.809	-40.012	-13.186
1041	1.041	-18.315	-34.957	-9.456	-9.261	-8.241	-13.723	-20.143	-12.607
1042	1.042	-20.464	-32.465	-12.907	-8.473	-11.155	-10.824	-22.504	-15.89
1043	1.043	-18.542	-2.079	-22.561	-12.535	-11.555	-8.315	-15.455	-10.441
1044	1.044	-34.451	10.301	-21.382	-7.696	-13.502	-10.649	-34.58	-12.34
1045	1.045	-23.826	29.078	-24.849	-8.265	-8.681	-12.595	-32.029	-14.255
1046	1.046	-25.752	5.272	-32.203	-4.201	-10.64	-10.672	-20.364	-10.186
1047	1.047	-24.016	2.144	-25.427	-10.008	-8.732	-10.116	-35.278	-2.252
1048	1.048	-22.497	-23.434	-19.44	-10.78	-10.495	-8.788	-52.657	-8.251
1049	1.049	-18.275	-26.754	-13.84	-8.847	-9.159	-13.28	-36.332	-13.485
1050	1.05	-14.655	-29.867	-3.012	-16.195	-7.844	-5.574	-29.853	-10.594
1051	1.051	-13.575	-27.162	-1.471	-17.154	-9.046	-8.694	-31.721	-11.376
1052	1.052	-1.838	-14.382	-5.713	-17.931	-7.15	-5.823	-5.32	-10.619
1053	1.053	-0.343	-7.401	-9.389	-12.334	-9.123	-8.369	21.042	-12.571
1054	1.054	-7.555	-5.251	-8.218	-14.292	-7.591	-7.629	17.838	-11.993
1055	1.055	1.306	-11.056	-9.183	-17.608	-6.85	-5.721	8.635	-10.256
1056	1.056	2.429	-5.847	-12.087	-17.043	-9.394	-7.69	-16.84	-16.076
1057	1.057	-0.694	-10.487	-16.359	-14.541	-7.298	-7.15	-40.572	-16.878
1058	1.058	-15.413	-23.431	-17.153	-13.203	-11.19	-5.832	-56.176	-10.342
1059	1.059	-26.078	-21.68	-20.667	-12.853	-7.75	-12.261	-41.937	-9.609
1060	1.06	-24.176	-20.128	-18.779	-6.905	-13.21	-14.81	-39.361	-5.564
1061	1.061	-25.948	-7.163	-20.576	-4.441	-13.833	-14.075	-65.081	-16.392
1062	1.062	-30.646	5.058	-21.006	-8.555	-5.165	-10.645	-27.314	-11.741
1063	1.063	-32.036	16.122	-17.751	-6.654	-8.7	-15.346	-32.356	-10.38
1064	1.064	-38.453	-5.548	-24.366	2.018	-3.522	-14.822	-9.552	-6.721
1065	1.065	-30.158	-21.209	-17.636	-11.186	-2.6	-15.271	-47.137	-12.734
1066	1.066	-20.514	-18.501	-18.441	-9.481	-5.162	-9.91	-11.981	-9.674
1067	1.067	-8.743	-15.988	-12.856	-7.973	-7.533	-9.399	-25.649	-10.677
1068	1.068	-16.719	-9.041	-9.414	-12.306	-2.738	-12.747	-13.373	-11.484
1069	1.069	-26.843	-2.686	-10.033	-11.21	-8.768	-9.911	-2.204	-17.116
1070	1.07	-33.296	-8.534	-6.016	-14.753	-3.207	-9.591	-26.126	-12.295
1071	1.071	-39.365	-20.743	-2.586	-20.037	-14.092	-7.339	-10.564	-12.885
1072	1.072	-34.214	-16.111	-9.031	-19.128	-9.499	-4.499	-2.37	-13.484
1073	1.073	-21.495	-26.171	-6.572	-13.184	-13.805	-9.79	15.274	-12.153
1074	1.074	-16.319	-27.331	-10.701	-15.569	-15.013	-7.916	36.186	-7.74
1075	1.075	-8.441	-21.333	-14.262	-17.586	-11.578	-12.63	67.187	-8.345
1076	1.076	10.282	-16.114	-12.413	-14.387	-6.396	-12.116	38.002	-13.203
1077	1.077	7.731	-20.959	-5.913	-13.898	-5.474	-9.658	-3.819	-16.517
1078	1.078	0.734	-26.976	-10.249	-15.312	-11.518	-9.338	-9.453	-12.491
1079	1.079	-1.413	-31.036	-12.677	-10.92	-15.629	-14.247	-4.636	-9.077
1080	1.08	-11.141	-27.551	-9.293	-12.715	-10.833	-16.253	27.069	-6.796
1081	1.081	-16.451	-21.538	-6.1	-4.84	-10.299	-10.877	-35.672	-11.677
1082	1.082	-14.962	-12.622	-10.23	-13.221	-10.92	-14.42	-9.181	-13.666
1083	1.083	-19.258	-11.46	-7.774	-12.296	-14.452	-19.116	-17.57	-9.663
1084	1.084	-18.138	-23.281	-13.257	-15.246	-14.11	-13.752	-54.814	-13.196
1085	1.085	-9.845	-21.787	-19.919	-14.525	-11.259	-15.75	-88.564	-12.849
1086	1.086	-6.751	-8.889	-12.074	-8.971	-6.85	-13.878	-70.629	-10.751
1087	1.087	-2.668	-4.109	-19.533	-4.19	-9.799	-14.52	-43.188	-11.953
1088	1.088	2.169	-5.898	-26.41	-8.874	-10.242	-13.218	-28.389	-9.298
1089	1.089	-7.52	-4.397	-28.231	-12.582	-8.945	-9.979	-24.204	-12.829
1090	1.09	-8.713	-8.702	-22.333	-14.366	-7.846	-10.421	-12.079	-13.256
1091	1.091	-12.248	-2.344	-24.755	-19.247	-9.063	-14.536	-31.103	-15.433
1092	1.092	-19.667	-5.854	-15.348	-9.228	-9.5	-9.744	39.347	-18.966
1093	1.093	-5.013	-8.966	-9.044	-7.919	-7.6	-9.2	76.913	-16.304
1094	1.094	-24.197	-6.041	-7.978	-16.876	-9.772	-13.302	61.669	-15.18
1095	1.095	-36.991	-5.242	3.736	-10.932	-5.941	-8.504	20.288	-12.316
1096	1.096	-20.733	-5.996	-4.293	-11.951	1.967	-1.185	47.802	-8.686
1097	1.097	-14.34	-6.596	2.774	-12.959	-4.065	-7.991	-17.935	-8.33
1098	1.098	-20.126	-8.548	1.531	-12.206	-11.451	5.144	-26.96	-1.776
1099	1.099	-18.349	-10.322	-4.54	-14.502	1.292	-4.554	-18.969	-0.843
1100	1.1	-13.663	-13.838	-11.97	-9.613	-0.483	-13.29	-26.417	-6.883
1101	1.101	-20.765	-21.225	-26.733	-4.918	-5.16	-8.666	-33.038	-6.147
1102	1.102	-27.105	-22.219	-16.143	-0.845	-6.544	-10.043	-2.678	-5.608
1103	1.103	-18.739	-36.94	-21.998	0.432	-23.601	-3.669	-19.1	-10.284
1104	1.104	-21.791	-13.544	-13.34	-4.073	-7.367	-14.52	-13.987	-13.203
1105	1.105	-20.78	-10.466	-11.841	-8.193	-9.514	-7.373	-0.356	-21.153
1106	1.106	-21.496	-13.182	1.075	-16.184	-7.598	-6.227	-4.361	-3.172
1107	1.107	-12.533	-10.645	-4.195	-10.219	-16.335	-5.078	6.908	-0.684
1108	1.108	-6.466	-22.225	3.688	-2.857	-2.035	-8.185	-30.806	-3.045
1109	1.109	3.275	-20.072	7.898	-5.749	-7.861	-11.098	-5.594	-22.248
1110	1.11	4.487	-14.233	4.179	-1.479	-6.136	-8.591	-1.093	-35.057
1111	1.111	5.703	-15.94	-6.681	-3.786	-10.795	-1.241	-5.056	-23.468
1112	1.112	-10.306	-20.548	-16.758	-14.631	-3.654	-2.207	13.783	-25.619
1113	1.113	-17.204	-16.242	-13.084	-13.093	-7.351	-2.971	30.956	-4.35
1114	1.114	-15.008	-12.505	-11.918	-14.446	-8.537	-5.28	15.452	-7.08
1115	1.115	-9.134	-4.152	-21.604	-18.135	-9.514	-10.104	-4.078	0.447
1116	1.116	-7.316	-5.093	-25.282	-9.839	-6.614	-4.082	29.635	-6.54
1117	1.117	-5.678	-6.034	-21.795	6.199	-10.868	-12.958	-11.272	-8.677
1118	1.118	-1.319	-3.481	-22.745	-0.797	-23.064	-6.923	-27.386	-14.496
1119	1.119	-0.068	3.92	-9.941	-11.463	-7.191	-9.989	-11.909	-19.731
1120	1.12	1.179	-8.805	-4.68	-9.51	-9.314	-8.989	-15.997	-24.389
1121	1.121	0.284	-7.01	-6.194	-14.683	-7.377	-14.953	5.045	-17.234
1122	1.122	-6.421	-14.893	-7.496	-16.181	-9.123	-14.137	9.044	-8.334
1123	1.123	-10.601	-19.092	-3.769	-14.782	-7.569	-17.582	12.669	7.342
1124	1.124	-3.15	-20.21	-0.224	-5.833	-6.212	-11.547	-21.464	-3.3
1125	1.125	-11.951	-14.167	-1.135	-9.27	-12.59	-10.74	-25.572	-12.968
1126	1.126	-22.676	-13.135	-11.909	-3.991	-9.094	-20.19	-12.769	-11.219
1127	1.127	-18.285	-8.236	-21.909	-16.71	-10.044	-8.353	-8.787	-9.668
1128	1.128	-16.991	-17.84	-4.802	-18.397	-9.055	-6.77	-5.23	3.305
1129	1.129	-1.208	-21.45	-7.06	-22.978	-9.814	-5.373	-14.192	-12.555
1130	1.13	13.782	-13.074	-13.38	-18.655	-10.573	-24.883	-16.549	-10.413
1131	1.131	-15.172	-3.343	-42.333	-12.206	-11.129	-10.714	-39.475	-4.595
1132	1.132	-27.488	-12.182	-38.2	-20.459	-6.456	-18.209	1.582	-2.84
1133	1.133	-23.734	-6.111	-34.456	-15.189	-5.844	-11.193	7.25	-13.858
1134	1.134	-26.968	-7.008	-17.356	-10.306	-6.205	-9.014	-7.604	-20.994
1135	1.135	-42.585	-11.779	-7.989	-12.769	-10.624	-7.023	-20.934	-24.644
1136	1.136	-50.846	-15.973	0.392	-13.494	-8.846	-5.224	-41.437	-16.295
1137	1.137	-38.01	-10.285	-7.088	-18.265	-0.871	-13.101	15.461	-0.21
1138	1.138	-30.987	-9.632	-28.119	-16.253	-1.995	-11.685	-24.92	-7.145
1139	1.139	-16.052	-7.631	-8.31	-8.437	1.139	-7.942	-32.046	-13.504
1140	1.14	-14.087	-14.145	-5.729	-7.405	-3.657	-13.877	-25.234	-7.677
1141	1.141	-12.333	-16.601	-17.261	-10.248	-7.872	-12.847	-43.204	-5.903
1142	1.142	-16.992	-18.849	-10.791	-7.664	-20.025	-15.69	-37.576	-10.528
1143	1.143	-32.883	-25.347	-4.891	-3.529	-11.276	-9.632	-32.305	-14.764
1144	1.144	-35.022	-21.013	-3.053	0.023	-12.781	-8.801	-18.506	-13.572
1145	1.145	-33.106	-10.304	-1.421	-4.559	-17.002	-12.224	2.35	-7.54
1146	1.146	-27.894	-3.086	-2.69	-12.231	-10.573	-10.233	-1.234	-17.182
1147	1.147	-26.343	-11.929	-3.774	-28.235	-9.368	-14.235	-4.448	-15.988
1148	1.148	-27.701	-17.878	-4.864	-58.554	-10.304	-12.829	11.211	-12.476
1149	1.149	-21.323	-14.743	2.55	-62.556	-5.441	-9.475	2.803	-11.469
1150	1.15	-24.831	-11.807	-8.241	-51.272	-4.627	-7.297	-20.505	-10.46
1151	1.151	-8.793	-11.02	-9.554	-6.504	-8.658	-7.642	-17.548	-7.921
1152	1.152	2.781	-10.25	-15.905	60.709	-8.046	-11.85	-26	-15.254
1153	1.153	0.604	-0.788	-14.696	34.05	-12.654	-11.42	-38.869	-26.069
1154	1.154	-5.239	-4.496	-13.687	25.959	-12.052	-8.079	-32.059	-21.795
1155	1.155	-10.504	-20.179	-10.731	18.63	-9.503	-5.91	-8.813	-15.396
1156	1.156	-12.073	-35.089	-14.943	-1.274	-3.081	-7.803	-5.841	-9.386
1157	1.157	-19.238	-40.905	-9.271	-31.62	-7.302	-8.143	8.124	0.312
1158	1.158	-22.899	-35.696	-9.808	-26.173	-9.588	-6.558	-9.815	6.724
1159	1.159	-12.045	-31.096	-13.065	-21.113	-8.963	-10.968	20.377	-1.573
1160	1.16	-7.776	-23.968	-21.943	-16.629	-12.213	-12.871	-8.797	-11.244
1161	1.161	-4.102	-12.18	-23.095	4.102	-5.602	-12.254	17.352	-17.632
1162	1.162	-14.965	-13.738	-24.261	0.45	0.435	-13.573	-6.649	-14.132
1163	1.163	-7.865	-18.01	-21.188	-9.594	1.242	-15.863	-22.522	-11.024
1164	1.164	-6.791	-11.639	-8.446	6.109	-9.569	-11.767	-25.452	-8.087
1165	1.165	-3.419	-15.13	-6.729	3.419	-14.179	-14.26	-53.965	-12.322
1166	1.166	-6.634	-9.911	-8.297	0.917	-18.41	-9.789	-73.012	-17.909
1167	1.167	-7.718	-12.827	-12.562	3.25	-11.989	-15.186	-76.58	-13.051
1168	1.168	-7.035	-13.626	-18.951	-7.394	-13.118	-10.328	-80.004	-13.615
1169	1.169	-9.425	-9.599	-20.115	-36.434	-16.189	-7.027	-37.746	-13.019
1170	1.17	-2.897	-17.568	-12.753	-57.134	-7.245	-8.749	-19.846	-13.401
1171	1.171	-2.182	-20.706	-23.583	-45.894	-8.365	-11.246	7.541	-13.79
1172	1.172	-4.566	-17.847	-22.232	-28.862	-11.42	-4.843	2.265	-14.168
1173	1.173	-12.581	-8.211	-25.919	-19.581	-8.479	-7.336	24.859	-12.21
1174	1.174	-13.641	-4.58	-19.923	-16.87	-10.966	-3.25	3.877	-13.341
1175	1.175	-20.521	-15.466	-23.025	-19.373	-8.612	-6.709	-45.587	-11.775
1176	1.176	-28.557	-5.458	-16.263	-12.405	-8.009	-4.745	14.728	-9.833
1177	1.177	-33.879	-17.309	-18.81	-10.274	-9.914	-5.313	6.388	-14.075
1178	1.178	-21.196	-12.701	-9.93	-16.085	-6.985	-11.096	-45.478	-11.164
1179	1.179	-12.596	-2.674	-11.109	-10.865	-8.3	-8.743	-52.264	-9.787
1180	1.18	-14.253	0.965	-14.232	-9.326	-9.62	-12.208	14.693	-8.435
1181	1.181	-15.704	-2.551	-5.36	-7.97	-10.744	-15.492	23.384	-12.489
1182	1.182	-22.222	-5.67	-6.576	3.833	-11.865	-12.572	15.034	-12.098
1183	1.183	-9.198	-6.682	-7.582	2.282	-6.79	-13.913	7.523	-16.542
1184	1.184	-14.551	-14.643	-16.514	-7.775	-10.045	-12.542	0.808	-18.283
1185	1.185	-13.129	-9.443	-3.358	-4.081	-9.445	-12.912	-5.317	-15.768
1186	1.186	-17.504	-12.353	-5.104	-14.912	-8.076	-10.183	22.221	-8.403
1187	1.187	-13.937	-9.857	-6.657	-19.164	-7.676	-12.88	-13.156	-15.733
1188	1.188	-0.869	-10.654	-13.83	-20.325	-7.286	-14.42	18.725	-8.918
1189	1.189	-13.147	-14.149	-7.46	-11.993	-9.994	-9.954	6.29	-6.381
1190	1.19	-5.269	-16.104	-13.452	-8.881	-8.835	-9.357	9.924	-15.26
1191	1.191	4.74	-25.053	-14.403	-17.775	-6.705	-9.932	-7.12	-4.419
1192	1.192	-1.701	-34.005	-15.362	-11.774	-7.473	-6.44	2.198	-8.672
1193	1.193	-7.751	-30.59	-12.828	-8.674	-8.829	-6.825	-11.921	-12.357
1194	1.194	-19.607	-18.84	-3.9	-11.569	-5.146	-12.618	26.598	-11.214
1195	1.195	-30.672	-14.25	-2.706	-12.34	-7.663	-6.987	10.184	-10.249
1196	1.196	-29.336	-18.546	-7.893	-4.983	-5.349	-8.912	15.285	-7.342
1197	1.197	-20.422	-14.907	-3.017	-11.77	-2.445	-8.321	19.774	-4.837
1198	1.198	-21.563	-8.955	-2.213	-9.269	-3.596	-12.378	48.927	-12.2
1199	1.199	-9.748	-9.974	-2.952	-10.078	-9.392	-9.852	30.245	-15.107
1200	1.2	-11.284	0.832	-7.758	-9.522	-7.05	-12.162	47.322	-5.431
1201	1.201	-9.902	5.051	-13.727	-6.235	-10.514	-14.281	12.907	-6.593
1202	1.202	-8.696	11.402	-16.025	0.367	-15.145	-10.597	-9.862	-10.07
1203	1.203	-14.642	5.365	-14.062	2.944	-12.221	-13.882	10.903	-9.093
1204	1.204	-17.695	-2.021	-17.32	2.206	-8.721	-12.72	7.304	-8.112
1205	1.205	-32.366	-4.948	-11.861	-8.619	-11.032	-10.011	-37.282	-12.341
1206	1.206	-42.98	-10.996	-16.655	-22.915	-10.618	-13.491	-18.889	-8.242
1207	1.207	-48.753	-8.718	-11.972	-9.332	-15.04	-6.906	-46.383	-13.042
1208	1.208	-40.023	0.73	-3.026	-7.583	-10.968	-13.679	-31.104	-14.944
1209	1.209	-28.979	-11.096	-1.813	-15.494	-10.575	-9.415	-53.783	-13.197
1210	1.21	-18.882	-22.118	-0.607	-8.311	-4.172	-11.731	-32.87	-11.828
1211	1.211	-7.048	-29.263	-3.669	-14.635	-12.107	-6.894	-21.485	-14.144
1212	1.212	4.02	-28.08	-0.731	-18.054	-4.752	-8.829	-17.986	-9.289
1213	1.213	14.117	-22.065	3.573	-21.111	-3.774	-11.733	-2.137	-12.563
1214	1.214	25.962	-27.278	-5.271	-14.348	-11.698	-6.901	0.74	-7.131
1215	1.215	24.46	-22.425	-18.36	-11.857	-6.471	-10.187	-11.847	-7.699
1216	1.216	11.553	-19.898	-27.002	-4.534	-11.314	-8.442	4.583	-12.351
1217	1.217	-14.724	-14.272	-25.399	10.122	-12.092	-13.267	2.66	-11.765
1218	1.218	-33.451	-7.687	-21.076	3.69	-12.868	-3.2	-18.4	-15.24
1219	1.219	-43.479	-10.188	-19.846	-21.521	-12.293	-13.257	-26.443	-9.81
1220	1.22	-34.136	-17.528	-16.304	-24.895	-12.88	-12.088	-28.632	-6.317
1221	1.221	-31.35	-16.553	-11.02	-15.7	-11.135	-13.249	-44.517	-9.592
1222	1.222	-18.492	-24.464	-10.012	-7.449	-9.776	-16.354	-37.704	-15
1223	1.223	-11.451	-21.31	-14.22	-15.053	-2.427	-15.382	-8.244	-13.049
1224	1.224	3.516	-16.385	-13.388	-17.409	-5.531	-11.129	-3.755	-13.622
1225	1.225	-9.96	-6.611	-12.747	-11.048	-4.57	-13.454	-37.485	-13.038
1226	1.226	-18.603	-15.44	-5.327	-9.111	-8.829	-5.529	-50.827	-17.865
1227	1.227	-16.978	-18.851	-19.967	-14.267	-6.507	-6.499	-46.544	-10.492
1228	1.228	1.879	-24.021	-9.258	-12.694	-17.341	-13.278	-20.025	-15.314
1229	1.229	9.523	-21.071	-7.259	-11.325	-12.696	-3.614	-23.164	-7.355
1230	1.23	2.66	-16.776	-8.939	-14.987	-14.05	-7.298	-1.171	-17.003
1231	1.231	4.9	-17.511	-7.327	-6.643	-15.202	-6.148	1.716	-8.08
1232	1.232	-0.789	-6.631	-11.509	-11.822	-14.043	-9.251	-10.9	-11.57
1233	1.233	-2.417	-17.628	-10.279	-14.683	-6.684	-6.353	-17.744	-14.662
1234	1.234	-3.836	-18.948	-16.213	-18.939	2.232	-7.134	-24.018	-15.623
1235	1.235	-16.684	-33.247	-8.81	-11.588	1.072	-9.458	-10.39	-23.537
1236	1.236	-18.318	-19.684	-5.852	-10.61	0.107	-4.62	5.554	-22.54
1237	1.237	-13.545	-10.953	-8.327	-9.839	9.019	-9.261	-26.293	-23.479
1238	1.238	-9.154	-18.87	-18.935	-15.461	3.029	-13.327	-39.801	-10.298
1239	1.239	-17.943	-8.809	-20.26	-13.531	2.068	-11.971	-27.36	-16.079
1240	1.24	-16.673	8.201	-23.913	-7.519	-8.766	-8.678	-23.62	3.294
1241	1.241	-13.468	5.85	-22.755	-6.719	-15.916	-9.837	-47.36	0.792
1242	1.242	-18.22	16.469	-21.783	-8.652	-17.079	-7.126	-0.291	3.131
1243	1.243	-24.144	-0.989	-20.827	-10.597	-13.597	-12.157	19.68	5.265
1244	1.244	-29.687	1.3	-23.357	-7.69	-8.379	-16.816	13.699	-8.298
1245	1.245	-30.239	-5.106	-24.139	-13.472	-5.478	-11.415	8.304	-10.051
1246	1.246	-40.294	-3.172	-22.222	-6.081	-8.006	-10.851	33.437	-5.424
1247	1.247	-36.011	-4.92	-14.891	-14.932	-15.367	-10.292	-35.273	-6.787
1248	1.248	-18.955	-6.475	-17.814	-11.418	-14.42	-12.058	14.035	-7.96
1249	1.249	-11.974	-19.43	-9.897	-12.398	-18.703	-11.695	40.702	-11.458
1250	1.25	-22.601	-10.711	-15.138	-11.5	-16.408	-9.407	32.511	-10.507
1251	1.251	-20.633	-12.261	-8.391	1.588	-14.491	-8.277	10.409	-15.351
1252	1.252	-18.851	-10.918	-12.681	3.464	-17.803	-11.016	16.922	-21.366
1253	1.253	-14.158	-9.767	-11.949	-12.447	-16.087	-8.338	-1.361	-27.005
1254	1.254	-12.774	-20.622	-13.925	-10.362	-9.143	-5.463	-17.888	-28.964
1255	1.255	-11.597	-10.581	-12.037	-31.698	-18.067	-9.935	-53.198	-24.356
1256	1.256	-12.785	-19.509	-8.006	-51.489	-14.619	-14.017	-21.37	-18.983
1257	1.257	-7.596	-23.021	-6.709	-38.775	-0.718	-10.553	-9.09	-8.195
1258	1.258	-0.848	-22.074	-12.194	-36.5	-2.691	-15.017	1.945	12.463
1259	1.259	-10.563	-34.856	-7.419	-21.642	-11.434	-16.778	-15.299	-7.318
1260	1.26	-4.188	-26.183	-2.838	-42.992	-0.433	-11.959	0.158	-9.881
1261	1.261	-10.197	-18.319	-2.32	-23.307	0.889	-11.402	-19.799	-21.553
1262	1.262	-15.446	-14.146	-10.331	-5.565	-5.536	-10.842	-7.242	-15.221
1263	1.263	-14.5	-13.06	-13.911	24.758	-9.051	-7.379	-9.76	-9.47
1264	1.264	-18.784	-9.627	-13.05	37.088	-10.051	-12.824	-20.555	-7.79
1265	1.265	-26.17	-10.662	-8.339	25.813	-7.198	-13.424	-18.778	3.186
1266	1.266	-13.452	-9.75	-2.485	29.067	-9.758	-16.744	-41.782	-12.747
1267	1.267	-15.286	-7.285	-14.815	13.372	-5.744	-11.347	-38.828	-10.676
1268	1.268	-7.478	-16.223	-20.168	5.029	-3.863	-9.443	-58.717	-12.676
1269	1.269	-23.52	-12.757	-9.271	7.521	-5.852	-10.042	-46.106	-11.007
1270	1.27	-34.356	-13.743	-5.138	5.145	-7.648	-6.005	-57.855	-15.726
1271	1.271	-36.462	-26.55	1.133	-1.303	-10.224	-2.547	-72.839	-11.551
1272	1.272	-24.423	-45.94	-7.304	0.581	-5.835	-9.929	-70.955	-15.304
1273	1.273	-19.926	-53.526	-14.772	-11.657	-2.996	-6.863	-44.621	-7.056
1274	1.274	-21.43	-51.239	-11.992	-16.346	-6.543	-7.854	12.117	-6.161
1275	1.275	-17.894	-32.106	-18.1	-38.076	-11.06	-7.098	69.07	-13.009
1276	1.276	-26.377	-19.343	-14.15	-78.954	-11.702	-12.729	76.44	-17.335
1277	1.277	-27.53	-12.392	-13.683	-29.082	-15.249	-12.161	56.495	-18.184
1278	1.278	-20.954	-1.77	-9.161	-22.583	-10.861	-10.243	38.283	-20.188
1279	1.279	-16.893	7.877	-12.173	-16.648	-12.668	-13.169	43.705	-22.188
1280	1.28	-22.69	2.64	-18.106	-22.101	-19.697	-11.835	28.605	-13.348
1281	1.281	-24.817	-8.381	-23.843	-37.232	-8.922	-16.307	24.202	3.612
1282	1.282	-22.865	-6.441	-20.487	-23.721	-16.144	-13.426	20.132	-8.064
1283	1.283	-22.47	-10.683	-21.189	5.28	-17.371	-12.098	1.339	-14.514
1284	1.284	-17.256	-7.01	-15.508	-3.846	-9.109	-13.474	4.642	-24.252
1285	1.285	-6.625	-1.019	-13.894	-15.119	-9.548	-13.688	-10.966	-26.055
1286	1.286	-27.551	-10.703	-9.175	-11.883	-14.816	-13.324	-13.616	-18.184
1287	1.287	-25.06	-7.014	-11.228	-8.861	-13.9	-10.632	-15.48	-15.529
1288	1.288	-2.057	6.166	-15.408	-11.663	-11.426	-12.593	-17.942	-14.225
1289	1.289	-11.559	11.403	-9.714	-19.29	-10.701	-10.49	-43.62	-10.592
1290	1.29	-9.057	9.871	2.365	-26.275	-14.233	-9.736	-46.828	-11.801
1291	1.291	8.543	-3.075	-9.928	-11.367	-4.226	-10.524	-43.659	-8.736
1292	1.292	1.392	2.168	-2.08	2.158	-5.642	-6.86	-35.231	-5.87
1293	1.293	-5.16	-2.457	-3.512	-10.122	-4.542	1.062	-32.621	5.509
1294	1.294	12.118	-6.719	-9.967	-27.651	-8.09	-2.435	-16.237	-2.46
1295	1.295	14.31	-21.056	-6.547	-34.733	-2.919	-1.484	-1.245	-1.152
1296	1.296	-4.966	-19.152	-13.946	-36.974	-7.813	-2.455	-22.421	-10.1
1297	1.297	-2.557	-17.428	-16.879	-19.636	1.811	-3.231	-2.546	-8.99
1298	1.298	-0.306	-28.462	-22.903	15.224	0.595	-7.29	-0.032	-14.26
1299	1.299	-2.489	-27.124	-26.985	50.184	-5.445	0.643	-11.562	-15.271
1300	1.3	-23.823	-12.832	-23.504	36.366	-12.841	-6.706	-30.618	-17.834
1301	1.301	-32.194	-7.044	-22.919	15.435	-11.908	-9.601	-38.055	-12.262
1302	1.302	-39.795	-12.279	-16.33	-3.446	-11.159	-7.082	-30.974	-7.465
1303	1.303	-28.239	-16.933	-17.095	-6.72	-10.411	-12.694	-24.496	-12.153
1304	1.304	-21.929	-21.208	-14.748	-9.789	-9.848	-16.169	-18.635	-3.295
1305	1.305	-0.732	-22.396	-22.641	-18.08	-1.152	-16.743	-30.802	-2.171
1306	1.306	-3.549	-23.569	-6.528	-20.606	-4.652	-16.157	-6.995	-1.035
1307	1.307	-16.471	-26.678	0.498	-18.294	-5.627	-15.764	44.443	-8.404
1308	1.308	-0.36	-27.648	-1.561	-20.422	-6.586	-15.362	66.422	-17.306
1309	1.309	-19.632	-14.48	-7.295	-10.714	-10.833	-10.518	46.411	-11.292
1310	1.31	-17.201	6.818	-12.436	-12.417	-5.212	-9.924	52.317	-1.622
1311	1.311	-5.66	9.543	-7.71	-10.872	-8.68	-9.323	46.821	-10.529
1312	1.312	-12.112	2.016	5.34	-15.117	-10.598	-11.818	21.53	-9.378
1313	1.313	-14.106	-14.221	7.158	-18.773	-10.009	-9.47	-10.498	-8.407
1314	1.314	-15.892	-3.552	8.778	-17.536	-4.194	-12.347	-6.451	-11.297
1315	1.315	-14.383	-9.31	7.498	-24.837	-6.504	-6.328	-10.103	-8.766
1316	1.316	-7.253	-11.004	-6.743	-31.593	-7.07	-12.303	-20.175	-17.647
1317	1.317	-8.393	-18.885	-12.466	-18.424	-5.113	-8.212	-17.149	-11.638
1318	1.318	9.624	-28.885	-3.686	-24.234	-6.84	-11.666	-19.874	-8.527
1319	1.319	12.174	-27.662	-11.567	-15.505	-7.213	-12.215	-37.702	-5.605
1320	1.32	-4.026	-16.754	-15.757	-7.517	-3.908	-11.602	-68.057	0.417
1321	1.321	-18.856	-12.437	-11.997	-8.86	-2.725	-10.208	-80.425	-11.754
1322	1.322	-16.817	-16.077	-13.063	-7.699	-2.314	-8.812	-99.166	-16.952
1323	1.323	-14.952	-12.573	-9.878	-13.666	-1.898	-11.684	-68.162	-15.377
1324	1.324	-19.452	-15.634	-20.633	-6.275	-5.346	-12.817	-63.981	-13.992
1325	1.325	-17.937	-20.434	-13.379	-11.114	-10.731	-12.396	-37.539	-17.628
1326	1.326	-8.879	-21.178	-9.615	2.027	-12.632	-10.822	-6.442	-14.108
1327	1.327	-2.776	-15.545	-13.006	11.655	-12.019	-8.867	14.312	-13.11
1328	1.328	0.381	-10.706	-13.887	-4.205	-16.049	-8.658	18.048	-17.908
1329	1.329	-14.294	-20.756	0.927	-27.602	-13.491	-5.359	21.371	-13.609
1330	1.33	-20.672	-30.794	-5.348	-24.476	-12.099	-8.253	-6.833	-12.785
1331	1.331	-34.244	-21.87	-3.304	-16.127	-11.675	-8.618	34.784	-10.789
1332	1.332	-32.538	-20.698	-11.899	-23.646	-5.622	-6.666	29.34	-13.994
1333	1.333	-18.198	-11.007	-7.138	-21.27	-6.345	-9.536	-5.968	-15.668
1334	1.334	-20.044	-7.32	-8.386	-6.302	-8.616	-11.438	-47.316	-14.254
1335	1.335	-18.188	-15.628	-9.44	3.43	-18.039	-10.248	-19.731	-13.815
1336	1.336	-16.497	-16.571	-8.175	15.662	-11.587	-10.989	-14.8	-16.662
1337	1.337	-9.188	-15.611	-11.16	23.636	-15.012	-8.245	-19.333	-15.434
1338	1.338	-12.733	-13.107	-17.829	2.019	-13.984	-9.355	-23.492	-9.555
1339	1.339	-20.914	-9.048	-13.478	-44.953	-14.888	-11.431	-19.923	-8.704
1340	1.34	-17.69	-4.227	-18.997	-51.486	-14.048	-12.732	-2.988	-9.213
1341	1.341	-26.445	-10.26	-22.383	-21.046	-11.657	-12.882	-37.531	-9.721
1342	1.342	-37.123	-9.509	-21.724	28.956	-8.094	-10.52	12.679	-7.902
1343	1.343	-49.932	-7.58	-19.905	35.613	-0.669	-11.254	-7.326	-12.66
1344	1.344	-44.565	-0.23	-18.478	29.687	-3.502	-10.434	10.8	-13.159
1345	1.345	-39.767	2.674	-25.771	13.3	-0.919	-14.066	-16.959	-12.504
1346	1.346	-38.272	-10.522	-26.672	-11.791	-4.91	-12.669	-22.057	-4.496
1347	1.347	-44.556	-24.122	-17.707	47.883	-6.782	-15.919	37.454	-10.436
1348	1.348	-31.299	-11.963	-18.809	104.864	-14.067	-9.301	-3.242	-11.35
1349	1.349	-22.49	-10.45	-19.718	82.912	-11.097	-12.173	-10.649	-8.397
1350	1.35	-17.76	-11.823	-22.569	22.455	-10.271	-11.362	-30.698	-10.864
1351	1.351	-4.719	-18.204	-14.582	-67.049	-12.544	-5.722	-49.024	-11.591
1352	1.352	4.057	-14.71	-13.571	-150.393	-9.01	-5.117	-21.527	-9.605
1353	1.353	24.838	-7.353	-20.299	-139.5	-10.893	-9.74	-6.547	-7.616
1354	1.354	33.266	-6.385	-28.197	-109.84	-6.777	-5.657	6.899	-9.314
1355	1.355	40.939	-10.657	-25.063	-65.098	-7.111	-8.148	2.716	-10.615
1356	1.356	62.179	-14.736	-22.147	-56.951	-9.379	-10.432	59.279	-10.178
1357	1.357	48.194	-21.336	-22.896	-34.852	-9.715	-13.297	83.543	-13.032
1358	1.358	14.836	-23.868	-22.101	-41.354	-12.379	-7.254	61.345	-11.056
1359	1.359	-16.984	-26.187	-21.507	-23.098	-14.266	-11.479	41.296	-9.091
1360	1.36	-20.996	-16.688	-11.44	4.592	-9.39	-12.227	22.988	-11.185
1361	1.361	-24.625	-12.978	-10.094	9.581	-9.93	-10.275	39.307	-11.917
1362	1.362	-27.866	-6.943	-6.416	13.976	-6.603	-12.203	3.908	-13.827
1363	1.363	-30.913	-12.139	-2.931	-15.082	-7.154	-9.303	-64.974	-14.956
1364	1.364	-28.151	-26.836	-1.967	3.751	-9.641	-7.953	-94.756	-13.377
1365	1.365	-30.598	-24.679	-1.026	13.877	-6.325	-10.274	-50.208	-10.252
1366	1.366	-51.611	-26.585	-0.292	10.812	-12.106	-13.161	-9.731	-11.393
1367	1.367	-37.397	-28.309	0.424	2.51	-1.439	-9.473	-46.864	-10.988
1368	1.368	-34.803	-29.834	11.2	-25.657	-0.067	-9.085	-40.435	-14.442
1369	1.369	-50.966	-28.445	6.495	-44.34	-3.722	-10.258	-58.797	-13.251
1370	1.37	-52.998	-16.608	-6.55	-6.555	-9.702	-12.983	-42.528	-12.057
1371	1.371	-58.718	-5.546	-11.857	-1.515	-10.653	-11.829	-47.734	-11.633
1372	1.372	-46.445	-1.28	-13.49	-24.263	-9.669	-9.71	-34.356	-10.845
1373	1.373	-44.819	-13.076	-12.226	-28.19	-12.168	-5.264	-63.548	-6.989
1374	1.374	-43.358	-5.132	-15.998	6.009	-11.385	-11.27	-22.032	-14.927
1375	1.375	-23.708	16.537	-12.624	10.566	-11.965	-5.658	-5.689	-13.767
1376	1.376	18.961	25.812	-11.763	14.725	-8.679	-5.079	39.697	-8.545
1377	1.377	49.46	34.121	-7.036	11.128	-9.261	-1.788	-15.322	-15.312
1378	1.378	66.041	16.327	-18.565	7.94	-9.646	2.279	-22.73	-12.792
1379	1.379	71.213	0.094	-23.308	4.937	-5.201	-2.555	-42.708	-16.854
1380	1.38	75.791	-10.525	-22.045	2.31	-8.105	-12.608	-24.558	-16.265
1381	1.381	63.525	-16.309	-25.82	-5.136	-10.618	-11.254	-8.169	-22.253
1382	1.382	6.922	-21.502	-19.917	-12.014	-11.969	-20.162	27.049	-14.888
1383	1.383	-49.903	-23.017	-10.343	-1.31	-9.831	-16.682	31.49	-11.978
1384	1.384	-57.18	-24.331	-6.758	-3.219	-9.441	-13.598	-6.082	-9.455
1385	1.385	-63.689	-30.665	-5.692	-1.44	-12.924	-14.575	-11.194	-10.227
1386	1.386	-69.636	-12.625	-11.005	0.189	-8.867	-15.362	-24.789	-10.797
1387	1.387	-41.923	-10.068	-10.108	-15.577	-8.479	-24.281	-12.427	-12.73
1388	1.388	-26.802	-12.347	-5.92	-13.337	-8.092	-23.133	-1.182	-13.31
1389	1.389	-22.31	-5.92	-6.761	-11.327	-9.252	-20.053	-24.944	-6.331
1390	1.39	-34.656	-3.938	-7.404	-20.011	-12.928	-9.231	-15.609	-9.225
1391	1.391	-30.936	-26.727	-6.891	-18.486	-14.28	-7.893	4.184	-11.735
1392	1.392	-34.175	-35.982	-6.368	-14.184	-7.699	-6.749	-13.589	-14.053
1393	1.393	-24.842	-38.658	-9.899	-20.496	-8.657	-7.919	-11.214	-9.211
1394	1.394	-22.103	-41.15	-10.322	-21.634	-9.418	-13.166	16.506	-12.5
1395	1.395	-14.513	-15.389	-16.916	-22.615	-11.736	-12.22	5.324	-13.081
1396	1.396	-2.847	1.664	-21.767	-17.816	-8.247	-11.474	8.674	-9.598
1397	1.397	-0.654	-14	-21.002	-13.598	-7.667	-12.281	-13.108	-6.305
1398	1.398	-6.418	-16.706	-23.311	-14.355	-10.581	-10.378	-15.72	-8.44
1399	1.399	-1.144	-24.225	-19.823	-6.355	-4.79	-10.981	22.895	-8.056
1400	1.4	-9.038	-26.508	-16.521	-16.012	-8.867	-10.43	17.581	-9.214
1401	1.401	-7.656	-24.347	-8.775	-12.398	-8.306	-9.106	42.836	-8.443
1402	1.402	-14.05	-18.525	-9.722	-18.554	-10.259	-6.805	-7.376	-9.798
1403	1.403	-27.231	-16.769	-6.782	-15.663	-9.692	-8.957	-13.81	-7.288
1404	1.404	-32.477	-5.729	-10.988	-6.907	-10.097	-14.97	4.539	-11.545
1405	1.405	-30.964	-4.376	-0.292	1.343	-6.819	-22.908	10.159	-10.962
1406	1.406	-29.665	-0.71	-4.466	-14.717	-9.74	-17.688	5.352	-12.316
1407	1.407	-20.807	-4.196	-5.517	-40.44	-7.046	-18.671	37.524	-13.677
1408	1.408	-2.883	-18.127	-8.887	-23.352	-12.094	-7.273	8.76	-11.551
1409	1.409	25.267	-16.193	-11.866	23.726	-7.467	0.649	-25.101	-11.168
1410	1.41	21.446	-14.449	-10.783	57.26	-6.91	4.885	-20.5	-12.331
1411	1.411	18.006	-19.073	-18.593	51.335	-8.278	8.535	0.319	-8.078
1412	1.412	2.182	-20.409	-15.381	12.695	-5.002	9.666	-25.853	-13.507
1413	1.413	-6.28	-16.707	-16.227	-62.915	-6.17	6.534	-49.528	-14.096
1414	1.414	-24.216	-20.177	-4.68	-52.056	-2.497	-4.333	-46.343	-13.527
1415	1.415	-31.299	-23.266	-3.014	-22.413	-5.789	-14.416	-32.102	-6.951
1416	1.416	-29.279	-12.415	-7.151	-13.486	-7.924	-15.581	-24.367	-12.952
1417	1.417	-23.583	-19.554	-10.717	-54.112	-4.262	-4.746	-26.482	-17.021
1418	1.418	-25.408	-28.439	-9.438	-46.761	-11.618	-0.493	-2.903	-15.089
1419	1.419	-30.12	-17.595	-4.086	0.042	-10.652	-1.662	0.366	-17.028
1420	1.42	-34.455	-4.622	-6.872	30.387	-7.753	-9.986	-13.588	-16.452
1421	1.421	-35.704	14.738	-4.25	-41.791	-10.282	-9.022	-5.841	-8.515
1422	1.422	-27.468	7.203	-3.389	-71.395	-11.066	-13.85	-3.321	9.485
1423	1.423	-43.588	4.879	-1.372	-62.517	-7.589	-14.624	-18.041	-3.281
1424	1.424	-36.683	11.244	0.653	-21.883	-5.666	-20.226	11.152	-5.602
1425	1.425	-21.856	9.295	0.156	-14.512	-7.411	-18.285	23.753	-7.73
1426	1.426	-31.609	4.074	2.759	5.434	-10.894	-17.699	12.744	-13.537
1427	1.427	-36.881	-13.356	-4.51	-12.746	-13.212	-17.114	16.254	-11.781
1428	1.428	-38.458	-20.334	-16.235	-18.169	-7.411	-18.452	0.758	-13.325
1429	1.429	-34.23	-26.751	-11.522	-23.207	-9.743	-19.785	-7.419	-14.673
1430	1.43	-27.882	-24.876	-12.82	-27.685	-11.687	-13.193	-14.836	-15.836
1431	1.431	-14.759	-23.211	-13.921	-7.016	-11.113	-10.276	-30.951	-14.672
1432	1.432	11.495	-18.651	-15.017	11.714	-11.711	-11.034	-32.982	-13.704
1433	1.433	15.06	-17.369	-18.05	35.479	-8.234	-6.967	-38.654	-14.662
1434	1.434	11.62	-23.818	-15.086	26.153	-9.585	-11.806	-12.164	-8.649
1435	1.435	20.771	-20.393	-19.291	-10.863	-8.423	-8.531	-8.416	-15.996
1436	1.436	23.352	-19.477	-28.153	-26.019	-10.36	-6.823	-18.423	-11.148
1437	1.437	25.756	-18.533	-24.645	-30.53	-10.74	-9.384	-46.692	-8.62
1438	1.438	-0.062	-14.299	-25.598	-18.231	-10.544	-8.093	-50.391	-14.224
1439	1.439	-10.202	-16.665	-18.813	-7.087	-9.77	-11.065	-33.382	-12.283
1440	1.44	-13.415	-16.108	-12.81	30.562	-9.584	-10.748	-17.754	-11.698
1441	1.441	-27.739	-11.459	-16.873	-4.761	-6.893	-10.434	-15.133	-11.119
1442	1.442	-25.398	-12.068	-17.449	-0.397	-11.168	-15.339	7.996	-11.516
1443	1.443	-18.601	-5.137	-18.031	28.58	-10.801	-4.574	-1.398	-12.874
1444	1.444	-20.855	-4.196	-26.951	32.183	-7.53	-6.198	12.661	-12.494
1445	1.445	-22.92	-8.491	-23.293	22.028	-8.709	-4.92	-20.894	-11.344
1446	1.446	-28.28	-12.579	-17.332	-6.303	-9.114	-1.316	-34.523	-9.424
1447	1.447	-10.961	-16.103	-20.478	-17.593	-3.325	-4.88	2.928	-9.256
1448	1.448	-8.724	-26.23	-7.758	-34.668	-5.677	-10.182	-32.409	-11.988
1449	1.449	-2.406	-30.561	-9.564	-31.648	-6.274	-7.368	-28.08	-15.499
1450	1.45	3.346	-24.224	-1.708	-17.539	-1.623	-6.701	-24.132	-12.631
1451	1.451	26.12	-13.352	-6.029	0.195	-5.687	-12.445	-27.896	-14.595
1452	1.452	22.955	-9.073	-15.003	2.454	-7.045	-12	-24.709	-8.799
1453	1.453	14.55	-2.701	-25.913	-8.326	-5.706	-22.177	-15.519	-12.886
1454	1.454	6.921	0.738	-21.73	-22.105	-8.623	-26.53	-35.387	-16.387
1455	1.455	4.524	-0.248	-36.138	-31.022	-5.937	-22.913	-48.245	-14.474
1456	1.456	-14.678	-13.019	-42.026	-23.229	-10.217	-14.658	-17.963	-7.914
1457	1.457	-22.244	-21.732	-33.405	-33.347	-9.866	-11.634	-30.458	-13.934
1458	1.458	-33.829	-17.13	-25.586	-24.542	-10.293	-12.672	-4.196	-9.891
1459	1.459	-27.34	-18.566	-15.653	-11.381	-6.271	-8.481	12.744	-10.497
1460	1.46	-25.164	-25.037	-12.109	-13.022	-11.144	-4.494	21.921	-9.94
1461	1.461	-26.611	-19.126	-1.402	-11.354	-10.605	-2.666	-3.742	-7.064
1462	1.462	-30.976	-20.191	-5.802	-12.632	-13.554	-2.229	-13.901	-9.596
1463	1.463	-35.003	-15.438	-9.615	-8.947	-16.107	-6.433	-17.116	-7.297
1464	1.464	-38.56	-19.777	-1.429	-10.192	-17.497	-14.508	-31.379	-12.163
1465	1.465	-37.382	-19.087	-6.777	-5.032	-10.948	-27.784	-34.014	-11.604
1466	1.466	-40.535	-23.997	-2.07	-9.896	-8.075	-26.179	-8.388	-9.879
1467	1.467	-39.639	-18.049	-10.135	-9.142	-10.633	-18.407	8.517	-11.255
1468	1.468	-40.472	-7.452	-13.38	-9.972	-11.439	-14.313	11.473	-12.629
1469	1.469	-31.62	-6.15	-12.567	-14.857	-13.418	-18.144	3.008	-9.749
1470	1.47	-13.617	0.192	-15.232	-23.568	-8.821	-17.13	0.368	-14.997
1471	1.471	-11.071	-3.328	-3.176	-20.068	-11.766	-24.598	2.533	-13.085
1472	1.472	-17.974	4.028	-1.56	-12.739	-12.184	-11.921	25.759	-16.391
1473	1.473	-7.238	3.076	-9.584	-27.486	-7.745	-17.228	16.273	-8.651
1474	1.474	6.409	-4.862	-8.328	-21.092	-13.172	-15.759	1.971	-13.895
1475	1.475	18.705	-12.22	-9.6	-19.097	-15.113	-11.6	4.282	-11.015
1476	1.476	10.902	-3.325	-8.56	-20.777	-13.192	-10.539	15.695	-18.972
1477	1.477	0.216	-13.026	-5.578	-16.064	-5.474	-18.957	-7.956	-13.775
1478	1.478	-9.66	-19.056	-6.657	-20.277	-2.417	-19.987	7.52	-12.831
1479	1.479	-18.385	-11.741	-2.328	-9.237	-1.492	-15.182	-1.029	-8.6
1480	1.48	-33.927	-8.897	-6.689	-5.59	-6.971	-23.144	-3.788	-10.951
1481	1.481	-31.651	-8.209	-14.138	-11.61	-1.027	-18.884	30.993	-11.554
1482	1.482	-37.392	-20.47	-9.392	-19.014	-11.717	-11.524	3.47	-12.15
1483	1.483	-35.628	-25.767	-5.226	-12.325	-16.012	-4.756	-42.184	-12.746
1484	1.484	-30.95	-24.283	-2.98	-2.68	-12.374	8.399	0.229	-7.342
1485	1.485	-23.682	-28.572	0.427	1.043	-11.254	18.074	-5.316	-10.833
1486	1.486	-22.4	-32.273	-0.242	-2.462	-14.393	19.834	29.826	-14.136
1487	1.487	-13.948	-26.297	0.246	4.799	-9.595	21.403	25.272	-12.398
1488	1.488	2.257	-10.246	-3.32	-0.129	-7.115	20.05	12.784	-11.048
1489	1.489	37.398	-21.873	-5.715	5.797	-3.083	16.366	1.501	-5.636
1490	1.49	82.959	-41.044	-12.35	6.493	1.725	17.519	25.257	-6.227
1491	1.491	52.665	-23.258	-21.284	-4.413	-1.592	3.589	22.129	-4.295
1492	1.492	36.276	-16.314	-20.159	-28.309	2.456	1.671	-3.431	-12.045
1493	1.493	1.098	-18.467	-14.956	-11.351	-2.398	-3.543	-41.128	-6.82
1494	1.494	5.603	-4.928	-17.859	4.279	-5.705	-11.449	-26.011	-7.789
1495	1.495	9.711	3.779	-11.847	-9.906	-8.621	-15.676	-39.526	-7.02
1496	1.496	-16.565	21.181	-9.489	-12.511	-7.283	-11.957	-35.438	1.891
1497	1.497	-26.586	18.849	-10.018	-24.238	0.062	-17.915	-39.044	-4.108
1498	1.498	-42.202	16.718	-6.674	3.319	-13.88	-8.197	-35.643	-5.073
1499	1.499	-44.849	-12.317	2.294	-38.418	-27.431	0.756	-19.842	-2.175
1500	1.5	-37.249	-74.825	-14.668	0.167	-22.209	13.965	-56.686	-11.855
1501	1.501	-25.592	-48.107	-7.621	-4.972	-17.563	8.788	-31.379	-26.175
1502	1.502	-14.899	-7.457	-13.93	45.283	-7.496	-14.971	-72.449	-16.497
1503	1.503	-20.673	14.629	-15.796	105.858	-8.651	-31.953	-44.643	-18.232
1504	1.504	-22.402	-5.267	-13.981	65.268	-2.642	-60.165	-59.611	-16.674
1505	1.505	-36.734	-23.412	-15.454	-1.389	-3.6	-48.898	-36.697	-18.024
1506	1.506	-42.562	-17.967	-19.641	-81.959	3.188	-31.813	-32.537	-16.856
1507	1.507	-58.463	7.168	-2.533	-49.319	3.975	-28.647	-51.165	-15.677
1508	1.508	-90.424	20.693	-0.118	-98.628	-1.619	-20.248	-40.923	-10.441
1509	1.509	-159.158	16.584	-6.394	-125.455	-6.437	-7.388	-37.644	-11.391
1510	1.51	-169.034	12.863	-12.091	-101.287	-3.123	13.8	-17.735	-10.602
1511	1.511	-124.312	9.514	-10.242	-64.581	-2.522	33.647	-15.033	-16.191
1512	1.512	-67.382	-6.206	-14.785	-31.356	-10.427	15.965	-7.946	-12.682
1513	1.513	29.021	-8.943	-16.045	-1.082	-13.877	4.481	-1.474	-9.368
1514	1.514	94.864	-11.457	-19.643	4.409	-14.814	-27.338	0.573	-13.401
1515	1.515	130.53	-23.056	-13.55	-0.581	-17.679	-13.7	12.89	-12.992
1516	1.516	119.753	-29.416	-18.695	3.878	-9.699	7.098	30.452	-12.58
1517	1.517	90.217	-35.18	-7.779	7.939	-14.868	10.873	37.589	-15.463
1518	1.518	63.603	-29.903	-3.454	11.638	-9.974	0.93	48.395	-9.44
1519	1.519	6.793	-25.2	-7.069	8.368	-5.662	-8.218	23.343	-10.193
1520	1.52	-15.18	-20.888	-20.164	5.282	-7.933	-39.257	33.492	-7.848
1521	1.521	-35.009	-40.38	-25.33	-14.433	-18.716	-43.21	55.494	-8.405
1522	1.522	-40.897	-54.454	-49.06	-11.887	-29.694	-46.794	47.279	-11.669
1523	1.523	-46.211	-36.597	-31.964	-28.11	-25.382	-36.621	8.923	-8.74
1524	1.524	-31.013	-29.596	-16.232	-30.219	-21.645	-14.682	47.767	-9.089
1525	1.525	-35.361	-27.427	-7.859	-20.503	-13.268	-6.314	32.788	-11.378
1526	1.526	-47.64	-17.701	-10.323	-11.754	-5.861	-3.752	37.34	-10.182
1527	1.527	-66.303	-22.876	-17.234	-7.073	5.034	-24.804	-0.14	-12.085
1528	1.528	-42.37	-14.907	-10.792	14.652	9.36	-38.887	4.917	-9.331
1529	1.529	4.838	0.988	-16.55	36.575	18.333	-31.292	9.397	-7.744
1530	1.53	-1.594	24.439	-18.239	16.909	7.562	-38.2	5.36	-12.149
1531	1.531	65.62	8.803	-13.545	45.249	-2.442	-27.493	-13.369	-15.399
1532	1.532	92.37	11.555	-9.242	64.091	-8.767	-9.996	-51.064	-12.45
1533	1.533	51.796	4.041	-15.572	12.683	-5.229	-2.923	-46.054	-11.047
1534	1.534	-29.621	-26.31	-7.192	-68.716	-4.212	-4.908	-41.685	-12.366
1535	1.535	-40.469	-22.223	4.676	-36.113	-3.193	-14.423	-62.48	-11.157
1536	1.536	-50.374	-18.533	6.287	13.338	-7.397	-9.044	-36.216	-13.823
1537	1.537	-59.281	-21.795	4.985	4.54	-9.667	8.498	-39.536	-11.072
1538	1.538	-51.172	-12.465	1.352	-3.484	-11.549	15.555	-55.305	-11.22
1539	1.539	-29.131	-15.118	-4.62	3.953	-10.91	13.483	-29.82	-6.727
1540	1.54	-35.748	-7.534	-14.275	10.621	-11.435	3.854	-19.823	-11.324
1541	1.541	-17.604	-0.544	-7.885	-7.497	-17.183	-4.81	-23.009	-5.857
1542	1.542	-1.24	-2.606	-13.887	-23.876	-16.363	-0.146	-42.836	-12.391
1543	1.543	-6.373	-12.193	-25.696	-28.845	-12.83	-4.39	-25.14	-11.578
1544	1.544	-2.058	-17.357	-30.338	-24.313	-10.853	-5.545	-18.291	-7.468
1545	1.545	-6.259	-9.363	-34.596	-11.834	-7.914	-11.555	-29.022	-16.91
1546	1.546	-10.04	-16.469	-30.914	-15.434	-12.715	-6.352	-58.14	-7.968
1547	1.547	-13.467	-22.796	-24.911	-18.65	-8.033	-7.338	-45.837	-9.084
1548	1.548	-16.708	-21.621	-17.549	-15.497	-12.056	-15.301	-64.664	-5.954
1549	1.549	-8.521	-22.653	-16.571	-12.706	-10.668	-7.983	-33.76	-8.823
1550	1.55	-6.131	-19.879	-15.781	-10.125	-11.015	-5.137	-37.86	-9.566
1551	1.551	-3.91	-6.886	-13.464	-31.102	-13.093	-4.403	-26.708	-10.323
1552	1.552	-6.139	-16.611	-9.974	-73.569	-14.203	-5.188	4.236	-9.735
1553	1.553	-8.159	-21.828	-14.621	-103.82	-12.989	-4.644	16.594	-14.36
1554	1.554	-3.016	-26.457	-6.884	-131.33	-12.17	-2.722	42.895	-11.433
1555	1.555	-4.668	-10.628	-7.86	-116.122	-11.94	-5.604	19.074	-10.055
1556	1.556	-14.849	16.976	-8.832	-74.857	-9.976	-9.028	3.397	-13.318
1557	1.557	-21.337	5.71	-8.062	8.346	-11.503	-11.271	-27.735	-11.166
1558	1.558	-22.612	22.818	-12.108	139.598	-10.316	-17.795	-7.021	-13.081
1559	1.559	-32.412	13.594	-1.257	192.07	-7.964	-16.775	11.75	-11.122
1560	1.56	-41.471	16.409	0.296	176.233	-6.587	-22.716	-5.245	-15.942
1561	1.561	-45.087	3.767	7.459	133.153	-10.821	-31.534	23.062	-15.346
1562	1.562	-33.35	-12.367	3.782	-11.475	-12.549	-30.292	34.361	-14.748
1563	1.563	-41.285	-31.459	7.254	-146.008	-7.711	-18.446	3.476	-17.635
1564	1.564	-42.573	-38.923	-4.557	-93.375	-11.007	-4.124	-17.114	-11.816
1565	1.565	-33.577	-41.174	-3.018	-45.587	-8.105	-9.956	-28.233	-12.578
1566	1.566	-36.985	-47.522	-4.378	-31.099	-12.941	-11.687	-24.829	-7.73
1567	1.567	-40.067	-41.684	-5.55	-44.097	-12.35	-19.545	-9.009	-11.01
1568	1.568	-25.397	-32.939	-6.706	-32.137	-8.284	-29.544	28.1	-9.266
1569	1.569	-14.835	-24.963	-11.92	-21.145	-5.758	-9.958	23.2	-7.907
1570	1.57	-13.034	-20.644	-10.94	-30.876	-3.431	-1.608	-27.047	-12.353
1571	1.571	-18.4	-21.741	-16.929	-21.861	-4.594	5.931	-7.066	-11.773
1572	1.572	-17.004	-15.672	-12.846	-13.641	-4.22	-1.064	-37.432	-13.133
1573	1.573	-9.974	-3.799	-14.772	-6.2	-6.175	22.327	-32.033	-15.471
1574	1.574	-6.427	-18.03	-12.796	-12.721	-6.374	31.635	-27.053	-13.355
1575	1.575	-10.02	-27.618	-16.797	-6.643	-3.665	23.331	-13.511	-12.205
1576	1.576	-24.038	-18.8	-20.202	-1.121	-6.368	15.781	15.499	-14.157
1577	1.577	-49.271	-10.757	-20.503	-6.049	-9.841	-0.47	19.158	-17.655
1578	1.578	-87.087	-6.395	-15.584	-10.426	-10.218	-6.826	15.818	-10.32
1579	1.579	-51.921	-7.455	-20.129	-14.407	-8.086	-16.436	0.059	-13.43
1580	1.58	16.756	-10.834	-21.782	-17.997	-7.692	-25.059	-19.773	-10.534
1581	1.581	26.599	-11.685	-23.049	-7.879	-6.537	-32.925	-2.044	-14.807
1582	1.582	-0.085	-12.565	-27.407	-10.923	-9.454	-45.842	19.006	-15.605
1583	1.583	8.072	-11.715	-24.406	-8.179	-7.537	-65.127	27.276	-6.144
1584	1.584	59.706	0.517	-26.832	-10.721	-6.396	-62.482	50.439	-12.548
1585	1.585	66.185	5.721	-23.451	-17.804	-7.968	-46.033	3.397	-11.415
1586	1.586	23.494	-8.615	-17.542	-19.999	-8.771	-22.429	-3.199	-12.411
1587	1.587	28.805	-10.572	-11.833	-14.204	-6.871	-0.395	27.26	-13.404
1588	1.588	23.687	-12.336	-5.166	-2.031	-10.586	13.889	-22.638	-9.171
1589	1.589	37.191	-4.409	-4.317	-3.603	-7.142	6.484	-29.212	-11.521
1590	1.59	41.237	-5.762	1.355	3.529	-8.531	-0.366	1.23	-13.48
1591	1.591	14.898	-25.302	-2.078	-5.406	-5.661	1.839	-15.141	-11.574
1592	1.592	-8.893	-33.613	-0.083	-13.769	-8.409	-0.07	-20.07	-12.185
1593	1.593	-18.153	-10.384	-4.089	-10.703	-9.599	-1.806	-33.526	-14.733
1594	1.594	-20.835	-1.101	-4.438	-9.736	-8.849	2.824	-37.477	-11.481
1595	1.595	-49.054	1.598	-6.716	-7.242	-13.327	7.065	-33.689	-11.123
1596	1.596	-37.798	-0.921	-5.506	-6.491	-12.771	3.36	-23.509	-11.552
1597	1.597	-34.471	20.187	-11.456	1.423	-11.056	4.487	-39.079	-8.876
1598	1.598	-43.712	62.755	-12.189	-1.73	-15.92	14.111	-19.236	-12.392
1599	1.599	-40.939	68.742	-12.925	-16.502	-26.012	28.373	-21.682	-9.134
1600	1.6	-43.361	41.052	-9.413	-27.211	-24.679	10.905	-9.972	-7.039
1601	1.601	-26.996	-34.599	-14.029	-21.496	-15.797	-24.179	-24.817	-9.01
1602	1.602	-29.011	-45.423	-11.094	-9.447	-9.816	-19.201	-34.422	-9.431
1603	1.603	-30.833	-35.552	-10.671	-11.137	-4.612	-42.08	-8.026	-14.305
1604	1.604	-11.371	-8.835	-5.24	-18.419	2.144	-71.145	-11.618	-10.86
1605	1.605	-8.732	-0.7	-10.069	-14.843	2.913	-67.509	-1.438	-14.186
1606	1.606	-20.205	-22.728	-12.008	-13.697	6.969	-50.517	-17.033	-8.803
1607	1.607	-13.683	-96.606	-17.433	-18.883	-3.869	-16.1	-8.66	-6.901
1608	1.608	-15.493	-66.977	-12.61	-23.612	-14.899	-2.59	9.16	-7.511
1609	1.609	-13.646	-93.651	-12.053	-20.866	-13.537	1.442	-16.526	-5.8
1610	1.61	-8.921	-101.771	-13.802	-15.052	-12.372	-9.818	-13.161	-6.216
1611	1.611	-4.616	-79.722	-8.959	-16.846	-6.367	0.193	-28.799	-13.599
1612	1.612	-8.251	-32.933	-4.339	-12.123	-3.278	9.428	-26.031	-10.532
1613	1.613	-2.164	-38.989	-8.438	-10.432	-2.313	23.501	-49.187	-7.654
1614	1.614	-5.148	-22.613	-8.096	-8.078	-8.309	15.909	-33.508	-11.934
1615	1.615	-4.034	2.47	-5.836	-8.569	-12.36	-5.225	-30.831	-11.18
1616	1.616	-1.354	6.855	-4.724	-8.266	-11.765	-42.234	-43.671	-11.778
1617	1.617	-13.38	2.722	-10.773	-7.967	-8.463	-27.187	-41.394	-9.847
1618	1.618	-18.435	6.35	-13.326	-13.865	-12.518	-13.7	-26.483	-8.114
1619	1.619	-26.19	-3.756	-17.464	-11.585	-5.522	-9.703	-1.301	-12.965
1620	1.62	-33.205	-0.674	-22.401	-0.739	-4.526	1.467	15.755	-8.331
1621	1.621	-29.425	-14.812	-25.731	-5.368	-3.745	18.432	37.584	-8.925
1622	1.622	-37.684	-12.302	-25.213	-4	-6.063	15.28	40.25	-5.453
1623	1.623	-27.93	-9.979	-27.825	2.391	-10.903	-10.316	22.412	-8.749
1624	1.624	-21.441	0.665	-26.597	-15.626	-10.328	6.698	1.346	-13.597
1625	1.625	-34.483	-12.917	-29.627	-28.426	-9.765	22.358	-6.928	-11.67
1626	1.626	-36.129	-4.242	-32.471	-21.445	-8.437	8.209	-9.45	-14.582
1627	1.627	-28.106	-5.819	-26.805	1.986	-5.149	-30.341	-11.749	-13.232
1628	1.628	-12.186	1.34	-32.556	-1.096	-2.214	-58.07	20.268	-16.528
1629	1.629	-1.54	2.494	-21.844	-3.789	-7.411	-53.106	24.775	-21.37
1630	1.63	-7.315	-1.003	-17.316	-6.328	-10.869	-30.344	4.123	-16.732
1631	1.631	-8.969	-0.057	-16.082	0.625	-14.156	-1.39	-29.861	-11.306
1632	1.632	-13.534	0.88	-15.051	7.02	-14.758	-5.159	-34.226	-11.882
1633	1.633	-3.421	13.999	-11.669	1.17	-9.973	-49.957	-5.091	-15.174
1634	1.634	-12.255	31.354	-6.548	13.302	-8.094	-92.617	-23.78	-7.433
1635	1.635	1.006	19.687	-11.513	-1.101	-5.241	-76.23	-20.427	-8.404
1636	1.636	-0.672	17.506	-9.119	-14.722	-3.924	-41.069	-54.926	-13.247
1637	1.637	-11.706	7.767	-6.937	-19.984	-5.329	-18.261	-4.611	-12.492
1638	1.638	-24.72	-4.492	-5.125	-24.676	-5.763	-5.864	15.332	-10.193
1639	1.639	-16.09	-18.877	-0.6	-17.56	-9.49	5.366	-2.981	-12.15
1640	1.64	-11.55	-20.876	-3.635	-13.92	-9.93	22.397	-8.533	-11.592
1641	1.641	-15.927	-22.678	-8.598	-22.272	-8.825	44.258	-23.743	-8.717
1642	1.642	-14.915	-24.306	-13.347	-38.37	-13.324	46.935	-19.359	-12.227
1643	1.643	-13.937	-23.032	-4.532	-54.678	-11.639	44.373	-15.333	-7.794
1644	1.644	-15.118	-24.263	-11.03	-22.804	-8.202	28.077	-4.155	-13.229
1645	1.645	-12.404	-25.482	-14.634	-9.307	-6.897	21.67	-14.283	-9.761
1646	1.646	-16.876	-41.593	-9.516	-13.441	-9.07	19.719	-17.442	-10.375
1647	1.647	-22.699	-25.395	1.217	12.807	-6.408	21.44	2.133	-12.142
1648	1.648	-29.452	-19.037	5.372	16.047	-6.841	10.357	19.877	-11.777
1649	1.649	-39.285	-17.108	6.438	12.886	-11.721	0.208	17.538	-12.192
1650	1.65	-40.575	-39.957	0.349	26.948	-11.203	-1.04	40.927	-11.837
1651	1.651	-34.722	-24.328	-7.079	44.667	-13.199	-9.457	25.221	-13.818
1652	1.652	-27.506	-21.727	-11.997	9.553	-9.193	-23.47	27.93	-11.164
1653	1.653	-20.883	-29.382	-2.374	-15.683	-10.602	-29.301	10.224	-11.412
1654	1.654	-23.546	-27.147	-1.261	-29.291	-18.002	-24.158	-15.493	-10.692
1655	1.655	-32.584	-33.578	-0.141	-58.386	-12.809	-28.934	-18.816	-9.968
1656	1.656	-29.229	-27.785	-7.534	-47.231	-15.74	-36.22	-15.774	-13.701
1657	1.657	-17.562	-15.603	-6.603	-37.247	-16.542	-29.946	-13.135	-14.137
1658	1.658	3.001	-20.31	-9.151	-59.21	-17.354	-33.512	-31.03	-12.831
1659	1.659	16.976	-13.161	-21.368	-33.762	-10.807	-26.169	-38.032	-11.713
1660	1.66	34.632	-1.363	-33.589	-37.136	-11.626	-13.351	-23.14	-14.455
1661	1.661	32.176	6.587	-9.817	-46.478	-2.768	-15.069	-25.062	-11.005
1662	1.662	0.107	-0.527	-13.127	-49.24	-8.802	-10.389	-33.8	-12.207
1663	1.663	-22.875	-1.59	-10.032	-26.07	-9.8	-8.993	-10.042	-14.948
1664	1.664	-43.724	-2.646	-12.741	-4.254	-18.741	-5.266	-0.048	-10.726
1665	1.665	-40.176	-7.756	-25.512	26.863	-15.292	-8.713	15.608	-12.115
1666	1.666	-37.023	-4.745	-27.827	39.201	-14.359	-9.665	-4.149	-18.542
1667	1.667	-34.071	-12.624	-38.463	27.928	-9.562	-6.763	-37.656	-16.068
1668	1.668	-25.893	-7.366	-9.437	-3.087	-21.013	-7.514	-24.101	-10.497
1669	1.669	7.468	-22.068	2.941	-32.179	-16.42	-3.409	-36.525	-11.11
1670	1.67	30.188	-19.944	-46.215	-35.938	2.306	4.595	-17.752	-11.731
1671	1.671	42.474	-21.871	-26.273	-18.989	-0.252	-4.996	-0.726	-12.362
1672	1.672	13.159	-21.48	4.117	-3.4	2.029	-19.222	-28.961	-15.892
1673	1.673	-13.247	-12.753	20.595	16.237	-0.133	-32.685	-63.008	-12.639
1674	1.674	-30.356	1.577	14.422	12.045	5.636	-30.912	-58.577	-10.566
1675	1.675	-21.132	-8.078	9.414	-21.552	10.448	-35.334	3.906	-9.452
1676	1.676	-29.516	-6.322	4.988	-17.134	-15.879	-27.372	-5.011	-12.981
1677	1.677	-16.796	-23.725	0.958	-21.083	-42.221	-23.124	-55.799	-13.22
1678	1.678	-0.571	-16.745	-10.209	-24.654	-32.193	-14.291	-31.476	-8.429
1679	1.679	1.535	-14.586	-20.231	6.37	-22.923	-10.901	-38.838	-9.057
1680	1.68	-8.167	-12.611	-17.085	-5.985	-3.199	-11.962	-58.804	-18.007
1681	1.681	-13.417	-7.342	-8.703	-17.187	14.588	2.668	-40.677	-16.888
1682	1.682	-24.463	-2.658	-31.835	20.55	30.831	0.487	-35.374	-10.92
1683	1.683	-43.261	10.369	-22.469	25.589	24.433	-9.259	-10.326	-5.724
1684	1.684	-45.812	5.219	-2.638	30.01	10.882	-11.089	12.466	-10.596
1685	1.685	-29.599	-2.655	-5.06	9.163	-4.989	9.514	58.252	-8.103
1686	1.686	-23.242	-9.804	11.282	-25.074	1.401	1.137	3.169	0.775
1687	1.687	1.888	-10.945	-3.535	-11.654	-4.402	-16.663	10.399	-0.413
1688	1.688	5.163	-14.409	-5.376	-7.622	-6.145	-5.012	70.811	-1.408
1689	1.689	14.442	-11.305	-0.059	-18.85	-4.586	-11.329	62.52	-6.267
1690	1.69	6.121	-16.133	-7.896	-22.075	-5.938	-13.221	54.969	-5.515
1691	1.691	-6.618	-13.606	-29.485	-25.037	-12.321	6.155	-5.88	-7.859
1692	1.692	-4.218	-14.401	-38.695	-16.58	-8.822	8.657	-30.539	-15.808
1693	1.693	6.567	-4.968	-18.872	-8.963	-18.482	-3.002	-23.452	-18.921
1694	1.694	-18.445	-11.415	-11.237	-15.937	-14.784	-17.99	-3.747	-16.029
1695	1.695	-15.029	-19.793	-22.764	-1.004	-20.759	-20.037	2.021	-2.884
1696	1.696	-5.639	-14.569	-20.56	-2.913	-15.508	-18.41	84.982	-12.574
1697	1.697	-31.132	-27.374	-22.422	-18.78	-14.508	5.284	-22.654	-14.328
1698	1.698	-41.229	-22.186	-24.089	-12.36	-18.732	28.98	-37.14	-12.791
1699	1.699	-50.609	-26.831	-22.475	-21.965	-6.506	25.79	-24.106	-8.541
1700	1.7	-25.166	-28.136	-26.682	-9.742	-4.725	5.957	-12.413	0.359
1701	1.701	-15.123	-26.935	-17.736	-5.074	-0.034	-32.616	-45.044	1.521
1702	1.702	-5.807	-20.882	-30.87	-3.716	-1.327	-60.311	-114.323	-3.708
1703	1.703	-8.489	-17.736	-25.628	-20.76	-7.646	-14.84	-16.021	-10.492
1704	1.704	-5.904	-24.456	-20.962	-18.408	-15.9	15.54	23.298	-13.015
1705	1.705	-12.805	-37.532	-19.588	-11.995	-21.069	20.972	34.962	-10.697
1706	1.706	-14.878	-43.264	-15.892	-2.359	-18.112	25.994	24.031	-14.179
1707	1.707	-5.144	-30.994	-17.034	2.788	-18.848	21.525	33.865	-14.759
1708	1.708	-3.309	-26.266	-11.791	1.17	-26.177	-32.669	-10.907	-20.169
1709	1.709	-7.832	-24.846	-2.876	-8.956	-11.437	-69.657	-51.676	-26.737
1710	1.71	-17.754	-23.61	0.61	-28.451	-9.261	-49.714	-59.106	-24.198
1711	1.711	-13.904	-10.343	-2.488	-25.608	-11.145	-43.694	-25.608	-21.854
1712	1.712	-10.232	-8.486	-11.365	-17.935	-12.824	-38.272	-7.374	-23.759
1713	1.713	-11.043	-13.025	-12.517	-15.515	-4.819	-33.233	-1.907	-16.379
1714	1.714	-23.649	-5.757	-9.419	-21.799	-11.908	-28.735	-26.985	-19.251
1715	1.715	-14.811	13.9	-8.465	-15.88	-13.006	-24.621	-22.431	-11.281
1716	1.716	-6.744	45.169	-5.979	-13.984	-4.616	-28.233	-18.231	-10.274
1717	1.717	-16.709	41.212	1.344	-12.288	-7.649	-24.883	-36.863	-9.269
1718	1.718	-33.699	44.994	4.205	-5.008	5.184	-21.732	14.715	-15.225
1719	1.719	-31.356	28.071	-3.746	9.368	3.473	-35.807	-7.191	-11.108
1720	1.72	-37.712	6.312	-8.972	11.322	-1.134	-33.238	-0.418	-0.219
1721	1.721	-27.986	-7.697	-4.163	6.136	-2.419	-26.21	-18.375	-4.808
1722	1.722	-26.197	-20.33	-15.58	14.139	-11.262	-19.776	-23.531	-11.909
1723	1.723	-15.154	-13.228	-4.524	30.078	-10.051	5.416	-18.25	-0.042
1724	1.724	-13.779	-19.501	-3.151	-1.787	-15.224	15.517	-31.59	-11.008
1725	1.725	-17.428	-25.221	-1.993	-70.436	-26.014	18.65	-43.704	-9.588
1726	1.726	-16.216	-19.93	-8.014	-159.232	-7.202	27.026	13.323	-10.682
1727	1.727	-19.253	-21.394	-17.724	-99.589	5.583	39.881	-10.746	-7.127
1728	1.728	-8.338	-31.428	-3.447	-45.371	-6.022	37.641	-32.52	-8.023
1729	1.729	1.828	-37.813	-1.554	-15.735	-12.398	39.848	-12.249	-8.911
1730	1.73	-4.46	-41.3	-6.816	-6.789	-10.447	37.993	-5.88	-8.066
1731	1.731	-12.712	-33.97	-30.658	17.621	-12.151	25.883	10.949	-12.059
1732	1.732	-5.3	-46.759	-13.652	10.283	-10.556	24.437	6.328	-12.569
1733	1.733	9.45	-45.024	-22.983	30.262	-9.14	2.871	-25.174	-9.201
1734	1.734	7.362	-21.234	-20.295	109.657	-7.934	-6.317	-4.038	-12.016
1735	1.735	1.588	2.543	-17.781	98.862	-9.075	-20.352	30.42	-11.549
1736	1.736	-3.574	-13.168	-15.458	29.785	-5.981	-33.014	7.951	-11.088
1737	1.737	-20.925	-21.512	-21.828	-50.936	-3.08	-39.899	70.815	-8.871
1738	1.738	-27.801	-19.023	-19.888	-61.779	-12.762	-50.488	62.21	-11.5
1739	1.739	-21.316	-26.002	-21.63	-91.38	-6.397	-21.363	54.386	-10.261
1740	1.74	-38.631	-19.631	-16.993	-118.095	-5.251	-0.528	91.657	-9.421
1741	1.741	-64.285	9.374	-15.659	-93.716	-12.62	25.899	58.452	-12.057
1742	1.742	-95.186	30.058	-22.082	-26.947	-13.6	29.268	40.468	-11.599
1743	1.743	-74.42	33.714	-18.616	35.582	-11.092	32.415	1.985	-11.723
1744	1.744	-40.302	23.631	-21.691	27.497	-8.788	18.307	7.167	-10.305
1745	1.745	-8.343	-23.42	-14.864	34.89	-8.228	0.551	11.754	-8.299
1746	1.746	29.22	-3.516	-10.555	41.519	-12.894	-15.635	-17.151	-8.415
1747	1.747	84.779	14.656	-8.184	23.363	-8.828	-21.949	-51.024	-9.899
1748	1.748	106.831	-13.047	-3.287	-15.321	-9.205	-43.135	-64.568	-11.189
1749	1.749	86.89	-48.302	1.415	9.865	-14.605	-45.72	-68.661	-13.638
1750	1.75	7.54	-43.887	-5.115	14.334	-15.144	-63.402	-42.347	-13.378
1751	1.751	-24.95	-31.542	-0.816	26.75	-25.147	-84.422	2.348	-8.853
1752	1.752	-15.052	-20.365	-1.541	0.459	-20.833	-81.707	8.344	-1.427
1753	1.753	-41.732	-23.709	-3.444	-50.993	-17.132	-63.924	-41.664	-4.264
1754	1.754	-33.576	-39.443	-6.717	-43.614	-8.82	-52.292	-61.583	-6.723
1755	1.755	-26.193	-25.394	-10.805	3.274	-1.486	-20.346	-79.73	-10.73
1756	1.756	-19.572	-17.937	-18.731	45.904	9.327	-6.809	-96.154	-10.094
1757	1.757	-37.719	-11.054	-17.545	40.536	16.451	-2.766	-40.594	-16.042
1758	1.758	-43.073	-0.48	-16.551	15.4	7.507	15.935	11.081	-13.672
1759	1.759	-48.037	-6.353	-15.55	-53.28	-3.356	-1.262	-22.47	-20.209
1760	1.76	-61.543	-25.756	-18.014	-102.604	-7.623	1.63	-65.138	-15.908
1761	1.761	-73.908	-28.332	-18.74	-75.907	-11.314	15.605	-59.802	-18.179
1762	1.762	-62.663	-26.059	-9.218	-35.271	-22.16	13.025	-44.795	-11.546
1763	1.763	-72.729	-28.248	-2.807	-13.202	-20.808	-17.37	-31.304	-15.749
1764	1.764	-38.336	-30.243	3.211	-6.621	-17.108	-13.325	-27.295	-13.369
1765	1.765	-24.904	-32.026	4.206	-24.789	-15.927	-24.543	-31.011	-15.253
1766	1.766	12.558	-24.105	1.34	-19.324	-8.555	-14.465	-34.365	-14.613
1767	1.767	57.965	-25.453	2.155	-14.251	-3.701	-5.16	-6.166	-13.979
1768	1.768	63.925	-21.794	-0.117	8.627	9.484	-2.385	-25.037	-15.282
1769	1.769	58.508	-30.15	-10.918	12.743	3.701	0.238	-42.091	-11.954
1770	1.77	33.351	-29.242	-21.928	-5.994	-12.156	-2.007	-39.044	-14.044
1771	1.771	19.835	-40.17	-26.162	-16.012	-10.021	0.17	-30.752	-15.944
1772	1.772	7.513	-27.319	-22.45	-6.678	-4.214	2.13	-23.273	-16.304
1773	1.773	-26.397	-1.119	-11.591	1.715	-12.929	-6.559	7.007	-13.382
1774	1.774	-39.721	25.087	-7.305	-0.725	-8.294	1.401	-22.13	-11.42
1775	1.775	-43.561	21.685	-3.603	-12.297	-4.049	-11.544	-3.459	-10.249
1776	1.776	-47.065	-0.311	-4.741	-10.21	-5.226	-20.243	-0.279	-15.08
1777	1.777	-43.64	25.133	-5.707	-8.383	-16.058	-12.28	-3.455	-13.14
1778	1.778	-46.671	42.067	-16.553	-6.675	-5.99	0.707	-11.934	-15.076
1779	1.779	-38.352	32.691	-26.616	-1.964	-2.338	-1.055	-29.908	-7.342
1780	1.78	-20.65	35.323	-17.716	-3.229	-8.356	-5.785	-32.397	-12.578
1781	1.781	-13.876	17.46	-21.214	-6.784	-9.335	-13.058	-26.135	-9.687
1782	1.782	-7.688	1.157	-18.14	-10.15	-18.247	-22.116	-24.348	-10.482
1783	1.783	-17.533	3.226	-22.979	-17.453	-17.083	-21.133	1.824	-14.57
1784	1.784	-5.442	-2.63	-20.462	-18.423	-11.824	-14.023	35.666	-11.113
1785	1.785	-16.486	-11.343	-22.776	-15.834	-8.851	-15.243	67.411	-5.14
1786	1.786	-12.193	-32.037	-23.329	-13.47	-6.302	-2.343	13.058	-12.513
1787	1.787	-15.801	-29.321	-23.879	-12.889	-10.333	3.236	49.828	-9.634
1788	1.788	-24.097	-42.071	-18.428	-20.337	0.549	-23.276	56.287	-10.437
1789	1.789	-25.034	-35.07	-7.553	-11.575	-7.364	-49.747	13.572	-6.406
1790	1.79	-20.206	-28.651	-2.877	-12.903	-8.697	-25.972	7.993	-13.016
1791	1.791	-14.308	-26.669	-4.194	-16.161	-15.108	8.49	2.818	-13.825
1792	1.792	-10.407	-28.329	-18.478	-21.063	-13.948	22.057	-29.33	-16.182
1793	1.793	-7.072	-23.587	-28.127	-30.706	-10.837	26.166	32.959	-11.382
1794	1.794	-3.882	-24.867	-40.279	-26.902	-4.061	-15.385	41.599	-13.366
1795	1.795	2.62	-26.006	-35.597	-20.773	-6.57	-31.805	33.225	-9.349
1796	1.796	5.052	-27.198	-22.587	-10.972	-18.76	-26.76	10.893	-8.034
1797	1.797	2.752	-26.237	-24.294	-9.763	-20.51	-31.199	57.467	-9.424
1798	1.798	-4.997	-15.425	-16.326	-8.644	-25.166	-35.211	51.209	-10.625
1799	1.799	-12.122	-14.144	-3.329	-5.591	-29.437	-38.855	23.298	-8.729
1800	1.8	-11.01	-10.532	1.926	-6.596	-38.358	-15.006	18.062	-10.707
1801	1.801	-10.221	-4.54	3.482	-4.117	-25.206	13.317	-23.326	-12.299
1802	1.802	-6.198	2.827	7.749	-3.357	1.097	17.079	-6.986	-13.114
1803	1.803	-14.291	3.81	22.078	-14.229	19.864	13.873	-12.1	-12.372
1804	1.804	-17.679	9.822	51.109	-31.697	16.573	29.664	-25.74	-14.736
1805	1.805	-32.666	5.767	13.555	-20.151	13.488	32.49	-21.743	-11.485
1806	1.806	-35.003	-5.063	-1.55	-9.545	21.837	25.092	-40.583	-11.146
1807	1.807	-40.959	-6.58	-6.017	11.732	19.365	41.534	-37.376	-8.484
1808	1.808	-39.322	-7.894	-10.082	3.39	-1.702	60.861	-21.687	-9.694
1809	1.809	-18.693	-22.163	-21.299	-9.406	-4.421	53.464	-35.777	-12.642
1810	1.81	-10.481	-12.399	-18	6.782	-1.937	18.563	-43.312	-14.626
1811	1.811	-8.045	-14.039	-14.904	4.574	-8.931	-46.899	-12.929	-13.508
1812	1.812	8.153	-9.302	-12.194	-1.239	-15.369	-73.45	-33.584	-14.322
1813	1.813	40.042	-16.339	-9.656	4.033	-28.974	-48.873	-37.144	-11.066
1814	1.814	62.744	-28.046	-16.603	-19.724	-27.265	-56.035	-67.974	-8.972
1815	1.815	25.015	-39.023	-22.962	-29.801	-22.643	-49.249	-38.815	-11.708
1816	1.816	9.753	-37.652	-24.866	-20.563	-12.589	-43.089	-42.339	-9.028
1817	1.817	-31.647	-28.795	-26.587	-17.85	-21.498	-70.623	-18.391	-10.602
1818	1.818	-70.471	-22.826	-15.54	-20.367	-10.665	-85.597	-46.459	-6.172
1819	1.819	-55.474	-21.869	-11.269	0.718	-6.404	-53.561	-42.621	-8.13
1820	1.82	-69.119	-15.105	-17.654	-13.429	-7.578	-15.914	-52.564	-2.726
1821	1.821	-73.306	-5.449	-23.653	-20.952	-6.447	9.308	-30.567	-6.227
1822	1.822	-122.609	-9.168	-18.421	-37.194	-7.445	13.788	-4.883	-9.532
1823	1.823	-142.691	-5.73	-15.499	-30.714	-4.57	17.886	-1.438	-11.288
1824	1.824	-112.509	-8.842	-12.956	-24.829	-5.371	14.272	-16.883	-9.939
1825	1.825	-51.708	1.988	-12.153	1.541	-7.713	11.038	-13.987	-10.334
1826	1.826	-11.203	-10.999	-1.298	12.707	-11.21	-10.816	-1.031	-12.469
1827	1.827	40.35	-12.743	-2.858	15.936	-2.521	-8.117	34.21	-8.795
1828	1.828	87.115	-20.652	-1.503	-18.55	8.274	9.691	19.33	-7.442
1829	1.829	142.056	-22.018	-2.68	-14.155	-4.726	44.729	24.021	-10.356
1830	1.83	164.113	-28.458	-1.546	-34.918	-9.984	39.738	-13.35	-11.523
1831	1.831	117.29	-20.189	-11.233	-16.204	-11.575	44.208	11.989	-9.592
1832	1.832	62.365	-8.448	-14.908	21.491	-18.771	40.137	-1.344	-10.372
1833	1.833	-4.34	-6.966	-20.905	56.689	-38.352	58.876	27.87	-9.029
1834	1.834	-84.961	-19.972	-19.95	15.436	-58.104	41.82	9.306	-13.301
1835	1.835	-117.364	-14.783	-28.867	-1.048	-19.61	26.108	6.246	-19.891
1836	1.836	-127.123	-19.482	-25.396	-36.304	-14.216	-10.86	3.369	-15.653
1837	1.837	-82.299	-32.518	-26.375	-13.491	-19.283	-36.005	-22.041	-11.611
1838	1.838	-74.05	-30.832	-23.473	24.027	-5.795	-58.86	-25.172	-12.212
1839	1.839	-22.246	-26.242	-15.538	29.034	-1.787	-113.099	-21.964	-14.172
1840	1.84	38.455	-24.918	-14.564	15.468	32.207	-105.856	-19.218	-11.287
1841	1.841	62.962	-28.618	-11.67	-30.42	0.23	-72.437	4.032	-14.78
1842	1.842	26.133	-27.477	-7.425	-48.632	-12.201	-78.481	-11.634	-11.499
1843	1.843	6.329	-11.424	-14.8	-76.337	-1.014	-73.107	-3.384	-4.909
1844	1.844	12.458	14.316	-11.931	-81.395	-4.339	-48.018	-5.973	-7.802
1845	1.845	29.035	17.603	-11.208	-67.889	-1.273	-34.594	19.73	-13.791
1846	1.846	-46.512	8.297	-2.355	-5.426	1.407	-30.671	-4.134	-17.851
1847	1.847	-144.108	28.036	-3.548	39.237	3.883	-49.563	-13.567	-14.378
1848	1.848	-157.132	35.59	-2.611	-1.439	1.526	-25.843	-16.421	-16.33
1849	1.849	-97.378	0.583	-3.593	5.868	-0.637	-16.669	-19.075	-13.444
1850	1.85	-43.04	-34.621	2.412	-0.763	-10.35	-25.13	-7.67	-12.11
1851	1.851	-13.281	-30.147	-1.655	-19.015	-8.641	-27.774	-10.038	-10.772
1852	1.852	85.365	-17.75	-6.498	-24.473	-13.304	2.48	-20.002	-13.702
1853	1.853	151.312	-14.06	-7.084	-39.553	-11.943	6.393	-32.474	-10.045
1854	1.854	115.838	-17.343	-5.346	-7.675	-15.606	24.999	-40.692	-14.521
1855	1.855	40.128	-1.664	-10.191	4.551	-23.922	21.576	-22.201	-9.128
1856	1.856	-9.094	-15.787	-12.187	0.74	-29.15	-0.43	5.794	-9.727
1857	1.857	-53.662	-18.306	-21.188	-9.431	-14.446	13.549	-13.223	-11.681
1858	1.858	-61.653	-20.621	-24.98	-31.374	4.7	31.197	10.337	-11.115
1859	1.859	-24.55	-52.541	-21.617	-34.146	7.178	24.07	7.005	-10.74
1860	1.86	-44.328	-66.084	-14.401	-36.643	-4.473	4.732	-1.541	-9.407
1861	1.861	-50.169	-45.356	-13.57	-48.163	10.395	-3.037	-25.004	-12.327
1862	1.862	-33.56	-56.559	-23.375	-41.665	4.554	-38.327	-47.118	-10.397
1863	1.863	42.264	-25.575	-17.128	-16.417	-14.843	-53.682	-33.253	-11.553
1864	1.864	96.61	11.985	-20.745	35.116	-17.408	-49.446	-15.702	-15.033
1865	1.865	67.147	37.145	-23.983	42.407	-24.414	-12.11	-27.574	-11.732
1866	1.866	76.141	78.356	-19.289	-4.523	-18.05	12.856	-12.886	-12.116
1867	1.867	24.536	45.47	-15.191	1.362	-16.118	26.231	-22.773	-13.287
1868	1.868	-16.08	17.861	-17.661	17.787	-14.386	30.115	-10.749	-11.369
1869	1.869	-38.159	2.857	-14.515	15.652	-9.742	18.728	12.864	-13.512
1870	1.87	-44.723	7.398	-19.513	-39.887	-7.808	35.452	9.385	-11.591
1871	1.871	-38.686	11.537	-21.61	-32.598	-6.445	45.45	6.079	-12.953
1872	1.872	-44.075	15.274	-23.493	-79.546	-5.277	23.54	-4.356	-11.99
1873	1.873	-18.918	-1.694	-17.823	-49.335	-13.596	-19.064	-47.071	-14.314
1874	1.874	-50.849	-4.768	-15.628	-21.803	-14.553	-13.088	-29.052	-9.862
1875	1.875	-54.885	-13.058	-4.902	53.789	-15.515	3.357	-12.811	-10.44
1876	1.876	-51.134	-51.506	12.412	42.965	-11.254	8.388	-38.162	-14.499
1877	1.877	-68.048	-56.903	-3.937	13.38	-0.604	-5.188	-42.803	-13.151
1878	1.878	-83.537	-21.678	-1.896	22.259	-1.942	-9.291	-63.679	-5.833
1879	1.879	-63.484	-8.12	-0.054	14.054	-3.075	-43.381	-14.722	-4.885
1880	1.88	-45.315	-20.506	-8.862	6.604	-1.898	-29.837	-21.494	-11.673
1881	1.881	-47.315	-31.754	-19.991	-13.454	-9.241	-17.482	-39.906	-7.433
1882	1.882	-49.222	-41.813	-15.836	-31.732	-14.062	-6.303	-12.425	-5.124
1883	1.883	-54.925	-57.511	-7.039	-26.349	-27.208	-16.445	-17.65	-7.058
1884	1.884	-53.286	-54.814	-3.668	-21.33	-13.65	-7.208	-22.255	-7.63
1885	1.885	-45.717	-37.003	-8.993	-16.967	-4.939	-38.382	-10.034	1.275
1886	1.886	-33.261	-30.017	-10.049	-21.16	3.026	-42.459	1.024	-5.108
1887	1.887	-24.982	-27.873	-18.058	-17.623	16.03	-16.156	-9.188	-6.267
1888	1.888	-26.858	-25.917	-15.024	-21.009	14.319	-12.896	12.548	-5.29
1889	1.889	-11.278	-27.63	-14.101	-17.978	9.717	15.321	20.752	-10.125
1890	1.89	3.439	-19.657	-2.725	-15.328	-11.919	-11.064	7.853	-21.547
1891	1.891	1.341	-12.447	-7.414	-17.908	-14.955	-7.787	5.499	-19.997
1892	1.892	9.89	-16.102	-14.609	-11.041	-17.644	-10.84	37.484	-32.967
1893	1.893	11.256	-14.92	-10.957	-17.544	-15.121	-2.457	60.348	-24.248
1894	1.894	12.392	-7.546	-4.99	-0.26	-12.783	0.153	6.18	-22.677
1895	1.895	15.821	5.269	-1.917	6.606	-14.898	-2.037	-1.161	-12.597
1896	1.896	2.421	-6.871	-8.702	4.419	-12.947	-16.787	32.357	-0.777
1897	1.897	-3.105	-8.373	-12.967	-5.274	-14.663	-45.645	38.388	0.789
1898	1.898	-17.766	-9.682	-21.869	-0.046	-13.085	-16.458	-0.273	-3.454
1899	1.899	-19.986	-5.963	-30.191	-1.616	-8.797	2.497	14.853	-2.282
1900	1.9	-14.979	-7.113	-22.848	-0.281	-12.454	5.976	19.33	-8.264
1901	1.901	-4.094	4.661	-23.82	-19.857	-8.955	15.448	15.35	-3.01
1902	1.902	-8.447	3.076	-24.605	-62.475	-9.911	18.339	11.796	-9.749
1903	1.903	-4.824	1.71	-22.294	-7.537	-6.993	10.994	1.844	-7.207
1904	1.904	-20.583	2.869	-11.465	59.194	-9.493	-19.195	-13.782	-7.943
1905	1.905	-5.865	-7.976	-6.81	32.488	-10.262	-23.061	-27.851	-12.746
1906	1.906	-11.939	-12.242	6.158	8.117	-8.322	-26.552	-45.532	-12.12
1907	1.907	-10.47	-21.171	7.897	-13.945	-8.898	-16.334	-33.74	-13.809
1908	1.908	-6.089	-22.365	3.256	-33.888	-7.131	-13.077	-22.9	-17.241
1909	1.909	-4.991	-21.425	4.613	-101.063	-7.479	-15.627	-36.221	-9.841
1910	1.91	-6.359	-22.446	3.486	-127.796	-9.768	-12.973	-20.137	-15.021
1911	1.911	-10.041	-19.988	-4.783	-119.688	-12.653	-19.832	7.748	-21.769
1912	1.912	-2.869	-11.107	2.626	-82.737	-6.621	-21.858	4.317	-27.747
1913	1.913	-0.122	-12.29	-4.095	-35.896	-7.372	-19.854	-5.548	-18.811
1914	1.914	2.316	-4.913	-6.552	43.467	-8.145	-14.561	-14.574	-22.261
1915	1.915	-1.784	-0.025	-8.819	54.358	-12.992	-6.557	-22.633	-14.878
1916	1.916	-6.703	-13.135	2.094	64.309	-16.288	-7.79	-19.862	-2.071
1917	1.917	-8.72	-42.118	-8.847	-16.27	-12.216	-6.488	-31.228	-0.307
1918	1.918	0.037	-46.185	-4.494	-26.896	-8.719	-12.343	-24.612	-1.827
1919	1.919	-11.922	-34.98	7.409	-16.926	-4.255	-11.254	-14.679	-6.052
1920	1.92	-32.784	-11.227	-0.412	27.711	-11.979	-14.066	1.483	-9.702
1921	1.921	-18.787	4.399	-21.966	51.796	-8.863	-13.204	-4.63	-15.665
1922	1.922	-16.375	-3.962	-18.759	73.519	-5.939	-22.033	-17.924	-18.731
1923	1.923	-14.145	24.248	-21.368	39.794	-10.177	-20.851	8.628	-19.666
1924	1.924	0.69	5.442	-28.802	-15.217	-6.098	-36.947	20.064	-17.13
1925	1.925	6.42	-18.411	-30.981	-66.728	-5.505	-34.653	3.295	-17.879
1926	1.926	-12.977	3.363	-28.697	-59.979	-10.142	-19.765	6.661	-7.007
1927	1.927	-51.501	11.564	-30.478	-17.208	-10.708	-2.364	4.179	16.827
1928	1.928	-134.73	-6.352	-21.624	-0.544	-13.202	4.547	6.904	-0.173
1929	1.929	-146.536	0.555	-16.84	14.795	-12.793	2.334	-4.473	-9.432
1930	1.93	-113.974	11.165	-15.354	19.447	-10.652	11.89	-10.596	-6.694
1931	1.931	-84.282	-10.176	-16.397	-1.162	-13.351	17.028	-12.274	-9.19
1932	1.932	-39.469	15.284	-12.812	-19.839	-12.96	27.989	-20.719	-20.78
1933	1.933	66.536	-1.823	-7.477	-23.055	-16.444	6.264	-28.331	-22.892
1934	1.934	196.756	-30.151	-12.197	-1.088	-11.029	-40.82	-29.425	-17.077
1935	1.935	249.394	-33.895	-20.005	13.161	-0.182	-47.43	-22.816	-18.804
1936	1.936	138.326	-30.649	-20.846	-4.499	-1.712	-53.466	-30.912	-10.85
1937	1.937	66.388	-39.957	-21.687	-20.614	-0.341	-37.008	-46.75	-12.194
1938	1.938	27.167	-37.228	-24.093	-18.323	-1.478	-21.856	-39.577	-5.803
1939	1.939	-32.176	-34.722	-13.335	-23.936	-0.3	-8.276	-11.712	-2.313
1940	1.94	-21.057	-37.037	-6.061	-32.323	-1.262	-12.309	-68.284	-5.41
1941	1.941	-30.62	-13.597	-9.62	-27.328	-0.306	-8.632	-92.597	-4.454
1942	1.942	-57.04	-10.519	-10.656	-14.194	-1.093	-5.345	-55.558	-12.396
1943	1.943	-48.637	-2.221	-7.447	-5.418	-3.431	-8.454	-21.955	-17.648
1944	1.944	-26.32	-9.794	-8.3	-16.399	-6.924	-5.748	-3.682	-12.822
1945	1.945	-32.66	-26.061	-14.186	-23.659	-8.866	-3.234	1.784	-15.342
1946	1.946	-38.421	-32.439	-8.47	-4.161	-16.613	-10.204	-3.2	-17.663
1947	1.947	-54.651	-22.746	-13.212	4.126	-19.713	-3.836	-7.568	-9.717
1948	1.948	-69.526	-24.496	-9.84	-13.697	-20.68	-1.946	13.158	-6.614
1949	1.949	-46.483	-29.142	-0.863	-11.319	-14.682	-0.229	24.341	-9.519
1950	1.95	-50.34	-16.155	-1.969	-9.12	-15.452	-1.791	-6.631	-17.461
1951	1.951	-61.361	-3.935	-0.738	-10.993	-10.619	-3.16	-27.372	-18.449
1952	1.952	-30.175	-14.932	-3.766	-23.176	-13.908	-2.012	-8.656	-11.686
1953	1.953	7.574	-19.153	-4.667	-15.276	-12.158	-0.866	42.746	-17.704
1954	1.954	22.86	-15.43	-16.024	-16.542	-4.212	-1.861	35.298	-16.952
1955	1.955	9.479	-4.545	-8.007	-17.546	-7.691	-6.762	1.756	-18.914
1956	1.956	-27.876	-3.138	-3.659	-9.121	-6.721	-6.054	-16.466	-22.235
1957	1.957	-52.88	-1.942	-9.95	-8.111	-11.56	-8.427	-33.005	-20.522
1958	1.958	-39.193	-7.927	-6.4	-11.002	-9.046	-6.497	-28.033	-12.62
1959	1.959	-35.019	-6.966	-22.415	-1.309	-6.724	-7.046	-14.519	-11.486
1960	1.96	-38.603	-4.066	-24.692	-2.499	-6.146	-6.432	-10.481	4.552
1961	1.961	-35.248	-12.004	-18.268	-8.526	-10.792	-13.36	-44.574	2.204
1962	1.962	-25.95	-12.977	-16.302	-11.598	-10.216	-10.429	-3.367	-8.471
1963	1.963	-28.619	-21.864	-11.052	3.188	-6.728	-14.66	-31.047	-10.43
1964	1.964	-31.001	-18.361	-6.396	1.186	0.63	-7.266	-5.927	-8.71
1965	1.965	-23.746	-10.985	-19.355	-27.651	-6.717	-21.962	-1.528	-10.274
1966	1.966	-21.271	1.811	-21.102	-89.989	-9.62	-24.092	19.108	-3.12
1967	1.967	-7.383	-3.398	-16.464	-134.56	-12.136	-26.035	22.724	-9.506
1968	1.968	-19.306	-20.812	-15.134	-12.39	-8.058	-13.844	5.642	-12.997
1969	1.969	-14.412	-9.19	-21.542	110.158	-8.625	-9.2	-10.108	-9.909
1970	1.97	-15.718	-11.303	-25.046	221.484	-9.188	-7.857	-1.861	-16.701
1971	1.971	-12.247	-20.936	-11.153	207.236	-10.929	-4.183	5.612	-12.458
1972	1.972	-4.229	-15.666	-1.538	62.539	-9.566	6.673	7.854	-13.255
1973	1.973	7.342	-36.342	-6.826	-72.096	-11.876	10.943	-7.149	-5.341
1974	1.974	5.561	-22.155	-27.589	-194.583	-8.965	4.558	-28.516	-8.459
1975	1.975	-4.754	11.359	-24.933	-115.087	-5.274	-1.449	-20.284	-17.382
1976	1.976	-8.677	6.912	-12.211	-129.501	-8.56	-4.518	-2.621	-16.233
1977	1.977	-0.513	2.87	-19.215	-142.727	-8.171	10.243	8.869	-15.262
1978	1.978	2.417	-8.322	-12.865	-130.945	-10.874	20.949	-23.163	-10.405
1979	1.979	-4.55	-18.358	-7.092	-76.764	-6.613	19.066	-9.736	-11.186
1980	1.98	-2.24	-9.022	-5.386	12.075	-6.224	-0.257	-13.931	-10.423
1981	1.981	-11.304	10.765	-0.787	0.265	-8.543	-7.762	-32.851	-11.012
1982	1.982	-27.109	-2.003	-5.094	11.074	-8.153	-19.329	-56.789	-7.732
1983	1.983	-33.618	-8.964	-8.822	1.16	-11.818	-21.406	-9.937	-6.005
1984	1.984	-31.727	-2.606	-14.874	-7.789	-10.459	-34.931	9.857	-13.958
1985	1.985	-26.439	-4.579	-20.16	-15.942	-11.607	-43.657	3.731	-12.808
1986	1.986	-34.323	-16.786	-19.252	-8.61	-6.364	-67.473	-1.815	-13.783
1987	1.987	-27.288	-40.578	-11.393	-15.23	-8.28	-70.77	-6.971	-10.876
1988	1.988	-23.848	-9.593	-12.43	-33.463	-10.193	-36.31	6.434	-13.385
1989	1.989	-22.953	-21.939	-11.546	-116.712	-8.432	-13.446	35.382	-12.604
1990	1.99	-30.6	-25.561	-10.85	-104.943	-10.934	-9.35	46.532	-10.667
1991	1.991	-16.16	12.253	-21.578	57.799	-10.535	-5.634	15.48	-11.249
1992	1.992	-5.789	7.31	-17.411	127.473	-8.395	-2.301	-22.179	-3.512
1993	1.993	3.618	2.922	-16.342	106.375	-8.769	-5.348	2.883	-6.616
1994	1.994	5.137	-9.419	-12.944	202.56	-7.606	-8.017	-29.106	-11.473
1995	1.995	-2.979	-20.597	-7.817	115.128	-8.378	-10.485	-41.528	-8.964
1996	1.996	-7.384	-37.589	-10.82	67.535	-8.195	-8.128	-52.774	-11.3
1997	1.997	-16.399	-15.687	-4.905	24.354	-11.316	-1.717	-8.095	-10.736
1998	1.998	-17.671	-24.004	-9.053	-41.451	-6.113	4.104	-2.135	-10.152
[truncated: 28,538 more rows]
