# Supplementary material for: Associations between lower-limb muscle activation and knee flexion in post-stroke individuals: A study on the stance-to-swing phases of gait
Source: PLoS One. 2017 Sep 8;12(9):e0183865. doi: 10.1371/journal.pone.0183865 (PMC5590852; doi:10.1371/journal.pone.0183865)
Supplement: S1 Dataset — (ZIP) [file pone.0183865.s001.zip › S1_Dataset/Patient group/7/1/point.csv]

Frame	Time	sacrum.X	sacrum.Y	sacrum.Z	r asis.X	r asis.Y	r asis.Z	r thigh.X	r thigh.Y	r thigh.Z	r bar 1.X	r bar 1.Y	r bar 1.Z	r knee 1.X	r knee 1.Y	r knee 1.Z	r knee 2.X	r knee 2.Y	r knee 2.Z	r bar 2.X	r bar 2.Y	r bar 2.Z	r mall.X	r mall.Y	r mall.Z	r met.X	r met.Y	r met.Z	l asis.X	l asis.Y	l asis.Z	l thigh.X	l thigh.Y	l thigh.Z	l bar 1.X	l bar 1.Y	l bar 1.Z	l knee 1.X	l knee 1.Y	l knee 1.Z	l knee 2.X	l knee 2.Y	l knee 2.Z	l bar 2.X	l bar 2.Y	l bar 2.Z	l mall.X	l mall.Y	l mall.Z
0	0	-1.394	0.982	0.497	NaN	NaN	NaN	NaN	NaN	NaN	-1.242	0.665	0.679	NaN	NaN	NaN	-1.275	0.432	0.612	-1.317	0.283	0.656	-1.362	0.104	0.572	-1.236	0.033	0.621	NaN	NaN	NaN	NaN	NaN	NaN	-1.326	0.697	0.267	-1.3	0.541	0.299	-1.289	0.467	0.289	NaN	NaN	NaN	NaN	NaN	NaN
1	0.005	-1.394	0.982	0.497	NaN	NaN	NaN	NaN	NaN	NaN	-1.242	0.665	0.679	NaN	NaN	NaN	-1.275	0.432	0.612	-1.317	0.283	0.657	-1.363	0.106	0.572	-1.236	0.033	0.621	NaN	NaN	NaN	NaN	NaN	NaN	-1.325	0.697	0.267	-1.3	0.541	0.299	-1.289	0.467	0.289	NaN	NaN	NaN	NaN	NaN	NaN
2	0.01	-1.394	0.982	0.496	NaN	NaN	NaN	NaN	NaN	NaN	-1.242	0.665	0.679	NaN	NaN	NaN	-1.274	0.432	0.612	-1.317	0.283	0.657	-1.363	0.106	0.572	-1.236	0.034	0.621	NaN	NaN	NaN	NaN	NaN	NaN	-1.325	0.697	0.267	-1.3	0.541	0.299	-1.289	0.467	0.289	NaN	NaN	NaN	NaN	NaN	NaN
3	0.015	-1.394	0.982	0.496	NaN	NaN	NaN	NaN	NaN	NaN	-1.242	0.665	0.679	NaN	NaN	NaN	-1.275	0.432	0.612	-1.317	0.283	0.657	-1.363	0.106	0.572	-1.236	0.034	0.621	NaN	NaN	NaN	NaN	NaN	NaN	-1.325	0.697	0.267	-1.3	0.541	0.3	-1.29	0.468	0.289	NaN	NaN	NaN	NaN	NaN	NaN
4	0.02	-1.394	0.982	0.496	NaN	NaN	NaN	NaN	NaN	NaN	-1.242	0.665	0.679	NaN	NaN	NaN	-1.275	0.431	0.612	-1.317	0.283	0.657	-1.363	0.106	0.572	-1.236	0.034	0.621	NaN	NaN	NaN	NaN	NaN	NaN	-1.325	0.697	0.267	-1.3	0.54	0.3	-1.29	0.468	0.289	NaN	NaN	NaN	NaN	NaN	NaN
5	0.025	-1.394	0.982	0.496	NaN	NaN	NaN	NaN	NaN	NaN	-1.242	0.665	0.679	NaN	NaN	NaN	-1.275	0.431	0.611	-1.317	0.283	0.657	-1.363	0.106	0.572	-1.236	0.034	0.621	NaN	NaN	NaN	NaN	NaN	NaN	-1.326	0.697	0.266	-1.3	0.541	0.299	-1.29	0.468	0.289	NaN	NaN	NaN	NaN	NaN	NaN
6	0.03	-1.394	0.982	0.496	NaN	NaN	NaN	NaN	NaN	NaN	-1.242	0.665	0.678	NaN	NaN	NaN	-1.275	0.431	0.611	-1.317	0.283	0.657	-1.363	0.106	0.572	-1.236	0.034	0.621	NaN	NaN	NaN	NaN	NaN	NaN	-1.326	0.697	0.266	-1.3	0.541	0.299	-1.29	0.468	0.289	NaN	NaN	NaN	NaN	NaN	NaN
7	0.035	-1.393	0.982	0.496	NaN	NaN	NaN	NaN	NaN	NaN	-1.242	0.665	0.678	NaN	NaN	NaN	-1.275	0.431	0.611	-1.317	0.283	0.657	-1.363	0.106	0.572	-1.236	0.034	0.621	NaN	NaN	NaN	NaN	NaN	NaN	-1.326	0.697	0.266	-1.3	0.541	0.299	-1.29	0.468	0.289	NaN	NaN	NaN	NaN	NaN	NaN
8	0.04	-1.393	0.982	0.496	NaN	NaN	NaN	NaN	NaN	NaN	-1.242	0.665	0.678	NaN	NaN	NaN	-1.275	0.431	0.611	-1.317	0.283	0.657	-1.363	0.106	0.572	-1.236	0.034	0.621	NaN	NaN	NaN	NaN	NaN	NaN	-1.326	0.697	0.266	-1.301	0.541	0.299	-1.29	0.468	0.289	NaN	NaN	NaN	NaN	NaN	NaN
9	0.045	-1.393	0.982	0.496	NaN	NaN	NaN	NaN	NaN	NaN	-1.242	0.665	0.678	NaN	NaN	NaN	-1.275	0.431	0.612	-1.317	0.283	0.656	-1.363	0.106	0.572	-1.236	0.034	0.621	NaN	NaN	NaN	NaN	NaN	NaN	-1.326	0.697	0.266	-1.301	0.541	0.299	-1.29	0.468	0.289	NaN	NaN	NaN	NaN	NaN	NaN
10	0.05	-1.393	0.982	0.495	NaN	NaN	NaN	NaN	NaN	NaN	-1.242	0.665	0.678	NaN	NaN	NaN	-1.275	0.432	0.612	-1.317	0.283	0.656	-1.363	0.106	0.572	-1.236	0.034	0.621	NaN	NaN	NaN	NaN	NaN	NaN	-1.326	0.697	0.266	-1.301	0.541	0.299	-1.29	0.468	0.289	NaN	NaN	NaN	NaN	NaN	NaN
11	0.055	-1.393	0.982	0.495	NaN	NaN	NaN	NaN	NaN	NaN	-1.242	0.665	0.678	NaN	NaN	NaN	-1.275	0.432	0.612	-1.317	0.283	0.656	-1.363	0.106	0.572	-1.236	0.034	0.621	NaN	NaN	NaN	NaN	NaN	NaN	-1.326	0.697	0.266	-1.301	0.541	0.299	-1.29	0.468	0.288	NaN	NaN	NaN	NaN	NaN	NaN
12	0.06	-1.393	0.982	0.495	NaN	NaN	NaN	NaN	NaN	NaN	-1.243	0.665	0.678	NaN	NaN	NaN	-1.275	0.432	0.612	-1.317	0.283	0.656	-1.363	0.106	0.572	-1.236	0.034	0.621	NaN	NaN	NaN	NaN	NaN	NaN	-1.326	0.697	0.266	-1.3	0.541	0.299	-1.29	0.468	0.288	NaN	NaN	NaN	NaN	NaN	NaN
13	0.065	-1.393	0.982	0.495	NaN	NaN	NaN	NaN	NaN	NaN	-1.243	0.665	0.678	NaN	NaN	NaN	-1.275	0.432	0.612	-1.317	0.283	0.656	-1.363	0.106	0.572	-1.236	0.034	0.621	NaN	NaN	NaN	NaN	NaN	NaN	-1.326	0.697	0.266	-1.3	0.54	0.3	-1.291	0.468	0.288	NaN	NaN	NaN	NaN	NaN	NaN
14	0.07	-1.393	0.982	0.495	NaN	NaN	NaN	NaN	NaN	NaN	-1.243	0.665	0.678	NaN	NaN	NaN	-1.276	0.432	0.612	-1.317	0.283	0.656	-1.363	0.106	0.572	-1.236	0.034	0.621	NaN	NaN	NaN	NaN	NaN	NaN	-1.326	0.697	0.266	-1.301	0.541	0.299	-1.291	0.467	0.288	NaN	NaN	NaN	NaN	NaN	NaN
15	0.075	-1.393	0.982	0.495	NaN	NaN	NaN	NaN	NaN	NaN	-1.243	0.665	0.678	NaN	NaN	NaN	-1.276	0.432	0.612	-1.317	0.283	0.656	-1.363	0.106	0.572	-1.236	0.034	0.621	NaN	NaN	NaN	NaN	NaN	NaN	-1.326	0.697	0.266	-1.301	0.54	0.299	-1.291	0.467	0.288	NaN	NaN	NaN	NaN	NaN	NaN
16	0.08	-1.393	0.982	0.495	NaN	NaN	NaN	NaN	NaN	NaN	-1.243	0.665	0.678	NaN	NaN	NaN	-1.276	0.432	0.612	-1.317	0.283	0.656	-1.363	0.106	0.572	-1.236	0.034	0.621	NaN	NaN	NaN	NaN	NaN	NaN	-1.326	0.697	0.266	-1.3	0.54	0.3	-1.291	0.467	0.288	NaN	NaN	NaN	NaN	NaN	NaN
17	0.085	-1.393	0.982	0.495	NaN	NaN	NaN	NaN	NaN	NaN	-1.243	0.665	0.678	NaN	NaN	NaN	-1.276	0.432	0.612	-1.317	0.283	0.656	-1.363	0.106	0.572	-1.236	0.034	0.621	NaN	NaN	NaN	NaN	NaN	NaN	-1.326	0.697	0.266	-1.3	0.54	0.3	-1.291	0.467	0.288	NaN	NaN	NaN	NaN	NaN	NaN
18	0.09	-1.393	0.982	0.495	NaN	NaN	NaN	NaN	NaN	NaN	-1.243	0.665	0.678	NaN	NaN	NaN	-1.276	0.432	0.612	-1.317	0.283	0.656	-1.363	0.106	0.572	-1.236	0.034	0.621	NaN	NaN	NaN	NaN	NaN	NaN	-1.326	0.697	0.266	-1.301	0.54	0.3	-1.291	0.467	0.288	NaN	NaN	NaN	NaN	NaN	NaN
19	0.095	-1.393	0.982	0.494	NaN	NaN	NaN	NaN	NaN	NaN	-1.243	0.665	0.678	NaN	NaN	NaN	-1.276	0.432	0.612	-1.317	0.284	0.656	-1.363	0.106	0.572	-1.236	0.034	0.621	NaN	NaN	NaN	NaN	NaN	NaN	-1.326	0.697	0.265	-1.3	0.54	0.3	-1.291	0.467	0.288	NaN	NaN	NaN	NaN	NaN	NaN
20	0.1	-1.393	0.982	0.494	NaN	NaN	NaN	NaN	NaN	NaN	-1.243	0.665	0.678	NaN	NaN	NaN	-1.276	0.432	0.612	-1.317	0.284	0.656	-1.363	0.106	0.572	-1.236	0.034	0.621	NaN	NaN	NaN	NaN	NaN	NaN	-1.326	0.697	0.265	-1.3	0.54	0.3	-1.291	0.467	0.288	NaN	NaN	NaN	NaN	NaN	NaN
21	0.105	-1.393	0.982	0.494	NaN	NaN	NaN	NaN	NaN	NaN	-1.243	0.665	0.677	NaN	NaN	NaN	-1.276	0.432	0.612	-1.317	0.284	0.656	-1.363	0.106	0.572	-1.236	0.034	0.621	NaN	NaN	NaN	NaN	NaN	NaN	-1.326	0.697	0.265	-1.3	0.54	0.3	-1.291	0.467	0.288	NaN	NaN	NaN	NaN	NaN	NaN
22	0.11	-1.393	0.982	0.494	NaN	NaN	NaN	NaN	NaN	NaN	-1.243	0.665	0.677	NaN	NaN	NaN	-1.276	0.432	0.612	-1.317	0.284	0.656	-1.364	0.106	0.572	-1.236	0.034	0.621	NaN	NaN	NaN	NaN	NaN	NaN	-1.326	0.697	0.265	-1.3	0.54	0.3	-1.291	0.467	0.288	NaN	NaN	NaN	NaN	NaN	NaN
23	0.115	-1.393	0.982	0.494	NaN	NaN	NaN	NaN	NaN	NaN	-1.243	0.664	0.677	NaN	NaN	NaN	-1.276	0.432	0.612	-1.317	0.284	0.656	-1.364	0.106	0.572	-1.236	0.034	0.621	NaN	NaN	NaN	NaN	NaN	NaN	-1.326	0.697	0.265	-1.3	0.539	0.3	-1.291	0.467	0.288	NaN	NaN	NaN	NaN	NaN	NaN
24	0.12	-1.393	0.982	0.494	NaN	NaN	NaN	NaN	NaN	NaN	-1.243	0.664	0.677	NaN	NaN	NaN	-1.276	0.432	0.612	-1.317	0.284	0.656	-1.364	0.106	0.572	-1.236	0.034	0.621	NaN	NaN	NaN	NaN	NaN	NaN	-1.326	0.697	0.265	-1.3	0.54	0.3	-1.291	0.467	0.288	NaN	NaN	NaN	NaN	NaN	NaN
25	0.125	-1.393	0.982	0.494	NaN	NaN	NaN	NaN	NaN	NaN	-1.243	0.664	0.677	NaN	NaN	NaN	-1.276	0.432	0.612	-1.317	0.284	0.656	-1.364	0.106	0.572	-1.236	0.034	0.621	NaN	NaN	NaN	NaN	NaN	NaN	-1.326	0.697	0.265	-1.3	0.54	0.299	-1.291	0.467	0.288	NaN	NaN	NaN	NaN	NaN	NaN
26	0.13	-1.393	0.982	0.493	NaN	NaN	NaN	NaN	NaN	NaN	-1.243	0.664	0.677	NaN	NaN	NaN	-1.276	0.432	0.612	-1.317	0.284	0.656	-1.364	0.106	0.572	-1.236	0.034	0.621	NaN	NaN	NaN	NaN	NaN	NaN	-1.326	0.697	0.265	-1.3	0.539	0.299	-1.291	0.467	0.288	NaN	NaN	NaN	NaN	NaN	NaN
27	0.135	-1.393	0.982	0.493	NaN	NaN	NaN	NaN	NaN	NaN	-1.243	0.664	0.677	NaN	NaN	NaN	-1.276	0.432	0.611	-1.317	0.283	0.656	-1.364	0.106	0.572	-1.236	0.034	0.621	NaN	NaN	NaN	NaN	NaN	NaN	-1.326	0.697	0.265	-1.3	0.539	0.299	-1.291	0.467	0.288	NaN	NaN	NaN	NaN	NaN	NaN
28	0.14	-1.393	0.982	0.493	NaN	NaN	NaN	NaN	NaN	NaN	-1.243	0.664	0.677	NaN	NaN	NaN	-1.276	0.432	0.611	-1.317	0.283	0.656	-1.364	0.106	0.572	-1.236	0.034	0.621	NaN	NaN	NaN	NaN	NaN	NaN	-1.326	0.696	0.264	-1.3	0.539	0.299	-1.291	0.467	0.288	NaN	NaN	NaN	NaN	NaN	NaN
29	0.145	-1.393	0.982	0.493	NaN	NaN	NaN	NaN	NaN	NaN	-1.243	0.664	0.677	NaN	NaN	NaN	-1.276	0.431	0.611	-1.317	0.283	0.656	-1.364	0.106	0.572	-1.236	0.034	0.621	NaN	NaN	NaN	NaN	NaN	NaN	-1.326	0.696	0.264	-1.3	0.539	0.299	-1.291	0.467	0.288	NaN	NaN	NaN	NaN	NaN	NaN
30	0.15	-1.393	0.982	0.493	NaN	NaN	NaN	NaN	NaN	NaN	-1.243	0.664	0.677	NaN	NaN	NaN	-1.276	0.431	0.611	-1.317	0.283	0.656	-1.364	0.106	0.572	-1.236	0.034	0.621	NaN	NaN	NaN	NaN	NaN	NaN	-1.326	0.697	0.264	-1.3	0.539	0.299	-1.291	0.467	0.288	NaN	NaN	NaN	NaN	NaN	NaN
31	0.155	-1.393	0.982	0.493	NaN	NaN	NaN	NaN	NaN	NaN	-1.243	0.664	0.677	NaN	NaN	NaN	-1.275	0.431	0.611	-1.317	0.283	0.656	-1.364	0.106	0.572	-1.236	0.034	0.621	NaN	NaN	NaN	NaN	NaN	NaN	-1.326	0.697	0.264	-1.3	0.539	0.299	-1.291	0.467	0.288	NaN	NaN	NaN	NaN	NaN	NaN
32	0.16	-1.393	0.982	0.493	NaN	NaN	NaN	NaN	NaN	NaN	-1.243	0.664	0.677	NaN	NaN	NaN	-1.275	0.431	0.611	-1.317	0.283	0.656	-1.364	0.106	0.572	-1.236	0.034	0.621	NaN	NaN	NaN	NaN	NaN	NaN	-1.326	0.697	0.264	-1.301	0.539	0.298	-1.291	0.467	0.288	NaN	NaN	NaN	NaN	NaN	NaN
33	0.165	-1.393	0.982	0.493	NaN	NaN	NaN	NaN	NaN	NaN	-1.244	0.664	0.676	NaN	NaN	NaN	-1.275	0.431	0.611	-1.317	0.283	0.655	-1.364	0.106	0.572	-1.236	0.034	0.621	NaN	NaN	NaN	NaN	NaN	NaN	-1.326	0.697	0.264	-1.302	0.538	0.297	-1.291	0.467	0.288	NaN	NaN	NaN	NaN	NaN	NaN
34	0.17	-1.393	0.982	0.493	NaN	NaN	NaN	NaN	NaN	NaN	-1.244	0.664	0.676	NaN	NaN	NaN	-1.275	0.431	0.611	-1.317	0.283	0.655	-1.364	0.106	0.572	-1.236	0.034	0.621	NaN	NaN	NaN	NaN	NaN	NaN	-1.326	0.697	0.264	-1.301	0.538	0.298	-1.291	0.467	0.288	NaN	NaN	NaN	NaN	NaN	NaN
35	0.175	-1.394	0.982	0.492	NaN	NaN	NaN	NaN	NaN	NaN	-1.244	0.665	0.676	NaN	NaN	NaN	-1.275	0.432	0.611	-1.316	0.283	0.655	-1.364	0.106	0.572	-1.236	0.034	0.621	NaN	NaN	NaN	NaN	NaN	NaN	-1.326	0.697	0.264	-1.3	0.538	0.297	-1.291	0.467	0.288	NaN	NaN	NaN	NaN	NaN	NaN
36	0.18	-1.394	0.982	0.492	NaN	NaN	NaN	NaN	NaN	NaN	-1.244	0.664	0.676	NaN	NaN	NaN	-1.275	0.432	0.611	-1.316	0.283	0.655	-1.364	0.106	0.572	-1.236	0.034	0.621	NaN	NaN	NaN	NaN	NaN	NaN	-1.326	0.697	0.263	-1.3	0.538	0.297	-1.291	0.467	0.288	NaN	NaN	NaN	NaN	NaN	NaN
37	0.185	-1.394	0.982	0.492	NaN	NaN	NaN	NaN	NaN	NaN	-1.243	0.664	0.676	NaN	NaN	NaN	-1.275	0.432	0.611	-1.316	0.283	0.655	-1.364	0.106	0.572	-1.236	0.034	0.621	NaN	NaN	NaN	NaN	NaN	NaN	-1.326	0.697	0.263	-1.3	0.538	0.297	-1.291	0.467	0.288	NaN	NaN	NaN	NaN	NaN	NaN
38	0.19	-1.394	0.982	0.492	NaN	NaN	NaN	NaN	NaN	NaN	-1.243	0.664	0.676	NaN	NaN	NaN	-1.275	0.432	0.61	-1.316	0.283	0.655	-1.364	0.106	0.572	-1.236	0.034	0.621	NaN	NaN	NaN	NaN	NaN	NaN	-1.326	0.697	0.263	-1.3	0.538	0.297	-1.291	0.467	0.288	NaN	NaN	NaN	NaN	NaN	NaN
39	0.195	-1.394	0.982	0.492	NaN	NaN	NaN	NaN	NaN	NaN	-1.243	0.664	0.676	NaN	NaN	NaN	-1.275	0.432	0.61	-1.316	0.283	0.655	-1.364	0.106	0.572	-1.236	0.034	0.621	NaN	NaN	NaN	NaN	NaN	NaN	-1.326	0.697	0.263	-1.3	0.538	0.297	-1.291	0.467	0.288	NaN	NaN	NaN	NaN	NaN	NaN
40	0.2	-1.394	0.982	0.492	NaN	NaN	NaN	NaN	NaN	NaN	-1.243	0.664	0.676	NaN	NaN	NaN	-1.275	0.432	0.61	-1.316	0.283	0.655	-1.364	0.106	0.572	-1.236	0.034	0.621	NaN	NaN	NaN	NaN	NaN	NaN	-1.326	0.697	0.263	-1.3	0.538	0.297	-1.291	0.467	0.287	NaN	NaN	NaN	NaN	NaN	NaN
41	0.205	-1.394	0.982	0.492	NaN	NaN	NaN	NaN	NaN	NaN	-1.243	0.664	0.676	NaN	NaN	NaN	-1.275	0.432	0.61	-1.316	0.283	0.655	-1.364	0.106	0.572	-1.236	0.034	0.621	NaN	NaN	NaN	NaN	NaN	NaN	-1.326	0.697	0.263	-1.3	0.538	0.297	-1.291	0.467	0.287	NaN	NaN	NaN	NaN	NaN	NaN
42	0.21	-1.394	0.982	0.492	NaN	NaN	NaN	NaN	NaN	NaN	-1.243	0.664	0.676	NaN	NaN	NaN	-1.275	0.432	0.61	-1.316	0.283	0.655	-1.364	0.106	0.572	-1.236	0.034	0.621	NaN	NaN	NaN	NaN	NaN	NaN	-1.326	0.697	0.263	-1.3	0.538	0.297	-1.291	0.467	0.287	NaN	NaN	NaN	NaN	NaN	NaN
43	0.215	-1.394	0.982	0.492	NaN	NaN	NaN	NaN	NaN	NaN	-1.243	0.664	0.676	NaN	NaN	NaN	-1.275	0.432	0.61	-1.317	0.283	0.655	-1.364	0.106	0.572	-1.236	0.034	0.621	NaN	NaN	NaN	NaN	NaN	NaN	-1.326	0.697	0.263	-1.3	0.538	0.297	-1.291	0.467	0.287	NaN	NaN	NaN	NaN	NaN	NaN
44	0.22	-1.394	0.982	0.492	NaN	NaN	NaN	NaN	NaN	NaN	-1.243	0.664	0.676	NaN	NaN	NaN	-1.275	0.432	0.61	-1.317	0.283	0.655	-1.364	0.106	0.572	-1.236	0.034	0.621	NaN	NaN	NaN	NaN	NaN	NaN	-1.326	0.696	0.263	-1.3	0.538	0.297	-1.291	0.466	0.288	NaN	NaN	NaN	NaN	NaN	NaN
45	0.225	-1.394	0.982	0.492	NaN	NaN	NaN	NaN	NaN	NaN	-1.243	0.664	0.676	NaN	NaN	NaN	-1.275	0.432	0.61	-1.317	0.283	0.655	-1.364	0.106	0.572	-1.236	0.034	0.621	NaN	NaN	NaN	NaN	NaN	NaN	-1.326	0.696	0.263	-1.3	0.538	0.297	-1.29	0.465	0.288	NaN	NaN	NaN	NaN	NaN	NaN
46	0.23	-1.394	0.982	0.492	NaN	NaN	NaN	NaN	NaN	NaN	-1.243	0.664	0.676	NaN	NaN	NaN	-1.276	0.432	0.61	-1.317	0.283	0.655	-1.364	0.106	0.572	-1.236	0.034	0.621	NaN	NaN	NaN	NaN	NaN	NaN	-1.326	0.696	0.263	-1.3	0.538	0.297	-1.291	0.466	0.287	NaN	NaN	NaN	NaN	NaN	NaN
47	0.235	-1.394	0.982	0.492	NaN	NaN	NaN	NaN	NaN	NaN	-1.243	0.664	0.676	NaN	NaN	NaN	-1.276	0.432	0.61	-1.317	0.283	0.655	-1.364	0.106	0.572	-1.236	0.034	0.621	NaN	NaN	NaN	NaN	NaN	NaN	-1.326	0.696	0.263	-1.3	0.538	0.297	-1.291	0.467	0.287	NaN	NaN	NaN	NaN	NaN	NaN
48	0.24	-1.394	0.982	0.492	NaN	NaN	NaN	NaN	NaN	NaN	-1.243	0.664	0.676	NaN	NaN	NaN	-1.276	0.432	0.61	-1.317	0.283	0.655	-1.364	0.106	0.572	-1.236	0.034	0.621	NaN	NaN	NaN	NaN	NaN	NaN	-1.326	0.696	0.263	-1.3	0.538	0.297	-1.291	0.467	0.287	NaN	NaN	NaN	NaN	NaN	NaN
49	0.245	-1.394	0.982	0.492	NaN	NaN	NaN	NaN	NaN	NaN	-1.243	0.664	0.675	NaN	NaN	NaN	-1.276	0.432	0.61	-1.317	0.283	0.655	-1.364	0.106	0.572	-1.236	0.034	0.621	NaN	NaN	NaN	NaN	NaN	NaN	-1.326	0.696	0.263	-1.3	0.538	0.297	-1.291	0.466	0.287	NaN	NaN	NaN	NaN	NaN	NaN
50	0.25	-1.394	0.982	0.492	NaN	NaN	NaN	NaN	NaN	NaN	-1.243	0.664	0.675	NaN	NaN	NaN	-1.276	0.432	0.61	-1.317	0.283	0.655	-1.364	0.106	0.572	-1.236	0.034	0.621	NaN	NaN	NaN	NaN	NaN	NaN	-1.326	0.696	0.263	-1.3	0.538	0.297	-1.29	0.465	0.288	NaN	NaN	NaN	NaN	NaN	NaN
51	0.255	-1.394	0.983	0.491	NaN	NaN	NaN	NaN	NaN	NaN	-1.243	0.664	0.675	NaN	NaN	NaN	-1.276	0.432	0.61	-1.317	0.283	0.655	-1.364	0.106	0.572	-1.236	0.034	0.621	NaN	NaN	NaN	NaN	NaN	NaN	-1.326	0.696	0.263	-1.3	0.538	0.297	-1.291	0.466	0.288	NaN	NaN	NaN	NaN	NaN	NaN
52	0.26	-1.394	0.983	0.491	NaN	NaN	NaN	NaN	NaN	NaN	-1.243	0.664	0.675	NaN	NaN	NaN	-1.276	0.432	0.61	-1.317	0.283	0.655	-1.364	0.106	0.572	-1.236	0.034	0.621	NaN	NaN	NaN	NaN	NaN	NaN	-1.326	0.696	0.263	-1.3	0.538	0.297	-1.29	0.465	0.288	NaN	NaN	NaN	NaN	NaN	NaN
53	0.265	-1.394	0.983	0.491	NaN	NaN	NaN	NaN	NaN	NaN	-1.244	0.664	0.675	NaN	NaN	NaN	-1.276	0.432	0.61	-1.318	0.283	0.655	-1.364	0.106	0.572	-1.236	0.034	0.621	NaN	NaN	NaN	NaN	NaN	NaN	-1.326	0.696	0.263	-1.3	0.538	0.297	-1.291	0.466	0.288	NaN	NaN	NaN	NaN	NaN	NaN
54	0.27	-1.394	0.983	0.491	NaN	NaN	NaN	NaN	NaN	NaN	-1.244	0.664	0.675	NaN	NaN	NaN	-1.276	0.432	0.61	-1.318	0.284	0.655	-1.364	0.106	0.572	-1.236	0.034	0.621	NaN	NaN	NaN	NaN	NaN	NaN	-1.327	0.696	0.263	-1.3	0.538	0.297	-1.29	0.465	0.288	NaN	NaN	NaN	NaN	NaN	NaN
55	0.275	-1.394	0.983	0.491	NaN	NaN	NaN	NaN	NaN	NaN	-1.244	0.665	0.675	NaN	NaN	NaN	-1.276	0.432	0.61	-1.318	0.284	0.655	-1.364	0.106	0.572	-1.236	0.034	0.621	NaN	NaN	NaN	NaN	NaN	NaN	-1.327	0.696	0.263	-1.3	0.538	0.297	-1.291	0.466	0.288	NaN	NaN	NaN	NaN	NaN	NaN
56	0.28	-1.394	0.983	0.491	NaN	NaN	NaN	NaN	NaN	NaN	-1.244	0.665	0.675	NaN	NaN	NaN	-1.276	0.432	0.61	-1.318	0.284	0.655	-1.364	0.106	0.572	-1.236	0.034	0.621	NaN	NaN	NaN	NaN	NaN	NaN	-1.327	0.696	0.263	-1.3	0.538	0.297	-1.29	0.465	0.288	NaN	NaN	NaN	NaN	NaN	NaN
57	0.285	-1.394	0.983	0.491	NaN	NaN	NaN	NaN	NaN	NaN	-1.244	0.665	0.675	NaN	NaN	NaN	-1.276	0.432	0.61	-1.318	0.284	0.655	-1.364	0.106	0.572	-1.236	0.034	0.621	NaN	NaN	NaN	NaN	NaN	NaN	-1.327	0.696	0.262	-1.3	0.538	0.297	-1.29	0.464	0.288	NaN	NaN	NaN	NaN	NaN	NaN
58	0.29	-1.394	0.983	0.491	NaN	NaN	NaN	NaN	NaN	NaN	-1.244	0.665	0.675	NaN	NaN	NaN	-1.276	0.432	0.61	-1.318	0.284	0.655	-1.364	0.106	0.572	-1.236	0.034	0.621	NaN	NaN	NaN	NaN	NaN	NaN	-1.327	0.696	0.262	-1.301	0.538	0.297	-1.29	0.464	0.288	NaN	NaN	NaN	NaN	NaN	NaN
59	0.295	-1.394	0.983	0.491	NaN	NaN	NaN	NaN	NaN	NaN	-1.244	0.665	0.675	NaN	NaN	NaN	-1.276	0.432	0.61	-1.318	0.284	0.655	-1.364	0.106	0.572	-1.236	0.034	0.621	NaN	NaN	NaN	NaN	NaN	NaN	-1.327	0.696	0.262	-1.301	0.538	0.297	-1.29	0.464	0.288	NaN	NaN	NaN	NaN	NaN	NaN
60	0.3	-1.394	0.983	0.491	NaN	NaN	NaN	NaN	NaN	NaN	-1.244	0.665	0.675	NaN	NaN	NaN	-1.276	0.432	0.61	-1.318	0.284	0.655	-1.364	0.106	0.572	-1.236	0.034	0.621	NaN	NaN	NaN	NaN	NaN	NaN	-1.327	0.696	0.262	-1.301	0.538	0.297	-1.29	0.464	0.288	NaN	NaN	NaN	NaN	NaN	NaN
61	0.305	-1.394	0.983	0.491	NaN	NaN	NaN	NaN	NaN	NaN	-1.244	0.665	0.675	NaN	NaN	NaN	-1.276	0.432	0.61	-1.319	0.284	0.655	-1.364	0.106	0.572	-1.236	0.034	0.621	NaN	NaN	NaN	NaN	NaN	NaN	-1.327	0.696	0.262	-1.301	0.538	0.297	-1.29	0.464	0.288	NaN	NaN	NaN	NaN	NaN	NaN
62	0.31	-1.394	0.983	0.491	NaN	NaN	NaN	NaN	NaN	NaN	-1.244	0.665	0.675	NaN	NaN	NaN	-1.276	0.432	0.61	-1.319	0.284	0.655	-1.364	0.106	0.572	-1.236	0.034	0.621	NaN	NaN	NaN	NaN	NaN	NaN	-1.327	0.696	0.262	-1.301	0.538	0.297	-1.29	0.464	0.288	NaN	NaN	NaN	NaN	NaN	NaN
63	0.315	-1.394	0.983	0.491	NaN	NaN	NaN	NaN	NaN	NaN	-1.244	0.665	0.675	NaN	NaN	NaN	-1.276	0.432	0.61	-1.319	0.284	0.655	-1.364	0.106	0.572	-1.236	0.034	0.621	NaN	NaN	NaN	NaN	NaN	NaN	-1.327	0.696	0.262	-1.301	0.538	0.297	-1.289	0.464	0.288	NaN	NaN	NaN	NaN	NaN	NaN
64	0.32	-1.394	0.983	0.491	NaN	NaN	NaN	NaN	NaN	NaN	-1.244	0.665	0.675	NaN	NaN	NaN	-1.276	0.432	0.61	-1.319	0.284	0.656	-1.364	0.106	0.572	-1.236	0.034	0.621	NaN	NaN	NaN	NaN	NaN	NaN	-1.327	0.696	0.262	-1.301	0.538	0.297	-1.289	0.464	0.288	NaN	NaN	NaN	NaN	NaN	NaN
65	0.325	-1.394	0.983	0.491	NaN	NaN	NaN	NaN	NaN	NaN	-1.244	0.665	0.675	NaN	NaN	NaN	-1.276	0.432	0.61	-1.319	0.284	0.656	-1.364	0.106	0.572	-1.236	0.034	0.621	NaN	NaN	NaN	NaN	NaN	NaN	-1.327	0.696	0.262	-1.301	0.538	0.297	-1.289	0.464	0.288	NaN	NaN	NaN	NaN	NaN	NaN
66	0.33	-1.394	0.983	0.491	NaN	NaN	NaN	NaN	NaN	NaN	-1.244	0.665	0.675	NaN	NaN	NaN	-1.276	0.432	0.61	-1.319	0.284	0.656	-1.364	0.106	0.572	-1.236	0.034	0.621	NaN	NaN	NaN	NaN	NaN	NaN	-1.327	0.696	0.262	-1.301	0.538	0.297	-1.29	0.464	0.288	NaN	NaN	NaN	NaN	NaN	NaN
67	0.335	-1.394	0.983	0.491	NaN	NaN	NaN	NaN	NaN	NaN	-1.244	0.665	0.675	NaN	NaN	NaN	-1.277	0.432	0.61	-1.319	0.284	0.656	-1.364	0.106	0.572	-1.236	0.034	0.621	NaN	NaN	NaN	NaN	NaN	NaN	-1.327	0.696	0.262	-1.301	0.538	0.297	-1.289	0.464	0.288	NaN	NaN	NaN	NaN	NaN	NaN
68	0.34	-1.394	0.983	0.491	NaN	NaN	NaN	NaN	NaN	NaN	-1.244	0.665	0.675	NaN	NaN	NaN	-1.277	0.432	0.61	-1.319	0.284	0.656	-1.364	0.106	0.572	-1.236	0.034	0.621	NaN	NaN	NaN	NaN	NaN	NaN	-1.327	0.696	0.262	-1.301	0.538	0.297	-1.29	0.464	0.288	NaN	NaN	NaN	NaN	NaN	NaN
69	0.345	-1.394	0.983	0.491	NaN	NaN	NaN	NaN	NaN	NaN	-1.244	0.665	0.675	NaN	NaN	NaN	-1.277	0.432	0.61	-1.319	0.284	0.656	-1.364	0.106	0.572	-1.236	0.034	0.621	NaN	NaN	NaN	NaN	NaN	NaN	-1.327	0.696	0.262	-1.301	0.538	0.297	-1.29	0.464	0.288	NaN	NaN	NaN	NaN	NaN	NaN
70	0.35	-1.394	0.983	0.491	NaN	NaN	NaN	NaN	NaN	NaN	-1.244	0.665	0.675	NaN	NaN	NaN	-1.277	0.432	0.61	-1.319	0.284	0.656	-1.364	0.106	0.572	-1.236	0.034	0.621	NaN	NaN	NaN	NaN	NaN	NaN	-1.327	0.696	0.262	-1.301	0.538	0.297	-1.29	0.464	0.288	NaN	NaN	NaN	NaN	NaN	NaN
71	0.355	-1.394	0.983	0.491	NaN	NaN	NaN	NaN	NaN	NaN	-1.244	0.665	0.675	NaN	NaN	NaN	-1.277	0.432	0.61	-1.319	0.285	0.656	-1.364	0.106	0.572	-1.236	0.034	0.621	NaN	NaN	NaN	NaN	NaN	NaN	-1.327	0.696	0.262	-1.301	0.538	0.297	-1.29	0.464	0.288	NaN	NaN	NaN	NaN	NaN	NaN
72	0.36	-1.394	0.983	0.491	NaN	NaN	NaN	NaN	NaN	NaN	-1.244	0.665	0.675	NaN	NaN	NaN	-1.277	0.432	0.61	-1.319	0.285	0.656	-1.364	0.106	0.572	-1.236	0.034	0.621	NaN	NaN	NaN	NaN	NaN	NaN	-1.327	0.696	0.262	-1.301	0.538	0.297	-1.29	0.464	0.288	NaN	NaN	NaN	NaN	NaN	NaN
73	0.365	-1.394	0.983	0.491	NaN	NaN	NaN	NaN	NaN	NaN	-1.244	0.665	0.675	NaN	NaN	NaN	-1.277	0.432	0.61	-1.319	0.285	0.656	-1.364	0.106	0.572	-1.236	0.034	0.621	NaN	NaN	NaN	NaN	NaN	NaN	-1.327	0.696	0.262	-1.301	0.538	0.297	-1.29	0.464	0.288	NaN	NaN	NaN	NaN	NaN	NaN
74	0.37	-1.394	0.983	0.491	NaN	NaN	NaN	NaN	NaN	NaN	-1.244	0.665	0.675	NaN	NaN	NaN	-1.277	0.432	0.61	-1.319	0.285	0.656	-1.364	0.106	0.572	-1.236	0.034	0.621	NaN	NaN	NaN	NaN	NaN	NaN	-1.327	0.696	0.262	-1.301	0.538	0.297	-1.29	0.464	0.288	NaN	NaN	NaN	NaN	NaN	NaN
75	0.375	-1.395	0.983	0.491	NaN	NaN	NaN	NaN	NaN	NaN	-1.244	0.665	0.675	NaN	NaN	NaN	-1.277	0.432	0.61	-1.319	0.285	0.656	-1.364	0.106	0.572	-1.236	0.034	0.621	NaN	NaN	NaN	NaN	NaN	NaN	-1.327	0.696	0.262	-1.301	0.538	0.297	-1.29	0.464	0.288	NaN	NaN	NaN	NaN	NaN	NaN
76	0.38	-1.395	0.983	0.49	NaN	NaN	NaN	NaN	NaN	NaN	-1.244	0.665	0.675	NaN	NaN	NaN	-1.277	0.432	0.61	-1.319	0.285	0.656	-1.364	0.106	0.572	-1.236	0.034	0.621	NaN	NaN	NaN	NaN	NaN	NaN	-1.327	0.696	0.262	-1.301	0.538	0.297	-1.29	0.464	0.288	NaN	NaN	NaN	NaN	NaN	NaN
77	0.385	-1.395	0.983	0.49	NaN	NaN	NaN	NaN	NaN	NaN	-1.244	0.665	0.675	NaN	NaN	NaN	-1.277	0.432	0.61	-1.319	0.285	0.656	-1.364	0.106	0.572	-1.236	0.034	0.621	NaN	NaN	NaN	NaN	NaN	NaN	-1.327	0.696	0.262	-1.301	0.538	0.297	-1.29	0.464	0.288	NaN	NaN	NaN	NaN	NaN	NaN
78	0.39	-1.395	0.983	0.49	NaN	NaN	NaN	NaN	NaN	NaN	-1.244	0.665	0.675	NaN	NaN	NaN	-1.277	0.432	0.61	-1.319	0.285	0.656	-1.364	0.106	0.572	-1.236	0.034	0.621	NaN	NaN	NaN	NaN	NaN	NaN	-1.327	0.696	0.262	-1.301	0.538	0.297	-1.29	0.464	0.288	NaN	NaN	NaN	NaN	NaN	NaN
79	0.395	-1.395	0.983	0.49	NaN	NaN	NaN	NaN	NaN	NaN	-1.244	0.665	0.675	NaN	NaN	NaN	-1.277	0.432	0.61	-1.319	0.285	0.656	-1.364	0.106	0.572	-1.236	0.034	0.621	NaN	NaN	NaN	NaN	NaN	NaN	-1.327	0.696	0.262	-1.301	0.538	0.297	-1.29	0.464	0.288	NaN	NaN	NaN	NaN	NaN	NaN
80	0.4	-1.395	0.983	0.49	NaN	NaN	NaN	NaN	NaN	NaN	-1.244	0.665	0.675	NaN	NaN	NaN	-1.277	0.432	0.61	-1.319	0.285	0.656	-1.364	0.106	0.572	-1.236	0.034	0.621	NaN	NaN	NaN	NaN	NaN	NaN	-1.327	0.696	0.262	-1.301	0.537	0.297	-1.29	0.464	0.288	NaN	NaN	NaN	NaN	NaN	NaN
81	0.405	-1.395	0.983	0.49	NaN	NaN	NaN	NaN	NaN	NaN	-1.244	0.665	0.675	NaN	NaN	NaN	-1.277	0.432	0.61	-1.319	0.285	0.656	-1.364	0.106	0.572	-1.236	0.034	0.621	NaN	NaN	NaN	NaN	NaN	NaN	-1.327	0.696	0.262	-1.301	0.537	0.297	-1.29	0.464	0.288	NaN	NaN	NaN	NaN	NaN	NaN
82	0.41	-1.395	0.982	0.49	NaN	NaN	NaN	NaN	NaN	NaN	-1.244	0.665	0.675	NaN	NaN	NaN	-1.277	0.432	0.61	-1.319	0.285	0.656	-1.364	0.106	0.572	-1.236	0.034	0.621	NaN	NaN	NaN	NaN	NaN	NaN	-1.327	0.696	0.262	-1.301	0.537	0.297	-1.29	0.464	0.288	NaN	NaN	NaN	NaN	NaN	NaN
83	0.415	-1.395	0.982	0.49	NaN	NaN	NaN	NaN	NaN	NaN	-1.244	0.665	0.675	NaN	NaN	NaN	-1.277	0.432	0.61	-1.319	0.285	0.656	-1.364	0.106	0.572	-1.236	0.034	0.621	NaN	NaN	NaN	NaN	NaN	NaN	-1.327	0.696	0.262	-1.301	0.537	0.297	-1.29	0.464	0.288	NaN	NaN	NaN	NaN	NaN	NaN
84	0.42	-1.395	0.982	0.49	NaN	NaN	NaN	NaN	NaN	NaN	-1.244	0.665	0.675	NaN	NaN	NaN	-1.277	0.432	0.61	-1.319	0.285	0.656	-1.364	0.106	0.572	-1.236	0.034	0.621	NaN	NaN	NaN	NaN	NaN	NaN	-1.327	0.696	0.262	-1.301	0.537	0.297	-1.29	0.464	0.288	NaN	NaN	NaN	NaN	NaN	NaN
85	0.425	-1.395	0.982	0.49	NaN	NaN	NaN	NaN	NaN	NaN	-1.244	0.665	0.674	NaN	NaN	NaN	-1.277	0.432	0.61	-1.319	0.285	0.656	-1.364	0.106	0.572	-1.236	0.034	0.621	NaN	NaN	NaN	NaN	NaN	NaN	-1.328	0.696	0.262	-1.301	0.537	0.297	-1.29	0.464	0.288	NaN	NaN	NaN	NaN	NaN	NaN
86	0.43	-1.395	0.982	0.49	NaN	NaN	NaN	NaN	NaN	NaN	-1.244	0.665	0.674	NaN	NaN	NaN	-1.277	0.432	0.61	-1.319	0.285	0.656	-1.364	0.106	0.572	-1.236	0.034	0.621	NaN	NaN	NaN	NaN	NaN	NaN	-1.328	0.696	0.261	-1.301	0.537	0.297	-1.29	0.464	0.288	NaN	NaN	NaN	NaN	NaN	NaN
87	0.435	-1.395	0.982	0.49	NaN	NaN	NaN	NaN	NaN	NaN	-1.244	0.665	0.674	NaN	NaN	NaN	-1.277	0.432	0.61	-1.319	0.285	0.656	-1.364	0.106	0.572	-1.236	0.034	0.621	NaN	NaN	NaN	NaN	NaN	NaN	-1.328	0.696	0.261	-1.301	0.537	0.297	-1.29	0.464	0.288	NaN	NaN	NaN	NaN	NaN	NaN
88	0.44	-1.395	0.982	0.49	NaN	NaN	NaN	NaN	NaN	NaN	-1.244	0.665	0.674	NaN	NaN	NaN	-1.277	0.432	0.61	-1.319	0.284	0.655	-1.364	0.106	0.572	-1.236	0.034	0.621	NaN	NaN	NaN	NaN	NaN	NaN	-1.328	0.696	0.261	-1.301	0.537	0.297	-1.29	0.464	0.288	NaN	NaN	NaN	NaN	NaN	NaN
89	0.445	-1.395	0.982	0.49	NaN	NaN	NaN	NaN	NaN	NaN	-1.244	0.665	0.674	NaN	NaN	NaN	-1.277	0.432	0.61	-1.319	0.285	0.655	-1.364	0.106	0.572	-1.236	0.034	0.621	NaN	NaN	NaN	NaN	NaN	NaN	-1.328	0.696	0.261	-1.301	0.537	0.297	-1.29	0.464	0.288	NaN	NaN	NaN	NaN	NaN	NaN
90	0.45	-1.395	0.982	0.49	NaN	NaN	NaN	NaN	NaN	NaN	-1.244	0.665	0.674	NaN	NaN	NaN	-1.277	0.432	0.61	-1.319	0.285	0.655	-1.364	0.106	0.572	-1.236	0.034	0.621	NaN	NaN	NaN	NaN	NaN	NaN	-1.328	0.696	0.261	-1.301	0.537	0.297	-1.29	0.464	0.288	NaN	NaN	NaN	NaN	NaN	NaN
91	0.455	-1.395	0.982	0.49	NaN	NaN	NaN	NaN	NaN	NaN	-1.244	0.665	0.674	NaN	NaN	NaN	-1.277	0.432	0.61	-1.319	0.285	0.655	-1.364	0.106	0.572	-1.236	0.034	0.621	NaN	NaN	NaN	NaN	NaN	NaN	-1.328	0.696	0.261	-1.301	0.537	0.297	-1.29	0.464	0.288	NaN	NaN	NaN	NaN	NaN	NaN
92	0.46	-1.395	0.982	0.49	NaN	NaN	NaN	NaN	NaN	NaN	-1.244	0.665	0.674	NaN	NaN	NaN	-1.277	0.432	0.61	-1.319	0.285	0.655	-1.364	0.106	0.572	-1.236	0.034	0.621	NaN	NaN	NaN	NaN	NaN	NaN	-1.328	0.696	0.261	-1.301	0.537	0.297	-1.29	0.464	0.288	NaN	NaN	NaN	NaN	NaN	NaN
93	0.465	-1.395	0.982	0.49	NaN	NaN	NaN	NaN	NaN	NaN	-1.244	0.665	0.674	NaN	NaN	NaN	-1.277	0.432	0.61	-1.319	0.284	0.655	-1.364	0.106	0.572	-1.236	0.034	0.621	NaN	NaN	NaN	NaN	NaN	NaN	-1.328	0.696	0.261	-1.301	0.537	0.297	-1.29	0.464	0.288	NaN	NaN	NaN	NaN	NaN	NaN
94	0.47	-1.395	0.982	0.49	NaN	NaN	NaN	NaN	NaN	NaN	-1.244	0.665	0.674	NaN	NaN	NaN	-1.277	0.432	0.61	-1.319	0.285	0.655	-1.364	0.106	0.572	-1.236	0.034	0.621	NaN	NaN	NaN	NaN	NaN	NaN	-1.328	0.696	0.261	-1.301	0.537	0.297	-1.29	0.464	0.288	NaN	NaN	NaN	NaN	NaN	NaN
95	0.475	-1.395	0.982	0.49	NaN	NaN	NaN	NaN	NaN	NaN	-1.244	0.665	0.674	NaN	NaN	NaN	-1.277	0.432	0.61	-1.319	0.285	0.655	-1.364	0.106	0.572	-1.236	0.034	0.621	NaN	NaN	NaN	NaN	NaN	NaN	-1.328	0.696	0.261	-1.301	0.537	0.297	-1.291	0.464	0.288	NaN	NaN	NaN	NaN	NaN	NaN
96	0.48	-1.395	0.982	0.49	NaN	NaN	NaN	NaN	NaN	NaN	-1.244	0.665	0.674	NaN	NaN	NaN	-1.277	0.432	0.609	-1.319	0.285	0.655	-1.364	0.106	0.572	-1.236	0.034	0.621	NaN	NaN	NaN	NaN	NaN	NaN	-1.328	0.696	0.261	-1.301	0.537	0.297	-1.291	0.464	0.288	NaN	NaN	NaN	NaN	NaN	NaN
97	0.485	-1.395	0.982	0.49	NaN	NaN	NaN	NaN	NaN	NaN	-1.244	0.665	0.674	NaN	NaN	NaN	-1.277	0.432	0.609	-1.319	0.285	0.655	-1.364	0.106	0.572	-1.236	0.034	0.621	NaN	NaN	NaN	NaN	NaN	NaN	-1.328	0.696	0.261	-1.301	0.537	0.297	-1.291	0.464	0.288	NaN	NaN	NaN	NaN	NaN	NaN
98	0.49	-1.395	0.982	0.49	NaN	NaN	NaN	NaN	NaN	NaN	-1.244	0.665	0.674	NaN	NaN	NaN	-1.277	0.432	0.609	-1.319	0.285	0.655	-1.364	0.106	0.572	-1.236	0.034	0.621	NaN	NaN	NaN	NaN	NaN	NaN	-1.328	0.696	0.261	-1.301	0.537	0.297	-1.291	0.464	0.288	NaN	NaN	NaN	NaN	NaN	NaN
99	0.495	-1.395	0.982	0.49	NaN	NaN	NaN	NaN	NaN	NaN	-1.244	0.665	0.674	NaN	NaN	NaN	-1.277	0.432	0.609	-1.319	0.285	0.655	-1.364	0.106	0.572	-1.236	0.034	0.621	NaN	NaN	NaN	NaN	NaN	NaN	-1.328	0.696	0.261	-1.302	0.537	0.297	-1.291	0.464	0.288	NaN	NaN	NaN	NaN	NaN	NaN
100	0.5	-1.395	0.982	0.49	NaN	NaN	NaN	NaN	NaN	NaN	-1.244	0.665	0.674	NaN	NaN	NaN	-1.277	0.432	0.609	-1.319	0.285	0.655	-1.364	0.106	0.572	-1.236	0.034	0.621	NaN	NaN	NaN	NaN	NaN	NaN	-1.328	0.696	0.261	-1.302	0.537	0.296	-1.291	0.464	0.288	NaN	NaN	NaN	NaN	NaN	NaN
101	0.505	-1.395	0.982	0.49	NaN	NaN	NaN	NaN	NaN	NaN	-1.244	0.665	0.674	NaN	NaN	NaN	-1.277	0.432	0.609	-1.319	0.285	0.655	-1.364	0.106	0.572	-1.236	0.034	0.621	NaN	NaN	NaN	NaN	NaN	NaN	-1.328	0.696	0.261	-1.302	0.537	0.297	-1.291	0.464	0.287	NaN	NaN	NaN	NaN	NaN	NaN
102	0.51	-1.395	0.982	0.49	NaN	NaN	NaN	NaN	NaN	NaN	-1.244	0.665	0.674	NaN	NaN	NaN	-1.277	0.432	0.609	-1.319	0.285	0.655	-1.364	0.106	0.572	-1.236	0.034	0.621	NaN	NaN	NaN	NaN	NaN	NaN	-1.328	0.696	0.261	-1.302	0.537	0.297	-1.291	0.464	0.287	NaN	NaN	NaN	NaN	NaN	NaN
103	0.515	-1.395	0.982	0.49	NaN	NaN	NaN	NaN	NaN	NaN	-1.244	0.665	0.674	NaN	NaN	NaN	-1.277	0.432	0.609	-1.319	0.285	0.656	-1.364	0.106	0.572	-1.236	0.034	0.621	NaN	NaN	NaN	NaN	NaN	NaN	-1.328	0.696	0.261	-1.302	0.538	0.296	-1.291	0.464	0.287	NaN	NaN	NaN	NaN	NaN	NaN
104	0.52	-1.395	0.982	0.49	NaN	NaN	NaN	NaN	NaN	NaN	-1.244	0.665	0.674	NaN	NaN	NaN	-1.277	0.432	0.609	-1.319	0.285	0.656	-1.365	0.106	0.572	-1.236	0.034	0.621	NaN	NaN	NaN	NaN	NaN	NaN	-1.328	0.696	0.261	-1.302	0.537	0.296	-1.291	0.464	0.287	NaN	NaN	NaN	NaN	NaN	NaN
105	0.525	-1.395	0.982	0.49	NaN	NaN	NaN	NaN	NaN	NaN	-1.244	0.665	0.674	NaN	NaN	NaN	-1.277	0.432	0.609	-1.319	0.285	0.656	-1.365	0.106	0.572	-1.236	0.034	0.621	NaN	NaN	NaN	NaN	NaN	NaN	-1.328	0.696	0.261	-1.302	0.537	0.297	-1.291	0.464	0.287	NaN	NaN	NaN	NaN	NaN	NaN
106	0.53	-1.395	0.982	0.49	NaN	NaN	NaN	NaN	NaN	NaN	-1.244	0.665	0.674	NaN	NaN	NaN	-1.277	0.432	0.609	-1.319	0.285	0.656	-1.365	0.106	0.572	-1.236	0.034	0.621	NaN	NaN	NaN	NaN	NaN	NaN	-1.328	0.696	0.261	-1.302	0.537	0.297	-1.291	0.464	0.287	NaN	NaN	NaN	NaN	NaN	NaN
107	0.535	-1.395	0.982	0.49	NaN	NaN	NaN	NaN	NaN	NaN	-1.244	0.665	0.674	NaN	NaN	NaN	-1.278	0.432	0.609	-1.319	0.285	0.656	-1.365	0.106	0.572	-1.236	0.034	0.621	NaN	NaN	NaN	NaN	NaN	NaN	-1.328	0.696	0.261	-1.302	0.538	0.296	-1.291	0.464	0.287	NaN	NaN	NaN	NaN	NaN	NaN
108	0.54	-1.395	0.982	0.49	NaN	NaN	NaN	NaN	NaN	NaN	-1.244	0.665	0.674	NaN	NaN	NaN	-1.278	0.432	0.609	-1.319	0.285	0.656	-1.365	0.106	0.572	-1.236	0.034	0.621	NaN	NaN	NaN	NaN	NaN	NaN	-1.328	0.696	0.261	-1.302	0.538	0.296	-1.291	0.464	0.287	NaN	NaN	NaN	NaN	NaN	NaN
109	0.545	-1.396	0.982	0.49	NaN	NaN	NaN	NaN	NaN	NaN	-1.244	0.665	0.674	NaN	NaN	NaN	-1.278	0.432	0.61	-1.319	0.285	0.656	-1.365	0.106	0.572	-1.236	0.034	0.621	NaN	NaN	NaN	NaN	NaN	NaN	-1.328	0.696	0.261	-1.302	0.538	0.296	-1.291	0.464	0.287	NaN	NaN	NaN	NaN	NaN	NaN
110	0.55	-1.396	0.982	0.49	NaN	NaN	NaN	NaN	NaN	NaN	-1.244	0.665	0.674	NaN	NaN	NaN	-1.278	0.432	0.61	-1.319	0.285	0.656	-1.365	0.106	0.572	-1.236	0.034	0.621	NaN	NaN	NaN	NaN	NaN	NaN	-1.328	0.696	0.261	-1.302	0.538	0.296	-1.291	0.464	0.287	NaN	NaN	NaN	NaN	NaN	NaN
111	0.555	-1.396	0.982	0.49	NaN	NaN	NaN	NaN	NaN	NaN	-1.244	0.665	0.674	NaN	NaN	NaN	-1.278	0.432	0.61	-1.319	0.285	0.656	-1.365	0.106	0.572	-1.236	0.034	0.621	NaN	NaN	NaN	NaN	NaN	NaN	-1.328	0.696	0.261	-1.302	0.537	0.296	-1.291	0.464	0.287	NaN	NaN	NaN	NaN	NaN	NaN
112	0.56	-1.396	0.982	0.49	NaN	NaN	NaN	NaN	NaN	NaN	-1.244	0.665	0.674	NaN	NaN	NaN	-1.278	0.432	0.61	-1.32	0.285	0.656	-1.365	0.106	0.572	-1.236	0.034	0.621	NaN	NaN	NaN	NaN	NaN	NaN	-1.328	0.696	0.261	-1.302	0.538	0.296	-1.291	0.464	0.287	NaN	NaN	NaN	NaN	NaN	NaN
113	0.565	-1.396	0.982	0.49	NaN	NaN	NaN	NaN	NaN	NaN	-1.244	0.665	0.674	NaN	NaN	NaN	-1.278	0.432	0.61	-1.32	0.285	0.656	-1.365	0.106	0.572	-1.236	0.034	0.621	NaN	NaN	NaN	NaN	NaN	NaN	-1.328	0.696	0.261	-1.302	0.537	0.296	-1.291	0.464	0.287	NaN	NaN	NaN	NaN	NaN	NaN
114	0.57	-1.396	0.982	0.49	NaN	NaN	NaN	NaN	NaN	NaN	-1.244	0.665	0.674	NaN	NaN	NaN	-1.278	0.432	0.61	-1.319	0.285	0.656	-1.365	0.106	0.572	-1.236	0.034	0.621	NaN	NaN	NaN	NaN	NaN	NaN	-1.328	0.696	0.261	-1.302	0.537	0.296	-1.291	0.464	0.287	NaN	NaN	NaN	NaN	NaN	NaN
115	0.575	-1.396	0.982	0.49	NaN	NaN	NaN	NaN	NaN	NaN	-1.244	0.665	0.674	NaN	NaN	NaN	-1.278	0.432	0.61	-1.319	0.285	0.656	-1.365	0.106	0.572	-1.236	0.034	0.621	NaN	NaN	NaN	NaN	NaN	NaN	-1.328	0.696	0.261	-1.302	0.538	0.296	-1.291	0.464	0.287	NaN	NaN	NaN	NaN	NaN	NaN
116	0.58	-1.396	0.982	0.49	NaN	NaN	NaN	NaN	NaN	NaN	-1.244	0.665	0.674	NaN	NaN	NaN	-1.278	0.432	0.609	-1.319	0.285	0.656	-1.365	0.106	0.572	-1.236	0.034	0.621	NaN	NaN	NaN	NaN	NaN	NaN	-1.328	0.696	0.261	-1.302	0.538	0.296	-1.291	0.464	0.287	NaN	NaN	NaN	NaN	NaN	NaN
117	0.585	-1.396	0.982	0.49	NaN	NaN	NaN	NaN	NaN	NaN	-1.244	0.665	0.674	NaN	NaN	NaN	-1.278	0.432	0.609	-1.319	0.285	0.656	-1.365	0.106	0.572	-1.236	0.034	0.621	NaN	NaN	NaN	NaN	NaN	NaN	-1.328	0.696	0.261	-1.302	0.538	0.296	-1.291	0.464	0.287	NaN	NaN	NaN	NaN	NaN	NaN
118	0.59	-1.396	0.982	0.49	NaN	NaN	NaN	NaN	NaN	NaN	-1.244	0.665	0.674	NaN	NaN	NaN	-1.278	0.432	0.609	-1.319	0.285	0.656	-1.365	0.106	0.572	-1.236	0.034	0.621	NaN	NaN	NaN	NaN	NaN	NaN	-1.328	0.696	0.261	-1.302	0.537	0.296	-1.291	0.464	0.287	NaN	NaN	NaN	NaN	NaN	NaN
119	0.595	-1.396	0.982	0.49	NaN	NaN	NaN	NaN	NaN	NaN	-1.244	0.665	0.674	NaN	NaN	NaN	-1.278	0.432	0.609	-1.319	0.285	0.656	-1.365	0.106	0.572	-1.236	0.034	0.621	NaN	NaN	NaN	NaN	NaN	NaN	-1.328	0.696	0.261	-1.302	0.538	0.296	-1.291	0.464	0.287	NaN	NaN	NaN	NaN	NaN	NaN
120	0.6	-1.396	0.982	0.49	NaN	NaN	NaN	NaN	NaN	NaN	-1.244	0.665	0.674	NaN	NaN	NaN	-1.278	0.432	0.609	-1.319	0.285	0.656	-1.365	0.106	0.572	-1.236	0.034	0.621	NaN	NaN	NaN	NaN	NaN	NaN	-1.328	0.696	0.261	-1.302	0.538	0.296	-1.291	0.464	0.287	NaN	NaN	NaN	NaN	NaN	NaN
121	0.605	-1.396	0.982	0.49	NaN	NaN	NaN	NaN	NaN	NaN	-1.244	0.665	0.674	NaN	NaN	NaN	-1.278	0.432	0.609	-1.319	0.285	0.656	-1.365	0.106	0.572	-1.236	0.034	0.621	NaN	NaN	NaN	NaN	NaN	NaN	-1.328	0.696	0.261	-1.302	0.537	0.296	-1.291	0.464	0.287	NaN	NaN	NaN	NaN	NaN	NaN
122	0.61	-1.396	0.982	0.49	NaN	NaN	NaN	NaN	NaN	NaN	-1.244	0.665	0.674	NaN	NaN	NaN	-1.278	0.432	0.609	-1.319	0.285	0.656	-1.365	0.106	0.572	-1.236	0.034	0.621	NaN	NaN	NaN	NaN	NaN	NaN	-1.328	0.696	0.261	-1.302	0.537	0.297	-1.291	0.464	0.287	NaN	NaN	NaN	NaN	NaN	NaN
123	0.615	-1.396	0.982	0.49	NaN	NaN	NaN	NaN	NaN	NaN	-1.244	0.665	0.674	NaN	NaN	NaN	-1.278	0.432	0.609	-1.319	0.285	0.656	-1.365	0.106	0.572	-1.236	0.034	0.621	NaN	NaN	NaN	NaN	NaN	NaN	-1.328	0.696	0.261	-1.302	0.537	0.296	-1.291	0.464	0.287	NaN	NaN	NaN	NaN	NaN	NaN
124	0.62	-1.396	0.982	0.49	NaN	NaN	NaN	NaN	NaN	NaN	-1.244	0.665	0.674	NaN	NaN	NaN	-1.278	0.432	0.609	-1.319	0.285	0.656	-1.365	0.106	0.572	-1.236	0.034	0.621	NaN	NaN	NaN	NaN	NaN	NaN	-1.328	0.696	0.261	-1.302	0.537	0.296	-1.291	0.464	0.287	NaN	NaN	NaN	NaN	NaN	NaN
125	0.625	-1.396	0.982	0.49	NaN	NaN	NaN	NaN	NaN	NaN	-1.244	0.665	0.674	NaN	NaN	NaN	-1.278	0.432	0.609	-1.319	0.285	0.656	-1.365	0.106	0.572	-1.236	0.034	0.621	NaN	NaN	NaN	NaN	NaN	NaN	-1.328	0.696	0.261	-1.302	0.537	0.296	-1.291	0.464	0.287	NaN	NaN	NaN	NaN	NaN	NaN
126	0.63	-1.396	0.982	0.49	NaN	NaN	NaN	NaN	NaN	NaN	-1.244	0.665	0.674	NaN	NaN	NaN	-1.278	0.432	0.609	-1.319	0.285	0.656	-1.365	0.106	0.572	-1.236	0.034	0.621	NaN	NaN	NaN	NaN	NaN	NaN	-1.328	0.696	0.261	-1.302	0.537	0.297	-1.291	0.464	0.287	NaN	NaN	NaN	NaN	NaN	NaN
127	0.635	-1.396	0.982	0.49	NaN	NaN	NaN	NaN	NaN	NaN	-1.244	0.665	0.674	NaN	NaN	NaN	-1.278	0.432	0.609	-1.319	0.285	0.656	-1.365	0.106	0.572	-1.236	0.034	0.621	NaN	NaN	NaN	NaN	NaN	NaN	-1.328	0.696	0.261	-1.302	0.537	0.296	-1.291	0.464	0.287	NaN	NaN	NaN	NaN	NaN	NaN
128	0.64	-1.396	0.982	0.49	NaN	NaN	NaN	NaN	NaN	NaN	-1.244	0.665	0.674	NaN	NaN	NaN	-1.278	0.432	0.609	-1.319	0.285	0.656	-1.365	0.106	0.572	-1.236	0.034	0.621	NaN	NaN	NaN	NaN	NaN	NaN	-1.328	0.696	0.261	-1.302	0.538	0.297	-1.291	0.464	0.287	NaN	NaN	NaN	NaN	NaN	NaN
129	0.645	-1.396	0.982	0.49	NaN	NaN	NaN	NaN	NaN	NaN	-1.244	0.665	0.674	NaN	NaN	NaN	-1.278	0.432	0.609	-1.319	0.285	0.656	-1.365	0.106	0.572	-1.236	0.034	0.621	NaN	NaN	NaN	NaN	NaN	NaN	-1.328	0.696	0.261	-1.302	0.538	0.297	-1.291	0.464	0.287	NaN	NaN	NaN	NaN	NaN	NaN
130	0.65	-1.396	0.982	0.49	NaN	NaN	NaN	NaN	NaN	NaN	-1.244	0.665	0.674	NaN	NaN	NaN	-1.278	0.432	0.609	-1.319	0.285	0.656	-1.365	0.106	0.572	-1.236	0.034	0.621	NaN	NaN	NaN	NaN	NaN	NaN	-1.328	0.696	0.261	-1.302	0.538	0.296	-1.291	0.464	0.287	NaN	NaN	NaN	NaN	NaN	NaN
131	0.655	-1.396	0.982	0.49	NaN	NaN	NaN	NaN	NaN	NaN	-1.244	0.665	0.674	NaN	NaN	NaN	-1.278	0.432	0.609	-1.319	0.285	0.656	-1.365	0.106	0.572	-1.236	0.034	0.621	NaN	NaN	NaN	NaN	NaN	NaN	-1.328	0.696	0.261	-1.302	0.538	0.296	-1.291	0.464	0.287	NaN	NaN	NaN	NaN	NaN	NaN
132	0.66	-1.396	0.982	0.49	NaN	NaN	NaN	NaN	NaN	NaN	-1.244	0.665	0.674	NaN	NaN	NaN	-1.278	0.432	0.61	-1.319	0.285	0.656	-1.365	0.106	0.572	-1.236	0.034	0.621	NaN	NaN	NaN	NaN	NaN	NaN	-1.328	0.696	0.261	-1.302	0.537	0.296	-1.291	0.464	0.287	NaN	NaN	NaN	NaN	NaN	NaN
133	0.665	-1.396	0.982	0.49	NaN	NaN	NaN	NaN	NaN	NaN	-1.244	0.665	0.674	NaN	NaN	NaN	-1.278	0.432	0.61	-1.319	0.285	0.656	-1.365	0.106	0.572	-1.236	0.034	0.621	NaN	NaN	NaN	NaN	NaN	NaN	-1.329	0.696	0.261	-1.302	0.537	0.296	-1.291	0.464	0.287	NaN	NaN	NaN	NaN	NaN	NaN
134	0.67	-1.396	0.982	0.49	NaN	NaN	NaN	NaN	NaN	NaN	-1.244	0.665	0.674	NaN	NaN	NaN	-1.278	0.432	0.61	-1.319	0.285	0.656	-1.365	0.106	0.572	-1.236	0.034	0.621	NaN	NaN	NaN	NaN	NaN	NaN	-1.329	0.696	0.261	-1.302	0.537	0.297	-1.291	0.464	0.287	NaN	NaN	NaN	NaN	NaN	NaN
135	0.675	-1.397	0.982	0.49	NaN	NaN	NaN	NaN	NaN	NaN	-1.245	0.665	0.674	NaN	NaN	NaN	-1.278	0.432	0.61	-1.319	0.285	0.656	-1.365	0.106	0.572	-1.236	0.034	0.621	NaN	NaN	NaN	NaN	NaN	NaN	-1.329	0.696	0.261	-1.302	0.537	0.297	-1.291	0.464	0.287	NaN	NaN	NaN	NaN	NaN	NaN
136	0.68	-1.397	0.982	0.49	NaN	NaN	NaN	NaN	NaN	NaN	-1.245	0.665	0.674	NaN	NaN	NaN	-1.278	0.432	0.61	-1.319	0.285	0.656	-1.365	0.106	0.572	-1.236	0.034	0.621	NaN	NaN	NaN	NaN	NaN	NaN	-1.329	0.696	0.261	-1.302	0.537	0.296	-1.291	0.464	0.287	NaN	NaN	NaN	NaN	NaN	NaN
137	0.685	-1.397	0.982	0.49	NaN	NaN	NaN	NaN	NaN	NaN	-1.245	0.665	0.674	NaN	NaN	NaN	-1.278	0.432	0.61	-1.319	0.285	0.656	-1.365	0.106	0.572	-1.236	0.034	0.621	NaN	NaN	NaN	NaN	NaN	NaN	-1.329	0.696	0.261	-1.302	0.538	0.296	-1.291	0.464	0.287	NaN	NaN	NaN	NaN	NaN	NaN
138	0.69	-1.397	0.982	0.49	NaN	NaN	NaN	NaN	NaN	NaN	-1.245	0.665	0.674	NaN	NaN	NaN	-1.278	0.432	0.61	-1.319	0.285	0.656	-1.365	0.106	0.572	-1.236	0.034	0.621	NaN	NaN	NaN	NaN	NaN	NaN	-1.329	0.696	0.261	-1.302	0.538	0.296	-1.291	0.464	0.287	NaN	NaN	NaN	NaN	NaN	NaN
139	0.695	-1.397	0.982	0.49	NaN	NaN	NaN	NaN	NaN	NaN	-1.245	0.665	0.674	NaN	NaN	NaN	-1.278	0.432	0.61	-1.319	0.285	0.656	-1.365	0.106	0.572	-1.236	0.034	0.621	NaN	NaN	NaN	NaN	NaN	NaN	-1.329	0.696	0.261	-1.302	0.538	0.296	-1.291	0.464	0.287	NaN	NaN	NaN	NaN	NaN	NaN
140	0.7	-1.397	0.982	0.49	NaN	NaN	NaN	NaN	NaN	NaN	-1.245	0.665	0.674	NaN	NaN	NaN	-1.278	0.432	0.61	-1.319	0.285	0.656	-1.365	0.106	0.572	-1.236	0.034	0.621	NaN	NaN	NaN	NaN	NaN	NaN	-1.329	0.696	0.261	-1.302	0.537	0.297	-1.291	0.464	0.288	NaN	NaN	NaN	NaN	NaN	NaN
141	0.705	-1.397	0.982	0.49	NaN	NaN	NaN	NaN	NaN	NaN	-1.245	0.665	0.674	NaN	NaN	NaN	-1.278	0.432	0.61	-1.319	0.285	0.656	-1.365	0.106	0.572	-1.236	0.034	0.621	NaN	NaN	NaN	NaN	NaN	NaN	-1.329	0.696	0.261	-1.302	0.537	0.297	-1.291	0.464	0.288	NaN	NaN	NaN	NaN	NaN	NaN
142	0.71	-1.397	0.982	0.49	NaN	NaN	NaN	NaN	NaN	NaN	-1.245	0.665	0.674	NaN	NaN	NaN	-1.278	0.432	0.61	-1.319	0.285	0.656	-1.365	0.106	0.572	-1.236	0.034	0.621	NaN	NaN	NaN	NaN	NaN	NaN	-1.329	0.696	0.261	-1.302	0.537	0.297	-1.291	0.464	0.288	NaN	NaN	NaN	NaN	NaN	NaN
143	0.715	-1.397	0.982	0.49	NaN	NaN	NaN	NaN	NaN	NaN	-1.245	0.665	0.674	NaN	NaN	NaN	-1.278	0.432	0.61	-1.319	0.285	0.656	-1.365	0.106	0.572	-1.236	0.034	0.621	NaN	NaN	NaN	NaN	NaN	NaN	-1.329	0.696	0.261	-1.302	0.537	0.297	-1.291	0.464	0.288	NaN	NaN	NaN	NaN	NaN	NaN
144	0.72	-1.397	0.982	0.49	NaN	NaN	NaN	NaN	NaN	NaN	-1.245	0.665	0.674	NaN	NaN	NaN	-1.278	0.432	0.61	-1.319	0.285	0.656	-1.365	0.106	0.572	-1.236	0.034	0.621	NaN	NaN	NaN	NaN	NaN	NaN	-1.329	0.696	0.261	-1.302	0.537	0.297	-1.291	0.464	0.288	NaN	NaN	NaN	NaN	NaN	NaN
145	0.725	-1.397	0.982	0.49	NaN	NaN	NaN	NaN	NaN	NaN	-1.245	0.665	0.674	NaN	NaN	NaN	-1.278	0.432	0.61	-1.319	0.285	0.656	-1.365	0.106	0.572	-1.236	0.034	0.621	NaN	NaN	NaN	NaN	NaN	NaN	-1.329	0.696	0.262	-1.302	0.537	0.297	-1.291	0.464	0.288	NaN	NaN	NaN	NaN	NaN	NaN
146	0.73	-1.397	0.982	0.49	NaN	NaN	NaN	NaN	NaN	NaN	-1.245	0.665	0.674	NaN	NaN	NaN	-1.278	0.432	0.61	-1.319	0.285	0.656	-1.365	0.106	0.572	-1.236	0.034	0.621	NaN	NaN	NaN	NaN	NaN	NaN	-1.329	0.696	0.262	-1.302	0.537	0.297	-1.291	0.464	0.288	NaN	NaN	NaN	NaN	NaN	NaN
147	0.735	-1.397	0.982	0.49	NaN	NaN	NaN	NaN	NaN	NaN	-1.245	0.665	0.674	NaN	NaN	NaN	-1.278	0.432	0.61	-1.319	0.285	0.656	-1.365	0.106	0.572	-1.236	0.034	0.621	NaN	NaN	NaN	NaN	NaN	NaN	-1.329	0.696	0.262	-1.302	0.537	0.297	-1.291	0.464	0.288	NaN	NaN	NaN	NaN	NaN	NaN
148	0.74	-1.397	0.982	0.49	NaN	NaN	NaN	NaN	NaN	NaN	-1.245	0.665	0.675	NaN	NaN	NaN	-1.278	0.432	0.61	-1.319	0.285	0.656	-1.365	0.106	0.572	-1.236	0.034	0.621	NaN	NaN	NaN	NaN	NaN	NaN	-1.329	0.696	0.262	-1.303	0.537	0.297	-1.291	0.464	0.288	NaN	NaN	NaN	NaN	NaN	NaN
149	0.745	-1.397	0.982	0.49	NaN	NaN	NaN	NaN	NaN	NaN	-1.245	0.665	0.675	NaN	NaN	NaN	-1.278	0.432	0.61	-1.32	0.285	0.656	-1.365	0.106	0.572	-1.236	0.034	0.621	NaN	NaN	NaN	NaN	NaN	NaN	-1.329	0.696	0.262	-1.303	0.537	0.297	-1.291	0.464	0.288	NaN	NaN	NaN	NaN	NaN	NaN
150	0.75	-1.397	0.982	0.49	NaN	NaN	NaN	NaN	NaN	NaN	-1.245	0.665	0.675	NaN	NaN	NaN	-1.278	0.432	0.61	-1.32	0.284	0.656	-1.365	0.106	0.572	-1.236	0.034	0.621	NaN	NaN	NaN	NaN	NaN	NaN	-1.329	0.696	0.262	-1.303	0.538	0.297	-1.291	0.464	0.288	NaN	NaN	NaN	NaN	NaN	NaN
151	0.755	-1.397	0.982	0.49	NaN	NaN	NaN	NaN	NaN	NaN	-1.245	0.665	0.675	NaN	NaN	NaN	-1.278	0.432	0.61	-1.32	0.284	0.656	-1.365	0.106	0.572	-1.236	0.034	0.621	NaN	NaN	NaN	NaN	NaN	NaN	-1.329	0.696	0.262	-1.303	0.538	0.297	-1.291	0.464	0.288	NaN	NaN	NaN	NaN	NaN	NaN
152	0.76	-1.397	0.982	0.49	NaN	NaN	NaN	NaN	NaN	NaN	-1.246	0.665	0.675	NaN	NaN	NaN	-1.278	0.432	0.61	-1.32	0.284	0.656	-1.365	0.106	0.572	-1.236	0.034	0.621	NaN	NaN	NaN	NaN	NaN	NaN	-1.329	0.696	0.262	-1.302	0.537	0.297	-1.291	0.464	0.288	NaN	NaN	NaN	NaN	NaN	NaN
153	0.765	-1.397	0.982	0.491	NaN	NaN	NaN	NaN	NaN	NaN	-1.246	0.665	0.675	NaN	NaN	NaN	-1.278	0.432	0.61	-1.32	0.284	0.656	-1.365	0.106	0.572	-1.236	0.034	0.621	NaN	NaN	NaN	NaN	NaN	NaN	-1.329	0.696	0.262	-1.302	0.537	0.297	-1.291	0.464	0.288	NaN	NaN	NaN	NaN	NaN	NaN
154	0.77	-1.397	0.982	0.491	NaN	NaN	NaN	NaN	NaN	NaN	-1.246	0.665	0.675	NaN	NaN	NaN	-1.278	0.432	0.61	-1.32	0.284	0.656	-1.365	0.106	0.572	-1.236	0.034	0.621	NaN	NaN	NaN	NaN	NaN	NaN	-1.329	0.696	0.262	-1.302	0.537	0.297	-1.291	0.464	0.288	NaN	NaN	NaN	NaN	NaN	NaN
155	0.775	-1.397	0.982	0.491	NaN	NaN	NaN	NaN	NaN	NaN	-1.246	0.665	0.675	NaN	NaN	NaN	-1.278	0.432	0.61	-1.32	0.284	0.656	-1.365	0.106	0.572	-1.236	0.034	0.621	NaN	NaN	NaN	NaN	NaN	NaN	-1.329	0.696	0.262	-1.303	0.537	0.297	-1.291	0.464	0.288	NaN	NaN	NaN	NaN	NaN	NaN
156	0.78	-1.397	0.982	0.491	NaN	NaN	NaN	NaN	NaN	NaN	-1.246	0.665	0.675	NaN	NaN	NaN	-1.278	0.432	0.61	-1.32	0.284	0.656	-1.365	0.106	0.572	-1.236	0.034	0.621	NaN	NaN	NaN	NaN	NaN	NaN	-1.329	0.695	0.262	-1.302	0.537	0.297	-1.291	0.464	0.288	NaN	NaN	NaN	NaN	NaN	NaN
157	0.785	-1.397	0.982	0.491	NaN	NaN	NaN	NaN	NaN	NaN	-1.246	0.665	0.675	NaN	NaN	NaN	-1.278	0.432	0.61	-1.32	0.284	0.656	-1.365	0.106	0.572	-1.236	0.034	0.621	NaN	NaN	NaN	NaN	NaN	NaN	-1.329	0.696	0.262	-1.302	0.537	0.297	-1.291	0.464	0.288	NaN	NaN	NaN	NaN	NaN	NaN
158	0.79	-1.397	0.982	0.491	NaN	NaN	NaN	NaN	NaN	NaN	-1.246	0.665	0.675	NaN	NaN	NaN	-1.278	0.432	0.61	-1.32	0.284	0.656	-1.365	0.106	0.572	-1.236	0.034	0.621	NaN	NaN	NaN	NaN	NaN	NaN	-1.329	0.695	0.262	-1.302	0.537	0.297	-1.291	0.464	0.288	NaN	NaN	NaN	NaN	NaN	NaN
159	0.795	-1.397	0.982	0.491	NaN	NaN	NaN	NaN	NaN	NaN	-1.246	0.665	0.675	NaN	NaN	NaN	-1.278	0.432	0.61	-1.32	0.284	0.656	-1.365	0.106	0.572	-1.236	0.034	0.621	NaN	NaN	NaN	NaN	NaN	NaN	-1.329	0.695	0.262	-1.302	0.537	0.297	-1.291	0.464	0.288	NaN	NaN	NaN	NaN	NaN	NaN
160	0.8	-1.397	0.982	0.491	NaN	NaN	NaN	NaN	NaN	NaN	-1.246	0.665	0.675	NaN	NaN	NaN	-1.278	0.432	0.61	-1.32	0.284	0.656	-1.365	0.106	0.572	-1.236	0.034	0.621	NaN	NaN	NaN	NaN	NaN	NaN	-1.329	0.696	0.262	-1.302	0.537	0.297	-1.291	0.464	0.288	NaN	NaN	NaN	NaN	NaN	NaN
161	0.805	-1.398	0.982	0.491	NaN	NaN	NaN	NaN	NaN	NaN	-1.246	0.665	0.675	NaN	NaN	NaN	-1.278	0.432	0.61	-1.32	0.284	0.656	-1.365	0.106	0.572	-1.236	0.034	0.621	NaN	NaN	NaN	NaN	NaN	NaN	-1.329	0.695	0.262	-1.302	0.537	0.297	-1.291	0.464	0.288	NaN	NaN	NaN	NaN	NaN	NaN
162	0.81	-1.398	0.982	0.491	NaN	NaN	NaN	NaN	NaN	NaN	-1.246	0.665	0.675	NaN	NaN	NaN	-1.278	0.432	0.61	-1.32	0.284	0.656	-1.365	0.106	0.572	-1.236	0.034	0.621	NaN	NaN	NaN	NaN	NaN	NaN	-1.329	0.695	0.262	-1.302	0.537	0.297	-1.291	0.464	0.288	NaN	NaN	NaN	NaN	NaN	NaN
163	0.815	-1.398	0.982	0.491	NaN	NaN	NaN	NaN	NaN	NaN	-1.246	0.665	0.675	NaN	NaN	NaN	-1.278	0.432	0.61	-1.32	0.284	0.656	-1.365	0.106	0.572	-1.236	0.034	0.621	NaN	NaN	NaN	NaN	NaN	NaN	-1.329	0.695	0.262	-1.302	0.537	0.297	-1.291	0.463	0.288	NaN	NaN	NaN	NaN	NaN	NaN
164	0.82	-1.398	0.982	0.491	NaN	NaN	NaN	NaN	NaN	NaN	-1.246	0.665	0.675	NaN	NaN	NaN	-1.278	0.432	0.61	-1.32	0.284	0.656	-1.365	0.106	0.572	-1.236	0.034	0.621	NaN	NaN	NaN	NaN	NaN	NaN	-1.33	0.695	0.262	-1.302	0.537	0.297	-1.291	0.463	0.288	NaN	NaN	NaN	NaN	NaN	NaN
165	0.825	-1.398	0.982	0.491	NaN	NaN	NaN	NaN	NaN	NaN	-1.246	0.665	0.675	NaN	NaN	NaN	-1.278	0.432	0.61	-1.32	0.284	0.656	-1.365	0.106	0.572	-1.236	0.034	0.621	NaN	NaN	NaN	NaN	NaN	NaN	-1.33	0.695	0.263	-1.302	0.537	0.297	-1.291	0.463	0.288	NaN	NaN	NaN	NaN	NaN	NaN
166	0.83	-1.398	0.982	0.491	NaN	NaN	NaN	NaN	NaN	NaN	-1.246	0.665	0.675	NaN	NaN	NaN	-1.278	0.432	0.61	-1.32	0.284	0.656	-1.365	0.106	0.572	-1.236	0.034	0.621	NaN	NaN	NaN	NaN	NaN	NaN	-1.33	0.695	0.263	-1.302	0.537	0.297	-1.291	0.463	0.288	NaN	NaN	NaN	NaN	NaN	NaN
167	0.835	-1.398	0.982	0.491	NaN	NaN	NaN	NaN	NaN	NaN	-1.246	0.665	0.675	NaN	NaN	NaN	-1.278	0.432	0.61	-1.32	0.284	0.656	-1.365	0.106	0.572	-1.236	0.034	0.621	NaN	NaN	NaN	NaN	NaN	NaN	-1.33	0.695	0.263	-1.302	0.537	0.297	-1.291	0.463	0.288	NaN	NaN	NaN	NaN	NaN	NaN
168	0.84	-1.398	0.982	0.491	NaN	NaN	NaN	NaN	NaN	NaN	-1.247	0.665	0.675	NaN	NaN	NaN	-1.278	0.432	0.61	-1.32	0.284	0.656	-1.365	0.106	0.572	-1.236	0.034	0.621	NaN	NaN	NaN	NaN	NaN	NaN	-1.33	0.695	0.263	-1.303	0.537	0.297	-1.291	0.463	0.288	NaN	NaN	NaN	NaN	NaN	NaN
169	0.845	-1.398	0.982	0.491	NaN	NaN	NaN	NaN	NaN	NaN	-1.247	0.665	0.675	NaN	NaN	NaN	-1.278	0.432	0.61	-1.32	0.284	0.656	-1.365	0.106	0.572	-1.236	0.034	0.621	NaN	NaN	NaN	NaN	NaN	NaN	-1.33	0.695	0.263	-1.303	0.537	0.297	-1.291	0.463	0.288	NaN	NaN	NaN	NaN	NaN	NaN
170	0.85	-1.399	0.982	0.491	NaN	NaN	NaN	NaN	NaN	NaN	-1.247	0.665	0.675	NaN	NaN	NaN	-1.278	0.432	0.61	-1.32	0.284	0.656	-1.365	0.106	0.572	-1.236	0.034	0.621	NaN	NaN	NaN	NaN	NaN	NaN	-1.33	0.695	0.263	-1.303	0.537	0.297	-1.291	0.463	0.288	NaN	NaN	NaN	NaN	NaN	NaN
171	0.855	-1.399	0.982	0.492	NaN	NaN	NaN	NaN	NaN	NaN	-1.247	0.665	0.675	NaN	NaN	NaN	-1.278	0.432	0.61	-1.32	0.284	0.656	-1.365	0.106	0.572	-1.236	0.034	0.621	NaN	NaN	NaN	NaN	NaN	NaN	-1.33	0.695	0.263	-1.303	0.537	0.297	-1.291	0.464	0.288	NaN	NaN	NaN	NaN	NaN	NaN
172	0.86	-1.399	0.982	0.492	NaN	NaN	NaN	NaN	NaN	NaN	-1.247	0.665	0.675	NaN	NaN	NaN	-1.278	0.432	0.61	-1.32	0.284	0.656	-1.365	0.106	0.572	-1.236	0.034	0.621	NaN	NaN	NaN	NaN	NaN	NaN	-1.33	0.695	0.263	-1.303	0.537	0.297	-1.291	0.464	0.288	NaN	NaN	NaN	NaN	NaN	NaN
173	0.865	-1.399	0.982	0.492	NaN	NaN	NaN	NaN	NaN	NaN	-1.247	0.665	0.676	NaN	NaN	NaN	-1.278	0.432	0.61	-1.32	0.284	0.656	-1.365	0.106	0.572	-1.236	0.034	0.621	NaN	NaN	NaN	NaN	NaN	NaN	-1.33	0.695	0.263	-1.303	0.537	0.297	-1.291	0.464	0.288	NaN	NaN	NaN	NaN	NaN	NaN
174	0.87	-1.399	0.982	0.492	NaN	NaN	NaN	NaN	NaN	NaN	-1.247	0.665	0.676	NaN	NaN	NaN	-1.278	0.432	0.61	-1.32	0.284	0.656	-1.365	0.106	0.572	-1.236	0.034	0.621	NaN	NaN	NaN	NaN	NaN	NaN	-1.33	0.695	0.263	-1.303	0.537	0.297	-1.291	0.464	0.288	NaN	NaN	NaN	NaN	NaN	NaN
175	0.875	-1.399	0.982	0.492	NaN	NaN	NaN	NaN	NaN	NaN	-1.247	0.665	0.676	NaN	NaN	NaN	-1.278	0.432	0.61	-1.32	0.284	0.656	-1.365	0.106	0.572	-1.236	0.034	0.621	NaN	NaN	NaN	NaN	NaN	NaN	-1.33	0.695	0.263	-1.303	0.537	0.297	-1.292	0.464	0.288	NaN	NaN	NaN	NaN	NaN	NaN
176	0.88	-1.399	0.982	0.492	NaN	NaN	NaN	NaN	NaN	NaN	-1.247	0.665	0.676	NaN	NaN	NaN	-1.279	0.432	0.61	-1.32	0.284	0.656	-1.365	0.106	0.572	-1.236	0.034	0.621	NaN	NaN	NaN	NaN	NaN	NaN	-1.33	0.695	0.263	-1.303	0.537	0.297	-1.292	0.464	0.288	NaN	NaN	NaN	NaN	NaN	NaN
177	0.885	-1.399	0.982	0.492	NaN	NaN	NaN	NaN	NaN	NaN	-1.247	0.665	0.676	NaN	NaN	NaN	-1.279	0.432	0.61	-1.32	0.284	0.656	-1.365	0.106	0.572	-1.236	0.034	0.621	NaN	NaN	NaN	NaN	NaN	NaN	-1.33	0.695	0.263	-1.303	0.537	0.298	-1.292	0.464	0.288	NaN	NaN	NaN	NaN	NaN	NaN
178	0.89	-1.399	0.982	0.492	NaN	NaN	NaN	NaN	NaN	NaN	-1.247	0.665	0.676	NaN	NaN	NaN	-1.279	0.432	0.611	-1.32	0.284	0.656	-1.365	0.106	0.572	-1.236	0.034	0.621	NaN	NaN	NaN	NaN	NaN	NaN	-1.33	0.695	0.263	-1.303	0.537	0.298	-1.292	0.464	0.289	NaN	NaN	NaN	NaN	NaN	NaN
179	0.895	-1.399	0.982	0.492	NaN	NaN	NaN	NaN	NaN	NaN	-1.247	0.665	0.676	NaN	NaN	NaN	-1.279	0.432	0.611	-1.32	0.284	0.656	-1.365	0.106	0.572	-1.236	0.034	0.621	NaN	NaN	NaN	NaN	NaN	NaN	-1.33	0.695	0.263	-1.303	0.537	0.298	-1.292	0.464	0.289	NaN	NaN	NaN	NaN	NaN	NaN
180	0.9	-1.399	0.982	0.492	NaN	NaN	NaN	NaN	NaN	NaN	-1.247	0.665	0.676	NaN	NaN	NaN	-1.279	0.432	0.611	-1.32	0.284	0.656	-1.365	0.106	0.572	-1.236	0.034	0.621	NaN	NaN	NaN	NaN	NaN	NaN	-1.33	0.695	0.263	-1.303	0.537	0.298	-1.292	0.464	0.288	NaN	NaN	NaN	NaN	NaN	NaN
181	0.905	-1.399	0.982	0.492	NaN	NaN	NaN	NaN	NaN	NaN	-1.247	0.665	0.676	NaN	NaN	NaN	-1.279	0.432	0.61	-1.32	0.284	0.656	-1.365	0.106	0.572	-1.236	0.034	0.621	NaN	NaN	NaN	NaN	NaN	NaN	-1.33	0.695	0.263	-1.303	0.537	0.298	-1.293	0.466	0.288	NaN	NaN	NaN	NaN	NaN	NaN
182	0.91	-1.399	0.982	0.492	NaN	NaN	NaN	NaN	NaN	NaN	-1.247	0.665	0.676	NaN	NaN	NaN	-1.278	0.431	0.609	-1.32	0.284	0.656	-1.365	0.106	0.572	-1.236	0.034	0.621	NaN	NaN	NaN	NaN	NaN	NaN	-1.33	0.695	0.264	-1.303	0.537	0.298	-1.293	0.466	0.288	NaN	NaN	NaN	NaN	NaN	NaN
183	0.915	-1.399	0.982	0.492	NaN	NaN	NaN	NaN	NaN	NaN	-1.247	0.665	0.676	NaN	NaN	NaN	-1.278	0.431	0.609	-1.32	0.284	0.656	-1.365	0.106	0.572	-1.236	0.034	0.621	NaN	NaN	NaN	NaN	NaN	NaN	-1.33	0.695	0.264	-1.303	0.537	0.298	-1.293	0.466	0.288	NaN	NaN	NaN	NaN	NaN	NaN
184	0.92	-1.399	0.981	0.492	NaN	NaN	NaN	NaN	NaN	NaN	-1.247	0.665	0.676	NaN	NaN	NaN	-1.278	0.431	0.609	-1.32	0.284	0.656	-1.365	0.106	0.572	-1.236	0.034	0.621	NaN	NaN	NaN	NaN	NaN	NaN	-1.33	0.695	0.264	-1.303	0.537	0.298	-1.293	0.466	0.288	NaN	NaN	NaN	NaN	NaN	NaN
185	0.925	-1.399	0.981	0.492	NaN	NaN	NaN	NaN	NaN	NaN	-1.247	0.665	0.676	NaN	NaN	NaN	-1.278	0.431	0.609	-1.32	0.284	0.656	-1.365	0.106	0.572	-1.236	0.034	0.621	NaN	NaN	NaN	NaN	NaN	NaN	-1.33	0.695	0.264	-1.303	0.537	0.298	-1.293	0.466	0.288	NaN	NaN	NaN	NaN	NaN	NaN
186	0.93	-1.399	0.981	0.493	NaN	NaN	NaN	NaN	NaN	NaN	-1.247	0.665	0.676	NaN	NaN	NaN	-1.278	0.431	0.609	-1.32	0.284	0.656	-1.365	0.106	0.572	-1.236	0.034	0.621	NaN	NaN	NaN	NaN	NaN	NaN	-1.33	0.695	0.264	-1.303	0.538	0.299	-1.294	0.466	0.288	NaN	NaN	NaN	NaN	NaN	NaN
187	0.935	-1.399	0.981	0.493	NaN	NaN	NaN	NaN	NaN	NaN	-1.247	0.665	0.676	NaN	NaN	NaN	-1.278	0.431	0.609	-1.32	0.284	0.656	-1.365	0.106	0.572	-1.236	0.034	0.621	NaN	NaN	NaN	NaN	NaN	NaN	-1.33	0.695	0.264	-1.303	0.538	0.298	-1.294	0.466	0.288	NaN	NaN	NaN	NaN	NaN	NaN
188	0.94	-1.399	0.981	0.493	NaN	NaN	NaN	NaN	NaN	NaN	-1.247	0.665	0.676	NaN	NaN	NaN	-1.278	0.431	0.61	-1.32	0.284	0.656	-1.365	0.106	0.572	-1.236	0.034	0.621	NaN	NaN	NaN	NaN	NaN	NaN	-1.33	0.695	0.264	-1.303	0.537	0.298	-1.294	0.466	0.288	NaN	NaN	NaN	NaN	NaN	NaN
189	0.945	-1.399	0.981	0.493	NaN	NaN	NaN	NaN	NaN	NaN	-1.247	0.665	0.677	NaN	NaN	NaN	-1.278	0.431	0.609	-1.32	0.284	0.657	-1.365	0.106	0.572	-1.236	0.034	0.621	NaN	NaN	NaN	NaN	NaN	NaN	-1.331	0.695	0.264	-1.303	0.537	0.299	-1.294	0.466	0.288	NaN	NaN	NaN	NaN	NaN	NaN
190	0.95	-1.399	0.981	0.493	NaN	NaN	NaN	NaN	NaN	NaN	-1.247	0.665	0.677	NaN	NaN	NaN	-1.278	0.431	0.609	-1.32	0.284	0.657	-1.365	0.106	0.572	-1.236	0.034	0.621	NaN	NaN	NaN	NaN	NaN	NaN	-1.331	0.695	0.264	-1.303	0.537	0.298	-1.294	0.466	0.288	NaN	NaN	NaN	NaN	NaN	NaN
191	0.955	-1.4	0.981	0.493	NaN	NaN	NaN	NaN	NaN	NaN	-1.247	0.665	0.677	NaN	NaN	NaN	-1.279	0.432	0.611	-1.32	0.284	0.657	-1.365	0.106	0.572	-1.236	0.034	0.621	NaN	NaN	NaN	NaN	NaN	NaN	-1.331	0.695	0.265	-1.303	0.538	0.299	-1.294	0.466	0.288	NaN	NaN	NaN	NaN	NaN	NaN
192	0.96	-1.4	0.981	0.493	NaN	NaN	NaN	NaN	NaN	NaN	-1.247	0.664	0.677	NaN	NaN	NaN	-1.279	0.432	0.611	-1.32	0.284	0.657	-1.365	0.106	0.572	-1.236	0.034	0.621	NaN	NaN	NaN	NaN	NaN	NaN	-1.331	0.695	0.265	-1.303	0.538	0.299	-1.294	0.466	0.288	NaN	NaN	NaN	NaN	NaN	NaN
193	0.965	-1.4	0.981	0.494	NaN	NaN	NaN	NaN	NaN	NaN	-1.247	0.664	0.677	NaN	NaN	NaN	-1.279	0.432	0.611	-1.32	0.284	0.657	-1.365	0.106	0.572	-1.236	0.034	0.621	NaN	NaN	NaN	NaN	NaN	NaN	-1.331	0.696	0.265	-1.303	0.538	0.299	-1.294	0.466	0.288	NaN	NaN	NaN	NaN	NaN	NaN
194	0.97	-1.4	0.981	0.494	NaN	NaN	NaN	NaN	NaN	NaN	-1.247	0.664	0.677	NaN	NaN	NaN	-1.278	0.432	0.612	-1.32	0.284	0.657	-1.365	0.106	0.572	-1.236	0.034	0.621	NaN	NaN	NaN	NaN	NaN	NaN	-1.331	0.696	0.265	-1.304	0.538	0.299	-1.294	0.466	0.288	NaN	NaN	NaN	NaN	NaN	NaN
195	0.975	-1.4	0.981	0.494	NaN	NaN	NaN	NaN	NaN	NaN	-1.247	0.664	0.677	NaN	NaN	NaN	-1.278	0.432	0.612	-1.32	0.284	0.657	-1.365	0.106	0.572	-1.236	0.034	0.621	NaN	NaN	NaN	NaN	NaN	NaN	-1.331	0.696	0.265	-1.304	0.538	0.3	-1.294	0.466	0.288	NaN	NaN	NaN	NaN	NaN	NaN
196	0.98	-1.4	0.981	0.494	NaN	NaN	NaN	NaN	NaN	NaN	-1.247	0.664	0.677	NaN	NaN	NaN	-1.278	0.431	0.612	-1.32	0.284	0.657	-1.365	0.106	0.572	-1.236	0.034	0.621	NaN	NaN	NaN	NaN	NaN	NaN	-1.331	0.696	0.265	-1.304	0.538	0.3	-1.294	0.466	0.289	NaN	NaN	NaN	NaN	NaN	NaN
197	0.985	-1.4	0.981	0.494	NaN	NaN	NaN	NaN	NaN	NaN	-1.247	0.664	0.677	NaN	NaN	NaN	-1.278	0.431	0.612	-1.319	0.284	0.657	-1.365	0.106	0.572	-1.236	0.034	0.621	NaN	NaN	NaN	NaN	NaN	NaN	-1.331	0.695	0.265	-1.304	0.538	0.3	-1.294	0.466	0.289	NaN	NaN	NaN	NaN	NaN	NaN
198	0.99	-1.4	0.981	0.494	NaN	NaN	NaN	NaN	NaN	NaN	-1.247	0.664	0.677	NaN	NaN	NaN	-1.278	0.431	0.612	-1.319	0.284	0.657	-1.365	0.106	0.572	-1.236	0.034	0.621	NaN	NaN	NaN	NaN	NaN	NaN	-1.331	0.695	0.265	-1.304	0.538	0.3	-1.294	0.466	0.289	NaN	NaN	NaN	NaN	NaN	NaN
199	0.995	-1.4	0.981	0.494	NaN	NaN	NaN	NaN	NaN	NaN	-1.247	0.664	0.677	NaN	NaN	NaN	-1.278	0.431	0.612	-1.319	0.284	0.657	-1.365	0.106	0.572	-1.236	0.034	0.621	NaN	NaN	NaN	NaN	NaN	NaN	-1.331	0.695	0.265	-1.304	0.538	0.3	-1.294	0.466	0.289	NaN	NaN	NaN	NaN	NaN	NaN
200	1	-1.4	0.981	0.494	NaN	NaN	NaN	NaN	NaN	NaN	-1.247	0.664	0.677	NaN	NaN	NaN	-1.278	0.431	0.612	-1.319	0.284	0.657	-1.365	0.106	0.572	-1.236	0.034	0.621	NaN	NaN	NaN	NaN	NaN	NaN	-1.331	0.695	0.265	-1.304	0.538	0.3	-1.294	0.466	0.289	NaN	NaN	NaN	NaN	NaN	NaN
201	1.005	-1.4	0.981	0.494	NaN	NaN	NaN	NaN	NaN	NaN	-1.247	0.664	0.677	NaN	NaN	NaN	-1.278	0.431	0.612	-1.319	0.284	0.657	-1.365	0.106	0.572	-1.236	0.034	0.621	NaN	NaN	NaN	NaN	NaN	NaN	-1.331	0.695	0.266	-1.304	0.538	0.3	-1.294	0.466	0.289	NaN	NaN	NaN	NaN	NaN	NaN
202	1.01	-1.4	0.981	0.495	NaN	NaN	NaN	NaN	NaN	NaN	-1.247	0.664	0.678	NaN	NaN	NaN	-1.278	0.431	0.612	-1.319	0.284	0.657	-1.365	0.106	0.572	-1.236	0.034	0.621	NaN	NaN	NaN	NaN	NaN	NaN	-1.331	0.695	0.266	-1.304	0.538	0.3	-1.294	0.466	0.289	NaN	NaN	NaN	NaN	NaN	NaN
203	1.015	-1.4	0.98	0.495	NaN	NaN	NaN	NaN	NaN	NaN	-1.247	0.664	0.678	NaN	NaN	NaN	-1.278	0.431	0.612	-1.319	0.283	0.657	-1.365	0.106	0.572	-1.236	0.034	0.621	NaN	NaN	NaN	NaN	NaN	NaN	-1.331	0.695	0.266	-1.304	0.538	0.3	-1.294	0.466	0.289	NaN	NaN	NaN	NaN	NaN	NaN
204	1.02	-1.4	0.98	0.495	NaN	NaN	NaN	NaN	NaN	NaN	-1.247	0.664	0.678	NaN	NaN	NaN	-1.278	0.431	0.612	-1.319	0.283	0.657	-1.365	0.106	0.572	-1.236	0.034	0.621	NaN	NaN	NaN	NaN	NaN	NaN	-1.331	0.695	0.266	-1.304	0.538	0.3	-1.294	0.466	0.289	NaN	NaN	NaN	NaN	NaN	NaN
205	1.025	-1.4	0.98	0.495	NaN	NaN	NaN	NaN	NaN	NaN	-1.247	0.664	0.678	NaN	NaN	NaN	-1.278	0.431	0.612	-1.319	0.283	0.657	-1.365	0.106	0.572	-1.236	0.034	0.621	NaN	NaN	NaN	NaN	NaN	NaN	-1.331	0.695	0.266	-1.305	0.538	0.3	-1.294	0.466	0.289	NaN	NaN	NaN	NaN	NaN	NaN
206	1.03	-1.4	0.98	0.495	NaN	NaN	NaN	NaN	NaN	NaN	-1.246	0.664	0.678	NaN	NaN	NaN	-1.278	0.431	0.612	-1.319	0.283	0.657	-1.365	0.106	0.572	-1.236	0.034	0.621	NaN	NaN	NaN	NaN	NaN	NaN	-1.331	0.695	0.266	-1.305	0.538	0.3	-1.294	0.466	0.289	NaN	NaN	NaN	NaN	NaN	NaN
207	1.035	-1.4	0.98	0.495	NaN	NaN	NaN	NaN	NaN	NaN	-1.246	0.664	0.678	NaN	NaN	NaN	-1.278	0.431	0.612	-1.319	0.283	0.657	-1.365	0.106	0.572	-1.236	0.034	0.621	NaN	NaN	NaN	NaN	NaN	NaN	-1.331	0.695	0.266	-1.305	0.538	0.3	-1.295	0.466	0.289	NaN	NaN	NaN	NaN	NaN	NaN
208	1.04	-1.401	0.98	0.495	NaN	NaN	NaN	NaN	NaN	NaN	-1.246	0.664	0.678	NaN	NaN	NaN	-1.278	0.431	0.612	-1.319	0.283	0.657	-1.365	0.106	0.572	-1.236	0.034	0.621	NaN	NaN	NaN	NaN	NaN	NaN	-1.331	0.695	0.266	-1.305	0.538	0.3	-1.295	0.466	0.289	NaN	NaN	NaN	NaN	NaN	NaN
209	1.045	-1.401	0.98	0.495	NaN	NaN	NaN	NaN	NaN	NaN	-1.246	0.664	0.678	NaN	NaN	NaN	-1.278	0.431	0.612	-1.319	0.283	0.657	-1.365	0.106	0.572	-1.236	0.034	0.621	NaN	NaN	NaN	NaN	NaN	NaN	-1.331	0.695	0.266	-1.305	0.538	0.3	-1.295	0.466	0.289	NaN	NaN	NaN	NaN	NaN	NaN
210	1.05	-1.401	0.98	0.495	NaN	NaN	NaN	NaN	NaN	NaN	-1.246	0.664	0.678	NaN	NaN	NaN	-1.278	0.431	0.612	-1.319	0.283	0.657	-1.365	0.106	0.572	-1.236	0.034	0.621	NaN	NaN	NaN	NaN	NaN	NaN	-1.331	0.695	0.266	-1.305	0.538	0.301	-1.295	0.466	0.289	NaN	NaN	NaN	NaN	NaN	NaN
211	1.055	-1.401	0.98	0.496	NaN	NaN	NaN	NaN	NaN	NaN	-1.246	0.664	0.678	NaN	NaN	NaN	-1.278	0.431	0.612	-1.318	0.283	0.657	-1.365	0.106	0.572	-1.236	0.034	0.621	NaN	NaN	NaN	NaN	NaN	NaN	-1.332	0.695	0.266	-1.305	0.538	0.301	-1.295	0.466	0.289	NaN	NaN	NaN	NaN	NaN	NaN
212	1.06	-1.401	0.98	0.496	NaN	NaN	NaN	NaN	NaN	NaN	-1.246	0.664	0.679	NaN	NaN	NaN	-1.278	0.431	0.612	-1.318	0.283	0.657	-1.365	0.106	0.572	-1.236	0.034	0.621	NaN	NaN	NaN	NaN	NaN	NaN	-1.332	0.695	0.267	-1.305	0.538	0.301	-1.295	0.466	0.289	NaN	NaN	NaN	NaN	NaN	NaN
213	1.065	-1.401	0.98	0.496	NaN	NaN	NaN	NaN	NaN	NaN	-1.246	0.664	0.679	NaN	NaN	NaN	-1.278	0.431	0.611	-1.318	0.283	0.657	-1.365	0.106	0.572	-1.236	0.034	0.621	NaN	NaN	NaN	NaN	NaN	NaN	-1.332	0.695	0.267	-1.305	0.538	0.301	-1.295	0.466	0.289	NaN	NaN	NaN	NaN	NaN	NaN
214	1.07	-1.401	0.98	0.496	NaN	NaN	NaN	NaN	NaN	NaN	-1.246	0.664	0.679	NaN	NaN	NaN	-1.278	0.431	0.612	-1.318	0.283	0.657	-1.365	0.106	0.572	-1.236	0.034	0.621	NaN	NaN	NaN	NaN	NaN	NaN	-1.332	0.695	0.267	-1.305	0.539	0.301	-1.295	0.466	0.289	NaN	NaN	NaN	NaN	NaN	NaN
215	1.075	-1.401	0.98	0.496	NaN	NaN	NaN	NaN	NaN	NaN	-1.246	0.664	0.679	NaN	NaN	NaN	-1.277	0.431	0.612	-1.318	0.283	0.657	-1.365	0.106	0.572	-1.236	0.034	0.621	NaN	NaN	NaN	NaN	NaN	NaN	-1.332	0.695	0.267	-1.305	0.539	0.301	-1.295	0.466	0.29	NaN	NaN	NaN	NaN	NaN	NaN
216	1.08	-1.401	0.98	0.496	NaN	NaN	NaN	NaN	NaN	NaN	-1.246	0.664	0.679	NaN	NaN	NaN	-1.277	0.431	0.612	-1.318	0.283	0.657	-1.365	0.106	0.572	-1.236	0.034	0.621	NaN	NaN	NaN	NaN	NaN	NaN	-1.332	0.696	0.267	-1.305	0.539	0.301	-1.295	0.466	0.29	NaN	NaN	NaN	NaN	NaN	NaN
217	1.085	-1.401	0.98	0.497	NaN	NaN	NaN	NaN	NaN	NaN	-1.247	0.664	0.679	NaN	NaN	NaN	-1.277	0.431	0.612	-1.318	0.283	0.657	-1.365	0.106	0.572	-1.236	0.034	0.621	NaN	NaN	NaN	NaN	NaN	NaN	-1.332	0.696	0.267	-1.305	0.539	0.301	-1.295	0.466	0.29	NaN	NaN	NaN	NaN	NaN	NaN
218	1.09	-1.402	0.98	0.497	NaN	NaN	NaN	NaN	NaN	NaN	-1.247	0.664	0.679	NaN	NaN	NaN	-1.277	0.431	0.612	-1.318	0.283	0.657	-1.365	0.106	0.572	-1.236	0.034	0.621	NaN	NaN	NaN	NaN	NaN	NaN	-1.332	0.696	0.267	-1.306	0.539	0.301	-1.295	0.466	0.29	NaN	NaN	NaN	NaN	NaN	NaN
219	1.095	-1.402	0.98	0.497	NaN	NaN	NaN	NaN	NaN	NaN	-1.247	0.664	0.679	NaN	NaN	NaN	-1.277	0.431	0.612	-1.318	0.283	0.657	-1.365	0.106	0.572	-1.236	0.034	0.621	NaN	NaN	NaN	NaN	NaN	NaN	-1.332	0.696	0.268	-1.306	0.539	0.301	-1.295	0.466	0.29	NaN	NaN	NaN	NaN	NaN	NaN
220	1.1	-1.402	0.98	0.497	NaN	NaN	NaN	NaN	NaN	NaN	-1.247	0.664	0.679	NaN	NaN	NaN	-1.277	0.431	0.612	-1.318	0.283	0.657	-1.365	0.106	0.572	-1.236	0.034	0.621	NaN	NaN	NaN	NaN	NaN	NaN	-1.332	0.696	0.268	-1.306	0.539	0.301	-1.295	0.466	0.29	NaN	NaN	NaN	NaN	NaN	NaN
221	1.105	-1.402	0.98	0.497	NaN	NaN	NaN	NaN	NaN	NaN	-1.247	0.664	0.679	NaN	NaN	NaN	-1.277	0.431	0.612	-1.318	0.283	0.657	-1.365	0.106	0.572	-1.236	0.034	0.621	NaN	NaN	NaN	NaN	NaN	NaN	-1.332	0.696	0.268	-1.306	0.539	0.301	-1.295	0.466	0.29	NaN	NaN	NaN	NaN	NaN	NaN
222	1.11	-1.402	0.98	0.498	NaN	NaN	NaN	NaN	NaN	NaN	-1.246	0.663	0.679	NaN	NaN	NaN	-1.277	0.431	0.612	-1.318	0.283	0.657	-1.365	0.106	0.572	-1.236	0.034	0.621	NaN	NaN	NaN	NaN	NaN	NaN	-1.332	0.696	0.268	-1.306	0.539	0.301	-1.295	0.466	0.29	NaN	NaN	NaN	NaN	NaN	NaN
223	1.115	-1.402	0.98	0.498	NaN	NaN	NaN	NaN	NaN	NaN	-1.246	0.663	0.679	NaN	NaN	NaN	-1.277	0.431	0.612	-1.318	0.282	0.657	-1.365	0.106	0.572	-1.236	0.034	0.621	NaN	NaN	NaN	NaN	NaN	NaN	-1.332	0.696	0.268	-1.306	0.539	0.301	-1.295	0.466	0.29	NaN	NaN	NaN	NaN	NaN	NaN
224	1.12	-1.402	0.98	0.498	NaN	NaN	NaN	NaN	NaN	NaN	-1.246	0.663	0.68	NaN	NaN	NaN	-1.277	0.431	0.612	-1.318	0.282	0.657	-1.365	0.106	0.572	-1.236	0.034	0.621	NaN	NaN	NaN	NaN	NaN	NaN	-1.332	0.695	0.268	-1.306	0.539	0.301	-1.295	0.466	0.29	NaN	NaN	NaN	NaN	NaN	NaN
225	1.125	-1.402	0.98	0.498	NaN	NaN	NaN	NaN	NaN	NaN	-1.246	0.663	0.68	NaN	NaN	NaN	-1.276	0.431	0.612	-1.317	0.282	0.657	-1.365	0.106	0.572	-1.236	0.034	0.621	NaN	NaN	NaN	NaN	NaN	NaN	-1.332	0.695	0.268	-1.306	0.539	0.301	-1.295	0.466	0.29	NaN	NaN	NaN	NaN	NaN	NaN
226	1.13	-1.402	0.98	0.498	NaN	NaN	NaN	NaN	NaN	NaN	-1.246	0.663	0.68	NaN	NaN	NaN	-1.276	0.431	0.613	-1.317	0.282	0.657	-1.365	0.106	0.572	-1.236	0.034	0.621	NaN	NaN	NaN	NaN	NaN	NaN	-1.332	0.695	0.269	-1.306	0.539	0.301	-1.295	0.466	0.29	NaN	NaN	NaN	NaN	NaN	NaN
227	1.135	-1.402	0.98	0.498	NaN	NaN	NaN	NaN	NaN	NaN	-1.246	0.663	0.68	NaN	NaN	NaN	-1.276	0.431	0.613	-1.317	0.282	0.657	-1.365	0.106	0.572	-1.236	0.034	0.621	NaN	NaN	NaN	NaN	NaN	NaN	-1.332	0.695	0.269	-1.306	0.539	0.301	-1.295	0.466	0.29	NaN	NaN	NaN	NaN	NaN	NaN
228	1.14	-1.402	0.98	0.498	NaN	NaN	NaN	NaN	NaN	NaN	-1.246	0.663	0.681	NaN	NaN	NaN	-1.276	0.431	0.613	-1.317	0.282	0.657	-1.365	0.106	0.572	-1.236	0.034	0.621	NaN	NaN	NaN	NaN	NaN	NaN	-1.332	0.695	0.269	-1.306	0.539	0.301	-1.295	0.466	0.29	NaN	NaN	NaN	NaN	NaN	NaN
229	1.145	-1.402	0.98	0.499	NaN	NaN	NaN	NaN	NaN	NaN	-1.246	0.663	0.681	NaN	NaN	NaN	-1.276	0.431	0.613	-1.317	0.282	0.657	-1.365	0.106	0.572	-1.236	0.034	0.621	NaN	NaN	NaN	NaN	NaN	NaN	-1.332	0.695	0.269	-1.306	0.539	0.301	-1.295	0.466	0.29	NaN	NaN	NaN	NaN	NaN	NaN
230	1.15	-1.402	0.98	0.499	NaN	NaN	NaN	NaN	NaN	NaN	-1.246	0.663	0.681	NaN	NaN	NaN	-1.276	0.43	0.613	-1.317	0.282	0.657	-1.365	0.106	0.572	-1.236	0.034	0.621	NaN	NaN	NaN	NaN	NaN	NaN	-1.332	0.695	0.269	-1.306	0.539	0.301	-1.295	0.466	0.29	NaN	NaN	NaN	NaN	NaN	NaN
231	1.155	-1.402	0.979	0.499	NaN	NaN	NaN	NaN	NaN	NaN	-1.246	0.663	0.681	NaN	NaN	NaN	-1.276	0.43	0.613	-1.317	0.282	0.657	-1.365	0.106	0.572	-1.236	0.034	0.621	NaN	NaN	NaN	NaN	NaN	NaN	-1.331	0.695	0.27	-1.306	0.539	0.301	-1.295	0.466	0.29	NaN	NaN	NaN	NaN	NaN	NaN
232	1.16	-1.403	0.979	0.5	NaN	NaN	NaN	NaN	NaN	NaN	-1.246	0.663	0.681	NaN	NaN	NaN	-1.276	0.43	0.613	-1.317	0.282	0.657	-1.365	0.106	0.572	-1.236	0.035	0.62	NaN	NaN	NaN	NaN	NaN	NaN	-1.331	0.695	0.27	-1.306	0.539	0.301	-1.294	0.466	0.291	NaN	NaN	NaN	NaN	NaN	NaN
233	1.165	-1.403	0.979	0.5	NaN	NaN	NaN	NaN	NaN	NaN	-1.246	0.663	0.681	NaN	NaN	NaN	-1.276	0.43	0.613	-1.317	0.282	0.657	-1.365	0.106	0.572	-1.236	0.035	0.62	NaN	NaN	NaN	NaN	NaN	NaN	-1.331	0.695	0.27	-1.306	0.539	0.302	-1.293	0.464	0.293	NaN	NaN	NaN	NaN	NaN	NaN
234	1.17	-1.403	0.979	0.5	NaN	NaN	NaN	NaN	NaN	NaN	-1.246	0.662	0.681	NaN	NaN	NaN	-1.276	0.431	0.613	-1.317	0.281	0.657	-1.365	0.106	0.572	-1.236	0.034	0.62	NaN	NaN	NaN	NaN	NaN	NaN	-1.331	0.695	0.27	-1.306	0.539	0.302	-1.292	0.464	0.293	NaN	NaN	NaN	NaN	NaN	NaN
235	1.175	-1.403	0.979	0.5	NaN	NaN	NaN	NaN	NaN	NaN	-1.246	0.662	0.681	NaN	NaN	NaN	-1.276	0.43	0.613	-1.317	0.281	0.657	-1.365	0.106	0.572	-1.236	0.035	0.62	NaN	NaN	NaN	NaN	NaN	NaN	-1.331	0.695	0.27	-1.306	0.539	0.302	-1.292	0.464	0.293	NaN	NaN	NaN	NaN	NaN	NaN
236	1.18	-1.403	0.979	0.501	NaN	NaN	NaN	NaN	NaN	NaN	-1.246	0.662	0.682	NaN	NaN	NaN	-1.276	0.43	0.613	-1.316	0.281	0.657	-1.365	0.106	0.572	-1.236	0.035	0.62	NaN	NaN	NaN	NaN	NaN	NaN	-1.331	0.695	0.271	-1.306	0.539	0.302	-1.292	0.464	0.293	NaN	NaN	NaN	NaN	NaN	NaN
237	1.185	-1.403	0.979	0.501	NaN	NaN	NaN	NaN	NaN	NaN	-1.245	0.662	0.682	NaN	NaN	NaN	-1.276	0.43	0.613	-1.316	0.28	0.657	-1.365	0.106	0.572	-1.236	0.035	0.62	NaN	NaN	NaN	NaN	NaN	NaN	-1.331	0.695	0.271	-1.305	0.539	0.303	-1.292	0.464	0.293	NaN	NaN	NaN	NaN	NaN	NaN
238	1.19	-1.403	0.979	0.501	NaN	NaN	NaN	NaN	NaN	NaN	-1.245	0.662	0.682	NaN	NaN	NaN	-1.276	0.43	0.613	-1.315	0.279	0.656	-1.365	0.106	0.572	-1.236	0.035	0.62	NaN	NaN	NaN	NaN	NaN	NaN	-1.331	0.695	0.271	-1.305	0.538	0.303	-1.292	0.463	0.294	NaN	NaN	NaN	NaN	NaN	NaN
239	1.195	-1.403	0.979	0.501	NaN	NaN	NaN	NaN	NaN	NaN	-1.245	0.662	0.682	NaN	NaN	NaN	-1.275	0.43	0.613	-1.315	0.28	0.657	-1.365	0.106	0.572	-1.236	0.034	0.62	NaN	NaN	NaN	NaN	NaN	NaN	-1.331	0.695	0.271	-1.305	0.538	0.303	-1.292	0.463	0.294	NaN	NaN	NaN	NaN	NaN	NaN
240	1.2	-1.403	0.979	0.501	NaN	NaN	NaN	NaN	NaN	NaN	-1.246	0.662	0.682	NaN	NaN	NaN	-1.275	0.43	0.613	-1.315	0.279	0.657	-1.365	0.106	0.572	-1.236	0.035	0.62	NaN	NaN	NaN	NaN	NaN	NaN	-1.331	0.695	0.271	-1.304	0.538	0.304	-1.292	0.464	0.294	NaN	NaN	NaN	NaN	NaN	NaN
241	1.205	-1.403	0.979	0.502	NaN	NaN	NaN	NaN	NaN	NaN	-1.245	0.662	0.682	NaN	NaN	NaN	-1.275	0.43	0.614	-1.315	0.28	0.657	-1.365	0.106	0.572	-1.236	0.035	0.62	NaN	NaN	NaN	NaN	NaN	NaN	-1.331	0.695	0.271	-1.304	0.538	0.304	-1.292	0.464	0.294	NaN	NaN	NaN	NaN	NaN	NaN
242	1.21	-1.403	0.978	0.502	NaN	NaN	NaN	NaN	NaN	NaN	-1.245	0.662	0.683	NaN	NaN	NaN	-1.275	0.429	0.614	-1.315	0.279	0.657	-1.365	0.106	0.572	-1.236	0.035	0.62	NaN	NaN	NaN	NaN	NaN	NaN	-1.331	0.695	0.272	-1.304	0.538	0.305	-1.292	0.464	0.294	NaN	NaN	NaN	NaN	NaN	NaN
243	1.215	-1.403	0.978	0.503	NaN	NaN	NaN	NaN	NaN	NaN	-1.245	0.662	0.683	NaN	NaN	NaN	-1.274	0.429	0.614	-1.315	0.279	0.657	-1.365	0.106	0.572	-1.236	0.035	0.62	NaN	NaN	NaN	NaN	NaN	NaN	-1.331	0.695	0.272	-1.304	0.537	0.305	-1.292	0.464	0.294	NaN	NaN	NaN	NaN	NaN	NaN
244	1.22	-1.403	0.978	0.503	NaN	NaN	NaN	NaN	NaN	NaN	-1.245	0.661	0.683	NaN	NaN	NaN	-1.274	0.429	0.615	-1.314	0.278	0.657	-1.365	0.106	0.573	-1.236	0.035	0.62	NaN	NaN	NaN	NaN	NaN	NaN	-1.331	0.695	0.272	-1.303	0.537	0.305	-1.292	0.464	0.294	NaN	NaN	NaN	NaN	NaN	NaN
245	1.225	-1.403	0.978	0.503	NaN	NaN	NaN	NaN	NaN	NaN	-1.245	0.661	0.683	NaN	NaN	NaN	-1.274	0.429	0.615	-1.315	0.279	0.657	-1.365	0.106	0.573	-1.236	0.035	0.62	NaN	NaN	NaN	NaN	NaN	NaN	-1.331	0.695	0.273	-1.303	0.537	0.305	-1.292	0.464	0.294	NaN	NaN	NaN	NaN	NaN	NaN
246	1.23	-1.403	0.978	0.504	NaN	NaN	NaN	NaN	NaN	NaN	-1.245	0.661	0.684	NaN	NaN	NaN	-1.274	0.429	0.614	-1.314	0.277	0.657	-1.364	0.106	0.573	-1.236	0.035	0.62	NaN	NaN	NaN	NaN	NaN	NaN	-1.331	0.695	0.273	-1.303	0.537	0.305	-1.292	0.464	0.294	NaN	NaN	NaN	NaN	NaN	NaN
247	1.235	-1.403	0.978	0.504	NaN	NaN	NaN	NaN	NaN	NaN	-1.245	0.661	0.684	NaN	NaN	NaN	-1.274	0.428	0.614	-1.314	0.278	0.657	-1.364	0.106	0.573	-1.236	0.035	0.62	NaN	NaN	NaN	NaN	NaN	NaN	-1.331	0.695	0.273	-1.303	0.537	0.305	-1.292	0.464	0.295	NaN	NaN	NaN	NaN	NaN	NaN
248	1.24	-1.403	0.978	0.504	NaN	NaN	NaN	NaN	NaN	NaN	-1.245	0.661	0.684	NaN	NaN	NaN	-1.274	0.429	0.615	-1.315	0.28	0.658	-1.364	0.106	0.573	-1.236	0.034	0.621	NaN	NaN	NaN	NaN	NaN	NaN	-1.331	0.695	0.273	-1.303	0.537	0.305	-1.291	0.464	0.295	NaN	NaN	NaN	NaN	NaN	NaN
249	1.245	-1.403	0.978	0.505	NaN	NaN	NaN	NaN	NaN	NaN	-1.245	0.661	0.684	NaN	NaN	NaN	-1.274	0.429	0.615	-1.315	0.28	0.658	-1.364	0.106	0.573	-1.236	0.034	0.621	NaN	NaN	NaN	NaN	NaN	NaN	-1.33	0.695	0.273	-1.303	0.537	0.305	-1.291	0.464	0.295	NaN	NaN	NaN	NaN	NaN	NaN
250	1.25	-1.403	0.978	0.505	NaN	NaN	NaN	NaN	NaN	NaN	-1.245	0.661	0.684	NaN	NaN	NaN	-1.274	0.429	0.615	-1.315	0.28	0.658	-1.364	0.106	0.573	-1.236	0.034	0.621	NaN	NaN	NaN	NaN	NaN	NaN	-1.33	0.695	0.274	-1.303	0.537	0.305	-1.291	0.464	0.295	NaN	NaN	NaN	NaN	NaN	NaN
251	1.255	-1.403	0.978	0.505	NaN	NaN	NaN	NaN	NaN	NaN	-1.244	0.661	0.685	NaN	NaN	NaN	-1.274	0.429	0.615	-1.315	0.281	0.659	-1.364	0.106	0.573	-1.236	0.035	0.62	NaN	NaN	NaN	NaN	NaN	NaN	-1.33	0.695	0.274	-1.303	0.537	0.305	-1.291	0.464	0.295	NaN	NaN	NaN	NaN	NaN	NaN
252	1.26	-1.403	0.978	0.505	NaN	NaN	NaN	NaN	NaN	NaN	-1.244	0.661	0.685	NaN	NaN	NaN	-1.274	0.429	0.615	-1.315	0.281	0.659	-1.364	0.106	0.573	-1.236	0.035	0.62	NaN	NaN	NaN	NaN	NaN	NaN	-1.33	0.695	0.274	-1.303	0.537	0.306	-1.29	0.464	0.296	NaN	NaN	NaN	NaN	NaN	NaN
253	1.265	-1.403	0.978	0.506	NaN	NaN	NaN	NaN	NaN	NaN	-1.244	0.661	0.685	NaN	NaN	NaN	-1.274	0.429	0.616	-1.315	0.28	0.659	-1.364	0.105	0.573	-1.236	0.035	0.62	NaN	NaN	NaN	NaN	NaN	NaN	-1.33	0.695	0.275	-1.302	0.537	0.306	-1.29	0.464	0.296	NaN	NaN	NaN	NaN	NaN	NaN
254	1.27	-1.403	0.978	0.506	NaN	NaN	NaN	NaN	NaN	NaN	-1.244	0.661	0.685	NaN	NaN	NaN	-1.274	0.429	0.616	-1.315	0.28	0.659	-1.364	0.105	0.573	-1.236	0.035	0.62	NaN	NaN	NaN	NaN	NaN	NaN	-1.33	0.695	0.275	-1.302	0.537	0.306	-1.29	0.464	0.296	NaN	NaN	NaN	NaN	NaN	NaN
255	1.275	-1.403	0.978	0.507	NaN	NaN	NaN	NaN	NaN	NaN	-1.244	0.661	0.686	NaN	NaN	NaN	-1.274	0.429	0.616	-1.315	0.28	0.659	-1.364	0.105	0.573	-1.236	0.035	0.62	NaN	NaN	NaN	NaN	NaN	NaN	-1.33	0.695	0.275	-1.302	0.538	0.307	-1.29	0.464	0.296	NaN	NaN	NaN	NaN	NaN	NaN
256	1.28	-1.403	0.977	0.507	NaN	NaN	NaN	NaN	NaN	NaN	-1.244	0.661	0.686	NaN	NaN	NaN	-1.273	0.429	0.616	-1.315	0.28	0.659	-1.364	0.105	0.573	-1.236	0.035	0.62	NaN	NaN	NaN	NaN	NaN	NaN	-1.33	0.695	0.275	-1.302	0.538	0.307	-1.29	0.464	0.296	NaN	NaN	NaN	NaN	NaN	NaN
257	1.285	-1.403	0.977	0.508	NaN	NaN	NaN	NaN	NaN	NaN	-1.244	0.661	0.686	NaN	NaN	NaN	-1.273	0.428	0.616	-1.315	0.28	0.659	-1.364	0.105	0.573	-1.236	0.035	0.62	NaN	NaN	NaN	NaN	NaN	NaN	-1.33	0.695	0.276	-1.302	0.539	0.308	-1.291	0.466	0.295	NaN	NaN	NaN	NaN	NaN	NaN
258	1.29	-1.403	0.977	0.508	NaN	NaN	NaN	NaN	NaN	NaN	-1.244	0.66	0.686	NaN	NaN	NaN	-1.273	0.428	0.616	-1.315	0.28	0.659	-1.364	0.105	0.573	-1.236	0.035	0.62	NaN	NaN	NaN	NaN	NaN	NaN	-1.33	0.695	0.276	-1.302	0.539	0.308	-1.291	0.467	0.295	NaN	NaN	NaN	NaN	NaN	NaN
259	1.295	-1.403	0.977	0.509	NaN	NaN	NaN	NaN	NaN	NaN	-1.244	0.66	0.687	NaN	NaN	NaN	-1.273	0.428	0.616	-1.315	0.28	0.659	-1.364	0.105	0.573	-1.236	0.035	0.62	NaN	NaN	NaN	NaN	NaN	NaN	-1.329	0.695	0.276	-1.301	0.539	0.308	-1.291	0.467	0.295	NaN	NaN	NaN	NaN	NaN	NaN
260	1.3	-1.403	0.978	0.509	NaN	NaN	NaN	NaN	NaN	NaN	-1.244	0.66	0.687	NaN	NaN	NaN	-1.272	0.428	0.616	-1.315	0.28	0.659	-1.364	0.105	0.573	-1.236	0.035	0.62	NaN	NaN	NaN	NaN	NaN	NaN	-1.329	0.695	0.276	-1.301	0.539	0.308	-1.291	0.467	0.296	NaN	NaN	NaN	NaN	NaN	NaN
261	1.305	-1.404	0.978	0.509	NaN	NaN	NaN	NaN	NaN	NaN	-1.244	0.66	0.687	NaN	NaN	NaN	-1.272	0.428	0.616	-1.314	0.28	0.659	-1.364	0.105	0.573	-1.236	0.035	0.62	NaN	NaN	NaN	NaN	NaN	NaN	-1.329	0.695	0.277	-1.301	0.539	0.309	-1.291	0.467	0.296	NaN	NaN	NaN	NaN	NaN	NaN
262	1.31	-1.404	0.978	0.51	NaN	NaN	NaN	NaN	NaN	NaN	-1.244	0.66	0.687	NaN	NaN	NaN	-1.272	0.427	0.616	-1.314	0.28	0.659	-1.364	0.105	0.573	-1.236	0.035	0.62	NaN	NaN	NaN	NaN	NaN	NaN	-1.329	0.695	0.277	-1.301	0.539	0.309	-1.291	0.467	0.296	NaN	NaN	NaN	NaN	NaN	NaN
263	1.315	-1.404	0.978	0.51	NaN	NaN	NaN	NaN	NaN	NaN	-1.243	0.659	0.688	NaN	NaN	NaN	-1.271	0.427	0.615	-1.314	0.28	0.659	-1.364	0.105	0.573	-1.236	0.035	0.62	NaN	NaN	NaN	NaN	NaN	NaN	-1.329	0.695	0.277	-1.3	0.539	0.309	-1.291	0.467	0.296	NaN	NaN	NaN	NaN	NaN	NaN
264	1.32	-1.404	0.978	0.51	NaN	NaN	NaN	NaN	NaN	NaN	-1.243	0.659	0.688	NaN	NaN	NaN	-1.271	0.427	0.615	-1.314	0.279	0.659	-1.364	0.105	0.573	-1.236	0.035	0.62	NaN	NaN	NaN	NaN	NaN	NaN	-1.329	0.695	0.278	-1.3	0.539	0.309	-1.291	0.467	0.296	NaN	NaN	NaN	NaN	NaN	NaN
265	1.325	-1.404	0.977	0.511	NaN	NaN	NaN	NaN	NaN	NaN	-1.243	0.659	0.688	NaN	NaN	NaN	-1.271	0.427	0.617	-1.314	0.279	0.659	-1.364	0.105	0.573	-1.236	0.035	0.62	NaN	NaN	NaN	NaN	NaN	NaN	-1.329	0.695	0.278	-1.3	0.539	0.309	-1.291	0.467	0.296	NaN	NaN	NaN	NaN	NaN	NaN
266	1.33	-1.403	0.977	0.511	NaN	NaN	NaN	NaN	NaN	NaN	-1.243	0.659	0.689	NaN	NaN	NaN	-1.271	0.428	0.617	-1.314	0.279	0.659	-1.364	0.105	0.573	-1.236	0.035	0.62	NaN	NaN	NaN	NaN	NaN	NaN	-1.328	0.695	0.278	-1.3	0.539	0.31	-1.29	0.467	0.296	NaN	NaN	NaN	NaN	NaN	NaN
267	1.335	-1.403	0.977	0.512	NaN	NaN	NaN	NaN	NaN	NaN	-1.243	0.659	0.689	NaN	NaN	NaN	-1.271	0.428	0.618	-1.314	0.279	0.659	-1.364	0.105	0.573	-1.236	0.035	0.62	NaN	NaN	NaN	NaN	NaN	NaN	-1.328	0.695	0.279	-1.299	0.539	0.31	-1.29	0.468	0.296	NaN	NaN	NaN	NaN	NaN	NaN
268	1.34	-1.403	0.977	0.512	NaN	NaN	NaN	NaN	NaN	NaN	-1.243	0.659	0.689	NaN	NaN	NaN	-1.271	0.427	0.618	-1.314	0.279	0.659	-1.364	0.105	0.573	-1.236	0.035	0.62	NaN	NaN	NaN	NaN	NaN	NaN	-1.328	0.695	0.279	-1.299	0.539	0.31	-1.29	0.468	0.296	NaN	NaN	NaN	NaN	NaN	NaN
269	1.345	-1.403	0.977	0.513	NaN	NaN	NaN	NaN	NaN	NaN	-1.243	0.659	0.689	NaN	NaN	NaN	-1.271	0.428	0.618	-1.313	0.279	0.659	-1.364	0.105	0.573	-1.236	0.035	0.62	NaN	NaN	NaN	NaN	NaN	NaN	-1.328	0.695	0.279	-1.299	0.538	0.31	-1.289	0.467	0.297	NaN	NaN	NaN	NaN	NaN	NaN
270	1.35	-1.403	0.977	0.513	NaN	NaN	NaN	NaN	NaN	NaN	-1.243	0.659	0.69	NaN	NaN	NaN	-1.271	0.428	0.619	-1.313	0.279	0.659	-1.364	0.105	0.573	-1.236	0.035	0.62	NaN	NaN	NaN	NaN	NaN	NaN	-1.328	0.695	0.279	-1.299	0.538	0.311	-1.287	0.465	0.298	NaN	NaN	NaN	NaN	NaN	NaN
271	1.355	-1.404	0.977	0.514	NaN	NaN	NaN	NaN	NaN	NaN	-1.243	0.659	0.69	NaN	NaN	NaN	-1.271	0.428	0.619	-1.313	0.279	0.659	-1.364	0.105	0.573	-1.236	0.035	0.62	NaN	NaN	NaN	NaN	NaN	NaN	-1.327	0.695	0.28	-1.299	0.538	0.311	-1.287	0.464	0.299	NaN	NaN	NaN	NaN	NaN	NaN
272	1.36	-1.404	0.977	0.514	NaN	NaN	NaN	NaN	NaN	NaN	-1.243	0.659	0.69	NaN	NaN	NaN	-1.271	0.428	0.619	-1.313	0.278	0.66	-1.364	0.105	0.573	-1.236	0.035	0.62	NaN	NaN	NaN	NaN	NaN	NaN	-1.327	0.695	0.28	-1.298	0.538	0.311	-1.287	0.465	0.299	NaN	NaN	NaN	NaN	NaN	NaN
273	1.365	-1.404	0.977	0.515	NaN	NaN	NaN	NaN	NaN	NaN	-1.242	0.658	0.691	NaN	NaN	NaN	-1.271	0.428	0.619	-1.312	0.277	0.659	-1.364	0.105	0.573	-1.236	0.035	0.62	NaN	NaN	NaN	NaN	NaN	NaN	-1.327	0.695	0.281	-1.298	0.538	0.311	-1.287	0.465	0.299	NaN	NaN	NaN	NaN	NaN	NaN
274	1.37	-1.404	0.977	0.515	NaN	NaN	NaN	NaN	NaN	NaN	-1.242	0.658	0.691	NaN	NaN	NaN	-1.27	0.428	0.619	-1.31	0.275	0.659	-1.364	0.105	0.573	-1.236	0.035	0.62	NaN	NaN	NaN	NaN	NaN	NaN	-1.327	0.695	0.281	-1.298	0.538	0.311	-1.287	0.465	0.299	NaN	NaN	NaN	NaN	NaN	NaN
275	1.375	-1.404	0.976	0.516	NaN	NaN	NaN	NaN	NaN	NaN	-1.242	0.658	0.692	NaN	NaN	NaN	-1.27	0.428	0.619	-1.31	0.274	0.659	-1.364	0.105	0.573	-1.236	0.035	0.62	NaN	NaN	NaN	NaN	NaN	NaN	-1.327	0.695	0.281	-1.298	0.538	0.311	-1.287	0.465	0.299	NaN	NaN	NaN	NaN	NaN	NaN
276	1.38	-1.404	0.976	0.516	NaN	NaN	NaN	NaN	NaN	NaN	-1.242	0.658	0.692	NaN	NaN	NaN	-1.27	0.428	0.619	-1.31	0.274	0.659	-1.364	0.105	0.574	-1.236	0.035	0.62	NaN	NaN	NaN	NaN	NaN	NaN	-1.327	0.695	0.281	-1.298	0.539	0.311	-1.287	0.465	0.299	NaN	NaN	NaN	NaN	NaN	NaN
277	1.385	-1.403	0.976	0.517	NaN	NaN	NaN	NaN	NaN	NaN	-1.242	0.658	0.692	NaN	NaN	NaN	-1.27	0.428	0.619	-1.31	0.274	0.659	-1.364	0.105	0.574	-1.236	0.035	0.62	NaN	NaN	NaN	NaN	NaN	NaN	-1.327	0.695	0.282	-1.298	0.539	0.311	-1.287	0.465	0.299	NaN	NaN	NaN	NaN	NaN	NaN
278	1.39	-1.403	0.976	0.517	NaN	NaN	NaN	NaN	NaN	NaN	-1.242	0.658	0.692	NaN	NaN	NaN	-1.27	0.427	0.619	-1.31	0.274	0.659	-1.364	0.105	0.574	-1.236	0.035	0.62	NaN	NaN	NaN	NaN	NaN	NaN	-1.327	0.695	0.282	-1.298	0.539	0.312	-1.287	0.466	0.299	NaN	NaN	NaN	NaN	NaN	NaN
279	1.395	-1.403	0.976	0.518	NaN	NaN	NaN	NaN	NaN	NaN	-1.242	0.658	0.693	NaN	NaN	NaN	-1.27	0.427	0.619	-1.309	0.274	0.659	-1.364	0.105	0.574	-1.236	0.035	0.62	NaN	NaN	NaN	NaN	NaN	NaN	-1.326	0.695	0.283	-1.298	0.539	0.312	-1.286	0.466	0.299	NaN	NaN	NaN	NaN	NaN	NaN
280	1.4	-1.403	0.976	0.518	NaN	NaN	NaN	NaN	NaN	NaN	-1.243	0.658	0.693	NaN	NaN	NaN	-1.27	0.427	0.62	-1.309	0.274	0.659	-1.364	0.105	0.574	-1.236	0.035	0.62	NaN	NaN	NaN	NaN	NaN	NaN	-1.326	0.695	0.283	-1.298	0.539	0.312	-1.286	0.466	0.3	NaN	NaN	NaN	NaN	NaN	NaN
281	1.405	-1.404	0.976	0.519	NaN	NaN	NaN	NaN	NaN	NaN	-1.242	0.658	0.694	NaN	NaN	NaN	-1.27	0.427	0.62	-1.309	0.274	0.659	-1.364	0.105	0.574	-1.236	0.035	0.62	NaN	NaN	NaN	NaN	NaN	NaN	-1.326	0.695	0.283	-1.298	0.539	0.313	-1.286	0.466	0.3	NaN	NaN	NaN	NaN	NaN	NaN
282	1.41	-1.404	0.976	0.52	NaN	NaN	NaN	NaN	NaN	NaN	-1.242	0.657	0.694	NaN	NaN	NaN	-1.269	0.427	0.62	-1.309	0.274	0.659	-1.364	0.105	0.574	-1.236	0.035	0.62	NaN	NaN	NaN	NaN	NaN	NaN	-1.326	0.695	0.284	-1.297	0.54	0.314	-1.286	0.466	0.3	NaN	NaN	NaN	NaN	NaN	NaN
283	1.415	-1.404	0.976	0.52	NaN	NaN	NaN	NaN	NaN	NaN	-1.242	0.657	0.694	NaN	NaN	NaN	-1.269	0.426	0.621	-1.309	0.274	0.659	-1.364	0.105	0.574	-1.236	0.035	0.62	NaN	NaN	NaN	NaN	NaN	NaN	-1.326	0.695	0.284	-1.297	0.539	0.314	-1.286	0.466	0.3	NaN	NaN	NaN	NaN	NaN	NaN
284	1.42	-1.404	0.976	0.52	NaN	NaN	NaN	NaN	NaN	NaN	-1.242	0.657	0.695	NaN	NaN	NaN	-1.269	0.426	0.621	-1.309	0.274	0.659	-1.364	0.105	0.574	-1.236	0.034	0.62	NaN	NaN	NaN	NaN	NaN	NaN	-1.326	0.695	0.284	-1.297	0.539	0.315	-1.285	0.466	0.301	NaN	NaN	NaN	NaN	NaN	NaN
285	1.425	-1.404	0.976	0.521	NaN	NaN	NaN	NaN	NaN	NaN	-1.242	0.657	0.695	NaN	NaN	NaN	-1.268	0.426	0.621	-1.309	0.274	0.659	-1.364	0.105	0.574	-1.236	0.034	0.62	NaN	NaN	NaN	NaN	NaN	NaN	-1.326	0.695	0.285	-1.296	0.539	0.315	-1.284	0.465	0.302	NaN	NaN	NaN	NaN	NaN	NaN
286	1.43	-1.404	0.975	0.521	NaN	NaN	NaN	NaN	NaN	NaN	-1.242	0.657	0.695	NaN	NaN	NaN	-1.268	0.425	0.622	-1.309	0.274	0.659	-1.364	0.105	0.574	-1.236	0.034	0.62	NaN	NaN	NaN	NaN	NaN	NaN	-1.326	0.695	0.285	-1.296	0.539	0.315	-1.284	0.465	0.302	NaN	NaN	NaN	NaN	NaN	NaN
287	1.435	-1.404	0.975	0.522	NaN	NaN	NaN	NaN	NaN	NaN	-1.242	0.657	0.696	NaN	NaN	NaN	-1.268	0.425	0.622	-1.31	0.274	0.659	-1.364	0.105	0.574	-1.236	0.034	0.62	NaN	NaN	NaN	NaN	NaN	NaN	-1.325	0.695	0.286	-1.295	0.539	0.316	-1.284	0.466	0.303	NaN	NaN	NaN	NaN	NaN	NaN
288	1.44	-1.404	0.975	0.522	NaN	NaN	NaN	NaN	NaN	NaN	-1.242	0.657	0.696	NaN	NaN	NaN	-1.268	0.425	0.623	-1.31	0.275	0.66	-1.364	0.105	0.574	-1.236	0.034	0.62	NaN	NaN	NaN	NaN	NaN	NaN	-1.325	0.695	0.286	-1.295	0.539	0.316	-1.283	0.465	0.303	NaN	NaN	NaN	NaN	NaN	NaN
289	1.445	-1.404	0.975	0.523	NaN	NaN	NaN	NaN	NaN	NaN	-1.242	0.657	0.696	NaN	NaN	NaN	-1.268	0.425	0.623	-1.309	0.274	0.659	-1.364	0.105	0.574	-1.236	0.034	0.621	NaN	NaN	NaN	NaN	NaN	NaN	-1.325	0.695	0.286	-1.295	0.54	0.316	-1.283	0.465	0.303	NaN	NaN	NaN	NaN	NaN	NaN
290	1.45	-1.404	0.975	0.524	NaN	NaN	NaN	NaN	NaN	NaN	-1.242	0.657	0.697	NaN	NaN	NaN	-1.268	0.425	0.623	-1.31	0.274	0.66	-1.364	0.105	0.574	-1.236	0.034	0.621	NaN	NaN	NaN	NaN	NaN	NaN	-1.325	0.695	0.287	-1.295	0.54	0.316	-1.282	0.465	0.303	NaN	NaN	NaN	NaN	NaN	NaN
291	1.455	-1.404	0.975	0.524	NaN	NaN	NaN	NaN	NaN	NaN	-1.242	0.656	0.697	NaN	NaN	NaN	-1.268	0.425	0.623	-1.31	0.275	0.661	-1.364	0.106	0.574	-1.236	0.034	0.621	NaN	NaN	NaN	NaN	NaN	NaN	-1.325	0.695	0.287	-1.294	0.54	0.316	-1.282	0.466	0.303	NaN	NaN	NaN	NaN	NaN	NaN
292	1.46	-1.404	0.975	0.525	NaN	NaN	NaN	NaN	NaN	NaN	-1.242	0.656	0.698	NaN	NaN	NaN	-1.268	0.425	0.623	-1.31	0.276	0.661	-1.364	0.106	0.574	-1.236	0.034	0.621	NaN	NaN	NaN	NaN	NaN	NaN	-1.325	0.695	0.287	-1.294	0.54	0.317	-1.282	0.466	0.303	NaN	NaN	NaN	NaN	NaN	NaN
293	1.465	-1.404	0.975	0.525	NaN	NaN	NaN	NaN	NaN	NaN	-1.242	0.656	0.698	NaN	NaN	NaN	-1.268	0.425	0.623	-1.31	0.276	0.661	-1.364	0.106	0.574	-1.236	0.034	0.621	NaN	NaN	NaN	NaN	NaN	NaN	-1.325	0.695	0.288	-1.294	0.54	0.317	-1.281	0.466	0.304	NaN	NaN	NaN	NaN	NaN	NaN
294	1.47	-1.404	0.975	0.526	NaN	NaN	NaN	NaN	NaN	NaN	-1.242	0.656	0.698	NaN	NaN	NaN	-1.267	0.425	0.623	-1.31	0.275	0.661	-1.364	0.106	0.574	-1.236	0.034	0.621	NaN	NaN	NaN	NaN	NaN	NaN	-1.324	0.696	0.288	-1.294	0.54	0.317	-1.281	0.466	0.304	NaN	NaN	NaN	NaN	NaN	NaN
295	1.475	-1.404	0.975	0.526	NaN	NaN	NaN	NaN	NaN	NaN	-1.242	0.656	0.699	NaN	NaN	NaN	-1.267	0.425	0.623	-1.31	0.275	0.662	-1.364	0.106	0.574	-1.236	0.034	0.621	NaN	NaN	NaN	NaN	NaN	NaN	-1.324	0.696	0.288	-1.293	0.54	0.317	-1.28	0.466	0.304	NaN	NaN	NaN	NaN	NaN	NaN
296	1.48	-1.404	0.975	0.527	NaN	NaN	NaN	NaN	NaN	NaN	-1.242	0.656	0.699	NaN	NaN	NaN	-1.267	0.425	0.623	-1.31	0.275	0.662	-1.364	0.106	0.574	-1.236	0.034	0.621	NaN	NaN	NaN	NaN	NaN	NaN	-1.324	0.696	0.289	-1.293	0.54	0.317	-1.28	0.467	0.304	NaN	NaN	NaN	NaN	NaN	NaN
297	1.485	-1.404	0.975	0.527	NaN	NaN	NaN	NaN	NaN	NaN	-1.242	0.655	0.699	NaN	NaN	NaN	-1.267	0.425	0.624	-1.31	0.275	0.662	-1.364	0.106	0.574	-1.236	0.034	0.621	NaN	NaN	NaN	NaN	NaN	NaN	-1.324	0.696	0.289	-1.293	0.54	0.317	-1.28	0.468	0.304	NaN	NaN	NaN	NaN	NaN	NaN
298	1.49	-1.404	0.975	0.528	NaN	NaN	NaN	NaN	NaN	NaN	-1.242	0.655	0.7	NaN	NaN	NaN	-1.267	0.425	0.624	-1.31	0.275	0.662	-1.364	0.106	0.574	-1.236	0.034	0.621	NaN	NaN	NaN	NaN	NaN	NaN	-1.324	0.696	0.289	-1.292	0.541	0.317	-1.279	0.468	0.304	NaN	NaN	NaN	NaN	NaN	NaN
299	1.495	-1.404	0.975	0.529	NaN	NaN	NaN	NaN	NaN	NaN	-1.242	0.655	0.7	NaN	NaN	NaN	-1.267	0.425	0.624	-1.31	0.275	0.663	-1.364	0.106	0.574	-1.236	0.034	0.621	NaN	NaN	NaN	NaN	NaN	NaN	-1.323	0.696	0.289	-1.292	0.541	0.317	-1.279	0.468	0.304	NaN	NaN	NaN	NaN	NaN	NaN
300	1.5	-1.404	0.975	0.529	NaN	NaN	NaN	NaN	NaN	NaN	-1.242	0.655	0.7	NaN	NaN	NaN	-1.267	0.425	0.625	-1.31	0.275	0.663	-1.364	0.106	0.574	-1.236	0.034	0.621	NaN	NaN	NaN	NaN	NaN	NaN	-1.323	0.696	0.29	-1.292	0.541	0.317	-1.278	0.469	0.304	NaN	NaN	NaN	NaN	NaN	NaN
301	1.505	-1.405	0.975	0.53	NaN	NaN	NaN	NaN	NaN	NaN	-1.242	0.655	0.701	NaN	NaN	NaN	-1.267	0.424	0.625	-1.31	0.276	0.663	-1.364	0.105	0.574	-1.236	0.034	0.621	NaN	NaN	NaN	NaN	NaN	NaN	-1.323	0.697	0.29	-1.291	0.541	0.317	-1.278	0.469	0.304	NaN	NaN	NaN	NaN	NaN	NaN
302	1.51	-1.405	0.975	0.53	NaN	NaN	NaN	NaN	NaN	NaN	-1.242	0.655	0.701	NaN	NaN	NaN	-1.267	0.424	0.625	-1.311	0.276	0.663	-1.364	0.105	0.574	-1.236	0.034	0.621	NaN	NaN	NaN	NaN	NaN	NaN	-1.323	0.697	0.29	-1.291	0.542	0.317	-1.277	0.469	0.304	NaN	NaN	NaN	NaN	NaN	NaN
303	1.515	-1.405	0.975	0.53	NaN	NaN	NaN	NaN	NaN	NaN	-1.242	0.655	0.701	NaN	NaN	NaN	-1.267	0.424	0.626	-1.311	0.276	0.663	-1.364	0.105	0.574	-1.236	0.034	0.621	NaN	NaN	NaN	NaN	NaN	NaN	-1.323	0.697	0.29	-1.29	0.542	0.317	-1.277	0.47	0.304	NaN	NaN	NaN	NaN	NaN	NaN
304	1.52	-1.405	0.975	0.531	NaN	NaN	NaN	NaN	NaN	NaN	-1.242	0.654	0.702	NaN	NaN	NaN	-1.267	0.424	0.626	-1.311	0.275	0.663	-1.364	0.105	0.574	-1.236	0.034	0.621	NaN	NaN	NaN	NaN	NaN	NaN	-1.322	0.697	0.291	-1.29	0.542	0.317	-1.276	0.47	0.304	NaN	NaN	NaN	NaN	NaN	NaN
305	1.525	-1.404	0.975	0.532	NaN	NaN	NaN	NaN	NaN	NaN	-1.243	0.655	0.702	NaN	NaN	NaN	-1.267	0.424	0.626	-1.311	0.275	0.663	-1.364	0.105	0.574	-1.236	0.034	0.621	NaN	NaN	NaN	NaN	NaN	NaN	-1.322	0.698	0.291	-1.289	0.541	0.317	-1.275	0.47	0.305	NaN	NaN	NaN	NaN	NaN	NaN
306	1.53	-1.404	0.975	0.532	NaN	NaN	NaN	NaN	NaN	NaN	-1.243	0.655	0.702	NaN	NaN	NaN	-1.267	0.424	0.626	-1.311	0.275	0.663	-1.364	0.105	0.574	-1.236	0.034	0.621	NaN	NaN	NaN	NaN	NaN	NaN	-1.322	0.698	0.291	-1.288	0.541	0.318	-1.273	0.469	0.306	NaN	NaN	NaN	NaN	NaN	NaN
307	1.535	-1.404	0.975	0.533	NaN	NaN	NaN	NaN	NaN	NaN	-1.243	0.655	0.702	NaN	NaN	NaN	-1.267	0.424	0.626	-1.311	0.275	0.663	-1.364	0.105	0.575	-1.236	0.034	0.621	NaN	NaN	NaN	NaN	NaN	NaN	-1.321	0.698	0.291	-1.287	0.541	0.319	-1.272	0.469	0.306	NaN	NaN	NaN	NaN	NaN	NaN
308	1.54	-1.404	0.975	0.533	NaN	NaN	NaN	NaN	NaN	NaN	-1.243	0.655	0.703	NaN	NaN	NaN	-1.267	0.424	0.626	-1.311	0.275	0.664	-1.364	0.105	0.575	-1.236	0.034	0.621	NaN	NaN	NaN	NaN	NaN	NaN	-1.321	0.698	0.291	-1.286	0.541	0.319	-1.271	0.469	0.307	NaN	NaN	NaN	NaN	NaN	NaN
309	1.545	-1.404	0.975	0.534	NaN	NaN	NaN	NaN	NaN	NaN	-1.243	0.655	0.703	NaN	NaN	NaN	-1.267	0.424	0.626	-1.311	0.275	0.664	-1.364	0.105	0.575	-1.236	0.034	0.621	NaN	NaN	NaN	NaN	NaN	NaN	-1.321	0.699	0.292	-1.284	0.541	0.319	-1.27	0.469	0.307	NaN	NaN	NaN	NaN	NaN	NaN
310	1.55	-1.404	0.976	0.534	NaN	NaN	NaN	NaN	NaN	NaN	-1.243	0.655	0.703	NaN	NaN	NaN	-1.267	0.424	0.626	-1.311	0.275	0.664	-1.364	0.105	0.575	-1.236	0.034	0.621	NaN	NaN	NaN	NaN	NaN	NaN	-1.321	0.699	0.292	-1.284	0.541	0.319	-1.269	0.47	0.307	NaN	NaN	NaN	NaN	NaN	NaN
311	1.555	-1.405	0.976	0.534	NaN	NaN	NaN	NaN	NaN	NaN	-1.243	0.654	0.704	NaN	NaN	NaN	-1.267	0.424	0.627	-1.311	0.275	0.664	-1.364	0.105	0.575	-1.236	0.034	0.621	NaN	NaN	NaN	NaN	NaN	NaN	-1.32	0.699	0.292	-1.284	0.543	0.32	-1.268	0.47	0.307	NaN	NaN	NaN	NaN	NaN	NaN
312	1.56	-1.405	0.976	0.535	NaN	NaN	NaN	NaN	NaN	NaN	-1.243	0.654	0.704	NaN	NaN	NaN	-1.267	0.424	0.627	-1.312	0.275	0.664	-1.364	0.105	0.575	-1.236	0.034	0.621	NaN	NaN	NaN	NaN	NaN	NaN	-1.32	0.7	0.292	-1.283	0.543	0.32	-1.267	0.47	0.307	NaN	NaN	NaN	NaN	NaN	NaN
313	1.565	-1.405	0.976	0.536	NaN	NaN	NaN	NaN	NaN	NaN	-1.243	0.654	0.704	NaN	NaN	NaN	-1.266	0.424	0.627	-1.312	0.275	0.665	-1.364	0.105	0.575	-1.236	0.034	0.621	NaN	NaN	NaN	NaN	NaN	NaN	-1.32	0.7	0.292	-1.282	0.543	0.32	-1.267	0.471	0.307	NaN	NaN	NaN	NaN	NaN	NaN
314	1.57	-1.405	0.976	0.536	NaN	NaN	NaN	NaN	NaN	NaN	-1.243	0.654	0.704	NaN	NaN	NaN	-1.266	0.424	0.627	-1.312	0.275	0.665	-1.364	0.105	0.575	-1.236	0.034	0.621	NaN	NaN	NaN	NaN	NaN	NaN	-1.32	0.7	0.293	-1.281	0.544	0.32	-1.266	0.473	0.307	NaN	NaN	NaN	NaN	NaN	NaN
315	1.575	-1.405	0.976	0.536	NaN	NaN	NaN	NaN	NaN	NaN	-1.243	0.654	0.704	NaN	NaN	NaN	-1.266	0.424	0.627	-1.312	0.275	0.665	-1.364	0.105	0.575	-1.236	0.034	0.621	NaN	NaN	NaN	NaN	NaN	NaN	-1.319	0.701	0.293	-1.281	0.544	0.32	-1.266	0.473	0.307	NaN	NaN	NaN	NaN	NaN	NaN
316	1.58	-1.405	0.976	0.537	NaN	NaN	NaN	NaN	NaN	NaN	-1.243	0.654	0.705	NaN	NaN	NaN	-1.266	0.424	0.626	-1.312	0.275	0.665	-1.364	0.105	0.575	-1.236	0.034	0.621	NaN	NaN	NaN	NaN	NaN	NaN	-1.319	0.701	0.293	-1.28	0.545	0.32	-1.265	0.474	0.307	NaN	NaN	NaN	NaN	NaN	NaN
317	1.585	-1.405	0.976	0.537	NaN	NaN	NaN	NaN	NaN	NaN	-1.243	0.654	0.705	NaN	NaN	NaN	-1.265	0.424	0.626	-1.312	0.275	0.665	-1.364	0.105	0.575	-1.236	0.034	0.621	NaN	NaN	NaN	NaN	NaN	NaN	-1.318	0.701	0.293	-1.279	0.545	0.319	-1.264	0.474	0.307	NaN	NaN	NaN	NaN	NaN	NaN
318	1.59	-1.405	0.976	0.538	NaN	NaN	NaN	NaN	NaN	NaN	-1.243	0.654	0.705	NaN	NaN	NaN	-1.265	0.423	0.626	-1.312	0.275	0.665	-1.364	0.105	0.575	-1.236	0.034	0.621	NaN	NaN	NaN	NaN	NaN	NaN	-1.318	0.702	0.293	-1.278	0.546	0.319	-1.263	0.475	0.306	NaN	NaN	NaN	NaN	NaN	NaN
319	1.595	-1.405	0.976	0.538	NaN	NaN	NaN	NaN	NaN	NaN	-1.243	0.654	0.705	NaN	NaN	NaN	-1.265	0.424	0.627	-1.313	0.275	0.666	-1.364	0.105	0.575	-1.236	0.034	0.621	NaN	NaN	NaN	NaN	NaN	NaN	-1.317	0.702	0.293	-1.277	0.546	0.319	-1.262	0.475	0.306	NaN	NaN	NaN	NaN	NaN	NaN
320	1.6	-1.405	0.977	0.538	NaN	NaN	NaN	NaN	NaN	NaN	-1.243	0.654	0.705	NaN	NaN	NaN	-1.266	0.424	0.628	-1.313	0.276	0.666	-1.364	0.105	0.575	-1.236	0.034	0.621	NaN	NaN	NaN	NaN	NaN	NaN	-1.317	0.703	0.294	-1.276	0.547	0.319	-1.261	0.476	0.306	NaN	NaN	NaN	NaN	NaN	NaN
321	1.605	-1.405	0.977	0.539	NaN	NaN	NaN	NaN	NaN	NaN	-1.243	0.654	0.705	NaN	NaN	NaN	-1.266	0.424	0.629	-1.313	0.276	0.666	-1.364	0.105	0.575	-1.236	0.034	0.621	NaN	NaN	NaN	NaN	NaN	NaN	-1.316	0.703	0.294	-1.275	0.547	0.319	-1.26	0.476	0.306	NaN	NaN	NaN	NaN	NaN	NaN
322	1.61	-1.405	0.977	0.539	NaN	NaN	NaN	NaN	NaN	NaN	-1.243	0.654	0.706	NaN	NaN	NaN	-1.266	0.424	0.629	-1.313	0.276	0.666	-1.364	0.105	0.575	-1.236	0.034	0.621	NaN	NaN	NaN	NaN	NaN	NaN	-1.315	0.703	0.294	-1.274	0.548	0.319	-1.258	0.477	0.306	NaN	NaN	NaN	NaN	NaN	NaN
323	1.615	-1.405	0.977	0.539	NaN	NaN	NaN	NaN	NaN	NaN	-1.243	0.654	0.706	NaN	NaN	NaN	-1.266	0.424	0.629	-1.314	0.276	0.666	-1.364	0.105	0.575	-1.236	0.034	0.621	NaN	NaN	NaN	NaN	NaN	NaN	-1.315	0.704	0.294	-1.272	0.548	0.319	-1.257	0.477	0.306	NaN	NaN	NaN	NaN	NaN	NaN
324	1.62	-1.405	0.977	0.54	NaN	NaN	NaN	NaN	NaN	NaN	-1.243	0.654	0.706	NaN	NaN	NaN	-1.266	0.425	0.629	-1.314	0.276	0.666	-1.364	0.105	0.575	-1.236	0.034	0.621	NaN	NaN	NaN	NaN	NaN	NaN	-1.314	0.704	0.294	-1.271	0.549	0.318	-1.255	0.476	0.306	NaN	NaN	NaN	NaN	NaN	NaN
325	1.625	-1.404	0.977	0.54	NaN	NaN	NaN	NaN	NaN	NaN	-1.243	0.654	0.706	NaN	NaN	NaN	-1.266	0.425	0.63	-1.314	0.276	0.666	-1.364	0.105	0.575	-1.236	0.034	0.621	NaN	NaN	NaN	NaN	NaN	NaN	-1.313	0.705	0.294	-1.27	0.549	0.318	-1.253	0.475	0.308	NaN	NaN	NaN	NaN	NaN	NaN
326	1.63	-1.404	0.977	0.54	NaN	NaN	NaN	NaN	NaN	NaN	-1.243	0.654	0.706	NaN	NaN	NaN	-1.266	0.425	0.63	-1.315	0.277	0.667	-1.364	0.105	0.576	-1.236	0.034	0.621	NaN	NaN	NaN	NaN	NaN	NaN	-1.312	0.705	0.294	-1.268	0.549	0.318	-1.251	0.476	0.308	NaN	NaN	NaN	NaN	NaN	NaN
327	1.635	-1.404	0.977	0.541	NaN	NaN	NaN	NaN	NaN	NaN	-1.243	0.654	0.707	NaN	NaN	NaN	-1.267	0.425	0.63	-1.315	0.277	0.667	-1.364	0.105	0.576	-1.236	0.034	0.621	NaN	NaN	NaN	NaN	NaN	NaN	-1.312	0.706	0.294	-1.267	0.55	0.319	-1.25	0.476	0.307	NaN	NaN	NaN	NaN	NaN	NaN
328	1.64	-1.404	0.978	0.541	NaN	NaN	NaN	NaN	NaN	NaN	-1.243	0.654	0.707	NaN	NaN	NaN	-1.267	0.425	0.63	-1.315	0.277	0.667	-1.363	0.105	0.576	-1.236	0.034	0.621	NaN	NaN	NaN	NaN	NaN	NaN	-1.311	0.706	0.294	-1.265	0.55	0.319	-1.249	0.477	0.307	NaN	NaN	NaN	NaN	NaN	NaN
329	1.645	-1.404	0.978	0.541	NaN	NaN	NaN	NaN	NaN	NaN	-1.243	0.654	0.707	NaN	NaN	NaN	-1.267	0.425	0.63	-1.315	0.277	0.667	-1.363	0.105	0.576	-1.236	0.034	0.621	NaN	NaN	NaN	NaN	NaN	NaN	-1.31	0.707	0.293	-1.264	0.551	0.32	-1.248	0.477	0.307	NaN	NaN	NaN	NaN	NaN	NaN
330	1.65	-1.404	0.978	0.542	NaN	NaN	NaN	NaN	NaN	NaN	-1.244	0.654	0.707	NaN	NaN	NaN	-1.267	0.425	0.63	-1.316	0.277	0.667	-1.363	0.105	0.576	-1.236	0.034	0.621	NaN	NaN	NaN	NaN	NaN	NaN	-1.309	0.707	0.293	-1.262	0.551	0.319	-1.247	0.478	0.306	NaN	NaN	NaN	NaN	NaN	NaN
331	1.655	-1.404	0.978	0.542	NaN	NaN	NaN	NaN	NaN	NaN	-1.244	0.654	0.707	NaN	NaN	NaN	-1.267	0.425	0.631	-1.316	0.277	0.667	-1.363	0.105	0.576	-1.236	0.034	0.621	NaN	NaN	NaN	NaN	NaN	NaN	-1.308	0.708	0.293	-1.261	0.552	0.319	-1.246	0.478	0.306	NaN	NaN	NaN	NaN	NaN	NaN
332	1.66	-1.404	0.978	0.542	NaN	NaN	NaN	NaN	NaN	NaN	-1.244	0.654	0.707	NaN	NaN	NaN	-1.267	0.425	0.631	-1.316	0.278	0.667	-1.363	0.105	0.576	-1.236	0.034	0.621	NaN	NaN	NaN	NaN	NaN	NaN	-1.307	0.709	0.293	-1.259	0.552	0.319	-1.245	0.478	0.306	NaN	NaN	NaN	NaN	NaN	NaN
333	1.665	-1.404	0.978	0.542	NaN	NaN	NaN	NaN	NaN	NaN	-1.244	0.654	0.707	NaN	NaN	NaN	-1.267	0.425	0.631	-1.316	0.278	0.667	-1.363	0.105	0.576	-1.236	0.034	0.621	NaN	NaN	NaN	NaN	NaN	NaN	-1.305	0.708	0.293	-1.258	0.552	0.319	-1.243	0.479	0.307	NaN	NaN	NaN	NaN	NaN	NaN
334	1.67	-1.404	0.978	0.543	NaN	NaN	NaN	NaN	NaN	NaN	-1.244	0.655	0.707	NaN	NaN	NaN	-1.267	0.425	0.631	-1.316	0.278	0.667	-1.363	0.105	0.576	-1.236	0.034	0.621	NaN	NaN	NaN	NaN	NaN	NaN	-1.302	0.707	0.295	-1.256	0.553	0.319	-1.243	0.48	0.306	NaN	NaN	NaN	NaN	NaN	NaN
335	1.675	-1.404	0.978	0.543	NaN	NaN	NaN	NaN	NaN	NaN	-1.244	0.655	0.708	NaN	NaN	NaN	-1.267	0.425	0.631	-1.316	0.278	0.668	-1.363	0.105	0.576	-1.236	0.034	0.621	NaN	NaN	NaN	NaN	NaN	NaN	-1.3	0.707	0.295	-1.255	0.554	0.318	-1.242	0.481	0.306	NaN	NaN	NaN	NaN	NaN	NaN
336	1.68	-1.404	0.978	0.543	NaN	NaN	NaN	NaN	NaN	NaN	-1.245	0.655	0.708	NaN	NaN	NaN	-1.267	0.425	0.631	-1.316	0.278	0.668	-1.363	0.105	0.576	-1.236	0.034	0.621	NaN	NaN	NaN	NaN	NaN	NaN	-1.299	0.707	0.295	-1.254	0.554	0.318	-1.241	0.481	0.305	NaN	NaN	NaN	NaN	NaN	NaN
337	1.685	-1.403	0.978	0.543	NaN	NaN	NaN	NaN	NaN	NaN	-1.245	0.655	0.708	NaN	NaN	NaN	-1.267	0.425	0.631	-1.316	0.278	0.668	-1.363	0.105	0.576	-1.236	0.034	0.621	NaN	NaN	NaN	NaN	NaN	NaN	-1.298	0.707	0.295	-1.253	0.555	0.318	-1.24	0.482	0.305	NaN	NaN	NaN	-1.239	0.104	0.286
338	1.69	-1.403	0.978	0.543	NaN	NaN	NaN	NaN	NaN	NaN	-1.245	0.655	0.708	NaN	NaN	NaN	-1.267	0.425	0.631	-1.317	0.278	0.668	-1.363	0.105	0.576	-1.236	0.034	0.621	NaN	NaN	NaN	NaN	NaN	NaN	-1.297	0.708	0.295	-1.252	0.556	0.317	-1.239	0.483	0.305	NaN	NaN	NaN	-1.239	0.105	0.286
339	1.695	-1.403	0.978	0.544	NaN	NaN	NaN	NaN	NaN	NaN	-1.245	0.655	0.708	NaN	NaN	NaN	-1.267	0.425	0.631	-1.317	0.278	0.668	-1.363	0.105	0.576	-1.236	0.034	0.621	NaN	NaN	NaN	NaN	NaN	NaN	-1.296	0.709	0.294	-1.251	0.556	0.317	-1.238	0.483	0.304	NaN	NaN	NaN	-1.243	0.109	0.285
340	1.7	-1.404	0.979	0.544	NaN	NaN	NaN	NaN	NaN	NaN	-1.245	0.655	0.708	NaN	NaN	NaN	-1.267	0.425	0.631	-1.317	0.278	0.668	-1.363	0.105	0.576	-1.236	0.034	0.621	NaN	NaN	NaN	NaN	NaN	NaN	-1.295	0.71	0.294	-1.249	0.556	0.317	-1.237	0.484	0.304	NaN	NaN	NaN	-1.245	0.11	0.285
341	1.705	-1.404	0.979	0.544	NaN	NaN	NaN	NaN	NaN	NaN	-1.245	0.655	0.708	NaN	NaN	NaN	-1.267	0.425	0.631	-1.317	0.278	0.668	-1.363	0.105	0.576	-1.236	0.034	0.621	NaN	NaN	NaN	NaN	NaN	NaN	-1.294	0.71	0.294	-1.248	0.557	0.316	-1.236	0.484	0.304	NaN	NaN	NaN	-1.246	0.11	0.285
342	1.71	-1.404	0.979	0.544	NaN	NaN	NaN	NaN	NaN	NaN	-1.245	0.655	0.708	NaN	NaN	NaN	-1.267	0.425	0.631	-1.317	0.278	0.668	-1.363	0.105	0.576	-1.236	0.034	0.621	NaN	NaN	NaN	NaN	NaN	NaN	-1.293	0.71	0.294	-1.247	0.557	0.316	-1.235	0.485	0.304	NaN	NaN	NaN	-1.244	0.109	0.286
343	1.715	-1.403	0.979	0.544	NaN	NaN	NaN	NaN	NaN	NaN	-1.245	0.655	0.708	NaN	NaN	NaN	-1.267	0.425	0.631	-1.317	0.278	0.668	-1.363	0.105	0.576	-1.236	0.034	0.621	NaN	NaN	NaN	NaN	NaN	NaN	-1.292	0.711	0.294	-1.246	0.558	0.315	-1.233	0.485	0.303	NaN	NaN	NaN	-1.238	0.106	0.289
344	1.72	-1.403	0.979	0.544	NaN	NaN	NaN	NaN	NaN	NaN	-1.245	0.655	0.709	NaN	NaN	NaN	-1.267	0.425	0.632	-1.317	0.278	0.668	-1.363	0.105	0.576	-1.236	0.034	0.621	NaN	NaN	NaN	NaN	NaN	NaN	-1.291	0.711	0.293	-1.244	0.558	0.315	-1.232	0.486	0.303	NaN	NaN	NaN	-1.239	0.108	0.29
345	1.725	-1.403	0.979	0.544	NaN	NaN	NaN	NaN	NaN	NaN	-1.245	0.655	0.709	NaN	NaN	NaN	-1.268	0.425	0.632	-1.317	0.278	0.668	-1.363	0.105	0.576	-1.236	0.034	0.621	NaN	NaN	NaN	NaN	NaN	NaN	-1.289	0.711	0.294	-1.243	0.559	0.315	-1.231	0.486	0.302	NaN	NaN	NaN	-1.245	0.115	0.29
346	1.73	-1.403	0.979	0.544	NaN	NaN	NaN	NaN	NaN	NaN	-1.245	0.655	0.709	NaN	NaN	NaN	-1.268	0.425	0.632	-1.317	0.278	0.668	-1.363	0.105	0.576	-1.236	0.034	0.621	NaN	NaN	NaN	NaN	NaN	NaN	-1.289	0.711	0.293	-1.242	0.559	0.314	-1.23	0.487	0.302	NaN	NaN	NaN	-1.247	0.117	0.29
347	1.735	-1.403	0.979	0.545	NaN	NaN	NaN	NaN	NaN	NaN	-1.245	0.655	0.709	NaN	NaN	NaN	-1.268	0.425	0.632	-1.317	0.278	0.668	-1.363	0.105	0.576	-1.236	0.034	0.621	NaN	NaN	NaN	NaN	NaN	NaN	-1.287	0.711	0.293	-1.241	0.56	0.314	-1.228	0.487	0.302	NaN	NaN	NaN	-1.247	0.118	0.29
348	1.74	-1.403	0.979	0.545	NaN	NaN	NaN	NaN	NaN	NaN	-1.245	0.655	0.709	NaN	NaN	NaN	-1.268	0.425	0.632	-1.317	0.277	0.668	-1.363	0.105	0.576	-1.236	0.034	0.621	NaN	NaN	NaN	NaN	NaN	NaN	-1.286	0.712	0.293	-1.24	0.56	0.313	-1.227	0.488	0.301	NaN	NaN	NaN	-1.244	0.116	0.291
349	1.745	-1.402	0.979	0.545	NaN	NaN	NaN	NaN	NaN	NaN	-1.245	0.655	0.709	NaN	NaN	NaN	-1.268	0.425	0.632	-1.317	0.277	0.668	-1.363	0.105	0.576	-1.236	0.034	0.621	NaN	NaN	NaN	NaN	NaN	NaN	-1.286	0.713	0.292	-1.238	0.561	0.313	-1.225	0.489	0.301	NaN	NaN	NaN	-1.236	0.11	0.291
350	1.75	-1.402	0.979	0.545	NaN	NaN	NaN	NaN	NaN	NaN	-1.245	0.654	0.709	NaN	NaN	NaN	-1.268	0.425	0.632	-1.317	0.277	0.668	-1.363	0.105	0.576	-1.236	0.034	0.621	NaN	NaN	NaN	NaN	NaN	NaN	-1.285	0.713	0.292	-1.237	0.561	0.313	-1.224	0.489	0.3	NaN	NaN	NaN	-1.237	0.112	0.291
351	1.755	-1.402	0.979	0.545	NaN	NaN	NaN	NaN	NaN	NaN	-1.245	0.654	0.709	NaN	NaN	NaN	-1.268	0.425	0.632	-1.317	0.277	0.668	-1.363	0.105	0.576	-1.236	0.034	0.621	NaN	NaN	NaN	NaN	NaN	NaN	-1.284	0.714	0.292	-1.236	0.562	0.312	-1.222	0.49	0.3	NaN	NaN	NaN	-1.242	0.118	0.29
352	1.76	-1.402	0.979	0.545	NaN	NaN	NaN	NaN	NaN	NaN	-1.245	0.654	0.709	NaN	NaN	NaN	-1.268	0.425	0.632	-1.317	0.277	0.668	-1.363	0.105	0.576	-1.236	0.034	0.621	NaN	NaN	NaN	NaN	NaN	NaN	-1.283	0.714	0.292	-1.234	0.562	0.312	-1.221	0.491	0.299	NaN	NaN	NaN	-1.239	0.117	0.288
353	1.765	-1.401	0.979	0.545	NaN	NaN	NaN	NaN	NaN	NaN	-1.245	0.654	0.709	NaN	NaN	NaN	-1.268	0.425	0.632	-1.317	0.277	0.668	-1.363	0.105	0.576	-1.236	0.034	0.621	NaN	NaN	NaN	NaN	NaN	NaN	-1.282	0.714	0.292	-1.233	0.563	0.311	-1.219	0.491	0.299	NaN	NaN	NaN	-1.238	0.118	0.287
354	1.77	-1.401	0.979	0.545	NaN	NaN	NaN	NaN	NaN	NaN	-1.245	0.654	0.709	NaN	NaN	NaN	-1.268	0.425	0.632	-1.316	0.277	0.668	-1.363	0.105	0.576	-1.236	0.034	0.621	NaN	NaN	NaN	NaN	NaN	NaN	-1.281	0.714	0.292	-1.231	0.563	0.311	-1.217	0.492	0.298	NaN	NaN	NaN	-1.239	0.118	0.286
355	1.775	-1.401	0.979	0.545	NaN	NaN	NaN	NaN	NaN	NaN	-1.244	0.654	0.709	NaN	NaN	NaN	-1.268	0.425	0.632	-1.316	0.277	0.668	-1.363	0.105	0.576	-1.236	0.034	0.621	NaN	NaN	NaN	NaN	NaN	NaN	-1.28	0.715	0.291	-1.23	0.564	0.31	-1.216	0.492	0.297	NaN	NaN	NaN	-1.238	0.118	0.286
356	1.78	-1.401	0.979	0.545	NaN	NaN	NaN	NaN	NaN	NaN	-1.244	0.654	0.709	NaN	NaN	NaN	-1.267	0.425	0.632	-1.316	0.277	0.668	-1.363	0.105	0.576	-1.236	0.034	0.621	NaN	NaN	NaN	NaN	NaN	NaN	-1.28	0.715	0.291	-1.228	0.564	0.31	-1.214	0.493	0.297	NaN	NaN	NaN	-1.236	0.119	0.286
357	1.785	-1.401	0.979	0.545	NaN	NaN	NaN	NaN	NaN	NaN	-1.244	0.654	0.709	NaN	NaN	NaN	-1.267	0.425	0.632	-1.315	0.277	0.668	-1.363	0.105	0.576	-1.236	0.033	0.621	NaN	NaN	NaN	NaN	NaN	NaN	-1.279	0.716	0.29	-1.227	0.565	0.309	-1.212	0.494	0.296	NaN	NaN	NaN	-1.234	0.119	0.285
358	1.79	-1.401	0.979	0.545	NaN	NaN	NaN	NaN	NaN	NaN	-1.244	0.654	0.709	NaN	NaN	NaN	-1.267	0.425	0.632	-1.315	0.276	0.668	-1.363	0.105	0.576	-1.236	0.034	0.621	NaN	NaN	NaN	NaN	NaN	NaN	-1.278	0.716	0.29	-1.225	0.566	0.308	-1.21	0.494	0.295	NaN	NaN	NaN	-1.234	0.119	0.285
359	1.795	-1.401	0.978	0.545	NaN	NaN	NaN	NaN	NaN	NaN	-1.244	0.654	0.709	NaN	NaN	NaN	-1.267	0.425	0.632	-1.314	0.276	0.668	-1.363	0.105	0.576	-1.236	0.034	0.621	NaN	NaN	NaN	NaN	NaN	NaN	-1.277	0.717	0.29	-1.223	0.566	0.308	-1.209	0.495	0.295	NaN	NaN	NaN	-1.233	0.12	0.284
360	1.8	-1.4	0.978	0.545	NaN	NaN	NaN	NaN	NaN	NaN	-1.243	0.654	0.709	NaN	NaN	NaN	-1.267	0.425	0.632	-1.314	0.276	0.668	-1.363	0.105	0.576	-1.236	0.034	0.621	NaN	NaN	NaN	NaN	NaN	NaN	-1.276	0.717	0.29	-1.222	0.567	0.307	-1.207	0.495	0.294	NaN	NaN	NaN	-1.231	0.12	0.284
361	1.805	-1.4	0.978	0.545	NaN	NaN	NaN	NaN	NaN	NaN	-1.243	0.654	0.709	NaN	NaN	NaN	-1.267	0.425	0.631	-1.313	0.276	0.667	-1.363	0.105	0.576	-1.236	0.034	0.621	NaN	NaN	NaN	NaN	NaN	NaN	-1.274	0.717	0.289	-1.22	0.567	0.307	-1.205	0.496	0.293	NaN	NaN	NaN	-1.23	0.121	0.283
362	1.81	-1.4	0.978	0.545	NaN	NaN	NaN	NaN	NaN	NaN	-1.243	0.654	0.709	NaN	NaN	NaN	-1.267	0.424	0.631	-1.313	0.276	0.667	-1.363	0.105	0.576	-1.236	0.034	0.621	NaN	NaN	NaN	NaN	NaN	NaN	-1.273	0.717	0.289	-1.219	0.568	0.306	-1.204	0.496	0.293	NaN	NaN	NaN	-1.229	0.122	0.282
363	1.815	-1.4	0.978	0.545	NaN	NaN	NaN	NaN	NaN	NaN	-1.243	0.654	0.709	NaN	NaN	NaN	-1.266	0.425	0.631	-1.313	0.276	0.667	-1.363	0.105	0.576	-1.236	0.034	0.621	NaN	NaN	NaN	NaN	NaN	NaN	-1.272	0.718	0.288	-1.217	0.568	0.306	-1.202	0.497	0.292	NaN	NaN	NaN	-1.229	0.122	0.281
364	1.82	-1.4	0.978	0.545	NaN	NaN	NaN	NaN	NaN	NaN	-1.243	0.654	0.709	NaN	NaN	NaN	-1.266	0.425	0.631	-1.313	0.276	0.667	-1.362	0.105	0.576	-1.236	0.034	0.621	NaN	NaN	NaN	NaN	NaN	NaN	-1.271	0.719	0.288	-1.216	0.569	0.305	-1.2	0.497	0.291	NaN	NaN	NaN	-1.229	0.124	0.28
365	1.825	-1.4	0.978	0.545	NaN	NaN	NaN	NaN	NaN	NaN	-1.243	0.654	0.709	NaN	NaN	NaN	-1.266	0.425	0.631	-1.313	0.276	0.667	-1.362	0.105	0.576	-1.236	0.034	0.621	NaN	NaN	NaN	NaN	NaN	NaN	-1.27	0.719	0.288	-1.214	0.57	0.304	-1.199	0.498	0.291	NaN	NaN	NaN	-1.228	0.124	0.278
366	1.83	-1.4	0.978	0.545	NaN	NaN	NaN	NaN	NaN	NaN	-1.242	0.654	0.709	NaN	NaN	NaN	-1.266	0.425	0.631	-1.312	0.276	0.667	-1.363	0.106	0.575	-1.236	0.034	0.621	NaN	NaN	NaN	NaN	NaN	NaN	-1.269	0.72	0.287	-1.213	0.57	0.304	-1.197	0.498	0.29	NaN	NaN	NaN	-1.226	0.123	0.278
367	1.835	-1.4	0.978	0.544	NaN	NaN	NaN	NaN	NaN	NaN	-1.242	0.654	0.708	NaN	NaN	NaN	-1.265	0.425	0.631	-1.312	0.276	0.666	-1.363	0.106	0.575	-1.236	0.034	0.621	NaN	NaN	NaN	NaN	NaN	NaN	-1.268	0.72	0.287	-1.212	0.571	0.303	-1.196	0.498	0.289	NaN	NaN	NaN	-1.223	0.121	0.278
368	1.84	-1.399	0.978	0.544	NaN	NaN	NaN	NaN	NaN	NaN	-1.242	0.654	0.708	NaN	NaN	NaN	-1.265	0.425	0.631	-1.312	0.276	0.666	-1.363	0.106	0.575	-1.236	0.034	0.621	NaN	NaN	NaN	NaN	NaN	NaN	-1.267	0.721	0.286	-1.211	0.572	0.302	-1.194	0.498	0.288	NaN	NaN	NaN	-1.224	0.124	0.275
369	1.845	-1.399	0.978	0.544	NaN	NaN	NaN	NaN	NaN	NaN	-1.242	0.654	0.708	NaN	NaN	NaN	-1.265	0.425	0.631	-1.312	0.276	0.666	-1.363	0.106	0.575	-1.236	0.034	0.621	NaN	NaN	NaN	NaN	NaN	NaN	-1.266	0.722	0.286	-1.21	0.573	0.301	-1.192	0.499	0.288	NaN	NaN	NaN	-1.223	0.125	0.273
370	1.85	-1.398	0.977	0.544	NaN	NaN	NaN	NaN	NaN	NaN	-1.242	0.654	0.708	NaN	NaN	NaN	-1.265	0.425	0.631	-1.312	0.276	0.666	-1.363	0.106	0.575	-1.236	0.034	0.621	NaN	NaN	NaN	NaN	NaN	NaN	-1.265	0.722	0.285	-1.209	0.573	0.3	-1.191	0.499	0.287	NaN	NaN	NaN	-1.222	0.125	0.273
371	1.855	-1.398	0.977	0.543	NaN	NaN	NaN	NaN	NaN	NaN	-1.242	0.654	0.708	NaN	NaN	NaN	-1.265	0.425	0.631	-1.312	0.276	0.666	-1.363	0.106	0.575	-1.236	0.034	0.621	NaN	NaN	NaN	NaN	NaN	NaN	-1.263	0.722	0.285	-1.208	0.574	0.3	-1.19	0.5	0.286	NaN	NaN	NaN	-1.222	0.126	0.272
372	1.86	-1.398	0.977	0.543	NaN	NaN	NaN	NaN	NaN	NaN	-1.242	0.654	0.708	NaN	NaN	NaN	-1.265	0.425	0.631	-1.312	0.276	0.666	-1.363	0.106	0.575	-1.236	0.034	0.621	NaN	NaN	NaN	NaN	NaN	NaN	-1.262	0.723	0.285	-1.207	0.575	0.299	-1.188	0.501	0.286	NaN	NaN	NaN	-1.221	0.127	0.271
373	1.865	-1.398	0.977	0.543	NaN	NaN	NaN	NaN	NaN	NaN	-1.242	0.654	0.708	NaN	NaN	NaN	-1.265	0.425	0.631	-1.311	0.276	0.666	-1.363	0.106	0.575	-1.236	0.034	0.621	NaN	NaN	NaN	NaN	NaN	NaN	-1.262	0.724	0.284	-1.206	0.575	0.298	-1.188	0.502	0.285	NaN	NaN	NaN	-1.22	0.128	0.27
374	1.87	-1.397	0.977	0.543	NaN	NaN	NaN	NaN	NaN	NaN	-1.242	0.654	0.708	NaN	NaN	NaN	-1.264	0.425	0.631	-1.311	0.276	0.666	-1.363	0.106	0.575	-1.236	0.034	0.621	NaN	NaN	NaN	NaN	NaN	NaN	-1.261	0.724	0.283	-1.205	0.576	0.297	-1.187	0.503	0.283	NaN	NaN	NaN	-1.219	0.129	0.268
375	1.875	-1.397	0.977	0.543	NaN	NaN	NaN	NaN	NaN	NaN	-1.242	0.654	0.707	NaN	NaN	NaN	-1.264	0.425	0.63	-1.311	0.277	0.666	-1.363	0.106	0.575	-1.236	0.034	0.621	NaN	NaN	NaN	NaN	NaN	NaN	-1.26	0.724	0.283	-1.204	0.576	0.297	-1.187	0.504	0.282	NaN	NaN	NaN	-1.218	0.13	0.265
376	1.88	-1.397	0.977	0.543	NaN	NaN	NaN	NaN	NaN	NaN	-1.242	0.653	0.707	NaN	NaN	NaN	-1.264	0.425	0.63	-1.311	0.277	0.665	-1.363	0.106	0.575	-1.236	0.034	0.621	NaN	NaN	NaN	NaN	NaN	NaN	-1.259	0.725	0.283	-1.203	0.576	0.296	-1.186	0.505	0.281	NaN	NaN	NaN	-1.217	0.129	0.265
377	1.885	-1.396	0.977	0.543	NaN	NaN	NaN	NaN	NaN	NaN	-1.241	0.653	0.707	NaN	NaN	NaN	-1.264	0.425	0.63	-1.31	0.277	0.665	-1.363	0.106	0.575	-1.236	0.034	0.621	NaN	NaN	NaN	NaN	NaN	NaN	-1.257	0.725	0.283	-1.202	0.577	0.295	-1.185	0.505	0.281	NaN	NaN	NaN	-1.216	0.129	0.264
378	1.89	-1.396	0.977	0.543	NaN	NaN	NaN	NaN	NaN	NaN	-1.241	0.653	0.707	NaN	NaN	NaN	-1.264	0.425	0.63	-1.31	0.276	0.665	-1.363	0.107	0.575	-1.236	0.034	0.621	NaN	NaN	NaN	NaN	NaN	NaN	-1.257	0.726	0.282	-1.201	0.577	0.295	-1.184	0.506	0.28	NaN	NaN	NaN	-1.215	0.129	0.263
379	1.895	-1.396	0.977	0.542	NaN	NaN	NaN	NaN	NaN	NaN	-1.241	0.653	0.707	NaN	NaN	NaN	-1.264	0.425	0.63	-1.31	0.276	0.665	-1.363	0.107	0.575	-1.236	0.034	0.621	NaN	NaN	NaN	NaN	NaN	NaN	-1.256	0.726	0.281	-1.2	0.577	0.294	-1.182	0.506	0.28	NaN	NaN	NaN	-1.214	0.13	0.262
380	1.9	-1.395	0.977	0.542	NaN	NaN	NaN	NaN	NaN	NaN	-1.241	0.653	0.706	NaN	NaN	NaN	-1.263	0.425	0.63	-1.309	0.276	0.665	-1.363	0.107	0.575	-1.236	0.034	0.621	NaN	NaN	NaN	NaN	NaN	NaN	-1.255	0.726	0.281	-1.198	0.577	0.294	-1.181	0.506	0.279	NaN	NaN	NaN	-1.213	0.131	0.261
381	1.905	-1.395	0.977	0.542	NaN	NaN	NaN	NaN	NaN	NaN	-1.241	0.653	0.706	NaN	NaN	NaN	-1.262	0.424	0.629	-1.309	0.276	0.664	-1.363	0.107	0.575	-1.236	0.034	0.621	NaN	NaN	NaN	NaN	NaN	NaN	-1.255	0.726	0.281	-1.197	0.578	0.293	-1.18	0.507	0.279	NaN	NaN	NaN	-1.212	0.131	0.26
382	1.91	-1.395	0.977	0.541	NaN	NaN	NaN	NaN	NaN	NaN	-1.241	0.653	0.706	NaN	NaN	NaN	-1.262	0.424	0.629	-1.309	0.276	0.664	-1.363	0.107	0.574	-1.236	0.034	0.621	NaN	NaN	NaN	NaN	NaN	NaN	-1.254	0.727	0.28	-1.197	0.578	0.293	-1.179	0.507	0.278	NaN	NaN	NaN	-1.211	0.131	0.259
383	1.915	-1.395	0.977	0.541	NaN	NaN	NaN	NaN	NaN	NaN	-1.24	0.653	0.706	NaN	NaN	NaN	-1.262	0.424	0.629	-1.308	0.275	0.664	-1.363	0.107	0.574	-1.236	0.034	0.621	NaN	NaN	NaN	NaN	NaN	NaN	-1.253	0.727	0.28	-1.196	0.578	0.293	-1.178	0.507	0.278	NaN	NaN	NaN	-1.21	0.132	0.257
384	1.92	-1.394	0.977	0.541	NaN	NaN	NaN	NaN	NaN	NaN	-1.24	0.653	0.706	NaN	NaN	NaN	-1.262	0.424	0.629	-1.306	0.273	0.663	-1.363	0.107	0.574	-1.236	0.034	0.621	NaN	NaN	NaN	NaN	NaN	NaN	-1.253	0.728	0.279	-1.195	0.578	0.292	-1.178	0.508	0.277	NaN	NaN	NaN	-1.209	0.132	0.255
385	1.925	-1.394	0.977	0.54	NaN	NaN	NaN	NaN	NaN	NaN	-1.24	0.653	0.706	NaN	NaN	NaN	-1.261	0.424	0.629	-1.306	0.272	0.662	-1.363	0.107	0.574	-1.236	0.034	0.621	NaN	NaN	NaN	NaN	NaN	NaN	-1.253	0.728	0.279	-1.194	0.578	0.292	-1.177	0.508	0.277	NaN	NaN	NaN	-1.208	0.133	0.253
386	1.93	-1.394	0.977	0.54	NaN	NaN	NaN	NaN	NaN	NaN	-1.24	0.653	0.705	NaN	NaN	NaN	-1.261	0.424	0.628	-1.305	0.272	0.662	-1.363	0.107	0.574	-1.236	0.034	0.621	NaN	NaN	NaN	NaN	NaN	NaN	-1.252	0.728	0.278	-1.193	0.578	0.291	-1.176	0.508	0.276	NaN	NaN	NaN	-1.207	0.133	0.253
387	1.935	-1.393	0.977	0.539	NaN	NaN	NaN	NaN	NaN	NaN	-1.239	0.653	0.705	NaN	NaN	NaN	-1.261	0.425	0.627	-1.305	0.272	0.662	-1.363	0.107	0.574	-1.236	0.034	0.621	NaN	NaN	NaN	NaN	NaN	NaN	-1.251	0.728	0.278	-1.193	0.578	0.291	-1.175	0.508	0.276	NaN	NaN	NaN	-1.206	0.133	0.252
388	1.94	-1.393	0.977	0.539	NaN	NaN	NaN	NaN	NaN	NaN	-1.239	0.653	0.705	NaN	NaN	NaN	-1.261	0.425	0.627	-1.305	0.272	0.662	-1.363	0.107	0.574	-1.236	0.034	0.621	NaN	NaN	NaN	NaN	NaN	NaN	-1.251	0.728	0.278	-1.192	0.578	0.29	-1.175	0.508	0.276	NaN	NaN	NaN	-1.205	0.133	0.251
389	1.945	-1.393	0.977	0.539	NaN	NaN	NaN	NaN	NaN	NaN	-1.239	0.653	0.704	NaN	NaN	NaN	-1.261	0.425	0.627	-1.305	0.273	0.662	-1.363	0.107	0.574	-1.236	0.034	0.621	NaN	NaN	NaN	NaN	NaN	NaN	-1.251	0.728	0.278	-1.192	0.579	0.29	-1.175	0.508	0.275	NaN	NaN	NaN	-1.204	0.133	0.25
390	1.95	-1.392	0.977	0.539	NaN	NaN	NaN	NaN	NaN	NaN	-1.239	0.653	0.704	NaN	NaN	NaN	-1.26	0.425	0.627	-1.306	0.275	0.662	-1.363	0.107	0.574	-1.236	0.034	0.621	NaN	NaN	NaN	NaN	NaN	NaN	-1.25	0.728	0.277	-1.192	0.579	0.289	-1.174	0.508	0.275	NaN	NaN	NaN	-1.202	0.133	0.249
391	1.955	-1.392	0.977	0.538	NaN	NaN	NaN	NaN	NaN	NaN	-1.238	0.653	0.704	NaN	NaN	NaN	-1.26	0.425	0.627	-1.305	0.274	0.662	-1.362	0.107	0.574	-1.236	0.034	0.621	NaN	NaN	NaN	NaN	NaN	NaN	-1.25	0.728	0.277	-1.192	0.579	0.289	-1.174	0.509	0.275	NaN	NaN	NaN	-1.201	0.133	0.248
392	1.96	-1.391	0.977	0.538	NaN	NaN	NaN	NaN	NaN	NaN	-1.238	0.653	0.704	NaN	NaN	NaN	-1.26	0.425	0.626	-1.305	0.275	0.662	-1.362	0.107	0.574	-1.236	0.034	0.621	NaN	NaN	NaN	NaN	NaN	NaN	-1.25	0.728	0.276	-1.192	0.579	0.288	-1.173	0.508	0.274	NaN	NaN	NaN	-1.2	0.132	0.246
393	1.965	-1.391	0.977	0.537	NaN	NaN	NaN	NaN	NaN	NaN	-1.238	0.653	0.703	NaN	NaN	NaN	-1.259	0.425	0.626	-1.303	0.273	0.661	-1.362	0.107	0.574	-1.236	0.034	0.621	NaN	NaN	NaN	NaN	NaN	NaN	-1.249	0.728	0.276	-1.192	0.58	0.288	-1.173	0.508	0.274	NaN	NaN	NaN	-1.199	0.132	0.245
394	1.97	-1.391	0.977	0.537	NaN	NaN	NaN	NaN	NaN	NaN	-1.238	0.653	0.703	NaN	NaN	NaN	-1.259	0.425	0.626	-1.303	0.274	0.661	-1.362	0.106	0.573	-1.236	0.034	0.621	NaN	NaN	NaN	NaN	NaN	NaN	-1.249	0.728	0.276	-1.192	0.58	0.288	-1.173	0.507	0.274	NaN	NaN	NaN	-1.198	0.132	0.244
395	1.975	-1.39	0.977	0.536	NaN	NaN	NaN	NaN	NaN	NaN	-1.237	0.653	0.702	NaN	NaN	NaN	-1.259	0.425	0.626	-1.304	0.274	0.661	-1.362	0.106	0.573	-1.236	0.034	0.621	NaN	NaN	NaN	NaN	NaN	NaN	-1.249	0.728	0.276	-1.192	0.58	0.287	-1.173	0.507	0.273	NaN	NaN	NaN	-1.196	0.132	0.243
396	1.98	-1.39	0.977	0.536	NaN	NaN	NaN	NaN	NaN	NaN	-1.237	0.653	0.702	NaN	NaN	NaN	-1.258	0.425	0.626	-1.303	0.273	0.66	-1.362	0.106	0.573	-1.236	0.034	0.621	NaN	NaN	NaN	NaN	NaN	NaN	-1.249	0.727	0.276	-1.192	0.58	0.287	-1.173	0.507	0.273	NaN	NaN	NaN	-1.195	0.131	0.242
397	1.985	-1.39	0.977	0.535	NaN	NaN	NaN	NaN	NaN	NaN	-1.236	0.652	0.702	NaN	NaN	NaN	-1.257	0.425	0.625	-1.302	0.273	0.66	-1.362	0.106	0.573	-1.236	0.034	0.621	NaN	NaN	NaN	NaN	NaN	NaN	-1.249	0.727	0.275	-1.193	0.58	0.287	-1.173	0.507	0.273	NaN	NaN	NaN	-1.194	0.131	0.241
398	1.99	-1.389	0.977	0.535	NaN	NaN	NaN	NaN	NaN	NaN	-1.236	0.652	0.702	NaN	NaN	NaN	-1.256	0.424	0.625	-1.301	0.273	0.66	-1.362	0.107	0.573	-1.235	0.034	0.621	NaN	NaN	NaN	NaN	NaN	NaN	-1.249	0.727	0.275	-1.193	0.579	0.287	-1.175	0.507	0.271	NaN	NaN	NaN	-1.192	0.131	0.24
399	1.995	-1.389	0.977	0.535	NaN	NaN	NaN	NaN	NaN	NaN	-1.235	0.652	0.701	NaN	NaN	NaN	-1.256	0.424	0.625	-1.301	0.273	0.66	-1.362	0.107	0.573	-1.235	0.034	0.621	NaN	NaN	NaN	NaN	NaN	NaN	-1.25	0.727	0.275	-1.194	0.579	0.286	-1.176	0.507	0.271	NaN	NaN	NaN	-1.191	0.131	0.239
400	2	-1.389	0.978	0.535	NaN	NaN	NaN	NaN	NaN	NaN	-1.235	0.652	0.701	NaN	NaN	NaN	-1.255	0.424	0.624	-1.301	0.274	0.66	-1.362	0.107	0.573	-1.235	0.034	0.621	NaN	NaN	NaN	NaN	NaN	NaN	-1.25	0.727	0.274	-1.195	0.579	0.286	-1.177	0.507	0.271	NaN	NaN	NaN	-1.19	0.13	0.237
401	2.005	-1.392	0.979	0.536	NaN	NaN	NaN	NaN	NaN	NaN	-1.234	0.652	0.701	NaN	NaN	NaN	-1.254	0.423	0.624	-1.3	0.274	0.659	-1.362	0.107	0.573	-1.235	0.034	0.621	NaN	NaN	NaN	NaN	NaN	NaN	-1.25	0.727	0.274	-1.195	0.578	0.286	-1.177	0.507	0.271	NaN	NaN	NaN	-1.188	0.13	0.236
402	2.01	-1.392	0.98	0.535	NaN	NaN	NaN	NaN	NaN	NaN	-1.234	0.652	0.7	NaN	NaN	NaN	-1.254	0.423	0.624	-1.3	0.274	0.659	-1.362	0.107	0.573	-1.235	0.034	0.621	NaN	NaN	NaN	NaN	NaN	NaN	-1.251	0.727	0.274	-1.196	0.577	0.285	-1.178	0.506	0.27	NaN	NaN	NaN	-1.187	0.13	0.235
403	2.015	-1.391	0.979	0.534	NaN	NaN	NaN	NaN	NaN	NaN	-1.233	0.652	0.7	NaN	NaN	NaN	-1.253	0.423	0.623	-1.3	0.274	0.659	-1.362	0.107	0.573	-1.235	0.034	0.621	NaN	NaN	NaN	NaN	NaN	NaN	-1.252	0.726	0.274	-1.196	0.576	0.286	-1.179	0.506	0.27	NaN	NaN	NaN	-1.186	0.13	0.234
404	2.02	-1.388	0.977	0.533	NaN	NaN	NaN	NaN	NaN	NaN	-1.233	0.652	0.7	NaN	NaN	NaN	-1.252	0.423	0.623	-1.3	0.275	0.659	-1.362	0.107	0.573	-1.235	0.034	0.621	NaN	NaN	NaN	NaN	NaN	NaN	-1.252	0.726	0.273	-1.197	0.575	0.286	-1.179	0.505	0.271	NaN	NaN	NaN	-1.183	0.128	0.234
405	2.025	-1.387	0.976	0.532	NaN	NaN	NaN	NaN	NaN	NaN	-1.232	0.652	0.699	NaN	NaN	NaN	-1.252	0.423	0.623	-1.3	0.275	0.659	-1.362	0.107	0.573	-1.235	0.034	0.621	NaN	NaN	NaN	NaN	NaN	NaN	-1.252	0.725	0.273	-1.198	0.575	0.286	-1.178	0.503	0.272	NaN	NaN	NaN	-1.181	0.126	0.234
406	2.03	-1.386	0.976	0.531	NaN	NaN	NaN	NaN	NaN	NaN	-1.232	0.651	0.699	NaN	NaN	NaN	-1.251	0.423	0.622	-1.299	0.276	0.659	-1.361	0.107	0.573	-1.235	0.034	0.621	NaN	NaN	NaN	NaN	NaN	NaN	-1.253	0.725	0.273	-1.199	0.574	0.286	-1.178	0.501	0.272	NaN	NaN	NaN	-1.181	0.128	0.232
407	2.035	-1.387	0.976	0.531	NaN	NaN	NaN	NaN	NaN	NaN	-1.231	0.651	0.699	NaN	NaN	NaN	-1.25	0.423	0.621	-1.299	0.276	0.659	-1.361	0.107	0.573	-1.235	0.034	0.621	NaN	NaN	NaN	NaN	NaN	NaN	-1.253	0.724	0.273	-1.199	0.573	0.286	-1.179	0.5	0.272	NaN	NaN	NaN	-1.179	0.127	0.231
408	2.04	-1.389	0.978	0.532	NaN	NaN	NaN	NaN	NaN	NaN	-1.23	0.651	0.698	NaN	NaN	NaN	-1.25	0.423	0.621	-1.299	0.276	0.659	-1.361	0.106	0.573	-1.235	0.034	0.621	NaN	NaN	NaN	NaN	NaN	NaN	-1.254	0.723	0.273	-1.2	0.573	0.287	-1.18	0.5	0.272	NaN	NaN	NaN	-1.175	0.123	0.233
409	2.045	-1.388	0.978	0.532	NaN	NaN	NaN	NaN	NaN	NaN	-1.229	0.65	0.698	NaN	NaN	NaN	-1.249	0.423	0.621	-1.298	0.276	0.659	-1.361	0.107	0.573	-1.235	0.034	0.621	NaN	NaN	NaN	NaN	NaN	NaN	-1.254	0.723	0.273	-1.201	0.572	0.287	-1.181	0.499	0.272	NaN	NaN	NaN	-1.174	0.122	0.232
410	2.05	-1.385	0.976	0.53	NaN	NaN	NaN	NaN	NaN	NaN	-1.229	0.65	0.698	NaN	NaN	NaN	-1.249	0.423	0.621	-1.298	0.276	0.659	-1.361	0.107	0.573	-1.235	0.034	0.621	NaN	NaN	NaN	NaN	NaN	NaN	-1.255	0.722	0.273	-1.202	0.571	0.287	-1.182	0.499	0.272	NaN	NaN	NaN	-1.174	0.123	0.23
411	2.055	-1.384	0.975	0.529	NaN	NaN	NaN	NaN	NaN	NaN	-1.228	0.65	0.698	NaN	NaN	NaN	-1.248	0.423	0.621	-1.297	0.276	0.659	-1.361	0.107	0.573	-1.235	0.034	0.621	NaN	NaN	NaN	NaN	NaN	NaN	-1.255	0.721	0.273	-1.203	0.57	0.287	-1.183	0.498	0.272	NaN	NaN	NaN	-1.174	0.124	0.229
412	2.06	-1.385	0.975	0.529	NaN	NaN	NaN	NaN	NaN	NaN	-1.228	0.65	0.697	NaN	NaN	NaN	-1.248	0.423	0.621	-1.297	0.276	0.658	-1.361	0.107	0.573	-1.235	0.034	0.621	NaN	NaN	NaN	NaN	NaN	NaN	-1.256	0.721	0.273	-1.203	0.568	0.287	-1.184	0.497	0.272	NaN	NaN	NaN	-1.173	0.124	0.228
413	2.065	-1.387	0.977	0.53	NaN	NaN	NaN	NaN	NaN	NaN	-1.227	0.65	0.697	NaN	NaN	NaN	-1.247	0.422	0.62	-1.297	0.276	0.658	-1.361	0.107	0.573	-1.235	0.034	0.621	NaN	NaN	NaN	NaN	NaN	NaN	-1.256	0.72	0.273	-1.204	0.567	0.287	-1.185	0.497	0.272	NaN	NaN	NaN	-1.172	0.124	0.227
414	2.07	-1.387	0.977	0.529	NaN	NaN	NaN	NaN	NaN	NaN	-1.227	0.65	0.697	NaN	NaN	NaN	-1.246	0.422	0.62	-1.297	0.276	0.658	-1.361	0.107	0.573	-1.235	0.034	0.621	NaN	NaN	NaN	NaN	NaN	NaN	-1.256	0.719	0.273	-1.205	0.566	0.287	-1.186	0.496	0.273	NaN	NaN	NaN	-1.17	0.122	0.228
415	2.075	-1.386	0.977	0.529	NaN	NaN	NaN	NaN	NaN	NaN	-1.227	0.65	0.696	NaN	NaN	NaN	-1.245	0.421	0.62	-1.296	0.276	0.658	-1.361	0.107	0.573	-1.235	0.034	0.621	NaN	NaN	NaN	NaN	NaN	NaN	-1.256	0.718	0.273	-1.206	0.565	0.288	-1.187	0.495	0.273	NaN	NaN	NaN	-1.166	0.118	0.229
416	2.08	-1.386	0.976	0.529	NaN	NaN	NaN	NaN	NaN	NaN	-1.226	0.65	0.696	NaN	NaN	NaN	-1.245	0.421	0.62	-1.295	0.275	0.658	-1.361	0.107	0.573	-1.235	0.034	0.621	NaN	NaN	NaN	NaN	NaN	NaN	-1.257	0.717	0.273	-1.207	0.564	0.288	-1.187	0.494	0.273	NaN	NaN	NaN	-1.165	0.116	0.229
417	2.085	-1.386	0.976	0.528	NaN	NaN	NaN	NaN	NaN	NaN	-1.225	0.649	0.696	NaN	NaN	NaN	-1.244	0.421	0.62	-1.294	0.275	0.657	-1.361	0.108	0.572	-1.235	0.034	0.621	NaN	NaN	NaN	NaN	NaN	NaN	-1.257	0.717	0.272	-1.208	0.563	0.288	-1.188	0.492	0.274	NaN	NaN	NaN	-1.166	0.118	0.228
418	2.09	-1.385	0.976	0.527	NaN	NaN	NaN	NaN	NaN	NaN	-1.225	0.649	0.695	NaN	NaN	NaN	-1.243	0.421	0.619	-1.294	0.275	0.657	-1.361	0.108	0.572	-1.235	0.034	0.621	NaN	NaN	NaN	NaN	NaN	NaN	-1.257	0.716	0.272	-1.21	0.563	0.289	-1.189	0.492	0.273	NaN	NaN	NaN	-1.166	0.119	0.227
419	2.095	-1.385	0.976	0.527	NaN	NaN	NaN	NaN	NaN	NaN	-1.224	0.649	0.695	NaN	NaN	NaN	-1.242	0.421	0.619	-1.293	0.275	0.657	-1.36	0.107	0.572	-1.235	0.034	0.621	NaN	NaN	NaN	NaN	NaN	NaN	-1.258	0.715	0.272	-1.211	0.562	0.289	-1.191	0.491	0.273	NaN	NaN	NaN	-1.166	0.118	0.227
420	2.1	-1.384	0.975	0.526	NaN	NaN	NaN	NaN	NaN	NaN	-1.224	0.649	0.695	NaN	NaN	NaN	-1.242	0.42	0.619	-1.293	0.275	0.657	-1.359	0.106	0.573	-1.235	0.034	0.621	NaN	NaN	NaN	NaN	NaN	NaN	-1.258	0.714	0.272	-1.212	0.56	0.289	-1.192	0.491	0.274	NaN	NaN	NaN	-1.164	0.116	0.227
421	2.105	-1.384	0.975	0.525	NaN	NaN	NaN	NaN	NaN	NaN	-1.223	0.648	0.694	NaN	NaN	NaN	-1.241	0.42	0.619	-1.293	0.275	0.657	-1.359	0.106	0.573	-1.235	0.034	0.621	NaN	NaN	NaN	NaN	NaN	NaN	-1.258	0.713	0.272	-1.213	0.559	0.289	-1.192	0.489	0.275	NaN	NaN	NaN	-1.161	0.112	0.229
422	2.11	-1.384	0.975	0.525	NaN	NaN	NaN	NaN	NaN	NaN	-1.222	0.648	0.694	NaN	NaN	NaN	-1.24	0.42	0.619	-1.292	0.275	0.657	-1.359	0.106	0.573	-1.235	0.034	0.621	NaN	NaN	NaN	NaN	NaN	NaN	-1.258	0.712	0.271	-1.213	0.558	0.289	-1.192	0.487	0.276	NaN	NaN	NaN	-1.161	0.111	0.229
423	2.115	-1.382	0.974	0.523	NaN	NaN	NaN	NaN	NaN	NaN	-1.222	0.648	0.694	NaN	NaN	NaN	-1.24	0.42	0.619	-1.292	0.275	0.657	-1.359	0.106	0.573	-1.235	0.034	0.621	NaN	NaN	NaN	NaN	NaN	NaN	-1.258	0.712	0.271	-1.214	0.557	0.289	-1.193	0.486	0.277	NaN	NaN	NaN	-1.162	0.112	0.228
424	2.12	-1.379	0.971	0.521	NaN	NaN	NaN	NaN	NaN	NaN	-1.221	0.648	0.693	NaN	NaN	NaN	-1.239	0.42	0.618	-1.291	0.275	0.656	-1.36	0.107	0.572	-1.235	0.034	0.621	NaN	NaN	NaN	NaN	NaN	NaN	-1.258	0.711	0.271	-1.215	0.556	0.29	-1.194	0.485	0.277	NaN	NaN	NaN	-1.162	0.113	0.228
425	2.125	-1.378	0.971	0.52	NaN	NaN	NaN	NaN	NaN	NaN	-1.22	0.648	0.693	NaN	NaN	NaN	-1.239	0.42	0.618	-1.291	0.275	0.656	-1.36	0.107	0.572	-1.235	0.034	0.621	NaN	NaN	NaN	NaN	NaN	NaN	-1.259	0.71	0.27	-1.215	0.555	0.291	-1.195	0.485	0.278	NaN	NaN	NaN	-1.161	0.111	0.229
426	2.13	-1.377	0.97	0.519	NaN	NaN	NaN	NaN	NaN	NaN	-1.22	0.648	0.693	NaN	NaN	NaN	-1.238	0.42	0.618	-1.291	0.275	0.656	-1.359	0.106	0.572	-1.235	0.034	0.621	NaN	NaN	NaN	NaN	NaN	NaN	-1.259	0.709	0.27	-1.216	0.554	0.291	-1.197	0.484	0.278	NaN	NaN	NaN	-1.159	0.107	0.232
427	2.135	-1.377	0.97	0.519	NaN	NaN	NaN	NaN	NaN	NaN	-1.22	0.648	0.692	NaN	NaN	NaN	-1.237	0.419	0.617	-1.29	0.274	0.656	-1.359	0.106	0.572	-1.235	0.034	0.621	NaN	NaN	NaN	NaN	NaN	NaN	-1.259	0.708	0.27	-1.216	0.553	0.292	-1.198	0.483	0.279	NaN	NaN	NaN	-1.16	0.107	0.233
428	2.14	-1.376	0.969	0.518	NaN	NaN	NaN	NaN	NaN	NaN	-1.219	0.647	0.692	NaN	NaN	NaN	-1.237	0.419	0.617	-1.288	0.272	0.655	-1.359	0.106	0.572	-1.235	0.034	0.621	NaN	NaN	NaN	NaN	NaN	NaN	-1.258	0.707	0.27	-1.217	0.552	0.292	-1.198	0.482	0.279	NaN	NaN	NaN	-1.162	0.108	0.232
429	2.145	-1.376	0.969	0.517	NaN	NaN	NaN	NaN	NaN	NaN	-1.219	0.647	0.691	NaN	NaN	NaN	-1.236	0.419	0.617	-1.289	0.274	0.655	-1.359	0.106	0.572	-1.235	0.034	0.621	NaN	NaN	NaN	NaN	NaN	NaN	-1.258	0.706	0.27	-1.218	0.551	0.293	-1.198	0.479	0.281	NaN	NaN	NaN	-1.162	0.106	0.233
430	2.15	-1.375	0.969	0.517	NaN	NaN	NaN	NaN	NaN	NaN	-1.218	0.647	0.691	NaN	NaN	NaN	-1.235	0.418	0.616	-1.289	0.274	0.655	-1.359	0.106	0.572	-1.235	0.034	0.621	NaN	NaN	NaN	NaN	NaN	NaN	-1.258	0.705	0.27	-1.219	0.55	0.293	-1.198	0.477	0.282	NaN	NaN	NaN	-1.161	0.103	0.236
431	2.155	-1.374	0.968	0.516	NaN	NaN	NaN	NaN	NaN	NaN	-1.218	0.647	0.69	NaN	NaN	NaN	-1.234	0.418	0.616	-1.289	0.274	0.655	-1.359	0.106	0.572	-1.235	0.034	0.621	NaN	NaN	NaN	NaN	NaN	NaN	-1.26	0.705	0.27	-1.219	0.549	0.293	-1.199	0.477	0.282	NaN	NaN	NaN	-1.162	0.102	0.237
432	2.16	-1.374	0.968	0.515	NaN	NaN	NaN	NaN	NaN	NaN	-1.217	0.647	0.69	NaN	NaN	NaN	-1.233	0.418	0.615	-1.288	0.274	0.655	-1.359	0.106	0.572	-1.235	0.034	0.621	NaN	NaN	NaN	NaN	NaN	NaN	-1.261	0.705	0.269	-1.22	0.548	0.293	-1.2	0.476	0.283	NaN	NaN	NaN	-1.165	0.102	0.237
433	2.165	-1.373	0.968	0.514	NaN	NaN	NaN	NaN	NaN	NaN	-1.216	0.646	0.689	NaN	NaN	NaN	-1.233	0.418	0.615	-1.288	0.274	0.655	-1.359	0.106	0.572	-1.235	0.034	0.621	NaN	NaN	NaN	NaN	NaN	NaN	-1.261	0.704	0.269	-1.22	0.547	0.294	-1.202	0.475	0.283	NaN	NaN	NaN	-1.165	0.101	0.239
434	2.17	-1.372	0.967	0.513	NaN	NaN	NaN	NaN	NaN	NaN	-1.216	0.646	0.689	NaN	NaN	NaN	-1.232	0.418	0.614	-1.287	0.274	0.655	-1.359	0.106	0.572	-1.235	0.034	0.621	NaN	NaN	NaN	NaN	NaN	NaN	-1.263	0.704	0.268	-1.22	0.545	0.295	-1.203	0.474	0.283	NaN	NaN	NaN	-1.164	0.097	0.242
435	2.175	-1.372	0.967	0.513	NaN	NaN	NaN	NaN	NaN	NaN	-1.215	0.646	0.688	NaN	NaN	NaN	-1.231	0.417	0.614	-1.286	0.273	0.655	-1.359	0.106	0.572	-1.235	0.034	0.621	NaN	NaN	NaN	NaN	NaN	NaN	-1.262	0.702	0.269	-1.22	0.544	0.296	-1.204	0.474	0.283	NaN	NaN	NaN	-1.167	0.096	0.244
436	2.18	-1.371	0.967	0.512	NaN	NaN	NaN	NaN	NaN	NaN	-1.214	0.646	0.688	NaN	NaN	NaN	-1.231	0.417	0.614	-1.286	0.272	0.654	-1.359	0.106	0.572	-1.235	0.034	0.621	NaN	NaN	NaN	NaN	NaN	NaN	-1.259	0.699	0.27	-1.221	0.543	0.296	-1.205	0.473	0.284	NaN	NaN	NaN	-1.17	0.097	0.244
437	2.185	-1.371	0.966	0.511	NaN	NaN	NaN	NaN	NaN	NaN	-1.213	0.646	0.687	NaN	NaN	NaN	-1.23	0.417	0.614	-1.286	0.273	0.654	-1.359	0.106	0.572	-1.235	0.034	0.621	NaN	NaN	NaN	NaN	NaN	NaN	-1.26	0.698	0.27	-1.222	0.543	0.296	-1.205	0.471	0.285	NaN	NaN	NaN	-1.173	0.097	0.246
438	2.19	-1.37	0.966	0.51	NaN	NaN	NaN	NaN	NaN	NaN	-1.213	0.645	0.687	NaN	NaN	NaN	-1.229	0.417	0.613	-1.286	0.274	0.654	-1.359	0.107	0.572	-1.235	0.034	0.621	NaN	NaN	NaN	NaN	NaN	NaN	-1.261	0.698	0.27	-1.222	0.542	0.297	-1.205	0.469	0.286	NaN	NaN	NaN	-1.175	0.097	0.248
439	2.195	-1.37	0.966	0.509	NaN	NaN	NaN	NaN	NaN	NaN	-1.212	0.645	0.686	NaN	NaN	NaN	-1.228	0.417	0.613	-1.285	0.274	0.654	-1.359	0.106	0.572	-1.235	0.034	0.621	NaN	NaN	NaN	NaN	NaN	NaN	-1.261	0.696	0.27	-1.222	0.541	0.298	-1.206	0.469	0.287	NaN	NaN	NaN	-1.176	0.096	0.249
440	2.2	-1.369	0.965	0.508	NaN	NaN	NaN	NaN	NaN	NaN	-1.211	0.644	0.686	NaN	NaN	NaN	-1.227	0.416	0.613	-1.284	0.273	0.654	-1.359	0.106	0.572	-1.235	0.034	0.621	NaN	NaN	NaN	NaN	NaN	NaN	-1.262	0.697	0.269	-1.222	0.539	0.299	-1.207	0.468	0.288	NaN	NaN	NaN	-1.177	0.095	0.251
441	2.205	-1.368	0.965	0.507	NaN	NaN	NaN	NaN	NaN	NaN	-1.21	0.644	0.686	NaN	NaN	NaN	-1.226	0.416	0.612	-1.284	0.273	0.653	-1.359	0.106	0.572	-1.235	0.034	0.621	NaN	NaN	NaN	NaN	NaN	NaN	-1.262	0.695	0.27	-1.222	0.538	0.3	-1.207	0.467	0.289	NaN	NaN	NaN	-1.177	0.094	0.252
442	2.21	-1.368	0.964	0.506	NaN	NaN	NaN	NaN	NaN	NaN	-1.209	0.644	0.685	NaN	NaN	NaN	-1.225	0.416	0.612	-1.283	0.273	0.653	-1.359	0.106	0.572	-1.235	0.034	0.621	NaN	NaN	NaN	NaN	NaN	NaN	-1.259	0.691	0.271	-1.223	0.537	0.3	-1.207	0.464	0.29	NaN	NaN	NaN	-1.176	0.093	0.252
443	2.215	-1.367	0.964	0.505	NaN	NaN	NaN	NaN	NaN	NaN	-1.208	0.644	0.685	NaN	NaN	NaN	-1.224	0.415	0.611	-1.283	0.273	0.653	-1.359	0.106	0.572	-1.235	0.034	0.621	NaN	NaN	NaN	NaN	NaN	NaN	-1.258	0.69	0.271	-1.223	0.536	0.3	-1.208	0.464	0.291	NaN	NaN	NaN	-1.175	0.093	0.252
444	2.22	-1.367	0.963	0.505	NaN	NaN	NaN	NaN	NaN	NaN	-1.207	0.644	0.684	NaN	NaN	NaN	-1.223	0.415	0.61	-1.283	0.273	0.653	-1.359	0.106	0.572	-1.235	0.034	0.621	NaN	NaN	NaN	NaN	NaN	NaN	-1.259	0.69	0.271	-1.224	0.535	0.301	-1.209	0.463	0.292	NaN	NaN	NaN	-1.174	0.093	0.251
445	2.225	-1.366	0.963	0.504	NaN	NaN	NaN	NaN	NaN	NaN	-1.206	0.644	0.683	NaN	NaN	NaN	-1.222	0.414	0.61	-1.282	0.273	0.653	-1.359	0.106	0.572	-1.235	0.034	0.621	NaN	NaN	NaN	NaN	NaN	NaN	-1.262	0.692	0.269	-1.225	0.534	0.301	-1.209	0.461	0.292	NaN	NaN	NaN	-1.172	0.092	0.251
446	2.23	-1.366	0.963	0.503	NaN	NaN	NaN	NaN	NaN	NaN	-1.206	0.643	0.683	NaN	NaN	NaN	-1.222	0.414	0.61	-1.282	0.273	0.653	-1.358	0.106	0.572	-1.235	0.034	0.621	NaN	NaN	NaN	NaN	NaN	NaN	-1.261	0.691	0.269	-1.227	0.534	0.301	-1.21	0.461	0.292	NaN	NaN	NaN	-1.169	0.089	0.252
447	2.235	-1.365	0.963	0.502	NaN	NaN	NaN	NaN	NaN	NaN	-1.205	0.643	0.682	NaN	NaN	NaN	-1.222	0.414	0.609	-1.282	0.273	0.653	-1.358	0.106	0.572	-1.235	0.034	0.621	NaN	NaN	NaN	NaN	NaN	NaN	-1.258	0.688	0.27	-1.228	0.533	0.301	-1.211	0.461	0.291	NaN	NaN	NaN	-1.167	0.088	0.252
448	2.24	-1.365	0.963	0.502	NaN	NaN	NaN	NaN	NaN	NaN	-1.204	0.642	0.682	NaN	NaN	NaN	-1.221	0.414	0.609	-1.281	0.272	0.652	-1.358	0.106	0.572	-1.235	0.034	0.621	NaN	NaN	NaN	NaN	NaN	NaN	-1.258	0.688	0.271	-1.229	0.533	0.301	-1.213	0.461	0.29	NaN	NaN	NaN	-1.166	0.087	0.252
449	2.245	-1.364	0.963	0.501	NaN	NaN	NaN	NaN	NaN	NaN	-1.203	0.642	0.681	NaN	NaN	NaN	-1.221	0.415	0.609	-1.28	0.27	0.651	-1.358	0.106	0.572	-1.235	0.034	0.621	NaN	NaN	NaN	NaN	NaN	NaN	-1.258	0.687	0.271	-1.23	0.533	0.301	-1.214	0.462	0.289	NaN	NaN	NaN	-1.166	0.086	0.252
450	2.25	-1.364	0.963	0.501	NaN	NaN	NaN	NaN	NaN	NaN	-1.203	0.642	0.681	NaN	NaN	NaN	-1.22	0.415	0.608	-1.279	0.27	0.651	-1.358	0.106	0.572	-1.235	0.034	0.621	NaN	NaN	NaN	NaN	NaN	NaN	-1.26	0.688	0.27	-1.23	0.532	0.301	-1.214	0.462	0.288	NaN	NaN	NaN	-1.167	0.086	0.252
451	2.255	-1.363	0.963	0.501	NaN	NaN	NaN	NaN	NaN	NaN	-1.202	0.643	0.68	NaN	NaN	NaN	-1.22	0.415	0.608	-1.279	0.27	0.65	-1.358	0.106	0.572	-1.235	0.034	0.621	NaN	NaN	NaN	NaN	NaN	NaN	-1.264	0.691	0.269	-1.23	0.533	0.301	-1.213	0.462	0.288	NaN	NaN	NaN	-1.168	0.087	0.252
452	2.26	-1.363	0.963	0.501	NaN	NaN	NaN	NaN	NaN	NaN	-1.202	0.643	0.68	NaN	NaN	NaN	-1.22	0.415	0.608	-1.278	0.27	0.65	-1.358	0.106	0.572	-1.235	0.034	0.621	NaN	NaN	NaN	NaN	NaN	NaN	-1.264	0.691	0.268	-1.23	0.534	0.3	-1.213	0.462	0.287	NaN	NaN	NaN	-1.168	0.088	0.251
453	2.265	-1.362	0.963	0.5	NaN	NaN	NaN	NaN	NaN	NaN	-1.201	0.643	0.679	NaN	NaN	NaN	-1.22	0.415	0.608	-1.278	0.27	0.65	-1.358	0.106	0.572	-1.235	0.034	0.621	NaN	NaN	NaN	NaN	NaN	NaN	-1.263	0.691	0.269	-1.23	0.535	0.298	-1.212	0.463	0.287	NaN	NaN	NaN	-1.17	0.09	0.249
454	2.27	-1.362	0.964	0.5	NaN	NaN	NaN	NaN	NaN	NaN	-1.201	0.642	0.679	NaN	NaN	NaN	-1.219	0.415	0.608	-1.278	0.27	0.649	-1.358	0.106	0.572	-1.235	0.034	0.621	NaN	NaN	NaN	NaN	NaN	NaN	-1.26	0.69	0.268	-1.229	0.536	0.296	-1.212	0.463	0.286	NaN	NaN	NaN	-1.172	0.093	0.247
455	2.275	-1.362	0.964	0.5	NaN	NaN	NaN	NaN	NaN	NaN	-1.2	0.642	0.678	NaN	NaN	NaN	-1.219	0.415	0.607	-1.278	0.27	0.649	-1.358	0.106	0.572	-1.235	0.034	0.621	NaN	NaN	NaN	NaN	NaN	NaN	-1.262	0.693	0.267	-1.227	0.537	0.295	-1.212	0.463	0.286	NaN	NaN	NaN	-1.171	0.092	0.247
456	2.28	-1.361	0.964	0.5	NaN	NaN	NaN	NaN	NaN	NaN	-1.2	0.641	0.678	NaN	NaN	NaN	-1.218	0.415	0.606	-1.277	0.271	0.649	-1.358	0.106	0.572	-1.235	0.034	0.621	NaN	NaN	NaN	NaN	NaN	NaN	-1.263	0.695	0.266	-1.226	0.537	0.295	-1.213	0.464	0.285	NaN	NaN	NaN	-1.168	0.089	0.249
457	2.285	-1.36	0.964	0.499	NaN	NaN	NaN	NaN	NaN	NaN	-1.2	0.642	0.677	NaN	NaN	NaN	-1.218	0.415	0.605	-1.277	0.271	0.649	-1.358	0.106	0.572	-1.235	0.034	0.621	NaN	NaN	NaN	NaN	NaN	NaN	-1.262	0.695	0.265	-1.226	0.537	0.294	-1.214	0.465	0.284	NaN	NaN	NaN	-1.167	0.088	0.249
458	2.29	-1.36	0.965	0.499	NaN	NaN	NaN	NaN	NaN	NaN	-1.199	0.642	0.677	NaN	NaN	NaN	-1.218	0.415	0.605	-1.277	0.271	0.649	-1.358	0.106	0.572	-1.235	0.034	0.621	NaN	NaN	NaN	NaN	NaN	NaN	-1.262	0.697	0.264	-1.226	0.537	0.294	-1.214	0.465	0.283	NaN	NaN	NaN	-1.167	0.088	0.249
459	2.295	-1.36	0.965	0.499	NaN	NaN	NaN	NaN	NaN	NaN	-1.199	0.642	0.676	NaN	NaN	NaN	-1.218	0.415	0.604	-1.277	0.271	0.649	-1.358	0.106	0.572	-1.235	0.034	0.621	NaN	NaN	NaN	NaN	NaN	NaN	-1.26	0.697	0.262	-1.227	0.537	0.293	-1.215	0.465	0.283	NaN	NaN	NaN	-1.169	0.09	0.248
460	2.3	-1.36	0.966	0.499	NaN	NaN	NaN	NaN	NaN	NaN	-1.199	0.642	0.675	NaN	NaN	NaN	-1.218	0.415	0.604	-1.277	0.271	0.649	-1.358	0.106	0.572	-1.235	0.034	0.621	NaN	NaN	NaN	NaN	NaN	NaN	-1.259	0.698	0.26	-1.229	0.538	0.293	-1.215	0.465	0.283	NaN	NaN	NaN	-1.172	0.093	0.246
461	2.305	-1.362	0.968	0.5	NaN	NaN	NaN	NaN	NaN	NaN	-1.199	0.642	0.675	NaN	NaN	NaN	-1.218	0.415	0.604	-1.277	0.271	0.648	-1.358	0.106	0.572	-1.235	0.034	0.62	NaN	NaN	NaN	NaN	NaN	NaN	-1.259	0.698	0.259	-1.23	0.539	0.292	-1.215	0.465	0.283	NaN	NaN	NaN	-1.173	0.094	0.245
462	2.31	-1.361	0.968	0.5	NaN	NaN	NaN	NaN	NaN	NaN	-1.199	0.642	0.674	NaN	NaN	NaN	-1.218	0.415	0.603	-1.277	0.271	0.648	-1.358	0.106	0.572	-1.235	0.034	0.62	NaN	NaN	NaN	NaN	NaN	NaN	-1.258	0.698	0.258	-1.23	0.539	0.292	-1.216	0.465	0.283	NaN	NaN	NaN	-1.173	0.095	0.245
463	2.315	-1.359	0.967	0.498	NaN	NaN	NaN	NaN	NaN	NaN	-1.199	0.642	0.674	NaN	NaN	NaN	-1.218	0.415	0.603	-1.277	0.271	0.648	-1.358	0.106	0.572	-1.235	0.034	0.62	NaN	NaN	NaN	NaN	NaN	NaN	-1.258	0.698	0.257	-1.231	0.539	0.292	-1.216	0.464	0.283	NaN	NaN	NaN	-1.171	0.093	0.246
464	2.32	-1.358	0.967	0.498	NaN	NaN	NaN	NaN	NaN	NaN	-1.199	0.642	0.673	NaN	NaN	NaN	-1.218	0.415	0.603	-1.278	0.272	0.648	-1.358	0.106	0.572	-1.235	0.034	0.621	NaN	NaN	NaN	NaN	NaN	NaN	-1.258	0.698	0.256	-1.23	0.539	0.291	-1.217	0.464	0.283	NaN	NaN	NaN	-1.168	0.09	0.248
465	2.325	NaN	NaN	NaN	NaN	NaN	NaN	NaN	NaN	NaN	-1.199	0.642	0.673	NaN	NaN	NaN	-1.218	0.415	0.603	-1.28	0.275	0.649	-1.358	0.106	0.572	-1.235	0.034	0.621	NaN	NaN	NaN	NaN	NaN	NaN	-1.258	0.698	0.255	-1.231	0.539	0.291	-1.218	0.465	0.282	NaN	NaN	NaN	-1.168	0.089	0.249
466	2.33	NaN	NaN	NaN	NaN	NaN	NaN	NaN	NaN	NaN	-1.199	0.643	0.672	NaN	NaN	NaN	-1.219	0.415	0.603	-1.281	0.276	0.649	-1.358	0.106	0.572	-1.235	0.034	0.621	NaN	NaN	NaN	NaN	NaN	NaN	-1.258	0.698	0.254	-1.231	0.539	0.291	-1.219	0.465	0.282	NaN	NaN	NaN	-1.168	0.089	0.249
467	2.335	NaN	NaN	NaN	NaN	NaN	NaN	NaN	NaN	NaN	-1.199	0.643	0.672	NaN	NaN	NaN	-1.219	0.415	0.602	-1.281	0.276	0.649	-1.358	0.106	0.572	-1.235	0.034	0.621	NaN	NaN	NaN	NaN	NaN	NaN	-1.259	0.697	0.254	-1.231	0.539	0.291	-1.22	0.466	0.281	NaN	NaN	NaN	-1.168	0.089	0.249
468	2.34	-1.356	0.969	0.495	NaN	NaN	NaN	NaN	NaN	NaN	-1.199	0.643	0.671	NaN	NaN	NaN	-1.219	0.415	0.602	-1.282	0.277	0.649	-1.358	0.106	0.572	-1.235	0.034	0.621	NaN	NaN	NaN	NaN	NaN	NaN	-1.259	0.697	0.254	-1.232	0.538	0.291	-1.221	0.466	0.281	NaN	NaN	NaN	-1.169	0.09	0.248
469	2.345	NaN	NaN	NaN	NaN	NaN	NaN	NaN	NaN	NaN	-1.199	0.644	0.671	NaN	NaN	NaN	-1.22	0.416	0.602	-1.282	0.277	0.65	-1.358	0.106	0.572	-1.235	0.034	0.621	NaN	NaN	NaN	NaN	NaN	NaN	-1.259	0.697	0.254	-1.232	0.538	0.291	-1.221	0.466	0.281	NaN	NaN	NaN	-1.172	0.094	0.246
470	2.35	NaN	NaN	NaN	NaN	NaN	NaN	NaN	NaN	NaN	-1.199	0.644	0.67	NaN	NaN	NaN	-1.22	0.416	0.602	-1.282	0.277	0.65	-1.358	0.106	0.572	-1.235	0.034	0.621	NaN	NaN	NaN	NaN	NaN	NaN	-1.26	0.697	0.254	-1.233	0.538	0.291	-1.221	0.466	0.281	NaN	NaN	NaN	-1.172	0.095	0.245
471	2.355	NaN	NaN	NaN	NaN	NaN	NaN	NaN	NaN	NaN	-1.199	0.644	0.67	NaN	NaN	NaN	-1.221	0.417	0.602	-1.283	0.277	0.65	-1.358	0.106	0.572	-1.235	0.034	0.621	NaN	NaN	NaN	NaN	NaN	NaN	-1.261	0.697	0.254	-1.233	0.538	0.291	-1.221	0.466	0.28	NaN	NaN	NaN	-1.173	0.095	0.245
472	2.36	NaN	NaN	NaN	NaN	NaN	NaN	NaN	NaN	NaN	-1.199	0.645	0.67	NaN	NaN	NaN	-1.222	0.417	0.602	-1.283	0.277	0.649	-1.358	0.106	0.572	-1.235	0.034	0.621	NaN	NaN	NaN	NaN	NaN	NaN	-1.262	0.697	0.254	-1.234	0.538	0.291	-1.221	0.466	0.28	NaN	NaN	NaN	-1.173	0.095	0.245
473	2.365	NaN	NaN	NaN	NaN	NaN	NaN	NaN	NaN	NaN	-1.199	0.645	0.669	NaN	NaN	NaN	-1.222	0.418	0.602	-1.283	0.277	0.649	-1.358	0.106	0.572	-1.235	0.034	0.621	NaN	NaN	NaN	NaN	NaN	NaN	-1.263	0.697	0.254	-1.235	0.539	0.291	-1.221	0.466	0.28	NaN	NaN	NaN	-1.173	0.095	0.245
474	2.37	NaN	NaN	NaN	NaN	NaN	NaN	NaN	NaN	NaN	-1.199	0.645	0.669	NaN	NaN	NaN	-1.222	0.418	0.602	-1.283	0.278	0.649	-1.358	0.106	0.572	-1.235	0.034	0.621	NaN	NaN	NaN	NaN	NaN	NaN	-1.264	0.697	0.254	-1.235	0.539	0.29	-1.221	0.466	0.28	NaN	NaN	NaN	-1.173	0.095	0.244
475	2.375	NaN	NaN	NaN	NaN	NaN	NaN	NaN	NaN	NaN	-1.199	0.646	0.668	NaN	NaN	NaN	-1.223	0.418	0.601	-1.283	0.278	0.649	-1.358	0.106	0.572	-1.235	0.034	0.621	NaN	NaN	NaN	NaN	NaN	NaN	-1.265	0.697	0.254	-1.236	0.539	0.29	-1.221	0.466	0.28	NaN	NaN	NaN	-1.173	0.095	0.244
476	2.38	NaN	NaN	NaN	NaN	NaN	NaN	NaN	NaN	NaN	-1.199	0.646	0.668	NaN	NaN	NaN	-1.223	0.419	0.601	-1.283	0.277	0.649	-1.358	0.106	0.573	-1.235	0.034	0.621	NaN	NaN	NaN	NaN	NaN	NaN	-1.266	0.698	0.253	-1.236	0.539	0.289	-1.221	0.466	0.279	NaN	NaN	NaN	-1.173	0.095	0.244
477	2.385	NaN	NaN	NaN	NaN	NaN	NaN	NaN	NaN	NaN	-1.199	0.646	0.668	NaN	NaN	NaN	-1.223	0.419	0.601	-1.283	0.277	0.648	-1.358	0.106	0.573	-1.235	0.034	0.621	NaN	NaN	NaN	NaN	NaN	NaN	-1.267	0.698	0.253	-1.236	0.538	0.288	-1.221	0.466	0.279	NaN	NaN	NaN	-1.173	0.095	0.244
478	2.39	-1.357	0.975	0.492	NaN	NaN	NaN	NaN	NaN	NaN	-1.199	0.647	0.667	NaN	NaN	NaN	-1.223	0.419	0.601	-1.283	0.277	0.648	-1.358	0.106	0.573	-1.235	0.034	0.621	NaN	NaN	NaN	NaN	NaN	NaN	-1.267	0.698	0.253	-1.236	0.538	0.287	-1.22	0.466	0.279	NaN	NaN	NaN	-1.173	0.095	0.244
479	2.395	-1.357	0.975	0.492	NaN	NaN	NaN	NaN	NaN	NaN	-1.199	0.647	0.667	NaN	NaN	NaN	-1.223	0.419	0.601	-1.283	0.277	0.649	-1.358	0.106	0.573	-1.235	0.034	0.621	NaN	NaN	NaN	NaN	NaN	NaN	-1.268	0.698	0.252	-1.236	0.538	0.287	-1.22	0.466	0.279	NaN	NaN	NaN	-1.173	0.095	0.244
480	2.4	-1.357	0.975	0.491	NaN	NaN	NaN	NaN	NaN	NaN	-1.199	0.647	0.667	NaN	NaN	NaN	-1.223	0.419	0.601	-1.284	0.278	0.649	-1.358	0.106	0.573	-1.235	0.034	0.621	NaN	NaN	NaN	NaN	NaN	NaN	-1.268	0.698	0.252	-1.235	0.538	0.287	-1.219	0.465	0.279	NaN	NaN	NaN	-1.173	0.095	0.244
481	2.405	-1.357	0.975	0.491	NaN	NaN	NaN	NaN	NaN	NaN	-1.198	0.647	0.666	NaN	NaN	NaN	-1.223	0.419	0.601	-1.284	0.278	0.649	-1.358	0.106	0.573	-1.235	0.034	0.621	NaN	NaN	NaN	NaN	NaN	NaN	-1.268	0.698	0.251	-1.235	0.538	0.286	-1.219	0.464	0.279	NaN	NaN	NaN	-1.173	0.095	0.244
482	2.41	-1.357	0.976	0.49	NaN	NaN	NaN	NaN	NaN	NaN	-1.198	0.647	0.666	NaN	NaN	NaN	-1.224	0.419	0.6	-1.285	0.279	0.649	-1.358	0.106	0.573	-1.235	0.034	0.621	NaN	NaN	NaN	NaN	NaN	NaN	-1.268	0.697	0.251	-1.235	0.538	0.286	-1.218	0.464	0.278	NaN	NaN	NaN	-1.173	0.095	0.244
483	2.415	-1.356	0.976	0.49	NaN	NaN	NaN	NaN	NaN	NaN	-1.198	0.648	0.666	NaN	NaN	NaN	-1.224	0.419	0.6	-1.285	0.28	0.649	-1.358	0.106	0.573	-1.235	0.034	0.621	NaN	NaN	NaN	NaN	NaN	NaN	-1.267	0.697	0.25	-1.234	0.538	0.286	-1.218	0.464	0.278	NaN	NaN	NaN	-1.173	0.095	0.244
484	2.42	-1.356	0.976	0.489	NaN	NaN	NaN	NaN	NaN	NaN	-1.198	0.648	0.665	NaN	NaN	NaN	-1.224	0.419	0.6	-1.286	0.28	0.649	-1.358	0.106	0.573	-1.235	0.034	0.621	NaN	NaN	NaN	NaN	NaN	NaN	-1.267	0.697	0.249	-1.234	0.539	0.286	-1.218	0.464	0.278	NaN	NaN	NaN	-1.173	0.094	0.245
485	2.425	-1.356	0.976	0.489	NaN	NaN	NaN	NaN	NaN	NaN	-1.198	0.649	0.665	NaN	NaN	NaN	-1.225	0.419	0.6	-1.286	0.28	0.649	-1.359	0.106	0.573	-1.235	0.034	0.621	NaN	NaN	NaN	NaN	NaN	NaN	-1.266	0.697	0.249	-1.233	0.539	0.285	-1.217	0.464	0.278	NaN	NaN	NaN	-1.173	0.094	0.245
486	2.43	-1.355	0.976	0.488	NaN	NaN	NaN	NaN	NaN	NaN	-1.197	0.649	0.665	NaN	NaN	NaN	-1.225	0.419	0.6	-1.286	0.28	0.649	-1.359	0.106	0.573	-1.235	0.034	0.621	NaN	NaN	NaN	NaN	NaN	NaN	-1.266	0.697	0.248	-1.233	0.539	0.285	-1.217	0.464	0.277	NaN	NaN	NaN	-1.173	0.094	0.245
487	2.435	-1.355	0.977	0.488	NaN	NaN	NaN	NaN	NaN	NaN	-1.197	0.648	0.664	NaN	NaN	NaN	-1.225	0.419	0.6	-1.287	0.28	0.649	-1.359	0.106	0.573	-1.235	0.034	0.621	NaN	NaN	NaN	NaN	NaN	NaN	-1.265	0.697	0.248	-1.232	0.539	0.285	-1.217	0.465	0.277	NaN	NaN	NaN	-1.173	0.094	0.245
488	2.44	-1.355	0.977	0.488	NaN	NaN	NaN	NaN	NaN	NaN	-1.197	0.648	0.664	NaN	NaN	NaN	-1.225	0.42	0.6	-1.287	0.281	0.649	-1.359	0.106	0.573	-1.235	0.034	0.621	NaN	NaN	NaN	NaN	NaN	NaN	-1.265	0.697	0.247	-1.232	0.539	0.285	-1.217	0.465	0.276	NaN	NaN	NaN	-1.173	0.094	0.245
489	2.445	-1.354	0.977	0.487	NaN	NaN	NaN	NaN	NaN	NaN	-1.197	0.649	0.664	NaN	NaN	NaN	-1.226	0.42	0.599	-1.287	0.281	0.649	-1.359	0.106	0.573	-1.235	0.034	0.621	NaN	NaN	NaN	NaN	NaN	NaN	-1.264	0.698	0.246	-1.231	0.539	0.284	-1.216	0.465	0.276	NaN	NaN	NaN	-1.174	0.094	0.245
490	2.45	-1.354	0.977	0.487	NaN	NaN	NaN	NaN	NaN	NaN	-1.197	0.649	0.664	NaN	NaN	NaN	-1.226	0.42	0.599	-1.287	0.281	0.649	-1.359	0.106	0.573	-1.235	0.034	0.621	NaN	NaN	NaN	NaN	NaN	NaN	-1.264	0.698	0.246	-1.23	0.539	0.284	-1.216	0.465	0.276	NaN	NaN	NaN	-1.174	0.094	0.245
491	2.455	-1.353	0.977	0.486	NaN	NaN	NaN	NaN	NaN	NaN	-1.197	0.649	0.663	NaN	NaN	NaN	-1.226	0.42	0.599	-1.287	0.281	0.649	-1.359	0.106	0.573	-1.235	0.034	0.621	NaN	NaN	NaN	NaN	NaN	NaN	-1.262	0.696	0.246	-1.23	0.54	0.284	-1.216	0.465	0.275	NaN	NaN	NaN	-1.174	0.094	0.245
492	2.46	-1.353	0.977	0.486	NaN	NaN	NaN	NaN	NaN	NaN	-1.197	0.649	0.663	NaN	NaN	NaN	-1.226	0.42	0.599	-1.287	0.281	0.648	-1.359	0.106	0.573	-1.235	0.034	0.621	NaN	NaN	NaN	NaN	NaN	NaN	-1.258	0.693	0.247	-1.229	0.54	0.283	-1.215	0.465	0.275	NaN	NaN	NaN	-1.174	0.094	0.245
493	2.465	-1.352	0.976	0.485	NaN	NaN	NaN	NaN	NaN	NaN	-1.197	0.649	0.663	NaN	NaN	NaN	-1.226	0.42	0.599	-1.287	0.281	0.648	-1.359	0.106	0.573	-1.235	0.034	0.621	NaN	NaN	NaN	NaN	NaN	NaN	-1.256	0.693	0.247	-1.229	0.54	0.283	-1.215	0.465	0.275	NaN	NaN	NaN	-1.174	0.094	0.245
494	2.47	-1.352	0.976	0.485	NaN	NaN	NaN	NaN	NaN	NaN	-1.197	0.649	0.662	NaN	NaN	NaN	-1.227	0.42	0.598	-1.288	0.281	0.648	-1.359	0.106	0.573	-1.235	0.034	0.621	NaN	NaN	NaN	NaN	NaN	NaN	-1.256	0.693	0.247	-1.228	0.539	0.282	-1.214	0.465	0.274	NaN	NaN	NaN	-1.174	0.094	0.245
495	2.475	-1.352	0.976	0.484	NaN	NaN	NaN	NaN	NaN	NaN	-1.197	0.649	0.662	NaN	NaN	NaN	-1.227	0.42	0.598	-1.288	0.281	0.648	-1.359	0.106	0.573	-1.235	0.034	0.621	NaN	NaN	NaN	NaN	NaN	NaN	-1.256	0.693	0.246	-1.227	0.539	0.282	-1.214	0.465	0.274	NaN	NaN	NaN	-1.174	0.094	0.245
496	2.48	-1.351	0.976	0.484	NaN	NaN	NaN	NaN	NaN	NaN	-1.197	0.649	0.662	NaN	NaN	NaN	-1.227	0.42	0.598	-1.288	0.28	0.648	-1.359	0.106	0.573	-1.235	0.034	0.621	NaN	NaN	NaN	NaN	NaN	NaN	-1.255	0.693	0.246	-1.226	0.539	0.281	-1.213	0.465	0.274	NaN	NaN	NaN	-1.174	0.094	0.245
497	2.485	-1.351	0.977	0.484	NaN	NaN	NaN	NaN	NaN	NaN	-1.197	0.649	0.661	NaN	NaN	NaN	-1.227	0.42	0.598	-1.287	0.279	0.647	-1.359	0.106	0.573	-1.236	0.034	0.621	NaN	NaN	NaN	NaN	NaN	NaN	-1.254	0.693	0.246	-1.225	0.539	0.281	-1.212	0.465	0.273	NaN	NaN	NaN	-1.174	0.094	0.245
498	2.49	-1.35	0.976	0.483	NaN	NaN	NaN	NaN	NaN	NaN	-1.196	0.649	0.661	NaN	NaN	NaN	-1.226	0.419	0.597	-1.287	0.279	0.647	-1.359	0.106	0.572	-1.236	0.034	0.621	NaN	NaN	NaN	NaN	NaN	NaN	-1.253	0.692	0.246	-1.225	0.538	0.28	-1.211	0.464	0.273	NaN	NaN	NaN	-1.174	0.094	0.245
499	2.495	-1.35	0.976	0.482	NaN	NaN	NaN	NaN	NaN	NaN	-1.196	0.649	0.661	NaN	NaN	NaN	-1.226	0.419	0.597	-1.288	0.279	0.647	-1.359	0.106	0.572	-1.236	0.034	0.621	NaN	NaN	NaN	NaN	NaN	NaN	-1.253	0.692	0.245	-1.224	0.538	0.28	-1.21	0.463	0.273	NaN	NaN	NaN	-1.174	0.094	0.245
500	2.5	-1.349	0.976	0.482	NaN	NaN	NaN	NaN	NaN	NaN	-1.196	0.649	0.661	NaN	NaN	NaN	-1.227	0.42	0.597	-1.288	0.28	0.647	-1.359	0.106	0.572	-1.236	0.034	0.621	NaN	NaN	NaN	NaN	NaN	NaN	-1.252	0.692	0.244	-1.224	0.538	0.279	-1.21	0.464	0.272	NaN	NaN	NaN	-1.174	0.094	0.245
501	2.505	-1.349	0.976	0.481	NaN	NaN	NaN	NaN	NaN	NaN	-1.196	0.649	0.66	NaN	NaN	NaN	-1.226	0.419	0.597	-1.288	0.279	0.647	-1.359	0.106	0.572	-1.236	0.034	0.621	NaN	NaN	NaN	NaN	NaN	NaN	-1.251	0.692	0.244	-1.223	0.538	0.279	-1.209	0.464	0.271	NaN	NaN	NaN	-1.174	0.094	0.245
502	2.51	-1.348	0.976	0.481	NaN	NaN	NaN	NaN	NaN	NaN	-1.195	0.649	0.66	NaN	NaN	NaN	-1.226	0.419	0.597	-1.287	0.279	0.647	-1.359	0.106	0.572	-1.236	0.034	0.621	NaN	NaN	NaN	NaN	NaN	NaN	-1.251	0.692	0.244	-1.222	0.538	0.278	-1.209	0.464	0.271	NaN	NaN	NaN	-1.174	0.094	0.245
503	2.515	-1.348	0.976	0.48	NaN	NaN	NaN	NaN	NaN	NaN	-1.195	0.649	0.66	NaN	NaN	NaN	-1.226	0.419	0.597	-1.287	0.279	0.646	-1.359	0.106	0.572	-1.236	0.034	0.621	NaN	NaN	NaN	NaN	NaN	NaN	-1.251	0.692	0.243	-1.222	0.539	0.278	-1.208	0.464	0.271	NaN	NaN	NaN	-1.174	0.094	0.245
504	2.52	-1.347	0.976	0.48	NaN	NaN	NaN	NaN	NaN	NaN	-1.195	0.65	0.659	NaN	NaN	NaN	-1.226	0.42	0.597	-1.287	0.279	0.646	-1.359	0.106	0.572	-1.236	0.034	0.621	NaN	NaN	NaN	NaN	NaN	NaN	-1.25	0.692	0.243	-1.221	0.539	0.278	-1.208	0.464	0.27	NaN	NaN	NaN	-1.174	0.094	0.245
505	2.525	-1.347	0.977	0.479	NaN	NaN	NaN	NaN	NaN	NaN	-1.194	0.65	0.659	NaN	NaN	NaN	-1.227	0.42	0.597	-1.287	0.279	0.646	-1.359	0.106	0.572	-1.236	0.034	0.621	NaN	NaN	NaN	NaN	NaN	NaN	-1.249	0.692	0.242	-1.221	0.539	0.278	-1.207	0.464	0.27	NaN	NaN	NaN	-1.174	0.094	0.245
506	2.53	-1.346	0.977	0.478	NaN	NaN	NaN	NaN	NaN	NaN	-1.194	0.65	0.659	NaN	NaN	NaN	-1.227	0.42	0.597	-1.287	0.279	0.646	-1.359	0.106	0.572	-1.236	0.034	0.621	NaN	NaN	NaN	NaN	NaN	NaN	-1.249	0.692	0.242	-1.22	0.539	0.277	-1.207	0.464	0.27	NaN	NaN	NaN	-1.174	0.094	0.245
507	2.535	-1.345	0.977	0.478	NaN	NaN	NaN	NaN	NaN	NaN	-1.193	0.65	0.658	NaN	NaN	NaN	-1.227	0.421	0.597	-1.287	0.279	0.646	-1.359	0.106	0.572	-1.236	0.034	0.621	NaN	NaN	NaN	NaN	NaN	NaN	-1.248	0.692	0.242	-1.22	0.539	0.277	-1.207	0.465	0.27	NaN	NaN	NaN	-1.172	0.092	0.246
508	2.54	-1.345	0.977	0.477	NaN	NaN	NaN	NaN	NaN	NaN	-1.193	0.65	0.658	NaN	NaN	NaN	-1.227	0.421	0.596	-1.287	0.279	0.646	-1.359	0.106	0.572	-1.236	0.034	0.621	NaN	NaN	NaN	NaN	NaN	NaN	-1.247	0.692	0.241	-1.219	0.539	0.277	-1.206	0.465	0.269	NaN	NaN	NaN	-1.17	0.09	0.247
509	2.545	-1.344	0.977	0.477	NaN	NaN	NaN	NaN	NaN	NaN	-1.193	0.65	0.658	NaN	NaN	NaN	-1.228	0.421	0.596	-1.287	0.279	0.646	-1.359	0.106	0.572	-1.236	0.034	0.621	NaN	NaN	NaN	NaN	NaN	NaN	-1.247	0.692	0.241	-1.219	0.539	0.277	-1.206	0.465	0.269	NaN	NaN	NaN	-1.171	0.091	0.247
510	2.55	-1.344	0.978	0.476	NaN	NaN	NaN	NaN	NaN	NaN	-1.192	0.65	0.657	NaN	NaN	NaN	-1.228	0.422	0.596	-1.287	0.279	0.646	-1.359	0.106	0.572	-1.236	0.034	0.621	NaN	NaN	NaN	NaN	NaN	NaN	-1.246	0.692	0.24	-1.218	0.539	0.276	-1.206	0.465	0.269	NaN	NaN	NaN	-1.17	0.09	0.247
511	2.555	-1.343	0.978	0.475	NaN	NaN	NaN	NaN	NaN	NaN	-1.192	0.651	0.657	NaN	NaN	NaN	-1.228	0.422	0.596	-1.287	0.279	0.646	-1.359	0.106	0.572	-1.236	0.034	0.621	NaN	NaN	NaN	NaN	NaN	NaN	-1.246	0.692	0.24	-1.218	0.54	0.276	-1.206	0.465	0.269	NaN	NaN	NaN	-1.171	0.091	0.247
512	2.56	-1.342	0.978	0.475	NaN	NaN	NaN	NaN	NaN	NaN	-1.192	0.651	0.657	NaN	NaN	NaN	-1.228	0.422	0.596	-1.287	0.279	0.646	-1.359	0.106	0.572	-1.236	0.034	0.621	NaN	NaN	NaN	NaN	NaN	NaN	-1.245	0.692	0.24	-1.218	0.54	0.276	-1.206	0.464	0.269	NaN	NaN	NaN	-1.169	0.088	0.248
513	2.565	-1.341	0.978	0.474	NaN	NaN	NaN	NaN	NaN	NaN	-1.191	0.651	0.656	NaN	NaN	NaN	-1.228	0.422	0.596	-1.288	0.279	0.646	-1.359	0.106	0.572	-1.236	0.034	0.621	NaN	NaN	NaN	NaN	NaN	NaN	-1.244	0.692	0.239	-1.218	0.54	0.276	-1.206	0.464	0.269	NaN	NaN	NaN	-1.168	0.087	0.249
514	2.57	-1.341	0.978	0.474	NaN	NaN	NaN	NaN	NaN	NaN	-1.191	0.651	0.656	NaN	NaN	NaN	-1.228	0.422	0.596	-1.288	0.28	0.646	-1.359	0.106	0.572	-1.236	0.034	0.621	NaN	NaN	NaN	NaN	NaN	NaN	-1.244	0.692	0.239	-1.218	0.539	0.276	-1.206	0.464	0.269	NaN	NaN	NaN	-1.168	0.087	0.249
515	2.575	-1.34	0.978	0.473	NaN	NaN	NaN	NaN	NaN	NaN	-1.191	0.651	0.656	NaN	NaN	NaN	-1.229	0.422	0.595	-1.29	0.283	0.647	-1.359	0.106	0.572	-1.236	0.034	0.621	NaN	NaN	NaN	NaN	NaN	NaN	-1.243	0.692	0.239	-1.218	0.539	0.276	-1.206	0.464	0.269	NaN	NaN	NaN	-1.168	0.087	0.249
516	2.58	-1.339	0.979	0.473	NaN	NaN	NaN	NaN	NaN	NaN	-1.191	0.651	0.656	NaN	NaN	NaN	-1.229	0.422	0.595	-1.291	0.284	0.647	-1.36	0.106	0.572	-1.236	0.034	0.621	NaN	NaN	NaN	NaN	NaN	NaN	-1.243	0.693	0.238	-1.218	0.539	0.276	-1.207	0.464	0.269	NaN	NaN	NaN	-1.169	0.089	0.248
517	2.585	-1.339	0.979	0.472	NaN	NaN	NaN	NaN	NaN	NaN	-1.191	0.651	0.655	NaN	NaN	NaN	-1.229	0.422	0.595	-1.291	0.284	0.647	-1.36	0.106	0.572	-1.236	0.034	0.621	NaN	NaN	NaN	NaN	NaN	NaN	-1.243	0.693	0.238	-1.218	0.539	0.275	-1.207	0.464	0.269	NaN	NaN	NaN	-1.172	0.093	0.246
518	2.59	-1.338	0.979	0.472	NaN	NaN	NaN	NaN	NaN	NaN	-1.191	0.651	0.655	NaN	NaN	NaN	-1.229	0.422	0.595	-1.291	0.285	0.647	-1.36	0.106	0.572	-1.236	0.034	0.621	NaN	NaN	NaN	NaN	NaN	NaN	-1.243	0.693	0.237	-1.219	0.538	0.275	-1.207	0.464	0.269	NaN	NaN	NaN	-1.173	0.094	0.245
519	2.595	-1.337	0.979	0.471	NaN	NaN	NaN	NaN	NaN	NaN	-1.191	0.651	0.655	NaN	NaN	NaN	-1.229	0.422	0.595	-1.292	0.285	0.647	-1.36	0.106	0.572	-1.236	0.034	0.62	NaN	NaN	NaN	NaN	NaN	NaN	-1.243	0.693	0.237	-1.219	0.538	0.275	-1.207	0.464	0.269	NaN	NaN	NaN	-1.173	0.094	0.245
520	2.6	-1.337	0.98	0.471	NaN	NaN	NaN	NaN	NaN	NaN	-1.191	0.651	0.655	NaN	NaN	NaN	-1.229	0.422	0.595	-1.292	0.285	0.647	-1.36	0.106	0.572	-1.236	0.034	0.62	NaN	NaN	NaN	NaN	NaN	NaN	-1.242	0.693	0.236	-1.219	0.538	0.275	-1.208	0.464	0.268	NaN	NaN	NaN	-1.174	0.094	0.245
521	2.605	-1.336	0.98	0.47	NaN	NaN	NaN	NaN	NaN	NaN	-1.191	0.652	0.654	NaN	NaN	NaN	-1.229	0.422	0.595	-1.292	0.285	0.647	-1.36	0.106	0.572	-1.236	0.035	0.62	NaN	NaN	NaN	NaN	NaN	NaN	-1.242	0.693	0.236	-1.22	0.538	0.275	-1.209	0.464	0.268	NaN	NaN	NaN	-1.174	0.094	0.245
522	2.61	-1.336	0.98	0.47	NaN	NaN	NaN	NaN	NaN	NaN	-1.191	0.652	0.654	NaN	NaN	NaN	-1.229	0.423	0.595	-1.292	0.285	0.647	-1.36	0.106	0.572	-1.236	0.035	0.62	NaN	NaN	NaN	NaN	NaN	NaN	-1.242	0.693	0.236	-1.22	0.538	0.275	-1.209	0.464	0.268	NaN	NaN	NaN	-1.174	0.094	0.245
523	2.615	-1.334	0.98	0.469	NaN	NaN	NaN	NaN	NaN	NaN	-1.191	0.652	0.653	NaN	NaN	NaN	-1.229	0.423	0.595	-1.292	0.285	0.647	-1.36	0.106	0.572	-1.236	0.035	0.62	NaN	NaN	NaN	NaN	NaN	NaN	-1.242	0.693	0.235	-1.221	0.538	0.275	-1.21	0.465	0.267	NaN	NaN	NaN	-1.174	0.094	0.245
524	2.62	-1.331	0.978	0.467	NaN	NaN	NaN	NaN	NaN	NaN	-1.192	0.652	0.653	NaN	NaN	NaN	-1.229	0.423	0.594	-1.292	0.285	0.647	-1.36	0.106	0.572	-1.236	0.035	0.62	NaN	NaN	NaN	NaN	NaN	NaN	-1.242	0.693	0.234	-1.221	0.538	0.274	-1.211	0.466	0.266	NaN	NaN	NaN	-1.174	0.094	0.245
525	2.625	-1.33	0.978	0.466	NaN	NaN	NaN	NaN	NaN	NaN	-1.192	0.652	0.653	NaN	NaN	NaN	-1.229	0.423	0.594	-1.293	0.285	0.646	-1.36	0.106	0.572	-1.236	0.035	0.62	NaN	NaN	NaN	NaN	NaN	NaN	-1.242	0.693	0.234	-1.222	0.538	0.273	-1.212	0.466	0.266	NaN	NaN	NaN	-1.174	0.094	0.245
526	2.63	-1.329	0.978	0.466	NaN	NaN	NaN	NaN	NaN	NaN	-1.191	0.652	0.652	NaN	NaN	NaN	-1.229	0.423	0.594	-1.293	0.286	0.646	-1.36	0.106	0.572	-1.236	0.035	0.62	NaN	NaN	NaN	NaN	NaN	NaN	-1.242	0.693	0.233	-1.222	0.538	0.272	-1.212	0.465	0.266	NaN	NaN	NaN	-1.174	0.094	0.245
527	2.635	-1.328	0.978	0.465	NaN	NaN	NaN	NaN	NaN	NaN	-1.191	0.652	0.652	NaN	NaN	NaN	-1.229	0.423	0.594	-1.292	0.284	0.645	-1.36	0.106	0.572	-1.236	0.035	0.62	NaN	NaN	NaN	NaN	NaN	NaN	-1.242	0.693	0.233	-1.223	0.538	0.272	-1.212	0.465	0.266	NaN	NaN	NaN	-1.174	0.094	0.245
528	2.64	-1.328	0.978	0.464	NaN	NaN	NaN	NaN	NaN	NaN	-1.191	0.652	0.652	NaN	NaN	NaN	-1.229	0.423	0.593	-1.291	0.282	0.643	-1.36	0.106	0.572	-1.236	0.035	0.62	NaN	NaN	NaN	NaN	NaN	NaN	-1.243	0.693	0.232	-1.223	0.538	0.271	-1.212	0.465	0.266	NaN	NaN	NaN	-1.174	0.094	0.245
529	2.645	-1.327	0.978	0.464	NaN	NaN	NaN	NaN	NaN	NaN	-1.191	0.652	0.651	NaN	NaN	NaN	-1.229	0.423	0.593	-1.291	0.281	0.643	-1.36	0.106	0.572	-1.236	0.035	0.62	NaN	NaN	NaN	NaN	NaN	NaN	-1.243	0.693	0.232	-1.223	0.538	0.271	-1.212	0.464	0.265	NaN	NaN	NaN	-1.174	0.094	0.245
530	2.65	-1.326	0.978	0.463	NaN	NaN	NaN	NaN	NaN	NaN	-1.191	0.652	0.651	NaN	NaN	NaN	-1.228	0.423	0.593	-1.291	0.283	0.644	-1.36	0.106	0.572	-1.236	0.035	0.62	NaN	NaN	NaN	NaN	NaN	NaN	-1.244	0.694	0.231	-1.223	0.538	0.271	-1.212	0.464	0.265	NaN	NaN	NaN	-1.174	0.094	0.245
531	2.655	-1.326	0.979	0.463	NaN	NaN	NaN	NaN	NaN	NaN	-1.191	0.652	0.651	NaN	NaN	NaN	-1.228	0.422	0.592	-1.292	0.285	0.645	-1.361	0.106	0.572	-1.236	0.034	0.62	NaN	NaN	NaN	NaN	NaN	NaN	-1.247	0.697	0.229	-1.223	0.538	0.271	-1.212	0.463	0.265	NaN	NaN	NaN	-1.174	0.093	0.245
532	2.66	-1.325	0.979	0.462	NaN	NaN	NaN	NaN	NaN	NaN	-1.19	0.652	0.65	NaN	NaN	NaN	-1.227	0.422	0.592	-1.292	0.286	0.645	-1.36	0.106	0.572	-1.236	0.034	0.62	NaN	NaN	NaN	NaN	NaN	NaN	-1.248	0.698	0.228	-1.224	0.538	0.271	-1.212	0.463	0.264	NaN	NaN	NaN	-1.174	0.093	0.245
533	2.665	-1.324	0.979	0.462	NaN	NaN	NaN	NaN	NaN	NaN	-1.19	0.651	0.65	NaN	NaN	NaN	-1.227	0.422	0.592	-1.292	0.285	0.644	-1.36	0.106	0.572	-1.236	0.034	0.621	NaN	NaN	NaN	NaN	NaN	NaN	-1.248	0.698	0.227	-1.223	0.538	0.271	-1.212	0.462	0.264	NaN	NaN	NaN	-1.175	0.093	0.245
534	2.67	-1.324	0.979	0.461	NaN	NaN	NaN	NaN	NaN	NaN	-1.189	0.651	0.649	NaN	NaN	NaN	-1.226	0.422	0.591	-1.291	0.284	0.643	-1.36	0.106	0.572	-1.236	0.034	0.621	NaN	NaN	NaN	NaN	NaN	NaN	-1.248	0.698	0.227	-1.223	0.538	0.27	-1.212	0.462	0.264	NaN	NaN	NaN	-1.175	0.093	0.245
535	2.675	-1.323	0.979	0.461	NaN	NaN	NaN	NaN	NaN	NaN	-1.188	0.652	0.649	NaN	NaN	NaN	-1.226	0.422	0.591	-1.291	0.286	0.645	-1.36	0.106	0.572	-1.236	0.034	0.621	NaN	NaN	NaN	NaN	NaN	NaN	-1.247	0.698	0.226	-1.223	0.538	0.27	-1.212	0.462	0.264	NaN	NaN	NaN	-1.175	0.093	0.245
536	2.68	-1.323	0.979	0.461	NaN	NaN	NaN	NaN	NaN	NaN	-1.188	0.651	0.649	NaN	NaN	NaN	-1.225	0.422	0.591	-1.291	0.286	0.644	-1.36	0.106	0.572	-1.236	0.034	0.621	NaN	NaN	NaN	NaN	NaN	NaN	-1.247	0.698	0.226	-1.223	0.538	0.27	-1.212	0.462	0.264	NaN	NaN	NaN	-1.175	0.093	0.245
537	2.685	-1.322	0.979	0.46	NaN	NaN	NaN	NaN	NaN	NaN	-1.187	0.651	0.648	NaN	NaN	NaN	-1.225	0.422	0.591	-1.289	0.284	0.643	-1.36	0.106	0.572	-1.236	0.034	0.621	NaN	NaN	NaN	NaN	NaN	NaN	-1.246	0.696	0.226	-1.223	0.538	0.27	-1.212	0.462	0.263	NaN	NaN	NaN	-1.175	0.093	0.245
538	2.69	-1.321	0.979	0.46	NaN	NaN	NaN	NaN	NaN	NaN	-1.186	0.651	0.648	NaN	NaN	NaN	-1.224	0.422	0.591	-1.289	0.284	0.643	-1.36	0.106	0.572	-1.236	0.034	0.621	NaN	NaN	NaN	NaN	NaN	NaN	-1.242	0.694	0.227	-1.223	0.538	0.269	-1.211	0.462	0.263	NaN	NaN	NaN	-1.175	0.093	0.245
539	2.695	-1.321	0.979	0.459	NaN	NaN	NaN	NaN	NaN	NaN	-1.185	0.651	0.648	NaN	NaN	NaN	-1.223	0.422	0.591	-1.29	0.286	0.644	-1.36	0.107	0.571	-1.236	0.034	0.621	NaN	NaN	NaN	NaN	NaN	NaN	-1.241	0.693	0.227	-1.222	0.537	0.269	-1.211	0.462	0.263	NaN	NaN	NaN	-1.175	0.093	0.245
540	2.7	-1.32	0.979	0.459	NaN	NaN	NaN	NaN	NaN	NaN	-1.185	0.651	0.648	NaN	NaN	NaN	-1.222	0.422	0.591	-1.29	0.287	0.644	-1.36	0.106	0.572	-1.236	0.034	0.621	NaN	NaN	NaN	NaN	NaN	NaN	-1.241	0.693	0.227	-1.221	0.537	0.269	-1.211	0.463	0.263	NaN	NaN	NaN	-1.173	0.091	0.246
541	2.705	-1.32	0.979	0.458	NaN	NaN	NaN	NaN	NaN	NaN	-1.184	0.651	0.647	NaN	NaN	NaN	-1.221	0.421	0.591	-1.29	0.287	0.644	-1.359	0.106	0.572	-1.236	0.034	0.621	NaN	NaN	NaN	NaN	NaN	NaN	-1.24	0.693	0.226	-1.221	0.537	0.268	-1.21	0.463	0.262	NaN	NaN	NaN	-1.17	0.087	0.247
542	2.71	-1.319	0.979	0.458	NaN	NaN	NaN	NaN	NaN	NaN	-1.183	0.651	0.647	NaN	NaN	NaN	-1.22	0.421	0.591	-1.289	0.288	0.644	-1.359	0.107	0.572	-1.236	0.034	0.621	NaN	NaN	NaN	NaN	NaN	NaN	-1.24	0.694	0.226	-1.22	0.536	0.267	-1.21	0.463	0.262	NaN	NaN	NaN	-1.169	0.086	0.248
543	2.715	-1.318	0.979	0.458	NaN	NaN	NaN	NaN	NaN	NaN	-1.182	0.651	0.647	NaN	NaN	NaN	-1.218	0.421	0.59	-1.289	0.288	0.644	-1.359	0.107	0.572	-1.236	0.034	0.621	NaN	NaN	NaN	NaN	NaN	NaN	-1.239	0.693	0.226	-1.219	0.536	0.267	-1.209	0.463	0.262	NaN	NaN	NaN	-1.169	0.086	0.248
544	2.72	-1.318	0.979	0.458	NaN	NaN	NaN	NaN	NaN	NaN	-1.181	0.651	0.647	NaN	NaN	NaN	-1.217	0.421	0.59	-1.288	0.288	0.644	-1.358	0.107	0.572	-1.236	0.034	0.621	NaN	NaN	NaN	NaN	NaN	NaN	-1.239	0.693	0.225	-1.218	0.536	0.266	-1.209	0.463	0.261	NaN	NaN	NaN	-1.169	0.086	0.248
545	2.725	-1.317	0.979	0.458	NaN	NaN	NaN	NaN	NaN	NaN	-1.18	0.651	0.647	NaN	NaN	NaN	-1.216	0.421	0.59	-1.287	0.288	0.644	-1.358	0.107	0.573	-1.236	0.034	0.621	NaN	NaN	NaN	NaN	NaN	NaN	-1.238	0.693	0.225	-1.218	0.536	0.266	-1.208	0.463	0.261	NaN	NaN	NaN	-1.169	0.086	0.248
546	2.73	-1.317	0.979	0.457	NaN	NaN	NaN	NaN	NaN	NaN	-1.18	0.651	0.647	NaN	NaN	NaN	-1.215	0.421	0.59	-1.287	0.289	0.644	-1.358	0.107	0.573	-1.236	0.034	0.621	NaN	NaN	NaN	NaN	NaN	NaN	-1.237	0.694	0.224	-1.217	0.537	0.266	-1.208	0.463	0.261	NaN	NaN	NaN	-1.169	0.086	0.248
547	2.735	-1.316	0.979	0.457	NaN	NaN	NaN	NaN	NaN	NaN	-1.179	0.651	0.646	NaN	NaN	NaN	-1.214	0.421	0.591	-1.286	0.288	0.644	-1.358	0.108	0.573	-1.236	0.034	0.621	NaN	NaN	NaN	NaN	NaN	NaN	-1.237	0.693	0.224	-1.216	0.537	0.265	-1.207	0.463	0.26	NaN	NaN	NaN	-1.169	0.086	0.248
548	2.74	-1.316	0.979	0.457	NaN	NaN	NaN	NaN	NaN	NaN	-1.178	0.651	0.646	NaN	NaN	NaN	-1.213	0.421	0.591	-1.285	0.289	0.643	-1.359	0.111	0.573	-1.236	0.034	0.621	NaN	NaN	NaN	NaN	NaN	NaN	-1.235	0.693	0.223	-1.216	0.537	0.265	-1.207	0.463	0.26	NaN	NaN	NaN	-1.169	0.086	0.248
549	2.745	-1.315	0.979	0.456	NaN	NaN	NaN	NaN	NaN	NaN	-1.177	0.65	0.646	NaN	NaN	NaN	-1.211	0.422	0.591	-1.284	0.289	0.643	-1.359	0.112	0.573	-1.236	0.034	0.621	NaN	NaN	NaN	NaN	NaN	NaN	-1.235	0.693	0.223	-1.215	0.537	0.265	-1.206	0.463	0.26	NaN	NaN	NaN	-1.169	0.086	0.248
550	2.75	-1.315	0.979	0.456	NaN	NaN	NaN	NaN	NaN	NaN	-1.176	0.651	0.646	NaN	NaN	NaN	-1.209	0.422	0.591	-1.283	0.289	0.643	-1.358	0.113	0.573	-1.236	0.034	0.621	NaN	NaN	NaN	NaN	NaN	NaN	-1.235	0.693	0.222	-1.215	0.537	0.264	-1.205	0.462	0.26	NaN	NaN	NaN	-1.169	0.086	0.248
551	2.755	-1.314	0.979	0.455	NaN	NaN	NaN	NaN	NaN	NaN	-1.175	0.651	0.646	NaN	NaN	NaN	-1.207	0.421	0.591	-1.282	0.29	0.643	-1.358	0.114	0.573	-1.236	0.034	0.621	NaN	NaN	NaN	NaN	NaN	NaN	-1.234	0.694	0.222	-1.214	0.537	0.264	-1.204	0.462	0.26	NaN	NaN	NaN	-1.169	0.086	0.247
552	2.76	-1.313	0.98	0.455	NaN	NaN	NaN	NaN	NaN	NaN	-1.175	0.652	0.646	NaN	NaN	NaN	-1.205	0.421	0.591	-1.281	0.291	0.643	-1.356	0.114	0.573	-1.236	0.034	0.621	NaN	NaN	NaN	NaN	NaN	NaN	-1.233	0.694	0.222	-1.214	0.537	0.264	-1.204	0.462	0.259	NaN	NaN	NaN	-1.169	0.086	0.247
553	2.765	-1.313	0.98	0.455	NaN	NaN	NaN	NaN	NaN	NaN	-1.174	0.652	0.646	NaN	NaN	NaN	-1.202	0.421	0.592	-1.28	0.294	0.644	-1.355	0.114	0.573	-1.236	0.034	0.621	NaN	NaN	NaN	NaN	NaN	NaN	-1.233	0.694	0.221	-1.213	0.538	0.264	-1.204	0.462	0.258	NaN	NaN	NaN	-1.169	0.086	0.247
554	2.77	-1.312	0.98	0.454	NaN	NaN	NaN	NaN	NaN	NaN	-1.173	0.652	0.646	NaN	NaN	NaN	-1.2	0.422	0.592	-1.278	0.295	0.644	-1.354	0.116	0.573	-1.235	0.033	0.621	NaN	NaN	NaN	NaN	NaN	NaN	-1.232	0.694	0.221	-1.213	0.538	0.263	-1.204	0.462	0.258	NaN	NaN	NaN	-1.169	0.086	0.247
555	2.775	-1.312	0.98	0.454	NaN	NaN	NaN	NaN	NaN	NaN	-1.172	0.653	0.647	NaN	NaN	NaN	-1.197	0.423	0.593	-1.276	0.295	0.644	-1.353	0.117	0.574	-1.235	0.033	0.621	NaN	NaN	NaN	NaN	NaN	NaN	-1.231	0.694	0.221	-1.213	0.538	0.263	-1.204	0.462	0.258	NaN	NaN	NaN	-1.169	0.086	0.247
556	2.78	-1.311	0.98	0.453	NaN	NaN	NaN	NaN	NaN	NaN	-1.17	0.654	0.647	NaN	NaN	NaN	-1.194	0.424	0.594	-1.273	0.295	0.645	-1.352	0.119	0.574	-1.235	0.033	0.622	NaN	NaN	NaN	NaN	NaN	NaN	-1.231	0.694	0.221	-1.212	0.538	0.263	-1.204	0.462	0.258	NaN	NaN	NaN	-1.169	0.086	0.247
557	2.785	-1.31	0.981	0.452	NaN	NaN	NaN	NaN	NaN	NaN	-1.169	0.654	0.647	NaN	NaN	NaN	-1.191	0.425	0.595	-1.27	0.296	0.645	-1.351	0.121	0.574	-1.235	0.033	0.622	NaN	NaN	NaN	NaN	NaN	NaN	-1.231	0.694	0.221	-1.212	0.538	0.263	-1.203	0.462	0.258	NaN	NaN	NaN	-1.169	0.086	0.247
558	2.79	-1.31	0.981	0.452	NaN	NaN	NaN	NaN	NaN	NaN	-1.168	0.654	0.647	NaN	NaN	NaN	-1.187	0.426	0.596	-1.268	0.298	0.646	-1.35	0.124	0.575	-1.235	0.033	0.622	NaN	NaN	NaN	NaN	NaN	NaN	-1.231	0.694	0.22	-1.212	0.538	0.263	-1.203	0.462	0.258	NaN	NaN	NaN	-1.169	0.086	0.247
559	2.795	-1.309	0.981	0.451	NaN	NaN	NaN	NaN	NaN	NaN	-1.166	0.655	0.648	NaN	NaN	NaN	-1.183	0.426	0.597	-1.265	0.301	0.647	-1.349	0.126	0.576	-1.235	0.033	0.622	NaN	NaN	NaN	NaN	NaN	NaN	-1.231	0.694	0.22	-1.212	0.538	0.263	-1.203	0.462	0.258	NaN	NaN	NaN	-1.169	0.086	0.247
560	2.8	-1.309	0.982	0.45	NaN	NaN	NaN	NaN	NaN	NaN	-1.165	0.656	0.649	NaN	NaN	NaN	-1.178	0.427	0.598	-1.263	0.303	0.648	-1.346	0.127	0.577	-1.235	0.033	0.622	NaN	NaN	NaN	NaN	NaN	NaN	-1.231	0.694	0.22	-1.212	0.538	0.263	-1.203	0.462	0.258	NaN	NaN	NaN	-1.169	0.086	0.247
561	2.805	-1.308	0.982	0.449	NaN	NaN	NaN	NaN	NaN	NaN	-1.163	0.657	0.649	NaN	NaN	NaN	-1.174	0.428	0.6	-1.26	0.306	0.65	-1.344	0.13	0.578	-1.235	0.033	0.622	NaN	NaN	NaN	NaN	NaN	NaN	-1.23	0.694	0.22	-1.212	0.538	0.263	-1.204	0.462	0.258	NaN	NaN	NaN	-1.169	0.086	0.248
562	2.81	-1.308	0.983	0.448	NaN	NaN	NaN	NaN	NaN	NaN	-1.161	0.657	0.65	NaN	NaN	NaN	-1.169	0.429	0.601	-1.255	0.306	0.65	-1.343	0.134	0.578	-1.235	0.033	0.622	NaN	NaN	NaN	NaN	NaN	NaN	-1.23	0.694	0.22	-1.212	0.538	0.263	-1.204	0.462	0.258	NaN	NaN	NaN	-1.169	0.086	0.248
563	2.815	-1.308	0.983	0.447	NaN	NaN	NaN	NaN	NaN	NaN	-1.158	0.658	0.651	NaN	NaN	NaN	-1.165	0.43	0.603	-1.252	0.308	0.651	-1.34	0.136	0.579	-1.234	0.034	0.622	NaN	NaN	NaN	NaN	NaN	NaN	-1.23	0.693	0.22	-1.212	0.538	0.263	-1.204	0.462	0.258	NaN	NaN	NaN	-1.169	0.086	0.248
564	2.82	-1.307	0.983	0.447	NaN	NaN	NaN	NaN	NaN	NaN	-1.156	0.659	0.652	NaN	NaN	NaN	-1.16	0.433	0.604	-1.248	0.311	0.653	-1.337	0.139	0.579	-1.234	0.034	0.622	NaN	NaN	NaN	NaN	NaN	NaN	-1.23	0.693	0.22	-1.213	0.537	0.263	-1.204	0.461	0.257	NaN	NaN	NaN	-1.169	0.086	0.248
565	2.825	-1.306	0.984	0.446	NaN	NaN	NaN	NaN	NaN	NaN	-1.153	0.66	0.652	NaN	NaN	NaN	-1.154	0.434	0.607	-1.243	0.311	0.654	-1.335	0.142	0.58	-1.234	0.034	0.622	NaN	NaN	NaN	NaN	NaN	NaN	-1.23	0.693	0.22	-1.213	0.538	0.262	-1.205	0.462	0.257	NaN	NaN	NaN	-1.169	0.085	0.248
566	2.83	-1.306	0.984	0.445	NaN	NaN	NaN	NaN	NaN	NaN	-1.15	0.661	0.653	NaN	NaN	NaN	-1.149	0.435	0.608	-1.239	0.313	0.655	-1.333	0.146	0.582	-1.233	0.034	0.622	NaN	NaN	NaN	NaN	NaN	NaN	-1.232	0.694	0.219	-1.214	0.538	0.262	-1.206	0.462	0.257	NaN	NaN	NaN	-1.17	0.085	0.247
567	2.835	-1.306	0.984	0.444	NaN	NaN	NaN	NaN	NaN	NaN	-1.148	0.662	0.654	NaN	NaN	NaN	-1.144	0.436	0.609	-1.234	0.314	0.656	-1.33	0.148	0.584	-1.233	0.034	0.621	NaN	NaN	NaN	NaN	NaN	NaN	-1.235	0.696	0.217	-1.214	0.538	0.262	-1.207	0.462	0.257	NaN	NaN	NaN	-1.17	0.085	0.247
568	2.84	-1.305	0.984	0.443	NaN	NaN	NaN	NaN	NaN	NaN	-1.145	0.663	0.655	NaN	NaN	NaN	-1.139	0.436	0.61	-1.23	0.316	0.657	-1.327	0.15	0.585	-1.232	0.033	0.62	NaN	NaN	NaN	NaN	NaN	NaN	-1.236	0.697	0.217	-1.215	0.538	0.262	-1.207	0.462	0.256	NaN	NaN	NaN	-1.17	0.085	0.247
569	2.845	-1.305	0.984	0.443	NaN	NaN	NaN	NaN	NaN	NaN	-1.142	0.664	0.656	NaN	NaN	NaN	-1.134	0.438	0.612	-1.224	0.317	0.658	-1.324	0.152	0.585	-1.23	0.032	0.62	NaN	NaN	NaN	NaN	NaN	NaN	-1.236	0.697	0.216	-1.216	0.538	0.262	-1.208	0.462	0.256	NaN	NaN	NaN	-1.17	0.085	0.247
570	2.85	-1.305	0.984	0.442	NaN	NaN	NaN	NaN	NaN	NaN	-1.139	0.665	0.657	NaN	NaN	NaN	-1.13	0.439	0.613	-1.22	0.318	0.66	-1.321	0.156	0.587	-1.228	0.032	0.62	NaN	NaN	NaN	NaN	NaN	NaN	-1.236	0.697	0.216	-1.216	0.538	0.261	-1.209	0.462	0.256	NaN	NaN	NaN	-1.17	0.085	0.247
571	2.855	-1.304	0.984	0.441	NaN	NaN	NaN	NaN	NaN	NaN	-1.136	0.666	0.658	NaN	NaN	NaN	-1.125	0.44	0.614	-1.216	0.32	0.661	-1.32	0.162	0.59	-1.227	0.032	0.621	NaN	NaN	NaN	NaN	NaN	NaN	-1.236	0.696	0.216	-1.217	0.537	0.261	-1.21	0.462	0.256	NaN	NaN	NaN	-1.171	0.085	0.247
572	2.86	-1.304	0.984	0.44	NaN	NaN	NaN	NaN	NaN	NaN	-1.134	0.667	0.659	NaN	NaN	NaN	-1.12	0.44	0.614	-1.211	0.321	0.662	-1.315	0.162	0.59	-1.226	0.034	0.622	NaN	NaN	NaN	NaN	NaN	NaN	-1.236	0.696	0.216	-1.218	0.537	0.261	-1.211	0.462	0.255	NaN	NaN	NaN	-1.171	0.085	0.247
573	2.865	-1.304	0.984	0.44	NaN	NaN	NaN	NaN	NaN	NaN	-1.131	0.667	0.66	NaN	NaN	NaN	-1.115	0.441	0.615	-1.206	0.321	0.663	-1.312	0.163	0.59	-1.226	0.036	0.624	NaN	NaN	NaN	NaN	NaN	NaN	-1.235	0.696	0.216	-1.218	0.536	0.26	-1.212	0.462	0.255	NaN	NaN	NaN	-1.171	0.085	0.247
574	2.87	-1.303	0.984	0.44	NaN	NaN	NaN	NaN	NaN	NaN	-1.129	0.668	0.661	NaN	NaN	NaN	-1.111	0.442	0.616	-1.202	0.323	0.664	-1.309	0.165	0.591	-1.223	0.037	0.625	NaN	NaN	NaN	NaN	NaN	NaN	-1.235	0.695	0.216	-1.219	0.536	0.26	-1.212	0.462	0.255	NaN	NaN	NaN	-1.171	0.085	0.246
575	2.875	-1.303	0.984	0.44	NaN	NaN	NaN	NaN	NaN	NaN	-1.127	0.668	0.661	NaN	NaN	NaN	-1.108	0.444	0.617	-1.198	0.323	0.665	-1.306	0.167	0.591	-1.218	0.038	0.625	NaN	NaN	NaN	NaN	NaN	NaN	-1.235	0.695	0.215	-1.219	0.536	0.26	-1.212	0.462	0.255	NaN	NaN	NaN	-1.171	0.085	0.246
576	2.88	-1.303	0.984	0.439	NaN	NaN	NaN	NaN	NaN	NaN	-1.125	0.668	0.662	NaN	NaN	NaN	-1.104	0.445	0.618	-1.194	0.324	0.665	-1.303	0.168	0.592	-1.214	0.039	0.625	NaN	NaN	NaN	NaN	NaN	NaN	-1.235	0.695	0.215	-1.219	0.536	0.26	-1.212	0.461	0.255	NaN	NaN	NaN	-1.171	0.085	0.246
577	2.885	-1.303	0.984	0.439	NaN	NaN	NaN	NaN	NaN	NaN	-1.123	0.669	0.663	NaN	NaN	NaN	-1.1	0.445	0.619	-1.19	0.325	0.666	-1.299	0.168	0.593	-1.209	0.042	0.627	NaN	NaN	NaN	NaN	NaN	NaN	-1.234	0.695	0.215	-1.22	0.536	0.26	-1.212	0.461	0.255	NaN	NaN	NaN	-1.171	0.085	0.246
578	2.89	-1.302	0.984	0.439	NaN	NaN	NaN	NaN	NaN	NaN	-1.122	0.669	0.663	NaN	NaN	NaN	-1.096	0.445	0.619	-1.186	0.325	0.666	-1.295	0.168	0.592	-1.203	0.043	0.628	NaN	NaN	NaN	NaN	NaN	NaN	-1.234	0.695	0.214	-1.219	0.536	0.259	-1.212	0.461	0.255	NaN	NaN	NaN	-1.171	0.085	0.246
579	2.895	-1.302	0.984	0.439	NaN	NaN	NaN	NaN	NaN	NaN	-1.12	0.67	0.663	NaN	NaN	NaN	-1.093	0.446	0.619	-1.182	0.325	0.667	-1.293	0.169	0.592	-1.196	0.044	0.628	NaN	NaN	NaN	NaN	NaN	NaN	-1.234	0.695	0.214	-1.219	0.536	0.259	-1.212	0.461	0.255	NaN	NaN	NaN	-1.171	0.085	0.246
580	2.9	-1.302	0.984	0.439	NaN	NaN	NaN	NaN	NaN	NaN	-1.119	0.67	0.663	NaN	NaN	NaN	-1.089	0.446	0.619	-1.179	0.326	0.667	NaN	NaN	NaN	-1.19	0.046	0.629	NaN	NaN	NaN	NaN	NaN	NaN	-1.234	0.695	0.214	-1.219	0.536	0.259	-1.212	0.461	0.255	NaN	NaN	NaN	-1.171	0.085	0.246
581	2.905	-1.302	0.984	0.439	NaN	NaN	NaN	NaN	NaN	NaN	-1.118	0.67	0.663	NaN	NaN	NaN	-1.086	0.446	0.619	-1.175	0.325	0.667	-1.278	0.166	0.594	-1.183	0.048	0.632	NaN	NaN	NaN	NaN	NaN	NaN	-1.234	0.696	0.214	-1.218	0.536	0.259	-1.211	0.461	0.255	NaN	NaN	NaN	-1.171	0.085	0.246
582	2.91	-1.301	0.984	0.44	NaN	NaN	NaN	NaN	NaN	NaN	-1.117	0.671	0.663	NaN	NaN	NaN	-1.084	0.447	0.619	-1.172	0.325	0.667	-1.275	0.167	0.595	-1.176	0.049	0.635	NaN	NaN	NaN	NaN	NaN	NaN	-1.234	0.696	0.213	-1.218	0.536	0.259	-1.211	0.462	0.255	NaN	NaN	NaN	-1.171	0.085	0.246
583	2.915	-1.301	0.984	0.44	NaN	NaN	NaN	NaN	NaN	NaN	-1.117	0.671	0.662	NaN	NaN	NaN	-1.082	0.448	0.619	-1.168	0.325	0.668	-1.27	0.166	0.595	-1.168	0.05	0.638	NaN	NaN	NaN	NaN	NaN	NaN	-1.234	0.696	0.213	-1.218	0.536	0.259	-1.211	0.462	0.255	NaN	NaN	NaN	-1.171	0.084	0.246
584	2.92	-1.301	0.984	0.44	NaN	NaN	NaN	NaN	NaN	NaN	-1.116	0.671	0.662	NaN	NaN	NaN	-1.08	0.449	0.619	-1.165	0.325	0.668	-1.264	0.163	0.595	-1.161	0.053	0.64	NaN	NaN	NaN	NaN	NaN	NaN	-1.234	0.697	0.213	-1.217	0.536	0.259	-1.21	0.462	0.255	NaN	NaN	NaN	-1.171	0.084	0.246
585	2.925	-1.3	0.984	0.441	NaN	NaN	NaN	NaN	NaN	NaN	-1.115	0.671	0.661	NaN	NaN	NaN	-1.079	0.449	0.619	-1.163	0.324	0.668	-1.258	0.16	0.596	-1.153	0.054	0.643	NaN	NaN	NaN	NaN	NaN	NaN	-1.234	0.697	0.213	-1.217	0.537	0.259	-1.21	0.462	0.254	NaN	NaN	NaN	-1.171	0.084	0.246
586	2.93	-1.3	0.985	0.441	NaN	NaN	NaN	NaN	NaN	NaN	-1.115	0.671	0.661	NaN	NaN	NaN	-1.078	0.45	0.618	-1.159	0.323	0.668	-1.253	0.158	0.596	-1.145	0.056	0.645	NaN	NaN	NaN	NaN	NaN	NaN	-1.234	0.697	0.213	-1.216	0.537	0.258	-1.209	0.462	0.254	NaN	NaN	NaN	-1.171	0.084	0.246
587	2.935	-1.3	0.985	0.442	NaN	NaN	NaN	NaN	NaN	NaN	-1.114	0.671	0.66	NaN	NaN	NaN	-1.077	0.45	0.618	-1.157	0.322	0.668	-1.247	0.155	0.597	-1.138	0.057	0.648	NaN	NaN	NaN	NaN	NaN	NaN	-1.233	0.697	0.214	-1.216	0.537	0.258	-1.209	0.462	0.255	NaN	NaN	NaN	-1.171	0.084	0.246
588	2.94	-1.299	0.985	0.442	NaN	NaN	NaN	NaN	NaN	NaN	-1.113	0.672	0.66	NaN	NaN	NaN	-1.076	0.45	0.617	-1.154	0.32	0.667	-1.241	0.151	0.597	-1.129	0.058	0.651	NaN	NaN	NaN	NaN	NaN	NaN	-1.233	0.697	0.214	-1.215	0.537	0.258	-1.208	0.462	0.255	NaN	NaN	NaN	-1.171	0.084	0.246
589	2.945	-1.299	0.985	0.443	NaN	NaN	NaN	NaN	NaN	NaN	-1.113	0.672	0.659	NaN	NaN	NaN	-1.076	0.45	0.616	-1.151	0.319	0.667	-1.236	0.148	0.598	-1.121	0.059	0.653	NaN	NaN	NaN	NaN	NaN	NaN	-1.233	0.698	0.214	-1.215	0.537	0.259	-1.208	0.462	0.255	NaN	NaN	NaN	-1.171	0.084	0.246
590	2.95	-1.299	0.985	0.443	NaN	NaN	NaN	NaN	NaN	NaN	-1.112	0.672	0.658	NaN	NaN	NaN	-1.075	0.449	0.615	-1.149	0.318	0.667	-1.229	0.144	0.598	-1.113	0.058	0.654	NaN	NaN	NaN	NaN	NaN	NaN	-1.233	0.698	0.215	-1.214	0.537	0.26	-1.207	0.462	0.256	NaN	NaN	NaN	-1.171	0.084	0.246
591	2.955	-1.298	0.985	0.444	NaN	NaN	NaN	NaN	NaN	NaN	-1.111	0.672	0.658	NaN	NaN	NaN	-1.075	0.449	0.614	-1.147	0.316	0.667	-1.223	0.14	0.599	-1.106	0.059	0.656	NaN	NaN	NaN	NaN	NaN	NaN	-1.233	0.698	0.216	-1.213	0.537	0.261	-1.206	0.461	0.256	NaN	NaN	NaN	-1.171	0.084	0.246
592	2.96	-1.298	0.985	0.444	NaN	NaN	NaN	NaN	NaN	NaN	-1.11	0.672	0.657	NaN	NaN	NaN	-1.075	0.448	0.614	-1.144	0.314	0.667	-1.217	0.136	0.599	-1.098	0.059	0.658	NaN	NaN	NaN	NaN	NaN	NaN	-1.231	0.697	0.217	-1.213	0.537	0.261	-1.206	0.461	0.256	NaN	NaN	NaN	-1.171	0.084	0.246
593	2.965	-1.297	0.985	0.445	NaN	NaN	NaN	NaN	NaN	NaN	-1.109	0.671	0.657	NaN	NaN	NaN	-1.075	0.447	0.613	-1.143	0.313	0.667	-1.211	0.133	0.6	-1.089	0.057	0.658	NaN	NaN	NaN	NaN	NaN	NaN	-1.228	0.694	0.218	-1.213	0.537	0.262	-1.206	0.461	0.256	NaN	NaN	NaN	-1.171	0.084	0.246
594	2.97	-1.296	0.985	0.445	NaN	NaN	NaN	NaN	NaN	NaN	-1.108	0.671	0.656	NaN	NaN	NaN	-1.075	0.446	0.612	-1.141	0.312	0.667	-1.205	0.13	0.601	-1.081	0.055	0.658	NaN	NaN	NaN	NaN	NaN	NaN	-1.227	0.693	0.219	-1.213	0.538	0.262	-1.205	0.461	0.257	NaN	NaN	NaN	-1.171	0.085	0.246
595	2.975	-1.295	0.984	0.446	NaN	NaN	NaN	NaN	NaN	NaN	-1.106	0.671	0.655	NaN	NaN	NaN	-1.074	0.445	0.612	-1.137	0.309	0.666	-1.199	0.125	0.601	-1.073	0.053	0.658	NaN	NaN	NaN	NaN	NaN	NaN	-1.226	0.693	0.22	-1.212	0.538	0.262	-1.205	0.461	0.257	NaN	NaN	NaN	-1.171	0.084	0.246
596	2.98	-1.295	0.984	0.446	NaN	NaN	NaN	NaN	NaN	NaN	-1.105	0.67	0.655	NaN	NaN	NaN	-1.074	0.444	0.611	-1.135	0.307	0.666	-1.193	0.121	0.601	-1.065	0.051	0.658	NaN	NaN	NaN	NaN	NaN	NaN	-1.226	0.694	0.221	-1.212	0.538	0.262	-1.204	0.461	0.257	NaN	NaN	NaN	-1.171	0.084	0.246
597	2.985	-1.294	0.984	0.447	NaN	NaN	NaN	NaN	NaN	NaN	-1.104	0.67	0.655	NaN	NaN	NaN	-1.075	0.443	0.61	-1.132	0.304	0.666	-1.188	0.119	0.602	-1.059	0.051	0.657	NaN	NaN	NaN	NaN	NaN	NaN	-1.225	0.694	0.221	-1.212	0.538	0.262	-1.204	0.461	0.257	NaN	NaN	NaN	-1.171	0.085	0.246
598	2.99	-1.293	0.983	0.448	NaN	NaN	NaN	NaN	NaN	NaN	-1.103	0.67	0.654	NaN	NaN	NaN	-1.075	0.441	0.609	-1.129	0.302	0.666	-1.183	0.116	0.602	-1.053	0.049	0.655	NaN	NaN	NaN	NaN	NaN	NaN	-1.225	0.694	0.221	-1.212	0.538	0.262	-1.204	0.461	0.257	NaN	NaN	NaN	-1.171	0.084	0.247
599	2.995	-1.293	0.983	0.449	NaN	NaN	NaN	NaN	NaN	NaN	-1.102	0.669	0.654	NaN	NaN	NaN	-1.074	0.439	0.609	-1.127	0.299	0.666	-1.177	0.112	0.602	-1.046	0.046	0.654	NaN	NaN	NaN	NaN	NaN	NaN	-1.226	0.695	0.221	-1.211	0.538	0.262	-1.204	0.461	0.257	NaN	NaN	NaN	-1.171	0.085	0.247
600	3	-1.292	0.982	0.45	NaN	NaN	NaN	NaN	NaN	NaN	-1.101	0.668	0.654	NaN	NaN	NaN	-1.075	0.438	0.609	-1.124	0.298	0.666	-1.173	0.109	0.601	-1.04	0.042	0.652	NaN	NaN	NaN	NaN	NaN	NaN	-1.228	0.697	0.22	-1.211	0.538	0.263	-1.203	0.461	0.257	NaN	NaN	NaN	-1.171	0.084	0.247
601	3.005	-1.291	0.982	0.451	NaN	NaN	NaN	NaN	NaN	NaN	-1.101	0.667	0.654	NaN	NaN	NaN	-1.075	0.437	0.609	-1.121	0.295	0.666	-1.167	0.106	0.601	-1.037	0.04	0.649	NaN	NaN	NaN	NaN	NaN	NaN	-1.226	0.696	0.221	-1.211	0.538	0.263	-1.203	0.462	0.257	NaN	NaN	NaN	-1.171	0.084	0.247
602	3.01	-1.29	0.981	0.452	NaN	NaN	NaN	NaN	NaN	NaN	-1.101	0.666	0.653	NaN	NaN	NaN	-1.075	0.435	0.608	-1.118	0.292	0.665	-1.162	0.102	0.601	-1.036	0.038	0.648	NaN	NaN	NaN	NaN	NaN	NaN	-1.227	0.699	0.22	-1.211	0.538	0.263	-1.203	0.462	0.257	NaN	NaN	NaN	-1.171	0.084	0.247
603	3.015	-1.289	0.981	0.453	NaN	NaN	NaN	NaN	NaN	NaN	-1.1	0.664	0.653	NaN	NaN	NaN	-1.075	0.433	0.608	-1.114	0.29	0.665	-1.16	0.1	0.602	-1.035	0.037	0.647	NaN	NaN	NaN	NaN	NaN	NaN	-1.228	0.7	0.22	-1.21	0.538	0.263	-1.203	0.462	0.257	NaN	NaN	NaN	-1.171	0.084	0.247
604	3.02	-1.288	0.981	0.454	NaN	NaN	NaN	NaN	NaN	NaN	-1.1	0.663	0.653	NaN	NaN	NaN	-1.074	0.432	0.608	-1.112	0.29	0.664	-1.159	0.1	0.602	-1.035	0.038	0.648	NaN	NaN	NaN	NaN	NaN	NaN	-1.227	0.7	0.22	-1.21	0.539	0.263	-1.202	0.462	0.258	NaN	NaN	NaN	-1.171	0.084	0.247
605	3.025	-1.287	0.98	0.456	NaN	NaN	NaN	NaN	NaN	NaN	-1.099	0.662	0.653	NaN	NaN	NaN	-1.072	0.432	0.607	-1.11	0.291	0.664	-1.161	0.1	0.602	-1.036	0.038	0.648	NaN	NaN	NaN	NaN	NaN	NaN	-1.226	0.7	0.221	-1.209	0.538	0.263	-1.202	0.462	0.258	NaN	NaN	NaN	-1.171	0.084	0.247
606	3.03	-1.287	0.98	0.457	NaN	NaN	NaN	NaN	NaN	NaN	-1.099	0.661	0.653	NaN	NaN	NaN	-1.07	0.432	0.606	-1.11	0.292	0.664	-1.165	0.102	0.602	-1.037	0.038	0.648	NaN	NaN	NaN	NaN	NaN	NaN	-1.226	0.7	0.221	-1.208	0.538	0.264	-1.201	0.462	0.258	NaN	NaN	NaN	-1.171	0.085	0.247
607	3.035	-1.286	0.98	0.458	NaN	NaN	NaN	NaN	NaN	NaN	-1.097	0.661	0.653	NaN	NaN	NaN	-1.068	0.433	0.605	-1.113	0.294	0.664	-1.169	0.105	0.602	-1.037	0.038	0.648	NaN	NaN	NaN	NaN	NaN	NaN	-1.225	0.7	0.221	-1.207	0.538	0.264	-1.201	0.462	0.258	NaN	NaN	NaN	-1.171	0.085	0.247
608	3.04	-1.285	0.979	0.459	NaN	NaN	NaN	NaN	NaN	NaN	-1.095	0.66	0.652	NaN	NaN	NaN	-1.066	0.434	0.604	-1.113	0.292	0.663	-1.172	0.106	0.601	-1.036	0.038	0.648	NaN	NaN	NaN	NaN	NaN	NaN	-1.225	0.701	0.222	-1.206	0.537	0.265	-1.2	0.462	0.259	-1.221	0.286	0.199	-1.171	0.085	0.247
609	3.045	-1.284	0.979	0.461	NaN	NaN	NaN	NaN	NaN	NaN	-1.092	0.66	0.652	NaN	NaN	NaN	-1.064	0.434	0.604	-1.113	0.292	0.663	-1.174	0.109	0.6	-1.036	0.037	0.648	NaN	NaN	NaN	NaN	NaN	NaN	-1.224	0.701	0.222	-1.205	0.537	0.265	-1.198	0.461	0.26	-1.222	0.286	0.199	-1.171	0.085	0.247
610	3.05	-1.284	0.979	0.462	NaN	NaN	NaN	NaN	NaN	NaN	-1.089	0.66	0.652	NaN	NaN	NaN	-1.062	0.433	0.604	-1.113	0.292	0.663	-1.173	0.11	0.599	-1.036	0.037	0.648	NaN	NaN	NaN	NaN	NaN	NaN	-1.223	0.701	0.223	-1.204	0.538	0.265	-1.197	0.462	0.261	-1.222	0.287	0.199	-1.171	0.085	0.247
611	3.055	-1.283	0.979	0.463	NaN	NaN	NaN	NaN	NaN	NaN	-1.086	0.66	0.652	NaN	NaN	NaN	-1.061	0.433	0.604	-1.114	0.293	0.663	-1.172	0.11	0.599	-1.036	0.037	0.648	NaN	NaN	NaN	NaN	NaN	NaN	-1.222	0.701	0.223	-1.204	0.538	0.266	-1.197	0.462	0.261	-1.222	0.287	0.199	-1.171	0.085	0.247
612	3.06	-1.282	0.979	0.464	NaN	NaN	NaN	NaN	NaN	NaN	-1.084	0.661	0.652	NaN	NaN	NaN	-1.061	0.433	0.604	-1.114	0.294	0.664	-1.171	0.111	0.599	-1.036	0.037	0.648	NaN	NaN	NaN	NaN	NaN	NaN	-1.222	0.701	0.224	-1.203	0.538	0.266	-1.197	0.463	0.261	-1.222	0.287	0.2	-1.171	0.085	0.247
613	3.065	-1.281	0.979	0.465	NaN	NaN	NaN	NaN	NaN	NaN	-1.082	0.661	0.652	NaN	NaN	NaN	-1.061	0.433	0.604	-1.113	0.295	0.664	-1.169	0.11	0.601	-1.035	0.036	0.648	NaN	NaN	NaN	NaN	NaN	NaN	-1.222	0.701	0.224	-1.203	0.539	0.265	-1.196	0.463	0.261	-1.222	0.287	0.2	-1.171	0.085	0.247
614	3.07	-1.281	0.979	0.466	NaN	NaN	NaN	NaN	NaN	NaN	-1.08	0.661	0.653	NaN	NaN	NaN	-1.061	0.432	0.604	-1.109	0.292	0.664	-1.167	0.108	0.602	-1.035	0.036	0.648	NaN	NaN	NaN	NaN	NaN	NaN	-1.221	0.701	0.225	-1.204	0.539	0.265	-1.196	0.464	0.261	-1.222	0.287	0.2	-1.171	0.085	0.247
615	3.075	-1.28	0.979	0.467	NaN	NaN	NaN	NaN	NaN	NaN	-1.079	0.661	0.653	NaN	NaN	NaN	-1.061	0.432	0.605	-1.109	0.291	0.664	-1.166	0.106	0.603	-1.035	0.036	0.648	NaN	NaN	NaN	NaN	NaN	NaN	-1.221	0.701	0.226	-1.202	0.539	0.266	-1.196	0.464	0.261	-1.222	0.288	0.201	-1.171	0.085	0.247
616	3.08	-1.279	0.979	0.468	NaN	NaN	NaN	NaN	NaN	NaN	-1.079	0.661	0.654	NaN	NaN	NaN	-1.061	0.431	0.605	-1.108	0.291	0.664	-1.164	0.104	0.604	-1.035	0.035	0.649	NaN	NaN	NaN	NaN	NaN	NaN	-1.221	0.701	0.226	-1.201	0.54	0.268	-1.195	0.465	0.262	-1.223	0.289	0.201	-1.171	0.085	0.247
617	3.085	-1.278	0.979	0.469	NaN	NaN	NaN	NaN	NaN	NaN	-1.078	0.661	0.654	NaN	NaN	NaN	-1.061	0.431	0.605	-1.107	0.29	0.665	-1.163	0.103	0.605	-1.035	0.035	0.649	NaN	NaN	NaN	NaN	NaN	NaN	-1.22	0.701	0.227	-1.201	0.54	0.269	-1.195	0.465	0.262	-1.223	0.289	0.201	-1.171	0.086	0.247
618	3.09	-1.277	0.979	0.471	NaN	NaN	NaN	NaN	NaN	NaN	-1.077	0.66	0.655	NaN	NaN	NaN	-1.061	0.431	0.605	-1.106	0.289	0.665	-1.162	0.103	0.605	-1.035	0.035	0.649	NaN	NaN	NaN	NaN	NaN	NaN	-1.22	0.701	0.228	-1.2	0.54	0.269	-1.194	0.465	0.262	-1.222	0.29	0.202	-1.171	0.085	0.247
619	3.095	-1.276	0.979	0.472	NaN	NaN	NaN	NaN	NaN	NaN	-1.077	0.66	0.656	NaN	NaN	NaN	-1.061	0.431	0.606	-1.105	0.289	0.665	-1.162	0.102	0.605	-1.035	0.035	0.649	NaN	NaN	NaN	NaN	NaN	NaN	-1.22	0.702	0.229	-1.198	0.54	0.27	-1.193	0.465	0.262	-1.222	0.29	0.202	-1.171	0.085	0.248
620	3.1	-1.275	0.979	0.473	NaN	NaN	NaN	NaN	NaN	NaN	-1.077	0.66	0.656	NaN	NaN	NaN	-1.061	0.431	0.607	-1.104	0.289	0.666	-1.163	0.102	0.605	-1.035	0.035	0.649	NaN	NaN	NaN	NaN	NaN	NaN	-1.22	0.702	0.23	-1.198	0.54	0.27	-1.192	0.465	0.263	-1.222	0.29	0.202	-1.171	0.085	0.248
621	3.105	-1.274	0.98	0.474	NaN	NaN	NaN	NaN	NaN	NaN	-1.077	0.66	0.657	NaN	NaN	NaN	-1.06	0.431	0.608	-1.104	0.289	0.666	-1.163	0.103	0.605	-1.035	0.035	0.649	NaN	NaN	NaN	NaN	NaN	NaN	-1.219	0.701	0.231	-1.198	0.54	0.271	-1.191	0.464	0.264	-1.222	0.291	0.202	-1.17	0.085	0.248
622	3.11	-1.272	0.98	0.475	NaN	NaN	NaN	NaN	NaN	NaN	-1.076	0.66	0.658	NaN	NaN	NaN	-1.059	0.431	0.608	-1.105	0.289	0.666	-1.164	0.104	0.604	-1.035	0.035	0.649	NaN	NaN	NaN	NaN	NaN	NaN	-1.219	0.701	0.233	-1.198	0.541	0.271	-1.19	0.464	0.265	-1.222	0.291	0.203	-1.17	0.085	0.248
623	3.115	-1.272	0.98	0.477	NaN	NaN	NaN	NaN	NaN	NaN	-1.076	0.659	0.659	NaN	NaN	NaN	-1.059	0.431	0.609	-1.105	0.288	0.666	-1.165	0.106	0.604	-1.035	0.035	0.649	NaN	NaN	NaN	NaN	NaN	NaN	-1.219	0.701	0.234	-1.198	0.541	0.27	-1.189	0.464	0.265	-1.222	0.292	0.203	-1.17	0.085	0.248
624	3.12	-1.27	0.981	0.478	NaN	NaN	NaN	NaN	NaN	NaN	-1.076	0.659	0.66	NaN	NaN	NaN	-1.059	0.431	0.609	-1.105	0.288	0.667	-1.166	0.107	0.604	-1.035	0.035	0.649	NaN	NaN	NaN	NaN	NaN	NaN	-1.218	0.701	0.235	-1.199	0.542	0.271	-1.189	0.465	0.266	-1.222	0.292	0.203	-1.17	0.085	0.248
625	3.125	-1.269	0.981	0.479	NaN	NaN	NaN	NaN	NaN	NaN	-1.076	0.66	0.661	NaN	NaN	NaN	-1.06	0.431	0.609	-1.104	0.288	0.667	-1.166	0.107	0.604	-1.035	0.035	0.649	NaN	NaN	NaN	NaN	NaN	NaN	-1.218	0.701	0.236	-1.198	0.543	0.273	-1.189	0.466	0.266	-1.221	0.292	0.204	-1.17	0.085	0.249
626	3.13	-1.268	0.981	0.48	NaN	NaN	NaN	NaN	NaN	NaN	-1.076	0.659	0.661	NaN	NaN	NaN	-1.06	0.431	0.61	-1.105	0.288	0.667	-1.166	0.107	0.604	-1.035	0.034	0.649	NaN	NaN	NaN	NaN	NaN	NaN	-1.217	0.701	0.237	-1.195	0.542	0.275	-1.188	0.467	0.267	-1.219	0.292	0.205	-1.169	0.086	0.249
627	3.135	-1.267	0.981	0.481	NaN	NaN	NaN	NaN	NaN	NaN	-1.076	0.659	0.662	NaN	NaN	NaN	-1.06	0.431	0.61	-1.106	0.288	0.668	-1.166	0.107	0.604	-1.035	0.035	0.649	NaN	NaN	NaN	NaN	NaN	NaN	-1.216	0.701	0.238	-1.193	0.542	0.276	-1.187	0.467	0.268	-1.219	0.292	0.205	-1.169	0.086	0.249
628	3.14	-1.266	0.982	0.482	NaN	NaN	NaN	NaN	NaN	NaN	-1.076	0.659	0.663	NaN	NaN	NaN	-1.061	0.43	0.611	-1.106	0.288	0.668	-1.165	0.106	0.604	-1.035	0.034	0.649	NaN	NaN	NaN	NaN	NaN	NaN	-1.216	0.701	0.24	-1.192	0.542	0.276	-1.186	0.467	0.268	-1.218	0.292	0.206	-1.169	0.086	0.249
629	3.145	-1.265	0.982	0.483	NaN	NaN	NaN	NaN	NaN	NaN	-1.076	0.659	0.664	NaN	NaN	NaN	-1.061	0.43	0.611	-1.107	0.288	0.668	-1.164	0.104	0.604	-1.035	0.034	0.649	NaN	NaN	NaN	NaN	NaN	NaN	-1.215	0.701	0.241	-1.192	0.542	0.277	-1.185	0.466	0.269	-1.217	0.292	0.206	-1.169	0.086	0.249
630	3.15	-1.264	0.982	0.484	NaN	NaN	NaN	NaN	NaN	NaN	-1.075	0.659	0.665	NaN	NaN	NaN	-1.061	0.431	0.612	-1.107	0.288	0.668	-1.163	0.103	0.605	-1.035	0.034	0.649	NaN	NaN	NaN	NaN	NaN	NaN	-1.214	0.701	0.242	-1.192	0.543	0.277	-1.184	0.466	0.27	-1.216	0.292	0.207	-1.169	0.087	0.249
631	3.155	-1.263	0.982	0.485	NaN	NaN	NaN	NaN	NaN	NaN	-1.075	0.66	0.666	NaN	NaN	NaN	-1.061	0.431	0.613	-1.107	0.288	0.669	-1.163	0.103	0.605	-1.035	0.034	0.649	NaN	NaN	NaN	NaN	NaN	NaN	-1.213	0.701	0.243	-1.191	0.543	0.278	-1.183	0.466	0.271	-1.215	0.293	0.208	-1.169	0.087	0.25
632	3.16	-1.263	0.983	0.486	NaN	NaN	NaN	NaN	NaN	NaN	-1.074	0.66	0.666	NaN	NaN	NaN	-1.061	0.431	0.614	-1.107	0.288	0.669	-1.163	0.103	0.605	-1.035	0.034	0.648	NaN	NaN	NaN	NaN	NaN	NaN	-1.212	0.701	0.244	-1.192	0.545	0.279	-1.183	0.467	0.271	-1.217	0.294	0.209	-1.169	0.087	0.25
633	3.165	-1.262	0.983	0.487	NaN	NaN	NaN	NaN	NaN	NaN	-1.073	0.659	0.667	NaN	NaN	NaN	-1.061	0.431	0.614	-1.107	0.288	0.669	-1.163	0.103	0.605	-1.036	0.033	0.649	NaN	NaN	NaN	NaN	NaN	NaN	-1.211	0.701	0.245	-1.192	0.545	0.279	-1.183	0.468	0.272	-1.217	0.295	0.209	-1.169	0.088	0.25
634	3.17	-1.261	0.983	0.487	NaN	NaN	NaN	NaN	NaN	NaN	-1.073	0.659	0.668	NaN	NaN	NaN	-1.061	0.431	0.614	-1.107	0.288	0.669	-1.163	0.103	0.604	-1.035	0.033	0.649	NaN	NaN	NaN	NaN	NaN	NaN	-1.21	0.701	0.246	-1.19	0.545	0.28	-1.182	0.468	0.273	-1.216	0.295	0.209	-1.169	0.088	0.25
635	3.175	-1.26	0.983	0.488	NaN	NaN	NaN	NaN	NaN	NaN	-1.072	0.659	0.669	NaN	NaN	NaN	-1.061	0.431	0.615	-1.106	0.287	0.669	-1.163	0.104	0.604	-1.035	0.033	0.648	NaN	NaN	NaN	NaN	NaN	NaN	-1.209	0.701	0.247	-1.189	0.544	0.281	-1.18	0.468	0.274	-1.215	0.296	0.209	-1.169	0.088	0.25
636	3.18	-1.259	0.983	0.489	NaN	NaN	NaN	NaN	NaN	NaN	-1.071	0.659	0.669	NaN	NaN	NaN	-1.061	0.431	0.615	-1.104	0.287	0.669	-1.163	0.103	0.605	-1.034	0.033	0.648	NaN	NaN	NaN	NaN	NaN	NaN	-1.207	0.701	0.248	-1.188	0.544	0.282	-1.179	0.467	0.275	-1.215	0.296	0.21	-1.169	0.088	0.25
637	3.185	-1.258	0.983	0.49	NaN	NaN	NaN	NaN	NaN	NaN	-1.07	0.659	0.67	NaN	NaN	NaN	-1.06	0.431	0.615	-1.103	0.286	0.67	-1.163	0.103	0.605	-1.034	0.033	0.648	NaN	NaN	NaN	NaN	NaN	NaN	-1.206	0.701	0.249	-1.186	0.544	0.283	-1.179	0.467	0.275	-1.214	0.296	0.21	-1.169	0.088	0.251
638	3.19	-1.257	0.983	0.491	NaN	NaN	NaN	NaN	NaN	NaN	-1.069	0.659	0.671	NaN	NaN	NaN	-1.059	0.431	0.616	-1.102	0.286	0.67	-1.162	0.103	0.605	-1.034	0.033	0.648	NaN	NaN	NaN	NaN	NaN	NaN	-1.205	0.701	0.25	-1.185	0.543	0.284	-1.178	0.468	0.276	-1.213	0.296	0.211	-1.168	0.087	0.251
639	3.195	-1.257	0.982	0.492	NaN	NaN	NaN	NaN	NaN	NaN	-1.068	0.659	0.671	NaN	NaN	NaN	-1.059	0.431	0.616	-1.102	0.286	0.67	-1.162	0.103	0.605	-1.034	0.033	0.648	NaN	NaN	NaN	NaN	NaN	NaN	-1.204	0.701	0.251	-1.185	0.543	0.284	-1.178	0.468	0.276	-1.213	0.296	0.211	-1.168	0.087	0.251
640	3.2	-1.256	0.982	0.492	NaN	NaN	NaN	NaN	NaN	NaN	-1.068	0.658	0.672	NaN	NaN	NaN	-1.058	0.43	0.616	-1.102	0.286	0.67	-1.162	0.103	0.605	-1.034	0.033	0.648	NaN	NaN	NaN	NaN	NaN	NaN	-1.202	0.701	0.252	-1.183	0.543	0.285	-1.177	0.468	0.276	-1.212	0.297	0.212	-1.167	0.087	0.252
641	3.205	-1.255	0.982	0.493	NaN	NaN	NaN	NaN	NaN	NaN	-1.067	0.658	0.673	NaN	NaN	NaN	-1.057	0.43	0.616	-1.102	0.285	0.67	-1.162	0.103	0.605	-1.034	0.033	0.648	NaN	NaN	NaN	NaN	NaN	NaN	-1.201	0.701	0.253	-1.182	0.543	0.285	-1.176	0.468	0.277	-1.212	0.297	0.212	-1.167	0.087	0.252
642	3.21	-1.254	0.982	0.495	NaN	NaN	NaN	NaN	NaN	NaN	-1.066	0.658	0.673	NaN	NaN	NaN	-1.056	0.43	0.616	-1.102	0.286	0.67	-1.162	0.103	0.605	-1.034	0.033	0.648	NaN	NaN	NaN	NaN	NaN	NaN	-1.2	0.701	0.254	-1.182	0.545	0.286	-1.174	0.467	0.278	-1.212	0.298	0.213	NaN	NaN	NaN
643	3.215	-1.254	0.982	0.496	NaN	NaN	NaN	NaN	NaN	NaN	-1.065	0.658	0.674	NaN	NaN	NaN	-1.055	0.429	0.616	-1.102	0.286	0.67	-1.162	0.104	0.605	-1.034	0.033	0.648	NaN	NaN	NaN	NaN	NaN	NaN	-1.198	0.701	0.255	-1.182	0.546	0.287	-1.174	0.467	0.278	-1.209	0.296	0.212	-1.167	0.087	0.252
644	3.22	-1.253	0.982	0.497	NaN	NaN	NaN	NaN	NaN	NaN	-1.064	0.658	0.675	NaN	NaN	NaN	-1.054	0.429	0.617	-1.101	0.286	0.671	-1.162	0.103	0.605	-1.034	0.033	0.648	NaN	NaN	NaN	NaN	NaN	NaN	-1.197	0.701	0.256	-1.181	0.546	0.287	-1.174	0.468	0.278	-1.208	0.296	0.212	-1.167	0.088	0.252
645	3.225	-1.252	0.981	0.498	NaN	NaN	NaN	NaN	NaN	NaN	-1.063	0.657	0.675	NaN	NaN	NaN	-1.054	0.429	0.617	-1.1	0.285	0.671	-1.162	0.104	0.605	-1.034	0.033	0.648	NaN	NaN	NaN	NaN	NaN	NaN	-1.196	0.701	0.256	-1.179	0.545	0.288	-1.172	0.468	0.279	-1.208	0.296	0.213	-1.167	0.088	0.252
646	3.23	-1.251	0.981	0.499	NaN	NaN	NaN	NaN	NaN	NaN	-1.062	0.657	0.676	NaN	NaN	NaN	-1.053	0.429	0.618	-1.099	0.285	0.671	-1.162	0.103	0.605	-1.034	0.033	0.648	NaN	NaN	NaN	NaN	NaN	NaN	-1.195	0.701	0.257	-1.178	0.545	0.289	-1.172	0.469	0.28	-1.207	0.297	0.213	-1.166	0.088	0.252
647	3.235	-1.25	0.982	0.5	NaN	NaN	NaN	NaN	NaN	NaN	-1.062	0.657	0.677	NaN	NaN	NaN	-1.053	0.428	0.618	-1.098	0.284	0.671	-1.162	0.103	0.605	-1.034	0.033	0.648	NaN	NaN	NaN	NaN	NaN	NaN	-1.194	0.701	0.258	-1.176	0.545	0.29	-1.172	0.47	0.28	-1.208	0.298	0.214	-1.166	0.088	0.252
648	3.24	-1.25	0.981	0.501	NaN	NaN	NaN	NaN	NaN	NaN	-1.061	0.656	0.678	NaN	NaN	NaN	-1.053	0.428	0.619	-1.098	0.284	0.672	-1.162	0.103	0.605	-1.034	0.033	0.648	NaN	NaN	NaN	NaN	NaN	NaN	-1.193	0.701	0.259	-1.176	0.545	0.29	-1.17	0.469	0.281	-1.208	0.297	0.214	-1.166	0.088	0.252
649	3.245	-1.249	0.981	0.503	NaN	NaN	NaN	NaN	NaN	NaN	-1.06	0.656	0.678	NaN	NaN	NaN	-1.053	0.429	0.619	-1.097	0.284	0.672	-1.162	0.103	0.605	-1.034	0.033	0.648	NaN	NaN	NaN	NaN	NaN	NaN	-1.192	0.701	0.259	-1.174	0.544	0.291	-1.169	0.469	0.282	-1.207	0.298	0.215	-1.166	0.088	0.252
650	3.25	-1.248	0.981	0.504	NaN	NaN	NaN	NaN	NaN	NaN	-1.059	0.656	0.679	NaN	NaN	NaN	-1.053	0.429	0.62	-1.097	0.284	0.672	-1.162	0.103	0.605	-1.034	0.033	0.648	NaN	NaN	NaN	NaN	NaN	NaN	-1.191	0.701	0.26	-1.172	0.544	0.292	-1.168	0.469	0.283	-1.206	0.298	0.215	-1.166	0.088	0.252
651	3.255	-1.247	0.981	0.505	NaN	NaN	NaN	NaN	NaN	NaN	-1.058	0.656	0.68	NaN	NaN	NaN	-1.052	0.429	0.62	-1.098	0.283	0.673	-1.162	0.103	0.605	-1.034	0.033	0.648	NaN	NaN	NaN	NaN	NaN	NaN	-1.191	0.701	0.261	-1.172	0.544	0.292	-1.167	0.468	0.283	-1.206	0.299	0.215	-1.166	0.088	0.253
652	3.26	-1.247	0.981	0.506	NaN	NaN	NaN	NaN	NaN	NaN	-1.058	0.655	0.68	NaN	NaN	NaN	-1.052	0.429	0.621	-1.098	0.283	0.673	-1.162	0.103	0.605	-1.034	0.033	0.648	NaN	NaN	NaN	NaN	NaN	NaN	-1.19	0.702	0.262	-1.171	0.544	0.292	-1.166	0.469	0.284	-1.206	0.299	0.215	-1.166	0.089	0.253
653	3.265	-1.246	0.981	0.507	NaN	NaN	NaN	NaN	NaN	NaN	-1.057	0.655	0.681	NaN	NaN	NaN	-1.051	0.428	0.621	-1.098	0.283	0.673	-1.162	0.103	0.605	-1.034	0.033	0.648	NaN	NaN	NaN	NaN	NaN	NaN	-1.189	0.702	0.262	-1.17	0.544	0.293	-1.166	0.469	0.284	-1.206	0.299	0.216	-1.166	0.089	0.253
654	3.27	-1.245	0.981	0.508	NaN	NaN	NaN	NaN	NaN	NaN	-1.057	0.655	0.682	NaN	NaN	NaN	-1.05	0.428	0.621	-1.098	0.283	0.673	-1.162	0.103	0.605	-1.034	0.033	0.649	NaN	NaN	NaN	NaN	NaN	NaN	-1.188	0.702	0.263	-1.17	0.544	0.293	-1.165	0.469	0.284	-1.205	0.299	0.216	-1.167	0.089	0.253
655	3.275	-1.244	0.98	0.509	NaN	NaN	NaN	NaN	NaN	NaN	-1.057	0.655	0.682	NaN	NaN	NaN	-1.05	0.427	0.622	-1.098	0.283	0.674	-1.162	0.103	0.605	-1.034	0.033	0.649	NaN	NaN	NaN	NaN	NaN	NaN	-1.188	0.702	0.264	-1.17	0.544	0.293	-1.165	0.469	0.284	-1.205	0.3	0.216	-1.167	0.09	0.253
656	3.28	-1.244	0.98	0.51	NaN	NaN	NaN	NaN	NaN	NaN	-1.056	0.654	0.683	NaN	NaN	NaN	-1.049	0.427	0.622	-1.097	0.283	0.674	-1.161	0.103	0.606	-1.034	0.033	0.649	NaN	NaN	NaN	NaN	NaN	NaN	-1.187	0.702	0.265	-1.17	0.544	0.294	-1.164	0.469	0.285	-1.204	0.3	0.216	-1.167	0.09	0.253
657	3.285	-1.243	0.98	0.511	NaN	NaN	NaN	NaN	NaN	NaN	-1.056	0.654	0.683	NaN	NaN	NaN	-1.049	0.426	0.622	-1.097	0.283	0.674	-1.161	0.103	0.606	-1.034	0.033	0.649	NaN	NaN	NaN	NaN	NaN	NaN	-1.187	0.702	0.266	-1.168	0.545	0.296	-1.163	0.469	0.285	-1.204	0.3	0.217	-1.167	0.09	0.253
658	3.29	-1.242	0.98	0.512	NaN	NaN	NaN	NaN	NaN	NaN	-1.056	0.653	0.684	NaN	NaN	NaN	-1.049	0.426	0.622	-1.097	0.284	0.675	-1.161	0.103	0.606	-1.034	0.033	0.649	NaN	NaN	NaN	NaN	NaN	NaN	-1.186	0.702	0.266	-1.168	0.545	0.297	-1.162	0.469	0.286	-1.203	0.3	0.217	-1.167	0.09	0.253
659	3.295	-1.242	0.98	0.513	NaN	NaN	NaN	NaN	NaN	NaN	-1.055	0.653	0.685	NaN	NaN	NaN	-1.048	0.426	0.623	-1.096	0.282	0.675	-1.161	0.103	0.606	-1.034	0.033	0.649	NaN	NaN	NaN	NaN	NaN	NaN	-1.186	0.703	0.267	-1.167	0.545	0.297	-1.162	0.469	0.287	-1.204	0.3	0.218	-1.167	0.091	0.253
660	3.3	-1.241	0.98	0.513	NaN	NaN	NaN	NaN	NaN	NaN	-1.055	0.653	0.686	NaN	NaN	NaN	-1.048	0.426	0.623	-1.095	0.282	0.675	-1.161	0.103	0.606	-1.034	0.033	0.649	NaN	NaN	NaN	NaN	NaN	NaN	-1.185	0.703	0.268	-1.166	0.545	0.298	-1.161	0.469	0.288	-1.203	0.3	0.218	-1.167	0.091	0.253
661	3.305	-1.24	0.98	0.514	NaN	NaN	NaN	NaN	NaN	NaN	-1.055	0.653	0.686	NaN	NaN	NaN	-1.048	0.426	0.623	-1.095	0.281	0.675	-1.161	0.103	0.606	-1.034	0.033	0.649	NaN	NaN	NaN	NaN	NaN	NaN	-1.185	0.703	0.269	-1.166	0.545	0.298	-1.161	0.469	0.288	-1.203	0.3	0.218	-1.167	0.091	0.253
662	3.31	-1.24	0.979	0.515	NaN	NaN	NaN	NaN	NaN	NaN	-1.055	0.652	0.687	NaN	NaN	NaN	-1.047	0.426	0.623	-1.094	0.281	0.675	-1.161	0.103	0.606	-1.034	0.033	0.649	NaN	NaN	NaN	NaN	NaN	NaN	-1.185	0.703	0.27	-1.166	0.545	0.299	-1.161	0.47	0.289	-1.202	0.3	0.219	-1.166	0.091	0.254
663	3.315	-1.239	0.979	0.516	NaN	NaN	NaN	NaN	NaN	NaN	-1.054	0.652	0.687	NaN	NaN	NaN	-1.047	0.426	0.624	-1.094	0.281	0.675	-1.161	0.103	0.606	-1.034	0.033	0.649	NaN	NaN	NaN	NaN	NaN	NaN	-1.184	0.703	0.271	-1.166	0.546	0.299	-1.161	0.471	0.289	-1.201	0.3	0.219	-1.166	0.091	0.254
664	3.32	-1.238	0.979	0.516	NaN	NaN	NaN	NaN	NaN	NaN	-1.054	0.652	0.688	NaN	NaN	NaN	-1.047	0.426	0.624	-1.094	0.281	0.675	-1.161	0.103	0.606	-1.034	0.033	0.649	NaN	NaN	NaN	NaN	NaN	NaN	-1.184	0.703	0.271	-1.166	0.546	0.299	-1.162	0.471	0.288	-1.202	0.301	0.22	-1.166	0.091	0.254
665	3.325	-1.238	0.979	0.517	NaN	NaN	NaN	NaN	NaN	NaN	-1.053	0.651	0.688	NaN	NaN	NaN	-1.047	0.426	0.625	-1.094	0.281	0.676	-1.161	0.103	0.606	-1.034	0.033	0.649	NaN	NaN	NaN	NaN	NaN	NaN	-1.184	0.703	0.272	-1.166	0.547	0.3	-1.162	0.472	0.289	-1.203	0.303	0.221	-1.166	0.091	0.254
666	3.33	-1.237	0.979	0.518	NaN	NaN	NaN	NaN	NaN	NaN	-1.054	0.652	0.689	NaN	NaN	NaN	-1.046	0.426	0.625	-1.094	0.281	0.676	-1.161	0.103	0.606	-1.034	0.033	0.649	NaN	NaN	NaN	NaN	NaN	NaN	-1.183	0.703	0.273	-1.167	0.548	0.301	-1.161	0.471	0.29	-1.204	0.303	0.222	-1.166	0.091	0.255
667	3.335	-1.237	0.979	0.518	NaN	NaN	NaN	NaN	NaN	NaN	-1.053	0.651	0.69	NaN	NaN	NaN	-1.046	0.426	0.626	-1.094	0.281	0.676	-1.161	0.103	0.606	-1.034	0.033	0.649	NaN	NaN	NaN	NaN	NaN	NaN	-1.183	0.704	0.274	-1.166	0.548	0.302	-1.16	0.471	0.29	-1.202	0.303	0.222	-1.165	0.091	0.255
668	3.34	-1.236	0.979	0.519	NaN	NaN	NaN	NaN	NaN	NaN	-1.053	0.651	0.69	NaN	NaN	NaN	-1.046	0.425	0.626	-1.094	0.281	0.676	-1.161	0.103	0.606	-1.034	0.033	0.649	NaN	NaN	NaN	NaN	NaN	NaN	-1.182	0.704	0.274	-1.165	0.547	0.303	-1.16	0.471	0.291	-1.202	0.303	0.222	-1.165	0.091	0.255
669	3.345	-1.235	0.979	0.52	NaN	NaN	NaN	NaN	NaN	NaN	-1.052	0.651	0.691	NaN	NaN	NaN	-1.046	0.425	0.627	-1.094	0.281	0.676	-1.161	0.103	0.606	-1.034	0.033	0.649	NaN	NaN	NaN	NaN	NaN	NaN	-1.182	0.704	0.275	-1.164	0.547	0.303	-1.159	0.471	0.292	-1.203	0.303	0.222	-1.165	0.092	0.255
670	3.35	-1.235	0.979	0.52	NaN	NaN	NaN	NaN	NaN	NaN	-1.052	0.651	0.691	NaN	NaN	NaN	-1.046	0.425	0.627	-1.094	0.281	0.676	-1.161	0.103	0.606	-1.034	0.033	0.649	NaN	NaN	NaN	NaN	NaN	NaN	-1.181	0.704	0.275	-1.164	0.547	0.304	-1.158	0.47	0.293	-1.203	0.303	0.222	-1.165	0.092	0.255
671	3.355	-1.234	0.979	0.521	NaN	NaN	NaN	NaN	NaN	NaN	-1.052	0.651	0.692	NaN	NaN	NaN	-1.047	0.425	0.627	-1.094	0.28	0.676	-1.161	0.103	0.606	-1.034	0.033	0.649	NaN	NaN	NaN	NaN	NaN	NaN	-1.18	0.704	0.276	-1.164	0.547	0.304	-1.157	0.47	0.294	-1.202	0.304	0.223	-1.165	0.092	0.255
672	3.36	-1.234	0.979	0.521	NaN	NaN	NaN	NaN	NaN	NaN	-1.052	0.651	0.692	NaN	NaN	NaN	-1.047	0.425	0.627	-1.094	0.28	0.677	-1.161	0.103	0.606	-1.034	0.033	0.649	NaN	NaN	NaN	NaN	NaN	NaN	-1.18	0.705	0.276	-1.163	0.547	0.305	-1.157	0.471	0.295	-1.202	0.304	0.223	-1.165	0.093	0.255
673	3.365	-1.233	0.979	0.522	NaN	NaN	NaN	NaN	NaN	NaN	-1.052	0.651	0.693	NaN	NaN	NaN	-1.047	0.425	0.628	-1.095	0.28	0.677	-1.161	0.103	0.606	-1.034	0.033	0.649	NaN	NaN	NaN	NaN	NaN	NaN	-1.179	0.705	0.277	-1.163	0.548	0.305	-1.158	0.472	0.295	-1.202	0.304	0.223	-1.165	0.093	0.255
674	3.37	-1.232	0.979	0.522	NaN	NaN	NaN	NaN	NaN	NaN	-1.051	0.65	0.694	NaN	NaN	NaN	-1.046	0.424	0.628	-1.095	0.28	0.677	-1.161	0.103	0.606	-1.034	0.033	0.649	NaN	NaN	NaN	NaN	NaN	NaN	-1.178	0.705	0.278	-1.163	0.548	0.305	-1.157	0.472	0.295	-1.201	0.305	0.223	-1.165	0.093	0.256
675	3.375	-1.232	0.979	0.523	NaN	NaN	NaN	NaN	NaN	NaN	-1.05	0.65	0.694	NaN	NaN	NaN	-1.046	0.424	0.628	-1.095	0.28	0.677	-1.161	0.103	0.606	-1.034	0.033	0.649	NaN	NaN	NaN	NaN	NaN	NaN	-1.178	0.706	0.278	-1.163	0.549	0.306	-1.157	0.472	0.295	-1.201	0.305	0.224	-1.165	0.093	0.256
676	3.38	-1.231	0.979	0.523	NaN	NaN	NaN	NaN	NaN	NaN	-1.05	0.65	0.694	NaN	NaN	NaN	-1.046	0.424	0.628	-1.094	0.28	0.677	-1.162	0.103	0.606	-1.034	0.033	0.649	NaN	NaN	NaN	NaN	NaN	NaN	-1.177	0.706	0.278	-1.163	0.55	0.307	-1.157	0.473	0.295	-1.201	0.305	0.224	-1.164	0.093	0.256
677	3.385	-1.231	0.98	0.524	NaN	NaN	NaN	NaN	NaN	NaN	-1.05	0.65	0.694	NaN	NaN	NaN	-1.046	0.425	0.628	-1.094	0.279	0.678	-1.162	0.103	0.606	-1.034	0.033	0.649	NaN	NaN	NaN	NaN	NaN	NaN	-1.176	0.707	0.279	-1.163	0.551	0.307	-1.158	0.473	0.295	-1.201	0.305	0.225	-1.164	0.094	0.256
678	3.39	-1.23	0.98	0.525	NaN	NaN	NaN	NaN	NaN	NaN	-1.05	0.65	0.695	NaN	NaN	NaN	-1.047	0.425	0.629	-1.094	0.279	0.678	-1.162	0.103	0.606	-1.034	0.033	0.649	NaN	NaN	NaN	NaN	NaN	NaN	-1.175	0.707	0.279	-1.162	0.551	0.308	-1.157	0.473	0.296	-1.201	0.305	0.225	-1.163	0.094	0.256
679	3.395	-1.229	0.98	0.525	NaN	NaN	NaN	NaN	NaN	NaN	-1.05	0.651	0.696	NaN	NaN	NaN	-1.047	0.424	0.629	-1.094	0.279	0.678	-1.162	0.103	0.606	-1.034	0.033	0.649	NaN	NaN	NaN	NaN	NaN	NaN	-1.175	0.708	0.28	-1.161	0.551	0.308	-1.156	0.473	0.296	-1.2	0.306	0.225	-1.163	0.094	0.256
680	3.4	-1.229	0.98	0.525	NaN	NaN	NaN	NaN	NaN	NaN	-1.05	0.65	0.697	NaN	NaN	NaN	-1.047	0.424	0.629	-1.094	0.279	0.678	-1.162	0.103	0.606	-1.034	0.033	0.649	NaN	NaN	NaN	NaN	NaN	NaN	-1.174	0.708	0.28	-1.16	0.55	0.309	-1.156	0.474	0.296	-1.199	0.306	0.225	-1.163	0.095	0.256
681	3.405	-1.228	0.98	0.526	NaN	NaN	NaN	NaN	NaN	NaN	-1.049	0.65	0.697	NaN	NaN	NaN	-1.046	0.424	0.63	-1.093	0.279	0.678	-1.162	0.103	0.606	-1.034	0.033	0.649	NaN	NaN	NaN	NaN	NaN	NaN	-1.173	0.708	0.281	-1.159	0.55	0.309	-1.157	0.475	0.296	-1.199	0.306	0.226	-1.163	0.095	0.256
682	3.41	-1.228	0.981	0.526	NaN	NaN	NaN	NaN	NaN	NaN	-1.049	0.65	0.697	NaN	NaN	NaN	-1.046	0.423	0.63	-1.093	0.278	0.679	-1.162	0.103	0.606	-1.034	0.033	0.649	NaN	NaN	NaN	NaN	NaN	NaN	-1.172	0.709	0.281	-1.158	0.55	0.309	-1.157	0.476	0.296	-1.198	0.307	0.226	-1.163	0.095	0.256
683	3.415	-1.227	0.981	0.527	NaN	NaN	NaN	NaN	NaN	NaN	-1.049	0.65	0.697	NaN	NaN	NaN	-1.046	0.423	0.631	-1.093	0.278	0.679	-1.162	0.103	0.606	-1.034	0.033	0.649	NaN	NaN	NaN	NaN	NaN	NaN	-1.172	0.709	0.281	-1.158	0.551	0.309	-1.156	0.476	0.297	-1.198	0.307	0.226	-1.163	0.095	0.256
684	3.42	-1.227	0.981	0.528	NaN	NaN	NaN	NaN	NaN	NaN	-1.049	0.65	0.698	NaN	NaN	NaN	-1.046	0.424	0.631	-1.093	0.278	0.679	-1.162	0.103	0.606	-1.034	0.033	0.649	NaN	NaN	NaN	NaN	NaN	NaN	-1.171	0.71	0.282	-1.157	0.551	0.31	-1.155	0.477	0.297	-1.198	0.307	0.226	-1.163	0.096	0.255
685	3.425	-1.226	0.981	0.528	NaN	NaN	NaN	NaN	NaN	NaN	-1.049	0.65	0.698	NaN	NaN	NaN	-1.047	0.424	0.632	-1.093	0.278	0.679	-1.162	0.103	0.606	-1.034	0.033	0.649	NaN	NaN	NaN	NaN	NaN	NaN	-1.17	0.71	0.282	-1.156	0.551	0.31	-1.154	0.477	0.297	-1.197	0.308	0.226	-1.162	0.097	0.255
686	3.43	-1.226	0.981	0.528	NaN	NaN	NaN	NaN	NaN	NaN	-1.05	0.65	0.699	NaN	NaN	NaN	-1.047	0.424	0.632	-1.093	0.278	0.679	-1.162	0.103	0.606	-1.034	0.033	0.648	NaN	NaN	NaN	NaN	NaN	NaN	-1.169	0.711	0.282	-1.155	0.551	0.31	-1.154	0.478	0.297	-1.196	0.308	0.226	-1.162	0.097	0.255
687	3.435	-1.225	0.982	0.529	NaN	NaN	NaN	NaN	NaN	NaN	-1.05	0.65	0.699	NaN	NaN	NaN	-1.047	0.424	0.632	-1.093	0.277	0.679	-1.162	0.103	0.606	-1.034	0.033	0.648	NaN	NaN	NaN	NaN	NaN	NaN	-1.168	0.711	0.283	-1.154	0.552	0.31	-1.153	0.478	0.297	-1.195	0.309	0.226	-1.161	0.097	0.255
688	3.44	-1.225	0.982	0.53	NaN	NaN	NaN	NaN	NaN	NaN	-1.05	0.65	0.7	NaN	NaN	NaN	-1.047	0.424	0.633	-1.093	0.277	0.68	-1.162	0.103	0.606	-1.034	0.033	0.648	NaN	NaN	NaN	NaN	NaN	NaN	-1.167	0.712	0.283	-1.154	0.553	0.31	-1.152	0.478	0.297	-1.195	0.31	0.226	-1.161	0.098	0.255
689	3.445	-1.224	0.982	0.53	NaN	NaN	NaN	NaN	NaN	NaN	-1.05	0.65	0.7	NaN	NaN	NaN	-1.048	0.424	0.633	-1.093	0.277	0.68	-1.162	0.103	0.606	-1.034	0.033	0.648	NaN	NaN	NaN	NaN	NaN	NaN	-1.166	0.712	0.283	-1.153	0.553	0.31	-1.15	0.479	0.297	-1.194	0.31	0.226	-1.161	0.098	0.255
690	3.45	-1.224	0.982	0.531	NaN	NaN	NaN	NaN	NaN	NaN	-1.05	0.649	0.7	NaN	NaN	NaN	-1.048	0.424	0.633	-1.093	0.277	0.68	-1.162	0.103	0.606	-1.034	0.033	0.648	NaN	NaN	NaN	NaN	NaN	NaN	-1.165	0.713	0.283	-1.152	0.554	0.31	-1.149	0.479	0.297	-1.194	0.312	0.225	-1.161	0.099	0.255
691	3.455	-1.224	0.983	0.532	NaN	NaN	NaN	NaN	NaN	NaN	-1.05	0.649	0.701	NaN	NaN	NaN	-1.048	0.424	0.633	-1.093	0.277	0.68	-1.162	0.103	0.606	-1.034	0.033	0.648	NaN	NaN	NaN	NaN	NaN	NaN	-1.164	0.713	0.283	-1.15	0.555	0.31	-1.146	0.479	0.297	-1.193	0.313	0.225	-1.161	0.1	0.255
692	3.46	-1.223	0.983	0.532	NaN	NaN	NaN	NaN	NaN	NaN	-1.05	0.649	0.701	NaN	NaN	NaN	-1.048	0.425	0.633	-1.093	0.277	0.68	-1.162	0.103	0.606	-1.034	0.033	0.648	NaN	NaN	NaN	NaN	NaN	NaN	-1.163	0.714	0.284	-1.148	0.555	0.31	-1.145	0.479	0.297	-1.192	0.313	0.226	-1.161	0.101	0.254
693	3.465	-1.223	0.983	0.533	NaN	NaN	NaN	NaN	NaN	NaN	-1.05	0.649	0.702	NaN	NaN	NaN	-1.048	0.425	0.634	-1.093	0.277	0.68	-1.162	0.103	0.606	-1.034	0.033	0.648	NaN	NaN	NaN	NaN	NaN	NaN	-1.162	0.714	0.284	-1.147	0.556	0.31	-1.144	0.48	0.296	-1.19	0.314	0.226	-1.163	0.104	0.254
694	3.47	-1.222	0.984	0.534	NaN	NaN	NaN	NaN	NaN	NaN	-1.051	0.65	0.702	NaN	NaN	NaN	-1.049	0.425	0.634	-1.093	0.277	0.68	-1.162	0.103	0.606	-1.034	0.033	0.648	NaN	NaN	NaN	NaN	NaN	NaN	-1.161	0.715	0.284	-1.146	0.557	0.309	-1.142	0.481	0.296	-1.189	0.314	0.225	-1.17	0.112	0.253
695	3.475	-1.222	0.984	0.535	NaN	NaN	NaN	NaN	NaN	NaN	-1.051	0.65	0.703	NaN	NaN	NaN	-1.049	0.425	0.634	-1.093	0.277	0.68	-1.162	0.103	0.606	-1.034	0.033	0.648	NaN	NaN	NaN	NaN	NaN	NaN	-1.16	0.715	0.284	-1.144	0.557	0.309	-1.139	0.481	0.296	-1.188	0.315	0.225	-1.168	0.111	0.253
696	3.48	-1.222	0.984	0.536	NaN	NaN	NaN	NaN	NaN	NaN	-1.05	0.649	0.703	NaN	NaN	NaN	-1.049	0.425	0.634	-1.093	0.277	0.68	-1.162	0.103	0.606	-1.034	0.033	0.648	NaN	NaN	NaN	NaN	NaN	NaN	-1.159	0.716	0.285	-1.142	0.558	0.309	-1.136	0.481	0.296	-1.185	0.315	0.225	-1.161	0.106	0.254
697	3.485	-1.222	0.984	0.536	NaN	NaN	NaN	NaN	NaN	NaN	-1.05	0.649	0.703	NaN	NaN	NaN	-1.049	0.425	0.634	-1.092	0.277	0.68	-1.162	0.103	0.606	-1.034	0.033	0.649	NaN	NaN	NaN	NaN	NaN	NaN	-1.158	0.716	0.285	-1.139	0.558	0.309	-1.134	0.482	0.295	-1.183	0.315	0.225	-1.158	0.104	0.254
698	3.49	-1.221	0.985	0.537	NaN	NaN	NaN	NaN	NaN	NaN	-1.05	0.649	0.703	NaN	NaN	NaN	-1.049	0.425	0.635	-1.092	0.277	0.68	-1.162	0.103	0.606	-1.034	0.033	0.649	NaN	NaN	NaN	NaN	NaN	NaN	-1.156	0.717	0.285	-1.136	0.557	0.309	-1.133	0.483	0.295	-1.181	0.316	0.224	-1.157	0.104	0.253
699	3.495	-1.221	0.985	0.538	NaN	NaN	NaN	NaN	NaN	NaN	-1.05	0.65	0.704	NaN	NaN	NaN	-1.049	0.425	0.635	-1.092	0.277	0.68	-1.162	0.103	0.606	-1.034	0.033	0.648	NaN	NaN	NaN	NaN	NaN	NaN	-1.155	0.717	0.285	-1.133	0.558	0.309	-1.131	0.484	0.294	-1.179	0.317	0.223	-1.157	0.106	0.252
700	3.5	-1.221	0.985	0.539	NaN	NaN	NaN	NaN	NaN	NaN	-1.05	0.65	0.704	NaN	NaN	NaN	-1.05	0.425	0.635	-1.093	0.277	0.68	-1.162	0.103	0.606	-1.034	0.033	0.648	NaN	NaN	NaN	NaN	NaN	NaN	-1.153	0.718	0.285	-1.131	0.558	0.308	-1.129	0.484	0.293	-1.177	0.317	0.223	-1.159	0.11	0.25
701	3.505	-1.22	0.985	0.54	NaN	NaN	NaN	NaN	NaN	NaN	-1.05	0.65	0.705	NaN	NaN	NaN	-1.05	0.425	0.635	-1.093	0.277	0.681	-1.162	0.103	0.606	-1.034	0.033	0.649	NaN	NaN	NaN	NaN	NaN	NaN	-1.152	0.718	0.285	-1.13	0.56	0.307	-1.126	0.485	0.293	-1.175	0.318	0.222	-1.159	0.112	0.249
702	3.51	-1.22	0.985	0.54	NaN	NaN	NaN	NaN	NaN	NaN	-1.049	0.65	0.705	NaN	NaN	NaN	-1.05	0.425	0.636	-1.093	0.277	0.681	-1.162	0.103	0.606	-1.034	0.033	0.649	NaN	NaN	NaN	NaN	NaN	NaN	-1.15	0.719	0.285	-1.129	0.561	0.306	-1.124	0.485	0.293	-1.173	0.318	0.221	-1.158	0.113	0.249
703	3.515	-1.22	0.985	0.541	NaN	NaN	NaN	NaN	NaN	NaN	-1.049	0.65	0.706	NaN	NaN	NaN	-1.051	0.425	0.636	-1.094	0.277	0.682	-1.162	0.103	0.606	-1.034	0.033	0.649	NaN	NaN	NaN	NaN	NaN	NaN	-1.149	0.719	0.285	-1.127	0.561	0.306	-1.122	0.486	0.292	-1.17	0.319	0.22	-1.157	0.113	0.248
704	3.52	-1.219	0.985	0.542	NaN	NaN	NaN	NaN	NaN	NaN	-1.049	0.65	0.706	NaN	NaN	NaN	-1.051	0.425	0.637	-1.094	0.277	0.682	-1.162	0.103	0.606	-1.034	0.033	0.649	NaN	NaN	NaN	NaN	NaN	NaN	-1.147	0.72	0.284	-1.124	0.562	0.306	-1.119	0.486	0.292	-1.168	0.32	0.219	-1.156	0.114	0.248
705	3.525	-1.219	0.986	0.542	NaN	NaN	NaN	NaN	NaN	NaN	-1.049	0.651	0.706	NaN	NaN	NaN	-1.051	0.425	0.637	-1.094	0.277	0.682	-1.162	0.103	0.606	-1.034	0.033	0.649	NaN	NaN	NaN	NaN	NaN	NaN	-1.146	0.721	0.284	-1.122	0.562	0.305	-1.118	0.488	0.291	-1.167	0.322	0.219	-1.155	0.115	0.248
706	3.53	-1.219	0.986	0.543	NaN	NaN	NaN	NaN	NaN	NaN	-1.049	0.651	0.706	NaN	NaN	NaN	-1.051	0.425	0.637	-1.094	0.277	0.682	-1.162	0.103	0.606	-1.034	0.033	0.649	NaN	NaN	NaN	NaN	NaN	NaN	-1.144	0.721	0.284	-1.12	0.563	0.305	-1.116	0.488	0.29	-1.164	0.322	0.218	-1.154	0.115	0.247
707	3.535	-1.218	0.986	0.543	NaN	NaN	NaN	NaN	NaN	NaN	-1.048	0.65	0.707	NaN	NaN	NaN	-1.052	0.425	0.638	-1.095	0.276	0.682	-1.162	0.103	0.606	-1.034	0.033	0.649	NaN	NaN	NaN	NaN	NaN	NaN	-1.142	0.722	0.284	-1.117	0.563	0.305	-1.114	0.489	0.29	-1.162	0.323	0.218	-1.153	0.116	0.247
708	3.54	-1.218	0.986	0.544	NaN	NaN	NaN	NaN	NaN	NaN	-1.049	0.65	0.707	NaN	NaN	NaN	-1.052	0.425	0.638	-1.095	0.276	0.682	-1.162	0.103	0.606	-1.034	0.033	0.649	NaN	NaN	NaN	NaN	NaN	NaN	-1.141	0.722	0.284	-1.116	0.564	0.305	-1.112	0.49	0.29	-1.16	0.324	0.217	-1.152	0.117	0.246
709	3.545	-1.217	0.986	0.544	NaN	NaN	NaN	NaN	NaN	NaN	-1.049	0.651	0.707	NaN	NaN	NaN	-1.052	0.425	0.638	-1.095	0.276	0.682	-1.162	0.103	0.606	-1.034	0.033	0.649	NaN	NaN	NaN	NaN	NaN	NaN	-1.139	0.723	0.284	-1.115	0.565	0.304	-1.11	0.49	0.29	-1.158	0.325	0.217	-1.151	0.117	0.246
710	3.55	-1.217	0.986	0.545	NaN	NaN	NaN	NaN	NaN	NaN	-1.049	0.65	0.708	NaN	NaN	NaN	-1.052	0.425	0.638	-1.095	0.276	0.682	-1.162	0.103	0.606	-1.034	0.033	0.649	NaN	NaN	NaN	NaN	NaN	NaN	-1.137	0.724	0.284	-1.113	0.566	0.303	-1.107	0.491	0.29	-1.157	0.325	0.216	-1.151	0.118	0.245
711	3.555	-1.217	0.987	0.545	NaN	NaN	NaN	NaN	NaN	NaN	-1.049	0.65	0.708	NaN	NaN	NaN	-1.053	0.425	0.639	-1.095	0.276	0.682	-1.162	0.103	0.606	-1.034	0.033	0.649	NaN	NaN	NaN	NaN	NaN	NaN	-1.136	0.724	0.284	-1.11	0.566	0.304	-1.106	0.492	0.29	-1.155	0.326	0.215	-1.15	0.119	0.244
712	3.56	-1.216	0.987	0.546	NaN	NaN	NaN	NaN	NaN	NaN	-1.049	0.651	0.709	NaN	NaN	NaN	-1.053	0.425	0.639	-1.095	0.276	0.682	-1.162	0.103	0.606	-1.034	0.033	0.649	NaN	NaN	NaN	NaN	NaN	NaN	-1.134	0.725	0.284	-1.108	0.566	0.303	-1.105	0.493	0.289	-1.154	0.327	0.215	-1.149	0.12	0.244
713	3.565	-1.216	0.987	0.546	NaN	NaN	NaN	NaN	NaN	NaN	-1.049	0.651	0.709	NaN	NaN	NaN	-1.053	0.425	0.639	-1.096	0.276	0.682	-1.162	0.103	0.606	-1.034	0.033	0.649	NaN	NaN	NaN	NaN	NaN	NaN	-1.133	0.726	0.284	-1.108	0.567	0.303	-1.103	0.493	0.29	-1.153	0.328	0.214	-1.148	0.121	0.243
714	3.57	-1.216	0.987	0.546	NaN	NaN	NaN	NaN	NaN	NaN	-1.049	0.651	0.709	NaN	NaN	NaN	-1.053	0.425	0.639	-1.096	0.276	0.682	-1.162	0.103	0.606	-1.034	0.033	0.649	NaN	NaN	NaN	NaN	NaN	NaN	-1.132	0.726	0.284	-1.105	0.567	0.303	-1.102	0.494	0.289	-1.151	0.329	0.213	-1.147	0.122	0.242
715	3.575	-1.215	0.988	0.547	NaN	NaN	NaN	NaN	NaN	NaN	-1.049	0.651	0.709	NaN	NaN	NaN	-1.054	0.425	0.64	-1.096	0.276	0.682	-1.162	0.103	0.606	-1.034	0.033	0.649	NaN	NaN	NaN	NaN	NaN	NaN	-1.13	0.727	0.284	-1.104	0.567	0.304	-1.101	0.495	0.289	-1.15	0.33	0.213	-1.146	0.123	0.242
716	3.58	-1.215	0.988	0.547	NaN	NaN	NaN	NaN	NaN	NaN	-1.05	0.651	0.71	NaN	NaN	NaN	-1.054	0.425	0.64	-1.096	0.276	0.683	-1.162	0.103	0.606	-1.034	0.033	0.649	NaN	NaN	NaN	NaN	NaN	NaN	-1.129	0.728	0.284	-1.102	0.568	0.304	-1.099	0.495	0.29	-1.149	0.331	0.213	-1.145	0.123	0.241
717	3.585	-1.214	0.988	0.547	NaN	NaN	NaN	NaN	NaN	NaN	-1.05	0.651	0.71	NaN	NaN	NaN	-1.054	0.425	0.64	-1.096	0.276	0.683	-1.162	0.103	0.606	-1.034	0.033	0.649	NaN	NaN	NaN	NaN	NaN	NaN	-1.128	0.728	0.284	-1.101	0.569	0.305	-1.098	0.496	0.29	-1.148	0.332	0.212	-1.144	0.124	0.24
718	3.59	-1.214	0.989	0.548	NaN	NaN	NaN	NaN	NaN	NaN	-1.05	0.651	0.71	NaN	NaN	NaN	-1.055	0.425	0.64	-1.096	0.276	0.683	-1.162	0.103	0.606	-1.034	0.033	0.649	NaN	NaN	NaN	NaN	NaN	NaN	-1.127	0.729	0.284	-1.101	0.57	0.305	-1.097	0.497	0.289	-1.147	0.333	0.212	-1.143	0.125	0.239
719	3.595	-1.213	0.989	0.548	NaN	NaN	NaN	NaN	NaN	NaN	-1.05	0.651	0.711	NaN	NaN	NaN	-1.055	0.425	0.64	-1.096	0.276	0.683	-1.162	0.103	0.606	-1.034	0.033	0.649	NaN	NaN	NaN	NaN	NaN	NaN	-1.126	0.729	0.284	-1.1	0.57	0.305	-1.098	0.498	0.288	-1.146	0.333	0.212	-1.141	0.125	0.238
720	3.6	-1.213	0.989	0.548	NaN	NaN	NaN	NaN	NaN	NaN	-1.051	0.651	0.711	NaN	NaN	NaN	-1.055	0.425	0.64	-1.097	0.276	0.683	-1.162	0.103	0.606	-1.034	0.033	0.649	NaN	NaN	NaN	NaN	NaN	NaN	-1.125	0.73	0.285	-1.1	0.571	0.304	-1.096	0.498	0.288	-1.144	0.334	0.211	-1.14	0.126	0.237
721	3.605	-1.212	0.989	0.548	NaN	NaN	NaN	NaN	NaN	NaN	-1.051	0.651	0.711	NaN	NaN	NaN	-1.055	0.425	0.64	-1.097	0.277	0.683	-1.162	0.103	0.606	-1.034	0.033	0.649	NaN	NaN	NaN	NaN	NaN	NaN	-1.124	0.73	0.285	-1.099	0.571	0.304	-1.094	0.498	0.289	-1.142	0.334	0.211	-1.139	0.126	0.237
722	3.61	-1.212	0.989	0.548	NaN	NaN	NaN	NaN	NaN	NaN	-1.051	0.652	0.712	NaN	NaN	NaN	-1.055	0.425	0.64	-1.096	0.277	0.683	-1.162	0.103	0.606	-1.034	0.033	0.649	NaN	NaN	NaN	NaN	NaN	NaN	-1.123	0.731	0.285	-1.098	0.571	0.305	-1.093	0.498	0.289	-1.14	0.334	0.21	-1.137	0.126	0.236
723	3.615	-1.211	0.989	0.549	NaN	NaN	NaN	NaN	NaN	NaN	-1.051	0.652	0.712	NaN	NaN	NaN	-1.056	0.426	0.642	-1.097	0.276	0.684	-1.162	0.103	0.606	-1.034	0.033	0.649	NaN	NaN	NaN	NaN	NaN	NaN	-1.122	0.731	0.285	-1.098	0.572	0.305	-1.093	0.499	0.288	-1.14	0.335	0.21	-1.136	0.127	0.236
724	3.62	-1.211	0.989	0.549	NaN	NaN	NaN	NaN	NaN	NaN	-1.051	0.652	0.712	NaN	NaN	NaN	-1.056	0.426	0.642	-1.098	0.276	0.684	-1.162	0.103	0.606	-1.034	0.032	0.649	NaN	NaN	NaN	NaN	NaN	NaN	-1.121	0.732	0.285	-1.097	0.572	0.304	-1.093	0.5	0.288	-1.139	0.336	0.209	-1.134	0.127	0.235
725	3.625	-1.21	0.989	0.549	NaN	NaN	NaN	NaN	NaN	NaN	-1.051	0.652	0.713	NaN	NaN	NaN	-1.057	0.426	0.642	-1.098	0.277	0.684	-1.162	0.103	0.606	-1.034	0.032	0.649	NaN	NaN	NaN	NaN	NaN	NaN	-1.121	0.732	0.285	-1.096	0.572	0.305	-1.092	0.5	0.288	-1.138	0.337	0.209	-1.132	0.127	0.234
726	3.63	-1.21	0.989	0.55	NaN	NaN	NaN	NaN	NaN	NaN	-1.051	0.652	0.713	NaN	NaN	NaN	-1.057	0.426	0.643	-1.098	0.277	0.684	-1.162	0.103	0.606	-1.034	0.032	0.649	NaN	NaN	NaN	NaN	NaN	NaN	-1.12	0.733	0.285	-1.095	0.572	0.305	-1.09	0.5	0.288	-1.137	0.337	0.208	-1.13	0.127	0.234
727	3.635	-1.21	0.989	0.55	NaN	NaN	NaN	NaN	NaN	NaN	-1.051	0.652	0.713	NaN	NaN	NaN	-1.057	0.426	0.643	-1.098	0.277	0.685	-1.162	0.103	0.606	-1.034	0.032	0.649	NaN	NaN	NaN	NaN	NaN	NaN	-1.12	0.733	0.285	-1.095	0.573	0.305	-1.089	0.5	0.288	-1.136	0.338	0.208	-1.128	0.127	0.234
728	3.64	-1.209	0.99	0.551	NaN	NaN	NaN	NaN	NaN	NaN	-1.051	0.651	0.714	NaN	NaN	NaN	-1.057	0.426	0.643	-1.099	0.276	0.685	-1.162	0.103	0.606	-1.034	0.032	0.649	NaN	NaN	NaN	NaN	NaN	NaN	-1.119	0.734	0.286	-1.094	0.573	0.305	-1.089	0.501	0.288	-1.135	0.338	0.208	-1.126	0.128	0.233
729	3.645	-1.209	0.99	0.551	NaN	NaN	NaN	NaN	NaN	NaN	-1.05	0.651	0.714	NaN	NaN	NaN	-1.057	0.426	0.643	-1.099	0.276	0.685	-1.162	0.103	0.606	-1.034	0.032	0.649	NaN	NaN	NaN	NaN	NaN	NaN	-1.118	0.734	0.286	-1.094	0.574	0.305	-1.089	0.502	0.287	-1.133	0.338	0.208	-1.124	0.128	0.233
730	3.65	-1.208	0.99	0.551	NaN	NaN	NaN	NaN	NaN	NaN	-1.05	0.652	0.714	NaN	NaN	NaN	-1.057	0.426	0.643	-1.098	0.276	0.685	-1.162	0.103	0.606	-1.034	0.032	0.649	NaN	NaN	NaN	NaN	NaN	NaN	-1.118	0.734	0.286	-1.093	0.574	0.305	-1.089	0.502	0.287	-1.132	0.338	0.208	-1.122	0.128	0.233
731	3.655	-1.208	0.99	0.552	NaN	NaN	NaN	NaN	NaN	NaN	-1.05	0.652	0.715	NaN	NaN	NaN	-1.057	0.426	0.644	-1.098	0.276	0.684	-1.162	0.103	0.606	-1.034	0.032	0.649	NaN	NaN	NaN	NaN	NaN	NaN	-1.117	0.734	0.286	-1.092	0.575	0.305	-1.087	0.502	0.287	-1.13	0.338	0.208	-1.12	0.128	0.233
732	3.66	-1.207	0.99	0.552	NaN	NaN	NaN	NaN	NaN	NaN	-1.05	0.652	0.715	NaN	NaN	NaN	-1.057	0.426	0.644	-1.098	0.276	0.685	-1.162	0.103	0.606	-1.034	0.032	0.649	NaN	NaN	NaN	NaN	NaN	NaN	-1.116	0.735	0.286	-1.092	0.575	0.305	-1.085	0.501	0.288	-1.129	0.338	0.208	-1.117	0.128	0.233
733	3.665	-1.207	0.99	0.552	NaN	NaN	NaN	NaN	NaN	NaN	-1.05	0.652	0.715	NaN	NaN	NaN	-1.057	0.426	0.644	-1.099	0.276	0.685	-1.162	0.103	0.606	-1.034	0.032	0.649	NaN	NaN	NaN	NaN	NaN	NaN	-1.115	0.735	0.286	-1.091	0.576	0.305	-1.083	0.501	0.288	-1.127	0.338	0.208	-1.115	0.128	0.233
734	3.67	-1.206	0.99	0.553	NaN	NaN	NaN	NaN	NaN	NaN	-1.049	0.652	0.715	NaN	NaN	NaN	-1.057	0.426	0.644	-1.099	0.276	0.685	-1.162	0.103	0.606	-1.034	0.032	0.649	NaN	NaN	NaN	NaN	NaN	NaN	-1.115	0.735	0.287	-1.09	0.576	0.304	-1.081	0.501	0.289	-1.125	0.338	0.208	-1.112	0.128	0.233
735	3.675	-1.206	0.99	0.553	NaN	NaN	NaN	NaN	NaN	NaN	-1.048	0.652	0.715	NaN	NaN	NaN	-1.057	0.426	0.644	-1.099	0.277	0.685	-1.161	0.103	0.606	-1.034	0.032	0.649	NaN	NaN	NaN	NaN	NaN	NaN	-1.114	0.736	0.287	-1.09	0.576	0.304	-1.08	0.501	0.289	-1.124	0.339	0.208	-1.11	0.128	0.233
736	3.68	-1.206	0.99	0.554	NaN	NaN	NaN	NaN	NaN	NaN	-1.048	0.652	0.715	NaN	NaN	NaN	-1.057	0.427	0.644	-1.099	0.277	0.685	-1.161	0.103	0.606	-1.034	0.032	0.649	NaN	NaN	NaN	NaN	NaN	NaN	-1.114	0.736	0.287	-1.089	0.577	0.304	-1.08	0.502	0.289	-1.122	0.338	0.208	-1.107	0.129	0.233
737	3.685	-1.206	0.99	0.554	NaN	NaN	NaN	NaN	NaN	NaN	-1.047	0.652	0.715	NaN	NaN	NaN	-1.057	0.427	0.644	-1.098	0.277	0.685	-1.161	0.103	0.606	-1.034	0.032	0.649	NaN	NaN	NaN	NaN	NaN	NaN	-1.114	0.736	0.287	-1.087	0.577	0.304	-1.08	0.503	0.288	-1.12	0.338	0.208	-1.104	0.128	0.233
738	3.69	-1.205	0.99	0.554	NaN	NaN	NaN	NaN	NaN	NaN	-1.047	0.652	0.715	NaN	NaN	NaN	-1.056	0.426	0.644	-1.098	0.277	0.685	-1.161	0.103	0.606	-1.034	0.032	0.649	NaN	NaN	NaN	NaN	NaN	NaN	-1.113	0.736	0.287	-1.086	0.577	0.305	-1.079	0.503	0.288	-1.119	0.338	0.209	-1.101	0.128	0.233
739	3.695	-1.205	0.99	0.555	NaN	NaN	NaN	NaN	NaN	NaN	-1.047	0.653	0.715	NaN	NaN	NaN	-1.056	0.426	0.644	-1.098	0.277	0.685	-1.161	0.103	0.606	-1.034	0.032	0.649	NaN	NaN	NaN	NaN	NaN	NaN	-1.112	0.736	0.287	-1.084	0.577	0.306	-1.077	0.503	0.289	-1.117	0.338	0.209	-1.099	0.128	0.233
740	3.7	-1.204	0.99	0.555	NaN	NaN	NaN	NaN	NaN	NaN	-1.046	0.653	0.715	NaN	NaN	NaN	-1.056	0.426	0.644	-1.098	0.277	0.685	-1.161	0.103	0.607	-1.034	0.032	0.649	NaN	NaN	NaN	NaN	NaN	NaN	-1.112	0.736	0.288	-1.083	0.576	0.306	-1.075	0.504	0.289	-1.115	0.338	0.209	-1.096	0.128	0.234
741	3.705	-1.204	0.99	0.555	NaN	NaN	NaN	NaN	NaN	NaN	-1.045	0.653	0.715	NaN	NaN	NaN	-1.055	0.426	0.644	-1.098	0.277	0.685	-1.161	0.103	0.607	-1.034	0.032	0.649	NaN	NaN	NaN	NaN	NaN	NaN	-1.111	0.736	0.288	-1.081	0.577	0.306	-1.074	0.503	0.29	-1.113	0.337	0.209	-1.093	0.127	0.235
742	3.71	-1.204	0.99	0.555	NaN	NaN	NaN	NaN	NaN	NaN	-1.044	0.653	0.715	NaN	NaN	NaN	-1.055	0.426	0.644	-1.098	0.277	0.685	-1.161	0.103	0.607	-1.034	0.032	0.649	NaN	NaN	NaN	NaN	NaN	NaN	-1.111	0.736	0.288	-1.08	0.577	0.306	-1.072	0.503	0.29	-1.111	0.337	0.21	-1.091	0.128	0.235
743	3.715	-1.203	0.99	0.555	NaN	NaN	NaN	NaN	NaN	NaN	-1.044	0.652	0.715	NaN	NaN	NaN	-1.054	0.426	0.644	-1.098	0.277	0.685	-1.161	0.103	0.607	-1.034	0.032	0.649	NaN	NaN	NaN	NaN	NaN	NaN	-1.11	0.736	0.288	-1.079	0.577	0.306	-1.071	0.503	0.29	-1.109	0.337	0.21	-1.088	0.127	0.235
744	3.72	-1.203	0.99	0.556	NaN	NaN	NaN	NaN	NaN	NaN	-1.043	0.652	0.715	NaN	NaN	NaN	-1.054	0.426	0.644	-1.097	0.277	0.685	-1.161	0.103	0.607	-1.034	0.032	0.649	NaN	NaN	NaN	NaN	NaN	NaN	-1.11	0.736	0.289	-1.078	0.577	0.306	-1.07	0.503	0.29	-1.108	0.338	0.21	-1.085	0.127	0.236
745	3.725	-1.203	0.99	0.556	NaN	NaN	NaN	NaN	NaN	NaN	-1.043	0.652	0.715	NaN	NaN	NaN	-1.054	0.426	0.644	-1.097	0.277	0.685	-1.161	0.103	0.607	-1.034	0.032	0.649	NaN	NaN	NaN	NaN	NaN	NaN	-1.109	0.736	0.289	-1.077	0.577	0.306	-1.069	0.503	0.291	-1.106	0.338	0.211	-1.082	0.127	0.236
746	3.73	-1.202	0.989	0.556	NaN	NaN	NaN	NaN	NaN	NaN	-1.042	0.652	0.715	NaN	NaN	NaN	-1.053	0.426	0.644	-1.097	0.277	0.685	-1.161	0.103	0.607	-1.034	0.032	0.649	NaN	NaN	NaN	NaN	NaN	NaN	-1.108	0.735	0.289	-1.076	0.577	0.307	-1.068	0.504	0.291	-1.104	0.337	0.211	-1.079	0.127	0.237
747	3.735	-1.202	0.989	0.556	NaN	NaN	NaN	NaN	NaN	NaN	-1.042	0.652	0.715	NaN	NaN	NaN	-1.053	0.426	0.644	-1.097	0.277	0.685	-1.161	0.103	0.607	-1.034	0.032	0.649	NaN	NaN	NaN	NaN	NaN	NaN	-1.108	0.735	0.289	-1.074	0.576	0.307	-1.067	0.504	0.291	-1.102	0.337	0.212	-1.076	0.126	0.237
748	3.74	-1.202	0.989	0.556	NaN	NaN	NaN	NaN	NaN	NaN	-1.042	0.652	0.715	NaN	NaN	NaN	-1.053	0.426	0.644	-1.097	0.278	0.686	-1.161	0.103	0.607	-1.034	0.032	0.649	NaN	NaN	NaN	NaN	NaN	NaN	-1.106	0.735	0.289	-1.074	0.576	0.308	-1.064	0.503	0.292	-1.1	0.336	0.213	-1.073	0.126	0.238
749	3.745	-1.201	0.988	0.556	NaN	NaN	NaN	NaN	NaN	NaN	-1.041	0.651	0.715	NaN	NaN	NaN	-1.053	0.425	0.644	-1.097	0.277	0.685	-1.161	0.103	0.607	-1.034	0.032	0.649	NaN	NaN	NaN	NaN	NaN	NaN	-1.105	0.734	0.289	-1.073	0.576	0.308	-1.064	0.503	0.292	-1.098	0.335	0.213	-1.069	0.126	0.238
750	3.75	-1.201	0.988	0.556	NaN	NaN	NaN	NaN	NaN	NaN	-1.04	0.651	0.715	NaN	NaN	NaN	-1.052	0.425	0.644	-1.097	0.278	0.686	-1.161	0.103	0.606	-1.034	0.032	0.649	NaN	NaN	NaN	NaN	NaN	NaN	-1.105	0.734	0.29	-1.072	0.576	0.308	-1.063	0.503	0.292	-1.097	0.335	0.214	-1.067	0.125	0.239
751	3.755	-1.2	0.988	0.555	NaN	NaN	NaN	NaN	NaN	NaN	-1.04	0.651	0.715	NaN	NaN	NaN	-1.052	0.425	0.644	-1.097	0.278	0.686	-1.161	0.103	0.606	-1.034	0.032	0.649	NaN	NaN	NaN	NaN	NaN	NaN	-1.104	0.734	0.29	-1.071	0.575	0.309	-1.061	0.502	0.293	-1.095	0.334	0.215	-1.063	0.125	0.239
752	3.76	-1.2	0.987	0.555	NaN	NaN	NaN	NaN	NaN	NaN	-1.039	0.651	0.715	NaN	NaN	NaN	-1.052	0.425	0.644	-1.097	0.278	0.686	-1.161	0.103	0.606	-1.034	0.032	0.649	NaN	NaN	NaN	NaN	NaN	NaN	-1.103	0.732	0.29	-1.07	0.574	0.31	-1.059	0.501	0.294	-1.092	0.333	0.215	-1.06	0.125	0.24
753	3.765	-1.2	0.987	0.555	NaN	NaN	NaN	NaN	NaN	NaN	-1.039	0.65	0.715	NaN	NaN	NaN	-1.052	0.425	0.644	-1.096	0.277	0.686	-1.161	0.103	0.606	-1.034	0.032	0.649	NaN	NaN	NaN	NaN	NaN	NaN	-1.101	0.73	0.29	-1.068	0.574	0.31	-1.058	0.5	0.294	-1.09	0.333	0.216	-1.057	0.124	0.241
754	3.77	-1.2	0.987	0.555	NaN	NaN	NaN	NaN	NaN	NaN	-1.038	0.65	0.715	NaN	NaN	NaN	-1.052	0.425	0.644	-1.095	0.275	0.685	-1.161	0.103	0.606	-1.034	0.032	0.649	NaN	NaN	NaN	NaN	NaN	NaN	-1.1	0.729	0.29	-1.068	0.574	0.31	-1.058	0.501	0.294	-1.088	0.332	0.217	-1.054	0.124	0.242
755	3.775	-1.199	0.986	0.555	NaN	NaN	NaN	NaN	NaN	NaN	-1.038	0.65	0.715	NaN	NaN	NaN	-1.051	0.425	0.644	-1.094	0.274	0.685	-1.161	0.103	0.606	-1.034	0.032	0.649	NaN	NaN	NaN	NaN	NaN	NaN	-1.099	0.729	0.291	-1.067	0.573	0.31	-1.058	0.501	0.294	-1.086	0.331	0.217	-1.051	0.124	0.242
756	3.78	-1.199	0.986	0.554	NaN	NaN	NaN	NaN	NaN	NaN	-1.038	0.65	0.715	NaN	NaN	NaN	-1.051	0.425	0.644	-1.094	0.274	0.685	-1.161	0.103	0.606	-1.034	0.032	0.649	NaN	NaN	NaN	NaN	NaN	NaN	-1.098	0.728	0.291	-1.066	0.572	0.311	-1.057	0.501	0.295	-1.084	0.33	0.218	-1.048	0.123	0.243
757	3.785	-1.198	0.985	0.554	NaN	NaN	NaN	NaN	NaN	NaN	-1.038	0.65	0.716	NaN	NaN	NaN	-1.05	0.425	0.644	-1.093	0.274	0.685	-1.161	0.103	0.606	-1.034	0.032	0.649	NaN	NaN	NaN	NaN	NaN	NaN	-1.097	0.727	0.292	-1.064	0.571	0.312	-1.053	0.499	0.296	-1.081	0.33	0.218	-1.045	0.123	0.244
758	3.79	-1.198	0.985	0.554	NaN	NaN	NaN	NaN	NaN	NaN	-1.038	0.649	0.716	NaN	NaN	NaN	-1.05	0.425	0.644	-1.093	0.274	0.685	-1.161	0.103	0.606	-1.034	0.032	0.649	NaN	NaN	NaN	NaN	NaN	NaN	-1.096	0.727	0.292	-1.063	0.571	0.312	-1.052	0.498	0.296	-1.079	0.329	0.219	-1.042	0.122	0.245
759	3.795	-1.198	0.985	0.554	NaN	NaN	NaN	NaN	NaN	NaN	-1.037	0.649	0.716	NaN	NaN	NaN	-1.049	0.424	0.644	-1.092	0.274	0.684	-1.161	0.103	0.606	-1.034	0.032	0.649	NaN	NaN	NaN	NaN	NaN	NaN	-1.096	0.726	0.292	-1.062	0.571	0.312	-1.051	0.497	0.297	-1.078	0.328	0.22	-1.039	0.122	0.246
760	3.8	-1.197	0.984	0.553	NaN	NaN	NaN	NaN	NaN	NaN	-1.037	0.649	0.716	NaN	NaN	NaN	-1.048	0.423	0.644	-1.091	0.274	0.684	-1.161	0.103	0.606	-1.034	0.032	0.649	NaN	NaN	NaN	NaN	NaN	NaN	-1.095	0.726	0.292	-1.06	0.57	0.313	-1.049	0.497	0.297	-1.075	0.328	0.22	-1.036	0.121	0.247
761	3.805	-1.197	0.983	0.553	NaN	NaN	NaN	NaN	NaN	NaN	-1.036	0.648	0.716	NaN	NaN	NaN	-1.047	0.423	0.644	-1.091	0.274	0.684	-1.161	0.103	0.606	-1.034	0.032	0.649	NaN	NaN	NaN	NaN	NaN	NaN	-1.095	0.726	0.293	-1.059	0.569	0.314	-1.047	0.496	0.298	-1.073	0.327	0.221	-1.033	0.12	0.248
762	3.81	-1.197	0.983	0.552	NaN	NaN	NaN	NaN	NaN	NaN	-1.035	0.648	0.716	NaN	NaN	NaN	-1.047	0.423	0.644	-1.091	0.274	0.684	-1.161	0.103	0.606	-1.034	0.032	0.649	NaN	NaN	NaN	NaN	NaN	NaN	-1.094	0.725	0.293	-1.058	0.569	0.314	-1.046	0.496	0.298	-1.071	0.326	0.222	-1.03	0.12	0.249
763	3.815	-1.196	0.982	0.552	NaN	NaN	NaN	NaN	NaN	NaN	-1.035	0.647	0.716	NaN	NaN	NaN	-1.046	0.423	0.644	-1.091	0.274	0.684	-1.161	0.103	0.606	-1.034	0.032	0.649	NaN	NaN	NaN	NaN	NaN	NaN	-1.092	0.724	0.293	-1.057	0.568	0.315	-1.043	0.494	0.3	-1.068	0.325	0.223	-1.028	0.119	0.25
764	3.82	-1.196	0.981	0.552	NaN	NaN	NaN	NaN	NaN	NaN	-1.034	0.647	0.716	NaN	NaN	NaN	-1.045	0.422	0.644	-1.091	0.274	0.684	-1.161	0.103	0.606	-1.034	0.032	0.649	NaN	NaN	NaN	NaN	NaN	NaN	-1.091	0.724	0.293	-1.055	0.567	0.315	-1.042	0.494	0.3	-1.067	0.325	0.224	-1.025	0.118	0.251
765	3.825	-1.195	0.981	0.551	NaN	NaN	NaN	NaN	NaN	NaN	-1.034	0.646	0.716	NaN	NaN	NaN	-1.044	0.422	0.644	-1.091	0.274	0.684	-1.161	0.103	0.606	-1.034	0.032	0.649	NaN	NaN	NaN	NaN	NaN	NaN	-1.089	0.722	0.293	-1.054	0.566	0.316	-1.04	0.493	0.301	-1.065	0.324	0.225	-1.022	0.117	0.252
766	3.83	-1.195	0.98	0.551	NaN	NaN	NaN	NaN	NaN	NaN	-1.033	0.646	0.716	NaN	NaN	NaN	-1.043	0.421	0.644	-1.09	0.273	0.684	-1.161	0.103	0.606	-1.034	0.032	0.649	NaN	NaN	NaN	NaN	NaN	NaN	-1.088	0.721	0.293	-1.052	0.565	0.316	-1.038	0.492	0.302	-1.062	0.323	0.225	-1.02	0.117	0.253
767	3.835	-1.194	0.98	0.55	NaN	NaN	NaN	NaN	NaN	NaN	-1.033	0.646	0.716	NaN	NaN	NaN	-1.042	0.421	0.643	-1.089	0.273	0.683	-1.161	0.103	0.606	-1.034	0.032	0.649	NaN	NaN	NaN	NaN	NaN	NaN	-1.086	0.72	0.294	-1.051	0.565	0.317	-1.037	0.491	0.303	-1.06	0.322	0.226	-1.017	0.115	0.254
768	3.84	-1.194	0.979	0.55	NaN	NaN	NaN	NaN	NaN	NaN	-1.033	0.646	0.716	NaN	NaN	NaN	-1.041	0.42	0.643	-1.089	0.273	0.684	-1.161	0.103	0.606	-1.034	0.032	0.649	NaN	NaN	NaN	NaN	NaN	NaN	-1.085	0.719	0.294	-1.049	0.564	0.317	-1.035	0.491	0.303	-1.058	0.321	0.227	-1.014	0.115	0.256
769	3.845	-1.194	0.978	0.549	NaN	NaN	NaN	NaN	NaN	NaN	-1.032	0.645	0.716	NaN	NaN	NaN	-1.039	0.419	0.643	-1.089	0.274	0.684	-1.161	0.103	0.606	-1.034	0.032	0.649	NaN	NaN	NaN	NaN	NaN	NaN	-1.084	0.719	0.294	-1.048	0.563	0.318	-1.033	0.49	0.304	-1.056	0.321	0.228	-1.012	0.114	0.257
770	3.85	-1.193	0.978	0.549	NaN	NaN	NaN	NaN	NaN	NaN	-1.031	0.645	0.717	NaN	NaN	NaN	-1.038	0.419	0.643	-1.088	0.273	0.684	-1.161	0.103	0.606	-1.034	0.032	0.649	NaN	NaN	NaN	NaN	NaN	NaN	-1.084	0.718	0.294	-1.046	0.562	0.318	-1.032	0.489	0.305	-1.054	0.32	0.228	-1.009	0.113	0.258
771	3.855	-1.193	0.977	0.548	NaN	NaN	NaN	NaN	NaN	NaN	-1.031	0.644	0.717	NaN	NaN	NaN	-1.037	0.419	0.643	-1.086	0.27	0.683	-1.161	0.103	0.606	-1.034	0.032	0.649	NaN	NaN	NaN	NaN	NaN	NaN	-1.082	0.717	0.294	-1.045	0.561	0.319	-1.03	0.488	0.306	-1.051	0.318	0.229	-1.007	0.111	0.26
772	3.86	-1.192	0.976	0.548	NaN	NaN	NaN	NaN	NaN	NaN	-1.03	0.644	0.717	NaN	NaN	NaN	-1.036	0.418	0.643	-1.084	0.27	0.683	-1.161	0.103	0.606	-1.034	0.032	0.649	NaN	NaN	NaN	NaN	NaN	NaN	-1.08	0.715	0.294	-1.043	0.56	0.319	-1.029	0.487	0.307	-1.048	0.316	0.23	-1.005	0.11	0.261
773	3.865	-1.192	0.975	0.547	NaN	NaN	NaN	NaN	NaN	NaN	-1.029	0.643	0.716	NaN	NaN	NaN	-1.035	0.417	0.642	-1.083	0.27	0.683	-1.161	0.103	0.606	-1.034	0.032	0.649	NaN	NaN	NaN	NaN	NaN	NaN	-1.078	0.714	0.294	-1.041	0.559	0.32	-1.027	0.486	0.308	-1.046	0.315	0.231	-1.002	0.109	0.263
774	3.87	-1.191	0.975	0.547	NaN	NaN	NaN	NaN	NaN	NaN	-1.028	0.643	0.716	NaN	NaN	NaN	-1.033	0.416	0.641	-1.082	0.269	0.682	-1.161	0.103	0.606	-1.034	0.032	0.649	NaN	NaN	NaN	NaN	NaN	NaN	-1.076	0.712	0.294	-1.039	0.558	0.32	-1.026	0.485	0.308	-1.044	0.314	0.232	-1	0.108	0.264
775	3.875	-1.191	0.974	0.546	NaN	NaN	NaN	NaN	NaN	NaN	-1.028	0.642	0.716	NaN	NaN	NaN	-1.032	0.416	0.641	-1.083	0.269	0.682	-1.16	0.103	0.606	-1.034	0.032	0.649	NaN	NaN	NaN	NaN	NaN	NaN	-1.073	0.711	0.295	-1.038	0.557	0.321	-1.024	0.484	0.309	-1.043	0.313	0.233	-0.998	0.107	0.266
776	3.88	-1.19	0.973	0.545	NaN	NaN	NaN	NaN	NaN	NaN	-1.027	0.642	0.716	NaN	NaN	NaN	-1.032	0.416	0.642	-1.082	0.269	0.682	-1.16	0.103	0.605	-1.034	0.032	0.649	NaN	NaN	NaN	NaN	NaN	NaN	-1.073	0.711	0.294	-1.037	0.556	0.321	-1.023	0.483	0.31	-1.041	0.312	0.234	-0.996	0.106	0.268
777	3.885	-1.19	0.972	0.545	NaN	NaN	NaN	NaN	NaN	NaN	-1.026	0.641	0.716	NaN	NaN	NaN	-1.031	0.415	0.642	-1.082	0.269	0.683	-1.16	0.103	0.605	-1.034	0.032	0.649	NaN	NaN	NaN	NaN	NaN	NaN	-1.072	0.709	0.294	-1.035	0.555	0.322	-1.022	0.482	0.31	-1.038	0.311	0.235	-0.994	0.105	0.269
778	3.89	-1.189	0.971	0.544	NaN	NaN	NaN	NaN	NaN	NaN	-1.025	0.641	0.716	NaN	NaN	NaN	-1.03	0.415	0.642	-1.082	0.269	0.683	-1.16	0.103	0.605	-1.034	0.032	0.649	NaN	NaN	NaN	NaN	NaN	NaN	-1.068	0.707	0.295	-1.034	0.554	0.323	-1.02	0.48	0.312	-1.036	0.309	0.236	-0.992	0.104	0.271
779	3.895	-1.189	0.971	0.543	NaN	NaN	NaN	NaN	NaN	NaN	-1.024	0.64	0.716	NaN	NaN	NaN	-1.029	0.415	0.642	-1.082	0.269	0.683	-1.16	0.103	0.605	-1.034	0.032	0.649	NaN	NaN	NaN	NaN	NaN	NaN	-1.066	0.706	0.296	-1.033	0.553	0.324	-1.019	0.479	0.312	-1.035	0.309	0.238	-0.991	0.103	0.273
780	3.9	-1.188	0.97	0.543	NaN	NaN	NaN	NaN	NaN	NaN	-1.024	0.64	0.716	NaN	NaN	NaN	-1.028	0.415	0.642	-1.082	0.269	0.683	-1.16	0.103	0.605	-1.034	0.032	0.649	NaN	NaN	NaN	NaN	NaN	NaN	-1.065	0.705	0.296	-1.032	0.552	0.324	-1.018	0.478	0.313	-1.034	0.308	0.239	-0.99	0.102	0.275
781	3.905	-1.188	0.969	0.542	NaN	NaN	NaN	NaN	NaN	NaN	-1.023	0.64	0.716	NaN	NaN	NaN	-1.027	0.414	0.642	-1.082	0.269	0.683	-1.16	0.103	0.605	-1.034	0.032	0.649	NaN	NaN	NaN	NaN	NaN	NaN	-1.065	0.705	0.296	-1.031	0.551	0.325	-1.016	0.477	0.314	-1.032	0.306	0.24	-0.988	0.101	0.277
782	3.91	-1.187	0.969	0.542	NaN	NaN	NaN	NaN	NaN	NaN	-1.023	0.64	0.716	NaN	NaN	NaN	-1.026	0.413	0.642	-1.082	0.269	0.683	-1.16	0.103	0.605	-1.034	0.032	0.649	NaN	NaN	NaN	NaN	NaN	NaN	-1.063	0.703	0.296	-1.03	0.55	0.326	-1.016	0.476	0.315	-1.031	0.305	0.241	-0.987	0.1	0.279
783	3.915	-1.186	0.968	0.541	NaN	NaN	NaN	NaN	NaN	NaN	-1.023	0.64	0.716	NaN	NaN	NaN	-1.025	0.413	0.642	-1.081	0.269	0.683	-1.159	0.104	0.605	-1.034	0.032	0.649	NaN	NaN	NaN	NaN	NaN	NaN	-1.061	0.702	0.296	-1.029	0.549	0.327	-1.015	0.475	0.316	-1.03	0.304	0.242	-0.987	0.1	0.281
784	3.92	-1.186	0.967	0.54	NaN	NaN	NaN	NaN	NaN	NaN	-1.023	0.64	0.716	NaN	NaN	NaN	-1.025	0.413	0.642	-1.081	0.269	0.683	-1.159	0.104	0.605	-1.034	0.032	0.649	NaN	NaN	NaN	NaN	NaN	NaN	-1.061	0.701	0.296	-1.028	0.548	0.327	-1.014	0.474	0.318	-1.029	0.302	0.245	-0.987	0.099	0.283
785	3.925	-1.185	0.967	0.539	NaN	NaN	NaN	NaN	NaN	NaN	-1.022	0.64	0.715	NaN	NaN	NaN	-1.024	0.413	0.642	-1.081	0.269	0.683	-1.159	0.104	0.605	-1.034	0.032	0.649	NaN	NaN	NaN	NaN	NaN	NaN	-1.06	0.7	0.296	-1.028	0.547	0.328	-1.014	0.473	0.318	-1.028	0.301	0.246	-0.986	0.098	0.285
786	3.93	-1.184	0.966	0.538	NaN	NaN	NaN	NaN	NaN	NaN	-1.021	0.639	0.715	NaN	NaN	NaN	-1.023	0.413	0.642	-1.08	0.269	0.683	-1.159	0.104	0.605	-1.034	0.032	0.649	NaN	NaN	NaN	NaN	NaN	NaN	-1.058	0.699	0.296	-1.027	0.546	0.328	-1.013	0.472	0.319	-1.028	0.299	0.248	-0.986	0.097	0.287
787	3.935	-1.184	0.966	0.538	NaN	NaN	NaN	NaN	NaN	NaN	-1.02	0.638	0.715	NaN	NaN	NaN	-1.023	0.413	0.642	-1.08	0.269	0.683	-1.159	0.104	0.605	-1.034	0.032	0.649	NaN	NaN	NaN	NaN	NaN	NaN	-1.057	0.697	0.297	-1.026	0.545	0.329	-1.013	0.471	0.32	-1.028	0.299	0.249	-0.987	0.096	0.288
788	3.94	-1.183	0.965	0.537	NaN	NaN	NaN	NaN	NaN	NaN	-1.019	0.638	0.714	NaN	NaN	NaN	-1.022	0.413	0.642	-1.079	0.268	0.683	-1.158	0.104	0.605	-1.034	0.032	0.649	NaN	NaN	NaN	NaN	NaN	NaN	-1.057	0.697	0.297	-1.026	0.543	0.33	-1.013	0.47	0.321	-1.029	0.297	0.251	-0.988	0.095	0.29
789	3.945	-1.182	0.965	0.536	NaN	NaN	NaN	NaN	NaN	NaN	-1.018	0.638	0.714	NaN	NaN	NaN	-1.021	0.412	0.642	-1.078	0.268	0.683	-1.158	0.104	0.605	-1.034	0.032	0.649	NaN	NaN	NaN	NaN	NaN	NaN	-1.056	0.696	0.297	-1.026	0.542	0.331	-1.013	0.469	0.322	-1.029	0.296	0.252	-0.989	0.094	0.291
790	3.95	-1.182	0.964	0.535	NaN	NaN	NaN	NaN	NaN	NaN	-1.018	0.637	0.714	NaN	NaN	NaN	-1.02	0.412	0.642	-1.078	0.268	0.683	-1.159	0.105	0.604	-1.034	0.032	0.649	NaN	NaN	NaN	NaN	NaN	NaN	-1.056	0.695	0.297	-1.025	0.541	0.331	-1.013	0.468	0.323	-1.03	0.294	0.253	-0.989	0.093	0.293
791	3.955	-1.181	0.964	0.534	NaN	NaN	NaN	NaN	NaN	NaN	-1.018	0.637	0.714	NaN	NaN	NaN	-1.018	0.412	0.641	-1.077	0.268	0.683	-1.159	0.105	0.604	-1.034	0.032	0.649	NaN	NaN	NaN	NaN	NaN	NaN	-1.054	0.693	0.297	-1.025	0.541	0.331	-1.013	0.467	0.323	-1.031	0.293	0.254	-0.99	0.092	0.293
792	3.96	-1.18	0.963	0.533	NaN	NaN	NaN	NaN	NaN	NaN	-1.017	0.637	0.714	NaN	NaN	NaN	-1.018	0.411	0.641	-1.075	0.268	0.683	-1.159	0.105	0.604	-1.034	0.032	0.649	NaN	NaN	NaN	NaN	NaN	NaN	-1.054	0.692	0.298	-1.025	0.54	0.332	-1.014	0.467	0.324	-1.033	0.293	0.255	-0.99	0.091	0.293
793	3.965	-1.18	0.963	0.533	NaN	NaN	NaN	NaN	NaN	NaN	-1.016	0.637	0.713	NaN	NaN	NaN	-1.017	0.41	0.641	-1.075	0.268	0.683	-1.159	0.105	0.604	-1.034	0.032	0.649	NaN	NaN	NaN	NaN	NaN	NaN	-1.053	0.691	0.298	-1.025	0.54	0.332	-1.014	0.466	0.324	-1.034	0.292	0.256	-0.99	0.091	0.293
794	3.97	-1.179	0.963	0.532	NaN	NaN	NaN	NaN	NaN	NaN	-1.015	0.637	0.713	NaN	NaN	NaN	-1.016	0.41	0.64	-1.075	0.268	0.683	-1.159	0.105	0.604	-1.034	0.032	0.649	NaN	NaN	NaN	NaN	NaN	NaN	-1.053	0.691	0.298	-1.026	0.539	0.332	-1.016	0.466	0.324	-1.034	0.292	0.256	-0.989	0.091	0.293
795	3.975	-1.178	0.962	0.531	NaN	NaN	NaN	NaN	NaN	NaN	-1.015	0.636	0.712	NaN	NaN	NaN	-1.016	0.41	0.64	-1.075	0.267	0.682	-1.159	0.105	0.604	-1.034	0.032	0.649	NaN	NaN	NaN	NaN	NaN	NaN	-1.053	0.691	0.298	-1.027	0.539	0.333	-1.017	0.465	0.323	-1.035	0.291	0.255	-0.989	0.091	0.292
796	3.98	-1.178	0.962	0.531	NaN	NaN	NaN	NaN	NaN	NaN	-1.015	0.636	0.712	NaN	NaN	NaN	-1.015	0.41	0.64	-1.073	0.267	0.681	-1.159	0.105	0.604	-1.034	0.032	0.649	NaN	NaN	NaN	NaN	NaN	NaN	-1.053	0.691	0.298	-1.028	0.538	0.333	-1.018	0.465	0.323	-1.036	0.291	0.254	-0.988	0.091	0.292
797	3.985	-1.177	0.962	0.53	NaN	NaN	NaN	NaN	NaN	NaN	-1.014	0.637	0.712	NaN	NaN	NaN	-1.015	0.41	0.64	-1.073	0.267	0.681	-1.159	0.105	0.604	-1.034	0.032	0.649	NaN	NaN	NaN	NaN	NaN	NaN	-1.053	0.691	0.298	-1.03	0.538	0.332	-1.019	0.465	0.323	-1.036	0.291	0.253	-0.988	0.091	0.292
798	3.99	-1.177	0.962	0.53	NaN	NaN	NaN	NaN	NaN	NaN	-1.013	0.636	0.711	NaN	NaN	NaN	-1.015	0.41	0.639	-1.073	0.267	0.681	-1.159	0.105	0.604	-1.034	0.032	0.649	NaN	NaN	NaN	NaN	NaN	NaN	-1.054	0.691	0.297	-1.031	0.538	0.332	-1.019	0.465	0.322	-1.035	0.291	0.252	-0.988	0.09	0.291
799	3.995	-1.176	0.962	0.53	NaN	NaN	NaN	NaN	NaN	NaN	-1.012	0.636	0.71	NaN	NaN	NaN	-1.015	0.41	0.639	-1.074	0.267	0.681	-1.159	0.105	0.604	-1.034	0.032	0.649	NaN	NaN	NaN	NaN	NaN	NaN	-1.055	0.692	0.297	-1.033	0.539	0.331	-1.021	0.466	0.32	-1.035	0.291	0.251	-0.989	0.091	0.29
800	4	-1.175	0.962	0.53	NaN	NaN	NaN	NaN	NaN	NaN	-1.012	0.636	0.71	NaN	NaN	NaN	-1.015	0.41	0.639	-1.074	0.267	0.681	-1.159	0.105	0.604	-1.034	0.032	0.649	NaN	NaN	NaN	NaN	NaN	NaN	-1.055	0.692	0.296	-1.034	0.539	0.331	-1.022	0.466	0.32	-1.035	0.293	0.25	-0.989	0.091	0.289
801	4.005	-1.175	0.962	0.529	NaN	NaN	NaN	NaN	NaN	NaN	-1.011	0.636	0.709	NaN	NaN	NaN	-1.015	0.41	0.638	-1.073	0.267	0.68	-1.159	0.105	0.604	-1.034	0.032	0.649	NaN	NaN	NaN	NaN	NaN	NaN	-1.056	0.692	0.296	-1.035	0.54	0.329	-1.022	0.466	0.319	-1.036	0.293	0.249	-0.99	0.091	0.289
802	4.01	-1.174	0.962	0.529	NaN	NaN	NaN	NaN	NaN	NaN	-1.011	0.636	0.708	NaN	NaN	NaN	-1.015	0.41	0.637	-1.072	0.266	0.68	-1.159	0.105	0.604	-1.034	0.032	0.649	NaN	NaN	NaN	NaN	NaN	NaN	-1.057	0.693	0.295	-1.035	0.54	0.328	-1.023	0.465	0.319	-1.036	0.293	0.248	-0.99	0.092	0.288
803	4.015	-1.173	0.962	0.529	NaN	NaN	NaN	NaN	NaN	NaN	-1.01	0.636	0.708	NaN	NaN	NaN	-1.015	0.41	0.637	-1.072	0.267	0.68	-1.159	0.105	0.604	-1.034	0.033	0.649	NaN	NaN	NaN	NaN	NaN	NaN	-1.058	0.693	0.295	-1.035	0.54	0.328	-1.023	0.465	0.318	-1.037	0.293	0.248	-0.99	0.092	0.288
804	4.02	-1.172	0.963	0.529	NaN	NaN	NaN	NaN	NaN	NaN	-1.01	0.636	0.707	NaN	NaN	NaN	-1.015	0.41	0.636	-1.074	0.267	0.68	-1.159	0.105	0.604	-1.034	0.033	0.649	NaN	NaN	NaN	NaN	NaN	NaN	-1.061	0.695	0.293	-1.035	0.54	0.327	-1.024	0.466	0.318	-1.037	0.293	0.247	-0.99	0.092	0.288
805	4.025	-1.172	0.963	0.529	NaN	NaN	NaN	NaN	NaN	NaN	-1.009	0.636	0.707	NaN	NaN	NaN	-1.015	0.41	0.636	-1.074	0.267	0.679	-1.159	0.105	0.604	-1.034	0.033	0.649	NaN	NaN	NaN	NaN	NaN	NaN	-1.062	0.696	0.292	-1.036	0.54	0.326	-1.025	0.466	0.317	-1.038	0.293	0.247	-0.991	0.092	0.287
806	4.03	-1.171	0.964	0.529	NaN	NaN	NaN	NaN	NaN	NaN	-1.009	0.636	0.706	NaN	NaN	NaN	-1.015	0.41	0.635	-1.075	0.268	0.68	-1.159	0.105	0.604	-1.034	0.033	0.649	NaN	NaN	NaN	NaN	NaN	NaN	-1.063	0.696	0.291	-1.037	0.54	0.325	-1.026	0.466	0.317	-1.039	0.293	0.247	-0.991	0.092	0.287
807	4.035	-1.171	0.964	0.529	NaN	NaN	NaN	NaN	NaN	NaN	-1.008	0.635	0.705	NaN	NaN	NaN	-1.015	0.41	0.635	-1.076	0.27	0.68	-1.16	0.105	0.604	-1.034	0.033	0.649	NaN	NaN	NaN	NaN	NaN	NaN	-1.063	0.697	0.291	-1.039	0.541	0.324	-1.028	0.466	0.316	-1.04	0.293	0.247	-0.991	0.092	0.287
808	4.04	-1.17	0.965	0.529	NaN	NaN	NaN	NaN	NaN	NaN	-1.008	0.635	0.705	NaN	NaN	NaN	-1.015	0.41	0.635	-1.076	0.269	0.679	-1.16	0.105	0.604	-1.034	0.033	0.649	NaN	NaN	NaN	NaN	NaN	NaN	-1.064	0.697	0.29	-1.04	0.541	0.324	-1.029	0.466	0.316	-1.041	0.293	0.247	-0.99	0.092	0.287
809	4.045	-1.17	0.965	0.529	NaN	NaN	NaN	NaN	NaN	NaN	-1.008	0.636	0.704	NaN	NaN	NaN	-1.016	0.411	0.635	-1.076	0.269	0.679	-1.16	0.105	0.604	-1.034	0.033	0.649	NaN	NaN	NaN	NaN	NaN	NaN	-1.064	0.698	0.289	-1.041	0.54	0.325	-1.029	0.466	0.316	-1.042	0.292	0.247	-0.99	0.092	0.287
810	4.05	-1.169	0.966	0.529	NaN	NaN	NaN	NaN	NaN	NaN	-1.008	0.636	0.704	NaN	NaN	NaN	-1.016	0.411	0.634	-1.077	0.27	0.679	-1.16	0.105	0.604	-1.034	0.033	0.649	NaN	NaN	NaN	NaN	NaN	NaN	-1.065	0.698	0.288	-1.042	0.54	0.325	-1.03	0.466	0.317	-1.043	0.292	0.247	-0.99	0.092	0.287
811	4.055	-1.168	0.966	0.529	NaN	NaN	NaN	NaN	NaN	NaN	-1.007	0.636	0.703	NaN	NaN	NaN	-1.016	0.411	0.634	-1.077	0.27	0.679	-1.16	0.105	0.604	-1.034	0.033	0.649	NaN	NaN	NaN	NaN	NaN	NaN	-1.065	0.698	0.287	-1.043	0.54	0.324	-1.031	0.466	0.316	-1.045	0.292	0.247	-0.991	0.092	0.287
812	4.06	-1.168	0.967	0.528	NaN	NaN	NaN	NaN	NaN	NaN	-1.006	0.636	0.703	NaN	NaN	NaN	-1.017	0.411	0.634	-1.077	0.27	0.679	-1.159	0.104	0.605	-1.034	0.033	0.649	NaN	NaN	NaN	NaN	NaN	NaN	-1.065	0.698	0.286	-1.044	0.54	0.324	-1.032	0.466	0.316	-1.046	0.292	0.248	-0.991	0.092	0.287
813	4.065	-1.167	0.967	0.528	NaN	NaN	NaN	NaN	NaN	NaN	-1.006	0.637	0.702	NaN	NaN	NaN	-1.017	0.411	0.634	-1.077	0.27	0.679	-1.159	0.104	0.605	-1.034	0.033	0.649	NaN	NaN	NaN	NaN	NaN	NaN	-1.065	0.697	0.285	-1.045	0.54	0.324	-1.033	0.466	0.316	-1.046	0.292	0.248	-0.991	0.092	0.287
814	4.07	-1.166	0.967	0.527	NaN	NaN	NaN	NaN	NaN	NaN	-1.006	0.637	0.702	NaN	NaN	NaN	-1.017	0.412	0.634	-1.077	0.27	0.679	-1.16	0.104	0.605	-1.034	0.033	0.649	NaN	NaN	NaN	NaN	NaN	NaN	-1.065	0.697	0.284	-1.045	0.54	0.324	-1.033	0.466	0.316	-1.047	0.292	0.248	-0.991	0.092	0.287
815	4.075	-1.166	0.967	0.527	NaN	NaN	NaN	NaN	NaN	NaN	-1.006	0.637	0.701	NaN	NaN	NaN	-1.017	0.412	0.633	-1.077	0.271	0.679	-1.16	0.104	0.605	-1.034	0.033	0.649	NaN	NaN	NaN	NaN	NaN	NaN	-1.065	0.697	0.284	-1.046	0.54	0.324	-1.034	0.466	0.316	-1.047	0.292	0.248	-0.991	0.092	0.287
816	4.08	-1.166	0.968	0.527	NaN	NaN	NaN	NaN	NaN	NaN	-1.006	0.638	0.701	NaN	NaN	NaN	-1.017	0.412	0.633	-1.077	0.271	0.679	-1.16	0.104	0.605	-1.034	0.033	0.649	NaN	NaN	NaN	NaN	NaN	NaN	-1.066	0.697	0.283	-1.046	0.54	0.323	-1.034	0.466	0.316	-1.047	0.292	0.248	-0.991	0.092	0.287
817	4.085	-1.165	0.968	0.526	NaN	NaN	NaN	NaN	NaN	NaN	-1.005	0.638	0.701	NaN	NaN	NaN	-1.016	0.413	0.633	-1.077	0.271	0.679	-1.16	0.104	0.605	-1.034	0.033	0.649	NaN	NaN	NaN	NaN	NaN	NaN	-1.066	0.697	0.283	-1.046	0.54	0.323	-1.034	0.466	0.316	-1.047	0.292	0.248	-0.991	0.092	0.287
818	4.09	-1.164	0.969	0.526	NaN	NaN	NaN	NaN	NaN	NaN	-1.004	0.638	0.7	NaN	NaN	NaN	-1.016	0.413	0.633	-1.077	0.271	0.679	-1.16	0.104	0.606	-1.034	0.033	0.649	NaN	NaN	NaN	NaN	NaN	NaN	-1.067	0.697	0.282	-1.047	0.54	0.323	-1.034	0.466	0.316	-1.047	0.292	0.248	-0.991	0.092	0.287
819	4.095	-1.164	0.969	0.525	NaN	NaN	NaN	NaN	NaN	NaN	-1.003	0.638	0.7	NaN	NaN	NaN	-1.016	0.413	0.632	-1.076	0.271	0.679	-1.16	0.104	0.606	-1.034	0.033	0.649	NaN	NaN	NaN	NaN	NaN	NaN	-1.067	0.697	0.282	-1.047	0.54	0.323	-1.034	0.467	0.315	-1.046	0.292	0.248	-0.991	0.092	0.288
820	4.1	-1.164	0.969	0.525	NaN	NaN	NaN	NaN	NaN	NaN	-1.003	0.638	0.699	NaN	NaN	NaN	-1.016	0.413	0.632	-1.077	0.272	0.679	-1.16	0.104	0.606	-1.034	0.033	0.649	NaN	NaN	NaN	NaN	NaN	NaN	-1.067	0.698	0.282	-1.047	0.54	0.323	-1.034	0.467	0.315	-1.046	0.292	0.248	-0.991	0.092	0.288
821	4.105	-1.163	0.969	0.524	NaN	NaN	NaN	NaN	NaN	NaN	-1.003	0.639	0.699	NaN	NaN	NaN	-1.016	0.413	0.632	-1.077	0.272	0.68	-1.16	0.104	0.606	-1.034	0.033	0.649	NaN	NaN	NaN	NaN	NaN	NaN	-1.067	0.698	0.282	-1.047	0.54	0.323	-1.034	0.467	0.315	-1.046	0.292	0.248	-0.991	0.092	0.288
822	4.11	-1.163	0.97	0.524	NaN	NaN	NaN	NaN	NaN	NaN	-1.003	0.639	0.699	NaN	NaN	NaN	-1.016	0.413	0.632	-1.078	0.272	0.679	-1.16	0.104	0.606	-1.034	0.033	0.649	NaN	NaN	NaN	NaN	NaN	NaN	-1.067	0.698	0.281	-1.046	0.54	0.322	-1.034	0.467	0.314	-1.045	0.292	0.247	-0.991	0.092	0.288
823	4.115	-1.162	0.97	0.523	NaN	NaN	NaN	NaN	NaN	NaN	-1.002	0.64	0.698	NaN	NaN	NaN	-1.016	0.413	0.631	-1.078	0.272	0.679	-1.16	0.104	0.606	-1.034	0.033	0.649	NaN	NaN	NaN	NaN	NaN	NaN	-1.067	0.698	0.281	-1.046	0.541	0.322	-1.034	0.467	0.314	-1.045	0.292	0.247	-0.991	0.092	0.288
824	4.12	-1.162	0.97	0.523	NaN	NaN	NaN	NaN	NaN	NaN	-1.001	0.64	0.698	NaN	NaN	NaN	-1.016	0.413	0.631	-1.078	0.272	0.679	-1.16	0.104	0.606	-1.034	0.033	0.649	NaN	NaN	NaN	NaN	NaN	NaN	-1.067	0.698	0.281	-1.046	0.541	0.322	-1.034	0.467	0.314	-1.045	0.292	0.247	-0.991	0.092	0.288
825	4.125	-1.161	0.97	0.522	NaN	NaN	NaN	NaN	NaN	NaN	-1.001	0.64	0.697	NaN	NaN	NaN	-1.017	0.413	0.631	-1.077	0.272	0.679	-1.16	0.104	0.606	-1.034	0.033	0.649	NaN	NaN	NaN	NaN	NaN	NaN	-1.067	0.698	0.281	-1.046	0.541	0.321	-1.034	0.467	0.313	-1.044	0.292	0.247	-0.991	0.092	0.288
826	4.13	-1.161	0.97	0.522	NaN	NaN	NaN	NaN	NaN	NaN	-1	0.64	0.697	NaN	NaN	NaN	-1.017	0.413	0.63	-1.077	0.272	0.679	-1.16	0.104	0.606	-1.034	0.033	0.649	NaN	NaN	NaN	NaN	NaN	NaN	-1.067	0.698	0.28	-1.045	0.541	0.321	-1.033	0.467	0.313	-1.044	0.292	0.247	-0.991	0.092	0.288
827	4.135	-1.16	0.97	0.521	NaN	NaN	NaN	NaN	NaN	NaN	-1	0.64	0.696	NaN	NaN	NaN	-1.017	0.414	0.63	-1.077	0.272	0.679	-1.16	0.104	0.606	-1.034	0.033	0.649	NaN	NaN	NaN	NaN	NaN	NaN	-1.066	0.698	0.28	-1.045	0.541	0.321	-1.033	0.467	0.313	-1.044	0.291	0.246	-0.991	0.092	0.288
828	4.14	-1.16	0.971	0.52	NaN	NaN	NaN	NaN	NaN	NaN	-1	0.641	0.696	NaN	NaN	NaN	-1.017	0.414	0.629	-1.076	0.273	0.678	-1.16	0.104	0.606	-1.034	0.033	0.649	NaN	NaN	NaN	NaN	NaN	NaN	-1.065	0.698	0.28	-1.044	0.541	0.32	-1.032	0.467	0.313	-1.044	0.291	0.246	-0.991	0.092	0.288
829	4.145	-1.159	0.971	0.52	NaN	NaN	NaN	NaN	NaN	NaN	-1	0.641	0.696	NaN	NaN	NaN	-1.016	0.414	0.629	-1.076	0.273	0.678	-1.159	0.104	0.606	-1.034	0.033	0.649	NaN	NaN	NaN	NaN	NaN	NaN	-1.064	0.697	0.28	-1.043	0.541	0.32	-1.032	0.467	0.312	-1.044	0.291	0.246	-0.991	0.092	0.288
830	4.15	-1.158	0.971	0.519	NaN	NaN	NaN	NaN	NaN	NaN	-0.999	0.641	0.695	NaN	NaN	NaN	-1.016	0.414	0.629	-1.076	0.273	0.677	-1.159	0.104	0.606	-1.034	0.033	0.649	NaN	NaN	NaN	NaN	NaN	NaN	-1.062	0.696	0.28	-1.042	0.541	0.32	-1.031	0.466	0.312	-1.044	0.291	0.246	-0.991	0.092	0.288
831	4.155	-1.158	0.971	0.519	NaN	NaN	NaN	NaN	NaN	NaN	-0.998	0.641	0.694	NaN	NaN	NaN	-1.016	0.414	0.628	-1.076	0.273	0.677	-1.159	0.104	0.606	-1.034	0.033	0.649	NaN	NaN	NaN	NaN	NaN	NaN	-1.06	0.695	0.28	-1.041	0.541	0.319	-1.03	0.466	0.312	-1.044	0.291	0.246	-0.991	0.092	0.288
832	4.16	-1.157	0.971	0.518	NaN	NaN	NaN	NaN	NaN	NaN	-0.997	0.641	0.694	NaN	NaN	NaN	-1.016	0.414	0.628	-1.076	0.273	0.677	-1.159	0.104	0.606	-1.034	0.032	0.649	NaN	NaN	NaN	NaN	NaN	NaN	-1.059	0.694	0.28	-1.04	0.541	0.319	-1.029	0.465	0.312	-1.044	0.291	0.246	-0.991	0.092	0.288
833	4.165	-1.157	0.971	0.518	NaN	NaN	NaN	NaN	NaN	NaN	-0.997	0.641	0.694	NaN	NaN	NaN	-1.016	0.414	0.628	-1.076	0.274	0.677	-1.159	0.104	0.606	-1.034	0.032	0.649	NaN	NaN	NaN	NaN	NaN	NaN	-1.057	0.694	0.28	-1.04	0.541	0.318	-1.028	0.465	0.312	-1.043	0.291	0.246	-0.991	0.092	0.288
834	4.17	-1.156	0.971	0.518	NaN	NaN	NaN	NaN	NaN	NaN	-0.997	0.641	0.693	NaN	NaN	NaN	-1.016	0.414	0.628	-1.076	0.274	0.677	-1.159	0.104	0.606	-1.034	0.032	0.649	NaN	NaN	NaN	NaN	NaN	NaN	-1.056	0.694	0.28	-1.038	0.54	0.318	-1.027	0.465	0.311	-1.043	0.291	0.246	-0.991	0.092	0.288
835	4.175	-1.156	0.972	0.517	NaN	NaN	NaN	NaN	NaN	NaN	-0.997	0.642	0.693	NaN	NaN	NaN	-1.016	0.414	0.628	-1.076	0.274	0.677	-1.159	0.104	0.606	-1.034	0.032	0.649	NaN	NaN	NaN	NaN	NaN	NaN	-1.055	0.694	0.28	-1.037	0.54	0.318	-1.027	0.465	0.311	-1.042	0.291	0.246	-0.991	0.092	0.288
836	4.18	-1.155	0.972	0.517	NaN	NaN	NaN	NaN	NaN	NaN	-0.997	0.642	0.693	NaN	NaN	NaN	-1.016	0.414	0.628	-1.076	0.274	0.676	-1.159	0.104	0.606	-1.034	0.032	0.649	NaN	NaN	NaN	NaN	NaN	NaN	-1.054	0.694	0.28	-1.037	0.54	0.318	-1.026	0.465	0.311	-1.042	0.291	0.246	-0.991	0.092	0.288
837	4.185	-1.155	0.972	0.516	NaN	NaN	NaN	NaN	NaN	NaN	-0.997	0.642	0.693	NaN	NaN	NaN	-1.016	0.414	0.628	-1.077	0.274	0.676	-1.159	0.104	0.606	-1.034	0.032	0.649	NaN	NaN	NaN	NaN	NaN	NaN	-1.054	0.694	0.279	-1.036	0.54	0.317	-1.025	0.465	0.311	-1.041	0.29	0.246	-0.991	0.092	0.288
838	4.19	-1.154	0.972	0.516	NaN	NaN	NaN	NaN	NaN	NaN	-0.997	0.642	0.693	NaN	NaN	NaN	-1.016	0.414	0.628	-1.077	0.274	0.677	-1.159	0.104	0.606	-1.034	0.032	0.649	NaN	NaN	NaN	NaN	NaN	NaN	-1.053	0.694	0.279	-1.035	0.54	0.317	-1.024	0.465	0.311	-1.04	0.29	0.245	-0.991	0.092	0.288
839	4.195	-1.153	0.972	0.515	NaN	NaN	NaN	NaN	NaN	NaN	-0.997	0.642	0.692	NaN	NaN	NaN	-1.016	0.415	0.628	-1.078	0.274	0.677	-1.159	0.104	0.606	-1.034	0.032	0.649	NaN	NaN	NaN	NaN	NaN	NaN	-1.052	0.695	0.279	-1.034	0.54	0.317	-1.024	0.465	0.31	-1.039	0.29	0.245	-0.991	0.092	0.288
840	4.2	-1.153	0.972	0.515	NaN	NaN	NaN	NaN	NaN	NaN	-0.997	0.642	0.692	NaN	NaN	NaN	-1.016	0.415	0.628	-1.078	0.275	0.676	-1.159	0.104	0.606	-1.034	0.032	0.649	NaN	NaN	NaN	NaN	NaN	NaN	-1.051	0.695	0.278	-1.033	0.54	0.316	-1.023	0.465	0.31	-1.038	0.29	0.245	-0.99	0.091	0.288
841	4.205	-1.152	0.972	0.514	NaN	NaN	NaN	NaN	NaN	NaN	-0.996	0.642	0.692	NaN	NaN	NaN	-1.016	0.415	0.627	-1.078	0.275	0.676	-1.159	0.104	0.606	-1.034	0.032	0.649	NaN	NaN	NaN	NaN	NaN	NaN	-1.051	0.695	0.278	-1.033	0.54	0.316	-1.022	0.466	0.309	-1.038	0.29	0.244	-0.99	0.091	0.288
842	4.21	-1.151	0.972	0.514	NaN	NaN	NaN	NaN	NaN	NaN	-0.996	0.642	0.691	NaN	NaN	NaN	-1.016	0.415	0.627	-1.078	0.275	0.676	-1.159	0.104	0.606	-1.034	0.032	0.649	NaN	NaN	NaN	NaN	NaN	NaN	-1.05	0.695	0.278	-1.032	0.54	0.316	-1.021	0.466	0.309	-1.037	0.291	0.244	-0.99	0.091	0.288
843	4.215	-1.151	0.972	0.513	NaN	NaN	NaN	NaN	NaN	NaN	-0.996	0.642	0.691	NaN	NaN	NaN	-1.016	0.415	0.627	-1.078	0.275	0.676	-1.159	0.104	0.606	-1.034	0.032	0.649	NaN	NaN	NaN	NaN	NaN	NaN	-1.049	0.695	0.277	-1.031	0.54	0.315	-1.021	0.466	0.309	-1.037	0.291	0.243	-0.99	0.091	0.288
844	4.22	-1.15	0.972	0.513	NaN	NaN	NaN	NaN	NaN	NaN	-0.996	0.642	0.691	NaN	NaN	NaN	-1.016	0.415	0.627	-1.078	0.275	0.676	-1.159	0.104	0.606	-1.034	0.032	0.649	NaN	NaN	NaN	NaN	NaN	NaN	-1.048	0.695	0.277	-1.03	0.54	0.315	-1.02	0.466	0.309	-1.036	0.291	0.243	-0.99	0.091	0.288
845	4.225	-1.149	0.973	0.512	NaN	NaN	NaN	NaN	NaN	NaN	-0.996	0.642	0.691	NaN	NaN	NaN	-1.016	0.415	0.627	-1.078	0.275	0.676	-1.159	0.104	0.606	-1.034	0.032	0.649	NaN	NaN	NaN	NaN	NaN	NaN	-1.048	0.695	0.276	-1.029	0.541	0.315	-1.019	0.466	0.308	-1.036	0.291	0.243	-0.99	0.091	0.288
846	4.23	-1.149	0.973	0.512	NaN	NaN	NaN	NaN	NaN	NaN	-0.997	0.642	0.69	NaN	NaN	NaN	-1.016	0.415	0.627	-1.078	0.275	0.676	-1.159	0.104	0.606	-1.034	0.032	0.649	NaN	NaN	NaN	NaN	NaN	NaN	-1.047	0.695	0.276	-1.028	0.54	0.315	-1.019	0.466	0.308	-1.035	0.291	0.242	-0.99	0.091	0.288
847	4.235	-1.148	0.973	0.511	NaN	NaN	NaN	NaN	NaN	NaN	-0.997	0.643	0.69	NaN	NaN	NaN	-1.016	0.415	0.627	-1.078	0.276	0.676	-1.159	0.104	0.606	-1.034	0.032	0.649	NaN	NaN	NaN	NaN	NaN	NaN	-1.046	0.695	0.275	-1.027	0.54	0.314	-1.018	0.466	0.308	-1.035	0.291	0.242	-0.99	0.091	0.288
848	4.24	-1.147	0.973	0.511	NaN	NaN	NaN	NaN	NaN	NaN	-0.997	0.643	0.69	NaN	NaN	NaN	-1.016	0.416	0.627	-1.077	0.276	0.676	-1.159	0.104	0.606	-1.034	0.032	0.649	NaN	NaN	NaN	NaN	NaN	NaN	-1.045	0.695	0.274	-1.026	0.54	0.314	-1.017	0.466	0.308	-1.034	0.291	0.242	-0.99	0.091	0.288
849	4.245	-1.147	0.974	0.51	NaN	NaN	NaN	NaN	NaN	NaN	-0.997	0.644	0.69	NaN	NaN	NaN	-1.016	0.416	0.627	-1.077	0.276	0.676	-1.159	0.104	0.606	-1.034	0.032	0.649	NaN	NaN	NaN	NaN	NaN	NaN	-1.045	0.694	0.274	-1.026	0.54	0.314	-1.016	0.466	0.307	-1.034	0.291	0.242	-0.99	0.091	0.288
850	4.25	-1.146	0.974	0.509	NaN	NaN	NaN	NaN	NaN	NaN	-0.997	0.644	0.69	NaN	NaN	NaN	-1.016	0.416	0.626	-1.077	0.277	0.676	-1.159	0.104	0.606	-1.034	0.032	0.649	NaN	NaN	NaN	NaN	NaN	NaN	-1.044	0.694	0.273	-1.025	0.54	0.313	-1.016	0.466	0.307	-1.034	0.291	0.242	-0.99	0.091	0.288
851	4.255	-1.145	0.974	0.509	NaN	NaN	NaN	NaN	NaN	NaN	-0.996	0.644	0.689	NaN	NaN	NaN	-1.016	0.416	0.626	-1.077	0.277	0.676	-1.159	0.105	0.606	-1.034	0.032	0.649	NaN	NaN	NaN	NaN	NaN	NaN	-1.044	0.694	0.272	-1.024	0.541	0.313	-1.015	0.466	0.307	-1.034	0.291	0.242	-0.99	0.091	0.288
852	4.26	-1.144	0.974	0.508	NaN	NaN	NaN	NaN	NaN	NaN	-0.995	0.644	0.689	NaN	NaN	NaN	-1.015	0.417	0.626	-1.077	0.277	0.676	-1.158	0.105	0.606	-1.034	0.032	0.649	NaN	NaN	NaN	NaN	NaN	NaN	-1.043	0.694	0.272	-1.024	0.541	0.313	-1.015	0.466	0.306	-1.034	0.291	0.242	-0.99	0.091	0.288
853	4.265	-1.143	0.974	0.507	NaN	NaN	NaN	NaN	NaN	NaN	-0.995	0.644	0.689	NaN	NaN	NaN	-1.015	0.417	0.626	-1.077	0.277	0.676	-1.158	0.105	0.606	-1.034	0.032	0.649	NaN	NaN	NaN	NaN	NaN	NaN	-1.043	0.695	0.271	-1.024	0.54	0.312	-1.015	0.466	0.306	-1.033	0.291	0.242	-0.99	0.091	0.288
854	4.27	-1.142	0.975	0.507	NaN	NaN	NaN	NaN	NaN	NaN	-0.994	0.644	0.688	NaN	NaN	NaN	-1.015	0.417	0.626	-1.077	0.277	0.676	-1.158	0.105	0.606	-1.034	0.032	0.649	NaN	NaN	NaN	NaN	NaN	NaN	-1.042	0.695	0.271	-1.023	0.54	0.312	-1.015	0.466	0.306	-1.033	0.291	0.242	-0.99	0.091	0.288
855	4.275	-1.141	0.975	0.506	NaN	NaN	NaN	NaN	NaN	NaN	-0.994	0.644	0.688	NaN	NaN	NaN	-1.015	0.417	0.626	-1.077	0.278	0.676	-1.158	0.105	0.606	-1.034	0.032	0.649	NaN	NaN	NaN	NaN	NaN	NaN	-1.042	0.695	0.271	-1.023	0.54	0.312	-1.014	0.466	0.306	-1.033	0.291	0.242	-0.99	0.091	0.288
856	4.28	-1.141	0.975	0.505	NaN	NaN	NaN	NaN	NaN	NaN	-0.993	0.644	0.688	NaN	NaN	NaN	-1.014	0.417	0.626	-1.077	0.278	0.676	-1.158	0.105	0.606	-1.034	0.032	0.649	NaN	NaN	NaN	NaN	NaN	NaN	-1.041	0.695	0.27	-1.023	0.54	0.311	-1.014	0.466	0.306	-1.034	0.291	0.242	-0.99	0.091	0.288
857	4.285	-1.14	0.975	0.505	NaN	NaN	NaN	NaN	NaN	NaN	-0.993	0.645	0.688	NaN	NaN	NaN	-1.014	0.417	0.625	-1.078	0.279	0.676	-1.158	0.105	0.606	-1.034	0.032	0.649	NaN	NaN	NaN	NaN	NaN	NaN	-1.04	0.695	0.27	-1.023	0.54	0.311	-1.014	0.465	0.306	-1.034	0.291	0.242	-0.99	0.091	0.289
858	4.29	-1.139	0.976	0.504	NaN	NaN	NaN	NaN	NaN	NaN	-0.993	0.646	0.687	NaN	NaN	NaN	-1.014	0.417	0.625	-1.079	0.279	0.677	-1.158	0.105	0.606	-1.034	0.032	0.649	NaN	NaN	NaN	NaN	NaN	NaN	-1.04	0.695	0.27	-1.023	0.54	0.311	-1.014	0.466	0.305	-1.034	0.291	0.242	-0.99	0.091	0.289
859	4.295	-1.139	0.976	0.503	NaN	NaN	NaN	NaN	NaN	NaN	-0.992	0.646	0.687	NaN	NaN	NaN	-1.013	0.418	0.625	-1.079	0.28	0.677	-1.158	0.106	0.605	-1.034	0.032	0.649	NaN	NaN	NaN	NaN	NaN	NaN	-1.039	0.695	0.269	-1.023	0.54	0.31	-1.015	0.466	0.305	-1.034	0.291	0.242	-0.99	0.091	0.289
860	4.3	-1.138	0.977	0.503	NaN	NaN	NaN	NaN	NaN	NaN	-0.992	0.646	0.686	NaN	NaN	NaN	-1.013	0.418	0.625	-1.079	0.281	0.677	-1.158	0.106	0.605	-1.034	0.032	0.649	NaN	NaN	NaN	NaN	NaN	NaN	-1.039	0.694	0.269	-1.023	0.54	0.31	-1.015	0.466	0.304	-1.034	0.291	0.242	-0.99	0.091	0.289
861	4.305	-1.137	0.977	0.502	NaN	NaN	NaN	NaN	NaN	NaN	-0.991	0.646	0.686	NaN	NaN	NaN	-1.013	0.418	0.624	-1.079	0.281	0.677	-1.158	0.106	0.605	-1.034	0.032	0.649	NaN	NaN	NaN	NaN	NaN	NaN	-1.038	0.694	0.269	-1.023	0.54	0.31	-1.015	0.466	0.304	-1.035	0.291	0.242	-0.99	0.091	0.289
862	4.31	-1.136	0.977	0.501	NaN	NaN	NaN	NaN	NaN	NaN	-0.991	0.646	0.685	NaN	NaN	NaN	-1.013	0.419	0.624	-1.079	0.281	0.677	-1.158	0.106	0.605	-1.034	0.032	0.649	NaN	NaN	NaN	NaN	NaN	NaN	-1.038	0.694	0.269	-1.024	0.54	0.31	-1.016	0.466	0.304	-1.035	0.29	0.242	-0.99	0.091	0.289
863	4.315	-1.136	0.977	0.501	NaN	NaN	NaN	NaN	NaN	NaN	-0.99	0.646	0.685	NaN	NaN	NaN	-1.012	0.419	0.624	-1.078	0.281	0.677	-1.158	0.108	0.605	-1.034	0.032	0.649	NaN	NaN	NaN	NaN	NaN	NaN	-1.037	0.694	0.268	-1.024	0.54	0.31	-1.016	0.466	0.304	-1.035	0.29	0.242	-0.99	0.091	0.289
864	4.32	-1.135	0.977	0.5	NaN	NaN	NaN	NaN	NaN	NaN	-0.99	0.647	0.685	NaN	NaN	NaN	-1.012	0.419	0.624	-1.078	0.282	0.677	-1.159	0.109	0.606	-1.034	0.032	0.65	NaN	NaN	NaN	NaN	NaN	NaN	-1.037	0.694	0.268	-1.024	0.54	0.309	-1.016	0.466	0.303	-1.035	0.29	0.242	-0.99	0.091	0.289
865	4.325	-1.134	0.977	0.499	NaN	NaN	NaN	NaN	NaN	NaN	-0.989	0.647	0.685	NaN	NaN	NaN	-1.011	0.419	0.624	-1.077	0.282	0.676	-1.16	0.11	0.606	-1.033	0.032	0.65	NaN	NaN	NaN	NaN	NaN	NaN	-1.037	0.694	0.267	-1.024	0.54	0.309	-1.017	0.466	0.303	-1.035	0.29	0.241	-0.99	0.091	0.289
866	4.33	-1.133	0.978	0.499	NaN	NaN	NaN	NaN	NaN	NaN	-0.988	0.647	0.684	NaN	NaN	NaN	-1.011	0.419	0.624	-1.076	0.282	0.676	-1.16	0.11	0.606	-1.033	0.032	0.65	NaN	NaN	NaN	NaN	NaN	NaN	-1.037	0.694	0.267	-1.025	0.54	0.308	-1.017	0.466	0.303	-1.035	0.29	0.241	-0.99	0.091	0.289
867	4.335	-1.133	0.978	0.498	NaN	NaN	NaN	NaN	NaN	NaN	-0.987	0.647	0.684	NaN	NaN	NaN	-1.01	0.419	0.624	-1.076	0.282	0.676	-1.159	0.11	0.606	-1.033	0.032	0.65	NaN	NaN	NaN	NaN	NaN	NaN	-1.037	0.694	0.266	-1.025	0.54	0.308	-1.017	0.466	0.303	-1.035	0.29	0.241	-0.99	0.091	0.289
868	4.34	-1.132	0.978	0.498	NaN	NaN	NaN	NaN	NaN	NaN	-0.986	0.647	0.683	NaN	NaN	NaN	-1.009	0.42	0.623	-1.075	0.283	0.676	-1.159	0.11	0.606	-1.033	0.032	0.65	NaN	NaN	NaN	NaN	NaN	NaN	-1.036	0.694	0.266	-1.026	0.54	0.308	-1.017	0.466	0.303	-1.035	0.29	0.241	-0.99	0.091	0.289
869	4.345	-1.131	0.978	0.497	NaN	NaN	NaN	NaN	NaN	NaN	-0.986	0.647	0.683	NaN	NaN	NaN	-1.009	0.42	0.623	-1.075	0.283	0.676	-1.158	0.11	0.606	-1.033	0.032	0.65	NaN	NaN	NaN	NaN	NaN	NaN	-1.036	0.695	0.265	-1.026	0.54	0.308	-1.018	0.466	0.303	-1.035	0.289	0.241	-0.99	0.091	0.289
870	4.35	-1.131	0.979	0.496	NaN	NaN	NaN	NaN	NaN	NaN	-0.985	0.648	0.683	NaN	NaN	NaN	-1.008	0.42	0.623	-1.076	0.284	0.676	-1.158	0.11	0.606	-1.033	0.032	0.65	NaN	NaN	NaN	NaN	NaN	NaN	-1.036	0.695	0.265	-1.026	0.541	0.307	-1.018	0.466	0.303	-1.035	0.289	0.241	-0.99	0.091	0.289
871	4.355	-1.13	0.979	0.496	NaN	NaN	NaN	NaN	NaN	NaN	-0.985	0.648	0.682	NaN	NaN	NaN	-1.007	0.42	0.623	-1.076	0.284	0.676	-1.157	0.111	0.606	-1.033	0.032	0.65	NaN	NaN	NaN	NaN	NaN	NaN	-1.036	0.695	0.265	-1.026	0.54	0.307	-1.018	0.466	0.302	-1.035	0.289	0.24	-0.99	0.091	0.289
872	4.36	-1.129	0.979	0.495	NaN	NaN	NaN	NaN	NaN	NaN	-0.985	0.648	0.682	NaN	NaN	NaN	-1.007	0.42	0.623	-1.076	0.285	0.676	-1.157	0.111	0.606	-1.033	0.032	0.65	NaN	NaN	NaN	NaN	NaN	NaN	-1.036	0.695	0.264	-1.026	0.54	0.307	-1.019	0.466	0.302	-1.035	0.288	0.24	-0.99	0.091	0.289
873	4.365	-1.129	0.979	0.494	NaN	NaN	NaN	NaN	NaN	NaN	-0.984	0.649	0.682	NaN	NaN	NaN	-1.006	0.421	0.623	-1.075	0.286	0.676	-1.157	0.111	0.606	-1.033	0.032	0.65	NaN	NaN	NaN	NaN	NaN	NaN	-1.036	0.695	0.263	-1.026	0.54	0.307	-1.019	0.466	0.302	-1.036	0.288	0.24	-0.99	0.091	0.288
874	4.37	-1.128	0.979	0.494	NaN	NaN	NaN	NaN	NaN	NaN	-0.983	0.649	0.681	NaN	NaN	NaN	-1.006	0.421	0.623	-1.074	0.286	0.676	-1.157	0.111	0.606	-1.033	0.032	0.65	NaN	NaN	NaN	NaN	NaN	NaN	-1.036	0.695	0.263	-1.026	0.54	0.307	-1.019	0.466	0.302	-1.036	0.288	0.24	-0.99	0.091	0.288
875	4.375	-1.127	0.979	0.493	NaN	NaN	NaN	NaN	NaN	NaN	-0.982	0.649	0.681	NaN	NaN	NaN	-1.005	0.421	0.623	-1.074	0.287	0.676	-1.157	0.111	0.606	-1.033	0.032	0.65	NaN	NaN	NaN	NaN	NaN	NaN	-1.036	0.695	0.262	-1.026	0.54	0.306	-1.019	0.466	0.302	-1.036	0.288	0.24	-0.99	0.091	0.288
876	4.38	-1.127	0.98	0.493	NaN	NaN	NaN	NaN	NaN	NaN	-0.982	0.649	0.681	NaN	NaN	NaN	-1.004	0.421	0.623	-1.075	0.288	0.677	-1.156	0.111	0.606	-1.033	0.032	0.65	NaN	NaN	NaN	NaN	NaN	NaN	-1.036	0.695	0.262	-1.027	0.54	0.306	-1.019	0.465	0.301	-1.037	0.288	0.24	-0.99	0.091	0.288
877	4.385	-1.126	0.98	0.492	NaN	NaN	NaN	NaN	NaN	NaN	-0.982	0.65	0.681	NaN	NaN	NaN	-1.004	0.422	0.623	-1.075	0.288	0.677	-1.156	0.112	0.607	-1.034	0.032	0.65	NaN	NaN	NaN	NaN	NaN	NaN	-1.035	0.695	0.261	-1.027	0.54	0.305	-1.019	0.465	0.301	-1.037	0.288	0.24	-0.99	0.091	0.288
878	4.39	-1.125	0.98	0.491	NaN	NaN	NaN	NaN	NaN	NaN	-0.981	0.65	0.68	NaN	NaN	NaN	-1.003	0.422	0.623	-1.074	0.288	0.677	-1.156	0.112	0.607	-1.034	0.032	0.65	NaN	NaN	NaN	NaN	NaN	NaN	-1.035	0.694	0.261	-1.026	0.539	0.305	-1.019	0.465	0.301	-1.037	0.288	0.24	-0.99	0.091	0.288
879	4.395	-1.125	0.98	0.491	NaN	NaN	NaN	NaN	NaN	NaN	-0.981	0.65	0.68	NaN	NaN	NaN	-1.003	0.422	0.623	-1.073	0.288	0.677	-1.155	0.112	0.607	-1.034	0.032	0.65	NaN	NaN	NaN	NaN	NaN	NaN	-1.035	0.694	0.26	-1.026	0.539	0.305	-1.019	0.465	0.301	-1.037	0.288	0.24	-0.99	0.091	0.288
880	4.4	-1.124	0.98	0.49	NaN	NaN	NaN	NaN	NaN	NaN	-0.981	0.651	0.68	NaN	NaN	NaN	-1.002	0.422	0.623	-1.073	0.289	0.677	-1.155	0.112	0.607	-1.034	0.032	0.65	NaN	NaN	NaN	NaN	NaN	NaN	-1.035	0.694	0.26	-1.026	0.539	0.305	-1.019	0.465	0.3	-1.037	0.287	0.239	-0.99	0.091	0.288
881	4.405	-1.123	0.98	0.49	NaN	NaN	NaN	NaN	NaN	NaN	-0.98	0.651	0.68	NaN	NaN	NaN	-1.001	0.422	0.623	-1.072	0.289	0.676	-1.154	0.113	0.607	-1.034	0.032	0.65	NaN	NaN	NaN	NaN	NaN	NaN	-1.035	0.694	0.259	-1.026	0.539	0.304	-1.018	0.464	0.3	-1.037	0.287	0.239	-0.99	0.091	0.288
882	4.41	-1.122	0.981	0.489	NaN	NaN	NaN	NaN	NaN	NaN	-0.979	0.651	0.679	NaN	NaN	NaN	-1	0.422	0.623	-1.071	0.289	0.676	-1.154	0.113	0.607	-1.034	0.032	0.65	NaN	NaN	NaN	NaN	NaN	NaN	-1.035	0.694	0.259	-1.026	0.539	0.304	-1.019	0.464	0.3	-1.037	0.287	0.239	-0.99	0.091	0.288
883	4.415	-1.122	0.981	0.488	NaN	NaN	NaN	NaN	NaN	NaN	-0.978	0.65	0.679	NaN	NaN	NaN	-0.999	0.423	0.622	-1.071	0.289	0.676	-1.153	0.113	0.607	-1.033	0.031	0.65	NaN	NaN	NaN	NaN	NaN	NaN	-1.035	0.694	0.258	-1.026	0.539	0.303	-1.019	0.465	0.299	-1.037	0.287	0.239	-0.99	0.091	0.288
884	4.42	-1.121	0.981	0.488	NaN	NaN	NaN	NaN	NaN	NaN	-0.978	0.651	0.679	NaN	NaN	NaN	-0.998	0.423	0.622	-1.07	0.29	0.676	-1.153	0.113	0.607	-1.033	0.031	0.65	NaN	NaN	NaN	NaN	NaN	NaN	-1.035	0.694	0.258	-1.026	0.539	0.303	-1.019	0.465	0.299	-1.037	0.287	0.239	-0.99	0.091	0.288
885	4.425	-1.12	0.981	0.487	NaN	NaN	NaN	NaN	NaN	NaN	-0.977	0.651	0.678	NaN	NaN	NaN	-0.997	0.423	0.622	-1.069	0.29	0.676	-1.152	0.113	0.607	-1.033	0.031	0.65	NaN	NaN	NaN	NaN	NaN	NaN	-1.035	0.695	0.257	-1.026	0.539	0.303	-1.019	0.465	0.298	-1.037	0.288	0.238	-0.99	0.091	0.288
886	4.43	-1.119	0.981	0.487	NaN	NaN	NaN	NaN	NaN	NaN	-0.977	0.652	0.678	NaN	NaN	NaN	-0.996	0.423	0.622	-1.068	0.29	0.676	-1.152	0.115	0.607	-1.033	0.031	0.65	NaN	NaN	NaN	NaN	NaN	NaN	-1.035	0.695	0.257	-1.026	0.539	0.303	-1.018	0.465	0.298	-1.037	0.288	0.238	-0.99	0.091	0.288
887	4.435	-1.119	0.981	0.486	NaN	NaN	NaN	NaN	NaN	NaN	-0.977	0.652	0.678	NaN	NaN	NaN	-0.995	0.424	0.622	-1.068	0.29	0.676	-1.154	0.118	0.607	-1.033	0.031	0.65	NaN	NaN	NaN	NaN	NaN	NaN	-1.035	0.695	0.257	-1.026	0.539	0.302	-1.018	0.465	0.298	-1.037	0.288	0.238	-0.99	0.091	0.288
888	4.44	-1.118	0.981	0.485	NaN	NaN	NaN	NaN	NaN	NaN	-0.976	0.653	0.678	NaN	NaN	NaN	-0.994	0.424	0.622	-1.067	0.291	0.676	-1.154	0.119	0.607	-1.033	0.031	0.65	NaN	NaN	NaN	NaN	NaN	NaN	-1.035	0.695	0.257	-1.025	0.54	0.302	-1.018	0.465	0.298	-1.037	0.288	0.238	-0.99	0.091	0.288
889	4.445	-1.118	0.982	0.485	NaN	NaN	NaN	NaN	NaN	NaN	-0.975	0.653	0.677	NaN	NaN	NaN	-0.993	0.424	0.622	-1.066	0.292	0.676	-1.152	0.118	0.607	-1.033	0.031	0.65	NaN	NaN	NaN	NaN	NaN	NaN	-1.035	0.695	0.256	-1.025	0.54	0.302	-1.018	0.465	0.297	-1.037	0.288	0.238	-0.99	0.091	0.288
890	4.45	-1.117	0.982	0.484	NaN	NaN	NaN	NaN	NaN	NaN	-0.974	0.653	0.677	NaN	NaN	NaN	-0.992	0.424	0.622	-1.065	0.292	0.676	-1.151	0.119	0.607	-1.033	0.031	0.65	NaN	NaN	NaN	NaN	NaN	NaN	-1.036	0.695	0.255	-1.024	0.54	0.301	-1.018	0.465	0.297	-1.037	0.288	0.237	-0.99	0.091	0.288
891	4.455	-1.116	0.982	0.483	NaN	NaN	NaN	NaN	NaN	NaN	-0.973	0.653	0.676	NaN	NaN	NaN	-0.99	0.425	0.622	-1.064	0.293	0.676	-1.151	0.12	0.607	-1.033	0.031	0.65	NaN	NaN	NaN	NaN	NaN	NaN	-1.035	0.695	0.255	-1.024	0.54	0.301	-1.018	0.465	0.297	-1.037	0.288	0.237	-0.99	0.091	0.288
892	4.46	-1.116	0.982	0.482	NaN	NaN	NaN	NaN	NaN	NaN	-0.972	0.653	0.676	NaN	NaN	NaN	-0.989	0.425	0.622	-1.063	0.294	0.676	-1.15	0.121	0.608	-1.033	0.031	0.65	NaN	NaN	NaN	NaN	NaN	NaN	-1.036	0.696	0.254	-1.024	0.54	0.301	-1.018	0.465	0.297	-1.037	0.288	0.237	-0.99	0.09	0.288
893	4.465	-1.115	0.982	0.482	NaN	NaN	NaN	NaN	NaN	NaN	-0.971	0.654	0.676	NaN	NaN	NaN	-0.988	0.426	0.622	-1.062	0.295	0.676	-1.15	0.121	0.608	-1.033	0.031	0.65	NaN	NaN	NaN	NaN	NaN	NaN	-1.036	0.696	0.253	-1.024	0.54	0.3	-1.017	0.465	0.297	-1.036	0.288	0.237	-0.99	0.09	0.288
894	4.47	-1.114	0.983	0.481	NaN	NaN	NaN	NaN	NaN	NaN	-0.971	0.654	0.676	NaN	NaN	NaN	-0.986	0.426	0.622	-1.061	0.296	0.676	-1.149	0.122	0.608	-1.033	0.031	0.65	NaN	NaN	NaN	NaN	NaN	NaN	-1.035	0.696	0.253	-1.025	0.541	0.299	-1.016	0.464	0.297	-1.036	0.288	0.237	-0.99	0.09	0.288
895	4.475	-1.114	0.983	0.48	NaN	NaN	NaN	NaN	NaN	NaN	-0.969	0.655	0.676	NaN	NaN	NaN	-0.983	0.426	0.622	-1.06	0.296	0.676	-1.148	0.122	0.608	-1.033	0.031	0.65	NaN	NaN	NaN	NaN	NaN	NaN	-1.035	0.696	0.252	-1.025	0.541	0.299	-1.016	0.464	0.296	-1.036	0.288	0.237	-0.99	0.09	0.288
896	4.48	-1.113	0.983	0.479	NaN	NaN	NaN	NaN	NaN	NaN	-0.968	0.654	0.675	NaN	NaN	NaN	-0.981	0.426	0.622	-1.058	0.297	0.676	-1.147	0.123	0.608	-1.033	0.031	0.65	NaN	NaN	NaN	NaN	NaN	NaN	-1.035	0.696	0.252	-1.023	0.541	0.299	-1.016	0.464	0.296	-1.036	0.288	0.236	-0.99	0.09	0.288
897	4.485	-1.113	0.983	0.479	NaN	NaN	NaN	NaN	NaN	NaN	-0.966	0.655	0.675	NaN	NaN	NaN	-0.979	0.426	0.622	-1.056	0.298	0.676	-1.146	0.125	0.608	-1.033	0.031	0.65	NaN	NaN	NaN	NaN	NaN	NaN	-1.034	0.696	0.252	-1.023	0.54	0.298	-1.015	0.464	0.296	-1.036	0.288	0.236	-0.99	0.09	0.288
898	4.49	-1.112	0.983	0.478	NaN	NaN	NaN	NaN	NaN	NaN	-0.965	0.655	0.675	NaN	NaN	NaN	-0.977	0.426	0.623	-1.054	0.3	0.676	-1.145	0.127	0.608	-1.033	0.031	0.65	NaN	NaN	NaN	NaN	NaN	NaN	-1.033	0.696	0.251	-1.023	0.54	0.298	-1.015	0.464	0.296	-1.036	0.288	0.236	-0.99	0.09	0.288
899	4.495	-1.111	0.984	0.477	NaN	NaN	NaN	NaN	NaN	NaN	-0.963	0.655	0.675	NaN	NaN	NaN	-0.973	0.427	0.623	-1.052	0.301	0.676	-1.144	0.129	0.608	-1.033	0.031	0.651	NaN	NaN	NaN	NaN	NaN	NaN	-1.033	0.696	0.251	-1.022	0.54	0.298	-1.015	0.464	0.295	-1.036	0.288	0.236	-0.99	0.09	0.288
900	4.5	-1.111	0.984	0.477	NaN	NaN	NaN	NaN	NaN	NaN	-0.961	0.656	0.675	NaN	NaN	NaN	-0.971	0.428	0.623	-1.051	0.301	0.676	-1.144	0.13	0.609	-1.033	0.031	0.651	NaN	NaN	NaN	NaN	NaN	NaN	-1.032	0.696	0.251	-1.022	0.54	0.297	-1.015	0.464	0.295	-1.036	0.288	0.236	-0.99	0.09	0.288
901	4.505	-1.11	0.984	0.476	NaN	NaN	NaN	NaN	NaN	NaN	-0.959	0.656	0.675	NaN	NaN	NaN	-0.969	0.428	0.624	-1.048	0.302	0.677	-1.142	0.132	0.609	-1.032	0.031	0.651	NaN	NaN	NaN	NaN	NaN	NaN	-1.03	0.695	0.25	-1.021	0.54	0.297	-1.014	0.464	0.294	-1.036	0.288	0.235	-0.99	0.09	0.288
902	4.51	-1.11	0.984	0.475	NaN	NaN	NaN	NaN	NaN	NaN	-0.958	0.657	0.675	NaN	NaN	NaN	-0.966	0.429	0.625	-1.045	0.303	0.677	-1.141	0.133	0.61	-1.032	0.031	0.651	NaN	NaN	NaN	NaN	NaN	NaN	-1.029	0.695	0.25	-1.021	0.54	0.296	-1.014	0.464	0.294	-1.036	0.288	0.235	-0.99	0.09	0.288
903	4.515	-1.109	0.984	0.474	NaN	NaN	NaN	NaN	NaN	NaN	-0.956	0.657	0.675	NaN	NaN	NaN	-0.962	0.429	0.625	-1.043	0.304	0.678	-1.139	0.134	0.61	-1.032	0.031	0.651	NaN	NaN	NaN	NaN	NaN	NaN	-1.029	0.695	0.249	-1.021	0.54	0.296	-1.014	0.463	0.294	-1.036	0.288	0.235	-0.99	0.09	0.288
904	4.52	-1.109	0.984	0.473	NaN	NaN	NaN	NaN	NaN	NaN	-0.954	0.658	0.675	NaN	NaN	NaN	-0.958	0.43	0.626	-1.041	0.306	0.678	-1.137	0.136	0.61	-1.032	0.031	0.651	NaN	NaN	NaN	NaN	NaN	NaN	-1.028	0.695	0.249	-1.02	0.54	0.296	-1.014	0.463	0.294	-1.036	0.288	0.235	-0.99	0.09	0.288
905	4.525	-1.108	0.984	0.473	NaN	NaN	NaN	NaN	NaN	NaN	-0.951	0.658	0.675	NaN	NaN	NaN	-0.955	0.431	0.627	-1.039	0.308	0.678	-1.136	0.138	0.611	-1.032	0.031	0.651	NaN	NaN	NaN	NaN	NaN	NaN	-1.028	0.695	0.249	-1.02	0.54	0.296	-1.014	0.463	0.293	-1.036	0.288	0.235	-0.99	0.09	0.288
906	4.53	-1.108	0.985	0.472	NaN	NaN	NaN	NaN	NaN	NaN	-0.95	0.659	0.676	NaN	NaN	NaN	-0.951	0.432	0.628	-1.036	0.309	0.679	-1.134	0.141	0.612	-1.032	0.031	0.65	NaN	NaN	NaN	NaN	NaN	NaN	-1.027	0.696	0.248	-1.02	0.54	0.295	-1.014	0.463	0.293	-1.036	0.288	0.235	-0.99	0.089	0.288
907	4.535	-1.107	0.985	0.471	NaN	NaN	NaN	NaN	NaN	NaN	-0.947	0.66	0.676	NaN	NaN	NaN	-0.948	0.433	0.629	-1.032	0.311	0.68	-1.132	0.143	0.613	-1.032	0.03	0.649	NaN	NaN	NaN	NaN	NaN	NaN	-1.027	0.695	0.248	-1.02	0.54	0.295	-1.014	0.463	0.293	-1.036	0.288	0.235	-0.99	0.089	0.288
908	4.54	-1.107	0.985	0.47	NaN	NaN	NaN	NaN	NaN	NaN	-0.946	0.66	0.676	NaN	NaN	NaN	-0.944	0.434	0.63	-1.03	0.313	0.681	-1.13	0.145	0.613	-1.031	0.031	0.649	NaN	NaN	NaN	NaN	NaN	NaN	-1.026	0.695	0.248	-1.02	0.54	0.295	-1.014	0.463	0.292	-1.036	0.287	0.234	-0.99	0.089	0.288
909	4.545	-1.107	0.985	0.469	NaN	NaN	NaN	NaN	NaN	NaN	NaN	NaN	NaN	NaN	NaN	NaN	-0.939	0.435	0.631	-1.027	0.315	0.681	-1.128	0.147	0.613	-1.03	0.031	0.649	NaN	NaN	NaN	NaN	NaN	NaN	-1.026	0.695	0.247	-1.02	0.54	0.295	-1.014	0.463	0.292	-1.036	0.287	0.234	-0.99	0.089	0.288
910	4.55	-1.106	0.985	0.468	NaN	NaN	NaN	NaN	NaN	NaN	-0.94	0.662	0.678	NaN	NaN	NaN	-0.935	0.437	0.633	-1.022	0.317	0.682	-1.125	0.15	0.613	-1.028	0.032	0.648	NaN	NaN	NaN	NaN	NaN	NaN	-1.025	0.695	0.246	-1.019	0.54	0.294	-1.014	0.463	0.292	-1.036	0.287	0.234	-0.99	0.089	0.288
911	4.555	-1.106	0.985	0.468	NaN	NaN	NaN	NaN	NaN	NaN	-0.939	0.663	0.678	NaN	NaN	NaN	-0.93	0.438	0.634	-1.018	0.318	0.683	-1.122	0.153	0.613	-1.027	0.032	0.648	NaN	NaN	NaN	NaN	NaN	NaN	-1.025	0.695	0.246	-1.019	0.54	0.294	-1.014	0.463	0.291	-1.036	0.287	0.234	-0.99	0.089	0.288
912	4.56	-1.106	0.985	0.467	NaN	NaN	NaN	NaN	NaN	NaN	-0.937	0.664	0.679	NaN	NaN	NaN	-0.926	0.44	0.635	-1.015	0.321	0.684	-1.119	0.156	0.614	-1.029	0.032	0.65	NaN	NaN	NaN	NaN	NaN	NaN	-1.024	0.695	0.246	-1.019	0.539	0.293	-1.014	0.463	0.291	-1.036	0.287	0.233	-0.99	0.089	0.288
913	4.565	-1.105	0.985	0.466	NaN	NaN	NaN	NaN	NaN	NaN	-0.935	0.664	0.68	NaN	NaN	NaN	-0.921	0.441	0.637	-1.012	0.323	0.685	-1.115	0.159	0.615	-1.029	0.033	0.651	NaN	NaN	NaN	NaN	NaN	NaN	-1.024	0.694	0.245	-1.019	0.539	0.293	-1.014	0.463	0.291	-1.036	0.287	0.233	-0.99	0.089	0.288
914	4.57	-1.105	0.985	0.465	NaN	NaN	NaN	NaN	NaN	NaN	-0.933	0.665	0.681	NaN	NaN	NaN	-0.916	0.443	0.639	-1.007	0.325	0.687	-1.111	0.162	0.616	-1.029	0.034	0.652	NaN	NaN	NaN	NaN	NaN	NaN	-1.024	0.694	0.245	-1.019	0.538	0.293	-1.015	0.463	0.291	-1.036	0.287	0.233	-0.99	0.088	0.287
915	4.575	-1.105	0.985	0.464	NaN	NaN	NaN	NaN	NaN	NaN	-0.931	0.666	0.682	NaN	NaN	NaN	-0.912	0.444	0.64	-1.002	0.326	0.687	-1.105	0.165	0.618	-1.029	0.034	0.652	NaN	NaN	NaN	NaN	NaN	NaN	-1.024	0.694	0.245	-1.019	0.538	0.293	-1.015	0.463	0.29	-1.036	0.286	0.232	-0.99	0.088	0.287
916	4.58	-1.104	0.985	0.464	NaN	NaN	NaN	NaN	NaN	NaN	-0.929	0.667	0.683	NaN	NaN	NaN	-0.907	0.446	0.642	-0.998	0.328	0.688	-1.101	0.166	0.618	-1.028	0.036	0.652	NaN	NaN	NaN	NaN	NaN	NaN	-1.024	0.694	0.244	-1.019	0.538	0.292	-1.015	0.463	0.29	-1.036	0.286	0.232	-0.99	0.088	0.287
917	4.585	-1.104	0.985	0.463	NaN	NaN	NaN	NaN	NaN	NaN	-0.927	0.668	0.684	NaN	NaN	NaN	-0.902	0.447	0.643	-0.993	0.33	0.689	NaN	NaN	NaN	-1.028	0.037	0.653	NaN	NaN	NaN	NaN	NaN	NaN	-1.024	0.694	0.244	-1.019	0.538	0.292	-1.015	0.462	0.289	-1.037	0.286	0.232	-0.99	0.088	0.287
918	4.59	-1.103	0.984	0.463	NaN	NaN	NaN	NaN	NaN	NaN	-0.925	0.669	0.685	NaN	NaN	NaN	-0.897	0.449	0.645	-0.988	0.331	0.69	NaN	NaN	NaN	-1.027	0.038	0.652	NaN	NaN	NaN	NaN	NaN	NaN	-1.024	0.694	0.243	-1.019	0.538	0.291	-1.015	0.462	0.289	-1.037	0.285	0.231	-0.99	0.088	0.287
919	4.595	-1.103	0.984	0.462	NaN	NaN	NaN	NaN	NaN	NaN	-0.924	0.67	0.686	NaN	NaN	NaN	-0.892	0.449	0.646	-0.984	0.333	0.691	-1.09	0.178	0.619	-1.025	0.039	0.652	NaN	NaN	NaN	NaN	NaN	NaN	-1.024	0.694	0.243	-1.019	0.538	0.291	-1.016	0.462	0.289	-1.036	0.285	0.231	-0.99	0.087	0.287
920	4.6	-1.103	0.984	0.462	NaN	NaN	NaN	NaN	NaN	NaN	-0.922	0.671	0.687	NaN	NaN	NaN	-0.887	0.45	0.647	-0.979	0.334	0.692	-1.088	0.181	0.619	-1.024	0.04	0.652	NaN	NaN	NaN	NaN	NaN	NaN	-1.024	0.694	0.243	-1.02	0.538	0.29	-1.016	0.462	0.288	-1.036	0.285	0.231	-0.99	0.087	0.287
921	4.605	-1.103	0.984	0.461	NaN	NaN	NaN	NaN	NaN	NaN	-0.92	0.671	0.688	NaN	NaN	NaN	-0.882	0.451	0.649	-0.975	0.335	0.693	-1.086	0.184	0.619	-1.023	0.043	0.652	NaN	NaN	NaN	NaN	NaN	NaN	-1.024	0.693	0.242	-1.02	0.538	0.29	-1.015	0.461	0.288	-1.036	0.284	0.23	-0.99	0.087	0.286
922	4.61	-1.102	0.984	0.461	NaN	NaN	NaN	NaN	NaN	NaN	-0.919	0.672	0.689	NaN	NaN	NaN	-0.878	0.452	0.65	-0.97	0.337	0.693	-1.083	0.187	0.619	-1.022	0.044	0.652	NaN	NaN	NaN	NaN	NaN	NaN	-1.024	0.693	0.242	-1.02	0.538	0.29	-1.015	0.461	0.288	-1.036	0.284	0.23	-0.99	0.087	0.286
923	4.615	-1.102	0.984	0.461	NaN	NaN	NaN	NaN	NaN	NaN	-0.918	0.672	0.69	NaN	NaN	NaN	-0.873	0.454	0.651	-0.966	0.337	0.694	-1.08	0.189	0.619	-1.02	0.046	0.652	NaN	NaN	NaN	NaN	NaN	NaN	-1.024	0.693	0.241	-1.02	0.538	0.289	-1.015	0.461	0.287	-1.036	0.284	0.23	-0.99	0.087	0.286
924	4.62	-1.102	0.983	0.46	NaN	NaN	NaN	NaN	NaN	NaN	-0.916	0.673	0.691	NaN	NaN	NaN	-0.869	0.455	0.652	-0.962	0.338	0.694	-1.077	0.191	0.619	-1.017	0.048	0.652	NaN	NaN	NaN	NaN	NaN	NaN	-1.024	0.693	0.241	-1.02	0.538	0.289	-1.015	0.461	0.287	-1.036	0.284	0.23	-0.99	0.087	0.286
925	4.625	-1.101	0.983	0.46	NaN	NaN	NaN	NaN	NaN	NaN	-0.915	0.673	0.691	NaN	NaN	NaN	-0.866	0.456	0.653	-0.959	0.34	0.695	-1.075	0.193	0.618	-1.015	0.051	0.652	NaN	NaN	NaN	NaN	NaN	NaN	-1.024	0.693	0.24	-1.02	0.538	0.289	-1.015	0.461	0.287	-1.036	0.284	0.23	-0.99	0.087	0.286
926	4.63	-1.101	0.983	0.46	NaN	NaN	NaN	NaN	NaN	NaN	-0.914	0.673	0.692	NaN	NaN	NaN	-0.863	0.457	0.653	-0.956	0.341	0.695	-1.073	0.195	0.618	-1.011	0.053	0.652	NaN	NaN	NaN	NaN	NaN	NaN	-1.024	0.693	0.239	-1.02	0.538	0.288	-1.015	0.461	0.286	-1.035	0.284	0.229	-0.99	0.087	0.286
927	4.635	-1.101	0.982	0.46	NaN	NaN	NaN	NaN	NaN	NaN	-0.913	0.674	0.692	NaN	NaN	NaN	-0.859	0.458	0.654	-0.953	0.342	0.695	-1.071	0.197	0.617	-1.006	0.055	0.653	NaN	NaN	NaN	NaN	NaN	NaN	-1.024	0.694	0.239	-1.02	0.538	0.288	-1.015	0.461	0.286	-1.035	0.284	0.229	-0.99	0.087	0.286
928	4.64	-1.1	0.982	0.46	NaN	NaN	NaN	NaN	NaN	NaN	-0.912	0.674	0.693	NaN	NaN	NaN	-0.856	0.459	0.654	-0.951	0.343	0.695	-1.07	0.2	0.616	-1.002	0.058	0.654	NaN	NaN	NaN	NaN	NaN	NaN	-1.023	0.694	0.238	-1.02	0.538	0.287	-1.015	0.461	0.286	-1.035	0.284	0.229	-0.99	0.087	0.286
929	4.645	-1.1	0.982	0.46	NaN	NaN	NaN	NaN	NaN	NaN	-0.911	0.674	0.693	NaN	NaN	NaN	-0.854	0.46	0.654	-0.948	0.344	0.695	-1.067	0.201	0.616	-0.997	0.061	0.654	NaN	NaN	NaN	NaN	NaN	NaN	-1.023	0.694	0.238	-1.019	0.538	0.286	-1.014	0.461	0.286	-1.035	0.284	0.229	-0.99	0.087	0.286
930	4.65	-1.1	0.982	0.46	NaN	NaN	NaN	NaN	NaN	NaN	-0.91	0.674	0.693	NaN	NaN	NaN	-0.852	0.461	0.655	-0.946	0.345	0.695	-1.064	0.201	0.615	-0.991	0.063	0.655	NaN	NaN	NaN	NaN	NaN	NaN	-1.022	0.694	0.238	-1.019	0.538	0.286	-1.014	0.461	0.285	-1.035	0.284	0.229	-0.99	0.087	0.286
931	4.655	-1.1	0.982	0.46	NaN	NaN	NaN	NaN	NaN	NaN	-0.909	0.674	0.693	NaN	NaN	NaN	-0.85	0.462	0.655	-0.944	0.346	0.695	-1.06	0.201	0.615	-0.986	0.066	0.656	NaN	NaN	NaN	NaN	NaN	NaN	-1.022	0.694	0.237	-1.019	0.538	0.286	-1.014	0.461	0.285	-1.035	0.284	0.229	-0.99	0.087	0.286
932	4.66	-1.099	0.982	0.461	NaN	NaN	NaN	NaN	NaN	NaN	-0.909	0.674	0.693	NaN	NaN	NaN	-0.848	0.463	0.655	-0.942	0.346	0.694	-1.056	0.2	0.614	-0.98	0.067	0.657	NaN	NaN	NaN	NaN	NaN	NaN	-1.021	0.694	0.237	-1.018	0.537	0.286	-1.013	0.461	0.285	-1.035	0.284	0.229	-0.99	0.087	0.286
933	4.665	-1.099	0.982	0.461	NaN	NaN	NaN	NaN	NaN	NaN	-0.908	0.675	0.693	NaN	NaN	NaN	-0.846	0.464	0.656	-0.94	0.346	0.694	-1.052	0.199	0.613	-0.974	0.069	0.658	NaN	NaN	NaN	NaN	NaN	NaN	-1.021	0.694	0.237	-1.018	0.537	0.285	-1.013	0.461	0.285	-1.035	0.284	0.229	-0.99	0.087	0.286
934	4.67	-1.098	0.982	0.461	NaN	NaN	NaN	NaN	NaN	NaN	-0.908	0.675	0.693	NaN	NaN	NaN	-0.845	0.465	0.656	-0.938	0.346	0.694	-1.048	0.199	0.612	-0.968	0.071	0.659	NaN	NaN	NaN	NaN	NaN	NaN	-1.02	0.694	0.237	-1.018	0.537	0.286	-1.012	0.46	0.285	-1.034	0.284	0.229	-0.99	0.087	0.286
935	4.675	-1.098	0.982	0.461	NaN	NaN	NaN	NaN	NaN	NaN	-0.908	0.676	0.693	NaN	NaN	NaN	-0.843	0.466	0.656	-0.936	0.346	0.694	-1.044	0.198	0.611	-0.963	0.073	0.66	NaN	NaN	NaN	NaN	NaN	NaN	-1.018	0.693	0.238	-1.017	0.537	0.286	-1.012	0.46	0.285	-1.034	0.284	0.229	-0.99	0.087	0.286
936	4.68	-1.097	0.982	0.461	NaN	NaN	NaN	NaN	NaN	NaN	-0.907	0.676	0.692	NaN	NaN	NaN	-0.842	0.466	0.655	-0.934	0.346	0.693	-1.04	0.196	0.611	-0.956	0.073	0.661	NaN	NaN	NaN	NaN	NaN	NaN	-1.018	0.693	0.238	-1.016	0.537	0.286	-1.012	0.46	0.285	-1.034	0.284	0.229	-0.99	0.087	0.286
937	4.685	-1.097	0.983	0.461	NaN	NaN	NaN	NaN	NaN	NaN	-0.906	0.676	0.692	NaN	NaN	NaN	-0.841	0.467	0.655	-0.932	0.345	0.693	-1.036	0.195	0.611	-0.949	0.073	0.663	NaN	NaN	NaN	NaN	NaN	NaN	-1.018	0.693	0.238	-1.016	0.537	0.287	-1.012	0.461	0.285	-1.034	0.284	0.229	-0.99	0.087	0.286
938	4.69	-1.097	0.983	0.461	NaN	NaN	NaN	NaN	NaN	NaN	-0.905	0.676	0.691	NaN	NaN	NaN	-0.84	0.467	0.655	-0.93	0.345	0.692	-1.032	0.192	0.611	-0.943	0.073	0.664	NaN	NaN	NaN	NaN	NaN	NaN	-1.017	0.693	0.239	-1.015	0.537	0.287	-1.012	0.461	0.285	-1.034	0.284	0.229	-0.99	0.087	0.286
939	4.695	-1.096	0.983	0.461	NaN	NaN	NaN	NaN	NaN	NaN	-0.905	0.676	0.691	NaN	NaN	NaN	-0.839	0.467	0.655	-0.928	0.344	0.692	-1.027	0.189	0.61	-0.936	0.074	0.665	NaN	NaN	NaN	NaN	NaN	NaN	-1.016	0.693	0.239	-1.014	0.537	0.287	-1.012	0.461	0.285	-1.034	0.284	0.229	-0.99	0.087	0.286
940	4.7	-1.095	0.983	0.461	NaN	NaN	NaN	NaN	NaN	NaN	-0.904	0.676	0.69	NaN	NaN	NaN	-0.838	0.467	0.654	-0.926	0.343	0.692	-1.023	0.187	0.609	-0.929	0.073	0.666	NaN	NaN	NaN	NaN	NaN	NaN	-1.017	0.693	0.24	-1.014	0.537	0.288	-1.011	0.461	0.285	-1.034	0.284	0.229	-0.99	0.087	0.286
941	4.705	-1.095	0.983	0.461	NaN	NaN	NaN	NaN	NaN	NaN	-0.904	0.676	0.69	NaN	NaN	NaN	-0.838	0.467	0.654	-0.924	0.342	0.692	-1.018	0.183	0.609	-0.923	0.073	0.666	NaN	NaN	NaN	NaN	NaN	NaN	-1.018	0.694	0.239	-1.013	0.537	0.288	-1.011	0.462	0.285	-1.034	0.284	0.229	-0.99	0.087	0.286
942	4.71	-1.094	0.983	0.461	NaN	NaN	NaN	NaN	NaN	NaN	-0.903	0.677	0.69	NaN	NaN	NaN	-0.837	0.467	0.653	-0.922	0.341	0.691	-1.013	0.179	0.609	-0.916	0.072	0.667	NaN	NaN	NaN	NaN	NaN	NaN	-1.018	0.694	0.239	-1.013	0.537	0.288	-1.011	0.462	0.285	-1.033	0.284	0.229	-0.99	0.087	0.286
943	4.715	-1.094	0.984	0.462	NaN	NaN	NaN	NaN	NaN	NaN	-0.902	0.677	0.689	NaN	NaN	NaN	-0.837	0.466	0.652	-0.921	0.339	0.691	-1.009	0.176	0.609	-0.909	0.072	0.667	NaN	NaN	NaN	NaN	NaN	NaN	-1.017	0.694	0.239	-1.013	0.538	0.288	-1.011	0.462	0.285	-1.033	0.284	0.229	-0.99	0.087	0.286
944	4.72	-1.093	0.984	0.462	NaN	NaN	NaN	NaN	NaN	NaN	-0.901	0.676	0.689	NaN	NaN	NaN	-0.837	0.465	0.652	-0.919	0.338	0.69	-1.004	0.173	0.609	-0.901	0.071	0.668	NaN	NaN	NaN	NaN	NaN	NaN	-1.017	0.694	0.24	-1.013	0.538	0.288	-1.01	0.462	0.286	-1.033	0.284	0.229	-0.99	0.087	0.286
945	4.725	-1.092	0.984	0.462	NaN	NaN	NaN	NaN	NaN	NaN	-0.901	0.676	0.689	NaN	NaN	NaN	-0.836	0.464	0.651	-0.917	0.335	0.69	-0.998	0.168	0.609	-0.894	0.07	0.669	NaN	NaN	NaN	NaN	NaN	NaN	-1.016	0.694	0.24	-1.013	0.538	0.288	-1.01	0.462	0.286	-1.033	0.284	0.23	-0.99	0.087	0.286
946	4.73	-1.091	0.984	0.462	NaN	NaN	NaN	NaN	NaN	NaN	-0.9	0.676	0.689	NaN	NaN	NaN	-0.836	0.462	0.65	-0.916	0.334	0.69	-0.993	0.164	0.61	-0.886	0.068	0.669	NaN	NaN	NaN	NaN	NaN	NaN	-1.016	0.694	0.24	-1.013	0.538	0.288	-1.01	0.462	0.286	-1.033	0.285	0.23	-0.99	0.087	0.286
947	4.735	-1.09	0.984	0.462	NaN	NaN	NaN	NaN	NaN	NaN	-0.899	0.676	0.688	NaN	NaN	NaN	-0.836	0.461	0.65	-0.914	0.332	0.689	-0.988	0.159	0.61	-0.878	0.067	0.669	NaN	NaN	NaN	NaN	NaN	NaN	-1.015	0.694	0.24	-1.014	0.539	0.287	-1.009	0.462	0.286	-1.032	0.285	0.23	-0.99	0.087	0.286
948	4.74	-1.09	0.984	0.463	NaN	NaN	NaN	NaN	NaN	NaN	-0.899	0.675	0.688	NaN	NaN	NaN	-0.836	0.46	0.649	-0.912	0.329	0.689	-0.982	0.154	0.611	-0.869	0.065	0.669	NaN	NaN	NaN	NaN	NaN	NaN	-1.014	0.694	0.241	-1.012	0.538	0.288	-1.009	0.462	0.286	-1.032	0.284	0.23	-0.99	0.087	0.286
949	4.745	-1.089	0.984	0.463	NaN	NaN	NaN	NaN	NaN	NaN	-0.899	0.675	0.688	NaN	NaN	NaN	-0.836	0.459	0.648	-0.91	0.326	0.689	-0.977	0.149	0.611	-0.861	0.063	0.669	NaN	NaN	NaN	NaN	NaN	NaN	-1.014	0.694	0.241	-1.012	0.539	0.288	-1.009	0.462	0.286	-1.031	0.284	0.229	-0.99	0.087	0.286
950	4.75	-1.088	0.984	0.464	NaN	NaN	NaN	NaN	NaN	NaN	-0.898	0.675	0.688	NaN	NaN	NaN	-0.837	0.458	0.647	-0.908	0.323	0.688	-0.972	0.145	0.611	-0.853	0.062	0.669	NaN	NaN	NaN	NaN	NaN	NaN	-1.013	0.694	0.241	-1.012	0.539	0.288	-1.009	0.462	0.286	-1.031	0.284	0.229	-0.99	0.087	0.286
951	4.755	-1.088	0.984	0.464	NaN	NaN	NaN	NaN	NaN	NaN	-0.897	0.674	0.687	NaN	NaN	NaN	-0.837	0.456	0.646	-0.906	0.32	0.688	-0.966	0.141	0.612	-0.845	0.059	0.669	NaN	NaN	NaN	NaN	NaN	NaN	-1.012	0.694	0.241	-1.011	0.539	0.288	-1.009	0.462	0.286	-1.031	0.284	0.23	-0.99	0.087	0.286
952	4.76	-1.087	0.984	0.465	NaN	NaN	NaN	NaN	NaN	NaN	-0.897	0.673	0.687	NaN	NaN	NaN	-0.837	0.454	0.645	-0.903	0.317	0.688	-0.961	0.137	0.612	-0.838	0.057	0.668	NaN	NaN	NaN	NaN	NaN	NaN	-1.012	0.694	0.241	-1.011	0.539	0.288	-1.008	0.462	0.286	-1.031	0.284	0.23	-0.99	0.087	0.286
953	4.765	-1.086	0.983	0.465	NaN	NaN	NaN	NaN	NaN	NaN	-0.896	0.672	0.687	NaN	NaN	NaN	-0.837	0.452	0.644	-0.9	0.314	0.688	-0.956	0.133	0.613	-0.831	0.055	0.668	NaN	NaN	NaN	NaN	NaN	NaN	-1.011	0.695	0.242	-1.011	0.539	0.288	-1.008	0.462	0.286	-1.03	0.284	0.23	-0.99	0.087	0.286
954	4.77	-1.085	0.983	0.466	NaN	NaN	NaN	NaN	NaN	NaN	-0.896	0.672	0.686	NaN	NaN	NaN	-0.838	0.451	0.644	-0.898	0.311	0.688	-0.951	0.128	0.613	-0.824	0.054	0.668	NaN	NaN	NaN	NaN	NaN	NaN	-1.011	0.695	0.242	-1.01	0.539	0.289	-1.008	0.462	0.287	-1.03	0.284	0.23	-0.99	0.087	0.286
955	4.775	-1.084	0.983	0.467	NaN	NaN	NaN	NaN	NaN	NaN	-0.895	0.67	0.686	NaN	NaN	NaN	-0.838	0.449	0.643	-0.895	0.308	0.688	-0.946	0.124	0.614	-0.818	0.052	0.667	NaN	NaN	NaN	NaN	NaN	NaN	-1.01	0.695	0.242	-1.01	0.539	0.289	-1.008	0.462	0.287	-1.03	0.284	0.23	-0.99	0.087	0.286
956	4.78	-1.083	0.983	0.467	NaN	NaN	NaN	NaN	NaN	NaN	-0.895	0.669	0.686	NaN	NaN	NaN	-0.839	0.447	0.641	-0.892	0.306	0.688	-0.941	0.12	0.614	-0.812	0.05	0.667	NaN	NaN	NaN	NaN	NaN	NaN	-1.009	0.695	0.242	-1.009	0.538	0.289	-1.007	0.463	0.287	-1.03	0.284	0.23	-0.99	0.087	0.286
957	4.785	-1.082	0.982	0.468	NaN	NaN	NaN	NaN	NaN	NaN	-0.894	0.667	0.685	NaN	NaN	NaN	-0.84	0.445	0.64	-0.89	0.303	0.687	-0.936	0.116	0.614	-0.806	0.048	0.666	NaN	NaN	NaN	NaN	NaN	NaN	-1.009	0.695	0.243	-1.009	0.538	0.29	-1.007	0.463	0.287	-1.03	0.284	0.23	-0.99	0.087	0.286
958	4.79	-1.081	0.982	0.469	NaN	NaN	NaN	NaN	NaN	NaN	-0.894	0.666	0.684	NaN	NaN	NaN	-0.84	0.443	0.639	-0.887	0.3	0.687	-0.932	0.112	0.614	-0.8	0.046	0.665	NaN	NaN	NaN	NaN	NaN	NaN	-1.008	0.695	0.243	-1.008	0.538	0.29	-1.007	0.463	0.287	-1.03	0.284	0.23	-0.99	0.087	0.286
959	4.795	-1.08	0.982	0.47	NaN	NaN	NaN	NaN	NaN	NaN	-0.894	0.665	0.684	NaN	NaN	NaN	-0.841	0.442	0.638	-0.886	0.298	0.687	-0.928	0.109	0.614	-0.796	0.044	0.665	NaN	NaN	NaN	NaN	NaN	NaN	-1.008	0.695	0.243	-1.007	0.538	0.29	-1.006	0.463	0.287	-1.03	0.284	0.23	-0.99	0.087	0.286
960	4.8	-1.079	0.981	0.471	NaN	NaN	NaN	NaN	NaN	NaN	-0.894	0.663	0.683	NaN	NaN	NaN	-0.841	0.441	0.637	-0.884	0.295	0.686	-0.925	0.107	0.614	-0.793	0.042	0.665	NaN	NaN	NaN	NaN	NaN	NaN	-1.007	0.695	0.244	-1.007	0.538	0.291	-1.006	0.463	0.288	-1.03	0.284	0.23	-0.99	0.087	0.286
961	4.805	-1.078	0.981	0.472	NaN	NaN	NaN	NaN	NaN	NaN	-0.893	0.662	0.682	NaN	NaN	NaN	-0.841	0.439	0.636	-0.883	0.293	0.686	-0.921	0.104	0.614	-0.791	0.04	0.665	NaN	NaN	NaN	NaN	NaN	NaN	-1.006	0.695	0.244	-1.007	0.538	0.291	-1.006	0.463	0.288	-1.03	0.284	0.231	-0.99	0.087	0.286
962	4.81	-1.076	0.981	0.473	NaN	NaN	NaN	NaN	NaN	NaN	-0.893	0.661	0.682	NaN	NaN	NaN	-0.842	0.437	0.635	-0.883	0.291	0.685	-0.918	0.102	0.613	-0.79	0.038	0.665	NaN	NaN	NaN	NaN	NaN	NaN	-1.006	0.695	0.245	-1.008	0.539	0.29	-1.005	0.463	0.288	-1.03	0.284	0.231	-0.99	0.087	0.286
963	4.815	-1.075	0.98	0.475	NaN	NaN	NaN	NaN	NaN	NaN	-0.892	0.659	0.681	NaN	NaN	NaN	-0.843	0.436	0.634	-0.882	0.289	0.684	-0.916	0.1	0.612	-0.79	0.036	0.666	NaN	NaN	NaN	NaN	NaN	NaN	-1.005	0.695	0.245	-1.008	0.539	0.29	-1.005	0.462	0.289	-1.031	0.286	0.231	-0.99	0.087	0.286
964	4.82	-1.074	0.98	0.476	NaN	NaN	NaN	NaN	NaN	NaN	-0.892	0.658	0.681	NaN	NaN	NaN	-0.845	0.434	0.634	-0.882	0.287	0.683	-0.914	0.099	0.612	-0.789	0.034	0.666	NaN	NaN	NaN	NaN	NaN	NaN	-1.005	0.695	0.246	-1.007	0.539	0.291	-1.004	0.463	0.289	-1.031	0.286	0.232	-0.99	0.087	0.286
965	4.825	-1.073	0.979	0.477	NaN	NaN	NaN	NaN	NaN	NaN	-0.891	0.657	0.681	NaN	NaN	NaN	-0.846	0.433	0.633	-0.882	0.286	0.682	-0.915	0.097	0.611	-0.789	0.033	0.666	NaN	NaN	NaN	NaN	NaN	NaN	-1.005	0.696	0.247	-1.006	0.539	0.292	-1.004	0.463	0.29	-1.031	0.286	0.232	-0.99	0.087	0.286
966	4.83	-1.072	0.979	0.479	NaN	NaN	NaN	NaN	NaN	NaN	-0.89	0.656	0.68	NaN	NaN	NaN	-0.846	0.432	0.632	-0.883	0.286	0.68	-0.917	0.097	0.611	-0.79	0.034	0.666	NaN	NaN	NaN	NaN	NaN	NaN	-1.004	0.696	0.247	-1.006	0.54	0.293	-1.003	0.463	0.29	-1.03	0.286	0.232	-0.99	0.087	0.286
967	4.835	-1.071	0.979	0.48	NaN	NaN	NaN	NaN	NaN	NaN	-0.89	0.655	0.68	NaN	NaN	NaN	-0.845	0.431	0.631	-0.885	0.287	0.68	-0.919	0.097	0.611	-0.791	0.036	0.666	NaN	NaN	NaN	NaN	NaN	NaN	-1.004	0.696	0.248	-1.006	0.54	0.293	-1.003	0.463	0.291	-1.03	0.286	0.232	-0.99	0.087	0.286
968	4.84	-1.07	0.979	0.481	NaN	NaN	NaN	NaN	NaN	NaN	-0.889	0.654	0.68	NaN	NaN	NaN	-0.844	0.431	0.63	-0.886	0.288	0.679	-0.921	0.098	0.61	-0.791	0.036	0.665	NaN	NaN	NaN	NaN	NaN	NaN	-1.003	0.696	0.249	-1.005	0.54	0.294	-1.002	0.463	0.291	-1.03	0.286	0.233	-0.99	0.087	0.287
969	4.845	-1.069	0.978	0.482	NaN	NaN	NaN	NaN	NaN	NaN	-0.886	0.654	0.679	NaN	NaN	NaN	-0.843	0.431	0.63	-0.888	0.29	0.678	-0.923	0.1	0.609	-0.791	0.036	0.666	NaN	NaN	NaN	NaN	NaN	NaN	-1.002	0.696	0.249	-1.004	0.54	0.295	-1.002	0.464	0.292	-1.029	0.286	0.233	-0.99	0.087	0.287
970	4.85	-1.068	0.978	0.484	NaN	NaN	NaN	NaN	NaN	NaN	-0.883	0.654	0.679	-0.827	0.522	0.618	-0.842	0.432	0.63	-0.888	0.291	0.678	-0.923	0.101	0.609	-0.79	0.035	0.666	NaN	NaN	NaN	NaN	NaN	NaN	-1.001	0.697	0.25	-1.004	0.541	0.295	-1.002	0.465	0.292	-1.029	0.287	0.233	-0.99	0.087	0.287
971	4.855	-1.067	0.979	0.485	NaN	NaN	NaN	NaN	NaN	NaN	-0.879	0.655	0.679	-0.822	0.521	0.617	-0.841	0.433	0.629	-0.889	0.292	0.678	-0.923	0.103	0.609	-0.789	0.034	0.666	NaN	NaN	NaN	NaN	NaN	NaN	-1.001	0.697	0.251	-1.003	0.541	0.295	-1.001	0.465	0.292	-1.028	0.287	0.234	-0.99	0.087	0.287
972	4.86	-1.066	0.979	0.485	NaN	NaN	NaN	NaN	NaN	NaN	-0.876	0.657	0.679	-0.819	0.522	0.616	-0.839	0.434	0.629	-0.888	0.292	0.678	-0.922	0.104	0.608	-0.789	0.034	0.666	NaN	NaN	NaN	NaN	NaN	NaN	-1	0.697	0.252	-1.003	0.541	0.295	-1	0.465	0.293	-1.028	0.287	0.234	-0.99	0.087	0.287
973	4.865	-1.065	0.979	0.486	NaN	NaN	NaN	NaN	NaN	NaN	-0.872	0.658	0.68	-0.816	0.523	0.615	-0.838	0.435	0.629	-0.886	0.292	0.678	-0.92	0.104	0.609	-0.789	0.034	0.666	NaN	NaN	NaN	NaN	NaN	NaN	-1	0.697	0.253	-1.002	0.541	0.296	-0.999	0.464	0.294	-1.028	0.288	0.235	-0.99	0.088	0.287
974	4.87	-1.064	0.978	0.487	NaN	NaN	NaN	NaN	NaN	NaN	-0.87	0.659	0.68	-0.814	0.523	0.615	-0.837	0.435	0.629	-0.884	0.291	0.679	-0.919	0.104	0.609	-0.789	0.034	0.666	NaN	NaN	NaN	NaN	NaN	NaN	-0.999	0.698	0.253	-1.001	0.542	0.296	-0.998	0.465	0.294	-1.027	0.288	0.235	-0.989	0.087	0.288
975	4.875	-1.063	0.978	0.488	NaN	NaN	NaN	NaN	NaN	NaN	-0.868	0.659	0.68	-0.813	0.524	0.615	-0.836	0.435	0.629	-0.881	0.291	0.68	-0.917	0.103	0.61	-0.789	0.033	0.666	NaN	NaN	NaN	-0.967	0.877	0.295	-0.998	0.698	0.254	-1	0.542	0.297	-0.997	0.465	0.294	-1.027	0.289	0.236	-0.986	0.084	0.29
976	4.88	-1.062	0.979	0.489	NaN	NaN	NaN	NaN	NaN	NaN	-0.866	0.66	0.681	-0.813	0.524	0.615	-0.834	0.434	0.629	-0.877	0.29	0.68	-0.916	0.102	0.611	-0.789	0.033	0.665	NaN	NaN	NaN	-0.967	0.878	0.296	-0.998	0.698	0.255	-0.999	0.542	0.298	-0.996	0.465	0.295	-1.028	0.29	0.236	-0.987	0.085	0.29
977	4.885	-1.061	0.979	0.49	NaN	NaN	NaN	NaN	NaN	NaN	-0.865	0.66	0.681	-0.813	0.524	0.615	-0.833	0.434	0.629	-0.874	0.289	0.681	-0.915	0.101	0.612	-0.789	0.033	0.665	NaN	NaN	NaN	-0.966	0.878	0.297	-0.997	0.698	0.256	-0.997	0.541	0.3	-0.996	0.465	0.296	-1.028	0.29	0.237	-0.99	0.089	0.288
978	4.89	-1.06	0.978	0.491	NaN	NaN	NaN	NaN	NaN	NaN	-0.864	0.66	0.681	-0.814	0.524	0.616	-0.833	0.433	0.629	-0.872	0.287	0.682	-0.915	0.101	0.613	-0.789	0.033	0.665	NaN	NaN	NaN	-0.966	0.878	0.297	-0.996	0.698	0.257	-0.997	0.542	0.3	-0.995	0.465	0.297	-1.028	0.291	0.237	-0.991	0.091	0.288
979	4.895	-1.059	0.978	0.492	NaN	NaN	NaN	NaN	NaN	NaN	-0.863	0.659	0.682	-0.814	0.524	0.616	-0.832	0.433	0.629	-0.869	0.286	0.682	-0.914	0.099	0.613	-0.789	0.032	0.665	NaN	NaN	NaN	-0.965	0.879	0.298	-0.996	0.699	0.257	-0.997	0.543	0.3	-0.995	0.466	0.297	-1.028	0.291	0.238	-0.992	0.091	0.288
980	4.9	-1.057	0.979	0.493	NaN	NaN	NaN	NaN	NaN	NaN	-0.863	0.659	0.683	-0.814	0.523	0.617	-0.831	0.432	0.63	-0.868	0.285	0.682	-0.914	0.099	0.613	-0.789	0.032	0.666	NaN	NaN	NaN	-0.964	0.879	0.299	-0.995	0.699	0.258	-0.997	0.543	0.301	-0.994	0.466	0.298	-1.028	0.291	0.238	-0.992	0.091	0.288
981	4.905	-1.056	0.979	0.495	NaN	NaN	NaN	NaN	NaN	NaN	-0.863	0.659	0.683	-0.814	0.523	0.617	-0.83	0.432	0.63	-0.867	0.284	0.682	-0.914	0.099	0.614	-0.789	0.032	0.666	NaN	NaN	NaN	-0.963	0.879	0.3	-0.995	0.699	0.259	-0.996	0.543	0.301	-0.993	0.466	0.298	-1.027	0.292	0.239	-0.991	0.091	0.288
982	4.91	-1.055	0.979	0.496	NaN	NaN	NaN	NaN	NaN	NaN	-0.863	0.659	0.684	-0.814	0.522	0.618	-0.829	0.431	0.63	-0.866	0.284	0.683	-0.914	0.099	0.613	-0.789	0.032	0.666	NaN	NaN	NaN	-0.962	0.879	0.301	-0.994	0.7	0.26	-0.995	0.543	0.302	-0.993	0.466	0.299	-1.027	0.292	0.239	-0.991	0.092	0.288
983	4.915	-1.053	0.979	0.497	NaN	NaN	NaN	NaN	NaN	NaN	-0.862	0.658	0.684	-0.814	0.522	0.619	-0.828	0.431	0.63	-0.866	0.284	0.683	-0.915	0.1	0.613	-0.789	0.032	0.666	NaN	NaN	NaN	-0.961	0.879	0.302	-0.994	0.7	0.261	-0.994	0.543	0.303	-0.992	0.466	0.299	-1.027	0.292	0.24	-0.991	0.092	0.288
984	4.92	-1.052	0.979	0.499	NaN	NaN	NaN	NaN	NaN	NaN	-0.861	0.657	0.685	-0.813	0.521	0.619	-0.827	0.431	0.631	-0.866	0.284	0.683	-0.915	0.101	0.612	-0.789	0.032	0.666	NaN	NaN	NaN	-0.96	0.88	0.303	-0.993	0.7	0.262	-0.993	0.543	0.304	-0.991	0.467	0.3	-1.027	0.292	0.241	-0.991	0.092	0.288
985	4.925	-1.051	0.98	0.5	NaN	NaN	NaN	NaN	NaN	NaN	-0.86	0.657	0.686	-0.813	0.52	0.62	-0.827	0.431	0.631	-0.866	0.284	0.683	-0.915	0.101	0.613	-0.789	0.031	0.666	NaN	NaN	NaN	-0.959	0.88	0.305	-0.993	0.7	0.263	-0.992	0.544	0.305	-0.991	0.467	0.3	-1.026	0.293	0.241	-0.991	0.091	0.288
986	4.93	-1.049	0.98	0.502	NaN	NaN	NaN	NaN	NaN	NaN	-0.86	0.657	0.686	-0.812	0.52	0.62	-0.827	0.431	0.632	-0.867	0.284	0.684	-0.915	0.1	0.613	-0.789	0.031	0.666	NaN	NaN	NaN	-0.959	0.88	0.306	-0.992	0.7	0.264	-0.992	0.544	0.306	-0.991	0.468	0.301	-1.025	0.293	0.242	-0.99	0.091	0.289
987	4.935	-1.048	0.98	0.503	NaN	NaN	NaN	NaN	NaN	NaN	-0.859	0.657	0.687	-0.812	0.52	0.62	-0.827	0.431	0.633	-0.868	0.284	0.684	-0.914	0.099	0.613	-0.789	0.031	0.666	NaN	NaN	NaN	-0.958	0.88	0.307	-0.992	0.7	0.265	-0.991	0.544	0.306	-0.989	0.468	0.302	-1.025	0.293	0.242	-0.99	0.091	0.289
988	4.94	-1.047	0.98	0.505	NaN	NaN	NaN	NaN	NaN	NaN	-0.858	0.658	0.688	-0.812	0.52	0.621	-0.828	0.43	0.633	-0.869	0.284	0.684	-0.914	0.099	0.613	-0.789	0.031	0.666	NaN	NaN	NaN	-0.957	0.88	0.308	-0.991	0.701	0.266	-0.99	0.544	0.307	-0.989	0.468	0.302	-1.024	0.293	0.243	-0.99	0.091	0.289
989	4.945	-1.046	0.98	0.506	NaN	NaN	NaN	NaN	NaN	NaN	-0.857	0.657	0.689	-0.812	0.519	0.621	-0.83	0.43	0.634	-0.869	0.284	0.685	-0.914	0.099	0.614	-0.789	0.031	0.666	NaN	NaN	NaN	-0.956	0.88	0.309	-0.991	0.701	0.267	-0.989	0.544	0.308	-0.987	0.468	0.304	-1.024	0.294	0.243	-0.99	0.091	0.289
990	4.95	-1.044	0.981	0.507	NaN	NaN	NaN	NaN	NaN	NaN	-0.856	0.657	0.689	-0.811	0.519	0.622	-0.831	0.43	0.634	-0.87	0.284	0.685	-0.914	0.099	0.614	-0.789	0.031	0.666	NaN	NaN	NaN	-0.956	0.881	0.31	-0.99	0.701	0.267	-0.988	0.544	0.308	-0.986	0.468	0.304	-1.023	0.294	0.243	-0.989	0.091	0.29
991	4.955	-1.043	0.981	0.508	NaN	NaN	NaN	NaN	NaN	NaN	-0.855	0.657	0.69	-0.81	0.519	0.622	-0.831	0.43	0.635	-0.871	0.284	0.685	-0.914	0.099	0.613	-0.789	0.031	0.666	NaN	NaN	NaN	-0.955	0.881	0.311	-0.989	0.701	0.268	-0.987	0.544	0.309	-0.986	0.469	0.304	-1.022	0.295	0.244	-0.989	0.091	0.29
992	4.96	-1.042	0.981	0.509	NaN	NaN	NaN	NaN	NaN	NaN	-0.854	0.657	0.69	-0.81	0.519	0.622	-0.831	0.43	0.635	-0.872	0.284	0.685	-0.914	0.099	0.613	-0.789	0.031	0.666	NaN	NaN	NaN	-0.953	0.88	0.312	-0.988	0.701	0.269	-0.986	0.545	0.31	-0.984	0.469	0.305	-1.022	0.295	0.244	-0.989	0.091	0.29
993	4.965	-1.041	0.981	0.51	NaN	NaN	NaN	NaN	NaN	NaN	-0.853	0.658	0.691	-0.81	0.519	0.622	-0.831	0.43	0.635	-0.873	0.284	0.685	-0.914	0.099	0.613	-0.789	0.031	0.666	NaN	NaN	NaN	-0.951	0.879	0.313	-0.988	0.701	0.27	-0.985	0.545	0.31	-0.983	0.469	0.305	-1.021	0.296	0.245	-0.988	0.09	0.291
994	4.97	-1.04	0.981	0.511	NaN	NaN	NaN	NaN	NaN	NaN	-0.853	0.658	0.692	-0.81	0.519	0.623	-0.831	0.429	0.635	-0.873	0.284	0.685	-0.914	0.099	0.613	-0.789	0.031	0.666	NaN	NaN	NaN	-0.951	0.88	0.314	-0.987	0.702	0.271	-0.985	0.546	0.311	-0.983	0.469	0.306	-1.021	0.296	0.245	-0.988	0.09	0.291
995	4.975	-1.04	0.982	0.512	NaN	NaN	NaN	NaN	NaN	NaN	-0.851	0.658	0.693	-0.81	0.519	0.624	-0.831	0.429	0.635	-0.873	0.284	0.685	-0.914	0.099	0.613	-0.789	0.031	0.666	NaN	NaN	NaN	-0.95	0.879	0.315	-0.986	0.702	0.272	-0.983	0.546	0.312	-0.982	0.47	0.306	-1.02	0.296	0.246	-0.987	0.09	0.292
996	4.98	-1.039	0.982	0.513	NaN	NaN	NaN	NaN	NaN	NaN	-0.85	0.658	0.693	-0.81	0.52	0.624	-0.83	0.43	0.636	-0.873	0.284	0.685	-0.914	0.099	0.613	-0.789	0.031	0.666	NaN	NaN	NaN	-0.949	0.879	0.316	-0.985	0.702	0.273	-0.982	0.546	0.313	-0.982	0.47	0.306	-1.02	0.297	0.246	-0.985	0.088	0.294
997	4.985	-1.038	0.982	0.514	NaN	NaN	NaN	NaN	NaN	NaN	-0.849	0.658	0.693	-0.809	0.52	0.625	-0.829	0.43	0.636	-0.872	0.284	0.685	-0.914	0.099	0.614	-0.789	0.031	0.666	NaN	NaN	NaN	-0.948	0.88	0.317	-0.984	0.702	0.274	-0.981	0.546	0.313	-0.981	0.47	0.307	-1.019	0.297	0.247	-0.984	0.088	0.294
998	4.99	-1.037	0.982	0.515	NaN	NaN	NaN	NaN	NaN	NaN	-0.847	0.658	0.694	-0.809	0.52	0.625	-0.829	0.43	0.636	-0.871	0.284	0.686	-0.914	0.099	0.614	-0.789	0.031	0.666	NaN	NaN	NaN	-0.947	0.88	0.318	-0.983	0.702	0.275	-0.98	0.546	0.314	-0.979	0.47	0.308	-1.018	0.297	0.247	-0.985	0.089	0.294
999	4.995	-1.036	0.982	0.516	NaN	NaN	NaN	NaN	NaN	NaN	-0.846	0.658	0.694	-0.808	0.521	0.625	-0.828	0.43	0.636	-0.87	0.284	0.686	-0.914	0.099	0.614	-0.789	0.031	0.666	NaN	NaN	NaN	-0.946	0.879	0.319	-0.982	0.702	0.276	-0.979	0.546	0.314	-0.979	0.471	0.309	-1.017	0.297	0.248	-0.987	0.092	0.293
1000	5	-1.035	0.982	0.517	NaN	NaN	NaN	NaN	NaN	NaN	-0.844	0.657	0.695	-0.807	0.521	0.625	-0.827	0.43	0.636	-0.869	0.284	0.686	-0.914	0.099	0.614	-0.789	0.031	0.666	NaN	NaN	NaN	-0.945	0.879	0.32	-0.981	0.702	0.276	-0.978	0.546	0.315	-0.979	0.471	0.309	-1.017	0.297	0.248	-0.988	0.093	0.292
1001	5.005	-1.034	0.982	0.518	NaN	NaN	NaN	NaN	NaN	NaN	-0.843	0.657	0.695	-0.806	0.52	0.625	-0.827	0.43	0.637	-0.868	0.283	0.686	-0.914	0.099	0.614	-0.789	0.031	0.666	NaN	NaN	NaN	-0.945	0.88	0.321	-0.98	0.702	0.278	-0.978	0.546	0.316	-0.978	0.472	0.31	-1.017	0.298	0.248	-0.988	0.094	0.292
1002	5.01	-1.033	0.982	0.519	NaN	NaN	NaN	NaN	NaN	NaN	-0.843	0.657	0.696	-0.804	0.52	0.625	-0.826	0.43	0.637	-0.867	0.282	0.686	-0.914	0.099	0.614	-0.789	0.031	0.666	NaN	NaN	NaN	-0.944	0.88	0.322	-0.979	0.702	0.278	-0.977	0.547	0.317	-0.978	0.472	0.31	-1.017	0.298	0.249	-0.988	0.094	0.293
1003	5.015	-1.032	0.983	0.52	NaN	NaN	NaN	NaN	NaN	NaN	-0.841	0.657	0.696	-0.803	0.519	0.625	-0.826	0.43	0.637	-0.866	0.282	0.687	-0.914	0.099	0.614	-0.789	0.031	0.666	NaN	NaN	NaN	-0.944	0.88	0.323	-0.979	0.702	0.279	-0.976	0.547	0.317	-0.977	0.472	0.311	-1.016	0.298	0.249	-0.988	0.094	0.293
1004	5.02	-1.031	0.983	0.521	NaN	NaN	NaN	NaN	NaN	NaN	-0.841	0.657	0.697	-0.803	0.519	0.625	-0.825	0.43	0.637	-0.865	0.282	0.687	-0.914	0.099	0.614	-0.789	0.031	0.666	NaN	NaN	NaN	-0.942	0.88	0.324	-0.978	0.703	0.28	-0.975	0.547	0.318	-0.976	0.472	0.311	-1.015	0.299	0.249	-0.988	0.094	0.293
1005	5.025	-1.03	0.982	0.522	NaN	NaN	NaN	NaN	NaN	NaN	-0.84	0.657	0.698	-0.803	0.519	0.626	-0.825	0.43	0.637	-0.865	0.282	0.687	-0.914	0.099	0.614	-0.789	0.031	0.666	NaN	NaN	NaN	-0.941	0.88	0.325	-0.977	0.703	0.281	-0.974	0.547	0.318	-0.975	0.472	0.311	-1.015	0.299	0.25	-0.988	0.094	0.293
1006	5.03	-1.029	0.982	0.523	NaN	NaN	NaN	NaN	NaN	NaN	-0.839	0.657	0.698	-0.803	0.519	0.626	-0.824	0.43	0.637	-0.865	0.282	0.687	-0.914	0.099	0.614	-0.789	0.031	0.666	NaN	NaN	NaN	-0.94	0.88	0.326	-0.976	0.703	0.282	-0.974	0.548	0.319	-0.974	0.472	0.312	-1.015	0.299	0.25	-0.987	0.094	0.293
1007	5.035	-1.028	0.982	0.525	NaN	NaN	NaN	NaN	NaN	NaN	-0.839	0.657	0.699	-0.803	0.519	0.626	-0.824	0.43	0.638	-0.865	0.282	0.687	-0.914	0.099	0.614	-0.789	0.031	0.666	NaN	NaN	NaN	-0.94	0.88	0.327	-0.975	0.703	0.282	-0.973	0.548	0.32	-0.973	0.472	0.313	-1.014	0.3	0.25	-0.987	0.094	0.293
1008	5.04	-1.028	0.982	0.526	NaN	NaN	NaN	NaN	NaN	NaN	-0.838	0.657	0.699	-0.803	0.519	0.627	-0.824	0.429	0.638	-0.865	0.282	0.687	-0.914	0.099	0.614	-0.789	0.031	0.666	NaN	NaN	NaN	-0.939	0.88	0.328	-0.974	0.703	0.283	-0.972	0.548	0.32	-0.972	0.472	0.314	-1.014	0.3	0.251	-0.987	0.094	0.293
1009	5.045	-1.027	0.982	0.527	NaN	NaN	NaN	NaN	NaN	NaN	-0.837	0.657	0.7	-0.802	0.518	0.627	-0.824	0.429	0.639	-0.865	0.282	0.687	-0.914	0.099	0.614	-0.789	0.031	0.666	NaN	NaN	NaN	-0.938	0.88	0.33	-0.973	0.704	0.284	-0.971	0.547	0.321	-0.97	0.471	0.315	-1.013	0.3	0.251	-0.987	0.094	0.293
1010	5.05	-1.026	0.982	0.528	NaN	NaN	NaN	NaN	NaN	NaN	-0.836	0.656	0.7	-0.801	0.518	0.628	-0.824	0.429	0.639	-0.866	0.281	0.687	-0.914	0.099	0.614	-0.789	0.031	0.666	NaN	NaN	NaN	-0.937	0.88	0.33	-0.973	0.704	0.285	-0.97	0.547	0.322	-0.969	0.472	0.315	-1.012	0.301	0.251	-0.986	0.094	0.293
1011	5.055	-1.025	0.982	0.529	NaN	NaN	NaN	NaN	NaN	NaN	-0.836	0.657	0.701	-0.801	0.518	0.628	-0.824	0.429	0.64	-0.866	0.281	0.688	-0.914	0.099	0.614	-0.789	0.031	0.666	NaN	NaN	NaN	-0.937	0.88	0.331	-0.972	0.704	0.286	-0.969	0.547	0.322	-0.969	0.472	0.315	-1.012	0.301	0.252	-0.986	0.095	0.293
1012	5.06	-1.024	0.982	0.53	NaN	NaN	NaN	NaN	NaN	NaN	-0.836	0.657	0.702	-0.8	0.518	0.629	-0.823	0.428	0.64	-0.866	0.281	0.688	-0.914	0.099	0.614	-0.789	0.031	0.666	NaN	NaN	NaN	-0.936	0.88	0.332	-0.972	0.704	0.287	-0.969	0.548	0.323	-0.969	0.472	0.316	-1.011	0.301	0.252	-0.986	0.095	0.294
1013	5.065	-1.023	0.982	0.531	NaN	NaN	NaN	NaN	NaN	NaN	-0.835	0.656	0.703	-0.8	0.518	0.629	-0.823	0.428	0.64	-0.866	0.281	0.688	-0.914	0.099	0.614	-0.789	0.031	0.666	NaN	NaN	NaN	-0.935	0.88	0.333	-0.971	0.705	0.288	-0.968	0.548	0.323	-0.968	0.472	0.316	-1.011	0.301	0.253	-0.985	0.095	0.294
1014	5.07	-1.023	0.982	0.532	NaN	NaN	NaN	NaN	NaN	NaN	-0.834	0.656	0.703	-0.799	0.518	0.63	-0.823	0.428	0.641	-0.866	0.281	0.689	-0.914	0.099	0.614	-0.789	0.031	0.666	NaN	NaN	NaN	-0.934	0.88	0.334	-0.97	0.705	0.288	-0.967	0.549	0.324	-0.967	0.472	0.316	-1.01	0.301	0.253	-0.985	0.095	0.294
1015	5.075	-1.022	0.982	0.532	NaN	NaN	NaN	NaN	NaN	NaN	-0.833	0.655	0.704	-0.799	0.518	0.63	-0.822	0.428	0.641	-0.866	0.281	0.689	-0.914	0.099	0.614	-0.789	0.031	0.666	NaN	NaN	NaN	-0.934	0.88	0.335	-0.969	0.705	0.289	-0.966	0.549	0.325	-0.966	0.472	0.317	-1.009	0.302	0.253	-0.985	0.095	0.294
1016	5.08	-1.021	0.982	0.533	NaN	NaN	NaN	NaN	NaN	NaN	-0.833	0.655	0.705	-0.799	0.518	0.631	-0.821	0.428	0.641	-0.865	0.281	0.689	-0.913	0.099	0.614	-0.789	0.031	0.666	NaN	NaN	NaN	-0.933	0.88	0.336	-0.969	0.705	0.29	-0.965	0.549	0.326	-0.965	0.473	0.317	-1.009	0.302	0.254	-0.985	0.095	0.294
1017	5.085	-1.02	0.981	0.534	NaN	NaN	NaN	NaN	NaN	NaN	-0.832	0.655	0.706	-0.799	0.518	0.631	-0.821	0.428	0.642	-0.864	0.281	0.689	-0.913	0.099	0.614	-0.789	0.031	0.666	NaN	NaN	NaN	-0.932	0.88	0.337	-0.968	0.705	0.29	-0.964	0.549	0.326	-0.965	0.473	0.318	-1.008	0.302	0.254	-0.985	0.096	0.294
1018	5.09	-1.02	0.982	0.535	NaN	NaN	NaN	NaN	NaN	NaN	-0.832	0.655	0.706	-0.798	0.518	0.632	-0.821	0.428	0.642	-0.864	0.28	0.689	-0.913	0.099	0.614	-0.789	0.031	0.666	NaN	NaN	NaN	-0.931	0.88	0.338	-0.967	0.705	0.291	-0.963	0.549	0.327	-0.964	0.473	0.318	-1.008	0.303	0.254	-0.985	0.096	0.294
1019	5.095	-1.019	0.982	0.536	NaN	NaN	NaN	NaN	NaN	NaN	-0.832	0.655	0.707	-0.798	0.517	0.632	-0.82	0.428	0.643	-0.863	0.279	0.69	-0.913	0.099	0.614	-0.789	0.031	0.666	NaN	NaN	NaN	-0.93	0.88	0.339	-0.967	0.706	0.292	-0.962	0.549	0.327	-0.963	0.474	0.318	-1.008	0.303	0.254	-0.985	0.096	0.294
1020	5.1	-1.018	0.982	0.537	NaN	NaN	NaN	NaN	NaN	NaN	-0.832	0.655	0.707	-0.797	0.517	0.633	-0.82	0.428	0.643	-0.862	0.279	0.69	-0.913	0.099	0.614	-0.789	0.031	0.666	NaN	NaN	NaN	-0.929	0.881	0.34	-0.967	0.706	0.293	-0.962	0.549	0.327	-0.962	0.474	0.318	-1.007	0.303	0.254	-0.985	0.097	0.294
1021	5.105	-1.017	0.981	0.538	NaN	NaN	NaN	NaN	NaN	NaN	-0.831	0.654	0.708	-0.797	0.517	0.633	-0.82	0.428	0.643	-0.862	0.279	0.69	-0.913	0.099	0.614	-0.789	0.031	0.666	NaN	NaN	NaN	-0.928	0.881	0.34	-0.966	0.706	0.294	-0.961	0.549	0.328	-0.961	0.474	0.319	-1.007	0.304	0.255	-0.985	0.097	0.294
1022	5.11	-1.017	0.981	0.539	NaN	NaN	NaN	NaN	NaN	NaN	-0.831	0.654	0.709	-0.796	0.516	0.634	-0.82	0.428	0.643	-0.861	0.279	0.69	-0.913	0.099	0.614	-0.789	0.031	0.666	NaN	NaN	NaN	-0.927	0.88	0.341	-0.965	0.706	0.294	-0.96	0.549	0.328	-0.961	0.475	0.319	-1.006	0.304	0.255	-0.985	0.097	0.294
1023	5.115	-1.016	0.981	0.539	NaN	NaN	NaN	NaN	NaN	NaN	-0.831	0.654	0.709	-0.796	0.516	0.634	-0.819	0.428	0.644	-0.861	0.279	0.69	-0.913	0.099	0.614	-0.789	0.031	0.666	NaN	NaN	NaN	-0.926	0.88	0.342	-0.964	0.706	0.294	-0.959	0.549	0.329	-0.96	0.475	0.32	-1.006	0.304	0.255	-0.985	0.098	0.295
1024	5.12	-1.015	0.981	0.541	NaN	NaN	NaN	NaN	NaN	NaN	-0.831	0.654	0.71	-0.796	0.516	0.634	-0.819	0.428	0.644	-0.861	0.279	0.69	-0.913	0.099	0.614	-0.789	0.031	0.666	NaN	NaN	NaN	-0.925	0.881	0.343	-0.963	0.707	0.295	-0.958	0.549	0.329	-0.959	0.475	0.321	-1.005	0.304	0.255	-0.985	0.098	0.295
1025	5.125	-1.015	0.981	0.542	NaN	NaN	NaN	NaN	NaN	NaN	-0.831	0.653	0.71	-0.796	0.516	0.634	-0.819	0.428	0.645	-0.86	0.279	0.69	-0.913	0.099	0.614	-0.789	0.031	0.666	NaN	NaN	NaN	-0.925	0.881	0.344	-0.962	0.707	0.296	-0.957	0.55	0.33	-0.958	0.475	0.321	-1.005	0.305	0.256	-0.984	0.098	0.295
1026	5.13	-1.014	0.981	0.542	NaN	NaN	NaN	NaN	NaN	NaN	-0.831	0.653	0.71	-0.796	0.516	0.634	-0.819	0.428	0.645	-0.86	0.279	0.69	-0.913	0.099	0.614	-0.789	0.031	0.666	NaN	NaN	NaN	-0.925	0.882	0.345	-0.961	0.707	0.296	-0.956	0.55	0.33	-0.957	0.475	0.321	-1.004	0.305	0.256	-0.984	0.099	0.295
1027	5.135	-1.013	0.981	0.543	NaN	NaN	NaN	NaN	NaN	NaN	-0.83	0.653	0.711	-0.796	0.516	0.634	-0.819	0.427	0.646	-0.86	0.278	0.691	-0.913	0.099	0.614	-0.789	0.031	0.666	NaN	NaN	NaN	-0.924	0.882	0.346	-0.96	0.707	0.297	-0.956	0.55	0.331	-0.956	0.476	0.322	-1.003	0.305	0.256	-0.984	0.099	0.295
1028	5.14	-1.012	0.981	0.544	NaN	NaN	NaN	NaN	NaN	NaN	-0.83	0.652	0.711	-0.796	0.516	0.635	-0.819	0.427	0.646	-0.86	0.278	0.691	-0.913	0.099	0.614	-0.789	0.031	0.666	NaN	NaN	NaN	-0.923	0.881	0.346	-0.96	0.708	0.298	-0.955	0.551	0.331	-0.955	0.476	0.322	-1.002	0.306	0.256	-0.984	0.099	0.295
1029	5.145	-1.012	0.982	0.545	NaN	NaN	NaN	NaN	NaN	NaN	-0.829	0.652	0.712	-0.795	0.515	0.635	-0.819	0.427	0.646	-0.859	0.278	0.691	-0.913	0.099	0.614	-0.789	0.031	0.666	NaN	NaN	NaN	-0.922	0.881	0.347	-0.959	0.708	0.299	-0.953	0.551	0.331	-0.953	0.476	0.322	-1.001	0.306	0.256	-0.983	0.1	0.295
1030	5.15	-1.011	0.982	0.546	NaN	NaN	NaN	NaN	NaN	NaN	-0.829	0.652	0.713	-0.795	0.515	0.635	-0.819	0.427	0.646	-0.859	0.278	0.691	-0.913	0.099	0.614	-0.789	0.031	0.666	NaN	NaN	NaN	-0.921	0.882	0.348	-0.958	0.709	0.299	-0.952	0.551	0.332	-0.952	0.476	0.322	-1	0.306	0.256	-0.983	0.1	0.295
1031	5.155	-1.011	0.982	0.547	NaN	NaN	NaN	NaN	NaN	NaN	-0.829	0.652	0.713	-0.794	0.515	0.635	-0.818	0.427	0.646	-0.859	0.278	0.691	-0.913	0.099	0.614	-0.789	0.031	0.666	NaN	NaN	NaN	-0.921	0.882	0.349	-0.958	0.709	0.3	-0.951	0.551	0.332	-0.95	0.476	0.322	-0.999	0.307	0.257	-0.983	0.101	0.295
1032	5.16	-1.01	0.982	0.548	NaN	NaN	NaN	NaN	NaN	NaN	-0.828	0.652	0.714	-0.794	0.515	0.636	-0.818	0.426	0.647	-0.859	0.277	0.691	-0.913	0.099	0.614	-0.789	0.031	0.666	NaN	NaN	NaN	-0.921	0.883	0.349	-0.957	0.71	0.3	-0.949	0.552	0.332	-0.948	0.476	0.321	-0.998	0.308	0.257	-0.982	0.101	0.295
1033	5.165	-1.01	0.982	0.549	NaN	NaN	NaN	NaN	NaN	NaN	-0.827	0.652	0.714	-0.794	0.515	0.637	-0.819	0.426	0.647	-0.859	0.277	0.691	-0.913	0.099	0.614	-0.789	0.031	0.666	NaN	NaN	NaN	-0.92	0.883	0.35	-0.955	0.71	0.3	-0.948	0.552	0.332	-0.946	0.477	0.321	-0.997	0.309	0.257	-0.982	0.101	0.294
1034	5.17	-1.009	0.983	0.55	NaN	NaN	NaN	NaN	NaN	NaN	-0.826	0.652	0.715	-0.794	0.515	0.638	-0.818	0.426	0.647	-0.859	0.277	0.692	-0.913	0.099	0.615	-0.789	0.031	0.666	NaN	NaN	NaN	-0.919	0.884	0.351	-0.954	0.711	0.301	-0.946	0.552	0.332	-0.944	0.477	0.321	-0.996	0.309	0.257	-0.982	0.102	0.294
1035	5.175	-1.009	0.983	0.551	NaN	NaN	NaN	NaN	NaN	NaN	-0.826	0.652	0.715	-0.795	0.515	0.638	-0.818	0.426	0.648	-0.859	0.277	0.692	-0.913	0.099	0.615	-0.789	0.031	0.666	NaN	NaN	NaN	-0.919	0.884	0.351	-0.953	0.711	0.301	-0.944	0.553	0.332	-0.942	0.478	0.321	-0.995	0.31	0.257	-0.981	0.102	0.295
1036	5.18	-1.008	0.983	0.552	NaN	NaN	NaN	NaN	NaN	NaN	-0.825	0.652	0.716	-0.795	0.516	0.639	-0.818	0.426	0.648	-0.859	0.277	0.692	-0.913	0.099	0.615	-0.789	0.031	0.666	NaN	NaN	NaN	-0.918	0.884	0.352	-0.952	0.712	0.301	-0.943	0.553	0.332	-0.94	0.478	0.321	-0.994	0.312	0.257	-0.98	0.103	0.295
1037	5.185	-1.008	0.983	0.553	NaN	NaN	NaN	NaN	NaN	NaN	-0.824	0.652	0.716	-0.795	0.516	0.639	-0.818	0.426	0.648	-0.859	0.276	0.693	-0.913	0.099	0.615	-0.789	0.031	0.666	NaN	NaN	NaN	-0.918	0.885	0.353	-0.951	0.712	0.302	-0.94	0.553	0.332	-0.937	0.479	0.32	-0.992	0.312	0.257	-0.98	0.104	0.295
1038	5.19	-1.008	0.984	0.554	NaN	NaN	NaN	NaN	NaN	NaN	-0.824	0.653	0.717	-0.795	0.516	0.64	-0.818	0.426	0.649	-0.859	0.277	0.693	-0.913	0.099	0.615	-0.789	0.031	0.666	NaN	NaN	NaN	-0.918	0.886	0.353	-0.95	0.712	0.302	-0.938	0.554	0.332	-0.935	0.479	0.32	-0.99	0.312	0.256	-0.98	0.105	0.295
1039	5.195	-1.007	0.984	0.554	NaN	NaN	NaN	NaN	NaN	NaN	-0.824	0.653	0.718	-0.795	0.516	0.64	-0.819	0.426	0.649	-0.859	0.277	0.694	-0.913	0.099	0.615	-0.789	0.031	0.666	NaN	NaN	NaN	-0.918	0.886	0.354	-0.949	0.713	0.302	-0.936	0.554	0.331	-0.932	0.48	0.319	-0.988	0.313	0.256	-0.979	0.106	0.295
1040	5.2	-1.007	0.984	0.555	NaN	NaN	NaN	NaN	NaN	NaN	-0.824	0.653	0.718	-0.796	0.516	0.641	-0.819	0.426	0.65	-0.859	0.277	0.694	-0.913	0.099	0.615	-0.789	0.031	0.666	NaN	NaN	NaN	-0.917	0.887	0.355	-0.947	0.714	0.303	-0.933	0.555	0.331	-0.93	0.481	0.319	-0.986	0.314	0.256	-0.979	0.107	0.295
1041	5.205	-1.006	0.985	0.556	NaN	NaN	NaN	NaN	NaN	NaN	-0.823	0.653	0.719	-0.796	0.516	0.641	-0.819	0.426	0.65	-0.86	0.277	0.694	-0.913	0.099	0.615	-0.789	0.031	0.666	NaN	NaN	NaN	-0.917	0.887	0.355	-0.946	0.714	0.303	-0.93	0.555	0.331	-0.927	0.482	0.319	-0.984	0.314	0.255	-0.978	0.108	0.294
1042	5.21	-1.006	0.985	0.557	NaN	NaN	NaN	NaN	NaN	NaN	-0.823	0.653	0.719	-0.796	0.516	0.641	-0.82	0.427	0.651	-0.86	0.277	0.694	-0.913	0.099	0.615	-0.789	0.031	0.666	NaN	NaN	NaN	-0.916	0.887	0.356	-0.944	0.714	0.304	-0.927	0.556	0.33	-0.924	0.482	0.318	-0.982	0.315	0.255	-0.977	0.109	0.294
1043	5.215	-1.006	0.985	0.558	NaN	NaN	NaN	NaN	NaN	NaN	-0.823	0.653	0.719	-0.796	0.516	0.641	-0.82	0.427	0.651	-0.86	0.277	0.695	-0.914	0.099	0.616	-0.789	0.031	0.666	NaN	NaN	NaN	-0.916	0.888	0.357	-0.942	0.714	0.304	-0.924	0.557	0.329	-0.92	0.483	0.317	-0.979	0.316	0.255	-0.976	0.11	0.294
1044	5.22	-1.005	0.986	0.56	NaN	NaN	NaN	NaN	NaN	NaN	-0.824	0.654	0.72	-0.796	0.516	0.642	-0.821	0.427	0.652	-0.861	0.276	0.695	-0.914	0.099	0.616	-0.789	0.031	0.666	NaN	NaN	NaN	-0.916	0.889	0.357	-0.94	0.715	0.304	-0.92	0.557	0.328	-0.916	0.483	0.316	-0.977	0.317	0.254	-0.975	0.111	0.294
1045	5.225	-1.005	0.986	0.56	NaN	NaN	NaN	NaN	NaN	NaN	-0.824	0.654	0.721	-0.796	0.516	0.642	-0.822	0.427	0.652	-0.861	0.276	0.695	-0.914	0.099	0.616	-0.789	0.031	0.666	NaN	NaN	NaN	-0.917	0.89	0.358	-0.938	0.716	0.304	-0.917	0.558	0.328	-0.912	0.484	0.315	-0.974	0.318	0.253	-0.974	0.112	0.293
1046	5.23	-1.005	0.986	0.562	NaN	NaN	NaN	NaN	NaN	NaN	-0.824	0.653	0.721	-0.797	0.516	0.642	-0.823	0.427	0.652	-0.861	0.276	0.695	-0.914	0.099	0.616	-0.789	0.031	0.666	NaN	NaN	NaN	-0.916	0.89	0.358	-0.936	0.716	0.304	-0.914	0.559	0.327	-0.908	0.485	0.315	-0.971	0.32	0.252	-0.973	0.113	0.293
1047	5.235	-1.004	0.987	0.563	NaN	NaN	NaN	NaN	NaN	NaN	-0.824	0.653	0.721	-0.798	0.516	0.643	-0.823	0.427	0.653	-0.862	0.276	0.696	-0.914	0.099	0.616	-0.789	0.031	0.666	NaN	NaN	NaN	-0.916	0.89	0.359	-0.934	0.717	0.303	-0.91	0.56	0.326	-0.905	0.486	0.314	-0.968	0.321	0.252	-0.972	0.115	0.293
1048	5.24	-1.004	0.987	0.564	NaN	NaN	NaN	NaN	NaN	NaN	-0.825	0.653	0.722	-0.799	0.517	0.644	-0.823	0.427	0.653	-0.862	0.276	0.696	-0.914	0.099	0.616	-0.789	0.031	0.666	NaN	NaN	NaN	-0.916	0.891	0.36	-0.932	0.718	0.303	-0.906	0.561	0.325	-0.901	0.487	0.312	-0.965	0.322	0.251	-0.97	0.116	0.293
1049	5.245	-1.004	0.987	0.565	NaN	NaN	NaN	NaN	NaN	NaN	-0.825	0.654	0.723	-0.799	0.517	0.644	-0.824	0.427	0.653	-0.862	0.276	0.696	-0.914	0.099	0.616	-0.789	0.031	0.666	NaN	NaN	NaN	-0.917	0.892	0.36	-0.929	0.718	0.303	-0.902	0.562	0.324	-0.897	0.488	0.311	-0.962	0.323	0.25	-0.969	0.117	0.293
1050	5.25	-1.004	0.988	0.566	NaN	NaN	NaN	NaN	NaN	NaN	-0.826	0.654	0.723	-0.8	0.517	0.645	-0.824	0.427	0.654	-0.863	0.276	0.697	-0.914	0.099	0.616	-0.789	0.031	0.666	NaN	NaN	NaN	-0.917	0.892	0.361	-0.927	0.719	0.302	-0.898	0.563	0.323	-0.893	0.489	0.31	-0.959	0.324	0.25	-0.967	0.119	0.292
1051	5.255	-1.004	0.988	0.566	NaN	NaN	NaN	NaN	NaN	NaN	-0.826	0.654	0.724	-0.8	0.517	0.645	-0.824	0.427	0.654	-0.863	0.276	0.697	-0.914	0.099	0.616	-0.789	0.031	0.666	NaN	NaN	NaN	-0.917	0.893	0.362	-0.924	0.72	0.302	-0.894	0.564	0.322	-0.89	0.49	0.309	-0.955	0.326	0.249	-0.966	0.121	0.292
1052	5.26	-1.003	0.988	0.567	NaN	NaN	NaN	NaN	NaN	NaN	-0.826	0.654	0.724	-0.801	0.517	0.646	-0.825	0.427	0.655	-0.864	0.276	0.697	-0.914	0.099	0.616	-0.789	0.031	0.666	NaN	NaN	NaN	-0.917	0.893	0.362	-0.921	0.72	0.302	-0.891	0.565	0.321	-0.886	0.492	0.308	-0.952	0.327	0.248	-0.965	0.123	0.292
1053	5.265	-1.004	0.988	0.568	NaN	NaN	NaN	NaN	NaN	NaN	-0.827	0.654	0.725	-0.801	0.517	0.647	-0.825	0.427	0.655	-0.864	0.276	0.697	-0.914	0.099	0.616	-0.789	0.031	0.666	NaN	NaN	NaN	-0.917	0.894	0.363	-0.918	0.721	0.302	-0.887	0.566	0.32	-0.882	0.493	0.306	-0.949	0.329	0.247	-0.963	0.125	0.291
1054	5.27	-1.003	0.988	0.569	NaN	NaN	NaN	NaN	NaN	NaN	-0.827	0.654	0.726	-0.802	0.517	0.647	-0.826	0.427	0.656	-0.865	0.276	0.698	-0.914	0.099	0.616	-0.789	0.031	0.666	NaN	NaN	NaN	-0.917	0.894	0.363	-0.915	0.722	0.301	-0.883	0.568	0.318	-0.878	0.494	0.305	-0.946	0.33	0.246	-0.961	0.126	0.291
1055	5.275	-1.003	0.989	0.57	NaN	NaN	NaN	NaN	NaN	NaN	-0.827	0.654	0.727	-0.802	0.517	0.648	-0.827	0.427	0.657	-0.865	0.276	0.698	-0.914	0.099	0.616	-0.789	0.031	0.666	NaN	NaN	NaN	-0.917	0.895	0.363	-0.912	0.723	0.301	-0.88	0.569	0.317	-0.874	0.495	0.304	-0.942	0.331	0.245	-0.96	0.128	0.29
1056	5.28	-1.003	0.989	0.57	NaN	NaN	NaN	NaN	NaN	NaN	-0.827	0.654	0.727	-0.802	0.517	0.648	-0.827	0.427	0.657	-0.866	0.276	0.698	-0.914	0.099	0.616	-0.789	0.031	0.666	NaN	NaN	NaN	-0.916	0.896	0.364	-0.91	0.724	0.301	-0.877	0.57	0.316	-0.87	0.496	0.303	-0.939	0.333	0.244	-0.958	0.13	0.289
1057	5.285	-1.003	0.989	0.571	NaN	NaN	NaN	NaN	NaN	NaN	-0.827	0.654	0.728	-0.802	0.517	0.649	-0.828	0.427	0.658	-0.866	0.276	0.699	-0.914	0.099	0.616	-0.789	0.031	0.666	NaN	NaN	NaN	-0.916	0.896	0.364	-0.907	0.725	0.3	-0.873	0.572	0.315	-0.867	0.498	0.302	-0.936	0.334	0.243	-0.956	0.132	0.289
1058	5.29	-1.003	0.989	0.571	NaN	NaN	NaN	NaN	NaN	NaN	-0.828	0.654	0.728	-0.803	0.517	0.649	-0.828	0.427	0.658	-0.867	0.276	0.699	-0.914	0.099	0.616	-0.789	0.031	0.666	NaN	NaN	NaN	-0.915	0.896	0.365	-0.905	0.726	0.3	-0.87	0.573	0.314	-0.863	0.499	0.301	-0.933	0.335	0.242	-0.954	0.133	0.289
1059	5.295	-1.002	0.989	0.572	NaN	NaN	NaN	NaN	NaN	NaN	-0.828	0.655	0.729	-0.804	0.517	0.65	-0.829	0.427	0.658	-0.867	0.276	0.7	-0.914	0.099	0.616	-0.789	0.031	0.666	NaN	NaN	NaN	-0.914	0.896	0.365	-0.902	0.727	0.299	-0.867	0.574	0.313	-0.86	0.5	0.3	-0.93	0.337	0.241	-0.952	0.135	0.288
1060	5.3	-1.002	0.989	0.572	NaN	NaN	NaN	NaN	NaN	NaN	-0.829	0.655	0.73	-0.805	0.517	0.651	-0.829	0.427	0.659	-0.867	0.275	0.7	-0.914	0.099	0.616	-0.789	0.031	0.666	NaN	NaN	NaN	-0.913	0.897	0.365	-0.9	0.728	0.299	-0.863	0.575	0.312	-0.857	0.501	0.299	-0.928	0.338	0.241	-0.951	0.136	0.288
1061	5.305	-1.002	0.989	0.572	NaN	NaN	NaN	NaN	NaN	NaN	-0.829	0.655	0.73	-0.806	0.517	0.653	-0.83	0.427	0.659	-0.868	0.275	0.7	-0.914	0.099	0.616	-0.789	0.031	0.666	NaN	NaN	NaN	-0.912	0.897	0.366	-0.898	0.73	0.299	-0.859	0.576	0.312	-0.853	0.502	0.298	-0.925	0.34	0.24	-0.95	0.138	0.287
1062	5.31	-1.001	0.989	0.573	NaN	NaN	NaN	NaN	NaN	NaN	-0.83	0.655	0.731	-0.806	0.517	0.654	-0.83	0.427	0.66	-0.868	0.275	0.7	-0.914	0.099	0.616	-0.789	0.031	0.666	NaN	NaN	NaN	-0.911	0.897	0.366	-0.897	0.732	0.298	-0.856	0.577	0.311	-0.85	0.504	0.297	-0.922	0.341	0.239	-0.948	0.14	0.286
1063	5.315	-1.001	0.989	0.573	NaN	NaN	NaN	NaN	NaN	NaN	-0.83	0.655	0.731	-0.807	0.517	0.654	-0.831	0.428	0.661	-0.869	0.275	0.701	-0.914	0.099	0.616	-0.789	0.031	0.666	NaN	NaN	NaN	-0.909	0.898	0.367	-0.895	0.733	0.298	-0.853	0.578	0.311	-0.848	0.505	0.296	-0.92	0.342	0.238	-0.946	0.141	0.286
1064	5.32	-1.001	0.989	0.573	NaN	NaN	NaN	NaN	NaN	NaN	-0.831	0.655	0.732	-0.807	0.518	0.655	-0.832	0.428	0.661	-0.869	0.275	0.701	-0.914	0.099	0.616	-0.789	0.031	0.666	NaN	NaN	NaN	-0.908	0.898	0.367	-0.892	0.733	0.298	-0.851	0.579	0.31	-0.845	0.506	0.295	-0.917	0.344	0.237	-0.944	0.142	0.285
1065	5.325	-1.001	0.989	0.573	NaN	NaN	NaN	NaN	NaN	NaN	-0.831	0.654	0.733	-0.807	0.518	0.655	-0.832	0.427	0.662	-0.869	0.275	0.701	-0.914	0.099	0.616	-0.789	0.031	0.666	NaN	NaN	NaN	-0.907	0.899	0.367	-0.89	0.734	0.298	-0.848	0.58	0.309	-0.842	0.507	0.295	-0.915	0.346	0.237	-0.942	0.143	0.284
1066	5.33	-1	0.989	0.574	NaN	NaN	NaN	NaN	NaN	NaN	-0.83	0.654	0.733	-0.807	0.517	0.655	-0.833	0.427	0.662	-0.87	0.275	0.701	-0.914	0.099	0.616	-0.789	0.031	0.666	NaN	NaN	NaN	-0.906	0.9	0.367	-0.888	0.735	0.298	-0.846	0.581	0.309	-0.839	0.508	0.293	-0.914	0.347	0.237	-0.94	0.144	0.283
1067	5.335	-1	0.989	0.574	NaN	NaN	NaN	NaN	NaN	NaN	-0.831	0.654	0.734	-0.807	0.517	0.656	-0.833	0.427	0.662	-0.87	0.275	0.701	-0.914	0.099	0.616	-0.789	0.031	0.666	NaN	NaN	NaN	-0.905	0.9	0.368	-0.886	0.736	0.297	-0.844	0.582	0.308	-0.837	0.51	0.292	-0.911	0.348	0.236	-0.937	0.145	0.282
1068	5.34	-0.999	0.989	0.574	NaN	NaN	NaN	NaN	NaN	NaN	-0.831	0.654	0.734	-0.807	0.517	0.656	-0.833	0.427	0.662	-0.87	0.275	0.702	-0.914	0.099	0.616	-0.789	0.031	0.666	NaN	NaN	NaN	-0.904	0.9	0.368	-0.884	0.737	0.297	-0.842	0.583	0.307	-0.835	0.511	0.292	-0.909	0.349	0.235	-0.934	0.146	0.281
1069	5.345	-0.999	0.989	0.574	NaN	NaN	NaN	NaN	NaN	NaN	-0.832	0.655	0.735	-0.807	0.516	0.657	-0.833	0.427	0.663	-0.871	0.274	0.702	-0.914	0.099	0.616	-0.789	0.031	0.666	NaN	NaN	NaN	-0.903	0.9	0.368	-0.883	0.737	0.297	-0.84	0.584	0.307	-0.833	0.512	0.291	-0.906	0.35	0.234	-0.931	0.147	0.28
1070	5.35	-0.998	0.989	0.574	NaN	NaN	NaN	NaN	NaN	NaN	-0.832	0.655	0.735	-0.807	0.516	0.657	-0.834	0.427	0.663	-0.871	0.274	0.702	-0.914	0.099	0.616	-0.789	0.031	0.666	NaN	NaN	NaN	-0.902	0.9	0.369	-0.881	0.738	0.297	-0.838	0.585	0.306	-0.831	0.513	0.291	-0.904	0.351	0.233	-0.929	0.148	0.279
1071	5.355	-0.998	0.989	0.575	NaN	NaN	NaN	NaN	NaN	NaN	-0.832	0.655	0.736	-0.808	0.516	0.658	-0.834	0.427	0.663	-0.872	0.274	0.702	-0.914	0.099	0.616	-0.789	0.031	0.666	NaN	NaN	NaN	-0.901	0.901	0.369	-0.879	0.738	0.297	-0.836	0.586	0.305	-0.829	0.514	0.29	-0.901	0.352	0.232	-0.925	0.149	0.277
1072	5.36	-0.998	0.989	0.575	NaN	NaN	NaN	NaN	NaN	NaN	-0.832	0.654	0.736	-0.808	0.517	0.658	-0.834	0.428	0.664	-0.872	0.274	0.703	-0.914	0.099	0.616	-0.789	0.03	0.667	NaN	NaN	NaN	-0.9	0.901	0.37	-0.878	0.738	0.297	-0.834	0.586	0.305	-0.827	0.514	0.29	-0.899	0.353	0.231	-0.921	0.148	0.276
1073	5.365	-0.998	0.989	0.575	NaN	NaN	NaN	NaN	NaN	NaN	-0.832	0.654	0.736	-0.808	0.517	0.659	-0.834	0.428	0.664	-0.873	0.274	0.703	-0.914	0.099	0.616	-0.789	0.031	0.666	NaN	NaN	NaN	-0.899	0.901	0.37	-0.877	0.739	0.297	-0.833	0.587	0.304	-0.825	0.515	0.29	-0.896	0.354	0.23	-0.917	0.149	0.274
1074	5.37	-0.997	0.989	0.576	NaN	NaN	NaN	NaN	NaN	NaN	-0.832	0.654	0.737	-0.808	0.517	0.659	-0.834	0.428	0.664	-0.873	0.274	0.703	-0.914	0.099	0.616	-0.789	0.03	0.667	NaN	NaN	NaN	-0.899	0.902	0.37	-0.876	0.74	0.297	-0.832	0.588	0.304	-0.823	0.516	0.289	-0.893	0.353	0.228	-0.913	0.149	0.272
1075	5.375	-0.997	0.989	0.576	NaN	NaN	NaN	NaN	NaN	NaN	-0.833	0.655	0.738	-0.809	0.518	0.66	-0.834	0.428	0.665	-0.874	0.274	0.703	-0.914	0.099	0.616	-0.789	0.03	0.667	NaN	NaN	NaN	-0.898	0.902	0.371	-0.876	0.74	0.297	-0.831	0.588	0.304	-0.821	0.517	0.289	-0.89	0.354	0.227	-0.909	0.149	0.271
1076	5.38	-0.997	0.989	0.576	NaN	NaN	NaN	NaN	NaN	NaN	-0.833	0.655	0.738	-0.809	0.518	0.66	-0.834	0.428	0.665	-0.874	0.275	0.704	-0.914	0.099	0.616	-0.789	0.03	0.667	NaN	NaN	NaN	-0.898	0.903	0.371	-0.875	0.741	0.297	-0.829	0.589	0.304	-0.819	0.517	0.288	-0.888	0.355	0.227	-0.905	0.149	0.269
1077	5.385	-0.996	0.989	0.577	NaN	NaN	NaN	NaN	NaN	NaN	-0.833	0.655	0.738	-0.809	0.518	0.661	-0.834	0.427	0.666	-0.874	0.275	0.704	-0.914	0.099	0.616	-0.789	0.03	0.667	NaN	NaN	NaN	-0.898	0.903	0.371	-0.874	0.741	0.297	-0.829	0.589	0.304	-0.817	0.518	0.288	-0.885	0.355	0.225	-0.901	0.149	0.267
1078	5.39	-0.996	0.989	0.577	NaN	NaN	NaN	NaN	NaN	NaN	-0.833	0.655	0.739	-0.809	0.518	0.662	-0.834	0.427	0.666	-0.875	0.275	0.704	-0.914	0.099	0.617	-0.789	0.03	0.667	NaN	NaN	NaN	-0.897	0.903	0.372	-0.874	0.741	0.297	-0.828	0.59	0.304	-0.816	0.518	0.287	-0.881	0.356	0.224	-0.897	0.15	0.265
1079	5.395	-0.995	0.989	0.578	NaN	NaN	NaN	NaN	NaN	NaN	-0.832	0.654	0.739	-0.809	0.518	0.662	-0.834	0.427	0.666	-0.875	0.275	0.704	-0.914	0.099	0.617	-0.789	0.03	0.667	NaN	NaN	NaN	-0.897	0.903	0.372	-0.873	0.742	0.298	-0.827	0.59	0.304	-0.814	0.519	0.287	-0.878	0.356	0.223	-0.893	0.15	0.264
1080	5.4	-0.995	0.989	0.578	NaN	NaN	NaN	NaN	NaN	NaN	-0.832	0.654	0.739	-0.808	0.517	0.663	-0.834	0.427	0.667	-0.875	0.275	0.704	-0.914	0.099	0.617	-0.789	0.03	0.667	NaN	NaN	NaN	-0.896	0.903	0.372	-0.873	0.742	0.298	-0.826	0.59	0.304	-0.813	0.52	0.287	-0.875	0.356	0.222	-0.888	0.149	0.262
1081	5.405	-0.994	0.989	0.578	NaN	NaN	NaN	NaN	NaN	NaN	-0.831	0.654	0.739	-0.808	0.517	0.663	-0.834	0.427	0.667	-0.875	0.275	0.705	-0.914	0.099	0.617	-0.789	0.03	0.667	NaN	NaN	NaN	-0.896	0.903	0.372	-0.873	0.742	0.298	-0.825	0.591	0.304	-0.811	0.52	0.287	-0.872	0.356	0.221	-0.883	0.149	0.261
1082	5.41	-0.994	0.989	0.578	NaN	NaN	NaN	NaN	NaN	NaN	-0.831	0.654	0.739	-0.807	0.516	0.663	-0.833	0.427	0.667	-0.874	0.275	0.705	-0.914	0.099	0.617	-0.789	0.03	0.667	NaN	NaN	NaN	-0.895	0.903	0.373	-0.873	0.742	0.299	-0.824	0.591	0.304	-0.809	0.521	0.287	-0.869	0.356	0.22	-0.879	0.149	0.259
1083	5.415	-0.994	0.988	0.579	NaN	NaN	NaN	NaN	NaN	NaN	-0.831	0.654	0.74	-0.807	0.516	0.663	-0.832	0.427	0.667	-0.874	0.275	0.705	-0.914	0.099	0.617	-0.789	0.03	0.667	NaN	NaN	NaN	-0.895	0.903	0.373	-0.872	0.742	0.299	-0.823	0.592	0.305	-0.808	0.521	0.287	-0.866	0.356	0.219	-0.874	0.149	0.258
1084	5.42	-0.993	0.988	0.579	NaN	NaN	NaN	NaN	NaN	NaN	-0.831	0.654	0.74	-0.806	0.516	0.663	-0.831	0.427	0.667	-0.874	0.275	0.705	-0.914	0.099	0.617	-0.789	0.03	0.667	NaN	NaN	NaN	-0.894	0.903	0.373	-0.872	0.742	0.3	-0.822	0.592	0.305	-0.806	0.521	0.287	-0.863	0.357	0.219	-0.869	0.149	0.256
1085	5.425	-0.992	0.988	0.579	NaN	NaN	NaN	NaN	NaN	NaN	-0.83	0.654	0.74	-0.805	0.516	0.663	-0.831	0.426	0.667	-0.873	0.275	0.705	-0.914	0.099	0.616	-0.789	0.03	0.667	NaN	NaN	NaN	-0.894	0.903	0.373	-0.871	0.742	0.3	-0.821	0.592	0.305	-0.805	0.521	0.287	-0.86	0.356	0.218	-0.865	0.149	0.255
1086	5.43	-0.991	0.988	0.58	NaN	NaN	NaN	NaN	NaN	NaN	-0.829	0.654	0.74	-0.804	0.516	0.663	-0.83	0.426	0.667	-0.873	0.275	0.705	-0.914	0.099	0.616	-0.789	0.03	0.667	NaN	NaN	NaN	-0.893	0.903	0.374	-0.871	0.741	0.301	-0.82	0.592	0.305	-0.803	0.521	0.287	-0.857	0.356	0.217	-0.86	0.149	0.253
1087	5.435	-0.991	0.987	0.58	NaN	NaN	NaN	NaN	NaN	NaN	-0.829	0.653	0.74	-0.804	0.516	0.663	-0.829	0.426	0.667	-0.872	0.275	0.704	-0.914	0.099	0.616	-0.789	0.03	0.667	NaN	NaN	NaN	-0.893	0.903	0.374	-0.87	0.741	0.301	-0.819	0.592	0.305	-0.802	0.521	0.288	-0.854	0.357	0.216	-0.855	0.148	0.252
1088	5.44	-0.991	0.987	0.58	NaN	NaN	NaN	NaN	NaN	NaN	-0.828	0.653	0.74	-0.803	0.516	0.663	-0.828	0.426	0.667	-0.872	0.275	0.704	-0.914	0.099	0.616	-0.789	0.03	0.667	NaN	NaN	NaN	-0.892	0.903	0.374	-0.87	0.742	0.302	-0.818	0.593	0.305	-0.8	0.522	0.288	-0.851	0.357	0.216	-0.851	0.148	0.251
1089	5.445	-0.99	0.987	0.58	NaN	NaN	NaN	NaN	NaN	NaN	-0.827	0.653	0.74	-0.802	0.516	0.663	-0.827	0.426	0.667	-0.872	0.275	0.704	-0.914	0.099	0.616	-0.789	0.03	0.667	NaN	NaN	NaN	-0.892	0.903	0.374	-0.869	0.742	0.302	-0.817	0.593	0.306	-0.799	0.522	0.288	-0.849	0.357	0.215	-0.847	0.148	0.25
1090	5.45	-0.989	0.986	0.58	NaN	NaN	NaN	NaN	NaN	NaN	-0.826	0.653	0.74	-0.799	0.515	0.663	-0.827	0.426	0.667	-0.871	0.275	0.704	-0.914	0.099	0.616	-0.789	0.03	0.667	NaN	NaN	NaN	-0.892	0.903	0.374	-0.869	0.742	0.302	-0.817	0.593	0.306	-0.798	0.522	0.288	-0.846	0.356	0.215	-0.843	0.148	0.248
1091	5.455	-0.989	0.986	0.581	NaN	NaN	NaN	NaN	NaN	NaN	-0.826	0.653	0.74	-0.798	0.515	0.662	-0.826	0.426	0.667	-0.871	0.275	0.704	-0.913	0.099	0.616	-0.789	0.03	0.667	NaN	NaN	NaN	-0.891	0.903	0.374	-0.868	0.742	0.302	-0.816	0.593	0.306	-0.797	0.522	0.288	-0.844	0.356	0.215	-0.838	0.148	0.247
1092	5.46	-0.988	0.985	0.581	NaN	NaN	NaN	NaN	NaN	NaN	-0.824	0.652	0.74	-0.798	0.515	0.662	-0.825	0.425	0.666	-0.871	0.275	0.704	-0.913	0.099	0.616	-0.789	0.03	0.667	NaN	NaN	NaN	-0.89	0.903	0.374	-0.867	0.742	0.302	-0.814	0.593	0.307	-0.795	0.522	0.288	-0.842	0.357	0.215	-0.834	0.148	0.246
1093	5.465	-0.987	0.985	0.581	NaN	NaN	NaN	NaN	NaN	NaN	-0.822	0.65	0.74	-0.797	0.514	0.662	-0.824	0.425	0.666	-0.87	0.275	0.704	-0.913	0.099	0.616	-0.789	0.03	0.667	NaN	NaN	NaN	-0.89	0.903	0.374	-0.866	0.742	0.302	-0.812	0.592	0.308	-0.794	0.522	0.288	-0.84	0.356	0.214	-0.83	0.148	0.245
1094	5.47	-0.987	0.985	0.581	NaN	NaN	NaN	NaN	NaN	NaN	-0.821	0.651	0.74	-0.796	0.515	0.662	-0.823	0.425	0.666	-0.869	0.275	0.703	-0.913	0.099	0.616	-0.789	0.03	0.667	NaN	NaN	NaN	-0.889	0.902	0.375	-0.864	0.742	0.302	-0.811	0.592	0.308	-0.794	0.522	0.288	-0.838	0.356	0.214	-0.826	0.147	0.245
1095	5.475	-0.986	0.985	0.581	NaN	NaN	NaN	NaN	NaN	NaN	-0.82	0.65	0.739	-0.795	0.514	0.662	-0.823	0.425	0.666	-0.868	0.274	0.703	-0.913	0.099	0.616	-0.789	0.03	0.667	NaN	NaN	NaN	-0.888	0.902	0.375	-0.863	0.741	0.302	-0.809	0.591	0.308	-0.793	0.522	0.288	-0.835	0.355	0.214	-0.822	0.147	0.244
1096	5.48	-0.986	0.984	0.581	NaN	NaN	NaN	NaN	NaN	NaN	-0.82	0.651	0.74	-0.794	0.514	0.662	-0.822	0.425	0.666	-0.868	0.274	0.703	-0.913	0.099	0.615	-0.789	0.03	0.667	NaN	NaN	NaN	-0.887	0.901	0.375	-0.862	0.741	0.302	-0.808	0.591	0.308	-0.791	0.521	0.289	-0.833	0.354	0.214	-0.818	0.146	0.244
1097	5.485	-0.985	0.983	0.581	NaN	NaN	NaN	NaN	NaN	NaN	-0.819	0.65	0.74	-0.793	0.513	0.662	-0.822	0.424	0.666	-0.867	0.274	0.703	-0.913	0.099	0.615	-0.789	0.03	0.667	NaN	NaN	NaN	-0.886	0.901	0.375	-0.861	0.741	0.302	-0.807	0.591	0.307	-0.789	0.521	0.289	-0.832	0.354	0.215	-0.814	0.146	0.243
1098	5.49	-0.984	0.983	0.581	NaN	NaN	NaN	NaN	NaN	NaN	-0.817	0.65	0.74	-0.792	0.512	0.662	-0.821	0.424	0.666	-0.867	0.274	0.704	-0.913	0.099	0.615	-0.789	0.03	0.667	NaN	NaN	NaN	-0.886	0.901	0.375	-0.859	0.742	0.302	-0.807	0.591	0.307	-0.789	0.52	0.289	-0.831	0.353	0.215	-0.811	0.146	0.243
1099	5.495	-0.983	0.982	0.581	NaN	NaN	NaN	NaN	NaN	NaN	-0.817	0.65	0.74	-0.791	0.512	0.662	-0.82	0.424	0.666	-0.866	0.274	0.704	-0.912	0.099	0.615	-0.789	0.03	0.667	NaN	NaN	NaN	-0.885	0.9	0.375	-0.858	0.742	0.302	-0.806	0.591	0.307	-0.788	0.52	0.289	-0.829	0.352	0.215	-0.808	0.145	0.243
1100	5.5	-0.983	0.982	0.581	NaN	NaN	NaN	NaN	NaN	NaN	-0.816	0.65	0.74	-0.79	0.512	0.662	-0.818	0.423	0.666	-0.866	0.274	0.704	-0.912	0.099	0.615	-0.789	0.03	0.667	NaN	NaN	NaN	-0.884	0.9	0.376	-0.857	0.741	0.301	-0.805	0.59	0.307	-0.787	0.52	0.289	-0.827	0.352	0.215	-0.805	0.145	0.243
1101	5.505	-0.982	0.981	0.581	NaN	NaN	NaN	NaN	NaN	NaN	-0.816	0.65	0.74	-0.79	0.512	0.662	-0.817	0.423	0.666	-0.865	0.273	0.703	-0.912	0.099	0.615	-0.789	0.03	0.667	NaN	NaN	NaN	-0.883	0.9	0.376	-0.856	0.741	0.301	-0.803	0.589	0.307	-0.786	0.52	0.289	-0.826	0.352	0.215	-0.802	0.145	0.243
1102	5.51	-0.982	0.981	0.581	NaN	NaN	NaN	NaN	NaN	NaN	-0.814	0.65	0.74	-0.789	0.512	0.663	-0.816	0.422	0.666	-0.864	0.273	0.703	-0.912	0.099	0.615	-0.789	0.03	0.667	NaN	NaN	NaN	-0.882	0.899	0.376	-0.855	0.741	0.301	-0.802	0.588	0.307	-0.785	0.519	0.289	-0.824	0.351	0.216	-0.799	0.144	0.243
1103	5.515	-0.982	0.98	0.581	NaN	NaN	NaN	NaN	NaN	NaN	-0.813	0.649	0.74	-0.789	0.512	0.663	-0.815	0.422	0.666	-0.864	0.273	0.703	-0.912	0.099	0.615	-0.789	0.03	0.667	NaN	NaN	NaN	-0.881	0.898	0.376	-0.853	0.741	0.301	-0.801	0.588	0.307	-0.784	0.518	0.289	-0.823	0.35	0.217	-0.796	0.144	0.243
1104	5.52	-0.981	0.98	0.581	NaN	NaN	NaN	NaN	NaN	NaN	-0.812	0.649	0.741	-0.787	0.512	0.663	-0.814	0.422	0.666	-0.863	0.273	0.703	-0.912	0.099	0.615	-0.789	0.03	0.667	NaN	NaN	NaN	-0.88	0.897	0.376	-0.852	0.74	0.301	-0.801	0.588	0.307	-0.783	0.517	0.29	-0.822	0.349	0.217	-0.793	0.143	0.244
1105	5.525	-0.98	0.979	0.581	NaN	NaN	NaN	NaN	NaN	NaN	-0.811	0.649	0.741	-0.786	0.511	0.663	-0.814	0.422	0.666	-0.863	0.273	0.703	-0.912	0.099	0.615	-0.789	0.03	0.667	NaN	NaN	NaN	-0.88	0.897	0.376	-0.851	0.739	0.301	-0.8	0.587	0.307	-0.782	0.517	0.29	-0.821	0.349	0.217	-0.791	0.142	0.244
1106	5.53	-0.979	0.978	0.581	NaN	NaN	NaN	NaN	NaN	NaN	-0.811	0.649	0.74	-0.784	0.511	0.663	-0.813	0.422	0.666	-0.862	0.273	0.702	-0.912	0.099	0.615	-0.789	0.03	0.667	NaN	NaN	NaN	-0.879	0.897	0.375	-0.85	0.739	0.301	-0.799	0.587	0.307	-0.781	0.517	0.291	-0.82	0.348	0.218	-0.788	0.141	0.245
1107	5.535	-0.978	0.977	0.581	NaN	NaN	NaN	NaN	NaN	NaN	-0.81	0.648	0.74	-0.784	0.51	0.663	-0.811	0.421	0.666	-0.861	0.273	0.702	-0.911	0.098	0.614	-0.789	0.03	0.667	NaN	NaN	NaN	-0.878	0.896	0.376	-0.85	0.738	0.3	-0.797	0.586	0.308	-0.78	0.516	0.291	-0.818	0.347	0.219	-0.785	0.14	0.246
1108	5.54	-0.977	0.976	0.58	NaN	NaN	NaN	NaN	NaN	NaN	-0.807	0.647	0.74	-0.783	0.51	0.663	-0.809	0.421	0.665	-0.86	0.272	0.702	-0.911	0.098	0.614	-0.789	0.03	0.667	NaN	NaN	NaN	-0.877	0.895	0.376	-0.849	0.737	0.3	-0.796	0.585	0.308	-0.779	0.515	0.292	-0.815	0.345	0.219	-0.783	0.14	0.246
1109	5.545	-0.977	0.976	0.58	NaN	NaN	NaN	NaN	NaN	NaN	-0.806	0.647	0.74	-0.781	0.51	0.663	-0.808	0.42	0.665	-0.858	0.272	0.702	-0.911	0.098	0.614	-0.789	0.03	0.667	NaN	NaN	NaN	-0.876	0.895	0.375	-0.848	0.736	0.301	-0.795	0.584	0.308	-0.778	0.514	0.292	-0.813	0.344	0.22	-0.781	0.139	0.247
1110	5.55	-0.976	0.975	0.58	NaN	NaN	NaN	NaN	NaN	NaN	-0.805	0.647	0.739	-0.779	0.509	0.663	-0.806	0.419	0.665	-0.857	0.271	0.702	-0.911	0.098	0.614	-0.789	0.03	0.667	NaN	NaN	NaN	-0.876	0.894	0.375	-0.848	0.735	0.301	-0.794	0.583	0.309	-0.777	0.513	0.293	-0.812	0.343	0.221	-0.779	0.138	0.248
1111	5.555	-0.976	0.974	0.58	NaN	NaN	NaN	NaN	NaN	NaN	-0.803	0.647	0.739	-0.777	0.508	0.662	-0.804	0.419	0.665	-0.855	0.271	0.702	-0.91	0.098	0.614	-0.789	0.03	0.667	NaN	NaN	NaN	-0.875	0.893	0.375	-0.847	0.734	0.301	-0.793	0.582	0.31	-0.776	0.513	0.294	-0.811	0.342	0.222	-0.778	0.137	0.249
1112	5.56	-0.975	0.973	0.579	NaN	NaN	NaN	NaN	NaN	NaN	-0.802	0.646	0.739	-0.775	0.508	0.662	-0.802	0.418	0.665	-0.854	0.271	0.702	-0.91	0.098	0.614	-0.789	0.03	0.667	NaN	NaN	NaN	-0.874	0.893	0.375	-0.847	0.733	0.301	-0.792	0.581	0.31	-0.775	0.512	0.294	-0.81	0.341	0.223	-0.776	0.136	0.251
1113	5.565	-0.975	0.973	0.579	NaN	NaN	NaN	NaN	NaN	NaN	-0.8	0.646	0.739	-0.773	0.508	0.661	-0.8	0.418	0.664	-0.852	0.271	0.701	-0.91	0.099	0.614	-0.789	0.03	0.667	NaN	NaN	NaN	-0.873	0.892	0.375	-0.847	0.731	0.302	-0.791	0.58	0.311	-0.773	0.51	0.294	-0.808	0.341	0.223	-0.774	0.136	0.252
1114	5.57	-0.974	0.972	0.579	NaN	NaN	NaN	NaN	NaN	NaN	-0.798	0.645	0.739	-0.771	0.507	0.661	-0.799	0.418	0.664	-0.85	0.27	0.701	-0.909	0.099	0.614	-0.789	0.03	0.667	NaN	NaN	NaN	-0.872	0.892	0.374	-0.846	0.729	0.302	-0.791	0.579	0.312	-0.772	0.51	0.295	-0.806	0.339	0.224	-0.772	0.134	0.253
1115	5.575	-0.973	0.971	0.578	NaN	NaN	NaN	NaN	NaN	NaN	-0.796	0.644	0.738	-0.769	0.507	0.661	-0.797	0.417	0.664	-0.849	0.27	0.701	-0.909	0.099	0.614	-0.789	0.03	0.667	NaN	NaN	NaN	-0.871	0.891	0.374	-0.846	0.728	0.303	-0.79	0.579	0.312	-0.771	0.509	0.296	-0.805	0.338	0.225	-0.771	0.133	0.254
1116	5.58	-0.972	0.97	0.578	NaN	NaN	NaN	NaN	NaN	NaN	-0.794	0.644	0.738	-0.767	0.506	0.66	-0.795	0.417	0.664	-0.848	0.269	0.701	-0.909	0.099	0.614	-0.789	0.03	0.667	NaN	NaN	NaN	-0.87	0.89	0.374	-0.846	0.727	0.303	-0.788	0.577	0.313	-0.77	0.508	0.296	-0.804	0.337	0.226	-0.77	0.132	0.256
1117	5.585	-0.972	0.969	0.577	NaN	NaN	NaN	NaN	NaN	NaN	-0.792	0.642	0.737	-0.766	0.505	0.66	-0.794	0.416	0.663	-0.846	0.269	0.7	-0.909	0.099	0.614	-0.789	0.03	0.667	NaN	NaN	NaN	-0.87	0.889	0.374	-0.845	0.726	0.303	-0.787	0.576	0.314	-0.768	0.506	0.297	-0.803	0.337	0.227	-0.769	0.131	0.257
1118	5.59	-0.971	0.969	0.577	NaN	NaN	NaN	NaN	NaN	NaN	-0.789	0.64	0.736	-0.764	0.505	0.66	-0.792	0.415	0.663	-0.846	0.269	0.7	-0.909	0.099	0.614	-0.789	0.03	0.667	NaN	NaN	NaN	-0.869	0.888	0.374	-0.845	0.724	0.304	-0.787	0.575	0.314	-0.767	0.505	0.298	-0.801	0.335	0.228	-0.768	0.13	0.259
1119	5.595	-0.971	0.968	0.577	NaN	NaN	NaN	NaN	NaN	NaN	-0.788	0.641	0.737	-0.763	0.504	0.659	-0.79	0.414	0.662	-0.845	0.269	0.7	-0.909	0.099	0.614	-0.789	0.03	0.667	NaN	NaN	NaN	-0.868	0.887	0.374	-0.844	0.722	0.304	-0.786	0.574	0.315	-0.766	0.504	0.299	-0.8	0.334	0.229	-0.767	0.129	0.26
1120	5.6	-0.97	0.967	0.576	NaN	NaN	NaN	NaN	NaN	NaN	-0.787	0.641	0.737	-0.761	0.503	0.659	-0.789	0.414	0.662	-0.844	0.268	0.7	-0.909	0.099	0.614	-0.789	0.03	0.667	NaN	NaN	NaN	-0.867	0.887	0.373	-0.844	0.721	0.304	-0.785	0.573	0.316	-0.765	0.503	0.3	-0.799	0.333	0.23	-0.766	0.127	0.262
1121	5.605	-0.969	0.966	0.576	NaN	NaN	NaN	NaN	NaN	NaN	-0.786	0.641	0.737	-0.76	0.503	0.659	-0.788	0.414	0.662	-0.843	0.268	0.699	-0.909	0.099	0.614	-0.789	0.03	0.667	NaN	NaN	NaN	-0.866	0.886	0.373	-0.843	0.72	0.304	-0.784	0.572	0.317	-0.764	0.502	0.301	-0.797	0.331	0.231	-0.765	0.126	0.264
1122	5.61	-0.969	0.965	0.576	NaN	NaN	NaN	NaN	NaN	NaN	-0.786	0.641	0.737	-0.758	0.502	0.659	-0.787	0.414	0.663	-0.842	0.267	0.699	-0.909	0.099	0.614	-0.789	0.03	0.667	NaN	NaN	NaN	-0.865	0.885	0.373	-0.843	0.718	0.305	-0.783	0.571	0.318	-0.763	0.501	0.302	-0.796	0.329	0.232	-0.764	0.124	0.266
1123	5.615	-0.968	0.964	0.575	NaN	NaN	NaN	NaN	NaN	NaN	-0.785	0.641	0.737	-0.757	0.502	0.659	-0.786	0.413	0.663	-0.841	0.267	0.699	-0.909	0.099	0.614	-0.789	0.03	0.667	NaN	NaN	NaN	-0.864	0.884	0.372	-0.842	0.717	0.305	-0.781	0.569	0.319	-0.762	0.499	0.302	-0.795	0.328	0.233	-0.764	0.123	0.268
1124	5.62	-0.967	0.964	0.574	NaN	NaN	NaN	-0.826	0.842	0.723	-0.783	0.64	0.737	-0.757	0.502	0.659	-0.785	0.413	0.663	-0.84	0.267	0.699	-0.909	0.099	0.614	-0.789	0.03	0.667	NaN	NaN	NaN	-0.863	0.883	0.372	-0.841	0.716	0.305	-0.781	0.568	0.319	-0.761	0.498	0.303	-0.794	0.327	0.235	-0.764	0.122	0.27
1125	5.625	-0.966	0.963	0.574	NaN	NaN	NaN	-0.826	0.842	0.723	-0.781	0.639	0.736	-0.755	0.501	0.659	-0.784	0.412	0.662	-0.839	0.266	0.699	-0.909	0.099	0.614	-0.789	0.03	0.667	NaN	NaN	NaN	-0.862	0.882	0.372	-0.84	0.714	0.305	-0.78	0.567	0.319	-0.761	0.497	0.304	-0.793	0.325	0.236	-0.763	0.12	0.272
1126	5.63	-0.966	0.963	0.573	NaN	NaN	NaN	-0.826	0.842	0.723	-0.78	0.638	0.736	-0.753	0.501	0.659	-0.782	0.411	0.662	-0.838	0.266	0.699	-0.909	0.099	0.614	-0.789	0.03	0.667	NaN	NaN	NaN	-0.861	0.882	0.372	-0.839	0.713	0.305	-0.779	0.566	0.32	-0.761	0.495	0.306	-0.792	0.323	0.237	-0.763	0.119	0.274
1127	5.635	-0.965	0.962	0.573	NaN	NaN	NaN	-0.825	0.842	0.723	-0.78	0.637	0.736	-0.752	0.5	0.659	-0.781	0.41	0.662	-0.838	0.266	0.699	-0.908	0.099	0.614	-0.789	0.03	0.667	NaN	NaN	NaN	-0.86	0.881	0.371	-0.837	0.712	0.305	-0.778	0.564	0.321	-0.76	0.494	0.307	-0.792	0.322	0.238	-0.763	0.117	0.276
1128	5.64	-0.964	0.961	0.572	NaN	NaN	NaN	-0.825	0.841	0.723	-0.779	0.637	0.736	-0.751	0.5	0.659	-0.78	0.41	0.662	-0.837	0.266	0.699	-0.908	0.099	0.613	-0.789	0.03	0.667	NaN	NaN	NaN	-0.859	0.88	0.371	-0.837	0.711	0.305	-0.778	0.563	0.321	-0.76	0.492	0.308	-0.792	0.32	0.24	-0.763	0.115	0.278
1129	5.645	-0.963	0.961	0.571	NaN	NaN	NaN	-0.824	0.84	0.723	-0.779	0.637	0.736	-0.75	0.499	0.658	-0.779	0.409	0.662	-0.837	0.266	0.699	-0.908	0.099	0.613	-0.789	0.03	0.667	NaN	NaN	NaN	-0.858	0.879	0.371	-0.835	0.71	0.304	-0.777	0.562	0.323	-0.76	0.491	0.309	-0.791	0.319	0.241	-0.762	0.113	0.28
1130	5.65	-0.963	0.96	0.571	NaN	NaN	NaN	-0.823	0.84	0.722	-0.779	0.637	0.736	-0.749	0.498	0.658	-0.778	0.409	0.662	-0.836	0.265	0.699	-0.908	0.099	0.613	-0.789	0.03	0.667	NaN	NaN	NaN	-0.857	0.879	0.37	-0.834	0.709	0.304	-0.777	0.561	0.324	-0.76	0.489	0.31	-0.792	0.317	0.243	-0.762	0.111	0.282
1131	5.655	-0.962	0.959	0.57	NaN	NaN	NaN	-0.822	0.839	0.722	-0.779	0.636	0.735	-0.748	0.497	0.659	-0.777	0.409	0.662	-0.835	0.265	0.699	-0.908	0.099	0.613	-0.789	0.03	0.667	NaN	NaN	NaN	-0.855	0.878	0.37	-0.833	0.708	0.304	-0.776	0.559	0.325	-0.76	0.488	0.312	-0.792	0.315	0.244	-0.762	0.109	0.284
1132	5.66	-0.961	0.959	0.57	NaN	NaN	NaN	-0.822	0.839	0.722	-0.778	0.636	0.735	-0.746	0.497	0.659	-0.776	0.409	0.662	-0.834	0.265	0.699	-0.908	0.099	0.613	-0.789	0.03	0.667	NaN	NaN	NaN	-0.854	0.877	0.37	-0.832	0.707	0.305	-0.776	0.558	0.325	-0.76	0.486	0.313	-0.792	0.314	0.246	-0.763	0.107	0.287
1133	5.665	-0.96	0.958	0.569	NaN	NaN	NaN	-0.821	0.839	0.721	-0.777	0.635	0.735	-0.746	0.497	0.659	-0.774	0.409	0.662	-0.834	0.264	0.699	-0.908	0.099	0.613	-0.789	0.03	0.667	NaN	NaN	NaN	-0.853	0.877	0.369	-0.831	0.706	0.304	-0.776	0.556	0.326	-0.76	0.484	0.314	-0.792	0.312	0.248	-0.763	0.105	0.289
1134	5.67	-0.959	0.957	0.568	NaN	NaN	NaN	-0.82	0.838	0.721	-0.776	0.634	0.734	-0.745	0.497	0.659	-0.773	0.408	0.661	-0.833	0.264	0.698	-0.908	0.099	0.613	-0.789	0.03	0.667	NaN	NaN	NaN	-0.852	0.876	0.369	-0.83	0.705	0.305	-0.776	0.555	0.327	-0.76	0.482	0.315	-0.792	0.31	0.249	-0.763	0.103	0.291
1135	5.675	-0.958	0.957	0.568	NaN	NaN	NaN	-0.82	0.837	0.72	-0.775	0.633	0.734	-0.745	0.497	0.659	-0.772	0.408	0.661	-0.832	0.264	0.698	-0.907	0.099	0.613	-0.789	0.03	0.667	NaN	NaN	NaN	-0.85	0.876	0.368	-0.829	0.704	0.305	-0.776	0.553	0.328	-0.761	0.481	0.316	-0.793	0.308	0.251	-0.764	0.102	0.293
1136	5.68	-0.957	0.956	0.567	NaN	NaN	NaN	-0.819	0.837	0.72	-0.774	0.633	0.734	-0.744	0.497	0.659	-0.771	0.407	0.66	-0.831	0.263	0.698	-0.907	0.099	0.613	-0.789	0.03	0.667	NaN	NaN	NaN	-0.849	0.875	0.368	-0.829	0.704	0.305	-0.777	0.552	0.329	-0.762	0.479	0.318	-0.793	0.306	0.252	-0.765	0.1	0.295
1137	5.685	-0.957	0.955	0.566	NaN	NaN	NaN	-0.818	0.836	0.719	-0.774	0.633	0.734	-0.742	0.496	0.658	-0.77	0.406	0.66	-0.83	0.263	0.698	-0.907	0.099	0.613	-0.789	0.03	0.667	NaN	NaN	NaN	-0.847	0.874	0.367	-0.827	0.702	0.305	-0.777	0.55	0.33	-0.763	0.477	0.319	-0.793	0.303	0.254	-0.766	0.099	0.297
1138	5.69	-0.956	0.955	0.565	NaN	NaN	NaN	-0.817	0.835	0.719	-0.773	0.633	0.734	-0.739	0.495	0.657	-0.769	0.406	0.66	-0.829	0.263	0.698	-0.907	0.1	0.613	-0.789	0.03	0.667	NaN	NaN	NaN	-0.846	0.873	0.367	-0.825	0.7	0.306	-0.778	0.549	0.331	-0.763	0.475	0.321	-0.794	0.302	0.256	-0.767	0.098	0.3
1139	5.695	-0.955	0.954	0.564	NaN	NaN	NaN	-0.817	0.835	0.718	-0.771	0.632	0.733	-0.738	0.494	0.657	-0.768	0.405	0.66	-0.829	0.263	0.698	-0.907	0.1	0.613	-0.789	0.03	0.667	NaN	NaN	NaN	-0.845	0.872	0.367	-0.824	0.699	0.306	-0.778	0.547	0.332	-0.764	0.474	0.323	-0.795	0.3	0.258	-0.768	0.097	0.302
1140	5.7	-0.954	0.953	0.563	NaN	NaN	NaN	-0.816	0.835	0.718	-0.77	0.632	0.733	-0.737	0.494	0.656	-0.767	0.405	0.66	-0.829	0.264	0.698	-0.907	0.1	0.613	-0.789	0.03	0.667	NaN	NaN	NaN	-0.843	0.871	0.366	-0.824	0.697	0.307	-0.779	0.545	0.334	-0.766	0.472	0.324	-0.796	0.298	0.26	-0.769	0.096	0.304
1141	5.705	-0.953	0.953	0.562	NaN	NaN	NaN	-0.816	0.835	0.718	-0.769	0.632	0.732	-0.736	0.494	0.656	-0.766	0.405	0.66	-0.828	0.264	0.697	-0.907	0.1	0.613	-0.789	0.03	0.667	NaN	NaN	NaN	-0.842	0.871	0.366	-0.823	0.696	0.307	-0.78	0.543	0.335	-0.767	0.471	0.326	-0.797	0.296	0.262	-0.77	0.094	0.305
1142	5.71	-0.953	0.952	0.562	NaN	NaN	NaN	-0.815	0.834	0.717	-0.768	0.632	0.732	-0.736	0.494	0.656	-0.765	0.405	0.659	-0.828	0.264	0.697	-0.907	0.1	0.613	-0.789	0.03	0.667	NaN	NaN	NaN	-0.841	0.87	0.365	-0.823	0.695	0.308	-0.781	0.542	0.337	-0.768	0.469	0.327	-0.798	0.294	0.264	-0.772	0.093	0.307
1143	5.715	-0.952	0.952	0.561	NaN	NaN	NaN	-0.814	0.834	0.716	-0.768	0.632	0.732	-0.735	0.494	0.655	-0.764	0.405	0.659	-0.828	0.264	0.697	-0.907	0.1	0.613	-0.789	0.03	0.667	NaN	NaN	NaN	-0.839	0.869	0.365	-0.822	0.693	0.308	-0.781	0.54	0.338	-0.769	0.467	0.329	-0.8	0.293	0.265	-0.773	0.09	0.308
1144	5.72	-0.951	0.951	0.56	NaN	NaN	NaN	-0.814	0.834	0.716	-0.767	0.632	0.731	-0.735	0.494	0.655	-0.764	0.405	0.658	-0.828	0.264	0.697	-0.907	0.1	0.613	-0.789	0.03	0.667	NaN	NaN	NaN	-0.838	0.868	0.365	-0.822	0.692	0.309	-0.783	0.538	0.339	-0.77	0.466	0.33	-0.802	0.292	0.267	-0.774	0.089	0.309
1145	5.725	-0.95	0.951	0.559	NaN	NaN	NaN	-0.813	0.834	0.716	-0.766	0.632	0.731	-0.734	0.493	0.654	-0.763	0.405	0.658	-0.827	0.264	0.696	-0.907	0.1	0.613	-0.789	0.03	0.667	NaN	NaN	NaN	-0.836	0.867	0.365	-0.822	0.691	0.309	-0.785	0.537	0.34	-0.772	0.465	0.331	-0.804	0.291	0.268	-0.775	0.089	0.309
1146	5.73	-0.95	0.951	0.559	NaN	NaN	NaN	-0.813	0.834	0.715	-0.765	0.631	0.73	-0.734	0.493	0.654	-0.763	0.405	0.658	-0.826	0.264	0.696	-0.907	0.1	0.613	-0.789	0.03	0.667	NaN	NaN	NaN	-0.835	0.866	0.364	-0.822	0.691	0.31	-0.786	0.536	0.341	-0.773	0.464	0.332	-0.805	0.29	0.269	-0.774	0.089	0.309
1147	5.735	-0.949	0.951	0.558	NaN	NaN	NaN	-0.812	0.834	0.715	-0.764	0.631	0.73	-0.733	0.493	0.653	-0.763	0.405	0.657	-0.826	0.264	0.696	-0.907	0.1	0.613	-0.789	0.03	0.667	NaN	NaN	NaN	-0.834	0.866	0.364	-0.821	0.69	0.31	-0.788	0.535	0.342	-0.776	0.463	0.333	-0.806	0.289	0.27	-0.774	0.089	0.309
1148	5.74	-0.948	0.95	0.557	NaN	NaN	NaN	-0.811	0.833	0.714	-0.763	0.63	0.729	-0.733	0.493	0.653	-0.762	0.404	0.656	-0.825	0.264	0.696	-0.907	0.1	0.613	-0.788	0.03	0.667	NaN	NaN	NaN	-0.833	0.865	0.364	-0.821	0.689	0.31	-0.789	0.534	0.344	-0.777	0.463	0.334	-0.807	0.289	0.27	-0.772	0.089	0.308
1149	5.745	-0.947	0.95	0.557	NaN	NaN	NaN	-0.811	0.833	0.714	-0.761	0.628	0.727	-0.732	0.492	0.652	-0.762	0.404	0.656	-0.825	0.264	0.695	-0.906	0.1	0.613	-0.788	0.03	0.667	NaN	NaN	NaN	-0.832	0.865	0.364	-0.822	0.689	0.31	-0.791	0.533	0.344	-0.779	0.462	0.334	-0.807	0.289	0.269	-0.771	0.089	0.308
1150	5.75	-0.947	0.95	0.557	NaN	NaN	NaN	-0.811	0.834	0.713	-0.759	0.628	0.726	-0.731	0.493	0.651	-0.762	0.404	0.655	-0.825	0.264	0.695	-0.906	0.1	0.613	-0.789	0.03	0.667	NaN	NaN	NaN	-0.831	0.865	0.364	-0.822	0.689	0.311	-0.794	0.534	0.345	-0.779	0.462	0.334	-0.807	0.29	0.269	-0.77	0.088	0.308
1151	5.755	-0.947	0.95	0.557	NaN	NaN	NaN	-0.81	0.834	0.713	-0.759	0.628	0.726	-0.731	0.493	0.651	-0.761	0.404	0.655	-0.824	0.264	0.695	-0.906	0.1	0.613	-0.789	0.031	0.666	NaN	NaN	NaN	-0.83	0.865	0.363	-0.821	0.689	0.311	-0.796	0.534	0.345	-0.78	0.463	0.334	-0.806	0.291	0.268	-0.77	0.088	0.308
1152	5.76	-0.946	0.951	0.557	NaN	NaN	NaN	-0.809	0.834	0.713	-0.758	0.628	0.725	-0.73	0.492	0.65	-0.761	0.404	0.654	-0.824	0.264	0.694	-0.907	0.101	0.612	-0.789	0.03	0.667	NaN	NaN	NaN	-0.83	0.866	0.364	-0.821	0.69	0.312	-0.797	0.535	0.346	-0.78	0.464	0.334	-0.805	0.291	0.267	-0.77	0.088	0.308
1153	5.765	-0.946	0.952	0.557	NaN	NaN	NaN	-0.809	0.834	0.712	-0.758	0.629	0.725	-0.73	0.493	0.649	-0.76	0.404	0.654	-0.824	0.264	0.694	-0.907	0.102	0.612	-0.789	0.031	0.666	NaN	NaN	NaN	-0.829	0.867	0.364	-0.822	0.69	0.312	-0.797	0.536	0.345	-0.78	0.465	0.333	-0.804	0.291	0.266	-0.771	0.089	0.307
1154	5.77	-0.945	0.952	0.557	NaN	NaN	NaN	-0.809	0.834	0.712	-0.757	0.629	0.725	-0.73	0.493	0.649	-0.76	0.405	0.653	-0.824	0.265	0.694	-0.907	0.102	0.612	-0.789	0.031	0.666	NaN	NaN	NaN	-0.829	0.868	0.364	-0.822	0.691	0.313	-0.797	0.537	0.344	-0.78	0.466	0.333	-0.802	0.291	0.266	-0.771	0.09	0.307
1155	5.775	-0.945	0.953	0.558	NaN	NaN	NaN	-0.808	0.835	0.712	-0.757	0.629	0.725	-0.73	0.494	0.648	-0.76	0.406	0.653	-0.824	0.265	0.694	-0.907	0.102	0.612	-0.789	0.031	0.666	NaN	NaN	NaN	-0.829	0.869	0.364	-0.823	0.691	0.313	-0.796	0.539	0.343	-0.779	0.467	0.333	-0.801	0.292	0.265	-0.771	0.09	0.307
1156	5.78	-0.944	0.953	0.558	NaN	NaN	NaN	-0.807	0.835	0.712	-0.756	0.629	0.724	-0.73	0.494	0.648	-0.76	0.406	0.652	-0.824	0.265	0.694	-0.907	0.102	0.612	-0.789	0.031	0.666	NaN	NaN	NaN	-0.83	0.87	0.364	-0.823	0.691	0.313	-0.795	0.54	0.342	-0.778	0.467	0.333	-0.801	0.292	0.264	-0.771	0.09	0.306
1157	5.785	-0.944	0.954	0.558	NaN	NaN	NaN	-0.807	0.836	0.712	-0.756	0.629	0.724	-0.73	0.494	0.647	-0.761	0.406	0.652	-0.824	0.265	0.694	-0.907	0.102	0.612	-0.789	0.031	0.666	NaN	NaN	NaN	-0.83	0.871	0.364	-0.823	0.693	0.312	-0.792	0.541	0.341	-0.778	0.467	0.332	-0.801	0.293	0.264	-0.771	0.09	0.306
1158	5.79	-0.943	0.955	0.558	NaN	NaN	NaN	-0.807	0.837	0.712	-0.756	0.629	0.724	-0.731	0.495	0.646	-0.761	0.407	0.652	-0.824	0.265	0.694	-0.907	0.101	0.613	-0.789	0.031	0.666	NaN	NaN	NaN	-0.83	0.871	0.364	-0.824	0.695	0.311	-0.791	0.541	0.34	-0.778	0.468	0.332	-0.801	0.293	0.263	-0.77	0.091	0.306
1159	5.795	-0.942	0.955	0.559	NaN	NaN	NaN	-0.807	0.838	0.712	-0.756	0.63	0.723	-0.731	0.495	0.646	-0.762	0.407	0.652	-0.824	0.265	0.694	-0.907	0.101	0.613	-0.789	0.031	0.666	NaN	NaN	NaN	-0.831	0.872	0.364	-0.824	0.695	0.311	-0.79	0.542	0.339	-0.778	0.468	0.331	-0.802	0.293	0.263	-0.771	0.091	0.306
1160	5.8	-0.942	0.956	0.559	NaN	NaN	NaN	-0.806	0.838	0.712	-0.756	0.63	0.723	-0.732	0.495	0.646	-0.763	0.407	0.652	-0.825	0.265	0.694	-0.907	0.101	0.614	-0.789	0.031	0.666	NaN	NaN	NaN	-0.832	0.873	0.364	-0.824	0.696	0.31	-0.79	0.542	0.338	-0.778	0.468	0.331	-0.803	0.294	0.263	-0.771	0.091	0.305
1161	5.805	-0.942	0.957	0.559	NaN	NaN	NaN	-0.806	0.839	0.712	-0.757	0.631	0.723	-0.732	0.495	0.646	-0.764	0.407	0.652	-0.825	0.266	0.694	-0.907	0.101	0.614	-0.789	0.031	0.666	NaN	NaN	NaN	-0.832	0.873	0.364	-0.825	0.698	0.309	-0.79	0.542	0.338	-0.778	0.468	0.331	-0.805	0.295	0.263	-0.771	0.091	0.305
1162	5.81	-0.941	0.958	0.559	NaN	NaN	NaN	-0.805	0.84	0.712	-0.759	0.633	0.724	-0.733	0.496	0.646	-0.765	0.408	0.652	-0.826	0.266	0.694	-0.907	0.1	0.614	-0.789	0.031	0.666	NaN	NaN	NaN	-0.832	0.873	0.363	-0.827	0.7	0.308	-0.792	0.543	0.337	-0.78	0.468	0.33	-0.806	0.295	0.263	-0.771	0.091	0.305
1163	5.815	-0.941	0.959	0.559	NaN	NaN	NaN	-0.805	0.841	0.713	-0.76	0.634	0.724	-0.734	0.496	0.646	-0.766	0.408	0.652	-0.827	0.266	0.694	-0.907	0.101	0.614	-0.789	0.031	0.666	NaN	NaN	NaN	-0.833	0.873	0.363	-0.827	0.701	0.308	-0.794	0.544	0.337	-0.782	0.469	0.329	-0.808	0.296	0.264	-0.771	0.092	0.304
1164	5.82	-0.94	0.959	0.559	NaN	NaN	NaN	-0.804	0.842	0.713	-0.76	0.634	0.724	-0.735	0.496	0.646	-0.767	0.409	0.653	-0.827	0.267	0.694	-0.907	0.101	0.614	-0.789	0.031	0.666	NaN	NaN	NaN	-0.833	0.874	0.363	-0.825	0.7	0.307	-0.796	0.544	0.337	-0.783	0.47	0.329	-0.808	0.296	0.264	-0.77	0.092	0.304
1165	5.825	-0.94	0.96	0.559	NaN	NaN	NaN	-0.804	0.842	0.712	-0.76	0.634	0.724	-0.736	0.497	0.646	-0.768	0.409	0.653	-0.828	0.267	0.694	-0.907	0.1	0.614	-0.789	0.031	0.666	NaN	NaN	NaN	-0.833	0.874	0.363	-0.825	0.7	0.306	-0.797	0.544	0.337	-0.784	0.47	0.329	-0.809	0.296	0.264	-0.771	0.093	0.304
1166	5.83	-0.94	0.961	0.559	NaN	NaN	NaN	-0.803	0.843	0.712	-0.761	0.634	0.724	-0.737	0.497	0.646	-0.768	0.41	0.652	-0.829	0.268	0.694	-0.907	0.1	0.614	-0.789	0.031	0.666	NaN	NaN	NaN	-0.833	0.875	0.362	-0.825	0.701	0.305	-0.797	0.544	0.337	-0.785	0.47	0.329	-0.811	0.296	0.264	-0.771	0.093	0.304
1167	5.835	-0.939	0.961	0.559	NaN	NaN	NaN	-0.802	0.843	0.712	-0.761	0.635	0.724	-0.738	0.498	0.646	-0.769	0.41	0.652	-0.829	0.268	0.694	-0.907	0.1	0.614	-0.789	0.031	0.666	NaN	NaN	NaN	-0.833	0.875	0.362	-0.826	0.701	0.305	-0.797	0.545	0.337	-0.786	0.471	0.328	-0.812	0.296	0.264	-0.771	0.093	0.303
1168	5.84	-0.939	0.962	0.559	NaN	NaN	NaN	-0.802	0.844	0.712	-0.762	0.635	0.724	-0.738	0.498	0.646	-0.77	0.41	0.652	-0.83	0.267	0.694	-0.907	0.1	0.614	-0.789	0.031	0.666	NaN	NaN	NaN	-0.833	0.876	0.362	-0.827	0.7	0.305	-0.798	0.545	0.337	-0.786	0.471	0.328	-0.812	0.296	0.264	-0.771	0.094	0.303
1169	5.845	-0.939	0.963	0.558	NaN	NaN	NaN	-0.801	0.844	0.711	-0.763	0.636	0.723	-0.739	0.498	0.646	-0.771	0.411	0.652	-0.83	0.267	0.694	-0.908	0.1	0.614	-0.789	0.031	0.666	NaN	NaN	NaN	-0.833	0.876	0.362	-0.827	0.7	0.304	-0.798	0.545	0.336	-0.786	0.471	0.328	-0.812	0.296	0.263	-0.771	0.094	0.303
1170	5.85	-0.939	0.963	0.558	NaN	NaN	NaN	-0.801	0.845	0.711	-0.764	0.637	0.723	-0.74	0.498	0.646	-0.771	0.411	0.652	-0.831	0.267	0.694	-0.908	0.1	0.614	-0.789	0.031	0.666	NaN	NaN	NaN	-0.833	0.876	0.361	-0.828	0.7	0.304	-0.798	0.545	0.336	-0.786	0.471	0.328	-0.812	0.297	0.263	-0.771	0.094	0.303
1171	5.855	-0.938	0.964	0.557	NaN	NaN	NaN	-0.8	0.845	0.711	-0.765	0.637	0.723	-0.741	0.499	0.646	-0.772	0.411	0.652	-0.832	0.268	0.694	-0.908	0.1	0.614	-0.789	0.031	0.666	NaN	NaN	NaN	-0.833	0.876	0.361	-0.829	0.699	0.304	-0.798	0.545	0.336	-0.786	0.471	0.328	-0.812	0.297	0.263	-0.771	0.094	0.303
1172	5.86	-0.938	0.964	0.557	NaN	NaN	NaN	-0.8	0.846	0.711	-0.765	0.637	0.723	-0.742	0.499	0.646	-0.773	0.411	0.652	-0.832	0.268	0.694	-0.908	0.1	0.614	-0.789	0.031	0.666	NaN	NaN	NaN	-0.832	0.877	0.361	-0.83	0.699	0.304	-0.798	0.545	0.336	-0.786	0.471	0.327	-0.811	0.298	0.262	-0.771	0.094	0.303
1173	5.865	-0.937	0.964	0.556	NaN	NaN	NaN	-0.8	0.846	0.711	-0.765	0.637	0.723	-0.743	0.499	0.646	-0.774	0.411	0.652	-0.833	0.268	0.694	-0.908	0.099	0.614	-0.789	0.031	0.666	NaN	NaN	NaN	-0.832	0.877	0.36	-0.831	0.699	0.305	-0.798	0.545	0.336	-0.785	0.471	0.327	-0.811	0.298	0.262	-0.771	0.094	0.302
1174	5.87	-0.937	0.965	0.556	NaN	NaN	NaN	-0.8	0.847	0.711	-0.765	0.638	0.723	-0.743	0.499	0.646	-0.775	0.411	0.652	-0.833	0.268	0.694	-0.908	0.099	0.614	-0.789	0.031	0.666	NaN	NaN	NaN	-0.831	0.877	0.36	-0.832	0.698	0.305	-0.798	0.545	0.336	-0.785	0.471	0.327	-0.81	0.298	0.262	-0.77	0.095	0.302
1175	5.875	-0.937	0.965	0.555	NaN	NaN	NaN	-0.8	0.847	0.71	-0.766	0.638	0.723	-0.744	0.5	0.646	-0.775	0.411	0.652	-0.834	0.268	0.694	-0.909	0.099	0.614	-0.789	0.031	0.666	NaN	NaN	NaN	-0.83	0.877	0.36	-0.832	0.698	0.305	-0.798	0.545	0.336	-0.785	0.471	0.326	-0.809	0.298	0.261	-0.77	0.095	0.302
1176	5.88	-0.936	0.966	0.554	NaN	NaN	NaN	-0.8	0.846	0.709	-0.766	0.638	0.723	-0.744	0.5	0.646	-0.776	0.411	0.652	-0.835	0.269	0.694	-0.909	0.099	0.614	-0.789	0.031	0.666	NaN	NaN	NaN	-0.83	0.877	0.359	-0.833	0.698	0.305	-0.798	0.545	0.336	-0.784	0.471	0.326	-0.808	0.298	0.261	-0.77	0.095	0.302
1177	5.885	-0.936	0.966	0.554	NaN	NaN	NaN	-0.8	0.846	0.709	-0.766	0.638	0.722	-0.745	0.5	0.645	-0.776	0.411	0.652	-0.835	0.269	0.694	-0.909	0.099	0.614	-0.789	0.031	0.666	NaN	NaN	NaN	-0.829	0.877	0.358	-0.833	0.698	0.305	-0.798	0.545	0.336	-0.784	0.472	0.326	-0.808	0.299	0.261	-0.77	0.095	0.302
1178	5.89	-0.936	0.966	0.553	NaN	NaN	NaN	-0.8	0.846	0.709	-0.766	0.638	0.722	-0.745	0.5	0.645	-0.777	0.412	0.652	-0.836	0.269	0.694	-0.909	0.099	0.614	-0.789	0.031	0.666	NaN	NaN	NaN	-0.828	0.878	0.358	-0.833	0.699	0.305	-0.798	0.545	0.335	-0.783	0.472	0.325	-0.808	0.299	0.26	-0.77	0.095	0.302
1179	5.895	-0.935	0.966	0.552	NaN	NaN	NaN	-0.8	0.846	0.708	-0.765	0.638	0.722	-0.745	0.5	0.645	-0.778	0.412	0.652	-0.836	0.269	0.694	-0.909	0.099	0.614	-0.789	0.031	0.666	NaN	NaN	NaN	-0.828	0.877	0.358	-0.834	0.699	0.304	-0.798	0.545	0.335	-0.783	0.472	0.325	-0.808	0.299	0.26	-0.77	0.095	0.302
1180	5.9	-0.935	0.967	0.552	NaN	NaN	NaN	-0.8	0.846	0.708	-0.765	0.639	0.722	-0.745	0.5	0.645	-0.778	0.412	0.652	-0.837	0.269	0.694	-0.909	0.099	0.614	-0.789	0.031	0.666	NaN	NaN	NaN	-0.827	0.877	0.357	-0.834	0.7	0.304	-0.798	0.545	0.335	-0.783	0.472	0.325	-0.807	0.299	0.26	-0.77	0.095	0.302
1181	5.905	-0.935	0.967	0.551	NaN	NaN	NaN	-0.8	0.846	0.707	-0.765	0.639	0.722	-0.746	0.5	0.645	-0.778	0.412	0.652	-0.837	0.269	0.694	-0.909	0.099	0.614	-0.789	0.031	0.666	NaN	NaN	NaN	-0.826	0.877	0.357	-0.834	0.7	0.304	-0.797	0.545	0.335	-0.782	0.472	0.325	-0.807	0.298	0.26	-0.77	0.095	0.302
1182	5.91	-0.934	0.967	0.55	NaN	NaN	NaN	-0.8	0.846	0.707	-0.765	0.64	0.722	-0.746	0.5	0.645	-0.778	0.412	0.652	-0.837	0.27	0.694	-0.909	0.099	0.614	-0.789	0.031	0.666	NaN	NaN	NaN	-0.826	0.877	0.356	-0.833	0.699	0.304	-0.797	0.545	0.335	-0.782	0.472	0.325	-0.807	0.298	0.26	-0.77	0.095	0.302
1183	5.915	-0.934	0.967	0.549	NaN	NaN	NaN	-0.801	0.846	0.706	-0.764	0.64	0.721	-0.746	0.501	0.645	-0.779	0.412	0.652	-0.837	0.27	0.695	-0.909	0.099	0.614	-0.789	0.031	0.666	NaN	NaN	NaN	-0.825	0.877	0.356	-0.833	0.699	0.303	-0.797	0.545	0.335	-0.782	0.472	0.325	-0.807	0.298	0.26	-0.771	0.094	0.302
1184	5.92	-0.933	0.967	0.549	NaN	NaN	NaN	-0.8	0.846	0.706	-0.763	0.638	0.72	-0.746	0.501	0.646	-0.779	0.413	0.652	-0.838	0.27	0.695	-0.909	0.099	0.614	-0.789	0.031	0.666	NaN	NaN	NaN	-0.824	0.877	0.355	-0.832	0.699	0.303	-0.796	0.545	0.335	-0.782	0.472	0.325	-0.807	0.298	0.26	-0.771	0.094	0.302
1185	5.925	-0.933	0.968	0.548	NaN	NaN	NaN	-0.8	0.846	0.705	-0.762	0.638	0.72	-0.746	0.501	0.646	-0.779	0.413	0.652	-0.838	0.27	0.695	-0.909	0.099	0.614	-0.789	0.031	0.666	NaN	NaN	NaN	-0.824	0.877	0.355	-0.831	0.699	0.302	-0.796	0.545	0.335	-0.782	0.472	0.325	-0.806	0.297	0.26	-0.771	0.094	0.303
1186	5.93	-0.933	0.968	0.548	NaN	NaN	NaN	-0.8	0.846	0.704	-0.762	0.638	0.72	-0.747	0.501	0.645	-0.779	0.413	0.652	-0.838	0.27	0.695	-0.909	0.099	0.614	-0.789	0.031	0.666	NaN	NaN	NaN	-0.823	0.877	0.354	-0.83	0.699	0.301	-0.796	0.545	0.335	-0.782	0.472	0.325	-0.806	0.296	0.26	-0.771	0.094	0.303
1187	5.935	-0.932	0.968	0.547	NaN	NaN	NaN	-0.8	0.846	0.704	-0.762	0.639	0.72	-0.746	0.501	0.645	-0.779	0.413	0.652	-0.838	0.271	0.695	-0.909	0.099	0.614	-0.789	0.031	0.666	NaN	NaN	NaN	-0.823	0.876	0.354	-0.828	0.699	0.301	-0.796	0.545	0.335	-0.782	0.472	0.325	-0.807	0.296	0.261	-0.771	0.094	0.303
1188	5.94	-0.931	0.968	0.547	NaN	NaN	NaN	-0.799	0.847	0.703	-0.762	0.64	0.72	-0.747	0.502	0.645	-0.779	0.413	0.651	-0.838	0.271	0.695	-0.909	0.099	0.614	-0.789	0.031	0.666	NaN	NaN	NaN	-0.822	0.876	0.353	-0.826	0.699	0.3	-0.795	0.545	0.335	-0.782	0.471	0.325	-0.807	0.296	0.261	-0.771	0.094	0.303
1189	5.945	-0.931	0.968	0.546	NaN	NaN	NaN	-0.799	0.847	0.703	-0.761	0.639	0.719	-0.747	0.502	0.645	-0.779	0.414	0.651	-0.838	0.271	0.695	-0.909	0.099	0.614	-0.789	0.031	0.666	NaN	NaN	NaN	-0.822	0.876	0.353	-0.824	0.698	0.3	-0.795	0.545	0.334	-0.782	0.471	0.325	-0.807	0.296	0.262	-0.771	0.094	0.304
1190	5.95	-0.931	0.968	0.546	NaN	NaN	NaN	-0.799	0.847	0.702	-0.761	0.64	0.719	-0.747	0.503	0.645	-0.779	0.414	0.651	-0.838	0.271	0.695	-0.908	0.099	0.614	-0.789	0.031	0.666	NaN	NaN	NaN	-0.821	0.876	0.353	-0.822	0.698	0.299	-0.794	0.544	0.334	-0.782	0.471	0.325	-0.807	0.296	0.262	-0.771	0.093	0.304
1191	5.955	-0.93	0.969	0.545	NaN	NaN	NaN	-0.798	0.847	0.701	-0.762	0.641	0.72	-0.747	0.503	0.645	-0.779	0.414	0.651	-0.838	0.271	0.695	-0.908	0.099	0.614	-0.789	0.03	0.667	NaN	NaN	NaN	-0.821	0.876	0.352	-0.821	0.698	0.299	-0.794	0.544	0.334	-0.781	0.47	0.326	-0.807	0.295	0.262	-0.771	0.093	0.305
1192	5.96	-0.929	0.969	0.545	NaN	NaN	NaN	-0.798	0.848	0.701	-0.763	0.642	0.719	-0.747	0.503	0.645	-0.78	0.414	0.651	-0.838	0.271	0.695	-0.908	0.099	0.614	-0.789	0.031	0.666	NaN	NaN	NaN	-0.82	0.876	0.352	-0.819	0.698	0.299	-0.793	0.544	0.334	-0.781	0.47	0.326	-0.807	0.295	0.262	-0.771	0.093	0.305
1193	5.965	-0.929	0.969	0.545	NaN	NaN	NaN	-0.797	0.848	0.701	-0.763	0.642	0.719	-0.747	0.503	0.644	-0.78	0.414	0.651	-0.838	0.271	0.695	-0.908	0.099	0.614	-0.789	0.03	0.667	NaN	NaN	NaN	-0.82	0.875	0.352	-0.818	0.698	0.299	-0.792	0.543	0.334	-0.781	0.47	0.326	-0.806	0.295	0.262	-0.771	0.093	0.305
1194	5.97	-0.928	0.968	0.544	NaN	NaN	NaN	-0.797	0.848	0.7	-0.763	0.642	0.719	-0.747	0.503	0.644	-0.78	0.414	0.651	-0.838	0.272	0.695	-0.908	0.099	0.614	-0.789	0.031	0.666	NaN	NaN	NaN	-0.819	0.875	0.351	-0.817	0.698	0.299	-0.792	0.543	0.333	-0.781	0.469	0.326	-0.806	0.295	0.262	-0.771	0.093	0.305
1195	5.975	-0.927	0.968	0.544	NaN	NaN	NaN	-0.796	0.848	0.7	-0.764	0.643	0.719	-0.747	0.503	0.644	-0.78	0.414	0.65	-0.839	0.272	0.695	-0.908	0.099	0.614	-0.789	0.03	0.667	NaN	NaN	NaN	-0.819	0.875	0.351	-0.816	0.698	0.299	-0.791	0.543	0.334	-0.781	0.469	0.326	-0.806	0.295	0.262	-0.771	0.093	0.305
1196	5.98	-0.926	0.968	0.543	NaN	NaN	NaN	-0.796	0.849	0.699	-0.765	0.643	0.718	-0.747	0.503	0.643	-0.78	0.415	0.65	-0.839	0.272	0.695	-0.908	0.099	0.614	-0.788	0.03	0.667	NaN	NaN	NaN	-0.818	0.875	0.35	-0.815	0.698	0.299	-0.79	0.543	0.334	-0.781	0.469	0.326	-0.806	0.295	0.262	-0.771	0.093	0.305
1197	5.985	-0.926	0.969	0.543	NaN	NaN	NaN	-0.796	0.849	0.699	-0.765	0.642	0.718	-0.747	0.502	0.643	-0.78	0.415	0.65	-0.839	0.272	0.694	-0.908	0.099	0.614	-0.788	0.03	0.667	NaN	NaN	NaN	-0.817	0.874	0.35	-0.814	0.699	0.299	-0.79	0.543	0.334	-0.78	0.469	0.326	-0.805	0.295	0.262	-0.771	0.093	0.305
1198	5.99	-0.926	0.969	0.542	NaN	NaN	NaN	-0.796	0.849	0.699	-0.764	0.642	0.717	-0.747	0.502	0.643	-0.78	0.415	0.65	-0.84	0.273	0.694	-0.909	0.099	0.614	-0.788	0.03	0.667	NaN	NaN	NaN	-0.817	0.874	0.35	-0.814	0.699	0.299	-0.789	0.543	0.334	-0.78	0.469	0.326	-0.805	0.295	0.261	-0.771	0.092	0.305
1199	5.995	-0.925	0.969	0.542	NaN	NaN	NaN	-0.795	0.849	0.699	-0.765	0.643	0.718	-0.747	0.502	0.642	-0.78	0.415	0.65	-0.84	0.273	0.694	-0.909	0.099	0.614	-0.788	0.03	0.667	NaN	NaN	NaN	-0.816	0.874	0.35	-0.813	0.699	0.299	-0.789	0.543	0.334	-0.78	0.469	0.326	-0.805	0.295	0.261	-0.771	0.092	0.305
1200	6	-0.924	0.969	0.541	NaN	NaN	NaN	-0.794	0.849	0.698	-0.766	0.643	0.717	-0.747	0.502	0.642	-0.781	0.415	0.65	-0.84	0.273	0.694	-0.909	0.1	0.614	-0.788	0.03	0.667	NaN	NaN	NaN	-0.816	0.874	0.349	-0.812	0.698	0.299	-0.789	0.543	0.334	-0.779	0.468	0.326	-0.805	0.294	0.261	-0.771	0.092	0.305
1201	6.005	-0.924	0.969	0.541	NaN	NaN	NaN	-0.794	0.849	0.698	-0.766	0.643	0.717	-0.747	0.502	0.642	-0.781	0.415	0.649	-0.841	0.273	0.694	-0.91	0.101	0.614	-0.788	0.03	0.667	NaN	NaN	NaN	-0.815	0.875	0.349	-0.811	0.698	0.299	-0.789	0.543	0.334	-0.778	0.468	0.326	-0.804	0.294	0.261	-0.771	0.092	0.305
1202	6.01	-0.923	0.97	0.541	NaN	NaN	NaN	-0.793	0.849	0.697	-0.765	0.643	0.717	-0.747	0.502	0.642	-0.781	0.415	0.649	-0.841	0.274	0.694	-0.909	0.1	0.614	-0.788	0.03	0.667	NaN	NaN	NaN	-0.815	0.875	0.348	-0.811	0.698	0.299	-0.789	0.543	0.334	-0.778	0.468	0.326	-0.804	0.294	0.261	-0.771	0.092	0.305
1203	6.015	-0.923	0.97	0.54	NaN	NaN	NaN	-0.792	0.849	0.697	-0.765	0.643	0.717	-0.747	0.502	0.642	-0.781	0.416	0.649	-0.841	0.274	0.694	-0.909	0.1	0.614	-0.788	0.03	0.667	NaN	NaN	NaN	-0.814	0.875	0.348	-0.811	0.698	0.299	-0.79	0.543	0.334	-0.778	0.468	0.326	-0.804	0.294	0.261	-0.771	0.092	0.305
1204	6.02	-0.922	0.97	0.539	NaN	NaN	NaN	-0.791	0.85	0.697	-0.765	0.643	0.716	-0.747	0.502	0.642	-0.781	0.416	0.649	-0.841	0.274	0.694	-0.91	0.101	0.614	-0.788	0.03	0.667	NaN	NaN	NaN	-0.814	0.875	0.347	-0.811	0.698	0.299	-0.791	0.543	0.333	-0.779	0.468	0.326	-0.805	0.294	0.261	-0.771	0.092	0.305
1205	6.025	-0.921	0.971	0.539	NaN	NaN	NaN	-0.791	0.85	0.696	-0.765	0.643	0.716	-0.747	0.502	0.642	-0.781	0.416	0.649	-0.841	0.274	0.694	-0.91	0.101	0.614	-0.788	0.03	0.667	NaN	NaN	NaN	-0.813	0.875	0.347	-0.812	0.698	0.299	-0.791	0.543	0.333	-0.779	0.468	0.325	-0.805	0.294	0.261	-0.771	0.092	0.305
1206	6.03	-0.921	0.971	0.538	NaN	NaN	NaN	-0.79	0.85	0.696	-0.765	0.643	0.715	-0.747	0.503	0.642	-0.781	0.416	0.648	-0.841	0.274	0.693	-0.91	0.101	0.614	-0.788	0.03	0.667	NaN	NaN	NaN	-0.813	0.875	0.346	-0.812	0.698	0.298	-0.792	0.543	0.332	-0.779	0.468	0.325	-0.805	0.294	0.261	-0.771	0.092	0.305
1207	6.035	-0.92	0.971	0.538	NaN	NaN	NaN	-0.789	0.85	0.696	-0.765	0.644	0.715	-0.748	0.503	0.642	-0.781	0.416	0.648	-0.841	0.274	0.693	-0.91	0.101	0.614	-0.788	0.03	0.667	NaN	NaN	NaN	-0.812	0.875	0.346	-0.812	0.697	0.297	-0.792	0.543	0.332	-0.779	0.468	0.325	-0.805	0.294	0.261	-0.771	0.092	0.305
1208	6.04	-0.919	0.971	0.537	NaN	NaN	NaN	-0.788	0.85	0.695	-0.765	0.644	0.715	-0.748	0.503	0.642	-0.781	0.416	0.648	-0.841	0.274	0.693	-0.91	0.101	0.614	-0.789	0.03	0.667	NaN	NaN	NaN	-0.811	0.875	0.345	-0.813	0.698	0.296	-0.792	0.543	0.332	-0.779	0.468	0.325	-0.805	0.294	0.261	-0.771	0.092	0.305
1209	6.045	-0.918	0.972	0.537	NaN	NaN	NaN	-0.787	0.851	0.694	-0.765	0.644	0.714	-0.748	0.504	0.641	-0.781	0.416	0.647	-0.841	0.274	0.693	-0.91	0.1	0.614	-0.789	0.031	0.666	NaN	NaN	NaN	-0.811	0.875	0.344	-0.815	0.698	0.295	-0.792	0.543	0.332	-0.78	0.468	0.325	-0.806	0.294	0.261	-0.771	0.092	0.305
1210	6.05	-0.917	0.972	0.536	NaN	NaN	NaN	-0.786	0.851	0.694	-0.765	0.644	0.714	-0.749	0.504	0.641	-0.781	0.416	0.647	-0.841	0.274	0.693	-0.909	0.1	0.614	-0.789	0.031	0.666	NaN	NaN	NaN	-0.81	0.875	0.344	-0.815	0.698	0.295	-0.792	0.543	0.331	-0.781	0.468	0.325	-0.806	0.294	0.261	-0.771	0.092	0.305
1211	6.055	-0.916	0.972	0.536	NaN	NaN	NaN	-0.785	0.851	0.693	-0.765	0.645	0.713	-0.749	0.504	0.64	-0.782	0.417	0.647	-0.841	0.275	0.693	-0.91	0.101	0.614	-0.789	0.03	0.667	NaN	NaN	NaN	-0.81	0.876	0.343	-0.815	0.698	0.294	-0.793	0.543	0.331	-0.782	0.468	0.324	-0.807	0.293	0.261	-0.771	0.092	0.305
1212	6.06	-0.915	0.972	0.535	NaN	NaN	NaN	-0.785	0.851	0.693	-0.764	0.645	0.713	-0.749	0.504	0.639	-0.783	0.417	0.647	-0.842	0.275	0.693	-0.91	0.101	0.614	-0.788	0.03	0.667	NaN	NaN	NaN	-0.809	0.876	0.342	-0.815	0.698	0.294	-0.793	0.542	0.331	-0.783	0.468	0.324	-0.808	0.293	0.26	-0.771	0.092	0.305
1213	6.065	-0.914	0.973	0.534	NaN	NaN	NaN	-0.784	0.852	0.692	-0.764	0.646	0.712	-0.749	0.505	0.639	-0.783	0.417	0.647	-0.842	0.275	0.692	-0.91	0.101	0.614	-0.788	0.03	0.667	NaN	NaN	NaN	-0.809	0.876	0.342	-0.816	0.698	0.293	-0.793	0.542	0.33	-0.783	0.468	0.324	-0.808	0.293	0.26	-0.772	0.092	0.305
1214	6.07	-0.914	0.973	0.534	NaN	NaN	NaN	-0.783	0.852	0.691	-0.763	0.646	0.712	-0.749	0.505	0.638	-0.783	0.418	0.647	-0.842	0.276	0.692	-0.91	0.101	0.614	-0.789	0.03	0.667	NaN	NaN	NaN	-0.808	0.876	0.341	-0.817	0.699	0.293	-0.793	0.542	0.33	-0.784	0.468	0.323	-0.809	0.293	0.26	-0.772	0.092	0.305
1215	6.075	-0.913	0.973	0.533	NaN	NaN	NaN	-0.782	0.852	0.691	-0.763	0.646	0.712	-0.749	0.505	0.638	-0.783	0.418	0.646	-0.842	0.276	0.692	-0.91	0.101	0.614	-0.789	0.031	0.666	NaN	NaN	NaN	-0.807	0.876	0.341	-0.817	0.698	0.292	-0.794	0.542	0.33	-0.784	0.468	0.323	-0.809	0.293	0.26	-0.772	0.092	0.305
1216	6.08	-0.912	0.974	0.532	NaN	NaN	NaN	-0.781	0.852	0.69	-0.762	0.646	0.711	-0.749	0.504	0.638	-0.783	0.418	0.646	-0.842	0.276	0.692	-0.91	0.101	0.614	-0.788	0.03	0.667	NaN	NaN	NaN	-0.807	0.876	0.34	-0.817	0.698	0.292	-0.794	0.542	0.33	-0.785	0.468	0.322	-0.81	0.293	0.26	-0.772	0.092	0.305
1217	6.085	-0.911	0.974	0.531	NaN	NaN	NaN	-0.78	0.853	0.689	-0.761	0.646	0.71	-0.748	0.504	0.637	-0.783	0.418	0.645	-0.843	0.277	0.692	-0.91	0.101	0.614	-0.789	0.03	0.667	NaN	NaN	NaN	-0.806	0.876	0.339	-0.817	0.697	0.291	-0.795	0.542	0.329	-0.785	0.468	0.322	-0.81	0.293	0.26	-0.772	0.092	0.305
1218	6.09	-0.91	0.974	0.531	NaN	NaN	NaN	-0.78	0.853	0.688	-0.76	0.647	0.71	-0.748	0.504	0.637	-0.783	0.418	0.645	-0.843	0.277	0.692	-0.91	0.101	0.614	-0.789	0.031	0.666	NaN	NaN	NaN	-0.805	0.876	0.339	-0.817	0.697	0.29	-0.795	0.542	0.329	-0.785	0.468	0.322	-0.81	0.293	0.26	-0.772	0.092	0.305
1219	6.095	-0.909	0.975	0.53	NaN	NaN	NaN	-0.778	0.854	0.687	-0.759	0.647	0.71	-0.748	0.504	0.637	-0.783	0.418	0.645	-0.843	0.277	0.692	-0.91	0.101	0.614	-0.789	0.031	0.666	NaN	NaN	NaN	-0.805	0.876	0.338	-0.817	0.697	0.289	-0.795	0.542	0.329	-0.785	0.468	0.322	-0.811	0.293	0.26	-0.772	0.092	0.305
1220	6.1	-0.909	0.975	0.529	NaN	NaN	NaN	-0.777	0.853	0.686	-0.758	0.647	0.709	-0.747	0.505	0.636	-0.783	0.418	0.644	-0.843	0.277	0.691	-0.91	0.101	0.614	-0.789	0.03	0.667	NaN	NaN	NaN	-0.804	0.876	0.337	-0.817	0.698	0.289	-0.795	0.541	0.328	-0.785	0.468	0.322	-0.811	0.293	0.26	-0.772	0.092	0.305
1221	6.105	-0.907	0.975	0.529	NaN	NaN	NaN	-0.777	0.854	0.686	-0.758	0.648	0.709	-0.746	0.505	0.635	-0.783	0.418	0.644	-0.843	0.278	0.691	-0.91	0.101	0.614	-0.789	0.031	0.666	NaN	NaN	NaN	-0.803	0.876	0.337	-0.818	0.698	0.288	-0.795	0.541	0.328	-0.786	0.468	0.321	-0.811	0.293	0.26	-0.772	0.091	0.305
1222	6.11	-0.906	0.975	0.528	NaN	NaN	NaN	-0.776	0.854	0.685	-0.757	0.648	0.708	-0.746	0.505	0.635	-0.783	0.418	0.644	-0.843	0.278	0.691	-0.91	0.101	0.614	-0.789	0.031	0.666	NaN	NaN	NaN	-0.803	0.875	0.336	-0.818	0.698	0.288	-0.795	0.541	0.328	-0.786	0.467	0.321	-0.811	0.293	0.26	-0.772	0.091	0.305
1223	6.115	-0.905	0.976	0.528	NaN	NaN	NaN	-0.775	0.854	0.684	-0.756	0.648	0.707	-0.747	0.505	0.634	-0.783	0.419	0.643	-0.844	0.278	0.691	-0.91	0.101	0.614	-0.789	0.03	0.667	NaN	NaN	NaN	-0.802	0.875	0.335	-0.818	0.698	0.287	-0.795	0.541	0.328	-0.786	0.467	0.321	-0.811	0.292	0.26	-0.771	0.091	0.305
1224	6.12	-0.905	0.976	0.527	NaN	NaN	NaN	-0.774	0.854	0.683	-0.755	0.648	0.707	-0.747	0.506	0.634	-0.783	0.419	0.643	-0.844	0.278	0.691	-0.91	0.101	0.614	-0.788	0.03	0.667	NaN	NaN	NaN	-0.801	0.875	0.334	-0.818	0.698	0.287	-0.795	0.541	0.327	-0.785	0.467	0.321	-0.811	0.292	0.26	-0.771	0.091	0.305
1225	6.125	-0.904	0.976	0.526	NaN	NaN	NaN	-0.773	0.855	0.683	-0.754	0.648	0.706	-0.747	0.506	0.634	-0.783	0.419	0.643	-0.844	0.278	0.691	-0.91	0.101	0.614	-0.788	0.03	0.667	NaN	NaN	NaN	-0.801	0.876	0.334	-0.818	0.698	0.287	-0.795	0.541	0.327	-0.785	0.467	0.32	-0.81	0.292	0.259	-0.771	0.091	0.306
1226	6.13	-0.903	0.976	0.525	NaN	NaN	NaN	-0.772	0.855	0.682	-0.752	0.646	0.704	-0.747	0.506	0.634	-0.783	0.419	0.642	-0.844	0.279	0.691	-0.91	0.101	0.614	-0.788	0.03	0.667	NaN	NaN	NaN	-0.8	0.876	0.333	-0.818	0.698	0.286	-0.795	0.541	0.327	-0.785	0.467	0.32	-0.81	0.292	0.259	-0.771	0.091	0.305
1227	6.135	-0.902	0.976	0.524	NaN	NaN	NaN	-0.771	0.855	0.681	-0.751	0.646	0.703	-0.747	0.507	0.634	-0.783	0.419	0.642	-0.844	0.279	0.69	-0.91	0.102	0.614	-0.789	0.03	0.667	NaN	NaN	NaN	-0.8	0.876	0.332	-0.816	0.697	0.285	-0.794	0.541	0.326	-0.785	0.467	0.32	-0.81	0.292	0.259	-0.771	0.091	0.305
1228	6.14	-0.901	0.977	0.523	NaN	NaN	NaN	-0.77	0.855	0.68	-0.75	0.646	0.703	-0.746	0.507	0.633	-0.783	0.42	0.642	-0.844	0.279	0.69	-0.91	0.102	0.614	-0.789	0.031	0.666	NaN	NaN	NaN	-0.799	0.876	0.331	-0.816	0.696	0.284	-0.794	0.541	0.326	-0.785	0.466	0.32	-0.81	0.292	0.259	-0.771	0.091	0.305
1229	6.145	-0.9	0.977	0.523	NaN	NaN	NaN	-0.769	0.855	0.679	-0.749	0.647	0.702	-0.745	0.507	0.632	-0.783	0.42	0.642	-0.844	0.279	0.69	-0.91	0.102	0.614	-0.788	0.03	0.667	NaN	NaN	NaN	-0.798	0.876	0.331	-0.815	0.696	0.284	-0.794	0.541	0.326	-0.784	0.466	0.319	-0.81	0.291	0.259	-0.771	0.091	0.305
1230	6.15	-0.899	0.977	0.522	NaN	NaN	NaN	-0.776	0.86	0.677	-0.749	0.647	0.702	-0.745	0.507	0.632	-0.782	0.42	0.642	-0.844	0.28	0.69	-0.91	0.102	0.614	-0.788	0.03	0.667	NaN	NaN	NaN	-0.798	0.876	0.33	-0.815	0.696	0.283	-0.794	0.541	0.325	-0.784	0.466	0.319	-0.81	0.291	0.259	-0.771	0.091	0.305
1231	6.155	-0.899	0.978	0.521	NaN	NaN	NaN	-0.784	0.867	0.674	-0.748	0.647	0.702	-0.745	0.507	0.632	-0.782	0.421	0.641	-0.844	0.28	0.69	-0.91	0.102	0.614	-0.788	0.03	0.667	NaN	NaN	NaN	-0.797	0.876	0.329	-0.814	0.697	0.283	-0.794	0.541	0.325	-0.784	0.467	0.319	-0.81	0.291	0.258	-0.771	0.091	0.305
1232	6.16	-0.898	0.978	0.521	NaN	NaN	NaN	-0.771	0.858	0.676	-0.748	0.647	0.701	-0.745	0.507	0.632	-0.782	0.421	0.641	-0.844	0.28	0.69	-0.91	0.102	0.614	-0.788	0.03	0.667	NaN	NaN	NaN	-0.796	0.876	0.328	-0.814	0.697	0.283	-0.794	0.541	0.324	-0.784	0.466	0.319	-0.81	0.291	0.258	-0.771	0.091	0.306
1233	6.165	-0.897	0.978	0.52	NaN	NaN	NaN	-0.766	0.856	0.676	-0.747	0.647	0.701	-0.745	0.507	0.631	-0.782	0.421	0.641	-0.844	0.281	0.69	-0.91	0.102	0.614	-0.788	0.03	0.667	NaN	NaN	NaN	-0.795	0.876	0.328	-0.814	0.697	0.282	-0.794	0.541	0.324	-0.783	0.466	0.319	-0.81	0.291	0.258	-0.771	0.091	0.306
1234	6.17	-0.896	0.978	0.519	NaN	NaN	NaN	-0.772	0.862	0.674	-0.747	0.647	0.7	-0.745	0.507	0.631	-0.782	0.421	0.64	-0.844	0.281	0.689	-0.91	0.103	0.614	-0.788	0.03	0.667	NaN	NaN	NaN	-0.795	0.876	0.327	-0.813	0.697	0.282	-0.794	0.541	0.324	-0.783	0.466	0.319	-0.811	0.291	0.258	-0.771	0.091	0.306
1235	6.175	-0.895	0.978	0.518	NaN	NaN	NaN	-0.781	0.868	0.671	-0.747	0.648	0.7	-0.744	0.507	0.631	-0.781	0.422	0.64	-0.844	0.282	0.689	-0.91	0.103	0.613	-0.788	0.03	0.667	NaN	NaN	NaN	-0.794	0.876	0.326	-0.811	0.696	0.281	-0.793	0.541	0.323	-0.783	0.466	0.319	-0.811	0.291	0.258	-0.771	0.09	0.306
1236	6.18	-0.894	0.979	0.517	NaN	NaN	NaN	-0.767	0.859	0.673	-0.749	0.65	0.7	-0.743	0.507	0.63	-0.781	0.422	0.64	-0.844	0.283	0.689	-0.91	0.103	0.613	-0.788	0.03	0.667	NaN	NaN	NaN	-0.793	0.876	0.325	-0.809	0.695	0.28	-0.793	0.541	0.323	-0.783	0.466	0.319	-0.811	0.29	0.258	-0.771	0.09	0.306
1237	6.185	-0.893	0.979	0.516	NaN	NaN	NaN	-0.763	0.857	0.673	-0.749	0.651	0.7	-0.743	0.507	0.63	-0.78	0.422	0.639	-0.844	0.283	0.689	-0.91	0.103	0.613	-0.788	0.03	0.667	NaN	NaN	NaN	-0.792	0.876	0.325	-0.809	0.696	0.279	-0.793	0.541	0.322	-0.783	0.465	0.318	-0.811	0.29	0.258	-0.771	0.09	0.306
1238	6.19	-0.891	0.979	0.516	NaN	NaN	NaN	-0.769	0.862	0.67	-0.749	0.651	0.699	-0.742	0.508	0.629	-0.779	0.422	0.639	-0.844	0.283	0.689	-0.91	0.104	0.613	-0.788	0.03	0.667	NaN	NaN	NaN	-0.792	0.875	0.324	-0.808	0.696	0.279	-0.793	0.541	0.322	-0.785	0.465	0.318	-0.811	0.29	0.258	-0.772	0.09	0.306
1239	6.195	-0.89	0.979	0.515	NaN	NaN	NaN	-0.785	0.874	0.665	-0.748	0.651	0.699	-0.741	0.507	0.629	-0.778	0.422	0.639	-0.843	0.284	0.688	-0.91	0.104	0.613	-0.788	0.03	0.667	-0.728	0.948	0.356	-0.791	0.875	0.323	-0.808	0.696	0.278	-0.793	0.541	0.321	-0.785	0.465	0.317	-0.811	0.29	0.257	-0.772	0.09	0.306
1240	6.2	-0.89	0.979	0.514	NaN	NaN	NaN	-0.788	0.877	0.663	-0.748	0.651	0.698	-0.741	0.507	0.629	-0.777	0.422	0.638	-0.843	0.284	0.688	-0.91	0.104	0.613	-0.789	0.03	0.667	-0.727	0.948	0.356	-0.79	0.875	0.322	-0.807	0.695	0.278	-0.793	0.54	0.321	-0.785	0.465	0.317	-0.811	0.29	0.257	-0.772	0.09	0.306
1241	6.205	-0.889	0.98	0.513	NaN	NaN	NaN	-0.788	0.877	0.662	-0.748	0.651	0.698	-0.74	0.507	0.629	-0.776	0.422	0.638	-0.842	0.285	0.688	-0.909	0.104	0.613	-0.789	0.03	0.667	-0.727	0.948	0.355	-0.789	0.876	0.321	-0.806	0.695	0.277	-0.792	0.54	0.32	-0.785	0.465	0.316	-0.811	0.29	0.257	-0.772	0.09	0.306
1242	6.21	-0.887	0.979	0.513	NaN	NaN	NaN	-0.78	0.872	0.663	-0.747	0.651	0.697	-0.738	0.507	0.628	-0.776	0.422	0.638	-0.842	0.285	0.688	-0.909	0.104	0.614	-0.789	0.03	0.667	-0.725	0.948	0.355	-0.788	0.876	0.321	-0.805	0.695	0.276	-0.792	0.54	0.32	-0.785	0.465	0.316	-0.811	0.29	0.257	-0.772	0.09	0.306
1243	6.215	-0.886	0.979	0.512	NaN	NaN	NaN	-0.762	0.86	0.666	-0.746	0.651	0.697	-0.736	0.506	0.628	-0.775	0.423	0.638	-0.841	0.285	0.688	-0.909	0.104	0.614	-0.789	0.03	0.667	-0.724	0.948	0.354	-0.788	0.876	0.32	-0.804	0.695	0.275	-0.792	0.54	0.32	-0.785	0.465	0.316	-0.811	0.289	0.257	-0.772	0.09	0.306
1244	6.22	-0.886	0.98	0.511	NaN	NaN	NaN	-0.757	0.857	0.666	-0.746	0.651	0.696	-0.735	0.506	0.627	-0.774	0.423	0.637	-0.84	0.286	0.687	-0.908	0.105	0.614	-0.789	0.03	0.667	-0.724	0.948	0.354	-0.787	0.876	0.319	-0.804	0.695	0.275	-0.792	0.54	0.32	-0.784	0.465	0.316	-0.81	0.288	0.256	-0.772	0.09	0.306
1245	6.225	-0.885	0.98	0.51	NaN	NaN	NaN	-0.763	0.862	0.664	-0.745	0.652	0.695	-0.734	0.507	0.627	-0.773	0.423	0.637	-0.84	0.286	0.687	-0.908	0.105	0.614	-0.789	0.03	0.667	NaN	NaN	NaN	-0.787	0.876	0.318	-0.803	0.695	0.274	-0.792	0.54	0.319	-0.784	0.465	0.315	-0.81	0.288	0.256	-0.772	0.089	0.306
1246	6.23	-0.884	0.98	0.509	NaN	NaN	NaN	-0.778	0.873	0.659	-0.744	0.652	0.695	-0.734	0.507	0.627	-0.771	0.423	0.636	-0.839	0.287	0.687	-0.908	0.105	0.614	-0.789	0.03	0.667	NaN	NaN	NaN	-0.786	0.876	0.317	-0.803	0.696	0.274	-0.792	0.54	0.318	-0.784	0.465	0.315	-0.81	0.288	0.256	-0.771	0.089	0.305
1247	6.235	-0.883	0.98	0.508	NaN	NaN	NaN	-0.773	0.871	0.659	-0.743	0.652	0.694	-0.733	0.507	0.627	-0.77	0.423	0.636	-0.838	0.287	0.687	-0.907	0.105	0.614	-0.788	0.029	0.667	-0.72	0.947	0.35	-0.785	0.876	0.316	-0.803	0.696	0.273	-0.791	0.54	0.318	-0.784	0.464	0.314	-0.811	0.288	0.255	-0.771	0.089	0.305
1248	6.24	-0.882	0.98	0.507	NaN	NaN	NaN	-0.764	0.865	0.66	-0.741	0.651	0.693	-0.731	0.506	0.626	-0.768	0.423	0.636	-0.837	0.288	0.687	-0.907	0.106	0.614	-0.788	0.029	0.667	-0.719	0.947	0.35	-0.784	0.876	0.316	-0.802	0.696	0.273	-0.791	0.54	0.317	-0.785	0.464	0.314	-0.811	0.289	0.255	-0.771	0.089	0.305
1249	6.245	-0.881	0.98	0.507	NaN	NaN	NaN	-0.776	0.873	0.656	-0.74	0.651	0.692	-0.728	0.506	0.626	-0.767	0.423	0.636	-0.836	0.288	0.687	-0.907	0.107	0.614	-0.788	0.029	0.667	-0.719	0.947	0.349	-0.783	0.876	0.315	-0.802	0.696	0.272	-0.791	0.54	0.317	-0.785	0.464	0.313	-0.811	0.289	0.255	-0.771	0.089	0.305
1250	6.25	-0.88	0.981	0.506	NaN	NaN	NaN	-0.779	0.876	0.654	-0.739	0.652	0.693	-0.726	0.506	0.626	-0.765	0.423	0.636	-0.835	0.289	0.687	-0.907	0.107	0.614	-0.788	0.029	0.667	-0.719	0.947	0.348	-0.782	0.876	0.314	-0.802	0.695	0.272	-0.791	0.54	0.316	-0.785	0.464	0.313	-0.811	0.289	0.255	-0.771	0.089	0.305
1251	6.255	-0.88	0.981	0.505	NaN	NaN	NaN	-0.779	0.876	0.653	-0.737	0.651	0.692	-0.724	0.506	0.626	-0.763	0.424	0.636	-0.834	0.289	0.687	-0.906	0.108	0.615	-0.788	0.029	0.667	NaN	NaN	NaN	-0.782	0.876	0.313	-0.802	0.695	0.271	-0.792	0.54	0.316	-0.785	0.464	0.313	-0.812	0.289	0.255	-0.771	0.089	0.305
1252	6.26	-0.879	0.981	0.504	NaN	NaN	NaN	-0.778	0.877	0.653	-0.734	0.65	0.691	-0.722	0.507	0.625	-0.761	0.424	0.636	-0.832	0.29	0.687	-0.905	0.108	0.615	-0.788	0.029	0.668	NaN	NaN	NaN	-0.781	0.876	0.312	-0.801	0.695	0.27	-0.792	0.54	0.316	-0.785	0.464	0.313	-0.812	0.289	0.255	-0.771	0.089	0.305
1253	6.265	-0.878	0.981	0.503	NaN	NaN	NaN	-0.77	0.872	0.653	-0.732	0.65	0.69	-0.719	0.506	0.625	-0.758	0.424	0.636	-0.83	0.291	0.687	-0.905	0.11	0.615	-0.788	0.029	0.668	NaN	NaN	NaN	-0.781	0.876	0.312	-0.801	0.695	0.269	-0.792	0.54	0.315	-0.785	0.464	0.313	-0.812	0.289	0.255	-0.771	0.089	0.305
1254	6.27	-0.877	0.981	0.502	NaN	NaN	NaN	-0.76	0.865	0.655	-0.73	0.65	0.69	-0.716	0.506	0.626	-0.755	0.424	0.636	-0.829	0.292	0.687	-0.904	0.112	0.615	-0.787	0.029	0.668	NaN	NaN	NaN	-0.78	0.876	0.311	-0.801	0.696	0.269	-0.792	0.541	0.315	-0.785	0.464	0.313	-0.812	0.289	0.254	-0.772	0.089	0.305
1255	6.275	-0.876	0.981	0.502	NaN	NaN	NaN	-0.771	0.874	0.651	-0.729	0.65	0.689	-0.714	0.507	0.625	-0.752	0.424	0.636	-0.827	0.293	0.686	-0.903	0.113	0.615	-0.787	0.029	0.668	-0.716	0.948	0.342	-0.78	0.876	0.31	-0.802	0.697	0.268	-0.793	0.541	0.315	-0.786	0.464	0.312	-0.812	0.287	0.254	-0.772	0.089	0.305
1256	6.28	-0.875	0.981	0.501	NaN	NaN	NaN	-0.766	0.87	0.651	-0.728	0.651	0.689	-0.711	0.507	0.626	-0.749	0.425	0.636	-0.825	0.294	0.686	-0.902	0.114	0.616	-0.787	0.028	0.668	-0.715	0.948	0.341	-0.779	0.876	0.309	-0.803	0.697	0.268	-0.793	0.541	0.314	-0.786	0.464	0.312	-0.812	0.287	0.254	-0.772	0.089	0.305
1257	6.285	-0.875	0.981	0.5	NaN	NaN	NaN	-0.749	0.86	0.654	-0.726	0.652	0.688	-0.707	0.507	0.626	-0.746	0.425	0.636	-0.822	0.295	0.687	-0.901	0.115	0.616	-0.787	0.028	0.668	-0.714	0.948	0.341	-0.778	0.876	0.309	-0.803	0.697	0.267	-0.794	0.541	0.314	-0.787	0.464	0.312	-0.813	0.287	0.254	-0.772	0.089	0.305
1258	6.29	-0.874	0.982	0.499	NaN	NaN	NaN	-0.752	0.862	0.652	-0.724	0.652	0.688	-0.704	0.507	0.626	-0.743	0.425	0.637	-0.819	0.296	0.687	-0.899	0.117	0.617	-0.786	0.028	0.668	-0.714	0.948	0.34	-0.778	0.876	0.307	-0.802	0.697	0.267	-0.794	0.541	0.314	-0.787	0.464	0.311	-0.814	0.287	0.254	-0.772	0.089	0.305
1259	6.295	-0.874	0.982	0.498	NaN	NaN	NaN	-0.767	0.874	0.647	-0.722	0.652	0.687	-0.702	0.509	0.629	-0.739	0.426	0.637	-0.817	0.297	0.687	-0.898	0.119	0.618	-0.786	0.028	0.668	-0.712	0.948	0.34	-0.777	0.876	0.307	-0.801	0.696	0.266	-0.795	0.541	0.313	-0.788	0.464	0.311	-0.814	0.288	0.254	-0.772	0.089	0.305
1260	6.3	-0.873	0.982	0.497	NaN	NaN	NaN	-0.763	0.872	0.648	-0.719	0.652	0.687	-0.702	0.513	0.631	-0.735	0.427	0.637	-0.814	0.299	0.687	-0.897	0.122	0.618	-0.786	0.028	0.668	-0.712	0.948	0.339	-0.777	0.876	0.306	-0.801	0.696	0.266	-0.795	0.541	0.313	-0.789	0.464	0.311	-0.815	0.288	0.253	-0.772	0.089	0.305
1261	6.305	-0.872	0.982	0.496	NaN	NaN	NaN	-0.746	0.861	0.652	-0.716	0.653	0.687	-0.697	0.514	0.631	-0.731	0.428	0.638	-0.811	0.3	0.687	-0.895	0.124	0.618	-0.786	0.028	0.668	-0.711	0.948	0.339	-0.776	0.876	0.305	-0.801	0.696	0.265	-0.795	0.541	0.312	-0.79	0.464	0.31	-0.816	0.288	0.253	-0.772	0.089	0.305
1262	6.31	-0.871	0.982	0.495	NaN	NaN	NaN	-0.749	0.863	0.65	-0.714	0.654	0.687	-0.69	0.511	0.631	-0.726	0.429	0.638	-0.807	0.302	0.688	-0.894	0.126	0.619	-0.785	0.028	0.668	NaN	NaN	NaN	-0.776	0.876	0.304	-0.801	0.695	0.264	-0.796	0.541	0.312	-0.792	0.465	0.309	-0.816	0.288	0.253	-0.772	0.089	0.305
1263	6.315	-0.871	0.983	0.494	NaN	NaN	NaN	-0.757	0.87	0.647	-0.713	0.656	0.688	-0.685	0.512	0.63	-0.722	0.43	0.638	-0.804	0.304	0.688	-0.892	0.129	0.619	-0.785	0.028	0.668	-0.709	0.947	0.336	-0.775	0.876	0.304	-0.801	0.695	0.264	-0.796	0.541	0.312	-0.792	0.465	0.309	-0.817	0.287	0.253	-0.772	0.089	0.305
1264	6.32	-0.87	0.983	0.493	NaN	NaN	NaN	-0.743	0.861	0.65	-0.711	0.658	0.688	-0.681	0.513	0.631	-0.717	0.431	0.639	-0.8	0.306	0.689	-0.89	0.132	0.619	-0.785	0.028	0.668	-0.709	0.947	0.335	-0.775	0.876	0.303	-0.802	0.695	0.264	-0.796	0.54	0.311	-0.792	0.465	0.309	-0.817	0.287	0.253	-0.772	0.088	0.305
1265	6.325	-0.87	0.983	0.492	NaN	NaN	NaN	-0.74	0.86	0.65	-0.708	0.658	0.688	-0.676	0.514	0.631	-0.712	0.432	0.64	-0.796	0.308	0.689	-0.887	0.135	0.619	-0.785	0.028	0.668	-0.709	0.947	0.334	-0.775	0.876	0.302	-0.802	0.695	0.264	-0.797	0.54	0.311	-0.792	0.465	0.308	-0.818	0.287	0.253	-0.772	0.088	0.305
1266	6.33	-0.87	0.983	0.491	NaN	NaN	NaN	-0.738	0.859	0.649	-0.705	0.658	0.687	-0.668	0.514	0.63	-0.706	0.433	0.64	-0.792	0.31	0.689	-0.884	0.138	0.62	-0.785	0.029	0.669	-0.709	0.948	0.333	-0.774	0.876	0.302	-0.803	0.696	0.263	-0.797	0.54	0.311	-0.792	0.464	0.308	-0.818	0.287	0.252	-0.773	0.088	0.305
1267	6.335	-0.869	0.983	0.49	NaN	NaN	NaN	-0.738	0.859	0.649	-0.701	0.658	0.686	-0.664	0.517	0.632	-0.701	0.434	0.641	-0.787	0.312	0.69	-0.882	0.142	0.62	-0.785	0.029	0.669	-0.709	0.948	0.332	-0.774	0.875	0.301	-0.804	0.696	0.263	-0.797	0.54	0.31	-0.793	0.464	0.308	-0.818	0.287	0.252	-0.773	0.088	0.305
1268	6.34	-0.869	0.983	0.489	NaN	NaN	NaN	-0.737	0.86	0.648	-0.697	0.658	0.686	-0.663	0.522	0.636	-0.695	0.436	0.642	-0.782	0.314	0.69	-0.879	0.145	0.621	-0.784	0.029	0.669	NaN	NaN	NaN	-0.773	0.875	0.3	-0.804	0.695	0.262	-0.797	0.54	0.309	-0.794	0.464	0.307	-0.818	0.286	0.252	-0.773	0.088	0.305
1269	6.345	-0.868	0.983	0.488	NaN	NaN	NaN	-0.737	0.86	0.647	-0.693	0.658	0.686	-0.657	0.523	0.637	-0.689	0.437	0.643	-0.777	0.316	0.691	-0.875	0.148	0.622	-0.784	0.029	0.669	NaN	NaN	NaN	-0.773	0.875	0.3	-0.805	0.695	0.262	-0.798	0.54	0.309	-0.794	0.464	0.307	-0.818	0.286	0.252	-0.772	0.087	0.305
1270	6.35	-0.868	0.983	0.488	NaN	NaN	NaN	-0.736	0.86	0.647	-0.69	0.659	0.687	-0.65	0.523	0.637	-0.683	0.438	0.644	-0.772	0.318	0.692	-0.872	0.152	0.623	-0.783	0.03	0.669	-0.708	0.946	0.329	-0.773	0.875	0.299	-0.805	0.695	0.261	-0.798	0.54	0.308	-0.794	0.464	0.307	-0.819	0.286	0.251	-0.772	0.087	0.305
1271	6.355	-0.867	0.983	0.487	NaN	NaN	NaN	-0.736	0.86	0.646	-0.686	0.659	0.687	-0.642	0.522	0.636	-0.677	0.44	0.645	-0.766	0.321	0.693	-0.868	0.156	0.623	-0.782	0.03	0.67	-0.707	0.946	0.328	-0.772	0.874	0.298	-0.805	0.695	0.261	-0.798	0.539	0.308	-0.794	0.463	0.306	-0.819	0.285	0.251	-0.772	0.087	0.304
1272	6.36	-0.866	0.983	0.486	NaN	NaN	NaN	-0.735	0.86	0.645	-0.683	0.66	0.687	-0.639	0.526	0.639	-0.67	0.441	0.645	-0.761	0.323	0.693	-0.864	0.159	0.624	-0.782	0.031	0.67	-0.707	0.946	0.328	-0.772	0.874	0.297	-0.805	0.694	0.261	-0.799	0.539	0.308	-0.794	0.463	0.306	-0.819	0.285	0.25	-0.772	0.087	0.304
1273	6.365	-0.866	0.983	0.485	NaN	NaN	NaN	-0.735	0.86	0.645	-0.683	0.664	0.689	-0.634	0.527	0.64	-0.664	0.443	0.646	-0.755	0.324	0.694	-0.86	0.163	0.624	-0.782	0.034	0.67	-0.706	0.946	0.327	-0.771	0.874	0.297	-0.805	0.694	0.26	-0.799	0.539	0.307	-0.794	0.463	0.306	-0.819	0.284	0.249	-0.773	0.087	0.304
1274	6.37	-0.866	0.983	0.484	NaN	NaN	NaN	-0.735	0.86	0.644	-0.679	0.664	0.69	-0.629	0.529	0.642	-0.658	0.444	0.647	-0.749	0.326	0.695	-0.856	0.167	0.625	-0.781	0.036	0.67	-0.706	0.945	0.326	-0.771	0.873	0.296	-0.805	0.694	0.259	-0.799	0.539	0.306	-0.794	0.462	0.305	-0.82	0.285	0.249	-0.773	0.086	0.304
1275	6.375	-0.866	0.983	0.484	NaN	NaN	NaN	-0.735	0.86	0.644	-0.675	0.663	0.69	-0.624	0.531	0.642	-0.652	0.445	0.648	-0.743	0.328	0.696	-0.852	0.171	0.625	-0.779	0.037	0.67	-0.706	0.943	0.325	-0.771	0.873	0.295	-0.805	0.693	0.258	-0.799	0.539	0.306	-0.795	0.462	0.304	-0.82	0.284	0.249	-0.773	0.086	0.304
1276	6.38	-0.865	0.982	0.483	NaN	NaN	NaN	-0.734	0.859	0.643	-0.673	0.664	0.69	-0.618	0.532	0.643	-0.646	0.446	0.649	-0.738	0.329	0.696	-0.848	0.175	0.625	-0.777	0.039	0.67	-0.705	0.943	0.325	-0.771	0.873	0.294	-0.804	0.693	0.258	-0.8	0.539	0.305	-0.795	0.462	0.303	-0.821	0.284	0.249	-0.773	0.086	0.304
1277	6.385	-0.864	0.982	0.482	NaN	NaN	NaN	-0.734	0.859	0.642	-0.672	0.667	0.692	-0.614	0.534	0.645	-0.64	0.448	0.649	-0.732	0.331	0.697	-0.843	0.178	0.626	-0.776	0.042	0.67	-0.705	0.943	0.324	-0.77	0.872	0.294	-0.804	0.693	0.257	-0.8	0.538	0.305	-0.796	0.462	0.303	-0.82	0.283	0.248	-0.773	0.086	0.304
1278	6.39	-0.864	0.982	0.482	NaN	NaN	NaN	-0.734	0.859	0.642	-0.669	0.667	0.693	-0.609	0.534	0.645	-0.634	0.449	0.65	-0.726	0.332	0.697	-0.839	0.181	0.626	-0.774	0.045	0.67	-0.704	0.943	0.324	-0.77	0.872	0.293	-0.804	0.693	0.257	-0.8	0.538	0.304	-0.796	0.462	0.302	-0.819	0.282	0.248	-0.773	0.086	0.303
1279	6.395	-0.863	0.982	0.482	NaN	NaN	NaN	-0.733	0.858	0.642	-0.666	0.666	0.693	-0.603	0.534	0.645	-0.629	0.45	0.651	-0.721	0.333	0.698	-0.835	0.184	0.626	-0.771	0.047	0.67	-0.704	0.942	0.323	-0.77	0.871	0.292	-0.804	0.693	0.256	-0.8	0.538	0.304	-0.796	0.462	0.302	-0.819	0.282	0.248	-0.773	0.086	0.303
1280	6.4	-0.863	0.982	0.481	NaN	NaN	NaN	-0.731	0.858	0.641	-0.664	0.666	0.693	-0.599	0.535	0.646	-0.623	0.451	0.651	-0.716	0.334	0.699	-0.832	0.187	0.626	-0.768	0.05	0.669	-0.703	0.941	0.322	-0.769	0.871	0.292	-0.804	0.693	0.256	-0.8	0.538	0.303	-0.796	0.461	0.302	-0.82	0.282	0.248	-0.773	0.086	0.303
1281	6.405	-0.862	0.981	0.481	NaN	NaN	NaN	-0.73	0.857	0.641	-0.661	0.666	0.693	-0.598	0.538	0.648	-0.619	0.453	0.652	-0.711	0.335	0.699	-0.828	0.189	0.626	-0.764	0.052	0.669	-0.703	0.941	0.322	-0.769	0.871	0.291	-0.803	0.693	0.255	-0.8	0.538	0.303	-0.796	0.461	0.302	-0.82	0.281	0.248	-0.774	0.086	0.303
1282	6.41	-0.861	0.981	0.48	NaN	NaN	NaN	-0.73	0.857	0.641	-0.659	0.667	0.694	-0.595	0.54	0.649	-0.615	0.454	0.652	-0.706	0.336	0.699	-0.824	0.191	0.626	-0.759	0.054	0.669	-0.703	0.94	0.321	-0.768	0.871	0.291	-0.803	0.693	0.254	-0.8	0.538	0.303	-0.795	0.461	0.302	-0.82	0.281	0.247	-0.773	0.086	0.303
1283	6.415	-0.86	0.981	0.48	NaN	NaN	NaN	-0.729	0.856	0.641	-0.659	0.67	0.695	-0.592	0.541	0.649	-0.611	0.455	0.653	-0.703	0.337	0.699	-0.821	0.192	0.626	-0.754	0.056	0.669	-0.702	0.94	0.321	-0.768	0.871	0.29	-0.803	0.693	0.254	-0.8	0.538	0.302	-0.795	0.461	0.301	-0.82	0.281	0.247	-0.773	0.085	0.303
1284	6.42	-0.86	0.981	0.48	NaN	NaN	NaN	-0.728	0.856	0.641	-0.658	0.671	0.696	-0.589	0.542	0.65	-0.608	0.456	0.653	-0.699	0.338	0.699	-0.818	0.193	0.625	-0.747	0.057	0.669	-0.702	0.94	0.32	-0.768	0.871	0.289	-0.802	0.694	0.253	-0.8	0.538	0.302	-0.795	0.461	0.301	-0.82	0.281	0.247	-0.774	0.085	0.303
1285	6.425	-0.859	0.981	0.48	NaN	NaN	NaN	-0.727	0.855	0.64	-0.656	0.671	0.696	-0.586	0.543	0.65	-0.605	0.457	0.653	-0.696	0.339	0.699	-0.814	0.194	0.625	-0.741	0.059	0.669	-0.701	0.941	0.32	-0.767	0.871	0.289	-0.802	0.694	0.253	-0.799	0.538	0.301	-0.794	0.46	0.301	-0.82	0.281	0.246	-0.774	0.085	0.303
1286	6.43	-0.859	0.981	0.479	NaN	NaN	NaN	-0.726	0.855	0.64	-0.655	0.672	0.695	-0.584	0.544	0.65	-0.602	0.458	0.653	-0.693	0.34	0.698	-0.81	0.194	0.625	-0.735	0.062	0.669	-0.701	0.941	0.32	-0.767	0.871	0.288	-0.802	0.694	0.252	-0.798	0.538	0.301	-0.794	0.46	0.3	-0.82	0.281	0.246	-0.774	0.085	0.303
1287	6.435	-0.858	0.981	0.479	NaN	NaN	NaN	-0.724	0.854	0.64	-0.654	0.672	0.695	-0.582	0.546	0.65	-0.599	0.459	0.653	-0.69	0.34	0.698	-0.807	0.193	0.624	-0.728	0.063	0.669	-0.7	0.94	0.319	-0.767	0.871	0.288	-0.801	0.694	0.252	-0.798	0.537	0.301	-0.793	0.46	0.3	-0.819	0.281	0.246	-0.774	0.085	0.302
1288	6.44	-0.858	0.981	0.479	NaN	NaN	NaN	-0.723	0.854	0.64	-0.653	0.673	0.695	-0.581	0.547	0.65	-0.597	0.46	0.653	-0.687	0.341	0.698	-0.802	0.193	0.624	-0.72	0.064	0.67	-0.7	0.94	0.319	-0.766	0.871	0.288	-0.801	0.694	0.252	-0.797	0.537	0.3	-0.793	0.46	0.299	-0.819	0.282	0.245	-0.774	0.085	0.302
1289	6.445	-0.857	0.981	0.479	NaN	NaN	NaN	-0.722	0.854	0.639	-0.651	0.674	0.694	-0.579	0.548	0.65	-0.595	0.46	0.653	-0.684	0.341	0.698	-0.797	0.191	0.623	-0.713	0.065	0.67	-0.699	0.94	0.319	-0.766	0.871	0.287	-0.8	0.694	0.252	-0.797	0.537	0.3	-0.792	0.46	0.299	-0.818	0.282	0.245	-0.774	0.085	0.302
1290	6.45	-0.856	0.981	0.479	NaN	NaN	NaN	-0.722	0.855	0.639	-0.65	0.673	0.694	-0.577	0.548	0.649	-0.593	0.461	0.653	-0.681	0.341	0.698	-0.791	0.19	0.623	-0.704	0.065	0.67	-0.699	0.941	0.318	-0.765	0.871	0.287	-0.799	0.694	0.251	-0.796	0.537	0.3	-0.792	0.46	0.299	-0.819	0.282	0.245	-0.774	0.085	0.302
1291	6.455	-0.855	0.982	0.479	NaN	NaN	NaN	-0.721	0.855	0.639	-0.648	0.674	0.693	-0.575	0.549	0.648	-0.591	0.462	0.653	-0.678	0.34	0.697	-0.785	0.187	0.623	-0.695	0.065	0.67	-0.698	0.941	0.318	-0.765	0.871	0.287	-0.799	0.694	0.251	-0.795	0.537	0.299	-0.791	0.46	0.298	-0.818	0.283	0.245	-0.774	0.085	0.302
1292	6.46	-0.855	0.982	0.479	NaN	NaN	NaN	-0.721	0.855	0.639	-0.648	0.674	0.692	-0.574	0.55	0.648	-0.589	0.462	0.652	-0.674	0.339	0.698	-0.78	0.184	0.623	-0.687	0.066	0.67	-0.698	0.941	0.318	-0.764	0.872	0.287	-0.798	0.694	0.251	-0.794	0.538	0.299	-0.79	0.46	0.298	-0.818	0.283	0.245	-0.774	0.085	0.302
1293	6.465	-0.854	0.982	0.478	NaN	NaN	NaN	-0.72	0.855	0.639	-0.647	0.675	0.692	-0.573	0.55	0.647	-0.588	0.463	0.651	-0.671	0.338	0.697	-0.774	0.181	0.623	-0.679	0.066	0.67	-0.697	0.941	0.318	-0.764	0.872	0.286	-0.797	0.694	0.251	-0.793	0.538	0.299	-0.789	0.461	0.298	-0.817	0.283	0.245	-0.774	0.085	0.302
1294	6.47	-0.853	0.982	0.478	NaN	NaN	NaN	-0.719	0.856	0.639	-0.646	0.675	0.691	-0.572	0.551	0.646	-0.586	0.463	0.65	-0.668	0.337	0.696	-0.768	0.178	0.623	-0.669	0.065	0.671	-0.696	0.941	0.317	-0.763	0.872	0.286	-0.796	0.694	0.251	-0.793	0.538	0.299	-0.789	0.461	0.298	-0.817	0.283	0.245	-0.774	0.085	0.302
1295	6.475	-0.853	0.982	0.478	NaN	NaN	NaN	-0.718	0.856	0.638	-0.645	0.675	0.69	-0.571	0.551	0.645	-0.586	0.463	0.65	-0.665	0.336	0.696	-0.762	0.174	0.623	-0.661	0.063	0.671	-0.695	0.942	0.317	-0.762	0.872	0.286	-0.796	0.695	0.251	-0.792	0.538	0.299	-0.789	0.461	0.298	-0.817	0.283	0.245	-0.773	0.085	0.303
1296	6.48	-0.852	0.983	0.477	NaN	NaN	NaN	-0.718	0.857	0.638	-0.644	0.676	0.689	NaN	NaN	NaN	-0.585	0.464	0.649	-0.662	0.334	0.695	-0.757	0.171	0.623	-0.651	0.062	0.671	-0.695	0.942	0.317	-0.761	0.872	0.286	-0.795	0.695	0.251	-0.792	0.538	0.299	-0.788	0.461	0.298	-0.816	0.283	0.245	-0.773	0.086	0.303
1297	6.485	-0.851	0.983	0.477	NaN	NaN	NaN	-0.717	0.857	0.638	-0.644	0.676	0.689	NaN	NaN	NaN	-0.584	0.464	0.648	-0.659	0.332	0.695	-0.75	0.167	0.622	-0.641	0.061	0.67	-0.694	0.942	0.317	-0.76	0.872	0.286	-0.794	0.694	0.251	-0.791	0.538	0.299	-0.787	0.461	0.298	-0.816	0.283	0.245	-0.773	0.086	0.303
1298	6.49	-0.85	0.983	0.477	NaN	NaN	NaN	-0.717	0.858	0.638	-0.642	0.676	0.688	NaN	NaN	NaN	-0.584	0.463	0.647	-0.656	0.331	0.694	-0.743	0.162	0.622	-0.632	0.06	0.67	-0.693	0.942	0.317	-0.759	0.872	0.287	-0.793	0.694	0.251	-0.791	0.538	0.299	-0.787	0.461	0.298	-0.816	0.283	0.245	-0.773	0.086	0.303
1299	6.495	-0.849	0.983	0.477	NaN	NaN	NaN	-0.716	0.858	0.638	-0.642	0.677	0.687	NaN	NaN	NaN	-0.583	0.462	0.646	-0.654	0.329	0.694	-0.737	0.157	0.622	-0.623	0.058	0.669	-0.692	0.942	0.317	-0.758	0.872	0.286	-0.792	0.694	0.251	-0.79	0.538	0.299	-0.786	0.462	0.298	-0.815	0.283	0.245	-0.773	0.086	0.303
1300	6.5	-0.848	0.983	0.477	NaN	NaN	NaN	-0.715	0.858	0.638	-0.64	0.676	0.686	NaN	NaN	NaN	-0.583	0.461	0.645	-0.651	0.327	0.694	-0.73	0.152	0.622	-0.613	0.058	0.668	-0.691	0.942	0.318	-0.757	0.872	0.286	-0.791	0.694	0.251	-0.789	0.538	0.299	-0.786	0.462	0.299	-0.815	0.284	0.245	-0.773	0.086	0.303
1301	6.505	-0.847	0.983	0.477	NaN	NaN	NaN	-0.714	0.858	0.638	-0.636	0.673	0.683	NaN	NaN	NaN	-0.582	0.46	0.645	-0.649	0.324	0.693	-0.723	0.147	0.622	-0.603	0.056	0.667	-0.689	0.941	0.318	-0.757	0.872	0.286	-0.791	0.694	0.251	-0.789	0.538	0.299	-0.786	0.462	0.299	-0.815	0.284	0.246	-0.773	0.086	0.303
1302	6.51	-0.846	0.983	0.477	NaN	NaN	NaN	-0.713	0.858	0.638	-0.636	0.673	0.684	NaN	NaN	NaN	-0.582	0.458	0.644	-0.647	0.322	0.692	-0.717	0.143	0.622	-0.594	0.055	0.666	-0.688	0.941	0.318	-0.756	0.872	0.286	-0.79	0.694	0.251	-0.788	0.538	0.299	-0.785	0.462	0.299	-0.815	0.284	0.246	-0.773	0.086	0.303
1303	6.515	-0.845	0.983	0.477	NaN	NaN	NaN	-0.712	0.857	0.638	-0.635	0.673	0.684	NaN	NaN	NaN	-0.582	0.457	0.643	-0.644	0.319	0.692	-0.71	0.138	0.621	-0.584	0.054	0.665	-0.687	0.941	0.318	-0.755	0.872	0.286	-0.789	0.693	0.252	-0.788	0.538	0.299	-0.785	0.462	0.299	-0.814	0.284	0.246	-0.773	0.086	0.303
1304	6.52	-0.844	0.983	0.477	NaN	NaN	NaN	-0.711	0.857	0.638	-0.635	0.672	0.683	NaN	NaN	NaN	-0.582	0.455	0.641	-0.642	0.317	0.691	-0.704	0.134	0.62	-0.575	0.052	0.664	-0.687	0.941	0.318	-0.754	0.872	0.286	-0.788	0.693	0.252	-0.787	0.538	0.3	-0.785	0.462	0.299	-0.814	0.284	0.246	-0.773	0.086	0.303
1305	6.525	-0.842	0.983	0.478	NaN	NaN	NaN	-0.71	0.858	0.637	-0.633	0.672	0.683	NaN	NaN	NaN	-0.582	0.454	0.64	-0.64	0.314	0.69	-0.697	0.129	0.62	-0.567	0.052	0.663	-0.686	0.942	0.317	-0.753	0.872	0.286	-0.788	0.693	0.252	-0.787	0.538	0.3	-0.785	0.462	0.299	-0.814	0.284	0.246	-0.773	0.086	0.303
1306	6.53	-0.841	0.983	0.478	NaN	NaN	NaN	-0.708	0.858	0.637	-0.632	0.67	0.682	NaN	NaN	NaN	-0.583	0.453	0.639	-0.638	0.312	0.689	-0.691	0.125	0.619	-0.559	0.051	0.662	-0.685	0.942	0.317	-0.752	0.872	0.286	-0.787	0.693	0.252	-0.787	0.538	0.3	-0.784	0.462	0.299	-0.814	0.284	0.246	-0.773	0.086	0.303
1307	6.535	-0.84	0.983	0.479	NaN	NaN	NaN	-0.707	0.857	0.637	-0.632	0.669	0.682	-0.567	0.54	0.628	-0.583	0.451	0.638	-0.635	0.309	0.688	-0.685	0.121	0.618	-0.552	0.05	0.661	-0.685	0.942	0.317	-0.752	0.872	0.286	-0.786	0.693	0.252	-0.786	0.538	0.3	-0.784	0.462	0.299	-0.814	0.284	0.246	-0.773	0.086	0.303
1308	6.54	-0.839	0.983	0.479	NaN	NaN	NaN	-0.705	0.857	0.637	-0.631	0.669	0.681	NaN	NaN	NaN	-0.583	0.449	0.637	-0.633	0.307	0.687	-0.68	0.118	0.617	-0.546	0.049	0.66	-0.684	0.942	0.318	-0.751	0.872	0.287	-0.786	0.694	0.253	-0.785	0.538	0.3	-0.784	0.462	0.299	-0.814	0.284	0.246	-0.773	0.086	0.303
1309	6.545	-0.838	0.983	0.48	NaN	NaN	NaN	-0.703	0.856	0.637	-0.631	0.668	0.681	NaN	NaN	NaN	-0.584	0.448	0.636	-0.63	0.304	0.686	-0.675	0.115	0.616	-0.54	0.047	0.659	-0.682	0.941	0.318	-0.749	0.872	0.287	-0.785	0.694	0.253	-0.785	0.538	0.301	-0.783	0.462	0.3	-0.814	0.284	0.246	-0.773	0.086	0.303
1310	6.55	-0.837	0.983	0.48	NaN	NaN	NaN	-0.702	0.856	0.637	-0.632	0.668	0.681	NaN	NaN	NaN	-0.584	0.446	0.634	-0.628	0.302	0.685	-0.671	0.112	0.614	-0.534	0.046	0.658	-0.681	0.941	0.318	-0.748	0.872	0.287	-0.785	0.694	0.253	-0.785	0.538	0.301	-0.783	0.462	0.3	-0.814	0.284	0.246	-0.773	0.086	0.303
1311	6.555	-0.835	0.983	0.481	NaN	NaN	NaN	-0.7	0.856	0.638	-0.632	0.667	0.681	NaN	NaN	NaN	-0.584	0.445	0.633	-0.627	0.3	0.684	-0.666	0.109	0.613	-0.53	0.044	0.658	-0.68	0.941	0.319	-0.748	0.873	0.287	-0.784	0.694	0.253	-0.784	0.538	0.301	-0.783	0.462	0.3	-0.814	0.284	0.246	-0.773	0.086	0.303
1312	6.56	-0.834	0.982	0.481	NaN	NaN	NaN	-0.699	0.855	0.638	-0.63	0.665	0.68	-0.572	0.533	0.622	-0.585	0.443	0.632	-0.625	0.297	0.682	-0.662	0.106	0.612	-0.526	0.042	0.657	-0.68	0.941	0.319	-0.747	0.873	0.288	-0.783	0.694	0.253	-0.784	0.539	0.301	-0.782	0.462	0.3	-0.813	0.284	0.246	-0.773	0.086	0.303
1313	6.565	-0.833	0.982	0.482	NaN	NaN	NaN	-0.697	0.855	0.638	-0.63	0.664	0.679	NaN	NaN	NaN	-0.585	0.442	0.631	-0.624	0.295	0.681	-0.659	0.104	0.61	-0.523	0.039	0.656	-0.679	0.941	0.319	-0.746	0.873	0.288	-0.783	0.695	0.253	-0.783	0.539	0.301	-0.782	0.462	0.3	-0.813	0.285	0.246	-0.773	0.086	0.303
1314	6.57	-0.832	0.982	0.483	NaN	NaN	NaN	-0.696	0.854	0.638	-0.628	0.661	0.677	-0.571	0.529	0.618	-0.585	0.441	0.629	-0.623	0.293	0.68	-0.655	0.102	0.609	-0.522	0.038	0.655	-0.679	0.941	0.319	-0.745	0.873	0.288	-0.782	0.695	0.253	-0.783	0.539	0.301	-0.781	0.462	0.3	-0.813	0.285	0.246	-0.773	0.086	0.303
1315	6.575	-0.83	0.981	0.484	NaN	NaN	NaN	-0.694	0.853	0.638	-0.628	0.66	0.677	-0.571	0.528	0.617	-0.585	0.439	0.628	-0.622	0.291	0.678	-0.653	0.101	0.607	-0.521	0.037	0.654	-0.678	0.941	0.319	-0.744	0.873	0.288	-0.781	0.695	0.253	-0.782	0.539	0.302	-0.781	0.462	0.301	-0.813	0.285	0.247	-0.773	0.086	0.303
1316	6.58	-0.829	0.98	0.485	NaN	NaN	NaN	-0.692	0.853	0.638	-0.626	0.658	0.675	-0.571	0.526	0.616	-0.586	0.437	0.627	-0.622	0.29	0.677	-0.65	0.1	0.606	-0.52	0.035	0.653	-0.676	0.941	0.32	-0.743	0.873	0.288	-0.78	0.695	0.253	-0.782	0.539	0.302	-0.781	0.462	0.301	-0.813	0.285	0.247	-0.773	0.086	0.303
1317	6.585	-0.827	0.98	0.486	NaN	NaN	NaN	-0.69	0.852	0.638	-0.625	0.656	0.674	-0.572	0.524	0.615	-0.586	0.436	0.626	-0.621	0.288	0.675	-0.649	0.1	0.604	-0.52	0.033	0.653	-0.675	0.941	0.32	-0.742	0.873	0.289	-0.779	0.695	0.254	-0.781	0.539	0.302	-0.78	0.462	0.301	-0.813	0.285	0.247	-0.773	0.086	0.303
1318	6.59	-0.826	0.98	0.487	NaN	NaN	NaN	-0.688	0.852	0.638	-0.626	0.656	0.674	-0.571	0.523	0.613	-0.587	0.434	0.625	-0.621	0.287	0.674	-0.649	0.099	0.604	-0.52	0.033	0.653	-0.673	0.941	0.321	-0.741	0.873	0.289	-0.778	0.695	0.254	-0.781	0.539	0.302	-0.78	0.462	0.302	-0.813	0.285	0.247	-0.773	0.086	0.303
1319	6.595	-0.824	0.98	0.488	NaN	NaN	NaN	-0.685	0.85	0.637	-0.626	0.656	0.674	NaN	NaN	NaN	-0.587	0.433	0.623	-0.622	0.287	0.673	-0.65	0.098	0.604	-0.52	0.033	0.653	-0.672	0.941	0.321	-0.74	0.873	0.29	-0.777	0.695	0.254	-0.78	0.539	0.302	-0.78	0.463	0.302	-0.813	0.285	0.247	-0.773	0.086	0.303
1320	6.6	-0.823	0.979	0.489	NaN	NaN	NaN	-0.682	0.848	0.636	-0.626	0.655	0.674	NaN	NaN	NaN	-0.586	0.433	0.622	-0.622	0.287	0.672	-0.651	0.098	0.604	-0.52	0.034	0.653	-0.672	0.941	0.321	-0.739	0.874	0.291	-0.777	0.695	0.254	-0.779	0.539	0.303	-0.779	0.463	0.302	-0.813	0.286	0.248	-0.773	0.086	0.303
1321	6.605	-0.821	0.979	0.49	NaN	NaN	NaN	-0.684	0.85	0.639	-0.624	0.653	0.672	-0.57	0.52	0.609	-0.585	0.433	0.622	-0.622	0.289	0.672	-0.653	0.098	0.605	-0.52	0.033	0.653	-0.672	0.942	0.322	-0.739	0.874	0.291	-0.776	0.696	0.255	-0.778	0.539	0.303	-0.778	0.462	0.302	-0.813	0.286	0.248	-0.773	0.086	0.303
1322	6.61	-0.82	0.979	0.491	NaN	NaN	NaN	-0.684	0.851	0.64	-0.622	0.653	0.672	-0.569	0.52	0.608	-0.584	0.433	0.621	-0.622	0.29	0.672	-0.654	0.098	0.605	-0.52	0.033	0.653	-0.672	0.943	0.322	-0.738	0.874	0.291	-0.775	0.696	0.255	-0.777	0.539	0.303	-0.777	0.463	0.302	-0.812	0.286	0.248	-0.773	0.086	0.304
1323	6.615	-0.819	0.979	0.492	NaN	NaN	NaN	NaN	NaN	NaN	-0.619	0.653	0.671	-0.567	0.521	0.607	-0.582	0.434	0.62	-0.621	0.29	0.672	-0.654	0.099	0.605	-0.52	0.033	0.653	-0.671	0.943	0.322	-0.738	0.874	0.292	-0.774	0.696	0.255	-0.776	0.54	0.303	-0.776	0.463	0.302	-0.812	0.286	0.248	-0.773	0.087	0.304
1324	6.62	-0.817	0.979	0.493	NaN	NaN	NaN	NaN	NaN	NaN	-0.617	0.653	0.67	-0.564	0.521	0.606	-0.58	0.435	0.62	-0.619	0.291	0.672	-0.653	0.1	0.605	-0.52	0.033	0.653	-0.671	0.944	0.323	-0.737	0.875	0.292	-0.774	0.697	0.256	-0.776	0.54	0.304	-0.776	0.463	0.302	-0.811	0.286	0.249	-0.773	0.087	0.304
1325	6.625	-0.816	0.979	0.494	NaN	NaN	NaN	-0.669	0.845	0.637	-0.613	0.654	0.67	-0.561	0.522	0.604	-0.578	0.435	0.619	-0.617	0.29	0.672	-0.652	0.1	0.605	-0.52	0.033	0.653	-0.67	0.944	0.323	-0.737	0.875	0.292	-0.773	0.697	0.257	-0.775	0.54	0.304	-0.776	0.464	0.303	-0.81	0.287	0.249	-0.772	0.086	0.305
1326	6.63	-0.815	0.979	0.495	NaN	NaN	NaN	-0.671	0.848	0.64	-0.61	0.655	0.669	-0.559	0.523	0.603	-0.577	0.435	0.619	-0.614	0.29	0.672	-0.65	0.101	0.606	-0.52	0.033	0.653	-0.669	0.944	0.324	-0.738	0.876	0.292	-0.772	0.697	0.258	-0.774	0.54	0.304	-0.775	0.464	0.303	-0.81	0.287	0.249	-0.768	0.082	0.307
1327	6.635	-0.814	0.98	0.495	NaN	NaN	NaN	-0.671	0.849	0.64	-0.606	0.655	0.669	-0.557	0.524	0.603	-0.575	0.436	0.619	-0.612	0.289	0.673	-0.649	0.101	0.606	-0.52	0.032	0.653	-0.668	0.944	0.324	-0.738	0.876	0.293	-0.772	0.697	0.258	-0.773	0.54	0.305	-0.774	0.464	0.303	-0.809	0.287	0.25	-0.767	0.082	0.308
1328	6.64	-0.813	0.98	0.496	NaN	NaN	NaN	-0.669	0.85	0.641	-0.604	0.656	0.669	-0.556	0.525	0.602	-0.574	0.436	0.619	-0.609	0.288	0.673	-0.649	0.101	0.607	-0.52	0.032	0.653	-0.667	0.944	0.325	-0.735	0.875	0.294	-0.771	0.697	0.259	-0.772	0.541	0.305	-0.774	0.464	0.303	-0.809	0.288	0.25	-0.767	0.081	0.308
1329	6.645	-0.812	0.98	0.497	NaN	NaN	NaN	-0.664	0.849	0.64	-0.602	0.657	0.67	-0.555	0.525	0.602	-0.573	0.436	0.619	-0.607	0.288	0.674	-0.648	0.1	0.607	-0.519	0.032	0.653	-0.665	0.944	0.325	-0.735	0.876	0.294	-0.77	0.697	0.259	-0.771	0.541	0.306	-0.773	0.464	0.303	-0.809	0.288	0.251	-0.766	0.081	0.308
1330	6.65	-0.81	0.98	0.497	NaN	NaN	NaN	-0.661	0.849	0.639	-0.601	0.658	0.67	-0.554	0.526	0.602	-0.572	0.435	0.619	-0.604	0.287	0.674	-0.648	0.099	0.608	-0.519	0.032	0.653	-0.665	0.945	0.326	-0.736	0.877	0.294	-0.77	0.698	0.26	-0.771	0.541	0.306	-0.772	0.465	0.304	-0.809	0.288	0.251	-0.768	0.083	0.307
1331	6.655	-0.809	0.98	0.498	NaN	NaN	NaN	-0.658	0.849	0.638	-0.6	0.659	0.671	-0.553	0.526	0.603	-0.572	0.435	0.619	-0.603	0.286	0.674	-0.648	0.099	0.608	-0.519	0.032	0.653	-0.665	0.946	0.326	-0.736	0.878	0.295	-0.769	0.698	0.26	-0.77	0.541	0.307	-0.771	0.465	0.304	-0.809	0.288	0.252	-0.772	0.087	0.305
1332	6.66	-0.808	0.98	0.499	NaN	NaN	NaN	-0.656	0.849	0.638	-0.598	0.658	0.671	-0.553	0.525	0.604	-0.571	0.434	0.619	-0.601	0.286	0.674	-0.648	0.099	0.608	-0.519	0.031	0.653	-0.665	0.946	0.327	-0.736	0.878	0.295	-0.769	0.698	0.26	-0.77	0.542	0.307	-0.77	0.465	0.305	-0.808	0.289	0.252	-0.773	0.088	0.304
1333	6.665	-0.806	0.981	0.5	NaN	NaN	NaN	-0.656	0.851	0.639	-0.597	0.658	0.672	-0.554	0.525	0.604	-0.57	0.434	0.62	-0.601	0.285	0.674	-0.648	0.099	0.608	-0.519	0.031	0.653	-0.664	0.947	0.327	-0.735	0.879	0.296	-0.769	0.698	0.261	-0.769	0.542	0.308	-0.77	0.465	0.305	-0.808	0.289	0.253	-0.773	0.088	0.304
1334	6.67	-0.805	0.981	0.5	NaN	NaN	NaN	-0.659	0.854	0.643	-0.595	0.658	0.672	-0.554	0.524	0.604	-0.569	0.434	0.62	-0.601	0.285	0.675	-0.649	0.099	0.608	-0.519	0.031	0.653	-0.664	0.948	0.327	-0.734	0.879	0.296	-0.769	0.699	0.262	-0.768	0.542	0.308	-0.769	0.466	0.306	-0.808	0.289	0.253	-0.773	0.089	0.304
1335	6.675	-0.804	0.981	0.501	NaN	NaN	NaN	-0.659	0.856	0.645	-0.595	0.658	0.672	-0.554	0.524	0.605	-0.569	0.434	0.62	-0.602	0.285	0.675	-0.649	0.099	0.608	-0.519	0.031	0.653	-0.663	0.948	0.327	-0.733	0.879	0.297	-0.768	0.699	0.263	-0.767	0.543	0.309	-0.768	0.466	0.307	-0.808	0.29	0.254	-0.773	0.089	0.305
1336	6.68	-0.802	0.982	0.502	NaN	NaN	NaN	-0.659	0.856	0.645	-0.595	0.658	0.673	-0.555	0.524	0.606	-0.569	0.434	0.62	-0.602	0.285	0.675	-0.649	0.099	0.608	-0.519	0.031	0.653	-0.662	0.948	0.327	-0.732	0.879	0.298	-0.768	0.7	0.264	-0.767	0.543	0.309	-0.768	0.467	0.307	-0.808	0.291	0.254	-0.773	0.09	0.305
1337	6.685	-0.801	0.982	0.503	NaN	NaN	NaN	NaN	NaN	NaN	-0.594	0.658	0.673	-0.555	0.524	0.606	-0.569	0.434	0.621	-0.603	0.285	0.675	-0.649	0.099	0.608	-0.52	0.031	0.653	NaN	NaN	NaN	-0.731	0.88	0.299	-0.767	0.7	0.264	-0.766	0.544	0.31	-0.767	0.467	0.307	-0.808	0.291	0.254	-0.773	0.09	0.305
1338	6.69	-0.799	0.983	0.504	NaN	NaN	NaN	NaN	NaN	NaN	-0.593	0.657	0.673	-0.555	0.524	0.607	-0.57	0.434	0.621	-0.603	0.285	0.675	-0.649	0.099	0.608	-0.519	0.031	0.653	NaN	NaN	NaN	-0.731	0.88	0.3	-0.767	0.7	0.265	-0.765	0.544	0.311	-0.766	0.467	0.308	-0.807	0.291	0.255	-0.773	0.09	0.305
1339	6.695	-0.798	0.983	0.505	NaN	NaN	NaN	NaN	NaN	NaN	-0.592	0.657	0.674	-0.555	0.523	0.607	-0.571	0.434	0.622	-0.604	0.285	0.675	-0.649	0.099	0.608	-0.519	0.031	0.653	-0.658	0.949	0.33	-0.73	0.881	0.3	-0.767	0.701	0.266	-0.765	0.544	0.311	-0.766	0.468	0.308	-0.807	0.292	0.255	-0.773	0.09	0.305
1340	6.7	-0.796	0.984	0.506	NaN	NaN	NaN	NaN	NaN	NaN	-0.592	0.657	0.674	-0.556	0.523	0.607	-0.572	0.433	0.622	-0.606	0.285	0.675	-0.649	0.098	0.608	-0.519	0.031	0.653	-0.657	0.95	0.331	-0.729	0.881	0.301	-0.766	0.701	0.266	-0.764	0.545	0.312	-0.765	0.468	0.309	-0.806	0.292	0.255	-0.772	0.091	0.305
1341	6.705	-0.795	0.984	0.507	NaN	NaN	NaN	-0.641	0.851	0.642	-0.591	0.657	0.675	-0.556	0.523	0.608	-0.573	0.433	0.622	-0.606	0.285	0.676	-0.649	0.098	0.608	-0.519	0.031	0.653	-0.657	0.95	0.331	-0.728	0.881	0.302	-0.766	0.702	0.267	-0.763	0.545	0.312	-0.763	0.468	0.309	-0.806	0.292	0.255	-0.772	0.091	0.305
1342	6.71	-0.794	0.984	0.508	NaN	NaN	NaN	-0.639	0.851	0.642	-0.591	0.657	0.675	-0.556	0.523	0.608	-0.574	0.433	0.623	-0.607	0.285	0.676	-0.649	0.099	0.608	-0.519	0.031	0.653	-0.656	0.95	0.331	-0.727	0.881	0.303	-0.766	0.702	0.268	-0.762	0.545	0.312	-0.762	0.468	0.31	-0.805	0.293	0.255	-0.772	0.091	0.305
1343	6.715	-0.792	0.985	0.509	NaN	NaN	NaN	-0.637	0.851	0.642	-0.591	0.658	0.676	-0.556	0.522	0.608	-0.575	0.433	0.623	-0.608	0.285	0.676	-0.649	0.099	0.608	-0.519	0.031	0.653	-0.655	0.95	0.331	-0.726	0.882	0.303	-0.765	0.702	0.269	-0.761	0.545	0.313	-0.761	0.468	0.31	-0.804	0.293	0.255	-0.772	0.092	0.305
1344	6.72	-0.791	0.985	0.51	NaN	NaN	NaN	-0.634	0.851	0.642	-0.591	0.658	0.676	-0.555	0.522	0.608	-0.575	0.433	0.624	-0.609	0.285	0.676	-0.649	0.099	0.608	-0.519	0.031	0.653	-0.653	0.95	0.333	-0.725	0.882	0.304	-0.764	0.702	0.27	-0.76	0.545	0.313	-0.761	0.469	0.31	-0.804	0.294	0.256	-0.772	0.092	0.305
1345	6.725	-0.789	0.985	0.51	NaN	NaN	NaN	-0.632	0.852	0.643	-0.591	0.658	0.676	-0.555	0.522	0.609	-0.575	0.432	0.624	-0.61	0.285	0.676	-0.649	0.099	0.608	-0.519	0.031	0.653	-0.652	0.95	0.334	-0.724	0.882	0.305	-0.763	0.703	0.27	-0.759	0.546	0.314	-0.76	0.469	0.31	-0.803	0.294	0.256	-0.772	0.092	0.305
1346	6.73	-0.788	0.986	0.511	NaN	NaN	NaN	-0.631	0.853	0.643	-0.591	0.659	0.677	-0.555	0.522	0.609	-0.575	0.432	0.624	-0.61	0.285	0.676	-0.649	0.099	0.608	-0.519	0.031	0.653	-0.651	0.951	0.334	-0.723	0.883	0.305	-0.762	0.703	0.271	-0.759	0.546	0.314	-0.76	0.469	0.311	-0.803	0.295	0.257	-0.772	0.092	0.306
1347	6.735	-0.787	0.987	0.511	NaN	NaN	NaN	-0.63	0.854	0.644	-0.59	0.659	0.677	-0.555	0.523	0.609	-0.574	0.432	0.624	-0.61	0.285	0.676	-0.649	0.098	0.608	-0.519	0.031	0.653	-0.65	0.952	0.334	-0.722	0.883	0.306	-0.762	0.703	0.272	-0.758	0.546	0.315	-0.759	0.47	0.311	-0.803	0.295	0.257	-0.772	0.092	0.306
1348	6.74	-0.786	0.987	0.512	NaN	NaN	NaN	-0.63	0.854	0.645	-0.588	0.659	0.678	-0.555	0.523	0.609	-0.574	0.432	0.624	-0.609	0.285	0.676	-0.649	0.098	0.608	-0.519	0.031	0.653	-0.65	0.952	0.335	-0.721	0.882	0.307	-0.761	0.704	0.272	-0.757	0.546	0.315	-0.758	0.47	0.312	-0.803	0.295	0.258	-0.772	0.092	0.306
1349	6.745	-0.785	0.987	0.512	NaN	NaN	NaN	-0.629	0.854	0.646	-0.587	0.659	0.678	-0.554	0.523	0.609	-0.573	0.432	0.624	-0.609	0.285	0.677	-0.649	0.098	0.608	-0.519	0.031	0.653	-0.649	0.952	0.335	-0.72	0.882	0.307	-0.76	0.704	0.273	-0.757	0.547	0.316	-0.758	0.47	0.312	-0.803	0.296	0.258	-0.772	0.093	0.306
1350	6.75	-0.784	0.987	0.512	NaN	NaN	NaN	-0.628	0.854	0.647	-0.586	0.659	0.678	-0.554	0.523	0.61	-0.573	0.432	0.624	-0.608	0.285	0.677	-0.649	0.098	0.608	-0.519	0.031	0.653	-0.647	0.951	0.336	-0.719	0.883	0.308	-0.759	0.704	0.274	-0.756	0.547	0.316	-0.757	0.47	0.313	-0.803	0.296	0.258	-0.772	0.093	0.306
1351	6.755	-0.782	0.988	0.513	NaN	NaN	NaN	-0.627	0.855	0.647	-0.585	0.659	0.679	-0.553	0.523	0.61	-0.572	0.433	0.624	-0.607	0.284	0.677	-0.649	0.099	0.608	-0.519	0.031	0.653	-0.646	0.951	0.337	-0.719	0.883	0.309	-0.758	0.704	0.275	-0.755	0.547	0.317	-0.757	0.471	0.313	-0.802	0.296	0.259	-0.772	0.093	0.306
1352	6.76	-0.781	0.988	0.514	NaN	NaN	NaN	-0.626	0.855	0.648	-0.584	0.659	0.679	-0.552	0.523	0.61	-0.572	0.433	0.624	-0.605	0.284	0.677	-0.649	0.099	0.608	-0.519	0.031	0.653	-0.645	0.951	0.337	-0.718	0.883	0.309	-0.757	0.704	0.275	-0.754	0.547	0.317	-0.756	0.471	0.314	-0.801	0.296	0.259	-0.771	0.093	0.306
1353	6.765	-0.78	0.988	0.514	NaN	NaN	NaN	-0.625	0.856	0.648	-0.582	0.659	0.679	-0.551	0.523	0.61	-0.571	0.433	0.624	-0.604	0.284	0.677	-0.649	0.099	0.608	-0.519	0.031	0.653	-0.644	0.951	0.337	-0.716	0.883	0.31	-0.756	0.704	0.276	-0.754	0.547	0.318	-0.755	0.471	0.314	-0.801	0.296	0.259	-0.772	0.094	0.306
1354	6.77	-0.779	0.988	0.515	NaN	NaN	NaN	-0.624	0.856	0.649	-0.581	0.659	0.679	-0.55	0.523	0.61	-0.57	0.433	0.624	-0.603	0.283	0.677	-0.648	0.099	0.608	-0.519	0.031	0.653	-0.643	0.951	0.338	-0.715	0.883	0.311	-0.755	0.704	0.276	-0.754	0.548	0.318	-0.755	0.471	0.314	-0.801	0.296	0.259	-0.772	0.094	0.306
1355	6.775	-0.778	0.988	0.515	NaN	NaN	NaN	-0.623	0.855	0.65	-0.579	0.659	0.679	-0.55	0.523	0.61	-0.569	0.433	0.624	-0.601	0.283	0.677	-0.648	0.099	0.608	-0.519	0.03	0.653	-0.641	0.951	0.339	-0.714	0.883	0.311	-0.754	0.704	0.276	-0.753	0.548	0.319	-0.755	0.471	0.314	-0.8	0.297	0.26	-0.772	0.094	0.306
1356	6.78	-0.776	0.988	0.516	NaN	NaN	NaN	-0.621	0.855	0.65	-0.578	0.659	0.68	-0.549	0.523	0.61	-0.568	0.433	0.624	-0.601	0.283	0.677	-0.648	0.099	0.608	-0.519	0.03	0.653	-0.64	0.951	0.34	-0.713	0.883	0.312	-0.753	0.704	0.277	-0.752	0.548	0.319	-0.754	0.471	0.315	-0.8	0.297	0.26	-0.772	0.094	0.306
1357	6.785	-0.775	0.988	0.516	NaN	NaN	NaN	-0.62	0.855	0.651	-0.577	0.659	0.68	-0.548	0.523	0.61	-0.567	0.432	0.624	-0.6	0.283	0.677	-0.648	0.099	0.608	-0.519	0.03	0.653	-0.64	0.951	0.34	-0.712	0.883	0.312	-0.752	0.704	0.277	-0.751	0.548	0.32	-0.754	0.471	0.315	-0.8	0.298	0.26	-0.772	0.095	0.306
1358	6.79	-0.774	0.988	0.517	NaN	NaN	NaN	-0.62	0.855	0.651	-0.575	0.658	0.68	-0.547	0.523	0.61	-0.566	0.432	0.624	-0.6	0.283	0.677	-0.648	0.099	0.608	-0.518	0.03	0.653	-0.639	0.952	0.34	-0.711	0.882	0.313	-0.751	0.704	0.278	-0.751	0.548	0.32	-0.753	0.472	0.315	-0.8	0.298	0.261	-0.772	0.095	0.306
1359	6.795	-0.773	0.988	0.518	NaN	NaN	NaN	-0.618	0.855	0.652	-0.573	0.658	0.68	-0.546	0.522	0.61	-0.566	0.432	0.624	-0.6	0.283	0.677	-0.648	0.099	0.608	-0.518	0.03	0.653	-0.638	0.952	0.34	-0.71	0.882	0.314	-0.751	0.704	0.278	-0.75	0.548	0.32	-0.752	0.472	0.316	-0.8	0.298	0.261	-0.772	0.095	0.306
1360	6.8	-0.772	0.988	0.518	NaN	NaN	NaN	-0.616	0.854	0.652	-0.572	0.658	0.681	-0.545	0.522	0.61	-0.565	0.432	0.624	-0.6	0.283	0.677	-0.648	0.099	0.608	-0.518	0.03	0.653	-0.636	0.952	0.341	-0.709	0.882	0.314	-0.75	0.704	0.279	-0.749	0.548	0.321	-0.751	0.472	0.316	-0.799	0.299	0.261	-0.772	0.095	0.307
1361	6.805	-0.771	0.988	0.519	NaN	NaN	NaN	-0.616	0.854	0.652	-0.571	0.658	0.681	-0.544	0.522	0.61	-0.565	0.432	0.624	-0.599	0.283	0.677	-0.648	0.099	0.608	-0.518	0.03	0.653	-0.635	0.952	0.342	-0.708	0.882	0.314	-0.749	0.704	0.28	-0.748	0.549	0.322	-0.751	0.472	0.317	-0.799	0.299	0.261	-0.772	0.095	0.307
1362	6.81	-0.77	0.988	0.519	NaN	NaN	NaN	-0.615	0.855	0.652	-0.57	0.658	0.681	-0.544	0.522	0.61	-0.565	0.432	0.624	-0.599	0.283	0.677	-0.648	0.099	0.608	-0.518	0.03	0.653	-0.634	0.951	0.342	-0.706	0.882	0.315	-0.748	0.704	0.28	-0.748	0.549	0.322	-0.75	0.472	0.317	-0.799	0.299	0.262	-0.772	0.095	0.307
1363	6.815	-0.769	0.988	0.52	NaN	NaN	NaN	-0.613	0.855	0.652	-0.569	0.658	0.681	-0.543	0.522	0.61	-0.565	0.432	0.625	-0.599	0.283	0.677	-0.648	0.099	0.608	-0.518	0.03	0.653	-0.634	0.951	0.343	-0.705	0.882	0.316	-0.747	0.704	0.281	-0.747	0.549	0.322	-0.75	0.472	0.318	-0.798	0.299	0.262	-0.772	0.095	0.307
1364	6.82	-0.768	0.988	0.52	NaN	NaN	NaN	-0.612	0.854	0.653	-0.567	0.657	0.681	-0.542	0.522	0.611	-0.565	0.432	0.625	-0.599	0.283	0.677	-0.648	0.099	0.608	-0.518	0.03	0.653	-0.633	0.951	0.343	-0.704	0.882	0.316	-0.747	0.704	0.281	-0.746	0.548	0.323	-0.749	0.473	0.318	-0.798	0.299	0.262	-0.772	0.095	0.307
1365	6.825	-0.767	0.988	0.521	NaN	NaN	NaN	-0.61	0.854	0.653	-0.567	0.657	0.682	-0.542	0.521	0.611	-0.564	0.432	0.625	-0.599	0.283	0.677	-0.648	0.099	0.608	-0.518	0.03	0.653	-0.632	0.951	0.343	-0.703	0.882	0.317	-0.746	0.704	0.282	-0.745	0.548	0.323	-0.749	0.473	0.319	-0.798	0.299	0.262	-0.772	0.095	0.307
1366	6.83	-0.765	0.987	0.521	NaN	NaN	NaN	-0.608	0.854	0.653	-0.566	0.657	0.682	-0.541	0.521	0.611	-0.563	0.432	0.625	-0.598	0.283	0.677	-0.648	0.099	0.608	-0.518	0.03	0.653	-0.63	0.951	0.344	-0.703	0.882	0.317	-0.745	0.704	0.282	-0.744	0.548	0.323	-0.748	0.473	0.319	-0.797	0.3	0.262	-0.772	0.095	0.307
1367	6.835	-0.764	0.987	0.522	NaN	NaN	NaN	-0.608	0.854	0.654	-0.565	0.657	0.682	-0.54	0.521	0.611	-0.563	0.432	0.626	-0.598	0.283	0.677	-0.648	0.099	0.608	-0.518	0.03	0.653	-0.629	0.951	0.344	-0.701	0.882	0.318	-0.744	0.704	0.282	-0.743	0.548	0.324	-0.747	0.473	0.319	-0.797	0.3	0.263	-0.772	0.095	0.307
1368	6.84	-0.763	0.987	0.522	NaN	NaN	NaN	-0.608	0.854	0.655	-0.565	0.657	0.682	-0.54	0.521	0.611	-0.562	0.432	0.626	-0.597	0.283	0.677	-0.647	0.099	0.608	-0.518	0.03	0.653	-0.628	0.951	0.344	-0.7	0.882	0.319	-0.743	0.704	0.283	-0.742	0.548	0.324	-0.746	0.473	0.32	-0.796	0.3	0.263	-0.772	0.096	0.308
1369	6.845	-0.762	0.987	0.523	NaN	NaN	NaN	-0.607	0.854	0.656	-0.564	0.657	0.683	-0.539	0.521	0.611	-0.561	0.431	0.626	-0.596	0.283	0.677	-0.647	0.099	0.608	-0.518	0.03	0.653	-0.627	0.951	0.345	-0.699	0.882	0.319	-0.742	0.704	0.283	-0.742	0.548	0.325	-0.745	0.472	0.32	-0.796	0.299	0.264	-0.772	0.096	0.308
1370	6.85	-0.761	0.987	0.523	NaN	NaN	NaN	-0.606	0.854	0.657	-0.563	0.656	0.683	-0.538	0.521	0.611	-0.56	0.431	0.626	-0.596	0.282	0.677	-0.647	0.099	0.608	-0.518	0.03	0.653	-0.626	0.95	0.345	-0.698	0.881	0.32	-0.741	0.704	0.283	-0.742	0.548	0.325	-0.745	0.472	0.32	-0.795	0.299	0.264	-0.772	0.096	0.308
1371	6.855	-0.76	0.987	0.524	NaN	NaN	NaN	-0.605	0.854	0.657	-0.562	0.656	0.683	-0.538	0.52	0.612	-0.559	0.431	0.626	-0.595	0.282	0.677	-0.647	0.099	0.608	-0.518	0.03	0.653	-0.624	0.95	0.346	-0.697	0.881	0.32	-0.74	0.703	0.284	-0.741	0.548	0.325	-0.744	0.472	0.32	-0.795	0.299	0.264	-0.772	0.096	0.308
1372	6.86	-0.759	0.986	0.524	NaN	NaN	NaN	-0.604	0.854	0.658	-0.562	0.656	0.684	-0.537	0.52	0.612	-0.558	0.43	0.625	-0.594	0.282	0.677	-0.647	0.099	0.608	-0.518	0.03	0.653	-0.623	0.95	0.347	-0.696	0.881	0.32	-0.739	0.703	0.284	-0.74	0.548	0.326	-0.743	0.472	0.321	-0.794	0.3	0.264	-0.772	0.096	0.308
1373	6.865	-0.758	0.986	0.524	NaN	NaN	NaN	-0.603	0.854	0.658	-0.561	0.655	0.684	-0.536	0.52	0.612	-0.557	0.43	0.625	-0.593	0.282	0.677	-0.647	0.099	0.608	-0.518	0.03	0.653	-0.622	0.95	0.347	-0.694	0.881	0.321	-0.738	0.704	0.284	-0.74	0.548	0.326	-0.743	0.472	0.321	-0.794	0.3	0.264	-0.772	0.096	0.308
1374	6.87	-0.757	0.986	0.525	NaN	NaN	NaN	-0.603	0.854	0.658	-0.561	0.655	0.684	-0.536	0.519	0.613	-0.556	0.43	0.625	-0.592	0.282	0.677	-0.647	0.099	0.607	-0.518	0.03	0.653	-0.622	0.95	0.347	-0.693	0.881	0.321	-0.737	0.704	0.284	-0.739	0.548	0.326	-0.742	0.472	0.321	-0.793	0.3	0.265	-0.772	0.096	0.308
1375	6.875	-0.756	0.986	0.525	NaN	NaN	NaN	-0.602	0.854	0.658	-0.56	0.655	0.685	-0.535	0.519	0.613	-0.556	0.43	0.625	-0.592	0.281	0.677	-0.647	0.099	0.607	-0.518	0.03	0.653	-0.621	0.95	0.347	-0.692	0.881	0.321	-0.737	0.704	0.285	-0.738	0.548	0.326	-0.741	0.472	0.321	-0.793	0.3	0.265	-0.771	0.096	0.308
1376	6.88	-0.755	0.986	0.525	NaN	NaN	NaN	-0.6	0.854	0.659	-0.56	0.655	0.685	-0.535	0.519	0.613	-0.555	0.43	0.625	-0.591	0.281	0.677	-0.646	0.099	0.607	-0.518	0.03	0.653	NaN	NaN	NaN	-0.691	0.88	0.322	-0.736	0.704	0.285	-0.737	0.548	0.327	-0.741	0.472	0.321	-0.793	0.3	0.265	-0.771	0.096	0.308
1377	6.885	-0.754	0.986	0.526	NaN	NaN	NaN	-0.599	0.853	0.659	-0.559	0.654	0.685	-0.534	0.519	0.613	-0.554	0.43	0.625	-0.591	0.282	0.677	-0.646	0.099	0.607	-0.518	0.03	0.653	-0.617	0.949	0.349	-0.69	0.88	0.322	-0.735	0.704	0.286	-0.736	0.548	0.327	-0.74	0.472	0.321	-0.792	0.3	0.265	-0.771	0.096	0.308
1378	6.89	-0.753	0.986	0.526	NaN	NaN	NaN	-0.598	0.853	0.659	-0.558	0.654	0.685	-0.534	0.519	0.613	-0.554	0.43	0.626	-0.59	0.282	0.677	-0.646	0.099	0.607	-0.518	0.03	0.653	-0.617	0.949	0.349	-0.689	0.88	0.323	-0.734	0.704	0.286	-0.736	0.548	0.327	-0.739	0.472	0.321	-0.792	0.3	0.265	-0.771	0.096	0.308
1379	6.895	-0.752	0.986	0.527	NaN	NaN	NaN	-0.596	0.853	0.659	-0.557	0.654	0.685	-0.532	0.519	0.613	-0.553	0.43	0.626	-0.59	0.282	0.676	-0.646	0.1	0.607	-0.518	0.03	0.653	-0.616	0.95	0.349	-0.688	0.88	0.323	-0.734	0.704	0.287	-0.735	0.548	0.327	-0.738	0.472	0.321	-0.791	0.3	0.265	-0.771	0.097	0.308
1380	6.9	-0.751	0.986	0.527	NaN	NaN	NaN	-0.595	0.853	0.659	-0.556	0.654	0.685	-0.53	0.519	0.612	-0.553	0.43	0.626	-0.589	0.282	0.676	-0.646	0.1	0.607	-0.518	0.03	0.653	-0.616	0.95	0.349	-0.687	0.88	0.323	-0.733	0.704	0.287	-0.734	0.548	0.327	-0.737	0.472	0.322	-0.791	0.3	0.265	-0.77	0.097	0.308
1381	6.905	-0.75	0.986	0.527	NaN	NaN	NaN	-0.594	0.852	0.66	-0.555	0.654	0.686	-0.528	0.518	0.612	-0.552	0.43	0.626	-0.589	0.282	0.676	-0.646	0.1	0.607	-0.518	0.03	0.653	-0.615	0.95	0.35	-0.686	0.88	0.324	-0.732	0.704	0.287	-0.733	0.548	0.327	-0.737	0.472	0.322	-0.79	0.301	0.265	-0.77	0.097	0.308
1382	6.91	-0.749	0.986	0.528	NaN	NaN	NaN	-0.594	0.852	0.66	-0.554	0.654	0.686	-0.528	0.518	0.612	-0.551	0.43	0.626	-0.589	0.282	0.676	-0.646	0.1	0.607	-0.518	0.03	0.653	-0.613	0.95	0.351	-0.685	0.88	0.324	-0.731	0.704	0.287	-0.732	0.548	0.327	-0.736	0.473	0.322	-0.79	0.301	0.265	-0.77	0.097	0.308
1383	6.915	-0.748	0.986	0.528	NaN	NaN	NaN	-0.594	0.852	0.661	-0.553	0.654	0.686	-0.527	0.518	0.612	-0.551	0.429	0.626	-0.588	0.282	0.676	-0.646	0.1	0.607	-0.518	0.03	0.653	-0.612	0.95	0.351	-0.684	0.88	0.324	-0.73	0.704	0.288	-0.731	0.548	0.328	-0.735	0.473	0.322	-0.789	0.301	0.265	-0.77	0.097	0.308
1384	6.92	-0.748	0.986	0.529	NaN	NaN	NaN	-0.593	0.852	0.662	-0.552	0.654	0.686	-0.527	0.518	0.612	-0.55	0.429	0.625	-0.588	0.282	0.676	-0.646	0.1	0.607	-0.518	0.03	0.653	-0.611	0.95	0.352	-0.683	0.88	0.325	-0.728	0.703	0.288	-0.73	0.548	0.328	-0.734	0.473	0.322	-0.789	0.301	0.265	-0.77	0.097	0.308
1385	6.925	-0.747	0.986	0.529	NaN	NaN	NaN	-0.593	0.853	0.662	-0.551	0.654	0.686	-0.526	0.518	0.613	-0.549	0.429	0.625	-0.587	0.282	0.676	-0.646	0.1	0.607	-0.518	0.03	0.653	-0.61	0.95	0.352	-0.682	0.88	0.325	-0.727	0.703	0.288	-0.729	0.548	0.328	-0.734	0.473	0.322	-0.788	0.301	0.265	-0.77	0.097	0.308
1386	6.93	-0.746	0.985	0.529	NaN	NaN	NaN	-0.592	0.853	0.662	-0.549	0.654	0.686	-0.526	0.518	0.613	-0.549	0.429	0.625	-0.586	0.282	0.676	-0.646	0.1	0.607	-0.518	0.03	0.653	-0.609	0.95	0.352	-0.681	0.88	0.325	-0.726	0.703	0.288	-0.728	0.549	0.328	-0.733	0.473	0.322	-0.787	0.302	0.265	-0.769	0.097	0.308
1387	6.935	-0.745	0.985	0.53	NaN	NaN	NaN	-0.592	0.853	0.662	-0.548	0.653	0.686	-0.525	0.518	0.613	-0.548	0.429	0.625	-0.586	0.281	0.676	-0.646	0.1	0.607	-0.518	0.03	0.653	-0.608	0.95	0.352	-0.679	0.88	0.325	-0.725	0.704	0.288	-0.727	0.549	0.328	-0.732	0.473	0.322	-0.786	0.302	0.265	-0.769	0.098	0.307
1388	6.94	-0.744	0.986	0.53	NaN	NaN	NaN	-0.59	0.853	0.663	-0.548	0.654	0.686	-0.525	0.518	0.613	-0.548	0.429	0.625	-0.585	0.281	0.676	-0.646	0.1	0.607	-0.518	0.03	0.653	-0.606	0.949	0.352	-0.678	0.88	0.325	-0.724	0.704	0.288	-0.726	0.549	0.329	-0.732	0.473	0.322	-0.786	0.302	0.265	-0.769	0.098	0.306
1389	6.945	-0.743	0.985	0.53	NaN	NaN	NaN	-0.587	0.851	0.662	-0.547	0.654	0.687	-0.525	0.518	0.613	-0.548	0.429	0.625	-0.585	0.281	0.676	-0.646	0.1	0.607	-0.518	0.03	0.653	-0.605	0.949	0.353	-0.677	0.88	0.326	-0.723	0.704	0.288	-0.725	0.549	0.329	-0.731	0.474	0.322	-0.786	0.303	0.265	-0.769	0.098	0.306
1390	6.95	-0.742	0.985	0.53	NaN	NaN	NaN	-0.586	0.852	0.662	-0.546	0.654	0.687	-0.525	0.518	0.613	-0.548	0.429	0.626	-0.585	0.281	0.676	-0.646	0.1	0.607	-0.518	0.03	0.653	-0.604	0.95	0.353	-0.676	0.88	0.326	-0.722	0.704	0.288	-0.724	0.549	0.329	-0.731	0.474	0.322	-0.786	0.303	0.265	-0.769	0.098	0.307
1391	6.955	-0.741	0.985	0.53	NaN	NaN	NaN	-0.587	0.854	0.664	-0.545	0.655	0.687	-0.524	0.518	0.613	-0.548	0.429	0.626	-0.585	0.281	0.676	-0.646	0.101	0.607	-0.518	0.03	0.653	-0.603	0.95	0.353	-0.675	0.88	0.327	-0.721	0.705	0.288	-0.723	0.549	0.329	-0.73	0.474	0.322	-0.786	0.303	0.265	-0.769	0.098	0.307
1392	6.96	-0.74	0.986	0.531	NaN	NaN	NaN	-0.587	0.854	0.664	-0.544	0.654	0.687	-0.524	0.518	0.613	-0.548	0.429	0.626	-0.585	0.281	0.676	-0.646	0.1	0.607	-0.518	0.03	0.653	-0.603	0.951	0.354	-0.673	0.88	0.327	-0.72	0.705	0.288	-0.723	0.55	0.329	-0.73	0.474	0.323	-0.786	0.304	0.265	-0.769	0.098	0.307
1393	6.965	-0.738	0.986	0.531	NaN	NaN	NaN	-0.586	0.854	0.665	-0.543	0.655	0.688	-0.523	0.518	0.613	-0.548	0.429	0.627	-0.584	0.281	0.676	-0.646	0.101	0.607	-0.518	0.029	0.653	-0.601	0.951	0.355	-0.672	0.881	0.327	-0.719	0.705	0.289	-0.723	0.55	0.33	-0.729	0.475	0.323	-0.786	0.304	0.265	-0.768	0.098	0.307
1394	6.97	-0.738	0.986	0.531	NaN	NaN	NaN	-0.585	0.854	0.665	-0.543	0.655	0.688	-0.523	0.518	0.613	-0.548	0.429	0.627	-0.585	0.281	0.676	-0.646	0.1	0.607	-0.518	0.029	0.653	-0.599	0.951	0.356	-0.671	0.881	0.328	-0.717	0.705	0.289	-0.722	0.55	0.33	-0.729	0.475	0.324	-0.786	0.305	0.266	-0.768	0.098	0.307
1395	6.975	-0.737	0.986	0.531	NaN	NaN	NaN	-0.582	0.854	0.665	-0.542	0.655	0.689	-0.523	0.518	0.614	-0.548	0.43	0.627	-0.585	0.281	0.677	-0.646	0.101	0.607	-0.518	0.029	0.653	-0.598	0.951	0.356	-0.67	0.881	0.328	-0.716	0.705	0.289	-0.722	0.55	0.331	-0.729	0.475	0.324	-0.786	0.306	0.266	-0.768	0.099	0.307
1396	6.98	-0.736	0.986	0.531	NaN	NaN	NaN	-0.58	0.854	0.665	-0.542	0.655	0.689	-0.523	0.518	0.614	-0.548	0.43	0.628	-0.584	0.281	0.677	-0.646	0.101	0.607	-0.518	0.029	0.653	-0.597	0.951	0.356	-0.668	0.881	0.328	-0.715	0.706	0.289	-0.721	0.55	0.331	-0.729	0.476	0.324	-0.786	0.306	0.266	-0.768	0.099	0.307
1397	6.985	-0.735	0.987	0.532	NaN	NaN	NaN	-0.579	0.854	0.665	-0.542	0.655	0.689	-0.522	0.519	0.614	-0.548	0.43	0.628	-0.585	0.28	0.677	-0.646	0.101	0.607	-0.518	0.029	0.653	-0.596	0.951	0.356	-0.667	0.881	0.329	-0.714	0.706	0.289	-0.721	0.551	0.331	-0.728	0.476	0.325	-0.785	0.307	0.266	-0.768	0.099	0.307
1398	6.99	-0.734	0.987	0.532	NaN	NaN	NaN	-0.578	0.854	0.666	-0.542	0.655	0.69	-0.522	0.519	0.614	-0.548	0.43	0.628	-0.584	0.28	0.677	-0.646	0.101	0.607	-0.518	0.029	0.653	-0.594	0.951	0.357	-0.666	0.881	0.329	-0.713	0.706	0.289	-0.72	0.551	0.331	-0.727	0.476	0.325	-0.785	0.307	0.267	-0.767	0.1	0.308
1399	6.995	-0.734	0.987	0.532	NaN	NaN	NaN	-0.58	0.856	0.667	-0.542	0.656	0.69	-0.522	0.519	0.614	-0.548	0.429	0.628	-0.584	0.28	0.677	-0.646	0.101	0.607	-0.518	0.029	0.653	-0.593	0.951	0.357	-0.664	0.881	0.329	-0.712	0.707	0.289	-0.72	0.551	0.331	-0.727	0.476	0.325	-0.785	0.308	0.267	-0.768	0.1	0.307
1400	7	-0.733	0.987	0.533	NaN	NaN	NaN	-0.58	0.856	0.668	-0.542	0.656	0.69	-0.522	0.519	0.615	-0.548	0.429	0.629	-0.584	0.28	0.678	-0.646	0.101	0.608	-0.518	0.029	0.653	-0.592	0.951	0.358	-0.663	0.881	0.329	-0.711	0.707	0.289	-0.719	0.552	0.332	-0.726	0.477	0.326	-0.784	0.308	0.267	-0.767	0.101	0.307
1401	7.005	-0.732	0.988	0.533	NaN	NaN	NaN	-0.578	0.856	0.668	-0.541	0.656	0.691	-0.522	0.519	0.615	-0.548	0.429	0.629	-0.584	0.28	0.678	-0.646	0.101	0.608	-0.518	0.029	0.653	-0.591	0.951	0.359	-0.662	0.882	0.33	-0.71	0.707	0.29	-0.718	0.552	0.332	-0.725	0.477	0.326	-0.783	0.308	0.267	-0.767	0.101	0.307
1402	7.01	-0.731	0.988	0.533	NaN	NaN	NaN	-0.577	0.856	0.669	-0.541	0.655	0.691	-0.522	0.519	0.616	-0.547	0.429	0.629	-0.584	0.28	0.678	-0.646	0.101	0.608	-0.518	0.029	0.653	-0.59	0.952	0.359	-0.661	0.882	0.33	-0.709	0.707	0.29	-0.717	0.552	0.332	-0.724	0.477	0.326	-0.783	0.308	0.267	-0.767	0.101	0.308
1403	7.015	-0.73	0.988	0.534	NaN	NaN	NaN	-0.576	0.856	0.67	-0.541	0.655	0.691	-0.523	0.519	0.618	-0.547	0.429	0.629	-0.584	0.28	0.678	-0.646	0.101	0.608	-0.518	0.029	0.653	-0.59	0.953	0.359	-0.66	0.882	0.331	-0.707	0.708	0.29	-0.717	0.552	0.333	-0.723	0.477	0.326	-0.782	0.308	0.268	-0.767	0.101	0.308
1404	7.02	-0.729	0.988	0.534	NaN	NaN	NaN	-0.575	0.856	0.67	-0.541	0.655	0.692	-0.524	0.519	0.618	-0.547	0.429	0.629	-0.584	0.28	0.678	-0.646	0.101	0.608	-0.518	0.029	0.653	-0.588	0.953	0.36	-0.659	0.882	0.332	-0.706	0.708	0.291	-0.716	0.553	0.333	-0.722	0.477	0.326	-0.781	0.309	0.268	-0.766	0.102	0.307
1405	7.025	-0.729	0.988	0.535	NaN	NaN	NaN	-0.574	0.856	0.67	-0.54	0.655	0.692	-0.524	0.519	0.619	-0.547	0.429	0.63	-0.584	0.28	0.678	-0.646	0.101	0.608	-0.518	0.029	0.653	-0.587	0.953	0.361	-0.658	0.883	0.332	-0.705	0.709	0.291	-0.715	0.553	0.333	-0.721	0.477	0.326	-0.78	0.309	0.268	-0.766	0.102	0.307
1406	7.03	-0.728	0.988	0.535	NaN	NaN	NaN	-0.575	0.856	0.671	-0.54	0.655	0.693	-0.524	0.519	0.619	-0.547	0.429	0.63	-0.584	0.28	0.678	-0.646	0.101	0.608	-0.518	0.029	0.653	-0.586	0.953	0.361	-0.658	0.883	0.332	-0.705	0.709	0.291	-0.714	0.553	0.333	-0.72	0.477	0.326	-0.779	0.309	0.268	-0.766	0.102	0.307
1407	7.035	-0.727	0.989	0.536	NaN	NaN	NaN	-0.574	0.856	0.672	-0.54	0.654	0.693	-0.524	0.519	0.619	-0.547	0.429	0.63	-0.584	0.28	0.678	-0.646	0.101	0.608	-0.518	0.029	0.653	-0.585	0.953	0.362	-0.657	0.883	0.333	-0.704	0.709	0.292	-0.713	0.554	0.333	-0.718	0.478	0.326	-0.778	0.309	0.268	-0.765	0.102	0.307
1408	7.04	-0.726	0.989	0.536	NaN	NaN	NaN	-0.573	0.857	0.672	-0.54	0.654	0.694	-0.524	0.519	0.619	-0.548	0.429	0.631	-0.584	0.28	0.678	-0.646	0.101	0.608	-0.518	0.029	0.653	-0.585	0.953	0.362	-0.656	0.884	0.333	-0.703	0.71	0.292	-0.711	0.554	0.333	-0.717	0.478	0.326	-0.777	0.309	0.268	-0.765	0.103	0.307
1409	7.045	-0.726	0.989	0.537	NaN	NaN	NaN	-0.573	0.857	0.673	-0.54	0.655	0.694	-0.524	0.519	0.619	-0.548	0.429	0.631	-0.584	0.28	0.679	-0.645	0.101	0.608	-0.518	0.029	0.653	-0.584	0.954	0.363	-0.655	0.884	0.333	-0.702	0.71	0.292	-0.71	0.554	0.334	-0.715	0.478	0.326	-0.776	0.31	0.268	-0.764	0.103	0.307
1410	7.05	-0.724	0.989	0.537	NaN	NaN	NaN	-0.572	0.857	0.673	-0.54	0.655	0.695	-0.524	0.519	0.619	-0.548	0.429	0.632	-0.584	0.28	0.679	-0.645	0.101	0.608	-0.518	0.029	0.653	-0.584	0.955	0.363	-0.654	0.884	0.334	-0.701	0.71	0.293	-0.708	0.554	0.334	-0.714	0.479	0.326	-0.775	0.31	0.267	-0.764	0.103	0.307
1411	7.055	-0.724	0.989	0.538	NaN	NaN	NaN	-0.571	0.857	0.674	-0.541	0.655	0.695	-0.524	0.519	0.62	-0.548	0.429	0.632	-0.584	0.28	0.68	-0.645	0.101	0.608	-0.518	0.029	0.653	-0.583	0.955	0.364	-0.654	0.884	0.335	-0.7	0.71	0.294	-0.706	0.554	0.334	-0.713	0.479	0.326	-0.775	0.311	0.267	-0.764	0.104	0.307
1412	7.06	-0.723	0.989	0.538	NaN	NaN	NaN	-0.571	0.857	0.675	-0.541	0.655	0.696	-0.524	0.519	0.62	-0.548	0.43	0.633	-0.584	0.28	0.68	-0.645	0.1	0.609	-0.518	0.029	0.653	-0.582	0.955	0.365	-0.653	0.885	0.335	-0.699	0.71	0.294	-0.705	0.555	0.333	-0.711	0.479	0.326	-0.774	0.311	0.267	-0.763	0.104	0.307
1413	7.065	-0.722	0.989	0.539	NaN	NaN	NaN	-0.571	0.858	0.676	-0.541	0.655	0.696	-0.523	0.519	0.62	-0.549	0.43	0.633	-0.584	0.28	0.68	-0.645	0.1	0.609	-0.518	0.029	0.653	-0.581	0.955	0.365	-0.652	0.885	0.336	-0.698	0.711	0.295	-0.703	0.555	0.333	-0.71	0.48	0.325	-0.772	0.312	0.267	-0.763	0.104	0.307
1414	7.07	-0.722	0.99	0.54	NaN	NaN	NaN	-0.571	0.858	0.677	-0.541	0.656	0.697	-0.523	0.519	0.62	-0.549	0.43	0.633	-0.584	0.28	0.681	-0.645	0.1	0.609	-0.518	0.029	0.653	-0.58	0.955	0.366	-0.652	0.886	0.336	-0.697	0.711	0.295	-0.701	0.555	0.333	-0.708	0.48	0.325	-0.772	0.312	0.267	-0.763	0.104	0.307
1415	7.075	-0.721	0.99	0.54	NaN	NaN	NaN	-0.569	0.858	0.677	-0.541	0.656	0.697	-0.523	0.519	0.621	-0.549	0.43	0.633	-0.584	0.28	0.681	-0.645	0.1	0.609	-0.518	0.029	0.653	-0.579	0.955	0.366	-0.651	0.886	0.337	-0.697	0.712	0.295	-0.7	0.556	0.333	-0.706	0.48	0.325	-0.77	0.313	0.267	-0.761	0.105	0.307
1416	7.08	-0.721	0.99	0.54	NaN	NaN	NaN	-0.568	0.857	0.677	-0.54	0.656	0.698	-0.523	0.519	0.622	-0.549	0.43	0.634	-0.584	0.28	0.681	-0.645	0.1	0.609	-0.518	0.029	0.653	-0.579	0.955	0.367	-0.65	0.886	0.337	-0.696	0.713	0.295	-0.699	0.556	0.333	-0.705	0.481	0.324	-0.769	0.313	0.266	-0.761	0.105	0.307
1417	7.085	-0.72	0.99	0.541	NaN	NaN	NaN	-0.567	0.858	0.677	-0.54	0.655	0.698	-0.524	0.519	0.623	-0.549	0.43	0.634	-0.584	0.28	0.681	-0.645	0.1	0.609	-0.518	0.029	0.653	-0.579	0.956	0.367	-0.649	0.886	0.337	-0.695	0.713	0.296	-0.697	0.556	0.333	-0.703	0.481	0.324	-0.768	0.314	0.266	-0.762	0.106	0.306
1418	7.09	-0.719	0.99	0.542	NaN	NaN	NaN	-0.567	0.858	0.678	-0.539	0.655	0.698	-0.524	0.519	0.623	-0.549	0.429	0.635	-0.584	0.28	0.682	-0.645	0.1	0.609	-0.518	0.029	0.653	-0.579	0.957	0.368	-0.649	0.887	0.338	-0.694	0.713	0.296	-0.695	0.557	0.332	-0.701	0.481	0.323	-0.767	0.314	0.266	-0.762	0.107	0.306
1419	7.095	-0.719	0.99	0.542	NaN	NaN	NaN	-0.567	0.858	0.678	-0.539	0.655	0.698	-0.524	0.519	0.623	-0.549	0.429	0.635	-0.584	0.28	0.682	-0.645	0.1	0.609	-0.518	0.029	0.653	-0.578	0.957	0.369	-0.648	0.887	0.338	-0.692	0.714	0.296	-0.693	0.557	0.332	-0.699	0.481	0.323	-0.765	0.315	0.265	-0.761	0.108	0.306
1420	7.1	-0.718	0.991	0.543	NaN	NaN	NaN	-0.567	0.859	0.679	-0.538	0.655	0.699	-0.524	0.519	0.624	-0.549	0.429	0.635	-0.584	0.279	0.682	-0.645	0.1	0.61	-0.518	0.029	0.653	-0.577	0.957	0.37	-0.648	0.887	0.339	-0.691	0.714	0.296	-0.691	0.557	0.331	-0.697	0.482	0.322	-0.764	0.315	0.265	-0.761	0.108	0.306
1421	7.105	-0.717	0.991	0.544	NaN	NaN	NaN	-0.567	0.859	0.681	-0.537	0.655	0.699	-0.524	0.519	0.624	-0.548	0.429	0.635	-0.584	0.279	0.682	-0.645	0.1	0.61	-0.518	0.029	0.653	-0.576	0.957	0.37	-0.647	0.888	0.34	-0.69	0.714	0.296	-0.689	0.557	0.331	-0.694	0.482	0.322	-0.763	0.316	0.264	-0.76	0.109	0.306
1422	7.11	-0.717	0.991	0.544	NaN	NaN	NaN	-0.567	0.859	0.681	-0.537	0.655	0.7	-0.524	0.519	0.624	-0.548	0.429	0.636	-0.584	0.279	0.682	-0.645	0.1	0.61	-0.518	0.029	0.653	-0.575	0.957	0.371	-0.646	0.888	0.34	-0.688	0.715	0.296	-0.688	0.558	0.33	-0.692	0.482	0.321	-0.761	0.317	0.263	-0.76	0.109	0.306
1423	7.115	-0.717	0.991	0.545	NaN	NaN	NaN	-0.567	0.859	0.682	-0.537	0.655	0.7	-0.524	0.519	0.624	-0.548	0.43	0.636	-0.584	0.279	0.682	-0.645	0.1	0.61	-0.518	0.029	0.653	-0.574	0.958	0.371	-0.645	0.888	0.341	-0.687	0.715	0.296	-0.686	0.558	0.33	-0.69	0.483	0.32	-0.759	0.317	0.263	-0.759	0.11	0.305
1424	7.12	-0.716	0.991	0.546	NaN	NaN	NaN	-0.565	0.858	0.683	-0.536	0.655	0.7	-0.524	0.519	0.624	-0.549	0.43	0.636	-0.584	0.279	0.682	-0.645	0.1	0.61	-0.518	0.029	0.653	-0.574	0.958	0.372	-0.645	0.889	0.341	-0.686	0.716	0.297	-0.683	0.558	0.329	-0.687	0.483	0.319	-0.757	0.317	0.263	-0.758	0.11	0.305
1425	7.125	-0.716	0.991	0.546	NaN	NaN	NaN	-0.563	0.858	0.682	-0.536	0.655	0.7	-0.524	0.519	0.624	-0.549	0.43	0.636	-0.584	0.279	0.683	-0.645	0.1	0.61	-0.518	0.029	0.653	-0.574	0.959	0.373	-0.644	0.889	0.341	-0.685	0.716	0.297	-0.681	0.558	0.329	-0.684	0.483	0.319	-0.755	0.318	0.262	-0.758	0.111	0.304
[truncated: 4,250 more rows]
[truncated: 3 more columns]
