# Supplementary material for: Associations between lower-limb muscle activation and knee flexion in post-stroke individuals: A study on the stance-to-swing phases of gait
Source: PLoS One. 2017 Sep 8;12(9):e0183865. doi: 10.1371/journal.pone.0183865 (PMC5590852; doi:10.1371/journal.pone.0183865)
Supplement: S1 Dataset — (ZIP) [file pone.0183865.s001.zip › S1_Dataset/Patient group/7/2/emg.csv]

Frame	Time	EMG Signal 1	EMG Signal 2	EMG Signal 3	EMG Signal 4	EMG Signal 5	EMG Signal 6	EMG Signal 7	EMG Signal 8
0	0	58.731	53.773	23.45	37.752	33.574	44.283	27.588	46.53
1	0.001	43.309	44.734	27.163	38.799	32.678	40.061	55.04	45.408
2	0.002	42.608	43.246	26.813	38.109	34.104	39.133	34.68	37.897
3	0.003	38.623	41.77	23.18	38.204	33.017	32.598	43.145	36.589
4	0.004	37.55	37.599	25.351	37.147	36.003	32.843	88.576	40.711
5	0.005	38.807	35.952	35.09	33.374	29.128	31.747	26.454	38.073
6	0.006	35.238	37.818	31.489	35.818	27.103	29.69	33.023	31.39
7	0.007	29.749	32.166	13.563	33.427	22.382	26.682	68.437	34.211
8	0.008	28.347	30.415	0.869	32.026	26.385	22.922	46.954	26.982
9	0.009	26.764	34.874	8.508	31.631	25.567	27.306	51.412	28.662
10	0.01	28.502	43.62	8.231	35.721	22.252	19.715	55.281	30.184
11	0.011	29.689	42.905	7.781	31.711	19.148	22.209	48.747	19.537
12	0.012	21.43	39.719	12.97	26.595	18.198	22.596	51.72	21.481
13	0.013	15.153	36.574	17.408	20.343	17.268	20.49	46.224	23.249
14	0.014	23.802	37.716	18.968	15.856	18.878	18.416	71.12	20.603
15	0.015	35.966	40.619	28.888	17.754	13.16	15.6	18.254	21.86
16	0.016	28.053	27.313	16.012	9.762	7.854	16.496	-49.868	19.48
17	0.017	31.215	20.836	24.275	8.956	5.294	14.716	-42.285	15.596
18	0.018	37.144	20.398	13.616	3.364	3.728	15.296	-35.404	9.239
19	0.019	36.546	14.977	25.052	9.828	7.407	16.682	0.341	15.115
20	0.02	35.807	14.428	25.107	5.323	4.353	10.559	-7.486	12.719
21	0.021	30.482	9.666	18.825	4.922	3.851	7.376	9.436	13.852
22	0.022	21.357	7.082	7.17	4.385	3.187	8.109	2.879	10.183
23	0.023	4.922	6.3	-3.281	3.892	3.533	7.521	-13.296	5.392
24	0.024	-11.64	-4.097	-8.255	3.266	4.686	-1.536	-0.739	4.696
25	0.025	-7.428	-2.032	-12.794	6.747	1.031	-1.456	2.354	-1.943
26	0.026	-7.218	-6.495	-3.35	7.344	-1.029	-1.524	58.126	-1.17
27	0.027	-10.235	-4.902	-0.431	5.861	-1.12	0.383	16.611	-2.871
28	0.028	-15.891	-5.384	7.198	2.507	-6.399	-1.343	8.483	0.125
29	0.029	-0.192	-7.35	11.98	3.652	-3.902	-3.025	27.68	-2.25
30	0.03	-8.417	-11.967	18.159	5.405	-1.762	-4.467	-15.632	-1.867
31	0.031	-7.485	-5.695	18.001	-1.31	3.324	-7.225	0.09	-8.593
32	0.032	-2.812	-11.553	8.993	-2.94	3.42	-2.584	-15.705	1.179
33	0.033	-5.617	-13.283	7.017	-3.166	0.851	-2.733	-85.079	-3.901
34	0.034	-8.157	-10.123	1.233	-4.52	2.188	-4.005	-95.617	-8.355
35	0.035	-7.733	-6.119	-2.171	-9.304	-0.114	-6.392	-69.63	-12.566
36	0.036	-4.933	-7.48	4.358	-14.814	-4.124	-3.509	-45.82	-10.146
37	0.037	-4.581	-9.945	10.373	-9.447	-4.226	-0.773	-24.238	-9.811
38	0.038	-12.703	-17.59	7.163	-12.367	-5.839	-4.194	-18.108	-4.399
39	0.039	-18.282	-7.374	-0.825	-10.981	-5.089	-0.992	-12.538	-7.26
40	0.04	-19.729	-3.674	-6.249	-12.062	-3.529	-7.812	14.792	-12.589
41	0.041	-8.168	-3.021	-6.019	-14.266	-3.678	-3.946	29.605	-13.609
42	0.042	-10.485	-9.49	-2.454	-6.772	-5.929	-8.364	33.813	-9.932
43	0.043	-9.44	-8.943	-4.841	-6.008	-6.424	-8.109	-12.333	-7.764
44	0.044	-14.151	-12.209	-12.586	-9.466	-8.24	-11.688	-6.553	-6.719
45	0.045	-8.179	-16.792	-13.907	-10.754	-10.995	-12.523	-1.309	-12.804
46	0.046	-5.056	-13.012	-11.688	-13.534	-11.009	-16.235	3.627	-12.296
47	0.047	-12.738	-6.675	-7.885	-1.57	-7.895	-14.107	-0.9	-4.594
48	0.048	-8.199	-4.373	-3.269	-3.513	-9.217	-11.372	-5.038	-10.015
49	0.049	-5.928	-6.863	-8.106	-8.327	-13.017	-12.67	6.134	-9.21
50	0.05	-0.5	-10.482	-1.663	-12.726	-12.742	-10.066	-45.377	-13.599
51	0.051	-11.368	-11.072	-7.697	-13.945	-9.867	-10.276	-23.226	-8.016
52	0.052	-12.964	-13.984	-15.086	-17.472	-8.74	-10.102	-3.201	-11.518
53	0.053	-14.355	-16.503	-12.197	-16.553	-9.929	-8.197	2.875	-13.487
54	0.054	-10.717	-12.05	-23.622	-1.894	-10.142	-11.902	-24.728	-14.103
55	0.055	-9.585	-20.946	-25.168	-12.588	-9.955	-7.08	0.52	-17.625
56	0.056	-8.625	-27.332	-12.189	-2.972	-10.756	-9.041	4.95	-19.987
57	0.057	-11.524	-28.492	-6.952	-8.264	-10.98	-13.134	17.311	-13.444
58	0.058	-3.553	-18.819	-5.395	-22.66	-10.432	-9.675	21.003	-2.65
59	0.059	-8.771	-17.656	-6.75	-28.545	-11.026	-12.026	38.017	-12.747
60	0.06	-9.731	-9.341	-7.886	-26.887	-8.147	-9.903	9.695	-11.623
61	0.061	-13.968	-19.022	-11.339	-44.381	-11.863	-7.988	5.935	1.505
62	0.062	-22.859	-20.197	-8.205	-32.854	-7.466	-5.3	-11.212	6.684
63	0.063	-9.689	-11.904	-7.18	-22.299	-8.087	-8.794	4.357	-1.296
64	0.064	-4.442	4.108	-13.118	6.638	-7.744	-10.164	-4.089	-2.705
65	0.065	-12.361	-2.915	-18.651	44.088	-6.431	-13.084	-6.753	-9.142
66	0.066	-10.972	-13.622	-23.419	38.966	-12.274	-11.942	-9.246	-15.193
67	0.067	-19.845	-7.882	-25.307	16.032	-8.242	-13.127	-37.163	-18.346
68	0.068	-20.977	-9.692	-16.368	-4.762	-0.363	-9.669	-26.125	-17.43
69	0.069	-19.986	1.273	-12.665	-23.622	-7.747	-10.075	25.183	-21.739
70	0.07	-22.864	2.563	-16.113	-20.413	-10.689	-8.93	61.966	-22.558
71	0.071	-32.541	1.365	-15.114	-29.771	-8.218	-13.407	-25.646	-13.119
72	0.072	-18.246	-6.959	-12.197	-27.14	-13.872	-8.007	-37.546	-9.49
73	0.073	-24.094	-14.32	-18.184	-34.761	-10.417	-11.515	-70.158	1.301
74	0.074	-25.922	-29.034	-15.841	-27.867	-5.786	-10.955	-40.645	-8.809
75	0.075	-24.449	-22.667	-13.891	-4.529	-13.566	-12.727	-31.822	-17.753
76	0.076	-23.133	-20.738	-14.45	-7.701	-10.517	-9.266	-40.003	-11.798
77	0.077	-26.845	-15.515	-23.319	-21.902	-9.589	-9.668	-76.941	-14.934
78	0.078	-25.713	-20.139	-22.122	-19.466	-7.109	-10.063	-57.013	-14.008
79	0.079	-30.962	-18.768	-11.236	-3.29	-1.537	-12.011	-14.463	-13.267
80	0.08	-24.201	-12.373	-6.949	-5.497	-8.152	-6.992	13.161	-15.625
81	0.081	-21.512	-15.849	-5.758	-11.384	-10.691	-8.935	18.138	-13.715
82	0.082	-24.048	-19.321	-14.077	-13.216	-14.78	-13.012	22.566	-14.329
83	0.083	-26.389	-14.111	-19.683	-2.854	-12.867	-8.176	43.267	-11.45
84	0.084	-21.569	-23.085	-18.712	-10.877	-12.314	-10.119	99.908	-12.833
85	0.085	-12.883	-19.665	-23.564	-12.318	-9.632	-12.452	-6.012	-15.184
86	0.086	-16.402	-18.751	-29.574	-8.726	-10.238	-15.366	-49.134	-12.313
87	0.087	-0.371	-9.883	-31.912	-2.813	-11.616	-10.536	-35.92	-11.949
88	0.088	20.684	-13.39	-32.509	-8.112	-13.965	-11.127	-17.087	-14.294
89	0.089	6.507	-20.756	-22.493	-14.958	-15.156	-12.879	-52.643	-16.249
90	0.09	14.004	-17.856	-12.485	-10.767	-12.475	-14.243	-63.456	-21.108
91	0.091	7.002	-8.181	-6.163	1.365	-6.694	-12.902	-53.566	-25.967
92	0.092	-12.198	-9.332	-5.072	-3.924	5.473	-6.33	8.963	-21.337
93	0.093	-9.725	-17.648	-14.82	-5.521	0.222	-7.313	-15.435	-17.28
94	0.094	-2.804	-10.28	-5.979	-9.838	-1.349	-8.099	-22.818	-9.351
95	0.095	-9.239	-9.311	-14.372	-26.929	-5.638	-2.499	-56.322	8.635
96	0.096	0.397	-8.538	-7.092	-24.679	-9.35	-5.993	-38.138	6.103
97	0.097	9.065	-1.177	-4.25	-18.368	-1.064	-4.063	-10.486	-0.872
98	0.098	-5.303	-10.064	3.619	-16.489	-12.895	-6.963	-5.483	-2.996
99	0.099	-22.762	-6.555	-12.508	-14.801	-1.883	-9.47	-1.056	-4.935
100	0.1	-34.416	-9.632	-14.91	-3.824	-6.161	-4.042	-30.107	-3.199
101	0.101	-23.818	-14.446	-0.082	-13.94	-2.496	-5.964	-11.38	-14.232
102	0.102	-25.814	-18.683	-9.835	-10.31	-8.51	0.047	-14.702	-7.066
103	0.103	-20.658	-19.44	-8.192	-9.195	-15.873	-7.3	-5.405	-5.906
104	0.104	-22.272	-22.911	-6.735	-10.207	-22.658	-16.191	2.918	-2.42
105	0.105	-32.391	-15.527	-2.568	-5.396	-9.504	-7.856	36.385	-5.513
106	0.106	-36.132	-12.608	-1.489	-1.166	-7.567	-6.865	31.912	-12.282
107	0.107	-54.188	-11.813	-7.542	1.147	-9.306	-11.687	11.193	-6.27
108	0.108	-20.772	-15.843	-2.356	-0.805	-20.333	-10.904	7.531	-18.448
109	0.109	-16.382	-4.962	-9.169	-1.406	-10.271	-23.075	38.482	-13.202
110	0.11	-20.509	-3.37	-8.427	-8.011	-1.372	-14.355	34.387	-14.731
111	0.111	-9.344	-1.969	-9.236	-7.246	6.955	-9.691	37.956	-10.458
112	0.112	-12.697	1.758	-17.203	-9.578	-6.971	-16.837	13.964	-9.267
113	0.113	-22.048	10.132	-14.128	-11.509	-5.023	-13.141	10.702	-0.916
114	0.114	-7.968	7.096	-24.975	-13.422	-6.751	-11.96	30.284	-8.256
115	0.115	-15.566	6.205	-9.116	-13.961	-14.665	-10.973	-3.352	-7.267
116	0.116	-17.941	-6.884	-2.742	-12.544	-18.906	-6.117	9.963	-6.482
117	0.117	-15.865	-12.627	6.93	-19.855	0.655	-6.87	-19.314	-13.831
118	0.118	-10.117	-14.314	1.708	-18.885	-19.068	-10.912	-15.819	-16.727
119	0.119	-15.399	-18.905	-2.92	-15.989	-6.273	-12.825	21.771	-15.935
120	0.12	-1.12	-37.622	-7.152	-25.675	-3.936	-8.15	-23.818	-16.693
121	0.121	8.519	-60.79	-3.454	-13.866	-6.047	-14.693	-42.134	-11.837
122	0.122	6.74	-45.076	-14.267	-15.435	-15.706	-8.67	-36.827	-15.1
123	0.123	24.138	-36.738	-27.205	-14.084	-24.404	-10.958	-41.965	-16.818
124	0.124	-1.625	-23.947	-21.96	-7.698	-0.579	-7.448	-37.628	-18.132
125	0.125	-25.446	-26.263	-26.584	-8.843	2.736	-12.068	-50.104	-16.742
126	0.126	-22.363	-24.121	-25.205	-9.763	-6.538	-14.948	-68.97	-16.324
127	0.127	-25.076	-33.769	-24.008	-6.8	-9.225	-16.276	-65.779	-12.618
128	0.128	-27.594	-21.541	-27.457	-9.262	-6.68	-10.829	-44.02	-14.914
129	0.129	-20.619	-10.477	-11.365	-9.97	-8.968	-10.228	-7.122	-11.994
130	0.13	-18.472	-9.105	-13.649	-6.4	-15.32	-13.496	-32.332	-17.988
131	0.131	-16.505	-5.401	1.305	-5.727	-9.482	-8.054	-36.752	-11.978
132	0.132	-14.724	12.628	-16.059	-7.394	-11.196	-11.509	-49.143	-11.184
133	0.133	-16.242	51.17	-18.336	-6.935	-9.627	-6.842	-30.371	-10.577
134	0.134	-14.861	34.754	-11.902	-9.172	-8.249	-5.078	-13.339	-11.138
135	0.135	-5.91	19.693	-17.65	-11.993	-11.901	-6.416	-47.669	-9.38
136	0.136	-9.341	-3.102	-12.376	-11.536	-15.354	-6.781	-24.834	-11.878
137	0.137	-6.215	-15.457	-10.784	-14.947	-10.1	-3.856	-4.219	-9.529
138	0.138	-7.154	-26.643	5.125	-13.704	-7.165	-7.506	6.905	-7.368
139	0.139	-11.385	-23.321	-1.209	-14.024	-7.907	-7.096	30.703	-8.496
140	0.14	-23.574	-20.193	-3.079	-16.669	-8.644	-8.231	39.941	-10.401
141	0.141	-11.37	-28.48	-1.265	-11.766	-8.027	-10.14	31.605	-14.62
142	0.142	-12.902	-25.926	-2.733	-15.173	-8.562	-6.627	39.215	-14.016
143	0.143	-11.529	-28.213	-15.623	-5.032	-10.253	-9.504	4.352	-12.642
144	0.144	-15.177	-17.531	-13.808	-6.319	-3.252	-10.638	-0.518	-6.233
145	0.145	-18.626	-15.544	-12.186	2.653	-2.248	-11.005	-13.888	-6.995
146	0.146	-17.632	-17.239	-19.28	1.547	-1.441	-14.462	-1.339	-12.562
147	0.147	-18.575	-18.741	-12.818	-5.749	-7.031	-16.769	-4.856	-16.014
148	0.148	-21.057	-22.953	-11.583	-10.515	-11.837	-16.363	-14.783	-11.338
149	0.149	-18.718	-19.246	-4.147	-12.952	-11.237	-15.187	-11.478	-8.405
150	0.15	-13.871	-22.705	-6.995	-15.192	-15.274	-13.244	-25.415	-14.191
151	0.151	-11.931	-17.453	-11.201	-15.683	-7.319	-11.102	-12.463	-13.384
152	0.152	-7.839	-14.529	1.056	-15.024	-10.777	-6.641	-28.523	-9.895
153	0.153	-12.642	-10.265	-4.111	-10.882	-7.668	-8.563	-17.689	-13.178
154	0.154	-18.588	-19.164	-11.992	-13.322	-10.565	-12.624	-23.289	-11.429
155	0.155	-11.171	-10.834	-16.212	-17.695	-14.814	-15.145	3.261	-12.784
156	0.156	-15.94	-16.048	-25.073	-21.679	-12.468	-9.723	-7.779	-17.257
157	0.157	-13.356	-20.868	-28.53	-15.8	-11.866	-6.233	-24.584	-10.703
158	0.158	-10.972	-16.596	-23.282	-18.044	-4.484	-13.582	-2.556	-8.2
159	0.159	-14.359	-12.53	-26.155	-11.396	-3.505	-4.679	11.74	-13.836
160	0.16	-17.554	-9.051	-20.139	-15.591	-7.735	-10.686	40.144	-9.012
161	0.161	-15.719	-17.773	-20.901	-17.859	-11.765	-5.456	81.935	-12.318
162	0.162	-20.459	-16.623	-22.824	-11.228	-9.785	-8.348	32.191	-10.59
163	0.163	-18.436	-15.664	-26.112	-11.949	-10.343	-10.859	25.706	-7.117
164	0.164	-11.793	-18.574	-23.204	-6.286	-14.379	-11.632	7.583	-14.472
165	0.165	-15.995	-19.36	-18.36	-4.304	-8.551	-11.047	57.636	-11.389
166	0.166	-11.875	-18.608	-20.27	-4.833	-9.307	-11.624	51.122	-8.49
167	0.167	-12.389	-7.807	-19.655	4.129	-7.362	-12.192	-28.147	-11.009
168	0.168	-11.739	-9.392	-16.125	-7.623	-6.755	-8.706	-38.942	-16.637
169	0.169	-18.237	-5.174	-15.702	-15.504	-6.162	-15.094	-29.033	-13.168
170	0.17	-18.948	-8.902	-9.1	-16.8	-9.626	-17.612	-2.268	-12.591
171	0.171	-19.652	-0.638	-8.107	2.803	-7.286	-8.703	-75.576	-9.696
172	0.172	-17.638	6.642	-5.563	-5.454	-5.144	-12.187	-65.673	-6.216
173	0.173	-14.275	-4.242	-1.474	-7.904	-9.584	-9.083	-56.727	-13.575
174	0.174	-15.936	-5.625	2.036	-10.168	-8.999	-6.176	-32.307	-16.67
175	0.175	-12.395	-4.479	0.136	-16.494	-5.497	-6.946	-10.187	-17.634
176	0.176	-15.652	-15.342	-8.738	-26.114	-8.762	-7.722	-3.583	-9.697
177	0.177	-15.225	-16.718	-9.865	-24.323	-12.813	-9.657	-9.56	-8.72
178	0.178	-17.126	-15.572	-1.503	-25.828	-13.191	-5.006	-14.912	-1.932
179	0.179	-22.894	-2.419	-0.491	-24.443	-9.893	-7.907	10.348	6.019
180	0.18	-22.08	-7.638	-9.333	-28.088	-12.018	-6.55	-39.872	-3.644
181	0.181	-21.456	-15.561	-10.437	-12.371	-9.315	-13.9	-6.339	-10.007
182	0.182	-11.337	-16.895	-9.408	-10.208	-5.828	-10.796	-12.286	-15.98
183	0.183	-7.019	-15.715	-12.269	-12.115	-4.666	-7.89	-6.816	-8.6
184	0.184	-18.766	-21.669	-16.484	-13.826	-6.603	-5.367	-72.369	-7.602
185	0.185	-14.068	-22.628	-9.084	-2.762	-8.532	-12.717	-45.58	-11.848
186	0.186	1.855	-11.805	-6.142	-4.09	-6.986	-13.678	11.35	-17.455
187	0.187	8.275	-13.195	-1.835	-7.74	-11.439	-12.904	33.445	-19.377
188	0.188	14.119	-12.071	-9.139	-1.714	-10.854	-10.577	-27.071	-21.3
189	0.189	8.93	-18.108	-10.054	-4.783	-13.75	-14.066	-2.598	-17.222
190	0.19	-2.074	-17.162	-9.238	-1.854	-10.253	-13.485	-24.594	-25.144
191	0.191	-17.919	-14.279	-13.254	-6.091	-12.567	-14.071	-58.086	-11.972
192	0.192	-32.779	-15.074	-11.269	-13.42	-9.657	-7.103	-76.325	-3.253
193	0.193	-34.676	-23.991	-17.226	-6.622	-3.656	-10.009	-70.956	-4.785
194	0.194	-29.405	-27.494	-11.581	-12.595	-9.651	-7.493	-66.022	5.294
195	0.195	-24.714	-22.278	-13.479	-10.251	-10.419	-9.819	-52.518	-14.225
196	0.196	-14.599	-21.316	-16.741	-8.29	-5.575	-6.335	-15.014	-11.497
197	0.197	-18.229	-17.065	-14.976	-12.909	-8.863	-9.626	30.4	-19.028
198	0.198	-14.698	-13.007	-18.433	-14.634	-7.118	-10.207	-24.657	-21.333
199	0.199	-17.765	-8.173	-11.064	-15.012	-7.509	-7.691	-2.712	-14.925
200	0.2	-16.759	-15.524	-10.077	-12.692	-6.153	-10.014	-9.406	-24.581
201	0.201	-20.978	-14.562	-12.962	-11.536	-9.056	-9.622	-3.517	-8.69
202	0.202	-21.704	-6.62	-17.205	-8.829	-4.596	-10.773	1.811	-6.545
203	0.203	-26.497	-5.649	-13.103	-8.446	-5.167	-9.605	-3.316	-8.454
204	0.204	-28.395	-12.415	-2.24	-11.923	-9.988	-8.826	-16.992	-3.205
205	0.205	-31.258	-9.905	-6.872	-11.524	-11.915	-9.602	37.09	7.85
206	0.206	-23.273	-15.517	0.3	-6.67	-7.844	-12.122	-14.695	0.706
207	0.207	-19.747	-12.048	-6.093	-12.642	-14.801	-15.021	18.649	-8.172
208	0.208	-16.599	-7.416	-12.107	-8.536	-8.017	-9.019	0.305	-9.314
209	0.209	-9.784	1.487	-9.019	-9.078	-12.261	-9.795	27.845	-12.388
210	0.21	-10.519	2.662	-8.057	-9.622	-11.471	-12.11	-17.726	-11.398
211	0.211	-8.174	-5.659	-10.576	-7.871	-16.305	-12.691	-23.784	-10.605
212	0.212	-3.312	-10.89	-9.805	-12.682	-10.312	-12.103	26.092	-12.906
213	0.213	6.775	-11.869	-10.404	-13.272	-12.639	-5.522	32.557	-16.374
214	0.214	16.862	-16.131	-17.77	-11.556	-9.158	-8.043	-10.156	-11.713
215	0.215	2.573	-13.81	-20.667	-15.034	-11.11	-7.281	6.123	-18.282
216	0.216	-10.934	-14.404	-23.165	-19.488	-5.697	-12.129	0.957	-17.493
217	0.217	-12.63	-17.697	-27.22	-17.76	-6.276	-6.129	5.29	-11.861
218	0.218	-20.522	-15.944	-23.725	-14.27	-9.563	-6.91	9.15	-12.434
219	0.219	-10.415	-8.964	-14.999	-15.628	-5.5	-8.845	12.587	-18.431
220	0.22	-9.222	-13.794	-20.983	-17.77	-4.145	-12.141	-11.403	-12.807
221	0.221	-15.193	-9.537	-19.996	-13.341	-4.532	-11.566	-14.699	-10.857
222	0.222	-18.262	-11.868	-22.887	-15.076	-11.108	-12.92	-12.18	-11.419
223	0.223	-19.193	-15.361	-27.137	-8.109	-8.194	-11.571	-4.793	-15.462
224	0.224	-23.415	-13.461	-23.067	-7.15	-3.932	-9.443	-16.492	-15.836
225	0.225	-19.308	-5.755	-15.12	-7.95	-9.54	-9.054	6.82	-10.406
226	0.226	-18.678	-8.888	-14.154	-5.659	-8.955	-11.77	-2.521	-13.888
227	0.227	-13.987	-17.828	-13.206	-2.203	-8.367	-16.607	-28.145	-13.296
228	0.228	-15.686	-14.374	-15.75	2.431	-6.623	-7.134	-31.542	-15.018
229	0.229	-10.821	-17.494	-13.441	-5.31	-5.26	-8.297	-3.384	-9.193
230	0.23	-12.738	-22.355	-11.525	-12.673	-2.926	-11.793	7.779	-19.819
231	0.231	-20.484	-26.64	-6.899	-9.771	-7.753	-10.835	-2.381	-15.56
232	0.232	-21.454	-16.042	-5.178	-8.988	-7.158	-9.879	-11.684	-11.875
233	0.233	-20.49	-20.356	-6.548	-13.039	-5.4	-10.665	-3.362	-15.36
234	0.234	-14.499	-14.049	-6.173	-17.872	-11.183	-8.35	-21.182	0.703
235	0.235	-10.464	-15.3	-5.036	-14.594	-7.103	-11.837	-9.566	3.025
236	0.236	-0.998	-18.473	-11.064	-15.169	-9.026	-8.566	1.117	-7.618
237	0.237	-7.398	-23.37	-10.313	-16.501	-10.947	-11.492	-16.216	-5.693
238	0.238	-10.891	-24.198	-4.722	-15.157	-10.366	-6.683	-41.843	-7.443
239	0.239	-9.943	-28.317	-5.336	-14.002	-16.175	-12.707	-17.977	-8.991
240	0.24	-16.733	-20.443	-15.427	-11.303	-12.119	-8.676	29.119	-10.352
241	0.241	-21.051	-19.534	-16.818	-10.938	-10.193	-15.284	22.619	-11.538
242	0.242	-18.812	-16.688	-13.17	-13.864	-6.911	-9.302	4.473	-15.014
243	0.243	-23.754	-8.815	-14.36	-9.441	-10.989	-13.37	-0.857	-11.906
244	0.244	-25.838	-7.915	-15.373	-8.882	-7.508	-11.454	-56.271	-16.739
245	0.245	-28.881	-8.948	-6.515	-9.304	-8.882	-13.405	-63.449	-10.733
246	0.246	-21.088	-8.223	-7.715	-13.784	-6.774	-12.841	-29.705	-13.078
247	0.247	-20.086	-9.057	-6.788	-14.394	-12.79	-12.472	-11.142	-15.024
248	0.248	-6.303	-12.595	2.096	-11.904	-10.287	-11.142	-5.354	-13.111
249	0.249	-12.225	-13.217	-1.435	-4.581	-12.623	-8.264	-10.059	-10.235
250	0.25	-10.619	-7.848	-6.7	-5.574	-12.068	-10.214	-23.286	-15.089
251	0.251	-18.688	-12.74	-9.64	-8.501	-12.669	-12.169	-27.055	-9.11
252	0.252	-14.593	-8.141	-21.096	-7.753	-14.45	-7.355	-30.454	-14.711
253	0.253	-13.59	-9.928	-16.489	-13.392	-15.833	-7.956	7.498	-14.138
254	0.254	-19.743	-6.498	-12.274	-18.259	-10.446	-6.043	-17.517	-12.219
255	0.255	-22.984	-6.932	-13.447	-22.939	-9.91	-6.643	5.456	-6.82
256	0.256	-18.273	-2.14	-5.169	-29.543	-9.367	-9.18	9.68	-16.317
257	0.257	-24.389	-8.202	0.018	-30.362	-8.837	-6.886	6.104	-7.421
258	0.258	-13.844	-17.149	-2.931	-24.793	-6.382	-9.815	2.935	-8.617
259	0.259	-15.295	-23.189	-7.226	-14.001	-8.763	-10.993	-25.163	-13.872
260	0.26	-6.485	-11.432	-4.916	3.375	-3.989	-10.623	-36.248	-7.12
261	0.261	-7.75	-13.026	-8.407	-12.932	0.593	-12.771	-19.081	-13.156
262	0.262	-13.065	-8.833	1.622	18.965	-1.212	-10.852	-15.874	-7.584
263	0.263	-12.182	-15.286	-8.488	23.362	-4.751	-8.351	-7.413	-8.207
264	0.264	-16.525	-18.839	-20.333	-5.721	2.558	-3.518	5.509	-10.191
265	0.265	-25.495	-9.236	-25.033	-2.101	-4.847	-7.015	3.34	-10.808
266	0.266	-26.741	-18.218	-17.947	1.151	-11.683	-15.735	-24.212	-14.348
267	0.267	-23.744	-21.78	-19.192	-14.565	-12.512	-9.752	-5.335	-7.042
268	0.268	-22.871	-24.954	-20.437	-17.311	-8.511	-12.863	25.712	-8.052
269	0.269	-18.715	-18.249	-19.556	-14.828	-10.511	-11.912	-3.238	-12.935
270	0.27	-14.748	-15.788	-18.653	-7.89	-12.503	-12.704	30.865	-15.497
271	0.271	-15.429	-6.942	-14.471	-18.559	-14.308	-10.401	-19.422	-16.327
272	0.272	-21.52	-8.155	-12.232	-20.517	-17.865	-8.483	-12.797	-15.799
273	0.273	-17.536	-0.852	-12.912	-15.319	-14.654	-10.437	-43.131	-15.276
274	0.274	-24.183	-7.677	-20.363	-4.304	-12.602	-12.189	6.835	-14.75
275	0.275	-26.762	-10.246	-13.689	-5.681	-10.741	-7.364	-13.053	-6.867
276	0.276	-24.677	-19.197	-9.536	-14.606	-15.085	-14.726	17.373	-10.401
277	0.277	-20.646	-24.861	-7.312	-22.941	-12.646	-7.964	33.817	-17.808
278	0.278	-9.83	-26.859	-17.081	-26.834	-16.01	-12.239	18.746	-13.019
279	0.279	-8.31	-16.845	-15.232	-12.936	-13.964	-6.626	5.237	-10.569
280	0.28	7.535	-18.259	-22.661	-18.771	-14.04	-9.921	1.185	-8.305
281	0.281	1.131	-9.421	-21.774	-13.582	-12.955	-13.409	-32.814	-19.2
282	0.282	3.054	-3.488	-24.377	-15.162	-11.875	-10.115	-37.285	-14.609
283	0.283	1.31	12.522	-26.812	-10.932	-16.788	-13.022	-10.418	-10.206
284	0.284	2.864	10.142	-17.454	0.834	-12.023	-13.414	-56.277	-11.613
285	0.285	-10.08	-4.811	-8.672	-10.231	-10.163	-7.03	-38.135	-15.338
286	0.286	-8.302	-14.528	-12.273	-26.122	-10.813	-4.525	-21.681	-9.387
287	0.287	-16.196	-19.788	-13.375	-2.726	-2.943	-0.465	-26.759	-12.541
288	0.288	-11.917	-18.268	-10.62	-5.836	-1.849	-3.952	-22.359	-17.427
289	0.289	-26.221	-16.947	-16.757	-8.56	-0.938	-2.021	-1.778	-7.799
290	0.29	-4.918	-18.135	-9.544	-1.019	-0.035	-7.445	-20.608	1.05
291	0.291	-2.193	-16.99	-18.595	-7.986	-4.351	-15.38	-3.677	-17.001
292	0.292	0.342	-13.902	-15.259	-10.109	-0.333	-20.606	-32.022	-14.546
293	0.293	30.768	-14.863	-5.706	-12.04	-8.309	-9.768	-35.795	-12.283
294	0.294	18.435	-17.372	-4.645	-6.811	-0.999	-11.121	-45.942	-10.204
295	0.295	14.829	-22.971	-10.747	-11.448	-3.934	-12.277	-80.566	-4.45
296	0.296	24.973	-12.126	-11.809	-10.096	-6.484	-8.789	-112.709	-13.204
297	0.297	3.184	-13.671	-26.622	-16.485	-13.868	-7.812	-58.692	-8.605
298	0.298	-27.901	-20.842	-3.301	-13	-12.934	-8.769	-51.421	-7.297
299	0.299	-15.432	-11.951	-6.479	-16.093	-5.027	-14.757	-18.074	-11.016
300	0.3	-19.027	-15.447	-9.27	-15.109	-10.274	-12.419	-0.062	-14.53
301	0.301	-1.903	-20.672	-11.854	-10.833	0.547	-8.915	16.251	-26.364
302	0.302	-11.095	-15.839	-14.245	-10.055	-9.532	-12.19	61.586	-8.969
303	0.303	-19.319	-9.842	-7.932	-8.124	-8.382	-9.271	91.817	-6.676
304	0.304	-26.767	-22.024	-25.408	-7.572	-4.903	-11.772	64.042	-4.574
305	0.305	-38.286	-20.268	-4.358	-16.492	-12.255	-10.406	58.855	-6.536
306	0.306	-36.06	-9.222	-7.112	3.043	-1.411	-6.331	45.221	-22.429
307	0.307	-41.748	-22.171	-9.654	-5.279	-0.042	-9.807	32.734	-7.55
308	0.308	-36.41	-20.407	-21.287	-2.745	-1.191	-13.089	-24.095	-13.368
309	0.309	-31.649	-9.377	-36.208	-9.694	-2.339	-11.919	0.176	-22.081
310	0.31	-21.483	-13.654	-34.282	-3.269	-5.42	-11.525	-36.926	-7.757
311	0.311	-30.269	-7.288	-11.437	-16.764	-10.233	-12.681	-17.133	-5.811
312	0.312	-29.008	-10.791	-2.14	-4.537	-12.725	-11.899	-11.199	-7.548
313	0.313	-21.57	-9.838	-10.436	-6.021	-21.605	-14.606	-27.645	-5.998
314	0.314	-30.386	-8.873	-2.861	-4.616	-13.265	-8.79	-62.918	-13.178
315	0.315	-26.812	-2.859	8.772	-21.635	-5.88	-11.093	-21.77	-1.389
316	0.316	-21.506	-5.15	10.937	-19.303	-10.695	-9.146	-16.395	-9.325
317	0.317	-22.397	-8.604	5.193	-17.146	-6.416	-7.207	-1.392	-10.679
318	0.318	-16.33	-13.217	7.023	-15.196	-8.718	-6.608	-5.926	-9.509
319	0.319	-8.918	-18.602	-7.195	-16.93	-13.524	-7.948	14.727	-12.971
320	0.32	-4.011	-17.975	-5.136	-18.454	-8.848	-8.313	-4.138	-1.148
321	0.321	-13.622	-17.362	0.213	-14.182	-3.393	-9.461	-21.203	-5.78
322	0.322	-19.944	-17.907	8.284	-10.487	-5.291	-8.283	-24.366	-4.405
323	0.323	-23.357	-17.485	-1.635	-13.952	-5.826	-13.292	-10.305	-10.786
324	0.324	-20.185	-12.01	2.18	-8.69	-7.513	-8.632	-28.253	-14.267
325	0.325	-24.959	-10.03	5.792	-9.599	-2.614	-11.527	-12.062	-11.15
326	0.326	-24.123	-10.57	-3.734	-15.555	-11.26	-10.154	11.264	-12.087
327	0.327	-21.749	-6.476	-12.464	-6.624	-12.36	-7.816	-35.798	-14.572
328	0.328	-10.866	-14.368	-20.597	4.248	-4.938	-14.375	-42.347	-2.35
329	0.329	-6.179	-6	-27.757	-11.598	-9.715	-9.525	0.265	-7.536
330	0.33	-10.399	-4.981	-20.786	-9.439	-8.874	-12.016	-38.419	-15.43
331	0.331	-14.021	-3.95	-12.635	-11.328	-8.04	-16.064	17.213	-14.036
332	0.332	-15.107	-6.403	3.644	-13.012	-12.81	-8.12	9.886	-15.156
333	0.333	-14.057	-5.58	6.189	-5.037	-10.8	-7.137	-23.571	-13.961
334	0.334	-16.872	-6.099	-4.234	-12.164	-12.468	-8.095	6.868	-6.567
335	0.335	-19.299	-16.1	-9.805	-15.791	-12.012	-3.826	-31.8	-9.422
336	0.336	-11.903	-20.31	-4.336	-14.582	-14.26	-7.87	13.748	-11.887
337	0.337	0.883	-23.935	3.834	-17.644	-11.286	-9.787	-4.401	-19.186
338	0.338	2.619	-15.56	-5.993	-12.761	-15.661	-6.481	34.319	-18.16
339	0.339	4.143	-18.591	-6.903	-15.235	-9.011	-10.527	-11.104	-13.839
340	0.34	-0.15	-17.555	-10.127	-15.97	-8.172	-10.123	43.963	-14.544
341	0.341	-3.848	-20.016	-10.825	-17.867	-13.717	-13.402	7.007	-7.905
342	0.342	-17.042	-25.57	-25.267	-15.896	-11.72	-9.334	-12.955	-10.391
343	0.343	-22.296	-17.559	-39.901	-9.292	-9.711	-11.851	-31.104	-14.403
344	0.344	-30.243	-20.579	-29.953	-11.795	-13.716	-12.224	7.602	-13.771
345	0.345	-28.904	-15.657	-24.45	-2.867	-10.169	-11.828	32.851	-13.135
346	0.346	-14.611	-11.324	-13.162	-6.333	-8.755	-13.753	19.352	-11.335
347	0.347	-4.964	-2.349	-17.181	-9.407	-7.539	-12.584	-43.124	-10.897
348	0.348	-3.279	-5.771	-20.632	-8.413	-7.107	-10.444	1.627	-11.228
349	0.349	-8.008	-6.687	-19.225	-12.637	-9.767	-12.37	26.051	-16.006
350	0.35	-15.24	-13.405	-28.668	-14.927	-10.489	-16.045	-25.523	-17.89
351	0.351	-21.704	-12.571	-22.08	-4.053	-7.736	-11.587	-18.849	-14.94
352	0.352	-15.765	-11.744	-18.401	0.621	-8.848	-8.675	-12.753	-11.414
353	0.353	-14.862	-22.517	-17.247	13.614	-10.361	-8.28	-29.086	-10.003
354	0.354	-12.013	-20.902	-18.032	-2.218	-8.384	-5.946	-3.788	-7.045
355	0.355	-16.319	-19.475	-11.877	-8.56	-8.147	-7.1	-44.895	-5.825
356	0.356	-25.289	-18.242	-14.039	-18.195	-11.789	-6.706	-28.365	-11.576
357	0.357	-21.865	-24.162	-9.051	-26.847	-6.908	-7.079	-13.201	-12.308
358	0.358	-14.559	-8.035	-9.507	-15.783	-3.581	-10.548	-26.709	-17.09
359	0.359	-5.679	3.658	-14.812	-20.03	-6.449	-9.179	-22.61	-23.042
360	0.36	-14.014	10.128	-19.568	-18.885	-9.907	-8.004	-18.854	-18.927
361	0.361	-4.336	4.399	-13.489	-15.401	-4.463	-10.703	-56.508	-15.387
362	0.362	-0.651	-0.746	-14.181	-18.51	-5.021	-5.66	-91.632	-6.616
363	0.363	-6.652	-14.998	-16.05	-9.599	-4.42	-10.292	-22.853	9.113
364	0.364	-16.323	-28.485	-10.005	-3.602	-9.823	-14.346	6.821	2.773
365	0.365	-15.154	-30.178	-14.038	-2.647	-7.863	-11.817	-19.809	-10.73
366	0.366	-11.662	-28.596	-18.852	-17.385	-8.41	-10.455	4.633	-12.426
367	0.367	-4.295	-27.212	-28.91	-15.27	-6.641	-16.252	12.055	-10.837
368	0.368	0.56	-23.513	-27.572	-9.459	-10.1	-13.917	5.579	-20.862
369	0.369	-10.839	-22.325	-28.77	-18.163	-8.72	-17.396	11.705	-17.152
370	0.37	-9.261	-6.239	-15.669	-3.837	-10.826	-8.681	-15.895	-11.12
371	0.371	-13.505	-3.896	-13.985	-13.502	-10.421	-9.836	-20.853	-14.184
372	0.372	-25.299	-6.003	-9.397	-11.748	-14.649	-12.93	-7.223	0.558
373	0.373	-26.836	-19.541	0.605	-19.679	-15.006	-8.079	38.657	2.715
374	0.374	-22.584	-14.31	6.904	-26.837	-14.584	-3.813	8.276	-10.813
375	0.375	-21.432	-12.745	-1.513	-12.491	-11.657	-9.414	13.766	-12.537
376	0.376	-13.119	-8.464	-13.416	-6.665	-10.464	-12.893	-11.312	-14.065
377	0.377	-7.905	-20.26	-18.191	-15.368	-10.828	-10.956	-52.47	-15.401
378	0.378	-5.014	-18.706	-22.597	-4.311	-6.546	-6.886	-57.861	-16.541
379	0.379	-7.544	-11.555	-16.373	-0.022	-7.093	-13.851	-42.709	-13.029
380	0.38	-19.748	-20.449	-27.367	-17.044	-1.257	-9.003	-83.84	-9.916
381	0.381	-46.073	-12.124	-17.446	-19.378	-6.842	-6.48	-33.858	-16.679
382	0.382	-49.754	1.81	-16.417	-4.504	-10.299	-8.798	-13.832	-5.247
383	0.383	-53.059	-4.001	-10.531	1.285	-12.215	-6.859	-7.751	-6.778
384	0.384	-49.98	-12.712	-9.685	-7.44	-3.289	-8.784	-13.15	-13.924
385	0.385	-18.835	-14.274	-8.862	-15.395	-6.947	-11.676	-8.098	-17.582
386	0.386	1.859	-24.364	-4.76	-14.055	-5.763	-9.147	33.092	-14.081
387	0.387	5.513	-23.231	-7.244	-5.158	-6.706	-6.82	49.539	-17.162
388	0.388	15.557	-26.744	-16.897	-8.631	-3.778	-13.394	14.275	-21.994
389	0.389	6.242	-23.665	-25.979	-9.584	-2.975	-12.425	-8.565	-15.978
390	0.39	3.512	-8.973	-24.997	-6.676	-8.554	-11.653	53.936	-3.76
391	0.391	5.999	-11.119	-26.156	-12.664	-9.109	-10.882	80.685	4.978
392	0.392	-5.646	-20.804	-21.5	-5.301	-17.789	-8.946	-8.961	-12.415
393	0.393	-7.829	-19.078	-17.433	-0.453	-11.757	-12.237	26.551	-10.082
394	0.394	-25.311	-23.736	-23.247	-10.117	-10.754	-8.176	-49.44	-12.219
395	0.395	-23.053	-16.587	-12.597	-8.949	-11.69	-10.689	-19.932	-10.278
396	0.396	-20.987	-4.796	-1.743	-12.414	-10.885	-6.238	-11.135	-12.013
397	0.397	-19.091	-0.165	-6.16	-19.76	-8.526	-9.141	29.386	-13.557
398	0.398	-17.378	1.186	-9.992	-20.732	-10.42	-9.527	36.613	-14.911
399	0.399	-15.862	0.02	-8.979	-19.951	-7.092	-8.174	3.11	-11.238
400	0.4	-11.631	-8.308	6.939	-19.178	-6.476	-9.333	9.099	-10.073
401	0.401	-12.822	-7.343	-0.178	-9.698	-5.092	-9.717	3.657	-13.175
402	0.402	-16.327	-14.113	-2.446	-8.539	-4.673	-10.872	-1.373	-10.277
403	0.403	-28.15	-13.337	-4.518	-16.86	-9.481	-11.056	-24.252	-9.502
404	0.404	-29.72	-25.527	-2.905	-22.076	-10.031	-10.273	-44.98	-13.567
405	0.405	-13.873	-20.294	-1.472	-23.047	-9.417	-8.912	-33.785	-12.989
406	0.406	-11.775	-18.736	-5.837	-20.54	-9.002	-12.588	-43.885	-13.571
407	0.407	-17.622	-14.457	0.435	-8.363	-5.688	-15.105	-34.58	-12.997
408	0.408	-26.355	-26.238	-7.982	7.491	-8.565	-15.488	-65.741	-11.653
409	0.409	-21.728	-18.258	-0.731	18.134	-4.862	-12.59	-69.749	-18.055
410	0.41	-20.39	-16.845	-3.73	0.709	-8.136	-9.885	-80.865	-12.078
411	0.411	-26.798	-15.626	0.44	-1.606	-11.033	-10.272	-56.914	-16.156
412	0.412	-11.128	-12.096	4.423	-12.243	-9.856	-10.474	-22.339	-11.323
413	0.413	-9.001	-6.818	-0.481	-6.426	-10.231	-10.279	-17.827	-6.679
414	0.414	-14.806	-1.933	1.386	-1.185	-10.41	-8.35	-38.405	-12.089
415	0.415	-9.565	7.776	-1.579	-2.717	-11.763	-5.646	18.48	-7.251
416	0.416	-8.009	1.42	-4.154	-12.767	-9.828	-7.584	10.507	-11.914
417	0.417	-12.246	-2.026	-6.54	-24.577	-6.15	-9.711	-11.412	-11.349
418	0.418	-8.535	-13.784	-5.44	-19.933	-8.668	-5.267	-31.213	-7.884
419	0.419	-14.502	-15.274	-11.484	-18.581	-10.027	-8.557	23.857	-11.205
420	0.42	-0.566	-13.857	-21.2	-22.265	-3.452	-10.3	1.833	-5.417
421	0.421	-10.223	-14.947	-27.616	-16.262	-10.235	-8.936	-18.121	-12.781
422	0.422	-15.447	-6.557	-26.478	-6.59	-12.759	-16.286	36.828	-9.897
423	0.423	-4.433	-5.536	-21.263	-10.265	-16.83	-15.312	44.17	-9.131
424	0.424	-0.174	-14.397	-20.293	-23.428	-8.903	-12.402	-29.825	-11.466
425	0.425	-6.549	-20.353	-24.54	-18.204	-12.009	-9.879	-20.03	-10.907
426	0.426	-5.36	-10.631	-12.349	-10.26	-11.052	-5.815	6.618	-11.506
427	0.427	-4.37	-9.435	-10.608	-20.307	-11.833	-9.303	-1.598	-15.595
428	0.428	0.463	-5.927	-9.057	-16.625	-12.608	-11.241	-23.824	-13.104
429	0.429	-5.537	-17.707	-22.011	-10.603	-12.034	-12.978	-17.406	-8.677
430	0.43	-17.736	-16.135	-27.211	5.465	-8.752	-11.63	-11.544	-11.599
431	0.431	-22.98	-14.775	-28.743	12.416	-8.176	-11.242	-6.281	-11.998
432	0.432	-15.07	-15.926	-32.971	-2.508	-4.698	-5.444	-11.417	-15.303
433	0.433	-13.738	-19.399	-26.545	-0.589	-7.04	-11.065	11.338	-12.404
434	0.434	-20.133	-12.054	-18.166	-5.824	-4.164	-13.027	23.611	-10.471
435	0.435	-21.284	-11.106	-15.011	-13.782	-6.892	-12.468	27.166	-13.196
436	0.436	-9.442	-11.911	-8.185	-18.072	-9.63	-8.434	23.764	-13.419
437	0.437	-7.84	-12.739	-0.193	-29.911	-7.533	-11.946	26.785	-10.737
438	0.438	-9.15	-14.719	-5.359	-25.293	-12.024	-6.556	7.008	-16.579
439	0.439	-17.985	-18.053	-8.21	-15.258	-10.12	-7.147	-31.619	-18.939
440	0.44	-19.087	-14.031	-2.148	-18.971	-3.578	-7.753	-37.182	-20.906
441	0.441	-20.02	-21.986	-11	-15.53	-11.562	-11.838	-2.106	-10.865
442	0.442	-13.212	-16.02	-12.111	-12.48	-10.645	-8.371	20.581	-3.721
443	0.443	-8.926	-10.835	-6.821	-9.627	-11.671	-8.001	24.411	5.148
444	0.444	-12.956	-13.792	-5.791	-7.158	-10.945	-13.824	20.517	-8.043
445	0.445	-11.011	-7.852	-6.497	-12.827	-6.927	-9.785	23.533	-9.809
446	0.446	-18.328	-7.124	-10.483	-8.052	-11.814	-10.379	7.628	-8.28
447	0.447	-21.191	-12.012	-13.894	-2.111	-13.789	-9.813	-35.146	-6.942
448	0.448	-18.641	-16.691	-17.119	-12.798	-10.937	-6.933	-77.913	-5.799
449	0.449	-25.973	-16.151	-12.992	-8.599	-11.386	-11.789	-61.671	-16.661
450	0.45	-26.942	-24.139	-10.403	-9.807	-6.024	-13.743	-77.016	-9.521
451	0.451	-32.945	-25.368	-8.958	-3.852	-7.996	-12.017	-72.791	-8.372
452	0.452	-25.591	-20.207	-4.035	-6.984	-8.613	-12.428	-18.847	-11.869
453	0.453	-18.822	-25.13	-7.252	-9.921	-10.398	-12.066	-41.201	-10.912
454	0.454	-14.579	-22.705	-14.921	-14.222	-11.791	-9.183	-8.032	-9.958
455	0.455	-10.526	-18.747	-11.76	-15.038	-7.383	-6.492	-26.491	-12.486
456	0.456	-7.039	-23.687	-4.926	-14.499	-8.007	-7.673	-43.156	-13.273
457	0.457	-15.75	-24.377	-14.56	-16.464	-6.7	-12.532	-8.082	-11.347
458	0.458	-14.594	-26.214	-5.597	-17.062	-7.127	-7.717	-58.523	-10.779
459	0.459	-9.371	-25.926	-11.557	-11.278	-4.268	-8.319	-78.565	-9.053
460	0.46	-12.271	-22.716	-16.743	-20.216	-0.635	-12.396	-84.662	-12.552
461	0.461	-18.269	-17.965	-11.867	-14.275	-8.046	-7.576	-68.304	-15.853
462	0.462	-19.038	-26.761	-19.759	-17.425	-7.13	-12.24	-12.807	-13.726
463	0.463	-25.608	-28.019	-12.38	-12.676	-12.016	-10.51	-5.45	-14.117
464	0.464	-38.767	-18.444	-9.463	-10.249	-6.059	-13.037	-25.382	-15.286
465	0.465	-25.225	-12.144	-10.229	-9.545	-5.34	-12.66	-19.384	-11.818
466	0.466	-26.959	-11.062	-6.162	-6.116	-8.868	-13.831	8.363	-15.118
467	0.467	-28.493	-14.254	-9.654	-8.135	-6.987	-10.169	13.444	-11.073
468	0.468	-21.32	-15.325	-14.323	-4.155	-8.778	-12.499	17.928	-8.568
469	0.469	-4.28	-14.67	-11.444	-7.705	-9.218	-12.895	63.821	-14.96
470	0.47	-15.885	-9.167	-4.496	-7.412	-7.915	-14.069	69.878	-15.742
471	0.471	-2.903	-7.739	-7.417	-10.4	-10.091	-10.604	42.284	-10.133
472	0.472	3.477	-1.288	-11.691	-14.145	-13.815	-13.519	37.362	-9.562
473	0.473	-10.089	-3.922	-13.231	-14.974	-12.509	-10.825	87.822	-8.982
474	0.474	-11.843	-3.256	-15.552	-18.323	-9.652	-8.905	41.155	-13.05
475	0.475	-19.784	-6.859	-12.077	-14.318	-7.754	-8.136	10.933	-16.539
476	0.476	-6.829	0.38	-18.08	-15.753	-10.502	-7.945	5.691	-10.152
477	0.477	15.993	-2.622	-18.835	-13.502	-16.345	-8.718	31.057	-10.926
478	0.478	6.69	-5.226	-22.293	-20.16	-9.03	-11.812	21.91	-11.124
479	0.479	3.976	-2.99	-21.667	-5.524	-10.028	-8.131	8.456	-11.897
480	0.48	1.445	1.752	-13.904	-3.466	-10.835	-10.455	-3.882	-15.375
481	0.481	-10.191	-1.63	-12.923	-1.595	-14.922	-3.872	-7.515	-14.791
482	0.482	-8.099	0.034	-15.811	0.082	-7.006	-6.771	-17.457	-15.363
483	0.483	-13.938	2.471	-21.797	-7.93	-3.928	6.399	4.517	-17.877
484	0.484	-19.175	-3.011	-17.713	-6.648	-6.848	-3.267	-3.672	-10.517
485	0.485	-14.535	-1.133	-11.111	-7.882	-4.347	-1.523	-16.319	-0.833
486	0.486	-15.88	4.821	-10.319	-6.789	-3.59	-3.067	-27.84	-1.987
487	0.487	-12.191	-7.43	-14.365	-9.958	-1.67	-4.412	-59.695	1.503
488	0.488	-30.172	-12.717	-12.418	-12.93	-9.041	-23.951	-27.709	-1.584
489	0.489	-32.673	-14.331	-22.483	-10.489	-6.155	-9.809	-23.577	-2.552
490	0.49	-16.412	-24.454	-6.629	-4.965	-3.65	-12.308	10.538	-5.064
491	0.491	-18.524	-18.114	-4.526	-9.895	-4.436	-14.621	6.12	-7.379
492	0.492	-24.308	-21.646	-10.373	-5.328	-6.386	-12.481	-6.217	-9.301
493	0.493	-29.502	-12.012	-5.196	-8.28	-9.69	-14.404	-2.432	-9.864
494	0.494	-18.431	-13.205	-13.181	-11.775	-11.445	-5.68	-12.383	-17.585
495	0.495	-34.267	-21.555	-11.881	-7.352	-8.937	-16.702	-21.57	-18.54
496	0.496	-27.847	-14.218	-3.032	-15.154	-16.301	-12.428	-35.569	-19.499
497	0.497	-18.148	-28.934	-4.237	-31.273	-4.503	-8.732	-12.221	-16.974
498	0.498	-5.934	-26.805	-9.516	-15.057	0.133	-12.195	-2.843	-11.347
499	0.499	11.511	-20.999	-18.464	-21.482	-4.125	-11.206	-0.036	-11.918
500	0.5	9.204	-19.243	-22.01	-19.574	-21.156	-14.091	-17.709	-16.561
501	0.501	-1.41	-23.88	-25.185	-17.871	-18.827	-8.069	-5.952	-15.964
502	0.502	-3.321	-13.794	-18.495	-19.478	-12.433	-7.275	26.135	-14.581
503	0.503	-5.035	-10.086	-19.353	-15.305	-18.226	-12.094	21.88	-11.262
504	0.504	-9.644	-8.893	-13.805	-19.038	-12.99	-11.486	-23.829	-14.146
505	0.505	-10.967	-9.821	-11.934	-15.596	-11.428	-9.721	-41.835	-11.431
506	0.506	-7.261	-4.934	-4.628	-20.862	-7.153	-10.084	-80.37	-14.153
507	0.507	-13.219	-16.309	-17.434	-19.917	-10.811	-9.678	-65.152	-9.91
508	0.508	-20.544	-20.903	-8.763	-6.777	-9.635	-10.038	-69.484	-5.839
509	0.509	-19.568	-28.018	-7.259	2.875	-6.525	-12.723	-48.68	-10.666
510	0.51	-17.054	-19.07	-11.555	1.116	0.266	-6.89	-29.853	-8.721
511	0.511	-22.664	-17.86	-15.277	-9.927	-7.647	-6.098	-26.529	-17.619
512	0.512	-14.715	-8.126	-2.151	8.854	-8.591	-12.659	-23.381	-11.228
513	0.513	-9.459	-4.394	-3.922	6.34	-11.483	-11.865	-9.13	-5.223
514	0.514	-12.345	-17.489	-2.394	-9.907	-1.799	-11.068	-11.451	-4.256
515	0.515	-20.261	-19.16	-6.682	-24.804	-10.69	-9.11	-22.943	-7.145
516	0.516	-25.438	-14.444	-3.024	-7.375	0.171	-7.154	-7.913	-4.601
517	0.517	-26.344	-13.02	2.957	-14.321	-4.069	-14.878	-5.827	-11.933
518	0.518	-20.276	-9.272	-2.295	-20.697	-2.893	-9.628	-7.418	-12.873
519	0.519	-22.523	-17.52	-13.165	4.474	-6.362	-8.643	10.119	-13.624
520	0.52	-20.509	-5.643	-20.36	-5.579	-5.377	-6.106	-24.766	-12.857
521	0.521	-10.399	-0.928	-21.551	-14.857	-10.198	-10.146	-49.757	-13.439
522	0.522	-6.086	-5.12	-34.748	-17.563	-9.41	-10.7	-26.807	-16.714
523	0.523	-7.187	-13.948	-18.932	-15.038	-11.72	-8.742	-39.11	-12.631
524	0.524	-13.15	-10.402	-8.346	-21.99	-11.114	-12.781	-73.107	-12.233
525	0.525	-16.226	-15.571	-14.203	1.441	-10.507	-11.401	-50.258	-15.509
526	0.526	-13.334	-18.433	-22.965	-1.627	-8.747	-11.769	-37.903	-14.342
527	0.527	-15.834	-22.646	-24.584	-4.306	-7.371	-13.878	18.745	-11.624
528	0.528	-21.416	-18.543	-37.605	-6.78	-12.77	-14.25	43.087	-12.78
529	0.529	-16.584	-15.021	-21.794	-4.419	-7.901	-9.98	79.983	-11.998
530	0.53	-17.193	-13.045	-15.457	-2.236	-12.513	-10.353	73.317	-12.767
531	0.531	-8.328	-19.585	-13.551	-4.111	-13.061	-9.954	6.057	-14.7
532	0.532	-4.716	-13.55	-11.84	-9.279	-10.513	-10.322	14.825	-11.018
533	0.533	-20.442	-24.158	-10.318	-13.863	-11.83	-13.987	6.54	-10.626
534	0.534	-26.891	-16.967	-6.082	-18.077	-10.626	-6.615	13.75	-10.236
535	0.535	-32.777	-20.617	-2.403	-24.408	-10.2	-7.576	33.485	-11.384
536	0.536	-20.642	-7.434	-3.538	-18.359	-11.326	-8.539	27.255	-10.202
537	0.537	-22.252	-2.185	1.704	-23.53	-7.809	-9.312	32.431	-9.8
538	0.538	-18.046	-0.631	0.753	-8.772	-9.133	-10.085	-3.004	-6.305
539	0.539	-14.431	-4.885	3.29	10.431	-10.272	-12.036	-16.665	-10.743
540	0.54	-20.49	-11.274	7.362	7.964	-5.021	-7.39	3.943	-12.471
541	0.541	-21.488	-10.114	5.454	-3.59	-6.932	-10.295	15.058	-8.974
542	0.542	-18.622	-7.011	3.536	-22.704	-6.327	-8.944	-22.859	-8.58
543	0.543	-21.161	-9.916	1.809	-45.873	-6.889	-10.301	-28.121	-8.188
544	0.544	-15.577	-12.414	-1.653	-23.95	-8.229	-9.144	-23.85	-14.192
545	0.545	-12.111	-14.717	-9	1.658	-3.761	-11.079	-44.688	-11.706
546	0.546	-7.501	-19.538	-22.926	-1.568	-9.158	-12.251	-48.498	-10.944
547	0.547	-8.105	-24.157	-17.097	-10.795	-7.206	-12.45	-38.511	-15.791
548	0.548	-8.499	-21.234	-25.767	-19.068	-10.465	-10.515	-54.236	-9.793
549	0.549	-3.092	-26.048	-8.314	-21.513	-8.691	-10.328	-45.953	-12.113
550	0.55	-13.941	-18.666	3.346	-9.832	-10.022	-14.009	-43.443	-16.947
551	0.551	-9.331	-23.462	1.272	9.399	-11.362	-9.181	-27.182	-24.301
552	0.552	-5.127	-19.15	-0.602	22.244	-14.25	-8.605	-12.255	-23.327
553	0.553	-6.361	-16.765	-23.348	-8.073	-11.514	-14.031	5.21	-11.909
554	0.554	-2.961	-14.769	-26.343	-20.389	-12.654	-7.461	2.911	-0.875
555	0.555	-2.091	-15.294	-34.553	-16.636	-10.501	-6.691	-3.451	9.194
556	0.556	-13.017	-9.825	-36.947	-26.61	-10.669	-5.923	21.711	5.522
557	0.557	-11.742	-11.708	-34.495	-23.419	-6.383	-15.416	38.719	-12.468
558	0.558	2.504	-5.671	-19.48	-15.006	-5.777	-9.04	10.442	-14.972
559	0.559	8.24	-3.31	-25.169	-12.387	-7.11	-12.531	29.175	-12.635
560	0.56	-4.002	-2.705	-19.82	-19.249	-9.405	-7.314	39.234	-10.5
561	0.561	-21.45	-5.939	-21.238	-25.548	-15.181	-6.347	29.943	-12.422
562	0.562	-33.095	-9.939	-25.373	-15.794	-2.972	-10.612	-1.204	-10.674
563	0.563	-22.465	-15.672	-21.554	-13.965	-4.699	-11.395	-63.71	-6.016
564	0.564	-28.282	-11.534	-8.269	-5.943	-3.134	-11.985	-18.952	-18.968
565	0.565	-36.993	-7.99	-16.852	-10.131	-13.177	-10.059	-26.997	-24.178
566	0.566	-41.642	-8.502	-12.09	-13.752	-9.484	-8.33	-34.326	-19.519
567	0.567	-40.287	-13.85	-7.708	-5.349	-5.973	-10.863	-40.865	-18.151
568	0.568	-33.894	-17.266	-3.92	-4.313	-6.92	-7.596	-22.645	-11.753
569	0.569	-23.036	-15.265	-0.332	-5.216	-9.807	-11.678	-27.978	6.258
570	0.57	-7.149	-11.149	-1.21	-5.909	-7.275	-13.048	-63.121	-1.279
571	0.571	-9.247	-9.721	1.767	-1.775	-6.485	-12.676	-49.565	-12.875
572	0.572	-15.012	-16.028	9.781	-8.296	-7.055	-11.533	-37.14	-14.993
573	0.573	-9.727	-11.697	8.882	-10.745	-14.406	-11.163	-2.933	-9.175
574	0.574	-1.737	-10.859	0.065	-9.907	-11.508	-10.789	-16.326	-14.384
575	0.575	11.279	-4.211	3.638	-14.685	-3.568	-6.547	-12.169	-9.711
576	0.576	-8.026	-8.403	11.075	-14.032	-8.792	-8.303	-0.803	-8.324
577	0.577	-10.494	-10.668	-3.564	-18.027	-9.753	-7.927	-3.932	-7.131
578	0.578	1.175	-15.439	-1.369	-15.45	-12.262	-8.331	-0.629	-10.585
579	0.579	7.635	-18.662	-7.124	-14.05	-13.029	-9.508	-3.138	-9.59
580	0.58	1.914	-16.853	-15.763	-16.912	-12.435	-9.902	-0.473	-10.543
581	0.581	7.218	-18.15	-11.055	-11.65	-13.008	-12.621	15.846	-11.3
582	0.582	-10.118	-19.452	-15.257	-13.551	-10.097	-10.502	22.217	-12.051
583	0.583	-7.716	-15.329	-18.873	-6.167	-12.601	-8.571	20.269	-11.448
584	0.584	-1.274	-18.77	-29.661	-12.908	-11.238	-10.524	46.565	-13.358
585	0.585	-18.64	-15.436	-36.779	-8.617	-7.167	-9.957	50.211	-15.081
586	0.586	-16.277	-13.256	-22.424	-10.908	-6.777	-10.545	40.129	-12.552
587	0.587	-22.604	-10.487	-20.465	-8.947	-4.451	-13.266	-6.946	-10.204
588	0.588	-24.481	-13.14	-18.699	-4.302	-5.605	-12.119	-53.821	-15.989
589	0.589	-22.677	-8.248	-10.74	-7.196	-6.754	-12.909	-47.846	-18.287
590	0.59	-30.542	-14.78	-12.088	-9.658	-5.581	-12.153	-9.156	-18.847
591	0.591	-23.324	-13.971	-3.179	-4.175	-7.69	-11.395	36.317	-15.539
592	0.592	-35.065	-6.592	-6.659	-8.972	-6.321	-10.827	54.495	-13.78
593	0.593	-27.06	-15.473	-7.63	-10.884	-5.532	-9.294	4.528	-5.828
594	0.594	-22.737	-16.614	-2.798	-17.465	-9.196	-7.951	-42.363	7.348
595	0.595	-16.283	-17.572	-2.044	-14.905	-10.548	-6.999	-36.446	-8.504
596	0.596	-17.383	-16.604	-9.424	-15.627	-10.926	-9.143	-75.231	-10.604
597	0.597	-20.41	-19.114	-22.231	-12.114	-13.05	-10.317	-60.215	-12.524
598	0.598	-7.558	-15.04	-20.52	-14.059	-11.109	-8.78	-46.76	-10.78
599	0.599	-2.261	-10.205	-31.587	-13.509	-9.173	-10.144	-59.235	-12.316
600	0.6	5.735	-18.921	-30.261	-12.161	-12.072	-7.641	-63.013	-10.947
601	0.601	4.416	-27.242	-29.126	-8.839	-7.616	-8.421	-53.022	-14.611
602	0.602	10.825	-22.005	-37.48	-4.738	-11.676	-7.071	-37.444	-6.285
603	0.603	9.695	-15.23	-36.543	-4.298	-9.153	-10.173	-17.778	-7.24
604	0.604	10.678	-10.978	-31.761	-11.644	-6.819	-13.864	-41.079	-12.055
605	0.605	-4.016	-8.661	-31.047	-19.016	-6.423	-10.581	-19.295	-9.515
606	0.606	-10.399	-8.09	-25.493	-23.86	-7.58	-8.459	-5.214	-13.55
607	0.607	-20.093	-6.153	-16.064	-15.925	-7.953	-8.846	23.005	-12.952
608	0.608	-25.338	-10.216	-9.725	-14.951	-5.039	-12.343	41.814	-12.373
609	0.609	-36.376	-2.27	-13.229	-12.033	-8.701	-12.736	31.78	-9.47
610	0.61	-40.654	-20.262	-18.481	-4.085	-8.31	-14.681	41.106	-14.313
611	0.611	-34.312	-22.775	-11.731	-7.172	-5.402	-8.88	26.992	-13.731
612	0.612	-35.542	-20.453	-16.018	-6.193	-5.794	-12.955	29.492	-13.15
613	0.613	-28.267	-18.327	-3.867	-14.117	-10.823	-11.032	-5.584	-10.635
614	0.614	-31.233	-16.391	-5.647	-13.14	-7.536	-10.465	-30.848	-11.017
615	0.615	-28.771	-21.61	-4.121	-12.154	-11.6	-6.415	10.274	-13.923
616	0.616	-26.5	-16.954	-8.42	-18.151	-12.96	-2.941	4.751	-11.225
617	0.617	-24.613	-12.691	3.353	-12.54	-12.572	-6.237	9.699	-14.713
618	0.618	-22.716	-9.015	-1.326	-13.121	-8.511	-7.406	-40.655	-15.101
619	0.619	-16.162	-5.545	0.005	-9.83	-11.994	-9.345	-20.732	-12.383
620	0.62	-20.443	-15.237	6.366	-11.581	-10.646	-8.966	9.644	-14.302
621	0.621	-16.393	-18.939	-1.982	-10.239	-10.261	-10.52	-29.078	-9.463
622	0.622	-25.896	-17.802	-1.052	-17.611	-4.263	-11.302	-84.625	-11.416
623	0.623	-19.544	-16.865	-3.992	-12.403	-0.006	-13.242	-77.265	-10.849
624	0.624	-16.103	-15.927	-3.269	-13.393	-8.914	-13.443	-30.428	-18.588
625	0.625	-13.04	-16.728	-5.675	-7.432	-5.432	-11.897	-36.419	-21.695
626	0.626	-8.245	-11.142	-3.838	-11.525	-8.523	-14.996	-31.001	-16.863
627	0.627	-16.259	-20.656	-4.508	-9.615	-9.497	-9.205	-25.959	-10.875
628	0.628	-28.144	-14.299	-1.721	-2.304	-12.021	-9.99	-12.373	-10.114
629	0.629	-26.655	-10.858	-7.655	-1.362	-12.818	-13.488	33.553	0.714
630	0.63	-16.658	-3.554	-2.169	-2.156	-10.905	-11.566	63.958	-3.941
631	0.631	-10.352	-6.501	-0.356	-6.251	-10.352	-9.84	47.6	-11.117
632	0.632	-6.942	-9.063	-10.549	-9.759	-10.952	-14.708	32.594	-7.474
633	0.633	0.323	-3.501	-6.415	-15.79	-8.429	-6.017	19.08	-10.986
634	0.634	-0.724	-2.957	-5.374	-18.135	-6.122	-4.871	15.01	-5.805
635	0.635	5.204	-13.078	-4.33	-17.589	-3.23	-12.244	3.773	-4.876
636	0.636	-2.226	-11.778	-5.424	-7.562	-5.95	-9.361	7.059	-14.589
637	0.637	-3.27	-10.676	-12.297	8.263	-7.895	-8.602	-8.655	-10.948
638	0.638	-5.868	-11.901	-20.329	6.091	-12.75	-7.827	-51.293	-12.148
639	0.639	-10.009	-15.06	-10.744	-22.989	-12.196	-8.428	-57.372	-13.156
640	0.64	-6.592	-12.193	-17.194	-35.43	-15.509	-6.504	-40.965	-12.233
641	0.641	-14.017	-6.243	-23.26	-24.265	-11.475	-13.096	-25.868	-9.762
642	0.642	-16.983	-5.526	-24.305	-21.034	-11.892	-8.846	-30.303	-10.587
643	0.643	-14.534	-12.163	-27.283	-11.812	-10.569	-12.925	-9.539	-11.218
644	0.644	-13.823	-7.963	-21.35	-26.005	-4.017	-9.459	16.738	-15.912
645	0.645	-9.033	-5.697	-23.731	-13.29	-6.96	-10.051	-0.353	-22.536
646	0.646	-16.429	-16.587	-25.716	-1.745	-9.516	-12.967	2.694	-9.426
647	0.647	-27.31	-21.279	-22.488	17.353	-8.785	-12.595	22.358	-3.675
648	0.648	-23.089	-8.365	-21.958	19.813	-6.903	-12.208	9.534	-8.976
649	0.649	-14.214	-10.152	-15.036	-5.979	-8.88	-9.324	25.754	-13.693
650	0.65	-5.915	-11.738	-12.179	-29.837	-10.671	-15.342	2.31	-15.121
651	0.651	1.418	-24.753	-14.726	-20.604	-10.336	-12.841	30.534	-11.517
652	0.652	-9.444	-12.611	-20.358	-28.979	-13.673	-10.538	11.772	-15.076
653	0.653	-5.209	-8.007	-15.544	-16.255	-13.341	-7.072	15.096	-14.187
654	0.654	-8.918	-9.397	-12.253	-4.688	-10.688	-9.022	5.883	-9.419
655	0.655	-7.786	-10.59	-16.3	-11.136	-4.933	-9.625	-36.603	-12.019
656	0.656	-4.735	-18.937	-15.882	-20.881	-13.884	-14.47	-30.518	-9.785
657	0.657	-7.678	-22.057	-15.453	-19.225	-7.936	-9.845	-80.344	-10.457
658	0.658	-15.675	-26.921	-21.991	-17.756	-11.082	-10.45	-86.823	-13.837
659	0.659	-8.401	-22.698	-19.049	-13.584	-4.362	-10.09	-68.533	-8.506
660	0.66	-5.583	-21.948	-14.772	-14.825	-8.682	-9.726	-40.79	-13.419
661	0.661	-4.875	-22.565	-10.687	-18.365	-4.679	-5.659	-25.599	-14.08
662	0.662	-7.239	-24.53	-4.076	-8.758	-4.163	-8.188	-21.057	-12.41
663	0.663	-13.842	-29.977	-4.817	-7.67	-3.648	-8.581	-8.603	-14.997
664	0.664	-25.276	-28.063	-10.382	-11.242	-7.791	-8.204	25.515	-17.38
665	0.665	-29.941	-27.504	-3.764	-3.958	-11.357	-10.921	21.1	-11.636
666	0.666	-29.185	-21.712	-9.734	-6.924	-12.801	-12.088	0.497	-12.48
667	0.667	-30.551	-18.814	-8.949	-4.486	-8.044	-12.864	-33.471	-13.142
668	0.668	-29.385	-10.874	-16.656	-9.781	-12.768	-12.678	-28.948	-16.5
669	0.669	-21.036	-7.381	-16.045	-5.784	-8.77	-11.911	-24.846	-12.509
670	0.67	-20.026	-0.004	-17.944	-7.781	-12.131	-13.279	-28.438	-9.084
671	0.671	-19.015	-2.896	-10.159	-4.547	-11.806	-10	-11.319	-5.846
672	0.672	-14.713	-5.404	-9.167	-13.526	-13.228	-11.173	-2.028	-12.47
673	0.673	-9.075	-4.615	-4.299	-12.446	-13.671	-8.477	24.462	-20.064
674	0.674	-15.621	-9.435	8.878	-1.677	-13.336	-12.747	4.711	-13.343
675	0.675	-5.908	-7.477	14.713	-14.709	-13.011	-9.272	12.284	-14.187
676	0.676	0.525	-10.363	2.55	-16.513	-8.23	-1.921	5.325	-10.179
677	0.677	-7.748	-13.815	7.232	-5.536	-7.711	-7.153	-22.301	-9.641
678	0.678	-19.507	-7.41	11.526	-18.553	0.941	-6.184	-33.49	-17.031
679	0.679	-14.832	-4.869	-0.242	-20.348	-2.602	-8.705	-2.504	-16.094
680	0.68	-13.428	-8.919	-11.244	-12.486	0.435	-7.934	-56.635	-11.878
681	0.681	-19.741	-8.324	-1.152	-13.918	-8.523	0.004	-34.541	0.261
682	0.682	-20.831	-6.381	-10.024	-10.314	-26.57	-9.668	12.321	-8.497
683	0.683	-25.987	-15.269	-13.488	-13.877	-8.816	-10.835	30.49	2.486
684	0.684	-26.89	-0.917	-18.68	-10.841	-11.177	-9.677	35.86	-7.628
685	0.685	-31.084	-2.82	-9.729	-7.989	-9.088	-8.705	10.64	-11.348
686	0.686	-23.661	-1.06	-15.676	-5.511	-11.058	-13.549	15.003	-10.221
687	0.687	-18.747	0.511	-12.524	-7.864	-5.867	-26.709	-5.787	-9.294
688	0.688	-17.892	-6.629	-13.441	-3.069	-1.269	-5.419	-17.11	-12.232
689	0.689	-20.139	-26.161	-26.558	-5.089	-8.476	-13.743	-27.323	-11.489
690	0.69	-15.219	-17.824	-20.71	-6.909	-4.837	-11.225	-24.353	-10.748
691	0.691	-11.848	-10.265	-4.815	-7.329	-8.357	-13.545	-4.712	-4.191
692	0.692	-11.194	-7.914	-11.175	-6.954	-7.414	-7.158	-33.008	-6.725
693	0.693	-4.153	-14.27	-16.943	-11.817	-12.277	-5.218	8.608	-4.418
694	0.694	-10.85	-16.185	-18.64	-21.886	-6.297	-10.442	-7.821	-6.366
695	0.695	-8.249	-17.907	-23.22	-11.829	-8.629	-8.897	-2.787	-16.43
696	0.696	-7.378	-19.433	-15.99	-15.495	-6.707	-10.25	1.641	-15.074
697	0.697	-12.122	-15.167	-27.71	-16.644	-2.075	-22.055	5.675	-0.738
698	0.698	-10.11	-16.312	-22.97	-19.71	-10.984	-4.631	9.338	-6.523
699	0.699	-10.608	-17.454	-21.523	-16.797	-4.596	-6.943	-0.783	-8.263
700	0.7	-9.178	-14.338	-22.586	-12.578	-5.756	-9.063	8.455	-9.821
701	0.701	-10.458	-15.279	-21.331	-13.406	-8.846	-7.129	-11.38	-11.164
702	0.702	-10.77	-16.027	-13.887	-13.994	-5.93	-8.861	-14.028	-4.761
703	0.703	-8.001	-13.678	-24.657	-18.615	-5.147	-13.498	-30.427	-15.574
704	0.704	-12.96	-13.077	-23.243	-9.678	-9.202	-9.231	-49.712	-8.384
705	0.705	-10.968	-17.708	-24.363	-8.506	-12.671	-18.13	-21.581	-4.691
706	0.706	-18.652	-17.096	-20.842	2.33	-12.065	-4.963	-25.432	-8.17
707	0.707	-2.542	-14.569	-9.01	0.988	-13.796	-3.228	-8.513	-9.112
708	0.708	9.112	-11.262	-1.056	4.68	-8.921	-4.761	-5.569	-11.985
709	0.709	7.024	-14.14	9.009	-1.303	-5.601	-9.015	-2.997	-19.909
710	0.71	-6.479	-16.813	2.618	-17.334	-7.306	-28.552	-31.334	-16.787
711	0.711	-15.146	-19.491	-3.402	-10.336	-4.758	-8.803	-42.602	-21.587
712	0.712	-23.044	-14.629	-8.658	-8.16	-6.083	-16.337	-25.63	-19.039
713	0.713	-15.858	-15.179	-11.596	-2.29	-0.238	-9.36	-41.401	-23.062
714	0.714	-9.446	-11.856	-7.379	-18.081	2.126	-11.482	-33.141	-19.54
715	0.715	-5.944	-19.558	-1.812	-20.12	1.583	-9.534	-50.958	-12.151
716	0.716	-6.89	-18.568	6.072	-10.366	-7.087	-11.258	-39.382	-1.265
717	0.717	-15.775	-21.442	-10.056	-12.065	-8.199	-9.699	-16.053	-14.175
718	0.718	-28.911	-18.896	-12.455	-13.579	-15.496	-11.044	-19.261	-8.898
719	0.719	-30.628	-26.215	-18.943	-14.899	-12.54	-7.351	-33.449	-16.784
720	0.72	-29.046	-19.407	-20.972	-18.54	-16.738	-8.5	-10.264	-20.982
721	0.721	-21.843	-15.094	-12.362	-0.493	-11.066	-9.45	30.511	-19.764
722	0.722	-9.988	-17.374	-17.077	-2.962	-14.495	-8.463	14.015	-16.214
723	0.723	-11.489	-15.405	-9.984	-9.887	-13.851	-9.222	19.012	-8.807
724	0.724	-10.096	-15.953	-18.958	-11.965	-12.045	-11.529	23.469	0.153
725	0.725	-16.454	-9.335	-20.175	-9.965	-11.593	-13.456	27.484	-10.629
726	0.726	-15.265	-15.303	-23.343	-18.625	-9.195	-10.148	-6.621	-14.825
727	0.727	-18.326	-9.672	-20.532	-17.017	-12.016	-11.874	6.911	-13.596
728	0.728	-11.53	-9.076	-18.107	-9.778	-9.998	-7.024	19.241	-14.689
729	0.729	-22.957	1.006	-14.152	4.604	-7.203	-10.303	7.944	1.438
730	0.73	-30.903	2.369	-9.462	2.736	-7.903	-13.203	24.974	3.822
731	0.731	-20.856	1.211	-11.567	-5.898	-10.538	-11.837	-9.5	-6.758
732	0.732	-17.217	-9.616	-9.988	-4.279	-6.989	-5.441	4.027	-4.754
733	0.733	-11.259	-19.669	-18.098	-22.975	-13.513	-2.922	0.049	-6.438
734	0.734	-14.406	-20.841	-26.618	-25.417	-8.605	-10.273	-3.461	-7.928
735	0.735	-17.381	-14.838	-25.858	-27.669	-9.308	-7.362	0.001	-15.037
736	0.736	-30.628	-15.805	-25.089	-21.211	-10.015	-9.871	-9.139	-13.829
737	0.737	-32.651	-12.907	-22.771	0.144	-0.465	-10.645	-11.681	-12.62
738	0.738	-27.505	-8.661	-17.343	25.75	-4.068	-7.167	1.179	-13.538
739	0.739	-32.21	-11.009	-6.699	-5.15	-7.476	-11.789	-15.029	-10.59
740	0.74	-25.103	-6.218	1.043	-42.637	-8.372	-11.202	-17.149	-14.801
741	0.741	-21.485	-16.316	-3.375	-37.56	-11.206	-12.542	-46.183	-13.984
742	0.742	-20.392	-17.697	-12.414	-14.677	-8.625	-12.917	-75.187	-14.518
743	0.743	-17.354	-14.034	-16.018	-18.688	-9.332	-10.771	-56.396	-13.9
744	0.744	-22.234	-10.578	-23.482	-22.318	-9.847	-4.755	-18.584	-22.761
745	0.745	-24.8	-11.569	-24.547	-18.989	-7.846	-10.742	-13.489	-21.564
746	0.746	-24.074	-8.691	-32.585	-9.648	-8.359	-9.956	-8.94	-18.053
747	0.747	-13.285	-16.65	-31.705	-12.307	-9.654	-13.436	-12.879	-14.928
748	0.748	-11.786	-9.307	-22.89	0.516	-12.895	-15.371	5.984	-2.114
749	0.749	1.135	-12.228	-19.482	16.824	-10.716	-9.938	2.73	3.142
750	0.75	2.84	-18.247	-14.329	10.497	-12.599	-6.437	12.008	-14.249
751	0.751	1.277	-23.872	-13.43	-18.47	-13.707	-12.423	49.008	-11.901
752	0.752	-0.091	-13.044	-0.308	-39.119	-8.825	-8.347	23.837	-18.269
753	0.753	-11.916	-5.12	5.475	-27.838	-5.304	-7.756	0.998	-16.309
754	0.754	-3.996	-3.759	14.161	3.179	-5.85	-5.81	-11.36	-0.426
755	0.755	-8.264	-20.784	6.202	7.296	-8.718	-9.866	-0.105	5.981
756	0.756	-1.889	-9.162	7.537	-11.426	-1.714	-2.897	-37.825	-11.414
757	0.757	-5.388	-15.54	6.362	-8.076	-16.391	-17.592	-22.657	-13.722
758	0.758	-12.758	-21.334	7.525	-4.929	-9.974	-6.933	-18.052	1.198
759	0.759	-11.797	-23.065	6.579	-13.201	-8.003	-12.73	-30.313	-8.464
760	0.76	-11.019	-15.13	13.407	-10.647	-6.224	-10.98	-26.521	-20.642
761	0.761	-10.25	-7.982	12.709	-22.243	-1.556	-12.53	4.583	-12.688
762	0.762	-6.773	-14.39	7.179	-24.355	-8.692	-11.159	33.691	-16.936
763	0.763	-15.511	-17.881	-0.659	-30.149	-9.834	-9.99	7.479	-13.239
764	0.764	-16.694	-16.915	-10.231	-35.354	-8.648	-13.459	-16.235	-9.741
765	0.765	-19.815	-2.198	-8.939	-14.634	-9.589	-18.676	-6.771	-14.953
766	0.766	-13.063	-4.315	-9.942	10.924	-16.346	-11.897	13.1	-19.768
767	0.767	-17.34	-6.229	-6.676	14.237	-15.566	-11.114	5.661	-13.734
768	0.768	-15.047	-7.943	0.267	4.973	-11.499	-13.432	-29.27	-11.392
769	0.769	-15.661	-9.468	-12.7	2.286	-12.087	-9.949	-34.243	-16.204
770	0.77	-21.691	-25.321	-14.432	-10.461	-11.502	-13.234	-11.292	-10.185
771	0.771	-25.781	-18.909	-33.56	-8.124	-4.931	-11.49	-7.129	-15.786
772	0.772	-20.956	-16.94	-35.833	-10.222	-10.929	-8.971	-10.765	-9.197
773	0.773	-10.88	-18.653	-28.62	-16.005	-10.16	-7.612	-27.781	-17.122
774	0.774	-12.224	-26.547	-34.749	-17.725	-8.228	-5.482	0.416	-7.431
775	0.775	-8.52	-19.343	-20.942	-13.064	-14.227	-10.712	-3.303	-13.798
776	0.776	-16.818	-12.917	-18.925	-20.214	-13.45	-5.875	-34.318	-14.952
777	0.777	-15.833	-14.046	-20.194	-23.889	-12.865	-7.806	-13.72	-13.985
778	0.778	-3.04	-13.042	-6.933	-15.562	-8.218	-8.391	-2.622	-14.954
779	0.779	-1.275	-6.229	9.229	-18.646	-4.15	-4.903	-33.734	-10.698
780	0.78	-2.81	-8.701	11.647	-15.727	-4.532	-12.251	-37.95	-9.914
781	0.781	4.367	-17.565	6.14	-11.462	-5.886	-7.021	-11.756	-7.966
782	0.782	0.721	-16.37	4.694	-12.234	-8.794	-9.925	-56.598	-7.389
783	0.783	-0.404	-6.68	16.022	-12.812	-5.117	-10.695	-99.317	-4.497
784	0.784	11.428	-10.355	14.963	-6.824	-9.575	-13.008	-83.021	-9.339
785	0.785	12.97	-13.827	8.866	-7.611	-4.166	-11.075	-68.083	-9.928
786	0.786	11.607	-10.721	0.843	-4.137	-7.659	-9.141	-63.778	-11.679
787	0.787	-0.206	-7.81	-8.514	-3.554	-9.6	-10.886	-1.459	-12.076
788	0.788	-20.913	-5.284	-1.808	-7.593	-10.183	-16.699	25.044	-11.699
789	0.789	-29.225	-2.953	-9.803	-6.192	-12.702	-9.347	49.223	-12.864
790	0.79	-21.688	-7.79	-25.54	-0.761	-8.261	-12.255	56.373	-10.151
791	0.791	-14.726	-9.717	-27.549	-5.619	-10.014	-11.49	36.196	-10.544
792	0.792	-25.383	-18.629	-37.908	-12.982	-11.379	-10.721	17.767	-7.061
793	0.793	-35.074	-12.246	-39.57	-12	-12.737	-10.151	1.064	-11.522
794	0.794	-33.334	-15.732	-37.56	-12.767	-9.834	-10.741	-4.162	-10.953
795	0.795	-31.78	-14.768	-22.982	-13.533	-12.545	-9.001	-27.136	-12.324
796	0.796	-30.431	-13.813	-20.787	-15.457	-6.745	-4.172	-39.593	-10.984
797	0.797	-31.582	-19.813	-18.799	-14.863	2.152	-10.176	-5.542	-13.117
798	0.798	-30.393	-12.472	-13.907	-16.596	-8.692	-7.861	35.625	-10.416
799	0.799	-35.595	-11.514	-6.497	-19.095	-7.347	-14.452	51.98	-10.801
800	0.8	-46.394	-14.05	-2.562	-16.748	-11.03	-11.943	6.425	-12.339
801	0.801	-42.103	-16.391	-17.97	-13.84	-7.559	-9.62	24.526	-8.476
802	0.802	-30.277	-14.473	-15.584	-11.926	-2.346	-10.212	8.075	-10.989
803	0.803	-28.719	-24.548	-13.404	-12.345	-3.319	-13.509	-27.192	-10.613
804	0.804	-30.079	-20.303	-0.988	-7.516	-9.322	-8.098	-31.725	-11.784
805	0.805	-23.699	-23.986	0.767	-6.923	-13.385	-8.686	5.668	-12.185
806	0.806	-20.244	-18.006	5.204	-11.566	-8.553	-9.277	-39.952	-10.261
807	0.807	-6.343	-17.061	4.195	-8.687	-10.487	-11.025	-82.712	-15.12
808	0.808	-8.317	-12.245	-3.999	-11.213	-11.085	-8.53	-44.156	-13.203
809	0.809	-20.552	-6.263	-19.951	-9.86	-10.709	-11.825	-29.199	-17.858
810	0.81	-22.136	1.075	-36.111	-5.021	-3.365	-15.904	-61.197	-17.287
811	0.811	-20.808	3.976	-33.907	-3.091	-6.464	-12.431	-7.081	-10.342
812	0.812	-3.809	-5.695	-35.805	-1.356	-5.504	-11.092	-14.479	-15.185
813	0.813	-1.517	-12.095	-30.6	-8.333	-9.777	-10.71	-7.962	-10.935
814	0.814	4.824	-18.109	-35.294	-15.126	-12.11	-7.039	-63.046	-6.889
815	0.815	2.839	-23.345	-39.645	-14.356	-8.634	-5.689	-26.212	-10.4
816	0.816	-2.433	-26.249	-30.846	-15.117	-8.056	-9.759	7.152	-13.707
817	0.817	-0.919	-28.762	-29.802	-18.579	-7.485	-6.276	25.245	-11.977
818	0.818	-5.224	-18.127	-35.15	-16.63	-6.136	-4.915	41.633	-14.498
819	0.819	-4.108	-13.885	-32.374	-18.385	-12.527	-7.822	-24.104	-14.121
820	0.82	-2.991	-15.063	-33.316	-10.479	-4.596	-8.982	2.506	-9.294
821	0.821	-6.131	-16.243	-26.145	-11.67	-9.822	-10.918	59.344	-6
822	0.822	-17.003	-13.145	-19.587	-10.73	-6.922	-11.688	37.25	-5.413
823	0.823	-15.678	-19.929	-11.903	-15.601	-7.714	-10.334	70.682	-5.786
824	0.824	-24.602	-20.711	-11.174	-13.126	-10.046	-8.4	28.074	-8.107
825	0.825	-23.477	-11.822	-14.358	-7.555	-11.994	-12.084	11.635	-9.277
826	0.826	-13.831	-10.655	-10.351	-7.014	-11.427	-13.456	16.665	-7.374
827	0.827	-15.047	-11.616	-11.382	-8.988	-12.021	-8.049	21.053	-7.762
828	0.828	-11.62	-14.522	-0.798	-9.614	-11.652	-12.897	25.167	-9.336
829	0.829	-10.73	-13.741	6.89	-6.162	-10.304	-16.198	-1.009	-10.706
830	0.83	-15.648	-11.418	2.377	-5.807	-9.142	-15.63	-24.647	-14.982
831	0.831	-16.511	-12	3.288	-11.643	-6.432	-8.697	-46.426	-12.086
832	0.832	-15.829	-7.37	1.877	-12.442	-9.918	-9.692	-32.186	-7.258
833	0.833	-5.083	-5.646	-3.599	-13.039	-8.768	-13.98	-29.598	-15.975
834	0.834	15.552	-13.601	-2.876	-11.13	-3.547	-9.949	-31.851	-14.824
835	0.835	7.178	-7.628	-9.137	-12.919	-7.038	-9.405	-38.209	-17.939
836	0.836	-5.636	-8.63	-21.617	-14.325	-10.338	-10.021	-9.171	-15.064
837	0.837	-12.646	-9.636	-16.683	-16.7	-7.445	-8.31	-5.096	-12.574
838	0.838	-14.832	-7.157	-18.527	-20.821	-12.298	-9.703	-1.348	-18.212
839	0.839	-1.371	-6.423	-11.659	-18.369	-9.021	-12.072	-18.291	-20.175
840	0.84	-3.19	-11.3	-3.042	-15.126	-9.607	-7.271	10.077	-12.845
841	0.841	1.4	-6.695	7.497	-12.274	-12.127	-11.96	-16.105	-15.778
842	0.842	-2.911	-13.321	0.05	-11.174	-14.456	-7.941	-12.801	-7.867
843	0.843	-14.794	-12.606	-6.628	-7.752	-15.629	-7.597	-34.716	-6.928
844	0.844	-25.948	-10.346	-8.071	-10.717	-13.71	-9.962	-43.092	-7.918
845	0.845	-18.919	-6.92	-15.707	-9.616	-7.909	-10.4	-81.669	-7.181
846	0.846	-30.857	-17.045	-14.999	-5.415	-8.69	-13.161	-109.391	-12.822
847	0.847	-35.619	-12.844	-17.768	-6.822	-9.279	-12.047	-53.928	-6.28
848	0.848	-31.436	-11.753	-17.238	-6.491	-7.349	-9.969	-2.286	-8.825
849	0.849	-35.161	-8.332	-28.286	-8.668	-7.941	-9.828	-22.142	-14.439
850	0.85	-31.723	-15.753	-36.432	-5.039	-4.47	-12.975	-3.932	-13.87
851	0.851	-26.565	-18.724	-32.382	-8.37	-4.873	-8.574	-53.945	-18.535
852	0.852	-21.787	-14.54	-20.806	-11.308	-7.788	-9.203	-34.068	-10.801
853	0.853	-21.054	-10.539	-13.086	-16.565	-7.409	-9.636	-15.935	-9.849
854	0.854	-17.009	-18.556	-9.014	-11.758	-11.674	-10.071	33.931	2.909
855	0.855	-6.187	-19.595	-10.333	-5.793	-8.205	-11.273	27.263	-2.33
856	0.856	-4.648	-8.829	-4.473	-3.51	-9.578	-10.152	33.166	-10.276
857	0.857	-8.894	-16.06	-3.646	-14.399	-4.753	-9.805	16.554	-14.546
858	0.858	-15.249	-22.523	-6.685	-19.093	-5.342	-14.688	11.329	-10.882
859	0.859	-21.2	-21.423	-12.84	-26.304	-5.932	-9.888	-48.413	-19.218
860	0.86	-28.501	-24.578	-7.394	-17.445	-10.776	-11.864	-24.088	-16.137
861	0.861	-22.832	-24.248	3.267	-20.966	-4.787	-9.01	-16.78	-20.99
862	0.862	-21.804	-13.478	23.813	-15.782	-5.571	-16.024	16.713	-18.475
863	0.863	-15.736	-14.907	18.062	-9.045	-10.429	-13.164	34.914	-6.294
864	0.864	-13.344	-16.148	26.269	-19.923	-11.029	-15.716	18.388	2.415
865	0.865	-18.105	-15.074	13.371	-15.704	-14.727	-15.943	13.298	-11.894
866	0.866	-21.327	-22.508	6.263	-6.836	-11.842	-13.659	8.82	-17.696
867	0.867	-12.367	-13.683	-4.516	-5.704	-11.475	-17.184	-28.71	-15.935
868	0.868	-13.462	-12.591	-10.452	1.622	-8.203	-9.863	9.945	-9.907
869	0.869	-14.561	-13.605	-1.881	4.501	-8.606	-10.862	-15.247	-11.436
870	0.87	-17.584	-22.554	-3.554	-8.681	-9.79	-11.68	-19.81	-18.576
871	0.871	-24.294	-28.582	-2.306	-10.629	-4.003	-14.043	-32.285	-22.251
872	0.872	-19.986	-14.68	14.652	-8.894	1.594	-7.501	-13.562	-21.101
873	0.873	-17.608	-16.635	-1.663	-7.35	-6.352	-8.312	-30.69	-13.749
874	0.874	-6.708	-14.916	17.447	-8.713	-3.262	-4.284	-33.871	0.961
875	0.875	-11.309	-22.871	-10.841	-7.556	-8.117	-2.377	-19.857	11.607
876	0.876	1.702	-15.713	-14.546	-13.553	-7.361	-5.696	13.538	-17.426
877	0.877	0.016	-9.336	-24.621	-8.329	-3.315	-11.14	-55.228	3.29
878	0.878	20.799	-17.672	-27.721	-13.166	-9.908	-11.738	-104.586	-7.928
879	0.879	12.556	-8.018	-19.391	-13.94	-14.176	-8.47	-113.496	-4.626
880	0.88	10.115	-11.704	-32.153	-13.167	-14.96	0.413	-23.924	-13.903
881	0.881	7.848	-8.233	-43.779	-13.744	-13.025	-3.284	-12.177	-11.184
882	0.882	-2.759	-5.135	-45.915	-21.095	-8.383	-6.775	-1.396	-13.7
883	0.883	-24.005	-0.282	-43.991	-12.185	-11.292	-5.814	-11.261	-11.394
884	0.884	-32.266	-2.766	-35.307	5.828	-12.654	-6.785	51.293	-9.273
885	0.885	-39.735	-1.954	-21.005	3.33	-6.275	-7.563	75.706	-3.464
886	0.886	-37.342	-1.343	-26.845	1.037	-10.539	-11.631	68.488	-8.683
887	0.887	-30.894	-4.589	-28.633	-1.047	-8.23	-6.793	48.716	-10.222
888	0.888	-17.292	-5.118	-24.034	-2.938	-10.17	-6.208	30.752	-8.856
889	0.889	-22.462	-8.553	-31.25	-18.777	-16.179	-9.111	3.222	-12.527
890	0.89	-27.042	-15.855	-24.917	-12.386	-12.117	-7.751	-31.815	-6.527
891	0.891	-16.919	-12.723	-26.13	-10.435	-11.533	-7.354	37.13	-13.865
892	0.892	0.182	-9.773	-18.819	-15.633	-6.886	-9.472	47.227	-7.079
893	0.893	30.634	-3.735	-15.965	-14.049	-3.983	-10.62	20.782	-16.737
894	0.894	34.755	-12.589	-4.597	-15.354	-11.913	-6.344	12.803	-4.915
895	0.895	31.122	-9.042	-6.197	-16.474	-10.74	-5.942	-24.099	-12.83
896	0.896	14.14	-14.202	-4.883	-19.918	-5.499	-9.208	-4.135	-5.651
897	0.897	-20.272	-7.375	-6.075	-12.523	-4.518	-12.088	-22.365	-14.54
898	0.898	-33.775	-9.827	-24.115	-19.257	-8.768	-10.127	-83.324	-32.519
899	0.899	-29.655	-7.446	-11.359	-16.696	-7.983	-15.906	-26.338	-19.732
900	0.9	-10.832	-10.874	-9.054	-17.429	-7.391	-13.549	10.7	-12.749
901	0.901	-7.488	-8.883	1.575	-16.808	-9.312	-12.933	-9.155	-19.123
902	0.902	-10.529	-16.562	-4.228	-16.19	-8.721	-14.827	-27.236	-13.31
903	0.903	-24.59	-6.819	-20.096	-14.41	-11.223	-14.205	-43.536	-11.55
904	0.904	-22.014	-13.133	-26.474	-7.401	-9.857	-15.519	-18.172	-13.081
905	0.905	-19.637	-14.235	-32.266	-4.453	-8.692	-15.091	14.025	-14.41
906	0.906	-30.233	-8.952	-20.057	-0.146	-8.296	-14.666	26.625	-10.717
907	0.907	-32.143	-5.982	-18.489	-0.862	-13.325	-11.913	23.168	-11.865
908	0.908	-44.327	-15.601	-2.59	-4.295	-11.381	-13.804	6.332	-8.768
909	0.909	-48.965	-14.388	-0.43	-8.891	-11.953	-12.213	-40.502	-9.728
910	0.91	-41.807	-13.175	5.415	-10.588	-4.003	-7.718	-60.29	-8.945
911	0.911	-35.42	-7.895	3.725	-7.045	-7.481	-5.734	-54.116	-12.996
912	0.912	-24.58	-12.676	-7.247	-11.438	-0.114	-8.589	-48.524	-8.154
913	0.913	-23.224	-13.386	-11.416	-13.116	-4.932	-12.033	27.377	-12.788
914	0.914	-24.381	-10.993	2.99	-16.533	-5.695	-11.6	-26.553	-19.348
915	0.915	-18.384	-18.849	20.5	-16.093	-6.456	-6.709	-16.495	-13.321
916	0.916	-15.296	-17.803	22.907	-16.416	-4.517	-7.239	-25.248	-25.5
917	0.917	-20.148	-20.644	20.86	-15.967	-6.443	-11.248	31.804	-27.237
918	0.918	-19.368	-26.578	22.871	-13.2	-8.171	-11.579	9.869	-16.198
919	0.919	-24.978	-19.158	14.237	-12.36	-6.8	-4.162	16.651	-14.829
920	0.92	-14.142	-29.934	0.009	-10.948	-5.426	-7.197	10.801	4.728
921	0.921	-6.21	-22.728	-17.314	-15.162	-11.981	-10.042	5.505	13.056
922	0.922	-16.29	-26.368	-19.533	-13.388	-12.926	-9.211	10.625	0.288
923	0.923	-17.452	-22.835	-17.287	-10.839	-15.413	-8.369	6.249	-6.668
924	0.924	-4.299	-19.7	-26.872	-9.449	-8.034	-11.797	-14.386	-8.776
925	0.925	-2.565	-22.562	-28.512	-9.798	-7.043	-12.317	-48.386	-6.806
926	0.926	-4.13	-12.862	-33.09	-6.08	-6.254	-12.842	-52.744	-15.477
927	0.927	-20.004	-9.156	-34.368	-9.339	-10.3	-13.181	-81.671	-13.926
928	0.928	-17.88	-3.126	-30.609	-8.142	-10.86	-9.847	-62.861	-18.179
929	0.929	-12.071	-12.776	-24.517	-4.432	-8.909	-11.934	-45.842	-17.019
930	0.93	0.099	-6.35	-8.338	-8.851	-14.315	-8.214	-23.941	-15.844
931	0.931	11.095	-17.162	-15.18	-11.725	-9.464	-10.489	-21.106	-4.043
932	0.932	3.874	-21.393	-12.93	-13.044	-8.864	-10.833	-38.776	10.271
933	0.933	-8.023	-30.276	-6.989	-16.303	-7.104	-13.508	-45.661	-7.152
934	0.934	-12.757	-33.745	-12.057	-15.11	-3.607	-8.442	-13.698	-14.122
935	0.935	-17.096	-17.683	-3.943	-21.057	-8.04	-6.47	-82.342	-16.243
936	0.936	-20.849	-24.654	-2.394	-28.953	-5.108	-8.179	-52.69	-14.303
937	0.937	-19.761	-26.795	1.475	-23.682	-9.917	-10.666	-79.411	-12.557
938	0.938	-18.85	-17.134	7.67	-8.924	-9.307	-6.179	10.135	-11.006
939	0.939	-15.991	-15.408	6.904	14.543	-11.023	-11.569	-25.538	-6.748
940	0.94	-15.269	-4.399	8.064	5.28	-14.486	-9.604	-36.528	-13.135
941	0.941	-22.678	-8.687	0.326	-3.036	-13.111	-11.517	-26.837	-11.963
942	0.942	-23.69	-5.038	-4.694	-10.586	-10.188	-9.754	-35.869	-10.991
943	0.943	-21.203	-11.068	-11.254	-17.577	-12.874	-12.252	53.628	-10.022
944	0.944	-15.59	-18.457	-11.82	-11.212	-14.009	-8.949	113.085	-14.287
945	0.945	-12.117	-13.665	-23.818	-9.284	-10.504	-15.512	102.143	-13.51
946	0.946	-7.49	-9.468	-25.371	-7.521	-9.129	-12.591	131.653	-12.929
947	0.947	-15.281	-11.847	-14.155	-9.049	-4.26	-11.808	122.655	-13.501
948	0.948	-16.334	-5.322	-29.848	-13.286	-6.164	-9.48	65.64	-11.758
949	0.949	-11.588	-1.126	-27.564	-12.103	-7.888	-14.305	43.425	-16.611
950	0.95	-9.138	-6.777	-25.447	-8.589	-7.476	-13.718	36.748	-11.962
951	0.951	-6.864	-11.665	-27.012	-9.526	-6.092	-13.131	-30.451	-10.208
952	0.952	-13.485	-11.135	-9.407	-12.395	-10.914	-11.767	-39.411	-12.707
953	0.953	-9.276	-11.774	-6.919	-16.623	-8.974	-10.416	-63.886	-11.331
954	0.954	-5.262	-6.016	-8.916	-14.262	-4.9	-9.245	-71.314	-11.689
955	0.955	1.284	-5.277	-10.725	-12.289	-6.245	-7.301	-37.881	-9.721
956	0.956	10.939	-5.899	-8.853	-18.26	-2.943	-9.999	-43.941	-14.729
957	0.957	9.752	-5.346	-16.643	-17.467	-5.833	-9.213	-38.566	-7.355
958	0.958	-3.425	-5.939	-17.845	-16.872	-7.761	-10.545	-43.683	-10.245
959	0.959	-5.175	-5.559	-24.078	-13.57	-12.789	-6.271	-39.329	-16.236
960	0.96	-16.215	-10.008	-25.091	-16.486	-8.136	-11.673	-35.388	-15.451
961	0.961	-14.862	-10.586	-19.725	-13.978	-9.867	-8.165	-24.259	-8.854
962	0.962	-16.012	-10.19	-28.491	-12.635	-15.663	-6.212	-48.134	-11.354
963	0.963	-17.134	-17.541	-29.535	-9.733	-10.037	-9.098	-57.505	-10.562
964	0.964	-13.998	-24.888	-28.459	-7.013	-10.605	-14.892	-14.94	-12.492
965	0.965	-16.88	-21.971	-29.323	-12.039	-4.591	-10.82	3.177	-13.068
966	0.966	-17.622	-14.035	-26.707	-4.673	-6.905	-11.39	-13.327	-8.993
967	0.967	-29.778	-10.938	-22.564	-3.691	-8.831	-13.316	-18.436	-9.372
968	0.968	-28.009	-13.845	-17.685	-9.698	-8.244	-12.732	-50.376	-10.721
969	0.969	-26.441	-13.076	-19.597	-5.654	-11.14	-11.371	-21.347	-10.314
970	0.97	-27.771	-9.012	-15.53	-7.591	-14.623	-10.005	-2.543	-10.684
971	0.971	-21.335	-7.086	-15.923	-2.932	-8.236	-10.383	14.527	-11.034
972	0.972	-29.594	-10.375	-10.517	-4.674	-10.759	-14.059	30.248	-12.537
973	0.973	-22.18	-6.306	0.309	-8.16	-13.089	-6.703	10.552	-14.442
974	0.974	-15.34	-12.103	4.93	-13.572	-9.618	-9.803	13.078	-16.351
975	0.975	-16.037	-6.476	12.067	-15.489	-6.331	-6.904	-8.017	-13.619
976	0.976	-20.027	-9.95	3.139	-12.192	-9.239	-6.139	0.263	-8.571
977	0.977	-24.797	-11.877	-2.874	-12.769	-7.895	-8.462	-2.273	1.482
978	0.978	-21.469	-18.444	-5.972	-14.123	-9.265	-9.044	9.315	-5.695
979	0.979	-14.847	-24.43	-10.798	-13.735	-8.117	-8.46	-18.328	-17.511
980	0.98	-12.274	-18.815	-18.71	-10.833	-7.743	-7.877	-21.888	-9.576
981	0.981	-0.013	-19.38	-11.317	-16.065	-9.696	-11.351	-25.069	-5.317
982	0.982	8.787	-16.086	-12.25	-15.492	-4.866	-8.059	15.891	-8.985
983	0.983	-11.857	-13.178	-16.478	-9.502	-4.297	-10.192	32.493	-10.122
984	0.984	-20.143	-9.692	-17.218	-15.126	-8.959	-13.877	27.69	-17.478
985	0.985	-22.633	-12.012	-12.342	-10.296	-13.028	-12.525	23.505	-10.705
986	0.986	-15.652	-11.601	-9.011	-20.375	-14.393	-12.142	27.74	-14.968
987	0.987	-17.76	-16.032	-9.548	-24.649	-12.077	-14.082	16.743	-14.196
988	0.988	-15.816	-18.919	-7.001	-25.812	-9.962	-9.832	-14.019	-10.707
989	0.989	-10.579	-19.284	-2.542	-14.958	-8.813	-13.315	23.821	-12.632
990	0.99	-9.028	-17.903	-0.813	6.753	-4.562	-6.941	8.956	-16.688
991	0.991	-10.378	-17.474	-8.781	9.869	-4.961	-7.727	4.693	-15.337
992	0.992	-11.539	-14.727	-9.98	18.202	-5.361	-8.512	-24.145	-7.991
993	0.993	-19.853	-8.888	-4.802	10.653	-7.499	-6.584	-20.309	-7.027
994	0.994	-16.753	-9.624	7.918	-5.624	-10.223	-8.534	-64.799	-7.989
995	0.995	-21.579	1.243	2.637	-29.053	-8.297	-10.284	-82.783	-12.252
996	0.996	-11.877	-9.764	-2.08	-25.963	-13.14	-7.783	-54.964	-13.027
997	0.997	-8.156	-8.392	-3.511	-17.653	-13.722	-7.398	-39.74	-13.605
998	0.998	-6.96	-7.203	-4.745	-20.177	-6.365	-13.212	-35.209	-8.957
999	0.999	-18.719	-25.171	-20.508	-22.509	-11.2	-10.896	-22.803	-11.861
1000	1	-14.028	-17.606	-18.461	-20.4	-15.459	-8.973	-34.02	-12.251
1001	1.001	-15.328	-15.281	-24.34	-18.49	-4.819	-10.922	-30.741	-18.633
1002	1.002	-8.882	-13.144	-15.693	-13.284	2.336	-2.026	-8.945	-14.37
1003	1.003	-14.84	-15.071	-4.715	-17.95	-6.574	-13.841	-23.146	-18.434
1004	1.004	-20.037	-27.247	-9.02	-10.814	-5.414	-12.302	-15.657	-20.37
1005	1.005	-20.983	-19.291	-17.966	-4.442	-8.508	-13.67	19.302	-11.665
1006	1.006	-18.433	-23.526	-21.491	1.551	-9.476	-12.516	4.197	-5.663
1007	1.007	-17.63	-29.902	-28.875	-1.55	-8.702	-18.521	27.027	-2.571
1008	1.008	-24.189	-35.9	-20.019	-6.39	-4.641	-13.298	14.636	0.337
1009	1.009	-14.508	-32.811	-21.238	6.773	-9.484	-12.342	3.405	-5.663
1010	1.01	-5.613	-26.045	-18.205	-2.894	-7.556	-14.863	-20.413	-11.274
1011	1.011	-6.801	-21.798	-23.112	-1.154	-10.465	-9.267	-17.339	-13.196
1012	1.012	-16.501	-16.213	-20.671	-15.469	-10.081	-11.211	8.207	-11.244
1013	1.013	-12.857	-15.65	-19.993	-25.142	-14.536	-10.636	4.862	-5.81
1014	1.014	2.789	-16.251	-12.156	-19.923	-16.275	-7.744	14.12	-10.654
1015	1.015	-3.617	-7.38	-7.037	-21.481	-11.438	-7.372	5.762	-10.1
1016	1.016	-5.562	-3.715	-2.296	-20.141	-10.854	-8.736	18.476	-15.533
1017	1.017	-3.843	-0.24	10.75	-0.613	-11.447	-8.366	-2.651	-10.706
1018	1.018	0.763	-1.203	8.685	7.701	-11.838	-11.095	-28.268	-12.64
1019	1.019	-9.335	1.693	3.336	-10.121	-6.426	-10.743	-45.38	-9.742
1020	1.02	-21.163	2.45	-11.109	-21.78	-7.022	-12.9	-48.513	-14.595
1021	1.021	-25.85	0.132	-20.889	-11.192	-6.469	-8.476	-45.875	-19.262
1022	1.022	-30.128	-4.701	-22.748	-9.288	-5.905	-9.088	-33.16	-18.703
1023	1.023	-31.308	-4.115	-11.838	-14.539	-4.569	-6.221	-2.835	-21.248
1024	1.024	-27.839	-5.843	-19.104	-22.498	-6.898	-8.774	-6.978	-17.985
1025	1.025	-24.759	-3.323	-15.522	-12.465	-5.762	-6.485	11.711	-11.423
1026	1.026	-21.882	2.1	-26.446	-8.819	-3.076	-13.095	1.569	3.261
1027	1.027	-8.753	-2.751	-30.802	-10.009	-3.495	-12.165	-1.629	5.359
1028	1.028	-10.728	-3.332	-32.081	-11.007	-6.991	-12.977	-15.907	-4.341
1029	1.029	-19.469	-6.233	-31.039	-8.116	-6.614	-13.798	-54.57	-13.085
1030	1.03	-21.05	-14.16	-30.188	-8.876	-7.79	-15.781	-16.004	-11.576
1031	1.031	-34.07	-12.984	-29.345	-11.189	-10.512	-11.183	-21.242	-10.241
1032	1.032	-18.236	-16.065	-21.524	-10.628	-8.587	-7.171	-44.199	-16.641
1033	1.033	-7.623	-17.004	-20.66	-10.08	-3.748	-5.862	-90.181	-10.678
1034	1.034	-5.733	-16.194	-27.521	-11.9	-13.23	-8.234	-72.11	-15.94
1035	1.035	-0.542	-18.49	-23.333	-9.489	-12.078	-7.133	-22.372	-13.095
1036	1.036	-11.63	-19.055	-24.163	-11.89	-13.248	-9.901	-29.161	-12.374
1037	1.037	-1.613	-14.384	-13.367	-16.026	-10.161	-9.573	-11.221	-16.516
1038	1.038	-5.33	-12.643	4.018	-18.594	-11.134	-13.889	-16.886	-18.511
1039	1.039	0.614	-15.169	10.97	-19.058	-15.4	-7.356	7.984	-12.575
1040	1.04	-4.663	-21.561	17.345	-17.042	-11.336	-8.179	30.6	-8.57
1041	1.041	-9.549	-22.335	3.784	-18.287	-7.853	-10.536	26.307	-5.148
1042	1.042	-15.613	-18.269	2.012	-12.532	-8.438	-12.512	37.328	-9.846
1043	1.043	-11.621	-26.204	-2.662	-1.955	-6.697	-7.915	33.87	-16.482
1044	1.044	-15.169	-23.112	-4.044	-6.29	-10.187	-12.021	43.068	-10.535
1045	1.045	-25.289	-14.201	-0.369	-10.048	-10.581	-10.711	40.215	-12.913
1046	1.046	-35.428	-8.194	0.789	-6.684	-11.747	-18.121	27.22	-14.914
1047	1.047	-31.813	-20.003	3.884	-12.019	-12.139	-10.817	15.442	-14.402
1048	1.048	-37.867	-18.463	0.98	-13.082	-13.297	-11.84	-8.102	-10.409
1049	1.049	-30.573	-8.401	-1.534	-5.254	-10.389	-9.384	-30.093	-11.831
1050	1.05	-33.546	-4.737	-7.158	-0.126	-7.685	-8.665	-27.497	-14.229
1051	1.051	-32.832	-15.575	-16.649	-9.107	-6.531	-13.555	-25.071	-13.141
1052	1.052	-20.708	-16.931	-10.26	-10.363	-8.076	-10.32	-22.867	-11.282
1053	1.053	-8.589	-23.318	-16.238	-11.43	-11.939	-9.783	-37.862	-10.197
1054	1.054	-4.028	-22.156	-21.432	-16.373	-11.554	-6.348	-16.645	-9.493
1055	1.055	-14.182	-23.129	-24.295	-20.717	-10.2	-12.779	-30.835	-13.43
1056	1.056	-9.626	-13.449	-30.261	-23.125	-8.085	-15.339	-28.358	-12.136
1057	1.057	-10.883	-8.606	-19.577	-21.279	-8.481	-17.697	-16.796	-14.526
1058	1.058	-12.143	-4.353	-9.857	-21.75	-8.877	-9.801	-14.725	-13.433
1059	1.059	-7.03	-8.418	-8.439	-21.274	-9.658	-12.922	-1.227	-17.955
1060	1.06	-2.306	-10.337	-4.686	-12.475	-6.763	-9.271	7.437	-24.615
1061	1.061	-6.669	-0.254	3.711	-16.25	-10.056	-12.2	-6.984	-20.438
1062	1.062	-2.7	-10.29	11.145	-12.872	-11.223	-14.732	18.075	-19.741
1063	1.063	-7.647	-13.937	8.328	-3.315	-11.615	-12.428	-8.892	-1.818
1064	1.064	-16.473	-7.915	12.676	-2.273	-6.59	-13.021	22.05	8.951
1065	1.065	-24.906	-19.7	0.575	-5.868	-7.176	-13.615	34.409	-5.45
1066	1.066	-13.225	-15.033	12.851	-0.752	1.725	-7.044	-14.834	-7.45
1067	1.067	-8.69	-22.163	20.858	-13.632	-7.183	-7.831	5.051	-19.702
1068	1.068	-10.149	-13.228	10.86	-11.971	-6.027	4.357	-13.175	-15.108
1069	1.069	-16.634	-4.884	2.018	11.746	-0.799	-4.362	-29.648	-7.999
1070	1.07	-1.056	-20.924	-15.937	8.362	4.047	-5.92	5.545	-4.381
1071	1.071	-16.056	-18.588	-8.367	-13.615	-1.956	-4.573	-7.994	-7.922
1072	1.072	-21.943	-20.711	-6.026	-22.036	-4.277	-5.735	-12.017	-4.883
1073	1.073	-16.79	-22.646	-16.643	-24.648	-15.112	-2.247	-23.183	-9.773
1074	1.074	-12.211	-17.419	-26.28	-22.426	2.314	-9.587	-26.369	-19.492
1075	1.075	-8.005	-12.775	-31.456	-20.399	-0.013	-12.48	-48.15	-10.631
1076	1.076	-9.206	-2.713	-29.869	-18.565	2.118	-6.466	-22.542	-4.676
1077	1.077	-8.053	-14.519	-19.757	-16.912	-15.288	-10.523	8.434	-7.807
1078	1.078	-13.259	-19.18	-20.859	-31.323	-17.6	-5.672	4.369	-8.809
1079	1.079	-10.349	-23.463	-24.278	-44.97	-11.208	-6.239	-29.713	-14.853
1080	1.08	2.81	-19.811	-21.118	-32.868	-13.147	-9.122	20.581	-23.794
1081	1.081	-10.739	-16.36	-20.091	-9.142	-14.892	-8.715	-53.31	-24.994
1082	1.082	-15.993	-21.623	-26.027	0.84	-19.537	-11.976	-23.644	-8.965
1083	1.083	-23.938	-22.638	-36.6	35.215	-18.183	-10.78	-14.698	-11.318
1084	1.084	-36.891	-9.524	-40.786	39.596	-11.787	-5.516	25.935	-0.704
1085	1.085	-17.505	-3.767	-39.548	10.506	-12.956	-7.419	18.65	-2.673
1086	1.086	-19.973	-12.517	-38.317	-8.324	-11.994	-6.798	38.644	9.504
1087	1.087	-26.901	4.856	-37.276	-25.406	-11.034	-9.671	8.388	-7.925
1088	1.088	-11.957	7.141	-40.093	-3.58	-6.775	-15.438	13.95	-5.612
1089	1.089	-13.852	0.709	-30.337	27.541	-12.383	-14.631	-21.1	-11.995
1090	1.09	-19.025	-5.142	-21.367	6.803	-8.897	-21.17	-25.429	-13.924
1091	1.091	-7.954	-6.933	-8.136	-27.277	-6.951	-15.133	-45.913	-19.143
1092	1.092	-6.563	-5.419	-6.351	-13.748	-10.998	-9.484	-79.761	-11.199
1093	1.093	-20.845	-1.195	-1.682	-17.82	-7.505	-12.928	-111.529	-15.46
1094	1.094	-22.716	-15.559	-11.735	-29.043	-9.814	-12.3	-65.481	-14.299
1095	1.095	-10.457	-9.786	-12.896	-12.006	-8.643	-4.513	14.04	-10.803
1096	1.096	-15.024	-11.549	-14.06	-15.1	-11.346	-7.565	3.377	-9.823
1097	1.097	-19.192	-10.013	-10.963	-17.808	-15.593	-4.614	-6.373	-8.847
1098	1.098	-15.403	-17.196	-10.004	-10.265	-10.749	-5.341	2.653	-9.603
1099	1.099	-16.461	-18.367	-4.021	-17.228	-4.747	-7.608	10.868	-7.257
1100	1.1	-19.439	-21.85	0.012	-27.864	-5.515	-9.489	-11.166	-10.714
1101	1.101	-12.557	-16.616	-6.606	-10.431	-7.438	-7.499	22.326	-12.631
1102	1.102	-6.455	-15.642	-9.182	-3.456	-6.844	-10.349	16.408	-8.538
1103	1.103	-4.021	-18.147	-5.17	-5.567	-7.413	-15.136	-11.231	-16.443
1104	1.104	-4.498	-18.913	-11.816	-15.224	-7.788	-13.152	-6.17	-17.566
1105	1.105	-6.344	-18.324	-7.629	-13.459	-1.389	-12.516	-1.665	-14.434
1106	1.106	-0.847	-18.89	-10.013	-8.786	-5.632	-15.954	-5.699	-5.494
1107	1.107	-0.187	-13.442	-9.487	-18.814	-6.395	-13.592	13.139	-6.608
1108	1.108	3.191	-16.896	-12.806	-6.968	-5.803	-17.615	-10.633	-5.602
1109	1.109	8.718	-22.869	-16.882	-2.271	-9.077	-11.755	-19.845	-6.527
1110	1.11	0.906	-17.233	-8.979	-18.079	-10.805	-10.935	11.424	-10.738
1111	1.111	-12.902	-17.796	-10.16	-11.623	-10.407	-12.83	15.656	-14.763
1112	1.112	-10.852	-15.833	-9.196	-9.614	-9.04	-10.849	4.57	-12.775
1113	1.113	-2.024	-10.397	-8.228	-14.757	-9.423	-12.547	-33.074	-14.652
1114	1.114	-0.359	-10.972	-2.229	-13.125	-9.808	-7.666	-17.868	-8.002
1115	1.115	-1.603	-9.019	6.684	-11.685	-8.636	-10.91	23.483	-19.342
1116	1.116	-18.532	-17.899	12.673	-10.439	-3.796	-6.805	-4.098	-23.92
1117	1.117	-20.745	-19.046	17.905	-16.351	-5.721	-12.564	-29.239	-22.501
1118	1.118	-22.77	-15.558	8.998	-6.607	-11.721	-8.465	-42.756	-18.771
1119	1.119	-28.472	-16.516	10.139	-15.44	-10.948	-6.482	-30.348	-7.876
1120	1.12	-30.122	-13.595	9.136	-9.355	-3.018	-8.382	-41.561	-12.066
1121	1.121	-37.951	-12.817	0.199	-6.176	-8.239	-8.934	-44.807	-10.838
1122	1.122	-36.515	-15.13	-8.138	-7.08	-9.214	-12.385	-29.137	-11.931
1123	1.123	-30.059	-17.062	-11.253	-6.247	-13.481	-15.649	-31.845	-17.088
1124	1.124	-28.82	-17.643	-24.059	-8.501	-4.592	-12.72	-14.079	-10.246
1125	1.125	-25.647	-15.898	-11.881	1.056	-10.596	-11.54	20.93	-2.254
1126	1.126	-40.279	-15.503	-26.223	-7.765	-15.824	-8.817	46.048	-1.223
1127	1.127	-42.332	-8.14	-32.042	-6.513	-14.861	-10.926	41.596	-4.057
1128	1.128	-24.832	-5.037	-30.279	0.936	-12.366	-8.978	37.578	-4.765
1129	1.129	-17.803	-9.874	-22.322	-5.753	-5.036	-12.06	11.307	-15.35
1130	1.13	-11.353	-10.645	-15.137	-15.342	-6.019	-10.114	-5.662	-11.031
1131	1.131	6.121	-5.018	-16.268	-11.553	-10.3	-12.043	-21.265	-12.134
1132	1.132	3.839	-1.511	-15.069	-14.908	-7.996	-11.842	-18.597	-15.563
1133	1.133	-6.779	-3.433	-15.988	-13.806	-12.853	-12.608	4.647	-8.141
1134	1.134	-20.305	-2.848	-24.85	-18.489	-4.161	-8.34	-29.791	-7.109
1135	1.135	-25.524	-10.764	-13.983	-15.838	-5.332	-12.395	20.581	-16.71
1136	1.136	-20.849	-7.264	-18.198	-18.063	-4.37	-5.422	-39.984	-15.487
1137	1.137	-13.654	-10.353	-21.806	-21.466	-9.205	-12.184	-31.832	-16.578
1138	1.138	-12.471	-3.557	-8.559	-20.825	-11.72	-7.918	-53.933	-21.758
1139	1.139	-15.923	-7.807	-3.269	-19.009	-10.94	-8.693	6.657	-14.933
1140	1.14	-8.553	-8.584	-14.229	-20.267	-12.874	-6.755	-66.673	-8.89
1141	1.141	-7.579	-19.432	-9.899	-14.78	-14.81	-7.339	-56.813	-8.074
1142	1.142	-11.842	-14.794	-3.432	-12.81	-7.06	-10.24	-12.116	-1.454
1143	1.143	-24.057	-10.549	-4.517	-10.823	-10.155	-12.745	-36.563	-7.412
1144	1.144	-22.363	-14.236	-3.466	-14.833	-9.185	-12.352	-29.287	-11.439
1145	1.145	-30.345	-15.427	-6.291	-11.302	-6.671	-9.446	-35.894	-10.817
1146	1.146	-34.64	-18.554	-14.169	-4.849	-10.736	-15.436	-5.48	-7.486
1147	1.147	-35.851	-17.61	-11.024	-2.265	-5.909	-7.495	-21.949	-11.507
1148	1.148	-20.243	-23.637	-11.962	-7.812	-3.984	-14.838	-6.865	-11.853
1149	1.149	-18.178	-22.893	-7.691	-4.258	-5.726	-9.995	25.067	-12.199
1150	1.15	-4.694	-24.861	-9.991	-6.134	-9.212	-10.769	37.426	-6.358
1151	1.151	3.95	-28.181	-2.035	-5.498	-10.569	-11.548	-19.326	-11.938
1152	1.152	5.437	-27.62	-7.248	-12.393	-10.185	-8.066	21.303	-9.968
1153	1.153	15.429	-24.148	-2.405	-11.346	-12.127	-6.138	13.951	-14.573
1154	1.154	21.73	-18.748	-4.919	-13.789	-11.74	-10.21	7.294	-10.477
1155	1.155	13.311	-19.351	-13.835	-14.506	-11.552	-7.702	13.206	-12.968
1156	1.156	7.988	-21.298	-19.847	-16.385	-7.101	-5.387	-14.57	-17.386
1157	1.157	-6.808	-15.892	-29.545	-11.686	-9.042	-8.296	20.552	-9.611
1158	1.158	-26.069	-11.062	-30.742	-17.056	-11.951	-12.752	-20.747	-10.548
1159	1.159	-33.714	-12.997	-12.788	-16.418	-10.602	-8.692	-37.287	-15.354
1160	1.16	-31.489	-10.107	-20.398	-13.077	-7.33	-3.85	-72.617	-9.329
1161	1.161	-25.211	-12.63	-27.438	-14.777	-10.246	-11.198	-49.818	-14.92
1162	1.162	-27.265	-12.251	-25.382	-15.117	-5.033	-12.162	4.322	-14.323
1163	1.163	-29.126	-5.677	-27.384	-8.685	-4.464	-9.641	-32.681	-11.011
1164	1.164	-27.681	-12.448	-32.675	-9.422	-9.127	-13.703	-26.197	-12.74
1165	1.165	-23.515	-22.127	-21.71	-11.704	-3.724	-10.21	4.127	-16.209
1166	1.166	-19.935	-10.322	-26.031	-9.728	-7.221	-10.79	20.553	-13.871
1167	1.167	-14.043	-5.679	-11.783	-3.689	-6.647	-5.36	15.485	-12.704
1168	1.168	-17.23	-4.33	-9.919	-2.878	-7.237	-10.2	1.875	-10.761
1169	1.169	-14.399	-8.019	-4.792	-3.415	-3.767	-10.777	-2.241	-13.452
1170	1.17	-16.98	-9.188	-15.913	-8.018	-10.172	-9.035	-5.957	-10.52
1171	1.171	-11.434	-10.149	-20.26	-9.714	-7.664	-13.871	17.824	-14.942
1172	1.172	-8.022	-7.252	-11.453	-10.063	-9.997	-10.584	2.175	-13.17
1173	1.173	-14.057	-4.743	-3.243	-14.476	-13.49	-11.17	21.966	-16.629
1174	1.174	-11.745	-5.532	-19.421	-13.86	-7.51	-11.56	-1.251	-12.165
1175	1.175	-13.688	-7.476	-7.931	-14.221	-13.129	-10.211	1.847	-9.26
1176	1.176	-18.333	-5.554	-5.917	-17.485	-11.202	-12.339	-12.283	-11.762
1177	1.177	-24.908	-14.467	-19.578	-16.304	-10.635	-10.401	-30.045	-11.358
1178	1.178	-15.21	-13.313	-14.458	-13.579	-6.577	-9.238	-36.984	-8.449
1179	1.179	-16.331	-16.804	-13.001	-19.364	-7.933	-9.43	-64.621	-14.448
1180	1.18	-7.963	-22.039	-8.82	-21.678	-3.478	-8.659	-30.592	-15.224
1181	1.181	-11	-23.021	-10.029	-15.099	-7.534	-11.174	10.594	-9.605
1182	1.182	-8.026	-17.037	-18.388	-14.32	-8.887	-14.077	-17.12	-9.023
1183	1.183	-12.224	-9.691	-11.074	-13.547	-7.529	-14.461	-2.083	-8.438
1184	1.184	-9.863	-12.609	1.667	-6.963	-7.144	-9.428	-15.657	-12.497
1185	1.185	-16.422	-10.112	-3.586	-6.183	-11.583	-9.998	4.997	-6.69
1186	1.186	-22.39	-12.461	-17.91	-10.232	-15.637	-15.412	-6.218	-9.017
1187	1.187	-18.293	-15.974	-23.723	-5.385	-12.149	-13.468	10.804	-5.539
1188	1.188	-16.329	-7.294	-0.868	-2.089	-11.76	-10.175	-36.167	-11.546
1189	1.189	-8.947	-10.813	2.263	-6.145	-12.144	-10.747	-55.987	-10.779
1190	1.19	-9.877	-11.813	5.022	-5.741	-6.914	-9.382	-25.466	-11.358
1191	1.191	1.588	-18.623	2.55	-5.335	-13.491	-8.022	-30.852	-11.934
1192	1.192	6.289	-14.406	0.284	-8.216	-9.224	-10.916	4.421	-7.868
1193	1.193	7.692	-15.227	-10.286	-12.647	-8.434	-9.75	8.976	-9.214
1194	1.194	-1.186	-11.784	-16.008	-12.042	-6.485	-7.036	13.133	-11.535
1195	1.195	-7.137	-7.186	-3.743	-14.544	-7.046	-8.579	16.96	-9.41
1196	1.196	-6.119	-16.129	-2.129	-16.862	-1.612	-9.344	34.146	-12.12
1197	1.197	-1.217	-12.489	8	-14.726	-6.448	-12.441	6.05	-10.953
1198	1.198	-7.157	-16.006	11.764	-13.541	-9.749	-8.769	-5.032	-13.083
1199	1.199	-14.416	-12.939	-1.31	-9.274	-5.682	-8.385	12.183	-8.632
1200	1.2	-17.214	-15.85	-6.442	-12.751	-7.036	-6.254	3.126	-10.562
1201	1.201	-17.865	-18.366	-11.009	-12.364	-9.36	-8.964	-10.811	-14.623
1202	1.202	-10.389	-22.448	-12.286	-15.273	-7.245	-7.799	-33.937	-15.986
1203	1.203	-3.497	-15.882	-13.372	-13.351	-13.243	-9.344	7.063	-14.632
1204	1.204	-2.614	-11.621	-9.81	-9.097	-8.983	-8.56	12.629	-9.8
1205	1.205	-11.421	-18.956	-12.824	-8.717	-9.757	-7.787	17.756	-13.089
1206	1.206	-19.668	-16.026	-11.78	-5.435	-9.177	-10.494	4.328	-9.031
1207	1.207	-12.248	-15.232	-5.704	-10.279	-9.759	-9.333	-7.981	-10.386
1208	1.208	-18.976	-22.562	-6.411	-9.691	-10.34	-11.462	-19.112	-12.709
1209	1.209	-19.724	-13.645	0.255	-5.621	-3.378	-13.405	-9.007	-10.576
1210	1.21	-18.915	-12.468	6.348	-12.587	-8.213	-12.637	-43.449	-11.741
1211	1.211	-20.823	-11.489	-2.466	-11.623	-8.981	-12.061	-29.906	-10.574
1212	1.212	-17.499	-12.462	-13.222	-10.87	-8.214	-10.913	-42.285	-14.044
1213	1.213	-24.033	-14.979	-17.408	-10.108	-3.377	-9.575	-15.92	-7.638
1214	1.214	-29.998	-12.663	-16.187	-12.049	-6.679	-12.113	-25.998	-6.838
1215	1.215	-24.345	-13.25	-17.297	-12.641	-7.271	-7.298	-22.917	-15.733
1216	1.216	-23.711	-19.273	-12.012	-12.078	-10.765	-13.905	-31.252	-9.771
1217	1.217	-31.025	-13.673	-18.73	-14.619	-10.397	-7.929	-18.515	-8.843
1218	1.218	-37.761	-7.105	-9.001	-14.262	-10.805	-8.718	-25.527	-13.714
1219	1.219	-35.194	-11.383	-20.77	-19.141	-5.597	-6.798	-14.929	-14.511
1220	1.22	-22.971	-20.315	-25.374	-17.239	-9.093	-11.455	-24.653	-18.591
1221	1.221	-14.238	-9.531	-26.708	-10.712	-11.057	-7.404	-51.011	-18.01
1222	1.222	-31.651	-10.914	-17.795	-13.256	-11.664	-8.776	-39.781	-13.379
1223	1.223	-33.966	-7.278	-14.305	-12.521	-5.892	-12.081	4.913	-7.96
1224	1.224	-23.337	-13.318	-15.281	-7.706	-9.994	-7.26	23.09	2.868
1225	1.225	-17.548	-8.127	-8.527	-5.791	-11.957	-11.918	39.458	-5.091
1226	1.226	-22.818	-11.077	-16.492	-9.923	-10.047	-11.35	4.19	-12.261
1227	1.227	-24.408	-10.362	-19.634	-8.639	-12.963	-11.757	-0.334	-8.588
1228	1.228	-17.316	-11.199	-20.674	-11.015	-12.596	-10.422	-21.121	-7.423
1229	1.229	-10.982	-14.759	-19.97	-8.135	-11.256	-9.281	12.914	-14.771
1230	1.23	-14.531	-12.901	-30.693	-9.322	-14.178	-11.234	-0.638	-17.678
1231	1.231	-11.499	-10.079	-32.133	-11.263	-11.488	-10.869	-4.689	-13.431
1232	1.232	-4.791	-17.113	-20.442	-9.176	-10.351	-13.791	14.092	-17.511
1233	1.233	1.14	-14.275	-22.12	-13.096	-8.246	-11.101	4.003	-12.705
1234	1.234	5.124	-13.533	-23.597	-16.603	-12.721	-15.371	0.848	-9.443
1235	1.235	-5.793	-14.341	-27.396	-19.882	-12.169	-12.869	-13.359	-12.368
1236	1.236	-1.243	-10.888	-19.205	-13.288	-6.785	-11.535	-36.661	-9.872
1237	1.237	5.816	-14.208	-33.285	-12.363	-8.754	-11.171	-65.026	-9.5
1238	1.238	4.547	-6.488	-27.62	-11.643	-10.715	-12.352	-99.17	-11.647
1239	1.239	-8.727	-13.877	-29.508	-15.776	-10.159	-14.303	-48.942	-12.83
1240	1.24	-10.594	-12.945	-25.007	-15.233	-8.826	-9.48	-2.219	-10.912
1241	1.241	-18.684	-15.506	-23.793	-13.33	-13.292	-12.977	3.689	-10.16
1242	1.242	-14.589	-6.628	-27.593	-10.464	-11.577	-11.056	-1.804	-12.893
1243	1.243	-2.954	-10.136	-28.893	-13.034	-11.208	-12.813	-6.874	-12.523
1244	1.244	-20.54	-9.193	-12.992	-7.662	-14.511	-11.472	-38.855	-12.348
1245	1.245	-23.051	-14.041	-6.194	0.207	-7.949	-11.876	-34.805	-13.726
1246	1.246	-29.639	-18.292	-8.488	-2.957	-1.196	-7.828	-8.54	-16.852
1247	1.247	-20.161	-17.504	-18.325	-17.713	10.204	0.09	-5.233	-13.203
1248	1.248	-32.55	-22.327	-13.251	-11.353	-4.141	-8.249	-27.13	-14.58
1249	1.249	-34.296	-32.378	-11.86	-9.445	-6.1	-9.228	-41.262	-16.725
1250	1.25	-35.85	-33.728	0.948	-7.729	-7.861	-8.276	-2.717	-10.736
1251	1.251	-27.723	-13.991	6.016	-6.21	0.057	-12.55	24.963	-6.488
1252	1.252	-26.738	-12.828	1.21	-7.583	-12.919	-10.239	-10.248	-12.12
1253	1.253	-16.062	-21.142	0.86	-15.541	-14.668	-13.736	-5.814	-10.202
1254	1.254	-9.062	-26.338	-6.468	-14.401	-10.033	-9.098	23.25	-13.503
1255	1.255	-8.062	-27.272	-7.792	-13.254	-10.035	-10.269	-3.095	-8.088
1256	1.256	-11.721	-19.299	-9.114	-16.356	-5.777	-8.533	6.906	-16.034
1257	1.257	-10.93	-16.163	-6.187	-21.201	-9.459	-11.055	9.901	-8.682
1258	1.258	-10.133	-5.297	-17.179	-22.001	-8.3	-8.729	13.875	-13.326
1259	1.259	-19.974	-9.525	-7.277	-14.682	-13.524	-7.573	27.92	-10.429
1260	1.26	-8.312	-5.813	-8.583	-7.961	-12.549	-7.19	10.062	-12.947
1261	1.261	-9.996	2.538	-7.562	3.396	-4.619	-6.803	21.579	-21.853
1262	1.262	-20.186	-4.786	1.961	-7.672	-7.713	-6.034	19.345	-23.013
1263	1.263	-11.394	0.089	8.195	-9.05	-0.938	-1.587	28.899	-22.046
1264	1.264	-14.985	-9.557	6.88	-7.912	-6.931	-4.876	23.573	-7.338
1265	1.265	-22.442	-3.151	3.647	-6.783	-6.15	-1.973	28.12	24.593
1266	1.266	-9.758	-6.619	-1.318	-1.581	-4.209	-6.804	35.156	20.124
1267	1.267	-8.089	-7.584	4.552	1.304	-4.788	-11.449	15.486	7.739
1268	1.268	-25.569	-4.677	8.477	3.807	-8.844	-15.508	-10.17	-3.478
1269	1.269	-9.365	-3.909	-2.476	-8.377	-12.317	-16.86	-20.336	-13.545
1270	1.27	-11.523	8.275	-4.144	0.365	-4.948	-14.534	-36.13	-22.835
1271	1.271	2.031	-18.05	-5.629	-23.429	-5.901	-13.374	-55.958	-14.511
1272	1.272	-6.648	-6.826	-4.594	-13.351	-2.982	-12.203	-53.539	-22.054
1273	1.273	-1.971	-10.127	1.302	-29.006	-3.74	-11.037	-37.351	-15.074
1274	1.274	-6.195	-19.431	-10.606	-26.267	-9.325	-13.162	-5.428	-0.157
1275	1.275	5.679	-11.128	-2.761	12.27	-14.137	-12.378	-37.318	-13.681
1276	1.276	-8.564	-3.592	-1.482	6.876	-21.47	-8.117	-24.884	-18.896
1277	1.277	1.172	-10.569	-0.399	-8.19	-12.538	-7.526	-28.561	-23.54
1278	1.278	-10.951	0.066	-8.781	-30.995	-13.668	-7.127	-66.307	-22.181
1279	1.279	-9.306	-5.753	-9.802	-26.903	-10.547	-10.401	-81.438	-15.791
1280	1.28	-10.547	-7.522	-10.824	-38.098	-7.613	-6.322	-49.504	-9.79
1281	1.281	-19.339	-18.569	0.543	-0.339	-8.359	-12.113	-12.013	-2.436
1282	1.282	-20.369	-14.324	-4.154	4.718	-9.097	-12.874	-7.038	6.472
1283	1.283	-19.251	-33.886	-14.249	-18.093	-8.475	-16.339	24.884	-1.844
1284	1.284	-22.001	-31.198	-15.435	-38.774	-5.142	-10.32	20.807	-11.507
1285	1.285	-17.596	-28.698	-21.441	-35.07	-4.521	-6.24	24.468	-10.332
1286	1.286	-18.248	-26.396	-24.526	9.672	-6.993	-8.16	27.764	-16.312
1287	1.287	-13.303	-32.804	-35.332	15.716	-10.23	-8.723	5.911	-13.188
1288	1.288	-9.884	-11.545	-16.529	21.181	-9.8	-10.445	-25.265	-14.111
1289	1.289	-1.998	-14.277	-24.029	-13.984	-11.696	-10.811	-12.914	-16.593
1290	1.29	12.081	-6.755	-30.93	-18.384	-11.269	-10.41	-1.615	-12.502
1291	1.291	14.169	-27.869	-49.998	-14.269	-6.391	-10.001	-18.53	-11.914
1292	1.292	9.101	-19.576	-37.117	-2.989	-9.843	-11.144	-21.515	-13.862
1293	1.293	-5.051	-17.068	-25.382	-12.994	-11.737	-11.504	-13.088	-13.28
1294	1.294	-2.943	-24.03	-23.129	2.735	-6.28	-6.636	-41.252	-11.915
1295	1.295	-4.536	-30.404	-17.206	0.08	-5.661	-10.093	-7.095	-4.561
1296	1.296	-12.311	-36.202	-22.312	-17.667	-5.038	-9.488	-57.321	-9.769
1297	1.297	-13.502	-27.496	-23.742	-29.232	-5.572	-11.201	-37.258	-12.679
1298	1.298	-19.708	-22.854	-19.371	-22.814	-8.039	-12.52	-55.323	-18.669
1299	1.299	-23.021	-9.882	-28.151	-16.965	-8.393	-9.208	-60.659	-17.896
1300	1.3	-25.936	-4.653	-29.184	-15.179	-11.267	-7.06	-35.438	-17.316
1301	1.301	-34.654	-9.291	-23.828	-19.784	-16.467	-13.039	-39.761	-11.307
1302	1.302	-35.631	-13.517	-22.718	-15.484	-14.496	-10.51	-18.922	-12.066
1303	1.303	-25.779	-22.392	-9.411	-11.764	-13.891	-16.101	-22.475	-13.995
1304	1.304	-21.91	-18.891	-7.329	-12.895	-13.297	-11.249	29.148	-14.565
1305	1.305	-13.394	-24.105	-8.942	-18.085	-13.665	-13.164	51.324	-10.495
1306	1.306	-14.175	-17.324	2.215	-13.209	-7.263	-13.731	58.055	-13.003
1307	1.307	-9.163	-5.892	-4.806	-0.008	-8.018	-18.554	27.75	-16.292
1308	1.308	-14.991	-10.52	1.721	5.838	-10.325	-9.828	11.402	-10.482
1309	1.309	-25.474	-6.245	-6.473	18.075	-8.375	-10.978	-3.585	-11.253
1310	1.31	-21.07	-2.549	-5.361	13.486	-2.361	-11.932	10.066	-9.313
1311	1.311	-22.084	-3.674	-0.383	-8.134	-7.96	-5.147	30.825	-12.597
1312	1.312	-23.1	-10.974	-6.229	-17.358	-6.009	-5.906	34.558	-12.021
1313	1.313	-19.87	-8.032	-2.008	-14.6	-6.586	-8.218	31.3	-7.181
1314	1.314	-16.83	1.686	-9.79	-7.004	-9.474	-8.781	15.655	-6.603
1315	1.315	-14.189	0.554	-10.609	-13.926	-6.952	-10.709	35.423	-1.171
1316	1.316	-18.14	4.078	0.387	-16.014	-6.562	-8.954	22.687	-11.972
1317	1.317	-19.959	3.147	7.696	-17.911	-9.47	-7.594	15.71	-16.594
1318	1.318	-19.284	9.954	-1.061	-30.064	-9.082	-7.206	0.769	-9.432
1319	1.319	-23.282	2.058	-2.092	-44.353	-8.696	-6.042	18.122	-10.603
1320	1.32	-30.166	-9.724	9.821	-15.306	-9.473	-7.198	-16.938	-14.101
1321	1.321	-31.066	-8.135	8.364	-11.223	-10.828	-12.22	-22.008	-13.159
1322	1.322	-31.767	-3.862	1.29	-14.899	-8.889	-8.922	-26.484	-14.136
1323	1.323	-19.516	-2.679	5.047	-18.175	-12.563	-9.49	-38.876	-11.632
1324	1.324	-28.179	-8.666	-3.204	-8.885	-12.178	-10.834	-65.185	-10.865
1325	1.325	-20.217	-13.878	-6.231	-6.161	-7.733	-8.507	-55.079	-8.924
1326	1.326	-1.43	-18.682	-7.125	-13.655	-11.814	-12.567	-39.435	-6.998
1327	1.327	-3.958	-19.418	-16.739	-11.293	-12.215	-12.944	-31.103	-7.594
1328	1.328	-15.588	-17.051	-15.528	-9.14	-4.864	-13.315	-18.267	-7.219
1329	1.329	-17.747	-9.057	-7.163	-7.202	-7.971	-10.402	-20.533	-11.679
1330	1.33	-11.984	-18.662	-10.228	-1.97	-7.01	-11.554	11.453	-9.939
1331	1.331	-20.748	-19.758	-3.425	-6.622	-9.529	-8.838	7.037	-11.292
1332	1.332	-25.457	-20.856	-5.902	-5.246	-11.865	-13.672	-21.885	-12.637
1333	1.333	-18.352	-13.425	-8.19	-8.895	-11.294	-11.737	-25.444	-13.784
1334	1.334	-9.512	-18.191	-18.996	-10.043	-10.725	-9.801	-22.035	-11.843
1335	1.335	3.582	-13.859	-26.888	-17.379	-11.316	-6.892	-43.809	-17.653
1336	1.336	15.715	-11.458	-28.211	-14.457	-13.835	-7.263	-52.03	-19.981
1337	1.337	-1.759	-9.461	-27.004	-13.658	-6.495	-9.578	-23.632	-30.827
1338	1.338	-18.062	-11.351	-25.8	-19.27	-5.537	-10.728	-12.327	-19.801
1339	1.339	-24.49	-15.354	-30.968	-14.414	-6.515	-6.266	-43.22	-12.647
1340	1.34	-26.465	-20.119	-37.686	-11.124	-5.756	-9.156	-30.749	4.372
1341	1.341	-28.249	-12.674	-38.414	-11.709	-3.442	-8.757	-19.471	15.983
1342	1.342	-26.756	-23.447	-40.707	-11.31	-10.029	-15.134	-16.155	-3.171
1343	1.343	-16.761	-33.448	-29.823	-8.966	-7.53	-15.897	-6.831	-10.716
1344	1.344	-7.949	-34.551	-5.97	-6.056	-9.869	-11.829	-26.517	-3.748
1345	1.345	-14.037	-28.49	-2.636	-5.662	-9.298	-9.882	-8.684	-18.641
1346	1.346	-17.226	-18.735	-5.686	-2.941	-8.73	-10.458	-15.57	-1.21
1347	1.347	-18.29	-14.973	-8.361	-3.73	-6.992	-12.191	-9.188	-12.82
1348	1.348	-14.125	-20.881	-10.847	-8.205	-8.354	-8.704	12.134	-6.431
1349	1.349	-18.278	-19.818	-13.129	-8.779	-8.743	-8.317	20.484	-8.368
1350	1.35	-16.418	-16.801	-6.711	-5.848	-7.595	-9.475	-7.712	-13.593
1351	1.351	-6.421	-17.477	-16.352	-9.287	-12.831	-6.762	3.621	-15.137
1352	1.352	0.667	-11.79	-25.023	-12.565	-12.268	-12.569	-20.08	-13.767
1353	1.353	-8.306	-8.25	-23.428	-7.737	-4.924	-8.497	-29.238	-14.909
1354	1.354	-9.528	-4.926	-13.306	-11.047	-5.903	-10.43	13.46	-13.721
1355	1.355	-8.632	-0.824	-12.09	-11.689	-5.139	-7.133	-41.391	-12.723
1356	1.356	-5.787	-0.403	-22.875	-16.598	-7.475	-7.703	25.458	-11.727
1357	1.357	-10.082	-2.669	-18.554	-17.224	-8.06	-12.534	-1.191	-10.937
1358	1.358	-7.791	1.46	-14.821	-17.834	-7.479	-6.531	-9.314	-13.268
1359	1.359	-8.402	-6.41	-18.243	-19.192	-12.904	-8.835	-2.007	-12.675
1360	1.36	-6.492	-19.495	-15.094	-13.735	-9.426	-8.238	17.879	-15.941
1361	1.361	-14.262	-28.138	-23.94	-15.683	-7.489	-12.868	11.863	-11.842
1362	1.362	-17.393	-20.143	-17.883	-12.367	-2.077	-8.786	17.243	-15.293
1363	1.363	-18.399	-18.731	-12.604	-14.116	-10.014	-13.604	12.168	-8.877
1364	1.364	-15.916	-15.018	-13.516	-11.648	-9.048	-8.947	-1.44	-11.378
1365	1.365	-16.716	-18.468	-24.888	-9.367	-8.08	-13.005	-13.909	-13.704
1366	1.366	-14.797	-17.468	-20.201	-6.497	-2.083	-11.644	20.07	-13.114
1367	1.367	-4.745	-14.539	-12.998	-9.235	-10.983	-10.283	15.496	-9.826
1368	1.368	-3.406	-15.308	-1.153	-6.538	-12.142	-14.342	11.324	-12.734
1369	1.369	-12.312	-3.1	3.514	-6.355	-13.113	-13.947	-22.813	-15.252
1370	1.37	-11.147	-11.797	10.686	-5.62	-10.208	-13.55	-18.358	-10.799
1371	1.371	-14.231	-10.261	7.016	-9.89	-14.46	-10.64	-30.692	-14.868
1372	1.372	-19.06	-6.006	8.176	-11.633	-12.137	-11.803	-27.021	-15.254
1373	1.373	-13.056	-2.336	11.267	-10.273	-10.205	-9.09	-17.015	-11.962
1374	1.374	-10.723	-8.345	-1.505	-16.662	-10.784	-5.602	-13.91	-10.799
1375	1.375	-2.793	-18.051	-3.255	-20.921	-5.36	-5.988	22.963	-10.404
1376	1.376	-3.765	-14.412	1.389	-16.862	-11.925	-8.107	-2.342	-6.914
1377	1.377	-2.786	-22.771	5.655	-16.284	-11.15	-13.329	-43.645	-10.979
1378	1.378	-12.447	-23.77	-0.715	-13.001	-5.533	-8.487	-49.154	-10.596
1379	1.379	-8.751	-34.639	2.783	-10.102	-7.454	-10.419	-34.138	-9.24
1380	1.38	-7.563	-24.607	-0.285	-2.177	-8.026	-6.351	16.138	-8.082
1381	1.381	-12.748	-25.806	-5.09	-1.021	-1.443	-9.828	-17.351	-10.795
1382	1.382	-23.566	-27.007	-9.308	-8.391	-7.437	-6.529	-23.345	-11.956
1383	1.383	-19.287	-28.012	-16.624	-15.174	-6.66	-9.432	-6.947	-12.731
1384	1.384	-20.42	-17.206	-25.491	-28.349	-6.073	-9.039	-1.949	-11.947
1385	1.385	-23.873	-12.984	-17.144	-18.687	-13.421	-14.839	-15.516	-9.428
1386	1.386	-26.931	6.536	-26.801	7.617	-6.638	-9.22	-53.128	-11
1387	1.387	-31.735	14.833	-25.624	18.829	-12.627	-12.702	-17.942	-10.257
1388	1.388	-32.508	12.294	-19.602	-4.986	-10.294	-13.281	-31.55	-8.925
1389	1.389	-28.461	-3.994	-20.537	-20.671	-8.345	-15.023	-27.542	-5.643
1390	1.39	-20.543	-14.682	-13.725	-17.966	-11.623	-11.538	6.437	-12.218
1391	1.391	-15.317	-8.916	-9.421	-25.514	-9.872	-10.18	10.819	-15.096
1392	1.392	-14.316	-0.241	-8.596	-23.198	-4.052	-11.345	-1.627	-12.559
1393	1.393	-11.765	1.266	-1.957	-16.818	-6.37	-5.344	-12.9	-10.235
1394	1.394	-14.045	-8.837	0.626	-7.147	-8.291	-9.606	-9.64	-15.083
1395	1.395	-13.421	-25.915	-1.611	-15.858	-6.346	-7.284	-25.333	-13.163
1396	1.396	-16.664	-28.279	0.403	-7.93	-14.088	-10.764	11.608	-7.76
1397	1.397	-18.365	-21.927	-1.466	-6.58	-10.99	-7.469	-3.514	-11.234
1398	1.398	-21.798	-20.019	-10.308	-23.617	-15.821	-5.728	-7.947	-10.659
1399	1.399	-29.096	-25.273	-11.409	-30.607	-6.137	-7.079	-28.628	-10.086
1400	1.4	-30.01	-10.977	-14.842	-37.014	-9.811	-7.465	-39.778	-11.461
1401	1.401	-21.053	-1.322	-13.831	-8.004	-6.325	-8.621	-29.736	-14.79
1402	1.402	-15.002	3.878	-20.59	12.684	-9.426	-13.067	-32.86	-17.716
1403	1.403	-9.738	8.495	-21.366	16.336	-6.521	-12.485	-24.58	-22.186
1404	1.404	4.983	1.307	-20.609	40.126	-5.742	-11.132	13.919	-22.783
1405	1.405	-1.399	-5.109	-21.208	30.813	-3.415	-14.425	30.351	-14.864
1406	1.406	-18.814	-20.823	-25.886	5.242	-6.893	-10.359	25.185	-6.553
1407	1.407	-16.5	-22.999	-26.516	-4.838	-11.541	-10.756	20.678	9.506
1408	1.408	-18.641	-28.858	-27.933	-26.739	-7.478	-14.061	33.019	-6.748
1409	1.409	-24.461	-34.139	-27.612	-52.31	-7.103	-13.676	6.654	-17.394
1410	1.41	-12.294	-26.264	-28.079	-14.599	-8.475	-11.755	-17.18	-23.21
1411	1.411	-4.377	-24.97	-26.229	-60.098	-7.326	-9.832	4.637	-21.463
1412	1.412	-0.15	-28.698	-26.714	-29.745	-10.048	-13.343	-3.707	-16.833
1413	1.413	-1.36	-10.72	-24.678	8.936	-11.214	-8.926	-6.269	-0.98
1414	1.414	-4.887	-8.235	-20.316	3.874	-13.364	-6.061	-8.643	9.661
1415	1.415	-10.152	-15.24	-17.121	-9.71	-8.938	-8.609	-6.603	-3.894
1416	1.416	-15.039	-13.155	-10.638	-13.801	-12.251	-7.294	6.91	-5.644
1417	1.417	-10.829	-3.517	-6.483	-25.058	-12.845	-7.717	-19.453	-7.203
1418	1.418	-16.467	-15.733	-4.253	-28.386	-7.07	-10.452	-53.592	-5.853
1419	1.419	-21.334	-23.691	0.499	-6.554	-11.159	-12.42	-94.929	-12.255
1420	1.42	-26.01	-13.648	5.049	-3.884	-13.135	-11.67	-133.721	-8.779
1421	1.421	-17.137	-22.577	3.214	-11.485	-8.524	-7.25	-58.15	-14.02
1422	1.422	-8.267	-16.599	-4.833	-18.511	-4.506	-10.565	-4.074	-15.008
1423	1.423	-2.303	-15.649	-10.962	-12.188	-10.353	-12.333	-53.506	-12.512
1424	1.424	2.899	-6.763	-12.066	-6.443	-11.164	-9.845	27.15	-16.582
1425	1.425	5.777	-5.62	-18.996	-4.762	-14.697	-15.287	81.336	-14.65
1426	1.426	1.487	-10.871	-25.148	-12.759	-4.665	-11.834	32.011	-8.665
1427	1.427	-10.756	-15.73	-32.645	-8.557	-8.977	-11.281	40.919	-7.914
1428	1.428	-23.002	-13.237	-21.948	-9.785	-10.189	-10.735	32.753	-14.518
1429	1.429	-27.711	-7.637	-23.446	-6.367	-9.078	-9.417	-4.215	-13.773
1430	1.43	-32.044	-11.132	-24.745	-9.527	-3.904	-11.774	-10.776	-13.03
1431	1.431	-17.802	-9.188	-21.395	-6.68	-8.791	-12.188	-28.934	-16.536
1432	1.432	-19.819	-12.082	-18.443	-12.723	-8.063	-7.769	-1.273	-15.974
1433	1.433	-18.172	-10.712	-15.689	-11.988	-10.438	-11.869	-16.374	-23.733
1434	1.434	-13.604	-12.049	-11.579	-13.976	-8.547	-9.387	-20.846	-14.076
1435	1.435	-15.02	-16.091	-7.643	-17.329	-11.887	-9.807	8.152	2.941
1436	1.436	-8.69	-14.709	-1.162	-14.486	-12.523	-6.936	-18.224	5.25
1437	1.437	-2.751	-16.024	-3.757	-14.909	-7.73	-10.643	26.421	-9.666
1438	1.438	-3.778	-11.149	-7.884	-18.252	-9.724	-9.318	20.364	-11.616
1439	1.439	-10.603	-5.135	-12.771	-16.198	-10.361	-8.965	14.878	-16.853
1440	1.44	-23.819	-12.501	-17.446	-15.103	-9.057	-13.443	9.782	-21.51
1441	1.441	-45.156	-11.548	-14.569	-10.9	-11.429	-8.049	5.295	-14.368
1442	1.442	-36.864	-12.31	-15.95	-10.587	-9.351	-16	-7.134	-15.545
1443	1.443	-29.345	-17.918	-9.585	-11.045	-14.621	-10.8	-18.382	-12.076
1444	1.444	-22.409	-7.082	-8.8	-11.499	-12.743	-9.862	-42.175	-4.737
1445	1.445	-28.845	-5.556	-6.474	-10.394	-2.743	-12.417	-20.295	-15.592
1446	1.446	-23.279	-5.403	-2.993	-11.612	-7.052	-13.217	-22.981	-22.77
1447	1.447	-29.145	-9.687	-6.277	-13.22	-10.79	-9.764	-51.181	-16.404
1448	1.448	-27.464	-13.354	-11.883	-4.016	-12	-11.723	-39.937	-10.42
1449	1.449	-25.96	-14.514	-7.818	-8.577	-8.96	-10.009	-70.825	-3.085
1450	1.45	-21.746	-15.49	-2.985	-9.249	-8.224	-14.098	-8.276	5.797
1451	1.451	-12.885	-12.585	7.072	-13.38	-7.306	-12.769	0.649	-9.899
1452	1.452	-2.068	-8.323	8.434	-10.902	-11.612	-13.182	-7.429	-12.051
1453	1.453	5.083	-9.103	14.826	-16.337	-9.333	-8.371	-33.697	-14.393
1454	1.454	3.922	-8.536	13.67	-11.53	-11.31	-8.976	3.319	-12.488
1455	1.455	0.447	-3.906	14.646	-10.955	-11.929	-11.895	50.232	-14.256
1456	1.456	3.535	-3.333	9.815	-19.887	-7.905	-3.975	19.916	-18.912
1457	1.457	-3.253	-4.703	14.077	-5.641	-10.46	-5.147	-18.73	-20.264
1458	1.458	-5.775	-6.079	8.471	-11.53	-3.148	-12.513	-23.667	-16.571
1459	1.459	-1.7	-12.695	6.541	-9.876	-4.151	-5.751	-28.046	-8.251
1460	1.46	-12.521	-21.625	3.267	-11.524	-7.085	-8.276	1.021	-22.197
1461	1.461	-10.937	-29.955	-0.766	-4.414	-6.344	-0.933	-33.028	-0.929
1462	1.462	-0.832	-41.767	-8.673	-8.157	-11.984	3.896	-10.155	-3.655
1463	1.463	-9.689	-24.356	-14.635	-7.008	-5.432	-0.37	-14.204	-11.211
1464	1.464	-13.137	-12.716	-15.568	-1.76	-2.937	-4.434	4.608	-8.883
1465	1.465	-7.891	-10.551	-26.365	-10.651	-7.025	-3.853	-46.794	-11.007
1466	1.466	-10.804	-12.479	-19.151	-7.169	-11.88	-7.141	-9.77	-9.098
1467	1.467	-23.996	-21.176	-25.46	-8.121	-5.898	-16.043	10.219	-10.851
1468	1.468	-22.088	-19.619	-26.547	-9.05	-11.518	-12.362	28.425	-6.221
1469	1.469	-27.305	-12.449	-21.239	-9.801	-0.678	-18.362	-21.465	-13.388
1470	1.47	-25.739	-13.625	-24.053	-0.911	-5.324	-11.012	-1.522	-4.508
1471	1.471	-24.368	-17.133	-17.964	-4.459	-1.065	-13.918	4.52	-5.687
1472	1.472	-23.159	-16.202	-10.526	-5.495	-4.732	-13.14	-11.83	-6.671
1473	1.473	-26.584	-15.259	-11.425	-8.419	-8.208	-10.813	-26.791	-15.589
1474	1.474	-21.321	-17.787	-10.586	-14.423	-0.848	-12.75	-49.522	-16.759
1475	1.475	-10.433	-17.005	-19.423	-15.187	-13.609	-8.101	-36.958	-7.095
1476	1.476	-0.314	-15.054	-25.358	-15.746	-1.407	-13.518	-33.098	-0.709
1477	1.477	-3.951	-15.627	-24.343	-5.67	-6.026	-11.567	-15.989	-6.708
1478	1.478	-5.086	-21.057	-27.209	-7.009	-4.647	-6.904	-31.602	-3.605
1479	1.479	2.288	-21.645	-27.948	-8.136	-8.301	-10.953	-23.265	-4.571
1480	1.48	1.319	-23.59	-30.251	-11.571	-11.759	-14.419	4.991	-12.501
1481	1.481	-4.695	-19.548	-20.754	-23.336	-10.76	-12.08	16.241	-17.725
1482	1.482	-3.913	-19.184	-17.061	-31.244	-11.701	-8.002	6.237	-18.687
1483	1.483	-14.729	-15.914	-18.2	-21.162	-17.67	-11.469	28.223	-16.166
1484	1.484	-25.706	-9.346	-32.097	-17.462	-12.027	-12.807	31.058	-18.485
1485	1.485	-26.982	-10.318	-37.867	-9.108	-12.57	-15.692	33.683	-16.538
1486	1.486	-20.511	-9.55	-46.553	-12.175	-14.47	-11.22	8.02	-15.933
1487	1.487	-19.262	-7.225	-41.887	2.576	-7.853	-12.945	31.961	-14.165
1488	1.488	-20.128	0.715	-34.723	-3.762	-7.032	-9.447	22.825	-15.511
1489	1.489	-9.199	3.817	-35.887	-21.125	-11.052	-13.882	20.252	-12.21
1490	1.49	-7.758	-5.076	-22.742	-23.388	-12.948	-12.125	12.826	-11.814
1491	1.491	-19.496	-23.076	-10.583	-8.419	-9.616	-15.599	10.557	-15.485
1492	1.492	-17.893	-10.303	-9.074	-6.407	-10.154	-8.23	-21.283	-13.148
1493	1.493	-13.575	-7.987	-24.991	-4.588	-2.17	-0.867	-53.229	-10.23
1494	1.494	-1.723	-1.601	-10.136	-6.057	-0.964	0.12	-40.846	-11.37
1495	1.495	-6.324	0.348	-4.383	-13.142	-10.594	-9.541	-52.062	-8.631
1496	1.496	0.889	-11.83	-6.19	-4.161	-6.858	-8.364	-41.958	-3.773
1497	1.497	-2.716	-32.524	-4.7	13.912	-12.807	-11.834	-20.057	-11.69
1498	1.498	-18.336	-18.39	-3.4	16.498	-7.532	-6.587	-62.632	-8.567
1499	1.499	-20.402	-10.829	5.442	-4.519	-14.249	-11.406	-32.191	-7.567
1500	1.5	-18.405	-8.499	6.557	-24.186	-6.262	-10.612	-15.689	-10.047
1501	1.501	-23.591	-6.356	-0.846	-21.598	-5.244	-9.817	-20.635	-9.238
1502	1.502	-25.087	-0.542	0.066	-23.845	-10.031	-11.732	-16.092	-12.7
1503	1.503	-26.381	1.203	4.26	-13.125	-9.212	-11.135	-3.621	-5.325
1504	1.504	-22.655	-9.822	4.971	-22.725	-9.937	-15.177	0.113	-8.211
1505	1.505	-14.287	-22.782	8.384	-17.416	-6.409	-15.541	10.25	-12.444
1506	1.506	-21.605	-24.513	8.894	-3.01	-9.646	-13.203	1.079	-18.038
1507	1.507	-22.553	-16.568	8.228	-4.871	-9.019	-10.277	-35.805	-18.604
1508	1.508	-32.228	-6.483	9.505	-13.484	-9.359	-11.419	-10.608	-16.653
1509	1.509	-33.394	-12.835	2.055	-11.85	-10.653	-11.025	-6.142	-13.725
1510	1.51	-32.25	-18.802	-7.723	-16.02	-8.473	-6.167	-2.089	-8.86
1511	1.511	-27.045	-15.673	-1.438	-24.829	-10.355	-6.738	-5.802	-8.255
1512	1.512	-24.156	-14.669	-7.542	-33.058	-9.916	-8.653	4.204	-9.957
1513	1.513	-16.221	-27.801	-2.417	-25.616	-12.77	-11.54	-17.69	-11.281
1514	1.514	-6.532	-29.703	-5.416	-18.757	-8.271	-9.01	-43.298	-5.837
1515	1.515	13.027	-10.294	-13.439	-14.414	-8.805	-12.293	-19.544	3.67
1516	1.516	21.364	-12.748	-27.452	-26.53	-8.375	-9.383	-3.971	-13.337
1517	1.517	13.822	-5.725	-21.706	-42.327	-12.784	-11.317	10.027	-10.997
1518	1.518	-21.208	-16.313	-26.986	-18.849	-13.327	-9.379	-28.589	-17.36
1519	1.519	-26.234	-2.71	-28.589	28.24	-10.773	-7.244	-12.233	-7.643
1520	1.52	-21.776	9.553	-27.276	61.772	-10.336	-6.475	-37.503	-9.353
1521	1.521	-34.155	8.067	-26.161	43.637	-10.682	-8.985	-5.694	-13.954
1522	1.522	-30.487	-1.925	-20.199	-6.251	-4.642	-11.11	6.557	-12.569
1523	1.523	-6.689	-13.631	-21.2	-12.788	-7.13	-6.657	-4.832	-13.725
1524	1.524	-15.984	-24.557	-22.198	-18.74	-9.427	-9.942	-8.244	-12.569
1525	1.525	-18.707	-28.731	-24.732	-24.121	-7.462	-9.361	7.204	-17.795
1526	1.526	-11.2	-24.995	-12.561	-19.049	-10.727	-17.289	32.563	-12.944
1527	1.527	-8.93	-11.797	-7.348	-14.549	-11.273	-16.122	29.076	-15.443
1528	1.528	-11.098	-13.539	0.598	-26.881	-7.76	-10.889	38.143	-14.662
1529	1.529	6.321	-8.936	7.795	-30.5	-8.128	-11.848	6.801	-14.057
1530	1.53	13.303	-4.697	6.679	-20.378	-7.727	-11.073	-22.378	-9.385
1531	1.531	2.671	-5.884	0.732	-4.649	-6.557	-8.746	-56.567	-13.437
1532	1.532	-10.871	-11.912	-6.561	-1.905	-7.707	-6.807	-70.244	-9.953
1533	1.533	-33.703	-19.27	-21.199	-4.387	-8.471	-11.436	-74.54	-11.333
1534	1.534	-42.998	-24.089	-18.994	-11.318	-10.392	-8.528	-48.374	-9.213
1535	1.535	-40.292	-23.295	-9.245	-9.153	-9.601	-12	2.955	-8.829
1536	1.536	-32.751	-25.61	-10.918	-14.92	-8.034	-6.572	-63.976	-11.541
1537	1.537	-35.07	-25.015	-6.185	-16.634	-11.503	-8.491	-37.522	-9.412
1538	1.538	-24.402	-18.985	-10.334	-18.143	-9.159	-9.057	-29.651	-12.692
1539	1.539	-22.443	-16.639	-9.06	-16.764	-4.297	-8.464	-22.531	-12.302
1540	1.54	-13.699	-13.134	-2.937	-17.91	-6.209	-7.096	24.095	-11.129
1541	1.541	-12.1	-12.545	-1.836	-19.066	-6.771	-8.438	-18.734	-10.735
1542	1.542	-4.902	-8.489	-2.658	-15.952	-10.229	-8.816	53.255	-10.542
1543	1.543	12.164	-16.429	-5.033	-14.968	-8.849	-13.248	23.431	-11.892
1544	1.544	14.524	-17.601	-5.684	-10.692	-6.696	-9.165	-3.53	-13.822
1545	1.545	-0.329	-16.652	-2.057	-11.455	-10.35	-10.499	-11.928	-12.651
1546	1.546	-13.842	-15.713	-11.971	-7.964	-7.047	-10.104	-4.838	-12.827
1547	1.547	-5.092	-13.247	-21.884	-4.657	-9.158	-13	1.48	-13.775
1548	1.548	-9.706	-18.919	-22.897	-6.374	-14.372	-12.606	-29.15	-12.802
1549	1.549	-8.33	-12.37	-31.068	-6.745	-7.775	-11.437	-34.808	-10.662
1550	1.55	8.711	-16.656	-25.684	-8.106	-5.251	-14.336	-9.854	-7.179
1551	1.551	-2.892	-7.784	-14.697	-12.964	-7.567	-11.623	-14.464	-10.11
1552	1.552	-9.28	-1.821	-13.208	-11.04	-5.62	-8.133	-18.668	-11.279
1553	1.553	-3.473	-7.074	-14.239	-13.958	-7.547	-10.257	-15.143	-9.352
1554	1.554	-12.181	-8.072	-15.268	-15.319	-5.796	-12.19	-5.159	-13.609
1555	1.555	-13.727	-8.888	-18.236	-13.975	-13.721	-7.934	-20.87	-9.55
1556	1.556	-6.556	-11.264	-13.27	-11.086	-5.394	-10.444	-23.593	-8.207
1557	1.557	-5.397	-20.801	-19.149	-17.091	-8.49	-9.078	-21.057	-9.576
1558	1.558	-8.88	-29.739	-10.124	-12.839	-15.26	-6.16	-4.786	-12.489
1559	1.559	-3.654	-28.612	-8.842	-13.632	-9.246	-12.146	10.148	-8.816
1560	1.56	-14.502	-27.677	-11.843	-18.493	-13.299	-7.878	39.281	-16.175
1561	1.561	-21.691	-28.682	-10.803	-12.519	-12.704	-11.928	18.73	-13.074
1562	1.562	-28.116	-19.026	-16.725	-11.772	-13.276	-8.435	0.165	-10.168
1563	1.563	-43.831	-4.731	-18.977	-11.217	-7.849	-13.069	17.378	-12.68
1564	1.564	-41.721	-14.449	-16.962	-9.303	-7.257	-11.323	8.244	-10.356
1565	1.565	-35.931	-16.223	-22.882	-9.894	-9.181	-11.698	5.723	-12.286
1566	1.566	-27.229	-11.587	-22.043	-6.411	-12.066	-10.338	44.486	-7.632
1567	1.567	-28.78	-15.858	-20.059	-1.004	-4.118	-16.142	17.08	-14.219
1568	1.568	-27.438	-12.189	-9.935	-5.856	-10.109	-13.815	2.232	-23.901
1569	1.569	-26.33	-18.206	-8.521	-1.201	-13.198	-7.232	-29.417	-20.228
1570	1.57	-20.403	-10.865	0.437	-4.058	-10.292	-9.745	-8.441	-21.387
1571	1.571	-4.405	-19.769	1.664	-0.514	-7.775	-8.969	-4.482	-11.709
1572	1.572	-6.793	-37.775	6.955	-6.88	-3.705	-7.038	-0.927	5.324
1573	1.573	-8.993	-35.273	4.131	-14.849	-5.638	-7.617	-47.739	3.001
1574	1.574	0.631	-14.207	-3.725	-11.795	-6.225	-5.88	26.336	-3.387
1575	1.575	23.422	5.509	-2.685	-14.742	-12.813	-8.405	-3.111	-9.196
1576	1.576	26.475	18.263	-9.395	-20.786	-12.038	-11.702	6.025	-10.946
1577	1.577	0.886	39.342	-19.001	-16.76	-11.267	-10.552	30.537	-9.397
1578	1.578	-36.891	53.472	-30.728	-21.63	-3.33	-8.626	-21.071	-22.367
1579	1.579	-41.971	19.99	-26	-22.255	-4.304	-6.694	-40.937	-24.106
1580	1.58	-37.553	15.531	-21.661	-19.394	-3.334	-11.535	-34.869	-16.163
1581	1.581	-33.517	11.459	-12.693	-11.489	-5.853	-8.054	-29.409	-8.993
1582	1.582	-29.88	-14.862	-11.483	-12.666	-6.63	-15.408	36.216	10.558
1583	1.583	-26.642	-31.886	-12.408	-5.323	-13.214	-8.633	-26.253	-3.556
1584	1.584	-29.807	-28.79	-11.419	-4.367	-8.96	-14.638	-34.34	-11.088
1585	1.585	-21.556	-20.473	-5.405	-3.613	-11.283	-12.321	-26.907	-8.754
1586	1.586	-19.101	-28.025	-17.586	-1.308	-7.796	-14.268	20.038	-10.871
1587	1.587	-30.773	-39.624	-19.32	-4.806	-9.729	-12.341	26.078	-16.666
1588	1.588	-24.447	-28.958	-8.281	-4.235	-11.47	-8.285	-12.522	-11.43
1589	1.589	-22.563	-26.986	-12.541	-11.992	-12.821	-11.78	-37.494	-16.066
1590	1.59	-31.321	-25.201	-6.151	-4.646	-10.493	-9.465	-5.401	-11.793
1591	1.591	-23.418	-23.591	-7.301	-7.553	-12.622	-9.093	-51.04	-8.104
1592	1.592	-16.291	-16.367	-4.214	-8.331	-12.24	-11.044	-44.903	-11.573
1593	1.593	-12.626	-12.62	-3.257	-12.396	-6.437	-8.343	-17.019	-10.592
1594	1.594	-13.783	-6.565	-9.277	-11.808	-7.218	-11.257	18.393	-15.416
1595	1.595	-6.423	-3.414	-13.38	-15.089	-7.805	-8.552	14.152	-19.657
1596	1.596	-9.339	-0.46	-16.918	-17.988	-9.749	-8.946	26.695	-17.323
1597	1.597	-6.846	-10.081	-16.401	-15.465	-8.013	-10.504	30.465	-12.472
1598	1.598	-10.947	-21.847	-18.225	-13.142	-9.374	-8.577	-0.408	-14.395
1599	1.599	-3.038	-17.176	-21.782	-14.303	-7.059	-9.358	3.744	-5.484
1600	1.6	0.034	-15.813	-16.45	-16.255	-1.258	-9.551	-14.916	11.563
1601	1.601	2.937	-12.14	-13.044	-18.202	-6.871	-10.14	-24.88	-9.513
1602	1.602	-1.333	-18.14	-12.545	-13.388	-8.818	-11.119	-2.945	-12.202
1603	1.603	-2.118	-17.152	-15.543	-11.481	-9.41	-8.226	-45.476	-14.702
1604	1.604	-1.537	-18.097	-16.034	-13.442	-10.017	-7.848	-63.59	-12.363
1605	1.605	-4.838	-15.565	-17.495	-5.722	-5.205	-13.667	-58.072	-10.229
1606	1.606	-3.106	-13.248	-15.473	-4.768	-4.656	-14.442	-73.005	-12.155
1607	1.607	-6.586	-21.186	-21.58	-9.619	-8.743	-13.877	-68.427	-13.889
1608	1.608	-13.932	-13.844	-22.471	-7.122	-16.706	-13.316	-39.268	-15.434
1609	1.609	-4.255	-18.7	-10.384	-4.814	-13.242	-10.428	-73.188	-11.175
1610	1.61	10.07	-17.946	-1.798	-6.775	-14.232	-10.064	-86.541	-14.851
1611	1.611	15.873	-25.306	-6.562	-11.447	-9.414	-7.756	-98.651	-13.698
1612	1.612	10.632	-16.405	-8.04	-14.372	-8.659	-11.859	-41.707	-14.668
1613	1.613	-6.786	-10.381	-14.549	-9.56	-12.744	-9.375	-17.125	-13.7
1614	1.614	-9.11	-15.56	-18.141	-11.523	-9.28	-12.701	-38.973	-12.931
1615	1.615	-11.232	-16.508	-13.024	-16.972	-13.949	-10.606	-45.417	-10.617
1616	1.616	-20.885	-13.999	-8.307	-13.517	-9.907	-5.407	-27.179	-11.208
1617	1.617	-26.064	-13.224	-12.684	-18.2	-8.574	-10.275	11.723	-10.636
1618	1.618	-21.374	-12.666	-13.573	-16.493	-8.194	-8.376	-33.562	-14.721
1619	1.619	-8.369	-6.707	-10.203	-16.152	-2.399	-7.831	9.11	-11.261
1620	1.62	-13.579	-10.831	-14.967	-16.588	-1.65	-8.251	-7.258	-11.673
1621	1.621	-21.511	-11.484	-13.337	-11.804	-8.251	-6.933	38.371	-15.753
1622	1.622	-11.427	-16.192	-19.258	-9.912	-2.269	-13.552	81.067	-9.954
1623	1.623	-12.56	-10.803	-18.587	-8.226	0.036	-6.819	108.849	-9.172
1624	1.624	-28.189	-18.734	-13.854	-9.654	-3.458	-6.075	73.705	-7.241
1625	1.625	-30.261	-19.648	-9.327	-10.114	-10.832	-10.178	14.252	-6.674
1626	1.626	-24.392	-12.807	-8.863	-9.024	-9.886	-10.803	103.929	-10.765
1627	1.627	-26.076	-15.244	-15.943	-9.489	-14.164	-11.431	115.811	-7.301
1628	1.628	-21.41	-11.115	-18.96	-6.069	-5.283	-12.07	83.403	-11.771
1629	1.629	-22.787	-3.177	-18.306	-7.302	-13.617	-12.511	34.053	-14.706
1630	1.63	-26.492	-2.268	-12.803	-7.772	-8.409	-12.177	25.144	-12.218
1631	1.631	-27.673	-11.243	-10.969	-9.006	-9.394	-12.624	16.992	-9.917
1632	1.632	-26.709	-19.635	-15.711	-12.561	-10.188	-13.833	-5.139	-14.769
1633	1.633	-23.793	-16.617	-11.74	-14.955	-10.991	-11.174	1.422	-16.704
1634	1.634	-21.242	-11.86	-6.032	-13.86	-14.507	-9.107	-4.665	-11.307
1635	1.635	-18.869	-7.678	-2.06	-13.551	-16.468	-8.394	0.666	-11.921
1636	1.636	-7.975	-19.927	-5.633	-19.43	-12.425	-8.258	5.593	-12.534
1637	1.637	-6.375	-21.721	-9.018	-20.295	-12.832	-11.028	-26.401	-10.832
1638	1.638	-4.98	-23.325	-8.523	-13.809	-13.24	-9.896	-80.661	-11.257
1639	1.639	-6.096	-22.025	-16.522	-16.43	-10.356	-14.195	-43.796	-15.741
1640	1.64	-14.388	-30.974	-22.579	-17.312	-8.441	-6.5	-63.848	-11.715
1641	1.641	-12.045	-26.373	-8.695	-15.484	-5.745	-9.636	-21.363	-13.103
1642	1.642	-25.946	-25.244	-14.543	-13.648	-10.6	-16.445	-37.936	-11.78
1643	1.643	-27.848	-15.593	-12.258	-17.234	-5.783	-15.708	-53.145	-12.977
1644	1.644	-29.547	-14.461	-3.591	-14.448	-6.376	-16.518	-85.2	-15.716
1645	1.645	-24.875	-8.473	4.307	-11.084	-7.745	-15.004	-39.509	-9.938
1646	1.646	-23.497	-11.581	-2.88	-11.583	-8.343	-11.557	15.283	-10.747
1647	1.647	-3.927	3.126	0.765	-5.891	-9.713	-14.881	7.765	-10.195
1648	1.648	-18.035	5.25	-10.092	-10.054	-12.044	-13.175	-18.36	-7.897
1649	1.649	-15.504	18.79	-5.838	0.697	-7.986	-18.048	-38.487	-12.577
1650	1.65	-22.453	17.051	-9.511	-7.331	-10.505	-10.728	-8.293	-13.18
1651	1.651	-20.303	12.404	-1.181	-3.154	-4.117	-5.916	7.976	-16.674
1652	1.652	-22.21	-9.269	4.053	-2.067	-4.899	-6.723	12.762	-13.411
1653	1.653	-23.935	-18.564	3.107	-8.114	3.998	-9.075	-19.323	-12.281
1654	1.654	-15.994	-15.853	-1.119	-13.395	0.507	-8.517	-31.916	-6.315
1655	1.655	-14.626	-3.083	-8.419	-18.303	-2.597	-15.889	-88.816	-8.865
1656	1.656	-15.789	-10.044	-7.397	-15.865	-5.503	-5.076	-48.263	-8.124
1657	1.657	-16.961	-12.151	-8.113	-15.17	-4.73	-3.741	-40.935	-7.576
1658	1.658	-9.634	-14.077	-13.674	-14.654	-16.928	-7.435	-34.354	-9.541
1659	1.659	-8.708	-8.835	-4.146	-7.364	-8.23	-6.288	-64.731	-7.833
1660	1.66	-7.975	-19.861	-13.005	-10.33	-12.878	-11.523	-103.455	-7.467
1661	1.661	-0.65	-21.202	-11.789	-11.17	-11.529	3.181	-78.349	-10.788
1662	1.662	-13.454	-32.997	-19.092	-8.915	-10.364	-3.205	-46.52	-11.195
1663	1.663	-15.228	-37.619	-29.871	-9.561	-6.872	-5.147	-42.536	-10.058
1664	1.664	-10.631	-21.712	-25.56	-9.033	-3.771	-6.889	14.126	-7.371
1665	1.665	-12.024	-2.514	-16.586	-13.147	-8.604	-14.826	70.915	-8.163
1666	1.666	-18.446	-10.013	-15.34	-5.259	-11.117	-10.568	-40.272	-8.95
1667	1.667	-12.478	1.653	-16.215	-8.775	-16.72	-9.399	-56.246	-5.875
1668	1.668	-2.836	12.36	-9.356	-7.827	-16.135	-8.232	15.871	-11.116
1669	1.669	16.677	14.36	-6.74	-6.873	-6.07	-7.265	2.635	-6.288
1670	1.67	24.977	19.651	-10.698	-9.408	-7.416	-8.224	-33.023	-15.002
1671	1.671	12.167	-4.093	-10.012	-18.335	-8.567	-7.438	-0.638	-13.844
1672	1.672	-4.128	-41.774	-19.978	-14.868	-7.41	-6.652	9.17	-16.944
1673	1.673	-23.312	-56.814	-21.244	-7.508	-14.756	-17.479	0.264	-12.103
1674	1.674	-25.838	-70.302	-17.468	-6.525	-7.976	-9.53	-7.884	-12.882
1675	1.675	-18.893	-57.858	-16.206	-12.511	-10.49	-8.159	29.011	-8.818
1676	1.676	-21.047	-54.119	-21.325	-10.177	-9.722	-9.304	22.35	-16.748
1677	1.677	-15.263	-30.245	-22.195	-18.105	-7.786	-0.96	4.163	-15.78
1678	1.678	-6.575	16.843	-17.853	-12.885	-9.721	-6.163	42.849	-12.876
1679	1.679	-1.953	23.482	-15.445	-3.98	-7.966	-7.105	27.691	-15.393
1680	1.68	-3.336	17.548	-11.886	-9.975	-7.575	-6.301	41.105	-13.067
1681	1.681	-12.286	1.159	-5.804	-6.868	-8.916	-15.172	69.979	-13.639
1682	1.682	-20.675	-13.89	-6.505	-9.749	-2.326	-16.297	51.062	-14.199
1683	1.683	-32.543	-18.307	-1.607	-10.501	-5.219	-2.328	40.796	-10.117
1684	1.684	-40.524	-14.21	-4.832	-4.861	-7.726	-8.096	24.935	-7.582
1685	1.685	-33.414	-17.855	-1.869	-11.406	-11.782	-9.801	33.079	-7.946
1686	1.686	-24.567	-21.116	-5.28	0.058	-9.84	-8.213	15.152	-5.805
1687	1.687	-21.102	-18.014	-10.637	-4.543	-9.252	-29.85	8.089	-11.799
1688	1.688	-17.999	-3.876	-15.415	-0.247	-10.99	-14.137	-11.187	-11.012
1689	1.689	-5.219	-6.384	-20.003	-6.587	-9.631	-11.387	-13.859	-10.217
1690	1.69	-6.946	-4.048	-15.897	-5.367	-11.949	-13.871	-16.264	-10.782
1691	1.691	-11.589	-10.419	-19.353	-14.975	-9.046	-16.164	-22.674	-10.179
1692	1.692	-10.234	-8.451	-16.02	-13.728	-4.593	-13.995	-20.697	-9.583
1693	1.693	-19.141	-3.184	-9.414	-5.321	-7.493	-12.026	5.674	-14.407
1694	1.694	-10.804	-14.16	-14.219	-4.278	-7.097	-13.725	54.862	-17.688
1695	1.695	-7.694	-12.753	-20.196	-13.117	-5.737	-9.037	21.449	-12.252
1696	1.696	-16.578	-19.084	-11.27	-11.885	-8.636	-10.343	3.394	-12.811
1697	1.697	-15.393	-22.528	-14.742	-19.168	-12.3	-9.129	8.953	-12.205
1698	1.698	-18.436	-23.441	-22.083	-23.931	-13.646	-7.919	-26.149	-4.434
1699	1.699	-19.368	-22.426	-21.126	-15.915	-13.248	-8.829	-30.514	-9.629
1700	1.7	-23.592	-12.693	-13.2	-23.155	-12.078	-13.616	-51.158	-10.569
1701	1.701	-30.912	-11.49	-5.858	-24	-8.583	-7.563	-1.923	-14.804
1702	1.702	-26.037	-7.984	-12.63	-35.305	-11.478	-9.823	-62.387	-12.458
1703	1.703	-19.991	-11.087	-16.904	-20.899	-8.766	-11.696	-37.858	-10.501
1704	1.704	-27.298	-6.28	-29.118	-7.323	-8.37	-13.578	-45.09	-7.184
1705	1.705	-18.353	-10.577	-20.449	4.885	-8.177	-9.466	-105.566	-7.734
1706	1.706	-12.304	-19.502	-15.854	3.398	-8.952	-11.937	-129.918	-9.058
1707	1.707	-4.907	-11.211	-8.748	-12.43	-8.183	-10.526	-107.769	-11.356
1708	1.708	-1.968	-10.265	0.102	-10.242	-8.38	-10.093	-60.824	-8.425
1709	1.709	-1.159	-3.512	10.885	-8.239	-9.938	-9.663	-42.524	-14.401
1710	1.71	-6.743	-9.526	3.677	-6.392	-6.847	-11.552	-3.727	-8.372
1711	1.711	-8.649	-10.317	-0.056	-7.835	-9.752	-12.29	41.834	-13.956
1712	1.712	-18.679	-10.913	-8.438	-9.082	-11.688	-7.788	60.131	-10.452
1713	1.713	-20.007	-18.289	-7.534	-12.667	-10.528	-9.682	32.623	-9.844
1714	1.714	-26.356	-21.222	-22.307	-13.748	-7.047	-7.898	57.959	-11.552
1715	1.715	-27.481	-25.489	-24.486	-14.634	-7.435	-7.474	35.355	-12.859
1716	1.716	-30.546	-24.713	-22.594	-19.399	-9.567	-9.769	39.679	-6.425
1717	1.717	-23.737	-26.656	-17.413	-25.317	-3.574	-9.344	21.032	-10.651
1718	1.718	-15.776	-24.717	-25.398	-21.186	-2.803	-3.312	-16.591	-16.248
1719	1.719	-12.651	-18.123	-24.087	-10.303	-6.866	-9.272	-11.408	-15.654
1720	1.72	-3.71	-15.599	-22.97	-2.328	-8.786	-11.563	29.936	-15.074
1721	1.721	-7.157	-13.272	-12.181	-3.622	-2.773	-9.593	-8.657	-15.641
1722	1.722	-10.232	-13.875	-7.962	-17.895	-10.118	-11.492	-43.758	-14.266
1723	1.723	-21.075	-11.998	-14.385	-19.774	-9.14	-7.394	-30.072	-6.896
1724	1.724	-16.843	-16.126	-10.94	-14.483	-8.36	-8.727	-34.017	-9.974
1725	1.725	-10.475	-16.578	-11.945	-9.776	-7.578	-11.024	-67.999	-12.857
1726	1.726	-4.476	-16.24	-7.139	-2.557	-12.406	-13.898	-72.316	-12.062
1727	1.727	-5.438	-9.701	-2.907	6.404	-11.808	-11.162	-51.466	-9.712
1728	1.728	1.342	-6.815	-8.542	0.449	-15.859	-13.061	-47.713	-10.25
1729	1.729	3.878	-9.309	-0.621	-2.587	-11.005	-13.813	-23.861	-14.853
1730	1.73	14.535	-8.513	-5.852	-7.356	-14.278	-11.856	-8.098	-14.239
1731	1.731	24.593	-6.57	-1.02	-15.224	-10.196	-13.192	-16.34	-20.009
1732	1.732	15.667	-4.648	1.506	-14.171	-9.796	-10.862	22.193	-17.675
1733	1.733	-0.05	-2.929	-5.841	-17.008	-8.424	-9.495	16.701	-17.084
1734	1.734	2.037	-1.604	-2.933	-16.198	-9.571	-6.373	11.558	-12.416
1735	1.735	3.926	-2.029	-16.082	-20.217	-7.623	-8.285	-20.524	-3.492
1736	1.736	-22.422	4.49	-14.132	-16.688	-4.906	-7.107	-24.753	0.2
1737	1.737	-41.202	-4.475	-19.345	-7.948	-1.986	-8.634	-13.728	-5.78
1738	1.738	-37.898	-5.684	-17.788	-6.744	-3.902	-9.402	3.161	-13.12
1739	1.739	-40.971	-10.924	-13.517	-16.359	-2.723	-5.117	-6.271	-10.197
1740	1.74	-32.601	-17.735	-7.101	-20.026	0.779	1.487	-43.422	-10.946
1741	1.741	-25.025	-25.723	-13.063	-26.029	-2.499	-11.653	-38.609	-6.86
1742	1.742	-27.332	-28.856	-7.808	-18.679	-9.062	-9.697	-34.362	-4.894
1743	1.743	-37.963	-29.861	-14.56	-9.766	-10.002	-14.9	-5.541	-2.93
1744	1.744	-28.291	-25.626	-4.858	3.405	-9.207	-13.333	-32.058	-11.824
1745	1.745	-23.072	-23.348	-8.505	-1.799	-9.963	-14.67	-28.905	-10.66
1746	1.746	-21.532	-13.91	-9.637	-3.329	-17.878	-13.484	17.988	-14.136
1747	1.747	-28.7	-20.333	-14.821	-4.673	-12.64	-12.299	24.399	-17.226
1748	1.748	-22.315	-16.894	-8.013	-13.566	-15.53	-15.372	30.243	-14.313
1749	1.749	-16.309	-22.159	-10.478	-31.547	-9.521	-12.451	35.51	-15.067
1750	1.75	-19.408	-17.346	-14.469	-39.073	-13.576	-8.175	40.414	-9.451
1751	1.751	-16.522	-13.101	-22.343	-22.795	-5.623	-12.232	17.44	-12.925
1752	1.752	-22.54	-9.038	-8.352	0.645	-4.629	-14.152	-11.673	-8.278
1753	1.753	-20.223	1.803	-10.242	35.114	-5.57	-9.489	-15.476	-11.176
1754	1.754	-9.371	6.446	-4.98	30.693	-4.771	-5.414	1.475	-10.776
1755	1.755	-14	-3.619	-6.501	-15.14	-8.813	-8.887	23.312	-14.049
1756	1.756	-9.718	-7.297	-5.109	3.096	-8.202	-11.193	14.977	-8.234
1757	1.757	-6.022	-18.146	-11.453	-13.312	-10.113	-4.601	2.197	-12.286
1758	1.758	-2.508	-19.497	-14.881	-18.327	-11.828	-7.494	9.178	-10.338
1759	1.759	-1.504	-20.66	-13.855	-41.15	-8.323	-11.739	2.8	-14.967
1760	1.76	-6.313	-24.149	-14.763	-37.071	-12.755	-7.665	-6.823	-13.222
1761	1.761	-8.804	-23.192	-10.468	-33.375	-10.992	-11.14	1.942	-9.724
1762	1.762	-16.15	-20.294	-12.757	-16.324	-8.463	-11.714	-21.697	-16.1
1763	1.763	-25.047	-12.378	-16.228	-7.015	-5.163	-14.615	-24.853	-18.607
1764	1.764	-19.033	-13.379	-19.502	-9.711	-6.316	-12.095	-34.104	-25.958
1765	1.765	-15.941	-10.511	-15.443	-7.189	-7.461	-9.774	-31.353	-23.059
1766	1.766	-22.716	-11.333	-11.979	-9.503	-7.068	-14.618	-13.545	-9.907
1767	1.767	-9.56	-15.431	-6.585	-3.121	-11.898	-9.977	-15.874	3.644
1768	1.768	-7.615	-20.297	-8.535	10.425	-12.473	-14.043	-0.991	-1.587
1769	1.769	-9.345	-18.376	-7.979	8.691	-14.41	-8.242	-2.948	9.438
1770	1.77	-10.874	-17.806	-8.595	-15.096	-12.669	-12.32	-29.308	-12.249
1771	1.771	-15.108	-15.3	-15.594	-11.789	-9.184	-12.914	-18.053	-15.352
1772	1.772	-8.688	-10.864	-22.388	-14.865	-8.793	-10.997	-35.089	-12.649
1773	1.773	-7.489	-7.978	-16.403	-17.551	-9.956	-9.272	-31.955	-10.136
1774	1.774	-12.683	-5.48	-10.805	-15.019	-4.735	-5.8	-12.143	-12.449
1775	1.775	-19.434	-1.042	-12.756	-17.328	-9.574	-9.103	-40.249	-10.312
1776	1.776	-21.919	0.693	-18.778	-15.18	-12.873	-9.5	-58.89	-19.989
1777	1.777	-16.27	0.296	-16.47	-9.35	-7.464	-12.225	-20.986	-28.699
1778	1.778	-19.72	-5.133	-17.064	-18.035	-10.955	-6.436	14.478	-20.765
1779	1.779	-12.328	-11.724	-17.671	-19.569	-9.03	-8.773	-44.891	-13.602
1780	1.78	-1.441	-14.255	-12.27	-20.928	-9.624	-6.85	-36.57	-12.445
1781	1.781	2.883	-15.044	-20.232	-32.751	-6.161	-6.282	15.266	5.548
1782	1.782	6.61	-19.889	-17.162	-15.355	-6.565	-9.202	48.948	3.03
1783	1.783	-1.685	-16.604	-10.414	5.72	-6.967	-11.732	43.101	-8.587
1784	1.784	-2.665	-7.707	-18.378	-2.613	-8.147	-14.07	37.849	-6.462
1785	1.785	-9.454	6.613	-17.438	-10.154	-7.003	-10.017	32.99	-4.527
1786	1.786	-17.404	0.808	-16.513	6.105	-11.857	-13.52	28.717	-9.744
1787	1.787	-29.241	-11.405	-15.772	-13.073	-12.451	-13.153	-33.692	-11.284
1788	1.788	-30.842	-28.856	-18.121	-25.857	-10.529	-16.082	-42.485	-15.545
1789	1.789	-38.049	-12.635	-28.988	9.168	-9.97	-10.117	-1.686	-19.231
1790	1.79	-21.048	-2.038	-24.372	14.167	-5.149	-9.376	20.422	-15.753
1791	1.791	-14.09	-23.373	-14.329	0.597	-7.101	-10.176	0.492	-20.991
1792	1.792	-11.953	-20.714	-2.54	-11.793	-13.71	-9.632	6.494	-18.087
1793	1.793	-6.136	-28.328	-1.001	-8.099	-9.49	-6.378	11.891	-4.93
1794	1.794	-0.895	-16.784	-8.18	-18.14	-7.2	-6.993	-13.345	-2.999
1795	1.795	-2.412	-14.698	-9.365	-21.226	-7.813	-10.505	-45.409	-4.758
1796	1.796	-12.442	-24.396	-10.549	-12.88	-5.91	-11.892	-24.822	-6.319
1797	1.797	-16.075	-15.681	-7.489	-15.375	-7.693	-11.533	-28.557	-10.588
1798	1.798	-24.349	-17.249	-22.229	-22.364	-6.374	-7.115	-45.662	-14.271
1799	1.799	-14.629	-24.428	-32.9	-16.033	-5.058	-10.037	-48.85	-5.953
1800	1.8	-5.679	-23.278	-11.64	-18.031	-11.672	-5.224	-34.845	-13.322
1801	1.801	-9.128	-29.29	-3.331	-16.375	-14.615	-9.891	-27.441	-10.433
1802	1.802	-14.315	-26.199	-0.837	-17.941	-15.418	-13.979	-20.639	-11.229
1803	1.803	-25.116	-21.361	1.464	-10.784	-11.39	-10.516	-22.939	-16.877
1804	1.804	-26.452	-17.102	-0.675	-4.402	-7.947	-10.925	-48.258	-17.489
1805	1.805	-22.745	-19.452	-2.624	-10.448	-15.346	-13.849	-72.209	-11.521
1806	1.806	-14.406	-14.627	-4.373	-13.616	-10.552	-11.943	-50.474	-15.618
1807	1.807	-19.616	-17.93	-12.309	-6.884	-11.36	-9.261	-13.645	-17.592
1808	1.808	-24.414	-11.399	-10.973	-4.42	-7.327	-12.773	41.763	-17.047
1809	1.809	-18.394	-5.457	-9.836	-6.825	-7.942	-10.481	19.54	-10.512
1810	1.81	-20.692	-7.831	-3.854	-11.752	-8.562	-11.673	39.222	-14.821
1811	1.811	-9.834	-12.715	-9.104	-15.125	-4.54	-10.535	-28.198	-15.645
1812	1.812	-14.46	-2.68	-2.348	-15.763	-4.962	-4.76	-1.71	-10.856
1813	1.813	-21.605	1.548	-8.374	-13.331	-3.648	-10.403	38.761	-6.269
1814	1.814	-7.275	0.348	-4.335	-7.992	-9.479	-6.946	31.194	-4.594
1815	1.815	-9.204	6.299	5.12	-11.512	-3.901	-5.033	24.426	-3.304
1816	1.816	-7.443	-5.534	6.258	-4.15	-8.771	-10.46	18.237	-10.736
1817	1.817	-12.075	-10.224	-2.092	-10.98	-4.164	-12.425	1.643	-7.7
1818	1.818	-7.796	-17.453	-3.091	-13.602	-1.297	-7.804	-23.667	-12.59
1819	1.819	-14.157	-13.828	3.656	-12.931	-9.277	-7.258	-0.956	-6.657
1820	1.82	-12.974	-12.727	-2.371	-9.532	-12.824	-9.784	-30.16	-10.77
1821	1.821	-24.763	-7.555	-8.009	-15.575	-11.911	-6.5	-26.644	-11.415
1822	1.822	-29.411	-8.554	-14.617	-27.822	-12.918	-10.57	-71.55	-13.427
1823	1.823	-28.064	-9.351	-22.584	-19.171	-10.452	-11.927	-65.728	-17.562
1824	1.824	-13.759	-16.723	-19.5	-11.296	-12.82	-13.288	-104.652	-18.982
1825	1.825	-15.741	-21.591	-16.626	-12.75	-6.282	-16.195	-79.653	-13.634
1826	1.826	-17.574	-17.359	-22.664	-14.001	-10.575	-13.491	-75.375	-11.759
1827	1.827	-16.123	-13.323	-21.939	-10.634	-11.394	-9.24	-87.908	-11.237
1828	1.828	-17.561	-12.765	-18.485	-11.687	-12.006	-12.733	-53.939	-15.369
1829	1.829	-26.544	-13.354	-21.784	-2.866	-4.686	-15.066	14.733	-11.937
1830	1.83	-32.598	-15.106	-20.069	0.552	-3.747	-11.011	44.29	-11.604
1831	1.831	-16.58	-20.917	-19.7	-4.737	-4.548	-9.665	-0.398	-16.513
1832	1.832	-9.642	-21.695	-21.071	-7.702	-8.644	-9.282	56.531	-10.579
1833	1.833	5.224	-21.113	-23.987	-15.703	-5.186	-8.9	19.623	-11.418
1834	1.834	3.241	-24.4	-23.621	-27.571	-9.855	-10.844	-0.298	-10.924
1835	1.835	-2.034	-26.129	-20.17	-22.994	-10.463	-7.369	-30.662	-12.935
1836	1.836	-8.307	-5.194	-23.101	-1.405	-11.843	-6.983	30.345	-13.587
1837	1.837	-0.463	-6.522	-28.353	-4.567	-11.483	-5.819	22.263	-11.143
1838	1.838	0.804	-7.86	-19.875	-12.028	-8.606	-1.556	-14.737	-12.572
1839	1.839	-11.078	-4.956	-15.058	1.999	-13.075	-1.939	59.16	-13.809
1840	1.84	-15.79	-10.934	-17.031	-10.854	-12.708	-7.743	49.29	-9.433
1841	1.841	-20.097	-11.681	-22.489	-27.188	-7.307	-11.021	40.399	-18.407
1842	1.842	-18.985	0.516	-21.939	-33.671	-6.757	-8.894	48.532	-14.803
1843	1.843	-25.044	2.279	-15.971	-27.965	-11.428	-14.117	89.954	-14.097
1844	1.844	-24.135	-15.117	-5.352	-8.713	-10.87	-16.047	82.62	-10.665
1845	1.845	-17.412	-26.694	-9.646	-26.621	-11.278	-11.391	49.132	-13.812
1846	1.846	-23.469	-37.304	-0.776	-24.392	-8.978	-13.124	6.57	-16.768
1847	1.847	-25.872	-15.979	-9.134	7.467	-7.838	-7.321	1.186	-21.079
1848	1.848	-15.127	-13.226	-8.202	20.941	-7.472	-19.513	-3.796	-18.811
1849	1.849	-13.668	-20.73	-9.226	8.48	-7.103	-10.799	0.739	-8.025
1850	1.85	-6.589	-13.724	-22.454	19.638	-4.987	-9.247	-3.205	-6.515
1851	1.851	-10.351	-15.816	-16.681	-25.123	-9.456	-10.596	-21.868	-5.202
1852	1.852	-13.926	-17.72	-4.513	-19.177	-4.827	-14.265	-45.538	6.566
1853	1.853	-0.071	-12.455	-15.57	-2.778	-4.258	-8.266	-54.707	-4.491
1854	1.854	-5.952	8.306	-8.43	12.274	-2.914	-7.294	-51.882	-5.876
1855	1.855	-4.288	-17.183	-14.84	-10.595	-7.375	-4.386	-49.256	-9.577
1856	1.856	-5.902	-20.415	-18.351	-23.016	-16.287	-8.639	-56.134	-3.595
1857	1.857	-27.629	1.518	-6.575	-26.728	-17.451	-4.563	-62.341	-10.964
1858	1.858	-12.007	4.284	-5.054	-2.957	-13.965	-6.485	-33.041	-4.214
1859	1.859	-20.383	-3.198	-9.33	-12.272	-6.611	-9.765	29.773	-5.021
1860	1.86	-22.941	-10.09	-2.955	-9.591	-7.591	-12.651	21.104	-7.347
1861	1.861	-25.304	-20.662	-6.449	-22.397	-11.86	-9.154	-19.279	-7.928
1862	1.862	-27.469	-14.8	-1.244	12.602	-4.505	-8.76	-70.782	-7.34
1863	1.863	-25.573	-2.549	-6.094	7.537	-15.341	-12.81	-23.752	-3.249
1864	1.864	-16.91	2.15	-5.342	-33.726	-8.179	-13.187	-41.688	-11.14
1865	1.865	-24.874	-16.569	-6.122	-61.422	-11.857	-20.527	-25.009	2.066
1866	1.866	-23.541	-3.729	-1.285	-5.872	-5.852	-4.445	-39.893	-6.6
1867	1.867	-19.896	7.927	2	31.11	-11.081	-6.757	-26.136	-8.137
1868	1.868	-23.414	-11.191	-6.927	24.546	-2.175	-0.358	-29.995	-6.791
1869	1.869	-22.488	-3.61	-8.123	-5.827	8.665	-17.766	11.813	-18.598
1870	1.87	-19.625	-10.538	-11.636	-55.736	1.509	-20.077	-15.6	-23.246
1871	1.871	-8.236	-25.403	-14.777	-35.78	-10.295	-17.941	30.069	-13.184
1872	1.872	-3.616	-27.302	-13.862	-29.756	-2.349	-15.993	-0.105	-16.857
1873	1.873	-2.284	-25.525	-23.581	-24.318	-6.595	-10.764	38.776	-18.008
1874	1.874	12.024	-14.458	-4.069	10.937	-7.74	-9.209	3.745	-14.896
1875	1.875	33.316	-15.791	-1.393	-2.568	-16.049	-10.555	-0.592	-21.651
1876	1.876	24.999	-14.617	1.101	18.175	-8.672	-9.385	-21.183	-25.88
1877	1.877	7.197	-20.604	-15.186	-8.108	-15.425	-8.211	-24.741	-18.505
1878	1.878	-4.401	-34.529	-30.107	-18.132	-12.886	-2.97	-41.692	-21.372
1879	1.879	-23.545	-32.592	-12.707	-27.371	-15.187	-7.798	-50.797	-11.646
1880	1.88	-26.05	-30.844	-15.036	-24.606	-14.576	-7.013	-76.097	2.723
1881	1.881	-37.642	-26.199	-21.436	-27.058	-7.189	-11.062	-31.132	4.707
1882	1.882	-31.216	-27.546	-19.51	-5.916	-11.995	-11.628	-24.92	-3.954
1883	1.883	-29.232	-18.645	-7.329	2.446	-12.745	-9.683	2.99	0.746
1884	1.884	-27.433	-17.486	-5.793	-5.063	-10.393	-10.252	-11.933	-9.265
1885	1.885	-9.974	-22.719	-10.055	1.95	-9.79	-11.6	-34.622	-12.888
1886	1.886	-7.619	-19.83	-11.212	-8.642	-10.347	-16.048	-30.479	-16.32
1887	1.887	-18.238	-17.31	-2.887	8.844	-9.74	-14.297	3.69	-13.168
1888	1.888	-24.006	-11.698	-18.938	-7.334	-13.201	-12.934	8.244	-14.078
1889	1.889	-29.209	-11.126	-11.951	-0.867	-8.723	-5.566	20.603	-13.241
1890	1.89	-24.554	-7.842	-5.534	-6.574	-6.96	-12.913	24.268	-10.861
1891	1.891	-17.39	-3.789	-7.426	-4.762	1.001	-2.078	14.121	-11.379
1892	1.892	-8.487	-11.738	-2.161	-12.663	-7.292	-6.337	17.165	-9.383
1893	1.893	-7.319	-12.9	-13.134	-8.354	-6.295	-7.5	8.781	-13.381
1894	1.894	-14.669	-9.803	-11.714	-11.953	-5.295	-13.504	16.26	-11.966
1895	1.895	-11.758	-6.924	-18.03	-17.867	-6.033	-12.541	-14.188	-12.289
1896	1.896	-3.797	-12.968	-16.801	-23.03	-5.22	-3.636	-1.939	-11.841
1897	1.897	1.449	-8.951	-15.763	-20.039	-7.11	-7.121	-5.811	-12.945
1898	1.898	-9.374	-9.554	-8.928	-17.409	-8.999	-8.078	-29.812	-14.047
1899	1.899	-7.985	-7.637	-6.353	-14.975	-11.859	-9.047	-39.257	-17.468
1900	1.9	-1.581	-3.592	-18.489	-19.713	-10.466	-8.269	-2.489	-16.037
1901	1.901	-2.72	-2.237	-20.174	-14.966	-11.778	-13.869	-7.699	-13.837
1902	1.902	-18.772	-5.543	-18.557	-14.338	-12.907	-9.027	14.93	-19.757
1903	1.903	-25.721	-12.138	-22.74	-10.791	-7.649	-9.605	18.783	-15.418
1904	1.904	-19.301	-11.177	-21.517	-13.995	-5.681	-10.176	7.371	-16.129
1905	1.905	-21.212	-13.682	-20.287	-13.508	-10.298	-11.523	17.266	-12.591
1906	1.906	-22.935	-14.471	-19.265	-12.265	-9.692	-14.805	-29.838	-13.119
1907	1.907	-21.362	-10.999	-24.054	-6.383	-13.163	-12.674	-63.375	-4.16
1908	1.908	-19.998	-14.282	-26.52	-10.364	-5.792	-11.507	-45.271	4.787
1909	1.909	-21.124	-19.698	-25.703	-8.333	1.584	-14.207	-6.632	-13.152
1910	1.91	-19.927	-19.131	-19.102	-6.334	-1.283	-11.306	-21.717	-15.614
1911	1.911	-12.545	-11.794	-13.078	-9.142	-9.18	-6.082	1.154	-17.896
1912	1.912	-13.497	-8.915	-13.821	-4.219	-10.12	-8.014	-2.916	-24.244
1913	1.913	-10.964	-8.156	-8.94	5.955	-9.118	-9.942	-29.279	-30.011
1914	1.914	-13.283	-13.778	-17.605	-6.913	-11.612	-11.679	-19.172	-24.744
1915	1.915	-19.849	-24.624	-14.072	-29.697	-10.804	-14.186	-16.095	-16.778
1916	1.916	-10.158	-16.711	-10.936	-26.58	-7.289	-10.897	-24.506	4.936
1917	1.917	-11.289	-18.083	-1.993	-23.792	-9.189	-13.019	-32.184	20.645
1918	1.918	-2.908	-16.934	4.038	-16.143	-7.418	-7.012	-39.257	6.546
1919	1.919	-10.202	-18.127	0.953	-18.378	-14.35	-9.516	-62.75	9.096
1920	1.92	-16.914	-15.054	5.802	-11.954	-11.409	-8.742	-15.728	2.16
1921	1.921	-24.793	-12.177	5.046	-13.914	-15.634	-10.678	-22.347	-4.202
1922	1.922	-21.623	-14.728	-7.135	-12.158	-13.296	-7.391	-16.376	-9.973
1923	1.923	-22.523	-17.081	-15.835	-10.571	-12.694	-10.284	-11.046	-15.169
1924	1.924	-19.948	-10.532	-7.903	-9.178	-9.396	-12.785	34.327	-13.597
1925	1.925	-19.11	-8.038	-12.149	-2.726	-11.133	-12.387	52.359	-14.928
1926	1.926	-15.554	-5.74	-5.749	-3.836	-10.747	-12.767	46.831	-6.005
1927	1.927	-20.145	-3.831	-9.227	-2.796	-11.128	-10.822	61.722	-16.822
1928	1.928	-18.372	-0.565	-6.142	-11.649	-8.223	-9.648	-7.352	-26.856
1929	1.929	-17.015	-9.499	-12.935	-8.13	-10.156	-10.409	-17.551	-17.928
1930	1.93	-21.476	-8.364	-3.259	-13.325	-10.546	-10.208	-26.754	-16.735
1931	1.931	-20.915	-19.219	-4.421	-4.388	-10.737	-9.426	-35.193	-15.723
1932	1.932	-20.561	-12.077	-3.258	-0.867	-6.279	-6.127	-28.066	-14.717
1933	1.933	-16.134	-10.917	-2.296	-6.04	-8.214	-8.248	-21.723	-12.172
1934	1.934	-8.418	-9.748	-7.137	-16.823	-5.305	-7.083	-27.931	-11.373
1935	1.935	-7.461	-6.63	-9.634	-12.509	-6.65	-2.814	-0.449	-10.775
1936	1.936	-8.431	-9.514	-8.854	-8.757	-8.958	-10.75	4.3	-12.687
1937	1.937	-14.428	-12.009	-16.774	-19.53	-4.1	-9.583	-18.774	-12.089
1938	1.938	-3.792	-11.202	-13.663	-23.714	-6.02	-12.668	43.553	-15.55
1939	1.939	-5.165	-14.646	-16.557	-24.837	-4.263	-9.757	52.267	-11.09
1940	1.94	-4.019	-17.889	-26.206	-9.169	-7.729	-7.229	60.251	-11.661
1941	1.941	-5.192	-17.271	-22.476	9.93	-6.357	-11.289	-6.605	-15.152
1942	1.942	-8.297	-22.072	-30.757	-7.914	-6.722	-9.337	-15.57	-14.759
1943	1.943	-9.264	-23.967	-27.61	-19.535	-12.707	-11.263	-7.492	-8.175
1944	1.944	-10.038	-17.337	-20.807	-8.876	-13.473	-10.674	-44.503	-9.138
1945	1.945	-18.961	-7.602	-21.551	-3.059	-14.233	-12.028	-24.591	-9.893
1946	1.946	-15.494	-11.23	-15.912	-18.945	-16.156	-9.701	-18.65	-9.101
1947	1.947	-10.282	-14.687	-16.454	-16.863	-14.206	-14.533	-24.128	-12.572
1948	1.948	-17.072	-15.616	-13.111	-11.056	-10.132	-12.604	-59.422	-11.986
1949	1.949	-3.937	-20.407	-12.471	-16.253	-6.645	-8.547	-18.251	-14.899
1950	1.95	-5.881	-28.304	-20.346	-14.694	-8.956	-14.359	-34.761	-11.433
1951	1.951	-4.143	-14.355	-21.453	-4.65	-4.881	-8.754	-19.668	-18.792
1952	1.952	-15.168	-16.28	-16.181	-11.029	-3.514	-9.346	-24.159	-13.569
1953	1.953	-19.43	-18.007	-13.234	-17.033	-4.861	-11.286	-36.532	-10.674
1954	1.954	-18.276	-19.54	-13.957	-20.129	-2.719	-9.551	-32.829	-6.423
1955	1.955	-14.781	-18.173	-6.549	-21.089	-6.385	-9.17	-84.29	-10.49
1956	1.956	-22.125	-19.312	-5.518	-21.857	-3.087	-7.819	-76.857	-11.073
1957	1.957	-23.077	-18.134	0.533	-24.168	-5.978	-9.955	-30.018	-9.142
1958	1.958	-29.059	-15.022	1.338	-13.304	-7.911	-14.413	-11.777	-16.881
1959	1.959	-31.368	-10.166	10.861	4.13	-13.71	-7.839	-28.16	-13.781
1960	1.96	-21.874	-12.669	4.521	-21.6	-16.025	-10.358	-53.167	-7.026
1961	1.961	-10.067	-13.421	-8.589	-18.317	-9.435	-11.134	-39.52	-7.813
1962	1.962	-11.608	-13.971	-17.248	-15.252	-10.202	-13.071	-26.966	-10.156
1963	1.963	1.36	-9.278	-21.851	-12.596	-7.874	-13.649	-45.642	-10.764
1964	1.964	-3.867	-9.82	-26.06	-5.129	-12.703	-15.401	5.941	-10.201
1965	1.965	-11.814	-12.31	-17.115	6.394	-12.117	-9.607	72.76	-9.629
1966	1.966	-21.909	-6.889	-15.915	-0.066	-11.529	-4.005	81.712	-13.12
1967	1.967	-38.953	-6.274	-8.515	-1.98	-10.167	-8.855	57.351	-11.752
1968	1.968	-36.643	-6.845	-1.699	-7.146	-8.81	-9.446	20.429	-16.574
1969	1.969	-30.268	-8.588	-5.91	3.943	-7.648	-12.354	-12.944	-19.869
1970	1.97	-20.608	-12.065	-14.762	16.894	-11.334	-11.012	-6.849	-14.457
1971	1.971	-25.862	-12.454	-11.226	1.023	-8.043	-5.605	9.705	-13.888
1972	1.972	-17.962	-12.074	-8.079	-13.872	-6.881	-13.557	24.933	-10.616
1973	1.973	-13.738	-6.854	-5.142	-8.067	-2.423	-12.6	47.918	-6.585
1974	1.974	-12.607	-4.926	-4.359	-9.82	-1.835	-7.774	43.963	-5.272
1975	1.975	-13.797	-4.354	-8.424	-14.454	-4.346	-7.014	-12.626	-7.632
1976	1.976	-14.777	-2.625	-3.585	-21.605	-5.699	-9.347	44.377	-8.824
1977	1.977	-15.74	-8.45	-4.18	-25.27	-7.822	-11.293	155.517	-10.782
1978	1.978	-4.322	-9.233	-8.276	-19.263	-5.104	-9.367	76.067	-8.882
1979	1.979	-8.966	-8.658	-9.672	-18.291	-3.933	-9.957	32.919	-7.367
1980	1.98	-1.802	-10.613	-12.03	-17.318	-7.411	-10.355	19.732	-11.847
1981	1.981	1.87	-4.043	-16.891	-18.105	-7.015	-13.656	-15.9	-9.935
1982	1.982	0.708	-17.229	-6.854	-14.045	-5.851	-12.506	-5.061	-12.863
1983	1.983	1.656	-15.311	-2.628	-13.472	-11.837	-8.06	-14.912	-9.393
1984	1.984	-9.216	-24.037	-22.205	-23.548	-12.6	-14.65	-41.603	-13.859
1985	1.985	-4.993	-22.507	-13.923	-33.638	-14.914	-4.975	15.31	-20.45
1986	1.986	-11.4	-18.262	-21.512	-29.969	-18.386	-13.883	-21.636	-16.206
1987	1.987	-12.578	-24.672	-14.589	-23.97	-12.377	-15.057	-41.576	-16.996
1988	1.988	-9.491	-23.551	-21.011	-7.916	-14.682	-9.847	-35.572	-6.174
1989	1.989	-14.325	-26.668	-26.847	27.097	-11.187	-8.891	-63.205	-7.74
1990	1.99	-11.812	-15.862	-39.073	52.245	-10.594	-8.129	-98.416	5.22
1991	1.991	-11.041	-14.543	-24.788	20.316	-10.006	-12.2	-111.932	-10.659
1992	1.992	-14.531	-23.473	-26.752	-17.218	-10.392	-10.284	-99.606	-8.538
1993	1.993	-16.471	-29.489	-14.584	-32.325	-5.959	-10.883	-88.381	-14.36
1994	1.994	-7.586	-30.487	-13.038	-27.897	-11.399	-9.163	-85.059	-23.078
1995	1.995	-11.299	-17.74	-11.672	-7.207	-10.845	-11.701	-56.826	-21.542
1996	1.996	-12.528	-5.555	-18.037	11.548	-11.455	-7.265	-30.504	-14.394
1997	1.997	-11.602	-13.506	-24.009	-26.221	-9.745	-1.865	-13.451	-10.736
1998	1.998	-16.475	-20.688	-20.892	-41.35	-6.288	-5.378	-35.311	0.074
[truncated: 35,334 more rows]
