# Supplementary material for: Associations between lower-limb muscle activation and knee flexion in post-stroke individuals: A study on the stance-to-swing phases of gait
Source: PLoS One. 2017 Sep 8;12(9):e0183865. doi: 10.1371/journal.pone.0183865 (PMC5590852; doi:10.1371/journal.pone.0183865)
Supplement: S1 Dataset — (ZIP) [file pone.0183865.s001.zip › S1_Dataset/Patient group/7/2/point.csv]

Frame	Time	sacrum.X	sacrum.Y	sacrum.Z	r asis.X	r asis.Y	r asis.Z	r thigh.X	r thigh.Y	r thigh.Z	r bar 1.X	r bar 1.Y	r bar 1.Z	r knee 1.X	r knee 1.Y	r knee 1.Z	r knee 2.X	r knee 2.Y	r knee 2.Z	r bar 2.X	r bar 2.Y	r bar 2.Z	r mall.X	r mall.Y	r mall.Z	r met.X	r met.Y	r met.Z	l asis.X	l asis.Y	l asis.Z	l thigh.X	l thigh.Y	l thigh.Z	l bar 1.X	l bar 1.Y	l bar 1.Z	l knee 1.X	l knee 1.Y	l knee 1.Z	l knee 2.X	l knee 2.Y	l knee 2.Z	l bar 2.X	l bar 2.Y	l bar 2.Z	l mall.X	l mall.Y	l mall.Z
0	0	-1.458	0.982	0.541	NaN	NaN	NaN	NaN	NaN	NaN	NaN	NaN	NaN	NaN	NaN	NaN	-1.321	0.436	0.653	-1.352	0.282	0.698	-1.395	0.104	0.617	-1.264	0.032	0.659	NaN	NaN	NaN	-1.378	0.86	0.353	-1.419	0.695	0.309	-1.383	0.539	0.327	-1.378	0.466	0.313	NaN	NaN	NaN	NaN	NaN	NaN
1	0.005	-1.458	0.982	0.541	NaN	NaN	NaN	NaN	NaN	NaN	NaN	NaN	NaN	NaN	NaN	NaN	-1.321	0.436	0.653	-1.352	0.282	0.698	-1.395	0.104	0.617	-1.264	0.032	0.659	NaN	NaN	NaN	-1.378	0.86	0.353	-1.419	0.695	0.309	-1.383	0.54	0.327	-1.378	0.466	0.313	NaN	NaN	NaN	NaN	NaN	NaN
2	0.01	-1.458	0.982	0.541	NaN	NaN	NaN	NaN	NaN	NaN	NaN	NaN	NaN	NaN	NaN	NaN	-1.32	0.435	0.652	-1.352	0.282	0.698	-1.395	0.104	0.617	-1.264	0.033	0.658	NaN	NaN	NaN	-1.378	0.86	0.353	-1.419	0.695	0.309	-1.384	0.541	0.327	-1.379	0.467	0.313	NaN	NaN	NaN	NaN	NaN	NaN
3	0.015	-1.458	0.982	0.541	NaN	NaN	NaN	NaN	NaN	NaN	NaN	NaN	NaN	NaN	NaN	NaN	-1.32	0.435	0.652	-1.352	0.282	0.698	-1.395	0.104	0.617	-1.264	0.033	0.658	NaN	NaN	NaN	-1.379	0.86	0.353	-1.419	0.695	0.309	-1.385	0.542	0.328	-1.38	0.469	0.313	NaN	NaN	NaN	NaN	NaN	NaN
4	0.02	-1.458	0.982	0.541	NaN	NaN	NaN	NaN	NaN	NaN	NaN	NaN	NaN	NaN	NaN	NaN	-1.32	0.435	0.652	-1.352	0.282	0.698	-1.395	0.104	0.617	-1.264	0.034	0.658	NaN	NaN	NaN	-1.379	0.86	0.353	-1.419	0.695	0.309	-1.385	0.542	0.328	-1.38	0.469	0.313	NaN	NaN	NaN	NaN	NaN	NaN
5	0.025	-1.458	0.982	0.541	NaN	NaN	NaN	NaN	NaN	NaN	NaN	NaN	NaN	NaN	NaN	NaN	-1.32	0.435	0.652	-1.352	0.282	0.698	-1.395	0.104	0.617	-1.264	0.034	0.658	NaN	NaN	NaN	-1.379	0.86	0.353	-1.419	0.695	0.309	-1.385	0.541	0.327	-1.38	0.469	0.313	NaN	NaN	NaN	NaN	NaN	NaN
6	0.03	-1.458	0.982	0.541	NaN	NaN	NaN	NaN	NaN	NaN	NaN	NaN	NaN	NaN	NaN	NaN	-1.32	0.435	0.652	-1.352	0.282	0.698	-1.395	0.104	0.617	-1.264	0.034	0.658	NaN	NaN	NaN	-1.379	0.86	0.353	-1.419	0.695	0.309	-1.386	0.543	0.328	-1.38	0.469	0.313	NaN	NaN	NaN	NaN	NaN	NaN
7	0.035	-1.458	0.982	0.541	NaN	NaN	NaN	NaN	NaN	NaN	NaN	NaN	NaN	NaN	NaN	NaN	-1.32	0.435	0.652	-1.352	0.282	0.698	-1.395	0.104	0.617	-1.264	0.034	0.658	NaN	NaN	NaN	-1.379	0.86	0.353	-1.419	0.695	0.309	-1.386	0.543	0.328	-1.38	0.469	0.313	NaN	NaN	NaN	NaN	NaN	NaN
8	0.04	-1.458	0.982	0.541	NaN	NaN	NaN	NaN	NaN	NaN	NaN	NaN	NaN	NaN	NaN	NaN	-1.32	0.435	0.652	-1.352	0.282	0.698	-1.395	0.104	0.617	-1.264	0.034	0.658	NaN	NaN	NaN	-1.379	0.86	0.353	-1.419	0.695	0.309	-1.386	0.543	0.328	-1.38	0.469	0.313	NaN	NaN	NaN	NaN	NaN	NaN
9	0.045	-1.458	0.982	0.541	NaN	NaN	NaN	NaN	NaN	NaN	NaN	NaN	NaN	NaN	NaN	NaN	-1.32	0.435	0.652	-1.352	0.282	0.698	-1.395	0.104	0.617	-1.264	0.034	0.658	NaN	NaN	NaN	-1.379	0.86	0.353	-1.419	0.695	0.309	-1.386	0.543	0.328	-1.38	0.469	0.313	NaN	NaN	NaN	NaN	NaN	NaN
10	0.05	-1.458	0.982	0.541	NaN	NaN	NaN	NaN	NaN	NaN	NaN	NaN	NaN	NaN	NaN	NaN	-1.32	0.435	0.652	-1.352	0.282	0.698	-1.395	0.104	0.617	-1.264	0.034	0.658	NaN	NaN	NaN	-1.379	0.86	0.353	-1.419	0.695	0.309	-1.386	0.543	0.328	-1.38	0.469	0.313	NaN	NaN	NaN	NaN	NaN	NaN
11	0.055	-1.458	0.982	0.541	NaN	NaN	NaN	NaN	NaN	NaN	NaN	NaN	NaN	NaN	NaN	NaN	-1.32	0.435	0.652	-1.352	0.282	0.698	-1.395	0.104	0.617	-1.264	0.034	0.658	NaN	NaN	NaN	-1.379	0.86	0.353	-1.419	0.695	0.309	-1.386	0.543	0.328	-1.38	0.469	0.313	NaN	NaN	NaN	NaN	NaN	NaN
12	0.06	-1.457	0.982	0.541	NaN	NaN	NaN	NaN	NaN	NaN	NaN	NaN	NaN	NaN	NaN	NaN	-1.32	0.435	0.652	-1.352	0.283	0.699	-1.395	0.104	0.617	-1.264	0.034	0.658	NaN	NaN	NaN	-1.379	0.86	0.353	-1.419	0.695	0.309	-1.386	0.543	0.328	-1.38	0.469	0.313	NaN	NaN	NaN	NaN	NaN	NaN
13	0.065	-1.457	0.982	0.541	NaN	NaN	NaN	NaN	NaN	NaN	NaN	NaN	NaN	NaN	NaN	NaN	-1.32	0.435	0.652	-1.353	0.285	0.7	-1.395	0.104	0.617	-1.264	0.034	0.658	NaN	NaN	NaN	-1.379	0.86	0.353	-1.419	0.695	0.309	-1.386	0.543	0.328	-1.38	0.469	0.313	NaN	NaN	NaN	NaN	NaN	NaN
14	0.07	-1.457	0.982	0.541	NaN	NaN	NaN	NaN	NaN	NaN	NaN	NaN	NaN	NaN	NaN	NaN	-1.32	0.435	0.652	-1.353	0.284	0.7	-1.395	0.104	0.617	-1.264	0.034	0.658	NaN	NaN	NaN	-1.379	0.86	0.353	-1.419	0.695	0.309	-1.386	0.543	0.328	-1.38	0.469	0.313	NaN	NaN	NaN	NaN	NaN	NaN
15	0.075	-1.457	0.982	0.541	NaN	NaN	NaN	NaN	NaN	NaN	NaN	NaN	NaN	NaN	NaN	NaN	-1.32	0.435	0.652	-1.352	0.283	0.699	-1.395	0.104	0.617	-1.264	0.034	0.658	NaN	NaN	NaN	-1.379	0.86	0.353	-1.419	0.695	0.309	-1.386	0.543	0.328	-1.38	0.469	0.313	NaN	NaN	NaN	NaN	NaN	NaN
16	0.08	-1.457	0.982	0.541	NaN	NaN	NaN	NaN	NaN	NaN	NaN	NaN	NaN	NaN	NaN	NaN	-1.32	0.435	0.652	-1.352	0.282	0.698	-1.395	0.104	0.617	-1.264	0.034	0.658	NaN	NaN	NaN	-1.379	0.86	0.353	-1.419	0.695	0.309	-1.386	0.543	0.328	-1.38	0.469	0.313	NaN	NaN	NaN	NaN	NaN	NaN
17	0.085	-1.457	0.982	0.541	NaN	NaN	NaN	NaN	NaN	NaN	NaN	NaN	NaN	NaN	NaN	NaN	-1.32	0.435	0.652	-1.352	0.282	0.698	-1.395	0.104	0.617	-1.264	0.034	0.658	NaN	NaN	NaN	-1.379	0.86	0.353	-1.419	0.695	0.309	-1.386	0.543	0.328	-1.38	0.469	0.313	NaN	NaN	NaN	NaN	NaN	NaN
18	0.09	-1.457	0.982	0.541	NaN	NaN	NaN	NaN	NaN	NaN	NaN	NaN	NaN	NaN	NaN	NaN	-1.32	0.435	0.652	-1.352	0.282	0.698	-1.395	0.104	0.617	-1.264	0.034	0.658	NaN	NaN	NaN	-1.379	0.86	0.353	-1.419	0.695	0.309	-1.386	0.543	0.328	-1.38	0.469	0.313	NaN	NaN	NaN	NaN	NaN	NaN
19	0.095	-1.457	0.982	0.541	NaN	NaN	NaN	NaN	NaN	NaN	NaN	NaN	NaN	NaN	NaN	NaN	-1.32	0.435	0.652	-1.352	0.282	0.698	-1.395	0.104	0.617	-1.264	0.034	0.658	NaN	NaN	NaN	-1.379	0.86	0.353	-1.419	0.695	0.309	-1.386	0.543	0.328	-1.38	0.469	0.313	NaN	NaN	NaN	NaN	NaN	NaN
20	0.1	-1.457	0.982	0.541	NaN	NaN	NaN	NaN	NaN	NaN	NaN	NaN	NaN	NaN	NaN	NaN	-1.32	0.435	0.652	-1.352	0.282	0.698	-1.395	0.104	0.617	-1.264	0.034	0.658	NaN	NaN	NaN	-1.379	0.86	0.353	-1.419	0.695	0.309	-1.386	0.543	0.328	-1.38	0.469	0.313	NaN	NaN	NaN	NaN	NaN	NaN
21	0.105	-1.457	0.982	0.541	NaN	NaN	NaN	NaN	NaN	NaN	NaN	NaN	NaN	NaN	NaN	NaN	-1.32	0.435	0.652	-1.352	0.282	0.698	-1.395	0.104	0.617	-1.264	0.034	0.658	NaN	NaN	NaN	-1.379	0.86	0.353	-1.419	0.695	0.309	-1.386	0.543	0.328	-1.38	0.469	0.313	NaN	NaN	NaN	NaN	NaN	NaN
22	0.11	-1.457	0.982	0.541	NaN	NaN	NaN	NaN	NaN	NaN	NaN	NaN	NaN	NaN	NaN	NaN	-1.32	0.435	0.652	-1.352	0.283	0.699	-1.395	0.104	0.617	-1.264	0.034	0.658	NaN	NaN	NaN	-1.379	0.86	0.353	-1.419	0.695	0.309	-1.386	0.543	0.328	-1.38	0.469	0.313	NaN	NaN	NaN	NaN	NaN	NaN
23	0.115	-1.457	0.982	0.541	NaN	NaN	NaN	NaN	NaN	NaN	NaN	NaN	NaN	NaN	NaN	NaN	-1.32	0.435	0.652	-1.353	0.284	0.699	-1.395	0.104	0.617	-1.264	0.034	0.658	NaN	NaN	NaN	-1.379	0.86	0.353	-1.419	0.695	0.309	-1.386	0.543	0.328	-1.38	0.469	0.313	NaN	NaN	NaN	NaN	NaN	NaN
24	0.12	-1.457	0.982	0.541	NaN	NaN	NaN	NaN	NaN	NaN	NaN	NaN	NaN	NaN	NaN	NaN	-1.32	0.435	0.652	-1.352	0.283	0.699	-1.395	0.104	0.617	-1.264	0.034	0.658	NaN	NaN	NaN	-1.379	0.86	0.353	-1.419	0.695	0.309	-1.386	0.543	0.328	-1.38	0.469	0.313	NaN	NaN	NaN	NaN	NaN	NaN
25	0.125	-1.457	0.982	0.541	NaN	NaN	NaN	NaN	NaN	NaN	NaN	NaN	NaN	NaN	NaN	NaN	-1.32	0.435	0.652	-1.352	0.282	0.698	-1.395	0.104	0.617	-1.264	0.034	0.658	NaN	NaN	NaN	-1.379	0.86	0.353	-1.419	0.695	0.309	-1.386	0.543	0.328	-1.38	0.469	0.313	NaN	NaN	NaN	NaN	NaN	NaN
26	0.13	-1.457	0.982	0.541	NaN	NaN	NaN	NaN	NaN	NaN	NaN	NaN	NaN	NaN	NaN	NaN	-1.32	0.435	0.652	-1.352	0.282	0.698	-1.395	0.104	0.617	-1.264	0.034	0.658	NaN	NaN	NaN	-1.379	0.86	0.353	-1.419	0.695	0.309	-1.386	0.543	0.328	-1.38	0.469	0.313	NaN	NaN	NaN	NaN	NaN	NaN
27	0.135	-1.457	0.982	0.541	NaN	NaN	NaN	NaN	NaN	NaN	NaN	NaN	NaN	NaN	NaN	NaN	-1.32	0.435	0.652	-1.352	0.282	0.698	-1.395	0.104	0.617	-1.264	0.034	0.658	NaN	NaN	NaN	-1.379	0.86	0.353	-1.419	0.695	0.309	-1.386	0.543	0.328	-1.38	0.469	0.313	NaN	NaN	NaN	NaN	NaN	NaN
28	0.14	-1.457	0.982	0.541	NaN	NaN	NaN	NaN	NaN	NaN	NaN	NaN	NaN	NaN	NaN	NaN	-1.32	0.435	0.652	-1.352	0.282	0.698	-1.395	0.104	0.617	-1.264	0.034	0.658	NaN	NaN	NaN	-1.379	0.86	0.353	-1.419	0.695	0.309	-1.386	0.543	0.328	-1.38	0.469	0.313	NaN	NaN	NaN	NaN	NaN	NaN
29	0.145	-1.457	0.982	0.541	NaN	NaN	NaN	NaN	NaN	NaN	NaN	NaN	NaN	NaN	NaN	NaN	-1.32	0.435	0.652	-1.352	0.282	0.698	-1.395	0.104	0.617	-1.264	0.034	0.658	NaN	NaN	NaN	-1.379	0.86	0.353	-1.419	0.695	0.309	-1.386	0.543	0.328	-1.38	0.469	0.313	NaN	NaN	NaN	NaN	NaN	NaN
30	0.15	-1.457	0.982	0.541	NaN	NaN	NaN	NaN	NaN	NaN	NaN	NaN	NaN	NaN	NaN	NaN	-1.32	0.435	0.652	-1.352	0.282	0.698	-1.395	0.104	0.617	-1.264	0.034	0.658	NaN	NaN	NaN	-1.379	0.86	0.353	-1.419	0.695	0.309	-1.386	0.543	0.328	-1.38	0.469	0.313	NaN	NaN	NaN	NaN	NaN	NaN
31	0.155	-1.457	0.982	0.541	NaN	NaN	NaN	NaN	NaN	NaN	NaN	NaN	NaN	NaN	NaN	NaN	-1.32	0.435	0.652	-1.352	0.282	0.698	-1.395	0.104	0.617	-1.264	0.034	0.658	NaN	NaN	NaN	-1.379	0.86	0.353	-1.419	0.695	0.309	-1.386	0.543	0.328	-1.38	0.469	0.313	NaN	NaN	NaN	NaN	NaN	NaN
32	0.16	-1.457	0.982	0.541	NaN	NaN	NaN	NaN	NaN	NaN	NaN	NaN	NaN	NaN	NaN	NaN	-1.32	0.435	0.652	-1.352	0.282	0.698	-1.395	0.104	0.617	-1.264	0.034	0.658	NaN	NaN	NaN	-1.379	0.86	0.353	-1.419	0.695	0.309	-1.386	0.543	0.328	-1.38	0.469	0.313	NaN	NaN	NaN	NaN	NaN	NaN
33	0.165	-1.457	0.982	0.541	NaN	NaN	NaN	NaN	NaN	NaN	NaN	NaN	NaN	NaN	NaN	NaN	-1.32	0.435	0.652	-1.352	0.282	0.698	-1.395	0.104	0.617	-1.264	0.034	0.658	NaN	NaN	NaN	-1.379	0.86	0.353	-1.419	0.695	0.309	-1.386	0.543	0.328	-1.38	0.469	0.313	NaN	NaN	NaN	NaN	NaN	NaN
34	0.17	-1.457	0.982	0.541	NaN	NaN	NaN	NaN	NaN	NaN	NaN	NaN	NaN	NaN	NaN	NaN	-1.32	0.435	0.652	-1.352	0.283	0.699	-1.395	0.104	0.617	-1.264	0.034	0.658	NaN	NaN	NaN	-1.379	0.86	0.353	-1.419	0.695	0.309	-1.386	0.543	0.328	-1.38	0.469	0.313	NaN	NaN	NaN	NaN	NaN	NaN
35	0.175	-1.457	0.982	0.541	NaN	NaN	NaN	NaN	NaN	NaN	NaN	NaN	NaN	NaN	NaN	NaN	-1.32	0.435	0.652	-1.353	0.284	0.699	-1.395	0.104	0.617	-1.264	0.034	0.658	NaN	NaN	NaN	-1.379	0.86	0.353	-1.419	0.695	0.309	-1.386	0.543	0.328	-1.38	0.469	0.313	NaN	NaN	NaN	NaN	NaN	NaN
36	0.18	-1.457	0.982	0.541	NaN	NaN	NaN	NaN	NaN	NaN	NaN	NaN	NaN	NaN	NaN	NaN	-1.32	0.435	0.652	-1.352	0.283	0.699	-1.395	0.104	0.617	-1.264	0.034	0.658	NaN	NaN	NaN	-1.379	0.86	0.353	-1.419	0.695	0.309	-1.386	0.543	0.328	-1.38	0.469	0.313	NaN	NaN	NaN	NaN	NaN	NaN
37	0.185	-1.457	0.982	0.541	NaN	NaN	NaN	NaN	NaN	NaN	NaN	NaN	NaN	NaN	NaN	NaN	-1.32	0.435	0.652	-1.352	0.282	0.698	-1.395	0.104	0.617	-1.264	0.034	0.658	NaN	NaN	NaN	-1.379	0.86	0.353	-1.419	0.695	0.309	-1.386	0.543	0.328	-1.38	0.469	0.313	NaN	NaN	NaN	NaN	NaN	NaN
38	0.19	-1.457	0.982	0.541	NaN	NaN	NaN	NaN	NaN	NaN	NaN	NaN	NaN	NaN	NaN	NaN	-1.32	0.435	0.652	-1.352	0.282	0.698	-1.395	0.104	0.617	-1.264	0.034	0.658	NaN	NaN	NaN	-1.379	0.86	0.353	-1.419	0.695	0.309	-1.386	0.543	0.328	-1.38	0.469	0.313	NaN	NaN	NaN	NaN	NaN	NaN
39	0.195	-1.457	0.982	0.541	NaN	NaN	NaN	NaN	NaN	NaN	NaN	NaN	NaN	NaN	NaN	NaN	-1.32	0.435	0.652	-1.352	0.282	0.698	-1.395	0.104	0.617	-1.264	0.034	0.658	NaN	NaN	NaN	-1.379	0.86	0.353	-1.419	0.695	0.309	-1.386	0.543	0.328	-1.38	0.469	0.313	NaN	NaN	NaN	NaN	NaN	NaN
40	0.2	-1.457	0.982	0.541	NaN	NaN	NaN	NaN	NaN	NaN	NaN	NaN	NaN	NaN	NaN	NaN	-1.32	0.435	0.652	-1.352	0.282	0.698	-1.395	0.104	0.617	-1.264	0.034	0.658	NaN	NaN	NaN	-1.379	0.86	0.353	-1.419	0.695	0.309	-1.386	0.543	0.328	-1.38	0.469	0.313	NaN	NaN	NaN	NaN	NaN	NaN
41	0.205	-1.457	0.982	0.541	NaN	NaN	NaN	NaN	NaN	NaN	NaN	NaN	NaN	NaN	NaN	NaN	-1.32	0.435	0.652	-1.352	0.282	0.698	-1.395	0.104	0.617	-1.264	0.034	0.658	NaN	NaN	NaN	-1.379	0.86	0.353	-1.419	0.695	0.309	-1.386	0.543	0.328	-1.38	0.469	0.313	NaN	NaN	NaN	NaN	NaN	NaN
42	0.21	-1.457	0.982	0.541	NaN	NaN	NaN	NaN	NaN	NaN	NaN	NaN	NaN	NaN	NaN	NaN	-1.32	0.435	0.652	-1.352	0.282	0.698	-1.395	0.104	0.617	-1.264	0.034	0.658	NaN	NaN	NaN	-1.379	0.86	0.353	-1.419	0.695	0.309	-1.386	0.543	0.328	-1.38	0.469	0.313	NaN	NaN	NaN	NaN	NaN	NaN
43	0.215	-1.457	0.982	0.541	NaN	NaN	NaN	NaN	NaN	NaN	NaN	NaN	NaN	NaN	NaN	NaN	-1.32	0.435	0.652	-1.352	0.282	0.698	-1.395	0.104	0.617	-1.264	0.034	0.658	NaN	NaN	NaN	-1.379	0.86	0.353	-1.419	0.695	0.309	-1.386	0.543	0.328	-1.38	0.469	0.313	NaN	NaN	NaN	NaN	NaN	NaN
44	0.22	-1.457	0.982	0.541	NaN	NaN	NaN	NaN	NaN	NaN	NaN	NaN	NaN	NaN	NaN	NaN	-1.32	0.435	0.652	-1.352	0.282	0.698	-1.395	0.104	0.617	-1.264	0.034	0.658	NaN	NaN	NaN	-1.379	0.86	0.353	-1.419	0.695	0.309	-1.386	0.543	0.328	-1.38	0.469	0.313	NaN	NaN	NaN	NaN	NaN	NaN
45	0.225	-1.457	0.982	0.541	NaN	NaN	NaN	NaN	NaN	NaN	NaN	NaN	NaN	NaN	NaN	NaN	-1.32	0.435	0.652	-1.352	0.282	0.698	-1.395	0.104	0.617	-1.264	0.034	0.658	NaN	NaN	NaN	-1.379	0.86	0.353	-1.419	0.695	0.309	-1.386	0.543	0.328	-1.38	0.469	0.313	NaN	NaN	NaN	NaN	NaN	NaN
46	0.23	-1.457	0.982	0.541	NaN	NaN	NaN	NaN	NaN	NaN	NaN	NaN	NaN	NaN	NaN	NaN	-1.32	0.435	0.652	-1.352	0.283	0.699	-1.395	0.104	0.617	-1.264	0.034	0.658	NaN	NaN	NaN	-1.379	0.86	0.353	-1.419	0.695	0.309	-1.386	0.543	0.328	-1.38	0.469	0.313	NaN	NaN	NaN	NaN	NaN	NaN
47	0.235	-1.457	0.982	0.541	NaN	NaN	NaN	NaN	NaN	NaN	NaN	NaN	NaN	NaN	NaN	NaN	-1.32	0.435	0.652	-1.353	0.284	0.699	-1.395	0.104	0.617	-1.264	0.034	0.658	NaN	NaN	NaN	-1.379	0.86	0.353	-1.419	0.695	0.309	-1.386	0.543	0.328	-1.38	0.469	0.313	NaN	NaN	NaN	NaN	NaN	NaN
48	0.24	-1.457	0.982	0.541	NaN	NaN	NaN	NaN	NaN	NaN	NaN	NaN	NaN	NaN	NaN	NaN	-1.32	0.435	0.652	-1.352	0.283	0.699	-1.395	0.104	0.617	-1.264	0.034	0.658	NaN	NaN	NaN	-1.379	0.86	0.353	-1.419	0.695	0.309	-1.386	0.543	0.328	-1.38	0.469	0.313	NaN	NaN	NaN	NaN	NaN	NaN
49	0.245	-1.457	0.982	0.541	NaN	NaN	NaN	NaN	NaN	NaN	NaN	NaN	NaN	NaN	NaN	NaN	-1.32	0.435	0.652	-1.353	0.285	0.7	-1.395	0.104	0.617	-1.264	0.034	0.658	NaN	NaN	NaN	-1.379	0.86	0.353	-1.419	0.695	0.309	-1.386	0.543	0.328	-1.38	0.469	0.313	NaN	NaN	NaN	NaN	NaN	NaN
50	0.25	-1.457	0.982	0.541	NaN	NaN	NaN	NaN	NaN	NaN	NaN	NaN	NaN	NaN	NaN	NaN	-1.32	0.435	0.652	-1.353	0.284	0.7	-1.395	0.104	0.617	-1.264	0.034	0.658	NaN	NaN	NaN	-1.379	0.86	0.353	-1.419	0.695	0.309	-1.386	0.543	0.328	-1.38	0.469	0.313	NaN	NaN	NaN	NaN	NaN	NaN
51	0.255	-1.457	0.982	0.541	NaN	NaN	NaN	NaN	NaN	NaN	NaN	NaN	NaN	NaN	NaN	NaN	-1.32	0.435	0.652	-1.352	0.283	0.699	-1.395	0.104	0.617	-1.264	0.034	0.658	NaN	NaN	NaN	-1.379	0.86	0.353	-1.419	0.695	0.309	-1.386	0.543	0.328	-1.38	0.469	0.313	NaN	NaN	NaN	NaN	NaN	NaN
52	0.26	-1.457	0.982	0.541	NaN	NaN	NaN	NaN	NaN	NaN	NaN	NaN	NaN	NaN	NaN	NaN	-1.32	0.435	0.652	-1.353	0.285	0.7	-1.395	0.104	0.617	-1.264	0.034	0.658	NaN	NaN	NaN	-1.379	0.86	0.353	-1.419	0.695	0.309	-1.386	0.543	0.328	-1.38	0.469	0.313	NaN	NaN	NaN	NaN	NaN	NaN
53	0.265	-1.457	0.982	0.541	NaN	NaN	NaN	NaN	NaN	NaN	NaN	NaN	NaN	NaN	NaN	NaN	-1.32	0.435	0.652	-1.353	0.284	0.7	-1.395	0.104	0.617	-1.264	0.034	0.658	NaN	NaN	NaN	-1.379	0.86	0.354	-1.419	0.695	0.309	-1.386	0.543	0.328	-1.38	0.469	0.313	NaN	NaN	NaN	NaN	NaN	NaN
54	0.27	-1.457	0.982	0.541	NaN	NaN	NaN	NaN	NaN	NaN	NaN	NaN	NaN	NaN	NaN	NaN	-1.32	0.435	0.652	-1.352	0.283	0.699	-1.395	0.104	0.617	-1.264	0.034	0.658	NaN	NaN	NaN	-1.379	0.86	0.354	-1.419	0.695	0.309	-1.386	0.543	0.328	-1.38	0.469	0.313	NaN	NaN	NaN	NaN	NaN	NaN
55	0.275	-1.457	0.982	0.541	NaN	NaN	NaN	NaN	NaN	NaN	NaN	NaN	NaN	NaN	NaN	NaN	-1.32	0.435	0.652	-1.352	0.282	0.698	-1.395	0.104	0.617	-1.264	0.034	0.658	NaN	NaN	NaN	-1.379	0.86	0.354	-1.419	0.695	0.309	-1.386	0.543	0.328	-1.38	0.469	0.313	NaN	NaN	NaN	NaN	NaN	NaN
56	0.28	-1.457	0.982	0.541	NaN	NaN	NaN	NaN	NaN	NaN	NaN	NaN	NaN	NaN	NaN	NaN	-1.32	0.435	0.652	-1.352	0.282	0.698	-1.395	0.104	0.617	-1.264	0.034	0.658	NaN	NaN	NaN	-1.379	0.86	0.354	-1.419	0.695	0.309	-1.386	0.543	0.328	-1.38	0.469	0.313	NaN	NaN	NaN	NaN	NaN	NaN
57	0.285	-1.457	0.982	0.541	NaN	NaN	NaN	NaN	NaN	NaN	NaN	NaN	NaN	NaN	NaN	NaN	-1.32	0.435	0.652	-1.352	0.282	0.698	-1.395	0.104	0.617	-1.264	0.034	0.658	NaN	NaN	NaN	-1.379	0.86	0.354	-1.419	0.695	0.309	-1.386	0.543	0.328	-1.38	0.469	0.313	NaN	NaN	NaN	NaN	NaN	NaN
58	0.29	-1.457	0.982	0.541	NaN	NaN	NaN	NaN	NaN	NaN	NaN	NaN	NaN	NaN	NaN	NaN	-1.32	0.435	0.652	-1.352	0.282	0.698	-1.395	0.104	0.617	-1.264	0.034	0.658	NaN	NaN	NaN	-1.379	0.86	0.354	-1.419	0.695	0.309	-1.386	0.543	0.328	-1.38	0.469	0.313	NaN	NaN	NaN	NaN	NaN	NaN
59	0.295	-1.457	0.982	0.541	NaN	NaN	NaN	NaN	NaN	NaN	NaN	NaN	NaN	NaN	NaN	NaN	-1.32	0.435	0.652	-1.352	0.282	0.698	-1.395	0.104	0.617	-1.264	0.034	0.658	NaN	NaN	NaN	-1.379	0.86	0.354	-1.419	0.695	0.309	-1.386	0.543	0.328	-1.38	0.469	0.313	NaN	NaN	NaN	NaN	NaN	NaN
60	0.3	-1.457	0.982	0.541	NaN	NaN	NaN	NaN	NaN	NaN	NaN	NaN	NaN	NaN	NaN	NaN	-1.32	0.435	0.652	-1.352	0.282	0.698	-1.395	0.104	0.617	-1.264	0.034	0.658	NaN	NaN	NaN	-1.379	0.86	0.354	-1.419	0.695	0.309	-1.386	0.543	0.328	-1.38	0.469	0.314	NaN	NaN	NaN	NaN	NaN	NaN
61	0.305	-1.458	0.982	0.541	NaN	NaN	NaN	NaN	NaN	NaN	NaN	NaN	NaN	NaN	NaN	NaN	-1.32	0.435	0.652	-1.352	0.282	0.698	-1.395	0.104	0.617	-1.264	0.034	0.658	NaN	NaN	NaN	-1.379	0.86	0.354	-1.419	0.695	0.309	-1.386	0.543	0.328	-1.38	0.469	0.314	NaN	NaN	NaN	NaN	NaN	NaN
62	0.31	-1.458	0.982	0.541	NaN	NaN	NaN	NaN	NaN	NaN	NaN	NaN	NaN	NaN	NaN	NaN	-1.32	0.435	0.652	-1.352	0.282	0.698	-1.395	0.104	0.617	-1.264	0.034	0.658	NaN	NaN	NaN	-1.379	0.86	0.354	-1.419	0.695	0.309	-1.386	0.543	0.328	-1.38	0.469	0.314	NaN	NaN	NaN	NaN	NaN	NaN
63	0.315	-1.458	0.982	0.541	NaN	NaN	NaN	NaN	NaN	NaN	NaN	NaN	NaN	NaN	NaN	NaN	-1.32	0.435	0.652	-1.352	0.283	0.699	-1.395	0.104	0.617	-1.264	0.034	0.658	NaN	NaN	NaN	-1.379	0.86	0.354	-1.419	0.695	0.309	-1.386	0.543	0.328	-1.38	0.469	0.314	NaN	NaN	NaN	NaN	NaN	NaN
64	0.32	-1.458	0.982	0.541	NaN	NaN	NaN	NaN	NaN	NaN	NaN	NaN	NaN	NaN	NaN	NaN	-1.32	0.435	0.652	-1.353	0.285	0.7	-1.395	0.104	0.617	-1.264	0.034	0.658	NaN	NaN	NaN	-1.379	0.86	0.354	-1.419	0.695	0.309	-1.386	0.543	0.328	-1.38	0.469	0.314	NaN	NaN	NaN	NaN	NaN	NaN
65	0.325	-1.458	0.982	0.541	NaN	NaN	NaN	NaN	NaN	NaN	NaN	NaN	NaN	NaN	NaN	NaN	-1.32	0.435	0.652	-1.353	0.284	0.7	-1.395	0.104	0.617	-1.264	0.034	0.658	NaN	NaN	NaN	-1.379	0.86	0.354	-1.419	0.695	0.309	-1.386	0.543	0.328	-1.38	0.469	0.314	NaN	NaN	NaN	NaN	NaN	NaN
66	0.33	-1.458	0.982	0.541	NaN	NaN	NaN	NaN	NaN	NaN	NaN	NaN	NaN	NaN	NaN	NaN	-1.32	0.435	0.652	-1.352	0.283	0.699	-1.395	0.104	0.617	-1.264	0.034	0.658	NaN	NaN	NaN	-1.379	0.86	0.354	-1.419	0.695	0.309	-1.386	0.543	0.328	-1.38	0.469	0.314	NaN	NaN	NaN	NaN	NaN	NaN
67	0.335	-1.458	0.982	0.541	NaN	NaN	NaN	NaN	NaN	NaN	NaN	NaN	NaN	NaN	NaN	NaN	-1.32	0.435	0.652	-1.352	0.283	0.699	-1.395	0.104	0.617	-1.264	0.034	0.658	NaN	NaN	NaN	-1.379	0.86	0.354	-1.419	0.695	0.309	-1.386	0.543	0.328	-1.38	0.469	0.314	NaN	NaN	NaN	NaN	NaN	NaN
68	0.34	-1.458	0.982	0.541	NaN	NaN	NaN	NaN	NaN	NaN	NaN	NaN	NaN	NaN	NaN	NaN	-1.32	0.435	0.652	-1.353	0.284	0.699	-1.395	0.104	0.617	-1.264	0.034	0.658	NaN	NaN	NaN	-1.379	0.86	0.354	-1.419	0.695	0.309	-1.386	0.543	0.328	-1.38	0.469	0.314	NaN	NaN	NaN	NaN	NaN	NaN
69	0.345	-1.458	0.982	0.541	NaN	NaN	NaN	NaN	NaN	NaN	NaN	NaN	NaN	NaN	NaN	NaN	-1.32	0.435	0.652	-1.352	0.283	0.699	-1.395	0.104	0.617	-1.264	0.034	0.658	NaN	NaN	NaN	-1.379	0.86	0.354	-1.419	0.695	0.309	-1.386	0.543	0.328	-1.38	0.469	0.314	NaN	NaN	NaN	NaN	NaN	NaN
70	0.35	-1.457	0.982	0.541	NaN	NaN	NaN	NaN	NaN	NaN	NaN	NaN	NaN	NaN	NaN	NaN	-1.32	0.435	0.652	-1.352	0.283	0.699	-1.395	0.104	0.617	-1.264	0.034	0.658	NaN	NaN	NaN	-1.379	0.86	0.354	-1.419	0.695	0.309	-1.386	0.543	0.328	-1.38	0.469	0.314	NaN	NaN	NaN	NaN	NaN	NaN
71	0.355	-1.457	0.982	0.541	NaN	NaN	NaN	NaN	NaN	NaN	NaN	NaN	NaN	NaN	NaN	NaN	-1.32	0.435	0.652	-1.353	0.284	0.699	-1.395	0.104	0.617	-1.264	0.034	0.658	NaN	NaN	NaN	-1.379	0.86	0.354	-1.419	0.695	0.309	-1.386	0.543	0.328	-1.38	0.469	0.314	NaN	NaN	NaN	NaN	NaN	NaN
72	0.36	-1.457	0.982	0.541	NaN	NaN	NaN	NaN	NaN	NaN	NaN	NaN	NaN	NaN	NaN	NaN	-1.32	0.435	0.652	-1.352	0.283	0.699	-1.395	0.104	0.617	-1.264	0.034	0.658	NaN	NaN	NaN	-1.379	0.86	0.354	-1.419	0.695	0.309	-1.386	0.543	0.328	-1.38	0.469	0.314	NaN	NaN	NaN	NaN	NaN	NaN
73	0.365	-1.457	0.982	0.542	NaN	NaN	NaN	NaN	NaN	NaN	NaN	NaN	NaN	NaN	NaN	NaN	-1.32	0.435	0.652	-1.352	0.282	0.699	-1.395	0.104	0.617	-1.264	0.034	0.658	NaN	NaN	NaN	-1.379	0.86	0.354	-1.419	0.695	0.309	-1.386	0.543	0.328	-1.38	0.469	0.314	NaN	NaN	NaN	NaN	NaN	NaN
74	0.37	-1.457	0.982	0.542	NaN	NaN	NaN	NaN	NaN	NaN	NaN	NaN	NaN	NaN	NaN	NaN	-1.32	0.435	0.652	-1.352	0.282	0.698	-1.395	0.104	0.617	-1.264	0.034	0.658	NaN	NaN	NaN	-1.379	0.86	0.354	-1.419	0.695	0.309	-1.386	0.543	0.328	-1.38	0.469	0.314	NaN	NaN	NaN	NaN	NaN	NaN
75	0.375	-1.457	0.982	0.542	NaN	NaN	NaN	NaN	NaN	NaN	NaN	NaN	NaN	NaN	NaN	NaN	-1.32	0.435	0.652	-1.352	0.282	0.698	-1.395	0.104	0.617	-1.264	0.034	0.658	NaN	NaN	NaN	-1.379	0.86	0.354	-1.419	0.695	0.309	-1.386	0.543	0.328	-1.38	0.469	0.314	NaN	NaN	NaN	NaN	NaN	NaN
76	0.38	-1.457	0.982	0.542	NaN	NaN	NaN	NaN	NaN	NaN	NaN	NaN	NaN	NaN	NaN	NaN	-1.32	0.435	0.652	-1.352	0.283	0.699	-1.395	0.104	0.617	-1.264	0.034	0.658	NaN	NaN	NaN	-1.379	0.86	0.354	-1.419	0.695	0.309	-1.386	0.543	0.328	-1.38	0.469	0.314	NaN	NaN	NaN	NaN	NaN	NaN
77	0.385	-1.457	0.982	0.542	NaN	NaN	NaN	NaN	NaN	NaN	NaN	NaN	NaN	NaN	NaN	NaN	-1.32	0.435	0.652	-1.353	0.285	0.7	-1.395	0.104	0.617	-1.264	0.034	0.658	NaN	NaN	NaN	-1.379	0.86	0.354	-1.419	0.695	0.309	-1.386	0.543	0.328	-1.38	0.469	0.314	NaN	NaN	NaN	NaN	NaN	NaN
78	0.39	-1.457	0.982	0.542	NaN	NaN	NaN	NaN	NaN	NaN	NaN	NaN	NaN	NaN	NaN	NaN	-1.32	0.435	0.652	-1.353	0.285	0.7	-1.395	0.104	0.617	-1.264	0.034	0.658	NaN	NaN	NaN	-1.379	0.86	0.354	-1.419	0.695	0.309	-1.386	0.543	0.328	-1.38	0.469	0.314	NaN	NaN	NaN	NaN	NaN	NaN
79	0.395	-1.457	0.982	0.542	NaN	NaN	NaN	NaN	NaN	NaN	NaN	NaN	NaN	NaN	NaN	NaN	-1.32	0.435	0.652	-1.353	0.284	0.7	-1.395	0.104	0.617	-1.264	0.034	0.658	NaN	NaN	NaN	-1.379	0.86	0.354	-1.419	0.695	0.309	-1.386	0.543	0.328	-1.38	0.469	0.314	NaN	NaN	NaN	NaN	NaN	NaN
80	0.4	-1.457	0.982	0.542	NaN	NaN	NaN	NaN	NaN	NaN	NaN	NaN	NaN	NaN	NaN	NaN	-1.32	0.435	0.652	-1.352	0.283	0.699	-1.395	0.104	0.617	-1.264	0.034	0.658	NaN	NaN	NaN	-1.379	0.86	0.354	-1.42	0.695	0.309	-1.386	0.543	0.328	-1.38	0.469	0.314	NaN	NaN	NaN	NaN	NaN	NaN
81	0.405	-1.457	0.982	0.542	NaN	NaN	NaN	NaN	NaN	NaN	NaN	NaN	NaN	NaN	NaN	NaN	-1.32	0.435	0.652	-1.352	0.283	0.699	-1.395	0.104	0.617	-1.264	0.034	0.658	NaN	NaN	NaN	-1.379	0.86	0.354	-1.419	0.695	0.309	-1.386	0.543	0.328	-1.38	0.469	0.314	NaN	NaN	NaN	NaN	NaN	NaN
82	0.41	-1.457	0.982	0.542	NaN	NaN	NaN	NaN	NaN	NaN	NaN	NaN	NaN	NaN	NaN	NaN	-1.32	0.435	0.652	-1.353	0.284	0.699	-1.395	0.104	0.617	-1.264	0.034	0.658	NaN	NaN	NaN	-1.379	0.86	0.354	-1.419	0.695	0.309	-1.386	0.543	0.328	-1.38	0.469	0.314	NaN	NaN	NaN	NaN	NaN	NaN
83	0.415	-1.457	0.982	0.542	NaN	NaN	NaN	NaN	NaN	NaN	NaN	NaN	NaN	NaN	NaN	NaN	-1.32	0.435	0.652	-1.352	0.283	0.699	-1.395	0.104	0.617	-1.264	0.034	0.658	NaN	NaN	NaN	-1.379	0.86	0.354	-1.419	0.695	0.309	-1.386	0.543	0.328	-1.38	0.469	0.314	NaN	NaN	NaN	NaN	NaN	NaN
84	0.42	-1.457	0.982	0.542	NaN	NaN	NaN	NaN	NaN	NaN	NaN	NaN	NaN	NaN	NaN	NaN	-1.32	0.435	0.652	-1.352	0.283	0.699	-1.395	0.104	0.617	-1.264	0.034	0.658	NaN	NaN	NaN	-1.379	0.86	0.354	-1.419	0.695	0.309	-1.386	0.543	0.329	-1.38	0.469	0.314	NaN	NaN	NaN	NaN	NaN	NaN
85	0.425	-1.458	0.982	0.542	NaN	NaN	NaN	NaN	NaN	NaN	NaN	NaN	NaN	NaN	NaN	NaN	-1.32	0.435	0.652	-1.353	0.284	0.699	-1.395	0.104	0.617	-1.264	0.034	0.658	NaN	NaN	NaN	-1.379	0.86	0.354	-1.419	0.695	0.309	-1.386	0.543	0.329	-1.38	0.469	0.314	NaN	NaN	NaN	NaN	NaN	NaN
86	0.43	-1.458	0.982	0.542	NaN	NaN	NaN	NaN	NaN	NaN	NaN	NaN	NaN	NaN	NaN	NaN	-1.32	0.435	0.652	-1.352	0.283	0.699	-1.395	0.104	0.617	-1.264	0.034	0.658	NaN	NaN	NaN	-1.379	0.86	0.354	-1.419	0.695	0.309	-1.386	0.543	0.329	-1.38	0.469	0.314	NaN	NaN	NaN	NaN	NaN	NaN
87	0.435	-1.458	0.982	0.542	NaN	NaN	NaN	NaN	NaN	NaN	NaN	NaN	NaN	NaN	NaN	NaN	-1.32	0.435	0.652	-1.353	0.285	0.7	-1.395	0.104	0.617	-1.264	0.034	0.658	NaN	NaN	NaN	-1.379	0.86	0.354	-1.419	0.695	0.309	-1.386	0.543	0.329	-1.38	0.469	0.314	NaN	NaN	NaN	NaN	NaN	NaN
88	0.44	-1.458	0.982	0.542	NaN	NaN	NaN	NaN	NaN	NaN	NaN	NaN	NaN	NaN	NaN	NaN	-1.32	0.435	0.652	-1.353	0.285	0.7	-1.395	0.104	0.617	-1.264	0.034	0.658	NaN	NaN	NaN	-1.379	0.86	0.354	-1.419	0.695	0.31	-1.386	0.543	0.329	-1.38	0.469	0.314	NaN	NaN	NaN	NaN	NaN	NaN
89	0.445	-1.458	0.982	0.542	NaN	NaN	NaN	NaN	NaN	NaN	NaN	NaN	NaN	NaN	NaN	NaN	-1.32	0.435	0.652	-1.353	0.284	0.7	-1.395	0.104	0.617	-1.264	0.034	0.658	NaN	NaN	NaN	-1.379	0.86	0.354	-1.419	0.695	0.31	-1.386	0.544	0.329	-1.38	0.469	0.314	NaN	NaN	NaN	NaN	NaN	NaN
90	0.45	-1.458	0.982	0.542	NaN	NaN	NaN	NaN	NaN	NaN	NaN	NaN	NaN	NaN	NaN	NaN	-1.32	0.435	0.652	-1.352	0.284	0.699	-1.395	0.104	0.617	-1.264	0.034	0.658	NaN	NaN	NaN	-1.379	0.86	0.354	-1.419	0.695	0.31	-1.386	0.544	0.329	-1.38	0.469	0.314	NaN	NaN	NaN	NaN	NaN	NaN
91	0.455	-1.458	0.982	0.542	NaN	NaN	NaN	NaN	NaN	NaN	NaN	NaN	NaN	NaN	NaN	NaN	-1.32	0.435	0.652	-1.353	0.285	0.7	-1.395	0.104	0.617	-1.264	0.034	0.658	NaN	NaN	NaN	-1.379	0.86	0.354	-1.419	0.695	0.31	-1.386	0.544	0.329	-1.38	0.47	0.314	NaN	NaN	NaN	NaN	NaN	NaN
92	0.46	-1.458	0.982	0.542	NaN	NaN	NaN	NaN	NaN	NaN	NaN	NaN	NaN	NaN	NaN	NaN	-1.32	0.435	0.652	-1.353	0.284	0.7	-1.395	0.104	0.617	-1.264	0.034	0.658	NaN	NaN	NaN	-1.379	0.86	0.354	-1.419	0.695	0.31	-1.386	0.544	0.329	-1.38	0.47	0.314	NaN	NaN	NaN	NaN	NaN	NaN
93	0.465	-1.458	0.982	0.542	NaN	NaN	NaN	NaN	NaN	NaN	NaN	NaN	NaN	NaN	NaN	NaN	-1.32	0.435	0.652	-1.352	0.283	0.699	-1.395	0.104	0.617	-1.264	0.034	0.658	NaN	NaN	NaN	-1.379	0.86	0.355	-1.419	0.695	0.31	-1.386	0.544	0.329	-1.38	0.47	0.314	NaN	NaN	NaN	NaN	NaN	NaN
94	0.47	-1.458	0.982	0.542	NaN	NaN	NaN	NaN	NaN	NaN	NaN	NaN	NaN	NaN	NaN	NaN	-1.32	0.435	0.652	-1.352	0.282	0.699	-1.395	0.104	0.617	-1.264	0.034	0.658	NaN	NaN	NaN	-1.379	0.86	0.355	-1.419	0.695	0.31	-1.386	0.544	0.329	-1.38	0.47	0.314	NaN	NaN	NaN	NaN	NaN	NaN
95	0.475	-1.458	0.982	0.543	NaN	NaN	NaN	NaN	NaN	NaN	NaN	NaN	NaN	NaN	NaN	NaN	-1.32	0.435	0.652	-1.352	0.283	0.699	-1.395	0.104	0.617	-1.264	0.034	0.658	NaN	NaN	NaN	-1.379	0.86	0.355	-1.419	0.695	0.31	-1.386	0.544	0.329	-1.38	0.47	0.314	NaN	NaN	NaN	NaN	NaN	NaN
96	0.48	-1.458	0.982	0.543	NaN	NaN	NaN	NaN	NaN	NaN	NaN	NaN	NaN	NaN	NaN	NaN	-1.32	0.435	0.652	-1.353	0.285	0.7	-1.395	0.104	0.617	-1.264	0.034	0.658	NaN	NaN	NaN	-1.379	0.86	0.355	-1.419	0.695	0.31	-1.386	0.543	0.329	-1.38	0.47	0.314	NaN	NaN	NaN	NaN	NaN	NaN
97	0.485	-1.458	0.982	0.543	NaN	NaN	NaN	NaN	NaN	NaN	NaN	NaN	NaN	NaN	NaN	NaN	-1.32	0.435	0.652	-1.353	0.285	0.7	-1.395	0.104	0.617	-1.264	0.034	0.658	NaN	NaN	NaN	-1.379	0.86	0.355	-1.42	0.695	0.31	-1.386	0.543	0.329	-1.38	0.47	0.314	NaN	NaN	NaN	NaN	NaN	NaN
98	0.49	-1.458	0.982	0.543	NaN	NaN	NaN	NaN	NaN	NaN	NaN	NaN	NaN	NaN	NaN	NaN	-1.32	0.435	0.652	-1.353	0.285	0.7	-1.395	0.104	0.617	-1.264	0.034	0.658	NaN	NaN	NaN	-1.379	0.86	0.355	-1.42	0.695	0.31	-1.386	0.543	0.329	-1.38	0.47	0.314	NaN	NaN	NaN	NaN	NaN	NaN
99	0.495	-1.458	0.982	0.543	NaN	NaN	NaN	NaN	NaN	NaN	NaN	NaN	NaN	NaN	NaN	NaN	-1.32	0.435	0.652	-1.353	0.285	0.7	-1.395	0.104	0.617	-1.264	0.034	0.658	NaN	NaN	NaN	-1.379	0.86	0.355	-1.42	0.695	0.31	-1.386	0.543	0.329	-1.38	0.47	0.314	NaN	NaN	NaN	NaN	NaN	NaN
100	0.5	-1.458	0.982	0.543	NaN	NaN	NaN	NaN	NaN	NaN	NaN	NaN	NaN	NaN	NaN	NaN	-1.32	0.435	0.652	-1.353	0.285	0.7	-1.395	0.104	0.617	-1.264	0.034	0.658	NaN	NaN	NaN	-1.379	0.86	0.355	-1.42	0.695	0.31	-1.386	0.543	0.329	-1.38	0.469	0.314	NaN	NaN	NaN	NaN	NaN	NaN
101	0.505	-1.458	0.982	0.543	NaN	NaN	NaN	NaN	NaN	NaN	NaN	NaN	NaN	NaN	NaN	NaN	-1.32	0.435	0.652	-1.353	0.284	0.7	-1.395	0.104	0.617	-1.264	0.034	0.658	NaN	NaN	NaN	-1.379	0.86	0.355	-1.42	0.695	0.31	-1.386	0.543	0.329	-1.379	0.467	0.314	NaN	NaN	NaN	NaN	NaN	NaN
102	0.51	-1.458	0.982	0.543	NaN	NaN	NaN	NaN	NaN	NaN	NaN	NaN	NaN	NaN	NaN	NaN	-1.32	0.435	0.652	-1.352	0.283	0.699	-1.395	0.104	0.617	-1.264	0.034	0.658	NaN	NaN	NaN	-1.379	0.86	0.355	-1.42	0.695	0.31	-1.386	0.543	0.329	-1.379	0.468	0.314	NaN	NaN	NaN	NaN	NaN	NaN
103	0.515	-1.458	0.982	0.543	NaN	NaN	NaN	NaN	NaN	NaN	NaN	NaN	NaN	NaN	NaN	NaN	-1.32	0.435	0.652	-1.353	0.285	0.7	-1.395	0.104	0.617	-1.264	0.034	0.658	NaN	NaN	NaN	-1.379	0.86	0.355	-1.42	0.695	0.31	-1.386	0.543	0.329	-1.378	0.466	0.314	NaN	NaN	NaN	NaN	NaN	NaN
104	0.52	-1.458	0.982	0.543	NaN	NaN	NaN	NaN	NaN	NaN	NaN	NaN	NaN	NaN	NaN	NaN	-1.32	0.435	0.652	-1.353	0.285	0.7	-1.395	0.104	0.617	-1.264	0.034	0.658	NaN	NaN	NaN	-1.379	0.86	0.355	-1.42	0.695	0.31	-1.386	0.543	0.329	-1.377	0.465	0.314	NaN	NaN	NaN	NaN	NaN	NaN
105	0.525	-1.458	0.982	0.543	NaN	NaN	NaN	NaN	NaN	NaN	NaN	NaN	NaN	NaN	NaN	NaN	-1.32	0.435	0.652	-1.353	0.285	0.7	-1.395	0.104	0.617	-1.264	0.034	0.658	NaN	NaN	NaN	-1.379	0.86	0.355	-1.42	0.695	0.31	-1.386	0.543	0.329	-1.378	0.467	0.314	NaN	NaN	NaN	NaN	NaN	NaN
106	0.53	-1.458	0.982	0.543	NaN	NaN	NaN	NaN	NaN	NaN	NaN	NaN	NaN	NaN	NaN	NaN	-1.32	0.435	0.652	-1.353	0.285	0.7	-1.395	0.104	0.617	-1.264	0.034	0.658	NaN	NaN	NaN	-1.379	0.86	0.355	-1.42	0.695	0.31	-1.386	0.543	0.329	-1.379	0.468	0.314	NaN	NaN	NaN	NaN	NaN	NaN
107	0.535	-1.458	0.982	0.543	NaN	NaN	NaN	NaN	NaN	NaN	NaN	NaN	NaN	NaN	NaN	NaN	-1.32	0.435	0.652	-1.353	0.284	0.7	-1.395	0.104	0.617	-1.264	0.034	0.658	NaN	NaN	NaN	-1.379	0.86	0.355	-1.42	0.695	0.31	-1.386	0.543	0.329	-1.378	0.467	0.314	NaN	NaN	NaN	NaN	NaN	NaN
108	0.54	-1.458	0.982	0.543	NaN	NaN	NaN	NaN	NaN	NaN	NaN	NaN	NaN	NaN	NaN	NaN	-1.32	0.435	0.652	-1.352	0.283	0.699	-1.395	0.104	0.617	-1.264	0.034	0.658	NaN	NaN	NaN	-1.379	0.86	0.355	-1.42	0.695	0.311	-1.386	0.543	0.329	-1.379	0.468	0.314	NaN	NaN	NaN	NaN	NaN	NaN
109	0.545	-1.458	0.982	0.543	NaN	NaN	NaN	NaN	NaN	NaN	NaN	NaN	NaN	NaN	NaN	NaN	-1.32	0.435	0.652	-1.353	0.285	0.7	-1.395	0.104	0.617	-1.264	0.034	0.658	NaN	NaN	NaN	-1.38	0.86	0.355	-1.42	0.695	0.311	-1.386	0.543	0.329	-1.378	0.467	0.314	NaN	NaN	NaN	NaN	NaN	NaN
110	0.55	-1.458	0.982	0.543	NaN	NaN	NaN	NaN	NaN	NaN	NaN	NaN	NaN	NaN	NaN	NaN	-1.32	0.435	0.652	-1.353	0.285	0.7	-1.395	0.104	0.617	-1.264	0.034	0.658	NaN	NaN	NaN	-1.38	0.86	0.355	-1.42	0.695	0.311	-1.386	0.543	0.33	-1.379	0.468	0.314	NaN	NaN	NaN	NaN	NaN	NaN
111	0.555	-1.458	0.982	0.543	NaN	NaN	NaN	NaN	NaN	NaN	NaN	NaN	NaN	NaN	NaN	NaN	-1.32	0.435	0.652	-1.353	0.285	0.7	-1.395	0.104	0.617	-1.264	0.034	0.658	NaN	NaN	NaN	-1.38	0.86	0.355	-1.42	0.695	0.311	-1.386	0.543	0.33	-1.378	0.467	0.314	NaN	NaN	NaN	NaN	NaN	NaN
112	0.56	-1.458	0.982	0.543	NaN	NaN	NaN	NaN	NaN	NaN	NaN	NaN	NaN	NaN	NaN	NaN	-1.32	0.435	0.652	-1.353	0.285	0.7	-1.395	0.104	0.617	-1.264	0.034	0.658	NaN	NaN	NaN	-1.38	0.86	0.355	-1.42	0.695	0.311	-1.386	0.543	0.33	-1.379	0.468	0.314	NaN	NaN	NaN	NaN	NaN	NaN
113	0.565	-1.458	0.982	0.543	NaN	NaN	NaN	NaN	NaN	NaN	NaN	NaN	NaN	NaN	NaN	NaN	-1.32	0.435	0.652	-1.353	0.285	0.7	-1.395	0.104	0.617	-1.264	0.034	0.658	NaN	NaN	NaN	-1.38	0.86	0.355	-1.42	0.695	0.311	-1.386	0.543	0.33	-1.378	0.467	0.314	NaN	NaN	NaN	NaN	NaN	NaN
114	0.57	-1.458	0.982	0.543	NaN	NaN	NaN	NaN	NaN	NaN	NaN	NaN	NaN	NaN	NaN	NaN	-1.32	0.435	0.652	-1.353	0.285	0.7	-1.395	0.104	0.617	-1.264	0.034	0.658	NaN	NaN	NaN	-1.38	0.86	0.355	-1.42	0.695	0.311	-1.386	0.543	0.33	-1.379	0.468	0.314	NaN	NaN	NaN	NaN	NaN	NaN
115	0.575	-1.458	0.982	0.543	NaN	NaN	NaN	NaN	NaN	NaN	NaN	NaN	NaN	NaN	NaN	NaN	-1.32	0.435	0.652	-1.353	0.285	0.701	-1.395	0.104	0.617	-1.264	0.034	0.658	NaN	NaN	NaN	-1.38	0.86	0.355	-1.42	0.695	0.311	-1.386	0.543	0.33	-1.378	0.466	0.314	NaN	NaN	NaN	NaN	NaN	NaN
116	0.58	-1.458	0.982	0.543	NaN	NaN	NaN	NaN	NaN	NaN	NaN	NaN	NaN	NaN	NaN	NaN	-1.32	0.435	0.652	-1.353	0.285	0.701	-1.395	0.104	0.617	-1.264	0.034	0.658	NaN	NaN	NaN	-1.38	0.86	0.355	-1.42	0.695	0.311	-1.387	0.543	0.33	-1.377	0.466	0.314	NaN	NaN	NaN	NaN	NaN	NaN
117	0.585	-1.458	0.982	0.543	NaN	NaN	NaN	NaN	NaN	NaN	NaN	NaN	NaN	NaN	NaN	NaN	-1.32	0.435	0.652	-1.353	0.285	0.701	-1.395	0.104	0.617	-1.264	0.034	0.658	NaN	NaN	NaN	-1.38	0.86	0.355	-1.42	0.695	0.311	-1.386	0.543	0.33	-1.377	0.465	0.314	NaN	NaN	NaN	NaN	NaN	NaN
118	0.59	-1.458	0.982	0.543	NaN	NaN	NaN	NaN	NaN	NaN	NaN	NaN	NaN	NaN	NaN	NaN	-1.32	0.435	0.652	-1.353	0.285	0.701	-1.395	0.104	0.617	-1.264	0.034	0.658	NaN	NaN	NaN	-1.38	0.86	0.355	-1.42	0.695	0.311	-1.386	0.543	0.33	-1.377	0.465	0.314	NaN	NaN	NaN	NaN	NaN	NaN
119	0.595	-1.458	0.982	0.543	NaN	NaN	NaN	NaN	NaN	NaN	NaN	NaN	NaN	NaN	NaN	NaN	-1.32	0.435	0.653	-1.353	0.285	0.701	-1.395	0.104	0.617	-1.264	0.034	0.658	NaN	NaN	NaN	-1.38	0.86	0.355	-1.42	0.695	0.311	-1.387	0.543	0.33	-1.377	0.465	0.314	NaN	NaN	NaN	NaN	NaN	NaN
120	0.6	-1.458	0.982	0.543	NaN	NaN	NaN	NaN	NaN	NaN	NaN	NaN	NaN	NaN	NaN	NaN	-1.32	0.435	0.653	-1.353	0.285	0.701	-1.395	0.104	0.617	-1.264	0.034	0.658	NaN	NaN	NaN	-1.38	0.86	0.355	-1.421	0.695	0.311	-1.387	0.543	0.33	-1.377	0.465	0.314	NaN	NaN	NaN	NaN	NaN	NaN
121	0.605	-1.458	0.982	0.543	NaN	NaN	NaN	NaN	NaN	NaN	NaN	NaN	NaN	NaN	NaN	NaN	-1.32	0.435	0.653	-1.353	0.285	0.701	-1.395	0.104	0.617	-1.264	0.034	0.658	NaN	NaN	NaN	-1.38	0.86	0.355	-1.422	0.696	0.312	-1.387	0.543	0.33	-1.377	0.465	0.314	NaN	NaN	NaN	NaN	NaN	NaN
122	0.61	-1.458	0.982	0.543	NaN	NaN	NaN	NaN	NaN	NaN	NaN	NaN	NaN	NaN	NaN	NaN	-1.32	0.435	0.653	-1.353	0.285	0.701	-1.395	0.104	0.617	-1.264	0.034	0.658	NaN	NaN	NaN	-1.38	0.86	0.356	-1.423	0.696	0.312	-1.387	0.543	0.33	-1.377	0.465	0.314	NaN	NaN	NaN	NaN	NaN	NaN
123	0.615	-1.458	0.982	0.544	NaN	NaN	NaN	NaN	NaN	NaN	NaN	NaN	NaN	NaN	NaN	NaN	-1.32	0.435	0.653	-1.353	0.285	0.701	-1.395	0.104	0.617	-1.264	0.034	0.658	NaN	NaN	NaN	-1.38	0.86	0.356	-1.423	0.696	0.312	-1.387	0.543	0.33	-1.377	0.465	0.314	NaN	NaN	NaN	NaN	NaN	NaN
124	0.62	-1.458	0.982	0.544	NaN	NaN	NaN	NaN	NaN	NaN	NaN	NaN	NaN	NaN	NaN	NaN	-1.32	0.435	0.653	-1.353	0.285	0.701	-1.395	0.104	0.617	-1.264	0.034	0.658	NaN	NaN	NaN	-1.38	0.86	0.356	-1.423	0.696	0.312	-1.387	0.543	0.33	-1.377	0.465	0.314	NaN	NaN	NaN	NaN	NaN	NaN
125	0.625	-1.458	0.982	0.544	NaN	NaN	NaN	NaN	NaN	NaN	NaN	NaN	NaN	NaN	NaN	NaN	-1.32	0.435	0.653	-1.353	0.285	0.701	-1.395	0.104	0.617	-1.264	0.034	0.658	NaN	NaN	NaN	-1.38	0.86	0.356	-1.423	0.696	0.312	-1.387	0.543	0.33	-1.377	0.465	0.314	NaN	NaN	NaN	NaN	NaN	NaN
126	0.63	-1.458	0.982	0.544	NaN	NaN	NaN	NaN	NaN	NaN	NaN	NaN	NaN	NaN	NaN	NaN	-1.32	0.435	0.653	-1.353	0.285	0.701	-1.395	0.104	0.617	-1.264	0.034	0.658	NaN	NaN	NaN	-1.38	0.86	0.356	-1.423	0.696	0.312	-1.387	0.543	0.33	-1.377	0.465	0.314	NaN	NaN	NaN	NaN	NaN	NaN
127	0.635	-1.458	0.982	0.544	NaN	NaN	NaN	NaN	NaN	NaN	NaN	NaN	NaN	NaN	NaN	NaN	-1.32	0.435	0.653	-1.353	0.285	0.701	-1.395	0.104	0.617	-1.264	0.034	0.658	NaN	NaN	NaN	-1.38	0.86	0.356	-1.423	0.696	0.312	-1.386	0.542	0.33	-1.377	0.465	0.314	NaN	NaN	NaN	NaN	NaN	NaN
128	0.64	-1.458	0.982	0.544	NaN	NaN	NaN	NaN	NaN	NaN	NaN	NaN	NaN	NaN	NaN	NaN	-1.32	0.435	0.653	-1.353	0.285	0.701	-1.395	0.104	0.617	-1.264	0.034	0.658	NaN	NaN	NaN	-1.38	0.86	0.356	-1.423	0.696	0.313	-1.384	0.54	0.329	-1.377	0.465	0.314	NaN	NaN	NaN	NaN	NaN	NaN
129	0.645	-1.458	0.982	0.544	NaN	NaN	NaN	NaN	NaN	NaN	NaN	NaN	NaN	NaN	NaN	NaN	-1.32	0.435	0.653	-1.353	0.285	0.701	-1.395	0.104	0.617	-1.264	0.034	0.658	NaN	NaN	NaN	-1.38	0.86	0.356	-1.423	0.696	0.313	-1.386	0.542	0.33	-1.377	0.465	0.314	NaN	NaN	NaN	NaN	NaN	NaN
130	0.65	-1.458	0.982	0.544	NaN	NaN	NaN	NaN	NaN	NaN	NaN	NaN	NaN	NaN	NaN	NaN	-1.32	0.435	0.653	-1.353	0.285	0.701	-1.395	0.104	0.617	-1.264	0.034	0.658	NaN	NaN	NaN	-1.38	0.86	0.356	-1.423	0.696	0.313	-1.386	0.543	0.33	-1.377	0.465	0.314	NaN	NaN	NaN	NaN	NaN	NaN
131	0.655	-1.459	0.982	0.544	NaN	NaN	NaN	NaN	NaN	NaN	NaN	NaN	NaN	NaN	NaN	NaN	-1.32	0.435	0.653	-1.353	0.285	0.701	-1.395	0.104	0.617	-1.264	0.034	0.658	NaN	NaN	NaN	-1.38	0.86	0.356	-1.423	0.696	0.313	-1.386	0.543	0.33	-1.377	0.465	0.314	NaN	NaN	NaN	NaN	NaN	NaN
132	0.66	-1.459	0.982	0.544	NaN	NaN	NaN	NaN	NaN	NaN	NaN	NaN	NaN	NaN	NaN	NaN	-1.32	0.435	0.653	-1.353	0.285	0.701	-1.395	0.104	0.617	-1.264	0.034	0.658	NaN	NaN	NaN	-1.38	0.86	0.356	-1.423	0.696	0.313	-1.385	0.542	0.33	-1.377	0.465	0.314	NaN	NaN	NaN	NaN	NaN	NaN
133	0.665	-1.459	0.981	0.544	NaN	NaN	NaN	NaN	NaN	NaN	NaN	NaN	NaN	NaN	NaN	NaN	-1.32	0.435	0.653	-1.353	0.285	0.701	-1.395	0.104	0.617	-1.264	0.034	0.658	NaN	NaN	NaN	-1.38	0.86	0.356	-1.423	0.696	0.313	-1.384	0.54	0.329	-1.377	0.465	0.314	NaN	NaN	NaN	NaN	NaN	NaN
134	0.67	-1.459	0.981	0.544	NaN	NaN	NaN	NaN	NaN	NaN	NaN	NaN	NaN	NaN	NaN	NaN	-1.32	0.434	0.653	-1.353	0.285	0.701	-1.395	0.104	0.617	-1.264	0.034	0.658	NaN	NaN	NaN	-1.38	0.86	0.356	-1.423	0.696	0.313	-1.386	0.542	0.33	-1.377	0.465	0.314	NaN	NaN	NaN	NaN	NaN	NaN
135	0.675	-1.459	0.981	0.544	NaN	NaN	NaN	NaN	NaN	NaN	NaN	NaN	NaN	NaN	NaN	NaN	-1.32	0.434	0.653	-1.353	0.285	0.701	-1.395	0.104	0.617	-1.264	0.034	0.658	NaN	NaN	NaN	-1.38	0.86	0.356	-1.423	0.696	0.313	-1.386	0.543	0.33	-1.377	0.465	0.314	NaN	NaN	NaN	NaN	NaN	NaN
136	0.68	-1.459	0.981	0.544	NaN	NaN	NaN	NaN	NaN	NaN	NaN	NaN	NaN	NaN	NaN	NaN	-1.32	0.434	0.653	-1.353	0.285	0.701	-1.395	0.104	0.617	-1.264	0.034	0.658	NaN	NaN	NaN	-1.38	0.86	0.356	-1.423	0.696	0.313	-1.386	0.543	0.33	-1.377	0.465	0.314	NaN	NaN	NaN	NaN	NaN	NaN
137	0.685	-1.459	0.981	0.544	NaN	NaN	NaN	NaN	NaN	NaN	NaN	NaN	NaN	NaN	NaN	NaN	-1.32	0.434	0.653	-1.353	0.285	0.701	-1.395	0.104	0.617	-1.264	0.034	0.658	NaN	NaN	NaN	-1.38	0.86	0.356	-1.423	0.696	0.313	-1.386	0.543	0.33	-1.377	0.465	0.314	NaN	NaN	NaN	NaN	NaN	NaN
138	0.69	-1.459	0.981	0.544	NaN	NaN	NaN	NaN	NaN	NaN	NaN	NaN	NaN	NaN	NaN	NaN	-1.32	0.434	0.653	-1.353	0.285	0.701	-1.395	0.104	0.617	-1.264	0.034	0.658	NaN	NaN	NaN	-1.38	0.86	0.356	-1.423	0.696	0.313	-1.386	0.543	0.33	-1.377	0.465	0.314	NaN	NaN	NaN	NaN	NaN	NaN
139	0.695	-1.459	0.981	0.544	NaN	NaN	NaN	NaN	NaN	NaN	NaN	NaN	NaN	NaN	NaN	NaN	-1.32	0.434	0.653	-1.353	0.285	0.701	-1.395	0.104	0.617	-1.264	0.034	0.658	NaN	NaN	NaN	-1.38	0.86	0.356	-1.423	0.696	0.313	-1.386	0.543	0.33	-1.377	0.465	0.314	NaN	NaN	NaN	NaN	NaN	NaN
140	0.7	-1.459	0.981	0.544	NaN	NaN	NaN	NaN	NaN	NaN	NaN	NaN	NaN	NaN	NaN	NaN	-1.32	0.434	0.653	-1.353	0.285	0.701	-1.395	0.104	0.617	-1.264	0.034	0.658	NaN	NaN	NaN	-1.38	0.86	0.356	-1.423	0.696	0.313	-1.386	0.543	0.33	-1.377	0.465	0.314	NaN	NaN	NaN	NaN	NaN	NaN
141	0.705	-1.459	0.981	0.544	NaN	NaN	NaN	NaN	NaN	NaN	NaN	NaN	NaN	NaN	NaN	NaN	-1.32	0.434	0.653	-1.353	0.285	0.701	-1.395	0.104	0.617	-1.264	0.034	0.658	NaN	NaN	NaN	-1.38	0.86	0.356	-1.423	0.696	0.313	-1.386	0.543	0.33	-1.377	0.465	0.314	NaN	NaN	NaN	NaN	NaN	NaN
142	0.71	-1.459	0.981	0.544	NaN	NaN	NaN	NaN	NaN	NaN	NaN	NaN	NaN	NaN	NaN	NaN	-1.32	0.434	0.653	-1.353	0.285	0.701	-1.395	0.104	0.617	-1.264	0.034	0.658	NaN	NaN	NaN	-1.38	0.86	0.356	-1.423	0.696	0.313	-1.386	0.543	0.33	-1.377	0.465	0.314	NaN	NaN	NaN	NaN	NaN	NaN
143	0.715	-1.459	0.981	0.544	NaN	NaN	NaN	NaN	NaN	NaN	NaN	NaN	NaN	NaN	NaN	NaN	-1.32	0.434	0.653	-1.353	0.285	0.701	-1.395	0.104	0.617	-1.264	0.034	0.658	NaN	NaN	NaN	-1.38	0.86	0.356	-1.423	0.696	0.313	-1.386	0.543	0.33	-1.377	0.465	0.314	NaN	NaN	NaN	NaN	NaN	NaN
144	0.72	-1.459	0.981	0.544	NaN	NaN	NaN	NaN	NaN	NaN	NaN	NaN	NaN	NaN	NaN	NaN	-1.32	0.434	0.653	-1.353	0.285	0.701	-1.395	0.104	0.617	-1.264	0.034	0.658	NaN	NaN	NaN	-1.38	0.86	0.356	-1.423	0.696	0.313	-1.386	0.543	0.33	-1.377	0.465	0.314	NaN	NaN	NaN	NaN	NaN	NaN
145	0.725	-1.459	0.981	0.544	NaN	NaN	NaN	NaN	NaN	NaN	NaN	NaN	NaN	NaN	NaN	NaN	-1.32	0.434	0.653	-1.353	0.285	0.701	-1.395	0.104	0.617	-1.264	0.034	0.658	NaN	NaN	NaN	-1.38	0.86	0.356	-1.423	0.696	0.313	-1.385	0.542	0.33	-1.377	0.465	0.314	NaN	NaN	NaN	NaN	NaN	NaN
146	0.73	-1.459	0.981	0.544	NaN	NaN	NaN	NaN	NaN	NaN	NaN	NaN	NaN	NaN	NaN	NaN	-1.32	0.434	0.653	-1.353	0.285	0.701	-1.395	0.104	0.617	-1.264	0.034	0.658	NaN	NaN	NaN	-1.38	0.86	0.356	-1.423	0.696	0.313	-1.384	0.54	0.329	-1.377	0.465	0.314	NaN	NaN	NaN	NaN	NaN	NaN
147	0.735	-1.459	0.981	0.544	NaN	NaN	NaN	NaN	NaN	NaN	NaN	NaN	NaN	NaN	NaN	NaN	-1.32	0.434	0.653	-1.353	0.285	0.701	-1.395	0.104	0.617	-1.264	0.034	0.658	NaN	NaN	NaN	-1.38	0.86	0.356	-1.423	0.696	0.313	-1.386	0.542	0.33	-1.377	0.465	0.315	NaN	NaN	NaN	NaN	NaN	NaN
148	0.74	-1.459	0.981	0.544	NaN	NaN	NaN	NaN	NaN	NaN	NaN	NaN	NaN	NaN	NaN	NaN	-1.32	0.434	0.653	-1.353	0.285	0.701	-1.395	0.104	0.617	-1.264	0.034	0.658	NaN	NaN	NaN	-1.38	0.86	0.356	-1.423	0.696	0.313	-1.386	0.543	0.33	-1.377	0.465	0.315	NaN	NaN	NaN	NaN	NaN	NaN
149	0.745	-1.459	0.981	0.544	NaN	NaN	NaN	NaN	NaN	NaN	NaN	NaN	NaN	NaN	NaN	NaN	-1.32	0.434	0.653	-1.353	0.285	0.701	-1.395	0.104	0.617	-1.264	0.034	0.658	NaN	NaN	NaN	-1.38	0.86	0.356	-1.423	0.696	0.313	-1.386	0.543	0.33	-1.377	0.465	0.315	NaN	NaN	NaN	NaN	NaN	NaN
150	0.75	-1.459	0.981	0.544	NaN	NaN	NaN	NaN	NaN	NaN	NaN	NaN	NaN	NaN	NaN	NaN	-1.32	0.434	0.653	-1.354	0.285	0.701	-1.395	0.104	0.617	-1.264	0.034	0.658	NaN	NaN	NaN	-1.38	0.86	0.356	-1.423	0.696	0.313	-1.386	0.543	0.33	-1.377	0.465	0.315	NaN	NaN	NaN	NaN	NaN	NaN
151	0.755	-1.459	0.981	0.544	NaN	NaN	NaN	NaN	NaN	NaN	NaN	NaN	NaN	NaN	NaN	NaN	-1.32	0.434	0.653	-1.353	0.285	0.701	-1.395	0.104	0.617	-1.264	0.034	0.658	NaN	NaN	NaN	-1.38	0.86	0.356	-1.423	0.696	0.313	-1.386	0.543	0.33	-1.377	0.465	0.315	NaN	NaN	NaN	NaN	NaN	NaN
152	0.76	-1.459	0.981	0.544	NaN	NaN	NaN	NaN	NaN	NaN	NaN	NaN	NaN	NaN	NaN	NaN	-1.32	0.434	0.653	-1.353	0.285	0.701	-1.395	0.104	0.617	-1.264	0.034	0.658	NaN	NaN	NaN	-1.38	0.86	0.356	-1.423	0.696	0.313	-1.386	0.543	0.33	-1.377	0.465	0.315	NaN	NaN	NaN	NaN	NaN	NaN
153	0.765	-1.459	0.981	0.544	NaN	NaN	NaN	NaN	NaN	NaN	NaN	NaN	NaN	NaN	NaN	NaN	-1.32	0.434	0.653	-1.353	0.285	0.701	-1.395	0.104	0.617	-1.264	0.034	0.658	NaN	NaN	NaN	-1.38	0.86	0.356	-1.423	0.696	0.313	-1.385	0.542	0.33	-1.377	0.465	0.315	NaN	NaN	NaN	NaN	NaN	NaN
154	0.77	-1.459	0.981	0.544	NaN	NaN	NaN	NaN	NaN	NaN	NaN	NaN	NaN	NaN	NaN	NaN	-1.32	0.434	0.653	-1.354	0.285	0.701	-1.395	0.104	0.617	-1.264	0.034	0.658	NaN	NaN	NaN	-1.38	0.86	0.356	-1.423	0.696	0.313	-1.384	0.54	0.329	-1.377	0.465	0.315	NaN	NaN	NaN	NaN	NaN	NaN
155	0.775	-1.459	0.981	0.544	NaN	NaN	NaN	NaN	NaN	NaN	NaN	NaN	NaN	NaN	NaN	NaN	-1.32	0.434	0.653	-1.354	0.285	0.701	-1.395	0.104	0.617	-1.264	0.034	0.658	NaN	NaN	NaN	-1.38	0.86	0.356	-1.423	0.696	0.313	-1.386	0.542	0.33	-1.377	0.465	0.315	NaN	NaN	NaN	NaN	NaN	NaN
156	0.78	-1.459	0.981	0.544	NaN	NaN	NaN	NaN	NaN	NaN	NaN	NaN	NaN	NaN	NaN	NaN	-1.32	0.434	0.653	-1.354	0.285	0.701	-1.395	0.104	0.617	-1.264	0.034	0.658	NaN	NaN	NaN	-1.38	0.86	0.356	-1.423	0.696	0.313	-1.386	0.543	0.33	-1.377	0.465	0.315	NaN	NaN	NaN	NaN	NaN	NaN
157	0.785	-1.459	0.981	0.544	NaN	NaN	NaN	NaN	NaN	NaN	NaN	NaN	NaN	NaN	NaN	NaN	-1.32	0.434	0.653	-1.354	0.285	0.701	-1.395	0.104	0.617	-1.264	0.034	0.658	NaN	NaN	NaN	-1.38	0.86	0.356	-1.423	0.696	0.313	-1.387	0.543	0.33	-1.377	0.465	0.315	NaN	NaN	NaN	NaN	NaN	NaN
158	0.79	-1.459	0.981	0.544	NaN	NaN	NaN	NaN	NaN	NaN	NaN	NaN	NaN	NaN	NaN	NaN	-1.32	0.434	0.653	-1.354	0.285	0.701	-1.395	0.104	0.617	-1.264	0.034	0.658	NaN	NaN	NaN	-1.38	0.86	0.356	-1.423	0.696	0.313	-1.387	0.543	0.33	-1.377	0.465	0.315	NaN	NaN	NaN	NaN	NaN	NaN
159	0.795	-1.459	0.981	0.544	NaN	NaN	NaN	NaN	NaN	NaN	NaN	NaN	NaN	NaN	NaN	NaN	-1.32	0.434	0.653	-1.354	0.285	0.701	-1.395	0.104	0.617	-1.264	0.034	0.658	NaN	NaN	NaN	-1.38	0.86	0.356	-1.423	0.696	0.313	-1.387	0.543	0.33	-1.377	0.465	0.315	NaN	NaN	NaN	NaN	NaN	NaN
160	0.8	-1.459	0.981	0.544	NaN	NaN	NaN	NaN	NaN	NaN	NaN	NaN	NaN	NaN	NaN	NaN	-1.32	0.434	0.653	-1.354	0.285	0.701	-1.395	0.104	0.617	-1.264	0.034	0.658	NaN	NaN	NaN	-1.38	0.86	0.356	-1.423	0.696	0.313	-1.387	0.543	0.33	-1.377	0.465	0.315	NaN	NaN	NaN	NaN	NaN	NaN
161	0.805	-1.459	0.981	0.544	NaN	NaN	NaN	NaN	NaN	NaN	NaN	NaN	NaN	NaN	NaN	NaN	-1.32	0.434	0.653	-1.353	0.285	0.701	-1.395	0.104	0.617	-1.264	0.034	0.658	NaN	NaN	NaN	-1.38	0.86	0.356	-1.423	0.696	0.313	-1.387	0.543	0.33	-1.377	0.465	0.315	NaN	NaN	NaN	NaN	NaN	NaN
162	0.81	-1.459	0.981	0.544	NaN	NaN	NaN	NaN	NaN	NaN	NaN	NaN	NaN	NaN	NaN	NaN	-1.32	0.435	0.653	-1.354	0.285	0.701	-1.395	0.104	0.617	-1.264	0.034	0.658	NaN	NaN	NaN	-1.38	0.86	0.356	-1.423	0.696	0.313	-1.387	0.543	0.33	-1.377	0.465	0.315	NaN	NaN	NaN	NaN	NaN	NaN
163	0.815	-1.459	0.981	0.544	NaN	NaN	NaN	NaN	NaN	NaN	NaN	NaN	NaN	NaN	NaN	NaN	-1.32	0.435	0.653	-1.354	0.285	0.701	-1.395	0.104	0.617	-1.264	0.034	0.658	NaN	NaN	NaN	-1.38	0.86	0.356	-1.423	0.696	0.313	-1.387	0.543	0.33	-1.377	0.465	0.314	NaN	NaN	NaN	NaN	NaN	NaN
164	0.82	-1.459	0.981	0.544	NaN	NaN	NaN	NaN	NaN	NaN	NaN	NaN	NaN	NaN	NaN	NaN	-1.32	0.435	0.653	-1.354	0.285	0.701	-1.395	0.104	0.617	-1.264	0.034	0.658	NaN	NaN	NaN	-1.38	0.86	0.356	-1.423	0.696	0.313	-1.387	0.543	0.33	-1.377	0.465	0.314	NaN	NaN	NaN	NaN	NaN	NaN
165	0.825	-1.459	0.981	0.544	NaN	NaN	NaN	NaN	NaN	NaN	NaN	NaN	NaN	NaN	NaN	NaN	-1.32	0.435	0.653	-1.354	0.285	0.701	-1.395	0.104	0.617	-1.264	0.034	0.658	NaN	NaN	NaN	-1.38	0.86	0.356	-1.423	0.696	0.313	-1.387	0.543	0.33	-1.377	0.465	0.314	NaN	NaN	NaN	NaN	NaN	NaN
166	0.83	-1.459	0.981	0.544	NaN	NaN	NaN	NaN	NaN	NaN	NaN	NaN	NaN	NaN	NaN	NaN	-1.32	0.435	0.653	-1.354	0.285	0.701	-1.395	0.104	0.617	-1.264	0.034	0.658	NaN	NaN	NaN	-1.38	0.86	0.356	-1.423	0.696	0.313	-1.387	0.543	0.33	-1.377	0.465	0.314	NaN	NaN	NaN	NaN	NaN	NaN
167	0.835	-1.459	0.981	0.544	NaN	NaN	NaN	NaN	NaN	NaN	NaN	NaN	NaN	NaN	NaN	NaN	-1.32	0.435	0.653	-1.354	0.285	0.701	-1.395	0.104	0.617	-1.264	0.034	0.658	NaN	NaN	NaN	-1.38	0.86	0.356	-1.423	0.696	0.313	-1.387	0.543	0.33	-1.377	0.465	0.314	NaN	NaN	NaN	NaN	NaN	NaN
168	0.84	-1.459	0.981	0.544	NaN	NaN	NaN	NaN	NaN	NaN	NaN	NaN	NaN	NaN	NaN	NaN	-1.32	0.435	0.653	-1.354	0.285	0.701	-1.395	0.104	0.617	-1.264	0.034	0.658	NaN	NaN	NaN	-1.38	0.86	0.356	-1.423	0.696	0.313	-1.387	0.543	0.33	-1.377	0.465	0.314	NaN	NaN	NaN	NaN	NaN	NaN
169	0.845	-1.459	0.981	0.544	NaN	NaN	NaN	NaN	NaN	NaN	NaN	NaN	NaN	NaN	NaN	NaN	-1.32	0.435	0.653	-1.354	0.285	0.701	-1.395	0.104	0.617	-1.264	0.034	0.658	NaN	NaN	NaN	-1.38	0.86	0.356	-1.423	0.696	0.313	-1.387	0.543	0.33	-1.377	0.465	0.314	NaN	NaN	NaN	NaN	NaN	NaN
170	0.85	-1.459	0.981	0.544	NaN	NaN	NaN	NaN	NaN	NaN	NaN	NaN	NaN	NaN	NaN	NaN	-1.32	0.434	0.653	-1.354	0.285	0.701	-1.395	0.104	0.617	-1.264	0.034	0.658	NaN	NaN	NaN	-1.38	0.86	0.356	-1.423	0.696	0.313	-1.387	0.543	0.33	-1.377	0.465	0.314	NaN	NaN	NaN	NaN	NaN	NaN
171	0.855	-1.459	0.981	0.544	NaN	NaN	NaN	NaN	NaN	NaN	NaN	NaN	NaN	NaN	NaN	NaN	-1.32	0.435	0.653	-1.354	0.285	0.701	-1.395	0.104	0.617	-1.264	0.034	0.658	NaN	NaN	NaN	-1.38	0.86	0.356	-1.423	0.696	0.313	-1.387	0.543	0.33	-1.377	0.465	0.314	NaN	NaN	NaN	NaN	NaN	NaN
172	0.86	-1.459	0.981	0.544	NaN	NaN	NaN	NaN	NaN	NaN	NaN	NaN	NaN	NaN	NaN	NaN	-1.32	0.435	0.653	-1.354	0.285	0.701	-1.395	0.104	0.617	-1.264	0.034	0.658	NaN	NaN	NaN	-1.38	0.86	0.356	-1.423	0.696	0.313	-1.387	0.543	0.33	-1.377	0.465	0.314	NaN	NaN	NaN	NaN	NaN	NaN
173	0.865	-1.459	0.981	0.544	NaN	NaN	NaN	NaN	NaN	NaN	NaN	NaN	NaN	NaN	NaN	NaN	-1.32	0.435	0.653	-1.354	0.285	0.701	-1.395	0.104	0.617	-1.264	0.034	0.658	NaN	NaN	NaN	-1.38	0.86	0.356	-1.423	0.696	0.313	-1.387	0.543	0.33	-1.377	0.465	0.314	NaN	NaN	NaN	NaN	NaN	NaN
174	0.87	-1.459	0.981	0.544	NaN	NaN	NaN	NaN	NaN	NaN	NaN	NaN	NaN	NaN	NaN	NaN	-1.32	0.435	0.653	-1.354	0.285	0.701	-1.395	0.104	0.617	-1.264	0.034	0.658	NaN	NaN	NaN	-1.38	0.86	0.356	-1.423	0.696	0.313	-1.387	0.543	0.33	-1.377	0.465	0.314	NaN	NaN	NaN	NaN	NaN	NaN
175	0.875	-1.459	0.981	0.544	NaN	NaN	NaN	NaN	NaN	NaN	NaN	NaN	NaN	NaN	NaN	NaN	-1.32	0.435	0.653	-1.354	0.285	0.701	-1.395	0.104	0.617	-1.264	0.034	0.658	NaN	NaN	NaN	-1.38	0.86	0.356	-1.423	0.696	0.312	-1.387	0.543	0.33	-1.377	0.465	0.314	NaN	NaN	NaN	NaN	NaN	NaN
176	0.88	-1.459	0.981	0.544	NaN	NaN	NaN	NaN	NaN	NaN	NaN	NaN	NaN	NaN	NaN	NaN	-1.32	0.435	0.653	-1.354	0.285	0.701	-1.395	0.104	0.617	-1.264	0.034	0.658	NaN	NaN	NaN	-1.38	0.86	0.356	-1.423	0.696	0.312	-1.387	0.543	0.33	-1.377	0.465	0.314	NaN	NaN	NaN	NaN	NaN	NaN
177	0.885	-1.459	0.981	0.544	NaN	NaN	NaN	NaN	NaN	NaN	NaN	NaN	NaN	NaN	NaN	NaN	-1.32	0.435	0.653	-1.354	0.285	0.701	-1.395	0.104	0.617	-1.264	0.034	0.658	NaN	NaN	NaN	-1.38	0.86	0.356	-1.423	0.696	0.312	-1.387	0.543	0.33	-1.377	0.465	0.314	NaN	NaN	NaN	NaN	NaN	NaN
178	0.89	-1.459	0.981	0.544	NaN	NaN	NaN	NaN	NaN	NaN	NaN	NaN	NaN	NaN	NaN	NaN	-1.32	0.435	0.653	-1.354	0.285	0.701	-1.395	0.104	0.617	-1.264	0.034	0.658	NaN	NaN	NaN	-1.38	0.86	0.356	-1.423	0.696	0.312	-1.387	0.543	0.33	-1.378	0.466	0.315	NaN	NaN	NaN	NaN	NaN	NaN
179	0.895	-1.459	0.981	0.544	NaN	NaN	NaN	NaN	NaN	NaN	NaN	NaN	NaN	NaN	NaN	NaN	-1.32	0.435	0.653	-1.354	0.285	0.701	-1.395	0.104	0.617	-1.264	0.034	0.658	NaN	NaN	NaN	-1.38	0.86	0.356	-1.423	0.696	0.312	-1.387	0.543	0.33	-1.379	0.468	0.315	NaN	NaN	NaN	NaN	NaN	NaN
180	0.9	-1.459	0.981	0.544	NaN	NaN	NaN	NaN	NaN	NaN	NaN	NaN	NaN	NaN	NaN	NaN	-1.32	0.435	0.652	-1.354	0.285	0.701	-1.395	0.104	0.617	-1.264	0.034	0.658	NaN	NaN	NaN	-1.38	0.86	0.356	-1.423	0.696	0.312	-1.387	0.543	0.33	-1.377	0.466	0.315	NaN	NaN	NaN	NaN	NaN	NaN
181	0.905	-1.459	0.981	0.544	NaN	NaN	NaN	NaN	NaN	NaN	NaN	NaN	NaN	NaN	NaN	NaN	-1.32	0.435	0.653	-1.354	0.285	0.701	-1.395	0.104	0.617	-1.264	0.034	0.658	NaN	NaN	NaN	-1.38	0.86	0.356	-1.423	0.696	0.312	-1.387	0.543	0.33	-1.379	0.468	0.315	NaN	NaN	NaN	NaN	NaN	NaN
182	0.91	-1.459	0.981	0.543	NaN	NaN	NaN	NaN	NaN	NaN	NaN	NaN	NaN	NaN	NaN	NaN	-1.32	0.435	0.653	-1.354	0.285	0.701	-1.395	0.104	0.617	-1.264	0.034	0.658	NaN	NaN	NaN	-1.38	0.86	0.356	-1.423	0.696	0.312	-1.387	0.543	0.33	-1.378	0.466	0.314	NaN	NaN	NaN	NaN	NaN	NaN
183	0.915	-1.459	0.981	0.543	NaN	NaN	NaN	NaN	NaN	NaN	NaN	NaN	NaN	NaN	NaN	NaN	-1.32	0.435	0.653	-1.354	0.285	0.701	-1.395	0.104	0.617	-1.264	0.034	0.658	NaN	NaN	NaN	-1.38	0.86	0.356	-1.423	0.696	0.312	-1.387	0.543	0.33	-1.377	0.465	0.314	NaN	NaN	NaN	NaN	NaN	NaN
184	0.92	-1.459	0.981	0.543	NaN	NaN	NaN	NaN	NaN	NaN	NaN	NaN	NaN	NaN	NaN	NaN	-1.32	0.435	0.653	-1.354	0.285	0.701	-1.395	0.104	0.617	-1.264	0.034	0.658	NaN	NaN	NaN	-1.38	0.86	0.356	-1.423	0.696	0.312	-1.387	0.543	0.33	-1.377	0.465	0.314	NaN	NaN	NaN	NaN	NaN	NaN
185	0.925	-1.459	0.981	0.543	NaN	NaN	NaN	NaN	NaN	NaN	NaN	NaN	NaN	NaN	NaN	NaN	-1.32	0.435	0.653	-1.353	0.285	0.701	-1.395	0.104	0.617	-1.264	0.034	0.658	NaN	NaN	NaN	-1.38	0.86	0.356	-1.423	0.696	0.312	-1.387	0.543	0.33	-1.377	0.465	0.314	NaN	NaN	NaN	NaN	NaN	NaN
186	0.93	-1.459	0.981	0.543	NaN	NaN	NaN	NaN	NaN	NaN	NaN	NaN	NaN	NaN	NaN	NaN	-1.32	0.435	0.653	-1.353	0.285	0.701	-1.395	0.104	0.617	-1.264	0.034	0.658	NaN	NaN	NaN	-1.38	0.86	0.356	-1.423	0.696	0.312	-1.387	0.543	0.33	-1.375	0.464	0.315	NaN	NaN	NaN	NaN	NaN	NaN
187	0.935	-1.459	0.981	0.543	NaN	NaN	NaN	NaN	NaN	NaN	NaN	NaN	NaN	NaN	NaN	NaN	-1.32	0.435	0.653	-1.353	0.285	0.701	-1.395	0.104	0.617	-1.264	0.034	0.658	NaN	NaN	NaN	-1.38	0.86	0.356	-1.423	0.696	0.312	-1.387	0.543	0.33	-1.376	0.464	0.315	NaN	NaN	NaN	NaN	NaN	NaN
188	0.94	-1.459	0.981	0.543	NaN	NaN	NaN	NaN	NaN	NaN	NaN	NaN	NaN	NaN	NaN	NaN	-1.32	0.435	0.653	-1.353	0.285	0.701	-1.395	0.104	0.617	-1.264	0.034	0.658	NaN	NaN	NaN	-1.38	0.86	0.356	-1.423	0.696	0.312	-1.387	0.543	0.33	-1.376	0.465	0.315	NaN	NaN	NaN	NaN	NaN	NaN
189	0.945	-1.459	0.981	0.543	NaN	NaN	NaN	NaN	NaN	NaN	NaN	NaN	NaN	NaN	NaN	NaN	-1.32	0.435	0.653	-1.353	0.285	0.701	-1.395	0.104	0.617	-1.264	0.034	0.658	NaN	NaN	NaN	-1.38	0.86	0.356	-1.423	0.696	0.312	-1.387	0.543	0.33	-1.376	0.464	0.315	NaN	NaN	NaN	NaN	NaN	NaN
190	0.95	-1.459	0.981	0.543	NaN	NaN	NaN	NaN	NaN	NaN	NaN	NaN	NaN	NaN	NaN	NaN	-1.32	0.435	0.653	-1.353	0.285	0.701	-1.395	0.104	0.617	-1.264	0.034	0.658	NaN	NaN	NaN	-1.38	0.86	0.356	-1.423	0.696	0.312	-1.387	0.543	0.33	-1.377	0.465	0.314	NaN	NaN	NaN	NaN	NaN	NaN
191	0.955	-1.459	0.981	0.543	NaN	NaN	NaN	NaN	NaN	NaN	NaN	NaN	NaN	NaN	NaN	NaN	-1.32	0.435	0.653	-1.353	0.285	0.701	-1.395	0.104	0.617	-1.264	0.034	0.658	NaN	NaN	NaN	-1.38	0.86	0.356	-1.423	0.696	0.312	-1.387	0.543	0.33	-1.377	0.465	0.314	NaN	NaN	NaN	NaN	NaN	NaN
192	0.96	-1.459	0.981	0.543	NaN	NaN	NaN	NaN	NaN	NaN	NaN	NaN	NaN	NaN	NaN	NaN	-1.32	0.435	0.653	-1.353	0.285	0.701	-1.395	0.104	0.617	-1.264	0.034	0.658	NaN	NaN	NaN	-1.38	0.86	0.356	-1.423	0.696	0.312	-1.387	0.543	0.33	-1.377	0.465	0.314	NaN	NaN	NaN	NaN	NaN	NaN
193	0.965	-1.459	0.981	0.543	NaN	NaN	NaN	NaN	NaN	NaN	NaN	NaN	NaN	NaN	NaN	NaN	-1.32	0.435	0.653	-1.354	0.285	0.701	-1.395	0.104	0.617	-1.264	0.034	0.658	NaN	NaN	NaN	-1.38	0.86	0.356	-1.422	0.696	0.312	-1.387	0.543	0.33	-1.377	0.465	0.314	NaN	NaN	NaN	NaN	NaN	NaN
194	0.97	-1.459	0.981	0.543	NaN	NaN	NaN	NaN	NaN	NaN	NaN	NaN	NaN	NaN	NaN	NaN	-1.321	0.435	0.653	-1.354	0.285	0.701	-1.395	0.104	0.617	-1.264	0.034	0.658	NaN	NaN	NaN	-1.38	0.86	0.356	-1.421	0.695	0.311	-1.387	0.543	0.33	-1.378	0.467	0.314	NaN	NaN	NaN	NaN	NaN	NaN
195	0.975	-1.459	0.981	0.543	NaN	NaN	NaN	NaN	NaN	NaN	NaN	NaN	NaN	NaN	NaN	NaN	-1.321	0.435	0.653	-1.354	0.285	0.701	-1.395	0.104	0.617	-1.264	0.034	0.658	NaN	NaN	NaN	-1.38	0.86	0.355	-1.42	0.695	0.311	-1.387	0.543	0.33	-1.38	0.469	0.315	NaN	NaN	NaN	NaN	NaN	NaN
196	0.98	-1.459	0.981	0.543	NaN	NaN	NaN	NaN	NaN	NaN	NaN	NaN	NaN	NaN	NaN	NaN	-1.321	0.435	0.653	-1.354	0.285	0.701	-1.395	0.104	0.617	-1.264	0.034	0.658	NaN	NaN	NaN	-1.38	0.86	0.355	-1.42	0.695	0.311	-1.387	0.543	0.33	-1.381	0.47	0.315	NaN	NaN	NaN	NaN	NaN	NaN
197	0.985	-1.459	0.981	0.543	NaN	NaN	NaN	NaN	NaN	NaN	NaN	NaN	NaN	NaN	NaN	NaN	-1.321	0.435	0.653	-1.354	0.285	0.701	-1.395	0.104	0.617	-1.264	0.034	0.658	NaN	NaN	NaN	-1.38	0.86	0.355	-1.42	0.695	0.311	-1.387	0.543	0.33	-1.381	0.47	0.315	NaN	NaN	NaN	NaN	NaN	NaN
198	0.99	-1.459	0.981	0.543	NaN	NaN	NaN	NaN	NaN	NaN	NaN	NaN	NaN	NaN	NaN	NaN	-1.321	0.435	0.653	-1.354	0.285	0.701	-1.395	0.104	0.617	-1.264	0.034	0.658	NaN	NaN	NaN	-1.38	0.86	0.355	-1.42	0.695	0.311	-1.387	0.543	0.33	-1.381	0.47	0.315	NaN	NaN	NaN	NaN	NaN	NaN
199	0.995	-1.459	0.981	0.543	NaN	NaN	NaN	NaN	NaN	NaN	NaN	NaN	NaN	NaN	NaN	NaN	-1.321	0.435	0.653	-1.354	0.285	0.701	-1.395	0.104	0.617	-1.264	0.034	0.658	NaN	NaN	NaN	-1.38	0.86	0.355	-1.42	0.695	0.311	-1.387	0.543	0.33	-1.381	0.47	0.315	NaN	NaN	NaN	NaN	NaN	NaN
200	1	-1.459	0.981	0.543	NaN	NaN	NaN	NaN	NaN	NaN	NaN	NaN	NaN	NaN	NaN	NaN	-1.321	0.435	0.653	-1.354	0.285	0.701	-1.395	0.104	0.617	-1.264	0.034	0.658	NaN	NaN	NaN	-1.38	0.86	0.355	-1.42	0.695	0.311	-1.387	0.543	0.33	-1.381	0.47	0.315	NaN	NaN	NaN	NaN	NaN	NaN
201	1.005	-1.459	0.981	0.543	NaN	NaN	NaN	NaN	NaN	NaN	NaN	NaN	NaN	NaN	NaN	NaN	-1.321	0.435	0.653	-1.354	0.285	0.701	-1.395	0.104	0.617	-1.264	0.034	0.658	NaN	NaN	NaN	-1.38	0.86	0.355	-1.42	0.695	0.311	-1.387	0.543	0.33	-1.381	0.47	0.315	NaN	NaN	NaN	NaN	NaN	NaN
202	1.01	-1.459	0.981	0.543	NaN	NaN	NaN	NaN	NaN	NaN	NaN	NaN	NaN	NaN	NaN	NaN	-1.321	0.434	0.653	-1.354	0.285	0.701	-1.395	0.104	0.617	-1.264	0.034	0.658	NaN	NaN	NaN	-1.38	0.86	0.355	-1.42	0.695	0.311	-1.387	0.543	0.33	-1.381	0.47	0.315	NaN	NaN	NaN	NaN	NaN	NaN
203	1.015	-1.459	0.981	0.543	NaN	NaN	NaN	NaN	NaN	NaN	NaN	NaN	NaN	NaN	NaN	NaN	-1.321	0.434	0.653	-1.354	0.285	0.701	-1.395	0.104	0.617	-1.264	0.034	0.658	NaN	NaN	NaN	-1.38	0.86	0.355	-1.42	0.695	0.311	-1.387	0.543	0.33	-1.38	0.469	0.315	NaN	NaN	NaN	NaN	NaN	NaN
204	1.02	-1.459	0.981	0.543	NaN	NaN	NaN	NaN	NaN	NaN	NaN	NaN	NaN	NaN	NaN	NaN	-1.321	0.434	0.653	-1.354	0.285	0.701	-1.395	0.104	0.617	-1.264	0.034	0.658	NaN	NaN	NaN	-1.38	0.86	0.355	-1.42	0.695	0.311	-1.387	0.543	0.33	-1.378	0.466	0.314	NaN	NaN	NaN	NaN	NaN	NaN
205	1.025	-1.459	0.981	0.543	NaN	NaN	NaN	NaN	NaN	NaN	NaN	NaN	NaN	NaN	NaN	NaN	-1.321	0.434	0.653	-1.354	0.285	0.701	-1.395	0.104	0.617	-1.264	0.034	0.658	NaN	NaN	NaN	-1.38	0.86	0.355	-1.42	0.695	0.311	-1.387	0.543	0.33	-1.378	0.467	0.314	NaN	NaN	NaN	NaN	NaN	NaN
206	1.03	-1.459	0.981	0.543	NaN	NaN	NaN	NaN	NaN	NaN	NaN	NaN	NaN	NaN	NaN	NaN	-1.321	0.434	0.653	-1.354	0.285	0.701	-1.395	0.104	0.617	-1.264	0.034	0.658	NaN	NaN	NaN	-1.38	0.86	0.355	-1.42	0.695	0.311	-1.387	0.543	0.33	-1.379	0.468	0.314	NaN	NaN	NaN	NaN	NaN	NaN
207	1.035	-1.459	0.981	0.543	NaN	NaN	NaN	NaN	NaN	NaN	NaN	NaN	NaN	NaN	NaN	NaN	-1.321	0.434	0.653	-1.354	0.285	0.701	-1.395	0.104	0.617	-1.264	0.034	0.658	NaN	NaN	NaN	-1.38	0.86	0.355	-1.42	0.695	0.311	-1.387	0.543	0.33	-1.379	0.467	0.314	NaN	NaN	NaN	NaN	NaN	NaN
208	1.04	-1.459	0.981	0.543	NaN	NaN	NaN	NaN	NaN	NaN	NaN	NaN	NaN	NaN	NaN	NaN	-1.321	0.434	0.653	-1.354	0.285	0.701	-1.395	0.104	0.617	-1.264	0.034	0.658	NaN	NaN	NaN	-1.38	0.86	0.355	-1.42	0.695	0.311	-1.387	0.543	0.33	-1.38	0.469	0.315	NaN	NaN	NaN	NaN	NaN	NaN
209	1.045	-1.459	0.981	0.543	NaN	NaN	NaN	NaN	NaN	NaN	NaN	NaN	NaN	NaN	NaN	NaN	-1.321	0.434	0.653	-1.354	0.285	0.701	-1.395	0.104	0.617	-1.264	0.034	0.658	NaN	NaN	NaN	-1.38	0.86	0.355	-1.42	0.695	0.311	-1.387	0.543	0.33	-1.38	0.469	0.315	NaN	NaN	NaN	NaN	NaN	NaN
210	1.05	-1.459	0.981	0.543	NaN	NaN	NaN	NaN	NaN	NaN	NaN	NaN	NaN	NaN	NaN	NaN	-1.322	0.435	0.653	-1.354	0.285	0.701	-1.395	0.104	0.617	-1.264	0.034	0.658	NaN	NaN	NaN	-1.38	0.86	0.355	-1.42	0.695	0.311	-1.387	0.543	0.33	-1.379	0.467	0.314	NaN	NaN	NaN	NaN	NaN	NaN
211	1.055	-1.459	0.981	0.543	NaN	NaN	NaN	NaN	NaN	NaN	NaN	NaN	NaN	NaN	NaN	NaN	-1.322	0.435	0.653	-1.354	0.285	0.701	-1.395	0.104	0.617	-1.264	0.034	0.658	NaN	NaN	NaN	-1.38	0.86	0.355	-1.42	0.695	0.311	-1.387	0.543	0.33	-1.38	0.469	0.315	NaN	NaN	NaN	NaN	NaN	NaN
212	1.06	-1.459	0.981	0.543	NaN	NaN	NaN	NaN	NaN	NaN	NaN	NaN	NaN	NaN	NaN	NaN	-1.321	0.435	0.653	-1.354	0.285	0.701	-1.395	0.104	0.617	-1.264	0.034	0.658	NaN	NaN	NaN	-1.38	0.86	0.355	-1.42	0.695	0.311	-1.387	0.543	0.33	-1.38	0.469	0.315	NaN	NaN	NaN	NaN	NaN	NaN
213	1.065	-1.459	0.981	0.543	NaN	NaN	NaN	NaN	NaN	NaN	NaN	NaN	NaN	NaN	NaN	NaN	-1.321	0.434	0.653	-1.354	0.285	0.701	-1.395	0.104	0.617	-1.264	0.034	0.658	NaN	NaN	NaN	-1.38	0.86	0.355	-1.42	0.695	0.311	-1.387	0.543	0.33	-1.379	0.467	0.314	NaN	NaN	NaN	NaN	NaN	NaN
214	1.07	-1.459	0.981	0.543	NaN	NaN	NaN	NaN	NaN	NaN	NaN	NaN	NaN	NaN	NaN	NaN	-1.321	0.434	0.653	-1.354	0.285	0.701	-1.395	0.104	0.617	-1.264	0.034	0.658	NaN	NaN	NaN	-1.38	0.86	0.355	-1.42	0.695	0.311	-1.387	0.543	0.33	-1.38	0.469	0.315	NaN	NaN	NaN	NaN	NaN	NaN
215	1.075	-1.459	0.981	0.543	NaN	NaN	NaN	NaN	NaN	NaN	NaN	NaN	NaN	NaN	NaN	NaN	-1.321	0.434	0.653	-1.354	0.285	0.701	-1.395	0.104	0.617	-1.264	0.034	0.658	NaN	NaN	NaN	-1.38	0.86	0.355	-1.42	0.695	0.311	-1.387	0.543	0.33	-1.38	0.469	0.314	NaN	NaN	NaN	NaN	NaN	NaN
216	1.08	-1.459	0.981	0.543	NaN	NaN	NaN	NaN	NaN	NaN	NaN	NaN	NaN	NaN	NaN	NaN	-1.321	0.434	0.653	-1.354	0.285	0.701	-1.395	0.104	0.617	-1.264	0.034	0.658	NaN	NaN	NaN	-1.38	0.86	0.355	-1.42	0.695	0.311	-1.387	0.543	0.33	-1.379	0.467	0.314	NaN	NaN	NaN	NaN	NaN	NaN
217	1.085	-1.459	0.981	0.543	NaN	NaN	NaN	NaN	NaN	NaN	NaN	NaN	NaN	NaN	NaN	NaN	-1.321	0.435	0.653	-1.354	0.285	0.701	-1.395	0.104	0.617	-1.264	0.034	0.658	NaN	NaN	NaN	-1.38	0.86	0.355	-1.42	0.695	0.311	-1.387	0.543	0.33	-1.38	0.469	0.315	NaN	NaN	NaN	NaN	NaN	NaN
218	1.09	-1.459	0.981	0.543	NaN	NaN	NaN	NaN	NaN	NaN	NaN	NaN	NaN	NaN	NaN	NaN	-1.321	0.435	0.653	-1.354	0.285	0.701	-1.395	0.104	0.617	-1.264	0.034	0.658	NaN	NaN	NaN	-1.38	0.86	0.355	-1.42	0.695	0.311	-1.387	0.543	0.33	-1.381	0.47	0.315	NaN	NaN	NaN	NaN	NaN	NaN
219	1.095	-1.459	0.981	0.543	NaN	NaN	NaN	NaN	NaN	NaN	NaN	NaN	NaN	NaN	NaN	NaN	-1.321	0.435	0.653	-1.354	0.285	0.701	-1.395	0.104	0.617	-1.264	0.034	0.658	NaN	NaN	NaN	-1.38	0.86	0.355	-1.42	0.695	0.31	-1.387	0.543	0.33	-1.381	0.47	0.315	NaN	NaN	NaN	NaN	NaN	NaN
220	1.1	-1.459	0.981	0.543	NaN	NaN	NaN	NaN	NaN	NaN	NaN	NaN	NaN	NaN	NaN	NaN	-1.321	0.435	0.653	-1.354	0.285	0.701	-1.395	0.104	0.617	-1.264	0.034	0.658	NaN	NaN	NaN	-1.38	0.86	0.355	-1.42	0.695	0.31	-1.387	0.543	0.33	-1.38	0.469	0.314	NaN	NaN	NaN	NaN	NaN	NaN
221	1.105	-1.459	0.981	0.543	NaN	NaN	NaN	NaN	NaN	NaN	NaN	NaN	NaN	NaN	NaN	NaN	-1.321	0.435	0.653	-1.354	0.285	0.701	-1.395	0.104	0.617	-1.264	0.034	0.658	NaN	NaN	NaN	-1.38	0.86	0.355	-1.42	0.695	0.31	-1.387	0.543	0.33	-1.379	0.467	0.314	NaN	NaN	NaN	NaN	NaN	NaN
222	1.11	-1.459	0.981	0.543	NaN	NaN	NaN	NaN	NaN	NaN	NaN	NaN	NaN	NaN	NaN	NaN	-1.321	0.435	0.653	-1.354	0.285	0.701	-1.395	0.104	0.617	-1.264	0.034	0.658	NaN	NaN	NaN	-1.38	0.86	0.355	-1.42	0.695	0.31	-1.387	0.543	0.33	-1.379	0.468	0.314	NaN	NaN	NaN	NaN	NaN	NaN
223	1.115	-1.459	0.981	0.543	NaN	NaN	NaN	NaN	NaN	NaN	NaN	NaN	NaN	NaN	NaN	NaN	-1.321	0.435	0.652	-1.354	0.285	0.701	-1.395	0.104	0.617	-1.264	0.034	0.658	NaN	NaN	NaN	-1.38	0.86	0.355	-1.42	0.695	0.31	-1.387	0.543	0.33	-1.379	0.467	0.314	NaN	NaN	NaN	NaN	NaN	NaN
224	1.12	-1.459	0.981	0.543	NaN	NaN	NaN	NaN	NaN	NaN	NaN	NaN	NaN	NaN	NaN	NaN	-1.321	0.435	0.652	-1.354	0.285	0.701	-1.395	0.104	0.617	-1.264	0.034	0.658	NaN	NaN	NaN	-1.38	0.86	0.355	-1.42	0.695	0.31	-1.387	0.543	0.33	-1.38	0.469	0.315	NaN	NaN	NaN	NaN	NaN	NaN
225	1.125	-1.459	0.981	0.543	NaN	NaN	NaN	NaN	NaN	NaN	NaN	NaN	NaN	NaN	NaN	NaN	-1.321	0.435	0.652	-1.354	0.285	0.701	-1.395	0.104	0.617	-1.264	0.034	0.658	NaN	NaN	NaN	-1.38	0.86	0.355	-1.42	0.695	0.31	-1.386	0.543	0.33	-1.38	0.469	0.314	NaN	NaN	NaN	NaN	NaN	NaN
226	1.13	-1.459	0.981	0.543	NaN	NaN	NaN	NaN	NaN	NaN	NaN	NaN	NaN	NaN	NaN	NaN	-1.32	0.435	0.652	-1.354	0.285	0.701	-1.395	0.104	0.617	-1.264	0.034	0.658	NaN	NaN	NaN	-1.38	0.86	0.355	-1.42	0.695	0.31	-1.386	0.543	0.33	-1.379	0.467	0.314	NaN	NaN	NaN	NaN	NaN	NaN
227	1.135	-1.459	0.981	0.543	NaN	NaN	NaN	NaN	NaN	NaN	NaN	NaN	NaN	NaN	NaN	NaN	-1.32	0.435	0.652	-1.354	0.285	0.701	-1.395	0.104	0.617	-1.264	0.034	0.658	NaN	NaN	NaN	-1.38	0.86	0.355	-1.42	0.695	0.31	-1.386	0.543	0.33	-1.38	0.469	0.315	NaN	NaN	NaN	NaN	NaN	NaN
228	1.14	-1.459	0.981	0.543	NaN	NaN	NaN	NaN	NaN	NaN	NaN	NaN	NaN	NaN	NaN	NaN	-1.32	0.435	0.652	-1.354	0.285	0.701	-1.395	0.104	0.617	-1.264	0.034	0.658	NaN	NaN	NaN	-1.38	0.86	0.355	-1.42	0.695	0.31	-1.386	0.543	0.33	-1.38	0.47	0.315	NaN	NaN	NaN	NaN	NaN	NaN
229	1.145	-1.459	0.981	0.543	NaN	NaN	NaN	NaN	NaN	NaN	NaN	NaN	NaN	NaN	NaN	NaN	-1.32	0.435	0.652	-1.353	0.285	0.701	-1.395	0.104	0.617	-1.264	0.034	0.658	NaN	NaN	NaN	-1.38	0.86	0.355	-1.42	0.695	0.31	-1.386	0.543	0.33	-1.381	0.47	0.315	NaN	NaN	NaN	NaN	NaN	NaN
230	1.15	-1.459	0.981	0.543	NaN	NaN	NaN	NaN	NaN	NaN	NaN	NaN	NaN	NaN	NaN	NaN	-1.32	0.435	0.652	-1.353	0.285	0.701	-1.395	0.104	0.617	-1.264	0.034	0.658	NaN	NaN	NaN	-1.38	0.86	0.355	-1.42	0.695	0.31	-1.386	0.543	0.33	-1.381	0.47	0.315	NaN	NaN	NaN	NaN	NaN	NaN
231	1.155	-1.459	0.981	0.543	NaN	NaN	NaN	NaN	NaN	NaN	NaN	NaN	NaN	NaN	NaN	NaN	-1.32	0.435	0.652	-1.353	0.285	0.701	-1.395	0.104	0.617	-1.264	0.034	0.658	NaN	NaN	NaN	-1.38	0.86	0.355	-1.42	0.695	0.31	-1.386	0.543	0.33	-1.381	0.47	0.315	NaN	NaN	NaN	NaN	NaN	NaN
232	1.16	-1.459	0.981	0.543	NaN	NaN	NaN	NaN	NaN	NaN	NaN	NaN	NaN	NaN	NaN	NaN	-1.32	0.435	0.652	-1.353	0.285	0.701	-1.395	0.104	0.617	-1.264	0.034	0.658	NaN	NaN	NaN	-1.38	0.86	0.355	-1.42	0.695	0.31	-1.386	0.543	0.33	-1.38	0.469	0.314	NaN	NaN	NaN	NaN	NaN	NaN
233	1.165	-1.459	0.981	0.543	NaN	NaN	NaN	NaN	NaN	NaN	NaN	NaN	NaN	NaN	NaN	NaN	-1.32	0.435	0.652	-1.353	0.285	0.701	-1.395	0.104	0.617	-1.264	0.034	0.658	NaN	NaN	NaN	-1.38	0.86	0.355	-1.42	0.695	0.31	-1.386	0.543	0.33	-1.378	0.466	0.314	NaN	NaN	NaN	NaN	NaN	NaN
234	1.17	-1.459	0.981	0.543	NaN	NaN	NaN	NaN	NaN	NaN	NaN	NaN	NaN	NaN	NaN	NaN	-1.32	0.435	0.652	-1.353	0.285	0.701	-1.395	0.104	0.617	-1.264	0.034	0.658	NaN	NaN	NaN	-1.38	0.86	0.355	-1.42	0.695	0.311	-1.386	0.543	0.33	-1.378	0.467	0.314	NaN	NaN	NaN	NaN	NaN	NaN
235	1.175	-1.458	0.981	0.543	NaN	NaN	NaN	NaN	NaN	NaN	NaN	NaN	NaN	NaN	NaN	NaN	-1.32	0.435	0.652	-1.353	0.285	0.701	-1.395	0.104	0.617	-1.264	0.034	0.658	NaN	NaN	NaN	-1.38	0.86	0.355	-1.42	0.695	0.311	-1.386	0.543	0.33	-1.379	0.468	0.314	NaN	NaN	NaN	NaN	NaN	NaN
236	1.18	-1.458	0.981	0.543	NaN	NaN	NaN	NaN	NaN	NaN	NaN	NaN	NaN	NaN	NaN	NaN	-1.32	0.435	0.652	-1.353	0.285	0.701	-1.395	0.104	0.617	-1.264	0.034	0.658	NaN	NaN	NaN	-1.38	0.86	0.355	-1.42	0.695	0.311	-1.386	0.543	0.33	-1.378	0.466	0.314	NaN	NaN	NaN	NaN	NaN	NaN
237	1.185	-1.458	0.981	0.543	NaN	NaN	NaN	NaN	NaN	NaN	NaN	NaN	NaN	NaN	NaN	NaN	-1.32	0.435	0.653	-1.353	0.285	0.701	-1.395	0.104	0.617	-1.264	0.034	0.658	NaN	NaN	NaN	-1.38	0.86	0.355	-1.42	0.695	0.311	-1.386	0.543	0.33	-1.377	0.466	0.314	NaN	NaN	NaN	NaN	NaN	NaN
238	1.19	-1.458	0.981	0.543	NaN	NaN	NaN	NaN	NaN	NaN	NaN	NaN	NaN	NaN	NaN	NaN	-1.32	0.435	0.653	-1.353	0.285	0.701	-1.395	0.104	0.617	-1.264	0.034	0.658	NaN	NaN	NaN	-1.38	0.86	0.355	-1.42	0.695	0.311	-1.386	0.543	0.33	-1.377	0.465	0.314	NaN	NaN	NaN	NaN	NaN	NaN
239	1.195	-1.458	0.981	0.543	NaN	NaN	NaN	NaN	NaN	NaN	NaN	NaN	NaN	NaN	NaN	NaN	-1.32	0.435	0.653	-1.353	0.285	0.701	-1.395	0.104	0.617	-1.264	0.034	0.658	NaN	NaN	NaN	-1.38	0.86	0.355	-1.42	0.695	0.311	-1.386	0.543	0.33	-1.378	0.467	0.314	NaN	NaN	NaN	NaN	NaN	NaN
240	1.2	-1.458	0.981	0.543	NaN	NaN	NaN	NaN	NaN	NaN	NaN	NaN	NaN	NaN	NaN	NaN	-1.32	0.435	0.653	-1.353	0.285	0.701	-1.395	0.104	0.617	-1.264	0.034	0.658	NaN	NaN	NaN	-1.38	0.86	0.355	-1.42	0.695	0.311	-1.386	0.543	0.33	-1.38	0.469	0.315	NaN	NaN	NaN	NaN	NaN	NaN
241	1.205	-1.458	0.981	0.543	NaN	NaN	NaN	NaN	NaN	NaN	NaN	NaN	NaN	NaN	NaN	NaN	-1.32	0.435	0.653	-1.353	0.285	0.701	-1.395	0.104	0.617	-1.264	0.034	0.658	NaN	NaN	NaN	-1.38	0.86	0.355	-1.42	0.695	0.311	-1.386	0.543	0.33	-1.38	0.47	0.315	NaN	NaN	NaN	NaN	NaN	NaN
242	1.21	-1.458	0.981	0.543	NaN	NaN	NaN	NaN	NaN	NaN	NaN	NaN	NaN	NaN	NaN	NaN	-1.32	0.435	0.653	-1.353	0.285	0.701	-1.395	0.104	0.617	-1.264	0.034	0.658	NaN	NaN	NaN	-1.379	0.86	0.355	-1.42	0.695	0.311	-1.386	0.543	0.33	-1.38	0.469	0.314	NaN	NaN	NaN	NaN	NaN	NaN
243	1.215	-1.458	0.981	0.543	NaN	NaN	NaN	NaN	NaN	NaN	NaN	NaN	NaN	NaN	NaN	NaN	-1.32	0.435	0.653	-1.353	0.285	0.701	-1.395	0.104	0.617	-1.264	0.034	0.658	NaN	NaN	NaN	-1.379	0.86	0.355	-1.42	0.695	0.311	-1.386	0.543	0.33	-1.377	0.466	0.314	NaN	NaN	NaN	NaN	NaN	NaN
244	1.22	-1.458	0.981	0.543	NaN	NaN	NaN	NaN	NaN	NaN	NaN	NaN	NaN	NaN	NaN	NaN	-1.32	0.435	0.653	-1.353	0.285	0.701	-1.395	0.104	0.617	-1.264	0.034	0.658	NaN	NaN	NaN	-1.379	0.86	0.355	-1.42	0.695	0.311	-1.386	0.543	0.33	-1.376	0.465	0.315	NaN	NaN	NaN	NaN	NaN	NaN
245	1.225	-1.458	0.981	0.543	NaN	NaN	NaN	NaN	NaN	NaN	NaN	NaN	NaN	NaN	NaN	NaN	-1.32	0.435	0.653	-1.353	0.285	0.701	-1.395	0.104	0.617	-1.264	0.034	0.658	NaN	NaN	NaN	-1.379	0.86	0.355	-1.42	0.695	0.311	-1.386	0.543	0.33	-1.376	0.465	0.314	NaN	NaN	NaN	NaN	NaN	NaN
246	1.23	-1.458	0.981	0.543	NaN	NaN	NaN	NaN	NaN	NaN	NaN	NaN	NaN	NaN	NaN	NaN	-1.32	0.435	0.653	-1.353	0.285	0.701	-1.395	0.104	0.617	-1.264	0.034	0.658	NaN	NaN	NaN	-1.379	0.86	0.355	-1.42	0.695	0.311	-1.386	0.543	0.33	-1.376	0.465	0.315	NaN	NaN	NaN	NaN	NaN	NaN
247	1.235	-1.458	0.982	0.543	NaN	NaN	NaN	NaN	NaN	NaN	NaN	NaN	NaN	NaN	NaN	NaN	-1.32	0.435	0.653	-1.353	0.285	0.701	-1.395	0.104	0.617	-1.264	0.034	0.658	NaN	NaN	NaN	-1.379	0.86	0.355	-1.42	0.695	0.311	-1.386	0.543	0.33	-1.377	0.465	0.314	NaN	NaN	NaN	NaN	NaN	NaN
248	1.24	-1.458	0.982	0.543	NaN	NaN	NaN	NaN	NaN	NaN	NaN	NaN	NaN	NaN	NaN	NaN	-1.32	0.435	0.653	-1.353	0.285	0.701	-1.395	0.104	0.617	-1.264	0.034	0.658	NaN	NaN	NaN	-1.379	0.86	0.355	-1.42	0.695	0.311	-1.386	0.543	0.33	-1.377	0.465	0.314	NaN	NaN	NaN	NaN	NaN	NaN
249	1.245	-1.458	0.982	0.543	NaN	NaN	NaN	NaN	NaN	NaN	NaN	NaN	NaN	NaN	NaN	NaN	-1.32	0.435	0.653	-1.353	0.285	0.701	-1.395	0.104	0.617	-1.264	0.034	0.658	NaN	NaN	NaN	-1.379	0.86	0.355	-1.42	0.695	0.311	-1.386	0.543	0.33	-1.377	0.465	0.314	NaN	NaN	NaN	NaN	NaN	NaN
250	1.25	-1.458	0.982	0.543	NaN	NaN	NaN	NaN	NaN	NaN	NaN	NaN	NaN	NaN	NaN	NaN	-1.32	0.435	0.653	-1.353	0.285	0.701	-1.395	0.104	0.617	-1.264	0.034	0.658	NaN	NaN	NaN	-1.379	0.86	0.355	-1.42	0.695	0.311	-1.386	0.543	0.33	-1.377	0.465	0.314	NaN	NaN	NaN	NaN	NaN	NaN
251	1.255	-1.458	0.982	0.543	NaN	NaN	NaN	NaN	NaN	NaN	NaN	NaN	NaN	NaN	NaN	NaN	-1.32	0.435	0.653	-1.353	0.285	0.701	-1.395	0.104	0.617	-1.264	0.034	0.658	NaN	NaN	NaN	-1.379	0.86	0.355	-1.42	0.695	0.311	-1.386	0.543	0.33	-1.377	0.465	0.314	NaN	NaN	NaN	NaN	NaN	NaN
252	1.26	-1.458	0.982	0.543	NaN	NaN	NaN	NaN	NaN	NaN	NaN	NaN	NaN	NaN	NaN	NaN	-1.32	0.435	0.653	-1.353	0.285	0.701	-1.395	0.104	0.617	-1.264	0.034	0.658	NaN	NaN	NaN	-1.379	0.86	0.355	-1.42	0.695	0.311	-1.386	0.543	0.33	-1.377	0.465	0.314	NaN	NaN	NaN	NaN	NaN	NaN
253	1.265	-1.458	0.982	0.543	NaN	NaN	NaN	NaN	NaN	NaN	NaN	NaN	NaN	NaN	NaN	NaN	-1.32	0.435	0.653	-1.353	0.285	0.701	-1.395	0.104	0.617	-1.264	0.034	0.658	NaN	NaN	NaN	-1.379	0.86	0.355	-1.42	0.695	0.311	-1.386	0.543	0.33	-1.377	0.465	0.314	NaN	NaN	NaN	NaN	NaN	NaN
254	1.27	-1.458	0.982	0.543	NaN	NaN	NaN	NaN	NaN	NaN	NaN	NaN	NaN	NaN	NaN	NaN	-1.32	0.435	0.653	-1.353	0.285	0.701	-1.395	0.104	0.617	-1.264	0.034	0.658	NaN	NaN	NaN	-1.379	0.86	0.355	-1.42	0.695	0.311	-1.386	0.543	0.33	-1.378	0.466	0.314	NaN	NaN	NaN	NaN	NaN	NaN
255	1.275	-1.458	0.982	0.543	NaN	NaN	NaN	NaN	NaN	NaN	NaN	NaN	NaN	NaN	NaN	NaN	-1.32	0.435	0.652	-1.353	0.285	0.701	-1.395	0.104	0.617	-1.264	0.034	0.658	NaN	NaN	NaN	-1.379	0.86	0.355	-1.42	0.695	0.311	-1.386	0.543	0.33	-1.38	0.469	0.315	NaN	NaN	NaN	NaN	NaN	NaN
256	1.28	-1.458	0.982	0.543	NaN	NaN	NaN	NaN	NaN	NaN	NaN	NaN	NaN	NaN	NaN	NaN	-1.32	0.435	0.652	-1.353	0.285	0.701	-1.395	0.104	0.617	-1.264	0.034	0.658	NaN	NaN	NaN	-1.379	0.86	0.355	-1.42	0.695	0.311	-1.386	0.543	0.33	-1.379	0.468	0.314	NaN	NaN	NaN	NaN	NaN	NaN
257	1.285	-1.458	0.982	0.543	NaN	NaN	NaN	NaN	NaN	NaN	NaN	NaN	NaN	NaN	NaN	NaN	-1.32	0.435	0.652	-1.353	0.285	0.701	-1.395	0.104	0.617	-1.264	0.034	0.658	NaN	NaN	NaN	-1.379	0.86	0.355	-1.42	0.695	0.31	-1.386	0.543	0.33	-1.378	0.467	0.314	NaN	NaN	NaN	NaN	NaN	NaN
258	1.29	-1.458	0.982	0.543	NaN	NaN	NaN	NaN	NaN	NaN	NaN	NaN	NaN	NaN	NaN	NaN	-1.32	0.435	0.652	-1.353	0.285	0.701	-1.395	0.104	0.617	-1.264	0.034	0.658	NaN	NaN	NaN	-1.379	0.86	0.355	-1.42	0.695	0.31	-1.386	0.543	0.33	-1.379	0.468	0.314	NaN	NaN	NaN	NaN	NaN	NaN
259	1.295	-1.458	0.982	0.543	NaN	NaN	NaN	NaN	NaN	NaN	NaN	NaN	NaN	NaN	NaN	NaN	-1.32	0.435	0.652	-1.353	0.285	0.701	-1.395	0.104	0.617	-1.264	0.034	0.658	NaN	NaN	NaN	-1.379	0.86	0.355	-1.42	0.695	0.31	-1.386	0.543	0.33	-1.377	0.466	0.314	NaN	NaN	NaN	NaN	NaN	NaN
260	1.3	-1.458	0.982	0.543	NaN	NaN	NaN	NaN	NaN	NaN	NaN	NaN	NaN	NaN	NaN	NaN	-1.32	0.435	0.652	-1.353	0.285	0.701	-1.395	0.104	0.617	-1.264	0.034	0.658	NaN	NaN	NaN	-1.379	0.86	0.355	-1.42	0.695	0.31	-1.386	0.543	0.33	-1.377	0.465	0.314	NaN	NaN	NaN	NaN	NaN	NaN
261	1.305	-1.458	0.982	0.543	NaN	NaN	NaN	NaN	NaN	NaN	NaN	NaN	NaN	NaN	NaN	NaN	-1.32	0.435	0.652	-1.353	0.285	0.701	-1.395	0.104	0.617	-1.264	0.034	0.658	NaN	NaN	NaN	-1.379	0.86	0.355	-1.419	0.695	0.31	-1.386	0.543	0.33	-1.377	0.465	0.314	NaN	NaN	NaN	NaN	NaN	NaN
262	1.31	-1.458	0.982	0.543	NaN	NaN	NaN	NaN	NaN	NaN	NaN	NaN	NaN	NaN	NaN	NaN	-1.32	0.435	0.652	-1.353	0.285	0.701	-1.395	0.104	0.617	-1.264	0.034	0.658	NaN	NaN	NaN	-1.379	0.86	0.355	-1.419	0.695	0.31	-1.386	0.543	0.329	-1.377	0.465	0.314	NaN	NaN	NaN	NaN	NaN	NaN
263	1.315	-1.458	0.982	0.543	NaN	NaN	NaN	NaN	NaN	NaN	NaN	NaN	NaN	NaN	NaN	NaN	-1.32	0.435	0.653	-1.353	0.285	0.701	-1.395	0.104	0.617	-1.264	0.034	0.658	NaN	NaN	NaN	-1.379	0.86	0.355	-1.419	0.695	0.31	-1.386	0.543	0.329	-1.378	0.466	0.314	NaN	NaN	NaN	NaN	NaN	NaN
264	1.32	-1.458	0.982	0.543	NaN	NaN	NaN	NaN	NaN	NaN	NaN	NaN	NaN	NaN	NaN	NaN	-1.32	0.435	0.653	-1.353	0.285	0.701	-1.395	0.104	0.617	-1.264	0.034	0.658	NaN	NaN	NaN	-1.379	0.86	0.355	-1.419	0.695	0.31	-1.386	0.543	0.329	-1.379	0.468	0.314	NaN	NaN	NaN	NaN	NaN	NaN
265	1.325	-1.458	0.982	0.543	NaN	NaN	NaN	NaN	NaN	NaN	NaN	NaN	NaN	NaN	NaN	NaN	-1.32	0.435	0.653	-1.353	0.285	0.701	-1.395	0.104	0.617	-1.264	0.034	0.658	NaN	NaN	NaN	-1.379	0.86	0.355	-1.419	0.695	0.31	-1.386	0.543	0.33	-1.377	0.466	0.314	NaN	NaN	NaN	NaN	NaN	NaN
266	1.33	-1.458	0.982	0.543	NaN	NaN	NaN	NaN	NaN	NaN	NaN	NaN	NaN	NaN	NaN	NaN	-1.32	0.435	0.653	-1.353	0.285	0.701	-1.395	0.104	0.617	-1.264	0.034	0.658	NaN	NaN	NaN	-1.379	0.86	0.355	-1.419	0.695	0.31	-1.386	0.543	0.33	-1.377	0.465	0.314	NaN	NaN	NaN	NaN	NaN	NaN
267	1.335	-1.458	0.982	0.543	NaN	NaN	NaN	NaN	NaN	NaN	NaN	NaN	NaN	NaN	NaN	NaN	-1.32	0.435	0.653	-1.353	0.285	0.701	-1.395	0.104	0.617	-1.264	0.034	0.658	NaN	NaN	NaN	-1.379	0.86	0.355	-1.419	0.695	0.31	-1.386	0.543	0.33	-1.377	0.465	0.314	NaN	NaN	NaN	NaN	NaN	NaN
268	1.34	-1.458	0.982	0.543	NaN	NaN	NaN	NaN	NaN	NaN	NaN	NaN	NaN	NaN	NaN	NaN	-1.32	0.435	0.653	-1.353	0.285	0.701	-1.395	0.104	0.617	-1.264	0.034	0.658	NaN	NaN	NaN	-1.379	0.86	0.355	-1.419	0.695	0.31	-1.386	0.543	0.33	-1.377	0.465	0.314	NaN	NaN	NaN	NaN	NaN	NaN
269	1.345	-1.457	0.982	0.543	NaN	NaN	NaN	NaN	NaN	NaN	NaN	NaN	NaN	NaN	NaN	NaN	-1.32	0.435	0.653	-1.353	0.285	0.701	-1.395	0.104	0.617	-1.264	0.034	0.658	NaN	NaN	NaN	-1.379	0.86	0.355	-1.419	0.695	0.31	-1.386	0.543	0.33	-1.377	0.465	0.314	NaN	NaN	NaN	NaN	NaN	NaN
270	1.35	-1.457	0.982	0.543	NaN	NaN	NaN	NaN	NaN	NaN	NaN	NaN	NaN	NaN	NaN	NaN	-1.32	0.435	0.653	-1.353	0.285	0.701	-1.395	0.104	0.617	-1.264	0.034	0.658	NaN	NaN	NaN	-1.379	0.86	0.355	-1.419	0.695	0.31	-1.386	0.543	0.33	-1.378	0.466	0.314	NaN	NaN	NaN	NaN	NaN	NaN
271	1.355	-1.457	0.982	0.543	NaN	NaN	NaN	NaN	NaN	NaN	NaN	NaN	NaN	NaN	NaN	NaN	-1.32	0.435	0.653	-1.353	0.285	0.701	-1.395	0.104	0.617	-1.264	0.034	0.658	NaN	NaN	NaN	-1.379	0.86	0.355	-1.419	0.695	0.311	-1.386	0.543	0.33	-1.379	0.468	0.314	NaN	NaN	NaN	NaN	NaN	NaN
272	1.36	-1.457	0.982	0.543	NaN	NaN	NaN	NaN	NaN	NaN	NaN	NaN	NaN	NaN	NaN	NaN	-1.32	0.435	0.653	-1.353	0.285	0.701	-1.395	0.104	0.617	-1.264	0.034	0.658	NaN	NaN	NaN	-1.379	0.86	0.355	-1.419	0.695	0.311	-1.386	0.543	0.33	-1.377	0.466	0.314	NaN	NaN	NaN	NaN	NaN	NaN
273	1.365	-1.457	0.982	0.543	NaN	NaN	NaN	NaN	NaN	NaN	NaN	NaN	NaN	NaN	NaN	NaN	-1.32	0.435	0.653	-1.353	0.285	0.701	-1.395	0.104	0.617	-1.264	0.034	0.658	NaN	NaN	NaN	-1.379	0.86	0.355	-1.419	0.695	0.311	-1.386	0.543	0.33	-1.377	0.465	0.314	NaN	NaN	NaN	NaN	NaN	NaN
274	1.37	-1.457	0.982	0.543	NaN	NaN	NaN	NaN	NaN	NaN	NaN	NaN	NaN	NaN	NaN	NaN	-1.32	0.435	0.653	-1.353	0.285	0.701	-1.395	0.104	0.617	-1.264	0.034	0.658	NaN	NaN	NaN	-1.379	0.86	0.355	-1.419	0.695	0.311	-1.386	0.543	0.33	-1.377	0.465	0.314	NaN	NaN	NaN	NaN	NaN	NaN
275	1.375	-1.457	0.982	0.543	NaN	NaN	NaN	NaN	NaN	NaN	NaN	NaN	NaN	NaN	NaN	NaN	-1.32	0.435	0.653	-1.353	0.285	0.701	-1.395	0.104	0.617	-1.264	0.034	0.658	NaN	NaN	NaN	-1.379	0.86	0.355	-1.419	0.695	0.311	-1.386	0.543	0.33	-1.377	0.465	0.314	NaN	NaN	NaN	NaN	NaN	NaN
276	1.38	-1.457	0.982	0.543	NaN	NaN	NaN	NaN	NaN	NaN	NaN	NaN	NaN	NaN	NaN	NaN	-1.32	0.435	0.653	-1.353	0.285	0.701	-1.395	0.104	0.617	-1.264	0.034	0.658	NaN	NaN	NaN	-1.379	0.86	0.355	-1.419	0.695	0.311	-1.386	0.543	0.33	-1.377	0.465	0.314	NaN	NaN	NaN	NaN	NaN	NaN
277	1.385	-1.457	0.982	0.543	NaN	NaN	NaN	NaN	NaN	NaN	NaN	NaN	NaN	NaN	NaN	NaN	-1.32	0.435	0.653	-1.353	0.285	0.701	-1.395	0.104	0.617	-1.264	0.034	0.658	NaN	NaN	NaN	-1.379	0.86	0.355	-1.419	0.695	0.311	-1.386	0.543	0.33	-1.377	0.465	0.314	NaN	NaN	NaN	NaN	NaN	NaN
278	1.39	-1.457	0.982	0.543	NaN	NaN	NaN	NaN	NaN	NaN	NaN	NaN	NaN	NaN	NaN	NaN	-1.32	0.435	0.653	-1.353	0.285	0.701	-1.395	0.104	0.617	-1.264	0.034	0.658	NaN	NaN	NaN	-1.379	0.86	0.355	-1.419	0.695	0.311	-1.386	0.543	0.33	-1.377	0.465	0.314	NaN	NaN	NaN	NaN	NaN	NaN
279	1.395	-1.457	0.982	0.543	NaN	NaN	NaN	NaN	NaN	NaN	NaN	NaN	NaN	NaN	NaN	NaN	-1.32	0.435	0.653	-1.353	0.285	0.701	-1.395	0.104	0.617	-1.264	0.034	0.658	NaN	NaN	NaN	-1.379	0.86	0.355	-1.419	0.695	0.311	-1.386	0.543	0.33	-1.377	0.465	0.314	NaN	NaN	NaN	NaN	NaN	NaN
280	1.4	-1.457	0.982	0.543	NaN	NaN	NaN	NaN	NaN	NaN	NaN	NaN	NaN	NaN	NaN	NaN	-1.32	0.435	0.653	-1.353	0.285	0.701	-1.395	0.104	0.617	-1.264	0.034	0.658	NaN	NaN	NaN	-1.379	0.86	0.355	-1.419	0.695	0.311	-1.386	0.543	0.33	-1.377	0.465	0.314	NaN	NaN	NaN	NaN	NaN	NaN
281	1.405	-1.457	0.982	0.543	NaN	NaN	NaN	NaN	NaN	NaN	NaN	NaN	NaN	NaN	NaN	NaN	-1.32	0.435	0.653	-1.353	0.285	0.701	-1.395	0.104	0.617	-1.264	0.034	0.658	NaN	NaN	NaN	-1.379	0.86	0.355	-1.419	0.695	0.311	-1.386	0.543	0.33	-1.377	0.465	0.314	NaN	NaN	NaN	NaN	NaN	NaN
282	1.41	-1.457	0.982	0.543	NaN	NaN	NaN	NaN	NaN	NaN	NaN	NaN	NaN	NaN	NaN	NaN	-1.32	0.435	0.653	-1.353	0.285	0.701	-1.395	0.104	0.617	-1.264	0.034	0.658	NaN	NaN	NaN	-1.379	0.86	0.355	-1.419	0.695	0.311	-1.386	0.543	0.33	-1.377	0.465	0.314	NaN	NaN	NaN	NaN	NaN	NaN
283	1.415	-1.457	0.982	0.543	NaN	NaN	NaN	NaN	NaN	NaN	NaN	NaN	NaN	NaN	NaN	NaN	-1.32	0.435	0.653	-1.353	0.285	0.701	-1.395	0.104	0.617	-1.264	0.034	0.658	NaN	NaN	NaN	-1.379	0.86	0.355	-1.419	0.695	0.311	-1.386	0.543	0.33	-1.377	0.465	0.314	NaN	NaN	NaN	NaN	NaN	NaN
284	1.42	-1.457	0.982	0.543	NaN	NaN	NaN	NaN	NaN	NaN	NaN	NaN	NaN	NaN	NaN	NaN	-1.32	0.435	0.653	-1.353	0.285	0.701	-1.395	0.104	0.617	-1.264	0.034	0.658	NaN	NaN	NaN	-1.379	0.86	0.355	-1.419	0.695	0.311	-1.386	0.543	0.33	-1.377	0.465	0.314	NaN	NaN	NaN	NaN	NaN	NaN
285	1.425	-1.457	0.982	0.543	NaN	NaN	NaN	NaN	NaN	NaN	NaN	NaN	NaN	NaN	NaN	NaN	-1.32	0.435	0.653	-1.353	0.285	0.701	-1.395	0.104	0.617	-1.264	0.034	0.658	NaN	NaN	NaN	-1.379	0.86	0.355	-1.419	0.695	0.311	-1.386	0.543	0.33	-1.377	0.465	0.314	NaN	NaN	NaN	NaN	NaN	NaN
286	1.43	-1.457	0.982	0.543	NaN	NaN	NaN	NaN	NaN	NaN	NaN	NaN	NaN	NaN	NaN	NaN	-1.32	0.435	0.653	-1.353	0.285	0.701	-1.395	0.104	0.617	-1.264	0.034	0.658	NaN	NaN	NaN	-1.379	0.86	0.355	-1.419	0.695	0.311	-1.386	0.543	0.33	-1.377	0.465	0.314	NaN	NaN	NaN	NaN	NaN	NaN
287	1.435	-1.457	0.982	0.543	NaN	NaN	NaN	NaN	NaN	NaN	NaN	NaN	NaN	NaN	NaN	NaN	-1.32	0.435	0.653	-1.353	0.285	0.701	-1.395	0.104	0.617	-1.264	0.034	0.658	NaN	NaN	NaN	-1.379	0.86	0.355	-1.419	0.695	0.311	-1.386	0.543	0.33	-1.377	0.465	0.314	NaN	NaN	NaN	NaN	NaN	NaN
288	1.44	-1.457	0.982	0.543	NaN	NaN	NaN	NaN	NaN	NaN	NaN	NaN	NaN	NaN	NaN	NaN	-1.32	0.435	0.653	-1.353	0.285	0.701	-1.395	0.104	0.617	-1.264	0.034	0.658	NaN	NaN	NaN	-1.379	0.86	0.355	-1.419	0.695	0.311	-1.386	0.543	0.33	-1.377	0.465	0.314	NaN	NaN	NaN	NaN	NaN	NaN
289	1.445	-1.457	0.982	0.543	NaN	NaN	NaN	NaN	NaN	NaN	NaN	NaN	NaN	NaN	NaN	NaN	-1.32	0.435	0.653	-1.353	0.285	0.701	-1.395	0.104	0.617	-1.264	0.034	0.658	NaN	NaN	NaN	-1.379	0.86	0.355	-1.419	0.695	0.311	-1.386	0.543	0.33	-1.377	0.465	0.314	NaN	NaN	NaN	NaN	NaN	NaN
290	1.45	-1.457	0.982	0.543	NaN	NaN	NaN	NaN	NaN	NaN	NaN	NaN	NaN	NaN	NaN	NaN	-1.32	0.434	0.653	-1.353	0.285	0.701	-1.395	0.104	0.617	-1.264	0.034	0.658	NaN	NaN	NaN	-1.379	0.86	0.355	-1.419	0.695	0.311	-1.386	0.543	0.33	-1.377	0.465	0.314	NaN	NaN	NaN	NaN	NaN	NaN
291	1.455	-1.457	0.982	0.543	NaN	NaN	NaN	NaN	NaN	NaN	NaN	NaN	NaN	NaN	NaN	NaN	-1.32	0.434	0.653	-1.353	0.285	0.701	-1.395	0.104	0.617	-1.264	0.034	0.658	NaN	NaN	NaN	-1.378	0.86	0.355	-1.419	0.695	0.311	-1.386	0.543	0.33	-1.377	0.465	0.314	NaN	NaN	NaN	NaN	NaN	NaN
292	1.46	-1.457	0.982	0.543	NaN	NaN	NaN	NaN	NaN	NaN	NaN	NaN	NaN	NaN	NaN	NaN	-1.32	0.434	0.653	-1.353	0.285	0.701	-1.395	0.104	0.617	-1.264	0.034	0.658	NaN	NaN	NaN	-1.378	0.86	0.355	-1.419	0.695	0.311	-1.385	0.542	0.33	-1.377	0.465	0.314	NaN	NaN	NaN	NaN	NaN	NaN
293	1.465	-1.457	0.982	0.543	NaN	NaN	NaN	NaN	NaN	NaN	NaN	NaN	NaN	NaN	NaN	NaN	-1.32	0.434	0.653	-1.353	0.285	0.701	-1.395	0.104	0.617	-1.264	0.034	0.658	NaN	NaN	NaN	-1.378	0.86	0.355	-1.419	0.695	0.311	-1.383	0.539	0.329	-1.377	0.465	0.314	NaN	NaN	NaN	NaN	NaN	NaN
294	1.47	-1.457	0.982	0.543	NaN	NaN	NaN	NaN	NaN	NaN	NaN	NaN	NaN	NaN	NaN	NaN	-1.319	0.434	0.653	-1.353	0.285	0.701	-1.395	0.104	0.617	-1.264	0.034	0.658	NaN	NaN	NaN	-1.378	0.86	0.355	-1.419	0.695	0.311	-1.383	0.539	0.329	-1.377	0.465	0.314	NaN	NaN	NaN	NaN	NaN	NaN
295	1.475	-1.457	0.982	0.543	NaN	NaN	NaN	NaN	NaN	NaN	NaN	NaN	NaN	NaN	NaN	NaN	-1.319	0.434	0.653	-1.353	0.285	0.701	-1.395	0.104	0.617	-1.264	0.034	0.658	NaN	NaN	NaN	-1.378	0.86	0.355	-1.419	0.695	0.311	-1.385	0.542	0.33	-1.377	0.465	0.314	NaN	NaN	NaN	NaN	NaN	NaN
296	1.48	-1.457	0.982	0.543	NaN	NaN	NaN	NaN	NaN	NaN	NaN	NaN	NaN	NaN	NaN	NaN	-1.319	0.434	0.653	-1.353	0.285	0.701	-1.395	0.104	0.617	-1.264	0.034	0.658	NaN	NaN	NaN	-1.378	0.86	0.355	-1.419	0.695	0.311	-1.386	0.543	0.33	-1.377	0.465	0.314	NaN	NaN	NaN	NaN	NaN	NaN
297	1.485	-1.457	0.982	0.543	NaN	NaN	NaN	NaN	NaN	NaN	NaN	NaN	NaN	NaN	NaN	NaN	-1.319	0.434	0.653	-1.353	0.285	0.701	-1.395	0.104	0.617	-1.264	0.034	0.658	NaN	NaN	NaN	-1.378	0.86	0.355	-1.419	0.695	0.311	-1.386	0.543	0.33	-1.377	0.465	0.314	NaN	NaN	NaN	NaN	NaN	NaN
298	1.49	-1.457	0.982	0.543	NaN	NaN	NaN	NaN	NaN	NaN	NaN	NaN	NaN	NaN	NaN	NaN	-1.319	0.434	0.653	-1.353	0.285	0.701	-1.395	0.104	0.617	-1.264	0.034	0.658	NaN	NaN	NaN	-1.378	0.86	0.355	-1.419	0.695	0.311	-1.385	0.542	0.329	-1.377	0.465	0.314	NaN	NaN	NaN	NaN	NaN	NaN
299	1.495	-1.457	0.982	0.543	NaN	NaN	NaN	NaN	NaN	NaN	NaN	NaN	NaN	NaN	NaN	NaN	-1.319	0.434	0.653	-1.353	0.285	0.701	-1.395	0.104	0.617	-1.264	0.034	0.658	NaN	NaN	NaN	-1.378	0.86	0.355	-1.419	0.695	0.311	-1.383	0.54	0.329	-1.377	0.465	0.314	NaN	NaN	NaN	NaN	NaN	NaN
300	1.5	-1.457	0.982	0.543	NaN	NaN	NaN	NaN	NaN	NaN	NaN	NaN	NaN	NaN	NaN	NaN	-1.319	0.434	0.653	-1.353	0.285	0.701	-1.395	0.104	0.617	-1.264	0.034	0.658	NaN	NaN	NaN	-1.378	0.86	0.355	-1.419	0.695	0.311	-1.384	0.541	0.329	-1.377	0.465	0.314	NaN	NaN	NaN	NaN	NaN	NaN
301	1.505	-1.456	0.982	0.543	NaN	NaN	NaN	NaN	NaN	NaN	NaN	NaN	NaN	NaN	NaN	NaN	-1.319	0.434	0.653	-1.353	0.285	0.701	-1.395	0.104	0.617	-1.264	0.034	0.658	NaN	NaN	NaN	-1.378	0.86	0.355	-1.419	0.695	0.311	-1.383	0.54	0.329	-1.377	0.465	0.314	NaN	NaN	NaN	NaN	NaN	NaN
302	1.51	-1.456	0.982	0.543	NaN	NaN	NaN	NaN	NaN	NaN	NaN	NaN	NaN	NaN	NaN	NaN	-1.319	0.434	0.653	-1.353	0.285	0.7	-1.395	0.104	0.617	-1.264	0.034	0.658	NaN	NaN	NaN	-1.378	0.86	0.355	-1.419	0.695	0.311	-1.385	0.542	0.33	-1.376	0.465	0.314	NaN	NaN	NaN	NaN	NaN	NaN
303	1.515	-1.456	0.982	0.544	NaN	NaN	NaN	NaN	NaN	NaN	NaN	NaN	NaN	NaN	NaN	NaN	-1.319	0.434	0.653	-1.353	0.285	0.7	-1.395	0.104	0.617	-1.264	0.034	0.658	NaN	NaN	NaN	-1.378	0.86	0.355	-1.419	0.695	0.311	-1.385	0.543	0.33	-1.376	0.465	0.314	NaN	NaN	NaN	NaN	NaN	NaN
304	1.52	-1.456	0.982	0.544	NaN	NaN	NaN	NaN	NaN	NaN	NaN	NaN	NaN	NaN	NaN	NaN	-1.319	0.434	0.653	-1.353	0.285	0.7	-1.395	0.104	0.617	-1.264	0.034	0.658	NaN	NaN	NaN	-1.378	0.86	0.355	-1.419	0.695	0.311	-1.385	0.542	0.329	-1.376	0.465	0.314	NaN	NaN	NaN	NaN	NaN	NaN
305	1.525	-1.456	0.981	0.544	NaN	NaN	NaN	NaN	NaN	NaN	NaN	NaN	NaN	NaN	NaN	NaN	-1.319	0.434	0.653	-1.353	0.285	0.7	-1.395	0.104	0.617	-1.264	0.034	0.658	NaN	NaN	NaN	-1.378	0.86	0.355	-1.419	0.695	0.311	-1.383	0.54	0.329	-1.376	0.465	0.314	NaN	NaN	NaN	NaN	NaN	NaN
306	1.53	-1.456	0.981	0.544	NaN	NaN	NaN	NaN	NaN	NaN	NaN	NaN	NaN	NaN	NaN	NaN	-1.319	0.434	0.653	-1.353	0.285	0.7	-1.395	0.104	0.617	-1.264	0.034	0.658	NaN	NaN	NaN	-1.378	0.86	0.355	-1.419	0.695	0.311	-1.385	0.542	0.33	-1.376	0.465	0.314	NaN	NaN	NaN	NaN	NaN	NaN
307	1.535	-1.456	0.981	0.544	NaN	NaN	NaN	NaN	NaN	NaN	NaN	NaN	NaN	NaN	NaN	NaN	-1.319	0.434	0.653	-1.353	0.285	0.7	-1.395	0.104	0.617	-1.264	0.034	0.658	NaN	NaN	NaN	-1.378	0.86	0.355	-1.418	0.695	0.311	-1.384	0.542	0.329	-1.376	0.465	0.314	NaN	NaN	NaN	NaN	NaN	NaN
308	1.54	-1.456	0.981	0.544	NaN	NaN	NaN	NaN	NaN	NaN	NaN	NaN	NaN	NaN	NaN	NaN	-1.319	0.434	0.653	-1.353	0.285	0.7	-1.395	0.104	0.617	-1.264	0.034	0.658	NaN	NaN	NaN	-1.378	0.86	0.355	-1.418	0.695	0.311	-1.382	0.539	0.329	-1.376	0.465	0.314	NaN	NaN	NaN	NaN	NaN	NaN
309	1.545	-1.456	0.981	0.544	NaN	NaN	NaN	NaN	NaN	NaN	NaN	NaN	NaN	NaN	NaN	NaN	-1.319	0.434	0.653	-1.353	0.285	0.7	-1.395	0.104	0.617	-1.264	0.034	0.658	NaN	NaN	NaN	-1.378	0.86	0.355	-1.418	0.695	0.311	-1.382	0.538	0.329	-1.376	0.465	0.314	NaN	NaN	NaN	NaN	NaN	NaN
310	1.55	-1.456	0.981	0.544	NaN	NaN	NaN	NaN	NaN	NaN	NaN	NaN	NaN	NaN	NaN	NaN	-1.319	0.434	0.653	-1.353	0.285	0.7	-1.395	0.104	0.617	-1.264	0.034	0.658	NaN	NaN	NaN	-1.378	0.86	0.355	-1.418	0.695	0.311	-1.382	0.538	0.329	-1.376	0.465	0.314	NaN	NaN	NaN	NaN	NaN	NaN
311	1.555	-1.456	0.981	0.544	NaN	NaN	NaN	NaN	NaN	NaN	NaN	NaN	NaN	NaN	NaN	NaN	-1.318	0.434	0.653	-1.353	0.285	0.7	-1.395	0.104	0.617	-1.264	0.034	0.658	NaN	NaN	NaN	-1.378	0.86	0.355	-1.418	0.695	0.311	-1.381	0.538	0.329	-1.376	0.465	0.314	NaN	NaN	NaN	NaN	NaN	NaN
312	1.56	-1.456	0.981	0.544	NaN	NaN	NaN	NaN	NaN	NaN	NaN	NaN	NaN	NaN	NaN	NaN	-1.318	0.434	0.653	-1.353	0.285	0.7	-1.395	0.104	0.617	-1.264	0.034	0.658	NaN	NaN	NaN	-1.378	0.86	0.355	-1.418	0.695	0.311	-1.381	0.538	0.329	-1.376	0.465	0.314	NaN	NaN	NaN	NaN	NaN	NaN
313	1.565	-1.456	0.981	0.544	NaN	NaN	NaN	NaN	NaN	NaN	NaN	NaN	NaN	NaN	NaN	NaN	-1.318	0.434	0.653	-1.353	0.285	0.7	-1.395	0.104	0.617	-1.264	0.034	0.658	NaN	NaN	NaN	-1.378	0.86	0.355	-1.418	0.695	0.311	-1.381	0.538	0.329	-1.376	0.465	0.314	NaN	NaN	NaN	NaN	NaN	NaN
314	1.57	-1.456	0.981	0.544	NaN	NaN	NaN	NaN	NaN	NaN	NaN	NaN	NaN	NaN	NaN	NaN	-1.318	0.434	0.653	-1.353	0.285	0.7	-1.395	0.104	0.617	-1.264	0.034	0.658	NaN	NaN	NaN	-1.378	0.86	0.355	-1.418	0.695	0.311	-1.382	0.539	0.329	-1.376	0.465	0.314	NaN	NaN	NaN	NaN	NaN	NaN
315	1.575	-1.456	0.981	0.544	NaN	NaN	NaN	NaN	NaN	NaN	NaN	NaN	NaN	NaN	NaN	NaN	-1.318	0.434	0.653	-1.353	0.285	0.7	-1.395	0.104	0.617	-1.264	0.034	0.658	NaN	NaN	NaN	-1.378	0.86	0.355	-1.418	0.695	0.311	-1.384	0.541	0.329	-1.376	0.465	0.314	NaN	NaN	NaN	NaN	NaN	NaN
316	1.58	-1.456	0.981	0.544	NaN	NaN	NaN	NaN	NaN	NaN	NaN	NaN	NaN	NaN	NaN	NaN	-1.318	0.434	0.653	-1.353	0.285	0.7	-1.395	0.104	0.617	-1.264	0.034	0.658	NaN	NaN	NaN	-1.378	0.86	0.355	-1.418	0.695	0.311	-1.382	0.539	0.329	-1.376	0.465	0.314	NaN	NaN	NaN	NaN	NaN	NaN
317	1.585	-1.456	0.981	0.544	NaN	NaN	NaN	NaN	NaN	NaN	NaN	NaN	NaN	NaN	NaN	NaN	-1.318	0.434	0.653	-1.353	0.285	0.7	-1.395	0.104	0.617	-1.264	0.034	0.658	NaN	NaN	NaN	-1.378	0.86	0.355	-1.418	0.695	0.311	-1.382	0.538	0.329	-1.376	0.465	0.314	NaN	NaN	NaN	NaN	NaN	NaN
318	1.59	-1.456	0.981	0.544	NaN	NaN	NaN	NaN	NaN	NaN	NaN	NaN	NaN	NaN	NaN	NaN	-1.318	0.434	0.653	-1.353	0.285	0.7	-1.395	0.104	0.617	-1.264	0.034	0.658	NaN	NaN	NaN	-1.378	0.86	0.355	-1.418	0.695	0.311	-1.381	0.538	0.329	-1.376	0.465	0.314	NaN	NaN	NaN	NaN	NaN	NaN
319	1.595	-1.456	0.981	0.544	NaN	NaN	NaN	NaN	NaN	NaN	NaN	NaN	NaN	NaN	NaN	NaN	-1.318	0.434	0.653	-1.353	0.285	0.7	-1.394	0.104	0.617	-1.264	0.034	0.658	NaN	NaN	NaN	-1.378	0.86	0.355	-1.418	0.695	0.311	-1.382	0.539	0.329	-1.376	0.465	0.314	NaN	NaN	NaN	NaN	NaN	NaN
320	1.6	-1.456	0.981	0.544	NaN	NaN	NaN	NaN	NaN	NaN	NaN	NaN	NaN	NaN	NaN	NaN	-1.318	0.434	0.653	-1.353	0.285	0.7	-1.395	0.104	0.617	-1.264	0.034	0.658	NaN	NaN	NaN	-1.378	0.86	0.355	-1.418	0.695	0.311	-1.384	0.541	0.329	-1.376	0.465	0.314	NaN	NaN	NaN	NaN	NaN	NaN
321	1.605	-1.456	0.981	0.544	NaN	NaN	NaN	NaN	NaN	NaN	NaN	NaN	NaN	NaN	NaN	NaN	-1.318	0.434	0.653	-1.353	0.285	0.7	-1.395	0.104	0.617	-1.264	0.034	0.658	NaN	NaN	NaN	-1.378	0.86	0.355	-1.418	0.695	0.311	-1.382	0.539	0.329	-1.376	0.465	0.314	NaN	NaN	NaN	NaN	NaN	NaN
322	1.61	-1.456	0.981	0.544	NaN	NaN	NaN	NaN	NaN	NaN	NaN	NaN	NaN	NaN	NaN	NaN	-1.318	0.434	0.653	-1.353	0.285	0.7	-1.395	0.104	0.617	-1.264	0.034	0.658	NaN	NaN	NaN	-1.378	0.86	0.355	-1.418	0.695	0.311	-1.383	0.539	0.329	-1.376	0.465	0.314	NaN	NaN	NaN	NaN	NaN	NaN
323	1.615	-1.456	0.981	0.544	NaN	NaN	NaN	NaN	NaN	NaN	NaN	NaN	NaN	NaN	NaN	NaN	-1.318	0.434	0.653	-1.353	0.285	0.7	-1.395	0.104	0.617	-1.264	0.034	0.658	NaN	NaN	NaN	-1.378	0.86	0.355	-1.418	0.695	0.311	-1.384	0.541	0.329	-1.376	0.465	0.314	NaN	NaN	NaN	NaN	NaN	NaN
324	1.62	-1.456	0.981	0.544	NaN	NaN	NaN	NaN	NaN	NaN	NaN	NaN	NaN	NaN	NaN	NaN	-1.318	0.434	0.653	-1.353	0.285	0.7	-1.394	0.104	0.617	-1.264	0.034	0.658	NaN	NaN	NaN	-1.378	0.86	0.355	-1.418	0.695	0.311	-1.383	0.54	0.329	-1.376	0.465	0.314	NaN	NaN	NaN	NaN	NaN	NaN
325	1.625	-1.456	0.981	0.544	NaN	NaN	NaN	NaN	NaN	NaN	NaN	NaN	NaN	NaN	NaN	NaN	-1.318	0.434	0.653	-1.353	0.285	0.7	-1.395	0.104	0.617	-1.264	0.034	0.658	NaN	NaN	NaN	-1.378	0.86	0.355	-1.419	0.695	0.311	-1.384	0.541	0.329	-1.376	0.465	0.314	NaN	NaN	NaN	NaN	NaN	NaN
326	1.63	-1.456	0.981	0.544	NaN	NaN	NaN	NaN	NaN	NaN	NaN	NaN	NaN	NaN	NaN	NaN	-1.318	0.434	0.653	-1.353	0.285	0.7	-1.395	0.104	0.617	-1.264	0.034	0.658	NaN	NaN	NaN	-1.378	0.86	0.355	-1.419	0.695	0.311	-1.382	0.539	0.329	-1.376	0.465	0.314	NaN	NaN	NaN	NaN	NaN	NaN
327	1.635	-1.456	0.981	0.544	NaN	NaN	NaN	NaN	NaN	NaN	NaN	NaN	NaN	NaN	NaN	NaN	-1.318	0.434	0.653	-1.353	0.285	0.7	-1.395	0.104	0.617	-1.264	0.034	0.658	NaN	NaN	NaN	-1.378	0.86	0.355	-1.419	0.695	0.311	-1.382	0.538	0.329	-1.376	0.465	0.314	NaN	NaN	NaN	NaN	NaN	NaN
328	1.64	-1.456	0.981	0.544	NaN	NaN	NaN	NaN	NaN	NaN	NaN	NaN	NaN	NaN	NaN	NaN	-1.318	0.434	0.653	-1.353	0.285	0.7	-1.394	0.104	0.617	-1.264	0.034	0.658	NaN	NaN	NaN	-1.378	0.86	0.355	-1.419	0.695	0.311	-1.381	0.538	0.329	-1.376	0.465	0.314	NaN	NaN	NaN	NaN	NaN	NaN
329	1.645	-1.456	0.981	0.544	NaN	NaN	NaN	NaN	NaN	NaN	NaN	NaN	NaN	NaN	NaN	NaN	-1.319	0.434	0.653	-1.353	0.285	0.7	-1.395	0.104	0.617	-1.264	0.034	0.658	NaN	NaN	NaN	-1.378	0.86	0.355	-1.419	0.695	0.311	-1.381	0.538	0.329	-1.376	0.465	0.314	NaN	NaN	NaN	NaN	NaN	NaN
330	1.65	-1.456	0.981	0.544	NaN	NaN	NaN	NaN	NaN	NaN	NaN	NaN	NaN	NaN	NaN	NaN	-1.319	0.434	0.653	-1.353	0.285	0.7	-1.395	0.104	0.617	-1.264	0.034	0.658	NaN	NaN	NaN	-1.378	0.86	0.355	-1.419	0.695	0.311	-1.382	0.538	0.329	-1.376	0.465	0.314	NaN	NaN	NaN	NaN	NaN	NaN
331	1.655	-1.456	0.981	0.544	NaN	NaN	NaN	NaN	NaN	NaN	NaN	NaN	NaN	NaN	NaN	NaN	-1.319	0.434	0.653	-1.353	0.285	0.7	-1.395	0.104	0.617	-1.264	0.034	0.658	NaN	NaN	NaN	-1.378	0.86	0.355	-1.419	0.695	0.311	-1.382	0.538	0.329	-1.376	0.465	0.314	NaN	NaN	NaN	NaN	NaN	NaN
332	1.66	-1.456	0.982	0.544	NaN	NaN	NaN	NaN	NaN	NaN	NaN	NaN	NaN	NaN	NaN	NaN	-1.319	0.434	0.653	-1.353	0.285	0.7	-1.395	0.104	0.617	-1.264	0.034	0.658	NaN	NaN	NaN	-1.378	0.86	0.355	-1.418	0.695	0.311	-1.382	0.538	0.329	-1.376	0.465	0.314	NaN	NaN	NaN	NaN	NaN	NaN
333	1.665	-1.456	0.982	0.544	NaN	NaN	NaN	NaN	NaN	NaN	NaN	NaN	NaN	NaN	NaN	NaN	-1.319	0.434	0.653	-1.353	0.285	0.7	-1.395	0.104	0.617	-1.264	0.034	0.658	NaN	NaN	NaN	-1.378	0.86	0.355	-1.418	0.695	0.311	-1.383	0.539	0.329	-1.376	0.465	0.314	NaN	NaN	NaN	NaN	NaN	NaN
334	1.67	-1.456	0.982	0.544	NaN	NaN	NaN	NaN	NaN	NaN	NaN	NaN	NaN	NaN	NaN	NaN	-1.319	0.434	0.653	-1.353	0.285	0.7	-1.395	0.104	0.617	-1.264	0.034	0.658	NaN	NaN	NaN	-1.378	0.86	0.355	-1.418	0.695	0.311	-1.384	0.541	0.33	-1.376	0.465	0.314	NaN	NaN	NaN	NaN	NaN	NaN
335	1.675	-1.456	0.982	0.544	NaN	NaN	NaN	NaN	NaN	NaN	NaN	NaN	NaN	NaN	NaN	NaN	-1.319	0.434	0.653	-1.353	0.285	0.7	-1.395	0.104	0.617	-1.264	0.034	0.658	NaN	NaN	NaN	-1.378	0.86	0.355	-1.418	0.695	0.311	-1.383	0.54	0.329	-1.376	0.465	0.314	NaN	NaN	NaN	NaN	NaN	NaN
336	1.68	-1.456	0.982	0.544	NaN	NaN	NaN	NaN	NaN	NaN	NaN	NaN	NaN	NaN	NaN	NaN	-1.319	0.434	0.653	-1.353	0.285	0.701	-1.395	0.104	0.617	-1.264	0.034	0.658	NaN	NaN	NaN	-1.378	0.86	0.355	-1.418	0.695	0.311	-1.385	0.542	0.33	-1.376	0.465	0.314	NaN	NaN	NaN	NaN	NaN	NaN
337	1.685	-1.456	0.982	0.544	NaN	NaN	NaN	NaN	NaN	NaN	NaN	NaN	NaN	NaN	NaN	NaN	-1.319	0.434	0.653	-1.353	0.285	0.701	-1.395	0.104	0.617	-1.264	0.034	0.658	NaN	NaN	NaN	-1.378	0.86	0.355	-1.419	0.696	0.311	-1.385	0.543	0.33	-1.376	0.465	0.314	NaN	NaN	NaN	NaN	NaN	NaN
338	1.69	-1.456	0.982	0.544	NaN	NaN	NaN	NaN	NaN	NaN	NaN	NaN	NaN	NaN	NaN	NaN	-1.319	0.434	0.653	-1.353	0.285	0.701	-1.395	0.104	0.617	-1.264	0.034	0.658	NaN	NaN	NaN	-1.378	0.86	0.355	-1.42	0.696	0.312	-1.386	0.543	0.33	-1.376	0.465	0.314	NaN	NaN	NaN	NaN	NaN	NaN
339	1.695	-1.456	0.982	0.544	NaN	NaN	NaN	NaN	NaN	NaN	NaN	NaN	NaN	NaN	NaN	NaN	-1.319	0.434	0.653	-1.353	0.285	0.701	-1.395	0.104	0.617	-1.264	0.034	0.658	NaN	NaN	NaN	-1.378	0.86	0.355	-1.419	0.696	0.312	-1.385	0.542	0.33	-1.376	0.465	0.314	NaN	NaN	NaN	NaN	NaN	NaN
340	1.7	-1.456	0.982	0.544	NaN	NaN	NaN	NaN	NaN	NaN	NaN	NaN	NaN	NaN	NaN	NaN	-1.319	0.434	0.653	-1.353	0.285	0.701	-1.395	0.104	0.617	-1.264	0.034	0.658	NaN	NaN	NaN	-1.378	0.86	0.355	-1.421	0.697	0.312	-1.382	0.539	0.329	-1.377	0.465	0.314	NaN	NaN	NaN	NaN	NaN	NaN
341	1.705	-1.456	0.982	0.544	NaN	NaN	NaN	NaN	NaN	NaN	NaN	NaN	NaN	NaN	NaN	NaN	-1.319	0.434	0.653	-1.353	0.285	0.701	-1.395	0.104	0.617	-1.264	0.034	0.658	NaN	NaN	NaN	-1.378	0.86	0.355	-1.421	0.697	0.312	-1.382	0.538	0.329	-1.377	0.465	0.314	NaN	NaN	NaN	NaN	NaN	NaN
342	1.71	-1.456	0.982	0.543	NaN	NaN	NaN	NaN	NaN	NaN	NaN	NaN	NaN	NaN	NaN	NaN	-1.319	0.434	0.653	-1.353	0.285	0.701	-1.395	0.104	0.617	-1.264	0.034	0.658	NaN	NaN	NaN	-1.378	0.86	0.355	-1.421	0.697	0.312	-1.382	0.538	0.329	-1.377	0.465	0.314	NaN	NaN	NaN	NaN	NaN	NaN
343	1.715	-1.456	0.982	0.543	NaN	NaN	NaN	NaN	NaN	NaN	NaN	NaN	NaN	NaN	NaN	NaN	-1.319	0.434	0.653	-1.353	0.285	0.701	-1.395	0.104	0.617	-1.264	0.034	0.658	NaN	NaN	NaN	-1.378	0.86	0.355	-1.421	0.697	0.312	-1.383	0.539	0.329	-1.377	0.465	0.314	NaN	NaN	NaN	NaN	NaN	NaN
344	1.72	-1.456	0.982	0.543	NaN	NaN	NaN	NaN	NaN	NaN	NaN	NaN	NaN	NaN	NaN	NaN	-1.319	0.434	0.653	-1.353	0.285	0.701	-1.395	0.104	0.617	-1.264	0.034	0.658	NaN	NaN	NaN	-1.378	0.86	0.355	-1.421	0.697	0.312	-1.385	0.542	0.33	-1.377	0.465	0.314	NaN	NaN	NaN	NaN	NaN	NaN
345	1.725	-1.456	0.982	0.543	NaN	NaN	NaN	NaN	NaN	NaN	NaN	NaN	NaN	NaN	NaN	NaN	-1.319	0.434	0.653	-1.353	0.285	0.701	-1.395	0.104	0.617	-1.264	0.034	0.658	NaN	NaN	NaN	-1.378	0.86	0.355	-1.421	0.697	0.312	-1.385	0.542	0.33	-1.377	0.465	0.314	NaN	NaN	NaN	NaN	NaN	NaN
346	1.73	-1.456	0.982	0.543	NaN	NaN	NaN	NaN	NaN	NaN	NaN	NaN	NaN	NaN	NaN	NaN	-1.319	0.434	0.653	-1.353	0.285	0.701	-1.395	0.104	0.617	-1.264	0.034	0.658	NaN	NaN	NaN	-1.378	0.86	0.355	-1.421	0.697	0.312	-1.384	0.54	0.329	-1.377	0.465	0.314	NaN	NaN	NaN	NaN	NaN	NaN
347	1.735	-1.456	0.982	0.543	NaN	NaN	NaN	NaN	NaN	NaN	NaN	NaN	NaN	NaN	NaN	NaN	-1.319	0.434	0.653	-1.353	0.285	0.701	-1.395	0.104	0.617	-1.264	0.034	0.658	NaN	NaN	NaN	-1.378	0.86	0.355	-1.421	0.697	0.312	-1.384	0.541	0.33	-1.377	0.465	0.314	NaN	NaN	NaN	NaN	NaN	NaN
348	1.74	-1.456	0.982	0.543	NaN	NaN	NaN	NaN	NaN	NaN	NaN	NaN	NaN	NaN	NaN	NaN	-1.319	0.434	0.653	-1.353	0.285	0.701	-1.395	0.104	0.617	-1.264	0.034	0.658	NaN	NaN	NaN	-1.378	0.86	0.355	-1.421	0.697	0.312	-1.382	0.539	0.329	-1.377	0.465	0.314	NaN	NaN	NaN	NaN	NaN	NaN
349	1.745	-1.456	0.982	0.543	NaN	NaN	NaN	NaN	NaN	NaN	NaN	NaN	NaN	NaN	NaN	NaN	-1.319	0.434	0.653	-1.353	0.285	0.701	-1.395	0.104	0.617	-1.264	0.034	0.658	NaN	NaN	NaN	-1.378	0.86	0.355	-1.421	0.697	0.312	-1.383	0.539	0.329	-1.377	0.465	0.314	NaN	NaN	NaN	NaN	NaN	NaN
350	1.75	-1.456	0.982	0.543	NaN	NaN	NaN	NaN	NaN	NaN	NaN	NaN	NaN	NaN	NaN	NaN	-1.319	0.434	0.653	-1.353	0.285	0.701	-1.395	0.104	0.617	-1.264	0.034	0.658	NaN	NaN	NaN	-1.378	0.86	0.355	-1.421	0.697	0.312	-1.385	0.542	0.33	-1.377	0.465	0.314	NaN	NaN	NaN	NaN	NaN	NaN
351	1.755	-1.456	0.982	0.543	NaN	NaN	NaN	NaN	NaN	NaN	NaN	NaN	NaN	NaN	NaN	NaN	-1.319	0.434	0.653	-1.353	0.285	0.701	-1.395	0.104	0.617	-1.264	0.034	0.658	NaN	NaN	NaN	-1.378	0.86	0.355	-1.421	0.697	0.312	-1.386	0.543	0.33	-1.377	0.465	0.314	NaN	NaN	NaN	NaN	NaN	NaN
352	1.76	-1.456	0.982	0.543	NaN	NaN	NaN	NaN	NaN	NaN	NaN	NaN	NaN	NaN	NaN	NaN	-1.319	0.434	0.653	-1.353	0.285	0.701	-1.395	0.104	0.617	-1.264	0.034	0.658	NaN	NaN	NaN	-1.378	0.86	0.355	-1.421	0.697	0.312	-1.386	0.543	0.33	-1.377	0.465	0.314	NaN	NaN	NaN	NaN	NaN	NaN
353	1.765	-1.456	0.982	0.543	NaN	NaN	NaN	NaN	NaN	NaN	NaN	NaN	NaN	NaN	NaN	NaN	-1.319	0.434	0.653	-1.353	0.285	0.701	-1.395	0.104	0.617	-1.264	0.034	0.658	NaN	NaN	NaN	-1.378	0.86	0.355	-1.421	0.697	0.312	-1.386	0.543	0.33	-1.377	0.465	0.314	NaN	NaN	NaN	NaN	NaN	NaN
354	1.77	-1.456	0.982	0.543	NaN	NaN	NaN	NaN	NaN	NaN	NaN	NaN	NaN	NaN	NaN	NaN	-1.319	0.434	0.653	-1.353	0.285	0.701	-1.395	0.104	0.617	-1.264	0.034	0.658	NaN	NaN	NaN	-1.378	0.86	0.355	-1.421	0.697	0.312	-1.386	0.543	0.33	-1.377	0.465	0.314	NaN	NaN	NaN	NaN	NaN	NaN
355	1.775	-1.456	0.982	0.543	NaN	NaN	NaN	NaN	NaN	NaN	NaN	NaN	NaN	NaN	NaN	NaN	-1.319	0.434	0.653	-1.353	0.285	0.701	-1.395	0.104	0.617	-1.264	0.034	0.658	NaN	NaN	NaN	-1.378	0.86	0.355	-1.421	0.697	0.312	-1.386	0.543	0.33	-1.377	0.465	0.314	NaN	NaN	NaN	NaN	NaN	NaN
356	1.78	-1.456	0.982	0.543	NaN	NaN	NaN	NaN	NaN	NaN	NaN	NaN	NaN	NaN	NaN	NaN	-1.319	0.434	0.653	-1.353	0.285	0.701	-1.395	0.104	0.617	-1.264	0.034	0.658	NaN	NaN	NaN	-1.378	0.86	0.355	-1.421	0.697	0.312	-1.385	0.542	0.33	-1.377	0.465	0.314	NaN	NaN	NaN	NaN	NaN	NaN
357	1.785	-1.456	0.982	0.543	NaN	NaN	NaN	NaN	NaN	NaN	NaN	NaN	NaN	NaN	NaN	NaN	-1.319	0.434	0.653	-1.353	0.285	0.701	-1.395	0.104	0.617	-1.264	0.034	0.658	NaN	NaN	NaN	-1.378	0.86	0.355	-1.421	0.697	0.312	-1.383	0.539	0.329	-1.377	0.465	0.314	NaN	NaN	NaN	NaN	NaN	NaN
358	1.79	-1.456	0.982	0.543	NaN	NaN	NaN	NaN	NaN	NaN	NaN	NaN	NaN	NaN	NaN	NaN	-1.319	0.434	0.653	-1.353	0.285	0.701	-1.395	0.104	0.617	-1.264	0.034	0.658	NaN	NaN	NaN	-1.378	0.86	0.355	-1.421	0.697	0.312	-1.383	0.539	0.329	-1.377	0.465	0.314	NaN	NaN	NaN	NaN	NaN	NaN
359	1.795	-1.456	0.982	0.543	NaN	NaN	NaN	NaN	NaN	NaN	NaN	NaN	NaN	NaN	NaN	NaN	-1.319	0.434	0.653	-1.353	0.285	0.701	-1.395	0.104	0.617	-1.264	0.034	0.658	NaN	NaN	NaN	-1.378	0.86	0.355	-1.421	0.697	0.312	-1.385	0.542	0.33	-1.377	0.465	0.314	NaN	NaN	NaN	NaN	NaN	NaN
360	1.8	-1.456	0.982	0.543	NaN	NaN	NaN	NaN	NaN	NaN	NaN	NaN	NaN	NaN	NaN	NaN	-1.319	0.434	0.653	-1.353	0.285	0.701	-1.395	0.104	0.617	-1.264	0.034	0.658	NaN	NaN	NaN	-1.378	0.86	0.355	-1.421	0.697	0.312	-1.386	0.543	0.33	-1.377	0.465	0.314	NaN	NaN	NaN	NaN	NaN	NaN
361	1.805	-1.456	0.982	0.543	NaN	NaN	NaN	NaN	NaN	NaN	NaN	NaN	NaN	NaN	NaN	NaN	-1.319	0.434	0.653	-1.353	0.285	0.701	-1.395	0.104	0.617	-1.264	0.034	0.658	NaN	NaN	NaN	-1.378	0.86	0.355	-1.421	0.697	0.312	-1.385	0.542	0.33	-1.377	0.465	0.314	NaN	NaN	NaN	NaN	NaN	NaN
362	1.81	-1.456	0.982	0.544	NaN	NaN	NaN	NaN	NaN	NaN	NaN	NaN	NaN	NaN	NaN	NaN	-1.319	0.434	0.653	-1.353	0.285	0.701	-1.395	0.104	0.617	-1.264	0.034	0.658	NaN	NaN	NaN	-1.378	0.86	0.355	-1.421	0.697	0.312	-1.384	0.54	0.329	-1.377	0.465	0.314	NaN	NaN	NaN	NaN	NaN	NaN
363	1.815	-1.456	0.982	0.544	NaN	NaN	NaN	NaN	NaN	NaN	NaN	NaN	NaN	NaN	NaN	NaN	-1.319	0.434	0.653	-1.353	0.285	0.701	-1.395	0.104	0.617	-1.264	0.034	0.658	NaN	NaN	NaN	-1.378	0.86	0.355	-1.421	0.697	0.312	-1.384	0.541	0.33	-1.377	0.465	0.314	NaN	NaN	NaN	NaN	NaN	NaN
364	1.82	-1.456	0.982	0.544	NaN	NaN	NaN	NaN	NaN	NaN	NaN	NaN	NaN	NaN	NaN	NaN	-1.319	0.434	0.653	-1.353	0.285	0.701	-1.395	0.104	0.617	-1.264	0.034	0.658	NaN	NaN	NaN	-1.378	0.86	0.355	-1.421	0.697	0.312	-1.383	0.54	0.329	-1.377	0.465	0.314	NaN	NaN	NaN	NaN	NaN	NaN
365	1.825	-1.456	0.982	0.544	NaN	NaN	NaN	NaN	NaN	NaN	NaN	NaN	NaN	NaN	NaN	NaN	-1.319	0.434	0.653	-1.353	0.285	0.701	-1.395	0.104	0.617	-1.264	0.034	0.658	NaN	NaN	NaN	-1.377	0.86	0.355	-1.421	0.697	0.312	-1.384	0.541	0.329	-1.376	0.465	0.314	NaN	NaN	NaN	NaN	NaN	NaN
366	1.83	-1.456	0.982	0.544	NaN	NaN	NaN	NaN	NaN	NaN	NaN	NaN	NaN	NaN	NaN	NaN	-1.319	0.434	0.653	-1.353	0.285	0.701	-1.395	0.104	0.617	-1.264	0.034	0.658	NaN	NaN	NaN	-1.377	0.86	0.355	-1.421	0.697	0.312	-1.383	0.54	0.329	-1.376	0.465	0.314	NaN	NaN	NaN	NaN	NaN	NaN
367	1.835	-1.456	0.982	0.544	NaN	NaN	NaN	NaN	NaN	NaN	NaN	NaN	NaN	NaN	NaN	NaN	-1.319	0.434	0.653	-1.353	0.285	0.701	-1.395	0.104	0.617	-1.264	0.034	0.658	NaN	NaN	NaN	-1.377	0.86	0.355	-1.421	0.697	0.312	-1.384	0.541	0.329	-1.376	0.465	0.314	NaN	NaN	NaN	NaN	NaN	NaN
368	1.84	-1.456	0.982	0.544	NaN	NaN	NaN	NaN	NaN	NaN	NaN	NaN	NaN	NaN	NaN	NaN	-1.319	0.434	0.653	-1.353	0.285	0.701	-1.395	0.104	0.617	-1.264	0.034	0.658	NaN	NaN	NaN	-1.377	0.86	0.355	-1.421	0.697	0.312	-1.382	0.539	0.329	-1.376	0.465	0.314	NaN	NaN	NaN	NaN	NaN	NaN
369	1.845	-1.456	0.982	0.544	NaN	NaN	NaN	NaN	NaN	NaN	NaN	NaN	NaN	NaN	NaN	NaN	-1.319	0.434	0.653	-1.353	0.285	0.701	-1.395	0.104	0.617	-1.264	0.034	0.658	NaN	NaN	NaN	-1.377	0.86	0.355	-1.421	0.697	0.312	-1.383	0.539	0.329	-1.376	0.465	0.314	NaN	NaN	NaN	NaN	NaN	NaN
370	1.85	-1.456	0.982	0.544	NaN	NaN	NaN	NaN	NaN	NaN	NaN	NaN	NaN	NaN	NaN	NaN	-1.319	0.434	0.653	-1.353	0.285	0.701	-1.395	0.104	0.617	-1.264	0.034	0.658	NaN	NaN	NaN	-1.377	0.86	0.355	-1.421	0.697	0.312	-1.384	0.541	0.329	-1.376	0.465	0.314	NaN	NaN	NaN	NaN	NaN	NaN
371	1.855	-1.456	0.982	0.544	NaN	NaN	NaN	NaN	NaN	NaN	NaN	NaN	NaN	NaN	NaN	NaN	-1.319	0.434	0.653	-1.353	0.285	0.701	-1.395	0.104	0.617	-1.264	0.034	0.658	NaN	NaN	NaN	-1.377	0.86	0.355	-1.421	0.697	0.312	-1.382	0.539	0.329	-1.376	0.465	0.314	NaN	NaN	NaN	NaN	NaN	NaN
372	1.86	-1.456	0.982	0.544	NaN	NaN	NaN	NaN	NaN	NaN	NaN	NaN	NaN	NaN	NaN	NaN	-1.319	0.434	0.653	-1.353	0.285	0.701	-1.395	0.104	0.617	-1.264	0.034	0.658	NaN	NaN	NaN	-1.377	0.86	0.355	-1.421	0.697	0.312	-1.381	0.538	0.329	-1.376	0.465	0.314	NaN	NaN	NaN	NaN	NaN	NaN
373	1.865	-1.456	0.982	0.544	NaN	NaN	NaN	NaN	NaN	NaN	NaN	NaN	NaN	NaN	NaN	NaN	-1.319	0.434	0.653	-1.353	0.285	0.701	-1.395	0.104	0.617	-1.264	0.034	0.658	NaN	NaN	NaN	-1.377	0.86	0.355	-1.421	0.697	0.312	-1.381	0.538	0.329	-1.376	0.465	0.314	NaN	NaN	NaN	NaN	NaN	NaN
374	1.87	-1.456	0.982	0.544	NaN	NaN	NaN	NaN	NaN	NaN	NaN	NaN	NaN	NaN	NaN	NaN	-1.319	0.434	0.653	-1.353	0.285	0.701	-1.395	0.104	0.617	-1.264	0.034	0.658	NaN	NaN	NaN	-1.377	0.86	0.355	-1.421	0.697	0.312	-1.381	0.538	0.329	-1.376	0.465	0.314	NaN	NaN	NaN	NaN	NaN	NaN
375	1.875	-1.456	0.982	0.544	NaN	NaN	NaN	NaN	NaN	NaN	NaN	NaN	NaN	NaN	NaN	NaN	-1.319	0.434	0.653	-1.353	0.285	0.701	-1.395	0.104	0.617	-1.264	0.034	0.658	NaN	NaN	NaN	-1.377	0.86	0.355	-1.421	0.697	0.312	-1.381	0.538	0.329	-1.376	0.465	0.314	NaN	NaN	NaN	NaN	NaN	NaN
376	1.88	-1.456	0.982	0.544	NaN	NaN	NaN	NaN	NaN	NaN	NaN	NaN	NaN	NaN	NaN	NaN	-1.319	0.434	0.653	-1.353	0.285	0.701	-1.395	0.104	0.617	-1.264	0.034	0.658	NaN	NaN	NaN	-1.377	0.86	0.355	-1.421	0.697	0.312	-1.381	0.538	0.329	-1.376	0.465	0.314	NaN	NaN	NaN	NaN	NaN	NaN
377	1.885	-1.456	0.982	0.544	NaN	NaN	NaN	NaN	NaN	NaN	NaN	NaN	NaN	NaN	NaN	NaN	-1.319	0.434	0.653	-1.353	0.285	0.701	-1.395	0.104	0.617	-1.264	0.034	0.658	NaN	NaN	NaN	-1.377	0.86	0.356	-1.42	0.697	0.312	-1.381	0.538	0.329	-1.376	0.465	0.314	NaN	NaN	NaN	NaN	NaN	NaN
378	1.89	-1.456	0.982	0.544	NaN	NaN	NaN	NaN	NaN	NaN	NaN	NaN	NaN	NaN	NaN	NaN	-1.319	0.434	0.653	-1.353	0.285	0.701	-1.395	0.104	0.617	-1.264	0.034	0.658	NaN	NaN	NaN	-1.377	0.86	0.356	-1.42	0.697	0.312	-1.381	0.538	0.329	-1.376	0.465	0.314	NaN	NaN	NaN	NaN	NaN	NaN
379	1.895	-1.456	0.982	0.543	NaN	NaN	NaN	NaN	NaN	NaN	NaN	NaN	NaN	NaN	NaN	NaN	-1.319	0.434	0.653	-1.353	0.285	0.701	-1.395	0.104	0.617	-1.264	0.034	0.658	NaN	NaN	NaN	-1.377	0.86	0.356	-1.42	0.697	0.312	-1.381	0.538	0.329	-1.376	0.465	0.314	NaN	NaN	NaN	NaN	NaN	NaN
380	1.9	-1.456	0.982	0.543	NaN	NaN	NaN	NaN	NaN	NaN	NaN	NaN	NaN	NaN	NaN	NaN	-1.319	0.434	0.653	-1.353	0.285	0.701	-1.395	0.104	0.617	-1.264	0.034	0.658	NaN	NaN	NaN	-1.377	0.86	0.356	-1.42	0.697	0.313	-1.381	0.538	0.329	-1.376	0.465	0.314	NaN	NaN	NaN	NaN	NaN	NaN
381	1.905	-1.456	0.982	0.543	NaN	NaN	NaN	NaN	NaN	NaN	NaN	NaN	NaN	NaN	NaN	NaN	-1.319	0.434	0.653	-1.353	0.285	0.701	-1.395	0.104	0.617	-1.264	0.034	0.658	NaN	NaN	NaN	-1.377	0.86	0.356	-1.42	0.697	0.313	-1.381	0.538	0.329	-1.376	0.465	0.314	NaN	NaN	NaN	NaN	NaN	NaN
382	1.91	-1.456	0.982	0.543	NaN	NaN	NaN	NaN	NaN	NaN	NaN	NaN	NaN	NaN	NaN	NaN	-1.319	0.434	0.653	-1.353	0.285	0.701	-1.395	0.104	0.617	-1.264	0.034	0.658	NaN	NaN	NaN	-1.377	0.86	0.356	-1.42	0.697	0.313	-1.381	0.538	0.329	-1.376	0.465	0.314	NaN	NaN	NaN	NaN	NaN	NaN
383	1.915	-1.456	0.982	0.543	NaN	NaN	NaN	NaN	NaN	NaN	NaN	NaN	NaN	NaN	NaN	NaN	-1.319	0.434	0.653	-1.353	0.285	0.701	-1.395	0.104	0.617	-1.264	0.034	0.658	NaN	NaN	NaN	-1.377	0.86	0.356	-1.42	0.697	0.313	-1.381	0.538	0.329	-1.376	0.465	0.314	NaN	NaN	NaN	NaN	NaN	NaN
384	1.92	-1.456	0.982	0.543	NaN	NaN	NaN	NaN	NaN	NaN	NaN	NaN	NaN	NaN	NaN	NaN	-1.319	0.434	0.653	-1.353	0.285	0.701	-1.395	0.104	0.617	-1.264	0.034	0.658	NaN	NaN	NaN	-1.377	0.86	0.356	-1.419	0.696	0.312	-1.381	0.538	0.329	-1.376	0.465	0.314	NaN	NaN	NaN	NaN	NaN	NaN
385	1.925	-1.456	0.982	0.543	NaN	NaN	NaN	NaN	NaN	NaN	NaN	NaN	NaN	NaN	NaN	NaN	-1.319	0.434	0.653	-1.353	0.285	0.701	-1.395	0.104	0.617	-1.264	0.034	0.658	NaN	NaN	NaN	-1.377	0.86	0.356	-1.418	0.696	0.311	-1.381	0.538	0.329	-1.376	0.465	0.314	NaN	NaN	NaN	NaN	NaN	NaN
386	1.93	-1.456	0.982	0.543	NaN	NaN	NaN	NaN	NaN	NaN	NaN	NaN	NaN	NaN	NaN	NaN	-1.319	0.434	0.653	-1.353	0.285	0.7	-1.395	0.104	0.617	-1.264	0.034	0.658	NaN	NaN	NaN	-1.377	0.86	0.356	-1.418	0.695	0.311	-1.381	0.538	0.329	-1.376	0.465	0.314	NaN	NaN	NaN	NaN	NaN	NaN
387	1.935	-1.456	0.982	0.543	NaN	NaN	NaN	NaN	NaN	NaN	NaN	NaN	NaN	NaN	NaN	NaN	-1.319	0.434	0.653	-1.353	0.285	0.7	-1.395	0.104	0.617	-1.264	0.034	0.658	NaN	NaN	NaN	-1.377	0.86	0.356	-1.417	0.695	0.311	-1.381	0.538	0.329	-1.376	0.465	0.314	NaN	NaN	NaN	NaN	NaN	NaN
388	1.94	-1.456	0.982	0.544	NaN	NaN	NaN	NaN	NaN	NaN	NaN	NaN	NaN	NaN	NaN	NaN	-1.318	0.434	0.653	-1.353	0.285	0.7	-1.395	0.104	0.617	-1.264	0.034	0.658	NaN	NaN	NaN	-1.377	0.86	0.356	-1.417	0.695	0.311	-1.381	0.538	0.329	-1.376	0.465	0.314	NaN	NaN	NaN	NaN	NaN	NaN
389	1.945	-1.456	0.982	0.544	NaN	NaN	NaN	NaN	NaN	NaN	NaN	NaN	NaN	NaN	NaN	NaN	-1.318	0.434	0.653	-1.353	0.285	0.7	-1.395	0.104	0.617	-1.264	0.034	0.658	NaN	NaN	NaN	-1.377	0.86	0.356	-1.417	0.695	0.311	-1.381	0.538	0.329	-1.376	0.465	0.314	NaN	NaN	NaN	NaN	NaN	NaN
390	1.95	-1.456	0.982	0.544	NaN	NaN	NaN	NaN	NaN	NaN	NaN	NaN	NaN	NaN	NaN	NaN	-1.318	0.434	0.653	-1.353	0.285	0.7	-1.395	0.104	0.617	-1.264	0.034	0.658	NaN	NaN	NaN	-1.377	0.86	0.356	-1.417	0.695	0.311	-1.381	0.538	0.329	-1.376	0.465	0.314	NaN	NaN	NaN	NaN	NaN	NaN
391	1.955	-1.456	0.982	0.544	NaN	NaN	NaN	NaN	NaN	NaN	NaN	NaN	NaN	NaN	NaN	NaN	-1.318	0.434	0.653	-1.353	0.285	0.7	-1.395	0.104	0.617	-1.264	0.034	0.658	NaN	NaN	NaN	-1.377	0.86	0.356	-1.417	0.695	0.311	-1.381	0.538	0.329	-1.376	0.465	0.314	NaN	NaN	NaN	NaN	NaN	NaN
392	1.96	-1.456	0.982	0.544	NaN	NaN	NaN	NaN	NaN	NaN	NaN	NaN	NaN	NaN	NaN	NaN	-1.318	0.434	0.653	-1.353	0.285	0.7	-1.395	0.104	0.617	-1.264	0.034	0.658	NaN	NaN	NaN	-1.377	0.86	0.356	-1.417	0.695	0.311	-1.381	0.538	0.329	-1.376	0.465	0.314	NaN	NaN	NaN	NaN	NaN	NaN
393	1.965	-1.456	0.982	0.544	NaN	NaN	NaN	NaN	NaN	NaN	NaN	NaN	NaN	NaN	NaN	NaN	-1.318	0.434	0.653	-1.353	0.285	0.7	-1.395	0.104	0.617	-1.264	0.034	0.658	NaN	NaN	NaN	-1.377	0.86	0.356	-1.417	0.695	0.311	-1.381	0.538	0.329	-1.376	0.465	0.314	NaN	NaN	NaN	NaN	NaN	NaN
394	1.97	-1.456	0.982	0.544	NaN	NaN	NaN	NaN	NaN	NaN	NaN	NaN	NaN	NaN	NaN	NaN	-1.318	0.434	0.653	-1.353	0.285	0.7	-1.395	0.104	0.617	-1.264	0.034	0.658	NaN	NaN	NaN	-1.377	0.86	0.356	-1.417	0.695	0.311	-1.381	0.538	0.329	-1.376	0.465	0.314	NaN	NaN	NaN	NaN	NaN	NaN
395	1.975	-1.456	0.982	0.544	NaN	NaN	NaN	NaN	NaN	NaN	NaN	NaN	NaN	NaN	NaN	NaN	-1.318	0.434	0.653	-1.353	0.285	0.7	-1.394	0.104	0.617	-1.264	0.034	0.658	NaN	NaN	NaN	-1.377	0.86	0.356	-1.417	0.695	0.311	-1.381	0.538	0.329	-1.376	0.465	0.314	NaN	NaN	NaN	NaN	NaN	NaN
396	1.98	-1.456	0.982	0.544	NaN	NaN	NaN	NaN	NaN	NaN	NaN	NaN	NaN	NaN	NaN	NaN	-1.319	0.434	0.653	-1.353	0.285	0.7	-1.394	0.104	0.617	-1.264	0.033	0.658	NaN	NaN	NaN	-1.377	0.86	0.356	-1.417	0.695	0.311	-1.381	0.538	0.329	-1.376	0.465	0.314	NaN	NaN	NaN	NaN	NaN	NaN
397	1.985	-1.456	0.982	0.544	NaN	NaN	NaN	NaN	NaN	NaN	NaN	NaN	NaN	NaN	NaN	NaN	-1.318	0.434	0.653	-1.353	0.285	0.7	-1.394	0.104	0.617	-1.264	0.033	0.658	NaN	NaN	NaN	-1.377	0.86	0.356	-1.417	0.695	0.311	-1.381	0.538	0.329	-1.376	0.465	0.314	NaN	NaN	NaN	NaN	NaN	NaN
398	1.99	-1.456	0.982	0.544	NaN	NaN	NaN	NaN	NaN	NaN	NaN	NaN	NaN	NaN	NaN	NaN	-1.318	0.434	0.653	-1.353	0.285	0.7	-1.394	0.104	0.617	-1.264	0.034	0.658	NaN	NaN	NaN	-1.377	0.86	0.356	-1.417	0.695	0.311	-1.381	0.538	0.329	-1.376	0.465	0.314	NaN	NaN	NaN	NaN	NaN	NaN
399	1.995	-1.456	0.982	0.544	NaN	NaN	NaN	NaN	NaN	NaN	NaN	NaN	NaN	NaN	NaN	NaN	-1.318	0.434	0.653	-1.353	0.285	0.7	-1.394	0.104	0.617	-1.264	0.034	0.658	NaN	NaN	NaN	-1.377	0.86	0.356	-1.417	0.695	0.311	-1.381	0.538	0.329	-1.376	0.465	0.314	NaN	NaN	NaN	NaN	NaN	NaN
400	2	-1.456	0.982	0.544	NaN	NaN	NaN	NaN	NaN	NaN	NaN	NaN	NaN	NaN	NaN	NaN	-1.318	0.434	0.653	-1.353	0.285	0.7	-1.394	0.104	0.617	-1.264	0.034	0.658	NaN	NaN	NaN	-1.377	0.86	0.356	-1.417	0.695	0.311	-1.381	0.538	0.329	-1.376	0.465	0.314	NaN	NaN	NaN	NaN	NaN	NaN
401	2.005	-1.456	0.981	0.544	NaN	NaN	NaN	NaN	NaN	NaN	NaN	NaN	NaN	NaN	NaN	NaN	-1.319	0.434	0.653	-1.353	0.285	0.7	-1.394	0.104	0.617	-1.264	0.033	0.658	NaN	NaN	NaN	-1.377	0.86	0.356	-1.417	0.695	0.311	-1.381	0.538	0.329	-1.376	0.465	0.314	NaN	NaN	NaN	NaN	NaN	NaN
402	2.01	-1.456	0.981	0.544	NaN	NaN	NaN	NaN	NaN	NaN	NaN	NaN	NaN	NaN	NaN	NaN	-1.319	0.434	0.653	-1.353	0.285	0.7	-1.394	0.104	0.617	-1.264	0.033	0.658	NaN	NaN	NaN	-1.377	0.86	0.356	-1.417	0.695	0.311	-1.381	0.538	0.329	-1.376	0.465	0.314	NaN	NaN	NaN	NaN	NaN	NaN
403	2.015	-1.456	0.981	0.544	NaN	NaN	NaN	NaN	NaN	NaN	NaN	NaN	NaN	NaN	NaN	NaN	-1.319	0.434	0.653	-1.353	0.285	0.7	-1.394	0.104	0.617	-1.264	0.034	0.658	NaN	NaN	NaN	-1.377	0.86	0.356	-1.417	0.695	0.311	-1.381	0.538	0.329	-1.376	0.465	0.314	NaN	NaN	NaN	NaN	NaN	NaN
404	2.02	-1.456	0.981	0.544	NaN	NaN	NaN	NaN	NaN	NaN	NaN	NaN	NaN	NaN	NaN	NaN	-1.319	0.434	0.653	-1.353	0.285	0.7	-1.394	0.104	0.617	-1.264	0.034	0.658	NaN	NaN	NaN	-1.377	0.86	0.356	-1.417	0.695	0.311	-1.381	0.538	0.329	-1.376	0.465	0.314	NaN	NaN	NaN	NaN	NaN	NaN
405	2.025	-1.456	0.981	0.544	NaN	NaN	NaN	NaN	NaN	NaN	NaN	NaN	NaN	NaN	NaN	NaN	-1.319	0.434	0.653	-1.353	0.285	0.7	-1.394	0.104	0.617	-1.264	0.033	0.658	NaN	NaN	NaN	-1.377	0.86	0.356	-1.417	0.695	0.311	-1.381	0.538	0.329	-1.376	0.465	0.314	NaN	NaN	NaN	NaN	NaN	NaN
406	2.03	-1.456	0.981	0.544	NaN	NaN	NaN	NaN	NaN	NaN	NaN	NaN	NaN	NaN	NaN	NaN	-1.319	0.434	0.653	-1.353	0.285	0.7	-1.394	0.104	0.617	-1.264	0.033	0.658	NaN	NaN	NaN	-1.377	0.86	0.356	-1.417	0.695	0.311	-1.381	0.538	0.329	-1.376	0.465	0.314	NaN	NaN	NaN	NaN	NaN	NaN
407	2.035	-1.456	0.981	0.544	NaN	NaN	NaN	NaN	NaN	NaN	NaN	NaN	NaN	NaN	NaN	NaN	-1.319	0.434	0.653	-1.353	0.285	0.701	-1.394	0.104	0.617	-1.264	0.033	0.658	NaN	NaN	NaN	-1.377	0.86	0.356	-1.417	0.695	0.311	-1.381	0.538	0.329	-1.376	0.465	0.314	NaN	NaN	NaN	NaN	NaN	NaN
408	2.04	-1.456	0.981	0.544	NaN	NaN	NaN	NaN	NaN	NaN	NaN	NaN	NaN	NaN	NaN	NaN	-1.319	0.434	0.653	-1.353	0.285	0.701	-1.394	0.104	0.617	-1.264	0.033	0.658	NaN	NaN	NaN	-1.377	0.86	0.356	-1.418	0.695	0.311	-1.381	0.538	0.329	-1.376	0.465	0.315	NaN	NaN	NaN	NaN	NaN	NaN
409	2.045	-1.456	0.981	0.544	NaN	NaN	NaN	NaN	NaN	NaN	NaN	NaN	NaN	NaN	NaN	NaN	-1.319	0.434	0.653	-1.353	0.285	0.701	-1.394	0.104	0.617	-1.264	0.033	0.658	NaN	NaN	NaN	-1.377	0.86	0.356	-1.418	0.695	0.311	-1.381	0.538	0.329	-1.376	0.465	0.315	NaN	NaN	NaN	NaN	NaN	NaN
410	2.05	-1.456	0.981	0.544	NaN	NaN	NaN	NaN	NaN	NaN	NaN	NaN	NaN	NaN	NaN	NaN	-1.319	0.434	0.653	-1.353	0.285	0.701	-1.394	0.104	0.617	-1.264	0.033	0.658	NaN	NaN	NaN	-1.377	0.86	0.356	-1.418	0.695	0.311	-1.381	0.538	0.329	-1.376	0.465	0.315	NaN	NaN	NaN	NaN	NaN	NaN
411	2.055	-1.456	0.981	0.544	NaN	NaN	NaN	NaN	NaN	NaN	NaN	NaN	NaN	NaN	NaN	NaN	-1.319	0.434	0.653	-1.353	0.285	0.7	-1.394	0.104	0.617	-1.264	0.034	0.658	NaN	NaN	NaN	-1.377	0.86	0.356	-1.418	0.695	0.311	-1.381	0.538	0.329	-1.376	0.465	0.315	NaN	NaN	NaN	NaN	NaN	NaN
412	2.06	-1.456	0.981	0.544	NaN	NaN	NaN	NaN	NaN	NaN	NaN	NaN	NaN	NaN	NaN	NaN	-1.319	0.434	0.653	-1.353	0.285	0.7	-1.394	0.104	0.617	-1.264	0.033	0.658	NaN	NaN	NaN	-1.377	0.86	0.356	-1.418	0.695	0.311	-1.381	0.538	0.329	-1.376	0.465	0.315	NaN	NaN	NaN	NaN	NaN	NaN
413	2.065	-1.456	0.981	0.544	NaN	NaN	NaN	NaN	NaN	NaN	NaN	NaN	NaN	NaN	NaN	NaN	-1.319	0.434	0.653	-1.353	0.285	0.7	-1.394	0.104	0.617	-1.264	0.033	0.658	NaN	NaN	NaN	-1.377	0.86	0.356	-1.418	0.695	0.312	-1.381	0.538	0.329	-1.376	0.465	0.315	NaN	NaN	NaN	NaN	NaN	NaN
414	2.07	-1.456	0.981	0.544	NaN	NaN	NaN	NaN	NaN	NaN	NaN	NaN	NaN	NaN	NaN	NaN	-1.319	0.434	0.653	-1.353	0.285	0.7	-1.394	0.104	0.617	-1.264	0.033	0.658	NaN	NaN	NaN	-1.377	0.86	0.356	-1.418	0.695	0.312	-1.381	0.538	0.329	-1.376	0.465	0.315	NaN	NaN	NaN	NaN	NaN	NaN
415	2.075	-1.456	0.981	0.544	NaN	NaN	NaN	NaN	NaN	NaN	NaN	NaN	NaN	NaN	NaN	NaN	-1.319	0.434	0.653	-1.353	0.285	0.7	-1.394	0.104	0.617	-1.264	0.033	0.658	NaN	NaN	NaN	-1.377	0.86	0.356	-1.418	0.695	0.312	-1.381	0.538	0.329	-1.376	0.465	0.315	NaN	NaN	NaN	NaN	NaN	NaN
416	2.08	-1.456	0.981	0.544	NaN	NaN	NaN	NaN	NaN	NaN	NaN	NaN	NaN	NaN	NaN	NaN	-1.319	0.434	0.653	-1.353	0.285	0.7	-1.394	0.104	0.617	-1.264	0.033	0.658	NaN	NaN	NaN	-1.377	0.86	0.356	-1.418	0.695	0.312	-1.381	0.538	0.329	-1.376	0.465	0.315	NaN	NaN	NaN	NaN	NaN	NaN
417	2.085	-1.456	0.981	0.544	NaN	NaN	NaN	NaN	NaN	NaN	NaN	NaN	NaN	NaN	NaN	NaN	-1.318	0.434	0.653	-1.353	0.285	0.7	-1.394	0.104	0.617	-1.264	0.033	0.658	NaN	NaN	NaN	-1.377	0.86	0.356	-1.418	0.695	0.312	-1.381	0.538	0.329	-1.376	0.465	0.315	NaN	NaN	NaN	NaN	NaN	NaN
418	2.09	-1.456	0.981	0.544	NaN	NaN	NaN	NaN	NaN	NaN	NaN	NaN	NaN	NaN	NaN	NaN	-1.318	0.434	0.653	-1.353	0.285	0.7	-1.394	0.104	0.617	-1.264	0.033	0.658	NaN	NaN	NaN	-1.377	0.86	0.356	-1.418	0.695	0.312	-1.381	0.538	0.329	-1.376	0.465	0.315	NaN	NaN	NaN	NaN	NaN	NaN
419	2.095	-1.456	0.981	0.544	NaN	NaN	NaN	NaN	NaN	NaN	NaN	NaN	NaN	NaN	NaN	NaN	-1.318	0.434	0.653	-1.353	0.285	0.7	-1.394	0.104	0.617	-1.264	0.033	0.658	NaN	NaN	NaN	-1.377	0.86	0.356	-1.418	0.695	0.312	-1.381	0.538	0.329	-1.376	0.465	0.315	NaN	NaN	NaN	NaN	NaN	NaN
420	2.1	-1.456	0.981	0.544	NaN	NaN	NaN	NaN	NaN	NaN	NaN	NaN	NaN	NaN	NaN	NaN	-1.318	0.434	0.653	-1.353	0.285	0.7	-1.394	0.104	0.617	-1.264	0.033	0.658	NaN	NaN	NaN	-1.377	0.86	0.356	-1.418	0.695	0.312	-1.381	0.538	0.329	-1.376	0.465	0.315	NaN	NaN	NaN	NaN	NaN	NaN
421	2.105	-1.456	0.981	0.544	NaN	NaN	NaN	NaN	NaN	NaN	NaN	NaN	NaN	NaN	NaN	NaN	-1.318	0.434	0.653	-1.353	0.285	0.7	-1.394	0.104	0.617	-1.264	0.033	0.658	NaN	NaN	NaN	-1.377	0.86	0.357	-1.418	0.695	0.312	-1.381	0.538	0.329	-1.376	0.465	0.315	NaN	NaN	NaN	NaN	NaN	NaN
422	2.11	-1.456	0.981	0.544	NaN	NaN	NaN	NaN	NaN	NaN	NaN	NaN	NaN	NaN	NaN	NaN	-1.318	0.434	0.653	-1.353	0.285	0.7	-1.394	0.104	0.617	-1.264	0.033	0.658	NaN	NaN	NaN	-1.377	0.86	0.357	-1.418	0.695	0.312	-1.382	0.538	0.329	-1.376	0.465	0.315	NaN	NaN	NaN	NaN	NaN	NaN
423	2.115	-1.456	0.981	0.544	NaN	NaN	NaN	NaN	NaN	NaN	NaN	NaN	NaN	NaN	NaN	NaN	-1.318	0.434	0.653	-1.353	0.285	0.7	-1.394	0.104	0.617	-1.264	0.033	0.658	NaN	NaN	NaN	-1.377	0.86	0.357	-1.418	0.695	0.312	-1.382	0.538	0.329	-1.376	0.465	0.315	NaN	NaN	NaN	NaN	NaN	NaN
424	2.12	-1.456	0.981	0.544	NaN	NaN	NaN	NaN	NaN	NaN	NaN	NaN	NaN	NaN	NaN	NaN	-1.318	0.434	0.653	-1.353	0.285	0.7	-1.394	0.104	0.617	-1.264	0.033	0.658	NaN	NaN	NaN	-1.377	0.86	0.357	-1.418	0.695	0.312	-1.382	0.538	0.329	-1.376	0.465	0.315	NaN	NaN	NaN	NaN	NaN	NaN
425	2.125	-1.456	0.981	0.544	NaN	NaN	NaN	NaN	NaN	NaN	NaN	NaN	NaN	NaN	NaN	NaN	-1.318	0.434	0.653	-1.353	0.285	0.7	-1.394	0.104	0.617	-1.264	0.033	0.658	NaN	NaN	NaN	-1.377	0.86	0.357	-1.418	0.695	0.312	-1.382	0.538	0.329	-1.376	0.465	0.315	NaN	NaN	NaN	NaN	NaN	NaN
426	2.13	-1.456	0.981	0.544	NaN	NaN	NaN	NaN	NaN	NaN	NaN	NaN	NaN	NaN	NaN	NaN	-1.318	0.434	0.653	-1.353	0.285	0.7	-1.394	0.104	0.617	-1.264	0.033	0.658	NaN	NaN	NaN	-1.377	0.86	0.357	-1.418	0.695	0.312	-1.382	0.538	0.329	-1.377	0.465	0.315	NaN	NaN	NaN	NaN	NaN	NaN
427	2.135	-1.456	0.981	0.544	NaN	NaN	NaN	NaN	NaN	NaN	NaN	NaN	NaN	NaN	NaN	NaN	-1.318	0.434	0.653	-1.353	0.285	0.7	-1.394	0.104	0.617	-1.264	0.033	0.658	NaN	NaN	NaN	-1.377	0.86	0.357	-1.418	0.695	0.312	-1.382	0.538	0.329	-1.377	0.465	0.315	NaN	NaN	NaN	NaN	NaN	NaN
428	2.14	-1.456	0.981	0.544	NaN	NaN	NaN	NaN	NaN	NaN	NaN	NaN	NaN	NaN	NaN	NaN	-1.318	0.434	0.653	-1.353	0.285	0.7	-1.394	0.104	0.617	-1.264	0.033	0.658	NaN	NaN	NaN	-1.377	0.86	0.357	-1.418	0.695	0.312	-1.382	0.538	0.329	-1.377	0.465	0.315	NaN	NaN	NaN	NaN	NaN	NaN
429	2.145	-1.456	0.981	0.544	NaN	NaN	NaN	NaN	NaN	NaN	NaN	NaN	NaN	NaN	NaN	NaN	-1.318	0.434	0.653	-1.353	0.285	0.7	-1.394	0.104	0.617	-1.264	0.033	0.658	NaN	NaN	NaN	-1.377	0.86	0.357	-1.418	0.695	0.312	-1.382	0.538	0.329	-1.377	0.465	0.315	NaN	NaN	NaN	NaN	NaN	NaN
430	2.15	-1.456	0.981	0.544	NaN	NaN	NaN	NaN	NaN	NaN	NaN	NaN	NaN	NaN	NaN	NaN	-1.318	0.434	0.653	-1.353	0.285	0.7	-1.394	0.104	0.617	-1.264	0.033	0.658	NaN	NaN	NaN	-1.378	0.86	0.357	-1.418	0.695	0.312	-1.383	0.539	0.33	-1.377	0.465	0.315	NaN	NaN	NaN	NaN	NaN	NaN
431	2.155	-1.456	0.981	0.544	NaN	NaN	NaN	NaN	NaN	NaN	NaN	NaN	NaN	NaN	NaN	NaN	-1.318	0.434	0.653	-1.353	0.285	0.7	-1.394	0.104	0.617	-1.264	0.033	0.658	NaN	NaN	NaN	-1.378	0.86	0.357	-1.419	0.695	0.312	-1.384	0.541	0.33	-1.377	0.465	0.315	NaN	NaN	NaN	NaN	NaN	NaN
432	2.16	-1.456	0.981	0.544	NaN	NaN	NaN	NaN	NaN	NaN	NaN	NaN	NaN	NaN	NaN	NaN	-1.318	0.434	0.653	-1.353	0.285	0.7	-1.394	0.104	0.617	-1.264	0.033	0.658	NaN	NaN	NaN	-1.378	0.86	0.357	-1.419	0.695	0.312	-1.382	0.538	0.329	-1.377	0.465	0.315	NaN	NaN	NaN	NaN	NaN	NaN
433	2.165	-1.456	0.981	0.544	NaN	NaN	NaN	NaN	NaN	NaN	NaN	NaN	NaN	NaN	NaN	NaN	-1.318	0.434	0.653	-1.353	0.285	0.7	-1.394	0.104	0.617	-1.264	0.033	0.658	NaN	NaN	NaN	-1.378	0.86	0.357	-1.419	0.695	0.312	-1.382	0.538	0.329	-1.377	0.465	0.315	NaN	NaN	NaN	NaN	NaN	NaN
434	2.17	-1.457	0.981	0.544	NaN	NaN	NaN	NaN	NaN	NaN	NaN	NaN	NaN	NaN	NaN	NaN	-1.318	0.434	0.653	-1.353	0.285	0.7	-1.394	0.104	0.617	-1.264	0.033	0.658	NaN	NaN	NaN	-1.378	0.86	0.357	-1.419	0.695	0.312	-1.382	0.538	0.329	-1.377	0.465	0.315	NaN	NaN	NaN	NaN	NaN	NaN
435	2.175	-1.457	0.981	0.544	NaN	NaN	NaN	NaN	NaN	NaN	NaN	NaN	NaN	NaN	NaN	NaN	-1.319	0.434	0.653	-1.353	0.285	0.7	-1.394	0.104	0.617	-1.264	0.033	0.658	NaN	NaN	NaN	-1.378	0.86	0.357	-1.419	0.695	0.312	-1.382	0.538	0.329	-1.377	0.465	0.315	NaN	NaN	NaN	NaN	NaN	NaN
436	2.18	-1.457	0.981	0.544	NaN	NaN	NaN	NaN	NaN	NaN	NaN	NaN	NaN	NaN	NaN	NaN	-1.319	0.434	0.653	-1.353	0.285	0.7	-1.394	0.104	0.617	-1.264	0.034	0.658	NaN	NaN	NaN	-1.378	0.86	0.357	-1.419	0.695	0.312	-1.382	0.538	0.329	-1.377	0.465	0.315	NaN	NaN	NaN	NaN	NaN	NaN
437	2.185	-1.457	0.981	0.544	NaN	NaN	NaN	NaN	NaN	NaN	NaN	NaN	NaN	NaN	NaN	NaN	-1.319	0.434	0.653	-1.353	0.285	0.7	-1.394	0.104	0.617	-1.264	0.034	0.658	NaN	NaN	NaN	-1.378	0.86	0.357	-1.419	0.695	0.312	-1.382	0.538	0.329	-1.377	0.465	0.315	NaN	NaN	NaN	NaN	NaN	NaN
438	2.19	-1.457	0.981	0.544	NaN	NaN	NaN	NaN	NaN	NaN	NaN	NaN	NaN	NaN	NaN	NaN	-1.319	0.434	0.653	-1.353	0.285	0.7	-1.394	0.104	0.617	-1.264	0.034	0.658	NaN	NaN	NaN	-1.378	0.86	0.357	-1.419	0.695	0.312	-1.382	0.538	0.329	-1.377	0.465	0.315	NaN	NaN	NaN	NaN	NaN	NaN
439	2.195	-1.457	0.981	0.544	NaN	NaN	NaN	NaN	NaN	NaN	NaN	NaN	NaN	NaN	NaN	NaN	-1.319	0.434	0.653	-1.353	0.285	0.7	-1.394	0.104	0.617	-1.264	0.034	0.658	NaN	NaN	NaN	-1.378	0.86	0.357	-1.419	0.695	0.312	-1.382	0.538	0.329	-1.377	0.465	0.315	NaN	NaN	NaN	NaN	NaN	NaN
440	2.2	-1.457	0.981	0.544	NaN	NaN	NaN	NaN	NaN	NaN	NaN	NaN	NaN	NaN	NaN	NaN	-1.319	0.434	0.653	-1.353	0.285	0.7	-1.394	0.104	0.617	-1.264	0.034	0.658	NaN	NaN	NaN	-1.378	0.86	0.357	-1.419	0.695	0.312	-1.383	0.539	0.33	-1.377	0.465	0.315	NaN	NaN	NaN	NaN	NaN	NaN
441	2.205	-1.457	0.981	0.544	NaN	NaN	NaN	NaN	NaN	NaN	NaN	NaN	NaN	NaN	NaN	NaN	-1.319	0.434	0.653	-1.353	0.285	0.7	-1.395	0.104	0.617	-1.264	0.034	0.658	NaN	NaN	NaN	-1.378	0.86	0.357	-1.419	0.695	0.312	-1.384	0.541	0.33	-1.377	0.465	0.315	NaN	NaN	NaN	NaN	NaN	NaN
442	2.21	-1.457	0.981	0.544	NaN	NaN	NaN	NaN	NaN	NaN	NaN	NaN	NaN	NaN	NaN	NaN	-1.319	0.434	0.653	-1.353	0.285	0.7	-1.395	0.104	0.617	-1.264	0.034	0.658	NaN	NaN	NaN	-1.378	0.86	0.356	-1.419	0.695	0.312	-1.383	0.538	0.329	-1.377	0.465	0.315	NaN	NaN	NaN	NaN	NaN	NaN
443	2.215	-1.457	0.981	0.544	NaN	NaN	NaN	NaN	NaN	NaN	NaN	NaN	NaN	NaN	NaN	NaN	-1.319	0.434	0.653	-1.353	0.285	0.7	-1.394	0.104	0.617	-1.264	0.034	0.658	NaN	NaN	NaN	-1.378	0.86	0.356	-1.419	0.695	0.312	-1.382	0.538	0.329	-1.377	0.465	0.315	NaN	NaN	NaN	NaN	NaN	NaN
444	2.22	-1.457	0.981	0.544	NaN	NaN	NaN	NaN	NaN	NaN	NaN	NaN	NaN	NaN	NaN	NaN	-1.319	0.434	0.653	-1.353	0.285	0.7	-1.395	0.104	0.617	-1.264	0.034	0.658	NaN	NaN	NaN	-1.379	0.86	0.356	-1.419	0.695	0.312	-1.383	0.539	0.329	-1.377	0.465	0.315	NaN	NaN	NaN	NaN	NaN	NaN
445	2.225	-1.458	0.981	0.544	NaN	NaN	NaN	NaN	NaN	NaN	NaN	NaN	NaN	NaN	NaN	NaN	-1.319	0.434	0.653	-1.353	0.285	0.7	-1.395	0.104	0.617	-1.264	0.034	0.658	NaN	NaN	NaN	-1.379	0.86	0.356	-1.419	0.695	0.312	-1.384	0.541	0.33	-1.377	0.465	0.315	NaN	NaN	NaN	NaN	NaN	NaN
446	2.23	-1.458	0.981	0.544	NaN	NaN	NaN	NaN	NaN	NaN	NaN	NaN	NaN	NaN	NaN	NaN	-1.319	0.434	0.653	-1.353	0.285	0.7	-1.395	0.104	0.617	-1.264	0.034	0.658	NaN	NaN	NaN	-1.379	0.86	0.356	-1.419	0.695	0.312	-1.384	0.54	0.33	-1.377	0.465	0.315	NaN	NaN	NaN	NaN	NaN	NaN
447	2.235	-1.458	0.981	0.544	NaN	NaN	NaN	NaN	NaN	NaN	NaN	NaN	NaN	NaN	NaN	NaN	-1.319	0.434	0.653	-1.353	0.285	0.7	-1.395	0.104	0.617	-1.264	0.034	0.658	NaN	NaN	NaN	-1.379	0.86	0.356	-1.42	0.695	0.312	-1.386	0.542	0.33	-1.377	0.465	0.315	NaN	NaN	NaN	NaN	NaN	NaN
448	2.24	-1.458	0.981	0.544	NaN	NaN	NaN	NaN	NaN	NaN	NaN	NaN	NaN	NaN	NaN	NaN	-1.319	0.434	0.653	-1.353	0.285	0.7	-1.395	0.104	0.617	-1.264	0.034	0.658	NaN	NaN	NaN	-1.379	0.86	0.356	-1.42	0.695	0.312	-1.386	0.543	0.33	-1.377	0.465	0.315	NaN	NaN	NaN	NaN	NaN	NaN
449	2.245	-1.458	0.981	0.544	NaN	NaN	NaN	NaN	NaN	NaN	NaN	NaN	NaN	NaN	NaN	NaN	-1.319	0.434	0.653	-1.353	0.285	0.7	-1.395	0.104	0.617	-1.264	0.034	0.658	NaN	NaN	NaN	-1.379	0.86	0.356	-1.42	0.695	0.312	-1.386	0.543	0.33	-1.377	0.465	0.315	NaN	NaN	NaN	NaN	NaN	NaN
450	2.25	-1.458	0.981	0.544	NaN	NaN	NaN	NaN	NaN	NaN	NaN	NaN	NaN	NaN	NaN	NaN	-1.319	0.434	0.653	-1.353	0.285	0.7	-1.395	0.104	0.617	-1.264	0.034	0.658	NaN	NaN	NaN	-1.379	0.86	0.356	-1.42	0.695	0.312	-1.386	0.543	0.33	-1.377	0.465	0.315	NaN	NaN	NaN	NaN	NaN	NaN
451	2.255	-1.458	0.981	0.544	NaN	NaN	NaN	NaN	NaN	NaN	NaN	NaN	NaN	NaN	NaN	NaN	-1.319	0.434	0.653	-1.353	0.285	0.7	-1.395	0.104	0.617	-1.264	0.034	0.658	NaN	NaN	NaN	-1.379	0.86	0.356	-1.42	0.695	0.312	-1.386	0.543	0.33	-1.377	0.465	0.315	NaN	NaN	NaN	NaN	NaN	NaN
452	2.26	-1.458	0.981	0.544	NaN	NaN	NaN	NaN	NaN	NaN	NaN	NaN	NaN	NaN	NaN	NaN	-1.319	0.434	0.653	-1.353	0.285	0.7	-1.395	0.104	0.617	-1.264	0.034	0.658	NaN	NaN	NaN	-1.379	0.86	0.356	-1.42	0.695	0.311	-1.386	0.543	0.33	-1.377	0.465	0.315	NaN	NaN	NaN	NaN	NaN	NaN
453	2.265	-1.458	0.981	0.544	NaN	NaN	NaN	NaN	NaN	NaN	NaN	NaN	NaN	NaN	NaN	NaN	-1.319	0.434	0.653	-1.353	0.285	0.7	-1.395	0.104	0.617	-1.264	0.034	0.658	NaN	NaN	NaN	-1.379	0.86	0.356	-1.421	0.695	0.312	-1.386	0.543	0.33	-1.377	0.465	0.315	NaN	NaN	NaN	NaN	NaN	NaN
454	2.27	-1.459	0.981	0.544	NaN	NaN	NaN	NaN	NaN	NaN	NaN	NaN	NaN	NaN	NaN	NaN	-1.319	0.434	0.653	-1.353	0.285	0.7	-1.395	0.104	0.617	-1.264	0.034	0.658	NaN	NaN	NaN	-1.38	0.86	0.356	-1.422	0.696	0.312	-1.387	0.543	0.33	-1.377	0.465	0.315	NaN	NaN	NaN	NaN	NaN	NaN
455	2.275	-1.459	0.981	0.544	NaN	NaN	NaN	NaN	NaN	NaN	NaN	NaN	NaN	NaN	NaN	NaN	-1.319	0.434	0.653	-1.353	0.285	0.7	-1.395	0.104	0.617	-1.264	0.034	0.658	NaN	NaN	NaN	-1.38	0.86	0.356	-1.422	0.696	0.313	-1.387	0.543	0.33	-1.377	0.465	0.315	NaN	NaN	NaN	NaN	NaN	NaN
456	2.28	-1.459	0.981	0.544	NaN	NaN	NaN	NaN	NaN	NaN	NaN	NaN	NaN	NaN	NaN	NaN	-1.32	0.434	0.653	-1.353	0.285	0.7	-1.395	0.104	0.617	-1.264	0.034	0.658	NaN	NaN	NaN	-1.38	0.86	0.356	-1.423	0.696	0.313	-1.387	0.543	0.33	-1.377	0.465	0.315	NaN	NaN	NaN	NaN	NaN	NaN
457	2.285	-1.459	0.981	0.544	NaN	NaN	NaN	NaN	NaN	NaN	NaN	NaN	NaN	NaN	NaN	NaN	-1.32	0.434	0.653	-1.353	0.285	0.7	-1.395	0.104	0.617	-1.264	0.034	0.658	NaN	NaN	NaN	-1.38	0.86	0.356	-1.423	0.696	0.313	-1.387	0.543	0.33	-1.376	0.464	0.316	NaN	NaN	NaN	NaN	NaN	NaN
458	2.29	-1.459	0.981	0.544	NaN	NaN	NaN	NaN	NaN	NaN	NaN	NaN	NaN	NaN	NaN	NaN	-1.319	0.434	0.653	-1.353	0.285	0.701	-1.395	0.104	0.617	-1.264	0.034	0.658	NaN	NaN	NaN	-1.38	0.86	0.356	-1.423	0.696	0.313	-1.387	0.543	0.33	-1.375	0.464	0.316	NaN	NaN	NaN	NaN	NaN	NaN
459	2.295	-1.459	0.981	0.544	NaN	NaN	NaN	NaN	NaN	NaN	NaN	NaN	NaN	NaN	NaN	NaN	-1.32	0.434	0.653	-1.353	0.285	0.701	-1.395	0.104	0.617	-1.264	0.034	0.658	NaN	NaN	NaN	-1.38	0.86	0.356	-1.423	0.696	0.313	-1.387	0.543	0.33	-1.375	0.464	0.316	NaN	NaN	NaN	NaN	NaN	NaN
460	2.3	-1.459	0.981	0.544	NaN	NaN	NaN	NaN	NaN	NaN	NaN	NaN	NaN	NaN	NaN	NaN	-1.32	0.434	0.653	-1.353	0.285	0.701	-1.395	0.104	0.617	-1.264	0.034	0.658	NaN	NaN	NaN	-1.38	0.86	0.356	-1.423	0.696	0.312	-1.387	0.543	0.33	-1.377	0.466	0.316	NaN	NaN	NaN	NaN	NaN	NaN
461	2.305	-1.459	0.981	0.544	NaN	NaN	NaN	NaN	NaN	NaN	NaN	NaN	NaN	NaN	NaN	NaN	-1.32	0.434	0.653	-1.353	0.285	0.701	-1.395	0.104	0.617	-1.264	0.034	0.658	NaN	NaN	NaN	-1.38	0.86	0.356	-1.423	0.696	0.312	-1.387	0.543	0.33	-1.381	0.469	0.315	NaN	NaN	NaN	NaN	NaN	NaN
462	2.31	-1.459	0.981	0.544	NaN	NaN	NaN	NaN	NaN	NaN	NaN	NaN	NaN	NaN	NaN	NaN	-1.32	0.434	0.653	-1.353	0.285	0.701	-1.395	0.104	0.617	-1.264	0.034	0.658	NaN	NaN	NaN	-1.38	0.86	0.356	-1.423	0.696	0.312	-1.387	0.543	0.33	-1.38	0.469	0.315	NaN	NaN	NaN	NaN	NaN	NaN
463	2.315	-1.459	0.981	0.544	NaN	NaN	NaN	NaN	NaN	NaN	NaN	NaN	NaN	NaN	NaN	NaN	-1.32	0.434	0.653	-1.353	0.285	0.701	-1.395	0.104	0.617	-1.264	0.034	0.658	NaN	NaN	NaN	-1.38	0.86	0.356	-1.423	0.696	0.312	-1.387	0.543	0.33	-1.377	0.465	0.315	NaN	NaN	NaN	NaN	NaN	NaN
464	2.32	-1.459	0.981	0.544	NaN	NaN	NaN	NaN	NaN	NaN	NaN	NaN	NaN	NaN	NaN	NaN	-1.32	0.434	0.653	-1.353	0.285	0.701	-1.395	0.104	0.617	-1.264	0.034	0.658	NaN	NaN	NaN	-1.38	0.86	0.356	-1.423	0.696	0.312	-1.387	0.543	0.33	-1.377	0.465	0.315	NaN	NaN	NaN	NaN	NaN	NaN
465	2.325	-1.459	0.981	0.544	NaN	NaN	NaN	NaN	NaN	NaN	NaN	NaN	NaN	NaN	NaN	NaN	-1.32	0.435	0.653	-1.353	0.285	0.701	-1.395	0.104	0.617	-1.264	0.034	0.658	NaN	NaN	NaN	-1.38	0.86	0.356	-1.423	0.696	0.312	-1.387	0.543	0.33	-1.376	0.464	0.315	NaN	NaN	NaN	NaN	NaN	NaN
466	2.33	-1.459	0.981	0.544	NaN	NaN	NaN	NaN	NaN	NaN	NaN	NaN	NaN	NaN	NaN	NaN	-1.32	0.435	0.653	-1.353	0.285	0.701	-1.395	0.104	0.617	-1.264	0.034	0.658	NaN	NaN	NaN	-1.38	0.86	0.356	-1.423	0.696	0.312	-1.387	0.543	0.33	-1.377	0.466	0.316	NaN	NaN	NaN	NaN	NaN	NaN
467	2.335	-1.459	0.981	0.544	NaN	NaN	NaN	NaN	NaN	NaN	NaN	NaN	NaN	NaN	NaN	NaN	-1.32	0.435	0.653	-1.353	0.285	0.701	-1.395	0.104	0.617	-1.264	0.034	0.658	NaN	NaN	NaN	-1.38	0.86	0.356	-1.423	0.696	0.312	-1.387	0.543	0.33	-1.379	0.468	0.315	NaN	NaN	NaN	NaN	NaN	NaN
468	2.34	-1.459	0.981	0.544	NaN	NaN	NaN	NaN	NaN	NaN	NaN	NaN	NaN	NaN	NaN	NaN	-1.32	0.434	0.653	-1.353	0.285	0.701	-1.395	0.104	0.617	-1.264	0.034	0.658	NaN	NaN	NaN	-1.38	0.86	0.356	-1.423	0.696	0.312	-1.387	0.543	0.33	-1.378	0.466	0.316	NaN	NaN	NaN	NaN	NaN	NaN
469	2.345	-1.459	0.981	0.544	NaN	NaN	NaN	NaN	NaN	NaN	NaN	NaN	NaN	NaN	NaN	NaN	-1.32	0.434	0.653	-1.353	0.285	0.701	-1.395	0.104	0.617	-1.264	0.034	0.658	NaN	NaN	NaN	-1.38	0.86	0.356	-1.423	0.696	0.312	-1.387	0.543	0.33	-1.379	0.468	0.315	NaN	NaN	NaN	NaN	NaN	NaN
470	2.35	-1.459	0.981	0.544	NaN	NaN	NaN	NaN	NaN	NaN	NaN	NaN	NaN	NaN	NaN	NaN	-1.32	0.434	0.653	-1.353	0.285	0.701	-1.395	0.104	0.617	-1.264	0.034	0.658	NaN	NaN	NaN	-1.381	0.86	0.356	-1.423	0.696	0.312	-1.387	0.543	0.33	-1.377	0.465	0.316	NaN	NaN	NaN	NaN	NaN	NaN
471	2.355	-1.459	0.981	0.544	NaN	NaN	NaN	NaN	NaN	NaN	NaN	NaN	NaN	NaN	NaN	NaN	-1.32	0.435	0.653	-1.353	0.285	0.701	-1.395	0.104	0.617	-1.264	0.034	0.658	NaN	NaN	NaN	-1.381	0.86	0.356	-1.421	0.695	0.311	-1.387	0.543	0.33	-1.378	0.466	0.316	NaN	NaN	NaN	NaN	NaN	NaN
472	2.36	-1.459	0.981	0.544	NaN	NaN	NaN	NaN	NaN	NaN	NaN	NaN	NaN	NaN	NaN	NaN	-1.32	0.435	0.653	-1.353	0.285	0.701	-1.395	0.104	0.617	-1.264	0.034	0.658	NaN	NaN	NaN	-1.381	0.86	0.356	-1.421	0.695	0.311	-1.387	0.543	0.33	-1.381	0.469	0.315	NaN	NaN	NaN	NaN	NaN	NaN
473	2.365	-1.459	0.981	0.544	NaN	NaN	NaN	NaN	NaN	NaN	NaN	NaN	NaN	NaN	NaN	NaN	-1.32	0.435	0.653	-1.353	0.285	0.701	-1.395	0.104	0.617	-1.264	0.034	0.658	NaN	NaN	NaN	-1.381	0.86	0.356	-1.421	0.695	0.311	-1.387	0.543	0.33	-1.38	0.469	0.315	NaN	NaN	NaN	NaN	NaN	NaN
474	2.37	-1.459	0.981	0.544	NaN	NaN	NaN	NaN	NaN	NaN	NaN	NaN	NaN	NaN	NaN	NaN	-1.32	0.435	0.653	-1.353	0.285	0.701	-1.395	0.104	0.617	-1.264	0.034	0.658	NaN	NaN	NaN	-1.381	0.86	0.356	-1.421	0.695	0.311	-1.388	0.543	0.33	-1.378	0.467	0.316	NaN	NaN	NaN	NaN	NaN	NaN
475	2.375	-1.459	0.981	0.544	NaN	NaN	NaN	NaN	NaN	NaN	NaN	NaN	NaN	NaN	NaN	NaN	-1.32	0.435	0.653	-1.353	0.285	0.701	-1.395	0.104	0.617	-1.264	0.034	0.658	NaN	NaN	NaN	-1.381	0.86	0.356	-1.421	0.695	0.311	-1.388	0.543	0.33	-1.381	0.47	0.315	NaN	NaN	NaN	NaN	NaN	NaN
476	2.38	-1.459	0.981	0.544	NaN	NaN	NaN	NaN	NaN	NaN	NaN	NaN	NaN	NaN	NaN	NaN	-1.32	0.435	0.653	-1.353	0.285	0.701	-1.395	0.104	0.617	-1.264	0.034	0.658	NaN	NaN	NaN	-1.381	0.86	0.356	-1.421	0.695	0.311	-1.388	0.543	0.33	-1.382	0.47	0.315	NaN	NaN	NaN	NaN	NaN	NaN
477	2.385	-1.459	0.981	0.544	NaN	NaN	NaN	NaN	NaN	NaN	NaN	NaN	NaN	NaN	NaN	NaN	-1.32	0.435	0.653	-1.353	0.285	0.701	-1.395	0.104	0.617	-1.264	0.034	0.658	NaN	NaN	NaN	-1.381	0.86	0.356	-1.421	0.695	0.311	-1.388	0.543	0.33	-1.382	0.471	0.315	NaN	NaN	NaN	NaN	NaN	NaN
478	2.39	-1.459	0.981	0.544	NaN	NaN	NaN	NaN	NaN	NaN	NaN	NaN	NaN	NaN	NaN	NaN	-1.32	0.435	0.653	-1.353	0.285	0.701	-1.395	0.104	0.617	-1.264	0.034	0.658	NaN	NaN	NaN	-1.381	0.86	0.356	-1.422	0.695	0.311	-1.388	0.543	0.33	-1.382	0.471	0.315	NaN	NaN	NaN	NaN	NaN	NaN
479	2.395	-1.459	0.981	0.544	NaN	NaN	NaN	NaN	NaN	NaN	NaN	NaN	NaN	NaN	NaN	NaN	-1.32	0.435	0.653	-1.353	0.285	0.701	-1.395	0.104	0.617	-1.264	0.034	0.658	NaN	NaN	NaN	-1.381	0.86	0.356	-1.422	0.695	0.311	-1.388	0.543	0.33	-1.382	0.471	0.315	NaN	NaN	NaN	NaN	NaN	NaN
480	2.4	-1.46	0.981	0.544	NaN	NaN	NaN	NaN	NaN	NaN	NaN	NaN	NaN	NaN	NaN	NaN	-1.32	0.435	0.653	-1.353	0.285	0.701	-1.395	0.104	0.617	-1.264	0.034	0.658	NaN	NaN	NaN	-1.381	0.86	0.356	-1.422	0.695	0.311	-1.388	0.543	0.33	-1.382	0.471	0.315	NaN	NaN	NaN	NaN	NaN	NaN
481	2.405	-1.46	0.981	0.544	NaN	NaN	NaN	NaN	NaN	NaN	NaN	NaN	NaN	NaN	NaN	NaN	-1.32	0.435	0.653	-1.353	0.285	0.701	-1.395	0.104	0.617	-1.264	0.034	0.658	NaN	NaN	NaN	-1.381	0.86	0.356	-1.422	0.695	0.311	-1.388	0.543	0.33	-1.382	0.471	0.315	NaN	NaN	NaN	NaN	NaN	NaN
482	2.41	-1.46	0.981	0.544	NaN	NaN	NaN	NaN	NaN	NaN	NaN	NaN	NaN	NaN	NaN	NaN	-1.32	0.435	0.653	-1.353	0.285	0.701	-1.395	0.104	0.617	-1.264	0.034	0.658	NaN	NaN	NaN	-1.381	0.86	0.356	-1.422	0.695	0.311	-1.388	0.543	0.33	-1.382	0.471	0.315	NaN	NaN	NaN	NaN	NaN	NaN
483	2.415	-1.46	0.981	0.544	NaN	NaN	NaN	NaN	NaN	NaN	NaN	NaN	NaN	NaN	NaN	NaN	-1.32	0.435	0.653	-1.353	0.285	0.701	-1.395	0.104	0.617	-1.264	0.034	0.658	NaN	NaN	NaN	-1.381	0.86	0.356	-1.422	0.695	0.311	-1.388	0.543	0.33	-1.382	0.471	0.315	NaN	NaN	NaN	NaN	NaN	NaN
484	2.42	-1.46	0.981	0.544	NaN	NaN	NaN	NaN	NaN	NaN	NaN	NaN	NaN	NaN	NaN	NaN	-1.32	0.435	0.653	-1.353	0.285	0.701	-1.395	0.104	0.617	-1.264	0.034	0.658	NaN	NaN	NaN	-1.381	0.86	0.356	-1.422	0.695	0.311	-1.388	0.543	0.33	-1.382	0.471	0.315	NaN	NaN	NaN	NaN	NaN	NaN
485	2.425	-1.46	0.981	0.544	NaN	NaN	NaN	NaN	NaN	NaN	NaN	NaN	NaN	NaN	NaN	NaN	-1.32	0.435	0.653	-1.353	0.285	0.701	-1.395	0.104	0.617	-1.264	0.034	0.658	NaN	NaN	NaN	-1.381	0.86	0.356	-1.422	0.695	0.311	-1.388	0.543	0.33	-1.382	0.471	0.315	NaN	NaN	NaN	NaN	NaN	NaN
486	2.43	-1.46	0.981	0.544	NaN	NaN	NaN	NaN	NaN	NaN	NaN	NaN	NaN	NaN	NaN	NaN	-1.32	0.435	0.653	-1.353	0.285	0.701	-1.395	0.104	0.617	-1.264	0.034	0.658	NaN	NaN	NaN	-1.381	0.86	0.356	-1.422	0.695	0.311	-1.388	0.543	0.33	-1.382	0.471	0.315	NaN	NaN	NaN	NaN	NaN	NaN
487	2.435	-1.46	0.981	0.544	NaN	NaN	NaN	NaN	NaN	NaN	NaN	NaN	NaN	NaN	NaN	NaN	-1.32	0.435	0.653	-1.353	0.285	0.701	-1.395	0.104	0.617	-1.264	0.034	0.658	NaN	NaN	NaN	-1.381	0.86	0.356	-1.422	0.695	0.311	-1.388	0.543	0.33	-1.382	0.471	0.315	NaN	NaN	NaN	NaN	NaN	NaN
488	2.44	-1.46	0.981	0.544	NaN	NaN	NaN	NaN	NaN	NaN	NaN	NaN	NaN	NaN	NaN	NaN	-1.32	0.435	0.653	-1.353	0.285	0.701	-1.395	0.104	0.617	-1.264	0.034	0.658	NaN	NaN	NaN	-1.382	0.86	0.356	-1.422	0.695	0.311	-1.388	0.543	0.33	-1.382	0.471	0.315	NaN	NaN	NaN	NaN	NaN	NaN
489	2.445	-1.46	0.981	0.545	NaN	NaN	NaN	NaN	NaN	NaN	NaN	NaN	NaN	NaN	NaN	NaN	-1.32	0.435	0.653	-1.353	0.285	0.701	-1.395	0.104	0.617	-1.264	0.034	0.658	NaN	NaN	NaN	-1.382	0.86	0.356	-1.422	0.695	0.311	-1.388	0.543	0.33	-1.382	0.471	0.315	NaN	NaN	NaN	NaN	NaN	NaN
490	2.45	-1.46	0.981	0.545	NaN	NaN	NaN	NaN	NaN	NaN	NaN	NaN	NaN	NaN	NaN	NaN	-1.32	0.435	0.653	-1.353	0.285	0.701	-1.395	0.104	0.617	-1.264	0.034	0.658	NaN	NaN	NaN	-1.382	0.86	0.356	-1.422	0.695	0.311	-1.388	0.543	0.33	-1.381	0.469	0.315	NaN	NaN	NaN	NaN	NaN	NaN
491	2.455	-1.46	0.981	0.545	NaN	NaN	NaN	NaN	NaN	NaN	NaN	NaN	NaN	NaN	NaN	NaN	-1.32	0.435	0.653	-1.353	0.285	0.701	-1.395	0.104	0.617	-1.264	0.034	0.658	NaN	NaN	NaN	-1.382	0.86	0.356	-1.422	0.695	0.311	-1.388	0.543	0.33	-1.379	0.467	0.316	NaN	NaN	NaN	NaN	NaN	NaN
492	2.46	-1.46	0.981	0.545	NaN	NaN	NaN	NaN	NaN	NaN	NaN	NaN	NaN	NaN	NaN	NaN	-1.32	0.435	0.653	-1.353	0.285	0.701	-1.395	0.104	0.617	-1.264	0.034	0.658	NaN	NaN	NaN	-1.382	0.86	0.356	-1.422	0.695	0.311	-1.388	0.543	0.33	-1.38	0.468	0.315	NaN	NaN	NaN	NaN	NaN	NaN
493	2.465	-1.46	0.981	0.545	NaN	NaN	NaN	NaN	NaN	NaN	NaN	NaN	NaN	NaN	NaN	NaN	-1.32	0.435	0.653	-1.353	0.285	0.701	-1.395	0.104	0.617	-1.264	0.034	0.658	NaN	NaN	NaN	-1.382	0.86	0.356	-1.422	0.695	0.311	-1.388	0.543	0.33	-1.377	0.465	0.316	NaN	NaN	NaN	NaN	NaN	NaN
494	2.47	-1.46	0.981	0.545	NaN	NaN	NaN	NaN	NaN	NaN	NaN	NaN	NaN	NaN	NaN	NaN	-1.32	0.435	0.653	-1.353	0.285	0.701	-1.395	0.104	0.617	-1.264	0.034	0.658	NaN	NaN	NaN	-1.382	0.86	0.356	-1.422	0.695	0.311	-1.388	0.543	0.33	-1.378	0.466	0.316	NaN	NaN	NaN	NaN	NaN	NaN
495	2.475	-1.46	0.981	0.545	NaN	NaN	NaN	NaN	NaN	NaN	NaN	NaN	NaN	NaN	NaN	NaN	-1.32	0.435	0.653	-1.353	0.285	0.701	-1.395	0.104	0.617	-1.264	0.034	0.658	NaN	NaN	NaN	-1.382	0.86	0.356	-1.422	0.695	0.311	-1.388	0.543	0.33	-1.381	0.469	0.315	NaN	NaN	NaN	NaN	NaN	NaN
496	2.48	-1.46	0.981	0.545	NaN	NaN	NaN	NaN	NaN	NaN	NaN	NaN	NaN	NaN	NaN	NaN	-1.32	0.435	0.653	-1.353	0.285	0.701	-1.395	0.104	0.617	-1.264	0.034	0.658	NaN	NaN	NaN	-1.382	0.86	0.356	-1.422	0.695	0.311	-1.388	0.543	0.33	-1.382	0.47	0.315	NaN	NaN	NaN	NaN	NaN	NaN
497	2.485	-1.46	0.981	0.545	NaN	NaN	NaN	NaN	NaN	NaN	NaN	NaN	NaN	NaN	NaN	NaN	-1.32	0.434	0.653	-1.353	0.285	0.701	-1.395	0.104	0.617	-1.264	0.034	0.658	NaN	NaN	NaN	-1.382	0.86	0.356	-1.422	0.695	0.311	-1.388	0.543	0.33	-1.382	0.471	0.315	NaN	NaN	NaN	NaN	NaN	NaN
498	2.49	-1.46	0.981	0.545	NaN	NaN	NaN	NaN	NaN	NaN	NaN	NaN	NaN	NaN	NaN	NaN	-1.32	0.434	0.653	-1.353	0.285	0.701	-1.395	0.104	0.617	-1.264	0.034	0.658	NaN	NaN	NaN	-1.382	0.859	0.356	-1.422	0.695	0.311	-1.388	0.543	0.33	-1.382	0.471	0.315	NaN	NaN	NaN	NaN	NaN	NaN
499	2.495	-1.46	0.981	0.545	NaN	NaN	NaN	NaN	NaN	NaN	NaN	NaN	NaN	NaN	NaN	NaN	-1.32	0.434	0.653	-1.353	0.285	0.701	-1.395	0.104	0.617	-1.264	0.034	0.658	NaN	NaN	NaN	-1.382	0.859	0.356	-1.422	0.695	0.311	-1.388	0.543	0.33	-1.382	0.471	0.315	NaN	NaN	NaN	NaN	NaN	NaN
500	2.5	-1.46	0.981	0.545	NaN	NaN	NaN	NaN	NaN	NaN	NaN	NaN	NaN	NaN	NaN	NaN	-1.32	0.434	0.653	-1.353	0.285	0.701	-1.395	0.104	0.617	-1.264	0.034	0.658	NaN	NaN	NaN	-1.382	0.86	0.356	-1.422	0.695	0.311	-1.388	0.543	0.33	-1.382	0.471	0.315	NaN	NaN	NaN	NaN	NaN	NaN
501	2.505	-1.46	0.981	0.545	NaN	NaN	NaN	NaN	NaN	NaN	NaN	NaN	NaN	NaN	NaN	NaN	-1.32	0.434	0.653	-1.353	0.285	0.701	-1.395	0.104	0.617	-1.264	0.034	0.658	NaN	NaN	NaN	-1.382	0.86	0.356	-1.422	0.695	0.311	-1.388	0.543	0.33	-1.382	0.471	0.315	NaN	NaN	NaN	NaN	NaN	NaN
502	2.51	-1.46	0.981	0.545	NaN	NaN	NaN	NaN	NaN	NaN	NaN	NaN	NaN	NaN	NaN	NaN	-1.32	0.434	0.653	-1.353	0.285	0.701	-1.395	0.104	0.617	-1.264	0.034	0.658	NaN	NaN	NaN	-1.382	0.86	0.356	-1.422	0.695	0.311	-1.388	0.543	0.33	-1.382	0.471	0.315	NaN	NaN	NaN	NaN	NaN	NaN
503	2.515	-1.46	0.981	0.545	NaN	NaN	NaN	NaN	NaN	NaN	NaN	NaN	NaN	NaN	NaN	NaN	-1.32	0.434	0.653	-1.353	0.285	0.701	-1.395	0.104	0.617	-1.264	0.034	0.658	NaN	NaN	NaN	-1.382	0.86	0.356	-1.422	0.695	0.312	-1.388	0.543	0.33	-1.382	0.471	0.316	NaN	NaN	NaN	NaN	NaN	NaN
504	2.52	-1.46	0.981	0.545	NaN	NaN	NaN	NaN	NaN	NaN	NaN	NaN	NaN	NaN	NaN	NaN	-1.32	0.434	0.653	-1.353	0.285	0.701	-1.395	0.104	0.617	-1.264	0.034	0.658	NaN	NaN	NaN	-1.382	0.86	0.356	-1.422	0.695	0.312	-1.388	0.543	0.331	-1.382	0.471	0.316	NaN	NaN	NaN	NaN	NaN	NaN
505	2.525	-1.46	0.981	0.545	NaN	NaN	NaN	NaN	NaN	NaN	NaN	NaN	NaN	NaN	NaN	NaN	-1.32	0.435	0.653	-1.353	0.285	0.701	-1.395	0.104	0.617	-1.264	0.034	0.658	NaN	NaN	NaN	-1.382	0.86	0.357	-1.422	0.695	0.312	-1.388	0.543	0.331	-1.382	0.471	0.316	NaN	NaN	NaN	NaN	NaN	NaN
506	2.53	-1.461	0.981	0.545	NaN	NaN	NaN	NaN	NaN	NaN	NaN	NaN	NaN	NaN	NaN	NaN	-1.32	0.435	0.653	-1.353	0.285	0.701	-1.395	0.104	0.617	-1.264	0.034	0.658	NaN	NaN	NaN	-1.382	0.859	0.357	-1.422	0.695	0.312	-1.388	0.543	0.331	-1.382	0.471	0.316	NaN	NaN	NaN	NaN	NaN	NaN
507	2.535	-1.461	0.981	0.545	NaN	NaN	NaN	NaN	NaN	NaN	NaN	NaN	NaN	NaN	NaN	NaN	-1.32	0.435	0.653	-1.353	0.285	0.701	-1.395	0.104	0.617	-1.264	0.034	0.658	NaN	NaN	NaN	-1.382	0.86	0.357	-1.422	0.695	0.312	-1.388	0.543	0.331	-1.382	0.471	0.316	NaN	NaN	NaN	NaN	NaN	NaN
508	2.54	-1.461	0.981	0.545	NaN	NaN	NaN	NaN	NaN	NaN	NaN	NaN	NaN	NaN	NaN	NaN	-1.32	0.435	0.653	-1.353	0.285	0.701	-1.395	0.104	0.617	-1.264	0.034	0.658	NaN	NaN	NaN	-1.382	0.86	0.357	-1.422	0.695	0.312	-1.388	0.543	0.331	-1.382	0.471	0.316	NaN	NaN	NaN	NaN	NaN	NaN
509	2.545	-1.461	0.981	0.545	NaN	NaN	NaN	NaN	NaN	NaN	NaN	NaN	NaN	NaN	NaN	NaN	-1.32	0.435	0.653	-1.353	0.285	0.701	-1.395	0.104	0.617	-1.264	0.034	0.658	NaN	NaN	NaN	-1.382	0.86	0.357	-1.422	0.695	0.312	-1.388	0.543	0.331	-1.383	0.471	0.316	NaN	NaN	NaN	NaN	NaN	NaN
510	2.55	-1.461	0.981	0.545	NaN	NaN	NaN	NaN	NaN	NaN	NaN	NaN	NaN	NaN	NaN	NaN	-1.32	0.435	0.653	-1.353	0.285	0.701	-1.395	0.104	0.617	-1.264	0.034	0.658	NaN	NaN	NaN	-1.382	0.86	0.357	-1.422	0.695	0.312	-1.388	0.543	0.331	-1.383	0.471	0.316	NaN	NaN	NaN	NaN	NaN	NaN
511	2.555	-1.461	0.981	0.545	NaN	NaN	NaN	NaN	NaN	NaN	NaN	NaN	NaN	NaN	NaN	NaN	-1.32	0.434	0.653	-1.353	0.285	0.701	-1.395	0.104	0.617	-1.264	0.034	0.658	NaN	NaN	NaN	-1.382	0.86	0.357	-1.422	0.695	0.312	-1.388	0.543	0.331	-1.383	0.471	0.316	NaN	NaN	NaN	NaN	NaN	NaN
512	2.56	-1.461	0.981	0.545	NaN	NaN	NaN	NaN	NaN	NaN	NaN	NaN	NaN	NaN	NaN	NaN	-1.32	0.435	0.653	-1.353	0.285	0.701	-1.395	0.104	0.617	-1.264	0.034	0.658	NaN	NaN	NaN	-1.382	0.86	0.357	-1.423	0.695	0.312	-1.388	0.543	0.331	-1.383	0.471	0.316	NaN	NaN	NaN	NaN	NaN	NaN
513	2.565	-1.461	0.981	0.545	NaN	NaN	NaN	NaN	NaN	NaN	NaN	NaN	NaN	NaN	NaN	NaN	-1.32	0.435	0.653	-1.353	0.285	0.701	-1.395	0.104	0.617	-1.264	0.034	0.658	NaN	NaN	NaN	-1.382	0.86	0.357	-1.424	0.696	0.313	-1.388	0.543	0.331	-1.383	0.471	0.316	NaN	NaN	NaN	NaN	NaN	NaN
514	2.57	-1.461	0.981	0.545	NaN	NaN	NaN	NaN	NaN	NaN	NaN	NaN	NaN	NaN	NaN	NaN	-1.32	0.435	0.653	-1.353	0.285	0.701	-1.395	0.104	0.617	-1.264	0.034	0.658	NaN	NaN	NaN	-1.382	0.86	0.357	-1.425	0.696	0.313	-1.388	0.543	0.331	-1.383	0.471	0.316	NaN	NaN	NaN	NaN	NaN	NaN
515	2.575	-1.461	0.981	0.545	NaN	NaN	NaN	NaN	NaN	NaN	NaN	NaN	NaN	NaN	NaN	NaN	-1.32	0.435	0.653	-1.353	0.285	0.701	-1.395	0.104	0.617	-1.264	0.034	0.658	NaN	NaN	NaN	-1.382	0.86	0.357	-1.425	0.696	0.313	-1.388	0.543	0.331	-1.383	0.471	0.316	NaN	NaN	NaN	NaN	NaN	NaN
516	2.58	-1.461	0.981	0.545	NaN	NaN	NaN	NaN	NaN	NaN	NaN	NaN	NaN	NaN	NaN	NaN	-1.32	0.435	0.653	-1.353	0.285	0.701	-1.395	0.104	0.617	-1.264	0.034	0.658	NaN	NaN	NaN	-1.382	0.86	0.357	-1.425	0.696	0.313	-1.388	0.543	0.331	-1.383	0.471	0.316	NaN	NaN	NaN	NaN	NaN	NaN
517	2.585	-1.461	0.981	0.545	NaN	NaN	NaN	NaN	NaN	NaN	NaN	NaN	NaN	NaN	NaN	NaN	-1.32	0.434	0.653	-1.353	0.285	0.701	-1.395	0.104	0.617	-1.264	0.034	0.658	NaN	NaN	NaN	-1.382	0.86	0.357	-1.425	0.696	0.313	-1.388	0.543	0.331	-1.383	0.471	0.316	NaN	NaN	NaN	NaN	NaN	NaN
518	2.59	-1.461	0.981	0.545	NaN	NaN	NaN	NaN	NaN	NaN	NaN	NaN	NaN	NaN	NaN	NaN	-1.32	0.434	0.653	-1.353	0.285	0.701	-1.395	0.104	0.617	-1.264	0.034	0.658	NaN	NaN	NaN	-1.382	0.86	0.357	-1.425	0.696	0.314	-1.388	0.543	0.331	-1.383	0.471	0.316	NaN	NaN	NaN	NaN	NaN	NaN
519	2.595	-1.461	0.981	0.545	NaN	NaN	NaN	NaN	NaN	NaN	NaN	NaN	NaN	NaN	NaN	NaN	-1.32	0.434	0.653	-1.353	0.285	0.701	-1.395	0.104	0.617	-1.264	0.034	0.658	NaN	NaN	NaN	-1.382	0.86	0.357	-1.425	0.696	0.314	-1.388	0.543	0.331	-1.383	0.471	0.316	NaN	NaN	NaN	NaN	NaN	NaN
520	2.6	-1.461	0.981	0.545	NaN	NaN	NaN	NaN	NaN	NaN	NaN	NaN	NaN	NaN	NaN	NaN	-1.32	0.434	0.653	-1.353	0.285	0.701	-1.395	0.104	0.617	-1.264	0.034	0.658	NaN	NaN	NaN	-1.383	0.86	0.357	-1.425	0.696	0.314	-1.388	0.543	0.331	-1.383	0.471	0.316	NaN	NaN	NaN	NaN	NaN	NaN
521	2.605	-1.461	0.981	0.545	NaN	NaN	NaN	NaN	NaN	NaN	NaN	NaN	NaN	NaN	NaN	NaN	-1.32	0.434	0.653	-1.353	0.285	0.701	-1.395	0.104	0.617	-1.264	0.034	0.658	NaN	NaN	NaN	-1.383	0.859	0.357	-1.425	0.696	0.314	-1.388	0.543	0.331	-1.383	0.471	0.316	NaN	NaN	NaN	NaN	NaN	NaN
522	2.61	-1.461	0.981	0.545	NaN	NaN	NaN	NaN	NaN	NaN	NaN	NaN	NaN	NaN	NaN	NaN	-1.32	0.434	0.653	-1.353	0.285	0.701	-1.395	0.104	0.617	-1.264	0.034	0.658	NaN	NaN	NaN	-1.383	0.859	0.357	-1.425	0.696	0.314	-1.388	0.543	0.331	-1.383	0.471	0.316	NaN	NaN	NaN	NaN	NaN	NaN
523	2.615	-1.461	0.981	0.545	NaN	NaN	NaN	NaN	NaN	NaN	NaN	NaN	NaN	NaN	NaN	NaN	-1.32	0.434	0.653	-1.353	0.285	0.701	-1.395	0.104	0.617	-1.264	0.034	0.658	NaN	NaN	NaN	-1.383	0.859	0.357	-1.425	0.696	0.314	-1.388	0.543	0.331	-1.383	0.471	0.316	NaN	NaN	NaN	NaN	NaN	NaN
524	2.62	-1.461	0.981	0.545	NaN	NaN	NaN	NaN	NaN	NaN	NaN	NaN	NaN	NaN	NaN	NaN	-1.32	0.434	0.653	-1.353	0.285	0.701	-1.395	0.104	0.617	-1.264	0.034	0.658	NaN	NaN	NaN	-1.383	0.859	0.357	-1.425	0.696	0.314	-1.388	0.543	0.331	-1.383	0.471	0.316	NaN	NaN	NaN	NaN	NaN	NaN
525	2.625	-1.461	0.98	0.545	NaN	NaN	NaN	NaN	NaN	NaN	NaN	NaN	NaN	NaN	NaN	NaN	-1.32	0.434	0.653	-1.353	0.285	0.701	-1.395	0.104	0.617	-1.264	0.034	0.658	NaN	NaN	NaN	-1.383	0.859	0.357	-1.425	0.696	0.314	-1.388	0.543	0.331	-1.383	0.471	0.316	NaN	NaN	NaN	NaN	NaN	NaN
526	2.63	-1.461	0.98	0.545	NaN	NaN	NaN	NaN	NaN	NaN	NaN	NaN	NaN	NaN	NaN	NaN	-1.32	0.434	0.653	-1.353	0.285	0.701	-1.395	0.104	0.617	-1.264	0.034	0.658	NaN	NaN	NaN	-1.383	0.859	0.357	-1.425	0.696	0.314	-1.388	0.543	0.331	-1.383	0.471	0.316	NaN	NaN	NaN	NaN	NaN	NaN
527	2.635	-1.461	0.98	0.545	NaN	NaN	NaN	NaN	NaN	NaN	NaN	NaN	NaN	NaN	NaN	NaN	-1.32	0.434	0.653	-1.353	0.285	0.701	-1.395	0.104	0.617	-1.264	0.034	0.658	NaN	NaN	NaN	-1.383	0.859	0.357	-1.425	0.696	0.314	-1.388	0.543	0.331	-1.383	0.471	0.316	NaN	NaN	NaN	NaN	NaN	NaN
528	2.64	-1.461	0.98	0.545	NaN	NaN	NaN	NaN	NaN	NaN	NaN	NaN	NaN	NaN	NaN	NaN	-1.322	0.436	0.654	-1.353	0.285	0.701	-1.395	0.104	0.617	-1.264	0.034	0.658	NaN	NaN	NaN	-1.383	0.859	0.357	-1.425	0.696	0.314	-1.389	0.543	0.331	-1.383	0.471	0.316	NaN	NaN	NaN	NaN	NaN	NaN
529	2.645	-1.461	0.98	0.545	NaN	NaN	NaN	NaN	NaN	NaN	NaN	NaN	NaN	NaN	NaN	NaN	-1.325	0.44	0.657	-1.353	0.285	0.701	-1.395	0.104	0.617	-1.264	0.034	0.658	NaN	NaN	NaN	-1.383	0.859	0.357	-1.425	0.696	0.314	-1.389	0.543	0.331	-1.383	0.471	0.316	NaN	NaN	NaN	NaN	NaN	NaN
530	2.65	-1.461	0.98	0.545	NaN	NaN	NaN	NaN	NaN	NaN	NaN	NaN	NaN	NaN	NaN	NaN	-1.324	0.439	0.657	-1.353	0.285	0.701	-1.395	0.104	0.617	-1.264	0.034	0.658	NaN	NaN	NaN	-1.383	0.859	0.357	-1.425	0.696	0.314	-1.389	0.543	0.331	-1.383	0.471	0.316	NaN	NaN	NaN	NaN	NaN	NaN
531	2.655	-1.461	0.98	0.545	NaN	NaN	NaN	NaN	NaN	NaN	NaN	NaN	NaN	NaN	NaN	NaN	-1.321	0.436	0.654	-1.353	0.285	0.701	-1.395	0.104	0.617	-1.264	0.034	0.658	NaN	NaN	NaN	-1.383	0.859	0.357	-1.426	0.696	0.314	-1.389	0.543	0.331	-1.383	0.471	0.316	NaN	NaN	NaN	NaN	NaN	NaN
532	2.66	-1.461	0.98	0.545	NaN	NaN	NaN	NaN	NaN	NaN	NaN	NaN	NaN	NaN	NaN	NaN	-1.321	0.435	0.653	-1.353	0.285	0.701	-1.395	0.104	0.617	-1.264	0.034	0.658	NaN	NaN	NaN	-1.383	0.859	0.357	-1.426	0.696	0.314	-1.389	0.543	0.331	-1.383	0.471	0.316	NaN	NaN	NaN	NaN	NaN	NaN
533	2.665	-1.461	0.98	0.545	NaN	NaN	NaN	NaN	NaN	NaN	NaN	NaN	NaN	NaN	NaN	NaN	-1.322	0.436	0.654	-1.353	0.285	0.701	-1.395	0.104	0.617	-1.264	0.034	0.658	NaN	NaN	NaN	-1.383	0.86	0.357	-1.426	0.696	0.314	-1.389	0.543	0.331	-1.383	0.471	0.316	NaN	NaN	NaN	NaN	NaN	NaN
534	2.67	-1.461	0.98	0.545	NaN	NaN	NaN	NaN	NaN	NaN	NaN	NaN	NaN	NaN	NaN	NaN	-1.324	0.438	0.656	-1.353	0.285	0.701	-1.395	0.104	0.617	-1.264	0.034	0.658	NaN	NaN	NaN	-1.383	0.86	0.357	-1.426	0.696	0.314	-1.389	0.543	0.331	-1.383	0.471	0.316	NaN	NaN	NaN	NaN	NaN	NaN
535	2.675	-1.461	0.98	0.545	NaN	NaN	NaN	NaN	NaN	NaN	NaN	NaN	NaN	NaN	NaN	NaN	-1.321	0.435	0.654	-1.353	0.285	0.701	-1.395	0.104	0.617	-1.264	0.034	0.658	NaN	NaN	NaN	-1.383	0.86	0.357	-1.426	0.696	0.314	-1.389	0.543	0.331	-1.383	0.471	0.316	NaN	NaN	NaN	NaN	NaN	NaN
536	2.68	-1.461	0.98	0.545	NaN	NaN	NaN	NaN	NaN	NaN	NaN	NaN	NaN	NaN	NaN	NaN	-1.321	0.435	0.653	-1.354	0.285	0.701	-1.395	0.104	0.617	-1.264	0.034	0.658	NaN	NaN	NaN	-1.383	0.86	0.357	-1.426	0.696	0.314	-1.389	0.544	0.331	-1.383	0.471	0.316	NaN	NaN	NaN	NaN	NaN	NaN
537	2.685	-1.461	0.98	0.545	NaN	NaN	NaN	NaN	NaN	NaN	NaN	NaN	NaN	NaN	NaN	NaN	-1.321	0.434	0.653	-1.354	0.285	0.701	-1.395	0.104	0.617	-1.264	0.034	0.658	NaN	NaN	NaN	-1.383	0.86	0.357	-1.426	0.696	0.314	-1.389	0.543	0.331	-1.383	0.471	0.316	NaN	NaN	NaN	NaN	NaN	NaN
538	2.69	-1.461	0.98	0.545	NaN	NaN	NaN	NaN	NaN	NaN	NaN	NaN	NaN	NaN	NaN	NaN	-1.321	0.434	0.653	-1.354	0.285	0.701	-1.395	0.104	0.617	-1.264	0.034	0.658	NaN	NaN	NaN	-1.383	0.86	0.357	-1.426	0.696	0.314	-1.389	0.543	0.331	-1.383	0.471	0.316	NaN	NaN	NaN	NaN	NaN	NaN
539	2.695	-1.461	0.98	0.545	NaN	NaN	NaN	NaN	NaN	NaN	NaN	NaN	NaN	NaN	NaN	NaN	-1.321	0.434	0.653	-1.354	0.285	0.701	-1.395	0.104	0.617	-1.264	0.034	0.658	NaN	NaN	NaN	-1.383	0.86	0.357	-1.426	0.696	0.314	-1.389	0.543	0.331	-1.383	0.471	0.316	NaN	NaN	NaN	NaN	NaN	NaN
540	2.7	-1.461	0.98	0.545	NaN	NaN	NaN	NaN	NaN	NaN	NaN	NaN	NaN	NaN	NaN	NaN	-1.321	0.434	0.653	-1.354	0.285	0.701	-1.395	0.104	0.617	-1.264	0.034	0.658	NaN	NaN	NaN	-1.383	0.86	0.357	-1.426	0.696	0.314	-1.389	0.543	0.331	-1.383	0.471	0.316	NaN	NaN	NaN	NaN	NaN	NaN
541	2.705	-1.461	0.98	0.545	NaN	NaN	NaN	NaN	NaN	NaN	NaN	NaN	NaN	NaN	NaN	NaN	-1.321	0.434	0.653	-1.354	0.285	0.701	-1.395	0.104	0.617	-1.264	0.034	0.658	NaN	NaN	NaN	-1.383	0.86	0.357	-1.426	0.696	0.314	-1.389	0.543	0.331	-1.383	0.471	0.316	NaN	NaN	NaN	NaN	NaN	NaN
542	2.71	-1.461	0.98	0.545	NaN	NaN	NaN	NaN	NaN	NaN	NaN	NaN	NaN	NaN	NaN	NaN	-1.321	0.434	0.653	-1.354	0.285	0.701	-1.395	0.104	0.617	-1.264	0.034	0.658	NaN	NaN	NaN	-1.383	0.86	0.357	-1.426	0.696	0.314	-1.389	0.543	0.331	-1.383	0.471	0.316	NaN	NaN	NaN	NaN	NaN	NaN
543	2.715	-1.461	0.98	0.545	NaN	NaN	NaN	NaN	NaN	NaN	NaN	NaN	NaN	NaN	NaN	NaN	-1.321	0.434	0.653	-1.354	0.285	0.701	-1.395	0.104	0.617	-1.264	0.034	0.658	NaN	NaN	NaN	-1.383	0.86	0.357	-1.426	0.696	0.314	-1.389	0.543	0.331	-1.383	0.471	0.316	NaN	NaN	NaN	NaN	NaN	NaN
544	2.72	-1.461	0.98	0.545	NaN	NaN	NaN	NaN	NaN	NaN	NaN	NaN	NaN	NaN	NaN	NaN	-1.321	0.434	0.653	-1.354	0.285	0.701	-1.395	0.104	0.617	-1.264	0.034	0.658	NaN	NaN	NaN	-1.383	0.86	0.357	-1.426	0.696	0.314	-1.389	0.543	0.331	-1.383	0.471	0.316	NaN	NaN	NaN	NaN	NaN	NaN
545	2.725	-1.461	0.98	0.545	NaN	NaN	NaN	NaN	NaN	NaN	NaN	NaN	NaN	NaN	NaN	NaN	-1.321	0.434	0.653	-1.354	0.285	0.701	-1.395	0.104	0.617	-1.264	0.034	0.658	NaN	NaN	NaN	-1.383	0.86	0.357	-1.426	0.696	0.314	-1.389	0.543	0.331	-1.383	0.471	0.316	NaN	NaN	NaN	NaN	NaN	NaN
546	2.73	-1.461	0.98	0.545	NaN	NaN	NaN	NaN	NaN	NaN	NaN	NaN	NaN	NaN	NaN	NaN	-1.321	0.434	0.653	-1.354	0.285	0.701	-1.395	0.104	0.617	-1.264	0.034	0.658	NaN	NaN	NaN	-1.383	0.86	0.357	-1.426	0.696	0.314	-1.389	0.543	0.331	-1.383	0.471	0.316	NaN	NaN	NaN	NaN	NaN	NaN
547	2.735	-1.461	0.98	0.545	NaN	NaN	NaN	NaN	NaN	NaN	NaN	NaN	NaN	NaN	NaN	NaN	-1.321	0.434	0.653	-1.354	0.285	0.701	-1.395	0.104	0.617	-1.264	0.034	0.658	NaN	NaN	NaN	-1.383	0.86	0.357	-1.426	0.696	0.314	-1.389	0.543	0.331	-1.383	0.471	0.316	NaN	NaN	NaN	NaN	NaN	NaN
548	2.74	-1.461	0.98	0.545	NaN	NaN	NaN	NaN	NaN	NaN	NaN	NaN	NaN	NaN	NaN	NaN	-1.321	0.434	0.653	-1.354	0.285	0.701	-1.395	0.104	0.617	-1.264	0.034	0.658	NaN	NaN	NaN	-1.383	0.86	0.357	-1.426	0.696	0.314	-1.389	0.543	0.331	-1.383	0.471	0.316	NaN	NaN	NaN	NaN	NaN	NaN
549	2.745	-1.461	0.98	0.545	NaN	NaN	NaN	NaN	NaN	NaN	NaN	NaN	NaN	NaN	NaN	NaN	-1.321	0.434	0.653	-1.354	0.285	0.701	-1.395	0.104	0.617	-1.264	0.034	0.658	NaN	NaN	NaN	-1.383	0.86	0.357	-1.426	0.696	0.314	-1.389	0.543	0.331	-1.383	0.471	0.316	NaN	NaN	NaN	NaN	NaN	NaN
550	2.75	-1.461	0.98	0.545	NaN	NaN	NaN	NaN	NaN	NaN	NaN	NaN	NaN	NaN	NaN	NaN	-1.321	0.434	0.653	-1.354	0.285	0.701	-1.395	0.104	0.617	-1.264	0.034	0.658	NaN	NaN	NaN	-1.383	0.86	0.357	-1.426	0.696	0.314	-1.389	0.543	0.331	-1.383	0.471	0.316	NaN	NaN	NaN	NaN	NaN	NaN
551	2.755	-1.461	0.98	0.546	NaN	NaN	NaN	NaN	NaN	NaN	NaN	NaN	NaN	NaN	NaN	NaN	-1.321	0.434	0.653	-1.354	0.285	0.701	-1.395	0.104	0.617	-1.264	0.034	0.658	NaN	NaN	NaN	-1.383	0.86	0.357	-1.426	0.696	0.314	-1.389	0.543	0.331	-1.383	0.471	0.316	NaN	NaN	NaN	NaN	NaN	NaN
552	2.76	-1.461	0.98	0.546	NaN	NaN	NaN	NaN	NaN	NaN	NaN	NaN	NaN	NaN	NaN	NaN	-1.321	0.434	0.653	-1.354	0.285	0.701	-1.395	0.104	0.617	-1.264	0.034	0.658	NaN	NaN	NaN	-1.384	0.86	0.357	-1.426	0.696	0.314	-1.389	0.543	0.331	-1.383	0.471	0.316	NaN	NaN	NaN	NaN	NaN	NaN
553	2.765	-1.461	0.98	0.546	NaN	NaN	NaN	NaN	NaN	NaN	NaN	NaN	NaN	NaN	NaN	NaN	-1.321	0.434	0.653	-1.354	0.285	0.701	-1.395	0.104	0.617	-1.264	0.034	0.658	NaN	NaN	NaN	-1.384	0.86	0.357	-1.425	0.696	0.314	-1.389	0.543	0.331	-1.383	0.471	0.316	NaN	NaN	NaN	NaN	NaN	NaN
554	2.77	-1.461	0.98	0.546	NaN	NaN	NaN	NaN	NaN	NaN	NaN	NaN	NaN	NaN	NaN	NaN	-1.321	0.434	0.653	-1.354	0.284	0.701	-1.395	0.104	0.617	-1.264	0.034	0.658	NaN	NaN	NaN	-1.384	0.86	0.357	-1.424	0.695	0.313	-1.389	0.543	0.331	-1.383	0.471	0.316	NaN	NaN	NaN	NaN	NaN	NaN
555	2.775	-1.461	0.98	0.546	NaN	NaN	NaN	NaN	NaN	NaN	NaN	NaN	NaN	NaN	NaN	NaN	-1.321	0.434	0.653	-1.354	0.284	0.701	-1.395	0.104	0.617	-1.264	0.034	0.658	NaN	NaN	NaN	-1.384	0.86	0.357	-1.425	0.695	0.314	-1.389	0.543	0.331	-1.383	0.471	0.316	NaN	NaN	NaN	NaN	NaN	NaN
556	2.78	-1.462	0.98	0.546	NaN	NaN	NaN	NaN	NaN	NaN	NaN	NaN	NaN	NaN	NaN	NaN	-1.321	0.434	0.653	-1.354	0.284	0.701	-1.395	0.104	0.617	-1.264	0.034	0.658	NaN	NaN	NaN	-1.384	0.86	0.357	-1.424	0.695	0.313	-1.389	0.543	0.331	-1.383	0.47	0.316	NaN	NaN	NaN	NaN	NaN	NaN
557	2.785	-1.462	0.98	0.546	NaN	NaN	NaN	NaN	NaN	NaN	NaN	NaN	NaN	NaN	NaN	NaN	-1.321	0.434	0.653	-1.354	0.284	0.701	-1.395	0.104	0.617	-1.264	0.034	0.658	NaN	NaN	NaN	-1.384	0.86	0.357	-1.425	0.695	0.314	-1.389	0.543	0.331	-1.383	0.47	0.316	NaN	NaN	NaN	NaN	NaN	NaN
558	2.79	-1.462	0.98	0.546	NaN	NaN	NaN	NaN	NaN	NaN	NaN	NaN	NaN	NaN	NaN	NaN	-1.321	0.434	0.653	-1.354	0.284	0.701	-1.395	0.104	0.617	-1.264	0.034	0.658	NaN	NaN	NaN	-1.384	0.86	0.357	-1.423	0.695	0.313	-1.389	0.543	0.331	-1.383	0.47	0.316	NaN	NaN	NaN	NaN	NaN	NaN
559	2.795	-1.462	0.98	0.546	NaN	NaN	NaN	NaN	NaN	NaN	NaN	NaN	NaN	NaN	NaN	NaN	-1.321	0.434	0.653	-1.354	0.285	0.701	-1.395	0.104	0.617	-1.264	0.034	0.658	NaN	NaN	NaN	-1.384	0.86	0.357	-1.424	0.695	0.313	-1.389	0.543	0.331	-1.383	0.47	0.316	NaN	NaN	NaN	NaN	NaN	NaN
560	2.8	-1.462	0.98	0.546	NaN	NaN	NaN	NaN	NaN	NaN	NaN	NaN	NaN	NaN	NaN	NaN	-1.321	0.434	0.653	-1.354	0.285	0.701	-1.395	0.104	0.617	-1.264	0.034	0.658	NaN	NaN	NaN	-1.384	0.86	0.357	-1.425	0.695	0.314	-1.389	0.543	0.331	-1.383	0.47	0.316	NaN	NaN	NaN	NaN	NaN	NaN
561	2.805	-1.462	0.98	0.546	NaN	NaN	NaN	NaN	NaN	NaN	NaN	NaN	NaN	NaN	NaN	NaN	-1.321	0.434	0.653	-1.354	0.284	0.701	-1.395	0.104	0.617	-1.264	0.034	0.658	NaN	NaN	NaN	-1.384	0.86	0.357	-1.423	0.695	0.313	-1.389	0.543	0.331	-1.383	0.47	0.316	NaN	NaN	NaN	NaN	NaN	NaN
562	2.81	-1.462	0.98	0.546	NaN	NaN	NaN	NaN	NaN	NaN	NaN	NaN	NaN	NaN	NaN	NaN	-1.321	0.434	0.653	-1.354	0.284	0.701	-1.395	0.104	0.617	-1.264	0.034	0.658	NaN	NaN	NaN	-1.384	0.86	0.357	-1.423	0.694	0.313	-1.389	0.543	0.331	-1.383	0.47	0.316	NaN	NaN	NaN	NaN	NaN	NaN
563	2.815	-1.462	0.98	0.546	NaN	NaN	NaN	NaN	NaN	NaN	NaN	NaN	NaN	NaN	NaN	NaN	-1.321	0.434	0.653	-1.354	0.285	0.701	-1.395	0.104	0.617	-1.264	0.034	0.658	NaN	NaN	NaN	-1.384	0.86	0.357	-1.423	0.694	0.313	-1.389	0.543	0.331	-1.383	0.47	0.316	NaN	NaN	NaN	NaN	NaN	NaN
564	2.82	-1.462	0.98	0.546	NaN	NaN	NaN	NaN	NaN	NaN	NaN	NaN	NaN	NaN	NaN	NaN	-1.321	0.434	0.653	-1.354	0.285	0.701	-1.395	0.104	0.617	-1.264	0.034	0.658	NaN	NaN	NaN	-1.384	0.86	0.357	-1.423	0.694	0.313	-1.389	0.543	0.331	-1.383	0.47	0.316	NaN	NaN	NaN	NaN	NaN	NaN
565	2.825	-1.462	0.98	0.546	NaN	NaN	NaN	NaN	NaN	NaN	NaN	NaN	NaN	NaN	NaN	NaN	-1.321	0.434	0.653	-1.354	0.285	0.701	-1.395	0.104	0.617	-1.264	0.034	0.658	NaN	NaN	NaN	-1.384	0.86	0.357	-1.423	0.694	0.313	-1.389	0.543	0.331	-1.383	0.47	0.316	NaN	NaN	NaN	NaN	NaN	NaN
566	2.83	-1.462	0.98	0.546	NaN	NaN	NaN	NaN	NaN	NaN	NaN	NaN	NaN	NaN	NaN	NaN	-1.321	0.434	0.653	-1.354	0.285	0.701	-1.395	0.104	0.617	-1.264	0.034	0.658	NaN	NaN	NaN	-1.384	0.86	0.357	-1.423	0.694	0.313	-1.389	0.543	0.331	-1.383	0.47	0.316	NaN	NaN	NaN	NaN	NaN	NaN
567	2.835	-1.462	0.98	0.546	NaN	NaN	NaN	NaN	NaN	NaN	NaN	NaN	NaN	NaN	NaN	NaN	-1.321	0.434	0.653	-1.354	0.285	0.701	-1.395	0.104	0.617	-1.264	0.034	0.658	NaN	NaN	NaN	-1.384	0.86	0.357	-1.423	0.694	0.313	-1.389	0.543	0.331	-1.383	0.47	0.316	NaN	NaN	NaN	NaN	NaN	NaN
568	2.84	-1.462	0.98	0.546	NaN	NaN	NaN	NaN	NaN	NaN	NaN	NaN	NaN	NaN	NaN	NaN	-1.321	0.434	0.653	-1.354	0.285	0.701	-1.395	0.104	0.617	-1.264	0.034	0.658	NaN	NaN	NaN	-1.384	0.86	0.357	-1.423	0.694	0.313	-1.389	0.543	0.331	-1.383	0.47	0.316	NaN	NaN	NaN	NaN	NaN	NaN
569	2.845	-1.462	0.98	0.546	NaN	NaN	NaN	NaN	NaN	NaN	NaN	NaN	NaN	NaN	NaN	NaN	-1.321	0.434	0.653	-1.354	0.285	0.701	-1.395	0.104	0.617	-1.264	0.034	0.658	NaN	NaN	NaN	-1.384	0.86	0.357	-1.423	0.694	0.313	-1.389	0.543	0.331	-1.383	0.47	0.316	NaN	NaN	NaN	NaN	NaN	NaN
570	2.85	-1.462	0.98	0.546	NaN	NaN	NaN	NaN	NaN	NaN	NaN	NaN	NaN	NaN	NaN	NaN	-1.321	0.434	0.653	-1.354	0.285	0.701	-1.395	0.104	0.617	-1.264	0.034	0.658	NaN	NaN	NaN	-1.384	0.86	0.357	-1.423	0.694	0.313	-1.389	0.543	0.331	-1.383	0.47	0.316	NaN	NaN	NaN	NaN	NaN	NaN
571	2.855	-1.462	0.98	0.546	NaN	NaN	NaN	NaN	NaN	NaN	NaN	NaN	NaN	NaN	NaN	NaN	-1.321	0.434	0.653	-1.354	0.285	0.701	-1.395	0.104	0.617	-1.264	0.034	0.658	NaN	NaN	NaN	-1.384	0.86	0.357	-1.423	0.694	0.313	-1.389	0.543	0.331	-1.383	0.47	0.316	NaN	NaN	NaN	NaN	NaN	NaN
572	2.86	-1.462	0.98	0.546	NaN	NaN	NaN	NaN	NaN	NaN	NaN	NaN	NaN	NaN	NaN	NaN	-1.321	0.434	0.653	-1.354	0.285	0.701	-1.395	0.104	0.617	-1.264	0.034	0.658	NaN	NaN	NaN	-1.384	0.86	0.357	-1.423	0.694	0.313	-1.389	0.543	0.331	-1.383	0.47	0.316	NaN	NaN	NaN	NaN	NaN	NaN
573	2.865	-1.462	0.98	0.546	NaN	NaN	NaN	NaN	NaN	NaN	NaN	NaN	NaN	NaN	NaN	NaN	-1.321	0.434	0.653	-1.354	0.285	0.701	-1.395	0.104	0.617	-1.264	0.034	0.658	NaN	NaN	NaN	-1.384	0.86	0.357	-1.423	0.694	0.313	-1.389	0.543	0.331	-1.383	0.47	0.316	NaN	NaN	NaN	NaN	NaN	NaN
574	2.87	-1.462	0.98	0.546	NaN	NaN	NaN	NaN	NaN	NaN	NaN	NaN	NaN	NaN	NaN	NaN	-1.321	0.434	0.653	-1.354	0.284	0.701	-1.395	0.104	0.617	-1.264	0.034	0.658	NaN	NaN	NaN	-1.384	0.86	0.357	-1.423	0.694	0.313	-1.389	0.543	0.331	-1.383	0.47	0.316	NaN	NaN	NaN	NaN	NaN	NaN
575	2.875	-1.462	0.98	0.546	NaN	NaN	NaN	NaN	NaN	NaN	NaN	NaN	NaN	NaN	NaN	NaN	-1.321	0.434	0.653	-1.354	0.284	0.701	-1.395	0.104	0.617	-1.264	0.034	0.658	NaN	NaN	NaN	-1.384	0.86	0.357	-1.423	0.694	0.313	-1.389	0.543	0.331	-1.383	0.47	0.316	NaN	NaN	NaN	NaN	NaN	NaN
576	2.88	-1.462	0.98	0.546	NaN	NaN	NaN	NaN	NaN	NaN	NaN	NaN	NaN	NaN	NaN	NaN	-1.321	0.434	0.653	-1.354	0.284	0.701	-1.395	0.104	0.617	-1.264	0.034	0.658	NaN	NaN	NaN	-1.384	0.86	0.357	-1.423	0.694	0.313	-1.389	0.543	0.331	-1.383	0.47	0.316	NaN	NaN	NaN	NaN	NaN	NaN
577	2.885	-1.462	0.98	0.546	NaN	NaN	NaN	NaN	NaN	NaN	NaN	NaN	NaN	NaN	NaN	NaN	-1.321	0.434	0.653	-1.354	0.284	0.701	-1.395	0.104	0.617	-1.264	0.034	0.658	NaN	NaN	NaN	-1.384	0.86	0.357	-1.423	0.694	0.313	-1.389	0.543	0.331	-1.383	0.47	0.316	NaN	NaN	NaN	NaN	NaN	NaN
578	2.89	-1.462	0.98	0.546	NaN	NaN	NaN	NaN	NaN	NaN	NaN	NaN	NaN	NaN	NaN	NaN	-1.321	0.434	0.653	-1.354	0.285	0.702	-1.395	0.104	0.617	-1.264	0.034	0.658	NaN	NaN	NaN	-1.384	0.86	0.357	-1.423	0.694	0.313	-1.389	0.543	0.331	-1.383	0.47	0.316	NaN	NaN	NaN	NaN	NaN	NaN
579	2.895	-1.462	0.98	0.546	NaN	NaN	NaN	NaN	NaN	NaN	NaN	NaN	NaN	NaN	NaN	NaN	-1.321	0.434	0.653	-1.354	0.285	0.701	-1.395	0.104	0.617	-1.264	0.034	0.658	NaN	NaN	NaN	-1.384	0.86	0.357	-1.423	0.694	0.313	-1.389	0.543	0.331	-1.383	0.47	0.316	NaN	NaN	NaN	NaN	NaN	NaN
580	2.9	-1.462	0.98	0.546	NaN	NaN	NaN	NaN	NaN	NaN	NaN	NaN	NaN	NaN	NaN	NaN	-1.321	0.434	0.653	-1.354	0.285	0.701	-1.395	0.104	0.617	-1.264	0.034	0.658	NaN	NaN	NaN	-1.384	0.86	0.357	-1.423	0.694	0.313	-1.389	0.543	0.331	-1.383	0.47	0.316	NaN	NaN	NaN	NaN	NaN	NaN
581	2.905	-1.462	0.98	0.546	NaN	NaN	NaN	NaN	NaN	NaN	NaN	NaN	NaN	NaN	NaN	NaN	-1.321	0.434	0.653	-1.354	0.285	0.702	-1.395	0.104	0.617	-1.264	0.034	0.658	NaN	NaN	NaN	-1.384	0.86	0.357	-1.423	0.694	0.313	-1.389	0.543	0.331	-1.383	0.471	0.316	NaN	NaN	NaN	NaN	NaN	NaN
582	2.91	-1.462	0.98	0.546	NaN	NaN	NaN	NaN	NaN	NaN	NaN	NaN	NaN	NaN	NaN	NaN	-1.321	0.434	0.653	-1.354	0.284	0.702	-1.395	0.104	0.617	-1.264	0.034	0.658	NaN	NaN	NaN	-1.384	0.86	0.357	-1.423	0.694	0.313	-1.389	0.543	0.331	-1.382	0.469	0.316	NaN	NaN	NaN	NaN	NaN	NaN
583	2.915	-1.462	0.98	0.546	NaN	NaN	NaN	NaN	NaN	NaN	NaN	NaN	NaN	NaN	NaN	NaN	-1.321	0.434	0.653	-1.354	0.285	0.702	-1.395	0.104	0.617	-1.264	0.034	0.658	NaN	NaN	NaN	-1.384	0.86	0.357	-1.423	0.694	0.313	-1.389	0.543	0.331	-1.38	0.466	0.316	NaN	NaN	NaN	NaN	NaN	NaN
584	2.92	-1.462	0.98	0.546	NaN	NaN	NaN	NaN	NaN	NaN	NaN	NaN	NaN	NaN	NaN	NaN	-1.321	0.434	0.653	-1.354	0.284	0.701	-1.395	0.104	0.617	-1.264	0.034	0.658	NaN	NaN	NaN	-1.384	0.86	0.357	-1.423	0.694	0.313	-1.389	0.543	0.331	-1.382	0.47	0.316	NaN	NaN	NaN	NaN	NaN	NaN
585	2.925	-1.462	0.98	0.546	NaN	NaN	NaN	NaN	NaN	NaN	NaN	NaN	NaN	NaN	NaN	NaN	-1.321	0.434	0.653	-1.354	0.284	0.701	-1.395	0.104	0.617	-1.264	0.034	0.658	NaN	NaN	NaN	-1.384	0.86	0.357	-1.423	0.694	0.313	-1.389	0.543	0.331	-1.383	0.47	0.316	NaN	NaN	NaN	NaN	NaN	NaN
586	2.93	-1.462	0.98	0.546	NaN	NaN	NaN	NaN	NaN	NaN	NaN	NaN	NaN	NaN	NaN	NaN	-1.321	0.434	0.653	-1.354	0.284	0.701	-1.395	0.104	0.617	-1.264	0.034	0.658	NaN	NaN	NaN	-1.384	0.86	0.357	-1.423	0.694	0.313	-1.389	0.543	0.331	-1.383	0.471	0.316	NaN	NaN	NaN	NaN	NaN	NaN
587	2.935	-1.462	0.98	0.546	NaN	NaN	NaN	NaN	NaN	NaN	NaN	NaN	NaN	NaN	NaN	NaN	-1.321	0.434	0.653	-1.354	0.284	0.701	-1.395	0.104	0.617	-1.264	0.034	0.658	NaN	NaN	NaN	-1.384	0.86	0.357	-1.424	0.695	0.313	-1.389	0.543	0.331	-1.383	0.471	0.316	NaN	NaN	NaN	NaN	NaN	NaN
588	2.94	-1.462	0.98	0.546	NaN	NaN	NaN	NaN	NaN	NaN	NaN	NaN	NaN	NaN	NaN	NaN	-1.321	0.434	0.653	-1.354	0.284	0.701	-1.395	0.104	0.617	-1.264	0.034	0.658	NaN	NaN	NaN	-1.384	0.86	0.357	-1.425	0.696	0.314	-1.389	0.543	0.331	-1.383	0.471	0.316	NaN	NaN	NaN	NaN	NaN	NaN
589	2.945	-1.462	0.98	0.546	NaN	NaN	NaN	NaN	NaN	NaN	NaN	NaN	NaN	NaN	NaN	NaN	-1.321	0.434	0.653	-1.354	0.284	0.701	-1.395	0.104	0.617	-1.264	0.034	0.658	NaN	NaN	NaN	-1.384	0.86	0.357	-1.426	0.696	0.314	-1.389	0.543	0.331	-1.383	0.471	0.316	NaN	NaN	NaN	NaN	NaN	NaN
590	2.95	-1.462	0.98	0.546	NaN	NaN	NaN	NaN	NaN	NaN	NaN	NaN	NaN	NaN	NaN	NaN	-1.321	0.434	0.653	-1.354	0.284	0.701	-1.395	0.104	0.617	-1.264	0.034	0.658	NaN	NaN	NaN	-1.384	0.86	0.357	-1.426	0.696	0.314	-1.389	0.543	0.331	-1.383	0.471	0.316	NaN	NaN	NaN	NaN	NaN	NaN
591	2.955	-1.462	0.98	0.546	NaN	NaN	NaN	NaN	NaN	NaN	NaN	NaN	NaN	NaN	NaN	NaN	-1.321	0.434	0.653	-1.354	0.284	0.701	-1.395	0.104	0.617	-1.264	0.034	0.658	NaN	NaN	NaN	-1.384	0.86	0.357	-1.426	0.696	0.314	-1.389	0.543	0.331	-1.383	0.471	0.316	NaN	NaN	NaN	NaN	NaN	NaN
592	2.96	-1.462	0.98	0.546	NaN	NaN	NaN	NaN	NaN	NaN	NaN	NaN	NaN	NaN	NaN	NaN	-1.321	0.434	0.653	-1.354	0.284	0.701	-1.395	0.104	0.617	-1.264	0.034	0.658	NaN	NaN	NaN	-1.384	0.86	0.357	-1.426	0.696	0.314	-1.389	0.543	0.331	-1.383	0.471	0.316	NaN	NaN	NaN	NaN	NaN	NaN
593	2.965	-1.462	0.98	0.546	NaN	NaN	NaN	NaN	NaN	NaN	NaN	NaN	NaN	NaN	NaN	NaN	-1.321	0.434	0.653	-1.354	0.284	0.701	-1.395	0.104	0.617	-1.264	0.034	0.658	NaN	NaN	NaN	-1.384	0.86	0.357	-1.426	0.696	0.314	-1.389	0.543	0.331	-1.383	0.471	0.316	NaN	NaN	NaN	NaN	NaN	NaN
594	2.97	-1.462	0.98	0.546	NaN	NaN	NaN	NaN	NaN	NaN	NaN	NaN	NaN	NaN	NaN	NaN	-1.322	0.434	0.653	-1.354	0.284	0.701	-1.395	0.104	0.617	-1.264	0.034	0.658	NaN	NaN	NaN	-1.384	0.86	0.357	-1.426	0.696	0.314	-1.389	0.543	0.331	-1.383	0.471	0.316	NaN	NaN	NaN	NaN	NaN	NaN
595	2.975	-1.462	0.98	0.546	NaN	NaN	NaN	NaN	NaN	NaN	NaN	NaN	NaN	NaN	NaN	NaN	-1.322	0.434	0.653	-1.354	0.284	0.701	-1.395	0.104	0.617	-1.264	0.034	0.658	NaN	NaN	NaN	-1.384	0.86	0.357	-1.426	0.696	0.314	-1.389	0.543	0.331	-1.383	0.471	0.316	NaN	NaN	NaN	NaN	NaN	NaN
596	2.98	-1.462	0.98	0.546	NaN	NaN	NaN	NaN	NaN	NaN	NaN	NaN	NaN	NaN	NaN	NaN	-1.322	0.434	0.653	-1.354	0.284	0.701	-1.395	0.104	0.617	-1.264	0.034	0.658	NaN	NaN	NaN	-1.384	0.86	0.357	-1.426	0.696	0.314	-1.389	0.543	0.331	-1.383	0.471	0.316	NaN	NaN	NaN	NaN	NaN	NaN
597	2.985	-1.462	0.98	0.546	NaN	NaN	NaN	NaN	NaN	NaN	NaN	NaN	NaN	NaN	NaN	NaN	-1.322	0.434	0.653	-1.354	0.284	0.701	-1.395	0.104	0.617	-1.264	0.034	0.658	NaN	NaN	NaN	-1.384	0.86	0.357	-1.426	0.696	0.314	-1.389	0.543	0.331	-1.383	0.471	0.316	NaN	NaN	NaN	NaN	NaN	NaN
598	2.99	-1.462	0.98	0.546	NaN	NaN	NaN	NaN	NaN	NaN	NaN	NaN	NaN	NaN	NaN	NaN	-1.322	0.434	0.653	-1.354	0.284	0.701	-1.395	0.104	0.617	-1.264	0.034	0.658	NaN	NaN	NaN	-1.384	0.86	0.357	-1.426	0.696	0.314	-1.389	0.543	0.331	-1.383	0.471	0.316	NaN	NaN	NaN	NaN	NaN	NaN
599	2.995	-1.462	0.98	0.546	NaN	NaN	NaN	NaN	NaN	NaN	NaN	NaN	NaN	NaN	NaN	NaN	-1.322	0.434	0.653	-1.354	0.284	0.701	-1.395	0.104	0.617	-1.264	0.034	0.658	NaN	NaN	NaN	-1.384	0.86	0.357	-1.426	0.696	0.314	-1.389	0.543	0.331	-1.383	0.471	0.316	NaN	NaN	NaN	NaN	NaN	NaN
600	3	-1.462	0.98	0.546	NaN	NaN	NaN	NaN	NaN	NaN	NaN	NaN	NaN	NaN	NaN	NaN	-1.322	0.434	0.653	-1.354	0.284	0.701	-1.395	0.104	0.617	-1.264	0.034	0.658	NaN	NaN	NaN	-1.384	0.86	0.357	-1.426	0.696	0.314	-1.389	0.543	0.331	-1.383	0.471	0.316	NaN	NaN	NaN	NaN	NaN	NaN
601	3.005	-1.462	0.98	0.546	NaN	NaN	NaN	NaN	NaN	NaN	NaN	NaN	NaN	NaN	NaN	NaN	-1.322	0.434	0.653	-1.354	0.284	0.701	-1.395	0.104	0.617	-1.264	0.034	0.658	NaN	NaN	NaN	-1.384	0.86	0.357	-1.426	0.696	0.314	-1.389	0.543	0.331	-1.383	0.471	0.316	NaN	NaN	NaN	NaN	NaN	NaN
602	3.01	-1.463	0.98	0.546	NaN	NaN	NaN	NaN	NaN	NaN	NaN	NaN	NaN	NaN	NaN	NaN	-1.322	0.434	0.653	-1.354	0.284	0.701	-1.395	0.104	0.617	-1.264	0.034	0.658	NaN	NaN	NaN	-1.384	0.86	0.357	-1.425	0.696	0.314	-1.389	0.543	0.331	-1.383	0.471	0.316	NaN	NaN	NaN	NaN	NaN	NaN
603	3.015	-1.463	0.98	0.546	NaN	NaN	NaN	NaN	NaN	NaN	NaN	NaN	NaN	NaN	NaN	NaN	-1.322	0.434	0.653	-1.354	0.284	0.701	-1.395	0.104	0.617	-1.264	0.034	0.658	NaN	NaN	NaN	-1.384	0.86	0.357	-1.423	0.695	0.313	-1.389	0.543	0.331	-1.383	0.471	0.316	NaN	NaN	NaN	NaN	NaN	NaN
604	3.02	-1.463	0.98	0.546	NaN	NaN	NaN	NaN	NaN	NaN	NaN	NaN	NaN	NaN	NaN	NaN	-1.321	0.434	0.653	-1.354	0.284	0.701	-1.395	0.104	0.617	-1.264	0.034	0.658	NaN	NaN	NaN	-1.384	0.86	0.357	-1.423	0.694	0.313	-1.389	0.544	0.331	-1.383	0.471	0.316	NaN	NaN	NaN	NaN	NaN	NaN
605	3.025	-1.463	0.98	0.546	NaN	NaN	NaN	NaN	NaN	NaN	NaN	NaN	NaN	NaN	NaN	NaN	-1.321	0.434	0.653	-1.354	0.284	0.701	-1.395	0.104	0.617	-1.264	0.034	0.658	NaN	NaN	NaN	-1.384	0.86	0.357	-1.423	0.694	0.313	-1.389	0.544	0.331	-1.383	0.471	0.316	NaN	NaN	NaN	NaN	NaN	NaN
606	3.03	-1.463	0.98	0.546	NaN	NaN	NaN	NaN	NaN	NaN	NaN	NaN	NaN	NaN	NaN	NaN	-1.321	0.434	0.653	-1.354	0.284	0.701	-1.395	0.104	0.617	-1.264	0.034	0.658	NaN	NaN	NaN	-1.384	0.86	0.357	-1.423	0.694	0.313	-1.389	0.543	0.331	-1.383	0.471	0.316	NaN	NaN	NaN	NaN	NaN	NaN
607	3.035	-1.463	0.98	0.546	NaN	NaN	NaN	NaN	NaN	NaN	NaN	NaN	NaN	NaN	NaN	NaN	-1.321	0.434	0.653	-1.354	0.284	0.701	-1.395	0.104	0.617	-1.264	0.034	0.658	NaN	NaN	NaN	-1.384	0.86	0.357	-1.423	0.694	0.313	-1.389	0.543	0.331	-1.383	0.471	0.316	NaN	NaN	NaN	NaN	NaN	NaN
608	3.04	-1.463	0.98	0.546	NaN	NaN	NaN	NaN	NaN	NaN	NaN	NaN	NaN	NaN	NaN	NaN	-1.321	0.434	0.653	-1.354	0.284	0.701	-1.395	0.104	0.617	-1.264	0.034	0.658	NaN	NaN	NaN	-1.384	0.86	0.357	-1.423	0.694	0.313	-1.389	0.543	0.331	-1.383	0.471	0.316	NaN	NaN	NaN	NaN	NaN	NaN
609	3.045	-1.463	0.98	0.546	NaN	NaN	NaN	NaN	NaN	NaN	NaN	NaN	NaN	NaN	NaN	NaN	-1.321	0.434	0.653	-1.354	0.284	0.701	-1.395	0.104	0.617	-1.264	0.034	0.658	NaN	NaN	NaN	-1.384	0.86	0.357	-1.423	0.694	0.313	-1.389	0.543	0.331	-1.383	0.471	0.316	NaN	NaN	NaN	NaN	NaN	NaN
610	3.05	-1.463	0.98	0.546	NaN	NaN	NaN	NaN	NaN	NaN	NaN	NaN	NaN	NaN	NaN	NaN	-1.321	0.434	0.653	-1.354	0.284	0.701	-1.395	0.104	0.617	-1.264	0.034	0.658	NaN	NaN	NaN	-1.384	0.86	0.357	-1.423	0.694	0.313	-1.389	0.543	0.331	-1.383	0.471	0.316	NaN	NaN	NaN	NaN	NaN	NaN
611	3.055	-1.463	0.98	0.546	NaN	NaN	NaN	NaN	NaN	NaN	NaN	NaN	NaN	NaN	NaN	NaN	-1.321	0.434	0.653	-1.354	0.284	0.701	-1.395	0.104	0.617	-1.264	0.034	0.658	NaN	NaN	NaN	-1.384	0.86	0.357	-1.423	0.694	0.313	-1.389	0.543	0.331	-1.383	0.471	0.316	NaN	NaN	NaN	NaN	NaN	NaN
612	3.06	-1.463	0.98	0.546	NaN	NaN	NaN	NaN	NaN	NaN	NaN	NaN	NaN	NaN	NaN	NaN	-1.321	0.434	0.653	-1.354	0.284	0.701	-1.395	0.104	0.617	-1.264	0.034	0.658	NaN	NaN	NaN	-1.384	0.86	0.357	-1.423	0.694	0.313	-1.389	0.543	0.331	-1.383	0.471	0.316	NaN	NaN	NaN	NaN	NaN	NaN
613	3.065	-1.463	0.98	0.546	NaN	NaN	NaN	NaN	NaN	NaN	NaN	NaN	NaN	NaN	NaN	NaN	-1.321	0.434	0.653	-1.354	0.284	0.701	-1.395	0.104	0.617	-1.264	0.034	0.658	NaN	NaN	NaN	-1.384	0.86	0.357	-1.423	0.694	0.313	-1.389	0.543	0.331	-1.383	0.471	0.316	NaN	NaN	NaN	NaN	NaN	NaN
614	3.07	-1.463	0.98	0.546	NaN	NaN	NaN	NaN	NaN	NaN	NaN	NaN	NaN	NaN	NaN	NaN	-1.321	0.434	0.653	-1.354	0.284	0.701	-1.395	0.104	0.617	-1.264	0.034	0.658	NaN	NaN	NaN	-1.384	0.86	0.357	-1.423	0.694	0.313	-1.389	0.543	0.331	-1.383	0.471	0.316	NaN	NaN	NaN	NaN	NaN	NaN
615	3.075	-1.463	0.98	0.546	NaN	NaN	NaN	NaN	NaN	NaN	NaN	NaN	NaN	NaN	NaN	NaN	-1.321	0.434	0.653	-1.354	0.284	0.701	-1.395	0.104	0.617	-1.264	0.034	0.658	NaN	NaN	NaN	-1.384	0.86	0.357	-1.423	0.694	0.313	-1.389	0.543	0.331	-1.383	0.471	0.316	NaN	NaN	NaN	NaN	NaN	NaN
616	3.08	-1.463	0.98	0.546	NaN	NaN	NaN	NaN	NaN	NaN	NaN	NaN	NaN	NaN	NaN	NaN	-1.321	0.434	0.653	-1.354	0.284	0.701	-1.395	0.104	0.617	-1.264	0.034	0.658	NaN	NaN	NaN	-1.385	0.86	0.357	-1.423	0.694	0.313	-1.389	0.543	0.331	-1.383	0.471	0.316	NaN	NaN	NaN	NaN	NaN	NaN
617	3.085	-1.463	0.98	0.546	NaN	NaN	NaN	NaN	NaN	NaN	NaN	NaN	NaN	NaN	NaN	NaN	-1.321	0.434	0.653	-1.354	0.284	0.701	-1.395	0.104	0.617	-1.264	0.034	0.658	NaN	NaN	NaN	-1.385	0.86	0.357	-1.423	0.694	0.313	-1.389	0.543	0.331	-1.383	0.471	0.316	NaN	NaN	NaN	NaN	NaN	NaN
618	3.09	-1.463	0.98	0.546	NaN	NaN	NaN	NaN	NaN	NaN	NaN	NaN	NaN	NaN	NaN	NaN	-1.321	0.434	0.653	-1.354	0.284	0.701	-1.395	0.104	0.617	-1.264	0.034	0.658	NaN	NaN	NaN	-1.385	0.86	0.357	-1.423	0.694	0.313	-1.389	0.543	0.331	-1.383	0.471	0.316	NaN	NaN	NaN	NaN	NaN	NaN
619	3.095	-1.463	0.98	0.546	NaN	NaN	NaN	NaN	NaN	NaN	NaN	NaN	NaN	NaN	NaN	NaN	-1.321	0.434	0.653	-1.354	0.284	0.701	-1.395	0.104	0.617	-1.264	0.034	0.658	NaN	NaN	NaN	-1.385	0.86	0.357	-1.423	0.694	0.313	-1.389	0.543	0.331	-1.383	0.471	0.316	NaN	NaN	NaN	NaN	NaN	NaN
620	3.1	-1.463	0.98	0.546	NaN	NaN	NaN	NaN	NaN	NaN	NaN	NaN	NaN	NaN	NaN	NaN	-1.321	0.434	0.653	-1.354	0.284	0.701	-1.395	0.104	0.617	-1.264	0.034	0.658	NaN	NaN	NaN	-1.385	0.86	0.357	-1.423	0.694	0.313	-1.389	0.543	0.331	-1.383	0.471	0.316	NaN	NaN	NaN	NaN	NaN	NaN
621	3.105	-1.463	0.98	0.546	NaN	NaN	NaN	NaN	NaN	NaN	NaN	NaN	NaN	NaN	NaN	NaN	-1.321	0.434	0.653	-1.354	0.284	0.701	-1.395	0.104	0.617	-1.264	0.034	0.658	NaN	NaN	NaN	-1.385	0.86	0.357	-1.423	0.694	0.313	-1.389	0.543	0.331	-1.384	0.47	0.316	NaN	NaN	NaN	NaN	NaN	NaN
622	3.11	-1.463	0.98	0.546	NaN	NaN	NaN	NaN	NaN	NaN	NaN	NaN	NaN	NaN	NaN	NaN	-1.321	0.434	0.653	-1.354	0.284	0.701	-1.395	0.104	0.617	-1.264	0.034	0.658	NaN	NaN	NaN	-1.385	0.86	0.357	-1.424	0.694	0.313	-1.389	0.543	0.331	-1.384	0.47	0.316	NaN	NaN	NaN	NaN	NaN	NaN
623	3.115	-1.463	0.98	0.546	NaN	NaN	NaN	NaN	NaN	NaN	NaN	NaN	NaN	NaN	NaN	NaN	-1.321	0.434	0.653	-1.354	0.284	0.701	-1.395	0.104	0.617	-1.264	0.034	0.658	NaN	NaN	NaN	-1.385	0.86	0.357	-1.424	0.694	0.313	-1.389	0.543	0.331	-1.383	0.47	0.316	NaN	NaN	NaN	NaN	NaN	NaN
624	3.12	-1.463	0.98	0.546	NaN	NaN	NaN	NaN	NaN	NaN	NaN	NaN	NaN	NaN	NaN	NaN	-1.321	0.434	0.653	-1.354	0.284	0.701	-1.395	0.104	0.617	-1.264	0.034	0.658	NaN	NaN	NaN	-1.385	0.86	0.357	-1.424	0.694	0.313	-1.389	0.543	0.331	-1.383	0.47	0.316	NaN	NaN	NaN	NaN	NaN	NaN
625	3.125	-1.463	0.98	0.546	NaN	NaN	NaN	NaN	NaN	NaN	NaN	NaN	NaN	NaN	NaN	NaN	-1.321	0.434	0.653	-1.354	0.284	0.701	-1.395	0.104	0.617	-1.264	0.034	0.658	NaN	NaN	NaN	-1.385	0.86	0.357	-1.424	0.694	0.313	-1.389	0.543	0.331	-1.384	0.47	0.316	NaN	NaN	NaN	NaN	NaN	NaN
626	3.13	-1.463	0.98	0.546	NaN	NaN	NaN	NaN	NaN	NaN	NaN	NaN	NaN	NaN	NaN	NaN	-1.321	0.434	0.653	-1.354	0.284	0.701	-1.395	0.104	0.617	-1.264	0.034	0.658	NaN	NaN	NaN	-1.385	0.86	0.357	-1.424	0.694	0.313	-1.389	0.543	0.331	-1.384	0.47	0.316	NaN	NaN	NaN	NaN	NaN	NaN
627	3.135	-1.463	0.98	0.546	NaN	NaN	NaN	NaN	NaN	NaN	NaN	NaN	NaN	NaN	NaN	NaN	-1.321	0.434	0.653	-1.354	0.284	0.701	-1.395	0.104	0.617	-1.264	0.034	0.658	NaN	NaN	NaN	-1.385	0.86	0.357	-1.424	0.694	0.313	-1.389	0.543	0.331	-1.384	0.47	0.316	NaN	NaN	NaN	NaN	NaN	NaN
628	3.14	-1.463	0.98	0.546	NaN	NaN	NaN	NaN	NaN	NaN	NaN	NaN	NaN	NaN	NaN	NaN	-1.321	0.434	0.653	-1.354	0.284	0.701	-1.395	0.104	0.617	-1.264	0.034	0.658	NaN	NaN	NaN	-1.385	0.86	0.357	-1.424	0.694	0.313	-1.389	0.543	0.331	-1.384	0.47	0.316	NaN	NaN	NaN	NaN	NaN	NaN
629	3.145	-1.463	0.98	0.546	NaN	NaN	NaN	NaN	NaN	NaN	NaN	NaN	NaN	NaN	NaN	NaN	-1.321	0.434	0.653	-1.354	0.284	0.701	-1.395	0.104	0.617	-1.264	0.034	0.658	NaN	NaN	NaN	-1.385	0.86	0.357	-1.424	0.694	0.312	-1.389	0.543	0.331	-1.384	0.47	0.316	NaN	NaN	NaN	NaN	NaN	NaN
630	3.15	-1.463	0.98	0.546	NaN	NaN	NaN	NaN	NaN	NaN	NaN	NaN	NaN	NaN	NaN	NaN	-1.321	0.434	0.653	-1.354	0.284	0.701	-1.395	0.104	0.617	-1.264	0.034	0.658	NaN	NaN	NaN	-1.385	0.86	0.357	-1.424	0.694	0.312	-1.389	0.543	0.331	-1.383	0.47	0.316	NaN	NaN	NaN	NaN	NaN	NaN
631	3.155	-1.463	0.98	0.546	NaN	NaN	NaN	NaN	NaN	NaN	NaN	NaN	NaN	NaN	NaN	NaN	-1.321	0.434	0.653	-1.354	0.284	0.701	-1.395	0.104	0.617	-1.264	0.034	0.658	NaN	NaN	NaN	-1.385	0.86	0.357	-1.424	0.694	0.312	-1.389	0.543	0.331	-1.383	0.47	0.316	NaN	NaN	NaN	NaN	NaN	NaN
632	3.16	-1.463	0.98	0.546	NaN	NaN	NaN	NaN	NaN	NaN	NaN	NaN	NaN	NaN	NaN	NaN	-1.321	0.434	0.653	-1.354	0.284	0.701	-1.395	0.104	0.617	-1.264	0.034	0.658	NaN	NaN	NaN	-1.385	0.86	0.357	-1.424	0.694	0.312	-1.389	0.543	0.331	-1.383	0.47	0.316	NaN	NaN	NaN	NaN	NaN	NaN
633	3.165	-1.463	0.98	0.546	NaN	NaN	NaN	NaN	NaN	NaN	NaN	NaN	NaN	NaN	NaN	NaN	-1.321	0.434	0.653	-1.354	0.284	0.701	-1.395	0.104	0.617	-1.264	0.034	0.658	NaN	NaN	NaN	-1.385	0.86	0.357	-1.424	0.694	0.312	-1.39	0.543	0.331	-1.383	0.47	0.316	NaN	NaN	NaN	NaN	NaN	NaN
634	3.17	-1.463	0.98	0.546	NaN	NaN	NaN	NaN	NaN	NaN	NaN	NaN	NaN	NaN	NaN	NaN	-1.321	0.434	0.653	-1.354	0.284	0.701	-1.395	0.104	0.617	-1.264	0.034	0.658	NaN	NaN	NaN	-1.385	0.86	0.357	-1.424	0.694	0.312	-1.39	0.543	0.331	-1.383	0.47	0.316	NaN	NaN	NaN	NaN	NaN	NaN
635	3.175	-1.463	0.98	0.546	NaN	NaN	NaN	NaN	NaN	NaN	NaN	NaN	NaN	NaN	NaN	NaN	-1.321	0.434	0.653	-1.354	0.284	0.701	-1.395	0.104	0.617	-1.264	0.034	0.658	NaN	NaN	NaN	-1.385	0.86	0.357	-1.424	0.694	0.312	-1.39	0.543	0.331	-1.383	0.47	0.316	NaN	NaN	NaN	NaN	NaN	NaN
636	3.18	-1.463	0.98	0.546	NaN	NaN	NaN	NaN	NaN	NaN	NaN	NaN	NaN	NaN	NaN	NaN	-1.321	0.434	0.653	-1.354	0.284	0.701	-1.395	0.104	0.617	-1.264	0.034	0.658	NaN	NaN	NaN	-1.385	0.86	0.357	-1.424	0.694	0.313	-1.39	0.543	0.331	-1.383	0.47	0.316	NaN	NaN	NaN	NaN	NaN	NaN
637	3.185	-1.463	0.98	0.546	NaN	NaN	NaN	NaN	NaN	NaN	NaN	NaN	NaN	NaN	NaN	NaN	-1.321	0.434	0.653	-1.354	0.284	0.701	-1.395	0.104	0.617	-1.264	0.034	0.658	NaN	NaN	NaN	-1.385	0.86	0.357	-1.424	0.694	0.313	-1.39	0.543	0.331	-1.383	0.47	0.316	NaN	NaN	NaN	NaN	NaN	NaN
638	3.19	-1.463	0.98	0.546	NaN	NaN	NaN	NaN	NaN	NaN	NaN	NaN	NaN	NaN	NaN	NaN	-1.321	0.434	0.653	-1.354	0.284	0.701	-1.395	0.104	0.617	-1.264	0.034	0.658	NaN	NaN	NaN	-1.385	0.859	0.357	-1.424	0.694	0.313	-1.39	0.543	0.331	-1.383	0.47	0.316	NaN	NaN	NaN	NaN	NaN	NaN
639	3.195	-1.463	0.98	0.546	NaN	NaN	NaN	NaN	NaN	NaN	NaN	NaN	NaN	NaN	NaN	NaN	-1.321	0.434	0.653	-1.354	0.284	0.701	-1.395	0.104	0.617	-1.264	0.034	0.658	NaN	NaN	NaN	-1.385	0.859	0.357	-1.424	0.694	0.313	-1.39	0.543	0.331	-1.383	0.47	0.316	NaN	NaN	NaN	NaN	NaN	NaN
640	3.2	-1.464	0.98	0.546	NaN	NaN	NaN	NaN	NaN	NaN	NaN	NaN	NaN	NaN	NaN	NaN	-1.321	0.434	0.653	-1.354	0.284	0.701	-1.395	0.104	0.617	-1.264	0.034	0.658	NaN	NaN	NaN	-1.385	0.859	0.357	-1.424	0.694	0.313	-1.39	0.543	0.331	-1.383	0.47	0.316	NaN	NaN	NaN	NaN	NaN	NaN
641	3.205	-1.464	0.98	0.546	NaN	NaN	NaN	NaN	NaN	NaN	NaN	NaN	NaN	NaN	NaN	NaN	-1.321	0.434	0.653	-1.354	0.284	0.701	-1.395	0.104	0.617	-1.264	0.034	0.658	NaN	NaN	NaN	-1.385	0.859	0.357	-1.424	0.694	0.313	-1.39	0.543	0.331	-1.383	0.47	0.316	NaN	NaN	NaN	NaN	NaN	NaN
642	3.21	-1.464	0.98	0.546	NaN	NaN	NaN	NaN	NaN	NaN	NaN	NaN	NaN	NaN	NaN	NaN	-1.321	0.434	0.653	-1.354	0.284	0.701	-1.395	0.104	0.617	-1.264	0.034	0.658	NaN	NaN	NaN	-1.385	0.859	0.357	-1.424	0.694	0.313	-1.39	0.543	0.331	-1.383	0.47	0.316	NaN	NaN	NaN	NaN	NaN	NaN
643	3.215	-1.464	0.98	0.546	NaN	NaN	NaN	NaN	NaN	NaN	NaN	NaN	NaN	NaN	NaN	NaN	-1.321	0.434	0.653	-1.354	0.284	0.701	-1.395	0.104	0.617	-1.264	0.034	0.658	NaN	NaN	NaN	-1.385	0.859	0.357	-1.424	0.694	0.313	-1.39	0.544	0.331	-1.383	0.47	0.316	NaN	NaN	NaN	NaN	NaN	NaN
644	3.22	-1.464	0.98	0.546	NaN	NaN	NaN	NaN	NaN	NaN	NaN	NaN	NaN	NaN	NaN	NaN	-1.321	0.434	0.653	-1.354	0.284	0.701	-1.395	0.104	0.617	-1.264	0.034	0.658	NaN	NaN	NaN	-1.385	0.859	0.357	-1.425	0.694	0.313	-1.39	0.544	0.331	-1.383	0.47	0.316	NaN	NaN	NaN	NaN	NaN	NaN
645	3.225	-1.464	0.98	0.546	NaN	NaN	NaN	NaN	NaN	NaN	NaN	NaN	NaN	NaN	NaN	NaN	-1.321	0.434	0.653	-1.354	0.284	0.701	-1.395	0.104	0.617	-1.264	0.034	0.658	NaN	NaN	NaN	-1.385	0.859	0.357	-1.425	0.694	0.313	-1.39	0.543	0.331	-1.383	0.47	0.316	NaN	NaN	NaN	NaN	NaN	NaN
646	3.23	-1.464	0.98	0.546	NaN	NaN	NaN	NaN	NaN	NaN	NaN	NaN	NaN	NaN	NaN	NaN	-1.321	0.434	0.653	-1.354	0.284	0.701	-1.395	0.104	0.617	-1.264	0.034	0.658	NaN	NaN	NaN	-1.385	0.859	0.357	-1.425	0.695	0.313	-1.39	0.543	0.331	-1.383	0.47	0.316	NaN	NaN	NaN	NaN	NaN	NaN
647	3.235	-1.464	0.98	0.546	NaN	NaN	NaN	NaN	NaN	NaN	NaN	NaN	NaN	NaN	NaN	NaN	-1.321	0.434	0.653	-1.354	0.284	0.701	-1.395	0.104	0.617	-1.264	0.034	0.658	NaN	NaN	NaN	-1.385	0.859	0.357	-1.425	0.695	0.313	-1.39	0.543	0.331	-1.384	0.47	0.316	NaN	NaN	NaN	NaN	NaN	NaN
648	3.24	-1.464	0.98	0.546	NaN	NaN	NaN	NaN	NaN	NaN	NaN	NaN	NaN	NaN	NaN	NaN	-1.321	0.434	0.653	-1.354	0.284	0.701	-1.395	0.104	0.617	-1.264	0.034	0.658	NaN	NaN	NaN	-1.385	0.859	0.357	-1.425	0.694	0.313	-1.39	0.543	0.331	-1.384	0.47	0.316	NaN	NaN	NaN	NaN	NaN	NaN
649	3.245	-1.464	0.98	0.546	NaN	NaN	NaN	NaN	NaN	NaN	NaN	NaN	NaN	NaN	NaN	NaN	-1.321	0.434	0.653	-1.354	0.284	0.701	-1.395	0.104	0.617	-1.264	0.034	0.658	NaN	NaN	NaN	-1.385	0.859	0.357	-1.425	0.694	0.313	-1.39	0.543	0.331	-1.384	0.47	0.316	NaN	NaN	NaN	NaN	NaN	NaN
650	3.25	-1.464	0.98	0.546	NaN	NaN	NaN	NaN	NaN	NaN	NaN	NaN	NaN	NaN	NaN	NaN	-1.321	0.434	0.653	-1.354	0.284	0.701	-1.395	0.104	0.617	-1.264	0.034	0.658	NaN	NaN	NaN	-1.386	0.859	0.357	-1.425	0.694	0.313	-1.39	0.543	0.331	-1.384	0.47	0.316	NaN	NaN	NaN	NaN	NaN	NaN
651	3.255	-1.464	0.98	0.546	NaN	NaN	NaN	NaN	NaN	NaN	NaN	NaN	NaN	NaN	NaN	NaN	-1.321	0.434	0.653	-1.354	0.284	0.701	-1.395	0.104	0.617	-1.264	0.034	0.658	NaN	NaN	NaN	-1.386	0.859	0.357	-1.425	0.694	0.313	-1.39	0.543	0.331	-1.384	0.47	0.316	NaN	NaN	NaN	NaN	NaN	NaN
652	3.26	-1.464	0.98	0.546	NaN	NaN	NaN	NaN	NaN	NaN	NaN	NaN	NaN	NaN	NaN	NaN	-1.321	0.434	0.653	-1.354	0.284	0.701	-1.395	0.104	0.617	-1.264	0.034	0.658	NaN	NaN	NaN	-1.386	0.859	0.357	-1.426	0.695	0.313	-1.39	0.543	0.331	-1.384	0.47	0.316	NaN	NaN	NaN	NaN	NaN	NaN
653	3.265	-1.464	0.98	0.546	NaN	NaN	NaN	NaN	NaN	NaN	NaN	NaN	NaN	NaN	NaN	NaN	-1.321	0.434	0.653	-1.354	0.284	0.701	-1.395	0.104	0.617	-1.264	0.034	0.658	NaN	NaN	NaN	-1.386	0.859	0.357	-1.427	0.696	0.314	-1.39	0.543	0.331	-1.384	0.47	0.316	NaN	NaN	NaN	NaN	NaN	NaN
654	3.27	-1.464	0.98	0.546	NaN	NaN	NaN	NaN	NaN	NaN	NaN	NaN	NaN	NaN	NaN	NaN	-1.321	0.434	0.653	-1.354	0.284	0.701	-1.395	0.104	0.617	-1.264	0.034	0.658	NaN	NaN	NaN	-1.386	0.859	0.357	-1.428	0.696	0.314	-1.39	0.543	0.331	-1.384	0.469	0.316	NaN	NaN	NaN	NaN	NaN	NaN
655	3.275	-1.464	0.98	0.546	NaN	NaN	NaN	NaN	NaN	NaN	NaN	NaN	NaN	NaN	NaN	NaN	-1.321	0.434	0.653	-1.354	0.284	0.701	-1.395	0.104	0.617	-1.264	0.034	0.658	NaN	NaN	NaN	-1.386	0.859	0.358	-1.428	0.696	0.314	-1.39	0.543	0.331	-1.384	0.469	0.316	NaN	NaN	NaN	NaN	NaN	NaN
656	3.28	-1.464	0.98	0.546	NaN	NaN	NaN	NaN	NaN	NaN	NaN	NaN	NaN	NaN	NaN	NaN	-1.321	0.434	0.653	-1.354	0.284	0.701	-1.395	0.104	0.617	-1.264	0.034	0.658	NaN	NaN	NaN	-1.386	0.859	0.358	-1.428	0.696	0.314	-1.391	0.543	0.331	-1.384	0.469	0.316	NaN	NaN	NaN	NaN	NaN	NaN
657	3.285	-1.464	0.98	0.546	NaN	NaN	NaN	NaN	NaN	NaN	NaN	NaN	NaN	NaN	NaN	NaN	-1.321	0.434	0.653	-1.354	0.284	0.701	-1.395	0.104	0.617	-1.264	0.034	0.658	NaN	NaN	NaN	-1.386	0.859	0.358	-1.428	0.696	0.314	-1.391	0.543	0.331	-1.384	0.469	0.316	NaN	NaN	NaN	NaN	NaN	NaN
658	3.29	-1.464	0.98	0.546	NaN	NaN	NaN	NaN	NaN	NaN	NaN	NaN	NaN	NaN	NaN	NaN	-1.321	0.434	0.653	-1.354	0.284	0.701	-1.395	0.104	0.617	-1.264	0.034	0.658	NaN	NaN	NaN	-1.386	0.859	0.358	-1.428	0.696	0.314	-1.391	0.543	0.332	-1.384	0.469	0.316	NaN	NaN	NaN	NaN	NaN	NaN
659	3.295	-1.464	0.98	0.546	NaN	NaN	NaN	NaN	NaN	NaN	NaN	NaN	NaN	NaN	NaN	NaN	-1.321	0.434	0.653	-1.354	0.284	0.701	-1.395	0.104	0.617	-1.264	0.034	0.658	NaN	NaN	NaN	-1.386	0.859	0.358	-1.428	0.696	0.315	-1.391	0.543	0.332	-1.384	0.469	0.316	NaN	NaN	NaN	NaN	NaN	NaN
660	3.3	-1.464	0.98	0.546	NaN	NaN	NaN	NaN	NaN	NaN	NaN	NaN	NaN	NaN	NaN	NaN	-1.321	0.434	0.653	-1.354	0.284	0.701	-1.395	0.104	0.617	-1.264	0.034	0.658	NaN	NaN	NaN	-1.386	0.859	0.358	-1.428	0.696	0.315	-1.391	0.543	0.332	-1.384	0.469	0.316	NaN	NaN	NaN	NaN	NaN	NaN
661	3.305	-1.464	0.98	0.546	NaN	NaN	NaN	NaN	NaN	NaN	NaN	NaN	NaN	NaN	NaN	NaN	-1.321	0.434	0.653	-1.354	0.284	0.701	-1.395	0.104	0.617	-1.264	0.034	0.658	NaN	NaN	NaN	-1.386	0.859	0.358	-1.428	0.696	0.315	-1.391	0.543	0.332	-1.384	0.469	0.316	NaN	NaN	NaN	NaN	NaN	NaN
662	3.31	-1.465	0.98	0.546	NaN	NaN	NaN	NaN	NaN	NaN	NaN	NaN	NaN	NaN	NaN	NaN	-1.321	0.434	0.653	-1.354	0.284	0.701	-1.395	0.104	0.617	-1.264	0.034	0.658	NaN	NaN	NaN	-1.386	0.859	0.358	-1.428	0.696	0.315	-1.391	0.543	0.332	-1.384	0.469	0.316	NaN	NaN	NaN	NaN	NaN	NaN
663	3.315	-1.465	0.98	0.546	NaN	NaN	NaN	NaN	NaN	NaN	NaN	NaN	NaN	NaN	NaN	NaN	-1.321	0.434	0.653	-1.354	0.284	0.701	-1.395	0.104	0.617	-1.264	0.034	0.658	NaN	NaN	NaN	-1.386	0.859	0.358	-1.428	0.696	0.315	-1.391	0.543	0.332	-1.384	0.469	0.316	NaN	NaN	NaN	NaN	NaN	NaN
664	3.32	-1.465	0.98	0.547	NaN	NaN	NaN	NaN	NaN	NaN	NaN	NaN	NaN	NaN	NaN	NaN	-1.321	0.434	0.653	-1.354	0.284	0.701	-1.395	0.104	0.617	-1.264	0.034	0.658	NaN	NaN	NaN	-1.386	0.859	0.358	-1.428	0.696	0.315	-1.391	0.543	0.332	-1.384	0.469	0.316	NaN	NaN	NaN	NaN	NaN	NaN
665	3.325	-1.465	0.98	0.547	NaN	NaN	NaN	NaN	NaN	NaN	NaN	NaN	NaN	NaN	NaN	NaN	-1.321	0.434	0.653	-1.354	0.284	0.701	-1.395	0.104	0.617	-1.264	0.034	0.658	NaN	NaN	NaN	-1.386	0.859	0.358	-1.428	0.696	0.315	-1.391	0.543	0.332	-1.384	0.469	0.316	NaN	NaN	NaN	NaN	NaN	NaN
666	3.33	-1.465	0.98	0.547	NaN	NaN	NaN	NaN	NaN	NaN	NaN	NaN	NaN	NaN	NaN	NaN	-1.321	0.434	0.653	-1.354	0.284	0.701	-1.395	0.104	0.617	-1.264	0.034	0.658	NaN	NaN	NaN	-1.386	0.859	0.358	-1.428	0.696	0.315	-1.391	0.543	0.332	-1.384	0.469	0.317	NaN	NaN	NaN	NaN	NaN	NaN
667	3.335	-1.465	0.98	0.547	NaN	NaN	NaN	NaN	NaN	NaN	NaN	NaN	NaN	NaN	NaN	NaN	-1.321	0.434	0.653	-1.354	0.284	0.701	-1.395	0.104	0.617	-1.264	0.034	0.658	NaN	NaN	NaN	-1.386	0.859	0.358	-1.428	0.696	0.315	-1.391	0.543	0.332	-1.384	0.47	0.317	NaN	NaN	NaN	NaN	NaN	NaN
668	3.34	-1.464	0.98	0.547	NaN	NaN	NaN	NaN	NaN	NaN	NaN	NaN	NaN	NaN	NaN	NaN	-1.321	0.434	0.653	-1.354	0.284	0.701	-1.395	0.104	0.617	-1.264	0.034	0.658	NaN	NaN	NaN	-1.386	0.859	0.358	-1.428	0.696	0.315	-1.391	0.543	0.332	-1.384	0.47	0.317	NaN	NaN	NaN	NaN	NaN	NaN
669	3.345	-1.464	0.98	0.547	NaN	NaN	NaN	NaN	NaN	NaN	NaN	NaN	NaN	NaN	NaN	NaN	-1.321	0.434	0.653	-1.354	0.284	0.701	-1.395	0.104	0.617	-1.264	0.034	0.658	NaN	NaN	NaN	-1.386	0.859	0.358	-1.428	0.696	0.315	-1.391	0.543	0.332	-1.384	0.47	0.317	NaN	NaN	NaN	NaN	NaN	NaN
670	3.35	-1.464	0.98	0.547	NaN	NaN	NaN	NaN	NaN	NaN	NaN	NaN	NaN	NaN	NaN	NaN	-1.321	0.434	0.653	-1.354	0.284	0.701	-1.395	0.104	0.617	-1.264	0.034	0.658	NaN	NaN	NaN	-1.386	0.859	0.358	-1.428	0.696	0.315	-1.391	0.543	0.332	-1.384	0.47	0.317	NaN	NaN	NaN	NaN	NaN	NaN
671	3.355	-1.464	0.98	0.547	NaN	NaN	NaN	NaN	NaN	NaN	NaN	NaN	NaN	NaN	NaN	NaN	-1.321	0.434	0.653	-1.354	0.284	0.701	-1.395	0.104	0.617	-1.264	0.034	0.658	NaN	NaN	NaN	-1.386	0.859	0.358	-1.428	0.696	0.315	-1.391	0.543	0.332	-1.384	0.47	0.317	NaN	NaN	NaN	NaN	NaN	NaN
672	3.36	-1.464	0.98	0.547	NaN	NaN	NaN	NaN	NaN	NaN	NaN	NaN	NaN	NaN	NaN	NaN	-1.321	0.434	0.653	-1.354	0.284	0.701	-1.395	0.104	0.617	-1.264	0.034	0.658	NaN	NaN	NaN	-1.386	0.859	0.358	-1.428	0.696	0.315	-1.391	0.543	0.332	-1.384	0.47	0.317	NaN	NaN	NaN	NaN	NaN	NaN
673	3.365	-1.464	0.98	0.547	NaN	NaN	NaN	NaN	NaN	NaN	NaN	NaN	NaN	NaN	NaN	NaN	-1.321	0.434	0.653	-1.354	0.284	0.701	-1.395	0.104	0.617	-1.264	0.034	0.658	NaN	NaN	NaN	-1.386	0.859	0.359	-1.428	0.696	0.315	-1.391	0.543	0.332	-1.384	0.47	0.317	NaN	NaN	NaN	NaN	NaN	NaN
674	3.37	-1.464	0.98	0.547	NaN	NaN	NaN	NaN	NaN	NaN	NaN	NaN	NaN	NaN	NaN	NaN	-1.321	0.434	0.653	-1.354	0.284	0.701	-1.395	0.104	0.617	-1.264	0.034	0.658	NaN	NaN	NaN	-1.386	0.859	0.359	-1.428	0.696	0.315	-1.391	0.543	0.332	-1.384	0.47	0.317	NaN	NaN	NaN	NaN	NaN	NaN
675	3.375	-1.464	0.98	0.547	NaN	NaN	NaN	NaN	NaN	NaN	NaN	NaN	NaN	NaN	NaN	NaN	-1.321	0.434	0.653	-1.354	0.284	0.701	-1.395	0.104	0.617	-1.264	0.034	0.658	NaN	NaN	NaN	-1.386	0.859	0.359	-1.427	0.695	0.314	-1.391	0.543	0.332	-1.384	0.47	0.317	NaN	NaN	NaN	NaN	NaN	NaN
676	3.38	-1.464	0.98	0.547	NaN	NaN	NaN	NaN	NaN	NaN	NaN	NaN	NaN	NaN	NaN	NaN	-1.321	0.434	0.653	-1.354	0.284	0.701	-1.395	0.104	0.617	-1.264	0.034	0.658	NaN	NaN	NaN	-1.386	0.859	0.359	-1.426	0.694	0.314	-1.391	0.543	0.332	-1.384	0.47	0.317	NaN	NaN	NaN	NaN	NaN	NaN
677	3.385	-1.464	0.98	0.547	NaN	NaN	NaN	NaN	NaN	NaN	NaN	NaN	NaN	NaN	NaN	NaN	-1.321	0.434	0.653	-1.354	0.284	0.701	-1.395	0.104	0.617	-1.264	0.034	0.658	NaN	NaN	NaN	-1.386	0.859	0.359	-1.426	0.694	0.314	-1.391	0.543	0.332	-1.384	0.47	0.317	NaN	NaN	NaN	NaN	NaN	NaN
678	3.39	-1.464	0.98	0.547	NaN	NaN	NaN	NaN	NaN	NaN	NaN	NaN	NaN	NaN	NaN	NaN	-1.321	0.434	0.653	-1.354	0.284	0.701	-1.395	0.104	0.617	-1.264	0.034	0.658	NaN	NaN	NaN	-1.386	0.859	0.359	-1.426	0.694	0.314	-1.391	0.543	0.332	-1.384	0.47	0.317	NaN	NaN	NaN	NaN	NaN	NaN
679	3.395	-1.464	0.98	0.547	NaN	NaN	NaN	NaN	NaN	NaN	NaN	NaN	NaN	NaN	NaN	NaN	-1.321	0.434	0.653	-1.354	0.284	0.701	-1.395	0.104	0.617	-1.264	0.034	0.658	NaN	NaN	NaN	-1.386	0.859	0.359	-1.426	0.694	0.314	-1.391	0.543	0.332	-1.384	0.47	0.317	NaN	NaN	NaN	NaN	NaN	NaN
680	3.4	-1.464	0.98	0.547	NaN	NaN	NaN	NaN	NaN	NaN	NaN	NaN	NaN	NaN	NaN	NaN	-1.321	0.434	0.653	-1.354	0.284	0.701	-1.395	0.104	0.617	-1.264	0.034	0.658	NaN	NaN	NaN	-1.386	0.859	0.359	-1.426	0.694	0.314	-1.391	0.543	0.332	-1.384	0.47	0.317	NaN	NaN	NaN	NaN	NaN	NaN
681	3.405	-1.464	0.98	0.547	NaN	NaN	NaN	NaN	NaN	NaN	NaN	NaN	NaN	NaN	NaN	NaN	-1.321	0.434	0.653	-1.354	0.284	0.701	-1.395	0.104	0.617	-1.264	0.034	0.658	NaN	NaN	NaN	-1.386	0.859	0.359	-1.426	0.694	0.314	-1.391	0.543	0.332	-1.384	0.47	0.317	NaN	NaN	NaN	NaN	NaN	NaN
682	3.41	-1.464	0.98	0.547	NaN	NaN	NaN	NaN	NaN	NaN	NaN	NaN	NaN	NaN	NaN	NaN	-1.32	0.434	0.653	-1.354	0.284	0.701	-1.395	0.104	0.617	-1.264	0.034	0.658	NaN	NaN	NaN	-1.386	0.859	0.359	-1.426	0.694	0.314	-1.391	0.543	0.332	-1.384	0.47	0.317	NaN	NaN	NaN	NaN	NaN	NaN
683	3.415	-1.464	0.98	0.547	NaN	NaN	NaN	NaN	NaN	NaN	NaN	NaN	NaN	NaN	NaN	NaN	-1.32	0.434	0.653	-1.354	0.284	0.701	-1.395	0.104	0.617	-1.264	0.034	0.658	NaN	NaN	NaN	-1.386	0.859	0.359	-1.425	0.694	0.314	-1.391	0.543	0.332	-1.384	0.47	0.317	NaN	NaN	NaN	NaN	NaN	NaN
684	3.42	-1.464	0.98	0.547	NaN	NaN	NaN	NaN	NaN	NaN	NaN	NaN	NaN	NaN	NaN	NaN	-1.32	0.434	0.653	-1.353	0.284	0.701	-1.395	0.104	0.617	-1.264	0.034	0.658	NaN	NaN	NaN	-1.386	0.859	0.359	-1.425	0.694	0.314	-1.391	0.543	0.332	-1.384	0.47	0.317	NaN	NaN	NaN	NaN	NaN	NaN
685	3.425	-1.464	0.98	0.547	NaN	NaN	NaN	NaN	NaN	NaN	NaN	NaN	NaN	NaN	NaN	NaN	-1.32	0.434	0.653	-1.353	0.284	0.701	-1.395	0.104	0.617	-1.264	0.034	0.658	NaN	NaN	NaN	-1.386	0.859	0.359	-1.425	0.694	0.314	-1.391	0.543	0.332	-1.384	0.47	0.317	NaN	NaN	NaN	NaN	NaN	NaN
686	3.43	-1.464	0.98	0.547	NaN	NaN	NaN	NaN	NaN	NaN	NaN	NaN	NaN	NaN	NaN	NaN	-1.32	0.434	0.653	-1.353	0.284	0.701	-1.395	0.104	0.617	-1.264	0.034	0.658	NaN	NaN	NaN	-1.386	0.859	0.359	-1.425	0.694	0.314	-1.391	0.543	0.332	-1.384	0.47	0.317	NaN	NaN	NaN	NaN	NaN	NaN
687	3.435	-1.464	0.98	0.547	NaN	NaN	NaN	NaN	NaN	NaN	NaN	NaN	NaN	NaN	NaN	NaN	-1.32	0.434	0.653	-1.353	0.284	0.701	-1.395	0.104	0.617	-1.264	0.034	0.658	NaN	NaN	NaN	-1.386	0.859	0.359	-1.425	0.694	0.314	-1.391	0.543	0.332	-1.384	0.47	0.317	NaN	NaN	NaN	NaN	NaN	NaN
688	3.44	-1.464	0.98	0.547	NaN	NaN	NaN	NaN	NaN	NaN	NaN	NaN	NaN	NaN	NaN	NaN	-1.32	0.434	0.653	-1.353	0.284	0.701	-1.395	0.104	0.617	-1.264	0.034	0.658	NaN	NaN	NaN	-1.386	0.859	0.359	-1.425	0.694	0.314	-1.391	0.543	0.332	-1.384	0.47	0.317	NaN	NaN	NaN	NaN	NaN	NaN
689	3.445	-1.464	0.98	0.547	NaN	NaN	NaN	NaN	NaN	NaN	NaN	NaN	NaN	NaN	NaN	NaN	-1.32	0.434	0.653	-1.353	0.284	0.701	-1.395	0.104	0.617	-1.264	0.034	0.658	NaN	NaN	NaN	-1.386	0.859	0.359	-1.425	0.694	0.314	-1.391	0.543	0.332	-1.384	0.47	0.318	NaN	NaN	NaN	NaN	NaN	NaN
690	3.45	-1.464	0.98	0.547	NaN	NaN	NaN	NaN	NaN	NaN	NaN	NaN	NaN	NaN	NaN	NaN	-1.32	0.434	0.653	-1.353	0.284	0.701	-1.395	0.104	0.617	-1.264	0.034	0.658	NaN	NaN	NaN	-1.386	0.859	0.359	-1.425	0.694	0.314	-1.391	0.543	0.332	-1.384	0.47	0.318	NaN	NaN	NaN	NaN	NaN	NaN
691	3.455	-1.464	0.98	0.547	NaN	NaN	NaN	NaN	NaN	NaN	NaN	NaN	NaN	NaN	NaN	NaN	-1.32	0.434	0.653	-1.353	0.284	0.701	-1.395	0.104	0.617	-1.264	0.034	0.658	NaN	NaN	NaN	-1.386	0.859	0.359	-1.425	0.694	0.315	-1.391	0.543	0.333	-1.384	0.47	0.318	NaN	NaN	NaN	NaN	NaN	NaN
692	3.46	-1.464	0.98	0.548	NaN	NaN	NaN	NaN	NaN	NaN	NaN	NaN	NaN	NaN	NaN	NaN	-1.32	0.434	0.653	-1.353	0.284	0.701	-1.395	0.104	0.617	-1.264	0.034	0.658	NaN	NaN	NaN	-1.386	0.859	0.359	-1.425	0.694	0.315	-1.391	0.543	0.333	-1.384	0.47	0.318	NaN	NaN	NaN	NaN	NaN	NaN
693	3.465	-1.464	0.98	0.548	NaN	NaN	NaN	NaN	NaN	NaN	NaN	NaN	NaN	NaN	NaN	NaN	-1.32	0.434	0.653	-1.353	0.284	0.701	-1.395	0.104	0.617	-1.264	0.034	0.658	NaN	NaN	NaN	-1.386	0.859	0.359	-1.425	0.694	0.315	-1.391	0.543	0.333	-1.384	0.47	0.318	NaN	NaN	NaN	NaN	NaN	NaN
694	3.47	-1.464	0.98	0.548	NaN	NaN	NaN	NaN	NaN	NaN	NaN	NaN	NaN	NaN	NaN	NaN	-1.32	0.434	0.653	-1.353	0.284	0.701	-1.395	0.104	0.617	-1.264	0.034	0.658	NaN	NaN	NaN	-1.386	0.859	0.359	-1.425	0.694	0.315	-1.391	0.543	0.333	-1.384	0.47	0.318	NaN	NaN	NaN	NaN	NaN	NaN
695	3.475	-1.464	0.98	0.548	NaN	NaN	NaN	NaN	NaN	NaN	NaN	NaN	NaN	NaN	NaN	NaN	-1.32	0.434	0.653	-1.353	0.284	0.701	-1.395	0.104	0.617	-1.264	0.034	0.658	NaN	NaN	NaN	-1.386	0.859	0.359	-1.425	0.694	0.315	-1.391	0.543	0.333	-1.384	0.47	0.318	NaN	NaN	NaN	NaN	NaN	NaN
696	3.48	-1.464	0.98	0.548	NaN	NaN	NaN	NaN	NaN	NaN	NaN	NaN	NaN	NaN	NaN	NaN	-1.32	0.434	0.653	-1.353	0.284	0.701	-1.395	0.104	0.617	-1.264	0.034	0.658	NaN	NaN	NaN	-1.386	0.859	0.359	-1.425	0.694	0.315	-1.391	0.543	0.333	-1.384	0.47	0.318	NaN	NaN	NaN	NaN	NaN	NaN
697	3.485	-1.464	0.98	0.548	NaN	NaN	NaN	NaN	NaN	NaN	NaN	NaN	NaN	NaN	NaN	NaN	-1.32	0.434	0.653	-1.353	0.284	0.701	-1.395	0.104	0.617	-1.264	0.034	0.658	NaN	NaN	NaN	-1.386	0.859	0.359	-1.425	0.694	0.315	-1.391	0.543	0.333	-1.384	0.47	0.318	NaN	NaN	NaN	NaN	NaN	NaN
698	3.49	-1.464	0.98	0.548	NaN	NaN	NaN	NaN	NaN	NaN	NaN	NaN	NaN	NaN	NaN	NaN	-1.32	0.434	0.653	-1.353	0.284	0.701	-1.395	0.104	0.617	-1.264	0.034	0.658	NaN	NaN	NaN	-1.386	0.859	0.359	-1.425	0.694	0.315	-1.391	0.543	0.333	-1.384	0.47	0.318	NaN	NaN	NaN	NaN	NaN	NaN
699	3.495	-1.464	0.98	0.548	NaN	NaN	NaN	NaN	NaN	NaN	NaN	NaN	NaN	NaN	NaN	NaN	-1.321	0.436	0.655	-1.353	0.284	0.701	-1.395	0.104	0.617	-1.264	0.034	0.658	NaN	NaN	NaN	-1.386	0.859	0.36	-1.425	0.694	0.315	-1.391	0.543	0.333	-1.384	0.47	0.318	NaN	NaN	NaN	NaN	NaN	NaN
700	3.5	-1.464	0.98	0.548	NaN	NaN	NaN	NaN	NaN	NaN	NaN	NaN	NaN	NaN	NaN	NaN	-1.324	0.44	0.658	-1.353	0.284	0.701	-1.395	0.104	0.617	-1.264	0.034	0.658	NaN	NaN	NaN	-1.386	0.859	0.36	-1.426	0.694	0.315	-1.391	0.543	0.333	-1.384	0.47	0.318	NaN	NaN	NaN	NaN	NaN	NaN
701	3.505	-1.464	0.98	0.548	NaN	NaN	NaN	NaN	NaN	NaN	NaN	NaN	NaN	NaN	NaN	NaN	-1.325	0.441	0.659	-1.353	0.284	0.701	-1.395	0.104	0.617	-1.264	0.034	0.658	NaN	NaN	NaN	-1.386	0.859	0.36	-1.426	0.694	0.315	-1.391	0.543	0.333	-1.385	0.47	0.318	NaN	NaN	NaN	NaN	NaN	NaN
702	3.51	-1.464	0.98	0.548	NaN	NaN	NaN	NaN	NaN	NaN	NaN	NaN	NaN	NaN	NaN	NaN	-1.325	0.441	0.659	-1.353	0.284	0.701	-1.395	0.104	0.617	-1.264	0.034	0.658	NaN	NaN	NaN	-1.386	0.859	0.36	-1.426	0.694	0.315	-1.391	0.543	0.333	-1.385	0.47	0.318	NaN	NaN	NaN	NaN	NaN	NaN
703	3.515	-1.464	0.98	0.548	NaN	NaN	NaN	NaN	NaN	NaN	NaN	NaN	NaN	NaN	NaN	NaN	-1.325	0.441	0.659	-1.353	0.284	0.701	-1.395	0.104	0.617	-1.264	0.034	0.658	NaN	NaN	NaN	-1.386	0.859	0.36	-1.426	0.694	0.315	-1.391	0.543	0.333	-1.385	0.47	0.318	NaN	NaN	NaN	NaN	NaN	NaN
704	3.52	-1.464	0.98	0.548	NaN	NaN	NaN	NaN	NaN	NaN	NaN	NaN	NaN	NaN	NaN	NaN	-1.325	0.441	0.659	-1.353	0.284	0.701	-1.395	0.104	0.617	-1.264	0.034	0.658	NaN	NaN	NaN	-1.386	0.859	0.36	-1.426	0.694	0.316	-1.391	0.543	0.333	-1.385	0.47	0.318	NaN	NaN	NaN	NaN	NaN	NaN
705	3.525	-1.464	0.98	0.548	NaN	NaN	NaN	NaN	NaN	NaN	NaN	NaN	NaN	NaN	NaN	NaN	-1.325	0.441	0.659	-1.353	0.284	0.701	-1.395	0.104	0.617	-1.264	0.034	0.658	NaN	NaN	NaN	-1.386	0.859	0.36	-1.426	0.694	0.316	-1.391	0.543	0.333	-1.385	0.47	0.318	NaN	NaN	NaN	NaN	NaN	NaN
706	3.53	-1.464	0.98	0.548	NaN	NaN	NaN	NaN	NaN	NaN	NaN	NaN	NaN	NaN	NaN	NaN	-1.325	0.441	0.659	-1.353	0.284	0.701	-1.395	0.104	0.617	-1.264	0.034	0.658	NaN	NaN	NaN	-1.385	0.859	0.36	-1.426	0.694	0.316	-1.392	0.543	0.334	-1.385	0.47	0.318	NaN	NaN	NaN	NaN	NaN	NaN
707	3.535	-1.464	0.98	0.549	NaN	NaN	NaN	NaN	NaN	NaN	NaN	NaN	NaN	NaN	NaN	NaN	-1.325	0.441	0.659	-1.353	0.284	0.701	-1.395	0.104	0.617	-1.264	0.034	0.658	NaN	NaN	NaN	-1.385	0.859	0.36	-1.426	0.694	0.316	-1.392	0.543	0.334	-1.385	0.47	0.318	NaN	NaN	NaN	NaN	NaN	NaN
708	3.54	-1.464	0.98	0.549	NaN	NaN	NaN	NaN	NaN	NaN	NaN	NaN	NaN	NaN	NaN	NaN	-1.325	0.441	0.659	-1.353	0.284	0.701	-1.395	0.104	0.617	-1.264	0.034	0.658	NaN	NaN	NaN	-1.385	0.859	0.36	-1.426	0.694	0.316	-1.392	0.543	0.334	-1.385	0.47	0.319	NaN	NaN	NaN	NaN	NaN	NaN
709	3.545	-1.464	0.98	0.549	NaN	NaN	NaN	NaN	NaN	NaN	NaN	NaN	NaN	NaN	NaN	NaN	-1.325	0.441	0.659	-1.353	0.284	0.701	-1.395	0.104	0.617	-1.264	0.034	0.658	NaN	NaN	NaN	-1.385	0.859	0.36	-1.426	0.694	0.316	-1.392	0.543	0.334	-1.385	0.47	0.319	NaN	NaN	NaN	NaN	NaN	NaN
710	3.55	-1.464	0.98	0.549	NaN	NaN	NaN	NaN	NaN	NaN	NaN	NaN	NaN	NaN	NaN	NaN	-1.325	0.441	0.659	-1.353	0.284	0.701	-1.395	0.104	0.617	-1.264	0.034	0.658	NaN	NaN	NaN	-1.385	0.859	0.361	-1.426	0.694	0.316	-1.391	0.543	0.334	-1.385	0.47	0.319	NaN	NaN	NaN	NaN	NaN	NaN
711	3.555	-1.464	0.98	0.549	NaN	NaN	NaN	NaN	NaN	NaN	NaN	NaN	NaN	NaN	NaN	NaN	-1.325	0.441	0.659	-1.353	0.284	0.701	-1.395	0.104	0.617	-1.264	0.034	0.658	NaN	NaN	NaN	-1.385	0.859	0.361	-1.426	0.694	0.316	-1.391	0.543	0.334	-1.385	0.47	0.319	NaN	NaN	NaN	NaN	NaN	NaN
712	3.56	-1.464	0.98	0.549	NaN	NaN	NaN	NaN	NaN	NaN	NaN	NaN	NaN	NaN	NaN	NaN	-1.325	0.441	0.659	-1.353	0.284	0.701	-1.395	0.104	0.617	-1.264	0.034	0.658	NaN	NaN	NaN	-1.385	0.859	0.361	-1.426	0.694	0.316	-1.391	0.543	0.334	-1.385	0.47	0.319	NaN	NaN	NaN	NaN	NaN	NaN
713	3.565	-1.464	0.979	0.549	NaN	NaN	NaN	NaN	NaN	NaN	NaN	NaN	NaN	NaN	NaN	NaN	-1.325	0.441	0.659	-1.353	0.284	0.701	-1.395	0.104	0.617	-1.264	0.034	0.658	NaN	NaN	NaN	-1.385	0.859	0.361	-1.426	0.694	0.316	-1.391	0.543	0.334	-1.385	0.47	0.319	NaN	NaN	NaN	NaN	NaN	NaN
714	3.57	-1.463	0.979	0.549	NaN	NaN	NaN	NaN	NaN	NaN	NaN	NaN	NaN	NaN	NaN	NaN	-1.323	0.439	0.658	-1.353	0.284	0.701	-1.395	0.104	0.617	-1.264	0.034	0.658	NaN	NaN	NaN	-1.385	0.859	0.361	-1.426	0.694	0.316	-1.391	0.543	0.334	-1.385	0.47	0.319	NaN	NaN	NaN	NaN	NaN	NaN
715	3.575	-1.463	0.979	0.549	NaN	NaN	NaN	NaN	NaN	NaN	NaN	NaN	NaN	NaN	NaN	NaN	-1.32	0.435	0.655	-1.353	0.284	0.701	-1.395	0.104	0.617	-1.264	0.034	0.658	NaN	NaN	NaN	-1.385	0.859	0.361	-1.426	0.694	0.317	-1.391	0.543	0.334	-1.385	0.47	0.319	NaN	NaN	NaN	NaN	NaN	NaN
716	3.58	-1.463	0.979	0.55	NaN	NaN	NaN	NaN	NaN	NaN	NaN	NaN	NaN	NaN	NaN	NaN	-1.319	0.434	0.654	-1.353	0.284	0.701	-1.395	0.104	0.617	-1.264	0.034	0.658	NaN	NaN	NaN	-1.385	0.859	0.361	-1.426	0.694	0.317	-1.391	0.543	0.335	-1.385	0.47	0.319	NaN	NaN	NaN	NaN	NaN	NaN
717	3.585	-1.463	0.979	0.55	NaN	NaN	NaN	NaN	NaN	NaN	NaN	NaN	NaN	NaN	NaN	NaN	-1.319	0.434	0.654	-1.353	0.284	0.701	-1.395	0.104	0.617	-1.264	0.034	0.658	NaN	NaN	NaN	-1.385	0.859	0.361	-1.426	0.694	0.317	-1.391	0.543	0.335	-1.385	0.47	0.319	NaN	NaN	NaN	NaN	NaN	NaN
718	3.59	-1.463	0.979	0.55	NaN	NaN	NaN	NaN	NaN	NaN	NaN	NaN	NaN	NaN	NaN	NaN	-1.319	0.434	0.654	-1.352	0.284	0.701	-1.395	0.104	0.617	-1.264	0.034	0.658	NaN	NaN	NaN	-1.385	0.859	0.361	-1.426	0.694	0.317	-1.391	0.543	0.335	-1.385	0.47	0.319	NaN	NaN	NaN	NaN	NaN	NaN
719	3.595	-1.463	0.979	0.55	NaN	NaN	NaN	NaN	NaN	NaN	NaN	NaN	NaN	NaN	NaN	NaN	-1.319	0.434	0.654	-1.352	0.284	0.701	-1.395	0.104	0.617	-1.264	0.034	0.658	NaN	NaN	NaN	-1.385	0.859	0.362	-1.426	0.694	0.317	-1.391	0.543	0.335	-1.385	0.47	0.319	NaN	NaN	NaN	NaN	NaN	NaN
720	3.6	-1.463	0.979	0.55	NaN	NaN	NaN	NaN	NaN	NaN	NaN	NaN	NaN	NaN	NaN	NaN	-1.319	0.433	0.654	-1.352	0.284	0.701	-1.395	0.104	0.617	-1.264	0.034	0.658	NaN	NaN	NaN	-1.385	0.859	0.362	-1.426	0.694	0.317	-1.391	0.544	0.335	-1.385	0.47	0.319	NaN	NaN	NaN	NaN	NaN	NaN
721	3.605	-1.463	0.979	0.55	NaN	NaN	NaN	NaN	NaN	NaN	NaN	NaN	NaN	NaN	NaN	NaN	-1.319	0.433	0.654	-1.352	0.284	0.701	-1.395	0.104	0.617	-1.264	0.034	0.658	NaN	NaN	NaN	-1.385	0.858	0.362	-1.426	0.694	0.317	-1.391	0.544	0.335	-1.385	0.47	0.319	NaN	NaN	NaN	NaN	NaN	NaN
722	3.61	-1.463	0.979	0.55	NaN	NaN	NaN	NaN	NaN	NaN	NaN	NaN	NaN	NaN	NaN	NaN	-1.319	0.433	0.654	-1.352	0.284	0.701	-1.395	0.104	0.617	-1.264	0.034	0.658	NaN	NaN	NaN	-1.385	0.859	0.362	-1.426	0.694	0.317	-1.391	0.544	0.335	-1.385	0.47	0.319	NaN	NaN	NaN	NaN	NaN	NaN
723	3.615	-1.463	0.979	0.551	NaN	NaN	NaN	NaN	NaN	NaN	NaN	NaN	NaN	NaN	NaN	NaN	-1.319	0.433	0.654	-1.352	0.284	0.701	-1.395	0.104	0.617	-1.264	0.034	0.658	NaN	NaN	NaN	-1.385	0.859	0.362	-1.425	0.694	0.317	-1.391	0.544	0.335	-1.385	0.47	0.319	NaN	NaN	NaN	NaN	NaN	NaN
724	3.62	-1.463	0.979	0.551	NaN	NaN	NaN	NaN	NaN	NaN	NaN	NaN	NaN	NaN	NaN	NaN	-1.319	0.433	0.654	-1.352	0.284	0.701	-1.395	0.104	0.617	-1.264	0.034	0.658	NaN	NaN	NaN	-1.385	0.859	0.362	-1.425	0.694	0.318	-1.39	0.542	0.335	-1.385	0.47	0.32	NaN	NaN	NaN	NaN	NaN	NaN
725	3.625	-1.463	0.979	0.551	NaN	NaN	NaN	NaN	NaN	NaN	NaN	NaN	NaN	NaN	NaN	NaN	-1.319	0.433	0.654	-1.352	0.284	0.701	-1.395	0.104	0.617	-1.264	0.034	0.658	NaN	NaN	NaN	-1.385	0.858	0.362	-1.425	0.694	0.318	-1.388	0.54	0.334	-1.385	0.47	0.32	NaN	NaN	NaN	NaN	NaN	NaN
726	3.63	-1.464	0.979	0.551	NaN	NaN	NaN	NaN	NaN	NaN	NaN	NaN	NaN	NaN	NaN	NaN	-1.318	0.433	0.654	-1.352	0.284	0.701	-1.395	0.104	0.617	-1.264	0.034	0.658	NaN	NaN	NaN	-1.385	0.858	0.363	-1.425	0.694	0.318	-1.388	0.539	0.334	-1.385	0.47	0.32	NaN	NaN	NaN	NaN	NaN	NaN
727	3.635	-1.464	0.979	0.551	NaN	NaN	NaN	NaN	NaN	NaN	NaN	NaN	NaN	NaN	NaN	NaN	-1.318	0.433	0.654	-1.352	0.283	0.701	-1.395	0.104	0.617	-1.264	0.034	0.658	NaN	NaN	NaN	-1.385	0.858	0.363	-1.425	0.694	0.318	-1.388	0.539	0.334	-1.384	0.47	0.32	NaN	NaN	NaN	NaN	NaN	NaN
728	3.64	-1.464	0.979	0.551	NaN	NaN	NaN	NaN	NaN	NaN	NaN	NaN	NaN	NaN	NaN	NaN	-1.318	0.433	0.654	-1.352	0.283	0.701	-1.395	0.104	0.617	-1.264	0.034	0.658	NaN	NaN	NaN	-1.385	0.858	0.363	-1.425	0.694	0.318	-1.388	0.539	0.334	-1.384	0.47	0.32	NaN	NaN	NaN	NaN	NaN	NaN
729	3.645	-1.464	0.979	0.551	NaN	NaN	NaN	NaN	NaN	NaN	NaN	NaN	NaN	NaN	NaN	NaN	-1.318	0.433	0.654	-1.351	0.283	0.701	-1.395	0.104	0.617	-1.264	0.034	0.658	NaN	NaN	NaN	-1.385	0.858	0.363	-1.425	0.694	0.318	-1.388	0.539	0.334	-1.384	0.47	0.32	NaN	NaN	NaN	NaN	NaN	NaN
730	3.65	-1.464	0.979	0.552	NaN	NaN	NaN	NaN	NaN	NaN	NaN	NaN	NaN	NaN	NaN	NaN	-1.318	0.433	0.655	-1.351	0.283	0.701	-1.395	0.104	0.617	-1.264	0.034	0.658	NaN	NaN	NaN	-1.385	0.858	0.363	-1.425	0.694	0.318	-1.388	0.539	0.334	-1.384	0.47	0.32	NaN	NaN	NaN	NaN	NaN	NaN
731	3.655	-1.464	0.979	0.552	NaN	NaN	NaN	NaN	NaN	NaN	NaN	NaN	NaN	NaN	NaN	NaN	-1.318	0.433	0.655	-1.351	0.283	0.701	-1.395	0.104	0.617	-1.264	0.034	0.658	NaN	NaN	NaN	-1.385	0.858	0.364	-1.425	0.694	0.318	-1.388	0.539	0.334	-1.384	0.47	0.32	NaN	NaN	NaN	NaN	NaN	NaN
732	3.66	-1.464	0.979	0.552	NaN	NaN	NaN	NaN	NaN	NaN	NaN	NaN	NaN	NaN	NaN	NaN	-1.318	0.433	0.655	-1.351	0.283	0.701	-1.395	0.104	0.617	-1.264	0.034	0.658	NaN	NaN	NaN	-1.385	0.858	0.364	-1.425	0.694	0.318	-1.388	0.539	0.334	-1.384	0.47	0.32	NaN	NaN	NaN	NaN	NaN	NaN
733	3.665	-1.464	0.979	0.552	NaN	NaN	NaN	NaN	NaN	NaN	NaN	NaN	NaN	NaN	NaN	NaN	-1.318	0.433	0.655	-1.351	0.283	0.701	-1.395	0.104	0.617	-1.264	0.034	0.658	NaN	NaN	NaN	-1.385	0.858	0.364	-1.425	0.694	0.318	-1.388	0.539	0.335	-1.384	0.47	0.32	NaN	NaN	NaN	NaN	NaN	NaN
734	3.67	-1.463	0.979	0.552	NaN	NaN	NaN	NaN	NaN	NaN	NaN	NaN	NaN	NaN	NaN	NaN	-1.318	0.433	0.655	-1.351	0.283	0.701	-1.395	0.104	0.617	-1.264	0.034	0.658	NaN	NaN	NaN	-1.385	0.858	0.364	-1.425	0.694	0.319	-1.388	0.539	0.335	-1.384	0.47	0.32	NaN	NaN	NaN	NaN	NaN	NaN
735	3.675	-1.463	0.979	0.552	NaN	NaN	NaN	NaN	NaN	NaN	NaN	NaN	NaN	NaN	NaN	NaN	-1.318	0.433	0.655	-1.351	0.283	0.701	-1.395	0.104	0.617	-1.264	0.034	0.658	NaN	NaN	NaN	-1.385	0.858	0.364	-1.426	0.694	0.319	-1.388	0.539	0.335	-1.383	0.469	0.32	NaN	NaN	NaN	NaN	NaN	NaN
736	3.68	-1.463	0.978	0.553	NaN	NaN	NaN	NaN	NaN	NaN	NaN	NaN	NaN	NaN	NaN	NaN	-1.318	0.433	0.655	-1.351	0.283	0.701	-1.395	0.104	0.617	-1.264	0.034	0.658	NaN	NaN	NaN	-1.385	0.858	0.364	-1.427	0.695	0.32	-1.388	0.539	0.335	-1.382	0.467	0.32	NaN	NaN	NaN	NaN	NaN	NaN
737	3.685	-1.463	0.979	0.553	NaN	NaN	NaN	NaN	NaN	NaN	NaN	NaN	NaN	NaN	NaN	NaN	-1.317	0.433	0.655	-1.351	0.283	0.701	-1.395	0.104	0.617	-1.264	0.034	0.658	NaN	NaN	NaN	-1.385	0.858	0.365	-1.428	0.695	0.321	-1.388	0.539	0.335	-1.382	0.467	0.32	NaN	NaN	NaN	NaN	NaN	NaN
738	3.69	-1.464	0.979	0.553	NaN	NaN	NaN	NaN	NaN	NaN	NaN	NaN	NaN	NaN	NaN	NaN	-1.317	0.432	0.655	-1.351	0.283	0.701	-1.395	0.104	0.617	-1.264	0.034	0.658	NaN	NaN	NaN	-1.385	0.858	0.365	-1.428	0.696	0.321	-1.388	0.539	0.335	-1.382	0.467	0.32	NaN	NaN	NaN	NaN	NaN	NaN
739	3.695	-1.464	0.979	0.553	NaN	NaN	NaN	NaN	NaN	NaN	NaN	NaN	NaN	NaN	NaN	NaN	-1.317	0.432	0.655	-1.351	0.282	0.701	-1.395	0.104	0.617	-1.264	0.034	0.658	NaN	NaN	NaN	-1.385	0.858	0.365	-1.428	0.696	0.321	-1.388	0.539	0.335	-1.382	0.467	0.32	NaN	NaN	NaN	NaN	NaN	NaN
740	3.7	-1.464	0.979	0.554	NaN	NaN	NaN	NaN	NaN	NaN	NaN	NaN	NaN	NaN	NaN	NaN	-1.317	0.432	0.655	-1.351	0.282	0.702	-1.395	0.104	0.617	-1.264	0.034	0.658	NaN	NaN	NaN	-1.385	0.858	0.365	-1.428	0.696	0.321	-1.388	0.539	0.335	-1.382	0.467	0.32	NaN	NaN	NaN	NaN	NaN	NaN
741	3.705	-1.464	0.979	0.554	NaN	NaN	NaN	NaN	NaN	NaN	NaN	NaN	NaN	NaN	NaN	NaN	-1.317	0.432	0.655	-1.351	0.282	0.702	-1.395	0.104	0.617	-1.264	0.034	0.658	NaN	NaN	NaN	-1.385	0.858	0.365	-1.428	0.696	0.322	-1.388	0.539	0.336	-1.382	0.467	0.32	NaN	NaN	NaN	NaN	NaN	NaN
742	3.71	-1.464	0.979	0.554	NaN	NaN	NaN	NaN	NaN	NaN	NaN	NaN	NaN	NaN	NaN	NaN	-1.317	0.432	0.655	-1.351	0.282	0.702	-1.395	0.104	0.617	-1.264	0.034	0.657	NaN	NaN	NaN	-1.385	0.858	0.365	-1.428	0.696	0.322	-1.388	0.539	0.336	-1.382	0.466	0.32	NaN	NaN	NaN	NaN	NaN	NaN
743	3.715	-1.464	0.978	0.554	NaN	NaN	NaN	NaN	NaN	NaN	NaN	NaN	NaN	NaN	NaN	NaN	-1.317	0.432	0.655	-1.351	0.282	0.702	-1.395	0.104	0.617	-1.264	0.034	0.657	NaN	NaN	NaN	-1.385	0.858	0.366	-1.428	0.696	0.322	-1.388	0.539	0.336	-1.382	0.466	0.32	NaN	NaN	NaN	NaN	NaN	NaN
744	3.72	-1.463	0.978	0.554	NaN	NaN	NaN	NaN	NaN	NaN	NaN	NaN	NaN	NaN	NaN	NaN	-1.316	0.432	0.655	-1.351	0.282	0.702	-1.395	0.104	0.617	-1.264	0.034	0.657	NaN	NaN	NaN	-1.385	0.858	0.366	-1.428	0.696	0.322	-1.388	0.539	0.336	-1.382	0.466	0.321	NaN	NaN	NaN	NaN	NaN	NaN
745	3.725	-1.463	0.978	0.554	NaN	NaN	NaN	NaN	NaN	NaN	NaN	NaN	NaN	NaN	NaN	NaN	-1.316	0.432	0.655	-1.351	0.282	0.702	-1.395	0.104	0.617	-1.264	0.034	0.657	NaN	NaN	NaN	-1.385	0.858	0.366	-1.427	0.695	0.322	-1.388	0.539	0.336	-1.382	0.466	0.321	NaN	NaN	NaN	NaN	NaN	NaN
746	3.73	-1.463	0.978	0.555	NaN	NaN	NaN	NaN	NaN	NaN	NaN	NaN	NaN	NaN	NaN	NaN	-1.316	0.432	0.655	-1.35	0.282	0.702	-1.395	0.104	0.617	-1.264	0.034	0.658	NaN	NaN	NaN	-1.385	0.858	0.366	-1.426	0.694	0.321	-1.388	0.539	0.336	-1.382	0.466	0.321	NaN	NaN	NaN	NaN	NaN	NaN
747	3.735	-1.463	0.978	0.555	NaN	NaN	NaN	NaN	NaN	NaN	NaN	NaN	NaN	NaN	NaN	NaN	-1.316	0.432	0.655	-1.35	0.282	0.702	-1.395	0.104	0.617	-1.264	0.034	0.658	NaN	NaN	NaN	-1.385	0.858	0.366	-1.425	0.694	0.321	-1.388	0.539	0.336	-1.382	0.466	0.321	NaN	NaN	NaN	NaN	NaN	NaN
748	3.74	-1.464	0.978	0.555	NaN	NaN	NaN	NaN	NaN	NaN	NaN	NaN	NaN	NaN	NaN	NaN	-1.316	0.432	0.656	-1.35	0.282	0.702	-1.395	0.104	0.617	-1.264	0.034	0.658	NaN	NaN	NaN	-1.385	0.858	0.367	-1.425	0.694	0.321	-1.388	0.539	0.336	-1.382	0.466	0.321	NaN	NaN	NaN	NaN	NaN	NaN
749	3.745	-1.464	0.978	0.555	NaN	NaN	NaN	NaN	NaN	NaN	NaN	NaN	NaN	NaN	NaN	NaN	-1.316	0.432	0.656	-1.35	0.282	0.702	-1.395	0.104	0.617	-1.264	0.034	0.658	NaN	NaN	NaN	-1.385	0.858	0.367	-1.425	0.694	0.321	-1.389	0.54	0.337	-1.382	0.466	0.321	NaN	NaN	NaN	NaN	NaN	NaN
750	3.75	-1.464	0.978	0.556	NaN	NaN	NaN	NaN	NaN	NaN	NaN	NaN	NaN	NaN	NaN	NaN	-1.316	0.432	0.656	-1.35	0.282	0.702	-1.395	0.104	0.617	-1.264	0.034	0.658	NaN	NaN	NaN	-1.385	0.858	0.367	-1.425	0.694	0.321	-1.39	0.542	0.338	-1.382	0.466	0.321	NaN	NaN	NaN	NaN	NaN	NaN
751	3.755	-1.464	0.978	0.556	NaN	NaN	NaN	NaN	NaN	NaN	NaN	NaN	NaN	NaN	NaN	NaN	-1.316	0.432	0.656	-1.35	0.282	0.702	-1.395	0.104	0.617	-1.264	0.034	0.658	NaN	NaN	NaN	-1.385	0.858	0.367	-1.425	0.694	0.322	-1.391	0.543	0.338	-1.382	0.466	0.321	NaN	NaN	NaN	NaN	NaN	NaN
752	3.76	-1.464	0.978	0.556	NaN	NaN	NaN	NaN	NaN	NaN	NaN	NaN	NaN	NaN	NaN	NaN	-1.316	0.432	0.656	-1.35	0.282	0.702	-1.395	0.104	0.617	-1.264	0.034	0.658	NaN	NaN	NaN	-1.385	0.858	0.367	-1.425	0.694	0.322	-1.391	0.543	0.338	-1.382	0.466	0.321	NaN	NaN	NaN	NaN	NaN	NaN
753	3.765	-1.464	0.978	0.557	NaN	NaN	NaN	NaN	NaN	NaN	NaN	NaN	NaN	NaN	NaN	NaN	-1.316	0.432	0.656	-1.35	0.282	0.702	-1.395	0.104	0.617	-1.264	0.034	0.658	NaN	NaN	NaN	-1.385	0.858	0.368	-1.425	0.694	0.322	-1.391	0.543	0.339	-1.382	0.466	0.322	NaN	NaN	NaN	NaN	NaN	NaN
754	3.77	-1.464	0.978	0.557	NaN	NaN	NaN	NaN	NaN	NaN	NaN	NaN	NaN	NaN	NaN	NaN	-1.316	0.432	0.656	-1.35	0.282	0.702	-1.395	0.104	0.617	-1.264	0.034	0.658	NaN	NaN	NaN	-1.385	0.858	0.368	-1.425	0.694	0.322	-1.391	0.543	0.339	-1.382	0.466	0.322	NaN	NaN	NaN	NaN	NaN	NaN
755	3.775	-1.464	0.978	0.557	NaN	NaN	NaN	NaN	NaN	NaN	NaN	NaN	NaN	NaN	NaN	NaN	-1.316	0.432	0.656	-1.35	0.282	0.702	-1.395	0.104	0.617	-1.264	0.034	0.657	NaN	NaN	NaN	-1.385	0.858	0.368	-1.426	0.694	0.322	-1.391	0.543	0.339	-1.382	0.466	0.322	NaN	NaN	NaN	NaN	NaN	NaN
756	3.78	-1.463	0.978	0.557	NaN	NaN	NaN	NaN	NaN	NaN	NaN	NaN	NaN	NaN	NaN	NaN	-1.316	0.432	0.656	-1.35	0.282	0.702	-1.395	0.104	0.617	-1.264	0.034	0.657	NaN	NaN	NaN	-1.385	0.858	0.369	-1.426	0.694	0.323	-1.391	0.543	0.339	-1.383	0.467	0.322	NaN	NaN	NaN	NaN	NaN	NaN
757	3.785	-1.463	0.978	0.557	NaN	NaN	NaN	NaN	NaN	NaN	NaN	NaN	NaN	NaN	NaN	NaN	-1.315	0.432	0.656	-1.35	0.282	0.702	-1.395	0.104	0.617	-1.264	0.034	0.657	NaN	NaN	NaN	-1.385	0.858	0.369	-1.428	0.695	0.324	-1.391	0.543	0.34	-1.384	0.469	0.323	NaN	NaN	NaN	NaN	NaN	NaN
758	3.79	-1.464	0.978	0.557	NaN	NaN	NaN	NaN	NaN	NaN	NaN	NaN	NaN	NaN	NaN	NaN	-1.315	0.432	0.656	-1.35	0.282	0.702	-1.395	0.104	0.617	-1.264	0.034	0.657	NaN	NaN	NaN	-1.385	0.858	0.369	-1.428	0.695	0.325	-1.391	0.543	0.34	-1.385	0.469	0.324	NaN	NaN	NaN	NaN	NaN	NaN
759	3.795	-1.464	0.978	0.558	NaN	NaN	NaN	NaN	NaN	NaN	NaN	NaN	NaN	NaN	NaN	NaN	-1.315	0.432	0.656	-1.35	0.282	0.702	-1.395	0.104	0.617	-1.264	0.034	0.657	NaN	NaN	NaN	-1.385	0.858	0.369	-1.428	0.695	0.325	-1.391	0.543	0.34	-1.385	0.47	0.324	NaN	NaN	NaN	NaN	NaN	NaN
760	3.8	-1.464	0.978	0.558	NaN	NaN	NaN	NaN	NaN	NaN	NaN	NaN	NaN	NaN	NaN	NaN	-1.315	0.432	0.656	-1.35	0.282	0.702	-1.395	0.104	0.617	-1.264	0.034	0.657	NaN	NaN	NaN	-1.385	0.858	0.369	-1.428	0.695	0.325	-1.391	0.543	0.34	-1.385	0.47	0.324	NaN	NaN	NaN	NaN	NaN	NaN
761	3.805	-1.464	0.978	0.559	NaN	NaN	NaN	NaN	NaN	NaN	NaN	NaN	NaN	NaN	NaN	NaN	-1.315	0.432	0.656	-1.35	0.282	0.702	-1.395	0.104	0.617	-1.264	0.034	0.657	NaN	NaN	NaN	-1.385	0.858	0.37	-1.428	0.695	0.325	-1.391	0.543	0.34	-1.385	0.47	0.324	NaN	NaN	NaN	NaN	NaN	NaN
762	3.81	-1.464	0.978	0.559	NaN	NaN	NaN	NaN	NaN	NaN	NaN	NaN	NaN	NaN	NaN	NaN	-1.315	0.431	0.656	-1.35	0.282	0.702	-1.395	0.104	0.617	-1.264	0.034	0.657	NaN	NaN	NaN	-1.385	0.858	0.37	-1.428	0.695	0.325	-1.391	0.543	0.34	-1.385	0.47	0.324	NaN	NaN	NaN	NaN	NaN	NaN
763	3.815	-1.463	0.977	0.559	NaN	NaN	NaN	NaN	NaN	NaN	NaN	NaN	NaN	NaN	NaN	NaN	-1.315	0.431	0.657	-1.35	0.282	0.703	-1.395	0.104	0.617	-1.264	0.034	0.657	NaN	NaN	NaN	-1.385	0.858	0.37	-1.428	0.696	0.325	-1.391	0.543	0.34	-1.385	0.47	0.324	NaN	NaN	NaN	NaN	NaN	NaN
764	3.82	-1.463	0.977	0.559	NaN	NaN	NaN	NaN	NaN	NaN	NaN	NaN	NaN	NaN	NaN	NaN	-1.315	0.431	0.657	-1.35	0.282	0.703	-1.395	0.104	0.617	-1.264	0.034	0.657	NaN	NaN	NaN	-1.385	0.858	0.37	-1.429	0.696	0.326	-1.391	0.543	0.341	-1.385	0.47	0.324	NaN	NaN	NaN	NaN	NaN	NaN
765	3.825	-1.463	0.977	0.559	NaN	NaN	NaN	NaN	NaN	NaN	NaN	NaN	NaN	NaN	NaN	NaN	-1.315	0.431	0.657	-1.349	0.282	0.703	-1.395	0.104	0.617	-1.264	0.034	0.657	NaN	NaN	NaN	-1.385	0.858	0.371	-1.428	0.695	0.326	-1.391	0.543	0.341	-1.386	0.47	0.325	NaN	NaN	NaN	NaN	NaN	NaN
766	3.83	-1.464	0.977	0.559	NaN	NaN	NaN	NaN	NaN	NaN	NaN	NaN	NaN	NaN	NaN	NaN	-1.315	0.431	0.657	-1.349	0.281	0.703	-1.395	0.104	0.617	-1.264	0.034	0.657	NaN	NaN	NaN	-1.385	0.858	0.371	-1.426	0.694	0.325	-1.391	0.543	0.341	-1.386	0.47	0.325	NaN	NaN	NaN	NaN	NaN	NaN
767	3.835	-1.464	0.978	0.56	NaN	NaN	NaN	NaN	NaN	NaN	NaN	NaN	NaN	NaN	NaN	NaN	-1.314	0.431	0.657	-1.349	0.281	0.703	-1.395	0.104	0.617	-1.264	0.034	0.657	NaN	NaN	NaN	-1.385	0.858	0.371	-1.426	0.694	0.325	-1.392	0.543	0.341	-1.386	0.47	0.325	NaN	NaN	NaN	NaN	NaN	NaN
768	3.84	-1.464	0.978	0.56	NaN	NaN	NaN	NaN	NaN	NaN	NaN	NaN	NaN	NaN	NaN	NaN	-1.314	0.431	0.657	-1.349	0.281	0.703	-1.394	0.104	0.617	-1.264	0.034	0.657	NaN	NaN	NaN	-1.385	0.858	0.371	-1.426	0.694	0.325	-1.392	0.543	0.341	-1.386	0.47	0.325	NaN	NaN	NaN	NaN	NaN	NaN
769	3.845	-1.464	0.978	0.56	NaN	NaN	NaN	NaN	NaN	NaN	NaN	NaN	NaN	NaN	NaN	NaN	-1.314	0.431	0.657	-1.349	0.281	0.703	-1.394	0.104	0.617	-1.264	0.034	0.657	NaN	NaN	NaN	-1.385	0.858	0.371	-1.426	0.694	0.325	-1.392	0.543	0.342	-1.386	0.47	0.325	NaN	NaN	NaN	NaN	NaN	NaN
770	3.85	-1.464	0.978	0.561	NaN	NaN	NaN	NaN	NaN	NaN	NaN	NaN	NaN	NaN	NaN	NaN	-1.314	0.431	0.657	-1.348	0.281	0.703	-1.394	0.104	0.617	-1.264	0.034	0.658	NaN	NaN	NaN	-1.385	0.858	0.372	-1.426	0.694	0.326	-1.392	0.543	0.342	-1.386	0.47	0.326	NaN	NaN	NaN	NaN	NaN	NaN
771	3.855	-1.464	0.977	0.561	NaN	NaN	NaN	NaN	NaN	NaN	NaN	NaN	NaN	NaN	NaN	NaN	-1.314	0.431	0.657	-1.348	0.281	0.703	-1.394	0.104	0.617	-1.264	0.034	0.658	NaN	NaN	NaN	-1.385	0.858	0.372	-1.426	0.694	0.326	-1.392	0.543	0.342	-1.386	0.47	0.326	NaN	NaN	NaN	NaN	NaN	NaN
772	3.86	-1.464	0.977	0.561	NaN	NaN	NaN	NaN	NaN	NaN	NaN	NaN	NaN	NaN	NaN	NaN	-1.314	0.431	0.657	-1.348	0.281	0.703	-1.394	0.104	0.617	-1.264	0.034	0.658	NaN	NaN	NaN	-1.385	0.858	0.372	-1.426	0.694	0.326	-1.392	0.543	0.342	-1.386	0.47	0.326	NaN	NaN	NaN	NaN	NaN	NaN
773	3.865	-1.464	0.977	0.562	NaN	NaN	NaN	NaN	NaN	NaN	NaN	NaN	NaN	NaN	NaN	NaN	-1.314	0.431	0.657	-1.348	0.28	0.703	-1.394	0.104	0.617	-1.264	0.034	0.658	NaN	NaN	NaN	-1.385	0.858	0.372	-1.427	0.694	0.327	-1.392	0.543	0.343	-1.386	0.47	0.326	NaN	NaN	NaN	NaN	NaN	NaN
774	3.87	-1.463	0.977	0.562	NaN	NaN	NaN	NaN	NaN	NaN	NaN	NaN	NaN	NaN	NaN	NaN	-1.314	0.431	0.657	-1.348	0.28	0.703	-1.394	0.104	0.617	-1.264	0.034	0.658	NaN	NaN	NaN	-1.385	0.858	0.373	-1.428	0.695	0.328	-1.392	0.543	0.343	-1.386	0.47	0.327	NaN	NaN	NaN	NaN	NaN	NaN
775	3.875	-1.463	0.977	0.562	NaN	NaN	NaN	NaN	NaN	NaN	NaN	NaN	NaN	NaN	NaN	NaN	-1.314	0.431	0.657	-1.348	0.28	0.703	-1.394	0.104	0.617	-1.264	0.034	0.657	NaN	NaN	NaN	-1.385	0.858	0.373	-1.428	0.695	0.328	-1.392	0.543	0.343	-1.386	0.47	0.327	NaN	NaN	NaN	NaN	NaN	NaN
776	3.88	-1.463	0.977	0.562	NaN	NaN	NaN	NaN	NaN	NaN	NaN	NaN	NaN	NaN	NaN	NaN	-1.314	0.431	0.657	-1.348	0.28	0.703	-1.394	0.104	0.617	-1.264	0.034	0.657	NaN	NaN	NaN	-1.385	0.858	0.373	-1.427	0.695	0.327	-1.391	0.542	0.343	-1.386	0.469	0.327	NaN	NaN	NaN	NaN	NaN	NaN
777	3.885	-1.463	0.977	0.562	NaN	NaN	NaN	NaN	NaN	NaN	NaN	NaN	NaN	NaN	NaN	NaN	-1.314	0.431	0.657	-1.347	0.28	0.703	-1.394	0.104	0.617	-1.264	0.034	0.657	NaN	NaN	NaN	-1.385	0.858	0.373	-1.427	0.694	0.327	-1.39	0.54	0.343	-1.386	0.47	0.327	NaN	NaN	NaN	NaN	NaN	NaN
778	3.89	-1.463	0.977	0.563	NaN	NaN	NaN	NaN	NaN	NaN	NaN	NaN	NaN	NaN	NaN	NaN	-1.313	0.431	0.657	-1.347	0.28	0.703	-1.394	0.104	0.617	-1.264	0.034	0.657	NaN	NaN	NaN	-1.385	0.858	0.374	-1.427	0.694	0.328	-1.39	0.539	0.343	-1.386	0.47	0.327	NaN	NaN	NaN	NaN	NaN	NaN
779	3.895	-1.463	0.977	0.563	NaN	NaN	NaN	NaN	NaN	NaN	NaN	NaN	NaN	NaN	NaN	NaN	-1.313	0.431	0.658	-1.347	0.28	0.703	-1.394	0.104	0.617	-1.264	0.034	0.657	NaN	NaN	NaN	-1.385	0.858	0.374	-1.427	0.694	0.328	-1.39	0.539	0.343	-1.387	0.47	0.327	NaN	NaN	NaN	NaN	NaN	NaN
780	3.9	-1.463	0.977	0.564	NaN	NaN	NaN	NaN	NaN	NaN	NaN	NaN	NaN	NaN	NaN	NaN	-1.315	0.432	0.659	-1.347	0.28	0.703	-1.394	0.104	0.617	-1.264	0.034	0.657	NaN	NaN	NaN	-1.385	0.858	0.374	-1.426	0.694	0.328	-1.39	0.539	0.343	-1.387	0.47	0.328	NaN	NaN	NaN	NaN	NaN	NaN
781	3.905	-1.464	0.977	0.564	NaN	NaN	NaN	NaN	NaN	NaN	NaN	NaN	NaN	NaN	NaN	NaN	-1.318	0.437	0.662	-1.347	0.28	0.703	-1.394	0.104	0.617	-1.264	0.034	0.657	NaN	NaN	NaN	-1.385	0.858	0.374	-1.426	0.694	0.328	-1.39	0.539	0.343	-1.387	0.47	0.328	NaN	NaN	NaN	NaN	NaN	NaN
782	3.91	-1.464	0.977	0.564	NaN	NaN	NaN	NaN	NaN	NaN	NaN	NaN	NaN	NaN	NaN	NaN	-1.318	0.438	0.663	-1.347	0.28	0.703	-1.394	0.104	0.617	-1.264	0.034	0.657	NaN	NaN	NaN	-1.385	0.858	0.374	-1.426	0.694	0.328	-1.39	0.539	0.343	-1.386	0.469	0.328	NaN	NaN	NaN	NaN	NaN	NaN
783	3.915	-1.463	0.977	0.564	NaN	NaN	NaN	NaN	NaN	NaN	NaN	NaN	NaN	NaN	NaN	NaN	-1.317	0.436	0.662	-1.347	0.28	0.703	-1.394	0.104	0.617	-1.264	0.034	0.657	NaN	NaN	NaN	-1.385	0.858	0.375	-1.426	0.694	0.328	-1.39	0.539	0.343	-1.385	0.467	0.328	NaN	NaN	NaN	NaN	NaN	NaN
784	3.92	-1.463	0.977	0.564	NaN	NaN	NaN	NaN	NaN	NaN	NaN	NaN	NaN	NaN	NaN	NaN	-1.315	0.434	0.66	-1.347	0.28	0.702	-1.394	0.104	0.617	-1.264	0.034	0.657	NaN	NaN	NaN	-1.385	0.858	0.375	-1.427	0.695	0.329	-1.39	0.539	0.344	-1.385	0.467	0.328	NaN	NaN	NaN	NaN	NaN	NaN
785	3.925	-1.463	0.977	0.564	NaN	NaN	NaN	NaN	NaN	NaN	NaN	NaN	NaN	NaN	NaN	NaN	-1.317	0.437	0.663	-1.347	0.279	0.702	-1.394	0.104	0.617	-1.264	0.034	0.657	NaN	NaN	NaN	-1.385	0.858	0.375	-1.429	0.696	0.33	-1.39	0.539	0.344	-1.385	0.466	0.328	NaN	NaN	NaN	NaN	NaN	NaN
786	3.93	-1.463	0.977	0.565	NaN	NaN	NaN	NaN	NaN	NaN	NaN	NaN	NaN	NaN	NaN	NaN	-1.316	0.436	0.662	-1.347	0.279	0.702	-1.394	0.104	0.617	-1.264	0.034	0.657	NaN	NaN	NaN	-1.385	0.858	0.375	-1.429	0.696	0.331	-1.391	0.539	0.344	-1.385	0.466	0.328	NaN	NaN	NaN	NaN	NaN	NaN
787	3.935	-1.463	0.977	0.565	NaN	NaN	NaN	NaN	NaN	NaN	NaN	NaN	NaN	NaN	NaN	NaN	-1.313	0.431	0.659	-1.347	0.279	0.702	-1.394	0.104	0.617	-1.264	0.034	0.657	NaN	NaN	NaN	-1.385	0.858	0.376	-1.43	0.696	0.331	-1.391	0.539	0.344	-1.385	0.466	0.329	NaN	NaN	NaN	NaN	NaN	NaN
788	3.94	-1.463	0.977	0.565	NaN	NaN	NaN	NaN	NaN	NaN	NaN	NaN	NaN	NaN	NaN	NaN	-1.312	0.43	0.659	-1.347	0.279	0.702	-1.394	0.104	0.617	-1.264	0.034	0.657	NaN	NaN	NaN	-1.385	0.858	0.376	-1.43	0.696	0.332	-1.391	0.538	0.344	-1.385	0.466	0.329	NaN	NaN	NaN	NaN	NaN	NaN
789	3.945	-1.463	0.977	0.566	NaN	NaN	NaN	NaN	NaN	NaN	NaN	NaN	NaN	NaN	NaN	NaN	-1.312	0.43	0.658	-1.347	0.279	0.702	-1.394	0.104	0.617	-1.264	0.034	0.657	NaN	NaN	NaN	-1.384	0.858	0.376	-1.43	0.697	0.332	-1.391	0.538	0.345	-1.386	0.466	0.329	NaN	NaN	NaN	NaN	NaN	NaN
790	3.95	-1.463	0.977	0.566	NaN	NaN	NaN	NaN	NaN	NaN	NaN	NaN	NaN	NaN	NaN	NaN	-1.312	0.43	0.658	-1.346	0.279	0.702	-1.394	0.104	0.617	-1.264	0.034	0.657	NaN	NaN	NaN	-1.385	0.858	0.376	-1.429	0.696	0.332	-1.391	0.538	0.345	-1.386	0.466	0.329	NaN	NaN	NaN	NaN	NaN	NaN
791	3.955	-1.463	0.977	0.566	NaN	NaN	NaN	NaN	NaN	NaN	NaN	NaN	NaN	NaN	NaN	NaN	-1.312	0.43	0.659	-1.346	0.279	0.702	-1.394	0.104	0.617	-1.264	0.034	0.657	NaN	NaN	NaN	-1.385	0.858	0.376	-1.428	0.695	0.331	-1.391	0.538	0.345	-1.386	0.466	0.33	NaN	NaN	NaN	NaN	NaN	NaN
792	3.96	-1.463	0.977	0.566	NaN	NaN	NaN	NaN	NaN	NaN	NaN	NaN	NaN	NaN	NaN	NaN	-1.312	0.43	0.659	-1.346	0.279	0.702	-1.394	0.104	0.617	-1.264	0.034	0.657	NaN	NaN	NaN	-1.385	0.859	0.376	-1.428	0.695	0.331	-1.392	0.54	0.346	-1.386	0.465	0.33	NaN	NaN	NaN	NaN	NaN	NaN
793	3.965	-1.463	0.977	0.567	NaN	NaN	NaN	NaN	NaN	NaN	NaN	NaN	NaN	NaN	NaN	NaN	-1.312	0.43	0.659	-1.346	0.279	0.703	-1.394	0.104	0.617	-1.264	0.034	0.657	NaN	NaN	NaN	-1.385	0.859	0.377	-1.428	0.695	0.331	-1.394	0.542	0.347	-1.386	0.465	0.33	NaN	NaN	NaN	NaN	NaN	NaN
794	3.97	-1.463	0.976	0.567	NaN	NaN	NaN	NaN	NaN	NaN	NaN	NaN	NaN	NaN	NaN	NaN	-1.312	0.43	0.659	-1.346	0.279	0.703	-1.394	0.104	0.617	-1.264	0.034	0.657	NaN	NaN	NaN	-1.385	0.859	0.377	-1.428	0.695	0.331	-1.395	0.543	0.348	-1.386	0.465	0.33	NaN	NaN	NaN	NaN	NaN	NaN
795	3.975	-1.462	0.976	0.567	NaN	NaN	NaN	NaN	NaN	NaN	NaN	NaN	NaN	NaN	NaN	NaN	-1.312	0.43	0.659	-1.346	0.279	0.703	-1.394	0.104	0.617	-1.264	0.034	0.657	NaN	NaN	NaN	-1.384	0.858	0.377	-1.428	0.695	0.331	-1.395	0.543	0.348	-1.387	0.465	0.33	NaN	NaN	NaN	NaN	NaN	NaN
796	3.98	-1.463	0.977	0.567	NaN	NaN	NaN	NaN	NaN	NaN	NaN	NaN	NaN	NaN	NaN	NaN	-1.312	0.43	0.659	-1.346	0.279	0.703	-1.394	0.104	0.617	-1.264	0.034	0.657	NaN	NaN	NaN	-1.384	0.858	0.378	-1.428	0.695	0.332	-1.395	0.543	0.348	-1.387	0.465	0.33	NaN	NaN	NaN	NaN	NaN	NaN
797	3.985	-1.463	0.977	0.568	NaN	NaN	NaN	NaN	NaN	NaN	NaN	NaN	NaN	NaN	NaN	NaN	-1.312	0.43	0.659	-1.346	0.279	0.703	-1.395	0.104	0.617	-1.264	0.034	0.657	NaN	NaN	NaN	-1.384	0.858	0.378	-1.428	0.695	0.333	-1.396	0.543	0.349	-1.387	0.465	0.331	NaN	NaN	NaN	NaN	NaN	NaN
798	3.99	-1.463	0.977	0.568	NaN	NaN	NaN	NaN	NaN	NaN	NaN	NaN	NaN	NaN	NaN	NaN	-1.312	0.43	0.659	-1.346	0.279	0.703	-1.395	0.104	0.618	-1.264	0.034	0.657	NaN	NaN	NaN	-1.384	0.858	0.378	-1.43	0.697	0.334	-1.396	0.543	0.349	-1.387	0.465	0.331	NaN	NaN	NaN	NaN	NaN	NaN
799	3.995	-1.463	0.977	0.568	NaN	NaN	NaN	NaN	NaN	NaN	NaN	NaN	NaN	NaN	NaN	NaN	-1.312	0.429	0.659	-1.346	0.279	0.703	-1.395	0.104	0.618	-1.264	0.034	0.657	NaN	NaN	NaN	-1.384	0.858	0.378	-1.431	0.697	0.334	-1.397	0.544	0.35	-1.388	0.467	0.331	NaN	NaN	NaN	NaN	NaN	NaN
800	4	-1.463	0.977	0.568	NaN	NaN	NaN	NaN	NaN	NaN	NaN	NaN	NaN	NaN	NaN	NaN	-1.312	0.429	0.659	-1.346	0.279	0.703	-1.394	0.104	0.618	-1.264	0.034	0.657	NaN	NaN	NaN	-1.384	0.858	0.379	-1.431	0.697	0.334	-1.397	0.544	0.35	-1.391	0.469	0.333	NaN	NaN	NaN	NaN	NaN	NaN
801	4.005	-1.462	0.977	0.569	NaN	NaN	NaN	NaN	NaN	NaN	NaN	NaN	NaN	NaN	NaN	NaN	-1.311	0.429	0.66	-1.346	0.279	0.703	-1.395	0.104	0.618	-1.264	0.034	0.657	NaN	NaN	NaN	-1.384	0.858	0.379	-1.431	0.697	0.335	-1.397	0.543	0.35	-1.391	0.47	0.333	NaN	NaN	NaN	NaN	NaN	NaN
802	4.01	-1.462	0.977	0.569	NaN	NaN	NaN	NaN	NaN	NaN	NaN	NaN	NaN	NaN	NaN	NaN	-1.311	0.429	0.66	-1.346	0.279	0.703	-1.395	0.104	0.618	-1.264	0.034	0.657	NaN	NaN	NaN	-1.384	0.858	0.379	-1.43	0.697	0.335	-1.397	0.543	0.351	-1.392	0.469	0.334	NaN	NaN	NaN	NaN	NaN	NaN
803	4.015	-1.462	0.977	0.569	NaN	NaN	NaN	NaN	NaN	NaN	NaN	NaN	NaN	NaN	NaN	NaN	-1.311	0.429	0.66	-1.346	0.279	0.703	-1.395	0.104	0.618	-1.264	0.034	0.657	NaN	NaN	NaN	-1.384	0.859	0.379	-1.431	0.697	0.335	-1.397	0.543	0.351	-1.392	0.469	0.334	NaN	NaN	NaN	NaN	NaN	NaN
804	4.02	-1.462	0.977	0.569	NaN	NaN	NaN	NaN	NaN	NaN	NaN	NaN	NaN	NaN	NaN	NaN	-1.311	0.429	0.66	-1.346	0.279	0.703	-1.395	0.104	0.618	-1.264	0.034	0.657	NaN	NaN	NaN	-1.384	0.859	0.379	-1.431	0.697	0.335	-1.397	0.543	0.351	-1.392	0.469	0.334	NaN	NaN	NaN	NaN	NaN	NaN
805	4.025	-1.462	0.977	0.57	NaN	NaN	NaN	NaN	NaN	NaN	NaN	NaN	NaN	NaN	NaN	NaN	-1.311	0.429	0.66	-1.346	0.279	0.703	-1.395	0.104	0.618	-1.264	0.034	0.657	NaN	NaN	NaN	-1.384	0.859	0.38	-1.431	0.697	0.335	-1.397	0.543	0.351	-1.392	0.469	0.335	NaN	NaN	NaN	NaN	NaN	NaN
806	4.03	-1.462	0.977	0.57	NaN	NaN	NaN	NaN	NaN	NaN	NaN	NaN	NaN	NaN	NaN	NaN	-1.311	0.429	0.66	-1.346	0.279	0.703	-1.395	0.104	0.618	-1.264	0.034	0.657	NaN	NaN	NaN	-1.384	0.859	0.38	-1.431	0.697	0.336	-1.398	0.543	0.352	-1.392	0.47	0.335	NaN	NaN	NaN	NaN	NaN	NaN
807	4.035	-1.462	0.977	0.57	NaN	NaN	NaN	NaN	NaN	NaN	NaN	NaN	NaN	NaN	NaN	NaN	-1.311	0.429	0.66	-1.346	0.278	0.703	-1.395	0.104	0.618	-1.264	0.034	0.657	NaN	NaN	NaN	-1.384	0.859	0.38	-1.43	0.697	0.336	-1.398	0.543	0.352	-1.393	0.47	0.335	NaN	NaN	NaN	NaN	NaN	NaN
808	4.04	-1.462	0.977	0.571	NaN	NaN	NaN	NaN	NaN	NaN	NaN	NaN	NaN	NaN	NaN	NaN	-1.311	0.429	0.66	-1.346	0.278	0.703	-1.395	0.104	0.618	-1.264	0.034	0.657	NaN	NaN	NaN	-1.383	0.859	0.38	-1.429	0.696	0.335	-1.398	0.543	0.352	-1.393	0.47	0.335	NaN	NaN	NaN	NaN	NaN	NaN
809	4.045	-1.462	0.977	0.571	NaN	NaN	NaN	NaN	NaN	NaN	NaN	NaN	NaN	NaN	NaN	NaN	-1.311	0.429	0.66	-1.345	0.278	0.703	-1.394	0.104	0.618	-1.264	0.034	0.657	NaN	NaN	NaN	-1.383	0.859	0.381	-1.428	0.695	0.335	-1.398	0.544	0.353	-1.393	0.47	0.336	NaN	NaN	NaN	NaN	NaN	NaN
810	4.05	-1.462	0.977	0.571	NaN	NaN	NaN	NaN	NaN	NaN	NaN	NaN	NaN	NaN	NaN	NaN	-1.311	0.429	0.66	-1.345	0.278	0.703	-1.394	0.104	0.618	-1.264	0.034	0.657	NaN	NaN	NaN	-1.383	0.859	0.381	-1.428	0.695	0.335	-1.398	0.544	0.353	-1.393	0.47	0.336	NaN	NaN	NaN	NaN	NaN	NaN
811	4.055	-1.462	0.977	0.571	NaN	NaN	NaN	NaN	NaN	NaN	NaN	NaN	NaN	NaN	NaN	NaN	-1.31	0.429	0.66	-1.345	0.278	0.703	-1.394	0.104	0.618	-1.264	0.034	0.657	NaN	NaN	NaN	-1.383	0.859	0.381	-1.429	0.696	0.336	-1.399	0.544	0.353	-1.393	0.47	0.336	NaN	NaN	NaN	NaN	NaN	NaN
812	4.06	-1.462	0.977	0.572	NaN	NaN	NaN	NaN	NaN	NaN	NaN	NaN	NaN	NaN	NaN	NaN	-1.31	0.429	0.661	-1.345	0.278	0.703	-1.395	0.104	0.618	-1.264	0.034	0.657	NaN	NaN	NaN	-1.384	0.859	0.381	-1.431	0.697	0.337	-1.399	0.544	0.353	-1.393	0.47	0.336	NaN	NaN	NaN	NaN	NaN	NaN
813	4.065	-1.462	0.977	0.572	NaN	NaN	NaN	NaN	NaN	NaN	NaN	NaN	NaN	NaN	NaN	NaN	-1.31	0.429	0.661	-1.345	0.278	0.703	-1.395	0.104	0.618	-1.264	0.034	0.657	NaN	NaN	NaN	-1.384	0.859	0.382	-1.431	0.697	0.337	-1.399	0.544	0.353	-1.392	0.468	0.336	NaN	NaN	NaN	NaN	NaN	NaN
814	4.07	-1.462	0.977	0.572	NaN	NaN	NaN	NaN	NaN	NaN	NaN	NaN	NaN	NaN	NaN	NaN	-1.31	0.429	0.661	-1.345	0.278	0.703	-1.395	0.104	0.618	-1.264	0.034	0.657	NaN	NaN	NaN	-1.384	0.859	0.382	-1.431	0.697	0.337	-1.399	0.544	0.353	-1.392	0.467	0.336	NaN	NaN	NaN	NaN	NaN	NaN
815	4.075	-1.462	0.977	0.572	NaN	NaN	NaN	NaN	NaN	NaN	NaN	NaN	NaN	NaN	NaN	NaN	-1.31	0.429	0.661	-1.345	0.278	0.703	-1.395	0.104	0.618	-1.264	0.034	0.657	NaN	NaN	NaN	-1.384	0.859	0.382	-1.431	0.697	0.337	-1.399	0.544	0.353	-1.392	0.467	0.336	NaN	NaN	NaN	NaN	NaN	NaN
816	4.08	-1.462	0.977	0.573	NaN	NaN	NaN	NaN	NaN	NaN	NaN	NaN	NaN	NaN	NaN	NaN	-1.31	0.428	0.661	-1.345	0.278	0.703	-1.395	0.104	0.618	-1.264	0.034	0.657	NaN	NaN	NaN	-1.384	0.859	0.382	-1.43	0.697	0.337	-1.399	0.544	0.354	-1.392	0.467	0.336	NaN	NaN	NaN	NaN	NaN	NaN
817	4.085	-1.462	0.977	0.573	NaN	NaN	NaN	NaN	NaN	NaN	NaN	NaN	NaN	NaN	NaN	NaN	-1.31	0.428	0.661	-1.345	0.278	0.703	-1.395	0.104	0.618	-1.264	0.034	0.657	NaN	NaN	NaN	-1.384	0.859	0.383	-1.429	0.696	0.337	-1.399	0.544	0.354	-1.392	0.467	0.336	NaN	NaN	NaN	NaN	NaN	NaN
818	4.09	-1.461	0.976	0.573	NaN	NaN	NaN	NaN	NaN	NaN	NaN	NaN	NaN	NaN	NaN	NaN	-1.309	0.428	0.661	-1.345	0.278	0.703	-1.395	0.104	0.618	-1.264	0.034	0.657	NaN	NaN	NaN	-1.383	0.859	0.383	-1.429	0.696	0.337	-1.399	0.544	0.354	-1.392	0.467	0.336	NaN	NaN	NaN	NaN	NaN	NaN
819	4.095	-1.461	0.976	0.574	NaN	NaN	NaN	NaN	NaN	NaN	NaN	NaN	NaN	NaN	NaN	NaN	-1.309	0.428	0.661	-1.344	0.278	0.703	-1.395	0.104	0.618	-1.264	0.034	0.657	NaN	NaN	NaN	-1.383	0.859	0.383	-1.428	0.696	0.337	-1.399	0.544	0.354	-1.392	0.467	0.336	NaN	NaN	NaN	NaN	NaN	NaN
820	4.1	-1.461	0.976	0.574	NaN	NaN	NaN	NaN	NaN	NaN	NaN	NaN	NaN	NaN	NaN	NaN	-1.309	0.428	0.661	-1.344	0.278	0.703	-1.395	0.104	0.618	-1.264	0.034	0.657	NaN	NaN	NaN	-1.383	0.859	0.383	-1.428	0.696	0.337	-1.399	0.544	0.354	-1.392	0.467	0.336	NaN	NaN	NaN	NaN	NaN	NaN
821	4.105	-1.462	0.977	0.574	NaN	NaN	NaN	NaN	NaN	NaN	NaN	NaN	NaN	NaN	NaN	NaN	-1.309	0.428	0.661	-1.344	0.278	0.703	-1.395	0.104	0.618	-1.264	0.034	0.657	NaN	NaN	NaN	-1.383	0.859	0.384	-1.428	0.696	0.337	-1.399	0.544	0.354	-1.392	0.467	0.336	NaN	NaN	NaN	NaN	NaN	NaN
822	4.11	-1.462	0.977	0.574	NaN	NaN	NaN	NaN	NaN	NaN	NaN	NaN	NaN	NaN	NaN	NaN	-1.31	0.43	0.663	-1.344	0.278	0.703	-1.395	0.104	0.618	-1.264	0.034	0.657	NaN	NaN	NaN	-1.383	0.859	0.384	-1.428	0.696	0.337	-1.399	0.544	0.354	-1.392	0.467	0.336	NaN	NaN	NaN	NaN	NaN	NaN
823	4.115	-1.462	0.976	0.575	NaN	NaN	NaN	NaN	NaN	NaN	NaN	NaN	NaN	NaN	NaN	NaN	-1.313	0.434	0.666	-1.344	0.278	0.704	-1.395	0.104	0.618	-1.264	0.034	0.657	NaN	NaN	NaN	-1.383	0.859	0.384	-1.428	0.696	0.337	-1.399	0.544	0.355	-1.392	0.467	0.336	NaN	NaN	NaN	NaN	NaN	NaN
824	4.12	-1.462	0.976	0.575	NaN	NaN	NaN	NaN	NaN	NaN	NaN	NaN	NaN	NaN	NaN	NaN	-1.314	0.435	0.667	-1.343	0.278	0.703	-1.395	0.104	0.618	-1.264	0.034	0.657	NaN	NaN	NaN	-1.383	0.86	0.384	-1.428	0.696	0.337	-1.399	0.544	0.355	-1.392	0.467	0.336	NaN	NaN	NaN	NaN	NaN	NaN
825	4.125	-1.461	0.976	0.575	NaN	NaN	NaN	NaN	NaN	NaN	NaN	NaN	NaN	NaN	NaN	NaN	-1.314	0.435	0.667	-1.343	0.278	0.703	-1.395	0.104	0.618	-1.264	0.034	0.657	NaN	NaN	NaN	-1.383	0.86	0.384	-1.428	0.696	0.337	-1.398	0.544	0.355	-1.391	0.467	0.336	NaN	NaN	NaN	NaN	NaN	NaN
826	4.13	-1.461	0.976	0.576	NaN	NaN	NaN	NaN	NaN	NaN	NaN	NaN	NaN	NaN	NaN	NaN	-1.314	0.435	0.667	-1.343	0.278	0.703	-1.394	0.104	0.618	-1.264	0.034	0.657	NaN	NaN	NaN	-1.383	0.86	0.384	-1.428	0.696	0.338	-1.398	0.544	0.355	-1.391	0.467	0.336	NaN	NaN	NaN	NaN	NaN	NaN
827	4.135	-1.461	0.976	0.576	NaN	NaN	NaN	NaN	NaN	NaN	NaN	NaN	NaN	NaN	NaN	NaN	-1.313	0.435	0.667	-1.343	0.277	0.703	-1.394	0.104	0.618	-1.264	0.034	0.657	NaN	NaN	NaN	-1.383	0.86	0.385	-1.428	0.696	0.338	-1.398	0.544	0.355	-1.391	0.468	0.336	NaN	NaN	NaN	NaN	NaN	NaN
828	4.14	-1.461	0.976	0.576	NaN	NaN	NaN	NaN	NaN	NaN	NaN	NaN	NaN	NaN	NaN	NaN	-1.312	0.433	0.666	-1.343	0.277	0.703	-1.394	0.104	0.618	-1.264	0.034	0.657	NaN	NaN	NaN	-1.383	0.86	0.385	-1.428	0.697	0.338	-1.398	0.544	0.355	-1.391	0.468	0.336	NaN	NaN	NaN	NaN	NaN	NaN
829	4.145	-1.461	0.976	0.576	NaN	NaN	NaN	NaN	NaN	NaN	NaN	NaN	NaN	NaN	NaN	NaN	-1.308	0.429	0.663	-1.343	0.277	0.703	-1.394	0.104	0.618	-1.264	0.034	0.657	NaN	NaN	NaN	-1.383	0.86	0.385	-1.43	0.698	0.339	-1.398	0.544	0.355	-1.391	0.468	0.336	NaN	NaN	NaN	NaN	NaN	NaN
830	4.15	-1.461	0.976	0.576	NaN	NaN	NaN	NaN	NaN	NaN	NaN	NaN	NaN	NaN	NaN	NaN	-1.307	0.428	0.662	-1.343	0.277	0.703	-1.394	0.104	0.618	-1.264	0.034	0.657	NaN	NaN	NaN	-1.382	0.86	0.385	-1.43	0.698	0.339	-1.398	0.545	0.355	-1.391	0.469	0.337	NaN	NaN	NaN	NaN	NaN	NaN
831	4.155	-1.461	0.976	0.577	NaN	NaN	NaN	NaN	NaN	NaN	NaN	NaN	NaN	NaN	NaN	NaN	-1.307	0.428	0.662	-1.343	0.277	0.703	-1.394	0.104	0.618	-1.264	0.034	0.657	NaN	NaN	NaN	-1.382	0.86	0.385	-1.43	0.698	0.34	-1.398	0.545	0.355	-1.391	0.469	0.337	NaN	NaN	NaN	NaN	NaN	NaN
832	4.16	-1.46	0.976	0.577	NaN	NaN	NaN	NaN	NaN	NaN	NaN	NaN	NaN	NaN	NaN	NaN	-1.307	0.428	0.662	-1.343	0.277	0.703	-1.394	0.104	0.618	-1.264	0.034	0.657	NaN	NaN	NaN	-1.382	0.86	0.386	-1.43	0.698	0.34	-1.397	0.545	0.355	-1.391	0.47	0.337	NaN	NaN	NaN	NaN	NaN	NaN
833	4.165	-1.46	0.976	0.577	NaN	NaN	NaN	NaN	NaN	NaN	NaN	NaN	NaN	NaN	NaN	NaN	-1.307	0.428	0.662	-1.342	0.277	0.703	-1.394	0.104	0.618	-1.264	0.034	0.657	NaN	NaN	NaN	-1.382	0.86	0.386	-1.429	0.698	0.34	-1.397	0.545	0.355	-1.391	0.471	0.337	NaN	NaN	NaN	NaN	NaN	NaN
834	4.17	-1.46	0.976	0.577	NaN	NaN	NaN	NaN	NaN	NaN	NaN	NaN	NaN	NaN	NaN	NaN	-1.307	0.427	0.662	-1.342	0.277	0.703	-1.394	0.104	0.618	-1.264	0.034	0.658	NaN	NaN	NaN	-1.381	0.86	0.386	-1.429	0.698	0.34	-1.397	0.545	0.355	-1.391	0.471	0.338	NaN	NaN	NaN	NaN	NaN	NaN
835	4.175	-1.461	0.976	0.577	NaN	NaN	NaN	NaN	NaN	NaN	NaN	NaN	NaN	NaN	NaN	NaN	-1.306	0.427	0.662	-1.342	0.277	0.703	-1.394	0.104	0.618	-1.264	0.034	0.658	NaN	NaN	NaN	-1.381	0.86	0.386	-1.429	0.698	0.34	-1.396	0.545	0.355	-1.391	0.471	0.338	NaN	NaN	NaN	NaN	NaN	NaN
836	4.18	-1.461	0.976	0.578	NaN	NaN	NaN	NaN	NaN	NaN	NaN	NaN	NaN	NaN	NaN	NaN	-1.306	0.427	0.662	-1.342	0.277	0.703	-1.394	0.104	0.618	-1.264	0.034	0.657	NaN	NaN	NaN	-1.381	0.86	0.386	-1.428	0.698	0.34	-1.396	0.545	0.355	-1.391	0.471	0.338	NaN	NaN	NaN	NaN	NaN	NaN
837	4.185	-1.461	0.976	0.578	NaN	NaN	NaN	NaN	NaN	NaN	NaN	NaN	NaN	NaN	NaN	NaN	-1.306	0.427	0.662	-1.342	0.277	0.703	-1.394	0.104	0.618	-1.264	0.034	0.658	NaN	NaN	NaN	-1.381	0.86	0.387	-1.428	0.698	0.34	-1.396	0.545	0.355	-1.391	0.471	0.338	NaN	NaN	NaN	NaN	NaN	NaN
838	4.19	-1.461	0.976	0.578	NaN	NaN	NaN	NaN	NaN	NaN	NaN	NaN	NaN	NaN	NaN	NaN	-1.306	0.427	0.662	-1.342	0.277	0.703	-1.394	0.104	0.618	-1.264	0.034	0.657	NaN	NaN	NaN	-1.381	0.86	0.387	-1.427	0.698	0.339	-1.396	0.545	0.355	-1.391	0.471	0.338	NaN	NaN	NaN	NaN	NaN	NaN
839	4.195	-1.461	0.976	0.578	NaN	NaN	NaN	NaN	NaN	NaN	NaN	NaN	NaN	NaN	NaN	NaN	-1.306	0.427	0.662	-1.341	0.277	0.703	-1.394	0.104	0.618	-1.264	0.034	0.657	NaN	NaN	NaN	-1.38	0.86	0.387	-1.425	0.697	0.339	-1.396	0.545	0.355	-1.391	0.471	0.338	NaN	NaN	NaN	NaN	NaN	NaN
840	4.2	-1.46	0.976	0.579	NaN	NaN	NaN	NaN	NaN	NaN	NaN	NaN	NaN	NaN	NaN	NaN	-1.306	0.427	0.662	-1.341	0.277	0.703	-1.394	0.104	0.618	-1.264	0.034	0.657	NaN	NaN	NaN	-1.38	0.86	0.387	-1.425	0.697	0.339	-1.395	0.545	0.355	-1.391	0.471	0.338	NaN	NaN	NaN	NaN	NaN	NaN
841	4.205	-1.46	0.976	0.579	NaN	NaN	NaN	NaN	NaN	NaN	NaN	NaN	NaN	NaN	NaN	NaN	-1.305	0.427	0.662	-1.341	0.277	0.703	-1.394	0.104	0.618	-1.264	0.034	0.657	NaN	NaN	NaN	-1.38	0.86	0.387	-1.425	0.698	0.339	-1.395	0.545	0.355	-1.391	0.471	0.338	NaN	NaN	NaN	NaN	NaN	NaN
842	4.21	-1.46	0.976	0.579	NaN	NaN	NaN	NaN	NaN	NaN	NaN	NaN	NaN	NaN	NaN	NaN	-1.305	0.427	0.662	-1.34	0.277	0.703	-1.394	0.104	0.618	-1.264	0.034	0.657	NaN	NaN	NaN	-1.38	0.86	0.387	-1.426	0.699	0.34	-1.395	0.545	0.356	-1.39	0.471	0.338	NaN	NaN	NaN	NaN	NaN	NaN
843	4.215	-1.46	0.976	0.579	NaN	NaN	NaN	NaN	NaN	NaN	NaN	NaN	NaN	NaN	NaN	NaN	-1.305	0.427	0.662	-1.34	0.277	0.703	-1.394	0.104	0.618	-1.264	0.034	0.657	NaN	NaN	NaN	-1.38	0.86	0.387	-1.426	0.699	0.34	-1.394	0.545	0.356	-1.39	0.471	0.338	NaN	NaN	NaN	NaN	NaN	NaN
844	4.22	-1.46	0.975	0.579	NaN	NaN	NaN	NaN	NaN	NaN	NaN	NaN	NaN	NaN	NaN	NaN	-1.305	0.427	0.662	-1.34	0.277	0.703	-1.394	0.104	0.618	-1.264	0.034	0.657	NaN	NaN	NaN	-1.38	0.86	0.387	-1.426	0.699	0.34	-1.394	0.545	0.356	-1.39	0.471	0.338	NaN	NaN	NaN	NaN	NaN	NaN
845	4.225	-1.459	0.975	0.579	NaN	NaN	NaN	NaN	NaN	NaN	NaN	NaN	NaN	NaN	NaN	NaN	-1.305	0.427	0.662	-1.34	0.277	0.703	-1.394	0.104	0.618	-1.264	0.034	0.657	NaN	NaN	NaN	-1.379	0.86	0.388	-1.426	0.699	0.34	-1.394	0.545	0.356	-1.389	0.47	0.338	NaN	NaN	NaN	NaN	NaN	NaN
846	4.23	-1.459	0.975	0.579	NaN	NaN	NaN	NaN	NaN	NaN	NaN	NaN	NaN	NaN	NaN	NaN	-1.304	0.427	0.663	-1.339	0.277	0.703	-1.394	0.104	0.618	-1.264	0.034	0.657	NaN	NaN	NaN	-1.379	0.86	0.388	-1.426	0.699	0.34	-1.394	0.545	0.356	-1.388	0.468	0.338	NaN	NaN	NaN	NaN	NaN	NaN
847	4.235	-1.459	0.975	0.579	NaN	NaN	NaN	NaN	NaN	NaN	NaN	NaN	NaN	NaN	NaN	NaN	-1.304	0.427	0.663	-1.339	0.277	0.703	-1.394	0.104	0.618	-1.264	0.034	0.657	NaN	NaN	NaN	-1.379	0.86	0.388	-1.425	0.699	0.34	-1.394	0.545	0.356	-1.389	0.471	0.338	NaN	NaN	NaN	NaN	NaN	NaN
848	4.24	-1.459	0.975	0.58	NaN	NaN	NaN	NaN	NaN	NaN	NaN	NaN	NaN	NaN	NaN	NaN	-1.304	0.427	0.663	-1.339	0.277	0.703	-1.394	0.104	0.618	-1.264	0.034	0.657	NaN	NaN	NaN	-1.378	0.86	0.388	-1.424	0.699	0.34	-1.394	0.545	0.356	-1.389	0.471	0.339	NaN	NaN	NaN	NaN	NaN	NaN
849	4.245	-1.459	0.975	0.58	NaN	NaN	NaN	NaN	NaN	NaN	NaN	NaN	NaN	NaN	NaN	NaN	-1.304	0.427	0.663	-1.339	0.277	0.703	-1.394	0.104	0.618	-1.264	0.034	0.657	NaN	NaN	NaN	-1.378	0.86	0.388	-1.423	0.698	0.339	-1.394	0.545	0.356	-1.389	0.471	0.339	NaN	NaN	NaN	NaN	NaN	NaN
850	4.25	-1.459	0.975	0.58	NaN	NaN	NaN	NaN	NaN	NaN	NaN	NaN	NaN	NaN	NaN	NaN	-1.304	0.427	0.663	-1.339	0.277	0.703	-1.394	0.104	0.618	-1.264	0.034	0.657	NaN	NaN	NaN	-1.378	0.86	0.389	-1.422	0.698	0.339	-1.393	0.545	0.357	-1.389	0.471	0.339	NaN	NaN	NaN	NaN	NaN	NaN
851	4.255	-1.459	0.975	0.58	NaN	NaN	NaN	NaN	NaN	NaN	NaN	NaN	NaN	NaN	NaN	NaN	-1.304	0.427	0.663	-1.339	0.276	0.703	-1.394	0.104	0.618	-1.264	0.034	0.657	NaN	NaN	NaN	-1.377	0.86	0.389	-1.422	0.698	0.339	-1.393	0.545	0.357	-1.389	0.471	0.34	NaN	NaN	NaN	NaN	NaN	NaN
852	4.26	-1.459	0.975	0.58	NaN	NaN	NaN	NaN	NaN	NaN	NaN	NaN	NaN	NaN	NaN	NaN	-1.304	0.427	0.663	-1.339	0.276	0.702	-1.394	0.104	0.618	-1.264	0.034	0.657	NaN	NaN	NaN	-1.377	0.86	0.389	-1.422	0.698	0.339	-1.393	0.545	0.357	-1.389	0.472	0.34	NaN	NaN	NaN	NaN	NaN	NaN
853	4.265	-1.458	0.975	0.58	NaN	NaN	NaN	NaN	NaN	NaN	NaN	NaN	NaN	NaN	NaN	NaN	-1.304	0.427	0.663	-1.338	0.276	0.702	-1.394	0.104	0.618	-1.264	0.034	0.657	NaN	NaN	NaN	-1.377	0.86	0.389	-1.422	0.698	0.34	-1.394	0.545	0.357	-1.389	0.472	0.34	NaN	NaN	NaN	NaN	NaN	NaN
854	4.27	-1.458	0.975	0.58	NaN	NaN	NaN	NaN	NaN	NaN	NaN	NaN	NaN	NaN	NaN	NaN	-1.303	0.427	0.663	-1.338	0.275	0.702	-1.394	0.104	0.618	-1.264	0.034	0.657	NaN	NaN	NaN	-1.377	0.86	0.389	-1.424	0.699	0.341	-1.394	0.545	0.358	-1.389	0.472	0.341	NaN	NaN	NaN	NaN	NaN	NaN
855	4.275	-1.458	0.975	0.58	NaN	NaN	NaN	NaN	NaN	NaN	NaN	NaN	NaN	NaN	NaN	NaN	-1.303	0.427	0.663	-1.336	0.273	0.701	-1.394	0.104	0.618	-1.264	0.034	0.657	NaN	NaN	NaN	-1.376	0.86	0.389	-1.424	0.7	0.342	-1.394	0.545	0.358	-1.39	0.472	0.341	NaN	NaN	NaN	NaN	NaN	NaN
856	4.28	-1.458	0.975	0.58	NaN	NaN	NaN	NaN	NaN	NaN	NaN	NaN	NaN	NaN	NaN	NaN	-1.303	0.426	0.663	-1.336	0.273	0.701	-1.394	0.104	0.618	-1.264	0.034	0.657	NaN	NaN	NaN	-1.376	0.86	0.389	-1.424	0.7	0.342	-1.394	0.545	0.359	-1.39	0.472	0.341	NaN	NaN	NaN	NaN	NaN	NaN
857	4.285	-1.458	0.975	0.58	NaN	NaN	NaN	NaN	NaN	NaN	NaN	NaN	NaN	NaN	NaN	NaN	-1.303	0.427	0.664	-1.337	0.275	0.702	-1.394	0.104	0.618	-1.264	0.034	0.657	NaN	NaN	NaN	-1.376	0.861	0.389	-1.423	0.699	0.342	-1.394	0.545	0.359	-1.39	0.471	0.342	NaN	NaN	NaN	NaN	NaN	NaN
858	4.29	-1.458	0.975	0.58	NaN	NaN	NaN	NaN	NaN	NaN	NaN	NaN	NaN	NaN	NaN	NaN	-1.304	0.427	0.665	-1.337	0.275	0.702	-1.394	0.104	0.618	-1.264	0.034	0.657	NaN	NaN	NaN	-1.376	0.861	0.389	-1.422	0.698	0.341	-1.394	0.545	0.359	-1.389	0.469	0.342	NaN	NaN	NaN	NaN	NaN	NaN
859	4.295	-1.457	0.975	0.581	NaN	NaN	NaN	NaN	NaN	NaN	NaN	NaN	NaN	NaN	NaN	NaN	-1.303	0.428	0.665	-1.335	0.273	0.701	-1.394	0.104	0.618	-1.264	0.034	0.657	NaN	NaN	NaN	-1.375	0.861	0.39	-1.421	0.698	0.341	-1.395	0.545	0.36	-1.389	0.468	0.342	NaN	NaN	NaN	NaN	NaN	NaN
860	4.3	-1.457	0.975	0.581	NaN	NaN	NaN	NaN	NaN	NaN	NaN	NaN	NaN	NaN	NaN	NaN	-1.303	0.428	0.665	-1.335	0.273	0.701	-1.394	0.104	0.618	-1.264	0.034	0.657	NaN	NaN	NaN	-1.375	0.861	0.39	-1.421	0.698	0.341	-1.395	0.545	0.361	-1.389	0.468	0.343	NaN	NaN	NaN	NaN	NaN	NaN
861	4.305	-1.457	0.975	0.581	NaN	NaN	NaN	NaN	NaN	NaN	NaN	NaN	NaN	NaN	NaN	NaN	-1.303	0.428	0.665	-1.335	0.273	0.701	-1.394	0.104	0.617	-1.264	0.034	0.657	NaN	NaN	NaN	-1.375	0.861	0.39	-1.421	0.698	0.341	-1.396	0.545	0.361	-1.39	0.468	0.343	NaN	NaN	NaN	NaN	NaN	NaN
862	4.31	-1.457	0.975	0.581	NaN	NaN	NaN	NaN	NaN	NaN	NaN	NaN	NaN	NaN	NaN	NaN	-1.303	0.427	0.665	-1.336	0.275	0.701	-1.394	0.104	0.617	-1.264	0.034	0.657	NaN	NaN	NaN	-1.375	0.861	0.39	-1.422	0.698	0.342	-1.396	0.545	0.361	-1.39	0.468	0.343	NaN	NaN	NaN	NaN	NaN	NaN
863	4.315	-1.457	0.975	0.581	NaN	NaN	NaN	NaN	NaN	NaN	NaN	NaN	NaN	NaN	NaN	NaN	-1.302	0.427	0.665	-1.337	0.276	0.701	-1.394	0.104	0.617	-1.264	0.034	0.657	NaN	NaN	NaN	-1.374	0.861	0.39	-1.424	0.699	0.343	-1.396	0.545	0.362	-1.39	0.468	0.344	NaN	NaN	NaN	NaN	NaN	NaN
864	4.32	-1.457	0.975	0.581	NaN	NaN	NaN	NaN	NaN	NaN	NaN	NaN	NaN	NaN	NaN	NaN	-1.302	0.427	0.665	-1.336	0.275	0.701	-1.394	0.104	0.617	-1.264	0.034	0.657	NaN	NaN	NaN	-1.374	0.861	0.39	-1.424	0.699	0.343	-1.397	0.545	0.363	-1.392	0.468	0.345	NaN	NaN	NaN	NaN	NaN	NaN
865	4.325	-1.457	0.975	0.581	NaN	NaN	NaN	NaN	NaN	NaN	NaN	NaN	NaN	NaN	NaN	NaN	-1.302	0.427	0.666	-1.335	0.273	0.701	-1.394	0.104	0.617	-1.264	0.034	0.657	NaN	NaN	NaN	-1.374	0.861	0.39	-1.425	0.699	0.344	-1.397	0.545	0.363	-1.394	0.47	0.346	NaN	NaN	NaN	NaN	NaN	NaN
866	4.33	-1.457	0.975	0.581	NaN	NaN	NaN	NaN	NaN	NaN	NaN	NaN	NaN	NaN	NaN	NaN	-1.302	0.427	0.666	-1.334	0.273	0.701	-1.394	0.104	0.617	-1.264	0.034	0.657	NaN	NaN	NaN	-1.374	0.861	0.39	-1.425	0.7	0.345	-1.398	0.545	0.364	-1.395	0.471	0.347	NaN	NaN	NaN	NaN	NaN	NaN
867	4.335	-1.457	0.975	0.581	NaN	NaN	NaN	NaN	NaN	NaN	NaN	NaN	NaN	NaN	NaN	NaN	-1.302	0.427	0.666	-1.334	0.273	0.701	-1.394	0.104	0.617	-1.264	0.034	0.657	NaN	NaN	NaN	-1.373	0.861	0.39	-1.425	0.7	0.345	-1.398	0.545	0.365	-1.396	0.471	0.348	NaN	NaN	NaN	NaN	NaN	NaN
868	4.34	-1.456	0.975	0.581	NaN	NaN	NaN	NaN	NaN	NaN	NaN	NaN	NaN	NaN	NaN	NaN	-1.302	0.427	0.666	-1.334	0.273	0.701	-1.394	0.104	0.617	-1.264	0.034	0.657	NaN	NaN	NaN	-1.373	0.861	0.39	-1.425	0.7	0.345	-1.399	0.545	0.365	-1.396	0.471	0.348	NaN	NaN	NaN	NaN	NaN	NaN
869	4.345	-1.456	0.976	0.581	NaN	NaN	NaN	NaN	NaN	NaN	NaN	NaN	NaN	NaN	NaN	NaN	-1.302	0.427	0.666	-1.334	0.273	0.701	-1.394	0.104	0.617	-1.264	0.034	0.657	NaN	NaN	NaN	-1.373	0.862	0.39	-1.426	0.7	0.345	-1.4	0.545	0.366	-1.397	0.471	0.349	NaN	NaN	NaN	NaN	NaN	NaN
870	4.35	-1.456	0.976	0.581	NaN	NaN	NaN	NaN	NaN	NaN	NaN	NaN	NaN	NaN	NaN	NaN	-1.302	0.427	0.666	-1.334	0.273	0.701	-1.394	0.104	0.617	-1.264	0.034	0.657	NaN	NaN	NaN	-1.373	0.862	0.391	-1.426	0.7	0.345	-1.4	0.544	0.366	-1.398	0.47	0.35	NaN	NaN	NaN	NaN	NaN	NaN
871	4.355	-1.456	0.976	0.581	NaN	NaN	NaN	NaN	NaN	NaN	NaN	NaN	NaN	NaN	NaN	NaN	-1.302	0.427	0.666	-1.334	0.273	0.701	-1.394	0.104	0.617	-1.264	0.034	0.657	NaN	NaN	NaN	-1.373	0.862	0.391	-1.426	0.7	0.346	-1.399	0.541	0.366	-1.399	0.471	0.35	NaN	NaN	NaN	NaN	NaN	NaN
872	4.36	-1.456	0.976	0.582	NaN	NaN	NaN	NaN	NaN	NaN	NaN	NaN	NaN	NaN	NaN	NaN	-1.302	0.427	0.666	-1.334	0.274	0.701	-1.394	0.104	0.617	-1.264	0.034	0.657	NaN	NaN	NaN	-1.373	0.862	0.391	-1.426	0.699	0.346	-1.399	0.54	0.366	-1.399	0.471	0.351	NaN	NaN	NaN	NaN	NaN	NaN
873	4.365	-1.456	0.976	0.582	NaN	NaN	NaN	NaN	NaN	NaN	NaN	NaN	NaN	NaN	NaN	NaN	-1.302	0.427	0.666	-1.335	0.275	0.701	-1.394	0.104	0.617	-1.264	0.034	0.657	NaN	NaN	NaN	-1.373	0.862	0.391	-1.425	0.698	0.346	-1.399	0.54	0.367	-1.4	0.47	0.351	NaN	NaN	NaN	NaN	NaN	NaN
874	4.37	-1.456	0.976	0.582	NaN	NaN	NaN	NaN	NaN	NaN	NaN	NaN	NaN	NaN	NaN	NaN	-1.302	0.427	0.666	-1.334	0.273	0.701	-1.394	0.104	0.617	-1.264	0.034	0.657	NaN	NaN	NaN	-1.373	0.861	0.392	-1.425	0.698	0.346	-1.399	0.54	0.367	-1.4	0.47	0.352	NaN	NaN	NaN	NaN	NaN	NaN
875	4.375	-1.455	0.976	0.582	NaN	NaN	NaN	NaN	NaN	NaN	NaN	NaN	NaN	NaN	NaN	NaN	-1.302	0.427	0.666	-1.334	0.273	0.701	-1.394	0.104	0.617	-1.264	0.034	0.657	NaN	NaN	NaN	-1.373	0.861	0.392	-1.426	0.698	0.346	-1.401	0.541	0.368	-1.401	0.47	0.352	NaN	NaN	NaN	NaN	NaN	NaN
876	4.38	-1.455	0.976	0.582	NaN	NaN	NaN	NaN	NaN	NaN	NaN	NaN	NaN	NaN	NaN	NaN	-1.302	0.427	0.666	-1.334	0.273	0.701	-1.394	0.104	0.618	-1.264	0.034	0.657	NaN	NaN	NaN	-1.373	0.861	0.392	-1.427	0.699	0.347	-1.403	0.544	0.369	-1.402	0.47	0.353	NaN	NaN	NaN	NaN	NaN	NaN
877	4.385	-1.455	0.976	0.582	NaN	NaN	NaN	NaN	NaN	NaN	NaN	NaN	NaN	NaN	NaN	NaN	-1.302	0.427	0.666	-1.334	0.273	0.701	-1.394	0.104	0.618	-1.264	0.034	0.657	NaN	NaN	NaN	-1.373	0.861	0.392	-1.428	0.699	0.348	-1.404	0.544	0.37	-1.402	0.471	0.354	NaN	NaN	NaN	NaN	NaN	NaN
878	4.39	-1.455	0.976	0.582	NaN	NaN	NaN	NaN	NaN	NaN	NaN	NaN	NaN	NaN	NaN	NaN	-1.302	0.427	0.666	-1.334	0.273	0.701	-1.394	0.104	0.618	-1.264	0.034	0.657	NaN	NaN	NaN	-1.373	0.862	0.392	-1.429	0.7	0.348	-1.405	0.544	0.371	-1.401	0.469	0.354	NaN	NaN	NaN	NaN	NaN	NaN
879	4.395	-1.455	0.976	0.583	NaN	NaN	NaN	NaN	NaN	NaN	NaN	NaN	NaN	NaN	NaN	NaN	-1.301	0.427	0.665	-1.334	0.273	0.701	-1.394	0.104	0.618	-1.264	0.034	0.657	NaN	NaN	NaN	-1.374	0.862	0.392	-1.429	0.7	0.349	-1.405	0.545	0.371	-1.4	0.466	0.353	NaN	NaN	NaN	NaN	NaN	NaN
880	4.4	-1.455	0.976	0.583	NaN	NaN	NaN	NaN	NaN	NaN	NaN	NaN	NaN	NaN	NaN	NaN	-1.301	0.426	0.664	-1.334	0.273	0.701	-1.394	0.104	0.618	-1.264	0.034	0.657	NaN	NaN	NaN	-1.374	0.862	0.393	-1.43	0.7	0.349	-1.405	0.545	0.371	-1.399	0.466	0.354	NaN	NaN	NaN	NaN	NaN	NaN
881	4.405	-1.455	0.976	0.583	NaN	NaN	NaN	NaN	NaN	NaN	NaN	NaN	NaN	NaN	NaN	NaN	-1.301	0.426	0.664	-1.334	0.273	0.701	-1.394	0.104	0.618	-1.264	0.034	0.657	NaN	NaN	NaN	-1.374	0.862	0.393	-1.43	0.7	0.349	-1.406	0.545	0.372	-1.4	0.465	0.354	NaN	NaN	NaN	NaN	NaN	NaN
882	4.41	-1.455	0.976	0.583	NaN	NaN	NaN	NaN	NaN	NaN	NaN	NaN	NaN	NaN	NaN	NaN	-1.301	0.426	0.664	-1.334	0.273	0.701	-1.394	0.104	0.618	-1.264	0.034	0.657	NaN	NaN	NaN	-1.374	0.862	0.393	-1.43	0.7	0.35	-1.406	0.545	0.372	-1.401	0.466	0.354	NaN	NaN	NaN	NaN	NaN	NaN
883	4.415	-1.455	0.976	0.583	NaN	NaN	NaN	NaN	NaN	NaN	NaN	NaN	NaN	NaN	NaN	NaN	-1.301	0.426	0.664	-1.334	0.273	0.701	-1.394	0.104	0.618	-1.264	0.034	0.657	NaN	NaN	NaN	-1.375	0.862	0.393	-1.43	0.7	0.35	-1.406	0.545	0.372	-1.403	0.469	0.355	NaN	NaN	NaN	NaN	NaN	NaN
884	4.42	-1.456	0.977	0.583	NaN	NaN	NaN	NaN	NaN	NaN	NaN	NaN	NaN	NaN	NaN	NaN	-1.301	0.426	0.664	-1.334	0.273	0.701	-1.394	0.104	0.618	-1.264	0.034	0.657	NaN	NaN	NaN	-1.375	0.862	0.393	-1.431	0.7	0.35	-1.406	0.545	0.372	-1.403	0.469	0.356	NaN	NaN	NaN	NaN	NaN	NaN
885	4.425	-1.456	0.977	0.584	NaN	NaN	NaN	NaN	NaN	NaN	NaN	NaN	NaN	NaN	NaN	NaN	-1.301	0.426	0.664	-1.334	0.273	0.701	-1.394	0.104	0.618	-1.264	0.034	0.657	NaN	NaN	NaN	-1.375	0.862	0.394	-1.431	0.7	0.35	-1.407	0.545	0.373	-1.404	0.47	0.356	NaN	NaN	NaN	NaN	NaN	NaN
886	4.43	-1.456	0.977	0.584	NaN	NaN	NaN	NaN	NaN	NaN	NaN	NaN	NaN	NaN	NaN	NaN	-1.301	0.426	0.664	-1.334	0.273	0.701	-1.394	0.104	0.618	-1.264	0.034	0.657	NaN	NaN	NaN	-1.375	0.861	0.394	-1.431	0.7	0.351	-1.407	0.545	0.373	-1.404	0.47	0.356	NaN	NaN	NaN	NaN	NaN	NaN
887	4.435	-1.455	0.977	0.584	NaN	NaN	NaN	NaN	NaN	NaN	NaN	NaN	NaN	NaN	NaN	NaN	-1.301	0.426	0.664	-1.333	0.273	0.701	-1.394	0.104	0.618	-1.264	0.034	0.657	NaN	NaN	NaN	-1.375	0.861	0.394	-1.432	0.7	0.351	-1.407	0.545	0.373	-1.404	0.47	0.356	NaN	NaN	NaN	NaN	NaN	NaN
888	4.44	-1.455	0.977	0.584	NaN	NaN	NaN	NaN	NaN	NaN	NaN	NaN	NaN	NaN	NaN	NaN	-1.301	0.426	0.664	-1.333	0.273	0.701	-1.394	0.104	0.618	-1.264	0.034	0.657	NaN	NaN	NaN	-1.375	0.861	0.395	-1.432	0.7	0.351	-1.407	0.545	0.373	-1.404	0.47	0.356	NaN	NaN	NaN	NaN	NaN	NaN
889	4.445	-1.455	0.977	0.584	NaN	NaN	NaN	NaN	NaN	NaN	NaN	NaN	NaN	NaN	NaN	NaN	-1.301	0.426	0.664	-1.333	0.273	0.701	-1.394	0.104	0.618	-1.264	0.034	0.657	NaN	NaN	NaN	-1.375	0.861	0.395	-1.432	0.7	0.351	-1.407	0.545	0.373	-1.404	0.47	0.356	NaN	NaN	NaN	NaN	NaN	NaN
890	4.45	-1.455	0.977	0.585	NaN	NaN	NaN	NaN	NaN	NaN	NaN	NaN	NaN	NaN	NaN	NaN	-1.301	0.426	0.664	-1.333	0.273	0.701	-1.394	0.104	0.618	-1.264	0.034	0.657	NaN	NaN	NaN	-1.375	0.861	0.395	-1.432	0.7	0.352	-1.406	0.545	0.373	-1.403	0.468	0.356	NaN	NaN	NaN	NaN	NaN	NaN
891	4.455	-1.455	0.977	0.585	NaN	NaN	NaN	NaN	NaN	NaN	NaN	NaN	NaN	NaN	NaN	NaN	-1.301	0.426	0.664	-1.333	0.273	0.701	-1.394	0.104	0.618	-1.264	0.034	0.657	NaN	NaN	NaN	-1.376	0.861	0.395	-1.433	0.7	0.352	-1.406	0.545	0.373	-1.401	0.466	0.355	NaN	NaN	NaN	NaN	NaN	NaN
892	4.46	-1.455	0.977	0.585	NaN	NaN	NaN	NaN	NaN	NaN	NaN	NaN	NaN	NaN	NaN	NaN	-1.301	0.426	0.664	-1.333	0.273	0.701	-1.394	0.104	0.618	-1.264	0.034	0.657	NaN	NaN	NaN	-1.376	0.861	0.395	-1.433	0.7	0.352	-1.406	0.545	0.373	-1.401	0.466	0.355	NaN	NaN	NaN	NaN	NaN	NaN
893	4.465	-1.455	0.977	0.585	NaN	NaN	NaN	NaN	NaN	NaN	NaN	NaN	NaN	NaN	NaN	NaN	-1.301	0.426	0.664	-1.333	0.273	0.701	-1.394	0.104	0.618	-1.264	0.034	0.657	NaN	NaN	NaN	-1.376	0.861	0.395	-1.433	0.7	0.352	-1.406	0.545	0.372	-1.402	0.468	0.355	NaN	NaN	NaN	NaN	NaN	NaN
894	4.47	-1.455	0.977	0.585	NaN	NaN	NaN	NaN	NaN	NaN	NaN	NaN	NaN	NaN	NaN	NaN	-1.3	0.426	0.664	-1.334	0.273	0.701	-1.394	0.104	0.618	-1.264	0.034	0.657	NaN	NaN	NaN	-1.376	0.861	0.395	-1.433	0.7	0.352	-1.406	0.545	0.372	-1.401	0.467	0.355	NaN	NaN	NaN	NaN	NaN	NaN
895	4.475	-1.455	0.976	0.585	NaN	NaN	NaN	NaN	NaN	NaN	NaN	NaN	NaN	NaN	NaN	NaN	-1.3	0.426	0.664	-1.334	0.274	0.702	-1.394	0.104	0.618	-1.264	0.034	0.657	NaN	NaN	NaN	-1.376	0.861	0.395	-1.433	0.7	0.352	-1.406	0.545	0.372	-1.402	0.469	0.355	NaN	NaN	NaN	NaN	NaN	NaN
896	4.48	-1.455	0.976	0.585	NaN	NaN	NaN	NaN	NaN	NaN	NaN	NaN	NaN	NaN	NaN	NaN	-1.3	0.426	0.664	-1.334	0.273	0.701	-1.394	0.104	0.618	-1.264	0.034	0.657	NaN	NaN	NaN	-1.376	0.861	0.395	-1.433	0.7	0.352	-1.406	0.545	0.372	-1.402	0.468	0.355	NaN	NaN	NaN	NaN	NaN	NaN
897	4.485	-1.455	0.976	0.585	NaN	NaN	NaN	NaN	NaN	NaN	NaN	NaN	NaN	NaN	NaN	NaN	-1.3	0.426	0.664	-1.333	0.273	0.701	-1.394	0.104	0.618	-1.264	0.034	0.657	NaN	NaN	NaN	-1.376	0.861	0.395	-1.433	0.7	0.352	-1.406	0.545	0.372	-1.4	0.466	0.354	NaN	NaN	NaN	NaN	NaN	NaN
898	4.49	-1.455	0.976	0.585	NaN	NaN	NaN	NaN	NaN	NaN	NaN	NaN	NaN	NaN	NaN	NaN	-1.3	0.426	0.664	-1.334	0.273	0.701	-1.394	0.104	0.618	-1.264	0.034	0.657	NaN	NaN	NaN	-1.376	0.861	0.395	-1.432	0.7	0.352	-1.405	0.545	0.372	-1.4	0.465	0.354	NaN	NaN	NaN	NaN	NaN	NaN
899	4.495	-1.455	0.976	0.585	NaN	NaN	NaN	NaN	NaN	NaN	NaN	NaN	NaN	NaN	NaN	NaN	-1.3	0.426	0.664	-1.334	0.274	0.702	-1.394	0.104	0.618	-1.264	0.034	0.657	NaN	NaN	NaN	-1.376	0.861	0.395	-1.432	0.7	0.352	-1.405	0.545	0.372	-1.4	0.465	0.354	NaN	NaN	NaN	NaN	NaN	NaN
900	4.5	-1.455	0.976	0.585	NaN	NaN	NaN	NaN	NaN	NaN	NaN	NaN	NaN	NaN	NaN	NaN	-1.3	0.426	0.664	-1.334	0.274	0.702	-1.394	0.104	0.618	-1.264	0.034	0.657	NaN	NaN	NaN	-1.376	0.86	0.396	-1.432	0.7	0.352	-1.405	0.545	0.372	-1.4	0.465	0.354	NaN	NaN	NaN	NaN	NaN	NaN
901	4.505	-1.455	0.976	0.585	NaN	NaN	NaN	NaN	NaN	NaN	NaN	NaN	NaN	NaN	NaN	NaN	-1.3	0.426	0.664	-1.333	0.273	0.701	-1.394	0.104	0.618	-1.264	0.034	0.657	NaN	NaN	NaN	-1.375	0.86	0.396	-1.432	0.699	0.352	-1.405	0.545	0.372	-1.4	0.465	0.354	NaN	NaN	NaN	NaN	NaN	NaN
902	4.51	-1.454	0.976	0.585	NaN	NaN	NaN	NaN	NaN	NaN	NaN	NaN	NaN	NaN	NaN	NaN	-1.3	0.425	0.664	-1.334	0.273	0.701	-1.394	0.104	0.618	-1.264	0.034	0.657	NaN	NaN	NaN	-1.375	0.86	0.396	-1.432	0.699	0.352	-1.405	0.545	0.372	-1.4	0.465	0.354	NaN	NaN	NaN	NaN	NaN	NaN
903	4.515	-1.454	0.976	0.585	NaN	NaN	NaN	NaN	NaN	NaN	NaN	NaN	NaN	NaN	NaN	NaN	-1.3	0.425	0.664	-1.334	0.274	0.702	-1.394	0.104	0.618	-1.264	0.034	0.657	NaN	NaN	NaN	-1.375	0.86	0.396	-1.432	0.699	0.352	-1.405	0.544	0.372	-1.4	0.465	0.354	NaN	NaN	NaN	NaN	NaN	NaN
904	4.52	-1.454	0.976	0.585	NaN	NaN	NaN	NaN	NaN	NaN	NaN	NaN	NaN	NaN	NaN	NaN	-1.3	0.425	0.664	-1.334	0.274	0.702	-1.394	0.104	0.618	-1.264	0.034	0.657	NaN	NaN	NaN	-1.375	0.86	0.396	-1.431	0.699	0.352	-1.405	0.544	0.373	-1.4	0.465	0.354	NaN	NaN	NaN	NaN	NaN	NaN
905	4.525	-1.454	0.975	0.585	NaN	NaN	NaN	NaN	NaN	NaN	NaN	NaN	NaN	NaN	NaN	NaN	-1.299	0.425	0.664	-1.334	0.274	0.702	-1.394	0.104	0.618	-1.264	0.034	0.657	NaN	NaN	NaN	-1.374	0.86	0.396	-1.431	0.699	0.352	-1.406	0.544	0.373	-1.4	0.465	0.355	NaN	NaN	NaN	NaN	NaN	NaN
906	4.53	-1.454	0.975	0.585	NaN	NaN	NaN	NaN	NaN	NaN	NaN	NaN	NaN	NaN	NaN	NaN	-1.299	0.425	0.664	-1.334	0.274	0.702	-1.394	0.104	0.618	-1.264	0.034	0.657	NaN	NaN	NaN	-1.374	0.86	0.396	-1.431	0.699	0.352	-1.406	0.544	0.373	-1.4	0.465	0.355	NaN	NaN	NaN	NaN	NaN	NaN
907	4.535	-1.454	0.975	0.585	NaN	NaN	NaN	NaN	NaN	NaN	NaN	NaN	NaN	NaN	NaN	NaN	-1.299	0.425	0.664	-1.334	0.275	0.702	-1.394	0.104	0.618	-1.264	0.034	0.657	NaN	NaN	NaN	-1.374	0.859	0.396	-1.431	0.699	0.352	-1.406	0.544	0.373	-1.401	0.466	0.355	NaN	NaN	NaN	NaN	NaN	NaN
908	4.54	-1.454	0.975	0.585	NaN	NaN	NaN	NaN	NaN	NaN	NaN	NaN	NaN	NaN	NaN	NaN	-1.299	0.425	0.664	-1.334	0.275	0.702	-1.394	0.104	0.618	-1.264	0.034	0.657	NaN	NaN	NaN	-1.374	0.859	0.396	-1.431	0.699	0.352	-1.406	0.544	0.374	-1.403	0.469	0.356	NaN	NaN	NaN	NaN	NaN	NaN
909	4.545	-1.454	0.976	0.585	NaN	NaN	NaN	NaN	NaN	NaN	NaN	NaN	NaN	NaN	NaN	NaN	-1.3	0.427	0.666	-1.334	0.275	0.702	-1.394	0.104	0.618	-1.264	0.034	0.657	NaN	NaN	NaN	-1.374	0.859	0.396	-1.431	0.699	0.353	-1.406	0.544	0.374	-1.403	0.469	0.357	NaN	NaN	NaN	NaN	NaN	NaN
910	4.55	-1.454	0.976	0.585	NaN	NaN	NaN	NaN	NaN	NaN	NaN	NaN	NaN	NaN	NaN	NaN	-1.301	0.429	0.668	-1.334	0.275	0.702	-1.394	0.104	0.618	-1.264	0.034	0.657	NaN	NaN	NaN	-1.374	0.859	0.396	-1.431	0.699	0.353	-1.405	0.544	0.374	-1.404	0.469	0.357	NaN	NaN	NaN	NaN	NaN	NaN
911	4.555	-1.454	0.976	0.585	NaN	NaN	NaN	NaN	NaN	NaN	NaN	NaN	NaN	NaN	NaN	NaN	-1.3	0.427	0.667	-1.334	0.275	0.702	-1.394	0.104	0.618	-1.264	0.034	0.657	NaN	NaN	NaN	-1.373	0.859	0.397	-1.431	0.699	0.353	-1.405	0.544	0.374	-1.404	0.469	0.357	NaN	NaN	NaN	NaN	NaN	NaN
912	4.56	-1.454	0.976	0.585	NaN	NaN	NaN	NaN	NaN	NaN	NaN	NaN	NaN	NaN	NaN	NaN	-1.299	0.427	0.667	-1.334	0.275	0.702	-1.394	0.104	0.618	-1.264	0.034	0.657	NaN	NaN	NaN	-1.373	0.859	0.397	-1.431	0.699	0.353	-1.405	0.543	0.374	-1.404	0.469	0.357	NaN	NaN	NaN	NaN	NaN	NaN
913	4.565	-1.454	0.976	0.585	NaN	NaN	NaN	NaN	NaN	NaN	NaN	NaN	NaN	NaN	NaN	NaN	-1.299	0.427	0.667	-1.334	0.275	0.702	-1.394	0.104	0.618	-1.264	0.034	0.657	NaN	NaN	NaN	-1.373	0.859	0.397	-1.431	0.699	0.353	-1.405	0.543	0.374	-1.404	0.469	0.357	NaN	NaN	NaN	NaN	NaN	NaN
914	4.57	-1.454	0.975	0.586	NaN	NaN	NaN	NaN	NaN	NaN	NaN	NaN	NaN	NaN	NaN	NaN	-1.298	0.427	0.667	-1.333	0.275	0.702	-1.394	0.104	0.618	-1.264	0.034	0.657	NaN	NaN	NaN	-1.373	0.859	0.397	-1.431	0.699	0.353	-1.406	0.543	0.374	-1.404	0.469	0.357	NaN	NaN	NaN	NaN	NaN	NaN
915	4.575	-1.454	0.975	0.586	NaN	NaN	NaN	NaN	NaN	NaN	NaN	NaN	NaN	NaN	NaN	NaN	-1.298	0.427	0.667	-1.333	0.275	0.702	-1.394	0.104	0.618	-1.264	0.035	0.657	NaN	NaN	NaN	-1.373	0.859	0.397	-1.431	0.699	0.353	-1.406	0.543	0.374	-1.404	0.469	0.357	NaN	NaN	NaN	NaN	NaN	NaN
916	4.58	-1.453	0.975	0.586	NaN	NaN	NaN	NaN	NaN	NaN	NaN	NaN	NaN	NaN	NaN	NaN	-1.298	0.427	0.667	-1.333	0.275	0.702	-1.394	0.104	0.618	-1.264	0.035	0.657	NaN	NaN	NaN	-1.372	0.858	0.397	-1.431	0.699	0.354	-1.406	0.543	0.375	-1.404	0.468	0.357	NaN	NaN	NaN	NaN	NaN	NaN
917	4.585	-1.453	0.975	0.586	NaN	NaN	NaN	NaN	NaN	NaN	NaN	NaN	NaN	NaN	NaN	NaN	-1.298	0.426	0.667	-1.333	0.275	0.702	-1.394	0.104	0.618	-1.264	0.035	0.657	NaN	NaN	NaN	-1.372	0.858	0.398	-1.431	0.699	0.354	-1.406	0.543	0.375	-1.404	0.468	0.358	NaN	NaN	NaN	NaN	NaN	NaN
918	4.59	-1.453	0.975	0.586	NaN	NaN	NaN	NaN	NaN	NaN	NaN	NaN	NaN	NaN	NaN	NaN	-1.298	0.426	0.667	-1.333	0.275	0.702	-1.394	0.104	0.618	-1.264	0.035	0.657	NaN	NaN	NaN	-1.372	0.858	0.398	-1.43	0.699	0.354	-1.406	0.543	0.375	-1.404	0.468	0.358	NaN	NaN	NaN	NaN	NaN	NaN
919	4.595	-1.453	0.975	0.586	NaN	NaN	NaN	NaN	NaN	NaN	NaN	NaN	NaN	NaN	NaN	NaN	-1.298	0.426	0.667	-1.332	0.274	0.702	-1.394	0.104	0.618	-1.264	0.034	0.657	NaN	NaN	NaN	-1.372	0.858	0.398	-1.43	0.699	0.354	-1.406	0.543	0.375	-1.404	0.468	0.358	NaN	NaN	NaN	NaN	NaN	NaN
920	4.6	-1.453	0.975	0.587	NaN	NaN	NaN	NaN	NaN	NaN	NaN	NaN	NaN	NaN	NaN	NaN	-1.297	0.426	0.667	-1.332	0.274	0.702	-1.394	0.104	0.618	-1.264	0.034	0.657	NaN	NaN	NaN	-1.372	0.858	0.398	-1.43	0.699	0.354	-1.406	0.543	0.375	-1.404	0.468	0.358	NaN	NaN	NaN	NaN	NaN	NaN
921	4.605	-1.453	0.975	0.587	NaN	NaN	NaN	NaN	NaN	NaN	NaN	NaN	NaN	NaN	NaN	NaN	-1.297	0.426	0.667	-1.332	0.274	0.702	-1.394	0.104	0.618	-1.264	0.034	0.657	NaN	NaN	NaN	-1.372	0.858	0.398	-1.43	0.699	0.354	-1.406	0.544	0.375	-1.404	0.468	0.358	NaN	NaN	NaN	NaN	NaN	NaN
922	4.61	-1.452	0.975	0.587	NaN	NaN	NaN	NaN	NaN	NaN	NaN	NaN	NaN	NaN	NaN	NaN	-1.297	0.426	0.667	-1.332	0.274	0.702	-1.394	0.104	0.618	-1.264	0.034	0.657	NaN	NaN	NaN	-1.372	0.858	0.398	-1.43	0.699	0.354	-1.406	0.544	0.375	-1.404	0.468	0.358	NaN	NaN	NaN	NaN	NaN	NaN
923	4.615	-1.452	0.975	0.587	NaN	NaN	NaN	NaN	NaN	NaN	NaN	NaN	NaN	NaN	NaN	NaN	-1.297	0.426	0.667	-1.332	0.274	0.702	-1.394	0.104	0.618	-1.264	0.035	0.657	NaN	NaN	NaN	-1.372	0.858	0.398	-1.43	0.699	0.355	-1.406	0.544	0.375	-1.404	0.469	0.358	NaN	NaN	NaN	NaN	NaN	NaN
924	4.62	-1.452	0.975	0.587	NaN	NaN	NaN	NaN	NaN	NaN	NaN	NaN	NaN	NaN	NaN	NaN	-1.296	0.426	0.667	-1.331	0.274	0.702	-1.394	0.104	0.618	-1.264	0.035	0.657	NaN	NaN	NaN	-1.372	0.858	0.398	-1.43	0.699	0.355	-1.406	0.544	0.375	-1.404	0.469	0.358	NaN	NaN	NaN	NaN	NaN	NaN
925	4.625	-1.452	0.975	0.587	NaN	NaN	NaN	NaN	NaN	NaN	NaN	NaN	NaN	NaN	NaN	NaN	-1.296	0.425	0.667	-1.331	0.274	0.702	-1.394	0.104	0.618	-1.264	0.035	0.657	NaN	NaN	NaN	-1.372	0.858	0.398	-1.43	0.699	0.355	-1.405	0.544	0.375	-1.404	0.469	0.358	NaN	NaN	NaN	NaN	NaN	NaN
926	4.63	-1.452	0.975	0.588	NaN	NaN	NaN	NaN	NaN	NaN	NaN	NaN	NaN	NaN	NaN	NaN	-1.297	0.427	0.667	-1.331	0.274	0.702	-1.394	0.104	0.618	-1.264	0.035	0.657	NaN	NaN	NaN	-1.372	0.858	0.398	-1.43	0.699	0.355	-1.405	0.544	0.375	-1.404	0.469	0.358	NaN	NaN	NaN	NaN	NaN	NaN
927	4.635	-1.452	0.975	0.588	NaN	NaN	NaN	NaN	NaN	NaN	NaN	NaN	NaN	NaN	NaN	NaN	-1.299	0.43	0.668	-1.331	0.274	0.702	-1.394	0.104	0.618	-1.264	0.035	0.657	NaN	NaN	NaN	-1.372	0.858	0.398	-1.43	0.699	0.355	-1.405	0.544	0.375	-1.404	0.469	0.358	NaN	NaN	NaN	NaN	NaN	NaN
928	4.64	-1.451	0.975	0.588	NaN	NaN	NaN	NaN	NaN	NaN	NaN	NaN	NaN	NaN	NaN	NaN	-1.298	0.429	0.667	-1.331	0.274	0.702	-1.394	0.104	0.618	-1.264	0.035	0.657	NaN	NaN	NaN	-1.372	0.858	0.398	-1.43	0.699	0.355	-1.405	0.544	0.375	-1.404	0.469	0.358	NaN	NaN	NaN	NaN	NaN	NaN
929	4.645	-1.451	0.975	0.588	NaN	NaN	NaN	NaN	NaN	NaN	NaN	NaN	NaN	NaN	NaN	NaN	-1.295	0.425	0.665	-1.331	0.274	0.702	-1.394	0.104	0.618	-1.264	0.035	0.657	NaN	NaN	NaN	-1.372	0.858	0.398	-1.43	0.699	0.355	-1.405	0.543	0.375	-1.403	0.469	0.358	NaN	NaN	NaN	NaN	NaN	NaN
930	4.65	-1.451	0.975	0.588	NaN	NaN	NaN	NaN	NaN	NaN	NaN	NaN	NaN	NaN	NaN	NaN	-1.294	0.424	0.664	-1.331	0.274	0.703	-1.394	0.104	0.618	-1.264	0.035	0.657	NaN	NaN	NaN	-1.372	0.858	0.399	-1.43	0.699	0.355	-1.405	0.543	0.375	-1.403	0.469	0.358	NaN	NaN	NaN	NaN	NaN	NaN
931	4.655	-1.451	0.975	0.588	NaN	NaN	NaN	NaN	NaN	NaN	NaN	NaN	NaN	NaN	NaN	NaN	-1.294	0.424	0.664	-1.331	0.274	0.703	-1.394	0.104	0.618	-1.264	0.035	0.657	NaN	NaN	NaN	-1.371	0.858	0.399	-1.43	0.699	0.355	-1.404	0.543	0.375	-1.403	0.469	0.358	NaN	NaN	NaN	NaN	NaN	NaN
932	4.66	-1.45	0.975	0.589	NaN	NaN	NaN	NaN	NaN	NaN	NaN	NaN	NaN	NaN	NaN	NaN	-1.294	0.423	0.664	-1.331	0.274	0.703	-1.394	0.104	0.618	-1.264	0.035	0.657	NaN	NaN	NaN	-1.371	0.858	0.399	-1.429	0.699	0.355	-1.404	0.543	0.375	-1.403	0.469	0.358	NaN	NaN	NaN	NaN	NaN	NaN
933	4.665	-1.45	0.975	0.589	NaN	NaN	NaN	NaN	NaN	NaN	NaN	NaN	NaN	NaN	NaN	NaN	-1.294	0.423	0.664	-1.331	0.274	0.703	-1.394	0.104	0.618	-1.264	0.035	0.657	NaN	NaN	NaN	-1.371	0.858	0.399	-1.429	0.699	0.355	-1.404	0.543	0.375	-1.403	0.469	0.358	NaN	NaN	NaN	NaN	NaN	NaN
934	4.67	-1.45	0.975	0.589	NaN	NaN	NaN	NaN	NaN	NaN	NaN	NaN	NaN	NaN	NaN	NaN	-1.293	0.423	0.664	-1.331	0.274	0.703	-1.394	0.104	0.618	-1.264	0.035	0.657	NaN	NaN	NaN	-1.371	0.858	0.399	-1.429	0.698	0.355	-1.404	0.543	0.376	-1.403	0.469	0.358	NaN	NaN	NaN	NaN	NaN	NaN
935	4.675	-1.45	0.975	0.589	NaN	NaN	NaN	NaN	NaN	NaN	NaN	NaN	NaN	NaN	NaN	NaN	-1.293	0.423	0.664	-1.331	0.274	0.703	-1.394	0.104	0.618	-1.264	0.035	0.657	NaN	NaN	NaN	-1.371	0.858	0.399	-1.429	0.699	0.356	-1.404	0.544	0.376	-1.403	0.469	0.359	NaN	NaN	NaN	NaN	NaN	NaN
936	4.68	-1.45	0.974	0.589	NaN	NaN	NaN	NaN	NaN	NaN	NaN	NaN	NaN	NaN	NaN	NaN	-1.293	0.423	0.664	-1.331	0.274	0.703	-1.394	0.104	0.618	-1.264	0.035	0.657	NaN	NaN	NaN	-1.371	0.858	0.399	-1.429	0.699	0.356	-1.404	0.544	0.376	-1.402	0.469	0.359	NaN	NaN	NaN	NaN	NaN	NaN
937	4.685	-1.45	0.974	0.589	NaN	NaN	NaN	NaN	NaN	NaN	NaN	NaN	NaN	NaN	NaN	NaN	-1.293	0.423	0.664	-1.33	0.274	0.703	-1.394	0.104	0.618	-1.264	0.034	0.657	NaN	NaN	NaN	-1.37	0.858	0.399	-1.429	0.699	0.356	-1.404	0.544	0.376	-1.402	0.469	0.359	NaN	NaN	NaN	NaN	NaN	NaN
938	4.69	-1.449	0.974	0.589	NaN	NaN	NaN	NaN	NaN	NaN	NaN	NaN	NaN	NaN	NaN	NaN	-1.293	0.423	0.663	-1.33	0.274	0.703	-1.394	0.104	0.618	-1.264	0.034	0.657	NaN	NaN	NaN	-1.37	0.858	0.4	-1.429	0.699	0.356	-1.404	0.544	0.376	-1.402	0.469	0.359	NaN	NaN	NaN	NaN	NaN	NaN
939	4.695	-1.449	0.974	0.589	NaN	NaN	NaN	NaN	NaN	NaN	NaN	NaN	NaN	NaN	NaN	NaN	-1.292	0.423	0.663	-1.33	0.274	0.703	-1.394	0.104	0.618	-1.264	0.034	0.657	NaN	NaN	NaN	-1.37	0.858	0.4	-1.429	0.699	0.356	-1.403	0.543	0.376	-1.402	0.469	0.359	NaN	NaN	NaN	NaN	NaN	NaN
940	4.7	-1.449	0.974	0.589	NaN	NaN	NaN	NaN	NaN	NaN	NaN	NaN	NaN	NaN	NaN	NaN	-1.292	0.423	0.663	-1.33	0.274	0.703	-1.394	0.104	0.618	-1.264	0.034	0.657	NaN	NaN	NaN	-1.37	0.858	0.4	-1.429	0.699	0.357	-1.401	0.54	0.375	-1.402	0.469	0.359	NaN	NaN	NaN	NaN	NaN	NaN
941	4.705	-1.449	0.974	0.59	NaN	NaN	NaN	NaN	NaN	NaN	NaN	NaN	NaN	NaN	NaN	NaN	-1.292	0.423	0.663	-1.33	0.274	0.703	-1.394	0.104	0.618	-1.264	0.034	0.657	NaN	NaN	NaN	-1.37	0.858	0.4	-1.428	0.699	0.357	-1.402	0.541	0.375	-1.402	0.468	0.359	NaN	NaN	NaN	NaN	NaN	NaN
942	4.71	-1.449	0.974	0.59	NaN	NaN	NaN	NaN	NaN	NaN	NaN	NaN	NaN	NaN	NaN	NaN	-1.291	0.423	0.663	-1.33	0.274	0.703	-1.394	0.104	0.618	-1.264	0.034	0.657	NaN	NaN	NaN	-1.369	0.858	0.4	-1.428	0.699	0.357	-1.403	0.543	0.376	-1.402	0.468	0.359	NaN	NaN	NaN	NaN	NaN	NaN
943	4.715	-1.448	0.974	0.59	NaN	NaN	NaN	NaN	NaN	NaN	NaN	NaN	NaN	NaN	NaN	NaN	-1.291	0.424	0.663	-1.329	0.274	0.703	-1.394	0.104	0.618	-1.265	0.036	0.659	NaN	NaN	NaN	-1.369	0.858	0.4	-1.428	0.699	0.357	-1.403	0.542	0.376	-1.402	0.468	0.359	NaN	NaN	NaN	NaN	NaN	NaN
944	4.72	-1.448	0.974	0.59	NaN	NaN	NaN	NaN	NaN	NaN	NaN	NaN	NaN	NaN	NaN	NaN	-1.291	0.424	0.663	-1.329	0.274	0.702	-1.394	0.104	0.618	-1.268	0.041	0.662	NaN	NaN	NaN	-1.369	0.858	0.4	-1.428	0.699	0.357	-1.402	0.541	0.376	-1.402	0.468	0.359	NaN	NaN	NaN	NaN	NaN	NaN
945	4.725	-1.448	0.974	0.59	NaN	NaN	NaN	NaN	NaN	NaN	NaN	NaN	NaN	NaN	NaN	NaN	-1.291	0.424	0.663	-1.328	0.274	0.702	-1.394	0.104	0.618	-1.269	0.042	0.663	NaN	NaN	NaN	-1.369	0.858	0.401	-1.428	0.699	0.357	-1.403	0.543	0.376	-1.402	0.468	0.359	NaN	NaN	NaN	NaN	NaN	NaN
946	4.73	-1.448	0.974	0.59	NaN	NaN	NaN	NaN	NaN	NaN	NaN	NaN	NaN	NaN	NaN	NaN	-1.291	0.424	0.663	-1.328	0.274	0.702	-1.393	0.104	0.618	-1.269	0.042	0.663	NaN	NaN	NaN	-1.368	0.858	0.401	-1.428	0.699	0.357	-1.402	0.542	0.376	-1.402	0.468	0.359	NaN	NaN	NaN	NaN	NaN	NaN
947	4.735	-1.448	0.974	0.591	NaN	NaN	NaN	NaN	NaN	NaN	NaN	NaN	NaN	NaN	NaN	NaN	-1.29	0.424	0.663	-1.328	0.273	0.702	-1.393	0.104	0.618	-1.269	0.042	0.663	NaN	NaN	NaN	-1.368	0.858	0.401	-1.427	0.699	0.357	-1.402	0.541	0.376	-1.402	0.469	0.36	NaN	NaN	NaN	NaN	NaN	NaN
948	4.74	-1.448	0.974	0.591	NaN	NaN	NaN	NaN	NaN	NaN	NaN	NaN	NaN	NaN	NaN	NaN	-1.291	0.425	0.664	-1.328	0.273	0.702	-1.393	0.104	0.618	-1.269	0.042	0.663	NaN	NaN	NaN	-1.368	0.858	0.401	-1.427	0.699	0.357	-1.403	0.543	0.377	-1.402	0.469	0.36	NaN	NaN	NaN	NaN	NaN	NaN
949	4.745	-1.447	0.974	0.591	NaN	NaN	NaN	NaN	NaN	NaN	NaN	NaN	NaN	NaN	NaN	NaN	-1.293	0.428	0.667	-1.327	0.273	0.702	-1.393	0.104	0.618	-1.269	0.042	0.663	NaN	NaN	NaN	-1.368	0.858	0.401	-1.427	0.699	0.357	-1.403	0.543	0.377	-1.402	0.469	0.36	NaN	NaN	NaN	NaN	NaN	NaN
950	4.75	-1.447	0.974	0.591	NaN	NaN	NaN	NaN	NaN	NaN	NaN	NaN	NaN	NaN	NaN	NaN	-1.291	0.427	0.666	-1.327	0.273	0.702	-1.393	0.105	0.618	-1.269	0.042	0.663	NaN	NaN	NaN	-1.367	0.858	0.401	-1.427	0.699	0.357	-1.403	0.544	0.377	-1.402	0.469	0.36	NaN	NaN	NaN	NaN	NaN	NaN
951	4.755	-1.447	0.974	0.591	NaN	NaN	NaN	NaN	NaN	NaN	NaN	NaN	NaN	NaN	NaN	NaN	-1.289	0.424	0.663	-1.327	0.273	0.702	-1.393	0.105	0.618	-1.269	0.042	0.663	NaN	NaN	NaN	-1.367	0.858	0.401	-1.427	0.699	0.357	-1.403	0.544	0.377	-1.402	0.469	0.36	NaN	NaN	NaN	NaN	NaN	NaN
952	4.76	-1.446	0.974	0.591	NaN	NaN	NaN	NaN	NaN	NaN	NaN	NaN	NaN	NaN	NaN	NaN	-1.288	0.422	0.662	-1.327	0.273	0.702	-1.393	0.105	0.618	-1.269	0.042	0.663	NaN	NaN	NaN	-1.367	0.858	0.401	-1.427	0.699	0.357	-1.403	0.544	0.377	-1.402	0.469	0.36	NaN	NaN	NaN	NaN	NaN	NaN
953	4.765	-1.446	0.974	0.591	NaN	NaN	NaN	NaN	NaN	NaN	NaN	NaN	NaN	NaN	NaN	NaN	-1.287	0.422	0.662	-1.326	0.273	0.702	-1.393	0.105	0.618	-1.269	0.041	0.663	NaN	NaN	NaN	-1.367	0.858	0.401	-1.426	0.699	0.357	-1.402	0.544	0.377	-1.402	0.469	0.36	NaN	NaN	NaN	NaN	NaN	NaN
954	4.77	-1.446	0.974	0.592	NaN	NaN	NaN	NaN	NaN	NaN	NaN	NaN	NaN	NaN	NaN	NaN	-1.286	0.422	0.662	-1.326	0.273	0.702	-1.393	0.105	0.618	-1.268	0.041	0.663	NaN	NaN	NaN	-1.367	0.858	0.401	-1.426	0.699	0.357	-1.402	0.544	0.377	-1.401	0.469	0.36	NaN	NaN	NaN	NaN	NaN	NaN
955	4.775	-1.446	0.974	0.592	NaN	NaN	NaN	NaN	NaN	NaN	NaN	NaN	NaN	NaN	NaN	NaN	-1.286	0.421	0.662	-1.326	0.273	0.701	-1.393	0.105	0.618	-1.268	0.041	0.662	NaN	NaN	NaN	-1.367	0.858	0.401	-1.426	0.7	0.357	-1.402	0.544	0.377	-1.401	0.469	0.36	NaN	NaN	NaN	NaN	NaN	NaN
956	4.78	-1.446	0.974	0.592	NaN	NaN	NaN	NaN	NaN	NaN	NaN	NaN	NaN	NaN	NaN	NaN	-1.286	0.421	0.662	-1.325	0.273	0.701	-1.393	0.105	0.618	-1.268	0.041	0.662	NaN	NaN	NaN	-1.367	0.858	0.401	-1.426	0.7	0.357	-1.402	0.544	0.377	-1.401	0.469	0.36	NaN	NaN	NaN	NaN	NaN	NaN
957	4.785	-1.446	0.974	0.592	NaN	NaN	NaN	NaN	NaN	NaN	NaN	NaN	NaN	NaN	NaN	NaN	-1.285	0.422	0.662	-1.325	0.273	0.701	-1.393	0.105	0.618	-1.268	0.041	0.662	NaN	NaN	NaN	-1.366	0.858	0.401	-1.425	0.7	0.357	-1.402	0.544	0.377	-1.401	0.469	0.359	NaN	NaN	NaN	NaN	NaN	NaN
958	4.79	-1.445	0.973	0.592	NaN	NaN	NaN	NaN	NaN	NaN	NaN	NaN	NaN	NaN	NaN	NaN	-1.285	0.422	0.662	-1.325	0.273	0.701	-1.393	0.105	0.618	-1.268	0.04	0.662	NaN	NaN	NaN	-1.366	0.858	0.401	-1.425	0.699	0.357	-1.401	0.544	0.377	-1.401	0.469	0.359	NaN	NaN	NaN	NaN	NaN	NaN
959	4.795	-1.445	0.973	0.592	NaN	NaN	NaN	NaN	NaN	NaN	NaN	NaN	NaN	NaN	NaN	NaN	-1.285	0.421	0.662	-1.325	0.273	0.701	-1.393	0.105	0.618	-1.268	0.04	0.662	NaN	NaN	NaN	-1.366	0.858	0.401	-1.425	0.7	0.357	-1.401	0.544	0.377	-1.4	0.469	0.359	NaN	NaN	NaN	NaN	NaN	NaN
960	4.8	-1.445	0.973	0.592	NaN	NaN	NaN	NaN	NaN	NaN	NaN	NaN	NaN	NaN	NaN	NaN	-1.284	0.421	0.662	-1.325	0.273	0.701	-1.393	0.105	0.618	-1.268	0.04	0.662	NaN	NaN	NaN	-1.366	0.859	0.401	-1.424	0.7	0.357	-1.401	0.544	0.377	-1.4	0.47	0.359	NaN	NaN	NaN	NaN	NaN	NaN
961	4.805	-1.445	0.973	0.593	NaN	NaN	NaN	NaN	NaN	NaN	NaN	NaN	NaN	NaN	NaN	NaN	-1.284	0.421	0.662	-1.324	0.273	0.701	-1.393	0.105	0.618	-1.268	0.04	0.662	NaN	NaN	NaN	-1.366	0.859	0.401	-1.424	0.7	0.357	-1.401	0.544	0.377	-1.4	0.47	0.359	NaN	NaN	NaN	NaN	NaN	NaN
962	4.81	-1.444	0.973	0.593	NaN	NaN	NaN	NaN	NaN	NaN	NaN	NaN	NaN	NaN	NaN	NaN	-1.284	0.421	0.662	-1.324	0.273	0.701	-1.393	0.105	0.618	-1.268	0.04	0.662	NaN	NaN	NaN	-1.366	0.859	0.401	-1.424	0.7	0.357	-1.4	0.544	0.377	-1.4	0.47	0.359	NaN	NaN	NaN	NaN	NaN	NaN
963	4.815	-1.444	0.973	0.593	NaN	NaN	NaN	NaN	NaN	NaN	NaN	NaN	NaN	NaN	NaN	NaN	-1.284	0.421	0.662	-1.324	0.273	0.701	-1.393	0.105	0.618	-1.268	0.04	0.662	NaN	NaN	NaN	-1.365	0.859	0.401	-1.424	0.7	0.357	-1.4	0.544	0.377	-1.4	0.47	0.359	NaN	NaN	NaN	NaN	NaN	NaN
964	4.82	-1.444	0.973	0.593	NaN	NaN	NaN	NaN	NaN	NaN	NaN	NaN	NaN	NaN	NaN	NaN	-1.284	0.421	0.662	-1.324	0.273	0.701	-1.393	0.105	0.618	-1.268	0.04	0.662	NaN	NaN	NaN	-1.365	0.859	0.402	-1.423	0.699	0.356	-1.4	0.544	0.377	-1.399	0.47	0.359	NaN	NaN	NaN	NaN	NaN	NaN
965	4.825	-1.444	0.973	0.593	NaN	NaN	NaN	NaN	NaN	NaN	NaN	NaN	NaN	NaN	NaN	NaN	-1.283	0.421	0.662	-1.324	0.273	0.701	-1.393	0.105	0.618	-1.268	0.04	0.662	NaN	NaN	NaN	-1.364	0.859	0.402	-1.421	0.698	0.355	-1.4	0.544	0.377	-1.399	0.469	0.359	NaN	NaN	NaN	NaN	NaN	NaN
966	4.83	-1.444	0.973	0.594	NaN	NaN	NaN	NaN	NaN	NaN	NaN	NaN	NaN	NaN	NaN	NaN	-1.283	0.421	0.662	-1.324	0.273	0.702	-1.393	0.105	0.618	-1.268	0.04	0.662	NaN	NaN	NaN	-1.364	0.859	0.402	-1.421	0.698	0.355	-1.399	0.544	0.377	-1.398	0.469	0.359	NaN	NaN	NaN	NaN	NaN	NaN
967	4.835	-1.444	0.973	0.594	NaN	NaN	NaN	NaN	NaN	NaN	NaN	NaN	NaN	NaN	NaN	NaN	-1.283	0.421	0.662	-1.324	0.273	0.702	-1.393	0.105	0.618	-1.268	0.04	0.662	NaN	NaN	NaN	-1.364	0.859	0.402	-1.422	0.699	0.356	-1.399	0.544	0.377	-1.398	0.469	0.359	NaN	NaN	NaN	NaN	NaN	NaN
968	4.84	-1.444	0.973	0.594	NaN	NaN	NaN	NaN	NaN	NaN	NaN	NaN	NaN	NaN	NaN	NaN	-1.282	0.421	0.662	-1.324	0.273	0.702	-1.393	0.105	0.618	-1.267	0.04	0.662	NaN	NaN	NaN	-1.364	0.859	0.402	-1.422	0.7	0.356	-1.399	0.544	0.376	-1.398	0.469	0.358	NaN	NaN	NaN	NaN	NaN	NaN
969	4.845	-1.443	0.973	0.594	NaN	NaN	NaN	NaN	NaN	NaN	NaN	NaN	NaN	NaN	NaN	NaN	-1.284	0.423	0.664	-1.323	0.273	0.702	-1.393	0.105	0.618	-1.267	0.04	0.662	NaN	NaN	NaN	-1.364	0.859	0.402	-1.422	0.7	0.356	-1.398	0.544	0.376	-1.397	0.47	0.358	NaN	NaN	NaN	NaN	NaN	NaN
970	4.85	-1.443	0.973	0.594	NaN	NaN	NaN	NaN	NaN	NaN	NaN	NaN	NaN	NaN	NaN	NaN	-1.285	0.425	0.665	-1.323	0.273	0.702	-1.393	0.105	0.618	-1.267	0.04	0.662	NaN	NaN	NaN	-1.363	0.859	0.402	-1.421	0.7	0.356	-1.398	0.545	0.376	-1.397	0.47	0.358	NaN	NaN	NaN	NaN	NaN	NaN
971	4.855	-1.443	0.973	0.595	NaN	NaN	NaN	NaN	NaN	NaN	NaN	NaN	NaN	NaN	NaN	NaN	-1.284	0.424	0.664	-1.323	0.272	0.702	-1.393	0.105	0.618	-1.267	0.04	0.662	NaN	NaN	NaN	-1.363	0.859	0.402	-1.419	0.699	0.355	-1.398	0.545	0.376	-1.396	0.471	0.358	NaN	NaN	NaN	NaN	NaN	NaN
972	4.86	-1.443	0.972	0.595	NaN	NaN	NaN	NaN	NaN	NaN	NaN	NaN	NaN	NaN	NaN	NaN	-1.285	0.425	0.665	-1.323	0.272	0.702	-1.393	0.105	0.618	-1.267	0.04	0.662	NaN	NaN	NaN	-1.363	0.859	0.403	-1.418	0.699	0.355	-1.397	0.544	0.376	-1.396	0.471	0.358	NaN	NaN	NaN	NaN	NaN	NaN
973	4.865	-1.442	0.972	0.595	NaN	NaN	NaN	NaN	NaN	NaN	NaN	NaN	NaN	NaN	NaN	NaN	-1.282	0.422	0.663	-1.323	0.272	0.702	-1.393	0.105	0.618	-1.267	0.04	0.662	NaN	NaN	NaN	-1.363	0.859	0.403	-1.418	0.699	0.355	-1.396	0.544	0.375	-1.395	0.471	0.357	NaN	NaN	NaN	NaN	NaN	NaN
974	4.87	-1.442	0.972	0.595	NaN	NaN	NaN	NaN	NaN	NaN	NaN	NaN	NaN	NaN	NaN	NaN	-1.281	0.421	0.662	-1.323	0.272	0.702	-1.393	0.105	0.618	-1.267	0.04	0.662	NaN	NaN	NaN	-1.362	0.86	0.403	-1.419	0.701	0.356	-1.396	0.544	0.375	-1.395	0.47	0.357	NaN	NaN	NaN	NaN	NaN	NaN
975	4.875	-1.442	0.973	0.596	NaN	NaN	NaN	NaN	NaN	NaN	NaN	NaN	NaN	NaN	NaN	NaN	-1.281	0.421	0.662	-1.322	0.272	0.702	-1.393	0.105	0.618	-1.267	0.04	0.662	NaN	NaN	NaN	-1.362	0.86	0.403	-1.419	0.701	0.355	-1.396	0.545	0.375	-1.394	0.471	0.357	NaN	NaN	NaN	NaN	NaN	NaN
976	4.88	-1.442	0.973	0.596	NaN	NaN	NaN	NaN	NaN	NaN	NaN	NaN	NaN	NaN	NaN	NaN	-1.281	0.421	0.662	-1.322	0.272	0.702	-1.393	0.105	0.618	-1.267	0.04	0.662	NaN	NaN	NaN	-1.362	0.86	0.403	-1.417	0.7	0.354	-1.395	0.545	0.374	-1.393	0.471	0.356	NaN	NaN	NaN	NaN	NaN	NaN
977	4.885	-1.442	0.973	0.596	NaN	NaN	NaN	NaN	NaN	NaN	NaN	NaN	NaN	NaN	NaN	NaN	-1.281	0.421	0.662	-1.322	0.272	0.702	-1.393	0.105	0.618	-1.267	0.04	0.662	NaN	NaN	NaN	-1.361	0.86	0.403	-1.416	0.7	0.354	-1.394	0.545	0.374	-1.392	0.471	0.356	NaN	NaN	NaN	NaN	NaN	NaN
978	4.89	-1.442	0.973	0.596	NaN	NaN	NaN	NaN	NaN	NaN	NaN	NaN	NaN	NaN	NaN	NaN	-1.28	0.421	0.662	-1.322	0.272	0.702	-1.393	0.105	0.618	-1.267	0.04	0.662	NaN	NaN	NaN	-1.361	0.86	0.404	-1.416	0.7	0.354	-1.394	0.545	0.373	-1.392	0.471	0.355	NaN	NaN	NaN	NaN	NaN	NaN
979	4.895	-1.442	0.973	0.596	NaN	NaN	NaN	NaN	NaN	NaN	NaN	NaN	NaN	NaN	NaN	NaN	-1.28	0.421	0.662	-1.322	0.272	0.702	-1.393	0.105	0.618	-1.267	0.04	0.662	NaN	NaN	NaN	-1.361	0.86	0.404	-1.416	0.701	0.355	-1.393	0.545	0.373	-1.391	0.472	0.355	NaN	NaN	NaN	NaN	NaN	NaN
980	4.9	-1.442	0.973	0.596	NaN	NaN	NaN	NaN	NaN	NaN	NaN	NaN	NaN	NaN	NaN	NaN	-1.28	0.421	0.662	-1.322	0.272	0.702	-1.393	0.105	0.618	-1.267	0.04	0.662	NaN	NaN	NaN	-1.361	0.86	0.404	-1.414	0.701	0.354	-1.392	0.545	0.372	-1.39	0.472	0.354	NaN	NaN	NaN	NaN	NaN	NaN
981	4.905	-1.442	0.973	0.597	NaN	NaN	NaN	NaN	NaN	NaN	NaN	NaN	NaN	NaN	NaN	NaN	-1.279	0.421	0.663	-1.322	0.272	0.702	-1.393	0.105	0.618	-1.267	0.04	0.662	NaN	NaN	NaN	-1.361	0.861	0.404	-1.414	0.701	0.354	-1.391	0.546	0.372	-1.389	0.472	0.354	NaN	NaN	NaN	NaN	NaN	NaN
982	4.91	-1.441	0.972	0.597	NaN	NaN	NaN	NaN	NaN	NaN	NaN	NaN	NaN	NaN	NaN	NaN	-1.279	0.42	0.663	-1.321	0.272	0.702	-1.393	0.105	0.618	-1.267	0.04	0.662	NaN	NaN	NaN	-1.361	0.861	0.404	-1.415	0.702	0.354	-1.391	0.546	0.371	-1.388	0.472	0.353	NaN	NaN	NaN	NaN	NaN	NaN
983	4.915	-1.441	0.972	0.597	NaN	NaN	NaN	NaN	NaN	NaN	NaN	NaN	NaN	NaN	NaN	NaN	-1.279	0.421	0.663	-1.321	0.272	0.702	-1.393	0.105	0.618	-1.267	0.04	0.662	NaN	NaN	NaN	-1.361	0.862	0.404	-1.415	0.703	0.354	-1.39	0.546	0.371	-1.387	0.472	0.353	NaN	NaN	NaN	NaN	NaN	NaN
984	4.92	-1.441	0.972	0.597	NaN	NaN	NaN	NaN	NaN	NaN	NaN	NaN	NaN	NaN	NaN	NaN	-1.28	0.421	0.665	-1.321	0.272	0.702	-1.393	0.105	0.618	-1.267	0.04	0.662	NaN	NaN	NaN	-1.361	0.862	0.404	-1.415	0.703	0.354	-1.389	0.546	0.37	-1.385	0.472	0.352	NaN	NaN	NaN	NaN	NaN	NaN
985	4.925	-1.441	0.973	0.597	NaN	NaN	NaN	NaN	NaN	NaN	NaN	NaN	NaN	NaN	NaN	NaN	-1.28	0.422	0.665	-1.321	0.272	0.702	-1.393	0.105	0.618	-1.267	0.04	0.662	NaN	NaN	NaN	-1.36	0.862	0.404	-1.413	0.703	0.353	-1.388	0.547	0.37	-1.383	0.471	0.351	NaN	NaN	NaN	NaN	NaN	NaN
986	4.93	-1.441	0.973	0.598	NaN	NaN	NaN	NaN	NaN	NaN	NaN	NaN	NaN	NaN	NaN	NaN	-1.28	0.422	0.665	-1.321	0.273	0.702	-1.393	0.105	0.618	-1.267	0.04	0.662	NaN	NaN	NaN	-1.36	0.862	0.404	-1.412	0.703	0.353	-1.387	0.547	0.369	-1.383	0.473	0.351	NaN	NaN	NaN	NaN	NaN	NaN
987	4.935	-1.441	0.973	0.598	NaN	NaN	NaN	NaN	NaN	NaN	NaN	NaN	NaN	NaN	NaN	NaN	-1.28	0.422	0.665	-1.321	0.273	0.702	-1.393	0.105	0.618	-1.267	0.04	0.662	NaN	NaN	NaN	-1.36	0.862	0.404	-1.413	0.704	0.353	-1.385	0.546	0.368	-1.382	0.473	0.35	NaN	NaN	NaN	NaN	NaN	NaN
988	4.94	-1.441	0.973	0.598	NaN	NaN	NaN	NaN	NaN	NaN	NaN	NaN	NaN	NaN	NaN	NaN	-1.279	0.422	0.665	-1.321	0.273	0.702	-1.393	0.105	0.618	-1.267	0.04	0.662	NaN	NaN	NaN	-1.36	0.863	0.404	-1.412	0.704	0.353	-1.382	0.543	0.366	-1.381	0.474	0.35	NaN	NaN	NaN	NaN	NaN	NaN
989	4.945	-1.441	0.973	0.598	NaN	NaN	NaN	NaN	NaN	NaN	NaN	NaN	NaN	NaN	NaN	NaN	-1.279	0.422	0.665	-1.321	0.273	0.702	-1.393	0.105	0.618	-1.266	0.038	0.662	NaN	NaN	NaN	-1.359	0.863	0.404	-1.412	0.704	0.352	-1.38	0.543	0.365	-1.379	0.474	0.349	NaN	NaN	NaN	NaN	NaN	NaN
990	4.95	-1.441	0.973	0.598	NaN	NaN	NaN	NaN	NaN	NaN	NaN	NaN	NaN	NaN	NaN	NaN	-1.279	0.422	0.665	-1.321	0.273	0.702	-1.393	0.105	0.618	-1.266	0.037	0.661	NaN	NaN	NaN	-1.359	0.863	0.404	-1.411	0.705	0.352	-1.379	0.543	0.365	-1.378	0.474	0.348	NaN	NaN	NaN	NaN	NaN	NaN
991	4.955	-1.441	0.973	0.598	NaN	NaN	NaN	NaN	NaN	NaN	NaN	NaN	NaN	NaN	NaN	NaN	-1.279	0.422	0.665	-1.321	0.273	0.702	-1.393	0.105	0.618	-1.266	0.038	0.661	NaN	NaN	NaN	-1.359	0.864	0.404	-1.409	0.704	0.351	-1.378	0.544	0.364	-1.377	0.475	0.348	NaN	NaN	NaN	NaN	NaN	NaN
992	4.96	-1.441	0.973	0.598	NaN	NaN	NaN	NaN	NaN	NaN	NaN	NaN	NaN	NaN	NaN	NaN	-1.279	0.422	0.665	-1.321	0.273	0.702	-1.393	0.105	0.618	-1.265	0.037	0.661	NaN	NaN	NaN	-1.359	0.864	0.404	-1.408	0.704	0.351	-1.377	0.544	0.364	-1.376	0.475	0.347	NaN	NaN	NaN	NaN	NaN	NaN
993	4.965	-1.441	0.973	0.598	NaN	NaN	NaN	NaN	NaN	NaN	NaN	NaN	NaN	NaN	NaN	NaN	-1.279	0.422	0.665	-1.321	0.273	0.702	-1.393	0.105	0.618	-1.267	0.039	0.662	NaN	NaN	NaN	-1.359	0.864	0.404	-1.409	0.705	0.351	-1.376	0.544	0.363	-1.374	0.475	0.347	NaN	NaN	NaN	NaN	NaN	NaN
994	4.97	-1.441	0.973	0.598	NaN	NaN	NaN	NaN	NaN	NaN	NaN	NaN	NaN	NaN	NaN	NaN	-1.279	0.422	0.665	-1.321	0.273	0.702	-1.393	0.105	0.618	-1.267	0.039	0.662	NaN	NaN	NaN	-1.359	0.865	0.404	-1.407	0.705	0.351	-1.375	0.545	0.363	-1.373	0.476	0.346	NaN	NaN	NaN	NaN	NaN	NaN
995	4.975	-1.44	0.973	0.598	NaN	NaN	NaN	NaN	NaN	NaN	NaN	NaN	NaN	NaN	NaN	NaN	-1.279	0.422	0.665	-1.321	0.273	0.702	-1.393	0.105	0.618	-1.267	0.04	0.662	NaN	NaN	NaN	-1.359	0.865	0.404	-1.406	0.705	0.35	-1.373	0.545	0.362	-1.372	0.476	0.345	NaN	NaN	NaN	NaN	NaN	NaN
996	4.98	-1.44	0.973	0.599	NaN	NaN	NaN	NaN	NaN	NaN	NaN	NaN	NaN	NaN	NaN	NaN	-1.279	0.422	0.665	-1.321	0.273	0.702	-1.393	0.105	0.618	-1.267	0.04	0.662	NaN	NaN	NaN	-1.358	0.865	0.404	-1.405	0.705	0.349	-1.373	0.546	0.362	-1.37	0.476	0.345	NaN	NaN	NaN	NaN	NaN	NaN
997	4.985	-1.44	0.973	0.599	NaN	NaN	NaN	NaN	NaN	NaN	NaN	NaN	NaN	NaN	NaN	NaN	-1.279	0.422	0.665	-1.321	0.272	0.702	-1.393	0.105	0.618	-1.267	0.04	0.662	NaN	NaN	NaN	-1.358	0.865	0.404	-1.403	0.705	0.348	-1.373	0.549	0.362	-1.369	0.476	0.344	NaN	NaN	NaN	NaN	NaN	NaN
998	4.99	-1.44	0.973	0.599	NaN	NaN	NaN	NaN	NaN	NaN	NaN	NaN	NaN	NaN	NaN	NaN	-1.279	0.422	0.665	-1.321	0.272	0.702	-1.393	0.105	0.618	-1.267	0.04	0.662	NaN	NaN	NaN	-1.358	0.866	0.404	-1.403	0.705	0.348	-1.373	0.55	0.361	-1.368	0.476	0.343	NaN	NaN	NaN	NaN	NaN	NaN
999	4.995	-1.44	0.973	0.599	NaN	NaN	NaN	NaN	NaN	NaN	NaN	NaN	NaN	NaN	NaN	NaN	-1.279	0.422	0.665	-1.321	0.272	0.702	-1.393	0.105	0.618	-1.267	0.04	0.662	NaN	NaN	NaN	-1.357	0.866	0.404	-1.403	0.706	0.349	-1.371	0.55	0.361	-1.366	0.477	0.343	NaN	NaN	NaN	NaN	NaN	NaN
1000	5	-1.44	0.973	0.599	NaN	NaN	NaN	NaN	NaN	NaN	NaN	NaN	NaN	NaN	NaN	NaN	-1.279	0.422	0.665	-1.321	0.272	0.702	-1.393	0.105	0.618	-1.267	0.04	0.662	NaN	NaN	NaN	-1.357	0.866	0.404	-1.401	0.706	0.347	-1.37	0.55	0.36	-1.365	0.477	0.342	NaN	NaN	NaN	NaN	NaN	NaN
1001	5.005	-1.44	0.973	0.599	NaN	NaN	NaN	NaN	NaN	NaN	NaN	NaN	NaN	NaN	NaN	NaN	-1.279	0.422	0.665	-1.321	0.272	0.702	-1.393	0.105	0.618	-1.266	0.038	0.662	NaN	NaN	NaN	-1.357	0.867	0.403	-1.4	0.706	0.347	-1.369	0.551	0.359	-1.364	0.477	0.342	NaN	NaN	NaN	NaN	NaN	NaN
1002	5.01	-1.44	0.973	0.599	NaN	NaN	NaN	NaN	NaN	NaN	NaN	NaN	NaN	NaN	NaN	NaN	-1.279	0.421	0.666	-1.321	0.272	0.702	-1.393	0.105	0.618	-1.266	0.037	0.661	NaN	NaN	NaN	-1.357	0.867	0.403	-1.4	0.707	0.347	-1.368	0.551	0.359	-1.362	0.477	0.341	NaN	NaN	NaN	NaN	NaN	NaN
1003	5.015	-1.439	0.973	0.599	NaN	NaN	NaN	NaN	NaN	NaN	NaN	NaN	NaN	NaN	NaN	NaN	-1.279	0.421	0.666	-1.321	0.272	0.702	-1.393	0.105	0.618	-1.266	0.038	0.661	NaN	NaN	NaN	-1.357	0.868	0.403	-1.399	0.707	0.347	-1.365	0.551	0.358	-1.361	0.478	0.34	NaN	NaN	NaN	NaN	NaN	NaN
1004	5.02	-1.439	0.973	0.599	NaN	NaN	NaN	NaN	NaN	NaN	NaN	NaN	NaN	NaN	NaN	NaN	-1.279	0.421	0.666	-1.321	0.272	0.702	-1.393	0.105	0.618	-1.265	0.036	0.66	NaN	NaN	NaN	-1.356	0.868	0.403	-1.399	0.708	0.347	-1.363	0.551	0.356	-1.36	0.478	0.34	NaN	NaN	NaN	NaN	NaN	NaN
1005	5.025	-1.439	0.973	0.599	NaN	NaN	NaN	NaN	NaN	NaN	NaN	NaN	NaN	NaN	NaN	NaN	-1.279	0.421	0.666	-1.321	0.272	0.702	-1.393	0.105	0.618	-1.265	0.035	0.66	NaN	NaN	NaN	-1.356	0.868	0.403	-1.396	0.707	0.345	-1.363	0.552	0.357	-1.357	0.478	0.339	NaN	NaN	NaN	NaN	NaN	NaN
1006	5.03	-1.439	0.973	0.599	NaN	NaN	NaN	NaN	NaN	NaN	NaN	NaN	NaN	NaN	NaN	NaN	-1.279	0.421	0.666	-1.321	0.272	0.702	-1.393	0.105	0.618	-1.264	0.035	0.66	NaN	NaN	NaN	-1.356	0.868	0.402	-1.395	0.707	0.345	-1.362	0.553	0.356	-1.353	0.476	0.338	NaN	NaN	NaN	NaN	NaN	NaN
1007	5.035	-1.439	0.973	0.599	NaN	NaN	NaN	NaN	NaN	NaN	NaN	NaN	NaN	NaN	NaN	NaN	-1.279	0.421	0.666	-1.321	0.272	0.702	-1.393	0.105	0.618	-1.264	0.035	0.66	NaN	NaN	NaN	-1.356	0.869	0.402	-1.394	0.708	0.344	-1.36	0.552	0.355	-1.352	0.476	0.337	NaN	NaN	NaN	NaN	NaN	NaN
1008	5.04	-1.439	0.973	0.599	NaN	NaN	NaN	NaN	NaN	NaN	NaN	NaN	NaN	NaN	NaN	NaN	-1.279	0.421	0.666	-1.321	0.272	0.702	-1.393	0.105	0.618	-1.264	0.035	0.66	NaN	NaN	NaN	-1.355	0.869	0.402	-1.393	0.708	0.344	-1.356	0.55	0.354	-1.35	0.476	0.337	NaN	NaN	NaN	NaN	NaN	NaN
1009	5.045	-1.439	0.973	0.599	NaN	NaN	NaN	NaN	NaN	NaN	NaN	NaN	NaN	NaN	NaN	NaN	-1.279	0.421	0.666	-1.321	0.272	0.702	-1.393	0.105	0.618	-1.264	0.035	0.66	NaN	NaN	NaN	-1.355	0.87	0.402	-1.392	0.708	0.343	-1.356	0.552	0.354	-1.349	0.476	0.336	NaN	NaN	NaN	NaN	NaN	NaN
1010	5.05	-1.439	0.973	0.598	NaN	NaN	NaN	NaN	NaN	NaN	NaN	NaN	NaN	NaN	NaN	NaN	-1.279	0.421	0.666	-1.321	0.272	0.702	-1.393	0.105	0.618	-1.264	0.035	0.66	NaN	NaN	NaN	-1.355	0.87	0.402	-1.391	0.709	0.343	-1.352	0.55	0.353	-1.348	0.477	0.336	NaN	NaN	NaN	NaN	NaN	NaN
1011	5.055	-1.439	0.974	0.598	NaN	NaN	NaN	NaN	NaN	NaN	NaN	NaN	NaN	NaN	NaN	NaN	-1.279	0.421	0.666	-1.321	0.272	0.702	-1.393	0.105	0.618	-1.264	0.035	0.66	NaN	NaN	NaN	-1.354	0.87	0.402	-1.39	0.709	0.342	-1.351	0.55	0.352	-1.346	0.477	0.336	NaN	NaN	NaN	NaN	NaN	NaN
1012	5.06	-1.439	0.974	0.598	NaN	NaN	NaN	NaN	NaN	NaN	NaN	NaN	NaN	NaN	NaN	NaN	-1.279	0.421	0.666	-1.321	0.272	0.702	-1.393	0.105	0.618	-1.264	0.035	0.66	NaN	NaN	NaN	-1.354	0.871	0.401	-1.389	0.709	0.342	-1.349	0.55	0.351	-1.344	0.478	0.335	NaN	NaN	NaN	NaN	NaN	NaN
1013	5.065	-1.439	0.974	0.598	NaN	NaN	NaN	NaN	NaN	NaN	NaN	NaN	NaN	NaN	NaN	NaN	-1.279	0.421	0.666	-1.321	0.272	0.702	-1.393	0.105	0.618	-1.264	0.035	0.66	NaN	NaN	NaN	-1.354	0.872	0.401	-1.388	0.71	0.341	-1.348	0.551	0.351	-1.344	0.48	0.334	NaN	NaN	NaN	NaN	NaN	NaN
1014	5.07	-1.439	0.974	0.599	NaN	NaN	NaN	NaN	NaN	NaN	NaN	NaN	NaN	NaN	NaN	NaN	-1.279	0.421	0.666	-1.321	0.272	0.702	-1.393	0.105	0.618	-1.264	0.035	0.66	NaN	NaN	NaN	-1.354	0.872	0.401	-1.387	0.71	0.341	-1.346	0.551	0.35	-1.343	0.481	0.333	NaN	NaN	NaN	NaN	NaN	NaN
1015	5.075	-1.439	0.974	0.599	NaN	NaN	NaN	NaN	NaN	NaN	NaN	NaN	NaN	NaN	NaN	NaN	-1.279	0.421	0.666	-1.321	0.272	0.702	-1.393	0.105	0.618	-1.264	0.035	0.66	NaN	NaN	NaN	-1.354	0.873	0.4	-1.386	0.71	0.34	-1.345	0.552	0.349	-1.342	0.482	0.332	NaN	NaN	NaN	NaN	NaN	NaN
1016	5.08	-1.439	0.975	0.599	NaN	NaN	NaN	NaN	NaN	NaN	NaN	NaN	NaN	NaN	NaN	NaN	-1.279	0.421	0.665	-1.321	0.273	0.702	-1.393	0.105	0.618	-1.264	0.035	0.66	NaN	NaN	NaN	-1.354	0.873	0.4	-1.385	0.711	0.339	-1.343	0.552	0.349	-1.341	0.483	0.332	NaN	NaN	NaN	NaN	NaN	NaN
1017	5.085	-1.439	0.975	0.599	NaN	NaN	NaN	NaN	NaN	NaN	NaN	NaN	NaN	NaN	NaN	NaN	-1.279	0.421	0.665	-1.321	0.273	0.702	-1.393	0.105	0.618	-1.264	0.035	0.66	NaN	NaN	NaN	-1.354	0.874	0.4	-1.384	0.711	0.339	-1.341	0.553	0.348	-1.339	0.483	0.331	NaN	NaN	NaN	NaN	NaN	NaN
1018	5.09	-1.439	0.975	0.599	NaN	NaN	NaN	NaN	NaN	NaN	NaN	NaN	NaN	NaN	NaN	NaN	-1.279	0.421	0.665	-1.321	0.273	0.702	-1.393	0.105	0.618	-1.264	0.035	0.66	NaN	NaN	NaN	-1.354	0.874	0.399	-1.383	0.712	0.338	-1.34	0.554	0.347	-1.338	0.484	0.33	NaN	NaN	NaN	NaN	NaN	NaN
1019	5.095	-1.439	0.975	0.599	NaN	NaN	NaN	NaN	NaN	NaN	NaN	NaN	NaN	NaN	NaN	NaN	-1.279	0.421	0.665	-1.321	0.273	0.702	-1.392	0.104	0.618	-1.264	0.035	0.66	NaN	NaN	NaN	-1.354	0.874	0.399	-1.382	0.712	0.338	-1.34	0.557	0.346	-1.336	0.485	0.329	NaN	NaN	NaN	NaN	NaN	NaN
1020	5.1	-1.439	0.975	0.599	NaN	NaN	NaN	NaN	NaN	NaN	NaN	NaN	NaN	NaN	NaN	NaN	-1.279	0.421	0.665	-1.321	0.273	0.702	-1.392	0.104	0.618	-1.264	0.035	0.66	NaN	NaN	NaN	-1.353	0.875	0.399	-1.381	0.712	0.337	-1.34	0.558	0.345	-1.335	0.485	0.329	NaN	NaN	NaN	NaN	NaN	NaN
1021	5.105	-1.439	0.976	0.599	NaN	NaN	NaN	NaN	NaN	NaN	NaN	NaN	NaN	NaN	NaN	NaN	-1.279	0.422	0.665	-1.321	0.273	0.702	-1.392	0.104	0.618	-1.264	0.035	0.66	NaN	NaN	NaN	-1.353	0.876	0.399	-1.38	0.713	0.336	-1.339	0.56	0.345	-1.332	0.486	0.328	NaN	NaN	NaN	NaN	NaN	NaN
1022	5.11	-1.439	0.976	0.599	NaN	NaN	NaN	NaN	NaN	NaN	NaN	NaN	NaN	NaN	NaN	NaN	-1.279	0.422	0.665	-1.321	0.273	0.702	-1.392	0.104	0.618	-1.264	0.035	0.66	NaN	NaN	NaN	-1.353	0.876	0.399	-1.379	0.713	0.336	-1.336	0.559	0.343	-1.331	0.487	0.327	NaN	NaN	NaN	NaN	NaN	NaN
1023	5.115	-1.439	0.976	0.599	NaN	NaN	NaN	NaN	NaN	NaN	NaN	NaN	NaN	NaN	NaN	NaN	-1.279	0.422	0.665	-1.322	0.273	0.702	-1.392	0.104	0.618	-1.264	0.035	0.66	NaN	NaN	NaN	-1.353	0.877	0.398	-1.378	0.714	0.335	-1.334	0.559	0.342	-1.329	0.487	0.326	NaN	NaN	NaN	NaN	NaN	NaN
1024	5.12	-1.439	0.976	0.599	NaN	NaN	NaN	NaN	NaN	NaN	NaN	NaN	NaN	NaN	NaN	NaN	-1.279	0.422	0.664	-1.322	0.273	0.702	-1.392	0.104	0.618	-1.264	0.035	0.66	NaN	NaN	NaN	-1.353	0.877	0.398	-1.377	0.714	0.334	-1.332	0.559	0.341	-1.327	0.487	0.325	NaN	NaN	NaN	NaN	NaN	NaN
1025	5.125	-1.439	0.976	0.599	NaN	NaN	NaN	NaN	NaN	NaN	NaN	NaN	NaN	NaN	NaN	NaN	-1.279	0.421	0.663	-1.322	0.273	0.701	-1.392	0.104	0.618	-1.264	0.035	0.66	NaN	NaN	NaN	-1.353	0.878	0.397	-1.375	0.715	0.333	-1.33	0.56	0.34	-1.326	0.488	0.324	NaN	NaN	NaN	NaN	NaN	NaN
1026	5.13	-1.439	0.976	0.599	NaN	NaN	NaN	NaN	NaN	NaN	NaN	NaN	NaN	NaN	NaN	NaN	-1.279	0.422	0.662	-1.322	0.273	0.701	-1.392	0.104	0.618	-1.264	0.035	0.66	NaN	NaN	NaN	-1.353	0.879	0.397	-1.374	0.716	0.333	-1.329	0.56	0.34	-1.325	0.49	0.324	NaN	NaN	NaN	NaN	NaN	NaN
1027	5.135	-1.439	0.976	0.598	NaN	NaN	NaN	NaN	NaN	NaN	NaN	NaN	NaN	NaN	NaN	NaN	-1.279	0.422	0.662	-1.322	0.273	0.701	-1.392	0.104	0.618	-1.264	0.035	0.66	NaN	NaN	NaN	-1.353	0.879	0.397	-1.373	0.716	0.332	-1.327	0.561	0.339	-1.323	0.49	0.323	NaN	NaN	NaN	NaN	NaN	NaN
1028	5.14	-1.439	0.976	0.598	NaN	NaN	NaN	NaN	NaN	NaN	NaN	NaN	NaN	NaN	NaN	NaN	-1.279	0.422	0.662	-1.322	0.273	0.701	-1.392	0.104	0.618	-1.264	0.035	0.66	NaN	NaN	NaN	-1.353	0.88	0.397	-1.372	0.717	0.331	-1.327	0.562	0.338	-1.321	0.49	0.322	NaN	NaN	NaN	NaN	NaN	NaN
1029	5.145	-1.439	0.977	0.598	NaN	NaN	NaN	NaN	NaN	NaN	NaN	NaN	NaN	NaN	NaN	NaN	-1.279	0.422	0.662	-1.322	0.273	0.701	-1.392	0.104	0.618	-1.264	0.035	0.66	NaN	NaN	NaN	-1.353	0.881	0.396	-1.372	0.717	0.331	-1.325	0.562	0.337	-1.319	0.491	0.321	NaN	NaN	NaN	NaN	NaN	NaN
1030	5.15	-1.439	0.977	0.598	NaN	NaN	NaN	NaN	NaN	NaN	NaN	NaN	NaN	NaN	NaN	NaN	-1.279	0.422	0.662	-1.322	0.273	0.701	-1.392	0.104	0.618	-1.264	0.035	0.66	NaN	NaN	NaN	-1.353	0.882	0.396	-1.371	0.718	0.33	-1.324	0.563	0.337	-1.319	0.492	0.32	NaN	NaN	NaN	NaN	NaN	NaN
1031	5.155	-1.439	0.977	0.598	NaN	NaN	NaN	NaN	NaN	NaN	NaN	NaN	NaN	NaN	NaN	NaN	-1.279	0.422	0.662	-1.322	0.273	0.701	-1.392	0.104	0.618	-1.264	0.035	0.66	NaN	NaN	NaN	-1.353	0.882	0.395	-1.37	0.719	0.329	-1.322	0.563	0.336	-1.319	0.493	0.32	NaN	NaN	NaN	NaN	NaN	NaN
1032	5.16	-1.439	0.977	0.598	NaN	NaN	NaN	NaN	NaN	NaN	NaN	NaN	NaN	NaN	NaN	NaN	-1.28	0.422	0.661	-1.322	0.273	0.701	-1.392	0.104	0.618	-1.264	0.035	0.66	NaN	NaN	NaN	-1.353	0.883	0.395	-1.369	0.72	0.328	-1.321	0.564	0.336	-1.316	0.493	0.319	NaN	NaN	NaN	NaN	NaN	NaN
1033	5.165	-1.439	0.978	0.598	NaN	NaN	NaN	NaN	NaN	NaN	NaN	NaN	NaN	NaN	NaN	NaN	-1.28	0.422	0.661	-1.322	0.273	0.701	-1.392	0.104	0.618	-1.264	0.035	0.66	NaN	NaN	NaN	-1.352	0.884	0.394	-1.368	0.72	0.328	-1.32	0.565	0.335	-1.315	0.494	0.318	NaN	NaN	NaN	NaN	NaN	NaN
1034	5.17	-1.438	0.978	0.597	NaN	NaN	NaN	NaN	NaN	NaN	NaN	NaN	NaN	NaN	NaN	NaN	-1.28	0.422	0.661	-1.322	0.273	0.701	-1.392	0.104	0.617	-1.264	0.035	0.66	NaN	NaN	NaN	-1.352	0.884	0.394	-1.367	0.721	0.327	-1.321	0.567	0.334	-1.314	0.494	0.317	NaN	NaN	NaN	NaN	NaN	NaN
1035	5.175	-1.438	0.978	0.597	NaN	NaN	NaN	NaN	NaN	NaN	NaN	NaN	NaN	NaN	NaN	NaN	-1.28	0.422	0.662	-1.322	0.273	0.7	-1.392	0.104	0.617	-1.264	0.035	0.66	NaN	NaN	NaN	-1.351	0.885	0.394	-1.366	0.721	0.326	-1.32	0.567	0.333	-1.313	0.495	0.316	NaN	NaN	NaN	NaN	NaN	NaN
1036	5.18	-1.438	0.978	0.597	NaN	NaN	NaN	NaN	NaN	NaN	NaN	NaN	NaN	NaN	NaN	NaN	-1.281	0.422	0.662	-1.323	0.274	0.7	-1.392	0.104	0.617	-1.264	0.035	0.66	NaN	NaN	NaN	-1.351	0.885	0.393	-1.366	0.722	0.325	-1.319	0.568	0.332	-1.312	0.496	0.316	NaN	NaN	NaN	NaN	NaN	NaN
1037	5.185	-1.438	0.978	0.597	NaN	NaN	NaN	NaN	NaN	NaN	NaN	NaN	NaN	NaN	NaN	NaN	-1.281	0.422	0.662	-1.323	0.274	0.7	-1.392	0.104	0.617	-1.264	0.035	0.659	NaN	NaN	NaN	-1.351	0.886	0.393	-1.365	0.723	0.325	-1.319	0.568	0.331	-1.312	0.496	0.315	NaN	NaN	NaN	NaN	NaN	NaN
1038	5.19	-1.438	0.979	0.597	NaN	NaN	NaN	NaN	NaN	NaN	NaN	NaN	NaN	NaN	NaN	NaN	-1.281	0.422	0.662	-1.323	0.274	0.7	-1.392	0.104	0.617	-1.264	0.035	0.659	NaN	NaN	NaN	-1.351	0.887	0.392	-1.365	0.723	0.324	-1.318	0.569	0.331	-1.311	0.497	0.314	NaN	NaN	NaN	NaN	NaN	NaN
1039	5.195	-1.438	0.979	0.596	NaN	NaN	NaN	NaN	NaN	NaN	NaN	NaN	NaN	NaN	NaN	NaN	-1.281	0.423	0.662	-1.323	0.274	0.7	-1.392	0.104	0.617	-1.264	0.035	0.659	NaN	NaN	NaN	-1.351	0.888	0.392	-1.364	0.724	0.323	-1.317	0.569	0.331	-1.311	0.497	0.314	NaN	NaN	NaN	NaN	NaN	NaN
1040	5.2	-1.438	0.979	0.596	NaN	NaN	NaN	NaN	NaN	NaN	NaN	NaN	NaN	NaN	NaN	NaN	-1.281	0.423	0.662	-1.323	0.274	0.7	-1.392	0.104	0.617	-1.264	0.035	0.659	NaN	NaN	NaN	-1.35	0.888	0.392	-1.364	0.725	0.323	-1.317	0.569	0.33	-1.31	0.498	0.313	NaN	NaN	NaN	NaN	NaN	NaN
1041	5.205	-1.438	0.979	0.596	NaN	NaN	NaN	NaN	NaN	NaN	NaN	NaN	NaN	NaN	NaN	NaN	-1.282	0.423	0.662	-1.323	0.274	0.7	-1.392	0.104	0.617	-1.264	0.035	0.659	NaN	NaN	NaN	-1.35	0.888	0.392	-1.363	0.725	0.322	-1.317	0.57	0.33	-1.31	0.499	0.313	NaN	NaN	NaN	NaN	NaN	NaN
1042	5.21	-1.437	0.979	0.596	NaN	NaN	NaN	NaN	NaN	NaN	NaN	NaN	NaN	NaN	NaN	NaN	-1.282	0.423	0.662	-1.324	0.275	0.7	-1.392	0.104	0.617	-1.264	0.035	0.659	NaN	NaN	NaN	-1.35	0.889	0.391	-1.363	0.726	0.322	-1.316	0.57	0.329	-1.308	0.498	0.313	NaN	NaN	NaN	NaN	NaN	NaN
1043	5.215	-1.437	0.979	0.595	NaN	NaN	NaN	NaN	NaN	NaN	NaN	NaN	NaN	NaN	NaN	NaN	-1.282	0.424	0.662	-1.324	0.275	0.7	-1.392	0.104	0.617	-1.264	0.035	0.659	NaN	NaN	NaN	-1.35	0.89	0.391	-1.362	0.726	0.321	-1.315	0.569	0.33	-1.307	0.497	0.313	NaN	NaN	NaN	NaN	NaN	NaN
1044	5.22	-1.437	0.98	0.595	NaN	NaN	NaN	NaN	NaN	NaN	NaN	NaN	NaN	NaN	NaN	NaN	-1.283	0.424	0.662	-1.324	0.275	0.7	-1.392	0.104	0.617	-1.264	0.035	0.659	NaN	NaN	NaN	-1.35	0.89	0.39	-1.362	0.726	0.321	-1.314	0.569	0.33	-1.31	0.5	0.312	NaN	NaN	NaN	NaN	NaN	NaN
1045	5.225	-1.437	0.98	0.595	NaN	NaN	NaN	NaN	NaN	NaN	NaN	NaN	NaN	NaN	NaN	NaN	-1.283	0.424	0.662	-1.324	0.275	0.7	-1.392	0.104	0.617	-1.264	0.035	0.659	NaN	NaN	NaN	-1.349	0.891	0.39	-1.362	0.727	0.32	-1.316	0.571	0.329	-1.309	0.5	0.311	NaN	NaN	NaN	NaN	NaN	NaN
1046	5.23	-1.437	0.98	0.594	NaN	NaN	NaN	NaN	NaN	NaN	NaN	NaN	NaN	NaN	NaN	NaN	-1.283	0.424	0.662	-1.324	0.275	0.7	-1.392	0.104	0.617	-1.264	0.035	0.659	NaN	NaN	NaN	-1.349	0.891	0.389	-1.362	0.727	0.32	-1.318	0.573	0.329	-1.308	0.501	0.311	NaN	NaN	NaN	NaN	NaN	NaN
1047	5.235	-1.437	0.98	0.594	NaN	NaN	NaN	NaN	NaN	NaN	NaN	NaN	NaN	NaN	NaN	NaN	-1.283	0.424	0.662	-1.324	0.275	0.699	-1.392	0.104	0.617	-1.264	0.035	0.659	NaN	NaN	NaN	-1.348	0.891	0.389	-1.362	0.728	0.32	-1.317	0.573	0.329	-1.308	0.501	0.31	NaN	NaN	NaN	NaN	NaN	NaN
1048	5.24	-1.437	0.98	0.594	NaN	NaN	NaN	NaN	NaN	NaN	NaN	NaN	NaN	NaN	NaN	NaN	-1.283	0.424	0.662	-1.324	0.275	0.699	-1.392	0.104	0.617	-1.264	0.035	0.659	NaN	NaN	NaN	-1.348	0.892	0.389	-1.361	0.728	0.319	-1.319	0.575	0.328	-1.307	0.5	0.311	NaN	NaN	NaN	NaN	NaN	NaN
1049	5.245	-1.436	0.981	0.594	NaN	NaN	NaN	NaN	NaN	NaN	NaN	NaN	NaN	NaN	NaN	NaN	-1.283	0.424	0.661	-1.324	0.275	0.699	-1.392	0.104	0.617	-1.264	0.035	0.659	NaN	NaN	NaN	-1.348	0.892	0.388	-1.361	0.728	0.319	-1.317	0.573	0.328	-1.304	0.498	0.312	NaN	NaN	NaN	NaN	NaN	NaN
1050	5.25	-1.436	0.981	0.593	NaN	NaN	NaN	NaN	NaN	NaN	NaN	NaN	NaN	NaN	NaN	NaN	-1.283	0.424	0.661	-1.323	0.275	0.699	-1.392	0.104	0.617	-1.264	0.035	0.659	NaN	NaN	NaN	-1.348	0.893	0.388	-1.361	0.728	0.319	-1.316	0.573	0.327	-1.303	0.497	0.312	NaN	NaN	NaN	NaN	NaN	NaN
1051	5.255	-1.436	0.981	0.593	NaN	NaN	NaN	NaN	NaN	NaN	NaN	NaN	NaN	NaN	NaN	NaN	-1.283	0.424	0.661	-1.323	0.275	0.699	-1.392	0.105	0.617	-1.264	0.035	0.659	NaN	NaN	NaN	-1.348	0.893	0.387	-1.361	0.729	0.319	-1.316	0.573	0.327	-1.303	0.497	0.312	NaN	NaN	NaN	NaN	NaN	NaN
1052	5.26	-1.436	0.981	0.593	NaN	NaN	NaN	NaN	NaN	NaN	NaN	NaN	NaN	NaN	NaN	NaN	-1.283	0.424	0.661	-1.323	0.275	0.698	-1.392	0.105	0.617	-1.264	0.035	0.659	NaN	NaN	NaN	-1.348	0.893	0.387	-1.361	0.729	0.318	-1.316	0.573	0.327	-1.303	0.498	0.312	NaN	NaN	NaN	NaN	NaN	NaN
1053	5.265	-1.436	0.981	0.592	NaN	NaN	NaN	NaN	NaN	NaN	NaN	NaN	NaN	NaN	NaN	NaN	-1.282	0.424	0.66	-1.323	0.275	0.698	-1.392	0.105	0.617	-1.264	0.035	0.659	NaN	NaN	NaN	-1.348	0.893	0.387	-1.361	0.729	0.318	-1.316	0.573	0.327	-1.303	0.498	0.312	NaN	NaN	NaN	NaN	NaN	NaN
1054	5.27	-1.436	0.981	0.592	NaN	NaN	NaN	NaN	NaN	NaN	NaN	NaN	NaN	NaN	NaN	NaN	-1.282	0.424	0.66	-1.323	0.275	0.698	-1.392	0.105	0.617	-1.264	0.035	0.659	NaN	NaN	NaN	-1.347	0.893	0.387	-1.361	0.729	0.318	-1.316	0.573	0.327	-1.303	0.498	0.312	NaN	NaN	NaN	NaN	NaN	NaN
1055	5.275	-1.436	0.981	0.592	NaN	NaN	NaN	NaN	NaN	NaN	NaN	NaN	NaN	NaN	NaN	NaN	-1.282	0.424	0.66	-1.323	0.275	0.698	-1.392	0.105	0.617	-1.264	0.035	0.659	NaN	NaN	NaN	-1.348	0.894	0.386	-1.361	0.729	0.318	-1.316	0.572	0.327	-1.303	0.498	0.312	NaN	NaN	NaN	NaN	NaN	NaN
1056	5.28	-1.436	0.981	0.591	NaN	NaN	NaN	NaN	NaN	NaN	NaN	NaN	NaN	NaN	NaN	NaN	-1.282	0.424	0.659	-1.323	0.275	0.698	-1.392	0.105	0.617	-1.264	0.035	0.659	NaN	NaN	NaN	-1.348	0.894	0.386	-1.361	0.729	0.318	-1.317	0.572	0.327	-1.303	0.498	0.312	NaN	NaN	NaN	NaN	NaN	NaN
1057	5.285	-1.435	0.981	0.591	NaN	NaN	NaN	NaN	NaN	NaN	NaN	NaN	NaN	NaN	NaN	NaN	-1.281	0.424	0.658	-1.323	0.276	0.698	-1.392	0.105	0.617	-1.264	0.035	0.659	NaN	NaN	NaN	-1.348	0.894	0.385	-1.361	0.729	0.318	-1.317	0.572	0.327	-1.303	0.498	0.312	NaN	NaN	NaN	NaN	NaN	NaN
1058	5.29	-1.435	0.981	0.591	NaN	NaN	NaN	NaN	NaN	NaN	NaN	NaN	NaN	NaN	NaN	NaN	-1.281	0.423	0.657	-1.323	0.276	0.698	-1.392	0.105	0.617	-1.264	0.035	0.659	NaN	NaN	NaN	-1.348	0.894	0.385	-1.361	0.729	0.318	-1.317	0.572	0.327	-1.303	0.498	0.312	NaN	NaN	NaN	NaN	NaN	NaN
1059	5.295	-1.435	0.981	0.591	NaN	NaN	NaN	NaN	NaN	NaN	NaN	NaN	NaN	NaN	NaN	NaN	-1.28	0.423	0.656	-1.323	0.276	0.698	-1.392	0.105	0.617	-1.264	0.035	0.659	NaN	NaN	NaN	-1.348	0.894	0.385	-1.361	0.729	0.318	-1.317	0.572	0.327	-1.303	0.497	0.311	NaN	NaN	NaN	NaN	NaN	NaN
1060	5.3	-1.435	0.981	0.59	NaN	NaN	NaN	NaN	NaN	NaN	NaN	NaN	NaN	NaN	NaN	NaN	-1.28	0.423	0.656	-1.322	0.276	0.698	-1.392	0.105	0.617	-1.264	0.035	0.659	NaN	NaN	NaN	-1.348	0.894	0.385	-1.361	0.729	0.318	-1.317	0.572	0.327	-1.303	0.497	0.311	NaN	NaN	NaN	NaN	NaN	NaN
1061	5.305	-1.435	0.981	0.59	NaN	NaN	NaN	NaN	NaN	NaN	NaN	NaN	NaN	NaN	NaN	NaN	-1.28	0.424	0.657	-1.322	0.276	0.697	-1.392	0.106	0.617	-1.264	0.035	0.659	NaN	NaN	NaN	-1.347	0.893	0.385	-1.361	0.728	0.317	-1.318	0.572	0.327	-1.303	0.497	0.311	NaN	NaN	NaN	NaN	NaN	NaN
1062	5.31	-1.435	0.981	0.589	NaN	NaN	NaN	NaN	NaN	NaN	NaN	NaN	NaN	NaN	NaN	NaN	-1.279	0.423	0.656	-1.322	0.276	0.697	-1.392	0.106	0.617	-1.264	0.035	0.659	NaN	NaN	NaN	-1.347	0.893	0.384	-1.361	0.728	0.317	-1.318	0.572	0.327	-1.304	0.497	0.311	NaN	NaN	NaN	NaN	NaN	NaN
1063	5.315	-1.435	0.981	0.589	NaN	NaN	NaN	NaN	NaN	NaN	NaN	NaN	NaN	NaN	NaN	NaN	-1.278	0.423	0.655	-1.321	0.276	0.697	-1.392	0.106	0.617	-1.264	0.035	0.659	NaN	NaN	NaN	-1.347	0.893	0.384	-1.361	0.728	0.317	-1.318	0.571	0.327	-1.306	0.498	0.311	NaN	NaN	NaN	NaN	NaN	NaN
1064	5.32	-1.435	0.981	0.589	NaN	NaN	NaN	NaN	NaN	NaN	NaN	NaN	NaN	NaN	NaN	NaN	-1.278	0.423	0.655	-1.321	0.276	0.696	-1.392	0.106	0.617	-1.264	0.035	0.659	NaN	NaN	NaN	-1.347	0.893	0.383	-1.361	0.728	0.317	-1.318	0.571	0.327	-1.311	0.502	0.311	NaN	NaN	NaN	NaN	NaN	NaN
1065	5.325	-1.435	0.981	0.588	NaN	NaN	NaN	NaN	NaN	NaN	NaN	NaN	NaN	NaN	NaN	NaN	-1.278	0.423	0.655	-1.321	0.276	0.696	-1.392	0.106	0.617	-1.264	0.035	0.659	NaN	NaN	NaN	-1.347	0.893	0.383	-1.361	0.728	0.317	-1.319	0.571	0.327	-1.312	0.502	0.311	NaN	NaN	NaN	NaN	NaN	NaN
1066	5.33	-1.435	0.98	0.588	NaN	NaN	NaN	NaN	NaN	NaN	NaN	NaN	NaN	NaN	NaN	NaN	-1.277	0.422	0.654	-1.32	0.275	0.696	-1.392	0.106	0.617	-1.264	0.035	0.659	NaN	NaN	NaN	-1.347	0.893	0.383	-1.361	0.728	0.317	-1.322	0.573	0.327	-1.313	0.502	0.311	NaN	NaN	NaN	NaN	NaN	NaN
1067	5.335	-1.434	0.98	0.587	NaN	NaN	NaN	NaN	NaN	NaN	NaN	NaN	NaN	NaN	NaN	NaN	-1.277	0.422	0.654	-1.32	0.275	0.696	-1.392	0.106	0.617	-1.264	0.035	0.659	NaN	NaN	NaN	-1.347	0.893	0.382	-1.361	0.727	0.316	-1.326	0.576	0.328	-1.311	0.5	0.311	NaN	NaN	NaN	NaN	NaN	NaN
1068	5.34	-1.434	0.98	0.587	NaN	NaN	NaN	NaN	NaN	NaN	NaN	NaN	NaN	NaN	NaN	NaN	-1.277	0.422	0.654	-1.32	0.275	0.696	-1.392	0.106	0.617	-1.264	0.035	0.659	NaN	NaN	NaN	-1.347	0.892	0.382	-1.362	0.727	0.316	-1.328	0.576	0.328	-1.307	0.496	0.312	NaN	NaN	NaN	NaN	NaN	NaN
1069	5.345	-1.434	0.98	0.587	NaN	NaN	NaN	NaN	NaN	NaN	NaN	NaN	NaN	NaN	NaN	NaN	-1.277	0.422	0.654	-1.319	0.276	0.696	-1.392	0.106	0.616	-1.263	0.035	0.659	NaN	NaN	NaN	-1.347	0.892	0.382	-1.362	0.726	0.316	-1.329	0.577	0.328	-1.307	0.495	0.312	NaN	NaN	NaN	NaN	NaN	NaN
1070	5.35	-1.434	0.979	0.586	NaN	NaN	NaN	NaN	NaN	NaN	NaN	NaN	NaN	NaN	NaN	NaN	-1.276	0.423	0.655	-1.319	0.276	0.696	-1.392	0.106	0.616	-1.263	0.035	0.659	NaN	NaN	NaN	-1.347	0.891	0.382	-1.362	0.726	0.316	-1.326	0.574	0.329	-1.307	0.494	0.312	NaN	NaN	NaN	NaN	NaN	NaN
1071	5.355	-1.434	0.979	0.586	NaN	NaN	NaN	NaN	NaN	NaN	NaN	NaN	NaN	NaN	NaN	NaN	-1.276	0.423	0.655	-1.319	0.276	0.696	-1.392	0.106	0.616	-1.263	0.035	0.659	NaN	NaN	NaN	-1.346	0.891	0.382	-1.362	0.725	0.316	-1.321	0.569	0.33	-1.307	0.494	0.312	NaN	NaN	NaN	NaN	NaN	NaN
1072	5.36	-1.434	0.979	0.585	NaN	NaN	NaN	NaN	NaN	NaN	NaN	NaN	NaN	NaN	NaN	NaN	-1.276	0.423	0.655	-1.319	0.276	0.696	-1.392	0.106	0.616	-1.263	0.035	0.659	NaN	NaN	NaN	-1.346	0.89	0.382	-1.362	0.725	0.316	-1.319	0.566	0.331	-1.308	0.494	0.313	NaN	NaN	NaN	NaN	NaN	NaN
1073	5.365	-1.434	0.979	0.584	NaN	NaN	NaN	NaN	NaN	NaN	NaN	NaN	NaN	NaN	NaN	NaN	-1.275	0.423	0.655	-1.319	0.276	0.696	-1.392	0.106	0.616	-1.263	0.035	0.659	NaN	NaN	NaN	-1.346	0.89	0.381	-1.362	0.724	0.316	-1.319	0.565	0.331	-1.309	0.493	0.313	NaN	NaN	NaN	NaN	NaN	NaN
1074	5.37	-1.433	0.979	0.584	NaN	NaN	NaN	NaN	NaN	NaN	NaN	NaN	NaN	NaN	NaN	NaN	-1.275	0.423	0.655	-1.319	0.276	0.696	-1.392	0.106	0.616	-1.263	0.035	0.659	NaN	NaN	NaN	-1.346	0.889	0.381	-1.362	0.723	0.316	-1.319	0.564	0.33	-1.309	0.492	0.314	NaN	NaN	NaN	NaN	NaN	NaN
1075	5.375	-1.433	0.978	0.583	NaN	NaN	NaN	NaN	NaN	NaN	NaN	NaN	NaN	NaN	NaN	NaN	-1.275	0.423	0.655	-1.319	0.276	0.696	-1.392	0.106	0.616	-1.263	0.035	0.659	NaN	NaN	NaN	-1.346	0.889	0.381	-1.362	0.723	0.316	-1.32	0.564	0.33	-1.311	0.492	0.315	NaN	NaN	NaN	NaN	NaN	NaN
1076	5.38	-1.433	0.978	0.583	NaN	NaN	NaN	NaN	NaN	NaN	NaN	NaN	NaN	NaN	NaN	NaN	-1.275	0.423	0.655	-1.319	0.275	0.696	-1.392	0.106	0.616	-1.263	0.035	0.659	NaN	NaN	NaN	-1.346	0.888	0.38	-1.362	0.722	0.316	-1.321	0.563	0.331	-1.316	0.494	0.316	NaN	NaN	NaN	NaN	NaN	NaN
1077	5.385	-1.433	0.978	0.582	NaN	NaN	NaN	NaN	NaN	NaN	NaN	NaN	NaN	NaN	NaN	NaN	-1.275	0.423	0.655	-1.319	0.275	0.696	-1.392	0.106	0.616	-1.263	0.035	0.659	NaN	NaN	NaN	-1.345	0.887	0.38	-1.362	0.721	0.316	-1.322	0.562	0.332	-1.316	0.493	0.317	NaN	NaN	NaN	NaN	NaN	NaN
1078	5.39	-1.433	0.977	0.581	NaN	NaN	NaN	NaN	NaN	NaN	NaN	NaN	NaN	NaN	NaN	NaN	-1.275	0.423	0.655	-1.319	0.275	0.696	-1.392	0.106	0.616	-1.263	0.035	0.659	NaN	NaN	NaN	-1.345	0.887	0.38	-1.362	0.72	0.316	-1.321	0.561	0.334	-1.313	0.489	0.317	NaN	NaN	NaN	NaN	NaN	NaN
1079	5.395	-1.432	0.977	0.581	NaN	NaN	NaN	NaN	NaN	NaN	NaN	NaN	NaN	NaN	NaN	NaN	-1.275	0.423	0.655	-1.319	0.275	0.695	-1.392	0.106	0.616	-1.263	0.035	0.659	NaN	NaN	NaN	-1.344	0.886	0.38	-1.362	0.719	0.316	-1.321	0.559	0.334	-1.313	0.488	0.318	NaN	NaN	NaN	NaN	NaN	NaN
1080	5.4	-1.432	0.977	0.58	NaN	NaN	NaN	NaN	NaN	NaN	NaN	NaN	NaN	NaN	NaN	NaN	-1.275	0.423	0.655	-1.319	0.275	0.695	-1.392	0.106	0.616	-1.263	0.035	0.659	NaN	NaN	NaN	-1.344	0.885	0.379	-1.362	0.719	0.316	-1.322	0.559	0.335	-1.313	0.487	0.319	NaN	NaN	NaN	NaN	NaN	NaN
1081	5.405	-1.432	0.976	0.579	NaN	NaN	NaN	NaN	NaN	NaN	NaN	NaN	NaN	NaN	NaN	NaN	-1.275	0.423	0.655	-1.319	0.275	0.695	-1.392	0.106	0.616	-1.263	0.035	0.659	NaN	NaN	NaN	-1.343	0.885	0.379	-1.362	0.718	0.317	-1.323	0.558	0.336	-1.314	0.486	0.321	NaN	NaN	NaN	NaN	NaN	NaN
1082	5.41	-1.432	0.976	0.578	NaN	NaN	NaN	NaN	NaN	NaN	NaN	NaN	NaN	NaN	NaN	NaN	-1.274	0.422	0.655	-1.318	0.275	0.695	-1.392	0.106	0.616	-1.263	0.035	0.659	NaN	NaN	NaN	-1.342	0.884	0.378	-1.362	0.717	0.317	-1.324	0.558	0.336	-1.317	0.487	0.321	NaN	NaN	NaN	NaN	NaN	NaN
1083	5.415	-1.432	0.976	0.577	NaN	NaN	NaN	NaN	NaN	NaN	NaN	NaN	NaN	NaN	NaN	NaN	-1.274	0.422	0.655	-1.318	0.275	0.695	-1.392	0.106	0.616	-1.263	0.035	0.659	NaN	NaN	NaN	-1.341	0.883	0.378	-1.362	0.715	0.317	-1.324	0.556	0.338	-1.315	0.484	0.323	NaN	NaN	NaN	NaN	NaN	NaN
1084	5.42	-1.429	0.973	0.577	NaN	NaN	NaN	NaN	NaN	NaN	NaN	NaN	NaN	NaN	NaN	NaN	-1.274	0.422	0.655	-1.318	0.274	0.695	-1.392	0.106	0.616	-1.264	0.035	0.659	NaN	NaN	NaN	-1.341	0.882	0.378	-1.362	0.714	0.317	-1.324	0.555	0.339	-1.315	0.483	0.323	NaN	NaN	NaN	NaN	NaN	NaN
1085	5.425	-1.421	0.966	0.579	NaN	NaN	NaN	NaN	NaN	NaN	NaN	NaN	NaN	NaN	NaN	NaN	-1.273	0.422	0.654	-1.318	0.274	0.694	-1.392	0.106	0.616	-1.264	0.035	0.659	NaN	NaN	NaN	-1.34	0.881	0.377	-1.362	0.713	0.318	-1.325	0.554	0.34	-1.317	0.483	0.324	NaN	NaN	NaN	NaN	NaN	NaN
1086	5.43	-1.422	0.967	0.577	NaN	NaN	NaN	NaN	NaN	NaN	NaN	NaN	NaN	NaN	NaN	NaN	-1.273	0.421	0.654	-1.317	0.274	0.694	-1.392	0.106	0.616	-1.263	0.035	0.659	NaN	NaN	NaN	-1.34	0.881	0.377	-1.363	0.712	0.318	-1.325	0.553	0.341	-1.319	0.483	0.326	NaN	NaN	NaN	NaN	NaN	NaN
1087	5.435	-1.429	0.972	0.574	NaN	NaN	NaN	NaN	NaN	NaN	NaN	NaN	NaN	NaN	NaN	NaN	-1.272	0.421	0.654	-1.317	0.274	0.694	-1.392	0.106	0.616	-1.263	0.035	0.659	NaN	NaN	NaN	-1.339	0.88	0.376	-1.363	0.711	0.319	-1.326	0.553	0.342	-1.316	0.479	0.327	NaN	NaN	NaN	NaN	NaN	NaN
1088	5.44	-1.431	0.973	0.573	NaN	NaN	NaN	NaN	NaN	NaN	NaN	NaN	NaN	NaN	NaN	NaN	-1.271	0.421	0.653	-1.316	0.273	0.694	-1.392	0.106	0.616	-1.263	0.035	0.659	NaN	NaN	NaN	-1.338	0.878	0.376	-1.363	0.71	0.319	-1.325	0.551	0.344	-1.316	0.478	0.328	NaN	NaN	NaN	NaN	NaN	NaN
1089	5.445	-1.431	0.973	0.572	NaN	NaN	NaN	NaN	NaN	NaN	NaN	NaN	NaN	NaN	NaN	NaN	-1.271	0.421	0.653	-1.316	0.273	0.694	-1.392	0.106	0.616	-1.264	0.035	0.659	NaN	NaN	NaN	-1.337	0.877	0.376	-1.363	0.709	0.319	-1.325	0.55	0.344	-1.316	0.477	0.329	NaN	NaN	NaN	NaN	NaN	NaN
1090	5.45	-1.431	0.972	0.571	NaN	NaN	NaN	NaN	NaN	NaN	NaN	NaN	NaN	NaN	NaN	NaN	-1.271	0.421	0.653	-1.316	0.273	0.694	-1.392	0.106	0.616	-1.264	0.035	0.659	NaN	NaN	NaN	-1.336	0.877	0.376	-1.363	0.708	0.32	-1.326	0.549	0.345	-1.317	0.476	0.331	NaN	NaN	NaN	NaN	NaN	NaN
1091	5.455	-1.431	0.972	0.569	NaN	NaN	NaN	NaN	NaN	NaN	NaN	NaN	NaN	NaN	NaN	NaN	-1.271	0.421	0.653	-1.316	0.273	0.694	-1.392	0.106	0.616	-1.264	0.035	0.659	NaN	NaN	NaN	-1.336	0.876	0.375	-1.363	0.706	0.32	-1.327	0.549	0.345	-1.322	0.478	0.331	NaN	NaN	NaN	NaN	NaN	NaN
1092	5.46	-1.427	0.969	0.569	NaN	NaN	NaN	NaN	NaN	NaN	NaN	NaN	NaN	NaN	NaN	NaN	-1.27	0.42	0.652	-1.316	0.273	0.694	-1.392	0.106	0.616	-1.264	0.035	0.659	NaN	NaN	NaN	-1.335	0.875	0.375	-1.363	0.705	0.321	-1.329	0.549	0.346	-1.323	0.478	0.332	NaN	NaN	NaN	NaN	NaN	NaN
1093	5.465	-1.422	0.965	0.57	NaN	NaN	NaN	NaN	NaN	NaN	NaN	NaN	NaN	NaN	NaN	NaN	-1.269	0.419	0.65	-1.316	0.273	0.694	-1.392	0.106	0.616	-1.264	0.035	0.659	NaN	NaN	NaN	-1.334	0.874	0.375	-1.363	0.704	0.321	-1.33	0.549	0.348	-1.322	0.476	0.333	NaN	NaN	NaN	NaN	NaN	NaN
1094	5.47	-1.428	0.969	0.567	NaN	NaN	NaN	NaN	NaN	NaN	NaN	NaN	NaN	NaN	NaN	NaN	-1.268	0.419	0.65	-1.315	0.273	0.693	-1.392	0.106	0.616	-1.263	0.035	0.659	NaN	NaN	NaN	-1.333	0.873	0.374	-1.363	0.703	0.322	-1.327	0.546	0.349	-1.321	0.475	0.333	NaN	NaN	NaN	NaN	NaN	NaN
1095	5.475	-1.429	0.969	0.566	NaN	NaN	NaN	NaN	NaN	NaN	NaN	NaN	NaN	NaN	NaN	NaN	-1.268	0.419	0.651	-1.315	0.273	0.693	-1.392	0.106	0.616	-1.263	0.035	0.659	NaN	NaN	NaN	-1.332	0.872	0.373	-1.362	0.702	0.322	-1.327	0.545	0.349	-1.323	0.474	0.335	NaN	NaN	NaN	NaN	NaN	NaN
1096	5.48	-1.429	0.969	0.564	NaN	NaN	NaN	NaN	NaN	NaN	NaN	NaN	NaN	NaN	NaN	NaN	-1.268	0.419	0.651	-1.315	0.273	0.693	-1.392	0.106	0.616	-1.263	0.035	0.659	NaN	NaN	NaN	-1.331	0.872	0.373	-1.362	0.701	0.322	-1.328	0.545	0.35	-1.321	0.472	0.336	NaN	NaN	NaN	NaN	NaN	NaN
1097	5.485	-1.429	0.969	0.563	NaN	NaN	NaN	NaN	NaN	NaN	NaN	NaN	NaN	NaN	NaN	NaN	-1.268	0.419	0.651	-1.315	0.273	0.693	-1.392	0.106	0.615	-1.263	0.035	0.659	NaN	NaN	NaN	-1.33	0.87	0.373	-1.361	0.7	0.322	-1.329	0.545	0.351	-1.318	0.468	0.336	NaN	NaN	NaN	NaN	NaN	NaN
1098	5.49	-1.425	0.965	0.563	NaN	NaN	NaN	NaN	NaN	NaN	NaN	NaN	NaN	NaN	NaN	NaN	-1.267	0.419	0.651	-1.314	0.272	0.692	-1.392	0.106	0.615	-1.263	0.035	0.659	NaN	NaN	NaN	-1.321	0.862	0.378	-1.361	0.699	0.322	-1.327	0.543	0.352	-1.318	0.467	0.336	NaN	NaN	NaN	NaN	NaN	NaN
1099	5.495	-1.421	0.962	0.564	NaN	NaN	NaN	NaN	NaN	NaN	NaN	NaN	NaN	NaN	NaN	NaN	-1.267	0.419	0.651	-1.312	0.269	0.69	-1.392	0.106	0.615	-1.264	0.035	0.659	NaN	NaN	NaN	-1.309	0.851	0.384	-1.36	0.698	0.322	-1.329	0.543	0.352	-1.319	0.467	0.338	NaN	NaN	NaN	NaN	NaN	NaN
1100	5.5	-1.426	0.966	0.561	NaN	NaN	NaN	NaN	NaN	NaN	NaN	NaN	NaN	NaN	NaN	NaN	-1.266	0.419	0.65	-1.312	0.27	0.69	-1.392	0.106	0.615	-1.264	0.035	0.659	NaN	NaN	NaN	-1.323	0.863	0.375	-1.359	0.697	0.322	-1.326	0.539	0.352	-1.321	0.467	0.339	NaN	NaN	NaN	NaN	NaN	NaN
1101	5.505	-1.427	0.966	0.56	NaN	NaN	NaN	NaN	NaN	NaN	NaN	NaN	NaN	NaN	NaN	NaN	-1.266	0.419	0.65	-1.314	0.272	0.692	-1.392	0.106	0.615	-1.264	0.035	0.659	NaN	NaN	NaN	-1.325	0.866	0.372	-1.359	0.696	0.322	-1.326	0.538	0.352	-1.318	0.464	0.34	NaN	NaN	NaN	NaN	NaN	NaN
1102	5.51	-1.427	0.966	0.559	NaN	NaN	NaN	NaN	NaN	NaN	NaN	NaN	NaN	NaN	NaN	NaN	-1.266	0.419	0.65	-1.314	0.273	0.693	-1.392	0.106	0.615	-1.263	0.035	0.659	NaN	NaN	NaN	-1.325	0.865	0.371	-1.358	0.696	0.322	-1.327	0.539	0.352	-1.319	0.462	0.34	NaN	NaN	NaN	NaN	NaN	NaN
1103	5.515	-1.426	0.966	0.558	NaN	NaN	NaN	NaN	NaN	NaN	NaN	NaN	NaN	NaN	NaN	NaN	-1.265	0.419	0.65	-1.313	0.272	0.692	-1.392	0.106	0.616	-1.264	0.035	0.659	NaN	NaN	NaN	-1.324	0.865	0.371	-1.358	0.695	0.322	-1.33	0.54	0.354	-1.32	0.461	0.341	NaN	NaN	NaN	NaN	NaN	NaN
1104	5.52	-1.426	0.966	0.558	NaN	NaN	NaN	NaN	NaN	NaN	NaN	NaN	NaN	NaN	NaN	NaN	-1.264	0.419	0.65	-1.312	0.271	0.691	-1.392	0.106	0.616	-1.264	0.035	0.658	NaN	NaN	NaN	-1.324	0.864	0.371	-1.357	0.695	0.322	-1.33	0.538	0.355	-1.321	0.461	0.341	NaN	NaN	NaN	NaN	NaN	NaN
1105	5.525	-1.426	0.965	0.557	NaN	NaN	NaN	NaN	NaN	NaN	NaN	NaN	NaN	NaN	NaN	NaN	-1.263	0.419	0.649	-1.312	0.272	0.692	-1.392	0.106	0.616	-1.264	0.035	0.658	NaN	NaN	NaN	-1.322	0.863	0.371	-1.357	0.694	0.322	-1.329	0.536	0.355	-1.321	0.461	0.341	NaN	NaN	NaN	NaN	NaN	NaN
1106	5.53	-1.425	0.965	0.556	NaN	NaN	NaN	NaN	NaN	NaN	NaN	NaN	NaN	NaN	NaN	NaN	-1.262	0.418	0.649	-1.311	0.272	0.691	-1.392	0.106	0.615	-1.264	0.035	0.658	NaN	NaN	NaN	-1.321	0.862	0.371	-1.356	0.694	0.322	-1.333	0.539	0.355	-1.322	0.46	0.342	NaN	NaN	NaN	NaN	NaN	NaN
1107	5.535	-1.425	0.965	0.556	NaN	NaN	NaN	NaN	NaN	NaN	NaN	NaN	NaN	NaN	NaN	NaN	-1.262	0.418	0.649	-1.31	0.271	0.691	-1.392	0.106	0.615	-1.264	0.035	0.658	NaN	NaN	NaN	-1.321	0.862	0.371	-1.356	0.694	0.322	-1.335	0.539	0.356	-1.322	0.46	0.341	NaN	NaN	NaN	NaN	NaN	NaN
1108	5.54	-1.425	0.965	0.556	NaN	NaN	NaN	NaN	NaN	NaN	NaN	NaN	NaN	NaN	NaN	NaN	-1.261	0.418	0.648	-1.31	0.272	0.691	-1.391	0.106	0.615	-1.264	0.035	0.658	NaN	NaN	NaN	-1.321	0.862	0.37	-1.356	0.694	0.322	-1.334	0.539	0.355	-1.322	0.46	0.341	NaN	NaN	NaN	NaN	NaN	NaN
1109	5.545	-1.424	0.965	0.556	NaN	NaN	NaN	NaN	NaN	NaN	NaN	NaN	NaN	NaN	NaN	NaN	-1.259	0.417	0.646	-1.31	0.273	0.692	-1.391	0.106	0.615	-1.264	0.035	0.658	NaN	NaN	NaN	-1.32	0.861	0.37	-1.357	0.694	0.322	-1.331	0.536	0.354	-1.324	0.462	0.34	NaN	NaN	NaN	NaN	NaN	NaN
1110	5.55	-1.424	0.965	0.556	NaN	NaN	NaN	NaN	NaN	NaN	NaN	NaN	NaN	NaN	NaN	NaN	-1.259	0.416	0.646	-1.31	0.273	0.691	-1.391	0.106	0.615	-1.264	0.035	0.658	NaN	NaN	NaN	-1.32	0.861	0.37	-1.357	0.694	0.322	-1.33	0.536	0.353	-1.326	0.464	0.34	NaN	NaN	NaN	NaN	NaN	NaN
1111	5.555	-1.42	0.962	0.557	NaN	NaN	NaN	NaN	NaN	NaN	NaN	NaN	NaN	NaN	NaN	NaN	-1.259	0.417	0.647	-1.309	0.273	0.691	-1.391	0.106	0.615	-1.264	0.035	0.658	NaN	NaN	NaN	-1.319	0.861	0.369	-1.357	0.695	0.322	-1.33	0.536	0.352	-1.325	0.463	0.339	NaN	NaN	NaN	NaN	NaN	NaN
1112	5.56	-1.412	0.957	0.559	NaN	NaN	NaN	NaN	NaN	NaN	NaN	NaN	NaN	NaN	NaN	NaN	-1.258	0.417	0.646	-1.309	0.273	0.691	-1.391	0.106	0.615	-1.264	0.035	0.658	NaN	NaN	NaN	-1.319	0.862	0.369	-1.358	0.695	0.322	-1.329	0.537	0.351	-1.326	0.464	0.338	NaN	NaN	NaN	NaN	NaN	NaN
1113	5.565	-1.413	0.958	0.558	NaN	NaN	NaN	NaN	NaN	NaN	NaN	NaN	NaN	NaN	NaN	NaN	-1.257	0.416	0.645	-1.309	0.273	0.691	-1.391	0.106	0.615	-1.264	0.035	0.658	NaN	NaN	NaN	-1.319	0.862	0.369	-1.358	0.695	0.322	-1.328	0.536	0.351	-1.325	0.464	0.338	NaN	NaN	NaN	NaN	NaN	NaN
1114	5.57	-1.42	0.964	0.557	NaN	NaN	NaN	NaN	NaN	NaN	NaN	NaN	NaN	NaN	NaN	NaN	-1.257	0.416	0.644	-1.309	0.273	0.691	NaN	NaN	NaN	-1.264	0.035	0.658	NaN	NaN	NaN	-1.319	0.863	0.369	-1.358	0.696	0.321	-1.327	0.536	0.351	-1.324	0.464	0.337	NaN	NaN	NaN	NaN	NaN	NaN
1115	5.575	-1.421	0.965	0.556	NaN	NaN	NaN	NaN	NaN	NaN	NaN	NaN	NaN	NaN	NaN	NaN	-1.257	0.416	0.644	-1.308	0.273	0.691	NaN	NaN	NaN	-1.264	0.035	0.658	NaN	NaN	NaN	-1.319	0.864	0.369	-1.357	0.696	0.321	-1.327	0.536	0.351	-1.324	0.464	0.337	NaN	NaN	NaN	NaN	NaN	NaN
1116	5.58	-1.422	0.966	0.556	NaN	NaN	NaN	NaN	NaN	NaN	NaN	NaN	NaN	NaN	NaN	NaN	-1.256	0.416	0.644	-1.308	0.273	0.691	NaN	NaN	NaN	-1.264	0.035	0.658	NaN	NaN	NaN	-1.32	0.864	0.369	-1.357	0.696	0.32	-1.327	0.536	0.351	-1.324	0.464	0.337	NaN	NaN	NaN	NaN	NaN	NaN
1117	5.585	-1.418	0.964	0.557	NaN	NaN	NaN	NaN	NaN	NaN	NaN	NaN	NaN	NaN	NaN	NaN	-1.256	0.417	0.644	-1.308	0.273	0.69	NaN	NaN	NaN	-1.264	0.035	0.658	NaN	NaN	NaN	-1.32	0.865	0.369	-1.357	0.697	0.32	-1.327	0.536	0.351	-1.323	0.464	0.337	NaN	NaN	NaN	NaN	NaN	NaN
1118	5.59	-1.41	0.958	0.559	NaN	NaN	NaN	NaN	NaN	NaN	NaN	NaN	NaN	NaN	NaN	NaN	-1.256	0.417	0.644	-1.307	0.273	0.69	-1.391	0.105	0.614	-1.264	0.035	0.658	NaN	NaN	NaN	-1.321	0.865	0.369	-1.357	0.697	0.319	-1.327	0.537	0.351	-1.322	0.464	0.337	NaN	NaN	NaN	NaN	NaN	NaN
1119	5.595	-1.412	0.96	0.559	NaN	NaN	NaN	NaN	NaN	NaN	NaN	NaN	NaN	NaN	NaN	NaN	-1.256	0.417	0.644	-1.307	0.274	0.69	-1.39	0.106	0.615	-1.264	0.035	0.658	NaN	NaN	NaN	-1.321	0.866	0.369	-1.357	0.697	0.319	-1.327	0.537	0.35	-1.322	0.464	0.337	NaN	NaN	NaN	NaN	NaN	NaN
1120	5.6	-1.419	0.966	0.557	NaN	NaN	NaN	NaN	NaN	NaN	NaN	NaN	NaN	NaN	NaN	NaN	-1.256	0.417	0.644	-1.307	0.274	0.69	-1.39	0.106	0.615	-1.264	0.035	0.658	NaN	NaN	NaN	-1.321	0.866	0.369	-1.356	0.697	0.318	-1.328	0.538	0.35	-1.322	0.464	0.337	NaN	NaN	NaN	NaN	NaN	NaN
1121	5.605	-1.42	0.967	0.556	NaN	NaN	NaN	NaN	NaN	NaN	NaN	NaN	NaN	NaN	NaN	NaN	-1.256	0.417	0.644	-1.307	0.274	0.69	-1.39	0.106	0.615	-1.264	0.035	0.658	NaN	NaN	NaN	-1.321	0.866	0.369	-1.356	0.697	0.318	-1.332	0.542	0.35	-1.322	0.464	0.337	NaN	NaN	NaN	NaN	NaN	NaN
1122	5.61	-1.42	0.968	0.556	NaN	NaN	NaN	NaN	NaN	NaN	NaN	NaN	NaN	NaN	NaN	NaN	-1.256	0.417	0.644	-1.307	0.274	0.69	-1.39	0.106	0.615	-1.264	0.035	0.658	NaN	NaN	NaN	-1.321	0.866	0.369	-1.356	0.697	0.317	-1.332	0.541	0.35	-1.323	0.464	0.337	NaN	NaN	NaN	NaN	NaN	NaN
1123	5.615	-1.42	0.968	0.556	NaN	NaN	NaN	NaN	NaN	NaN	NaN	NaN	NaN	NaN	NaN	NaN	-1.256	0.417	0.643	-1.308	0.275	0.69	-1.39	0.106	0.615	-1.264	0.035	0.658	NaN	NaN	NaN	-1.321	0.866	0.369	-1.356	0.697	0.317	-1.328	0.538	0.35	-1.324	0.464	0.337	NaN	NaN	NaN	NaN	NaN	NaN
1124	5.62	-1.42	0.969	0.556	NaN	NaN	NaN	NaN	NaN	NaN	NaN	NaN	NaN	NaN	NaN	NaN	-1.256	0.417	0.643	-1.308	0.275	0.69	-1.39	0.106	0.615	-1.264	0.035	0.658	NaN	NaN	NaN	-1.321	0.866	0.369	-1.356	0.697	0.317	-1.327	0.537	0.35	-1.323	0.464	0.337	NaN	NaN	NaN	NaN	NaN	NaN
1125	5.625	-1.42	0.969	0.556	NaN	NaN	NaN	NaN	NaN	NaN	NaN	NaN	NaN	NaN	NaN	NaN	-1.256	0.417	0.643	-1.307	0.274	0.69	-1.39	0.106	0.615	-1.264	0.035	0.658	NaN	NaN	NaN	-1.321	0.865	0.369	-1.357	0.697	0.317	-1.327	0.537	0.35	-1.323	0.464	0.337	NaN	NaN	NaN	NaN	NaN	NaN
1126	5.63	-1.42	0.969	0.556	NaN	NaN	NaN	NaN	NaN	NaN	NaN	NaN	NaN	NaN	NaN	NaN	-1.257	0.417	0.643	-1.306	0.272	0.689	-1.39	0.106	0.615	-1.264	0.036	0.658	NaN	NaN	NaN	-1.321	0.865	0.369	-1.357	0.697	0.318	-1.327	0.536	0.351	-1.323	0.464	0.337	NaN	NaN	NaN	NaN	NaN	NaN
1127	5.635	-1.42	0.97	0.556	NaN	NaN	NaN	NaN	NaN	NaN	NaN	NaN	NaN	NaN	NaN	NaN	-1.257	0.418	0.644	-1.306	0.271	0.688	-1.39	0.106	0.615	-1.264	0.036	0.658	NaN	NaN	NaN	-1.321	0.865	0.369	-1.357	0.697	0.318	-1.327	0.536	0.351	-1.324	0.464	0.337	NaN	NaN	NaN	NaN	NaN	NaN
1128	5.64	-1.418	0.969	0.555	NaN	NaN	NaN	NaN	NaN	NaN	NaN	NaN	NaN	NaN	NaN	NaN	-1.258	0.419	0.645	-1.306	0.27	0.687	-1.39	0.106	0.615	-1.264	0.036	0.658	NaN	NaN	NaN	-1.321	0.865	0.369	-1.358	0.697	0.318	-1.328	0.536	0.351	-1.325	0.464	0.338	NaN	NaN	NaN	NaN	NaN	NaN
1129	5.645	-1.417	0.968	0.554	NaN	NaN	NaN	NaN	NaN	NaN	NaN	NaN	NaN	NaN	NaN	NaN	-1.259	0.42	0.646	-1.307	0.27	0.687	-1.39	0.106	0.616	-1.264	0.036	0.658	NaN	NaN	NaN	-1.321	0.865	0.369	-1.358	0.697	0.319	-1.328	0.536	0.351	-1.324	0.464	0.338	NaN	NaN	NaN	NaN	NaN	NaN
1130	5.65	-1.419	0.97	0.555	NaN	NaN	NaN	NaN	NaN	NaN	NaN	NaN	NaN	NaN	NaN	NaN	-1.26	0.42	0.646	-1.307	0.27	0.687	-1.39	0.106	0.616	-1.264	0.036	0.658	NaN	NaN	NaN	-1.32	0.865	0.369	-1.359	0.697	0.32	-1.33	0.538	0.352	-1.324	0.464	0.338	NaN	NaN	NaN	NaN	NaN	NaN
1131	5.655	-1.419	0.97	0.555	NaN	NaN	NaN	NaN	NaN	NaN	NaN	NaN	NaN	NaN	NaN	NaN	-1.26	0.42	0.646	-1.308	0.271	0.688	-1.39	0.106	0.616	-1.264	0.036	0.658	NaN	NaN	NaN	-1.32	0.865	0.369	-1.359	0.697	0.32	-1.333	0.54	0.352	-1.324	0.464	0.338	NaN	NaN	NaN	NaN	NaN	NaN
1132	5.66	-1.418	0.97	0.554	NaN	NaN	NaN	NaN	NaN	NaN	NaN	NaN	NaN	NaN	NaN	NaN	-1.26	0.42	0.646	-1.309	0.274	0.691	-1.39	0.106	0.616	-1.264	0.036	0.658	NaN	NaN	NaN	-1.321	0.865	0.369	-1.36	0.696	0.321	-1.332	0.539	0.352	-1.324	0.463	0.338	NaN	NaN	NaN	NaN	NaN	NaN
1133	5.665	-1.416	0.969	0.553	NaN	NaN	NaN	NaN	NaN	NaN	NaN	NaN	NaN	NaN	NaN	NaN	-1.26	0.42	0.646	-1.31	0.275	0.691	-1.39	0.106	0.616	-1.264	0.036	0.658	NaN	NaN	NaN	-1.321	0.865	0.369	-1.36	0.696	0.321	-1.335	0.541	0.352	-1.324	0.463	0.338	NaN	NaN	NaN	NaN	NaN	NaN
1134	5.67	-1.415	0.968	0.555	NaN	NaN	NaN	NaN	NaN	NaN	NaN	NaN	NaN	NaN	NaN	NaN	-1.26	0.419	0.645	-1.31	0.275	0.691	-1.391	0.106	0.616	-1.264	0.035	0.658	NaN	NaN	NaN	-1.321	0.865	0.369	-1.361	0.696	0.322	-1.333	0.54	0.351	-1.325	0.463	0.338	NaN	NaN	NaN	NaN	NaN	NaN
1135	5.675	-1.409	0.964	0.557	NaN	NaN	NaN	NaN	NaN	NaN	NaN	NaN	NaN	NaN	NaN	NaN	-1.261	0.419	0.645	-1.311	0.275	0.691	-1.391	0.106	0.616	-1.264	0.035	0.658	NaN	NaN	NaN	-1.321	0.865	0.369	-1.361	0.696	0.322	-1.332	0.538	0.351	-1.325	0.463	0.338	NaN	NaN	NaN	NaN	NaN	NaN
1136	5.68	-1.407	0.962	0.558	NaN	NaN	NaN	NaN	NaN	NaN	NaN	NaN	NaN	NaN	NaN	NaN	-1.261	0.419	0.645	-1.311	0.275	0.692	-1.391	0.106	0.616	-1.264	0.035	0.658	NaN	NaN	NaN	-1.321	0.865	0.369	-1.361	0.696	0.322	-1.331	0.537	0.351	-1.325	0.463	0.338	NaN	NaN	NaN	NaN	NaN	NaN
1137	5.685	-1.407	0.962	0.558	NaN	NaN	NaN	NaN	NaN	NaN	NaN	NaN	NaN	NaN	NaN	NaN	-1.261	0.419	0.645	-1.312	0.275	0.692	-1.391	0.107	0.616	-1.264	0.035	0.658	NaN	NaN	NaN	-1.321	0.865	0.369	-1.362	0.696	0.322	-1.33	0.536	0.352	-1.325	0.463	0.338	NaN	NaN	NaN	NaN	NaN	NaN
1138	5.69	-1.41	0.965	0.557	NaN	NaN	NaN	NaN	NaN	NaN	NaN	NaN	NaN	NaN	NaN	NaN	-1.262	0.419	0.646	-1.313	0.276	0.692	-1.391	0.107	0.616	-1.264	0.035	0.658	NaN	NaN	NaN	-1.321	0.865	0.369	-1.362	0.696	0.323	-1.33	0.536	0.353	-1.325	0.463	0.339	NaN	NaN	NaN	NaN	NaN	NaN
1139	5.695	-1.417	0.97	0.555	NaN	NaN	NaN	NaN	NaN	NaN	NaN	NaN	NaN	NaN	NaN	NaN	-1.262	0.419	0.647	-1.313	0.276	0.692	-1.391	0.107	0.616	-1.264	0.035	0.658	NaN	NaN	NaN	-1.321	0.865	0.369	-1.362	0.696	0.323	-1.33	0.536	0.353	-1.325	0.463	0.339	NaN	NaN	NaN	NaN	NaN	NaN
1140	5.7	-1.419	0.972	0.555	NaN	NaN	NaN	NaN	NaN	NaN	NaN	NaN	NaN	NaN	NaN	NaN	-1.263	0.42	0.648	-1.313	0.276	0.693	-1.391	0.107	0.616	-1.264	0.035	0.658	NaN	NaN	NaN	-1.321	0.864	0.37	-1.362	0.696	0.323	-1.33	0.536	0.353	-1.326	0.463	0.339	NaN	NaN	NaN	NaN	NaN	NaN
1141	5.705	-1.419	0.972	0.555	NaN	NaN	NaN	NaN	NaN	NaN	NaN	NaN	NaN	NaN	NaN	NaN	-1.264	0.42	0.649	-1.313	0.276	0.693	-1.391	0.107	0.616	-1.264	0.035	0.658	NaN	NaN	NaN	-1.321	0.864	0.37	-1.362	0.696	0.323	-1.33	0.536	0.353	-1.326	0.463	0.339	NaN	NaN	NaN	NaN	NaN	NaN
1142	5.71	-1.416	0.97	0.556	NaN	NaN	NaN	NaN	NaN	NaN	NaN	NaN	NaN	NaN	NaN	NaN	-1.264	0.421	0.649	-1.314	0.276	0.693	-1.391	0.107	0.616	-1.264	0.035	0.658	NaN	NaN	NaN	-1.321	0.864	0.37	-1.361	0.695	0.323	-1.331	0.536	0.353	-1.326	0.463	0.339	NaN	NaN	NaN	NaN	NaN	NaN
1143	5.715	-1.409	0.964	0.558	NaN	NaN	NaN	NaN	NaN	NaN	NaN	NaN	NaN	NaN	NaN	NaN	-1.264	0.421	0.649	-1.314	0.276	0.693	-1.391	0.107	0.616	-1.264	0.035	0.658	NaN	NaN	NaN	-1.321	0.863	0.371	-1.361	0.695	0.323	-1.331	0.536	0.353	-1.326	0.463	0.339	NaN	NaN	NaN	NaN	NaN	NaN
1144	5.72	-1.407	0.963	0.559	NaN	NaN	NaN	NaN	NaN	NaN	NaN	NaN	NaN	NaN	NaN	NaN	-1.264	0.421	0.65	-1.314	0.276	0.693	-1.391	0.107	0.616	-1.264	0.035	0.658	NaN	NaN	NaN	-1.321	0.863	0.371	-1.361	0.695	0.323	-1.33	0.536	0.353	-1.326	0.463	0.339	NaN	NaN	NaN	NaN	NaN	NaN
1145	5.725	-1.409	0.964	0.557	NaN	NaN	NaN	NaN	NaN	NaN	NaN	NaN	NaN	NaN	NaN	NaN	-1.264	0.421	0.65	-1.314	0.276	0.693	-1.391	0.107	0.616	-1.264	0.035	0.658	NaN	NaN	NaN	-1.321	0.863	0.371	-1.361	0.695	0.323	-1.33	0.536	0.353	-1.325	0.463	0.339	NaN	NaN	NaN	NaN	NaN	NaN
1146	5.73	-1.413	0.967	0.554	NaN	NaN	NaN	NaN	NaN	NaN	NaN	NaN	NaN	NaN	NaN	NaN	-1.264	0.42	0.65	-1.314	0.275	0.694	-1.391	0.107	0.616	-1.264	0.035	0.658	NaN	NaN	NaN	-1.321	0.862	0.371	-1.36	0.695	0.323	-1.33	0.536	0.353	-1.325	0.463	0.339	NaN	NaN	NaN	NaN	NaN	NaN
1147	5.735	-1.412	0.966	0.555	NaN	NaN	NaN	NaN	NaN	NaN	NaN	NaN	NaN	NaN	NaN	NaN	-1.264	0.42	0.65	-1.314	0.275	0.694	-1.391	0.107	0.616	-1.264	0.035	0.658	NaN	NaN	NaN	-1.321	0.862	0.372	-1.36	0.695	0.323	-1.33	0.536	0.353	-1.325	0.463	0.339	NaN	NaN	NaN	NaN	NaN	NaN
1148	5.74	-1.411	0.965	0.558	NaN	NaN	NaN	NaN	NaN	NaN	NaN	NaN	NaN	NaN	NaN	NaN	-1.264	0.42	0.65	-1.314	0.275	0.694	-1.391	0.107	0.616	-1.264	0.035	0.658	NaN	NaN	NaN	-1.321	0.862	0.372	-1.36	0.695	0.323	-1.33	0.536	0.353	-1.324	0.463	0.34	NaN	NaN	NaN	NaN	NaN	NaN
1149	5.745	-1.418	0.97	0.557	NaN	NaN	NaN	NaN	NaN	NaN	NaN	NaN	NaN	NaN	NaN	NaN	-1.264	0.42	0.65	-1.314	0.275	0.694	-1.391	0.107	0.616	-1.264	0.035	0.658	NaN	NaN	NaN	-1.321	0.862	0.372	-1.36	0.695	0.323	-1.33	0.536	0.353	-1.326	0.464	0.34	NaN	NaN	NaN	NaN	NaN	NaN
1150	5.75	-1.416	0.969	0.558	NaN	NaN	NaN	NaN	NaN	NaN	NaN	NaN	NaN	NaN	NaN	NaN	-1.263	0.42	0.65	-1.314	0.275	0.694	-1.391	0.107	0.616	-1.263	0.035	0.659	NaN	NaN	NaN	-1.321	0.862	0.372	-1.359	0.695	0.323	-1.329	0.536	0.353	-1.327	0.465	0.34	NaN	NaN	NaN	NaN	NaN	NaN
1151	5.755	-1.409	0.963	0.56	NaN	NaN	NaN	NaN	NaN	NaN	NaN	NaN	NaN	NaN	NaN	NaN	-1.263	0.42	0.651	-1.313	0.275	0.694	-1.391	0.107	0.616	-1.263	0.035	0.659	NaN	NaN	NaN	-1.321	0.862	0.372	-1.359	0.695	0.323	-1.329	0.536	0.353	-1.324	0.463	0.34	NaN	NaN	NaN	NaN	NaN	NaN
1152	5.76	-1.407	0.962	0.561	NaN	NaN	NaN	NaN	NaN	NaN	NaN	NaN	NaN	NaN	NaN	NaN	-1.263	0.42	0.651	-1.313	0.274	0.694	-1.391	0.107	0.616	-1.263	0.035	0.659	NaN	NaN	NaN	-1.321	0.862	0.373	-1.359	0.695	0.323	-1.329	0.536	0.353	-1.325	0.464	0.34	NaN	NaN	NaN	NaN	NaN	NaN
1153	5.765	-1.406	0.961	0.562	NaN	NaN	NaN	NaN	NaN	NaN	NaN	NaN	NaN	NaN	NaN	NaN	-1.263	0.42	0.651	-1.313	0.274	0.694	-1.391	0.107	0.616	-1.263	0.035	0.659	NaN	NaN	NaN	-1.32	0.861	0.373	-1.359	0.695	0.324	-1.329	0.536	0.353	-1.326	0.465	0.34	NaN	NaN	NaN	NaN	NaN	NaN
1154	5.77	-1.406	0.961	0.562	NaN	NaN	NaN	NaN	NaN	NaN	NaN	NaN	NaN	NaN	NaN	NaN	-1.263	0.42	0.651	-1.313	0.274	0.694	-1.391	0.107	0.616	-1.263	0.035	0.659	NaN	NaN	NaN	-1.32	0.861	0.374	-1.358	0.695	0.324	-1.328	0.537	0.353	-1.325	0.464	0.34	NaN	NaN	NaN	NaN	NaN	NaN
1155	5.775	-1.409	0.963	0.562	NaN	NaN	NaN	NaN	NaN	NaN	NaN	NaN	NaN	NaN	NaN	NaN	-1.263	0.42	0.651	-1.313	0.274	0.694	-1.391	0.107	0.616	-1.263	0.035	0.659	NaN	NaN	NaN	-1.32	0.861	0.374	-1.358	0.695	0.324	-1.328	0.537	0.353	-1.326	0.465	0.34	NaN	NaN	NaN	NaN	NaN	NaN
1156	5.78	-1.416	0.969	0.56	NaN	NaN	NaN	NaN	NaN	NaN	NaN	NaN	NaN	NaN	NaN	NaN	-1.263	0.42	0.651	-1.313	0.274	0.694	-1.391	0.107	0.616	-1.263	0.035	0.659	NaN	NaN	NaN	-1.32	0.861	0.374	-1.358	0.695	0.324	-1.328	0.537	0.353	-1.322	0.462	0.34	NaN	NaN	NaN	NaN	NaN	NaN
1157	5.785	-1.418	0.97	0.56	NaN	NaN	NaN	NaN	NaN	NaN	NaN	NaN	NaN	NaN	NaN	NaN	-1.263	0.42	0.651	-1.313	0.274	0.694	-1.391	0.107	0.617	-1.263	0.035	0.659	NaN	NaN	NaN	-1.32	0.861	0.374	-1.358	0.695	0.325	-1.328	0.537	0.353	-1.321	0.461	0.34	NaN	NaN	NaN	NaN	NaN	NaN
1158	5.79	-1.419	0.971	0.56	NaN	NaN	NaN	NaN	NaN	NaN	NaN	NaN	NaN	NaN	NaN	NaN	-1.263	0.42	0.651	-1.313	0.275	0.695	-1.391	0.107	0.617	-1.263	0.035	0.659	NaN	NaN	NaN	-1.321	0.862	0.374	-1.358	0.695	0.325	-1.328	0.537	0.353	-1.32	0.461	0.34	NaN	NaN	NaN	NaN	NaN	NaN
1159	5.795	-1.419	0.971	0.56	NaN	NaN	NaN	NaN	NaN	NaN	NaN	NaN	NaN	NaN	NaN	NaN	-1.262	0.42	0.651	-1.313	0.275	0.695	-1.39	0.107	0.617	-1.263	0.035	0.659	NaN	NaN	NaN	-1.321	0.862	0.374	-1.358	0.695	0.325	-1.328	0.537	0.353	-1.32	0.461	0.341	NaN	NaN	NaN	NaN	NaN	NaN
1160	5.8	-1.419	0.971	0.561	NaN	NaN	NaN	NaN	NaN	NaN	NaN	NaN	NaN	NaN	NaN	NaN	-1.262	0.42	0.651	-1.313	0.275	0.695	-1.39	0.106	0.617	-1.263	0.035	0.659	NaN	NaN	NaN	-1.321	0.862	0.375	-1.358	0.695	0.325	-1.329	0.538	0.353	-1.32	0.461	0.341	NaN	NaN	NaN	NaN	NaN	NaN
1161	5.805	-1.418	0.971	0.561	NaN	NaN	NaN	NaN	NaN	NaN	NaN	NaN	NaN	NaN	NaN	NaN	-1.261	0.419	0.65	-1.313	0.275	0.696	-1.39	0.106	0.617	-1.263	0.035	0.659	NaN	NaN	NaN	-1.32	0.861	0.375	-1.358	0.695	0.325	-1.332	0.541	0.354	-1.319	0.461	0.341	NaN	NaN	NaN	NaN	NaN	NaN
1162	5.81	-1.418	0.971	0.562	NaN	NaN	NaN	NaN	NaN	NaN	NaN	NaN	NaN	NaN	NaN	NaN	-1.261	0.42	0.652	-1.313	0.276	0.696	-1.39	0.106	0.617	-1.263	0.035	0.659	NaN	NaN	NaN	-1.32	0.861	0.376	-1.358	0.695	0.325	-1.332	0.542	0.354	-1.319	0.462	0.34	NaN	NaN	NaN	NaN	NaN	NaN
1163	5.815	-1.418	0.971	0.562	NaN	NaN	NaN	NaN	NaN	NaN	NaN	NaN	NaN	NaN	NaN	NaN	-1.261	0.42	0.652	-1.313	0.276	0.696	-1.39	0.106	0.617	-1.263	0.035	0.659	NaN	NaN	NaN	-1.32	0.861	0.376	-1.358	0.695	0.326	-1.331	0.541	0.354	-1.319	0.462	0.34	NaN	NaN	NaN	NaN	NaN	NaN
1164	5.82	-1.418	0.971	0.562	NaN	NaN	NaN	NaN	NaN	NaN	NaN	NaN	NaN	NaN	NaN	NaN	-1.261	0.42	0.653	-1.314	0.276	0.696	-1.39	0.106	0.617	-1.263	0.034	0.659	NaN	NaN	NaN	-1.32	0.861	0.376	-1.357	0.695	0.326	-1.329	0.54	0.353	-1.319	0.462	0.34	NaN	NaN	NaN	NaN	NaN	NaN
1165	5.825	-1.418	0.971	0.563	NaN	NaN	NaN	NaN	NaN	NaN	NaN	NaN	NaN	NaN	NaN	NaN	-1.262	0.42	0.654	-1.314	0.276	0.697	-1.39	0.106	0.617	-1.263	0.034	0.659	NaN	NaN	NaN	-1.32	0.861	0.377	-1.357	0.695	0.326	-1.329	0.54	0.354	-1.318	0.462	0.34	NaN	NaN	NaN	NaN	NaN	NaN
1166	5.83	-1.418	0.972	0.563	NaN	NaN	NaN	NaN	NaN	NaN	NaN	NaN	NaN	NaN	NaN	NaN	-1.262	0.42	0.654	-1.314	0.276	0.697	-1.39	0.106	0.617	-1.263	0.034	0.659	NaN	NaN	NaN	-1.32	0.861	0.377	-1.357	0.695	0.327	-1.33	0.541	0.355	-1.318	0.462	0.34	NaN	NaN	NaN	NaN	NaN	NaN
1167	5.835	-1.418	0.972	0.563	NaN	NaN	NaN	NaN	NaN	NaN	NaN	NaN	NaN	NaN	NaN	NaN	-1.262	0.42	0.654	-1.314	0.276	0.697	-1.39	0.106	0.617	-1.263	0.034	0.659	NaN	NaN	NaN	-1.32	0.861	0.377	-1.357	0.695	0.327	-1.33	0.542	0.355	-1.317	0.462	0.34	NaN	NaN	NaN	NaN	NaN	NaN
1168	5.84	-1.417	0.972	0.564	NaN	NaN	NaN	NaN	NaN	NaN	NaN	NaN	NaN	NaN	NaN	NaN	-1.262	0.42	0.654	-1.314	0.276	0.697	-1.39	0.106	0.617	-1.263	0.034	0.659	NaN	NaN	NaN	-1.32	0.862	0.377	-1.357	0.695	0.327	-1.329	0.541	0.354	-1.317	0.462	0.34	NaN	NaN	NaN	NaN	NaN	NaN
1169	5.845	-1.417	0.972	0.564	NaN	NaN	NaN	NaN	NaN	NaN	NaN	NaN	NaN	NaN	NaN	NaN	-1.262	0.42	0.655	-1.314	0.276	0.697	-1.39	0.106	0.618	-1.263	0.034	0.659	NaN	NaN	NaN	-1.32	0.862	0.377	-1.356	0.695	0.327	-1.327	0.54	0.354	-1.317	0.463	0.34	NaN	NaN	NaN	NaN	NaN	NaN
1170	5.85	-1.417	0.972	0.565	NaN	NaN	NaN	NaN	NaN	NaN	NaN	NaN	NaN	NaN	NaN	NaN	-1.262	0.42	0.655	-1.314	0.276	0.697	-1.39	0.106	0.618	-1.263	0.034	0.659	NaN	NaN	NaN	-1.32	0.861	0.378	-1.356	0.695	0.327	-1.326	0.54	0.354	-1.317	0.463	0.34	NaN	NaN	NaN	NaN	NaN	NaN
1171	5.855	-1.417	0.972	0.565	NaN	NaN	NaN	NaN	NaN	NaN	NaN	NaN	NaN	NaN	NaN	NaN	-1.262	0.42	0.655	-1.314	0.276	0.697	-1.39	0.106	0.618	-1.263	0.034	0.659	NaN	NaN	NaN	-1.32	0.861	0.378	-1.356	0.695	0.328	-1.326	0.541	0.354	-1.317	0.463	0.339	NaN	NaN	NaN	NaN	NaN	NaN
1172	5.86	-1.417	0.972	0.565	NaN	NaN	NaN	NaN	NaN	NaN	NaN	NaN	NaN	NaN	NaN	NaN	-1.262	0.42	0.655	-1.314	0.276	0.698	-1.39	0.106	0.618	-1.263	0.034	0.659	NaN	NaN	NaN	-1.32	0.861	0.379	-1.356	0.695	0.328	-1.328	0.542	0.355	-1.316	0.463	0.34	NaN	NaN	NaN	NaN	NaN	NaN
1173	5.865	-1.417	0.972	0.566	NaN	NaN	NaN	NaN	NaN	NaN	NaN	NaN	NaN	NaN	NaN	NaN	-1.262	0.42	0.655	-1.314	0.276	0.698	-1.39	0.106	0.618	-1.263	0.034	0.659	NaN	NaN	NaN	-1.319	0.861	0.379	-1.355	0.695	0.328	-1.327	0.542	0.355	-1.315	0.464	0.339	NaN	NaN	NaN	NaN	NaN	NaN
1174	5.87	-1.417	0.972	0.566	NaN	NaN	NaN	NaN	NaN	NaN	NaN	NaN	NaN	NaN	NaN	NaN	-1.261	0.42	0.655	-1.314	0.276	0.698	-1.39	0.106	0.618	-1.263	0.034	0.659	NaN	NaN	NaN	-1.319	0.86	0.379	-1.355	0.695	0.328	-1.327	0.542	0.355	-1.315	0.464	0.339	NaN	NaN	NaN	NaN	NaN	NaN
1175	5.875	-1.413	0.969	0.567	NaN	NaN	NaN	NaN	NaN	NaN	NaN	NaN	NaN	NaN	NaN	NaN	-1.261	0.42	0.655	-1.314	0.276	0.698	-1.39	0.106	0.618	-1.263	0.034	0.659	NaN	NaN	NaN	-1.319	0.861	0.379	-1.355	0.695	0.328	-1.327	0.542	0.355	-1.314	0.464	0.339	NaN	NaN	NaN	NaN	NaN	NaN
1176	5.88	-1.405	0.963	0.57	NaN	NaN	NaN	NaN	NaN	NaN	NaN	NaN	NaN	NaN	NaN	NaN	-1.261	0.42	0.655	-1.314	0.276	0.698	-1.39	0.106	0.618	-1.263	0.034	0.659	NaN	NaN	NaN	-1.319	0.861	0.379	-1.355	0.695	0.328	-1.327	0.542	0.355	-1.314	0.464	0.339	NaN	NaN	NaN	NaN	NaN	NaN
1177	5.885	-1.406	0.964	0.57	NaN	NaN	NaN	NaN	NaN	NaN	NaN	NaN	NaN	NaN	NaN	NaN	-1.261	0.419	0.654	-1.314	0.276	0.699	-1.39	0.106	0.618	-1.263	0.034	0.659	NaN	NaN	NaN	-1.319	0.861	0.379	-1.354	0.695	0.328	-1.325	0.541	0.354	-1.313	0.464	0.339	NaN	NaN	NaN	NaN	NaN	NaN
1178	5.89	-1.413	0.97	0.568	NaN	NaN	NaN	NaN	NaN	NaN	NaN	NaN	NaN	NaN	NaN	NaN	-1.261	0.419	0.653	-1.315	0.276	0.699	-1.39	0.106	0.618	-1.263	0.034	0.659	NaN	NaN	NaN	-1.319	0.861	0.379	-1.354	0.695	0.328	-1.322	0.538	0.353	-1.313	0.464	0.339	NaN	NaN	NaN	NaN	NaN	NaN
1179	5.895	-1.414	0.97	0.567	NaN	NaN	NaN	NaN	NaN	NaN	NaN	NaN	NaN	NaN	NaN	NaN	-1.261	0.419	0.653	-1.315	0.276	0.699	-1.39	0.106	0.618	-1.263	0.034	0.659	NaN	NaN	NaN	-1.319	0.861	0.379	-1.354	0.695	0.328	-1.321	0.537	0.353	-1.313	0.464	0.339	NaN	NaN	NaN	NaN	NaN	NaN
1180	5.9	-1.412	0.969	0.566	NaN	NaN	NaN	NaN	NaN	NaN	NaN	NaN	NaN	NaN	NaN	NaN	-1.261	0.419	0.654	-1.315	0.276	0.699	-1.39	0.106	0.618	-1.263	0.034	0.659	NaN	NaN	NaN	-1.319	0.861	0.38	-1.353	0.695	0.328	-1.32	0.537	0.352	-1.312	0.464	0.339	NaN	NaN	NaN	NaN	NaN	NaN
1181	5.905	-1.415	0.971	0.567	NaN	NaN	NaN	NaN	NaN	NaN	NaN	NaN	NaN	NaN	NaN	NaN	-1.261	0.419	0.654	-1.315	0.276	0.699	-1.39	0.106	0.618	-1.263	0.034	0.659	NaN	NaN	NaN	-1.319	0.862	0.38	-1.353	0.696	0.328	-1.32	0.537	0.352	-1.312	0.464	0.339	NaN	NaN	NaN	NaN	NaN	NaN
1182	5.91	-1.416	0.971	0.568	NaN	NaN	NaN	NaN	NaN	NaN	NaN	NaN	NaN	NaN	NaN	NaN	-1.26	0.419	0.654	-1.315	0.276	0.699	-1.39	0.106	0.618	-1.263	0.034	0.659	NaN	NaN	NaN	-1.319	0.862	0.38	-1.352	0.696	0.328	-1.32	0.538	0.352	-1.312	0.464	0.339	NaN	NaN	NaN	NaN	NaN	NaN
1183	5.915	-1.416	0.971	0.568	NaN	NaN	NaN	NaN	NaN	NaN	NaN	NaN	NaN	NaN	NaN	NaN	-1.26	0.419	0.654	-1.315	0.276	0.699	-1.39	0.106	0.618	-1.263	0.034	0.659	NaN	NaN	NaN	-1.319	0.862	0.38	-1.352	0.696	0.328	-1.321	0.54	0.353	-1.312	0.465	0.339	NaN	NaN	NaN	NaN	NaN	NaN
1184	5.92	-1.416	0.971	0.568	NaN	NaN	NaN	NaN	NaN	NaN	NaN	NaN	NaN	NaN	NaN	NaN	-1.26	0.419	0.654	-1.315	0.276	0.699	-1.39	0.106	0.618	-1.263	0.034	0.659	NaN	NaN	NaN	-1.319	0.862	0.38	-1.352	0.696	0.328	-1.321	0.541	0.353	-1.311	0.465	0.339	NaN	NaN	NaN	NaN	NaN	NaN
1185	5.925	-1.416	0.971	0.569	NaN	NaN	NaN	NaN	NaN	NaN	NaN	NaN	NaN	NaN	NaN	NaN	-1.261	0.42	0.656	-1.315	0.276	0.699	-1.39	0.106	0.618	-1.263	0.034	0.659	NaN	NaN	NaN	-1.319	0.862	0.38	-1.352	0.696	0.328	-1.32	0.54	0.353	-1.311	0.465	0.339	NaN	NaN	NaN	NaN	NaN	NaN
1186	5.93	-1.416	0.971	0.569	NaN	NaN	NaN	NaN	NaN	NaN	NaN	NaN	NaN	NaN	NaN	NaN	-1.261	0.42	0.656	-1.315	0.276	0.699	-1.39	0.106	0.618	-1.263	0.034	0.659	NaN	NaN	NaN	-1.318	0.862	0.38	-1.351	0.696	0.328	-1.319	0.538	0.352	-1.311	0.465	0.339	NaN	NaN	NaN	NaN	NaN	NaN
1187	5.935	-1.416	0.971	0.569	NaN	NaN	NaN	NaN	NaN	NaN	NaN	NaN	NaN	NaN	NaN	NaN	-1.261	0.42	0.656	-1.315	0.276	0.699	-1.39	0.106	0.618	-1.263	0.034	0.659	NaN	NaN	NaN	-1.318	0.862	0.38	-1.351	0.696	0.328	-1.319	0.537	0.352	-1.311	0.465	0.338	NaN	NaN	NaN	NaN	NaN	NaN
1188	5.94	-1.416	0.971	0.569	NaN	NaN	NaN	NaN	NaN	NaN	NaN	NaN	NaN	NaN	NaN	NaN	-1.261	0.42	0.656	-1.315	0.276	0.699	-1.39	0.106	0.618	-1.263	0.034	0.659	NaN	NaN	NaN	-1.318	0.862	0.38	-1.35	0.696	0.328	-1.319	0.537	0.352	-1.311	0.465	0.338	NaN	NaN	NaN	NaN	NaN	NaN
1189	5.945	-1.416	0.971	0.569	NaN	NaN	NaN	NaN	NaN	NaN	NaN	NaN	NaN	NaN	NaN	NaN	-1.26	0.42	0.656	-1.315	0.276	0.699	-1.39	0.106	0.618	-1.263	0.034	0.659	NaN	NaN	NaN	-1.318	0.862	0.38	-1.35	0.696	0.328	-1.319	0.537	0.352	-1.311	0.465	0.338	NaN	NaN	NaN	NaN	NaN	NaN
1190	5.95	-1.415	0.971	0.569	NaN	NaN	NaN	NaN	NaN	NaN	NaN	NaN	NaN	NaN	NaN	NaN	-1.26	0.42	0.656	-1.315	0.276	0.699	-1.39	0.106	0.618	-1.263	0.034	0.659	NaN	NaN	NaN	-1.318	0.861	0.38	-1.35	0.696	0.328	-1.319	0.537	0.352	-1.311	0.465	0.338	NaN	NaN	NaN	NaN	NaN	NaN
1191	5.955	-1.415	0.971	0.569	NaN	NaN	NaN	NaN	NaN	NaN	-1.237	0.652	0.734	NaN	NaN	NaN	-1.26	0.42	0.656	-1.314	0.276	0.699	-1.39	0.106	0.618	-1.263	0.034	0.659	NaN	NaN	NaN	-1.317	0.861	0.38	-1.35	0.696	0.328	-1.318	0.537	0.352	-1.311	0.465	0.338	NaN	NaN	NaN	NaN	NaN	NaN
1192	5.96	-1.415	0.971	0.569	NaN	NaN	NaN	NaN	NaN	NaN	-1.237	0.652	0.734	NaN	NaN	NaN	-1.26	0.419	0.656	-1.314	0.276	0.699	-1.39	0.106	0.617	-1.263	0.034	0.659	NaN	NaN	NaN	-1.317	0.861	0.38	-1.35	0.696	0.328	-1.318	0.537	0.352	-1.311	0.465	0.338	NaN	NaN	NaN	NaN	NaN	NaN
1193	5.965	-1.415	0.971	0.569	NaN	NaN	NaN	NaN	NaN	NaN	-1.237	0.652	0.734	NaN	NaN	NaN	-1.26	0.419	0.656	-1.314	0.276	0.699	-1.39	0.106	0.617	-1.263	0.034	0.659	NaN	NaN	NaN	-1.317	0.861	0.38	-1.35	0.696	0.328	-1.318	0.537	0.352	-1.311	0.465	0.338	NaN	NaN	NaN	NaN	NaN	NaN
1194	5.97	-1.415	0.971	0.569	NaN	NaN	NaN	NaN	NaN	NaN	-1.237	0.652	0.734	NaN	NaN	NaN	-1.26	0.419	0.656	-1.314	0.276	0.699	-1.39	0.106	0.617	-1.263	0.034	0.659	NaN	NaN	NaN	-1.317	0.861	0.38	-1.349	0.696	0.328	-1.32	0.539	0.353	-1.311	0.465	0.339	NaN	NaN	NaN	NaN	NaN	NaN
1195	5.975	-1.415	0.971	0.569	NaN	NaN	NaN	NaN	NaN	NaN	-1.236	0.651	0.734	NaN	NaN	NaN	-1.259	0.419	0.656	-1.314	0.276	0.699	-1.389	0.106	0.617	-1.263	0.034	0.659	NaN	NaN	NaN	-1.317	0.861	0.38	-1.349	0.696	0.328	-1.321	0.541	0.354	-1.311	0.465	0.339	NaN	NaN	NaN	NaN	NaN	NaN
1196	5.98	-1.415	0.971	0.569	NaN	NaN	NaN	NaN	NaN	NaN	-1.236	0.651	0.734	NaN	NaN	NaN	-1.259	0.418	0.656	-1.314	0.276	0.699	-1.389	0.106	0.617	-1.263	0.034	0.659	NaN	NaN	NaN	-1.317	0.861	0.38	-1.349	0.696	0.328	-1.32	0.54	0.353	-1.311	0.465	0.339	NaN	NaN	NaN	NaN	NaN	NaN
1197	5.985	-1.414	0.971	0.569	NaN	NaN	NaN	NaN	NaN	NaN	-1.235	0.65	0.733	NaN	NaN	NaN	-1.258	0.418	0.656	-1.314	0.276	0.699	-1.389	0.106	0.617	-1.263	0.034	0.659	NaN	NaN	NaN	-1.317	0.861	0.38	-1.349	0.695	0.328	-1.322	0.542	0.355	-1.311	0.465	0.339	NaN	NaN	NaN	NaN	NaN	NaN
1198	5.99	-1.414	0.971	0.569	NaN	NaN	NaN	NaN	NaN	NaN	-1.235	0.65	0.733	NaN	NaN	NaN	-1.258	0.418	0.656	-1.314	0.275	0.699	-1.389	0.106	0.617	-1.263	0.034	0.659	NaN	NaN	NaN	-1.317	0.861	0.38	-1.349	0.695	0.328	-1.323	0.543	0.355	-1.311	0.465	0.339	NaN	NaN	NaN	NaN	NaN	NaN
1199	5.995	-1.414	0.971	0.569	NaN	NaN	NaN	NaN	NaN	NaN	-1.235	0.65	0.733	NaN	NaN	NaN	-1.258	0.418	0.656	-1.314	0.275	0.699	-1.389	0.106	0.617	-1.263	0.034	0.659	NaN	NaN	NaN	-1.317	0.861	0.38	-1.349	0.695	0.328	-1.323	0.543	0.355	-1.311	0.465	0.339	NaN	NaN	NaN	NaN	NaN	NaN
1200	6	-1.414	0.971	0.57	NaN	NaN	NaN	NaN	NaN	NaN	-1.234	0.65	0.733	NaN	NaN	NaN	-1.258	0.418	0.656	-1.313	0.275	0.699	-1.389	0.106	0.617	-1.263	0.034	0.659	NaN	NaN	NaN	-1.317	0.861	0.38	-1.349	0.695	0.328	-1.323	0.543	0.355	-1.311	0.465	0.339	NaN	NaN	NaN	NaN	NaN	NaN
1201	6.005	-1.414	0.97	0.57	NaN	NaN	NaN	NaN	NaN	NaN	-1.234	0.649	0.733	NaN	NaN	NaN	-1.257	0.418	0.656	-1.313	0.275	0.699	-1.389	0.106	0.618	-1.263	0.034	0.659	NaN	NaN	NaN	-1.317	0.862	0.38	-1.349	0.695	0.328	-1.323	0.543	0.355	-1.311	0.465	0.339	NaN	NaN	NaN	NaN	NaN	NaN
1202	6.01	-1.414	0.97	0.57	NaN	NaN	NaN	NaN	NaN	NaN	-1.234	0.649	0.733	NaN	NaN	NaN	-1.257	0.418	0.656	-1.313	0.275	0.699	-1.389	0.106	0.617	-1.263	0.034	0.659	NaN	NaN	NaN	-1.317	0.862	0.38	-1.349	0.695	0.328	-1.323	0.543	0.355	-1.311	0.465	0.339	NaN	NaN	NaN	NaN	NaN	NaN
1203	6.015	-1.414	0.97	0.57	NaN	NaN	NaN	NaN	NaN	NaN	-1.233	0.649	0.733	NaN	NaN	NaN	-1.257	0.418	0.656	-1.313	0.275	0.699	-1.389	0.106	0.617	-1.263	0.034	0.659	NaN	NaN	NaN	-1.317	0.862	0.38	-1.349	0.695	0.328	-1.323	0.543	0.355	-1.311	0.465	0.339	NaN	NaN	NaN	NaN	NaN	NaN
1204	6.02	-1.414	0.97	0.57	NaN	NaN	NaN	NaN	NaN	NaN	-1.233	0.65	0.733	NaN	NaN	NaN	-1.257	0.418	0.656	-1.313	0.275	0.699	-1.389	0.106	0.617	-1.263	0.034	0.659	NaN	NaN	NaN	-1.317	0.862	0.38	-1.349	0.695	0.328	-1.324	0.543	0.355	-1.311	0.465	0.339	NaN	NaN	NaN	NaN	NaN	NaN
1205	6.025	-1.413	0.97	0.57	NaN	NaN	NaN	NaN	NaN	NaN	-1.233	0.65	0.733	NaN	NaN	NaN	-1.257	0.418	0.656	-1.313	0.275	0.699	-1.389	0.106	0.617	-1.263	0.034	0.659	NaN	NaN	NaN	-1.317	0.862	0.38	-1.349	0.695	0.328	-1.324	0.543	0.355	-1.311	0.465	0.339	NaN	NaN	NaN	NaN	NaN	NaN
1206	6.03	-1.413	0.97	0.57	NaN	NaN	NaN	NaN	NaN	NaN	-1.233	0.65	0.733	NaN	NaN	NaN	-1.257	0.418	0.656	-1.313	0.275	0.699	-1.389	0.106	0.617	-1.263	0.034	0.659	NaN	NaN	NaN	-1.317	0.862	0.38	-1.349	0.695	0.328	-1.324	0.543	0.355	-1.311	0.465	0.339	NaN	NaN	NaN	NaN	NaN	NaN
1207	6.035	-1.413	0.97	0.57	NaN	NaN	NaN	NaN	NaN	NaN	-1.233	0.65	0.733	NaN	NaN	NaN	-1.257	0.418	0.656	-1.313	0.275	0.699	-1.389	0.106	0.617	-1.263	0.034	0.659	NaN	NaN	NaN	-1.317	0.862	0.38	-1.349	0.695	0.328	-1.324	0.543	0.355	-1.311	0.465	0.339	NaN	NaN	NaN	NaN	NaN	NaN
1208	6.04	-1.413	0.97	0.57	NaN	NaN	NaN	NaN	NaN	NaN	-1.233	0.65	0.733	NaN	NaN	NaN	-1.257	0.418	0.656	-1.313	0.275	0.699	-1.389	0.106	0.617	-1.263	0.034	0.659	NaN	NaN	NaN	-1.317	0.862	0.38	-1.35	0.695	0.328	-1.324	0.542	0.355	-1.311	0.465	0.339	NaN	NaN	NaN	NaN	NaN	NaN
1209	6.045	-1.413	0.97	0.57	NaN	NaN	NaN	NaN	NaN	NaN	-1.233	0.65	0.733	NaN	NaN	NaN	-1.257	0.418	0.655	-1.313	0.275	0.699	-1.389	0.106	0.617	-1.263	0.034	0.659	NaN	NaN	NaN	-1.317	0.862	0.38	-1.35	0.695	0.328	-1.324	0.542	0.355	-1.312	0.465	0.339	NaN	NaN	NaN	NaN	NaN	NaN
1210	6.05	-1.413	0.97	0.57	NaN	NaN	NaN	NaN	NaN	NaN	-1.233	0.65	0.733	NaN	NaN	NaN	-1.257	0.418	0.655	-1.313	0.275	0.699	-1.389	0.106	0.617	-1.263	0.034	0.659	NaN	NaN	NaN	-1.317	0.862	0.38	-1.35	0.695	0.328	-1.324	0.542	0.355	-1.312	0.465	0.339	NaN	NaN	NaN	NaN	NaN	NaN
1211	6.055	-1.413	0.97	0.57	NaN	NaN	NaN	NaN	NaN	NaN	-1.233	0.65	0.733	NaN	NaN	NaN	-1.257	0.418	0.655	-1.313	0.275	0.698	-1.389	0.106	0.617	-1.263	0.034	0.659	NaN	NaN	NaN	-1.317	0.862	0.38	-1.35	0.695	0.328	-1.324	0.542	0.355	-1.312	0.465	0.339	NaN	NaN	NaN	NaN	NaN	NaN
1212	6.06	-1.409	0.968	0.571	NaN	NaN	NaN	NaN	NaN	NaN	-1.233	0.65	0.733	NaN	NaN	NaN	-1.257	0.417	0.654	-1.313	0.275	0.698	-1.389	0.106	0.617	-1.263	0.034	0.659	NaN	NaN	NaN	-1.317	0.862	0.38	-1.35	0.696	0.328	-1.323	0.541	0.355	-1.311	0.465	0.339	NaN	NaN	NaN	NaN	NaN	NaN
1213	6.065	-1.402	0.962	0.573	NaN	NaN	NaN	NaN	NaN	NaN	-1.233	0.65	0.733	NaN	NaN	NaN	-1.257	0.417	0.654	-1.313	0.275	0.698	-1.389	0.106	0.617	-1.263	0.034	0.659	NaN	NaN	NaN	-1.317	0.862	0.38	-1.35	0.696	0.328	-1.321	0.539	0.354	-1.311	0.465	0.339	NaN	NaN	NaN	NaN	NaN	NaN
1214	6.07	-1.4	0.961	0.573	NaN	NaN	NaN	NaN	NaN	NaN	-1.233	0.65	0.733	NaN	NaN	NaN	-1.257	0.417	0.654	-1.313	0.275	0.698	-1.389	0.106	0.617	-1.263	0.034	0.659	NaN	NaN	NaN	-1.317	0.862	0.38	-1.35	0.696	0.327	-1.322	0.54	0.354	-1.311	0.465	0.339	NaN	NaN	NaN	NaN	NaN	NaN
1215	6.075	-1.4	0.96	0.573	NaN	NaN	NaN	NaN	NaN	NaN	-1.233	0.65	0.732	NaN	NaN	NaN	-1.257	0.417	0.654	-1.313	0.275	0.698	-1.389	0.106	0.617	-1.263	0.034	0.659	NaN	NaN	NaN	-1.317	0.862	0.38	-1.35	0.696	0.327	-1.32	0.538	0.353	-1.311	0.465	0.339	NaN	NaN	NaN	NaN	NaN	NaN
1216	6.08	-1.399	0.96	0.573	NaN	NaN	NaN	NaN	NaN	NaN	-1.233	0.65	0.732	NaN	NaN	NaN	-1.257	0.417	0.654	-1.313	0.275	0.698	-1.389	0.106	0.617	-1.263	0.034	0.659	NaN	NaN	NaN	-1.317	0.862	0.38	-1.35	0.696	0.327	-1.32	0.537	0.353	-1.311	0.465	0.339	NaN	NaN	NaN	NaN	NaN	NaN
1217	6.085	-1.399	0.96	0.573	NaN	NaN	NaN	NaN	NaN	NaN	-1.233	0.65	0.732	NaN	NaN	NaN	-1.258	0.417	0.654	-1.313	0.275	0.698	-1.389	0.106	0.617	-1.263	0.034	0.659	NaN	NaN	NaN	-1.317	0.862	0.38	-1.35	0.696	0.327	-1.32	0.537	0.353	-1.311	0.465	0.339	NaN	NaN	NaN	NaN	NaN	NaN
1218	6.09	-1.399	0.96	0.573	NaN	NaN	NaN	NaN	NaN	NaN	-1.233	0.65	0.732	NaN	NaN	NaN	-1.257	0.417	0.654	-1.313	0.275	0.698	-1.389	0.106	0.617	-1.263	0.034	0.659	NaN	NaN	NaN	-1.317	0.862	0.38	-1.35	0.696	0.327	-1.319	0.537	0.353	-1.311	0.465	0.339	NaN	NaN	NaN	NaN	NaN	NaN
1219	6.095	-1.399	0.96	0.573	NaN	NaN	NaN	NaN	NaN	NaN	-1.233	0.65	0.732	NaN	NaN	NaN	-1.257	0.417	0.654	-1.313	0.275	0.698	-1.389	0.106	0.617	-1.263	0.034	0.659	NaN	NaN	NaN	-1.317	0.862	0.38	-1.35	0.696	0.327	-1.319	0.537	0.353	-1.311	0.465	0.339	NaN	NaN	NaN	NaN	NaN	NaN
1220	6.1	-1.399	0.96	0.573	NaN	NaN	NaN	NaN	NaN	NaN	-1.233	0.65	0.732	NaN	NaN	NaN	-1.257	0.417	0.654	-1.313	0.275	0.698	-1.389	0.106	0.617	-1.263	0.034	0.659	NaN	NaN	NaN	-1.317	0.862	0.379	-1.35	0.696	0.327	-1.319	0.537	0.352	-1.311	0.465	0.339	NaN	NaN	NaN	NaN	NaN	NaN
1221	6.105	-1.399	0.96	0.573	NaN	NaN	NaN	NaN	NaN	NaN	-1.233	0.65	0.732	NaN	NaN	NaN	-1.257	0.417	0.653	-1.313	0.275	0.698	-1.389	0.106	0.617	-1.263	0.034	0.659	NaN	NaN	NaN	-1.317	0.862	0.379	-1.35	0.696	0.326	-1.319	0.537	0.352	-1.311	0.465	0.338	NaN	NaN	NaN	NaN	NaN	NaN
1222	6.11	-1.399	0.96	0.573	NaN	NaN	NaN	NaN	NaN	NaN	-1.232	0.649	0.732	NaN	NaN	NaN	-1.257	0.417	0.653	-1.313	0.275	0.698	-1.389	0.106	0.617	-1.263	0.034	0.659	NaN	NaN	NaN	-1.317	0.862	0.379	-1.35	0.696	0.326	-1.319	0.537	0.352	-1.311	0.465	0.338	NaN	NaN	NaN	NaN	NaN	NaN
1223	6.115	-1.399	0.96	0.573	NaN	NaN	NaN	NaN	NaN	NaN	-1.232	0.649	0.732	NaN	NaN	NaN	-1.257	0.417	0.653	-1.313	0.276	0.698	-1.389	0.106	0.617	-1.263	0.034	0.66	NaN	NaN	NaN	-1.317	0.863	0.379	-1.35	0.696	0.326	-1.318	0.537	0.352	-1.311	0.465	0.338	NaN	NaN	NaN	NaN	NaN	NaN
1224	6.12	-1.398	0.96	0.573	NaN	NaN	NaN	NaN	NaN	NaN	-1.232	0.649	0.731	NaN	NaN	NaN	-1.257	0.417	0.654	-1.313	0.276	0.698	-1.389	0.106	0.617	-1.263	0.034	0.66	NaN	NaN	NaN	-1.317	0.863	0.379	-1.35	0.695	0.326	-1.317	0.537	0.353	-1.31	0.465	0.338	NaN	NaN	NaN	NaN	NaN	NaN
1225	6.125	-1.398	0.96	0.573	NaN	NaN	NaN	NaN	NaN	NaN	-1.232	0.649	0.731	NaN	NaN	NaN	-1.257	0.417	0.653	-1.313	0.276	0.698	-1.389	0.106	0.617	-1.263	0.034	0.66	NaN	NaN	NaN	-1.317	0.863	0.379	-1.35	0.695	0.326	-1.317	0.537	0.353	-1.31	0.465	0.338	NaN	NaN	NaN	NaN	NaN	NaN
1226	6.13	-1.398	0.96	0.573	NaN	NaN	NaN	NaN	NaN	NaN	-1.232	0.649	0.731	NaN	NaN	NaN	-1.257	0.417	0.653	-1.313	0.276	0.698	-1.389	0.106	0.617	-1.263	0.034	0.66	NaN	NaN	NaN	-1.316	0.863	0.378	-1.35	0.695	0.326	-1.316	0.537	0.353	-1.31	0.465	0.338	NaN	NaN	NaN	NaN	NaN	NaN
1227	6.135	-1.398	0.96	0.573	NaN	NaN	NaN	NaN	NaN	NaN	-1.232	0.649	0.731	NaN	NaN	NaN	-1.257	0.417	0.653	-1.313	0.276	0.698	-1.389	0.106	0.617	-1.263	0.034	0.66	NaN	NaN	NaN	-1.316	0.863	0.378	-1.349	0.695	0.326	-1.316	0.537	0.353	-1.31	0.465	0.338	NaN	NaN	NaN	NaN	NaN	NaN
1228	6.14	-1.398	0.96	0.572	NaN	NaN	NaN	NaN	NaN	NaN	-1.232	0.65	0.731	NaN	NaN	NaN	-1.256	0.417	0.652	-1.313	0.276	0.698	-1.389	0.106	0.617	-1.263	0.034	0.66	NaN	NaN	NaN	-1.316	0.863	0.378	-1.349	0.696	0.325	-1.316	0.537	0.353	-1.31	0.465	0.338	NaN	NaN	NaN	NaN	NaN	NaN
1229	6.145	-1.398	0.96	0.572	NaN	NaN	NaN	NaN	NaN	NaN	-1.232	0.65	0.731	NaN	NaN	NaN	-1.256	0.417	0.652	-1.313	0.276	0.698	-1.389	0.106	0.617	-1.263	0.034	0.66	NaN	NaN	NaN	-1.316	0.863	0.377	-1.349	0.696	0.325	-1.316	0.537	0.353	-1.31	0.465	0.337	NaN	NaN	NaN	NaN	NaN	NaN
1230	6.15	-1.398	0.96	0.572	NaN	NaN	NaN	NaN	NaN	NaN	-1.232	0.65	0.731	NaN	NaN	NaN	-1.256	0.417	0.652	-1.313	0.276	0.698	-1.389	0.106	0.617	-1.263	0.034	0.66	NaN	NaN	NaN	-1.316	0.863	0.377	-1.349	0.696	0.325	-1.316	0.537	0.352	-1.31	0.465	0.337	NaN	NaN	NaN	NaN	NaN	NaN
1231	6.155	-1.398	0.96	0.572	NaN	NaN	NaN	NaN	NaN	NaN	-1.232	0.649	0.731	NaN	NaN	NaN	-1.256	0.417	0.652	-1.313	0.276	0.698	-1.389	0.106	0.617	-1.263	0.034	0.66	NaN	NaN	NaN	-1.316	0.863	0.377	-1.348	0.696	0.325	-1.315	0.537	0.352	-1.309	0.465	0.337	NaN	NaN	NaN	NaN	NaN	NaN
1232	6.16	-1.398	0.96	0.572	NaN	NaN	NaN	NaN	NaN	NaN	-1.232	0.649	0.73	NaN	NaN	NaN	-1.256	0.417	0.652	-1.313	0.276	0.698	-1.389	0.106	0.617	-1.263	0.034	0.66	NaN	NaN	NaN	-1.316	0.863	0.377	-1.348	0.696	0.324	-1.315	0.537	0.352	-1.309	0.465	0.337	NaN	NaN	NaN	NaN	NaN	NaN
1233	6.165	-1.402	0.963	0.571	NaN	NaN	NaN	NaN	NaN	NaN	-1.231	0.649	0.73	NaN	NaN	NaN	-1.256	0.417	0.652	-1.313	0.276	0.698	-1.389	0.106	0.617	-1.263	0.034	0.66	NaN	NaN	NaN	-1.315	0.863	0.377	-1.348	0.696	0.324	-1.315	0.537	0.352	-1.309	0.465	0.337	NaN	NaN	NaN	NaN	NaN	NaN
1234	6.17	-1.409	0.969	0.568	NaN	NaN	NaN	NaN	NaN	NaN	-1.231	0.649	0.73	NaN	NaN	NaN	-1.256	0.417	0.652	-1.313	0.276	0.698	-1.389	0.106	0.617	-1.263	0.034	0.66	NaN	NaN	NaN	-1.315	0.863	0.377	-1.348	0.696	0.324	-1.315	0.537	0.352	-1.309	0.465	0.337	NaN	NaN	NaN	NaN	NaN	NaN
1235	6.175	-1.411	0.97	0.568	NaN	NaN	NaN	NaN	NaN	NaN	-1.231	0.649	0.729	NaN	NaN	NaN	-1.256	0.418	0.653	-1.313	0.276	0.697	-1.389	0.106	0.617	-1.263	0.034	0.66	NaN	NaN	NaN	-1.315	0.863	0.377	-1.348	0.696	0.324	-1.314	0.537	0.352	-1.308	0.465	0.337	NaN	NaN	NaN	NaN	NaN	NaN
1236	6.18	-1.411	0.971	0.567	NaN	NaN	NaN	NaN	NaN	NaN	-1.231	0.649	0.729	NaN	NaN	NaN	-1.256	0.418	0.654	-1.314	0.276	0.697	-1.389	0.106	0.617	-1.263	0.034	0.66	NaN	NaN	NaN	-1.315	0.863	0.377	-1.348	0.696	0.324	-1.314	0.537	0.352	-1.308	0.465	0.337	NaN	NaN	NaN	NaN	NaN	NaN
1237	6.185	-1.411	0.971	0.567	NaN	NaN	NaN	NaN	NaN	NaN	-1.231	0.649	0.729	NaN	NaN	NaN	-1.256	0.418	0.654	-1.314	0.276	0.697	-1.389	0.106	0.617	-1.263	0.034	0.66	NaN	NaN	NaN	-1.315	0.863	0.376	-1.347	0.696	0.323	-1.314	0.537	0.351	-1.308	0.465	0.336	NaN	NaN	NaN	NaN	NaN	NaN
1238	6.19	-1.411	0.971	0.567	NaN	NaN	NaN	NaN	NaN	NaN	-1.231	0.649	0.729	NaN	NaN	NaN	-1.256	0.418	0.653	-1.314	0.276	0.697	-1.389	0.106	0.617	-1.263	0.034	0.66	NaN	NaN	NaN	-1.315	0.863	0.376	-1.347	0.696	0.323	-1.314	0.537	0.351	-1.308	0.465	0.336	NaN	NaN	NaN	NaN	NaN	NaN
1239	6.195	-1.411	0.971	0.567	NaN	NaN	NaN	NaN	NaN	NaN	-1.231	0.649	0.729	NaN	NaN	NaN	-1.256	0.418	0.653	-1.314	0.276	0.697	-1.389	0.106	0.617	-1.263	0.034	0.659	NaN	NaN	NaN	-1.316	0.864	0.375	-1.347	0.696	0.323	-1.314	0.537	0.351	-1.308	0.465	0.336	NaN	NaN	NaN	NaN	NaN	NaN
1240	6.2	-1.411	0.971	0.566	NaN	NaN	NaN	NaN	NaN	NaN	-1.231	0.649	0.729	NaN	NaN	NaN	-1.256	0.418	0.653	-1.314	0.276	0.697	-1.389	0.106	0.617	-1.263	0.034	0.66	NaN	NaN	NaN	-1.316	0.864	0.375	-1.347	0.696	0.323	-1.314	0.538	0.351	-1.308	0.466	0.336	NaN	NaN	NaN	NaN	NaN	NaN
1241	6.205	-1.411	0.971	0.566	NaN	NaN	NaN	NaN	NaN	NaN	-1.231	0.649	0.728	NaN	NaN	NaN	-1.256	0.418	0.653	-1.314	0.276	0.697	-1.389	0.106	0.617	-1.263	0.034	0.659	NaN	NaN	NaN	-1.315	0.864	0.375	-1.346	0.696	0.322	-1.314	0.538	0.351	-1.309	0.466	0.335	NaN	NaN	NaN	NaN	NaN	NaN
1242	6.21	-1.41	0.971	0.566	NaN	NaN	NaN	NaN	NaN	NaN	-1.231	0.649	0.728	NaN	NaN	NaN	-1.256	0.418	0.652	-1.314	0.276	0.697	-1.389	0.106	0.617	-1.263	0.034	0.659	NaN	NaN	NaN	-1.315	0.864	0.375	-1.346	0.696	0.322	-1.313	0.538	0.351	-1.309	0.466	0.335	NaN	NaN	NaN	NaN	NaN	NaN
1243	6.215	-1.411	0.971	0.566	NaN	NaN	NaN	NaN	NaN	NaN	-1.231	0.649	0.728	NaN	NaN	NaN	-1.256	0.418	0.652	-1.314	0.276	0.697	-1.389	0.106	0.617	-1.263	0.034	0.659	NaN	NaN	NaN	-1.315	0.864	0.375	-1.346	0.696	0.322	-1.313	0.538	0.351	-1.309	0.466	0.335	NaN	NaN	NaN	NaN	NaN	NaN
1244	6.22	-1.411	0.971	0.566	NaN	NaN	NaN	NaN	NaN	NaN	-1.231	0.649	0.728	NaN	NaN	NaN	-1.256	0.417	0.651	-1.313	0.276	0.697	-1.389	0.106	0.617	-1.263	0.034	0.659	NaN	NaN	NaN	-1.314	0.863	0.375	-1.346	0.696	0.321	-1.313	0.538	0.351	-1.309	0.466	0.335	NaN	NaN	NaN	NaN	NaN	NaN
1245	6.225	-1.41	0.971	0.565	NaN	NaN	NaN	NaN	NaN	NaN	-1.231	0.649	0.728	NaN	NaN	NaN	-1.256	0.417	0.651	-1.314	0.276	0.697	-1.389	0.106	0.617	-1.263	0.034	0.66	NaN	NaN	NaN	-1.314	0.864	0.375	-1.346	0.696	0.321	-1.313	0.538	0.351	-1.309	0.466	0.335	NaN	NaN	NaN	NaN	NaN	NaN
1246	6.23	-1.41	0.971	0.565	NaN	NaN	NaN	NaN	NaN	NaN	-1.231	0.649	0.727	NaN	NaN	NaN	-1.256	0.417	0.65	-1.314	0.276	0.697	-1.389	0.106	0.617	-1.263	0.034	0.66	NaN	NaN	NaN	-1.314	0.864	0.374	-1.345	0.696	0.321	-1.313	0.538	0.351	-1.308	0.466	0.335	NaN	NaN	NaN	NaN	NaN	NaN
1247	6.235	-1.41	0.971	0.565	NaN	NaN	NaN	NaN	NaN	NaN	-1.231	0.649	0.727	NaN	NaN	NaN	-1.256	0.417	0.65	-1.314	0.276	0.697	-1.389	0.106	0.617	-1.263	0.034	0.66	NaN	NaN	NaN	-1.314	0.864	0.374	-1.345	0.696	0.321	-1.313	0.538	0.35	-1.307	0.465	0.335	NaN	NaN	NaN	NaN	NaN	NaN
1248	6.24	-1.41	0.971	0.565	NaN	NaN	NaN	NaN	NaN	NaN	-1.231	0.649	0.727	NaN	NaN	NaN	-1.256	0.417	0.65	-1.314	0.276	0.697	-1.389	0.106	0.617	-1.263	0.034	0.659	NaN	NaN	NaN	-1.314	0.864	0.373	-1.345	0.696	0.321	-1.313	0.538	0.35	-1.307	0.465	0.335	NaN	NaN	NaN	NaN	NaN	NaN
1249	6.245	-1.41	0.971	0.564	NaN	NaN	NaN	NaN	NaN	NaN	-1.231	0.649	0.727	NaN	NaN	NaN	-1.256	0.417	0.65	-1.314	0.276	0.697	-1.389	0.106	0.617	-1.263	0.034	0.659	NaN	NaN	NaN	-1.315	0.864	0.373	-1.345	0.696	0.32	-1.313	0.538	0.35	-1.307	0.465	0.335	NaN	NaN	NaN	NaN	NaN	NaN
1250	6.25	-1.41	0.971	0.564	NaN	NaN	NaN	NaN	NaN	NaN	-1.23	0.648	0.726	NaN	NaN	NaN	-1.256	0.417	0.65	-1.314	0.276	0.697	-1.389	0.106	0.617	-1.263	0.034	0.659	NaN	NaN	NaN	-1.315	0.864	0.373	-1.345	0.696	0.32	-1.313	0.538	0.35	-1.307	0.465	0.335	NaN	NaN	NaN	NaN	NaN	NaN
1251	6.255	-1.409	0.971	0.564	NaN	NaN	NaN	NaN	NaN	NaN	-1.23	0.648	0.726	NaN	NaN	NaN	-1.256	0.418	0.65	-1.314	0.276	0.697	-1.389	0.106	0.617	-1.263	0.034	0.659	NaN	NaN	NaN	-1.314	0.864	0.372	-1.345	0.696	0.32	-1.313	0.538	0.35	-1.307	0.465	0.335	NaN	NaN	NaN	NaN	NaN	NaN
1252	6.26	-1.409	0.971	0.564	NaN	NaN	NaN	NaN	NaN	NaN	-1.23	0.648	0.725	NaN	NaN	NaN	-1.256	0.418	0.65	-1.314	0.276	0.697	-1.389	0.106	0.617	-1.263	0.034	0.659	NaN	NaN	NaN	-1.314	0.864	0.372	-1.345	0.696	0.319	-1.313	0.538	0.35	-1.306	0.464	0.336	NaN	NaN	NaN	NaN	NaN	NaN
1253	6.265	-1.409	0.971	0.563	NaN	NaN	NaN	NaN	NaN	NaN	-1.23	0.648	0.725	NaN	NaN	NaN	-1.256	0.418	0.65	-1.314	0.276	0.697	-1.389	0.106	0.617	-1.263	0.034	0.659	NaN	NaN	NaN	-1.314	0.864	0.372	-1.345	0.696	0.319	-1.315	0.539	0.35	-1.305	0.463	0.336	NaN	NaN	NaN	NaN	NaN	NaN
1254	6.27	-1.406	0.969	0.564	NaN	NaN	NaN	NaN	NaN	NaN	-1.23	0.648	0.725	NaN	NaN	NaN	-1.256	0.418	0.65	-1.314	0.276	0.697	-1.389	0.106	0.617	-1.263	0.034	0.659	NaN	NaN	NaN	-1.314	0.864	0.372	-1.345	0.696	0.319	-1.318	0.542	0.349	-1.307	0.465	0.336	NaN	NaN	NaN	NaN	NaN	NaN
1255	6.275	-1.398	0.963	0.566	NaN	NaN	NaN	NaN	NaN	NaN	-1.23	0.648	0.725	NaN	NaN	NaN	-1.256	0.418	0.651	-1.314	0.276	0.697	-1.389	0.106	0.617	-1.263	0.034	0.659	NaN	NaN	NaN	-1.314	0.864	0.372	-1.345	0.697	0.319	-1.319	0.543	0.349	-1.31	0.467	0.335	NaN	NaN	NaN	NaN	NaN	NaN
1256	6.28	-1.397	0.962	0.566	NaN	NaN	NaN	NaN	NaN	NaN	-1.23	0.649	0.725	NaN	NaN	NaN	-1.256	0.418	0.651	-1.314	0.277	0.697	-1.389	0.106	0.617	-1.263	0.034	0.659	NaN	NaN	NaN	-1.314	0.864	0.371	-1.345	0.697	0.319	-1.319	0.543	0.349	-1.306	0.464	0.336	NaN	NaN	NaN	NaN	NaN	NaN
1257	6.285	-1.396	0.962	0.566	NaN	NaN	NaN	NaN	NaN	NaN	-1.23	0.649	0.725	NaN	NaN	NaN	-1.256	0.418	0.651	-1.314	0.277	0.696	-1.389	0.106	0.617	-1.263	0.034	0.659	NaN	NaN	NaN	-1.314	0.865	0.371	-1.345	0.697	0.319	-1.319	0.543	0.349	-1.306	0.463	0.336	NaN	NaN	NaN	NaN	NaN	NaN
1258	6.29	-1.399	0.964	0.565	NaN	NaN	NaN	NaN	NaN	NaN	-1.23	0.649	0.725	NaN	NaN	NaN	-1.256	0.418	0.65	-1.314	0.277	0.696	-1.389	0.106	0.617	-1.263	0.034	0.659	NaN	NaN	NaN	-1.314	0.865	0.37	-1.345	0.696	0.318	-1.319	0.543	0.349	-1.305	0.463	0.335	NaN	NaN	NaN	NaN	NaN	NaN
1259	6.295	-1.403	0.967	0.563	NaN	NaN	NaN	NaN	NaN	NaN	-1.23	0.649	0.724	NaN	NaN	NaN	-1.256	0.418	0.65	-1.314	0.277	0.696	-1.389	0.106	0.617	-1.263	0.034	0.659	NaN	NaN	NaN	-1.314	0.865	0.37	-1.345	0.696	0.318	-1.32	0.543	0.348	-1.305	0.463	0.335	NaN	NaN	NaN	NaN	NaN	NaN
1260	6.3	-1.398	0.963	0.565	NaN	NaN	NaN	NaN	NaN	NaN	-1.229	0.649	0.724	NaN	NaN	NaN	-1.256	0.418	0.65	-1.314	0.277	0.696	-1.39	0.106	0.617	-1.263	0.034	0.659	NaN	NaN	NaN	-1.314	0.865	0.37	-1.345	0.696	0.318	-1.32	0.543	0.348	-1.305	0.463	0.335	NaN	NaN	NaN	NaN	NaN	NaN
1261	6.305	-1.398	0.964	0.563	NaN	NaN	NaN	NaN	NaN	NaN	-1.229	0.649	0.723	NaN	NaN	NaN	-1.256	0.418	0.65	-1.314	0.277	0.696	-1.39	0.106	0.617	-1.263	0.034	0.659	NaN	NaN	NaN	-1.314	0.865	0.37	-1.345	0.696	0.318	-1.32	0.543	0.348	-1.305	0.462	0.335	NaN	NaN	NaN	NaN	NaN	NaN
1262	6.31	-1.402	0.967	0.56	NaN	NaN	NaN	NaN	NaN	NaN	-1.229	0.649	0.723	NaN	NaN	NaN	-1.256	0.418	0.65	-1.314	0.277	0.696	-1.39	0.106	0.617	-1.263	0.034	0.659	NaN	NaN	NaN	-1.314	0.865	0.37	-1.345	0.696	0.318	-1.32	0.543	0.348	-1.305	0.462	0.335	NaN	NaN	NaN	NaN	NaN	NaN
1263	6.315	-1.404	0.969	0.559	NaN	NaN	NaN	NaN	NaN	NaN	-1.229	0.649	0.723	NaN	NaN	NaN	-1.256	0.418	0.65	-1.314	0.277	0.696	-1.39	0.106	0.617	-1.263	0.034	0.659	NaN	NaN	NaN	-1.314	0.865	0.369	-1.345	0.696	0.317	-1.32	0.543	0.348	-1.305	0.462	0.335	NaN	NaN	NaN	NaN	NaN	NaN
1264	6.32	-1.408	0.971	0.56	NaN	NaN	NaN	NaN	NaN	NaN	-1.229	0.649	0.722	NaN	NaN	NaN	-1.256	0.418	0.65	-1.314	0.277	0.696	-1.39	0.106	0.617	-1.263	0.034	0.659	NaN	NaN	NaN	-1.314	0.865	0.369	-1.345	0.696	0.317	-1.32	0.544	0.348	-1.305	0.462	0.335	NaN	NaN	NaN	NaN	NaN	NaN
1265	6.325	-1.408	0.972	0.56	NaN	NaN	NaN	NaN	NaN	NaN	-1.229	0.649	0.722	NaN	NaN	NaN	-1.256	0.418	0.65	-1.313	0.276	0.696	-1.39	0.106	0.617	-1.263	0.034	0.659	NaN	NaN	NaN	-1.314	0.866	0.368	-1.345	0.696	0.317	-1.321	0.544	0.347	-1.305	0.462	0.334	NaN	NaN	NaN	NaN	NaN	NaN
1266	6.33	-1.408	0.972	0.56	NaN	NaN	NaN	NaN	NaN	NaN	-1.229	0.649	0.722	NaN	NaN	NaN	-1.256	0.418	0.65	-1.313	0.275	0.695	-1.39	0.106	0.617	-1.263	0.034	0.659	NaN	NaN	NaN	-1.314	0.866	0.368	-1.345	0.696	0.316	-1.321	0.544	0.347	-1.305	0.462	0.334	NaN	NaN	NaN	NaN	NaN	NaN
1267	6.335	-1.408	0.972	0.559	NaN	NaN	NaN	NaN	NaN	NaN	-1.229	0.649	0.722	NaN	NaN	NaN	-1.256	0.418	0.65	-1.313	0.276	0.696	-1.39	0.106	0.617	-1.263	0.034	0.659	NaN	NaN	NaN	-1.314	0.865	0.368	-1.345	0.696	0.316	-1.321	0.544	0.347	-1.305	0.462	0.334	NaN	NaN	NaN	NaN	NaN	NaN
1268	6.34	-1.408	0.972	0.559	NaN	NaN	NaN	NaN	NaN	NaN	-1.229	0.648	0.722	NaN	NaN	NaN	-1.256	0.418	0.65	-1.313	0.276	0.695	-1.39	0.106	0.617	-1.263	0.034	0.659	NaN	NaN	NaN	-1.314	0.865	0.367	-1.345	0.696	0.316	-1.321	0.544	0.347	-1.305	0.463	0.334	NaN	NaN	NaN	NaN	NaN	NaN
1269	6.345	-1.408	0.972	0.559	NaN	NaN	NaN	NaN	NaN	NaN	-1.228	0.648	0.721	NaN	NaN	NaN	-1.256	0.418	0.65	-1.312	0.274	0.694	-1.39	0.106	0.617	-1.263	0.034	0.659	NaN	NaN	NaN	-1.313	0.865	0.367	-1.345	0.696	0.316	-1.321	0.544	0.346	-1.305	0.463	0.333	NaN	NaN	NaN	NaN	NaN	NaN
1270	6.35	-1.408	0.972	0.559	NaN	NaN	NaN	NaN	NaN	NaN	-1.228	0.648	0.721	NaN	NaN	NaN	-1.256	0.418	0.649	-1.312	0.274	0.694	-1.39	0.106	0.617	-1.263	0.034	0.659	NaN	NaN	NaN	-1.313	0.865	0.367	-1.345	0.696	0.316	-1.32	0.543	0.346	-1.305	0.463	0.333	NaN	NaN	NaN	NaN	NaN	NaN
1271	6.355	-1.408	0.972	0.559	NaN	NaN	NaN	NaN	NaN	NaN	-1.228	0.648	0.721	NaN	NaN	NaN	-1.256	0.418	0.649	-1.313	0.274	0.694	-1.39	0.106	0.617	-1.263	0.034	0.659	NaN	NaN	NaN	-1.313	0.865	0.367	-1.345	0.696	0.315	-1.317	0.539	0.344	-1.305	0.463	0.333	NaN	NaN	NaN	NaN	NaN	NaN
1272	6.36	-1.408	0.972	0.558	NaN	NaN	NaN	NaN	NaN	NaN	-1.228	0.649	0.721	NaN	NaN	NaN	-1.256	0.418	0.649	-1.313	0.276	0.695	-1.39	0.106	0.617	-1.263	0.034	0.659	NaN	NaN	NaN	-1.313	0.865	0.366	-1.345	0.696	0.315	-1.316	0.538	0.344	-1.305	0.463	0.333	NaN	NaN	NaN	NaN	NaN	NaN
1273	6.365	-1.408	0.972	0.558	NaN	NaN	NaN	NaN	NaN	NaN	-1.229	0.649	0.72	NaN	NaN	NaN	-1.257	0.418	0.649	-1.313	0.275	0.695	-1.39	0.106	0.617	-1.263	0.034	0.659	NaN	NaN	NaN	-1.314	0.866	0.366	-1.345	0.696	0.314	-1.314	0.538	0.344	-1.305	0.463	0.333	NaN	NaN	NaN	NaN	NaN	NaN
1274	6.37	-1.407	0.973	0.558	NaN	NaN	NaN	NaN	NaN	NaN	-1.228	0.649	0.72	NaN	NaN	NaN	-1.257	0.418	0.649	-1.314	0.277	0.695	-1.39	0.106	0.617	-1.263	0.034	0.659	NaN	NaN	NaN	-1.314	0.866	0.365	-1.345	0.696	0.314	-1.313	0.538	0.344	-1.307	0.465	0.331	NaN	NaN	NaN	NaN	NaN	NaN
1275	6.375	-1.407	0.973	0.557	NaN	NaN	NaN	NaN	NaN	NaN	-1.228	0.649	0.719	NaN	NaN	NaN	-1.257	0.419	0.649	-1.315	0.278	0.695	-1.39	0.106	0.617	-1.263	0.034	0.659	NaN	NaN	NaN	-1.314	0.866	0.365	-1.345	0.696	0.314	-1.313	0.538	0.344	-1.307	0.465	0.331	NaN	NaN	NaN	NaN	NaN	NaN
1276	6.38	-1.407	0.973	0.557	NaN	NaN	NaN	NaN	NaN	NaN	-1.228	0.649	0.719	NaN	NaN	NaN	-1.257	0.419	0.649	-1.315	0.278	0.695	-1.39	0.106	0.617	-1.263	0.034	0.659	NaN	NaN	NaN	-1.314	0.866	0.365	-1.345	0.696	0.313	-1.313	0.538	0.344	-1.307	0.465	0.33	NaN	NaN	NaN	NaN	NaN	NaN
1277	6.385	-1.407	0.973	0.557	NaN	NaN	NaN	NaN	NaN	NaN	-1.228	0.649	0.719	NaN	NaN	NaN	-1.256	0.419	0.649	-1.315	0.278	0.695	-1.39	0.106	0.617	-1.263	0.034	0.659	NaN	NaN	NaN	-1.313	0.866	0.365	-1.344	0.696	0.313	-1.313	0.538	0.344	-1.307	0.465	0.33	NaN	NaN	NaN	NaN	NaN	NaN
1278	6.39	-1.405	0.972	0.556	NaN	NaN	NaN	NaN	NaN	NaN	-1.228	0.649	0.719	NaN	NaN	NaN	-1.256	0.419	0.649	-1.315	0.278	0.695	-1.39	0.106	0.617	-1.263	0.034	0.66	NaN	NaN	NaN	-1.313	0.866	0.364	-1.344	0.696	0.313	-1.313	0.538	0.344	-1.308	0.466	0.329	NaN	NaN	NaN	NaN	NaN	NaN
1279	6.395	-1.4	0.968	0.555	NaN	NaN	NaN	NaN	NaN	NaN	-1.228	0.649	0.718	NaN	NaN	NaN	-1.256	0.419	0.648	-1.315	0.278	0.695	-1.39	0.106	0.617	-1.263	0.034	0.66	NaN	NaN	NaN	-1.313	0.866	0.364	-1.344	0.697	0.313	-1.313	0.538	0.343	-1.308	0.466	0.329	NaN	NaN	NaN	NaN	NaN	NaN
1280	6.4	-1.395	0.964	0.558	NaN	NaN	NaN	NaN	NaN	NaN	-1.228	0.649	0.718	NaN	NaN	NaN	-1.256	0.419	0.648	-1.315	0.278	0.695	-1.39	0.106	0.617	-1.263	0.034	0.66	NaN	NaN	NaN	-1.313	0.866	0.363	-1.344	0.697	0.312	-1.312	0.538	0.343	-1.308	0.466	0.329	NaN	NaN	NaN	NaN	NaN	NaN
1281	6.405	-1.396	0.965	0.557	NaN	NaN	NaN	NaN	NaN	NaN	-1.228	0.649	0.718	NaN	NaN	NaN	-1.256	0.419	0.648	-1.315	0.278	0.695	-1.39	0.106	0.617	-1.263	0.034	0.66	NaN	NaN	NaN	-1.313	0.866	0.363	-1.344	0.697	0.312	-1.312	0.538	0.343	-1.308	0.466	0.328	NaN	NaN	NaN	NaN	NaN	NaN
1282	6.41	-1.399	0.968	0.553	NaN	NaN	NaN	NaN	NaN	NaN	-1.228	0.649	0.718	NaN	NaN	NaN	-1.256	0.419	0.648	-1.315	0.279	0.695	-1.39	0.107	0.617	-1.263	0.034	0.66	NaN	NaN	NaN	-1.313	0.866	0.362	-1.344	0.697	0.312	-1.312	0.538	0.343	-1.308	0.466	0.328	NaN	NaN	NaN	NaN	NaN	NaN
1283	6.415	-1.4	0.969	0.552	NaN	NaN	NaN	NaN	NaN	NaN	-1.227	0.649	0.717	NaN	NaN	NaN	-1.256	0.419	0.648	-1.315	0.279	0.695	-1.39	0.107	0.617	-1.263	0.034	0.66	NaN	NaN	NaN	-1.312	0.866	0.362	-1.345	0.697	0.312	-1.312	0.538	0.343	-1.308	0.466	0.328	NaN	NaN	NaN	NaN	NaN	NaN
1284	6.42	-1.402	0.97	0.552	NaN	NaN	NaN	NaN	NaN	NaN	-1.227	0.649	0.717	NaN	NaN	NaN	-1.256	0.419	0.648	-1.316	0.279	0.695	-1.39	0.107	0.617	-1.263	0.034	0.66	NaN	NaN	NaN	-1.312	0.866	0.362	-1.344	0.697	0.311	-1.312	0.538	0.343	-1.309	0.466	0.328	NaN	NaN	NaN	NaN	NaN	NaN
1285	6.425	-1.403	0.972	0.553	NaN	NaN	NaN	NaN	NaN	NaN	-1.227	0.649	0.717	NaN	NaN	NaN	-1.256	0.419	0.647	-1.316	0.279	0.695	-1.39	0.107	0.617	-1.263	0.034	0.66	NaN	NaN	NaN	-1.313	0.866	0.361	-1.344	0.697	0.311	-1.312	0.538	0.343	-1.309	0.466	0.328	NaN	NaN	NaN	NaN	NaN	NaN
1286	6.43	-1.401	0.97	0.551	NaN	NaN	NaN	NaN	NaN	NaN	-1.227	0.648	0.717	NaN	NaN	NaN	-1.256	0.419	0.647	-1.316	0.279	0.694	-1.39	0.107	0.617	-1.263	0.034	0.66	NaN	NaN	NaN	-1.313	0.867	0.361	-1.343	0.697	0.31	-1.312	0.538	0.342	-1.309	0.466	0.328	NaN	NaN	NaN	NaN	NaN	NaN
1287	6.435	-1.4	0.97	0.55	NaN	NaN	NaN	NaN	NaN	NaN	-1.227	0.648	0.716	NaN	NaN	NaN	-1.256	0.419	0.647	-1.316	0.279	0.694	-1.39	0.107	0.617	-1.263	0.034	0.66	NaN	NaN	NaN	-1.313	0.867	0.36	-1.343	0.697	0.31	-1.311	0.538	0.342	-1.309	0.466	0.328	NaN	NaN	NaN	NaN	NaN	NaN
1288	6.44	-1.401	0.971	0.55	NaN	NaN	NaN	NaN	NaN	NaN	-1.227	0.648	0.716	NaN	NaN	NaN	-1.256	0.42	0.647	-1.316	0.279	0.694	-1.39	0.107	0.617	-1.263	0.034	0.66	NaN	NaN	NaN	-1.313	0.867	0.36	-1.343	0.696	0.309	-1.311	0.538	0.342	-1.309	0.466	0.328	NaN	NaN	NaN	NaN	NaN	NaN
1289	6.445	-1.404	0.973	0.552	NaN	NaN	NaN	NaN	NaN	NaN	-1.227	0.649	0.715	NaN	NaN	NaN	-1.256	0.42	0.647	-1.316	0.279	0.694	-1.39	0.107	0.617	-1.263	0.034	0.66	NaN	NaN	NaN	-1.312	0.867	0.36	-1.343	0.696	0.309	-1.311	0.538	0.342	-1.308	0.466	0.328	NaN	NaN	NaN	NaN	NaN	NaN
1290	6.45	-1.405	0.973	0.551	NaN	NaN	NaN	NaN	NaN	NaN	-1.227	0.649	0.715	NaN	NaN	NaN	-1.256	0.42	0.647	-1.316	0.279	0.694	-1.39	0.107	0.617	-1.263	0.034	0.66	NaN	NaN	NaN	-1.312	0.867	0.359	-1.343	0.696	0.309	-1.311	0.538	0.341	-1.307	0.466	0.328	NaN	NaN	NaN	NaN	NaN	NaN
1291	6.455	-1.405	0.974	0.551	NaN	NaN	NaN	NaN	NaN	NaN	-1.227	0.649	0.715	NaN	NaN	NaN	-1.256	0.42	0.647	-1.316	0.28	0.694	-1.39	0.107	0.617	-1.263	0.034	0.66	NaN	NaN	NaN	-1.312	0.867	0.359	-1.342	0.697	0.308	-1.311	0.538	0.341	-1.306	0.466	0.327	NaN	NaN	NaN	NaN	NaN	NaN
1292	6.46	-1.405	0.974	0.551	NaN	NaN	NaN	NaN	NaN	NaN	-1.227	0.649	0.715	NaN	NaN	NaN	-1.256	0.42	0.647	-1.316	0.28	0.694	-1.39	0.107	0.617	-1.263	0.034	0.659	NaN	NaN	NaN	-1.312	0.867	0.358	-1.342	0.697	0.308	-1.313	0.539	0.341	-1.306	0.466	0.327	NaN	NaN	NaN	NaN	NaN	NaN
1293	6.465	-1.401	0.972	0.551	NaN	NaN	NaN	NaN	NaN	NaN	-1.227	0.649	0.714	NaN	NaN	NaN	-1.256	0.42	0.646	-1.316	0.28	0.694	-1.39	0.107	0.617	-1.263	0.034	0.659	NaN	NaN	NaN	-1.312	0.867	0.358	-1.342	0.697	0.308	-1.316	0.543	0.34	-1.306	0.465	0.327	NaN	NaN	NaN	NaN	NaN	NaN
1294	6.47	-1.394	0.966	0.552	NaN	NaN	NaN	NaN	NaN	NaN	-1.227	0.649	0.714	NaN	NaN	NaN	-1.256	0.42	0.646	-1.316	0.28	0.694	-1.39	0.107	0.617	-1.263	0.034	0.659	NaN	NaN	NaN	-1.311	0.867	0.357	-1.342	0.697	0.307	-1.315	0.542	0.34	-1.307	0.466	0.327	NaN	NaN	NaN	NaN	NaN	NaN
1295	6.475	-1.392	0.965	0.552	NaN	NaN	NaN	NaN	NaN	NaN	-1.227	0.649	0.714	NaN	NaN	NaN	-1.256	0.42	0.646	-1.316	0.28	0.694	-1.39	0.107	0.617	-1.263	0.034	0.659	NaN	NaN	NaN	-1.311	0.867	0.357	-1.342	0.696	0.307	-1.313	0.54	0.34	-1.31	0.469	0.327	NaN	NaN	NaN	NaN	NaN	NaN
1296	6.48	-1.391	0.965	0.552	NaN	NaN	NaN	NaN	NaN	NaN	-1.227	0.649	0.714	NaN	NaN	NaN	-1.256	0.42	0.646	-1.316	0.28	0.694	-1.39	0.107	0.617	-1.263	0.034	0.659	NaN	NaN	NaN	-1.311	0.867	0.357	-1.342	0.696	0.306	-1.316	0.543	0.34	-1.311	0.47	0.327	NaN	NaN	NaN	NaN	NaN	NaN
1297	6.485	-1.391	0.965	0.552	NaN	NaN	NaN	NaN	NaN	NaN	-1.227	0.649	0.713	NaN	NaN	NaN	-1.256	0.42	0.646	-1.316	0.28	0.694	-1.39	0.107	0.617	-1.263	0.034	0.659	NaN	NaN	NaN	-1.311	0.867	0.356	-1.341	0.696	0.306	-1.317	0.543	0.339	-1.31	0.468	0.326	NaN	NaN	NaN	NaN	NaN	NaN
1298	6.49	-1.391	0.965	0.551	NaN	NaN	NaN	NaN	NaN	NaN	-1.227	0.649	0.713	NaN	NaN	NaN	-1.256	0.42	0.645	-1.316	0.28	0.694	-1.39	0.107	0.617	-1.263	0.034	0.659	NaN	NaN	NaN	-1.311	0.867	0.355	-1.341	0.696	0.306	-1.317	0.544	0.339	-1.306	0.465	0.326	NaN	NaN	NaN	NaN	NaN	NaN
1299	6.495	-1.393	0.967	0.549	NaN	NaN	NaN	NaN	NaN	NaN	-1.226	0.649	0.713	NaN	NaN	NaN	-1.256	0.42	0.645	-1.316	0.28	0.694	-1.39	0.107	0.617	-1.263	0.034	0.659	NaN	NaN	NaN	-1.311	0.867	0.355	-1.341	0.696	0.305	-1.318	0.544	0.338	-1.305	0.464	0.325	NaN	NaN	NaN	NaN	NaN	NaN
1300	6.5	-1.397	0.97	0.546	NaN	NaN	NaN	NaN	NaN	NaN	-1.226	0.649	0.712	NaN	NaN	NaN	-1.256	0.42	0.645	-1.316	0.28	0.693	-1.39	0.107	0.617	-1.263	0.034	0.659	NaN	NaN	NaN	-1.311	0.867	0.355	-1.341	0.696	0.305	-1.318	0.544	0.338	-1.304	0.463	0.325	NaN	NaN	NaN	NaN	NaN	NaN
1301	6.505	-1.397	0.971	0.544	NaN	NaN	NaN	NaN	NaN	NaN	-1.226	0.649	0.712	NaN	NaN	NaN	-1.256	0.42	0.645	-1.316	0.28	0.693	-1.39	0.107	0.617	-1.263	0.034	0.659	NaN	NaN	NaN	-1.31	0.867	0.354	-1.341	0.697	0.304	-1.318	0.544	0.338	-1.304	0.463	0.325	NaN	NaN	NaN	NaN	NaN	NaN
1302	6.51	-1.397	0.971	0.544	NaN	NaN	NaN	NaN	NaN	NaN	-1.227	0.649	0.712	NaN	NaN	NaN	-1.256	0.42	0.645	-1.316	0.28	0.693	-1.39	0.107	0.617	-1.263	0.034	0.659	NaN	NaN	NaN	-1.311	0.867	0.354	-1.341	0.697	0.304	-1.316	0.543	0.337	-1.304	0.463	0.325	NaN	NaN	NaN	NaN	NaN	NaN
1303	6.515	-1.397	0.971	0.543	NaN	NaN	NaN	NaN	NaN	NaN	-1.227	0.649	0.711	NaN	NaN	NaN	-1.256	0.42	0.645	-1.316	0.28	0.693	-1.39	0.107	0.617	-1.263	0.034	0.659	NaN	NaN	NaN	-1.311	0.867	0.353	-1.341	0.697	0.303	-1.312	0.54	0.336	-1.304	0.463	0.325	NaN	NaN	NaN	NaN	NaN	NaN
1304	6.52	-1.397	0.971	0.543	NaN	NaN	NaN	NaN	NaN	NaN	-1.227	0.649	0.711	NaN	NaN	NaN	-1.256	0.42	0.645	-1.316	0.28	0.693	-1.39	0.107	0.617	-1.263	0.034	0.659	NaN	NaN	NaN	-1.31	0.867	0.353	-1.341	0.697	0.303	-1.311	0.539	0.336	-1.304	0.463	0.325	NaN	NaN	NaN	NaN	NaN	NaN
1305	6.525	-1.398	0.972	0.543	NaN	NaN	NaN	NaN	NaN	NaN	-1.227	0.65	0.711	NaN	NaN	NaN	-1.256	0.42	0.645	-1.316	0.279	0.693	-1.39	0.107	0.617	-1.263	0.034	0.659	NaN	NaN	NaN	-1.31	0.867	0.352	-1.341	0.697	0.303	-1.311	0.539	0.336	-1.304	0.463	0.324	NaN	NaN	NaN	NaN	NaN	NaN
1306	6.53	-1.401	0.974	0.544	NaN	NaN	NaN	NaN	NaN	NaN	-1.227	0.65	0.71	NaN	NaN	NaN	-1.256	0.42	0.644	-1.316	0.28	0.693	-1.39	0.107	0.617	-1.263	0.034	0.659	NaN	NaN	NaN	-1.31	0.867	0.352	-1.34	0.696	0.302	-1.311	0.538	0.335	-1.304	0.463	0.324	NaN	NaN	NaN	NaN	NaN	NaN
1307	6.535	-1.398	0.973	0.545	NaN	NaN	NaN	NaN	NaN	NaN	-1.227	0.65	0.71	NaN	NaN	NaN	-1.256	0.42	0.644	-1.316	0.28	0.693	-1.39	0.107	0.617	-1.263	0.034	0.659	NaN	NaN	NaN	-1.31	0.868	0.351	-1.34	0.696	0.302	-1.311	0.538	0.335	-1.304	0.463	0.324	NaN	NaN	NaN	NaN	NaN	NaN
1308	6.54	-1.393	0.969	0.545	NaN	NaN	NaN	NaN	NaN	NaN	-1.226	0.65	0.71	NaN	NaN	NaN	-1.256	0.42	0.644	-1.316	0.28	0.693	-1.39	0.107	0.617	-1.263	0.034	0.659	NaN	NaN	NaN	-1.31	0.868	0.351	-1.34	0.697	0.301	-1.311	0.538	0.335	-1.304	0.463	0.324	NaN	NaN	NaN	NaN	NaN	NaN
1309	6.545	-1.395	0.971	0.542	NaN	NaN	NaN	NaN	NaN	NaN	-1.226	0.65	0.71	NaN	NaN	NaN	-1.257	0.421	0.644	-1.316	0.28	0.693	-1.39	0.107	0.617	-1.263	0.034	0.659	NaN	NaN	NaN	-1.31	0.868	0.35	-1.34	0.697	0.301	-1.311	0.538	0.335	-1.304	0.463	0.324	NaN	NaN	NaN	NaN	NaN	NaN
1310	6.55	-1.396	0.972	0.54	NaN	NaN	NaN	NaN	NaN	NaN	-1.226	0.65	0.709	NaN	NaN	NaN	-1.256	0.421	0.644	-1.316	0.281	0.693	-1.39	0.107	0.617	-1.263	0.034	0.659	NaN	NaN	NaN	-1.31	0.868	0.35	-1.34	0.697	0.301	-1.311	0.538	0.335	-1.304	0.463	0.324	NaN	NaN	NaN	NaN	NaN	NaN
1311	6.555	-1.395	0.972	0.54	NaN	NaN	NaN	NaN	NaN	NaN	-1.226	0.65	0.709	NaN	NaN	NaN	-1.256	0.421	0.643	-1.316	0.281	0.693	-1.39	0.107	0.617	-1.263	0.034	0.659	NaN	NaN	NaN	-1.31	0.867	0.35	-1.34	0.697	0.3	-1.31	0.538	0.334	-1.304	0.463	0.323	NaN	NaN	NaN	NaN	NaN	NaN
1312	6.56	-1.395	0.972	0.539	NaN	NaN	NaN	NaN	NaN	NaN	-1.226	0.65	0.709	NaN	NaN	NaN	-1.256	0.421	0.643	-1.316	0.281	0.693	-1.39	0.107	0.617	-1.263	0.034	0.659	NaN	NaN	NaN	-1.309	0.867	0.349	-1.341	0.697	0.301	-1.31	0.538	0.334	-1.304	0.464	0.323	NaN	NaN	NaN	NaN	NaN	NaN
1313	6.565	-1.396	0.973	0.539	NaN	NaN	NaN	NaN	NaN	NaN	-1.226	0.65	0.708	NaN	NaN	NaN	-1.256	0.421	0.643	-1.316	0.281	0.692	-1.39	0.107	0.617	-1.263	0.034	0.659	NaN	NaN	NaN	-1.31	0.868	0.349	-1.341	0.698	0.301	-1.31	0.538	0.334	-1.306	0.465	0.323	NaN	NaN	NaN	NaN	NaN	NaN
1314	6.57	-1.398	0.974	0.54	NaN	NaN	NaN	NaN	NaN	NaN	-1.226	0.65	0.708	NaN	NaN	NaN	-1.256	0.42	0.643	-1.316	0.281	0.692	-1.39	0.107	0.617	-1.263	0.034	0.659	NaN	NaN	NaN	-1.31	0.868	0.348	-1.34	0.697	0.3	-1.31	0.538	0.334	-1.309	0.468	0.323	NaN	NaN	NaN	NaN	NaN	NaN
1315	6.575	-1.395	0.973	0.538	NaN	NaN	NaN	NaN	NaN	NaN	-1.226	0.65	0.707	NaN	NaN	NaN	-1.256	0.42	0.643	-1.316	0.282	0.692	-1.39	0.107	0.617	-1.263	0.034	0.659	NaN	NaN	NaN	-1.31	0.868	0.348	-1.34	0.697	0.299	-1.31	0.538	0.334	-1.309	0.468	0.322	NaN	NaN	NaN	NaN	NaN	NaN
1316	6.58	-1.394	0.973	0.538	NaN	NaN	NaN	NaN	NaN	NaN	-1.225	0.65	0.707	NaN	NaN	NaN	-1.256	0.42	0.642	-1.316	0.282	0.692	-1.39	0.107	0.617	-1.263	0.034	0.659	NaN	NaN	NaN	-1.309	0.868	0.348	-1.34	0.697	0.299	-1.31	0.538	0.334	-1.306	0.466	0.322	NaN	NaN	NaN	NaN	NaN	NaN
1317	6.585	-1.394	0.973	0.537	NaN	NaN	NaN	NaN	NaN	NaN	-1.225	0.65	0.707	NaN	NaN	NaN	-1.256	0.42	0.642	-1.317	0.282	0.692	-1.39	0.107	0.617	-1.263	0.034	0.66	NaN	NaN	NaN	-1.309	0.868	0.347	-1.34	0.697	0.298	-1.31	0.538	0.333	-1.305	0.465	0.321	NaN	NaN	NaN	NaN	NaN	NaN
1318	6.59	-1.394	0.974	0.537	NaN	NaN	NaN	NaN	NaN	NaN	-1.225	0.651	0.707	NaN	NaN	NaN	-1.256	0.421	0.642	-1.317	0.282	0.692	-1.39	0.107	0.617	-1.263	0.034	0.66	NaN	NaN	NaN	-1.309	0.868	0.346	-1.34	0.697	0.298	-1.31	0.538	0.333	-1.306	0.466	0.321	NaN	NaN	NaN	NaN	NaN	NaN
1319	6.595	-1.393	0.974	0.536	NaN	NaN	NaN	NaN	NaN	NaN	-1.225	0.651	0.706	NaN	NaN	NaN	-1.256	0.421	0.642	-1.317	0.283	0.692	-1.39	0.107	0.617	-1.263	0.034	0.66	NaN	NaN	NaN	-1.309	0.869	0.346	-1.34	0.697	0.298	-1.312	0.54	0.333	-1.306	0.466	0.32	NaN	NaN	NaN	NaN	NaN	NaN
1320	6.6	-1.393	0.974	0.536	NaN	NaN	NaN	NaN	NaN	NaN	-1.225	0.651	0.706	NaN	NaN	NaN	-1.256	0.421	0.641	-1.317	0.283	0.692	-1.39	0.107	0.617	-1.263	0.034	0.66	NaN	NaN	NaN	-1.309	0.869	0.345	-1.34	0.697	0.298	-1.316	0.543	0.332	-1.307	0.466	0.32	NaN	NaN	NaN	NaN	NaN	NaN
1321	6.605	-1.393	0.974	0.535	NaN	NaN	NaN	NaN	NaN	NaN	-1.225	0.651	0.706	NaN	NaN	NaN	-1.256	0.421	0.641	-1.317	0.283	0.692	-1.39	0.108	0.617	-1.263	0.034	0.66	NaN	NaN	NaN	-1.309	0.868	0.345	-1.34	0.697	0.297	-1.317	0.544	0.332	-1.308	0.466	0.32	NaN	NaN	NaN	NaN	NaN	NaN
1322	6.61	-1.393	0.974	0.535	NaN	NaN	NaN	NaN	NaN	NaN	-1.225	0.651	0.705	NaN	NaN	NaN	-1.256	0.421	0.641	-1.317	0.283	0.692	-1.39	0.108	0.617	-1.263	0.034	0.66	NaN	NaN	NaN	-1.309	0.868	0.345	-1.34	0.697	0.297	-1.317	0.545	0.332	-1.308	0.466	0.32	NaN	NaN	NaN	NaN	NaN	NaN
1323	6.615	-1.392	0.974	0.534	NaN	NaN	NaN	NaN	NaN	NaN	-1.225	0.651	0.705	NaN	NaN	NaN	-1.256	0.422	0.641	-1.317	0.283	0.692	-1.39	0.108	0.617	-1.263	0.034	0.66	NaN	NaN	NaN	-1.309	0.868	0.344	-1.34	0.697	0.296	-1.317	0.545	0.332	-1.306	0.466	0.32	NaN	NaN	NaN	NaN	NaN	NaN
1324	6.62	-1.392	0.974	0.534	NaN	NaN	NaN	NaN	NaN	NaN	-1.224	0.651	0.704	NaN	NaN	NaN	-1.256	0.422	0.641	-1.317	0.284	0.692	-1.39	0.108	0.617	-1.263	0.034	0.66	NaN	NaN	NaN	-1.309	0.869	0.343	-1.34	0.697	0.296	-1.317	0.544	0.331	-1.306	0.466	0.32	NaN	NaN	NaN	NaN	NaN	NaN
1325	6.625	-1.392	0.975	0.533	NaN	NaN	NaN	NaN	NaN	NaN	-1.225	0.651	0.704	NaN	NaN	NaN	-1.255	0.422	0.64	-1.317	0.284	0.692	-1.39	0.108	0.617	-1.263	0.034	0.66	NaN	NaN	NaN	-1.308	0.869	0.343	-1.34	0.697	0.296	-1.317	0.544	0.331	-1.306	0.466	0.319	NaN	NaN	NaN	NaN	NaN	NaN
1326	6.63	-1.391	0.975	0.533	NaN	NaN	NaN	NaN	NaN	NaN	-1.224	0.652	0.704	NaN	NaN	NaN	-1.255	0.422	0.64	-1.317	0.284	0.692	-1.389	0.108	0.617	-1.263	0.034	0.66	NaN	NaN	NaN	-1.308	0.869	0.343	-1.34	0.697	0.295	-1.317	0.544	0.33	-1.306	0.466	0.319	NaN	NaN	NaN	NaN	NaN	NaN
1327	6.635	-1.391	0.975	0.532	NaN	NaN	NaN	NaN	NaN	NaN	-1.224	0.651	0.703	NaN	NaN	NaN	-1.255	0.422	0.64	-1.317	0.284	0.691	-1.389	0.107	0.617	-1.263	0.034	0.66	NaN	NaN	NaN	-1.308	0.869	0.342	-1.34	0.697	0.295	-1.317	0.544	0.33	-1.305	0.466	0.319	NaN	NaN	NaN	NaN	NaN	NaN
1328	6.64	-1.391	0.975	0.532	NaN	NaN	NaN	NaN	NaN	NaN	-1.224	0.651	0.703	NaN	NaN	NaN	-1.255	0.422	0.64	-1.317	0.284	0.691	-1.389	0.108	0.617	-1.263	0.034	0.66	NaN	NaN	NaN	-1.308	0.869	0.341	-1.34	0.697	0.294	-1.317	0.544	0.33	-1.305	0.465	0.319	NaN	NaN	NaN	NaN	NaN	NaN
1329	6.645	-1.391	0.975	0.531	NaN	NaN	NaN	NaN	NaN	NaN	-1.223	0.651	0.703	NaN	NaN	NaN	-1.255	0.422	0.64	-1.317	0.284	0.691	-1.389	0.108	0.617	-1.263	0.034	0.66	NaN	NaN	NaN	-1.308	0.869	0.341	-1.339	0.697	0.294	-1.315	0.543	0.329	-1.303	0.463	0.32	NaN	NaN	NaN	NaN	NaN	NaN
1330	6.65	-1.392	0.976	0.531	NaN	NaN	NaN	NaN	NaN	NaN	-1.223	0.651	0.702	NaN	NaN	NaN	-1.255	0.422	0.639	-1.316	0.284	0.691	-1.389	0.108	0.617	-1.263	0.034	0.66	NaN	NaN	NaN	-1.308	0.869	0.34	-1.339	0.697	0.293	-1.312	0.54	0.328	-1.303	0.463	0.319	NaN	NaN	NaN	NaN	NaN	NaN
1331	6.655	-1.394	0.979	0.532	NaN	NaN	NaN	NaN	NaN	NaN	-1.223	0.651	0.702	NaN	NaN	NaN	-1.254	0.422	0.639	-1.316	0.285	0.691	-1.39	0.108	0.617	-1.263	0.034	0.66	NaN	NaN	NaN	-1.307	0.869	0.34	-1.339	0.697	0.293	-1.311	0.539	0.328	-1.304	0.463	0.318	NaN	NaN	NaN	NaN	NaN	NaN
1332	6.66	-1.395	0.979	0.532	NaN	NaN	NaN	NaN	NaN	NaN	-1.222	0.651	0.702	NaN	NaN	NaN	-1.254	0.422	0.639	-1.316	0.285	0.691	-1.389	0.108	0.617	-1.263	0.034	0.66	NaN	NaN	NaN	-1.307	0.869	0.34	-1.339	0.697	0.293	-1.311	0.539	0.328	-1.304	0.463	0.318	NaN	NaN	NaN	NaN	NaN	NaN
1333	6.665	-1.392	0.977	0.532	NaN	NaN	NaN	NaN	NaN	NaN	-1.222	0.652	0.701	NaN	NaN	NaN	-1.254	0.422	0.639	-1.316	0.285	0.691	-1.389	0.108	0.617	-1.263	0.034	0.66	NaN	NaN	NaN	-1.308	0.869	0.339	-1.339	0.697	0.293	-1.311	0.538	0.327	-1.304	0.463	0.317	NaN	NaN	NaN	NaN	NaN	NaN
1334	6.67	-1.384	0.972	0.534	NaN	NaN	NaN	NaN	NaN	NaN	-1.222	0.652	0.701	NaN	NaN	NaN	-1.253	0.422	0.639	-1.316	0.285	0.691	-1.389	0.108	0.617	-1.263	0.034	0.66	NaN	NaN	NaN	-1.308	0.869	0.338	-1.339	0.697	0.292	-1.311	0.538	0.327	-1.304	0.463	0.317	NaN	NaN	NaN	NaN	NaN	NaN
1335	6.675	-1.384	0.972	0.532	NaN	NaN	NaN	NaN	NaN	NaN	-1.222	0.652	0.701	NaN	NaN	NaN	-1.252	0.422	0.638	-1.315	0.285	0.69	-1.389	0.109	0.617	-1.263	0.034	0.66	NaN	NaN	NaN	-1.308	0.87	0.338	-1.339	0.697	0.292	-1.311	0.538	0.327	-1.304	0.463	0.317	NaN	NaN	NaN	NaN	NaN	NaN
1336	6.68	-1.388	0.975	0.528	NaN	NaN	NaN	NaN	NaN	NaN	-1.221	0.652	0.7	NaN	NaN	NaN	-1.252	0.422	0.638	-1.315	0.285	0.69	-1.389	0.109	0.617	-1.263	0.034	0.66	NaN	NaN	NaN	-1.307	0.869	0.338	-1.339	0.697	0.291	-1.31	0.538	0.327	-1.304	0.463	0.317	NaN	NaN	NaN	NaN	NaN	NaN
1337	6.685	-1.386	0.975	0.529	NaN	NaN	NaN	NaN	NaN	NaN	-1.221	0.652	0.7	NaN	NaN	NaN	-1.252	0.422	0.638	-1.315	0.285	0.69	-1.389	0.108	0.617	-1.263	0.034	0.66	NaN	NaN	NaN	-1.307	0.869	0.337	-1.339	0.697	0.291	-1.31	0.538	0.327	-1.304	0.463	0.317	NaN	NaN	NaN	NaN	NaN	NaN
1338	6.69	-1.385	0.974	0.53	NaN	NaN	NaN	NaN	NaN	NaN	-1.221	0.651	0.7	NaN	NaN	NaN	-1.252	0.422	0.638	-1.315	0.285	0.69	-1.389	0.109	0.617	-1.263	0.034	0.66	NaN	NaN	NaN	-1.307	0.869	0.336	-1.339	0.697	0.29	-1.31	0.538	0.326	-1.304	0.463	0.317	NaN	NaN	NaN	NaN	NaN	NaN
1339	6.695	-1.391	0.979	0.529	NaN	NaN	NaN	NaN	NaN	NaN	-1.22	0.651	0.699	NaN	NaN	NaN	-1.252	0.422	0.638	-1.315	0.285	0.69	-1.39	0.11	0.617	-1.263	0.034	0.66	NaN	NaN	NaN	-1.307	0.869	0.336	-1.339	0.697	0.29	-1.31	0.538	0.326	-1.304	0.463	0.316	NaN	NaN	NaN	NaN	NaN	NaN
1340	6.7	-1.392	0.98	0.528	NaN	NaN	NaN	NaN	NaN	NaN	-1.221	0.652	0.699	NaN	NaN	NaN	-1.252	0.423	0.637	-1.315	0.285	0.69	-1.39	0.11	0.617	-1.263	0.034	0.66	NaN	NaN	NaN	-1.306	0.869	0.335	-1.339	0.697	0.289	-1.31	0.538	0.326	-1.304	0.463	0.316	NaN	NaN	NaN	NaN	NaN	NaN
1341	6.705	-1.39	0.979	0.527	NaN	NaN	NaN	NaN	NaN	NaN	-1.221	0.652	0.699	NaN	NaN	NaN	-1.252	0.423	0.637	-1.315	0.285	0.689	-1.39	0.11	0.617	-1.263	0.034	0.66	NaN	NaN	NaN	-1.306	0.869	0.335	-1.339	0.697	0.289	-1.31	0.538	0.326	-1.304	0.463	0.316	NaN	NaN	NaN	NaN	NaN	NaN
1342	6.71	-1.388	0.978	0.525	NaN	NaN	NaN	NaN	NaN	NaN	-1.22	0.652	0.698	NaN	NaN	NaN	-1.253	0.423	0.637	-1.315	0.285	0.689	-1.39	0.11	0.617	-1.263	0.034	0.66	NaN	NaN	NaN	-1.306	0.87	0.334	-1.339	0.697	0.289	-1.31	0.538	0.326	-1.304	0.463	0.316	NaN	NaN	NaN	NaN	NaN	NaN
1343	6.715	-1.386	0.977	0.524	NaN	NaN	NaN	NaN	NaN	NaN	-1.22	0.652	0.698	NaN	NaN	NaN	-1.253	0.423	0.637	-1.315	0.286	0.689	-1.39	0.11	0.617	-1.263	0.034	0.66	NaN	NaN	NaN	-1.306	0.87	0.334	-1.339	0.697	0.288	-1.31	0.538	0.325	-1.304	0.463	0.316	NaN	NaN	NaN	NaN	NaN	NaN
1344	6.72	-1.386	0.977	0.523	NaN	NaN	NaN	NaN	NaN	NaN	-1.22	0.652	0.698	NaN	NaN	NaN	-1.253	0.423	0.637	-1.316	0.286	0.689	-1.39	0.11	0.617	-1.263	0.034	0.66	NaN	NaN	NaN	-1.306	0.87	0.333	-1.339	0.697	0.288	-1.312	0.539	0.325	-1.304	0.463	0.316	NaN	NaN	NaN	NaN	NaN	NaN
1345	6.725	-1.387	0.978	0.524	NaN	NaN	NaN	NaN	NaN	NaN	-1.221	0.652	0.697	NaN	NaN	NaN	-1.253	0.423	0.637	-1.316	0.286	0.689	-1.39	0.11	0.617	-1.263	0.034	0.66	NaN	NaN	NaN	-1.305	0.869	0.333	-1.338	0.697	0.288	-1.316	0.543	0.325	-1.305	0.463	0.315	NaN	NaN	NaN	NaN	NaN	NaN
1346	6.73	-1.388	0.979	0.524	NaN	NaN	NaN	NaN	NaN	NaN	-1.221	0.653	0.697	NaN	NaN	NaN	-1.253	0.423	0.637	-1.316	0.286	0.689	-1.39	0.11	0.617	-1.263	0.034	0.66	NaN	NaN	NaN	-1.305	0.869	0.332	-1.338	0.697	0.287	-1.317	0.544	0.324	-1.305	0.463	0.315	NaN	NaN	NaN	NaN	NaN	NaN
1347	6.735	-1.385	0.978	0.523	NaN	NaN	NaN	NaN	NaN	NaN	-1.22	0.653	0.696	NaN	NaN	NaN	-1.253	0.423	0.637	-1.315	0.285	0.688	-1.39	0.11	0.617	-1.263	0.034	0.66	NaN	NaN	NaN	-1.305	0.869	0.332	-1.338	0.697	0.287	-1.317	0.544	0.324	-1.304	0.463	0.315	NaN	NaN	NaN	NaN	NaN	NaN
1348	6.74	-1.384	0.978	0.522	NaN	NaN	NaN	NaN	NaN	NaN	-1.22	0.653	0.696	NaN	NaN	NaN	-1.253	0.423	0.636	-1.315	0.285	0.688	-1.39	0.11	0.617	-1.263	0.034	0.66	NaN	NaN	NaN	-1.305	0.87	0.331	-1.338	0.697	0.286	-1.317	0.544	0.324	-1.304	0.462	0.316	NaN	NaN	NaN	NaN	NaN	NaN
1349	6.745	-1.384	0.978	0.521	NaN	NaN	NaN	NaN	NaN	NaN	-1.22	0.653	0.696	NaN	NaN	NaN	-1.253	0.423	0.636	-1.315	0.285	0.688	-1.39	0.11	0.617	-1.263	0.034	0.66	NaN	NaN	NaN	-1.305	0.87	0.331	-1.338	0.697	0.286	-1.317	0.543	0.324	-1.304	0.462	0.316	NaN	NaN	NaN	NaN	NaN	NaN
1350	6.75	-1.383	0.978	0.521	NaN	NaN	NaN	NaN	NaN	NaN	-1.22	0.653	0.696	NaN	NaN	NaN	-1.253	0.423	0.636	-1.315	0.285	0.688	-1.39	0.11	0.617	-1.263	0.034	0.66	NaN	NaN	NaN	-1.305	0.87	0.33	-1.338	0.697	0.286	-1.317	0.543	0.324	-1.304	0.463	0.315	NaN	NaN	NaN	NaN	NaN	NaN
1351	6.755	-1.382	0.979	0.52	NaN	NaN	NaN	NaN	NaN	NaN	-1.22	0.653	0.695	NaN	NaN	NaN	-1.253	0.423	0.635	-1.315	0.285	0.688	-1.39	0.11	0.617	-1.263	0.034	0.66	NaN	NaN	NaN	-1.304	0.87	0.33	-1.338	0.697	0.286	-1.317	0.543	0.323	-1.306	0.464	0.314	NaN	NaN	NaN	NaN	NaN	NaN
1352	6.76	-1.382	0.979	0.52	NaN	NaN	NaN	NaN	NaN	NaN	-1.22	0.654	0.695	NaN	NaN	NaN	-1.252	0.423	0.635	-1.315	0.285	0.688	-1.389	0.11	0.617	-1.263	0.034	0.66	NaN	NaN	NaN	-1.304	0.87	0.329	-1.338	0.697	0.286	-1.317	0.543	0.323	-1.307	0.465	0.313	NaN	NaN	NaN	NaN	NaN	NaN
1353	6.765	-1.382	0.979	0.519	NaN	NaN	NaN	NaN	NaN	NaN	-1.22	0.654	0.694	NaN	NaN	NaN	-1.252	0.423	0.635	-1.315	0.285	0.688	-1.389	0.11	0.617	-1.263	0.034	0.66	NaN	NaN	NaN	-1.304	0.87	0.329	-1.338	0.697	0.286	-1.318	0.543	0.323	-1.309	0.465	0.313	NaN	NaN	NaN	NaN	NaN	NaN
1354	6.77	-1.381	0.979	0.519	NaN	NaN	NaN	NaN	NaN	NaN	-1.219	0.654	0.694	NaN	NaN	NaN	-1.252	0.423	0.635	-1.315	0.285	0.688	-1.389	0.11	0.617	-1.263	0.034	0.66	NaN	NaN	NaN	-1.304	0.87	0.328	-1.338	0.697	0.285	-1.318	0.543	0.323	-1.31	0.466	0.313	NaN	NaN	NaN	NaN	NaN	NaN
1355	6.775	-1.381	0.98	0.518	NaN	NaN	NaN	NaN	NaN	NaN	-1.219	0.654	0.694	NaN	NaN	NaN	-1.252	0.423	0.635	-1.315	0.285	0.688	-1.389	0.11	0.617	-1.263	0.034	0.66	NaN	NaN	NaN	-1.303	0.87	0.328	-1.338	0.697	0.285	-1.318	0.543	0.323	-1.31	0.466	0.313	NaN	NaN	NaN	NaN	NaN	NaN
1356	6.78	-1.38	0.98	0.518	NaN	NaN	NaN	NaN	NaN	NaN	-1.218	0.654	0.694	NaN	NaN	NaN	-1.252	0.423	0.635	-1.315	0.285	0.688	-1.389	0.11	0.617	-1.263	0.034	0.66	NaN	NaN	NaN	-1.303	0.87	0.328	-1.338	0.698	0.285	-1.318	0.544	0.322	-1.31	0.466	0.313	NaN	NaN	NaN	NaN	NaN	NaN
1357	6.785	-1.38	0.98	0.517	NaN	NaN	NaN	NaN	NaN	NaN	-1.218	0.654	0.693	NaN	NaN	NaN	-1.252	0.423	0.635	-1.315	0.285	0.687	-1.389	0.11	0.617	-1.263	0.034	0.66	NaN	NaN	NaN	-1.303	0.87	0.327	-1.338	0.698	0.285	-1.318	0.544	0.322	-1.31	0.466	0.312	NaN	NaN	NaN	NaN	NaN	NaN
1358	6.79	-1.379	0.98	0.517	NaN	NaN	NaN	NaN	NaN	NaN	-1.218	0.655	0.693	NaN	NaN	NaN	-1.252	0.424	0.634	-1.315	0.285	0.687	-1.389	0.11	0.617	-1.263	0.034	0.66	NaN	NaN	NaN	-1.303	0.87	0.326	-1.338	0.698	0.284	-1.318	0.544	0.322	-1.309	0.465	0.312	NaN	NaN	NaN	NaN	NaN	NaN
1359	6.795	-1.379	0.98	0.516	NaN	NaN	NaN	NaN	NaN	NaN	-1.218	0.655	0.693	NaN	NaN	NaN	-1.251	0.424	0.634	-1.314	0.285	0.687	-1.389	0.11	0.617	-1.263	0.034	0.66	NaN	NaN	NaN	-1.303	0.87	0.326	-1.339	0.698	0.284	-1.317	0.543	0.321	-1.308	0.465	0.312	NaN	NaN	NaN	NaN	NaN	NaN
1360	6.8	-1.378	0.981	0.516	NaN	NaN	NaN	NaN	NaN	NaN	-1.218	0.655	0.693	NaN	NaN	NaN	-1.251	0.424	0.634	-1.315	0.287	0.688	-1.389	0.11	0.617	-1.263	0.034	0.66	NaN	NaN	NaN	-1.302	0.87	0.326	-1.338	0.698	0.284	-1.313	0.539	0.32	-1.307	0.465	0.312	NaN	NaN	NaN	NaN	NaN	NaN
1361	6.805	-1.376	0.979	0.516	NaN	NaN	NaN	NaN	NaN	NaN	-1.217	0.656	0.693	NaN	NaN	NaN	-1.251	0.424	0.634	-1.316	0.289	0.688	-1.389	0.11	0.617	-1.263	0.034	0.66	NaN	NaN	NaN	-1.302	0.87	0.325	-1.338	0.698	0.283	-1.312	0.538	0.32	-1.307	0.465	0.312	NaN	NaN	NaN	NaN	NaN	NaN
1362	6.81	-1.374	0.978	0.517	NaN	NaN	NaN	NaN	NaN	NaN	-1.217	0.656	0.692	NaN	NaN	NaN	-1.25	0.424	0.633	-1.316	0.29	0.688	-1.388	0.108	0.618	-1.263	0.033	0.66	NaN	NaN	NaN	-1.302	0.87	0.325	-1.338	0.698	0.283	-1.312	0.538	0.32	-1.307	0.465	0.312	NaN	NaN	NaN	NaN	NaN	NaN
1363	6.815	-1.376	0.98	0.515	NaN	NaN	NaN	NaN	NaN	NaN	-1.216	0.656	0.692	NaN	NaN	NaN	-1.25	0.424	0.633	-1.316	0.291	0.688	-1.387	0.108	0.618	-1.263	0.033	0.66	NaN	NaN	NaN	-1.302	0.871	0.324	-1.338	0.698	0.283	-1.311	0.538	0.32	-1.307	0.465	0.312	NaN	NaN	NaN	NaN	NaN	NaN
1364	6.82	-1.376	0.981	0.514	NaN	NaN	NaN	NaN	NaN	NaN	-1.216	0.657	0.692	NaN	NaN	NaN	-1.25	0.425	0.633	-1.316	0.291	0.688	-1.387	0.108	0.618	-1.263	0.033	0.66	NaN	NaN	NaN	-1.301	0.87	0.324	-1.338	0.698	0.283	-1.311	0.538	0.32	-1.307	0.465	0.312	NaN	NaN	NaN	NaN	NaN	NaN
1365	6.825	-1.374	0.98	0.515	NaN	NaN	NaN	NaN	NaN	NaN	-1.216	0.657	0.692	NaN	NaN	NaN	-1.249	0.425	0.632	-1.315	0.291	0.688	-1.386	0.109	0.618	-1.263	0.033	0.66	NaN	NaN	NaN	-1.3	0.87	0.324	-1.337	0.698	0.282	-1.311	0.538	0.32	-1.309	0.466	0.312	NaN	NaN	NaN	NaN	NaN	NaN
1366	6.83	-1.371	0.978	0.516	NaN	NaN	NaN	NaN	NaN	NaN	-1.215	0.657	0.692	NaN	NaN	NaN	-1.248	0.425	0.633	-1.315	0.292	0.688	-1.386	0.109	0.618	-1.263	0.033	0.66	NaN	NaN	NaN	-1.3	0.87	0.323	-1.337	0.698	0.282	-1.311	0.538	0.32	-1.311	0.467	0.312	NaN	NaN	NaN	NaN	NaN	NaN
1367	6.835	-1.374	0.981	0.513	NaN	NaN	NaN	NaN	NaN	NaN	-1.214	0.657	0.691	NaN	NaN	NaN	-1.248	0.426	0.634	-1.314	0.292	0.689	-1.386	0.11	0.618	-1.263	0.033	0.66	NaN	NaN	NaN	-1.299	0.87	0.323	-1.337	0.698	0.282	-1.311	0.538	0.32	-1.308	0.465	0.312	NaN	NaN	NaN	NaN	NaN	NaN
1368	6.84	-1.374	0.982	0.512	NaN	NaN	NaN	NaN	NaN	NaN	-1.213	0.657	0.691	NaN	NaN	NaN	-1.247	0.426	0.635	-1.314	0.292	0.689	-1.387	0.113	0.618	-1.263	0.033	0.66	NaN	NaN	NaN	-1.299	0.87	0.322	-1.337	0.698	0.282	-1.311	0.538	0.32	-1.309	0.466	0.312	NaN	NaN	NaN	NaN	NaN	NaN
1369	6.845	-1.374	0.982	0.511	NaN	NaN	NaN	NaN	NaN	NaN	-1.213	0.658	0.691	NaN	NaN	NaN	-1.246	0.426	0.635	-1.313	0.293	0.689	-1.387	0.114	0.618	-1.263	0.033	0.66	NaN	NaN	NaN	-1.299	0.87	0.322	-1.336	0.698	0.281	-1.311	0.538	0.32	-1.311	0.467	0.312	NaN	NaN	NaN	NaN	NaN	NaN
1370	6.85	-1.373	0.982	0.511	NaN	NaN	NaN	NaN	NaN	NaN	-1.212	0.658	0.691	NaN	NaN	NaN	-1.245	0.426	0.635	-1.313	0.293	0.689	-1.387	0.114	0.618	-1.263	0.033	0.66	NaN	NaN	NaN	-1.299	0.87	0.321	-1.336	0.698	0.281	-1.311	0.538	0.32	-1.309	0.466	0.312	NaN	NaN	NaN	NaN	NaN	NaN
1371	6.855	-1.372	0.982	0.51	NaN	NaN	NaN	NaN	NaN	NaN	-1.211	0.659	0.691	NaN	NaN	NaN	-1.244	0.427	0.635	-1.313	0.294	0.689	-1.387	0.114	0.618	-1.263	0.033	0.66	NaN	NaN	NaN	-1.298	0.87	0.321	-1.336	0.698	0.281	-1.311	0.539	0.319	-1.312	0.469	0.312	NaN	NaN	NaN	NaN	NaN	NaN
1372	6.86	-1.372	0.983	0.51	NaN	NaN	NaN	NaN	NaN	NaN	-1.211	0.659	0.691	NaN	NaN	NaN	-1.244	0.427	0.635	-1.312	0.294	0.689	-1.387	0.114	0.618	-1.263	0.033	0.661	NaN	NaN	NaN	-1.298	0.87	0.321	-1.336	0.698	0.281	-1.312	0.539	0.318	-1.313	0.47	0.312	NaN	NaN	NaN	NaN	NaN	NaN
1373	6.865	-1.372	0.983	0.509	NaN	NaN	NaN	NaN	NaN	NaN	-1.21	0.659	0.691	NaN	NaN	NaN	-1.243	0.428	0.635	-1.311	0.295	0.689	-1.387	0.115	0.618	-1.263	0.033	0.661	NaN	NaN	NaN	-1.297	0.87	0.321	-1.335	0.698	0.281	-1.312	0.539	0.318	-1.311	0.468	0.312	NaN	NaN	NaN	NaN	NaN	NaN
1374	6.87	-1.371	0.983	0.509	NaN	NaN	NaN	NaN	NaN	NaN	-1.209	0.66	0.691	NaN	NaN	NaN	-1.241	0.428	0.636	-1.31	0.295	0.689	-1.385	0.116	0.618	-1.263	0.033	0.661	NaN	NaN	NaN	-1.297	0.87	0.32	-1.335	0.698	0.28	-1.312	0.539	0.318	-1.306	0.463	0.312	NaN	NaN	NaN	NaN	NaN	NaN
1375	6.875	-1.371	0.983	0.508	NaN	NaN	NaN	NaN	NaN	NaN	-1.208	0.66	0.691	NaN	NaN	NaN	-1.24	0.429	0.636	-1.307	0.294	0.688	-1.384	0.116	0.618	-1.263	0.033	0.661	NaN	NaN	NaN	-1.296	0.87	0.319	-1.335	0.698	0.28	-1.312	0.539	0.318	-1.307	0.464	0.312	NaN	NaN	NaN	NaN	NaN	NaN
1376	6.88	-1.37	0.984	0.508	NaN	NaN	NaN	NaN	NaN	NaN	-1.207	0.66	0.69	NaN	NaN	NaN	-1.238	0.429	0.636	-1.306	0.295	0.688	-1.383	0.116	0.618	-1.263	0.033	0.661	NaN	NaN	NaN	-1.296	0.87	0.319	-1.335	0.699	0.28	-1.311	0.539	0.319	-1.31	0.466	0.311	NaN	NaN	NaN	NaN	NaN	NaN
1377	6.885	-1.37	0.984	0.507	NaN	NaN	NaN	NaN	NaN	NaN	-1.206	0.66	0.69	NaN	NaN	NaN	-1.237	0.43	0.636	-1.306	0.297	0.689	-1.382	0.116	0.619	-1.262	0.033	0.661	NaN	NaN	NaN	-1.295	0.87	0.319	-1.335	0.699	0.28	-1.31	0.538	0.319	-1.307	0.464	0.31	NaN	NaN	NaN	NaN	NaN	NaN
1378	6.89	-1.369	0.984	0.507	NaN	NaN	NaN	NaN	NaN	NaN	-1.205	0.661	0.69	NaN	NaN	NaN	-1.234	0.43	0.637	-1.305	0.298	0.69	-1.381	0.117	0.619	-1.262	0.033	0.661	NaN	NaN	NaN	-1.295	0.87	0.319	-1.334	0.699	0.28	-1.31	0.538	0.319	-1.306	0.463	0.31	NaN	NaN	NaN	NaN	NaN	NaN
1379	6.895	-1.369	0.984	0.506	NaN	NaN	NaN	NaN	NaN	NaN	-1.204	0.662	0.69	NaN	NaN	NaN	-1.232	0.43	0.637	-1.303	0.298	0.69	-1.381	0.118	0.62	-1.262	0.033	0.661	NaN	NaN	NaN	-1.294	0.87	0.318	-1.334	0.699	0.28	-1.31	0.539	0.318	-1.306	0.463	0.31	NaN	NaN	NaN	NaN	NaN	NaN
1380	6.9	-1.369	0.984	0.505	NaN	NaN	NaN	NaN	NaN	NaN	-1.202	0.662	0.69	NaN	NaN	NaN	-1.229	0.43	0.637	-1.301	0.299	0.69	-1.381	0.121	0.62	-1.262	0.033	0.661	NaN	NaN	NaN	-1.294	0.87	0.318	-1.334	0.698	0.279	-1.311	0.539	0.317	-1.305	0.463	0.31	NaN	NaN	NaN	NaN	NaN	NaN
1381	6.905	-1.368	0.984	0.505	NaN	NaN	NaN	NaN	NaN	NaN	-1.201	0.662	0.691	NaN	NaN	NaN	-1.226	0.43	0.637	-1.3	0.301	0.69	NaN	NaN	NaN	-1.262	0.033	0.661	NaN	NaN	NaN	-1.293	0.87	0.317	-1.334	0.699	0.279	-1.312	0.539	0.317	-1.305	0.463	0.31	NaN	NaN	NaN	NaN	NaN	NaN
1382	6.91	-1.368	0.984	0.504	NaN	NaN	NaN	NaN	NaN	NaN	-1.199	0.662	0.691	NaN	NaN	NaN	-1.223	0.431	0.637	-1.297	0.301	0.691	-1.379	0.126	0.621	-1.262	0.033	0.661	NaN	NaN	NaN	-1.293	0.869	0.317	-1.333	0.699	0.279	-1.311	0.539	0.317	-1.305	0.463	0.31	NaN	NaN	NaN	NaN	NaN	NaN
1383	6.915	-1.367	0.984	0.503	NaN	NaN	NaN	NaN	NaN	NaN	-1.198	0.663	0.691	NaN	NaN	NaN	-1.22	0.431	0.638	-1.294	0.301	0.691	-1.378	0.127	0.622	-1.262	0.033	0.661	NaN	NaN	NaN	-1.292	0.869	0.317	-1.333	0.699	0.278	-1.311	0.539	0.317	-1.305	0.463	0.31	NaN	NaN	NaN	NaN	NaN	NaN
1384	6.92	-1.367	0.985	0.503	NaN	NaN	NaN	NaN	NaN	NaN	-1.196	0.663	0.691	NaN	NaN	NaN	-1.216	0.432	0.638	-1.292	0.304	0.692	-1.376	0.128	0.622	-1.262	0.033	0.661	NaN	NaN	NaN	-1.291	0.869	0.316	-1.333	0.699	0.278	-1.311	0.539	0.316	-1.305	0.463	0.31	NaN	NaN	NaN	NaN	NaN	NaN
1385	6.925	-1.367	0.985	0.502	NaN	NaN	NaN	NaN	NaN	NaN	-1.194	0.663	0.691	NaN	NaN	NaN	-1.213	0.433	0.639	-1.289	0.305	0.692	-1.374	0.128	0.623	-1.262	0.033	0.661	NaN	NaN	NaN	-1.291	0.869	0.316	-1.332	0.698	0.278	-1.312	0.54	0.316	-1.305	0.462	0.309	NaN	NaN	NaN	NaN	NaN	NaN
1386	6.93	-1.367	0.985	0.501	NaN	NaN	NaN	NaN	NaN	NaN	-1.192	0.664	0.691	NaN	NaN	NaN	-1.209	0.433	0.64	-1.287	0.306	0.692	-1.373	0.131	0.623	-1.262	0.033	0.661	NaN	NaN	NaN	-1.291	0.869	0.315	-1.332	0.698	0.277	-1.313	0.541	0.316	-1.306	0.462	0.309	NaN	NaN	NaN	NaN	NaN	NaN
1387	6.935	-1.367	0.985	0.5	NaN	NaN	NaN	NaN	NaN	NaN	-1.19	0.665	0.692	NaN	NaN	NaN	-1.205	0.434	0.64	-1.284	0.309	0.693	-1.372	0.135	0.623	-1.262	0.033	0.661	NaN	NaN	NaN	-1.29	0.869	0.315	-1.332	0.698	0.277	-1.313	0.542	0.315	-1.306	0.462	0.309	NaN	NaN	NaN	NaN	NaN	NaN
1388	6.94	-1.367	0.985	0.5	NaN	NaN	NaN	NaN	NaN	NaN	-1.187	0.665	0.692	NaN	NaN	NaN	-1.2	0.434	0.641	-1.28	0.31	0.694	-1.37	0.136	0.624	-1.261	0.033	0.661	NaN	NaN	NaN	-1.289	0.868	0.315	-1.331	0.698	0.276	-1.313	0.542	0.315	-1.306	0.462	0.309	NaN	NaN	NaN	NaN	NaN	NaN
1389	6.945	-1.366	0.985	0.499	NaN	NaN	NaN	NaN	NaN	NaN	-1.185	0.666	0.692	NaN	NaN	NaN	-1.196	0.435	0.642	-1.276	0.311	0.694	-1.367	0.138	0.624	-1.261	0.033	0.661	NaN	NaN	NaN	-1.288	0.868	0.314	-1.331	0.698	0.276	-1.313	0.542	0.315	-1.306	0.462	0.309	NaN	NaN	NaN	NaN	NaN	NaN
1390	6.95	-1.366	0.984	0.498	NaN	NaN	NaN	NaN	NaN	NaN	-1.182	0.666	0.693	NaN	NaN	NaN	-1.191	0.437	0.643	-1.272	0.311	0.694	-1.364	0.139	0.625	-1.261	0.034	0.661	NaN	NaN	NaN	-1.288	0.868	0.313	-1.331	0.698	0.276	-1.314	0.541	0.314	-1.306	0.462	0.309	NaN	NaN	NaN	NaN	NaN	NaN
1391	6.955	-1.366	0.984	0.497	NaN	NaN	NaN	NaN	NaN	NaN	-1.18	0.667	0.693	NaN	NaN	NaN	-1.187	0.438	0.643	-1.267	0.312	0.695	-1.362	0.142	0.626	-1.261	0.034	0.661	NaN	NaN	NaN	-1.288	0.868	0.313	-1.331	0.698	0.275	-1.314	0.541	0.314	-1.306	0.462	0.309	NaN	NaN	NaN	NaN	NaN	NaN
1392	6.96	-1.366	0.984	0.496	NaN	NaN	NaN	NaN	NaN	NaN	-1.177	0.668	0.693	NaN	NaN	NaN	-1.181	0.438	0.643	-1.263	0.314	0.695	-1.361	0.147	0.627	-1.261	0.033	0.661	NaN	NaN	NaN	-1.287	0.867	0.312	-1.33	0.698	0.275	-1.315	0.542	0.314	-1.306	0.461	0.308	NaN	NaN	NaN	NaN	NaN	NaN
1393	6.965	-1.366	0.984	0.495	NaN	NaN	NaN	NaN	NaN	NaN	-1.174	0.668	0.694	NaN	NaN	NaN	-1.176	0.438	0.644	-1.259	0.316	0.696	-1.359	0.149	0.628	-1.263	0.032	0.66	NaN	NaN	NaN	-1.286	0.866	0.312	-1.33	0.697	0.274	-1.317	0.543	0.314	-1.306	0.461	0.308	NaN	NaN	NaN	NaN	NaN	NaN
1394	6.97	-1.366	0.984	0.495	NaN	NaN	NaN	NaN	NaN	NaN	-1.172	0.669	0.694	NaN	NaN	NaN	-1.171	0.439	0.644	-1.254	0.316	0.697	-1.356	0.151	0.628	-1.261	0.033	0.66	NaN	NaN	NaN	-1.285	0.866	0.311	-1.33	0.698	0.274	-1.316	0.542	0.314	-1.306	0.46	0.308	NaN	NaN	NaN	NaN	NaN	NaN
1395	6.975	-1.366	0.983	0.494	NaN	NaN	NaN	NaN	NaN	NaN	-1.169	0.67	0.694	NaN	NaN	NaN	-1.167	0.441	0.645	-1.25	0.318	0.698	-1.352	0.152	0.63	-1.259	0.033	0.66	NaN	NaN	NaN	-1.285	0.867	0.311	-1.329	0.698	0.273	-1.315	0.54	0.313	-1.306	0.459	0.308	NaN	NaN	NaN	NaN	NaN	NaN
1396	6.98	-1.366	0.983	0.493	NaN	NaN	NaN	NaN	NaN	NaN	-1.167	0.67	0.695	NaN	NaN	NaN	-1.162	0.442	0.647	-1.246	0.32	0.699	-1.349	0.154	0.63	-1.258	0.034	0.66	NaN	NaN	NaN	-1.284	0.866	0.31	-1.329	0.698	0.273	-1.314	0.539	0.312	-1.308	0.461	0.308	NaN	NaN	NaN	NaN	NaN	NaN
1397	6.985	-1.366	0.983	0.493	NaN	NaN	NaN	NaN	NaN	NaN	-1.165	0.671	0.695	NaN	NaN	NaN	-1.158	0.443	0.647	-1.241	0.32	0.699	NaN	NaN	NaN	-1.256	0.035	0.662	NaN	NaN	NaN	-1.283	0.865	0.31	-1.329	0.697	0.272	-1.314	0.538	0.311	-1.314	0.465	0.307	NaN	NaN	NaN	NaN	NaN	NaN
1398	6.99	-1.365	0.983	0.492	NaN	NaN	NaN	NaN	NaN	NaN	-1.163	0.671	0.696	NaN	NaN	NaN	-1.153	0.443	0.648	-1.237	0.322	0.699	-1.343	0.163	0.633	-1.256	0.036	0.663	NaN	NaN	NaN	-1.283	0.865	0.309	-1.328	0.697	0.271	-1.314	0.538	0.311	-1.315	0.466	0.306	NaN	NaN	NaN	NaN	NaN	NaN
1399	6.995	-1.365	0.982	0.492	NaN	NaN	NaN	NaN	NaN	NaN	-1.161	0.671	0.696	NaN	NaN	NaN	-1.148	0.444	0.648	-1.232	0.322	0.7	-1.341	0.164	0.633	-1.254	0.037	0.663	NaN	NaN	NaN	-1.283	0.866	0.309	-1.328	0.697	0.271	-1.314	0.538	0.311	-1.314	0.465	0.305	NaN	NaN	NaN	NaN	NaN	NaN
1400	7	-1.365	0.982	0.491	NaN	NaN	NaN	NaN	NaN	NaN	-1.159	0.671	0.697	NaN	NaN	NaN	-1.144	0.445	0.648	-1.228	0.323	0.7	-1.338	0.165	0.633	-1.252	0.038	0.663	NaN	NaN	NaN	-1.282	0.866	0.308	-1.328	0.697	0.27	-1.314	0.538	0.31	-1.31	0.462	0.304	NaN	NaN	NaN	NaN	NaN	NaN
1401	7.005	-1.365	0.982	0.491	NaN	NaN	NaN	NaN	NaN	NaN	-1.158	0.672	0.698	NaN	NaN	NaN	-1.14	0.445	0.649	-1.224	0.323	0.7	-1.335	0.166	0.634	-1.25	0.039	0.663	NaN	NaN	NaN	-1.282	0.865	0.308	-1.327	0.698	0.27	-1.314	0.538	0.31	-1.309	0.461	0.304	NaN	NaN	NaN	NaN	NaN	NaN
1402	7.01	-1.365	0.982	0.491	NaN	NaN	NaN	NaN	NaN	NaN	-1.157	0.672	0.698	NaN	NaN	NaN	-1.137	0.447	0.649	-1.22	0.323	0.701	-1.332	0.168	0.634	-1.245	0.04	0.662	NaN	NaN	NaN	-1.282	0.865	0.308	-1.327	0.698	0.269	-1.314	0.539	0.31	-1.309	0.461	0.303	NaN	NaN	NaN	NaN	NaN	NaN
1403	7.015	-1.365	0.982	0.491	NaN	NaN	NaN	NaN	NaN	NaN	-1.156	0.672	0.699	NaN	NaN	NaN	-1.134	0.448	0.649	-1.217	0.325	0.701	-1.33	0.169	0.634	-1.24	0.041	0.661	NaN	NaN	NaN	-1.281	0.865	0.308	-1.327	0.698	0.269	-1.315	0.54	0.309	-1.309	0.461	0.303	NaN	NaN	NaN	NaN	NaN	NaN
1404	7.02	-1.364	0.982	0.491	NaN	NaN	NaN	NaN	NaN	NaN	-1.155	0.672	0.7	NaN	NaN	NaN	-1.13	0.448	0.649	-1.215	0.326	0.701	-1.327	0.17	0.634	-1.235	0.043	0.662	NaN	NaN	NaN	-1.281	0.865	0.308	-1.326	0.698	0.269	-1.315	0.541	0.309	-1.308	0.461	0.303	NaN	NaN	NaN	NaN	NaN	NaN
1405	7.025	-1.364	0.982	0.491	NaN	NaN	NaN	NaN	NaN	NaN	-1.155	0.673	0.7	NaN	NaN	NaN	-1.127	0.448	0.649	-1.212	0.327	0.702	-1.325	0.171	0.633	-1.23	0.046	0.663	NaN	NaN	NaN	-1.281	0.865	0.307	-1.326	0.698	0.268	-1.317	0.542	0.31	-1.308	0.461	0.303	NaN	NaN	NaN	NaN	NaN	NaN
1406	7.03	-1.365	0.983	0.492	NaN	NaN	NaN	NaN	NaN	NaN	-1.154	0.673	0.7	NaN	NaN	NaN	-1.125	0.449	0.649	-1.208	0.326	0.701	-1.322	0.171	0.633	-1.225	0.048	0.663	NaN	NaN	NaN	-1.281	0.865	0.307	-1.326	0.698	0.268	-1.317	0.542	0.31	-1.308	0.461	0.303	NaN	NaN	NaN	NaN	NaN	NaN
1407	7.035	-1.368	0.984	0.493	NaN	NaN	NaN	NaN	NaN	NaN	-1.154	0.674	0.699	NaN	NaN	NaN	-1.122	0.449	0.649	-1.205	0.326	0.701	-1.318	0.17	0.633	-1.218	0.05	0.664	NaN	NaN	NaN	-1.281	0.866	0.307	-1.325	0.698	0.268	-1.315	0.54	0.31	-1.308	0.461	0.303	NaN	NaN	NaN	NaN	NaN	NaN
1408	7.04	-1.368	0.985	0.494	NaN	NaN	NaN	NaN	NaN	NaN	-1.154	0.673	0.699	NaN	NaN	NaN	-1.12	0.449	0.649	-1.203	0.326	0.701	-1.313	0.169	0.633	-1.211	0.052	0.665	NaN	NaN	NaN	-1.281	0.866	0.307	-1.325	0.698	0.268	-1.311	0.537	0.31	-1.308	0.461	0.303	NaN	NaN	NaN	NaN	NaN	NaN
1409	7.045	-1.367	0.985	0.494	NaN	NaN	NaN	NaN	NaN	NaN	-1.153	0.673	0.699	NaN	NaN	NaN	-1.118	0.45	0.649	-1.199	0.325	0.701	-1.308	0.167	0.633	-1.204	0.055	0.667	NaN	NaN	NaN	-1.281	0.866	0.307	-1.325	0.698	0.268	-1.311	0.538	0.31	-1.307	0.461	0.303	NaN	NaN	NaN	NaN	NaN	NaN
1410	7.05	-1.367	0.985	0.495	NaN	NaN	NaN	NaN	NaN	NaN	-1.153	0.673	0.699	NaN	NaN	NaN	-1.117	0.45	0.648	-1.197	0.324	0.701	-1.304	0.166	0.633	-1.197	0.056	0.668	NaN	NaN	NaN	-1.281	0.866	0.308	-1.325	0.698	0.268	-1.315	0.541	0.31	-1.307	0.461	0.303	NaN	NaN	NaN	NaN	NaN	NaN
1411	7.055	-1.367	0.985	0.495	NaN	NaN	NaN	NaN	NaN	NaN	-1.153	0.673	0.698	NaN	NaN	NaN	-1.116	0.451	0.648	-1.195	0.324	0.7	-1.299	0.164	0.633	-1.191	0.058	0.67	NaN	NaN	NaN	-1.281	0.866	0.308	-1.325	0.698	0.268	-1.315	0.541	0.31	-1.307	0.461	0.303	NaN	NaN	NaN	NaN	NaN	NaN
1412	7.06	-1.366	0.985	0.496	NaN	NaN	NaN	NaN	NaN	NaN	-1.153	0.672	0.698	NaN	NaN	NaN	-1.115	0.451	0.648	-1.194	0.325	0.7	-1.294	0.161	0.632	-1.185	0.06	0.672	NaN	NaN	NaN	-1.281	0.866	0.308	-1.325	0.698	0.268	-1.314	0.541	0.31	-1.306	0.461	0.303	NaN	NaN	NaN	NaN	NaN	NaN
1413	7.065	-1.366	0.985	0.496	NaN	NaN	NaN	NaN	NaN	NaN	-1.153	0.672	0.697	NaN	NaN	NaN	-1.115	0.451	0.648	-1.192	0.323	0.7	-1.29	0.159	0.631	-1.179	0.06	0.674	NaN	NaN	NaN	-1.282	0.866	0.308	-1.324	0.699	0.268	-1.312	0.541	0.309	-1.306	0.461	0.303	NaN	NaN	NaN	NaN	NaN	NaN
1414	7.07	-1.365	0.985	0.497	NaN	NaN	NaN	NaN	NaN	NaN	-1.153	0.672	0.697	NaN	NaN	NaN	-1.114	0.451	0.647	-1.189	0.32	0.699	-1.285	0.155	0.63	-1.171	0.06	0.675	NaN	NaN	NaN	-1.282	0.866	0.308	-1.324	0.699	0.269	-1.312	0.54	0.309	-1.305	0.461	0.304	NaN	NaN	NaN	NaN	NaN	NaN
1415	7.075	-1.365	0.986	0.497	NaN	NaN	NaN	NaN	NaN	NaN	-1.153	0.672	0.696	NaN	NaN	NaN	-1.114	0.451	0.646	-1.187	0.32	0.699	-1.28	0.152	0.63	-1.165	0.059	0.677	NaN	NaN	NaN	-1.281	0.867	0.309	-1.324	0.698	0.269	-1.311	0.54	0.309	-1.304	0.46	0.304	NaN	NaN	NaN	NaN	NaN	NaN
1416	7.08	-1.363	0.985	0.497	NaN	NaN	NaN	NaN	NaN	NaN	-1.152	0.672	0.696	NaN	NaN	NaN	-1.114	0.45	0.645	-1.186	0.319	0.698	-1.274	0.148	0.629	-1.158	0.058	0.678	NaN	NaN	NaN	-1.281	0.867	0.309	-1.324	0.698	0.27	-1.311	0.54	0.31	-1.304	0.46	0.304	NaN	NaN	NaN	NaN	NaN	NaN
1417	7.085	-1.36	0.983	0.496	NaN	NaN	NaN	NaN	NaN	NaN	-1.152	0.671	0.696	NaN	NaN	NaN	-1.114	0.45	0.644	-1.184	0.317	0.698	-1.268	0.143	0.629	-1.15	0.057	0.679	NaN	NaN	NaN	-1.281	0.867	0.31	-1.324	0.698	0.27	-1.313	0.542	0.311	-1.303	0.46	0.305	NaN	NaN	NaN	NaN	NaN	NaN
1418	7.09	-1.359	0.982	0.497	NaN	NaN	NaN	NaN	NaN	NaN	-1.151	0.671	0.695	NaN	NaN	NaN	-1.115	0.449	0.644	-1.182	0.314	0.697	-1.262	0.139	0.628	-1.142	0.054	0.679	NaN	NaN	NaN	-1.28	0.867	0.31	-1.324	0.699	0.271	-1.313	0.542	0.312	-1.303	0.46	0.305	NaN	NaN	NaN	NaN	NaN	NaN
1419	7.095	-1.359	0.983	0.498	NaN	NaN	NaN	NaN	NaN	NaN	-1.151	0.67	0.695	NaN	NaN	NaN	-1.116	0.448	0.643	-1.182	0.312	0.696	-1.258	0.137	0.628	-1.136	0.054	0.678	NaN	NaN	NaN	-1.28	0.867	0.311	-1.324	0.699	0.271	-1.312	0.541	0.312	-1.303	0.46	0.305	NaN	NaN	NaN	NaN	NaN	NaN
1420	7.1	-1.36	0.984	0.5	NaN	NaN	NaN	NaN	NaN	NaN	-1.15	0.67	0.694	NaN	NaN	NaN	-1.117	0.446	0.643	-1.181	0.31	0.696	-1.251	0.131	0.627	-1.129	0.053	0.677	NaN	NaN	NaN	-1.279	0.867	0.311	-1.323	0.698	0.272	-1.31	0.541	0.311	-1.303	0.46	0.305	NaN	NaN	NaN	NaN	NaN	NaN
1421	7.105	-1.359	0.984	0.501	NaN	NaN	NaN	NaN	NaN	NaN	-1.149	0.67	0.694	NaN	NaN	NaN	-1.117	0.444	0.642	-1.18	0.308	0.696	-1.245	0.127	0.627	-1.12	0.05	0.676	NaN	NaN	NaN	-1.279	0.867	0.312	-1.323	0.698	0.273	-1.309	0.54	0.312	-1.302	0.46	0.305	NaN	NaN	NaN	NaN	NaN	NaN
1422	7.11	-1.357	0.983	0.501	NaN	NaN	NaN	NaN	NaN	NaN	-1.148	0.67	0.694	NaN	NaN	NaN	-1.118	0.443	0.642	-1.178	0.304	0.695	-1.239	0.122	0.627	-1.112	0.047	0.674	NaN	NaN	NaN	-1.278	0.867	0.312	-1.323	0.699	0.273	-1.308	0.538	0.312	-1.302	0.46	0.306	NaN	NaN	NaN	NaN	NaN	NaN
1423	7.115	-1.358	0.984	0.503	NaN	NaN	NaN	NaN	NaN	NaN	-1.147	0.669	0.693	NaN	NaN	NaN	-1.12	0.441	0.642	-1.176	0.301	0.694	-1.232	0.117	0.627	-1.104	0.045	0.673	NaN	NaN	NaN	-1.278	0.867	0.313	-1.323	0.699	0.274	-1.307	0.537	0.313	-1.302	0.46	0.306	NaN	NaN	NaN	NaN	NaN	NaN
1424	7.12	-1.357	0.983	0.503	NaN	NaN	NaN	NaN	NaN	NaN	-1.146	0.668	0.693	NaN	NaN	NaN	-1.121	0.44	0.641	-1.173	0.298	0.694	-1.226	0.111	0.626	-1.096	0.041	0.671	NaN	NaN	NaN	-1.277	0.867	0.313	-1.322	0.699	0.275	-1.305	0.537	0.313	-1.301	0.46	0.307	NaN	NaN	NaN	NaN	NaN	NaN
1425	7.125	-1.353	0.981	0.503	NaN	NaN	NaN	NaN	NaN	NaN	-1.145	0.667	0.692	NaN	NaN	NaN	-1.122	0.437	0.64	-1.171	0.295	0.693	-1.22	0.108	0.625	-1.089	0.039	0.668	NaN	NaN	NaN	-1.277	0.867	0.314	-1.321	0.699	0.275	-1.306	0.537	0.313	-1.302	0.462	0.307	NaN	NaN	NaN	NaN	NaN	NaN
1426	7.13	-1.351	0.98	0.504	NaN	NaN	NaN	NaN	NaN	NaN	-1.145	0.666	0.692	NaN	NaN	NaN	-1.122	0.435	0.639	-1.168	0.292	0.693	-1.213	0.102	0.624	-1.085	0.038	0.667	NaN	NaN	NaN	-1.276	0.867	0.314	-1.321	0.699	0.276	-1.306	0.538	0.313	-1.302	0.463	0.307	NaN	NaN	NaN	NaN	NaN	NaN
1427	7.135	-1.35	0.98	0.505	NaN	NaN	NaN	NaN	NaN	NaN	-1.144	0.665	0.692	NaN	NaN	NaN	-1.124	0.433	0.639	-1.166	0.289	0.692	-1.208	0.099	0.623	-1.083	0.036	0.666	NaN	NaN	NaN	-1.275	0.867	0.315	-1.32	0.699	0.276	-1.306	0.539	0.313	-1.302	0.463	0.307	NaN	NaN	NaN	NaN	NaN	NaN
1428	7.14	-1.349	0.979	0.506	NaN	NaN	NaN	NaN	NaN	NaN	-1.144	0.664	0.692	NaN	NaN	NaN	-1.125	0.432	0.638	-1.162	0.286	0.691	-1.206	0.098	0.623	-1.083	0.036	0.666	NaN	NaN	NaN	-1.274	0.868	0.316	-1.319	0.699	0.277	-1.307	0.541	0.314	-1.302	0.463	0.307	NaN	NaN	NaN	NaN	NaN	NaN
1429	7.145	-1.348	0.979	0.507	NaN	NaN	NaN	NaN	NaN	NaN	-1.144	0.662	0.692	NaN	NaN	NaN	-1.125	0.43	0.638	-1.16	0.286	0.69	-1.207	0.098	0.623	-1.083	0.036	0.666	NaN	NaN	NaN	-1.273	0.868	0.316	-1.318	0.699	0.277	-1.307	0.542	0.315	-1.302	0.462	0.308	NaN	NaN	NaN	NaN	NaN	NaN
1430	7.15	-1.347	0.978	0.509	NaN	NaN	NaN	NaN	NaN	NaN	-1.143	0.661	0.692	NaN	NaN	NaN	-1.123	0.429	0.638	-1.158	0.286	0.689	-1.21	0.098	0.623	-1.084	0.036	0.666	NaN	NaN	NaN	-1.273	0.868	0.317	-1.317	0.699	0.278	-1.305	0.541	0.315	-1.298	0.461	0.309	NaN	NaN	NaN	NaN	NaN	NaN
1431	7.155	-1.346	0.978	0.51	NaN	NaN	NaN	NaN	NaN	NaN	-1.142	0.659	0.692	NaN	NaN	NaN	-1.12	0.429	0.637	-1.158	0.287	0.689	-1.215	0.101	0.623	-1.084	0.036	0.666	NaN	NaN	NaN	-1.272	0.868	0.318	-1.316	0.699	0.278	-1.304	0.541	0.315	-1.298	0.461	0.309	NaN	NaN	NaN	NaN	NaN	NaN
1432	7.16	-1.345	0.978	0.512	NaN	NaN	NaN	NaN	NaN	NaN	-1.141	0.659	0.692	NaN	NaN	NaN	-1.116	0.43	0.635	-1.16	0.289	0.689	-1.22	0.104	0.622	-1.084	0.036	0.666	NaN	NaN	NaN	-1.271	0.868	0.319	-1.315	0.7	0.279	-1.303	0.541	0.316	-1.297	0.461	0.31	NaN	NaN	NaN	NaN	NaN	NaN
1433	7.165	-1.344	0.978	0.513	NaN	NaN	NaN	NaN	NaN	NaN	-1.138	0.658	0.691	NaN	NaN	NaN	-1.113	0.431	0.634	-1.161	0.29	0.689	-1.223	0.107	0.621	-1.084	0.036	0.666	NaN	NaN	NaN	-1.271	0.868	0.32	-1.314	0.7	0.279	-1.302	0.541	0.316	-1.296	0.462	0.31	NaN	NaN	NaN	NaN	NaN	NaN
1434	7.17	-1.344	0.978	0.514	NaN	NaN	NaN	NaN	NaN	NaN	-1.135	0.658	0.691	NaN	NaN	NaN	-1.111	0.431	0.633	-1.161	0.291	0.689	-1.223	0.109	0.62	-1.083	0.036	0.666	NaN	NaN	NaN	-1.27	0.868	0.321	-1.313	0.7	0.28	-1.302	0.542	0.317	-1.295	0.462	0.31	NaN	NaN	NaN	NaN	NaN	NaN
1435	7.175	-1.343	0.978	0.515	NaN	NaN	NaN	NaN	NaN	NaN	-1.133	0.66	0.691	NaN	NaN	NaN	-1.109	0.432	0.633	-1.162	0.292	0.69	-1.223	0.112	0.62	-1.083	0.036	0.666	NaN	NaN	NaN	-1.269	0.869	0.321	-1.312	0.7	0.28	-1.302	0.542	0.318	-1.295	0.462	0.31	NaN	NaN	NaN	NaN	NaN	NaN
1436	7.18	-1.342	0.978	0.516	NaN	NaN	NaN	NaN	NaN	NaN	-1.13	0.662	0.692	NaN	NaN	NaN	-1.108	0.432	0.633	-1.162	0.292	0.69	-1.221	0.11	0.621	-1.083	0.035	0.666	NaN	NaN	NaN	-1.269	0.869	0.322	-1.311	0.7	0.281	-1.299	0.54	0.317	-1.294	0.463	0.31	NaN	NaN	NaN	NaN	NaN	NaN
1437	7.185	-1.341	0.978	0.518	NaN	NaN	NaN	NaN	NaN	NaN	-1.127	0.663	0.692	NaN	NaN	NaN	-1.108	0.433	0.633	-1.16	0.292	0.691	-1.219	0.109	0.622	-1.083	0.035	0.666	NaN	NaN	NaN	-1.268	0.869	0.323	-1.31	0.7	0.282	-1.297	0.54	0.317	-1.293	0.463	0.31	NaN	NaN	NaN	NaN	NaN	NaN
1438	7.19	-1.34	0.978	0.519	NaN	NaN	NaN	NaN	NaN	NaN	-1.125	0.664	0.693	NaN	NaN	NaN	-1.108	0.433	0.634	-1.157	0.289	0.69	-1.216	0.107	0.623	-1.083	0.035	0.666	NaN	NaN	NaN	-1.268	0.869	0.324	-1.309	0.7	0.282	-1.297	0.541	0.318	-1.293	0.463	0.31	NaN	NaN	NaN	NaN	NaN	NaN
1439	7.195	-1.339	0.978	0.52	NaN	NaN	NaN	NaN	NaN	NaN	-1.124	0.664	0.693	NaN	NaN	NaN	-1.109	0.432	0.634	-1.155	0.289	0.691	-1.214	0.105	0.625	-1.083	0.035	0.666	NaN	NaN	NaN	-1.267	0.869	0.325	-1.308	0.7	0.283	-1.296	0.542	0.318	-1.291	0.463	0.311	NaN	NaN	NaN	NaN	NaN	NaN
1440	7.2	-1.339	0.978	0.521	NaN	NaN	NaN	NaN	NaN	NaN	-1.123	0.664	0.694	NaN	NaN	NaN	-1.11	0.432	0.635	-1.154	0.288	0.691	-1.212	0.103	0.626	-1.083	0.035	0.666	NaN	NaN	NaN	-1.267	0.869	0.326	-1.308	0.701	0.283	-1.295	0.543	0.319	-1.29	0.463	0.312	NaN	NaN	NaN	NaN	NaN	NaN
1441	7.205	-1.338	0.977	0.522	NaN	NaN	NaN	NaN	NaN	NaN	-1.122	0.664	0.694	NaN	NaN	NaN	-1.111	0.432	0.636	-1.151	0.286	0.691	-1.211	0.102	0.626	-1.083	0.035	0.666	NaN	NaN	NaN	-1.267	0.87	0.327	-1.307	0.701	0.284	-1.294	0.542	0.319	-1.29	0.465	0.311	NaN	NaN	NaN	NaN	NaN	NaN
1442	7.21	-1.337	0.978	0.523	NaN	NaN	NaN	NaN	NaN	NaN	-1.122	0.663	0.695	NaN	NaN	NaN	-1.111	0.431	0.637	-1.151	0.285	0.691	-1.209	0.1	0.626	-1.083	0.035	0.666	NaN	NaN	NaN	-1.266	0.87	0.328	-1.306	0.701	0.285	-1.291	0.54	0.319	-1.289	0.464	0.313	NaN	NaN	NaN	NaN	NaN	NaN
1443	7.215	-1.336	0.978	0.524	NaN	NaN	NaN	NaN	NaN	NaN	-1.121	0.662	0.696	NaN	NaN	NaN	-1.11	0.43	0.638	-1.15	0.285	0.691	-1.21	0.1	0.626	-1.083	0.035	0.666	NaN	NaN	NaN	-1.266	0.87	0.329	-1.306	0.702	0.286	-1.29	0.54	0.319	-1.293	0.468	0.313	NaN	NaN	NaN	NaN	NaN	NaN
1444	7.22	-1.334	0.978	0.526	NaN	NaN	NaN	NaN	NaN	NaN	-1.121	0.661	0.696	NaN	NaN	NaN	-1.11	0.43	0.638	-1.15	0.285	0.692	-1.211	0.101	0.627	-1.083	0.035	0.666	NaN	NaN	NaN	-1.265	0.87	0.33	-1.305	0.702	0.287	-1.29	0.54	0.32	-1.291	0.468	0.313	NaN	NaN	NaN	NaN	NaN	NaN
1445	7.225	-1.333	0.978	0.527	NaN	NaN	NaN	NaN	NaN	NaN	-1.121	0.66	0.697	NaN	NaN	NaN	-1.108	0.429	0.638	-1.151	0.285	0.692	-1.211	0.101	0.626	-1.083	0.035	0.666	NaN	NaN	NaN	-1.265	0.871	0.331	-1.305	0.702	0.288	-1.29	0.543	0.321	-1.287	0.466	0.313	NaN	NaN	NaN	NaN	NaN	NaN
1446	7.23	-1.332	0.978	0.528	NaN	NaN	NaN	NaN	NaN	NaN	-1.122	0.66	0.698	NaN	NaN	NaN	-1.107	0.428	0.638	-1.151	0.285	0.693	-1.212	0.103	0.625	-1.083	0.035	0.666	NaN	NaN	NaN	-1.264	0.871	0.332	-1.304	0.702	0.288	-1.289	0.543	0.321	-1.285	0.466	0.313	NaN	NaN	NaN	NaN	NaN	NaN
1447	7.235	-1.331	0.978	0.529	NaN	NaN	NaN	NaN	NaN	NaN	-1.122	0.659	0.698	NaN	NaN	NaN	-1.107	0.429	0.639	-1.152	0.284	0.693	-1.213	0.105	0.625	-1.083	0.035	0.666	NaN	NaN	NaN	-1.264	0.871	0.333	-1.304	0.702	0.289	-1.289	0.544	0.322	-1.285	0.466	0.313	NaN	NaN	NaN	NaN	NaN	NaN
1448	7.24	-1.33	0.978	0.531	NaN	NaN	NaN	NaN	NaN	NaN	-1.123	0.658	0.699	NaN	NaN	NaN	-1.107	0.429	0.639	-1.152	0.284	0.693	-1.214	0.106	0.625	-1.083	0.035	0.666	NaN	NaN	NaN	-1.263	0.871	0.334	-1.303	0.702	0.29	-1.289	0.545	0.323	-1.283	0.466	0.314	NaN	NaN	NaN	NaN	NaN	NaN
1449	7.245	-1.328	0.978	0.532	NaN	NaN	NaN	NaN	NaN	NaN	-1.124	0.658	0.7	NaN	NaN	NaN	-1.108	0.429	0.641	-1.153	0.284	0.694	-1.214	0.106	0.626	-1.083	0.034	0.666	NaN	NaN	NaN	-1.262	0.871	0.335	-1.303	0.702	0.291	-1.286	0.544	0.323	-1.282	0.466	0.314	NaN	NaN	NaN	NaN	NaN	NaN
1450	7.25	-1.327	0.979	0.533	NaN	NaN	NaN	NaN	NaN	NaN	-1.124	0.657	0.701	NaN	NaN	NaN	-1.108	0.429	0.642	-1.153	0.284	0.694	-1.215	0.106	0.626	-1.083	0.034	0.666	NaN	NaN	NaN	-1.261	0.871	0.336	-1.302	0.703	0.292	-1.284	0.542	0.324	-1.28	0.466	0.315	NaN	NaN	NaN	NaN	NaN	NaN
1451	7.255	-1.326	0.979	0.535	NaN	NaN	NaN	NaN	NaN	NaN	-1.125	0.657	0.702	NaN	NaN	NaN	-1.109	0.429	0.642	-1.153	0.285	0.695	-1.214	0.106	0.626	-1.083	0.034	0.666	NaN	NaN	NaN	-1.261	0.871	0.337	-1.302	0.703	0.293	-1.282	0.542	0.324	-1.279	0.466	0.315	NaN	NaN	NaN	NaN	NaN	NaN
1452	7.26	-1.325	0.979	0.536	NaN	NaN	NaN	NaN	NaN	NaN	-1.125	0.656	0.703	NaN	NaN	NaN	-1.11	0.429	0.643	-1.154	0.285	0.695	-1.213	0.105	0.626	-1.083	0.034	0.666	NaN	NaN	NaN	-1.26	0.871	0.338	-1.301	0.703	0.294	-1.281	0.543	0.324	-1.278	0.466	0.315	NaN	NaN	NaN	NaN	NaN	NaN
1453	7.265	-1.324	0.979	0.537	NaN	NaN	NaN	NaN	NaN	NaN	-1.125	0.656	0.704	NaN	NaN	NaN	-1.11	0.429	0.644	-1.155	0.287	0.697	-1.211	0.102	0.627	-1.083	0.034	0.666	NaN	NaN	NaN	-1.259	0.872	0.34	-1.3	0.703	0.295	-1.28	0.543	0.325	-1.277	0.467	0.315	NaN	NaN	NaN	NaN	NaN	NaN
1454	7.27	-1.323	0.979	0.538	NaN	NaN	NaN	NaN	NaN	NaN	-1.124	0.656	0.705	NaN	NaN	NaN	-1.11	0.428	0.644	-1.155	0.287	0.697	-1.211	0.102	0.628	-1.083	0.034	0.666	NaN	NaN	NaN	-1.258	0.872	0.341	-1.299	0.703	0.296	-1.279	0.544	0.325	-1.276	0.467	0.315	NaN	NaN	NaN	NaN	NaN	NaN
1455	7.275	-1.322	0.979	0.539	NaN	NaN	NaN	NaN	NaN	NaN	-1.123	0.656	0.705	NaN	NaN	NaN	-1.11	0.428	0.644	-1.155	0.287	0.697	-1.211	0.102	0.628	-1.083	0.034	0.666	NaN	NaN	NaN	-1.257	0.872	0.341	-1.298	0.703	0.297	-1.279	0.545	0.326	-1.275	0.468	0.315	NaN	NaN	NaN	NaN	NaN	NaN
1456	7.28	-1.321	0.98	0.54	NaN	NaN	NaN	NaN	NaN	NaN	-1.122	0.656	0.706	NaN	NaN	NaN	-1.11	0.428	0.645	-1.155	0.286	0.698	-1.211	0.102	0.628	-1.083	0.034	0.666	NaN	NaN	NaN	-1.256	0.872	0.343	-1.297	0.703	0.298	-1.277	0.545	0.326	-1.274	0.468	0.315	NaN	NaN	NaN	NaN	NaN	NaN
1457	7.285	-1.32	0.98	0.54	NaN	NaN	NaN	NaN	NaN	NaN	-1.121	0.656	0.707	NaN	NaN	NaN	-1.109	0.428	0.645	-1.155	0.286	0.698	-1.211	0.102	0.628	-1.083	0.034	0.666	NaN	NaN	NaN	-1.255	0.872	0.343	-1.296	0.704	0.299	-1.276	0.546	0.327	-1.272	0.468	0.315	NaN	NaN	NaN	NaN	NaN	NaN
1458	7.29	-1.319	0.98	0.541	NaN	NaN	NaN	NaN	NaN	NaN	-1.121	0.657	0.708	NaN	NaN	NaN	-1.109	0.428	0.645	-1.154	0.284	0.698	-1.211	0.102	0.628	-1.083	0.034	0.666	NaN	NaN	NaN	-1.253	0.872	0.344	-1.295	0.704	0.3	-1.275	0.546	0.328	-1.272	0.469	0.316	NaN	NaN	NaN	NaN	NaN	NaN
1459	7.295	-1.319	0.98	0.542	NaN	NaN	NaN	NaN	NaN	NaN	-1.119	0.657	0.708	NaN	NaN	NaN	-1.109	0.428	0.645	-1.152	0.282	0.697	-1.211	0.102	0.628	-1.083	0.034	0.666	NaN	NaN	NaN	-1.252	0.872	0.345	-1.294	0.704	0.3	-1.275	0.547	0.328	-1.273	0.472	0.317	NaN	NaN	NaN	NaN	NaN	NaN
1460	7.3	-1.318	0.98	0.542	NaN	NaN	NaN	NaN	NaN	NaN	-1.118	0.657	0.709	NaN	NaN	NaN	-1.108	0.427	0.645	-1.152	0.281	0.697	-1.211	0.102	0.628	-1.083	0.034	0.666	NaN	NaN	NaN	-1.251	0.872	0.346	-1.293	0.704	0.301	-1.272	0.546	0.328	-1.269	0.47	0.317	NaN	NaN	NaN	NaN	NaN	NaN
1461	7.305	-1.317	0.98	0.543	NaN	NaN	NaN	NaN	NaN	NaN	-1.117	0.658	0.71	NaN	NaN	NaN	-1.108	0.428	0.645	-1.151	0.281	0.697	-1.211	0.102	0.628	-1.083	0.034	0.666	NaN	NaN	NaN	-1.25	0.872	0.347	-1.291	0.704	0.302	-1.271	0.546	0.328	-1.266	0.469	0.317	NaN	NaN	NaN	NaN	NaN	NaN
1462	7.31	-1.316	0.98	0.544	NaN	NaN	NaN	NaN	NaN	NaN	-1.116	0.658	0.71	NaN	NaN	NaN	-1.108	0.428	0.647	-1.151	0.281	0.697	-1.211	0.102	0.628	-1.083	0.034	0.666	NaN	NaN	NaN	-1.248	0.872	0.348	-1.29	0.704	0.302	-1.269	0.547	0.328	-1.264	0.469	0.318	NaN	NaN	NaN	NaN	NaN	NaN
1463	7.315	-1.315	0.98	0.544	NaN	NaN	NaN	NaN	NaN	NaN	-1.114	0.659	0.711	NaN	NaN	NaN	-1.107	0.428	0.647	-1.15	0.281	0.697	-1.211	0.102	0.628	-1.083	0.034	0.666	NaN	NaN	NaN	-1.247	0.872	0.348	-1.288	0.704	0.303	-1.267	0.547	0.329	-1.263	0.469	0.317	NaN	NaN	NaN	NaN	NaN	NaN
1464	7.32	-1.315	0.98	0.545	NaN	NaN	NaN	NaN	NaN	NaN	-1.113	0.659	0.711	NaN	NaN	NaN	-1.107	0.428	0.648	-1.15	0.281	0.697	-1.211	0.102	0.628	-1.083	0.034	0.666	NaN	NaN	NaN	-1.246	0.872	0.349	-1.287	0.704	0.303	-1.265	0.545	0.329	-1.263	0.47	0.317	NaN	NaN	NaN	NaN	NaN	NaN
1465	7.325	-1.314	0.98	0.546	NaN	NaN	NaN	NaN	NaN	NaN	-1.113	0.659	0.712	NaN	NaN	NaN	-1.106	0.428	0.648	-1.149	0.281	0.697	-1.211	0.102	0.628	-1.083	0.034	0.666	NaN	NaN	NaN	-1.245	0.873	0.35	-1.286	0.704	0.304	-1.263	0.545	0.329	-1.262	0.471	0.317	NaN	NaN	NaN	NaN	NaN	NaN
1466	7.33	-1.313	0.98	0.546	NaN	NaN	NaN	NaN	NaN	NaN	-1.112	0.659	0.713	NaN	NaN	NaN	-1.106	0.428	0.649	-1.149	0.281	0.697	-1.211	0.102	0.628	-1.083	0.034	0.666	NaN	NaN	NaN	-1.243	0.873	0.35	-1.284	0.705	0.304	-1.262	0.546	0.329	-1.261	0.472	0.317	NaN	NaN	NaN	NaN	NaN	NaN
1467	7.335	-1.312	0.98	0.547	NaN	NaN	NaN	NaN	NaN	NaN	-1.111	0.659	0.713	NaN	NaN	NaN	-1.106	0.428	0.649	-1.149	0.281	0.698	-1.211	0.102	0.628	-1.083	0.034	0.666	NaN	NaN	NaN	-1.242	0.872	0.351	-1.283	0.705	0.304	-1.26	0.546	0.329	-1.26	0.472	0.317	NaN	NaN	NaN	NaN	NaN	NaN
1468	7.34	-1.311	0.98	0.548	NaN	NaN	NaN	NaN	NaN	NaN	-1.111	0.66	0.714	NaN	NaN	NaN	-1.106	0.428	0.649	-1.149	0.282	0.699	-1.211	0.102	0.628	-1.083	0.034	0.666	NaN	NaN	NaN	-1.241	0.872	0.352	-1.281	0.705	0.304	-1.259	0.547	0.329	-1.259	0.473	0.317	NaN	NaN	NaN	NaN	NaN	NaN
1469	7.345	-1.31	0.98	0.549	NaN	NaN	NaN	NaN	NaN	NaN	-1.111	0.66	0.715	NaN	NaN	NaN	-1.106	0.428	0.649	-1.149	0.282	0.699	-1.211	0.102	0.628	-1.083	0.034	0.666	NaN	NaN	NaN	-1.24	0.873	0.353	-1.28	0.705	0.305	-1.257	0.547	0.329	-1.256	0.472	0.317	NaN	NaN	NaN	NaN	NaN	NaN
1470	7.35	-1.309	0.979	0.55	NaN	NaN	NaN	NaN	NaN	NaN	-1.11	0.66	0.715	NaN	NaN	NaN	-1.106	0.427	0.65	-1.148	0.282	0.699	-1.211	0.102	0.628	-1.083	0.034	0.666	NaN	NaN	NaN	-1.239	0.873	0.353	-1.278	0.706	0.305	-1.255	0.547	0.329	-1.253	0.471	0.317	NaN	NaN	NaN	NaN	NaN	NaN
1471	7.355	-1.309	0.979	0.551	NaN	NaN	NaN	NaN	NaN	NaN	-1.11	0.659	0.716	NaN	NaN	NaN	-1.106	0.427	0.65	-1.148	0.28	0.698	-1.211	0.102	0.628	-1.083	0.034	0.666	NaN	NaN	NaN	-1.238	0.873	0.354	-1.277	0.706	0.305	-1.254	0.548	0.329	-1.251	0.472	0.316	NaN	NaN	NaN	NaN	NaN	NaN
1472	7.36	-1.308	0.979	0.551	NaN	NaN	NaN	NaN	NaN	NaN	-1.11	0.659	0.716	NaN	NaN	NaN	-1.106	0.427	0.65	-1.148	0.281	0.699	-1.211	0.102	0.628	-1.083	0.034	0.666	NaN	NaN	NaN	-1.237	0.873	0.355	-1.275	0.706	0.305	-1.252	0.547	0.329	-1.25	0.472	0.316	NaN	NaN	NaN	NaN	NaN	NaN
1473	7.365	-1.307	0.979	0.552	NaN	NaN	NaN	NaN	NaN	NaN	-1.109	0.659	0.716	NaN	NaN	NaN	-1.106	0.427	0.65	-1.147	0.279	0.698	-1.211	0.102	0.628	-1.083	0.034	0.666	NaN	NaN	NaN	-1.236	0.874	0.355	-1.273	0.706	0.305	-1.25	0.547	0.329	-1.248	0.473	0.315	NaN	NaN	NaN	NaN	NaN	NaN
1474	7.37	-1.306	0.98	0.553	NaN	NaN	NaN	NaN	NaN	NaN	-1.109	0.658	0.717	NaN	NaN	NaN	-1.106	0.427	0.65	-1.147	0.279	0.698	-1.211	0.102	0.628	-1.083	0.034	0.666	NaN	NaN	NaN	-1.236	0.874	0.356	-1.272	0.707	0.305	-1.248	0.547	0.328	-1.246	0.473	0.315	NaN	NaN	NaN	NaN	NaN	NaN
1475	7.375	-1.306	0.98	0.554	NaN	NaN	NaN	NaN	NaN	NaN	-1.108	0.657	0.717	NaN	NaN	NaN	-1.105	0.427	0.65	-1.146	0.279	0.698	-1.211	0.102	0.628	-1.083	0.034	0.666	NaN	NaN	NaN	-1.235	0.874	0.356	-1.27	0.707	0.305	-1.246	0.548	0.328	-1.244	0.473	0.314	NaN	NaN	NaN	NaN	NaN	NaN
1476	7.38	-1.305	0.98	0.555	NaN	NaN	NaN	NaN	NaN	NaN	-1.108	0.657	0.717	NaN	NaN	NaN	-1.105	0.427	0.65	-1.146	0.278	0.698	-1.211	0.102	0.628	-1.083	0.034	0.666	NaN	NaN	NaN	-1.234	0.874	0.357	-1.269	0.708	0.305	-1.244	0.548	0.327	-1.242	0.474	0.314	NaN	NaN	NaN	NaN	NaN	NaN
1477	7.385	-1.304	0.98	0.556	NaN	NaN	NaN	NaN	NaN	NaN	-1.108	0.657	0.718	NaN	NaN	NaN	-1.105	0.426	0.65	-1.146	0.278	0.698	-1.211	0.102	0.628	-1.083	0.034	0.666	NaN	NaN	NaN	-1.233	0.875	0.358	-1.267	0.708	0.305	-1.242	0.549	0.327	-1.24	0.474	0.313	NaN	NaN	NaN	NaN	NaN	NaN
1478	7.39	-1.304	0.98	0.556	NaN	NaN	NaN	NaN	NaN	NaN	-1.108	0.657	0.718	NaN	NaN	NaN	-1.105	0.426	0.65	-1.146	0.278	0.698	-1.211	0.102	0.627	-1.083	0.034	0.666	NaN	NaN	NaN	-1.232	0.875	0.358	-1.266	0.708	0.305	-1.24	0.55	0.326	-1.238	0.475	0.312	NaN	NaN	NaN	NaN	NaN	NaN
1479	7.395	-1.303	0.98	0.557	NaN	NaN	NaN	NaN	NaN	NaN	-1.108	0.656	0.718	NaN	NaN	NaN	-1.105	0.426	0.651	-1.146	0.278	0.698	-1.21	0.102	0.628	-1.083	0.034	0.666	NaN	NaN	NaN	-1.231	0.875	0.359	-1.264	0.709	0.305	-1.239	0.55	0.326	-1.237	0.475	0.312	NaN	NaN	NaN	NaN	NaN	NaN
1480	7.4	-1.302	0.98	0.558	NaN	NaN	NaN	NaN	NaN	NaN	-1.107	0.655	0.719	NaN	NaN	NaN	-1.105	0.426	0.651	-1.145	0.278	0.698	-1.21	0.102	0.627	-1.083	0.034	0.666	NaN	NaN	NaN	-1.231	0.876	0.359	-1.263	0.709	0.305	-1.237	0.551	0.325	-1.235	0.476	0.311	NaN	NaN	NaN	NaN	NaN	NaN
1481	7.405	-1.302	0.98	0.558	NaN	NaN	NaN	NaN	NaN	NaN	-1.107	0.655	0.719	NaN	NaN	NaN	-1.104	0.426	0.651	-1.145	0.278	0.698	-1.21	0.102	0.627	-1.083	0.034	0.666	NaN	NaN	NaN	-1.229	0.876	0.36	-1.262	0.709	0.305	-1.235	0.551	0.324	-1.233	0.477	0.311	NaN	NaN	NaN	NaN	NaN	NaN
1482	7.41	-1.301	0.98	0.559	NaN	NaN	NaN	NaN	NaN	NaN	-1.108	0.655	0.719	NaN	NaN	NaN	-1.104	0.425	0.651	-1.145	0.278	0.698	-1.21	0.102	0.627	-1.083	0.034	0.666	NaN	NaN	NaN	-1.229	0.876	0.361	-1.26	0.71	0.304	-1.233	0.552	0.324	-1.231	0.477	0.31	NaN	NaN	NaN	NaN	NaN	NaN
1483	7.415	-1.301	0.98	0.559	NaN	NaN	NaN	NaN	NaN	NaN	-1.108	0.655	0.719	NaN	NaN	NaN	-1.104	0.425	0.651	-1.145	0.278	0.698	-1.21	0.102	0.627	-1.083	0.034	0.666	NaN	NaN	NaN	-1.228	0.876	0.361	-1.259	0.711	0.304	-1.231	0.553	0.323	-1.229	0.477	0.309	NaN	NaN	NaN	NaN	NaN	NaN
1484	7.42	-1.3	0.981	0.56	NaN	NaN	NaN	NaN	NaN	NaN	-1.108	0.654	0.72	NaN	NaN	NaN	-1.104	0.425	0.651	-1.144	0.278	0.698	-1.21	0.102	0.627	-1.083	0.034	0.666	NaN	NaN	NaN	-1.227	0.877	0.361	-1.258	0.711	0.304	-1.23	0.553	0.323	-1.227	0.478	0.309	NaN	NaN	NaN	NaN	NaN	NaN
1485	7.425	-1.3	0.981	0.56	NaN	NaN	NaN	NaN	NaN	NaN	-1.108	0.654	0.72	NaN	NaN	NaN	-1.103	0.425	0.651	-1.144	0.278	0.698	-1.21	0.102	0.627	-1.083	0.034	0.666	NaN	NaN	NaN	-1.227	0.878	0.362	-1.257	0.712	0.304	-1.228	0.554	0.323	-1.226	0.479	0.309	NaN	NaN	NaN	NaN	NaN	NaN
1486	7.43	-1.299	0.981	0.561	NaN	NaN	NaN	NaN	NaN	NaN	-1.107	0.654	0.72	NaN	NaN	NaN	-1.104	0.426	0.652	-1.144	0.278	0.697	-1.21	0.102	0.627	-1.083	0.034	0.666	NaN	NaN	NaN	-1.226	0.878	0.362	-1.255	0.712	0.304	-1.226	0.554	0.322	-1.224	0.48	0.309	NaN	NaN	NaN	NaN	NaN	NaN
1487	7.435	-1.299	0.981	0.562	NaN	NaN	NaN	NaN	NaN	NaN	-1.107	0.654	0.72	NaN	NaN	NaN	-1.105	0.426	0.653	-1.144	0.278	0.697	-1.21	0.102	0.627	-1.083	0.034	0.666	NaN	NaN	NaN	-1.225	0.879	0.362	-1.254	0.713	0.304	-1.225	0.555	0.322	-1.221	0.479	0.309	NaN	NaN	NaN	NaN	NaN	NaN
1488	7.44	-1.298	0.981	0.562	NaN	NaN	NaN	NaN	NaN	NaN	-1.107	0.653	0.72	NaN	NaN	NaN	-1.105	0.426	0.653	-1.144	0.277	0.697	-1.21	0.102	0.627	-1.083	0.034	0.666	NaN	NaN	NaN	-1.224	0.879	0.363	-1.253	0.713	0.304	-1.223	0.555	0.322	-1.221	0.482	0.308	NaN	NaN	NaN	NaN	NaN	NaN
1489	7.445	-1.297	0.981	0.562	NaN	NaN	NaN	NaN	NaN	NaN	-1.107	0.653	0.721	NaN	NaN	NaN	-1.105	0.426	0.653	-1.144	0.277	0.698	-1.21	0.102	0.627	-1.083	0.034	0.666	NaN	NaN	NaN	-1.223	0.879	0.363	-1.252	0.714	0.304	-1.222	0.556	0.321	-1.219	0.482	0.308	NaN	NaN	NaN	NaN	NaN	NaN
1490	7.45	-1.297	0.981	0.563	NaN	NaN	NaN	NaN	NaN	NaN	-1.106	0.653	0.721	NaN	NaN	NaN	-1.105	0.427	0.654	-1.144	0.277	0.698	-1.21	0.101	0.627	-1.083	0.034	0.666	NaN	NaN	NaN	-1.222	0.88	0.364	-1.251	0.714	0.305	-1.22	0.556	0.321	-1.216	0.481	0.308	NaN	NaN	NaN	NaN	NaN	NaN
1491	7.455	-1.296	0.981	0.563	NaN	NaN	NaN	NaN	NaN	NaN	-1.106	0.653	0.721	NaN	NaN	NaN	-1.106	0.426	0.654	-1.144	0.277	0.698	-1.21	0.102	0.627	-1.083	0.034	0.666	NaN	NaN	NaN	-1.221	0.88	0.364	-1.25	0.715	0.305	-1.219	0.557	0.321	-1.216	0.483	0.307	NaN	NaN	NaN	NaN	NaN	NaN
1492	7.46	-1.296	0.982	0.564	NaN	NaN	NaN	NaN	NaN	NaN	-1.106	0.653	0.722	NaN	NaN	NaN	-1.106	0.426	0.654	-1.145	0.277	0.698	-1.21	0.102	0.627	-1.083	0.034	0.666	NaN	NaN	NaN	-1.22	0.881	0.364	-1.249	0.715	0.305	-1.218	0.557	0.321	-1.215	0.485	0.306	NaN	NaN	NaN	NaN	NaN	NaN
1493	7.465	-1.295	0.982	0.564	NaN	NaN	NaN	NaN	NaN	NaN	-1.106	0.653	0.722	NaN	NaN	NaN	-1.106	0.426	0.654	-1.145	0.277	0.698	-1.21	0.102	0.627	-1.083	0.034	0.666	NaN	NaN	NaN	-1.22	0.881	0.365	-1.247	0.715	0.305	-1.216	0.557	0.321	-1.214	0.485	0.306	NaN	NaN	NaN	NaN	NaN	NaN
1494	7.47	-1.295	0.982	0.564	NaN	NaN	NaN	NaN	NaN	NaN	-1.106	0.653	0.722	NaN	NaN	NaN	-1.106	0.426	0.654	-1.145	0.277	0.698	-1.21	0.102	0.627	-1.083	0.034	0.666	NaN	NaN	NaN	-1.219	0.882	0.365	-1.246	0.716	0.305	-1.215	0.558	0.32	-1.212	0.486	0.305	NaN	NaN	NaN	NaN	NaN	NaN
1495	7.475	-1.294	0.983	0.565	NaN	NaN	NaN	NaN	NaN	NaN	-1.106	0.654	0.723	NaN	NaN	NaN	-1.106	0.426	0.655	-1.145	0.277	0.698	-1.21	0.102	0.627	-1.083	0.034	0.666	NaN	NaN	NaN	-1.218	0.882	0.365	-1.245	0.717	0.305	-1.213	0.558	0.32	-1.21	0.486	0.305	NaN	NaN	NaN	NaN	NaN	NaN
1496	7.48	-1.294	0.983	0.565	NaN	NaN	NaN	NaN	NaN	NaN	-1.106	0.654	0.723	NaN	NaN	NaN	-1.107	0.426	0.655	-1.145	0.277	0.698	-1.21	0.102	0.627	-1.083	0.034	0.666	NaN	NaN	NaN	-1.217	0.883	0.365	-1.244	0.717	0.305	-1.212	0.559	0.32	-1.209	0.486	0.305	NaN	NaN	NaN	NaN	NaN	NaN
1497	7.485	-1.293	0.983	0.565	NaN	NaN	NaN	NaN	NaN	NaN	-1.105	0.654	0.723	NaN	NaN	NaN	-1.107	0.426	0.655	-1.145	0.277	0.698	-1.21	0.102	0.627	-1.083	0.034	0.666	NaN	NaN	NaN	-1.216	0.883	0.365	-1.243	0.717	0.305	-1.21	0.559	0.319	-1.207	0.487	0.304	NaN	NaN	NaN	NaN	NaN	NaN
1498	7.49	-1.292	0.983	0.566	NaN	NaN	NaN	NaN	NaN	NaN	-1.105	0.654	0.724	NaN	NaN	NaN	-1.107	0.426	0.655	-1.145	0.277	0.699	-1.21	0.102	0.627	-1.083	0.034	0.666	NaN	NaN	NaN	-1.216	0.884	0.365	-1.242	0.718	0.305	-1.209	0.56	0.319	-1.206	0.487	0.304	NaN	NaN	NaN	NaN	NaN	NaN
1499	7.495	-1.292	0.983	0.566	NaN	NaN	NaN	NaN	NaN	NaN	-1.104	0.654	0.724	NaN	NaN	NaN	-1.108	0.427	0.655	-1.145	0.277	0.699	-1.21	0.102	0.627	-1.083	0.034	0.666	NaN	NaN	NaN	-1.215	0.884	0.366	-1.24	0.719	0.305	-1.208	0.56	0.319	-1.204	0.488	0.304	NaN	NaN	NaN	NaN	NaN	NaN
1500	7.5	-1.292	0.984	0.566	NaN	NaN	NaN	NaN	NaN	NaN	-1.104	0.654	0.724	NaN	NaN	NaN	-1.108	0.427	0.656	-1.145	0.277	0.699	-1.21	0.102	0.627	-1.083	0.034	0.666	NaN	NaN	NaN	-1.214	0.885	0.366	-1.239	0.719	0.305	-1.207	0.562	0.319	-1.202	0.488	0.304	NaN	NaN	NaN	NaN	NaN	NaN
1501	7.505	-1.291	0.984	0.566	NaN	NaN	NaN	NaN	NaN	NaN	-1.104	0.654	0.724	NaN	NaN	NaN	-1.108	0.427	0.656	-1.146	0.277	0.699	-1.21	0.102	0.627	-1.083	0.034	0.666	NaN	NaN	NaN	-1.213	0.885	0.366	-1.238	0.72	0.305	-1.207	0.564	0.318	-1.201	0.489	0.303	NaN	NaN	NaN	NaN	NaN	NaN
[truncated: 5,539 more rows]
[truncated: 3 more columns]
