# Supplementary material for: Associations between lower-limb muscle activation and knee flexion in post-stroke individuals: A study on the stance-to-swing phases of gait
Source: PLoS One. 2017 Sep 8;12(9):e0183865. doi: 10.1371/journal.pone.0183865 (PMC5590852; doi:10.1371/journal.pone.0183865)
Supplement: S1 Dataset — (ZIP) [file pone.0183865.s001.zip › S1_Dataset/Patient group/7/3/emg.csv]

Frame	Time	EMG Signal 1	EMG Signal 2	EMG Signal 3	EMG Signal 4	EMG Signal 5	EMG Signal 6	EMG Signal 7	EMG Signal 8
0	0	66.16	38.616	26.864	47.527	39.299	39.852	64.353	41.346
1	0.001	56.36	47.042	35.652	59.207	33.746	36.018	123.331	40.202
2	0.002	45.015	42.891	37.883	62.572	26.449	34.697	48.356	34.233
3	0.003	39.083	38.943	37.022	65.368	29.032	34.934	-2.661	38.91
4	0.004	35.669	38.279	41.013	41.848	22.716	31.111	-66.804	41.28
5	0.005	36.147	31.823	35.922	36.921	24.54	27.49	-76.579	40.177
6	0.006	36.269	43.957	42.839	20.976	24.826	30.075	-56.216	46.255
7	0.007	37.967	39.874	44.364	26.728	22.994	30.163	-37.952	34.735
8	0.008	35.044	39.508	37.202	27.274	20.208	27.17	-33.642	31.745
9	0.009	38.731	32.784	32.404	19.13	17.636	23.229	14.59	23.935
10	0.01	35.689	17.774	29.761	19.324	17.407	22.017	19.499	23.117
11	0.011	35.406	20.972	27.145	19.363	21.071	21.603	-37.072	24.262
12	0.012	27.208	33.291	24.745	19.249	20.306	18.894	12.989	35.691
13	0.013	17.701	37.112	26.254	13.343	16.084	20.857	44.871	28.185
14	0.014	8.815	40.382	26.23	8.038	18.273	18.013	12.903	17.816
15	0.015	19.902	33.836	23.153	12.436	15.646	20.615	38.963	14.642
16	0.016	19.792	24.812	14.117	9.919	17.298	17.826	2.198	14.408
17	0.017	19.537	14.08	15.564	9.382	14.924	15.064	5.142	16.538
18	0.018	12.948	8.795	16.874	8.691	9.484	15.83	-0.376	13.873
19	0.019	18.218	1.79	25.006	12.886	8.717	12.57	-5.487	9.306
20	0.02	20.045	2.957	24.663	12.088	7.983	10.893	-44.653	10.788
21	0.021	36.241	-1.223	17.205	12.685	9.802	8.094	-20.918	8.647
22	0.022	57.717	6.067	12.7	16.806	8.362	4.947	-17.888	8.089
23	0.023	27.781	5.671	0.503	16.126	2.311	5.706	1.434	3.295
24	0.024	7.397	20.239	-7.969	7.562	4.62	4.383	11.253	3.99
25	0.025	-17.952	16.447	-5.552	3.501	7.743	5.805	-21.045	2.214
26	0.026	-10.162	17.16	1.567	4.909	1.035	4.565	-1.662	-0.291
27	0.027	-8.888	21.596	1.399	3.083	-0.601	2.206	0.763	-7.77
28	0.028	2.521	22.025	1.286	4.018	0.511	-3.014	50.986	-11.33
29	0.029	3.541	12.831	-3.993	-2.943	-2.211	-4.515	27.77	-11.558
30	0.03	0.164	-7.144	-0.898	-4.649	-3.545	-2.872	73.387	-1.675
31	0.031	-2.961	-0.737	1.664	-6.108	0.581	-1.376	17.216	14.85
32	0.032	-9.321	5.142	0.224	-6.361	-0.678	-5.056	53.028	11.681
33	0.033	-5.75	-6.538	-0.002	-8.885	-0.73	-3.082	58.497	0.235
34	0.034	-11.036	-13.341	-6.568	-8.272	-1.712	-6.483	39.178	-10.192
35	0.035	-8.32	-22.987	-6.504	-15.361	-2.655	-5.003	-0.536	-16.122
36	0.036	-17.55	-6.437	-0.584	-11.767	-0.266	-9.481	13.581	-12.133
37	0.037	-8.718	-4.944	-9.122	-8.323	-5.203	-2.119	-56.023	-14.094
38	0.038	-10.671	-7.841	-2.334	-4.059	-5.079	-3.801	-27.275	-0.335
39	0.039	-10.245	-10.498	-7.695	-6.53	-8.025	-9.514	-1.352	4.958
40	0.04	-24.844	-12.913	-2.171	-2.956	-8.799	-10.934	6.092	2.735
41	0.041	-23.512	-21.468	-3.36	-5.927	-8.763	-8.837	42.48	-2.345
42	0.042	-22.307	-23.383	-4.311	-3.049	-9.471	-9.984	-18.614	-6.976
43	0.043	-21.242	-20.238	0.006	-2.256	-9.37	-12.239	5.223	-8.485
44	0.044	-17.435	-29.045	-6.865	-5.292	-8.862	-14.479	12.094	-7.626
45	0.045	-11.464	-19.807	-18.526	-3.652	-12.387	-13.005	-8.308	-8.882
46	0.046	-15.312	-32.001	-17.178	-7.396	-9.687	-11.884	-39.105	-12.024
47	0.047	-8.267	-33.907	-21.61	-10.92	-7.935	-7.637	-23.12	-11.464
48	0.048	0.364	-32.873	-15.362	-11.511	-3.825	-10.712	1.475	-12.419
49	0.049	1.296	-26.754	-18.956	-14.397	-11.888	-8.333	-21.854	-14.498
50	0.05	4.219	-18.654	-9.364	-14.926	-8.508	-9.798	-1.676	-14.034
51	0.051	-0.634	-15.659	-23.675	-15.737	-5.432	-5.754	9.156	-19.47
52	0.052	5.34	-16.71	-17.847	-17.716	-10.295	-9.255	25.852	-14.65
53	0.053	6.07	-3.624	-19.569	-13.511	-7.818	-6.966	-15.347	-17.965
54	0.054	-4.817	-5.629	-17.994	-14.144	-10.173	-6.607	-10.257	-16.244
55	0.055	-19.172	-3.947	-10.812	-12.88	-9.631	-7.799	24.652	-18.773
56	0.056	-24.985	-21.427	-17.176	-16.261	-7.734	-12.092	-7.565	-14.34
57	0.057	-23.236	-33.099	-15.99	-15.214	-8.339	-10.766	4.614	-10.299
58	0.058	-24.775	-31.03	-27.783	-12.602	-10.885	-11.169	8.101	-6.851
59	0.059	-34.842	-33.005	-23.144	-6.885	-12.273	-10.029	-15.864	-9.216
60	0.06	-43.75	-17.176	-18.901	-17.631	-13.473	-10.44	-56.733	-10.426
61	0.061	-25.775	-10.839	-10.019	-24.89	-13.122	-13.176	-40.375	-9.305
62	0.062	-28.338	2.646	-13.519	-10.666	-14.316	-12.429	-35.554	-10.51
63	0.063	-26.09	4.34	2.507	-1.095	-12.8	-13.812	-31.201	-15.379
64	0.064	-19.775	-9.995	-4.492	0.538	-8.397	-11.321	6.321	-14.824
65	0.065	-6.29	-8.087	-6.644	-13.902	-3.792	-7.091	-39.155	-14.301
66	0.066	-8.082	-2.907	-0.87	-19.806	-11.585	-4.211	-45.115	-16.1
67	0.067	-12.771	8.061	-13.108	-18.138	-10.671	-12.166	-61.62	-17.523
68	0.068	-14.177	20.963	-14.712	-22.84	-7.825	-13.354	-46.56	-10.21
69	0.069	-5.325	15.709	-10.513	-18.627	-8.659	-10.283	-23.726	-15.472
70	0.07	-1.888	-8.102	-9.41	-14.992	-11.029	-11.275	-2.983	-22.299
71	0.071	-5.026	-11.45	-10.635	-11.571	-7.605	-10.528	15.794	-10.934
72	0.072	-13.947	-14.677	-9.742	-6.416	-7.086	-6.485	5.771	6.424
73	0.073	-22.274	-23.149	-8.857	-11.326	-8.89	-11.35	40.273	-14.717
74	0.074	-25.401	-0.074	-9.729	-15.657	-11.454	-6.729	-0.861	-12.058
75	0.075	-12.671	-3.23	-13.906	-18.064	-11.902	-10.812	15.697	-9.605
76	0.076	-14.463	-0.543	-24.858	-22.995	-13.105	-10.442	-19.468	-16.635
77	0.077	-21.46	-5.211	-23.431	-22.5	-12.768	-9.108	12.51	-14.563
78	0.078	-19.943	-7.706	-24.908	-13.686	-10.882	-8.74	-41.676	-8.822
79	0.079	-12.794	-10.003	-20.776	-0.023	-6.665	-11.474	39.755	-7.124
80	0.08	-9.14	-16.366	-14.518	-6.491	-9.031	-12.658	50.598	-18.213
81	0.081	-5.678	-14.416	-20.637	-5.408	-6.174	-16.938	20.963	-14
82	0.082	-6.677	-12.674	-17.661	-10.702	-12.024	-13.471	12.055	-10.358
83	0.083	4.129	-1.625	-12.937	-5.923	-11.291	-13.104	46.342	-11.937
84	0.084	-5.962	-8.762	-10.536	-1.724	-11.912	-11.961	-27.011	-10.831
85	0.085	-2.32	-23.082	-9.867	0.55	-15.242	-10.822	-17.211	-11.857
86	0.086	-8.345	-9.538	-14.807	-1.43	-7.542	-5.033	-43.926	-12.884
87	0.087	-5.272	-18.226	-4.847	-6.115	-2.352	-13.956	-35.704	-12.163
88	0.088	-8.17	-13.553	-3.608	-3.251	2.451	-7.971	-57.755	-14.541
89	0.089	-19.576	-12.149	-4.872	-9.091	-7.256	-4.887	-91.201	-3.738
90	0.09	-24.206	-15.754	-18.133	-5.061	-8.45	-2.003	-121.651	-8.419
91	0.091	-31.359	-24.001	-16.489	-9.925	-7.321	-9.951	-105.223	-24.321
92	0.092	-27.662	-7.851	-15.029	-14.597	-10.442	-21.764	-29.505	-9.459
93	0.093	-11.974	-10.074	-10.86	-17.525	-1.557	-4.354	-40.329	-15.313
94	0.094	-1.301	-12.107	-17.333	-12.712	-5.057	-6.681	-10.689	3.993
95	0.095	-7.075	-17.835	-18.582	-13.33	-8.16	-8.821	-19.619	-8.828
96	0.096	-15.746	-9.023	-8.999	-7.933	-3.337	-6.886	53.661	-1.907
97	0.097	-11.066	-7.368	-10.243	-7.378	-11.277	-8.631	142.443	-4.074
98	0.098	-12.39	-20.221	-6.839	-6.822	-6.063	-13.272	82.799	-9.915
99	0.099	-24.168	-25.344	-3.811	-12.263	-8.967	-11.907	115.357	-8.202
100	0.1	-35.198	-26.772	-4.851	-12.858	-6.459	-8.222	66.069	-6.678
101	0.101	-28.05	-27.991	-7.423	-2.8	-8.787	-11.703	39.469	-8.054
102	0.102	-16.252	-31.535	-5.153	-1.449	-2.215	0.11	-1.141	-6.917
103	0.103	-11.609	-30.258	-13.122	-7.826	-6.482	-4.524	-52.791	-8.094
104	0.104	-21.654	-29.168	-7.915	0.514	-5.707	-5.875	-72.63	-13.334
105	0.105	-35.956	-24.205	-14.7	-6.813	-5.131	-4.707	-54.33	-12.37
106	0.106	-37.887	-10.911	-13.923	-0.01	-15.195	-8.188	-59.698	-6.368
107	0.107	-29.174	-12.733	-6.573	-9.657	-10.94	-17.864	-24.422	-8.685
108	0.108	-14.831	-24.82	-3.671	-16.004	-9.778	-14.179	-19.843	-6.757
109	0.109	-9.003	-23.184	-4.443	-9.959	-6.29	-13.007	-65.553	-8.685
110	0.11	3.216	-18.848	-6.745	-10.879	-9.373	-9.903	1.827	-16.415
111	0.111	17.561	0.794	-14.647	-11.804	-8.402	-8.922	64.53	-11.182
112	0.112	27.3	-1.803	-2.788	-3.831	-10.907	-9.69	7.807	-16.01
113	0.113	11.479	-24.901	-10.663	-6.873	-1.993	-10.444	-28.987	-25.674
114	0.114	-3.37	-9.103	-20.646	-1.974	-7.977	-9.847	-62.309	-6.105
115	0.115	-5.237	-0.682	-16.893	-15.078	-2.735	-11.762	-56.111	-8.797
116	0.116	-10.382	6.944	-13.333	-32.45	-1.739	-14.636	5.031	-1.231
117	0.117	-5.658	0.044	-5.895	-39.38	-4.237	-11.121	-2.888	-22.308
118	0.118	-12.741	-27.565	-6.791	-41.459	-6.533	-10.711	-24.731	-25
119	0.119	-11.513	-38.728	-5.939	-31.735	-17.343	-12.818	-44.394	-12.196
120	0.12	-14.917	12.796	-8.165	-12.315	-6.285	-10.862	-25.909	-9.838
121	0.121	-24.51	64.495	-9.996	-4.695	-4.907	-16.643	-20.165	-7.681
122	0.122	-25.589	71.09	-9.301	-2.29	-6.041	-11.002	-14.853	-17.313
123	0.123	-29.004	52.907	-7.453	-4.328	-21.683	-11.555	-18.983	-15.511
124	0.124	-29.909	-19.256	-1.54	-2.304	-6.744	-13.468	-22.707	-4.443
125	0.125	-32.753	-48.818	-0.663	-0.482	-20.263	-12.866	3.878	-5.76
126	0.126	-31.916	-39.867	7.366	-5.039	-15.002	-9.358	27.891	-12.099
127	0.127	-21.225	-64.202	2.226	-3.603	-13.42	-11.659	56.327	-8.581
128	0.128	-22.548	-56.808	-0.594	-12.424	-17.641	-8.734	105.624	-24.601
129	0.129	-10.721	-50.187	-4.76	-11.169	-13.918	-9.092	18.262	-8.299
130	0.13	-12.242	-44.169	-12.006	-12.034	-10.389	-6.351	54.066	-10.367
131	0.131	-5.057	-16.485	-10.911	-16.785	-7.25	-9.224	-21.615	-8.379
132	0.132	-8.698	-21.511	-18.721	-19.217	-10.103	-8.031	-31.296	-17.025
133	0.133	-7.489	-25.969	-17.608	-16.816	-9.282	-6.835	-4.435	-5.929
134	0.134	-4.326	-5.279	-28.295	-18.668	-8.461	-6.024	20.088	-10.135
135	0.135	-9.112	-1.635	-26.796	-20.526	-7.83	-7.924	-61.384	-11.26
136	0.136	-15.066	-4.964	-17.76	-13.872	-9.722	-8.077	-115.512	-10.069
137	0.137	-27.239	-8.087	-11.635	-9.545	-11.408	-6.488	-66.173	-6.928
138	0.138	-28.95	-22.255	-16.723	-7.162	-12.706	-9.935	-39.537	-13.648
139	0.139	-24.278	-35.059	-19.495	-7.675	-9.358	-7.576	66.216	-9.345
140	0.14	-22.907	-28.119	-15.105	-9.548	-8.159	-12.379	22.898	-14.897
141	0.141	-24.056	-34.532	-20.605	-8.902	-11.795	-12.92	-16.763	-12.917
142	0.142	-10.885	-32.639	-18.551	-7.486	-14.072	-11.147	-28.671	-8.239
143	0.143	-19.589	-16.805	-13.782	-5.11	-11.128	-13.648	-17.885	-9.934
144	0.144	-14.919	-1.933	-15.407	1.527	-15.527	-8.191	31.429	-7.372
145	0.145	-13.536	-11.633	-13.937	-9.257	-6.577	-12.995	40.285	-8.664
146	0.146	-12.348	-16.889	-15.182	-7.852	-10.211	-8.32	-0.439	-15.199
147	0.147	-4.004	-15.364	-13.909	-8.952	-1.845	-10.032	6.913	-14.18
148	0.148	1.25	0.468	-11.872	-7.727	-7.036	-15.806	-39.858	-16.642
149	0.149	15.973	-5.968	-6.745	-12.892	-6.019	-11.719	-58.105	-17.366
150	0.15	18.097	-11.831	-8.59	-15.734	-3.46	-6.855	-63.582	-15.37
151	0.151	0.667	-6.653	-16.252	-13.169	0.645	-8.76	11.959	-12.027
152	0.152	-6.324	4.331	-19.287	-18.724	-2.801	-12.799	22.614	-11.396
153	0.153	-25.542	2.916	-24.085	-18.09	-7.403	-5.798	-66.445	-11.75
154	0.154	-33.168	-6.043	-19.802	-18.623	-4.462	-8.668	-54.933	-15.031
155	0.155	-26.302	-16.918	-18.985	-15.673	-5.78	-6.129	20.645	-17.142
156	0.156	-24.244	-12.686	-11.01	-12.159	-2.45	-8.419	-9.211	-11.117
157	0.157	-30.081	-13.853	-7.865	-15.413	-5.316	-11.878	-54.128	2.079
158	0.158	-24.847	4.133	-10.717	-14.229	-8.96	-12.441	-62.431	-7.571
159	0.159	-26.371	6.619	-14.927	-8.981	-14.348	-8.357	-114.267	-12.768
160	0.16	-22.094	-0.372	-14.121	-9.53	-4.831	-13.179	-81.015	-8.103
161	0.161	-30.972	-15.311	-18.938	-7.569	-8.479	-7.162	-26.213	-9.442
162	0.162	-15.277	-21.126	-19.511	-6.958	-7.281	-16.046	-4.275	-10.603
163	0.163	-13.144	-22.869	-20.087	-5.561	-8.214	-12.546	15.456	-18.913
164	0.164	-19.001	-18.246	-17.578	-3.203	-5.27	-11.571	9.18	-11.553
165	0.165	-17.333	-5.294	-14.306	-6.063	-11.235	-14.469	-7.583	-8.623
166	0.166	-18.957	-0.077	-13.156	-1.578	-7.134	-13.685	-22.981	-7.832
167	0.167	-20.396	-1.63	-7.946	-9.302	-11.935	-11.358	-27.652	-7.036
168	0.168	-11.56	-2.995	-9.893	-8.319	-9.965	-9.411	-40.257	-11.87
169	0.169	-17.635	-6.707	-17.266	-17.2	-9.36	-6.106	-29.302	-16.509
170	0.17	-18.665	-17.583	-18.257	-16.003	-6.821	-10.169	-32.85	-12.422
171	0.171	-21.641	-13.325	-20.792	-19.052	-7.179	-11.511	13.924	-13.749
172	0.172	-15.718	-14.453	-8.61	-19.971	-11.988	-8.213	-33.176	-15.081
173	0.173	-16.557	-32.432	-6.887	-19.156	-15.253	-7.038	-27.397	-12.17
174	0.174	-11.77	-34.973	-2.255	-13.506	-7.494	-4.316	0.039	-8.479
175	0.175	-7.165	-37.394	1.993	-18.318	-12.687	-10.114	45.284	-14.846
176	0.176	1.707	-35.379	3.143	-12.296	-9.768	-7.782	26.932	-6.887
177	0.177	5.357	-29.676	6.615	-9.967	-10.519	-7.192	65.484	-12.103
178	0.178	8.823	-31.519	-0.767	-11.889	-14.563	-13.185	30.123	-9.18
179	0.179	3.594	-14.186	-9.712	-11.299	-9.707	-15.496	7.147	-20.584
180	0.18	0.685	-11.927	-18.092	-5.875	-9.103	-13.552	2.888	-19.009
181	0.181	-12.489	-9.824	-17.182	-5.292	-13.141	-15.481	-38.877	-20.336
182	0.182	-26.04	-0.149	-28.061	-7.227	-13.502	-13.739	-22.643	-16.632
183	0.183	-34.775	8.555	-23.858	-10.118	-10.194	-12.389	2.311	-5.786
184	0.184	-30.154	7.01	-15.004	-5.267	-13.086	-10.071	43.342	4.277
185	0.185	-23.006	-3.031	-6.744	-5.845	-7.849	-12.976	-6.704	5.443
186	0.186	-8.7	-6.688	-5.829	-7.575	-11.312	-8.533	26.584	-10.223
187	0.187	-18.39	-5.514	-10.709	-7.944	-9.357	-12.611	68.999	-16.603
188	0.188	-20.142	-12.846	-8.227	-14.311	-8.759	-7.783	63.444	-10.792
189	0.189	-18.597	-15.734	-13.885	-15.069	-0.812	-5.859	68.356	-16.024
190	0.19	-17.229	-19.986	-9.089	-15.833	-6.801	-9.935	54.769	-8.078
191	0.191	-18.379	-11.054	-13.767	-15.245	-9.88	-10.332	0.419	-9.436
192	0.192	-7.524	-7.551	-17.865	-13.299	-8.902	-3.958	7.691	-10.597
193	0.193	-14.664	-17.221	-9.949	-16.193	-11.414	-11.899	-25.844	-14.068
194	0.194	-13.488	-23.58	-15.948	-9.22	-10.63	-10.939	-7.657	-15.029
195	0.195	-19.471	-20.051	-12.845	-8.242	-10.041	-9.97	-2.133	-12.122
196	0.196	-22.555	-19.036	-9.935	-14.249	-8.096	-9.204	-37.233	-14.632
197	0.197	-23.513	-8.137	-7.415	-16.581	-6.351	-13.271	-60.024	-18.7
198	0.198	-13.827	-9.42	-5.088	-14.651	-14.277	-8.44	-39.261	-19.283
199	0.199	-7.432	-5.654	-5.659	-17.939	-10.788	-10.385	-42.873	-25.286
200	0.2	-8.569	-13.894	-5.074	-9.048	-7.688	-10.972	-46.088	-16.385
201	0.201	5.39	-12.856	0.346	-10.218	-6.719	-10.59	-36.702	-15.215
202	0.202	34.43	-1.94	9.807	-9.072	-7.492	-10.208	-33.83	-1.281
203	0.203	38.506	-3.21	6.113	-12.173	-8.269	-14.287	-15.962	12.274
204	0.204	34.828	-17.446	-11.915	-7.325	-7.695	-8.482	-27.521	-3.586
205	0.205	-9.878	-19.3	-19.486	-3.056	-10.992	-15.841	-33.872	-9.966
206	0.206	-40.264	-24.454	-26.468	-7.118	-13.908	-12.942	-51.156	-15.764
207	0.207	-56.722	-19.735	-24.344	-6.546	-5.986	-12.178	-44.101	-10.527
208	0.208	-51.704	-12.512	-22.409	-11.212	-4.839	-9.871	-41.935	-12.052
209	0.209	-38.157	-13.619	-13.705	-14.134	-5.822	-6.402	-12.863	-7.786
210	0.21	-34.094	-0.406	-12.167	-10.666	-4.87	-5.829	-16.926	-11.463
211	0.211	-22.855	-12.556	-10.823	-15.132	-10.882	-7.58	-13.103	4.227
212	0.212	-12.78	-23.556	-4.453	-19.226	-11.669	-7.198	-2.897	-10.674
213	0.213	9.117	-22.178	-7.944	-15.76	-9.75	-2.757	25.578	-12.599
214	0.214	6.438	-13.251	-8.917	-19.054	-10.348	-3.34	29.503	-14.34
215	0.215	-1.085	-14.394	-13.756	-18.661	-8.618	-9.147	26.468	-9.695
216	0.216	-3.379	-15.332	-11.232	-14.218	-9.99	-8.377	-1.549	-11.047
217	0.217	-18.253	-18.213	-11.999	-11.322	-11.36	-11.862	-12.602	-12.203
218	0.218	-16.292	-15.685	-11.414	-10.95	-5.574	-13.792	11.424	-13.356
219	0.219	-24.972	-14.891	-10.822	-10.567	-11.206	-4.882	-10.228	-16.443
220	0.22	-17.02	-8.286	-19.732	-5.738	-7.741	-13.777	4.117	-17.41
221	0.221	-18.353	-10.771	-28.644	-3.817	-8.333	-12.616	17.078	-13.147
222	0.222	-24.727	-11.522	-20.334	-2.099	-6.603	-13.588	-17.735	-7.523
223	0.223	-30.706	-4.934	-23.438	-5.603	-11.457	-12.624	-2.524	-12.356
224	0.224	-31.655	-2.424	-22.482	-0.201	-10.89	-10.108	-6.803	-9.06
225	0.225	-32.598	-4.762	-21.721	-2.152	-6.833	-10.878	-44.166	-16.791
226	0.226	-24.634	1.803	-17.669	1.121	-7.233	-8.943	-28.894	-9.435
227	0.227	-19.378	-7.902	-11.112	-7.785	-3.949	-9.524	-24.319	-16.204
228	0.228	-26.119	-4.267	-5.141	-14.157	-5.12	-12.43	-3.48	-20.455
229	0.229	-12.94	-7.822	0.437	-10.667	-7.841	-11.079	-29.719	-16.381
230	0.23	-7.13	-23.946	-7.541	-9.707	-7.454	-8.755	-32.964	-18.317
231	0.231	-12.352	-17.037	-19.396	-12.651	-6.678	-7.59	-29.835	-15.038
232	0.232	1.963	-14.991	-11.509	-22.416	-4.751	-4.883	-27.131	-6.151
233	0.233	-3.872	-20.861	-12.919	-18.789	-0.509	-6.818	-3.833	5.652
234	0.234	-12.61	-19.202	-6.58	-10.503	-4.568	-9.708	-38.264	-5.369
235	0.235	-14.188	-14.664	-10.096	-17.867	-12.511	-8.545	-15.385	-12.531
236	0.236	-18.46	-13.425	-9.156	-16.899	-13.68	-5.836	-44.466	-8.864
237	0.237	-24.856	-22.437	-10.142	-14.359	-12.723	-9.319	4.676	-7.729
238	0.238	-23.71	-23.714	-4.171	-12.041	-9.823	-12.616	24.561	-4.658
239	0.239	-26.818	-18.62	-8.255	-8.579	-7.301	-10.486	30.408	-17.457
240	0.24	-17.925	-25.556	-11.777	-10.53	-12.922	-14.939	80.247	-8.783
241	0.241	-19.101	-16.031	-12.4	-14.571	-9.447	-13.204	-20.662	-10.341
242	0.242	-9.439	0.874	-20.183	-12.044	-7.528	-14.567	-35.189	-17.52
243	0.243	-10.613	-6.212	-27.581	-10.676	-10.42	-14.963	-48.546	-13.856
244	0.244	-7.147	-12.716	-28.594	-11.826	-11.771	-16.137	-84.327	-10.388
245	0.245	-4.082	-22.506	-22.633	-8.146	-7.329	-11.7	-73.687	-13.497
246	0.246	-3.158	-34.798	-17.03	-6.788	-6.756	-11.139	-24.505	-10.599
247	0.247	-0.668	-36.449	-13.577	-13.367	-7.153	-9.803	-15.837	-9.834
248	0.248	-1.457	-35.174	-14.19	-18.208	-11.612	-11.178	-40.496	-10.635
249	0.249	-10.963	-31.57	-6.479	-10.272	-9.883	-9.074	-33.39	-11.265
250	0.25	-17.399	-23.323	-5.54	-13.358	-8.544	-7.933	-27.069	-17.299
251	0.251	-20.94	-24.369	5.271	-6.566	-8.167	-9.894	-9.087	-6.671
252	0.252	-26.22	-21.535	-1.909	-17.971	-10.301	-5.657	73.93	-13.835
253	0.253	-25.282	-24.103	4.467	-25.893	-12.234	-12.269	14.124	-14.984
254	0.254	-22.808	-26.482	0.966	-21.635	-9.528	-11.535	46.485	-13.803
255	0.255	-10.67	-23.06	-6.419	-9.823	-7.404	-10.795	16.704	-14.782
256	0.256	-2.045	-18.486	-9.351	1.219	-7.215	-7.355	25.46	-11.913
257	0.257	-0.592	-9.645	-11.889	5.469	-10.317	-6.807	33.375	-14.47
258	0.258	-7.871	7.336	-11.12	1.788	-11.478	-7.41	25.805	-10.433
259	0.259	-6.802	0.314	-10.539	-1.705	-13.415	-10.923	32.212	-8.516
260	0.26	-15.195	-1.867	-9.954	-4.827	-9.159	-12.304	-47.254	-17.248
261	0.261	-16.242	-7.727	-9.38	4.063	-10.909	-11.175	6.808	-6.436
262	0.262	-17.287	-6.052	-15.174	-9.107	-7.443	-12.375	-42.706	-16.513
263	0.263	-18.121	-7.677	-15.93	-21.313	-7.84	-14.335	-51.692	-12.856
264	0.264	-17.401	-0.583	-16.496	-25.965	-10.756	-12.819	-59.929	-6.888
265	0.265	-18.039	-4.309	-19.777	-15.905	-10.389	-10.917	-52.66	-7.891
266	0.266	-18.678	-0.87	-16.869	-14.748	-7.7	-12.313	-5.927	-10.812
267	0.267	-16.984	-1.871	-11.054	-13.587	-7.545	-13.904	-48.571	-13.35
268	0.268	-13.566	-14.667	-19.951	-20.938	-5.646	-13.756	-43.215	-17.435
269	0.269	-11.308	-23.384	-9.114	-19.974	-7.027	-10.71	-28.082	-12.614
270	0.27	-16.203	-34.426	-7.758	-12.043	-10.742	-7.841	-5.283	-12.056
271	0.271	-11.596	-21.461	-8.916	-4.694	-10.389	-6.727	-1.264	-17.493
272	0.272	-15.099	-9.659	-5.427	-7.6	-9.091	-5.604	32.712	-10.926
273	0.273	-15.698	-11.408	-4.448	-8.388	-12.042	-9.126	-17.697	-10.158
274	0.274	-18.24	-3.47	-5.604	-5.119	-10.166	-11.486	-11.165	-10.942
275	0.275	-21.549	-4.812	-8.499	-7.465	-8.677	-12.489	6.926	-9.014
276	0.276	-18.647	7.002	-4.222	-14.077	-10.675	-10.402	12.191	-7.09
277	0.277	-23.093	18.054	-4.972	-25.531	-7.246	-9.276	7.063	-13.672
278	0.278	-14.173	31.043	-11.527	-17.636	-8.646	-12.016	-1.738	-13.301
279	0.279	-12.997	22.375	-12.285	-4.712	-12.765	-16.893	-6.302	-12.539
280	0.28	-18.972	8.084	-13.038	21.569	-13.206	-14.996	-10.476	-1.901
281	0.281	-22.04	17.789	-13.614	47.855	-5.905	-9.035	-14.193	-0.547
282	0.282	-11.186	-5.016	-13.031	3.109	-0.726	-9.838	-65.74	-9.45
283	0.283	-15.428	4.317	-13.61	-15.126	-15.482	-17.803	0.994	-12.924
284	0.284	-9.043	7.049	-17.09	-31.609	-4.892	-6.03	-7.871	-1.1
285	0.285	-15.053	-5.706	-15.73	-36.663	-3.011	-7.613	16.472	0.467
286	0.286	-9.83	-21.929	-22.305	-50.24	-4.809	-6.291	-5.633	-3.77
287	0.287	-14.659	-19.74	-17.466	-21.238	-9.511	-5.163	27.82	-10.131
288	0.288	-18.905	-17.708	-21.712	-10.039	-16.726	-8.68	70.423	-6.626
289	0.289	-18.118	1.784	-9.5	-13.36	0.254	-7.745	-12.772	-5.638
290	0.29	-13.256	-15.877	-4.264	-41.637	-6.765	-8.743	-48.447	-20.353
291	0.291	-15.158	-32.007	-8.898	-22.898	-4.699	-7.992	5.67	-13.961
292	0.292	-9.696	-34.017	-10.252	-19.639	-26.039	-5.691	-4.284	-19.761
293	0.293	-14.493	-39.705	-3.873	-16.571	-17.77	-10.545	-49.063	-18.014
294	0.294	-4.395	-41.376	-14.724	-2.469	-5.045	-8.625	-8.505	-19.55
295	0.295	-3.009	-42.894	-33.513	-5.007	-7.416	-5.738	-30.627	-20.887
296	0.296	-20.012	-32.846	-10.297	-7.346	-5.324	-7.097	2.822	-17.194
297	0.297	-26.969	-39.221	-7.219	-5.237	-7.297	-10.392	21.134	-4.016
298	0.298	-12.042	-40.271	-9.939	-7.2	-9.08	-4.597	15.886	11.873
299	0.299	9.284	-30.448	-12.471	-15.947	-4.475	-11.953	21.071	-7.263
300	0.3	6.596	-29.128	-14.807	-14.427	-8.766	-9.051	-19.987	-14.786
301	0.301	4.101	-30.142	-16.954	-10.196	-12.473	-13.313	-14.384	-21.735
302	0.302	-7.492	-30.988	-18.903	-9.06	-18.502	-4.417	-9.11	-23.834
303	0.303	-9.6	-24.12	-17.172	-3.088	-13.305	-3.257	-31.612	-21.873
304	0.304	-15.373	-24.801	-18.736	-6.206	-12.363	-6.36	-19.036	-9.655
305	0.305	-27.536	-12.548	-20.104	-9.118	-13.157	-5.396	-37.614	1.405
306	0.306	-32.154	-17.7	-23.802	0.561	-13.951	-13.331	14.06	0.083
307	0.307	-13.335	-16.104	-27.307	-5.81	-12.04	-20.684	21.629	-8.78
308	0.308	-20.849	-3.081	-22.094	-6.962	-10.118	-11.774	-11.618	-17.061
309	0.309	-18.515	-4.763	-13.208	2.711	-11.876	-12.93	-29.569	-9.668
310	0.31	-3.637	6.319	-2.396	-9.105	-6.079	-9.83	-23.906	-10.599
311	0.311	2.147	5.005	-15.389	-13.765	-5.308	-6.926	11.531	-11.358
312	0.312	-6.558	6.23	-13.664	-12.417	-11.885	-20.083	-47.84	-16.951
313	0.313	-1.886	0.33	-12.125	-13.599	-7.621	-10.4	-6.96	-8.988
314	0.314	-9.008	-4.811	-7.875	-17.114	-3.543	-12.129	-28.805	-5.862
315	0.315	-17.874	-7.641	-6.713	-14.047	-2.953	-10.564	-22.012	-16.669
316	0.316	-28.674	-13.569	-7.869	-13.093	7.122	-9.183	-64.348	-12.381
317	0.317	-21.467	-19.111	-4.772	-13.879	-0.023	-10.324	-58.628	-13.522
318	0.318	-17.744	-22.548	0.077	-8.284	-6.397	-6.82	-103.88	-14.669
319	0.319	-25.996	-13.804	-2.434	-10.233	-2.895	-14.149	-36.462	-11.566
320	0.32	-29.029	-12.623	-9.774	-6.951	-5.972	-9.283	-9.489	-12.524
321	0.321	-37.87	-9.518	-14.602	-11.01	8.753	-15.255	31.376	-11.728
322	0.322	-34.313	-4.641	-8.584	-4.025	-1.876	-12.901	9.524	-12.49
323	0.323	-22.43	-7.103	-4.499	-4.981	0.085	-12.292	-10.193	-11.901
324	0.324	-20.816	-12.684	-5.06	-4.192	-1.634	-10.325	32.585	-11.313
325	0.325	-27.905	-9.153	-12.398	-3.395	-0.059	-6.24	49.255	-11.883
326	0.326	-18.93	-13.767	-11.412	-2.791	-10.099	-9.7	14.269	-12.264
327	0.327	-20.014	-19.159	-7.141	-10.13	-16.456	-14.122	19.043	-4.907
328	0.328	-16.843	-27.07	0.217	-13.023	-10.417	-7.514	48.391	-10.134
329	0.329	-11.933	-15.235	-4.623	-13.777	-13.471	-6.708	22.454	-9.166
330	0.33	-11.084	-19.879	-2.104	-16.067	-14.402	-5.903	-28.691	-13.416
331	0.331	-5.407	-9.849	-10.994	-12.54	-18.623	-12.45	8.526	-9.329
332	0.332	2.606	-13.563	-4.988	-15.78	-14.505	-9.889	-11.2	-11.242
333	0.333	5.79	2.035	-10.199	-18.679	-7.866	-9.077	-41.396	-11.813
334	0.334	2.987	8.343	-9.213	-18.304	-12.079	-9.627	8.747	-20.719
335	0.335	-6.591	-1.4	-13.449	-15.035	-14.345	-9.004	28.821	-24.404
336	0.336	-18.313	-20.833	-11.108	-14.67	-12.351	-7.227	-1.444	-20.936
337	0.337	-19.779	-49.179	-21.923	-11.983	-11.713	-9.698	-6.794	-15.723
338	0.338	-15.445	-68.04	-23.452	-6.939	-11.078	-11.009	8.381	-10.911
339	0.339	-21.753	-51.087	-19.183	-11.559	-7.546	-9.808	68.102	2.221
340	0.34	-18.193	-29.285	-20.326	-4.953	-2.061	-15.771	76.236	-3.606
341	0.341	-23.346	-9.626	-11.982	-10.948	-8.589	-13.221	-5.245	-5.375
342	0.342	-12.435	3.065	-11.002	-10.144	-6.019	-15.511	-16.082	-10.037
343	0.343	-8.109	28.727	-10.031	-12.037	-11.597	-11.993	-6.221	-11.411
344	0.344	-4.37	45.686	-5.763	-15.277	-9.615	-10.032	-32.977	-12.585
345	0.345	-3.143	61.295	-8.084	-15.795	-14.2	-12.907	-24.901	-11.44
346	0.346	6.588	18.659	2.737	-12.253	-11.235	-10.364	-91.753	-10.489
347	0.347	-10.41	-60.73	-5.192	-9.877	-7.698	-3.954	-100.719	-11.462
348	0.348	-21.994	-71.608	-3.827	-4.984	-10.931	-11.87	-76.45	-13.982
349	0.349	-15.574	-61.769	-4.976	-6.868	-12.037	-8.744	-54.49	-14.754
350	0.35	-17.47	-35.082	-6.125	-10.889	-10.818	-5.824	-47.994	-11.274
351	0.351	-15.696	-10.723	-7.08	-7.361	-9.605	-5.026	-66.361	-13.224
352	0.352	-17.214	11.308	-19.84	-13.703	-9.364	-7.325	-71.945	-13.82
353	0.353	-21.439	4.701	-14.596	-19.661	-10.094	-6.716	3.479	-12.486
354	0.354	-12.518	22.879	-22.512	-20.395	-10.817	-8.622	14.075	-13.853
355	0.355	-1.675	6.415	-21.134	-18.423	-7.093	-9.181	-15.752	-15.009
356	0.356	-14.665	21.516	-22.273	-20.329	-2.212	-7.803	-24.868	-17.698
357	0.357	-5.994	7.976	-28.254	-12.551	-12.24	-12.238	-33.176	-17.3
358	0.358	1.919	3.917	-20.89	-7.295	-7.938	-10.488	-40.683	-12.456
359	0.359	23.553	-7.283	-11.975	-6.298	-11.573	-10.081	-34.28	-8.978
360	0.36	7.832	-10.562	-10.79	-7.04	-10.371	-8.711	-52.692	1.09
361	0.361	-17.745	-38.803	-18.122	-9.337	-13.425	-7.528	-14.255	2.444
362	0.362	-34.826	-65.107	-24.898	-7.387	-10.475	-11.183	-39.643	-14.587
363	0.363	-37.993	-48.076	-22.384	-6.783	-14.697	-14.463	-7.898	-12.273
364	0.364	-29.742	-32.408	-24.701	-7.344	-9.043	-14.832	4.286	-10.144
365	0.365	-27.314	-35.132	-24.122	-10.809	-8.424	-17.523	0.405	-12.072
366	0.366	-29.719	-32.63	-14.066	-8.461	-7.805	-11.699	-9.837	-6.849
367	0.367	-23.397	-16.4	-15.428	-2.635	-3.699	-10.906	24.381	-5.3
368	0.368	-36.991	-18.561	-14.269	-9.966	-6.185	-12.827	1.365	-3.944
369	0.369	-24.839	-12.782	-10.784	-10.909	-7.521	-10.873	13.55	-5.107
370	0.37	-23.334	-11.056	-7.691	-13.399	-6.344	-7.961	55.001	-15.944
371	0.371	-27.65	-25.385	-14.48	-17.443	-3.621	-11.429	49.335	-11.683
372	0.372	-28.869	-27.319	-13.732	-12.59	-9.408	-8.129	44.04	-5.289
373	0.373	-15.74	-11.452	-11.426	-15.866	-7.077	-12.954	2.536	-6.444
374	0.374	-20.988	-22.108	-9.513	-17.596	-7.659	-5.589	-14.148	-11.668
375	0.375	-19.459	-12.449	-12.824	-18.948	-3.018	-8.474	-19.349	-8.76
376	0.376	-18.109	-7.24	-6.274	-13.528	-8.442	-10.973	-88.158	-7.978
377	0.377	-16.942	-5.718	-0.314	-12.952	-11.934	-8.64	-78.384	-10.302
378	0.378	-6.111	-12.913	-2.678	-12.388	-13.885	-13.463	-123.164	-13.784
379	0.379	-10.378	-6.563	-7.538	-10.659	-9.84	-14.019	-66.336	-18.424
380	0.38	-6.717	1.736	-14.927	-5.829	-7.348	-12.26	0.255	-23.839
381	0.381	-19.886	0.754	-8.186	-2.545	-14.72	-15.733	26.73	-21.902
382	0.382	-18.163	9.654	-12.495	-6.61	-13.773	-10.303	2.183	-18.609
383	0.383	-29.237	8.491	-14.872	-6.223	-10.879	-8.361	24.062	-9.695
384	0.384	-22.148	-7.559	-16.859	-7.584	-11.659	-10.285	57.335	-0.79
385	0.385	-13.317	-9.861	-10.906	-4.685	-10.891	-6.216	63.205	0.381
386	0.386	-9.91	-11.984	-15.017	-5.839	-11.474	-14.144	57.785	-9.288
387	0.387	-10.956	-10.062	-7.119	-8.541	-10.891	-12.977	42.678	-5.607
388	0.388	-15.863	-15.323	-1.934	-9.307	-9.15	-12.002	10.672	-4.435
389	0.389	-13.407	-10.707	-1.003	-12.585	-10.51	-9.098	14.677	-11.771
390	0.39	-7.858	-12.071	-3.546	-11.424	-5.093	-8.317	-11.684	-16.583
391	0.391	-12.758	-18.437	-2.8	-13.354	-5.672	-7.541	12.02	-17.34
392	0.392	-6.81	-17.238	0.663	-18.39	-5.103	-9.473	-3.82	-18.104
393	0.393	-9.154	-18.177	-5.359	-18.981	-5.692	-6.177	-12.273	-17.508
394	0.394	-8.599	-15.238	-7.693	-18.411	-8.218	-7.917	10.86	-14.213
395	0.395	-5.346	-14.427	-5.765	-17.07	-11.517	-6.552	7.565	-11.3
396	0.396	-3.663	-15.17	-7.715	-15.726	-4.95	-6.931	-0.908	-16.13
397	0.397	-7.214	-14.598	-11.789	-14.575	-9.798	-6.533	32.414	-7.418
398	0.398	-4.965	-16.61	-16.643	-14.969	-10.572	-12.516	-8.883	-6.258
399	0.399	-2.159	-12.616	-18.602	-13.032	-9.805	-8.256	-36.492	-18.059
400	0.4	-8.223	-4.721	-20.369	-12.842	-9.228	-12.313	-1.222	-13.415
401	0.401	-16.211	-1.219	-19.034	-8.98	-8.649	-14.239	-14.701	-14.761
402	0.402	-30.188	-4.221	-23.505	-7.631	-9.23	-10.942	39.553	-8.368
403	0.403	-20.545	-10.886	-19.459	-5.32	-9.615	-12.684	2.646	-11.847
404	0.404	-15.351	-10.018	-21.984	-8.231	-6.321	-10.174	-17.204	-14.943
405	0.405	-1.074	-18.831	-19.683	-6.307	-5.161	-11.533	-35.297	-19.782
406	0.406	4.698	-22.257	-15.633	-8.246	-0.707	-11.153	-29.735	-13.78
407	0.407	-0.556	-19.09	-9.833	-11.732	-8.433	-8.445	-54.734	-16.107
408	0.408	4.062	-25.813	-7.507	-13.082	-7.464	-10.391	-58.944	-11.26
409	0.409	2.678	-17.87	-10.976	-10.165	-8.426	-7.494	-29.689	-11.82
410	0.41	-6.233	-14.799	-6.305	-15.381	-7.653	-11.173	12.104	-8.9
411	0.411	4.588	-21.608	0.302	-10.539	-13.264	-9.821	-4.217	-9.261
412	0.412	3.205	-11.992	-3.923	-15.179	-9.776	-8.664	-79.612	-5.962
413	0.413	-3.212	-13.215	-11.243	-12.278	-13.056	-8.279	-25.169	-7.139
414	0.414	-2.06	-14.42	-6.356	-13.636	-8.984	-10.226	-34.639	-11.591
415	0.415	-18.094	-17.548	-5.523	-14.999	-11.485	-9.453	-43.245	-11.011
416	0.416	-39.145	-10.798	-11.078	-10.172	-11.083	-9.655	-18.551	-9.661
417	0.417	-41.812	-10.005	-15.85	-12.118	-9.91	-8.3	-40.363	-9.288
418	0.418	-39.241	-14.019	-19.073	-10.375	-7.959	-9.853	-33.5	-8.159
419	0.419	-36.887	-15.927	-18.424	-13.871	-6.015	-8.309	-2.939	-7.022
420	0.42	-21.964	-19.201	-15.839	-7.488	-8.909	-10.633	80.478	-10.515
421	0.421	-23.891	-23.247	-11.31	-8.274	-6.194	-10.436	92.527	-12.665
422	0.422	-36.067	-15.289	-15.302	-4.214	-9.665	-11.218	60.26	-11.512
423	0.423	-28.104	-9.251	-10.387	-7.697	-3.851	-8.902	-8.554	-7.261
424	0.424	-26.69	-10.192	-13.589	-3.049	-6.168	-13.364	-35.022	-9.785
425	0.425	-38.43	-9.189	-12.913	-4.792	-6.745	-10.078	-75.454	-12.151
426	0.426	-33.697	-4.896	-4.891	-4.406	-12.736	-9.505	-97.277	-5.613
427	0.427	-20.656	-2.533	-3.646	-3.046	-10.42	-15.33	-90.543	-4.673
428	0.428	-15.338	-5.992	-17.503	-9.62	-2.493	-17.681	-60.05	-12.64
429	0.429	-7.311	-7.94	-11.629	-14.459	-1.534	-11.133	12.164	-11.706
430	0.43	-14.385	-16.837	-13.313	-16.985	-8.314	-6.906	22.201	-12.713
431	0.431	-5.397	-17.984	-5.336	-16.207	-7.547	-12.552	-4.352	-10.242
432	0.432	12.661	-19.136	-1.029	-18.144	-13.174	-7.741	3.977	-19.193
433	0.433	25.498	-20.095	-9.898	-12.162	-9.705	-11.065	11.52	-10.917
434	0.434	9.305	-23.011	-13.347	-12.958	-13.014	-8.183	-8.25	-20.635
435	0.435	-1.273	-18.786	-14.286	-17.823	-14.777	-9.563	-87.388	-16.988
436	0.436	-10.883	-14.756	-19.102	-15.915	-16.155	-8.227	-76.352	-8.708
437	0.437	-19.534	-11.299	-19.861	-13.047	-10.755	-13.097	-7.141	-9.724
438	0.438	-21.038	-17.324	-17.527	-13.474	-5.932	-8.484	1.766	-12.67
439	0.439	-19.635	-10.001	-18.097	-8.094	-7.877	-12.587	26.097	-11.942
440	0.44	-15.91	-12.935	-13.439	-8.716	-7.309	-12.233	63.112	-11.218
441	0.441	-24.16	-12.199	-10.534	-8.174	-3.837	-10.911	43.189	-9.335
442	0.442	-35.919	-0.052	-8.024	-4.154	-6.171	-13.081	12.782	-18.096
443	0.443	-24.844	1.642	-15.391	-6.714	-9.084	-7.121	-3.673	-9.819
444	0.444	-11.849	-3.051	-14.443	-8.103	-8.712	-13.168	71.97	-15.081
445	0.445	4.02	-4.444	-9.643	-11.038	-8.343	-12.443	39.513	-12.217
446	0.446	10.398	-16.301	-7.168	-8.355	-8.17	-13.074	9.903	-7.994
447	0.447	-3.156	-14.799	-9.541	-11.07	-12.63	-13.707	-34.757	-7.253
448	0.448	5.524	-13.484	-3.023	-15.914	-9.356	-8.338	-91.602	-13.854
449	0.449	-15.225	-17.185	-3.858	-13.998	-12.271	-10.325	-24.897	-9.624
450	0.45	-23.593	-35.206	-11.27	-12.088	-10.93	-10.957	-16.141	-15.278
451	0.451	-26.153	-68.705	-10.352	-13.855	-10.559	-10.429	-8.12	-14.729
452	0.452	-28.514	-55.176	-18.338	-12.538	-11.738	-6.993	13.887	-12.826
453	0.453	-26.44	-42.82	-17.43	-17.99	-12.914	-4.713	47.323	-8.794
454	0.454	-5.183	-24.085	-8.588	-13.19	-8.678	-8.819	29.029	-10.173
455	0.455	-7.909	-14.055	-9.821	-15.165	-8.301	-8.467	-32.032	-13.488
456	0.456	-20.693	-17.202	-12.988	-14.625	-15.664	-12.957	-40.182	-8.681
457	0.457	-13.737	-14.552	-19.83	-14.293	-10.453	-8.926	-91.902	-18.772
458	0.458	-7.375	13.647	-17.368	-17.628	-9.506	-11.472	-58.464	-23.06
459	0.459	-13.222	24.811	-16.642	-12.854	-7.01	-13.829	-3.593	-16.694
460	0.46	-21.979	21.469	-14.764	-9.618	-7.807	-12.699	33.247	-17.872
461	0.461	-26.703	18.328	-20.832	-13.74	-11.315	-10.024	-54.346	-6.088
462	0.462	-28.146	4.148	-21.681	-7.983	-11.931	-15.087	-42.635	-1.463
463	0.463	-34.618	6.616	-25.255	-7.234	-11.38	-9.116	-118.649	-14.445
464	0.464	-45.543	8.891	-27.293	-6.68	-11.8	-16.498	-10.219	-12.714
465	0.465	-41.383	-1.797	-19.657	-8.635	-10.465	-9.751	-24.663	-11.179
466	0.466	-29.683	-30.864	-14.54	-8.078	-7.584	-12.295	14.705	-1.129
467	0.467	-25.533	-38.845	-15.615	-15.069	-8.769	-8.262	2.78	7.766
468	0.468	-8.236	-18.193	-13.219	-10.263	-5.309	-10.222	56.838	-3.075
469	0.469	12.748	-7.03	-11.016	-17.858	-8.233	-10.83	27.117	-18.952
470	0.47	20.963	-10.38	-16.745	-11.901	-5.547	-12.98	0.335	-16.845
471	0.471	8.106	-26.098	-14.922	-19.289	-10.026	-7.579	-24.004	-22.664
472	0.472	-3.583	-34.428	-18.318	-16.43	-10.632	-7.019	-60.916	-17.453
473	0.473	-18.587	-11.189	-22.49	-18.979	-7.176	-8.972	-56.843	-17.847
474	0.474	-24.484	-26.836	-26.063	-13.393	-6.804	-9.563	-36.974	5.955
475	0.475	-36.76	-18.485	-18.797	-12.838	-7.982	-10.929	-55.24	2.656
476	0.476	-19.434	-20.977	-11.52	-12.29	-2.005	-3.584	-16.635	-13.026
477	0.477	-31.117	-9.341	-4.827	-11.758	-4.541	1.64	38.793	-10.319
478	0.478	-20.536	9.845	-4.133	-6.971	-5.328	-1.268	75.679	-12.829
479	0.479	-18.662	-7.932	-3.444	0.326	-4.753	-5.529	1.728	-10.503
480	0.48	-16.973	-14.868	-0.036	-10.561	-4.175	-3.209	51.179	-8.373
481	0.481	-6.006	-16.972	-4.758	-6.344	-4.766	-12.687	6.586	-2.561
482	0.482	-10.328	-15.009	0.592	0.01	-4.389	-3.778	-17.747	-4.298
483	0.483	-16.781	-6.285	-6.058	-1.184	0.046	-14.599	4.322	-2.757
484	0.484	-13.378	-7.814	-5.348	-2.171	-0.543	-13.238	-29.136	-9.928
485	0.485	-8.255	-12.051	0.194	-3.158	-1.906	-16.9	-35.115	-3.551
486	0.486	-3.526	-20.927	-1.806	-2.405	-7.332	-10.893	3.648	-9.545
487	0.487	0.612	-19.733	0.062	-4.748	-10.825	-9.913	59.289	-12.629
488	0.488	-11.706	-18.748	-2.889	-8.249	-14.116	-5.063	52.089	-11.646
489	0.489	-13.557	-15.825	-10.851	-10.196	-12.368	-9.301	-48.512	-14.153
490	0.49	-31.087	-11.537	-9.719	-11.949	-11.01	-10.058	-33.973	-14.914
491	0.491	-14.939	-10.734	-8.779	-10.609	-11.388	-5.196	5.714	-14.311
492	0.492	-12.918	-8.765	-7.842	-12.946	-14.284	-9.815	-29.825	-17.562
493	0.493	-7.224	-9.311	-12.118	-19.535	-10.607	-3.207	-18.842	-20.445
494	0.494	8.546	-15.848	-3.238	-18.581	-10.996	-5.688	-68.07	-14.608
495	0.495	6.325	-4.415	-6.739	-19.37	-11.374	-6.433	-23.166	-13.81
496	0.496	-3.416	-12.353	-5.775	-31.581	-15.812	-6.983	-63.685	-17.288
497	0.497	1.773	-16.617	-4.798	-26.369	-12.896	-11.595	-41.548	-19.216
498	0.498	3.281	-28.416	-12.733	-12.062	-15.402	-13.304	19.051	-12.625
499	0.499	-1.016	-23.762	-17.959	-6.268	-13.073	-10.745	59.623	-8.354
500	0.5	-15.396	-19.491	-24.734	-8.014	-9	-13.031	37.575	-12.403
501	0.501	-29.006	-18.334	-20.479	3.018	-7.64	-15.896	-22.998	-11.819
502	0.502	-23.839	-12.358	-16.418	-4.142	-10.913	-16.251	1.371	-7.158
503	0.503	-34.919	-11.393	-12.942	-2.977	-6.058	-15.824	8.742	-16.044
504	0.504	-39.225	-14.275	-6.951	-6.453	-13.392	-17.326	-11.23	-14.86
505	0.505	-32.853	-6.302	-7.721	-7.397	-12.398	-12.839	-78.424	-11.35
506	0.506	-31.721	-1.017	-9.665	-0.608	-6.379	-16.091	-33.747	-8.24
507	0.507	-26.531	-1.938	-19.725	-13.744	-8.691	-14.32	-41.909	-7.254
508	0.508	-13.79	-2.67	-23.994	-0.168	-8.085	-10.801	9.791	-11.506
509	0.509	-15.546	-4.922	-20.311	-8.852	-6.122	-10.373	56.712	-13.817
510	0.51	-1.24	-9.679	-9.462	-10.37	-5.516	-9.956	62.904	-7.226
511	0.511	4.542	-7.657	-5.187	-14.596	-0.653	-9.526	13.209	-9.74
512	0.512	-7.667	-4.676	-1.496	-34.107	-3.92	-11.422	6.751	-12.038
513	0.513	-15.618	-8.1	-2.629	-25.749	-4.473	-9.257	37.266	-15.498
514	0.514	-11.368	-12.489	-1.635	-28.23	-11.405	-11.147	9.66	-16.07
515	0.515	-17.75	-19.01	-4.493	-21.232	-10.405	-8.013	-5.236	-13.156
516	0.516	-26.054	-5.814	-12.38	-14.816	-7.86	-5.255	17.786	-15.658
517	0.517	-9.965	0.004	-7.104	-8.984	-7.048	-9.473	5.627	-16.99
518	0.518	-12.251	-1.727	-9.96	3.237	-7.594	-6.912	-5.389	-11.169
519	0.519	-10.074	-6.341	-12.425	-4.659	-4.272	-10.162	-15.238	1.03
520	0.52	-15.824	-22.172	-13.145	-8.886	-4.82	-13.03	-62.034	-11.166
521	0.521	-20.984	-45.563	-15.024	-2.46	-5.172	-8.544	-68.429	-9.615
522	0.522	-6.619	-48.64	-15.553	-10.74	-6.499	-9.087	-62.284	-13.877
523	0.523	-8.531	-45.914	-24.402	-18.047	-13.053	-12.529	-45.736	-12.709
524	0.524	-13.735	-38.344	-25.518	-15.093	-12.054	-12.116	-40.629	-9.21
525	0.525	-12.172	-26.724	-28.95	-10.774	-7.762	-9.182	-26.977	-12.266
526	0.526	-22.224	-20.33	-17.085	1.481	-13.346	-13.603	-6.246	-9.327
527	0.527	-15.796	-18.394	-15.47	-0.185	-13.898	-11.827	-9.88	-15.303
528	0.528	-14.596	-20.135	-19.656	-1.654	-13.291	-10.444	-13.136	-17.605
529	0.529	-17.634	-21.657	-18.415	-11.631	-13.849	-5.005	-53.993	-12.769
530	0.53	-14.664	-17.405	-14.855	-17.937	-11.311	-6.924	-48.678	-14.71
531	0.531	-10.334	-16.264	-13.804	-19.038	-9.938	-11.545	-13.523	-9.297
532	0.532	-2.89	-3.133	-8.899	-15.885	-7.014	-14.445	27.581	-5.809
533	0.533	6.11	-4.907	-18.505	-18.738	-8.934	-6.497	11.039	2.898
534	0.534	0.206	-6.477	-12.055	-16.186	-9.3	-9.974	-4.163	-5.427
535	0.535	-9.378	-5.147	-13.148	-13.857	-9.473	-4.734	-72.949	-12.787
536	0.536	-10.426	-6.32	-9.983	-10.372	-6.165	-7.636	-63.163	-11.82
537	0.537	-11.482	6.821	-20.745	-8.428	-7.313	-10.137	-36.553	-14.327
538	0.538	-23.173	-1.905	-27.837	-11.32	-8.47	-10.899	-77.307	-10.254
539	0.539	-15.13	-6.566	-18.874	-7.818	-8.08	-10.308	-40.495	-12.169
540	0.54	-13.669	-7.91	-10.508	-4.498	-10.976	-13.594	-7.19	-18.149
541	0.541	-17.253	-11.569	-3.112	-5.627	-5.748	-11.841	72.043	-27.031
542	0.542	-15.98	-5.531	-9.849	-8.317	-3.803	-13.189	-25.763	-13.868
543	0.543	-12.772	-15.171	-9.035	-6.394	-4.38	-12.801	-12.706	-15.618
544	0.544	-7.831	1.89	-8.214	-7.946	-12.111	-10.67	-24.617	-10.972
545	0.545	-20.874	8.884	-13.003	-5.988	-13.067	-10.282	7.787	4.892
546	0.546	-38.2	-1.714	-17.586	-7.871	-12.09	-9.903	17.498	2.763
547	0.547	-40.445	-11.341	-8.608	-9.373	-9.574	-9.715	26.247	-3.033
548	0.548	-29.726	-13.031	-2.145	-12.427	-3.952	-13.018	66.719	-11.726
549	0.549	-23.851	-17.636	-3.229	-15.105	-7.422	-8.185	44.513	-10.157
550	0.55	-18.564	-13.339	-6.254	-14.683	-2.757	-10.131	50.916	-5.866
551	0.551	-16.962	-12.147	-3.284	-13.102	-11.642	-4.721	56.686	-14.744
552	0.552	-18.261	-8.64	-3.97	-12.282	-10.468	-9.57	28.67	-13.573
553	0.553	-9.287	-13.843	0.19	-16.518	-11.621	-12.869	73.807	-14.546
554	0.554	-17.548	-10.917	-3.196	-21.918	-12.579	-8.815	30.901	-19.386
555	0.555	-5.68	-22.31	5.612	-12.426	-5.799	-10.174	-30.512	-9.698
556	0.556	-7.154	-14.352	-7.454	-16.098	-3.274	-5.722	-22.891	-10.851
557	0.557	-2.821	-10.077	1.344	-17.237	-10.619	-9.788	-90.057	-7.352
558	0.558	-11.648	-18.961	-9.612	-11.99	-11.587	-14.632	-81.529	-14.693
559	0.559	-12.73	-27.275	-10.88	-11.013	-7.325	-7.275	-106.19	-7.91
560	0.56	-7.436	-39.096	-11.954	-8.527	-8.094	-16.176	-99.142	-1.897
561	0.561	-12.206	-37.566	-10.698	-14.184	-8.669	-10.183	-52.642	-14.074
562	0.562	-7.88	-33.303	-17.944	-9.388	-11.952	-11.155	-34.724	-12.318
563	0.563	-13.441	-32.123	-14.932	-7.542	-16.014	-14.06	-18.551	-10.754
564	0.564	-21.335	-28.63	-24.509	-5.872	-11.173	-11.552	-33.928	-12.099
565	0.565	-18.194	-16.821	-15.502	-7.273	-7.886	-15.624	-29.793	-13.249
566	0.566	-9.256	-15.27	-11.927	-5.896	-11.959	-9.049	-34.242	-14.386
567	0.567	-10.381	-13.905	-8.75	-12.393	-10.607	-11.564	-30.9	-7.025
568	0.568	-7.229	-10.213	-9.621	-15.178	-6.159	-9.255	-7.386	-11.863
569	0.569	-2.358	-9.052	-10.309	-12.558	-9.069	-7.32	-54.663	-14.358
570	0.57	-12.003	-3.832	-15.843	-13.264	-10.432	-9.263	-34.985	-16.658
571	0.571	-10.822	-8.68	-9.197	-18.051	-8.117	-8.696	-17.063	-11.812
572	0.572	-4.821	-9.49	-11.66	-17.427	-6.96	-13.54	-0.84	-15.093
573	0.573	-14.485	2.674	-7.542	-17.979	-8.907	-3.487	24.092	-20.493
574	0.574	-10.801	0.9	-12.344	-19.333	-11.629	-10.658	10.318	-22.418
575	0.575	-11.96	5.527	-12.886	-17.971	-8.156	-11.829	56.06	-21.823
576	0.576	-19.311	4.166	-12.273	-24.547	-5.845	-10.68	50.016	-22.393
577	0.577	-20.274	7.855	-13.588	-23.564	-7.988	-5.463	66.442	-14.444
578	0.578	-22.785	-7.818	-20.904	-22.775	-6.842	-6.438	91.63	1.237
579	0.579	-25.102	-1.442	-17.776	-12.126	-7.243	-8.963	59.714	3.369
580	0.58	-23.17	0.481	-22.591	-4.966	-5.706	-14.581	30.656	1.442
581	0.581	-27.831	2.204	-12.89	-1.289	-10.163	-6.657	11.864	-7.254
582	0.582	-33.272	0.644	-14.043	4.713	-6.88	-9.768	-39.594	-5.689
583	0.583	-31.363	-6.524	-15.205	7.815	-9.783	-12.688	-17.466	-7.031
584	0.584	-21.33	-10.213	-18.315	22.53	-12.301	-16.959	-64.243	-10.696
585	0.585	-31.447	-25.9	-15.411	16.144	-10.951	-8.067	-58.19	-11.846
586	0.586	-19.718	-23.77	-23.339	2.605	-12.118	-14.078	-19.42	-23.655
587	0.587	-24.434	-21.845	-15.975	-6.092	-6.898	-10.992	15.866	-22.102
588	0.588	-25.869	-20.111	-13.071	-17.116	-7.486	-8.108	11.543	-26.357
589	0.589	-22.281	-37.533	-5.137	-27.171	-8.073	-7.35	-50.843	-22.677
590	0.59	-18.868	-35.229	-4.155	-26	-4.018	-14.715	-77.361	-19.179
591	0.591	-17.962	-45.903	-1.221	-12.835	-10.995	-7.96	-68.927	-3.109
592	0.592	-15.107	-36.269	-5.426	9.998	-6.164	-8.75	-61.229	3.861
593	0.593	-5.48	-27.578	-14.279	-5.692	-8.687	-6.442	-41.072	-6.766
594	0.594	-9.209	-26.028	-10.753	-25.443	-11.015	-9.931	-59.141	2.913
595	0.595	1.594	-30.272	-22.518	-43.265	-7.544	-5.295	24.258	-2.329
596	0.596	0.202	-33.934	-30.422	-36.316	-4.265	-9.366	-11.129	-13.354
597	0.597	-0.999	-32.773	-26.144	-21.442	-9.695	-8.017	21.681	-17.592
598	0.598	-2.182	-23.104	-27.289	-0.183	-13.18	-15.378	31.797	-13.91
599	0.599	-5.288	-14.234	-21.278	-2.916	-15.112	-8.032	58.734	-19.91
600	0.6	-12.07	-1.122	-16.054	-5.462	-8.534	-10.939	50.822	-14.675
601	0.601	-21.752	4.052	-24.971	-12.452	-6.019	-11.714	73.1	-1.899
602	0.602	-25.425	5.548	-21.507	-1.824	-5.249	-10.941	66.697	10.291
603	0.603	-19.421	1.244	-16.318	-3.768	-4.673	-9.018	36.503	-4.023
604	0.604	-18.442	-5.205	-11.51	-2.037	-9.319	-13.674	97.708	-13.686
605	0.605	-17.481	-1.779	-7.302	-3.594	-9.9	-13.103	73.52	-8.454
606	0.606	-14.962	1.263	-6.577	-16.565	-6.412	-12.728	6.888	-13.093
607	0.607	-9.343	-5.571	-1.81	-25.28	-3.111	-6.343	-19.747	-11.755
608	0.608	-5.853	-3.12	-11.939	-4.579	-7.95	-12.353	-60.384	-12.914
609	0.609	-3.916	9.007	-7.768	15.162	-8.531	-10.042	-8.728	-16.392
610	0.61	0.156	0.236	-6.7	17.686	-10.266	-5.211	-2.179	-13.286
611	0.611	-5.639	-20.521	-15.109	6.075	-9.874	-8.515	-93.735	-14.257
612	0.612	-7.953	-28.887	-14.225	25.226	-10.258	-11.425	-80.487	-16.809
613	0.613	-9.873	-21.382	-9.467	12.438	-12.386	-6.59	-44.748	-12.77
614	0.614	-14.496	-19.091	-15.548	-13.311	-12.008	-8.53	-33.689	-13.374
615	0.615	-13.89	-21.256	-8.285	-58.029	-6.204	-10.268	15.852	-19.402
616	0.616	-21.806	-15.477	-7.394	-88.432	-10.258	-13.76	-10.661	-7.237
617	0.617	-25.262	-17.252	-17.145	-93.872	-9.679	-6.4	-51.096	-2.038
618	0.618	-11.294	-9.353	-10.827	-58.678	-7.741	-16.075	-73.014	-16.38
619	0.619	-13.197	-10.74	-7.415	-26.776	-5.992	-12.393	-52.905	-10.596
620	0.62	-11.424	-17.146	-0.137	-14.414	-8.506	-8.905	-46.766	-8.876
621	0.621	-3.463	-8.848	4.615	-3.21	-11.788	-11.998	-52.018	-10.453
622	0.622	-7.688	-9.84	0.274	0.053	-7.721	-9.104	-16.608	-20.539
623	0.623	-11.329	0.97	4.263	15.695	-11.205	-11.629	15.558	-11.661
624	0.624	-14.784	-3.278	-0.665	7.344	-10.808	-10.845	-46.706	-12.844
625	0.625	-17.85	-4.415	-0.169	9.827	-6.748	-7.376	-73.19	-11.907
626	0.626	-26.736	-15.237	-0.842	2.837	-8.108	-13.39	-48.626	-12.886
627	0.627	-20.727	-8.076	-3.449	-3.571	-6.761	-12.639	-70.516	-10.398
628	0.628	-21.673	-1.703	-4.89	-1.657	-7.159	-9.148	-36.883	-9.648
629	0.629	-16.814	-5.186	-2.07	-6.913	-8.33	-8.564	-6.382	-10.247
630	0.63	-7.112	0.014	-5.824	-11.582	-11.049	-8.007	10.143	-14.895
631	0.631	-3.391	-10.856	1.449	-12.961	-8.159	-8.416	15.21	-14.33
632	0.632	-2.191	-9.541	4.47	-11.836	-11.857	-8.811	10.735	-9.517
633	0.633	-1.179	-13.254	-0.451	-13.032	-10.516	-6.701	6.611	-6.258
634	0.634	3.71	-19.309	-13.706	-5.702	-9.375	-11.942	2.949	-15.194
635	0.635	6.303	-31.159	-23.478	-10.567	-8.233	-8.478	-34.91	-8.847
636	0.636	-5.825	-23.281	-25.323	-11.394	-6.318	-11.782	0.178	-14.897
637	0.637	-4.005	-19.077	-26.982	-7.395	-7.103	-7.728	-13.47	-13.99
638	0.638	-8.591	-30.908	-28.443	-12.305	-9.053	-10.251	-17.587	-11.136
639	0.639	-18.6	-22.973	-32.229	-11.826	-7.131	-13.553	-21.448	-20.856
640	0.64	-24.921	-15.845	-38.344	-7.865	-8.309	-8.727	-73.214	-17.204
641	0.641	-35.704	-9.484	-48.137	-4.47	-6.775	-9.335	-36.521	-16.062
642	0.642	-28.495	-27.52	-47.095	-1.246	-7.374	-11.099	-3.302	-15.105
643	0.643	-22.06	-45.33	-36.383	-7.094	-10.297	-15.959	88.07	-4.272
644	0.644	-30.338	-38.346	-32.261	-4.841	-9.943	-11.329	22.17	11.573
645	0.645	-33.396	-31.948	-26.02	-6.855	-10.367	-11.934	10.301	-3.359
646	0.646	-34.326	-26.113	-20.165	-3.653	-8.856	-11.568	-43.936	-20.806
647	0.647	-38.558	-24.353	-10.635	-6.627	-13.34	-10.236	5.358	-13.875
648	0.648	-29.641	-3.631	-7.089	-14.604	-12.805	-11.412	32.014	-16.041
649	0.649	-18.802	4.727	-3.72	-11.148	-11.103	-11.047	7.635	-21.875
650	0.65	-14.549	7.282	-0.705	-16.416	-8.636	-13.769	0.335	-13.193
651	0.651	-18.246	5.008	-1.747	-19.358	-11.979	-10.308	20.275	-14.759
652	0.652	-17.112	-1.322	4.182	-23.668	-9.902	-5.87	-22.335	-19.025
653	0.653	-14.044	4.535	-4.784	-21.374	-11.889	-8.789	-38.849	-22.7
654	0.654	-5.177	-0.65	1.168	-23.349	-11.556	-7.451	-33.898	-16.724
655	0.655	-6.363	-11.65	-1.973	-17.4	-10.064	-7.079	-20.383	-7.085
656	0.656	-11.62	-1.552	0.889	-16.685	-13.4	-13.673	42.012	7.214
657	0.657	-10.694	2.154	-5.149	-14.817	-8.605	-8.846	50.752	-10.236
658	0.658	-13.242	-6.16	-1.117	-16.809	-9.23	-11.371	74.918	-17.235
659	0.659	-17.342	-13.487	-1.727	-20.922	-11.019	-9.068	67.358	-15.142
660	0.66	-15.446	-26.234	-10.455	-13.026	-9.71	-9.662	60.671	-1.626
661	0.661	-14.923	-21.015	-13.948	-9.572	-8.396	-10.247	5.628	10.539
662	0.662	-16.541	-12.155	-21.303	-2.248	-8.832	-14.327	-16.61	-0.515
663	0.663	-23.206	-16.846	-16.46	-9.016	-2.879	-12.987	-77.274	-4.796
664	0.664	-25.804	-6.814	-14.322	-7.278	-5.438	-16.285	-52.897	-3.655
665	0.665	-13.705	-5.687	-16.843	-6.557	-13.032	-7.973	-45.546	-7.15
666	0.666	-12.046	-2.254	-16.051	-5.858	-5.713	-14.568	-52.002	-10.264
667	0.667	-16.779	-3.269	-17.965	-7.867	-8.658	-11.681	2.997	-11.231
668	0.668	-12.594	-6.214	-16.004	-8.493	-9.474	-12.465	-15.044	-14.128
669	0.669	-8.968	-19.402	-13.063	-12.567	-8.74	-10.158	-22.462	-16.651
670	0.67	-12.51	-13.609	-8.182	-16.026	-13.612	-12.107	-28.973	-11.038
671	0.671	-15.685	-18.844	-7.563	-12.696	-7.653	-2.048	-34.799	-12.979
672	0.672	-12.882	-17.316	-16.417	-6.07	-5.374	-6.315	-62.275	-13.563
673	0.673	-13.773	-39.01	-2.054	-10.872	-16.248	-15.223	-57.062	-17.634
674	0.674	-11.565	-48.308	-11.685	-8.313	-5.25	-2.067	-52.406	-9.701
675	0.675	-0.812	-34.197	-6.424	-15.634	-3.932	-3.812	1.97	-22.863
676	0.676	-2.447	-21.446	-7.924	-18.507	-2.805	0.836	-19.893	-6.989
677	0.677	-12.595	-9.876	-12.14	-14.237	-3.994	-20.842	-13.171	-4.849
678	0.678	-11.5	-33.325	-18.49	-5.324	-7.112	-17.746	5.072	-2.901
679	0.679	-15.037	-5.096	-17.29	-4.151	-8.103	1.999	-11.225	-18.759
680	0.68	-24.75	-1.447	-14.159	-3.169	-7.352	-5.546	-16.075	-12.363
681	0.681	-18.401	1.823	-9.291	3.615	-5.058	-12.508	6.975	-14.297
682	0.682	-21.924	-7.512	-4.996	-2.37	-9.917	-6.121	-5.215	-9.062
683	0.683	-20.985	0.751	2.402	-14.543	-8.002	-11.926	-46.582	-10.595
684	0.684	-29.925	-12.076	-0.459	-9.29	-10.918	-10.176	36.933	-9.219
685	0.685	-21.645	-9.812	5.572	-1.321	-9.576	-8.625	48.997	-2.812
686	0.686	-20.726	-7.741	3.275	-8.444	-16.931	-15.779	38.362	-3.942
687	0.687	-8.013	-25.218	2.724	-12.081	-9.583	-14.615	8.947	-11.276
688	0.688	-6.325	-36.884	3.348	3.634	-12.494	-8.608	89.803	-16.091
689	0.689	-14.309	-13.514	8.813	-2.723	-9.987	-9.57	100.743	-23.996
690	0.69	-4.297	-10.459	4.034	-12.373	-10.76	-2.792	51.457	-20.89
691	0.691	-3.175	-2.165	0.81	-17.56	-12.696	-3.56	42.617	-16.053
692	0.692	-6.694	-14.954	-2.025	-22.171	-8.054	-7.615	-30.646	-16.81
693	0.693	-1.477	-21.934	-3.309	-12.09	-1.474	-12.444	-60.167	-11.177
694	0.694	-8.226	-11.312	4.13	-15.755	-2.251	-7.789	-86.704	-1.667
695	0.695	-7.423	-24.874	-7.589	-14.571	-1.474	-8.355	-29.733	-10.532
696	0.696	-8.164	-12.697	-9.05	-15.517	-6.301	-11.823	-51.735	-13.99
697	0.697	-7.551	-4.776	-16.11	-22.262	-1.642	-16.252	-31.813	-13.016
698	0.698	-6.945	-14.861	-24.906	-16.236	-10.534	-14.487	-74.373	-15.906
699	0.699	-10.982	-11.181	-40.463	-7.314	-4.133	-14.853	-90.802	-18.403
700	0.7	-9.588	-12.33	-33.956	-13.286	1.885	-9.409	-55.59	-17.618
701	0.701	-13.989	-19.678	-35.77	-8.031	-1.187	-15.971	-14.388	-15.673
702	0.702	-16.833	-18.712	-30.426	-18.839	-4.064	-11.692	-9.017	-16.231
703	0.703	-8.837	-16.195	-31.861	-11.644	-4.809	-9.347	-24.176	-7.294
704	0.704	-19.607	-16.964	-24.591	-2.7	-8.846	-12.807	-28.681	-3.587
705	0.705	-15.282	-18.88	-20.803	0.83	-16.752	-12.207	8.819	-11.879
706	0.706	-8.822	-14.222	-19.547	-4.343	-15.751	-12.764	-6.318	-6.617
707	0.707	-17.076	-6.468	-18.496	-15.121	-12.819	-9.268	25.584	-5.622
708	0.708	-16.034	-22.52	-25.194	-5.001	-13.55	-5.964	-3.443	-3.095
709	0.709	-16.917	-15.554	-24.342	-3.785	-14.281	-8.85	-29.684	-8.693
710	0.71	-5.409	-0.664	-26.6	-14.568	-17.722	-13.28	-32.912	-9.251
711	0.711	-6.86	8.985	-31.384	-24.571	-8.968	-6.682	1.512	-11.164
712	0.712	-2.504	3.744	-26.697	-38.834	-10.084	-9.18	-30.532	-10.574
713	0.713	-11.3	-4.196	-20.092	-36.831	-13.135	-11.486	-43.08	-9.216
714	0.714	-10.044	-2.832	-6.913	-10.457	-8.244	-10.884	-17.019	-15.601
715	0.715	-19.623	6.105	-16.574	-14.08	-12.449	-7.574	-68.713	-11.343
716	0.716	-20.677	2.665	-14.828	-17.323	-8.341	-9.29	-2.107	-15.408
717	0.717	-31.411	-6.977	-19.476	-20.376	-7.706	-7.911	42.487	-15.987
718	0.718	-35.574	-15.858	-18.133	-6.206	-7.078	-10.206	50.483	-14.051
719	0.719	-26.573	-29.007	-14.472	-3.652	-11.103	-8.055	-31.163	-13.473
720	0.72	-8.49	-34.24	-3.657	-5.935	-6.227	-11.706	-85.49	-6.503
721	0.721	9.389	-16.835	-7.94	-3.774	-5.611	-9.361	-75.718	-9.4
722	0.722	11.774	-19.174	-6.812	2.071	-7.308	-9.726	-13.271	-11.917
723	0.723	1.205	-21.321	-5.692	0.379	-12.096	-12.414	-5.195	-7.858
724	0.724	-27.76	-19.408	-2.62	-4.213	-6.055	-11.236	-27.349	-8.437
725	0.725	-23.626	-17.683	-11.561	-5.52	-5.233	-12.762	-33.953	-11.737
726	0.726	-27.238	-9.736	-5.592	-1.799	-10.025	-11.392	45.459	-17.171
727	0.727	-30.472	-13.953	-2.525	-7.762	-13.265	-10.598	99.703	-13.666
728	0.728	-33.527	-15.053	-5.456	-8.691	-10.314	-12.154	30.673	-11.696
729	0.729	-36.198	-18.491	0.512	-15.417	-9.884	-8.668	21.891	-9.923
730	0.73	-23.392	-21.514	1.261	-14.604	-5.387	-10.006	-2.423	-6.425
731	0.731	-16.396	-8.675	-0.701	-15.341	-8.238	-7.097	4.897	-11.841
732	0.732	-22.746	0.102	-6.717	-15.877	-9.542	-7.477	-41.953	-12.436
733	0.733	-13.037	-7.761	-9.053	-20.488	-11.822	-12.492	-84.558	-14.375
734	0.734	-7.782	-9.035	-8.486	-17.572	-8.869	-10.554	-45.804	-18.435
735	0.735	-3.104	-15.331	-6.564	-21.041	-14.823	-11.132	-20.619	-19.779
736	0.736	-4.415	-4.383	-5.992	-19.671	-6.842	-8.605	11.283	-13.378
737	0.737	-8.05	-5.619	-13.94	-13.08	-5.835	-9.949	23.661	-12.594
738	0.738	-13.999	-17.311	-10.479	-8.234	-4.819	-8.777	49.851	-14.898
739	0.739	-14.917	-12.564	-17.859	-3.961	-10.768	-10.698	59.848	-4.052
740	0.74	-21.668	-16.714	-18.858	-11.307	-8.394	-7.206	12.788	6.977
741	0.741	-22.42	-20.298	-18.133	-4.536	-3.513	-10.093	19.224	-8.877
742	0.742	-28.021	-31.05	-9.283	6.879	-6.756	-10.472	25.073	-10.983
743	0.743	-38.856	-26.723	-8.189	2.232	-4.97	-13.956	-2.755	-9.042
744	0.744	-34.227	-17.733	-3.043	-7.817	-8.41	-11.836	2.115	-10.796
745	0.745	-27.098	-6.786	-0.211	-8.969	-12.825	-11.45	-11.561	-15.424
746	0.746	-15.336	-2.437	-8.224	-12.441	-11.047	-14.932	0.771	-11.164
747	0.747	-4.355	4.031	-9.27	-13.406	-8.506	-13.775	4.313	-9.995
748	0.748	5.669	-4.2	-20.184	-12.434	-9.828	-11.08	0.946	-15.982
749	0.749	4.478	-11.464	-21.607	-14.939	-8.646	-13.025	-8.431	-10.747
750	0.75	-1.558	-10.421	-22.831	-17.244	-9.78	-8.197	-16.879	-3.967
751	0.751	-11.269	-11.131	-24.047	-15.294	-10.917	-7.614	6.286	-15.364
752	0.752	-10.151	-19.981	-18.879	-18.574	-10.123	-7.033	-21.979	-26.371
753	0.753	-11.353	-21.092	-25.677	-16.817	-8.181	-11.111	-40.856	-19.185
754	0.754	-6.154	-34.971	-24.901	-18.159	-6.807	-6.28	-37.746	-12.762
755	0.755	-12.964	-32.967	-15.979	-14.853	-9.116	-10.928	-28.59	-11.569
756	0.756	-12.215	-20.704	-9.953	-16.972	-5.815	-6.864	-3.064	2.383
757	0.757	-16.294	-15.987	-13.009	-11.738	-12.387	-5.515	-40.742	-3.402
758	0.758	-24.25	-11.662	-15.877	-9.809	-11.413	-9.963	-96.233	-12.11
759	0.759	-27.377	-7.941	-9.843	-11.74	-10.631	-11.698	-88.921	-16.75
760	0.76	-26.461	-1.89	-12.125	-9.995	-9.853	-10.343	-28.503	-6.677
761	0.761	-23.989	-4.923	-7.23	-6.516	-7.911	-9.964	-4.211	5.14
762	0.762	-26.348	-5.82	-1.172	-10.978	-8.474	-12.086	17.773	-5.883
763	0.763	-18.467	-18.935	2.964	-8.093	-10.208	-13.258	51.17	-10.133
764	0.764	-17.572	-28.587	1.11	-7.711	-11.557	-12.884	32.897	-11.288
765	0.765	-14.757	-30.303	3.143	-5.372	-9.229	-11.347	-5.804	-14.763
766	0.766	-10.588	-15.961	3.803	-4.196	-11.352	-14.066	-41.066	-17.857
767	0.767	-8.342	-6.269	2.525	-9.409	-7.67	-13.69	18.596	-16.891
768	0.768	-10.356	-1.042	1.237	-7.462	-1.285	-8.863	26.744	-14.372
769	0.769	-0.373	3.589	1.687	-13.433	-2.055	-10.81	-10.248	-18.432
770	0.77	0.911	10.714	0.6	-9.34	-4.375	-10.231	-43.835	-14.945
771	0.771	2.038	6.999	-2.027	-14.155	-7.852	-3.657	-62.149	-10.289
772	0.772	-11.131	8.123	-6.791	-17.43	-11.144	-9.661	-67.608	-7.379
773	0.773	-5.916	-3.738	-16.208	-24.005	-11.728	-11.995	-12.082	-14.344
774	0.774	-13.873	-8.439	-14.979	-16.076	-8.248	-8.523	-49.094	0.365
775	0.775	-6.756	-15.639	-20.919	-17.052	-6.903	-6.6	-69.011	-6.018
776	0.776	-7.966	-24.597	-23.974	-12.226	-11.743	-9.511	-62.998	-23.434
777	0.777	-9.172	-28.129	-28.76	-9.728	-11.17	-4.68	-46.425	-30.406
778	0.778	-10.179	-27.221	-27.939	-12.069	-10.612	-9.334	-71.451	-24.024
779	0.779	-13.118	-24.379	-28.677	-7.247	-13.148	-8.761	-30.196	-18.225
780	0.78	-17.4	-16.508	-22.064	-7.853	-16.456	-8.379	53.069	-2.357
781	0.781	-19.733	-17.555	-26.311	-13.29	-13.568	-14.778	41.275	8.284
782	0.782	-20.319	-26.525	-23.98	-11.366	-9.134	-17.303	30.378	-1.397
783	0.783	-17.031	-27.759	-19.138	-5.374	-14.574	-9.957	-58.57	-10.109
784	0.784	-25.93	-39.631	-22.439	-4.608	-11.108	-9.008	24.836	-14.754
785	0.785	-27.097	-47.625	-23.038	-2.681	-10.546	-15.017	57.394	-13.399
786	0.786	-23.601	-43.438	-21.691	-8.685	-8.826	-17.348	7.999	-12.243
787	0.787	-22.636	-42.336	-14.343	-9.462	-10.202	-15.422	70.561	-23.086
788	0.788	-23.592	-29.234	-13.376	-7.515	-13.506	-12.14	46.221	-15.928
789	0.789	-10.431	-9.949	-6.609	-9.436	-11.389	-8.081	-5.265	-9.542
790	0.79	-8.5	2.754	-0.622	-9.994	-5.41	-11.573	28.373	-17.842
791	0.791	-6.765	9.654	-2.95	-12.505	-9.69	-7.123	10.323	-16.839
792	0.792	-8.321	7.454	3.639	-13.865	-5.647	-5.386	-39.57	-2.106
793	0.793	1.729	-13.908	9.665	-18.713	-2.192	-4.039	-32.941	12.825
794	0.794	0.552	-22.307	2.337	-15.429	-1.633	-8.492	-51.063	-8.446
795	0.795	1.722	-14.842	-2.466	-14.865	-5.724	-11.389	-45.573	-5.751
796	0.796	-1.351	1.353	-3.197	-6.947	-2.276	-8.868	20.088	-13.328
797	0.797	-16.016	-5.084	-8.776	-12.975	-8.691	-4.414	-6.607	-15.663
798	0.798	-26.609	-14.801	-16.683	-12.031	-7.946	-7.313	-14.72	-13.546
799	0.799	-24.623	-2.672	-21.891	-11.088	-8.747	-6.924	22.237	-11.627
800	0.8	-26.329	1.9	-12.977	-13.627	-5.284	-14.275	2.215	-20.351
801	0.801	-21.66	0.487	-4.638	-6.302	-8.593	-15.237	-3.879	-18.797
802	0.802	-25.894	-0.711	-20.681	-19.086	-2.034	-0.521	68.232	-17.449
803	0.803	-29.549	-6.737	-32.281	-10.388	-15.21	-6.902	97.746	-18.627
804	0.804	-26.049	-20.702	-30.143	-8.844	-13.291	-12.711	35.208	-12.646
805	0.805	-29.127	-22.692	-24.333	-4.577	-15.047	-14.454	-38.108	-7.433
806	0.806	-30.091	-20.992	-26.061	-10.949	-10.421	-9.81	-107.121	-8.402
807	0.807	-27.568	-13.107	-15.002	-7.461	-6.174	-14.069	-62.24	4.779
808	0.808	-15.353	-8.904	-13.625	-10.55	-7.354	-15.224	-5.111	-1.005
809	0.809	0.533	-12.622	-12.442	-11.519	-6.208	-11.745	61.858	-13.188
810	0.81	-1.568	-16.142	-20.728	-12.297	-9.315	-8.652	-0.39	-14.73
811	0.811	-11.215	-21.406	-17.603	-13.076	-12.238	-15.421	8.184	-13.378
812	0.812	1.017	-10.596	-18.542	-12.5	-6.257	-4.006	-13.495	-12.257
813	0.813	5.695	-6.359	-16.001	-14.439	-7.051	-5.553	-19.752	-11.143
814	0.814	12.881	-12.776	-16.747	-11.534	-5.131	-6.912	-62.005	-16.399
815	0.815	1.101	-9.334	-7.246	-12.887	-9.786	-8.068	-45.285	-7.537
816	0.816	-9.895	-14.623	-3.567	-12.509	-6.889	-9.224	-60.144	-8.738
817	0.817	-14.106	-15.632	-0.086	-12.907	-3.418	-8.257	-0.348	-11.873
818	0.818	-10.39	-11.394	2.982	-15.611	-10.781	-11.154	24.36	-10.93
819	0.819	-9.189	-4.053	-5.959	-16.779	-11.753	-17.156	17.253	-10.172
820	0.82	-25.205	-6.964	-7.159	-13.897	-12.724	-14.842	-2.536	-12.527
821	0.821	-32.134	2.715	-6.248	-7.904	-6.73	-12.918	-45.006	-11.972
822	0.822	-29.982	9.084	-3.396	0.02	-9.069	-8.283	-6.212	-10.055
823	0.823	-28.043	0.764	-7.72	0.968	-12.567	-10.042	19.013	-8.338
824	0.824	-26.291	-15.302	-2.176	-5.832	-3.877	-7.54	-49.497	-11.851
825	0.825	-11.963	-3.675	-0.325	-6.623	-12.216	-12.971	-39.348	-14.191
826	0.826	-13.902	-10.044	-7.776	-2.571	-11.267	-11.059	-65.773	-11.312
827	0.827	-15.672	-8.12	-6.904	-10.503	-2.39	-9.146	-41.112	-8.639
828	0.828	-14.156	-13.387	-4.495	-13.588	-3.575	-10.904	-18.937	-6.758
829	0.829	-18.465	-14.973	-3.814	-10.693	-6.702	-10.548	-38.722	-11.638
830	0.83	-14.829	-7.845	6.934	-14.965	-7.696	-6.119	-20.333	-9.728
831	0.831	-11.385	-11.538	-1.071	-19.04	-10.235	-7.882	40.851	-13.028
832	0.832	-16.639	-8.07	-8.277	-19.65	-7.932	-10.42	49.171	-14.748
833	0.833	-11.819	-24.145	-1.919	-19.1	-12.791	-5.029	-61.824	-17.267
834	0.834	-2.17	-31.102	-0.783	-13.71	-9.522	-11.619	-45.958	-18.634
835	0.835	-16.523	-24.697	-12.618	-15.667	-11.278	-12.401	55.089	-12.082
836	0.836	-6.882	-26.632	-17.301	-13.753	-5.495	-10.094	-10.634	-7.263
837	0.837	-22.787	-28.378	-27.391	-19.208	-12.874	-12.048	1.16	-9.783
838	0.838	-16.431	-26.827	-18.479	-15.761	-13.871	-12.646	-96.599	-13.852
839	0.839	-10.64	-19.653	-19.639	-19.1	-11.384	-10.916	-57.118	-23.332
840	0.84	-12.398	-23.292	-22.733	-10.245	-7.348	-14.404	-68.994	-27.014
841	0.841	-10.872	-19.754	-31.631	1.514	-6.798	-12.093	28.697	-28.205
842	0.842	-6.642	-20.662	-35.115	6.107	-4.893	-9.971	15.435	-29.209
843	0.843	-10.37	-9.77	-29.894	-6.903	-11.508	-15.981	-20.279	-14.515
844	0.844	-21.245	0.326	-32.802	-8.688	-9.026	-18.509	-9.467	8.906
845	0.845	-22.634	-11.456	-33.595	-10.277	-5.006	-14.464	0.446	11.987
846	0.846	-26.345	-19.344	-29.559	-3.151	-9.888	-13.907	45.132	-2.157
847	0.847	-22.905	-23.545	-21.657	-9.567	-7.995	-10.638	36.97	-4.69
848	0.848	-17.732	-11.683	-18.599	-8.428	-9.783	-7.757	44.296	-7.023
849	0.849	-11.021	-10.088	-11.87	-11.553	-14.672	-9.132	91.107	-4.901
850	0.85	-10.305	-20.075	-14.44	-6.746	-14.147	-7.803	72.937	-18.469
851	0.851	-17.722	-34.337	-13.714	-19.943	-12.471	-10.731	56.461	-16.765
852	0.852	-16.82	-40.103	-2.911	-18.038	-13.889	-8.045	41.282	-12.14
853	0.853	-12.638	-27.869	-4.509	-19.819	-11.622	-5.347	-27.454	-4.993
854	0.854	-11.944	-10.414	-0.314	-27.788	-11.308	-5.175	-57.194	-6.164
855	0.855	-7.172	-12.696	-4.039	-23.564	-8.674	-9.654	-66.367	-14.482
856	0.856	-10.531	6.497	-12.391	-14.707	-12.999	-7.746	-107.305	-24.153
857	0.857	-26.273	12.525	-11.441	-11.276	-10.554	-13.179	-144.714	-27.83
858	0.858	-23.429	-0.218	-14.349	-3.969	-10.231	-8.359	-111.599	-21.814
859	0.859	-28.298	-2.515	-20.171	-5.562	-12.429	-10.313	-105.859	-18.706
860	0.86	-23.701	-0.357	-15.913	-4.632	-3.599	-15.168	-166.953	-4.013
861	0.861	-25.497	-13.896	-13.6	-5.436	-4.833	-8.601	-61.34	27.905
862	0.862	-17.611	-19.135	-8.767	-11.074	-5.301	-12.882	10.591	14.351
863	0.863	-4.488	-17.605	-13.419	-14.579	-10.222	-8.828	22.533	-7.705
864	0.864	-6.275	-10.47	-9.371	-14.029	-13.787	-15.418	35.417	-3.64
865	0.865	-14.268	9.044	-1.461	-5.142	-14.451	-12.911	23.347	-7.318
866	0.866	-21.509	0.705	-2.654	-6.319	-9.113	-8.861	33.905	-10.6
867	0.867	-15.221	-12.096	9.108	-24.321	-9.772	-13.716	-35.517	-19.879
868	0.868	-18.804	-14.443	7.52	-11.555	-9.261	-3.662	26.736	-22.591
869	0.869	-19.863	-16.593	0.327	-4.59	-12.242	-2.322	67.177	-9.812
870	0.87	-15.113	-22.405	6.685	-15.225	-11.935	-1.174	59.565	-12.128
871	0.871	-7.253	-10.216	-6.493	-13.285	-6.595	-2.345	52.755	-14.254
872	0.872	-6.346	-27.623	-1.276	-8.063	-10.151	-3.32	58.536	-8.442
873	0.873	-11.224	-29.928	-9.21	-6.527	-6.932	-10.091	-13.873	-10.173
874	0.874	-17.249	-40.553	3.764	-7.892	-5.262	-9.319	-102.96	-11.708
875	0.875	-5.065	-38.584	5.515	-11.593	-5.707	-1.96	-91.487	-13.052
876	0.876	7.139	-12.211	0.885	-19.933	-4.413	-6.798	-59.276	-14.205
877	0.877	2.507	14.155	5.148	-23.045	-5.628	-11.047	88.447	-1.029
878	0.878	9.674	10.895	-6.655	-8.362	-1.225	-3.686	24.72	-6.233
879	0.879	-7.344	7.816	-8.196	-1.996	-7.858	-12.585	5.306	-14.138
880	0.88	-14.297	-0.497	-18.248	-7.806	-12.167	-13.739	22.506	-15.467
881	0.881	-24.931	-2.989	-37.774	0.902	-11.442	-16.829	6.413	-34.993
882	0.882	-30.73	-9.931	-40.472	-0.644	-8.006	-11.983	49.374	-20.844
883	0.883	-18.524	-24.806	-32.917	-1.982	-11.337	-19.916	36.072	-18.307
884	0.884	-20.059	-30.618	-25.933	-10.856	-14.276	-18.942	47.677	-6.673
885	0.885	-15.779	-11.284	-15.273	-11.984	-6.37	-16.041	-6.641	-13.036
886	0.886	-12.086	1.486	-21.07	-6.718	-5.243	-11.78	3.233	-22.69
887	0.887	-15.532	-0.842	-40.416	-9.556	-4.306	-11.003	29.917	-24.409
888	0.888	-27.319	1.273	-27.64	0.202	-9.175	-11.58	-43.401	-19.744
889	0.889	-16.259	-8.401	-20.65	-6.115	-8.428	-14.866	-33.53	-6.754
890	0.89	-11.968	-17.075	-18.495	-9.587	-4.386	-10.792	-42.401	5.454
891	0.891	-10.771	-21.686	-16.531	-8.653	-10.98	-12.138	-17.908	10.117
892	0.892	2.442	-23.014	-11.281	-15.466	-4.993	-8.84	-54.644	-2.833
893	0.893	-9.695	-21.835	-9.705	-18.02	-7.32	-7.663	-101.227	-11.516
894	0.894	-17.584	-18.325	-8.314	-15.745	-2.497	-7.263	-143.646	-13.031
895	0.895	-21.794	-30.107	-7.115	-17.724	-9.859	-6.867	-60.286	-11.626
896	0.896	-18.063	-25.45	-5.906	-15.814	-10.828	-7.623	-0.537	-15.254
897	0.897	-21.503	-29.719	-6.819	-24.681	-13.344	-4.898	-32.816	-18.711
898	0.898	-18.371	-26.057	-7.731	-15.746	-9.275	-10.678	-42.556	-17.723
899	0.899	-17.365	-39.218	-1.667	-12.251	-7.328	-6.587	-51.33	-2.99
900	0.9	-11.318	-19.872	-0.82	-9.149	0.03	-13.146	-26.766	3.418
901	0.901	-5.671	-7.101	-7.331	-10.11	-6.736	-12.353	10.327	-10.123
902	0.902	-0.798	-14.059	-6.487	-10.882	-10.972	-11.558	3.852	-11.865
903	0.903	-1.35	-16.186	-2.349	-8.538	-6.886	-9.606	71.094	-13.417
904	0.904	-10.221	-25.842	-8.851	-7.9	-3.375	-7.651	97.788	-17.663
905	0.905	-9.025	-17.092	-14.761	0.864	-12.054	-9.374	40.908	-13.968
906	0.906	-10.147	-9.111	-22.035	-0.26	-6.022	-15.169	107.686	-10.474
907	0.907	-13.209	-4.799	-19.077	-5.442	-9.077	-12.836	62.97	-15.696
908	0.908	-25.961	-1.042	-7.603	-10.192	-8.065	-10.887	6.065	-16.657
909	0.909	-3.105	-9.318	-18.58	-16.104	-5.499	-8.937	-60.678	-3.491
910	0.91	-6.173	2.512	-14.269	-21.641	-9.512	-9.511	-15.861	-5.43
911	0.911	-20.261	13.557	-13.059	-20.996	-4.617	-6.021	-7.649	-10.647
912	0.912	-22.74	17.824	-9.518	-20.357	-1.274	-8.331	-29.573	-18.56
913	0.913	-15.72	16.672	0.217	-11.4	-5.279	-10.445	-9.449	-11.38
914	0.914	-5.003	8.351	3.94	-20.247	-3.871	-13.136	-39.626	-12.542
915	0.915	-2.993	-7.692	12.305	-16.716	-11.177	-8.862	-0.654	-11.38
916	0.916	-1.183	-5.33	15.435	-21.891	-10.163	-7.476	34.766	-14.492
917	0.917	-5.776	-11.68	6.563	-17.01	-14.944	-11.9	12.142	-5.614
918	0.918	-9.986	-13.584	-4.252	-17.744	-12.37	-10.14	-25.215	-11.649
919	0.919	-13.629	-22.256	-17.207	-23.293	-9.99	-12.632	10.218	-10.713
920	0.92	-31.603	-26.865	-25.907	-12.385	-9.346	-11.252	-30.728	-9.756
921	0.921	-39.129	-31.076	-30.524	-1.294	-9.867	-10.068	-58.138	-10.541
922	0.922	-41.432	-32.177	-31.856	8.842	-11.537	-13.727	-12.4	-12.879
923	0.923	-39.276	-38.139	-35.506	2.514	-11.083	-10.424	30.362	-13.474
924	0.924	-41.18	-54.173	-27.171	3.711	-14.299	-13.316	35.839	-12.906
925	0.925	-35.937	-51.839	-28.105	-3.604	-15.386	-12.141	20.754	-11.185
926	0.926	-31.256	-41.171	-21.294	-4.531	-16.477	-14.833	25.287	-13.712
927	0.927	-21.155	-19.826	-15.267	-3.723	-12.154	-10.569	-12.119	-16.052
928	0.928	-19.971	-11.43	-16.006	-9.306	-7.252	-8.828	13.327	-20.12
929	0.929	-18.783	-3.831	-16.571	-18.749	-10.472	-10.17	-27.777	-17.619
930	0.93	-9.116	-10.753	-15.991	-19.865	-10.992	-6.869	-0.037	-10.283
931	0.931	-2.78	-12.857	-13.11	-20.992	-10.547	-8.995	15.152	-13.4
932	0.932	-11.159	-10.901	-13.524	-26.173	-11.849	-6.282	-35.114	-12.46
933	0.933	-5.99	4.972	-13.92	-27.101	-14.698	-6.657	-54.992	-13.247
934	0.934	-6.982	11.329	-11.784	-21.072	-13.482	-5.874	-73.1	-12.485
935	0.935	-11.255	1.588	-11.37	-23.374	-7.618	-10.317	-89.494	-5.906
936	0.936	-20.169	3.272	-10.162	-34.193	-3.488	-7.012	-94.505	-5.14
937	0.937	-11.846	7.861	-7.984	-42.117	-6.911	-8.727	-98.873	-5.922
938	0.938	-12.815	-5.166	-12.404	-20.438	-7.438	-9.085	-102.868	-12.517
939	0.939	-9.929	-24.579	-11.764	26.596	-5.649	-12.353	-53.67	-11.748
940	0.94	-12.467	-22.126	-11.119	60.087	-8.115	-11.176	-87.161	-12.513
941	0.941	-23.116	-10.586	-7.567	54.101	-6.708	-9.219	-81.19	-9.009
942	0.942	-18.856	-4.271	-7.1	37.651	-9.562	-12.681	-86.607	-13.636
943	0.943	-12.446	-6.276	-4.891	22.558	-3.515	-13.05	-10.938	-8.214
944	0.944	-18.429	-1.124	-4.429	9.015	-5.991	-9.352	21.561	-8.795
945	0.945	-19.383	-5.817	-7.838	-11.689	-6.718	-11.657	31.388	-12.083
946	0.946	-8.54	4.178	-6.616	-53.287	-8.618	-8.739	-13.245	-9.185
947	0.947	1.535	0.437	-0.566	-47.847	-9.168	-14.723	60.155	-8.825
948	0.948	2.71	-5.631	-6.534	-22.671	-13.206	-12.193	50.358	-16.198
949	0.949	-3.257	-4.719	-8.819	-18.198	-6.208	-8.118	23.71	-13.11
950	0.95	4.13	-17.535	-9.345	-14.118	-5.206	-7.522	31.884	-10.2
951	0.951	-4.737	-33.43	-9.876	-17.788	-13.099	-10.807	24.589	-4.169
952	0.952	-1.216	-22.791	-8.091	-27.841	-9.969	-6.736	18.134	-0.066
953	0.953	-4.272	-24.741	-15.977	-49.697	-8.973	-9.245	48.589	-10.869
954	0.954	-9.082	-26.477	-24.26	-41.356	-8.17	-8.842	10.051	-18.774
955	0.955	-11.581	-31.112	-19.011	-13.095	-7.361	-7.664	25.307	-17.415
956	0.956	-13.884	-23.956	-6.229	-9.425	-13.917	-7.263	29.77	-16.265
957	0.957	-13.28	-43.511	-7.981	-40.398	-11.372	-13.065	25.729	-17.431
958	0.958	-9.969	-23.767	-9.551	-28.023	-13.666	-10.737	44.414	-10.086
959	0.959	-18.865	-10.977	-13.827	-16.812	-11.703	-5.88	-7.136	0.735
960	0.96	-22.517	-3.995	-7.468	-6.76	-8.386	-9.156	0.005	-3.513
961	0.961	-19.02	-14.619	-13.493	-3.676	-6.619	-9.723	46.571	0.175
962	0.962	-24.244	-16.536	-12.553	-6.391	-11.422	-14.546	40.195	-17.814
963	0.963	-31.02	-7.839	-7.748	-8.911	-8.092	-13.957	12.137	-20.324
964	0.964	-33.541	-18.892	-5.265	-1.94	-5.159	-15.692	-43.84	-17.988
965	0.965	-31.219	-23.185	2.047	0.189	-3.787	-22.657	-7.28	-7.33
966	0.966	-20.37	-26.914	-2.827	2.143	-7.079	-13.758	-27.477	-5.395
967	0.967	-12.421	-30.418	3.126	-10.03	-8.229	-10.267	-58.081	-3.652
968	0.968	-5.253	-31.393	0.732	-17.943	-7.06	-7.166	-30.663	-8.283
969	0.969	-1.569	-26.565	-10.19	-16.571	-12.86	-10.071	-66.125	-15.438
970	0.97	-0.404	-32.576	-24.599	-15.401	-7.237	-9.298	-70.808	-16.592
971	0.971	0.554	-28.545	-30.487	-21.382	-13.805	-8.521	-75.093	-13.104
972	0.972	-12.221	-17.72	-28.832	-5.304	-11.27	-6.575	-18.658	-10.004
973	0.973	-20.933	-6.709	-20.98	10.964	-13.583	-11.216	21.779	-12.908
974	0.974	-16.282	3.339	-28.217	0.315	-11.633	-12.949	-0.454	-8.651
975	0.975	-23.434	-3.081	-29.444	-5.5	-9.69	-10.426	-34.126	-15.996
976	0.976	-19.723	-9.086	-23.496	-7.277	-5.614	-5.972	-40.329	-11.148
977	0.977	-16.201	-10.051	-26.65	-5.791	-6.955	-4.231	-56.999	-13.66
978	0.978	-19.254	-1.124	-17.813	-4.478	-10.225	-11.189	18.509	-9.587
979	0.979	-6.441	-7.069	-4.712	-8.184	-8.076	-16.015	29.193	-13.063
980	0.98	16.439	-1.777	3.951	-7.079	-9.992	-8.075	-0.623	-11.112
981	0.981	7.198	-6.569	-4.043	-12.365	-4.167	-9.036	8.186	-15.155
982	0.982	-1.075	-0.529	-14.164	-13.419	-4.921	-11.94	16.271	-11.65
983	0.983	-18.848	11.702	-15.39	-9.238	-8.383	-12.71	-35.535	-9.307
984	0.984	-25.788	31.092	-21.464	-10.047	-13.013	-8.642	-15.715	-10.451
985	0.985	-23.639	28.605	-24.653	-10.581	-12.414	-10.577	-33.992	-10.046
986	0.986	-29.431	21.643	-25.715	-3.131	-8.903	-15.221	-72.673	-15.062
987	0.987	-27.68	10.989	-17.871	-2.116	-4.424	-15.806	-37.355	-7.69
988	0.988	-19.721	1.289	-25.315	-2.9	-4.988	-8.846	-60.041	-10.575
989	0.989	-6.726	-10.932	-18.632	-15.127	-8.452	-5.953	2.62	-13.075
990	0.99	-18.894	-12.522	-17.961	-20.325	-8.819	-8.48	11.689	-15.379
991	0.991	-23.517	-16.798	-23.676	-9.192	-11.71	-9.26	3.732	-13.433
992	0.992	-30.677	-17.961	-17.194	-16.274	-8.017	-5.783	-18.098	-14.009
993	0.993	-31.838	-14.485	-13.039	-17.419	-4.716	-7.724	-24.407	-16.91
994	0.994	-30.684	-30.553	-12.364	-13.98	-9.542	-7.151	-5.936	-17.289
995	0.995	-21.044	-18.949	-2.982	-19.257	-7.605	-6.77	-22.121	-9.925
996	0.996	-19.921	-16.839	0.587	-24.152	-4.703	-9.105	33.64	6.132
997	0.997	-21.137	-14.917	8.789	-21.727	-5.085	-7.948	-17.783	-5.475
998	0.998	-28.547	-20.139	-3.122	-16.184	-7.407	-10.669	-10.86	-11.857
999	0.999	-23.767	-34.456	-17.551	-8.267	-9.541	-11.844	-4.477	-13.793
1000	1	-17.824	-28.65	-15.72	-0.922	-12.249	-8.372	1.259	-29.669
1001	1.001	-15.552	-33.867	-17.572	-7.691	-12.638	-9.74	-33.707	-40.318
1002	1.002	-15.029	-29.223	-22.32	-11.992	-11.103	-9.366	-1.566	-30.644
1003	1.003	-7.74	-42.181	-12.37	-16.12	-9.182	-15.373	-47.258	-21.925
1004	1.004	-6.843	-43.905	-8.803	-5.359	-13.452	-14.611	-41.046	-1.22
1005	1.005	-9.422	-20.049	-2.912	5.609	-10.56	-12.305	20.072	12.91
1006	1.006	-13.551	-9.933	4.347	-1.525	-10.182	-8.839	28.385	5.362
1007	1.007	-13.029	-19.167	11.05	-7.829	-12.516	-8.279	50.63	3.033
1008	1.008	-8.428	-27.431	8.466	-11.243	-11.362	-17.202	-23.092	5.153
1009	1.009	-6.726	-29.896	1.061	-16.446	-9.442	-10.832	46.163	-8.392
1010	1.01	-3.287	-22.903	-1.891	-17.456	-12.158	-12	108.832	-13.609
1011	1.011	-4.688	-16.548	-4.445	-20.016	-15.062	-11.045	165.882	-15.152
1012	1.012	-3.563	4.708	-3.705	-15.969	-17.783	-8.161	114.379	-16.5
1013	1.013	2.403	1.99	-3.144	-15.411	-11.991	-8.961	134.398	-15.347
1014	1.014	1.586	-0.505	-2.582	-17.387	-1.356	-8.204	55.16	-14.187
1015	1.015	-10.641	-2.834	-11.492	-26.315	5.792	-1.656	-42.519	-2.387
1016	1.016	-15.893	-26.249	-10.338	-25.191	-6.009	-11.361	-55.636	-7.03
1017	1.017	-14.369	-35.535	-4.34	-19.254	-7.562	-12.549	-43.823	-11.31
1018	1.018	-18.649	-27.212	-9.56	-14.078	-3.321	-6.572	-76.28	-10.168
1019	1.019	-17.515	-24.689	-18.468	-9.301	-7.01	-9.675	-46.567	-11.348
1020	1.02	-16.384	-3.564	-26.814	-8.584	-8.201	-12.591	-73.276	-8.276
1021	1.021	-21.647	-17.652	-21.618	-1.29	-13.455	-16.871	-32.679	-9.272
1022	1.022	-14.913	-4.828	-20.682	1.557	-6.718	-12.828	-40.038	-8.522
1023	1.023	-15.759	-7.1	-23.237	2.306	-11.003	-13.433	-33.411	-9.313
1024	1.024	-13.511	3.602	-20.937	-0.025	-6.967	-14.039	-15.185	-15.922
1025	1.025	-24.423	-9.885	-28.889	7.91	-10.484	-8.66	-20.629	-15.184
1026	1.026	-19.836	-1.151	-14.973	21.831	-11.083	-8.109	-5.561	-11.143
1027	1.027	-15.621	-2.715	-5.293	-3.365	-11.69	-12.785	-74.204	-15.988
1028	1.028	-11.974	-21.501	-13.987	-20.442	-9.197	-14.558	-44.661	-15.409
1029	1.029	-15.489	-24.037	-24.987	-4.847	-10.591	-9.759	-17.959	-18.308
1030	1.03	-14.53	-12.507	-11.961	-2.21	-10.241	-9.225	-74.833	-14.833
1031	1.031	-15.492	-10.447	-13.638	15.521	-11.44	-6.351	-82.221	-17.182
1032	1.032	-11.242	-8.55	-8.94	-0.8	-12.636	-9.873	-21.648	-14.326
1033	1.033	-8.936	0.141	-4.622	-32.812	-7.834	-12.232	-29.79	-11.655
1034	1.034	-9.55	1.674	7.248	-83.234	-9.811	-9.352	-37.263	-12.066
1035	1.035	-12.856	5.888	2.675	-103.258	-13.143	-13.065	-97.94	-7.257
1036	1.036	-16.915	9.486	-4.406	-48.368	-11.443	-7.688	-106.152	-10.765
1037	1.037	-23.867	12.896	-7.996	3.237	-5.678	-8.312	-98.881	-12.737
1038	1.038	-28.684	-1.133	-13.887	36.611	-9.78	-7.778	-52.151	-16.839
1039	1.039	-22.66	-7.046	-4.113	6.115	-10.4	-9.532	2.64	-17.265
1040	1.04	-23.397	-23.031	-7.704	-43.92	-7.144	-13.042	-4.825	-9.937
1041	1.041	-13.882	-25.272	-11.106	-37.443	-10.096	-10.745	-24.833	-4.739
1042	1.042	-10.168	-15.665	-10.065	-7.129	-8.791	-13.676	-31.014	-7.667
1043	1.043	-4.129	-20.915	-12.901	20.464	-7.478	-11.763	29.731	-10.217
1044	1.044	9.837	-16.298	-13.609	5.261	-2.678	-9.859	53.819	-12.574
1045	1.045	4.076	-12.058	-11.216	-8.398	-3.302	-6.985	75.654	-4.672
1046	1.046	16.321	-13.238	-3.181	-4.45	-12.241	-13.012	1.529	-12.038
1047	1.047	11.723	-31.263	-12.752	-8.232	-8.599	-10.531	-28.266	-13.006
1048	1.048	1.708	-33.807	-16.316	-25.345	-7.476	-6.499	-73.224	-13.783
1049	1.049	-12.571	-26.859	-19.696	-22.313	-8.487	-7.11	-32.791	-6.437
1050	1.05	-18.323	-37.529	-12.256	-25.096	-7.567	-7.716	18.69	-7.401
1051	1.051	-23.488	-31.753	-17.005	13.319	-5.106	-10.642	38.359	-8.181
1052	1.052	-17.433	-23.48	-5.509	18.675	-2.841	-13.183	44.108	-17.102
1053	1.053	-18.935	-25.231	-13.359	13.576	-6.38	-10.88	16.187	-15.96
1054	1.054	-28.945	-45.905	-14.995	9.041	-8.371	-8.774	20.959	-23.33
1055	1.055	-27.734	-37.572	-16.25	-41.344	-10.556	-7.818	-2.192	-16.546
1056	1.056	-31.167	-24.765	-22.535	-74.87	-13.501	-7.439	-6.62	-8.596
1057	1.057	-38.475	-31.672	-21.274	-68.924	-13.149	-11.699	-33.209	-7.622
1058	1.058	-33.589	-3.89	-30.853	-8.022	-8.738	-13.055	6.057	-12.261
1059	1.059	-31.031	22.529	-27.09	48.759	-14.184	-17.514	-31.97	-11.296
1060	1.06	-25.374	60.287	-23.549	41.284	-14.795	-13.454	-17.028	-13.825
1061	1.061	-25.906	35.188	-24.472	7.698	-6.119	-9.976	-3.64	-14.619
1062	1.062	-25.29	3.333	-27.347	1.624	-9.631	-6.688	42.054	-15.217
1063	1.063	-16.365	-17.313	-17.654	7.07	-10.637	-13.264	-13.19	-19.877
1064	1.064	-17.506	-6.05	-18.807	-8.007	-7.758	-2.424	-6.083	-10.975
1065	1.065	-16.32	-16.065	-10.479	-3.628	-20.935	-9.578	27.045	-9.817
1066	1.066	-6.623	-19.212	-15.698	8.719	-15.142	-3.184	32.593	8.192
1067	1.067	-2.929	-16.588	-12.788	-17.591	-6.452	-6.659	-28.741	0.666
1068	1.068	3.067	-19.182	-4.847	-14.282	-11.114	-18.455	-37.165	-6.283
1069	1.069	2.105	-30.828	4.833	-17.397	-1.068	-13.789	29.269	-8.389
1070	1.07	3.078	-37.222	1.159	-14.654	0.074	-6.613	55.684	-6.444
1071	1.071	-1.182	-35.3	4.655	-22.114	-1.106	-7.764	14.776	-8.187
1072	1.072	11.018	-23.104	16.486	-33.687	-8.488	-6.592	7.181	-12.843
1073	1.073	2.324	-21.544	8.576	-35.803	-9.474	-9.668	26.933	-5.679
1074	1.074	3.876	-20.174	1.446	-49.353	-3.49	-0.749	32.805	0.712
1075	1.075	-14.896	-0.609	5.154	-37.167	-15.695	-9.054	-5.903	-17.273
1076	1.076	-22.456	19.172	-5.66	-16.445	-7.001	-5.93	-81.565	-24.814
1077	1.077	-24.778	6.444	-12.788	-8.084	-11.658	-6.869	16.276	-27.122
1078	1.078	-22.639	8.786	-13.916	15.163	-1.604	-7.617	3.16	-24.98
1079	1.079	-28.425	40.689	-24.743	-0.502	-5.293	-5.273	-32.353	-15.291
1080	1.08	-23.179	17.776	-20.487	-3.195	-6.461	-14.729	-21.472	0.586
1081	1.081	-21.615	-19.866	-16.794	-15.927	-7.437	-8.311	-51.123	11.248
1082	1.082	-20.242	-35.064	-25.108	-4.251	-8.407	-11.761	-42.159	1.595
1083	1.083	-16.545	-30.691	-24.13	14.943	-7.633	-21.407	-1.393	-10.574
1084	1.084	-29.686	-1.681	-27.021	-2.859	-11.69	-7.059	-8.559	-8.996
1085	1.085	-34.911	9.519	-27.787	-19.132	-9.749	-5.09	-41.778	-13.22
1086	1.086	-36.473	-14.298	-25.472	-17.008	-9.166	-6.805	-59.782	-6.795
1087	1.087	-29.337	-11.217	-28.967	12.1	-8.579	-5.221	-9.586	-3.277
1088	1.088	-17.569	-13.944	-18.916	8.161	-8.953	-26.861	24.224	-6.343
1089	1.089	-16.053	-16.485	-0.161	-10.466	-16.293	-11.153	6.332	-19.084
1090	1.09	-17.431	-18.846	2.336	-13.642	-4.472	-13.826	-32.073	-17.312
1091	1.091	-18.621	-50.829	4.64	-29.251	-5.999	-11.281	33.878	-15.729
1092	1.092	-19.794	-73.715	11.002	-20.852	-10.238	-13.571	25.288	-8.529
1093	1.093	-7.989	-53.054	9.058	2.476	-11.379	-7.154	66.198	-9.653
1094	1.094	-12.625	-56.769	0.367	5.704	-10.195	-9.055	-0.279	-10.779
1095	1.095	-8.361	-32.985	-20.323	3.114	-13.259	-10.76	-44.698	-20.426
1096	1.096	-1.977	-17.328	-23.021	-9.541	-12.257	-6.077	-19.987	-19.235
1097	1.097	-5.455	-9.041	-25.522	-21.025	-9.717	-7.397	-12.383	-25.209
1098	1.098	-4.501	-16.629	-27.845	-27.295	-7.365	-11.041	-45.575	-22.092
1099	1.099	-9.367	-14.346	-21.452	-9.797	-5.396	-14.487	-51.257	-28.842
1100	1.1	-10.191	0.507	-19.529	11.338	-2.074	-11.349	10.035	-24.549
1101	1.101	-6.171	13.993	-10.843	-25.571	-0.301	-10.344	-30.274	-12.326
1102	1.102	-1.376	-12.36	-18.804	-20.435	-1.614	-12.827	-7.898	-0.109
1103	1.103	-6.064	-46.466	-25.987	-6.777	-1.188	-12.024	-27.605	4.559
1104	1.104	-6.682	-14.569	-17.103	-10.729	-5.211	-16.834	27.513	-5.476
1105	1.105	-13.694	-10.538	-15.974	-21.829	-13.11	-14.868	94.362	-4.298
1106	1.106	-14.689	-21.745	-12.896	-18.473	-16.552	-14.253	-4.017	-7.758
1107	1.107	-17.222	-59.425	-11.951	-15.327	-11.287	-12.869	-43.31	-12.954
1108	1.108	-11.626	-44.275	-11.204	27.287	-18.021	-11.487	-31.348	-8.089
1109	1.109	-15.112	24.505	0.952	21.373	-11.976	-6.626	-85.331	-10.581
1110	1.11	-19.746	-5	2.668	5.044	-9.61	-6.023	-35.863	-8.237
1111	1.111	-11.981	-13.782	7.307	-20.022	-13.048	-7.738	-9.065	-10.159
1112	1.112	-6.72	10.687	8.658	-88.661	-4.281	-9.061	15.474	-10.719
1113	1.113	-5.712	18.098	7.49	-58.99	-10.226	-7.678	-21.316	-19.611
1114	1.114	-17.078	-1.786	1.503	21.783	-7.075	-10.556	-1.228	-13.213
1115	1.115	-24.952	65.434	-10.28	-10.693	-7.984	-6.07	17.093	-14.36
1116	1.116	-23.539	56.578	-11.814	-40.274	-12.19	-13.786	-32.653	-26.147
1117	1.117	-6.437	32.22	-10.437	-31.305	-12.908	-12.79	-52.347	-21.478
1118	1.118	-17.978	-4.718	-14.103	9.407	-9.356	-15.668	-9.56	-20.111
1119	1.119	-15.791	-24.625	-20.102	-27.521	-8.717	-11.391	7.13	-8.302
1120	1.12	-9.949	-6.397	-29.784	-61.002	-9.228	-7.309	-7.71	2.73
1121	1.121	-22.121	-34.011	-30.949	-6.04	-4.322	-9.222	24.434	6.987
1122	1.122	-20.562	-28.941	-24.963	16.048	-6.193	-11.132	-12.958	-7.34
1123	1.123	-13.381	-33.315	-25.94	22.644	-10.2	-7.044	-28.014	-9.28
1124	1.124	-9.694	-29.161	-21.118	16.669	-7.631	-6.64	-87.613	-17.986
1125	1.125	-8.531	-55.337	-16.89	0.236	-7.184	-9.905	-63.222	-10.055
1126	1.126	-15.898	-45.092	-12.85	-14.834	-8.295	-10.284	-100.255	-11.43
1127	1.127	-20.745	-23.053	-8.041	-19.219	-9.401	-10.656	-53.562	-12.615
1128	1.128	-25.016	2.638	0.646	-15.115	-3.542	-7.161	-35.418	-9.155
1129	1.129	-27.327	33.736	-0.515	-3.863	-7.542	-6.767	47.69	-6.07
1130	1.13	-19.371	46.253	-7.864	-20.92	-5.554	-11.204	83.096	-10.908
1131	1.131	-22.428	35.144	-4.939	-24.039	-8.791	-9.465	7.11	-15.153
1132	1.132	-19.483	4.297	-7.422	-9.906	-10.477	-9.844	16.868	-11.078
1133	1.133	-16.914	-41.444	-9.708	-2.291	-10.038	-8.485	-27.867	-13.017
1134	1.134	-4.68	-35.321	-3.083	-9.199	-8.627	-11.384	-68.425	-16.319
1135	1.135	0.588	-40.562	-2.253	-11.302	-7.417	-7.693	-16.681	-14.588
1136	1.136	2.184	-35.333	-9.539	-20.969	-6.981	-10.965	-50.14	-14.219
1137	1.137	3.592	-30.741	-14.3	-15.764	-7.32	-10.563	-56.101	-10.936
1138	1.138	-5.25	-34.677	-14.997	-14.225	-10.176	-8.612	27.229	-13.847
1139	1.139	-8.662	-23.37	-7.557	-15.577	-10.515	-13.644	62.897	-11.148
1140	1.14	-5.509	-20.038	-14.222	-9.212	-10.861	-8.982	8.7	-9.234
1141	1.141	-14.365	-16.879	-11.606	-5.743	-9.264	-9.551	18.455	-10.798
1142	1.142	-22.661	-8.501	-23.71	-4.778	-7.862	-9.928	45.127	-12.172
1143	1.143	-25.737	-16.04	-42.984	-11.534	-8.593	-11.279	53.136	-12.95
1144	1.144	-16.804	-22.951	-35.377	-17.526	-12.228	-11.655	45.773	-9.28
1145	1.145	-17.944	-16.556	-23.727	-24.893	-13.542	-10.488	-1.253	-6.771
1146	1.146	-21.012	-3	-17.318	-27.825	-9.054	-12.416	-7.491	-9.107
1147	1.147	-14.207	-8.14	-11.486	-18.184	-9.599	-8.924	-57.666	-6.987
1148	1.148	-13.412	-6.471	-16.682	1.294	-10.918	-10.27	-91.398	-10.675
1149	1.149	-7.775	9.48	-2.317	32.369	-8.56	-14.331	-49.088	-16.098
1150	1.15	-15.676	11.678	11.285	11.626	-6.396	-11.814	-10.67	-12.622
1151	1.151	-16.589	-5.659	6.121	-7.164	-12.359	-10.451	4.184	-10.683
1152	1.152	-9.778	10.669	7.735	-17.245	-8.06	-9.285	54.246	-14.732
1153	1.153	-13.984	0.053	-5.174	-26.565	-12.092	-7.339	60.635	-17.225
1154	1.154	-11.622	-13.481	3.575	-40.72	-7.226	-8.487	90.796	-9.849
1155	1.155	-19.537	-39.741	-10.696	-22.916	-11.849	-11.382	7.493	-10.802
1156	1.156	-24.764	-50.888	-8.717	-20.658	-10.092	-8.662	-52.152	-9.825
1157	1.157	-21.875	-40.767	-3.44	6.904	-7.565	-10.582	-41.468	-9.046
1158	1.158	-21.108	-31.486	-1.84	10.495	-7.935	-8.434	-51.473	-11.362
1159	1.159	-23.441	-34.185	-6.053	7.178	-9.085	-10.351	-7.009	-10.777
1160	1.16	-22.878	-26.571	-17.813	4.059	-8.684	-10.526	17.07	-6.125
1161	1.161	-27.536	-24.236	-16.232	-10.067	-10.601	-12.059	-34.964	-13.856
1162	1.162	-23.478	-26.351	-11.936	-17.67	-10.394	-8.565	-28.741	-6.499
1163	1.163	-23.094	-28.249	-18.291	-24.757	-9.024	-10.879	-59.423	-11.326
1164	1.164	-26.396	-26.484	-24.266	-9.915	-9.784	-12.036	-32.057	-7.071
1165	1.165	-19.856	-12.157	-10.318	-4.109	-11.322	-10.868	-57.449	-12.679
1166	1.166	-20.873	5.349	-20.002	-30.46	-7.83	-9.698	-98.851	-7.835
1167	1.167	-18.406	7.785	-7.838	-49.263	-11.118	-11.828	-104.422	-9.771
1168	1.168	-6.251	5.735	3.15	-11.539	-6.271	-14.54	-109.554	-10.344
1169	1.169	5.877	-7.825	7.338	13.678	-8.198	-8.741	-59.316	-11.691
1170	1.17	10.465	-23.771	-4.548	9.252	-8.769	-7.967	-12.645	-11.284
1171	1.171	6.145	3.81	-0.01	-19.784	-8.378	-12.801	-6.951	-10.099
1172	1.172	-0.321	-15.166	-4.377	-16.089	-8.751	-10.864	64.84	-14.525
1173	1.173	-6.383	-18.654	-10.864	-19.355	-6.616	-9.117	74.298	-16.255
1174	1.174	-3.346	-53.317	-9.803	-16.246	-8.551	-10.464	47.172	-8.313
1175	1.175	-8.247	-57.959	-15.125	-7.906	-8.937	-5.036	54.945	-9.472
1176	1.176	-16.245	-29.086	-20.059	-25.715	-6.804	-9.871	47.366	-10.436
1177	1.177	-11.081	-17.9	-28.099	0.009	-8.736	-9.287	27.202	-9.463
1178	1.178	-25.852	-7.788	-40.006	17.02	-11.251	-7.544	45.258	-15.459
1179	1.179	-32.308	7.907	-41.646	32.721	-6.416	-12.378	72.886	-14.682
1180	1.18	-34.309	-6.202	-40.368	13.108	-8.356	-6.382	-2.764	-15.256
1181	1.181	-29.136	-34.444	-36.77	-25.37	-11.657	-10.466	-35.274	-9.261
1182	1.182	-30.728	-38.189	-35.673	-64.137	-9.928	-9.904	-84.658	-10.033
1183	1.183	-14.9	-21.328	-30.523	-38.926	-12.453	-14.57	-129.43	-13.514
1184	1.184	-21.325	-37.164	-31.582	-25.328	-9.173	-11.686	-105.182	-12.934
1185	1.185	-23.283	-39.982	-30.898	-21.377	-8.02	-13.062	-68.323	-10.031
1186	1.186	-21.569	-6.627	-26.947	4.901	-6.875	-12.689	-74.932	-14.871
1187	1.187	-16.955	6.844	-20.485	8.229	-7.268	-13.095	-80.995	-11.584
1188	1.188	-15.628	35.78	-14.618	-13.6	-9.411	-12.73	-8.784	-12.163
1189	1.189	-3.855	54.418	-17.078	-10.919	-8.071	-13.128	20.823	-12.553
1190	1.19	0.752	23.328	-9.282	-18.49	-7.309	-9.641	65.518	-12.171
1191	1.191	10.778	2.526	-2.072	-34.731	-8.869	-6.328	24.783	-7.331
1192	1.192	7.045	28.768	4.564	-36.828	-9.457	-3.412	61.745	-14.684
1193	1.193	0.993	4.956	10.416	-7.817	-9.661	-6.111	-25.748	-11.783
1194	1.194	-2.149	39.434	12.571	4.547	-7.929	-5.701	57.65	-12.557
1195	1.195	-11.077	43.926	5.853	8.219	-7.355	-9.157	46.816	-11.781
1196	1.196	-14.571	-18.563	-0.253	-1.796	-7.17	-7.774	56.724	-12.365
1197	1.197	-13.605	-45.275	-4.419	13.924	-5.819	-9.875	47.823	-11.79
1198	1.198	-20.366	-20.989	-15.36	16.664	-6.601	-8.681	23.365	-11.21
1199	1.199	-33.512	-13.81	-17.031	-11.573	-6.608	-9.82	30.632	-9.861
1200	1.2	-47.036	-20.568	-18.501	-15.22	-8.746	-12.701	24.096	-13.163
1201	1.201	-27.672	-14.708	-14.937	-39.022	-14.553	-9.018	-6.136	-11.039
1202	1.202	-35.218	-9.393	-13.891	-17.171	-8.948	-15.393	-44.657	-10.656
1203	1.203	-28.23	-24.607	-4.332	-8.874	-8.375	-14.613	-29.291	-9.508
1204	1.204	-13.32	-38.266	-8.139	-32.118	-8.963	-12.294	-97.803	-13.771
1205	1.205	-3.624	-50.739	-4.768	14.864	-9.544	-11.724	-87.676	-9.711
1206	1.206	1.621	-39.601	-12.266	48.369	-8.191	-13.674	-60.796	-10.104
1207	1.207	-9.401	-8.716	-13.373	18.132	-9.553	-14.276	-85.003	-14.56
1208	1.208	-5.14	-12.845	-11.001	-9.417	-8.4	-11.786	26.394	-9.148
1209	1.209	-6.296	-16.61	-8.801	-24.446	-6.461	-8.515	42.565	-13.991
1210	1.21	-14.608	-6.627	-4.088	-56.307	-9.964	-7.389	115.143	-13.424
1211	1.211	-15.576	-22.379	-14.28	-18.73	-7.848	-7.036	102.379	-9.37
1212	1.212	-16.562	-30.77	-15.758	-3.59	-5.931	-7.465	43.138	-16.377
1213	1.213	-12.326	-23.269	-17.02	-17.125	-10.207	-4.588	11.018	-9.639
1214	1.214	-0.144	-30.265	-18.267	-4.761	-6.735	-10.608	-37.973	-8.899
1215	1.215	-1.881	-57.969	-13.125	-8.416	-7.136	-9.881	-64.257	-11.258
1216	1.216	-3.425	-92.078	-0.41	-25.401	-6.763	-7.599	-104.491	-11.873
1217	1.217	-4.766	-78.568	4.746	-22.298	-12.755	-7.058	-126.229	-12.479
1218	1.218	4.161	-24.439	15.736	-47.865	-10.258	-5.168	-79.031	-9.601
1219	1.219	-6.631	12.514	11.446	-37.797	-11.046	-9.275	12.895	-10.983
1220	1.22	-2.327	32.455	17.811	-22.082	-7.576	-9.693	105.449	-8.681
1221	1.221	-1.139	87.418	11.798	3.477	-13.582	-11.08	165.59	-11.602
1222	1.222	-16.81	65.369	2.128	6.741	-9.531	-15.181	111.841	-13.555
1223	1.223	-14.678	58.799	-4.223	9.828	-8.962	-13.863	82.734	-11.647
1224	1.224	-12.761	28.401	-7.685	-9.908	-8.398	-15.262	-15.217	-12.442
1225	1.225	-14.527	-21.58	-10.761	-7.361	-11.315	-12.398	-80.559	-8.002
1226	1.226	-22.492	-95.587	-5.9	-9.631	-11.723	-12.825	-68.327	-11.3
1227	1.227	-23.889	-125.23	-11.844	-7.484	-10.4	-11.703	-78.712	-10.731
1228	1.228	-17.541	-62.716	-20.654	-36.482	-3.844	-10.969	-107.922	-8.223
1229	1.229	-21.057	-38.292	-38.553	-98.954	-8.711	-6.557	-80.914	-11.533
1230	1.23	-22.037	-30.871	-40.958	-18.223	-2.74	2.104	-39.928	-6.704
1231	1.231	-28.8	16.02	-47.787	57.677	-6.847	-1.419	-61.725	-15.425
1232	1.232	-24.496	58.644	-36.985	-31.191	-10.362	-2.431	-14.629	-11.95
1233	1.233	-22.117	8.746	-23.27	-19.386	-9.818	-5.384	15.916	-10.991
1234	1.234	-25.523	-24.691	-21.36	100.003	-10.428	-7.945	-22.58	-13.909
1235	1.235	-18.085	-6.473	-3.769	20.367	-3.492	-12.051	-27.342	-9.665
1236	1.236	-17.045	-34.147	-10.587	-51.898	-12.428	-11.516	-4.155	-8.904
1237	1.237	-21.237	-8.907	-4.054	-38.76	-6.463	-8.265	-58.113	-10.857
1238	1.238	-23.509	23.142	-1.934	20.846	-9.593	-17.205	38.497	-10.291
1239	1.239	-19.985	19.199	0.003	9.905	-10.591	-29.052	51.812	-7.402
1240	1.24	-16.68	-7.015	-4.443	-19.814	-11.404	-37.027	63.78	-13.219
1241	1.241	-7.786	-16.983	-8.499	-28.819	-12.213	-24.091	-11.845	-14.002
1242	1.242	-14.17	-63.924	-9.436	11.781	-8.762	-18.901	17.966	-12.074
1243	1.243	-17.632	-83.719	-3.232	4.345	-9.372	-26.864	9.204	-15.383
1244	1.244	-22.807	-77.651	-16.962	-15.616	-14.832	-25.547	-15.121	-13.658
1245	1.245	-29.514	-38.941	-26.428	-58.163	-11.388	-21.916	-66.68	-8.831
1246	1.246	-31.974	-3.754	-21.011	-41.695	-10.842	-18.47	-19.806	-10.781
1247	1.247	-30.366	61.768	-12.884	-16.559	-7.973	-17.538	22.786	-13.694
1248	1.248	-24.696	102.885	0.258	6.287	-9.364	-8.668	28.18	-13.308
1249	1.249	-22.717	86.391	1.198	7.428	-6.093	-9.855	-27.433	-11.948
1250	1.25	-15.339	30.803	3.12	3.311	-11.534	4.24	-64.53	-14.849
1251	1.251	-4.479	-20.916	-4.64	-0.417	-10.408	-1.017	-58.063	-12.912
1252	1.252	-14.495	-1.018	-5.817	-3.768	-6.778	1.863	-76.499	-9.425
1253	1.253	-5.549	-19.234	-6.811	-13.122	-9.133	6.092	0.935	-15.805
1254	1.254	-11.501	-46.939	-14.978	0.963	-12.076	6.84	-37.866	-11.735
1255	1.255	-14.54	-52.022	1.225	-37.607	-12.514	3.336	-23.072	-10.371
1256	1.256	-5.576	-47.62	-0.956	-120.888	-6.759	6.613	-46.085	-12.684
1257	1.257	2.797	-35.245	5.541	-61.331	-4.479	3.696	-108.835	-10.544
1258	1.258	1.859	-1.135	-11.775	-7.21	-15.367	-4.249	-64.377	-14.214
1259	1.259	-2.949	-5.523	-9.357	-17.16	2.01	4.071	-72.688	-6.848
1260	1.26	4.999	-1.389	-11.404	9.453	-4.997	-1.157	-35.881	-7.806
1261	1.261	14.668	-5.008	-9.392	-15.03	-2.902	-0.191	-29.329	6.918
1262	1.262	15.82	-21.969	-18.032	6.993	-4.882	-13.352	-23.455	4.804
1263	1.263	2.657	-31.18	-25.909	26.897	-10.162	-19.159	3.962	-4.857
1264	1.264	-13.214	-22.761	-21.584	-3.533	-8.674	0.197	-11.385	-3.094
1265	1.265	-6.827	5.557	-22.684	-20.012	-10.085	-7.354	1.903	-11.011
1266	1.266	-16.514	1.922	-11.774	-4.965	-24.457	-9.677	55.79	-15.257
1267	1.267	-21.75	11.997	-18.875	8.502	-3.215	-7.544	33.408	-16.405
1268	1.268	-29.703	-34.979	-12.428	12.467	-5.974	-13.34	26.544	-15.224
1269	1.269	-22.568	-54.83	-15.86	-6.394	-8.536	-18.558	32.299	-20.432
1270	1.27	-8.293	-48.747	-25.509	3.603	-15.545	-17.002	-17.869	-19.451
1271	1.271	-2.537	-32.206	-29.166	6.599	-9.205	-15.635	55.961	-16.916
1272	1.272	-11.298	-37.128	-44.854	-7.573	-11.204	-14.461	26.28	-11.29
1273	1.273	-3.435	-14.196	-25.725	-20.303	-6.039	-8.445	-36.415	-16.114
1274	1.274	-2.164	-1.673	-13.011	-36.486	-10.745	-13.652	3.979	-16.682
1275	1.275	-5.925	24.713	-10.752	-42.831	-6.542	-10.73	10.982	-18.414
1276	1.276	-4.846	7.7	-29.98	-21.582	2.311	-14.963	-36.255	-14.915
1277	1.277	-8.029	-14.247	-47.853	-13.374	-8.57	-14.162	-18.458	-15.289
1278	1.278	-22.83	-34.103	-40.946	-10.958	-7.246	-13.551	53.374	-8.691
1279	1.279	-37.813	-41.674	-30.377	-4.117	-6.099	-10.233	3.653	-15.438
1280	1.28	-47.567	-39.347	-32.413	-31.94	2.224	-13.096	-5.533	-11.161
1281	1.281	-59.839	-41.493	-27.308	2.13	-11.678	-11.701	-30.15	-8.811
1282	1.282	-55.275	-20.13	-19.493	-48.054	-5.846	-7.213	21.314	-9.374
1283	1.283	-48.188	-11.7	-3.741	-1.077	-14.544	-13.76	-39.477	-7.422
1284	1.284	-49.416	-4.09	-1.716	66.198	-9.89	-12.96	-47.754	-6.821
1285	1.285	-31.489	17.002	23.323	39.694	-8.537	-10.612	-69.967	-6.417
1286	1.286	-18.778	-25.542	26.506	-0.845	-7.368	-14.076	30.634	-6.008
1287	1.287	-2.575	-43.713	-1.875	-22.934	-10.862	-13.474	16.208	-7.14
1288	1.288	3.771	-27.27	-5.681	37.64	-13.981	-8.026	108.184	-7.5
1289	1.289	25.028	-12.189	-9.101	29.61	-7.216	-9.937	72.544	-10.95
1290	1.29	33.312	-35.033	-6.149	7.662	-9.728	-13.209	-3.372	-11.299
1291	1.291	15.446	-39.146	-20.419	-52.803	-13.784	-7.768	-32.978	-9.336
1292	1.292	-15.009	-58.011	-2.76	-12.003	-15.723	-11.22	11.709	-5.067
1293	1.293	-44.098	-13.41	-5.232	-33.892	-5.663	-6.536	-12.628	-6.424
1294	1.294	-55.375	53.648	-16.019	-67.238	-7.006	-1.087	-20.001	-10.866
1295	1.295	-45.363	62.512	-10.368	-48.943	-10.685	-11.895	-0.128	-7.952
1296	1.296	-42.315	38.126	-19.224	-21.218	-11.875	-10.312	-6.271	-11.414
1297	1.297	-34.034	30.772	-11.425	-36.221	-8.829	-14.531	-11.777	-17.779
1298	1.298	-21.299	-2.641	-12.904	-13.246	-23.61	-15.654	-16.876	-20.285
1299	1.299	-9.712	3.447	-24.822	-9.056	-17.286	-9.61	15.066	-14.658
1300	1.3	-11.857	-1.933	-20.293	-12.623	-7.67	-10.541	-30.863	-15.229
1301	1.301	-13.803	-6.95	-19.05	-15.789	-2.503	-13.396	36.155	-13.285
1302	1.302	-12.06	-11.448	-10.256	6.176	-10.467	-10.835	-62.484	-13.851
1303	1.303	-7.422	-15.597	0.468	-7.919	-3.276	-8.457	-102.048	-12.489
1304	1.304	-6.078	-4.505	1.697	-10.483	3.177	-10.334	29.164	-16.937
1305	1.305	-7.264	-7.95	-4.826	24.536	-0.212	-13.57	-58.335	-11.511
1306	1.306	-1.288	-23.732	5.891	19.533	-7.502	-10.618	21.181	-13.431
1307	1.307	1.796	-43.541	4.411	-3.364	-2.619	-11.932	6.848	-11.484
1308	1.308	-3.045	-51.127	0.625	-15.734	-10.51	-14.215	19.912	-10.89
1309	1.309	2.948	-48.787	3.991	-11.966	-9.524	-8.381	-15.723	-12.235
1310	1.31	6.994	-25.332	0.8	-21.94	-16.272	-7.575	-91.593	-14.543
1311	1.311	0.407	-41.021	-10.114	-31.126	-4.825	-8.134	-42.262	-9.691
1312	1.312	-9.271	-43.779	-8.844	-22.735	3.144	-7.529	2.506	-14.315
1313	1.313	-10.433	-41.359	-23.257	-15.123	1.825	-8.1	-38.17	-12.558
1314	1.314	-9.288	-11.048	-21.409	-17.375	-1.823	-7.702	-60.196	-9.077
1315	1.315	-8.342	-7.043	-30.208	-2.437	-7.794	-7.29	-26.638	-6.758
1316	1.316	-15.123	4.164	-15.976	11.131	-10.86	-9.401	-20.556	-7.938
1317	1.317	-14.361	-5.881	-21.859	27.036	-11.815	-12.101	-36.807	-13.957
1318	1.318	-7.024	9.856	-16.714	-0.611	-11.012	-7.828	-11.411	-9.717
1319	1.319	-6.092	24.019	-12.126	-4.272	-13.31	-10.335	48.354	-7.409
1320	1.32	-5.34	11.241	-13.551	33.472	-6.724	-12.653	-24.971	-10.91
1321	1.321	-9.405	8.945	-4.706	-1.694	2.948	-12.265	-34.789	-8.992
1322	1.322	-8.833	-22.924	-8.224	-70.352	1.803	-14.194	-7.952	-10.743
1323	1.323	-1.492	-73.25	1.412	-80.218	0.668	-11.477	0.26	-8.23
1324	1.324	-4.381	-39.825	-7.502	-53.49	-6.651	-10.689	7.663	-6.885
1325	1.325	-10.343	-33.886	-10.966	19.881	-11.459	-9.912	14.326	-9.023
1326	1.326	-14.373	4.801	-14.032	69.203	-15.66	-10.683	32.599	-10.972
1327	1.327	-10.846	29.859	-28.716	42.445	-21.182	-10.49	4.915	-14.466
1328	1.328	-15.448	6.917	-22.323	34.324	-25.943	-7.395	19.945	-18.542
1329	1.329	-20.839	2.829	-12.628	12.296	-35.953	-13.388	-11.942	-13.703
1330	1.33	-18.876	21.604	3.284	-48.275	-48.869	-7.383	-7.904	-16.998
1331	1.331	-19.429	-29.862	-3.045	-88.947	-36.617	-9.702	-26.692	-14.094
1332	1.332	-19.975	-37.224	2.831	-140.618	-19.155	-7.762	24.705	-9.266
1333	1.333	-21.295	-43.799	-2.307	-80.082	-12.136	-5.816	-12.269	-12.569
1334	1.334	-17.934	-13.39	5.745	-55.676	-1.442	-8.71	-32.218	-10.832
1335	1.335	-18.232	-29.799	-1.3	-33.571	-3.324	-5.219	34.993	-12.201
1336	1.336	-24.133	-34.798	-0.005	26.987	5.432	-7.535	-45.74	-16.667
1337	1.337	-33.695	6.455	-1.04	18.812	16.516	-10.431	-34.887	-16.091
1338	1.338	-37.241	22.942	-8.301	-18.162	0.7	-11.588	-44.79	-19.582
1339	1.339	-23.975	-2.154	-3.387	-38.069	-9.902	-11.194	-18.107	-19.984
1340	1.34	-1.024	2.365	-14.738	-44.136	-11.782	-14.668	-58.91	-13.418
1341	1.341	8.378	23.055	-19.315	-71.905	0.462	-7.317	-81.101	-0.661
1342	1.342	-11.283	-3.282	-17.89	-36.806	2.057	-8.281	-87.812	8.036
1343	1.343	-18.777	-13.354	-21.477	-4.946	-10.862	-5.378	-20.726	-6.293
1344	1.344	-21.066	-41.618	-20.235	7.409	-2.099	-2.858	5.81	-8.239
1345	1.345	-23.166	-30.317	-29.841	26.126	21.757	-3.623	46.343	-13.481
1346	1.346	-25.057	-6.447	-28.596	9.044	31.87	-5.569	38.979	-15.038
1347	1.347	-19.78	-28.309	-27.366	-6.68	41.197	-6.155	45.527	-7.888
1348	1.348	-21.271	-36.609	-24.192	18.83	21.501	-6.747	-21.708	-11.582
1349	1.349	-22.558	-29.117	-21.199	22.093	13.987	-5.405	4.909	-8.112
1350	1.35	-18.79	-59.53	-21.891	0.21	2.417	-8.701	45.456	-9.084
1351	1.351	-19.868	-38.874	-27.418	14.34	-20.953	-15.288	52.75	-13.927
1352	1.352	-18.829	10.229	-19.4	52.846	-61.731	-24.201	5.848	-5.993
1353	1.353	-9.853	30.071	-7.508	91.554	-78.135	-25.366	-0.3	-9.095
1354	1.354	-3.785	24.025	-2.765	46.071	-83.117	-22.28	-5.946	-10.062
1355	1.355	-8.949	-14.692	-4.014	-21.08	-41.844	-23.255	9.034	-16.063
1356	1.356	-11.78	-29.771	-2.749	5.658	-14.128	-15.334	-13.99	-15.283
1357	1.357	-15.971	-34.245	-10.96	-2.485	-9.069	-18.441	23.46	-14.698
1358	1.358	-15.139	-46.72	-13.952	-24.514	4.5	-15.553	8.275	-14.108
1359	1.359	-10.264	-58.03	-24.699	-31.068	8.579	-14.797	-5.316	-12.358
1360	1.36	-16.225	-6.624	-31.777	-25.136	-2.634	-10.747	32.165	-14.865
1361	1.361	-15.425	15.393	-14.657	-19.789	-5.911	-14.246	-33.595	-12.533
1362	1.362	-18.895	35.324	-7.605	-4.715	-8.98	-10.975	47.006	-12.908
1363	1.363	-16.963	4.944	-9.649	-9.181	-6.237	-13.895	-7.259	-9.222
1364	1.364	-21.03	-0.461	3.979	-13.239	-3.694	-10.437	-56.674	-8.83
1365	1.365	-22.393	-15.49	5.801	-16.916	-6	-10.856	-47.778	-4.755
1366	1.366	-20.086	-47.351	7.43	-20.182	0.393	-6.047	-104.645	-8.231
1367	1.367	-13.533	-67.977	6.155	-10.85	2.329	-9.369	-141.546	-9.572
1368	1.368	1.153	-64.256	-5.583	-8.093	0.584	-7.659	-67.593	-11.695
1369	1.369	-0.991	-26.443	5.516	-20.851	11.617	-7.301	40.969	-11.295
1370	1.37	-6.819	-31.395	-7.375	-55.872	10.266	-1.915	-31.163	-8.57
1371	1.371	1.878	-35.826	-19.484	-40.724	-4.053	-5.433	-44.302	-13.396
1372	1.372	-2.788	26.684	-14.768	-17.862	-13.722	-4.884	-32.478	-12.81
1373	1.373	-18.677	71.379	-13.353	-38.602	-15.472	-7.826	-43.257	-10.868
1374	1.374	-33.598	63.212	-22.19	-42.317	-13.946	-3.024	-33.309	-11.445
1375	1.375	-27.812	26.227	-23.298	2.384	-29.853	-2.483	-24.368	-7.956
1376	1.376	-29.585	59.688	-22.294	32.831	-44.789	-4.264	16.29	-8.341
1377	1.377	-24.969	29.345	-9.505	-16.996	-35.141	-3.913	67.971	-7.948
1378	1.378	-17.832	-53.814	-4.302	-36.871	-8.853	-11.305	7.37	-13.941
1379	1.379	-19.022	-65.567	-8.965	-6.44	-5.204	-8.232	15.496	-14.713
1380	1.38	-15.577	-54.675	-16.136	-1.006	-8.524	-9.208	-6.551	-15.477
1381	1.381	-16.579	-24.982	-14.986	-6.083	-5.442	-9.979	26.992	-4.637
1382	1.382	-1.908	-16.08	-18.499	-10.58	-8.139	-12.306	-3.391	-6.179
1383	1.383	-16.839	-24.228	-28.226	-23.009	-10.629	-15.799	-42.095	-13.324
1384	1.384	-22.672	-31.574	-21.905	-4.195	-8.283	-12.522	-87.542	-6.924
1385	1.385	-10.502	-11.649	-20.813	5.942	-1.868	-10.79	-8.137	-8.059
1386	1.386	-12.069	-42.056	-17.799	-9.615	-7.659	-13.312	24.499	-17.71
1387	1.387	-16.357	-47.476	-13.05	-52.008	-9.377	-10.034	34.445	-16.526
1388	1.388	3.133	-42.383	-3.476	-33.673	-1.415	-9.657	61.197	-10.516
1389	1.389	0.334	-28.779	0.079	27.391	-8.56	-14.124	101.785	-13.608
1390	1.39	-7.289	25.443	-1.196	19.332	-7.398	-6.4	-9.332	-12.634
1391	1.391	-5.032	18.121	-13.122	-2.681	-6.25	-9.512	-25.197	-13.399
1392	1.392	-11.476	-1.794	-14.786	-9.231	-7.225	-10.479	-39.442	-14.145
1393	1.393	-13.482	28.564	-10.637	-51.749	-6.261	-11.253	26.415	-12.18
1394	1.394	-11.807	-10.188	-9.586	-35.216	-7.066	-13.573	-33.086	-11.588
1395	1.395	-10.313	-15.248	-15.675	-9.958	-7.876	-6.991	-87.142	-14.482
1396	1.396	-11.704	-1.675	-8.399	13.012	-1.315	-11.249	-57.34	-14.865
1397	1.397	-8.044	-30.651	-9.412	-7.568	-5.581	-8.923	-12.437	-11.574
1398	1.398	-9.211	3.417	-20.854	3.794	-7.908	-9.501	-4.126	-13.687
1399	1.399	-23.162	-19.429	-19.315	-6.132	-8.513	-10.084	18.092	-14.051
1400	1.4	-21.24	-7.03	-15.076	-21.729	-6.62	-11.832	-42.324	-12.096
1401	1.401	-16.031	-10.683	-11.428	-13.468	-13.255	-10.492	14.729	-12.276
1402	1.402	-20.692	13.207	-7.962	-5.993	-10.817	-13.812	7.535	-7.83
1403	1.403	-16.439	-27.483	-13.205	-12.949	-10.141	-8.025	54.442	-11.125
1404	1.404	-15.262	-43.813	-22.122	-19.312	-9.65	-12.113	48.506	-10.547
1405	1.405	-28.413	-58.795	-25.628	-17.41	-7.796	-10.199	32.04	-11.92
1406	1.406	-23.181	-26.839	-24.695	8.839	-4.918	-10.798	6.923	-11.552
1407	1.407	-18.539	19.026	-21.84	-47.824	-0.078	-7.906	-15.908	-12.741
1408	1.408	-11.38	13.051	-15.9	-39.606	-4.72	-8.3	-44.935	-11.61
1409	1.409	-15.071	7.73	-10.338	41.888	-2.969	-7.922	-48.623	-11.255
1410	1.41	-9.09	2.803	-21.246	30.976	-10.892	-8.324	-10.873	-12.832
1411	1.411	-12.223	-38.319	-25.977	-18.432	-14.383	-7.95	-5.831	-10.917
1412	1.412	-11.305	-32.798	-21.797	-9.547	-15.365	-10.669	7.654	-10.163
1413	1.413	-15.622	-27.687	-25.529	-17.688	-14.419	-5.836	-29.817	-6.508
1414	1.414	-13.342	-41.239	-19.569	-10.385	-10.183	-2.362	-75.299	-9.042
1415	1.415	-11.415	-37.23	-20.549	-17.037	-7.883	-6.999	-57.134	-6.744
1416	1.416	-9.453	-33.617	-7.772	-23.094	-7.326	-8.743	-62.579	-13.34
1417	1.417	-16.004	-9.88	-2.571	-17.731	-5.407	-11.255	-27.407	-10.459
1418	1.418	-18.479	-25.654	-1.046	-12.741	-10.85	-10.87	22.854	-13.006
1419	1.419	-14.375	-22.998	-8.235	-8.338	-12.819	-9.711	2.999	-13.804
1420	1.42	-25.177	10.448	-17.14	-20.779	-8.2	-10.877	-27.172	-13.253
1421	1.421	-20.512	14.879	-4	-24.52	-7.646	-12.041	-21.555	-7.286
1422	1.422	-21.842	-5.858	-2.284	-14.499	-0.735	-7.214	-26.363	-9.641
1423	1.423	-18.162	-9.489	-6.914	1.155	4.039	-7.81	-30.532	-6.191
1424	1.424	-21.667	7.59	-8.28	3.865	4.755	-5.895	7.286	-9.513
1425	1.425	-16.494	10.699	-1.891	1.359	-4.2	-6.491	22.688	-8.968
1426	1.426	-21.376	-14.896	6.427	-10.219	-12.581	-11.353	27.411	-13.839
1427	1.427	-20.622	-18.222	20.362	-8.048	-11.677	-9.448	23.687	-15.811
1428	1.428	-18.292	-34.007	14.584	-13.874	-14.628	-18.373	5.198	-12.948
1429	1.429	-11.689	-36.926	5.893	-8.683	-15.441	-32.724	-32.375	-14.347
1430	1.43	-12.425	-44.66	7.451	-0.778	-27.666	-30.817	-57.329	-9.936
1431	1.431	-10.057	-9.764	6.096	-13.822	-29.45	-22.141	-6.826	-10.558
1432	1.432	-14.852	5.232	15.002	-26.113	-21.56	-14.241	26.83	-14.075
1433	1.433	-15.376	-17.697	9.011	-24.614	-11.547	-10.013	-28.048	-15.465
1434	1.434	-14.757	19.738	5.926	-17.524	-10.444	-13.722	-50.103	-22.087
1435	1.435	-16.063	14.596	-0.806	-29.359	-4.488	-12.584	-43.55	-21.155
1436	1.436	-8.649	-8.314	-3.268	-37.324	-9.776	-9.512	-49.502	-18.678
1437	1.437	7.473	-29.087	-2.45	-15.687	-10.835	-12.441	0.481	-6.527
1438	1.438	28.622	-17.909	-0.49	-12.678	-16.939	-6.464	74.45	-4.824
1439	1.439	20.374	-21.272	-10.509	1.392	-12.966	-5.708	64.675	-6.408
1440	1.44	17.928	-18.268	-17.624	14.129	-3.563	-7.67	2.31	-5.09
1441	1.441	6.373	1.381	-23.966	11.772	-2.477	-15.045	-54.573	-14.028
1442	1.442	-5.582	8.446	-27.42	13.836	-8.541	-14.101	-17.565	-12.897
1443	1.443	-16.205	10.883	-26.427	7.953	1.098	-11.605	2.4	-11.961
1444	1.444	-25.86	-24.198	-36.861	-7.243	7.468	-10.849	-3.508	-12.954
1445	1.445	-38.043	-49.45	-45.756	-33.636	1.03	-9.133	-31.187	-12.205
1446	1.446	-45.966	-45.109	-58.908	-44.904	-9.865	-13.987	-46.317	-11.462
1447	1.447	-41.681	-16.155	-60.629	-61.934	-17.072	-12.075	-32.794	-18.061
1448	1.448	-27.328	-4.991	-55.956	-40.101	-20.813	-8.03	-55.315	-24.656
1449	1.449	-25.365	-15.066	-34.252	2.446	-14.877	-4.561	-26.467	-18.678
1450	1.45	-16.647	-36.978	-18.549	81.77	-13.978	-1.288	-0.312	-13.084
1451	1.451	-15.08	-56.763	-26.84	70.91	-9.194	5.278	-10.605	-2.262
1452	1.452	-22.211	-59.338	-14.031	1.791	-11.779	-9.437	17.516	-0.726
1453	1.453	-28.571	-24.375	-7.039	-7.135	-14.185	-3.058	13.664	-7.894
1454	1.454	-17.705	-29.53	-0.637	-15.294	-6.321	-1.124	65.007	0.999
1455	1.455	-19.036	11.58	5.172	-37.404	-9.48	-2.87	13.19	-5.009
1456	1.456	-12.64	16.88	10.399	-98.052	-8.569	-4.419	19.583	0.205
1457	1.457	-16.113	-8.354	8.862	-122.485	-6.09	-8.677	37.558	-0.774
1458	1.458	-4.289	-67.991	-4.089	-55.768	-5.367	-4.993	20.861	-1.552
1459	1.459	0.379	-59.873	4.63	24.928	-10.258	-1.504	-14.651	-5.612
1460	1.46	7.553	-8.185	12.572	14.104	-5.668	-2.458	7.935	-16.446
1461	1.461	13.956	-1.624	13.919	-15.577	-5.129	-9.221	11.824	-14.892
1462	1.462	12.815	16.505	-3.126	-6.743	-4.783	-11.727	-45.055	-13.532
1463	1.463	-3.228	44.147	-19.385	17.591	-4.437	-10.941	-20.849	-14.687
1464	1.464	-33.603	59.222	-30.036	24.897	-4.871	-21.765	-28.39	-11.19
1465	1.465	-54.31	36.376	-39.7	4.918	-8.589	-13.812	-8.694	-16.402
1466	1.466	-43.08	7.392	-13.37	-1.136	-11.924	-15.149	-14.866	-15.415
1467	1.467	-39.803	18.665	-17.015	-6.582	-7.133	-13.972	-9.619	-9.404
1468	1.468	-24.146	-12.246	-20.278	-1.524	-5.252	-12.799	-44.923	-18.29
1469	1.469	-21.446	0.174	-29.56	-5.981	-8.21	-11.813	-67.763	-12.272
1470	1.47	-13.899	-18.575	-21.245	-18.388	-13.097	-10.821	-96.748	-9.16
1471	1.471	-11.581	-15.246	-18.75	-14.749	-3.064	-10.028	-100.364	-13.977
1472	1.472	-0.937	-37.076	-39.861	-11.482	-4.438	-7.686	-110.372	-11.437
1473	1.473	4.861	-22.956	-8.718	-39.742	-10.831	-8.237	-82.071	-12.184
1474	1.474	17.046	-20.424	-21.119	-36.07	-11.993	-11.498	-78.346	-10.224
1475	1.475	12.391	-13.406	-9.911	-19.034	-15.089	-6.047	-26.738	-10.777
1476	1.476	-9.29	-15.458	-6.644	-9.739	-14.137	-5.438	-48.726	-9.003
1477	1.477	-24.978	5.889	-15.945	-1.417	-11.643	-14.114	25.336	-7.625
1478	1.478	-27.688	20.088	-1.835	-3.951	0.534	-12.92	55.119	-9.925
1479	1.479	-35.24	-3.094	0.649	12.297	-4.709	-11.92	10.621	-12.802
1480	1.48	-32.927	-31.311	2.91	44.235	-3.179	-8.995	2.606	-10.84
1481	1.481	-26.557	-27.582	0.723	39.786	-1.852	-8.196	24.797	-11.198
1482	1.482	-24.634	-24.213	-5.161	-14.39	-3.029	-13.773	58.365	-10.976
1483	1.483	-19.429	-14.863	-10.459	-7.035	-1.876	-13.147	76.702	-11.142
1484	1.484	-27.397	-17.537	-24.869	-26.971	-13.681	-15.03	60.439	-12.473
1485	1.485	-23.17	-30.207	-26.897	-20.933	3.734	-12.083	45.553	-9.738
1486	1.486	-22.032	-51.213	-11.131	-26.257	15.355	-10.677	41.254	-14.743
1487	1.487	-18.577	-53.84	7.921	-11.128	17.5	-11.012	28.959	-12.777
1488	1.488	-19.546	-15.289	-4.961	-15.552	3.964	-13.089	-20.111	-9.826
1489	1.489	-20.518	12.403	-7.398	5.189	-15.391	-8.58	-53.471	-11.132
1490	1.49	-16.27	37.58	-9.641	-13.553	-17.901	-6.783	-35.146	-9.731
1491	1.491	-4.084	14.816	-7.821	-10.225	-24.849	-8.084	-62.791	-14.525
1492	1.492	4.613	-22.658	-6.193	-7.098	-43.984	-11.323	-47.638	-11.199
1493	1.493	-0.061	-27.627	1.634	-15.404	-51.515	-12.437	-43.049	-12.907
1494	1.494	7.05	-23.112	5.787	-17.902	-16.455	-6.385	-5.415	-12.493
1495	1.495	0.605	-10.689	-3.211	-20.263	-11.387	-8.848	-10.402	-8.023
1496	1.496	-15.151	-29.432	-11.625	-39.467	-15.805	-6.467	12.469	-15.744
1497	1.497	-17.363	-53.207	-19.076	-21.69	-3.396	-8.355	74.973	-14.748
1498	1.498	-15.493	-56.222	-25.915	-19.41	-7.045	-11.596	137.427	-9.891
1499	1.499	-10.309	-36.351	-19.972	-30.066	-3.732	-8.642	96.791	-10.646
1500	1.5	-14.987	-18.387	-17.683	-35.851	-12.989	-12.072	74.743	-9.85
1501	1.501	-19.253	-6.626	-19.628	-16.405	-4.632	-14.34	14.232	-11.749
1502	1.502	-18.092	12.662	-9.553	-13.809	8.181	-13.902	22.396	-12.289
1503	1.503	-14.619	25.525	-8.164	-11.45	-3.385	-11.939	0.415	-11.673
1504	1.504	-11.541	4.498	-6.959	-0.793	-9.733	-11.521	-19.378	-10.292
1505	1.505	-8.631	7.232	-8.063	20.474	-11.616	-10.712	-13.2	-8.91
1506	1.506	-6.1	-0.304	-15.353	12.121	-23.766	-9.909	-18.574	-8.498
1507	1.507	-10.137	-7.251	-16.267	-26.429	-6.296	-12.982	-13.66	-13.697
1508	1.508	-12.045	-30.66	-8.293	-42.906	-8.568	-10.257	-0.118	-17.158
1509	1.509	-8.712	-52.565	-5.168	2.636	-6.386	-14.496	-29.167	-13.859
1510	1.51	-10.408	-21.42	-6.092	45.317	-19.884	-10.995	-55.56	-14.433
1511	1.511	-18.298	-8.941	-5.273	-4.554	-18.087	-9.633	-45.639	-10.955
1512	1.512	-19.41	-20.091	-14.13	-11.048	-13.391	-10.787	-30.147	-10.576
1513	1.513	-14.135	-16.723	-12.952	-16.922	-3.275	-8.074	-44.524	-12.712
1514	1.514	-7.336	-25.932	-24.753	-11.404	-4.378	-9.23	-21.514	-13.881
1515	1.515	-13.347	-51.398	-23.192	-6.313	1.677	-12.141	-43.521	-15.049
1516	1.516	-1.183	-34.318	-30.342	-29.145	2.697	-9.425	-29.523	-12.154
1517	1.517	-6.413	-12.46	-23.91	-58.185	7.591	-7.485	-63.029	-12.548
1518	1.518	-17.434	-4.153	-10.692	-16.59	1.652	-10.956	-76.555	-13.703
1519	1.519	-21.657	8.584	-8.892	-0.125	-3.906	-12.302	-114.086	-9.436
1520	1.52	-25.292	15.528	-7.291	4.929	-13.334	-7.458	-119.165	-12.327
1521	1.521	-21.75	9.115	-5.863	-8.607	-19.666	-6.869	-78.06	-9.797
1522	1.522	-16.461	22.62	-12.163	-12.665	-20.76	-10.93	-50.557	-13.09
1523	1.523	-13.483	-3.754	-18.09	-1.442	-19.725	-10.541	-35.633	-8.286
1524	1.524	-14.179	-22.571	-18.962	-11.527	-18.707	-10.155	-58.592	-12.97
1525	1.525	-14.87	-39.657	-12.112	-14.634	-8.975	-8.032	3.833	-14.721
1526	1.526	-14.217	-36.615	-19.966	-17.345	-7.769	-14.026	-40.867	-9.898
1527	1.527	-21.528	-39.405	-10.21	0.457	-8.883	-9.764	-65.231	-9.337
1528	1.528	-16.664	-16.243	-11.306	-11.14	-5.734	-13.833	-87.231	-8.765
1529	1.529	-8.696	-7.024	-0.397	-17.495	-2.766	-10.355	-13.226	-10.142
1530	1.53	-7.686	-15.44	-7.477	-7.801	-0.191	-5.72	-23.083	-7.843
1531	1.531	-12.489	-8.019	1.512	-23.642	-5.743	-5.142	57.631	-9.023
1532	1.532	-11.69	12.977	-4.415	-17.272	-2.204	-6.498	25.135	-10.206
1533	1.533	-4.301	10.194	-1.258	-7.647	-0.217	-9.797	-43.926	-8.301
1534	1.534	-9.1	-23.294	-6.047	-30.539	2.748	-5.742	-52.768	-11.802
1535	1.535	-17.006	-18.872	-5.233	-71.473	-5.141	-10.583	20.583	-10.469
1536	1.536	-9.627	-31.28	-5.969	-10.576	-13.407	-10.006	69.975	-10.871
1537	1.537	-24.322	-4.999	-5.322	13.746	-8.124	-11.749	96.703	-15.344
1538	1.538	-13.69	18.753	-0.574	6.34	-1.293	-13.108	88.55	-15.929
1539	1.539	-23.391	9.417	-9.398	12.883	-3.768	-10.791	36.811	-15.541
1540	1.54	-32.113	-33.163	-10.468	6.904	-7.806	-12.919	56.673	-14.175
1541	1.541	-36.751	-14.969	-11.557	1.474	-12.615	-15.635	-10.483	-13.003
1542	1.542	-26.666	-9.592	-12.464	6.5	-9.3	-10.614	-37.269	-11.078
1543	1.543	-14.829	-14.716	-7.566	-7.072	-14.708	-12.559	19.686	-5.294
1544	1.544	-10.168	-19.301	-15.44	21.905	-14.112	-13.154	41.86	-1.261
1545	1.545	2.813	-23.465	-14.421	3.086	-17.34	-15.68	22.039	-4.767
1546	1.546	4.563	-12.307	-7.599	-13.953	-15.534	-10.28	40.317	-13.485
1547	1.547	-3.384	-29.413	-20.711	-4.649	-18.963	-10.876	79.056	-10.015
1548	1.548	-7.663	-57.74	-10.98	-7.354	-12.512	-10.314	3.497	-13.123
1549	1.549	-11.367	-76.567	-5.709	-4.82	-11.683	-12.077	14.404	-10.225
1550	1.55	-22.228	-66.551	-10.304	-21.075	-10.849	-12.483	-15.183	-18.166
1551	1.551	-23.61	-44.7	-29.028	-35.979	-8.867	-9.213	-6.24	-15.076
1552	1.552	-17.256	-2.153	-31.505	-53.355	-13.461	-3.427	-30.63	-12.175
1553	1.553	-11.298	40.401	-29.135	-32.249	-6.827	-5.766	-82.267	-12.952
1554	1.554	-21.007	56.848	-31.205	-6.719	-11.038	-10.619	-75.677	-10.633
1555	1.555	-24.713	71.938	-29.221	-10.051	-5.385	-10.047	-8.53	-15.48
1556	1.556	-25.908	39.961	-16.983	-31.97	-11.927	-9.477	107.906	-14.911
1557	1.557	-24.982	10.929	-9.01	-29.295	-7.639	-8.127	-3.504	-15.499
1558	1.558	-25.99	-0.244	-10.328	-31.853	-9.92	-9.487	-18.001	-7.57
1559	1.559	-23.524	-10.298	-16.682	-6.144	-9.298	-9.108	-4.955	-11.06
1560	1.56	-17.958	-57.33	-13.161	10.876	-9.84	-3.902	54.512	-10.085
1561	1.561	-19.947	-37.361	-14.106	-36.141	-6.91	-11.851	65.253	-7.178
1562	1.562	-24.651	-31.312	-5.206	-56.105	-8.246	-10.891	55.285	-7.946
1563	1.563	-15.807	-25.84	-4.063	-13.525	-12.679	-11.871	28.456	-8.71
1564	1.564	-4.058	-30.817	-13.757	14.164	-10.914	-7.614	-45.041	-8.115
1565	1.565	0.545	-35.233	-10.107	29.289	-9.525	-13.237	-35.359	-11.385
1566	1.566	-3.747	-14.513	-13.624	24.854	-13.938	-11.314	-116.225	-10.79
1567	1.567	-7.452	-10.83	-21.009	12.438	-12.163	-15.968	-127.232	-17.744
1568	1.568	-13.495	-20.848	-18.119	-13.943	-5.167	-10.561	-117.531	-24.513
1569	1.569	-14.527	-23.866	-13.872	-24.01	-8.05	-8.636	-55.145	-18.5
1570	1.57	-21.36	-32.077	-17.944	-20.893	-10.556	-10.579	1.666	-17.712
1571	1.571	-22.183	-14.174	-21.422	-12.545	-12.876	-6.521	53.317	-6.86
1572	1.572	-22.994	-16.408	-16.769	-4.994	-13.464	-6.146	46.765	16.954
1573	1.573	-22.44	-9.928	-7.868	-7.313	-3.411	-6.549	28.582	13.678
1574	1.574	-21.88	-0.176	-1.481	-9.442	-7.675	-6.95	0.956	-14.564
1575	1.575	-21.303	1.66	2.013	-3.638	-1.294	-12.967	-34.238	-10.875
1576	1.576	-13.383	16.053	1.056	1.599	-2.442	-13.758	-56.939	-7.574
1577	1.577	-9.924	6.413	3.961	-12.713	-5.526	-11.454	-36.16	-16.85
1578	1.578	-15.177	11.651	3.198	-30.131	-8.425	-10.878	-39.769	-8.52
1579	1.579	-21.977	3.748	-7.431	-9.11	-9.191	-6.238	-29.698	-11.027
1580	1.58	-8.829	5.136	-14.57	-6.553	-9.957	-11.66	-38.893	-13.334
1581	1.581	4.706	-14.39	-8.168	11.098	-6.467	-12.241	-30.544	-11.184
1582	1.582	-4.014	-28.477	-6.997	-10.104	-7.05	-10.312	-27.967	-5.365
1583	1.583	-5.579	-66.935	-3.907	-1.806	-15.953	-9.739	-53.692	-17.54
1584	1.584	-4.241	-39.206	-6.818	16.072	-9.579	-15.559	-29.881	-12.875
1585	1.585	-0.585	-44.22	-6.055	-9.651	-6.107	-11.5	-76.868	-17.128
1586	1.586	5.387	-30.661	-18.26	-12.978	-5.155	-12.094	-56.848	-13.44
1587	1.587	21.424	-9.944	-34.145	-9.811	-10.009	-10.17	-26.34	-24.252
1588	1.588	19.059	16.424	-23.506	-23.815	-9.253	-10.763	-20.788	-22.874
1589	1.589	-0.12	-7.326	-33.187	-51.957	-11.588	-12.128	-25.76	-29.235
1590	1.59	-17.938	-4.21	-17.335	-33.07	-12.184	-6.721	-48.585	-23.217
1591	1.591	-24.906	4.091	-6.693	-29.668	-10.268	-6.143	13.939	-7.158
1592	1.592	-31.28	11.639	-8.632	-7.711	-6.223	-9.44	-66.834	4.441
1593	1.593	-25.461	37.38	-6.897	6.498	-6.625	-7.706	-77.755	6.581
1594	1.594	-23.689	6.436	-2.262	-0.992	-14.001	-8.093	-28.487	-3.088
1595	1.595	-28.309	-14.232	-12.317	-31.301	-10.93	-4.806	-1.816	-11.802
1596	1.596	-24.027	-17.859	-18.69	-51.961	-6.111	-6.935	55.075	-13.342
1597	1.597	-17.648	-27.875	-27.002	-17.865	-6.916	-8.104	18.105	-11.972
1598	1.598	-14.174	-30.952	-19.661	-22.283	-4.627	-9.274	64.941	-13.124
1599	1.599	-15.152	-11.249	-14.836	-9.874	-9.488	-9.1	34.508	-11.958
1600	1.6	-18.081	-18.895	-10.589	-6.167	-6.203	-11.83	-15.523	-10.99
1601	1.601	-17.339	-2.716	-4.976	-23.173	-6.816	-11.471	-22.221	-15.815
1602	1.602	-9.997	-0.66	-6.911	5.089	-4.314	-13.628	-40.547	-13.307
1603	1.603	-16.764	-18.083	-16.974	23.858	-11.689	-12.291	-24.178	-10.981
1604	1.604	-19.283	-34.296	-9.814	40.907	-12.675	-15.993	-9.172	-6.131
1605	1.605	-15.238	-2.322	-10.978	44.065	-11.735	-12.756	50.414	-4.189
1606	1.606	-10.424	-43.563	-12.139	7.142	-12.532	-15.703	91.15	-8.254
1607	1.607	-17.801	-82.422	-11.152	-18.012	-8.495	-16.129	113.398	-13.096
1608	1.608	-12.98	-47.35	-4.35	-31.535	-12.001	-10.372	52.856	-13.674
1609	1.609	-15.508	-33.918	-10.314	-10.801	-10.097	-4.806	44.817	-19.09
1610	1.61	-13.207	-29.986	-2.937	-7.085	-9.535	-6.796	-6.841	-14.257
1611	1.611	-15.156	-26.511	11.784	-17.102	-1.62	-11.486	13.133	-12.336
1612	1.612	-15.76	-30.032	9.661	-45.356	-0.474	-8.633	43.555	-14.088
1613	1.613	-14.038	-20.986	3.88	-49.044	-1.464	-16.627	48.967	-17.581
1614	1.614	-21.993	-7.065	-1.322	-45.728	-14.262	-8.372	84.151	-19.921
1615	1.615	-30.312	0.3	3.354	-23.818	-16.029	-9.402	33.695	-13.353
1616	1.616	-25.071	21.304	-6.698	1.768	-14.498	-10.434	40.192	-8.54
1617	1.617	-16.156	1.528	-15.612	11.846	-10.256	-7.978	9.68	-2.568
1618	1.618	-7.824	-21.739	-9.645	-3.831	-11.443	-12.1	-29.139	-11.5
1619	1.619	-13.048	-37.48	-14.899	-12.172	-10.304	-14.083	-64.402	-8.055
1620	1.62	-21.942	-23.397	-25.765	-14.724	-11.297	-10.839	-87.207	-11.171
1621	1.621	-23.097	-20.923	-27.171	-7.793	-6.467	-7.985	-66.396	-6.36
1622	1.622	-24.052	-18.57	-23.529	-9.966	-3.972	-7.645	-17.083	-12.377
1623	1.623	-23.073	-24.941	-27.056	-0.323	-6.316	-10.018	-36.873	-8.317
1624	1.624	-32.742	-46.211	-32.329	-9.055	-5.751	-7.165	-30.737	-11.812
1625	1.625	-18.417	-26.441	-23.488	-20.114	-14.479	-6.828	-69.323	-11.261
1626	1.626	-8.744	12.105	-20.045	-15.893	-13.335	-11.144	-44.04	-9.544
1627	1.627	-10.485	28.59	-19.106	3.623	-8.125	-18.175	-48.405	-6.084
1628	1.628	-5.837	23.572	-22.039	46.151	-11.049	-19.2	-2.447	-8.448
1629	1.629	-13.012	19.151	-19.567	88.66	-10.305	-15	-20.494	-15.077
1630	1.63	-11.877	15.123	-20.42	72.172	-9.57	-14.276	18.28	-18.054
1631	1.631	-15.366	-3.656	-11.012	6.516	-9.028	-9.482	23.406	-12.117
1632	1.632	-10.149	-7.011	-4.71	-56.039	-9.631	-10.112	10.001	-16.249
1633	1.633	-5.328	-16.391	-5.957	-113.018	-1.922	-8.42	-44.095	-16.874
1634	1.634	-7.843	-13.838	-9.141	-61.426	-5.049	-13.298	-66.038	-6.855
1635	1.635	-8.617	-6.427	-10.225	-28.016	-9.923	-10.055	-45.987	-11.158
1636	1.636	-5.14	-13.562	-9.556	-58.5	-15.965	-10.672	-51.897	-22.996
1637	1.637	-2.432	-25.565	-18.574	-75.043	-8.653	-12.063	-57.258	-21.498
1638	1.638	-12.486	-19.327	-15.217	-60.024	-9.674	-12.483	-21.973	-20.225
1639	1.639	-22.564	-5.83	-12.035	-49.077	-10.487	-9.611	-35.442	-11.386
1640	1.64	-31.498	-7.605	-23.961	-44.726	-10.709	-17.772	-31.326	6.565
1641	1.641	-35.03	-12.231	-19.397	-24.097	-13.076	-14.121	-12.564	9.059
1642	1.642	-19.018	-13.53	-15.218	-12.937	-12.542	-8.723	-15.823	-12.035
1643	1.643	-21.4	-33.021	-8.929	-2.922	-9.299	-15.326	23.083	-6.798
1644	1.644	-10.802	-47.032	-27.024	0.137	-5.258	-12.833	-11.312	1.521
1645	1.645	-5.039	-49.398	-24.613	2.8	-11.1	-15.181	-52.471	-16.33
1646	1.646	14.274	-33.038	-13.106	0.2	1.058	-4.36	-35.952	-28.009
1647	1.647	1.463	-18.035	-2.569	7.085	-0.71	-5.929	-20.783	-17.416
1648	1.648	-5.534	11.103	3.132	9.196	-5.384	1.22	-34.327	-15.554
1649	1.649	0.84	48.756	1.303	3.368	-18.375	-2.462	19.914	-10.375
1650	1.65	-4.987	33.795	-13.104	-5.356	4.441	1.025	12.568	-24.753
1651	1.651	-20.884	38.406	-22.872	2.553	-11.255	0.059	32.45	-3.519
1652	1.652	-27.286	1.045	-17.733	3.853	-8.564	-8.837	-22.632	-11.896
1653	1.653	-13.757	-23.983	-9.895	4.983	-6.056	-7.661	-30.06	-19.492
1654	1.654	-8.552	-28.311	-5.732	-13.034	-3.75	8.412	-49.918	-12.555
1655	1.655	-7.031	9.339	-4.64	-0.255	-5.898	-3.194	-68.077	-10.44
1656	1.656	-8.405	65.021	-10.7	11.371	-7.845	-9.564	-51.618	-8.494
1657	1.657	-12.095	13.434	-13.867	-3.576	-9.595	-3.733	-6.166	-13.708
1658	1.658	-15.606	-33.373	-20.709	-5.593	-4.946	-8.935	-48.811	-9.066
1659	1.659	-5.957	-27.245	-14.798	-0.44	-15.007	-4.264	34.254	-7.725
1660	1.66	-9.655	0.607	-4.248	-2.033	-13.839	-11.398	45.838	-1.38
1661	1.661	-6.187	35.975	-3.003	-3.432	-14.993	-15.052	34.716	-7.415
1662	1.662	-13.554	40.582	-14.934	-4.641	-9.754	-6.707	44.417	-10.508
1663	1.663	-8.732	3.151	-16.624	-3.536	-10.707	-3.584	35.294	-7.625
1664	1.664	-21.891	-21.89	-29.756	-4.547	-8.186	-6.465	59.426	-13.693
1665	1.665	-31.564	-90.472	-10.58	-5.543	-13.811	-10.687	22.171	-6.375
1666	1.666	-33.305	-100.237	2.01	-3.025	-15.769	-12.97	15.232	-7.358
1667	1.667	-31.754	-73.445	8.784	-10.355	-5.714	-17.774	20.929	-11.651
1668	1.668	-27.476	-49.016	2.219	-19.226	-4.354	-19.666	-7.028	-7.618
1669	1.669	-31.118	-56.337	0.149	-13.21	-5.508	-17.883	-2.301	-18.495
1670	1.67	-29.913	-49.697	8.743	-10.098	-21.178	-16.485	-16.114	-10.597
1671	1.671	-30.84	-80.013	-12.094	-1.173	-10.521	-14.125	-28.758	-11.983
1672	1.672	-24.028	-52.252	-3.904	-9.466	-8.564	-11.182	-32.719	-10.84
1673	1.673	-17.98	-37.072	-1.509	-23.383	-6.806	-12.294	-42.974	-14.353
1674	1.674	-12.323	-32.587	5.346	-21.421	-8.343	-13.408	-46.252	-21.725
1675	1.675	-5.697	-28.508	-18.16	-12.679	-6.977	-9.875	-60.483	-20.782
1676	1.676	-4.87	-17.217	-33.9	-17.27	-10.649	-4.404	-27.128	-18.284
1677	1.677	-8.9	-7.033	-31.224	-15.869	-9.481	-9.191	-4.385	-9.392
1678	1.678	-0.961	-16.189	-23.682	-12.128	-4.237	-7.213	-41.963	1.434
1679	1.679	0.006	-24.401	-7.427	-20.352	0.62	-11.231	33.789	14.387
1680	1.68	-10.831	14.2	-18.076	-10.566	-1.88	-18.143	1.423	-1.492
1681	1.681	-3.678	41.943	-8.401	-6.808	-14.064	-11.318	-28.045	0.62
1682	1.682	-10.055	47.012	-10.125	1.532	-5.338	-8.743	16.766	-16.803
1683	1.683	-28.037	69.887	-11.63	0.53	-13.255	-14.302	-23.784	-23.776
1684	1.684	-25.506	65.856	4.283	-2.429	-3.166	-10.758	-1.673	-17.398
1685	1.685	-18.533	77.102	-10.562	-3.175	3.252	-14	-8.173	-27.07
1686	1.686	-20.656	94.138	-12.436	-13.759	-0.207	-12.2	34.407	-7.712
1687	1.687	-22.577	47.104	-14.108	-23.794	2.909	-10.789	39.838	10.094
1688	1.688	-10.364	-26.86	-18.669	-22.589	-9.838	-11.115	14.67	-6.16
1689	1.689	-14.996	-56.51	-11.407	-21.354	-18.517	-8.925	19.205	-21.049
1690	1.69	-13.64	-83.256	-30.853	-16.037	-4.165	-9.248	40	-30.703
1691	1.691	-12.482	-91.43	-22.418	-18.839	-2.195	-11.898	28.884	-32.399
1692	1.692	-6.483	-69.411	-9.524	-12.717	-0.428	-10.285	-22.498	-30.819
1693	1.693	-9.552	-89.404	-11.718	-14.91	-21.115	-8.289	-59.426	-17.839
1694	1.694	-8.547	-119.863	-5.177	-14.201	-12.769	-5.134	-25.836	8.494
1695	1.695	-11.017	-69.997	-14.704	-4.026	-10.227	-10.3	-19.778	12.183
1696	1.696	-6.902	-50.13	-16.296	-13.968	-12.529	-6.76	-3.316	-4.851
1697	1.697	-8.778	-44.196	-20.759	-33.361	-10.37	-14.051	1.828	10.817
1698	1.698	-18.797	-27.805	-24.817	-24.823	-12.282	-16.891	-30.026	-14.712
1699	1.699	-11.611	-22.811	-18.231	-17.035	-17.49	-19.344	-34.038	-4.628
1700	1.7	-7.906	-36.381	-9.723	-5.259	-12.831	-15.216	-30.242	-7.696
1701	1.701	-16.216	-32.379	-10.536	5.409	-14.152	-14.568	14.571	-10.378
1702	1.702	-8.855	16.687	-5.554	3.455	-17.815	-17.806	-40.235	-12.859
1703	1.703	-11.754	9.984	-13.33	-1.747	-14.313	-8.868	-136.539	-24.451
1704	1.704	-7.476	15.827	-27.102	-19.147	-9.062	-5.152	-70.701	-30.818
1705	1.705	-11.524	10.276	-28.882	-30.787	-11.936	-8.583	-11.031	-44.334
1706	1.706	-13.444	25.261	-16.535	-11.603	-12.684	-13.772	21.559	-39.073
1707	1.707	-7.433	48.025	-14.841	1.208	-16.729	-8.91	31.585	-24.718
1708	1.708	-5.098	-6.291	6.983	-10.394	-14.778	-4.63	22.841	-11.148
1709	1.709	-13.014	-28.528	4.036	-12.51	-12.824	-0.543	47.316	8.239
1710	1.71	-16.081	4.798	18.306	-6.697	-9.919	-1.106	40.108	5.763
1711	1.711	-18.95	-1.288	31.209	-8.445	-9.526	-4.378	-47.217	-24.574
1712	1.712	-14.66	26.342	29	-13.096	-9.13	-4.944	12.493	-3.834
1713	1.713	-25.29	21.246	31.232	-14.443	-2.539	-6.281	23.445	30.255
1714	1.714	-29.517	16.704	25.54	-10.75	2.313	-9.547	53.175	-1.654
1715	1.715	-25.829	20.665	23.937	-11.908	8.327	-12.437	44.424	-14.023
1716	1.716	-17.486	31.74	16.148	-8.822	-2.312	-7.204	-12.367	4.782
1717	1.717	-22.693	28.323	-5.388	-9.814	-9.461	-12.034	-49.198	1.524
1718	1.718	-25.568	6.372	-33.529	-10.657	-10.603	-12.606	-42.439	-1.542
1719	1.719	-33.474	-30.641	-44.672	-13.09	-7.104	-12.019	-72.655	-4.224
1720	1.72	-30.35	-25.663	-27.559	-16.725	-12.312	-4.077	-56.061	-11.764
1721	1.721	-23.568	-39.231	-18.209	-12.295	-13.279	-5.222	9.582	-18.701
1722	1.722	-26.101	-35.195	-15.483	-3.61	-7.272	-12.558	-17.092	-12.283
1723	1.723	-17.222	-1.14	-17.999	-4.953	-4.943	-11.566	-25.208	-18.047
1724	1.724	-20.714	-5.56	-29.631	-15.832	-5.516	-10.769	-62.134	-12.786
1725	1.725	-11.036	-34.539	-31.8	-34.591	-6.088	-13.072	-42.125	-17.396
1726	1.726	8.518	-53.253	-41.547	-16.794	-5.498	-13.62	-23.865	-18.711
1727	1.727	22.644	-56.473	-50.353	-14.481	-11.301	-10.3	-51.422	-14.996
1728	1.728	20.126	-47.094	-39.401	-16.618	-12.067	-10.861	-86.459	-13.794
1729	1.729	3.88	-38.705	-23.586	-10.851	-7.217	-13.355	-118.279	-18.96
1730	1.73	6.017	-31.091	-17.221	-16.161	-1.203	-7.915	-55.646	-12.115
1731	1.731	-15.269	-24.046	-19.19	-17.78	-8.547	-11.377	-10.901	-14.577
1732	1.732	-17.968	-30.339	-27.938	-10.681	-9.513	-6.71	-2.786	-13.748
1733	1.733	-15.467	-32.198	-23.351	-11.911	-10.284	-13.257	4.651	-10.225
1734	1.734	-13.161	-19.897	-27.681	-20.321	-17.636	-5.298	-15.23	-12.126
1735	1.735	-15.313	-5.483	-24.083	-10.736	-12.787	-12.618	76.412	-14.986
1736	1.736	-21.137	-7.344	-23.02	1.027	-12.008	-11.633	63.362	-16.303
1737	1.737	-26.399	4.921	-30.508	-10.055	-9.67	-15.871	75.253	-11.797
1738	1.738	-24.9	6.476	-31.651	-11.492	-13.139	-15.071	21.111	-15.79
1739	1.739	-20.677	7.77	-18.658	-7.9	-12.559	-14.459	11.235	-14.392
1740	1.74	-19.55	1.335	-28.486	-6.803	-14.324	-15.017	2.411	-19.783
1741	1.741	-18.425	-9.542	-19.933	-7.801	-6.39	-15.57	26.791	-8.923
1742	1.742	-25.825	-2.433	-15.383	-6.896	-2.906	-7.619	63.674	-10.434
1743	1.743	-30.704	-6.159	-25.526	-4.477	-3.871	-11.083	16.749	-6.14
1744	1.744	-26.493	-21.927	-24.472	2.773	-4.854	-10.097	22.659	-2.415
1745	1.745	-25.769	-15.61	-13.703	-12.033	-5.635	-9.112	27.996	-3.507
1746	1.746	-20.993	-2.049	-23.818	-44.04	-6.413	-8.322	-37.735	-6.535
1747	1.747	-20.462	-0.223	-25.05	-85.345	-5.835	-12.376	6.832	-15.392
1748	1.748	-12.772	-4.771	-16.816	-90.85	-6.404	-8.888	14.825	-14.178
1749	1.749	-11.862	-6.013	-7.236	-25.307	-12.972	-16.244	-7.357	-15.114
1750	1.75	-7.066	-2.231	6.994	73.141	-12.185	-17.206	-14.031	-19.908
1751	1.751	-15.054	6.189	8.856	86.247	-8.099	-7.515	-44.475	-8.457
1752	1.752	-14.141	-5.541	0.079	26.589	-10.014	-3.83	-16.766	-3.785
1753	1.753	-15.145	-0.788	1.576	15.692	-14.639	-7.309	8.468	-8.02
1754	1.754	-9.178	-22.369	5.795	25.487	-14.031	-10.398	-23.53	-11.688
1755	1.755	-9.98	-12.98	2.096	-19.305	-14.388	-9.413	-35.871	-12.834
1756	1.756	-9.423	-15.604	0.921	-27.526	-8.938	-5.141	-69.797	-9.724
1757	1.757	-15.447	-18.036	-6.436	-20.238	-6.977	-2.823	-28.438	-4.863
1758	1.758	-21.079	-10.985	-13.207	-26.877	-7.529	-9.393	-0.559	-10.824
1759	1.759	-21.677	-17.346	-3.505	-20.941	-2.078	-3.386	4.672	-14.831
1760	1.76	-26.352	-46.391	8.31	-15.568	-3.977	-10.737	-8.714	-16.708
1761	1.761	-20.964	-50.424	12.977	-20.642	-7.23	-9.765	3.847	-9.302
1762	1.762	-11.517	-31.614	2.941	-34.222	-5.449	-7.257	-14.871	-8.31
1763	1.763	-20.448	-34.855	-11.35	-38.334	-8.901	-11.339	-38.541	-4.024
1764	1.764	-12.155	-31.725	-40.334	-27.157	-8.476	-6.519	-54.121	-4.746
1765	1.765	-23.981	-23.368	-27.921	-17.137	-5.533	-7.125	-45.713	-12.667
1766	1.766	-16.06	-20.824	-16.67	-7.896	-10.716	-8.892	-68.821	-13.642
1767	1.767	-17.425	-13.836	0.397	17.609	-10.109	-12.396	-90.615	-14.603
1768	1.768	-11.053	-7.451	9.722	34.604	-6.797	-9.131	-82.243	-8.599
1769	1.769	-9.895	2.173	-4.369	56.453	-10.843	-8.001	-43.689	-1.247
1770	1.77	6.16	-10.121	8.457	87.611	-8.307	-13.254	39.549	-14.025
1771	1.771	22.421	-11.772	15.518	66.906	-5	-11.338	27.797	-15.784
1772	1.772	24.562	4.02	22.014	10.229	-4.592	-14.645	38.79	-20.455
1773	1.773	7.152	-10.919	24.079	-111.865	-5.728	-12.924	9.299	-16.215
1774	1.774	-4.45	-16.699	25.951	-129.246	-9.186	-10.429	-17.376	-17.401
1775	1.775	-10.83	-14.955	18.128	-81.629	-9.55	-17.8	-9.269	-16.26
1776	1.776	-8.879	-13.426	16.885	-67.35	-7.591	-12.596	-16.54	-11.054
1777	1.777	-17.558	-20.619	-2.553	-54.271	-11.056	-7.774	-49.956	-6.239
1778	1.778	-25.455	-8.823	-22.168	-18.685	-10.66	-10.305	-7.428	-15.932
1779	1.779	-26.78	-13.468	-39.834	13.93	-11.038	-12.64	31.215	-19.632
1780	1.78	-30.45	2.408	-37.344	4.141	-11.407	-16.145	56.351	-18.495
1781	1.781	-31.6	-3.993	-26.533	-4.652	-11.58	-10.159	60.852	-17.548
1782	1.782	-15.546	-2.059	-16.698	3.561	-7.106	-17.532	-1.535	-16.602
1783	1.783	-27.176	-28.4	-11.325	10.976	-11.735	-12.707	-10.334	-14.1
1784	1.784	-16.556	-32.118	-3.228	4.492	-9.982	-16.984	-34.628	-11.777
1785	1.785	-14.644	-22.083	-7.315	-38.032	-4.167	-4.8	-41.89	-12.375
1786	1.786	-2.489	-25.191	12.408	-32.545	-16.343	-6.561	5.141	-10.462
1787	1.787	2.122	-16.872	32.344	-7.259	-14.586	-11.227	23.437	-13.387
1788	1.788	-5.068	-14.322	9.312	-2.674	-9.929	-15.506	28.933	-5.469
1789	1.789	-13.986	-30.565	-6.164	-14.987	3.052	-6.628	-46.744	-4.331
1790	1.79	-12.827	-32.697	-20.081	-33.678	-5.648	-12.64	29.143	-5.319
1791	1.791	-7.586	-3.728	-58.396	-2.536	-7.184	-5.297	58.762	-14.241
1792	1.792	-12.409	25.247	-52.754	26.703	-8.532	-8.214	14.05	-8.256
1793	1.793	-13.176	51.516	-27.37	23.129	-7.364	-7.437	-10.297	-7.299
1794	1.794	-12.404	20.496	-49.987	13.073	-6.194	-6.675	11.79	-8.271
1795	1.795	-8.895	-0.271	-62.171	-2.571	-7.158	-10.174	45.303	-12.549
1796	1.796	-18.939	-34.362	-35.647	-5.238	-8.124	-5.546	51.35	-10.255
1797	1.797	-20.291	-29.906	-18.435	-12.763	-16.063	-7.283	34.902	-9.709
1798	1.798	-21.468	-25.852	-8.99	-19.698	-15.106	-4.765	-10.573	-13.033
1799	1.799	-27.455	-14.686	-6.131	-13.25	-16.099	-12.12	-28.829	-17.135
1800	1.8	-15.627	-18.117	-13.509	-7.318	-15.357	-15.22	-45.269	-10.195
1801	1.801	-20.241	3.579	-15.65	-5.384	-13.069	-8.46	-80.487	-9.247
1802	1.802	-27.389	0.772	-21.871	-3.684	-11.151	-7.694	-130.797	-8.501
1803	1.803	-31.056	-6.877	-31.412	0.624	-11.768	-5.387	-43.354	-6.22
1804	1.804	-27.574	-18.624	-43.453	-2.985	-8.908	-13.335	-55.144	-12.85
1805	1.805	-30.663	-20.904	-35.367	-4.086	-10.306	-14.323	-66.003	-15.416
1806	1.806	-25.82	-19.105	-22.263	-9.312	-5.898	-3.508	-36.447	-13.131
1807	1.807	-23.281	-17.479	-16.916	-6.394	-9.996	-13.589	-81.174	-12.586
1808	1.808	-20.942	-19.131	-15.245	-12.372	-9.644	-9.935	-73.038	-17.264
1809	1.809	-14.344	-3.316	-2.177	-24.55	-9.293	-6.481	-21.313	-8.424
1810	1.81	-13.553	-22.498	-3.819	-19.3	-8.167	-11.723	-41.232	-12.169
1811	1.811	-9.442	-35.311	-2.175	-23.898	-9.361	-6.906	1.298	-13.388
1812	1.812	-9.963	-28.388	-9.251	-10.907	-3.598	-2.67	-15.23	-3.762
1813	1.813	-14.535	-26.272	-21.017	-9.159	-5.968	-6.757	19.914	-7.491
1814	1.814	-18.522	-35.924	-9.993	-7.603	-7.965	-4.843	33.38	-8.706
1815	1.815	-14.961	-30.638	-8.685	-3.33	-8.618	-9.506	-12.585	-3.54
1816	1.816	-8.497	-22.638	-20.554	-6.98	-6.942	-10.104	-18.651	-6.534
1817	1.817	-7.623	-15.397	-25.273	-10.419	-9.518	-10.508	-13.359	-12.617
1818	1.818	-14.899	4.203	-29.602	-22.166	-7.25	-7.234	11.638	-13.453
1819	1.819	-11.916	12.538	-28.554	-33.151	-6.892	-9.377	15.948	-15.432
1820	1.82	-14.363	15.045	-29.883	-28.848	-8.878	-12.098	11.755	-12.185
1821	1.821	-11.973	-15.393	-18.251	-37.7	-11.659	-16.376	-22.322	-10.498
1822	1.822	-7.082	-36.151	-19.99	-19.72	-10.188	-16.786	-8.854	-11.919
1823	1.823	-2.399	-55.027	-10.117	-27.338	-10.069	-14.49	53.564	-11.63
1824	1.824	-4.127	-31.362	6.726	-6.396	-10.339	-16.64	62.365	-11.34
1825	1.825	-5.482	-28.406	13.483	24.619	-11.001	-12.98	-11.107	-15.094
1826	1.826	-8.768	-20.159	15.379	62.08	-7.981	-15.33	18.364	-11.875
1827	1.827	-11.651	-27.696	5.478	6.502	-5.349	-13.229	80.753	-14.835
1828	1.828	-15.32	-16.07	10.466	-89.895	-6.586	-13.639	56.254	-8.879
1829	1.829	-13.958	-9.709	2.271	-50.396	-11.504	-8.631	4.472	-11.44
1830	1.83	-18.012	15.376	9.148	-62.165	-11.009	-10.589	-2.198	-10.704
1831	1.831	-16.633	5.233	12.544	-29.629	-18.442	-8.873	-32.696	-12.679
1832	1.832	-8.867	12.928	13.448	-0.022	-11.75	-10.245	-16.368	-17.379
1833	1.833	-1.483	22.15	3.528	-26.721	-9.315	-10.648	-11.477	-26.343
1834	1.834	-2.429	13.754	-6.766	8.332	-11.717	-12.784	-34.554	-12.06
1835	1.835	4.379	0.926	-8.146	0.209	-12.755	-8.922	-63.87	-10.156
1836	1.836	-3.542	-15.363	-21.52	-36.792	-10.885	-6.986	-15.055	-11.935
1837	1.837	-10.89	-38.809	-19.991	-43.408	-7.663	-9.697	-8.74	-13.521
1838	1.838	-17.657	-23.135	-24.839	11.535	-11.792	-4.865	0.076	-11.046
1839	1.839	-21.913	-14.806	-20.813	4.136	-7.009	-14.356	-42.732	-12.43
1840	1.84	-30.819	18.675	-17.369	-69.897	-11.699	-13.199	-37.673	-16.13
1841	1.841	-24.819	-4.166	-30.763	-79.919	-2.849	-9.727	-12.812	-12.671
1842	1.842	-19.597	-8.188	-29.28	18.492	-4.063	-17.087	-35.969	-17.924
1843	1.843	-10.693	-11.8	-31.061	84.209	-10.116	-6.256	-65.38	-18.91
1844	1.844	-26.364	-21.784	-15.378	48.511	-9.199	-4.908	-62.128	-5.782
1845	1.845	-15.714	-37.419	-13.442	15.936	-10.215	-3.754	-65.857	-3.883
1846	1.846	1.72	-51.549	-7.826	6.027	-7.747	-21.763	-63.123	-5.656
1847	1.847	13.333	-33.789	4.229	-20.677	-5.476	-19.25	-20.866	-13.611
1848	1.848	-10.088	1.236	5.68	-28.779	2.408	-12.293	33.754	-9.376
1849	1.849	-19.382	56.794	-16.069	-21.36	-0.732	-14.432	-48.104	-18.294
1850	1.85	-22.107	64.185	-25.414	-14.616	-1.742	-4.774	-37.623	-24.314
1851	1.851	-14.556	-9.704	-22.763	3.786	-14.934	-3.05	-47.813	-8.264
1852	1.852	-12.236	-19.515	-15.284	20.399	-1.417	1.581	14.423	3.341
1853	1.853	-5.852	7.242	-36.489	-14.753	-3.184	-5.587	-10.246	1.207
1854	1.854	-11.644	-0.828	-39.31	-10.439	-4.754	-4.431	-3.021	-4.605
1855	1.855	-13.345	-8.166	-36.892	1.667	-6.126	-3.28	16.816	-16.807
1856	1.856	-27.631	-28.045	-30.012	-17.282	-12.531	-6.396	-25.885	-15.271
1857	1.857	-25.677	-33.945	-40.732	-14.138	-11.381	-3.496	-9.493	-13.917
1858	1.858	-27.387	-61.515	-31.122	-11.183	-12.36	-6.023	-24.729	3.11
1859	1.859	-22.702	-76.547	-25.941	-13.957	-11.402	-13.384	7.102	0.782
1860	1.86	-44.347	-62.975	-21.339	-26.917	-17.403	-14.357	36.041	-9.846
1861	1.861	-41.245	-42.24	-20.039	-10.91	-11.794	-13.594	54.676	-11.771
1862	1.862	-38.545	-38.529	-0.548	-4.705	-8.306	-9.529	23.638	-10.023
1863	1.863	-41.06	-55.501	13.511	-6.673	-2.298	-14.375	2.887	-8.457
1864	1.864	-29.449	-64.709	15.949	-4.841	3.318	-12.451	6.518	-7.086
1865	1.865	-31.576	-44.92	27.504	-9.363	-4.612	-14.203	-10.577	9.964
1866	1.866	-37.376	-42.353	29.573	-19.302	-14.285	-14.607	23.791	-1.625
1867	1.867	-14.537	-7.279	19.829	-18.055	-17.955	-15.973	37.332	-20.763
1868	1.868	-11.432	27.984	39.114	-7.206	-33.62	-13.857	24.868	-28.287
1869	1.869	-3.106	41.585	46.609	-8.617	-14.454	-13.479	36.15	-21.301
1870	1.87	4.447	54.03	34.951	-12.359	3.371	-10.003	-15.296	-19.155
1871	1.871	16.054	35.324	28.528	5.58	5.713	-5.173	6.789	-9.448
1872	1.872	13.899	73.121	7.219	-7.237	-0.661	-5.762	0.225	13.415
1873	1.873	8.06	68.163	-12.524	-18.855	-2.573	-7.514	-30.148	10.353
1874	1.874	2.804	45.388	-9.989	-12.47	-4.288	-10.034	-35.405	-9.353
1875	1.875	-8.27	-17.022	-12.267	-6.694	-8.902	-5.587	-20.141	-11.835
1876	1.876	-21.277	-79.429	-31.389	-22.624	-7.514	-1.517	-42.865	-18.767
1877	1.877	-16.098	-71.205	-38.906	-16.22	-11.153	-4.998	-63.441	-25.115
1878	1.878	-17.696	-19.45	-31.915	-18.166	-7.63	-7.31	-29.239	-27.012
1879	1.879	-16.391	14.142	-21.232	-13.008	-2.37	-9.437	-24.672	-28.711
1880	1.88	-25.354	20.248	-15.391	-17.59	-9.11	-9.821	-3.851	-20.743
1881	1.881	-19.429	-18.304	-24.062	-7.444	-6.566	-11.754	-14.941	-4.831
1882	1.882	-9.822	-3.061	-25.586	-16.241	-4.21	-16.022	-52.631	1.595
1883	1.883	-11.033	-16.463	-29.823	-29.306	-9.003	-17.779	23.073	-15.787
1884	1.884	-12.238	-28.719	-30.982	-20.57	-13.595	-17.406	33.956	-18.071
1885	1.885	3.758	-32.298	-34.482	-15.882	-12.968	-14.131	63.598	-11.63
1886	1.886	10.665	-28.951	-20.593	-8.672	-16.403	-13.756	18.952	-9.647
1887	1.887	4.204	-38.214	-18.695	-4.925	-14.029	-12.602	27.203	-7.854
1888	1.888	-5.554	-35.467	-16.97	13.101	-15.136	-13.762	-24.356	-12.454
1889	1.889	-10.856	-32.945	-24.905	41.438	-12.373	-8.906	22.643	-16.656
1890	1.89	-15.583	-21.366	-26.267	52.746	-12.702	-8.305	16.815	-15.448
1891	1.891	-11.419	-32.021	-19.859	14.996	-11.873	-7.706	33.449	-16.563
1892	1.892	-20.406	-30.091	-20.991	9.927	-9.879	-10.591	28.665	-17.479
1893	1.893	-23.971	-28.375	-26.181	-3.575	-9.057	-10.176	33.333	-4.658
1894	1.894	-23.074	-23.774	-23.241	-41.03	-8.811	-10.511	45.893	-2.858
1895	1.895	-27.981	-5.047	-17.19	-66.144	-8.563	-9.307	-10.666	-10.718
1896	1.896	-22.026	7.68	-26.022	-88.978	-5.411	-13.719	-51.121	-14.915
1897	1.897	-16.447	-18.107	-34.269	-93.06	-8.256	-8.276	-43.54	-11.183
1898	1.898	-15.892	-21.411	-35.142	-104.334	-10.133	-7.672	-36.632	-17.128
1899	1.899	-9.945	-24.516	-37.952	-149.072	-7.365	-7.067	-54.418	-11.842
1900	1.9	-17.359	-21.775	-29.959	-143.09	-11.564	-8.778	-70.551	-10.81
1901	1.901	-16.454	-19.235	-13.845	-70.908	-8.615	-7.386	-95.334	-13.273
1902	1.902	-19.027	-12.306	21.252	17.926	-7.219	-11.804	-72.178	-12.432
1903	1.903	-31.27	-23.009	16.297	173.17	-8.521	-12.348	-92.521	-8.878
1904	1.904	-43.507	5.985	2.813	236.666	-8.086	-12.715	-88.517	-9.415
1905	1.905	-32.513	-23.073	6.964	102.016	-6.108	-5.338	-36.706	-7.634
1906	1.906	-10.881	-49.455	10.755	49.63	-7.229	-10.544	-43.684	-12.445
1907	1.907	-20.234	-39.465	7.583	33.788	-8.738	-11.497	17.182	-7.772
1908	1.908	-22.993	1.293	-7.976	-38.402	-7.341	-10.71	9.346	-8.326
1909	1.909	-10.277	39.918	0.459	53.687	-11.549	-9.924	46.507	-16.208
1910	1.91	5.921	14.672	8.141	89.257	-7.444	-7.981	66.605	-12.669
1911	1.911	12.246	1.063	5.963	13.35	-12.258	-13.973	36.408	-7.399
1912	1.912	-5.216	-11.361	8.237	-95.266	-8.933	-5.06	-2.083	-10.267
1913	1.913	-12.199	-22.591	6.467	-167.485	-5.993	-6.202	23.211	-11.009
1914	1.914	-18.572	1.195	-2.084	-154.334	-7.306	-7.145	36.855	-13.308
1915	1.915	-20.477	4.268	-0.395	-118.728	-5.914	-6.146	7.908	-11.35
1916	1.916	-15.208	12.584	-1.62	-64.549	-6.265	-10.368	-48.743	-11.903
1917	1.917	-23.089	15.091	-2.647	4.517	-8.95	-9.553	24.66	-15.952
1918	1.918	-24.367	8.134	-13.361	49.197	-3.891	-8.937	-64.136	-10.151
1919	1.919	-23.131	-2.488	-11.907	41.062	-12.578	-12.193	-28.564	-7.834
1920	1.92	-17.058	-16.027	-15.504	33.702	-11.387	-11.577	-17.748	-14.411
1921	1.921	-0.926	-35.37	-14.273	13.782	-6.14	-12.902	-27.713	-8.407
1922	1.922	1.457	-53.199	-26.025	-4.368	-10.937	-8.429	-1.022	-14.001
1923	1.923	-4.882	-41.599	-30.633	-9.741	-11.654	-10.162	-74.383	-12.033
1924	1.924	-2.914	-43.763	-34.862	25.55	-12.378	-9.778	-64.555	-10.067
1925	1.925	-11.602	-34.15	-23.028	57.532	-11.762	-14.236	-55.679	-11.789
1926	1.926	-13.128	-18.4	-18.346	-4.945	-11.148	-10.175	-31.221	-10.413
1927	1.927	-14.477	-12.182	-19.677	-31.627	-9.374	-13.667	5.678	-11.764
1928	1.928	-18.136	-25.878	-28.547	-39.755	-5.867	-6.328	-0.959	-8.853
1929	1.929	-9.786	-17.259	-27.33	-91.457	-7.202	-3.251	-31.423	-4.409
1930	1.93	-2.403	-41.121	-22.034	-84.909	-2.338	-6.174	-36.949	-11.014
1931	1.931	-9.143	-44.463	-9.163	-54.568	-9.679	3.485	28.531	-10.26
1932	1.932	-20.502	-35.243	-7.326	-15.954	-12.584	2.306	55.117	-9.479
1933	1.933	-21.978	-21.165	-2.595	19.114	-13.375	-1.199	46.891	-14.299
1934	1.934	-6.039	-8.448	4.662	23.422	-9.337	-4.313	39.468	-14.88
1935	1.935	-12.342	7.753	24.302	2.661	-9.933	-5.296	5.918	-8.3
1936	1.936	-10.311	14.083	4.65	-38.861	-9.366	-9.562	-0.019	-12.537
1937	1.937	-11.957	-14.988	-8.016	-0.011	-8.801	-18.479	16.484	-8.457
1938	1.938	-19.796	22.513	-19.533	-4.969	-10.142	-26.808	-18.671	-15.017
1939	1.939	-15.451	47.624	-4.549	-18.43	-10.466	-32.05	-41.616	-8.996
1940	1.94	-8.99	34.024	-21.884	10.672	-10.003	-23.151	-29.326	-11.314
1941	1.941	-10.087	-3.532	-28.767	29.525	-7.24	-17.16	-48.158	-13.255
1942	1.942	-6.938	1.49	-22.298	26.265	-1.378	-26.843	-24.494	-12.673
1943	1.943	-9.783	5.946	-16.398	10.605	-10.222	-33.238	3.575	-20.412
1944	1.944	-21.139	-6.428	-11.089	-3.475	-11.332	-20.09	37.437	-21.369
1945	1.945	-29.002	-17.62	-22.013	-5.966	-12.251	-14.881	5.354	-10.521
1946	1.946	-21.747	-20.852	-17.638	-3.624	-11.243	-13.346	-15.55	-9.17
1947	1.947	-22.802	-30.078	-23.919	-1.444	-10.427	-6.204	-57.456	-15.564
1948	1.948	-16.697	-10.311	-20.347	-18.795	-6.327	-2.541	-74.19	-16.722
1949	1.949	-15.628	-17.845	-6.322	-21.064	-11.131	-8.556	-49.249	-24.075
1950	1.95	-10.68	-24.824	-4.306	-23.152	-3.735	-7.605	-72.299	-15.175
1951	1.951	-8.07	-35.491	-12.935	-17.297	-10.477	-4.724	-18.283	-14.015
1952	1.952	-10.31	-21.955	-11.305	-33.036	-9.672	-7.253	-11.123	-10.925
1953	1.953	-10.799	-23.693	-9.858	-43.487	-8.867	-1.659	-4.686	3.78
1954	1.954	-19.436	-34.708	-24.134	-52.85	-6.908	-5.16	-10.826	-2.607
1955	1.955	-13.373	-12.989	-33.804	-47.288	-6.312	-4.599	-38.536	-4.55
1956	1.956	-3.628	-16.046	-21.611	-26.427	-11.709	-5.191	-3.302	-6.301
1957	1.957	-9.934	-13.325	-20.083	4.831	-11.107	-3.854	1.126	-4.76
1958	1.958	-1.558	-20.824	-4.26	25.569	-15.733	-7.161	55.32	-17.733
1959	1.959	3.718	-13.78	-14.979	21.847	-6.81	-10.076	77.375	-22.967
1960	1.96	-7.064	-11.564	-16.989	11.837	2.102	-8.928	43.928	-21.432
1961	1.961	-11.25	-9.571	-15.313	21.205	-3.889	-10.103	1.311	-14.274
1962	1.962	-25.51	-28.88	-16.935	7.045	-4.854	-13.601	17.631	-10.597
1963	1.963	-39.02	-21.294	-6.957	-16.353	-5.816	-19.995	12.451	-4.603
1964	1.964	-33.774	-14.31	-0.657	-19.66	-3.291	-20.782	7.799	-5.568
1965	1.965	-35.321	-7.873	5.259	-17.088	-10.636	-21.568	3.607	-2.673
1966	1.966	-36.687	-2.009	-10.875	-9.651	-7.725	-22.159	7.052	-6.929
1967	1.967	-30.313	3.275	-17.943	-7.416	-11.977	-14.824	10.131	-6.158
1968	1.968	-22.012	4.884	5.365	-13.777	-14.295	-9.999	31.909	-9.645
1969	1.969	-14.698	6.302	8.344	-15.616	-3.447	-10.786	0.571	-9.064
1970	1.97	-7.948	-7.963	-5.887	-31.36	10.877	-3.451	4.515	-8.474
1971	1.971	-0.018	-9.834	-8.523	-37.654	-10.406	3.316	-52.31	-13.312
1972	1.972	0.946	-11.539	-15.637	-43.409	-30.134	7.561	-60.61	-12.725
1973	1.973	-0.039	-16.168	-22.166	-59.265	-22.581	9.877	-53.349	-18.144
1974	1.974	-0.843	-23.282	-16.507	-27.344	-10.966	5.03	-60.046	-24.723
1975	1.975	-13.058	-24.384	-21.87	-4.479	-13.092	0.376	-114.974	-23.948
1976	1.976	-7.891	-16	-17.34	-8.507	-11.154	2.107	-3.777	-11.756
1977	1.977	-12.598	-8.575	-21.707	17.779	-5.923	-0.418	-19.53	-16.976
1978	1.978	-19.861	-11.417	-25.488	34.75	-1.276	-3.72	23.844	-2.659
1979	1.979	-16.312	-13.891	-22.127	31.604	-5.53	-8.565	37.142	10.892
1980	1.98	-22.424	-19.446	-34.077	28.837	-1.853	-11.851	49.032	9.155
1981	1.981	-32.204	-30.218	-29.572	62.29	8.981	-13.566	16.569	-5.165
1982	1.982	-31.146	-28.619	-16.741	85.143	16.123	-13.933	-32.668	-14.842
1983	1.983	-25.261	-27.214	-22.088	47.636	12.431	-17.212	-5.768	-13.094
1984	1.984	-32.694	-25.983	-14.267	-27.986	-3.263	-16.043	-13.694	-14.647
1985	1.985	-27.938	-17.602	-7.204	-125.663	-5.407	-17.97	-109.899	-24.724
1986	1.986	-23.764	-18.484	-10.943	-138.759	-7.353	-12.161	-122.883	-18.342
1987	1.987	-27.911	-13.569	-0.169	-55.326	-26.72	-16.223	-110.93	-19.512
1988	1.988	-26.077	-0.363	6.925	-44.474	-60.222	-9.648	8.655	-22.607
1989	1.989	-16.139	9.393	-2.06	-14.858	-55.789	-17.584	24.636	-9.848
1990	1.99	-9.106	-13.329	-5.611	-23.802	-26.782	-12.361	-18.427	-1.137
1991	1.991	2.596	-16.375	-2.586	-15.688	-23.129	-15.254	47.479	-9.072
1992	1.992	-8.536	-19.071	-15.425	-8.336	-19.865	-14.446	59.315	-10.433
1993	1.993	-12.875	-16.548	-10.253	-41.825	-10.598	-12.123	48.634	-9.273
1994	1.994	-16.622	-23.523	-27.706	-35.861	-7.919	-8.638	-0.511	-10.448
1995	1.995	-32.355	-25.693	-30.055	-30.509	-0.407	-11.919	-9.338	-7.362
1996	1.996	-30.291	-19.987	-23.698	-45.662	-2.761	-10.146	47.549	-8.327
1997	1.997	-20.674	-7.921	-14.036	-32.195	-0.666	-10.525	40.226	-14.332
1998	1.998	-15.51	2.945	-15.786	-3.271	-2.642	-10.134	-6.636	-16.662
[truncated: 22,654 more rows]
