# Supplementary material for: Associations between lower-limb muscle activation and knee flexion in post-stroke individuals: A study on the stance-to-swing phases of gait
Source: PLoS One. 2017 Sep 8;12(9):e0183865. doi: 10.1371/journal.pone.0183865 (PMC5590852; doi:10.1371/journal.pone.0183865)
Supplement: S1 Dataset — (ZIP) [file pone.0183865.s001.zip › S1_Dataset/Patient group/7/3/point.csv]

Frame	Time	sacrum.X	sacrum.Y	sacrum.Z	r asis.X	r asis.Y	r asis.Z	r thigh.X	r thigh.Y	r thigh.Z	r bar 1.X	r bar 1.Y	r bar 1.Z	r knee 1.X	r knee 1.Y	r knee 1.Z	r knee 2.X	r knee 2.Y	r knee 2.Z	r bar 2.X	r bar 2.Y	r bar 2.Z	r mall.X	r mall.Y	r mall.Z	r met.X	r met.Y	r met.Z	l asis.X	l asis.Y	l asis.Z	l thigh.X	l thigh.Y	l thigh.Z	l bar 1.X	l bar 1.Y	l bar 1.Z	l knee 1.X	l knee 1.Y	l knee 1.Z	l knee 2.X	l knee 2.Y	l knee 2.Z	l bar 2.X	l bar 2.Y	l bar 2.Z	l mall.X	l mall.Y	l mall.Z
0	0	-1.611	0.979	0.567	NaN	NaN	NaN	NaN	NaN	NaN	NaN	NaN	NaN	NaN	NaN	NaN	-1.476	0.434	0.689	NaN	NaN	NaN	NaN	NaN	NaN	NaN	NaN	NaN	NaN	NaN	NaN	NaN	NaN	NaN	NaN	NaN	NaN	NaN	NaN	NaN	NaN	NaN	NaN	NaN	NaN	NaN	NaN	NaN	NaN
1	0.005	-1.611	0.979	0.567	NaN	NaN	NaN	NaN	NaN	NaN	NaN	NaN	NaN	NaN	NaN	NaN	-1.477	0.437	0.689	NaN	NaN	NaN	NaN	NaN	NaN	NaN	NaN	NaN	NaN	NaN	NaN	NaN	NaN	NaN	NaN	NaN	NaN	NaN	NaN	NaN	NaN	NaN	NaN	NaN	NaN	NaN	NaN	NaN	NaN
2	0.01	-1.611	0.979	0.567	NaN	NaN	NaN	NaN	NaN	NaN	NaN	NaN	NaN	NaN	NaN	NaN	-1.475	0.434	0.687	NaN	NaN	NaN	NaN	NaN	NaN	NaN	NaN	NaN	NaN	NaN	NaN	NaN	NaN	NaN	NaN	NaN	NaN	NaN	NaN	NaN	NaN	NaN	NaN	NaN	NaN	NaN	NaN	NaN	NaN
3	0.015	-1.611	0.979	0.567	NaN	NaN	NaN	NaN	NaN	NaN	NaN	NaN	NaN	NaN	NaN	NaN	-1.475	0.433	0.687	NaN	NaN	NaN	NaN	NaN	NaN	NaN	NaN	NaN	NaN	NaN	NaN	NaN	NaN	NaN	NaN	NaN	NaN	NaN	NaN	NaN	NaN	NaN	NaN	NaN	NaN	NaN	NaN	NaN	NaN
4	0.02	-1.611	0.979	0.567	NaN	NaN	NaN	NaN	NaN	NaN	NaN	NaN	NaN	NaN	NaN	NaN	-1.475	0.433	0.687	NaN	NaN	NaN	NaN	NaN	NaN	NaN	NaN	NaN	NaN	NaN	NaN	NaN	NaN	NaN	NaN	NaN	NaN	NaN	NaN	NaN	NaN	NaN	NaN	NaN	NaN	NaN	NaN	NaN	NaN
5	0.025	-1.611	0.979	0.567	NaN	NaN	NaN	NaN	NaN	NaN	NaN	NaN	NaN	NaN	NaN	NaN	-1.475	0.433	0.687	NaN	NaN	NaN	NaN	NaN	NaN	NaN	NaN	NaN	NaN	NaN	NaN	NaN	NaN	NaN	NaN	NaN	NaN	NaN	NaN	NaN	NaN	NaN	NaN	NaN	NaN	NaN	NaN	NaN	NaN
6	0.03	-1.611	0.979	0.567	NaN	NaN	NaN	NaN	NaN	NaN	NaN	NaN	NaN	NaN	NaN	NaN	-1.475	0.433	0.686	NaN	NaN	NaN	NaN	NaN	NaN	NaN	NaN	NaN	NaN	NaN	NaN	NaN	NaN	NaN	NaN	NaN	NaN	NaN	NaN	NaN	NaN	NaN	NaN	NaN	NaN	NaN	NaN	NaN	NaN
7	0.035	-1.611	0.979	0.567	NaN	NaN	NaN	NaN	NaN	NaN	NaN	NaN	NaN	NaN	NaN	NaN	-1.475	0.433	0.686	NaN	NaN	NaN	NaN	NaN	NaN	NaN	NaN	NaN	NaN	NaN	NaN	NaN	NaN	NaN	NaN	NaN	NaN	NaN	NaN	NaN	NaN	NaN	NaN	NaN	NaN	NaN	NaN	NaN	NaN
8	0.04	-1.611	0.979	0.567	NaN	NaN	NaN	NaN	NaN	NaN	NaN	NaN	NaN	NaN	NaN	NaN	-1.475	0.433	0.686	NaN	NaN	NaN	NaN	NaN	NaN	NaN	NaN	NaN	NaN	NaN	NaN	NaN	NaN	NaN	NaN	NaN	NaN	NaN	NaN	NaN	NaN	NaN	NaN	NaN	NaN	NaN	NaN	NaN	NaN
9	0.045	-1.611	0.979	0.567	NaN	NaN	NaN	NaN	NaN	NaN	NaN	NaN	NaN	NaN	NaN	NaN	-1.475	0.433	0.686	NaN	NaN	NaN	NaN	NaN	NaN	NaN	NaN	NaN	NaN	NaN	NaN	NaN	NaN	NaN	NaN	NaN	NaN	NaN	NaN	NaN	NaN	NaN	NaN	NaN	NaN	NaN	NaN	NaN	NaN
10	0.05	-1.611	0.979	0.567	NaN	NaN	NaN	NaN	NaN	NaN	NaN	NaN	NaN	NaN	NaN	NaN	-1.475	0.433	0.686	NaN	NaN	NaN	NaN	NaN	NaN	NaN	NaN	NaN	NaN	NaN	NaN	NaN	NaN	NaN	NaN	NaN	NaN	NaN	NaN	NaN	NaN	NaN	NaN	NaN	NaN	NaN	NaN	NaN	NaN
11	0.055	-1.611	0.979	0.567	NaN	NaN	NaN	NaN	NaN	NaN	NaN	NaN	NaN	NaN	NaN	NaN	-1.475	0.433	0.686	NaN	NaN	NaN	NaN	NaN	NaN	NaN	NaN	NaN	NaN	NaN	NaN	NaN	NaN	NaN	NaN	NaN	NaN	NaN	NaN	NaN	NaN	NaN	NaN	NaN	NaN	NaN	NaN	NaN	NaN
12	0.06	-1.611	0.979	0.567	NaN	NaN	NaN	NaN	NaN	NaN	NaN	NaN	NaN	NaN	NaN	NaN	-1.475	0.433	0.686	NaN	NaN	NaN	NaN	NaN	NaN	NaN	NaN	NaN	NaN	NaN	NaN	NaN	NaN	NaN	NaN	NaN	NaN	NaN	NaN	NaN	NaN	NaN	NaN	NaN	NaN	NaN	NaN	NaN	NaN
13	0.065	-1.611	0.979	0.567	NaN	NaN	NaN	NaN	NaN	NaN	NaN	NaN	NaN	NaN	NaN	NaN	-1.475	0.433	0.686	NaN	NaN	NaN	NaN	NaN	NaN	NaN	NaN	NaN	NaN	NaN	NaN	NaN	NaN	NaN	NaN	NaN	NaN	NaN	NaN	NaN	NaN	NaN	NaN	NaN	NaN	NaN	NaN	NaN	NaN
14	0.07	-1.611	0.979	0.567	NaN	NaN	NaN	NaN	NaN	NaN	NaN	NaN	NaN	NaN	NaN	NaN	-1.475	0.433	0.686	NaN	NaN	NaN	NaN	NaN	NaN	NaN	NaN	NaN	NaN	NaN	NaN	NaN	NaN	NaN	NaN	NaN	NaN	NaN	NaN	NaN	NaN	NaN	NaN	NaN	NaN	NaN	NaN	NaN	NaN
15	0.075	-1.611	0.979	0.567	NaN	NaN	NaN	NaN	NaN	NaN	NaN	NaN	NaN	NaN	NaN	NaN	-1.475	0.433	0.686	NaN	NaN	NaN	NaN	NaN	NaN	NaN	NaN	NaN	NaN	NaN	NaN	NaN	NaN	NaN	NaN	NaN	NaN	NaN	NaN	NaN	NaN	NaN	NaN	NaN	NaN	NaN	NaN	NaN	NaN
16	0.08	-1.611	0.979	0.567	NaN	NaN	NaN	NaN	NaN	NaN	NaN	NaN	NaN	NaN	NaN	NaN	-1.475	0.433	0.686	NaN	NaN	NaN	NaN	NaN	NaN	NaN	NaN	NaN	NaN	NaN	NaN	NaN	NaN	NaN	NaN	NaN	NaN	NaN	NaN	NaN	NaN	NaN	NaN	NaN	NaN	NaN	NaN	NaN	NaN
17	0.085	-1.611	0.979	0.567	NaN	NaN	NaN	NaN	NaN	NaN	NaN	NaN	NaN	NaN	NaN	NaN	-1.475	0.433	0.686	NaN	NaN	NaN	NaN	NaN	NaN	NaN	NaN	NaN	NaN	NaN	NaN	NaN	NaN	NaN	NaN	NaN	NaN	NaN	NaN	NaN	NaN	NaN	NaN	NaN	NaN	NaN	NaN	NaN	NaN
18	0.09	-1.611	0.979	0.567	NaN	NaN	NaN	NaN	NaN	NaN	NaN	NaN	NaN	NaN	NaN	NaN	-1.475	0.433	0.686	NaN	NaN	NaN	NaN	NaN	NaN	NaN	NaN	NaN	NaN	NaN	NaN	NaN	NaN	NaN	NaN	NaN	NaN	NaN	NaN	NaN	NaN	NaN	NaN	NaN	NaN	NaN	NaN	NaN	NaN
19	0.095	-1.611	0.979	0.567	NaN	NaN	NaN	NaN	NaN	NaN	NaN	NaN	NaN	NaN	NaN	NaN	-1.475	0.433	0.686	NaN	NaN	NaN	NaN	NaN	NaN	NaN	NaN	NaN	NaN	NaN	NaN	NaN	NaN	NaN	NaN	NaN	NaN	NaN	NaN	NaN	NaN	NaN	NaN	NaN	NaN	NaN	NaN	NaN	NaN
20	0.1	-1.611	0.979	0.567	NaN	NaN	NaN	NaN	NaN	NaN	NaN	NaN	NaN	NaN	NaN	NaN	-1.475	0.433	0.686	NaN	NaN	NaN	NaN	NaN	NaN	NaN	NaN	NaN	NaN	NaN	NaN	NaN	NaN	NaN	NaN	NaN	NaN	NaN	NaN	NaN	NaN	NaN	NaN	NaN	NaN	NaN	NaN	NaN	NaN
21	0.105	-1.611	0.979	0.567	NaN	NaN	NaN	NaN	NaN	NaN	NaN	NaN	NaN	NaN	NaN	NaN	-1.475	0.433	0.686	NaN	NaN	NaN	NaN	NaN	NaN	NaN	NaN	NaN	NaN	NaN	NaN	NaN	NaN	NaN	NaN	NaN	NaN	NaN	NaN	NaN	NaN	NaN	NaN	NaN	NaN	NaN	NaN	NaN	NaN
22	0.11	-1.611	0.979	0.567	NaN	NaN	NaN	NaN	NaN	NaN	NaN	NaN	NaN	NaN	NaN	NaN	-1.475	0.433	0.686	NaN	NaN	NaN	NaN	NaN	NaN	NaN	NaN	NaN	NaN	NaN	NaN	NaN	NaN	NaN	NaN	NaN	NaN	NaN	NaN	NaN	NaN	NaN	NaN	NaN	NaN	NaN	NaN	NaN	NaN
23	0.115	-1.611	0.979	0.567	NaN	NaN	NaN	NaN	NaN	NaN	NaN	NaN	NaN	NaN	NaN	NaN	-1.475	0.433	0.686	NaN	NaN	NaN	NaN	NaN	NaN	NaN	NaN	NaN	NaN	NaN	NaN	NaN	NaN	NaN	NaN	NaN	NaN	NaN	NaN	NaN	NaN	NaN	NaN	NaN	NaN	NaN	NaN	NaN	NaN
24	0.12	-1.611	0.979	0.567	NaN	NaN	NaN	NaN	NaN	NaN	NaN	NaN	NaN	NaN	NaN	NaN	-1.475	0.433	0.686	NaN	NaN	NaN	NaN	NaN	NaN	NaN	NaN	NaN	NaN	NaN	NaN	NaN	NaN	NaN	NaN	NaN	NaN	NaN	NaN	NaN	NaN	NaN	NaN	NaN	NaN	NaN	NaN	NaN	NaN
25	0.125	-1.611	0.979	0.567	NaN	NaN	NaN	NaN	NaN	NaN	NaN	NaN	NaN	NaN	NaN	NaN	-1.475	0.433	0.686	NaN	NaN	NaN	NaN	NaN	NaN	NaN	NaN	NaN	NaN	NaN	NaN	NaN	NaN	NaN	NaN	NaN	NaN	NaN	NaN	NaN	NaN	NaN	NaN	NaN	NaN	NaN	NaN	NaN	NaN
26	0.13	-1.611	0.979	0.567	NaN	NaN	NaN	NaN	NaN	NaN	NaN	NaN	NaN	NaN	NaN	NaN	-1.474	0.433	0.686	NaN	NaN	NaN	NaN	NaN	NaN	NaN	NaN	NaN	NaN	NaN	NaN	NaN	NaN	NaN	NaN	NaN	NaN	NaN	NaN	NaN	NaN	NaN	NaN	NaN	NaN	NaN	NaN	NaN	NaN
27	0.135	-1.611	0.979	0.567	NaN	NaN	NaN	NaN	NaN	NaN	NaN	NaN	NaN	NaN	NaN	NaN	-1.474	0.433	0.686	NaN	NaN	NaN	NaN	NaN	NaN	NaN	NaN	NaN	NaN	NaN	NaN	NaN	NaN	NaN	NaN	NaN	NaN	NaN	NaN	NaN	NaN	NaN	NaN	NaN	NaN	NaN	NaN	NaN	NaN
28	0.14	-1.611	0.979	0.567	NaN	NaN	NaN	NaN	NaN	NaN	NaN	NaN	NaN	NaN	NaN	NaN	-1.475	0.433	0.686	NaN	NaN	NaN	NaN	NaN	NaN	NaN	NaN	NaN	NaN	NaN	NaN	NaN	NaN	NaN	NaN	NaN	NaN	NaN	NaN	NaN	NaN	NaN	NaN	NaN	NaN	NaN	NaN	NaN	NaN
29	0.145	-1.611	0.979	0.567	NaN	NaN	NaN	NaN	NaN	NaN	NaN	NaN	NaN	NaN	NaN	NaN	-1.474	0.433	0.686	NaN	NaN	NaN	NaN	NaN	NaN	NaN	NaN	NaN	NaN	NaN	NaN	NaN	NaN	NaN	NaN	NaN	NaN	NaN	NaN	NaN	NaN	NaN	NaN	NaN	NaN	NaN	NaN	NaN	NaN
30	0.15	-1.611	0.979	0.567	NaN	NaN	NaN	NaN	NaN	NaN	NaN	NaN	NaN	NaN	NaN	NaN	-1.474	0.433	0.686	NaN	NaN	NaN	NaN	NaN	NaN	NaN	NaN	NaN	NaN	NaN	NaN	NaN	NaN	NaN	NaN	NaN	NaN	NaN	NaN	NaN	NaN	NaN	NaN	NaN	NaN	NaN	NaN	NaN	NaN
31	0.155	-1.611	0.979	0.567	NaN	NaN	NaN	NaN	NaN	NaN	NaN	NaN	NaN	NaN	NaN	NaN	-1.474	0.433	0.686	NaN	NaN	NaN	NaN	NaN	NaN	NaN	NaN	NaN	NaN	NaN	NaN	NaN	NaN	NaN	NaN	NaN	NaN	NaN	NaN	NaN	NaN	NaN	NaN	NaN	NaN	NaN	NaN	NaN	NaN
32	0.16	-1.611	0.979	0.567	NaN	NaN	NaN	NaN	NaN	NaN	NaN	NaN	NaN	NaN	NaN	NaN	-1.475	0.433	0.686	NaN	NaN	NaN	NaN	NaN	NaN	NaN	NaN	NaN	NaN	NaN	NaN	NaN	NaN	NaN	NaN	NaN	NaN	NaN	NaN	NaN	NaN	NaN	NaN	NaN	NaN	NaN	NaN	NaN	NaN
33	0.165	-1.611	0.979	0.567	NaN	NaN	NaN	NaN	NaN	NaN	NaN	NaN	NaN	NaN	NaN	NaN	-1.474	0.433	0.686	NaN	NaN	NaN	NaN	NaN	NaN	NaN	NaN	NaN	NaN	NaN	NaN	NaN	NaN	NaN	NaN	NaN	NaN	NaN	NaN	NaN	NaN	NaN	NaN	NaN	NaN	NaN	NaN	NaN	NaN
34	0.17	-1.611	0.979	0.567	NaN	NaN	NaN	NaN	NaN	NaN	NaN	NaN	NaN	NaN	NaN	NaN	-1.475	0.433	0.686	NaN	NaN	NaN	NaN	NaN	NaN	NaN	NaN	NaN	NaN	NaN	NaN	NaN	NaN	NaN	NaN	NaN	NaN	NaN	NaN	NaN	NaN	NaN	NaN	NaN	NaN	NaN	NaN	NaN	NaN
35	0.175	-1.611	0.979	0.567	NaN	NaN	NaN	NaN	NaN	NaN	NaN	NaN	NaN	NaN	NaN	NaN	-1.475	0.433	0.686	NaN	NaN	NaN	NaN	NaN	NaN	NaN	NaN	NaN	NaN	NaN	NaN	NaN	NaN	NaN	NaN	NaN	NaN	NaN	NaN	NaN	NaN	NaN	NaN	NaN	NaN	NaN	NaN	NaN	NaN
36	0.18	-1.611	0.979	0.567	NaN	NaN	NaN	NaN	NaN	NaN	NaN	NaN	NaN	NaN	NaN	NaN	-1.475	0.433	0.686	NaN	NaN	NaN	NaN	NaN	NaN	NaN	NaN	NaN	NaN	NaN	NaN	NaN	NaN	NaN	NaN	NaN	NaN	NaN	NaN	NaN	NaN	NaN	NaN	NaN	NaN	NaN	NaN	NaN	NaN
37	0.185	-1.611	0.979	0.567	NaN	NaN	NaN	NaN	NaN	NaN	NaN	NaN	NaN	NaN	NaN	NaN	-1.475	0.433	0.686	NaN	NaN	NaN	NaN	NaN	NaN	NaN	NaN	NaN	NaN	NaN	NaN	NaN	NaN	NaN	NaN	NaN	NaN	NaN	NaN	NaN	NaN	NaN	NaN	NaN	NaN	NaN	NaN	NaN	NaN
38	0.19	-1.611	0.979	0.567	NaN	NaN	NaN	NaN	NaN	NaN	NaN	NaN	NaN	NaN	NaN	NaN	-1.475	0.433	0.686	NaN	NaN	NaN	NaN	NaN	NaN	NaN	NaN	NaN	NaN	NaN	NaN	NaN	NaN	NaN	NaN	NaN	NaN	NaN	NaN	NaN	NaN	NaN	NaN	NaN	NaN	NaN	NaN	NaN	NaN
39	0.195	-1.611	0.979	0.567	NaN	NaN	NaN	NaN	NaN	NaN	NaN	NaN	NaN	NaN	NaN	NaN	-1.475	0.433	0.686	NaN	NaN	NaN	NaN	NaN	NaN	NaN	NaN	NaN	NaN	NaN	NaN	NaN	NaN	NaN	NaN	NaN	NaN	NaN	NaN	NaN	NaN	NaN	NaN	NaN	NaN	NaN	NaN	NaN	NaN
40	0.2	-1.611	0.979	0.567	NaN	NaN	NaN	NaN	NaN	NaN	NaN	NaN	NaN	NaN	NaN	NaN	-1.475	0.433	0.686	NaN	NaN	NaN	NaN	NaN	NaN	NaN	NaN	NaN	NaN	NaN	NaN	NaN	NaN	NaN	NaN	NaN	NaN	NaN	NaN	NaN	NaN	NaN	NaN	NaN	NaN	NaN	NaN	NaN	NaN
41	0.205	-1.611	0.979	0.567	NaN	NaN	NaN	NaN	NaN	NaN	NaN	NaN	NaN	NaN	NaN	NaN	-1.475	0.433	0.686	NaN	NaN	NaN	NaN	NaN	NaN	NaN	NaN	NaN	NaN	NaN	NaN	NaN	NaN	NaN	NaN	NaN	NaN	NaN	NaN	NaN	NaN	NaN	NaN	NaN	NaN	NaN	NaN	NaN	NaN
42	0.21	-1.611	0.979	0.567	NaN	NaN	NaN	NaN	NaN	NaN	NaN	NaN	NaN	NaN	NaN	NaN	-1.475	0.433	0.686	NaN	NaN	NaN	NaN	NaN	NaN	NaN	NaN	NaN	NaN	NaN	NaN	NaN	NaN	NaN	NaN	NaN	NaN	NaN	NaN	NaN	NaN	NaN	NaN	NaN	NaN	NaN	NaN	NaN	NaN
43	0.215	-1.611	0.979	0.567	NaN	NaN	NaN	NaN	NaN	NaN	NaN	NaN	NaN	NaN	NaN	NaN	-1.475	0.433	0.686	NaN	NaN	NaN	NaN	NaN	NaN	NaN	NaN	NaN	NaN	NaN	NaN	NaN	NaN	NaN	NaN	NaN	NaN	NaN	NaN	NaN	NaN	NaN	NaN	NaN	NaN	NaN	NaN	NaN	NaN
44	0.22	-1.611	0.979	0.567	NaN	NaN	NaN	NaN	NaN	NaN	NaN	NaN	NaN	NaN	NaN	NaN	-1.475	0.433	0.686	NaN	NaN	NaN	NaN	NaN	NaN	NaN	NaN	NaN	NaN	NaN	NaN	NaN	NaN	NaN	NaN	NaN	NaN	NaN	NaN	NaN	NaN	NaN	NaN	NaN	NaN	NaN	NaN	NaN	NaN
45	0.225	-1.611	0.979	0.567	NaN	NaN	NaN	NaN	NaN	NaN	NaN	NaN	NaN	NaN	NaN	NaN	-1.475	0.433	0.686	NaN	NaN	NaN	NaN	NaN	NaN	NaN	NaN	NaN	NaN	NaN	NaN	NaN	NaN	NaN	NaN	NaN	NaN	NaN	NaN	NaN	NaN	NaN	NaN	NaN	NaN	NaN	NaN	NaN	NaN
46	0.23	-1.611	0.979	0.567	NaN	NaN	NaN	NaN	NaN	NaN	NaN	NaN	NaN	NaN	NaN	NaN	-1.475	0.433	0.686	NaN	NaN	NaN	NaN	NaN	NaN	NaN	NaN	NaN	NaN	NaN	NaN	NaN	NaN	NaN	NaN	NaN	NaN	NaN	NaN	NaN	NaN	NaN	NaN	NaN	NaN	NaN	NaN	NaN	NaN
47	0.235	-1.611	0.979	0.567	NaN	NaN	NaN	NaN	NaN	NaN	NaN	NaN	NaN	NaN	NaN	NaN	-1.475	0.433	0.686	NaN	NaN	NaN	NaN	NaN	NaN	NaN	NaN	NaN	NaN	NaN	NaN	NaN	NaN	NaN	NaN	NaN	NaN	NaN	NaN	NaN	NaN	NaN	NaN	NaN	NaN	NaN	NaN	NaN	NaN
48	0.24	-1.611	0.979	0.567	NaN	NaN	NaN	NaN	NaN	NaN	NaN	NaN	NaN	NaN	NaN	NaN	-1.475	0.433	0.686	NaN	NaN	NaN	NaN	NaN	NaN	NaN	NaN	NaN	NaN	NaN	NaN	NaN	NaN	NaN	NaN	NaN	NaN	NaN	NaN	NaN	NaN	NaN	NaN	NaN	NaN	NaN	NaN	NaN	NaN
49	0.245	-1.611	0.979	0.567	NaN	NaN	NaN	NaN	NaN	NaN	NaN	NaN	NaN	NaN	NaN	NaN	-1.475	0.433	0.686	NaN	NaN	NaN	NaN	NaN	NaN	NaN	NaN	NaN	NaN	NaN	NaN	NaN	NaN	NaN	NaN	NaN	NaN	NaN	NaN	NaN	NaN	NaN	NaN	NaN	NaN	NaN	NaN	NaN	NaN
50	0.25	-1.611	0.979	0.567	NaN	NaN	NaN	NaN	NaN	NaN	NaN	NaN	NaN	NaN	NaN	NaN	-1.475	0.433	0.686	NaN	NaN	NaN	NaN	NaN	NaN	NaN	NaN	NaN	NaN	NaN	NaN	NaN	NaN	NaN	NaN	NaN	NaN	NaN	NaN	NaN	NaN	NaN	NaN	NaN	NaN	NaN	NaN	NaN	NaN
51	0.255	-1.611	0.979	0.567	NaN	NaN	NaN	NaN	NaN	NaN	NaN	NaN	NaN	NaN	NaN	NaN	-1.475	0.433	0.686	NaN	NaN	NaN	NaN	NaN	NaN	NaN	NaN	NaN	NaN	NaN	NaN	NaN	NaN	NaN	NaN	NaN	NaN	NaN	NaN	NaN	NaN	NaN	NaN	NaN	NaN	NaN	NaN	NaN	NaN
52	0.26	-1.611	0.979	0.567	NaN	NaN	NaN	NaN	NaN	NaN	NaN	NaN	NaN	NaN	NaN	NaN	-1.475	0.433	0.686	NaN	NaN	NaN	NaN	NaN	NaN	NaN	NaN	NaN	NaN	NaN	NaN	NaN	NaN	NaN	NaN	NaN	NaN	NaN	NaN	NaN	NaN	NaN	NaN	NaN	NaN	NaN	NaN	NaN	NaN
53	0.265	-1.611	0.979	0.567	NaN	NaN	NaN	NaN	NaN	NaN	NaN	NaN	NaN	NaN	NaN	NaN	-1.475	0.433	0.686	NaN	NaN	NaN	NaN	NaN	NaN	NaN	NaN	NaN	NaN	NaN	NaN	NaN	NaN	NaN	NaN	NaN	NaN	NaN	NaN	NaN	NaN	NaN	NaN	NaN	NaN	NaN	NaN	NaN	NaN
54	0.27	-1.611	0.979	0.567	NaN	NaN	NaN	NaN	NaN	NaN	NaN	NaN	NaN	NaN	NaN	NaN	-1.475	0.433	0.686	NaN	NaN	NaN	NaN	NaN	NaN	NaN	NaN	NaN	NaN	NaN	NaN	NaN	NaN	NaN	NaN	NaN	NaN	NaN	NaN	NaN	NaN	NaN	NaN	NaN	NaN	NaN	NaN	NaN	NaN
55	0.275	-1.611	0.979	0.567	NaN	NaN	NaN	NaN	NaN	NaN	NaN	NaN	NaN	NaN	NaN	NaN	-1.475	0.433	0.686	NaN	NaN	NaN	NaN	NaN	NaN	NaN	NaN	NaN	NaN	NaN	NaN	NaN	NaN	NaN	NaN	NaN	NaN	NaN	NaN	NaN	NaN	NaN	NaN	NaN	NaN	NaN	NaN	NaN	NaN
56	0.28	-1.611	0.979	0.567	NaN	NaN	NaN	NaN	NaN	NaN	NaN	NaN	NaN	NaN	NaN	NaN	-1.475	0.433	0.686	NaN	NaN	NaN	NaN	NaN	NaN	NaN	NaN	NaN	NaN	NaN	NaN	NaN	NaN	NaN	NaN	NaN	NaN	NaN	NaN	NaN	NaN	NaN	NaN	NaN	NaN	NaN	NaN	NaN	NaN
57	0.285	-1.611	0.979	0.567	NaN	NaN	NaN	NaN	NaN	NaN	NaN	NaN	NaN	NaN	NaN	NaN	-1.475	0.433	0.686	NaN	NaN	NaN	NaN	NaN	NaN	NaN	NaN	NaN	NaN	NaN	NaN	NaN	NaN	NaN	NaN	NaN	NaN	NaN	NaN	NaN	NaN	NaN	NaN	NaN	NaN	NaN	NaN	NaN	NaN
58	0.29	-1.611	0.979	0.567	NaN	NaN	NaN	NaN	NaN	NaN	NaN	NaN	NaN	NaN	NaN	NaN	-1.475	0.433	0.687	NaN	NaN	NaN	NaN	NaN	NaN	NaN	NaN	NaN	NaN	NaN	NaN	NaN	NaN	NaN	NaN	NaN	NaN	NaN	NaN	NaN	NaN	NaN	NaN	NaN	NaN	NaN	NaN	NaN	NaN
59	0.295	-1.61	0.979	0.567	NaN	NaN	NaN	NaN	NaN	NaN	NaN	NaN	NaN	NaN	NaN	NaN	-1.475	0.434	0.688	NaN	NaN	NaN	NaN	NaN	NaN	NaN	NaN	NaN	NaN	NaN	NaN	NaN	NaN	NaN	NaN	NaN	NaN	NaN	NaN	NaN	NaN	NaN	NaN	NaN	NaN	NaN	NaN	NaN	NaN
60	0.3	-1.61	0.979	0.567	NaN	NaN	NaN	NaN	NaN	NaN	NaN	NaN	NaN	NaN	NaN	NaN	-1.475	0.433	0.687	NaN	NaN	NaN	NaN	NaN	NaN	NaN	NaN	NaN	NaN	NaN	NaN	NaN	NaN	NaN	NaN	NaN	NaN	NaN	NaN	NaN	NaN	NaN	NaN	NaN	NaN	NaN	NaN	NaN	NaN
61	0.305	-1.61	0.979	0.567	NaN	NaN	NaN	NaN	NaN	NaN	NaN	NaN	NaN	NaN	NaN	NaN	-1.475	0.433	0.686	NaN	NaN	NaN	NaN	NaN	NaN	NaN	NaN	NaN	NaN	NaN	NaN	NaN	NaN	NaN	NaN	NaN	NaN	NaN	NaN	NaN	NaN	NaN	NaN	NaN	NaN	NaN	NaN	NaN	NaN
62	0.31	-1.61	0.979	0.567	NaN	NaN	NaN	NaN	NaN	NaN	NaN	NaN	NaN	NaN	NaN	NaN	-1.475	0.433	0.686	NaN	NaN	NaN	NaN	NaN	NaN	NaN	NaN	NaN	NaN	NaN	NaN	NaN	NaN	NaN	NaN	NaN	NaN	NaN	NaN	NaN	NaN	NaN	NaN	NaN	NaN	NaN	NaN	NaN	NaN
63	0.315	-1.61	0.979	0.567	NaN	NaN	NaN	NaN	NaN	NaN	NaN	NaN	NaN	NaN	NaN	NaN	-1.475	0.433	0.686	NaN	NaN	NaN	NaN	NaN	NaN	NaN	NaN	NaN	NaN	NaN	NaN	NaN	NaN	NaN	NaN	NaN	NaN	NaN	NaN	NaN	NaN	NaN	NaN	NaN	NaN	NaN	NaN	NaN	NaN
64	0.32	-1.61	0.979	0.567	NaN	NaN	NaN	NaN	NaN	NaN	NaN	NaN	NaN	NaN	NaN	NaN	-1.475	0.433	0.686	NaN	NaN	NaN	NaN	NaN	NaN	NaN	NaN	NaN	NaN	NaN	NaN	NaN	NaN	NaN	NaN	NaN	NaN	NaN	NaN	NaN	NaN	NaN	NaN	NaN	NaN	NaN	NaN	NaN	NaN
65	0.325	-1.61	0.979	0.567	NaN	NaN	NaN	NaN	NaN	NaN	NaN	NaN	NaN	NaN	NaN	NaN	-1.475	0.433	0.686	NaN	NaN	NaN	NaN	NaN	NaN	NaN	NaN	NaN	NaN	NaN	NaN	NaN	NaN	NaN	NaN	NaN	NaN	NaN	NaN	NaN	NaN	NaN	NaN	NaN	NaN	NaN	NaN	NaN	NaN
66	0.33	-1.61	0.979	0.567	NaN	NaN	NaN	NaN	NaN	NaN	NaN	NaN	NaN	NaN	NaN	NaN	-1.475	0.433	0.686	NaN	NaN	NaN	NaN	NaN	NaN	NaN	NaN	NaN	NaN	NaN	NaN	NaN	NaN	NaN	NaN	NaN	NaN	NaN	NaN	NaN	NaN	NaN	NaN	NaN	NaN	NaN	NaN	NaN	NaN
67	0.335	-1.61	0.979	0.567	NaN	NaN	NaN	NaN	NaN	NaN	NaN	NaN	NaN	NaN	NaN	NaN	-1.475	0.433	0.686	NaN	NaN	NaN	NaN	NaN	NaN	NaN	NaN	NaN	NaN	NaN	NaN	NaN	NaN	NaN	NaN	NaN	NaN	NaN	NaN	NaN	NaN	NaN	NaN	NaN	NaN	NaN	NaN	NaN	NaN
68	0.34	-1.61	0.979	0.567	NaN	NaN	NaN	NaN	NaN	NaN	NaN	NaN	NaN	NaN	NaN	NaN	-1.475	0.433	0.686	NaN	NaN	NaN	NaN	NaN	NaN	NaN	NaN	NaN	NaN	NaN	NaN	NaN	NaN	NaN	NaN	NaN	NaN	NaN	NaN	NaN	NaN	NaN	NaN	NaN	NaN	NaN	NaN	NaN	NaN
69	0.345	-1.61	0.979	0.567	NaN	NaN	NaN	NaN	NaN	NaN	NaN	NaN	NaN	NaN	NaN	NaN	-1.475	0.433	0.686	NaN	NaN	NaN	NaN	NaN	NaN	NaN	NaN	NaN	NaN	NaN	NaN	NaN	NaN	NaN	NaN	NaN	NaN	NaN	NaN	NaN	NaN	NaN	NaN	NaN	NaN	NaN	NaN	NaN	NaN
70	0.35	-1.61	0.979	0.566	NaN	NaN	NaN	NaN	NaN	NaN	NaN	NaN	NaN	NaN	NaN	NaN	-1.475	0.433	0.686	NaN	NaN	NaN	NaN	NaN	NaN	NaN	NaN	NaN	NaN	NaN	NaN	NaN	NaN	NaN	NaN	NaN	NaN	NaN	NaN	NaN	NaN	NaN	NaN	NaN	NaN	NaN	NaN	NaN	NaN
71	0.355	-1.61	0.979	0.566	NaN	NaN	NaN	NaN	NaN	NaN	NaN	NaN	NaN	NaN	NaN	NaN	-1.475	0.433	0.686	NaN	NaN	NaN	NaN	NaN	NaN	NaN	NaN	NaN	NaN	NaN	NaN	NaN	NaN	NaN	NaN	NaN	NaN	NaN	NaN	NaN	NaN	NaN	NaN	NaN	NaN	NaN	NaN	NaN	NaN
72	0.36	-1.61	0.979	0.566	NaN	NaN	NaN	NaN	NaN	NaN	NaN	NaN	NaN	NaN	NaN	NaN	-1.475	0.433	0.687	NaN	NaN	NaN	NaN	NaN	NaN	NaN	NaN	NaN	NaN	NaN	NaN	NaN	NaN	NaN	NaN	NaN	NaN	NaN	NaN	NaN	NaN	NaN	NaN	NaN	NaN	NaN	NaN	NaN	NaN
73	0.365	-1.61	0.979	0.566	NaN	NaN	NaN	NaN	NaN	NaN	NaN	NaN	NaN	NaN	NaN	NaN	-1.475	0.434	0.688	NaN	NaN	NaN	NaN	NaN	NaN	NaN	NaN	NaN	NaN	NaN	NaN	NaN	NaN	NaN	NaN	NaN	NaN	NaN	NaN	NaN	NaN	NaN	NaN	NaN	NaN	NaN	NaN	NaN	NaN
74	0.37	-1.61	0.979	0.566	NaN	NaN	NaN	NaN	NaN	NaN	NaN	NaN	NaN	NaN	NaN	NaN	-1.475	0.433	0.687	NaN	NaN	NaN	NaN	NaN	NaN	NaN	NaN	NaN	NaN	NaN	NaN	NaN	NaN	NaN	NaN	NaN	NaN	NaN	NaN	NaN	NaN	NaN	NaN	NaN	NaN	NaN	NaN	NaN	NaN
75	0.375	-1.61	0.979	0.566	NaN	NaN	NaN	NaN	NaN	NaN	NaN	NaN	NaN	NaN	NaN	NaN	-1.475	0.433	0.686	NaN	NaN	NaN	NaN	NaN	NaN	NaN	NaN	NaN	NaN	NaN	NaN	NaN	NaN	NaN	NaN	NaN	NaN	NaN	NaN	NaN	NaN	NaN	NaN	NaN	NaN	NaN	NaN	NaN	NaN
76	0.38	-1.61	0.979	0.566	NaN	NaN	NaN	NaN	NaN	NaN	NaN	NaN	NaN	NaN	NaN	NaN	-1.475	0.433	0.686	NaN	NaN	NaN	NaN	NaN	NaN	NaN	NaN	NaN	NaN	NaN	NaN	NaN	NaN	NaN	NaN	NaN	NaN	NaN	NaN	NaN	NaN	NaN	NaN	NaN	NaN	NaN	NaN	NaN	NaN
77	0.385	-1.61	0.979	0.566	NaN	NaN	NaN	NaN	NaN	NaN	NaN	NaN	NaN	NaN	NaN	NaN	-1.475	0.433	0.686	NaN	NaN	NaN	NaN	NaN	NaN	NaN	NaN	NaN	NaN	NaN	NaN	NaN	NaN	NaN	NaN	NaN	NaN	NaN	NaN	NaN	NaN	NaN	NaN	NaN	NaN	NaN	NaN	NaN	NaN
78	0.39	-1.61	0.979	0.566	NaN	NaN	NaN	NaN	NaN	NaN	NaN	NaN	NaN	NaN	NaN	NaN	-1.475	0.433	0.686	NaN	NaN	NaN	NaN	NaN	NaN	NaN	NaN	NaN	NaN	NaN	NaN	NaN	NaN	NaN	NaN	NaN	NaN	NaN	NaN	NaN	NaN	NaN	NaN	NaN	NaN	NaN	NaN	NaN	NaN
79	0.395	-1.61	0.979	0.566	NaN	NaN	NaN	NaN	NaN	NaN	NaN	NaN	NaN	NaN	NaN	NaN	-1.475	0.433	0.686	NaN	NaN	NaN	NaN	NaN	NaN	NaN	NaN	NaN	NaN	NaN	NaN	NaN	NaN	NaN	NaN	NaN	NaN	NaN	NaN	NaN	NaN	NaN	NaN	NaN	NaN	NaN	NaN	NaN	NaN
80	0.4	-1.61	0.979	0.566	NaN	NaN	NaN	NaN	NaN	NaN	NaN	NaN	NaN	NaN	NaN	NaN	-1.475	0.433	0.687	NaN	NaN	NaN	NaN	NaN	NaN	NaN	NaN	NaN	NaN	NaN	NaN	NaN	NaN	NaN	NaN	NaN	NaN	NaN	NaN	NaN	NaN	NaN	NaN	NaN	NaN	NaN	NaN	NaN	NaN
81	0.405	-1.61	0.979	0.566	NaN	NaN	NaN	NaN	NaN	NaN	NaN	NaN	NaN	NaN	NaN	NaN	-1.475	0.434	0.688	NaN	NaN	NaN	NaN	NaN	NaN	NaN	NaN	NaN	NaN	NaN	NaN	NaN	NaN	NaN	NaN	NaN	NaN	NaN	NaN	NaN	NaN	NaN	NaN	NaN	NaN	NaN	NaN	NaN	NaN
82	0.41	-1.61	0.979	0.566	NaN	NaN	NaN	NaN	NaN	NaN	NaN	NaN	NaN	NaN	NaN	NaN	-1.475	0.433	0.687	NaN	NaN	NaN	NaN	NaN	NaN	NaN	NaN	NaN	NaN	NaN	NaN	NaN	NaN	NaN	NaN	NaN	NaN	NaN	NaN	NaN	NaN	NaN	NaN	NaN	NaN	NaN	NaN	NaN	NaN
83	0.415	-1.61	0.979	0.566	NaN	NaN	NaN	NaN	NaN	NaN	NaN	NaN	NaN	NaN	NaN	NaN	-1.475	0.433	0.687	NaN	NaN	NaN	NaN	NaN	NaN	NaN	NaN	NaN	NaN	NaN	NaN	NaN	NaN	NaN	NaN	NaN	NaN	NaN	NaN	NaN	NaN	NaN	NaN	NaN	NaN	NaN	NaN	NaN	NaN
84	0.42	-1.61	0.979	0.566	NaN	NaN	NaN	NaN	NaN	NaN	NaN	NaN	NaN	NaN	NaN	NaN	-1.475	0.434	0.688	NaN	NaN	NaN	NaN	NaN	NaN	NaN	NaN	NaN	NaN	NaN	NaN	NaN	NaN	NaN	NaN	NaN	NaN	NaN	NaN	NaN	NaN	NaN	NaN	NaN	NaN	NaN	NaN	NaN	NaN
85	0.425	-1.61	0.979	0.566	NaN	NaN	NaN	NaN	NaN	NaN	NaN	NaN	NaN	NaN	NaN	NaN	-1.475	0.434	0.688	NaN	NaN	NaN	NaN	NaN	NaN	NaN	NaN	NaN	NaN	NaN	NaN	NaN	NaN	NaN	NaN	NaN	NaN	NaN	NaN	NaN	NaN	NaN	NaN	NaN	NaN	NaN	NaN	NaN	NaN
86	0.43	-1.61	0.979	0.566	NaN	NaN	NaN	NaN	NaN	NaN	NaN	NaN	NaN	NaN	NaN	NaN	-1.475	0.433	0.687	NaN	NaN	NaN	NaN	NaN	NaN	NaN	NaN	NaN	NaN	NaN	NaN	NaN	NaN	NaN	NaN	NaN	NaN	NaN	NaN	NaN	NaN	NaN	NaN	NaN	NaN	NaN	NaN	NaN	NaN
87	0.435	-1.61	0.979	0.566	NaN	NaN	NaN	NaN	NaN	NaN	NaN	NaN	NaN	NaN	NaN	NaN	-1.475	0.433	0.687	NaN	NaN	NaN	NaN	NaN	NaN	NaN	NaN	NaN	NaN	NaN	NaN	NaN	NaN	NaN	NaN	NaN	NaN	NaN	NaN	NaN	NaN	NaN	NaN	NaN	NaN	NaN	NaN	NaN	NaN
88	0.44	-1.61	0.979	0.566	NaN	NaN	NaN	NaN	NaN	NaN	NaN	NaN	NaN	NaN	NaN	NaN	-1.475	0.434	0.688	NaN	NaN	NaN	NaN	NaN	NaN	NaN	NaN	NaN	NaN	NaN	NaN	NaN	NaN	NaN	NaN	NaN	NaN	NaN	NaN	NaN	NaN	NaN	NaN	NaN	NaN	NaN	NaN	NaN	NaN
89	0.445	-1.61	0.979	0.566	NaN	NaN	NaN	NaN	NaN	NaN	NaN	NaN	NaN	NaN	NaN	NaN	-1.475	0.433	0.687	NaN	NaN	NaN	NaN	NaN	NaN	NaN	NaN	NaN	NaN	NaN	NaN	NaN	NaN	NaN	NaN	NaN	NaN	NaN	NaN	NaN	NaN	NaN	NaN	NaN	NaN	NaN	NaN	NaN	NaN
90	0.45	-1.61	0.979	0.566	NaN	NaN	NaN	NaN	NaN	NaN	NaN	NaN	NaN	NaN	NaN	NaN	-1.476	0.435	0.689	NaN	NaN	NaN	NaN	NaN	NaN	NaN	NaN	NaN	NaN	NaN	NaN	NaN	NaN	NaN	NaN	NaN	NaN	NaN	NaN	NaN	NaN	NaN	NaN	NaN	NaN	NaN	NaN	NaN	NaN
91	0.455	-1.61	0.979	0.566	NaN	NaN	NaN	NaN	NaN	NaN	NaN	NaN	NaN	NaN	NaN	NaN	-1.477	0.437	0.689	NaN	NaN	NaN	NaN	NaN	NaN	NaN	NaN	NaN	NaN	NaN	NaN	NaN	NaN	NaN	NaN	NaN	NaN	NaN	NaN	NaN	NaN	NaN	NaN	NaN	NaN	NaN	NaN	NaN	NaN
92	0.46	-1.61	0.979	0.566	NaN	NaN	NaN	NaN	NaN	NaN	NaN	NaN	NaN	NaN	NaN	NaN	-1.476	0.435	0.688	NaN	NaN	NaN	NaN	NaN	NaN	NaN	NaN	NaN	NaN	NaN	NaN	NaN	NaN	NaN	NaN	NaN	NaN	NaN	NaN	NaN	NaN	NaN	NaN	NaN	NaN	NaN	NaN	NaN	NaN
93	0.465	-1.61	0.979	0.566	NaN	NaN	NaN	NaN	NaN	NaN	NaN	NaN	NaN	NaN	NaN	NaN	-1.475	0.434	0.687	NaN	NaN	NaN	NaN	NaN	NaN	NaN	NaN	NaN	NaN	NaN	NaN	NaN	NaN	NaN	NaN	NaN	NaN	NaN	NaN	NaN	NaN	NaN	NaN	NaN	NaN	NaN	NaN	NaN	NaN
94	0.47	-1.61	0.979	0.566	NaN	NaN	NaN	NaN	NaN	NaN	NaN	NaN	NaN	NaN	NaN	NaN	-1.475	0.434	0.688	NaN	NaN	NaN	NaN	NaN	NaN	NaN	NaN	NaN	NaN	NaN	NaN	NaN	NaN	NaN	NaN	NaN	NaN	NaN	NaN	NaN	NaN	NaN	NaN	NaN	NaN	NaN	NaN	NaN	NaN
95	0.475	-1.61	0.979	0.566	NaN	NaN	NaN	NaN	NaN	NaN	NaN	NaN	NaN	NaN	NaN	NaN	-1.475	0.433	0.687	NaN	NaN	NaN	NaN	NaN	NaN	NaN	NaN	NaN	NaN	NaN	NaN	NaN	NaN	NaN	NaN	NaN	NaN	NaN	NaN	NaN	NaN	NaN	NaN	NaN	NaN	NaN	NaN	NaN	NaN
96	0.48	-1.61	0.979	0.566	NaN	NaN	NaN	NaN	NaN	NaN	NaN	NaN	NaN	NaN	NaN	NaN	-1.475	0.433	0.687	NaN	NaN	NaN	NaN	NaN	NaN	NaN	NaN	NaN	NaN	NaN	NaN	NaN	NaN	NaN	NaN	NaN	NaN	NaN	NaN	NaN	NaN	NaN	NaN	NaN	NaN	NaN	NaN	NaN	NaN
97	0.485	-1.61	0.979	0.566	NaN	NaN	NaN	NaN	NaN	NaN	NaN	NaN	NaN	NaN	NaN	NaN	-1.475	0.434	0.688	NaN	NaN	NaN	NaN	NaN	NaN	NaN	NaN	NaN	NaN	NaN	NaN	NaN	NaN	NaN	NaN	NaN	NaN	NaN	NaN	NaN	NaN	NaN	NaN	NaN	NaN	NaN	NaN	NaN	NaN
98	0.49	-1.61	0.979	0.566	NaN	NaN	NaN	NaN	NaN	NaN	NaN	NaN	NaN	NaN	NaN	NaN	-1.476	0.435	0.688	NaN	NaN	NaN	NaN	NaN	NaN	NaN	NaN	NaN	NaN	NaN	NaN	NaN	NaN	NaN	NaN	NaN	NaN	NaN	NaN	NaN	NaN	NaN	NaN	NaN	NaN	NaN	NaN	NaN	NaN
99	0.495	-1.61	0.979	0.566	NaN	NaN	NaN	NaN	NaN	NaN	NaN	NaN	NaN	NaN	NaN	NaN	-1.477	0.437	0.689	NaN	NaN	NaN	NaN	NaN	NaN	NaN	NaN	NaN	NaN	NaN	NaN	NaN	NaN	NaN	NaN	NaN	NaN	NaN	NaN	NaN	NaN	NaN	NaN	NaN	NaN	NaN	NaN	NaN	NaN
100	0.5	-1.61	0.979	0.566	NaN	NaN	NaN	NaN	NaN	NaN	NaN	NaN	NaN	NaN	NaN	NaN	-1.476	0.435	0.688	NaN	NaN	NaN	NaN	NaN	NaN	NaN	NaN	NaN	NaN	NaN	NaN	NaN	NaN	NaN	NaN	NaN	NaN	NaN	NaN	NaN	NaN	NaN	NaN	NaN	NaN	NaN	NaN	NaN	NaN
101	0.505	-1.61	0.979	0.566	NaN	NaN	NaN	NaN	NaN	NaN	NaN	NaN	NaN	NaN	NaN	NaN	-1.475	0.434	0.687	NaN	NaN	NaN	NaN	NaN	NaN	NaN	NaN	NaN	NaN	NaN	NaN	NaN	NaN	NaN	NaN	NaN	NaN	NaN	NaN	NaN	NaN	NaN	NaN	NaN	NaN	NaN	NaN	NaN	NaN
102	0.51	-1.61	0.979	0.566	NaN	NaN	NaN	NaN	NaN	NaN	NaN	NaN	NaN	NaN	NaN	NaN	-1.475	0.434	0.688	NaN	NaN	NaN	NaN	NaN	NaN	NaN	NaN	NaN	NaN	NaN	NaN	NaN	NaN	NaN	NaN	NaN	NaN	NaN	NaN	NaN	NaN	NaN	NaN	NaN	NaN	NaN	NaN	NaN	NaN
103	0.515	-1.61	0.979	0.566	NaN	NaN	NaN	NaN	NaN	NaN	NaN	NaN	NaN	NaN	NaN	NaN	-1.476	0.436	0.689	NaN	NaN	NaN	NaN	NaN	NaN	NaN	NaN	NaN	NaN	NaN	NaN	NaN	NaN	NaN	NaN	NaN	NaN	NaN	NaN	NaN	NaN	NaN	NaN	NaN	NaN	NaN	NaN	NaN	NaN
104	0.52	-1.61	0.979	0.566	NaN	NaN	NaN	NaN	NaN	NaN	NaN	NaN	NaN	NaN	NaN	NaN	-1.478	0.439	0.69	NaN	NaN	NaN	NaN	NaN	NaN	NaN	NaN	NaN	NaN	NaN	NaN	NaN	NaN	NaN	NaN	NaN	NaN	NaN	NaN	NaN	NaN	NaN	NaN	NaN	NaN	NaN	NaN	NaN	NaN
105	0.525	-1.61	0.979	0.566	NaN	NaN	NaN	NaN	NaN	NaN	NaN	NaN	NaN	NaN	NaN	NaN	-1.478	0.438	0.69	NaN	NaN	NaN	NaN	NaN	NaN	NaN	NaN	NaN	NaN	NaN	NaN	NaN	NaN	NaN	NaN	NaN	NaN	NaN	NaN	NaN	NaN	NaN	NaN	NaN	NaN	NaN	NaN	NaN	NaN
106	0.53	-1.61	0.979	0.566	NaN	NaN	NaN	NaN	NaN	NaN	NaN	NaN	NaN	NaN	NaN	NaN	-1.476	0.435	0.689	NaN	NaN	NaN	NaN	NaN	NaN	NaN	NaN	NaN	NaN	NaN	NaN	NaN	NaN	NaN	NaN	NaN	NaN	NaN	NaN	NaN	NaN	NaN	NaN	NaN	NaN	NaN	NaN	NaN	NaN
107	0.535	-1.61	0.979	0.566	NaN	NaN	NaN	NaN	NaN	NaN	NaN	NaN	NaN	NaN	NaN	NaN	-1.476	0.435	0.689	NaN	NaN	NaN	NaN	NaN	NaN	NaN	NaN	NaN	NaN	NaN	NaN	NaN	NaN	NaN	NaN	NaN	NaN	NaN	NaN	NaN	NaN	NaN	NaN	NaN	NaN	NaN	NaN	NaN	NaN
108	0.54	-1.61	0.979	0.566	NaN	NaN	NaN	NaN	NaN	NaN	NaN	NaN	NaN	NaN	NaN	NaN	-1.476	0.434	0.689	NaN	NaN	NaN	NaN	NaN	NaN	NaN	NaN	NaN	NaN	NaN	NaN	NaN	NaN	NaN	NaN	NaN	NaN	NaN	NaN	NaN	NaN	NaN	NaN	NaN	NaN	NaN	NaN	NaN	NaN
109	0.545	-1.61	0.979	0.566	NaN	NaN	NaN	NaN	NaN	NaN	NaN	NaN	NaN	NaN	NaN	NaN	-1.476	0.436	0.689	NaN	NaN	NaN	NaN	NaN	NaN	NaN	NaN	NaN	NaN	NaN	NaN	NaN	NaN	NaN	NaN	NaN	NaN	NaN	NaN	NaN	NaN	NaN	NaN	NaN	NaN	NaN	NaN	NaN	NaN
110	0.55	-1.61	0.979	0.566	NaN	NaN	NaN	NaN	NaN	NaN	NaN	NaN	NaN	NaN	NaN	NaN	-1.477	0.437	0.689	NaN	NaN	NaN	NaN	NaN	NaN	NaN	NaN	NaN	NaN	NaN	NaN	NaN	NaN	NaN	NaN	NaN	NaN	NaN	NaN	NaN	NaN	NaN	NaN	NaN	NaN	NaN	NaN	NaN	NaN
111	0.555	-1.61	0.979	0.566	NaN	NaN	NaN	NaN	NaN	NaN	NaN	NaN	NaN	NaN	NaN	NaN	-1.476	0.434	0.687	NaN	NaN	NaN	NaN	NaN	NaN	NaN	NaN	NaN	NaN	NaN	NaN	NaN	NaN	NaN	NaN	NaN	NaN	NaN	NaN	NaN	NaN	NaN	NaN	NaN	NaN	NaN	NaN	NaN	NaN
112	0.56	-1.61	0.979	0.566	NaN	NaN	NaN	NaN	NaN	NaN	NaN	NaN	NaN	NaN	NaN	NaN	-1.475	0.433	0.687	NaN	NaN	NaN	NaN	NaN	NaN	NaN	NaN	NaN	NaN	NaN	NaN	NaN	NaN	NaN	NaN	NaN	NaN	NaN	NaN	NaN	NaN	NaN	NaN	NaN	NaN	NaN	NaN	NaN	NaN
113	0.565	-1.61	0.979	0.566	NaN	NaN	NaN	NaN	NaN	NaN	NaN	NaN	NaN	NaN	NaN	NaN	-1.475	0.433	0.687	NaN	NaN	NaN	NaN	NaN	NaN	NaN	NaN	NaN	NaN	NaN	NaN	NaN	NaN	NaN	NaN	NaN	NaN	NaN	NaN	NaN	NaN	NaN	NaN	NaN	NaN	NaN	NaN	NaN	NaN
114	0.57	-1.61	0.979	0.566	NaN	NaN	NaN	NaN	NaN	NaN	NaN	NaN	NaN	NaN	NaN	NaN	-1.475	0.433	0.687	NaN	NaN	NaN	NaN	NaN	NaN	NaN	NaN	NaN	NaN	NaN	NaN	NaN	NaN	NaN	NaN	NaN	NaN	NaN	NaN	NaN	NaN	NaN	NaN	NaN	NaN	NaN	NaN	NaN	NaN
115	0.575	-1.61	0.979	0.566	NaN	NaN	NaN	NaN	NaN	NaN	NaN	NaN	NaN	NaN	NaN	NaN	-1.475	0.434	0.688	NaN	NaN	NaN	NaN	NaN	NaN	NaN	NaN	NaN	NaN	NaN	NaN	NaN	NaN	NaN	NaN	NaN	NaN	NaN	NaN	NaN	NaN	NaN	NaN	NaN	NaN	NaN	NaN	NaN	NaN
116	0.58	-1.61	0.979	0.566	NaN	NaN	NaN	NaN	NaN	NaN	NaN	NaN	NaN	NaN	NaN	NaN	-1.475	0.433	0.687	NaN	NaN	NaN	NaN	NaN	NaN	NaN	NaN	NaN	NaN	NaN	NaN	NaN	NaN	NaN	NaN	NaN	NaN	NaN	NaN	NaN	NaN	NaN	NaN	NaN	NaN	NaN	NaN	NaN	NaN
117	0.585	-1.61	0.979	0.566	NaN	NaN	NaN	NaN	NaN	NaN	NaN	NaN	NaN	NaN	NaN	NaN	-1.475	0.433	0.687	NaN	NaN	NaN	NaN	NaN	NaN	NaN	NaN	NaN	NaN	NaN	NaN	NaN	NaN	NaN	NaN	NaN	NaN	NaN	NaN	NaN	NaN	NaN	NaN	NaN	NaN	NaN	NaN	NaN	NaN
118	0.59	-1.61	0.979	0.566	NaN	NaN	NaN	NaN	NaN	NaN	NaN	NaN	NaN	NaN	NaN	NaN	-1.475	0.433	0.687	NaN	NaN	NaN	NaN	NaN	NaN	NaN	NaN	NaN	NaN	NaN	NaN	NaN	NaN	NaN	NaN	NaN	NaN	NaN	NaN	NaN	NaN	NaN	NaN	NaN	NaN	NaN	NaN	NaN	NaN
119	0.595	-1.61	0.979	0.566	NaN	NaN	NaN	NaN	NaN	NaN	NaN	NaN	NaN	NaN	NaN	NaN	-1.475	0.434	0.688	NaN	NaN	NaN	NaN	NaN	NaN	NaN	NaN	NaN	NaN	NaN	NaN	NaN	NaN	NaN	NaN	NaN	NaN	NaN	NaN	NaN	NaN	NaN	NaN	NaN	NaN	NaN	NaN	NaN	NaN
120	0.6	-1.61	0.979	0.566	NaN	NaN	NaN	NaN	NaN	NaN	NaN	NaN	NaN	NaN	NaN	NaN	-1.475	0.433	0.687	NaN	NaN	NaN	NaN	NaN	NaN	NaN	NaN	NaN	NaN	NaN	NaN	NaN	NaN	NaN	NaN	NaN	NaN	NaN	NaN	NaN	NaN	NaN	NaN	NaN	NaN	NaN	NaN	NaN	NaN
121	0.605	-1.61	0.979	0.566	NaN	NaN	NaN	NaN	NaN	NaN	NaN	NaN	NaN	NaN	NaN	NaN	-1.475	0.433	0.686	NaN	NaN	NaN	NaN	NaN	NaN	NaN	NaN	NaN	NaN	NaN	NaN	NaN	NaN	NaN	NaN	NaN	NaN	NaN	NaN	NaN	NaN	NaN	NaN	NaN	NaN	NaN	NaN	NaN	NaN
122	0.61	-1.61	0.979	0.566	NaN	NaN	NaN	NaN	NaN	NaN	NaN	NaN	NaN	NaN	NaN	NaN	-1.475	0.433	0.686	NaN	NaN	NaN	NaN	NaN	NaN	NaN	NaN	NaN	NaN	NaN	NaN	NaN	NaN	NaN	NaN	NaN	NaN	NaN	NaN	NaN	NaN	NaN	NaN	NaN	NaN	NaN	NaN	NaN	NaN
123	0.615	-1.61	0.979	0.566	NaN	NaN	NaN	NaN	NaN	NaN	NaN	NaN	NaN	NaN	NaN	NaN	-1.475	0.433	0.686	NaN	NaN	NaN	NaN	NaN	NaN	NaN	NaN	NaN	NaN	NaN	NaN	NaN	NaN	NaN	NaN	NaN	NaN	NaN	NaN	NaN	NaN	NaN	NaN	NaN	NaN	NaN	NaN	NaN	NaN
124	0.62	-1.61	0.979	0.566	NaN	NaN	NaN	NaN	NaN	NaN	NaN	NaN	NaN	NaN	NaN	NaN	-1.475	0.433	0.686	NaN	NaN	NaN	NaN	NaN	NaN	NaN	NaN	NaN	NaN	NaN	NaN	NaN	NaN	NaN	NaN	NaN	NaN	NaN	NaN	NaN	NaN	NaN	NaN	NaN	NaN	NaN	NaN	NaN	NaN
125	0.625	-1.61	0.979	0.566	NaN	NaN	NaN	NaN	NaN	NaN	NaN	NaN	NaN	NaN	NaN	NaN	-1.475	0.433	0.686	NaN	NaN	NaN	NaN	NaN	NaN	NaN	NaN	NaN	NaN	NaN	NaN	NaN	NaN	NaN	NaN	NaN	NaN	NaN	NaN	NaN	NaN	NaN	NaN	NaN	NaN	NaN	NaN	NaN	NaN
126	0.63	-1.61	0.98	0.566	NaN	NaN	NaN	NaN	NaN	NaN	NaN	NaN	NaN	NaN	NaN	NaN	-1.475	0.433	0.686	NaN	NaN	NaN	NaN	NaN	NaN	NaN	NaN	NaN	NaN	NaN	NaN	NaN	NaN	NaN	NaN	NaN	NaN	NaN	NaN	NaN	NaN	NaN	NaN	NaN	NaN	NaN	NaN	NaN	NaN
127	0.635	-1.61	0.98	0.566	NaN	NaN	NaN	NaN	NaN	NaN	NaN	NaN	NaN	NaN	NaN	NaN	-1.475	0.433	0.686	NaN	NaN	NaN	NaN	NaN	NaN	NaN	NaN	NaN	NaN	NaN	NaN	NaN	NaN	NaN	NaN	NaN	NaN	NaN	NaN	NaN	NaN	NaN	NaN	NaN	NaN	NaN	NaN	NaN	NaN
128	0.64	-1.61	0.98	0.566	NaN	NaN	NaN	NaN	NaN	NaN	NaN	NaN	NaN	NaN	NaN	NaN	-1.475	0.433	0.686	NaN	NaN	NaN	NaN	NaN	NaN	NaN	NaN	NaN	NaN	NaN	NaN	NaN	NaN	NaN	NaN	NaN	NaN	NaN	NaN	NaN	NaN	NaN	NaN	NaN	NaN	NaN	NaN	NaN	NaN
129	0.645	-1.61	0.98	0.567	NaN	NaN	NaN	NaN	NaN	NaN	NaN	NaN	NaN	NaN	NaN	NaN	-1.475	0.433	0.686	NaN	NaN	NaN	NaN	NaN	NaN	NaN	NaN	NaN	NaN	NaN	NaN	NaN	NaN	NaN	NaN	NaN	NaN	NaN	NaN	NaN	NaN	NaN	NaN	NaN	NaN	NaN	NaN	NaN	NaN
130	0.65	-1.61	0.98	0.567	NaN	NaN	NaN	NaN	NaN	NaN	NaN	NaN	NaN	NaN	NaN	NaN	-1.475	0.433	0.687	NaN	NaN	NaN	NaN	NaN	NaN	NaN	NaN	NaN	NaN	NaN	NaN	NaN	NaN	NaN	NaN	NaN	NaN	NaN	NaN	NaN	NaN	NaN	NaN	NaN	NaN	NaN	NaN	NaN	NaN
131	0.655	-1.61	0.98	0.567	NaN	NaN	NaN	NaN	NaN	NaN	NaN	NaN	NaN	NaN	NaN	NaN	-1.475	0.433	0.686	NaN	NaN	NaN	NaN	NaN	NaN	NaN	NaN	NaN	NaN	NaN	NaN	NaN	NaN	NaN	NaN	NaN	NaN	NaN	NaN	NaN	NaN	NaN	NaN	NaN	NaN	NaN	NaN	NaN	NaN
132	0.66	-1.61	0.98	0.567	NaN	NaN	NaN	NaN	NaN	NaN	NaN	NaN	NaN	NaN	NaN	NaN	-1.475	0.433	0.686	NaN	NaN	NaN	NaN	NaN	NaN	NaN	NaN	NaN	NaN	NaN	NaN	NaN	NaN	NaN	NaN	NaN	NaN	NaN	NaN	NaN	NaN	NaN	NaN	NaN	NaN	NaN	NaN	NaN	NaN
133	0.665	-1.61	0.98	0.567	NaN	NaN	NaN	NaN	NaN	NaN	NaN	NaN	NaN	NaN	NaN	NaN	-1.475	0.433	0.686	NaN	NaN	NaN	NaN	NaN	NaN	NaN	NaN	NaN	NaN	NaN	NaN	NaN	NaN	NaN	NaN	NaN	NaN	NaN	NaN	NaN	NaN	NaN	NaN	NaN	NaN	NaN	NaN	NaN	NaN
134	0.67	-1.61	0.98	0.567	NaN	NaN	NaN	NaN	NaN	NaN	NaN	NaN	NaN	NaN	NaN	NaN	-1.475	0.433	0.686	NaN	NaN	NaN	NaN	NaN	NaN	NaN	NaN	NaN	NaN	NaN	NaN	NaN	NaN	NaN	NaN	NaN	NaN	NaN	NaN	NaN	NaN	NaN	NaN	NaN	NaN	NaN	NaN	NaN	NaN
135	0.675	-1.61	0.98	0.567	NaN	NaN	NaN	NaN	NaN	NaN	NaN	NaN	NaN	NaN	NaN	NaN	-1.474	0.433	0.686	NaN	NaN	NaN	NaN	NaN	NaN	NaN	NaN	NaN	NaN	NaN	NaN	NaN	NaN	NaN	NaN	NaN	NaN	NaN	NaN	NaN	NaN	NaN	NaN	NaN	NaN	NaN	NaN	NaN	NaN
136	0.68	-1.61	0.98	0.567	NaN	NaN	NaN	NaN	NaN	NaN	NaN	NaN	NaN	NaN	NaN	NaN	-1.474	0.433	0.686	NaN	NaN	NaN	NaN	NaN	NaN	NaN	NaN	NaN	NaN	NaN	NaN	NaN	NaN	NaN	NaN	NaN	NaN	NaN	NaN	NaN	NaN	NaN	NaN	NaN	NaN	NaN	NaN	NaN	NaN
137	0.685	-1.61	0.98	0.567	NaN	NaN	NaN	NaN	NaN	NaN	NaN	NaN	NaN	NaN	NaN	NaN	-1.474	0.433	0.686	NaN	NaN	NaN	NaN	NaN	NaN	NaN	NaN	NaN	NaN	NaN	NaN	NaN	NaN	NaN	NaN	NaN	NaN	NaN	NaN	NaN	NaN	NaN	NaN	NaN	NaN	NaN	NaN	NaN	NaN
138	0.69	-1.61	0.98	0.567	NaN	NaN	NaN	NaN	NaN	NaN	NaN	NaN	NaN	NaN	NaN	NaN	-1.474	0.433	0.686	NaN	NaN	NaN	NaN	NaN	NaN	NaN	NaN	NaN	NaN	NaN	NaN	NaN	NaN	NaN	NaN	NaN	NaN	NaN	NaN	NaN	NaN	NaN	NaN	NaN	NaN	NaN	NaN	NaN	NaN
139	0.695	-1.61	0.98	0.567	NaN	NaN	NaN	NaN	NaN	NaN	NaN	NaN	NaN	NaN	NaN	NaN	-1.474	0.433	0.686	NaN	NaN	NaN	NaN	NaN	NaN	NaN	NaN	NaN	NaN	NaN	NaN	NaN	NaN	NaN	NaN	NaN	NaN	NaN	NaN	NaN	NaN	NaN	NaN	NaN	NaN	NaN	NaN	NaN	NaN
140	0.7	-1.609	0.98	0.567	NaN	NaN	NaN	NaN	NaN	NaN	NaN	NaN	NaN	NaN	NaN	NaN	-1.474	0.433	0.686	NaN	NaN	NaN	NaN	NaN	NaN	NaN	NaN	NaN	NaN	NaN	NaN	NaN	NaN	NaN	NaN	NaN	NaN	NaN	NaN	NaN	NaN	NaN	NaN	NaN	NaN	NaN	NaN	NaN	NaN
141	0.705	-1.609	0.98	0.567	NaN	NaN	NaN	NaN	NaN	NaN	NaN	NaN	NaN	NaN	NaN	NaN	-1.474	0.433	0.686	NaN	NaN	NaN	NaN	NaN	NaN	NaN	NaN	NaN	NaN	NaN	NaN	NaN	NaN	NaN	NaN	NaN	NaN	NaN	NaN	NaN	NaN	NaN	NaN	NaN	NaN	NaN	NaN	NaN	NaN
142	0.71	-1.609	0.98	0.567	NaN	NaN	NaN	NaN	NaN	NaN	NaN	NaN	NaN	NaN	NaN	NaN	-1.474	0.433	0.686	NaN	NaN	NaN	NaN	NaN	NaN	NaN	NaN	NaN	NaN	NaN	NaN	NaN	NaN	NaN	NaN	NaN	NaN	NaN	NaN	NaN	NaN	NaN	NaN	NaN	NaN	NaN	NaN	NaN	NaN
143	0.715	-1.609	0.98	0.567	NaN	NaN	NaN	NaN	NaN	NaN	NaN	NaN	NaN	NaN	NaN	NaN	-1.474	0.433	0.686	NaN	NaN	NaN	NaN	NaN	NaN	NaN	NaN	NaN	NaN	NaN	NaN	NaN	NaN	NaN	NaN	NaN	NaN	NaN	NaN	NaN	NaN	NaN	NaN	NaN	NaN	NaN	NaN	NaN	NaN
144	0.72	-1.609	0.98	0.567	NaN	NaN	NaN	NaN	NaN	NaN	NaN	NaN	NaN	NaN	NaN	NaN	-1.474	0.433	0.686	NaN	NaN	NaN	NaN	NaN	NaN	NaN	NaN	NaN	NaN	NaN	NaN	NaN	NaN	NaN	NaN	NaN	NaN	NaN	NaN	NaN	NaN	NaN	NaN	NaN	NaN	NaN	NaN	NaN	NaN
145	0.725	-1.609	0.98	0.567	NaN	NaN	NaN	NaN	NaN	NaN	NaN	NaN	NaN	NaN	NaN	NaN	-1.473	0.433	0.686	NaN	NaN	NaN	NaN	NaN	NaN	NaN	NaN	NaN	NaN	NaN	NaN	NaN	NaN	NaN	NaN	NaN	NaN	NaN	NaN	NaN	NaN	NaN	NaN	NaN	NaN	NaN	NaN	NaN	NaN
146	0.73	-1.609	0.98	0.567	NaN	NaN	NaN	NaN	NaN	NaN	NaN	NaN	NaN	NaN	NaN	NaN	-1.473	0.432	0.686	NaN	NaN	NaN	NaN	NaN	NaN	NaN	NaN	NaN	NaN	NaN	NaN	NaN	NaN	NaN	NaN	NaN	NaN	NaN	NaN	NaN	NaN	NaN	NaN	NaN	NaN	NaN	NaN	NaN	NaN
147	0.735	-1.609	0.98	0.567	NaN	NaN	NaN	NaN	NaN	NaN	NaN	NaN	NaN	NaN	NaN	NaN	-1.473	0.433	0.686	NaN	NaN	NaN	NaN	NaN	NaN	NaN	NaN	NaN	NaN	NaN	NaN	NaN	NaN	NaN	NaN	NaN	NaN	NaN	NaN	NaN	NaN	NaN	NaN	NaN	NaN	NaN	NaN	NaN	NaN
148	0.74	-1.609	0.98	0.567	NaN	NaN	NaN	NaN	NaN	NaN	NaN	NaN	NaN	NaN	NaN	NaN	-1.473	0.433	0.686	NaN	NaN	NaN	NaN	NaN	NaN	NaN	NaN	NaN	NaN	NaN	NaN	NaN	NaN	NaN	NaN	NaN	NaN	NaN	NaN	NaN	NaN	NaN	NaN	NaN	NaN	NaN	NaN	NaN	NaN
149	0.745	-1.609	0.98	0.567	NaN	NaN	NaN	NaN	NaN	NaN	NaN	NaN	NaN	NaN	NaN	NaN	-1.473	0.433	0.686	NaN	NaN	NaN	NaN	NaN	NaN	NaN	NaN	NaN	NaN	NaN	NaN	NaN	NaN	NaN	NaN	NaN	NaN	NaN	NaN	NaN	NaN	NaN	NaN	NaN	NaN	NaN	NaN	NaN	NaN
150	0.75	-1.609	0.98	0.567	NaN	NaN	NaN	NaN	NaN	NaN	NaN	NaN	NaN	NaN	NaN	NaN	-1.473	0.432	0.686	NaN	NaN	NaN	NaN	NaN	NaN	NaN	NaN	NaN	NaN	NaN	NaN	NaN	NaN	NaN	NaN	NaN	NaN	NaN	NaN	NaN	NaN	NaN	NaN	NaN	NaN	NaN	NaN	NaN	NaN
151	0.755	-1.609	0.98	0.567	NaN	NaN	NaN	NaN	NaN	NaN	NaN	NaN	NaN	NaN	NaN	NaN	-1.473	0.432	0.686	NaN	NaN	NaN	NaN	NaN	NaN	NaN	NaN	NaN	NaN	NaN	NaN	NaN	NaN	NaN	NaN	NaN	NaN	NaN	NaN	NaN	NaN	NaN	NaN	NaN	NaN	NaN	NaN	NaN	NaN
152	0.76	-1.609	0.979	0.567	NaN	NaN	NaN	NaN	NaN	NaN	NaN	NaN	NaN	NaN	NaN	NaN	-1.473	0.432	0.686	NaN	NaN	NaN	NaN	NaN	NaN	NaN	NaN	NaN	NaN	NaN	NaN	NaN	NaN	NaN	NaN	NaN	NaN	NaN	NaN	NaN	NaN	NaN	NaN	NaN	NaN	NaN	NaN	NaN	NaN
153	0.765	-1.609	0.98	0.567	NaN	NaN	NaN	NaN	NaN	NaN	NaN	NaN	NaN	NaN	NaN	NaN	-1.473	0.432	0.686	NaN	NaN	NaN	NaN	NaN	NaN	NaN	NaN	NaN	NaN	NaN	NaN	NaN	NaN	NaN	NaN	NaN	NaN	NaN	NaN	NaN	NaN	NaN	NaN	NaN	NaN	NaN	NaN	NaN	NaN
154	0.77	-1.609	0.98	0.568	NaN	NaN	NaN	NaN	NaN	NaN	NaN	NaN	NaN	NaN	NaN	NaN	-1.473	0.432	0.685	NaN	NaN	NaN	NaN	NaN	NaN	NaN	NaN	NaN	NaN	NaN	NaN	NaN	NaN	NaN	NaN	NaN	NaN	NaN	NaN	NaN	NaN	NaN	NaN	NaN	NaN	NaN	NaN	NaN	NaN
155	0.775	-1.609	0.98	0.568	NaN	NaN	NaN	NaN	NaN	NaN	NaN	NaN	NaN	NaN	NaN	NaN	-1.473	0.432	0.685	NaN	NaN	NaN	NaN	NaN	NaN	NaN	NaN	NaN	NaN	NaN	NaN	NaN	NaN	NaN	NaN	NaN	NaN	NaN	NaN	NaN	NaN	NaN	NaN	NaN	NaN	NaN	NaN	NaN	NaN
156	0.78	-1.609	0.98	0.568	NaN	NaN	NaN	NaN	NaN	NaN	NaN	NaN	NaN	NaN	NaN	NaN	-1.473	0.432	0.685	NaN	NaN	NaN	NaN	NaN	NaN	NaN	NaN	NaN	NaN	NaN	NaN	NaN	NaN	NaN	NaN	NaN	NaN	NaN	NaN	NaN	NaN	NaN	NaN	NaN	NaN	NaN	NaN	NaN	NaN
157	0.785	-1.609	0.98	0.568	NaN	NaN	NaN	NaN	NaN	NaN	NaN	NaN	NaN	NaN	NaN	NaN	-1.473	0.432	0.685	NaN	NaN	NaN	NaN	NaN	NaN	NaN	NaN	NaN	NaN	NaN	NaN	NaN	NaN	NaN	NaN	NaN	NaN	NaN	NaN	NaN	NaN	NaN	NaN	NaN	NaN	NaN	NaN	NaN	NaN
158	0.79	-1.609	0.98	0.568	NaN	NaN	NaN	NaN	NaN	NaN	NaN	NaN	NaN	NaN	NaN	NaN	-1.473	0.432	0.685	NaN	NaN	NaN	NaN	NaN	NaN	NaN	NaN	NaN	NaN	NaN	NaN	NaN	NaN	NaN	NaN	NaN	NaN	NaN	NaN	NaN	NaN	NaN	NaN	NaN	NaN	NaN	NaN	NaN	NaN
159	0.795	-1.609	0.98	0.568	NaN	NaN	NaN	NaN	NaN	NaN	NaN	NaN	NaN	NaN	NaN	NaN	-1.473	0.432	0.685	NaN	NaN	NaN	NaN	NaN	NaN	NaN	NaN	NaN	NaN	NaN	NaN	NaN	NaN	NaN	NaN	NaN	NaN	NaN	NaN	NaN	NaN	NaN	NaN	NaN	NaN	NaN	NaN	NaN	NaN
160	0.8	-1.609	0.98	0.568	NaN	NaN	NaN	NaN	NaN	NaN	NaN	NaN	NaN	NaN	NaN	NaN	-1.473	0.432	0.685	NaN	NaN	NaN	NaN	NaN	NaN	NaN	NaN	NaN	NaN	NaN	NaN	NaN	NaN	NaN	NaN	NaN	NaN	NaN	NaN	NaN	NaN	NaN	NaN	NaN	NaN	NaN	NaN	NaN	NaN
161	0.805	-1.609	0.98	0.568	NaN	NaN	NaN	NaN	NaN	NaN	NaN	NaN	NaN	NaN	NaN	NaN	-1.473	0.432	0.685	NaN	NaN	NaN	NaN	NaN	NaN	NaN	NaN	NaN	NaN	NaN	NaN	NaN	NaN	NaN	NaN	NaN	NaN	NaN	NaN	NaN	NaN	NaN	NaN	NaN	NaN	NaN	NaN	NaN	NaN
162	0.81	-1.609	0.98	0.568	NaN	NaN	NaN	NaN	NaN	NaN	NaN	NaN	NaN	NaN	NaN	NaN	-1.473	0.432	0.686	NaN	NaN	NaN	NaN	NaN	NaN	NaN	NaN	NaN	NaN	NaN	NaN	NaN	NaN	NaN	NaN	NaN	NaN	NaN	NaN	NaN	NaN	NaN	NaN	NaN	NaN	NaN	NaN	NaN	NaN
163	0.815	-1.609	0.98	0.568	NaN	NaN	NaN	NaN	NaN	NaN	NaN	NaN	NaN	NaN	NaN	NaN	-1.473	0.432	0.686	NaN	NaN	NaN	NaN	NaN	NaN	NaN	NaN	NaN	NaN	NaN	NaN	NaN	NaN	NaN	NaN	NaN	NaN	NaN	NaN	NaN	NaN	NaN	NaN	NaN	NaN	NaN	NaN	NaN	NaN
164	0.82	-1.609	0.98	0.568	NaN	NaN	NaN	NaN	NaN	NaN	NaN	NaN	NaN	NaN	NaN	NaN	-1.473	0.432	0.686	NaN	NaN	NaN	NaN	NaN	NaN	NaN	NaN	NaN	NaN	NaN	NaN	NaN	NaN	NaN	NaN	NaN	NaN	NaN	NaN	NaN	NaN	NaN	NaN	NaN	NaN	NaN	NaN	NaN	NaN
165	0.825	-1.609	0.98	0.568	NaN	NaN	NaN	NaN	NaN	NaN	NaN	NaN	NaN	NaN	NaN	NaN	-1.473	0.432	0.686	NaN	NaN	NaN	NaN	NaN	NaN	NaN	NaN	NaN	NaN	NaN	NaN	NaN	NaN	NaN	NaN	NaN	NaN	NaN	NaN	NaN	NaN	NaN	NaN	NaN	NaN	NaN	NaN	NaN	NaN
166	0.83	-1.609	0.979	0.569	NaN	NaN	NaN	NaN	NaN	NaN	NaN	NaN	NaN	NaN	NaN	NaN	-1.473	0.432	0.686	NaN	NaN	NaN	NaN	NaN	NaN	NaN	NaN	NaN	NaN	NaN	NaN	NaN	NaN	NaN	NaN	NaN	NaN	NaN	NaN	NaN	NaN	NaN	NaN	NaN	NaN	NaN	NaN	NaN	NaN
167	0.835	-1.609	0.979	0.569	NaN	NaN	NaN	NaN	NaN	NaN	NaN	NaN	NaN	NaN	NaN	NaN	-1.473	0.432	0.686	NaN	NaN	NaN	NaN	NaN	NaN	NaN	NaN	NaN	NaN	NaN	NaN	NaN	NaN	NaN	NaN	NaN	NaN	NaN	NaN	NaN	NaN	NaN	NaN	NaN	NaN	NaN	NaN	NaN	NaN
168	0.84	-1.609	0.979	0.569	NaN	NaN	NaN	NaN	NaN	NaN	NaN	NaN	NaN	NaN	NaN	NaN	-1.473	0.432	0.686	NaN	NaN	NaN	NaN	NaN	NaN	NaN	NaN	NaN	NaN	NaN	NaN	NaN	NaN	NaN	NaN	NaN	NaN	NaN	NaN	NaN	NaN	NaN	NaN	NaN	NaN	NaN	NaN	NaN	NaN
169	0.845	-1.609	0.979	0.569	NaN	NaN	NaN	NaN	NaN	NaN	NaN	NaN	NaN	NaN	NaN	NaN	-1.473	0.433	0.686	NaN	NaN	NaN	NaN	NaN	NaN	NaN	NaN	NaN	NaN	NaN	NaN	NaN	NaN	NaN	NaN	NaN	NaN	NaN	NaN	NaN	NaN	NaN	NaN	NaN	NaN	NaN	NaN	NaN	NaN
170	0.85	-1.608	0.979	0.569	NaN	NaN	NaN	NaN	NaN	NaN	NaN	NaN	NaN	NaN	NaN	NaN	-1.472	0.432	0.686	NaN	NaN	NaN	NaN	NaN	NaN	NaN	NaN	NaN	NaN	NaN	NaN	NaN	NaN	NaN	NaN	NaN	NaN	NaN	NaN	NaN	NaN	NaN	NaN	NaN	NaN	NaN	NaN	NaN	NaN
171	0.855	-1.608	0.979	0.569	NaN	NaN	NaN	NaN	NaN	NaN	NaN	NaN	NaN	NaN	NaN	NaN	-1.472	0.432	0.686	NaN	NaN	NaN	NaN	NaN	NaN	NaN	NaN	NaN	NaN	NaN	NaN	NaN	NaN	NaN	NaN	NaN	NaN	NaN	NaN	NaN	NaN	NaN	NaN	NaN	NaN	NaN	NaN	NaN	NaN
172	0.86	-1.608	0.979	0.569	NaN	NaN	NaN	NaN	NaN	NaN	NaN	NaN	NaN	NaN	NaN	NaN	-1.473	0.433	0.686	NaN	NaN	NaN	NaN	NaN	NaN	NaN	NaN	NaN	NaN	NaN	NaN	NaN	NaN	NaN	NaN	NaN	NaN	NaN	NaN	NaN	NaN	NaN	NaN	NaN	NaN	NaN	NaN	NaN	NaN
173	0.865	-1.608	0.979	0.569	NaN	NaN	NaN	NaN	NaN	NaN	NaN	NaN	NaN	NaN	NaN	NaN	-1.472	0.432	0.686	NaN	NaN	NaN	NaN	NaN	NaN	NaN	NaN	NaN	NaN	NaN	NaN	NaN	NaN	NaN	NaN	NaN	NaN	NaN	NaN	NaN	NaN	NaN	NaN	NaN	NaN	NaN	NaN	NaN	NaN
174	0.87	-1.608	0.979	0.569	NaN	NaN	NaN	NaN	NaN	NaN	NaN	NaN	NaN	NaN	NaN	NaN	-1.472	0.432	0.686	NaN	NaN	NaN	NaN	NaN	NaN	NaN	NaN	NaN	NaN	NaN	NaN	NaN	NaN	NaN	NaN	NaN	NaN	NaN	NaN	NaN	NaN	NaN	NaN	NaN	NaN	NaN	NaN	NaN	NaN
175	0.875	-1.608	0.979	0.569	NaN	NaN	NaN	NaN	NaN	NaN	NaN	NaN	NaN	NaN	NaN	NaN	-1.472	0.432	0.686	NaN	NaN	NaN	NaN	NaN	NaN	NaN	NaN	NaN	NaN	NaN	NaN	NaN	NaN	NaN	NaN	NaN	NaN	NaN	NaN	NaN	NaN	NaN	NaN	NaN	NaN	NaN	NaN	NaN	NaN
176	0.88	-1.609	0.979	0.569	NaN	NaN	NaN	NaN	NaN	NaN	NaN	NaN	NaN	NaN	NaN	NaN	-1.472	0.433	0.686	NaN	NaN	NaN	NaN	NaN	NaN	NaN	NaN	NaN	NaN	NaN	NaN	NaN	NaN	NaN	NaN	NaN	NaN	NaN	NaN	NaN	NaN	NaN	NaN	NaN	NaN	NaN	NaN	NaN	NaN
177	0.885	-1.609	0.979	0.569	NaN	NaN	NaN	NaN	NaN	NaN	NaN	NaN	NaN	NaN	NaN	NaN	-1.472	0.432	0.686	NaN	NaN	NaN	NaN	NaN	NaN	NaN	NaN	NaN	NaN	NaN	NaN	NaN	NaN	NaN	NaN	NaN	NaN	NaN	NaN	NaN	NaN	NaN	NaN	NaN	NaN	NaN	NaN	NaN	NaN
178	0.89	-1.609	0.979	0.569	NaN	NaN	NaN	NaN	NaN	NaN	NaN	NaN	NaN	NaN	NaN	NaN	-1.472	0.432	0.686	NaN	NaN	NaN	NaN	NaN	NaN	NaN	NaN	NaN	NaN	NaN	NaN	NaN	NaN	NaN	NaN	NaN	NaN	NaN	NaN	NaN	NaN	NaN	NaN	NaN	NaN	NaN	NaN	NaN	NaN
179	0.895	-1.609	0.979	0.57	NaN	NaN	NaN	NaN	NaN	NaN	NaN	NaN	NaN	NaN	NaN	NaN	-1.472	0.432	0.686	NaN	NaN	NaN	NaN	NaN	NaN	NaN	NaN	NaN	NaN	NaN	NaN	NaN	NaN	NaN	NaN	NaN	NaN	NaN	NaN	NaN	NaN	NaN	NaN	NaN	NaN	NaN	NaN	NaN	NaN
180	0.9	-1.608	0.979	0.57	NaN	NaN	NaN	NaN	NaN	NaN	NaN	NaN	NaN	NaN	NaN	NaN	-1.472	0.432	0.686	NaN	NaN	NaN	NaN	NaN	NaN	NaN	NaN	NaN	NaN	NaN	NaN	NaN	NaN	NaN	NaN	NaN	NaN	NaN	NaN	NaN	NaN	NaN	NaN	NaN	NaN	NaN	NaN	NaN	NaN
181	0.905	-1.608	0.979	0.57	NaN	NaN	NaN	NaN	NaN	NaN	NaN	NaN	NaN	NaN	NaN	NaN	-1.472	0.432	0.686	NaN	NaN	NaN	NaN	NaN	NaN	NaN	NaN	NaN	NaN	NaN	NaN	NaN	NaN	NaN	NaN	NaN	NaN	NaN	NaN	NaN	NaN	NaN	NaN	NaN	NaN	NaN	NaN	NaN	NaN
182	0.91	-1.608	0.979	0.57	NaN	NaN	NaN	NaN	NaN	NaN	NaN	NaN	NaN	NaN	NaN	NaN	-1.472	0.432	0.686	NaN	NaN	NaN	NaN	NaN	NaN	NaN	NaN	NaN	NaN	NaN	NaN	NaN	NaN	NaN	NaN	NaN	NaN	NaN	NaN	NaN	NaN	NaN	NaN	NaN	NaN	NaN	NaN	NaN	NaN
183	0.915	-1.608	0.979	0.571	NaN	NaN	NaN	NaN	NaN	NaN	NaN	NaN	NaN	NaN	NaN	NaN	-1.472	0.433	0.686	NaN	NaN	NaN	NaN	NaN	NaN	NaN	NaN	NaN	NaN	NaN	NaN	NaN	NaN	NaN	NaN	NaN	NaN	NaN	NaN	NaN	NaN	NaN	NaN	NaN	NaN	NaN	NaN	NaN	NaN
184	0.92	-1.608	0.979	0.571	NaN	NaN	NaN	NaN	NaN	NaN	NaN	NaN	NaN	NaN	NaN	NaN	-1.472	0.433	0.686	NaN	NaN	NaN	NaN	NaN	NaN	NaN	NaN	NaN	NaN	NaN	NaN	NaN	NaN	NaN	NaN	NaN	NaN	NaN	NaN	NaN	NaN	NaN	NaN	NaN	NaN	NaN	NaN	NaN	NaN
185	0.925	-1.608	0.979	0.571	NaN	NaN	NaN	NaN	NaN	NaN	NaN	NaN	NaN	NaN	NaN	NaN	-1.472	0.433	0.686	NaN	NaN	NaN	NaN	NaN	NaN	NaN	NaN	NaN	NaN	NaN	NaN	NaN	NaN	NaN	NaN	NaN	NaN	NaN	NaN	NaN	NaN	NaN	NaN	NaN	NaN	NaN	NaN	NaN	NaN
186	0.93	-1.608	0.979	0.571	NaN	NaN	NaN	NaN	NaN	NaN	NaN	NaN	NaN	NaN	NaN	NaN	-1.471	0.433	0.686	NaN	NaN	NaN	NaN	NaN	NaN	NaN	NaN	NaN	NaN	NaN	NaN	NaN	NaN	NaN	NaN	NaN	NaN	NaN	NaN	NaN	NaN	NaN	NaN	NaN	NaN	NaN	NaN	NaN	NaN
187	0.935	-1.608	0.979	0.571	NaN	NaN	NaN	NaN	NaN	NaN	NaN	NaN	NaN	NaN	NaN	NaN	-1.471	0.433	0.686	NaN	NaN	NaN	NaN	NaN	NaN	NaN	NaN	NaN	NaN	NaN	NaN	NaN	NaN	NaN	NaN	NaN	NaN	NaN	NaN	NaN	NaN	NaN	NaN	NaN	NaN	NaN	NaN	NaN	NaN
188	0.94	-1.608	0.979	0.571	NaN	NaN	NaN	NaN	NaN	NaN	NaN	NaN	NaN	NaN	NaN	NaN	-1.471	0.433	0.686	NaN	NaN	NaN	NaN	NaN	NaN	NaN	NaN	NaN	NaN	NaN	NaN	NaN	NaN	NaN	NaN	NaN	NaN	NaN	NaN	NaN	NaN	NaN	NaN	NaN	NaN	NaN	NaN	NaN	NaN
189	0.945	-1.608	0.979	0.571	NaN	NaN	NaN	NaN	NaN	NaN	NaN	NaN	NaN	NaN	NaN	NaN	-1.471	0.432	0.686	NaN	NaN	NaN	NaN	NaN	NaN	NaN	NaN	NaN	NaN	NaN	NaN	NaN	NaN	NaN	NaN	NaN	NaN	NaN	NaN	NaN	NaN	NaN	NaN	NaN	NaN	NaN	NaN	NaN	NaN
190	0.95	-1.608	0.979	0.571	NaN	NaN	NaN	NaN	NaN	NaN	NaN	NaN	NaN	NaN	NaN	NaN	-1.471	0.432	0.686	NaN	NaN	NaN	NaN	NaN	NaN	NaN	NaN	NaN	NaN	NaN	NaN	NaN	NaN	NaN	NaN	NaN	NaN	NaN	NaN	NaN	NaN	NaN	NaN	NaN	NaN	NaN	NaN	NaN	NaN
191	0.955	-1.607	0.979	0.571	NaN	NaN	NaN	NaN	NaN	NaN	NaN	NaN	NaN	NaN	NaN	NaN	-1.471	0.432	0.686	NaN	NaN	NaN	NaN	NaN	NaN	NaN	NaN	NaN	NaN	NaN	NaN	NaN	NaN	NaN	NaN	NaN	NaN	NaN	NaN	NaN	NaN	NaN	NaN	NaN	NaN	NaN	NaN	NaN	NaN
192	0.96	-1.607	0.979	0.572	NaN	NaN	NaN	NaN	NaN	NaN	NaN	NaN	NaN	NaN	NaN	NaN	-1.471	0.432	0.686	NaN	NaN	NaN	NaN	NaN	NaN	NaN	NaN	NaN	NaN	NaN	NaN	NaN	NaN	NaN	NaN	NaN	NaN	NaN	NaN	NaN	NaN	NaN	NaN	NaN	NaN	NaN	NaN	NaN	NaN
193	0.965	-1.607	0.979	0.572	NaN	NaN	NaN	NaN	NaN	NaN	NaN	NaN	NaN	NaN	NaN	NaN	-1.471	0.432	0.686	NaN	NaN	NaN	NaN	NaN	NaN	NaN	NaN	NaN	NaN	NaN	NaN	NaN	NaN	NaN	NaN	NaN	NaN	NaN	NaN	NaN	NaN	NaN	NaN	NaN	NaN	NaN	NaN	NaN	NaN
194	0.97	-1.608	0.979	0.572	NaN	NaN	NaN	NaN	NaN	NaN	NaN	NaN	NaN	NaN	NaN	NaN	-1.471	0.432	0.685	NaN	NaN	NaN	NaN	NaN	NaN	NaN	NaN	NaN	NaN	NaN	NaN	NaN	NaN	NaN	NaN	NaN	NaN	NaN	NaN	NaN	NaN	NaN	NaN	NaN	NaN	NaN	NaN	NaN	NaN
195	0.975	-1.608	0.979	0.573	NaN	NaN	NaN	NaN	NaN	NaN	NaN	NaN	NaN	NaN	NaN	NaN	-1.471	0.432	0.686	NaN	NaN	NaN	NaN	NaN	NaN	NaN	NaN	NaN	NaN	NaN	NaN	NaN	NaN	NaN	NaN	NaN	NaN	NaN	NaN	NaN	NaN	NaN	NaN	NaN	NaN	NaN	NaN	NaN	NaN
196	0.98	-1.608	0.979	0.573	NaN	NaN	NaN	NaN	NaN	NaN	NaN	NaN	NaN	NaN	NaN	NaN	-1.47	0.431	0.685	NaN	NaN	NaN	NaN	NaN	NaN	NaN	NaN	NaN	NaN	NaN	NaN	NaN	NaN	NaN	NaN	NaN	NaN	NaN	NaN	NaN	NaN	NaN	NaN	NaN	NaN	NaN	NaN	NaN	NaN
197	0.985	-1.607	0.979	0.573	NaN	NaN	NaN	NaN	NaN	NaN	NaN	NaN	NaN	NaN	NaN	NaN	-1.47	0.431	0.685	NaN	NaN	NaN	NaN	NaN	NaN	NaN	NaN	NaN	NaN	NaN	NaN	NaN	NaN	NaN	NaN	NaN	NaN	NaN	NaN	NaN	NaN	NaN	NaN	NaN	NaN	NaN	NaN	NaN	NaN
198	0.99	-1.607	0.979	0.573	NaN	NaN	NaN	NaN	NaN	NaN	NaN	NaN	NaN	NaN	NaN	NaN	-1.47	0.431	0.685	NaN	NaN	NaN	NaN	NaN	NaN	NaN	NaN	NaN	NaN	NaN	NaN	NaN	NaN	NaN	NaN	NaN	NaN	NaN	NaN	NaN	NaN	NaN	NaN	NaN	NaN	NaN	NaN	NaN	NaN
199	0.995	-1.607	0.979	0.574	NaN	NaN	NaN	NaN	NaN	NaN	NaN	NaN	NaN	NaN	NaN	NaN	-1.469	0.431	0.686	NaN	NaN	NaN	NaN	NaN	NaN	NaN	NaN	NaN	NaN	NaN	NaN	NaN	NaN	NaN	NaN	NaN	NaN	NaN	NaN	NaN	NaN	NaN	NaN	NaN	NaN	NaN	NaN	NaN	NaN
200	1	-1.607	0.979	0.574	NaN	NaN	NaN	NaN	NaN	NaN	NaN	NaN	NaN	NaN	NaN	NaN	-1.469	0.431	0.686	NaN	NaN	NaN	NaN	NaN	NaN	NaN	NaN	NaN	NaN	NaN	NaN	NaN	NaN	NaN	NaN	NaN	NaN	NaN	NaN	NaN	NaN	NaN	NaN	NaN	NaN	NaN	NaN	NaN	NaN
201	1.005	-1.607	0.979	0.574	NaN	NaN	NaN	NaN	NaN	NaN	NaN	NaN	NaN	NaN	NaN	NaN	-1.469	0.431	0.686	NaN	NaN	NaN	NaN	NaN	NaN	NaN	NaN	NaN	NaN	NaN	NaN	NaN	NaN	NaN	NaN	NaN	NaN	NaN	NaN	NaN	NaN	NaN	NaN	NaN	NaN	NaN	NaN	NaN	NaN
202	1.01	-1.607	0.978	0.574	NaN	NaN	NaN	NaN	NaN	NaN	NaN	NaN	NaN	NaN	NaN	NaN	-1.468	0.43	0.686	NaN	NaN	NaN	NaN	NaN	NaN	NaN	NaN	NaN	NaN	NaN	NaN	NaN	NaN	NaN	NaN	NaN	NaN	NaN	NaN	NaN	NaN	NaN	NaN	NaN	NaN	NaN	NaN	NaN	NaN
203	1.015	-1.607	0.978	0.574	NaN	NaN	NaN	NaN	NaN	NaN	NaN	NaN	NaN	NaN	NaN	NaN	-1.468	0.43	0.686	NaN	NaN	NaN	NaN	NaN	NaN	NaN	NaN	NaN	NaN	NaN	NaN	NaN	NaN	NaN	NaN	NaN	NaN	NaN	NaN	NaN	NaN	NaN	NaN	NaN	NaN	NaN	NaN	NaN	NaN
204	1.02	-1.607	0.979	0.575	NaN	NaN	NaN	NaN	NaN	NaN	NaN	NaN	NaN	NaN	NaN	NaN	-1.469	0.432	0.687	NaN	NaN	NaN	NaN	NaN	NaN	NaN	NaN	NaN	NaN	NaN	NaN	NaN	NaN	NaN	NaN	NaN	NaN	NaN	NaN	NaN	NaN	NaN	NaN	NaN	NaN	NaN	NaN	NaN	NaN
205	1.025	-1.607	0.979	0.575	NaN	NaN	NaN	NaN	NaN	NaN	NaN	NaN	NaN	NaN	NaN	NaN	-1.471	0.436	0.69	NaN	NaN	NaN	NaN	NaN	NaN	NaN	NaN	NaN	NaN	NaN	NaN	NaN	NaN	NaN	NaN	NaN	NaN	NaN	NaN	NaN	NaN	NaN	NaN	NaN	NaN	NaN	NaN	NaN	NaN
206	1.03	-1.607	0.979	0.576	NaN	NaN	NaN	NaN	NaN	NaN	NaN	NaN	NaN	NaN	NaN	NaN	-1.472	0.437	0.691	NaN	NaN	NaN	NaN	NaN	NaN	NaN	NaN	NaN	NaN	NaN	NaN	NaN	NaN	NaN	NaN	NaN	NaN	NaN	NaN	NaN	NaN	NaN	NaN	NaN	NaN	NaN	NaN	NaN	NaN
207	1.035	-1.607	0.979	0.576	NaN	NaN	NaN	NaN	NaN	NaN	NaN	NaN	NaN	NaN	NaN	NaN	-1.472	0.437	0.691	NaN	NaN	NaN	NaN	NaN	NaN	NaN	NaN	NaN	NaN	NaN	NaN	NaN	NaN	NaN	NaN	NaN	NaN	NaN	NaN	NaN	NaN	NaN	NaN	NaN	NaN	NaN	NaN	NaN	NaN
208	1.04	-1.607	0.979	0.576	NaN	NaN	NaN	NaN	NaN	NaN	NaN	NaN	NaN	NaN	NaN	NaN	-1.471	0.437	0.691	NaN	NaN	NaN	NaN	NaN	NaN	NaN	NaN	NaN	NaN	NaN	NaN	NaN	NaN	NaN	NaN	NaN	NaN	NaN	NaN	NaN	NaN	NaN	NaN	NaN	NaN	NaN	NaN	NaN	NaN
209	1.045	-1.607	0.978	0.576	NaN	NaN	NaN	NaN	NaN	NaN	NaN	NaN	NaN	NaN	NaN	NaN	-1.47	0.436	0.69	NaN	NaN	NaN	NaN	NaN	NaN	NaN	NaN	NaN	NaN	NaN	NaN	NaN	NaN	NaN	NaN	NaN	NaN	NaN	NaN	NaN	NaN	NaN	NaN	NaN	NaN	NaN	NaN	NaN	NaN
210	1.05	-1.606	0.978	0.576	NaN	NaN	NaN	NaN	NaN	NaN	NaN	NaN	NaN	NaN	NaN	NaN	-1.468	0.432	0.688	NaN	NaN	NaN	NaN	NaN	NaN	NaN	NaN	NaN	NaN	NaN	NaN	NaN	NaN	NaN	NaN	NaN	NaN	NaN	NaN	NaN	NaN	NaN	NaN	NaN	NaN	NaN	NaN	NaN	NaN
211	1.055	-1.606	0.978	0.577	NaN	NaN	NaN	NaN	NaN	NaN	NaN	NaN	NaN	NaN	NaN	NaN	-1.467	0.431	0.688	NaN	NaN	NaN	NaN	NaN	NaN	NaN	NaN	NaN	NaN	NaN	NaN	NaN	NaN	NaN	NaN	NaN	NaN	NaN	NaN	NaN	NaN	NaN	NaN	NaN	NaN	NaN	NaN	NaN	NaN
212	1.06	-1.606	0.978	0.577	NaN	NaN	NaN	NaN	NaN	NaN	NaN	NaN	NaN	NaN	NaN	NaN	-1.467	0.43	0.688	NaN	NaN	NaN	NaN	NaN	NaN	NaN	NaN	NaN	NaN	NaN	NaN	NaN	NaN	NaN	NaN	NaN	NaN	NaN	NaN	NaN	NaN	NaN	NaN	NaN	NaN	NaN	NaN	NaN	NaN
213	1.065	-1.606	0.978	0.578	NaN	NaN	NaN	NaN	NaN	NaN	NaN	NaN	NaN	NaN	NaN	NaN	-1.467	0.431	0.688	NaN	NaN	NaN	NaN	NaN	NaN	NaN	NaN	NaN	NaN	NaN	NaN	NaN	NaN	NaN	NaN	NaN	NaN	NaN	NaN	NaN	NaN	NaN	NaN	NaN	NaN	NaN	NaN	NaN	NaN
214	1.07	-1.606	0.978	0.578	NaN	NaN	NaN	NaN	NaN	NaN	NaN	NaN	NaN	NaN	NaN	NaN	-1.467	0.431	0.688	NaN	NaN	NaN	NaN	NaN	NaN	NaN	NaN	NaN	NaN	NaN	NaN	NaN	NaN	NaN	NaN	NaN	NaN	NaN	NaN	NaN	NaN	NaN	NaN	NaN	NaN	NaN	NaN	NaN	NaN
215	1.075	-1.606	0.978	0.578	NaN	NaN	NaN	NaN	NaN	NaN	NaN	NaN	NaN	NaN	NaN	NaN	-1.466	0.431	0.688	NaN	NaN	NaN	NaN	NaN	NaN	NaN	NaN	NaN	NaN	NaN	NaN	NaN	NaN	NaN	NaN	NaN	NaN	NaN	NaN	NaN	NaN	NaN	NaN	NaN	NaN	NaN	NaN	NaN	NaN
216	1.08	-1.606	0.978	0.579	NaN	NaN	NaN	NaN	NaN	NaN	NaN	NaN	NaN	NaN	NaN	NaN	-1.466	0.43	0.688	NaN	NaN	NaN	NaN	NaN	NaN	NaN	NaN	NaN	NaN	NaN	NaN	NaN	NaN	NaN	NaN	NaN	NaN	NaN	NaN	NaN	NaN	NaN	NaN	NaN	NaN	NaN	NaN	NaN	NaN
217	1.085	-1.606	0.978	0.579	NaN	NaN	NaN	NaN	NaN	NaN	NaN	NaN	NaN	NaN	NaN	NaN	-1.466	0.43	0.688	NaN	NaN	NaN	NaN	NaN	NaN	NaN	NaN	NaN	NaN	NaN	NaN	NaN	NaN	NaN	NaN	NaN	NaN	NaN	NaN	NaN	NaN	NaN	NaN	NaN	NaN	NaN	NaN	NaN	NaN
218	1.09	-1.606	0.978	0.579	NaN	NaN	NaN	NaN	NaN	NaN	NaN	NaN	NaN	NaN	NaN	NaN	-1.466	0.431	0.688	NaN	NaN	NaN	NaN	NaN	NaN	NaN	NaN	NaN	NaN	NaN	NaN	NaN	NaN	NaN	NaN	NaN	NaN	NaN	NaN	NaN	NaN	NaN	NaN	NaN	NaN	NaN	NaN	NaN	NaN
219	1.095	-1.606	0.978	0.58	NaN	NaN	NaN	NaN	NaN	NaN	NaN	NaN	NaN	NaN	NaN	NaN	-1.465	0.431	0.688	NaN	NaN	NaN	NaN	NaN	NaN	NaN	NaN	NaN	NaN	NaN	NaN	NaN	NaN	NaN	NaN	NaN	NaN	NaN	NaN	NaN	NaN	NaN	NaN	NaN	NaN	NaN	NaN	NaN	NaN
220	1.1	-1.606	0.978	0.58	NaN	NaN	NaN	NaN	NaN	NaN	NaN	NaN	NaN	NaN	NaN	NaN	-1.465	0.431	0.688	NaN	NaN	NaN	NaN	NaN	NaN	NaN	NaN	NaN	NaN	NaN	NaN	NaN	NaN	NaN	NaN	NaN	NaN	NaN	NaN	NaN	NaN	NaN	NaN	NaN	NaN	NaN	NaN	NaN	NaN
221	1.105	-1.606	0.978	0.581	NaN	NaN	NaN	NaN	NaN	NaN	NaN	NaN	NaN	NaN	NaN	NaN	-1.465	0.431	0.688	NaN	NaN	NaN	NaN	NaN	NaN	NaN	NaN	NaN	NaN	NaN	NaN	NaN	NaN	NaN	NaN	NaN	NaN	NaN	NaN	NaN	NaN	NaN	NaN	NaN	NaN	NaN	NaN	NaN	NaN
222	1.11	-1.606	0.978	0.581	NaN	NaN	NaN	NaN	NaN	NaN	NaN	NaN	NaN	NaN	NaN	NaN	-1.465	0.431	0.688	NaN	NaN	NaN	NaN	NaN	NaN	NaN	NaN	NaN	NaN	NaN	NaN	NaN	NaN	NaN	NaN	NaN	NaN	NaN	NaN	NaN	NaN	NaN	NaN	NaN	NaN	NaN	NaN	NaN	NaN
223	1.115	-1.606	0.978	0.581	NaN	NaN	NaN	NaN	NaN	NaN	NaN	NaN	NaN	NaN	NaN	NaN	-1.465	0.431	0.688	NaN	NaN	NaN	NaN	NaN	NaN	NaN	NaN	NaN	NaN	NaN	NaN	NaN	NaN	NaN	NaN	NaN	NaN	NaN	NaN	NaN	NaN	NaN	NaN	NaN	NaN	NaN	NaN	NaN	NaN
224	1.12	-1.605	0.977	0.582	NaN	NaN	NaN	NaN	NaN	NaN	NaN	NaN	NaN	NaN	NaN	NaN	-1.465	0.43	0.688	NaN	NaN	NaN	NaN	NaN	NaN	NaN	NaN	NaN	NaN	NaN	NaN	NaN	NaN	NaN	NaN	NaN	NaN	NaN	NaN	NaN	NaN	NaN	NaN	NaN	NaN	NaN	NaN	NaN	NaN
225	1.125	-1.605	0.977	0.582	NaN	NaN	NaN	NaN	NaN	NaN	NaN	NaN	NaN	NaN	NaN	NaN	-1.465	0.43	0.688	NaN	NaN	NaN	NaN	NaN	NaN	NaN	NaN	NaN	NaN	NaN	NaN	NaN	NaN	NaN	NaN	NaN	NaN	NaN	NaN	NaN	NaN	NaN	NaN	NaN	NaN	NaN	NaN	NaN	NaN
226	1.13	-1.606	0.978	0.583	NaN	NaN	NaN	NaN	NaN	NaN	NaN	NaN	NaN	NaN	NaN	NaN	-1.464	0.43	0.688	NaN	NaN	NaN	NaN	NaN	NaN	NaN	NaN	NaN	NaN	NaN	NaN	NaN	NaN	NaN	NaN	NaN	NaN	NaN	NaN	NaN	NaN	NaN	NaN	NaN	NaN	NaN	NaN	NaN	NaN
227	1.135	-1.606	0.978	0.583	NaN	NaN	NaN	NaN	NaN	NaN	NaN	NaN	NaN	NaN	NaN	NaN	-1.464	0.43	0.688	NaN	NaN	NaN	NaN	NaN	NaN	NaN	NaN	NaN	NaN	NaN	NaN	NaN	NaN	NaN	NaN	NaN	NaN	NaN	NaN	NaN	NaN	NaN	NaN	NaN	NaN	NaN	NaN	NaN	NaN
228	1.14	-1.606	0.977	0.583	NaN	NaN	NaN	NaN	NaN	NaN	NaN	NaN	NaN	NaN	NaN	NaN	-1.464	0.429	0.688	NaN	NaN	NaN	NaN	NaN	NaN	NaN	NaN	NaN	NaN	NaN	NaN	NaN	NaN	NaN	NaN	NaN	NaN	NaN	NaN	NaN	NaN	NaN	NaN	NaN	NaN	NaN	NaN	NaN	NaN
229	1.145	-1.605	0.977	0.584	NaN	NaN	NaN	NaN	NaN	NaN	NaN	NaN	NaN	NaN	NaN	NaN	-1.463	0.429	0.688	NaN	NaN	NaN	NaN	NaN	NaN	NaN	NaN	NaN	NaN	NaN	NaN	NaN	NaN	NaN	NaN	NaN	NaN	NaN	NaN	NaN	NaN	NaN	NaN	NaN	NaN	NaN	NaN	NaN	NaN
230	1.15	-1.605	0.977	0.584	NaN	NaN	NaN	NaN	NaN	NaN	NaN	NaN	NaN	NaN	NaN	NaN	-1.463	0.428	0.688	NaN	NaN	NaN	NaN	NaN	NaN	NaN	NaN	NaN	NaN	NaN	NaN	NaN	NaN	NaN	NaN	NaN	NaN	NaN	NaN	NaN	NaN	NaN	NaN	NaN	NaN	NaN	NaN	NaN	NaN
231	1.155	-1.605	0.977	0.584	NaN	NaN	NaN	NaN	NaN	NaN	NaN	NaN	NaN	NaN	NaN	NaN	-1.464	0.43	0.69	NaN	NaN	NaN	NaN	NaN	NaN	NaN	NaN	NaN	NaN	NaN	NaN	NaN	NaN	NaN	NaN	NaN	NaN	NaN	NaN	NaN	NaN	NaN	NaN	NaN	NaN	NaN	NaN	NaN	NaN
232	1.16	-1.606	0.977	0.585	NaN	NaN	NaN	NaN	NaN	NaN	NaN	NaN	NaN	NaN	NaN	NaN	-1.466	0.435	0.694	NaN	NaN	NaN	NaN	NaN	NaN	NaN	NaN	NaN	NaN	NaN	NaN	NaN	NaN	NaN	NaN	NaN	NaN	NaN	NaN	NaN	NaN	NaN	NaN	NaN	NaN	NaN	NaN	NaN	NaN
233	1.165	-1.606	0.977	0.585	NaN	NaN	NaN	NaN	NaN	NaN	NaN	NaN	NaN	NaN	NaN	NaN	-1.467	0.436	0.695	NaN	NaN	NaN	NaN	NaN	NaN	NaN	NaN	NaN	NaN	NaN	NaN	NaN	NaN	NaN	NaN	NaN	NaN	NaN	NaN	NaN	NaN	NaN	NaN	NaN	NaN	NaN	NaN	NaN	NaN
234	1.17	-1.605	0.977	0.586	NaN	NaN	NaN	NaN	NaN	NaN	NaN	NaN	NaN	NaN	NaN	NaN	-1.467	0.436	0.695	NaN	NaN	NaN	NaN	NaN	NaN	NaN	NaN	NaN	NaN	NaN	NaN	NaN	NaN	NaN	NaN	NaN	NaN	NaN	NaN	NaN	NaN	NaN	NaN	NaN	NaN	NaN	NaN	NaN	NaN
235	1.175	-1.605	0.977	0.586	NaN	NaN	NaN	NaN	NaN	NaN	NaN	NaN	NaN	NaN	NaN	NaN	-1.467	0.436	0.695	NaN	NaN	NaN	NaN	NaN	NaN	NaN	NaN	NaN	NaN	NaN	NaN	NaN	NaN	NaN	NaN	NaN	NaN	NaN	NaN	NaN	NaN	NaN	NaN	NaN	NaN	NaN	NaN	NaN	NaN
236	1.18	-1.605	0.977	0.586	NaN	NaN	NaN	NaN	NaN	NaN	NaN	NaN	NaN	NaN	NaN	NaN	-1.467	0.436	0.695	NaN	NaN	NaN	NaN	NaN	NaN	NaN	NaN	NaN	NaN	NaN	NaN	NaN	NaN	NaN	NaN	NaN	NaN	NaN	NaN	NaN	NaN	NaN	NaN	NaN	NaN	NaN	NaN	NaN	NaN
237	1.185	-1.605	0.977	0.587	NaN	NaN	NaN	NaN	NaN	NaN	NaN	NaN	NaN	NaN	NaN	NaN	-1.465	0.434	0.694	NaN	NaN	NaN	NaN	NaN	NaN	NaN	NaN	NaN	NaN	NaN	NaN	NaN	NaN	NaN	NaN	NaN	NaN	NaN	NaN	NaN	NaN	NaN	NaN	NaN	NaN	NaN	NaN	NaN	NaN
238	1.19	-1.606	0.977	0.587	NaN	NaN	NaN	NaN	NaN	NaN	NaN	NaN	NaN	NaN	NaN	NaN	-1.463	0.43	0.692	NaN	NaN	NaN	NaN	NaN	NaN	NaN	NaN	NaN	NaN	NaN	NaN	NaN	NaN	NaN	NaN	NaN	NaN	NaN	NaN	NaN	NaN	NaN	NaN	NaN	NaN	NaN	NaN	NaN	NaN
239	1.195	-1.606	0.977	0.588	NaN	NaN	NaN	NaN	NaN	NaN	NaN	NaN	NaN	NaN	NaN	NaN	-1.462	0.429	0.691	NaN	NaN	NaN	NaN	NaN	NaN	NaN	NaN	NaN	NaN	NaN	NaN	NaN	NaN	NaN	NaN	NaN	NaN	NaN	NaN	NaN	NaN	NaN	NaN	NaN	NaN	NaN	NaN	NaN	NaN
240	1.2	-1.606	0.977	0.588	NaN	NaN	NaN	NaN	NaN	NaN	NaN	NaN	NaN	NaN	NaN	NaN	-1.462	0.429	0.691	NaN	NaN	NaN	NaN	NaN	NaN	NaN	NaN	NaN	NaN	NaN	NaN	NaN	NaN	NaN	NaN	NaN	NaN	NaN	NaN	NaN	NaN	NaN	NaN	NaN	NaN	NaN	NaN	NaN	NaN
241	1.205	-1.605	0.977	0.588	NaN	NaN	NaN	NaN	NaN	NaN	NaN	NaN	NaN	NaN	NaN	NaN	-1.462	0.429	0.691	NaN	NaN	NaN	NaN	NaN	NaN	NaN	NaN	NaN	NaN	NaN	NaN	NaN	NaN	NaN	NaN	NaN	NaN	NaN	NaN	NaN	NaN	NaN	NaN	NaN	NaN	NaN	NaN	NaN	NaN
242	1.21	-1.605	0.977	0.588	NaN	NaN	NaN	NaN	NaN	NaN	NaN	NaN	NaN	NaN	NaN	NaN	-1.462	0.429	0.692	NaN	NaN	NaN	NaN	NaN	NaN	NaN	NaN	NaN	NaN	NaN	NaN	NaN	NaN	NaN	NaN	NaN	NaN	NaN	NaN	NaN	NaN	NaN	NaN	NaN	NaN	NaN	NaN	NaN	NaN
243	1.215	-1.606	0.977	0.589	NaN	NaN	NaN	NaN	NaN	NaN	NaN	NaN	NaN	NaN	NaN	NaN	-1.461	0.429	0.692	NaN	NaN	NaN	NaN	NaN	NaN	NaN	NaN	NaN	NaN	NaN	NaN	NaN	NaN	NaN	NaN	NaN	NaN	NaN	NaN	NaN	NaN	NaN	NaN	NaN	NaN	NaN	NaN	NaN	NaN
244	1.22	-1.606	0.977	0.589	NaN	NaN	NaN	NaN	NaN	NaN	NaN	NaN	NaN	NaN	NaN	NaN	-1.461	0.429	0.692	NaN	NaN	NaN	NaN	NaN	NaN	NaN	NaN	NaN	NaN	NaN	NaN	NaN	NaN	NaN	NaN	NaN	NaN	NaN	NaN	NaN	NaN	NaN	NaN	NaN	NaN	NaN	NaN	NaN	NaN
245	1.225	-1.606	0.977	0.59	NaN	NaN	NaN	NaN	NaN	NaN	NaN	NaN	NaN	NaN	NaN	NaN	-1.461	0.429	0.692	NaN	NaN	NaN	NaN	NaN	NaN	NaN	NaN	NaN	NaN	NaN	NaN	NaN	NaN	NaN	NaN	NaN	NaN	NaN	NaN	NaN	NaN	NaN	NaN	NaN	NaN	NaN	NaN	NaN	NaN
246	1.23	-1.606	0.977	0.59	NaN	NaN	NaN	NaN	NaN	NaN	NaN	NaN	NaN	NaN	NaN	NaN	-1.461	0.429	0.692	NaN	NaN	NaN	NaN	NaN	NaN	NaN	NaN	NaN	NaN	NaN	NaN	NaN	NaN	NaN	NaN	NaN	NaN	NaN	NaN	NaN	NaN	NaN	NaN	NaN	NaN	NaN	NaN	NaN	NaN
247	1.235	-1.606	0.977	0.59	NaN	NaN	NaN	NaN	NaN	NaN	NaN	NaN	NaN	NaN	NaN	NaN	-1.461	0.429	0.692	NaN	NaN	NaN	NaN	NaN	NaN	NaN	NaN	NaN	NaN	NaN	NaN	NaN	NaN	NaN	NaN	NaN	NaN	NaN	NaN	NaN	NaN	NaN	NaN	NaN	NaN	NaN	NaN	NaN	NaN
248	1.24	-1.606	0.977	0.591	NaN	NaN	NaN	NaN	NaN	NaN	NaN	NaN	NaN	NaN	NaN	NaN	-1.461	0.429	0.692	NaN	NaN	NaN	NaN	NaN	NaN	NaN	NaN	NaN	NaN	NaN	NaN	NaN	NaN	NaN	NaN	NaN	NaN	NaN	NaN	NaN	NaN	NaN	NaN	NaN	NaN	NaN	NaN	NaN	NaN
249	1.245	-1.606	0.977	0.591	NaN	NaN	NaN	NaN	NaN	NaN	NaN	NaN	NaN	NaN	NaN	NaN	-1.461	0.429	0.692	NaN	NaN	NaN	NaN	NaN	NaN	NaN	NaN	NaN	NaN	NaN	NaN	NaN	NaN	NaN	NaN	NaN	NaN	NaN	NaN	NaN	NaN	NaN	NaN	NaN	NaN	NaN	NaN	NaN	NaN
250	1.25	-1.606	0.977	0.592	NaN	NaN	NaN	NaN	NaN	NaN	NaN	NaN	NaN	NaN	NaN	NaN	-1.461	0.428	0.692	NaN	NaN	NaN	NaN	NaN	NaN	NaN	NaN	NaN	NaN	NaN	NaN	NaN	NaN	NaN	NaN	NaN	NaN	NaN	NaN	NaN	NaN	NaN	NaN	NaN	NaN	NaN	NaN	NaN	NaN
251	1.255	-1.606	0.977	0.592	NaN	NaN	NaN	NaN	NaN	NaN	NaN	NaN	NaN	NaN	NaN	NaN	-1.461	0.428	0.692	NaN	NaN	NaN	NaN	NaN	NaN	NaN	NaN	NaN	NaN	NaN	NaN	NaN	NaN	NaN	NaN	NaN	NaN	NaN	NaN	NaN	NaN	NaN	NaN	NaN	NaN	NaN	NaN	NaN	NaN
252	1.26	-1.606	0.977	0.592	NaN	NaN	NaN	NaN	NaN	NaN	NaN	NaN	NaN	NaN	NaN	NaN	-1.461	0.428	0.692	NaN	NaN	NaN	NaN	NaN	NaN	NaN	NaN	NaN	NaN	NaN	NaN	NaN	NaN	NaN	NaN	NaN	NaN	NaN	NaN	NaN	NaN	NaN	NaN	NaN	NaN	NaN	NaN	NaN	NaN
253	1.265	-1.606	0.977	0.593	NaN	NaN	NaN	NaN	NaN	NaN	NaN	NaN	NaN	NaN	NaN	NaN	-1.461	0.428	0.692	NaN	NaN	NaN	NaN	NaN	NaN	NaN	NaN	NaN	NaN	NaN	NaN	NaN	NaN	NaN	NaN	NaN	NaN	NaN	NaN	NaN	NaN	NaN	NaN	NaN	NaN	NaN	NaN	NaN	NaN
254	1.27	-1.606	0.976	0.593	NaN	NaN	NaN	NaN	NaN	NaN	NaN	NaN	NaN	NaN	NaN	NaN	-1.461	0.428	0.692	NaN	NaN	NaN	NaN	NaN	NaN	NaN	NaN	NaN	NaN	NaN	NaN	NaN	NaN	NaN	NaN	NaN	NaN	NaN	NaN	NaN	NaN	NaN	NaN	NaN	NaN	NaN	NaN	NaN	NaN
255	1.275	-1.607	0.977	0.593	NaN	NaN	NaN	NaN	NaN	NaN	NaN	NaN	NaN	NaN	NaN	NaN	-1.461	0.428	0.692	NaN	NaN	NaN	NaN	NaN	NaN	NaN	NaN	NaN	NaN	NaN	NaN	NaN	NaN	NaN	NaN	NaN	NaN	NaN	NaN	NaN	NaN	NaN	NaN	NaN	NaN	NaN	NaN	NaN	NaN
256	1.28	-1.607	0.977	0.594	NaN	NaN	NaN	NaN	NaN	NaN	NaN	NaN	NaN	NaN	NaN	NaN	-1.461	0.428	0.692	NaN	NaN	NaN	NaN	NaN	NaN	NaN	NaN	NaN	NaN	NaN	NaN	NaN	NaN	NaN	NaN	NaN	NaN	NaN	NaN	NaN	NaN	NaN	NaN	NaN	NaN	NaN	NaN	NaN	NaN
257	1.285	-1.607	0.977	0.594	NaN	NaN	NaN	NaN	NaN	NaN	NaN	NaN	NaN	NaN	NaN	NaN	-1.46	0.428	0.692	NaN	NaN	NaN	NaN	NaN	NaN	NaN	NaN	NaN	NaN	NaN	NaN	NaN	NaN	NaN	NaN	NaN	NaN	NaN	NaN	NaN	NaN	NaN	NaN	NaN	NaN	NaN	NaN	NaN	NaN
258	1.29	-1.607	0.977	0.594	NaN	NaN	NaN	NaN	NaN	NaN	NaN	NaN	NaN	NaN	NaN	NaN	-1.46	0.428	0.692	NaN	NaN	NaN	NaN	NaN	NaN	NaN	NaN	NaN	NaN	NaN	NaN	NaN	NaN	NaN	NaN	NaN	NaN	NaN	NaN	NaN	NaN	NaN	NaN	NaN	NaN	NaN	NaN	NaN	NaN
259	1.295	-1.607	0.977	0.595	NaN	NaN	NaN	NaN	NaN	NaN	NaN	NaN	NaN	NaN	NaN	NaN	-1.46	0.428	0.692	NaN	NaN	NaN	NaN	NaN	NaN	NaN	NaN	NaN	NaN	NaN	NaN	NaN	NaN	NaN	NaN	NaN	NaN	NaN	NaN	NaN	NaN	NaN	NaN	NaN	NaN	NaN	NaN	NaN	NaN
260	1.3	-1.607	0.976	0.595	NaN	NaN	NaN	NaN	NaN	NaN	NaN	NaN	NaN	NaN	NaN	NaN	-1.46	0.427	0.692	NaN	NaN	NaN	NaN	NaN	NaN	NaN	NaN	NaN	NaN	NaN	NaN	NaN	NaN	NaN	NaN	NaN	NaN	NaN	NaN	NaN	NaN	NaN	NaN	NaN	NaN	NaN	NaN	NaN	NaN
261	1.305	-1.607	0.977	0.595	NaN	NaN	NaN	NaN	NaN	NaN	NaN	NaN	NaN	NaN	NaN	NaN	-1.459	0.427	0.692	NaN	NaN	NaN	NaN	NaN	NaN	NaN	NaN	NaN	NaN	NaN	NaN	NaN	NaN	NaN	NaN	NaN	NaN	NaN	NaN	NaN	NaN	NaN	NaN	NaN	NaN	NaN	NaN	NaN	NaN
262	1.31	-1.608	0.977	0.596	NaN	NaN	NaN	NaN	NaN	NaN	NaN	NaN	NaN	NaN	NaN	NaN	-1.459	0.427	0.692	NaN	NaN	NaN	NaN	NaN	NaN	NaN	NaN	NaN	NaN	NaN	NaN	NaN	NaN	NaN	NaN	NaN	NaN	NaN	NaN	NaN	NaN	NaN	NaN	NaN	NaN	NaN	NaN	NaN	NaN
263	1.315	-1.608	0.977	0.596	NaN	NaN	NaN	NaN	NaN	NaN	NaN	NaN	NaN	NaN	NaN	NaN	-1.46	0.428	0.694	NaN	NaN	NaN	NaN	NaN	NaN	NaN	NaN	NaN	NaN	NaN	NaN	NaN	NaN	NaN	NaN	NaN	NaN	NaN	NaN	NaN	NaN	NaN	NaN	NaN	NaN	NaN	NaN	NaN	NaN
264	1.32	-1.608	0.977	0.596	NaN	NaN	NaN	NaN	NaN	NaN	NaN	NaN	NaN	NaN	NaN	NaN	-1.461	0.431	0.695	NaN	NaN	NaN	NaN	NaN	NaN	NaN	NaN	NaN	NaN	NaN	NaN	NaN	NaN	NaN	NaN	NaN	NaN	NaN	NaN	NaN	NaN	NaN	NaN	NaN	NaN	NaN	NaN	NaN	NaN
265	1.325	-1.608	0.977	0.597	NaN	NaN	NaN	NaN	NaN	NaN	NaN	NaN	NaN	NaN	NaN	NaN	-1.46	0.429	0.695	NaN	NaN	NaN	NaN	NaN	NaN	NaN	NaN	NaN	NaN	NaN	NaN	NaN	NaN	NaN	NaN	NaN	NaN	NaN	NaN	NaN	NaN	NaN	NaN	NaN	NaN	NaN	NaN	NaN	NaN
266	1.33	-1.608	0.977	0.597	NaN	NaN	NaN	NaN	NaN	NaN	NaN	NaN	NaN	NaN	NaN	NaN	-1.461	0.431	0.696	NaN	NaN	NaN	NaN	NaN	NaN	NaN	NaN	NaN	NaN	NaN	NaN	NaN	NaN	NaN	NaN	NaN	NaN	NaN	NaN	NaN	NaN	NaN	NaN	NaN	NaN	NaN	NaN	NaN	NaN
267	1.335	-1.608	0.977	0.597	NaN	NaN	NaN	NaN	NaN	NaN	NaN	NaN	NaN	NaN	NaN	NaN	-1.46	0.429	0.696	NaN	NaN	NaN	NaN	NaN	NaN	NaN	NaN	NaN	NaN	NaN	NaN	NaN	NaN	NaN	NaN	NaN	NaN	NaN	NaN	NaN	NaN	NaN	NaN	NaN	NaN	NaN	NaN	NaN	NaN
268	1.34	-1.608	0.977	0.597	NaN	NaN	NaN	NaN	NaN	NaN	NaN	NaN	NaN	NaN	NaN	NaN	-1.459	0.428	0.696	NaN	NaN	NaN	NaN	NaN	NaN	NaN	NaN	NaN	NaN	NaN	NaN	NaN	NaN	NaN	NaN	NaN	NaN	NaN	NaN	NaN	NaN	NaN	NaN	NaN	NaN	NaN	NaN	NaN	NaN
269	1.345	-1.609	0.977	0.598	NaN	NaN	NaN	NaN	NaN	NaN	NaN	NaN	NaN	NaN	NaN	NaN	-1.459	0.428	0.697	NaN	NaN	NaN	NaN	NaN	NaN	NaN	NaN	NaN	NaN	NaN	NaN	NaN	NaN	NaN	NaN	NaN	NaN	NaN	NaN	NaN	NaN	NaN	NaN	NaN	NaN	NaN	NaN	NaN	NaN
270	1.35	-1.609	0.977	0.598	NaN	NaN	NaN	NaN	NaN	NaN	NaN	NaN	NaN	NaN	NaN	NaN	-1.459	0.428	0.697	NaN	NaN	NaN	NaN	NaN	NaN	NaN	NaN	NaN	NaN	NaN	NaN	NaN	NaN	NaN	NaN	NaN	NaN	NaN	NaN	NaN	NaN	NaN	NaN	NaN	NaN	NaN	NaN	NaN	NaN
271	1.355	-1.609	0.977	0.598	NaN	NaN	NaN	NaN	NaN	NaN	NaN	NaN	NaN	NaN	NaN	NaN	-1.459	0.428	0.697	NaN	NaN	NaN	NaN	NaN	NaN	NaN	NaN	NaN	NaN	NaN	NaN	NaN	NaN	NaN	NaN	NaN	NaN	NaN	NaN	NaN	NaN	NaN	NaN	NaN	NaN	NaN	NaN	NaN	NaN
272	1.36	-1.609	0.977	0.599	NaN	NaN	NaN	NaN	NaN	NaN	NaN	NaN	NaN	NaN	NaN	NaN	-1.459	0.428	0.697	NaN	NaN	NaN	NaN	NaN	NaN	NaN	NaN	NaN	NaN	NaN	NaN	NaN	NaN	NaN	NaN	NaN	NaN	NaN	NaN	NaN	NaN	NaN	NaN	NaN	NaN	NaN	NaN	NaN	NaN
273	1.365	-1.609	0.977	0.599	NaN	NaN	NaN	NaN	NaN	NaN	NaN	NaN	NaN	NaN	NaN	NaN	-1.46	0.429	0.697	NaN	NaN	NaN	NaN	NaN	NaN	NaN	NaN	NaN	NaN	NaN	NaN	NaN	NaN	NaN	NaN	NaN	NaN	NaN	NaN	NaN	NaN	NaN	NaN	NaN	NaN	NaN	NaN	NaN	NaN
274	1.37	-1.609	0.977	0.599	NaN	NaN	NaN	NaN	NaN	NaN	NaN	NaN	NaN	NaN	NaN	NaN	-1.461	0.431	0.698	NaN	NaN	NaN	NaN	NaN	NaN	NaN	NaN	NaN	NaN	NaN	NaN	NaN	NaN	NaN	NaN	NaN	NaN	NaN	NaN	NaN	NaN	NaN	NaN	NaN	NaN	NaN	NaN	NaN	NaN
275	1.375	-1.609	0.977	0.599	NaN	NaN	NaN	NaN	NaN	NaN	NaN	NaN	NaN	NaN	NaN	NaN	-1.461	0.43	0.698	NaN	NaN	NaN	NaN	NaN	NaN	NaN	NaN	NaN	NaN	NaN	NaN	NaN	NaN	NaN	NaN	NaN	NaN	NaN	NaN	NaN	NaN	NaN	NaN	NaN	NaN	NaN	NaN	NaN	NaN
276	1.38	-1.609	0.977	0.599	NaN	NaN	NaN	NaN	NaN	NaN	NaN	NaN	NaN	NaN	NaN	NaN	-1.462	0.433	0.699	NaN	NaN	NaN	NaN	NaN	NaN	NaN	NaN	NaN	NaN	NaN	NaN	NaN	NaN	NaN	NaN	NaN	NaN	NaN	NaN	NaN	NaN	NaN	NaN	NaN	NaN	NaN	NaN	NaN	NaN
277	1.385	-1.61	0.977	0.6	NaN	NaN	NaN	NaN	NaN	NaN	NaN	NaN	NaN	NaN	NaN	NaN	-1.463	0.433	0.699	NaN	NaN	NaN	NaN	NaN	NaN	NaN	NaN	NaN	NaN	NaN	NaN	NaN	NaN	NaN	NaN	NaN	NaN	NaN	NaN	NaN	NaN	NaN	NaN	NaN	NaN	NaN	NaN	NaN	NaN
278	1.39	-1.61	0.977	0.6	NaN	NaN	NaN	NaN	NaN	NaN	NaN	NaN	NaN	NaN	NaN	NaN	-1.463	0.434	0.699	NaN	NaN	NaN	NaN	NaN	NaN	NaN	NaN	NaN	NaN	NaN	NaN	NaN	NaN	NaN	NaN	NaN	NaN	NaN	NaN	NaN	NaN	NaN	NaN	NaN	NaN	NaN	NaN	NaN	NaN
279	1.395	-1.61	0.977	0.6	NaN	NaN	NaN	NaN	NaN	NaN	NaN	NaN	NaN	NaN	NaN	NaN	-1.463	0.434	0.699	NaN	NaN	NaN	NaN	NaN	NaN	NaN	NaN	NaN	NaN	NaN	NaN	NaN	NaN	NaN	NaN	NaN	NaN	NaN	NaN	NaN	NaN	NaN	NaN	NaN	NaN	NaN	NaN	NaN	NaN
280	1.4	-1.61	0.977	0.6	NaN	NaN	NaN	NaN	NaN	NaN	NaN	NaN	NaN	NaN	NaN	NaN	-1.462	0.432	0.698	NaN	NaN	NaN	NaN	NaN	NaN	NaN	NaN	NaN	NaN	NaN	NaN	NaN	NaN	NaN	NaN	NaN	NaN	NaN	NaN	NaN	NaN	NaN	NaN	NaN	NaN	NaN	NaN	NaN	NaN
281	1.405	-1.61	0.977	0.6	NaN	NaN	NaN	NaN	NaN	NaN	NaN	NaN	NaN	NaN	NaN	NaN	-1.461	0.429	0.697	NaN	NaN	NaN	NaN	NaN	NaN	NaN	NaN	NaN	NaN	NaN	NaN	NaN	NaN	NaN	NaN	NaN	NaN	NaN	NaN	NaN	NaN	NaN	NaN	NaN	NaN	NaN	NaN	NaN	NaN
282	1.41	-1.61	0.977	0.6	NaN	NaN	NaN	NaN	NaN	NaN	NaN	NaN	NaN	NaN	NaN	NaN	-1.462	0.431	0.698	NaN	NaN	NaN	NaN	NaN	NaN	NaN	NaN	NaN	NaN	NaN	NaN	NaN	NaN	NaN	NaN	NaN	NaN	NaN	NaN	NaN	NaN	NaN	NaN	NaN	NaN	NaN	NaN	NaN	NaN
283	1.415	-1.611	0.977	0.601	NaN	NaN	NaN	NaN	NaN	NaN	NaN	NaN	NaN	NaN	NaN	NaN	-1.46	0.428	0.697	NaN	NaN	NaN	NaN	NaN	NaN	NaN	NaN	NaN	NaN	NaN	NaN	NaN	NaN	NaN	NaN	NaN	NaN	NaN	NaN	NaN	NaN	NaN	NaN	NaN	NaN	NaN	NaN	NaN	NaN
284	1.42	-1.611	0.977	0.601	NaN	NaN	NaN	NaN	NaN	NaN	NaN	NaN	NaN	NaN	NaN	NaN	-1.46	0.427	0.697	NaN	NaN	NaN	NaN	NaN	NaN	NaN	NaN	NaN	NaN	NaN	NaN	NaN	NaN	NaN	NaN	NaN	NaN	NaN	NaN	NaN	NaN	NaN	NaN	NaN	NaN	NaN	NaN	NaN	NaN
285	1.425	-1.611	0.977	0.601	NaN	NaN	NaN	NaN	NaN	NaN	NaN	NaN	NaN	NaN	NaN	NaN	-1.46	0.428	0.698	NaN	NaN	NaN	NaN	NaN	NaN	NaN	NaN	NaN	NaN	NaN	NaN	NaN	NaN	NaN	NaN	NaN	NaN	NaN	NaN	NaN	NaN	NaN	NaN	NaN	NaN	NaN	NaN	NaN	NaN
286	1.43	-1.611	0.977	0.601	NaN	NaN	NaN	NaN	NaN	NaN	NaN	NaN	NaN	NaN	NaN	NaN	-1.46	0.427	0.697	NaN	NaN	NaN	NaN	NaN	NaN	NaN	NaN	NaN	NaN	NaN	NaN	NaN	NaN	NaN	NaN	NaN	NaN	NaN	NaN	NaN	NaN	NaN	NaN	NaN	NaN	NaN	NaN	NaN	NaN
287	1.435	-1.611	0.977	0.601	NaN	NaN	NaN	NaN	NaN	NaN	NaN	NaN	NaN	NaN	NaN	NaN	-1.459	0.427	0.696	NaN	NaN	NaN	NaN	NaN	NaN	NaN	NaN	NaN	NaN	NaN	NaN	NaN	NaN	NaN	NaN	NaN	NaN	NaN	NaN	NaN	NaN	NaN	NaN	NaN	NaN	NaN	NaN	NaN	NaN
288	1.44	-1.611	0.977	0.601	NaN	NaN	NaN	NaN	NaN	NaN	NaN	NaN	NaN	NaN	NaN	NaN	-1.46	0.427	0.696	NaN	NaN	NaN	NaN	NaN	NaN	NaN	NaN	NaN	NaN	NaN	NaN	NaN	NaN	NaN	NaN	NaN	NaN	NaN	NaN	NaN	NaN	NaN	NaN	NaN	NaN	NaN	NaN	NaN	NaN
289	1.445	-1.612	0.977	0.601	NaN	NaN	NaN	NaN	NaN	NaN	NaN	NaN	NaN	NaN	NaN	NaN	-1.46	0.428	0.698	NaN	NaN	NaN	NaN	NaN	NaN	NaN	NaN	NaN	NaN	NaN	NaN	NaN	NaN	NaN	NaN	NaN	NaN	NaN	NaN	NaN	NaN	NaN	NaN	NaN	NaN	NaN	NaN	NaN	NaN
290	1.45	-1.612	0.978	0.601	NaN	NaN	NaN	NaN	NaN	NaN	NaN	NaN	NaN	NaN	NaN	NaN	-1.461	0.429	0.698	NaN	NaN	NaN	NaN	NaN	NaN	NaN	NaN	NaN	NaN	NaN	NaN	NaN	NaN	NaN	NaN	NaN	NaN	NaN	NaN	NaN	NaN	NaN	NaN	NaN	NaN	NaN	NaN	NaN	NaN
291	1.455	-1.612	0.978	0.602	NaN	NaN	NaN	NaN	NaN	NaN	NaN	NaN	NaN	NaN	NaN	NaN	-1.462	0.431	0.699	NaN	NaN	NaN	NaN	NaN	NaN	NaN	NaN	NaN	NaN	NaN	NaN	NaN	NaN	NaN	NaN	NaN	NaN	NaN	NaN	NaN	NaN	NaN	NaN	NaN	NaN	NaN	NaN	NaN	NaN
292	1.46	-1.612	0.978	0.602	NaN	NaN	NaN	NaN	NaN	NaN	NaN	NaN	NaN	NaN	NaN	NaN	-1.461	0.429	0.698	NaN	NaN	NaN	NaN	NaN	NaN	NaN	NaN	NaN	NaN	NaN	NaN	NaN	NaN	NaN	NaN	NaN	NaN	NaN	NaN	NaN	NaN	NaN	NaN	NaN	NaN	NaN	NaN	NaN	NaN
293	1.465	-1.612	0.978	0.602	NaN	NaN	NaN	NaN	NaN	NaN	NaN	NaN	NaN	NaN	NaN	NaN	-1.46	0.428	0.698	NaN	NaN	NaN	NaN	NaN	NaN	NaN	NaN	NaN	NaN	NaN	NaN	NaN	NaN	NaN	NaN	NaN	NaN	NaN	NaN	NaN	NaN	NaN	NaN	NaN	NaN	NaN	NaN	NaN	NaN
294	1.47	-1.613	0.978	0.602	NaN	NaN	NaN	NaN	NaN	NaN	NaN	NaN	NaN	NaN	NaN	NaN	-1.46	0.428	0.698	NaN	NaN	NaN	NaN	NaN	NaN	NaN	NaN	NaN	NaN	NaN	NaN	NaN	NaN	NaN	NaN	NaN	NaN	NaN	NaN	NaN	NaN	NaN	NaN	NaN	NaN	NaN	NaN	NaN	NaN
295	1.475	-1.613	0.978	0.602	NaN	NaN	NaN	NaN	NaN	NaN	NaN	NaN	NaN	NaN	NaN	NaN	-1.46	0.428	0.698	NaN	NaN	NaN	NaN	NaN	NaN	NaN	NaN	NaN	NaN	NaN	NaN	NaN	NaN	NaN	NaN	NaN	NaN	NaN	NaN	NaN	NaN	NaN	NaN	NaN	NaN	NaN	NaN	NaN	NaN
296	1.48	-1.613	0.978	0.602	NaN	NaN	NaN	NaN	NaN	NaN	NaN	NaN	NaN	NaN	NaN	NaN	-1.46	0.428	0.698	NaN	NaN	NaN	NaN	NaN	NaN	NaN	NaN	NaN	NaN	NaN	NaN	NaN	NaN	NaN	NaN	NaN	NaN	NaN	NaN	NaN	NaN	NaN	NaN	NaN	NaN	NaN	NaN	NaN	NaN
297	1.485	-1.613	0.978	0.602	NaN	NaN	NaN	NaN	NaN	NaN	NaN	NaN	NaN	NaN	NaN	NaN	-1.46	0.428	0.698	NaN	NaN	NaN	NaN	NaN	NaN	NaN	NaN	NaN	NaN	NaN	NaN	NaN	NaN	NaN	NaN	NaN	NaN	NaN	NaN	NaN	NaN	NaN	NaN	NaN	NaN	NaN	NaN	NaN	NaN
298	1.49	-1.613	0.978	0.602	NaN	NaN	NaN	NaN	NaN	NaN	NaN	NaN	NaN	NaN	NaN	NaN	-1.46	0.428	0.698	NaN	NaN	NaN	NaN	NaN	NaN	NaN	NaN	NaN	NaN	NaN	NaN	NaN	NaN	NaN	NaN	NaN	NaN	NaN	NaN	NaN	NaN	NaN	NaN	NaN	NaN	NaN	NaN	NaN	NaN
299	1.495	-1.613	0.979	0.602	NaN	NaN	NaN	NaN	NaN	NaN	NaN	NaN	NaN	NaN	NaN	NaN	-1.46	0.428	0.698	NaN	NaN	NaN	NaN	NaN	NaN	NaN	NaN	NaN	NaN	NaN	NaN	NaN	NaN	NaN	NaN	NaN	NaN	NaN	NaN	NaN	NaN	NaN	NaN	NaN	NaN	NaN	NaN	NaN	NaN
300	1.5	-1.613	0.979	0.602	NaN	NaN	NaN	NaN	NaN	NaN	NaN	NaN	NaN	NaN	NaN	NaN	-1.46	0.428	0.698	NaN	NaN	NaN	NaN	NaN	NaN	NaN	NaN	NaN	NaN	NaN	NaN	NaN	NaN	NaN	NaN	NaN	NaN	NaN	NaN	NaN	NaN	NaN	NaN	NaN	NaN	NaN	NaN	NaN	NaN
301	1.505	-1.613	0.979	0.602	NaN	NaN	NaN	NaN	NaN	NaN	NaN	NaN	NaN	NaN	NaN	NaN	-1.46	0.428	0.697	NaN	NaN	NaN	NaN	NaN	NaN	NaN	NaN	NaN	NaN	NaN	NaN	NaN	NaN	NaN	NaN	NaN	NaN	NaN	NaN	NaN	NaN	NaN	NaN	NaN	NaN	NaN	NaN	NaN	NaN
302	1.51	-1.613	0.979	0.602	NaN	NaN	NaN	NaN	NaN	NaN	NaN	NaN	NaN	NaN	NaN	NaN	-1.46	0.428	0.697	NaN	NaN	NaN	NaN	NaN	NaN	NaN	NaN	NaN	NaN	NaN	NaN	NaN	NaN	NaN	NaN	NaN	NaN	NaN	NaN	NaN	NaN	NaN	NaN	NaN	NaN	NaN	NaN	NaN	NaN
303	1.515	-1.613	0.979	0.602	NaN	NaN	NaN	NaN	NaN	NaN	NaN	NaN	NaN	NaN	NaN	NaN	-1.46	0.428	0.697	NaN	NaN	NaN	NaN	NaN	NaN	NaN	NaN	NaN	NaN	NaN	NaN	NaN	NaN	NaN	NaN	NaN	NaN	NaN	NaN	NaN	NaN	NaN	NaN	NaN	NaN	NaN	NaN	NaN	NaN
304	1.52	-1.613	0.979	0.602	NaN	NaN	NaN	NaN	NaN	NaN	NaN	NaN	NaN	NaN	NaN	NaN	-1.46	0.428	0.697	NaN	NaN	NaN	NaN	NaN	NaN	NaN	NaN	NaN	NaN	NaN	NaN	NaN	NaN	NaN	NaN	NaN	NaN	NaN	NaN	NaN	NaN	NaN	NaN	NaN	NaN	NaN	NaN	NaN	NaN
305	1.525	-1.613	0.979	0.602	NaN	NaN	NaN	NaN	NaN	NaN	NaN	NaN	NaN	NaN	NaN	NaN	-1.46	0.428	0.697	NaN	NaN	NaN	NaN	NaN	NaN	NaN	NaN	NaN	NaN	NaN	NaN	NaN	NaN	NaN	NaN	NaN	NaN	NaN	NaN	NaN	NaN	NaN	NaN	NaN	NaN	NaN	NaN	NaN	NaN
306	1.53	-1.613	0.979	0.602	NaN	NaN	NaN	NaN	NaN	NaN	NaN	NaN	NaN	NaN	NaN	NaN	-1.46	0.428	0.697	NaN	NaN	NaN	NaN	NaN	NaN	NaN	NaN	NaN	NaN	NaN	NaN	NaN	NaN	NaN	NaN	NaN	NaN	NaN	NaN	NaN	NaN	NaN	NaN	NaN	NaN	NaN	NaN	NaN	NaN
307	1.535	-1.613	0.979	0.602	NaN	NaN	NaN	NaN	NaN	NaN	NaN	NaN	NaN	NaN	NaN	NaN	-1.46	0.428	0.697	NaN	NaN	NaN	NaN	NaN	NaN	NaN	NaN	NaN	NaN	NaN	NaN	NaN	NaN	NaN	NaN	NaN	NaN	NaN	NaN	NaN	NaN	NaN	NaN	NaN	NaN	NaN	NaN	NaN	NaN
308	1.54	-1.613	0.979	0.602	NaN	NaN	NaN	NaN	NaN	NaN	NaN	NaN	NaN	NaN	NaN	NaN	-1.46	0.428	0.697	NaN	NaN	NaN	NaN	NaN	NaN	NaN	NaN	NaN	NaN	NaN	NaN	NaN	NaN	NaN	NaN	NaN	NaN	NaN	NaN	NaN	NaN	NaN	NaN	NaN	NaN	NaN	NaN	NaN	NaN
309	1.545	-1.613	0.979	0.602	NaN	NaN	NaN	NaN	NaN	NaN	NaN	NaN	NaN	NaN	NaN	NaN	-1.46	0.428	0.697	NaN	NaN	NaN	NaN	NaN	NaN	NaN	NaN	NaN	NaN	NaN	NaN	NaN	NaN	NaN	NaN	NaN	NaN	NaN	NaN	NaN	NaN	NaN	NaN	NaN	NaN	NaN	NaN	NaN	NaN
310	1.55	-1.613	0.979	0.602	NaN	NaN	NaN	NaN	NaN	NaN	NaN	NaN	NaN	NaN	NaN	NaN	-1.46	0.427	0.697	NaN	NaN	NaN	NaN	NaN	NaN	NaN	NaN	NaN	NaN	NaN	NaN	NaN	NaN	NaN	NaN	NaN	NaN	NaN	NaN	NaN	NaN	NaN	NaN	NaN	NaN	NaN	NaN	NaN	NaN
311	1.555	-1.613	0.979	0.602	NaN	NaN	NaN	NaN	NaN	NaN	NaN	NaN	NaN	NaN	NaN	NaN	-1.459	0.427	0.697	NaN	NaN	NaN	NaN	NaN	NaN	NaN	NaN	NaN	NaN	NaN	NaN	NaN	NaN	NaN	NaN	NaN	NaN	NaN	NaN	NaN	NaN	NaN	NaN	NaN	NaN	NaN	NaN	NaN	NaN
312	1.56	-1.613	0.979	0.602	NaN	NaN	NaN	NaN	NaN	NaN	NaN	NaN	NaN	NaN	NaN	NaN	-1.459	0.427	0.697	NaN	NaN	NaN	NaN	NaN	NaN	NaN	NaN	NaN	NaN	NaN	NaN	NaN	NaN	NaN	NaN	NaN	NaN	NaN	NaN	NaN	NaN	NaN	NaN	NaN	NaN	NaN	NaN	NaN	NaN
313	1.565	-1.613	0.979	0.602	NaN	NaN	NaN	NaN	NaN	NaN	NaN	NaN	NaN	NaN	NaN	NaN	-1.459	0.427	0.696	NaN	NaN	NaN	NaN	NaN	NaN	NaN	NaN	NaN	NaN	NaN	NaN	NaN	NaN	NaN	NaN	NaN	NaN	NaN	NaN	NaN	NaN	NaN	NaN	NaN	NaN	NaN	NaN	NaN	NaN
314	1.57	-1.613	0.979	0.602	NaN	NaN	NaN	NaN	NaN	NaN	NaN	NaN	NaN	NaN	NaN	NaN	-1.459	0.427	0.696	NaN	NaN	NaN	NaN	NaN	NaN	NaN	NaN	NaN	NaN	NaN	NaN	NaN	NaN	NaN	NaN	NaN	NaN	NaN	NaN	NaN	NaN	NaN	NaN	NaN	NaN	NaN	NaN	NaN	NaN
315	1.575	-1.613	0.979	0.602	NaN	NaN	NaN	NaN	NaN	NaN	NaN	NaN	NaN	NaN	NaN	NaN	-1.46	0.429	0.697	NaN	NaN	NaN	NaN	NaN	NaN	NaN	NaN	NaN	NaN	NaN	NaN	NaN	NaN	NaN	NaN	NaN	NaN	NaN	NaN	NaN	NaN	NaN	NaN	NaN	NaN	NaN	NaN	NaN	NaN
316	1.58	-1.613	0.979	0.602	NaN	NaN	NaN	NaN	NaN	NaN	NaN	NaN	NaN	NaN	NaN	NaN	-1.462	0.432	0.697	NaN	NaN	NaN	NaN	NaN	NaN	NaN	NaN	NaN	NaN	NaN	NaN	NaN	NaN	NaN	NaN	NaN	NaN	NaN	NaN	NaN	NaN	NaN	NaN	NaN	NaN	NaN	NaN	NaN	NaN
317	1.585	-1.613	0.979	0.602	NaN	NaN	NaN	NaN	NaN	NaN	NaN	NaN	NaN	NaN	NaN	NaN	-1.462	0.433	0.698	NaN	NaN	NaN	NaN	NaN	NaN	NaN	NaN	NaN	NaN	NaN	NaN	NaN	NaN	NaN	NaN	NaN	NaN	NaN	NaN	NaN	NaN	NaN	NaN	NaN	NaN	NaN	NaN	NaN	NaN
318	1.59	-1.613	0.979	0.602	NaN	NaN	NaN	NaN	NaN	NaN	NaN	NaN	NaN	NaN	NaN	NaN	-1.462	0.433	0.698	NaN	NaN	NaN	NaN	NaN	NaN	NaN	NaN	NaN	NaN	NaN	NaN	NaN	NaN	NaN	NaN	NaN	NaN	NaN	NaN	NaN	NaN	NaN	NaN	NaN	NaN	NaN	NaN	NaN	NaN
319	1.595	-1.613	0.979	0.602	NaN	NaN	NaN	NaN	NaN	NaN	NaN	NaN	NaN	NaN	NaN	NaN	-1.462	0.433	0.697	NaN	NaN	NaN	NaN	NaN	NaN	NaN	NaN	NaN	NaN	NaN	NaN	NaN	NaN	NaN	NaN	NaN	NaN	NaN	NaN	NaN	NaN	NaN	NaN	NaN	NaN	NaN	NaN	NaN	NaN
320	1.6	-1.613	0.979	0.602	NaN	NaN	NaN	NaN	NaN	NaN	NaN	NaN	NaN	NaN	NaN	NaN	-1.462	0.433	0.697	NaN	NaN	NaN	NaN	NaN	NaN	NaN	NaN	NaN	NaN	NaN	NaN	NaN	NaN	NaN	NaN	NaN	NaN	NaN	NaN	NaN	NaN	NaN	NaN	NaN	NaN	NaN	NaN	NaN	NaN
321	1.605	-1.613	0.979	0.602	NaN	NaN	NaN	NaN	NaN	NaN	NaN	NaN	NaN	NaN	NaN	NaN	-1.462	0.433	0.697	NaN	NaN	NaN	NaN	NaN	NaN	NaN	NaN	NaN	NaN	NaN	NaN	NaN	NaN	NaN	NaN	NaN	NaN	NaN	NaN	NaN	NaN	NaN	NaN	NaN	NaN	NaN	NaN	NaN	NaN
322	1.61	-1.613	0.979	0.602	NaN	NaN	NaN	NaN	NaN	NaN	NaN	NaN	NaN	NaN	NaN	NaN	-1.461	0.433	0.697	-1.495	0.278	0.731	NaN	NaN	NaN	NaN	NaN	NaN	NaN	NaN	NaN	NaN	NaN	NaN	NaN	NaN	NaN	NaN	NaN	NaN	NaN	NaN	NaN	NaN	NaN	NaN	NaN	NaN	NaN
323	1.615	-1.613	0.979	0.602	NaN	NaN	NaN	NaN	NaN	NaN	NaN	NaN	NaN	NaN	NaN	NaN	-1.46	0.431	0.696	-1.495	0.278	0.731	NaN	NaN	NaN	NaN	NaN	NaN	NaN	NaN	NaN	NaN	NaN	NaN	NaN	NaN	NaN	NaN	NaN	NaN	NaN	NaN	NaN	NaN	NaN	NaN	NaN	NaN	NaN
324	1.62	-1.613	0.979	0.602	NaN	NaN	NaN	NaN	NaN	NaN	NaN	NaN	NaN	NaN	NaN	NaN	-1.458	0.429	0.694	-1.495	0.277	0.731	NaN	NaN	NaN	NaN	NaN	NaN	NaN	NaN	NaN	NaN	NaN	NaN	NaN	NaN	NaN	NaN	NaN	NaN	NaN	NaN	NaN	NaN	NaN	NaN	NaN	NaN	NaN
325	1.625	-1.614	0.979	0.602	NaN	NaN	NaN	NaN	NaN	NaN	NaN	NaN	NaN	NaN	NaN	NaN	-1.46	0.432	0.696	-1.494	0.277	0.731	NaN	NaN	NaN	NaN	NaN	NaN	NaN	NaN	NaN	NaN	NaN	NaN	NaN	NaN	NaN	NaN	NaN	NaN	NaN	NaN	NaN	NaN	NaN	NaN	NaN	NaN	NaN
326	1.63	-1.614	0.979	0.602	NaN	NaN	NaN	NaN	NaN	NaN	NaN	NaN	NaN	NaN	NaN	NaN	-1.46	0.432	0.696	-1.494	0.277	0.731	NaN	NaN	NaN	NaN	NaN	NaN	NaN	NaN	NaN	NaN	NaN	NaN	NaN	NaN	NaN	NaN	NaN	NaN	NaN	NaN	NaN	NaN	NaN	NaN	NaN	NaN	NaN
327	1.635	-1.614	0.979	0.602	NaN	NaN	NaN	NaN	NaN	NaN	NaN	NaN	NaN	NaN	NaN	NaN	-1.459	0.431	0.696	-1.494	0.277	0.731	NaN	NaN	NaN	NaN	NaN	NaN	NaN	NaN	NaN	NaN	NaN	NaN	NaN	NaN	NaN	NaN	NaN	NaN	NaN	NaN	NaN	NaN	NaN	NaN	NaN	NaN	NaN
328	1.64	-1.614	0.979	0.602	NaN	NaN	NaN	NaN	NaN	NaN	NaN	NaN	NaN	NaN	NaN	NaN	-1.457	0.428	0.695	-1.494	0.277	0.731	NaN	NaN	NaN	NaN	NaN	NaN	NaN	NaN	NaN	NaN	NaN	NaN	NaN	NaN	NaN	NaN	NaN	NaN	NaN	NaN	NaN	NaN	NaN	NaN	NaN	NaN	NaN
329	1.645	-1.614	0.979	0.602	NaN	NaN	NaN	NaN	NaN	NaN	NaN	NaN	NaN	NaN	NaN	NaN	-1.457	0.427	0.695	-1.494	0.277	0.731	NaN	NaN	NaN	NaN	NaN	NaN	NaN	NaN	NaN	NaN	NaN	NaN	NaN	NaN	NaN	NaN	NaN	NaN	NaN	NaN	NaN	NaN	NaN	NaN	NaN	NaN	NaN
330	1.65	-1.614	0.979	0.602	NaN	NaN	NaN	NaN	NaN	NaN	NaN	NaN	NaN	NaN	NaN	NaN	-1.456	0.426	0.694	-1.494	0.277	0.731	NaN	NaN	NaN	NaN	NaN	NaN	NaN	NaN	NaN	NaN	NaN	NaN	NaN	NaN	NaN	NaN	NaN	NaN	NaN	NaN	NaN	NaN	NaN	NaN	NaN	NaN	NaN
331	1.655	-1.614	0.979	0.601	NaN	NaN	NaN	NaN	NaN	NaN	NaN	NaN	NaN	NaN	NaN	NaN	-1.456	0.426	0.693	-1.493	0.277	0.731	NaN	NaN	NaN	NaN	NaN	NaN	NaN	NaN	NaN	NaN	NaN	NaN	NaN	NaN	NaN	NaN	NaN	NaN	NaN	NaN	NaN	NaN	NaN	NaN	NaN	NaN	NaN
332	1.66	-1.614	0.979	0.601	NaN	NaN	NaN	NaN	NaN	NaN	NaN	NaN	NaN	NaN	NaN	NaN	-1.455	0.425	0.692	-1.493	0.277	0.731	NaN	NaN	NaN	NaN	NaN	NaN	NaN	NaN	NaN	NaN	NaN	NaN	NaN	NaN	NaN	NaN	NaN	NaN	NaN	NaN	NaN	NaN	NaN	NaN	NaN	NaN	NaN
333	1.665	-1.614	0.978	0.601	NaN	NaN	NaN	NaN	NaN	NaN	NaN	NaN	NaN	NaN	NaN	NaN	-1.455	0.426	0.692	-1.493	0.277	0.731	NaN	NaN	NaN	NaN	NaN	NaN	NaN	NaN	NaN	NaN	NaN	NaN	NaN	NaN	NaN	NaN	NaN	NaN	NaN	NaN	NaN	NaN	NaN	NaN	NaN	NaN	NaN
334	1.67	-1.614	0.978	0.601	NaN	NaN	NaN	NaN	NaN	NaN	NaN	NaN	NaN	NaN	NaN	NaN	-1.455	0.426	0.692	-1.493	0.277	0.731	NaN	NaN	NaN	NaN	NaN	NaN	NaN	NaN	NaN	NaN	NaN	NaN	NaN	NaN	NaN	NaN	NaN	NaN	NaN	NaN	NaN	NaN	NaN	NaN	NaN	NaN	NaN
335	1.675	-1.613	0.978	0.6	NaN	NaN	NaN	NaN	NaN	NaN	NaN	NaN	NaN	NaN	NaN	NaN	-1.455	0.427	0.693	-1.493	0.277	0.731	NaN	NaN	NaN	NaN	NaN	NaN	NaN	NaN	NaN	NaN	NaN	NaN	NaN	NaN	NaN	NaN	NaN	NaN	NaN	NaN	NaN	NaN	NaN	NaN	NaN	NaN	NaN
336	1.68	-1.613	0.978	0.6	NaN	NaN	NaN	NaN	NaN	NaN	NaN	NaN	NaN	NaN	NaN	NaN	-1.454	0.427	0.694	-1.493	0.278	0.731	NaN	NaN	NaN	NaN	NaN	NaN	NaN	NaN	NaN	NaN	NaN	NaN	NaN	NaN	NaN	NaN	NaN	NaN	NaN	NaN	NaN	NaN	NaN	NaN	NaN	NaN	NaN
337	1.685	-1.613	0.978	0.6	NaN	NaN	NaN	NaN	NaN	NaN	NaN	NaN	NaN	NaN	NaN	NaN	-1.454	0.427	0.693	-1.493	0.278	0.731	NaN	NaN	NaN	NaN	NaN	NaN	NaN	NaN	NaN	NaN	NaN	NaN	NaN	NaN	NaN	NaN	NaN	NaN	NaN	NaN	NaN	NaN	NaN	NaN	NaN	NaN	NaN
338	1.69	-1.613	0.977	0.6	NaN	NaN	NaN	NaN	NaN	NaN	NaN	NaN	NaN	NaN	NaN	NaN	-1.454	0.427	0.693	-1.493	0.278	0.731	NaN	NaN	NaN	NaN	NaN	NaN	NaN	NaN	NaN	NaN	NaN	NaN	NaN	NaN	NaN	NaN	NaN	NaN	NaN	NaN	NaN	NaN	NaN	NaN	NaN	NaN	NaN
339	1.695	-1.613	0.977	0.6	NaN	NaN	NaN	NaN	NaN	NaN	NaN	NaN	NaN	NaN	NaN	NaN	-1.453	0.427	0.693	NaN	NaN	NaN	NaN	NaN	NaN	NaN	NaN	NaN	NaN	NaN	NaN	NaN	NaN	NaN	NaN	NaN	NaN	NaN	NaN	NaN	NaN	NaN	NaN	NaN	NaN	NaN	NaN	NaN	NaN
340	1.7	-1.613	0.977	0.6	NaN	NaN	NaN	NaN	NaN	NaN	NaN	NaN	NaN	NaN	NaN	NaN	-1.453	0.427	0.693	NaN	NaN	NaN	NaN	NaN	NaN	NaN	NaN	NaN	NaN	NaN	NaN	NaN	NaN	NaN	NaN	NaN	NaN	NaN	NaN	NaN	NaN	NaN	NaN	NaN	NaN	NaN	NaN	NaN	NaN
341	1.705	-1.613	0.977	0.599	NaN	NaN	NaN	NaN	NaN	NaN	NaN	NaN	NaN	NaN	NaN	NaN	-1.453	0.427	0.693	NaN	NaN	NaN	NaN	NaN	NaN	NaN	NaN	NaN	NaN	NaN	NaN	NaN	NaN	NaN	NaN	NaN	NaN	NaN	NaN	NaN	NaN	NaN	NaN	NaN	NaN	NaN	NaN	NaN	NaN
342	1.71	-1.613	0.977	0.599	NaN	NaN	NaN	NaN	NaN	NaN	NaN	NaN	NaN	NaN	NaN	NaN	-1.452	0.427	0.693	NaN	NaN	NaN	NaN	NaN	NaN	NaN	NaN	NaN	NaN	NaN	NaN	NaN	NaN	NaN	NaN	NaN	NaN	NaN	NaN	NaN	NaN	NaN	NaN	NaN	NaN	NaN	NaN	NaN	NaN
343	1.715	-1.613	0.977	0.598	NaN	NaN	NaN	NaN	NaN	NaN	NaN	NaN	NaN	NaN	NaN	NaN	-1.452	0.427	0.693	NaN	NaN	NaN	NaN	NaN	NaN	NaN	NaN	NaN	NaN	NaN	NaN	NaN	NaN	NaN	NaN	NaN	NaN	NaN	NaN	NaN	NaN	NaN	NaN	NaN	NaN	NaN	NaN	NaN	NaN
344	1.72	-1.613	0.976	0.598	NaN	NaN	NaN	NaN	NaN	NaN	NaN	NaN	NaN	NaN	NaN	NaN	-1.452	0.427	0.692	NaN	NaN	NaN	NaN	NaN	NaN	NaN	NaN	NaN	NaN	NaN	NaN	NaN	NaN	NaN	NaN	NaN	NaN	NaN	NaN	NaN	NaN	NaN	NaN	NaN	NaN	NaN	NaN	NaN	NaN
345	1.725	-1.613	0.976	0.598	NaN	NaN	NaN	NaN	NaN	NaN	NaN	NaN	NaN	NaN	NaN	NaN	-1.451	0.426	0.691	-1.492	0.278	0.731	NaN	NaN	NaN	NaN	NaN	NaN	NaN	NaN	NaN	NaN	NaN	NaN	NaN	NaN	NaN	NaN	NaN	NaN	NaN	NaN	NaN	NaN	NaN	NaN	NaN	NaN	NaN
346	1.73	-1.613	0.976	0.598	NaN	NaN	NaN	NaN	NaN	NaN	NaN	NaN	NaN	NaN	NaN	NaN	-1.451	0.426	0.69	-1.491	0.278	0.731	NaN	NaN	NaN	NaN	NaN	NaN	NaN	NaN	NaN	NaN	NaN	NaN	NaN	NaN	NaN	NaN	NaN	NaN	NaN	NaN	NaN	NaN	NaN	NaN	NaN	NaN	NaN
347	1.735	-1.613	0.976	0.598	NaN	NaN	NaN	NaN	NaN	NaN	NaN	NaN	NaN	NaN	NaN	NaN	-1.45	0.426	0.69	-1.491	0.278	0.731	NaN	NaN	NaN	NaN	NaN	NaN	NaN	NaN	NaN	NaN	NaN	NaN	NaN	NaN	NaN	NaN	NaN	NaN	NaN	NaN	NaN	NaN	NaN	NaN	NaN	NaN	NaN
348	1.74	-1.613	0.976	0.598	NaN	NaN	NaN	NaN	NaN	NaN	NaN	NaN	NaN	NaN	NaN	NaN	-1.45	0.426	0.69	-1.491	0.278	0.731	NaN	NaN	NaN	NaN	NaN	NaN	NaN	NaN	NaN	NaN	NaN	NaN	NaN	NaN	NaN	NaN	NaN	NaN	NaN	NaN	NaN	NaN	NaN	NaN	NaN	NaN	NaN
349	1.745	-1.613	0.976	0.598	NaN	NaN	NaN	NaN	NaN	NaN	NaN	NaN	NaN	NaN	NaN	NaN	-1.449	0.426	0.689	-1.491	0.278	0.731	NaN	NaN	NaN	NaN	NaN	NaN	NaN	NaN	NaN	NaN	NaN	NaN	NaN	NaN	NaN	NaN	NaN	NaN	NaN	NaN	NaN	NaN	NaN	NaN	NaN	NaN	NaN
350	1.75	-1.612	0.976	0.597	NaN	NaN	NaN	NaN	NaN	NaN	NaN	NaN	NaN	NaN	NaN	NaN	-1.448	0.426	0.689	-1.491	0.278	0.731	NaN	NaN	NaN	NaN	NaN	NaN	NaN	NaN	NaN	NaN	NaN	NaN	NaN	NaN	NaN	NaN	NaN	NaN	NaN	NaN	NaN	NaN	NaN	NaN	NaN	NaN	NaN
351	1.755	-1.612	0.976	0.597	NaN	NaN	NaN	NaN	NaN	NaN	NaN	NaN	NaN	NaN	NaN	NaN	-1.448	0.427	0.69	-1.49	0.278	0.731	NaN	NaN	NaN	NaN	NaN	NaN	NaN	NaN	NaN	NaN	NaN	NaN	NaN	NaN	NaN	NaN	NaN	NaN	NaN	NaN	NaN	NaN	NaN	NaN	NaN	NaN	NaN
352	1.76	-1.612	0.976	0.597	NaN	NaN	NaN	NaN	NaN	NaN	NaN	NaN	NaN	NaN	NaN	NaN	-1.449	0.428	0.691	-1.49	0.278	0.731	NaN	NaN	NaN	NaN	NaN	NaN	NaN	NaN	NaN	NaN	NaN	NaN	NaN	NaN	NaN	NaN	NaN	NaN	NaN	NaN	NaN	NaN	NaN	NaN	NaN	NaN	NaN
353	1.765	-1.612	0.976	0.597	NaN	NaN	NaN	NaN	NaN	NaN	NaN	NaN	NaN	NaN	NaN	NaN	-1.447	0.426	0.688	-1.49	0.278	0.731	NaN	NaN	NaN	NaN	NaN	NaN	NaN	NaN	NaN	NaN	NaN	NaN	NaN	NaN	NaN	NaN	NaN	NaN	NaN	NaN	NaN	NaN	NaN	NaN	NaN	NaN	NaN
354	1.77	-1.612	0.976	0.597	NaN	NaN	NaN	NaN	NaN	NaN	NaN	NaN	NaN	NaN	NaN	NaN	-1.446	0.425	0.688	-1.49	0.278	0.731	NaN	NaN	NaN	NaN	NaN	NaN	NaN	NaN	NaN	NaN	NaN	NaN	NaN	NaN	NaN	NaN	NaN	NaN	NaN	NaN	NaN	NaN	NaN	NaN	NaN	NaN	NaN
355	1.775	-1.612	0.976	0.597	NaN	NaN	NaN	NaN	NaN	NaN	NaN	NaN	NaN	NaN	NaN	NaN	-1.445	0.424	0.687	-1.489	0.279	0.73	NaN	NaN	NaN	NaN	NaN	NaN	NaN	NaN	NaN	NaN	NaN	NaN	NaN	NaN	NaN	NaN	NaN	NaN	NaN	NaN	NaN	NaN	NaN	NaN	NaN	NaN	NaN
356	1.78	-1.612	0.976	0.596	NaN	NaN	NaN	NaN	NaN	NaN	NaN	NaN	NaN	NaN	NaN	NaN	-1.444	0.423	0.687	-1.489	0.279	0.73	NaN	NaN	NaN	NaN	NaN	NaN	NaN	NaN	NaN	NaN	NaN	NaN	NaN	NaN	NaN	NaN	NaN	NaN	NaN	NaN	NaN	NaN	NaN	NaN	NaN	NaN	NaN
357	1.785	-1.611	0.976	0.596	NaN	NaN	NaN	NaN	NaN	NaN	NaN	NaN	NaN	NaN	NaN	NaN	-1.443	0.423	0.687	NaN	NaN	NaN	NaN	NaN	NaN	NaN	NaN	NaN	NaN	NaN	NaN	NaN	NaN	NaN	NaN	NaN	NaN	NaN	NaN	NaN	NaN	NaN	NaN	NaN	NaN	NaN	NaN	NaN	NaN
358	1.79	-1.611	0.976	0.596	NaN	NaN	NaN	NaN	NaN	NaN	NaN	NaN	NaN	NaN	NaN	NaN	-1.443	0.423	0.687	NaN	NaN	NaN	NaN	NaN	NaN	NaN	NaN	NaN	NaN	NaN	NaN	NaN	NaN	NaN	NaN	NaN	NaN	NaN	NaN	NaN	NaN	NaN	NaN	NaN	NaN	NaN	NaN	NaN	NaN
359	1.795	-1.611	0.976	0.596	NaN	NaN	NaN	NaN	NaN	NaN	NaN	NaN	NaN	NaN	NaN	NaN	-1.443	0.423	0.687	NaN	NaN	NaN	NaN	NaN	NaN	NaN	NaN	NaN	NaN	NaN	NaN	NaN	NaN	NaN	NaN	NaN	NaN	NaN	NaN	NaN	NaN	NaN	NaN	NaN	NaN	NaN	NaN	NaN	NaN
360	1.8	-1.611	0.976	0.596	NaN	NaN	NaN	NaN	NaN	NaN	NaN	NaN	NaN	NaN	NaN	NaN	-1.442	0.423	0.687	NaN	NaN	NaN	NaN	NaN	NaN	NaN	NaN	NaN	NaN	NaN	NaN	NaN	NaN	NaN	NaN	NaN	NaN	NaN	NaN	NaN	NaN	NaN	NaN	NaN	NaN	NaN	NaN	NaN	NaN
361	1.805	-1.611	0.976	0.596	NaN	NaN	NaN	NaN	NaN	NaN	NaN	NaN	NaN	NaN	NaN	NaN	-1.442	0.423	0.687	-1.488	0.278	0.73	NaN	NaN	NaN	NaN	NaN	NaN	NaN	NaN	NaN	NaN	NaN	NaN	NaN	NaN	NaN	NaN	NaN	NaN	NaN	NaN	NaN	NaN	NaN	NaN	NaN	NaN	NaN
362	1.81	-1.611	0.976	0.596	NaN	NaN	NaN	NaN	NaN	NaN	NaN	NaN	NaN	NaN	NaN	NaN	-1.441	0.423	0.687	-1.487	0.278	0.73	NaN	NaN	NaN	NaN	NaN	NaN	NaN	NaN	NaN	NaN	NaN	NaN	NaN	NaN	NaN	NaN	NaN	NaN	NaN	NaN	NaN	NaN	NaN	NaN	NaN	NaN	NaN
363	1.815	-1.611	0.976	0.596	NaN	NaN	NaN	NaN	NaN	NaN	NaN	NaN	NaN	NaN	NaN	NaN	-1.441	0.423	0.686	-1.487	0.278	0.73	NaN	NaN	NaN	NaN	NaN	NaN	NaN	NaN	NaN	NaN	NaN	NaN	NaN	NaN	NaN	NaN	NaN	NaN	NaN	NaN	NaN	NaN	NaN	NaN	NaN	NaN	NaN
364	1.82	-1.61	0.975	0.596	NaN	NaN	NaN	NaN	NaN	NaN	NaN	NaN	NaN	NaN	NaN	NaN	-1.441	0.424	0.686	-1.487	0.278	0.73	NaN	NaN	NaN	NaN	NaN	NaN	NaN	NaN	NaN	NaN	NaN	NaN	NaN	NaN	NaN	NaN	NaN	NaN	NaN	NaN	NaN	NaN	NaN	NaN	NaN	NaN	NaN
365	1.825	-1.61	0.975	0.596	NaN	NaN	NaN	NaN	NaN	NaN	NaN	NaN	NaN	NaN	NaN	NaN	-1.441	0.424	0.686	-1.487	0.278	0.73	NaN	NaN	NaN	NaN	NaN	NaN	NaN	NaN	NaN	NaN	NaN	NaN	NaN	NaN	NaN	NaN	NaN	NaN	NaN	NaN	NaN	NaN	NaN	NaN	NaN	NaN	NaN
366	1.83	-1.61	0.975	0.596	NaN	NaN	NaN	NaN	NaN	NaN	NaN	NaN	NaN	NaN	NaN	NaN	-1.441	0.424	0.686	-1.486	0.278	0.729	NaN	NaN	NaN	NaN	NaN	NaN	NaN	NaN	NaN	NaN	NaN	NaN	NaN	NaN	NaN	NaN	NaN	NaN	NaN	NaN	NaN	NaN	NaN	NaN	NaN	NaN	NaN
367	1.835	-1.61	0.975	0.596	NaN	NaN	NaN	NaN	NaN	NaN	NaN	NaN	NaN	NaN	NaN	NaN	-1.441	0.424	0.686	-1.486	0.278	0.729	NaN	NaN	NaN	NaN	NaN	NaN	NaN	NaN	NaN	NaN	NaN	NaN	NaN	NaN	NaN	NaN	NaN	NaN	NaN	NaN	NaN	NaN	NaN	NaN	NaN	NaN	NaN
368	1.84	-1.61	0.975	0.596	NaN	NaN	NaN	NaN	NaN	NaN	NaN	NaN	NaN	NaN	NaN	NaN	-1.441	0.424	0.686	-1.486	0.278	0.729	NaN	NaN	NaN	NaN	NaN	NaN	NaN	NaN	NaN	NaN	NaN	NaN	NaN	NaN	NaN	NaN	NaN	NaN	NaN	NaN	NaN	NaN	NaN	NaN	NaN	NaN	NaN
369	1.845	-1.61	0.975	0.597	NaN	NaN	NaN	NaN	NaN	NaN	NaN	NaN	NaN	NaN	NaN	NaN	-1.44	0.424	0.686	-1.486	0.278	0.729	NaN	NaN	NaN	NaN	NaN	NaN	NaN	NaN	NaN	NaN	NaN	NaN	NaN	NaN	NaN	NaN	NaN	NaN	NaN	NaN	NaN	NaN	NaN	NaN	NaN	NaN	NaN
370	1.85	-1.609	0.975	0.597	NaN	NaN	NaN	NaN	NaN	NaN	NaN	NaN	NaN	NaN	NaN	NaN	-1.44	0.424	0.686	-1.486	0.278	0.729	NaN	NaN	NaN	NaN	NaN	NaN	NaN	NaN	NaN	NaN	NaN	NaN	NaN	NaN	NaN	NaN	NaN	NaN	NaN	NaN	NaN	NaN	NaN	NaN	NaN	NaN	NaN
371	1.855	-1.609	0.975	0.597	NaN	NaN	NaN	NaN	NaN	NaN	NaN	NaN	NaN	NaN	NaN	NaN	-1.44	0.424	0.686	-1.486	0.277	0.729	NaN	NaN	NaN	NaN	NaN	NaN	NaN	NaN	NaN	NaN	NaN	NaN	NaN	NaN	NaN	NaN	NaN	NaN	NaN	NaN	NaN	NaN	NaN	NaN	NaN	NaN	NaN
372	1.86	-1.609	0.975	0.597	NaN	NaN	NaN	NaN	NaN	NaN	NaN	NaN	NaN	NaN	NaN	NaN	-1.44	0.424	0.686	-1.486	0.277	0.729	NaN	NaN	NaN	NaN	NaN	NaN	NaN	NaN	NaN	NaN	NaN	NaN	NaN	NaN	NaN	NaN	NaN	NaN	NaN	NaN	NaN	NaN	NaN	NaN	NaN	NaN	NaN
373	1.865	-1.609	0.975	0.597	NaN	NaN	NaN	NaN	NaN	NaN	NaN	NaN	NaN	NaN	NaN	NaN	-1.44	0.424	0.686	-1.485	0.277	0.729	NaN	NaN	NaN	NaN	NaN	NaN	NaN	NaN	NaN	NaN	NaN	NaN	NaN	NaN	NaN	NaN	NaN	NaN	NaN	NaN	NaN	NaN	NaN	NaN	NaN	NaN	NaN
374	1.87	-1.609	0.975	0.597	NaN	NaN	NaN	NaN	NaN	NaN	NaN	NaN	NaN	NaN	NaN	NaN	-1.44	0.423	0.686	-1.485	0.277	0.729	NaN	NaN	NaN	NaN	NaN	NaN	NaN	NaN	NaN	NaN	NaN	NaN	NaN	NaN	NaN	NaN	NaN	NaN	NaN	NaN	NaN	NaN	NaN	NaN	NaN	NaN	NaN
375	1.875	-1.608	0.975	0.597	NaN	NaN	NaN	NaN	NaN	NaN	NaN	NaN	NaN	NaN	NaN	NaN	-1.44	0.423	0.686	-1.485	0.277	0.729	NaN	NaN	NaN	NaN	NaN	NaN	NaN	NaN	NaN	NaN	NaN	NaN	NaN	NaN	NaN	NaN	NaN	NaN	NaN	NaN	NaN	NaN	NaN	NaN	NaN	NaN	NaN
376	1.88	-1.608	0.975	0.597	NaN	NaN	NaN	NaN	NaN	NaN	NaN	NaN	NaN	NaN	NaN	NaN	-1.44	0.423	0.687	-1.485	0.277	0.729	NaN	NaN	NaN	NaN	NaN	NaN	NaN	NaN	NaN	NaN	NaN	NaN	NaN	NaN	NaN	NaN	NaN	NaN	NaN	NaN	NaN	NaN	NaN	NaN	NaN	NaN	NaN
377	1.885	-1.608	0.976	0.598	NaN	NaN	NaN	NaN	NaN	NaN	NaN	NaN	NaN	NaN	NaN	NaN	-1.44	0.423	0.687	-1.485	0.277	0.729	NaN	NaN	NaN	NaN	NaN	NaN	NaN	NaN	NaN	NaN	NaN	NaN	NaN	NaN	NaN	NaN	NaN	NaN	NaN	NaN	NaN	NaN	NaN	NaN	NaN	NaN	NaN
378	1.89	-1.608	0.976	0.598	NaN	NaN	NaN	NaN	NaN	NaN	NaN	NaN	NaN	NaN	NaN	NaN	-1.439	0.423	0.687	-1.485	0.277	0.729	NaN	NaN	NaN	NaN	NaN	NaN	NaN	NaN	NaN	NaN	NaN	NaN	NaN	NaN	NaN	NaN	NaN	NaN	NaN	NaN	NaN	NaN	NaN	NaN	NaN	NaN	NaN
379	1.895	-1.608	0.976	0.598	NaN	NaN	NaN	NaN	NaN	NaN	NaN	NaN	NaN	NaN	NaN	NaN	-1.439	0.423	0.687	-1.485	0.277	0.729	NaN	NaN	NaN	NaN	NaN	NaN	NaN	NaN	NaN	NaN	NaN	NaN	NaN	NaN	NaN	NaN	NaN	NaN	NaN	NaN	NaN	NaN	NaN	NaN	NaN	NaN	NaN
380	1.9	-1.608	0.976	0.599	NaN	NaN	NaN	NaN	NaN	NaN	NaN	NaN	NaN	NaN	NaN	NaN	-1.439	0.423	0.687	-1.485	0.277	0.729	NaN	NaN	NaN	NaN	NaN	NaN	NaN	NaN	NaN	NaN	NaN	NaN	NaN	NaN	NaN	NaN	NaN	NaN	NaN	NaN	NaN	NaN	NaN	NaN	NaN	NaN	NaN
381	1.905	-1.608	0.976	0.599	NaN	NaN	NaN	NaN	NaN	NaN	NaN	NaN	NaN	NaN	NaN	NaN	-1.439	0.423	0.687	-1.485	0.277	0.729	NaN	NaN	NaN	NaN	NaN	NaN	NaN	NaN	NaN	NaN	NaN	NaN	NaN	NaN	NaN	NaN	NaN	NaN	NaN	NaN	NaN	NaN	NaN	NaN	NaN	NaN	NaN
382	1.91	-1.608	0.976	0.599	NaN	NaN	NaN	NaN	NaN	NaN	NaN	NaN	NaN	NaN	NaN	NaN	-1.439	0.423	0.687	NaN	NaN	NaN	NaN	NaN	NaN	NaN	NaN	NaN	NaN	NaN	NaN	NaN	NaN	NaN	NaN	NaN	NaN	NaN	NaN	NaN	NaN	NaN	NaN	NaN	NaN	NaN	NaN	NaN	NaN
383	1.915	-1.608	0.975	0.599	NaN	NaN	NaN	NaN	NaN	NaN	NaN	NaN	NaN	NaN	NaN	NaN	-1.439	0.423	0.687	NaN	NaN	NaN	NaN	NaN	NaN	NaN	NaN	NaN	NaN	NaN	NaN	NaN	NaN	NaN	NaN	NaN	NaN	NaN	NaN	NaN	NaN	NaN	NaN	NaN	NaN	NaN	NaN	NaN	NaN
384	1.92	-1.607	0.975	0.599	NaN	NaN	NaN	NaN	NaN	NaN	NaN	NaN	NaN	NaN	NaN	NaN	-1.439	0.423	0.687	NaN	NaN	NaN	NaN	NaN	NaN	NaN	NaN	NaN	NaN	NaN	NaN	NaN	NaN	NaN	NaN	NaN	NaN	NaN	NaN	NaN	NaN	NaN	NaN	NaN	NaN	NaN	NaN	NaN	NaN
385	1.925	-1.607	0.975	0.599	NaN	NaN	NaN	NaN	NaN	NaN	NaN	NaN	NaN	NaN	NaN	NaN	-1.438	0.423	0.687	NaN	NaN	NaN	NaN	NaN	NaN	NaN	NaN	NaN	NaN	NaN	NaN	NaN	NaN	NaN	NaN	NaN	NaN	NaN	NaN	NaN	NaN	NaN	NaN	NaN	NaN	NaN	NaN	NaN	NaN
386	1.93	-1.607	0.975	0.6	NaN	NaN	NaN	NaN	NaN	NaN	NaN	NaN	NaN	NaN	NaN	NaN	-1.438	0.423	0.687	NaN	NaN	NaN	NaN	NaN	NaN	NaN	NaN	NaN	NaN	NaN	NaN	NaN	NaN	NaN	NaN	NaN	NaN	NaN	NaN	NaN	NaN	NaN	NaN	NaN	NaN	NaN	NaN	NaN	NaN
387	1.935	-1.607	0.975	0.6	NaN	NaN	NaN	NaN	NaN	NaN	NaN	NaN	NaN	NaN	NaN	NaN	-1.438	0.423	0.687	NaN	NaN	NaN	NaN	NaN	NaN	NaN	NaN	NaN	NaN	NaN	NaN	NaN	NaN	NaN	NaN	NaN	NaN	NaN	NaN	NaN	NaN	NaN	NaN	NaN	NaN	NaN	NaN	NaN	NaN
388	1.94	-1.607	0.975	0.601	NaN	NaN	NaN	NaN	NaN	NaN	NaN	NaN	NaN	NaN	NaN	NaN	-1.438	0.423	0.687	NaN	NaN	NaN	NaN	NaN	NaN	NaN	NaN	NaN	NaN	NaN	NaN	NaN	NaN	NaN	NaN	NaN	NaN	NaN	NaN	NaN	NaN	NaN	NaN	NaN	NaN	NaN	NaN	NaN	NaN
389	1.945	-1.607	0.975	0.601	NaN	NaN	NaN	NaN	NaN	NaN	NaN	NaN	NaN	NaN	NaN	NaN	-1.438	0.423	0.688	NaN	NaN	NaN	NaN	NaN	NaN	NaN	NaN	NaN	NaN	NaN	NaN	NaN	NaN	NaN	NaN	NaN	NaN	NaN	NaN	NaN	NaN	NaN	NaN	NaN	NaN	NaN	NaN	NaN	NaN
390	1.95	-1.607	0.975	0.601	NaN	NaN	NaN	NaN	NaN	NaN	NaN	NaN	NaN	NaN	NaN	NaN	-1.438	0.423	0.688	NaN	NaN	NaN	NaN	NaN	NaN	NaN	NaN	NaN	NaN	NaN	NaN	NaN	NaN	NaN	NaN	NaN	NaN	NaN	NaN	NaN	NaN	NaN	NaN	NaN	NaN	NaN	NaN	NaN	NaN
391	1.955	-1.607	0.975	0.602	NaN	NaN	NaN	NaN	NaN	NaN	NaN	NaN	NaN	NaN	NaN	NaN	-1.438	0.423	0.688	NaN	NaN	NaN	NaN	NaN	NaN	NaN	NaN	NaN	NaN	NaN	NaN	NaN	NaN	NaN	NaN	NaN	NaN	NaN	NaN	NaN	NaN	NaN	NaN	NaN	NaN	NaN	NaN	NaN	NaN
392	1.96	-1.607	0.975	0.602	NaN	NaN	NaN	NaN	NaN	NaN	NaN	NaN	NaN	NaN	NaN	NaN	-1.438	0.422	0.688	NaN	NaN	NaN	NaN	NaN	NaN	NaN	NaN	NaN	NaN	NaN	NaN	NaN	NaN	NaN	NaN	NaN	NaN	NaN	NaN	NaN	NaN	NaN	NaN	NaN	NaN	NaN	NaN	NaN	NaN
393	1.965	-1.606	0.974	0.602	NaN	NaN	NaN	NaN	NaN	NaN	NaN	NaN	NaN	NaN	NaN	NaN	-1.438	0.422	0.688	-1.483	0.277	0.731	NaN	NaN	NaN	NaN	NaN	NaN	NaN	NaN	NaN	NaN	NaN	NaN	NaN	NaN	NaN	NaN	NaN	NaN	NaN	NaN	NaN	NaN	NaN	NaN	NaN	NaN	NaN
394	1.97	-1.606	0.974	0.602	NaN	NaN	NaN	NaN	NaN	NaN	NaN	NaN	NaN	NaN	NaN	NaN	-1.437	0.422	0.689	-1.483	0.277	0.731	NaN	NaN	NaN	NaN	NaN	NaN	NaN	NaN	NaN	NaN	NaN	NaN	NaN	NaN	NaN	NaN	NaN	NaN	NaN	NaN	NaN	NaN	NaN	NaN	NaN	NaN	NaN
395	1.975	-1.606	0.974	0.603	NaN	NaN	NaN	NaN	NaN	NaN	NaN	NaN	NaN	NaN	NaN	NaN	-1.437	0.422	0.689	-1.483	0.277	0.731	NaN	NaN	NaN	NaN	NaN	NaN	NaN	NaN	NaN	NaN	NaN	NaN	NaN	NaN	NaN	NaN	NaN	NaN	NaN	NaN	NaN	NaN	NaN	NaN	NaN	NaN	NaN
396	1.98	-1.606	0.974	0.603	NaN	NaN	NaN	NaN	NaN	NaN	NaN	NaN	NaN	NaN	NaN	NaN	-1.437	0.422	0.689	-1.483	0.277	0.731	NaN	NaN	NaN	NaN	NaN	NaN	NaN	NaN	NaN	NaN	NaN	NaN	NaN	NaN	NaN	NaN	NaN	NaN	NaN	NaN	NaN	NaN	NaN	NaN	NaN	NaN	NaN
397	1.985	-1.606	0.974	0.604	NaN	NaN	NaN	NaN	NaN	NaN	NaN	NaN	NaN	NaN	NaN	NaN	-1.436	0.421	0.689	-1.483	0.277	0.731	NaN	NaN	NaN	NaN	NaN	NaN	NaN	NaN	NaN	NaN	NaN	NaN	NaN	NaN	NaN	NaN	NaN	NaN	NaN	NaN	NaN	NaN	NaN	NaN	NaN	NaN	NaN
398	1.99	-1.606	0.974	0.604	NaN	NaN	NaN	NaN	NaN	NaN	NaN	NaN	NaN	NaN	NaN	NaN	-1.436	0.421	0.689	-1.483	0.277	0.731	NaN	NaN	NaN	NaN	NaN	NaN	NaN	NaN	NaN	NaN	NaN	NaN	NaN	NaN	NaN	NaN	NaN	NaN	NaN	NaN	NaN	NaN	NaN	NaN	NaN	NaN	NaN
399	1.995	-1.606	0.974	0.604	NaN	NaN	NaN	NaN	NaN	NaN	NaN	NaN	NaN	NaN	NaN	NaN	-1.436	0.421	0.69	-1.483	0.277	0.731	NaN	NaN	NaN	NaN	NaN	NaN	NaN	NaN	NaN	NaN	NaN	NaN	NaN	NaN	NaN	NaN	NaN	NaN	NaN	NaN	NaN	NaN	NaN	NaN	NaN	NaN	NaN
400	2	-1.606	0.974	0.605	NaN	NaN	NaN	NaN	NaN	NaN	NaN	NaN	NaN	NaN	NaN	NaN	-1.436	0.421	0.691	-1.483	0.276	0.731	NaN	NaN	NaN	NaN	NaN	NaN	NaN	NaN	NaN	NaN	NaN	NaN	NaN	NaN	NaN	NaN	NaN	NaN	NaN	NaN	NaN	NaN	NaN	NaN	NaN	NaN	NaN
401	2.005	-1.606	0.974	0.605	NaN	NaN	NaN	NaN	NaN	NaN	NaN	NaN	NaN	NaN	NaN	NaN	-1.436	0.422	0.693	-1.483	0.276	0.731	NaN	NaN	NaN	NaN	NaN	NaN	NaN	NaN	NaN	NaN	NaN	NaN	NaN	NaN	NaN	NaN	NaN	NaN	NaN	NaN	NaN	NaN	NaN	NaN	NaN	NaN	NaN
402	2.01	-1.606	0.974	0.606	NaN	NaN	NaN	NaN	NaN	NaN	NaN	NaN	NaN	NaN	NaN	NaN	-1.436	0.422	0.693	-1.483	0.276	0.731	NaN	NaN	NaN	NaN	NaN	NaN	NaN	NaN	NaN	NaN	NaN	NaN	NaN	NaN	NaN	NaN	NaN	NaN	NaN	NaN	NaN	NaN	NaN	NaN	NaN	NaN	NaN
403	2.015	-1.606	0.974	0.606	NaN	NaN	NaN	NaN	NaN	NaN	NaN	NaN	NaN	NaN	NaN	NaN	-1.435	0.422	0.692	-1.483	0.276	0.732	NaN	NaN	NaN	NaN	NaN	NaN	NaN	NaN	NaN	NaN	NaN	NaN	NaN	NaN	NaN	NaN	NaN	NaN	NaN	NaN	NaN	NaN	NaN	NaN	NaN	NaN	NaN
404	2.02	-1.606	0.974	0.606	NaN	NaN	NaN	NaN	NaN	NaN	NaN	NaN	NaN	NaN	NaN	NaN	-1.435	0.423	0.693	-1.483	0.276	0.732	NaN	NaN	NaN	NaN	NaN	NaN	NaN	NaN	NaN	NaN	NaN	NaN	NaN	NaN	NaN	NaN	NaN	NaN	NaN	NaN	NaN	NaN	NaN	NaN	NaN	NaN	NaN
405	2.025	-1.606	0.974	0.607	NaN	NaN	NaN	NaN	NaN	NaN	NaN	NaN	NaN	NaN	NaN	NaN	-1.435	0.423	0.693	-1.483	0.276	0.732	NaN	NaN	NaN	NaN	NaN	NaN	NaN	NaN	NaN	NaN	NaN	NaN	NaN	NaN	NaN	NaN	NaN	NaN	NaN	NaN	NaN	NaN	NaN	NaN	NaN	NaN	NaN
406	2.03	-1.606	0.973	0.607	NaN	NaN	NaN	NaN	NaN	NaN	NaN	NaN	NaN	NaN	NaN	NaN	-1.435	0.423	0.694	-1.483	0.276	0.732	NaN	NaN	NaN	NaN	NaN	NaN	NaN	NaN	NaN	NaN	NaN	NaN	NaN	NaN	NaN	NaN	NaN	NaN	NaN	NaN	NaN	NaN	NaN	NaN	NaN	NaN	NaN
407	2.035	-1.606	0.973	0.607	NaN	NaN	NaN	NaN	NaN	NaN	NaN	NaN	NaN	NaN	NaN	NaN	-1.435	0.423	0.694	-1.483	0.276	0.732	NaN	NaN	NaN	NaN	NaN	NaN	NaN	NaN	NaN	NaN	NaN	NaN	NaN	NaN	NaN	NaN	NaN	NaN	NaN	NaN	NaN	NaN	NaN	NaN	NaN	NaN	NaN
408	2.04	-1.606	0.973	0.608	NaN	NaN	NaN	NaN	NaN	NaN	NaN	NaN	NaN	NaN	NaN	NaN	-1.435	0.423	0.694	-1.483	0.276	0.732	NaN	NaN	NaN	NaN	NaN	NaN	NaN	NaN	NaN	NaN	NaN	NaN	NaN	NaN	NaN	NaN	NaN	NaN	NaN	NaN	NaN	NaN	NaN	NaN	NaN	NaN	NaN
409	2.045	-1.606	0.973	0.608	NaN	NaN	NaN	NaN	NaN	NaN	NaN	NaN	NaN	NaN	NaN	NaN	-1.435	0.423	0.693	-1.482	0.276	0.732	NaN	NaN	NaN	NaN	NaN	NaN	NaN	NaN	NaN	NaN	NaN	NaN	NaN	NaN	NaN	NaN	NaN	NaN	NaN	NaN	NaN	NaN	NaN	NaN	NaN	NaN	NaN
410	2.05	-1.606	0.973	0.608	NaN	NaN	NaN	NaN	NaN	NaN	NaN	NaN	NaN	NaN	NaN	NaN	-1.435	0.422	0.692	-1.482	0.276	0.732	NaN	NaN	NaN	NaN	NaN	NaN	NaN	NaN	NaN	NaN	NaN	NaN	NaN	NaN	NaN	NaN	NaN	NaN	NaN	NaN	NaN	NaN	NaN	NaN	NaN	NaN	NaN
411	2.055	-1.606	0.973	0.609	NaN	NaN	NaN	NaN	NaN	NaN	NaN	NaN	NaN	NaN	NaN	NaN	-1.434	0.422	0.692	-1.482	0.276	0.732	NaN	NaN	NaN	NaN	NaN	NaN	NaN	NaN	NaN	NaN	NaN	NaN	NaN	NaN	NaN	NaN	NaN	NaN	NaN	NaN	NaN	NaN	NaN	NaN	NaN	NaN	NaN
412	2.06	-1.606	0.973	0.609	NaN	NaN	NaN	NaN	NaN	NaN	NaN	NaN	NaN	NaN	NaN	NaN	-1.434	0.421	0.692	-1.482	0.276	0.732	NaN	NaN	NaN	NaN	NaN	NaN	NaN	NaN	NaN	NaN	NaN	NaN	NaN	NaN	NaN	NaN	NaN	NaN	NaN	NaN	NaN	NaN	NaN	NaN	NaN	NaN	NaN
413	2.065	-1.606	0.973	0.609	NaN	NaN	NaN	NaN	NaN	NaN	NaN	NaN	NaN	NaN	NaN	NaN	-1.434	0.421	0.692	-1.482	0.276	0.732	NaN	NaN	NaN	NaN	NaN	NaN	NaN	NaN	NaN	NaN	NaN	NaN	NaN	NaN	NaN	NaN	NaN	NaN	NaN	NaN	NaN	NaN	NaN	NaN	NaN	NaN	NaN
414	2.07	-1.606	0.973	0.61	NaN	NaN	NaN	NaN	NaN	NaN	NaN	NaN	NaN	NaN	NaN	NaN	-1.433	0.421	0.692	-1.481	0.276	0.732	NaN	NaN	NaN	NaN	NaN	NaN	NaN	NaN	NaN	NaN	NaN	NaN	NaN	NaN	NaN	NaN	NaN	NaN	NaN	NaN	NaN	NaN	NaN	NaN	NaN	NaN	NaN
415	2.075	-1.606	0.974	0.61	NaN	NaN	NaN	NaN	NaN	NaN	NaN	NaN	NaN	NaN	NaN	NaN	-1.433	0.421	0.691	-1.481	0.275	0.732	NaN	NaN	NaN	NaN	NaN	NaN	NaN	NaN	NaN	NaN	NaN	NaN	NaN	NaN	NaN	NaN	NaN	NaN	NaN	NaN	NaN	NaN	NaN	NaN	NaN	NaN	NaN
416	2.08	-1.606	0.974	0.61	NaN	NaN	NaN	NaN	NaN	NaN	NaN	NaN	NaN	NaN	NaN	NaN	-1.432	0.42	0.691	-1.48	0.275	0.732	NaN	NaN	NaN	NaN	NaN	NaN	NaN	NaN	NaN	NaN	NaN	NaN	NaN	NaN	NaN	NaN	NaN	NaN	NaN	NaN	NaN	NaN	NaN	NaN	NaN	NaN	NaN
417	2.085	-1.607	0.974	0.611	NaN	NaN	NaN	NaN	NaN	NaN	NaN	NaN	NaN	NaN	NaN	NaN	-1.432	0.42	0.691	-1.48	0.275	0.732	NaN	NaN	NaN	NaN	NaN	NaN	NaN	NaN	NaN	NaN	NaN	NaN	NaN	NaN	NaN	NaN	NaN	NaN	NaN	NaN	NaN	NaN	NaN	NaN	NaN	NaN	NaN
418	2.09	-1.607	0.974	0.611	NaN	NaN	NaN	NaN	NaN	NaN	NaN	NaN	NaN	NaN	NaN	NaN	-1.432	0.42	0.691	-1.48	0.275	0.732	NaN	NaN	NaN	NaN	NaN	NaN	NaN	NaN	NaN	NaN	NaN	NaN	NaN	NaN	NaN	NaN	NaN	NaN	NaN	NaN	NaN	NaN	NaN	NaN	NaN	NaN	NaN
419	2.095	-1.607	0.974	0.611	NaN	NaN	NaN	NaN	NaN	NaN	NaN	NaN	NaN	NaN	NaN	NaN	-1.432	0.42	0.691	-1.48	0.275	0.732	NaN	NaN	NaN	NaN	NaN	NaN	NaN	NaN	NaN	NaN	NaN	NaN	NaN	NaN	NaN	NaN	NaN	NaN	NaN	NaN	NaN	NaN	NaN	NaN	NaN	NaN	NaN
420	2.1	-1.607	0.974	0.612	NaN	NaN	NaN	NaN	NaN	NaN	NaN	NaN	NaN	NaN	NaN	NaN	-1.432	0.42	0.691	-1.479	0.275	0.732	NaN	NaN	NaN	NaN	NaN	NaN	NaN	NaN	NaN	NaN	NaN	NaN	NaN	NaN	NaN	NaN	NaN	NaN	NaN	NaN	NaN	NaN	NaN	NaN	NaN	NaN	NaN
421	2.105	-1.607	0.974	0.612	NaN	NaN	NaN	NaN	NaN	NaN	NaN	NaN	NaN	NaN	NaN	NaN	-1.432	0.42	0.691	-1.479	0.275	0.732	NaN	NaN	NaN	NaN	NaN	NaN	NaN	NaN	NaN	NaN	NaN	NaN	NaN	NaN	NaN	NaN	NaN	NaN	NaN	NaN	NaN	NaN	NaN	NaN	NaN	NaN	NaN
422	2.11	-1.607	0.974	0.613	NaN	NaN	NaN	NaN	NaN	NaN	NaN	NaN	NaN	NaN	NaN	NaN	-1.432	0.42	0.691	-1.479	0.275	0.731	NaN	NaN	NaN	NaN	NaN	NaN	NaN	NaN	NaN	NaN	NaN	NaN	NaN	NaN	NaN	NaN	NaN	NaN	NaN	NaN	NaN	NaN	NaN	NaN	NaN	NaN	NaN
423	2.115	-1.607	0.974	0.613	NaN	NaN	NaN	NaN	NaN	NaN	NaN	NaN	NaN	NaN	NaN	NaN	-1.432	0.42	0.691	-1.479	0.275	0.731	NaN	NaN	NaN	NaN	NaN	NaN	NaN	NaN	NaN	NaN	NaN	NaN	NaN	NaN	NaN	NaN	NaN	NaN	NaN	NaN	NaN	NaN	NaN	NaN	NaN	NaN	NaN
424	2.12	-1.608	0.974	0.613	NaN	NaN	NaN	NaN	NaN	NaN	NaN	NaN	NaN	NaN	NaN	NaN	-1.432	0.42	0.691	-1.479	0.275	0.731	NaN	NaN	NaN	NaN	NaN	NaN	NaN	NaN	NaN	NaN	NaN	NaN	NaN	NaN	NaN	NaN	NaN	NaN	NaN	NaN	NaN	NaN	NaN	NaN	NaN	NaN	NaN
425	2.125	-1.608	0.974	0.613	NaN	NaN	NaN	NaN	NaN	NaN	NaN	NaN	NaN	NaN	NaN	NaN	-1.432	0.42	0.691	-1.479	0.275	0.731	NaN	NaN	NaN	NaN	NaN	NaN	NaN	NaN	NaN	NaN	NaN	NaN	NaN	NaN	NaN	NaN	NaN	NaN	NaN	NaN	NaN	NaN	NaN	NaN	NaN	NaN	NaN
426	2.13	-1.608	0.974	0.614	NaN	NaN	NaN	NaN	NaN	NaN	NaN	NaN	NaN	NaN	NaN	NaN	-1.432	0.42	0.691	-1.479	0.275	0.731	NaN	NaN	NaN	NaN	NaN	NaN	NaN	NaN	NaN	NaN	NaN	NaN	NaN	NaN	NaN	NaN	NaN	NaN	NaN	NaN	NaN	NaN	NaN	NaN	NaN	NaN	NaN
427	2.135	-1.608	0.975	0.614	NaN	NaN	NaN	NaN	NaN	NaN	NaN	NaN	NaN	NaN	NaN	NaN	-1.432	0.42	0.691	-1.479	0.275	0.731	NaN	NaN	NaN	NaN	NaN	NaN	NaN	NaN	NaN	NaN	NaN	NaN	NaN	NaN	NaN	NaN	NaN	NaN	NaN	NaN	NaN	NaN	NaN	NaN	NaN	NaN	NaN
428	2.14	-1.608	0.975	0.614	NaN	NaN	NaN	NaN	NaN	NaN	NaN	NaN	NaN	NaN	NaN	NaN	-1.432	0.42	0.691	-1.479	0.275	0.731	NaN	NaN	NaN	NaN	NaN	NaN	NaN	NaN	NaN	NaN	NaN	NaN	NaN	NaN	NaN	NaN	NaN	NaN	NaN	NaN	NaN	NaN	NaN	NaN	NaN	NaN	NaN
429	2.145	-1.609	0.975	0.615	NaN	NaN	NaN	NaN	NaN	NaN	NaN	NaN	NaN	NaN	NaN	NaN	-1.432	0.42	0.691	-1.479	0.275	0.731	NaN	NaN	NaN	NaN	NaN	NaN	NaN	NaN	NaN	NaN	NaN	NaN	NaN	NaN	NaN	NaN	NaN	NaN	NaN	NaN	NaN	NaN	NaN	NaN	NaN	NaN	NaN
430	2.15	-1.609	0.975	0.615	NaN	NaN	NaN	NaN	NaN	NaN	NaN	NaN	NaN	NaN	NaN	NaN	-1.433	0.42	0.691	-1.479	0.275	0.731	NaN	NaN	NaN	NaN	NaN	NaN	NaN	NaN	NaN	NaN	NaN	NaN	NaN	NaN	NaN	NaN	NaN	NaN	NaN	NaN	NaN	NaN	NaN	NaN	NaN	NaN	NaN
431	2.155	-1.609	0.975	0.615	NaN	NaN	NaN	NaN	NaN	NaN	NaN	NaN	NaN	NaN	NaN	NaN	-1.433	0.42	0.691	-1.479	0.275	0.731	NaN	NaN	NaN	NaN	NaN	NaN	NaN	NaN	NaN	NaN	NaN	NaN	NaN	NaN	NaN	NaN	NaN	NaN	NaN	NaN	NaN	NaN	NaN	NaN	NaN	NaN	NaN
432	2.16	-1.609	0.975	0.615	NaN	NaN	NaN	NaN	NaN	NaN	NaN	NaN	NaN	NaN	NaN	NaN	-1.433	0.42	0.691	-1.479	0.275	0.731	NaN	NaN	NaN	NaN	NaN	NaN	NaN	NaN	NaN	NaN	NaN	NaN	NaN	NaN	NaN	NaN	NaN	NaN	NaN	NaN	NaN	NaN	NaN	NaN	NaN	NaN	NaN
433	2.165	-1.609	0.975	0.615	NaN	NaN	NaN	NaN	NaN	NaN	NaN	NaN	NaN	NaN	NaN	NaN	-1.434	0.421	0.691	-1.479	0.275	0.731	NaN	NaN	NaN	NaN	NaN	NaN	NaN	NaN	NaN	NaN	NaN	NaN	NaN	NaN	NaN	NaN	NaN	NaN	NaN	NaN	NaN	NaN	NaN	NaN	NaN	NaN	NaN
434	2.17	-1.609	0.975	0.615	NaN	NaN	NaN	NaN	NaN	NaN	NaN	NaN	NaN	NaN	NaN	NaN	-1.434	0.421	0.691	-1.48	0.275	0.731	NaN	NaN	NaN	NaN	NaN	NaN	NaN	NaN	NaN	NaN	NaN	NaN	NaN	NaN	NaN	NaN	NaN	NaN	NaN	NaN	NaN	NaN	NaN	NaN	NaN	NaN	NaN
435	2.175	-1.609	0.975	0.615	NaN	NaN	NaN	NaN	NaN	NaN	NaN	NaN	NaN	NaN	NaN	NaN	-1.434	0.421	0.691	-1.48	0.275	0.731	NaN	NaN	NaN	NaN	NaN	NaN	NaN	NaN	NaN	NaN	NaN	NaN	NaN	NaN	NaN	NaN	NaN	NaN	NaN	NaN	NaN	NaN	NaN	NaN	NaN	NaN	NaN
436	2.18	-1.61	0.975	0.615	NaN	NaN	NaN	NaN	NaN	NaN	NaN	NaN	NaN	NaN	NaN	NaN	-1.434	0.421	0.691	-1.48	0.275	0.731	NaN	NaN	NaN	NaN	NaN	NaN	NaN	NaN	NaN	NaN	NaN	NaN	NaN	NaN	NaN	NaN	NaN	NaN	NaN	NaN	NaN	NaN	NaN	NaN	NaN	NaN	NaN
437	2.185	-1.61	0.975	0.615	NaN	NaN	NaN	NaN	NaN	NaN	NaN	NaN	NaN	NaN	NaN	NaN	-1.434	0.421	0.691	-1.48	0.275	0.731	NaN	NaN	NaN	NaN	NaN	NaN	NaN	NaN	NaN	NaN	NaN	NaN	NaN	NaN	NaN	NaN	NaN	NaN	NaN	NaN	NaN	NaN	NaN	NaN	NaN	NaN	NaN
438	2.19	-1.61	0.975	0.615	NaN	NaN	NaN	NaN	NaN	NaN	NaN	NaN	NaN	NaN	NaN	NaN	-1.434	0.421	0.691	-1.48	0.275	0.731	NaN	NaN	NaN	NaN	NaN	NaN	NaN	NaN	NaN	NaN	NaN	NaN	NaN	NaN	NaN	NaN	NaN	NaN	NaN	NaN	NaN	NaN	NaN	NaN	NaN	NaN	NaN
439	2.195	-1.61	0.975	0.615	NaN	NaN	NaN	NaN	NaN	NaN	NaN	NaN	NaN	NaN	NaN	NaN	-1.435	0.421	0.691	-1.481	0.275	0.731	NaN	NaN	NaN	NaN	NaN	NaN	NaN	NaN	NaN	NaN	NaN	NaN	NaN	NaN	NaN	NaN	NaN	NaN	NaN	NaN	NaN	NaN	NaN	NaN	NaN	NaN	NaN
440	2.2	-1.61	0.975	0.615	NaN	NaN	NaN	NaN	NaN	NaN	NaN	NaN	NaN	NaN	NaN	NaN	-1.435	0.421	0.691	-1.481	0.275	0.731	NaN	NaN	NaN	NaN	NaN	NaN	NaN	NaN	NaN	NaN	NaN	NaN	NaN	NaN	NaN	NaN	NaN	NaN	NaN	NaN	NaN	NaN	NaN	NaN	NaN	NaN	NaN
441	2.205	-1.61	0.975	0.615	NaN	NaN	NaN	NaN	NaN	NaN	NaN	NaN	NaN	NaN	NaN	NaN	-1.435	0.421	0.691	-1.481	0.275	0.731	NaN	NaN	NaN	NaN	NaN	NaN	NaN	NaN	NaN	NaN	NaN	NaN	NaN	NaN	NaN	NaN	NaN	NaN	NaN	NaN	NaN	NaN	NaN	NaN	NaN	NaN	NaN
442	2.21	-1.611	0.975	0.615	NaN	NaN	NaN	NaN	NaN	NaN	NaN	NaN	NaN	NaN	NaN	NaN	-1.435	0.421	0.691	-1.481	0.276	0.731	NaN	NaN	NaN	NaN	NaN	NaN	NaN	NaN	NaN	NaN	NaN	NaN	NaN	NaN	NaN	NaN	NaN	NaN	NaN	NaN	NaN	NaN	NaN	NaN	NaN	NaN	NaN
443	2.215	-1.611	0.975	0.615	NaN	NaN	NaN	NaN	NaN	NaN	NaN	NaN	NaN	NaN	NaN	NaN	-1.435	0.421	0.691	-1.482	0.276	0.731	NaN	NaN	NaN	NaN	NaN	NaN	NaN	NaN	NaN	NaN	NaN	NaN	NaN	NaN	NaN	NaN	NaN	NaN	NaN	NaN	NaN	NaN	NaN	NaN	NaN	NaN	NaN
444	2.22	-1.611	0.975	0.615	NaN	NaN	NaN	NaN	NaN	NaN	NaN	NaN	NaN	NaN	NaN	NaN	-1.435	0.421	0.692	-1.482	0.276	0.731	NaN	NaN	NaN	NaN	NaN	NaN	NaN	NaN	NaN	NaN	NaN	NaN	NaN	NaN	NaN	NaN	NaN	NaN	NaN	NaN	NaN	NaN	NaN	NaN	NaN	NaN	NaN
445	2.225	-1.611	0.975	0.615	NaN	NaN	NaN	NaN	NaN	NaN	NaN	NaN	NaN	NaN	NaN	NaN	-1.435	0.421	0.691	-1.482	0.275	0.731	NaN	NaN	NaN	NaN	NaN	NaN	NaN	NaN	NaN	NaN	NaN	NaN	NaN	NaN	NaN	NaN	NaN	NaN	NaN	NaN	NaN	NaN	NaN	NaN	NaN	NaN	NaN
446	2.23	-1.611	0.975	0.614	NaN	NaN	NaN	NaN	NaN	NaN	NaN	NaN	NaN	NaN	NaN	NaN	-1.435	0.421	0.691	-1.482	0.275	0.731	NaN	NaN	NaN	NaN	NaN	NaN	NaN	NaN	NaN	NaN	NaN	NaN	NaN	NaN	NaN	NaN	NaN	NaN	NaN	NaN	NaN	NaN	NaN	NaN	NaN	NaN	NaN
447	2.235	-1.611	0.975	0.614	NaN	NaN	NaN	NaN	NaN	NaN	NaN	NaN	NaN	NaN	NaN	NaN	-1.436	0.421	0.692	-1.482	0.275	0.731	NaN	NaN	NaN	NaN	NaN	NaN	NaN	NaN	NaN	NaN	NaN	NaN	NaN	NaN	NaN	NaN	NaN	NaN	NaN	NaN	NaN	NaN	NaN	NaN	NaN	NaN	NaN
448	2.24	-1.612	0.976	0.614	NaN	NaN	NaN	NaN	NaN	NaN	NaN	NaN	NaN	NaN	NaN	NaN	-1.436	0.421	0.691	-1.482	0.275	0.731	NaN	NaN	NaN	NaN	NaN	NaN	NaN	NaN	NaN	NaN	NaN	NaN	NaN	NaN	NaN	NaN	NaN	NaN	NaN	NaN	NaN	NaN	NaN	NaN	NaN	NaN	NaN
449	2.245	-1.612	0.976	0.614	NaN	NaN	NaN	NaN	NaN	NaN	NaN	NaN	NaN	NaN	NaN	NaN	-1.435	0.42	0.691	-1.482	0.275	0.731	NaN	NaN	NaN	NaN	NaN	NaN	NaN	NaN	NaN	NaN	NaN	NaN	NaN	NaN	NaN	NaN	NaN	NaN	NaN	NaN	NaN	NaN	NaN	NaN	NaN	NaN	NaN
450	2.25	-1.612	0.976	0.614	NaN	NaN	NaN	NaN	NaN	NaN	NaN	NaN	NaN	NaN	NaN	NaN	-1.435	0.42	0.691	-1.482	0.275	0.731	NaN	NaN	NaN	NaN	NaN	NaN	NaN	NaN	NaN	NaN	NaN	NaN	NaN	NaN	NaN	NaN	NaN	NaN	NaN	NaN	NaN	NaN	NaN	NaN	NaN	NaN	NaN
451	2.255	-1.612	0.976	0.614	NaN	NaN	NaN	NaN	NaN	NaN	NaN	NaN	NaN	NaN	NaN	NaN	-1.435	0.421	0.691	-1.482	0.275	0.731	NaN	NaN	NaN	NaN	NaN	NaN	NaN	NaN	NaN	NaN	NaN	NaN	NaN	NaN	NaN	NaN	NaN	NaN	NaN	NaN	NaN	NaN	NaN	NaN	NaN	NaN	NaN
452	2.26	-1.612	0.976	0.613	NaN	NaN	NaN	NaN	NaN	NaN	NaN	NaN	NaN	NaN	NaN	NaN	-1.435	0.421	0.691	-1.482	0.275	0.731	NaN	NaN	NaN	NaN	NaN	NaN	NaN	NaN	NaN	NaN	NaN	NaN	NaN	NaN	NaN	NaN	NaN	NaN	NaN	NaN	NaN	NaN	NaN	NaN	NaN	NaN	NaN
453	2.265	-1.612	0.975	0.613	NaN	NaN	NaN	NaN	NaN	NaN	NaN	NaN	NaN	NaN	NaN	NaN	-1.436	0.42	0.691	-1.482	0.275	0.731	NaN	NaN	NaN	NaN	NaN	NaN	NaN	NaN	NaN	NaN	NaN	NaN	NaN	NaN	NaN	NaN	NaN	NaN	NaN	NaN	NaN	NaN	NaN	NaN	NaN	NaN	NaN
454	2.27	-1.612	0.975	0.613	NaN	NaN	NaN	NaN	NaN	NaN	NaN	NaN	NaN	NaN	NaN	NaN	-1.436	0.421	0.691	-1.482	0.275	0.73	NaN	NaN	NaN	NaN	NaN	NaN	NaN	NaN	NaN	NaN	NaN	NaN	NaN	NaN	NaN	NaN	NaN	NaN	NaN	NaN	NaN	NaN	NaN	NaN	NaN	NaN	NaN
455	2.275	-1.612	0.975	0.612	NaN	NaN	NaN	NaN	NaN	NaN	NaN	NaN	NaN	NaN	NaN	NaN	-1.436	0.42	0.691	-1.482	0.276	0.73	NaN	NaN	NaN	NaN	NaN	NaN	NaN	NaN	NaN	NaN	NaN	NaN	NaN	NaN	NaN	NaN	NaN	NaN	NaN	NaN	NaN	NaN	NaN	NaN	NaN	NaN	NaN
456	2.28	-1.612	0.975	0.612	NaN	NaN	NaN	NaN	NaN	NaN	NaN	NaN	NaN	NaN	NaN	NaN	-1.436	0.42	0.69	-1.482	0.276	0.73	NaN	NaN	NaN	NaN	NaN	NaN	NaN	NaN	NaN	NaN	NaN	NaN	NaN	NaN	NaN	NaN	NaN	NaN	NaN	NaN	NaN	NaN	NaN	NaN	NaN	NaN	NaN
457	2.285	-1.612	0.975	0.612	NaN	NaN	NaN	NaN	NaN	NaN	NaN	NaN	NaN	NaN	NaN	NaN	-1.436	0.421	0.691	-1.482	0.276	0.73	NaN	NaN	NaN	NaN	NaN	NaN	NaN	NaN	NaN	NaN	NaN	NaN	NaN	NaN	NaN	NaN	NaN	NaN	NaN	NaN	NaN	NaN	NaN	NaN	NaN	NaN	NaN
458	2.29	-1.612	0.975	0.612	NaN	NaN	NaN	NaN	NaN	NaN	-1.431	0.652	0.77	NaN	NaN	NaN	-1.436	0.421	0.692	-1.482	0.276	0.73	NaN	NaN	NaN	NaN	NaN	NaN	NaN	NaN	NaN	NaN	NaN	NaN	NaN	NaN	NaN	NaN	NaN	NaN	NaN	NaN	NaN	NaN	NaN	NaN	NaN	NaN	NaN
459	2.295	-1.612	0.975	0.612	NaN	NaN	NaN	NaN	NaN	NaN	-1.432	0.652	0.77	NaN	NaN	NaN	-1.436	0.421	0.692	-1.482	0.276	0.73	NaN	NaN	NaN	NaN	NaN	NaN	NaN	NaN	NaN	NaN	NaN	NaN	NaN	NaN	NaN	NaN	NaN	NaN	NaN	NaN	NaN	NaN	NaN	NaN	NaN	NaN	NaN
460	2.3	-1.612	0.975	0.611	NaN	NaN	NaN	NaN	NaN	NaN	-1.432	0.652	0.77	NaN	NaN	NaN	-1.436	0.421	0.692	-1.482	0.276	0.73	NaN	NaN	NaN	NaN	NaN	NaN	NaN	NaN	NaN	NaN	NaN	NaN	NaN	NaN	NaN	NaN	NaN	NaN	NaN	NaN	NaN	NaN	NaN	NaN	NaN	NaN	NaN
461	2.305	-1.612	0.975	0.611	NaN	NaN	NaN	NaN	NaN	NaN	-1.431	0.652	0.77	NaN	NaN	NaN	-1.436	0.421	0.692	-1.482	0.276	0.73	NaN	NaN	NaN	NaN	NaN	NaN	NaN	NaN	NaN	NaN	NaN	NaN	NaN	NaN	NaN	NaN	NaN	NaN	NaN	NaN	NaN	NaN	NaN	NaN	NaN	NaN	NaN
462	2.31	-1.611	0.974	0.61	NaN	NaN	NaN	NaN	NaN	NaN	-1.431	0.652	0.769	NaN	NaN	NaN	-1.436	0.421	0.692	-1.482	0.276	0.73	NaN	NaN	NaN	NaN	NaN	NaN	NaN	NaN	NaN	NaN	NaN	NaN	NaN	NaN	NaN	NaN	NaN	NaN	NaN	NaN	NaN	NaN	NaN	NaN	NaN	NaN	NaN
463	2.315	-1.611	0.974	0.61	NaN	NaN	NaN	NaN	NaN	NaN	-1.431	0.651	0.769	NaN	NaN	NaN	-1.436	0.421	0.692	-1.482	0.276	0.73	NaN	NaN	NaN	NaN	NaN	NaN	NaN	NaN	NaN	NaN	NaN	NaN	NaN	NaN	NaN	NaN	NaN	NaN	NaN	NaN	NaN	NaN	NaN	NaN	NaN	NaN	NaN
464	2.32	-1.611	0.974	0.61	NaN	NaN	NaN	NaN	NaN	NaN	-1.431	0.651	0.769	NaN	NaN	NaN	-1.436	0.421	0.692	-1.482	0.275	0.73	NaN	NaN	NaN	NaN	NaN	NaN	NaN	NaN	NaN	NaN	NaN	NaN	NaN	NaN	NaN	NaN	NaN	NaN	NaN	NaN	NaN	NaN	NaN	NaN	NaN	NaN	NaN
465	2.325	-1.611	0.974	0.61	NaN	NaN	NaN	NaN	NaN	NaN	-1.431	0.651	0.769	NaN	NaN	NaN	-1.436	0.421	0.692	-1.482	0.275	0.729	NaN	NaN	NaN	NaN	NaN	NaN	NaN	NaN	NaN	NaN	NaN	NaN	NaN	NaN	NaN	NaN	NaN	NaN	NaN	NaN	NaN	NaN	NaN	NaN	NaN	NaN	NaN
466	2.33	-1.611	0.974	0.609	NaN	NaN	NaN	NaN	NaN	NaN	-1.43	0.651	0.769	NaN	NaN	NaN	-1.435	0.421	0.692	-1.482	0.275	0.729	NaN	NaN	NaN	NaN	NaN	NaN	NaN	NaN	NaN	NaN	NaN	NaN	NaN	NaN	NaN	NaN	NaN	NaN	NaN	NaN	NaN	NaN	NaN	NaN	NaN	NaN	NaN
467	2.335	-1.611	0.973	0.609	NaN	NaN	NaN	NaN	NaN	NaN	-1.43	0.651	0.768	NaN	NaN	NaN	-1.435	0.421	0.692	NaN	NaN	NaN	NaN	NaN	NaN	NaN	NaN	NaN	NaN	NaN	NaN	NaN	NaN	NaN	NaN	NaN	NaN	NaN	NaN	NaN	NaN	NaN	NaN	NaN	NaN	NaN	NaN	NaN	NaN
468	2.34	-1.61	0.973	0.608	NaN	NaN	NaN	NaN	NaN	NaN	-1.429	0.65	0.768	NaN	NaN	NaN	-1.435	0.421	0.691	-1.481	0.275	0.729	NaN	NaN	NaN	NaN	NaN	NaN	NaN	NaN	NaN	NaN	NaN	NaN	NaN	NaN	NaN	NaN	NaN	NaN	NaN	NaN	NaN	NaN	NaN	NaN	NaN	NaN	NaN
469	2.345	-1.61	0.973	0.608	NaN	NaN	NaN	NaN	NaN	NaN	-1.429	0.65	0.768	NaN	NaN	NaN	-1.434	0.421	0.691	-1.481	0.275	0.729	NaN	NaN	NaN	NaN	NaN	NaN	NaN	NaN	NaN	NaN	NaN	NaN	NaN	NaN	NaN	NaN	NaN	NaN	NaN	NaN	NaN	NaN	NaN	NaN	NaN	NaN	NaN
470	2.35	-1.61	0.973	0.608	NaN	NaN	NaN	NaN	NaN	NaN	-1.429	0.65	0.767	NaN	NaN	NaN	-1.434	0.421	0.691	-1.481	0.274	0.728	NaN	NaN	NaN	NaN	NaN	NaN	NaN	NaN	NaN	NaN	NaN	NaN	NaN	NaN	NaN	NaN	NaN	NaN	NaN	NaN	NaN	NaN	NaN	NaN	NaN	NaN	NaN
471	2.355	-1.61	0.972	0.607	NaN	NaN	NaN	NaN	NaN	NaN	-1.429	0.65	0.767	NaN	NaN	NaN	-1.433	0.42	0.69	-1.481	0.274	0.728	NaN	NaN	NaN	NaN	NaN	NaN	NaN	NaN	NaN	NaN	NaN	NaN	NaN	NaN	NaN	NaN	NaN	NaN	NaN	NaN	NaN	NaN	NaN	NaN	NaN	NaN	NaN
472	2.36	-1.609	0.972	0.606	NaN	NaN	NaN	NaN	NaN	NaN	-1.429	0.65	0.767	NaN	NaN	NaN	-1.433	0.42	0.69	-1.48	0.274	0.728	NaN	NaN	NaN	NaN	NaN	NaN	NaN	NaN	NaN	NaN	NaN	NaN	NaN	NaN	NaN	NaN	NaN	NaN	NaN	NaN	NaN	NaN	NaN	NaN	NaN	NaN	NaN
473	2.365	-1.609	0.971	0.606	NaN	NaN	NaN	NaN	NaN	NaN	-1.428	0.649	0.767	NaN	NaN	NaN	-1.432	0.42	0.69	-1.48	0.274	0.728	NaN	NaN	NaN	NaN	NaN	NaN	NaN	NaN	NaN	NaN	NaN	NaN	NaN	NaN	NaN	NaN	NaN	NaN	NaN	NaN	NaN	NaN	NaN	NaN	NaN	NaN	NaN
474	2.37	-1.609	0.971	0.606	NaN	NaN	NaN	NaN	NaN	NaN	-1.427	0.649	0.766	NaN	NaN	NaN	-1.432	0.42	0.69	-1.48	0.274	0.728	NaN	NaN	NaN	NaN	NaN	NaN	NaN	NaN	NaN	NaN	NaN	NaN	NaN	NaN	NaN	NaN	NaN	NaN	NaN	NaN	NaN	NaN	NaN	NaN	NaN	NaN	NaN
475	2.375	-1.609	0.97	0.605	NaN	NaN	NaN	NaN	NaN	NaN	-1.427	0.648	0.766	NaN	NaN	NaN	-1.431	0.419	0.689	-1.48	0.274	0.728	NaN	NaN	NaN	NaN	NaN	NaN	NaN	NaN	NaN	NaN	NaN	NaN	NaN	NaN	NaN	NaN	NaN	NaN	NaN	NaN	NaN	NaN	NaN	NaN	NaN	NaN	NaN
476	2.38	-1.608	0.97	0.605	NaN	NaN	NaN	NaN	NaN	NaN	-1.426	0.648	0.766	NaN	NaN	NaN	-1.43	0.418	0.687	-1.479	0.274	0.728	NaN	NaN	NaN	NaN	NaN	NaN	NaN	NaN	NaN	NaN	NaN	NaN	NaN	NaN	NaN	NaN	NaN	NaN	NaN	NaN	NaN	NaN	NaN	NaN	NaN	NaN	NaN
477	2.385	-1.608	0.969	0.604	NaN	NaN	NaN	NaN	NaN	NaN	-1.425	0.647	0.766	NaN	NaN	NaN	-1.428	0.417	0.687	-1.479	0.274	0.728	NaN	NaN	NaN	NaN	NaN	NaN	NaN	NaN	NaN	NaN	NaN	NaN	NaN	NaN	NaN	NaN	NaN	NaN	NaN	NaN	NaN	NaN	NaN	NaN	NaN	NaN	NaN
478	2.39	-1.608	0.969	0.604	NaN	NaN	NaN	NaN	NaN	NaN	-1.425	0.647	0.766	NaN	NaN	NaN	-1.427	0.417	0.687	-1.478	0.274	0.728	NaN	NaN	NaN	NaN	NaN	NaN	NaN	NaN	NaN	NaN	NaN	NaN	NaN	NaN	NaN	NaN	NaN	NaN	NaN	NaN	NaN	NaN	NaN	NaN	NaN	NaN	NaN
479	2.395	-1.607	0.968	0.603	NaN	NaN	NaN	NaN	NaN	NaN	-1.424	0.647	0.766	NaN	NaN	NaN	-1.427	0.417	0.687	-1.477	0.274	0.728	NaN	NaN	NaN	NaN	NaN	NaN	NaN	NaN	NaN	NaN	NaN	NaN	NaN	NaN	NaN	NaN	NaN	NaN	NaN	NaN	NaN	NaN	NaN	NaN	NaN	NaN	NaN
480	2.4	-1.607	0.967	0.602	NaN	NaN	NaN	NaN	NaN	NaN	-1.424	0.648	0.766	NaN	NaN	NaN	-1.426	0.417	0.688	-1.477	0.273	0.727	NaN	NaN	NaN	NaN	NaN	NaN	NaN	NaN	NaN	NaN	NaN	NaN	NaN	NaN	NaN	NaN	NaN	NaN	NaN	NaN	NaN	NaN	NaN	NaN	NaN	NaN	NaN
481	2.405	-1.606	0.967	0.602	NaN	NaN	NaN	NaN	NaN	NaN	-1.423	0.647	0.765	NaN	NaN	NaN	-1.426	0.417	0.689	-1.476	0.273	0.727	NaN	NaN	NaN	NaN	NaN	NaN	NaN	NaN	NaN	NaN	NaN	NaN	NaN	NaN	NaN	NaN	NaN	NaN	NaN	NaN	NaN	NaN	NaN	NaN	NaN	NaN	NaN
482	2.41	-1.606	0.966	0.601	NaN	NaN	NaN	NaN	NaN	NaN	-1.422	0.647	0.764	NaN	NaN	NaN	-1.425	0.417	0.689	-1.476	0.273	0.727	NaN	NaN	NaN	NaN	NaN	NaN	NaN	NaN	NaN	NaN	NaN	NaN	NaN	NaN	NaN	NaN	NaN	NaN	NaN	NaN	NaN	NaN	NaN	NaN	NaN	NaN	NaN
483	2.415	-1.605	0.966	0.6	NaN	NaN	NaN	NaN	NaN	NaN	-1.421	0.647	0.764	NaN	NaN	NaN	-1.424	0.417	0.688	-1.475	0.273	0.727	NaN	NaN	NaN	NaN	NaN	NaN	NaN	NaN	NaN	NaN	NaN	NaN	NaN	NaN	NaN	NaN	NaN	NaN	NaN	NaN	NaN	NaN	NaN	NaN	NaN	NaN	NaN
484	2.42	-1.605	0.965	0.6	NaN	NaN	NaN	NaN	NaN	NaN	-1.421	0.646	0.764	NaN	NaN	NaN	-1.423	0.417	0.688	-1.475	0.272	0.727	NaN	NaN	NaN	NaN	NaN	NaN	NaN	NaN	NaN	NaN	NaN	NaN	NaN	NaN	NaN	NaN	NaN	NaN	NaN	NaN	NaN	NaN	NaN	NaN	NaN	NaN	NaN
485	2.425	-1.604	0.964	0.599	NaN	NaN	NaN	NaN	NaN	NaN	-1.42	0.646	0.764	NaN	NaN	NaN	-1.422	0.417	0.688	NaN	NaN	NaN	NaN	NaN	NaN	NaN	NaN	NaN	NaN	NaN	NaN	NaN	NaN	NaN	NaN	NaN	NaN	NaN	NaN	NaN	NaN	NaN	NaN	NaN	NaN	NaN	NaN	NaN	NaN
486	2.43	-1.604	0.964	0.599	NaN	NaN	NaN	NaN	NaN	NaN	-1.419	0.645	0.764	NaN	NaN	NaN	-1.422	0.416	0.687	NaN	NaN	NaN	NaN	NaN	NaN	NaN	NaN	NaN	NaN	NaN	NaN	NaN	NaN	NaN	NaN	NaN	NaN	NaN	NaN	NaN	NaN	NaN	NaN	NaN	NaN	NaN	NaN	NaN	NaN
487	2.435	-1.603	0.963	0.598	NaN	NaN	NaN	NaN	NaN	NaN	-1.418	0.645	0.763	NaN	NaN	NaN	-1.421	0.416	0.687	-1.473	0.272	0.726	NaN	NaN	NaN	NaN	NaN	NaN	NaN	NaN	NaN	NaN	NaN	NaN	NaN	NaN	NaN	NaN	NaN	NaN	NaN	NaN	NaN	NaN	NaN	NaN	NaN	NaN	NaN
488	2.44	-1.603	0.963	0.597	NaN	NaN	NaN	NaN	NaN	NaN	-1.417	0.645	0.763	NaN	NaN	NaN	-1.42	0.415	0.686	-1.473	0.272	0.726	NaN	NaN	NaN	NaN	NaN	NaN	NaN	NaN	NaN	NaN	NaN	NaN	NaN	NaN	NaN	NaN	NaN	NaN	NaN	NaN	NaN	NaN	NaN	NaN	NaN	NaN	NaN
489	2.445	-1.602	0.962	0.597	NaN	NaN	NaN	NaN	NaN	NaN	-1.417	0.645	0.763	NaN	NaN	NaN	-1.419	0.415	0.686	-1.473	0.272	0.726	NaN	NaN	NaN	NaN	NaN	NaN	NaN	NaN	NaN	NaN	NaN	NaN	NaN	NaN	NaN	NaN	NaN	NaN	NaN	NaN	NaN	NaN	NaN	NaN	NaN	NaN	NaN
490	2.45	-1.602	0.961	0.596	NaN	NaN	NaN	NaN	NaN	NaN	-1.416	0.644	0.762	NaN	NaN	NaN	-1.418	0.414	0.685	-1.472	0.272	0.726	NaN	NaN	NaN	NaN	NaN	NaN	NaN	NaN	NaN	NaN	NaN	NaN	NaN	NaN	NaN	NaN	NaN	NaN	NaN	NaN	NaN	NaN	NaN	NaN	NaN	NaN	NaN
491	2.455	-1.601	0.961	0.595	NaN	NaN	NaN	NaN	NaN	NaN	-1.415	0.643	0.762	NaN	NaN	NaN	-1.417	0.414	0.685	-1.471	0.272	0.726	NaN	NaN	NaN	NaN	NaN	NaN	NaN	NaN	NaN	NaN	NaN	NaN	NaN	NaN	NaN	NaN	NaN	NaN	NaN	NaN	NaN	NaN	NaN	NaN	NaN	NaN	NaN
492	2.46	-1.601	0.96	0.595	NaN	NaN	NaN	NaN	NaN	NaN	-1.414	0.643	0.761	NaN	NaN	NaN	-1.416	0.413	0.684	-1.471	0.272	0.726	NaN	NaN	NaN	NaN	NaN	NaN	NaN	NaN	NaN	NaN	NaN	NaN	NaN	NaN	NaN	NaN	NaN	NaN	NaN	NaN	NaN	NaN	NaN	NaN	NaN	NaN	NaN
493	2.465	-1.6	0.96	0.594	NaN	NaN	NaN	NaN	NaN	NaN	-1.413	0.643	0.761	NaN	NaN	NaN	-1.415	0.413	0.685	-1.47	0.272	0.726	NaN	NaN	NaN	NaN	NaN	NaN	NaN	NaN	NaN	NaN	NaN	NaN	NaN	NaN	NaN	NaN	NaN	NaN	NaN	NaN	NaN	NaN	NaN	NaN	NaN	NaN	NaN
494	2.47	-1.6	0.959	0.593	NaN	NaN	NaN	NaN	NaN	NaN	-1.412	0.643	0.761	NaN	NaN	NaN	-1.414	0.413	0.685	-1.47	0.272	0.726	NaN	NaN	NaN	NaN	NaN	NaN	NaN	NaN	NaN	NaN	NaN	NaN	NaN	NaN	NaN	NaN	NaN	NaN	NaN	NaN	NaN	NaN	NaN	NaN	NaN	NaN	NaN
495	2.475	-1.599	0.958	0.593	NaN	NaN	NaN	NaN	NaN	NaN	-1.411	0.642	0.76	NaN	NaN	NaN	-1.413	0.413	0.685	NaN	NaN	NaN	NaN	NaN	NaN	NaN	NaN	NaN	NaN	NaN	NaN	NaN	NaN	NaN	NaN	NaN	NaN	NaN	NaN	NaN	NaN	NaN	NaN	NaN	NaN	NaN	NaN	NaN	NaN
496	2.48	-1.599	0.958	0.592	NaN	NaN	NaN	NaN	NaN	NaN	-1.41	0.642	0.759	NaN	NaN	NaN	-1.412	0.412	0.684	-1.468	0.271	0.725	NaN	NaN	NaN	NaN	NaN	NaN	NaN	NaN	NaN	NaN	NaN	NaN	NaN	NaN	NaN	NaN	NaN	NaN	NaN	NaN	NaN	NaN	NaN	NaN	NaN	NaN	NaN
497	2.485	-1.598	0.957	0.591	NaN	NaN	NaN	NaN	NaN	NaN	-1.41	0.642	0.759	NaN	NaN	NaN	-1.411	0.412	0.684	-1.467	0.271	0.725	NaN	NaN	NaN	NaN	NaN	NaN	NaN	NaN	NaN	NaN	NaN	NaN	NaN	NaN	NaN	NaN	NaN	NaN	NaN	NaN	NaN	NaN	NaN	NaN	NaN	NaN	NaN
498	2.49	-1.597	0.956	0.59	NaN	NaN	NaN	NaN	NaN	NaN	-1.409	0.641	0.758	NaN	NaN	NaN	-1.41	0.412	0.684	-1.467	0.271	0.725	NaN	NaN	NaN	NaN	NaN	NaN	NaN	NaN	NaN	NaN	NaN	NaN	NaN	NaN	NaN	NaN	NaN	NaN	NaN	NaN	NaN	NaN	NaN	NaN	NaN	NaN	NaN
499	2.495	-1.597	0.956	0.59	NaN	NaN	NaN	NaN	NaN	NaN	-1.408	0.641	0.758	NaN	NaN	NaN	-1.409	0.412	0.683	-1.466	0.271	0.725	NaN	NaN	NaN	NaN	NaN	NaN	NaN	NaN	NaN	NaN	NaN	NaN	NaN	NaN	NaN	NaN	NaN	NaN	NaN	NaN	NaN	NaN	NaN	NaN	NaN	NaN	NaN
500	2.5	-1.596	0.955	0.589	NaN	NaN	NaN	NaN	NaN	NaN	-1.407	0.64	0.758	NaN	NaN	NaN	-1.409	0.412	0.683	-1.466	0.27	0.724	NaN	NaN	NaN	NaN	NaN	NaN	NaN	NaN	NaN	NaN	NaN	NaN	NaN	NaN	NaN	NaN	NaN	NaN	NaN	NaN	NaN	NaN	NaN	NaN	NaN	NaN	NaN
501	2.505	-1.595	0.955	0.588	NaN	NaN	NaN	NaN	NaN	NaN	NaN	NaN	NaN	NaN	NaN	NaN	-1.408	0.412	0.682	-1.465	0.27	0.724	NaN	NaN	NaN	NaN	NaN	NaN	NaN	NaN	NaN	NaN	NaN	NaN	NaN	NaN	NaN	NaN	NaN	NaN	NaN	NaN	NaN	NaN	NaN	NaN	NaN	NaN	NaN
502	2.51	-1.595	0.954	0.587	NaN	NaN	NaN	NaN	NaN	NaN	-1.404	0.64	0.756	NaN	NaN	NaN	-1.407	0.411	0.681	-1.465	0.27	0.724	NaN	NaN	NaN	NaN	NaN	NaN	NaN	NaN	NaN	NaN	NaN	NaN	NaN	NaN	NaN	NaN	NaN	NaN	NaN	NaN	NaN	NaN	NaN	NaN	NaN	NaN	NaN
503	2.515	-1.594	0.954	0.586	NaN	NaN	NaN	NaN	NaN	NaN	-1.404	0.64	0.756	NaN	NaN	NaN	-1.406	0.411	0.681	-1.464	0.27	0.724	NaN	NaN	NaN	NaN	NaN	NaN	NaN	NaN	NaN	NaN	NaN	NaN	NaN	NaN	NaN	NaN	NaN	NaN	NaN	NaN	NaN	NaN	NaN	NaN	NaN	NaN	NaN
504	2.52	-1.594	0.954	0.586	NaN	NaN	NaN	NaN	NaN	NaN	-1.403	0.639	0.755	NaN	NaN	NaN	-1.405	0.41	0.681	-1.464	0.27	0.723	NaN	NaN	NaN	NaN	NaN	NaN	NaN	NaN	NaN	NaN	NaN	NaN	NaN	NaN	NaN	NaN	NaN	NaN	NaN	NaN	NaN	NaN	NaN	NaN	NaN	NaN	NaN
505	2.525	-1.593	0.954	0.585	NaN	NaN	NaN	NaN	NaN	NaN	-1.402	0.639	0.755	NaN	NaN	NaN	-1.405	0.41	0.681	NaN	NaN	NaN	NaN	NaN	NaN	NaN	NaN	NaN	NaN	NaN	NaN	NaN	NaN	NaN	NaN	NaN	NaN	NaN	NaN	NaN	NaN	NaN	NaN	NaN	NaN	NaN	NaN	NaN	NaN
506	2.53	-1.592	0.953	0.584	NaN	NaN	NaN	NaN	NaN	NaN	-1.401	0.64	0.754	NaN	NaN	NaN	-1.404	0.41	0.681	NaN	NaN	NaN	NaN	NaN	NaN	NaN	NaN	NaN	NaN	NaN	NaN	NaN	NaN	NaN	NaN	NaN	NaN	NaN	NaN	NaN	NaN	NaN	NaN	NaN	NaN	NaN	NaN	NaN	NaN
507	2.535	-1.592	0.953	0.583	NaN	NaN	NaN	NaN	NaN	NaN	-1.4	0.639	0.753	NaN	NaN	NaN	-1.404	0.41	0.681	NaN	NaN	NaN	NaN	NaN	NaN	NaN	NaN	NaN	NaN	NaN	NaN	NaN	NaN	NaN	NaN	NaN	NaN	NaN	NaN	NaN	NaN	NaN	NaN	NaN	NaN	NaN	NaN	NaN	NaN
508	2.54	-1.591	0.952	0.582	NaN	NaN	NaN	NaN	NaN	NaN	-1.399	0.639	0.753	NaN	NaN	NaN	-1.403	0.41	0.68	NaN	NaN	NaN	NaN	NaN	NaN	NaN	NaN	NaN	NaN	NaN	NaN	NaN	NaN	NaN	NaN	NaN	NaN	NaN	NaN	NaN	NaN	NaN	NaN	NaN	NaN	NaN	NaN	NaN	NaN
509	2.545	-1.59	0.952	0.582	NaN	NaN	NaN	NaN	NaN	NaN	-1.398	0.639	0.753	NaN	NaN	NaN	-1.403	0.41	0.68	NaN	NaN	NaN	NaN	NaN	NaN	NaN	NaN	NaN	NaN	NaN	NaN	NaN	NaN	NaN	NaN	NaN	NaN	NaN	NaN	NaN	NaN	NaN	NaN	NaN	NaN	NaN	NaN	NaN	NaN
510	2.55	-1.59	0.952	0.581	NaN	NaN	NaN	NaN	NaN	NaN	-1.397	0.639	0.752	NaN	NaN	NaN	-1.402	0.41	0.68	NaN	NaN	NaN	NaN	NaN	NaN	NaN	NaN	NaN	NaN	NaN	NaN	NaN	NaN	NaN	NaN	NaN	NaN	NaN	NaN	NaN	NaN	NaN	NaN	NaN	NaN	NaN	NaN	NaN	NaN
511	2.555	-1.589	0.952	0.58	NaN	NaN	NaN	NaN	NaN	NaN	-1.397	0.639	0.751	NaN	NaN	NaN	-1.402	0.41	0.679	-1.463	0.27	0.723	NaN	NaN	NaN	NaN	NaN	NaN	NaN	NaN	NaN	NaN	NaN	NaN	NaN	NaN	NaN	NaN	NaN	NaN	NaN	NaN	NaN	NaN	NaN	NaN	NaN	NaN	NaN
512	2.56	-1.588	0.951	0.579	NaN	NaN	NaN	NaN	NaN	NaN	-1.396	0.639	0.751	NaN	NaN	NaN	-1.401	0.41	0.679	-1.463	0.271	0.723	NaN	NaN	NaN	NaN	NaN	NaN	NaN	NaN	NaN	NaN	NaN	NaN	NaN	NaN	NaN	NaN	NaN	NaN	NaN	NaN	NaN	NaN	NaN	NaN	NaN	NaN	NaN
513	2.565	-1.588	0.951	0.579	NaN	NaN	NaN	NaN	NaN	NaN	-1.395	0.639	0.75	NaN	NaN	NaN	-1.401	0.41	0.679	-1.462	0.271	0.723	NaN	NaN	NaN	NaN	NaN	NaN	NaN	NaN	NaN	NaN	NaN	NaN	NaN	NaN	NaN	NaN	NaN	NaN	NaN	NaN	NaN	NaN	NaN	NaN	NaN	NaN	NaN
514	2.57	-1.587	0.951	0.579	NaN	NaN	NaN	NaN	NaN	NaN	-1.395	0.638	0.75	NaN	NaN	NaN	-1.4	0.41	0.679	-1.462	0.271	0.723	NaN	NaN	NaN	NaN	NaN	NaN	NaN	NaN	NaN	NaN	NaN	NaN	NaN	NaN	NaN	NaN	NaN	NaN	NaN	NaN	NaN	NaN	NaN	NaN	NaN	NaN	NaN
515	2.575	-1.586	0.951	0.578	NaN	NaN	NaN	NaN	NaN	NaN	-1.394	0.638	0.749	NaN	NaN	NaN	-1.4	0.41	0.678	-1.462	0.271	0.723	NaN	NaN	NaN	NaN	NaN	NaN	NaN	NaN	NaN	NaN	NaN	NaN	NaN	NaN	NaN	NaN	NaN	NaN	NaN	NaN	NaN	NaN	NaN	NaN	NaN	NaN	NaN
516	2.58	-1.585	0.951	0.578	NaN	NaN	NaN	NaN	NaN	NaN	-1.394	0.638	0.748	NaN	NaN	NaN	-1.4	0.41	0.678	-1.463	0.271	0.723	NaN	NaN	NaN	NaN	NaN	NaN	NaN	NaN	NaN	NaN	NaN	NaN	NaN	NaN	NaN	NaN	NaN	NaN	NaN	NaN	NaN	NaN	NaN	NaN	NaN	NaN	NaN
517	2.585	-1.585	0.952	0.577	NaN	NaN	NaN	NaN	NaN	NaN	-1.393	0.639	0.748	NaN	NaN	NaN	-1.4	0.41	0.677	-1.463	0.271	0.723	NaN	NaN	NaN	NaN	NaN	NaN	NaN	NaN	NaN	NaN	NaN	NaN	NaN	NaN	NaN	NaN	NaN	NaN	NaN	NaN	NaN	NaN	NaN	NaN	NaN	NaN	NaN
518	2.59	-1.585	0.952	0.577	NaN	NaN	NaN	NaN	NaN	NaN	-1.393	0.639	0.747	NaN	NaN	NaN	-1.4	0.41	0.677	-1.463	0.272	0.722	NaN	NaN	NaN	NaN	NaN	NaN	NaN	NaN	NaN	NaN	NaN	NaN	NaN	NaN	NaN	NaN	NaN	NaN	NaN	NaN	NaN	NaN	NaN	NaN	NaN	NaN	NaN
519	2.595	-1.584	0.952	0.577	NaN	NaN	NaN	NaN	NaN	NaN	-1.392	0.639	0.747	NaN	NaN	NaN	-1.4	0.41	0.676	-1.463	0.272	0.722	NaN	NaN	NaN	NaN	NaN	NaN	NaN	NaN	NaN	NaN	NaN	NaN	NaN	NaN	NaN	NaN	NaN	NaN	NaN	NaN	NaN	NaN	NaN	NaN	NaN	NaN	NaN
520	2.6	-1.583	0.953	0.576	NaN	NaN	NaN	NaN	NaN	NaN	-1.392	0.639	0.746	NaN	NaN	NaN	-1.4	0.41	0.676	-1.463	0.272	0.722	NaN	NaN	NaN	NaN	NaN	NaN	NaN	NaN	NaN	NaN	NaN	NaN	NaN	NaN	NaN	NaN	NaN	NaN	NaN	NaN	NaN	NaN	NaN	NaN	NaN	NaN	NaN
521	2.605	-1.582	0.953	0.576	NaN	NaN	NaN	NaN	NaN	NaN	-1.392	0.638	0.746	NaN	NaN	NaN	-1.4	0.411	0.676	-1.463	0.273	0.722	NaN	NaN	NaN	NaN	NaN	NaN	NaN	NaN	NaN	NaN	NaN	NaN	NaN	NaN	NaN	NaN	NaN	NaN	NaN	NaN	NaN	NaN	NaN	NaN	NaN	NaN	NaN
522	2.61	-1.582	0.953	0.576	NaN	NaN	NaN	NaN	NaN	NaN	-1.391	0.639	0.745	NaN	NaN	NaN	-1.4	0.411	0.676	-1.463	0.273	0.722	NaN	NaN	NaN	NaN	NaN	NaN	NaN	NaN	NaN	NaN	NaN	NaN	NaN	NaN	NaN	NaN	NaN	NaN	NaN	NaN	NaN	NaN	NaN	NaN	NaN	NaN	NaN
523	2.615	-1.581	0.954	0.575	NaN	NaN	NaN	NaN	NaN	NaN	-1.391	0.639	0.745	NaN	NaN	NaN	-1.4	0.411	0.676	-1.463	0.273	0.722	NaN	NaN	NaN	NaN	NaN	NaN	NaN	NaN	NaN	NaN	NaN	NaN	NaN	NaN	NaN	NaN	NaN	NaN	NaN	NaN	NaN	NaN	NaN	NaN	NaN	NaN	NaN
524	2.62	-1.581	0.954	0.575	NaN	NaN	NaN	NaN	NaN	NaN	-1.391	0.639	0.744	NaN	NaN	NaN	-1.4	0.411	0.675	-1.464	0.273	0.722	NaN	NaN	NaN	NaN	NaN	NaN	NaN	NaN	NaN	NaN	NaN	NaN	NaN	NaN	NaN	NaN	NaN	NaN	NaN	NaN	NaN	NaN	NaN	NaN	NaN	NaN	NaN
525	2.625	-1.58	0.955	0.574	NaN	NaN	NaN	NaN	NaN	NaN	-1.391	0.639	0.744	NaN	NaN	NaN	-1.401	0.411	0.675	-1.464	0.273	0.722	NaN	NaN	NaN	NaN	NaN	NaN	NaN	NaN	NaN	NaN	NaN	NaN	NaN	NaN	NaN	NaN	NaN	NaN	NaN	NaN	NaN	NaN	NaN	NaN	NaN	NaN	NaN
526	2.63	-1.58	0.956	0.573	NaN	NaN	NaN	NaN	NaN	NaN	-1.39	0.639	0.743	NaN	NaN	NaN	-1.401	0.411	0.675	-1.464	0.274	0.722	NaN	NaN	NaN	NaN	NaN	NaN	NaN	NaN	NaN	NaN	NaN	NaN	NaN	NaN	NaN	NaN	NaN	NaN	NaN	NaN	NaN	NaN	NaN	NaN	NaN	NaN	NaN
527	2.635	-1.579	0.956	0.573	NaN	NaN	NaN	NaN	NaN	NaN	-1.39	0.64	0.742	NaN	NaN	NaN	-1.401	0.411	0.675	-1.464	0.274	0.722	NaN	NaN	NaN	NaN	NaN	NaN	NaN	NaN	NaN	NaN	NaN	NaN	NaN	NaN	NaN	NaN	NaN	NaN	NaN	NaN	NaN	NaN	NaN	NaN	NaN	NaN	NaN
528	2.64	-1.578	0.957	0.572	NaN	NaN	NaN	NaN	NaN	NaN	-1.391	0.641	0.742	NaN	NaN	NaN	-1.402	0.412	0.674	-1.464	0.274	0.721	NaN	NaN	NaN	-1.43	0.035	0.694	NaN	NaN	NaN	NaN	NaN	NaN	NaN	NaN	NaN	NaN	NaN	NaN	NaN	NaN	NaN	NaN	NaN	NaN	NaN	NaN	NaN
529	2.645	-1.578	0.957	0.572	NaN	NaN	NaN	NaN	NaN	NaN	-1.391	0.641	0.741	NaN	NaN	NaN	-1.402	0.412	0.674	-1.464	0.274	0.721	NaN	NaN	NaN	-1.43	0.035	0.694	NaN	NaN	NaN	NaN	NaN	NaN	NaN	NaN	NaN	NaN	NaN	NaN	NaN	NaN	NaN	NaN	NaN	NaN	NaN	NaN	NaN
530	2.65	-1.577	0.958	0.571	NaN	NaN	NaN	NaN	NaN	NaN	-1.39	0.641	0.74	NaN	NaN	NaN	-1.402	0.412	0.673	-1.465	0.274	0.721	NaN	NaN	NaN	-1.43	0.035	0.694	NaN	NaN	NaN	NaN	NaN	NaN	NaN	NaN	NaN	NaN	NaN	NaN	NaN	NaN	NaN	NaN	NaN	NaN	NaN	NaN	NaN
531	2.655	-1.577	0.958	0.57	NaN	NaN	NaN	NaN	NaN	NaN	-1.39	0.641	0.74	NaN	NaN	NaN	-1.402	0.413	0.673	-1.465	0.274	0.721	NaN	NaN	NaN	-1.43	0.035	0.694	NaN	NaN	NaN	NaN	NaN	NaN	NaN	NaN	NaN	NaN	NaN	NaN	NaN	NaN	NaN	NaN	NaN	NaN	NaN	NaN	NaN
532	2.66	-1.576	0.958	0.57	NaN	NaN	NaN	NaN	NaN	NaN	-1.39	0.641	0.739	NaN	NaN	NaN	-1.403	0.413	0.672	-1.465	0.275	0.721	NaN	NaN	NaN	-1.43	0.035	0.694	NaN	NaN	NaN	NaN	NaN	NaN	NaN	NaN	NaN	NaN	NaN	NaN	NaN	NaN	NaN	NaN	NaN	NaN	NaN	NaN	NaN
533	2.665	-1.575	0.959	0.569	NaN	NaN	NaN	NaN	NaN	NaN	-1.389	0.642	0.739	NaN	NaN	NaN	-1.403	0.413	0.672	-1.465	0.275	0.72	NaN	NaN	NaN	-1.43	0.035	0.694	NaN	NaN	NaN	NaN	NaN	NaN	NaN	NaN	NaN	NaN	NaN	NaN	NaN	NaN	NaN	NaN	NaN	NaN	NaN	NaN	NaN
534	2.67	-1.575	0.959	0.568	NaN	NaN	NaN	NaN	NaN	NaN	-1.389	0.641	0.738	NaN	NaN	NaN	-1.403	0.414	0.672	-1.466	0.275	0.72	NaN	NaN	NaN	-1.43	0.035	0.694	NaN	NaN	NaN	-1.467	0.863	0.375	NaN	NaN	NaN	NaN	NaN	NaN	NaN	NaN	NaN	NaN	NaN	NaN	NaN	NaN	NaN
535	2.675	-1.574	0.96	0.567	NaN	NaN	NaN	NaN	NaN	NaN	-1.389	0.642	0.738	NaN	NaN	NaN	-1.403	0.414	0.672	-1.466	0.276	0.72	NaN	NaN	NaN	-1.43	0.035	0.694	NaN	NaN	NaN	-1.466	0.863	0.375	NaN	NaN	NaN	NaN	NaN	NaN	NaN	NaN	NaN	NaN	NaN	NaN	NaN	NaN	NaN
536	2.68	-1.574	0.96	0.566	NaN	NaN	NaN	NaN	NaN	NaN	-1.389	0.642	0.737	NaN	NaN	NaN	-1.403	0.414	0.672	-1.466	0.276	0.72	NaN	NaN	NaN	NaN	NaN	NaN	NaN	NaN	NaN	-1.465	0.863	0.374	NaN	NaN	NaN	NaN	NaN	NaN	NaN	NaN	NaN	NaN	NaN	NaN	NaN	NaN	NaN
537	2.685	-1.573	0.96	0.565	NaN	NaN	NaN	NaN	NaN	NaN	-1.388	0.642	0.737	NaN	NaN	NaN	-1.404	0.414	0.672	-1.466	0.276	0.72	NaN	NaN	NaN	NaN	NaN	NaN	NaN	NaN	NaN	-1.465	0.863	0.373	NaN	NaN	NaN	NaN	NaN	NaN	NaN	NaN	NaN	NaN	NaN	NaN	NaN	NaN	NaN
538	2.69	-1.573	0.961	0.564	NaN	NaN	NaN	NaN	NaN	NaN	-1.388	0.642	0.736	NaN	NaN	NaN	-1.404	0.414	0.672	-1.467	0.276	0.72	NaN	NaN	NaN	-1.43	0.035	0.694	NaN	NaN	NaN	-1.464	0.863	0.372	NaN	NaN	NaN	NaN	NaN	NaN	NaN	NaN	NaN	NaN	NaN	NaN	NaN	NaN	NaN
539	2.695	-1.572	0.961	0.564	NaN	NaN	NaN	NaN	NaN	NaN	-1.388	0.643	0.736	NaN	NaN	NaN	-1.404	0.414	0.671	-1.467	0.277	0.72	NaN	NaN	NaN	NaN	NaN	NaN	NaN	NaN	NaN	-1.464	0.864	0.371	NaN	NaN	NaN	NaN	NaN	NaN	NaN	NaN	NaN	NaN	NaN	NaN	NaN	NaN	NaN
540	2.7	-1.571	0.961	0.563	NaN	NaN	NaN	NaN	NaN	NaN	-1.388	0.643	0.735	NaN	NaN	NaN	-1.404	0.413	0.671	-1.467	0.277	0.72	NaN	NaN	NaN	NaN	NaN	NaN	NaN	NaN	NaN	-1.463	0.864	0.371	NaN	NaN	NaN	NaN	NaN	NaN	NaN	NaN	NaN	NaN	NaN	NaN	NaN	NaN	NaN
541	2.705	-1.571	0.961	0.561	NaN	NaN	NaN	NaN	NaN	NaN	-1.388	0.643	0.734	NaN	NaN	NaN	-1.405	0.414	0.671	-1.468	0.277	0.72	NaN	NaN	NaN	NaN	NaN	NaN	NaN	NaN	NaN	-1.462	0.864	0.37	NaN	NaN	NaN	NaN	NaN	NaN	NaN	NaN	NaN	NaN	NaN	NaN	NaN	NaN	NaN
542	2.71	-1.57	0.962	0.561	NaN	NaN	NaN	NaN	NaN	NaN	-1.388	0.644	0.734	NaN	NaN	NaN	-1.405	0.414	0.67	NaN	NaN	NaN	NaN	NaN	NaN	NaN	NaN	NaN	NaN	NaN	NaN	-1.461	0.863	0.369	NaN	NaN	NaN	NaN	NaN	NaN	NaN	NaN	NaN	NaN	NaN	NaN	NaN	NaN	NaN
543	2.715	-1.57	0.962	0.56	NaN	NaN	NaN	NaN	NaN	NaN	-1.388	0.644	0.733	NaN	NaN	NaN	-1.405	0.414	0.669	NaN	NaN	NaN	NaN	NaN	NaN	-1.43	0.035	0.694	NaN	NaN	NaN	-1.461	0.864	0.368	NaN	NaN	NaN	NaN	NaN	NaN	NaN	NaN	NaN	NaN	NaN	NaN	NaN	NaN	NaN
544	2.72	-1.569	0.962	0.559	NaN	NaN	NaN	NaN	NaN	NaN	-1.388	0.644	0.733	NaN	NaN	NaN	-1.406	0.414	0.668	NaN	NaN	NaN	NaN	NaN	NaN	NaN	NaN	NaN	NaN	NaN	NaN	NaN	NaN	NaN	NaN	NaN	NaN	NaN	NaN	NaN	NaN	NaN	NaN	NaN	NaN	NaN	NaN	NaN	NaN
545	2.725	-1.569	0.962	0.558	NaN	NaN	NaN	NaN	NaN	NaN	-1.388	0.644	0.733	NaN	NaN	NaN	-1.406	0.415	0.669	NaN	NaN	NaN	NaN	NaN	NaN	-1.43	0.035	0.694	NaN	NaN	NaN	-1.46	0.864	0.366	NaN	NaN	NaN	NaN	NaN	NaN	NaN	NaN	NaN	NaN	NaN	NaN	NaN	NaN	NaN
546	2.73	-1.568	0.963	0.557	NaN	NaN	NaN	NaN	NaN	NaN	NaN	NaN	NaN	NaN	NaN	NaN	-1.407	0.415	0.669	NaN	NaN	NaN	NaN	NaN	NaN	NaN	NaN	NaN	NaN	NaN	NaN	-1.459	0.864	0.366	NaN	NaN	NaN	NaN	NaN	NaN	NaN	NaN	NaN	NaN	NaN	NaN	NaN	NaN	NaN
547	2.735	-1.567	0.963	0.556	NaN	NaN	NaN	NaN	NaN	NaN	-1.387	0.645	0.731	NaN	NaN	NaN	-1.407	0.416	0.669	-1.469	0.278	0.719	NaN	NaN	NaN	NaN	NaN	NaN	NaN	NaN	NaN	-1.458	0.864	0.365	NaN	NaN	NaN	NaN	NaN	NaN	NaN	NaN	NaN	NaN	NaN	NaN	NaN	NaN	NaN
548	2.74	-1.566	0.963	0.555	NaN	NaN	NaN	NaN	NaN	NaN	-1.387	0.645	0.731	NaN	NaN	NaN	-1.407	0.416	0.668	-1.469	0.278	0.719	NaN	NaN	NaN	NaN	NaN	NaN	NaN	NaN	NaN	-1.458	0.864	0.364	NaN	NaN	NaN	NaN	NaN	NaN	NaN	NaN	NaN	NaN	NaN	NaN	NaN	NaN	NaN
549	2.745	-1.566	0.963	0.554	NaN	NaN	NaN	NaN	NaN	NaN	-1.387	0.645	0.731	NaN	NaN	NaN	-1.407	0.416	0.668	-1.469	0.278	0.718	NaN	NaN	NaN	NaN	NaN	NaN	NaN	NaN	NaN	-1.457	0.864	0.364	NaN	NaN	NaN	NaN	NaN	NaN	NaN	NaN	NaN	NaN	NaN	NaN	NaN	NaN	NaN
550	2.75	-1.565	0.964	0.553	NaN	NaN	NaN	NaN	NaN	NaN	-1.386	0.645	0.73	NaN	NaN	NaN	-1.407	0.416	0.668	-1.469	0.278	0.718	NaN	NaN	NaN	NaN	NaN	NaN	NaN	NaN	NaN	-1.457	0.864	0.363	NaN	NaN	NaN	NaN	NaN	NaN	NaN	NaN	NaN	NaN	NaN	NaN	NaN	NaN	NaN
551	2.755	-1.564	0.964	0.553	NaN	NaN	NaN	NaN	NaN	NaN	-1.386	0.645	0.73	NaN	NaN	NaN	-1.408	0.416	0.668	-1.469	0.278	0.718	NaN	NaN	NaN	NaN	NaN	NaN	NaN	NaN	NaN	-1.456	0.864	0.362	NaN	NaN	NaN	NaN	NaN	NaN	NaN	NaN	NaN	NaN	NaN	NaN	NaN	NaN	NaN
552	2.76	-1.563	0.964	0.552	NaN	NaN	NaN	NaN	NaN	NaN	-1.387	0.645	0.729	NaN	NaN	NaN	-1.408	0.416	0.668	-1.469	0.278	0.718	NaN	NaN	NaN	NaN	NaN	NaN	NaN	NaN	NaN	-1.456	0.864	0.361	NaN	NaN	NaN	NaN	NaN	NaN	NaN	NaN	NaN	NaN	NaN	NaN	NaN	NaN	NaN
553	2.765	-1.563	0.964	0.551	NaN	NaN	NaN	NaN	NaN	NaN	-1.387	0.646	0.729	NaN	NaN	NaN	-1.408	0.416	0.668	-1.47	0.279	0.718	NaN	NaN	NaN	NaN	NaN	NaN	NaN	NaN	NaN	-1.455	0.864	0.361	NaN	NaN	NaN	NaN	NaN	NaN	NaN	NaN	NaN	NaN	NaN	NaN	NaN	NaN	NaN
554	2.77	-1.562	0.965	0.55	NaN	NaN	NaN	NaN	NaN	NaN	-1.386	0.646	0.728	NaN	NaN	NaN	-1.408	0.416	0.667	-1.47	0.279	0.718	NaN	NaN	NaN	NaN	NaN	NaN	NaN	NaN	NaN	-1.454	0.864	0.36	NaN	NaN	NaN	NaN	NaN	NaN	NaN	NaN	NaN	NaN	NaN	NaN	NaN	NaN	NaN
555	2.775	-1.562	0.965	0.55	NaN	NaN	NaN	NaN	NaN	NaN	-1.386	0.646	0.727	NaN	NaN	NaN	-1.408	0.416	0.667	NaN	NaN	NaN	NaN	NaN	NaN	NaN	NaN	NaN	NaN	NaN	NaN	-1.454	0.864	0.359	NaN	NaN	NaN	NaN	NaN	NaN	NaN	NaN	NaN	NaN	NaN	NaN	NaN	NaN	NaN
556	2.78	-1.561	0.965	0.549	NaN	NaN	NaN	NaN	NaN	NaN	-1.386	0.646	0.727	NaN	NaN	NaN	-1.408	0.416	0.666	NaN	NaN	NaN	NaN	NaN	NaN	NaN	NaN	NaN	NaN	NaN	NaN	-1.454	0.864	0.359	NaN	NaN	NaN	NaN	NaN	NaN	NaN	NaN	NaN	NaN	NaN	NaN	NaN	NaN	NaN
557	2.785	-1.56	0.965	0.548	NaN	NaN	NaN	NaN	NaN	NaN	-1.386	0.646	0.726	NaN	NaN	NaN	-1.408	0.416	0.666	-1.471	0.28	0.717	NaN	NaN	NaN	NaN	NaN	NaN	NaN	NaN	NaN	-1.453	0.864	0.358	NaN	NaN	NaN	NaN	NaN	NaN	NaN	NaN	NaN	NaN	NaN	NaN	NaN	NaN	NaN
558	2.79	-1.559	0.966	0.548	NaN	NaN	NaN	NaN	NaN	NaN	-1.386	0.647	0.726	NaN	NaN	NaN	-1.408	0.416	0.665	-1.471	0.28	0.717	NaN	NaN	NaN	NaN	NaN	NaN	NaN	NaN	NaN	-1.452	0.864	0.358	NaN	NaN	NaN	NaN	NaN	NaN	NaN	NaN	NaN	NaN	NaN	NaN	NaN	NaN	NaN
559	2.795	-1.558	0.966	0.547	NaN	NaN	NaN	NaN	NaN	NaN	-1.385	0.647	0.725	NaN	NaN	NaN	-1.408	0.416	0.665	-1.471	0.28	0.717	NaN	NaN	NaN	NaN	NaN	NaN	NaN	NaN	NaN	-1.452	0.864	0.357	NaN	NaN	NaN	NaN	NaN	NaN	NaN	NaN	NaN	NaN	NaN	NaN	NaN	NaN	NaN
560	2.8	-1.557	0.966	0.547	NaN	NaN	NaN	NaN	NaN	NaN	-1.385	0.647	0.725	NaN	NaN	NaN	-1.408	0.416	0.665	-1.471	0.281	0.717	NaN	NaN	NaN	NaN	NaN	NaN	NaN	NaN	NaN	-1.452	0.864	0.356	NaN	NaN	NaN	NaN	NaN	NaN	NaN	NaN	NaN	NaN	NaN	NaN	NaN	NaN	NaN
561	2.805	-1.557	0.967	0.546	NaN	NaN	NaN	NaN	NaN	NaN	-1.384	0.647	0.724	NaN	NaN	NaN	-1.408	0.417	0.665	-1.471	0.281	0.717	NaN	NaN	NaN	NaN	NaN	NaN	NaN	NaN	NaN	-1.451	0.864	0.356	NaN	NaN	NaN	NaN	NaN	NaN	NaN	NaN	NaN	NaN	NaN	NaN	NaN	NaN	NaN
562	2.81	-1.556	0.967	0.546	NaN	NaN	NaN	NaN	NaN	NaN	-1.384	0.647	0.724	NaN	NaN	NaN	-1.408	0.417	0.664	-1.471	0.281	0.717	NaN	NaN	NaN	NaN	NaN	NaN	NaN	NaN	NaN	-1.451	0.864	0.355	NaN	NaN	NaN	NaN	NaN	NaN	NaN	NaN	NaN	NaN	NaN	NaN	NaN	NaN	NaN
563	2.815	-1.555	0.967	0.545	NaN	NaN	NaN	NaN	NaN	NaN	-1.384	0.648	0.723	NaN	NaN	NaN	-1.408	0.417	0.664	-1.471	0.281	0.717	NaN	NaN	NaN	-1.43	0.035	0.694	NaN	NaN	NaN	-1.451	0.864	0.355	NaN	NaN	NaN	NaN	NaN	NaN	NaN	NaN	NaN	NaN	NaN	NaN	NaN	NaN	NaN
564	2.82	-1.554	0.967	0.545	NaN	NaN	NaN	NaN	NaN	NaN	-1.383	0.648	0.723	NaN	NaN	NaN	-1.408	0.417	0.664	-1.471	0.281	0.717	NaN	NaN	NaN	NaN	NaN	NaN	NaN	NaN	NaN	-1.45	0.864	0.354	NaN	NaN	NaN	NaN	NaN	NaN	NaN	NaN	NaN	NaN	NaN	NaN	NaN	NaN	NaN
565	2.825	-1.553	0.968	0.544	NaN	NaN	NaN	NaN	NaN	NaN	-1.383	0.648	0.722	NaN	NaN	NaN	-1.408	0.417	0.663	-1.471	0.282	0.716	NaN	NaN	NaN	NaN	NaN	NaN	NaN	NaN	NaN	-1.45	0.864	0.353	NaN	NaN	NaN	NaN	NaN	NaN	NaN	NaN	NaN	NaN	NaN	NaN	NaN	NaN	NaN
566	2.83	-1.552	0.968	0.544	NaN	NaN	NaN	NaN	NaN	NaN	-1.382	0.648	0.722	NaN	NaN	NaN	-1.408	0.417	0.662	-1.472	0.282	0.716	NaN	NaN	NaN	NaN	NaN	NaN	NaN	NaN	NaN	-1.449	0.865	0.353	NaN	NaN	NaN	NaN	NaN	NaN	NaN	NaN	NaN	NaN	NaN	NaN	NaN	NaN	NaN
567	2.835	-1.551	0.969	0.543	NaN	NaN	NaN	NaN	NaN	NaN	-1.382	0.648	0.721	NaN	NaN	NaN	-1.408	0.417	0.662	-1.472	0.282	0.716	NaN	NaN	NaN	NaN	NaN	NaN	NaN	NaN	NaN	-1.449	0.865	0.352	NaN	NaN	NaN	NaN	NaN	NaN	NaN	NaN	NaN	NaN	NaN	NaN	NaN	NaN	NaN
568	2.84	-1.551	0.969	0.543	NaN	NaN	NaN	NaN	NaN	NaN	-1.382	0.649	0.721	NaN	NaN	NaN	-1.408	0.418	0.662	-1.472	0.282	0.716	NaN	NaN	NaN	NaN	NaN	NaN	NaN	NaN	NaN	-1.442	0.858	0.356	NaN	NaN	NaN	NaN	NaN	NaN	NaN	NaN	NaN	NaN	NaN	NaN	NaN	NaN	NaN
569	2.845	NaN	NaN	NaN	NaN	NaN	NaN	NaN	NaN	NaN	-1.381	0.649	0.72	NaN	NaN	NaN	-1.408	0.418	0.662	-1.472	0.283	0.716	NaN	NaN	NaN	NaN	NaN	NaN	NaN	NaN	NaN	-1.428	0.843	0.365	-1.466	0.695	0.305	NaN	NaN	NaN	NaN	NaN	NaN	NaN	NaN	NaN	NaN	NaN	NaN
570	2.85	NaN	NaN	NaN	NaN	NaN	NaN	NaN	NaN	NaN	-1.38	0.649	0.719	NaN	NaN	NaN	-1.408	0.418	0.662	-1.472	0.283	0.716	NaN	NaN	NaN	-1.43	0.035	0.694	NaN	NaN	NaN	-1.424	0.84	0.367	-1.465	0.695	0.304	NaN	NaN	NaN	NaN	NaN	NaN	NaN	NaN	NaN	NaN	NaN	NaN
571	2.855	NaN	NaN	NaN	NaN	NaN	NaN	NaN	NaN	NaN	-1.38	0.649	0.719	NaN	NaN	NaN	-1.408	0.418	0.662	-1.472	0.283	0.716	NaN	NaN	NaN	NaN	NaN	NaN	NaN	NaN	NaN	-1.422	0.839	0.367	-1.465	0.694	0.304	NaN	NaN	NaN	NaN	NaN	NaN	NaN	NaN	NaN	NaN	NaN	NaN
572	2.86	NaN	NaN	NaN	NaN	NaN	NaN	NaN	NaN	NaN	-1.379	0.649	0.718	NaN	NaN	NaN	-1.408	0.419	0.662	-1.472	0.284	0.716	NaN	NaN	NaN	-1.43	0.035	0.694	NaN	NaN	NaN	-1.422	0.839	0.367	-1.465	0.694	0.304	NaN	NaN	NaN	NaN	NaN	NaN	NaN	NaN	NaN	NaN	NaN	NaN
573	2.865	NaN	NaN	NaN	NaN	NaN	NaN	NaN	NaN	NaN	-1.378	0.649	0.718	NaN	NaN	NaN	-1.408	0.419	0.661	-1.472	0.284	0.716	NaN	NaN	NaN	NaN	NaN	NaN	NaN	NaN	NaN	-1.421	0.839	0.366	-1.465	0.694	0.303	NaN	NaN	NaN	NaN	NaN	NaN	NaN	NaN	NaN	NaN	NaN	NaN
574	2.87	NaN	NaN	NaN	NaN	NaN	NaN	NaN	NaN	NaN	-1.377	0.649	0.717	NaN	NaN	NaN	-1.408	0.419	0.661	-1.472	0.285	0.715	NaN	NaN	NaN	-1.43	0.035	0.694	NaN	NaN	NaN	-1.42	0.839	0.366	-1.464	0.694	0.303	NaN	NaN	NaN	NaN	NaN	NaN	NaN	NaN	NaN	NaN	NaN	NaN
575	2.875	NaN	NaN	NaN	NaN	NaN	NaN	NaN	NaN	NaN	-1.376	0.65	0.717	NaN	NaN	NaN	-1.408	0.42	0.661	-1.472	0.285	0.715	NaN	NaN	NaN	NaN	NaN	NaN	NaN	NaN	NaN	-1.419	0.839	0.365	-1.464	0.694	0.302	NaN	NaN	NaN	NaN	NaN	NaN	NaN	NaN	NaN	NaN	NaN	NaN
576	2.88	NaN	NaN	NaN	NaN	NaN	NaN	NaN	NaN	NaN	-1.376	0.65	0.716	NaN	NaN	NaN	-1.407	0.42	0.66	-1.472	0.285	0.715	NaN	NaN	NaN	-1.43	0.035	0.694	NaN	NaN	NaN	-1.418	0.84	0.364	-1.463	0.694	0.302	NaN	NaN	NaN	NaN	NaN	NaN	NaN	NaN	NaN	NaN	NaN	NaN
577	2.885	NaN	NaN	NaN	NaN	NaN	NaN	NaN	NaN	NaN	-1.375	0.65	0.716	NaN	NaN	NaN	-1.407	0.42	0.66	-1.472	0.285	0.715	NaN	NaN	NaN	-1.43	0.035	0.694	NaN	NaN	NaN	-1.424	0.847	0.359	-1.463	0.694	0.301	NaN	NaN	NaN	NaN	NaN	NaN	NaN	NaN	NaN	NaN	NaN	NaN
578	2.89	-1.54	0.972	0.536	NaN	NaN	NaN	NaN	NaN	NaN	-1.374	0.65	0.715	NaN	NaN	NaN	-1.407	0.42	0.66	-1.472	0.285	0.715	NaN	NaN	NaN	NaN	NaN	NaN	NaN	NaN	NaN	-1.439	0.862	0.348	-1.463	0.694	0.301	NaN	NaN	NaN	NaN	NaN	NaN	NaN	NaN	NaN	NaN	NaN	NaN
579	2.895	-1.539	0.972	0.536	NaN	NaN	NaN	NaN	NaN	NaN	-1.373	0.65	0.714	NaN	NaN	NaN	-1.406	0.42	0.66	-1.472	0.286	0.715	NaN	NaN	NaN	NaN	NaN	NaN	NaN	NaN	NaN	-1.442	0.866	0.344	-1.463	0.694	0.301	NaN	NaN	NaN	NaN	NaN	NaN	NaN	NaN	NaN	NaN	NaN	NaN
580	2.9	-1.538	0.973	0.535	NaN	NaN	NaN	NaN	NaN	NaN	-1.372	0.65	0.714	NaN	NaN	NaN	-1.406	0.42	0.659	-1.471	0.286	0.715	NaN	NaN	NaN	NaN	NaN	NaN	NaN	NaN	NaN	-1.442	0.867	0.343	-1.462	0.694	0.301	NaN	NaN	NaN	NaN	NaN	NaN	NaN	NaN	NaN	NaN	NaN	NaN
581	2.905	-1.537	0.973	0.534	NaN	NaN	NaN	NaN	NaN	NaN	-1.371	0.65	0.713	NaN	NaN	NaN	-1.405	0.42	0.659	-1.471	0.287	0.715	NaN	NaN	NaN	NaN	NaN	NaN	NaN	NaN	NaN	-1.441	0.867	0.342	-1.461	0.694	0.3	NaN	NaN	NaN	NaN	NaN	NaN	NaN	NaN	NaN	NaN	NaN	NaN
582	2.91	-1.536	0.973	0.534	NaN	NaN	NaN	NaN	NaN	NaN	-1.37	0.65	0.713	NaN	NaN	NaN	-1.405	0.421	0.659	-1.471	0.287	0.714	NaN	NaN	NaN	NaN	NaN	NaN	NaN	NaN	NaN	-1.44	0.867	0.342	-1.461	0.694	0.299	NaN	NaN	NaN	NaN	NaN	NaN	NaN	NaN	NaN	NaN	NaN	NaN
583	2.915	-1.535	0.973	0.533	NaN	NaN	NaN	NaN	NaN	NaN	-1.369	0.651	0.712	NaN	NaN	NaN	-1.404	0.421	0.659	-1.471	0.287	0.714	NaN	NaN	NaN	NaN	NaN	NaN	NaN	NaN	NaN	-1.439	0.867	0.341	-1.46	0.694	0.299	NaN	NaN	NaN	NaN	NaN	NaN	NaN	NaN	NaN	NaN	NaN	NaN
584	2.92	-1.534	0.973	0.532	NaN	NaN	NaN	NaN	NaN	NaN	-1.368	0.651	0.712	NaN	NaN	NaN	-1.403	0.421	0.659	-1.471	0.288	0.714	NaN	NaN	NaN	NaN	NaN	NaN	NaN	NaN	NaN	-1.439	0.868	0.34	-1.459	0.694	0.299	NaN	NaN	NaN	NaN	NaN	NaN	NaN	NaN	NaN	NaN	NaN	NaN
585	2.925	-1.533	0.974	0.532	NaN	NaN	NaN	NaN	NaN	NaN	-1.367	0.651	0.711	NaN	NaN	NaN	-1.402	0.421	0.658	-1.47	0.288	0.714	NaN	NaN	NaN	NaN	NaN	NaN	NaN	NaN	NaN	-1.438	0.868	0.339	-1.458	0.694	0.298	NaN	NaN	NaN	NaN	NaN	NaN	NaN	NaN	NaN	NaN	NaN	NaN
586	2.93	-1.532	0.974	0.531	NaN	NaN	NaN	NaN	NaN	NaN	-1.366	0.651	0.711	NaN	NaN	NaN	-1.401	0.421	0.658	-1.47	0.288	0.714	NaN	NaN	NaN	NaN	NaN	NaN	NaN	NaN	NaN	-1.437	0.868	0.339	-1.458	0.694	0.297	NaN	NaN	NaN	NaN	NaN	NaN	NaN	NaN	NaN	NaN	NaN	NaN
587	2.935	-1.531	0.974	0.53	NaN	NaN	NaN	NaN	NaN	NaN	-1.365	0.651	0.71	NaN	NaN	NaN	-1.4	0.42	0.657	-1.469	0.289	0.713	NaN	NaN	NaN	NaN	NaN	NaN	NaN	NaN	NaN	-1.436	0.867	0.338	-1.457	0.694	0.297	NaN	NaN	NaN	NaN	NaN	NaN	NaN	NaN	NaN	NaN	NaN	NaN
588	2.94	-1.53	0.974	0.53	NaN	NaN	NaN	NaN	NaN	NaN	-1.364	0.651	0.71	NaN	NaN	NaN	-1.399	0.42	0.656	-1.469	0.289	0.713	NaN	NaN	NaN	NaN	NaN	NaN	NaN	NaN	NaN	-1.435	0.868	0.337	-1.456	0.694	0.296	NaN	NaN	NaN	NaN	NaN	NaN	NaN	NaN	NaN	NaN	NaN	NaN
589	2.945	-1.529	0.974	0.529	NaN	NaN	NaN	NaN	NaN	NaN	-1.363	0.65	0.709	NaN	NaN	NaN	-1.398	0.42	0.656	NaN	NaN	NaN	NaN	NaN	NaN	NaN	NaN	NaN	NaN	NaN	NaN	-1.435	0.868	0.336	-1.455	0.694	0.295	NaN	NaN	NaN	NaN	NaN	NaN	NaN	NaN	NaN	NaN	NaN	NaN
590	2.95	-1.528	0.974	0.529	NaN	NaN	NaN	NaN	NaN	NaN	-1.362	0.65	0.709	NaN	NaN	NaN	-1.397	0.421	0.656	NaN	NaN	NaN	NaN	NaN	NaN	NaN	NaN	NaN	NaN	NaN	NaN	-1.434	0.868	0.336	-1.455	0.695	0.294	NaN	NaN	NaN	NaN	NaN	NaN	NaN	NaN	NaN	NaN	NaN	NaN
591	2.955	-1.527	0.975	0.528	NaN	NaN	NaN	NaN	NaN	NaN	-1.361	0.65	0.708	NaN	NaN	NaN	-1.395	0.421	0.655	-1.466	0.291	0.713	NaN	NaN	NaN	NaN	NaN	NaN	NaN	NaN	NaN	-1.433	0.869	0.335	-1.454	0.695	0.293	NaN	NaN	NaN	NaN	NaN	NaN	NaN	NaN	NaN	NaN	NaN	NaN
592	2.96	-1.526	0.975	0.527	NaN	NaN	NaN	NaN	NaN	NaN	-1.359	0.65	0.708	NaN	NaN	NaN	-1.394	0.421	0.655	-1.465	0.291	0.712	NaN	NaN	NaN	NaN	NaN	NaN	NaN	NaN	NaN	-1.432	0.868	0.334	-1.453	0.695	0.292	NaN	NaN	NaN	NaN	NaN	NaN	NaN	NaN	NaN	NaN	NaN	NaN
593	2.965	-1.525	0.975	0.527	NaN	NaN	NaN	NaN	NaN	NaN	-1.358	0.65	0.707	NaN	NaN	NaN	-1.393	0.421	0.655	-1.465	0.291	0.712	NaN	NaN	NaN	-1.423	0.034	0.694	NaN	NaN	NaN	-1.431	0.869	0.333	-1.452	0.695	0.292	NaN	NaN	NaN	NaN	NaN	NaN	NaN	NaN	NaN	NaN	NaN	NaN
594	2.97	-1.524	0.975	0.526	NaN	NaN	NaN	NaN	NaN	NaN	-1.357	0.65	0.707	NaN	NaN	NaN	-1.391	0.421	0.654	NaN	NaN	NaN	NaN	NaN	NaN	NaN	NaN	NaN	NaN	NaN	NaN	-1.43	0.869	0.333	-1.451	0.695	0.291	NaN	NaN	NaN	NaN	NaN	NaN	NaN	NaN	NaN	NaN	NaN	NaN
595	2.975	-1.523	0.975	0.525	NaN	NaN	NaN	NaN	NaN	NaN	-1.356	0.65	0.706	NaN	NaN	NaN	-1.389	0.421	0.654	-1.462	0.292	0.711	NaN	NaN	NaN	-1.424	0.034	0.694	NaN	NaN	NaN	-1.429	0.869	0.332	-1.45	0.696	0.29	NaN	NaN	NaN	NaN	NaN	NaN	NaN	NaN	NaN	NaN	NaN	NaN
596	2.98	-1.522	0.976	0.525	NaN	NaN	NaN	NaN	NaN	NaN	-1.355	0.651	0.705	NaN	NaN	NaN	-1.387	0.42	0.653	NaN	NaN	NaN	NaN	NaN	NaN	NaN	NaN	NaN	NaN	NaN	NaN	-1.429	0.869	0.331	-1.45	0.696	0.29	NaN	NaN	NaN	NaN	NaN	NaN	NaN	NaN	NaN	NaN	NaN	NaN
597	2.985	-1.521	0.976	0.524	NaN	NaN	NaN	NaN	NaN	NaN	-1.354	0.65	0.705	NaN	NaN	NaN	-1.386	0.42	0.653	-1.459	0.293	0.711	NaN	NaN	NaN	-1.423	0.035	0.694	NaN	NaN	NaN	-1.428	0.87	0.33	-1.449	0.696	0.289	NaN	NaN	NaN	NaN	NaN	NaN	NaN	NaN	NaN	NaN	NaN	NaN
598	2.99	-1.52	0.976	0.523	NaN	NaN	NaN	NaN	NaN	NaN	-1.353	0.65	0.705	NaN	NaN	NaN	-1.384	0.421	0.653	-1.458	0.293	0.71	NaN	NaN	NaN	NaN	NaN	NaN	NaN	NaN	NaN	-1.427	0.87	0.33	-1.448	0.696	0.288	NaN	NaN	NaN	NaN	NaN	NaN	NaN	NaN	NaN	NaN	NaN	NaN
599	2.995	-1.518	0.976	0.523	NaN	NaN	NaN	NaN	NaN	NaN	-1.352	0.651	0.704	NaN	NaN	NaN	-1.382	0.421	0.653	NaN	NaN	NaN	NaN	NaN	NaN	NaN	NaN	NaN	NaN	NaN	NaN	-1.426	0.87	0.329	-1.448	0.696	0.288	NaN	NaN	NaN	NaN	NaN	NaN	NaN	NaN	NaN	NaN	NaN	NaN
600	3	-1.518	0.977	0.522	NaN	NaN	NaN	NaN	NaN	NaN	-1.351	0.651	0.704	NaN	NaN	NaN	-1.38	0.422	0.652	NaN	NaN	NaN	NaN	NaN	NaN	NaN	NaN	NaN	NaN	NaN	NaN	-1.425	0.87	0.328	-1.447	0.697	0.287	NaN	NaN	NaN	NaN	NaN	NaN	NaN	NaN	NaN	NaN	NaN	NaN
601	3.005	-1.517	0.977	0.521	NaN	NaN	NaN	NaN	NaN	NaN	-1.349	0.651	0.703	NaN	NaN	NaN	-1.377	0.422	0.652	-1.453	0.295	0.709	NaN	NaN	NaN	NaN	NaN	NaN	NaN	NaN	NaN	-1.424	0.87	0.328	-1.446	0.697	0.287	NaN	NaN	NaN	NaN	NaN	NaN	NaN	NaN	NaN	NaN	NaN	NaN
602	3.01	-1.516	0.977	0.521	NaN	NaN	NaN	NaN	NaN	NaN	-1.348	0.651	0.703	NaN	NaN	NaN	-1.374	0.422	0.651	NaN	NaN	NaN	NaN	NaN	NaN	NaN	NaN	NaN	NaN	NaN	NaN	-1.423	0.87	0.327	-1.445	0.696	0.286	NaN	NaN	NaN	NaN	NaN	NaN	NaN	NaN	NaN	NaN	NaN	NaN
603	3.015	-1.515	0.977	0.52	NaN	NaN	NaN	NaN	NaN	NaN	-1.347	0.652	0.702	NaN	NaN	NaN	-1.372	0.423	0.651	-1.448	0.298	0.708	NaN	NaN	NaN	NaN	NaN	NaN	NaN	NaN	NaN	-1.422	0.87	0.326	-1.444	0.696	0.286	NaN	NaN	NaN	NaN	NaN	NaN	NaN	NaN	NaN	NaN	NaN	NaN
604	3.02	-1.514	0.978	0.519	NaN	NaN	NaN	NaN	NaN	NaN	-1.345	0.652	0.702	NaN	NaN	NaN	-1.369	0.423	0.65	-1.447	0.299	0.708	NaN	NaN	NaN	NaN	NaN	NaN	NaN	NaN	NaN	-1.421	0.87	0.326	-1.444	0.697	0.285	NaN	NaN	NaN	NaN	NaN	NaN	NaN	NaN	NaN	NaN	NaN	NaN
605	3.025	-1.513	0.978	0.518	NaN	NaN	NaN	NaN	NaN	NaN	-1.344	0.652	0.702	NaN	NaN	NaN	-1.366	0.424	0.65	-1.444	0.3	0.708	NaN	NaN	NaN	NaN	NaN	NaN	NaN	NaN	NaN	-1.42	0.87	0.325	-1.443	0.697	0.285	NaN	NaN	NaN	NaN	NaN	NaN	NaN	NaN	NaN	NaN	NaN	NaN
606	3.03	-1.512	0.978	0.518	NaN	NaN	NaN	NaN	NaN	NaN	NaN	NaN	NaN	NaN	NaN	NaN	-1.363	0.425	0.65	-1.442	0.302	0.708	NaN	NaN	NaN	NaN	NaN	NaN	NaN	NaN	NaN	-1.419	0.87	0.324	-1.443	0.697	0.284	NaN	NaN	NaN	NaN	NaN	NaN	NaN	NaN	NaN	NaN	NaN	NaN
607	3.035	-1.511	0.979	0.517	NaN	NaN	NaN	NaN	NaN	NaN	-1.339	0.652	0.7	NaN	NaN	NaN	-1.359	0.426	0.65	-1.439	0.304	0.707	NaN	NaN	NaN	NaN	NaN	NaN	NaN	NaN	NaN	-1.418	0.87	0.324	-1.442	0.696	0.284	NaN	NaN	NaN	NaN	NaN	NaN	NaN	NaN	NaN	NaN	NaN	NaN
608	3.04	-1.51	0.979	0.516	NaN	NaN	NaN	NaN	NaN	NaN	-1.337	0.652	0.7	NaN	NaN	NaN	-1.354	0.426	0.65	-1.438	0.305	0.707	NaN	NaN	NaN	NaN	NaN	NaN	NaN	NaN	NaN	-1.417	0.87	0.323	-1.442	0.696	0.283	NaN	NaN	NaN	NaN	NaN	NaN	NaN	NaN	NaN	NaN	NaN	NaN
609	3.045	-1.51	0.979	0.515	NaN	NaN	NaN	NaN	NaN	NaN	-1.335	0.652	0.7	NaN	NaN	NaN	-1.35	0.426	0.65	NaN	NaN	NaN	NaN	NaN	NaN	NaN	NaN	NaN	NaN	NaN	NaN	-1.416	0.87	0.323	-1.441	0.696	0.283	NaN	NaN	NaN	NaN	NaN	NaN	NaN	NaN	NaN	NaN	NaN	NaN
610	3.05	-1.509	0.979	0.514	NaN	NaN	NaN	NaN	NaN	NaN	-1.333	0.652	0.699	NaN	NaN	NaN	-1.345	0.427	0.649	-1.427	0.306	0.706	NaN	NaN	NaN	NaN	NaN	NaN	NaN	NaN	NaN	-1.415	0.87	0.322	-1.441	0.696	0.283	NaN	NaN	NaN	NaN	NaN	NaN	NaN	NaN	NaN	NaN	NaN	NaN
611	3.055	-1.508	0.979	0.514	NaN	NaN	NaN	NaN	NaN	NaN	-1.33	0.653	0.699	NaN	NaN	NaN	-1.34	0.428	0.65	-1.425	0.308	0.706	NaN	NaN	NaN	-1.414	0.04	0.695	NaN	NaN	NaN	-1.415	0.871	0.321	-1.441	0.696	0.283	NaN	NaN	NaN	NaN	NaN	NaN	NaN	NaN	NaN	NaN	NaN	NaN
612	3.06	-1.507	0.979	0.513	NaN	NaN	NaN	NaN	NaN	NaN	-1.328	0.653	0.699	NaN	NaN	NaN	-1.335	0.429	0.65	-1.421	0.311	0.707	NaN	NaN	NaN	-1.414	0.04	0.695	NaN	NaN	NaN	-1.414	0.871	0.321	-1.44	0.696	0.282	NaN	NaN	NaN	NaN	NaN	NaN	NaN	NaN	NaN	NaN	NaN	NaN
613	3.065	-1.506	0.979	0.512	NaN	NaN	NaN	NaN	NaN	NaN	-1.325	0.653	0.699	NaN	NaN	NaN	-1.33	0.43	0.65	-1.416	0.313	0.707	NaN	NaN	NaN	-1.414	0.04	0.695	NaN	NaN	NaN	-1.413	0.871	0.32	-1.44	0.696	0.282	NaN	NaN	NaN	NaN	NaN	NaN	NaN	NaN	NaN	NaN	NaN	NaN
614	3.07	-1.505	0.98	0.511	NaN	NaN	NaN	NaN	NaN	NaN	-1.323	0.653	0.699	NaN	NaN	NaN	-1.324	0.43	0.65	-1.412	0.315	0.707	NaN	NaN	NaN	-1.414	0.04	0.695	NaN	NaN	NaN	-1.412	0.87	0.319	-1.439	0.696	0.281	NaN	NaN	NaN	NaN	NaN	NaN	NaN	NaN	NaN	NaN	NaN	NaN
615	3.075	-1.505	0.98	0.511	NaN	NaN	NaN	NaN	NaN	NaN	-1.32	0.654	0.699	NaN	NaN	NaN	-1.318	0.431	0.65	-1.406	0.316	0.707	NaN	NaN	NaN	-1.414	0.04	0.695	NaN	NaN	NaN	-1.411	0.87	0.319	-1.439	0.696	0.281	NaN	NaN	NaN	NaN	NaN	NaN	NaN	NaN	NaN	NaN	NaN	NaN
616	3.08	-1.504	0.979	0.51	NaN	NaN	NaN	NaN	NaN	NaN	-1.317	0.654	0.699	NaN	NaN	NaN	-1.313	0.432	0.65	-1.401	0.317	0.707	NaN	NaN	NaN	-1.414	0.04	0.695	NaN	NaN	NaN	-1.411	0.87	0.318	-1.438	0.696	0.28	NaN	NaN	NaN	NaN	NaN	NaN	NaN	NaN	NaN	NaN	NaN	NaN
617	3.085	-1.503	0.979	0.509	NaN	NaN	NaN	NaN	NaN	NaN	-1.314	0.655	0.699	NaN	NaN	NaN	-1.307	0.433	0.651	-1.396	0.318	0.707	NaN	NaN	NaN	-1.414	0.04	0.695	NaN	NaN	NaN	-1.41	0.87	0.317	-1.436	0.695	0.279	NaN	NaN	NaN	NaN	NaN	NaN	NaN	NaN	NaN	NaN	NaN	NaN
618	3.09	-1.502	0.979	0.509	NaN	NaN	NaN	NaN	NaN	NaN	-1.311	0.656	0.7	NaN	NaN	NaN	-1.301	0.433	0.652	-1.391	0.32	0.708	-1.504	0.16	0.645	-1.414	0.041	0.695	NaN	NaN	NaN	-1.409	0.87	0.317	-1.437	0.695	0.279	NaN	NaN	NaN	NaN	NaN	NaN	NaN	NaN	NaN	NaN	NaN	NaN
619	3.095	-1.502	0.979	0.508	NaN	NaN	NaN	NaN	NaN	NaN	-1.309	0.656	0.7	NaN	NaN	NaN	-1.296	0.435	0.652	-1.387	0.322	0.708	-1.5	0.162	0.645	-1.413	0.041	0.694	NaN	NaN	NaN	-1.409	0.869	0.316	-1.437	0.695	0.279	NaN	NaN	NaN	NaN	NaN	NaN	NaN	NaN	NaN	NaN	NaN	NaN
620	3.1	-1.501	0.979	0.507	NaN	NaN	NaN	NaN	NaN	NaN	-1.306	0.657	0.7	NaN	NaN	NaN	-1.291	0.436	0.653	-1.381	0.322	0.708	-1.5	0.171	0.648	-1.412	0.041	0.694	NaN	NaN	NaN	-1.408	0.869	0.316	-1.436	0.695	0.278	NaN	NaN	NaN	NaN	NaN	NaN	NaN	NaN	NaN	NaN	NaN	NaN
621	3.105	-1.501	0.979	0.507	NaN	NaN	NaN	NaN	NaN	NaN	-1.303	0.658	0.701	NaN	NaN	NaN	-1.286	0.437	0.653	-1.377	0.322	0.708	-1.501	0.181	0.654	NaN	NaN	NaN	NaN	NaN	NaN	-1.408	0.869	0.315	-1.436	0.695	0.278	NaN	NaN	NaN	NaN	NaN	NaN	NaN	NaN	NaN	NaN	NaN	NaN
622	3.11	-1.5	0.979	0.506	NaN	NaN	NaN	NaN	NaN	NaN	-1.3	0.659	0.701	NaN	NaN	NaN	-1.282	0.438	0.654	-1.372	0.322	0.708	-1.492	0.175	0.648	-1.41	0.047	0.695	NaN	NaN	NaN	-1.407	0.869	0.315	-1.436	0.695	0.278	NaN	NaN	NaN	NaN	NaN	NaN	NaN	NaN	NaN	NaN	NaN	NaN
623	3.115	-1.5	0.979	0.505	NaN	NaN	NaN	NaN	NaN	NaN	-1.297	0.659	0.701	NaN	NaN	NaN	-1.277	0.439	0.654	-1.368	0.324	0.708	-1.487	0.177	0.645	-1.408	0.049	0.694	NaN	NaN	NaN	-1.406	0.868	0.314	-1.435	0.694	0.277	NaN	NaN	NaN	NaN	NaN	NaN	NaN	NaN	NaN	NaN	NaN	NaN
624	3.12	-1.499	0.979	0.505	NaN	NaN	NaN	NaN	NaN	NaN	-1.295	0.659	0.702	NaN	NaN	NaN	-1.272	0.439	0.654	-1.364	0.326	0.708	-1.484	0.178	0.645	-1.407	0.05	0.694	NaN	NaN	NaN	-1.406	0.868	0.313	-1.435	0.695	0.276	NaN	NaN	NaN	NaN	NaN	NaN	NaN	NaN	NaN	NaN	NaN	NaN
625	3.125	-1.499	0.978	0.504	NaN	NaN	NaN	NaN	NaN	NaN	-1.293	0.66	0.702	NaN	NaN	NaN	-1.268	0.44	0.654	-1.36	0.327	0.709	-1.48	0.18	0.644	NaN	NaN	NaN	NaN	NaN	NaN	-1.405	0.868	0.313	-1.435	0.695	0.276	NaN	NaN	NaN	NaN	NaN	NaN	NaN	NaN	NaN	NaN	NaN	NaN
626	3.13	-1.498	0.978	0.504	NaN	NaN	NaN	NaN	NaN	NaN	-1.291	0.661	0.703	NaN	NaN	NaN	-1.265	0.441	0.654	-1.356	0.327	0.708	-1.477	0.181	0.644	-1.397	0.057	0.693	NaN	NaN	NaN	-1.405	0.868	0.312	-1.435	0.695	0.276	NaN	NaN	NaN	NaN	NaN	NaN	NaN	NaN	NaN	NaN	NaN	NaN
627	3.135	-1.498	0.979	0.503	NaN	NaN	NaN	NaN	NaN	NaN	-1.289	0.661	0.703	NaN	NaN	NaN	-1.261	0.442	0.654	-1.353	0.328	0.708	-1.474	0.181	0.644	-1.393	0.059	0.692	NaN	NaN	NaN	-1.404	0.868	0.311	-1.435	0.694	0.275	NaN	NaN	NaN	NaN	NaN	NaN	NaN	NaN	NaN	NaN	NaN	NaN
628	3.14	-1.497	0.979	0.503	NaN	NaN	NaN	NaN	NaN	NaN	-1.287	0.662	0.703	NaN	NaN	NaN	-1.258	0.443	0.654	-1.35	0.33	0.708	-1.47	0.182	0.644	-1.389	0.061	0.691	NaN	NaN	NaN	-1.403	0.868	0.311	-1.434	0.694	0.275	NaN	NaN	NaN	NaN	NaN	NaN	NaN	NaN	NaN	NaN	NaN	NaN
629	3.145	-1.497	0.979	0.502	NaN	NaN	NaN	NaN	NaN	NaN	-1.286	0.662	0.703	NaN	NaN	NaN	-1.255	0.444	0.654	-1.347	0.331	0.707	-1.468	0.184	0.643	-1.383	0.062	0.69	NaN	NaN	NaN	-1.403	0.868	0.311	-1.433	0.694	0.274	NaN	NaN	NaN	NaN	NaN	NaN	NaN	NaN	NaN	NaN	NaN	NaN
630	3.15	-1.496	0.978	0.502	NaN	NaN	NaN	NaN	NaN	NaN	-1.284	0.663	0.703	NaN	NaN	NaN	-1.252	0.445	0.654	-1.345	0.332	0.707	-1.464	0.185	0.642	-1.376	0.063	0.69	NaN	NaN	NaN	-1.402	0.868	0.31	-1.432	0.693	0.273	NaN	NaN	NaN	NaN	NaN	NaN	NaN	NaN	NaN	NaN	NaN	NaN
631	3.155	-1.495	0.978	0.502	NaN	NaN	NaN	NaN	NaN	NaN	-1.283	0.663	0.704	NaN	NaN	NaN	-1.25	0.446	0.654	-1.341	0.333	0.707	-1.46	0.184	0.642	-1.37	0.065	0.688	NaN	NaN	NaN	-1.402	0.868	0.31	-1.432	0.693	0.273	NaN	NaN	NaN	NaN	NaN	NaN	NaN	NaN	NaN	NaN	NaN	NaN
632	3.16	-1.495	0.979	0.502	NaN	NaN	NaN	NaN	NaN	NaN	-1.282	0.664	0.703	NaN	NaN	NaN	-1.248	0.447	0.654	-1.337	0.332	0.707	-1.458	0.186	0.641	-1.363	0.067	0.688	NaN	NaN	NaN	-1.402	0.868	0.31	-1.432	0.693	0.272	NaN	NaN	NaN	NaN	NaN	NaN	NaN	NaN	NaN	NaN	NaN	NaN
633	3.165	-1.494	0.979	0.502	NaN	NaN	NaN	NaN	NaN	NaN	-1.282	0.664	0.703	NaN	NaN	NaN	-1.245	0.448	0.654	-1.334	0.332	0.706	NaN	NaN	NaN	-1.356	0.068	0.687	NaN	NaN	NaN	-1.402	0.868	0.309	-1.432	0.693	0.272	NaN	NaN	NaN	NaN	NaN	NaN	NaN	NaN	NaN	NaN	NaN	NaN
634	3.17	-1.494	0.98	0.501	NaN	NaN	NaN	NaN	NaN	NaN	-1.281	0.665	0.703	NaN	NaN	NaN	-1.243	0.449	0.653	-1.332	0.332	0.705	-1.445	0.181	0.638	-1.349	0.07	0.686	NaN	NaN	NaN	-1.401	0.868	0.309	-1.431	0.693	0.272	NaN	NaN	NaN	NaN	NaN	NaN	NaN	NaN	NaN	NaN	NaN	NaN
635	3.175	-1.494	0.98	0.501	NaN	NaN	NaN	NaN	NaN	NaN	-1.281	0.666	0.702	NaN	NaN	NaN	-1.241	0.449	0.653	-1.328	0.332	0.705	-1.442	0.181	0.637	-1.343	0.07	0.686	NaN	NaN	NaN	-1.401	0.868	0.309	-1.431	0.693	0.272	NaN	NaN	NaN	NaN	NaN	NaN	NaN	NaN	NaN	NaN	NaN	NaN
636	3.18	-1.493	0.98	0.501	NaN	NaN	NaN	NaN	NaN	NaN	-1.28	0.666	0.702	NaN	NaN	NaN	-1.239	0.45	0.653	-1.324	0.33	0.704	-1.436	0.179	0.637	-1.336	0.071	0.686	NaN	NaN	NaN	-1.401	0.869	0.309	-1.431	0.694	0.272	NaN	NaN	NaN	NaN	NaN	NaN	NaN	NaN	NaN	NaN	NaN	NaN
637	3.185	-1.493	0.98	0.501	NaN	NaN	NaN	NaN	NaN	NaN	-1.279	0.666	0.701	NaN	NaN	NaN	-1.237	0.451	0.653	-1.322	0.33	0.703	-1.432	0.177	0.636	-1.329	0.071	0.686	NaN	NaN	NaN	-1.401	0.869	0.309	-1.432	0.694	0.272	NaN	NaN	NaN	NaN	NaN	NaN	NaN	NaN	NaN	NaN	NaN	NaN
638	3.19	-1.492	0.98	0.501	NaN	NaN	NaN	NaN	NaN	NaN	-1.278	0.667	0.7	NaN	NaN	NaN	-1.235	0.452	0.652	-1.319	0.33	0.703	-1.426	0.175	0.634	-1.322	0.071	0.687	NaN	NaN	NaN	-1.4	0.869	0.309	-1.433	0.695	0.273	NaN	NaN	NaN	NaN	NaN	NaN	NaN	NaN	NaN	NaN	NaN	NaN
639	3.195	-1.491	0.98	0.501	NaN	NaN	NaN	NaN	NaN	NaN	-1.277	0.668	0.7	NaN	NaN	NaN	-1.233	0.452	0.651	-1.316	0.329	0.703	-1.42	0.172	0.633	-1.315	0.071	0.686	NaN	NaN	NaN	-1.4	0.869	0.309	-1.433	0.695	0.273	NaN	NaN	NaN	NaN	NaN	NaN	NaN	NaN	NaN	NaN	NaN	NaN
640	3.2	-1.491	0.981	0.5	NaN	NaN	NaN	NaN	NaN	NaN	-1.277	0.668	0.699	NaN	NaN	NaN	-1.232	0.452	0.65	-1.312	0.327	0.701	-1.415	0.17	0.632	-1.308	0.07	0.685	NaN	NaN	NaN	-1.4	0.869	0.309	-1.432	0.695	0.273	NaN	NaN	NaN	NaN	NaN	NaN	NaN	NaN	NaN	NaN	NaN	NaN
641	3.205	-1.49	0.981	0.5	NaN	NaN	NaN	NaN	NaN	NaN	-1.276	0.669	0.699	NaN	NaN	NaN	-1.231	0.453	0.65	-1.31	0.326	0.701	-1.409	0.166	0.631	-1.3	0.069	0.685	NaN	NaN	NaN	-1.399	0.869	0.309	-1.43	0.694	0.273	NaN	NaN	NaN	NaN	NaN	NaN	NaN	NaN	NaN	NaN	NaN	NaN
642	3.21	-1.49	0.981	0.5	NaN	NaN	NaN	NaN	NaN	NaN	-1.275	0.669	0.698	NaN	NaN	NaN	-1.23	0.453	0.649	-1.308	0.326	0.7	-1.403	0.162	0.63	-1.293	0.069	0.684	NaN	NaN	NaN	-1.399	0.869	0.31	-1.429	0.694	0.273	NaN	NaN	NaN	NaN	NaN	NaN	NaN	NaN	NaN	NaN	NaN	NaN
643	3.215	-1.489	0.982	0.5	NaN	NaN	NaN	NaN	NaN	NaN	-1.275	0.67	0.698	NaN	NaN	NaN	-1.229	0.454	0.648	-1.306	0.325	0.7	-1.397	0.159	0.629	-1.285	0.068	0.683	NaN	NaN	NaN	-1.398	0.869	0.31	-1.429	0.694	0.273	NaN	NaN	NaN	NaN	NaN	NaN	NaN	NaN	NaN	NaN	NaN	NaN
644	3.22	-1.488	0.982	0.501	NaN	NaN	NaN	NaN	NaN	NaN	-1.274	0.671	0.698	NaN	NaN	NaN	-1.228	0.454	0.648	-1.303	0.322	0.698	-1.391	0.155	0.628	-1.276	0.066	0.682	NaN	NaN	NaN	-1.398	0.87	0.31	-1.43	0.695	0.274	NaN	NaN	NaN	NaN	NaN	NaN	NaN	NaN	NaN	NaN	NaN	NaN
645	3.225	-1.488	0.982	0.501	NaN	NaN	NaN	NaN	NaN	NaN	-1.274	0.671	0.698	NaN	NaN	NaN	-1.228	0.453	0.648	-1.301	0.322	0.698	-1.384	0.151	0.627	-1.268	0.066	0.681	NaN	NaN	NaN	-1.397	0.87	0.31	-1.428	0.694	0.274	NaN	NaN	NaN	NaN	NaN	NaN	NaN	NaN	NaN	NaN	NaN	NaN
646	3.23	-1.487	0.982	0.5	NaN	NaN	NaN	NaN	NaN	NaN	-1.274	0.671	0.697	NaN	NaN	NaN	-1.227	0.452	0.647	-1.3	0.322	0.698	-1.378	0.148	0.625	-1.26	0.065	0.68	NaN	NaN	NaN	-1.396	0.87	0.31	-1.427	0.694	0.274	NaN	NaN	NaN	NaN	NaN	NaN	NaN	NaN	NaN	NaN	NaN	NaN
647	3.235	-1.487	0.982	0.501	NaN	NaN	NaN	NaN	NaN	NaN	-1.273	0.671	0.697	NaN	NaN	NaN	-1.226	0.451	0.647	-1.297	0.319	0.697	-1.371	0.143	0.624	-1.252	0.064	0.678	NaN	NaN	NaN	-1.395	0.87	0.31	-1.426	0.695	0.274	NaN	NaN	NaN	NaN	NaN	NaN	NaN	NaN	NaN	NaN	NaN	NaN
648	3.24	-1.486	0.982	0.501	NaN	NaN	NaN	NaN	NaN	NaN	-1.272	0.67	0.697	NaN	NaN	NaN	-1.226	0.451	0.646	-1.295	0.317	0.696	-1.365	0.139	0.624	-1.244	0.063	0.677	NaN	NaN	NaN	-1.394	0.87	0.31	-1.426	0.695	0.275	NaN	NaN	NaN	NaN	NaN	NaN	NaN	NaN	NaN	NaN	NaN	NaN
649	3.245	-1.485	0.982	0.501	NaN	NaN	NaN	NaN	NaN	NaN	-1.271	0.67	0.697	NaN	NaN	NaN	-1.226	0.45	0.645	-1.293	0.316	0.695	-1.36	0.136	0.623	-1.236	0.061	0.675	NaN	NaN	NaN	-1.393	0.87	0.311	-1.427	0.697	0.276	NaN	NaN	NaN	NaN	NaN	NaN	NaN	NaN	NaN	NaN	NaN	NaN
650	3.25	-1.484	0.982	0.501	NaN	NaN	NaN	NaN	NaN	NaN	-1.27	0.67	0.696	NaN	NaN	NaN	-1.225	0.449	0.644	-1.291	0.314	0.694	-1.354	0.133	0.622	-1.229	0.06	0.674	NaN	NaN	NaN	-1.392	0.87	0.311	-1.426	0.697	0.276	-1.399	0.459	0.319	NaN	NaN	NaN	NaN	NaN	NaN	NaN	NaN	NaN
651	3.255	-1.483	0.982	0.501	NaN	NaN	NaN	NaN	NaN	NaN	-1.27	0.67	0.696	NaN	NaN	NaN	-1.226	0.448	0.643	-1.288	0.312	0.694	-1.348	0.129	0.621	-1.223	0.059	0.672	NaN	NaN	NaN	-1.391	0.87	0.311	-1.424	0.696	0.275	-1.398	0.459	0.319	NaN	NaN	NaN	NaN	NaN	NaN	NaN	NaN	NaN
652	3.26	-1.482	0.981	0.502	NaN	NaN	NaN	NaN	NaN	NaN	-1.269	0.669	0.696	NaN	NaN	NaN	-1.226	0.447	0.642	-1.286	0.31	0.693	-1.343	0.127	0.619	-1.216	0.057	0.67	NaN	NaN	NaN	-1.39	0.87	0.311	-1.424	0.697	0.276	-1.398	0.459	0.319	NaN	NaN	NaN	NaN	NaN	NaN	NaN	NaN	NaN
653	3.265	-1.481	0.981	0.502	NaN	NaN	NaN	NaN	NaN	NaN	-1.268	0.669	0.696	NaN	NaN	NaN	-1.225	0.446	0.642	-1.283	0.307	0.691	-1.339	0.124	0.618	-1.21	0.055	0.669	NaN	NaN	NaN	-1.389	0.87	0.311	-1.424	0.698	0.276	-1.397	0.46	0.319	NaN	NaN	NaN	NaN	NaN	NaN	NaN	NaN	NaN
654	3.27	-1.48	0.981	0.502	NaN	NaN	NaN	NaN	NaN	NaN	-1.267	0.668	0.696	NaN	NaN	NaN	-1.225	0.444	0.641	-1.28	0.303	0.69	-1.334	0.121	0.616	-1.205	0.054	0.668	NaN	NaN	NaN	-1.388	0.87	0.312	-1.423	0.699	0.277	-1.397	0.46	0.318	NaN	NaN	NaN	NaN	NaN	NaN	NaN	NaN	NaN
655	3.275	-1.479	0.981	0.503	NaN	NaN	NaN	NaN	NaN	NaN	-1.266	0.667	0.695	NaN	NaN	NaN	-1.225	0.443	0.64	-1.278	0.302	0.69	-1.329	0.118	0.615	-1.199	0.05	0.666	NaN	NaN	NaN	-1.387	0.87	0.312	-1.422	0.699	0.276	-1.396	0.46	0.318	NaN	NaN	NaN	NaN	NaN	NaN	NaN	NaN	NaN
656	3.28	-1.478	0.98	0.504	NaN	NaN	NaN	NaN	NaN	NaN	-1.265	0.666	0.695	NaN	NaN	NaN	-1.225	0.441	0.639	-1.275	0.299	0.689	-1.325	0.115	0.613	-1.194	0.048	0.665	NaN	NaN	NaN	-1.386	0.871	0.312	-1.421	0.699	0.276	-1.396	0.46	0.318	NaN	NaN	NaN	NaN	NaN	NaN	NaN	NaN	NaN
657	3.285	-1.477	0.98	0.504	NaN	NaN	NaN	NaN	NaN	NaN	-1.264	0.665	0.695	NaN	NaN	NaN	-1.224	0.44	0.638	-1.273	0.295	0.686	-1.321	0.112	0.612	-1.191	0.047	0.665	NaN	NaN	NaN	-1.385	0.871	0.312	-1.419	0.699	0.276	-1.395	0.461	0.318	NaN	NaN	NaN	NaN	NaN	NaN	NaN	NaN	NaN
658	3.29	-1.476	0.98	0.505	NaN	NaN	NaN	NaN	NaN	NaN	-1.264	0.663	0.694	NaN	NaN	NaN	-1.224	0.438	0.638	-1.271	0.292	0.685	-1.318	0.109	0.611	-1.187	0.045	0.664	NaN	NaN	NaN	-1.383	0.871	0.313	-1.418	0.7	0.276	-1.394	0.461	0.318	NaN	NaN	NaN	NaN	NaN	NaN	NaN	NaN	NaN
659	3.295	NaN	NaN	NaN	NaN	NaN	NaN	NaN	NaN	NaN	-1.263	0.662	0.694	NaN	NaN	NaN	-1.224	0.436	0.637	-1.272	0.293	0.685	-1.314	0.107	0.609	-1.186	0.045	0.663	NaN	NaN	NaN	-1.382	0.871	0.313	-1.416	0.699	0.276	-1.394	0.461	0.318	NaN	NaN	NaN	NaN	NaN	NaN	NaN	NaN	NaN
660	3.3	NaN	NaN	NaN	NaN	NaN	NaN	NaN	NaN	NaN	-1.263	0.66	0.693	NaN	NaN	NaN	-1.224	0.435	0.637	-1.271	0.291	0.685	-1.311	0.105	0.609	-1.185	0.043	0.662	NaN	NaN	NaN	-1.381	0.872	0.313	-1.413	0.699	0.275	NaN	NaN	NaN	NaN	NaN	NaN	NaN	NaN	NaN	NaN	NaN	NaN
661	3.305	-1.472	0.978	0.508	NaN	NaN	NaN	NaN	NaN	NaN	-1.262	0.659	0.693	NaN	NaN	NaN	-1.224	0.433	0.636	-1.27	0.29	0.683	-1.309	0.103	0.608	-1.184	0.04	0.661	NaN	NaN	NaN	-1.38	0.872	0.313	-1.412	0.699	0.275	NaN	NaN	NaN	NaN	NaN	NaN	NaN	NaN	NaN	NaN	NaN	NaN
662	3.31	-1.471	0.977	0.509	NaN	NaN	NaN	NaN	NaN	NaN	-1.262	0.657	0.692	NaN	NaN	NaN	-1.224	0.432	0.635	-1.269	0.289	0.683	-1.308	0.102	0.608	-1.183	0.039	0.66	NaN	NaN	NaN	-1.379	0.872	0.314	-1.41	0.699	0.275	NaN	NaN	NaN	NaN	NaN	NaN	NaN	NaN	NaN	NaN	NaN	NaN
663	3.315	-1.47	0.977	0.51	NaN	NaN	NaN	NaN	NaN	NaN	-1.262	0.656	0.691	NaN	NaN	NaN	-1.224	0.43	0.634	-1.269	0.29	0.682	-1.309	0.102	0.609	-1.183	0.039	0.66	NaN	NaN	NaN	-1.378	0.872	0.314	-1.41	0.7	0.276	NaN	NaN	NaN	NaN	NaN	NaN	NaN	NaN	NaN	NaN	NaN	NaN
664	3.32	NaN	NaN	NaN	NaN	NaN	NaN	NaN	NaN	NaN	-1.261	0.654	0.691	NaN	NaN	NaN	-1.223	0.43	0.633	-1.268	0.29	0.682	-1.31	0.101	0.609	-1.184	0.039	0.66	NaN	NaN	NaN	-1.377	0.873	0.315	-1.409	0.7	0.276	-1.387	0.459	0.319	NaN	NaN	NaN	NaN	NaN	NaN	NaN	NaN	NaN
665	3.325	-1.467	0.976	0.512	NaN	NaN	NaN	NaN	NaN	NaN	-1.26	0.653	0.691	NaN	NaN	NaN	-1.221	0.43	0.633	-1.268	0.29	0.681	-1.311	0.101	0.609	-1.184	0.04	0.661	NaN	NaN	NaN	-1.376	0.873	0.315	-1.407	0.7	0.277	-1.386	0.46	0.319	NaN	NaN	NaN	NaN	NaN	NaN	NaN	NaN	NaN
666	3.33	-1.467	0.976	0.513	NaN	NaN	NaN	NaN	NaN	NaN	-1.258	0.653	0.69	NaN	NaN	NaN	-1.22	0.43	0.632	-1.269	0.292	0.682	-1.313	0.103	0.61	-1.183	0.039	0.66	NaN	NaN	NaN	-1.375	0.873	0.316	-1.405	0.7	0.276	-1.385	0.46	0.319	NaN	NaN	NaN	NaN	NaN	NaN	NaN	NaN	NaN
667	3.335	-1.465	0.975	0.514	NaN	NaN	NaN	NaN	NaN	NaN	-1.256	0.653	0.69	NaN	NaN	NaN	-1.218	0.431	0.632	-1.269	0.292	0.682	-1.314	0.105	0.61	-1.183	0.039	0.66	NaN	NaN	NaN	-1.374	0.873	0.316	-1.402	0.699	0.276	-1.384	0.461	0.319	NaN	NaN	NaN	NaN	NaN	NaN	NaN	NaN	NaN
668	3.34	-1.464	0.975	0.515	NaN	NaN	NaN	NaN	NaN	NaN	-1.253	0.654	0.69	NaN	NaN	NaN	-1.217	0.432	0.632	-1.267	0.292	0.682	-1.314	0.106	0.609	-1.183	0.039	0.66	NaN	NaN	NaN	-1.373	0.874	0.316	-1.4	0.699	0.276	-1.383	0.461	0.319	NaN	NaN	NaN	NaN	NaN	NaN	NaN	NaN	NaN
669	3.345	-1.463	0.975	0.516	NaN	NaN	NaN	NaN	NaN	NaN	-1.25	0.654	0.69	NaN	NaN	NaN	-1.215	0.432	0.632	-1.265	0.29	0.682	-1.313	0.106	0.609	-1.183	0.039	0.66	NaN	NaN	NaN	-1.372	0.874	0.317	-1.399	0.699	0.277	-1.382	0.461	0.319	NaN	NaN	NaN	NaN	NaN	NaN	NaN	NaN	NaN
670	3.35	-1.462	0.975	0.517	NaN	NaN	NaN	NaN	NaN	NaN	-1.247	0.655	0.69	NaN	NaN	NaN	-1.214	0.432	0.631	-1.262	0.288	0.681	-1.312	0.107	0.609	-1.183	0.039	0.66	NaN	NaN	NaN	-1.371	0.874	0.318	-1.399	0.701	0.278	-1.381	0.462	0.319	NaN	NaN	NaN	NaN	NaN	NaN	NaN	NaN	NaN
671	3.355	-1.461	0.975	0.517	NaN	NaN	NaN	NaN	NaN	NaN	-1.245	0.655	0.691	NaN	NaN	NaN	-1.213	0.432	0.631	-1.261	0.288	0.682	-1.311	0.106	0.61	-1.183	0.039	0.66	NaN	NaN	NaN	-1.37	0.874	0.318	-1.398	0.701	0.279	-1.38	0.481	0.32	NaN	NaN	NaN	NaN	NaN	NaN	NaN	NaN	NaN
672	3.36	-1.458	0.974	0.517	NaN	NaN	NaN	NaN	NaN	NaN	-1.243	0.656	0.691	NaN	NaN	NaN	-1.213	0.432	0.632	-1.259	0.288	0.683	-1.309	0.104	0.611	-1.183	0.039	0.66	NaN	NaN	NaN	-1.369	0.875	0.319	-1.396	0.701	0.279	-1.38	0.525	0.323	NaN	NaN	NaN	NaN	NaN	NaN	NaN	NaN	NaN
673	3.365	-1.455	0.972	0.517	NaN	NaN	NaN	NaN	NaN	NaN	-1.241	0.656	0.691	NaN	NaN	NaN	-1.212	0.432	0.632	-1.256	0.286	0.683	-1.309	0.104	0.612	-1.183	0.039	0.66	NaN	NaN	NaN	-1.369	0.875	0.319	-1.394	0.7	0.279	-1.378	0.535	0.323	NaN	NaN	NaN	NaN	NaN	NaN	NaN	NaN	NaN
674	3.37	-1.453	0.972	0.517	NaN	NaN	NaN	NaN	NaN	NaN	-1.24	0.657	0.691	NaN	NaN	NaN	-1.211	0.431	0.633	-1.255	0.286	0.684	-1.309	0.104	0.612	-1.183	0.039	0.66	NaN	NaN	NaN	-1.367	0.875	0.32	-1.393	0.701	0.279	-1.377	0.538	0.324	-1.373	0.461	0.32	NaN	NaN	NaN	NaN	NaN	NaN
675	3.375	-1.452	0.972	0.518	NaN	NaN	NaN	NaN	NaN	NaN	-1.239	0.656	0.692	NaN	NaN	NaN	-1.21	0.43	0.633	-1.254	0.287	0.685	-1.309	0.103	0.613	-1.183	0.039	0.66	NaN	NaN	NaN	-1.366	0.876	0.321	-1.391	0.7	0.279	-1.375	0.539	0.324	-1.369	0.462	0.319	NaN	NaN	NaN	NaN	NaN	NaN
676	3.38	-1.451	0.972	0.519	NaN	NaN	NaN	NaN	NaN	NaN	-1.238	0.657	0.692	NaN	NaN	NaN	-1.209	0.429	0.633	-1.253	0.286	0.685	-1.309	0.103	0.613	-1.183	0.039	0.66	NaN	NaN	NaN	-1.366	0.876	0.322	-1.389	0.7	0.279	-1.373	0.539	0.324	-1.364	0.465	0.317	NaN	NaN	NaN	NaN	NaN	NaN
677	3.385	-1.45	0.972	0.519	NaN	NaN	NaN	NaN	NaN	NaN	-1.238	0.657	0.693	NaN	NaN	NaN	-1.209	0.429	0.633	-1.253	0.286	0.685	-1.309	0.103	0.613	-1.183	0.039	0.66	NaN	NaN	NaN	-1.365	0.877	0.322	-1.388	0.7	0.28	-1.372	0.54	0.324	-1.362	0.465	0.316	NaN	NaN	NaN	NaN	NaN	NaN
678	3.39	-1.448	0.972	0.52	NaN	NaN	NaN	NaN	NaN	NaN	-1.237	0.656	0.694	NaN	NaN	NaN	-1.209	0.429	0.633	-1.254	0.286	0.685	-1.31	0.104	0.612	-1.183	0.039	0.66	NaN	NaN	NaN	-1.363	0.877	0.323	-1.387	0.7	0.281	NaN	NaN	NaN	-1.361	0.466	0.316	NaN	NaN	NaN	NaN	NaN	NaN
679	3.395	-1.447	0.973	0.521	NaN	NaN	NaN	NaN	NaN	NaN	-1.237	0.656	0.694	NaN	NaN	NaN	-1.209	0.429	0.634	-1.254	0.286	0.685	-1.31	0.105	0.612	-1.183	0.039	0.66	NaN	NaN	NaN	-1.362	0.877	0.324	-1.385	0.7	0.281	-1.366	0.54	0.325	-1.361	0.466	0.316	NaN	NaN	NaN	NaN	NaN	NaN
680	3.4	-1.446	0.973	0.522	NaN	NaN	NaN	NaN	NaN	NaN	-1.236	0.656	0.695	NaN	NaN	NaN	-1.209	0.428	0.635	-1.254	0.285	0.685	-1.31	0.105	0.612	-1.183	0.039	0.66	NaN	NaN	NaN	-1.361	0.877	0.325	-1.384	0.7	0.282	-1.364	0.54	0.325	NaN	NaN	NaN	NaN	NaN	NaN	NaN	NaN	NaN
681	3.405	-1.445	0.973	0.523	NaN	NaN	NaN	NaN	NaN	NaN	-1.236	0.656	0.696	NaN	NaN	NaN	-1.209	0.428	0.636	-1.254	0.285	0.685	-1.31	0.104	0.613	-1.183	0.039	0.66	NaN	NaN	NaN	-1.36	0.877	0.326	-1.383	0.7	0.282	-1.363	0.54	0.325	-1.355	0.464	0.319	NaN	NaN	NaN	NaN	NaN	NaN
682	3.41	-1.444	0.973	0.524	NaN	NaN	NaN	NaN	NaN	NaN	-1.236	0.656	0.696	NaN	NaN	NaN	-1.21	0.429	0.636	-1.255	0.285	0.686	-1.31	0.103	0.613	-1.183	0.039	0.66	NaN	NaN	NaN	-1.359	0.877	0.327	-1.382	0.701	0.283	NaN	NaN	NaN	-1.354	0.464	0.319	NaN	NaN	NaN	NaN	NaN	NaN
683	3.415	-1.442	0.974	0.525	NaN	NaN	NaN	NaN	NaN	NaN	-1.235	0.655	0.697	NaN	NaN	NaN	-1.211	0.429	0.637	-1.256	0.285	0.686	-1.31	0.102	0.613	-1.183	0.039	0.66	NaN	NaN	NaN	-1.358	0.878	0.327	-1.381	0.701	0.284	-1.356	0.541	0.325	-1.352	0.465	0.318	NaN	NaN	NaN	NaN	NaN	NaN
684	3.42	-1.441	0.974	0.526	NaN	NaN	NaN	NaN	NaN	NaN	-1.235	0.656	0.698	NaN	NaN	NaN	-1.212	0.428	0.637	-1.257	0.286	0.687	-1.309	0.102	0.613	-1.183	0.038	0.66	NaN	NaN	NaN	-1.356	0.878	0.329	-1.379	0.7	0.284	-1.353	0.541	0.325	-1.348	0.465	0.318	NaN	NaN	NaN	NaN	NaN	NaN
685	3.425	-1.44	0.974	0.527	NaN	NaN	NaN	NaN	NaN	NaN	-1.236	0.656	0.698	NaN	NaN	NaN	-1.213	0.428	0.638	-1.258	0.286	0.687	-1.309	0.102	0.613	-1.183	0.038	0.66	NaN	NaN	NaN	-1.355	0.878	0.33	-1.376	0.7	0.285	-1.35	0.541	0.325	-1.344	0.464	0.319	NaN	NaN	NaN	NaN	NaN	NaN
686	3.43	-1.439	0.974	0.528	NaN	NaN	NaN	NaN	NaN	NaN	-1.235	0.656	0.699	NaN	NaN	NaN	-1.214	0.428	0.638	-1.259	0.286	0.687	-1.309	0.102	0.613	-1.183	0.038	0.66	NaN	NaN	NaN	-1.354	0.878	0.33	-1.374	0.7	0.285	-1.347	0.541	0.325	-1.341	0.465	0.318	NaN	NaN	NaN	NaN	NaN	NaN
687	3.435	-1.438	0.974	0.529	NaN	NaN	NaN	NaN	NaN	NaN	-1.234	0.655	0.7	NaN	NaN	NaN	-1.214	0.428	0.639	-1.259	0.285	0.687	-1.31	0.102	0.613	-1.183	0.038	0.66	NaN	NaN	NaN	-1.352	0.878	0.331	-1.373	0.701	0.286	-1.344	0.541	0.325	-1.339	0.466	0.318	NaN	NaN	NaN	NaN	NaN	NaN
688	3.44	-1.437	0.974	0.53	NaN	NaN	NaN	NaN	NaN	NaN	-1.234	0.655	0.701	NaN	NaN	NaN	-1.214	0.428	0.639	-1.259	0.285	0.688	-1.31	0.102	0.613	-1.183	0.038	0.66	NaN	NaN	NaN	-1.351	0.878	0.333	-1.372	0.701	0.287	-1.341	0.541	0.324	-1.336	0.466	0.317	NaN	NaN	NaN	NaN	NaN	NaN
689	3.445	-1.436	0.974	0.531	NaN	NaN	NaN	NaN	NaN	NaN	-1.233	0.655	0.702	NaN	NaN	NaN	-1.214	0.427	0.639	-1.259	0.284	0.688	-1.31	0.102	0.613	-1.183	0.038	0.66	NaN	NaN	NaN	-1.35	0.878	0.333	-1.368	0.701	0.287	-1.338	0.541	0.324	-1.333	0.467	0.317	NaN	NaN	NaN	NaN	NaN	NaN
690	3.45	-1.435	0.974	0.531	NaN	NaN	NaN	NaN	NaN	NaN	-1.233	0.655	0.703	NaN	NaN	NaN	-1.214	0.428	0.64	-1.259	0.284	0.688	-1.309	0.102	0.613	-1.183	0.037	0.66	NaN	NaN	NaN	-1.348	0.878	0.334	-1.365	0.7	0.287	-1.335	0.542	0.324	-1.329	0.467	0.317	NaN	NaN	NaN	NaN	NaN	NaN
691	3.455	-1.434	0.974	0.532	NaN	NaN	NaN	NaN	NaN	NaN	-1.232	0.655	0.703	NaN	NaN	NaN	-1.214	0.428	0.641	-1.258	0.283	0.689	-1.309	0.102	0.614	-1.183	0.037	0.66	NaN	NaN	NaN	-1.346	0.878	0.335	-1.363	0.701	0.287	-1.332	0.542	0.324	-1.326	0.467	0.317	NaN	NaN	NaN	NaN	NaN	NaN
692	3.46	-1.433	0.975	0.533	NaN	NaN	NaN	NaN	NaN	NaN	-1.232	0.655	0.704	NaN	NaN	NaN	-1.213	0.428	0.642	-1.257	0.281	0.689	-1.309	0.102	0.614	-1.183	0.037	0.66	NaN	NaN	NaN	-1.345	0.878	0.336	-1.361	0.702	0.288	-1.328	0.542	0.324	-1.323	0.467	0.316	NaN	NaN	NaN	NaN	NaN	NaN
693	3.465	-1.432	0.974	0.534	NaN	NaN	NaN	NaN	NaN	NaN	-1.231	0.655	0.705	NaN	NaN	NaN	-1.213	0.428	0.643	-1.256	0.281	0.689	-1.309	0.102	0.614	-1.183	0.037	0.661	NaN	NaN	NaN	-1.344	0.878	0.336	-1.358	0.701	0.29	-1.325	0.542	0.323	-1.321	0.468	0.316	NaN	NaN	NaN	NaN	NaN	NaN
694	3.47	-1.431	0.974	0.534	NaN	NaN	NaN	NaN	NaN	NaN	-1.23	0.655	0.706	NaN	NaN	NaN	-1.212	0.428	0.643	-1.256	0.28	0.689	-1.309	0.102	0.614	-1.182	0.036	0.661	NaN	NaN	NaN	-1.342	0.878	0.337	-1.352	0.699	0.29	-1.322	0.542	0.322	-1.318	0.469	0.315	NaN	NaN	NaN	NaN	NaN	NaN
695	3.475	-1.43	0.974	0.535	NaN	NaN	NaN	NaN	NaN	NaN	-1.23	0.656	0.707	NaN	NaN	NaN	-1.212	0.428	0.644	-1.256	0.281	0.689	-1.309	0.102	0.614	-1.183	0.037	0.661	NaN	NaN	NaN	-1.341	0.878	0.338	-1.352	0.701	0.289	-1.32	0.543	0.322	-1.315	0.469	0.315	NaN	NaN	NaN	-1.368	0.104	0.318
696	3.48	-1.428	0.974	0.536	NaN	NaN	NaN	NaN	NaN	NaN	-1.229	0.656	0.708	NaN	NaN	NaN	-1.212	0.428	0.644	-1.256	0.282	0.69	-1.309	0.102	0.614	-1.182	0.035	0.661	NaN	NaN	NaN	-1.339	0.878	0.339	-1.349	0.702	0.289	-1.317	0.544	0.323	-1.311	0.469	0.315	NaN	NaN	NaN	-1.367	0.105	0.318
697	3.485	-1.428	0.974	0.537	NaN	NaN	NaN	NaN	NaN	NaN	-1.228	0.656	0.709	NaN	NaN	NaN	-1.211	0.427	0.644	-1.256	0.282	0.691	-1.309	0.102	0.614	-1.181	0.034	0.661	NaN	NaN	NaN	-1.338	0.878	0.339	-1.346	0.702	0.289	-1.313	0.544	0.323	-1.308	0.469	0.315	NaN	NaN	NaN	-1.366	0.106	0.318
698	3.49	-1.427	0.974	0.538	NaN	NaN	NaN	NaN	NaN	NaN	-1.228	0.655	0.709	NaN	NaN	NaN	-1.21	0.427	0.645	-1.255	0.282	0.691	-1.309	0.102	0.614	-1.181	0.034	0.661	NaN	NaN	NaN	-1.336	0.878	0.34	-1.34	0.699	0.291	-1.31	0.545	0.323	-1.305	0.47	0.315	NaN	NaN	NaN	-1.366	0.107	0.317
699	3.495	-1.426	0.974	0.538	NaN	NaN	NaN	NaN	NaN	NaN	-1.227	0.655	0.71	NaN	NaN	NaN	-1.21	0.426	0.646	-1.255	0.282	0.691	-1.309	0.102	0.614	-1.181	0.033	0.661	NaN	NaN	NaN	-1.335	0.878	0.341	-1.337	0.699	0.292	-1.307	0.545	0.323	-1.303	0.471	0.314	NaN	NaN	NaN	-1.366	0.108	0.317
700	3.5	-1.425	0.974	0.539	NaN	NaN	NaN	NaN	NaN	NaN	-1.227	0.655	0.711	NaN	NaN	NaN	-1.21	0.426	0.646	-1.254	0.281	0.691	-1.309	0.102	0.614	-1.181	0.034	0.661	NaN	NaN	NaN	-1.333	0.878	0.342	-1.334	0.699	0.292	-1.305	0.546	0.323	-1.3	0.472	0.313	NaN	NaN	NaN	NaN	NaN	NaN
701	3.505	-1.424	0.974	0.54	NaN	NaN	NaN	NaN	NaN	NaN	-1.226	0.655	0.712	NaN	NaN	NaN	-1.21	0.426	0.646	-1.254	0.281	0.691	-1.309	0.102	0.614	-1.181	0.034	0.661	NaN	NaN	NaN	-1.332	0.879	0.343	-1.33	0.7	0.293	-1.302	0.547	0.322	-1.297	0.473	0.313	NaN	NaN	NaN	-1.363	0.108	0.315
702	3.51	-1.423	0.974	0.541	NaN	NaN	NaN	NaN	NaN	NaN	-1.226	0.655	0.712	NaN	NaN	NaN	-1.209	0.425	0.647	-1.254	0.281	0.692	-1.309	0.102	0.614	-1.181	0.034	0.661	NaN	NaN	NaN	-1.33	0.879	0.343	-1.328	0.7	0.293	-1.298	0.547	0.322	-1.295	0.474	0.312	NaN	NaN	NaN	-1.36	0.106	0.313
703	3.515	-1.422	0.974	0.541	NaN	NaN	NaN	NaN	NaN	NaN	-1.225	0.655	0.712	NaN	NaN	NaN	-1.209	0.425	0.647	-1.254	0.281	0.692	-1.309	0.102	0.614	-1.181	0.033	0.661	NaN	NaN	NaN	-1.329	0.879	0.344	-1.325	0.701	0.293	-1.296	0.548	0.322	-1.291	0.474	0.312	NaN	NaN	NaN	-1.358	0.105	0.312
704	3.52	-1.421	0.974	0.542	NaN	NaN	NaN	NaN	NaN	NaN	-1.225	0.654	0.713	NaN	NaN	NaN	-1.209	0.425	0.647	-1.254	0.281	0.692	-1.309	0.102	0.614	-1.181	0.033	0.661	NaN	NaN	NaN	-1.328	0.88	0.345	-1.323	0.702	0.293	-1.293	0.549	0.321	-1.288	0.474	0.312	NaN	NaN	NaN	-1.357	0.105	0.31
705	3.525	-1.42	0.974	0.543	NaN	NaN	NaN	NaN	NaN	NaN	-1.224	0.654	0.713	NaN	NaN	NaN	-1.209	0.425	0.648	-1.254	0.281	0.692	-1.309	0.102	0.614	-1.181	0.033	0.661	NaN	NaN	NaN	-1.326	0.88	0.346	-1.32	0.702	0.293	-1.29	0.55	0.321	-1.284	0.475	0.312	NaN	NaN	NaN	-1.358	0.108	0.311
706	3.53	-1.419	0.974	0.544	NaN	NaN	NaN	NaN	NaN	NaN	-1.224	0.653	0.714	NaN	NaN	NaN	-1.209	0.425	0.648	-1.254	0.281	0.692	-1.309	0.102	0.614	-1.181	0.033	0.661	NaN	NaN	NaN	-1.325	0.881	0.346	-1.318	0.703	0.293	-1.287	0.55	0.32	-1.281	0.476	0.311	NaN	NaN	NaN	-1.359	0.115	0.314
707	3.535	-1.418	0.974	0.544	NaN	NaN	NaN	NaN	NaN	NaN	-1.223	0.653	0.714	NaN	NaN	NaN	-1.209	0.425	0.648	-1.254	0.281	0.692	-1.308	0.103	0.613	-1.181	0.033	0.661	NaN	NaN	NaN	-1.324	0.881	0.347	-1.315	0.704	0.293	-1.285	0.551	0.32	-1.278	0.477	0.31	NaN	NaN	NaN	-1.359	0.117	0.314
708	3.54	-1.417	0.974	0.545	NaN	NaN	NaN	NaN	NaN	NaN	-1.223	0.652	0.715	NaN	NaN	NaN	-1.208	0.425	0.648	-1.254	0.281	0.692	-1.308	0.103	0.613	-1.181	0.033	0.661	NaN	NaN	NaN	-1.322	0.881	0.348	-1.313	0.705	0.293	-1.282	0.552	0.319	-1.276	0.478	0.31	NaN	NaN	NaN	-1.357	0.118	0.314
709	3.545	-1.416	0.974	0.546	NaN	NaN	NaN	NaN	NaN	NaN	-1.223	0.653	0.715	NaN	NaN	NaN	-1.208	0.425	0.649	-1.254	0.28	0.692	-1.308	0.103	0.613	-1.181	0.033	0.661	NaN	NaN	NaN	-1.321	0.882	0.348	-1.311	0.706	0.293	-1.279	0.553	0.319	-1.273	0.479	0.309	NaN	NaN	NaN	-1.356	0.119	0.313
710	3.55	-1.415	0.974	0.547	NaN	NaN	NaN	NaN	NaN	NaN	-1.223	0.652	0.716	NaN	NaN	NaN	-1.208	0.425	0.649	-1.253	0.28	0.692	-1.308	0.103	0.613	-1.181	0.033	0.661	NaN	NaN	NaN	-1.32	0.883	0.349	-1.309	0.707	0.293	-1.277	0.554	0.318	-1.27	0.48	0.308	NaN	NaN	NaN	-1.355	0.121	0.313
711	3.555	-1.414	0.974	0.547	NaN	NaN	NaN	NaN	NaN	NaN	-1.222	0.652	0.716	NaN	NaN	NaN	-1.207	0.425	0.649	-1.253	0.28	0.692	-1.308	0.103	0.613	-1.181	0.034	0.661	NaN	NaN	NaN	-1.318	0.883	0.35	-1.307	0.708	0.293	-1.274	0.555	0.317	-1.267	0.481	0.307	NaN	NaN	NaN	-1.353	0.12	0.311
712	3.56	-1.414	0.975	0.548	NaN	NaN	NaN	NaN	NaN	NaN	-1.222	0.652	0.717	NaN	NaN	NaN	-1.207	0.425	0.649	-1.252	0.279	0.692	-1.308	0.103	0.613	-1.181	0.033	0.661	NaN	NaN	NaN	-1.317	0.883	0.351	-1.305	0.709	0.293	-1.272	0.556	0.316	-1.264	0.482	0.307	NaN	NaN	NaN	-1.349	0.118	0.308
713	3.565	-1.413	0.975	0.549	NaN	NaN	NaN	NaN	NaN	NaN	-1.222	0.652	0.717	NaN	NaN	NaN	-1.207	0.425	0.65	-1.252	0.279	0.693	-1.308	0.103	0.613	-1.181	0.034	0.661	NaN	NaN	NaN	-1.316	0.884	0.351	-1.303	0.71	0.293	-1.269	0.557	0.316	-1.261	0.483	0.306	NaN	NaN	NaN	-1.348	0.118	0.306
714	3.57	-1.412	0.975	0.549	NaN	NaN	NaN	NaN	NaN	NaN	-1.221	0.651	0.718	NaN	NaN	NaN	-1.206	0.425	0.65	-1.252	0.279	0.693	-1.308	0.103	0.613	-1.181	0.034	0.661	NaN	NaN	NaN	-1.315	0.885	0.352	-1.301	0.71	0.293	-1.266	0.558	0.316	-1.258	0.484	0.306	NaN	NaN	NaN	-1.346	0.119	0.305
715	3.575	-1.411	0.975	0.55	NaN	NaN	NaN	NaN	NaN	NaN	-1.221	0.651	0.718	NaN	NaN	NaN	-1.206	0.425	0.65	-1.251	0.279	0.693	-1.308	0.103	0.613	-1.181	0.034	0.661	NaN	NaN	NaN	-1.314	0.886	0.352	-1.299	0.711	0.293	-1.263	0.559	0.315	-1.255	0.484	0.305	NaN	NaN	NaN	-1.345	0.12	0.306
716	3.58	-1.41	0.975	0.55	NaN	NaN	NaN	NaN	NaN	NaN	-1.221	0.651	0.718	NaN	NaN	NaN	-1.206	0.425	0.65	-1.251	0.279	0.693	-1.308	0.103	0.613	-1.181	0.034	0.661	NaN	NaN	NaN	-1.313	0.886	0.352	-1.297	0.712	0.293	-1.26	0.559	0.315	-1.252	0.485	0.304	NaN	NaN	NaN	-1.343	0.123	0.307
717	3.585	-1.409	0.975	0.551	NaN	NaN	NaN	NaN	NaN	NaN	-1.221	0.651	0.719	NaN	NaN	NaN	-1.206	0.425	0.65	-1.251	0.279	0.693	-1.308	0.103	0.613	-1.181	0.034	0.661	NaN	NaN	NaN	-1.312	0.886	0.353	-1.295	0.712	0.293	-1.258	0.56	0.314	-1.249	0.486	0.304	NaN	NaN	NaN	-1.341	0.124	0.307
718	3.59	-1.408	0.976	0.552	NaN	NaN	NaN	NaN	NaN	NaN	-1.221	0.651	0.719	NaN	NaN	NaN	-1.206	0.425	0.651	-1.251	0.279	0.693	-1.308	0.103	0.613	-1.181	0.034	0.661	NaN	NaN	NaN	-1.311	0.887	0.354	-1.293	0.713	0.293	-1.255	0.561	0.314	-1.247	0.487	0.303	NaN	NaN	NaN	-1.34	0.125	0.306
719	3.595	-1.408	0.976	0.552	NaN	NaN	NaN	NaN	NaN	NaN	-1.221	0.651	0.72	NaN	NaN	NaN	-1.206	0.425	0.651	-1.251	0.279	0.693	-1.308	0.103	0.613	-1.181	0.034	0.661	NaN	NaN	NaN	-1.31	0.887	0.354	-1.291	0.714	0.293	-1.252	0.562	0.313	-1.244	0.488	0.302	NaN	NaN	NaN	-1.338	0.126	0.305
720	3.6	-1.407	0.976	0.553	NaN	NaN	NaN	NaN	NaN	NaN	-1.221	0.651	0.72	NaN	NaN	NaN	-1.206	0.425	0.651	-1.251	0.279	0.693	-1.308	0.103	0.613	-1.181	0.034	0.661	NaN	NaN	NaN	-1.309	0.888	0.355	-1.29	0.715	0.293	-1.25	0.563	0.313	-1.242	0.489	0.302	NaN	NaN	NaN	-1.336	0.127	0.305
721	3.605	-1.406	0.976	0.553	NaN	NaN	NaN	NaN	NaN	NaN	-1.22	0.651	0.72	NaN	NaN	NaN	-1.205	0.425	0.651	-1.251	0.279	0.693	-1.308	0.103	0.613	-1.181	0.034	0.661	NaN	NaN	NaN	-1.308	0.888	0.355	-1.288	0.716	0.293	-1.248	0.564	0.313	-1.239	0.49	0.301	NaN	NaN	NaN	-1.334	0.128	0.304
722	3.61	-1.405	0.976	0.554	NaN	NaN	NaN	NaN	NaN	NaN	-1.22	0.651	0.721	NaN	NaN	NaN	-1.205	0.425	0.651	-1.251	0.279	0.694	-1.308	0.103	0.613	-1.181	0.034	0.661	NaN	NaN	NaN	-1.307	0.889	0.355	-1.286	0.717	0.293	-1.245	0.565	0.312	-1.237	0.491	0.3	NaN	NaN	NaN	-1.332	0.129	0.302
723	3.615	-1.404	0.977	0.554	NaN	NaN	NaN	NaN	NaN	NaN	-1.22	0.651	0.721	NaN	NaN	NaN	-1.205	0.425	0.652	-1.251	0.279	0.694	-1.308	0.103	0.613	-1.181	0.034	0.661	NaN	NaN	NaN	-1.306	0.89	0.356	-1.285	0.718	0.292	-1.244	0.566	0.312	-1.234	0.491	0.301	NaN	NaN	NaN	-1.329	0.13	0.302
724	3.62	-1.403	0.977	0.555	NaN	NaN	NaN	NaN	NaN	NaN	-1.219	0.651	0.721	NaN	NaN	NaN	-1.205	0.425	0.652	-1.251	0.279	0.694	-1.308	0.103	0.613	-1.181	0.034	0.661	NaN	NaN	NaN	-1.304	0.89	0.356	-1.283	0.719	0.292	-1.242	0.567	0.311	-1.232	0.492	0.3	NaN	NaN	NaN	-1.326	0.129	0.301
725	3.625	-1.402	0.977	0.556	NaN	NaN	NaN	NaN	NaN	NaN	-1.219	0.651	0.722	NaN	NaN	NaN	-1.205	0.425	0.653	-1.251	0.279	0.694	-1.308	0.103	0.613	-1.181	0.034	0.661	NaN	NaN	NaN	-1.303	0.89	0.357	-1.281	0.72	0.292	-1.24	0.568	0.311	-1.23	0.493	0.299	NaN	NaN	NaN	-1.323	0.129	0.3
726	3.63	-1.401	0.977	0.556	NaN	NaN	NaN	NaN	NaN	NaN	-1.218	0.651	0.722	NaN	NaN	NaN	-1.205	0.425	0.653	-1.251	0.279	0.694	-1.308	0.103	0.613	-1.181	0.034	0.661	NaN	NaN	NaN	-1.302	0.89	0.357	-1.28	0.721	0.292	-1.239	0.569	0.31	-1.23	0.496	0.299	NaN	NaN	NaN	-1.32	0.13	0.298
727	3.635	-1.4	0.977	0.556	NaN	NaN	NaN	NaN	NaN	NaN	-1.218	0.65	0.722	NaN	NaN	NaN	-1.205	0.424	0.653	-1.251	0.279	0.694	-1.308	0.103	0.613	-1.181	0.034	0.661	NaN	NaN	NaN	-1.301	0.891	0.358	-1.278	0.722	0.292	-1.237	0.57	0.309	-1.231	0.5	0.298	NaN	NaN	NaN	-1.317	0.131	0.297
728	3.64	-1.399	0.977	0.557	NaN	NaN	NaN	NaN	NaN	NaN	-1.217	0.651	0.723	NaN	NaN	NaN	-1.205	0.424	0.654	-1.251	0.279	0.695	-1.308	0.103	0.613	-1.181	0.034	0.661	NaN	NaN	NaN	-1.3	0.892	0.358	-1.276	0.723	0.292	-1.236	0.571	0.309	-1.226	0.497	0.297	NaN	NaN	NaN	-1.314	0.131	0.295
729	3.645	-1.399	0.978	0.557	NaN	NaN	NaN	NaN	NaN	NaN	-1.216	0.651	0.723	NaN	NaN	NaN	-1.205	0.425	0.654	-1.251	0.279	0.695	-1.308	0.103	0.613	-1.181	0.034	0.661	NaN	NaN	NaN	-1.3	0.892	0.358	-1.275	0.723	0.292	-1.234	0.572	0.308	-1.223	0.497	0.297	NaN	NaN	NaN	-1.31	0.132	0.293
730	3.65	-1.398	0.978	0.558	NaN	NaN	NaN	NaN	NaN	NaN	-1.216	0.651	0.723	NaN	NaN	NaN	-1.205	0.425	0.654	-1.25	0.279	0.695	-1.308	0.103	0.613	-1.181	0.034	0.661	NaN	NaN	NaN	-1.299	0.893	0.358	-1.273	0.724	0.292	-1.233	0.573	0.308	-1.222	0.499	0.296	NaN	NaN	NaN	-1.307	0.132	0.291
731	3.655	-1.397	0.978	0.558	NaN	NaN	NaN	NaN	NaN	NaN	-1.215	0.651	0.723	NaN	NaN	NaN	-1.205	0.425	0.654	-1.25	0.279	0.695	-1.308	0.103	0.613	-1.181	0.034	0.661	NaN	NaN	NaN	-1.298	0.893	0.359	-1.272	0.725	0.292	-1.231	0.574	0.307	-1.222	0.501	0.294	NaN	NaN	NaN	-1.304	0.133	0.289
732	3.66	-1.396	0.978	0.559	NaN	NaN	NaN	NaN	NaN	NaN	-1.214	0.651	0.724	NaN	NaN	NaN	-1.205	0.425	0.655	-1.25	0.279	0.695	-1.308	0.103	0.613	-1.181	0.034	0.661	NaN	NaN	NaN	-1.297	0.894	0.359	-1.271	0.726	0.292	-1.23	0.574	0.307	-1.22	0.502	0.294	NaN	NaN	NaN	-1.3	0.133	0.287
733	3.665	-1.395	0.978	0.559	NaN	NaN	NaN	NaN	NaN	NaN	-1.213	0.651	0.724	NaN	NaN	NaN	-1.205	0.425	0.655	-1.249	0.278	0.695	-1.308	0.103	0.613	-1.181	0.034	0.661	NaN	NaN	NaN	-1.296	0.894	0.359	-1.27	0.726	0.292	-1.228	0.575	0.306	-1.219	0.503	0.293	NaN	NaN	NaN	-1.296	0.133	0.285
734	3.67	-1.394	0.979	0.56	NaN	NaN	NaN	NaN	NaN	NaN	-1.213	0.651	0.724	NaN	NaN	NaN	-1.205	0.425	0.655	-1.248	0.276	0.694	-1.307	0.103	0.613	-1.181	0.034	0.661	NaN	NaN	NaN	-1.295	0.894	0.36	-1.268	0.727	0.292	-1.227	0.575	0.306	-1.217	0.504	0.292	NaN	NaN	NaN	-1.292	0.134	0.283
735	3.675	-1.394	0.979	0.56	NaN	NaN	NaN	NaN	NaN	NaN	-1.212	0.651	0.724	NaN	NaN	NaN	-1.205	0.425	0.655	-1.248	0.276	0.694	-1.307	0.103	0.613	-1.181	0.033	0.661	NaN	NaN	NaN	-1.294	0.895	0.36	-1.268	0.728	0.292	-1.225	0.576	0.306	-1.215	0.505	0.292	NaN	NaN	NaN	-1.285	0.134	0.281
736	3.68	-1.393	0.979	0.561	NaN	NaN	NaN	NaN	NaN	NaN	-1.212	0.651	0.725	NaN	NaN	NaN	-1.205	0.425	0.655	-1.248	0.276	0.694	-1.307	0.103	0.613	-1.181	0.033	0.661	NaN	NaN	NaN	-1.293	0.895	0.361	-1.266	0.729	0.292	-1.224	0.577	0.305	-1.213	0.506	0.291	NaN	NaN	NaN	-1.277	0.136	0.277
737	3.685	-1.392	0.979	0.561	NaN	NaN	NaN	NaN	NaN	NaN	-1.211	0.651	0.725	NaN	NaN	NaN	-1.204	0.425	0.655	-1.248	0.276	0.694	-1.307	0.103	0.613	-1.181	0.033	0.661	NaN	NaN	NaN	-1.292	0.895	0.361	-1.266	0.729	0.292	-1.223	0.577	0.305	-1.211	0.506	0.291	NaN	NaN	NaN	-1.274	0.135	0.276
738	3.69	-1.391	0.979	0.561	NaN	NaN	NaN	NaN	NaN	NaN	-1.21	0.651	0.725	NaN	NaN	NaN	-1.204	0.425	0.655	-1.248	0.276	0.694	-1.307	0.104	0.613	-1.181	0.033	0.661	NaN	NaN	NaN	-1.292	0.896	0.361	-1.265	0.73	0.293	-1.221	0.578	0.305	-1.209	0.507	0.291	NaN	NaN	NaN	-1.272	0.135	0.275
739	3.695	-1.39	0.979	0.562	NaN	NaN	NaN	NaN	NaN	NaN	-1.21	0.651	0.725	NaN	NaN	NaN	-1.204	0.425	0.655	-1.248	0.276	0.694	-1.307	0.104	0.613	-1.181	0.033	0.661	NaN	NaN	NaN	-1.291	0.896	0.361	-1.264	0.73	0.293	-1.219	0.578	0.305	-1.207	0.507	0.29	NaN	NaN	NaN	-1.268	0.135	0.273
740	3.7	-1.389	0.979	0.562	NaN	NaN	NaN	NaN	NaN	NaN	-1.209	0.651	0.725	NaN	NaN	NaN	-1.204	0.425	0.655	-1.248	0.276	0.694	-1.307	0.104	0.613	-1.181	0.033	0.662	NaN	NaN	NaN	-1.291	0.896	0.362	-1.263	0.731	0.293	-1.218	0.578	0.305	-1.205	0.508	0.29	NaN	NaN	NaN	-1.264	0.136	0.27
741	3.705	-1.389	0.979	0.563	NaN	NaN	NaN	NaN	NaN	NaN	-1.208	0.651	0.725	NaN	NaN	NaN	-1.204	0.425	0.655	-1.247	0.276	0.694	-1.307	0.104	0.613	-1.181	0.033	0.661	NaN	NaN	NaN	-1.29	0.897	0.362	-1.263	0.731	0.293	-1.216	0.579	0.305	-1.203	0.508	0.29	NaN	NaN	NaN	-1.26	0.137	0.269
742	3.71	-1.388	0.979	0.563	NaN	NaN	NaN	NaN	NaN	NaN	-1.208	0.651	0.726	NaN	NaN	NaN	-1.203	0.426	0.655	-1.247	0.276	0.694	-1.307	0.104	0.613	-1.181	0.033	0.661	NaN	NaN	NaN	-1.289	0.897	0.362	-1.262	0.732	0.293	-1.215	0.579	0.305	-1.2	0.508	0.29	NaN	NaN	NaN	-1.255	0.137	0.266
743	3.715	-1.387	0.98	0.563	NaN	NaN	NaN	NaN	NaN	NaN	-1.208	0.651	0.726	NaN	NaN	NaN	-1.203	0.426	0.655	-1.247	0.276	0.694	-1.307	0.104	0.613	-1.181	0.033	0.661	NaN	NaN	NaN	-1.289	0.897	0.362	-1.261	0.732	0.293	-1.213	0.58	0.305	-1.198	0.508	0.29	NaN	NaN	NaN	-1.251	0.136	0.266
744	3.72	-1.386	0.979	0.564	NaN	NaN	NaN	NaN	NaN	NaN	-1.207	0.651	0.726	NaN	NaN	NaN	-1.203	0.426	0.655	-1.247	0.276	0.694	-1.307	0.104	0.613	-1.181	0.033	0.661	NaN	NaN	NaN	-1.288	0.897	0.362	-1.261	0.733	0.293	-1.212	0.581	0.305	-1.196	0.509	0.29	NaN	NaN	NaN	-1.247	0.136	0.265
745	3.725	-1.385	0.979	0.564	NaN	NaN	NaN	NaN	NaN	NaN	-1.206	0.651	0.726	NaN	NaN	NaN	-1.203	0.425	0.656	-1.247	0.276	0.694	-1.307	0.105	0.613	-1.181	0.034	0.661	NaN	NaN	NaN	-1.287	0.897	0.363	-1.26	0.733	0.293	-1.211	0.582	0.305	-1.194	0.509	0.289	NaN	NaN	NaN	-1.243	0.136	0.264
746	3.73	-1.385	0.98	0.564	NaN	NaN	NaN	NaN	NaN	NaN	-1.206	0.651	0.726	NaN	NaN	NaN	-1.202	0.425	0.656	-1.246	0.276	0.694	-1.307	0.104	0.613	-1.181	0.034	0.661	NaN	NaN	NaN	-1.286	0.898	0.363	-1.26	0.734	0.294	-1.21	0.582	0.304	-1.193	0.51	0.289	NaN	NaN	NaN	-1.239	0.137	0.262
747	3.735	-1.384	0.98	0.564	NaN	NaN	NaN	NaN	NaN	NaN	-1.206	0.651	0.726	NaN	NaN	NaN	-1.201	0.424	0.656	-1.246	0.276	0.694	-1.307	0.104	0.613	-1.181	0.034	0.661	NaN	NaN	NaN	-1.286	0.898	0.364	-1.259	0.734	0.294	-1.208	0.583	0.304	-1.191	0.511	0.289	NaN	NaN	NaN	-1.235	0.137	0.26
748	3.74	-1.383	0.98	0.565	NaN	NaN	NaN	NaN	NaN	NaN	-1.205	0.65	0.726	NaN	NaN	NaN	-1.201	0.424	0.656	-1.246	0.276	0.694	-1.307	0.105	0.612	-1.181	0.034	0.661	NaN	NaN	NaN	-1.285	0.897	0.364	-1.258	0.734	0.294	-1.207	0.584	0.304	-1.19	0.511	0.288	NaN	NaN	NaN	-1.232	0.138	0.259
749	3.745	-1.382	0.979	0.565	NaN	NaN	NaN	NaN	NaN	NaN	-1.205	0.65	0.726	NaN	NaN	NaN	-1.201	0.424	0.656	-1.246	0.276	0.694	-1.307	0.105	0.612	-1.181	0.034	0.661	NaN	NaN	NaN	-1.284	0.897	0.364	-1.258	0.735	0.294	-1.206	0.584	0.304	-1.188	0.512	0.288	NaN	NaN	NaN	-1.227	0.138	0.258
750	3.75	-1.381	0.979	0.565	NaN	NaN	NaN	NaN	NaN	NaN	-1.204	0.65	0.726	NaN	NaN	NaN	-1.2	0.424	0.655	-1.246	0.276	0.694	-1.307	0.105	0.612	-1.181	0.034	0.661	NaN	NaN	NaN	-1.283	0.897	0.364	-1.257	0.735	0.294	-1.205	0.585	0.304	-1.187	0.512	0.288	NaN	NaN	NaN	-1.223	0.135	0.259
751	3.755	-1.38	0.979	0.565	NaN	NaN	NaN	NaN	NaN	NaN	-1.204	0.65	0.727	NaN	NaN	NaN	-1.199	0.424	0.655	-1.245	0.276	0.694	-1.307	0.105	0.612	-1.181	0.034	0.661	NaN	NaN	NaN	-1.282	0.897	0.365	-1.255	0.735	0.294	-1.203	0.585	0.304	-1.186	0.513	0.287	NaN	NaN	NaN	NaN	NaN	NaN
752	3.76	-1.379	0.979	0.565	NaN	NaN	NaN	NaN	NaN	NaN	-1.203	0.649	0.727	NaN	NaN	NaN	-1.199	0.423	0.655	-1.245	0.276	0.694	-1.307	0.105	0.612	-1.181	0.034	0.661	NaN	NaN	NaN	-1.281	0.897	0.365	-1.254	0.735	0.294	-1.202	0.585	0.304	-1.184	0.513	0.287	NaN	NaN	NaN	-1.214	0.138	0.253
753	3.765	-1.378	0.979	0.565	NaN	NaN	NaN	NaN	NaN	NaN	-1.203	0.649	0.727	NaN	NaN	NaN	-1.198	0.423	0.655	-1.245	0.277	0.694	-1.307	0.105	0.612	-1.181	0.034	0.661	NaN	NaN	NaN	-1.28	0.897	0.365	-1.253	0.735	0.294	-1.2	0.585	0.304	-1.183	0.514	0.286	NaN	NaN	NaN	-1.213	0.139	0.253
754	3.77	-1.378	0.979	0.565	NaN	NaN	NaN	NaN	NaN	NaN	-1.202	0.649	0.727	NaN	NaN	NaN	-1.198	0.423	0.655	-1.245	0.277	0.694	-1.307	0.105	0.612	-1.181	0.034	0.661	NaN	NaN	NaN	-1.279	0.897	0.365	-1.252	0.735	0.294	-1.199	0.585	0.304	-1.182	0.514	0.286	NaN	NaN	NaN	-1.21	0.14	0.252
755	3.775	-1.377	0.978	0.565	NaN	NaN	NaN	NaN	NaN	NaN	-1.201	0.649	0.727	NaN	NaN	NaN	-1.197	0.423	0.655	-1.244	0.278	0.694	-1.307	0.105	0.612	-1.181	0.034	0.661	NaN	NaN	NaN	-1.279	0.897	0.365	-1.251	0.735	0.294	-1.198	0.585	0.303	-1.181	0.514	0.286	NaN	NaN	NaN	-1.207	0.139	0.252
756	3.78	-1.376	0.978	0.565	NaN	NaN	NaN	NaN	NaN	NaN	-1.2	0.649	0.727	NaN	NaN	NaN	-1.196	0.423	0.655	-1.244	0.278	0.694	-1.307	0.105	0.612	-1.181	0.034	0.661	NaN	NaN	NaN	-1.277	0.897	0.365	-1.249	0.735	0.294	-1.196	0.585	0.303	-1.179	0.514	0.286	NaN	NaN	NaN	-1.201	0.136	0.253
757	3.785	-1.375	0.978	0.565	NaN	NaN	NaN	NaN	NaN	NaN	-1.199	0.648	0.727	NaN	NaN	NaN	-1.195	0.423	0.655	-1.244	0.278	0.694	-1.307	0.106	0.612	-1.181	0.034	0.661	NaN	NaN	NaN	-1.276	0.896	0.365	-1.248	0.734	0.294	-1.195	0.585	0.303	-1.178	0.513	0.286	NaN	NaN	NaN	-1.197	0.134	0.253
758	3.79	-1.374	0.977	0.565	NaN	NaN	NaN	NaN	NaN	NaN	-1.198	0.648	0.727	NaN	NaN	NaN	-1.194	0.423	0.655	-1.243	0.278	0.694	-1.306	0.106	0.611	-1.181	0.034	0.661	NaN	NaN	NaN	-1.275	0.896	0.365	-1.247	0.735	0.294	-1.193	0.584	0.303	-1.177	0.513	0.286	NaN	NaN	NaN	-1.193	0.134	0.253
759	3.795	-1.374	0.977	0.565	NaN	NaN	NaN	NaN	NaN	NaN	-1.197	0.648	0.727	NaN	NaN	NaN	-1.193	0.423	0.655	-1.242	0.277	0.694	-1.306	0.106	0.611	-1.181	0.034	0.661	NaN	NaN	NaN	-1.274	0.896	0.365	-1.245	0.734	0.294	-1.192	0.584	0.303	-1.175	0.513	0.287	NaN	NaN	NaN	-1.191	0.134	0.253
760	3.8	-1.373	0.977	0.565	NaN	NaN	NaN	NaN	NaN	NaN	-1.196	0.648	0.727	NaN	NaN	NaN	-1.192	0.422	0.655	-1.24	0.276	0.694	-1.306	0.106	0.611	-1.181	0.034	0.661	NaN	NaN	NaN	-1.273	0.895	0.366	-1.244	0.734	0.294	-1.191	0.584	0.302	-1.175	0.513	0.286	NaN	NaN	NaN	-1.189	0.134	0.252
761	3.805	-1.372	0.976	0.564	NaN	NaN	NaN	NaN	NaN	NaN	-1.195	0.648	0.727	NaN	NaN	NaN	-1.19	0.421	0.655	-1.238	0.273	0.693	-1.305	0.106	0.611	-1.181	0.034	0.661	NaN	NaN	NaN	-1.271	0.895	0.366	-1.243	0.734	0.294	-1.191	0.584	0.302	-1.174	0.513	0.286	NaN	NaN	NaN	-1.189	0.137	0.252
762	3.81	-1.371	0.976	0.564	NaN	NaN	NaN	NaN	NaN	NaN	-1.194	0.647	0.727	NaN	NaN	NaN	-1.189	0.421	0.655	-1.237	0.272	0.692	-1.305	0.106	0.611	-1.181	0.034	0.661	NaN	NaN	NaN	-1.27	0.894	0.366	-1.242	0.734	0.294	-1.19	0.583	0.301	-1.173	0.513	0.286	NaN	NaN	NaN	-1.19	0.139	0.251
763	3.815	-1.371	0.975	0.564	NaN	NaN	NaN	NaN	NaN	NaN	-1.193	0.647	0.727	NaN	NaN	NaN	-1.188	0.421	0.655	-1.236	0.272	0.692	-1.305	0.106	0.611	-1.181	0.034	0.661	NaN	NaN	NaN	-1.269	0.894	0.366	-1.241	0.734	0.294	-1.188	0.583	0.301	-1.172	0.512	0.286	NaN	NaN	NaN	-1.185	0.137	0.252
764	3.82	-1.37	0.975	0.564	NaN	NaN	NaN	NaN	NaN	NaN	-1.191	0.647	0.727	NaN	NaN	NaN	-1.187	0.421	0.655	-1.235	0.273	0.692	-1.305	0.106	0.611	-1.181	0.034	0.661	NaN	NaN	NaN	-1.268	0.893	0.365	-1.24	0.733	0.293	-1.187	0.582	0.301	-1.17	0.51	0.287	NaN	NaN	NaN	-1.185	0.138	0.252
765	3.825	-1.369	0.974	0.563	NaN	NaN	NaN	NaN	NaN	NaN	-1.19	0.646	0.727	NaN	NaN	NaN	-1.186	0.42	0.655	-1.235	0.273	0.692	-1.305	0.106	0.611	-1.181	0.034	0.661	NaN	NaN	NaN	-1.268	0.893	0.365	-1.239	0.733	0.293	-1.186	0.582	0.301	-1.168	0.509	0.287	NaN	NaN	NaN	-1.18	0.136	0.252
766	3.83	-1.368	0.973	0.563	NaN	NaN	NaN	NaN	NaN	NaN	-1.189	0.646	0.727	NaN	NaN	NaN	-1.185	0.42	0.655	-1.235	0.273	0.692	-1.305	0.106	0.611	-1.181	0.034	0.661	NaN	NaN	NaN	-1.267	0.892	0.365	-1.238	0.732	0.293	-1.185	0.581	0.302	-1.167	0.508	0.286	NaN	NaN	NaN	-1.18	0.137	0.252
767	3.835	-1.367	0.973	0.563	NaN	NaN	NaN	NaN	NaN	NaN	-1.189	0.646	0.727	NaN	NaN	NaN	-1.184	0.419	0.655	-1.235	0.273	0.692	-1.305	0.106	0.611	-1.181	0.034	0.661	NaN	NaN	NaN	-1.265	0.891	0.365	-1.237	0.731	0.293	-1.184	0.581	0.302	-1.167	0.508	0.286	NaN	NaN	NaN	-1.176	0.134	0.252
768	3.84	-1.367	0.972	0.562	NaN	NaN	NaN	NaN	NaN	NaN	-1.188	0.645	0.727	NaN	NaN	NaN	-1.183	0.419	0.654	-1.234	0.273	0.692	-1.305	0.106	0.611	-1.181	0.034	0.661	NaN	NaN	NaN	-1.264	0.89	0.365	-1.236	0.73	0.293	-1.184	0.58	0.301	-1.166	0.508	0.286	NaN	NaN	NaN	-1.178	0.138	0.252
769	3.845	-1.366	0.972	0.562	NaN	NaN	NaN	NaN	NaN	NaN	-1.187	0.645	0.727	NaN	NaN	NaN	-1.183	0.419	0.654	-1.235	0.274	0.693	-1.305	0.106	0.611	-1.181	0.034	0.661	NaN	NaN	NaN	-1.263	0.889	0.365	-1.235	0.729	0.293	-1.183	0.58	0.301	-1.166	0.508	0.286	NaN	NaN	NaN	-1.175	0.136	0.252
770	3.85	-1.365	0.971	0.561	NaN	NaN	NaN	NaN	NaN	NaN	-1.186	0.645	0.727	NaN	NaN	NaN	-1.182	0.418	0.654	-1.234	0.275	0.693	-1.305	0.106	0.611	-1.181	0.034	0.661	NaN	NaN	NaN	-1.262	0.888	0.365	-1.234	0.728	0.293	-1.182	0.578	0.302	-1.165	0.508	0.286	NaN	NaN	NaN	-1.167	0.13	0.253
771	3.855	-1.364	0.97	0.561	NaN	NaN	NaN	NaN	NaN	NaN	-1.184	0.644	0.727	NaN	NaN	NaN	-1.181	0.418	0.654	-1.234	0.275	0.693	-1.305	0.106	0.611	-1.181	0.034	0.661	NaN	NaN	NaN	-1.261	0.888	0.364	-1.233	0.727	0.293	-1.18	0.576	0.302	-1.164	0.506	0.287	NaN	NaN	NaN	-1.166	0.13	0.253
772	3.86	-1.363	0.969	0.561	NaN	NaN	NaN	NaN	NaN	NaN	-1.184	0.644	0.727	NaN	NaN	NaN	-1.18	0.417	0.654	-1.233	0.275	0.694	-1.305	0.106	0.611	-1.181	0.034	0.661	NaN	NaN	NaN	-1.26	0.887	0.364	-1.233	0.726	0.293	-1.18	0.575	0.302	-1.162	0.505	0.287	NaN	NaN	NaN	-1.167	0.132	0.252
773	3.865	-1.362	0.969	0.56	NaN	NaN	NaN	NaN	NaN	NaN	-1.183	0.644	0.726	NaN	NaN	NaN	-1.179	0.417	0.654	-1.232	0.275	0.693	-1.305	0.106	0.61	-1.181	0.033	0.661	NaN	NaN	NaN	-1.259	0.887	0.363	-1.232	0.725	0.293	-1.179	0.575	0.302	-1.162	0.505	0.287	NaN	NaN	NaN	-1.161	0.127	0.253
774	3.87	-1.362	0.968	0.56	NaN	NaN	NaN	NaN	NaN	NaN	-1.182	0.643	0.726	NaN	NaN	NaN	-1.178	0.417	0.654	-1.231	0.274	0.693	-1.305	0.106	0.61	-1.181	0.033	0.661	NaN	NaN	NaN	-1.258	0.886	0.363	-1.231	0.724	0.293	-1.179	0.574	0.303	-1.161	0.504	0.287	NaN	NaN	NaN	-1.157	0.125	0.253
775	3.875	-1.361	0.968	0.559	NaN	NaN	NaN	NaN	NaN	NaN	-1.181	0.642	0.726	NaN	NaN	NaN	-1.177	0.417	0.654	-1.229	0.272	0.693	-1.304	0.106	0.61	-1.181	0.033	0.661	NaN	NaN	NaN	-1.257	0.885	0.363	-1.231	0.723	0.293	-1.178	0.573	0.304	-1.159	0.501	0.288	NaN	NaN	NaN	-1.159	0.126	0.253
776	3.88	-1.36	0.967	0.559	NaN	NaN	NaN	NaN	NaN	NaN	-1.18	0.642	0.726	NaN	NaN	NaN	-1.175	0.416	0.653	-1.228	0.271	0.692	-1.304	0.106	0.61	-1.181	0.033	0.661	NaN	NaN	NaN	-1.256	0.884	0.363	-1.231	0.722	0.293	-1.177	0.572	0.304	-1.158	0.501	0.288	NaN	NaN	NaN	-1.164	0.131	0.253
777	3.885	-1.359	0.967	0.558	NaN	NaN	NaN	NaN	NaN	NaN	-1.179	0.641	0.726	NaN	NaN	NaN	-1.174	0.415	0.653	-1.228	0.271	0.692	-1.304	0.106	0.61	-1.181	0.033	0.661	NaN	NaN	NaN	-1.255	0.883	0.362	-1.23	0.72	0.293	-1.176	0.571	0.304	-1.158	0.5	0.288	NaN	NaN	NaN	-1.161	0.129	0.253
778	3.89	-1.359	0.966	0.557	NaN	NaN	NaN	NaN	NaN	NaN	-1.178	0.641	0.726	NaN	NaN	NaN	-1.172	0.415	0.652	-1.228	0.272	0.692	-1.304	0.106	0.61	-1.181	0.033	0.661	NaN	NaN	NaN	-1.254	0.883	0.362	-1.229	0.719	0.293	-1.176	0.57	0.304	-1.157	0.5	0.289	NaN	NaN	NaN	-1.154	0.123	0.254
779	3.895	-1.358	0.965	0.557	NaN	NaN	NaN	NaN	NaN	NaN	-1.177	0.641	0.725	NaN	NaN	NaN	-1.172	0.415	0.652	-1.227	0.272	0.692	-1.303	0.105	0.61	-1.181	0.033	0.661	NaN	NaN	NaN	-1.253	0.882	0.361	-1.229	0.718	0.293	-1.175	0.569	0.305	-1.156	0.498	0.29	NaN	NaN	NaN	-1.151	0.12	0.254
780	3.9	-1.357	0.965	0.556	NaN	NaN	NaN	NaN	NaN	NaN	-1.176	0.64	0.725	NaN	NaN	NaN	-1.171	0.414	0.652	-1.226	0.271	0.691	-1.302	0.103	0.609	-1.181	0.033	0.661	NaN	NaN	NaN	-1.252	0.881	0.361	-1.228	0.716	0.293	-1.174	0.567	0.306	-1.155	0.497	0.291	NaN	NaN	NaN	-1.15	0.12	0.253
781	3.905	-1.356	0.964	0.555	NaN	NaN	NaN	NaN	NaN	NaN	-1.175	0.64	0.725	NaN	NaN	NaN	-1.17	0.414	0.652	-1.226	0.272	0.692	-1.301	0.103	0.609	-1.181	0.033	0.661	NaN	NaN	NaN	-1.251	0.881	0.36	-1.228	0.715	0.293	-1.174	0.566	0.306	-1.155	0.497	0.291	NaN	NaN	NaN	-1.151	0.12	0.253
782	3.91	-1.355	0.963	0.555	NaN	NaN	NaN	NaN	NaN	NaN	-1.174	0.639	0.725	NaN	NaN	NaN	-1.168	0.414	0.652	-1.225	0.272	0.692	-1.301	0.103	0.609	-1.181	0.033	0.661	NaN	NaN	NaN	-1.25	0.88	0.36	-1.227	0.714	0.293	-1.174	0.565	0.306	-1.154	0.496	0.292	NaN	NaN	NaN	-1.148	0.117	0.255
783	3.915	-1.354	0.963	0.554	NaN	NaN	NaN	NaN	NaN	NaN	-1.173	0.639	0.725	NaN	NaN	NaN	-1.167	0.413	0.652	-1.224	0.272	0.692	-1.301	0.103	0.609	-1.181	0.033	0.661	NaN	NaN	NaN	-1.248	0.879	0.359	-1.227	0.712	0.293	-1.173	0.564	0.307	-1.152	0.493	0.293	NaN	NaN	NaN	-1.148	0.116	0.255
784	3.92	-1.353	0.962	0.553	NaN	NaN	NaN	NaN	NaN	NaN	-1.172	0.638	0.724	NaN	NaN	NaN	-1.165	0.412	0.652	-1.224	0.271	0.692	-1.301	0.103	0.609	-1.181	0.034	0.661	NaN	NaN	NaN	-1.247	0.878	0.359	-1.226	0.711	0.293	-1.172	0.563	0.308	-1.152	0.492	0.293	NaN	NaN	NaN	-1.15	0.117	0.254
785	3.925	-1.353	0.961	0.553	NaN	NaN	NaN	NaN	NaN	NaN	-1.171	0.638	0.724	NaN	NaN	NaN	-1.164	0.412	0.651	-1.222	0.27	0.692	-1.301	0.103	0.609	-1.181	0.034	0.661	NaN	NaN	NaN	-1.246	0.877	0.358	-1.226	0.71	0.292	-1.172	0.561	0.308	-1.152	0.491	0.293	NaN	NaN	NaN	-1.149	0.115	0.255
786	3.93	-1.352	0.961	0.552	NaN	NaN	NaN	NaN	NaN	NaN	-1.171	0.637	0.724	NaN	NaN	NaN	-1.163	0.411	0.651	-1.22	0.268	0.691	-1.301	0.103	0.609	-1.181	0.033	0.661	NaN	NaN	NaN	-1.245	0.877	0.357	-1.225	0.709	0.292	-1.171	0.56	0.308	-1.151	0.489	0.294	NaN	NaN	NaN	-1.146	0.112	0.257
787	3.935	-1.351	0.96	0.551	NaN	NaN	NaN	NaN	NaN	NaN	-1.17	0.637	0.723	NaN	NaN	NaN	-1.163	0.411	0.651	-1.22	0.267	0.691	-1.301	0.103	0.609	-1.181	0.033	0.661	NaN	NaN	NaN	-1.244	0.875	0.357	-1.225	0.708	0.292	-1.171	0.558	0.309	-1.151	0.488	0.295	NaN	NaN	NaN	-1.147	0.111	0.258
788	3.94	-1.35	0.959	0.55	NaN	NaN	NaN	NaN	NaN	NaN	-1.169	0.636	0.723	NaN	NaN	NaN	-1.162	0.411	0.651	-1.219	0.267	0.69	-1.301	0.103	0.609	-1.181	0.033	0.661	NaN	NaN	NaN	-1.243	0.875	0.357	-1.224	0.707	0.292	-1.17	0.557	0.309	-1.151	0.487	0.296	NaN	NaN	NaN	-1.145	0.108	0.26
789	3.945	-1.349	0.959	0.549	NaN	NaN	NaN	NaN	NaN	NaN	-1.167	0.636	0.722	NaN	NaN	NaN	-1.161	0.411	0.651	-1.219	0.267	0.69	-1.301	0.103	0.609	-1.181	0.033	0.661	NaN	NaN	NaN	-1.242	0.874	0.356	-1.223	0.705	0.292	-1.17	0.555	0.31	-1.151	0.485	0.297	NaN	NaN	NaN	-1.147	0.108	0.26
790	3.95	-1.348	0.958	0.548	NaN	NaN	NaN	NaN	NaN	NaN	-1.167	0.635	0.722	NaN	NaN	NaN	-1.16	0.411	0.651	-1.219	0.267	0.69	-1.301	0.103	0.609	-1.181	0.033	0.661	NaN	NaN	NaN	-1.24	0.873	0.355	-1.221	0.704	0.292	-1.17	0.554	0.31	-1.15	0.483	0.298	NaN	NaN	NaN	-1.147	0.106	0.261
791	3.955	-1.347	0.957	0.547	NaN	NaN	NaN	NaN	NaN	NaN	-1.166	0.636	0.721	NaN	NaN	NaN	-1.159	0.41	0.651	-1.218	0.267	0.69	-1.301	0.103	0.609	-1.181	0.033	0.662	NaN	NaN	NaN	-1.239	0.872	0.355	-1.22	0.702	0.292	-1.17	0.553	0.311	-1.15	0.481	0.3	NaN	NaN	NaN	-1.146	0.103	0.264
792	3.96	-1.346	0.956	0.547	NaN	NaN	NaN	NaN	NaN	NaN	-1.165	0.635	0.721	NaN	NaN	NaN	-1.158	0.409	0.65	-1.218	0.267	0.69	-1.301	0.103	0.609	-1.181	0.033	0.662	NaN	NaN	NaN	-1.238	0.871	0.354	-1.219	0.701	0.292	-1.169	0.55	0.312	-1.149	0.478	0.301	NaN	NaN	NaN	-1.147	0.102	0.264
793	3.965	-1.345	0.956	0.545	NaN	NaN	NaN	NaN	NaN	NaN	-1.164	0.635	0.72	NaN	NaN	NaN	-1.157	0.408	0.65	-1.218	0.267	0.69	-1.301	0.103	0.609	-1.181	0.033	0.662	NaN	NaN	NaN	-1.237	0.87	0.353	-1.218	0.7	0.292	-1.17	0.549	0.312	-1.149	0.477	0.302	NaN	NaN	NaN	-1.148	0.101	0.265
794	3.97	-1.345	0.955	0.544	NaN	NaN	NaN	NaN	NaN	NaN	-1.164	0.635	0.72	NaN	NaN	NaN	-1.157	0.408	0.65	-1.218	0.267	0.69	-1.301	0.103	0.609	-1.181	0.033	0.662	NaN	NaN	NaN	-1.235	0.869	0.353	-1.217	0.699	0.292	-1.17	0.547	0.313	-1.151	0.476	0.302	NaN	NaN	NaN	-1.149	0.1	0.267
795	3.975	-1.344	0.955	0.543	NaN	NaN	NaN	NaN	NaN	NaN	-1.163	0.634	0.719	NaN	NaN	NaN	-1.156	0.408	0.65	-1.218	0.267	0.69	-1.301	0.103	0.609	-1.181	0.033	0.662	NaN	NaN	NaN	-1.234	0.868	0.352	-1.216	0.697	0.292	-1.17	0.546	0.313	-1.152	0.475	0.303	NaN	NaN	NaN	-1.15	0.098	0.27
796	3.98	-1.343	0.954	0.542	NaN	NaN	NaN	NaN	NaN	NaN	-1.162	0.633	0.719	NaN	NaN	NaN	-1.155	0.408	0.649	-1.217	0.267	0.69	-1.301	0.103	0.609	-1.181	0.033	0.662	NaN	NaN	NaN	-1.232	0.867	0.352	-1.214	0.696	0.291	-1.17	0.544	0.314	-1.153	0.473	0.304	NaN	NaN	NaN	-1.152	0.098	0.272
797	3.985	-1.342	0.953	0.541	NaN	NaN	NaN	NaN	NaN	NaN	-1.161	0.633	0.718	NaN	NaN	NaN	-1.155	0.408	0.649	-1.217	0.267	0.69	-1.301	0.103	0.609	-1.181	0.033	0.662	NaN	NaN	NaN	-1.231	0.866	0.351	-1.213	0.694	0.291	-1.171	0.543	0.315	-1.153	0.471	0.305	NaN	NaN	NaN	-1.154	0.097	0.274
798	3.99	-1.341	0.953	0.539	NaN	NaN	NaN	NaN	NaN	NaN	-1.161	0.632	0.718	NaN	NaN	NaN	-1.154	0.407	0.648	-1.217	0.267	0.69	-1.301	0.103	0.609	-1.181	0.033	0.662	NaN	NaN	NaN	-1.229	0.865	0.35	-1.213	0.693	0.291	-1.172	0.541	0.316	-1.154	0.47	0.306	NaN	NaN	NaN	-1.155	0.096	0.276
799	3.995	-1.34	0.952	0.538	NaN	NaN	NaN	NaN	NaN	NaN	-1.16	0.632	0.717	NaN	NaN	NaN	-1.153	0.407	0.648	-1.216	0.267	0.69	-1.301	0.103	0.609	-1.181	0.033	0.662	NaN	NaN	NaN	-1.228	0.864	0.35	-1.212	0.692	0.291	-1.172	0.539	0.316	-1.154	0.467	0.308	NaN	NaN	NaN	-1.156	0.094	0.277
800	4	-1.339	0.952	0.537	NaN	NaN	NaN	NaN	NaN	NaN	-1.159	0.631	0.717	NaN	NaN	NaN	-1.152	0.406	0.648	-1.216	0.267	0.69	-1.301	0.103	0.609	-1.181	0.033	0.662	NaN	NaN	NaN	-1.226	0.863	0.349	-1.211	0.691	0.291	-1.172	0.537	0.318	-1.154	0.464	0.31	NaN	NaN	NaN	-1.157	0.092	0.278
801	4.005	-1.339	0.951	0.536	NaN	NaN	NaN	NaN	NaN	NaN	-1.158	0.631	0.716	NaN	NaN	NaN	-1.15	0.405	0.647	-1.215	0.268	0.69	-1.301	0.103	0.609	-1.181	0.033	0.662	NaN	NaN	NaN	-1.225	0.863	0.348	-1.21	0.69	0.291	-1.172	0.535	0.318	-1.155	0.463	0.31	NaN	NaN	NaN	-1.157	0.091	0.278
802	4.01	-1.338	0.951	0.534	NaN	NaN	NaN	NaN	NaN	NaN	-1.157	0.63	0.715	NaN	NaN	NaN	-1.148	0.404	0.646	-1.214	0.268	0.689	-1.301	0.103	0.609	-1.181	0.033	0.662	NaN	NaN	NaN	-1.223	0.862	0.347	-1.209	0.689	0.291	-1.173	0.534	0.319	-1.156	0.462	0.31	NaN	NaN	NaN	-1.158	0.09	0.277
803	4.015	-1.337	0.95	0.533	NaN	NaN	NaN	NaN	NaN	NaN	-1.156	0.63	0.715	NaN	NaN	NaN	-1.147	0.404	0.646	-1.213	0.268	0.689	-1.301	0.104	0.609	-1.181	0.033	0.662	NaN	NaN	NaN	-1.222	0.861	0.347	-1.208	0.688	0.291	-1.174	0.533	0.32	-1.157	0.461	0.31	NaN	NaN	NaN	-1.158	0.09	0.276
804	4.02	-1.337	0.95	0.532	NaN	NaN	NaN	NaN	NaN	NaN	-1.155	0.63	0.714	NaN	NaN	NaN	-1.146	0.404	0.646	-1.213	0.268	0.689	-1.301	0.104	0.609	-1.181	0.033	0.662	NaN	NaN	NaN	-1.221	0.861	0.345	-1.207	0.687	0.291	-1.175	0.532	0.321	-1.158	0.461	0.31	NaN	NaN	NaN	-1.158	0.091	0.275
805	4.025	-1.336	0.949	0.531	NaN	NaN	NaN	NaN	NaN	NaN	-1.154	0.629	0.713	NaN	NaN	NaN	-1.146	0.404	0.645	-1.212	0.268	0.689	-1.301	0.104	0.609	-1.181	0.033	0.661	NaN	NaN	NaN	-1.22	0.86	0.345	-1.207	0.687	0.291	-1.176	0.531	0.321	-1.158	0.461	0.31	NaN	NaN	NaN	-1.157	0.091	0.274
806	4.03	-1.336	0.95	0.531	NaN	NaN	NaN	NaN	NaN	NaN	-1.154	0.629	0.712	NaN	NaN	NaN	-1.145	0.404	0.645	-1.212	0.268	0.688	-1.301	0.104	0.608	-1.181	0.034	0.661	NaN	NaN	NaN	-1.218	0.86	0.344	-1.206	0.687	0.29	-1.177	0.531	0.322	-1.158	0.461	0.31	NaN	NaN	NaN	-1.155	0.09	0.275
807	4.035	-1.338	0.952	0.531	NaN	NaN	NaN	NaN	NaN	NaN	-1.153	0.629	0.712	NaN	NaN	NaN	-1.144	0.404	0.644	-1.211	0.268	0.688	-1.3	0.104	0.608	-1.181	0.034	0.661	NaN	NaN	NaN	-1.217	0.861	0.343	-1.206	0.687	0.29	-1.178	0.532	0.321	-1.158	0.461	0.31	NaN	NaN	NaN	-1.154	0.091	0.275
808	4.04	-1.338	0.952	0.531	NaN	NaN	NaN	NaN	NaN	NaN	-1.152	0.629	0.711	NaN	NaN	NaN	-1.143	0.404	0.643	-1.21	0.267	0.687	-1.3	0.104	0.608	-1.181	0.034	0.661	NaN	NaN	NaN	-1.216	0.861	0.342	-1.205	0.687	0.29	-1.178	0.532	0.321	-1.16	0.463	0.308	NaN	NaN	NaN	-1.154	0.091	0.275
809	4.045	-1.338	0.952	0.531	NaN	NaN	NaN	NaN	NaN	NaN	-1.151	0.629	0.71	NaN	NaN	NaN	-1.142	0.404	0.642	-1.209	0.266	0.685	-1.3	0.104	0.608	-1.181	0.034	0.661	NaN	NaN	NaN	-1.215	0.861	0.342	-1.204	0.687	0.29	-1.177	0.533	0.32	-1.159	0.464	0.307	NaN	NaN	NaN	-1.153	0.091	0.275
810	4.05	-1.337	0.953	0.531	NaN	NaN	NaN	NaN	NaN	NaN	-1.151	0.629	0.709	NaN	NaN	NaN	-1.142	0.404	0.641	-1.209	0.266	0.685	-1.3	0.104	0.608	-1.181	0.034	0.661	NaN	NaN	NaN	-1.214	0.862	0.341	-1.204	0.688	0.29	-1.176	0.534	0.319	-1.158	0.465	0.306	NaN	NaN	NaN	-1.153	0.091	0.274
811	4.055	-1.336	0.953	0.531	NaN	NaN	NaN	NaN	NaN	NaN	-1.15	0.629	0.709	NaN	NaN	NaN	-1.142	0.404	0.641	-1.209	0.267	0.685	-1.3	0.104	0.608	-1.181	0.034	0.661	NaN	NaN	NaN	-1.214	0.864	0.341	-1.204	0.688	0.289	-1.174	0.536	0.317	-1.156	0.465	0.305	NaN	NaN	NaN	-1.153	0.091	0.274
812	4.06	-1.334	0.953	0.53	NaN	NaN	NaN	NaN	NaN	NaN	-1.15	0.629	0.708	NaN	NaN	NaN	-1.143	0.405	0.64	-1.209	0.267	0.684	-1.3	0.104	0.608	-1.181	0.034	0.661	NaN	NaN	NaN	-1.215	0.865	0.34	-1.203	0.689	0.289	-1.171	0.538	0.315	-1.155	0.466	0.305	NaN	NaN	NaN	-1.154	0.092	0.274
813	4.065	-1.331	0.952	0.529	NaN	NaN	NaN	NaN	NaN	NaN	-1.149	0.63	0.708	NaN	NaN	NaN	-1.143	0.405	0.64	-1.209	0.267	0.684	-1.3	0.104	0.608	-1.181	0.034	0.661	NaN	NaN	NaN	-1.214	0.866	0.34	-1.202	0.69	0.288	-1.169	0.539	0.313	-1.153	0.466	0.304	NaN	NaN	NaN	-1.154	0.092	0.273
814	4.07	-1.331	0.953	0.529	NaN	NaN	NaN	NaN	NaN	NaN	-1.149	0.63	0.707	NaN	NaN	NaN	-1.143	0.405	0.64	-1.209	0.267	0.684	-1.3	0.104	0.608	-1.181	0.034	0.661	NaN	NaN	NaN	-1.214	0.866	0.34	-1.202	0.691	0.287	-1.167	0.54	0.312	-1.152	0.467	0.303	NaN	NaN	NaN	-1.154	0.093	0.273
815	4.075	-1.332	0.955	0.53	NaN	NaN	NaN	NaN	NaN	NaN	-1.148	0.63	0.707	NaN	NaN	NaN	-1.144	0.406	0.64	-1.209	0.267	0.684	-1.3	0.104	0.608	-1.181	0.034	0.661	NaN	NaN	NaN	-1.214	0.867	0.34	-1.201	0.692	0.286	-1.165	0.541	0.31	-1.151	0.467	0.302	NaN	NaN	NaN	-1.154	0.093	0.273
816	4.08	-1.332	0.956	0.53	NaN	NaN	NaN	NaN	NaN	NaN	-1.148	0.63	0.706	NaN	NaN	NaN	-1.143	0.406	0.639	-1.209	0.268	0.684	-1.3	0.104	0.609	-1.181	0.034	0.661	NaN	NaN	NaN	-1.215	0.867	0.34	-1.2	0.693	0.285	-1.163	0.541	0.309	-1.15	0.467	0.301	NaN	NaN	NaN	-1.153	0.093	0.272
817	4.085	-1.332	0.957	0.53	NaN	NaN	NaN	NaN	NaN	NaN	-1.148	0.631	0.706	NaN	NaN	NaN	-1.143	0.406	0.639	-1.21	0.268	0.684	-1.3	0.104	0.609	-1.181	0.034	0.661	NaN	NaN	NaN	-1.215	0.867	0.339	-1.199	0.695	0.283	-1.162	0.541	0.308	-1.149	0.468	0.301	NaN	NaN	NaN	-1.153	0.094	0.272
818	4.09	-1.331	0.957	0.529	NaN	NaN	NaN	NaN	NaN	NaN	-1.149	0.632	0.705	NaN	NaN	NaN	-1.144	0.407	0.639	-1.21	0.269	0.685	-1.3	0.104	0.609	-1.181	0.034	0.661	NaN	NaN	NaN	-1.216	0.867	0.339	-1.198	0.695	0.282	-1.162	0.542	0.307	-1.15	0.469	0.299	NaN	NaN	NaN	-1.153	0.095	0.271
819	4.095	-1.328	0.957	0.529	NaN	NaN	NaN	NaN	NaN	NaN	-1.149	0.632	0.705	NaN	NaN	NaN	-1.145	0.408	0.639	-1.212	0.272	0.685	-1.3	0.104	0.609	-1.181	0.034	0.661	NaN	NaN	NaN	-1.216	0.868	0.338	-1.197	0.696	0.28	-1.163	0.543	0.305	-1.15	0.47	0.298	NaN	NaN	NaN	-1.153	0.095	0.271
820	4.1	-1.329	0.959	0.529	NaN	NaN	NaN	NaN	NaN	NaN	-1.149	0.632	0.704	NaN	NaN	NaN	-1.145	0.408	0.639	-1.213	0.273	0.685	-1.3	0.104	0.609	-1.181	0.034	0.661	NaN	NaN	NaN	-1.216	0.868	0.337	-1.196	0.697	0.279	-1.163	0.544	0.304	-1.15	0.47	0.297	NaN	NaN	NaN	-1.153	0.095	0.27
821	4.105	-1.328	0.959	0.529	NaN	NaN	NaN	NaN	NaN	NaN	-1.148	0.633	0.704	NaN	NaN	NaN	-1.146	0.409	0.638	-1.213	0.273	0.685	-1.3	0.104	0.609	-1.181	0.034	0.661	NaN	NaN	NaN	-1.216	0.869	0.336	-1.196	0.698	0.278	-1.163	0.544	0.304	-1.15	0.47	0.297	NaN	NaN	NaN	-1.153	0.095	0.27
822	4.11	-1.325	0.958	0.527	NaN	NaN	NaN	NaN	NaN	NaN	-1.149	0.634	0.703	NaN	NaN	NaN	-1.146	0.41	0.638	-1.214	0.273	0.685	-1.3	0.104	0.609	-1.181	0.034	0.661	NaN	NaN	NaN	-1.216	0.869	0.335	-1.196	0.699	0.277	-1.163	0.544	0.304	-1.15	0.47	0.297	NaN	NaN	NaN	-1.152	0.096	0.27
823	4.115	-1.324	0.959	0.526	NaN	NaN	NaN	NaN	NaN	NaN	-1.149	0.634	0.703	NaN	NaN	NaN	-1.147	0.41	0.638	-1.214	0.273	0.685	-1.3	0.104	0.609	-1.181	0.034	0.661	NaN	NaN	NaN	-1.216	0.87	0.335	-1.196	0.7	0.276	-1.163	0.544	0.304	-1.15	0.47	0.296	NaN	NaN	NaN	-1.152	0.096	0.27
824	4.12	-1.323	0.959	0.526	NaN	NaN	NaN	NaN	NaN	NaN	-1.149	0.635	0.702	NaN	NaN	NaN	-1.147	0.41	0.638	-1.214	0.273	0.685	-1.3	0.104	0.609	-1.181	0.034	0.661	NaN	NaN	NaN	-1.216	0.871	0.334	-1.196	0.7	0.275	-1.163	0.545	0.304	-1.152	0.472	0.294	NaN	NaN	NaN	-1.152	0.096	0.27
825	4.125	-1.323	0.96	0.525	NaN	NaN	NaN	NaN	NaN	NaN	-1.149	0.635	0.702	NaN	NaN	NaN	-1.147	0.41	0.638	-1.215	0.273	0.685	-1.3	0.104	0.609	-1.181	0.034	0.662	NaN	NaN	NaN	-1.216	0.872	0.333	-1.196	0.7	0.274	-1.164	0.546	0.303	-1.152	0.473	0.293	NaN	NaN	NaN	-1.152	0.096	0.27
826	4.13	-1.322	0.961	0.525	NaN	NaN	NaN	NaN	NaN	NaN	-1.149	0.636	0.702	NaN	NaN	NaN	-1.148	0.41	0.638	-1.215	0.273	0.685	-1.301	0.105	0.609	-1.181	0.034	0.662	NaN	NaN	NaN	-1.216	0.873	0.332	-1.197	0.7	0.274	-1.164	0.547	0.302	-1.152	0.473	0.293	NaN	NaN	NaN	-1.151	0.097	0.27
827	4.135	-1.321	0.962	0.524	NaN	NaN	NaN	NaN	NaN	NaN	-1.149	0.637	0.702	NaN	NaN	NaN	-1.149	0.411	0.638	-1.215	0.273	0.685	-1.302	0.106	0.61	-1.181	0.034	0.662	NaN	NaN	NaN	-1.215	0.873	0.332	-1.199	0.7	0.273	-1.164	0.547	0.302	-1.151	0.473	0.293	NaN	NaN	NaN	-1.151	0.097	0.27
828	4.14	-1.321	0.962	0.523	NaN	NaN	NaN	NaN	NaN	NaN	-1.148	0.637	0.701	NaN	NaN	NaN	-1.15	0.412	0.638	-1.216	0.273	0.685	-1.301	0.106	0.609	-1.181	0.034	0.662	NaN	NaN	NaN	-1.215	0.874	0.331	-1.199	0.7	0.273	-1.164	0.548	0.301	-1.15	0.473	0.292	NaN	NaN	NaN	-1.151	0.097	0.27
829	4.145	-1.32	0.963	0.523	NaN	NaN	NaN	NaN	NaN	NaN	-1.149	0.638	0.701	NaN	NaN	NaN	-1.151	0.413	0.638	-1.216	0.273	0.685	-1.303	0.108	0.61	-1.181	0.033	0.662	NaN	NaN	NaN	-1.214	0.874	0.33	-1.2	0.699	0.273	-1.164	0.548	0.301	-1.15	0.473	0.292	NaN	NaN	NaN	-1.15	0.097	0.27
830	4.15	-1.319	0.964	0.522	NaN	NaN	NaN	NaN	NaN	NaN	-1.149	0.639	0.701	NaN	NaN	NaN	-1.152	0.413	0.638	-1.216	0.273	0.685	-1.303	0.109	0.61	-1.181	0.033	0.662	NaN	NaN	NaN	-1.214	0.875	0.33	-1.201	0.699	0.273	-1.164	0.548	0.301	-1.149	0.473	0.291	NaN	NaN	NaN	-1.15	0.098	0.27
831	4.155	-1.319	0.964	0.521	NaN	NaN	NaN	NaN	NaN	NaN	-1.149	0.64	0.701	NaN	NaN	NaN	-1.153	0.413	0.637	-1.218	0.274	0.685	-1.304	0.109	0.61	-1.181	0.033	0.662	NaN	NaN	NaN	-1.213	0.874	0.329	-1.202	0.699	0.273	-1.163	0.548	0.3	-1.148	0.474	0.291	NaN	NaN	NaN	-1.15	0.098	0.27
832	4.16	-1.318	0.965	0.52	NaN	NaN	NaN	NaN	NaN	NaN	-1.149	0.64	0.7	NaN	NaN	NaN	-1.153	0.413	0.637	-1.22	0.277	0.686	-1.304	0.109	0.61	-1.181	0.033	0.662	NaN	NaN	NaN	-1.212	0.875	0.329	-1.202	0.699	0.273	-1.163	0.548	0.3	-1.147	0.474	0.291	NaN	NaN	NaN	-1.15	0.097	0.269
833	4.165	-1.317	0.966	0.519	NaN	NaN	NaN	NaN	NaN	NaN	-1.148	0.641	0.7	NaN	NaN	NaN	-1.154	0.413	0.637	-1.221	0.278	0.686	-1.303	0.107	0.61	-1.181	0.033	0.662	NaN	NaN	NaN	-1.211	0.875	0.328	-1.203	0.698	0.273	-1.163	0.548	0.3	-1.146	0.474	0.29	NaN	NaN	NaN	-1.15	0.098	0.269
834	4.17	-1.317	0.966	0.518	NaN	NaN	NaN	NaN	NaN	NaN	-1.148	0.641	0.699	NaN	NaN	NaN	-1.155	0.414	0.637	-1.221	0.278	0.686	-1.302	0.106	0.61	-1.181	0.033	0.662	NaN	NaN	NaN	-1.21	0.875	0.327	-1.203	0.699	0.273	-1.162	0.548	0.3	-1.146	0.475	0.29	NaN	NaN	NaN	-1.15	0.098	0.269
835	4.175	-1.316	0.967	0.517	NaN	NaN	NaN	NaN	NaN	NaN	-1.148	0.642	0.699	NaN	NaN	NaN	-1.155	0.414	0.636	-1.221	0.278	0.685	-1.303	0.108	0.61	-1.181	0.033	0.662	NaN	NaN	NaN	-1.21	0.875	0.327	-1.203	0.699	0.273	-1.162	0.548	0.3	-1.145	0.475	0.29	NaN	NaN	NaN	-1.15	0.098	0.268
836	4.18	-1.315	0.967	0.516	NaN	NaN	NaN	NaN	NaN	NaN	-1.148	0.642	0.698	NaN	NaN	NaN	-1.156	0.414	0.636	-1.222	0.277	0.685	-1.303	0.107	0.61	-1.181	0.033	0.662	NaN	NaN	NaN	-1.209	0.876	0.326	-1.204	0.699	0.272	-1.161	0.548	0.299	-1.144	0.475	0.29	NaN	NaN	NaN	-1.15	0.098	0.268
837	4.185	-1.314	0.968	0.515	NaN	NaN	NaN	NaN	NaN	NaN	-1.149	0.642	0.698	NaN	NaN	NaN	-1.157	0.415	0.636	-1.223	0.279	0.685	-1.302	0.106	0.61	-1.181	0.033	0.662	NaN	NaN	NaN	-1.208	0.876	0.325	-1.203	0.7	0.272	-1.161	0.548	0.299	-1.144	0.475	0.29	NaN	NaN	NaN	-1.15	0.098	0.268
838	4.19	-1.313	0.968	0.514	NaN	NaN	NaN	NaN	NaN	NaN	-1.149	0.643	0.697	NaN	NaN	NaN	-1.158	0.416	0.635	-1.224	0.28	0.685	-1.303	0.108	0.61	-1.181	0.033	0.662	NaN	NaN	NaN	-1.207	0.876	0.324	-1.203	0.699	0.272	-1.161	0.549	0.299	-1.144	0.475	0.289	NaN	NaN	NaN	-1.15	0.098	0.268
839	4.195	-1.313	0.969	0.513	NaN	NaN	NaN	NaN	NaN	NaN	-1.149	0.643	0.697	NaN	NaN	NaN	-1.158	0.416	0.634	-1.224	0.28	0.685	-1.304	0.108	0.61	-1.181	0.033	0.662	NaN	NaN	NaN	-1.206	0.876	0.323	-1.202	0.699	0.271	-1.16	0.549	0.299	-1.144	0.475	0.289	NaN	NaN	NaN	-1.15	0.098	0.268
840	4.2	-1.312	0.969	0.512	NaN	NaN	NaN	NaN	NaN	NaN	-1.149	0.644	0.696	NaN	NaN	NaN	-1.158	0.417	0.634	-1.224	0.281	0.685	-1.303	0.108	0.61	-1.181	0.033	0.662	NaN	NaN	NaN	-1.205	0.876	0.323	-1.201	0.7	0.27	-1.16	0.549	0.299	-1.143	0.475	0.289	NaN	NaN	NaN	-1.15	0.098	0.269
841	4.205	-1.311	0.969	0.511	NaN	NaN	NaN	NaN	NaN	NaN	-1.149	0.644	0.696	NaN	NaN	NaN	-1.159	0.417	0.634	-1.225	0.281	0.685	-1.302	0.107	0.609	-1.181	0.033	0.662	NaN	NaN	NaN	-1.203	0.876	0.322	-1.201	0.7	0.269	-1.159	0.548	0.298	-1.143	0.475	0.289	NaN	NaN	NaN	-1.15	0.098	0.269
842	4.21	-1.31	0.97	0.51	NaN	NaN	NaN	NaN	NaN	NaN	-1.149	0.644	0.695	NaN	NaN	NaN	-1.159	0.417	0.634	-1.225	0.281	0.685	-1.303	0.108	0.61	-1.181	0.033	0.662	NaN	NaN	NaN	-1.203	0.876	0.321	-1.199	0.7	0.269	-1.159	0.548	0.298	-1.143	0.475	0.289	NaN	NaN	NaN	-1.15	0.098	0.27
843	4.215	-1.31	0.97	0.509	NaN	NaN	NaN	NaN	NaN	NaN	-1.149	0.645	0.695	NaN	NaN	NaN	-1.159	0.417	0.634	-1.225	0.281	0.685	-1.304	0.109	0.61	-1.181	0.033	0.662	NaN	NaN	NaN	-1.202	0.877	0.321	-1.197	0.7	0.268	-1.159	0.548	0.298	-1.143	0.475	0.289	NaN	NaN	NaN	-1.15	0.098	0.27
844	4.22	-1.309	0.971	0.509	NaN	NaN	NaN	NaN	NaN	NaN	-1.149	0.645	0.695	NaN	NaN	NaN	-1.159	0.417	0.634	-1.226	0.281	0.685	-1.304	0.109	0.61	-1.181	0.033	0.662	NaN	NaN	NaN	-1.201	0.877	0.32	-1.196	0.7	0.267	-1.159	0.548	0.298	-1.144	0.474	0.289	NaN	NaN	NaN	-1.15	0.098	0.27
845	4.225	-1.308	0.971	0.508	NaN	NaN	NaN	NaN	NaN	NaN	-1.149	0.646	0.694	NaN	NaN	NaN	-1.16	0.417	0.634	-1.226	0.281	0.684	-1.304	0.109	0.61	-1.181	0.033	0.662	NaN	NaN	NaN	-1.2	0.877	0.319	-1.194	0.699	0.267	-1.158	0.547	0.298	-1.144	0.474	0.289	NaN	NaN	NaN	-1.15	0.098	0.271
846	4.23	-1.307	0.971	0.506	NaN	NaN	NaN	NaN	NaN	NaN	-1.149	0.646	0.694	NaN	NaN	NaN	-1.16	0.418	0.633	-1.226	0.28	0.684	-1.304	0.109	0.61	-1.181	0.033	0.662	NaN	NaN	NaN	-1.199	0.877	0.318	-1.192	0.699	0.266	-1.157	0.547	0.298	-1.144	0.474	0.29	NaN	NaN	NaN	-1.151	0.098	0.271
847	4.235	-1.305	0.971	0.506	NaN	NaN	NaN	NaN	NaN	NaN	-1.149	0.647	0.694	NaN	NaN	NaN	-1.161	0.418	0.633	-1.226	0.28	0.683	-1.304	0.108	0.61	-1.181	0.033	0.662	NaN	NaN	NaN	-1.197	0.876	0.318	-1.191	0.7	0.265	-1.157	0.547	0.298	-1.143	0.473	0.29	NaN	NaN	NaN	-1.151	0.098	0.271
848	4.24	-1.304	0.972	0.505	NaN	NaN	NaN	NaN	NaN	NaN	-1.149	0.647	0.693	NaN	NaN	NaN	-1.161	0.418	0.633	-1.227	0.28	0.683	-1.304	0.108	0.61	-1.181	0.033	0.662	NaN	NaN	NaN	-1.196	0.876	0.317	-1.188	0.699	0.265	-1.156	0.546	0.298	-1.143	0.473	0.29	NaN	NaN	NaN	-1.152	0.097	0.271
849	4.245	-1.304	0.972	0.504	NaN	NaN	NaN	NaN	NaN	NaN	-1.149	0.647	0.693	NaN	NaN	NaN	-1.162	0.419	0.633	-1.227	0.28	0.683	-1.304	0.108	0.61	-1.181	0.033	0.662	NaN	NaN	NaN	-1.195	0.876	0.316	-1.186	0.699	0.265	-1.156	0.546	0.298	-1.143	0.472	0.291	NaN	NaN	NaN	-1.152	0.097	0.272
850	4.25	-1.302	0.972	0.503	NaN	NaN	NaN	NaN	NaN	NaN	-1.15	0.648	0.692	NaN	NaN	NaN	-1.163	0.419	0.633	-1.227	0.28	0.683	-1.304	0.108	0.61	-1.181	0.033	0.662	NaN	NaN	NaN	-1.193	0.875	0.315	-1.185	0.699	0.264	-1.155	0.545	0.298	-1.142	0.471	0.291	NaN	NaN	NaN	-1.153	0.097	0.272
851	4.255	-1.301	0.972	0.501	NaN	NaN	NaN	NaN	NaN	NaN	-1.15	0.648	0.692	NaN	NaN	NaN	-1.163	0.42	0.633	-1.227	0.28	0.683	-1.303	0.108	0.61	-1.181	0.033	0.662	NaN	NaN	NaN	-1.193	0.875	0.314	-1.183	0.699	0.264	-1.155	0.545	0.298	-1.143	0.471	0.291	NaN	NaN	NaN	-1.152	0.095	0.273
852	4.26	-1.3	0.972	0.5	NaN	NaN	NaN	NaN	NaN	NaN	-1.15	0.648	0.691	NaN	NaN	NaN	-1.164	0.42	0.633	-1.227	0.28	0.683	-1.303	0.108	0.61	-1.181	0.033	0.662	NaN	NaN	NaN	-1.191	0.875	0.314	-1.181	0.699	0.263	-1.154	0.544	0.298	-1.143	0.47	0.292	NaN	NaN	NaN	-1.149	0.091	0.276
853	4.265	-1.299	0.973	0.499	NaN	NaN	NaN	NaN	NaN	NaN	-1.15	0.649	0.691	NaN	NaN	NaN	-1.164	0.42	0.633	-1.228	0.28	0.683	-1.303	0.108	0.61	-1.181	0.033	0.662	NaN	NaN	NaN	-1.19	0.874	0.313	-1.18	0.698	0.263	-1.154	0.543	0.298	-1.143	0.47	0.292	NaN	NaN	NaN	-1.148	0.09	0.276
854	4.27	-1.298	0.973	0.498	NaN	NaN	NaN	NaN	NaN	NaN	-1.15	0.649	0.69	NaN	NaN	NaN	-1.164	0.42	0.633	-1.228	0.28	0.683	-1.303	0.108	0.61	-1.181	0.033	0.662	NaN	NaN	NaN	-1.188	0.874	0.312	-1.178	0.698	0.263	-1.154	0.543	0.298	-1.143	0.47	0.292	NaN	NaN	NaN	-1.149	0.091	0.276
855	4.275	-1.297	0.973	0.497	NaN	NaN	NaN	NaN	NaN	NaN	-1.15	0.648	0.69	NaN	NaN	NaN	-1.165	0.421	0.633	-1.229	0.282	0.683	-1.303	0.108	0.61	-1.181	0.033	0.662	NaN	NaN	NaN	-1.187	0.874	0.312	-1.177	0.697	0.263	-1.154	0.542	0.297	-1.144	0.469	0.292	NaN	NaN	NaN	-1.151	0.093	0.274
856	4.28	-1.296	0.973	0.496	NaN	NaN	NaN	NaN	NaN	NaN	-1.15	0.649	0.689	NaN	NaN	NaN	-1.165	0.421	0.632	-1.23	0.284	0.684	-1.303	0.108	0.61	-1.181	0.033	0.662	NaN	NaN	NaN	-1.185	0.873	0.311	-1.176	0.697	0.263	-1.154	0.542	0.297	-1.144	0.469	0.291	NaN	NaN	NaN	-1.151	0.093	0.274
857	4.285	-1.295	0.973	0.495	NaN	NaN	NaN	NaN	NaN	NaN	-1.15	0.649	0.689	NaN	NaN	NaN	-1.165	0.421	0.632	-1.231	0.285	0.684	-1.304	0.108	0.61	-1.181	0.033	0.662	NaN	NaN	NaN	-1.184	0.873	0.31	-1.175	0.697	0.262	-1.154	0.542	0.297	-1.144	0.468	0.291	NaN	NaN	NaN	-1.151	0.093	0.274
858	4.29	-1.295	0.974	0.493	NaN	NaN	NaN	NaN	NaN	NaN	-1.15	0.65	0.688	NaN	NaN	NaN	-1.165	0.421	0.632	-1.231	0.285	0.684	-1.304	0.109	0.61	-1.181	0.033	0.662	NaN	NaN	NaN	-1.183	0.873	0.309	-1.175	0.697	0.262	-1.155	0.541	0.297	-1.144	0.468	0.291	NaN	NaN	NaN	-1.151	0.093	0.274
859	4.295	-1.293	0.973	0.492	NaN	NaN	NaN	NaN	NaN	NaN	-1.149	0.65	0.688	NaN	NaN	NaN	-1.164	0.421	0.632	-1.231	0.286	0.683	-1.304	0.109	0.61	-1.181	0.033	0.662	NaN	NaN	NaN	-1.182	0.873	0.309	-1.174	0.697	0.261	-1.155	0.541	0.297	-1.145	0.468	0.291	NaN	NaN	NaN	-1.151	0.093	0.274
860	4.3	-1.292	0.974	0.491	NaN	NaN	NaN	NaN	NaN	NaN	-1.149	0.65	0.687	NaN	NaN	NaN	-1.164	0.422	0.631	-1.231	0.286	0.683	-1.304	0.109	0.61	-1.181	0.033	0.662	NaN	NaN	NaN	-1.181	0.874	0.308	-1.174	0.697	0.261	-1.155	0.541	0.297	-1.145	0.467	0.291	NaN	NaN	NaN	-1.151	0.092	0.274
861	4.305	-1.291	0.974	0.49	NaN	NaN	NaN	NaN	NaN	NaN	-1.148	0.65	0.686	NaN	NaN	NaN	-1.164	0.422	0.631	-1.231	0.287	0.683	-1.304	0.109	0.61	-1.181	0.033	0.662	NaN	NaN	NaN	-1.179	0.873	0.307	-1.174	0.697	0.26	-1.156	0.541	0.297	-1.145	0.467	0.291	NaN	NaN	NaN	-1.151	0.092	0.274
862	4.31	-1.29	0.974	0.489	NaN	NaN	NaN	NaN	NaN	NaN	-1.147	0.65	0.686	NaN	NaN	NaN	-1.163	0.422	0.63	-1.231	0.287	0.683	-1.304	0.109	0.61	-1.181	0.033	0.662	NaN	NaN	NaN	-1.178	0.873	0.306	-1.174	0.697	0.26	-1.156	0.541	0.296	-1.145	0.467	0.291	NaN	NaN	NaN	-1.151	0.092	0.274
863	4.315	-1.289	0.974	0.488	NaN	NaN	NaN	NaN	NaN	NaN	-1.146	0.65	0.685	NaN	NaN	NaN	-1.163	0.422	0.629	-1.231	0.288	0.683	-1.304	0.109	0.61	-1.181	0.033	0.662	NaN	NaN	NaN	-1.177	0.874	0.305	-1.174	0.696	0.259	-1.157	0.541	0.296	-1.145	0.466	0.291	NaN	NaN	NaN	-1.151	0.092	0.274
864	4.32	-1.288	0.975	0.487	NaN	NaN	NaN	NaN	NaN	NaN	-1.145	0.65	0.684	NaN	NaN	NaN	-1.163	0.422	0.629	-1.231	0.288	0.683	-1.304	0.11	0.61	-1.181	0.033	0.662	NaN	NaN	NaN	-1.177	0.874	0.304	-1.174	0.696	0.259	-1.157	0.542	0.295	-1.146	0.466	0.29	NaN	NaN	NaN	-1.151	0.092	0.274
865	4.325	-1.287	0.975	0.486	NaN	NaN	NaN	NaN	NaN	NaN	-1.144	0.651	0.683	NaN	NaN	NaN	-1.162	0.422	0.628	-1.23	0.288	0.682	-1.304	0.11	0.61	-1.181	0.033	0.662	NaN	NaN	NaN	-1.176	0.875	0.303	-1.175	0.697	0.258	-1.158	0.542	0.295	-1.148	0.468	0.289	NaN	NaN	NaN	-1.151	0.092	0.274
866	4.33	-1.286	0.975	0.485	NaN	NaN	NaN	NaN	NaN	NaN	-1.143	0.651	0.683	NaN	NaN	NaN	-1.161	0.422	0.628	-1.229	0.288	0.681	-1.303	0.11	0.61	-1.181	0.033	0.662	NaN	NaN	NaN	-1.175	0.875	0.302	-1.175	0.697	0.257	-1.158	0.543	0.294	-1.149	0.468	0.288	NaN	NaN	NaN	-1.151	0.092	0.274
867	4.335	-1.285	0.975	0.484	NaN	NaN	NaN	NaN	NaN	NaN	-1.142	0.651	0.682	NaN	NaN	NaN	-1.161	0.422	0.627	-1.229	0.288	0.681	-1.303	0.11	0.61	-1.181	0.033	0.662	NaN	NaN	NaN	-1.175	0.875	0.301	-1.176	0.697	0.256	-1.159	0.543	0.293	-1.149	0.468	0.288	NaN	NaN	NaN	-1.151	0.092	0.274
868	4.34	-1.284	0.976	0.483	NaN	NaN	NaN	NaN	NaN	NaN	-1.141	0.651	0.681	NaN	NaN	NaN	-1.16	0.423	0.627	-1.228	0.287	0.68	-1.303	0.11	0.61	-1.181	0.033	0.662	NaN	NaN	NaN	-1.175	0.876	0.3	-1.176	0.697	0.256	-1.159	0.543	0.293	-1.15	0.468	0.288	NaN	NaN	NaN	-1.152	0.092	0.274
869	4.345	-1.283	0.976	0.482	NaN	NaN	NaN	NaN	NaN	NaN	-1.14	0.651	0.68	NaN	NaN	NaN	-1.159	0.423	0.626	-1.227	0.287	0.68	-1.302	0.111	0.61	-1.181	0.033	0.662	NaN	NaN	NaN	-1.174	0.876	0.299	-1.176	0.697	0.255	-1.159	0.543	0.293	-1.15	0.467	0.287	NaN	NaN	NaN	-1.152	0.092	0.274
870	4.35	-1.282	0.977	0.482	NaN	NaN	NaN	NaN	NaN	NaN	-1.138	0.651	0.68	NaN	NaN	NaN	-1.158	0.423	0.626	-1.226	0.288	0.68	-1.302	0.111	0.61	-1.181	0.033	0.662	NaN	NaN	NaN	-1.174	0.877	0.298	-1.177	0.697	0.254	-1.159	0.543	0.293	-1.151	0.467	0.287	NaN	NaN	NaN	-1.152	0.092	0.274
871	4.355	-1.281	0.977	0.481	NaN	NaN	NaN	NaN	NaN	NaN	-1.137	0.652	0.679	NaN	NaN	NaN	-1.157	0.423	0.626	-1.226	0.288	0.68	-1.302	0.112	0.61	-1.181	0.033	0.662	NaN	NaN	NaN	-1.173	0.877	0.297	-1.178	0.697	0.253	-1.16	0.542	0.292	-1.151	0.467	0.287	NaN	NaN	NaN	-1.152	0.092	0.274
872	4.36	-1.28	0.977	0.48	NaN	NaN	NaN	NaN	NaN	NaN	-1.136	0.652	0.678	NaN	NaN	NaN	-1.156	0.423	0.625	-1.225	0.289	0.68	-1.302	0.112	0.61	-1.181	0.033	0.662	NaN	NaN	NaN	-1.173	0.877	0.296	-1.179	0.697	0.252	-1.16	0.542	0.292	-1.153	0.468	0.286	NaN	NaN	NaN	-1.152	0.092	0.274
873	4.365	-1.279	0.978	0.479	NaN	NaN	NaN	NaN	NaN	NaN	-1.135	0.652	0.677	NaN	NaN	NaN	-1.155	0.424	0.625	-1.224	0.29	0.679	-1.301	0.113	0.61	-1.181	0.033	0.662	NaN	NaN	NaN	-1.173	0.878	0.295	-1.179	0.697	0.251	-1.161	0.542	0.291	-1.154	0.468	0.285	NaN	NaN	NaN	-1.152	0.092	0.274
874	4.37	-1.278	0.978	0.478	NaN	NaN	NaN	NaN	NaN	NaN	-1.134	0.653	0.677	NaN	NaN	NaN	-1.153	0.424	0.625	-1.223	0.29	0.679	-1.301	0.113	0.61	-1.181	0.033	0.662	NaN	NaN	NaN	-1.173	0.878	0.294	-1.18	0.697	0.25	-1.162	0.542	0.289	-1.155	0.468	0.285	NaN	NaN	NaN	-1.153	0.092	0.274
875	4.375	-1.277	0.978	0.478	NaN	NaN	NaN	NaN	NaN	NaN	-1.133	0.653	0.676	NaN	NaN	NaN	-1.152	0.424	0.625	-1.222	0.291	0.679	-1.299	0.113	0.611	-1.181	0.033	0.663	NaN	NaN	NaN	-1.172	0.878	0.293	-1.181	0.697	0.249	-1.163	0.542	0.288	-1.155	0.468	0.284	NaN	NaN	NaN	-1.153	0.092	0.274
876	4.38	-1.276	0.978	0.477	NaN	NaN	NaN	NaN	NaN	NaN	-1.131	0.653	0.675	NaN	NaN	NaN	-1.15	0.425	0.624	-1.221	0.292	0.678	-1.299	0.113	0.611	-1.181	0.033	0.663	NaN	NaN	NaN	-1.171	0.878	0.292	-1.182	0.697	0.248	-1.164	0.542	0.288	-1.156	0.468	0.284	NaN	NaN	NaN	-1.153	0.092	0.274
877	4.385	-1.276	0.979	0.476	NaN	NaN	NaN	NaN	NaN	NaN	-1.13	0.654	0.674	NaN	NaN	NaN	-1.147	0.424	0.624	-1.219	0.292	0.678	-1.298	0.114	0.611	-1.181	0.033	0.663	NaN	NaN	NaN	-1.171	0.879	0.291	-1.185	0.699	0.247	-1.164	0.541	0.288	-1.156	0.467	0.283	NaN	NaN	NaN	-1.153	0.092	0.273
878	4.39	-1.275	0.979	0.475	NaN	NaN	NaN	NaN	NaN	NaN	-1.129	0.654	0.674	NaN	NaN	NaN	-1.145	0.424	0.623	-1.218	0.293	0.677	-1.299	0.117	0.61	-1.181	0.033	0.663	NaN	NaN	NaN	-1.171	0.879	0.29	-1.189	0.702	0.244	-1.165	0.542	0.287	-1.156	0.466	0.283	NaN	NaN	NaN	-1.153	0.092	0.274
879	4.395	-1.274	0.979	0.474	NaN	NaN	NaN	NaN	NaN	NaN	-1.127	0.654	0.673	NaN	NaN	NaN	-1.142	0.424	0.622	-1.216	0.294	0.677	-1.298	0.118	0.61	-1.181	0.033	0.663	NaN	NaN	NaN	-1.17	0.878	0.289	-1.19	0.702	0.243	-1.166	0.542	0.286	-1.157	0.466	0.283	NaN	NaN	NaN	-1.153	0.091	0.274
880	4.4	-1.273	0.979	0.473	NaN	NaN	NaN	NaN	NaN	NaN	-1.126	0.655	0.672	NaN	NaN	NaN	-1.14	0.425	0.622	-1.214	0.294	0.676	-1.297	0.119	0.611	-1.181	0.033	0.663	NaN	NaN	NaN	-1.17	0.878	0.287	-1.19	0.702	0.243	-1.167	0.542	0.286	-1.157	0.465	0.282	NaN	NaN	NaN	-1.153	0.091	0.274
881	4.405	-1.272	0.979	0.472	NaN	NaN	NaN	NaN	NaN	NaN	-1.124	0.655	0.672	NaN	NaN	NaN	-1.137	0.425	0.622	-1.213	0.295	0.676	-1.296	0.12	0.611	-1.181	0.033	0.663	NaN	NaN	NaN	-1.17	0.878	0.287	-1.191	0.701	0.242	-1.168	0.543	0.285	-1.158	0.465	0.282	NaN	NaN	NaN	-1.153	0.091	0.274
882	4.41	-1.272	0.98	0.471	NaN	NaN	NaN	NaN	NaN	NaN	-1.123	0.655	0.671	NaN	NaN	NaN	-1.135	0.426	0.622	-1.211	0.298	0.677	-1.294	0.121	0.611	-1.181	0.033	0.663	NaN	NaN	NaN	-1.17	0.878	0.285	-1.191	0.701	0.242	-1.169	0.542	0.285	-1.16	0.466	0.281	NaN	NaN	NaN	-1.153	0.091	0.273
883	4.415	-1.271	0.98	0.47	NaN	NaN	NaN	NaN	NaN	NaN	-1.121	0.656	0.67	NaN	NaN	NaN	-1.132	0.427	0.622	-1.209	0.3	0.677	-1.293	0.122	0.612	-1.181	0.033	0.663	NaN	NaN	NaN	-1.169	0.878	0.285	-1.191	0.701	0.241	-1.169	0.542	0.284	-1.161	0.466	0.281	NaN	NaN	NaN	-1.154	0.091	0.274
884	4.42	-1.27	0.98	0.47	NaN	NaN	NaN	NaN	NaN	NaN	-1.119	0.656	0.67	NaN	NaN	NaN	-1.129	0.427	0.622	-1.207	0.301	0.677	-1.292	0.124	0.611	-1.181	0.033	0.663	NaN	NaN	NaN	-1.169	0.878	0.284	-1.191	0.7	0.24	-1.17	0.541	0.284	-1.162	0.466	0.28	NaN	NaN	NaN	-1.154	0.09	0.274
885	4.425	-1.269	0.98	0.468	NaN	NaN	NaN	NaN	NaN	NaN	-1.117	0.656	0.669	NaN	NaN	NaN	-1.125	0.427	0.622	-1.203	0.301	0.677	-1.292	0.128	0.611	-1.181	0.033	0.663	NaN	NaN	NaN	-1.169	0.878	0.283	-1.192	0.7	0.24	-1.17	0.54	0.284	-1.163	0.466	0.28	NaN	NaN	NaN	-1.154	0.09	0.274
886	4.43	-1.269	0.98	0.467	NaN	NaN	NaN	NaN	NaN	NaN	-1.115	0.657	0.669	NaN	NaN	NaN	-1.121	0.428	0.622	-1.199	0.302	0.677	-1.29	0.13	0.611	-1.18	0.033	0.663	NaN	NaN	NaN	-1.169	0.877	0.282	-1.192	0.7	0.239	-1.171	0.539	0.283	-1.164	0.465	0.28	NaN	NaN	NaN	-1.154	0.09	0.274
887	4.435	-1.268	0.98	0.466	NaN	NaN	NaN	NaN	NaN	NaN	-1.113	0.657	0.668	NaN	NaN	NaN	-1.117	0.428	0.622	-1.196	0.303	0.676	-1.288	0.131	0.612	-1.18	0.033	0.663	NaN	NaN	NaN	-1.168	0.877	0.281	-1.192	0.7	0.239	-1.172	0.539	0.283	-1.165	0.465	0.28	NaN	NaN	NaN	-1.154	0.09	0.274
888	4.44	-1.267	0.98	0.465	NaN	NaN	NaN	NaN	NaN	NaN	-1.11	0.657	0.668	NaN	NaN	NaN	-1.112	0.43	0.622	-1.193	0.305	0.676	-1.285	0.132	0.612	-1.18	0.034	0.663	NaN	NaN	NaN	-1.168	0.877	0.28	-1.192	0.699	0.238	-1.173	0.539	0.282	-1.166	0.464	0.28	NaN	NaN	NaN	-1.154	0.089	0.274
889	4.445	-1.267	0.98	0.464	NaN	NaN	NaN	NaN	NaN	NaN	-1.108	0.657	0.667	NaN	NaN	NaN	-1.107	0.431	0.623	-1.19	0.308	0.676	-1.283	0.135	0.612	-1.18	0.034	0.663	NaN	NaN	NaN	-1.167	0.876	0.279	-1.192	0.699	0.237	-1.175	0.54	0.282	-1.167	0.464	0.28	NaN	NaN	NaN	-1.154	0.089	0.273
890	4.45	-1.266	0.98	0.463	NaN	NaN	NaN	NaN	NaN	NaN	-1.105	0.658	0.667	NaN	NaN	NaN	-1.102	0.432	0.623	-1.186	0.309	0.676	-1.281	0.138	0.611	-1.179	0.034	0.663	NaN	NaN	NaN	-1.167	0.876	0.278	-1.192	0.699	0.237	-1.176	0.54	0.281	-1.168	0.464	0.279	NaN	NaN	NaN	-1.154	0.087	0.274
891	4.455	-1.265	0.98	0.462	NaN	NaN	NaN	NaN	NaN	NaN	-1.102	0.658	0.667	NaN	NaN	NaN	-1.097	0.432	0.623	-1.181	0.31	0.676	-1.278	0.141	0.612	-1.179	0.034	0.663	NaN	NaN	NaN	-1.166	0.876	0.277	-1.192	0.699	0.236	-1.177	0.54	0.281	-1.168	0.462	0.28	NaN	NaN	NaN	-1.152	0.086	0.275
892	4.46	-1.265	0.98	0.461	NaN	NaN	NaN	NaN	NaN	NaN	-1.099	0.658	0.666	NaN	NaN	NaN	-1.091	0.433	0.624	-1.177	0.312	0.676	-1.275	0.145	0.612	-1.179	0.034	0.663	NaN	NaN	NaN	-1.166	0.875	0.276	-1.192	0.698	0.236	-1.178	0.54	0.281	-1.17	0.462	0.279	NaN	NaN	NaN	-1.154	0.087	0.274
893	4.465	-1.264	0.979	0.459	NaN	NaN	NaN	NaN	NaN	NaN	-1.095	0.659	0.666	NaN	NaN	NaN	-1.086	0.434	0.624	-1.173	0.315	0.677	-1.272	0.147	0.612	-1.179	0.035	0.664	NaN	NaN	NaN	-1.165	0.875	0.275	-1.191	0.698	0.235	-1.179	0.539	0.281	-1.172	0.463	0.278	NaN	NaN	NaN	-1.154	0.087	0.273
894	4.47	-1.264	0.979	0.458	NaN	NaN	NaN	NaN	NaN	NaN	-1.092	0.659	0.666	NaN	NaN	NaN	-1.08	0.435	0.625	-1.168	0.317	0.677	-1.27	0.151	0.612	-1.179	0.037	0.664	NaN	NaN	NaN	-1.164	0.874	0.274	-1.191	0.697	0.235	-1.18	0.539	0.281	-1.173	0.462	0.277	NaN	NaN	NaN	-1.154	0.087	0.273
895	4.475	-1.263	0.979	0.457	NaN	NaN	NaN	NaN	NaN	NaN	-1.089	0.66	0.666	NaN	NaN	NaN	-1.074	0.437	0.625	-1.163	0.318	0.677	-1.267	0.155	0.611	-1.179	0.038	0.664	NaN	NaN	NaN	-1.164	0.874	0.273	-1.191	0.697	0.234	-1.18	0.539	0.28	-1.174	0.462	0.277	NaN	NaN	NaN	-1.154	0.087	0.273
896	4.48	-1.263	0.979	0.456	NaN	NaN	NaN	NaN	NaN	NaN	-1.086	0.66	0.666	NaN	NaN	NaN	-1.068	0.438	0.626	-1.158	0.321	0.677	-1.263	0.157	0.611	-1.178	0.039	0.664	NaN	NaN	NaN	-1.163	0.874	0.272	-1.191	0.697	0.233	-1.181	0.539	0.28	-1.175	0.461	0.276	NaN	NaN	NaN	-1.154	0.087	0.273
897	4.485	-1.262	0.979	0.455	NaN	NaN	NaN	NaN	NaN	NaN	-1.082	0.661	0.666	NaN	NaN	NaN	-1.063	0.439	0.626	-1.153	0.322	0.678	-1.259	0.161	0.612	-1.177	0.04	0.663	NaN	NaN	NaN	-1.162	0.874	0.271	-1.191	0.697	0.232	-1.182	0.539	0.279	-1.177	0.462	0.276	NaN	NaN	NaN	-1.155	0.087	0.272
898	4.49	-1.262	0.979	0.453	NaN	NaN	NaN	NaN	NaN	NaN	-1.079	0.661	0.666	NaN	NaN	NaN	-1.057	0.44	0.626	-1.147	0.324	0.678	-1.256	0.165	0.611	-1.175	0.041	0.663	NaN	NaN	NaN	-1.162	0.874	0.27	-1.191	0.697	0.231	-1.184	0.539	0.278	-1.178	0.462	0.275	NaN	NaN	NaN	-1.155	0.087	0.272
899	4.495	-1.261	0.978	0.452	NaN	NaN	NaN	NaN	NaN	NaN	-1.076	0.662	0.666	NaN	NaN	NaN	-1.051	0.441	0.627	-1.142	0.325	0.678	-1.252	0.168	0.611	-1.174	0.042	0.662	NaN	NaN	NaN	-1.161	0.873	0.269	-1.191	0.697	0.231	-1.184	0.538	0.277	-1.179	0.462	0.274	NaN	NaN	NaN	-1.156	0.088	0.271
900	4.5	-1.261	0.978	0.451	NaN	NaN	NaN	NaN	NaN	NaN	-1.074	0.663	0.666	NaN	NaN	NaN	-1.045	0.442	0.627	-1.137	0.327	0.678	-1.248	0.172	0.61	-1.173	0.045	0.663	NaN	NaN	NaN	-1.16	0.873	0.268	-1.19	0.697	0.229	-1.184	0.537	0.276	-1.18	0.462	0.274	NaN	NaN	NaN	-1.156	0.088	0.271
901	4.505	-1.26	0.978	0.45	NaN	NaN	NaN	NaN	NaN	NaN	-1.071	0.664	0.667	NaN	NaN	NaN	-1.039	0.444	0.627	-1.132	0.328	0.678	-1.245	0.176	0.61	-1.172	0.048	0.662	NaN	NaN	NaN	-1.16	0.873	0.267	-1.19	0.697	0.228	-1.184	0.537	0.276	-1.18	0.462	0.273	NaN	NaN	NaN	-1.156	0.088	0.271
902	4.51	-1.26	0.978	0.449	NaN	NaN	NaN	NaN	NaN	NaN	-1.069	0.664	0.667	NaN	NaN	NaN	-1.034	0.445	0.628	-1.127	0.33	0.678	-1.241	0.179	0.61	-1.17	0.052	0.662	NaN	NaN	NaN	-1.159	0.873	0.266	-1.189	0.697	0.228	-1.184	0.537	0.275	-1.18	0.461	0.272	NaN	NaN	NaN	-1.156	0.088	0.27
903	4.515	-1.259	0.978	0.448	NaN	NaN	NaN	NaN	NaN	NaN	-1.067	0.665	0.668	NaN	NaN	NaN	-1.029	0.446	0.628	-1.122	0.331	0.678	-1.238	0.182	0.609	-1.168	0.056	0.662	NaN	NaN	NaN	-1.158	0.873	0.265	-1.189	0.696	0.226	-1.184	0.537	0.274	-1.18	0.46	0.271	NaN	NaN	NaN	-1.157	0.088	0.27
904	4.52	-1.259	0.978	0.448	NaN	NaN	NaN	NaN	NaN	NaN	-1.065	0.665	0.668	NaN	NaN	NaN	-1.024	0.447	0.628	-1.118	0.333	0.678	-1.234	0.184	0.609	-1.165	0.058	0.661	NaN	NaN	NaN	-1.158	0.873	0.264	-1.189	0.697	0.225	-1.184	0.537	0.274	-1.179	0.46	0.271	NaN	NaN	NaN	-1.157	0.088	0.27
905	4.525	-1.258	0.977	0.447	NaN	NaN	NaN	NaN	NaN	NaN	-1.063	0.666	0.668	NaN	NaN	NaN	-1.02	0.449	0.629	-1.113	0.334	0.678	-1.23	0.186	0.609	-1.161	0.059	0.66	NaN	NaN	NaN	-1.158	0.873	0.263	-1.189	0.697	0.224	-1.184	0.538	0.273	-1.179	0.46	0.27	NaN	NaN	NaN	-1.157	0.088	0.27
906	4.53	-1.258	0.977	0.446	NaN	NaN	NaN	NaN	NaN	NaN	-1.062	0.666	0.668	NaN	NaN	NaN	-1.016	0.45	0.629	-1.109	0.335	0.677	-1.226	0.188	0.608	-1.156	0.06	0.659	NaN	NaN	NaN	-1.158	0.873	0.262	-1.189	0.697	0.223	-1.184	0.538	0.271	-1.179	0.46	0.269	NaN	NaN	NaN	-1.157	0.088	0.27
907	4.535	-1.257	0.977	0.446	NaN	NaN	NaN	NaN	NaN	NaN	-1.06	0.667	0.668	NaN	NaN	NaN	-1.012	0.451	0.629	-1.104	0.335	0.677	-1.223	0.19	0.608	-1.151	0.061	0.658	NaN	NaN	NaN	-1.157	0.873	0.261	-1.188	0.697	0.222	-1.184	0.538	0.269	-1.178	0.46	0.269	-1.199	0.282	0.212	-1.157	0.088	0.27
908	4.54	-1.257	0.977	0.446	NaN	NaN	NaN	NaN	NaN	NaN	-1.058	0.667	0.668	NaN	NaN	NaN	-1.008	0.452	0.629	-1.101	0.337	0.677	-1.219	0.192	0.607	-1.147	0.063	0.657	NaN	NaN	NaN	-1.157	0.873	0.26	-1.188	0.697	0.221	-1.183	0.538	0.268	-1.178	0.46	0.268	-1.199	0.282	0.212	-1.157	0.088	0.27
909	4.545	-1.256	0.977	0.445	NaN	NaN	NaN	NaN	NaN	NaN	-1.057	0.668	0.668	NaN	NaN	NaN	-1.005	0.454	0.629	-1.098	0.339	0.677	-1.215	0.192	0.606	-1.141	0.064	0.656	NaN	NaN	NaN	-1.157	0.873	0.259	-1.187	0.697	0.22	-1.182	0.538	0.268	-1.178	0.461	0.267	-1.2	0.283	0.211	-1.157	0.088	0.27
910	4.55	-1.256	0.977	0.445	NaN	NaN	NaN	NaN	NaN	NaN	-1.056	0.668	0.667	NaN	NaN	NaN	-1.002	0.454	0.629	-1.094	0.339	0.676	-1.211	0.192	0.606	-1.134	0.065	0.655	NaN	NaN	NaN	-1.156	0.873	0.259	-1.187	0.697	0.219	-1.182	0.538	0.267	-1.177	0.461	0.267	-1.2	0.284	0.211	-1.158	0.088	0.27
911	4.555	-1.255	0.977	0.444	NaN	NaN	NaN	NaN	NaN	NaN	-1.055	0.669	0.667	NaN	NaN	NaN	-0.999	0.455	0.629	-1.09	0.34	0.676	-1.206	0.191	0.605	-1.128	0.066	0.654	NaN	NaN	NaN	-1.157	0.873	0.258	-1.186	0.697	0.219	-1.181	0.538	0.267	-1.176	0.46	0.267	-1.2	0.284	0.21	-1.158	0.088	0.269
912	4.56	-1.255	0.977	0.444	NaN	NaN	NaN	NaN	NaN	NaN	-1.054	0.669	0.666	NaN	NaN	NaN	-0.996	0.456	0.628	-1.086	0.34	0.675	-1.202	0.191	0.604	-1.12	0.067	0.653	NaN	NaN	NaN	-1.157	0.874	0.257	-1.186	0.697	0.218	-1.18	0.538	0.266	-1.175	0.459	0.267	-1.199	0.284	0.21	-1.158	0.088	0.269
913	4.565	-1.254	0.977	0.444	NaN	NaN	NaN	NaN	NaN	NaN	-1.053	0.669	0.666	NaN	NaN	NaN	-0.994	0.457	0.628	-1.083	0.341	0.674	-1.198	0.191	0.603	-1.113	0.068	0.651	NaN	NaN	NaN	-1.156	0.874	0.257	-1.186	0.697	0.218	-1.18	0.538	0.266	-1.174	0.459	0.267	-1.199	0.284	0.21	-1.158	0.088	0.269
914	4.57	-1.253	0.977	0.443	NaN	NaN	NaN	NaN	NaN	NaN	-1.052	0.669	0.665	NaN	NaN	NaN	-0.992	0.459	0.627	-1.08	0.34	0.674	-1.192	0.188	0.603	-1.104	0.069	0.651	NaN	NaN	NaN	-1.156	0.873	0.256	-1.185	0.697	0.217	-1.18	0.538	0.266	-1.174	0.459	0.266	-1.199	0.284	0.21	-1.158	0.088	0.269
915	4.575	-1.253	0.978	0.443	NaN	NaN	NaN	NaN	NaN	NaN	-1.052	0.67	0.664	NaN	NaN	NaN	-0.989	0.46	0.626	-1.076	0.34	0.674	-1.187	0.187	0.602	-1.096	0.069	0.65	NaN	NaN	NaN	-1.155	0.873	0.256	-1.185	0.698	0.217	-1.179	0.539	0.265	-1.174	0.459	0.265	-1.199	0.284	0.21	-1.158	0.088	0.269
916	4.58	-1.252	0.978	0.442	NaN	NaN	NaN	NaN	NaN	NaN	-1.051	0.67	0.664	NaN	NaN	NaN	-0.988	0.461	0.626	-1.074	0.34	0.673	-1.182	0.185	0.601	-1.088	0.07	0.649	NaN	NaN	NaN	-1.154	0.873	0.256	-1.185	0.698	0.217	-1.179	0.539	0.265	-1.175	0.46	0.264	-1.199	0.284	0.21	-1.158	0.088	0.269
917	4.585	-1.251	0.978	0.442	NaN	NaN	NaN	NaN	NaN	NaN	-1.051	0.671	0.663	NaN	NaN	NaN	-0.986	0.461	0.626	-1.071	0.34	0.673	-1.176	0.182	0.6	-1.08	0.07	0.648	NaN	NaN	NaN	-1.153	0.873	0.256	-1.185	0.698	0.216	-1.178	0.539	0.265	-1.175	0.461	0.264	-1.199	0.284	0.21	-1.158	0.088	0.269
918	4.59	-1.251	0.979	0.441	NaN	NaN	NaN	NaN	NaN	NaN	-1.05	0.671	0.662	NaN	NaN	NaN	-0.985	0.462	0.626	-1.067	0.338	0.671	-1.17	0.18	0.599	-1.071	0.069	0.648	NaN	NaN	NaN	-1.153	0.873	0.255	-1.185	0.699	0.216	-1.178	0.539	0.265	-1.174	0.461	0.264	-1.199	0.284	0.21	-1.158	0.088	0.269
919	4.595	-1.25	0.979	0.441	NaN	NaN	NaN	NaN	NaN	NaN	-1.05	0.672	0.661	NaN	NaN	NaN	-0.983	0.462	0.625	-1.064	0.337	0.671	-1.164	0.177	0.599	-1.062	0.069	0.647	NaN	NaN	NaN	-1.152	0.873	0.255	-1.184	0.699	0.216	-1.178	0.539	0.265	-1.173	0.46	0.264	-1.198	0.284	0.21	-1.158	0.088	0.269
920	4.6	-1.249	0.979	0.44	NaN	NaN	NaN	NaN	NaN	NaN	-1.049	0.672	0.661	NaN	NaN	NaN	-0.981	0.462	0.624	-1.062	0.336	0.67	-1.16	0.175	0.598	-1.054	0.068	0.646	NaN	NaN	NaN	-1.15	0.873	0.255	-1.184	0.699	0.216	-1.177	0.539	0.265	-1.173	0.461	0.264	-1.198	0.284	0.21	-1.158	0.088	0.269
921	4.605	-1.248	0.979	0.44	NaN	NaN	NaN	NaN	NaN	NaN	-1.048	0.672	0.66	NaN	NaN	NaN	-0.98	0.462	0.623	-1.059	0.335	0.669	-1.153	0.171	0.598	-1.045	0.067	0.645	NaN	NaN	NaN	-1.149	0.873	0.255	-1.184	0.7	0.216	-1.177	0.539	0.265	-1.172	0.461	0.264	-1.198	0.284	0.21	-1.158	0.088	0.269
922	4.61	-1.247	0.98	0.439	NaN	NaN	NaN	NaN	NaN	NaN	-1.047	0.673	0.659	NaN	NaN	NaN	-0.979	0.462	0.622	-1.055	0.333	0.669	-1.145	0.166	0.597	-1.036	0.066	0.645	NaN	NaN	NaN	-1.148	0.873	0.255	-1.183	0.7	0.216	-1.176	0.539	0.265	-1.171	0.46	0.264	-1.199	0.284	0.21	-1.158	0.088	0.269
923	4.615	-1.247	0.98	0.439	NaN	NaN	NaN	NaN	NaN	NaN	-1.047	0.673	0.659	NaN	NaN	NaN	-0.978	0.462	0.621	-1.052	0.332	0.668	-1.138	0.161	0.596	-1.028	0.066	0.643	NaN	NaN	NaN	-1.147	0.873	0.254	-1.183	0.7	0.217	-1.175	0.539	0.266	-1.17	0.46	0.264	-1.198	0.284	0.21	-1.158	0.088	0.269
924	4.62	-1.246	0.98	0.439	NaN	NaN	NaN	NaN	NaN	NaN	-1.046	0.673	0.659	NaN	NaN	NaN	-0.977	0.461	0.62	-1.048	0.33	0.667	-1.132	0.158	0.595	-1.019	0.064	0.642	NaN	NaN	NaN	-1.145	0.873	0.255	-1.182	0.699	0.217	-1.174	0.539	0.266	-1.169	0.46	0.264	-1.198	0.284	0.21	-1.158	0.088	0.269
925	4.625	-1.245	0.98	0.438	NaN	NaN	NaN	NaN	NaN	NaN	-1.045	0.674	0.658	NaN	NaN	NaN	-0.976	0.461	0.619	-1.045	0.329	0.666	-1.125	0.154	0.595	-1.01	0.063	0.642	NaN	NaN	NaN	-1.144	0.873	0.255	-1.179	0.698	0.218	-1.172	0.538	0.266	-1.169	0.46	0.264	-1.197	0.285	0.21	-1.158	0.088	0.269
926	4.63	-1.244	0.98	0.438	NaN	NaN	NaN	NaN	NaN	NaN	-1.044	0.674	0.658	NaN	NaN	NaN	-0.976	0.461	0.618	-1.042	0.327	0.665	-1.117	0.15	0.594	-1.001	0.061	0.641	NaN	NaN	NaN	-1.143	0.873	0.255	-1.177	0.697	0.218	-1.171	0.538	0.266	-1.168	0.46	0.264	-1.197	0.285	0.21	-1.158	0.088	0.269
927	4.635	-1.243	0.981	0.438	NaN	NaN	NaN	NaN	NaN	NaN	-1.043	0.673	0.657	NaN	NaN	NaN	-0.975	0.46	0.617	-1.04	0.324	0.665	-1.111	0.147	0.592	-0.992	0.061	0.641	NaN	NaN	NaN	-1.142	0.873	0.255	-1.178	0.698	0.217	-1.171	0.538	0.266	-1.168	0.461	0.264	-1.197	0.285	0.21	-1.158	0.088	0.269
928	4.64	-1.241	0.981	0.438	NaN	NaN	NaN	NaN	NaN	NaN	-1.042	0.673	0.657	NaN	NaN	NaN	-0.973	0.458	0.615	-1.038	0.322	0.664	-1.104	0.143	0.592	-0.984	0.061	0.64	NaN	NaN	NaN	-1.14	0.873	0.255	-1.177	0.699	0.217	-1.17	0.538	0.266	-1.167	0.461	0.264	-1.197	0.285	0.211	-1.158	0.088	0.269
929	4.645	-1.24	0.981	0.438	NaN	NaN	NaN	NaN	NaN	NaN	-1.04	0.673	0.657	NaN	NaN	NaN	-0.973	0.458	0.614	-1.034	0.32	0.662	-1.098	0.139	0.591	-0.975	0.059	0.639	NaN	NaN	NaN	-1.139	0.874	0.255	-1.176	0.699	0.217	-1.169	0.538	0.266	-1.166	0.461	0.263	-1.195	0.284	0.21	-1.158	0.088	0.269
930	4.65	-1.239	0.981	0.438	NaN	NaN	NaN	NaN	NaN	NaN	-1.039	0.673	0.656	NaN	NaN	NaN	-0.972	0.457	0.613	-1.031	0.318	0.661	-1.092	0.136	0.59	-0.967	0.058	0.638	NaN	NaN	NaN	-1.138	0.874	0.255	-1.174	0.698	0.217	-1.168	0.539	0.266	-1.166	0.461	0.263	-1.194	0.284	0.21	-1.158	0.088	0.269
931	4.655	-1.238	0.98	0.438	NaN	NaN	NaN	NaN	NaN	NaN	-1.037	0.673	0.656	NaN	NaN	NaN	-0.972	0.456	0.612	-1.029	0.316	0.66	-1.086	0.132	0.588	-0.959	0.057	0.637	NaN	NaN	NaN	-1.137	0.874	0.255	-1.172	0.698	0.217	-1.167	0.539	0.265	-1.165	0.461	0.263	-1.193	0.284	0.21	-1.158	0.088	0.27
932	4.66	-1.237	0.98	0.439	NaN	NaN	NaN	NaN	NaN	NaN	-1.035	0.672	0.656	NaN	NaN	NaN	-0.972	0.454	0.611	-1.026	0.313	0.659	-1.081	0.128	0.587	-0.953	0.058	0.637	NaN	NaN	NaN	-1.136	0.874	0.255	-1.171	0.698	0.218	-1.166	0.539	0.266	-1.164	0.461	0.263	-1.192	0.284	0.21	-1.157	0.088	0.27
933	4.665	-1.235	0.98	0.439	NaN	NaN	NaN	NaN	NaN	NaN	-1.034	0.672	0.656	NaN	NaN	NaN	-0.971	0.453	0.61	-1.024	0.311	0.658	-1.075	0.125	0.586	-0.945	0.056	0.636	NaN	NaN	NaN	-1.135	0.874	0.255	-1.169	0.698	0.218	-1.164	0.538	0.266	-1.163	0.461	0.264	-1.192	0.283	0.21	-1.157	0.088	0.27
934	4.67	-1.234	0.98	0.44	NaN	NaN	NaN	NaN	NaN	NaN	-1.033	0.671	0.656	NaN	NaN	NaN	-0.971	0.451	0.609	-1.022	0.31	0.657	-1.069	0.123	0.585	-0.938	0.054	0.634	NaN	NaN	NaN	-1.133	0.874	0.256	-1.167	0.698	0.218	-1.163	0.538	0.266	-1.162	0.46	0.264	-1.191	0.283	0.21	-1.157	0.088	0.27
935	4.675	-1.233	0.98	0.44	NaN	NaN	NaN	NaN	NaN	NaN	-1.031	0.671	0.655	NaN	NaN	NaN	-0.971	0.45	0.608	-1.02	0.308	0.656	-1.065	0.12	0.584	-0.933	0.053	0.633	NaN	NaN	NaN	-1.132	0.874	0.256	-1.165	0.698	0.218	-1.162	0.538	0.267	-1.161	0.46	0.265	-1.191	0.283	0.21	-1.157	0.088	0.27
936	4.68	-1.231	0.98	0.441	NaN	NaN	NaN	NaN	NaN	NaN	-1.03	0.67	0.655	NaN	NaN	NaN	-0.971	0.449	0.607	-1.017	0.305	0.655	-1.06	0.117	0.583	-0.926	0.051	0.632	NaN	NaN	NaN	-1.131	0.874	0.256	-1.163	0.698	0.218	-1.161	0.538	0.267	-1.16	0.46	0.265	-1.19	0.283	0.211	-1.157	0.087	0.27
937	4.685	-1.23	0.979	0.441	NaN	NaN	NaN	NaN	NaN	NaN	-1.029	0.669	0.655	NaN	NaN	NaN	-0.971	0.448	0.606	-1.016	0.303	0.654	-1.054	0.114	0.581	-0.921	0.049	0.631	NaN	NaN	NaN	-1.129	0.874	0.256	-1.161	0.698	0.219	-1.16	0.538	0.267	-1.16	0.461	0.265	-1.19	0.283	0.211	-1.157	0.087	0.27
938	4.69	-1.228	0.979	0.442	NaN	NaN	NaN	NaN	NaN	NaN	-1.028	0.668	0.654	NaN	NaN	NaN	-0.97	0.447	0.605	-1.014	0.302	0.652	-1.049	0.112	0.579	-0.917	0.048	0.629	NaN	NaN	NaN	-1.128	0.873	0.257	-1.16	0.698	0.219	-1.159	0.538	0.267	-1.159	0.461	0.265	-1.19	0.283	0.211	-1.157	0.087	0.27
939	4.695	-1.227	0.979	0.442	NaN	NaN	NaN	NaN	NaN	NaN	-1.027	0.667	0.654	NaN	NaN	NaN	-0.97	0.445	0.604	-1.013	0.3	0.651	-1.046	0.109	0.578	-0.912	0.045	0.628	NaN	NaN	NaN	-1.126	0.873	0.257	-1.158	0.698	0.219	-1.159	0.538	0.267	-1.159	0.461	0.265	-1.189	0.283	0.211	-1.157	0.087	0.27
940	4.7	-1.226	0.978	0.443	NaN	NaN	NaN	NaN	NaN	NaN	-1.026	0.666	0.653	NaN	NaN	NaN	-0.97	0.444	0.604	-1.011	0.297	0.65	-1.042	0.107	0.577	-0.908	0.044	0.626	NaN	NaN	NaN	-1.125	0.873	0.258	-1.156	0.697	0.219	-1.158	0.539	0.267	-1.159	0.462	0.265	-1.188	0.283	0.211	-1.157	0.087	0.27
941	4.705	-1.224	0.978	0.444	NaN	NaN	NaN	NaN	NaN	NaN	-1.025	0.664	0.653	NaN	NaN	NaN	-0.97	0.443	0.603	-1.01	0.295	0.649	-1.039	0.106	0.575	-0.905	0.043	0.624	NaN	NaN	NaN	-1.123	0.873	0.258	-1.155	0.697	0.22	-1.158	0.539	0.267	-1.158	0.462	0.266	-1.188	0.284	0.211	-1.157	0.087	0.27
942	4.71	-1.222	0.978	0.445	NaN	NaN	NaN	NaN	NaN	NaN	-1.025	0.663	0.652	NaN	NaN	NaN	-0.97	0.441	0.602	-1.009	0.293	0.648	-1.035	0.104	0.573	-0.903	0.042	0.622	NaN	NaN	NaN	-1.122	0.873	0.259	-1.154	0.698	0.22	-1.157	0.539	0.267	-1.158	0.462	0.266	-1.188	0.284	0.211	-1.156	0.087	0.27
943	4.715	-1.221	0.977	0.446	NaN	NaN	NaN	NaN	NaN	NaN	-1.024	0.662	0.652	NaN	NaN	NaN	-0.969	0.439	0.601	-1.007	0.292	0.646	-1.033	0.104	0.572	-0.902	0.041	0.621	NaN	NaN	NaN	-1.121	0.873	0.259	-1.153	0.698	0.221	-1.156	0.539	0.268	-1.157	0.462	0.267	-1.187	0.284	0.212	-1.156	0.087	0.27
944	4.72	-1.219	0.977	0.447	NaN	NaN	NaN	NaN	NaN	NaN	-1.024	0.661	0.651	NaN	NaN	NaN	-0.969	0.438	0.6	-1.006	0.29	0.645	-1.031	0.103	0.57	-0.901	0.039	0.618	NaN	NaN	NaN	-1.12	0.873	0.259	-1.151	0.698	0.221	-1.155	0.538	0.268	-1.156	0.462	0.267	-1.187	0.284	0.212	-1.156	0.088	0.27
945	4.725	-1.218	0.977	0.447	NaN	NaN	NaN	NaN	NaN	NaN	-1.023	0.659	0.651	NaN	NaN	NaN	-0.969	0.437	0.599	-1.006	0.289	0.644	-1.031	0.103	0.569	-0.9	0.037	0.617	NaN	NaN	NaN	-1.118	0.873	0.26	-1.15	0.698	0.222	-1.153	0.538	0.269	-1.154	0.462	0.268	-1.186	0.284	0.212	-1.156	0.088	0.27
946	4.73	-1.216	0.977	0.449	NaN	NaN	NaN	NaN	NaN	NaN	-1.022	0.658	0.65	NaN	NaN	NaN	-0.968	0.437	0.598	-1.005	0.289	0.642	-1.031	0.103	0.568	-0.899	0.036	0.617	NaN	NaN	NaN	-1.117	0.874	0.261	-1.149	0.698	0.222	-1.152	0.538	0.27	-1.153	0.462	0.268	-1.186	0.284	0.212	-1.156	0.088	0.27
947	4.735	-1.214	0.976	0.45	NaN	NaN	NaN	NaN	NaN	NaN	-1.022	0.657	0.65	NaN	NaN	NaN	-0.968	0.436	0.597	-1.004	0.288	0.642	-1.031	0.103	0.568	-0.899	0.036	0.617	NaN	NaN	NaN	-1.116	0.874	0.261	-1.148	0.698	0.223	-1.152	0.538	0.27	-1.153	0.462	0.269	-1.186	0.284	0.213	-1.156	0.088	0.27
948	4.74	-1.212	0.976	0.451	NaN	NaN	NaN	NaN	NaN	NaN	-1.021	0.655	0.649	NaN	NaN	NaN	-0.965	0.434	0.595	-1.003	0.289	0.641	-1.032	0.102	0.569	-0.9	0.036	0.617	NaN	NaN	NaN	-1.114	0.874	0.262	-1.147	0.698	0.224	-1.151	0.538	0.27	-1.152	0.462	0.269	-1.186	0.285	0.213	-1.156	0.088	0.27
949	4.745	-1.211	0.976	0.452	NaN	NaN	NaN	NaN	NaN	NaN	-1.019	0.654	0.649	NaN	NaN	NaN	-0.964	0.434	0.595	-1.003	0.289	0.641	-1.033	0.102	0.57	-0.9	0.036	0.617	NaN	NaN	NaN	-1.113	0.874	0.262	-1.146	0.698	0.224	-1.15	0.539	0.27	-1.151	0.462	0.269	-1.186	0.285	0.213	-1.156	0.088	0.27
950	4.75	-1.209	0.976	0.453	NaN	NaN	NaN	NaN	NaN	NaN	-1.017	0.653	0.649	NaN	NaN	NaN	-0.962	0.434	0.594	-1.002	0.29	0.641	-1.033	0.102	0.57	-0.9	0.036	0.617	NaN	NaN	NaN	-1.111	0.874	0.263	-1.145	0.698	0.225	-1.149	0.539	0.271	-1.15	0.463	0.269	-1.185	0.285	0.213	-1.156	0.088	0.27
951	4.755	-1.208	0.976	0.454	NaN	NaN	NaN	NaN	NaN	NaN	-1.015	0.652	0.648	NaN	NaN	NaN	-0.961	0.435	0.594	-1.001	0.291	0.641	-1.032	0.102	0.57	-0.899	0.035	0.617	NaN	NaN	NaN	-1.11	0.875	0.264	-1.144	0.699	0.225	-1.148	0.54	0.272	-1.149	0.463	0.269	-1.184	0.286	0.213	-1.156	0.088	0.271
952	4.76	-1.206	0.976	0.455	NaN	NaN	NaN	NaN	NaN	NaN	-1.012	0.652	0.647	NaN	NaN	NaN	-0.959	0.435	0.594	-1	0.291	0.641	-1.032	0.103	0.57	-0.899	0.035	0.617	NaN	NaN	NaN	-1.109	0.875	0.265	-1.142	0.699	0.226	-1.146	0.54	0.273	-1.148	0.463	0.27	-1.184	0.286	0.213	-1.156	0.088	0.271
953	4.765	-1.205	0.976	0.456	NaN	NaN	NaN	NaN	NaN	NaN	-1.01	0.652	0.647	-0.944	0.522	0.582	-0.957	0.436	0.593	-0.997	0.291	0.641	-1.031	0.103	0.57	-0.899	0.035	0.617	NaN	NaN	NaN	-1.108	0.875	0.265	-1.141	0.699	0.226	-1.145	0.539	0.273	-1.146	0.462	0.271	-1.183	0.287	0.214	-1.156	0.088	0.271
954	4.77	-1.203	0.976	0.457	NaN	NaN	NaN	NaN	NaN	NaN	-1.006	0.653	0.647	-0.941	0.522	0.581	-0.955	0.436	0.593	-0.994	0.29	0.642	-1.031	0.103	0.571	-0.899	0.035	0.617	NaN	NaN	NaN	-1.107	0.875	0.266	-1.14	0.699	0.227	-1.144	0.54	0.273	-1.145	0.462	0.271	-1.183	0.287	0.214	-1.155	0.088	0.271
955	4.775	-1.202	0.976	0.458	NaN	NaN	NaN	NaN	NaN	NaN	-1.003	0.654	0.647	-0.938	0.523	0.58	-0.953	0.436	0.593	-0.992	0.29	0.642	-1.03	0.104	0.571	-0.899	0.035	0.617	NaN	NaN	NaN	-1.106	0.876	0.267	-1.139	0.699	0.228	-1.143	0.541	0.274	-1.144	0.462	0.271	-1.182	0.287	0.215	-1.155	0.088	0.271
956	4.78	-1.2	0.976	0.459	NaN	NaN	NaN	NaN	NaN	NaN	-1	0.654	0.647	-0.936	0.523	0.58	-0.952	0.436	0.593	-0.989	0.289	0.642	-1.029	0.104	0.571	-0.898	0.034	0.617	NaN	NaN	NaN	-1.104	0.875	0.268	-1.138	0.699	0.228	-1.142	0.541	0.274	-1.143	0.463	0.271	-1.182	0.287	0.216	-1.154	0.086	0.272
957	4.785	-1.199	0.976	0.46	NaN	NaN	NaN	NaN	NaN	NaN	-0.997	0.655	0.648	-0.933	0.523	0.58	-0.95	0.436	0.592	-0.987	0.288	0.642	-1.028	0.103	0.571	-0.898	0.034	0.617	NaN	NaN	NaN	-1.103	0.876	0.268	-1.137	0.699	0.229	-1.139	0.54	0.275	-1.142	0.463	0.271	-1.181	0.288	0.217	-1.152	0.084	0.274
958	4.79	-1.197	0.976	0.461	NaN	NaN	NaN	NaN	NaN	NaN	-0.994	0.655	0.648	-0.931	0.524	0.579	-0.948	0.435	0.592	-0.984	0.288	0.642	-1.026	0.102	0.572	-0.898	0.034	0.617	NaN	NaN	NaN	-1.102	0.876	0.269	-1.136	0.699	0.23	-1.138	0.539	0.276	-1.14	0.464	0.272	-1.181	0.288	0.217	-1.152	0.084	0.275
959	4.795	-1.196	0.976	0.462	NaN	NaN	NaN	NaN	NaN	NaN	-0.991	0.655	0.648	-0.93	0.524	0.579	-0.947	0.434	0.592	-0.982	0.287	0.642	-1.025	0.101	0.572	-0.898	0.034	0.617	NaN	NaN	NaN	-1.101	0.876	0.27	-1.134	0.7	0.23	-1.137	0.54	0.276	-1.138	0.464	0.272	-1.18	0.288	0.217	-1.152	0.084	0.275
960	4.8	-1.194	0.976	0.463	NaN	NaN	NaN	NaN	NaN	NaN	-0.989	0.655	0.648	-0.93	0.524	0.579	-0.946	0.434	0.593	-0.98	0.286	0.643	-1.025	0.101	0.573	-0.898	0.034	0.617	NaN	NaN	NaN	-1.099	0.876	0.271	-1.133	0.7	0.231	-1.135	0.54	0.276	-1.137	0.464	0.273	-1.179	0.288	0.217	-1.152	0.084	0.275
961	4.805	-1.193	0.976	0.464	NaN	NaN	NaN	NaN	NaN	NaN	-0.987	0.656	0.649	-0.929	0.524	0.579	-0.944	0.434	0.592	-0.978	0.286	0.643	-1.025	0.101	0.573	-0.898	0.034	0.617	NaN	NaN	NaN	-1.098	0.876	0.272	-1.132	0.7	0.232	-1.134	0.541	0.276	-1.135	0.465	0.273	-1.178	0.289	0.218	-1.152	0.084	0.275
962	4.81	-1.191	0.976	0.466	NaN	NaN	NaN	NaN	NaN	NaN	-0.984	0.656	0.649	-0.928	0.524	0.579	-0.942	0.434	0.592	-0.977	0.286	0.643	-1.025	0.101	0.573	-0.898	0.034	0.617	NaN	NaN	NaN	-1.097	0.876	0.273	-1.131	0.7	0.233	-1.132	0.54	0.277	-1.133	0.465	0.274	-1.178	0.29	0.218	-1.151	0.084	0.276
963	4.815	-1.189	0.976	0.467	NaN	NaN	NaN	NaN	NaN	NaN	-0.983	0.656	0.65	-0.927	0.524	0.58	-0.941	0.433	0.592	-0.977	0.286	0.643	-1.025	0.101	0.573	-0.898	0.033	0.617	NaN	NaN	NaN	-1.096	0.876	0.274	-1.13	0.7	0.233	-1.129	0.54	0.278	-1.131	0.464	0.275	-1.178	0.291	0.218	-1.151	0.084	0.276
964	4.82	-1.188	0.976	0.469	NaN	NaN	NaN	NaN	NaN	NaN	-0.981	0.656	0.65	-0.927	0.523	0.58	-0.939	0.433	0.592	-0.976	0.286	0.643	-1.025	0.101	0.573	-0.898	0.033	0.617	NaN	NaN	NaN	-1.095	0.877	0.275	-1.129	0.7	0.234	-1.128	0.54	0.278	-1.128	0.464	0.275	-1.177	0.291	0.219	-1.151	0.084	0.276
965	4.825	-1.186	0.976	0.47	NaN	NaN	NaN	NaN	NaN	NaN	-0.979	0.656	0.651	-0.926	0.523	0.581	-0.938	0.432	0.592	-0.975	0.285	0.643	-1.025	0.101	0.573	-0.897	0.033	0.617	NaN	NaN	NaN	-1.094	0.877	0.276	-1.127	0.701	0.235	-1.126	0.541	0.278	-1.126	0.464	0.276	-1.175	0.292	0.219	-1.151	0.084	0.276
966	4.83	-1.184	0.976	0.471	NaN	NaN	NaN	NaN	NaN	NaN	-0.978	0.656	0.651	-0.926	0.522	0.581	-0.938	0.432	0.593	-0.975	0.285	0.643	-1.025	0.101	0.574	-0.897	0.033	0.617	NaN	NaN	NaN	-1.093	0.877	0.277	-1.126	0.701	0.236	-1.124	0.541	0.278	-1.124	0.465	0.276	-1.174	0.292	0.219	-1.151	0.085	0.276
967	4.835	-1.183	0.976	0.473	NaN	NaN	NaN	NaN	NaN	NaN	-0.976	0.656	0.652	-0.925	0.522	0.581	-0.938	0.432	0.593	-0.974	0.284	0.643	-1.025	0.101	0.574	-0.897	0.033	0.617	NaN	NaN	NaN	-1.091	0.877	0.279	-1.125	0.701	0.237	-1.12	0.54	0.279	-1.122	0.465	0.276	-1.172	0.293	0.22	-1.15	0.085	0.276
968	4.84	-1.181	0.977	0.474	NaN	NaN	NaN	NaN	NaN	NaN	-0.975	0.656	0.653	-0.925	0.522	0.582	-0.938	0.432	0.593	-0.974	0.284	0.643	-1.025	0.101	0.574	-0.897	0.033	0.617	NaN	NaN	NaN	-1.09	0.877	0.28	-1.123	0.701	0.238	-1.119	0.54	0.279	-1.119	0.465	0.277	-1.17	0.292	0.22	-1.15	0.085	0.277
969	4.845	-1.18	0.977	0.476	NaN	NaN	NaN	NaN	NaN	NaN	-0.974	0.656	0.653	-0.924	0.522	0.582	-0.938	0.432	0.594	-0.974	0.283	0.644	-1.025	0.101	0.574	-0.897	0.033	0.617	NaN	NaN	NaN	-1.089	0.877	0.281	-1.121	0.701	0.239	-1.118	0.542	0.279	-1.116	0.465	0.277	-1.167	0.292	0.22	-1.149	0.085	0.277
970	4.85	-1.178	0.977	0.477	NaN	NaN	NaN	NaN	NaN	NaN	-0.972	0.656	0.654	-0.924	0.522	0.582	-0.939	0.432	0.594	-0.974	0.283	0.644	-1.025	0.101	0.574	-0.897	0.033	0.617	NaN	NaN	NaN	-1.088	0.878	0.282	-1.12	0.701	0.24	-1.116	0.543	0.28	-1.114	0.466	0.277	-1.165	0.293	0.22	-1.149	0.086	0.277
971	4.855	-1.176	0.977	0.479	NaN	NaN	NaN	NaN	NaN	NaN	-0.971	0.655	0.654	-0.924	0.522	0.582	-0.939	0.431	0.594	-0.974	0.283	0.644	-1.025	0.101	0.574	-0.897	0.033	0.617	NaN	NaN	NaN	-1.087	0.878	0.283	-1.118	0.701	0.24	-1.111	0.542	0.281	-1.111	0.466	0.277	-1.163	0.294	0.22	-1.149	0.086	0.277
972	4.86	-1.175	0.977	0.48	NaN	NaN	NaN	NaN	NaN	NaN	-0.97	0.655	0.655	-0.923	0.521	0.583	-0.939	0.431	0.595	-0.975	0.282	0.644	-1.025	0.101	0.574	-0.897	0.032	0.617	NaN	NaN	NaN	-1.086	0.878	0.284	-1.116	0.702	0.241	-1.109	0.543	0.282	-1.108	0.466	0.278	-1.161	0.294	0.221	-1.149	0.087	0.277
973	4.865	-1.174	0.978	0.482	NaN	NaN	NaN	NaN	NaN	NaN	-0.969	0.655	0.655	-0.921	0.521	0.583	-0.94	0.431	0.595	-0.975	0.283	0.645	-1.025	0.101	0.574	-0.897	0.032	0.617	NaN	NaN	NaN	-1.085	0.878	0.285	-1.114	0.702	0.242	-1.107	0.544	0.282	-1.104	0.466	0.278	-1.16	0.295	0.221	-1.149	0.088	0.277
974	4.87	-1.172	0.978	0.483	NaN	NaN	NaN	NaN	NaN	NaN	-0.968	0.655	0.656	-0.921	0.52	0.584	-0.94	0.431	0.596	-0.975	0.283	0.645	-1.025	0.1	0.574	-0.897	0.031	0.618	NaN	NaN	NaN	-1.083	0.878	0.287	-1.112	0.702	0.243	-1.103	0.542	0.283	-1.102	0.466	0.278	-1.158	0.296	0.221	-1.149	0.089	0.277
975	4.875	-1.171	0.978	0.484	NaN	NaN	NaN	NaN	NaN	NaN	-0.967	0.655	0.657	-0.921	0.52	0.584	-0.939	0.431	0.596	-0.975	0.283	0.645	-1.025	0.1	0.574	-0.897	0.031	0.618	NaN	NaN	NaN	-1.082	0.879	0.288	-1.109	0.702	0.244	-1.101	0.543	0.282	-1.1	0.467	0.277	-1.156	0.297	0.221	-1.149	0.09	0.277
976	4.88	-1.17	0.978	0.486	NaN	NaN	NaN	NaN	NaN	NaN	-0.966	0.656	0.658	-0.921	0.52	0.584	-0.939	0.431	0.597	-0.975	0.283	0.646	-1.025	0.1	0.574	-0.897	0.031	0.618	NaN	NaN	NaN	-1.081	0.879	0.289	-1.107	0.702	0.245	-1.097	0.543	0.283	-1.096	0.468	0.277	-1.154	0.298	0.221	-1.148	0.09	0.277
977	4.885	-1.168	0.978	0.487	NaN	NaN	NaN	NaN	NaN	NaN	-0.965	0.655	0.659	-0.92	0.52	0.585	-0.938	0.431	0.598	-0.975	0.283	0.646	-1.025	0.1	0.574	-0.897	0.031	0.618	NaN	NaN	NaN	-1.08	0.879	0.29	-1.105	0.702	0.245	-1.095	0.544	0.283	-1.092	0.467	0.278	-1.153	0.299	0.221	-1.147	0.091	0.277
978	4.89	-1.167	0.978	0.488	NaN	NaN	NaN	NaN	NaN	NaN	-0.964	0.656	0.659	-0.919	0.52	0.585	-0.938	0.431	0.598	-0.974	0.282	0.646	-1.025	0.1	0.574	-0.897	0.031	0.618	NaN	NaN	NaN	-1.079	0.88	0.291	-1.102	0.702	0.246	-1.092	0.544	0.283	-1.088	0.468	0.278	-1.151	0.299	0.221	-1.147	0.092	0.277
979	4.895	-1.166	0.979	0.489	NaN	NaN	NaN	NaN	NaN	NaN	-0.963	0.656	0.66	-0.918	0.519	0.586	-0.938	0.431	0.599	-0.974	0.282	0.647	-1.025	0.1	0.575	-0.897	0.031	0.618	NaN	NaN	NaN	-1.077	0.88	0.292	-1.1	0.703	0.247	-1.089	0.544	0.283	-1.086	0.468	0.277	-1.149	0.301	0.221	-1.147	0.095	0.276
980	4.9	-1.165	0.979	0.49	NaN	NaN	NaN	NaN	NaN	NaN	-0.962	0.656	0.661	-0.918	0.519	0.587	-0.937	0.43	0.599	-0.973	0.281	0.647	-1.025	0.1	0.575	-0.897	0.031	0.618	NaN	NaN	NaN	-1.076	0.88	0.293	-1.098	0.703	0.247	-1.085	0.545	0.283	-1.083	0.469	0.276	-1.146	0.302	0.221	-1.148	0.098	0.275
981	4.905	-1.164	0.979	0.492	NaN	NaN	NaN	NaN	NaN	NaN	-0.962	0.656	0.662	-0.918	0.519	0.588	-0.936	0.43	0.6	-0.972	0.281	0.647	-1.025	0.1	0.575	-0.897	0.031	0.618	NaN	NaN	NaN	-1.075	0.881	0.294	-1.095	0.703	0.248	-1.081	0.545	0.283	-1.079	0.47	0.276	-1.143	0.302	0.221	-1.145	0.096	0.277
982	4.91	-1.163	0.979	0.493	NaN	NaN	NaN	NaN	NaN	NaN	-0.96	0.656	0.663	-0.918	0.52	0.589	-0.936	0.43	0.6	-0.972	0.28	0.648	-1.025	0.1	0.575	-0.897	0.031	0.618	NaN	NaN	NaN	-1.074	0.881	0.295	-1.092	0.704	0.249	-1.078	0.545	0.282	-1.076	0.471	0.276	-1.14	0.303	0.221	-1.144	0.097	0.277
983	4.915	-1.162	0.98	0.494	NaN	NaN	NaN	NaN	NaN	NaN	-0.96	0.656	0.664	-0.918	0.52	0.59	-0.935	0.43	0.6	-0.972	0.28	0.648	-1.025	0.1	0.575	-0.897	0.031	0.618	NaN	NaN	NaN	-1.073	0.881	0.296	-1.09	0.704	0.249	-1.074	0.546	0.282	-1.073	0.472	0.274	-1.138	0.304	0.22	-1.143	0.099	0.276
984	4.92	-1.16	0.98	0.495	NaN	NaN	NaN	NaN	NaN	NaN	-0.959	0.656	0.665	-0.918	0.521	0.591	-0.935	0.43	0.601	-0.972	0.28	0.649	-1.025	0.101	0.575	-0.897	0.031	0.618	NaN	NaN	NaN	-1.072	0.882	0.297	-1.088	0.705	0.249	-1.07	0.547	0.282	-1.069	0.472	0.274	-1.136	0.305	0.22	-1.145	0.103	0.274
985	4.925	-1.159	0.98	0.496	NaN	NaN	NaN	NaN	NaN	NaN	-0.958	0.656	0.666	-0.918	0.521	0.591	-0.935	0.43	0.601	-0.972	0.28	0.649	-1.025	0.101	0.575	-0.897	0.031	0.618	NaN	NaN	NaN	-1.071	0.882	0.298	-1.085	0.706	0.25	-1.067	0.548	0.281	-1.065	0.473	0.273	-1.133	0.307	0.22	-1.145	0.105	0.273
986	4.93	-1.158	0.98	0.498	NaN	NaN	NaN	NaN	NaN	NaN	-0.958	0.656	0.666	-0.917	0.521	0.592	-0.934	0.429	0.602	-0.972	0.28	0.65	-1.025	0.101	0.576	-0.897	0.031	0.618	NaN	NaN	NaN	-1.07	0.883	0.298	-1.083	0.707	0.25	-1.063	0.549	0.28	-1.061	0.474	0.272	-1.13	0.308	0.219	-1.144	0.107	0.273
987	4.935	-1.157	0.98	0.499	NaN	NaN	NaN	NaN	NaN	NaN	-0.957	0.655	0.667	-0.916	0.52	0.592	-0.935	0.429	0.603	-0.972	0.28	0.65	-1.025	0.101	0.576	-0.897	0.031	0.618	NaN	NaN	NaN	-1.069	0.883	0.3	-1.08	0.708	0.25	-1.058	0.549	0.28	-1.056	0.474	0.271	-1.127	0.308	0.218	-1.142	0.108	0.273
988	4.94	-1.156	0.981	0.5	NaN	NaN	NaN	NaN	NaN	NaN	-0.957	0.656	0.668	-0.916	0.519	0.593	-0.935	0.429	0.604	-0.972	0.28	0.65	-1.024	0.1	0.576	-0.898	0.031	0.618	NaN	NaN	NaN	-1.068	0.884	0.3	-1.076	0.707	0.251	-1.054	0.55	0.279	-1.053	0.475	0.27	-1.124	0.31	0.218	-1.141	0.11	0.273
989	4.945	-1.155	0.981	0.501	NaN	NaN	NaN	NaN	NaN	NaN	-0.957	0.656	0.669	-0.916	0.519	0.594	-0.936	0.429	0.605	-0.972	0.28	0.65	-1.024	0.1	0.576	-0.898	0.031	0.618	NaN	NaN	NaN	-1.068	0.884	0.301	-1.07	0.704	0.252	-1.049	0.551	0.279	-1.048	0.477	0.269	-1.121	0.312	0.217	-1.139	0.111	0.272
990	4.95	-1.154	0.981	0.503	NaN	NaN	NaN	NaN	NaN	NaN	-0.956	0.655	0.669	-0.916	0.519	0.594	-0.936	0.429	0.606	-0.973	0.28	0.65	-1.024	0.1	0.576	-0.898	0.031	0.618	NaN	NaN	NaN	-1.067	0.885	0.302	-1.066	0.705	0.252	-1.044	0.552	0.278	-1.044	0.478	0.268	-1.118	0.313	0.217	-1.138	0.113	0.272
991	4.955	-1.154	0.981	0.504	NaN	NaN	NaN	NaN	NaN	NaN	-0.956	0.655	0.67	-0.915	0.519	0.594	-0.935	0.429	0.606	-0.973	0.28	0.651	-1.024	0.1	0.576	-0.898	0.031	0.618	NaN	NaN	NaN	-1.066	0.885	0.303	-1.064	0.706	0.252	-1.039	0.553	0.277	-1.04	0.479	0.267	-1.115	0.315	0.216	-1.136	0.115	0.272
992	4.96	-1.153	0.982	0.505	NaN	NaN	NaN	NaN	NaN	NaN	-0.956	0.655	0.671	-0.915	0.519	0.595	-0.936	0.429	0.606	-0.973	0.28	0.651	-1.024	0.1	0.576	-0.898	0.031	0.618	NaN	NaN	NaN	-1.065	0.885	0.304	-1.061	0.708	0.252	-1.035	0.554	0.276	-1.036	0.48	0.266	-1.112	0.317	0.215	-1.135	0.117	0.271
993	4.965	-1.152	0.982	0.506	NaN	NaN	NaN	NaN	NaN	NaN	-0.956	0.655	0.672	-0.916	0.52	0.596	-0.936	0.429	0.606	-0.973	0.28	0.651	-1.024	0.101	0.576	-0.898	0.031	0.618	NaN	NaN	NaN	-1.064	0.886	0.305	-1.059	0.709	0.251	-1.03	0.555	0.276	-1.031	0.481	0.265	-1.108	0.318	0.214	-1.133	0.119	0.271
994	4.97	-1.15	0.982	0.507	NaN	NaN	NaN	NaN	NaN	NaN	-0.956	0.655	0.673	-0.917	0.52	0.597	-0.936	0.429	0.607	-0.973	0.28	0.651	-1.024	0.101	0.576	-0.898	0.031	0.618	NaN	NaN	NaN	-1.063	0.886	0.306	-1.056	0.71	0.251	-1.026	0.556	0.275	-1.026	0.482	0.264	-1.104	0.319	0.213	-1.131	0.121	0.27
995	4.975	-1.149	0.982	0.508	NaN	NaN	NaN	NaN	NaN	NaN	-0.955	0.655	0.673	-0.918	0.52	0.598	-0.936	0.429	0.607	-0.972	0.279	0.652	-1.024	0.101	0.575	-0.898	0.031	0.618	NaN	NaN	NaN	-1.062	0.887	0.307	-1.052	0.711	0.251	-1.022	0.557	0.274	-1.022	0.483	0.263	-1.1	0.321	0.212	-1.129	0.124	0.269
996	4.98	-1.149	0.982	0.509	NaN	NaN	NaN	NaN	NaN	NaN	-0.955	0.655	0.674	-0.918	0.52	0.599	-0.936	0.429	0.608	-0.972	0.279	0.652	-1.024	0.101	0.575	-0.898	0.031	0.618	NaN	NaN	NaN	-1.061	0.887	0.308	-1.048	0.711	0.251	-1.019	0.559	0.273	-1.018	0.484	0.262	-1.097	0.322	0.212	-1.128	0.126	0.269
997	4.985	-1.148	0.982	0.51	NaN	NaN	NaN	NaN	NaN	NaN	-0.954	0.655	0.675	-0.917	0.52	0.6	-0.936	0.429	0.608	-0.972	0.278	0.652	-1.024	0.101	0.575	-0.898	0.031	0.618	NaN	NaN	NaN	-1.06	0.887	0.309	-1.045	0.712	0.251	-1.014	0.559	0.272	-1.013	0.486	0.261	-1.093	0.324	0.211	-1.126	0.128	0.268
998	4.99	-1.147	0.982	0.511	NaN	NaN	NaN	NaN	NaN	NaN	-0.954	0.655	0.676	-0.917	0.519	0.601	-0.936	0.429	0.609	-0.972	0.278	0.653	-1.024	0.101	0.576	-0.898	0.031	0.618	NaN	NaN	NaN	-1.059	0.888	0.309	-1.042	0.713	0.251	-1.01	0.561	0.271	-1.009	0.487	0.26	-1.09	0.326	0.21	-1.124	0.13	0.268
999	4.995	-1.146	0.982	0.512	NaN	NaN	NaN	NaN	NaN	NaN	-0.954	0.655	0.676	-0.916	0.519	0.601	-0.936	0.429	0.61	-0.972	0.278	0.653	-1.024	0.101	0.576	-0.898	0.031	0.618	NaN	NaN	NaN	-1.057	0.888	0.31	-1.039	0.714	0.25	-1.007	0.562	0.27	-1.004	0.488	0.258	-1.086	0.328	0.209	-1.122	0.132	0.267
1000	5	-1.145	0.982	0.513	NaN	NaN	NaN	NaN	NaN	NaN	-0.954	0.654	0.677	-0.916	0.519	0.601	-0.936	0.429	0.611	-0.972	0.278	0.653	-1.025	0.101	0.576	-0.898	0.031	0.618	NaN	NaN	NaN	-1.056	0.889	0.311	-1.036	0.715	0.25	-1.003	0.563	0.269	-1	0.489	0.258	-1.082	0.329	0.208	-1.12	0.134	0.267
1001	5.005	-1.144	0.983	0.513	NaN	NaN	NaN	NaN	NaN	NaN	-0.954	0.654	0.678	-0.916	0.519	0.602	-0.936	0.429	0.611	-0.972	0.278	0.653	-1.024	0.101	0.576	-0.898	0.031	0.618	NaN	NaN	NaN	-1.054	0.889	0.311	-1.034	0.717	0.25	-0.999	0.564	0.268	-0.996	0.491	0.257	-1.078	0.331	0.207	-1.117	0.136	0.266
1002	5.01	-1.143	0.983	0.514	NaN	NaN	NaN	NaN	NaN	NaN	-0.954	0.655	0.679	-0.916	0.519	0.602	-0.936	0.429	0.611	-0.972	0.278	0.653	-1.024	0.101	0.576	-0.898	0.031	0.618	NaN	NaN	NaN	-1.053	0.89	0.312	-1.032	0.719	0.249	-0.995	0.566	0.268	-0.992	0.492	0.256	-1.075	0.333	0.206	-1.116	0.138	0.265
1003	5.015	-1.143	0.983	0.514	NaN	NaN	NaN	NaN	NaN	NaN	-0.953	0.655	0.679	-0.916	0.519	0.602	-0.936	0.429	0.611	-0.972	0.278	0.654	-1.025	0.101	0.576	-0.898	0.031	0.618	NaN	NaN	NaN	-1.052	0.89	0.313	-1.03	0.72	0.249	-0.992	0.567	0.267	-0.988	0.494	0.255	-1.072	0.335	0.206	-1.114	0.141	0.265
1004	5.02	-1.142	0.983	0.515	NaN	NaN	NaN	NaN	NaN	NaN	-0.953	0.655	0.679	-0.916	0.518	0.602	-0.936	0.429	0.612	-0.972	0.277	0.654	-1.024	0.101	0.576	-0.898	0.031	0.618	NaN	NaN	NaN	-1.051	0.891	0.313	-1.027	0.721	0.249	-0.988	0.568	0.266	-0.985	0.495	0.254	-1.068	0.336	0.205	-1.112	0.142	0.264
1005	5.025	-1.141	0.984	0.516	NaN	NaN	NaN	NaN	NaN	NaN	-0.952	0.655	0.68	-0.916	0.518	0.603	-0.936	0.428	0.612	-0.972	0.277	0.654	-1.024	0.101	0.575	-0.898	0.031	0.618	NaN	NaN	NaN	-1.049	0.892	0.313	-1.025	0.722	0.249	-0.985	0.57	0.265	-0.981	0.497	0.253	-1.065	0.338	0.204	-1.11	0.144	0.264
1006	5.03	-1.14	0.984	0.516	NaN	NaN	NaN	NaN	NaN	NaN	-0.951	0.655	0.68	-0.916	0.518	0.603	-0.937	0.428	0.612	-0.972	0.277	0.654	-1.024	0.101	0.575	-0.898	0.031	0.618	NaN	NaN	NaN	-1.048	0.892	0.314	-1.022	0.723	0.249	-0.982	0.571	0.265	-0.977	0.498	0.252	-1.063	0.341	0.203	-1.107	0.146	0.262
1007	5.035	-1.139	0.984	0.517	NaN	NaN	NaN	NaN	NaN	NaN	-0.951	0.655	0.681	-0.915	0.518	0.604	-0.937	0.428	0.613	-0.972	0.277	0.654	-1.024	0.101	0.575	-0.898	0.031	0.618	NaN	NaN	NaN	-1.047	0.893	0.315	-1.02	0.724	0.249	-0.979	0.572	0.264	-0.974	0.5	0.251	-1.06	0.343	0.203	-1.104	0.147	0.262
1008	5.04	-1.138	0.984	0.517	NaN	NaN	NaN	NaN	NaN	NaN	-0.951	0.655	0.682	-0.915	0.518	0.604	-0.937	0.428	0.613	-0.972	0.277	0.654	-1.024	0.101	0.575	-0.898	0.03	0.618	NaN	NaN	NaN	-1.045	0.893	0.315	-1.018	0.725	0.249	-0.975	0.574	0.263	-0.971	0.501	0.25	-1.058	0.344	0.202	-1.101	0.149	0.261
1009	5.045	-1.138	0.985	0.518	NaN	NaN	NaN	NaN	NaN	NaN	-0.951	0.656	0.682	-0.915	0.518	0.604	-0.937	0.428	0.614	-0.972	0.277	0.655	-1.024	0.101	0.575	-0.898	0.031	0.618	NaN	NaN	NaN	-1.044	0.894	0.316	-1.016	0.726	0.248	-0.972	0.575	0.262	-0.967	0.502	0.249	-1.055	0.346	0.201	-1.098	0.15	0.26
1010	5.05	-1.137	0.985	0.519	NaN	NaN	NaN	NaN	NaN	NaN	-0.951	0.655	0.683	NaN	NaN	NaN	-0.937	0.428	0.614	-0.973	0.277	0.655	-1.025	0.101	0.576	-0.898	0.031	0.618	NaN	NaN	NaN	-1.043	0.894	0.316	-1.015	0.729	0.248	-0.969	0.576	0.261	-0.965	0.504	0.248	-1.052	0.347	0.2	-1.094	0.152	0.258
1011	5.055	-1.136	0.985	0.519	NaN	NaN	NaN	NaN	NaN	NaN	-0.95	0.655	0.683	NaN	NaN	NaN	-0.937	0.428	0.614	-0.973	0.277	0.655	-1.025	0.101	0.576	-0.898	0.031	0.618	NaN	NaN	NaN	-1.042	0.895	0.317	-1.017	0.732	0.246	-0.967	0.578	0.26	-0.962	0.506	0.247	-1.049	0.349	0.199	-1.091	0.153	0.257
1012	5.06	-1.135	0.985	0.519	NaN	NaN	NaN	NaN	NaN	NaN	-0.95	0.655	0.683	-0.915	0.518	0.607	-0.937	0.428	0.614	-0.973	0.277	0.655	-1.025	0.101	0.576	-0.898	0.031	0.618	NaN	NaN	NaN	-1.041	0.895	0.317	-1.016	0.734	0.246	-0.965	0.58	0.259	-0.96	0.508	0.246	-1.047	0.35	0.198	-1.088	0.154	0.256
1013	5.065	-1.134	0.985	0.52	NaN	NaN	NaN	NaN	NaN	NaN	-0.95	0.655	0.684	-0.915	0.518	0.607	-0.937	0.428	0.614	-0.973	0.277	0.655	-1.025	0.101	0.576	-0.898	0.031	0.618	NaN	NaN	NaN	-1.04	0.896	0.317	-1.013	0.734	0.246	-0.963	0.581	0.259	-0.957	0.509	0.245	-1.043	0.352	0.197	-1.084	0.155	0.254
1014	5.07	-1.134	0.986	0.521	NaN	NaN	NaN	NaN	NaN	NaN	-0.95	0.655	0.684	-0.915	0.518	0.607	-0.937	0.428	0.615	-0.973	0.277	0.655	-1.025	0.101	0.576	-0.898	0.031	0.618	NaN	NaN	NaN	-1.039	0.896	0.318	-1.009	0.734	0.247	-0.961	0.583	0.258	-0.955	0.511	0.244	-1.041	0.353	0.196	-1.08	0.155	0.252
1015	5.075	-1.133	0.986	0.521	NaN	NaN	NaN	NaN	NaN	NaN	-0.95	0.655	0.685	-0.915	0.518	0.608	-0.937	0.428	0.615	-0.973	0.277	0.656	-1.025	0.101	0.576	-0.898	0.031	0.618	NaN	NaN	NaN	-1.038	0.897	0.318	-1.011	0.736	0.246	-0.959	0.584	0.257	-0.953	0.512	0.244	-1.038	0.355	0.195	-1.075	0.156	0.25
1016	5.08	-1.132	0.986	0.522	NaN	NaN	NaN	NaN	NaN	NaN	-0.95	0.655	0.685	-0.915	0.518	0.608	-0.937	0.428	0.615	-0.974	0.277	0.656	-1.025	0.101	0.575	-0.898	0.031	0.618	NaN	NaN	NaN	-1.037	0.898	0.319	-1.01	0.737	0.245	-0.957	0.585	0.257	-0.95	0.513	0.243	-1.034	0.355	0.193	-1.071	0.156	0.249
1017	5.085	-1.131	0.986	0.522	NaN	NaN	NaN	NaN	NaN	NaN	-0.95	0.655	0.686	-0.915	0.518	0.608	-0.937	0.428	0.616	-0.974	0.277	0.656	-1.025	0.101	0.575	-0.898	0.031	0.618	NaN	NaN	NaN	-1.037	0.898	0.319	-1.009	0.738	0.246	-0.955	0.586	0.257	-0.948	0.514	0.243	-1.031	0.356	0.192	-1.067	0.157	0.247
1018	5.09	-1.13	0.986	0.523	NaN	NaN	NaN	NaN	NaN	NaN	-0.949	0.655	0.686	-0.915	0.519	0.609	-0.937	0.428	0.616	-0.974	0.277	0.656	-1.025	0.101	0.575	-0.898	0.03	0.618	NaN	NaN	NaN	-1.036	0.899	0.32	-1.008	0.739	0.245	-0.953	0.587	0.256	-0.946	0.515	0.242	-1.028	0.357	0.191	-1.062	0.158	0.245
1019	5.095	-1.13	0.986	0.523	NaN	NaN	NaN	NaN	NaN	NaN	-0.949	0.655	0.686	-0.915	0.519	0.609	-0.937	0.428	0.616	-0.974	0.277	0.656	-1.025	0.101	0.575	-0.898	0.03	0.619	NaN	NaN	NaN	-1.035	0.899	0.32	-1.007	0.74	0.246	-0.951	0.588	0.257	-0.943	0.516	0.242	-1.024	0.357	0.19	-1.057	0.157	0.243
1020	5.1	-1.129	0.986	0.524	NaN	NaN	NaN	NaN	NaN	NaN	-0.948	0.655	0.687	-0.915	0.519	0.61	-0.937	0.428	0.616	-0.974	0.277	0.656	-1.024	0.101	0.575	-0.898	0.03	0.619	NaN	NaN	NaN	-1.034	0.899	0.32	-1.006	0.74	0.246	-0.949	0.588	0.257	-0.941	0.517	0.241	-1.021	0.358	0.188	-1.052	0.158	0.241
1021	5.105	-1.128	0.986	0.524	NaN	NaN	NaN	NaN	NaN	NaN	-0.948	0.655	0.687	-0.915	0.519	0.61	-0.937	0.428	0.616	-0.974	0.278	0.657	-1.024	0.101	0.575	-0.898	0.03	0.619	NaN	NaN	NaN	-1.034	0.9	0.321	-1.006	0.741	0.246	-0.948	0.589	0.256	-0.938	0.518	0.24	-1.017	0.358	0.187	-1.048	0.158	0.24
1022	5.11	-1.128	0.986	0.525	NaN	NaN	NaN	NaN	NaN	NaN	-0.948	0.655	0.687	-0.915	0.519	0.61	-0.938	0.429	0.617	-0.974	0.278	0.657	-1.024	0.101	0.574	-0.898	0.03	0.619	NaN	NaN	NaN	-1.033	0.9	0.321	-1.005	0.742	0.246	-0.946	0.59	0.256	-0.936	0.519	0.24	-1.014	0.359	0.186	-1.042	0.158	0.237
1023	5.115	-1.127	0.986	0.526	NaN	NaN	NaN	NaN	NaN	NaN	-0.947	0.655	0.687	-0.915	0.519	0.61	-0.938	0.429	0.617	-0.974	0.278	0.657	-1.024	0.101	0.574	-0.898	0.03	0.619	NaN	NaN	NaN	-1.033	0.901	0.322	-1.004	0.742	0.247	-0.945	0.591	0.256	-0.934	0.52	0.239	-1.01	0.359	0.184	-1.037	0.158	0.235
1024	5.12	-1.126	0.986	0.526	NaN	NaN	NaN	NaN	NaN	NaN	-0.947	0.655	0.688	-0.915	0.519	0.61	-0.938	0.429	0.617	-0.974	0.278	0.657	-1.024	0.101	0.574	-0.898	0.03	0.619	NaN	NaN	NaN	-1.032	0.901	0.322	-1.004	0.742	0.247	-0.943	0.592	0.256	-0.932	0.521	0.239	-1.006	0.36	0.183	-1.032	0.157	0.234
1025	5.125	-1.125	0.986	0.527	NaN	NaN	NaN	NaN	NaN	NaN	-0.946	0.655	0.688	-0.915	0.518	0.61	-0.938	0.429	0.617	-0.974	0.278	0.657	-1.024	0.101	0.574	-0.898	0.03	0.619	NaN	NaN	NaN	-1.031	0.901	0.322	-1.003	0.743	0.247	-0.942	0.592	0.256	-0.93	0.522	0.239	-1.003	0.36	0.182	-1.027	0.158	0.232
1026	5.13	-1.124	0.986	0.527	NaN	NaN	NaN	NaN	NaN	NaN	-0.946	0.655	0.688	-0.915	0.518	0.611	-0.938	0.429	0.618	-0.974	0.278	0.657	-1.024	0.101	0.574	-0.898	0.03	0.619	NaN	NaN	NaN	-1.03	0.901	0.323	-1.001	0.742	0.248	-0.94	0.593	0.256	-0.928	0.523	0.238	-0.999	0.36	0.181	-1.022	0.158	0.23
1027	5.135	-1.124	0.986	0.527	NaN	NaN	NaN	NaN	NaN	NaN	-0.946	0.655	0.689	-0.914	0.518	0.611	-0.938	0.429	0.618	-0.974	0.278	0.657	-1.024	0.101	0.574	-0.898	0.03	0.619	NaN	NaN	NaN	-1.03	0.901	0.323	-0.998	0.74	0.25	-0.939	0.593	0.256	-0.926	0.524	0.238	-0.995	0.36	0.18	-1.017	0.158	0.228
1028	5.14	-1.123	0.986	0.528	NaN	NaN	NaN	NaN	NaN	NaN	-0.946	0.655	0.689	-0.914	0.518	0.611	-0.938	0.429	0.618	-0.974	0.277	0.657	-1.024	0.101	0.574	-0.898	0.03	0.619	NaN	NaN	NaN	-1.03	0.901	0.323	-0.999	0.741	0.249	-0.937	0.594	0.256	-0.924	0.525	0.238	-0.992	0.361	0.179	-1.012	0.158	0.226
1029	5.145	-1.122	0.986	0.528	NaN	NaN	NaN	NaN	NaN	NaN	-0.945	0.655	0.689	-0.913	0.518	0.611	-0.938	0.429	0.618	-0.974	0.277	0.657	-1.023	0.101	0.574	-0.898	0.03	0.619	NaN	NaN	NaN	-1.029	0.901	0.323	-1	0.743	0.249	-0.936	0.595	0.256	-0.922	0.525	0.238	-0.989	0.361	0.178	-1.006	0.157	0.224
1030	5.15	-1.121	0.986	0.528	NaN	NaN	NaN	NaN	NaN	NaN	-0.945	0.655	0.689	-0.913	0.518	0.612	-0.937	0.429	0.618	-0.974	0.277	0.657	-1.023	0.101	0.574	-0.898	0.03	0.619	NaN	NaN	NaN	-1.029	0.901	0.324	-0.999	0.743	0.25	-0.935	0.595	0.256	-0.921	0.526	0.238	-0.986	0.361	0.176	-1.001	0.157	0.222
1031	5.155	-1.12	0.986	0.529	NaN	NaN	NaN	NaN	NaN	NaN	-0.944	0.655	0.69	-0.912	0.517	0.612	-0.937	0.429	0.618	-0.974	0.277	0.657	-1.023	0.101	0.574	-0.898	0.03	0.619	NaN	NaN	NaN	-1.028	0.901	0.324	-0.998	0.744	0.25	-0.933	0.595	0.256	-0.919	0.526	0.238	-0.982	0.361	0.175	-0.997	0.157	0.22
1032	5.16	-1.12	0.985	0.529	NaN	NaN	NaN	NaN	NaN	NaN	-0.943	0.655	0.69	-0.912	0.517	0.612	-0.937	0.429	0.618	-0.974	0.277	0.657	-1.023	0.101	0.574	-0.898	0.03	0.619	NaN	NaN	NaN	-1.026	0.901	0.325	-0.997	0.744	0.25	-0.932	0.596	0.256	-0.917	0.527	0.238	-0.979	0.361	0.174	-0.991	0.157	0.218
1033	5.165	-1.119	0.985	0.529	NaN	NaN	NaN	NaN	NaN	NaN	-0.943	0.655	0.69	-0.911	0.517	0.612	-0.936	0.429	0.618	-0.974	0.277	0.657	-1.023	0.101	0.574	-0.898	0.03	0.619	NaN	NaN	NaN	-1.025	0.901	0.325	-0.996	0.744	0.25	-0.931	0.596	0.256	-0.915	0.527	0.237	-0.976	0.361	0.174	-0.986	0.157	0.217
1034	5.17	-1.118	0.985	0.53	NaN	NaN	NaN	NaN	NaN	NaN	-0.942	0.655	0.69	-0.911	0.517	0.612	-0.935	0.428	0.618	-0.974	0.277	0.657	-1.023	0.101	0.574	-0.898	0.03	0.619	NaN	NaN	NaN	-1.025	0.901	0.325	-0.995	0.745	0.251	-0.929	0.596	0.256	-0.913	0.527	0.237	-0.973	0.361	0.173	-0.982	0.157	0.215
1035	5.175	-1.118	0.985	0.53	NaN	NaN	NaN	NaN	NaN	NaN	-0.941	0.655	0.69	-0.911	0.517	0.612	-0.935	0.428	0.618	-0.974	0.277	0.657	-1.023	0.101	0.573	-0.898	0.03	0.619	NaN	NaN	NaN	-1.024	0.901	0.325	-0.993	0.744	0.251	-0.928	0.596	0.256	-0.912	0.527	0.237	-0.971	0.362	0.172	-0.978	0.157	0.213
1036	5.18	-1.117	0.984	0.53	NaN	NaN	NaN	NaN	NaN	NaN	-0.94	0.654	0.691	-0.911	0.517	0.612	-0.934	0.428	0.618	-0.974	0.277	0.657	-1.023	0.101	0.573	-0.898	0.03	0.618	NaN	NaN	NaN	-1.024	0.901	0.325	-0.992	0.745	0.251	-0.927	0.597	0.256	-0.91	0.527	0.237	-0.968	0.362	0.171	-0.973	0.157	0.212
1037	5.185	-1.116	0.984	0.53	NaN	NaN	NaN	NaN	NaN	NaN	-0.939	0.654	0.69	-0.91	0.517	0.612	-0.934	0.427	0.618	-0.974	0.277	0.657	-1.023	0.101	0.573	-0.898	0.03	0.618	NaN	NaN	NaN	-1.023	0.901	0.325	-0.991	0.745	0.25	-0.925	0.597	0.256	-0.909	0.527	0.237	-0.965	0.361	0.171	-0.968	0.156	0.211
1038	5.19	-1.115	0.984	0.53	NaN	NaN	NaN	NaN	NaN	NaN	-0.938	0.654	0.69	-0.909	0.517	0.613	-0.933	0.427	0.618	-0.974	0.277	0.657	-1.023	0.101	0.573	-0.898	0.03	0.618	NaN	NaN	NaN	-1.021	0.9	0.326	-0.989	0.745	0.25	-0.924	0.597	0.256	-0.907	0.527	0.237	-0.963	0.361	0.171	-0.964	0.156	0.209
1039	5.195	-1.115	0.983	0.53	NaN	NaN	NaN	NaN	NaN	NaN	-0.937	0.654	0.69	-0.908	0.517	0.613	-0.932	0.426	0.618	-0.973	0.277	0.657	-1.023	0.101	0.573	-0.898	0.03	0.618	NaN	NaN	NaN	-1.02	0.9	0.326	-0.987	0.745	0.25	-0.923	0.596	0.256	-0.905	0.528	0.237	-0.961	0.361	0.17	-0.959	0.156	0.208
1040	5.2	-1.114	0.983	0.53	NaN	NaN	NaN	NaN	NaN	NaN	-0.935	0.653	0.69	-0.907	0.516	0.613	-0.931	0.426	0.618	-0.973	0.277	0.658	-1.023	0.101	0.573	-0.898	0.03	0.618	NaN	NaN	NaN	-1.019	0.899	0.326	-0.986	0.745	0.25	-0.921	0.596	0.255	-0.904	0.528	0.237	-0.959	0.362	0.17	-0.955	0.155	0.207
1041	5.205	-1.113	0.982	0.53	NaN	NaN	NaN	NaN	NaN	NaN	-0.935	0.653	0.69	-0.906	0.516	0.613	-0.93	0.425	0.618	-0.972	0.276	0.658	-1.023	0.101	0.573	-0.898	0.03	0.618	NaN	NaN	NaN	-1.019	0.899	0.326	-0.984	0.745	0.25	-0.92	0.596	0.255	-0.903	0.528	0.236	-0.957	0.362	0.17	-0.952	0.156	0.205
1042	5.21	-1.112	0.982	0.53	NaN	NaN	NaN	NaN	NaN	NaN	-0.933	0.653	0.69	-0.905	0.516	0.613	-0.929	0.425	0.618	-0.972	0.276	0.658	-1.023	0.101	0.573	-0.898	0.03	0.618	NaN	NaN	NaN	-1.018	0.899	0.326	-0.982	0.745	0.25	-0.919	0.596	0.255	-0.901	0.528	0.236	-0.955	0.361	0.17	-0.947	0.155	0.205
1043	5.215	-1.112	0.981	0.53	NaN	NaN	NaN	NaN	NaN	NaN	-0.932	0.652	0.691	-0.904	0.516	0.614	-0.928	0.425	0.618	-0.971	0.276	0.658	-1.023	0.101	0.573	-0.898	0.03	0.618	NaN	NaN	NaN	-1.016	0.898	0.326	-0.981	0.745	0.25	-0.918	0.596	0.255	-0.9	0.528	0.236	-0.952	0.36	0.17	-0.942	0.153	0.206
1044	5.22	-1.111	0.98	0.53	NaN	NaN	NaN	NaN	NaN	NaN	-0.93	0.652	0.691	-0.903	0.516	0.614	-0.927	0.425	0.618	-0.97	0.275	0.658	-1.023	0.101	0.573	-0.898	0.03	0.618	NaN	NaN	NaN	-1.015	0.898	0.326	-0.979	0.745	0.249	-0.916	0.596	0.254	-0.899	0.527	0.236	-0.95	0.359	0.169	-0.94	0.154	0.204
1045	5.225	-1.11	0.98	0.53	NaN	NaN	NaN	NaN	NaN	NaN	-0.93	0.653	0.691	-0.902	0.515	0.614	-0.926	0.425	0.619	-0.969	0.275	0.658	-1.023	0.101	0.573	-0.898	0.03	0.618	NaN	NaN	NaN	-1.015	0.898	0.326	-0.978	0.744	0.249	-0.915	0.596	0.254	-0.897	0.527	0.237	-0.948	0.359	0.169	-0.937	0.154	0.203
1046	5.23	-1.109	0.979	0.53	NaN	NaN	NaN	NaN	NaN	NaN	-0.929	0.652	0.691	-0.9	0.515	0.614	-0.925	0.425	0.619	-0.969	0.275	0.658	-1.023	0.101	0.573	-0.898	0.03	0.618	NaN	NaN	NaN	-1.014	0.897	0.326	-0.975	0.743	0.249	-0.913	0.595	0.254	-0.896	0.527	0.237	-0.946	0.358	0.17	-0.934	0.154	0.203
1047	5.235	-1.109	0.979	0.53	NaN	NaN	NaN	NaN	NaN	NaN	-0.927	0.651	0.691	-0.899	0.514	0.614	-0.924	0.425	0.619	-0.969	0.275	0.658	-1.023	0.101	0.573	-0.898	0.03	0.618	NaN	NaN	NaN	-1.012	0.896	0.326	-0.974	0.742	0.249	-0.912	0.594	0.254	-0.894	0.526	0.237	-0.944	0.358	0.17	-0.932	0.154	0.203
1048	5.24	-1.108	0.978	0.53	NaN	NaN	NaN	NaN	NaN	NaN	-0.926	0.651	0.691	-0.898	0.514	0.614	-0.923	0.424	0.619	-0.968	0.275	0.658	-1.023	0.101	0.573	-0.898	0.03	0.618	NaN	NaN	NaN	-1.011	0.896	0.326	-0.974	0.742	0.249	-0.91	0.594	0.254	-0.893	0.525	0.237	-0.942	0.357	0.17	-0.93	0.154	0.203
1049	5.245	-1.107	0.977	0.529	NaN	NaN	NaN	NaN	NaN	NaN	-0.926	0.651	0.691	-0.897	0.514	0.614	-0.921	0.424	0.618	-0.967	0.275	0.658	-1.023	0.101	0.573	-0.898	0.03	0.618	NaN	NaN	NaN	-1.01	0.895	0.326	-0.974	0.742	0.249	-0.909	0.593	0.254	-0.892	0.525	0.236	-0.94	0.357	0.17	-0.927	0.153	0.203
1050	5.25	-1.107	0.977	0.529	NaN	NaN	NaN	NaN	NaN	NaN	-0.925	0.651	0.691	-0.895	0.513	0.614	-0.92	0.423	0.618	-0.966	0.275	0.657	-1.023	0.101	0.573	-0.898	0.03	0.618	NaN	NaN	NaN	-1.009	0.894	0.326	-0.973	0.742	0.249	-0.908	0.593	0.254	-0.89	0.525	0.237	-0.938	0.357	0.17	-0.924	0.152	0.203
1051	5.255	-1.106	0.976	0.529	NaN	NaN	NaN	NaN	NaN	NaN	-0.923	0.65	0.691	-0.893	0.511	0.613	-0.918	0.423	0.618	-0.965	0.274	0.657	-1.023	0.101	0.573	-0.898	0.03	0.618	NaN	NaN	NaN	-1.009	0.894	0.326	-0.972	0.74	0.249	-0.907	0.593	0.254	-0.888	0.524	0.237	-0.936	0.355	0.17	-0.922	0.151	0.204
1052	5.26	-1.105	0.975	0.529	NaN	NaN	NaN	NaN	NaN	NaN	-0.921	0.649	0.691	-0.891	0.511	0.613	-0.917	0.422	0.618	-0.964	0.273	0.657	-1.022	0.101	0.573	-0.898	0.03	0.618	NaN	NaN	NaN	-1.008	0.893	0.326	-0.97	0.738	0.249	-0.906	0.592	0.254	-0.887	0.523	0.237	-0.934	0.354	0.17	-0.921	0.151	0.204
1053	5.265	-1.105	0.974	0.528	NaN	NaN	NaN	NaN	NaN	NaN	-0.92	0.649	0.691	-0.89	0.511	0.613	-0.916	0.421	0.618	-0.963	0.272	0.657	-1.022	0.101	0.573	-0.898	0.03	0.618	NaN	NaN	NaN	-1.007	0.892	0.325	-0.969	0.737	0.249	-0.904	0.591	0.255	-0.885	0.522	0.237	-0.932	0.353	0.17	-0.918	0.149	0.205
1054	5.27	-1.104	0.973	0.528	NaN	NaN	NaN	NaN	NaN	NaN	-0.919	0.648	0.69	-0.889	0.511	0.613	-0.914	0.421	0.618	-0.961	0.272	0.657	-1.022	0.101	0.573	-0.898	0.03	0.618	NaN	NaN	NaN	-1.006	0.891	0.325	-0.969	0.736	0.249	-0.902	0.59	0.255	-0.884	0.522	0.237	-0.931	0.353	0.171	-0.917	0.149	0.206
1055	5.275	-1.103	0.973	0.527	NaN	NaN	NaN	NaN	NaN	NaN	-0.918	0.647	0.691	-0.888	0.51	0.614	-0.913	0.42	0.618	-0.96	0.272	0.657	-1.022	0.101	0.573	-0.898	0.03	0.618	NaN	NaN	NaN	-1.005	0.89	0.325	-0.969	0.736	0.249	-0.901	0.589	0.255	-0.883	0.521	0.237	-0.93	0.352	0.171	-0.916	0.148	0.207
1056	5.28	-1.103	0.972	0.527	NaN	NaN	NaN	NaN	NaN	NaN	-0.917	0.647	0.691	-0.886	0.51	0.614	-0.911	0.42	0.618	-0.96	0.272	0.657	-1.022	0.101	0.573	-0.898	0.03	0.618	NaN	NaN	NaN	-1.004	0.889	0.325	-0.968	0.735	0.249	-0.9	0.589	0.255	-0.881	0.52	0.238	-0.928	0.351	0.172	-0.914	0.147	0.207
1057	5.285	-1.102	0.971	0.526	NaN	NaN	NaN	NaN	NaN	NaN	-0.916	0.647	0.691	-0.884	0.509	0.613	-0.91	0.42	0.617	-0.959	0.272	0.657	-1.022	0.101	0.573	-0.898	0.03	0.618	NaN	NaN	NaN	-1.003	0.888	0.324	-0.967	0.734	0.249	-0.898	0.587	0.255	-0.879	0.519	0.238	-0.927	0.35	0.173	-0.914	0.147	0.208
1058	5.29	-1.101	0.97	0.526	NaN	NaN	NaN	NaN	NaN	NaN	-0.915	0.646	0.69	-0.883	0.508	0.613	-0.908	0.419	0.617	-0.958	0.272	0.657	-1.023	0.101	0.573	-0.898	0.03	0.618	NaN	NaN	NaN	-1.002	0.887	0.324	-0.965	0.732	0.249	-0.897	0.586	0.256	-0.878	0.519	0.238	-0.926	0.35	0.173	-0.913	0.146	0.21
1059	5.295	-1.101	0.969	0.525	NaN	NaN	NaN	NaN	NaN	NaN	-0.914	0.646	0.69	-0.881	0.508	0.612	-0.907	0.418	0.618	-0.957	0.272	0.657	-1.023	0.101	0.573	-0.898	0.03	0.618	NaN	NaN	NaN	-1.001	0.886	0.324	-0.965	0.732	0.249	-0.896	0.586	0.256	-0.877	0.518	0.238	-0.925	0.349	0.174	-0.912	0.144	0.211
1060	5.3	-1.1	0.968	0.525	NaN	NaN	NaN	NaN	NaN	NaN	-0.913	0.645	0.69	-0.88	0.507	0.612	-0.905	0.418	0.618	-0.956	0.271	0.657	-1.023	0.101	0.573	-0.898	0.03	0.618	NaN	NaN	NaN	-1	0.885	0.323	-0.964	0.73	0.249	-0.895	0.585	0.256	-0.875	0.516	0.239	-0.923	0.347	0.174	-0.911	0.143	0.211
1061	5.305	-1.099	0.967	0.524	NaN	NaN	NaN	NaN	NaN	NaN	-0.911	0.644	0.689	-0.878	0.507	0.611	-0.904	0.418	0.617	-0.955	0.271	0.657	-1.023	0.101	0.573	-0.898	0.03	0.618	NaN	NaN	NaN	-0.999	0.884	0.323	-0.963	0.729	0.249	-0.893	0.583	0.256	-0.872	0.515	0.239	-0.922	0.346	0.175	-0.911	0.142	0.212
1062	5.31	-1.099	0.967	0.523	NaN	NaN	NaN	NaN	NaN	NaN	-0.91	0.643	0.689	-0.877	0.506	0.611	-0.903	0.417	0.617	-0.954	0.271	0.657	-1.023	0.101	0.573	-0.898	0.03	0.618	NaN	NaN	NaN	-0.998	0.884	0.322	-0.962	0.728	0.249	-0.891	0.582	0.257	-0.871	0.514	0.24	-0.922	0.346	0.176	-0.91	0.141	0.215
1063	5.315	-1.098	0.966	0.523	NaN	NaN	NaN	NaN	NaN	NaN	-0.91	0.643	0.689	-0.876	0.506	0.611	-0.901	0.417	0.617	-0.953	0.27	0.656	-1.023	0.101	0.573	-0.898	0.03	0.618	NaN	NaN	NaN	-0.996	0.883	0.322	-0.96	0.726	0.249	-0.891	0.581	0.257	-0.871	0.513	0.24	-0.92	0.344	0.177	-0.909	0.14	0.217
1064	5.32	-1.097	0.965	0.522	NaN	NaN	NaN	NaN	NaN	NaN	-0.909	0.643	0.689	-0.874	0.506	0.611	-0.9	0.416	0.616	-0.952	0.27	0.656	-1.023	0.101	0.573	-0.898	0.03	0.618	NaN	NaN	NaN	-0.995	0.882	0.322	-0.96	0.725	0.249	-0.89	0.58	0.257	-0.87	0.512	0.241	-0.919	0.342	0.178	-0.909	0.138	0.218
1065	5.325	-1.096	0.964	0.521	NaN	NaN	NaN	NaN	NaN	NaN	-0.908	0.643	0.689	-0.873	0.505	0.611	-0.899	0.416	0.616	-0.952	0.27	0.656	-1.022	0.101	0.573	-0.898	0.03	0.618	NaN	NaN	NaN	-0.994	0.881	0.321	-0.958	0.724	0.249	-0.888	0.579	0.258	-0.869	0.511	0.242	-0.919	0.341	0.179	-0.909	0.137	0.22
1066	5.33	-1.096	0.964	0.521	NaN	NaN	NaN	NaN	NaN	NaN	-0.907	0.642	0.688	-0.873	0.505	0.611	-0.898	0.415	0.616	-0.951	0.27	0.656	-1.022	0.101	0.573	-0.898	0.03	0.618	NaN	NaN	NaN	-0.993	0.88	0.321	-0.957	0.722	0.249	-0.887	0.578	0.258	-0.869	0.51	0.242	-0.918	0.34	0.18	-0.91	0.136	0.222
1067	5.335	-1.095	0.963	0.52	NaN	NaN	NaN	NaN	NaN	NaN	-0.906	0.641	0.688	-0.872	0.505	0.611	-0.897	0.415	0.616	-0.951	0.27	0.656	-1.022	0.101	0.573	-0.898	0.03	0.618	NaN	NaN	NaN	-0.992	0.879	0.32	-0.955	0.72	0.249	-0.887	0.577	0.258	-0.868	0.508	0.243	-0.918	0.339	0.181	-0.91	0.135	0.224
1068	5.34	-1.094	0.962	0.519	NaN	NaN	NaN	NaN	NaN	NaN	-0.906	0.641	0.688	-0.871	0.504	0.61	-0.896	0.415	0.616	-0.95	0.27	0.655	-1.022	0.101	0.573	-0.898	0.03	0.618	NaN	NaN	NaN	-0.991	0.878	0.32	-0.954	0.719	0.248	-0.885	0.575	0.259	-0.867	0.506	0.244	-0.917	0.338	0.182	-0.91	0.133	0.226
1069	5.345	-1.093	0.961	0.518	NaN	NaN	NaN	NaN	NaN	NaN	-0.905	0.641	0.687	-0.868	0.503	0.609	-0.895	0.415	0.615	-0.95	0.27	0.655	-1.022	0.101	0.573	-0.898	0.03	0.618	NaN	NaN	NaN	-0.989	0.878	0.32	-0.952	0.717	0.249	-0.884	0.574	0.26	-0.866	0.505	0.244	-0.917	0.336	0.183	-0.911	0.132	0.228
1070	5.35	-1.092	0.961	0.518	NaN	NaN	NaN	NaN	NaN	NaN	-0.905	0.64	0.687	-0.866	0.502	0.609	-0.893	0.414	0.615	-0.949	0.269	0.655	-1.022	0.101	0.573	-0.898	0.03	0.618	NaN	NaN	NaN	-0.988	0.877	0.319	-0.951	0.716	0.249	-0.883	0.573	0.26	-0.865	0.503	0.245	-0.917	0.335	0.185	-0.911	0.13	0.23
1071	5.355	-1.092	0.96	0.517	NaN	NaN	NaN	NaN	NaN	NaN	-0.904	0.64	0.687	-0.866	0.501	0.609	-0.892	0.413	0.615	-0.948	0.269	0.655	-1.021	0.101	0.573	-0.898	0.03	0.618	NaN	NaN	NaN	-0.987	0.877	0.318	-0.95	0.714	0.248	-0.883	0.571	0.261	-0.865	0.502	0.246	-0.917	0.333	0.186	-0.912	0.129	0.232
1072	5.36	-1.091	0.959	0.516	NaN	NaN	NaN	NaN	NaN	NaN	-0.903	0.639	0.686	-0.865	0.501	0.609	-0.891	0.412	0.614	-0.947	0.268	0.655	-1.021	0.101	0.572	-0.898	0.03	0.618	NaN	NaN	NaN	-0.986	0.876	0.318	-0.95	0.714	0.248	-0.882	0.57	0.262	-0.865	0.5	0.247	-0.917	0.331	0.187	-0.913	0.127	0.234
1073	5.365	-1.09	0.959	0.515	NaN	NaN	NaN	NaN	NaN	NaN	-0.902	0.638	0.686	-0.865	0.501	0.609	-0.891	0.412	0.614	-0.947	0.268	0.655	-1.021	0.101	0.572	-0.898	0.03	0.618	NaN	NaN	NaN	-0.984	0.875	0.317	-0.948	0.712	0.248	-0.882	0.569	0.262	-0.865	0.499	0.248	-0.917	0.33	0.189	-0.913	0.125	0.236
1074	5.37	-1.089	0.958	0.514	NaN	NaN	NaN	NaN	NaN	NaN	-0.901	0.638	0.685	-0.865	0.502	0.609	-0.89	0.412	0.614	-0.946	0.268	0.654	-1.021	0.101	0.572	-0.898	0.03	0.618	NaN	NaN	NaN	-0.983	0.874	0.317	-0.946	0.71	0.249	-0.882	0.568	0.263	-0.865	0.497	0.249	-0.917	0.327	0.19	-0.914	0.124	0.238
1075	5.375	-1.089	0.958	0.513	NaN	NaN	NaN	NaN	NaN	NaN	-0.901	0.638	0.685	-0.864	0.501	0.609	-0.889	0.411	0.614	-0.946	0.268	0.654	-1.021	0.101	0.572	-0.898	0.03	0.618	NaN	NaN	NaN	-0.982	0.874	0.316	-0.946	0.709	0.248	-0.882	0.566	0.264	-0.866	0.495	0.25	-0.918	0.326	0.192	-0.915	0.121	0.24
1076	5.38	-1.088	0.957	0.512	NaN	NaN	NaN	NaN	NaN	NaN	-0.901	0.637	0.685	-0.864	0.501	0.609	-0.889	0.411	0.614	-0.945	0.268	0.654	-1.021	0.101	0.572	-0.898	0.03	0.618	NaN	NaN	NaN	-0.981	0.873	0.315	-0.946	0.708	0.248	-0.881	0.564	0.264	-0.866	0.494	0.251	-0.918	0.324	0.193	-0.915	0.119	0.242
1077	5.385	-1.087	0.957	0.511	NaN	NaN	NaN	NaN	NaN	NaN	-0.9	0.637	0.684	-0.862	0.5	0.608	-0.887	0.411	0.614	-0.945	0.268	0.654	-1.021	0.101	0.572	-0.898	0.03	0.618	NaN	NaN	NaN	-0.979	0.872	0.315	-0.945	0.707	0.248	-0.881	0.562	0.265	-0.866	0.491	0.252	-0.919	0.322	0.194	-0.916	0.117	0.244
1078	5.39	-1.087	0.956	0.51	NaN	NaN	NaN	NaN	NaN	NaN	-0.899	0.636	0.683	-0.86	0.498	0.607	-0.886	0.411	0.613	-0.944	0.268	0.654	-1.021	0.101	0.572	-0.898	0.03	0.618	NaN	NaN	NaN	-0.978	0.872	0.314	-0.944	0.706	0.248	-0.881	0.56	0.266	-0.867	0.489	0.254	-0.919	0.319	0.196	-0.917	0.116	0.246
1079	5.395	-1.086	0.955	0.509	NaN	NaN	NaN	NaN	NaN	NaN	-0.898	0.636	0.683	-0.859	0.498	0.607	-0.885	0.411	0.613	-0.944	0.268	0.654	-1.021	0.102	0.572	-0.898	0.03	0.618	NaN	NaN	NaN	-0.977	0.871	0.313	-0.942	0.704	0.249	-0.882	0.559	0.267	-0.868	0.488	0.255	-0.92	0.317	0.198	-0.918	0.113	0.248
1080	5.4	-1.085	0.955	0.508	NaN	NaN	NaN	NaN	NaN	NaN	-0.898	0.636	0.683	-0.858	0.497	0.607	-0.884	0.41	0.612	-0.943	0.268	0.653	-1.021	0.102	0.572	-0.898	0.03	0.618	NaN	NaN	NaN	-0.976	0.87	0.313	-0.942	0.703	0.248	-0.882	0.557	0.268	-0.868	0.485	0.256	-0.921	0.315	0.199	-0.919	0.111	0.25
1081	5.405	-1.084	0.954	0.507	NaN	NaN	NaN	NaN	NaN	NaN	-0.896	0.636	0.682	-0.857	0.498	0.607	-0.884	0.41	0.612	-0.943	0.268	0.653	-1.021	0.102	0.572	-0.898	0.03	0.618	NaN	NaN	NaN	-0.974	0.869	0.312	-0.942	0.701	0.248	-0.883	0.555	0.269	-0.869	0.483	0.258	-0.922	0.313	0.201	-0.92	0.108	0.252
1082	5.41	-1.083	0.954	0.505	NaN	NaN	NaN	NaN	NaN	NaN	-0.895	0.636	0.682	-0.856	0.498	0.606	-0.883	0.41	0.612	-0.942	0.267	0.653	-1.02	0.102	0.572	-0.898	0.03	0.618	NaN	NaN	NaN	-0.973	0.868	0.312	-0.941	0.7	0.249	-0.883	0.553	0.27	-0.871	0.481	0.259	-0.923	0.311	0.203	-0.921	0.106	0.254
1083	5.415	-1.082	0.953	0.504	NaN	NaN	NaN	NaN	NaN	NaN	-0.894	0.635	0.681	-0.855	0.498	0.606	-0.883	0.41	0.611	-0.942	0.267	0.653	-1.02	0.102	0.572	-0.898	0.03	0.618	NaN	NaN	NaN	-0.971	0.867	0.311	-0.938	0.698	0.25	-0.884	0.55	0.271	-0.871	0.479	0.26	-0.924	0.308	0.204	-0.922	0.105	0.256
1084	5.42	-1.081	0.952	0.503	NaN	NaN	NaN	NaN	NaN	NaN	-0.893	0.635	0.681	-0.855	0.498	0.606	-0.883	0.41	0.611	-0.941	0.267	0.653	-1.02	0.102	0.572	-0.898	0.03	0.618	NaN	NaN	NaN	-0.97	0.866	0.311	-0.938	0.696	0.25	-0.885	0.548	0.273	-0.872	0.476	0.262	-0.924	0.305	0.206	-0.924	0.103	0.259
1085	5.425	-1.08	0.952	0.502	NaN	NaN	NaN	NaN	NaN	NaN	-0.893	0.635	0.68	-0.854	0.498	0.605	-0.882	0.41	0.611	-0.941	0.267	0.653	-1.02	0.102	0.572	-0.898	0.03	0.618	NaN	NaN	NaN	-0.967	0.865	0.31	-0.937	0.695	0.25	-0.886	0.546	0.274	-0.873	0.474	0.264	-0.926	0.303	0.208	-0.925	0.101	0.261
1086	5.43	-1.079	0.952	0.5	NaN	NaN	NaN	NaN	NaN	NaN	-0.892	0.635	0.68	-0.854	0.498	0.605	-0.881	0.41	0.61	-0.94	0.267	0.653	-1.02	0.102	0.572	-0.898	0.03	0.618	NaN	NaN	NaN	-0.964	0.862	0.31	-0.936	0.693	0.251	-0.888	0.544	0.275	-0.875	0.472	0.265	-0.926	0.3	0.209	-0.926	0.1	0.263
1087	5.435	-1.079	0.951	0.499	NaN	NaN	NaN	NaN	NaN	NaN	-0.891	0.635	0.679	-0.853	0.497	0.604	-0.88	0.41	0.61	-0.94	0.267	0.653	-1.02	0.102	0.572	-0.898	0.03	0.618	NaN	NaN	NaN	-0.962	0.861	0.309	-0.936	0.692	0.251	-0.889	0.542	0.276	-0.876	0.47	0.267	-0.928	0.298	0.211	-0.927	0.098	0.265
1088	5.44	-1.078	0.951	0.498	NaN	NaN	NaN	NaN	NaN	NaN	-0.891	0.635	0.678	-0.853	0.497	0.604	-0.88	0.409	0.609	-0.94	0.268	0.652	-1.02	0.102	0.572	-0.898	0.03	0.618	NaN	NaN	NaN	-0.961	0.86	0.309	-0.936	0.69	0.251	-0.89	0.54	0.278	-0.877	0.468	0.269	-0.929	0.295	0.213	-0.929	0.096	0.266
1089	5.445	-1.077	0.95	0.496	NaN	NaN	NaN	NaN	NaN	NaN	-0.89	0.635	0.678	-0.852	0.497	0.604	-0.879	0.409	0.609	-0.94	0.268	0.652	-1.02	0.102	0.572	-0.898	0.03	0.618	NaN	NaN	NaN	-0.96	0.86	0.308	-0.936	0.689	0.252	-0.891	0.537	0.279	-0.879	0.466	0.272	-0.93	0.293	0.215	-0.93	0.094	0.268
1090	5.45	-1.076	0.95	0.495	NaN	NaN	NaN	NaN	NaN	NaN	-0.89	0.635	0.677	-0.852	0.497	0.603	-0.879	0.409	0.608	-0.939	0.268	0.652	-1.02	0.102	0.572	-0.898	0.03	0.618	NaN	NaN	NaN	-0.959	0.859	0.307	-0.935	0.686	0.252	-0.893	0.536	0.281	-0.881	0.463	0.273	-0.931	0.29	0.217	-0.931	0.091	0.269
1091	5.455	-1.075	0.95	0.494	NaN	NaN	NaN	NaN	NaN	NaN	-0.888	0.635	0.676	-0.851	0.496	0.602	-0.878	0.409	0.608	-0.939	0.268	0.652	-1.02	0.102	0.572	-0.898	0.03	0.618	NaN	NaN	NaN	-0.958	0.859	0.306	-0.935	0.685	0.252	-0.896	0.534	0.282	-0.883	0.461	0.274	-0.933	0.289	0.218	-0.933	0.09	0.27
1092	5.46	-1.075	0.95	0.492	NaN	NaN	NaN	NaN	NaN	NaN	-0.888	0.635	0.676	-0.85	0.496	0.601	-0.878	0.408	0.608	-0.939	0.268	0.652	-1.02	0.102	0.572	-0.898	0.03	0.618	NaN	NaN	NaN	-0.957	0.858	0.305	-0.935	0.685	0.253	-0.897	0.532	0.284	-0.886	0.46	0.275	-0.935	0.288	0.22	-0.935	0.089	0.271
1093	5.465	-1.074	0.949	0.491	NaN	NaN	NaN	NaN	NaN	NaN	-0.887	0.635	0.676	-0.849	0.496	0.601	-0.877	0.408	0.608	-0.939	0.268	0.651	-1.02	0.102	0.572	-0.898	0.03	0.618	NaN	NaN	NaN	-0.956	0.858	0.304	-0.936	0.684	0.253	-0.899	0.53	0.285	-0.888	0.459	0.277	-0.937	0.287	0.221	-0.935	0.089	0.271
1094	5.47	-1.073	0.949	0.49	NaN	NaN	NaN	NaN	NaN	NaN	-0.887	0.635	0.675	-0.849	0.497	0.601	-0.877	0.408	0.608	-0.938	0.268	0.651	-1.02	0.102	0.572	-0.898	0.03	0.618	NaN	NaN	NaN	-0.955	0.857	0.303	-0.936	0.684	0.253	-0.901	0.529	0.287	-0.89	0.458	0.277	-0.939	0.287	0.222	-0.935	0.088	0.271
1095	5.475	-1.073	0.949	0.489	NaN	NaN	NaN	NaN	NaN	NaN	-0.886	0.634	0.674	-0.848	0.497	0.6	-0.876	0.408	0.608	-0.938	0.268	0.651	-1.02	0.102	0.572	-0.898	0.03	0.618	NaN	NaN	NaN	-0.953	0.857	0.302	-0.937	0.683	0.253	-0.903	0.528	0.288	-0.892	0.457	0.278	-0.94	0.286	0.223	-0.934	0.088	0.271
1096	5.48	-1.072	0.949	0.488	NaN	NaN	NaN	NaN	NaN	NaN	-0.886	0.634	0.673	-0.848	0.497	0.6	-0.875	0.408	0.607	-0.938	0.268	0.651	-1.02	0.102	0.572	-0.898	0.03	0.618	NaN	NaN	NaN	-0.952	0.857	0.301	-0.937	0.683	0.253	-0.905	0.527	0.29	-0.892	0.457	0.278	-0.941	0.286	0.223	-0.933	0.089	0.271
1097	5.485	-1.072	0.949	0.487	NaN	NaN	NaN	NaN	NaN	NaN	-0.885	0.634	0.673	-0.848	0.497	0.6	-0.875	0.408	0.606	-0.938	0.268	0.651	-1.02	0.102	0.572	-0.898	0.03	0.618	NaN	NaN	NaN	-0.951	0.857	0.301	-0.937	0.683	0.253	-0.907	0.527	0.29	-0.892	0.458	0.278	-0.94	0.287	0.222	-0.932	0.089	0.271
1098	5.49	-1.071	0.949	0.486	NaN	NaN	NaN	NaN	NaN	NaN	-0.884	0.634	0.672	-0.848	0.496	0.599	-0.874	0.408	0.605	-0.937	0.269	0.65	-1.02	0.102	0.572	-0.898	0.031	0.618	NaN	NaN	NaN	-0.95	0.857	0.3	-0.937	0.683	0.253	-0.908	0.528	0.291	-0.892	0.459	0.278	-0.94	0.288	0.222	-0.932	0.089	0.27
1099	5.495	-1.071	0.949	0.486	NaN	NaN	NaN	NaN	NaN	NaN	-0.884	0.634	0.671	-0.847	0.496	0.598	-0.874	0.408	0.604	-0.937	0.269	0.65	-1.02	0.102	0.572	-0.898	0.031	0.618	NaN	NaN	NaN	-0.949	0.858	0.299	-0.937	0.684	0.253	-0.906	0.53	0.29	-0.892	0.461	0.278	-0.938	0.288	0.221	-0.932	0.089	0.27
1100	5.5	-1.07	0.95	0.485	NaN	NaN	NaN	NaN	NaN	NaN	-0.884	0.634	0.67	-0.845	0.495	0.596	-0.873	0.408	0.603	-0.936	0.269	0.649	-1.02	0.102	0.572	-0.898	0.031	0.618	NaN	NaN	NaN	-0.948	0.858	0.299	-0.936	0.684	0.253	-0.904	0.532	0.289	-0.891	0.463	0.277	-0.935	0.288	0.22	-0.931	0.09	0.27
1101	5.505	-1.069	0.95	0.485	NaN	NaN	NaN	NaN	NaN	NaN	-0.883	0.634	0.669	-0.844	0.495	0.595	-0.873	0.408	0.603	-0.936	0.269	0.648	-1.02	0.102	0.572	-0.898	0.031	0.618	NaN	NaN	NaN	-0.948	0.86	0.299	-0.936	0.684	0.252	-0.902	0.534	0.287	-0.889	0.463	0.276	-0.933	0.289	0.218	-0.93	0.09	0.269
1102	5.51	-1.069	0.951	0.485	NaN	NaN	NaN	NaN	NaN	NaN	-0.881	0.632	0.668	-0.844	0.495	0.595	-0.873	0.409	0.603	-0.937	0.27	0.648	-1.02	0.102	0.572	-0.898	0.031	0.618	NaN	NaN	NaN	-0.949	0.863	0.299	-0.935	0.685	0.251	-0.899	0.536	0.284	-0.886	0.464	0.275	-0.931	0.289	0.217	-0.929	0.09	0.269
1103	5.515	-1.069	0.952	0.485	NaN	NaN	NaN	NaN	NaN	NaN	-0.882	0.634	0.667	-0.845	0.496	0.594	-0.873	0.409	0.602	-0.937	0.27	0.647	-1.02	0.102	0.572	-0.898	0.031	0.618	NaN	NaN	NaN	-0.95	0.865	0.298	-0.935	0.687	0.25	-0.897	0.538	0.282	-0.884	0.464	0.274	-0.931	0.29	0.216	-0.929	0.09	0.269
1104	5.52	-1.068	0.953	0.484	NaN	NaN	NaN	NaN	NaN	NaN	-0.883	0.635	0.667	-0.846	0.496	0.593	-0.874	0.409	0.602	-0.937	0.271	0.647	-1.02	0.102	0.572	-0.898	0.031	0.618	NaN	NaN	NaN	-0.951	0.867	0.298	-0.934	0.689	0.248	-0.894	0.539	0.28	-0.883	0.465	0.273	-0.93	0.291	0.215	-0.929	0.091	0.268
1105	5.525	-1.068	0.954	0.484	NaN	NaN	NaN	NaN	NaN	NaN	-0.883	0.635	0.667	-0.847	0.497	0.593	-0.874	0.409	0.602	-0.937	0.271	0.647	-1.02	0.102	0.572	-0.898	0.031	0.618	NaN	NaN	NaN	-0.951	0.867	0.297	-0.933	0.689	0.247	-0.892	0.54	0.278	-0.882	0.465	0.272	-0.929	0.292	0.214	-0.929	0.091	0.268
1106	5.53	-1.067	0.954	0.484	NaN	NaN	NaN	NaN	NaN	NaN	-0.883	0.636	0.666	-0.846	0.497	0.592	-0.875	0.41	0.601	-0.937	0.271	0.647	-1.02	0.102	0.572	-0.897	0.031	0.618	NaN	NaN	NaN	-0.952	0.868	0.297	-0.93	0.69	0.246	-0.89	0.541	0.276	-0.881	0.466	0.271	-0.929	0.292	0.213	-0.929	0.091	0.267
1107	5.535	-1.067	0.955	0.484	NaN	NaN	NaN	NaN	NaN	NaN	-0.883	0.635	0.665	-0.847	0.498	0.592	-0.876	0.411	0.6	-0.938	0.271	0.646	-1.02	0.102	0.572	-0.897	0.031	0.618	NaN	NaN	NaN	-0.952	0.869	0.296	-0.928	0.69	0.245	-0.888	0.542	0.275	-0.88	0.466	0.269	-0.929	0.292	0.212	-0.93	0.092	0.266
1108	5.54	-1.066	0.955	0.484	NaN	NaN	NaN	NaN	NaN	NaN	-0.883	0.635	0.664	-0.847	0.498	0.591	-0.876	0.411	0.599	-0.938	0.271	0.646	-1.02	0.102	0.572	-0.897	0.031	0.618	NaN	NaN	NaN	-0.953	0.869	0.295	-0.927	0.692	0.243	-0.887	0.543	0.274	-0.88	0.466	0.268	-0.93	0.292	0.211	-0.93	0.093	0.265
1109	5.545	-1.066	0.956	0.484	NaN	NaN	NaN	NaN	NaN	NaN	-0.884	0.636	0.664	-0.848	0.498	0.591	-0.877	0.411	0.599	-0.938	0.271	0.646	-1.02	0.102	0.572	-0.897	0.031	0.618	NaN	NaN	NaN	-0.953	0.869	0.295	-0.925	0.693	0.242	-0.886	0.543	0.272	-0.879	0.466	0.267	-0.931	0.294	0.21	-0.93	0.093	0.265
1110	5.55	-1.066	0.957	0.483	NaN	NaN	NaN	NaN	NaN	NaN	-0.884	0.637	0.663	-0.849	0.499	0.59	-0.877	0.411	0.598	-0.938	0.271	0.645	-1.02	0.102	0.572	-0.897	0.031	0.618	NaN	NaN	NaN	-0.954	0.869	0.294	-0.925	0.694	0.24	-0.886	0.543	0.271	-0.879	0.467	0.265	-0.932	0.294	0.209	-0.93	0.094	0.264
1111	5.555	-1.065	0.957	0.483	NaN	NaN	NaN	NaN	NaN	NaN	-0.884	0.637	0.663	-0.849	0.499	0.589	-0.877	0.411	0.598	-0.938	0.271	0.645	-1.02	0.102	0.572	-0.897	0.031	0.618	NaN	NaN	NaN	-0.954	0.869	0.293	-0.923	0.695	0.239	-0.886	0.544	0.269	-0.88	0.468	0.264	-0.932	0.295	0.209	-0.929	0.094	0.264
1112	5.56	-1.065	0.958	0.483	NaN	NaN	NaN	NaN	NaN	NaN	-0.884	0.637	0.662	-0.849	0.499	0.588	-0.877	0.411	0.597	-0.938	0.271	0.645	-1.02	0.102	0.572	-0.897	0.031	0.618	NaN	NaN	NaN	-0.954	0.869	0.293	-0.923	0.695	0.238	-0.887	0.545	0.268	-0.882	0.469	0.262	-0.933	0.295	0.208	-0.928	0.094	0.263
1113	5.565	-1.065	0.958	0.482	NaN	NaN	NaN	NaN	NaN	NaN	-0.883	0.637	0.661	-0.849	0.499	0.588	-0.878	0.412	0.597	-0.938	0.271	0.645	-1.02	0.102	0.572	-0.897	0.031	0.618	NaN	NaN	NaN	-0.954	0.869	0.292	-0.925	0.697	0.237	-0.888	0.545	0.267	-0.882	0.469	0.261	-0.934	0.296	0.208	-0.928	0.094	0.263
1114	5.57	-1.064	0.959	0.482	NaN	NaN	NaN	NaN	NaN	NaN	-0.883	0.637	0.661	-0.85	0.499	0.587	-0.879	0.412	0.597	-0.938	0.271	0.644	-1.021	0.102	0.572	-0.897	0.031	0.618	NaN	NaN	NaN	-0.955	0.869	0.292	-0.925	0.697	0.236	-0.889	0.545	0.266	-0.882	0.47	0.26	-0.935	0.297	0.207	-0.927	0.094	0.262
1115	5.575	-1.064	0.959	0.481	NaN	NaN	NaN	NaN	NaN	NaN	-0.883	0.637	0.66	-0.85	0.499	0.587	-0.879	0.412	0.596	-0.938	0.271	0.644	-1.021	0.102	0.572	-0.897	0.031	0.618	NaN	NaN	NaN	-0.955	0.87	0.291	-0.926	0.696	0.235	-0.89	0.546	0.265	-0.882	0.47	0.258	-0.936	0.298	0.206	-0.927	0.095	0.262
1116	5.58	-1.064	0.96	0.481	NaN	NaN	NaN	NaN	NaN	NaN	-0.884	0.638	0.66	-0.851	0.5	0.586	-0.88	0.412	0.596	-0.938	0.272	0.644	-1.021	0.102	0.572	-0.897	0.031	0.618	NaN	NaN	NaN	-0.955	0.87	0.29	-0.928	0.696	0.234	-0.891	0.545	0.264	-0.883	0.47	0.257	-0.936	0.298	0.205	-0.927	0.095	0.261
1117	5.585	-1.063	0.96	0.48	NaN	NaN	NaN	NaN	NaN	NaN	-0.884	0.639	0.659	-0.851	0.5	0.585	-0.88	0.412	0.596	-0.939	0.272	0.644	-1.021	0.102	0.572	-0.897	0.031	0.618	NaN	NaN	NaN	-0.955	0.871	0.29	-0.931	0.696	0.232	-0.892	0.545	0.263	-0.883	0.47	0.256	-0.936	0.298	0.205	-0.927	0.095	0.261
1118	5.59	-1.063	0.961	0.48	NaN	NaN	NaN	NaN	NaN	NaN	-0.884	0.639	0.659	-0.852	0.5	0.585	-0.881	0.412	0.596	-0.939	0.272	0.643	-1.022	0.101	0.572	-0.897	0.031	0.618	NaN	NaN	NaN	-0.955	0.871	0.289	-0.933	0.696	0.231	-0.892	0.545	0.263	-0.884	0.47	0.255	-0.936	0.298	0.204	-0.927	0.095	0.26
1119	5.595	-1.063	0.961	0.479	NaN	NaN	NaN	NaN	NaN	NaN	-0.883	0.639	0.658	-0.853	0.5	0.585	-0.881	0.413	0.596	-0.94	0.272	0.643	-1.022	0.101	0.572	-0.897	0.032	0.618	NaN	NaN	NaN	-0.954	0.871	0.288	-0.935	0.695	0.231	-0.892	0.545	0.262	-0.884	0.47	0.254	-0.936	0.298	0.203	-0.927	0.096	0.26
1120	5.6	-1.062	0.961	0.478	NaN	NaN	NaN	NaN	NaN	NaN	-0.883	0.639	0.658	-0.853	0.5	0.585	-0.882	0.413	0.596	-0.94	0.272	0.643	-1.022	0.101	0.572	-0.897	0.032	0.618	NaN	NaN	NaN	-0.954	0.871	0.288	-0.936	0.694	0.231	-0.892	0.544	0.262	-0.883	0.471	0.253	-0.935	0.299	0.203	-0.926	0.096	0.259
1121	5.605	-1.062	0.961	0.477	NaN	NaN	NaN	NaN	NaN	NaN	-0.883	0.64	0.657	-0.854	0.5	0.584	-0.882	0.413	0.595	-0.941	0.272	0.643	-1.022	0.101	0.572	-0.897	0.032	0.618	NaN	NaN	NaN	-0.953	0.871	0.287	-0.938	0.693	0.231	-0.891	0.544	0.261	-0.882	0.471	0.252	-0.934	0.299	0.202	-0.926	0.096	0.259
1122	5.61	-1.062	0.962	0.476	NaN	NaN	NaN	NaN	NaN	NaN	-0.883	0.64	0.657	-0.854	0.5	0.584	-0.883	0.413	0.595	-0.941	0.272	0.643	-1.022	0.101	0.572	-0.897	0.032	0.617	NaN	NaN	NaN	-0.952	0.871	0.286	-0.939	0.692	0.231	-0.891	0.544	0.26	-0.882	0.471	0.251	-0.934	0.299	0.201	-0.926	0.096	0.258
1123	5.615	-1.061	0.962	0.475	NaN	NaN	NaN	NaN	NaN	NaN	-0.882	0.641	0.657	-0.854	0.5	0.584	-0.884	0.413	0.595	-0.942	0.272	0.643	-1.022	0.101	0.572	-0.897	0.032	0.617	NaN	NaN	NaN	-0.952	0.871	0.286	-0.94	0.692	0.23	-0.891	0.545	0.259	-0.881	0.471	0.25	-0.933	0.299	0.2	-0.926	0.097	0.258
1124	5.62	-1.061	0.962	0.474	NaN	NaN	NaN	NaN	NaN	NaN	-0.882	0.641	0.657	-0.854	0.5	0.584	-0.884	0.413	0.594	-0.942	0.272	0.643	-1.022	0.101	0.572	-0.897	0.032	0.618	NaN	NaN	NaN	-0.952	0.871	0.285	-0.941	0.692	0.23	-0.891	0.545	0.259	-0.88	0.471	0.25	-0.931	0.298	0.199	-0.926	0.097	0.257
1125	5.625	-1.06	0.962	0.473	NaN	NaN	NaN	NaN	NaN	NaN	-0.882	0.641	0.656	-0.854	0.5	0.584	-0.885	0.413	0.594	-0.942	0.272	0.643	-1.022	0.101	0.572	-0.897	0.032	0.617	NaN	NaN	NaN	-0.951	0.871	0.284	-0.941	0.691	0.23	-0.891	0.545	0.259	-0.88	0.471	0.25	-0.93	0.298	0.199	-0.927	0.097	0.257
1126	5.63	-1.06	0.962	0.472	NaN	NaN	NaN	NaN	NaN	NaN	-0.881	0.641	0.656	-0.854	0.5	0.583	-0.885	0.413	0.594	-0.942	0.273	0.643	-1.022	0.101	0.572	-0.897	0.032	0.617	NaN	NaN	NaN	-0.95	0.871	0.283	-0.942	0.691	0.23	-0.891	0.545	0.258	-0.878	0.471	0.25	-0.929	0.298	0.198	-0.927	0.097	0.257
1127	5.635	-1.06	0.962	0.471	NaN	NaN	NaN	NaN	NaN	NaN	-0.88	0.642	0.655	-0.854	0.5	0.582	-0.885	0.414	0.594	-0.943	0.273	0.643	-1.022	0.101	0.572	-0.897	0.031	0.618	NaN	NaN	NaN	-0.95	0.871	0.283	-0.942	0.691	0.229	-0.89	0.545	0.258	-0.877	0.471	0.25	-0.928	0.298	0.198	-0.927	0.097	0.257
1128	5.64	-1.059	0.962	0.471	NaN	NaN	NaN	NaN	NaN	NaN	-0.88	0.642	0.655	-0.854	0.5	0.582	-0.885	0.414	0.594	-0.943	0.273	0.643	-1.022	0.101	0.572	-0.897	0.032	0.618	NaN	NaN	NaN	-0.949	0.87	0.282	-0.942	0.691	0.229	-0.89	0.546	0.258	-0.877	0.471	0.251	-0.927	0.297	0.198	-0.927	0.096	0.256
1129	5.645	-1.058	0.962	0.47	NaN	NaN	NaN	NaN	NaN	NaN	-0.88	0.642	0.654	-0.854	0.5	0.581	-0.885	0.414	0.593	-0.943	0.273	0.643	-1.022	0.101	0.572	-0.897	0.032	0.618	NaN	NaN	NaN	-0.948	0.87	0.281	-0.941	0.691	0.228	-0.89	0.545	0.258	-0.876	0.471	0.251	-0.926	0.296	0.198	-0.927	0.096	0.256
1130	5.65	-1.058	0.962	0.469	NaN	NaN	NaN	NaN	NaN	NaN	-0.88	0.642	0.654	-0.853	0.5	0.58	-0.884	0.414	0.593	-0.943	0.273	0.643	-1.022	0.101	0.572	-0.897	0.031	0.618	NaN	NaN	NaN	-0.948	0.87	0.28	-0.94	0.691	0.228	-0.889	0.545	0.258	-0.876	0.471	0.251	-0.926	0.296	0.198	-0.927	0.096	0.256
1131	5.655	-1.057	0.963	0.468	NaN	NaN	NaN	NaN	NaN	NaN	-0.88	0.642	0.654	-0.853	0.501	0.58	-0.884	0.414	0.593	-0.942	0.273	0.643	-1.022	0.101	0.572	-0.897	0.031	0.618	NaN	NaN	NaN	-0.948	0.87	0.279	-0.939	0.69	0.228	-0.888	0.544	0.259	-0.877	0.47	0.251	-0.926	0.295	0.198	-0.927	0.095	0.257
1132	5.66	-1.056	0.963	0.467	NaN	NaN	NaN	NaN	NaN	NaN	-0.88	0.643	0.653	-0.853	0.501	0.58	-0.883	0.414	0.592	-0.942	0.273	0.643	-1.022	0.101	0.572	-0.897	0.031	0.618	NaN	NaN	NaN	-0.946	0.87	0.279	-0.937	0.69	0.227	-0.888	0.543	0.259	-0.876	0.469	0.252	-0.926	0.295	0.198	-0.928	0.095	0.257
1133	5.665	-1.056	0.963	0.466	NaN	NaN	NaN	NaN	NaN	NaN	-0.879	0.642	0.653	-0.853	0.501	0.58	-0.883	0.414	0.592	-0.942	0.273	0.642	-1.022	0.101	0.572	-0.897	0.031	0.618	NaN	NaN	NaN	-0.945	0.87	0.279	-0.936	0.69	0.227	-0.888	0.543	0.26	-0.876	0.468	0.253	-0.927	0.295	0.198	-0.928	0.094	0.258
1134	5.67	-1.055	0.963	0.466	NaN	NaN	NaN	NaN	NaN	NaN	-0.879	0.642	0.652	-0.853	0.501	0.58	-0.883	0.414	0.592	-0.942	0.273	0.642	-1.022	0.101	0.572	-0.897	0.031	0.618	NaN	NaN	NaN	-0.944	0.87	0.278	-0.935	0.69	0.226	-0.888	0.542	0.26	-0.876	0.467	0.254	-0.927	0.295	0.199	-0.928	0.094	0.258
1135	5.675	-1.054	0.963	0.465	NaN	NaN	NaN	NaN	NaN	NaN	-0.879	0.642	0.652	-0.853	0.501	0.58	-0.883	0.414	0.591	-0.942	0.273	0.642	-1.022	0.101	0.572	-0.897	0.031	0.618	NaN	NaN	NaN	-0.943	0.87	0.277	-0.933	0.69	0.226	-0.888	0.542	0.261	-0.877	0.467	0.254	-0.928	0.294	0.2	-0.928	0.093	0.259
1136	5.68	-1.053	0.963	0.464	NaN	NaN	NaN	NaN	NaN	NaN	-0.879	0.642	0.651	-0.853	0.501	0.579	-0.883	0.414	0.591	-0.942	0.273	0.642	-1.022	0.101	0.572	-0.897	0.031	0.618	NaN	NaN	NaN	-0.942	0.869	0.277	-0.931	0.69	0.226	-0.889	0.541	0.261	-0.877	0.466	0.255	-0.928	0.293	0.2	-0.928	0.093	0.26
1137	5.685	-1.052	0.963	0.463	NaN	NaN	NaN	NaN	NaN	NaN	-0.88	0.642	0.651	-0.853	0.501	0.579	-0.883	0.414	0.591	-0.942	0.273	0.642	-1.022	0.101	0.572	-0.897	0.031	0.618	NaN	NaN	NaN	-0.941	0.869	0.276	-0.928	0.69	0.226	-0.888	0.541	0.262	-0.878	0.466	0.256	-0.927	0.292	0.202	-0.928	0.092	0.261
1138	5.69	-1.052	0.964	0.463	NaN	NaN	NaN	NaN	NaN	NaN	-0.88	0.643	0.65	-0.853	0.501	0.579	-0.883	0.414	0.591	-0.943	0.273	0.642	-1.022	0.101	0.572	-0.897	0.031	0.618	NaN	NaN	NaN	-0.94	0.869	0.275	-0.926	0.69	0.226	-0.888	0.54	0.263	-0.879	0.465	0.257	-0.928	0.291	0.203	-0.928	0.092	0.261
1139	5.695	-1.051	0.964	0.462	NaN	NaN	NaN	NaN	NaN	NaN	-0.88	0.643	0.65	-0.853	0.501	0.579	-0.883	0.414	0.591	-0.943	0.273	0.642	-1.022	0.101	0.572	-0.897	0.031	0.618	NaN	NaN	NaN	-0.939	0.869	0.275	-0.923	0.689	0.226	-0.888	0.539	0.264	-0.879	0.465	0.257	-0.928	0.291	0.204	-0.928	0.092	0.262
1140	5.7	-1.05	0.964	0.461	NaN	NaN	NaN	NaN	NaN	NaN	-0.88	0.643	0.649	-0.853	0.501	0.579	-0.883	0.414	0.591	-0.944	0.274	0.642	-1.022	0.101	0.572	-0.897	0.031	0.618	NaN	NaN	NaN	-0.937	0.869	0.274	-0.921	0.689	0.226	-0.888	0.538	0.264	-0.879	0.464	0.258	-0.929	0.291	0.205	-0.928	0.091	0.263
1141	5.705	-1.049	0.964	0.46	NaN	NaN	NaN	NaN	NaN	NaN	-0.88	0.642	0.649	-0.853	0.501	0.579	-0.882	0.414	0.59	-0.944	0.275	0.641	-1.022	0.101	0.572	-0.897	0.031	0.618	NaN	NaN	NaN	-0.937	0.868	0.274	-0.92	0.689	0.226	-0.888	0.538	0.265	-0.879	0.463	0.259	-0.929	0.29	0.206	-0.928	0.091	0.264
1142	5.71	-1.048	0.964	0.46	NaN	NaN	NaN	NaN	NaN	NaN	-0.88	0.642	0.648	-0.853	0.501	0.578	-0.882	0.414	0.59	-0.943	0.275	0.641	-1.022	0.101	0.572	-0.897	0.031	0.618	NaN	NaN	NaN	-0.936	0.868	0.273	-0.918	0.689	0.226	-0.889	0.537	0.265	-0.88	0.463	0.26	-0.929	0.29	0.207	-0.929	0.092	0.264
1143	5.715	-1.047	0.965	0.459	NaN	NaN	NaN	NaN	NaN	NaN	-0.88	0.642	0.648	-0.852	0.501	0.578	-0.882	0.414	0.59	-0.943	0.276	0.641	-1.022	0.101	0.572	-0.897	0.031	0.618	NaN	NaN	NaN	-0.935	0.869	0.272	-0.916	0.689	0.226	-0.889	0.537	0.265	-0.881	0.463	0.261	-0.929	0.29	0.207	-0.928	0.091	0.265
1144	5.72	-1.046	0.965	0.458	NaN	NaN	NaN	NaN	NaN	NaN	-0.88	0.642	0.648	-0.852	0.501	0.577	-0.882	0.414	0.59	-0.944	0.276	0.641	-1.022	0.101	0.572	-0.897	0.031	0.618	NaN	NaN	NaN	-0.934	0.869	0.272	-0.916	0.689	0.226	-0.889	0.537	0.265	-0.881	0.463	0.261	-0.93	0.289	0.208	-0.927	0.091	0.266
1145	5.725	-1.045	0.965	0.458	NaN	NaN	NaN	NaN	NaN	NaN	-0.879	0.642	0.647	-0.852	0.501	0.577	-0.882	0.415	0.59	-0.944	0.277	0.64	-1.022	0.101	0.572	-0.897	0.031	0.618	NaN	NaN	NaN	-0.932	0.868	0.272	-0.915	0.69	0.226	-0.889	0.537	0.265	-0.881	0.463	0.261	-0.93	0.289	0.208	-0.927	0.09	0.266
1146	5.73	-1.045	0.966	0.457	NaN	NaN	NaN	NaN	NaN	NaN	-0.879	0.642	0.647	-0.851	0.502	0.577	-0.882	0.415	0.589	-0.944	0.277	0.64	-1.021	0.101	0.572	-0.897	0.031	0.618	NaN	NaN	NaN	-0.932	0.869	0.271	-0.914	0.69	0.226	-0.889	0.537	0.265	-0.882	0.463	0.261	-0.931	0.289	0.208	-0.927	0.09	0.266
1147	5.735	-1.044	0.966	0.456	NaN	NaN	NaN	NaN	NaN	NaN	-0.878	0.642	0.647	-0.851	0.502	0.576	-0.882	0.415	0.589	-0.944	0.277	0.64	-1.021	0.102	0.572	-0.897	0.031	0.618	NaN	NaN	NaN	-0.931	0.869	0.271	-0.912	0.69	0.226	-0.889	0.537	0.265	-0.883	0.463	0.261	-0.932	0.289	0.208	-0.927	0.09	0.266
1148	5.74	-1.043	0.967	0.456	NaN	NaN	NaN	NaN	NaN	NaN	-0.878	0.642	0.646	-0.851	0.502	0.576	-0.882	0.415	0.589	-0.944	0.278	0.64	-1.021	0.102	0.572	-0.897	0.031	0.618	NaN	NaN	NaN	-0.93	0.87	0.27	-0.912	0.69	0.226	-0.889	0.537	0.265	-0.884	0.463	0.261	-0.933	0.289	0.208	-0.927	0.09	0.266
1149	5.745	-1.043	0.967	0.455	NaN	NaN	NaN	NaN	NaN	NaN	-0.878	0.643	0.645	-0.851	0.502	0.576	-0.883	0.416	0.589	-0.944	0.278	0.64	-1.021	0.102	0.572	-0.897	0.031	0.618	NaN	NaN	NaN	-0.93	0.87	0.27	-0.912	0.69	0.225	-0.889	0.537	0.265	-0.885	0.463	0.261	-0.934	0.289	0.208	-0.928	0.09	0.266
1150	5.75	-1.042	0.968	0.455	NaN	NaN	NaN	NaN	NaN	NaN	-0.878	0.643	0.645	-0.851	0.502	0.576	-0.883	0.417	0.588	-0.944	0.278	0.64	-1.021	0.102	0.572	-0.897	0.031	0.618	NaN	NaN	NaN	-0.93	0.871	0.269	-0.912	0.691	0.225	-0.889	0.538	0.264	-0.885	0.463	0.261	-0.935	0.289	0.208	-0.928	0.09	0.265
1151	5.755	-1.041	0.968	0.455	NaN	NaN	NaN	NaN	NaN	NaN	-0.877	0.644	0.645	-0.85	0.502	0.576	-0.883	0.417	0.588	-0.944	0.278	0.64	-1.021	0.102	0.572	-0.898	0.031	0.618	NaN	NaN	NaN	-0.928	0.871	0.269	-0.912	0.691	0.225	-0.891	0.539	0.263	-0.886	0.463	0.26	-0.936	0.289	0.207	-0.928	0.09	0.265
1152	5.76	-1.04	0.969	0.454	NaN	NaN	NaN	NaN	NaN	NaN	-0.877	0.644	0.645	-0.85	0.502	0.575	-0.883	0.418	0.588	-0.944	0.279	0.64	-1.021	0.102	0.572	-0.898	0.031	0.618	NaN	NaN	NaN	-0.928	0.872	0.269	-0.913	0.692	0.224	-0.892	0.54	0.263	-0.887	0.463	0.26	-0.936	0.289	0.206	-0.928	0.09	0.264
1153	5.765	-1.039	0.969	0.454	NaN	NaN	NaN	NaN	NaN	NaN	-0.877	0.645	0.645	-0.85	0.503	0.575	-0.883	0.418	0.588	-0.944	0.279	0.64	-1.021	0.102	0.572	-0.898	0.031	0.618	NaN	NaN	NaN	-0.928	0.873	0.268	-0.914	0.693	0.223	-0.892	0.54	0.262	-0.888	0.464	0.259	-0.937	0.29	0.205	-0.928	0.09	0.264
1154	5.77	-1.038	0.97	0.454	NaN	NaN	NaN	NaN	NaN	NaN	-0.876	0.645	0.644	-0.85	0.503	0.575	-0.882	0.419	0.587	-0.944	0.28	0.64	-1.02	0.102	0.572	-0.898	0.031	0.618	NaN	NaN	NaN	-0.928	0.873	0.267	-0.915	0.694	0.222	-0.894	0.54	0.262	-0.89	0.464	0.259	-0.938	0.29	0.205	-0.928	0.09	0.264
1155	5.775	-1.038	0.971	0.453	NaN	NaN	NaN	NaN	NaN	NaN	-0.875	0.645	0.644	-0.85	0.504	0.575	-0.882	0.419	0.587	-0.944	0.28	0.64	-1.02	0.102	0.572	-0.898	0.031	0.618	NaN	NaN	NaN	-0.928	0.874	0.267	-0.916	0.694	0.222	-0.896	0.54	0.261	-0.891	0.464	0.259	-0.939	0.29	0.205	-0.929	0.091	0.263
1156	5.78	-1.037	0.971	0.453	NaN	NaN	NaN	NaN	NaN	NaN	-0.874	0.645	0.643	-0.85	0.504	0.575	-0.882	0.419	0.587	-0.944	0.28	0.64	-1.02	0.102	0.572	-0.898	0.031	0.618	NaN	NaN	NaN	-0.927	0.874	0.267	-0.917	0.694	0.221	-0.897	0.541	0.261	-0.892	0.465	0.258	-0.939	0.29	0.204	-0.929	0.091	0.263
1157	5.785	-1.036	0.972	0.453	NaN	NaN	NaN	NaN	NaN	NaN	-0.873	0.646	0.643	-0.85	0.504	0.575	-0.882	0.419	0.587	-0.944	0.281	0.64	-1.02	0.102	0.572	-0.898	0.031	0.619	NaN	NaN	NaN	-0.927	0.875	0.266	-0.919	0.695	0.221	-0.899	0.541	0.26	-0.893	0.465	0.258	-0.94	0.29	0.204	-0.929	0.091	0.263
1158	5.79	-1.035	0.973	0.453	NaN	NaN	NaN	NaN	NaN	NaN	-0.872	0.646	0.643	-0.85	0.505	0.575	-0.882	0.419	0.587	-0.944	0.281	0.64	-1.02	0.102	0.572	-0.898	0.031	0.619	NaN	NaN	NaN	-0.927	0.876	0.266	-0.922	0.698	0.22	-0.9	0.541	0.26	-0.895	0.465	0.257	-0.941	0.29	0.204	-0.929	0.091	0.262
1159	5.795	-1.034	0.974	0.453	NaN	NaN	NaN	NaN	NaN	NaN	-0.872	0.647	0.643	-0.85	0.505	0.575	-0.882	0.419	0.587	-0.944	0.282	0.64	-1.02	0.102	0.572	-0.898	0.031	0.619	NaN	NaN	NaN	-0.927	0.876	0.265	-0.923	0.697	0.22	-0.902	0.541	0.26	-0.896	0.465	0.257	-0.942	0.291	0.204	-0.93	0.091	0.262
1160	5.8	-1.033	0.974	0.452	NaN	NaN	NaN	NaN	NaN	NaN	-0.871	0.648	0.642	-0.849	0.505	0.574	-0.882	0.419	0.587	-0.945	0.283	0.64	-1.02	0.103	0.572	-0.898	0.031	0.619	NaN	NaN	NaN	-0.927	0.877	0.265	-0.924	0.697	0.22	-0.904	0.541	0.26	-0.898	0.465	0.258	-0.943	0.291	0.204	-0.93	0.091	0.262
1161	5.805	-1.032	0.975	0.452	NaN	NaN	NaN	NaN	NaN	NaN	-0.871	0.648	0.642	-0.849	0.506	0.574	-0.881	0.42	0.587	-0.945	0.283	0.64	-1.02	0.103	0.572	-0.898	0.031	0.619	NaN	NaN	NaN	-0.928	0.877	0.264	-0.925	0.696	0.219	-0.906	0.541	0.26	-0.898	0.465	0.258	-0.944	0.291	0.204	-0.93	0.091	0.262
1162	5.81	-1.032	0.976	0.452	NaN	NaN	NaN	NaN	NaN	NaN	-0.871	0.649	0.642	-0.848	0.506	0.574	-0.881	0.42	0.587	-0.945	0.284	0.64	-1.02	0.103	0.572	-0.898	0.031	0.619	NaN	NaN	NaN	-0.928	0.878	0.264	-0.926	0.695	0.219	-0.907	0.541	0.26	-0.9	0.465	0.258	-0.945	0.291	0.204	-0.93	0.091	0.262
1163	5.815	-1.031	0.976	0.452	NaN	NaN	NaN	NaN	NaN	NaN	-0.87	0.65	0.642	-0.848	0.506	0.573	-0.88	0.42	0.587	-0.946	0.285	0.64	-1.02	0.103	0.572	-0.898	0.031	0.619	NaN	NaN	NaN	-0.927	0.878	0.264	-0.928	0.695	0.219	-0.908	0.541	0.26	-0.902	0.465	0.258	-0.946	0.291	0.205	-0.93	0.091	0.262
1164	5.82	-1.03	0.977	0.452	NaN	NaN	NaN	NaN	NaN	NaN	-0.869	0.65	0.642	-0.847	0.506	0.573	-0.88	0.42	0.587	-0.945	0.286	0.64	-1.02	0.104	0.572	-0.898	0.03	0.619	NaN	NaN	NaN	-0.927	0.878	0.263	-0.93	0.695	0.219	-0.91	0.541	0.26	-0.903	0.466	0.258	-0.947	0.291	0.205	-0.93	0.091	0.262
1165	5.825	-1.029	0.977	0.452	NaN	NaN	NaN	NaN	NaN	NaN	-0.868	0.649	0.642	-0.847	0.506	0.573	-0.88	0.421	0.587	-0.945	0.286	0.64	-1.021	0.104	0.573	-0.898	0.03	0.619	NaN	NaN	NaN	-0.928	0.878	0.263	-0.932	0.695	0.219	-0.912	0.541	0.261	-0.904	0.466	0.258	-0.948	0.291	0.205	-0.93	0.091	0.263
1166	5.83	-1.028	0.977	0.452	NaN	NaN	NaN	NaN	NaN	NaN	-0.867	0.649	0.641	-0.846	0.506	0.574	-0.879	0.421	0.586	-0.944	0.287	0.64	-1.02	0.105	0.572	-0.898	0.03	0.619	NaN	NaN	NaN	-0.928	0.878	0.262	-0.933	0.695	0.219	-0.913	0.542	0.261	-0.905	0.466	0.259	-0.949	0.291	0.206	-0.931	0.091	0.263
1167	5.835	-1.028	0.978	0.452	NaN	NaN	NaN	NaN	NaN	NaN	-0.866	0.65	0.641	-0.845	0.506	0.574	-0.878	0.421	0.586	-0.943	0.287	0.64	-1.021	0.106	0.572	-0.898	0.03	0.619	NaN	NaN	NaN	-0.928	0.879	0.262	-0.935	0.694	0.219	-0.914	0.542	0.261	-0.906	0.466	0.259	-0.95	0.29	0.206	-0.931	0.091	0.263
1168	5.84	-1.027	0.978	0.452	NaN	NaN	NaN	NaN	NaN	NaN	-0.866	0.65	0.641	-0.844	0.506	0.574	-0.877	0.422	0.586	-0.943	0.288	0.64	-1.021	0.108	0.572	-0.898	0.03	0.62	NaN	NaN	NaN	-0.928	0.878	0.261	-0.937	0.694	0.22	-0.915	0.541	0.261	-0.907	0.466	0.259	-0.95	0.29	0.207	-0.931	0.091	0.263
1169	5.845	-1.026	0.979	0.451	NaN	NaN	NaN	NaN	NaN	NaN	-0.865	0.651	0.641	-0.842	0.507	0.574	-0.875	0.423	0.586	-0.942	0.289	0.64	-1.02	0.108	0.572	-0.897	0.03	0.62	NaN	NaN	NaN	-0.928	0.878	0.261	-0.939	0.695	0.219	-0.916	0.541	0.262	-0.908	0.465	0.259	-0.95	0.289	0.207	-0.931	0.09	0.263
1170	5.85	-1.025	0.979	0.451	NaN	NaN	NaN	NaN	NaN	NaN	-0.864	0.651	0.641	-0.841	0.508	0.574	-0.874	0.423	0.586	-0.941	0.29	0.64	-1.019	0.109	0.572	-0.897	0.03	0.62	NaN	NaN	NaN	-0.928	0.878	0.261	-0.943	0.697	0.219	-0.917	0.541	0.262	-0.909	0.465	0.259	-0.951	0.289	0.207	-0.931	0.09	0.264
1171	5.855	-1.024	0.979	0.451	NaN	NaN	NaN	NaN	NaN	NaN	-0.863	0.651	0.641	-0.839	0.508	0.575	-0.871	0.423	0.586	-0.94	0.29	0.64	-1.017	0.109	0.572	-0.897	0.03	0.62	NaN	NaN	NaN	-0.927	0.877	0.261	-0.945	0.697	0.219	-0.919	0.541	0.261	-0.909	0.465	0.259	-0.951	0.289	0.207	-0.931	0.09	0.264
1172	5.86	-1.024	0.979	0.451	NaN	NaN	NaN	NaN	NaN	NaN	-0.862	0.652	0.641	-0.837	0.508	0.575	-0.869	0.424	0.587	-0.938	0.291	0.64	-1.016	0.11	0.573	-0.897	0.03	0.62	NaN	NaN	NaN	-0.927	0.877	0.261	-0.946	0.697	0.219	-0.92	0.541	0.261	-0.91	0.465	0.259	-0.951	0.288	0.208	-0.932	0.09	0.264
1173	5.865	-1.023	0.979	0.451	NaN	NaN	NaN	NaN	NaN	NaN	-0.861	0.653	0.641	-0.834	0.509	0.576	-0.867	0.425	0.587	-0.936	0.292	0.641	-1.015	0.112	0.573	-0.897	0.03	0.62	NaN	NaN	NaN	-0.927	0.876	0.26	-0.946	0.696	0.219	-0.92	0.54	0.261	-0.91	0.464	0.26	-0.952	0.288	0.208	-0.932	0.089	0.265
1174	5.87	-1.022	0.979	0.45	NaN	NaN	NaN	NaN	NaN	NaN	-0.859	0.654	0.641	-0.832	0.51	0.576	-0.865	0.426	0.588	-0.934	0.293	0.641	-1.015	0.114	0.572	-0.897	0.03	0.62	NaN	NaN	NaN	-0.927	0.876	0.26	-0.945	0.695	0.219	-0.921	0.54	0.261	-0.91	0.464	0.26	-0.952	0.288	0.208	-0.932	0.089	0.265
1175	5.875	-1.022	0.979	0.45	NaN	NaN	NaN	NaN	NaN	NaN	-0.857	0.654	0.641	-0.828	0.51	0.577	-0.862	0.426	0.588	-0.931	0.294	0.641	-1.014	0.116	0.573	-0.897	0.03	0.62	NaN	NaN	NaN	-0.927	0.876	0.26	-0.946	0.694	0.219	-0.921	0.54	0.262	-0.911	0.464	0.26	-0.953	0.289	0.208	-0.932	0.089	0.265
1176	5.88	-1.022	0.979	0.449	NaN	NaN	NaN	NaN	NaN	NaN	-0.855	0.655	0.641	-0.824	0.51	0.577	-0.858	0.427	0.589	-0.929	0.296	0.641	-1.013	0.118	0.574	-0.897	0.03	0.62	NaN	NaN	NaN	-0.926	0.875	0.259	-0.946	0.694	0.219	-0.921	0.539	0.262	-0.911	0.464	0.26	-0.954	0.289	0.208	-0.932	0.089	0.265
1177	5.885	-1.021	0.979	0.449	NaN	NaN	NaN	NaN	NaN	NaN	-0.851	0.655	0.641	-0.82	0.511	0.577	-0.854	0.428	0.589	-0.926	0.298	0.641	-1.011	0.12	0.575	-0.896	0.03	0.62	NaN	NaN	NaN	-0.926	0.875	0.259	-0.946	0.694	0.219	-0.921	0.539	0.262	-0.911	0.464	0.26	-0.953	0.289	0.208	-0.932	0.088	0.265
1178	5.89	-1.021	0.979	0.448	NaN	NaN	NaN	NaN	NaN	NaN	-0.849	0.655	0.641	-0.815	0.511	0.577	-0.849	0.428	0.59	-0.923	0.3	0.642	-1.01	0.122	0.576	-0.896	0.03	0.62	NaN	NaN	NaN	-0.926	0.875	0.258	-0.947	0.695	0.219	-0.921	0.539	0.262	-0.911	0.464	0.26	-0.953	0.288	0.208	-0.931	0.088	0.265
1179	5.895	-1.02	0.979	0.448	NaN	NaN	NaN	NaN	NaN	NaN	-0.846	0.656	0.641	-0.81	0.512	0.578	-0.845	0.429	0.59	-0.92	0.301	0.643	-1.009	0.125	0.576	-0.896	0.03	0.621	NaN	NaN	NaN	-0.926	0.874	0.258	-0.946	0.694	0.219	-0.921	0.538	0.262	-0.912	0.464	0.26	-0.952	0.287	0.208	-0.931	0.088	0.265
1180	5.9	-1.02	0.979	0.448	NaN	NaN	NaN	NaN	NaN	NaN	-0.842	0.657	0.641	-0.806	0.513	0.58	-0.84	0.431	0.591	-0.916	0.303	0.643	-1.007	0.128	0.576	-0.896	0.03	0.621	NaN	NaN	NaN	-0.926	0.874	0.258	-0.946	0.694	0.219	-0.921	0.538	0.262	-0.912	0.463	0.26	-0.952	0.287	0.208	-0.931	0.088	0.266
1181	5.905	-1.019	0.979	0.447	NaN	NaN	NaN	NaN	NaN	NaN	-0.839	0.658	0.642	-0.802	0.514	0.581	-0.835	0.432	0.592	-0.912	0.305	0.644	-1.004	0.13	0.577	-0.895	0.03	0.621	NaN	NaN	NaN	-0.925	0.873	0.258	-0.944	0.692	0.219	-0.921	0.538	0.261	-0.912	0.463	0.26	-0.952	0.287	0.208	-0.931	0.088	0.265
1182	5.91	-1.019	0.979	0.447	NaN	NaN	NaN	NaN	NaN	NaN	-0.836	0.658	0.642	-0.796	0.515	0.581	-0.83	0.433	0.593	-0.908	0.307	0.645	-1.001	0.132	0.578	-0.895	0.03	0.621	NaN	NaN	NaN	-0.925	0.873	0.257	-0.943	0.692	0.219	-0.921	0.538	0.261	-0.912	0.463	0.26	-0.951	0.287	0.208	-0.931	0.088	0.265
1183	5.915	-1.018	0.979	0.446	NaN	NaN	NaN	NaN	NaN	NaN	-0.833	0.66	0.642	-0.79	0.515	0.582	-0.825	0.434	0.593	-0.903	0.309	0.646	-0.998	0.135	0.579	-0.895	0.03	0.621	NaN	NaN	NaN	-0.926	0.873	0.256	-0.942	0.692	0.218	-0.921	0.538	0.261	-0.912	0.463	0.26	-0.951	0.287	0.208	-0.931	0.088	0.265
1184	5.92	-1.018	0.979	0.446	NaN	NaN	NaN	NaN	NaN	NaN	-0.829	0.66	0.642	-0.785	0.517	0.583	-0.819	0.436	0.594	-0.899	0.311	0.647	-0.995	0.139	0.58	-0.894	0.03	0.621	NaN	NaN	NaN	-0.926	0.873	0.256	-0.942	0.692	0.218	-0.92	0.538	0.261	-0.912	0.463	0.26	-0.951	0.286	0.208	-0.931	0.087	0.265
1185	5.925	-1.018	0.979	0.446	NaN	NaN	NaN	NaN	NaN	NaN	-0.825	0.661	0.643	-0.78	0.518	0.584	-0.813	0.437	0.595	-0.894	0.313	0.648	-0.992	0.142	0.581	-0.894	0.03	0.621	NaN	NaN	NaN	-0.925	0.873	0.256	-0.941	0.692	0.218	-0.919	0.538	0.262	-0.912	0.462	0.26	-0.951	0.286	0.207	-0.931	0.087	0.265
1186	5.93	-1.017	0.979	0.445	NaN	NaN	NaN	NaN	NaN	NaN	-0.822	0.662	0.643	-0.774	0.519	0.585	-0.808	0.439	0.596	-0.889	0.315	0.648	-0.989	0.145	0.582	-0.893	0.03	0.622	NaN	NaN	NaN	-0.924	0.872	0.255	-0.94	0.692	0.218	-0.918	0.538	0.261	-0.912	0.462	0.26	-0.951	0.286	0.207	-0.931	0.087	0.265
1187	5.935	-1.017	0.979	0.445	NaN	NaN	NaN	NaN	NaN	NaN	-0.819	0.662	0.643	-0.748	0.53	0.576	-0.802	0.44	0.597	-0.883	0.317	0.649	-0.985	0.149	0.583	-0.892	0.031	0.622	NaN	NaN	NaN	-0.923	0.872	0.255	-0.939	0.692	0.217	-0.918	0.537	0.261	-0.912	0.462	0.26	-0.951	0.285	0.207	-0.931	0.087	0.265
1188	5.94	-1.016	0.979	0.444	NaN	NaN	NaN	NaN	NaN	NaN	NaN	NaN	NaN	-0.698	0.551	0.556	-0.795	0.441	0.598	-0.877	0.319	0.65	-0.982	0.153	0.585	-0.891	0.031	0.622	NaN	NaN	NaN	-0.923	0.872	0.255	-0.937	0.692	0.217	-0.919	0.538	0.26	-0.913	0.462	0.259	-0.951	0.285	0.206	-0.931	0.087	0.265
1189	5.945	-1.016	0.978	0.444	NaN	NaN	NaN	NaN	NaN	NaN	NaN	NaN	NaN	-0.702	0.548	0.561	-0.789	0.442	0.598	-0.871	0.32	0.651	-0.978	0.157	0.586	-0.89	0.032	0.622	NaN	NaN	NaN	-0.922	0.872	0.255	-0.936	0.692	0.216	-0.92	0.538	0.259	-0.913	0.462	0.259	-0.952	0.285	0.206	-0.931	0.087	0.265
1190	5.95	-1.016	0.978	0.443	NaN	NaN	NaN	NaN	NaN	NaN	-0.808	0.664	0.645	-0.739	0.531	0.582	-0.784	0.444	0.599	-0.866	0.322	0.652	-0.974	0.16	0.587	-0.889	0.034	0.622	NaN	NaN	NaN	-0.922	0.872	0.254	-0.935	0.693	0.215	-0.92	0.538	0.259	-0.914	0.461	0.259	-0.952	0.285	0.206	-0.931	0.086	0.265
1191	5.955	-1.015	0.978	0.443	NaN	NaN	NaN	NaN	NaN	NaN	-0.803	0.661	0.644	-0.745	0.529	0.588	-0.778	0.445	0.601	-0.861	0.324	0.653	-0.97	0.164	0.587	-0.888	0.035	0.623	NaN	NaN	NaN	-0.922	0.871	0.254	-0.935	0.693	0.215	-0.919	0.537	0.259	-0.915	0.461	0.259	-0.953	0.284	0.206	-0.931	0.086	0.265
1192	5.96	-1.015	0.978	0.442	NaN	NaN	NaN	NaN	NaN	NaN	-0.801	0.662	0.644	-0.743	0.529	0.59	-0.772	0.447	0.601	-0.855	0.325	0.654	-0.967	0.167	0.589	-0.886	0.037	0.623	NaN	NaN	NaN	-0.921	0.871	0.253	-0.934	0.694	0.215	-0.919	0.537	0.259	-0.916	0.461	0.259	-0.954	0.284	0.206	-0.931	0.086	0.265
1193	5.965	-1.014	0.977	0.442	NaN	NaN	NaN	NaN	NaN	NaN	-0.803	0.665	0.647	-0.74	0.53	0.591	-0.767	0.448	0.601	-0.85	0.326	0.654	-0.963	0.17	0.59	-0.884	0.039	0.623	NaN	NaN	NaN	-0.92	0.871	0.253	-0.934	0.694	0.214	-0.92	0.537	0.258	-0.916	0.461	0.259	-0.954	0.284	0.206	-0.931	0.086	0.265
1194	5.97	-1.013	0.977	0.442	NaN	NaN	NaN	NaN	NaN	NaN	-0.803	0.666	0.649	-0.736	0.532	0.593	-0.762	0.449	0.602	-0.844	0.327	0.655	-0.96	0.173	0.59	-0.881	0.041	0.623	NaN	NaN	NaN	-0.919	0.871	0.252	-0.933	0.695	0.214	-0.92	0.537	0.259	-0.918	0.461	0.259	-0.956	0.284	0.206	-0.931	0.086	0.265
1195	5.975	-1.013	0.977	0.441	NaN	NaN	NaN	NaN	NaN	NaN	-0.801	0.666	0.65	-0.732	0.533	0.593	-0.758	0.451	0.603	-0.84	0.328	0.656	-0.956	0.175	0.591	-0.877	0.043	0.623	NaN	NaN	NaN	-0.919	0.87	0.252	-0.932	0.694	0.214	-0.921	0.537	0.259	-0.919	0.461	0.258	-0.957	0.284	0.206	-0.931	0.086	0.265
1196	5.98	-1.012	0.977	0.441	NaN	NaN	NaN	NaN	NaN	NaN	-0.797	0.664	0.649	-0.73	0.534	0.594	-0.753	0.452	0.604	-0.835	0.329	0.657	-0.952	0.177	0.592	-0.873	0.045	0.623	NaN	NaN	NaN	-0.918	0.871	0.252	-0.933	0.695	0.214	-0.923	0.537	0.259	-0.92	0.46	0.258	-0.957	0.284	0.206	-0.932	0.086	0.265
1197	5.985	-1.011	0.977	0.441	NaN	NaN	NaN	NaN	NaN	NaN	-0.796	0.663	0.649	-0.727	0.536	0.595	-0.75	0.453	0.604	-0.831	0.331	0.657	-0.949	0.179	0.592	-0.868	0.047	0.624	NaN	NaN	NaN	-0.917	0.871	0.251	-0.931	0.694	0.215	-0.925	0.538	0.258	-0.922	0.46	0.258	-0.959	0.283	0.205	-0.932	0.086	0.265
1198	5.99	-1.01	0.977	0.441	NaN	NaN	NaN	NaN	NaN	NaN	-0.795	0.663	0.649	-0.724	0.537	0.596	-0.746	0.455	0.605	-0.827	0.332	0.657	-0.945	0.18	0.593	-0.862	0.048	0.624	NaN	NaN	NaN	-0.916	0.871	0.251	-0.931	0.694	0.215	-0.928	0.538	0.258	-0.924	0.461	0.258	-0.96	0.283	0.205	-0.932	0.086	0.264
1199	5.995	-1.01	0.977	0.441	NaN	NaN	NaN	NaN	NaN	NaN	-0.794	0.664	0.648	-0.721	0.537	0.596	-0.743	0.456	0.605	-0.823	0.332	0.658	-0.942	0.181	0.593	-0.856	0.05	0.625	NaN	NaN	NaN	-0.916	0.872	0.251	-0.931	0.694	0.214	-0.929	0.538	0.258	-0.926	0.462	0.258	-0.961	0.283	0.205	-0.933	0.086	0.264
1200	6	-1.009	0.977	0.44	NaN	NaN	NaN	NaN	NaN	NaN	-0.796	0.667	0.65	-0.72	0.538	0.596	-0.74	0.457	0.606	-0.82	0.333	0.658	-0.938	0.181	0.594	-0.851	0.052	0.626	NaN	NaN	NaN	-0.915	0.872	0.251	-0.932	0.694	0.214	-0.93	0.538	0.259	-0.928	0.462	0.258	-0.962	0.283	0.205	-0.933	0.086	0.264
1201	6.005	-1.008	0.977	0.44	NaN	NaN	NaN	NaN	NaN	NaN	-0.796	0.668	0.651	-0.719	0.54	0.598	-0.737	0.458	0.606	-0.817	0.334	0.659	-0.933	0.18	0.594	-0.844	0.054	0.627	NaN	NaN	NaN	-0.914	0.872	0.25	-0.933	0.694	0.214	-0.933	0.539	0.259	-0.93	0.461	0.259	-0.963	0.283	0.206	-0.933	0.086	0.264
1202	6.01	-1.007	0.977	0.44	NaN	NaN	NaN	NaN	NaN	NaN	-0.796	0.669	0.651	-0.717	0.542	0.598	-0.734	0.458	0.606	-0.814	0.334	0.659	-0.929	0.18	0.594	-0.838	0.055	0.628	NaN	NaN	NaN	-0.912	0.872	0.25	-0.935	0.694	0.213	-0.935	0.539	0.259	-0.932	0.461	0.259	-0.965	0.283	0.206	-0.934	0.087	0.263
1203	6.015	-1.006	0.977	0.44	NaN	NaN	NaN	NaN	NaN	NaN	-0.795	0.669	0.65	-0.714	0.542	0.598	-0.732	0.458	0.606	-0.811	0.335	0.66	-0.925	0.178	0.594	-0.831	0.056	0.629	NaN	NaN	NaN	-0.912	0.872	0.25	-0.937	0.695	0.213	-0.937	0.539	0.259	-0.934	0.461	0.259	-0.966	0.283	0.206	-0.934	0.087	0.263
1204	6.02	-1.005	0.977	0.439	NaN	NaN	NaN	NaN	NaN	NaN	-0.794	0.67	0.65	-0.712	0.542	0.598	-0.73	0.459	0.606	-0.808	0.334	0.66	-0.92	0.177	0.594	-0.824	0.058	0.632	NaN	NaN	NaN	-0.911	0.872	0.25	-0.938	0.695	0.213	-0.939	0.539	0.259	-0.936	0.461	0.259	-0.968	0.283	0.206	-0.934	0.087	0.263
1205	6.025	-1.004	0.978	0.439	NaN	NaN	NaN	NaN	NaN	NaN	-0.793	0.67	0.649	-0.71	0.542	0.598	-0.729	0.459	0.607	-0.805	0.334	0.66	-0.915	0.176	0.594	-0.817	0.059	0.633	NaN	NaN	NaN	-0.909	0.872	0.25	-0.94	0.696	0.213	-0.941	0.539	0.26	-0.938	0.461	0.259	-0.97	0.284	0.206	-0.934	0.087	0.263
1206	6.03	-1.004	0.978	0.439	NaN	NaN	NaN	NaN	NaN	NaN	-0.791	0.669	0.649	-0.709	0.542	0.597	-0.727	0.46	0.607	-0.803	0.333	0.66	-0.91	0.173	0.594	-0.809	0.061	0.635	NaN	NaN	NaN	-0.908	0.872	0.25	-0.941	0.696	0.213	-0.943	0.539	0.26	-0.941	0.462	0.259	-0.971	0.284	0.206	-0.934	0.087	0.263
1207	6.035	-1.003	0.978	0.439	NaN	NaN	NaN	NaN	NaN	NaN	-0.791	0.669	0.649	-0.707	0.543	0.597	-0.726	0.46	0.607	-0.8	0.332	0.66	-0.905	0.171	0.593	-0.802	0.062	0.638	NaN	NaN	NaN	-0.908	0.872	0.25	-0.942	0.696	0.214	-0.944	0.538	0.261	-0.942	0.462	0.259	-0.973	0.284	0.207	-0.935	0.087	0.263
1208	6.04	-1.001	0.978	0.438	NaN	NaN	NaN	NaN	NaN	NaN	-0.79	0.67	0.649	-0.707	0.543	0.597	-0.725	0.461	0.608	-0.798	0.331	0.66	-0.9	0.169	0.593	-0.795	0.062	0.639	NaN	NaN	NaN	-0.907	0.872	0.25	-0.943	0.696	0.214	-0.946	0.538	0.261	-0.943	0.462	0.26	-0.974	0.284	0.207	-0.935	0.087	0.263
1209	6.045	-1.001	0.978	0.438	NaN	NaN	NaN	NaN	NaN	NaN	-0.79	0.67	0.649	NaN	NaN	NaN	-0.724	0.461	0.608	-0.796	0.331	0.66	-0.894	0.166	0.593	-0.788	0.062	0.641	NaN	NaN	NaN	-0.907	0.872	0.25	-0.943	0.696	0.214	-0.947	0.539	0.262	-0.944	0.462	0.26	-0.975	0.285	0.207	-0.935	0.087	0.263
1210	6.05	-1	0.978	0.438	NaN	NaN	NaN	NaN	NaN	NaN	-0.789	0.67	0.649	NaN	NaN	NaN	-0.723	0.461	0.608	-0.795	0.33	0.66	-0.888	0.163	0.593	-0.781	0.062	0.643	NaN	NaN	NaN	-0.906	0.872	0.25	-0.944	0.696	0.214	-0.948	0.539	0.262	-0.944	0.461	0.26	-0.976	0.285	0.207	-0.935	0.087	0.263
1211	6.055	-0.999	0.979	0.438	NaN	NaN	NaN	NaN	NaN	NaN	-0.789	0.67	0.648	NaN	NaN	NaN	-0.723	0.46	0.608	-0.793	0.329	0.66	-0.883	0.159	0.593	-0.774	0.061	0.644	NaN	NaN	NaN	-0.906	0.872	0.25	-0.945	0.696	0.214	-0.948	0.539	0.262	-0.944	0.462	0.259	-0.976	0.285	0.207	-0.935	0.087	0.263
1212	6.06	-0.998	0.979	0.439	NaN	NaN	NaN	NaN	NaN	NaN	-0.788	0.67	0.648	NaN	NaN	NaN	-0.722	0.459	0.607	-0.791	0.327	0.66	-0.877	0.156	0.593	-0.767	0.06	0.645	NaN	NaN	NaN	-0.906	0.872	0.25	-0.946	0.697	0.214	-0.948	0.539	0.262	-0.943	0.462	0.259	-0.975	0.284	0.207	-0.935	0.087	0.263
1213	6.065	-0.997	0.979	0.439	NaN	NaN	NaN	NaN	NaN	NaN	-0.788	0.67	0.647	NaN	NaN	NaN	-0.722	0.459	0.607	-0.789	0.326	0.659	-0.871	0.152	0.593	-0.759	0.057	0.646	NaN	NaN	NaN	-0.905	0.872	0.25	-0.947	0.697	0.214	-0.947	0.539	0.262	-0.943	0.462	0.259	-0.974	0.284	0.207	-0.935	0.087	0.263
1214	6.07	-0.997	0.979	0.44	NaN	NaN	NaN	NaN	NaN	NaN	-0.787	0.67	0.647	-0.706	0.544	0.596	-0.722	0.458	0.607	-0.788	0.325	0.659	-0.864	0.148	0.593	-0.751	0.055	0.647	NaN	NaN	NaN	-0.905	0.872	0.25	-0.947	0.698	0.214	-0.945	0.539	0.262	-0.942	0.463	0.259	-0.974	0.284	0.207	-0.935	0.087	0.263
1215	6.075	-0.996	0.979	0.44	NaN	NaN	NaN	NaN	NaN	NaN	-0.785	0.669	0.647	-0.706	0.544	0.596	-0.722	0.457	0.606	-0.787	0.323	0.659	-0.858	0.143	0.593	-0.743	0.054	0.647	NaN	NaN	NaN	-0.905	0.872	0.25	-0.947	0.697	0.213	-0.944	0.539	0.261	-0.941	0.462	0.259	-0.973	0.284	0.207	-0.935	0.087	0.263
1216	6.08	-0.995	0.979	0.441	NaN	NaN	NaN	NaN	NaN	NaN	-0.782	0.666	0.646	NaN	NaN	NaN	-0.722	0.456	0.606	-0.786	0.321	0.658	-0.851	0.139	0.593	-0.734	0.051	0.647	NaN	NaN	NaN	-0.906	0.872	0.25	-0.946	0.697	0.213	-0.943	0.539	0.261	-0.939	0.462	0.259	-0.972	0.284	0.207	-0.935	0.087	0.263
1217	6.085	-0.994	0.978	0.442	NaN	NaN	NaN	NaN	NaN	NaN	-0.781	0.666	0.646	NaN	NaN	NaN	-0.723	0.455	0.605	-0.784	0.319	0.658	-0.845	0.135	0.593	-0.726	0.05	0.647	NaN	NaN	NaN	-0.906	0.873	0.251	-0.945	0.696	0.213	-0.941	0.539	0.26	-0.937	0.461	0.259	-0.972	0.284	0.207	-0.935	0.086	0.263
1218	6.09	-0.993	0.978	0.443	NaN	NaN	NaN	NaN	NaN	NaN	-0.781	0.666	0.646	-0.706	0.54	0.593	-0.723	0.454	0.605	-0.782	0.317	0.658	-0.839	0.132	0.593	-0.718	0.048	0.646	NaN	NaN	NaN	-0.907	0.873	0.251	-0.944	0.696	0.213	-0.939	0.539	0.26	-0.935	0.461	0.259	-0.971	0.284	0.207	-0.935	0.086	0.263
1219	6.095	-0.992	0.978	0.444	NaN	NaN	NaN	NaN	NaN	NaN	-0.782	0.668	0.647	-0.707	0.539	0.593	-0.723	0.452	0.605	-0.78	0.315	0.657	-0.833	0.128	0.593	-0.71	0.046	0.645	NaN	NaN	NaN	-0.907	0.873	0.251	-0.942	0.696	0.214	-0.938	0.539	0.26	-0.934	0.461	0.259	-0.97	0.284	0.207	-0.935	0.086	0.263
1220	6.1	-0.991	0.978	0.446	NaN	NaN	NaN	NaN	NaN	NaN	-0.781	0.668	0.647	NaN	NaN	NaN	-0.723	0.451	0.604	-0.777	0.312	0.657	-0.827	0.124	0.593	-0.701	0.045	0.643	NaN	NaN	NaN	-0.907	0.873	0.252	-0.941	0.696	0.214	-0.936	0.539	0.259	-0.933	0.461	0.259	-0.97	0.285	0.207	-0.935	0.086	0.263
1221	6.105	-0.99	0.977	0.447	NaN	NaN	NaN	NaN	NaN	NaN	-0.78	0.668	0.647	-0.708	0.535	0.591	-0.723	0.449	0.603	-0.774	0.31	0.657	-0.821	0.12	0.593	-0.694	0.043	0.641	NaN	NaN	NaN	-0.906	0.873	0.253	-0.939	0.696	0.214	-0.934	0.539	0.259	-0.932	0.462	0.259	-0.969	0.284	0.207	-0.935	0.086	0.263
1222	6.11	-0.989	0.977	0.448	NaN	NaN	NaN	NaN	NaN	NaN	-0.777	0.666	0.646	-0.708	0.535	0.591	-0.724	0.448	0.602	-0.771	0.307	0.657	-0.815	0.116	0.593	-0.686	0.042	0.639	NaN	NaN	NaN	-0.905	0.873	0.253	-0.937	0.695	0.214	-0.932	0.539	0.26	-0.93	0.461	0.259	-0.968	0.284	0.207	-0.935	0.086	0.263
1223	6.115	-0.988	0.977	0.449	NaN	NaN	NaN	NaN	NaN	NaN	-0.773	0.662	0.644	NaN	NaN	NaN	-0.724	0.447	0.602	-0.768	0.305	0.657	-0.81	0.113	0.593	-0.679	0.04	0.637	NaN	NaN	NaN	-0.905	0.873	0.254	-0.935	0.695	0.215	-0.931	0.539	0.26	-0.929	0.462	0.259	-0.967	0.284	0.207	-0.935	0.086	0.263
1224	6.12	-0.987	0.977	0.45	NaN	NaN	NaN	NaN	NaN	NaN	-0.774	0.662	0.645	-0.71	0.53	0.589	-0.724	0.445	0.601	-0.765	0.302	0.656	-0.804	0.11	0.593	-0.671	0.038	0.635	-0.834	0.937	0.289	-0.905	0.873	0.254	-0.932	0.695	0.215	-0.929	0.539	0.26	-0.928	0.462	0.259	-0.966	0.284	0.207	-0.935	0.086	0.263
1225	6.125	-0.986	0.976	0.451	NaN	NaN	NaN	NaN	NaN	NaN	-0.775	0.663	0.646	-0.71	0.529	0.588	-0.724	0.443	0.601	-0.763	0.3	0.656	-0.799	0.106	0.592	-0.665	0.036	0.632	-0.833	0.937	0.29	-0.904	0.873	0.255	-0.93	0.695	0.216	-0.928	0.539	0.26	-0.927	0.462	0.259	-0.965	0.284	0.207	-0.935	0.086	0.263
1226	6.13	-0.984	0.976	0.452	NaN	NaN	NaN	NaN	NaN	NaN	-0.775	0.662	0.647	-0.711	0.528	0.588	-0.724	0.441	0.6	-0.76	0.297	0.655	-0.794	0.103	0.591	-0.66	0.035	0.63	-0.833	0.938	0.29	-0.903	0.873	0.256	-0.928	0.695	0.217	-0.926	0.539	0.26	-0.926	0.462	0.259	-0.964	0.284	0.207	-0.935	0.086	0.263
1227	6.135	-0.983	0.976	0.453	NaN	NaN	NaN	NaN	NaN	NaN	-0.775	0.662	0.647	-0.693	0.534	0.578	-0.723	0.44	0.599	-0.757	0.295	0.655	-0.79	0.1	0.591	-0.658	0.034	0.628	-0.832	0.938	0.29	-0.901	0.872	0.256	-0.926	0.695	0.218	-0.925	0.539	0.261	-0.923	0.461	0.26	-0.963	0.285	0.207	-0.935	0.086	0.263
1228	6.14	-0.982	0.975	0.454	NaN	NaN	NaN	NaN	NaN	NaN	NaN	NaN	NaN	-0.672	0.542	0.567	-0.723	0.438	0.598	-0.754	0.292	0.654	-0.786	0.099	0.589	-0.657	0.034	0.627	-0.831	0.937	0.291	-0.9	0.872	0.257	-0.926	0.696	0.219	-0.923	0.539	0.261	-0.922	0.461	0.26	-0.963	0.285	0.207	-0.935	0.087	0.263
1229	6.145	-0.981	0.975	0.455	NaN	NaN	NaN	NaN	NaN	NaN	-0.771	0.655	0.645	-0.702	0.528	0.581	-0.723	0.437	0.598	-0.752	0.29	0.653	-0.783	0.097	0.588	-0.656	0.033	0.626	-0.829	0.936	0.292	-0.899	0.872	0.258	-0.925	0.697	0.219	-0.922	0.539	0.261	-0.92	0.461	0.26	-0.962	0.285	0.207	-0.935	0.087	0.263
1230	6.15	-0.979	0.975	0.456	NaN	NaN	NaN	NaN	NaN	NaN	-0.772	0.655	0.645	-0.71	0.523	0.583	-0.723	0.435	0.597	-0.75	0.289	0.651	-0.784	0.097	0.587	-0.656	0.033	0.626	-0.828	0.937	0.292	-0.898	0.872	0.259	-0.924	0.698	0.22	-0.92	0.539	0.262	-0.919	0.461	0.26	-0.961	0.285	0.207	-0.935	0.087	0.263
1231	6.155	-0.978	0.975	0.457	NaN	NaN	NaN	NaN	NaN	NaN	-0.774	0.657	0.646	-0.712	0.522	0.584	-0.722	0.434	0.597	-0.749	0.288	0.65	-0.786	0.097	0.586	-0.657	0.033	0.627	-0.828	0.937	0.292	-0.896	0.872	0.26	-0.923	0.698	0.22	-0.919	0.538	0.262	-0.918	0.461	0.261	-0.96	0.285	0.207	-0.935	0.087	0.263
1232	6.16	-0.976	0.975	0.458	NaN	NaN	NaN	NaN	NaN	NaN	-0.773	0.656	0.646	-0.712	0.521	0.583	-0.72	0.434	0.596	-0.749	0.289	0.65	-0.79	0.097	0.586	-0.657	0.034	0.627	NaN	NaN	NaN	-0.894	0.872	0.261	-0.921	0.698	0.221	-0.918	0.538	0.263	-0.917	0.462	0.261	-0.959	0.286	0.208	-0.935	0.087	0.263
1233	6.165	-0.975	0.975	0.46	NaN	NaN	NaN	NaN	NaN	NaN	-0.772	0.654	0.646	-0.711	0.52	0.582	-0.718	0.434	0.595	-0.75	0.29	0.649	-0.793	0.098	0.586	-0.657	0.034	0.627	-0.823	0.937	0.297	-0.892	0.872	0.262	-0.919	0.697	0.222	-0.916	0.539	0.264	-0.916	0.462	0.262	-0.959	0.286	0.208	-0.935	0.087	0.263
1234	6.17	-0.974	0.975	0.461	NaN	NaN	NaN	NaN	NaN	NaN	-0.769	0.653	0.645	-0.708	0.521	0.581	-0.717	0.434	0.594	-0.751	0.291	0.649	-0.796	0.1	0.586	-0.657	0.033	0.627	-0.823	0.938	0.297	-0.891	0.872	0.263	-0.918	0.697	0.223	-0.915	0.539	0.264	-0.914	0.462	0.262	-0.958	0.286	0.208	-0.935	0.088	0.263
1235	6.175	-0.972	0.975	0.462	NaN	NaN	NaN	NaN	NaN	NaN	-0.765	0.651	0.643	-0.705	0.522	0.579	-0.715	0.435	0.594	-0.753	0.292	0.649	-0.797	0.101	0.586	-0.657	0.033	0.627	-0.821	0.937	0.298	-0.89	0.873	0.264	-0.917	0.697	0.224	-0.914	0.54	0.265	-0.912	0.462	0.263	-0.956	0.287	0.208	-0.935	0.088	0.264
1236	6.18	-0.971	0.975	0.463	NaN	NaN	NaN	NaN	NaN	NaN	-0.762	0.651	0.643	-0.701	0.522	0.578	-0.714	0.435	0.593	-0.754	0.293	0.649	-0.798	0.103	0.585	-0.657	0.033	0.627	-0.819	0.937	0.299	-0.888	0.873	0.265	-0.916	0.697	0.225	-0.912	0.54	0.266	-0.911	0.462	0.263	-0.955	0.287	0.209	-0.935	0.088	0.264
1237	6.185	-0.969	0.975	0.464	NaN	NaN	NaN	NaN	NaN	NaN	-0.759	0.652	0.643	-0.697	0.523	0.577	-0.712	0.436	0.592	-0.754	0.293	0.649	-0.798	0.105	0.584	-0.656	0.033	0.627	-0.818	0.938	0.3	-0.886	0.872	0.266	-0.915	0.697	0.226	-0.91	0.54	0.267	-0.908	0.462	0.264	-0.954	0.287	0.209	-0.935	0.088	0.264
1238	6.19	-0.968	0.975	0.465	NaN	NaN	NaN	NaN	NaN	NaN	-0.755	0.653	0.643	-0.695	0.524	0.576	-0.711	0.436	0.592	-0.753	0.293	0.649	-0.796	0.105	0.585	-0.656	0.033	0.627	-0.817	0.939	0.301	-0.883	0.871	0.267	-0.914	0.697	0.226	-0.909	0.54	0.267	-0.907	0.462	0.264	-0.953	0.288	0.21	-0.934	0.089	0.264
1239	6.195	-0.967	0.975	0.466	NaN	NaN	NaN	NaN	NaN	NaN	-0.754	0.656	0.644	-0.693	0.524	0.575	-0.711	0.436	0.592	-0.752	0.293	0.649	-0.794	0.104	0.586	-0.656	0.033	0.627	-0.816	0.939	0.302	-0.882	0.871	0.268	-0.912	0.697	0.227	-0.907	0.54	0.268	-0.906	0.463	0.265	-0.952	0.288	0.21	-0.934	0.089	0.264
1240	6.2	-0.965	0.975	0.467	NaN	NaN	NaN	NaN	NaN	NaN	-0.752	0.657	0.645	-0.692	0.524	0.575	-0.71	0.436	0.592	-0.749	0.292	0.65	-0.792	0.104	0.587	-0.656	0.033	0.627	-0.814	0.939	0.303	-0.881	0.872	0.268	-0.91	0.697	0.229	-0.905	0.54	0.268	-0.904	0.463	0.265	-0.951	0.289	0.211	-0.934	0.089	0.264
1241	6.205	-0.964	0.976	0.468	NaN	NaN	NaN	NaN	NaN	NaN	-0.748	0.657	0.645	-0.692	0.524	0.576	-0.71	0.436	0.593	-0.747	0.291	0.65	-0.79	0.103	0.588	-0.656	0.033	0.627	-0.813	0.939	0.304	-0.88	0.872	0.269	-0.91	0.697	0.229	-0.903	0.54	0.269	-0.901	0.463	0.266	-0.95	0.289	0.211	-0.934	0.089	0.264
1242	6.21	-0.962	0.976	0.469	NaN	NaN	NaN	NaN	NaN	NaN	-0.744	0.655	0.644	-0.691	0.525	0.576	-0.71	0.436	0.593	-0.744	0.291	0.651	-0.788	0.101	0.589	-0.656	0.032	0.627	-0.813	0.939	0.305	-0.879	0.873	0.27	-0.909	0.697	0.23	-0.901	0.54	0.269	-0.9	0.463	0.266	-0.949	0.289	0.212	-0.933	0.088	0.266
1243	6.215	-0.961	0.976	0.47	NaN	NaN	NaN	NaN	NaN	NaN	-0.742	0.656	0.645	-0.692	0.525	0.577	-0.709	0.435	0.594	-0.742	0.29	0.651	-0.787	0.1	0.589	-0.656	0.032	0.627	-0.812	0.941	0.306	-0.878	0.873	0.271	-0.908	0.697	0.231	-0.899	0.54	0.27	-0.898	0.464	0.266	-0.948	0.29	0.212	-0.93	0.085	0.268
1244	6.22	-0.959	0.976	0.472	NaN	NaN	NaN	NaN	NaN	NaN	-0.742	0.658	0.646	-0.692	0.525	0.578	-0.708	0.435	0.594	-0.74	0.288	0.651	-0.786	0.1	0.589	-0.656	0.032	0.627	NaN	NaN	NaN	-0.877	0.873	0.272	-0.906	0.697	0.232	-0.896	0.54	0.27	-0.896	0.464	0.266	-0.946	0.29	0.213	-0.929	0.084	0.268
1245	6.225	-0.957	0.976	0.473	NaN	NaN	NaN	NaN	NaN	NaN	-0.74	0.657	0.646	-0.692	0.525	0.579	-0.707	0.434	0.594	-0.738	0.288	0.651	-0.786	0.099	0.59	-0.656	0.032	0.627	-0.808	0.94	0.309	-0.876	0.873	0.273	-0.904	0.697	0.233	-0.894	0.54	0.271	-0.893	0.464	0.266	-0.945	0.291	0.213	-0.929	0.084	0.269
1246	6.23	-0.956	0.976	0.474	NaN	NaN	NaN	NaN	NaN	NaN	-0.737	0.655	0.646	-0.692	0.524	0.58	-0.705	0.434	0.594	-0.736	0.287	0.651	-0.787	0.099	0.59	-0.656	0.031	0.627	-0.807	0.941	0.309	-0.875	0.873	0.275	-0.902	0.696	0.233	-0.892	0.54	0.271	-0.89	0.463	0.267	-0.945	0.292	0.213	-0.928	0.084	0.269
1247	6.235	-0.954	0.976	0.476	NaN	NaN	NaN	NaN	NaN	NaN	-0.738	0.657	0.649	-0.691	0.524	0.581	-0.704	0.433	0.595	-0.734	0.287	0.651	-0.787	0.1	0.59	-0.656	0.031	0.627	-0.807	0.941	0.309	-0.874	0.873	0.276	-0.9	0.696	0.234	-0.889	0.54	0.271	-0.888	0.464	0.267	-0.943	0.292	0.213	-0.927	0.084	0.27
1248	6.24	-0.952	0.976	0.477	NaN	NaN	NaN	NaN	NaN	NaN	-0.736	0.655	0.649	-0.69	0.523	0.581	-0.702	0.432	0.595	-0.733	0.287	0.652	-0.787	0.1	0.589	-0.656	0.031	0.627	NaN	NaN	NaN	-0.872	0.873	0.277	-0.899	0.697	0.235	-0.886	0.54	0.272	-0.886	0.464	0.267	-0.941	0.292	0.213	-0.926	0.084	0.27
1249	6.245	-0.951	0.976	0.479	NaN	NaN	NaN	NaN	NaN	NaN	-0.733	0.653	0.648	-0.689	0.523	0.581	-0.7	0.432	0.596	-0.732	0.286	0.652	-0.787	0.1	0.589	-0.655	0.031	0.627	NaN	NaN	NaN	-0.872	0.873	0.278	-0.897	0.697	0.236	-0.884	0.54	0.272	-0.884	0.464	0.268	-0.94	0.293	0.214	-0.926	0.084	0.27
1250	6.25	-0.949	0.976	0.48	NaN	NaN	NaN	NaN	NaN	NaN	-0.735	0.656	0.652	-0.688	0.523	0.582	-0.699	0.432	0.596	-0.732	0.286	0.652	-0.787	0.1	0.589	-0.655	0.031	0.627	-0.803	0.942	0.314	-0.87	0.873	0.28	-0.896	0.697	0.237	-0.882	0.54	0.273	-0.882	0.465	0.268	-0.939	0.294	0.214	-0.926	0.085	0.27
1251	6.255	-0.947	0.976	0.482	NaN	NaN	NaN	NaN	NaN	NaN	-0.735	0.656	0.653	-0.687	0.522	0.582	-0.698	0.432	0.596	-0.731	0.285	0.652	-0.787	0.1	0.589	-0.655	0.031	0.627	-0.802	0.942	0.314	-0.869	0.872	0.281	-0.894	0.698	0.238	-0.879	0.54	0.273	-0.879	0.465	0.268	-0.937	0.294	0.214	-0.927	0.087	0.269
1252	6.26	-0.945	0.976	0.484	NaN	NaN	NaN	NaN	NaN	NaN	-0.734	0.656	0.654	-0.686	0.521	0.583	-0.698	0.432	0.597	-0.731	0.285	0.652	-0.787	0.1	0.589	-0.655	0.031	0.627	-0.801	0.941	0.315	-0.868	0.872	0.283	-0.893	0.698	0.239	-0.877	0.541	0.274	-0.877	0.465	0.269	-0.935	0.294	0.214	-0.931	0.092	0.267
1253	6.265	-0.944	0.976	0.485	NaN	NaN	NaN	NaN	NaN	NaN	-0.732	0.654	0.655	-0.685	0.52	0.583	-0.699	0.432	0.598	-0.731	0.285	0.653	-0.787	0.1	0.589	-0.655	0.031	0.627	-0.799	0.941	0.316	-0.866	0.872	0.284	-0.891	0.698	0.24	-0.875	0.541	0.274	-0.875	0.465	0.269	-0.933	0.294	0.215	-0.932	0.094	0.266
1254	6.27	-0.942	0.977	0.487	NaN	NaN	NaN	NaN	NaN	NaN	-0.731	0.654	0.655	-0.685	0.52	0.583	-0.699	0.432	0.598	-0.731	0.285	0.653	-0.787	0.1	0.589	-0.655	0.031	0.627	-0.799	0.941	0.317	-0.865	0.872	0.286	-0.889	0.698	0.241	-0.873	0.541	0.275	-0.873	0.465	0.27	-0.932	0.295	0.215	-0.932	0.094	0.266
1255	6.275	-0.941	0.977	0.488	NaN	NaN	NaN	NaN	NaN	NaN	-0.731	0.655	0.657	-0.684	0.52	0.584	-0.699	0.432	0.598	-0.731	0.285	0.653	-0.786	0.1	0.59	-0.655	0.031	0.627	NaN	NaN	NaN	-0.864	0.873	0.287	-0.887	0.698	0.242	-0.871	0.542	0.276	-0.871	0.466	0.27	-0.93	0.296	0.215	-0.931	0.095	0.266
1256	6.28	-0.939	0.977	0.49	NaN	NaN	NaN	NaN	NaN	NaN	-0.729	0.654	0.657	-0.684	0.519	0.584	-0.7	0.431	0.599	-0.732	0.285	0.653	-0.786	0.1	0.59	-0.655	0.031	0.627	-0.794	0.942	0.321	-0.862	0.873	0.288	-0.885	0.698	0.243	-0.869	0.542	0.276	-0.869	0.466	0.271	-0.929	0.296	0.215	-0.93	0.095	0.266
1257	6.285	-0.938	0.978	0.491	NaN	NaN	NaN	NaN	NaN	NaN	-0.726	0.652	0.657	-0.683	0.519	0.584	-0.7	0.431	0.599	-0.732	0.285	0.654	-0.786	0.1	0.59	-0.655	0.03	0.627	-0.793	0.942	0.321	-0.861	0.873	0.29	-0.883	0.699	0.244	-0.868	0.542	0.277	-0.868	0.467	0.271	-0.928	0.297	0.215	-0.93	0.095	0.265
1258	6.29	-0.936	0.978	0.492	NaN	NaN	NaN	NaN	NaN	NaN	-0.725	0.652	0.658	-0.683	0.519	0.585	-0.699	0.431	0.6	-0.732	0.284	0.654	-0.786	0.1	0.59	-0.655	0.031	0.627	-0.793	0.942	0.322	-0.859	0.874	0.291	-0.881	0.699	0.245	-0.866	0.543	0.277	-0.867	0.467	0.272	-0.927	0.298	0.215	-0.93	0.095	0.264
1259	6.295	-0.934	0.978	0.493	NaN	NaN	NaN	NaN	NaN	NaN	-0.725	0.654	0.659	-0.683	0.52	0.586	-0.699	0.43	0.6	-0.732	0.284	0.654	-0.786	0.1	0.59	-0.655	0.031	0.627	NaN	NaN	NaN	-0.858	0.874	0.292	-0.879	0.7	0.246	-0.865	0.544	0.278	-0.865	0.468	0.272	-0.926	0.298	0.216	-0.929	0.097	0.264
1260	6.3	-0.933	0.978	0.494	NaN	NaN	NaN	NaN	NaN	NaN	-0.725	0.655	0.661	-0.682	0.52	0.587	-0.699	0.43	0.601	-0.732	0.284	0.655	-0.787	0.1	0.59	-0.655	0.031	0.627	-0.788	0.944	0.326	-0.856	0.875	0.294	-0.877	0.7	0.247	-0.863	0.545	0.279	-0.864	0.469	0.273	-0.925	0.3	0.216	-0.928	0.098	0.265
1261	6.305	-0.932	0.979	0.496	NaN	NaN	NaN	NaN	NaN	NaN	-0.724	0.655	0.662	-0.682	0.52	0.587	-0.699	0.43	0.602	-0.732	0.284	0.655	-0.787	0.1	0.59	-0.655	0.031	0.627	-0.787	0.944	0.327	-0.854	0.875	0.295	-0.876	0.701	0.249	-0.862	0.545	0.28	-0.863	0.469	0.273	-0.925	0.301	0.217	-0.928	0.098	0.265
1262	6.31	-0.93	0.979	0.497	NaN	NaN	NaN	NaN	NaN	NaN	-0.722	0.655	0.662	-0.682	0.52	0.588	-0.699	0.43	0.602	-0.732	0.284	0.655	-0.787	0.1	0.59	-0.655	0.031	0.627	-0.785	0.943	0.328	-0.852	0.875	0.296	-0.874	0.702	0.25	-0.861	0.546	0.281	-0.862	0.47	0.274	-0.924	0.302	0.217	-0.928	0.099	0.265
1263	6.315	-0.929	0.98	0.498	NaN	NaN	NaN	NaN	NaN	NaN	-0.72	0.654	0.662	-0.681	0.52	0.588	-0.699	0.43	0.603	-0.732	0.283	0.655	-0.787	0.1	0.59	-0.655	0.03	0.627	-0.783	0.944	0.33	-0.85	0.876	0.297	-0.873	0.702	0.251	-0.859	0.547	0.281	-0.86	0.47	0.274	-0.924	0.303	0.217	-0.927	0.1	0.265
1264	6.32	-0.927	0.98	0.499	NaN	NaN	NaN	NaN	NaN	NaN	-0.72	0.655	0.663	-0.681	0.521	0.589	-0.698	0.43	0.603	-0.731	0.283	0.656	-0.787	0.1	0.59	-0.655	0.03	0.627	-0.782	0.945	0.331	-0.848	0.876	0.298	-0.871	0.703	0.251	-0.858	0.547	0.282	-0.859	0.471	0.274	-0.923	0.304	0.217	-0.926	0.1	0.265
1265	6.325	-0.926	0.98	0.5	NaN	NaN	NaN	NaN	NaN	NaN	-0.718	0.655	0.664	-0.68	0.521	0.59	-0.698	0.431	0.604	-0.731	0.283	0.656	-0.786	0.1	0.59	-0.655	0.03	0.627	-0.78	0.945	0.332	-0.847	0.877	0.299	-0.87	0.703	0.252	-0.857	0.548	0.283	-0.858	0.472	0.274	-0.923	0.306	0.217	-0.925	0.1	0.265
1266	6.33	-0.925	0.981	0.501	NaN	NaN	NaN	NaN	NaN	NaN	-0.715	0.653	0.663	-0.68	0.521	0.59	-0.698	0.431	0.604	-0.73	0.283	0.657	-0.787	0.1	0.59	-0.655	0.03	0.627	-0.778	0.946	0.333	-0.845	0.878	0.3	-0.868	0.704	0.253	-0.856	0.549	0.283	-0.857	0.473	0.275	-0.922	0.307	0.217	-0.924	0.101	0.266
1267	6.335	-0.923	0.981	0.502	NaN	NaN	NaN	NaN	NaN	NaN	-0.714	0.653	0.664	-0.679	0.521	0.591	-0.697	0.431	0.605	-0.73	0.282	0.657	-0.787	0.1	0.59	-0.655	0.03	0.627	-0.778	0.947	0.335	-0.844	0.878	0.301	-0.867	0.704	0.254	-0.855	0.549	0.284	-0.856	0.473	0.275	-0.921	0.308	0.217	-0.924	0.102	0.265
1268	6.34	-0.922	0.981	0.503	NaN	NaN	NaN	NaN	NaN	NaN	-0.715	0.655	0.666	-0.679	0.521	0.592	-0.697	0.431	0.606	-0.729	0.282	0.657	-0.787	0.1	0.59	-0.655	0.03	0.627	-0.776	0.948	0.336	-0.842	0.879	0.302	-0.866	0.705	0.255	-0.853	0.55	0.284	-0.855	0.474	0.275	-0.92	0.308	0.218	-0.925	0.103	0.265
1269	6.345	-0.921	0.982	0.504	NaN	NaN	NaN	NaN	NaN	NaN	-0.715	0.656	0.668	-0.678	0.521	0.592	-0.697	0.431	0.606	-0.729	0.282	0.658	-0.787	0.1	0.59	-0.655	0.03	0.627	-0.774	0.948	0.337	-0.841	0.88	0.303	-0.865	0.706	0.256	-0.852	0.551	0.285	-0.853	0.475	0.275	-0.919	0.309	0.218	-0.924	0.104	0.265
1270	6.35	-0.919	0.982	0.505	NaN	NaN	NaN	NaN	NaN	NaN	-0.714	0.656	0.668	-0.679	0.52	0.593	-0.696	0.431	0.607	-0.729	0.281	0.658	-0.787	0.1	0.591	-0.655	0.03	0.627	-0.773	0.948	0.339	-0.84	0.88	0.304	-0.864	0.707	0.256	-0.851	0.551	0.285	-0.852	0.476	0.276	-0.918	0.31	0.218	-0.923	0.105	0.265
1271	6.355	-0.918	0.983	0.507	NaN	NaN	NaN	NaN	NaN	NaN	-0.713	0.656	0.669	-0.679	0.52	0.594	-0.696	0.431	0.608	-0.729	0.281	0.659	-0.787	0.1	0.591	-0.655	0.03	0.627	-0.772	0.949	0.34	-0.839	0.881	0.305	-0.863	0.708	0.257	-0.85	0.552	0.286	-0.85	0.477	0.276	-0.916	0.311	0.218	-0.923	0.106	0.265
1272	6.36	-0.917	0.983	0.508	NaN	NaN	NaN	NaN	NaN	NaN	-0.712	0.654	0.669	-0.678	0.52	0.595	-0.696	0.431	0.609	-0.729	0.281	0.659	-0.787	0.1	0.591	-0.655	0.03	0.627	-0.772	0.95	0.34	-0.838	0.882	0.306	-0.862	0.709	0.257	-0.848	0.553	0.286	-0.848	0.477	0.276	-0.915	0.311	0.218	-0.922	0.107	0.265
1273	6.365	-0.916	0.984	0.509	NaN	NaN	NaN	NaN	NaN	NaN	-0.712	0.655	0.67	-0.678	0.52	0.596	-0.697	0.431	0.609	-0.73	0.28	0.66	-0.787	0.1	0.591	-0.655	0.03	0.627	-0.772	0.951	0.34	-0.837	0.883	0.307	-0.862	0.71	0.258	-0.847	0.554	0.286	-0.846	0.478	0.275	-0.913	0.312	0.218	-0.92	0.107	0.265
1274	6.37	-0.914	0.984	0.51	NaN	NaN	NaN	NaN	NaN	NaN	-0.713	0.656	0.672	-0.678	0.52	0.596	-0.698	0.431	0.61	-0.73	0.28	0.661	-0.787	0.1	0.592	-0.655	0.03	0.627	NaN	NaN	NaN	-0.836	0.883	0.308	-0.861	0.711	0.258	-0.845	0.555	0.286	-0.844	0.479	0.275	-0.912	0.313	0.218	-0.92	0.109	0.265
1275	6.375	-0.913	0.984	0.512	NaN	NaN	NaN	NaN	NaN	NaN	-0.713	0.657	0.673	-0.678	0.519	0.597	-0.698	0.43	0.611	-0.731	0.28	0.661	-0.787	0.1	0.592	-0.655	0.03	0.627	NaN	NaN	NaN	-0.835	0.884	0.309	-0.86	0.712	0.259	-0.843	0.555	0.286	-0.842	0.479	0.275	-0.909	0.313	0.217	-0.92	0.11	0.265
1276	6.38	-0.912	0.985	0.513	NaN	NaN	NaN	NaN	NaN	NaN	-0.713	0.657	0.674	-0.679	0.519	0.599	-0.699	0.43	0.612	-0.731	0.28	0.662	-0.787	0.1	0.592	-0.655	0.03	0.627	-0.768	0.952	0.345	-0.835	0.885	0.31	-0.859	0.712	0.259	-0.841	0.556	0.286	-0.839	0.48	0.275	-0.908	0.315	0.217	-0.919	0.111	0.264
1277	6.385	-0.911	0.985	0.515	NaN	NaN	NaN	NaN	NaN	NaN	-0.712	0.656	0.675	-0.679	0.52	0.6	-0.699	0.43	0.613	-0.732	0.28	0.663	-0.787	0.099	0.593	-0.655	0.03	0.628	-0.767	0.953	0.346	-0.834	0.886	0.311	-0.857	0.713	0.259	-0.838	0.556	0.285	-0.837	0.481	0.275	-0.906	0.317	0.217	-0.918	0.113	0.264
1278	6.39	-0.91	0.986	0.516	NaN	NaN	NaN	NaN	NaN	NaN	-0.712	0.656	0.676	-0.679	0.52	0.6	-0.698	0.43	0.613	-0.732	0.28	0.664	-0.787	0.099	0.593	-0.655	0.029	0.628	-0.768	0.954	0.347	-0.834	0.886	0.312	-0.856	0.714	0.259	-0.836	0.557	0.285	-0.834	0.482	0.274	-0.904	0.318	0.217	-0.917	0.114	0.264
1279	6.395	-0.91	0.986	0.518	NaN	NaN	NaN	NaN	NaN	NaN	-0.712	0.656	0.676	-0.679	0.52	0.601	-0.698	0.43	0.614	-0.732	0.28	0.664	-0.787	0.099	0.593	-0.655	0.029	0.628	-0.767	0.955	0.347	-0.834	0.887	0.312	-0.854	0.715	0.26	-0.833	0.558	0.284	-0.831	0.483	0.273	-0.903	0.319	0.217	-0.915	0.115	0.264
1280	6.4	-0.908	0.987	0.519	NaN	NaN	NaN	NaN	NaN	NaN	-0.71	0.655	0.676	-0.679	0.52	0.602	-0.699	0.43	0.615	-0.733	0.28	0.664	-0.787	0.099	0.593	-0.655	0.029	0.628	-0.768	0.956	0.348	-0.834	0.888	0.313	-0.852	0.715	0.26	-0.83	0.559	0.283	-0.828	0.484	0.272	-0.9	0.32	0.217	-0.915	0.116	0.264
1281	6.405	-0.908	0.987	0.52	NaN	NaN	NaN	NaN	NaN	NaN	-0.71	0.654	0.677	-0.679	0.52	0.603	-0.699	0.43	0.615	-0.733	0.28	0.665	-0.786	0.099	0.594	-0.655	0.029	0.628	-0.768	0.956	0.348	-0.833	0.888	0.315	-0.85	0.716	0.26	-0.828	0.56	0.283	-0.825	0.485	0.271	-0.897	0.321	0.216	-0.914	0.118	0.263
1282	6.41	-0.907	0.988	0.522	NaN	NaN	NaN	NaN	NaN	NaN	-0.71	0.654	0.677	-0.68	0.52	0.603	-0.7	0.43	0.616	-0.733	0.28	0.665	-0.786	0.099	0.594	-0.655	0.029	0.628	-0.767	0.956	0.348	-0.833	0.889	0.315	-0.848	0.717	0.26	-0.825	0.561	0.282	-0.822	0.486	0.27	-0.894	0.322	0.216	-0.913	0.12	0.263
1283	6.415	-0.906	0.988	0.523	NaN	NaN	NaN	NaN	NaN	NaN	-0.711	0.655	0.678	-0.68	0.52	0.604	-0.7	0.43	0.617	-0.733	0.28	0.665	-0.786	0.099	0.594	-0.655	0.029	0.628	NaN	NaN	NaN	-0.833	0.889	0.316	-0.846	0.718	0.26	-0.822	0.562	0.281	-0.819	0.487	0.269	-0.892	0.324	0.215	-0.912	0.121	0.263
1284	6.42	-0.905	0.988	0.524	NaN	NaN	NaN	NaN	NaN	NaN	-0.711	0.656	0.68	-0.68	0.519	0.604	-0.7	0.43	0.617	-0.733	0.28	0.666	-0.786	0.099	0.594	-0.655	0.029	0.628	-0.767	0.959	0.351	-0.833	0.89	0.317	-0.844	0.719	0.26	-0.818	0.563	0.28	-0.816	0.488	0.268	-0.891	0.326	0.214	-0.91	0.123	0.264
1285	6.425	-0.904	0.989	0.526	NaN	NaN	NaN	NaN	NaN	NaN	-0.712	0.657	0.681	-0.681	0.52	0.605	-0.7	0.43	0.618	-0.733	0.28	0.666	-0.786	0.099	0.594	-0.655	0.029	0.628	-0.766	0.958	0.352	-0.833	0.891	0.318	-0.842	0.72	0.26	-0.815	0.564	0.279	-0.812	0.49	0.267	-0.888	0.326	0.213	-0.908	0.125	0.264
1286	6.43	-0.903	0.989	0.527	NaN	NaN	NaN	NaN	NaN	NaN	-0.711	0.657	0.681	-0.681	0.52	0.605	-0.701	0.43	0.618	-0.733	0.28	0.666	-0.786	0.099	0.594	-0.655	0.029	0.628	-0.765	0.958	0.353	-0.832	0.892	0.319	-0.839	0.721	0.26	-0.812	0.565	0.278	-0.809	0.491	0.266	-0.885	0.328	0.213	-0.907	0.126	0.263
1287	6.435	-0.902	0.99	0.528	NaN	NaN	NaN	NaN	NaN	NaN	-0.711	0.657	0.682	-0.681	0.52	0.606	-0.7	0.43	0.618	-0.733	0.28	0.666	-0.786	0.099	0.594	-0.655	0.029	0.628	-0.764	0.958	0.354	-0.832	0.892	0.32	-0.837	0.721	0.259	-0.809	0.566	0.277	-0.806	0.492	0.265	-0.883	0.329	0.212	-0.906	0.128	0.263
1288	6.44	-0.901	0.99	0.529	NaN	NaN	NaN	NaN	NaN	NaN	-0.71	0.656	0.682	-0.681	0.52	0.606	-0.7	0.43	0.619	-0.733	0.28	0.666	-0.786	0.099	0.594	-0.655	0.029	0.628	NaN	NaN	NaN	-0.832	0.892	0.321	-0.834	0.722	0.259	-0.805	0.567	0.276	-0.803	0.493	0.264	-0.88	0.33	0.212	-0.905	0.129	0.262
1289	6.445	-0.9	0.99	0.53	NaN	NaN	NaN	NaN	NaN	NaN	-0.708	0.655	0.682	-0.681	0.52	0.607	-0.701	0.43	0.619	-0.734	0.28	0.667	-0.786	0.099	0.594	-0.655	0.029	0.628	-0.764	0.96	0.356	-0.831	0.893	0.322	-0.832	0.723	0.259	-0.802	0.569	0.275	-0.8	0.494	0.263	-0.878	0.331	0.211	-0.904	0.131	0.262
1290	6.45	-0.9	0.991	0.531	NaN	NaN	NaN	NaN	NaN	NaN	-0.708	0.655	0.683	-0.681	0.52	0.607	-0.701	0.43	0.619	-0.734	0.28	0.667	-0.786	0.099	0.594	-0.655	0.029	0.628	-0.763	0.961	0.356	-0.83	0.894	0.322	-0.829	0.725	0.259	-0.799	0.57	0.274	-0.797	0.495	0.262	-0.875	0.332	0.211	-0.903	0.133	0.263
1291	6.455	-0.899	0.991	0.532	NaN	NaN	NaN	NaN	NaN	NaN	-0.708	0.655	0.683	-0.681	0.52	0.608	-0.701	0.43	0.619	-0.734	0.28	0.667	-0.786	0.099	0.594	-0.655	0.029	0.628	-0.763	0.961	0.356	-0.829	0.894	0.323	-0.828	0.727	0.259	-0.795	0.571	0.273	-0.794	0.496	0.261	-0.873	0.334	0.211	-0.901	0.134	0.263
1292	6.46	-0.898	0.991	0.533	NaN	NaN	NaN	NaN	NaN	NaN	-0.707	0.655	0.683	-0.68	0.52	0.608	-0.701	0.431	0.62	-0.734	0.28	0.667	-0.786	0.099	0.594	-0.655	0.029	0.628	-0.763	0.961	0.356	-0.828	0.895	0.323	-0.825	0.728	0.258	-0.792	0.572	0.272	-0.791	0.497	0.26	-0.871	0.335	0.21	-0.9	0.135	0.263
1293	6.465	-0.897	0.991	0.534	NaN	NaN	NaN	NaN	NaN	NaN	-0.707	0.656	0.684	-0.68	0.52	0.608	-0.702	0.431	0.62	-0.734	0.28	0.667	-0.786	0.099	0.594	-0.655	0.029	0.628	NaN	NaN	NaN	-0.827	0.895	0.324	-0.822	0.728	0.258	-0.79	0.573	0.271	-0.788	0.498	0.259	-0.869	0.336	0.21	-0.898	0.137	0.263
1294	6.47	-0.896	0.992	0.534	NaN	NaN	NaN	NaN	NaN	NaN	-0.706	0.657	0.685	-0.68	0.52	0.608	-0.702	0.431	0.62	-0.735	0.28	0.667	-0.786	0.099	0.594	-0.655	0.029	0.628	NaN	NaN	NaN	-0.826	0.896	0.324	-0.819	0.728	0.258	-0.787	0.574	0.271	-0.786	0.499	0.258	-0.867	0.337	0.209	-0.897	0.138	0.262
1295	6.475	-0.896	0.992	0.535	NaN	NaN	NaN	NaN	NaN	NaN	-0.704	0.655	0.684	-0.68	0.52	0.608	-0.703	0.431	0.621	-0.735	0.28	0.668	-0.786	0.099	0.594	-0.655	0.029	0.628	-0.758	0.963	0.36	-0.825	0.896	0.325	-0.817	0.729	0.257	-0.784	0.576	0.27	-0.783	0.5	0.258	-0.865	0.338	0.209	-0.895	0.139	0.261
1296	6.48	-0.895	0.992	0.535	NaN	NaN	NaN	NaN	NaN	NaN	-0.703	0.655	0.684	-0.68	0.52	0.609	-0.703	0.431	0.622	-0.735	0.28	0.668	-0.786	0.099	0.594	-0.655	0.029	0.628	-0.758	0.963	0.361	-0.823	0.897	0.325	-0.815	0.73	0.257	-0.782	0.577	0.269	-0.781	0.502	0.257	-0.863	0.34	0.208	-0.893	0.14	0.261
1297	6.485	-0.894	0.992	0.536	NaN	NaN	NaN	NaN	NaN	NaN	-0.702	0.655	0.685	-0.681	0.521	0.609	-0.703	0.431	0.622	-0.735	0.28	0.668	-0.786	0.099	0.594	-0.655	0.029	0.628	-0.757	0.964	0.361	-0.822	0.897	0.326	-0.813	0.731	0.257	-0.78	0.578	0.269	-0.779	0.502	0.257	-0.862	0.341	0.208	-0.891	0.141	0.261
1298	6.49	-0.893	0.992	0.536	NaN	NaN	NaN	NaN	NaN	NaN	-0.702	0.656	0.686	-0.681	0.521	0.61	-0.703	0.431	0.622	-0.736	0.28	0.668	-0.786	0.099	0.594	-0.655	0.029	0.628	-0.757	0.964	0.361	-0.82	0.898	0.326	-0.812	0.733	0.256	-0.778	0.579	0.268	-0.776	0.504	0.256	-0.86	0.342	0.208	-0.889	0.143	0.26
1299	6.495	-0.893	0.992	0.536	NaN	NaN	NaN	NaN	NaN	NaN	-0.704	0.658	0.687	-0.681	0.521	0.611	-0.703	0.431	0.623	-0.736	0.28	0.668	-0.786	0.099	0.594	-0.655	0.029	0.628	NaN	NaN	NaN	-0.819	0.898	0.326	-0.812	0.735	0.257	-0.776	0.58	0.267	-0.774	0.505	0.255	-0.859	0.344	0.208	-0.886	0.144	0.26
1300	6.5	-0.892	0.993	0.537	NaN	NaN	NaN	NaN	NaN	NaN	-0.704	0.659	0.688	-0.682	0.521	0.611	-0.703	0.431	0.623	-0.736	0.28	0.669	-0.787	0.099	0.594	-0.655	0.029	0.628	NaN	NaN	NaN	-0.818	0.899	0.326	-0.811	0.736	0.257	-0.774	0.58	0.267	-0.772	0.505	0.255	-0.857	0.345	0.208	-0.884	0.145	0.259
1301	6.505	-0.891	0.993	0.537	NaN	NaN	NaN	NaN	NaN	NaN	-0.704	0.659	0.689	-0.682	0.521	0.612	-0.703	0.431	0.623	-0.736	0.28	0.669	-0.787	0.099	0.594	-0.655	0.029	0.628	-0.752	0.965	0.365	-0.817	0.9	0.327	-0.809	0.736	0.257	-0.773	0.581	0.267	-0.77	0.506	0.254	-0.855	0.347	0.208	-0.882	0.146	0.259
1302	6.51	-0.89	0.992	0.537	NaN	NaN	NaN	NaN	NaN	NaN	-0.703	0.659	0.689	-0.682	0.521	0.612	-0.704	0.431	0.624	-0.737	0.279	0.669	-0.787	0.099	0.594	-0.655	0.029	0.628	-0.751	0.966	0.365	-0.815	0.9	0.327	-0.807	0.735	0.257	-0.771	0.582	0.267	-0.768	0.507	0.253	-0.853	0.348	0.207	-0.879	0.146	0.257
1303	6.515	-0.89	0.993	0.538	NaN	NaN	NaN	NaN	NaN	NaN	-0.703	0.659	0.689	-0.682	0.521	0.613	-0.704	0.431	0.624	-0.737	0.279	0.67	-0.787	0.099	0.593	-0.655	0.029	0.628	-0.751	0.966	0.365	-0.814	0.9	0.328	-0.806	0.736	0.257	-0.769	0.583	0.266	-0.766	0.508	0.253	-0.851	0.349	0.206	-0.876	0.147	0.256
1304	6.52	-0.889	0.993	0.538	NaN	NaN	NaN	NaN	NaN	NaN	-0.702	0.658	0.69	-0.682	0.521	0.613	-0.704	0.431	0.624	-0.737	0.28	0.67	-0.787	0.099	0.593	-0.655	0.029	0.628	-0.75	0.966	0.365	-0.813	0.901	0.328	-0.804	0.736	0.257	-0.768	0.583	0.266	-0.764	0.509	0.252	-0.849	0.349	0.205	-0.874	0.148	0.255
1305	6.525	-0.889	0.993	0.538	NaN	NaN	NaN	NaN	NaN	NaN	-0.702	0.658	0.69	-0.681	0.521	0.614	-0.704	0.431	0.625	-0.738	0.279	0.67	-0.787	0.099	0.593	-0.655	0.029	0.628	NaN	NaN	NaN	-0.812	0.901	0.328	-0.803	0.736	0.257	-0.767	0.584	0.266	-0.762	0.51	0.252	-0.847	0.35	0.204	-0.871	0.149	0.254
1306	6.53	-0.888	0.993	0.539	NaN	NaN	NaN	NaN	NaN	NaN	-0.701	0.656	0.69	-0.681	0.521	0.614	-0.704	0.431	0.625	-0.738	0.279	0.67	-0.787	0.099	0.593	-0.655	0.029	0.628	NaN	NaN	NaN	-0.811	0.901	0.329	-0.802	0.737	0.258	-0.765	0.584	0.266	-0.76	0.511	0.252	-0.844	0.351	0.203	-0.868	0.149	0.252
1307	6.535	-0.887	0.993	0.539	NaN	NaN	NaN	NaN	NaN	NaN	-0.7	0.655	0.69	-0.681	0.521	0.615	-0.704	0.431	0.625	-0.738	0.279	0.67	-0.787	0.099	0.593	-0.655	0.029	0.628	NaN	NaN	NaN	-0.81	0.901	0.329	-0.801	0.737	0.258	-0.763	0.585	0.267	-0.758	0.511	0.252	-0.841	0.351	0.203	-0.865	0.15	0.251
1308	6.54	-0.887	0.993	0.54	NaN	NaN	NaN	NaN	NaN	NaN	-0.7	0.655	0.691	-0.68	0.52	0.615	-0.704	0.432	0.625	-0.738	0.279	0.67	-0.787	0.099	0.593	-0.655	0.029	0.628	-0.745	0.968	0.369	-0.809	0.902	0.33	-0.8	0.737	0.258	-0.762	0.585	0.267	-0.756	0.512	0.251	-0.838	0.351	0.202	-0.861	0.15	0.249
1309	6.545	-0.886	0.993	0.54	NaN	NaN	NaN	NaN	NaN	NaN	-0.701	0.655	0.691	-0.68	0.52	0.615	-0.704	0.431	0.625	-0.738	0.279	0.67	-0.787	0.099	0.593	-0.655	0.029	0.628	-0.744	0.968	0.369	-0.808	0.902	0.33	-0.799	0.737	0.258	-0.76	0.585	0.267	-0.754	0.513	0.251	-0.835	0.352	0.2	-0.858	0.15	0.248
1310	6.55	-0.885	0.993	0.54	NaN	NaN	NaN	NaN	NaN	NaN	-0.701	0.655	0.691	-0.68	0.52	0.616	-0.703	0.431	0.626	-0.738	0.279	0.671	-0.787	0.099	0.593	-0.655	0.029	0.628	-0.744	0.968	0.369	-0.807	0.902	0.33	-0.798	0.738	0.259	-0.758	0.586	0.266	-0.752	0.513	0.25	-0.832	0.352	0.199	-0.855	0.151	0.246
1311	6.555	-0.884	0.993	0.541	NaN	NaN	NaN	NaN	NaN	NaN	-0.701	0.655	0.692	-0.679	0.52	0.616	-0.702	0.431	0.626	-0.738	0.279	0.671	-0.787	0.099	0.593	-0.655	0.029	0.628	-0.744	0.968	0.369	-0.806	0.902	0.33	-0.798	0.738	0.259	-0.756	0.587	0.266	-0.749	0.514	0.25	-0.829	0.353	0.198	-0.852	0.151	0.245
1312	6.56	-0.883	0.992	0.541	NaN	NaN	NaN	NaN	NaN	NaN	-0.701	0.655	0.692	-0.679	0.52	0.617	-0.702	0.43	0.626	-0.737	0.279	0.671	-0.787	0.099	0.593	-0.655	0.029	0.628	-0.743	0.968	0.369	-0.805	0.902	0.331	-0.797	0.738	0.259	-0.755	0.587	0.266	-0.747	0.515	0.249	-0.826	0.354	0.197	-0.848	0.151	0.243
1313	6.565	-0.882	0.992	0.542	NaN	NaN	NaN	NaN	NaN	NaN	-0.701	0.654	0.693	-0.679	0.52	0.617	-0.701	0.43	0.626	-0.737	0.279	0.671	-0.787	0.1	0.593	-0.655	0.029	0.628	-0.743	0.968	0.369	-0.804	0.903	0.331	-0.796	0.738	0.26	-0.753	0.588	0.266	-0.745	0.515	0.249	-0.823	0.354	0.196	-0.844	0.151	0.241
1314	6.57	-0.881	0.992	0.542	NaN	NaN	NaN	NaN	NaN	NaN	-0.701	0.654	0.693	-0.678	0.52	0.618	-0.7	0.429	0.626	-0.736	0.279	0.671	-0.787	0.1	0.592	-0.655	0.029	0.628	NaN	NaN	NaN	-0.803	0.903	0.331	-0.794	0.738	0.26	-0.751	0.588	0.266	-0.743	0.516	0.249	-0.819	0.353	0.195	-0.84	0.151	0.24
1315	6.575	-0.881	0.992	0.542	NaN	NaN	NaN	NaN	NaN	NaN	-0.701	0.655	0.694	-0.677	0.519	0.618	-0.699	0.429	0.626	-0.736	0.279	0.671	-0.787	0.1	0.592	-0.655	0.029	0.628	-0.738	0.967	0.371	-0.803	0.903	0.332	-0.793	0.739	0.261	-0.749	0.588	0.266	-0.74	0.516	0.248	-0.816	0.353	0.194	-0.836	0.151	0.239
1316	6.58	-0.88	0.991	0.542	NaN	NaN	NaN	NaN	NaN	NaN	-0.701	0.655	0.694	-0.676	0.519	0.618	-0.699	0.429	0.626	-0.735	0.278	0.67	-0.787	0.1	0.592	-0.655	0.029	0.628	-0.738	0.967	0.371	-0.802	0.903	0.332	-0.792	0.739	0.261	-0.747	0.589	0.266	-0.738	0.516	0.248	-0.813	0.354	0.192	-0.832	0.151	0.237
1317	6.585	-0.879	0.991	0.543	NaN	NaN	NaN	NaN	NaN	NaN	-0.698	0.653	0.694	-0.675	0.519	0.618	-0.698	0.429	0.626	-0.734	0.278	0.67	-0.787	0.1	0.592	-0.655	0.029	0.628	-0.738	0.967	0.371	-0.801	0.902	0.333	-0.79	0.739	0.261	-0.745	0.589	0.266	-0.735	0.516	0.248	-0.81	0.355	0.191	-0.828	0.151	0.235
1318	6.59	-0.878	0.991	0.543	NaN	NaN	NaN	NaN	NaN	NaN	-0.697	0.653	0.694	-0.675	0.519	0.618	-0.697	0.429	0.626	-0.733	0.278	0.67	-0.786	0.1	0.591	-0.655	0.029	0.628	-0.738	0.967	0.371	-0.8	0.902	0.333	-0.789	0.739	0.261	-0.743	0.589	0.265	-0.733	0.516	0.248	-0.807	0.355	0.19	-0.824	0.15	0.234
1319	6.595	-0.878	0.991	0.543	NaN	NaN	NaN	NaN	NaN	NaN	-0.696	0.653	0.694	-0.674	0.518	0.618	-0.696	0.429	0.626	-0.732	0.278	0.67	-0.786	0.1	0.591	-0.655	0.029	0.628	-0.737	0.967	0.371	-0.799	0.902	0.333	-0.788	0.74	0.261	-0.741	0.589	0.265	-0.73	0.517	0.247	-0.803	0.355	0.189	-0.82	0.15	0.232
1320	6.6	-0.877	0.99	0.543	NaN	NaN	NaN	NaN	NaN	NaN	-0.696	0.653	0.694	-0.673	0.518	0.617	-0.695	0.429	0.626	-0.731	0.278	0.669	-0.786	0.1	0.591	-0.655	0.029	0.628	NaN	NaN	NaN	-0.798	0.901	0.333	-0.786	0.74	0.261	-0.739	0.59	0.265	-0.728	0.517	0.246	-0.8	0.354	0.188	-0.816	0.15	0.23
1321	6.605	-0.876	0.99	0.544	NaN	NaN	NaN	NaN	NaN	NaN	-0.695	0.653	0.694	-0.671	0.518	0.617	-0.694	0.428	0.626	-0.73	0.278	0.669	-0.786	0.1	0.591	-0.655	0.029	0.628	NaN	NaN	NaN	-0.797	0.901	0.334	-0.784	0.74	0.261	-0.737	0.59	0.264	-0.726	0.517	0.246	-0.797	0.355	0.187	-0.812	0.15	0.228
1322	6.61	-0.875	0.989	0.544	NaN	NaN	NaN	NaN	NaN	NaN	-0.692	0.652	0.694	-0.669	0.517	0.617	-0.693	0.428	0.625	-0.73	0.277	0.669	-0.786	0.1	0.591	-0.655	0.029	0.628	-0.733	0.965	0.373	-0.796	0.901	0.334	-0.782	0.739	0.261	-0.734	0.589	0.264	-0.724	0.518	0.245	-0.794	0.355	0.186	-0.808	0.149	0.227
1323	6.615	-0.875	0.988	0.544	NaN	NaN	NaN	NaN	NaN	NaN	-0.69	0.651	0.694	-0.668	0.517	0.617	-0.691	0.428	0.625	-0.729	0.277	0.668	-0.786	0.1	0.59	-0.655	0.029	0.628	-0.733	0.965	0.373	-0.795	0.9	0.334	-0.78	0.739	0.26	-0.732	0.589	0.264	-0.721	0.517	0.245	-0.79	0.354	0.185	-0.804	0.149	0.226
1324	6.62	-0.874	0.988	0.544	NaN	NaN	NaN	NaN	NaN	NaN	-0.689	0.652	0.694	-0.667	0.517	0.617	-0.69	0.427	0.625	-0.728	0.277	0.668	-0.785	0.1	0.59	-0.655	0.029	0.628	-0.733	0.965	0.373	-0.794	0.9	0.334	-0.778	0.739	0.26	-0.73	0.589	0.263	-0.718	0.517	0.245	-0.787	0.354	0.185	-0.8	0.149	0.224
1325	6.625	-0.873	0.987	0.545	NaN	NaN	NaN	NaN	NaN	NaN	-0.688	0.652	0.694	-0.665	0.516	0.616	-0.689	0.427	0.624	-0.726	0.276	0.668	-0.785	0.1	0.59	-0.655	0.029	0.628	-0.733	0.965	0.372	-0.793	0.899	0.335	-0.777	0.739	0.26	-0.728	0.589	0.263	-0.716	0.517	0.245	-0.784	0.354	0.184	-0.796	0.148	0.223
1326	6.63	-0.872	0.986	0.545	NaN	NaN	NaN	NaN	NaN	NaN	-0.686	0.651	0.694	-0.663	0.516	0.616	-0.688	0.427	0.625	-0.725	0.276	0.668	-0.785	0.1	0.59	-0.655	0.029	0.628	-0.732	0.965	0.373	-0.792	0.898	0.335	-0.775	0.738	0.26	-0.726	0.589	0.263	-0.714	0.517	0.245	-0.781	0.354	0.183	-0.791	0.148	0.222
1327	6.635	-0.872	0.986	0.545	NaN	NaN	NaN	NaN	NaN	NaN	-0.682	0.649	0.693	-0.662	0.515	0.616	-0.686	0.426	0.625	-0.724	0.276	0.668	-0.785	0.1	0.59	-0.655	0.029	0.628	-0.731	0.964	0.373	-0.791	0.898	0.335	-0.772	0.738	0.26	-0.724	0.588	0.262	-0.712	0.517	0.245	-0.778	0.353	0.182	-0.787	0.147	0.22
1328	6.64	-0.871	0.985	0.546	NaN	NaN	NaN	NaN	NaN	NaN	-0.68	0.649	0.692	-0.66	0.515	0.616	-0.684	0.425	0.624	-0.723	0.276	0.668	-0.785	0.1	0.59	-0.655	0.029	0.628	-0.73	0.964	0.374	-0.791	0.898	0.335	-0.771	0.737	0.26	-0.722	0.588	0.263	-0.71	0.517	0.245	-0.774	0.352	0.181	-0.783	0.147	0.219
1329	6.645	-0.87	0.984	0.546	NaN	NaN	NaN	NaN	NaN	NaN	-0.68	0.65	0.693	-0.658	0.514	0.615	-0.682	0.425	0.624	-0.722	0.275	0.667	-0.785	0.1	0.59	-0.655	0.029	0.628	-0.728	0.963	0.374	-0.792	0.898	0.334	-0.769	0.737	0.26	-0.72	0.588	0.262	-0.708	0.516	0.245	-0.771	0.352	0.181	-0.779	0.146	0.218
1330	6.65	-0.869	0.983	0.546	NaN	NaN	NaN	NaN	NaN	NaN	-0.678	0.65	0.693	-0.657	0.514	0.615	-0.681	0.425	0.624	-0.722	0.275	0.667	-0.785	0.1	0.59	-0.655	0.029	0.628	-0.728	0.963	0.374	-0.791	0.897	0.334	-0.768	0.737	0.259	-0.719	0.588	0.262	-0.706	0.516	0.244	-0.768	0.352	0.18	-0.775	0.145	0.217
1331	6.655	-0.869	0.983	0.546	NaN	NaN	NaN	NaN	NaN	NaN	-0.675	0.648	0.693	-0.655	0.514	0.615	-0.68	0.425	0.623	-0.721	0.275	0.667	-0.785	0.1	0.59	-0.655	0.029	0.628	-0.728	0.962	0.373	-0.788	0.896	0.335	-0.766	0.737	0.259	-0.717	0.588	0.262	-0.704	0.516	0.244	-0.765	0.351	0.179	-0.771	0.144	0.217
1332	6.66	-0.868	0.982	0.546	NaN	NaN	NaN	NaN	NaN	NaN	-0.674	0.648	0.693	-0.653	0.513	0.615	-0.679	0.424	0.623	-0.72	0.275	0.667	-0.785	0.1	0.59	-0.655	0.029	0.628	-0.728	0.962	0.373	-0.787	0.895	0.335	-0.765	0.737	0.259	-0.715	0.587	0.262	-0.702	0.515	0.244	-0.763	0.351	0.179	-0.767	0.143	0.216
1333	6.665	-0.867	0.981	0.546	NaN	NaN	NaN	NaN	NaN	NaN	-0.672	0.648	0.692	-0.652	0.513	0.615	-0.677	0.424	0.623	-0.719	0.274	0.667	-0.785	0.1	0.59	-0.655	0.029	0.628	-0.727	0.961	0.373	-0.786	0.894	0.335	-0.764	0.736	0.259	-0.714	0.586	0.262	-0.7	0.514	0.244	-0.761	0.35	0.179	-0.763	0.142	0.216
1334	6.67	-0.866	0.979	0.546	NaN	NaN	NaN	NaN	NaN	NaN	-0.672	0.648	0.693	-0.65	0.512	0.615	-0.675	0.422	0.623	-0.717	0.274	0.667	-0.785	0.1	0.59	-0.655	0.029	0.628	-0.726	0.96	0.373	-0.786	0.894	0.335	-0.762	0.735	0.259	-0.712	0.585	0.262	-0.698	0.514	0.244	-0.758	0.35	0.178	-0.76	0.142	0.215
1335	6.675	-0.865	0.979	0.546	NaN	NaN	NaN	NaN	NaN	NaN	-0.671	0.649	0.693	-0.649	0.512	0.615	-0.674	0.422	0.623	-0.716	0.274	0.667	-0.785	0.1	0.59	-0.655	0.029	0.628	-0.725	0.959	0.373	-0.786	0.893	0.335	-0.761	0.735	0.259	-0.711	0.585	0.262	-0.696	0.513	0.244	-0.755	0.349	0.178	-0.756	0.141	0.215
1336	6.68	-0.865	0.978	0.546	NaN	NaN	NaN	NaN	NaN	NaN	-0.669	0.648	0.693	-0.648	0.511	0.615	-0.672	0.421	0.623	-0.715	0.273	0.666	-0.785	0.1	0.59	-0.655	0.029	0.628	-0.724	0.958	0.373	-0.784	0.892	0.335	-0.76	0.734	0.259	-0.709	0.584	0.262	-0.695	0.513	0.245	-0.753	0.348	0.179	-0.753	0.14	0.215
1337	6.685	-0.864	0.977	0.546	NaN	NaN	NaN	NaN	NaN	NaN	-0.667	0.647	0.692	-0.646	0.51	0.615	-0.671	0.421	0.623	-0.714	0.273	0.666	-0.784	0.1	0.59	-0.655	0.029	0.628	-0.723	0.958	0.373	-0.783	0.891	0.335	-0.759	0.733	0.259	-0.708	0.584	0.262	-0.694	0.513	0.245	-0.751	0.347	0.179	-0.75	0.139	0.215
1338	6.69	-0.863	0.976	0.546	NaN	NaN	NaN	NaN	NaN	NaN	-0.667	0.647	0.693	-0.644	0.51	0.614	-0.669	0.421	0.622	-0.713	0.273	0.666	-0.784	0.1	0.59	-0.655	0.029	0.628	-0.722	0.958	0.373	-0.782	0.89	0.335	-0.758	0.732	0.259	-0.707	0.583	0.262	-0.692	0.512	0.245	-0.748	0.345	0.179	-0.747	0.138	0.215
1339	6.695	-0.863	0.975	0.545	NaN	NaN	NaN	NaN	NaN	NaN	-0.665	0.646	0.693	-0.644	0.509	0.615	-0.668	0.42	0.622	-0.712	0.272	0.666	-0.784	0.1	0.589	-0.655	0.029	0.628	-0.722	0.958	0.372	-0.781	0.889	0.335	-0.757	0.731	0.259	-0.706	0.582	0.262	-0.691	0.511	0.246	-0.747	0.345	0.179	-0.744	0.137	0.215
1340	6.7	-0.862	0.974	0.545	NaN	NaN	NaN	NaN	NaN	NaN	-0.662	0.644	0.692	-0.642	0.509	0.614	-0.666	0.419	0.622	-0.711	0.272	0.665	-0.784	0.1	0.589	-0.655	0.029	0.628	-0.721	0.957	0.372	-0.78	0.888	0.335	-0.757	0.73	0.259	-0.705	0.581	0.263	-0.689	0.51	0.246	-0.745	0.344	0.179	-0.741	0.136	0.215
1341	6.705	-0.862	0.973	0.544	NaN	NaN	NaN	NaN	NaN	NaN	-0.661	0.643	0.692	-0.639	0.508	0.613	-0.664	0.418	0.621	-0.71	0.271	0.665	-0.783	0.1	0.589	-0.655	0.029	0.628	NaN	NaN	NaN	-0.779	0.888	0.335	-0.756	0.729	0.259	-0.703	0.58	0.263	-0.688	0.509	0.246	-0.743	0.342	0.18	-0.738	0.135	0.216
1342	6.71	-0.861	0.972	0.544	NaN	NaN	NaN	NaN	NaN	NaN	-0.66	0.642	0.692	-0.637	0.508	0.613	-0.662	0.418	0.621	-0.708	0.271	0.665	-0.783	0.1	0.589	-0.655	0.029	0.628	NaN	NaN	NaN	-0.779	0.887	0.334	-0.756	0.728	0.259	-0.702	0.579	0.263	-0.687	0.507	0.247	-0.742	0.341	0.18	-0.735	0.133	0.216
1343	6.715	-0.86	0.971	0.544	NaN	NaN	NaN	NaN	NaN	NaN	-0.66	0.642	0.691	-0.636	0.507	0.613	-0.661	0.417	0.621	-0.707	0.27	0.665	-0.783	0.1	0.589	-0.655	0.029	0.628	-0.717	0.954	0.372	-0.779	0.887	0.333	-0.755	0.726	0.259	-0.702	0.578	0.264	-0.686	0.506	0.247	-0.74	0.339	0.181	-0.733	0.132	0.217
1344	6.72	-0.86	0.97	0.543	NaN	NaN	NaN	NaN	NaN	NaN	-0.66	0.642	0.692	-0.635	0.507	0.613	-0.66	0.417	0.621	-0.707	0.27	0.665	-0.783	0.1	0.589	-0.655	0.029	0.628	-0.716	0.953	0.372	-0.776	0.885	0.334	-0.754	0.725	0.26	-0.701	0.576	0.264	-0.685	0.505	0.247	-0.74	0.338	0.182	-0.731	0.131	0.218
1345	6.725	-0.859	0.969	0.542	NaN	NaN	NaN	NaN	NaN	NaN	-0.66	0.642	0.692	-0.633	0.506	0.613	-0.658	0.416	0.62	-0.706	0.27	0.665	-0.782	0.101	0.589	-0.655	0.029	0.628	-0.715	0.953	0.371	-0.775	0.884	0.333	-0.754	0.724	0.26	-0.699	0.575	0.265	-0.684	0.504	0.248	-0.738	0.337	0.183	-0.729	0.129	0.219
1346	6.73	-0.858	0.968	0.542	NaN	NaN	NaN	NaN	NaN	NaN	-0.659	0.641	0.692	-0.632	0.505	0.613	-0.657	0.416	0.62	-0.705	0.27	0.664	-0.782	0.101	0.589	-0.655	0.029	0.628	-0.715	0.953	0.371	-0.774	0.883	0.333	-0.754	0.722	0.26	-0.699	0.574	0.265	-0.683	0.503	0.249	-0.736	0.335	0.184	-0.727	0.128	0.22
1347	6.735	-0.858	0.968	0.541	NaN	NaN	NaN	NaN	NaN	NaN	-0.657	0.639	0.691	-0.631	0.505	0.613	-0.656	0.416	0.62	-0.704	0.269	0.664	-0.782	0.101	0.589	-0.655	0.029	0.628	-0.715	0.952	0.37	-0.774	0.882	0.332	-0.753	0.72	0.26	-0.698	0.572	0.266	-0.683	0.501	0.249	-0.736	0.334	0.185	-0.724	0.126	0.221
1348	6.74	-0.857	0.967	0.54	NaN	NaN	NaN	NaN	NaN	NaN	-0.656	0.638	0.69	-0.63	0.505	0.613	-0.655	0.415	0.62	-0.703	0.269	0.664	-0.782	0.101	0.589	-0.655	0.029	0.628	NaN	NaN	NaN	-0.774	0.881	0.332	-0.752	0.719	0.26	-0.697	0.571	0.266	-0.682	0.5	0.25	-0.735	0.332	0.186	-0.722	0.125	0.222
1349	6.745	-0.857	0.966	0.54	NaN	NaN	NaN	NaN	NaN	NaN	-0.655	0.637	0.69	-0.63	0.505	0.613	-0.654	0.415	0.62	-0.702	0.269	0.664	-0.782	0.101	0.589	-0.655	0.029	0.628	-0.71	0.949	0.371	-0.771	0.88	0.332	-0.752	0.718	0.26	-0.697	0.569	0.267	-0.681	0.498	0.251	-0.733	0.33	0.187	-0.72	0.123	0.223
1350	6.75	-0.856	0.966	0.539	NaN	NaN	NaN	NaN	NaN	NaN	-0.655	0.637	0.69	-0.629	0.504	0.613	-0.653	0.414	0.62	-0.702	0.268	0.664	-0.782	0.101	0.588	-0.655	0.029	0.628	-0.709	0.949	0.37	-0.769	0.879	0.332	-0.751	0.717	0.26	-0.696	0.568	0.268	-0.681	0.497	0.252	-0.733	0.329	0.188	-0.718	0.122	0.224
1351	6.755	-0.855	0.965	0.539	NaN	NaN	NaN	NaN	NaN	NaN	-0.654	0.637	0.69	-0.627	0.503	0.612	-0.652	0.414	0.619	-0.701	0.268	0.663	-0.782	0.101	0.588	-0.655	0.029	0.628	-0.709	0.948	0.37	-0.768	0.878	0.332	-0.75	0.715	0.261	-0.696	0.566	0.269	-0.681	0.496	0.253	-0.732	0.327	0.19	-0.716	0.12	0.226
1352	6.76	-0.855	0.964	0.538	NaN	NaN	NaN	NaN	NaN	NaN	-0.654	0.637	0.69	-0.626	0.503	0.612	-0.652	0.414	0.619	-0.701	0.268	0.663	-0.782	0.101	0.588	-0.655	0.029	0.628	-0.708	0.948	0.369	-0.767	0.877	0.331	-0.751	0.714	0.261	-0.696	0.565	0.269	-0.68	0.494	0.254	-0.73	0.325	0.191	-0.715	0.119	0.227
1353	6.765	-0.854	0.964	0.537	NaN	NaN	NaN	NaN	NaN	NaN	-0.653	0.636	0.69	-0.626	0.502	0.612	-0.651	0.413	0.619	-0.7	0.268	0.663	-0.782	0.101	0.588	-0.655	0.029	0.628	-0.708	0.947	0.369	-0.766	0.877	0.331	-0.751	0.714	0.261	-0.696	0.564	0.271	-0.68	0.493	0.255	-0.729	0.324	0.192	-0.713	0.117	0.229
1354	6.77	-0.854	0.963	0.536	NaN	NaN	NaN	NaN	NaN	NaN	-0.653	0.637	0.689	-0.625	0.502	0.612	-0.65	0.413	0.618	-0.7	0.268	0.663	-0.782	0.101	0.588	-0.655	0.029	0.628	-0.707	0.947	0.368	-0.765	0.876	0.33	-0.749	0.711	0.261	-0.696	0.562	0.272	-0.68	0.492	0.255	-0.728	0.322	0.193	-0.711	0.116	0.231
1355	6.775	-0.853	0.962	0.536	NaN	NaN	NaN	NaN	NaN	NaN	-0.653	0.637	0.69	-0.624	0.502	0.611	-0.649	0.412	0.618	-0.699	0.268	0.663	-0.782	0.101	0.588	-0.655	0.029	0.628	-0.706	0.947	0.367	-0.764	0.875	0.33	-0.748	0.71	0.261	-0.695	0.561	0.273	-0.679	0.49	0.257	-0.728	0.321	0.195	-0.71	0.114	0.232
1356	6.78	-0.852	0.962	0.535	NaN	NaN	NaN	NaN	NaN	NaN	-0.652	0.636	0.689	-0.623	0.501	0.611	-0.648	0.412	0.618	-0.699	0.268	0.663	-0.782	0.101	0.588	-0.655	0.029	0.628	-0.705	0.946	0.367	-0.762	0.874	0.33	-0.748	0.709	0.262	-0.695	0.56	0.274	-0.679	0.489	0.258	-0.727	0.319	0.196	-0.708	0.113	0.234
1357	6.785	-0.851	0.961	0.534	NaN	NaN	NaN	NaN	NaN	NaN	-0.652	0.636	0.689	-0.622	0.501	0.611	-0.647	0.412	0.618	-0.699	0.268	0.663	-0.782	0.101	0.588	-0.655	0.029	0.628	-0.703	0.945	0.367	-0.761	0.874	0.33	-0.748	0.708	0.262	-0.695	0.558	0.274	-0.679	0.487	0.259	-0.726	0.317	0.198	-0.707	0.112	0.236
1358	6.79	-0.851	0.96	0.534	NaN	NaN	NaN	NaN	NaN	NaN	-0.651	0.635	0.688	-0.621	0.501	0.611	-0.647	0.412	0.618	-0.698	0.268	0.663	-0.782	0.101	0.588	-0.655	0.029	0.628	-0.702	0.945	0.367	-0.76	0.873	0.329	-0.747	0.706	0.262	-0.695	0.557	0.275	-0.679	0.486	0.261	-0.725	0.316	0.199	-0.706	0.11	0.237
1359	6.795	-0.85	0.96	0.533	NaN	NaN	NaN	NaN	NaN	NaN	-0.65	0.634	0.687	-0.621	0.501	0.611	-0.646	0.411	0.618	-0.698	0.268	0.662	-0.782	0.101	0.588	-0.655	0.029	0.628	-0.7	0.945	0.367	-0.759	0.873	0.329	-0.746	0.705	0.262	-0.695	0.556	0.276	-0.678	0.485	0.262	-0.724	0.314	0.201	-0.704	0.109	0.239
1360	6.8	-0.849	0.96	0.532	NaN	NaN	NaN	NaN	NaN	NaN	-0.649	0.634	0.687	-0.62	0.5	0.611	-0.645	0.411	0.617	-0.698	0.268	0.663	-0.782	0.101	0.588	-0.655	0.029	0.628	-0.699	0.944	0.367	-0.758	0.872	0.328	-0.745	0.704	0.262	-0.694	0.554	0.277	-0.678	0.483	0.264	-0.724	0.313	0.202	-0.703	0.107	0.241
1361	6.805	-0.848	0.959	0.531	NaN	NaN	NaN	NaN	NaN	NaN	-0.649	0.635	0.687	-0.62	0.5	0.611	-0.644	0.411	0.617	-0.697	0.268	0.663	-0.782	0.101	0.588	-0.655	0.029	0.628	-0.698	0.944	0.366	-0.757	0.872	0.328	-0.745	0.703	0.262	-0.694	0.553	0.278	-0.678	0.482	0.265	-0.723	0.311	0.204	-0.702	0.105	0.243
1362	6.81	-0.848	0.959	0.53	NaN	NaN	NaN	NaN	NaN	NaN	-0.65	0.636	0.687	-0.619	0.5	0.611	-0.643	0.411	0.617	-0.697	0.268	0.662	-0.782	0.101	0.588	-0.655	0.029	0.628	-0.697	0.943	0.365	-0.756	0.872	0.327	-0.744	0.702	0.262	-0.694	0.552	0.279	-0.678	0.481	0.266	-0.722	0.31	0.205	-0.701	0.104	0.245
1363	6.815	-0.848	0.959	0.529	NaN	NaN	NaN	NaN	NaN	NaN	-0.65	0.636	0.687	-0.618	0.499	0.61	-0.643	0.411	0.616	-0.697	0.268	0.662	-0.782	0.101	0.588	-0.655	0.029	0.628	-0.696	0.943	0.364	-0.755	0.871	0.326	-0.743	0.701	0.262	-0.694	0.55	0.281	-0.678	0.479	0.268	-0.721	0.308	0.207	-0.7	0.103	0.248
1364	6.82	-0.847	0.958	0.528	NaN	NaN	NaN	NaN	NaN	NaN	-0.648	0.634	0.686	-0.616	0.499	0.609	-0.642	0.411	0.616	-0.696	0.267	0.662	-0.781	0.101	0.588	-0.655	0.029	0.628	-0.695	0.943	0.364	-0.754	0.871	0.325	-0.743	0.7	0.262	-0.694	0.549	0.282	-0.678	0.478	0.27	-0.721	0.306	0.209	-0.7	0.101	0.25
1365	6.825	-0.847	0.958	0.527	NaN	NaN	NaN	NaN	NaN	NaN	-0.646	0.632	0.685	-0.615	0.499	0.609	-0.641	0.41	0.616	-0.696	0.267	0.662	-0.782	0.101	0.588	-0.655	0.029	0.628	-0.694	0.943	0.363	-0.753	0.87	0.325	-0.742	0.699	0.262	-0.694	0.548	0.283	-0.678	0.476	0.271	-0.72	0.304	0.21	-0.699	0.1	0.252
1366	6.83	-0.846	0.957	0.526	NaN	NaN	NaN	NaN	NaN	NaN	-0.645	0.631	0.684	-0.615	0.499	0.609	-0.64	0.41	0.616	-0.696	0.267	0.662	-0.782	0.101	0.588	-0.655	0.029	0.628	-0.693	0.943	0.362	-0.752	0.87	0.324	-0.741	0.698	0.262	-0.694	0.547	0.284	-0.678	0.475	0.273	-0.719	0.303	0.212	-0.699	0.1	0.254
1367	6.835	-0.845	0.957	0.525	NaN	NaN	NaN	NaN	NaN	NaN	-0.644	0.631	0.683	-0.614	0.498	0.608	-0.639	0.41	0.616	-0.696	0.267	0.661	-0.782	0.101	0.588	-0.655	0.029	0.628	-0.693	0.942	0.362	-0.751	0.869	0.323	-0.74	0.696	0.262	-0.694	0.546	0.285	-0.678	0.474	0.274	-0.719	0.301	0.214	-0.699	0.098	0.257
1368	6.84	-0.845	0.956	0.524	NaN	NaN	NaN	NaN	NaN	NaN	-0.644	0.631	0.683	-0.613	0.498	0.608	-0.639	0.409	0.616	-0.696	0.267	0.661	-0.782	0.101	0.588	-0.655	0.029	0.628	-0.692	0.942	0.361	-0.75	0.869	0.322	-0.739	0.696	0.263	-0.694	0.545	0.287	-0.678	0.472	0.276	-0.719	0.299	0.216	-0.699	0.096	0.258
1369	6.845	-0.844	0.956	0.523	NaN	NaN	NaN	NaN	NaN	NaN	-0.644	0.631	0.683	-0.612	0.497	0.607	-0.638	0.409	0.615	-0.695	0.267	0.661	-0.782	0.101	0.588	-0.655	0.029	0.628	-0.691	0.942	0.36	-0.749	0.868	0.322	-0.738	0.695	0.263	-0.694	0.543	0.288	-0.679	0.471	0.277	-0.719	0.298	0.217	-0.7	0.095	0.26
1370	6.85	-0.843	0.955	0.522	NaN	NaN	NaN	NaN	NaN	NaN	-0.644	0.632	0.682	-0.612	0.497	0.607	-0.637	0.408	0.614	-0.695	0.267	0.661	-0.782	0.101	0.588	-0.655	0.029	0.628	-0.69	0.941	0.359	-0.748	0.868	0.321	-0.737	0.693	0.263	-0.694	0.542	0.289	-0.679	0.47	0.278	-0.72	0.297	0.219	-0.701	0.094	0.262
1371	6.855	-0.843	0.955	0.521	NaN	NaN	NaN	NaN	NaN	NaN	-0.644	0.632	0.682	-0.611	0.496	0.606	-0.636	0.407	0.614	-0.695	0.267	0.661	-0.782	0.101	0.587	-0.655	0.029	0.628	-0.69	0.941	0.358	-0.747	0.867	0.32	-0.736	0.692	0.263	-0.694	0.541	0.29	-0.68	0.468	0.28	-0.721	0.295	0.221	-0.702	0.093	0.263
1372	6.86	-0.843	0.955	0.519	NaN	NaN	NaN	NaN	NaN	NaN	-0.642	0.63	0.681	-0.61	0.496	0.605	-0.636	0.407	0.614	-0.695	0.267	0.661	-0.782	0.101	0.587	-0.655	0.029	0.628	-0.688	0.941	0.358	-0.745	0.866	0.319	-0.736	0.692	0.263	-0.694	0.54	0.291	-0.68	0.466	0.281	-0.722	0.294	0.222	-0.703	0.092	0.265
1373	6.865	-0.842	0.954	0.519	NaN	NaN	NaN	NaN	NaN	NaN	-0.641	0.629	0.68	-0.61	0.495	0.605	-0.636	0.407	0.613	-0.694	0.267	0.66	-0.782	0.101	0.587	-0.655	0.029	0.628	-0.688	0.94	0.357	-0.744	0.866	0.319	-0.734	0.691	0.263	-0.693	0.538	0.292	-0.681	0.465	0.282	-0.724	0.292	0.223	-0.704	0.09	0.266
1374	6.87	-0.841	0.954	0.518	NaN	NaN	NaN	NaN	NaN	NaN	-0.64	0.629	0.68	-0.609	0.495	0.604	-0.635	0.407	0.613	-0.694	0.267	0.66	-0.782	0.101	0.587	-0.655	0.029	0.628	-0.687	0.94	0.356	-0.743	0.865	0.318	-0.733	0.689	0.263	-0.694	0.537	0.293	-0.682	0.464	0.283	-0.725	0.291	0.224	-0.705	0.089	0.267
1375	6.875	-0.84	0.953	0.517	NaN	NaN	NaN	NaN	NaN	NaN	-0.639	0.628	0.679	-0.609	0.495	0.604	-0.635	0.407	0.613	-0.694	0.267	0.66	-0.782	0.101	0.587	-0.655	0.029	0.628	-0.686	0.939	0.355	-0.742	0.865	0.318	-0.732	0.688	0.263	-0.695	0.536	0.293	-0.684	0.463	0.283	-0.726	0.289	0.226	-0.705	0.088	0.267
1376	6.88	-0.84	0.953	0.516	NaN	NaN	NaN	NaN	NaN	NaN	-0.639	0.628	0.679	-0.609	0.495	0.604	-0.635	0.406	0.613	-0.693	0.267	0.66	-0.782	0.101	0.587	-0.655	0.029	0.628	-0.684	0.938	0.355	-0.741	0.864	0.317	-0.731	0.688	0.263	-0.696	0.535	0.293	-0.685	0.462	0.283	-0.727	0.288	0.226	-0.705	0.088	0.267
1377	6.885	-0.839	0.953	0.515	NaN	NaN	NaN	NaN	NaN	NaN	-0.638	0.629	0.678	-0.608	0.495	0.604	-0.634	0.406	0.612	-0.693	0.267	0.66	-0.782	0.101	0.588	-0.655	0.029	0.628	-0.683	0.937	0.355	-0.74	0.863	0.316	-0.73	0.688	0.263	-0.697	0.535	0.294	-0.687	0.461	0.283	-0.729	0.288	0.226	-0.704	0.088	0.266
1378	6.89	-0.839	0.952	0.514	NaN	NaN	NaN	NaN	NaN	NaN	-0.638	0.629	0.678	-0.607	0.495	0.603	-0.633	0.406	0.612	-0.693	0.267	0.659	-0.782	0.101	0.588	-0.655	0.029	0.628	-0.683	0.937	0.355	-0.739	0.863	0.316	-0.729	0.688	0.263	-0.698	0.534	0.294	-0.688	0.461	0.283	-0.729	0.288	0.225	-0.703	0.087	0.265
1379	6.895	-0.839	0.952	0.514	NaN	NaN	NaN	NaN	NaN	NaN	-0.637	0.629	0.677	-0.606	0.494	0.602	-0.633	0.406	0.611	-0.693	0.267	0.659	-0.782	0.101	0.588	-0.655	0.029	0.628	-0.682	0.937	0.354	-0.738	0.862	0.315	-0.729	0.688	0.263	-0.7	0.534	0.294	-0.689	0.461	0.282	-0.73	0.288	0.224	-0.703	0.087	0.264
1380	6.9	-0.838	0.952	0.513	NaN	NaN	NaN	NaN	NaN	NaN	-0.636	0.629	0.676	-0.605	0.494	0.601	-0.632	0.406	0.61	-0.692	0.267	0.659	-0.782	0.101	0.588	-0.655	0.029	0.628	-0.681	0.936	0.354	-0.737	0.862	0.315	-0.729	0.688	0.263	-0.701	0.534	0.293	-0.69	0.461	0.282	-0.73	0.288	0.223	-0.702	0.087	0.263
1381	6.905	-0.837	0.952	0.513	NaN	NaN	NaN	NaN	NaN	NaN	-0.635	0.628	0.676	-0.605	0.494	0.6	-0.632	0.406	0.61	-0.692	0.267	0.659	-0.781	0.101	0.588	-0.655	0.029	0.628	-0.68	0.936	0.354	-0.736	0.862	0.314	-0.729	0.689	0.262	-0.702	0.534	0.293	-0.691	0.462	0.281	-0.73	0.289	0.222	-0.703	0.088	0.263
1382	6.91	-0.837	0.952	0.513	NaN	NaN	NaN	NaN	NaN	NaN	-0.634	0.628	0.675	-0.604	0.494	0.599	-0.631	0.406	0.609	-0.692	0.267	0.658	-0.781	0.101	0.588	-0.655	0.029	0.628	-0.68	0.936	0.354	-0.736	0.863	0.314	-0.73	0.691	0.262	-0.703	0.535	0.292	-0.691	0.463	0.28	-0.729	0.289	0.221	-0.704	0.088	0.262
1383	6.915	-0.836	0.952	0.513	NaN	NaN	NaN	NaN	NaN	NaN	-0.634	0.628	0.675	-0.604	0.494	0.598	-0.631	0.406	0.608	-0.692	0.267	0.658	-0.781	0.101	0.588	-0.655	0.029	0.628	-0.68	0.937	0.353	-0.735	0.863	0.314	-0.731	0.692	0.261	-0.703	0.536	0.29	-0.692	0.464	0.279	-0.73	0.29	0.22	-0.704	0.088	0.261
1384	6.92	-0.836	0.953	0.513	NaN	NaN	NaN	NaN	NaN	NaN	-0.633	0.628	0.674	-0.604	0.494	0.598	-0.631	0.406	0.608	-0.691	0.267	0.658	-0.781	0.101	0.588	-0.655	0.029	0.627	-0.68	0.938	0.353	-0.735	0.864	0.314	-0.731	0.693	0.261	-0.703	0.538	0.289	-0.692	0.464	0.278	-0.731	0.291	0.219	-0.704	0.088	0.261
1385	6.925	-0.836	0.954	0.513	NaN	NaN	NaN	NaN	NaN	NaN	-0.632	0.629	0.673	-0.604	0.494	0.597	-0.631	0.407	0.608	-0.691	0.267	0.658	-0.782	0.101	0.588	-0.655	0.03	0.627	-0.68	0.938	0.352	-0.735	0.865	0.314	-0.73	0.693	0.26	-0.703	0.539	0.288	-0.692	0.465	0.277	-0.731	0.291	0.218	-0.703	0.088	0.261
1386	6.93	-0.836	0.954	0.513	NaN	NaN	NaN	NaN	NaN	NaN	-0.632	0.629	0.673	-0.604	0.495	0.597	-0.631	0.407	0.607	-0.691	0.268	0.658	-0.782	0.101	0.588	-0.655	0.03	0.627	-0.68	0.939	0.352	-0.735	0.866	0.313	-0.73	0.693	0.259	-0.702	0.539	0.286	-0.691	0.465	0.277	-0.731	0.291	0.218	-0.703	0.088	0.261
1387	6.935	-0.835	0.955	0.513	NaN	NaN	NaN	NaN	NaN	NaN	-0.632	0.628	0.672	-0.605	0.495	0.597	-0.632	0.407	0.607	-0.691	0.268	0.658	-0.782	0.101	0.588	-0.655	0.03	0.627	-0.68	0.94	0.351	-0.736	0.868	0.313	-0.731	0.695	0.258	-0.701	0.54	0.285	-0.691	0.465	0.276	-0.73	0.291	0.217	-0.703	0.089	0.26
1388	6.94	-0.834	0.955	0.513	NaN	NaN	NaN	NaN	NaN	NaN	-0.632	0.629	0.672	-0.605	0.495	0.596	-0.633	0.407	0.607	-0.691	0.268	0.658	-0.782	0.101	0.588	-0.655	0.03	0.627	-0.679	0.94	0.351	-0.736	0.868	0.313	-0.732	0.697	0.257	-0.7	0.54	0.283	-0.691	0.466	0.276	-0.73	0.292	0.217	-0.703	0.089	0.26
1389	6.945	-0.834	0.955	0.513	NaN	NaN	NaN	NaN	NaN	NaN	-0.632	0.629	0.671	-0.606	0.495	0.596	-0.633	0.408	0.606	-0.692	0.268	0.658	-0.782	0.101	0.588	-0.655	0.03	0.627	-0.679	0.94	0.351	-0.737	0.869	0.313	-0.732	0.697	0.256	-0.7	0.54	0.283	-0.691	0.466	0.276	-0.73	0.292	0.217	-0.703	0.089	0.26
1390	6.95	-0.833	0.956	0.513	NaN	NaN	NaN	NaN	NaN	NaN	-0.633	0.63	0.671	-0.607	0.495	0.596	-0.634	0.408	0.606	-0.692	0.268	0.658	-0.782	0.101	0.588	-0.655	0.03	0.627	-0.68	0.941	0.35	-0.738	0.869	0.312	-0.731	0.697	0.255	-0.699	0.541	0.283	-0.692	0.466	0.275	-0.73	0.291	0.216	-0.703	0.089	0.26
1391	6.955	-0.833	0.957	0.513	NaN	NaN	NaN	NaN	NaN	NaN	-0.635	0.632	0.672	-0.608	0.496	0.596	-0.635	0.408	0.606	-0.693	0.268	0.657	-0.782	0.101	0.588	-0.655	0.03	0.627	-0.68	0.942	0.349	-0.739	0.87	0.312	-0.731	0.698	0.254	-0.7	0.542	0.282	-0.692	0.466	0.275	-0.73	0.292	0.216	-0.703	0.089	0.259
1392	6.96	-0.833	0.958	0.513	NaN	NaN	NaN	NaN	NaN	NaN	-0.635	0.632	0.671	-0.608	0.496	0.595	-0.635	0.408	0.606	-0.693	0.268	0.657	-0.782	0.101	0.588	-0.655	0.03	0.627	-0.68	0.943	0.348	-0.739	0.87	0.311	-0.732	0.698	0.253	-0.702	0.542	0.282	-0.692	0.466	0.275	-0.731	0.292	0.216	-0.703	0.09	0.259
1393	6.965	-0.832	0.958	0.512	NaN	NaN	NaN	NaN	NaN	NaN	-0.634	0.631	0.67	-0.609	0.496	0.595	-0.636	0.408	0.606	-0.694	0.269	0.657	-0.782	0.1	0.589	-0.655	0.03	0.627	-0.68	0.943	0.348	-0.74	0.871	0.31	-0.732	0.699	0.252	-0.702	0.543	0.282	-0.693	0.467	0.274	-0.733	0.293	0.216	-0.703	0.09	0.259
1394	6.97	-0.832	0.959	0.512	NaN	NaN	NaN	NaN	NaN	NaN	-0.634	0.631	0.669	-0.61	0.496	0.595	-0.637	0.409	0.606	-0.694	0.269	0.657	-0.782	0.1	0.589	-0.655	0.03	0.627	-0.68	0.943	0.347	-0.74	0.871	0.31	-0.733	0.699	0.251	-0.703	0.543	0.282	-0.693	0.468	0.274	-0.734	0.294	0.216	-0.703	0.09	0.259
1395	6.975	-0.832	0.96	0.512	NaN	NaN	NaN	NaN	NaN	NaN	-0.634	0.631	0.669	-0.61	0.497	0.595	-0.638	0.409	0.606	-0.695	0.269	0.657	-0.783	0.1	0.589	-0.655	0.03	0.627	-0.68	0.943	0.347	-0.741	0.871	0.309	-0.733	0.699	0.25	-0.703	0.543	0.282	-0.694	0.469	0.274	-0.734	0.294	0.216	-0.703	0.091	0.258
1396	6.98	-0.831	0.96	0.512	NaN	NaN	NaN	NaN	NaN	NaN	-0.635	0.631	0.669	-0.611	0.497	0.594	-0.638	0.409	0.606	-0.695	0.269	0.657	-0.783	0.1	0.589	-0.655	0.03	0.627	-0.68	0.944	0.346	-0.741	0.872	0.309	-0.734	0.699	0.25	-0.703	0.543	0.282	-0.694	0.469	0.273	-0.734	0.294	0.216	-0.703	0.091	0.258
1397	6.985	-0.831	0.961	0.511	NaN	NaN	NaN	NaN	NaN	NaN	-0.636	0.632	0.669	-0.612	0.498	0.594	-0.639	0.41	0.605	-0.696	0.269	0.657	-0.783	0.1	0.589	-0.655	0.03	0.627	-0.68	0.945	0.345	-0.741	0.873	0.308	-0.735	0.699	0.25	-0.703	0.544	0.282	-0.694	0.469	0.273	-0.734	0.294	0.216	-0.703	0.091	0.258
1398	6.99	-0.83	0.961	0.511	NaN	NaN	NaN	NaN	NaN	NaN	-0.638	0.635	0.67	-0.614	0.498	0.594	-0.64	0.41	0.605	-0.697	0.27	0.657	-0.783	0.1	0.589	-0.655	0.03	0.627	-0.68	0.946	0.344	-0.742	0.873	0.308	-0.736	0.698	0.249	-0.703	0.544	0.282	-0.694	0.469	0.273	-0.735	0.294	0.216	-0.703	0.092	0.258
1399	6.995	-0.83	0.962	0.51	NaN	NaN	NaN	NaN	NaN	NaN	-0.639	0.635	0.669	-0.614	0.498	0.594	-0.641	0.411	0.605	-0.697	0.27	0.657	-0.783	0.1	0.589	-0.655	0.03	0.627	-0.681	0.946	0.344	-0.741	0.874	0.307	-0.736	0.697	0.25	-0.703	0.544	0.281	-0.694	0.469	0.272	-0.735	0.294	0.216	-0.703	0.092	0.257
1400	7	-0.829	0.962	0.51	NaN	NaN	NaN	NaN	NaN	NaN	-0.638	0.633	0.668	-0.614	0.498	0.594	-0.641	0.411	0.605	-0.698	0.27	0.657	-0.784	0.1	0.589	-0.655	0.03	0.627	-0.68	0.946	0.343	-0.741	0.874	0.307	-0.737	0.697	0.25	-0.703	0.544	0.281	-0.694	0.47	0.272	-0.734	0.294	0.215	-0.703	0.092	0.257
1401	7.005	-0.829	0.963	0.51	NaN	NaN	NaN	NaN	NaN	NaN	-0.637	0.634	0.667	-0.615	0.498	0.594	-0.642	0.411	0.605	-0.698	0.27	0.657	-0.784	0.1	0.589	-0.655	0.03	0.627	-0.679	0.946	0.343	-0.741	0.874	0.306	-0.739	0.697	0.25	-0.703	0.544	0.281	-0.694	0.47	0.272	-0.734	0.294	0.215	-0.704	0.092	0.257
1402	7.01	-0.829	0.963	0.509	NaN	NaN	NaN	NaN	NaN	NaN	-0.637	0.634	0.667	-0.615	0.498	0.594	-0.642	0.411	0.605	-0.699	0.27	0.657	-0.784	0.1	0.589	-0.655	0.03	0.627	-0.679	0.947	0.343	-0.741	0.874	0.306	-0.74	0.697	0.251	-0.703	0.544	0.281	-0.694	0.47	0.271	-0.734	0.295	0.215	-0.704	0.092	0.257
1403	7.015	-0.828	0.964	0.508	NaN	NaN	NaN	NaN	NaN	NaN	-0.637	0.634	0.667	-0.615	0.499	0.594	-0.643	0.411	0.605	-0.699	0.271	0.657	-0.784	0.1	0.589	-0.655	0.03	0.627	-0.678	0.947	0.342	-0.74	0.874	0.305	-0.74	0.697	0.251	-0.704	0.544	0.281	-0.694	0.47	0.271	-0.733	0.295	0.214	-0.704	0.092	0.257
1404	7.02	-0.827	0.964	0.508	NaN	NaN	NaN	-0.678	0.836	0.644	-0.636	0.634	0.666	-0.616	0.499	0.593	-0.644	0.412	0.605	-0.7	0.271	0.657	-0.784	0.1	0.589	-0.655	0.03	0.627	-0.677	0.947	0.342	-0.74	0.874	0.305	-0.742	0.697	0.251	-0.704	0.544	0.28	-0.693	0.47	0.271	-0.732	0.295	0.214	-0.704	0.092	0.256
1405	7.025	-0.827	0.964	0.507	NaN	NaN	NaN	-0.678	0.836	0.644	-0.637	0.635	0.666	-0.616	0.499	0.593	-0.644	0.412	0.605	-0.7	0.271	0.657	-0.784	0.1	0.589	-0.655	0.03	0.627	-0.676	0.947	0.341	-0.739	0.874	0.304	-0.743	0.698	0.251	-0.704	0.544	0.28	-0.693	0.47	0.271	-0.732	0.295	0.214	-0.704	0.092	0.256
1406	7.03	-0.827	0.965	0.506	NaN	NaN	NaN	-0.678	0.836	0.644	-0.638	0.636	0.667	-0.616	0.499	0.592	-0.645	0.412	0.605	-0.7	0.271	0.657	-0.784	0.1	0.589	-0.655	0.03	0.627	-0.676	0.947	0.341	-0.738	0.875	0.304	-0.744	0.698	0.251	-0.705	0.544	0.28	-0.693	0.47	0.271	-0.732	0.295	0.213	-0.704	0.092	0.256
1407	7.035	-0.826	0.965	0.505	NaN	NaN	NaN	-0.678	0.837	0.644	-0.637	0.636	0.666	-0.617	0.5	0.593	-0.645	0.412	0.605	-0.7	0.271	0.657	-0.784	0.1	0.589	-0.655	0.03	0.627	-0.675	0.946	0.34	-0.737	0.875	0.303	-0.743	0.698	0.251	-0.705	0.544	0.28	-0.693	0.47	0.271	-0.731	0.295	0.213	-0.704	0.092	0.256
1408	7.04	-0.826	0.966	0.504	NaN	NaN	NaN	-0.678	0.837	0.644	-0.638	0.639	0.667	-0.617	0.5	0.592	-0.645	0.412	0.605	-0.7	0.272	0.657	-0.784	0.1	0.589	-0.655	0.03	0.627	-0.675	0.946	0.34	-0.737	0.875	0.303	-0.743	0.698	0.251	-0.705	0.545	0.28	-0.693	0.47	0.271	-0.731	0.295	0.213	-0.704	0.092	0.256
1409	7.045	-0.826	0.966	0.504	NaN	NaN	NaN	NaN	NaN	NaN	-0.638	0.639	0.666	-0.618	0.501	0.592	-0.646	0.413	0.605	-0.701	0.272	0.657	-0.784	0.1	0.589	-0.655	0.03	0.627	-0.674	0.946	0.339	-0.736	0.875	0.302	-0.743	0.698	0.251	-0.705	0.545	0.28	-0.693	0.47	0.271	-0.731	0.295	0.212	-0.704	0.092	0.256
1410	7.05	-0.825	0.967	0.503	NaN	NaN	NaN	NaN	NaN	NaN	-0.637	0.639	0.665	-0.618	0.501	0.592	-0.646	0.413	0.604	-0.701	0.272	0.657	-0.784	0.1	0.589	-0.655	0.03	0.627	-0.673	0.946	0.338	-0.735	0.875	0.301	-0.743	0.698	0.25	-0.705	0.545	0.28	-0.693	0.47	0.27	-0.731	0.295	0.212	-0.704	0.092	0.256
1411	7.055	-0.825	0.967	0.502	NaN	NaN	NaN	NaN	NaN	NaN	-0.637	0.64	0.665	-0.618	0.501	0.592	-0.646	0.413	0.604	-0.701	0.272	0.657	-0.784	0.1	0.589	-0.655	0.03	0.627	-0.672	0.946	0.338	-0.735	0.874	0.301	-0.743	0.698	0.25	-0.705	0.544	0.28	-0.693	0.47	0.27	-0.731	0.295	0.213	-0.704	0.092	0.256
1412	7.06	-0.824	0.967	0.501	NaN	NaN	NaN	NaN	NaN	NaN	-0.636	0.64	0.665	-0.618	0.501	0.592	-0.647	0.413	0.604	-0.701	0.272	0.657	-0.784	0.1	0.589	-0.655	0.03	0.627	-0.671	0.946	0.337	-0.734	0.874	0.3	-0.742	0.698	0.249	-0.705	0.544	0.279	-0.693	0.47	0.27	-0.732	0.295	0.213	-0.704	0.092	0.256
1413	7.065	-0.823	0.967	0.5	NaN	NaN	NaN	NaN	NaN	NaN	-0.636	0.64	0.664	-0.618	0.501	0.592	-0.647	0.413	0.604	-0.702	0.273	0.657	-0.784	0.1	0.589	-0.655	0.03	0.627	-0.671	0.946	0.336	-0.733	0.874	0.3	-0.741	0.698	0.248	-0.705	0.544	0.279	-0.694	0.47	0.27	-0.732	0.295	0.213	-0.704	0.092	0.256
1414	7.07	-0.822	0.967	0.499	NaN	NaN	NaN	-0.68	0.841	0.643	-0.635	0.64	0.664	-0.618	0.501	0.592	-0.647	0.413	0.604	-0.702	0.273	0.657	-0.784	0.1	0.589	-0.655	0.03	0.627	-0.67	0.946	0.336	-0.732	0.874	0.299	-0.74	0.698	0.247	-0.705	0.544	0.279	-0.694	0.47	0.27	-0.733	0.294	0.213	-0.704	0.092	0.256
1415	7.075	-0.821	0.967	0.499	NaN	NaN	NaN	-0.675	0.838	0.64	-0.635	0.641	0.663	-0.618	0.502	0.592	-0.647	0.414	0.604	-0.702	0.273	0.657	-0.784	0.1	0.589	-0.655	0.03	0.627	-0.669	0.946	0.335	-0.731	0.874	0.298	-0.739	0.697	0.247	-0.705	0.543	0.279	-0.694	0.469	0.27	-0.733	0.294	0.213	-0.705	0.091	0.257
1416	7.08	-0.821	0.967	0.498	NaN	NaN	NaN	-0.673	0.838	0.639	-0.635	0.641	0.664	-0.618	0.502	0.591	-0.647	0.414	0.604	-0.702	0.273	0.657	-0.784	0.1	0.589	-0.655	0.03	0.627	-0.668	0.946	0.335	-0.73	0.874	0.298	-0.737	0.697	0.246	-0.705	0.543	0.278	-0.695	0.469	0.27	-0.733	0.294	0.213	-0.705	0.091	0.257
1417	7.085	-0.82	0.968	0.497	NaN	NaN	NaN	-0.675	0.839	0.64	-0.634	0.641	0.663	-0.618	0.502	0.591	-0.647	0.414	0.603	-0.703	0.273	0.657	-0.784	0.1	0.589	-0.655	0.03	0.627	-0.667	0.946	0.334	-0.729	0.874	0.297	-0.735	0.697	0.246	-0.704	0.543	0.278	-0.695	0.468	0.271	-0.734	0.294	0.213	-0.704	0.09	0.257
1418	7.09	-0.82	0.968	0.496	NaN	NaN	NaN	-0.678	0.841	0.642	-0.633	0.641	0.662	-0.618	0.502	0.591	-0.647	0.414	0.603	-0.703	0.273	0.657	-0.784	0.1	0.589	-0.655	0.03	0.627	-0.666	0.945	0.333	-0.728	0.873	0.297	-0.734	0.697	0.245	-0.704	0.542	0.278	-0.695	0.468	0.271	-0.734	0.294	0.214	-0.704	0.09	0.257
1419	7.095	-0.819	0.968	0.496	NaN	NaN	NaN	-0.675	0.84	0.641	-0.633	0.641	0.662	-0.618	0.502	0.591	-0.647	0.414	0.603	-0.703	0.274	0.657	-0.784	0.1	0.589	-0.655	0.03	0.627	-0.665	0.945	0.332	-0.728	0.873	0.296	-0.733	0.697	0.245	-0.704	0.542	0.278	-0.695	0.467	0.271	-0.734	0.293	0.214	-0.704	0.09	0.258
1420	7.1	-0.818	0.968	0.495	NaN	NaN	NaN	-0.674	0.839	0.64	-0.632	0.64	0.662	-0.618	0.502	0.591	-0.647	0.414	0.603	-0.703	0.274	0.657	-0.784	0.1	0.589	-0.655	0.03	0.627	-0.664	0.944	0.332	-0.727	0.873	0.295	-0.731	0.697	0.244	-0.704	0.542	0.278	-0.695	0.467	0.271	-0.733	0.293	0.214	-0.704	0.09	0.258
1421	7.105	-0.817	0.968	0.494	NaN	NaN	NaN	NaN	NaN	NaN	-0.632	0.64	0.661	-0.618	0.502	0.59	-0.647	0.414	0.603	-0.703	0.274	0.657	-0.784	0.1	0.589	-0.655	0.03	0.627	-0.664	0.944	0.331	-0.726	0.873	0.295	-0.729	0.697	0.244	-0.704	0.541	0.278	-0.695	0.466	0.271	-0.733	0.292	0.214	-0.703	0.09	0.258
1422	7.11	-0.816	0.968	0.493	NaN	NaN	NaN	NaN	NaN	NaN	-0.632	0.641	0.661	-0.616	0.502	0.589	-0.647	0.415	0.602	-0.703	0.274	0.656	-0.784	0.1	0.589	-0.655	0.03	0.627	-0.663	0.945	0.331	-0.725	0.872	0.294	-0.727	0.697	0.243	-0.704	0.541	0.278	-0.695	0.466	0.272	-0.732	0.292	0.214	-0.703	0.09	0.259
1423	7.115	-0.816	0.969	0.492	NaN	NaN	NaN	NaN	NaN	NaN	-0.631	0.641	0.66	-0.616	0.502	0.588	-0.646	0.415	0.602	-0.703	0.275	0.656	-0.784	0.1	0.589	-0.655	0.03	0.627	-0.662	0.945	0.33	-0.724	0.872	0.293	-0.726	0.697	0.243	-0.704	0.541	0.278	-0.695	0.466	0.272	-0.731	0.291	0.214	-0.703	0.09	0.259
1424	7.12	-0.815	0.969	0.492	NaN	NaN	NaN	NaN	NaN	NaN	-0.631	0.641	0.66	-0.615	0.502	0.588	-0.646	0.415	0.602	-0.703	0.275	0.656	-0.784	0.1	0.589	-0.655	0.03	0.627	-0.661	0.944	0.329	-0.723	0.873	0.293	-0.725	0.697	0.242	-0.704	0.541	0.278	-0.694	0.466	0.272	-0.731	0.291	0.214	-0.703	0.09	0.259
1425	7.125	-0.814	0.969	0.491	NaN	NaN	NaN	-0.667	0.839	0.634	-0.63	0.641	0.66	-0.615	0.502	0.588	-0.646	0.415	0.602	-0.703	0.275	0.656	-0.783	0.1	0.59	-0.655	0.03	0.627	-0.66	0.944	0.329	-0.722	0.873	0.292	-0.724	0.697	0.242	-0.703	0.54	0.279	-0.695	0.466	0.272	-0.731	0.291	0.215	-0.702	0.09	0.259
1426	7.13	-0.813	0.969	0.491	NaN	NaN	NaN	-0.667	0.839	0.634	-0.63	0.641	0.66	-0.615	0.502	0.588	-0.646	0.415	0.601	-0.703	0.276	0.657	-0.783	0.1	0.59	-0.655	0.03	0.627	-0.659	0.944	0.328	-0.721	0.873	0.292	-0.723	0.697	0.242	-0.703	0.541	0.279	-0.695	0.466	0.272	-0.731	0.291	0.215	-0.702	0.09	0.26
1427	7.135	-0.812	0.97	0.49	NaN	NaN	NaN	-0.668	0.84	0.635	-0.63	0.641	0.659	-0.615	0.502	0.588	-0.645	0.416	0.601	-0.703	0.276	0.657	-0.783	0.1	0.59	-0.655	0.03	0.627	-0.658	0.944	0.328	-0.72	0.873	0.292	-0.722	0.698	0.242	-0.703	0.541	0.279	-0.696	0.466	0.273	-0.731	0.291	0.215	-0.702	0.09	0.26
1428	7.14	-0.812	0.97	0.489	NaN	NaN	NaN	-0.667	0.841	0.635	-0.63	0.641	0.659	-0.615	0.502	0.588	-0.645	0.416	0.601	-0.703	0.276	0.656	-0.783	0.101	0.59	-0.655	0.03	0.628	-0.657	0.944	0.327	-0.72	0.873	0.291	-0.722	0.698	0.242	-0.703	0.541	0.279	-0.696	0.466	0.273	-0.731	0.291	0.215	-0.702	0.09	0.26
1429	7.145	-0.811	0.97	0.489	NaN	NaN	NaN	-0.667	0.841	0.635	-0.629	0.64	0.659	-0.614	0.503	0.588	-0.645	0.416	0.601	-0.703	0.277	0.656	-0.783	0.101	0.589	-0.655	0.029	0.628	-0.656	0.944	0.326	-0.719	0.873	0.291	-0.721	0.698	0.242	-0.704	0.541	0.279	-0.696	0.466	0.273	-0.732	0.291	0.215	-0.702	0.09	0.26
1430	7.15	-0.81	0.97	0.488	NaN	NaN	NaN	-0.666	0.841	0.634	-0.629	0.64	0.658	-0.614	0.503	0.588	-0.645	0.416	0.601	-0.703	0.277	0.656	-0.783	0.101	0.589	-0.655	0.029	0.628	-0.656	0.944	0.326	-0.718	0.873	0.29	-0.721	0.698	0.242	-0.704	0.541	0.278	-0.697	0.466	0.273	-0.733	0.291	0.215	-0.702	0.09	0.26
1431	7.155	-0.809	0.97	0.488	NaN	NaN	NaN	NaN	NaN	NaN	-0.629	0.64	0.658	-0.614	0.503	0.588	-0.644	0.416	0.601	-0.703	0.278	0.656	-0.783	0.101	0.589	-0.655	0.029	0.628	-0.655	0.945	0.325	-0.717	0.874	0.29	-0.722	0.698	0.242	-0.704	0.542	0.278	-0.698	0.466	0.273	-0.734	0.292	0.215	-0.702	0.09	0.26
1432	7.16	-0.808	0.971	0.487	NaN	NaN	NaN	NaN	NaN	NaN	-0.629	0.64	0.657	-0.614	0.503	0.588	-0.644	0.416	0.6	-0.702	0.278	0.656	-0.783	0.101	0.589	-0.655	0.029	0.628	-0.654	0.945	0.324	-0.717	0.874	0.29	-0.722	0.699	0.242	-0.705	0.542	0.278	-0.699	0.466	0.273	-0.735	0.292	0.215	-0.702	0.09	0.26
1433	7.165	-0.807	0.971	0.486	NaN	NaN	NaN	-0.669	0.846	0.634	-0.629	0.641	0.657	-0.613	0.503	0.588	-0.644	0.417	0.6	-0.702	0.278	0.656	-0.783	0.101	0.59	-0.655	0.029	0.628	-0.654	0.945	0.323	-0.716	0.874	0.289	-0.722	0.699	0.242	-0.705	0.542	0.278	-0.7	0.467	0.273	-0.736	0.292	0.215	-0.702	0.09	0.26
1434	7.17	-0.806	0.972	0.486	NaN	NaN	NaN	NaN	NaN	NaN	-0.629	0.641	0.656	-0.613	0.503	0.588	-0.643	0.417	0.6	-0.702	0.278	0.656	-0.783	0.101	0.59	-0.655	0.029	0.628	-0.653	0.946	0.323	-0.716	0.874	0.289	-0.722	0.698	0.242	-0.706	0.542	0.278	-0.701	0.467	0.273	-0.737	0.292	0.215	-0.703	0.09	0.26
1435	7.175	-0.805	0.972	0.485	NaN	NaN	NaN	-0.662	0.841	0.629	-0.629	0.641	0.656	-0.613	0.503	0.588	-0.643	0.417	0.6	-0.702	0.278	0.656	-0.783	0.101	0.59	-0.655	0.029	0.628	-0.653	0.946	0.322	-0.715	0.874	0.288	-0.723	0.698	0.241	-0.707	0.542	0.278	-0.702	0.467	0.273	-0.738	0.292	0.215	-0.703	0.09	0.259
1436	7.18	-0.804	0.972	0.484	NaN	NaN	NaN	-0.662	0.842	0.63	-0.628	0.641	0.656	-0.613	0.503	0.588	-0.643	0.417	0.6	-0.702	0.279	0.656	-0.782	0.101	0.59	-0.655	0.029	0.628	-0.652	0.946	0.321	-0.714	0.875	0.287	-0.724	0.699	0.241	-0.708	0.542	0.278	-0.703	0.466	0.273	-0.738	0.292	0.215	-0.703	0.09	0.259
1437	7.185	-0.804	0.973	0.484	NaN	NaN	NaN	-0.661	0.842	0.629	-0.628	0.642	0.655	-0.612	0.503	0.587	-0.642	0.417	0.6	-0.702	0.279	0.656	-0.782	0.102	0.59	-0.655	0.029	0.628	-0.651	0.947	0.321	-0.714	0.875	0.287	-0.725	0.699	0.241	-0.709	0.542	0.278	-0.704	0.466	0.273	-0.739	0.291	0.215	-0.703	0.09	0.259
1438	7.19	-0.802	0.973	0.483	NaN	NaN	NaN	-0.661	0.843	0.629	-0.628	0.642	0.655	-0.612	0.503	0.587	-0.642	0.417	0.599	-0.702	0.28	0.656	-0.782	0.102	0.589	-0.655	0.029	0.628	-0.65	0.947	0.32	-0.714	0.875	0.286	-0.725	0.698	0.241	-0.711	0.543	0.278	-0.705	0.466	0.273	-0.74	0.291	0.215	-0.704	0.09	0.259
1439	7.195	-0.801	0.973	0.483	NaN	NaN	NaN	-0.66	0.843	0.629	-0.627	0.642	0.655	-0.611	0.504	0.587	-0.642	0.418	0.599	-0.701	0.28	0.655	-0.782	0.102	0.589	-0.655	0.029	0.628	-0.65	0.947	0.32	-0.713	0.875	0.285	-0.726	0.698	0.241	-0.712	0.543	0.278	-0.706	0.467	0.273	-0.741	0.291	0.215	-0.704	0.09	0.259
1440	7.2	-0.8	0.973	0.482	NaN	NaN	NaN	NaN	NaN	NaN	-0.626	0.642	0.654	-0.61	0.504	0.587	-0.641	0.418	0.599	-0.701	0.28	0.655	-0.782	0.102	0.59	-0.655	0.029	0.628	-0.649	0.948	0.319	-0.713	0.876	0.285	-0.728	0.698	0.241	-0.713	0.542	0.278	-0.707	0.467	0.273	-0.742	0.291	0.215	-0.704	0.09	0.259
1441	7.205	-0.799	0.974	0.482	NaN	NaN	NaN	-0.656	0.842	0.623	-0.625	0.643	0.654	-0.609	0.504	0.586	-0.64	0.418	0.599	-0.701	0.281	0.655	-0.782	0.102	0.59	-0.655	0.029	0.628	-0.648	0.948	0.318	-0.712	0.876	0.284	-0.729	0.698	0.241	-0.714	0.542	0.278	-0.709	0.467	0.273	-0.742	0.291	0.215	-0.704	0.09	0.259
1442	7.21	-0.799	0.974	0.481	NaN	NaN	NaN	-0.655	0.843	0.623	-0.624	0.643	0.653	-0.607	0.504	0.586	-0.639	0.418	0.599	-0.701	0.281	0.655	-0.782	0.102	0.59	-0.655	0.029	0.628	-0.648	0.948	0.317	-0.711	0.876	0.284	-0.73	0.698	0.24	-0.716	0.542	0.279	-0.711	0.467	0.273	-0.742	0.29	0.215	-0.704	0.089	0.259
1443	7.215	-0.798	0.975	0.48	NaN	NaN	NaN	-0.655	0.843	0.623	-0.623	0.643	0.653	-0.606	0.504	0.586	-0.638	0.418	0.599	-0.7	0.282	0.655	-0.781	0.102	0.59	-0.655	0.029	0.628	-0.647	0.948	0.317	-0.711	0.876	0.283	-0.731	0.698	0.24	-0.717	0.542	0.279	-0.711	0.467	0.273	-0.743	0.29	0.215	-0.704	0.089	0.259
1444	7.22	-0.797	0.975	0.48	NaN	NaN	NaN	-0.655	0.844	0.624	-0.622	0.643	0.653	-0.605	0.504	0.586	-0.637	0.418	0.599	-0.699	0.282	0.655	-0.781	0.103	0.59	-0.655	0.029	0.628	-0.646	0.948	0.316	-0.71	0.876	0.282	-0.732	0.698	0.24	-0.718	0.542	0.279	-0.712	0.467	0.273	-0.744	0.289	0.215	-0.705	0.089	0.259
1445	7.225	-0.796	0.975	0.479	NaN	NaN	NaN	-0.654	0.844	0.624	-0.62	0.644	0.652	-0.604	0.504	0.586	-0.635	0.418	0.598	-0.699	0.283	0.655	-0.78	0.103	0.59	-0.655	0.029	0.628	-0.645	0.947	0.315	-0.71	0.876	0.281	-0.734	0.698	0.24	-0.719	0.542	0.279	-0.713	0.466	0.273	-0.744	0.289	0.215	-0.705	0.089	0.259
1446	7.23	-0.796	0.975	0.479	NaN	NaN	NaN	-0.653	0.845	0.624	-0.619	0.644	0.652	-0.603	0.504	0.586	-0.634	0.418	0.598	-0.698	0.283	0.655	-0.78	0.104	0.59	-0.655	0.029	0.628	-0.645	0.947	0.314	-0.71	0.876	0.281	-0.735	0.698	0.239	-0.719	0.542	0.279	-0.713	0.466	0.273	-0.745	0.289	0.216	-0.705	0.089	0.259
1447	7.235	-0.795	0.975	0.478	NaN	NaN	NaN	-0.654	0.846	0.624	-0.618	0.644	0.652	-0.602	0.504	0.586	-0.633	0.419	0.598	-0.697	0.284	0.655	-0.779	0.105	0.59	-0.655	0.028	0.628	-0.644	0.947	0.314	-0.709	0.876	0.28	-0.736	0.698	0.239	-0.72	0.541	0.278	-0.714	0.466	0.272	-0.747	0.29	0.216	-0.705	0.088	0.259
1448	7.24	-0.794	0.975	0.477	NaN	NaN	NaN	-0.655	0.848	0.625	-0.616	0.644	0.651	-0.6	0.504	0.585	-0.631	0.419	0.598	-0.696	0.285	0.655	-0.779	0.106	0.59	-0.655	0.028	0.628	-0.643	0.947	0.313	-0.709	0.876	0.28	-0.737	0.698	0.238	-0.72	0.541	0.278	-0.714	0.466	0.272	-0.747	0.289	0.216	-0.705	0.088	0.26
1449	7.245	-0.793	0.975	0.477	NaN	NaN	NaN	-0.654	0.848	0.624	-0.615	0.645	0.651	-0.597	0.505	0.584	-0.629	0.419	0.598	-0.694	0.285	0.655	-0.779	0.107	0.59	-0.655	0.028	0.628	-0.643	0.946	0.313	-0.708	0.875	0.279	-0.737	0.698	0.238	-0.72	0.541	0.278	-0.714	0.465	0.272	-0.748	0.289	0.216	-0.705	0.088	0.26
1450	7.25	-0.792	0.975	0.476	NaN	NaN	NaN	-0.653	0.848	0.623	-0.613	0.645	0.651	-0.595	0.505	0.584	-0.627	0.419	0.598	-0.693	0.286	0.654	-0.778	0.108	0.59	-0.654	0.028	0.628	-0.643	0.946	0.312	-0.708	0.875	0.279	-0.737	0.698	0.237	-0.72	0.54	0.278	-0.714	0.465	0.272	-0.748	0.289	0.216	-0.705	0.088	0.26
1451	7.255	-0.792	0.975	0.476	NaN	NaN	NaN	-0.653	0.848	0.623	-0.611	0.645	0.65	-0.592	0.505	0.585	-0.624	0.419	0.598	-0.691	0.286	0.654	-0.777	0.109	0.59	-0.654	0.028	0.628	-0.642	0.945	0.312	-0.708	0.875	0.278	-0.738	0.697	0.237	-0.72	0.54	0.277	-0.713	0.464	0.272	-0.748	0.289	0.216	-0.705	0.088	0.26
1452	7.26	-0.791	0.975	0.475	NaN	NaN	NaN	-0.651	0.848	0.622	-0.609	0.646	0.65	-0.59	0.505	0.585	-0.622	0.42	0.598	-0.689	0.287	0.654	-0.776	0.11	0.591	-0.654	0.028	0.628	-0.642	0.945	0.311	-0.708	0.875	0.278	-0.738	0.697	0.236	-0.72	0.54	0.277	-0.713	0.464	0.272	-0.748	0.289	0.216	-0.705	0.088	0.26
1453	7.265	-0.791	0.975	0.475	NaN	NaN	NaN	-0.649	0.848	0.621	-0.607	0.646	0.65	-0.587	0.506	0.585	-0.62	0.42	0.598	-0.687	0.288	0.655	-0.776	0.111	0.591	-0.654	0.028	0.628	-0.642	0.945	0.309	-0.707	0.874	0.277	-0.738	0.697	0.236	-0.72	0.54	0.277	-0.713	0.464	0.271	-0.748	0.288	0.216	-0.705	0.088	0.26
1454	7.27	-0.791	0.976	0.474	NaN	NaN	NaN	-0.65	0.849	0.621	-0.604	0.646	0.649	-0.584	0.506	0.584	-0.617	0.421	0.598	-0.686	0.289	0.655	-0.774	0.112	0.592	-0.654	0.029	0.628	-0.641	0.945	0.309	-0.707	0.874	0.277	-0.738	0.697	0.235	-0.72	0.54	0.276	-0.714	0.464	0.27	-0.748	0.288	0.216	-0.705	0.088	0.26
1455	7.275	-0.79	0.976	0.474	NaN	NaN	NaN	-0.649	0.849	0.621	-0.602	0.647	0.649	-0.581	0.506	0.584	-0.614	0.421	0.598	-0.684	0.29	0.655	-0.773	0.114	0.592	-0.654	0.029	0.628	-0.641	0.945	0.308	-0.707	0.874	0.276	-0.738	0.697	0.235	-0.72	0.54	0.276	-0.714	0.464	0.271	-0.747	0.287	0.215	-0.705	0.088	0.26
1456	7.28	-0.789	0.976	0.473	NaN	NaN	NaN	-0.648	0.849	0.62	-0.6	0.647	0.649	-0.578	0.507	0.585	-0.612	0.422	0.599	-0.681	0.291	0.655	-0.772	0.115	0.592	-0.654	0.028	0.628	-0.641	0.945	0.307	-0.707	0.873	0.276	-0.737	0.697	0.235	-0.72	0.54	0.276	-0.714	0.464	0.27	-0.747	0.287	0.215	-0.705	0.088	0.26
1457	7.285	-0.788	0.975	0.473	NaN	NaN	NaN	-0.647	0.849	0.62	-0.597	0.647	0.649	-0.576	0.508	0.585	-0.609	0.422	0.599	-0.679	0.292	0.655	-0.771	0.117	0.592	-0.654	0.028	0.628	-0.641	0.945	0.306	-0.706	0.873	0.275	-0.737	0.697	0.235	-0.72	0.54	0.275	-0.714	0.464	0.27	-0.746	0.287	0.215	-0.705	0.088	0.26
1458	7.29	-0.788	0.975	0.472	NaN	NaN	NaN	-0.646	0.85	0.619	-0.595	0.648	0.649	-0.573	0.509	0.586	-0.606	0.423	0.6	-0.677	0.293	0.655	-0.77	0.119	0.593	-0.654	0.028	0.628	-0.641	0.944	0.305	-0.706	0.873	0.275	-0.737	0.697	0.234	-0.719	0.54	0.275	-0.714	0.464	0.27	-0.746	0.287	0.214	-0.705	0.088	0.26
1459	7.295	-0.787	0.975	0.472	NaN	NaN	NaN	-0.646	0.85	0.619	-0.593	0.649	0.649	-0.57	0.509	0.587	-0.603	0.424	0.6	-0.675	0.295	0.656	-0.769	0.121	0.593	-0.654	0.029	0.628	-0.641	0.944	0.304	-0.706	0.873	0.274	-0.737	0.696	0.234	-0.719	0.54	0.275	-0.714	0.464	0.27	-0.746	0.287	0.214	-0.705	0.088	0.26
1460	7.3	-0.786	0.976	0.471	NaN	NaN	NaN	-0.645	0.85	0.619	-0.592	0.65	0.649	-0.566	0.509	0.587	-0.6	0.425	0.601	-0.672	0.297	0.657	-0.768	0.122	0.594	-0.653	0.029	0.629	-0.64	0.944	0.303	-0.706	0.873	0.274	-0.736	0.696	0.233	-0.719	0.54	0.274	-0.714	0.463	0.27	-0.746	0.287	0.214	-0.705	0.088	0.26
1461	7.305	-0.786	0.976	0.47	NaN	NaN	NaN	-0.642	0.849	0.617	-0.591	0.651	0.649	-0.562	0.51	0.587	-0.596	0.426	0.601	-0.67	0.298	0.657	-0.766	0.124	0.594	-0.653	0.029	0.629	-0.64	0.944	0.303	-0.706	0.873	0.273	-0.735	0.695	0.232	-0.719	0.54	0.274	-0.714	0.463	0.27	-0.746	0.287	0.214	-0.705	0.088	0.26
1462	7.31	-0.786	0.976	0.47	NaN	NaN	NaN	-0.639	0.847	0.616	-0.59	0.651	0.649	-0.559	0.511	0.588	-0.593	0.426	0.602	-0.667	0.299	0.658	-0.764	0.127	0.594	-0.653	0.028	0.629	-0.64	0.944	0.302	-0.706	0.873	0.273	-0.734	0.695	0.232	-0.719	0.54	0.273	-0.715	0.463	0.27	-0.747	0.287	0.213	-0.705	0.087	0.26
1463	7.315	-0.785	0.976	0.469	NaN	NaN	NaN	-0.64	0.848	0.616	-0.587	0.651	0.65	-0.555	0.512	0.589	-0.589	0.428	0.603	-0.664	0.301	0.658	-0.762	0.129	0.595	-0.653	0.028	0.628	-0.639	0.944	0.302	-0.705	0.873	0.272	-0.734	0.695	0.232	-0.719	0.54	0.273	-0.715	0.463	0.269	-0.747	0.287	0.213	-0.705	0.087	0.26
1464	7.32	-0.785	0.977	0.468	NaN	NaN	NaN	-0.639	0.848	0.615	-0.586	0.652	0.65	-0.551	0.512	0.589	-0.584	0.429	0.603	-0.66	0.302	0.659	-0.76	0.132	0.595	-0.653	0.028	0.628	-0.638	0.944	0.301	-0.705	0.873	0.271	-0.733	0.695	0.231	-0.72	0.539	0.273	-0.716	0.463	0.269	-0.747	0.287	0.213	-0.705	0.087	0.26
1465	7.325	-0.784	0.977	0.468	NaN	NaN	NaN	-0.642	0.851	0.616	-0.584	0.652	0.65	-0.546	0.512	0.59	-0.58	0.43	0.604	-0.656	0.304	0.659	-0.757	0.135	0.596	-0.652	0.028	0.628	-0.637	0.943	0.301	-0.704	0.873	0.271	-0.733	0.695	0.231	-0.72	0.539	0.273	-0.716	0.463	0.269	-0.747	0.286	0.213	-0.705	0.087	0.26
1466	7.33	-0.784	0.977	0.467	NaN	NaN	NaN	-0.639	0.85	0.615	-0.583	0.652	0.651	-0.543	0.514	0.592	-0.575	0.431	0.605	-0.653	0.307	0.659	-0.755	0.138	0.597	-0.652	0.028	0.628	-0.637	0.943	0.3	-0.704	0.872	0.27	-0.733	0.695	0.231	-0.72	0.539	0.273	-0.717	0.463	0.269	-0.748	0.286	0.213	-0.705	0.087	0.26
1467	7.335	-0.783	0.977	0.466	NaN	NaN	NaN	-0.634	0.847	0.611	-0.582	0.652	0.651	-0.539	0.515	0.594	-0.571	0.433	0.605	-0.649	0.309	0.66	-0.752	0.14	0.598	-0.652	0.028	0.628	-0.636	0.942	0.299	-0.703	0.872	0.27	-0.732	0.695	0.231	-0.72	0.539	0.273	-0.717	0.463	0.269	-0.749	0.286	0.213	-0.705	0.087	0.26
1468	7.34	-0.783	0.977	0.465	NaN	NaN	NaN	NaN	NaN	NaN	-0.58	0.653	0.652	-0.535	0.516	0.594	-0.566	0.434	0.606	-0.645	0.311	0.661	-0.749	0.143	0.598	-0.652	0.028	0.629	-0.636	0.942	0.298	-0.702	0.872	0.269	-0.732	0.695	0.23	-0.721	0.539	0.272	-0.718	0.463	0.268	-0.749	0.286	0.213	-0.705	0.087	0.259
1469	7.345	-0.782	0.977	0.464	NaN	NaN	NaN	NaN	NaN	NaN	-0.579	0.653	0.653	-0.53	0.518	0.595	-0.561	0.435	0.607	-0.64	0.313	0.661	-0.746	0.147	0.599	-0.65	0.029	0.629	-0.635	0.942	0.298	-0.702	0.872	0.268	-0.731	0.695	0.23	-0.721	0.539	0.272	-0.719	0.463	0.268	-0.749	0.285	0.213	-0.705	0.087	0.259
1470	7.35	-0.782	0.977	0.464	NaN	NaN	NaN	-0.641	0.852	0.613	-0.577	0.654	0.654	-0.526	0.519	0.596	-0.555	0.437	0.608	-0.635	0.314	0.662	-0.743	0.15	0.599	-0.649	0.029	0.63	-0.635	0.942	0.298	-0.701	0.872	0.268	-0.731	0.695	0.23	-0.722	0.539	0.272	-0.72	0.463	0.268	-0.75	0.285	0.213	-0.705	0.087	0.259
1471	7.355	-0.781	0.976	0.463	NaN	NaN	NaN	-0.641	0.852	0.613	-0.576	0.654	0.654	-0.52	0.52	0.597	-0.55	0.438	0.609	-0.63	0.316	0.663	-0.739	0.152	0.6	-0.648	0.03	0.63	-0.634	0.941	0.297	-0.7	0.871	0.267	-0.731	0.695	0.229	-0.723	0.538	0.271	-0.721	0.462	0.268	-0.75	0.285	0.213	-0.705	0.087	0.259
1472	7.36	-0.78	0.976	0.462	NaN	NaN	NaN	-0.641	0.852	0.613	-0.573	0.654	0.655	-0.516	0.521	0.598	-0.545	0.439	0.609	-0.626	0.317	0.663	-0.736	0.155	0.601	-0.647	0.03	0.631	-0.633	0.941	0.297	-0.699	0.871	0.267	-0.731	0.695	0.229	-0.723	0.538	0.271	-0.721	0.462	0.267	-0.751	0.285	0.212	-0.706	0.087	0.259
1473	7.365	-0.78	0.976	0.461	NaN	NaN	NaN	-0.641	0.852	0.613	-0.571	0.655	0.655	-0.513	0.522	0.598	-0.54	0.44	0.61	-0.622	0.319	0.664	-0.733	0.159	0.601	-0.646	0.031	0.631	-0.632	0.94	0.296	-0.699	0.871	0.266	-0.731	0.695	0.228	-0.724	0.538	0.271	-0.722	0.462	0.267	-0.751	0.284	0.212	-0.706	0.087	0.259
1474	7.37	-0.78	0.976	0.46	NaN	NaN	NaN	-0.639	0.849	0.612	-0.57	0.655	0.656	NaN	NaN	NaN	-0.535	0.442	0.611	-0.618	0.32	0.665	-0.73	0.162	0.602	-0.645	0.033	0.631	-0.631	0.939	0.296	-0.698	0.87	0.265	-0.73	0.695	0.227	-0.725	0.538	0.27	-0.722	0.462	0.266	-0.752	0.284	0.211	-0.706	0.087	0.258
1475	7.375	-0.78	0.976	0.459	NaN	NaN	NaN	-0.634	0.845	0.608	-0.569	0.656	0.657	-0.505	0.526	0.602	-0.531	0.443	0.612	-0.613	0.321	0.665	-0.727	0.164	0.602	-0.645	0.035	0.631	-0.63	0.939	0.296	-0.697	0.87	0.264	-0.73	0.695	0.227	-0.725	0.538	0.27	-0.723	0.461	0.266	-0.752	0.283	0.211	-0.706	0.086	0.258
1476	7.38	-0.779	0.976	0.458	NaN	NaN	NaN	-0.634	0.844	0.607	-0.568	0.657	0.657	-0.502	0.527	0.603	-0.527	0.444	0.612	-0.609	0.322	0.666	-0.724	0.166	0.602	-0.644	0.036	0.631	-0.629	0.938	0.295	-0.696	0.87	0.264	-0.731	0.695	0.226	-0.726	0.538	0.269	-0.724	0.461	0.265	-0.752	0.283	0.21	-0.706	0.086	0.258
1477	7.385	-0.779	0.976	0.458	NaN	NaN	NaN	-0.634	0.844	0.608	-0.566	0.657	0.658	-0.499	0.528	0.603	-0.523	0.445	0.613	-0.605	0.322	0.667	-0.721	0.168	0.602	-0.641	0.038	0.631	-0.628	0.938	0.295	-0.696	0.87	0.263	-0.731	0.695	0.225	-0.726	0.538	0.269	-0.724	0.461	0.265	-0.752	0.283	0.21	-0.707	0.086	0.258
1478	7.39	-0.778	0.975	0.457	NaN	NaN	NaN	-0.636	0.844	0.609	-0.565	0.658	0.658	-0.497	0.529	0.604	-0.52	0.446	0.613	-0.602	0.323	0.667	-0.718	0.17	0.603	-0.638	0.04	0.632	-0.627	0.938	0.295	-0.695	0.87	0.263	-0.731	0.695	0.225	-0.726	0.537	0.268	-0.724	0.461	0.264	-0.753	0.283	0.21	-0.707	0.086	0.258
1479	7.395	-0.778	0.975	0.457	NaN	NaN	NaN	-0.637	0.844	0.61	-0.563	0.658	0.658	-0.495	0.53	0.605	-0.517	0.447	0.614	-0.598	0.324	0.667	-0.716	0.171	0.603	-0.634	0.041	0.632	-0.626	0.937	0.295	-0.694	0.869	0.262	-0.73	0.695	0.224	-0.726	0.537	0.268	-0.724	0.461	0.264	-0.753	0.283	0.21	-0.707	0.085	0.257
1480	7.4	-0.778	0.975	0.457	NaN	NaN	NaN	-0.64	0.845	0.611	-0.562	0.658	0.658	-0.492	0.531	0.606	-0.513	0.448	0.614	-0.596	0.325	0.667	-0.713	0.172	0.603	-0.63	0.043	0.632	-0.626	0.937	0.294	-0.693	0.869	0.262	-0.73	0.695	0.224	-0.726	0.537	0.268	-0.724	0.461	0.264	-0.753	0.283	0.209	-0.707	0.085	0.257
1481	7.405	-0.777	0.975	0.456	NaN	NaN	NaN	-0.638	0.844	0.611	-0.561	0.659	0.659	-0.49	0.531	0.606	-0.511	0.449	0.615	-0.593	0.325	0.667	-0.711	0.173	0.603	-0.624	0.044	0.633	-0.625	0.937	0.294	-0.693	0.869	0.262	-0.73	0.695	0.223	-0.726	0.537	0.267	-0.724	0.461	0.263	-0.754	0.283	0.209	-0.707	0.085	0.257
1482	7.41	-0.777	0.975	0.456	NaN	NaN	NaN	-0.635	0.841	0.61	-0.56	0.66	0.659	-0.489	0.532	0.607	-0.509	0.449	0.615	-0.59	0.326	0.667	-0.708	0.174	0.603	-0.619	0.046	0.634	-0.625	0.937	0.293	-0.693	0.869	0.261	-0.73	0.695	0.223	-0.726	0.537	0.267	-0.724	0.461	0.263	-0.754	0.283	0.209	-0.707	0.085	0.257
1483	7.415	-0.776	0.975	0.456	NaN	NaN	NaN	-0.635	0.839	0.61	-0.56	0.66	0.659	-0.488	0.533	0.607	-0.507	0.45	0.615	-0.588	0.326	0.667	-0.704	0.174	0.602	-0.614	0.048	0.636	-0.625	0.937	0.293	-0.692	0.869	0.261	-0.73	0.695	0.222	-0.725	0.537	0.266	-0.724	0.461	0.263	-0.754	0.283	0.209	-0.707	0.085	0.257
1484	7.42	-0.776	0.975	0.456	NaN	NaN	NaN	-0.635	0.839	0.61	-0.559	0.661	0.659	NaN	NaN	NaN	-0.505	0.45	0.615	-0.586	0.327	0.667	-0.7	0.173	0.602	-0.609	0.05	0.637	-0.624	0.936	0.293	-0.692	0.869	0.261	-0.73	0.695	0.222	-0.725	0.537	0.266	-0.724	0.461	0.262	-0.753	0.283	0.209	-0.707	0.085	0.257
1485	7.425	-0.775	0.975	0.456	NaN	NaN	NaN	-0.634	0.839	0.61	-0.558	0.661	0.659	NaN	NaN	NaN	-0.503	0.451	0.616	-0.583	0.327	0.667	-0.696	0.172	0.602	-0.603	0.052	0.638	-0.624	0.935	0.293	-0.692	0.869	0.26	-0.729	0.695	0.221	-0.724	0.537	0.265	-0.724	0.461	0.262	-0.753	0.283	0.209	-0.707	0.085	0.257
1486	7.43	-0.775	0.975	0.456	NaN	NaN	NaN	-0.634	0.839	0.61	-0.557	0.662	0.659	NaN	NaN	NaN	-0.501	0.451	0.616	-0.581	0.327	0.667	-0.692	0.171	0.601	-0.596	0.053	0.64	-0.624	0.935	0.293	-0.692	0.869	0.26	-0.729	0.695	0.221	-0.724	0.537	0.265	-0.723	0.461	0.262	-0.753	0.283	0.208	-0.707	0.085	0.257
1487	7.435	-0.774	0.975	0.456	NaN	NaN	NaN	-0.634	0.839	0.61	-0.557	0.662	0.659	NaN	NaN	NaN	-0.5	0.452	0.616	-0.579	0.327	0.667	-0.688	0.17	0.601	-0.589	0.054	0.641	-0.623	0.935	0.292	-0.692	0.869	0.26	-0.729	0.695	0.221	-0.723	0.538	0.265	-0.723	0.461	0.262	-0.752	0.283	0.208	-0.707	0.085	0.257
1488	7.44	-0.773	0.975	0.456	NaN	NaN	NaN	-0.633	0.839	0.61	-0.556	0.662	0.658	NaN	NaN	NaN	-0.499	0.453	0.616	-0.577	0.327	0.667	-0.683	0.168	0.601	-0.583	0.055	0.643	-0.623	0.935	0.292	-0.691	0.869	0.26	-0.729	0.695	0.221	-0.723	0.538	0.265	-0.722	0.461	0.261	-0.752	0.283	0.208	-0.707	0.085	0.257
1489	7.445	-0.773	0.975	0.456	NaN	NaN	NaN	-0.633	0.839	0.61	-0.556	0.663	0.658	-0.478	0.536	0.607	-0.498	0.453	0.616	-0.575	0.327	0.667	-0.678	0.166	0.6	-0.576	0.057	0.644	-0.622	0.935	0.292	-0.691	0.869	0.26	-0.729	0.695	0.221	-0.723	0.538	0.264	-0.721	0.46	0.261	-0.752	0.283	0.208	-0.707	0.085	0.257
1490	7.45	-0.773	0.975	0.456	NaN	NaN	NaN	-0.632	0.84	0.61	-0.555	0.663	0.657	-0.477	0.537	0.606	-0.497	0.454	0.616	-0.572	0.327	0.667	-0.673	0.164	0.6	-0.569	0.057	0.645	-0.622	0.935	0.292	-0.691	0.869	0.26	-0.728	0.695	0.221	-0.722	0.538	0.264	-0.72	0.46	0.26	-0.751	0.283	0.208	-0.707	0.085	0.257
1491	7.455	-0.773	0.975	0.456	NaN	NaN	NaN	-0.631	0.84	0.61	-0.555	0.663	0.657	-0.476	0.537	0.606	-0.496	0.454	0.616	-0.57	0.326	0.667	-0.668	0.161	0.6	-0.562	0.057	0.646	-0.621	0.935	0.292	-0.69	0.869	0.26	-0.728	0.695	0.221	-0.721	0.538	0.264	-0.72	0.46	0.26	-0.751	0.283	0.208	-0.707	0.085	0.257
1492	7.46	-0.772	0.975	0.456	NaN	NaN	NaN	-0.631	0.84	0.61	-0.554	0.663	0.657	-0.475	0.538	0.606	-0.495	0.455	0.616	-0.568	0.325	0.667	-0.663	0.159	0.599	-0.555	0.057	0.647	-0.621	0.935	0.292	-0.69	0.869	0.26	-0.727	0.695	0.221	-0.721	0.538	0.264	-0.719	0.46	0.26	-0.75	0.282	0.208	-0.707	0.085	0.257
1493	7.465	-0.772	0.976	0.456	NaN	NaN	NaN	-0.63	0.84	0.609	-0.554	0.663	0.656	NaN	NaN	NaN	-0.494	0.455	0.616	-0.566	0.325	0.666	-0.657	0.156	0.599	-0.547	0.056	0.648	-0.62	0.935	0.292	-0.689	0.869	0.26	-0.726	0.696	0.221	-0.72	0.538	0.264	-0.719	0.46	0.26	-0.749	0.282	0.208	-0.707	0.085	0.257
1494	7.47	-0.771	0.976	0.456	NaN	NaN	NaN	-0.629	0.84	0.608	-0.553	0.663	0.656	NaN	NaN	NaN	-0.493	0.455	0.615	-0.564	0.324	0.666	-0.651	0.153	0.599	-0.54	0.056	0.649	-0.62	0.936	0.291	-0.688	0.869	0.26	-0.726	0.696	0.221	-0.719	0.538	0.264	-0.718	0.46	0.26	-0.749	0.282	0.208	-0.707	0.085	0.257
1495	7.475	-0.77	0.976	0.456	NaN	NaN	NaN	-0.628	0.84	0.608	-0.553	0.663	0.655	NaN	NaN	NaN	-0.493	0.455	0.615	-0.562	0.324	0.666	-0.645	0.15	0.599	-0.532	0.055	0.649	-0.619	0.936	0.291	-0.688	0.869	0.26	-0.725	0.696	0.221	-0.719	0.538	0.265	-0.717	0.46	0.261	-0.749	0.282	0.208	-0.707	0.085	0.257
1496	7.48	-0.769	0.976	0.456	NaN	NaN	NaN	-0.629	0.841	0.609	-0.552	0.663	0.655	NaN	NaN	NaN	-0.492	0.455	0.615	-0.56	0.322	0.666	-0.639	0.147	0.598	-0.524	0.054	0.648	-0.618	0.937	0.292	-0.687	0.87	0.26	-0.725	0.696	0.222	-0.718	0.538	0.265	-0.716	0.46	0.261	-0.748	0.282	0.208	-0.707	0.085	0.257
1497	7.485	-0.769	0.976	0.456	NaN	NaN	NaN	-0.633	0.844	0.612	-0.552	0.663	0.655	NaN	NaN	NaN	-0.492	0.454	0.614	-0.558	0.32	0.666	-0.633	0.143	0.598	-0.516	0.053	0.649	-0.617	0.937	0.292	-0.686	0.87	0.261	-0.724	0.696	0.222	-0.717	0.538	0.265	-0.716	0.46	0.261	-0.748	0.282	0.208	-0.707	0.085	0.257
1498	7.49	-0.768	0.976	0.456	NaN	NaN	NaN	-0.633	0.844	0.613	-0.552	0.664	0.655	-0.475	0.539	0.603	-0.492	0.453	0.614	-0.556	0.319	0.665	-0.627	0.139	0.598	-0.509	0.052	0.649	-0.616	0.937	0.292	-0.686	0.87	0.261	-0.722	0.696	0.222	-0.717	0.538	0.265	-0.715	0.46	0.261	-0.748	0.283	0.208	-0.707	0.085	0.257
1499	7.495	-0.767	0.977	0.456	NaN	NaN	NaN	-0.632	0.844	0.614	-0.551	0.664	0.654	-0.475	0.539	0.603	-0.491	0.453	0.613	-0.554	0.317	0.665	-0.621	0.135	0.598	-0.501	0.051	0.648	-0.616	0.938	0.292	-0.685	0.87	0.261	-0.721	0.696	0.222	-0.716	0.538	0.265	-0.715	0.46	0.261	-0.748	0.283	0.209	-0.707	0.085	0.257
1500	7.5	-0.766	0.976	0.456	NaN	NaN	NaN	-0.632	0.844	0.614	-0.551	0.664	0.654	-0.476	0.539	0.603	-0.491	0.452	0.613	-0.551	0.315	0.664	-0.615	0.132	0.598	-0.493	0.05	0.648	-0.615	0.938	0.293	-0.684	0.87	0.261	-0.72	0.696	0.223	-0.715	0.538	0.265	-0.714	0.461	0.261	-0.747	0.283	0.209	-0.707	0.085	0.257
1501	7.505	-0.765	0.976	0.456	NaN	NaN	NaN	-0.631	0.844	0.614	-0.55	0.664	0.654	-0.477	0.539	0.603	-0.491	0.451	0.613	-0.549	0.313	0.664	-0.609	0.128	0.597	-0.485	0.049	0.648	-0.614	0.938	0.293	-0.682	0.87	0.262	-0.719	0.696	0.223	-0.715	0.538	0.265	-0.714	0.461	0.261	-0.747	0.283	0.209	-0.707	0.085	0.257
1502	7.51	-0.764	0.976	0.456	NaN	NaN	NaN	-0.631	0.845	0.614	-0.549	0.663	0.654	NaN	NaN	NaN	-0.491	0.449	0.612	-0.547	0.31	0.664	-0.603	0.124	0.597	-0.478	0.048	0.647	-0.613	0.938	0.294	-0.681	0.87	0.262	-0.718	0.695	0.223	-0.714	0.538	0.265	-0.713	0.461	0.262	-0.746	0.283	0.208	-0.707	0.085	0.257
1503	7.515	-0.763	0.976	0.457	NaN	NaN	NaN	-0.63	0.845	0.614	-0.548	0.663	0.654	NaN	NaN	NaN	-0.491	0.448	0.612	-0.545	0.308	0.664	-0.597	0.121	0.597	-0.471	0.047	0.647	-0.613	0.938	0.293	-0.68	0.87	0.262	-0.717	0.695	0.223	-0.713	0.538	0.265	-0.713	0.461	0.262	-0.746	0.283	0.209	-0.707	0.085	0.257
1504	7.52	-0.762	0.976	0.457	NaN	NaN	NaN	-0.629	0.844	0.614	-0.547	0.662	0.654	NaN	NaN	NaN	-0.491	0.447	0.612	-0.542	0.305	0.664	-0.592	0.118	0.596	-0.464	0.046	0.647	-0.614	0.939	0.292	-0.679	0.87	0.262	-0.716	0.696	0.223	-0.713	0.538	0.266	-0.712	0.461	0.262	-0.746	0.283	0.209	-0.707	0.085	0.257
1505	7.525	-0.76	0.976	0.458	NaN	NaN	NaN	-0.628	0.844	0.614	-0.546	0.661	0.655	NaN	NaN	NaN	-0.491	0.445	0.611	-0.54	0.303	0.663	-0.587	0.114	0.596	-0.457	0.044	0.646	-0.612	0.939	0.293	-0.678	0.871	0.262	-0.715	0.696	0.224	-0.712	0.538	0.266	-0.712	0.461	0.262	-0.745	0.283	0.209	-0.707	0.085	0.257
1506	7.53	-0.759	0.975	0.459	NaN	NaN	NaN	-0.627	0.844	0.614	-0.546	0.661	0.655	NaN	NaN	NaN	-0.491	0.444	0.611	-0.538	0.301	0.663	-0.582	0.111	0.596	-0.451	0.042	0.646	-0.608	0.937	0.295	-0.676	0.87	0.263	-0.714	0.696	0.224	-0.711	0.539	0.266	-0.711	0.461	0.262	-0.745	0.283	0.209	-0.707	0.085	0.257
1507	7.535	-0.757	0.975	0.459	NaN	NaN	NaN	-0.625	0.843	0.615	-0.545	0.66	0.655	-0.48	0.531	0.599	-0.491	0.442	0.61	-0.535	0.298	0.662	-0.577	0.108	0.595	-0.445	0.041	0.645	-0.606	0.936	0.296	-0.675	0.87	0.264	-0.712	0.696	0.224	-0.71	0.538	0.266	-0.71	0.461	0.263	-0.744	0.283	0.209	-0.707	0.085	0.257
1508	7.54	-0.756	0.974	0.46	NaN	NaN	NaN	-0.623	0.843	0.615	-0.544	0.659	0.655	-0.48	0.531	0.599	-0.492	0.441	0.61	-0.533	0.296	0.662	-0.573	0.105	0.595	-0.441	0.039	0.645	-0.605	0.936	0.297	-0.673	0.87	0.264	-0.711	0.696	0.224	-0.709	0.538	0.267	-0.709	0.461	0.263	-0.744	0.284	0.209	-0.707	0.085	0.257
1509	7.545	-0.755	0.974	0.461	NaN	NaN	NaN	-0.622	0.842	0.615	-0.543	0.658	0.655	NaN	NaN	NaN	-0.492	0.439	0.609	-0.531	0.293	0.661	-0.569	0.102	0.594	-0.438	0.038	0.645	-0.603	0.936	0.298	-0.672	0.87	0.264	-0.71	0.696	0.225	-0.708	0.538	0.267	-0.708	0.461	0.263	-0.743	0.284	0.209	-0.707	0.085	0.258
1510	7.55	-0.753	0.974	0.462	NaN	NaN	NaN	-0.618	0.841	0.615	-0.542	0.656	0.654	-0.481	0.527	0.598	-0.492	0.437	0.609	-0.529	0.291	0.661	-0.565	0.1	0.593	-0.436	0.037	0.644	-0.602	0.936	0.298	-0.671	0.87	0.265	-0.708	0.697	0.225	-0.706	0.538	0.267	-0.707	0.461	0.264	-0.743	0.284	0.209	-0.707	0.085	0.258
1511	7.555	-0.752	0.973	0.463	NaN	NaN	NaN	-0.614	0.838	0.615	-0.541	0.655	0.654	-0.482	0.527	0.598	-0.492	0.436	0.608	-0.527	0.289	0.66	-0.561	0.098	0.593	-0.435	0.035	0.643	-0.601	0.936	0.299	-0.669	0.87	0.266	-0.707	0.697	0.226	-0.705	0.538	0.268	-0.706	0.461	0.264	-0.742	0.284	0.209	-0.706	0.085	0.258
1512	7.56	-0.75	0.973	0.464	NaN	NaN	NaN	-0.612	0.838	0.615	-0.54	0.654	0.654	NaN	NaN	NaN	-0.492	0.434	0.608	-0.526	0.287	0.66	-0.559	0.096	0.593	-0.434	0.033	0.643	-0.6	0.936	0.3	-0.668	0.87	0.266	-0.705	0.697	0.226	-0.704	0.538	0.268	-0.705	0.461	0.264	-0.742	0.284	0.21	-0.706	0.085	0.258
1513	7.565	-0.749	0.973	0.465	NaN	NaN	NaN	-0.611	0.838	0.616	-0.539	0.653	0.654	NaN	NaN	NaN	-0.492	0.432	0.608	-0.524	0.286	0.659	-0.559	0.095	0.593	-0.434	0.032	0.643	-0.599	0.936	0.301	-0.667	0.87	0.267	-0.703	0.697	0.227	-0.703	0.538	0.268	-0.704	0.461	0.265	-0.741	0.284	0.21	-0.706	0.085	0.258
1514	7.57	-0.747	0.972	0.467	NaN	NaN	NaN	-0.606	0.835	0.615	-0.538	0.651	0.654	NaN	NaN	NaN	-0.491	0.431	0.608	-0.523	0.286	0.659	-0.56	0.095	0.594	-0.435	0.033	0.643	-0.598	0.937	0.301	-0.666	0.871	0.268	-0.701	0.696	0.227	-0.702	0.538	0.269	-0.703	0.461	0.265	-0.741	0.284	0.21	-0.706	0.085	0.258
1515	7.575	-0.745	0.972	0.468	NaN	NaN	NaN	-0.605	0.835	0.615	-0.537	0.65	0.654	-0.48	0.519	0.594	-0.489	0.431	0.608	-0.524	0.287	0.659	-0.562	0.095	0.594	-0.435	0.033	0.644	-0.596	0.937	0.302	-0.664	0.871	0.269	-0.7	0.696	0.228	-0.7	0.538	0.269	-0.701	0.461	0.265	-0.74	0.284	0.211	-0.706	0.085	0.258
1516	7.58	-0.744	0.971	0.469	NaN	NaN	NaN	-0.606	0.836	0.618	-0.536	0.649	0.654	-0.478	0.519	0.594	-0.487	0.431	0.607	-0.525	0.289	0.659	-0.564	0.096	0.593	-0.435	0.034	0.644	-0.595	0.938	0.303	-0.663	0.871	0.27	-0.698	0.697	0.228	-0.699	0.538	0.27	-0.7	0.461	0.265	-0.74	0.285	0.211	-0.706	0.085	0.259
1517	7.585	-0.743	0.971	0.47	NaN	NaN	NaN	-0.604	0.836	0.619	-0.533	0.648	0.653	-0.474	0.519	0.594	-0.485	0.431	0.607	-0.526	0.29	0.659	-0.567	0.098	0.593	-0.435	0.033	0.643	-0.594	0.938	0.303	-0.662	0.871	0.27	-0.697	0.697	0.229	-0.698	0.538	0.27	-0.699	0.462	0.266	-0.739	0.285	0.211	-0.706	0.085	0.259
1518	7.59	-0.742	0.971	0.472	NaN	NaN	NaN	-0.603	0.836	0.62	-0.531	0.647	0.653	-0.47	0.519	0.592	-0.482	0.432	0.606	-0.526	0.29	0.659	-0.568	0.099	0.593	-0.435	0.033	0.643	-0.593	0.938	0.304	-0.663	0.872	0.27	-0.695	0.697	0.229	-0.696	0.539	0.271	-0.698	0.462	0.266	-0.738	0.286	0.211	-0.706	0.085	0.259
1519	7.595	-0.74	0.971	0.473	NaN	NaN	NaN	-0.602	0.836	0.621	-0.527	0.647	0.653	-0.466	0.519	0.591	-0.481	0.433	0.606	-0.526	0.29	0.659	-0.568	0.101	0.592	-0.435	0.033	0.643	-0.592	0.939	0.305	-0.662	0.872	0.271	-0.694	0.698	0.23	-0.695	0.539	0.271	-0.697	0.462	0.267	-0.738	0.286	0.212	-0.706	0.086	0.259
1520	7.6	-0.738	0.971	0.474	NaN	NaN	NaN	-0.598	0.836	0.621	-0.524	0.649	0.653	-0.462	0.52	0.59	-0.479	0.433	0.606	-0.525	0.29	0.659	-0.567	0.103	0.591	-0.435	0.033	0.643	-0.59	0.939	0.306	-0.658	0.871	0.273	-0.693	0.698	0.231	-0.694	0.539	0.272	-0.695	0.462	0.267	-0.737	0.287	0.212	-0.705	0.086	0.259
1521	7.605	-0.737	0.97	0.475	NaN	NaN	NaN	-0.594	0.834	0.621	-0.52	0.65	0.653	-0.459	0.521	0.589	-0.478	0.433	0.605	-0.523	0.29	0.659	-0.566	0.103	0.592	-0.434	0.032	0.643	-0.588	0.938	0.307	-0.657	0.872	0.273	-0.691	0.697	0.232	-0.692	0.539	0.272	-0.694	0.462	0.268	-0.736	0.287	0.212	-0.705	0.086	0.259
1522	7.61	-0.735	0.97	0.476	NaN	NaN	NaN	-0.591	0.834	0.621	-0.517	0.65	0.654	-0.458	0.522	0.589	-0.476	0.433	0.605	-0.521	0.29	0.659	-0.564	0.103	0.592	-0.434	0.032	0.643	-0.587	0.938	0.308	-0.658	0.872	0.274	-0.689	0.697	0.233	-0.691	0.539	0.273	-0.693	0.463	0.268	-0.735	0.287	0.213	-0.705	0.086	0.259
1523	7.615	-0.734	0.971	0.477	NaN	NaN	NaN	-0.59	0.834	0.622	-0.514	0.651	0.654	-0.457	0.522	0.589	-0.474	0.433	0.605	-0.518	0.29	0.66	-0.563	0.102	0.593	-0.434	0.032	0.643	-0.585	0.938	0.31	-0.656	0.872	0.275	-0.688	0.697	0.234	-0.689	0.539	0.273	-0.691	0.463	0.269	-0.735	0.288	0.213	-0.705	0.086	0.259
1524	7.62	-0.733	0.971	0.478	NaN	NaN	NaN	-0.59	0.836	0.624	-0.512	0.652	0.655	-0.455	0.522	0.588	-0.474	0.433	0.605	-0.515	0.289	0.66	-0.562	0.101	0.594	-0.434	0.032	0.643	-0.584	0.938	0.311	-0.653	0.872	0.276	-0.686	0.697	0.234	-0.687	0.539	0.274	-0.689	0.462	0.27	-0.734	0.288	0.213	-0.705	0.086	0.259
1525	7.625	-0.731	0.97	0.479	NaN	NaN	NaN	-0.589	0.837	0.625	-0.511	0.653	0.655	-0.455	0.522	0.589	-0.473	0.433	0.605	-0.512	0.288	0.661	-0.56	0.1	0.595	-0.434	0.032	0.642	-0.583	0.938	0.312	-0.653	0.872	0.276	-0.685	0.698	0.235	-0.686	0.54	0.275	-0.688	0.462	0.27	-0.733	0.288	0.214	-0.705	0.086	0.259
[truncated: 2,964 more rows]
[truncated: 3 more columns]
