# Supplementary material for: Associations between lower-limb muscle activation and knee flexion in post-stroke individuals: A study on the stance-to-swing phases of gait
Source: PLoS One. 2017 Sep 8;12(9):e0183865. doi: 10.1371/journal.pone.0183865 (PMC5590852; doi:10.1371/journal.pone.0183865)
Supplement: S1 Dataset — (ZIP) [file pone.0183865.s001.zip › S1_Dataset/Patient group/7/4/emg.csv]

Frame	Time	EMG Signal 1	EMG Signal 2	EMG Signal 3	EMG Signal 4	EMG Signal 5	EMG Signal 6	EMG Signal 7	EMG Signal 8
0	0	64.295	59.942	41.132	38.672	34.206	39.6	153.19	49.127
1	0.001	60.904	58.281	41.656	72.078	32.353	35.133	139.772	44.649
2	0.002	47.659	47.138	37.348	93.091	32.827	30.498	127.332	40.372
3	0.003	41.005	51.279	38.843	87.204	36.202	34.754	155.265	36.299
4	0.004	45.008	45.557	42.872	66.619	36.682	39.022	108.86	24.686
5	0.005	48.64	38.11	46.522	47.789	34.654	36.515	115.333	27.988
6	0.006	47.244	38.823	45.152	30.321	31.475	38.283	76.707	43.493
7	0.007	34.047	30.654	37.215	20.23	30.441	34.649	14.52	34.643
8	0.008	41.759	32.566	32.973	31.249	22.644	33.547	-60.433	34.902
9	0.009	38.269	25.597	34.552	22.545	22.023	28.405	-52.1	34.999
10	0.01	29.969	24.071	33.259	14.455	8.456	19.403	8.953	38.403
11	0.011	22.49	26.057	23.666	14.717	22.97	25.132	64.333	28.683
12	0.012	23.196	24.414	22.816	11.333	23.768	18.695	40.76	25.573
13	0.013	30.722	24.746	25.86	14.369	24.395	21.378	72.707	30.233
14	0.014	29.77	29.366	10.939	8.537	0.273	19.059	53.05	27.384
15	0.015	36.017	22.604	22.758	10.673	20.883	12.7	1.712	22.637
16	0.016	20.062	23.237	19.322	10.322	5.523	17.217	-33.113	21.986
17	0.017	12.288	14.039	22.309	9.8	6.838	21.39	-40.407	14.407
18	0.018	12.124	17.089	4.827	9.284	7.989	18.039	-47.098	10.55
19	0.019	24.593	23.28	13.902	7.067	8.973	6.596	-43.319	12.544
20	0.02	24.733	14.235	14.32	1.623	2.058	-4.808	-113.27	14.384
21	0.021	21.252	11.62	7.621	-1.604	2.728	10.925	-163.843	10.079
22	0.022	8.543	7.514	23.61	-0.902	3.236	7.347	-120.325	5.239
23	0.023	5.569	3.668	19.918	-3.838	3.587	8.256	-64.588	-3.417
24	0.024	7.686	5.689	16.467	-3.649	3.777	5.148	-87.72	-5.643
25	0.025	19.355	2.324	-9.954	-6.163	6.33	2.279	-68.803	2.047
26	0.026	12.692	2.679	-7.877	-1.45	4.469	-0.352	-51.616	6.895
27	0.027	19.261	4.825	6.64	-3.287	4.575	-2.755	-2.631	2.695
28	0.028	22.207	-1.877	-2.805	-6.265	1.241	2.631	70.303	16.358
29	0.029	1.421	-9.674	-21.69	-2.598	-1.858	-1.81	79.162	-3.801
30	0.03	-13.888	-6.575	-1.614	0.559	-3.183	-3.69	122.904	-7.265
31	0.031	-7.455	-9.992	0.129	0.065	-4.468	-1.654	113.907	-5.836
32	0.032	-10.835	-1.549	-3.306	0.597	-5.719	-8.477	105.811	-4.551
33	0.033	-22.48	3.85	-25.268	1.026	-4.999	-13.316	98.535	-7.282
34	0.034	-29.223	1.747	-23.381	-0.779	0.787	-3.219	55.307	-9.765
35	0.035	-21.395	-0.094	-6.342	-0.259	-5.771	-8.567	-17.485	-12.004
36	0.036	-11.185	-7.684	-9.376	-3.777	-7.076	-4.96	-47.675	-8.382
37	0.037	-4.794	-5.934	-3.668	-4.728	-8.142	-1.895	50.322	-2.589
38	0.038	-14.404	-12.248	-2.375	-7.175	-9.174	-3.619	-15.942	-4.296
39	0.039	-9.049	-8.057	-8.197	-9.208	-6.683	-3.174	19.274	-7.886
40	0.04	0.027	-4	-13.4	-11.013	-8.421	-8.489	29.829	-19.17
41	0.041	-6.918	-7.442	-0.937	-11.236	-7.415	-22.086	-118.427	-26.736
42	0.042	-3.934	-3.092	-13.583	-15.299	-8.889	-5.069	-139.703	-18.194
43	0.043	-14.072	-13.599	-18.637	-9.842	-8.007	-12.4	-120.671	-10.189
44	0.044	-15.648	-9.743	-14.737	-14.218	-7.873	-6.344	-68.365	-0.79
45	0.045	-14.842	-19.008	-11.368	-12.567	-5.19	-12.443	-84.343	5.356
46	0.046	-14.171	-22.801	-10.477	-17.463	-6.549	-14.446	-70.12	-5.683
47	0.047	-15.373	-22.104	-18.059	-11.108	-8.651	-10.03	-4.348	-7.197
48	0.048	-16.336	-21.369	-17.289	-12.073	-8.6	-8.863	55.232	-6.156
49	0.049	-18.805	-24.072	-11.464	-14.557	-7.36	-7.859	1.037	-5.081
50	0.05	-29.749	-18.611	-12.389	-12.752	-10.544	-11.474	30.645	-8.234
51	0.051	-34.36	-13.789	-13.013	-2.716	-11.707	-27.589	21.907	-11.082
52	0.052	-30.075	-5.095	-5.703	1.537	-5.903	-11.379	78.92	-13.543
53	0.053	-26.384	-3.953	-12.524	-2.138	-6.683	-13.558	86.291	-11.158
54	0.054	-22.888	-9.18	-10.057	-3.313	-6.106	-3.925	39.482	-11.679
55	0.055	-8.942	-21.967	-7.778	-0.26	-6.692	-9.186	45.48	-8.335
56	0.056	4.611	-20.252	-5.88	-7.099	-9.595	-10.784	6.782	-17.189
57	0.057	13.321	-15.623	-5.343	-4.666	-6.117	-9.462	11.743	-10.76
58	0.058	11.762	-11.382	-1.32	-2.425	-5.733	-13.176	-29.661	-16.725
59	0.059	7.499	-10.231	-9.306	-11.982	-7.873	-4.898	-68.56	-9.324
60	0.06	-6.82	-9.09	-5.862	-15.741	-8.272	-5.908	6.967	-16.059
61	0.061	-24.246	-20.919	-11.135	-16.984	-10.23	-6.933	17.726	-15.242
62	0.062	-26.581	-22.485	-6.338	-18.033	-9.461	-6.205	47.387	-11.144
63	0.063	-20.208	-15.343	-7.143	-19.087	-8.111	-7.025	2.784	-14.586
64	0.064	-14.417	-11.684	-6.381	-16.642	-7.926	-3.58	-21.434	-15.122
65	0.065	-19.666	-10.55	-5.815	-11.105	-8.15	-9.621	-43.369	-8.495
66	0.066	-21.257	-7.472	-6.405	-0.337	-9.702	-17.026	-49.883	-9.227
67	0.067	-28.522	-16.358	-10.47	20.302	-8.75	-6.235	-31.651	-11.508
68	0.068	-24.978	-12.824	-12.975	11.911	-5.86	-7.635	-15.146	-13.421
69	0.069	-23.943	-15.905	-19.349	-11.377	-8.579	-8.848	10.071	-8.777
70	0.07	-20.954	-9.113	-16.801	-45.891	-12.064	-12.381	14.623	-10.493
71	0.071	-22.02	-13.38	-14.436	-50.405	-9.172	-13.39	10.582	-10.075
72	0.072	-19.594	-24.055	-23.876	-38.077	-10.34	-8.591	14.281	-15.468
73	0.073	-17.377	-25.456	-20.138	-19.355	-7.626	-12.896	-30.359	-10.61
74	0.074	-22.318	-5.991	-26.076	11.567	-10.532	-15.259	-36.216	-7.303
75	0.075	-13.707	2.232	-22.925	-9.168	-11.696	-14.699	-8.428	-16.188
76	0.076	-19.79	4.652	-21.912	2.035	-5.883	-7.36	-23.397	-12.482
77	0.077	-12.533	2.279	-8.698	19.05	-11.494	-10.284	45.477	-18.451
78	0.078	-19.397	-8.421	-2.824	-2.834	-13.424	-9.536	75.256	-11.071
79	0.079	-13.474	-10.367	-11.467	-22.588	-8.779	-10.325	48.747	-12.009
80	0.08	-15.896	-15.589	-12.958	-4.799	-9.366	-10.932	-7.932	-12.769
81	0.081	-11.165	-14.013	-8.625	-16.424	-6.855	-10.369	-74.421	-11.976
82	0.082	-6.61	-9.73	-9.703	-48.381	-5.503	-13.286	-65.304	-8.476
83	0.083	-9.6	-3.332	-6.133	-71.24	-4.342	-5.373	-56.963	-11.744
84	0.084	-7.161	-14.147	-11.296	-25.391	-8.789	-1.899	-49.442	-12.301
85	0.085	-7.626	-15.489	-14.126	-7.219	-2.199	-11.583	-29.413	-14.784
86	0.086	-2.859	-11.789	-0.885	-12.665	-10.128	-7.897	-47.59	-9.335
87	0.087	-8.915	-20.093	4.994	-17.721	-9.156	-13.902	-42.178	-8.714
88	0.088	-14.581	-19.098	3.312	-4.196	-12.06	-12.928	-57.217	-13.316
89	0.089	-5.162	-23.911	4.912	-0.15	-7.796	-15.823	-98.43	-12.698
90	0.09	1.166	-19.627	-5.1	3.51	-8.562	-15.035	-103.783	-9.19
91	0.091	-7.19	-18.827	-11.436	6.786	-10.493	-12.684	-68.491	-10.54
92	0.092	0.138	-13.967	-12.538	3.685	-12.425	-10.746	-64.085	-10.91
93	0.093	-0.853	-10.643	-19.85	0.97	-6.998	-8.792	-9.927	-8.943
94	0.094	-14.044	-5.216	-24.66	3.494	-10.473	-10.518	-2.544	-6.959
95	0.095	-23.745	-14.691	-20.377	1.176	-4.465	-7.982	17.506	-8.447
96	0.096	-35.952	-11.008	-21.122	3.308	-8.52	-9.322	-12.752	-12.84
97	0.097	-34.4	-9.841	-14.517	-2.499	-6.577	-15.87	15.06	-14.733
98	0.098	-30.139	-15.052	-4.825	-4.233	-8.508	-14.873	20.26	-14.131
99	0.099	-28.963	-14.067	1.587	-8.863	-10.243	-10.586	34.02	-11.596
100	0.1	-25.452	-16.562	-1.874	-13.116	-13.721	1.639	38.288	-11.186
101	0.101	-22.334	-18.848	-0.884	-11.958	-12.366	-7.042	34.718	-14.074
102	0.102	-19.408	-20.746	-1.832	-13.131	-8.298	-5.474	72.54	-20.062
103	0.103	-20.143	-28.05	-1.034	-16.247	-6.943	-6.79	47.497	-17.538
104	0.104	-14.488	-17.168	-3.347	-15.31	-6.553	-10.419	6.372	-16.755
105	0.105	-7.862	-9.97	-8.174	-14.569	-13.13	-2.039	-10.039	-5.902
106	0.106	-7.029	-16.326	-6.238	-12.281	-10.228	-15.921	15.18	8.425
107	0.107	-9.287	-17.456	-15.144	-17.146	-12.741	-13.94	56.413	2.617
108	0.108	-9.81	-16.454	-8.76	-12.485	-10.409	-8.67	17.73	-9.57
109	0.109	-19.814	-9.646	-17.091	-9.486	-8.471	-13.275	2.655	-4.922
110	0.11	-15.511	-5.352	-9.759	-11.933	-6.536	-6.072	7.043	-9.168
111	0.111	-16.648	-7.633	-20.614	-8.55	-8.275	-9.707	-55.411	-10.322
112	0.112	-13.156	-7.024	-24.9	-4.38	-7.886	-13.147	-100.005	-18.636
113	0.113	-7.918	-6.42	-31.308	-12.234	-5.559	-14.063	-107.996	-17.664
114	0.114	-4.989	2.515	-32.493	-8.692	-3.423	-11.129	-70.903	-20.554
115	0.115	8.211	-11.774	-20.711	-9.668	-9.416	-6.837	-37.337	-18.026
116	0.116	37.291	-36.897	-25.38	-8.769	-8.632	-6.036	-19.014	-17.24
117	0.117	41.426	-60.657	-26.758	-6.299	-7.855	-4.068	-13.517	-6.396
118	0.118	22.736	-19.788	-33.165	-10.426	-8.431	-3.43	1.699	7.932
119	0.119	5.798	-14.345	-32.028	-8.554	-11.712	-12.282	-11.778	-13.352
120	0.12	-9.762	0.772	-33.029	-13.241	-7.641	-21.136	25.875	-16.049
121	0.121	-23.774	14.341	-28.232	-14.993	-8.023	-7.932	20.989	-13.525
122	0.122	-21.145	18.409	-25.746	-16.39	-14.402	-2.653	43.894	-11.196
123	0.123	-23.347	37.167	-23.462	-19.763	-6.458	-7.237	31.551	-13.312
124	0.124	-25.368	40.441	-16.908	-26.428	-5.48	-23.052	42.737	-11.346
125	0.125	-27.212	24.772	-21.195	-25.471	-12.244	-25.13	45.975	-13.054
126	0.126	-21.885	-17.812	-17.154	-21.238	-7.976	-15.394	17.786	-11.475
127	0.127	-23.337	-11.834	-12.34	-18.876	-10.285	-10.115	44.148	-10.089
128	0.128	-33.304	-50.558	-12.933	-16.929	-8.344	-11.613	40.94	-6.4
129	0.129	-26.838	-55.632	-11.196	-9.579	-5.044	-4.393	-6.175	-9.884
130	0.13	-25.608	-60.139	-6.372	-8.621	-6.772	-10.719	-53.21	-15.11
131	0.131	-28.642	-47.83	-9.671	-0.657	-8.118	-9.513	-35.179	-10.271
132	0.132	-25.67	-21.576	-11.415	-3.737	-9.467	-6.368	-62.905	-12.786
133	0.133	-33.541	-24.93	-3.484	-8.587	-11.589	-15.234	-47.883	-15.104
134	0.134	-26.14	-15.69	-4.647	-7.83	-11.193	-6.879	-34.315	-21.692
135	0.135	-17.179	-24.073	2.709	-3.732	-11.581	-20.779	-22.04	-17.443
136	0.136	-15.979	-21.623	5.608	-8.527	-9.448	-3.334	-18.538	-19.77
137	0.137	-10.74	-24.016	15.288	-11.813	-5.573	-10.27	-1.664	-16.276
138	0.138	-7.818	-21.972	16.459	-14.711	-10.404	-12.361	-17.37	-12.959
139	0.139	-7.026	-16.243	5.616	-14.309	-9.821	-14.255	-37.08	-5.199
140	0.14	-19.208	-11.098	-1.539	-16.594	-6.912	-26.416	-34.516	2.164
141	0.141	-27.914	-9.617	-2.708	-19.454	-5.552	-8.98	-32.113	-12.537
142	0.142	-23.259	-16.831	-1.555	-18.253	-10.001	-6.624	-25.639	-14.653
143	0.143	-18.992	-2.565	3.668	-20.956	-9.421	-8.727	-27.449	-20.468
144	0.144	-20.154	-0.682	4.625	-16.727	-9.029	-6.765	-39.442	-22.218
145	0.145	-21.327	-5.961	-1.384	-11.353	-7.673	-4.994	-37.748	-17.576
146	0.146	-28.689	-7.57	-2.16	-9.464	-8.833	-19.274	-18.83	-13.322
147	0.147	-21.943	-11.881	-4.084	-10.08	-6.899	-9.567	4.493	0.982
148	0.148	-24.491	-10.779	-14.133	-15.523	-9.601	-7.801	-4.692	-0.972
149	0.149	-28.577	-14.337	-9.866	-6.087	-7.474	-9.331	-47.172	-6.21
150	0.15	-22.025	-19.63	-13.531	0.232	-6.125	-7.953	44.463	-4.672
151	0.151	-16.044	-14.871	-14.702	10.995	-9.229	-9.086	31.303	-6.038
152	0.152	-16.847	-19.205	-15.685	12.283	-3.235	-10.238	19.488	-7.226
153	0.153	-10.318	-15.214	-12.8	11.067	-7.496	-17.58	8.609	-6.091
154	0.154	-6.119	-14.704	-15.328	5.01	-8.275	-16.609	-1.36	-13.476
155	0.155	-5.392	-16.705	-9.71	1.865	-6.341	-14.086	-28.226	-4.604
156	0.156	-1.973	-13.866	-9.146	-12.889	-12.349	-8.463	-20.301	-5.79
157	0.157	2.601	-12.579	-15.16	-44.87	-14.683	-6.53	-27.839	-8.902
158	0.158	-6.379	-10.317	-11.121	-95.239	-8.122	-5.955	-47.945	-11.821
159	0.159	-2.77	-13.284	-11.714	-61.808	-7.371	-3.047	6.867	-12.633
160	0.16	0.621	-17.788	-16.376	-67.859	-11.457	-5.565	-30.224	-14.999
161	0.161	-0.422	-14.941	-14.644	-62.483	-10.894	-8.837	-63.826	-13.115
162	0.162	-3.386	-11.52	-18.13	-27.311	-11.49	-15.415	-57.955	-7.17
163	0.163	-7.709	-13.904	-19.481	-4.526	-12.087	-0.715	-74.52	-17.877
164	0.164	-13.384	-11.843	-20.641	49.601	-10.749	-2.851	-39.424	-16.58
165	0.165	-24.298	-16.353	-20.242	86.521	-13.087	-4.785	-71.437	-10.249
166	0.166	-35.411	-21.855	-22.94	53.005	-8.264	-13.489	-8.94	-9.133
167	0.167	-39.748	-20.013	-26.402	58.953	-7.704	-24.515	-17.779	-12.272
168	0.168	-36.174	-10.055	-23.089	31.236	-10.628	-17.352	39.204	-11.337
169	0.169	-44.635	-11.468	-18.229	-14.301	-10.261	-16.199	17.225	-15.62
170	0.17	-32.996	-10.365	-8.149	-56.924	-9.895	-12.733	-16.158	-13.342
171	0.171	-25.237	-2.085	-15.294	-18.272	-9.533	-20.114	38.885	-12.81
172	0.172	-24.082	0.983	-14.102	27.154	-11.488	-19.166	46.264	-20.206
173	0.173	-9.962	-1.957	-17.552	33.125	-8.805	-14.915	66.264	-29.146
174	0.174	-0.478	-11.671	-16.54	-16.852	-10.95	-12.61	60.317	-25.705
175	0.175	-5.889	0.091	-15.522	-23.477	-10.774	-16.129	-22.893	-26.716
176	0.176	-7.598	1.58	-11.231	-66.094	-8.862	-6.094	-11.141	-19.979
177	0.177	-6.407	-11.486	-10.418	-27.424	-6.559	-7.47	-0.358	-6.851
178	0.178	-0.189	-6.343	-15.217	-32.475	-11.035	-13.867	127.884	6.672
179	0.179	5.635	-1.8	-13.237	-36.949	-9.123	-15.043	145.203	1.429
180	0.18	2.375	5.273	-18.612	-49.338	-6.236	-3.233	33.739	-3.244
181	0.181	-6.688	-9.129	-17.977	-38.131	-3.741	-7.909	-96.483	-4.628
182	0.182	-5.681	-11.112	-17.346	-28.094	-5.114	-0.759	-44.048	-8.334
183	0.183	-2.74	-23.32	-14.401	-25.036	-8.041	2.905	-91.707	-2.374
184	0.184	-17.602	-21.792	-20.157	-22.37	-4.385	-0.58	38.249	-5.509
185	0.185	-7.1	-20.449	-14.502	-14.848	-5.763	-5.818	90.569	-12.322
186	0.186	6.327	-14.079	-10.977	10.866	-12.362	-8.743	42.848	-20.291
187	0.187	-13.142	-10.612	-12.883	0.776	-13.351	-18.423	-58.151	-32.128
188	0.188	-20.798	-17.978	-5.119	-2.347	-10.849	-19.581	-97.631	-24.214
189	0.189	-12.782	-17.011	-14.784	-22.12	-10.088	-11.256	-109.355	-14.168
190	0.19	-10.56	-23.768	-11.122	-24.656	-9.523	-1.58	-98.437	-10.497
191	0.191	-29.834	-31.682	-14.636	-22.378	-8.956	-13.378	-48.986	-16.5
192	0.192	-27.433	-24.305	-15.831	-1.157	-7.806	-7.182	-57.876	-0.451
193	0.193	-25.212	-23.316	-10.639	17.961	-8.398	-8.729	-66.069	-2.786
194	0.194	-27.428	-19.017	-9.695	20.448	-8.799	-12.994	-14.5	-9.188
195	0.195	-37.177	-19.755	-8.951	8.826	-5.518	-21.871	-9.596	-10.947
196	0.196	-25.048	-23.204	-16.34	-6.025	-7.659	-13.513	-3.178	-5.15
197	0.197	-17.18	-17.163	-9.602	-23.335	-13.671	-12.544	2.742	-6.899
198	0.198	-21.493	-8.227	1.785	-6.965	-7.687	-7.69	-2.685	-11.533
199	0.199	-15.151	-14.193	0.193	3.805	-6.924	-10.192	-7.676	-12.883
200	0.2	-21.195	-6.797	10.215	2	-7.516	-7.867	51.987	-11.728
201	0.201	-11.552	-11.6	9.007	-6.636	-8.104	-3.019	27.69	-3.407
202	0.202	2.744	-14.074	5.49	-17.644	-7.536	-7.647	49.797	-8.636
203	0.203	0.786	-18.101	-4.22	-16.296	-6.182	-4.731	43.169	-3.801
204	0.204	-11.43	-11.483	-21.28	-20.032	-10.638	-12.658	37.121	-4.568
205	0.205	-0.421	-8.936	-5.054	-18.956	-8.903	-11.487	42.515	-5.342
206	0.206	-4.693	-11.224	-7.209	-13.795	-5.421	-12.443	27.336	-7.272
207	0.207	-8.386	-17.763	-5.284	-12.857	-2.141	-7.588	22.754	-17.335
208	0.208	-24.071	-11.722	-10.525	-10.367	0.754	-13.57	-39.834	-10.182
209	0.209	-13.439	-15.741	-12.083	-6.37	-1.181	-11.234	-66.76	-3.806
210	0.21	-26.996	-10.864	-10.74	-15.904	-6.986	-22.044	-58.815	-4.979
211	0.211	-39.191	-8.892	-22.564	-7.055	-11.052	-10.986	-81.011	-5.958
212	0.212	-31.248	-10.593	-24.132	-5.92	-10.475	-6.713	-87.791	-6.927
213	0.213	-29.876	-7.069	-19.905	-4.95	-9.898	-7.869	-45.398	-9.437
214	0.214	-18.04	-10.32	-21.096	-17.704	-10.476	-13.845	-29.179	-13.497
215	0.215	-10.053	-3.707	-7.957	-22.817	-15.307	-12.84	-44.384	-16.967
216	0.216	-2.843	-10.446	-16.682	-8.285	-10.652	-13.792	-76.376	-17.523
217	0.217	0.883	-9.643	-15.136	-13.981	-8.893	-11.266	-72.351	-16.919
218	0.218	2.099	-11.93	-13.786	-5.172	-11.395	-3.912	-46.24	-14.38
219	0.219	1.182	-7.05	-4.874	-13.045	-11.771	-4.843	-56.574	-15.71
220	0.22	-7.677	-11.658	-3.693	-8.783	-5.956	-4.035	-9.881	-12.793
221	0.221	0.684	-17.043	-11.022	-9.972	-11.558	-1.68	23.279	-15.488
222	0.222	1.71	-12.165	-10.031	-27.945	-9.608	-11.12	-7.358	-15.066
223	0.223	-7.12	-7.477	-16.006	-10.092	-11.528	-7.411	-13.133	-12.115
224	0.224	-13.023	-11.506	-16.751	-12.366	-9.763	-3.894	21.741	-10.142
225	0.225	-29.001	-17.284	-5.874	-10.24	-10.135	-9.081	53.37	-15.14
226	0.226	-17.324	-14.934	-10.478	-8.314	-9.732	-6.132	15.335	-17.071
227	0.227	-10.865	-19.753	-9.073	-17.054	-6.812	-12.062	30.06	-19.973
228	0.228	-8.858	-21.686	-17.924	-9.116	-7.175	-9.69	34.035	-20.335
229	0.229	-10.517	-21.094	-16.721	-19.182	-11.416	-20.488	54.419	-12.95
230	0.23	-8.891	-15.268	-24.036	-4.854	-8.881	3.364	5.046	-13.889
231	0.231	-13.081	-19.313	-23.043	4.838	-11.179	-13.617	-96.107	-9.03
232	0.232	-6.632	-17.378	-18.76	6.624	-7.09	-10.489	-53.361	-3.005
233	0.233	-10.048	-11.372	-21.057	2.038	-10.552	-24.574	12.2	-5.308
234	0.234	-10.949	-9.05	-17.542	-13.763	-7.246	-6.731	47.56	-7.219
235	0.235	-19.793	-8.477	-15.581	-11.565	-10.127	-9.022	36.723	-7.781
236	0.236	-18.547	-3.836	-7.812	-13.415	-5.659	-11.13	-71.763	-9.516
237	0.237	-19.422	-7.893	-4.689	-15.057	-9.705	-20.798	-28.525	-13.004
238	0.238	-12.566	-13.693	-3.711	-10.338	-13.172	-19.053	-94.341	-12.622
239	0.239	-20.423	-19.302	0.558	-17.439	-8.699	-14.405	-82.522	-14.74
240	0.24	-15.108	-17.355	1.33	2.145	-8.103	-24.454	-71.55	-12.771
241	0.241	-15.97	-16.76	-3.517	16.313	-8.469	-4.883	17.508	-14.677
242	0.242	-18.39	-18.483	-6.816	-6.87	-11.736	-2.148	77.348	-14.844
243	0.243	-20.599	-21.938	-15.733	-16.108	-7.65	0.386	88.44	-13.45
244	0.244	-27.055	-17.46	-12.071	-24.376	-10.151	-25.344	78.943	-9.755
245	0.245	-27.702	-19.163	-15.568	-62.841	-6.845	-28.626	88.277	-10.143
246	0.246	-21.974	-23.955	-16.555	-90.482	-6.441	-6.757	15.445	-7.236
247	0.247	-18.367	-17.908	-21.416	-75.388	-2.748	-9.46	-33.372	-13.224
248	0.248	-22.885	-15.536	-15.431	-70.955	-9.123	-6.948	-77.666	-10.703
249	0.249	-17.336	-22.062	-13.127	-50.224	-6.588	0.019	-101.669	-6.638
250	0.25	-15.278	-16.016	-9.678	6.553	-8.888	-6.371	-49.734	-11.478
251	0.251	-13.24	-15.196	-19.782	47.257	-6.929	-12.187	-29.587	-10.891
252	0.252	-12.551	-11.678	-15.582	54.648	-11.555	-10.443	25.588	-11.461
253	0.253	-5.465	-8.351	-14.486	74.616	-10.961	-8.905	3.791	-18.429
254	0.254	-4.4	-2.895	-13.403	68.655	-8.426	-7.552	-29.478	-15.525
255	0.255	-10.316	-7.694	-10.392	29.985	-10.732	-6.418	1.115	-11.27
256	0.256	-7.892	-10.942	-21.309	-15.462	-6.652	-7.603	40.018	-8.949
257	0.257	-11.271	-10.315	-17.117	-33.618	-9.151	-6.663	-15.29	-5.473
258	0.258	-14.473	-12.785	-16.028	-17.129	-8.743	-5.717	81.401	-4.903
259	0.259	-12.668	-9.432	-12.623	8.069	-8.334	-15.417	68.561	-4.328
260	0.26	-16.074	-11.501	-7.471	12.569	-7.931	-16.602	-14.474	-6.849
261	0.261	-23.358	-11.83	-4.64	0.24	-5.217	-8.31	18.487	-12.27
262	0.262	-28.516	-10.614	1.29	4	-5.406	-5.237	9.044	-12.855
263	0.263	-35.203	-10.745	0.455	0.823	-9.848	-10.1	36.099	-17.507
264	0.264	-46.528	-6.22	-7.527	-46.124	-10.419	-23.281	-36.904	-19.25
265	0.265	-38.483	-12.149	-8.534	-106.66	-13.315	-5.896	-85.89	-20.602
266	0.266	-31.206	-11.291	-19.396	-49.773	-12.919	-8.254	-40.829	-16.146
267	0.267	-24.703	-13.146	-15.171	-42.446	-9.617	-6.162	81.546	-16.721
268	0.268	-6.597	-12.481	-18.892	-35.975	-7.475	-27.49	134.153	-14.207
269	0.269	1.047	-10.665	-20.096	-17.927	-5.527	-19.198	118.542	-6.867
270	0.27	17.385	-9.256	-14.908	-12.731	-6.676	-11.684	46.758	-5.908
271	0.271	6.81	-11.537	-17.852	-17.938	-9.564	-23.34	7.617	-20.61
272	0.272	-2.81	-15.547	-15.377	-4.475	-9.936	-8.479	67.584	-31.251
273	0.273	-11.459	-15.098	-19.485	-8.652	-13.401	-6.597	35.438	-21.565
274	0.274	2.916	-16.396	-24.362	-5.087	-6.807	-8.396	-33.349	-9.364
275	0.275	8.779	-9.767	-19.74	-1.851	-7.754	-16.379	47.71	14.448
276	0.276	-3.36	-6.82	-22.652	-4.93	-6.969	-26.494	-49.584	17.739
277	0.277	-4.84	-6.003	-20.143	3.535	-11.016	-9.514	42.897	2.07
278	0.278	-11.934	-11.569	-14.723	6.199	-7.514	-7.246	-16.355	-0.638
279	0.279	-8.19	-18.122	-9.885	-0.581	-8.076	-13.689	-113.751	-8.178
280	0.28	-6.968	-13.831	-2.521	-11.056	-10.965	-7.943	-100.363	-10.479
281	0.281	-12.134	-11.481	-3.477	-16.718	-9.597	0.73	-88.427	-16.848
282	0.282	-16.918	-18.042	-4.233	-14.856	-8.229	-7.261	-142.554	-14.899
283	0.283	-14.338	-18.796	-8.263	-16.321	-7.049	-5.957	-112.813	-16.611
284	0.284	-18.34	-8.128	-8.805	-11.999	-9.746	-7.179	-175.07	-15.045
285	0.285	-29.128	-9.45	-6.822	-18.334	-7.798	-6.056	-166.676	-10.765
286	0.286	-24.44	-13.088	-6.194	-12.292	-12.044	-0.877	-159.177	-7.06
287	0.287	-28.654	-9.578	1.796	-4.907	-10.292	-5.762	-98.586	-13.033
288	0.288	-24.938	-12.651	0.688	-0.062	-11.636	-6.595	-90.476	-16.11
289	0.289	-23.735	-17.479	-0.232	0.725	-5.244	-10.722	-127.443	-24.998
290	0.29	-31.048	-21.739	2.722	-4.877	-9.489	-14.255	-120.863	-16.67
291	0.291	-30.04	-24.065	-5.163	-2.911	-10.258	-23.021	-29.282	-17.621
292	0.292	-32.514	-20.58	-4.157	-0.933	-8.313	-12.215	-16.087	-16.653
293	0.293	-31.702	-14.569	-5.092	1.982	-3.662	-7.993	-75.746	-3.489
294	0.294	-26.838	-18.617	-9.325	-2.859	-6.558	-11.701	-43.32	2.337
295	0.295	-16.754	-22.082	-8.524	-8.862	-6.163	-10.593	-72.976	-6.344
296	0.296	-9.567	-21.482	-13.345	3.301	-7.507	-9.688	-46.269	-10.983
297	0.297	-5.859	-14.884	-16.62	1.516	-8.657	-2.952	75.788	-9.615
298	0.298	-11.834	-12.341	-10.022	-22.29	-9.809	-5.502	93.022	-10.767
299	0.299	-2.125	-11.537	-3.996	-53.247	-12.514	-7.854	172.429	-9.598
300	0.3	6.799	-6.676	0.093	-40.82	-13.284	-4.391	215.434	-16.935
301	0.301	3.336	-3.354	2.054	-21.966	-8.829	-14.491	149.502	-14.014
302	0.302	-1.864	-9.911	-3.925	-25.151	-5.539	-10.262	89.775	-9.737
303	0.303	4.924	-12.405	-6.221	-21.968	-9.608	-16.691	100.474	-10.496
304	0.304	-1.066	-10.059	-14.127	-19.183	-10.963	-3.565	70.686	-9.903
305	0.305	-13.279	-11.952	-8.873	-11.599	-8.638	-8.817	61.58	-13.178
306	0.306	-22.03	-17.905	-23.559	-9.293	-7.475	-7.282	4.513	-10.274
307	0.307	-14.147	-20.183	-17.162	-11.481	-10.181	-11.541	-62.444	-15.112
308	0.308	-7.037	-26.72	-15.217	-9.624	-9.79	-15.223	-89.334	-13.165
309	0.309	-13.463	-24.159	-20.422	-14.907	-9.017	-14.079	-113.878	-9.084
310	0.31	-16.968	-16.761	-18.853	-25.973	-4.568	-15.061	-121.582	-13.912
311	0.311	-20.068	-11.89	-25.987	-36.063	-7.857	-12.186	-75.159	-13.328
312	0.312	-24.92	-19.812	-27.106	-53.12	-10.761	-9.683	15.912	-11.59
313	0.313	-25.71	-25.057	-28.214	-18.109	-10.378	-15.309	54.957	-18.558
314	0.314	-28.044	-22.197	-29.126	7.03	-7.098	-10.486	42.76	-21.466
315	0.315	-26.128	-26.513	-26.168	38.904	-11.171	-8.574	31.442	-20.693
316	0.316	-22.848	-25.822	-20.132	51.193	-9.82	-9.161	80.314	-18.371
317	0.317	-16.273	-25.323	-7.914	92.769	-8.47	-5.682	142.413	-7.533
318	0.318	-12.019	-15.316	-6.145	98.172	-8.86	-12.069	52.51	3.499
319	0.319	-7.946	3.402	-4.579	123.328	-9.253	-11.294	-79.07	-3.663
320	0.32	-9.871	5.866	-3.207	54.634	-6.551	-5.684	7.984	-12.561
321	0.321	0.197	-10.43	-9.573	-34.186	-11.401	-9.158	-8.391	-11.398
322	0.322	-9.894	-12.611	-6.073	-22.375	-11.995	-8.583	-52.051	-14.506
323	0.323	-16.322	-6.85	-13.407	-11.527	-8.724	-4.48	-13.085	-9.684
324	0.324	-24.692	-5.153	-22.295	-60.869	-11.644	-12.373	-49.249	-8.915
325	0.325	-29.957	-6.741	-21.132	-105.567	-4.685	-13.499	-104.016	-6.588
326	0.326	-29.03	-5.426	-22.094	-178.91	-9.54	-12.504	-74.929	-11.406
327	0.327	-21.146	-11.853	-23.057	-149.301	-8.779	-13.463	-66.636	-8.104
328	0.328	-20.238	1.268	-22.277	-140.4	-9.57	-9.172	-59.048	-12.179
329	0.329	-17.409	-4.002	-23.05	-99.756	-8.999	-13.204	21.897	-15.676
330	0.33	-16.708	0.592	-22.469	-48.091	-7.073	-15.111	32.107	-12.412
331	0.331	-16.015	1.903	-17.832	-14.622	-8.832	-10.427	1.958	-5.858
332	0.332	-20.943	-1.813	-21.912	15.746	-10.199	-12.124	-25.141	-16.722
333	0.333	-21.613	-5.351	-19.418	21.156	-7.887	-11.713	-82.368	-9.584
334	0.334	-12.797	-15.081	-18.087	16.113	-5.77	-14.008	-75.247	-15.994
335	0.335	-14.036	-21.503	-12.317	20.561	-8.492	-9.145	-1.599	-19.497
336	0.336	-12.958	-10.701	-10.031	24.616	-5.796	-9.702	8.082	-18.542
337	0.337	-9.929	-14.988	-5.233	35.836	-9.292	-5.606	52.649	-13.717
338	0.338	-9.037	-11.325	-1.981	25.777	-7.944	0.244	-20.656	-7.731
339	0.339	-15.107	-7.855	-3.765	16.497	-10.08	-7.065	-10.826	-3.687
340	0.34	-11.101	-6.898	-5.159	8.177	-4.086	-6.064	-37.641	-11.645
341	0.341	-14.662	-13.692	-1.919	0.623	-10.095	-12.019	19.184	0.15
342	0.342	-12.816	-23.404	-1.598	2.942	-9.33	-7.925	86.018	-4.506
343	0.343	-6.326	-27.126	-1.276	5.06	-7.394	-11.357	59.37	-17.492
344	0.344	-7.184	-23.683	-1.748	-0.775	-10.695	-10.727	-30.212	-19.234
345	0.345	-12.865	-24.683	2.427	-2.55	-11.289	-1.78	-89.718	-1.815
346	0.346	-12.335	-23.757	1.737	2.051	-10.915	-5.402	-100.452	-8.79
347	0.347	-6.376	-24.57	-4.174	-8.046	-8.614	-11.36	-31.227	-10.94
348	0.348	-18.604	-23.807	-6.616	-1.684	-9.805	-12.281	-93.511	-9.009
349	0.349	-6.443	-21.901	-4.802	-7.741	-8.669	-15.14	-68.863	-14.26
350	0.35	-8.016	-22.499	-5.499	-2.593	-9.864	-7.171	-31.568	-18.924
351	0.351	-15.192	-14.779	-9.686	-7.479	-6.989	-16.805	-24.598	-17.603
352	0.352	-8.818	-13.82	-11.159	-6.739	-6.633	-2.44	18.198	-13.931
353	0.353	-5.35	-14.8	-12.633	-5.998	-10.149	-8.211	12.969	-15.107
354	0.354	10.693	-27.975	-12.371	-2.542	-10.566	-13.405	-2.008	-14.147
355	0.355	12.962	-33.793	-6.511	-4.498	-10.98	-21.308	-15.443	0.554
356	0.356	10.76	-32.072	-7.411	-8.56	-9.845	-28.419	13.623	-1.582
357	0.357	-2.865	-27.442	-5.227	-5.072	-12.003	-19.469	-43.088	-11.258
358	0.358	-18.797	-28.822	-14.831	-8.368	-8.177	-6.279	-2.505	-16.486
359	0.359	-33.766	-22.469	-13.774	-12.446	-6.865	-14.954	108.489	-11.841
360	0.36	-47.374	-14.168	-17.355	-20.406	-10.202	-0.6	60.73	-10.486
361	0.361	-38.709	-0.243	-29.246	-31.276	-8.115	-6.371	103.716	-9.328
362	0.362	-34.102	21.038	-33.986	-32.669	-6.225	-4.584	37.835	-12.816
363	0.363	-35.509	29.344	-35.418	-31.554	-6.643	-6.082	2.271	-11.845
364	0.364	-29.193	31.841	-39.164	-25.563	-8.813	-7.391	13.274	-14.755
365	0.365	-23.258	34.151	-21.219	-18.207	-13.3	-6.18	-16.193	-13.982
366	0.366	-18.091	19.229	-18.743	-13.352	-11.401	-9.606	-25.053	-9.912
367	0.367	-13.299	-9.807	-16.451	-14.121	-9.7	-10.52	-33.011	-10.489
368	0.368	-14.12	-13.872	-10.082	-14.879	-6.254	-23.237	33.982	-7.184
369	0.369	-14.929	-17.534	-12.036	-8.301	-5.906	-7.325	25.262	-8.901
370	0.37	-7.016	-27.556	-10.308	-7.524	-4.783	-9.406	17.204	-9.275
371	0.371	0.306	-18.24	-11.869	-9.928	-6.755	-3.552	-19.587	-8.88
372	0.372	-4.533	-26.525	-13.237	-6.611	-4.089	-26.345	27.422	-11.778
373	0.373	-10.541	-23.985	-12.092	-11.39	-8.966	-23.217	21.617	-10.61
374	0.374	-12.87	-26.284	-6.119	-10.934	-10.947	-14.854	-5.864	-10.216
375	0.375	-13.457	-19.871	-7.104	-9.721	-6.336	-12.302	9.424	-10.976
376	0.376	-19.461	-17.913	-10.015	-11.235	-9.28	-0.654	14.027	-10.2
377	0.377	-15.401	-19.634	-10.801	-8.512	-10.686	-7.012	26.629	-7.687
378	0.378	-10.556	-18.071	-5.201	-14.63	-13.066	-5.047	-22.271	-12.519
379	0.379	-11.119	-16.69	-5.789	-15.472	-13.505	-6.758	11.556	-9.031
380	0.38	-7.042	-17.833	-1.143	-19.546	-9.111	-11.374	-18.428	-12.32
381	0.381	-6.636	-18.979	-2.875	-18.913	-12.072	-9.999	-90.256	-15.222
382	0.382	-12.022	-9.288	-5.366	-20.784	-11.743	-1.067	-119.564	-14.83
383	0.383	-12.579	-10.432	-12.698	-16.645	-10.451	-4.527	-110.396	-13.474
384	0.384	-21.268	-16.618	-7.441	-19.085	-11.667	-5.469	-53.286	-13.861
385	0.385	-20.67	-17.791	-10.315	-16.709	-9.795	-4.478	-60.42	-15.015
386	0.386	-24.719	-23.026	-11.047	-14.541	-12.574	-10.451	-40.178	-12.297
387	0.387	-16.759	-29.796	-12.744	-16.254	-14.96	-23.588	-94.884	-15.768
388	0.388	-13.259	-27.271	-15.029	-18.172	-14.263	-21.239	16.393	-10.343
389	0.389	-20.606	-28.033	-21.579	-12.354	-10.456	-13.282	64.089	-12.284
390	0.39	-5.89	-17.181	-13.613	-11.589	-10.907	-20.622	53.173	-14.021
391	0.391	4.766	-2.857	-10.505	-13.562	-10.571	-11.706	10.119	-12.085
392	0.392	2.849	6.812	-13.39	-7.607	-16.433	-17.692	23.404	-3.176
393	0.393	-2.36	5.072	-1.964	4.544	-4.298	-10.329	11.758	-12.074
394	0.394	-10.254	-5.963	-9.894	-0.713	-6.087	-9.365	-20.645	-10.919
395	0.395	-17.374	-1.704	8.873	0.808	-7.688	-15.369	-30.439	-11.888
396	0.396	-21.025	-2.857	-3.905	-3.48	-3.478	-3.165	-21.434	-5.103
397	0.397	-22.165	-20.851	3.055	-15.333	0.153	-4.899	-13.229	-18.251
398	0.398	-29.493	-3.036	5.158	-4.363	-5.889	-6.448	-50.104	-0.832
399	0.399	-26.572	-14.635	-0.676	-5.76	-2.833	-2.198	-69.974	-7.809
400	0.4	-27.321	-8.227	1.027	-12.205	-7.712	-8.596	-112.38	-1.428
401	0.401	-32.908	-17.88	-6.938	-6.3	-3.486	-16.928	-40.119	-22.723
402	0.402	-32.306	-19.587	-14.118	-7.404	-2.745	-5.144	-69.605	-8.606
403	0.403	-22.221	-17.998	-12.977	-8.54	-9.35	-6.702	-6.929	-16.16
404	0.404	-0.515	-16.599	-6.998	-11.239	-13.635	0.442	-31.219	-13.846
405	0.405	2.626	-10.187	-14.379	-23.577	-11.34	-19.114	20.558	-15.974
406	0.406	-0.043	-18.483	-13.425	-21.94	-9.428	-16.431	14.106	-17.903
407	0.407	-7.56	-8.766	-19.445	-14.035	0.612	-3.685	20.247	-16.162
408	0.408	-0.59	-5.038	-26.817	-6.886	-3.671	-10.669	48.003	-14.626
409	0.409	-11.24	-10.991	-29.747	-3.265	-2.522	-8.548	93.657	-10.382
410	0.41	-24.821	-14.03	-30.54	-6.822	-6.021	-10.501	112.105	-11.549
411	0.411	-26.596	-11.063	-19.923	-5.893	-7.001	-15.733	73.607	-8.069
412	0.412	-12.29	-10.206	-27.117	-6.898	-21.723	-17.298	28.34	-13.3
413	0.413	5.124	-9.348	-25.986	-9.44	-11.085	-15.956	-50.884	-8.471
414	0.414	-1.829	-11.204	-29.497	-3.853	-13.026	-14.814	-39.986	-12.728
415	0.415	-3.942	-6.496	-28.55	-5.802	-14.773	-18.319	29.118	-15.059
416	0.416	-9.73	-15.343	-23.71	-3.878	-10.134	-15.248	-51.599	-8.491
417	0.417	-4.492	-16.471	-19.453	-5.612	-11.49	-14.309	-62.43	-11.015
418	0.418	-12.416	-19.95	-15.392	-13.545	-10.325	-8.341	-92.038	-11.791
419	0.419	-19.558	-27.302	-15.961	-24.369	-11.476	-12.451	-65.235	-11.211
420	0.42	-13.157	-16.466	-14.015	-22.986	-10.494	-8.999	-57.044	-13.146
421	0.421	-31.14	-35.24	-16.911	-16.536	-9.509	-9.618	-49.661	-9.092
422	0.422	-28.592	-22.455	-8.973	-22.465	-12.009	-1.908	-69.571	-12.585
423	0.423	-30.879	-15.488	-5.489	-15.045	-4.637	-9.306	-14.544	-9.31
424	0.424	-28.721	-17.607	-15.169	-23.902	-15.457	-12.25	-21.85	-14.162
425	0.425	-26.754	-15.673	-16.328	-17.864	-5.371	-13.045	-1.941	-4.097
426	0.426	-18.021	-13.915	-8.017	-16.848	-1.667	-5.706	-7.967	-5.45
427	0.427	-16.465	-12.362	-4.94	-7.937	1.848	-8.632	-13.415	-11.83
428	0.428	-20.713	-13.714	-5.921	-11.457	-5.474	-7.888	-58.889	-12.992
429	0.429	-11.804	-12.542	-10.196	-6.246	-2.539	-10.243	-28.488	-12.047
430	0.43	-15.269	-9.046	-12.537	-9.165	-1.73	-5.441	10.199	-9.165
431	0.431	-22.592	-9.993	-17.392	3.986	-5.756	-11.454	25.3	-8.408
432	0.432	-15.795	-16.751	-14.132	5.906	-3.781	-9.157	29.725	-14.034
433	0.433	-9.804	-10.728	-15.91	-6.284	-9.735	-11.1	33.715	-7.468
434	0.434	-2.482	-3.356	-10.142	-4.716	-2.337	-11.712	37.408	-17.157
435	0.435	-3.488	-8.186	-14.249	-3.328	-1.325	-11.157	13.721	-18.324
436	0.436	-13.193	-10.702	-14.87	-4.452	-5.528	-10.803	48.203	-17.175
437	0.437	-4.316	-16.314	-4.846	-3.243	0.139	-12.191	98.381	-7.494
438	0.438	-0.853	-14.388	-0.614	-19.256	-10.643	-8.17	91.698	4.318
439	0.439	-8.221	-12.46	-7.034	-16.882	-12.135	-9.564	49.115	-6.703
440	0.44	-11.151	-3.559	3.77	-6.184	-16.33	-10.944	21.41	-10.955
441	0.441	-19.093	-2.387	-3.414	-11.936	-15.104	-15.803	26.444	-9.788
442	0.442	-15.998	-15.528	0.255	-17.108	-11.557	-9.814	12.891	-13.281
443	0.443	-30.718	-10.283	-3.241	-24.986	-16.725	-4.23	0.52	-14.241
444	0.444	-28.617	-8.725	-0.154	-32.082	-11.816	-4.825	-48.647	-17.153
445	0.445	-18.963	-12.984	-3.079	-28.359	-14.264	-14.905	-95.585	-14.636
446	0.446	-13.747	-6.603	-7.34	-10.312	-11.883	-16.276	-53.164	-20.246
447	0.447	-15.314	-10.092	-1.757	-7.74	-11.234	-12.604	-3.276	-12.307
448	0.448	-16.674	-11.089	-5.262	-19.3	-11.741	-9.134	-23.284	-2.64
449	0.449	-13.001	-14.001	0.717	-8.586	-8.777	-8.179	-78.335	-11.533
450	0.45	-16.484	-14.79	-11.504	20.499	-14.52	-5.294	32.617	-12.697
451	0.451	-17.452	-17.133	-23.726	41.226	-8.851	-4.551	-15.16	-7.468
452	0.452	-12.605	-20.641	-22.218	52.482	-13.625	-6.905	-29.55	-8.44
453	0.453	-18.603	-22.596	-20.907	49.229	-11.633	-8.863	9.89	-7.652
454	0.454	-20.9	-13.708	-14.562	8.441	-8.675	-17.599	-25.793	-14.996
455	0.455	-20.272	-14.866	-20.586	-30.201	-9.978	-9.299	-58.351	-10.143
456	0.456	-16.936	-20.874	-15.385	-85.674	-6.637	-10.299	-48.548	-9.353
457	0.457	-7.986	-21.873	-16.362	-78.244	-4.453	-11.296	-39.733	-8.563
458	0.458	-11.618	-15.112	-15.601	-31.331	-10.387	-8.791	-80.509	-12.025
459	0.459	1.589	-17.642	-19.675	-13.067	-6.072	-9.576	-73.274	-13.929
460	0.46	-3.599	-16.879	-13.094	-40.665	-8.336	-10.164	-80.029	-14.465
461	0.461	-8.207	-23.468	-13.864	-35.566	-4.798	-8.234	-62.005	-11.904
462	0.462	-9.521	-15.547	-14.624	-31.048	-8.037	-13.662	-45.766	-11.477
463	0.463	-21.258	-14.605	-12.683	-18.603	-7.411	-10.185	-20.875	-18.041
464	0.464	-13.24	-11.725	-15.953	-14.864	-7.747	-12.119	20.003	-11.254
465	0.465	-8.908	-14.264	-16.497	-4.728	-8.085	-8.052	14.212	-6.999
466	0.466	-2.455	-16.608	-11.609	-13.963	-7.648	-10.566	-11.242	-9.315
467	0.467	-1.224	-16.052	-8.266	-5.579	-7.982	-9.204	-7.202	-14.134
468	0.468	-12.957	-15.503	-17.101	-13.068	-9.085	-6.298	-36.638	-13.532
469	0.469	-11.348	-13.795	-18.191	-15.342	-11.16	-7.439	-18.231	-15.261
470	0.47	-9.936	-17.313	-14.635	-38.717	-9.753	-4.704	-1.496	-7.307
471	0.471	-21.677	-16.956	-13.586	-35.569	-8.923	-9.515	-23.609	-8.439
472	0.472	-29.562	-10.412	-12.539	-21.38	-7.709	-14.329	-21.01	-7.443
473	0.473	-28.152	-13.346	-9.923	-3.512	-9.21	-11.008	-13.465	-8.402
474	0.474	-29.251	-3.692	-12.147	3.538	-11.87	-18.722	21.584	-19.81
475	0.475	-20.862	-12.608	-5.48	-2.771	-9.114	-19.671	26.635	-18.245
476	0.476	-11.112	-1.786	-4.612	26.332	-13.324	-4.946	22.24	-19.595
477	0.477	-9.864	-3.156	-11.864	55.421	-10.376	-7.044	-6.778	-10.682
478	0.478	-6.295	-9.558	-6.928	21.428	-9.942	-5.079	-48.338	2.493
479	0.479	-18.013	-10.732	-9.353	17.045	-8.551	-6.787	12.539	0.76
480	0.48	-25.858	-18.096	-11.589	4.734	-6.386	-27.466	-28.315	-7.174
481	0.481	-18.619	-13.253	-4.923	8.473	-8.288	-13.306	-35.874	-11.43
482	0.482	1.002	-14.035	-5.614	-8.514	-9.421	-20.824	10.776	-10.258
483	0.483	15.219	-11.725	-11.133	-17.755	-5.915	-4.534	-32.004	-9.09
484	0.484	7.749	-9.786	-4.465	-25.999	-5.509	-10.885	-48.645	-14.297
485	0.485	-3.792	-5.145	-10.371	-23.434	-12.068	-5.038	26.793	-9.46
486	0.486	-10.109	-10.564	-12.607	-25.727	-11.081	-10.219	167.633	-19.129
487	0.487	-8.128	-7.092	-23.362	-23.594	-10.291	-8.629	71.228	-20.285
488	0.488	-13.305	-6.543	-15.339	-21.64	-7.949	-7.233	53.592	-16.788
489	0.489	-8.621	-12	-16.598	-16.391	-9.878	-10.863	69.229	-13.678
490	0.49	-15.759	-13.969	-15.351	-14.776	-9.291	-16.819	-3.205	-12.71
491	0.491	-16.904	-13.416	-23.587	-13.38	-7.548	-15.808	-42.914	0.451
492	0.492	-13.418	-12.864	-18.285	-12.201	-6.185	-2.989	-54.833	-9.221
493	0.493	-8.18	-12.507	-11.444	-11.024	-7.53	-8.167	-44.091	-4.002
494	0.494	-20.953	-16.984	-7.128	-3.657	-7.913	-6.562	5.209	-11.943
495	0.495	-33.151	-12.936	-11.139	-8.481	-2.673	-10.774	31.85	-13.292
496	0.496	-22.114	-17.796	-1.607	-19.874	-9.242	-9.565	-57.805	-9.614
497	0.497	-29.263	-11.812	-5.243	-21.353	-11.744	-6.037	-22.225	-8.456
498	0.498	-28.099	-17.444	-8.682	-25.53	-7.662	-9.075	-33.07	-11.547
499	0.499	-22.112	-22.301	-7.67	-13.669	-8.222	-2.241	-3.401	-8.636
500	0.5	-16.895	-12.255	-6.652	10.189	-7.618	0.339	5.564	-11.147
501	0.501	-21.748	-16.536	-4.103	0.196	-11.669	-5.209	-18.6	-18.493
502	0.502	-10.354	-20.233	-6.401	-9.017	-6.81	-4.565	-55.39	-19.448
503	0.503	-18.299	-21.417	-5.798	-17.241	-10.09	-3.92	18.741	-18.665
504	0.504	-19.679	-31.102	-13.127	-29.912	-10.663	-5.6	-30.359	-17.88
505	0.505	-18.541	-14.076	-15.985	-36.835	-7.163	-11.351	14.564	-17.301
506	0.506	-22.049	-2.467	-21.949	-30.478	-9.472	-8.965	6.578	-15.366
507	0.507	-25.18	-13.108	-17.848	-20.943	-11.58	-13.739	28.859	-15.946
508	0.508	-20.369	-11.169	-17.234	-8.898	-10.4	-16.964	9.223	-19.419
509	0.509	-17.893	-19.867	-20.477	-10.54	-10.777	-16.317	52.124	-23.854
510	0.51	-23.534	-21.408	-15.028	-6.321	-10.954	-16.637	13.82	-20.947
511	0.511	-21.64	-14.239	-8.412	-7.514	-10.169	-13.279	-10.899	-13.029
512	0.512	-27.678	-5.334	-4.107	-3.989	-13.256	-13.601	-14.882	2.63
513	0.513	-25.387	-8.795	-9.663	-9.158	-8.796	-15.475	-10.321	4.726
514	0.514	-21.937	-11.868	-20.438	-13.949	-8.208	-11.926	24.218	10.502
515	0.515	-15.943	-10.874	-21.935	-2.483	-9.558	-10.703	1.981	-1.707
516	0.516	-21.551	-15.112	-14.724	-10.353	-9.158	-9.471	31.579	-9.652
517	0.517	-16.709	-9.492	-18.347	-8.943	-13.212	-4.375	20.961	-13.925
518	0.518	-12.069	-10.054	-14.818	-7.733	-8.367	-13.02	-23.241	-7.557
519	0.519	-11.505	-11.968	-13.818	-8.866	-8.943	-18.952	-40.875	-13.572
520	0.52	-11.151	-6.524	-16.695	-11.943	-10.679	-13.66	-56.752	-20.947
521	0.521	-7.936	-13.082	-14.155	-12.908	-8.159	-10.693	-131.844	-16.118
522	0.522	-7.64	-5.13	-23.026	-17.161	-5.832	-9.852	-185.46	-2.972
523	0.523	-10.458	-8.199	-16.995	-22.754	-5.436	-12.115	-115.85	-4.928
524	0.524	-10.163	-17.08	-13.869	-20.79	-10.658	-5.474	-88.683	-13.657
525	0.525	-10.028	-13.564	-16.738	-10.704	-5.82	-4.643	-80.027	0.635
526	0.526	-13.368	-12.571	-15.924	2.277	-3.881	-10.203	-27.857	-9.059
527	0.527	-11.265	-11.573	-10.275	-2.918	-7.94	-10.713	-47.381	-17.784
528	0.528	-14.968	-15.803	-6.77	-7.523	-6.582	-12.587	44.541	-13.149
529	0.529	-10.534	-16.556	-7.316	-11.793	-6.961	-8.464	163.325	-5.988
530	0.53	-6.503	-26.017	-10.198	-5.429	-8.118	-8.799	147.851	-7.156
531	0.531	-10.024	-14.19	-9.797	12.529	-7.724	-9.151	104.981	-15.491
532	0.532	-17.402	-15.709	-15.204	-0.282	-5.011	-10.268	92.066	-16.47
533	0.533	-5.598	-22.847	-10.351	-35.364	-7.905	-11.384	56.724	-19.388
534	0.534	-0.947	-11.019	-10.932	-10.262	-5.966	-14.04	67.695	-9.721
535	0.535	-8.119	-18.937	-9.183	3.227	-7.129	-13.798	38.236	-16.118
536	0.536	-1.765	-11.772	-6.662	15.561	-10.038	-9.882	29.502	-12.639
537	0.537	-2.969	0.043	-6.276	-3.26	-9.658	-9.453	37.763	-11.685
538	0.538	-2.044	4.7	-12.863	-20.333	-8.499	-9.804	15.614	-6.86
539	0.539	-1.113	-2.455	-11.904	-48.619	-9.288	-6.862	-17.938	-7.635
540	0.54	-5.392	-3.614	-7.663	-14.589	-7.367	-7.991	-48.393	-13.251
541	0.541	-4.621	-7.106	-9.997	-1.066	-11.072	-12.234	-120.654	-15.188
542	0.542	-14.118	-16.799	-3.444	-5.163	-8.774	-7.384	-110.933	-9.194
543	0.543	-15.291	-15.658	-4.242	-8.881	-7.639	-10.655	-120.055	-9.977
544	0.544	-9.299	-21.673	-1.925	-12.211	-11.346	-4.06	-95.863	-20.831
545	0.545	-14.533	-18.598	-6.774	-15.348	-10.022	-11.98	-88.565	-12.921
546	0.546	-17.477	-17.642	-7.384	-35.138	-9.65	-8.875	-28.038	-11.598
547	0.547	-14.969	-16.882	-9.147	-37.723	-12.394	-15.647	12.523	-12.783
548	0.548	-7.629	-16.117	-14.988	-21.53	-14.363	-13.133	-39.111	-9.322
549	0.549	-12.484	-18.062	-17.351	-10.956	-12.847	-13.92	-45.612	-14.561
550	0.55	-15.002	-12.076	-12.561	-9.082	-8.429	-12	-63.727	-17.475
551	0.551	-10.92	-14.4	-14.553	-10.859	-10.41	-11.439	-35.955	-16.718
552	0.552	-21.753	-12.474	-9.196	-31.611	-5.035	-13.204	-40.992	-14.405
553	0.553	-17.086	-21.192	-9.849	-45.772	-3.141	-11.879	-27.517	-14.991
554	0.554	-21.339	-15.204	-19.992	-28.01	-9.193	-11.524	-6.968	-10.339
555	0.555	-20.187	-16.196	-15.822	6.958	-8.468	-11.174	49.471	-7.425
556	0.556	-11.867	-21.047	-12.24	62.444	-13.364	-10.828	8.607	-9.929
557	0.557	-14.964	-18.536	-11.178	69.773	-10.135	-12.81	-28.614	-17.282
558	0.558	-12.054	-16.228	-20.941	49.818	-8.448	-10.734	-48.87	-22.518
559	0.559	-18.059	-12.756	-9.224	7.228	-11.998	-11.562	-67.467	-11.682
560	0.56	-15.742	-12.2	-10.866	-20.465	-8.77	-12.387	-62.294	4.187
561	0.561	-25.23	-10.484	-21.038	-65.976	-6.715	-8.758	-37.457	2.06
562	0.562	-31.618	-18.431	-27.522	-60.003	-10.465	-10.156	-24.335	11.754
563	0.563	-35.102	-17.277	-28.788	-32.348	-9.19	-10.594	21.1	-0.413
564	0.564	-46.883	-16.325	-19.232	-27.343	-8.877	-8.509	-46.403	-8.326
565	0.565	-45.305	-11.502	-18.199	-31.816	-14.946	-13.783	-20.032	-12.561
566	0.566	-35.205	-3.582	-17.161	-27.774	-12.505	-10.344	-61.047	-11.392
567	0.567	-26.279	-13.287	-9.919	-16.601	-10.261	-9.807	34.901	-12.557
568	0.568	-22.778	-14.475	-7.125	-6.616	-9.766	-11.579	-31.271	-13.53
569	0.569	-6.718	-15.661	-4.713	-3.622	-11.777	-12.99	-19.906	-10.623
570	0.57	23.668	-14.716	-4.033	-6.459	-8.958	-9.764	-9.442	-14.879
571	0.571	19.602	-9.896	-12.064	-4.055	-9.432	-16.403	-19.737	-12.565
572	0.572	23.276	-14.176	-13.128	-6.483	-11.837	-13.536	24.532	-7.736
573	0.573	6.234	-11.881	-12.256	-4.465	-9.021	-11.061	64.816	-11.024
574	0.574	-22.044	-15.389	-18.353	-2.618	-8.722	-13.432	12.767	-11.598
575	0.575	-18.394	-17.366	-20.774	-7.868	-9.207	-8.627	18.948	-17.406
576	0.576	-28.487	-14.507	-18.941	-9.323	-14.145	-13.314	61.147	-16.615
577	0.577	-25.422	-14.934	-13.027	-10.621	-9.406	-9.303	33.148	-14.678
578	0.578	-28.162	-16.324	-22.014	-6.929	-12.794	-8.004	17.748	-14.104
579	0.579	-20.667	-17.524	-13.766	-10.423	-8.815	-7.668	3.981	-12.365
580	0.58	-18.204	-20.468	-10.734	-11.396	-10.252	-8.102	41.414	-13.718
581	0.581	-20.575	-20.902	-7.892	-14.303	-10.729	-6.217	46.316	-18.163
582	0.582	-22.759	-15.129	-14.721	-16.399	-15.073	-12.643	32.594	-12.745
583	0.583	-20.898	-12.841	-8.774	-17.157	-8.583	-8.432	78.12	-16.228
584	0.584	-15.737	-8.039	-12.891	-17.954	-5.773	-11.968	22.735	-16.81
585	0.585	-7.868	1.991	-17.777	-16.031	-8.38	-8.732	31.405	-15.643
586	0.586	-6.578	-11.008	-14.527	-15.44	-7.691	-11.683	97.716	-13.897
587	0.587	-5.477	-12.774	-16.306	-14.837	-11.26	-8.035	123.994	-11.369
588	0.588	-13.863	-8.137	-8.408	-18.347	-1.278	-12.517	34.1	-15.801
589	0.589	-21.276	-12.41	-4.962	-11.027	-5.613	-10.809	-1.837	-10.364
590	0.59	-36.043	-6.033	-10.229	-14.133	3.21	-3.88	-78.009	-9.758
591	0.591	-21.191	-2.561	-5.433	-5.251	-2.864	-2.964	-48.847	0.314
592	0.592	-15.434	-1.606	-4.704	0.667	-3.902	-3.789	-4.692	-6.838
593	0.593	-13.732	-8.399	-16.94	-2.565	-4.938	-9.446	-29.467	-0.44
594	0.594	-18.415	-9.194	-11.773	0.161	-7.519	-11.434	-111.311	-1.596
595	0.595	3.216	-14.83	-3.882	-0.789	-18.22	-12.058	-100.767	1.49
596	0.596	-12.507	-16.776	-8.184	4.64	-8.208	-8.043	-130.613	-5.276
597	0.597	-9.835	-16.198	-4.536	-3.469	-11.94	-6.732	-175.485	-7.781
598	0.598	-2.314	-19.091	-8.039	-0.469	-10.829	-3.503	-183.674	-16.67
599	0.599	-9.296	-17.728	-4.96	-1.398	-11.845	-2.389	-132.113	-15.474
600	0.6	-19.968	-19.089	-2.064	-11.004	-2.983	-4.365	-125.574	-12.354
601	0.601	-10.306	-15.023	-2.852	-14.643	-9.013	-10.213	-46.214	-21.238
602	0.602	-15.54	-17.537	-2.092	-30.3	-10.009	-7.929	-13.657	-20.073
603	0.603	-7.631	-15.204	-1.51	-23.888	-5.191	-9.906	94.904	-25.313
604	0.604	2.408	-9.391	-4.807	-14.207	-9.464	-10.524	109.318	-22.422
605	0.605	-6.517	-7.048	-4.246	-15.923	-2.123	-13.464	69.924	-18.157
606	0.606	-10.012	-8.965	-7.742	-30.19	-5.04	-8.664	58.284	-5.955
607	0.607	-17.352	-12.253	-15.106	-20.429	-12.99	-9.287	90.94	2.757
608	0.608	-2.636	-15.149	-14.17	-15.14	-3.317	-11.073	100.934	-8.263
609	0.609	-4.766	-11.656	-11.325	-13.57	-9.705	-12.461	-33.29	-9.625
610	0.61	-10.593	-11.253	1.785	-0.636	-1.38	-15.78	-14.034	-8.444
611	0.611	-12.359	-17.813	-7.95	-9.398	-4.468	-15.427	38.563	-14.405
612	0.612	-17.037	-16.82	-2.794	-14.129	-3.49	-9.452	22.906	-11.289
613	0.613	-32.922	-14.282	-1.308	-12.829	-7.734	-17.412	-49.078	-10.293
614	0.614	-30.775	-18.315	-5.627	-19.238	-11.781	-10.082	-35.689	-11.066
615	0.615	-28.828	-17.702	-12.052	-10.926	-9.824	-13.011	-23.709	-11.868
616	0.616	-20.097	-10.315	-15.559	5.126	-7.863	-13.808	30.679	-9.967
617	0.617	-12.131	-9.315	-20.799	21.383	-6.093	-21.176	-38.218	-10.563
618	0.618	3.799	-13.54	-21.773	32.037	-11.856	-6.481	-11.289	-13.479
619	0.619	-6.779	-17.571	-26.046	37.857	-6.213	-4.377	-68.031	-14.854
620	0.62	-8.644	-16.959	-23.734	11.544	-6.761	-6.322	-16.178	-10.419
621	0.621	-10.307	-18.856	-20.262	0.332	-10.008	-22.197	-35.948	-3.862
622	0.622	-8.678	-9.905	-23.559	-2.951	-5.896	-15.82	-90.726	-6.409
623	0.623	-7.241	-16.248	-14.662	-24.823	-7.2	-10.033	20.659	-13.784
624	0.624	-8.345	-7.878	-10.983	-67.402	-3.852	-18.744	68.59	-12.824
625	0.625	-11.82	-4.739	-9.825	-134.564	-1.667	-10.821	54.534	-17.088
626	0.626	-14.895	-9.535	-21.618	-72.066	-3.545	-6.567	41.639	-13.04
627	0.627	-17.788	-12.016	-16.952	-31.438	-9.297	-5.416	6.246	-11.114
628	0.628	-4.6	-12.759	-21.171	-9.39	-18.137	-11.421	-4.37	-9.185
629	0.629	-6.507	-10.787	-27.512	-15.972	-19.237	-10.463	-33.808	-8.617
630	0.63	-11.698	-11.332	-28.619	-9.973	-11.815	-9.5	-60.337	-14.429
631	0.631	-13.211	-11.871	-27.593	-26.423	-12.713	-17.446	-68.202	-13.663
632	0.632	-6.012	-12.221	-28.502	-21.392	-6.638	-10.091	43.072	-13.089
633	0.633	-9.653	-13.525	-18.77	-7.842	-7.346	-7.209	59.202	-11.152
634	0.634	-10.765	-6.898	-19.872	4.537	-6.694	-6.448	45.119	-9.417
635	0.635	-20.378	-13.625	-20.975	-6.699	-11.263	-10.531	32.105	-12.901
636	0.636	-21.469	-14.348	-17.811	-10.001	-11.769	-21.363	-3.372	-15.222
637	0.637	-20.249	-19.932	-14.827	11.87	-11.306	-16.714	-100.786	-18.117
638	0.638	-25.428	-11.97	-15.516	3.551	-11.623	-12.454	-60.943	-13.653
639	0.639	-24.427	-23.744	-8.054	-29.909	-8.639	-6.08	-72.543	-19.066
640	0.64	-34.063	-22.168	-3.102	11.344	-8.177	2.241	47.105	-8.22
641	0.641	-30.36	-20.784	-2.226	61.299	-12.349	-2.985	94.851	-9.766
642	0.642	-38.647	-19.605	0.212	81.254	-8.793	-5.876	-5.991	-8.413
643	0.643	-33.386	-13.589	9.817	87.285	-8.342	-1.623	7.471	-4.738
644	0.644	-18.649	-12.607	-4.386	59.633	-14.082	-7.248	-4.086	-1.249
645	0.645	-16.505	-17.429	-6.183	44.553	-13.245	-7.838	-14.729	-10.919
646	0.646	-22.29	-18.191	-18.234	12.626	-6.614	-9.781	-4.611	-12.076
647	0.647	-24.049	-23.796	-22.744	-49.875	-9.073	-0.884	-49.046	-15.565
648	0.648	-22.52	-17.201	-21.249	-130.575	-8.244	-9.795	-24.423	-27.378
649	0.649	-12.468	-4.033	-24.784	-119.732	-8.768	-13.283	-61.18	-19.449
650	0.65	-21.383	-5.957	-8.96	-70.376	-10.643	-10.2	-80.851	-15.197
651	0.651	-17.915	-7.693	-6.674	-43.672	-10	-11.185	-50.14	-0.877
652	0.652	-8.241	-12.333	-12.32	-51.796	-9.557	-8.692	11.272	12.665
653	0.653	-1.861	-13.682	-3.452	-29.735	-9.889	-11.032	-45.227	3.955
654	0.654	-5.347	-17.36	1.359	-23.146	-12.733	-9.112	-7.843	-10.376
655	0.655	-10.566	-13.874	0.161	-17.12	-7.456	-8.553	-27.405	-12.315
656	0.656	-21.407	-2.064	1.474	-11.676	-6.824	-4.526	-33.174	-10.557
657	0.657	-14.259	-3.608	17.299	-6.627	-10.069	-4.933	-27.534	-21.565
658	0.658	-2.465	-4.962	28.091	-2.14	-7.131	-12.309	7.875	-8.571
659	0.659	8.574	-8.641	22.436	1.972	-10.573	-15.428	3.499	-20.745
660	0.66	9.93	-12.124	20.851	-1.66	-8.215	-10.612	-17.302	-25.377
661	0.661	8.776	-15.219	16.377	1.682	-6.048	-14.89	-28.555	-12.401
662	0.662	-9.213	-16.188	3.57	-7.564	-8.719	-14.146	2.432	-17.624
663	0.663	-32.438	-20.45	1.996	-4.823	-7.525	-13.587	14.833	-6.589
664	0.664	-23.163	-18.129	-8.866	-7.302	-8.272	-10.327	11.11	6.381
665	0.665	-20.46	-13.3	-18.764	-4.953	-11.531	-15.762	14.308	4.639
666	0.666	-12.915	-8.668	-22.288	-7.044	-8.599	-17.714	-1.438	-12.774
667	0.667	-24.528	-17.579	-20.982	-5.058	-14.57	-15.79	41.046	-15.089
668	0.668	-22.395	-16.43	-11.165	-3.262	-1.381	-6.914	34.886	-8.696
669	0.669	-12.698	-15.283	-14.706	1.437	-3.295	-18.729	18.228	-10.619
670	0.67	-3.982	-18.396	-13.413	-8.572	-8.498	-17.191	33.15	-8.871
671	0.671	-18.29	-21.313	-22.961	-4.874	-10.028	-15.852	1.139	-0.927
672	0.672	-24.077	-18.814	-21.676	-1.38	-11.365	-4.086	-61.443	-8.075
673	0.673	-18.825	-19.591	-22.717	-4.467	-12.508	-15.144	-52.651	-22.381
674	0.674	-1.382	-16.12	-19.498	-1.567	-9.011	-8.007	-44.58	-20.442
675	0.675	-8.331	-15.548	-28.291	-5.853	-8.03	-11.716	-37.254	-15.213
676	0.676	-6.198	-6.65	-27.024	-6.685	-7.051	-8.254	23.266	-16.756
677	0.677	-15.88	-5.499	-30.043	-8.593	-9.555	-9.245	-17.482	-15.388
678	0.678	-14.152	-11.518	-34.802	-15.875	-8.78	-6.362	4.454	-8.987
679	0.679	-12.595	-12.496	-26.79	-18.676	-9.363	-10.647	-15.621	-12.456
680	0.68	-11.232	-17.35	-23.626	-17.808	-11.299	-6.613	-58.405	-11.475
681	0.681	-14.909	-13.113	-16.784	-16.942	-14.194	-16.119	2.311	-14.368
682	0.682	-13.747	-18.743	-15.95	-18.81	-7.217	-1.826	-71.322	-15.134
683	0.683	-21.093	-13.916	-11.834	-8.667	-6.241	-7.659	-22.145	-9.511
684	0.684	-27.864	-11.992	-12.36	-4.323	-8.747	-5.944	4.396	-14.335
685	0.685	-25.348	-11.419	-18.308	-3.056	-9.517	-23.394	12.302	-12.39
686	0.686	-16.452	-6.587	-22.329	-13.798	-10.094	-21.108	-99.06	-15.283
687	0.687	-8.131	-9.891	-20.364	-12.35	-8.156	-14.767	-115.3	-16.622
688	0.688	-7.16	-11.651	-27.699	-26.586	-9.892	-5.132	-43.488	-12.158
689	0.689	-19.924	-14.173	-24.798	-24.595	-10.279	-13.877	-83.301	-9.239
690	0.69	-14.696	-11.864	-15.13	-19.341	-13.558	-9.266	-24.014	-5.735
691	0.691	-10.04	-5.299	-18.822	-8.234	-8.715	-19.359	-13.403	1.645
692	0.692	-8.679	-8.208	-20.009	-15.299	-5.416	-7.592	-62.975	-8.004
693	0.693	-4.997	-14.21	-21.014	-11.507	-8.311	-6.084	-18.573	-11.652
694	0.694	-1.501	-18.28	-25.887	-5.429	-9.659	-10.378	-10.745	-15.105
695	0.695	1.607	-18.858	-18.013	-2.346	-7.336	-11.589	-18.404	-11.981
696	0.696	12.446	-15.575	-12.859	-5.295	-4.435	-10.475	-25.299	-11.007
697	0.697	5.301	-19.647	-11.983	-7.874	-7.133	-7.431	4.8	-11.784
698	0.698	-3.568	-14.818	-12.843	-10.286	-8.287	-10.375	54.392	-17.389
699	0.699	-14.377	-15.402	-13.703	-12.355	-12.535	-4.421	60.69	-13.904
700	0.7	-21.503	-11.334	-17.275	-11.874	-8.467	-5.244	17.758	-13.314
701	0.701	-25.157	-8.821	-16.772	-17.312	-8.846	-7.227	-21.252	-13.874
702	0.702	-26.28	-12.128	-13.952	-17.884	-10.194	-10.574	34	-12.485
703	0.703	-23.152	-5.565	-17.543	-15.94	-11.343	-13.528	55.833	-6.061
704	0.704	-26.03	-8.481	-10.293	-17.639	-9.397	-8.74	49.018	-6.832
705	0.705	-25.239	-11.015	-5.188	-15.079	-5.133	1.272	79.277	-17.502
706	0.706	-21.164	-15.1	-6.28	-13.677	-6.475	-11.734	29.224	-13.265
707	0.707	-26.027	-15.706	-8.932	-16.537	-5.113	-10.027	35.684	-12.119
708	0.708	-29.34	-16.308	-8.289	-18.421	-6.268	-11.613	78.139	-13.303
709	0.709	-25.288	-15.739	-10.357	-12.563	-8.194	-13.019	72.661	-10.221
710	0.71	-32.267	-17.114	-12.442	-8.445	-7.029	-14.231	6.955	-7.339
711	0.711	-31.297	-18.482	-10.847	-8.981	-11.86	-5.957	-19.857	-6.585
712	0.712	-21.611	-14.433	-14.484	-2.932	-8.371	-9.109	-44.288	-5.811
713	0.713	-17.947	-14.839	-15.04	-6.95	-8.941	-8.186	-51.616	-6.395
714	0.714	-16.832	-11.568	-15.603	-2.076	-15.514	-14.232	-4.703	-4.454
715	0.715	-13.772	-8.68	-9.789	-6.69	-11.249	-15.05	-22.833	-11.025
716	0.716	-7.03	-8.317	-5.716	-8.4	-10.468	-18.584	15.917	-11.805
717	0.717	-6.298	-7.951	-6.67	-4.889	-9.877	-8.561	0.869	-11.051
718	0.718	-11.96	-11.452	-3.369	-8.156	-9.295	-12.859	42.17	-17.652
719	0.719	-11.425	-12.819	-4.11	-13.939	-6.385	-11.722	-41.009	-11.672
720	0.72	-18.805	-14.962	-0.195	-11.588	-5.992	-10.604	-76.665	-10.919
721	0.721	-23.651	-13.815	2.188	-13.519	-9.282	-3.279	-87.582	-10.352
722	0.722	-26.167	-18.087	-1.235	-14.09	-7.156	-8.142	-77.901	-15.006
723	0.723	-22.11	-14.615	-1.743	-15.827	-6.774	-8.931	-33.43	-10.968
724	0.724	-15.531	-13.258	4.134	-14.479	-6.393	-8.188	-41.748	-9.64
725	0.725	-5.838	-16.158	-0.237	-14.103	-6.205	-11.697	-49.211	-12.96
726	0.726	-2.164	-16.531	5.265	-16.25	-10.081	-8.435	-29.36	-15.89
727	0.727	1.32	-10.702	0.324	-13.565	-6.598	-12.522	-47.549	-13.985
728	0.728	-10.49	-19.575	-8.467	-19.394	-9.89	-12.155	-42.15	-12.851
729	0.729	-12.053	-13.551	-9.693	-17.102	-9.5	-9.845	-6.91	-11.317
730	0.73	-10.716	-10.436	-14.963	-10.547	-10.666	-16.44	6.671	-13.272
731	0.731	-11.915	-13.327	-10.143	-2.635	-11.833	-15.481	35.592	-10.187
732	0.732	-13.101	-19.311	-9.374	-10.012	-7.001	-11.238	9.311	-11.353
733	0.733	-12.162	-18.537	-10.142	-7.133	-8.933	-10.464	-7.744	-13.294
734	0.734	-11.243	-16.604	-14.979	-18.565	-5.65	-6.99	7.954	-8.457
735	0.735	-12.071	-21.254	-15.56	-20.135	-9.727	-8.923	22.093	-11.945
736	0.736	-14.449	-13.513	-8.97	-21.515	-8.384	-9.526	55.59	-16.6
737	0.737	-15.082	-12.549	-6.455	-1.999	-10.726	-8.189	-13.2	-14.879
738	0.738	-19.781	-15.467	-0.834	6.288	-6.678	-9.549	-3.457	-13.531
739	0.739	-10.946	-16.254	-1.403	-1.307	-12.504	-8.362	-12.318	-18
740	0.74	-19.913	-10.645	-6.029	-12.969	-8.456	-9.503	-4.182	-13.956
741	0.741	-9.128	-14.128	-8.898	-6.614	-13.313	-9.879	3.257	-16.501
742	0.742	-10.519	-14.699	-10.224	-27.925	-10.042	-12.009	-16.593	-16.154
743	0.743	-9.384	-6.967	-17.549	-13.834	-8.32	-12.768	-10.515	-15.024
744	0.744	1.417	-14.336	-16.548	19.597	-7.954	-8.488	-15.853	-11.373
745	0.745	5.641	-9.506	-17.482	15.104	-4.696	-11.373	-10.767	-4.069
746	0.746	-13.94	-8.737	-14.92	-5.644	-11.295	-8.83	-24.303	1.108
747	0.747	-28.101	-11.068	-27.069	-24.465	-10.354	-13.256	-3.497	-11.708
748	0.748	-20.597	-10.496	-25.276	-21.24	-11.155	-16.147	-22.123	-13.503
749	0.749	-18.336	-8.561	-26.786	-12.015	-7.125	-13.612	22.756	-11.999
750	0.75	-16.274	-7.991	-25.4	-20.401	-11.995	-11.268	-19.851	-16.29
751	0.751	-26.015	-2.201	-21.696	-12.921	-10.097	-4.667	7.901	-17.507
752	0.752	-13.877	-7.828	-10.831	-10.659	-13.037	-7.546	2.945	-14.073
753	0.753	-9.28	-14.426	-12.165	-17.098	-11.724	-10.054	-28.828	1.949
754	0.754	-10.667	-11.935	-3.259	-11.334	-9.446	-7.715	-74.531	8.873
755	0.755	-14.376	-7.899	-9.241	-9.636	-10.643	-17.184	-68.429	-1.816
756	0.756	3.596	0.008	-6.122	-5.029	-6.234	-16.004	-51.88	-7.665
757	0.757	1.06	-9.712	-7.071	-12.228	-8.027	-12.512	-26.663	-9.454
758	0.758	-5.932	-21.561	-9.567	-13.432	-9.434	-7.279	-40.104	-7.946
759	0.759	-8.075	-16.964	-10.314	-16.959	-8.134	-8.229	-2.479	-12.245
760	0.76	-25.496	-24.172	-21.147	-16.035	-8.567	-5.686	-7.416	-13.445
761	0.761	-37.105	-23.057	-22.7	-20.908	-7.459	-3.347	-48.52	-19.48
762	0.762	-30.692	-17.098	-21.35	-25.213	-13.325	-9.896	-64.927	-18.546
763	0.763	-17.113	-18.109	-14.961	-16.355	-9.32	-7.351	-79.989	-17.613
764	0.764	-15.347	-17.178	-13.807	-15.245	-11.313	-6.562	-48.057	-13.391
765	0.765	-16.866	-5.793	-16.915	-16.266	-11.952	-4.612	-19.05	-7.81
766	0.766	-3.865	-7.378	-15.96	-15.359	-11.423	-11.945	-22.716	-11.332
767	0.767	-9.042	-17.484	-6.298	-12.908	-7.994	-9.023	-12.62	-11.947
768	0.768	-10.549	-18.686	-12.703	-13.74	-4.761	-14.992	15.756	-10.235
769	0.769	-20.567	-15.254	-18.708	-17.286	-7.716	-6.067	65.098	-10.654
770	0.77	-29.422	-16.264	-23.947	-7.278	-8.154	-14.364	85.154	-16.097
771	0.771	-42.54	-15.342	-21.066	-11.587	-7.05	-13.367	127.845	-15.54
772	0.772	-33.791	-14.61	-20.32	-7.959	-6.917	-12.382	100.28	-8.215
773	0.773	-29.11	-23.552	-9.708	-4.522	-7.742	-6.361	65.218	-17.148
774	0.774	-27.523	-18.941	-8.405	-3.6	-5.29	-5.575	5.807	-11.165
775	0.775	-17.425	-24.977	-9.623	-4.608	-6.891	-7.494	-2.13	-8.084
776	0.776	-18.541	-24.045	-6.199	-3.871	-11.396	-9.419	-24.005	-7.132
777	0.777	-19.656	-26.996	-16.697	-9.325	-12.618	-11.542	-30.38	-9.667
778	0.778	-9.939	-24.522	-21.978	-10.128	-14.612	-15.592	-36.29	-15.29
779	0.779	-6.222	-18.959	-21.075	-15.005	-9.251	-14.223	-52.652	-13.366
780	0.78	6.981	-14.169	-29.086	-14.455	-9.899	-15.566	44.712	-19.184
781	0.781	-8.847	-13.641	-23.938	-12.737	-10.539	-15.172	-30.787	-23.837
782	0.782	-6.685	-4.782	-23.043	-11.398	-13.508	-14.781	-19.734	-20.931
783	0.783	3.023	-1.155	-9.953	-12.777	-5.627	-10.523	-9.726	-18.411
784	0.784	1.314	-0.04	-4.212	-6.209	-4.523	-18.449	17.051	-17.049
785	0.785	2.889	-7.425	-12.995	-5.271	-7.679	-7.597	9.033	-10.454
786	0.786	4.268	-4.552	-2.033	-11.304	-2.9	-6.23	16.561	-3.675
787	0.787	5.451	-2.048	-3.458	-7.265	-7.217	-9.898	50.225	-16.83
788	0.788	8.956	-7.662	-7.193	-7.857	-6.494	-25.574	-28.996	-3.268
789	0.789	-7.101	-18.501	-6.084	-1.857	-11.391	-23.441	-18.011	-1.512
790	0.79	-14.074	-20.046	-7.104	-14.059	-10.866	-9.89	-27.755	3.149
791	0.791	-24.737	-21.386	-4.261	-12.337	-8.021	-4.669	-18.772	10.331
792	0.792	-30.551	-9.573	-3.55	-7.696	-7.691	-9.316	-43.119	-9.19
793	0.793	-18.374	-11.108	-5.929	2.358	-10.07	-13.574	-6.136	-17.495
794	0.794	-19.954	-18.246	-6.561	-4.02	-3.548	-12.422	13.814	0.323
795	0.795	-18.621	-19.394	-9.893	-7.469	-14.425	-18.423	32.041	-1.966
796	0.796	-14.96	-13.368	-3.349	-6.467	-7.312	-13.203	-51.126	-8.315
797	0.797	-16.152	-14.305	-11.3	0.317	-11.039	-0.436	-62.897	-2.471
798	0.798	-10.95	-17.188	-1.643	-5.679	-7.606	-9.151	-52.065	-14.639
799	0.799	-13.855	-9.229	-0.495	-9.729	-12.863	-7.603	95.968	-19.265
800	0.8	-18.127	-3.983	-1.66	-7.775	-6.105	-8.96	-52.273	-0.468
801	0.801	-23.757	-6.862	-4.759	-17.83	-8.649	-12.633	-71.456	-7.995
802	0.802	-23.21	-9.349	0.094	-22.06	-6.351	-1.786	-88.885	-14.943
803	0.803	-26.517	-1.974	6.117	-25.713	-6.96	-11.848	-73.079	-8.536
804	0.804	-22.457	-6.8	-6.049	-22.212	-12.978	-5.47	-30.025	-10.431
805	0.805	-19.94	-11.036	-11.24	-21.22	-5.639	-4.315	-16.99	-19.102
806	0.806	-16.662	-3.662	-12.75	-18.287	-2.75	-7.418	-28.942	-11.138
807	0.807	-12.601	-6.529	-19.871	-14.003	-3.526	-6.453	-61.525	-15.373
808	0.808	-18.427	-5.732	-26.211	-13.215	-5.854	-14.394	-12.19	-14.189
809	0.809	-19.231	-8.036	-10.482	-8.369	-15.346	-21.754	-38.923	-13
810	0.81	-22.75	-11.488	-8.302	-13.008	-8.961	-10.91	-95.867	-13.942
811	0.811	-32.867	-16.113	-10.184	-4.091	-7.802	-15.173	-29.142	-14.887
812	0.812	-22.857	-12.018	-22.318	-5.233	-6.836	-16.34	-20.327	-14.084
813	0.813	-11.09	-17.785	-14.326	-6.359	-9.739	-3.195	20.186	-13.267
814	0.814	-12.654	-18.514	-12.91	-3.18	-12.249	-8.424	71.723	-15.159
815	0.815	-14.019	-13.612	-11.688	-4.047	-14.562	-13.072	24.777	-13.186
816	0.816	-20.415	-11.613	-10.462	-4.736	-9.712	-11.729	30.683	-16.068
817	0.817	-14.419	-14.447	-13.48	-8.718	-7.765	-12.891	-52.633	-16.434
818	0.818	-21.78	-9.556	-24.228	-9.219	-11.819	-9.416	-64.598	-16.017
819	0.819	-20.815	-18.205	-19.885	-17.85	-10.446	-10.399	-53.9	-14.823
820	0.82	-18.301	-16.986	-13.413	-16.616	-5.984	-13.307	-44.17	-12.845
821	0.821	-17.528	-17.898	-12.171	-17.509	-6.551	-0.14	-17.639	-7.004
822	0.822	-12.695	-20.751	-15.174	-16.467	-13.504	-9.806	-25.87	-7.745
823	0.823	-9.39	-19.938	-4.234	-15.619	-2.653	-4.575	-3.955	-15.635
824	0.824	-1.623	-15.855	-2.762	-14.777	-12.7	-9.188	2.344	-12.509
825	0.825	-6.824	-16.421	-9.028	-14.134	-11.522	-7.82	8.042	-13.45
826	0.826	-9.688	-6.361	-19.738	-14.658	-8.016	-4.133	13.163	-9.173
827	0.827	-7.131	-7.723	-18.26	-14.026	-7.029	-14.961	88.588	-13.206
828	0.828	-17.724	-8.89	-16.97	-7.01	-9.912	-13.578	77.521	-9.693
829	0.829	-21.912	-5.406	-8.525	-9.855	-1.957	-9.873	-11.593	-6.385
830	0.83	-18.172	-2.298	-11.489	-9.034	-9.282	-11.008	23.699	-10.437
831	0.831	-12.098	-13.12	-10.395	-9.76	-4.411	-7.89	-9.039	-15.265
832	0.832	-13.005	-11.749	-12.785	-7.772	-10.378	-3.025	20.267	-14.669
833	0.833	-13.906	-12.878	-14.969	-15.07	-8.026	-10.931	46.676	-16.398
834	0.834	-9.591	-21.162	-9.986	-6.109	-4.503	-13.99	5.693	-15.987
835	0.835	-10.322	-22.097	-11.787	-2.565	-7.753	-14.923	-46.337	-8.606
836	0.836	-10.881	-26.925	-5.091	-7.73	-5.968	-12.371	-40.092	-9.539
837	0.837	-12.811	-29.44	-12.916	-4.776	-13.854	-4.98	-46.454	-14.335
838	0.838	-3.94	-27.103	-13.782	-10.725	-2.972	-11.72	-52.195	-10.052
839	0.839	7.855	-26.508	-12.711	-9.907	-10.089	-10.927	-37.409	-12.342
840	0.84	6.288	-25.93	-10.1	-9.277	-3.661	-6.83	3.525	-11.732
841	0.841	-0.895	-19.357	-7.688	-16.597	-7.102	-10.27	30.866	-13.63
842	0.842	-2.083	-20.148	-11.101	-21.404	-3.959	-13.511	15.616	-4.696
843	0.843	6.223	-19.38	-17.034	-18.862	-2.945	-6.889	11.016	-1.006
844	0.844	-3.444	-14.545	-17.752	-16.509	-16.062	-11.108	-18.15	-14.167
845	0.845	-12.327	-19.201	-17.121	-21.331	-6.333	-10.286	-29.452	-12.408
846	0.846	-18.29	-18.638	-24.424	-16.682	-8.035	-9.667	-26.218	-10.847
847	0.847	-32.184	-10.701	-21.472	-18.425	-6.433	-11.554	14.564	-9.486
848	0.848	-37.954	-11.865	-15.449	-17.064	-19.344	-18.085	-1.879	-5.784
849	0.849	-22.056	-6.638	-16.201	-9.708	-24.519	-12.047	3.082	-9.261
850	0.85	-15.645	-9.528	-8.26	-4.492	-13.443	-14.314	-19.634	-8.31
851	0.851	-9.827	-10.289	-13.484	-11.263	-12.04	-14.846	-15.512	-7.362
852	0.852	-15.041	-7.949	-8.659	-5.27	-8.319	-10.176	10.95	-6.609
853	0.853	-22.978	-5.984	-9.445	-2.954	-11.756	-4.72	7.872	-12.245
854	0.854	-27.246	-10.606	-7.144	-3.537	-10.746	-6.634	-7.517	-8.761
855	0.855	-18.364	-6.544	-13.76	-6.821	-9.738	-12.602	18.355	-13.414
856	0.856	-14.884	-14.472	-9.544	-1.384	-13.947	-13.346	-32.756	-12.849
857	0.857	-7.499	-10.972	-13.66	2.122	-9.829	-6.724	-54.514	-14.215
858	0.858	-8.425	-14.062	-17.2	4.081	-6.297	-4.165	-47.672	-16.545
859	0.859	-9.161	-16.972	-12.619	2.354	-9.542	-16.321	-4.77	-15.375
860	0.86	-8.327	-9.056	-16.734	-5.566	-7.756	-4.093	-20.922	-13.413
861	0.861	-13.121	-14.303	-15.433	-11.553	-6.35	-5.601	-15.619	-19.196
862	0.862	-16.417	-13.376	-8.139	-23.336	-9.588	-4.21	7.585	-24.788
863	0.863	-21.844	-15.907	-2.982	-47.121	-9.15	-13.074	3.833	-19.944
864	0.864	-23.769	-28.121	-2.073	-50.401	-11.034	-11.861	7.83	-9.912
865	0.865	-21.828	-15.938	-6.399	-28.539	-10.606	-4.474	4.893	5.941
866	0.866	-17.74	-20.582	-13.817	-20.239	-7.085	-19.137	-4.081	-0.47
867	0.867	-19.063	-13.411	-14.85	-12.7	-2.59	-8.447	38.789	-10.157
868	0.868	-22.307	-17.079	-14.136	-10.388	-6.605	-6.476	20.851	-11.914
869	0.869	-27.097	-11.076	-14.971	-8.264	-3.077	-8.182	26.541	-19.833
870	0.87	-27.651	-10.114	-11.556	-2.471	-5.352	-22.48	31.873	-15.582
871	0.871	-23.564	-5.293	-16.26	-7.717	-4.914	-20.527	-36.533	-11.9
872	0.872	-26.061	2.631	-18.067	-6.179	-4.483	-11.789	-46.112	-15.382
873	0.873	-22.761	7.856	-20.661	-1.931	-7.148	-26.096	16.703	-10.163
874	0.874	-16.161	10.76	-20.345	-0.803	-6.317	-8.66	-23.616	-3.396
875	0.875	-17.115	15.032	-25.251	-1.998	-10.722	-6.309	-30.717	0.866
876	0.876	-17.885	12.722	-17.963	-1.037	-10.097	-8.415	-77.258	-11.324
877	0.877	-23.509	3.244	-26.941	-7.803	-9.476	-21.939	-70.937	-13.064
878	0.878	-28.361	-3.141	-21.011	-15.719	-8.083	-20.192	-9.598	-8.431
879	0.879	-18.313	-11.464	-24.17	-10.467	-10.36	-12.249	15.055	-4.18
880	0.88	-19.679	-14.564	-19.377	-11.433	-12.448	-7.99	7.852	-7.852
881	0.881	-20.831	-17.468	-11.492	-13.96	-9.708	-9.144	14.601	-13.851
882	0.882	-21.968	-27.159	-18.896	-16.3	-8.514	-7.98	20.693	-8.63
883	0.883	-8.017	-30.829	-14.107	-18.254	-9.263	-11.071	59.542	-15.404
884	0.884	-2.194	-27.357	-4.473	-14.979	-10.014	-12.042	74.692	-16.188
885	0.885	10.012	-17.676	-0.832	-15.563	-13.086	-4.117	33.528	-16.962
886	0.886	14.668	-11.288	5.133	-13.053	-13.454	-5.097	49.926	-18.898
887	0.887	33.446	-24.449	2.001	-10.748	-12.269	-6.074	24.792	-15.614
888	0.888	5.198	-29.659	-8.875	-8.635	-10.124	-3.565	-43.947	-11.556
889	0.889	-6.016	-21.715	-7.566	-11.363	-10.294	-10.935	-34.141	-11.939
890	0.89	-9.3	-17.441	-8.771	-9.45	-9.502	-8.042	10.489	-17.36
891	0.891	-12.398	-11.04	2.033	-7.328	-8.901	-10.566	-111.684	-12.53
892	0.892	-20.742	-12.174	-2.253	-2.889	-8.693	-8.269	-94.341	-14.478
893	0.893	-28.303	-17.364	-3.426	-4.835	-7.321	-8.872	-46.807	-7.897
894	0.894	-30.627	-16.361	-6.927	-1.935	-10.211	-14.891	-61.209	-12.15
895	0.895	-37.044	-12.059	-14.285	-0.582	-7.496	-9.309	-48.174	-12.935
896	0.896	-31.277	-24.208	-13.317	-0.19	-12.512	-12.818	-83.953	-13.515
897	0.897	-22.61	-18.952	-3.63	-6.762	-14.436	-5.479	-94.924	-23.582
898	0.898	-11.627	-23.569	-2.442	-11.584	-6.685	-6.462	13.522	-16.425
899	0.899	-10.306	-24.895	1.079	-7.312	-5.714	-19.637	-29.804	0.604
900	0.9	-3.94	-21.187	-4.091	-17.933	-4.747	-13.838	-69.501	12.209
901	0.901	-7.411	-27.161	-3.057	-16.549	-3.968	2.023	-105.354	1.551
902	0.902	4.414	-34.498	-8.986	-17.689	-6.281	-4.373	-116.384	-4.261
903	0.903	5.981	-21.71	-4.836	-18.833	-4.337	-2.44	-106.731	-20.138
904	0.904	13.158	-5.832	-9.59	-19.81	-7.622	-7.66	-62.255	-13.762
905	0.905	-3.86	-16.462	-12.792	-24.684	-9.355	-9.205	-54.342	-11.835
906	0.906	-29.575	-18.397	-9.811	-22.23	-12.827	-22.177	12.182	-10.097
907	0.907	-32.832	-13.177	-12.248	-18.22	-9.53	-20.428	38.561	-14.737
908	0.908	-29.703	-2.149	-12.564	-8.777	-9.135	-18.872	30.075	-24.801
909	0.909	-43.805	2.092	-12.11	-7.641	-14.354	-20.222	37.118	-33.718
910	0.91	-25.972	-1.609	-12.417	-11.118	-13.765	-13.843	30.295	-25.391
911	0.911	9.069	9.211	-11.181	-14.212	-13.177	-12.672	11.888	-20.184
912	0.912	14.094	-12.488	-15.359	-13.188	-10.262	-13.634	61.701	-5.491
913	0.913	0.537	-9.414	-17.018	-8.881	-12.77	-14.597	68.16	22.169
914	0.914	-3.55	-17.756	-8.989	3.323	-5.406	-4.922	49.854	3.391
915	0.915	-22.339	-20.297	-14.883	8.558	-4.432	-19.24	21.95	6.686
916	0.916	-32.413	-22.633	-13.821	-8.832	-7.33	-17.299	26.758	-8.965
917	0.917	-35.509	-20.516	-20.507	-11.131	-9.839	-8.594	-5.395	-6.246
918	0.918	-38.215	-10.839	-24.675	-17.476	-9.059	-7.033	-18.016	-29.463
919	0.919	-14.991	-9.103	-12.397	-15.495	-10.992	0.146	-21.891	-7.593
920	0.92	-11.898	1.937	-14.065	-6.743	-10.413	-0.999	-4.959	-15.923
921	0.921	-9.191	-5.222	-9.337	-14.635	-6.354	-4.478	16.683	-8.378
922	0.922	-1.645	-14.12	-2.098	-13.261	-12.169	-3.492	-9.217	-6.055
923	0.923	-13.257	-12.952	-3.179	6.304	-14.498	-6.368	-12.742	-12.435
924	0.924	-6.858	-18.172	-9.104	3.638	-12.573	-19.506	34.141	-18.236
925	0.925	-8.768	-15.261	-16.376	-19.523	-9.292	-13.665	-12.87	-16.483
926	0.926	-3.522	-2.111	-13.383	-28.778	-3.887	-11.882	-43.453	-11.832
927	0.927	-5.066	-4.054	-15.804	-31.467	-4.482	-7.197	-49.106	-4.678
928	0.928	-15.121	-5.818	-16.489	-28.932	-13.2	-8.516	6.246	-8.373
929	0.929	-21.513	-4.3	-21.232	-7.849	-4.893	-2.098	13.467	-16.704
930	0.93	-32.351	-8.587	-17.85	0.463	-3.95	-10.39	6.721	-15.732
931	0.931	-36.608	-7.454	-13.699	2.981	-4.938	-5.136	24.834	-14.758
932	0.932	-27.704	-23.145	-13.227	0.686	-5.731	-8.008	-14.006	-15.53
933	0.933	-26.545	-8.265	-17.617	-9.915	-3.425	-8.757	51.529	-8.168
934	0.934	-19.185	-25.696	-15.807	-11.818	-5.375	-6.404	-11.003	-14.951
935	0.935	-18.211	-18.728	-14.38	-10.081	-5.974	-5.804	29.593	-8.956
936	0.936	-13.958	-16.595	-6.969	-5.469	-10.058	-7.713	-37.309	-6.632
937	0.937	-18.027	-26.271	-10.016	-6.872	-9.69	-7.105	7.309	-11.471
938	0.938	-14.544	-14.086	-1.078	-10.571	-9.319	-6.699	15.384	-16.119
939	0.939	-7.222	-15.638	-2.212	-7.109	-10.501	-12.097	22.586	-12.057
940	0.94	-8.228	-11.355	-7.428	-18.958	-9.357	-11.494	15.838	-7.222
941	0.941	-2.278	-14.99	-8.391	-17.481	-8.992	-1.412	21.718	-6.645
942	0.942	-14.522	-20.941	-21.552	-18.908	-9.789	-8.556	-17.209	-12.068
943	0.943	-19.796	-17.803	-15.758	-17.791	-7.872	-7.383	-32.532	-14.009
944	0.944	-5.523	-20.67	-21.009	-14.373	-12.146	-3.885	-28.247	-12.08
945	0.945	-7.502	-21.391	-16.409	-19.673	-12.738	-9.104	-7.669	-18.675
946	0.946	-9.283	-9.139	-23.62	-14.89	-10.238	-17.991	-41.764	-12.7
947	0.947	-10.866	-3.861	-24.844	-19.186	-8.902	-16.819	-28.243	-11.946
948	0.948	-20.967	-8.462	-21.423	-13.638	-11.839	-19.9	-15.864	-11.39
949	0.949	-14.63	-9.775	-28.849	-14.267	-9.927	-18.922	10.54	-10.813
950	0.95	-32.687	-10.906	-24.105	-14.918	-4.92	-16.414	0.564	-5.377
951	0.951	-30.232	-7.389	-24.993	-13.253	-8.238	-14.099	-46.488	-11.936
952	0.952	-27.977	-8.32	-27.437	-5.397	-6.522	-14.678	-13.125	-11.161
953	0.953	-25.929	-5.409	-19.649	12.526	-6.936	-16.621	-19.162	-13.495
954	0.954	-20.213	-16.81	-16.705	25.227	-10.255	-16.047	-46.836	-11.596
955	0.955	-18.571	-5.748	-10.106	32.121	-11.442	-11.218	-11.554	-17.619
956	0.956	-20.235	-9.983	-4.285	17.142	-11.087	-19.944	11.442	-21.707
957	0.957	-13.202	-11.115	-0.4	-0.355	-8.413	-13.963	15.798	-15.15
958	0.958	-9.641	-5.082	1.348	-16.689	-6.892	-8.755	-17.968	-3.754
959	0.959	-13.222	-4.082	-6.203	-44.442	-11.372	-7.797	-40.599	-18.106
960	0.96	-1.512	-6.946	-3.499	-40.835	-10.823	-12.078	-69.468	3.16
961	0.961	6.358	-9.448	-6.213	-78.643	-13.759	-9.773	-125.962	-5.181
962	0.962	2.07	-11.764	-4.09	-63.613	-12.433	-9.21	-85.137	-7.707
963	0.963	5.715	-16.638	-10.878	-31.755	-13.808	-9.808	-77.534	-10.03
964	0.964	-2.655	-18.615	-20.765	-19.435	-11.699	-11.566	23.6	-12.142
965	0.965	-7.943	-18.105	-14.583	-8.275	-9.784	-6.729	9.587	-17.956
966	0.966	-14.785	-21.679	-13.627	1.725	-9.423	-10.052	-3.26	-12.73
967	0.967	-17.395	-24.087	-14.804	-7.649	-7.322	-12.963	32.602	-17.399
968	0.968	-16.701	-20.107	-10.188	-10.445	-8.713	-15.499	-21.415	-13.16
969	0.969	-15.211	-26.376	-2.481	-8.024	-5.065	-13.198	-90.401	-9.52
970	0.97	-14.662	-18.517	-10.051	-5.79	-6.454	-11.092	26.184	-10.704
971	0.971	-11.399	-17.424	-11.24	4.784	-5.32	-17.097	73.903	-9.776
972	0.972	-14.326	-16.544	-13.778	1.418	-9.018	-13.445	-26.868	-16.575
973	0.973	-22.288	-15.658	-11.477	-19.928	-8.659	-15.985	-39.762	-10.589
974	0.974	-25.812	-19.999	-17.296	-34.092	-9.851	-10.403	-27.789	-11.376
975	0.975	-22.734	-7.897	-25.426	-10.909	-9.684	-13.922	1.749	-8.281
976	0.976	-9.961	-16.695	-22.513	-1.676	-8.934	-13.366	12.866	-7.696
977	0.977	-18.651	-15.224	-21.725	-10.063	-12.044	-16.295	3.37	-1.684
978	0.978	-10.701	-13.953	-21.132	7.688	-6.061	-8.388	12.565	-7.29
979	0.979	-9.347	-20.419	-20.527	5.312	-1.823	-0.087	53.584	-16.803
980	0.98	-13.02	-19.345	-12.744	-9.612	-7.452	0.864	-27.541	-20.511
981	0.981	-16.506	-26.795	-9.797	-30.921	-6.894	-3.995	26.978	-19.378
982	0.982	-15.531	-22.054	-1.033	-39.253	-8.852	-1.491	-22.014	-18.435
983	0.983	-14.537	-22.926	-9.488	-26.509	-10.616	-10.407	-30.602	-7.628
984	0.984	-15.273	-23.795	-12.705	8.473	-8.123	-2.1	-5.86	-11.891
985	0.985	-6.322	-13.06	-6.041	23.501	-9.497	-5.211	31.428	-15.58
986	0.986	-12.277	-5.216	-6.923	27.88	-9.907	-10.064	-1.771	-12.1
987	0.987	-15.317	-6.654	-7.797	-1.207	-10.32	-5.82	-44.215	-6.877
988	0.988	-18.164	-10.423	-17.377	-4.936	-4.536	-8.15	5.886	-5.921
989	0.989	-24.11	-23.665	-8.567	5.096	-8.62	-16.095	39.593	-6.709
990	0.99	-18.454	-28.98	-12.137	20.771	-5.157	-10.881	33.82	-10.784
991	0.991	-19.005	-24.415	-9.129	12.447	-5.753	-11.863	39.434	-7.302
992	0.992	-24.963	-17.337	-12.121	-15.793	-9.835	-7.6	74.812	-7.892
993	0.993	-27.25	-13.744	-9.69	-4.567	-11.203	-11.671	61.39	-4.994
994	0.994	-25.278	-24.664	-5.693	-1.248	-16.63	-9.738	23.927	-3.65
995	0.995	-25.808	-23.39	-12.336	-23.058	-10.065	-13.03	-31.482	0.803
996	0.996	-19.19	-22.303	-8.111	-37.159	-10.854	-12.45	-38.662	-5.787
997	0.997	-7.723	-6.684	-8.903	-19.409	-0.218	-11.098	-31.956	-10.048
998	0.998	6.659	-8.861	-8.326	-35.807	-4.476	-9.738	-13.578	-20.68
999	0.999	8.653	0.772	1.742	-12.477	-5.638	-5.664	-41.127	-24.923
1000	1	6.968	-1.01	3.111	-15.623	-4.479	-2.166	34.729	-21.236
1001	1.001	2.371	-8.986	-0.532	-12.938	-7.573	-2.529	89.097	-15.217
1002	1.002	12.492	9.756	5.511	-15.501	-10.47	-5.408	20.014	-12.104
1003	1.003	8.885	7.206	2.465	-17.828	-7.952	-8.086	11.178	-3.185
1004	1.004	10.115	0.212	7.384	-15.68	-13.561	-12.309	3.039	-9.164
1005	1.005	0.515	-6.213	-2.194	-13.722	-10.079	-8.783	-63.808	-8.176
1006	1.006	-11.2	-15.922	-5.77	-8.492	-8.14	-16.094	-108.523	-9.135
1007	1.007	-19.053	-17.691	-6.818	-6.932	-12.205	-12.952	-84.116	-13.387
1008	1.008	-26.138	-13.064	-5.73	-2.637	-10.837	-15.806	-17.283	-11.063
1009	1.009	-29.739	-20.236	-8.506	-11.512	-10.441	-4.324	9.467	-20.544
1010	1.01	-33.147	-8.449	-14.379	-15.017	-7.534	-5.816	-47.468	-11.641
1011	1.011	-32.089	-3.825	-15.026	-20.264	-9.465	-7.118	-40.132	-12.761
1012	1.012	-29.106	6.236	-12.973	-11.362	-13.719	-8.226	-60.136	-9.64
1013	1.013	-26.521	5.08	-13.44	-14.761	-14.093	-11.647	-102.781	-10.581
1014	1.014	-15.821	13.403	-15.066	-9.374	-7.696	-16.809	-108.271	-9.798
1015	1.015	-22.937	18.628	-18.442	-10.214	-3.426	-2.034	-113.239	-18.717
1016	1.016	-3.352	3.933	-15.037	-9.303	-5.727	-21.124	-44.512	-10.385
1017	1.017	-11.64	-2.438	-8.346	-9.975	-2.217	-3.255	4.762	-13.448
1018	1.018	-24.388	-8.217	-7.268	-6.381	-8.182	-5.518	49.357	-12.468
1019	1.019	-22.031	-13.402	-7.921	-9.513	-5.832	-3.325	57.385	-6.446
1020	1.02	-19.87	-18.013	-5.474	-17.048	-10.632	-20.681	35.202	-0.811
1021	1.021	-17.893	-13.704	-8.835	-15.872	-12.529	-9.004	-65.628	-7.372
1022	1.022	-9.154	-27.962	-6.776	-24.581	-9.584	-11.074	-79.915	-17.033
1023	1.023	-7.583	-25.952	-15.542	-25.585	-8.185	-9.075	12.017	-20.705
1024	1.024	-20.541	-24.14	-27.212	-22.364	-8.532	-14.228	-71.662	-29.004
1025	1.025	-32.721	-22.516	-35.006	-21.305	-7.337	-15.69	-61.127	-25.887
1026	1.026	-37.346	-23.776	-27.709	-13.263	-13.307	-11.35	-130.491	-24.886
1027	1.027	-30.146	-22.527	-21.18	-16.252	-10.757	-7.593	-32.245	-11.688
1028	1.028	-18.315	-28.432	-24.529	-7.252	-13.047	-13.516	-45.711	13.51
1029	1.029	-19.824	-20.972	-31.732	-13.142	-8.165	-12.47	-10.418	3.48
1030	1.03	-15.527	-17.973	-20.737	-7.803	-3.471	-15.286	0.117	0.39
1031	1.031	-16.647	-17.109	-19.228	-14.479	-6.339	-15.978	-10.249	-2.339
1032	1.032	-17.78	-25.925	-15.404	-1.243	-7.657	-15.133	-1.744	0.172
1033	1.033	-18.737	-15.005	-21.263	4.629	-6.268	-13.128	5.934	-16.068
1034	1.034	-15.826	-19.188	-20.168	16.904	-11.079	-9.776	-16.517	-13.907
1035	1.035	-7.89	-20.264	-11.145	18.559	-7.757	-9.135	43.649	-15.816
1036	1.036	-13.119	-21.322	-7.543	5.691	-8.308	-10.433	100.222	-14.062
1037	1.037	-12.178	-15.983	-6.464	-2.935	-9.636	-12.704	77.82	-9.424
1038	1.038	-6.205	-12.958	-1.515	-20.307	-9.22	-9.749	16.911	-10.775
1039	1.039	5.947	-6.84	-3.935	-36.522	-8.796	-10.085	8.512	-9.601
1040	1.04	11.134	-12.338	-3.06	-34.346	-9.934	-5.007	15.572	-13.076
1041	1.041	0.085	-10.305	0.517	-36.224	-7.191	-12.312	35.231	-7.843
1042	1.042	-7.074	-12.146	-6.744	-16.827	-10.647	-7.429	16.801	-14.607
1043	1.043	-10.752	-7.985	-9.558	-29.595	-11.005	-8.153	33.029	-10.34
1044	1.044	-11.911	-9.243	-8.706	-41.202	-6.913	-5.784	-12.673	-17.679
1045	1.045	-4.563	-12.451	-20.829	-9.281	-6.499	-9.219	-31.137	-10.899
1046	1.046	-17.346	-15.268	-25.998	59.391	-8.792	-11.111	-14.98	-10.137
1047	1.047	-26.058	-17.113	-24.403	108.713	-11.669	-11.646	-50.461	-20.793
1048	1.048	-27.607	-22.053	-17.206	46.195	-12.014	-12.956	8.953	-19.453
1049	1.049	-17.543	-21.386	-18.346	5.511	-7.715	-10.591	-31.805	-13.085
1050	1.05	-18.711	-17.242	-19.479	-16.569	-7.294	-12.672	-39.31	-16.588
1051	1.051	-19.888	-19.68	-16.36	3.352	-11.711	-6.631	61.371	-17.566
1052	1.052	-23.009	-14.197	-13.452	-27.038	-6.262	-10.847	18.09	-14.675
1053	1.053	-16.264	-14.713	-23.127	-32.46	-6.821	-11.585	57.361	-17.2
1054	1.054	-15.524	-10.021	-24.29	-27.429	-6.218	-13.492	68.995	-13.132
1055	1.055	-24.474	-4.576	-13.453	-13.887	-9.102	-7.472	14.612	-6.556
1056	1.056	-16.224	-11.146	-14.82	-34.6	-4.246	-13.059	-15.23	-5.787
1057	1.057	-6.643	-15.402	-13.677	-60.915	-12.937	-8.198	-60.167	1.552
1058	1.058	-7.902	-13.076	-14.859	-50.849	-6.927	-14.173	-68.369	6.385
1059	1.059	-14.011	-5.137	-15.844	-16.405	-5.951	-6.789	-16.624	-6.774
1060	1.06	-19.334	-4.174	-11.015	-2.88	-4.971	-5.789	-49.928	-24.198
1061	1.061	-10.516	-18.876	-3.087	-31.938	-5.725	-4.989	-31.565	-17.227
1062	1.062	-11.748	-20.994	2.133	-66.037	-11.316	-12.314	7.368	-19.353
1063	1.063	-4.452	-15.184	-4.64	-79.613	-7.817	-11.324	12.64	-5.806
1064	1.064	-9.339	-9.96	-2.108	-25.464	-7.211	-13.821	-37.476	10.061
1065	1.065	-11.894	-14.6	-1.311	-18.139	-11.245	-11.485	-30.605	-17.617
1066	1.066	-15.99	-13.255	2.196	15.309	-14.711	-9.522	24.654	-28.857
1067	1.067	-11.152	-16.959	1.646	-2.916	-17.02	-6.224	47.159	-11.824
1068	1.068	-19.869	-18.157	-4.897	-41.659	-11.202	-11.62	-26.308	-14.923
1069	1.069	-16.4	-10.848	-4.092	-66.853	-15.258	-6.769	-55.435	-12.222
1070	1.07	-23.773	-13.803	-9.676	-53.341	-15.825	-7.338	-63.851	-9.704
1071	1.071	-12.953	-18.129	-11.593	-24.338	-15.233	-6.759	-71.61	-7.376
1072	1.072	-11.614	-20.521	-21.628	1.963	-18.129	-8.097	24.889	-5.241
1073	1.073	-7.95	-12.668	-17.339	11.985	-11.151	-15.448	64.581	-14.921
1074	1.074	-13.955	-15.845	-23.702	27.599	-6.307	-20.666	76.751	-13.187
1075	1.075	-17.068	-18.829	-20.208	24.838	-2.042	-17.766	44.482	-21.132
1076	1.076	-23.871	-16.375	-19.223	22.292	-6.098	-13.511	15.166	-22.486
1077	1.077	-19.652	-17.207	-10.281	15.322	-6.675	-11.186	24.356	-18.799
1078	1.078	-25.285	-22.11	-21.072	8.932	-11.314	-7.692	16.655	-17.609
1079	1.079	-24.706	-14.823	-22.379	-4.612	-13.059	-10.984	9.715	-1.492
1080	1.08	-27.991	-5.97	-13.44	-6.341	-5.118	-9.237	84.084	14.807
1081	1.081	-19.089	-7.18	-7.393	-4.798	-6.277	-6.718	15.429	-0.064
1082	1.082	-4.782	0.137	-2.12	-0.569	-7.249	-8.072	6.984	-17.471
1083	1.083	-6.732	4.922	-3.034	-4.278	-2.41	-9.238	-49.454	-19.793
1084	1.084	-5.006	-6.529	-5.502	-3.163	-4.924	-4.785	-12.103	-17.667
1085	1.085	-0.36	-14.494	-4.683	2.02	-5.699	-7.683	-58.619	-7.996
1086	1.086	6.816	-18.768	-5.205	2.94	-3.761	-9.036	-64.271	7.867
1087	1.087	-2.076	-27.682	-11.146	0.379	-7.052	-7.674	-80.382	-2.781
1088	1.088	1.414	-26.537	-10.313	-5.235	-9.961	-10.579	-75.093	-12.465
1089	1.089	-8.257	-29.646	-10.83	-8.669	-3.002	-13.284	-24.585	-10.737
1090	1.09	-22.571	-14.94	-12.703	-14.634	-9.784	-10.58	-44.38	-15.384
1091	1.091	-36.113	-8.559	-13.224	-16.922	-7.278	-9.027	-62.488	-14.041
1092	1.092	-34.384	-6.622	-15.687	-8.973	-11.351	-11.739	-46.017	-15.195
1093	1.093	-32.865	-8.355	-9.258	-3.732	-10.779	-12.127	-51.165	-18.677
1094	1.094	-19.917	-6.797	-4.952	5.126	-12.723	-12.906	-28.413	-11.306
1095	1.095	-14.712	-11.04	-5.679	-0.929	-8.667	-10.976	-32.587	3.423
1096	1.096	-16.263	-14.684	-0.804	-12.803	-6.156	-13.502	-36.358	-7.2
1097	1.097	-12.006	-8.667	-0.189	-14.375	-13.51	-10.61	-53.43	-9.118
1098	1.098	-8.336	-11.744	3.915	1.544	-16.605	-10.236	-69.127	-14.334
1099	1.099	-9.493	-6.888	-3.97	-4.819	-11.764	-12.186	-26.581	-12.766
1100	1.1	-10.447	-14.806	-7.414	-14.533	-10.988	-7.939	40.53	-14.075
1101	1.101	-13.327	-13.809	-4.271	-19.835	-10.205	-10.855	49.401	-7.628
1102	1.102	-9.043	-8.938	-5.186	-24.546	-5.368	-11.247	57.542	-8.72
1103	1.103	-14.629	-6.361	-13.061	-25.986	-5.942	-7.967	20.587	-13.87
1104	1.104	-8.029	-3.993	-16.1	-19.703	-7.676	-6.814	40.485	-12.846
1105	1.105	-2.015	-3.371	-18.957	-18.644	-4.188	-9.539	34.285	-12.059
1106	1.106	3.605	-9.323	-18.121	-23.934	-4.578	-13.027	28.583	-6.433
1107	1.107	-2.95	-14.892	-18.845	-21.105	-3.425	-10.904	-47.375	-17.274
1108	1.108	1.321	-15.445	-20.744	-15.176	-1.503	-16.908	-80.211	-18.793
1109	1.109	-10.863	-14.817	-29.424	-9.571	-7.312	-10.922	-110.136	-17.428
1110	1.11	-19.544	-17.667	-30.56	-8.913	-11.371	-8.612	-101.55	-16.255
1111	1.111	-24.182	-21.109	-27.453	-6.927	-14.854	-13.468	-93.772	-15.084
1112	1.112	-25.521	-13.706	-26.453	-8.659	-11.55	-10.189	-72.043	-9.849
1113	1.113	-24.351	-16.745	-34.362	-6.157	-18.135	-9.624	-25.493	-8.869
1114	1.114	-20.852	-21.535	-33.38	-13.527	-15.618	-10.029	-56.121	-8.085
1115	1.115	-28.193	-13.549	-28.522	-12.488	-3.426	-11.405	-17.654	-5.733
1116	1.116	-34.936	-16.602	-25.982	-13.355	-5.17	-9.286	-53.078	-13.663
1117	1.117	-30.65	-15.588	-20.353	-12.432	-3.631	-8.908	-12.028	-10.555
1118	1.118	-28.297	-14.778	-12.403	-13.072	-7.899	-4.653	4.249	-5.696
1119	1.119	-17.436	-13.981	-9.307	-16.502	-11.589	-6.017	-1.034	-11.682
1120	1.12	-12.747	-3.123	-0.416	-26.583	-12.762	-9.305	67.357	-10.904
1121	1.121	-11.356	-1.567	-11.279	-27.955	-9.671	-14.147	175.621	-17.472
1122	1.122	-7.63	-2.912	-9.951	-10.95	-10.637	-5.439	74.292	-14.937
1123	1.123	-13.589	-1.749	-8.84	5.305	-6.38	-8.925	8.337	-10.866
1124	1.124	-12.588	-0.572	-2.91	-1.085	-8.706	-5.847	43.813	-11.443
1125	1.125	-7.729	-14.488	-8.206	-18.474	-9.279	-6.842	11.19	-13.381
1126	1.126	0.208	-16.404	-15.046	-30.023	-9.857	-9.377	-18.565	-16.296
1127	1.127	-7.16	-7.656	-10.851	-27.815	-9.277	-13.454	-45.427	-18.84
1128	1.128	-12.006	-9.18	-10.139	-21.953	-4.443	-8.625	-37.459	-22.146
1129	1.129	-18.019	-16.355	-2.285	-30.664	-9.098	-13.28	-30.347	-20.989
1130	1.13	-9.133	-12.729	-1.386	-9.985	-3.678	-12.718	-24.056	-14.98
1131	1.131	-0.82	-21.118	-0.483	4.126	-4.259	-10.221	-54.678	-1.796
1132	1.132	-3.898	-11.52	-3.068	11.662	-10.263	-5.79	-49.47	4.037
1133	1.133	-4.843	-17.973	-3.909	18.626	-11.042	-9.876	5.856	-8.118
1134	1.134	-17.988	-21.532	-0.493	12.229	-11.618	-11.257	27.688	-3.437
1135	1.135	-23.792	-28.984	-6.574	6.392	-12.217	-8.961	20.951	-4.764
1136	1.136	-22.049	-28.112	-7.43	-12.99	-9.34	-15.564	26.775	-5.887
1137	1.137	-17.4	-16.759	-9.454	-51.532	-6.856	-8.828	32.043	0.126
1138	1.138	-13.152	-15.26	-12.834	-90.269	-5.536	-13.117	6.82	1.026
1139	1.139	-9.49	-19.569	-15.824	-65.151	-5.961	-5.791	20.355	-9.851
1140	1.14	-10.686	-18.466	-14.565	-42.357	-6.378	-12.593	41.087	-5.632
1141	1.141	-9.768	-22.003	-10.197	-13.38	-6.807	-11.856	67.449	-17.506
1142	1.142	-4.974	-25.114	-9.703	5.345	-10.333	-11.119	118.957	-16.041
1143	1.143	-18.172	-20.332	-17.73	43.043	-9.027	-9.223	52.221	-23.27
1144	1.144	-16.271	-22.904	-16.656	37.966	-7.907	-8.676	7.552	-26.998
1145	1.145	-25.013	-35.161	-15.783	60.754	-10.658	-9.291	-32.954	-18.735
1146	1.146	-32.991	-19.358	-14.919	48.304	-16.505	-10.682	-69.755	-13.565
1147	1.147	-25.872	-17.294	-15.802	-8.484	-17.32	-9.374	-102.969	-12.651
1148	1.148	-29.589	-15.424	-16.687	-49.196	-15.433	-9.023	-47.72	-16.947
1149	1.149	-23.628	-10.254	-8.86	-27.176	-10.829	-11.778	-69.548	-29.188
1150	1.15	-26.759	-14.952	-16.34	-7.271	-14.933	-10.669	-75.798	-37.944
1151	1.151	-25.815	-16.389	-17.438	-1.312	-9.17	-13.617	-44.977	-36.444
1152	1.152	-21.59	-30.804	-21.823	-6.771	-11.551	-12.503	-83.295	-32.225
1153	1.153	-9.442	-13.483	-24.276	8.287	-12.184	-13.723	-27.338	-12.719
1154	1.154	-4.278	-6.611	-13.586	12.707	-8.946	-8.944	84.076	24.2
1155	1.155	-5.882	-8.845	-18.378	-8.034	-6.1	-13.843	68.553	19.122
1156	1.156	-13.101	-10.882	-11.366	-11.742	0.833	-15.846	25.708	23.543
1157	1.157	1.169	-2.263	-2.597	-21.836	-4.061	-13.011	12.873	-5.522
1158	1.158	-0.832	-16.668	-1.563	-50.104	-8.373	-9.593	1.328	5.658
1159	1.159	-23.738	-14.813	-4.782	-76.424	-14.044	-5.199	34.066	-11.414
1160	1.16	-8.14	-6.172	3.993	-31.709	-10.629	-3.489	24.394	-20.747
1161	1.161	-10.92	-23.679	-14.116	-13.515	-20.774	-11.474	15.767	-12.463
1162	1.162	-8.48	-26.094	-11.687	-8.107	-7.884	-12.685	-8.349	-15.011
1163	1.163	-10.867	-11.268	-14.076	-3.089	-9.697	-9.643	-44.997	-3.43
1164	1.164	-15.75	-10.752	-20.522	-25.941	-8.216	-8.728	-78.065	-14.096
1165	1.165	-30.686	-8.893	-26.374	-38.354	-9.628	-16.723	-83.677	-16.058
1166	1.166	-28.786	-10.704	-21.176	-49.607	-5.993	-13.687	-55.608	-24.786
1167	1.167	-23.599	-6.113	-23.715	-45.561	-5.652	-17.036	-40.16	-16.883
1168	1.168	-22.087	0.987	-19.082	-0.879	0.303	-14.198	-26.293	-12.653
1169	1.169	-32.171	4.596	-11.92	41.682	-4.97	-18.514	11.512	-3.774
1170	1.17	-25.797	5.703	-8.238	47.102	-9.862	-14.501	10.078	-10.766
1171	1.171	-24.653	-4.013	-11.71	62.212	-14.176	-15.153	15.405	-16.787
1172	1.172	-14.976	-2.888	-2.04	39.405	-11.9	-14.642	-34.651	-7.128
1173	1.173	-8.575	-11.233	12.276	27.08	-4.009	-5.809	-27.905	-13.528
1174	1.174	-5.085	-18.604	2.613	-6.897	-11.398	-2.206	-45.899	-7.54
1175	1.175	4.6	-21.514	-2.593	-48.055	-6.598	-5.76	-40.309	-6.581
1176	1.176	8.279	-34.69	-7.222	-64.503	-9.142	-8.933	-45.199	4.246
1177	1.177	2.267	-21.158	-5.855	-49.425	-8.406	-9.972	-22.294	-5.82
1178	1.178	-0.832	5.165	-2.149	-8.202	-7.856	-7.514	40.27	-14.727
1179	1.179	0.139	31.502	-15.265	-2.746	-17.955	-5.252	67.026	-15.895
1180	1.18	-11.281	34.803	-13.467	-17.888	-10.836	-5.888	58.914	-21.123
1181	1.181	-25.584	25.54	-8.767	-22.348	-9.706	-5.363	-22.564	-35.821
1182	1.182	-19.752	5.809	-12.964	-26.344	-10.896	-7.15	-11.744	-50.691
1183	1.183	-17.979	3.29	-16.589	-22.58	-16.159	-6.804	-21.69	-40.977
1184	1.184	-10.031	0.975	-10.535	-5.444	-1.481	-6.462	-30.73	-25.088
1185	1.185	-11.392	-13.904	-13.569	-8.525	0.615	-13.082	-22.748	-22.932
1186	1.186	-15.07	-42.923	-12.543	-11.248	2.521	-4.221	-15.453	6.111
1187	1.187	-16.22	-55.268	-16.751	-13.818	-2.725	-10.259	-62.381	51.972
1188	1.188	-13.123	-43.993	-19.02	-11.581	-4.29	-15.525	-56.438	9.395
1189	1.189	-8.289	-33.871	-12.39	-13.815	-8.564	-16.534	-17.871	3.983
1190	1.19	-9.062	-24.523	-23.758	-8.059	-4.905	-6.89	-23.158	19.071
1191	1.191	-21.248	-49.983	-19.055	-13.211	-6.092	-8.087	-0.504	23.518
1192	1.192	-19.502	-12.166	-14.727	-11.477	-5.145	-9.278	28.349	2.805
1193	1.193	-17.94	-17.102	-13.49	-4.072	-11.936	-14.532	31.825	-15.967
1194	1.194	-7.888	-12.556	-5.095	-0.144	-12.729	-13.588	-19.899	-5.888
1195	1.195	1.008	-16.546	-1.928	3.528	-10.414	-11.096	-27.556	-2.763
1196	1.196	-7.332	-20.155	1.043	6.782	-9.844	-5.501	-88.492	-16.851
1197	1.197	-8.316	-16.773	-1.403	-5.853	-9.278	-12.106	-80.706	-29.597
1198	1.198	-11.229	-25.955	-5.397	-17.969	-17.028	-6.127	-14.288	-22.618
1199	1.199	-19.189	-23.146	-0.491	-32.275	-11.804	-3.818	-41.277	-20.476
1200	1.2	-28.874	-5.229	-2.357	-22.556	-8.896	-8.672	-65.937	-18.535
1201	1.201	-22.485	1.841	-4.032	-20.751	2.528	-10.609	-14.538	-20.266
1202	1.202	-11.629	4.079	-4.347	-19.136	-2.093	-2.871	-34.684	-18.701
1203	1.203	-4.436	-1.644	2.102	-17.702	-6.331	-3.837	7.645	-17.32
1204	1.204	-8.076	3.68	-0.352	-5.802	-5.141	-4.804	1.98	-13.593
1205	1.205	-6.874	-4.148	-1.06	-4.169	-23.109	-4.017	16.984	-24.362
1206	1.206	-14.19	-19.912	-11.832	-5.465	-5.276	-8.074	-6.051	-14.242
1207	1.207	-11.269	-26.223	-13.317	-14.315	-7.564	-9.991	-2.278	-13.027
1208	1.208	-10.494	-24.204	-14.606	-15.442	-5.408	-20.032	16.178	-14.169
1209	1.209	-14.575	-29.361	-10.879	-16.395	-3.446	-32.973	32.971	-8.918
1210	1.21	-25.474	-8.579	-19.153	-7.502	1.801	-13.59	-8.052	-11.815
1211	1.211	-20.852	-5.783	-26.456	3.38	-6.097	-16.068	19.368	-12.584
1212	1.212	-25.115	-13.263	-33.193	2.096	-7.422	-9.073	3.946	-10.253
1213	1.213	-34.007	-20.174	-32.371	3.326	-13.763	-11.172	-37.69	-15.076
1214	1.214	-32.845	-9.462	-29.997	4.543	-17.206	-5.339	-32.685	-10.407
1215	1.215	-29.762	-7.462	-29.352	3.616	-18.13	-7.04	-7.848	-14.453
1216	1.216	-23.009	-19.574	-21.928	-5.24	-15.192	-8.555	-3.669	-9.598
1217	1.217	-15.077	-8.452	-18.961	-1.71	-14.376	-4.257	41.972	-9.01
1218	1.218	-20.31	-1.206	-18.134	-9.004	-13.561	-7.892	72.16	-9.573
1219	1.219	-15.472	-10.017	-15.752	-21.685	-10.031	-16.162	-0.176	-12.071
1220	1.22	-7.546	-13.421	-12.208	-33.785	-6.702	-2.175	29.301	-12.43
1221	1.221	-21.459	-14.327	-4.785	-35.253	-10.73	-7.916	73.866	-17.249
1222	1.222	-27.239	-23.191	-3.748	-39.413	-12.042	-2.627	16.829	-15.302
1223	1.223	-21.976	-24.32	-16.832	-40.503	-14.323	-4.107	-79.717	-11.222
1224	1.224	-20.414	-27.397	-14.835	-22.47	-11.374	-5.382	-40.346	-12.566
1225	1.225	-10.354	-22.555	-13.058	16.027	-16.556	-4.14	-52.242	-10.231
1226	1.226	3.982	-18.293	-11.499	21.371	-7.021	-10.063	-19.827	-16.797
1227	1.227	-13.399	-20.629	-18.655	6.201	-10.647	-21.794	-29.773	-11.944
1228	1.228	-20.319	-27.201	-25.042	-16.688	-2.278	-13.785	-20.953	-9.423
1229	1.229	-18.145	-19.225	-23.893	45.818	-1.265	-17.964	3.429	-8.651
1230	1.23	-23.907	-22.261	-18.69	19.114	-6.067	-14.21	10.732	-12.137
1231	1.231	-22.145	-7.503	-19.688	-37.79	-8.535	-17.617	-9.263	-19.497
1232	1.232	-26.78	11.671	-11.772	-45.154	-4.423	-14.442	33.224	-18.544
1233	1.233	-10.9	-1.129	-12.765	-51.747	-9.208	-13.401	94.194	-12.558
1234	1.234	-4.49	-12.77	-13.767	15.399	-5.878	-14.105	69.851	-14.869
1235	1.235	-10.267	-2.149	-13.04	24.325	-6.406	-9.97	-41.282	-3.994
1236	1.236	-15.476	-19.591	-4.186	32.472	-9.842	-13.388	-25.458	7.082
1237	1.237	-1.127	-12.66	-7.699	25.13	-9.42	-4.607	-68.636	2.887
1238	1.238	4.716	-14.819	-4.638	18.556	-8.232	-5.697	-29.168	-5.941
1239	1.239	-0.468	-12.89	-5.65	0.381	-5.489	-6.601	54.299	-4.775
1240	1.24	-8.355	-28.761	-8.192	-71.79	0.353	-7.507	-21.48	-5.731
1241	1.241	-6.96	-18.112	-12.288	-121.138	-5.223	-9.95	-31.167	-12.483
1242	1.242	-13.304	-27.813	-14.248	-130.061	-8.667	-7.549	-4.284	-13.239
1243	1.243	-2.416	-15.608	-13.683	-89.425	-5.344	-9.41	-44.679	-25.434
1244	1.244	-6.623	1.812	-8.278	-37.773	-11.888	-6.043	-37.09	-30.676
1245	1.245	-2.902	-0.492	-3.446	-4.31	-9.341	-11.392	-16.942	-26.037
1246	1.246	-8.837	-6.863	-4.035	-10.317	-6.984	-3.391	-47.099	-7.268
1247	1.247	-5.67	-16.544	-4.611	-4.879	-8.881	-6.414	-41.465	5.489
1248	1.248	3.3	-7.847	-3.254	20.279	-10.782	-9.253	-36.215	-1.504
1249	1.249	-7.47	-15.812	-0.932	15.771	-9.013	-8.408	-40.364	-3.651
1250	1.25	-17.483	-11.558	-6.735	11.641	-10.337	-15.7	-27.701	-9.487
1251	1.251	-26.341	-17.931	-10.801	7.924	-17.658	-12.736	-38.721	-7.761
1252	1.252	-29.787	-4.782	-5.969	-9.128	-12.398	-11.906	-21.399	-9.313
1253	1.253	-22.395	-6.527	-6.553	-12.224	-17.205	-9.527	25.943	-13.575
1254	1.254	-23.317	-11.19	-3.647	-3.907	-12.926	-12.961	-34.372	-7.196
1255	1.255	-22.509	-15.461	-8.492	-1.403	-7.289	-8.266	22.742	-10.674
1256	1.256	-11.821	4.09	-3.848	0.939	-7.861	-15.959	45.087	-13.769
1257	1.257	6.987	-4.255	-5.608	7.362	-5.906	-12.821	38.771	-10.855
1258	1.258	9.566	-6.813	1.336	5.419	-8.795	-9.88	-40.265	-11.603
1259	1.259	21.242	-13.827	-5.461	14.052	-7.424	-9.083	-50.817	-10.802
1260	1.26	-6.386	-20.27	-9.735	5.998	-14.761	-13.132	-1.155	-14.274
1261	1.261	-25.122	-18.368	-13.817	-4.193	-11.644	-9.61	43.771	-10.981
1262	1.262	-35.147	-9.68	-23.314	-3.197	-12.606	-8.996	84.689	-16.398
1263	1.263	-25.82	-11.259	-27.004	4.89	-8.349	-3.53	47.966	-15.808
1264	1.264	-17.449	-12.655	-37.842	-5.019	-9.133	-12.97	-39.301	-17.725
1265	1.265	-19.926	-26.998	-39.192	-17.006	-2.555	-9.241	-50.924	-15.98
1266	1.266	-26.858	-36.682	-24.86	-18.57	-6.797	-10.361	-39.876	-11.131
1267	1.267	-16.177	-28.001	-15.16	-19.839	-6.005	-11.288	-29.807	-13.063
1268	1.268	-18.063	-29.567	-16.875	-13.382	-7.923	-14.153	-38.463	-8.996
1269	1.269	-16.274	-19.521	-12.207	4.614	-7.329	-13.348	-13.846	-12.475
1270	1.27	-30.548	-10.664	-19.333	-2.91	-7.888	-17.391	-6.391	-12.08
1271	1.271	-28.562	-4.715	-22.964	-23.911	-14.828	-12.522	0.364	-9.177
1272	1.272	-26.777	-5.73	-21.759	-32.144	-9.972	-13.087	-5.41	-7.246
1273	1.273	-2.923	-6.747	-5.655	-19.326	-7.449	-14.809	-32.982	-9.944
1274	1.274	7.217	-2.555	1.339	-7.799	-11.503	-12.283	-37.972	-7.793
1275	1.275	-8.372	-8.258	7.755	11.252	-13.429	-10.917	-5.944	-10.474
1276	1.276	-28.016	-3.47	1.985	3.647	-12.843	-11.296	-9.921	-6.966
1277	1.277	-40.697	-12.206	0.267	1.321	-8.768	-11.678	24.193	-9.856
1278	1.278	-38.292	-23.062	4.939	-9.336	-7.403	-11.296	1.394	-11.792
1279	1.279	-31.828	-27.349	-2.196	-15.163	-6.034	-9.162	47.364	-11.399
1280	1.28	-18.21	-26.211	1.504	-20.346	-10.086	-9.353	29.305	-10.606
1281	1.281	-16.407	-13.085	-9.308	-18.796	-8.735	-11.867	-9.348	-11.369
1282	1.282	-8.417	-0.927	-10.633	-17.495	-13.185	-8.379	-64.843	-15.619
1283	1.283	-15.546	-8.885	-6.924	-16.39	-5.442	-6.045	-72.08	-19.674
1284	1.284	-11.843	-18.982	3.94	-29.594	-6.414	-8.167	15.555	-23.144
1285	1.285	-3.503	-27.906	-3.197	-27.826	-3.505	-8.546	27.501	-23.538
1286	1.286	-15.303	-31.374	-20.209	-23.173	2.493	-8.151	16.706	-16.938
1287	1.287	-19.94	-30.418	-17.862	-18.944	0.168	-12.401	-12.862	-4.142
1288	1.288	-18.558	-29.45	-11.449	-25.413	-9.32	-9.486	-39.531	8.062
1289	1.289	-17.366	-16.32	-21.099	-24.369	-15.712	-6.959	-15.116	-9.347
1290	1.29	-11.371	-10.547	-22.819	-8.431	-12.243	-9.279	-81.783	-11.663
1291	1.291	-18.715	-1.891	-21.255	3.053	-15.347	-15.861	-37.004	-13.802
1292	1.292	-19.677	-3.48	-22.6	-11.981	-10.519	-12.962	-61.329	-15.75
1293	1.293	-13.681	-2.178	-21.428	1.44	-16.529	-17.224	-39.134	-17.495
1294	1.294	-1.489	-13.994	-20.251	-3.857	-10.925	-9.872	-45.58	-15.96
1295	1.295	-13.693	-15.503	-17.137	-14.896	-11.523	-5.035	-39.436	-14.617
1296	1.296	-24.733	-2.455	-26.025	-36.509	-13.472	-9.294	-44.706	-13.454
1297	1.297	-20.484	2.84	-24.846	-27.153	-9.415	-6.975	-9.36	-9.957
1298	1.298	-19.317	7.493	-23.868	9.845	-8.06	-10.458	-13.68	-6.847
1299	1.299	-8.468	-14.157	-20.945	4.866	-6.714	-4.468	-1.16	5.933
1300	1.3	-7.114	-17.277	-16.664	-8.646	-7.873	-10.086	48.11	-6.256
1301	1.301	4.68	2.475	-14.332	-20.995	-2.657	-8.159	14.728	-14.194
1302	1.302	9.315	-10.283	-16.272	-32.231	-7.51	-6.227	-15.553	-9.938
1303	1.303	2.141	-7.925	-15.697	-22.21	-5.58	-4.492	56.732	-6.262
1304	1.304	3.307	-14.269	-9.142	-6.633	-8.49	-9.326	66.714	-12.269
1305	1.305	-7.538	-35.497	-15.188	-32.286	-7.127	-9.909	4.206	-15.373
1306	1.306	-8.91	-21.318	-6.337	-42.391	-4.796	-9.323	-3.872	-12.478
1307	1.307	-28.479	-8.504	-2.912	-7.973	-3.63	-9.714	-40.735	-22.161
1308	1.308	-25.788	-1.511	-2.001	42.309	-6.33	-5.257	-7.297	-21.007
1309	1.309	-13.051	0.625	-4.945	62.212	-8.262	-6.992	-25.556	-3.01
1310	1.31	-10.744	-5.191	-7.494	56.179	-9.804	-10.477	13.141	-0.495
1311	1.311	-8.679	-17.403	-11.594	72.562	-5.355	-9.124	-22.053	-2.828
1312	1.312	-10.668	-15.873	-11.071	97.646	-3.409	-15.707	-8.461	-9.213
1313	1.313	-22.92	-11.596	-13.069	65.628	-2.823	-14.745	-12.436	-18.903
1314	1.314	-8.641	-20.473	-9.059	3.054	-10.752	-19	13.895	-3.042
1315	1.315	-2.869	-28.755	-9.495	-131.333	-23.915	-11.651	3.736	-13.687
1316	1.316	-1.194	-19.047	-9.92	-189.073	-18.681	-14.554	6.667	-4.008
1317	1.317	-9.226	-17.863	-7.813	-136.682	-14.034	-10.299	-13.182	-5.736
1318	1.318	-13.57	-14.371	-4.147	-57.191	-9.778	-9.529	-0.518	-10.376
1319	1.319	-12.504	-0.452	-11.523	-71.551	-13.472	-8.959	34.355	-14.62
1320	1.32	-13.739	-2.405	-16.766	-111.059	-14.653	-8.39	-21.318	-8.213
1321	1.321	-19.055	-7.662	-10.02	-75.492	-9.433	-4.338	-43.537	-9.336
1322	1.322	-28.029	-12.342	-9.285	-21.353	-2.672	-6.861	3.109	-18.971
1323	1.323	-41.247	0.581	-8.552	87.184	-6.935	-4.547	-15.27	-22.61
1324	1.324	-43.02	16.389	-9.169	101.474	-4.608	-9.396	-20.852	-26.08
1325	1.325	-38.397	-15.606	-12.485	61.965	-6.534	-8.828	-15.902	-18.741
1326	1.326	-25.468	-29.21	-3.607	2.329	-4.581	-12.902	34.286	-11.997
1327	1.327	-30.741	-33.325	-12.557	-8.561	-8.639	-11.552	27.58	1.134
1328	1.328	-29.255	-22.149	-13.769	-18.501	-7.282	-12.92	-27.545	-4.676
1329	1.329	-19.245	-18.934	-8.603	-27.472	-7.66	-13.32	-35.027	-16.879
1330	1.33	-15.632	-9.703	-7.709	-19.402	-1.854	-8.881	25.444	-12.258
1331	1.331	-9.67	-1.419	-12.031	-12.103	-9.201	-12.959	0.866	-13.637
1332	1.332	4.231	-3.967	-9.782	-5.562	-8.235	-15.495	-36.368	-12.485
1333	1.333	13.882	-10.954	-7.934	-11.598	-7.464	-10.097	-43.164	-11.333
1334	1.334	12.112	-30.15	-9.961	-17.048	-14.81	-12.05	-61.535	2.603
1335	1.335	7.445	-48.004	-7.142	-1.994	-9.954	-8.782	-56.128	-14.83
1336	1.336	-5.548	-31.829	-10.715	20.831	-10.71	-11.714	-31.067	-12.543
1337	1.337	-17.777	-29.775	-17.189	41.552	-8.374	-10.387	-44.677	-10.47
1338	1.338	-22.462	-4.659	-18.035	45.266	-7.784	-11.774	1.13	-16.29
1339	1.339	-3.733	-1.389	-17.327	21.5	-0.43	-7.74	-5.125	-14.528
1340	1.34	-26.992	1.68	-16.831	-25.51	-5.27	-6.42	-44.169	-3.494
1341	1.341	-23.924	-1.068	-14.971	-32.133	-9.528	-8.782	-29.429	-7.742
1342	1.342	-21.256	1.459	-19.105	-13.96	-11.861	-8.453	-61.669	-16.643
1343	1.343	-18.781	-24.314	-21.683	-8.636	-11.291	-12.176	-74.421	-13.203
1344	1.344	-16.491	-48.187	-19.417	-13.766	-8.012	-11.836	-55.958	-14.24
1345	1.345	-18.638	-76.482	-15.406	-45.736	-8.604	-14.78	-32.427	-17.171
1346	1.346	-24.478	-57.714	-20.287	-49.765	-12.094	-8.82	-23.388	-11.193
1347	1.347	-33.229	-6.213	-17.033	-15.632	-18.48	-14.848	-15.332	-5.593
1348	1.348	-31.724	-13.582	-24.819	-20.058	-10.537	-9.273	-8.034	-10.444
1349	1.349	-27.508	19.891	-25.824	-15.869	-15.757	-11.251	8.065	-11.04
1350	1.35	-23.863	-10.512	-19.084	-26.902	-6.858	-14.57	27.021	-10.471
1351	1.351	-27.377	-15.975	-11.18	4.266	-5.706	-14.026	9.006	-11.857
1352	1.352	-20.058	-21.051	-8.113	8.515	-8.797	-9.224	20.344	-14.215
1353	1.353	-24.934	-25.561	2.691	42.674	-9.758	-16.61	26.449	-11.342
1354	1.354	-11.83	-38.037	15.623	38.263	-15.747	-11.807	55.22	-6.922
1355	1.355	-2.204	-26.877	6.891	-24.223	-10.126	-14.369	34.205	-11.02
1356	1.356	6.427	-3.16	8.397	-33.108	-8.185	-10.364	-15.283	-13.564
1357	1.357	7.894	-0.09	-1.689	-24.902	-10.119	-15.257	71.887	-10.305
1358	1.358	12.07	8.256	-13.513	-32.152	-7.206	-12.016	11.964	-15.173
1359	1.359	-8.519	13.52	-27.857	-25.512	-8.553	-5.48	-42.537	-14.638
1360	1.36	3.241	11.032	-25.967	-7.271	-7.19	-8.048	-33.041	-8.087
1361	1.361	-20.596	8.735	-10.143	-12.634	-12.994	-5.786	-24.427	-16.036
1362	1.362	-17.309	-18.936	-11.745	-4.786	-8.154	-4.669	-49.069	-6.384
1363	1.363	-20.396	-22.606	-18.182	-19.712	-5.824	-9.566	-27.28	-10.086
1364	1.364	-17.676	-32.671	-24.039	-15.128	0.763	-10.205	-7.58	-16.121
1365	1.365	5.564	-29.618	-25.834	-27.469	-7.176	-12.009	39.597	-15.753
1366	1.366	21.242	-21.328	-21.251	-31.169	-6.222	-10.699	-3.16	-18.883
1367	1.367	12.872	1.893	-19.969	-27.906	-3.334	-10.358	2.11	-12.135
1368	1.368	10.266	17.573	-11.146	-24.766	4.603	-6.35	27.151	-16.423
1369	1.369	-10.93	20.275	-12.381	-16.28	3.645	-6.01	13.512	-22.059
1370	1.37	-8.343	27.807	-9.357	-8.586	-11.052	-9.357	25.805	-32.923
1371	1.371	-21.25	20.827	-2.637	-15.43	-8.916	-9.025	36.956	-28.3
1372	1.372	-28.295	14.451	-1.883	-25.89	-10.846	-8.682	13.064	-21.158
1373	1.373	-30.472	16.428	2.169	-8.236	-16.061	-8.344	-33.963	-1.641
1374	1.374	-32.442	7.762	-8.679	-0.999	-20.696	-6.27	-94.54	18.074
1375	1.375	-30.724	-9.602	-10.24	9.865	-24.945	-9.055	-21.154	20.569
1376	1.376	-32.267	-16.591	-3.1	15.814	-10.621	-14.151	-30.98	13.597
1377	1.377	-22.176	-27.294	-6.796	21.126	-4.814	-8.223	13.803	-14.07
1378	1.378	-20.971	-13.767	-3.335	6.9	-10.036	-9.063	-43.066	-10.377
1379	1.379	-2.917	-29.649	-2.403	-6.544	-2.1	-9.715	-35.749	-0.31
1380	1.38	-15.605	-40.297	-13.278	-8.212	-12.155	-10.347	11.04	-3.409
1381	1.381	-17.83	-30.613	-14.668	-16.114	-3.243	-8.652	29.31	-17.548
1382	1.382	-19.859	-32.346	-5.804	-11.803	-6.725	-7.352	-53.835	-20.092
1383	1.383	-21.706	-24.38	-2.359	-10.555	-9.818	-10.689	-65.573	-27.062
1384	1.384	-23.359	-20.135	-5.503	-6.977	-18.714	-10.348	-119.697	-12.157
1385	1.385	-15.367	-0.626	-10.401	-23.017	-15.23	-7.682	-30.804	5.273
1386	1.386	-16.682	-8.944	-23.617	-30.032	-7.87	-10.425	-66.29	21.523
1387	1.387	-15.511	-32.127	-29.472	-36.475	-8.834	-10.655	-77	-10.409
1388	1.388	-12.033	-41.382	-24.298	-30.742	-8.05	-12.041	71.214	-33.245
1389	1.389	-17.271	-21.575	-13.32	-4.484	-10.361	-7.817	134.966	-29.182
1390	1.39	-18.228	-8.713	-17.619	52.194	-6.862	-7.271	77.562	-32.858
1391	1.391	-12.228	-43.61	-16.495	27.806	-0.852	-0.337	60.38	-22.79
1392	1.392	-12.988	-8.249	-20.011	64.752	1.478	-9.271	76.511	11.662
1393	1.393	-14.896	14.722	-19.078	58.158	-3.355	-12.78	33.592	25.207
1394	1.394	-19.514	-22.671	-16.212	-9.081	-0.06	-11.845	-5.666	-12.34
1395	1.395	-15.404	-47.69	-18.76	-71.745	-5.466	-10.902	-17.196	-17.365
1396	1.396	-14.967	-51.999	-26.144	-96.263	-12.035	-24.087	-6.024	-21.818
1397	1.397	-9.496	-14.307	-11.468	-29.496	-14.544	-14.423	4.159	-17.748
1398	1.398	-8.862	-19.215	-13.617	-74.2	-10.479	-12.699	-76.207	-14.057
1399	1.399	-10.73	-23.556	-11.72	-114.884	-3.885	-20.646	-21.674	-10.755
1400	1.4	-12.395	-2.676	-10.001	-107.554	-1.368	-16.399	8.314	-7.652
1401	1.401	-4.374	8.623	-8.472	-74.146	-12.005	-15.244	17.585	-10.355
1402	1.402	-5.452	5.393	-7.13	5.215	-16.265	-16.416	-6.514	-12.861
1403	1.403	-2.263	27.309	-5.967	59.458	-17.425	-13.321	15.863	-10.54
1404	1.404	-11.076	-3.771	-11.953	69.408	-16.266	-8.485	36.091	-12.665
1405	1.405	-0.147	0.342	-2.247	42.769	-11.039	1.195	-6.168	-18.46
1406	1.406	-1.406	-33.66	-14.039	-14.169	-6.184	-5.193	-33.606	-13.22
1407	1.407	-15.632	-56.38	-15.573	-6.914	-14.094	-11.19	-38.471	-17.855
1408	1.408	-13.622	-52.216	-14.213	53.568	-13.092	-12.158	-6.358	-1.979
1409	1.409	-25.732	-33.362	0.094	45.314	-14.017	-7.326	31.344	-4.1
1410	1.41	-30.326	-30.024	-5.718	8.26	-7.981	-4.806	-14.005	-17.636
1411	1.411	-46.134	-14.327	-3.964	-38.67	-5.632	-16.994	-56.41	-12.393
1412	1.412	-48.238	-11.573	-8.591	-81.365	-9.095	-8.284	-17.558	-17.029
1413	1.413	-46.269	1.233	-9.929	-76.048	-9.645	-6.732	-42.525	-12.754
1414	1.414	-30.378	27.012	-6.251	-41.013	-5.557	-5.378	-10.446	-13.906
1415	1.415	-11.197	10.004	-2.773	-54.827	-5.921	-14.275	-56.125	-10.416
1416	1.416	27.358	-5.619	2.454	-42.648	0.469	-13.113	-62.037	-9.439
1417	1.417	43.848	-8.239	5.363	-16.418	-9.203	-1.297	-78.462	-8.461
1418	1.418	38.836	4.65	-2.56	-33.391	-10.349	-9.205	-63.357	-16.382
1419	1.419	43.294	16.364	-12.209	-11.426	-13.824	-2.002	-22.153	-15.401
1420	1.42	39.221	5.806	-29.217	-3.084	-8.594	-5.634	-60.838	-12.492
1421	1.421	-17.496	-19.265	-45.442	-10.713	-3.759	-11.592	-35.607	-15.013
1422	1.422	-41.909	-43.02	-43.266	-8.444	-4.529	-10.58	-49.026	-10.942
1423	1.423	-49.297	-27.32	-37.415	23.528	-8.578	-5.698	-36.535	-12.858
1424	1.424	-42.735	-24.623	-28.665	37.167	-6.638	5.762	-47.722	-14.767
1425	1.425	-48.744	13.897	-20.698	33.165	-4.696	-5.228	-23.918	-17.628
1426	1.426	-43.321	30.355	-13.506	14.439	-4.093	-3.828	-1.987	-18.942
1427	1.427	-48.332	-4.888	-14.624	-9.324	-9.834	-7.463	35.015	-15.626
1428	1.428	-43.83	-0.521	-3.754	-24.949	-7.418	-3.935	50.215	-9.823
1429	1.429	-47.843	-4.648	0.524	-5.165	-13.929	-19.958	54.64	-12.14
1430	1.43	-44.098	-8.377	-3.124	28.332	-9.621	-17.594	0.462	-1.294
1431	1.431	-33.993	-5.137	-4.267	5.507	-8.812	-11.166	-6.817	9.74
1432	1.432	-12.098	-27.049	-3.266	-23.533	-9.348	-16.928	-13.363	-11.944
1433	1.433	-9.394	4.051	3.549	-34.784	-11.233	-11.656	4.805	-15.052
1434	1.434	8.369	8.039	7.84	16.689	-9.454	-13.159	10.126	-12.354
1435	1.435	10.624	-33.623	2.256	68.36	-9.033	-17.372	-15.108	-9.838
1436	1.436	16.946	-39.052	-7.186	61.752	-7.643	-13.649	16.738	-12.144
1437	1.437	14.955	-23.952	-10.824	55.73	-10.508	-14.764	-12.336	-9.991
1438	1.438	13.199	-28.438	-7.295	17.011	-10.093	-11.616	-54.005	-11.934
1439	1.439	2.164	-40.856	-14.579	-48.551	-8.924	-6.733	-37.47	-10.221
1440	1.44	-7.912	-67.181	-15.462	-93.116	-9.147	-7.453	-22.262	-5.591
1441	1.441	-14.303	-63.872	-14.603	-68.549	-9.96	-9.722	-17.829	-9.859
1442	1.442	-20.282	-48.219	-13.735	-46.372	-8.054	-13.145	-5.518	-11.019
1443	1.443	-15.034	-67.96	-10.157	14.242	-6.918	-8.448	13.123	-7.512
1444	1.444	-25.848	-55.155	-10.644	54.867	-10.434	-12.463	-4.12	-14.843
1445	1.445	-27.189	-52.813	-7.651	3.157	-9.109	-11.05	-26.195	-8.086
1446	1.446	-28.317	-20.893	-8.921	-97.746	-7.001	-15.446	4.771	-8.877
1447	1.447	-27.125	38.695	-14.258	-54.697	-5.849	-11.328	-7.816	-12.962
1448	1.448	-30.203	30.598	-3.319	-15.192	-9.31	-9.917	-11.667	-14.907
1449	1.449	-27.285	-6.345	-14.248	-26.986	-2.73	-11.218	-28.963	-10.268
1450	1.45	-26.493	40.504	-9.889	5.508	-1.769	-13.298	-13.539	-9.689
1451	1.451	-20.879	34.539	-8.62	-43.803	4.228	-7.246	28.826	-13.163
1452	1.452	-20.284	29.165	-19.353	-70.382	-4.697	-9.706	-1.718	-5.807
1453	1.453	-18.339	-6.02	-20.607	-62.082	-3.567	-11.971	3.559	-8.906
1454	1.454	-9.426	7.565	-26.901	-54.606	-10.951	-9.98	-11.692	-11.8
1455	1.455	-10.588	3.5	-20.816	-7.623	-17.749	-6.633	20.082	-17.796
1456	1.456	-9.424	-30.582	-21.699	35.109	-20.288	-4.826	23.864	-13.726
1457	1.457	0.232	-17.071	-20.666	29.726	-25.914	-6.127	49.877	-8.874
1458	1.458	-11.596	-4.72	-10.918	44.811	-26.522	1.274	-1.864	-13.508
1459	1.459	-6.962	14.05	-22.649	12.998	-19.193	-3.901	-24.127	-14.069
1460	1.46	-11.229	17.379	-27.206	25.674	-8.383	-6.756	-44.254	-14.439
1461	1.461	-2.35	-17.043	-14.161	29.521	-7.051	-4.187	-14.115	-12.114
1462	1.462	-8.389	-30.611	-12.328	12.434	-10.746	-6.471	-64.239	-11.72
1463	1.463	-3.187	-34.663	-1.207	59.327	-4.772	-7.003	-3.763	-9.004
1464	1.464	-4.178	-23.429	0.225	106.092	-1.701	-11.604	-28.345	-11.7
1465	1.465	-10.198	-40.45	-3.375	26.773	5.054	-7.495	67.973	-12.458
1466	1.466	-6.144	-56.114	-2.134	-70.83	0.775	-14.43	54.68	-13.798
1467	1.467	-6.721	-53.355	-5.154	-162.757	-8.147	-23.299	42.822	-10.689
1468	1.468	-7.297	-30.094	-9.923	-150.686	0.147	-29.261	53.47	-12.607
1469	1.469	-15.071	-20.768	-7.344	-52.842	-2.99	-26.138	-15.768	-9.887
1470	1.47	-12.018	-23.378	-11.37	39.286	-9.806	-21.269	-60.48	-6.393
1471	1.471	-9.171	-5.492	-19.281	3.716	-12.35	-18.735	-101.119	-9.667
1472	1.472	-10.046	1.446	-16.18	-72.081	-21.272	-14.654	-93.727	-12.554
1473	1.473	-22.338	20.537	-11.324	-81.807	-12.974	-11.154	-60.18	-6.537
1474	1.474	-24.169	-12.991	-12.079	-36.909	-13.967	-7.854	-54.089	-10.782
1475	1.475	-28.876	-26.626	-11.276	-12.389	-24.826	-11.897	-37.546	-16.375
1476	1.476	-36.108	-5.963	-14.716	-4.932	-40.72	-10.544	-22.329	-15.779
1477	1.477	-45.078	35.543	-8.669	-11.427	-51.386	-7.25	-45.025	-13.826
1478	1.478	-36.822	18.918	2.024	-17.334	-26.252	-3.186	17.686	-16.712
1479	1.479	-33.77	-6.387	-7.984	-0.826	-2.472	-5.701	-8.798	-11.843
1480	1.48	-19.099	-10.939	-6.766	4.274	0.606	-5.326	-32.949	-12.403
1481	1.481	-8.488	-6.989	-17.545	17.871	-2.123	-6.491	4.158	-11.798
1482	1.482	12.771	4.113	-16.14	30.244	-9.703	-7.652	-15.665	-10.421
1483	1.483	32.521	21.021	-7.209	11.438	-2.772	-8.815	39.432	-11.766
1484	1.484	40.114	-0.907	-6.025	8.09	-4.95	-8.038	-12.111	-8.86
1485	1.485	28.572	-26.473	-19.94	17.403	-3.058	-6.685	61.931	-10.786
1486	1.486	9.476	-43.579	-21.868	9.14	-1.353	-9.204	-7.022	-11.928
1487	1.487	-28.98	-21.83	-23.615	1.555	3.268	-12.105	2.043	-12.686
1488	1.488	-34.349	-24.62	-31.572	-33.56	16.227	-7.654	-22.282	-8.221
1489	1.489	-29.292	-27.194	-27.347	-79.198	35.587	-11.72	-29.63	-11.496
1490	1.49	-33.742	-34.247	-23.735	-61.261	33.081	-10.357	3.933	-13.235
1491	1.491	-46.171	-19.426	-24.97	-22.809	16.821	-12.678	10.004	-10.713
1492	1.492	-42.566	-9.793	-21.926	52.677	6.166	-12.294	37.707	-6.266
1493	1.493	-39.367	-25.678	-15.184	63.442	0.343	-11.128	42.779	-4.527
1494	1.494	-30.173	-40.59	-7.271	14.051	-4.893	-16.14	-7.427	-4.914
1495	1.495	-38.601	-23.163	-4.199	5.083	-19.23	-11.477	-27.338	-8.211
1496	1.496	-31.121	-11.536	-5.183	29.348	-32.791	-16.881	-9.113	-7.051
1497	1.497	-14.896	-22.107	-9.458	-22.516	-52.154	-8.93	-25.468	-11.508
1498	1.498	-12.78	-16.208	-11.797	-29.158	-23.907	-5.82	-0.276	-10.934
1499	1.499	-18.583	-14.409	-9.867	-10.98	-12.692	-6.777	31.683	-12.29
1500	1.5	-6.416	-15.94	-14.531	-27.446	-15.985	-5.991	11.049	-17.704
1501	1.501	-14.377	-20.14	-10.481	-52.602	-6.691	-8.31	-30.471	-12.872
1502	1.502	-13.025	-21.28	-9.139	-20.753	-3.974	-10.242	-58.027	-10.946
1503	1.503	-14.17	-12.937	-3.737	41.639	-6.494	-6.958	-22.798	-17.523
1504	1.504	-12.997	-9.862	-5.687	-3.176	-8.822	-6.394	-9.247	-13.272
1505	1.505	-9.875	4.851	-1.068	-43.914	-6.704	-9.891	53.268	-17.34
1506	1.506	2.928	-10.032	0.651	7.721	-12.529	-8.547	44.325	-16.775
1507	1.507	-9.232	-19.72	-7.308	41.258	-7.326	-8.946	3.591	-14.844
1508	1.508	-17.128	-31.914	-10.811	-38.013	-8.892	-13.416	-18.575	-10.786
1509	1.509	-24.261	-39.823	-13.903	-179.03	-7.562	-9.368	1.205	-12.145
1510	1.51	-9.921	-18.107	-12.935	-82.816	-8.767	-14.22	7.093	-8.858
1511	1.511	-4.115	28.941	-24.341	74.704	-12.274	-10.956	-54.029	-8.47
1512	1.512	-12.799	-4.596	-25.867	95.816	-9.189	-13.876	-78.519	-11.185
1513	1.513	-4.859	1.268	-15.79	38.194	-10.159	-10.413	2.843	-12.354
1514	1.514	5.208	6.586	-14.624	-14.221	-14.409	-11.79	-73.06	-14.485
1515	1.515	6.373	-18.677	-15.78	-93.808	-12.036	-9.685	-23.704	-10.036
1516	1.516	9.848	-59.952	-12.693	-108.243	-10.031	-10.099	-68.343	-8.103
1517	1.517	2.483	-43.547	-9.796	-121.568	-11.934	-7.433	53.735	-12.177
1518	1.518	9.256	-28.504	-14.058	9.442	-3.024	-8.256	36.211	-11.795
1519	1.519	3.258	-69.726	-3.431	96.78	-4.144	-8.113	-43.4	-9.465
1520	1.52	-7.389	-53.224	-4.799	49.196	-12.449	-5.062	-57.731	-12.38
1521	1.521	-17.445	22.489	1.571	6.115	-15.539	-11.095	-44.595	-12.778
1522	1.522	-29.254	33.389	-4.453	-59.713	-12.645	-10.346	-56.424	-11.63
1523	1.523	-30.802	23.607	0.745	-71.681	-13.426	-4.755	-45.566	-8.16
1524	1.524	-35.069	50.448	-2.19	-17.633	-14.189	-9.609	-35.588	-15.517
1525	1.525	-20.762	26.185	-10.162	-7.863	-9.336	-3.624	-26.544	-12.448
1526	1.526	-11.092	63.234	-11.16	-16.826	-11.264	-10.987	-18.279	-13.443
1527	1.527	-9.358	69.835	-16.031	-41.211	-11.847	-11.959	-40.222	-9.215
1528	1.528	-17.304	27.229	-16.82	-19.145	-9.34	-11.183	-46.687	-16.583
1529	1.529	-18.675	-22.776	-19.155	-12.584	-16.665	-13.504	-52.505	-9.808
1530	1.53	-12.294	-16.292	-27.113	17.727	-9.265	-15.45	-13.634	-7.303
1531	1.531	-6.273	-10.404	-21.907	34.079	1.614	-13.531	11.643	-3.277
1532	1.532	-22.31	-26.901	-7.219	18.897	3	-14.122	-11.037	-12.785
1533	1.533	-48.009	-52.111	-5.113	23.255	9.406	-13.75	9.779	-9.139
1534	1.534	-51.253	-74.984	-7.08	-14.412	3.427	-10.474	21.161	-12.661
1535	1.535	-41.929	-46.043	-8.854	-19.493	-3.907	-11.653	-16.472	-17.908
1536	1.536	-33.592	-4.558	-10.447	30.75	-12.78	-12.833	-11.323	-16.985
1537	1.537	-31.094	-21.156	-3.326	37.282	-25.932	-10.917	48.272	-12.765
1538	1.538	-14.896	-36.392	3.036	43.225	-31.166	-7.452	56.412	-15.139
1539	1.539	-8.569	-13.689	16.179	59.611	-26.508	-12.887	4.776	-4.348
1540	1.54	16.541	-26.211	14.445	24.34	-10.617	-9.418	24.703	-5.942
1541	1.541	26.55	-37.627	-9.348	-7.594	-4.222	-8.85	55.121	-4.639
1542	1.542	29.577	-34.499	-26.369	-70.123	1.557	-17.775	38.678	-8.368
1543	1.543	26.816	-37.711	-29.45	-43.408	-3.691	-24.171	-16.847	-9.58
1544	1.544	19.247	-29.511	-26.727	-2.686	-2.157	-23.017	34.805	-10.596
1545	1.545	-15.796	-22.061	-29.242	-9.965	-3.543	-15.682	1.315	-11.619
1546	1.546	-40.982	-38.38	-26.927	-16.534	-4.75	-18.59	-29.123	-9.168
1547	1.547	-45.442	-15.018	-29.07	-71.511	-5.96	-10.673	9.476	-13.298
1548	1.548	-49.492	-5.799	-27.153	-64.233	-6.977	-7.589	4.277	-18.208
1549	1.549	-15.426	-8.57	-21.937	-57.71	-7.976	-10.497	-46.155	-17.695
1550	1.55	-10.98	-16.177	-20.393	-39.475	-13.998	-4.506	-39.691	-8.863
1551	1.551	-23.384	-4.604	-19.063	-0.749	-11.719	-2.195	-33.818	-10.094
1552	1.552	-34.641	-19.553	-20.245	14.335	-9.832	1.271	27.002	-16.164
1553	1.553	-24.623	-13.803	-19.102	18.807	-6.571	4.537	18.733	-11.005
1554	1.554	-26.216	-27.403	-9.448	14.791	-8.304	-0.897	-3.433	-15.917
1555	1.555	-29.375	-39.632	-5.794	-3.963	-3.445	-2.844	43.314	-9.979
1556	1.556	-26.725	-31.719	-4.67	-55.405	-1.483	-4.802	61.404	-15.65
1557	1.557	-24.252	-21.718	-6.65	-74.63	-6.693	-3.078	55.873	-10.866
1558	1.558	-21.958	-30.738	-18.503	-52.484	2.232	-4.837	30.558	-15.565
1559	1.559	-11.349	-27.324	-20.102	-45.782	21.765	-12.788	-29.207	-16.193
1560	1.56	-1.687	-11.355	-27.328	-3.254	7.587	-6.8	-0.214	-18.567
1561	1.561	-17.574	23.575	-21.011	-30.975	-5.238	-14.167	-24.476	-10.68
1562	1.562	-6.95	69.004	-10.252	-66.055	-16.894	-13.211	-46.492	-9.571
1563	1.563	-5.053	26.342	2.653	-15.601	-19.065	-12.444	-53.005	-12.718
1564	1.564	-10.313	31.718	-2.616	58.424	-48.132	-14.77	-95.498	-15.673
1565	1.565	-5.723	-23.843	1.987	28.826	-52.217	-8.192	-67.743	-14.952
1566	1.566	-4.455	-31.252	-5.234	2.056	-18.157	-0.26	-2.012	-9.38
1567	1.567	-16.369	-11.407	-11.667	-6.12	-4.605	-3.36	24.643	-12.914
1568	1.568	-18.054	-29.628	-5.714	-13.485	-25.329	-4.331	-16.037	-23.026
1569	1.569	-19.538	-57.312	-8.864	-46.861	-6.583	-3.564	-112.59	-4.287
1570	1.57	-23.326	-42.294	-9.861	-16.343	-3.354	-9.178	-99.716	-6.843
1571	1.571	-10.254	-37.903	-9.104	33.663	5.874	-12.666	-88.236	-9.205
1572	1.572	-15.553	-50.295	-3.504	80.572	-2.508	-12.098	-77.707	-11.37
1573	1.573	-14.077	-69.077	1.315	50.21	-10.094	-13.857	-87.945	-17.207
1574	1.574	-9.886	-72.409	1.877	44.884	-12.441	-12.509	-79.401	-1.365
1575	1.575	-16.337	-37.955	-7.052	19.871	-10.324	-19.872	-39.134	-7.788
1576	1.576	-15.23	30.715	-8.252	-30.36	-8.393	-20.848	-2.52	-5.88
1577	1.577	-12.211	80.069	-19.13	-36.877	-3.178	-21.824	-9.421	-18.105
1578	1.578	0.477	71.186	-14.912	-18.637	-11.122	-17.579	-15.694	-29.164
1579	1.579	-4.832	46.76	-13.78	31.315	-6.863	-10.228	-21.417	-13.321
1580	1.58	-15.944	39.306	-17.273	37.913	-5.713	-7.33	3.387	5.815
1581	1.581	-14.677	-21.356	-22.472	19.739	-4.553	-13.334	-1.372	-6.976
1582	1.582	-15.949	-13.265	-15.678	14.383	-3.575	-11.016	19.075	-4.668
1583	1.583	-17.223	-20.639	-2.487	9.344	-2.604	-12.951	7.543	-2.558
1584	1.584	-14.246	-0.669	-4.38	-59.392	-8.593	-9.659	3.961	-16.121
1585	1.585	-19.17	5.333	-6.073	-29.822	-15.953	-7.907	31.979	-0.276
1586	1.586	-13.245	10.771	-10.666	-56.531	-1.258	-10.406	65.8	-10.941
1587	1.587	-9.25	15.846	-20.685	-48.388	9.369	-11.751	33.645	-1.282
1588	1.588	-9.883	2.309	-27.029	-55.759	-8.073	-10.58	-12.399	-6.514
1589	1.589	-11.816	-1.776	-35.297	-75.701	-10.413	-14.237	17.786	-11.16
1590	1.59	-7.73	32.306	-27.87	-69.741	-12.541	-12.872	1.069	-9.785
1591	1.591	-1.868	9.493	-21.029	-8.873	-2.839	-6.276	15.848	-8.61
1592	1.592	-10.724	-28.02	-18.469	15.397	-18.677	-15.166	11.157	-9.756
1593	1.593	-28.71	-32.988	-11.059	-51.511	-29.291	-13.996	23.275	-12.835
1594	1.594	-21.175	-55.747	3.707	-78.331	-15.728	-6.641	-33.714	-9.914
1595	1.595	-14.285	-59.725	5.888	-21.493	-10.474	-13.404	-9.561	-7.384
1596	1.596	-20.8	-48.396	4.006	15.42	-11.998	-5.451	41.854	-8.142
1597	1.597	-26.727	-38.237	-1.155	21.953	-16.235	-4.469	61.543	-8.701
1598	1.598	-18.094	-35.035	-12.117	3.677	-1.899	-9.283	18.765	-13.33
1599	1.599	-16.627	-32.214	-16.305	-57.364	0.053	-8.48	23.969	-11.571
1600	1.6	-0.808	-44.865	-4.428	-32.982	12.261	-6.13	-1.459	-15.032
1601	1.601	-2.959	-33.167	-5.896	-10.923	16.916	-4.163	-24.518	-10.552
1602	1.602	2.834	-22.437	-10.095	-4.417	-1.856	-2.2	-37.087	-12.261
1603	1.603	-5.863	-16.548	-6.357	13.637	-35.342	-8.751	-33.485	-10.871
1604	1.604	2.099	-25.167	-9.767	-2.918	-39.783	-11.235	-36.854	-17.216
1605	1.605	-5.024	-26.648	-0.003	-38.236	-35.712	-5.607	10.046	-19.701
1606	1.606	-16.782	-4.896	1.233	-61.114	-24.477	-9.088	-9.908	-18.891
1607	1.607	-40.542	29.668	-7.018	1.488	-21.166	-9.666	-15.875	-15.366
1608	1.608	-37.199	-20.504	-10.049	-79.188	7.128	-12.57	-32.287	-15.899
1609	1.609	-52.81	-0.447	-1.087	-3.304	33.502	-12.959	-107.965	-12.947
1610	1.61	-32.992	17.862	0.137	85.553	23.504	-12.578	-205.777	-12.513
1611	1.611	-25.364	1.551	-2.902	25.966	7.864	-10.466	-140.006	-9.168
1612	1.612	-18.328	-3.315	-15.616	15.07	5.166	-14.937	-128.287	-12.009
1613	1.613	-16.123	-35.046	-20.773	-14.653	-2.375	-13.217	-52.525	-10.785
1614	1.614	1.376	-47.289	-19.165	12.113	-18.621	-13.622	-82.128	-11.112
1615	1.615	17.719	-28.379	-3.245	20.347	-29.296	-10.335	-55.423	-15.314
1616	1.616	24.193	-18.233	-13.855	13.044	-27.392	-9.917	66.847	-6.345
1617	1.617	26.219	-40.017	-11.902	-6.883	-8.036	-7.94	119.563	-9.95
1618	1.618	10.431	-31.588	-10.151	-0.815	4.766	-5.974	167.423	-20.722
1619	1.619	-17.167	7.028	-21.168	15.78	25.888	-10.789	153.387	-10.605
1620	1.62	-43.408	12.523	-31.229	0.805	11.834	-7.287	140.505	-11.701
1621	1.621	-53.392	17.615	-27.571	-40.315	4.393	-5.325	105.213	-12.801
1622	1.622	-50.19	13.265	-24.127	-34.776	-11.735	-2.397	116.395	-13.711
1623	1.623	-41.759	17.391	-18.925	-80.102	-22.282	-8.169	87.186	-12.682
1624	1.624	-34.085	-16.653	-14.104	-61.824	-28.006	-10.463	78.661	-8.368
1625	1.625	-22.362	-12.163	-9.862	-0.804	-26.212	-6.951	38.422	-12.373
1626	1.626	5.409	-24.499	-7.564	7.367	-18.231	-12.929	1.862	-5.74
1627	1.627	9.18	-43.153	-9.508	0.01	-16.844	-8.844	-58.243	-6.462
1628	1.628	-0.781	-25.955	-15.532	33.473	-20.511	-15.408	-33.329	-12.037
1629	1.629	-3.749	-10.143	-27.731	27.482	-12.19	-12.882	4.199	-7.171
1630	1.63	4.699	-7.343	-50.549	32.95	-13.14	-12.091	-15.218	-9.063
1631	1.631	22.616	-35.518	-28.675	-12.508	-14.072	-10.131	-45.072	-9.579
1632	1.632	6.475	-46.728	-20.388	17.839	-8.022	-12.048	-28.123	-12.049
1633	1.633	-4.062	-84.457	-22.918	23.192	-12.041	-11.434	-32.645	-9.684
1634	1.634	-25.248	-38.991	-25.259	-12.141	-5.428	-14.886	-73.351	-4.804
1635	1.635	-16.832	-8.611	-23.173	-44.274	-6.192	-18.142	-89.289	-9.421
1636	1.636	-9.19	7.828	-13.537	-23.736	-8.505	-11.541	-83.744	-8.803
1637	1.637	-16.053	22.92	-4.866	-5.143	-7.918	-8.644	-69.691	-12.26
1638	1.638	-43.637	36.449	-9.561	-22.298	-11.218	-14.661	-48.526	-15.517
1639	1.639	-47.221	15.706	-16.807	-0.441	-16.648	-9.062	-29.318	-22.073
1640	1.64	-50.412	4.427	-15.714	2.29	-18.573	-11.004	22.606	-15.282
1641	1.641	-34.623	-5.684	-12.279	-10.544	-16.601	-7.707	-28.667	-14.498
1642	1.642	-8.964	-21.422	-26.235	-26.86	-9.984	-10.591	-21.68	-16.805
1643	1.643	1.218	-24.214	-20.458	-16.262	-3.981	-5.739	-39.535	-14.853
1644	1.644	35.773	-16.741	-4.613	-25.958	-12.895	-10.363	-33.791	-10.191
1645	1.645	40.347	-19.128	-2.497	-34.674	-9.407	-9.76	-28.459	-10.76
1646	1.646	11.441	-17.03	-4.453	-36.195	-6.295	-7.233	-41.709	-12.102
1647	1.647	-22.501	-3.47	-6.226	-31.89	-3.37	-9.522	-29	-7.642
1648	1.648	-8.848	-5.142	-1.634	-12.331	-5.877	-11.6	-9.944	-10.535
1649	1.649	-4.693	-16.069	2.55	-54.916	-5.08	-12.679	14.112	-10.918
1650	1.65	-23.431	5.705	-3.929	-24.589	-4.469	-12.224	-1.266	-8.587
1651	1.651	-33.462	8.842	13.984	58.605	5.649	-9.262	-9.421	-11.485
1652	1.652	-49.096	-5.299	6.35	94.203	9.953	-9.589	-37.507	-15.157
1653	1.653	-40.726	-7.844	-5.34	40.021	-4.353	-13.792	-26.143	-13.8
1654	1.654	-38.164	-0.963	-11.774	10.422	-2.443	-5.818	11.717	-7.208
1655	1.655	-35.791	-15.893	-2.123	-52.093	-4.212	0.217	-33.666	-6.236
1656	1.656	-20.855	-37.233	-3.875	-174.246	-12.156	-4.987	-51.732	-14.167
1657	1.657	-18.914	-45.638	-5.433	-86.847	-28.029	-4.017	-46.167	-13.199
1658	1.658	-20.661	-27.799	-12.599	-39.219	-30.162	-6.55	-10.8	-16.096
1659	1.659	-19.109	-16.215	-16.255	-24.923	-24.344	-8.875	21.255	-11.832
1660	1.66	-11.938	-22.626	-15.057	14.537	-12.133	1.996	17.238	-17.428
1661	1.661	-13.078	-24.513	-11.924	50.188	-1.12	-2.637	58.821	-15.483
1662	1.662	-9.573	-33.146	-12.865	60.956	-5.421	-1.274	64.318	-13.532
1663	1.663	-12.64	-28.441	-3.176	-47.708	-6.631	-4.937	-11.269	-12.939
1664	1.664	-19.37	-27.086	-6.851	-33.45	11.3	-18.092	-0.25	-10.412
1665	1.665	-15.047	-23.414	1.471	-20.357	13.725	-37.453	-69.189	-16.79
1666	1.666	-15.762	-24.529	0.523	-8.63	11.315	-34.952	-77.953	-16.017
1667	1.667	-15.138	-23.516	-4.306	-62.938	-3.64	-23.364	-20.873	-11.945
1668	1.668	-9.114	-30.234	-10.292	-112.414	-17.203	-17.017	-57.683	-8.451
1669	1.669	-9.902	-16.978	-7.936	-85.813	-36.552	-11.267	-77.482	-5.16
1670	1.67	-9.373	12.144	2.915	-29.015	-54.328	-20.033	-47.078	-6.896
1671	1.671	-19.516	-16.799	10.84	-7.13	-56.607	-18.517	-19.431	-8.239
1672	1.672	-23.854	9.671	-7.936	-13.892	-28.931	-19.863	-24.584	-13.649
1673	1.673	-30.312	33.712	-15.492	4.12	-17.733	-13.474	16.448	-13.062
1674	1.674	-12.381	12.124	-22.447	9.348	6.045	-10.005	21.61	-5.699
1675	1.675	-4.898	26.471	-24.538	-5.862	9.114	-6.927	56.563	-8.592
1676	1.676	-2.644	3.381	-38.026	-1.429	17.413	-4.043	24.255	-9.367
1677	1.677	-9.071	-24.894	-29.243	10.983	30.178	0.195	-30.383	-7.034
1678	1.678	-22.634	-28.696	-37.126	7.304	23.214	7.531	-52.91	-6.447
1679	1.679	-24.401	-25.544	-50.056	4.01	4.062	4.596	-6.534	-8.382
1680	1.68	-19.779	-34.863	-34.157	19.647	-13.724	-3.365	-0.938	-14.953
1681	1.681	-18.444	-26.569	-2.205	39.339	-25.331	-4.351	15.115	-12.431
1682	1.682	-12.084	-13.844	-15.693	41.766	-18.943	-15.206	9.647	-10.1
1683	1.683	-8.679	-2.277	-3.228	57.962	-9.269	-13.871	-13.579	-12.027
1684	1.684	-1.427	-0.235	8.086	68.543	2.898	-12.723	-18.029	-11.442
1685	1.685	-8.332	1.668	-1.893	54.904	-5.067	-1.906	-7.204	-9.692
1686	1.686	-12.709	-10.502	-11.105	35.46	4.968	13.939	2.478	-11.047
1687	1.687	-2.148	-2.484	-8.318	-3.101	16.752	16.044	-0.992	-12.405
1688	1.688	-9.382	-6.671	14.977	-86.349	-3.973	6.345	-26.867	-11.251
1689	1.689	-18.357	-0.237	-6.831	-98.219	-23.729	-5.878	-17.127	-10.094
1690	1.69	-26.748	8.126	-15.122	-0.525	-41.551	-16.93	-1.749	-5.841
1691	1.691	-23.715	-7.929	-27.871	38.935	-29.96	-21.213	-10.292	-11.641
1692	1.692	-34.585	-19.537	-16.211	27.101	-10.818	-22.397	27.972	-13.956
1693	1.693	-33.23	-21.678	-14.043	-48.771	-3.287	-23.595	22.315	-17.438
1694	1.694	-34.38	-35.23	-15.923	-58.642	-5.618	-18.401	-13.144	-10.077
1695	1.695	-26.025	-47.43	-10.638	-31.93	-12.02	-13.599	0.199	-11.032
1696	1.696	-25.032	-55.359	-9.038	-23.804	-17.837	-25.055	-4.041	-10.248
1697	1.697	-16.135	-74.081	1.053	-1.773	-9.139	-36.122	14.55	-12.559
1698	1.698	1.827	-76.548	4.751	-8.417	-10.69	-57.826	-16.574	-11.968
1699	1.699	40.317	-50.769	13.08	-14.48	-17.851	-35.984	-62.576	-13.893
1700	1.7	34.863	0.729	9.999	-19.943	-29.657	-21.889	16.649	-13.305
1701	1.701	9.634	52.435	3.22	-14.813	-21.724	-19.401	-16.01	-9.812
1702	1.702	-3.984	59.043	-9.93	-28.217	-11.655	-12.466	-6.271	-10.193
1703	1.703	-16.433	89.42	-31.21	-23.998	0.144	-6.119	2.448	-16.773
1704	1.704	-20.158	17.209	-45.342	-27.591	1.663	-4.231	10.46	-13.861
1705	1.705	-16.909	27.054	-42.843	-24.23	-5.535	7.916	2.999	-13.08
1706	1.706	-7.673	53.697	-35.89	-2.337	0.822	15.815	-43.975	-9.009
1707	1.707	-16.014	-35.974	-38.047	-33.508	1.964	22.932	-50.086	-9.592
1708	1.708	-18.569	-24.238	-51.643	-45.786	5.036	3.343	-44.769	-11.525
1709	1.709	-30.229	-13.456	-46.478	11.073	5.962	-27.864	-29.737	-15.591
1710	1.71	-19.632	-62.844	-35.486	3.105	13.88	-7.207	-16.247	-10.752
1711	1.711	-13.88	-89.611	-22.56	25.328	10.78	-3.574	-28.672	-12.693
1712	1.712	-19.181	-65.283	-13.899	18.926	3.999	-13.677	-9.906	-13.287
1713	1.713	-30.268	-28.394	-2.928	-35.878	6.486	-4.418	-33.747	-10.783
1714	1.714	-37.464	-21.867	4.215	-13.759	8.77	3.862	-30.714	-10.414
1715	1.715	-25.672	-40.118	0.516	-7.094	-2.097	6.349	-5.241	-5.596
1716	1.716	-17.747	-23.719	1.64	11.184	-25.934	8.623	18.425	-8.922
1717	1.717	-13.504	-38.865	0.625	-5.165	-36.035	14.972	27.618	-14.379
1718	1.718	-4.608	-52.485	-12.208	-20.215	-39.185	20.748	13.438	-13.826
1719	1.719	-1.103	-15.01	-0.096	-15.739	-41.939	8.537	31.163	-9.204
1720	1.72	-0.123	-10.014	14.151	30.202	-59.75	-15.281	0.761	-15.804
1721	1.721	-2.998	-60.34	12.131	-0.055	-24.737	-46.264	4.871	-13.314
1722	1.722	-5.511	-120.941	17.281	5.5	-9.641	-33.887	23.758	-11.021
1723	1.723	-1.453	-129.085	2.875	-9.469	-14.076	-22.653	13.793	-12.994
1724	1.724	0.522	-77.407	-14.626	-41.288	-10.016	-19.334	-14.298	-11.091
1725	1.725	6.611	10.018	-26.324	-61.913	-6.352	-16.193	19.897	-5.704
1726	1.726	-5.476	117.364	-32.787	-80.636	-9.682	-18.851	33.586	-12.32
1727	1.727	-31.692	160.437	-11.601	-49.647	-12.83	-16.284	-3.831	-11.58
1728	1.728	-35.285	147.162	-3.378	-20.581	-15.587	-9.265	11.356	-10.84
1729	1.729	-38.425	39.645	-5.989	-1.777	-13.131	-11.345	-11.376	-14.358
1730	1.73	-35.184	25.214	-8.413	1.53	-1.583	-17.107	-31.976	-13.811
1731	1.731	-20.95	11.956	-19.152	-1.548	0.467	-15.345	-13.054	-16.754
1732	1.732	2.344	0.037	-25.031	-4.255	6.209	-13.802	-29.938	-16.402
1733	1.733	5.473	10.748	-30.349	-1.747	18.326	-18.085	-26.697	-11.018
1734	1.734	8.152	0.745	-22.505	-4.08	19.806	-11.715	-29.348	-11.63
1735	1.735	0.517	-26.104	-12.513	-19.01	9.671	-10.586	-31.846	-8.375
1736	1.736	-25.362	-66.89	-6.222	-24.886	-2.215	-5.399	-10.687	-7.827
1737	1.737	-35.567	-44.975	-0.34	-16.291	-6.934	-6.423	-18.922	-7.475
1738	1.738	-44.942	-25.206	-1.413	4.266	-11.256	-5.723	4.371	-11.962
1739	1.739	-36.674	-43.592	11.257	1.348	-12.503	-9.881	1.336	-14.894
1740	1.74	-29.14	-27.313	9.386	-11.632	-9.125	-9.403	-24.142	-15.311
1741	1.741	-31.479	-32.449	-14.539	-9.437	-10.206	-8.921	-34.134	-14.951
1742	1.742	-33.633	-28.056	-17.929	-28.683	-5.459	-2.425	-24.754	-10.145
1743	1.743	-31.732	-32.226	-27.3	-16.03	-9.785	-5.009	-27.354	-12.113
1744	1.744	-26.539	-21.087	-19.068	-18.528	-12.165	-7.386	-34.804	-13.887
1745	1.745	-25.061	-31.221	-16.647	-8.077	-12.815	-6.827	-37.052	-11.393
1746	1.746	-23.757	-59.579	-5.116	20.792	-10.954	-7.436	-26.292	-14.709
1747	1.747	-20.119	-40.956	-7.312	49.677	-17.61	-16.373	-20.399	-9.894
1748	1.748	-16.653	-31.043	-1.572	53.224	-20.198	-17.558	-15.096	-13.209
1749	1.749	-1.566	-21.309	-13.825	1.617	-17.946	-11.598	-7.153	-11.488
1750	1.75	12.38	-18.287	-9.245	-79.963	-17.43	-14.716	2.878	-11.901
1751	1.751	6.555	-15.554	-16.475	-47.554	-15.567	-7.98	-11.4	-12.311
1752	1.752	-5.694	-2.719	-27.394	-41.214	-7.305	-4.154	17.686	-9.418
1753	1.753	-4.223	4.29	-28.654	-31.365	-3.28	-1.682	-19.782	-15.428
1754	1.754	-2.953	2.184	-22.761	-40.332	2.493	-0.959	5.469	-9.442
1755	1.755	11.275	15.691	-19.77	-32.25	-9.728	-7.598	3.038	-10.415
1756	1.756	-6.236	-0.236	-13.087	-54.472	-21.95	-8.413	-19.716	-9.653
1757	1.757	9.939	-2.407	-1.737	-48.248	-23.526	-9.195	-7.297	-13.138
1758	1.758	11.979	-0.59	-3.359	-30.43	-4.784	-8.615	-3.602	-11.202
1759	1.759	6.094	-9.372	-25.111	-14.2	-17.584	-9.245	13.427	-10.624
1760	1.76	11.251	1.568	-22.079	10.814	-15.281	-8.747	-8.392	-9.274
1761	1.761	19.144	-5.746	-13.804	6.233	-4.651	-16.74	-11.101	-1.918
1762	1.762	-2.561	0.553	-6.282	10.164	5.003	-22.787	6.686	-5.011
1763	1.763	-24.466	-15.127	-36.667	6.407	6.715	-15.485	-28.351	-2.107
1764	1.764	-44.241	-8.712	-32.592	-3.591	5.14	-30.242	-3.173	-1.324
1765	1.765	-36.732	-14.514	-13.807	5.782	0.865	-19.638	10.424	2.753
1766	1.766	-29.795	-16.336	-10.505	-2.465	-5.556	-17.744	-10.212	0.839
1767	1.767	-31.928	0.993	-7.399	5.072	-6.776	-9.084	8.63	-7.846
1768	1.768	-45.472	-10.691	0.926	-1.971	-22.888	-10.679	12.004	-11.313
1769	1.769	-33.266	-29.897	-6.631	-8.469	-57.95	-9.376	-34.951	-14.384
1770	1.77	-41.196	-32.416	4.978	-6.782	-42.885	-10.606	-41.452	-13.394
1771	1.771	-22.414	-39.377	-5.664	-5.278	-38.457	-14.187	-59.579	-12.605
1772	1.772	-14.864	-28.748	-15.348	-10.093	-17.737	-26.106	-31.843	-11.807
1773	1.773	-49.888	-34.601	-20.574	2.755	8.621	-30.831	-46.863	-15.269
1774	1.774	-64.964	-11.821	-19.057	14.872	25.688	-35.124	-14.862	-11.949
1775	1.775	-60.485	-2.531	-23.361	13.26	35.022	-31.439	-2.453	-12.495
1776	1.776	-48.063	-10.742	-6.39	20.243	32.359	-25.434	-21.155	-14.976
1777	1.777	-29.277	-8.062	0.524	0.388	19.627	-20.213	-24.361	-14.562
1778	1.778	-80.757	-14.891	-5.885	-14.028	8.058	-13.435	-33.626	-14.911
1779	1.779	-58.686	-8.427	-3.949	-16.62	-11.056	-12.647	8.969	-16.81
1780	1.78	-11.824	-22.015	4.768	-18.894	-13.528	-0.443	-21.409	-15.614
1781	1.781	18.6	0.765	6.324	-8.194	-29.723	15.427	-4.983	-16.357
1782	1.782	46.335	16.378	4.972	-17.865	-10.5	17.562	-10.034	-13.613
1783	1.783	81.637	19.002	6.148	-23.146	-7.928	7.902	40.269	-17.062
1784	1.784	104.551	16.442	-9.495	-21.719	-0.897	16.619	60.179	-12.184
1785	1.785	108.686	9.397	-3.047	-17.547	-2.985	21.292	17.597	-12.728
1786	1.786	74.692	-5.596	2.841	-11.139	-4.905	34.289	1.109	-10.951
1787	1.787	15.135	7.836	-9.253	-17.013	-10.129	32.587	6.092	-10.53
1788	1.788	-25.464	19.934	-1.206	-22.101	-11.667	24.693	-7.488	-14.946
1789	1.789	-62.39	-3.936	-2.454	-13.126	-7.391	11.772	-3.49	-12.007
1790	1.79	-55.746	-55.504	-16.646	-2.198	-8.517	-4.056	0.15	-11.586
1791	1.791	-37.483	-92.525	-37.822	-17.932	-11.929	-18.916	-23.713	-10.198
1792	1.792	-31.97	-45.76	-35.024	-11.318	-12.818	-28.548	-14.456	-11.328
1793	1.793	-26.84	-51.82	-22.161	-20.848	-15.647	-33.721	-17.188	-11.679
1794	1.794	5.219	-57.307	-15.104	-4.847	-7.639	-47.984	-24.738	-12.802
1795	1.795	-7.037	-22.117	-21.378	-6.852	-8.552	-30.513	-45.774	-9.283
1796	1.796	-18.129	19.117	-27.048	-12.511	-9.453	-28.127	-20.197	-10.6
1797	1.797	-28.064	13.715	-18.181	-10.631	-5.133	-34.455	-3.119	-9.399
1798	1.798	-24.842	8.71	-19.583	-18.39	-7.398	-24.722	25.154	-11.294
1799	1.799	-22.025	-14.071	-12.299	-39.912	-15.283	-12.473	21.524	-7.001
1800	1.8	-14.372	-51.575	-13.339	-36.693	-12.131	11.404	11.531	-8.323
1801	1.801	-11.934	-46.512	-9.741	-67.793	-11.11	14.769	-29.19	-15.647
1802	1.802	-9.678	-32.929	-4.393	-80.053	-17.06	11.753	-34.534	-12.523
1803	1.803	-15.352	-12.197	-9.112	-23.243	-12.941	14.549	-39.469	-13.458
1804	1.804	-9.994	-23.407	-11.508	-31.281	-14.823	12.116	-25.88	-14.207
1805	1.805	-8.321	-6.335	-10.602	65.188	-18.052	-4.051	-29.904	-6.827
1806	1.806	-12.459	-9.355	-13.942	210.067	-12.582	-31.637	-18.632	-11.646
1807	1.807	-13.543	-12.025	-3.734	152.501	-10.59	-35.23	-1.54	-12.401
1808	1.808	-21.771	-29.787	-2.23	-4.903	-11.077	-11.346	20.363	-10.069
1809	1.809	-33.507	0.629	-0.916	-25.861	-16.388	-8.164	-10.72	-9.475
1810	1.81	-38.095	21.402	-1.943	-44.864	-15.722	-10.793	35.2	-10.037
1811	1.811	-36.72	-35.244	-7.044	-27.264	-10.995	-18.259	29.232	-11.768
1812	1.812	-27.816	-59.61	-17.755	-74.704	-10.326	-20.505	23.873	-8.268
1813	1.813	-28.973	-37.515	-19	-204.591	-10.622	-14.046	-21.59	-11.548
1814	1.814	-21.61	-3.996	-15.25	-151.989	-14.99	-15.907	-39.725	-13.664
1815	1.815	-12.702	51.005	-18.664	-104.231	-7.175	-14.099	-34.225	-16.359
1816	1.816	-23.513	58.393	-15.494	-3.067	0.237	-9.378	-19.083	-18.29
1817	1.817	-22.111	24.995	-12.512	36.539	-6.484	-10.656	-32.563	-13.45
1818	1.818	-20.913	-5.233	-9.908	48.463	-10.696	-6.894	-36.547	-16.937
1819	1.819	-10.053	-10.5	-7.466	146.311	-5.036	-5.654	-32.75	-9.595
1820	1.82	-14.288	-15.377	-3.894	133.266	-9.855	-0.356	-42.807	-6.711
1821	1.821	-10.598	-28.811	-3.226	25.996	-3.818	-3.187	-33.479	-10.986
1822	1.822	-14.067	-24.654	-10.894	-17.021	-9.382	-12.804	-30.744	-6.938
1823	1.823	-21.394	1.75	0.982	-56.381	-9.893	-32.298	-33.171	-14.885
1824	1.824	-24.314	5.109	-0.504	-68.074	-9.226	-51.994	-12.033	-13.927
1825	1.825	-23.566	-23.058	3.827	29.758	-7.398	-34.138	-26.097	-11.034
1826	1.826	-11.391	-11.766	-2.48	121.965	-4.798	-17.817	-28.555	-8.527
1827	1.827	-13.132	-1.654	-8.371	110.237	-6.084	-15.593	-7.436	-15.89
1828	1.828	-14.653	-4.699	-20.058	-52.461	-8.948	-13.568	6.746	-12.995
1829	1.829	-21.819	-13.001	-24.595	-122.087	-2.928	-8.255	-0.759	-12.227
1830	1.83	-18.12	-20.527	-20.238	-100.949	-8.921	-0.243	10.962	-8.167
1831	1.831	-16.875	-27.484	-18.983	-43.244	-9.696	-1.504	21.678	-11.65
1832	1.832	-13.628	-16.791	-24.897	9.253	-1.772	-5.1	4.35	-9.715
1833	1.833	-10.492	-41.926	-32.174	56.908	-4.857	0.975	16.059	-10.293
1834	1.834	-6.007	-18.097	-36.952	13.795	7.923	-8.647	1.271	-7.775
1835	1.835	-9.917	-21.189	-36.141	-78.283	13.155	-7.438	26.564	-6.415
1836	1.836	-13.286	-18.492	-35.344	-137.851	8.518	-8.558	43.638	-6.793
1837	1.837	-5.846	-5.723	-34.751	-105.285	-4.444	-9.489	15.347	-9.496
1838	1.838	-2.978	-7.977	-24.7	-16.401	-13.161	-10.44	49.42	-13.744
1839	1.839	-11.061	2.692	-28.956	-28.162	-24.201	-7.922	8.257	-13.358
1840	1.84	-6.059	-7.023	-14.631	-60.625	-42.98	-5.622	2.887	-12.967
1841	1.841	-20.955	1.667	-8.83	-109.934	-40.472	-6.236	-22.147	-10.056
1842	1.842	-19.082	0.013	-7.118	-29.24	-24.23	-6.862	-17.649	-11.212
1843	1.843	-32.963	4.2	-8.678	3.256	-22.116	-12.328	-29.983	-13.919
1844	1.844	-24.623	-15.336	-12.933	13.113	-4.71	-8.894	-71.646	-13.724
1845	1.845	-20.348	-52.41	-24.745	4.256	-11.684	-14.943	-32.948	-13.531
1846	1.846	-13.509	-57.733	-26.314	28.694	-5.309	-7.619	-27.903	-16.622
1847	1.847	-7.366	-35.204	-13.355	6.653	-3.385	-10.544	4.037	-12.948
1848	1.848	5.564	-39.307	9.48	13.247	1.823	-8.058	-16.644	-12.562
1849	1.849	10.56	-12.976	0.186	-4.91	0.265	-13.673	-27.877	-9.662
1850	1.85	-0.678	-3.219	8.523	0.538	1.607	-14.258	-51.638	-8.502
1851	1.851	-22.574	-6.575	-4.235	-14.524	5.273	-10.955	-23.32	-8.9
1852	1.852	-38.476	7.324	-6.545	17.406	4.099	-12.696	-19.636	-12.387
1853	1.853	-36.053	9.652	-4.406	38.113	3.117	-7.868	-2.6	-11.039
1854	1.854	-28.769	-20.687	-6.332	26.948	-3.671	-13.88	13.094	-8.136
1855	1.855	-17.337	-41.11	-11.558	9.967	-7.943	-16.223	-1.045	-6.973
1856	1.856	-2.61	-21.913	-6.914	7	-20.151	-11.428	-29.257	-8.132
1857	1.857	-12.498	-24.93	-5.568	-1.113	-42.999	-8.199	4.841	-5.228
1858	1.858	-0.523	-15.352	-11.968	6.529	-33.715	-11.157	-27.076	-9.68
1859	1.859	-5.263	-46.217	-13.141	-0.5	-19.592	-7.707	1.992	-15.1
1860	1.86	16.362	-25.177	-1.353	-11.213	-12.054	-8.125	-1.713	-8.525
1861	1.861	19.402	1.447	0.166	-9.364	-9.74	-8.536	-25.562	-11.043
1862	1.862	-11.846	-8.322	13.09	-11.172	-7.617	-8.178	21.427	-11.819
1863	1.863	-32.709	-23.71	14.769	-12.795	-5.683	-3.176	-39.218	-13.76
1864	1.864	-36.582	-15.109	16.258	-20.13	-3.945	-6.481	-31.199	-17.053
1865	1.865	-40.13	-12.294	17.563	-11.308	0.693	-4.745	5.613	-9.318
1866	1.866	-43.537	-47.001	5.707	-10.104	-3.568	-5.137	-28.036	-12.421
1867	1.867	-29.633	-81.931	-8.647	-4.693	-2.402	-7.461	-22.176	-15.334
1868	1.868	-22.216	-68.21	-33.823	-15.405	-15.566	-6.305	-50.068	-11.081
1869	1.869	-10.701	-64.016	-16.82	-22.527	-10.352	-3.6	15.372	-8.769
1870	1.87	-8.623	-14.703	-13.78	-39.397	-5.717	-7.858	-11.531	-8.19
1871	1.871	1.007	5.323	-16.545	-37.008	-7.082	-3.022	-3.554	-10.127
1872	1.872	-11.273	23.53	-24.145	-22.137	-8.249	-7.671	-25.698	-11.87
1873	1.873	-3.482	28.927	-21.895	-8.653	-7.102	-3.621	7.727	-16.714
1874	1.874	-4.983	23.923	-28.36	-0.042	-4.026	-11.582	13.627	-12.079
1875	1.875	-6.227	37.514	-34.248	-1.692	-8.885	-17.618	19.008	-12.668
1876	1.876	-12.284	33.492	-43.041	-0.361	-9.679	-33.694	23.95	-14.035
1877	1.877	-21.986	22.305	-44.698	-9.189	-5.628	-22.085	-8.12	-12.691
1878	1.878	-28.391	32.423	-37.637	-10.333	-6.218	-15.694	-4.205	-13.095
1879	1.879	-27.268	23.22	-28.829	-13.568	-10.876	-9.887	-30.609	-15.038
1880	1.88	-43.385	15.041	-20.593	-6.952	-6.829	-18.596	-20.672	-15.44
1881	1.881	-78.454	-8.083	-17.583	-14.985	-8.199	-4.273	-23.887	-13.902
1882	1.882	-123.901	13.822	-16.704	-20.237	-11.505	-10.075	-32.306	-11.978
1883	1.883	-93.488	-0.223	-7.117	-19.246	-6.674	-8.314	-14.625	-13.348
1884	1.884	-32.489	2.382	-6.067	-14.936	-4.746	-6.75	-30.926	-11.811
1885	1.885	-24.301	0.129	4.653	-9.333	-10.162	-8.089	0.974	-13.953
1886	1.886	-46.301	-23.221	8.818	-17.348	-10.738	-6.899	42.121	-10.867
1887	1.887	0.598	-70.176	9.89	-22.68	-4.749	-5.707	-7.887	-12.816
1888	1.888	55.637	-23.236	-3.363	-15.955	-7.093	-10.903	-54.819	-7.022
1889	1.889	77.792	7.237	-12.153	-13.396	-6.536	-7.981	-36.691	-9.363
1890	1.89	44.438	-42.604	-16.866	-2.714	-8.496	-13.962	-86.794	-12.863
1891	1.891	99.586	18.032	-9.752	18.978	-5.633	-13.173	-26.357	-9.586
1892	1.892	136.726	26.216	-18.681	22.078	-7.013	-15.095	-18.39	-9.01
1893	1.893	130.297	-40.517	-17.543	2.429	-11.467	-11.794	62.912	-8.629
1894	1.894	112.238	58.009	-5.77	-35.984	-8.565	-13.53	8.536	-9.018
1895	1.895	29.189	202.763	-1.166	-41.288	-7.193	-10.03	-21.243	-11.928
1896	1.896	-54.032	183.557	-17.09	-16.011	-9.506	-11.382	5.417	-6.718
1897	1.897	-64.669	-79.114	-15.014	-11.433	-2.903	-4.789	-2.788	-8.663
1898	1.898	-54.579	-116.688	-13.119	-32.07	-11.779	-17.55	34.114	-9.256
1899	1.899	-63.194	121.906	-25.331	-35.702	-15.241	-5.351	-26.591	-9.841
1900	1.9	-38.509	29.024	-23.822	-25.604	-12.128	-6.899	-51.168	-4.04
1901	1.901	-30.892	0.955	-19.602	-9.89	-9.207	-2.637	-29.233	-16.239
1902	1.902	16.2	-24.583	-15.981	-7.158	-11.703	-3.792	-22.692	-11.024
1903	1.903	-13.939	-187.301	-19.525	-9.635	-7.621	-7.275	-28.746	-15.679
1904	1.904	-74.654	-335.547	-14.352	-7.29	-8.196	-8.251	9.852	-17.043
1905	1.905	-66.294	-354.747	-15.37	-13.671	-8.787	-5.352	-35.788	-10.659
1906	1.906	-29.081	-162.273	-11.169	-11.742	-7.064	-9.618	-17.682	-14.147
1907	1.907	-22.262	-136.808	-3.874	-6.517	-10.575	-10.396	9.838	-13.194
1908	1.908	-113.573	-113.73	-8.768	-11.194	-11.978	-8.468	-5.259	-10.307
1909	1.909	-126.513	-92.764	-8.056	-15.506	-9.878	-7.894	17.552	-7.815
1910	1.91	-90.695	-35.219	-4.048	-6.641	-9.497	-15.646	46.681	-11.912
1911	1.911	-36.312	-52.697	-2.161	-3.209	-7.566	-14.69	12.679	-13.876
1912	1.912	32.982	-36.883	2.431	-19.342	-11.053	-11.809	17.205	-7.903
1913	1.913	59.847	6.211	-4.191	1.696	-9.715	-16.079	5.069	-13.543
1914	1.914	100.58	19.291	-10.244	-1.048	-9.338	-21.714	23.959	-11.637
1915	1.915	122.691	30.97	-12.618	-39.597	-7.415	-16.902	34.126	-12.24
1916	1.916	21.908	41.663	-23.506	-67.325	-10.135	-13.633	12.358	-10.518
1917	1.917	-50.189	90.82	-31.499	8.287	-9.384	-10.752	55.136	-10.159
1918	1.918	-63.208	81.699	-18.6	62.413	-7.473	-8.263	0.397	-7.87
1919	1.919	-74.856	40.892	4.156	-6.714	-6.159	-11.587	22.613	-10.807
1920	1.92	-63.767	77.685	0.994	19.961	-9.481	-6.78	-24.015	-10.44
1921	1.921	-14.047	111.04	-7.393	-4.491	-9.9	-8.761	-66.343	-13.946
1922	1.922	31.252	116.972	0.089	-11.89	-7.235	-8.215	-71.499	-9.15
1923	1.923	23.817	67.039	6.979	-5.34	-3.791	-8.646	-25.793	-12.49
1924	1.924	-27.123	33.545	0.532	0.675	-4.995	-6.369	-55.922	-11.961
1925	1.925	-33.1	3.13	-1.475	6.118	-4.654	-6.032	-17.039	-7.178
1926	1.926	-38.716	8.524	7.179	-29.134	-10.512	-0.847	18.31	-9.165
1927	1.927	-33.252	-6.635	-10.309	-15.649	-14.634	-5.742	32.024	-9.777
1928	1.928	-8.446	-38.622	-21.992	-11.676	-12.757	-2.491	-22.03	-15.633
1929	1.929	4.61	-84.595	-28.43	-22.973	-5.456	-0.78	0.201	-8.329
1930	1.93	0.058	-42.209	-18.768	-26.315	-12.286	-1.199	-6.178	-11.281
1931	1.931	-49.579	7.445	-13.562	-23.236	-11.573	-8.597	-24.177	-13.845
1932	1.932	-30.052	-26.417	-15.129	-20.539	-12.402	-24.684	-18.589	-9.834
1933	1.933	-24.357	-45.051	0.747	-18.043	-14.39	-17.753	-73.975	-14.719
1934	1.934	-29.884	-6.813	2.911	-6.471	-15.019	-24.169	-81.081	-11.472
1935	1.935	-24.899	-12.318	-14.462	-8.647	-14.485	-30.005	-20.269	-14.396
1936	1.936	-20.489	-17.206	-12.095	-6.754	-8.732	-28.3	-11.974	-13.077
1937	1.937	-16.487	-38.245	-5.673	-5.055	-9.563	-23.689	-19.05	-16.415
1938	1.938	-20.222	-27.268	-7.586	-6.623	-13.097	-13.659	-25.385	-13.561
1939	1.939	-44.034	-24.114	-19.767	-10.905	-15.08	-10.021	29.881	-13.99
1940	1.94	-72.337	-14.967	-24.416	-12.09	-8.551	-6.567	-6.779	-15.971
1941	1.941	-53.725	-12.453	-34.493	-20.447	-9.372	-7.568	0.083	-19.52
1942	1.942	-16.127	-5.012	-33.338	-21.443	-10.194	-6.639	18.573	-17.262
1943	1.943	-1.176	-2.759	-25.016	-6.768	-6.755	-7.444	24.257	-21.39
1944	1.944	-14.964	-6.071	-19.805	-21.715	-8.743	-13.079	-10.672	-13.511
1945	1.945	-19.779	-3.88	-14.955	-35.322	-8.211	-6.522	-60.757	-7.57
1946	1.946	-16.266	-1.8	-14.173	-30.174	-14.066	-9.058	-13.738	-12.855
1947	1.947	-20.486	-6.978	-13.976	-6.398	-15.27	-11.209	4.595	-8.09
1948	1.948	-58.692	-15.202	-16.284	7.876	-9.696	-5.613	43.42	-14.146
1949	1.949	-54.022	-31.61	-11.42	-5.778	-7.804	-5.056	78.853	-11.89
1950	1.95	-22.377	-17.137	-10.816	-11.093	-11.139	-9.714	5.666	-10.605
1951	1.951	-26.618	-39.065	-9.021	-12.718	-12.912	-9.149	-35.398	-8.739
1952	1.952	-15.56	-59.304	-9.373	-8.542	-13.321	-5.679	-7.615	-12.095
1953	1.953	-5.631	-26.268	-14.763	5.684	-5.988	1.662	47.96	-12.71
1954	1.954	16.006	-22.41	-18.199	-4.067	-0.778	-8.034	84.963	-15.284
1955	1.955	7.326	-2.337	-14.856	-16.304	0.179	-6.892	-2.392	-13.996
1956	1.956	19.717	1.164	-9.392	-27.36	-2.346	-8.074	33.317	-7.48
1957	1.957	12.443	39.211	-11.275	-8.605	1.711	-4.999	-64.396	-6.578
1958	1.958	18.553	13.989	-10.645	9.214	-3.14	-9.857	-51.075	-5.866
1959	1.959	12.467	-18.04	-14.659	-16.523	-9.147	-5.617	-110.627	-3.606
1960	1.96	24.435	-55.466	-11.132	-13.239	-5.086	-7.956	-56.363	-5.586
1961	1.961	0.476	-39.99	-7.817	2.433	-5.666	-3.142	-66.17	-10.27
1962	1.962	3.695	-43.953	-10.705	-11.671	3.042	-13.226	-146.963	-10.899
1963	1.963	31.937	-39.253	-5.449	-29.443	-5.279	-3.185	-49.348	-11.327
1964	1.964	50.688	3.074	-10.259	-27.044	-6.238	-6.89	-10.025	-18.732
1965	1.965	33.649	9.172	-13.525	-3.569	-7.193	-12.91	25.417	-13.561
1966	1.966	-13.397	14.824	-17.578	-0.49	-4.665	-13.876	-72.503	-10.711
1967	1.967	-46.995	11.052	-17.969	2.121	-6.971	-12.883	-59.541	-8.229
1968	1.968	-53.15	-17.332	-16.616	-26.226	-5.018	-6.846	-0.115	-5.949
1969	1.969	-114.245	-5.508	-10.018	-29.985	-9.647	-10.873	10.479	-16.824
1970	1.97	-187.718	-8.321	-3.211	-6.297	-7.889	-4.264	-39.172	-15.321
1971	1.971	-316.128	-48.65	-3.958	-15.638	-2.059	-12.175	-30.598	-2.393
1972	1.972	-333.581	-86.829	3.404	-12.982	-9.39	-9.049	-6.603	-0.683
1973	1.973	-285.929	-71.292	-5.486	-36.252	-8.399	-8.053	0.375	-5.353
1974	1.974	-126.942	-57.402	2.853	-33.183	-5.851	-10.545	60.518	-1.124
1975	1.975	63.775	-53.04	-11.075	9.385	-6.594	-21.155	84.456	-7.53
1976	1.976	294.565	-26.481	2.479	27.576	-4.631	-13.964	32.41	-25.533
1977	1.977	511.65	-43.275	7.718	32.95	-4.025	-15.099	25.525	-7.738
1978	1.978	483.717	3.994	-0.208	7.772	-11.734	-13.91	-5.094	-10.068
1979	1.979	355.723	51.049	-18.978	-15.076	-12.665	-8.653	-44.202	-12.196
1980	1.98	239.578	93.804	-6.206	-35.793	-5.837	-5.719	-19.612	-14.128
1981	1.981	91.511	132.739	-3.874	-39.488	-13.72	-11.689	2.617	-8.898
1982	1.982	-43.01	158.153	-23.01	-29.435	-16.748	-7.594	6.118	-13.558
1983	1.983	-165.317	126.453	-35.758	-7.566	-15.701	-12.407	-51.184	-17.837
1984	1.984	-149.264	97.655	-38.025	0.76	-14.849	-10.442	-43.525	-32.173
1985	1.985	-134.781	41.207	-27.326	-1.74	-12.449	-7.504	37.537	-18.635
1986	1.986	-121.384	-64.463	-17.593	-8.699	-8.896	-9.986	-38.624	-6.457
1987	1.987	-85.51	-136.478	-8.821	-27.837	-9.412	-9.561	-48.686	-8.008
1988	1.988	-96.018	-149.485	-13.406	-15.05	-13.42	-9.137	-111.358	-12.27
1989	1.989	-66.066	-89.713	-6.187	-12.712	-9.896	-15.089	-70.849	-11.111
1990	1.99	-21.049	-57.021	-2.481	2.2	-13.141	-14.259	-63.58	-0.267
1991	1.991	-28.94	-66.727	-3.619	4.161	-9.017	-6.852	-16.872	-1.609
1992	1.992	-36.125	-75.493	-15.405	-1.038	-12.435	-13.568	13.41	-5.26
1993	1.993	-2.527	-132.266	-1.083	-12.024	-6.958	-16.028	29.789	-13.551
1994	1.994	40.161	-95.174	-14.611	-24.92	-7.494	-13.655	14.638	-12.542
1995	1.995	90.293	-61.585	-9.339	-5.516	-5.512	-11.681	18.919	-13.459
1996	1.996	3.113	-18.907	-17.218	-23.277	-10.883	-9.711	56.217	-0.257
1997	1.997	-56.123	64.415	-21.44	-2.154	-8.9	-9.1	40.879	-17.65
1998	1.998	-109.862	243.527	-25.089	29.047	-9.433	-11.58	-28.057	-10.64
[truncated: 23,543 more rows]
