# Supplementary material for: Associations between lower-limb muscle activation and knee flexion in post-stroke individuals: A study on the stance-to-swing phases of gait
Source: PLoS One. 2017 Sep 8;12(9):e0183865. doi: 10.1371/journal.pone.0183865 (PMC5590852; doi:10.1371/journal.pone.0183865)
Supplement: S1 Dataset — (ZIP) [file pone.0183865.s001.zip › S1_Dataset/Patient group/7/4/point.csv]

Frame	Time	sacrum.X	sacrum.Y	sacrum.Z	r asis.X	r asis.Y	r asis.Z	r thigh.X	r thigh.Y	r thigh.Z	r bar 1.X	r bar 1.Y	r bar 1.Z	r knee 1.X	r knee 1.Y	r knee 1.Z	r knee 2.X	r knee 2.Y	r knee 2.Z	r bar 2.X	r bar 2.Y	r bar 2.Z	r mall.X	r mall.Y	r mall.Z	r met.X	r met.Y	r met.Z	l asis.X	l asis.Y	l asis.Z	l thigh.X	l thigh.Y	l thigh.Z	l bar 1.X	l bar 1.Y	l bar 1.Z	l knee 1.X	l knee 1.Y	l knee 1.Z	l knee 2.X	l knee 2.Y	l knee 2.Z	l bar 2.X	l bar 2.Y	l bar 2.Z	l mall.X	l mall.Y	l mall.Z
0	0	-1.434	0.978	0.556	NaN	NaN	NaN	NaN	NaN	NaN	NaN	NaN	NaN	NaN	NaN	NaN	-1.291	0.433	0.678	-1.327	0.284	0.731	-1.376	0.102	0.651	-1.246	0.035	0.699	NaN	NaN	NaN	-1.343	0.856	0.372	-1.384	0.693	0.325	-1.36	0.537	0.35	NaN	NaN	NaN	NaN	NaN	NaN	NaN	NaN	NaN
1	0.005	-1.434	0.979	0.556	NaN	NaN	NaN	NaN	NaN	NaN	NaN	NaN	NaN	NaN	NaN	NaN	-1.291	0.433	0.678	-1.327	0.285	0.731	-1.376	0.103	0.652	-1.246	0.035	0.699	NaN	NaN	NaN	-1.343	0.856	0.372	-1.384	0.693	0.324	-1.36	0.537	0.35	NaN	NaN	NaN	NaN	NaN	NaN	NaN	NaN	NaN
2	0.01	-1.434	0.979	0.556	NaN	NaN	NaN	NaN	NaN	NaN	NaN	NaN	NaN	NaN	NaN	NaN	-1.291	0.433	0.678	-1.327	0.285	0.731	-1.376	0.105	0.653	-1.246	0.035	0.699	NaN	NaN	NaN	-1.343	0.857	0.372	-1.384	0.693	0.324	-1.36	0.537	0.35	NaN	NaN	NaN	NaN	NaN	NaN	NaN	NaN	NaN
3	0.015	-1.434	0.979	0.556	NaN	NaN	NaN	NaN	NaN	NaN	NaN	NaN	NaN	NaN	NaN	NaN	-1.291	0.433	0.678	-1.327	0.285	0.731	-1.377	0.106	0.654	-1.246	0.034	0.699	NaN	NaN	NaN	-1.343	0.856	0.372	-1.384	0.693	0.324	-1.36	0.537	0.35	NaN	NaN	NaN	NaN	NaN	NaN	NaN	NaN	NaN
4	0.02	-1.434	0.979	0.556	NaN	NaN	NaN	NaN	NaN	NaN	NaN	NaN	NaN	NaN	NaN	NaN	-1.291	0.433	0.678	-1.327	0.285	0.731	-1.377	0.106	0.654	-1.246	0.034	0.699	NaN	NaN	NaN	-1.343	0.856	0.372	-1.384	0.693	0.324	-1.36	0.537	0.35	NaN	NaN	NaN	NaN	NaN	NaN	NaN	NaN	NaN
5	0.025	-1.434	0.979	0.556	NaN	NaN	NaN	NaN	NaN	NaN	NaN	NaN	NaN	NaN	NaN	NaN	-1.291	0.433	0.678	-1.327	0.285	0.731	-1.377	0.106	0.654	-1.246	0.034	0.699	NaN	NaN	NaN	-1.343	0.856	0.372	-1.384	0.693	0.324	-1.361	0.537	0.349	NaN	NaN	NaN	NaN	NaN	NaN	NaN	NaN	NaN
6	0.03	-1.434	0.979	0.556	NaN	NaN	NaN	NaN	NaN	NaN	NaN	NaN	NaN	NaN	NaN	NaN	-1.291	0.433	0.678	-1.327	0.285	0.731	-1.377	0.106	0.654	-1.246	0.034	0.699	NaN	NaN	NaN	-1.343	0.856	0.372	-1.384	0.693	0.324	-1.36	0.537	0.35	NaN	NaN	NaN	NaN	NaN	NaN	NaN	NaN	NaN
7	0.035	-1.434	0.979	0.556	NaN	NaN	NaN	NaN	NaN	NaN	NaN	NaN	NaN	NaN	NaN	NaN	-1.291	0.433	0.678	-1.327	0.285	0.731	-1.377	0.106	0.654	-1.246	0.034	0.699	NaN	NaN	NaN	-1.343	0.856	0.372	-1.384	0.693	0.324	-1.36	0.537	0.35	NaN	NaN	NaN	NaN	NaN	NaN	NaN	NaN	NaN
8	0.04	-1.434	0.979	0.556	NaN	NaN	NaN	NaN	NaN	NaN	NaN	NaN	NaN	NaN	NaN	NaN	-1.291	0.433	0.678	-1.327	0.285	0.731	-1.377	0.106	0.654	-1.246	0.034	0.699	NaN	NaN	NaN	-1.343	0.856	0.372	-1.383	0.693	0.324	-1.36	0.537	0.35	NaN	NaN	NaN	NaN	NaN	NaN	NaN	NaN	NaN
9	0.045	-1.434	0.979	0.556	NaN	NaN	NaN	NaN	NaN	NaN	NaN	NaN	NaN	NaN	NaN	NaN	-1.291	0.433	0.678	-1.327	0.285	0.731	-1.377	0.106	0.654	-1.246	0.034	0.699	NaN	NaN	NaN	-1.343	0.856	0.372	-1.383	0.693	0.324	-1.361	0.537	0.349	NaN	NaN	NaN	NaN	NaN	NaN	NaN	NaN	NaN
10	0.05	-1.434	0.979	0.556	NaN	NaN	NaN	NaN	NaN	NaN	NaN	NaN	NaN	NaN	NaN	NaN	-1.291	0.433	0.678	-1.327	0.286	0.731	-1.377	0.106	0.654	-1.246	0.034	0.699	NaN	NaN	NaN	-1.343	0.856	0.372	-1.383	0.693	0.324	-1.361	0.537	0.35	NaN	NaN	NaN	NaN	NaN	NaN	NaN	NaN	NaN
11	0.055	-1.43	0.976	0.557	NaN	NaN	NaN	NaN	NaN	NaN	NaN	NaN	NaN	NaN	NaN	NaN	-1.291	0.433	0.678	-1.328	0.286	0.731	-1.377	0.106	0.654	-1.246	0.034	0.699	NaN	NaN	NaN	-1.343	0.856	0.372	-1.383	0.693	0.324	-1.362	0.537	0.349	NaN	NaN	NaN	NaN	NaN	NaN	NaN	NaN	NaN
12	0.06	-1.426	0.973	0.558	NaN	NaN	NaN	NaN	NaN	NaN	NaN	NaN	NaN	NaN	NaN	NaN	-1.291	0.433	0.678	-1.327	0.286	0.731	-1.377	0.106	0.654	-1.246	0.035	0.699	NaN	NaN	NaN	-1.343	0.856	0.372	-1.383	0.693	0.324	-1.362	0.537	0.349	NaN	NaN	NaN	NaN	NaN	NaN	NaN	NaN	NaN
13	0.065	-1.428	0.975	0.557	NaN	NaN	NaN	NaN	NaN	NaN	NaN	NaN	NaN	NaN	NaN	NaN	-1.291	0.433	0.678	-1.328	0.287	0.731	-1.377	0.106	0.654	-1.246	0.035	0.699	NaN	NaN	NaN	-1.342	0.856	0.372	-1.383	0.693	0.324	-1.362	0.537	0.349	NaN	NaN	NaN	NaN	NaN	NaN	NaN	NaN	NaN
14	0.07	-1.426	0.973	0.558	NaN	NaN	NaN	NaN	NaN	NaN	NaN	NaN	NaN	NaN	NaN	NaN	-1.291	0.433	0.678	-1.327	0.285	0.731	-1.377	0.106	0.654	-1.246	0.035	0.699	NaN	NaN	NaN	-1.342	0.856	0.372	-1.383	0.693	0.324	-1.362	0.537	0.349	NaN	NaN	NaN	NaN	NaN	NaN	NaN	NaN	NaN
15	0.075	-1.431	0.977	0.556	NaN	NaN	NaN	NaN	NaN	NaN	NaN	NaN	NaN	NaN	NaN	NaN	-1.291	0.433	0.678	-1.327	0.285	0.731	-1.377	0.106	0.654	-1.246	0.034	0.699	NaN	NaN	NaN	-1.342	0.856	0.372	-1.383	0.693	0.324	-1.362	0.537	0.349	NaN	NaN	NaN	NaN	NaN	NaN	NaN	NaN	NaN
16	0.08	-1.433	0.978	0.556	NaN	NaN	NaN	NaN	NaN	NaN	NaN	NaN	NaN	NaN	NaN	NaN	-1.291	0.433	0.678	-1.327	0.285	0.731	-1.377	0.106	0.654	-1.246	0.034	0.699	NaN	NaN	NaN	-1.342	0.856	0.372	-1.383	0.693	0.324	-1.362	0.537	0.349	NaN	NaN	NaN	NaN	NaN	NaN	NaN	NaN	NaN
17	0.085	-1.433	0.978	0.556	NaN	NaN	NaN	NaN	NaN	NaN	NaN	NaN	NaN	NaN	NaN	NaN	-1.291	0.433	0.678	-1.327	0.285	0.731	-1.377	0.106	0.654	-1.246	0.034	0.699	NaN	NaN	NaN	-1.342	0.857	0.372	-1.383	0.693	0.324	-1.362	0.537	0.349	NaN	NaN	NaN	NaN	NaN	NaN	NaN	NaN	NaN
18	0.09	-1.433	0.978	0.556	NaN	NaN	NaN	NaN	NaN	NaN	NaN	NaN	NaN	NaN	NaN	NaN	-1.291	0.433	0.678	-1.327	0.285	0.731	-1.377	0.106	0.654	-1.246	0.034	0.699	NaN	NaN	NaN	-1.342	0.856	0.371	-1.383	0.693	0.324	-1.362	0.537	0.349	NaN	NaN	NaN	NaN	NaN	NaN	NaN	NaN	NaN
19	0.095	-1.433	0.978	0.556	NaN	NaN	NaN	NaN	NaN	NaN	NaN	NaN	NaN	NaN	NaN	NaN	-1.291	0.433	0.678	-1.327	0.285	0.731	-1.377	0.106	0.654	-1.246	0.034	0.699	NaN	NaN	NaN	-1.342	0.857	0.371	-1.383	0.693	0.324	-1.362	0.537	0.349	NaN	NaN	NaN	NaN	NaN	NaN	NaN	NaN	NaN
20	0.1	-1.433	0.978	0.556	NaN	NaN	NaN	NaN	NaN	NaN	NaN	NaN	NaN	NaN	NaN	NaN	-1.291	0.433	0.678	-1.327	0.285	0.731	-1.377	0.106	0.654	-1.246	0.035	0.699	NaN	NaN	NaN	-1.342	0.857	0.371	-1.383	0.693	0.324	-1.362	0.537	0.349	NaN	NaN	NaN	NaN	NaN	NaN	NaN	NaN	NaN
21	0.105	-1.433	0.978	0.556	NaN	NaN	NaN	NaN	NaN	NaN	NaN	NaN	NaN	NaN	NaN	NaN	-1.291	0.433	0.678	-1.327	0.286	0.731	-1.377	0.106	0.654	-1.246	0.035	0.699	NaN	NaN	NaN	-1.342	0.857	0.371	-1.383	0.693	0.324	-1.362	0.537	0.349	NaN	NaN	NaN	NaN	NaN	NaN	NaN	NaN	NaN
22	0.11	-1.433	0.978	0.556	NaN	NaN	NaN	NaN	NaN	NaN	NaN	NaN	NaN	NaN	NaN	NaN	-1.291	0.433	0.678	-1.328	0.286	0.731	-1.377	0.106	0.654	-1.246	0.034	0.699	NaN	NaN	NaN	-1.342	0.857	0.371	-1.383	0.693	0.324	-1.362	0.537	0.349	NaN	NaN	NaN	NaN	NaN	NaN	NaN	NaN	NaN
23	0.115	-1.433	0.978	0.556	NaN	NaN	NaN	NaN	NaN	NaN	NaN	NaN	NaN	NaN	NaN	NaN	-1.291	0.433	0.678	-1.328	0.286	0.731	-1.377	0.106	0.654	-1.246	0.034	0.699	NaN	NaN	NaN	-1.342	0.857	0.371	-1.383	0.693	0.324	-1.362	0.537	0.349	NaN	NaN	NaN	NaN	NaN	NaN	NaN	NaN	NaN
24	0.12	-1.433	0.978	0.556	NaN	NaN	NaN	NaN	NaN	NaN	NaN	NaN	NaN	NaN	NaN	NaN	-1.291	0.433	0.678	-1.328	0.287	0.732	-1.377	0.106	0.654	-1.246	0.034	0.699	NaN	NaN	NaN	-1.342	0.857	0.371	-1.383	0.693	0.324	-1.362	0.537	0.349	NaN	NaN	NaN	NaN	NaN	NaN	NaN	NaN	NaN
25	0.125	-1.433	0.978	0.556	NaN	NaN	NaN	NaN	NaN	NaN	NaN	NaN	NaN	NaN	NaN	NaN	-1.291	0.433	0.678	-1.327	0.285	0.731	-1.377	0.106	0.654	-1.246	0.034	0.699	NaN	NaN	NaN	-1.342	0.857	0.371	-1.383	0.693	0.324	-1.362	0.537	0.349	NaN	NaN	NaN	NaN	NaN	NaN	NaN	NaN	NaN
26	0.13	-1.433	0.978	0.556	NaN	NaN	NaN	NaN	NaN	NaN	NaN	NaN	NaN	NaN	NaN	NaN	-1.291	0.433	0.678	-1.327	0.285	0.731	-1.376	0.106	0.654	-1.246	0.034	0.699	NaN	NaN	NaN	-1.342	0.857	0.371	-1.383	0.693	0.324	-1.362	0.537	0.349	NaN	NaN	NaN	NaN	NaN	NaN	NaN	NaN	NaN
27	0.135	-1.433	0.978	0.556	NaN	NaN	NaN	NaN	NaN	NaN	NaN	NaN	NaN	NaN	NaN	NaN	-1.291	0.434	0.678	-1.327	0.285	0.731	-1.377	0.106	0.654	-1.246	0.034	0.699	NaN	NaN	NaN	-1.342	0.857	0.371	-1.383	0.693	0.324	-1.362	0.537	0.349	NaN	NaN	NaN	NaN	NaN	NaN	NaN	NaN	NaN
28	0.14	-1.433	0.978	0.556	NaN	NaN	NaN	NaN	NaN	NaN	NaN	NaN	NaN	NaN	NaN	NaN	-1.291	0.433	0.678	-1.327	0.285	0.731	-1.377	0.106	0.654	-1.246	0.035	0.699	NaN	NaN	NaN	-1.342	0.857	0.371	-1.383	0.693	0.324	-1.362	0.537	0.349	NaN	NaN	NaN	NaN	NaN	NaN	NaN	NaN	NaN
29	0.145	-1.433	0.978	0.556	NaN	NaN	NaN	NaN	NaN	NaN	NaN	NaN	NaN	NaN	NaN	NaN	-1.291	0.433	0.678	-1.327	0.285	0.731	-1.377	0.106	0.654	-1.246	0.035	0.699	NaN	NaN	NaN	-1.342	0.857	0.371	-1.383	0.693	0.324	-1.362	0.537	0.349	NaN	NaN	NaN	NaN	NaN	NaN	NaN	NaN	NaN
30	0.15	-1.433	0.978	0.556	NaN	NaN	NaN	NaN	NaN	NaN	NaN	NaN	NaN	NaN	NaN	NaN	-1.291	0.433	0.678	-1.327	0.285	0.731	-1.377	0.106	0.654	-1.246	0.035	0.699	NaN	NaN	NaN	-1.342	0.857	0.371	-1.383	0.693	0.324	-1.362	0.537	0.349	NaN	NaN	NaN	NaN	NaN	NaN	NaN	NaN	NaN
31	0.155	-1.433	0.978	0.556	NaN	NaN	NaN	NaN	NaN	NaN	NaN	NaN	NaN	NaN	NaN	NaN	-1.291	0.434	0.679	-1.327	0.285	0.731	-1.377	0.106	0.654	-1.246	0.034	0.699	NaN	NaN	NaN	-1.342	0.857	0.371	-1.383	0.693	0.324	-1.361	0.537	0.349	NaN	NaN	NaN	NaN	NaN	NaN	NaN	NaN	NaN
32	0.16	-1.433	0.978	0.556	NaN	NaN	NaN	NaN	NaN	NaN	NaN	NaN	NaN	NaN	NaN	NaN	-1.291	0.434	0.679	-1.327	0.285	0.731	-1.377	0.106	0.654	-1.246	0.034	0.699	NaN	NaN	NaN	-1.341	0.857	0.371	-1.383	0.693	0.324	-1.361	0.537	0.349	NaN	NaN	NaN	NaN	NaN	NaN	NaN	NaN	NaN
33	0.165	-1.433	0.978	0.556	NaN	NaN	NaN	NaN	NaN	NaN	NaN	NaN	NaN	NaN	NaN	NaN	-1.291	0.434	0.679	-1.327	0.285	0.731	-1.377	0.106	0.654	-1.246	0.034	0.699	NaN	NaN	NaN	-1.341	0.857	0.371	-1.382	0.693	0.324	-1.361	0.537	0.349	NaN	NaN	NaN	NaN	NaN	NaN	NaN	NaN	NaN
34	0.17	-1.433	0.978	0.556	NaN	NaN	NaN	NaN	NaN	NaN	NaN	NaN	NaN	NaN	NaN	NaN	-1.291	0.434	0.679	-1.327	0.285	0.731	-1.377	0.106	0.654	-1.246	0.034	0.699	NaN	NaN	NaN	-1.341	0.857	0.371	-1.382	0.693	0.324	-1.361	0.537	0.349	NaN	NaN	NaN	NaN	NaN	NaN	NaN	NaN	NaN
35	0.175	-1.433	0.979	0.556	NaN	NaN	NaN	NaN	NaN	NaN	NaN	NaN	NaN	NaN	NaN	NaN	-1.291	0.434	0.679	-1.327	0.285	0.731	-1.377	0.106	0.654	-1.246	0.035	0.699	NaN	NaN	NaN	-1.341	0.857	0.371	-1.382	0.693	0.324	-1.361	0.537	0.349	NaN	NaN	NaN	NaN	NaN	NaN	NaN	NaN	NaN
36	0.18	-1.433	0.979	0.556	NaN	NaN	NaN	NaN	NaN	NaN	NaN	NaN	NaN	NaN	NaN	NaN	-1.291	0.434	0.679	-1.327	0.285	0.731	-1.377	0.106	0.654	-1.246	0.035	0.699	NaN	NaN	NaN	-1.341	0.857	0.371	-1.382	0.693	0.324	-1.36	0.537	0.349	NaN	NaN	NaN	NaN	NaN	NaN	NaN	NaN	NaN
37	0.185	-1.433	0.979	0.556	NaN	NaN	NaN	NaN	NaN	NaN	NaN	NaN	NaN	NaN	NaN	NaN	-1.291	0.434	0.679	-1.327	0.285	0.731	-1.377	0.106	0.654	-1.246	0.035	0.699	NaN	NaN	NaN	-1.341	0.857	0.371	-1.382	0.693	0.324	-1.361	0.537	0.349	NaN	NaN	NaN	NaN	NaN	NaN	NaN	NaN	NaN
38	0.19	-1.433	0.979	0.555	NaN	NaN	NaN	NaN	NaN	NaN	NaN	NaN	NaN	NaN	NaN	NaN	-1.291	0.434	0.679	-1.327	0.286	0.731	-1.377	0.106	0.654	-1.246	0.034	0.699	NaN	NaN	NaN	-1.341	0.857	0.371	-1.382	0.693	0.324	-1.361	0.537	0.349	NaN	NaN	NaN	NaN	NaN	NaN	NaN	NaN	NaN
39	0.195	-1.433	0.979	0.555	NaN	NaN	NaN	NaN	NaN	NaN	NaN	NaN	NaN	NaN	NaN	NaN	-1.291	0.434	0.679	-1.328	0.287	0.732	-1.377	0.106	0.654	-1.246	0.035	0.699	NaN	NaN	NaN	-1.341	0.857	0.371	-1.382	0.693	0.324	-1.362	0.538	0.35	NaN	NaN	NaN	NaN	NaN	NaN	NaN	NaN	NaN
40	0.2	-1.432	0.979	0.555	NaN	NaN	NaN	NaN	NaN	NaN	NaN	NaN	NaN	NaN	NaN	NaN	-1.291	0.433	0.679	-1.329	0.288	0.732	-1.377	0.106	0.654	-1.246	0.035	0.699	NaN	NaN	NaN	-1.341	0.857	0.371	-1.382	0.693	0.324	-1.363	0.54	0.35	NaN	NaN	NaN	NaN	NaN	NaN	NaN	NaN	NaN
41	0.205	-1.432	0.979	0.555	NaN	NaN	NaN	NaN	NaN	NaN	NaN	NaN	NaN	NaN	NaN	NaN	-1.291	0.434	0.679	-1.329	0.288	0.732	-1.377	0.106	0.654	-1.246	0.035	0.699	NaN	NaN	NaN	-1.341	0.857	0.371	-1.382	0.693	0.324	-1.361	0.538	0.35	NaN	NaN	NaN	NaN	NaN	NaN	NaN	NaN	NaN
42	0.21	-1.432	0.979	0.555	NaN	NaN	NaN	NaN	NaN	NaN	NaN	NaN	NaN	NaN	NaN	NaN	-1.291	0.434	0.679	-1.328	0.287	0.732	-1.377	0.106	0.654	-1.246	0.035	0.699	NaN	NaN	NaN	-1.341	0.857	0.371	-1.382	0.693	0.324	-1.36	0.537	0.35	NaN	NaN	NaN	NaN	NaN	NaN	NaN	NaN	NaN
43	0.215	-1.432	0.979	0.555	NaN	NaN	NaN	NaN	NaN	NaN	NaN	NaN	NaN	NaN	NaN	NaN	-1.291	0.434	0.679	-1.328	0.286	0.731	-1.377	0.106	0.654	-1.246	0.035	0.699	NaN	NaN	NaN	-1.341	0.857	0.371	-1.382	0.693	0.324	-1.361	0.537	0.349	NaN	NaN	NaN	NaN	NaN	NaN	NaN	NaN	NaN
44	0.22	-1.432	0.979	0.555	NaN	NaN	NaN	NaN	NaN	NaN	NaN	NaN	NaN	NaN	NaN	NaN	-1.291	0.434	0.679	-1.328	0.287	0.732	-1.377	0.106	0.654	-1.246	0.034	0.699	NaN	NaN	NaN	-1.341	0.857	0.371	-1.382	0.693	0.324	-1.36	0.537	0.35	NaN	NaN	NaN	NaN	NaN	NaN	NaN	NaN	NaN
45	0.225	-1.432	0.979	0.555	NaN	NaN	NaN	NaN	NaN	NaN	NaN	NaN	NaN	NaN	NaN	NaN	-1.291	0.434	0.679	-1.328	0.287	0.732	-1.377	0.106	0.654	-1.246	0.034	0.699	NaN	NaN	NaN	-1.341	0.857	0.371	-1.382	0.693	0.324	-1.36	0.537	0.349	NaN	NaN	NaN	NaN	NaN	NaN	NaN	NaN	NaN
46	0.23	-1.432	0.979	0.555	NaN	NaN	NaN	NaN	NaN	NaN	NaN	NaN	NaN	NaN	NaN	NaN	-1.291	0.434	0.679	-1.327	0.285	0.731	-1.376	0.106	0.654	-1.246	0.034	0.699	NaN	NaN	NaN	-1.341	0.857	0.371	-1.382	0.693	0.324	-1.36	0.537	0.35	NaN	NaN	NaN	NaN	NaN	NaN	NaN	NaN	NaN
47	0.235	-1.432	0.979	0.555	NaN	NaN	NaN	NaN	NaN	NaN	NaN	NaN	NaN	NaN	NaN	NaN	-1.291	0.434	0.679	-1.327	0.285	0.731	-1.376	0.106	0.654	-1.246	0.034	0.699	NaN	NaN	NaN	-1.341	0.857	0.371	-1.382	0.693	0.324	-1.359	0.537	0.35	NaN	NaN	NaN	NaN	NaN	NaN	NaN	NaN	NaN
48	0.24	-1.432	0.979	0.555	NaN	NaN	NaN	NaN	NaN	NaN	NaN	NaN	NaN	NaN	NaN	NaN	-1.291	0.434	0.679	-1.327	0.285	0.731	-1.376	0.106	0.654	-1.246	0.034	0.699	NaN	NaN	NaN	-1.341	0.857	0.371	-1.382	0.693	0.324	-1.361	0.538	0.35	NaN	NaN	NaN	NaN	NaN	NaN	NaN	NaN	NaN
49	0.245	-1.429	0.977	0.556	NaN	NaN	NaN	NaN	NaN	NaN	NaN	NaN	NaN	NaN	NaN	NaN	-1.291	0.434	0.679	-1.327	0.286	0.731	-1.376	0.106	0.654	-1.246	0.034	0.699	NaN	NaN	NaN	-1.341	0.857	0.371	-1.382	0.693	0.324	-1.362	0.54	0.351	NaN	NaN	NaN	NaN	NaN	NaN	NaN	NaN	NaN
50	0.25	-1.421	0.971	0.558	NaN	NaN	NaN	NaN	NaN	NaN	NaN	NaN	NaN	NaN	NaN	NaN	-1.291	0.434	0.678	-1.328	0.287	0.732	-1.376	0.106	0.654	-1.246	0.034	0.699	NaN	NaN	NaN	-1.341	0.857	0.371	-1.382	0.693	0.324	-1.36	0.538	0.35	NaN	NaN	NaN	NaN	NaN	NaN	NaN	NaN	NaN
51	0.255	-1.419	0.969	0.559	NaN	NaN	NaN	NaN	NaN	NaN	NaN	NaN	NaN	NaN	NaN	NaN	-1.291	0.434	0.678	-1.328	0.287	0.732	-1.376	0.106	0.654	-1.246	0.034	0.699	NaN	NaN	NaN	-1.341	0.857	0.371	-1.382	0.693	0.324	-1.361	0.538	0.35	NaN	NaN	NaN	NaN	NaN	NaN	NaN	NaN	NaN
52	0.26	-1.419	0.969	0.559	NaN	NaN	NaN	NaN	NaN	NaN	NaN	NaN	NaN	NaN	NaN	NaN	-1.291	0.434	0.678	-1.328	0.286	0.731	-1.376	0.106	0.654	-1.246	0.034	0.699	NaN	NaN	NaN	-1.341	0.857	0.371	-1.382	0.693	0.324	-1.362	0.54	0.351	NaN	NaN	NaN	NaN	NaN	NaN	NaN	NaN	NaN
53	0.265	-1.419	0.969	0.559	NaN	NaN	NaN	NaN	NaN	NaN	NaN	NaN	NaN	NaN	NaN	NaN	-1.291	0.434	0.678	-1.328	0.287	0.732	-1.376	0.106	0.654	-1.246	0.034	0.699	NaN	NaN	NaN	-1.341	0.857	0.371	-1.382	0.693	0.324	-1.36	0.538	0.35	NaN	NaN	NaN	NaN	NaN	NaN	NaN	NaN	NaN
54	0.27	-1.418	0.969	0.559	NaN	NaN	NaN	NaN	NaN	NaN	NaN	NaN	NaN	NaN	NaN	NaN	-1.29	0.434	0.678	-1.327	0.285	0.731	-1.376	0.106	0.654	-1.246	0.034	0.699	NaN	NaN	NaN	-1.34	0.857	0.371	-1.382	0.693	0.324	-1.359	0.537	0.35	NaN	NaN	NaN	NaN	NaN	NaN	NaN	NaN	NaN
55	0.275	-1.418	0.969	0.559	NaN	NaN	NaN	NaN	NaN	NaN	NaN	NaN	NaN	NaN	NaN	NaN	-1.29	0.434	0.678	-1.327	0.285	0.731	-1.376	0.106	0.654	-1.246	0.034	0.699	NaN	NaN	NaN	-1.34	0.856	0.371	-1.381	0.693	0.324	-1.36	0.538	0.35	NaN	NaN	NaN	NaN	NaN	NaN	NaN	NaN	NaN
56	0.28	-1.418	0.969	0.559	NaN	NaN	NaN	NaN	NaN	NaN	NaN	NaN	NaN	NaN	NaN	NaN	-1.29	0.433	0.678	-1.327	0.285	0.731	-1.376	0.106	0.654	-1.246	0.034	0.699	NaN	NaN	NaN	-1.34	0.857	0.371	-1.381	0.693	0.324	-1.362	0.54	0.35	NaN	NaN	NaN	NaN	NaN	NaN	NaN	NaN	NaN
57	0.285	-1.418	0.969	0.559	NaN	NaN	NaN	NaN	NaN	NaN	NaN	NaN	NaN	NaN	NaN	NaN	-1.29	0.433	0.678	-1.327	0.285	0.731	-1.376	0.106	0.654	-1.246	0.034	0.699	NaN	NaN	NaN	-1.34	0.857	0.371	-1.381	0.693	0.324	-1.361	0.539	0.35	NaN	NaN	NaN	NaN	NaN	NaN	NaN	NaN	NaN
58	0.29	-1.418	0.969	0.559	NaN	NaN	NaN	NaN	NaN	NaN	NaN	NaN	NaN	NaN	NaN	NaN	-1.29	0.434	0.678	-1.327	0.285	0.731	-1.376	0.106	0.654	-1.246	0.034	0.699	NaN	NaN	NaN	-1.34	0.856	0.371	-1.381	0.693	0.324	-1.363	0.541	0.351	NaN	NaN	NaN	NaN	NaN	NaN	NaN	NaN	NaN
59	0.295	-1.421	0.972	0.558	NaN	NaN	NaN	NaN	NaN	NaN	NaN	NaN	NaN	NaN	NaN	NaN	-1.29	0.434	0.678	-1.327	0.285	0.731	-1.376	0.106	0.654	-1.246	0.034	0.699	NaN	NaN	NaN	-1.34	0.857	0.371	-1.381	0.693	0.324	-1.362	0.54	0.351	NaN	NaN	NaN	NaN	NaN	NaN	NaN	NaN	NaN
60	0.3	-1.429	0.977	0.556	NaN	NaN	NaN	NaN	NaN	NaN	NaN	NaN	NaN	NaN	NaN	NaN	-1.29	0.433	0.678	-1.327	0.285	0.731	-1.376	0.106	0.654	-1.246	0.034	0.699	NaN	NaN	NaN	-1.34	0.857	0.371	-1.381	0.693	0.324	-1.361	0.539	0.35	NaN	NaN	NaN	NaN	NaN	NaN	NaN	NaN	NaN
61	0.305	-1.431	0.979	0.555	NaN	NaN	NaN	NaN	NaN	NaN	NaN	NaN	NaN	NaN	NaN	NaN	-1.29	0.434	0.678	-1.327	0.286	0.731	-1.376	0.106	0.654	-1.246	0.034	0.699	NaN	NaN	NaN	-1.34	0.857	0.371	-1.381	0.693	0.324	-1.363	0.541	0.351	NaN	NaN	NaN	NaN	NaN	NaN	NaN	NaN	NaN
62	0.31	-1.431	0.979	0.555	NaN	NaN	NaN	NaN	NaN	NaN	NaN	NaN	NaN	NaN	NaN	NaN	-1.29	0.434	0.678	-1.328	0.287	0.731	-1.376	0.106	0.654	-1.246	0.034	0.699	NaN	NaN	NaN	-1.34	0.856	0.371	-1.381	0.693	0.324	-1.362	0.54	0.351	NaN	NaN	NaN	NaN	NaN	NaN	NaN	NaN	NaN
63	0.315	-1.431	0.979	0.555	NaN	NaN	NaN	NaN	NaN	NaN	NaN	NaN	NaN	NaN	NaN	NaN	-1.29	0.434	0.678	-1.327	0.285	0.731	-1.376	0.106	0.654	-1.246	0.034	0.699	NaN	NaN	NaN	-1.34	0.857	0.371	-1.381	0.693	0.324	-1.361	0.539	0.35	NaN	NaN	NaN	NaN	NaN	NaN	NaN	NaN	NaN
64	0.32	-1.431	0.979	0.555	NaN	NaN	NaN	NaN	NaN	NaN	NaN	NaN	NaN	NaN	NaN	NaN	-1.29	0.433	0.678	-1.327	0.286	0.731	-1.376	0.106	0.654	-1.246	0.034	0.699	NaN	NaN	NaN	-1.34	0.856	0.371	-1.381	0.693	0.324	-1.363	0.541	0.351	NaN	NaN	NaN	NaN	NaN	NaN	NaN	NaN	NaN
65	0.325	-1.431	0.979	0.555	NaN	NaN	NaN	NaN	NaN	NaN	NaN	NaN	NaN	NaN	NaN	NaN	-1.29	0.433	0.678	-1.328	0.287	0.731	-1.376	0.106	0.654	-1.246	0.034	0.699	NaN	NaN	NaN	-1.34	0.857	0.371	-1.381	0.693	0.324	-1.363	0.541	0.351	NaN	NaN	NaN	NaN	NaN	NaN	NaN	NaN	NaN
66	0.33	-1.431	0.979	0.555	NaN	NaN	NaN	NaN	NaN	NaN	NaN	NaN	NaN	NaN	NaN	NaN	-1.29	0.433	0.678	-1.327	0.286	0.731	-1.376	0.106	0.654	-1.246	0.034	0.699	NaN	NaN	NaN	-1.34	0.857	0.371	-1.381	0.693	0.324	-1.362	0.54	0.351	NaN	NaN	NaN	NaN	NaN	NaN	NaN	NaN	NaN
67	0.335	-1.431	0.979	0.555	NaN	NaN	NaN	NaN	NaN	NaN	NaN	NaN	NaN	NaN	NaN	NaN	-1.29	0.433	0.678	-1.328	0.287	0.731	-1.376	0.106	0.654	-1.246	0.034	0.699	NaN	NaN	NaN	-1.34	0.857	0.371	-1.381	0.693	0.324	-1.361	0.539	0.35	NaN	NaN	NaN	NaN	NaN	NaN	NaN	NaN	NaN
68	0.34	-1.431	0.979	0.555	NaN	NaN	NaN	NaN	NaN	NaN	NaN	NaN	NaN	NaN	NaN	NaN	-1.29	0.434	0.678	-1.327	0.285	0.731	-1.376	0.106	0.654	-1.246	0.034	0.699	NaN	NaN	NaN	-1.34	0.857	0.371	-1.381	0.693	0.324	-1.363	0.541	0.351	NaN	NaN	NaN	NaN	NaN	NaN	NaN	NaN	NaN
69	0.345	-1.431	0.979	0.555	NaN	NaN	NaN	NaN	NaN	NaN	NaN	NaN	NaN	NaN	NaN	NaN	-1.29	0.434	0.678	-1.327	0.285	0.731	-1.376	0.106	0.654	-1.246	0.034	0.699	NaN	NaN	NaN	-1.34	0.857	0.371	-1.381	0.693	0.324	-1.363	0.541	0.351	NaN	NaN	NaN	NaN	NaN	NaN	NaN	NaN	NaN
70	0.35	-1.431	0.979	0.555	NaN	NaN	NaN	NaN	NaN	NaN	NaN	NaN	NaN	NaN	NaN	NaN	-1.29	0.434	0.678	-1.327	0.285	0.731	-1.376	0.106	0.654	-1.245	0.034	0.699	NaN	NaN	NaN	-1.34	0.857	0.371	-1.381	0.693	0.324	-1.363	0.541	0.351	NaN	NaN	NaN	NaN	NaN	NaN	NaN	NaN	NaN
71	0.355	-1.431	0.979	0.555	NaN	NaN	NaN	NaN	NaN	NaN	NaN	NaN	NaN	NaN	NaN	NaN	-1.29	0.434	0.678	-1.327	0.285	0.731	-1.376	0.106	0.654	-1.245	0.034	0.699	NaN	NaN	NaN	-1.339	0.857	0.371	-1.381	0.693	0.324	-1.363	0.541	0.351	NaN	NaN	NaN	NaN	NaN	NaN	NaN	NaN	NaN
72	0.36	-1.43	0.979	0.555	NaN	NaN	NaN	NaN	NaN	NaN	NaN	NaN	NaN	NaN	NaN	NaN	-1.29	0.434	0.678	-1.327	0.286	0.731	-1.376	0.106	0.654	-1.245	0.034	0.699	NaN	NaN	NaN	-1.339	0.857	0.371	-1.381	0.693	0.324	-1.363	0.541	0.351	NaN	NaN	NaN	NaN	NaN	NaN	NaN	NaN	NaN
73	0.365	-1.43	0.979	0.555	NaN	NaN	NaN	NaN	NaN	NaN	NaN	NaN	NaN	NaN	NaN	NaN	-1.29	0.434	0.678	-1.328	0.287	0.732	-1.376	0.106	0.654	-1.245	0.034	0.699	NaN	NaN	NaN	-1.339	0.857	0.371	-1.381	0.693	0.324	-1.363	0.541	0.351	NaN	NaN	NaN	NaN	NaN	NaN	NaN	NaN	NaN
74	0.37	-1.43	0.979	0.556	NaN	NaN	NaN	NaN	NaN	NaN	NaN	NaN	NaN	NaN	NaN	NaN	-1.29	0.434	0.678	-1.328	0.287	0.732	-1.376	0.106	0.654	-1.245	0.034	0.699	NaN	NaN	NaN	-1.339	0.857	0.371	-1.381	0.693	0.324	-1.363	0.541	0.351	NaN	NaN	NaN	NaN	NaN	NaN	NaN	NaN	NaN
75	0.375	-1.43	0.979	0.556	NaN	NaN	NaN	NaN	NaN	NaN	NaN	NaN	NaN	NaN	NaN	NaN	-1.289	0.434	0.678	-1.327	0.285	0.731	-1.376	0.106	0.654	-1.245	0.034	0.699	NaN	NaN	NaN	-1.339	0.857	0.371	-1.381	0.693	0.324	-1.363	0.541	0.351	NaN	NaN	NaN	NaN	NaN	NaN	NaN	NaN	NaN
76	0.38	-1.43	0.979	0.556	NaN	NaN	NaN	NaN	NaN	NaN	NaN	NaN	NaN	NaN	NaN	NaN	-1.289	0.434	0.678	-1.327	0.286	0.731	-1.376	0.106	0.654	-1.245	0.034	0.699	NaN	NaN	NaN	-1.339	0.857	0.371	-1.381	0.693	0.324	-1.363	0.541	0.351	NaN	NaN	NaN	NaN	NaN	NaN	NaN	NaN	NaN
77	0.385	-1.429	0.978	0.555	NaN	NaN	NaN	NaN	NaN	NaN	NaN	NaN	NaN	NaN	NaN	NaN	-1.289	0.434	0.678	-1.327	0.287	0.731	-1.376	0.106	0.654	-1.245	0.034	0.699	NaN	NaN	NaN	-1.339	0.857	0.371	-1.381	0.693	0.324	-1.363	0.541	0.351	NaN	NaN	NaN	NaN	NaN	NaN	NaN	NaN	NaN
78	0.39	-1.427	0.977	0.554	NaN	NaN	NaN	NaN	NaN	NaN	NaN	NaN	NaN	NaN	NaN	NaN	-1.289	0.434	0.678	-1.327	0.286	0.731	-1.376	0.106	0.654	-1.245	0.034	0.699	NaN	NaN	NaN	-1.339	0.857	0.371	-1.381	0.693	0.324	-1.363	0.541	0.351	NaN	NaN	NaN	NaN	NaN	NaN	NaN	NaN	NaN
79	0.395	-1.429	0.979	0.555	NaN	NaN	NaN	NaN	NaN	NaN	NaN	NaN	NaN	NaN	NaN	NaN	-1.289	0.434	0.678	-1.327	0.287	0.732	-1.376	0.106	0.654	-1.245	0.034	0.699	NaN	NaN	NaN	-1.339	0.857	0.371	-1.381	0.693	0.324	-1.363	0.541	0.351	NaN	NaN	NaN	NaN	NaN	NaN	NaN	NaN	NaN
80	0.4	-1.43	0.979	0.555	NaN	NaN	NaN	NaN	NaN	NaN	NaN	NaN	NaN	NaN	NaN	NaN	-1.289	0.434	0.678	-1.327	0.287	0.731	-1.376	0.106	0.654	-1.245	0.034	0.699	NaN	NaN	NaN	-1.339	0.857	0.371	-1.381	0.694	0.324	-1.363	0.541	0.351	NaN	NaN	NaN	NaN	NaN	NaN	NaN	NaN	NaN
81	0.405	-1.43	0.979	0.555	NaN	NaN	NaN	NaN	NaN	NaN	NaN	NaN	NaN	NaN	NaN	NaN	-1.289	0.434	0.678	-1.326	0.285	0.731	-1.376	0.106	0.654	-1.246	0.034	0.699	NaN	NaN	NaN	-1.339	0.857	0.371	-1.381	0.694	0.324	-1.363	0.541	0.351	NaN	NaN	NaN	NaN	NaN	NaN	NaN	NaN	NaN
82	0.41	-1.43	0.979	0.555	NaN	NaN	NaN	NaN	NaN	NaN	NaN	NaN	NaN	NaN	NaN	NaN	-1.289	0.434	0.678	-1.326	0.286	0.731	-1.376	0.106	0.654	-1.245	0.034	0.699	NaN	NaN	NaN	-1.339	0.857	0.371	-1.381	0.694	0.324	-1.363	0.541	0.351	NaN	NaN	NaN	NaN	NaN	NaN	NaN	NaN	NaN
83	0.415	-1.43	0.979	0.555	NaN	NaN	NaN	NaN	NaN	NaN	NaN	NaN	NaN	NaN	NaN	NaN	-1.289	0.434	0.678	-1.327	0.287	0.731	-1.376	0.106	0.654	-1.245	0.034	0.699	NaN	NaN	NaN	-1.339	0.857	0.371	-1.381	0.694	0.324	-1.363	0.541	0.351	NaN	NaN	NaN	NaN	NaN	NaN	NaN	NaN	NaN
84	0.42	-1.43	0.979	0.555	NaN	NaN	NaN	NaN	NaN	NaN	NaN	NaN	NaN	NaN	NaN	NaN	-1.289	0.434	0.678	-1.327	0.287	0.732	-1.376	0.106	0.654	-1.245	0.034	0.699	NaN	NaN	NaN	-1.339	0.857	0.371	-1.381	0.694	0.324	-1.363	0.541	0.351	NaN	NaN	NaN	NaN	NaN	NaN	NaN	NaN	NaN
85	0.425	-1.43	0.979	0.555	NaN	NaN	NaN	NaN	NaN	NaN	NaN	NaN	NaN	NaN	NaN	NaN	-1.289	0.434	0.678	-1.327	0.287	0.732	-1.376	0.106	0.654	-1.245	0.034	0.699	NaN	NaN	NaN	-1.339	0.857	0.371	-1.381	0.694	0.324	-1.363	0.541	0.351	NaN	NaN	NaN	NaN	NaN	NaN	NaN	NaN	NaN
86	0.43	-1.43	0.979	0.555	NaN	NaN	NaN	NaN	NaN	NaN	NaN	NaN	NaN	NaN	NaN	NaN	-1.289	0.434	0.678	-1.327	0.287	0.732	-1.376	0.106	0.654	-1.245	0.034	0.699	NaN	NaN	NaN	-1.339	0.857	0.371	-1.38	0.694	0.324	-1.363	0.541	0.351	NaN	NaN	NaN	NaN	NaN	NaN	NaN	NaN	NaN
87	0.435	-1.43	0.98	0.555	NaN	NaN	NaN	NaN	NaN	NaN	NaN	NaN	NaN	NaN	NaN	NaN	-1.289	0.434	0.679	-1.327	0.287	0.732	-1.376	0.106	0.654	-1.245	0.034	0.699	NaN	NaN	NaN	-1.339	0.857	0.371	-1.38	0.694	0.324	-1.363	0.541	0.351	NaN	NaN	NaN	NaN	NaN	NaN	NaN	NaN	NaN
88	0.44	-1.43	0.98	0.555	NaN	NaN	NaN	NaN	NaN	NaN	NaN	NaN	NaN	NaN	NaN	NaN	-1.289	0.434	0.679	-1.327	0.287	0.732	-1.376	0.106	0.654	-1.245	0.034	0.699	NaN	NaN	NaN	-1.339	0.857	0.371	-1.38	0.694	0.324	-1.363	0.541	0.351	NaN	NaN	NaN	NaN	NaN	NaN	NaN	NaN	NaN
89	0.445	-1.43	0.98	0.555	NaN	NaN	NaN	NaN	NaN	NaN	NaN	NaN	NaN	NaN	NaN	NaN	-1.289	0.434	0.679	-1.327	0.287	0.732	-1.376	0.106	0.654	-1.246	0.034	0.699	NaN	NaN	NaN	-1.339	0.857	0.371	-1.38	0.694	0.324	-1.363	0.541	0.351	NaN	NaN	NaN	NaN	NaN	NaN	NaN	NaN	NaN
90	0.45	-1.43	0.98	0.555	NaN	NaN	NaN	NaN	NaN	NaN	NaN	NaN	NaN	NaN	NaN	NaN	-1.289	0.434	0.679	-1.327	0.287	0.731	-1.376	0.106	0.654	-1.245	0.034	0.699	NaN	NaN	NaN	-1.339	0.857	0.371	-1.38	0.694	0.324	-1.363	0.541	0.351	NaN	NaN	NaN	NaN	NaN	NaN	NaN	NaN	NaN
91	0.455	-1.43	0.98	0.555	NaN	NaN	NaN	NaN	NaN	NaN	NaN	NaN	NaN	NaN	NaN	NaN	-1.289	0.434	0.679	-1.326	0.285	0.731	-1.376	0.106	0.654	-1.245	0.034	0.699	NaN	NaN	NaN	-1.339	0.857	0.371	-1.38	0.694	0.324	-1.363	0.541	0.351	NaN	NaN	NaN	NaN	NaN	NaN	NaN	NaN	NaN
92	0.46	-1.43	0.98	0.555	NaN	NaN	NaN	NaN	NaN	NaN	NaN	NaN	NaN	NaN	NaN	NaN	-1.289	0.434	0.679	-1.326	0.285	0.73	-1.376	0.106	0.654	-1.245	0.034	0.699	NaN	NaN	NaN	-1.339	0.857	0.371	-1.38	0.694	0.324	-1.363	0.541	0.351	NaN	NaN	NaN	NaN	NaN	NaN	NaN	NaN	NaN
93	0.465	-1.429	0.98	0.555	NaN	NaN	NaN	NaN	NaN	NaN	NaN	NaN	NaN	NaN	NaN	NaN	-1.289	0.434	0.678	-1.326	0.286	0.731	-1.376	0.106	0.654	-1.245	0.034	0.699	NaN	NaN	NaN	-1.338	0.857	0.371	-1.38	0.694	0.324	-1.363	0.541	0.351	NaN	NaN	NaN	NaN	NaN	NaN	NaN	NaN	NaN
94	0.47	-1.429	0.98	0.555	NaN	NaN	NaN	NaN	NaN	NaN	NaN	NaN	NaN	NaN	NaN	NaN	-1.289	0.434	0.679	-1.327	0.287	0.731	-1.376	0.106	0.654	-1.245	0.034	0.699	NaN	NaN	NaN	-1.338	0.857	0.371	-1.38	0.694	0.324	-1.363	0.541	0.351	NaN	NaN	NaN	NaN	NaN	NaN	NaN	NaN	NaN
95	0.475	-1.429	0.98	0.555	NaN	NaN	NaN	NaN	NaN	NaN	NaN	NaN	NaN	NaN	NaN	NaN	-1.289	0.434	0.679	-1.327	0.287	0.732	-1.376	0.106	0.654	-1.245	0.034	0.699	NaN	NaN	NaN	-1.338	0.857	0.371	-1.38	0.694	0.324	-1.363	0.541	0.351	NaN	NaN	NaN	NaN	NaN	NaN	NaN	NaN	NaN
96	0.48	-1.426	0.977	0.556	NaN	NaN	NaN	NaN	NaN	NaN	NaN	NaN	NaN	NaN	NaN	NaN	-1.289	0.434	0.678	-1.327	0.287	0.732	-1.376	0.106	0.654	-1.245	0.034	0.699	NaN	NaN	NaN	-1.338	0.857	0.372	-1.38	0.694	0.324	-1.363	0.541	0.351	NaN	NaN	NaN	NaN	NaN	NaN	NaN	NaN	NaN
97	0.485	-1.418	0.971	0.558	NaN	NaN	NaN	NaN	NaN	NaN	NaN	NaN	NaN	NaN	NaN	NaN	-1.289	0.434	0.679	-1.327	0.287	0.732	-1.376	0.106	0.654	-1.245	0.034	0.699	NaN	NaN	NaN	-1.338	0.857	0.372	-1.38	0.694	0.324	-1.363	0.541	0.351	NaN	NaN	NaN	NaN	NaN	NaN	NaN	NaN	NaN
98	0.49	-1.416	0.97	0.559	NaN	NaN	NaN	NaN	NaN	NaN	NaN	NaN	NaN	NaN	NaN	NaN	-1.289	0.434	0.679	-1.327	0.287	0.731	-1.376	0.106	0.654	-1.245	0.034	0.699	NaN	NaN	NaN	-1.338	0.857	0.372	-1.38	0.694	0.324	-1.363	0.541	0.351	NaN	NaN	NaN	NaN	NaN	NaN	NaN	NaN	NaN
99	0.495	-1.416	0.97	0.559	NaN	NaN	NaN	NaN	NaN	NaN	NaN	NaN	NaN	NaN	NaN	NaN	-1.289	0.434	0.679	-1.327	0.286	0.731	-1.376	0.106	0.654	-1.245	0.034	0.699	NaN	NaN	NaN	-1.338	0.857	0.372	-1.38	0.694	0.324	-1.363	0.541	0.351	NaN	NaN	NaN	NaN	NaN	NaN	NaN	NaN	NaN
100	0.5	-1.416	0.97	0.559	NaN	NaN	NaN	NaN	NaN	NaN	NaN	NaN	NaN	NaN	NaN	NaN	-1.289	0.434	0.679	-1.327	0.287	0.732	-1.376	0.106	0.654	-1.245	0.034	0.699	NaN	NaN	NaN	-1.338	0.857	0.372	-1.38	0.694	0.324	-1.363	0.541	0.351	NaN	NaN	NaN	NaN	NaN	NaN	NaN	NaN	NaN
101	0.505	-1.416	0.97	0.559	NaN	NaN	NaN	NaN	NaN	NaN	NaN	NaN	NaN	NaN	NaN	NaN	-1.289	0.434	0.679	-1.327	0.287	0.732	-1.376	0.106	0.654	-1.245	0.034	0.699	NaN	NaN	NaN	-1.338	0.857	0.372	-1.38	0.694	0.324	-1.363	0.541	0.351	NaN	NaN	NaN	NaN	NaN	NaN	NaN	NaN	NaN
102	0.51	-1.416	0.97	0.559	NaN	NaN	NaN	NaN	NaN	NaN	NaN	NaN	NaN	NaN	NaN	NaN	-1.289	0.434	0.679	-1.327	0.287	0.731	-1.376	0.106	0.654	-1.245	0.034	0.699	NaN	NaN	NaN	-1.338	0.857	0.372	-1.38	0.694	0.324	-1.363	0.541	0.351	NaN	NaN	NaN	NaN	NaN	NaN	NaN	NaN	NaN
103	0.515	-1.416	0.97	0.559	NaN	NaN	NaN	NaN	NaN	NaN	NaN	NaN	NaN	NaN	NaN	NaN	-1.289	0.434	0.679	-1.327	0.286	0.731	-1.376	0.106	0.654	-1.245	0.034	0.699	NaN	NaN	NaN	-1.338	0.857	0.372	-1.38	0.694	0.324	-1.363	0.541	0.351	NaN	NaN	NaN	NaN	NaN	NaN	NaN	NaN	NaN
104	0.52	-1.415	0.97	0.559	NaN	NaN	NaN	NaN	NaN	NaN	NaN	NaN	NaN	NaN	NaN	NaN	-1.289	0.434	0.679	-1.327	0.287	0.732	-1.376	0.106	0.654	-1.245	0.034	0.699	NaN	NaN	NaN	-1.338	0.857	0.372	-1.38	0.694	0.324	-1.363	0.541	0.351	NaN	NaN	NaN	NaN	NaN	NaN	NaN	NaN	NaN
105	0.525	-1.415	0.97	0.559	NaN	NaN	NaN	NaN	NaN	NaN	NaN	NaN	NaN	NaN	NaN	NaN	-1.289	0.434	0.679	-1.327	0.287	0.732	-1.376	0.106	0.654	-1.245	0.034	0.699	NaN	NaN	NaN	-1.338	0.857	0.372	-1.38	0.694	0.324	-1.363	0.541	0.351	NaN	NaN	NaN	NaN	NaN	NaN	NaN	NaN	NaN
106	0.53	-1.415	0.97	0.559	NaN	NaN	NaN	NaN	NaN	NaN	NaN	NaN	NaN	NaN	NaN	NaN	-1.289	0.434	0.679	-1.327	0.287	0.732	-1.376	0.106	0.654	-1.245	0.034	0.699	NaN	NaN	NaN	-1.338	0.857	0.372	-1.38	0.694	0.324	-1.363	0.541	0.351	NaN	NaN	NaN	NaN	NaN	NaN	NaN	NaN	NaN
107	0.535	-1.415	0.97	0.559	NaN	NaN	NaN	NaN	NaN	NaN	NaN	NaN	NaN	NaN	NaN	NaN	-1.289	0.434	0.679	-1.327	0.287	0.732	-1.376	0.106	0.654	-1.245	0.034	0.699	NaN	NaN	NaN	-1.338	0.857	0.372	-1.38	0.694	0.324	-1.363	0.541	0.351	NaN	NaN	NaN	NaN	NaN	NaN	NaN	NaN	NaN
108	0.54	-1.415	0.97	0.559	NaN	NaN	NaN	NaN	NaN	NaN	NaN	NaN	NaN	NaN	NaN	NaN	-1.289	0.434	0.679	-1.327	0.287	0.732	-1.376	0.106	0.654	-1.245	0.034	0.699	NaN	NaN	NaN	-1.338	0.857	0.372	-1.38	0.694	0.324	-1.363	0.541	0.351	NaN	NaN	NaN	NaN	NaN	NaN	NaN	NaN	NaN
109	0.545	-1.415	0.97	0.559	NaN	NaN	NaN	NaN	NaN	NaN	NaN	NaN	NaN	NaN	NaN	NaN	-1.289	0.434	0.679	-1.328	0.287	0.732	-1.376	0.106	0.654	-1.245	0.034	0.699	NaN	NaN	NaN	-1.337	0.857	0.372	-1.38	0.694	0.325	-1.363	0.541	0.351	NaN	NaN	NaN	NaN	NaN	NaN	NaN	NaN	NaN
110	0.55	-1.419	0.972	0.558	NaN	NaN	NaN	NaN	NaN	NaN	NaN	NaN	NaN	NaN	NaN	NaN	-1.289	0.434	0.679	-1.328	0.287	0.732	-1.376	0.106	0.654	-1.245	0.034	0.699	NaN	NaN	NaN	-1.337	0.857	0.372	-1.38	0.694	0.325	-1.362	0.541	0.351	NaN	NaN	NaN	NaN	NaN	NaN	NaN	NaN	NaN
111	0.555	-1.426	0.978	0.556	NaN	NaN	NaN	NaN	NaN	NaN	NaN	NaN	NaN	NaN	NaN	NaN	-1.289	0.434	0.679	-1.328	0.288	0.732	-1.376	0.106	0.654	-1.245	0.034	0.699	NaN	NaN	NaN	-1.337	0.857	0.372	-1.38	0.694	0.325	-1.362	0.541	0.351	NaN	NaN	NaN	NaN	NaN	NaN	NaN	NaN	NaN
112	0.56	-1.428	0.98	0.556	NaN	NaN	NaN	NaN	NaN	NaN	NaN	NaN	NaN	NaN	NaN	NaN	-1.289	0.434	0.679	-1.327	0.287	0.732	-1.376	0.106	0.654	-1.245	0.034	0.699	NaN	NaN	NaN	-1.337	0.857	0.372	-1.38	0.694	0.325	-1.362	0.541	0.351	NaN	NaN	NaN	NaN	NaN	NaN	NaN	NaN	NaN
113	0.565	-1.428	0.98	0.555	NaN	NaN	NaN	NaN	NaN	NaN	NaN	NaN	NaN	NaN	NaN	NaN	-1.289	0.434	0.679	-1.327	0.286	0.731	-1.376	0.106	0.654	-1.245	0.034	0.699	NaN	NaN	NaN	-1.337	0.857	0.372	-1.38	0.694	0.325	-1.362	0.541	0.351	NaN	NaN	NaN	NaN	NaN	NaN	NaN	NaN	NaN
114	0.57	-1.428	0.98	0.555	NaN	NaN	NaN	NaN	NaN	NaN	NaN	NaN	NaN	NaN	NaN	NaN	-1.289	0.434	0.679	-1.328	0.287	0.732	-1.376	0.106	0.654	-1.245	0.034	0.699	NaN	NaN	NaN	-1.337	0.857	0.372	-1.379	0.694	0.325	-1.362	0.541	0.351	NaN	NaN	NaN	NaN	NaN	NaN	NaN	NaN	NaN
115	0.575	-1.428	0.98	0.555	NaN	NaN	NaN	NaN	NaN	NaN	NaN	NaN	NaN	NaN	NaN	NaN	-1.289	0.434	0.679	-1.328	0.288	0.732	-1.376	0.106	0.654	-1.245	0.034	0.699	NaN	NaN	NaN	-1.337	0.857	0.372	-1.379	0.694	0.325	-1.362	0.541	0.351	NaN	NaN	NaN	NaN	NaN	NaN	NaN	NaN	NaN
116	0.58	-1.428	0.98	0.555	NaN	NaN	NaN	NaN	NaN	NaN	NaN	NaN	NaN	NaN	NaN	NaN	-1.289	0.434	0.679	-1.328	0.288	0.732	-1.376	0.106	0.654	-1.245	0.034	0.699	NaN	NaN	NaN	-1.337	0.857	0.372	-1.379	0.694	0.325	-1.362	0.541	0.351	NaN	NaN	NaN	NaN	NaN	NaN	NaN	NaN	NaN
117	0.585	-1.428	0.98	0.555	NaN	NaN	NaN	NaN	NaN	NaN	NaN	NaN	NaN	NaN	NaN	NaN	-1.289	0.434	0.679	-1.328	0.288	0.732	-1.376	0.106	0.654	-1.245	0.034	0.699	NaN	NaN	NaN	-1.337	0.857	0.372	-1.379	0.694	0.325	-1.362	0.541	0.351	NaN	NaN	NaN	NaN	NaN	NaN	NaN	NaN	NaN
118	0.59	-1.428	0.98	0.555	NaN	NaN	NaN	NaN	NaN	NaN	NaN	NaN	NaN	NaN	NaN	NaN	-1.289	0.434	0.679	-1.328	0.288	0.732	-1.376	0.106	0.654	-1.245	0.034	0.699	NaN	NaN	NaN	-1.337	0.857	0.372	-1.379	0.694	0.325	-1.362	0.541	0.352	NaN	NaN	NaN	NaN	NaN	NaN	NaN	NaN	NaN
119	0.595	-1.428	0.98	0.555	NaN	NaN	NaN	NaN	NaN	NaN	NaN	NaN	NaN	NaN	NaN	NaN	-1.289	0.434	0.679	-1.328	0.288	0.732	-1.376	0.106	0.654	-1.245	0.034	0.699	NaN	NaN	NaN	-1.337	0.857	0.372	-1.379	0.694	0.325	-1.362	0.541	0.352	NaN	NaN	NaN	NaN	NaN	NaN	NaN	NaN	NaN
120	0.6	-1.428	0.98	0.556	NaN	NaN	NaN	NaN	NaN	NaN	NaN	NaN	NaN	NaN	NaN	NaN	-1.289	0.434	0.679	-1.328	0.287	0.732	-1.376	0.106	0.654	-1.245	0.034	0.699	NaN	NaN	NaN	-1.337	0.857	0.372	-1.379	0.694	0.325	-1.362	0.541	0.352	NaN	NaN	NaN	NaN	NaN	NaN	NaN	NaN	NaN
121	0.605	-1.428	0.98	0.556	NaN	NaN	NaN	NaN	NaN	NaN	NaN	NaN	NaN	NaN	NaN	NaN	-1.289	0.434	0.679	-1.327	0.285	0.731	-1.376	0.106	0.654	-1.245	0.034	0.699	NaN	NaN	NaN	-1.337	0.857	0.372	-1.379	0.694	0.325	-1.362	0.541	0.352	NaN	NaN	NaN	NaN	NaN	NaN	NaN	NaN	NaN
122	0.61	-1.426	0.979	0.555	NaN	NaN	NaN	NaN	NaN	NaN	NaN	NaN	NaN	NaN	NaN	NaN	-1.289	0.434	0.68	-1.327	0.286	0.731	-1.376	0.106	0.654	-1.245	0.034	0.699	NaN	NaN	NaN	-1.337	0.857	0.372	-1.379	0.694	0.325	-1.362	0.541	0.352	NaN	NaN	NaN	NaN	NaN	NaN	NaN	NaN	NaN
123	0.615	-1.425	0.978	0.554	NaN	NaN	NaN	NaN	NaN	NaN	NaN	NaN	NaN	NaN	NaN	NaN	-1.289	0.434	0.681	-1.328	0.287	0.732	-1.376	0.106	0.654	-1.245	0.034	0.699	NaN	NaN	NaN	-1.337	0.857	0.372	-1.379	0.694	0.325	-1.362	0.541	0.352	NaN	NaN	NaN	NaN	NaN	NaN	NaN	NaN	NaN
124	0.62	-1.427	0.979	0.555	NaN	NaN	NaN	NaN	NaN	NaN	NaN	NaN	NaN	NaN	NaN	NaN	-1.289	0.434	0.679	-1.328	0.288	0.732	-1.376	0.106	0.654	-1.245	0.034	0.699	NaN	NaN	NaN	-1.337	0.857	0.372	-1.379	0.694	0.325	-1.362	0.541	0.352	NaN	NaN	NaN	NaN	NaN	NaN	NaN	NaN	NaN
125	0.625	-1.427	0.98	0.556	NaN	NaN	NaN	NaN	NaN	NaN	NaN	NaN	NaN	NaN	NaN	NaN	-1.289	0.434	0.679	-1.327	0.287	0.732	-1.376	0.106	0.654	-1.245	0.034	0.699	NaN	NaN	NaN	-1.337	0.857	0.372	-1.379	0.694	0.325	-1.362	0.541	0.352	NaN	NaN	NaN	NaN	NaN	NaN	NaN	NaN	NaN
126	0.63	-1.427	0.98	0.556	NaN	NaN	NaN	NaN	NaN	NaN	NaN	NaN	NaN	NaN	NaN	NaN	-1.289	0.434	0.679	-1.327	0.286	0.731	-1.376	0.106	0.654	-1.245	0.034	0.699	NaN	NaN	NaN	-1.337	0.857	0.372	-1.379	0.694	0.325	-1.362	0.541	0.352	NaN	NaN	NaN	NaN	NaN	NaN	NaN	NaN	NaN
127	0.635	-1.427	0.98	0.556	NaN	NaN	NaN	NaN	NaN	NaN	NaN	NaN	NaN	NaN	NaN	NaN	-1.289	0.434	0.679	-1.328	0.287	0.732	-1.376	0.106	0.654	-1.245	0.034	0.699	NaN	NaN	NaN	-1.337	0.857	0.372	-1.379	0.694	0.325	-1.362	0.541	0.352	NaN	NaN	NaN	NaN	NaN	NaN	NaN	NaN	NaN
128	0.64	-1.427	0.98	0.556	NaN	NaN	NaN	NaN	NaN	NaN	NaN	NaN	NaN	NaN	NaN	NaN	-1.289	0.434	0.679	-1.328	0.288	0.732	-1.376	0.106	0.654	-1.245	0.034	0.699	NaN	NaN	NaN	-1.336	0.857	0.372	-1.379	0.694	0.325	-1.362	0.541	0.352	NaN	NaN	NaN	NaN	NaN	NaN	NaN	NaN	NaN
129	0.645	-1.427	0.98	0.556	NaN	NaN	NaN	NaN	NaN	NaN	NaN	NaN	NaN	NaN	NaN	NaN	-1.289	0.434	0.679	-1.328	0.288	0.732	-1.376	0.106	0.654	-1.245	0.034	0.699	NaN	NaN	NaN	-1.336	0.857	0.372	-1.379	0.694	0.325	-1.362	0.541	0.352	NaN	NaN	NaN	NaN	NaN	NaN	NaN	NaN	NaN
130	0.65	-1.427	0.98	0.556	NaN	NaN	NaN	NaN	NaN	NaN	NaN	NaN	NaN	NaN	NaN	NaN	-1.289	0.434	0.679	-1.327	0.287	0.732	-1.376	0.106	0.654	-1.245	0.034	0.699	NaN	NaN	NaN	-1.336	0.857	0.372	-1.379	0.694	0.325	-1.362	0.541	0.352	NaN	NaN	NaN	NaN	NaN	NaN	NaN	NaN	NaN
131	0.655	-1.427	0.98	0.556	NaN	NaN	NaN	NaN	NaN	NaN	NaN	NaN	NaN	NaN	NaN	NaN	-1.289	0.434	0.679	-1.327	0.286	0.731	-1.376	0.106	0.654	-1.245	0.034	0.699	NaN	NaN	NaN	-1.336	0.857	0.372	-1.379	0.694	0.325	-1.362	0.541	0.352	NaN	NaN	NaN	NaN	NaN	NaN	NaN	NaN	NaN
132	0.66	-1.427	0.98	0.556	NaN	NaN	NaN	NaN	NaN	NaN	NaN	NaN	NaN	NaN	NaN	NaN	-1.289	0.434	0.679	-1.328	0.287	0.732	-1.376	0.106	0.654	-1.245	0.034	0.699	NaN	NaN	NaN	-1.336	0.857	0.372	-1.379	0.694	0.325	-1.362	0.541	0.352	NaN	NaN	NaN	NaN	NaN	NaN	NaN	NaN	NaN
133	0.665	-1.427	0.98	0.556	NaN	NaN	NaN	NaN	NaN	NaN	NaN	NaN	NaN	NaN	NaN	NaN	-1.289	0.434	0.679	-1.328	0.288	0.732	-1.376	0.106	0.654	-1.245	0.034	0.699	NaN	NaN	NaN	-1.336	0.857	0.372	-1.379	0.694	0.325	-1.362	0.541	0.352	NaN	NaN	NaN	NaN	NaN	NaN	NaN	NaN	NaN
134	0.67	-1.427	0.98	0.556	NaN	NaN	NaN	NaN	NaN	NaN	NaN	NaN	NaN	NaN	NaN	NaN	-1.289	0.434	0.679	-1.328	0.288	0.732	-1.376	0.106	0.654	-1.245	0.034	0.699	NaN	NaN	NaN	-1.336	0.857	0.372	-1.379	0.694	0.325	-1.362	0.541	0.352	NaN	NaN	NaN	NaN	NaN	NaN	NaN	NaN	NaN
135	0.675	-1.427	0.98	0.556	NaN	NaN	NaN	NaN	NaN	NaN	NaN	NaN	NaN	NaN	NaN	NaN	-1.289	0.434	0.679	-1.328	0.288	0.732	-1.376	0.106	0.654	-1.245	0.034	0.699	NaN	NaN	NaN	-1.336	0.857	0.372	-1.379	0.694	0.325	-1.362	0.541	0.352	NaN	NaN	NaN	NaN	NaN	NaN	NaN	NaN	NaN
136	0.68	-1.427	0.98	0.556	NaN	NaN	NaN	NaN	NaN	NaN	NaN	NaN	NaN	NaN	NaN	NaN	-1.289	0.434	0.679	-1.328	0.287	0.732	-1.376	0.106	0.654	-1.245	0.034	0.699	NaN	NaN	NaN	-1.336	0.857	0.372	-1.379	0.694	0.325	-1.362	0.541	0.352	NaN	NaN	NaN	NaN	NaN	NaN	NaN	NaN	NaN
137	0.685	-1.427	0.98	0.556	NaN	NaN	NaN	NaN	NaN	NaN	NaN	NaN	NaN	NaN	NaN	NaN	-1.289	0.434	0.679	-1.327	0.287	0.732	-1.376	0.106	0.654	-1.245	0.034	0.699	NaN	NaN	NaN	-1.336	0.857	0.372	-1.379	0.694	0.325	-1.362	0.541	0.352	NaN	NaN	NaN	NaN	NaN	NaN	NaN	NaN	NaN
138	0.69	-1.427	0.98	0.556	NaN	NaN	NaN	NaN	NaN	NaN	NaN	NaN	NaN	NaN	NaN	NaN	-1.288	0.434	0.679	-1.327	0.287	0.732	-1.376	0.106	0.654	-1.245	0.034	0.699	NaN	NaN	NaN	-1.336	0.857	0.372	-1.379	0.694	0.325	-1.362	0.541	0.352	NaN	NaN	NaN	NaN	NaN	NaN	NaN	NaN	NaN
139	0.695	-1.427	0.98	0.556	NaN	NaN	NaN	NaN	NaN	NaN	NaN	NaN	NaN	NaN	NaN	NaN	-1.288	0.434	0.679	-1.327	0.287	0.732	-1.376	0.106	0.654	-1.245	0.034	0.699	NaN	NaN	NaN	-1.336	0.857	0.372	-1.379	0.694	0.325	-1.362	0.541	0.352	NaN	NaN	NaN	NaN	NaN	NaN	NaN	NaN	NaN
140	0.7	-1.427	0.98	0.556	NaN	NaN	NaN	NaN	NaN	NaN	NaN	NaN	NaN	NaN	NaN	NaN	-1.288	0.434	0.679	-1.327	0.287	0.732	-1.376	0.106	0.654	-1.245	0.034	0.699	NaN	NaN	NaN	-1.336	0.857	0.372	-1.379	0.694	0.325	-1.362	0.541	0.352	NaN	NaN	NaN	NaN	NaN	NaN	NaN	NaN	NaN
141	0.705	-1.427	0.98	0.556	NaN	NaN	NaN	NaN	NaN	NaN	NaN	NaN	NaN	NaN	NaN	NaN	-1.288	0.434	0.679	-1.327	0.287	0.732	-1.376	0.106	0.654	-1.245	0.034	0.699	NaN	NaN	NaN	-1.336	0.857	0.372	-1.379	0.694	0.325	-1.362	0.541	0.352	NaN	NaN	NaN	NaN	NaN	NaN	NaN	NaN	NaN
142	0.71	-1.427	0.98	0.556	NaN	NaN	NaN	NaN	NaN	NaN	NaN	NaN	NaN	NaN	NaN	NaN	-1.288	0.434	0.679	-1.327	0.287	0.732	-1.376	0.106	0.654	-1.245	0.034	0.699	NaN	NaN	NaN	-1.336	0.857	0.372	-1.379	0.694	0.325	-1.362	0.541	0.352	NaN	NaN	NaN	NaN	NaN	NaN	NaN	NaN	NaN
143	0.715	-1.427	0.98	0.556	NaN	NaN	NaN	NaN	NaN	NaN	NaN	NaN	NaN	NaN	NaN	NaN	-1.288	0.434	0.679	-1.327	0.287	0.732	-1.376	0.106	0.654	-1.245	0.034	0.699	NaN	NaN	NaN	-1.336	0.857	0.372	-1.379	0.694	0.325	-1.361	0.541	0.352	NaN	NaN	NaN	NaN	NaN	NaN	NaN	NaN	NaN
144	0.72	-1.427	0.98	0.556	NaN	NaN	NaN	NaN	NaN	NaN	NaN	NaN	NaN	NaN	NaN	NaN	-1.288	0.434	0.679	-1.327	0.287	0.732	-1.376	0.106	0.654	-1.245	0.034	0.699	NaN	NaN	NaN	-1.336	0.857	0.372	-1.379	0.694	0.325	-1.361	0.541	0.352	NaN	NaN	NaN	NaN	NaN	NaN	NaN	NaN	NaN
145	0.725	-1.427	0.98	0.556	NaN	NaN	NaN	NaN	NaN	NaN	NaN	NaN	NaN	NaN	NaN	NaN	-1.288	0.434	0.679	-1.327	0.287	0.732	-1.376	0.106	0.654	-1.245	0.034	0.699	NaN	NaN	NaN	-1.336	0.857	0.372	-1.379	0.694	0.325	-1.361	0.541	0.352	NaN	NaN	NaN	NaN	NaN	NaN	NaN	NaN	NaN
146	0.73	-1.427	0.98	0.556	NaN	NaN	NaN	NaN	NaN	NaN	NaN	NaN	NaN	NaN	NaN	NaN	-1.288	0.434	0.679	-1.327	0.287	0.732	-1.376	0.106	0.654	-1.245	0.034	0.699	NaN	NaN	NaN	-1.336	0.857	0.372	-1.379	0.694	0.325	-1.361	0.541	0.352	NaN	NaN	NaN	NaN	NaN	NaN	NaN	NaN	NaN
147	0.735	-1.427	0.98	0.556	NaN	NaN	NaN	NaN	NaN	NaN	NaN	NaN	NaN	NaN	NaN	NaN	-1.288	0.434	0.679	-1.327	0.287	0.732	-1.376	0.106	0.654	-1.245	0.034	0.699	NaN	NaN	NaN	-1.336	0.857	0.372	-1.379	0.694	0.326	-1.362	0.541	0.352	NaN	NaN	NaN	NaN	NaN	NaN	NaN	NaN	NaN
148	0.74	-1.427	0.98	0.556	NaN	NaN	NaN	NaN	NaN	NaN	NaN	NaN	NaN	NaN	NaN	NaN	-1.288	0.434	0.679	-1.327	0.287	0.732	-1.376	0.106	0.654	-1.245	0.034	0.699	NaN	NaN	NaN	-1.336	0.857	0.372	-1.379	0.694	0.326	-1.362	0.541	0.352	NaN	NaN	NaN	NaN	NaN	NaN	NaN	NaN	NaN
149	0.745	-1.427	0.98	0.556	NaN	NaN	NaN	NaN	NaN	NaN	NaN	NaN	NaN	NaN	NaN	NaN	-1.287	0.434	0.679	-1.327	0.287	0.732	-1.376	0.106	0.654	-1.245	0.034	0.699	NaN	NaN	NaN	-1.336	0.857	0.372	-1.379	0.694	0.326	-1.362	0.541	0.352	NaN	NaN	NaN	NaN	NaN	NaN	NaN	NaN	NaN
150	0.75	-1.427	0.98	0.556	NaN	NaN	NaN	NaN	NaN	NaN	NaN	NaN	NaN	NaN	NaN	NaN	-1.287	0.434	0.679	-1.327	0.287	0.732	-1.376	0.106	0.654	-1.245	0.034	0.699	NaN	NaN	NaN	-1.336	0.857	0.372	-1.379	0.694	0.326	-1.361	0.541	0.352	NaN	NaN	NaN	NaN	NaN	NaN	NaN	NaN	NaN
151	0.755	-1.427	0.98	0.556	NaN	NaN	NaN	NaN	NaN	NaN	NaN	NaN	NaN	NaN	NaN	NaN	-1.287	0.434	0.679	-1.327	0.287	0.732	-1.376	0.106	0.654	-1.245	0.034	0.699	NaN	NaN	NaN	-1.336	0.857	0.372	-1.379	0.694	0.326	-1.361	0.541	0.352	NaN	NaN	NaN	NaN	NaN	NaN	NaN	NaN	NaN
152	0.76	-1.427	0.98	0.556	NaN	NaN	NaN	NaN	NaN	NaN	NaN	NaN	NaN	NaN	NaN	NaN	-1.287	0.434	0.679	-1.326	0.287	0.732	-1.376	0.106	0.654	-1.245	0.034	0.699	NaN	NaN	NaN	-1.336	0.857	0.372	-1.379	0.694	0.326	-1.361	0.541	0.352	NaN	NaN	NaN	NaN	NaN	NaN	NaN	NaN	NaN
153	0.765	-1.427	0.98	0.557	NaN	NaN	NaN	NaN	NaN	NaN	NaN	NaN	NaN	NaN	NaN	NaN	-1.287	0.434	0.679	-1.326	0.287	0.732	-1.376	0.106	0.654	-1.245	0.034	0.699	NaN	NaN	NaN	-1.336	0.857	0.373	-1.379	0.694	0.326	-1.361	0.541	0.352	NaN	NaN	NaN	NaN	NaN	NaN	NaN	NaN	NaN
154	0.77	-1.427	0.98	0.557	NaN	NaN	NaN	NaN	NaN	NaN	NaN	NaN	NaN	NaN	NaN	NaN	-1.287	0.434	0.679	-1.326	0.287	0.732	-1.376	0.106	0.654	-1.245	0.034	0.699	NaN	NaN	NaN	-1.336	0.857	0.373	-1.379	0.694	0.326	-1.361	0.541	0.352	NaN	NaN	NaN	NaN	NaN	NaN	NaN	NaN	NaN
155	0.775	-1.427	0.98	0.557	NaN	NaN	NaN	NaN	NaN	NaN	NaN	NaN	NaN	NaN	NaN	NaN	-1.287	0.434	0.679	-1.326	0.287	0.732	-1.376	0.106	0.654	-1.245	0.034	0.699	NaN	NaN	NaN	-1.336	0.857	0.373	-1.379	0.694	0.326	-1.361	0.541	0.352	NaN	NaN	NaN	NaN	NaN	NaN	NaN	NaN	NaN
156	0.78	-1.427	0.98	0.557	NaN	NaN	NaN	NaN	NaN	NaN	NaN	NaN	NaN	NaN	NaN	NaN	-1.287	0.434	0.679	-1.326	0.287	0.732	-1.376	0.106	0.654	-1.245	0.034	0.699	NaN	NaN	NaN	-1.336	0.857	0.373	-1.379	0.694	0.326	-1.361	0.541	0.352	NaN	NaN	NaN	NaN	NaN	NaN	NaN	NaN	NaN
157	0.785	-1.426	0.98	0.557	NaN	NaN	NaN	NaN	NaN	NaN	NaN	NaN	NaN	NaN	NaN	NaN	-1.287	0.434	0.679	-1.326	0.287	0.732	-1.376	0.106	0.654	-1.245	0.034	0.699	NaN	NaN	NaN	-1.336	0.857	0.372	-1.379	0.694	0.326	-1.361	0.541	0.352	NaN	NaN	NaN	NaN	NaN	NaN	NaN	NaN	NaN
158	0.79	-1.426	0.98	0.557	NaN	NaN	NaN	NaN	NaN	NaN	NaN	NaN	NaN	NaN	NaN	NaN	-1.287	0.434	0.679	-1.326	0.287	0.732	-1.376	0.106	0.654	-1.245	0.034	0.699	NaN	NaN	NaN	-1.336	0.857	0.372	-1.379	0.694	0.326	-1.361	0.541	0.352	NaN	NaN	NaN	NaN	NaN	NaN	NaN	NaN	NaN
159	0.795	-1.426	0.98	0.557	NaN	NaN	NaN	NaN	NaN	NaN	NaN	NaN	NaN	NaN	NaN	NaN	-1.287	0.434	0.679	-1.326	0.287	0.732	-1.376	0.106	0.654	-1.245	0.034	0.699	NaN	NaN	NaN	-1.336	0.857	0.372	-1.378	0.694	0.326	-1.361	0.541	0.352	NaN	NaN	NaN	NaN	NaN	NaN	NaN	NaN	NaN
160	0.8	-1.426	0.98	0.557	NaN	NaN	NaN	NaN	NaN	NaN	NaN	NaN	NaN	NaN	NaN	NaN	-1.287	0.434	0.679	-1.326	0.287	0.732	-1.376	0.106	0.654	-1.245	0.034	0.699	NaN	NaN	NaN	-1.336	0.857	0.372	-1.378	0.694	0.326	-1.361	0.541	0.352	NaN	NaN	NaN	NaN	NaN	NaN	NaN	NaN	NaN
161	0.805	-1.426	0.98	0.557	NaN	NaN	NaN	NaN	NaN	NaN	NaN	NaN	NaN	NaN	NaN	NaN	-1.287	0.434	0.679	-1.326	0.287	0.732	-1.376	0.106	0.654	-1.245	0.034	0.699	NaN	NaN	NaN	-1.336	0.857	0.372	-1.378	0.694	0.326	-1.361	0.541	0.352	NaN	NaN	NaN	NaN	NaN	NaN	NaN	NaN	NaN
162	0.81	-1.426	0.98	0.557	NaN	NaN	NaN	NaN	NaN	NaN	NaN	NaN	NaN	NaN	NaN	NaN	-1.287	0.434	0.679	-1.326	0.287	0.732	-1.376	0.106	0.654	-1.245	0.034	0.699	NaN	NaN	NaN	-1.336	0.857	0.373	-1.378	0.694	0.326	-1.361	0.541	0.352	NaN	NaN	NaN	NaN	NaN	NaN	NaN	NaN	NaN
163	0.815	-1.426	0.98	0.557	NaN	NaN	NaN	NaN	NaN	NaN	NaN	NaN	NaN	NaN	NaN	NaN	-1.287	0.434	0.679	-1.326	0.287	0.732	-1.376	0.106	0.654	-1.245	0.034	0.699	NaN	NaN	NaN	-1.336	0.857	0.372	-1.378	0.694	0.326	-1.361	0.541	0.352	NaN	NaN	NaN	NaN	NaN	NaN	NaN	NaN	NaN
164	0.82	-1.426	0.98	0.557	NaN	NaN	NaN	NaN	NaN	NaN	NaN	NaN	NaN	NaN	NaN	NaN	-1.287	0.434	0.679	-1.326	0.287	0.732	-1.376	0.106	0.654	-1.245	0.034	0.699	NaN	NaN	NaN	-1.336	0.857	0.372	-1.378	0.694	0.326	-1.361	0.541	0.352	NaN	NaN	NaN	NaN	NaN	NaN	NaN	NaN	NaN
165	0.825	-1.426	0.98	0.557	NaN	NaN	NaN	NaN	NaN	NaN	NaN	NaN	NaN	NaN	NaN	NaN	-1.287	0.434	0.679	-1.326	0.287	0.732	-1.376	0.106	0.654	-1.245	0.034	0.699	NaN	NaN	NaN	-1.336	0.857	0.372	-1.378	0.694	0.326	-1.361	0.541	0.352	NaN	NaN	NaN	NaN	NaN	NaN	NaN	NaN	NaN
166	0.83	-1.426	0.98	0.557	NaN	NaN	NaN	NaN	NaN	NaN	NaN	NaN	NaN	NaN	NaN	NaN	-1.287	0.434	0.679	-1.326	0.287	0.732	-1.376	0.106	0.654	-1.245	0.034	0.699	NaN	NaN	NaN	-1.336	0.857	0.372	-1.378	0.694	0.326	-1.361	0.541	0.352	NaN	NaN	NaN	NaN	NaN	NaN	NaN	NaN	NaN
167	0.835	-1.426	0.98	0.557	NaN	NaN	NaN	NaN	NaN	NaN	NaN	NaN	NaN	NaN	NaN	NaN	-1.287	0.434	0.679	-1.326	0.287	0.732	-1.376	0.106	0.654	-1.245	0.034	0.699	NaN	NaN	NaN	-1.336	0.857	0.372	-1.378	0.694	0.326	-1.361	0.541	0.352	NaN	NaN	NaN	NaN	NaN	NaN	NaN	NaN	NaN
168	0.84	-1.426	0.98	0.557	NaN	NaN	NaN	NaN	NaN	NaN	NaN	NaN	NaN	NaN	NaN	NaN	-1.287	0.434	0.679	-1.326	0.287	0.732	-1.376	0.106	0.654	-1.245	0.034	0.699	NaN	NaN	NaN	-1.336	0.857	0.372	-1.378	0.694	0.326	-1.361	0.541	0.352	NaN	NaN	NaN	NaN	NaN	NaN	NaN	NaN	NaN
169	0.845	-1.426	0.98	0.557	NaN	NaN	NaN	NaN	NaN	NaN	NaN	NaN	NaN	NaN	NaN	NaN	-1.287	0.434	0.679	-1.326	0.287	0.732	-1.376	0.106	0.654	-1.245	0.034	0.699	NaN	NaN	NaN	-1.336	0.857	0.372	-1.378	0.694	0.326	-1.361	0.541	0.352	NaN	NaN	NaN	NaN	NaN	NaN	NaN	NaN	NaN
170	0.85	-1.426	0.98	0.557	NaN	NaN	NaN	NaN	NaN	NaN	NaN	NaN	NaN	NaN	NaN	NaN	-1.287	0.434	0.679	-1.326	0.287	0.732	-1.376	0.106	0.654	-1.245	0.034	0.699	NaN	NaN	NaN	-1.336	0.857	0.373	-1.378	0.694	0.326	-1.361	0.541	0.352	NaN	NaN	NaN	NaN	NaN	NaN	NaN	NaN	NaN
171	0.855	-1.426	0.98	0.557	NaN	NaN	NaN	NaN	NaN	NaN	NaN	NaN	NaN	NaN	NaN	NaN	-1.287	0.434	0.679	-1.326	0.287	0.732	-1.376	0.106	0.654	-1.245	0.034	0.699	NaN	NaN	NaN	-1.336	0.857	0.373	-1.378	0.694	0.326	-1.361	0.541	0.352	NaN	NaN	NaN	NaN	NaN	NaN	NaN	NaN	NaN
172	0.86	-1.426	0.98	0.557	NaN	NaN	NaN	NaN	NaN	NaN	NaN	NaN	NaN	NaN	NaN	NaN	-1.287	0.434	0.679	-1.326	0.287	0.732	-1.376	0.106	0.654	-1.245	0.034	0.699	NaN	NaN	NaN	-1.336	0.857	0.372	-1.378	0.694	0.326	-1.361	0.541	0.352	NaN	NaN	NaN	NaN	NaN	NaN	NaN	NaN	NaN
173	0.865	-1.426	0.98	0.557	NaN	NaN	NaN	NaN	NaN	NaN	NaN	NaN	NaN	NaN	NaN	NaN	-1.287	0.434	0.679	-1.326	0.287	0.732	-1.376	0.106	0.654	-1.245	0.034	0.699	NaN	NaN	NaN	-1.336	0.857	0.373	-1.378	0.694	0.326	-1.361	0.541	0.352	NaN	NaN	NaN	NaN	NaN	NaN	NaN	NaN	NaN
174	0.87	-1.426	0.98	0.557	NaN	NaN	NaN	NaN	NaN	NaN	NaN	NaN	NaN	NaN	NaN	NaN	-1.287	0.434	0.679	-1.326	0.287	0.732	-1.376	0.106	0.654	-1.245	0.034	0.699	NaN	NaN	NaN	-1.336	0.857	0.372	-1.378	0.694	0.326	-1.361	0.541	0.352	NaN	NaN	NaN	NaN	NaN	NaN	NaN	NaN	NaN
175	0.875	-1.426	0.98	0.557	NaN	NaN	NaN	NaN	NaN	NaN	NaN	NaN	NaN	NaN	NaN	NaN	-1.287	0.434	0.679	-1.326	0.287	0.732	-1.376	0.106	0.654	-1.245	0.034	0.699	NaN	NaN	NaN	-1.336	0.857	0.372	-1.378	0.694	0.326	-1.361	0.541	0.352	NaN	NaN	NaN	NaN	NaN	NaN	NaN	NaN	NaN
176	0.88	-1.426	0.98	0.557	NaN	NaN	NaN	NaN	NaN	NaN	NaN	NaN	NaN	NaN	NaN	NaN	-1.287	0.434	0.679	-1.326	0.287	0.732	-1.376	0.106	0.654	-1.245	0.034	0.699	NaN	NaN	NaN	-1.336	0.857	0.373	-1.378	0.694	0.326	-1.361	0.541	0.352	NaN	NaN	NaN	NaN	NaN	NaN	NaN	NaN	NaN
177	0.885	-1.426	0.98	0.557	NaN	NaN	NaN	NaN	NaN	NaN	NaN	NaN	NaN	NaN	NaN	NaN	-1.287	0.434	0.679	-1.326	0.287	0.732	-1.376	0.106	0.654	-1.245	0.034	0.699	NaN	NaN	NaN	-1.336	0.857	0.373	-1.378	0.694	0.326	-1.361	0.541	0.352	NaN	NaN	NaN	NaN	NaN	NaN	NaN	NaN	NaN
178	0.89	-1.426	0.98	0.557	NaN	NaN	NaN	NaN	NaN	NaN	NaN	NaN	NaN	NaN	NaN	NaN	-1.287	0.434	0.679	-1.326	0.287	0.732	-1.376	0.106	0.654	-1.245	0.034	0.699	NaN	NaN	NaN	-1.336	0.857	0.373	-1.379	0.694	0.326	-1.361	0.541	0.352	NaN	NaN	NaN	NaN	NaN	NaN	NaN	NaN	NaN
179	0.895	-1.426	0.98	0.557	NaN	NaN	NaN	NaN	NaN	NaN	NaN	NaN	NaN	NaN	NaN	NaN	-1.287	0.434	0.679	-1.326	0.287	0.732	-1.376	0.106	0.654	-1.245	0.034	0.699	NaN	NaN	NaN	-1.336	0.857	0.373	-1.379	0.694	0.326	-1.361	0.541	0.352	NaN	NaN	NaN	NaN	NaN	NaN	NaN	NaN	NaN
180	0.9	-1.426	0.98	0.557	NaN	NaN	NaN	NaN	NaN	NaN	NaN	NaN	NaN	NaN	NaN	NaN	-1.287	0.434	0.679	-1.326	0.287	0.732	-1.376	0.106	0.654	-1.245	0.034	0.699	NaN	NaN	NaN	-1.336	0.857	0.373	-1.379	0.694	0.326	-1.362	0.541	0.352	NaN	NaN	NaN	NaN	NaN	NaN	NaN	NaN	NaN
181	0.905	-1.426	0.979	0.557	NaN	NaN	NaN	NaN	NaN	NaN	NaN	NaN	NaN	NaN	NaN	NaN	-1.287	0.434	0.679	-1.326	0.287	0.732	-1.376	0.106	0.654	-1.245	0.034	0.699	NaN	NaN	NaN	-1.336	0.857	0.373	-1.379	0.694	0.326	-1.362	0.542	0.352	NaN	NaN	NaN	NaN	NaN	NaN	NaN	NaN	NaN
182	0.91	-1.426	0.979	0.557	NaN	NaN	NaN	NaN	NaN	NaN	NaN	NaN	NaN	NaN	NaN	NaN	-1.287	0.434	0.679	-1.326	0.287	0.732	-1.376	0.106	0.654	-1.245	0.034	0.699	NaN	NaN	NaN	-1.336	0.857	0.373	-1.379	0.694	0.326	-1.362	0.542	0.352	NaN	NaN	NaN	NaN	NaN	NaN	NaN	NaN	NaN
183	0.915	-1.426	0.979	0.557	NaN	NaN	NaN	NaN	NaN	NaN	NaN	NaN	NaN	NaN	NaN	NaN	-1.287	0.434	0.679	-1.326	0.287	0.732	-1.376	0.106	0.654	-1.245	0.034	0.699	NaN	NaN	NaN	-1.336	0.857	0.373	-1.379	0.694	0.326	-1.362	0.542	0.352	NaN	NaN	NaN	NaN	NaN	NaN	NaN	NaN	NaN
184	0.92	-1.426	0.979	0.557	NaN	NaN	NaN	NaN	NaN	NaN	NaN	NaN	NaN	NaN	NaN	NaN	-1.287	0.434	0.679	-1.326	0.287	0.732	-1.376	0.106	0.654	-1.245	0.034	0.699	NaN	NaN	NaN	-1.336	0.857	0.373	-1.379	0.694	0.326	-1.362	0.542	0.352	NaN	NaN	NaN	NaN	NaN	NaN	NaN	NaN	NaN
185	0.925	-1.426	0.979	0.557	NaN	NaN	NaN	NaN	NaN	NaN	NaN	NaN	NaN	NaN	NaN	NaN	-1.286	0.434	0.679	-1.326	0.287	0.732	-1.376	0.106	0.654	-1.245	0.034	0.699	NaN	NaN	NaN	-1.336	0.857	0.373	-1.379	0.694	0.326	-1.362	0.542	0.352	NaN	NaN	NaN	NaN	NaN	NaN	NaN	NaN	NaN
186	0.93	-1.426	0.979	0.557	NaN	NaN	NaN	NaN	NaN	NaN	NaN	NaN	NaN	NaN	NaN	NaN	-1.286	0.434	0.679	-1.326	0.287	0.732	-1.376	0.106	0.654	-1.245	0.034	0.699	NaN	NaN	NaN	-1.336	0.857	0.373	-1.379	0.694	0.326	-1.362	0.542	0.352	NaN	NaN	NaN	NaN	NaN	NaN	NaN	NaN	NaN
187	0.935	-1.426	0.979	0.557	NaN	NaN	NaN	NaN	NaN	NaN	NaN	NaN	NaN	NaN	NaN	NaN	-1.286	0.434	0.679	-1.326	0.287	0.731	-1.376	0.106	0.654	-1.245	0.034	0.699	NaN	NaN	NaN	-1.336	0.857	0.373	-1.379	0.694	0.326	-1.362	0.542	0.352	NaN	NaN	NaN	NaN	NaN	NaN	NaN	NaN	NaN
188	0.94	-1.426	0.979	0.557	NaN	NaN	NaN	NaN	NaN	NaN	NaN	NaN	NaN	NaN	NaN	NaN	-1.286	0.434	0.679	-1.325	0.287	0.731	-1.376	0.106	0.654	-1.245	0.034	0.699	NaN	NaN	NaN	-1.336	0.857	0.373	-1.379	0.694	0.326	-1.362	0.541	0.352	NaN	NaN	NaN	NaN	NaN	NaN	NaN	NaN	NaN
189	0.945	-1.426	0.979	0.557	NaN	NaN	NaN	NaN	NaN	NaN	NaN	NaN	NaN	NaN	NaN	NaN	-1.286	0.434	0.679	-1.325	0.287	0.731	-1.376	0.106	0.654	-1.245	0.034	0.699	NaN	NaN	NaN	-1.337	0.857	0.373	-1.379	0.694	0.326	-1.362	0.541	0.352	NaN	NaN	NaN	NaN	NaN	NaN	NaN	NaN	NaN
190	0.95	-1.426	0.979	0.557	NaN	NaN	NaN	NaN	NaN	NaN	NaN	NaN	NaN	NaN	NaN	NaN	-1.286	0.434	0.679	-1.325	0.287	0.731	-1.376	0.106	0.654	-1.245	0.034	0.699	NaN	NaN	NaN	-1.337	0.857	0.373	-1.379	0.694	0.326	-1.362	0.542	0.352	NaN	NaN	NaN	NaN	NaN	NaN	NaN	NaN	NaN
191	0.955	-1.426	0.979	0.557	NaN	NaN	NaN	NaN	NaN	NaN	NaN	NaN	NaN	NaN	NaN	NaN	-1.285	0.434	0.68	-1.325	0.287	0.731	-1.376	0.106	0.654	-1.245	0.034	0.699	NaN	NaN	NaN	-1.337	0.857	0.373	-1.379	0.694	0.326	-1.363	0.542	0.353	NaN	NaN	NaN	NaN	NaN	NaN	NaN	NaN	NaN
192	0.96	-1.426	0.979	0.557	NaN	NaN	NaN	NaN	NaN	NaN	NaN	NaN	NaN	NaN	NaN	NaN	-1.285	0.434	0.68	-1.324	0.287	0.731	-1.376	0.106	0.654	-1.245	0.034	0.699	NaN	NaN	NaN	-1.337	0.857	0.373	-1.379	0.694	0.326	-1.363	0.542	0.353	NaN	NaN	NaN	NaN	NaN	NaN	NaN	NaN	NaN
193	0.965	-1.426	0.979	0.558	NaN	NaN	NaN	NaN	NaN	NaN	NaN	NaN	NaN	NaN	NaN	NaN	-1.285	0.434	0.68	-1.324	0.287	0.731	-1.376	0.106	0.654	-1.245	0.034	0.699	NaN	NaN	NaN	-1.337	0.857	0.373	-1.38	0.694	0.326	-1.363	0.542	0.353	NaN	NaN	NaN	NaN	NaN	NaN	NaN	NaN	NaN
194	0.97	-1.427	0.979	0.558	NaN	NaN	NaN	NaN	NaN	NaN	NaN	NaN	NaN	NaN	NaN	NaN	-1.285	0.434	0.68	-1.324	0.287	0.731	-1.376	0.106	0.654	-1.245	0.034	0.699	NaN	NaN	NaN	-1.337	0.857	0.373	-1.38	0.694	0.326	-1.363	0.542	0.353	NaN	NaN	NaN	NaN	NaN	NaN	NaN	NaN	NaN
195	0.975	-1.427	0.979	0.558	NaN	NaN	NaN	NaN	NaN	NaN	NaN	NaN	NaN	NaN	NaN	NaN	-1.285	0.434	0.68	-1.324	0.287	0.731	-1.376	0.106	0.654	-1.245	0.034	0.699	NaN	NaN	NaN	-1.337	0.857	0.373	-1.38	0.693	0.326	-1.363	0.541	0.353	NaN	NaN	NaN	NaN	NaN	NaN	NaN	NaN	NaN
196	0.98	-1.427	0.979	0.558	NaN	NaN	NaN	NaN	NaN	NaN	NaN	NaN	NaN	NaN	NaN	NaN	-1.285	0.434	0.679	-1.324	0.287	0.731	-1.376	0.106	0.654	-1.245	0.034	0.699	NaN	NaN	NaN	-1.337	0.857	0.373	-1.38	0.693	0.326	-1.363	0.541	0.353	NaN	NaN	NaN	NaN	NaN	NaN	NaN	NaN	NaN
197	0.985	-1.427	0.979	0.558	NaN	NaN	NaN	NaN	NaN	NaN	NaN	NaN	NaN	NaN	NaN	NaN	-1.285	0.434	0.68	-1.324	0.287	0.731	-1.376	0.106	0.654	-1.245	0.034	0.699	NaN	NaN	NaN	-1.337	0.857	0.373	-1.38	0.693	0.326	-1.363	0.541	0.353	NaN	NaN	NaN	NaN	NaN	NaN	NaN	NaN	NaN
198	0.99	-1.427	0.979	0.558	NaN	NaN	NaN	NaN	NaN	NaN	NaN	NaN	NaN	NaN	NaN	NaN	-1.285	0.434	0.68	-1.324	0.287	0.731	-1.376	0.106	0.654	-1.245	0.034	0.699	NaN	NaN	NaN	-1.337	0.856	0.373	-1.38	0.693	0.327	-1.363	0.541	0.353	NaN	NaN	NaN	NaN	NaN	NaN	NaN	NaN	NaN
199	0.995	-1.427	0.979	0.558	NaN	NaN	NaN	NaN	NaN	NaN	NaN	NaN	NaN	NaN	NaN	NaN	-1.285	0.434	0.68	-1.324	0.287	0.731	-1.376	0.106	0.654	-1.245	0.035	0.699	NaN	NaN	NaN	-1.337	0.856	0.374	-1.38	0.693	0.327	-1.363	0.541	0.353	NaN	NaN	NaN	NaN	NaN	NaN	NaN	NaN	NaN
200	1	-1.427	0.979	0.558	NaN	NaN	NaN	NaN	NaN	NaN	NaN	NaN	NaN	NaN	NaN	NaN	-1.284	0.434	0.68	-1.324	0.287	0.731	-1.376	0.106	0.654	-1.245	0.035	0.699	NaN	NaN	NaN	-1.337	0.856	0.374	-1.38	0.693	0.327	-1.363	0.541	0.353	NaN	NaN	NaN	NaN	NaN	NaN	NaN	NaN	NaN
201	1.005	-1.427	0.979	0.559	NaN	NaN	NaN	NaN	NaN	NaN	NaN	NaN	NaN	NaN	NaN	NaN	-1.284	0.434	0.68	-1.324	0.287	0.731	-1.376	0.106	0.654	-1.245	0.035	0.699	NaN	NaN	NaN	-1.337	0.856	0.374	-1.38	0.693	0.327	-1.363	0.541	0.353	NaN	NaN	NaN	NaN	NaN	NaN	NaN	NaN	NaN
202	1.01	-1.427	0.979	0.559	NaN	NaN	NaN	NaN	NaN	NaN	NaN	NaN	NaN	NaN	NaN	NaN	-1.284	0.434	0.68	-1.324	0.287	0.731	-1.376	0.106	0.654	-1.245	0.035	0.699	NaN	NaN	NaN	-1.337	0.856	0.374	-1.38	0.693	0.327	-1.363	0.54	0.353	NaN	NaN	NaN	NaN	NaN	NaN	NaN	NaN	NaN
203	1.015	-1.427	0.979	0.559	NaN	NaN	NaN	NaN	NaN	NaN	NaN	NaN	NaN	NaN	NaN	NaN	-1.284	0.434	0.68	-1.324	0.287	0.731	-1.376	0.106	0.654	-1.245	0.035	0.699	NaN	NaN	NaN	-1.337	0.856	0.374	-1.38	0.693	0.327	-1.361	0.539	0.352	NaN	NaN	NaN	NaN	NaN	NaN	NaN	NaN	NaN
204	1.02	-1.427	0.979	0.559	NaN	NaN	NaN	NaN	NaN	NaN	NaN	NaN	NaN	NaN	NaN	NaN	-1.284	0.434	0.68	-1.324	0.287	0.731	-1.376	0.106	0.654	-1.245	0.034	0.699	NaN	NaN	NaN	-1.337	0.856	0.375	-1.38	0.693	0.327	-1.362	0.539	0.353	NaN	NaN	NaN	NaN	NaN	NaN	NaN	NaN	NaN
205	1.025	-1.427	0.979	0.559	NaN	NaN	NaN	NaN	NaN	NaN	NaN	NaN	NaN	NaN	NaN	NaN	-1.284	0.434	0.68	-1.324	0.287	0.731	-1.376	0.106	0.654	-1.245	0.035	0.699	NaN	NaN	NaN	-1.337	0.856	0.375	-1.381	0.693	0.328	-1.363	0.541	0.354	NaN	NaN	NaN	NaN	NaN	NaN	NaN	NaN	NaN
206	1.03	-1.427	0.979	0.559	NaN	NaN	NaN	NaN	NaN	NaN	NaN	NaN	NaN	NaN	NaN	NaN	-1.284	0.433	0.68	-1.324	0.287	0.731	-1.376	0.106	0.654	-1.245	0.035	0.699	NaN	NaN	NaN	-1.338	0.856	0.375	-1.381	0.693	0.328	-1.364	0.541	0.354	NaN	NaN	NaN	NaN	NaN	NaN	NaN	NaN	NaN
207	1.035	-1.427	0.979	0.559	NaN	NaN	NaN	NaN	NaN	NaN	NaN	NaN	NaN	NaN	NaN	NaN	-1.284	0.433	0.68	-1.324	0.287	0.731	-1.376	0.106	0.654	-1.245	0.035	0.699	NaN	NaN	NaN	-1.338	0.856	0.375	-1.381	0.693	0.328	-1.364	0.541	0.354	NaN	NaN	NaN	NaN	NaN	NaN	NaN	NaN	NaN
208	1.04	-1.427	0.979	0.559	NaN	NaN	NaN	NaN	NaN	NaN	NaN	NaN	NaN	NaN	NaN	NaN	-1.284	0.433	0.68	-1.323	0.287	0.731	-1.376	0.107	0.654	-1.245	0.035	0.699	NaN	NaN	NaN	-1.338	0.856	0.375	-1.381	0.693	0.328	-1.364	0.541	0.354	NaN	NaN	NaN	NaN	NaN	NaN	NaN	NaN	NaN
209	1.045	-1.427	0.979	0.56	NaN	NaN	NaN	NaN	NaN	NaN	NaN	NaN	NaN	NaN	NaN	NaN	-1.284	0.433	0.68	-1.323	0.287	0.731	-1.376	0.107	0.654	-1.245	0.035	0.699	NaN	NaN	NaN	-1.338	0.856	0.375	-1.381	0.693	0.328	-1.364	0.541	0.354	NaN	NaN	NaN	NaN	NaN	NaN	NaN	NaN	NaN
210	1.05	-1.427	0.979	0.56	NaN	NaN	NaN	NaN	NaN	NaN	NaN	NaN	NaN	NaN	NaN	NaN	-1.284	0.433	0.68	-1.323	0.287	0.731	-1.376	0.107	0.654	-1.245	0.035	0.699	NaN	NaN	NaN	-1.339	0.856	0.375	-1.381	0.693	0.328	-1.365	0.541	0.354	NaN	NaN	NaN	NaN	NaN	NaN	NaN	NaN	NaN
211	1.055	-1.427	0.979	0.56	NaN	NaN	NaN	NaN	NaN	NaN	NaN	NaN	NaN	NaN	NaN	NaN	-1.284	0.433	0.68	-1.323	0.287	0.731	-1.376	0.107	0.654	-1.245	0.035	0.699	NaN	NaN	NaN	-1.339	0.856	0.375	-1.381	0.693	0.328	-1.365	0.541	0.355	NaN	NaN	NaN	NaN	NaN	NaN	NaN	NaN	NaN
212	1.06	-1.427	0.979	0.56	NaN	NaN	NaN	NaN	NaN	NaN	NaN	NaN	NaN	NaN	NaN	NaN	-1.283	0.433	0.68	-1.323	0.287	0.731	-1.376	0.107	0.654	-1.245	0.035	0.699	NaN	NaN	NaN	-1.338	0.856	0.376	-1.382	0.693	0.329	-1.365	0.541	0.355	NaN	NaN	NaN	NaN	NaN	NaN	NaN	NaN	NaN
213	1.065	-1.427	0.98	0.561	NaN	NaN	NaN	NaN	NaN	NaN	NaN	NaN	NaN	NaN	NaN	NaN	-1.283	0.433	0.68	-1.322	0.287	0.731	-1.376	0.107	0.654	-1.245	0.035	0.699	NaN	NaN	NaN	-1.338	0.856	0.376	-1.382	0.693	0.329	-1.365	0.541	0.355	NaN	NaN	NaN	NaN	NaN	NaN	NaN	NaN	NaN
214	1.07	-1.428	0.98	0.561	NaN	NaN	NaN	NaN	NaN	NaN	NaN	NaN	NaN	NaN	NaN	NaN	-1.283	0.433	0.68	-1.322	0.286	0.731	-1.376	0.106	0.654	-1.245	0.035	0.699	NaN	NaN	NaN	-1.339	0.856	0.376	-1.382	0.693	0.329	-1.365	0.541	0.355	NaN	NaN	NaN	NaN	NaN	NaN	NaN	NaN	NaN
215	1.075	-1.428	0.98	0.561	NaN	NaN	NaN	NaN	NaN	NaN	NaN	NaN	NaN	NaN	NaN	NaN	-1.283	0.433	0.68	-1.322	0.286	0.731	-1.376	0.106	0.654	-1.245	0.035	0.699	NaN	NaN	NaN	-1.339	0.856	0.376	-1.382	0.693	0.33	-1.365	0.541	0.355	NaN	NaN	NaN	NaN	NaN	NaN	NaN	NaN	NaN
216	1.08	-1.428	0.979	0.561	NaN	NaN	NaN	NaN	NaN	NaN	NaN	NaN	NaN	NaN	NaN	NaN	-1.283	0.433	0.68	-1.322	0.286	0.731	-1.376	0.106	0.654	-1.245	0.035	0.699	NaN	NaN	NaN	-1.339	0.856	0.377	-1.382	0.693	0.33	-1.366	0.541	0.356	NaN	NaN	NaN	NaN	NaN	NaN	NaN	NaN	NaN
217	1.085	-1.427	0.979	0.561	NaN	NaN	NaN	NaN	NaN	NaN	NaN	NaN	NaN	NaN	NaN	NaN	-1.283	0.433	0.68	-1.322	0.286	0.731	-1.376	0.106	0.654	-1.245	0.035	0.699	NaN	NaN	NaN	-1.339	0.856	0.377	-1.382	0.693	0.33	-1.366	0.541	0.356	NaN	NaN	NaN	NaN	NaN	NaN	NaN	NaN	NaN
218	1.09	-1.427	0.979	0.562	NaN	NaN	NaN	NaN	NaN	NaN	NaN	NaN	NaN	NaN	NaN	NaN	-1.283	0.433	0.68	-1.322	0.286	0.731	-1.376	0.106	0.654	-1.245	0.035	0.699	NaN	NaN	NaN	-1.339	0.856	0.377	-1.383	0.693	0.33	-1.364	0.54	0.356	NaN	NaN	NaN	NaN	NaN	NaN	NaN	NaN	NaN
219	1.095	-1.428	0.979	0.562	NaN	NaN	NaN	NaN	NaN	NaN	NaN	NaN	NaN	NaN	NaN	NaN	-1.283	0.433	0.681	-1.322	0.286	0.731	-1.376	0.106	0.654	-1.245	0.035	0.699	NaN	NaN	NaN	-1.339	0.856	0.377	-1.383	0.693	0.33	-1.362	0.538	0.356	NaN	NaN	NaN	NaN	NaN	NaN	NaN	NaN	NaN
220	1.1	-1.428	0.979	0.562	NaN	NaN	NaN	NaN	NaN	NaN	NaN	NaN	NaN	NaN	NaN	NaN	-1.283	0.433	0.681	-1.322	0.286	0.731	-1.376	0.106	0.654	-1.245	0.035	0.699	NaN	NaN	NaN	-1.339	0.856	0.377	-1.383	0.693	0.331	-1.363	0.539	0.356	NaN	NaN	NaN	NaN	NaN	NaN	NaN	NaN	NaN
221	1.105	-1.428	0.979	0.563	NaN	NaN	NaN	NaN	NaN	NaN	NaN	NaN	NaN	NaN	NaN	NaN	-1.283	0.433	0.681	-1.321	0.286	0.731	-1.376	0.106	0.654	-1.245	0.035	0.699	NaN	NaN	NaN	-1.339	0.856	0.378	-1.383	0.693	0.331	-1.361	0.537	0.356	NaN	NaN	NaN	NaN	NaN	NaN	NaN	NaN	NaN
222	1.11	-1.428	0.979	0.563	NaN	NaN	NaN	NaN	NaN	NaN	NaN	NaN	NaN	NaN	NaN	NaN	-1.282	0.433	0.681	-1.321	0.286	0.731	-1.376	0.106	0.654	-1.245	0.035	0.699	NaN	NaN	NaN	-1.339	0.856	0.378	-1.383	0.693	0.331	-1.36	0.537	0.356	NaN	NaN	NaN	NaN	NaN	NaN	NaN	NaN	NaN
223	1.115	-1.427	0.978	0.563	NaN	NaN	NaN	NaN	NaN	NaN	NaN	NaN	NaN	NaN	NaN	NaN	-1.282	0.433	0.68	-1.321	0.286	0.731	-1.376	0.107	0.654	-1.245	0.035	0.699	NaN	NaN	NaN	-1.339	0.856	0.378	-1.383	0.693	0.331	-1.36	0.536	0.356	NaN	NaN	NaN	NaN	NaN	NaN	NaN	NaN	NaN
224	1.12	-1.422	0.974	0.563	NaN	NaN	NaN	NaN	NaN	NaN	NaN	NaN	NaN	NaN	NaN	NaN	-1.281	0.432	0.679	-1.321	0.286	0.731	-1.376	0.106	0.654	-1.245	0.035	0.699	NaN	NaN	NaN	-1.339	0.855	0.379	-1.383	0.693	0.331	-1.36	0.536	0.356	NaN	NaN	NaN	NaN	NaN	NaN	NaN	NaN	NaN
225	1.125	-1.42	0.973	0.566	NaN	NaN	NaN	NaN	NaN	NaN	NaN	NaN	NaN	NaN	NaN	NaN	-1.281	0.432	0.679	-1.321	0.285	0.731	-1.376	0.106	0.654	-1.245	0.035	0.699	NaN	NaN	NaN	-1.339	0.855	0.379	-1.383	0.693	0.332	-1.36	0.536	0.357	NaN	NaN	NaN	NaN	NaN	NaN	NaN	NaN	NaN
226	1.13	-1.422	0.974	0.566	NaN	NaN	NaN	NaN	NaN	NaN	NaN	NaN	NaN	NaN	NaN	NaN	-1.28	0.432	0.678	-1.321	0.285	0.731	-1.376	0.106	0.654	-1.245	0.035	0.699	NaN	NaN	NaN	-1.339	0.855	0.38	-1.383	0.693	0.332	-1.36	0.536	0.357	NaN	NaN	NaN	NaN	NaN	NaN	NaN	NaN	NaN
227	1.135	-1.416	0.97	0.568	NaN	NaN	NaN	NaN	NaN	NaN	NaN	NaN	NaN	NaN	NaN	NaN	-1.28	0.431	0.678	-1.321	0.285	0.731	-1.376	0.106	0.654	-1.245	0.035	0.699	NaN	NaN	NaN	-1.339	0.856	0.38	-1.382	0.693	0.332	-1.36	0.536	0.357	NaN	NaN	NaN	NaN	NaN	NaN	NaN	NaN	NaN
228	1.14	-1.418	0.971	0.568	NaN	NaN	NaN	NaN	NaN	NaN	NaN	NaN	NaN	NaN	NaN	NaN	-1.28	0.431	0.678	-1.321	0.286	0.731	-1.376	0.106	0.654	-1.245	0.035	0.699	NaN	NaN	NaN	-1.339	0.856	0.38	-1.382	0.693	0.332	-1.36	0.537	0.357	NaN	NaN	NaN	NaN	NaN	NaN	NaN	NaN	NaN
229	1.145	-1.425	0.977	0.566	NaN	NaN	NaN	NaN	NaN	NaN	NaN	NaN	NaN	NaN	NaN	NaN	-1.28	0.431	0.678	-1.321	0.286	0.731	-1.376	0.106	0.654	-1.245	0.035	0.699	NaN	NaN	NaN	-1.339	0.856	0.38	-1.382	0.693	0.333	-1.36	0.537	0.357	NaN	NaN	NaN	NaN	NaN	NaN	NaN	NaN	NaN
230	1.15	-1.427	0.978	0.566	NaN	NaN	NaN	NaN	NaN	NaN	NaN	NaN	NaN	NaN	NaN	NaN	-1.28	0.431	0.679	-1.321	0.285	0.731	-1.376	0.106	0.654	-1.245	0.035	0.699	NaN	NaN	NaN	-1.339	0.856	0.381	-1.382	0.693	0.333	-1.36	0.537	0.357	NaN	NaN	NaN	NaN	NaN	NaN	NaN	NaN	NaN
231	1.155	-1.424	0.975	0.567	NaN	NaN	NaN	NaN	NaN	NaN	NaN	NaN	NaN	NaN	NaN	NaN	-1.279	0.431	0.679	-1.321	0.285	0.731	-1.376	0.106	0.654	-1.245	0.035	0.699	NaN	NaN	NaN	-1.339	0.855	0.381	-1.383	0.693	0.333	-1.36	0.537	0.357	NaN	NaN	NaN	NaN	NaN	NaN	NaN	NaN	NaN
232	1.16	-1.417	0.97	0.57	NaN	NaN	NaN	NaN	NaN	NaN	NaN	NaN	NaN	NaN	NaN	NaN	-1.279	0.431	0.679	-1.321	0.285	0.732	-1.376	0.106	0.654	-1.245	0.035	0.699	NaN	NaN	NaN	-1.339	0.855	0.382	-1.384	0.694	0.334	-1.36	0.537	0.357	NaN	NaN	NaN	NaN	NaN	NaN	NaN	NaN	NaN
233	1.165	-1.415	0.968	0.571	NaN	NaN	NaN	NaN	NaN	NaN	NaN	NaN	NaN	NaN	NaN	NaN	-1.279	0.43	0.679	-1.32	0.285	0.732	-1.376	0.106	0.654	-1.245	0.035	0.699	NaN	NaN	NaN	-1.339	0.855	0.382	-1.384	0.694	0.335	-1.362	0.538	0.358	NaN	NaN	NaN	NaN	NaN	NaN	NaN	NaN	NaN
234	1.17	-1.415	0.968	0.571	NaN	NaN	NaN	NaN	NaN	NaN	NaN	NaN	NaN	NaN	NaN	NaN	-1.279	0.43	0.679	-1.32	0.285	0.732	-1.376	0.106	0.654	-1.245	0.035	0.699	NaN	NaN	NaN	-1.339	0.855	0.382	-1.384	0.694	0.335	-1.364	0.54	0.359	NaN	NaN	NaN	NaN	NaN	NaN	NaN	NaN	NaN
235	1.175	-1.415	0.967	0.572	NaN	NaN	NaN	NaN	NaN	NaN	NaN	NaN	NaN	NaN	NaN	NaN	-1.279	0.43	0.679	-1.32	0.285	0.732	-1.376	0.106	0.654	-1.245	0.035	0.699	NaN	NaN	NaN	-1.339	0.855	0.382	-1.384	0.694	0.335	-1.364	0.54	0.359	NaN	NaN	NaN	NaN	NaN	NaN	NaN	NaN	NaN
236	1.18	-1.418	0.97	0.571	NaN	NaN	NaN	NaN	NaN	NaN	NaN	NaN	NaN	NaN	NaN	NaN	-1.278	0.43	0.68	-1.32	0.285	0.732	-1.376	0.106	0.654	-1.245	0.035	0.699	NaN	NaN	NaN	-1.339	0.855	0.383	-1.382	0.693	0.335	-1.364	0.541	0.36	NaN	NaN	NaN	NaN	NaN	NaN	NaN	NaN	NaN
237	1.185	-1.426	0.976	0.569	NaN	NaN	NaN	NaN	NaN	NaN	NaN	NaN	NaN	NaN	NaN	NaN	-1.278	0.43	0.681	-1.32	0.285	0.732	-1.376	0.106	0.654	-1.245	0.035	0.699	NaN	NaN	NaN	-1.339	0.855	0.383	-1.382	0.693	0.335	-1.364	0.541	0.36	NaN	NaN	NaN	NaN	NaN	NaN	NaN	NaN	NaN
238	1.19	-1.428	0.977	0.569	NaN	NaN	NaN	NaN	NaN	NaN	NaN	NaN	NaN	NaN	NaN	NaN	-1.278	0.431	0.682	-1.319	0.285	0.732	-1.376	0.106	0.654	-1.245	0.035	0.699	NaN	NaN	NaN	-1.339	0.855	0.384	-1.381	0.693	0.335	-1.364	0.541	0.36	NaN	NaN	NaN	NaN	NaN	NaN	NaN	NaN	NaN
239	1.195	-1.428	0.977	0.569	NaN	NaN	NaN	NaN	NaN	NaN	NaN	NaN	NaN	NaN	NaN	NaN	-1.278	0.431	0.683	-1.319	0.284	0.732	-1.376	0.106	0.654	-1.245	0.035	0.699	NaN	NaN	NaN	-1.338	0.855	0.384	-1.381	0.693	0.335	-1.364	0.541	0.36	NaN	NaN	NaN	NaN	NaN	NaN	NaN	NaN	NaN
240	1.2	-1.428	0.977	0.57	NaN	NaN	NaN	NaN	NaN	NaN	NaN	NaN	NaN	NaN	NaN	NaN	-1.278	0.431	0.683	-1.319	0.284	0.732	-1.376	0.106	0.654	-1.245	0.035	0.699	NaN	NaN	NaN	-1.338	0.855	0.385	-1.381	0.693	0.336	-1.363	0.541	0.36	NaN	NaN	NaN	NaN	NaN	NaN	NaN	NaN	NaN
241	1.205	-1.428	0.977	0.57	NaN	NaN	NaN	NaN	NaN	NaN	NaN	NaN	NaN	NaN	NaN	NaN	-1.278	0.431	0.683	-1.318	0.284	0.732	-1.376	0.106	0.654	-1.245	0.035	0.699	NaN	NaN	NaN	-1.338	0.855	0.385	-1.381	0.693	0.336	-1.363	0.541	0.361	NaN	NaN	NaN	NaN	NaN	NaN	NaN	NaN	NaN
242	1.21	-1.428	0.977	0.571	NaN	NaN	NaN	NaN	NaN	NaN	NaN	NaN	NaN	NaN	NaN	NaN	-1.278	0.431	0.683	-1.318	0.284	0.732	-1.376	0.106	0.654	-1.245	0.035	0.699	NaN	NaN	NaN	-1.338	0.856	0.385	-1.381	0.693	0.336	-1.363	0.541	0.361	NaN	NaN	NaN	NaN	NaN	NaN	NaN	NaN	NaN
243	1.215	-1.428	0.977	0.571	NaN	NaN	NaN	NaN	NaN	NaN	NaN	NaN	NaN	NaN	NaN	NaN	-1.278	0.431	0.683	-1.318	0.284	0.732	-1.376	0.106	0.654	-1.245	0.035	0.699	NaN	NaN	NaN	-1.338	0.855	0.386	-1.381	0.693	0.337	-1.362	0.541	0.361	NaN	NaN	NaN	NaN	NaN	NaN	NaN	NaN	NaN
244	1.22	-1.428	0.977	0.572	NaN	NaN	NaN	NaN	NaN	NaN	NaN	NaN	NaN	NaN	NaN	NaN	-1.278	0.431	0.683	-1.318	0.284	0.732	-1.376	0.106	0.654	-1.245	0.035	0.699	NaN	NaN	NaN	-1.338	0.855	0.386	-1.383	0.694	0.338	-1.362	0.541	0.361	NaN	NaN	NaN	NaN	NaN	NaN	NaN	NaN	NaN
245	1.225	-1.428	0.977	0.572	NaN	NaN	NaN	NaN	NaN	NaN	NaN	NaN	NaN	NaN	NaN	NaN	-1.278	0.431	0.683	-1.318	0.284	0.732	-1.376	0.106	0.654	-1.245	0.035	0.699	NaN	NaN	NaN	-1.337	0.855	0.387	-1.382	0.694	0.338	-1.362	0.541	0.362	NaN	NaN	NaN	NaN	NaN	NaN	NaN	NaN	NaN
246	1.23	-1.428	0.977	0.573	NaN	NaN	NaN	NaN	NaN	NaN	NaN	NaN	NaN	NaN	NaN	NaN	-1.277	0.431	0.683	-1.318	0.284	0.732	-1.375	0.106	0.654	-1.245	0.035	0.699	NaN	NaN	NaN	-1.337	0.855	0.387	-1.38	0.693	0.338	-1.362	0.541	0.362	NaN	NaN	NaN	NaN	NaN	NaN	NaN	NaN	NaN
247	1.235	-1.428	0.977	0.573	NaN	NaN	NaN	NaN	NaN	NaN	NaN	NaN	NaN	NaN	NaN	NaN	-1.277	0.43	0.682	-1.318	0.284	0.732	-1.375	0.106	0.654	-1.245	0.035	0.699	NaN	NaN	NaN	-1.337	0.855	0.387	-1.38	0.693	0.338	-1.361	0.541	0.362	NaN	NaN	NaN	NaN	NaN	NaN	NaN	NaN	NaN
248	1.24	-1.428	0.976	0.574	NaN	NaN	NaN	NaN	NaN	NaN	NaN	NaN	NaN	NaN	NaN	NaN	-1.276	0.43	0.681	-1.317	0.284	0.732	-1.375	0.106	0.654	-1.245	0.035	0.699	NaN	NaN	NaN	-1.338	0.856	0.388	-1.38	0.693	0.338	-1.361	0.541	0.362	NaN	NaN	NaN	NaN	NaN	NaN	NaN	NaN	NaN
249	1.245	-1.428	0.976	0.574	NaN	NaN	NaN	NaN	NaN	NaN	NaN	NaN	NaN	NaN	NaN	NaN	-1.276	0.429	0.681	-1.317	0.284	0.732	-1.375	0.106	0.654	-1.245	0.035	0.699	NaN	NaN	NaN	-1.337	0.856	0.388	-1.379	0.693	0.338	-1.361	0.541	0.363	NaN	NaN	NaN	NaN	NaN	NaN	NaN	NaN	NaN
250	1.25	-1.428	0.976	0.575	NaN	NaN	NaN	NaN	NaN	NaN	NaN	NaN	NaN	NaN	NaN	NaN	-1.275	0.429	0.681	-1.317	0.283	0.732	-1.375	0.106	0.654	-1.245	0.035	0.699	NaN	NaN	NaN	-1.337	0.855	0.389	-1.379	0.693	0.338	-1.36	0.541	0.363	NaN	NaN	NaN	NaN	NaN	NaN	NaN	NaN	NaN
251	1.255	-1.428	0.976	0.575	NaN	NaN	NaN	NaN	NaN	NaN	NaN	NaN	NaN	NaN	NaN	NaN	-1.275	0.428	0.681	-1.317	0.283	0.732	-1.375	0.106	0.654	-1.245	0.035	0.699	NaN	NaN	NaN	-1.337	0.855	0.389	-1.379	0.693	0.339	-1.36	0.541	0.363	NaN	NaN	NaN	NaN	NaN	NaN	NaN	NaN	NaN
252	1.26	-1.428	0.976	0.576	NaN	NaN	NaN	NaN	NaN	NaN	NaN	NaN	NaN	NaN	NaN	NaN	-1.275	0.428	0.681	-1.316	0.282	0.732	-1.375	0.106	0.654	-1.245	0.035	0.699	NaN	NaN	NaN	-1.337	0.856	0.39	-1.379	0.693	0.339	-1.36	0.541	0.363	NaN	NaN	NaN	NaN	NaN	NaN	NaN	NaN	NaN
253	1.265	-1.428	0.976	0.576	NaN	NaN	NaN	NaN	NaN	NaN	NaN	NaN	NaN	NaN	NaN	NaN	-1.274	0.428	0.681	-1.314	0.279	0.731	-1.375	0.106	0.654	-1.245	0.035	0.699	NaN	NaN	NaN	-1.337	0.856	0.39	-1.378	0.693	0.339	-1.36	0.541	0.363	NaN	NaN	NaN	NaN	NaN	NaN	NaN	NaN	NaN
254	1.27	-1.428	0.976	0.577	NaN	NaN	NaN	NaN	NaN	NaN	NaN	NaN	NaN	NaN	NaN	NaN	-1.274	0.428	0.681	-1.313	0.279	0.731	-1.375	0.106	0.654	-1.245	0.035	0.699	NaN	NaN	NaN	-1.337	0.856	0.39	-1.378	0.693	0.34	-1.359	0.541	0.364	NaN	NaN	NaN	NaN	NaN	NaN	NaN	NaN	NaN
255	1.275	-1.428	0.976	0.577	NaN	NaN	NaN	NaN	NaN	NaN	NaN	NaN	NaN	NaN	NaN	NaN	-1.274	0.427	0.681	-1.313	0.278	0.731	-1.375	0.106	0.654	-1.245	0.035	0.699	NaN	NaN	NaN	-1.337	0.856	0.391	-1.378	0.693	0.34	-1.359	0.542	0.364	NaN	NaN	NaN	NaN	NaN	NaN	NaN	NaN	NaN
256	1.28	-1.428	0.976	0.578	NaN	NaN	NaN	NaN	NaN	NaN	NaN	NaN	NaN	NaN	NaN	NaN	-1.273	0.427	0.682	-1.313	0.278	0.731	-1.375	0.106	0.654	-1.245	0.035	0.699	NaN	NaN	NaN	-1.336	0.856	0.392	-1.378	0.693	0.341	-1.359	0.542	0.364	NaN	NaN	NaN	NaN	NaN	NaN	NaN	NaN	NaN
257	1.285	-1.427	0.975	0.578	NaN	NaN	NaN	NaN	NaN	NaN	NaN	NaN	NaN	NaN	NaN	NaN	-1.273	0.427	0.682	-1.313	0.278	0.731	-1.375	0.106	0.654	-1.245	0.035	0.699	NaN	NaN	NaN	-1.336	0.856	0.392	-1.378	0.693	0.341	-1.359	0.541	0.364	NaN	NaN	NaN	NaN	NaN	NaN	NaN	NaN	NaN
258	1.29	-1.428	0.975	0.579	NaN	NaN	NaN	NaN	NaN	NaN	NaN	NaN	NaN	NaN	NaN	NaN	-1.273	0.427	0.682	-1.312	0.278	0.731	-1.375	0.106	0.654	-1.245	0.035	0.699	NaN	NaN	NaN	-1.336	0.856	0.392	-1.377	0.693	0.341	-1.358	0.541	0.365	NaN	NaN	NaN	NaN	NaN	NaN	NaN	NaN	NaN
259	1.295	-1.428	0.975	0.579	NaN	NaN	NaN	NaN	NaN	NaN	NaN	NaN	NaN	NaN	NaN	NaN	-1.272	0.427	0.683	-1.312	0.278	0.731	-1.375	0.106	0.654	-1.245	0.035	0.699	NaN	NaN	NaN	-1.337	0.856	0.393	-1.377	0.693	0.341	-1.356	0.54	0.365	NaN	NaN	NaN	NaN	NaN	NaN	NaN	NaN	NaN
260	1.3	-1.428	0.975	0.58	NaN	NaN	NaN	NaN	NaN	NaN	NaN	NaN	NaN	NaN	NaN	NaN	-1.272	0.428	0.683	-1.312	0.278	0.731	-1.375	0.106	0.654	-1.245	0.034	0.699	NaN	NaN	NaN	-1.336	0.856	0.393	-1.377	0.693	0.342	-1.352	0.537	0.365	NaN	NaN	NaN	NaN	NaN	NaN	NaN	NaN	NaN
261	1.305	-1.428	0.975	0.58	NaN	NaN	NaN	NaN	NaN	NaN	NaN	NaN	NaN	NaN	NaN	NaN	-1.272	0.428	0.683	-1.312	0.278	0.731	-1.375	0.106	0.654	-1.245	0.034	0.699	NaN	NaN	NaN	-1.336	0.856	0.394	-1.377	0.693	0.342	-1.351	0.536	0.366	NaN	NaN	NaN	NaN	NaN	NaN	NaN	NaN	NaN
262	1.31	-1.427	0.975	0.581	NaN	NaN	NaN	NaN	NaN	NaN	NaN	NaN	NaN	NaN	NaN	NaN	-1.272	0.428	0.684	-1.312	0.278	0.731	-1.375	0.106	0.654	-1.245	0.034	0.699	NaN	NaN	NaN	-1.335	0.856	0.394	-1.376	0.693	0.342	-1.351	0.536	0.366	NaN	NaN	NaN	NaN	NaN	NaN	-1.337	0.1	0.287
263	1.315	-1.427	0.974	0.581	NaN	NaN	NaN	NaN	NaN	NaN	NaN	NaN	NaN	NaN	NaN	NaN	-1.272	0.428	0.684	-1.312	0.278	0.731	-1.375	0.106	0.654	-1.245	0.034	0.699	NaN	NaN	NaN	-1.335	0.856	0.395	-1.376	0.693	0.343	-1.35	0.536	0.366	NaN	NaN	NaN	NaN	NaN	NaN	-1.337	0.1	0.287
264	1.32	-1.427	0.974	0.582	NaN	NaN	NaN	NaN	NaN	NaN	NaN	NaN	NaN	NaN	NaN	NaN	-1.272	0.428	0.684	-1.312	0.278	0.731	-1.375	0.106	0.654	-1.245	0.034	0.699	NaN	NaN	NaN	-1.335	0.856	0.395	-1.376	0.694	0.343	-1.35	0.537	0.366	NaN	NaN	NaN	NaN	NaN	NaN	-1.337	0.1	0.287
265	1.325	-1.427	0.974	0.583	NaN	NaN	NaN	NaN	NaN	NaN	NaN	NaN	NaN	NaN	NaN	NaN	-1.271	0.428	0.684	-1.312	0.278	0.731	-1.375	0.106	0.654	-1.245	0.034	0.699	NaN	NaN	NaN	-1.336	0.857	0.395	-1.376	0.694	0.343	-1.35	0.537	0.366	NaN	NaN	NaN	NaN	NaN	NaN	-1.336	0.1	0.287
266	1.33	-1.427	0.974	0.583	NaN	NaN	NaN	NaN	NaN	NaN	NaN	NaN	NaN	NaN	NaN	NaN	-1.271	0.427	0.684	-1.312	0.279	0.732	-1.375	0.106	0.654	-1.245	0.034	0.699	NaN	NaN	NaN	-1.336	0.857	0.396	-1.376	0.694	0.344	-1.35	0.537	0.366	NaN	NaN	NaN	NaN	NaN	NaN	-1.336	0.101	0.288
267	1.335	-1.427	0.974	0.584	NaN	NaN	NaN	NaN	NaN	NaN	NaN	NaN	NaN	NaN	NaN	NaN	-1.271	0.427	0.684	-1.313	0.28	0.732	-1.375	0.106	0.654	-1.245	0.034	0.699	NaN	NaN	NaN	-1.335	0.856	0.396	-1.375	0.694	0.344	-1.35	0.537	0.366	NaN	NaN	NaN	NaN	NaN	NaN	-1.336	0.101	0.288
268	1.34	-1.427	0.974	0.584	NaN	NaN	NaN	NaN	NaN	NaN	NaN	NaN	NaN	NaN	NaN	NaN	-1.271	0.427	0.684	-1.313	0.28	0.733	-1.375	0.106	0.654	-1.245	0.034	0.699	NaN	NaN	NaN	-1.335	0.856	0.397	-1.375	0.694	0.344	-1.35	0.537	0.366	NaN	NaN	NaN	NaN	NaN	NaN	-1.336	0.101	0.288
269	1.345	-1.427	0.974	0.585	NaN	NaN	NaN	NaN	NaN	NaN	NaN	NaN	NaN	NaN	NaN	NaN	-1.27	0.427	0.684	-1.312	0.28	0.733	-1.375	0.106	0.654	-1.245	0.034	0.699	NaN	NaN	NaN	-1.334	0.856	0.397	-1.375	0.694	0.344	-1.349	0.537	0.367	NaN	NaN	NaN	NaN	NaN	NaN	-1.336	0.101	0.288
270	1.35	-1.427	0.974	0.585	NaN	NaN	NaN	NaN	NaN	NaN	NaN	NaN	NaN	NaN	NaN	NaN	-1.27	0.426	0.684	-1.312	0.28	0.733	-1.375	0.106	0.654	-1.245	0.034	0.699	NaN	NaN	NaN	-1.334	0.857	0.398	-1.375	0.694	0.345	-1.349	0.537	0.367	NaN	NaN	NaN	NaN	NaN	NaN	-1.336	0.101	0.288
271	1.355	-1.426	0.973	0.586	NaN	NaN	NaN	NaN	NaN	NaN	NaN	NaN	NaN	NaN	NaN	NaN	-1.269	0.425	0.684	-1.312	0.28	0.733	-1.375	0.106	0.654	-1.245	0.034	0.699	NaN	NaN	NaN	-1.335	0.857	0.398	-1.374	0.694	0.345	-1.349	0.537	0.367	NaN	NaN	NaN	NaN	NaN	NaN	-1.336	0.102	0.288
272	1.36	-1.427	0.973	0.586	NaN	NaN	NaN	NaN	NaN	NaN	NaN	NaN	NaN	NaN	NaN	NaN	-1.268	0.425	0.684	-1.311	0.279	0.733	-1.375	0.106	0.654	-1.245	0.034	0.698	NaN	NaN	NaN	-1.335	0.857	0.398	-1.374	0.694	0.345	-1.35	0.539	0.367	NaN	NaN	NaN	NaN	NaN	NaN	NaN	NaN	NaN
273	1.365	-1.427	0.973	0.587	NaN	NaN	NaN	NaN	NaN	NaN	NaN	NaN	NaN	NaN	NaN	NaN	-1.268	0.425	0.684	-1.311	0.279	0.733	-1.375	0.106	0.654	-1.245	0.034	0.699	NaN	NaN	NaN	-1.334	0.857	0.399	-1.375	0.695	0.346	-1.354	0.542	0.368	NaN	NaN	NaN	NaN	NaN	NaN	NaN	NaN	NaN
274	1.37	-1.426	0.973	0.587	NaN	NaN	NaN	NaN	NaN	NaN	NaN	NaN	NaN	NaN	NaN	NaN	-1.268	0.425	0.684	-1.311	0.279	0.733	-1.375	0.106	0.654	-1.245	0.034	0.698	NaN	NaN	NaN	-1.334	0.857	0.399	-1.376	0.696	0.347	-1.354	0.543	0.369	NaN	NaN	NaN	NaN	NaN	NaN	NaN	NaN	NaN
275	1.375	-1.426	0.973	0.588	NaN	NaN	NaN	NaN	NaN	NaN	NaN	NaN	NaN	NaN	NaN	NaN	-1.267	0.425	0.684	-1.31	0.279	0.733	-1.375	0.106	0.654	-1.245	0.034	0.698	NaN	NaN	NaN	-1.334	0.857	0.4	-1.376	0.696	0.347	-1.354	0.543	0.369	NaN	NaN	NaN	NaN	NaN	NaN	NaN	NaN	NaN
276	1.38	-1.426	0.973	0.588	NaN	NaN	NaN	NaN	NaN	NaN	NaN	NaN	NaN	NaN	NaN	NaN	-1.267	0.425	0.684	-1.31	0.279	0.733	-1.375	0.106	0.654	-1.245	0.034	0.698	NaN	NaN	NaN	-1.334	0.857	0.4	-1.374	0.695	0.347	-1.354	0.543	0.369	NaN	NaN	NaN	NaN	NaN	NaN	NaN	NaN	NaN
277	1.385	-1.426	0.973	0.589	NaN	NaN	NaN	NaN	NaN	NaN	NaN	NaN	NaN	NaN	NaN	NaN	-1.267	0.425	0.685	-1.309	0.279	0.732	-1.375	0.106	0.654	-1.245	0.034	0.698	NaN	NaN	NaN	-1.334	0.858	0.4	-1.373	0.694	0.347	-1.353	0.543	0.369	NaN	NaN	NaN	NaN	NaN	NaN	NaN	NaN	NaN
278	1.39	-1.426	0.972	0.589	NaN	NaN	NaN	NaN	NaN	NaN	NaN	NaN	NaN	NaN	NaN	NaN	-1.267	0.424	0.685	-1.309	0.279	0.732	-1.375	0.106	0.654	-1.245	0.034	0.698	NaN	NaN	NaN	-1.334	0.858	0.401	-1.373	0.694	0.347	-1.353	0.543	0.369	NaN	NaN	NaN	NaN	NaN	NaN	NaN	NaN	NaN
279	1.395	-1.426	0.973	0.59	NaN	NaN	NaN	NaN	NaN	NaN	NaN	NaN	NaN	NaN	NaN	NaN	-1.266	0.424	0.685	-1.309	0.279	0.732	-1.375	0.106	0.654	-1.245	0.034	0.698	NaN	NaN	NaN	-1.334	0.858	0.401	-1.373	0.694	0.347	-1.353	0.543	0.37	NaN	NaN	NaN	NaN	NaN	NaN	NaN	NaN	NaN
280	1.4	-1.426	0.973	0.591	NaN	NaN	NaN	NaN	NaN	NaN	NaN	NaN	NaN	NaN	NaN	NaN	-1.266	0.424	0.685	-1.308	0.278	0.732	-1.375	0.106	0.654	-1.245	0.034	0.698	NaN	NaN	NaN	-1.333	0.858	0.402	-1.373	0.695	0.348	-1.353	0.544	0.37	NaN	NaN	NaN	NaN	NaN	NaN	NaN	NaN	NaN
281	1.405	-1.426	0.972	0.591	NaN	NaN	NaN	NaN	NaN	NaN	NaN	NaN	NaN	NaN	NaN	NaN	-1.266	0.424	0.685	-1.308	0.278	0.732	-1.375	0.106	0.654	-1.245	0.034	0.698	NaN	NaN	NaN	-1.333	0.858	0.403	-1.373	0.695	0.348	-1.353	0.544	0.37	NaN	NaN	NaN	NaN	NaN	NaN	NaN	NaN	NaN
282	1.41	-1.426	0.972	0.592	NaN	NaN	NaN	NaN	NaN	NaN	NaN	NaN	NaN	NaN	NaN	NaN	-1.266	0.424	0.685	-1.308	0.278	0.732	-1.375	0.106	0.654	-1.245	0.034	0.698	NaN	NaN	NaN	-1.333	0.858	0.403	-1.373	0.695	0.349	-1.351	0.543	0.371	NaN	NaN	NaN	NaN	NaN	NaN	-1.336	0.103	0.29
283	1.415	-1.426	0.972	0.592	NaN	NaN	NaN	NaN	NaN	NaN	NaN	NaN	NaN	NaN	NaN	NaN	-1.265	0.424	0.685	-1.308	0.278	0.732	-1.375	0.106	0.654	-1.245	0.034	0.698	NaN	NaN	NaN	-1.333	0.859	0.403	-1.372	0.695	0.349	-1.346	0.539	0.371	NaN	NaN	NaN	NaN	NaN	NaN	-1.336	0.103	0.29
284	1.42	-1.425	0.972	0.593	NaN	NaN	NaN	NaN	NaN	NaN	NaN	NaN	NaN	NaN	NaN	NaN	-1.265	0.424	0.685	-1.308	0.278	0.732	-1.375	0.106	0.654	-1.245	0.034	0.698	NaN	NaN	NaN	-1.333	0.859	0.403	-1.372	0.695	0.349	-1.345	0.539	0.371	NaN	NaN	NaN	NaN	NaN	NaN	-1.336	0.103	0.29
285	1.425	-1.425	0.972	0.594	NaN	NaN	NaN	NaN	NaN	NaN	NaN	NaN	NaN	NaN	NaN	NaN	-1.265	0.424	0.686	-1.307	0.278	0.732	-1.375	0.106	0.654	-1.245	0.034	0.698	NaN	NaN	NaN	-1.333	0.859	0.404	-1.372	0.695	0.349	-1.345	0.539	0.371	NaN	NaN	NaN	NaN	NaN	NaN	-1.336	0.103	0.29
286	1.43	-1.426	0.972	0.594	NaN	NaN	NaN	NaN	NaN	NaN	NaN	NaN	NaN	NaN	NaN	NaN	-1.264	0.424	0.686	-1.307	0.277	0.732	-1.375	0.106	0.654	-1.245	0.034	0.698	NaN	NaN	NaN	-1.332	0.859	0.405	-1.371	0.695	0.349	-1.344	0.539	0.372	NaN	NaN	NaN	NaN	NaN	NaN	-1.336	0.103	0.29
287	1.435	-1.426	0.972	0.594	NaN	NaN	NaN	NaN	NaN	NaN	NaN	NaN	NaN	NaN	NaN	NaN	-1.264	0.424	0.686	-1.307	0.277	0.733	-1.375	0.106	0.654	-1.245	0.034	0.698	NaN	NaN	NaN	-1.332	0.859	0.405	-1.371	0.695	0.35	-1.345	0.539	0.371	NaN	NaN	NaN	NaN	NaN	NaN	-1.336	0.103	0.29
288	1.44	-1.425	0.972	0.595	NaN	NaN	NaN	NaN	NaN	NaN	NaN	NaN	NaN	NaN	NaN	NaN	-1.264	0.424	0.686	-1.307	0.277	0.733	-1.375	0.106	0.654	-1.245	0.034	0.698	NaN	NaN	NaN	-1.332	0.859	0.405	-1.371	0.696	0.35	-1.345	0.539	0.371	NaN	NaN	NaN	NaN	NaN	NaN	-1.336	0.103	0.29
289	1.445	-1.425	0.972	0.595	NaN	NaN	NaN	NaN	NaN	NaN	NaN	NaN	NaN	NaN	NaN	NaN	-1.264	0.424	0.686	-1.306	0.277	0.733	-1.375	0.107	0.654	-1.245	0.034	0.698	NaN	NaN	NaN	-1.332	0.859	0.406	-1.371	0.696	0.351	-1.344	0.539	0.372	NaN	NaN	NaN	NaN	NaN	NaN	-1.335	0.103	0.291
290	1.45	-1.425	0.972	0.596	NaN	NaN	NaN	NaN	NaN	NaN	NaN	NaN	NaN	NaN	NaN	NaN	-1.264	0.424	0.686	-1.306	0.277	0.733	-1.375	0.107	0.654	-1.245	0.034	0.698	NaN	NaN	NaN	-1.332	0.86	0.406	-1.371	0.696	0.351	-1.343	0.539	0.372	NaN	NaN	NaN	NaN	NaN	NaN	-1.335	0.103	0.291
291	1.455	-1.425	0.972	0.596	NaN	NaN	NaN	NaN	NaN	NaN	NaN	NaN	NaN	NaN	NaN	NaN	-1.263	0.423	0.686	-1.306	0.277	0.733	-1.375	0.107	0.654	-1.245	0.034	0.698	NaN	NaN	NaN	-1.332	0.86	0.406	-1.371	0.696	0.351	-1.343	0.54	0.372	NaN	NaN	NaN	NaN	NaN	NaN	-1.335	0.103	0.292
292	1.46	-1.425	0.972	0.597	NaN	NaN	NaN	NaN	NaN	NaN	NaN	NaN	NaN	NaN	NaN	NaN	-1.264	0.424	0.688	-1.306	0.277	0.733	-1.375	0.107	0.654	-1.245	0.034	0.698	NaN	NaN	NaN	-1.332	0.859	0.407	-1.371	0.696	0.352	-1.343	0.54	0.372	NaN	NaN	NaN	NaN	NaN	NaN	-1.334	0.103	0.292
293	1.465	-1.425	0.972	0.597	NaN	NaN	NaN	NaN	NaN	NaN	NaN	NaN	NaN	NaN	NaN	NaN	-1.265	0.426	0.689	-1.305	0.277	0.733	-1.375	0.107	0.654	-1.245	0.034	0.698	NaN	NaN	NaN	-1.331	0.859	0.408	-1.371	0.696	0.352	-1.344	0.541	0.373	NaN	NaN	NaN	NaN	NaN	NaN	-1.334	0.103	0.293
294	1.47	-1.425	0.972	0.598	NaN	NaN	NaN	NaN	NaN	NaN	NaN	NaN	NaN	NaN	NaN	NaN	-1.263	0.424	0.687	-1.305	0.277	0.733	-1.375	0.107	0.654	-1.245	0.034	0.698	NaN	NaN	NaN	-1.332	0.86	0.408	-1.37	0.697	0.352	-1.347	0.544	0.373	NaN	NaN	NaN	NaN	NaN	NaN	-1.334	0.103	0.293
295	1.475	-1.425	0.972	0.598	NaN	NaN	NaN	NaN	NaN	NaN	NaN	NaN	NaN	NaN	NaN	NaN	-1.263	0.423	0.687	-1.305	0.277	0.733	-1.375	0.107	0.654	-1.245	0.034	0.698	NaN	NaN	NaN	-1.332	0.86	0.408	-1.37	0.697	0.352	-1.348	0.545	0.374	NaN	NaN	NaN	NaN	NaN	NaN	NaN	NaN	NaN
296	1.48	-1.425	0.972	0.599	NaN	NaN	NaN	NaN	NaN	NaN	NaN	NaN	NaN	NaN	NaN	NaN	-1.263	0.423	0.687	-1.305	0.277	0.733	-1.375	0.107	0.654	-1.245	0.034	0.698	NaN	NaN	NaN	-1.332	0.861	0.408	-1.37	0.697	0.353	-1.348	0.546	0.374	NaN	NaN	NaN	NaN	NaN	NaN	NaN	NaN	NaN
297	1.485	-1.425	0.972	0.6	NaN	NaN	NaN	NaN	NaN	NaN	NaN	NaN	NaN	NaN	NaN	NaN	-1.262	0.422	0.687	-1.305	0.277	0.733	-1.375	0.107	0.654	-1.245	0.034	0.698	NaN	NaN	NaN	-1.332	0.861	0.409	-1.37	0.697	0.353	-1.348	0.546	0.374	NaN	NaN	NaN	NaN	NaN	NaN	NaN	NaN	NaN
298	1.49	-1.425	0.972	0.6	NaN	NaN	NaN	NaN	NaN	NaN	NaN	NaN	NaN	NaN	NaN	NaN	-1.262	0.422	0.687	-1.305	0.277	0.733	-1.375	0.107	0.654	-1.245	0.034	0.698	NaN	NaN	NaN	-1.331	0.861	0.409	-1.37	0.697	0.354	-1.347	0.547	0.375	NaN	NaN	NaN	NaN	NaN	NaN	-1.333	0.104	0.294
299	1.495	-1.425	0.972	0.601	NaN	NaN	NaN	NaN	NaN	NaN	NaN	NaN	NaN	NaN	NaN	NaN	-1.262	0.422	0.687	-1.305	0.277	0.733	-1.375	0.107	0.654	-1.245	0.034	0.698	NaN	NaN	NaN	-1.331	0.861	0.41	-1.37	0.698	0.354	-1.347	0.547	0.375	NaN	NaN	NaN	NaN	NaN	NaN	-1.333	0.104	0.295
300	1.5	-1.425	0.972	0.601	NaN	NaN	NaN	NaN	NaN	NaN	NaN	NaN	NaN	NaN	NaN	NaN	-1.261	0.422	0.687	-1.304	0.277	0.733	-1.375	0.107	0.654	-1.245	0.034	0.698	NaN	NaN	NaN	-1.332	0.862	0.41	-1.37	0.698	0.354	-1.346	0.547	0.375	NaN	NaN	NaN	NaN	NaN	NaN	-1.333	0.105	0.295
301	1.505	-1.425	0.972	0.602	NaN	NaN	NaN	NaN	NaN	NaN	NaN	NaN	NaN	NaN	NaN	NaN	-1.261	0.422	0.688	-1.304	0.277	0.733	-1.375	0.107	0.654	-1.245	0.034	0.698	NaN	NaN	NaN	-1.332	0.862	0.411	-1.37	0.698	0.354	-1.346	0.547	0.375	NaN	NaN	NaN	NaN	NaN	NaN	-1.333	0.105	0.296
302	1.51	-1.425	0.972	0.603	NaN	NaN	NaN	NaN	NaN	NaN	NaN	NaN	NaN	NaN	NaN	NaN	-1.261	0.422	0.688	-1.304	0.277	0.733	-1.375	0.107	0.654	-1.245	0.034	0.698	NaN	NaN	NaN	-1.332	0.862	0.411	-1.37	0.698	0.355	-1.345	0.547	0.375	NaN	NaN	NaN	NaN	NaN	NaN	-1.333	0.104	0.296
303	1.515	-1.425	0.972	0.603	NaN	NaN	NaN	NaN	NaN	NaN	NaN	NaN	NaN	NaN	NaN	NaN	-1.261	0.422	0.688	-1.304	0.277	0.733	-1.375	0.107	0.654	-1.245	0.034	0.698	NaN	NaN	NaN	-1.332	0.862	0.412	-1.37	0.699	0.355	-1.345	0.547	0.376	NaN	NaN	NaN	NaN	NaN	NaN	-1.332	0.104	0.297
304	1.52	-1.425	0.972	0.604	NaN	NaN	NaN	NaN	NaN	NaN	NaN	NaN	NaN	NaN	NaN	NaN	-1.261	0.422	0.688	-1.304	0.276	0.733	-1.375	0.107	0.654	-1.245	0.034	0.698	NaN	NaN	NaN	-1.333	0.863	0.412	-1.37	0.699	0.356	-1.344	0.548	0.376	NaN	NaN	NaN	NaN	NaN	NaN	-1.332	0.105	0.297
305	1.525	-1.425	0.972	0.605	NaN	NaN	NaN	NaN	NaN	NaN	NaN	NaN	NaN	NaN	NaN	NaN	-1.261	0.422	0.688	-1.304	0.276	0.733	-1.375	0.107	0.654	-1.245	0.034	0.698	NaN	NaN	NaN	-1.333	0.863	0.413	-1.37	0.699	0.356	-1.344	0.548	0.376	NaN	NaN	NaN	NaN	NaN	NaN	-1.332	0.105	0.298
306	1.53	-1.425	0.972	0.605	NaN	NaN	NaN	NaN	NaN	NaN	NaN	NaN	NaN	NaN	NaN	NaN	-1.261	0.422	0.688	-1.303	0.276	0.733	-1.375	0.107	0.654	-1.245	0.034	0.698	NaN	NaN	NaN	-1.333	0.864	0.413	-1.371	0.7	0.357	-1.343	0.548	0.376	NaN	NaN	NaN	NaN	NaN	NaN	-1.332	0.106	0.299
307	1.535	-1.425	0.973	0.606	NaN	NaN	NaN	NaN	NaN	NaN	NaN	NaN	NaN	NaN	NaN	NaN	-1.26	0.422	0.688	-1.303	0.276	0.733	-1.375	0.107	0.654	-1.245	0.034	0.698	NaN	NaN	NaN	-1.333	0.864	0.414	-1.373	0.701	0.358	-1.343	0.549	0.376	NaN	NaN	NaN	NaN	NaN	NaN	-1.332	0.106	0.299
308	1.54	-1.425	0.973	0.606	NaN	NaN	NaN	NaN	NaN	NaN	NaN	NaN	NaN	NaN	NaN	NaN	-1.26	0.421	0.688	-1.302	0.274	0.733	-1.375	0.107	0.654	-1.245	0.034	0.698	NaN	NaN	NaN	-1.333	0.864	0.414	-1.373	0.702	0.359	-1.342	0.549	0.376	NaN	NaN	NaN	NaN	NaN	NaN	-1.331	0.106	0.3
309	1.545	-1.425	0.972	0.607	NaN	NaN	NaN	NaN	NaN	NaN	NaN	NaN	NaN	NaN	NaN	NaN	-1.26	0.421	0.688	-1.301	0.272	0.732	-1.374	0.106	0.654	-1.245	0.034	0.698	NaN	NaN	NaN	-1.333	0.864	0.415	-1.372	0.702	0.359	-1.341	0.55	0.376	NaN	NaN	NaN	NaN	NaN	NaN	-1.33	0.106	0.3
310	1.55	-1.425	0.973	0.608	NaN	NaN	NaN	NaN	NaN	NaN	NaN	NaN	NaN	NaN	NaN	NaN	-1.26	0.421	0.689	-1.3	0.271	0.732	-1.374	0.106	0.654	-1.245	0.034	0.698	NaN	NaN	NaN	-1.334	0.865	0.415	-1.371	0.701	0.358	-1.341	0.55	0.376	NaN	NaN	NaN	NaN	NaN	NaN	-1.33	0.106	0.301
311	1.555	-1.425	0.973	0.608	NaN	NaN	NaN	NaN	NaN	NaN	NaN	NaN	NaN	NaN	NaN	NaN	-1.26	0.421	0.689	-1.3	0.271	0.732	-1.374	0.106	0.654	-1.245	0.034	0.698	NaN	NaN	NaN	-1.334	0.865	0.415	-1.371	0.702	0.359	-1.34	0.55	0.376	NaN	NaN	NaN	NaN	NaN	NaN	-1.331	0.107	0.301
312	1.56	-1.425	0.972	0.609	NaN	NaN	NaN	NaN	NaN	NaN	NaN	NaN	NaN	NaN	NaN	NaN	-1.26	0.421	0.689	-1.3	0.271	0.732	-1.374	0.106	0.654	-1.245	0.034	0.698	NaN	NaN	NaN	-1.334	0.866	0.415	-1.373	0.703	0.36	-1.34	0.55	0.376	NaN	NaN	NaN	NaN	NaN	NaN	-1.33	0.107	0.302
313	1.565	-1.425	0.973	0.61	NaN	NaN	NaN	NaN	NaN	NaN	NaN	NaN	NaN	NaN	NaN	NaN	-1.259	0.421	0.689	-1.3	0.271	0.732	-1.374	0.106	0.654	-1.245	0.034	0.698	NaN	NaN	NaN	-1.334	0.866	0.416	-1.372	0.703	0.36	-1.339	0.551	0.376	NaN	NaN	NaN	NaN	NaN	NaN	-1.33	0.107	0.302
314	1.57	-1.425	0.973	0.61	NaN	NaN	NaN	NaN	NaN	NaN	NaN	NaN	NaN	NaN	NaN	NaN	-1.259	0.421	0.689	-1.3	0.271	0.732	-1.374	0.106	0.654	-1.245	0.034	0.698	NaN	NaN	NaN	-1.334	0.866	0.416	-1.37	0.702	0.36	-1.338	0.551	0.376	NaN	NaN	NaN	NaN	NaN	NaN	-1.329	0.107	0.303
315	1.575	-1.425	0.973	0.611	NaN	NaN	NaN	NaN	NaN	NaN	NaN	NaN	NaN	NaN	NaN	NaN	-1.259	0.421	0.689	-1.3	0.271	0.732	-1.374	0.106	0.654	-1.245	0.034	0.698	NaN	NaN	NaN	-1.334	0.866	0.417	-1.37	0.702	0.36	-1.334	0.549	0.376	NaN	NaN	NaN	NaN	NaN	NaN	-1.329	0.107	0.303
316	1.58	-1.425	0.973	0.611	NaN	NaN	NaN	NaN	NaN	NaN	NaN	NaN	NaN	NaN	NaN	NaN	-1.26	0.421	0.69	-1.3	0.271	0.732	-1.374	0.106	0.654	-1.245	0.034	0.698	NaN	NaN	NaN	-1.334	0.866	0.417	-1.369	0.703	0.36	-1.331	0.548	0.377	NaN	NaN	NaN	NaN	NaN	NaN	-1.329	0.108	0.304
317	1.585	-1.425	0.973	0.612	NaN	NaN	NaN	NaN	NaN	NaN	NaN	NaN	NaN	NaN	NaN	NaN	-1.26	0.421	0.69	-1.3	0.271	0.732	-1.374	0.106	0.654	-1.245	0.034	0.698	NaN	NaN	NaN	-1.334	0.867	0.417	-1.369	0.703	0.36	-1.33	0.548	0.377	NaN	NaN	NaN	NaN	NaN	NaN	-1.329	0.108	0.304
318	1.59	-1.425	0.973	0.612	NaN	NaN	NaN	NaN	NaN	NaN	NaN	NaN	NaN	NaN	NaN	NaN	-1.26	0.421	0.691	-1.3	0.271	0.732	-1.374	0.106	0.654	-1.245	0.034	0.698	NaN	NaN	NaN	-1.334	0.867	0.417	-1.37	0.704	0.361	-1.329	0.548	0.377	NaN	NaN	NaN	NaN	NaN	NaN	-1.329	0.108	0.305
319	1.595	-1.425	0.973	0.613	NaN	NaN	NaN	NaN	NaN	NaN	NaN	NaN	NaN	NaN	NaN	NaN	-1.26	0.421	0.691	-1.3	0.271	0.732	-1.374	0.106	0.654	-1.245	0.034	0.698	NaN	NaN	NaN	-1.334	0.868	0.417	-1.369	0.705	0.361	-1.329	0.549	0.376	NaN	NaN	NaN	NaN	NaN	NaN	-1.328	0.108	0.305
320	1.6	-1.425	0.973	0.613	NaN	NaN	NaN	NaN	NaN	NaN	NaN	NaN	NaN	NaN	NaN	NaN	-1.26	0.421	0.691	-1.3	0.27	0.733	-1.374	0.106	0.654	-1.245	0.034	0.698	NaN	NaN	NaN	-1.334	0.868	0.418	-1.367	0.704	0.361	-1.329	0.549	0.376	NaN	NaN	NaN	NaN	NaN	NaN	-1.328	0.108	0.306
321	1.605	-1.425	0.973	0.614	NaN	NaN	NaN	NaN	NaN	NaN	NaN	NaN	NaN	NaN	NaN	NaN	-1.259	0.421	0.691	-1.3	0.27	0.733	-1.374	0.106	0.654	-1.245	0.034	0.698	NaN	NaN	NaN	-1.334	0.868	0.418	-1.367	0.704	0.361	-1.327	0.549	0.376	NaN	NaN	NaN	NaN	NaN	NaN	-1.328	0.109	0.306
322	1.61	-1.425	0.973	0.614	NaN	NaN	NaN	NaN	NaN	NaN	NaN	NaN	NaN	NaN	NaN	NaN	-1.259	0.421	0.692	-1.3	0.27	0.733	-1.374	0.106	0.654	-1.245	0.034	0.698	NaN	NaN	NaN	-1.334	0.868	0.418	-1.366	0.705	0.361	-1.326	0.549	0.376	NaN	NaN	NaN	NaN	NaN	NaN	-1.328	0.109	0.307
323	1.615	-1.426	0.973	0.615	NaN	NaN	NaN	NaN	NaN	NaN	NaN	NaN	NaN	NaN	NaN	NaN	-1.26	0.421	0.693	-1.3	0.27	0.733	-1.374	0.106	0.654	-1.245	0.034	0.698	NaN	NaN	NaN	-1.334	0.869	0.419	-1.365	0.705	0.361	-1.325	0.55	0.376	NaN	NaN	NaN	NaN	NaN	NaN	-1.327	0.11	0.307
324	1.62	-1.426	0.973	0.615	NaN	NaN	NaN	NaN	NaN	NaN	NaN	NaN	NaN	NaN	NaN	NaN	-1.26	0.422	0.694	-1.3	0.27	0.733	-1.374	0.106	0.655	-1.245	0.034	0.698	NaN	NaN	NaN	-1.333	0.869	0.419	-1.364	0.706	0.361	-1.324	0.55	0.376	NaN	NaN	NaN	NaN	NaN	NaN	-1.327	0.111	0.308
325	1.625	-1.426	0.973	0.615	NaN	NaN	NaN	NaN	NaN	NaN	NaN	NaN	NaN	NaN	NaN	NaN	-1.259	0.421	0.693	-1.3	0.27	0.733	-1.374	0.106	0.655	-1.245	0.034	0.698	NaN	NaN	NaN	-1.333	0.869	0.419	-1.364	0.706	0.361	-1.323	0.551	0.375	NaN	NaN	NaN	NaN	NaN	NaN	-1.327	0.111	0.308
326	1.63	-1.426	0.973	0.616	NaN	NaN	NaN	NaN	NaN	NaN	NaN	NaN	NaN	NaN	NaN	NaN	-1.259	0.421	0.693	-1.3	0.27	0.733	-1.374	0.106	0.655	-1.245	0.034	0.698	NaN	NaN	NaN	-1.334	0.87	0.419	-1.363	0.706	0.361	-1.322	0.551	0.375	NaN	NaN	NaN	NaN	NaN	NaN	-1.327	0.111	0.309
327	1.635	-1.426	0.973	0.616	NaN	NaN	NaN	NaN	NaN	NaN	NaN	NaN	NaN	NaN	NaN	NaN	-1.26	0.422	0.695	-1.301	0.271	0.733	NaN	NaN	NaN	-1.245	0.034	0.698	NaN	NaN	NaN	-1.334	0.87	0.42	-1.362	0.707	0.361	-1.321	0.552	0.375	NaN	NaN	NaN	NaN	NaN	NaN	-1.327	0.111	0.309
328	1.64	-1.426	0.973	0.617	NaN	NaN	NaN	NaN	NaN	NaN	NaN	NaN	NaN	NaN	NaN	NaN	-1.26	0.422	0.695	-1.301	0.272	0.734	NaN	NaN	NaN	-1.245	0.034	0.698	NaN	NaN	NaN	-1.334	0.871	0.42	-1.361	0.707	0.361	-1.32	0.552	0.374	NaN	NaN	NaN	NaN	NaN	NaN	-1.326	0.111	0.31
329	1.645	-1.427	0.974	0.617	NaN	NaN	NaN	NaN	NaN	NaN	NaN	NaN	NaN	NaN	NaN	NaN	-1.26	0.422	0.695	-1.3	0.271	0.733	-1.374	0.106	0.655	-1.245	0.034	0.698	NaN	NaN	NaN	-1.334	0.871	0.42	-1.36	0.708	0.36	-1.319	0.552	0.374	NaN	NaN	NaN	NaN	NaN	NaN	-1.326	0.112	0.31
330	1.65	-1.427	0.974	0.618	NaN	NaN	NaN	NaN	NaN	NaN	NaN	NaN	NaN	NaN	NaN	NaN	-1.26	0.422	0.695	-1.3	0.271	0.733	-1.374	0.106	0.655	-1.245	0.034	0.698	NaN	NaN	NaN	-1.334	0.872	0.42	-1.359	0.708	0.36	-1.318	0.553	0.374	NaN	NaN	NaN	NaN	NaN	NaN	-1.326	0.113	0.311
331	1.655	-1.427	0.974	0.618	NaN	NaN	NaN	NaN	NaN	NaN	NaN	NaN	NaN	NaN	NaN	NaN	-1.26	0.422	0.695	-1.3	0.27	0.733	-1.374	0.106	0.655	-1.245	0.034	0.698	NaN	NaN	NaN	-1.334	0.873	0.42	-1.358	0.709	0.36	-1.316	0.553	0.373	NaN	NaN	NaN	NaN	NaN	NaN	-1.325	0.113	0.311
332	1.66	-1.427	0.974	0.618	NaN	NaN	NaN	NaN	NaN	NaN	NaN	NaN	NaN	NaN	NaN	NaN	-1.26	0.422	0.695	-1.301	0.271	0.733	-1.374	0.106	0.655	-1.245	0.034	0.698	NaN	NaN	NaN	-1.334	0.873	0.42	-1.358	0.709	0.36	-1.315	0.554	0.372	NaN	NaN	NaN	NaN	NaN	NaN	-1.324	0.112	0.31
333	1.665	-1.427	0.974	0.619	NaN	NaN	NaN	NaN	NaN	NaN	NaN	NaN	NaN	NaN	NaN	NaN	-1.26	0.422	0.695	-1.301	0.272	0.734	-1.374	0.106	0.655	-1.245	0.034	0.698	NaN	NaN	NaN	-1.334	0.873	0.42	-1.357	0.71	0.36	-1.314	0.555	0.372	NaN	NaN	NaN	NaN	NaN	NaN	-1.323	0.112	0.31
334	1.67	-1.427	0.974	0.619	NaN	NaN	NaN	NaN	NaN	NaN	NaN	NaN	NaN	NaN	NaN	NaN	-1.26	0.422	0.695	-1.3	0.271	0.733	-1.374	0.106	0.655	-1.245	0.034	0.698	NaN	NaN	NaN	-1.334	0.874	0.42	-1.357	0.712	0.36	-1.312	0.555	0.372	NaN	NaN	NaN	NaN	NaN	NaN	-1.322	0.112	0.31
335	1.675	-1.427	0.974	0.62	NaN	NaN	NaN	NaN	NaN	NaN	NaN	NaN	NaN	NaN	NaN	NaN	-1.26	0.422	0.695	-1.3	0.27	0.733	-1.374	0.106	0.655	-1.245	0.034	0.698	NaN	NaN	NaN	-1.334	0.874	0.421	-1.355	0.712	0.359	-1.311	0.556	0.371	NaN	NaN	NaN	NaN	NaN	NaN	-1.322	0.113	0.311
336	1.68	-1.427	0.974	0.62	NaN	NaN	NaN	NaN	NaN	NaN	NaN	NaN	NaN	NaN	NaN	NaN	-1.26	0.421	0.694	-1.3	0.27	0.733	-1.374	0.106	0.655	-1.245	0.034	0.698	NaN	NaN	NaN	-1.334	0.875	0.421	-1.354	0.712	0.358	-1.309	0.556	0.371	NaN	NaN	NaN	NaN	NaN	NaN	-1.323	0.116	0.313
337	1.685	-1.427	0.974	0.62	NaN	NaN	NaN	NaN	NaN	NaN	NaN	NaN	NaN	NaN	NaN	NaN	-1.26	0.421	0.695	-1.301	0.271	0.733	-1.374	0.106	0.655	-1.245	0.034	0.698	NaN	NaN	NaN	-1.334	0.875	0.421	-1.353	0.713	0.358	-1.308	0.557	0.371	NaN	NaN	NaN	NaN	NaN	NaN	-1.323	0.117	0.314
338	1.69	-1.427	0.974	0.621	NaN	NaN	NaN	NaN	NaN	NaN	NaN	NaN	NaN	NaN	NaN	NaN	-1.26	0.421	0.694	-1.301	0.273	0.734	-1.374	0.106	0.655	-1.245	0.034	0.698	NaN	NaN	NaN	-1.334	0.876	0.421	-1.351	0.713	0.358	-1.306	0.557	0.37	NaN	NaN	NaN	NaN	NaN	NaN	-1.322	0.118	0.314
339	1.695	-1.428	0.974	0.621	NaN	NaN	NaN	NaN	NaN	NaN	NaN	NaN	NaN	NaN	NaN	NaN	-1.26	0.421	0.694	-1.301	0.272	0.734	-1.374	0.106	0.655	-1.245	0.034	0.698	NaN	NaN	NaN	-1.334	0.876	0.421	-1.35	0.714	0.357	-1.305	0.558	0.37	NaN	NaN	NaN	NaN	NaN	NaN	-1.321	0.118	0.314
340	1.7	-1.428	0.974	0.622	NaN	NaN	NaN	NaN	NaN	NaN	NaN	NaN	NaN	NaN	NaN	NaN	-1.26	0.421	0.694	-1.301	0.272	0.734	NaN	NaN	NaN	-1.245	0.034	0.698	NaN	NaN	NaN	-1.334	0.877	0.421	-1.349	0.714	0.357	-1.303	0.559	0.369	NaN	NaN	NaN	NaN	NaN	NaN	-1.32	0.118	0.313
341	1.705	-1.428	0.975	0.622	NaN	NaN	NaN	NaN	NaN	NaN	NaN	NaN	NaN	NaN	NaN	NaN	-1.26	0.42	0.694	-1.302	0.273	0.734	-1.374	0.106	0.655	-1.245	0.034	0.698	NaN	NaN	NaN	-1.334	0.877	0.421	-1.348	0.715	0.356	-1.302	0.559	0.369	NaN	NaN	NaN	NaN	NaN	NaN	-1.319	0.118	0.313
342	1.71	-1.429	0.975	0.622	NaN	NaN	NaN	NaN	NaN	NaN	NaN	NaN	NaN	NaN	NaN	NaN	-1.26	0.42	0.694	-1.302	0.273	0.735	-1.374	0.106	0.655	-1.245	0.034	0.698	NaN	NaN	NaN	-1.334	0.878	0.421	-1.347	0.716	0.356	-1.3	0.56	0.368	NaN	NaN	NaN	NaN	NaN	NaN	-1.319	0.119	0.314
343	1.715	-1.429	0.975	0.622	NaN	NaN	NaN	NaN	NaN	NaN	NaN	NaN	NaN	NaN	NaN	NaN	-1.26	0.42	0.694	-1.302	0.273	0.734	NaN	NaN	NaN	-1.245	0.034	0.698	NaN	NaN	NaN	-1.334	0.879	0.421	-1.346	0.717	0.356	-1.301	0.563	0.368	NaN	NaN	NaN	NaN	NaN	NaN	-1.319	0.121	0.315
344	1.72	-1.429	0.975	0.623	NaN	NaN	NaN	NaN	NaN	NaN	NaN	NaN	NaN	NaN	NaN	NaN	-1.26	0.42	0.694	-1.302	0.272	0.734	-1.374	0.106	0.655	-1.245	0.034	0.698	NaN	NaN	NaN	-1.334	0.879	0.421	-1.345	0.717	0.355	-1.303	0.567	0.367	NaN	NaN	NaN	NaN	NaN	NaN	-1.318	0.123	0.315
345	1.725	-1.429	0.975	0.623	NaN	NaN	NaN	NaN	NaN	NaN	NaN	NaN	NaN	NaN	NaN	NaN	-1.26	0.42	0.694	-1.302	0.272	0.735	NaN	NaN	NaN	-1.245	0.034	0.698	NaN	NaN	NaN	-1.334	0.88	0.421	-1.344	0.718	0.355	-1.3	0.566	0.367	NaN	NaN	NaN	NaN	NaN	NaN	-1.317	0.123	0.315
346	1.73	-1.429	0.975	0.624	NaN	NaN	NaN	NaN	NaN	NaN	NaN	NaN	NaN	NaN	NaN	NaN	-1.26	0.42	0.694	-1.301	0.271	0.734	NaN	NaN	NaN	-1.245	0.034	0.698	NaN	NaN	NaN	-1.334	0.88	0.421	-1.343	0.719	0.354	-1.301	0.569	0.366	NaN	NaN	NaN	NaN	NaN	NaN	-1.316	0.123	0.314
347	1.735	-1.429	0.976	0.624	NaN	NaN	NaN	NaN	NaN	NaN	NaN	NaN	NaN	NaN	NaN	NaN	-1.26	0.42	0.694	-1.301	0.27	0.733	NaN	NaN	NaN	-1.245	0.034	0.698	NaN	NaN	NaN	-1.334	0.881	0.421	-1.342	0.719	0.354	-1.295	0.566	0.367	NaN	NaN	NaN	NaN	NaN	NaN	-1.315	0.124	0.314
348	1.74	-1.429	0.976	0.624	NaN	NaN	NaN	NaN	NaN	NaN	NaN	NaN	NaN	NaN	NaN	NaN	-1.26	0.42	0.694	-1.301	0.27	0.733	NaN	NaN	NaN	-1.245	0.034	0.698	NaN	NaN	NaN	-1.334	0.882	0.421	-1.341	0.72	0.354	-1.292	0.566	0.366	NaN	NaN	NaN	NaN	NaN	NaN	-1.314	0.125	0.314
349	1.745	-1.429	0.976	0.624	NaN	NaN	NaN	NaN	NaN	NaN	NaN	NaN	NaN	NaN	NaN	NaN	-1.261	0.42	0.694	-1.302	0.271	0.734	-1.374	0.106	0.655	-1.245	0.034	0.698	NaN	NaN	NaN	-1.334	0.883	0.421	-1.34	0.721	0.353	-1.29	0.566	0.366	NaN	NaN	NaN	NaN	NaN	NaN	-1.313	0.125	0.314
350	1.75	-1.429	0.976	0.624	NaN	NaN	NaN	NaN	NaN	NaN	NaN	NaN	NaN	NaN	NaN	NaN	-1.261	0.42	0.694	-1.303	0.274	0.735	NaN	NaN	NaN	-1.245	0.034	0.698	NaN	NaN	NaN	-1.323	0.873	0.429	-1.339	0.721	0.353	-1.289	0.567	0.365	NaN	NaN	NaN	NaN	NaN	NaN	-1.311	0.126	0.313
351	1.755	NaN	NaN	NaN	NaN	NaN	NaN	NaN	NaN	NaN	-1.245	0.652	0.773	NaN	NaN	NaN	-1.261	0.421	0.694	-1.303	0.273	0.735	-1.374	0.106	0.655	-1.245	0.034	0.699	NaN	NaN	NaN	-1.297	0.849	0.447	-1.338	0.722	0.352	-1.288	0.569	0.364	NaN	NaN	NaN	NaN	NaN	NaN	-1.31	0.127	0.313
352	1.76	NaN	NaN	NaN	NaN	NaN	NaN	NaN	NaN	NaN	-1.246	0.652	0.773	NaN	NaN	NaN	-1.262	0.422	0.696	-1.301	0.271	0.734	NaN	NaN	NaN	-1.245	0.034	0.699	NaN	NaN	NaN	-1.291	0.844	0.451	-1.337	0.723	0.352	-1.287	0.57	0.363	NaN	NaN	NaN	NaN	NaN	NaN	-1.309	0.127	0.313
353	1.765	NaN	NaN	NaN	NaN	NaN	NaN	NaN	NaN	NaN	-1.246	0.652	0.773	NaN	NaN	NaN	-1.262	0.422	0.696	-1.301	0.27	0.734	-1.374	0.106	0.654	-1.245	0.034	0.698	NaN	NaN	NaN	-1.289	0.843	0.453	-1.336	0.723	0.352	-1.286	0.571	0.362	NaN	NaN	NaN	NaN	NaN	NaN	-1.308	0.128	0.312
354	1.77	NaN	NaN	NaN	NaN	NaN	NaN	NaN	NaN	NaN	-1.246	0.653	0.773	NaN	NaN	NaN	-1.262	0.422	0.696	-1.301	0.27	0.734	-1.374	0.106	0.654	-1.245	0.034	0.698	NaN	NaN	NaN	-1.289	0.843	0.453	-1.335	0.724	0.351	-1.285	0.571	0.362	NaN	NaN	NaN	NaN	NaN	NaN	-1.306	0.129	0.312
355	1.775	NaN	NaN	NaN	NaN	NaN	NaN	NaN	NaN	NaN	-1.246	0.653	0.773	NaN	NaN	NaN	-1.262	0.422	0.696	-1.301	0.27	0.734	-1.374	0.106	0.654	-1.245	0.034	0.698	NaN	NaN	NaN	-1.288	0.843	0.453	-1.334	0.724	0.351	-1.284	0.572	0.361	NaN	NaN	NaN	NaN	NaN	NaN	-1.305	0.129	0.311
356	1.78	NaN	NaN	NaN	NaN	NaN	NaN	NaN	NaN	NaN	-1.246	0.653	0.773	NaN	NaN	NaN	-1.262	0.422	0.696	-1.301	0.27	0.734	-1.374	0.106	0.654	-1.245	0.034	0.698	NaN	NaN	NaN	-1.288	0.843	0.453	-1.334	0.725	0.35	-1.283	0.573	0.361	NaN	NaN	NaN	NaN	NaN	NaN	-1.303	0.13	0.311
357	1.785	NaN	NaN	NaN	NaN	NaN	NaN	NaN	NaN	NaN	-1.247	0.653	0.773	NaN	NaN	NaN	-1.263	0.423	0.696	-1.301	0.27	0.734	-1.374	0.106	0.655	-1.245	0.034	0.698	NaN	NaN	NaN	-1.289	0.844	0.457	-1.333	0.725	0.35	-1.282	0.573	0.36	NaN	NaN	NaN	NaN	NaN	NaN	-1.302	0.131	0.31
358	1.79	NaN	NaN	NaN	NaN	NaN	NaN	NaN	NaN	NaN	-1.247	0.653	0.773	NaN	NaN	NaN	-1.263	0.423	0.696	-1.302	0.271	0.734	NaN	NaN	NaN	-1.245	0.034	0.699	NaN	NaN	NaN	-1.301	0.855	0.455	-1.332	0.726	0.35	-1.281	0.574	0.36	NaN	NaN	NaN	NaN	NaN	NaN	-1.3	0.131	0.309
359	1.795	-1.43	0.977	0.626	NaN	NaN	NaN	NaN	NaN	NaN	-1.247	0.653	0.772	NaN	NaN	NaN	-1.263	0.423	0.696	-1.303	0.273	0.735	NaN	NaN	NaN	-1.245	0.034	0.699	NaN	NaN	NaN	-1.325	0.88	0.429	-1.331	0.727	0.35	-1.28	0.575	0.359	NaN	NaN	NaN	NaN	NaN	NaN	-1.299	0.132	0.309
360	1.8	-1.43	0.977	0.626	NaN	NaN	NaN	NaN	NaN	NaN	-1.246	0.653	0.772	NaN	NaN	NaN	-1.264	0.423	0.696	-1.302	0.27	0.733	NaN	NaN	NaN	-1.245	0.034	0.699	NaN	NaN	NaN	-1.331	0.887	0.422	-1.33	0.727	0.349	-1.279	0.575	0.359	NaN	NaN	NaN	NaN	NaN	NaN	-1.297	0.133	0.308
361	1.805	-1.43	0.977	0.626	NaN	NaN	NaN	NaN	NaN	NaN	-1.246	0.652	0.772	NaN	NaN	NaN	-1.264	0.423	0.696	-1.302	0.271	0.733	NaN	NaN	NaN	-1.245	0.034	0.699	NaN	NaN	NaN	-1.333	0.889	0.421	-1.33	0.728	0.349	-1.278	0.576	0.359	NaN	NaN	NaN	NaN	NaN	NaN	-1.295	0.133	0.307
362	1.81	-1.43	0.977	0.626	NaN	NaN	NaN	NaN	NaN	NaN	-1.246	0.652	0.772	NaN	NaN	NaN	-1.264	0.423	0.696	-1.303	0.272	0.734	NaN	NaN	NaN	-1.245	0.034	0.699	NaN	NaN	NaN	-1.333	0.889	0.42	-1.329	0.728	0.349	-1.277	0.576	0.358	NaN	NaN	NaN	NaN	NaN	NaN	-1.293	0.134	0.306
363	1.815	-1.43	0.977	0.626	NaN	NaN	NaN	NaN	NaN	NaN	-1.246	0.652	0.772	NaN	NaN	NaN	-1.264	0.423	0.696	-1.303	0.271	0.733	NaN	NaN	NaN	-1.245	0.034	0.699	NaN	NaN	NaN	-1.333	0.89	0.42	-1.328	0.729	0.348	-1.276	0.576	0.358	NaN	NaN	NaN	NaN	NaN	NaN	-1.291	0.134	0.305
364	1.82	-1.43	0.977	0.626	NaN	NaN	NaN	NaN	NaN	NaN	-1.246	0.652	0.772	NaN	NaN	NaN	-1.264	0.424	0.697	-1.304	0.274	0.735	NaN	NaN	NaN	-1.245	0.034	0.699	NaN	NaN	NaN	-1.332	0.89	0.42	-1.328	0.729	0.348	-1.275	0.577	0.358	NaN	NaN	NaN	NaN	NaN	NaN	-1.288	0.133	0.304
365	1.825	-1.43	0.977	0.626	NaN	NaN	NaN	NaN	NaN	NaN	-1.246	0.652	0.772	NaN	NaN	NaN	-1.264	0.424	0.697	-1.305	0.274	0.736	NaN	NaN	NaN	-1.245	0.034	0.699	NaN	NaN	NaN	-1.332	0.891	0.42	-1.327	0.729	0.348	-1.274	0.577	0.357	NaN	NaN	NaN	NaN	NaN	NaN	-1.286	0.133	0.304
366	1.83	-1.43	0.977	0.626	NaN	NaN	NaN	NaN	NaN	NaN	-1.246	0.652	0.772	NaN	NaN	NaN	-1.265	0.424	0.697	-1.305	0.275	0.736	NaN	NaN	NaN	-1.245	0.034	0.699	NaN	NaN	NaN	-1.333	0.891	0.419	-1.326	0.73	0.348	-1.273	0.578	0.357	NaN	NaN	NaN	NaN	NaN	NaN	-1.283	0.133	0.303
367	1.835	-1.43	0.977	0.626	NaN	NaN	NaN	NaN	NaN	NaN	-1.245	0.652	0.772	NaN	NaN	NaN	-1.265	0.424	0.697	-1.305	0.275	0.736	NaN	NaN	NaN	-1.245	0.034	0.699	NaN	NaN	NaN	-1.333	0.891	0.419	-1.326	0.73	0.348	-1.272	0.578	0.357	NaN	NaN	NaN	NaN	NaN	NaN	-1.281	0.133	0.302
368	1.84	-1.43	0.976	0.626	NaN	NaN	NaN	NaN	NaN	NaN	-1.245	0.652	0.771	NaN	NaN	NaN	-1.265	0.424	0.697	-1.305	0.275	0.736	NaN	NaN	NaN	-1.245	0.034	0.699	NaN	NaN	NaN	-1.332	0.891	0.419	-1.325	0.73	0.347	-1.271	0.578	0.356	NaN	NaN	NaN	NaN	NaN	NaN	-1.279	0.134	0.301
369	1.845	-1.43	0.976	0.626	NaN	NaN	NaN	NaN	NaN	NaN	-1.245	0.652	0.771	NaN	NaN	NaN	-1.265	0.424	0.697	-1.305	0.275	0.736	NaN	NaN	NaN	-1.245	0.034	0.699	NaN	NaN	NaN	-1.332	0.892	0.419	-1.325	0.731	0.347	-1.27	0.578	0.356	NaN	NaN	NaN	NaN	NaN	NaN	-1.277	0.134	0.3
370	1.85	-1.43	0.976	0.626	NaN	NaN	NaN	NaN	NaN	NaN	-1.244	0.651	0.771	NaN	NaN	NaN	-1.265	0.424	0.697	-1.305	0.275	0.736	NaN	NaN	NaN	-1.245	0.034	0.699	NaN	NaN	NaN	-1.332	0.892	0.419	-1.324	0.731	0.347	-1.269	0.579	0.356	NaN	NaN	NaN	NaN	NaN	NaN	-1.275	0.134	0.299
371	1.855	-1.429	0.976	0.625	NaN	NaN	NaN	NaN	NaN	NaN	-1.244	0.651	0.771	NaN	NaN	NaN	-1.265	0.424	0.697	-1.305	0.275	0.736	NaN	NaN	NaN	-1.245	0.034	0.699	NaN	NaN	NaN	-1.331	0.892	0.419	-1.323	0.731	0.347	-1.269	0.579	0.356	NaN	NaN	NaN	NaN	NaN	NaN	-1.273	0.133	0.298
372	1.86	-1.429	0.976	0.625	NaN	NaN	NaN	NaN	NaN	NaN	-1.244	0.651	0.771	NaN	NaN	NaN	-1.264	0.424	0.697	-1.305	0.275	0.735	NaN	NaN	NaN	-1.245	0.034	0.699	NaN	NaN	NaN	-1.331	0.891	0.419	-1.323	0.731	0.346	-1.268	0.579	0.355	NaN	NaN	NaN	NaN	NaN	NaN	-1.27	0.134	0.297
373	1.865	-1.429	0.976	0.625	NaN	NaN	NaN	NaN	NaN	NaN	-1.244	0.651	0.771	NaN	NaN	NaN	-1.264	0.424	0.696	-1.305	0.275	0.735	-1.374	0.106	0.654	-1.245	0.034	0.698	NaN	NaN	NaN	-1.33	0.891	0.419	-1.322	0.731	0.346	-1.267	0.58	0.355	NaN	NaN	NaN	NaN	NaN	NaN	-1.266	0.134	0.297
374	1.87	-1.429	0.976	0.625	NaN	NaN	NaN	NaN	NaN	NaN	-1.244	0.651	0.771	NaN	NaN	NaN	-1.264	0.424	0.696	-1.305	0.275	0.735	-1.374	0.106	0.654	-1.245	0.034	0.698	NaN	NaN	NaN	-1.33	0.891	0.419	-1.321	0.731	0.346	-1.266	0.58	0.355	NaN	NaN	NaN	NaN	NaN	NaN	-1.261	0.135	0.296
375	1.875	-1.429	0.975	0.625	NaN	NaN	NaN	NaN	NaN	NaN	-1.244	0.651	0.771	NaN	NaN	NaN	-1.264	0.423	0.696	-1.305	0.275	0.735	-1.374	0.106	0.654	-1.245	0.034	0.699	NaN	NaN	NaN	-1.33	0.891	0.419	-1.321	0.731	0.346	-1.265	0.58	0.354	NaN	NaN	NaN	NaN	NaN	NaN	-1.258	0.135	0.295
376	1.88	-1.429	0.975	0.625	NaN	NaN	NaN	NaN	NaN	NaN	-1.244	0.651	0.771	NaN	NaN	NaN	-1.263	0.423	0.696	-1.305	0.275	0.735	-1.374	0.106	0.654	-1.245	0.034	0.699	NaN	NaN	NaN	-1.33	0.891	0.419	-1.32	0.732	0.346	-1.264	0.58	0.354	NaN	NaN	NaN	NaN	NaN	NaN	-1.255	0.135	0.295
377	1.885	-1.429	0.975	0.625	NaN	NaN	NaN	NaN	NaN	NaN	-1.244	0.651	0.77	NaN	NaN	NaN	-1.263	0.423	0.696	-1.304	0.275	0.735	-1.374	0.106	0.654	-1.245	0.034	0.699	NaN	NaN	NaN	-1.33	0.892	0.419	-1.32	0.732	0.346	-1.264	0.581	0.354	NaN	NaN	NaN	NaN	NaN	NaN	-1.254	0.135	0.295
378	1.89	-1.429	0.975	0.625	NaN	NaN	NaN	NaN	NaN	NaN	-1.243	0.651	0.77	NaN	NaN	NaN	-1.263	0.423	0.696	-1.303	0.273	0.735	-1.374	0.106	0.654	-1.245	0.034	0.699	NaN	NaN	NaN	-1.329	0.892	0.418	-1.319	0.732	0.346	-1.263	0.581	0.354	NaN	NaN	NaN	NaN	NaN	NaN	-1.251	0.135	0.294
379	1.895	-1.429	0.975	0.624	NaN	NaN	NaN	NaN	NaN	NaN	-1.243	0.651	0.77	NaN	NaN	NaN	-1.262	0.423	0.696	-1.302	0.271	0.734	-1.374	0.106	0.654	-1.245	0.034	0.699	NaN	NaN	NaN	-1.329	0.892	0.418	-1.319	0.732	0.345	-1.262	0.581	0.354	NaN	NaN	NaN	NaN	NaN	NaN	-1.248	0.134	0.293
380	1.9	-1.429	0.975	0.624	NaN	NaN	NaN	NaN	NaN	NaN	-1.243	0.651	0.77	NaN	NaN	NaN	-1.262	0.423	0.696	-1.301	0.271	0.733	-1.374	0.106	0.654	-1.245	0.034	0.698	NaN	NaN	NaN	-1.329	0.892	0.418	-1.318	0.732	0.345	-1.261	0.581	0.354	NaN	NaN	NaN	NaN	NaN	NaN	-1.244	0.132	0.295
381	1.905	-1.428	0.974	0.624	NaN	NaN	NaN	NaN	NaN	NaN	-1.243	0.651	0.77	NaN	NaN	NaN	-1.261	0.422	0.695	-1.301	0.27	0.733	-1.374	0.107	0.654	-1.245	0.034	0.698	NaN	NaN	NaN	-1.328	0.892	0.418	-1.318	0.732	0.345	-1.26	0.581	0.354	NaN	NaN	NaN	NaN	NaN	NaN	-1.243	0.133	0.292
382	1.91	-1.428	0.974	0.624	NaN	NaN	NaN	NaN	NaN	NaN	-1.242	0.65	0.77	NaN	NaN	NaN	-1.26	0.422	0.695	-1.301	0.27	0.733	-1.374	0.107	0.654	-1.245	0.034	0.698	NaN	NaN	NaN	-1.328	0.892	0.417	-1.317	0.732	0.345	-1.259	0.58	0.354	NaN	NaN	NaN	NaN	NaN	NaN	-1.241	0.133	0.292
383	1.915	-1.428	0.974	0.623	NaN	NaN	NaN	NaN	NaN	NaN	-1.242	0.65	0.769	NaN	NaN	NaN	-1.26	0.422	0.695	-1.3	0.27	0.733	-1.374	0.107	0.654	-1.245	0.034	0.698	NaN	NaN	NaN	-1.328	0.892	0.417	-1.316	0.731	0.345	-1.258	0.58	0.354	NaN	NaN	NaN	NaN	NaN	NaN	-1.24	0.134	0.292
384	1.92	-1.427	0.974	0.623	NaN	NaN	NaN	NaN	NaN	NaN	-1.241	0.65	0.769	NaN	NaN	NaN	-1.259	0.422	0.694	-1.3	0.27	0.733	-1.374	0.107	0.654	-1.245	0.034	0.698	NaN	NaN	NaN	-1.328	0.892	0.417	-1.316	0.731	0.345	-1.257	0.58	0.354	NaN	NaN	NaN	NaN	NaN	NaN	-1.238	0.134	0.291
385	1.925	-1.427	0.973	0.623	NaN	NaN	NaN	NaN	NaN	NaN	-1.241	0.65	0.769	NaN	NaN	NaN	-1.259	0.421	0.693	-1.3	0.271	0.733	-1.374	0.107	0.654	-1.245	0.034	0.698	NaN	NaN	NaN	-1.327	0.891	0.417	-1.315	0.731	0.345	-1.256	0.58	0.354	NaN	NaN	NaN	NaN	NaN	NaN	-1.235	0.135	0.29
386	1.93	-1.427	0.973	0.623	NaN	NaN	NaN	NaN	NaN	NaN	-1.24	0.65	0.769	NaN	NaN	NaN	-1.259	0.421	0.692	-1.3	0.271	0.732	-1.374	0.107	0.654	-1.245	0.034	0.698	NaN	NaN	NaN	-1.327	0.891	0.417	-1.315	0.731	0.345	-1.256	0.58	0.354	NaN	NaN	NaN	NaN	NaN	NaN	-1.233	0.133	0.291
387	1.935	-1.427	0.973	0.622	NaN	NaN	NaN	NaN	NaN	NaN	-1.24	0.65	0.769	NaN	NaN	NaN	-1.258	0.421	0.692	-1.3	0.271	0.732	-1.374	0.107	0.654	-1.245	0.034	0.698	NaN	NaN	NaN	-1.326	0.89	0.417	-1.314	0.731	0.345	-1.255	0.58	0.354	NaN	NaN	NaN	NaN	NaN	NaN	-1.23	0.132	0.291
388	1.94	-1.427	0.973	0.622	NaN	NaN	NaN	NaN	NaN	NaN	-1.24	0.65	0.769	NaN	NaN	NaN	-1.258	0.421	0.692	-1.3	0.271	0.732	-1.374	0.107	0.654	-1.245	0.034	0.698	NaN	NaN	NaN	-1.325	0.89	0.417	-1.313	0.73	0.345	-1.255	0.58	0.354	NaN	NaN	NaN	NaN	NaN	NaN	-1.228	0.132	0.29
389	1.945	-1.427	0.972	0.622	NaN	NaN	NaN	NaN	NaN	NaN	-1.24	0.65	0.769	NaN	NaN	NaN	-1.258	0.421	0.693	-1.299	0.271	0.732	-1.374	0.107	0.654	-1.245	0.034	0.698	NaN	NaN	NaN	-1.325	0.89	0.417	-1.313	0.73	0.344	-1.255	0.58	0.354	NaN	NaN	NaN	NaN	NaN	NaN	-1.227	0.132	0.29
390	1.95	-1.426	0.972	0.621	NaN	NaN	NaN	NaN	NaN	NaN	-1.24	0.65	0.769	NaN	NaN	NaN	-1.258	0.421	0.693	-1.299	0.271	0.732	-1.374	0.107	0.654	-1.245	0.034	0.698	NaN	NaN	NaN	-1.325	0.89	0.416	-1.312	0.729	0.344	-1.255	0.58	0.354	NaN	NaN	NaN	NaN	NaN	NaN	-1.225	0.132	0.289
391	1.955	-1.426	0.972	0.621	NaN	NaN	NaN	NaN	NaN	NaN	-1.239	0.65	0.768	NaN	NaN	NaN	-1.257	0.421	0.693	-1.299	0.271	0.732	-1.374	0.107	0.654	-1.245	0.034	0.698	NaN	NaN	NaN	-1.325	0.889	0.416	-1.311	0.729	0.344	-1.254	0.579	0.354	NaN	NaN	NaN	NaN	NaN	NaN	-1.223	0.132	0.289
392	1.96	-1.426	0.971	0.62	NaN	NaN	NaN	NaN	NaN	NaN	-1.239	0.65	0.768	NaN	NaN	NaN	-1.257	0.421	0.693	-1.299	0.271	0.732	-1.374	0.107	0.654	-1.245	0.034	0.698	NaN	NaN	NaN	-1.324	0.889	0.415	-1.311	0.729	0.344	-1.253	0.578	0.355	NaN	NaN	NaN	NaN	NaN	NaN	-1.221	0.132	0.29
393	1.965	-1.426	0.971	0.62	NaN	NaN	NaN	NaN	NaN	NaN	-1.238	0.649	0.768	NaN	NaN	NaN	-1.256	0.421	0.692	-1.298	0.271	0.732	-1.374	0.107	0.654	-1.245	0.034	0.698	NaN	NaN	NaN	-1.323	0.888	0.415	-1.31	0.729	0.344	-1.252	0.577	0.355	NaN	NaN	NaN	NaN	NaN	NaN	-1.219	0.131	0.29
394	1.97	-1.425	0.97	0.619	NaN	NaN	NaN	NaN	NaN	NaN	-1.238	0.649	0.767	NaN	NaN	NaN	-1.255	0.421	0.692	-1.298	0.271	0.732	-1.374	0.107	0.654	-1.245	0.034	0.698	NaN	NaN	NaN	-1.322	0.888	0.415	-1.31	0.728	0.344	-1.251	0.576	0.356	NaN	NaN	NaN	NaN	NaN	NaN	-1.217	0.131	0.289
395	1.975	-1.425	0.97	0.619	NaN	NaN	NaN	NaN	NaN	NaN	-1.237	0.649	0.767	NaN	NaN	NaN	-1.255	0.421	0.692	-1.298	0.272	0.732	-1.374	0.108	0.654	-1.245	0.034	0.698	NaN	NaN	NaN	-1.322	0.887	0.415	-1.309	0.727	0.344	-1.251	0.575	0.356	NaN	NaN	NaN	NaN	NaN	NaN	-1.215	0.131	0.289
396	1.98	-1.425	0.97	0.618	NaN	NaN	NaN	NaN	NaN	NaN	-1.237	0.649	0.767	NaN	NaN	NaN	-1.254	0.421	0.693	-1.298	0.272	0.732	-1.374	0.108	0.654	-1.245	0.034	0.698	NaN	NaN	NaN	-1.321	0.887	0.415	-1.308	0.727	0.344	-1.251	0.575	0.356	NaN	NaN	NaN	NaN	NaN	NaN	-1.214	0.131	0.288
397	1.985	-1.425	0.969	0.618	NaN	NaN	NaN	NaN	NaN	NaN	-1.237	0.649	0.767	NaN	NaN	NaN	-1.254	0.42	0.693	-1.297	0.272	0.732	-1.374	0.108	0.654	-1.245	0.034	0.698	NaN	NaN	NaN	-1.321	0.886	0.414	-1.308	0.726	0.344	-1.251	0.574	0.356	NaN	NaN	NaN	NaN	NaN	NaN	-1.212	0.13	0.289
398	1.99	-1.424	0.969	0.617	NaN	NaN	NaN	NaN	NaN	NaN	-1.236	0.649	0.767	NaN	NaN	NaN	-1.253	0.42	0.692	-1.297	0.272	0.732	-1.374	0.108	0.653	-1.245	0.034	0.698	NaN	NaN	NaN	-1.321	0.886	0.414	-1.307	0.726	0.344	-1.251	0.573	0.356	NaN	NaN	NaN	NaN	NaN	NaN	-1.209	0.129	0.289
399	1.995	-1.424	0.969	0.616	NaN	NaN	NaN	NaN	NaN	NaN	-1.236	0.648	0.767	NaN	NaN	NaN	-1.252	0.42	0.692	-1.296	0.272	0.732	-1.374	0.108	0.653	-1.245	0.034	0.698	NaN	NaN	NaN	-1.32	0.885	0.413	-1.307	0.725	0.344	-1.251	0.572	0.356	NaN	NaN	NaN	NaN	NaN	NaN	-1.208	0.129	0.289
400	2	-1.424	0.968	0.616	NaN	NaN	NaN	NaN	NaN	NaN	-1.236	0.648	0.766	NaN	NaN	NaN	-1.251	0.419	0.692	-1.296	0.272	0.732	-1.374	0.108	0.653	-1.245	0.034	0.698	NaN	NaN	NaN	-1.319	0.884	0.413	-1.307	0.724	0.344	-1.251	0.571	0.357	NaN	NaN	NaN	NaN	NaN	NaN	-1.207	0.129	0.289
401	2.005	-1.424	0.968	0.615	NaN	NaN	NaN	NaN	NaN	NaN	-1.235	0.647	0.766	NaN	NaN	NaN	-1.25	0.419	0.691	-1.296	0.272	0.732	-1.374	0.108	0.653	-1.245	0.034	0.698	NaN	NaN	NaN	-1.318	0.883	0.413	-1.306	0.724	0.344	-1.251	0.57	0.358	NaN	NaN	NaN	NaN	NaN	NaN	-1.205	0.128	0.289
402	2.01	-1.423	0.967	0.614	NaN	NaN	NaN	NaN	NaN	NaN	-1.234	0.647	0.766	NaN	NaN	NaN	-1.249	0.419	0.691	-1.296	0.272	0.732	-1.374	0.108	0.653	-1.245	0.034	0.698	NaN	NaN	NaN	-1.318	0.883	0.413	-1.306	0.723	0.344	-1.251	0.57	0.358	NaN	NaN	NaN	NaN	NaN	NaN	-1.204	0.127	0.29
403	2.015	-1.423	0.967	0.614	NaN	NaN	NaN	NaN	NaN	NaN	-1.234	0.646	0.765	NaN	NaN	NaN	-1.249	0.418	0.691	-1.296	0.272	0.732	-1.373	0.107	0.653	-1.245	0.034	0.698	NaN	NaN	NaN	-1.318	0.883	0.412	-1.305	0.722	0.344	-1.251	0.569	0.358	NaN	NaN	NaN	NaN	NaN	NaN	-1.202	0.126	0.291
404	2.02	-1.423	0.966	0.613	NaN	NaN	NaN	NaN	NaN	NaN	-1.233	0.646	0.765	NaN	NaN	NaN	-1.248	0.418	0.691	-1.295	0.272	0.732	-1.372	0.105	0.652	-1.245	0.034	0.698	NaN	NaN	NaN	-1.317	0.882	0.412	-1.305	0.721	0.344	-1.251	0.569	0.359	NaN	NaN	NaN	NaN	NaN	NaN	-1.201	0.126	0.291
405	2.025	-1.422	0.966	0.612	NaN	NaN	NaN	NaN	NaN	NaN	-1.233	0.646	0.765	NaN	NaN	NaN	-1.247	0.418	0.691	-1.295	0.272	0.732	-1.372	0.105	0.652	-1.245	0.034	0.698	NaN	NaN	NaN	-1.316	0.881	0.411	-1.305	0.72	0.344	-1.252	0.568	0.359	NaN	NaN	NaN	NaN	NaN	NaN	-1.2	0.126	0.291
406	2.03	-1.422	0.965	0.611	NaN	NaN	NaN	NaN	NaN	NaN	-1.233	0.646	0.765	NaN	NaN	NaN	-1.247	0.418	0.69	-1.294	0.272	0.731	-1.372	0.105	0.652	-1.245	0.034	0.698	NaN	NaN	NaN	-1.315	0.881	0.411	-1.305	0.719	0.344	-1.252	0.567	0.359	NaN	NaN	NaN	NaN	NaN	NaN	-1.199	0.125	0.292
407	2.035	-1.422	0.965	0.611	NaN	NaN	NaN	NaN	NaN	NaN	-1.232	0.645	0.765	NaN	NaN	NaN	-1.246	0.417	0.69	-1.294	0.271	0.731	-1.372	0.105	0.652	-1.245	0.034	0.698	NaN	NaN	NaN	-1.315	0.88	0.411	-1.304	0.718	0.344	-1.251	0.565	0.361	NaN	NaN	NaN	NaN	NaN	NaN	-1.198	0.124	0.293
408	2.04	-1.422	0.964	0.61	NaN	NaN	NaN	NaN	NaN	NaN	-1.232	0.645	0.764	NaN	NaN	NaN	-1.245	0.416	0.69	-1.293	0.271	0.731	-1.372	0.105	0.652	-1.245	0.034	0.698	NaN	NaN	NaN	-1.315	0.88	0.41	-1.304	0.718	0.343	-1.25	0.563	0.361	NaN	NaN	NaN	NaN	NaN	NaN	-1.197	0.124	0.294
409	2.045	-1.421	0.964	0.609	NaN	NaN	NaN	NaN	NaN	NaN	-1.231	0.644	0.764	NaN	NaN	NaN	-1.244	0.416	0.689	-1.292	0.27	0.73	-1.372	0.105	0.652	-1.245	0.034	0.698	NaN	NaN	NaN	-1.314	0.879	0.41	-1.304	0.717	0.344	-1.251	0.562	0.361	NaN	NaN	NaN	NaN	NaN	NaN	-1.196	0.123	0.294
410	2.05	-1.421	0.963	0.608	NaN	NaN	NaN	NaN	NaN	NaN	-1.231	0.644	0.763	NaN	NaN	NaN	-1.243	0.415	0.687	-1.29	0.268	0.729	-1.372	0.105	0.652	-1.245	0.034	0.698	NaN	NaN	NaN	-1.313	0.878	0.409	-1.304	0.716	0.344	-1.252	0.561	0.361	NaN	NaN	NaN	NaN	NaN	NaN	-1.194	0.121	0.296
411	2.055	-1.421	0.963	0.608	NaN	NaN	NaN	NaN	NaN	NaN	-1.23	0.643	0.763	NaN	NaN	NaN	-1.242	0.415	0.687	-1.289	0.267	0.729	-1.372	0.105	0.651	-1.245	0.034	0.698	NaN	NaN	NaN	-1.313	0.877	0.409	-1.304	0.715	0.344	-1.252	0.561	0.361	NaN	NaN	NaN	NaN	NaN	NaN	-1.193	0.121	0.296
412	2.06	-1.42	0.962	0.607	NaN	NaN	NaN	NaN	NaN	NaN	-1.23	0.643	0.763	NaN	NaN	NaN	-1.241	0.415	0.688	-1.289	0.267	0.729	-1.371	0.105	0.651	-1.245	0.034	0.698	NaN	NaN	NaN	-1.312	0.877	0.408	-1.304	0.714	0.343	-1.253	0.56	0.361	NaN	NaN	NaN	NaN	NaN	NaN	-1.191	0.119	0.298
413	2.065	-1.42	0.962	0.606	NaN	NaN	NaN	NaN	NaN	NaN	-1.229	0.643	0.762	NaN	NaN	NaN	-1.241	0.415	0.687	-1.288	0.267	0.729	-1.371	0.105	0.651	-1.245	0.034	0.698	NaN	NaN	NaN	-1.312	0.876	0.408	-1.304	0.713	0.343	-1.253	0.559	0.362	NaN	NaN	NaN	NaN	NaN	NaN	-1.188	0.115	0.3
414	2.07	-1.419	0.961	0.605	NaN	NaN	NaN	NaN	NaN	NaN	-1.228	0.642	0.762	NaN	NaN	NaN	-1.24	0.415	0.687	-1.288	0.267	0.729	-1.372	0.105	0.651	-1.245	0.034	0.698	NaN	NaN	NaN	-1.311	0.875	0.407	-1.304	0.712	0.343	-1.253	0.558	0.363	NaN	NaN	NaN	NaN	NaN	NaN	-1.188	0.115	0.3
415	2.075	-1.419	0.96	0.605	NaN	NaN	NaN	NaN	NaN	NaN	-1.227	0.642	0.761	NaN	NaN	NaN	-1.239	0.415	0.687	-1.288	0.267	0.729	-1.372	0.104	0.651	-1.245	0.034	0.698	NaN	NaN	NaN	-1.311	0.874	0.407	-1.304	0.71	0.343	-1.253	0.556	0.364	NaN	NaN	NaN	NaN	NaN	NaN	-1.185	0.112	0.302
416	2.08	-1.419	0.96	0.604	NaN	NaN	NaN	NaN	NaN	NaN	-1.227	0.642	0.761	NaN	NaN	NaN	-1.238	0.415	0.687	-1.288	0.267	0.729	-1.372	0.104	0.651	-1.245	0.034	0.698	NaN	NaN	NaN	-1.31	0.874	0.406	-1.303	0.709	0.343	-1.253	0.555	0.364	NaN	NaN	NaN	NaN	NaN	NaN	-1.185	0.111	0.303
417	2.085	-1.418	0.959	0.603	NaN	NaN	NaN	NaN	NaN	NaN	-1.226	0.642	0.76	NaN	NaN	NaN	-1.238	0.415	0.687	-1.288	0.267	0.729	-1.372	0.104	0.651	-1.245	0.034	0.698	NaN	NaN	NaN	-1.309	0.873	0.405	-1.303	0.708	0.343	-1.254	0.553	0.364	NaN	NaN	NaN	NaN	NaN	NaN	-1.185	0.111	0.303
418	2.09	-1.418	0.959	0.602	NaN	NaN	NaN	NaN	NaN	NaN	-1.226	0.642	0.76	NaN	NaN	NaN	-1.237	0.414	0.687	-1.287	0.267	0.728	-1.372	0.104	0.651	-1.245	0.034	0.698	NaN	NaN	NaN	-1.308	0.872	0.405	-1.303	0.707	0.343	-1.255	0.553	0.364	NaN	NaN	NaN	NaN	NaN	NaN	-1.183	0.108	0.305
419	2.095	-1.417	0.958	0.601	NaN	NaN	NaN	NaN	NaN	NaN	-1.225	0.642	0.76	NaN	NaN	NaN	-1.236	0.413	0.686	-1.287	0.267	0.728	-1.372	0.104	0.651	-1.245	0.034	0.698	NaN	NaN	NaN	-1.308	0.871	0.404	-1.303	0.706	0.343	-1.255	0.552	0.364	NaN	NaN	NaN	NaN	NaN	NaN	-1.184	0.109	0.304
420	2.1	-1.417	0.957	0.6	NaN	NaN	NaN	NaN	NaN	NaN	-1.224	0.641	0.759	NaN	NaN	NaN	-1.235	0.412	0.686	-1.287	0.267	0.728	-1.372	0.104	0.651	-1.245	0.034	0.698	NaN	NaN	NaN	-1.308	0.871	0.403	-1.303	0.705	0.342	-1.256	0.55	0.365	NaN	NaN	NaN	NaN	NaN	NaN	-1.184	0.109	0.305
421	2.105	-1.416	0.957	0.599	NaN	NaN	NaN	NaN	NaN	NaN	-1.223	0.64	0.758	NaN	NaN	NaN	-1.234	0.412	0.686	-1.287	0.267	0.728	-1.372	0.104	0.651	-1.245	0.034	0.698	NaN	NaN	NaN	-1.307	0.87	0.403	-1.303	0.704	0.342	-1.256	0.549	0.366	NaN	NaN	NaN	NaN	NaN	NaN	-1.184	0.108	0.306
422	2.11	-1.416	0.956	0.598	NaN	NaN	NaN	NaN	NaN	NaN	-1.223	0.64	0.758	NaN	NaN	NaN	-1.234	0.412	0.686	-1.287	0.267	0.728	-1.372	0.104	0.651	-1.245	0.034	0.698	NaN	NaN	NaN	-1.306	0.869	0.402	-1.303	0.703	0.342	-1.256	0.548	0.366	NaN	NaN	NaN	NaN	NaN	NaN	-1.183	0.106	0.308
423	2.115	-1.416	0.956	0.597	NaN	NaN	NaN	NaN	NaN	NaN	-1.222	0.64	0.758	NaN	NaN	NaN	-1.233	0.412	0.686	-1.287	0.267	0.728	-1.372	0.104	0.651	-1.245	0.034	0.698	NaN	NaN	NaN	-1.306	0.869	0.401	-1.303	0.702	0.341	-1.257	0.546	0.367	NaN	NaN	NaN	NaN	NaN	NaN	-1.183	0.106	0.309
424	2.12	-1.415	0.956	0.596	NaN	NaN	NaN	NaN	NaN	NaN	-1.222	0.639	0.757	NaN	NaN	NaN	-1.232	0.412	0.686	-1.287	0.267	0.728	-1.372	0.104	0.651	-1.245	0.034	0.698	NaN	NaN	NaN	-1.305	0.868	0.401	-1.303	0.701	0.341	-1.257	0.545	0.367	NaN	NaN	NaN	NaN	NaN	NaN	-1.182	0.105	0.31
425	2.125	-1.415	0.955	0.596	NaN	NaN	NaN	NaN	NaN	NaN	-1.221	0.638	0.757	NaN	NaN	NaN	-1.232	0.412	0.685	-1.286	0.267	0.728	-1.372	0.104	0.651	-1.245	0.034	0.698	NaN	NaN	NaN	-1.305	0.867	0.4	-1.303	0.7	0.341	-1.258	0.544	0.367	NaN	NaN	NaN	NaN	NaN	NaN	-1.181	0.103	0.312
426	2.13	-1.414	0.954	0.595	NaN	NaN	NaN	NaN	NaN	NaN	-1.22	0.638	0.756	NaN	NaN	NaN	-1.231	0.412	0.685	-1.286	0.267	0.728	-1.372	0.104	0.651	-1.245	0.034	0.698	NaN	NaN	NaN	-1.304	0.867	0.399	-1.303	0.699	0.341	-1.258	0.543	0.367	NaN	NaN	NaN	NaN	NaN	NaN	-1.181	0.102	0.313
427	2.135	-1.413	0.954	0.594	NaN	NaN	NaN	NaN	NaN	NaN	-1.22	0.638	0.756	NaN	NaN	NaN	-1.23	0.411	0.685	-1.286	0.267	0.728	-1.372	0.104	0.651	-1.245	0.034	0.698	NaN	NaN	NaN	-1.303	0.866	0.399	-1.303	0.698	0.341	-1.259	0.542	0.367	NaN	NaN	NaN	NaN	NaN	NaN	-1.182	0.101	0.314
428	2.14	-1.412	0.953	0.593	NaN	NaN	NaN	NaN	NaN	NaN	-1.22	0.638	0.755	NaN	NaN	NaN	-1.23	0.411	0.684	-1.285	0.268	0.727	-1.372	0.104	0.651	-1.245	0.034	0.698	NaN	NaN	NaN	-1.303	0.865	0.398	-1.303	0.697	0.34	-1.259	0.541	0.368	NaN	NaN	NaN	NaN	NaN	NaN	-1.182	0.099	0.316
429	2.145	-1.412	0.953	0.592	NaN	NaN	NaN	NaN	NaN	NaN	-1.219	0.638	0.754	NaN	NaN	NaN	-1.229	0.41	0.684	-1.285	0.268	0.727	-1.372	0.105	0.651	-1.245	0.034	0.698	NaN	NaN	NaN	-1.302	0.865	0.397	-1.303	0.696	0.34	-1.258	0.539	0.369	NaN	NaN	NaN	NaN	NaN	NaN	-1.182	0.099	0.318
430	2.15	-1.411	0.953	0.591	NaN	NaN	NaN	NaN	NaN	NaN	-1.219	0.638	0.754	NaN	NaN	NaN	-1.228	0.41	0.683	-1.285	0.268	0.727	-1.371	0.105	0.651	-1.245	0.034	0.698	NaN	NaN	NaN	-1.301	0.864	0.396	-1.303	0.695	0.34	-1.259	0.539	0.369	NaN	NaN	NaN	NaN	NaN	NaN	-1.183	0.099	0.319
431	2.155	-1.411	0.952	0.59	NaN	NaN	NaN	NaN	NaN	NaN	-1.218	0.637	0.753	NaN	NaN	NaN	-1.227	0.409	0.683	-1.285	0.268	0.727	-1.371	0.105	0.651	-1.245	0.034	0.698	NaN	NaN	NaN	-1.301	0.863	0.395	-1.302	0.693	0.339	-1.259	0.538	0.37	NaN	NaN	NaN	NaN	NaN	NaN	-1.184	0.099	0.321
432	2.16	-1.41	0.952	0.588	NaN	NaN	NaN	NaN	NaN	NaN	-1.217	0.637	0.752	NaN	NaN	NaN	-1.226	0.409	0.682	-1.285	0.268	0.727	-1.371	0.105	0.651	-1.245	0.034	0.698	NaN	NaN	NaN	-1.3	0.863	0.394	-1.302	0.692	0.339	-1.259	0.538	0.37	NaN	NaN	NaN	NaN	NaN	NaN	-1.184	0.097	0.323
433	2.165	-1.41	0.951	0.587	NaN	NaN	NaN	NaN	NaN	NaN	-1.216	0.636	0.752	NaN	NaN	NaN	-1.226	0.409	0.681	-1.285	0.269	0.728	-1.371	0.105	0.651	-1.245	0.034	0.698	NaN	NaN	NaN	-1.299	0.862	0.393	-1.301	0.691	0.339	-1.259	0.536	0.37	NaN	NaN	NaN	NaN	NaN	NaN	-1.184	0.094	0.323
434	2.17	-1.409	0.951	0.586	NaN	NaN	NaN	NaN	NaN	NaN	-1.215	0.636	0.751	NaN	NaN	NaN	-1.225	0.408	0.681	-1.284	0.269	0.728	-1.371	0.105	0.651	-1.245	0.034	0.698	NaN	NaN	NaN	-1.298	0.862	0.392	-1.301	0.691	0.338	-1.257	0.534	0.371	NaN	NaN	NaN	NaN	NaN	NaN	-1.185	0.093	0.323
435	2.175	-1.408	0.951	0.585	NaN	NaN	NaN	NaN	NaN	NaN	-1.214	0.635	0.75	NaN	NaN	NaN	-1.224	0.408	0.681	-1.284	0.269	0.727	-1.371	0.105	0.651	-1.245	0.034	0.698	NaN	NaN	NaN	-1.297	0.861	0.392	-1.301	0.689	0.338	-1.257	0.532	0.371	NaN	NaN	NaN	NaN	NaN	NaN	-1.187	0.091	0.324
436	2.18	-1.408	0.95	0.584	NaN	NaN	NaN	NaN	NaN	NaN	-1.214	0.635	0.75	NaN	NaN	NaN	-1.223	0.408	0.681	-1.283	0.269	0.727	-1.371	0.105	0.651	-1.245	0.034	0.698	NaN	NaN	NaN	-1.296	0.861	0.391	-1.3	0.688	0.338	-1.257	0.532	0.371	NaN	NaN	NaN	NaN	NaN	NaN	-1.187	0.091	0.325
437	2.185	-1.407	0.95	0.583	NaN	NaN	NaN	NaN	NaN	NaN	-1.213	0.635	0.749	NaN	NaN	NaN	-1.223	0.408	0.68	-1.283	0.269	0.727	-1.371	0.105	0.651	-1.245	0.034	0.698	NaN	NaN	NaN	-1.295	0.86	0.39	-1.299	0.688	0.337	-1.257	0.531	0.371	NaN	NaN	NaN	NaN	NaN	NaN	-1.187	0.091	0.324
438	2.19	-1.406	0.949	0.581	NaN	NaN	NaN	NaN	NaN	NaN	-1.213	0.635	0.748	NaN	NaN	NaN	-1.222	0.408	0.68	-1.283	0.268	0.726	-1.371	0.105	0.651	-1.245	0.034	0.698	NaN	NaN	NaN	-1.294	0.859	0.389	-1.299	0.687	0.337	-1.258	0.531	0.371	NaN	NaN	NaN	NaN	NaN	NaN	-1.186	0.091	0.324
439	2.195	-1.406	0.949	0.58	NaN	NaN	NaN	NaN	NaN	NaN	-1.212	0.635	0.747	NaN	NaN	NaN	-1.221	0.407	0.679	-1.283	0.268	0.726	-1.371	0.105	0.651	-1.245	0.034	0.698	NaN	NaN	NaN	-1.293	0.859	0.388	-1.298	0.686	0.336	-1.258	0.53	0.371	NaN	NaN	NaN	NaN	NaN	NaN	-1.185	0.092	0.324
440	2.2	-1.405	0.948	0.579	NaN	NaN	NaN	NaN	NaN	NaN	-1.211	0.634	0.747	NaN	NaN	NaN	-1.221	0.407	0.679	-1.282	0.268	0.726	-1.371	0.105	0.651	-1.245	0.034	0.698	NaN	NaN	NaN	-1.293	0.859	0.387	-1.297	0.686	0.336	-1.259	0.53	0.371	NaN	NaN	NaN	NaN	NaN	NaN	-1.184	0.092	0.323
441	2.205	-1.404	0.948	0.578	NaN	NaN	NaN	NaN	NaN	NaN	-1.21	0.634	0.746	NaN	NaN	NaN	-1.22	0.407	0.678	-1.282	0.269	0.726	-1.371	0.105	0.651	-1.245	0.034	0.698	NaN	NaN	NaN	-1.292	0.858	0.386	-1.297	0.686	0.335	-1.26	0.53	0.371	NaN	NaN	NaN	NaN	NaN	NaN	-1.184	0.092	0.323
442	2.21	-1.404	0.948	0.578	NaN	NaN	NaN	NaN	NaN	NaN	-1.209	0.634	0.745	NaN	NaN	NaN	-1.219	0.406	0.677	-1.282	0.269	0.726	-1.371	0.105	0.651	-1.245	0.034	0.698	NaN	NaN	NaN	-1.291	0.858	0.386	-1.296	0.686	0.335	-1.261	0.529	0.371	NaN	NaN	NaN	NaN	NaN	NaN	-1.184	0.092	0.322
443	2.215	-1.403	0.948	0.577	NaN	NaN	NaN	NaN	NaN	NaN	-1.208	0.634	0.745	NaN	NaN	NaN	-1.218	0.405	0.676	-1.282	0.27	0.726	-1.371	0.105	0.651	-1.245	0.034	0.698	NaN	NaN	NaN	-1.29	0.858	0.385	-1.296	0.686	0.334	-1.262	0.529	0.37	NaN	NaN	NaN	NaN	NaN	NaN	-1.184	0.091	0.322
444	2.22	-1.402	0.948	0.576	NaN	NaN	NaN	NaN	NaN	NaN	-1.207	0.634	0.744	NaN	NaN	NaN	-1.217	0.405	0.676	-1.281	0.27	0.725	-1.371	0.105	0.651	-1.245	0.034	0.698	NaN	NaN	NaN	-1.289	0.858	0.384	-1.296	0.686	0.334	-1.264	0.529	0.368	NaN	NaN	NaN	NaN	NaN	NaN	-1.184	0.091	0.322
445	2.225	-1.398	0.945	0.576	NaN	NaN	NaN	NaN	NaN	NaN	-1.206	0.633	0.743	NaN	NaN	NaN	-1.217	0.405	0.675	-1.281	0.27	0.725	-1.371	0.105	0.651	-1.245	0.034	0.698	NaN	NaN	NaN	-1.289	0.858	0.383	-1.296	0.686	0.333	-1.265	0.529	0.367	NaN	NaN	NaN	NaN	NaN	NaN	-1.185	0.091	0.321
446	2.23	-1.394	0.942	0.577	NaN	NaN	NaN	NaN	NaN	NaN	-1.205	0.633	0.743	NaN	NaN	NaN	-1.216	0.405	0.675	-1.28	0.27	0.725	-1.371	0.105	0.651	-1.245	0.034	0.698	NaN	NaN	NaN	-1.288	0.858	0.383	-1.296	0.686	0.332	-1.266	0.528	0.367	NaN	NaN	NaN	NaN	NaN	NaN	-1.184	0.09	0.322
447	2.235	-1.399	0.947	0.575	NaN	NaN	NaN	NaN	NaN	NaN	-1.205	0.633	0.742	NaN	NaN	NaN	-1.216	0.405	0.675	-1.28	0.269	0.723	-1.371	0.105	0.651	-1.245	0.034	0.698	NaN	NaN	NaN	-1.288	0.859	0.382	-1.296	0.687	0.332	-1.266	0.529	0.366	NaN	NaN	NaN	NaN	NaN	NaN	-1.182	0.087	0.322
448	2.24	-1.396	0.945	0.575	NaN	NaN	NaN	NaN	NaN	NaN	-1.204	0.633	0.741	NaN	NaN	NaN	-1.216	0.405	0.674	-1.279	0.267	0.722	-1.371	0.105	0.651	-1.245	0.034	0.698	NaN	NaN	NaN	-1.288	0.859	0.381	-1.296	0.687	0.331	-1.266	0.53	0.365	NaN	NaN	NaN	NaN	NaN	NaN	-1.181	0.086	0.322
449	2.245	-1.389	0.94	0.576	NaN	NaN	NaN	NaN	NaN	NaN	-1.203	0.634	0.74	NaN	NaN	NaN	-1.216	0.406	0.674	-1.278	0.267	0.722	-1.371	0.105	0.651	-1.245	0.034	0.698	NaN	NaN	NaN	-1.287	0.859	0.381	-1.296	0.688	0.33	-1.267	0.531	0.363	NaN	NaN	NaN	NaN	NaN	NaN	-1.181	0.086	0.322
450	2.25	-1.389	0.942	0.575	NaN	NaN	NaN	NaN	NaN	NaN	-1.203	0.634	0.74	NaN	NaN	NaN	-1.216	0.406	0.673	-1.278	0.267	0.722	-1.371	0.105	0.651	-1.245	0.035	0.698	NaN	NaN	NaN	-1.287	0.86	0.38	-1.296	0.689	0.329	-1.267	0.531	0.363	NaN	NaN	NaN	NaN	NaN	NaN	-1.181	0.086	0.322
451	2.255	-1.396	0.948	0.573	NaN	NaN	NaN	NaN	NaN	NaN	-1.202	0.634	0.739	NaN	NaN	NaN	-1.216	0.407	0.673	-1.278	0.267	0.721	-1.371	0.105	0.651	-1.245	0.035	0.698	NaN	NaN	NaN	-1.287	0.86	0.379	-1.297	0.689	0.329	-1.267	0.531	0.362	NaN	NaN	NaN	NaN	NaN	NaN	-1.181	0.086	0.322
452	2.26	-1.394	0.947	0.573	NaN	NaN	NaN	NaN	NaN	NaN	-1.202	0.634	0.738	NaN	NaN	NaN	-1.216	0.407	0.672	-1.278	0.267	0.721	-1.371	0.105	0.651	-1.245	0.035	0.698	NaN	NaN	NaN	-1.287	0.861	0.378	-1.297	0.69	0.328	-1.267	0.531	0.362	NaN	NaN	NaN	NaN	NaN	NaN	-1.181	0.086	0.322
453	2.265	-1.389	0.944	0.574	NaN	NaN	NaN	NaN	NaN	NaN	-1.202	0.634	0.737	NaN	NaN	NaN	-1.216	0.407	0.672	-1.278	0.267	0.721	-1.371	0.105	0.651	-1.245	0.035	0.698	NaN	NaN	NaN	-1.287	0.861	0.378	-1.297	0.69	0.327	-1.267	0.531	0.362	NaN	NaN	NaN	NaN	NaN	NaN	-1.181	0.085	0.322
454	2.27	-1.393	0.948	0.571	NaN	NaN	NaN	NaN	NaN	NaN	-1.202	0.634	0.737	NaN	NaN	NaN	-1.216	0.407	0.671	-1.278	0.267	0.721	-1.371	0.105	0.651	-1.245	0.035	0.698	NaN	NaN	NaN	-1.287	0.861	0.377	-1.297	0.69	0.326	-1.267	0.531	0.362	NaN	NaN	NaN	NaN	NaN	NaN	-1.18	0.085	0.322
455	2.275	-1.389	0.946	0.57	NaN	NaN	NaN	NaN	NaN	NaN	-1.201	0.634	0.736	NaN	NaN	NaN	-1.217	0.407	0.671	-1.278	0.269	0.721	-1.371	0.105	0.651	-1.245	0.035	0.698	NaN	NaN	NaN	-1.288	0.862	0.376	-1.297	0.69	0.325	-1.268	0.531	0.362	NaN	NaN	NaN	NaN	NaN	NaN	-1.182	0.087	0.32
456	2.28	-1.387	0.946	0.572	NaN	NaN	NaN	NaN	NaN	NaN	-1.201	0.635	0.735	NaN	NaN	NaN	-1.217	0.408	0.67	-1.28	0.271	0.722	-1.371	0.105	0.651	-1.245	0.035	0.698	NaN	NaN	NaN	-1.288	0.862	0.375	-1.297	0.69	0.324	-1.267	0.531	0.362	NaN	NaN	NaN	NaN	NaN	NaN	-1.184	0.092	0.317
457	2.285	-1.391	0.95	0.569	NaN	NaN	NaN	NaN	NaN	NaN	-1.201	0.635	0.735	NaN	NaN	NaN	-1.218	0.409	0.67	-1.281	0.272	0.722	-1.371	0.105	0.651	-1.245	0.035	0.698	NaN	NaN	NaN	-1.288	0.862	0.375	-1.297	0.69	0.323	-1.267	0.531	0.362	NaN	NaN	NaN	NaN	NaN	NaN	-1.184	0.091	0.317
458	2.29	-1.387	0.948	0.569	NaN	NaN	NaN	NaN	NaN	NaN	-1.201	0.636	0.734	NaN	NaN	NaN	-1.218	0.409	0.67	-1.281	0.273	0.722	-1.371	0.105	0.651	-1.245	0.035	0.698	NaN	NaN	NaN	-1.288	0.863	0.374	-1.297	0.69	0.322	-1.267	0.531	0.362	NaN	NaN	NaN	NaN	NaN	NaN	-1.181	0.087	0.321
459	2.295	-1.385	0.948	0.57	NaN	NaN	NaN	NaN	NaN	NaN	-1.201	0.636	0.734	NaN	NaN	NaN	-1.218	0.409	0.669	-1.282	0.273	0.722	-1.371	0.105	0.651	-1.245	0.035	0.698	NaN	NaN	NaN	-1.288	0.863	0.373	-1.297	0.69	0.322	-1.266	0.531	0.361	NaN	NaN	NaN	NaN	NaN	NaN	-1.181	0.086	0.322
460	2.3	-1.391	0.953	0.568	NaN	NaN	NaN	NaN	NaN	NaN	-1.201	0.636	0.733	NaN	NaN	NaN	-1.218	0.409	0.669	-1.282	0.273	0.722	-1.371	0.105	0.651	-1.245	0.036	0.698	NaN	NaN	NaN	-1.288	0.863	0.373	-1.297	0.689	0.321	-1.266	0.531	0.361	NaN	NaN	NaN	NaN	NaN	NaN	-1.181	0.086	0.322
461	2.305	-1.392	0.954	0.568	NaN	NaN	NaN	NaN	NaN	NaN	-1.201	0.637	0.733	NaN	NaN	NaN	-1.219	0.409	0.669	-1.283	0.274	0.722	-1.371	0.105	0.651	-1.245	0.036	0.698	NaN	NaN	NaN	-1.288	0.863	0.372	-1.297	0.69	0.321	-1.266	0.531	0.361	NaN	NaN	NaN	NaN	NaN	NaN	-1.18	0.086	0.322
462	2.31	-1.389	0.953	0.568	NaN	NaN	NaN	NaN	NaN	NaN	-1.201	0.637	0.732	NaN	NaN	NaN	-1.219	0.409	0.669	-1.283	0.274	0.721	-1.371	0.105	0.651	-1.245	0.036	0.698	NaN	NaN	NaN	-1.288	0.864	0.371	-1.298	0.69	0.321	-1.266	0.531	0.361	NaN	NaN	NaN	NaN	NaN	NaN	-1.18	0.086	0.322
463	2.315	-1.381	0.948	0.569	NaN	NaN	NaN	NaN	NaN	NaN	-1.201	0.637	0.731	NaN	NaN	NaN	-1.219	0.41	0.669	-1.283	0.273	0.721	-1.371	0.105	0.651	-1.245	0.036	0.698	NaN	NaN	NaN	-1.288	0.864	0.37	-1.298	0.69	0.321	-1.266	0.531	0.361	NaN	NaN	NaN	NaN	NaN	NaN	-1.18	0.086	0.322
464	2.32	-1.382	0.95	0.568	NaN	NaN	NaN	NaN	NaN	NaN	-1.201	0.638	0.731	NaN	NaN	NaN	-1.22	0.41	0.668	-1.283	0.273	0.721	-1.371	0.105	0.651	-1.246	0.036	0.698	NaN	NaN	NaN	-1.288	0.864	0.37	-1.298	0.69	0.32	-1.267	0.532	0.36	NaN	NaN	NaN	NaN	NaN	NaN	-1.18	0.086	0.322
465	2.325	-1.389	0.955	0.566	NaN	NaN	NaN	NaN	NaN	NaN	-1.201	0.638	0.73	NaN	NaN	NaN	-1.22	0.41	0.668	-1.283	0.273	0.721	-1.371	0.105	0.651	-1.246	0.036	0.698	NaN	NaN	NaN	-1.288	0.865	0.369	-1.299	0.689	0.32	-1.267	0.533	0.36	NaN	NaN	NaN	NaN	NaN	NaN	-1.18	0.086	0.322
466	2.33	-1.387	0.955	0.566	NaN	NaN	NaN	NaN	NaN	NaN	-1.201	0.638	0.73	NaN	NaN	NaN	-1.221	0.411	0.668	-1.283	0.273	0.721	-1.371	0.105	0.651	-1.246	0.037	0.698	NaN	NaN	NaN	-1.278	0.856	0.374	-1.299	0.689	0.32	-1.268	0.534	0.359	NaN	NaN	NaN	NaN	NaN	NaN	-1.18	0.086	0.322
467	2.335	-1.38	0.95	0.567	NaN	NaN	NaN	NaN	NaN	NaN	-1.201	0.639	0.729	NaN	NaN	NaN	-1.222	0.411	0.667	-1.283	0.273	0.72	-1.371	0.105	0.651	-1.246	0.037	0.698	NaN	NaN	NaN	-1.256	0.835	0.388	-1.3	0.689	0.319	-1.268	0.534	0.358	NaN	NaN	NaN	NaN	NaN	NaN	-1.18	0.086	0.322
468	2.34	-1.377	0.949	0.567	NaN	NaN	NaN	NaN	NaN	NaN	-1.201	0.639	0.729	NaN	NaN	NaN	-1.222	0.411	0.667	-1.283	0.274	0.721	-1.371	0.105	0.651	-1.246	0.037	0.698	NaN	NaN	NaN	-1.251	0.83	0.391	-1.3	0.689	0.319	-1.268	0.534	0.358	NaN	NaN	NaN	NaN	NaN	NaN	-1.18	0.086	0.322
469	2.345	-1.376	0.949	0.566	NaN	NaN	NaN	NaN	NaN	NaN	-1.201	0.639	0.728	NaN	NaN	NaN	-1.222	0.411	0.667	-1.284	0.275	0.721	-1.371	0.105	0.651	-1.246	0.037	0.698	NaN	NaN	NaN	-1.249	0.829	0.391	-1.3	0.689	0.318	-1.267	0.534	0.357	NaN	NaN	NaN	NaN	NaN	NaN	-1.18	0.086	0.322
470	2.35	-1.376	0.949	0.566	NaN	NaN	NaN	NaN	NaN	NaN	-1.201	0.64	0.728	NaN	NaN	NaN	-1.222	0.411	0.667	-1.284	0.275	0.72	-1.371	0.105	0.651	-1.246	0.038	0.698	NaN	NaN	NaN	-1.248	0.829	0.391	-1.301	0.69	0.318	-1.267	0.534	0.357	NaN	NaN	NaN	NaN	NaN	NaN	-1.18	0.086	0.322
471	2.355	-1.375	0.95	0.565	NaN	NaN	NaN	NaN	NaN	NaN	-1.201	0.64	0.727	NaN	NaN	NaN	-1.222	0.411	0.666	-1.285	0.276	0.72	-1.371	0.105	0.651	-1.247	0.038	0.698	NaN	NaN	NaN	-1.248	0.829	0.391	-1.301	0.69	0.318	-1.266	0.534	0.356	NaN	NaN	NaN	NaN	NaN	NaN	-1.18	0.086	0.322
472	2.36	-1.375	0.95	0.564	NaN	NaN	NaN	NaN	NaN	NaN	-1.2	0.64	0.727	NaN	NaN	NaN	-1.223	0.412	0.666	-1.286	0.277	0.72	-1.372	0.105	0.651	-1.247	0.038	0.698	NaN	NaN	NaN	-1.248	0.829	0.39	-1.301	0.69	0.317	-1.266	0.534	0.356	NaN	NaN	NaN	NaN	NaN	NaN	-1.18	0.086	0.322
473	2.365	-1.375	0.95	0.564	NaN	NaN	NaN	NaN	NaN	NaN	-1.2	0.64	0.726	NaN	NaN	NaN	-1.223	0.412	0.666	-1.286	0.277	0.72	-1.372	0.105	0.651	-1.247	0.038	0.698	NaN	NaN	NaN	-1.247	0.829	0.389	-1.301	0.69	0.317	-1.265	0.533	0.355	NaN	NaN	NaN	NaN	NaN	NaN	-1.18	0.086	0.322
474	2.37	-1.374	0.95	0.563	NaN	NaN	NaN	NaN	NaN	NaN	-1.2	0.64	0.726	NaN	NaN	NaN	-1.223	0.412	0.665	-1.286	0.277	0.72	-1.372	0.105	0.651	-1.247	0.038	0.698	NaN	NaN	NaN	-1.247	0.829	0.389	-1.301	0.69	0.316	-1.264	0.533	0.355	NaN	NaN	NaN	NaN	NaN	NaN	-1.181	0.087	0.32
475	2.375	-1.374	0.951	0.562	NaN	NaN	NaN	NaN	NaN	NaN	-1.2	0.641	0.725	NaN	NaN	NaN	-1.224	0.412	0.664	-1.286	0.277	0.72	-1.372	0.105	0.651	-1.247	0.038	0.698	NaN	NaN	NaN	-1.257	0.838	0.382	-1.3	0.689	0.316	-1.264	0.533	0.354	NaN	NaN	NaN	NaN	NaN	NaN	-1.183	0.09	0.318
476	2.38	-1.376	0.954	0.561	NaN	NaN	NaN	NaN	NaN	NaN	-1.199	0.641	0.725	NaN	NaN	NaN	-1.224	0.412	0.664	-1.286	0.277	0.72	-1.372	0.105	0.651	-1.247	0.038	0.698	NaN	NaN	NaN	-1.279	0.859	0.366	-1.3	0.689	0.315	-1.263	0.533	0.354	NaN	NaN	NaN	NaN	NaN	NaN	-1.181	0.087	0.321
477	2.385	-1.383	0.959	0.558	NaN	NaN	NaN	NaN	NaN	NaN	-1.199	0.641	0.724	NaN	NaN	NaN	-1.224	0.412	0.664	-1.286	0.277	0.72	-1.372	0.105	0.651	-1.247	0.038	0.698	NaN	NaN	NaN	-1.285	0.864	0.362	-1.299	0.689	0.315	-1.263	0.533	0.353	NaN	NaN	NaN	NaN	NaN	NaN	-1.181	0.086	0.322
478	2.39	-1.384	0.961	0.557	NaN	NaN	NaN	NaN	NaN	NaN	-1.199	0.641	0.724	NaN	NaN	NaN	-1.224	0.412	0.664	-1.287	0.277	0.72	-1.372	0.105	0.651	-1.247	0.038	0.698	NaN	NaN	NaN	-1.286	0.865	0.361	-1.299	0.689	0.314	-1.263	0.533	0.353	NaN	NaN	NaN	NaN	NaN	NaN	-1.181	0.086	0.322
479	2.395	-1.383	0.96	0.556	NaN	NaN	NaN	NaN	NaN	NaN	-1.198	0.641	0.723	NaN	NaN	NaN	-1.225	0.413	0.664	-1.287	0.277	0.719	-1.372	0.105	0.651	-1.247	0.038	0.698	NaN	NaN	NaN	-1.286	0.865	0.36	-1.298	0.689	0.314	-1.262	0.533	0.353	NaN	NaN	NaN	NaN	NaN	NaN	-1.181	0.086	0.322
480	2.4	-1.38	0.959	0.554	NaN	NaN	NaN	NaN	NaN	NaN	-1.198	0.642	0.723	NaN	NaN	NaN	-1.225	0.413	0.664	-1.286	0.276	0.719	-1.372	0.105	0.651	-1.247	0.038	0.698	NaN	NaN	NaN	-1.286	0.865	0.359	-1.297	0.689	0.313	-1.262	0.533	0.352	NaN	NaN	NaN	NaN	NaN	NaN	-1.181	0.086	0.322
481	2.405	-1.376	0.957	0.554	NaN	NaN	NaN	NaN	NaN	NaN	-1.197	0.642	0.723	NaN	NaN	NaN	-1.225	0.413	0.664	-1.286	0.276	0.718	-1.372	0.105	0.651	-1.247	0.038	0.698	NaN	NaN	NaN	-1.285	0.865	0.358	-1.296	0.689	0.312	-1.261	0.533	0.352	NaN	NaN	NaN	NaN	NaN	NaN	-1.181	0.086	0.322
482	2.41	-1.373	0.955	0.555	NaN	NaN	NaN	NaN	NaN	NaN	-1.197	0.643	0.722	NaN	NaN	NaN	-1.225	0.413	0.664	-1.287	0.276	0.718	-1.372	0.105	0.651	-1.247	0.038	0.698	NaN	NaN	NaN	-1.285	0.865	0.358	-1.295	0.689	0.312	-1.261	0.533	0.352	NaN	NaN	NaN	NaN	NaN	NaN	-1.181	0.086	0.322
483	2.415	-1.376	0.957	0.552	NaN	NaN	NaN	NaN	NaN	NaN	-1.197	0.643	0.722	NaN	NaN	NaN	-1.225	0.413	0.663	-1.287	0.276	0.718	-1.372	0.105	0.651	-1.247	0.038	0.698	NaN	NaN	NaN	-1.284	0.864	0.357	-1.294	0.688	0.311	-1.26	0.533	0.351	NaN	NaN	NaN	NaN	NaN	NaN	-1.181	0.085	0.323
484	2.42	-1.376	0.958	0.551	NaN	NaN	NaN	NaN	NaN	NaN	-1.197	0.643	0.721	NaN	NaN	NaN	-1.226	0.413	0.663	-1.287	0.276	0.718	-1.372	0.105	0.651	-1.247	0.038	0.698	NaN	NaN	NaN	-1.284	0.864	0.356	-1.293	0.688	0.311	-1.26	0.533	0.351	NaN	NaN	NaN	NaN	NaN	NaN	-1.181	0.085	0.323
485	2.425	-1.373	0.957	0.551	NaN	NaN	NaN	NaN	NaN	NaN	-1.196	0.643	0.721	NaN	NaN	NaN	-1.226	0.413	0.663	-1.287	0.276	0.718	-1.372	0.105	0.651	-1.247	0.038	0.698	NaN	NaN	NaN	-1.283	0.864	0.356	-1.292	0.689	0.31	-1.259	0.533	0.35	NaN	NaN	NaN	NaN	NaN	NaN	-1.181	0.085	0.323
486	2.43	-1.37	0.955	0.552	NaN	NaN	NaN	NaN	NaN	NaN	-1.196	0.643	0.721	NaN	NaN	NaN	-1.226	0.413	0.663	-1.287	0.276	0.718	-1.372	0.105	0.651	-1.247	0.038	0.698	NaN	NaN	NaN	-1.282	0.864	0.355	-1.292	0.689	0.31	-1.258	0.532	0.35	NaN	NaN	NaN	NaN	NaN	NaN	-1.181	0.085	0.323
487	2.435	-1.373	0.958	0.549	NaN	NaN	NaN	NaN	NaN	NaN	-1.196	0.643	0.72	NaN	NaN	NaN	-1.226	0.413	0.663	-1.287	0.276	0.718	-1.372	0.105	0.651	-1.247	0.038	0.698	NaN	NaN	NaN	-1.282	0.864	0.355	-1.291	0.689	0.309	-1.258	0.532	0.349	NaN	NaN	NaN	NaN	NaN	NaN	-1.181	0.085	0.323
488	2.44	-1.373	0.959	0.548	NaN	NaN	NaN	NaN	NaN	NaN	-1.196	0.644	0.72	NaN	NaN	NaN	-1.226	0.413	0.663	-1.287	0.276	0.718	-1.372	0.105	0.651	-1.247	0.038	0.698	NaN	NaN	NaN	-1.282	0.864	0.354	-1.29	0.688	0.308	-1.257	0.532	0.349	NaN	NaN	NaN	NaN	NaN	NaN	-1.18	0.085	0.323
489	2.445	-1.373	0.959	0.547	NaN	NaN	NaN	NaN	NaN	NaN	-1.196	0.644	0.72	NaN	NaN	NaN	-1.226	0.413	0.663	-1.287	0.276	0.718	-1.372	0.105	0.651	-1.247	0.038	0.698	NaN	NaN	NaN	-1.281	0.863	0.354	-1.289	0.689	0.308	-1.256	0.532	0.348	NaN	NaN	NaN	NaN	NaN	NaN	-1.18	0.085	0.323
490	2.45	-1.37	0.958	0.548	NaN	NaN	NaN	NaN	NaN	NaN	-1.195	0.644	0.719	NaN	NaN	NaN	-1.226	0.413	0.663	-1.287	0.276	0.718	-1.372	0.105	0.651	-1.247	0.038	0.698	NaN	NaN	NaN	-1.28	0.863	0.353	-1.289	0.689	0.307	-1.256	0.532	0.348	NaN	NaN	NaN	NaN	NaN	NaN	-1.18	0.085	0.323
491	2.455	-1.367	0.956	0.549	NaN	NaN	NaN	NaN	NaN	NaN	-1.195	0.644	0.719	NaN	NaN	NaN	-1.226	0.413	0.662	-1.287	0.276	0.718	-1.372	0.105	0.651	-1.247	0.038	0.698	NaN	NaN	NaN	-1.28	0.863	0.352	-1.288	0.689	0.306	-1.255	0.532	0.348	NaN	NaN	NaN	NaN	NaN	NaN	-1.18	0.085	0.323
492	2.46	-1.369	0.959	0.546	NaN	NaN	NaN	NaN	NaN	NaN	-1.194	0.644	0.718	NaN	NaN	NaN	-1.226	0.414	0.662	-1.287	0.276	0.718	-1.372	0.105	0.651	-1.247	0.038	0.698	NaN	NaN	NaN	-1.279	0.864	0.351	-1.287	0.689	0.306	-1.255	0.532	0.347	NaN	NaN	NaN	NaN	NaN	NaN	-1.181	0.086	0.322
493	2.465	-1.369	0.96	0.545	NaN	NaN	NaN	NaN	NaN	NaN	-1.194	0.644	0.718	NaN	NaN	NaN	-1.227	0.414	0.662	-1.287	0.276	0.717	-1.372	0.105	0.651	-1.247	0.038	0.698	NaN	NaN	NaN	-1.278	0.864	0.351	-1.287	0.689	0.305	-1.254	0.532	0.347	NaN	NaN	NaN	NaN	NaN	NaN	-1.183	0.089	0.321
494	2.47	-1.368	0.96	0.544	NaN	NaN	NaN	NaN	NaN	NaN	-1.194	0.645	0.717	NaN	NaN	NaN	-1.227	0.415	0.662	-1.287	0.276	0.717	-1.372	0.105	0.651	-1.247	0.038	0.698	NaN	NaN	NaN	-1.278	0.864	0.35	-1.286	0.689	0.305	-1.254	0.532	0.347	NaN	NaN	NaN	NaN	NaN	NaN	-1.183	0.089	0.32
495	2.475	-1.368	0.961	0.544	NaN	NaN	NaN	NaN	NaN	NaN	-1.194	0.645	0.717	NaN	NaN	NaN	-1.227	0.415	0.661	-1.287	0.276	0.717	-1.372	0.105	0.651	-1.247	0.038	0.698	NaN	NaN	NaN	-1.277	0.865	0.349	-1.286	0.689	0.304	-1.253	0.532	0.346	NaN	NaN	NaN	NaN	NaN	NaN	-1.183	0.088	0.321
496	2.48	-1.369	0.963	0.544	NaN	NaN	NaN	NaN	NaN	NaN	-1.193	0.644	0.716	NaN	NaN	NaN	-1.227	0.415	0.661	-1.288	0.277	0.717	-1.372	0.105	0.651	-1.247	0.038	0.698	NaN	NaN	NaN	-1.276	0.865	0.349	-1.285	0.689	0.304	-1.253	0.532	0.346	NaN	NaN	NaN	NaN	NaN	NaN	-1.182	0.087	0.322
497	2.485	-1.367	0.963	0.543	NaN	NaN	NaN	NaN	NaN	NaN	-1.193	0.644	0.716	NaN	NaN	NaN	-1.228	0.415	0.661	-1.289	0.279	0.718	-1.372	0.105	0.651	-1.247	0.039	0.698	NaN	NaN	NaN	-1.276	0.865	0.348	-1.285	0.689	0.303	-1.253	0.533	0.346	NaN	NaN	NaN	NaN	NaN	NaN	-1.183	0.089	0.321
498	2.49	-1.367	0.964	0.543	NaN	NaN	NaN	NaN	NaN	NaN	-1.193	0.645	0.715	NaN	NaN	NaN	-1.228	0.416	0.661	-1.29	0.279	0.718	-1.372	0.105	0.651	-1.247	0.038	0.698	NaN	NaN	NaN	-1.275	0.866	0.347	-1.285	0.69	0.303	-1.252	0.533	0.346	NaN	NaN	NaN	NaN	NaN	NaN	-1.183	0.088	0.321
499	2.495	-1.364	0.963	0.541	NaN	NaN	NaN	NaN	NaN	NaN	-1.193	0.645	0.715	NaN	NaN	NaN	-1.228	0.416	0.661	-1.29	0.28	0.717	-1.372	0.105	0.651	-1.247	0.038	0.698	NaN	NaN	NaN	-1.274	0.865	0.347	-1.284	0.69	0.302	-1.252	0.533	0.346	NaN	NaN	NaN	NaN	NaN	NaN	-1.182	0.087	0.322
500	2.5	-1.362	0.963	0.54	NaN	NaN	NaN	NaN	NaN	NaN	-1.193	0.646	0.714	NaN	NaN	NaN	-1.228	0.416	0.66	-1.29	0.28	0.717	-1.372	0.105	0.651	-1.247	0.038	0.698	NaN	NaN	NaN	-1.273	0.865	0.346	-1.284	0.69	0.301	-1.252	0.533	0.346	NaN	NaN	NaN	NaN	NaN	NaN	-1.182	0.088	0.321
501	2.505	-1.361	0.963	0.539	NaN	NaN	NaN	NaN	NaN	NaN	-1.192	0.646	0.714	NaN	NaN	NaN	-1.229	0.416	0.66	-1.29	0.28	0.717	-1.372	0.105	0.651	-1.247	0.038	0.698	NaN	NaN	NaN	-1.272	0.866	0.345	-1.284	0.69	0.301	-1.252	0.533	0.345	-1.254	0.284	0.279	NaN	NaN	NaN	-1.182	0.087	0.322
502	2.51	-1.36	0.963	0.539	NaN	NaN	NaN	NaN	NaN	NaN	-1.192	0.646	0.713	NaN	NaN	NaN	-1.229	0.416	0.66	-1.29	0.279	0.716	-1.372	0.105	0.651	-1.247	0.038	0.698	NaN	NaN	NaN	-1.272	0.866	0.345	-1.284	0.69	0.301	-1.253	0.533	0.345	-1.254	0.284	0.279	NaN	NaN	NaN	-1.182	0.088	0.321
503	2.515	-1.359	0.964	0.538	NaN	NaN	NaN	NaN	NaN	NaN	-1.192	0.646	0.713	NaN	NaN	NaN	-1.229	0.416	0.659	-1.29	0.279	0.715	-1.372	0.105	0.651	-1.247	0.038	0.698	NaN	NaN	NaN	-1.271	0.866	0.344	-1.283	0.69	0.301	-1.253	0.533	0.345	-1.254	0.284	0.279	NaN	NaN	NaN	-1.181	0.086	0.323
504	2.52	-1.358	0.964	0.537	NaN	NaN	NaN	NaN	NaN	NaN	-1.191	0.646	0.712	NaN	NaN	NaN	-1.228	0.417	0.659	-1.29	0.279	0.715	-1.372	0.105	0.651	-1.247	0.038	0.698	NaN	NaN	NaN	-1.27	0.866	0.344	-1.283	0.69	0.3	-1.253	0.533	0.344	-1.255	0.284	0.279	NaN	NaN	NaN	-1.18	0.085	0.323
505	2.525	-1.357	0.964	0.537	NaN	NaN	NaN	NaN	NaN	NaN	-1.191	0.646	0.712	NaN	NaN	NaN	-1.228	0.417	0.658	-1.29	0.279	0.715	-1.372	0.105	0.651	-1.247	0.038	0.698	NaN	NaN	NaN	-1.269	0.866	0.343	-1.282	0.69	0.3	-1.253	0.533	0.344	-1.255	0.284	0.279	NaN	NaN	NaN	-1.181	0.086	0.322
506	2.53	-1.356	0.965	0.536	NaN	NaN	NaN	NaN	NaN	NaN	-1.19	0.647	0.711	NaN	NaN	NaN	-1.228	0.417	0.658	-1.29	0.279	0.715	-1.372	0.105	0.651	-1.247	0.038	0.698	NaN	NaN	NaN	-1.268	0.867	0.342	-1.282	0.69	0.299	-1.254	0.533	0.344	-1.255	0.284	0.279	NaN	NaN	NaN	-1.182	0.087	0.321
507	2.535	-1.355	0.965	0.535	NaN	NaN	NaN	NaN	NaN	NaN	-1.19	0.647	0.711	NaN	NaN	NaN	-1.228	0.417	0.658	-1.29	0.279	0.715	-1.372	0.105	0.651	-1.247	0.037	0.699	NaN	NaN	NaN	-1.267	0.866	0.342	-1.282	0.69	0.299	-1.254	0.534	0.344	-1.255	0.284	0.279	NaN	NaN	NaN	-1.181	0.087	0.322
508	2.54	-1.354	0.966	0.534	NaN	NaN	NaN	NaN	NaN	NaN	-1.189	0.647	0.71	NaN	NaN	NaN	-1.228	0.417	0.657	-1.29	0.28	0.715	-1.372	0.105	0.651	-1.247	0.037	0.699	NaN	NaN	NaN	-1.267	0.866	0.341	-1.282	0.69	0.298	-1.254	0.534	0.343	-1.255	0.284	0.279	NaN	NaN	NaN	-1.183	0.089	0.321
509	2.545	-1.353	0.966	0.534	NaN	NaN	NaN	NaN	NaN	NaN	-1.189	0.647	0.71	NaN	NaN	NaN	-1.228	0.417	0.657	-1.29	0.281	0.715	-1.371	0.105	0.651	-1.247	0.037	0.699	NaN	NaN	NaN	-1.266	0.867	0.34	-1.282	0.69	0.298	-1.255	0.534	0.343	-1.255	0.284	0.279	NaN	NaN	NaN	-1.183	0.088	0.321
510	2.55	-1.352	0.966	0.533	NaN	NaN	NaN	NaN	NaN	NaN	-1.188	0.648	0.709	NaN	NaN	NaN	-1.228	0.418	0.657	-1.291	0.283	0.716	-1.371	0.105	0.651	-1.246	0.036	0.699	NaN	NaN	NaN	-1.265	0.867	0.339	-1.282	0.69	0.298	-1.255	0.535	0.342	-1.255	0.284	0.279	NaN	NaN	NaN	-1.181	0.086	0.322
511	2.555	-1.351	0.966	0.533	NaN	NaN	NaN	NaN	NaN	NaN	-1.188	0.648	0.709	NaN	NaN	NaN	-1.227	0.418	0.657	-1.292	0.284	0.717	-1.371	0.105	0.651	-1.246	0.036	0.699	NaN	NaN	NaN	-1.265	0.867	0.339	-1.282	0.69	0.297	-1.254	0.535	0.342	-1.255	0.284	0.279	NaN	NaN	NaN	-1.181	0.086	0.322
512	2.56	-1.35	0.967	0.532	NaN	NaN	NaN	NaN	NaN	NaN	-1.187	0.648	0.709	NaN	NaN	NaN	-1.227	0.418	0.657	-1.292	0.285	0.717	-1.371	0.105	0.651	-1.246	0.035	0.699	NaN	NaN	NaN	-1.264	0.867	0.338	-1.282	0.69	0.297	-1.253	0.534	0.343	-1.255	0.284	0.279	NaN	NaN	NaN	-1.182	0.087	0.321
513	2.565	-1.349	0.967	0.531	NaN	NaN	NaN	NaN	NaN	NaN	-1.186	0.648	0.708	NaN	NaN	NaN	-1.227	0.418	0.657	-1.292	0.286	0.717	-1.371	0.105	0.651	-1.246	0.035	0.699	NaN	NaN	NaN	-1.263	0.867	0.337	-1.282	0.691	0.297	-1.254	0.535	0.342	-1.255	0.284	0.279	NaN	NaN	NaN	-1.181	0.085	0.322
514	2.57	-1.348	0.968	0.53	NaN	NaN	NaN	NaN	NaN	NaN	-1.186	0.649	0.708	NaN	NaN	NaN	-1.227	0.419	0.657	-1.292	0.285	0.717	-1.372	0.106	0.652	-1.245	0.035	0.699	NaN	NaN	NaN	-1.263	0.867	0.337	-1.281	0.69	0.296	-1.257	0.537	0.341	-1.255	0.284	0.279	NaN	NaN	NaN	-1.181	0.086	0.322
515	2.575	-1.347	0.968	0.53	NaN	NaN	NaN	NaN	NaN	NaN	-1.185	0.649	0.707	NaN	NaN	NaN	-1.226	0.419	0.657	-1.291	0.285	0.717	-1.373	0.108	0.652	-1.245	0.035	0.699	NaN	NaN	NaN	-1.262	0.867	0.336	-1.28	0.69	0.295	-1.253	0.534	0.339	-1.255	0.284	0.279	NaN	NaN	NaN	-1.183	0.088	0.321
516	2.58	-1.346	0.968	0.529	NaN	NaN	NaN	NaN	NaN	NaN	-1.184	0.649	0.707	NaN	NaN	NaN	-1.226	0.419	0.657	-1.292	0.286	0.717	-1.373	0.109	0.653	-1.245	0.035	0.699	NaN	NaN	NaN	-1.262	0.867	0.335	-1.279	0.69	0.294	-1.251	0.534	0.339	-1.255	0.284	0.279	NaN	NaN	NaN	-1.183	0.088	0.32
517	2.585	-1.345	0.968	0.528	NaN	NaN	NaN	NaN	NaN	NaN	-1.183	0.649	0.706	NaN	NaN	NaN	-1.225	0.419	0.656	-1.292	0.287	0.717	-1.373	0.109	0.653	-1.245	0.034	0.699	NaN	NaN	NaN	-1.261	0.868	0.334	-1.279	0.69	0.293	-1.25	0.534	0.338	NaN	NaN	NaN	NaN	NaN	NaN	-1.183	0.088	0.321
518	2.59	-1.344	0.969	0.528	NaN	NaN	NaN	NaN	NaN	NaN	-1.183	0.649	0.706	NaN	NaN	NaN	-1.225	0.419	0.656	-1.292	0.288	0.717	-1.373	0.109	0.653	-1.246	0.034	0.699	NaN	NaN	NaN	-1.261	0.868	0.333	-1.278	0.69	0.293	-1.249	0.534	0.338	NaN	NaN	NaN	NaN	NaN	NaN	-1.182	0.087	0.321
519	2.595	-1.343	0.969	0.527	NaN	NaN	NaN	NaN	NaN	NaN	-1.182	0.649	0.705	NaN	NaN	NaN	-1.224	0.419	0.656	-1.292	0.288	0.717	-1.373	0.11	0.653	-1.246	0.034	0.699	NaN	NaN	NaN	-1.26	0.868	0.333	-1.277	0.69	0.292	-1.248	0.534	0.337	NaN	NaN	NaN	NaN	NaN	NaN	-1.183	0.088	0.32
520	2.6	-1.342	0.969	0.526	NaN	NaN	NaN	NaN	NaN	NaN	-1.181	0.649	0.705	NaN	NaN	NaN	-1.223	0.42	0.656	-1.291	0.289	0.717	-1.372	0.11	0.653	-1.246	0.034	0.699	NaN	NaN	NaN	-1.259	0.868	0.332	-1.276	0.69	0.291	-1.248	0.534	0.336	NaN	NaN	NaN	NaN	NaN	NaN	-1.184	0.088	0.32
521	2.605	-1.341	0.97	0.525	NaN	NaN	NaN	NaN	NaN	NaN	-1.18	0.649	0.704	NaN	NaN	NaN	-1.222	0.42	0.656	-1.291	0.289	0.717	-1.372	0.11	0.653	-1.246	0.034	0.699	NaN	NaN	NaN	-1.258	0.868	0.331	-1.275	0.69	0.29	-1.247	0.534	0.336	NaN	NaN	NaN	NaN	NaN	NaN	-1.184	0.089	0.32
522	2.61	-1.34	0.97	0.525	NaN	NaN	NaN	NaN	NaN	NaN	-1.179	0.649	0.704	NaN	NaN	NaN	-1.221	0.42	0.655	-1.29	0.29	0.716	-1.372	0.11	0.653	-1.246	0.034	0.699	NaN	NaN	NaN	-1.257	0.868	0.33	-1.274	0.69	0.289	-1.246	0.534	0.335	NaN	NaN	NaN	NaN	NaN	NaN	-1.184	0.089	0.32
523	2.615	-1.339	0.97	0.524	NaN	NaN	NaN	NaN	NaN	NaN	-1.178	0.65	0.703	NaN	NaN	NaN	-1.22	0.42	0.655	-1.289	0.29	0.716	-1.371	0.11	0.654	-1.246	0.034	0.699	NaN	NaN	NaN	-1.257	0.868	0.329	-1.274	0.69	0.289	-1.245	0.534	0.335	NaN	NaN	NaN	NaN	NaN	NaN	-1.184	0.089	0.32
524	2.62	-1.338	0.97	0.523	NaN	NaN	NaN	NaN	NaN	NaN	-1.177	0.65	0.703	NaN	NaN	NaN	-1.219	0.421	0.655	-1.288	0.29	0.716	-1.371	0.111	0.654	-1.246	0.034	0.699	NaN	NaN	NaN	-1.256	0.869	0.328	-1.273	0.69	0.288	-1.245	0.534	0.334	NaN	NaN	NaN	NaN	NaN	NaN	-1.184	0.089	0.32
525	2.625	-1.337	0.971	0.522	NaN	NaN	NaN	NaN	NaN	NaN	-1.176	0.649	0.702	NaN	NaN	NaN	-1.218	0.421	0.655	-1.288	0.291	0.716	-1.371	0.111	0.654	-1.246	0.034	0.699	NaN	NaN	NaN	-1.255	0.869	0.328	-1.272	0.69	0.287	-1.244	0.534	0.334	NaN	NaN	NaN	NaN	NaN	NaN	-1.184	0.089	0.319
526	2.63	-1.336	0.971	0.521	NaN	NaN	NaN	NaN	NaN	NaN	-1.175	0.649	0.701	NaN	NaN	NaN	-1.216	0.421	0.654	-1.287	0.291	0.716	-1.371	0.112	0.654	-1.246	0.033	0.7	NaN	NaN	NaN	-1.254	0.869	0.327	-1.271	0.69	0.286	-1.244	0.534	0.334	-1.251	0.283	0.274	NaN	NaN	NaN	-1.184	0.089	0.319
527	2.635	-1.336	0.971	0.52	NaN	NaN	NaN	NaN	NaN	NaN	-1.173	0.65	0.701	NaN	NaN	NaN	-1.215	0.421	0.654	-1.286	0.292	0.716	-1.37	0.112	0.654	-1.246	0.033	0.7	NaN	NaN	NaN	-1.253	0.869	0.326	-1.27	0.69	0.286	-1.243	0.534	0.333	-1.251	0.283	0.273	NaN	NaN	NaN	-1.184	0.089	0.319
528	2.64	-1.335	0.971	0.52	NaN	NaN	NaN	NaN	NaN	NaN	-1.172	0.65	0.701	NaN	NaN	NaN	-1.213	0.42	0.654	-1.285	0.293	0.716	-1.369	0.112	0.655	-1.246	0.033	0.7	NaN	NaN	NaN	-1.252	0.869	0.325	-1.27	0.691	0.285	-1.242	0.533	0.332	-1.251	0.284	0.273	NaN	NaN	NaN	-1.184	0.089	0.319
529	2.645	-1.334	0.971	0.519	NaN	NaN	NaN	NaN	NaN	NaN	-1.171	0.65	0.7	NaN	NaN	NaN	-1.211	0.42	0.653	-1.284	0.293	0.716	-1.368	0.112	0.655	-1.246	0.033	0.7	NaN	NaN	NaN	-1.251	0.869	0.324	-1.269	0.691	0.284	-1.242	0.533	0.332	-1.25	0.284	0.273	NaN	NaN	NaN	-1.184	0.089	0.319
530	2.65	-1.333	0.971	0.518	NaN	NaN	NaN	NaN	NaN	NaN	-1.17	0.65	0.7	NaN	NaN	NaN	-1.209	0.421	0.653	-1.282	0.293	0.716	-1.367	0.112	0.656	-1.245	0.033	0.7	NaN	NaN	NaN	-1.25	0.869	0.324	-1.268	0.691	0.284	-1.241	0.533	0.331	-1.248	0.285	0.272	NaN	NaN	NaN	-1.184	0.089	0.319
531	2.655	-1.332	0.972	0.517	NaN	NaN	NaN	NaN	NaN	NaN	-1.169	0.65	0.699	NaN	NaN	NaN	-1.207	0.421	0.652	-1.28	0.292	0.715	-1.367	0.113	0.656	-1.245	0.033	0.7	NaN	NaN	NaN	-1.249	0.869	0.323	-1.266	0.69	0.284	-1.241	0.533	0.331	NaN	NaN	NaN	NaN	NaN	NaN	-1.184	0.089	0.319
532	2.66	-1.331	0.972	0.516	NaN	NaN	NaN	NaN	NaN	NaN	-1.167	0.65	0.699	NaN	NaN	NaN	-1.205	0.421	0.652	-1.278	0.293	0.715	-1.366	0.115	0.655	-1.245	0.033	0.701	NaN	NaN	NaN	-1.248	0.87	0.322	-1.264	0.69	0.284	-1.241	0.533	0.33	NaN	NaN	NaN	NaN	NaN	NaN	-1.184	0.089	0.319
533	2.665	-1.331	0.972	0.515	NaN	NaN	NaN	NaN	NaN	NaN	-1.166	0.651	0.698	NaN	NaN	NaN	-1.203	0.421	0.652	-1.277	0.293	0.714	-1.365	0.116	0.655	-1.245	0.033	0.701	NaN	NaN	NaN	-1.246	0.87	0.321	-1.266	0.691	0.282	-1.241	0.533	0.33	NaN	NaN	NaN	NaN	NaN	NaN	-1.184	0.089	0.319
534	2.67	-1.33	0.972	0.514	NaN	NaN	NaN	NaN	NaN	NaN	-1.165	0.651	0.698	NaN	NaN	NaN	-1.201	0.422	0.651	-1.275	0.294	0.714	-1.364	0.117	0.655	-1.245	0.033	0.701	NaN	NaN	NaN	-1.245	0.87	0.321	-1.266	0.692	0.281	-1.24	0.534	0.329	NaN	NaN	NaN	NaN	NaN	NaN	-1.184	0.089	0.32
535	2.675	-1.329	0.972	0.513	NaN	NaN	NaN	NaN	NaN	NaN	-1.164	0.652	0.697	NaN	NaN	NaN	-1.198	0.422	0.651	-1.273	0.295	0.713	-1.364	0.119	0.655	-1.245	0.033	0.702	NaN	NaN	NaN	-1.245	0.87	0.32	-1.265	0.692	0.28	-1.24	0.534	0.329	NaN	NaN	NaN	NaN	NaN	NaN	-1.184	0.089	0.319
536	2.68	-1.328	0.973	0.512	NaN	NaN	NaN	NaN	NaN	NaN	-1.163	0.652	0.697	NaN	NaN	NaN	-1.196	0.423	0.651	-1.271	0.296	0.713	-1.362	0.119	0.655	-1.245	0.033	0.702	NaN	NaN	NaN	-1.244	0.87	0.319	-1.264	0.692	0.279	-1.24	0.534	0.329	NaN	NaN	NaN	NaN	NaN	NaN	-1.184	0.089	0.319
537	2.685	-1.328	0.973	0.511	NaN	NaN	NaN	NaN	NaN	NaN	-1.162	0.653	0.696	NaN	NaN	NaN	-1.193	0.424	0.651	-1.269	0.297	0.713	-1.361	0.121	0.655	-1.245	0.033	0.702	NaN	NaN	NaN	-1.243	0.87	0.318	-1.262	0.691	0.279	-1.24	0.534	0.329	NaN	NaN	NaN	NaN	NaN	NaN	-1.184	0.089	0.319
538	2.69	-1.327	0.973	0.51	NaN	NaN	NaN	NaN	NaN	NaN	-1.16	0.653	0.696	NaN	NaN	NaN	-1.19	0.425	0.651	-1.268	0.299	0.713	-1.36	0.124	0.655	-1.245	0.033	0.702	NaN	NaN	NaN	-1.242	0.87	0.317	-1.26	0.69	0.28	-1.24	0.535	0.328	NaN	NaN	NaN	NaN	NaN	NaN	-1.184	0.089	0.319
539	2.695	-1.326	0.973	0.509	NaN	NaN	NaN	NaN	NaN	NaN	-1.159	0.653	0.696	NaN	NaN	NaN	-1.187	0.425	0.651	-1.266	0.301	0.712	-1.359	0.125	0.655	-1.245	0.033	0.702	NaN	NaN	NaN	-1.241	0.87	0.317	-1.262	0.692	0.278	-1.24	0.536	0.327	NaN	NaN	NaN	NaN	NaN	NaN	-1.184	0.089	0.319
540	2.7	-1.325	0.973	0.508	NaN	NaN	NaN	NaN	NaN	NaN	-1.158	0.654	0.695	NaN	NaN	NaN	-1.183	0.426	0.65	-1.263	0.303	0.712	-1.357	0.127	0.655	-1.244	0.033	0.702	NaN	NaN	NaN	-1.24	0.87	0.316	-1.262	0.692	0.277	-1.24	0.536	0.326	NaN	NaN	NaN	NaN	NaN	NaN	-1.184	0.089	0.319
541	2.705	-1.325	0.974	0.507	NaN	NaN	NaN	NaN	NaN	NaN	-1.156	0.654	0.695	NaN	NaN	NaN	-1.179	0.426	0.65	-1.26	0.304	0.712	-1.356	0.129	0.655	-1.244	0.033	0.702	NaN	NaN	NaN	-1.239	0.871	0.315	-1.262	0.692	0.276	-1.239	0.536	0.326	NaN	NaN	NaN	NaN	NaN	NaN	-1.184	0.089	0.319
542	2.71	-1.324	0.974	0.507	NaN	NaN	NaN	NaN	NaN	NaN	-1.155	0.654	0.695	NaN	NaN	NaN	-1.175	0.427	0.65	-1.258	0.306	0.711	-1.354	0.132	0.655	-1.244	0.033	0.702	NaN	NaN	NaN	-1.239	0.871	0.314	-1.261	0.692	0.276	-1.237	0.535	0.327	NaN	NaN	NaN	NaN	NaN	NaN	-1.184	0.089	0.319
543	2.715	-1.323	0.974	0.506	NaN	NaN	NaN	NaN	NaN	NaN	-1.152	0.654	0.694	NaN	NaN	NaN	-1.17	0.428	0.65	-1.255	0.309	0.711	-1.352	0.134	0.655	-1.244	0.033	0.702	NaN	NaN	NaN	-1.238	0.871	0.314	-1.261	0.692	0.275	-1.237	0.534	0.326	NaN	NaN	NaN	NaN	NaN	NaN	-1.184	0.089	0.319
544	2.72	-1.323	0.975	0.505	NaN	NaN	NaN	NaN	NaN	NaN	-1.151	0.654	0.694	NaN	NaN	NaN	-1.166	0.429	0.65	-1.252	0.311	0.711	-1.349	0.136	0.655	-1.244	0.034	0.702	NaN	NaN	NaN	-1.238	0.871	0.313	-1.26	0.692	0.275	-1.236	0.534	0.326	NaN	NaN	NaN	NaN	NaN	NaN	-1.184	0.089	0.319
545	2.725	-1.322	0.975	0.504	NaN	NaN	NaN	NaN	NaN	NaN	NaN	NaN	NaN	NaN	NaN	NaN	-1.161	0.43	0.65	-1.247	0.313	0.711	-1.347	0.139	0.655	-1.243	0.034	0.702	NaN	NaN	NaN	-1.237	0.871	0.312	-1.258	0.691	0.275	-1.236	0.534	0.325	-1.226	0.458	0.322	NaN	NaN	NaN	-1.184	0.089	0.319
546	2.73	-1.322	0.975	0.504	NaN	NaN	NaN	NaN	NaN	NaN	-1.145	0.655	0.693	NaN	NaN	NaN	-1.156	0.431	0.65	-1.242	0.314	0.711	-1.346	0.143	0.654	-1.243	0.034	0.702	NaN	NaN	NaN	-1.236	0.871	0.311	-1.256	0.69	0.275	-1.236	0.534	0.323	-1.227	0.459	0.321	NaN	NaN	NaN	-1.184	0.089	0.319
547	2.735	-1.321	0.975	0.503	NaN	NaN	NaN	NaN	NaN	NaN	-1.143	0.655	0.693	NaN	NaN	NaN	-1.15	0.431	0.65	-1.238	0.316	0.711	-1.342	0.145	0.655	-1.243	0.034	0.702	NaN	NaN	NaN	-1.236	0.871	0.31	-1.257	0.691	0.274	-1.236	0.535	0.322	-1.227	0.459	0.321	NaN	NaN	NaN	-1.184	0.089	0.319
548	2.74	-1.32	0.975	0.502	NaN	NaN	NaN	NaN	NaN	NaN	-1.141	0.656	0.693	NaN	NaN	NaN	-1.144	0.432	0.65	-1.234	0.319	0.711	-1.338	0.149	0.655	-1.242	0.034	0.701	NaN	NaN	NaN	-1.235	0.871	0.31	-1.257	0.691	0.273	-1.236	0.534	0.322	-1.226	0.459	0.32	NaN	NaN	NaN	-1.184	0.089	0.319
549	2.745	-1.32	0.975	0.501	NaN	NaN	NaN	NaN	NaN	NaN	-1.138	0.656	0.693	NaN	NaN	NaN	-1.139	0.434	0.65	-1.228	0.32	0.711	-1.336	0.153	0.655	-1.242	0.035	0.701	NaN	NaN	NaN	-1.235	0.871	0.309	-1.257	0.691	0.273	-1.235	0.534	0.321	-1.227	0.459	0.32	NaN	NaN	NaN	-1.184	0.089	0.319
550	2.75	-1.32	0.975	0.5	NaN	NaN	NaN	NaN	NaN	NaN	-1.136	0.656	0.693	NaN	NaN	NaN	-1.133	0.434	0.651	-1.222	0.321	0.711	-1.332	0.156	0.655	-1.242	0.035	0.701	NaN	NaN	NaN	-1.234	0.87	0.308	-1.257	0.691	0.272	-1.235	0.534	0.321	-1.227	0.46	0.319	NaN	NaN	NaN	-1.184	0.089	0.319
551	2.755	-1.319	0.975	0.5	NaN	NaN	NaN	NaN	NaN	NaN	-1.133	0.657	0.694	NaN	NaN	NaN	-1.127	0.435	0.651	-1.217	0.322	0.711	-1.329	0.158	0.654	-1.242	0.035	0.701	NaN	NaN	NaN	-1.234	0.871	0.307	-1.256	0.69	0.271	-1.235	0.534	0.321	-1.227	0.46	0.318	NaN	NaN	NaN	-1.185	0.089	0.319
552	2.76	-1.318	0.975	0.499	NaN	NaN	NaN	NaN	NaN	NaN	-1.13	0.657	0.694	NaN	NaN	NaN	-1.121	0.436	0.651	-1.211	0.324	0.712	-1.325	0.161	0.655	-1.241	0.037	0.701	NaN	NaN	NaN	-1.234	0.87	0.307	-1.256	0.69	0.271	-1.235	0.534	0.32	-1.227	0.459	0.318	NaN	NaN	NaN	-1.185	0.089	0.319
553	2.765	-1.318	0.975	0.498	NaN	NaN	NaN	NaN	NaN	NaN	-1.127	0.658	0.694	NaN	NaN	NaN	-1.115	0.437	0.652	-1.207	0.326	0.712	-1.321	0.165	0.656	-1.241	0.038	0.7	NaN	NaN	NaN	-1.233	0.87	0.306	-1.256	0.69	0.27	-1.235	0.534	0.32	-1.225	0.457	0.318	NaN	NaN	NaN	-1.185	0.088	0.319
554	2.77	-1.317	0.975	0.497	NaN	NaN	NaN	NaN	NaN	NaN	-1.125	0.659	0.694	NaN	NaN	NaN	-1.11	0.438	0.653	-1.201	0.327	0.712	-1.318	0.168	0.656	-1.24	0.039	0.7	NaN	NaN	NaN	-1.233	0.87	0.305	-1.256	0.69	0.27	-1.235	0.534	0.319	-1.226	0.458	0.317	NaN	NaN	NaN	-1.185	0.088	0.319
555	2.775	-1.317	0.974	0.497	NaN	NaN	NaN	NaN	NaN	NaN	-1.122	0.659	0.695	NaN	NaN	NaN	-1.103	0.439	0.653	-1.196	0.328	0.712	-1.314	0.171	0.657	-1.239	0.041	0.7	NaN	NaN	NaN	-1.232	0.869	0.305	-1.255	0.69	0.269	-1.235	0.533	0.319	-1.227	0.457	0.316	NaN	NaN	NaN	-1.185	0.088	0.319
556	2.78	-1.317	0.974	0.496	NaN	NaN	NaN	NaN	NaN	NaN	-1.119	0.66	0.695	NaN	NaN	NaN	-1.098	0.439	0.654	-1.191	0.329	0.713	-1.311	0.174	0.657	-1.238	0.044	0.701	NaN	NaN	NaN	-1.232	0.869	0.304	-1.255	0.69	0.268	-1.235	0.533	0.319	-1.227	0.457	0.316	NaN	NaN	NaN	-1.185	0.088	0.318
557	2.785	-1.316	0.974	0.495	NaN	NaN	NaN	NaN	NaN	NaN	-1.117	0.661	0.695	NaN	NaN	NaN	-1.094	0.441	0.654	-1.186	0.33	0.713	-1.307	0.178	0.657	-1.236	0.045	0.7	NaN	NaN	NaN	-1.232	0.87	0.303	-1.255	0.69	0.268	-1.235	0.533	0.318	-1.227	0.457	0.315	NaN	NaN	NaN	-1.185	0.088	0.318
558	2.79	-1.316	0.974	0.495	NaN	NaN	NaN	NaN	NaN	NaN	-1.114	0.662	0.696	NaN	NaN	NaN	-1.089	0.442	0.654	-1.182	0.332	0.713	-1.305	0.183	0.656	-1.234	0.047	0.7	NaN	NaN	NaN	-1.231	0.869	0.302	-1.255	0.69	0.267	-1.236	0.533	0.316	-1.227	0.457	0.315	NaN	NaN	NaN	-1.185	0.088	0.318
559	2.795	-1.315	0.973	0.494	NaN	NaN	NaN	NaN	NaN	NaN	-1.112	0.662	0.696	NaN	NaN	NaN	-1.084	0.444	0.655	-1.177	0.333	0.714	-1.302	0.185	0.656	-1.231	0.049	0.699	NaN	NaN	NaN	-1.23	0.869	0.302	-1.254	0.69	0.266	-1.236	0.533	0.315	-1.227	0.457	0.315	NaN	NaN	NaN	-1.186	0.088	0.318
560	2.8	-1.315	0.973	0.494	NaN	NaN	NaN	NaN	NaN	NaN	-1.11	0.663	0.696	NaN	NaN	NaN	-1.079	0.444	0.655	-1.173	0.334	0.714	-1.298	0.187	0.656	-1.229	0.051	0.699	NaN	NaN	NaN	-1.23	0.869	0.301	-1.254	0.69	0.265	-1.237	0.534	0.315	-1.227	0.457	0.315	NaN	NaN	NaN	-1.186	0.088	0.318
561	2.805	-1.314	0.973	0.493	NaN	NaN	NaN	NaN	NaN	NaN	-1.108	0.663	0.696	NaN	NaN	NaN	-1.075	0.445	0.655	-1.169	0.335	0.713	-1.293	0.188	0.656	-1.226	0.054	0.699	NaN	NaN	NaN	-1.229	0.869	0.3	-1.254	0.69	0.265	-1.237	0.534	0.314	-1.227	0.456	0.314	NaN	NaN	NaN	-1.186	0.088	0.318
562	2.81	-1.314	0.973	0.493	NaN	NaN	NaN	NaN	NaN	NaN	-1.106	0.664	0.696	NaN	NaN	NaN	-1.072	0.446	0.655	-1.166	0.336	0.713	-1.29	0.188	0.655	-1.222	0.056	0.699	NaN	NaN	NaN	-1.229	0.869	0.3	-1.254	0.69	0.264	-1.237	0.534	0.314	-1.227	0.456	0.314	NaN	NaN	NaN	-1.186	0.088	0.318
563	2.815	-1.314	0.972	0.492	NaN	NaN	NaN	NaN	NaN	NaN	-1.104	0.664	0.697	NaN	NaN	NaN	-1.068	0.447	0.655	-1.162	0.337	0.713	-1.287	0.19	0.655	-1.217	0.056	0.698	NaN	NaN	NaN	-1.228	0.868	0.299	-1.254	0.69	0.264	-1.236	0.534	0.314	-1.227	0.456	0.314	NaN	NaN	NaN	-1.186	0.088	0.318
564	2.82	-1.313	0.972	0.492	NaN	NaN	NaN	NaN	NaN	NaN	-1.103	0.664	0.697	NaN	NaN	NaN	-1.065	0.448	0.655	-1.158	0.338	0.713	-1.285	0.191	0.654	-1.213	0.058	0.698	NaN	NaN	NaN	-1.228	0.868	0.299	-1.254	0.69	0.263	-1.236	0.534	0.313	-1.227	0.456	0.313	NaN	NaN	NaN	-1.186	0.088	0.318
565	2.825	-1.313	0.972	0.492	NaN	NaN	NaN	NaN	NaN	NaN	-1.102	0.664	0.697	NaN	NaN	NaN	-1.062	0.449	0.655	-1.155	0.339	0.713	-1.282	0.194	0.654	-1.208	0.059	0.697	NaN	NaN	NaN	-1.228	0.869	0.298	-1.253	0.69	0.262	-1.236	0.533	0.313	-1.226	0.455	0.313	NaN	NaN	NaN	-1.186	0.088	0.318
566	2.83	-1.312	0.972	0.491	NaN	NaN	NaN	NaN	NaN	NaN	-1.1	0.665	0.697	NaN	NaN	NaN	-1.059	0.45	0.655	-1.153	0.34	0.713	-1.278	0.194	0.653	-1.202	0.061	0.696	NaN	NaN	NaN	-1.227	0.869	0.298	-1.253	0.69	0.262	-1.235	0.533	0.313	-1.225	0.454	0.313	NaN	NaN	NaN	-1.186	0.088	0.318
567	2.835	-1.312	0.972	0.491	NaN	NaN	NaN	NaN	NaN	NaN	-1.099	0.665	0.697	NaN	NaN	NaN	-1.056	0.451	0.655	-1.149	0.341	0.712	-1.273	0.192	0.653	-1.196	0.062	0.696	NaN	NaN	NaN	-1.227	0.868	0.298	-1.253	0.69	0.261	-1.234	0.532	0.313	-1.224	0.454	0.313	NaN	NaN	NaN	-1.186	0.088	0.318
568	2.84	-1.312	0.972	0.491	NaN	NaN	NaN	NaN	NaN	NaN	-1.098	0.665	0.697	NaN	NaN	NaN	-1.054	0.452	0.655	-1.146	0.341	0.712	-1.269	0.192	0.652	-1.19	0.063	0.695	NaN	NaN	NaN	-1.226	0.868	0.298	-1.253	0.691	0.261	-1.234	0.532	0.313	-1.224	0.454	0.313	NaN	NaN	NaN	-1.186	0.088	0.318
569	2.845	-1.311	0.972	0.491	NaN	NaN	NaN	NaN	NaN	NaN	-1.097	0.666	0.696	NaN	NaN	NaN	-1.051	0.453	0.655	-1.143	0.341	0.712	-1.265	0.192	0.652	-1.183	0.064	0.695	NaN	NaN	NaN	-1.226	0.868	0.297	-1.252	0.691	0.26	-1.233	0.532	0.312	-1.224	0.454	0.312	NaN	NaN	NaN	-1.186	0.088	0.318
570	2.85	-1.311	0.973	0.491	NaN	NaN	NaN	NaN	NaN	NaN	-1.096	0.666	0.696	NaN	NaN	NaN	-1.049	0.454	0.655	-1.14	0.341	0.711	-1.261	0.192	0.651	-1.177	0.066	0.695	NaN	NaN	NaN	-1.226	0.869	0.297	-1.252	0.691	0.26	-1.233	0.532	0.311	-1.224	0.454	0.312	NaN	NaN	NaN	-1.186	0.088	0.318
571	2.855	-1.31	0.973	0.49	NaN	NaN	NaN	NaN	NaN	NaN	-1.096	0.667	0.696	NaN	NaN	NaN	-1.047	0.454	0.655	-1.137	0.341	0.711	-1.257	0.191	0.651	-1.17	0.067	0.694	NaN	NaN	NaN	-1.226	0.869	0.297	-1.252	0.691	0.26	-1.233	0.532	0.311	-1.224	0.454	0.311	NaN	NaN	NaN	-1.186	0.088	0.318
572	2.86	-1.31	0.973	0.49	NaN	NaN	NaN	NaN	NaN	NaN	-1.095	0.667	0.695	NaN	NaN	NaN	-1.044	0.455	0.655	-1.134	0.34	0.71	-1.252	0.189	0.65	-1.163	0.069	0.694	NaN	NaN	NaN	-1.226	0.869	0.296	-1.251	0.691	0.26	-1.233	0.532	0.31	-1.224	0.454	0.311	NaN	NaN	NaN	-1.186	0.088	0.318
573	2.865	-1.309	0.973	0.49	NaN	NaN	NaN	NaN	NaN	NaN	-1.094	0.668	0.695	NaN	NaN	NaN	-1.043	0.456	0.654	-1.131	0.34	0.71	-1.248	0.188	0.649	-1.155	0.069	0.694	NaN	NaN	NaN	-1.225	0.869	0.296	-1.251	0.691	0.26	-1.233	0.532	0.31	-1.224	0.455	0.311	NaN	NaN	NaN	-1.186	0.088	0.318
574	2.87	-1.309	0.973	0.49	NaN	NaN	NaN	NaN	NaN	NaN	-1.093	0.669	0.695	NaN	NaN	NaN	-1.041	0.456	0.654	-1.128	0.34	0.71	-1.243	0.186	0.647	-1.148	0.07	0.693	NaN	NaN	NaN	-1.225	0.869	0.296	-1.252	0.691	0.26	-1.233	0.532	0.311	-1.223	0.455	0.311	NaN	NaN	NaN	-1.186	0.088	0.318
575	2.875	-1.309	0.974	0.49	NaN	NaN	NaN	NaN	NaN	NaN	-1.092	0.669	0.694	NaN	NaN	NaN	-1.039	0.457	0.653	-1.125	0.34	0.709	-1.239	0.184	0.647	-1.14	0.071	0.693	NaN	NaN	NaN	-1.225	0.869	0.296	-1.251	0.691	0.261	-1.232	0.532	0.311	-1.223	0.455	0.311	NaN	NaN	NaN	-1.186	0.088	0.318
576	2.88	-1.308	0.974	0.49	NaN	NaN	NaN	NaN	NaN	NaN	-1.091	0.669	0.694	NaN	NaN	NaN	-1.038	0.457	0.653	-1.122	0.338	0.709	-1.234	0.181	0.646	-1.133	0.071	0.693	NaN	NaN	NaN	-1.224	0.869	0.296	-1.247	0.688	0.262	-1.231	0.532	0.312	-1.223	0.455	0.311	NaN	NaN	NaN	-1.186	0.088	0.318
577	2.885	-1.308	0.974	0.489	NaN	NaN	NaN	NaN	NaN	NaN	-1.091	0.67	0.694	NaN	NaN	NaN	-1.036	0.458	0.653	-1.12	0.337	0.708	-1.228	0.178	0.646	-1.125	0.072	0.692	NaN	NaN	NaN	-1.224	0.869	0.296	-1.245	0.687	0.263	-1.231	0.533	0.312	-1.223	0.455	0.311	NaN	NaN	NaN	-1.186	0.088	0.318
578	2.89	-1.309	0.975	0.49	NaN	NaN	NaN	NaN	NaN	NaN	-1.09	0.671	0.693	NaN	NaN	NaN	-1.035	0.458	0.653	-1.118	0.337	0.707	-1.224	0.177	0.645	-1.118	0.072	0.692	NaN	NaN	NaN	-1.223	0.869	0.296	-1.245	0.687	0.263	-1.231	0.533	0.312	-1.223	0.455	0.311	NaN	NaN	NaN	-1.186	0.088	0.318
579	2.895	-1.31	0.977	0.491	NaN	NaN	NaN	NaN	NaN	NaN	-1.089	0.672	0.693	NaN	NaN	NaN	-1.035	0.459	0.652	-1.115	0.336	0.707	-1.218	0.173	0.643	-1.109	0.072	0.692	NaN	NaN	NaN	-1.223	0.869	0.297	-1.244	0.688	0.263	-1.23	0.533	0.312	-1.222	0.456	0.311	NaN	NaN	NaN	-1.186	0.088	0.318
580	2.9	-1.309	0.977	0.491	NaN	NaN	NaN	NaN	NaN	NaN	-1.089	0.672	0.693	NaN	NaN	NaN	-1.033	0.459	0.651	-1.113	0.334	0.706	-1.213	0.17	0.642	-1.101	0.072	0.69	NaN	NaN	NaN	-1.222	0.869	0.297	-1.246	0.689	0.263	-1.23	0.533	0.313	-1.222	0.456	0.311	NaN	NaN	NaN	-1.186	0.088	0.318
581	2.905	-1.307	0.977	0.49	NaN	NaN	NaN	NaN	NaN	NaN	-1.088	0.672	0.692	NaN	NaN	NaN	-1.033	0.459	0.65	-1.111	0.333	0.705	-1.207	0.166	0.642	-1.094	0.071	0.689	NaN	NaN	NaN	-1.221	0.868	0.297	-1.247	0.69	0.262	-1.23	0.533	0.313	-1.222	0.457	0.312	NaN	NaN	NaN	-1.186	0.088	0.318
582	2.91	-1.308	0.978	0.49	NaN	NaN	NaN	NaN	NaN	NaN	-1.088	0.673	0.692	NaN	NaN	NaN	-1.032	0.459	0.649	-1.109	0.333	0.705	-1.202	0.163	0.641	-1.086	0.07	0.688	NaN	NaN	NaN	-1.22	0.868	0.298	-1.244	0.689	0.264	-1.229	0.533	0.313	-1.222	0.457	0.312	NaN	NaN	NaN	-1.186	0.088	0.318
583	2.915	-1.305	0.977	0.489	NaN	NaN	NaN	NaN	NaN	NaN	-1.087	0.673	0.692	NaN	NaN	NaN	-1.031	0.458	0.649	-1.107	0.332	0.704	-1.197	0.159	0.64	-1.079	0.069	0.688	NaN	NaN	NaN	-1.219	0.868	0.298	-1.243	0.688	0.264	-1.229	0.533	0.314	-1.222	0.457	0.312	NaN	NaN	NaN	-1.186	0.088	0.318
584	2.92	-1.304	0.977	0.489	NaN	NaN	NaN	NaN	NaN	NaN	-1.087	0.673	0.692	NaN	NaN	NaN	-1.031	0.458	0.649	-1.103	0.329	0.703	-1.191	0.155	0.639	-1.072	0.069	0.687	NaN	NaN	NaN	-1.219	0.868	0.298	-1.242	0.688	0.265	-1.228	0.533	0.314	-1.222	0.458	0.312	NaN	NaN	NaN	-1.186	0.088	0.318
585	2.925	-1.304	0.977	0.489	NaN	NaN	NaN	NaN	NaN	NaN	-1.086	0.673	0.692	NaN	NaN	NaN	-1.031	0.457	0.648	-1.103	0.328	0.703	-1.186	0.153	0.638	-1.065	0.067	0.685	NaN	NaN	NaN	-1.218	0.868	0.298	-1.241	0.688	0.265	-1.228	0.533	0.314	-1.221	0.458	0.312	NaN	NaN	NaN	-1.186	0.088	0.318
586	2.93	-1.303	0.977	0.49	NaN	NaN	NaN	NaN	NaN	NaN	-1.086	0.673	0.691	NaN	NaN	NaN	-1.031	0.456	0.648	-1.101	0.326	0.702	-1.181	0.149	0.637	-1.058	0.066	0.684	NaN	NaN	NaN	-1.218	0.869	0.298	-1.241	0.688	0.265	-1.227	0.533	0.314	-1.221	0.458	0.312	NaN	NaN	NaN	-1.186	0.088	0.318
587	2.935	-1.302	0.977	0.49	NaN	NaN	NaN	NaN	NaN	NaN	-1.085	0.673	0.691	NaN	NaN	NaN	-1.031	0.455	0.647	-1.099	0.323	0.701	-1.176	0.145	0.636	-1.052	0.065	0.683	NaN	NaN	NaN	-1.217	0.869	0.298	-1.24	0.688	0.265	-1.227	0.533	0.314	-1.221	0.459	0.312	NaN	NaN	NaN	-1.186	0.088	0.318
588	2.94	-1.301	0.977	0.49	NaN	NaN	NaN	NaN	NaN	NaN	-1.085	0.673	0.691	NaN	NaN	NaN	-1.031	0.454	0.647	-1.097	0.321	0.7	-1.171	0.142	0.635	-1.045	0.063	0.681	NaN	NaN	NaN	-1.217	0.87	0.299	-1.241	0.689	0.265	-1.227	0.533	0.314	-1.221	0.459	0.312	NaN	NaN	NaN	-1.186	0.088	0.318
589	2.945	-1.301	0.977	0.49	NaN	NaN	NaN	NaN	NaN	NaN	-1.084	0.673	0.691	NaN	NaN	NaN	-1.032	0.454	0.646	-1.096	0.319	0.699	-1.165	0.138	0.633	-1.038	0.06	0.68	NaN	NaN	NaN	-1.216	0.87	0.299	-1.241	0.691	0.265	-1.226	0.533	0.314	-1.22	0.459	0.313	NaN	NaN	NaN	-1.186	0.088	0.318
590	2.95	-1.3	0.977	0.491	NaN	NaN	NaN	NaN	NaN	NaN	-1.084	0.673	0.691	NaN	NaN	NaN	-1.032	0.452	0.645	-1.094	0.317	0.698	-1.161	0.135	0.632	-1.032	0.058	0.679	NaN	NaN	NaN	-1.215	0.869	0.299	-1.24	0.69	0.266	-1.226	0.534	0.314	-1.22	0.459	0.313	NaN	NaN	NaN	-1.186	0.088	0.318
591	2.955	-1.299	0.977	0.491	NaN	NaN	NaN	NaN	NaN	NaN	-1.083	0.672	0.691	NaN	NaN	NaN	-1.033	0.451	0.644	-1.092	0.313	0.698	-1.156	0.132	0.631	-1.028	0.057	0.677	NaN	NaN	NaN	-1.214	0.869	0.3	-1.243	0.693	0.266	-1.226	0.534	0.314	-1.219	0.458	0.313	NaN	NaN	NaN	-1.186	0.088	0.318
592	2.96	-1.298	0.977	0.492	NaN	NaN	NaN	NaN	NaN	NaN	-1.083	0.672	0.691	NaN	NaN	NaN	-1.033	0.45	0.644	-1.091	0.312	0.697	-1.151	0.127	0.63	-1.022	0.054	0.676	NaN	NaN	NaN	-1.213	0.869	0.301	-1.241	0.692	0.265	-1.225	0.534	0.314	-1.218	0.458	0.314	NaN	NaN	NaN	-1.186	0.088	0.318
593	2.965	-1.297	0.977	0.492	NaN	NaN	NaN	NaN	NaN	NaN	-1.082	0.671	0.691	NaN	NaN	NaN	-1.033	0.448	0.643	-1.09	0.309	0.696	-1.147	0.125	0.628	-1.017	0.051	0.674	NaN	NaN	NaN	-1.212	0.869	0.301	-1.24	0.692	0.265	-1.225	0.534	0.315	-1.218	0.458	0.314	NaN	NaN	NaN	-1.186	0.088	0.318
594	2.97	-1.296	0.977	0.493	NaN	NaN	NaN	NaN	NaN	NaN	-1.082	0.67	0.691	NaN	NaN	NaN	-1.034	0.447	0.643	-1.087	0.307	0.696	-1.144	0.122	0.627	-1.013	0.05	0.673	NaN	NaN	NaN	-1.211	0.869	0.302	-1.239	0.693	0.265	-1.224	0.535	0.315	-1.217	0.458	0.315	NaN	NaN	NaN	-1.186	0.088	0.318
595	2.975	-1.295	0.976	0.494	NaN	NaN	NaN	NaN	NaN	NaN	-1.082	0.669	0.691	NaN	NaN	NaN	-1.035	0.445	0.642	-1.086	0.304	0.695	-1.14	0.119	0.626	-1.008	0.046	0.671	NaN	NaN	NaN	-1.211	0.87	0.302	-1.239	0.693	0.266	-1.224	0.535	0.315	-1.216	0.457	0.315	NaN	NaN	NaN	-1.186	0.088	0.318
596	2.98	-1.294	0.976	0.495	NaN	NaN	NaN	NaN	NaN	NaN	-1.081	0.668	0.691	NaN	NaN	NaN	-1.036	0.444	0.642	-1.086	0.302	0.694	-1.137	0.116	0.624	-1.003	0.043	0.669	NaN	NaN	NaN	-1.21	0.87	0.302	-1.238	0.693	0.266	-1.223	0.535	0.315	-1.216	0.457	0.315	NaN	NaN	NaN	-1.185	0.088	0.319
597	2.985	-1.293	0.976	0.496	NaN	NaN	NaN	NaN	NaN	NaN	-1.081	0.666	0.691	NaN	NaN	NaN	-1.036	0.442	0.641	-1.085	0.3	0.693	-1.133	0.112	0.624	-1	0.04	0.667	NaN	NaN	NaN	-1.209	0.87	0.303	-1.237	0.693	0.266	-1.222	0.534	0.317	-1.215	0.458	0.315	NaN	NaN	NaN	-1.185	0.088	0.319
598	2.99	-1.292	0.975	0.497	NaN	NaN	NaN	NaN	NaN	NaN	-1.081	0.665	0.691	NaN	NaN	NaN	-1.036	0.44	0.64	-1.083	0.296	0.693	-1.13	0.109	0.623	-0.998	0.04	0.666	NaN	NaN	NaN	-1.208	0.869	0.304	-1.236	0.693	0.267	-1.221	0.534	0.318	-1.215	0.458	0.315	NaN	NaN	NaN	-1.185	0.088	0.319
599	2.995	-1.291	0.975	0.497	NaN	NaN	NaN	NaN	NaN	NaN	-1.081	0.664	0.69	NaN	NaN	NaN	-1.037	0.438	0.639	-1.082	0.294	0.692	-1.128	0.107	0.622	-0.997	0.039	0.665	NaN	NaN	NaN	-1.207	0.87	0.304	-1.235	0.693	0.267	-1.22	0.535	0.318	-1.215	0.458	0.316	NaN	NaN	NaN	-1.185	0.088	0.319
600	3	-1.289	0.975	0.498	NaN	NaN	NaN	NaN	NaN	NaN	-1.081	0.662	0.69	NaN	NaN	NaN	-1.038	0.437	0.638	-1.082	0.292	0.691	-1.126	0.105	0.621	-0.995	0.038	0.663	NaN	NaN	NaN	-1.207	0.871	0.305	-1.234	0.694	0.268	-1.22	0.535	0.318	-1.214	0.458	0.316	NaN	NaN	NaN	-1.185	0.088	0.319
601	3.005	-1.288	0.974	0.499	NaN	NaN	NaN	NaN	NaN	NaN	-1.081	0.66	0.69	NaN	NaN	NaN	-1.039	0.435	0.638	-1.082	0.29	0.69	-1.124	0.103	0.619	-0.994	0.037	0.662	NaN	NaN	NaN	-1.206	0.871	0.305	-1.233	0.694	0.268	-1.219	0.534	0.319	-1.214	0.458	0.316	NaN	NaN	NaN	-1.185	0.087	0.319
602	3.01	-1.287	0.974	0.501	NaN	NaN	NaN	NaN	NaN	NaN	-1.081	0.659	0.69	NaN	NaN	NaN	-1.041	0.433	0.638	-1.081	0.288	0.688	-1.122	0.1	0.619	-0.994	0.037	0.662	NaN	NaN	NaN	-1.204	0.87	0.306	-1.232	0.694	0.269	-1.218	0.535	0.319	-1.214	0.459	0.316	NaN	NaN	NaN	-1.185	0.087	0.319
603	3.015	-1.286	0.974	0.502	NaN	NaN	NaN	NaN	NaN	NaN	-1.081	0.657	0.689	NaN	NaN	NaN	-1.042	0.431	0.637	-1.081	0.287	0.687	-1.122	0.098	0.618	-0.994	0.038	0.662	NaN	NaN	NaN	-1.203	0.87	0.307	-1.231	0.694	0.269	-1.218	0.536	0.319	-1.212	0.458	0.317	NaN	NaN	NaN	-1.185	0.087	0.319
604	3.02	-1.284	0.974	0.503	NaN	NaN	NaN	NaN	NaN	NaN	-1.081	0.656	0.689	NaN	NaN	NaN	-1.042	0.429	0.636	-1.08	0.286	0.686	-1.124	0.098	0.618	-0.995	0.038	0.662	NaN	NaN	NaN	-1.203	0.871	0.308	-1.23	0.694	0.27	-1.218	0.536	0.319	-1.21	0.457	0.319	NaN	NaN	NaN	-1.185	0.087	0.319
605	3.025	-1.283	0.973	0.504	NaN	NaN	NaN	NaN	NaN	NaN	-1.081	0.654	0.688	NaN	NaN	NaN	-1.043	0.429	0.635	-1.082	0.286	0.685	-1.128	0.099	0.618	-0.995	0.038	0.662	NaN	NaN	NaN	-1.202	0.871	0.308	-1.229	0.694	0.271	-1.218	0.537	0.319	-1.21	0.457	0.319	NaN	NaN	NaN	-1.185	0.087	0.319
606	3.03	-1.282	0.973	0.505	NaN	NaN	NaN	NaN	NaN	NaN	-1.081	0.653	0.688	NaN	NaN	NaN	-1.042	0.429	0.634	-1.084	0.287	0.685	-1.131	0.101	0.618	-0.995	0.038	0.662	NaN	NaN	NaN	-1.2	0.871	0.31	-1.228	0.694	0.272	-1.216	0.536	0.32	-1.21	0.458	0.32	NaN	NaN	NaN	-1.185	0.088	0.319
607	3.035	-1.281	0.973	0.506	NaN	NaN	NaN	NaN	NaN	NaN	-1.08	0.652	0.688	NaN	NaN	NaN	-1.041	0.429	0.633	-1.085	0.288	0.684	-1.134	0.103	0.618	-0.995	0.038	0.662	NaN	NaN	NaN	-1.199	0.871	0.31	-1.227	0.694	0.272	-1.215	0.536	0.321	-1.209	0.459	0.32	NaN	NaN	NaN	-1.185	0.088	0.319
608	3.04	-1.28	0.973	0.507	NaN	NaN	NaN	NaN	NaN	NaN	-1.078	0.652	0.687	NaN	NaN	NaN	-1.039	0.43	0.633	-1.086	0.289	0.684	-1.134	0.104	0.618	-0.995	0.038	0.662	NaN	NaN	NaN	-1.198	0.871	0.311	-1.226	0.694	0.273	-1.213	0.535	0.322	-1.209	0.46	0.32	NaN	NaN	NaN	-1.185	0.088	0.319
609	3.045	-1.279	0.974	0.508	NaN	NaN	NaN	NaN	NaN	NaN	-1.075	0.652	0.687	NaN	NaN	NaN	-1.038	0.431	0.632	-1.085	0.289	0.684	-1.134	0.106	0.617	-0.995	0.038	0.662	NaN	NaN	NaN	-1.197	0.871	0.312	-1.225	0.695	0.274	-1.213	0.535	0.322	-1.208	0.46	0.32	NaN	NaN	NaN	-1.184	0.088	0.319
610	3.05	-1.278	0.974	0.509	NaN	NaN	NaN	NaN	NaN	NaN	-1.072	0.653	0.686	NaN	NaN	NaN	-1.036	0.432	0.632	-1.083	0.29	0.683	-1.133	0.108	0.616	-0.995	0.038	0.662	NaN	NaN	NaN	-1.196	0.872	0.313	-1.224	0.695	0.275	-1.212	0.536	0.322	-1.207	0.461	0.32	NaN	NaN	NaN	-1.184	0.088	0.319
611	3.055	-1.277	0.974	0.51	NaN	NaN	NaN	NaN	NaN	NaN	-1.07	0.654	0.686	NaN	NaN	NaN	-1.035	0.432	0.632	-1.082	0.291	0.683	-1.131	0.107	0.616	-0.995	0.038	0.662	NaN	NaN	NaN	-1.196	0.872	0.313	-1.223	0.695	0.275	-1.211	0.536	0.322	-1.207	0.461	0.321	NaN	NaN	NaN	-1.184	0.088	0.32
612	3.06	-1.276	0.974	0.511	NaN	NaN	NaN	NaN	NaN	NaN	-1.067	0.655	0.687	NaN	NaN	NaN	-1.034	0.433	0.631	-1.082	0.291	0.683	-1.13	0.107	0.617	-0.995	0.038	0.662	NaN	NaN	NaN	-1.195	0.872	0.314	-1.222	0.695	0.276	-1.21	0.537	0.323	-1.206	0.461	0.321	NaN	NaN	NaN	-1.184	0.088	0.32
613	3.065	-1.275	0.974	0.511	NaN	NaN	NaN	NaN	NaN	NaN	-1.065	0.656	0.687	NaN	NaN	NaN	-1.033	0.433	0.631	-1.079	0.29	0.683	-1.128	0.106	0.617	-0.995	0.038	0.662	NaN	NaN	NaN	-1.194	0.872	0.315	-1.221	0.695	0.277	-1.209	0.537	0.325	-1.204	0.461	0.321	NaN	NaN	NaN	-1.184	0.088	0.32
614	3.07	-1.274	0.974	0.512	NaN	NaN	NaN	NaN	NaN	NaN	-1.063	0.656	0.687	NaN	NaN	NaN	-1.032	0.433	0.631	-1.077	0.29	0.684	-1.126	0.104	0.617	-0.995	0.038	0.662	NaN	NaN	NaN	-1.193	0.873	0.316	-1.22	0.696	0.278	-1.208	0.537	0.326	-1.203	0.461	0.322	NaN	NaN	NaN	-1.184	0.088	0.32
615	3.075	-1.273	0.974	0.513	NaN	NaN	NaN	NaN	NaN	NaN	-1.062	0.657	0.687	NaN	NaN	NaN	-1.032	0.433	0.631	-1.074	0.289	0.685	-1.125	0.103	0.618	-0.994	0.037	0.662	NaN	NaN	NaN	-1.192	0.873	0.317	-1.219	0.696	0.279	-1.206	0.537	0.326	-1.202	0.46	0.323	NaN	NaN	NaN	-1.184	0.088	0.32
616	3.08	-1.272	0.974	0.514	NaN	NaN	NaN	NaN	NaN	NaN	-1.06	0.657	0.688	NaN	NaN	NaN	-1.032	0.433	0.631	-1.071	0.288	0.686	-1.125	0.102	0.618	-0.994	0.037	0.661	NaN	NaN	NaN	-1.191	0.873	0.317	-1.218	0.696	0.279	-1.206	0.537	0.326	-1.201	0.461	0.323	NaN	NaN	NaN	-1.184	0.088	0.32
617	3.085	-1.271	0.974	0.515	NaN	NaN	NaN	NaN	NaN	NaN	-1.059	0.658	0.688	NaN	NaN	NaN	-1.031	0.433	0.631	-1.069	0.286	0.686	-1.124	0.101	0.619	-0.994	0.036	0.661	NaN	NaN	NaN	-1.19	0.874	0.318	-1.217	0.696	0.28	-1.205	0.538	0.327	-1.2	0.462	0.324	NaN	NaN	NaN	-1.184	0.088	0.32
618	3.09	-1.27	0.974	0.515	NaN	NaN	NaN	NaN	NaN	NaN	-1.058	0.657	0.689	NaN	NaN	NaN	-1.03	0.432	0.632	-1.065	0.285	0.685	-1.124	0.1	0.619	-0.994	0.036	0.661	NaN	NaN	NaN	-1.19	0.874	0.319	-1.217	0.696	0.281	-1.205	0.538	0.327	-1.2	0.462	0.324	NaN	NaN	NaN	-1.184	0.088	0.32
619	3.095	-1.269	0.974	0.516	NaN	NaN	NaN	NaN	NaN	NaN	-1.057	0.657	0.689	NaN	NaN	NaN	-1.029	0.431	0.632	-1.063	0.284	0.685	-1.124	0.1	0.619	-0.993	0.036	0.661	NaN	NaN	NaN	-1.189	0.874	0.32	-1.216	0.696	0.282	-1.204	0.539	0.327	-1.2	0.463	0.325	NaN	NaN	NaN	-1.184	0.088	0.32
620	3.1	-1.268	0.975	0.517	NaN	NaN	NaN	NaN	NaN	NaN	-1.056	0.657	0.69	NaN	NaN	NaN	-1.027	0.43	0.632	-1.063	0.283	0.685	-1.124	0.101	0.619	-0.993	0.036	0.661	NaN	NaN	NaN	-1.187	0.874	0.321	-1.215	0.696	0.282	-1.203	0.539	0.327	-1.199	0.463	0.325	NaN	NaN	NaN	-1.184	0.088	0.32
621	3.105	-1.266	0.975	0.518	NaN	NaN	NaN	NaN	NaN	NaN	-1.055	0.657	0.691	NaN	NaN	NaN	-1.027	0.43	0.633	-1.063	0.283	0.685	-1.124	0.102	0.618	-0.993	0.035	0.661	NaN	NaN	NaN	-1.187	0.875	0.322	-1.214	0.697	0.283	-1.203	0.54	0.328	-1.198	0.463	0.325	NaN	NaN	NaN	-1.184	0.088	0.32
622	3.11	-1.265	0.975	0.52	NaN	NaN	NaN	NaN	NaN	NaN	-1.055	0.657	0.692	NaN	NaN	NaN	-1.026	0.43	0.633	-1.063	0.283	0.686	-1.125	0.103	0.618	-0.993	0.035	0.662	NaN	NaN	NaN	-1.185	0.875	0.323	-1.213	0.697	0.284	-1.203	0.54	0.329	-1.197	0.463	0.326	NaN	NaN	NaN	-1.184	0.088	0.32
623	3.115	-1.264	0.975	0.521	NaN	NaN	NaN	NaN	NaN	NaN	-1.054	0.656	0.692	NaN	NaN	NaN	-1.026	0.43	0.633	-1.064	0.283	0.686	-1.125	0.103	0.618	-0.993	0.035	0.662	NaN	NaN	NaN	-1.184	0.874	0.324	-1.213	0.697	0.285	-1.201	0.539	0.329	-1.195	0.463	0.326	NaN	NaN	NaN	-1.184	0.088	0.32
624	3.12	-1.262	0.975	0.522	NaN	NaN	NaN	NaN	NaN	NaN	-1.053	0.656	0.693	NaN	NaN	NaN	-1.025	0.43	0.634	-1.064	0.283	0.687	-1.125	0.103	0.618	-0.993	0.035	0.662	NaN	NaN	NaN	-1.183	0.875	0.325	-1.212	0.697	0.285	-1.202	0.542	0.329	-1.194	0.463	0.327	NaN	NaN	NaN	-1.184	0.088	0.32
625	3.125	-1.261	0.975	0.523	NaN	NaN	NaN	NaN	NaN	NaN	-1.053	0.655	0.694	NaN	NaN	NaN	-1.025	0.43	0.634	-1.065	0.283	0.687	-1.125	0.103	0.619	-0.993	0.034	0.662	NaN	NaN	NaN	-1.182	0.875	0.326	-1.211	0.697	0.286	-1.201	0.542	0.33	-1.193	0.463	0.327	NaN	NaN	NaN	-1.183	0.088	0.32
626	3.13	-1.26	0.975	0.524	NaN	NaN	NaN	NaN	NaN	NaN	-1.053	0.655	0.695	NaN	NaN	NaN	-1.026	0.43	0.635	-1.067	0.283	0.688	-1.125	0.102	0.619	-0.993	0.034	0.662	NaN	NaN	NaN	-1.181	0.875	0.327	-1.21	0.697	0.287	-1.199	0.541	0.331	-1.192	0.463	0.328	NaN	NaN	NaN	-1.183	0.089	0.32
627	3.135	-1.259	0.976	0.525	NaN	NaN	NaN	NaN	NaN	NaN	-1.052	0.655	0.696	NaN	NaN	NaN	-1.027	0.43	0.636	-1.068	0.283	0.689	-1.125	0.102	0.619	-0.993	0.034	0.662	NaN	NaN	NaN	-1.18	0.875	0.327	-1.209	0.698	0.288	-1.199	0.542	0.332	-1.191	0.464	0.328	NaN	NaN	NaN	-1.183	0.089	0.32
628	3.14	-1.258	0.976	0.526	NaN	NaN	NaN	NaN	NaN	NaN	-1.052	0.655	0.696	NaN	NaN	NaN	-1.028	0.43	0.637	-1.069	0.283	0.689	-1.124	0.101	0.619	-0.993	0.034	0.662	NaN	NaN	NaN	-1.179	0.875	0.329	-1.207	0.698	0.289	-1.199	0.543	0.333	-1.19	0.464	0.328	NaN	NaN	NaN	-1.183	0.089	0.32
629	3.145	-1.256	0.976	0.527	NaN	NaN	NaN	NaN	NaN	NaN	-1.051	0.655	0.697	NaN	NaN	NaN	-1.029	0.429	0.638	-1.069	0.283	0.689	-1.124	0.102	0.619	-0.993	0.034	0.662	NaN	NaN	NaN	-1.178	0.875	0.33	-1.207	0.698	0.289	-1.194	0.54	0.333	-1.188	0.464	0.329	NaN	NaN	NaN	-1.182	0.088	0.321
630	3.15	-1.255	0.976	0.528	NaN	NaN	NaN	NaN	NaN	NaN	-1.052	0.655	0.698	NaN	NaN	NaN	-1.03	0.429	0.638	-1.07	0.283	0.689	-1.124	0.101	0.619	-0.993	0.034	0.662	NaN	NaN	NaN	-1.177	0.875	0.331	-1.205	0.698	0.29	-1.194	0.541	0.333	-1.186	0.463	0.33	NaN	NaN	NaN	-1.18	0.086	0.324
631	3.155	-1.254	0.976	0.529	NaN	NaN	NaN	NaN	NaN	NaN	-1.051	0.655	0.699	NaN	NaN	NaN	-1.031	0.428	0.639	-1.071	0.283	0.69	-1.124	0.1	0.619	-0.993	0.034	0.662	NaN	NaN	NaN	-1.175	0.875	0.332	-1.204	0.698	0.291	-1.192	0.541	0.333	-1.185	0.464	0.33	NaN	NaN	NaN	-1.179	0.085	0.324
632	3.16	-1.253	0.976	0.53	NaN	NaN	NaN	NaN	NaN	NaN	-1.05	0.655	0.7	NaN	NaN	NaN	-1.031	0.428	0.639	-1.072	0.283	0.69	-1.124	0.101	0.619	-0.993	0.033	0.662	NaN	NaN	NaN	-1.174	0.875	0.333	-1.203	0.699	0.291	-1.191	0.541	0.333	-1.184	0.465	0.331	NaN	NaN	NaN	-1.178	0.085	0.325
633	3.165	-1.252	0.976	0.531	NaN	NaN	NaN	NaN	NaN	NaN	-1.05	0.655	0.7	NaN	NaN	NaN	-1.031	0.428	0.639	-1.072	0.283	0.691	-1.125	0.102	0.619	-0.993	0.033	0.663	NaN	NaN	NaN	-1.173	0.875	0.333	-1.201	0.699	0.292	-1.19	0.541	0.334	-1.184	0.465	0.331	NaN	NaN	NaN	-1.179	0.087	0.324
634	3.17	-1.251	0.976	0.532	NaN	NaN	NaN	NaN	NaN	NaN	-1.049	0.655	0.701	NaN	NaN	NaN	-1.031	0.428	0.64	-1.072	0.283	0.691	-1.124	0.101	0.619	-0.993	0.033	0.663	NaN	NaN	NaN	-1.171	0.876	0.334	-1.2	0.699	0.293	-1.188	0.54	0.335	-1.182	0.466	0.331	NaN	NaN	NaN	-1.182	0.09	0.322
635	3.175	-1.25	0.976	0.533	NaN	NaN	NaN	NaN	NaN	NaN	-1.048	0.655	0.702	NaN	NaN	NaN	-1.03	0.428	0.64	-1.072	0.283	0.691	-1.124	0.1	0.619	-0.993	0.033	0.663	NaN	NaN	NaN	-1.17	0.875	0.336	-1.199	0.699	0.293	-1.185	0.54	0.336	-1.181	0.466	0.332	NaN	NaN	NaN	-1.183	0.092	0.322
636	3.18	-1.249	0.976	0.534	NaN	NaN	NaN	NaN	NaN	NaN	-1.048	0.655	0.702	NaN	NaN	NaN	-1.03	0.428	0.64	-1.072	0.283	0.691	-1.124	0.1	0.619	-0.993	0.033	0.663	NaN	NaN	NaN	-1.169	0.876	0.336	-1.197	0.699	0.294	-1.185	0.54	0.336	-1.179	0.465	0.333	NaN	NaN	NaN	-1.183	0.092	0.322
637	3.185	-1.248	0.976	0.535	NaN	NaN	NaN	NaN	NaN	NaN	-1.047	0.655	0.703	NaN	NaN	NaN	-1.029	0.428	0.64	-1.072	0.283	0.691	-1.124	0.1	0.619	-0.993	0.033	0.663	NaN	NaN	NaN	-1.168	0.876	0.337	-1.196	0.699	0.295	-1.183	0.54	0.336	-1.178	0.465	0.333	NaN	NaN	NaN	-1.183	0.092	0.322
638	3.19	-1.247	0.976	0.536	NaN	NaN	NaN	NaN	NaN	NaN	-1.046	0.655	0.703	NaN	NaN	NaN	-1.029	0.428	0.641	-1.072	0.283	0.692	-1.124	0.1	0.619	-0.993	0.033	0.663	NaN	NaN	NaN	-1.166	0.876	0.339	-1.194	0.7	0.296	-1.184	0.542	0.337	-1.176	0.465	0.333	NaN	NaN	NaN	-1.183	0.092	0.322
639	3.195	-1.246	0.976	0.536	NaN	NaN	NaN	NaN	NaN	NaN	-1.045	0.655	0.704	NaN	NaN	NaN	-1.029	0.428	0.641	-1.072	0.283	0.692	-1.124	0.1	0.619	-0.993	0.033	0.663	NaN	NaN	NaN	-1.165	0.876	0.339	-1.193	0.7	0.296	-1.184	0.543	0.339	-1.175	0.466	0.333	NaN	NaN	NaN	-1.183	0.092	0.322
640	3.2	-1.245	0.976	0.537	NaN	NaN	NaN	NaN	NaN	NaN	-1.045	0.655	0.704	NaN	NaN	NaN	-1.028	0.428	0.642	-1.07	0.283	0.692	-1.124	0.1	0.619	-0.993	0.033	0.663	NaN	NaN	NaN	-1.164	0.876	0.34	-1.191	0.7	0.297	-1.179	0.541	0.34	-1.174	0.466	0.334	NaN	NaN	NaN	-1.183	0.092	0.322
641	3.205	-1.244	0.976	0.538	NaN	NaN	NaN	NaN	NaN	NaN	-1.044	0.655	0.705	NaN	NaN	NaN	-1.028	0.428	0.643	-1.068	0.282	0.692	-1.124	0.1	0.619	-0.993	0.033	0.663	NaN	NaN	NaN	-1.163	0.876	0.341	-1.19	0.7	0.298	-1.178	0.541	0.34	-1.173	0.466	0.334	NaN	NaN	NaN	-1.182	0.093	0.322
642	3.21	-1.243	0.976	0.539	NaN	NaN	NaN	NaN	NaN	NaN	-1.043	0.655	0.706	NaN	NaN	NaN	-1.027	0.428	0.643	-1.067	0.281	0.693	-1.124	0.1	0.619	-0.993	0.033	0.663	NaN	NaN	NaN	-1.162	0.876	0.342	-1.189	0.7	0.298	-1.178	0.542	0.339	-1.172	0.466	0.334	NaN	NaN	NaN	-1.182	0.093	0.323
643	3.215	-1.242	0.977	0.54	NaN	NaN	NaN	NaN	NaN	NaN	-1.042	0.655	0.707	NaN	NaN	NaN	-1.027	0.428	0.643	-1.066	0.28	0.693	-1.124	0.1	0.62	-0.993	0.033	0.663	NaN	NaN	NaN	-1.16	0.877	0.343	-1.187	0.701	0.299	-1.177	0.543	0.339	-1.17	0.466	0.335	NaN	NaN	NaN	-1.182	0.093	0.323
644	3.22	-1.241	0.977	0.541	NaN	NaN	NaN	NaN	NaN	NaN	-1.041	0.655	0.707	NaN	NaN	NaN	-1.026	0.427	0.644	-1.066	0.28	0.693	-1.123	0.1	0.62	-0.993	0.033	0.663	NaN	NaN	NaN	-1.159	0.877	0.344	-1.186	0.701	0.3	-1.176	0.543	0.339	-1.168	0.466	0.335	NaN	NaN	NaN	-1.182	0.093	0.323
645	3.225	-1.24	0.976	0.542	NaN	NaN	NaN	NaN	NaN	NaN	-1.04	0.654	0.708	NaN	NaN	NaN	-1.025	0.427	0.644	-1.066	0.28	0.693	-1.122	0.099	0.62	-0.993	0.033	0.663	NaN	NaN	NaN	-1.158	0.876	0.345	-1.185	0.701	0.301	-1.174	0.543	0.34	-1.167	0.466	0.336	NaN	NaN	NaN	-1.182	0.094	0.323
646	3.23	-1.239	0.976	0.543	NaN	NaN	NaN	NaN	NaN	NaN	-1.039	0.654	0.708	NaN	NaN	NaN	-1.024	0.426	0.644	-1.066	0.28	0.693	-1.122	0.099	0.621	-0.993	0.033	0.663	NaN	NaN	NaN	-1.157	0.877	0.346	-1.183	0.701	0.301	-1.173	0.543	0.34	-1.166	0.467	0.336	NaN	NaN	NaN	-1.181	0.094	0.323
647	3.235	-1.238	0.976	0.544	NaN	NaN	NaN	NaN	NaN	NaN	-1.038	0.654	0.709	NaN	NaN	NaN	-1.024	0.426	0.644	-1.067	0.28	0.694	-1.122	0.099	0.621	-0.993	0.033	0.663	NaN	NaN	NaN	-1.157	0.877	0.346	-1.182	0.702	0.302	-1.17	0.543	0.341	-1.165	0.468	0.336	NaN	NaN	NaN	-1.181	0.094	0.323
648	3.24	-1.237	0.976	0.545	NaN	NaN	NaN	NaN	NaN	NaN	-1.037	0.655	0.709	NaN	NaN	NaN	-1.024	0.426	0.645	-1.067	0.28	0.694	-1.122	0.099	0.621	-0.993	0.033	0.663	NaN	NaN	NaN	-1.156	0.877	0.347	-1.181	0.702	0.303	-1.168	0.542	0.341	-1.163	0.468	0.335	NaN	NaN	NaN	-1.182	0.093	0.322
649	3.245	-1.236	0.976	0.546	NaN	NaN	NaN	NaN	NaN	NaN	-1.037	0.655	0.71	NaN	NaN	NaN	-1.024	0.426	0.645	-1.067	0.28	0.694	-1.122	0.099	0.621	-0.993	0.033	0.662	NaN	NaN	NaN	-1.155	0.878	0.348	-1.18	0.702	0.303	-1.167	0.543	0.341	-1.162	0.469	0.335	NaN	NaN	NaN	-1.182	0.093	0.321
650	3.25	-1.235	0.976	0.547	NaN	NaN	NaN	NaN	NaN	NaN	-1.036	0.655	0.711	NaN	NaN	NaN	-1.024	0.426	0.646	-1.068	0.28	0.695	-1.122	0.099	0.621	-0.993	0.033	0.662	NaN	NaN	NaN	-1.154	0.878	0.349	-1.179	0.702	0.304	-1.166	0.544	0.341	-1.161	0.469	0.335	NaN	NaN	NaN	-1.181	0.095	0.323
651	3.255	-1.234	0.977	0.548	NaN	NaN	NaN	NaN	NaN	NaN	-1.036	0.655	0.712	NaN	NaN	NaN	-1.024	0.426	0.647	-1.069	0.28	0.695	-1.123	0.099	0.621	-0.993	0.033	0.662	NaN	NaN	NaN	-1.153	0.878	0.349	-1.178	0.703	0.305	-1.164	0.544	0.341	-1.158	0.469	0.335	NaN	NaN	NaN	-1.181	0.095	0.323
652	3.26	-1.233	0.977	0.549	NaN	NaN	NaN	NaN	NaN	NaN	-1.036	0.655	0.713	NaN	NaN	NaN	-1.024	0.426	0.648	-1.069	0.28	0.696	-1.123	0.099	0.621	-0.993	0.033	0.662	NaN	NaN	NaN	-1.152	0.878	0.35	-1.177	0.703	0.305	-1.162	0.544	0.341	-1.156	0.47	0.335	NaN	NaN	NaN	-1.18	0.096	0.324
653	3.265	-1.233	0.977	0.55	NaN	NaN	NaN	NaN	NaN	NaN	-1.035	0.655	0.713	NaN	NaN	NaN	-1.024	0.426	0.649	-1.07	0.28	0.696	-1.123	0.099	0.622	-0.993	0.033	0.663	NaN	NaN	NaN	-1.152	0.878	0.351	-1.175	0.703	0.306	-1.161	0.546	0.341	-1.154	0.47	0.335	NaN	NaN	NaN	-1.18	0.097	0.324
654	3.27	-1.232	0.977	0.551	NaN	NaN	NaN	NaN	NaN	NaN	-1.034	0.655	0.714	NaN	NaN	NaN	-1.025	0.426	0.65	-1.07	0.28	0.697	-1.123	0.099	0.622	-0.993	0.033	0.663	NaN	NaN	NaN	-1.151	0.879	0.352	-1.174	0.704	0.306	-1.161	0.548	0.341	-1.153	0.471	0.335	NaN	NaN	NaN	-1.18	0.098	0.324
655	3.275	-1.231	0.977	0.552	NaN	NaN	NaN	NaN	NaN	NaN	-1.035	0.656	0.715	NaN	NaN	NaN	-1.025	0.426	0.65	-1.07	0.28	0.697	-1.123	0.1	0.622	-0.993	0.033	0.663	NaN	NaN	NaN	-1.151	0.88	0.352	-1.173	0.704	0.307	-1.159	0.549	0.342	-1.151	0.471	0.335	NaN	NaN	NaN	-1.18	0.098	0.324
656	3.28	-1.23	0.977	0.553	NaN	NaN	NaN	NaN	NaN	NaN	-1.034	0.655	0.716	NaN	NaN	NaN	-1.024	0.426	0.65	-1.07	0.28	0.697	-1.125	0.102	0.623	-0.993	0.033	0.663	NaN	NaN	NaN	-1.151	0.88	0.353	-1.172	0.705	0.307	-1.158	0.549	0.342	-1.149	0.472	0.334	NaN	NaN	NaN	-1.181	0.098	0.324
657	3.285	-1.229	0.977	0.553	NaN	NaN	NaN	NaN	NaN	NaN	-1.034	0.655	0.717	NaN	NaN	NaN	-1.024	0.426	0.651	-1.071	0.28	0.698	-1.124	0.101	0.623	-0.993	0.033	0.663	NaN	NaN	NaN	-1.15	0.88	0.354	-1.171	0.705	0.307	-1.153	0.548	0.341	-1.146	0.472	0.334	NaN	NaN	NaN	-1.18	0.099	0.324
658	3.29	-1.229	0.977	0.555	NaN	NaN	NaN	NaN	NaN	NaN	-1.034	0.655	0.717	NaN	NaN	NaN	-1.024	0.426	0.651	-1.07	0.28	0.698	-1.124	0.101	0.623	-0.993	0.033	0.663	NaN	NaN	NaN	-1.149	0.88	0.354	-1.17	0.705	0.307	-1.151	0.548	0.341	-1.144	0.473	0.333	NaN	NaN	NaN	-1.178	0.099	0.324
659	3.295	-1.228	0.978	0.555	NaN	NaN	NaN	NaN	NaN	NaN	-1.034	0.655	0.718	NaN	NaN	NaN	-1.024	0.426	0.651	-1.07	0.279	0.698	-1.124	0.101	0.623	-0.993	0.033	0.663	NaN	NaN	NaN	-1.148	0.881	0.355	-1.167	0.705	0.308	-1.148	0.548	0.34	-1.142	0.473	0.332	-1.193	0.301	0.277	-1.177	0.099	0.324
660	3.3	-1.227	0.978	0.556	NaN	NaN	NaN	NaN	NaN	NaN	-1.034	0.655	0.719	NaN	NaN	NaN	-1.024	0.426	0.652	-1.069	0.278	0.699	-1.124	0.1	0.624	-0.993	0.033	0.663	NaN	NaN	NaN	-1.147	0.881	0.356	-1.164	0.703	0.309	-1.146	0.549	0.339	-1.139	0.474	0.331	-1.194	0.302	0.278	-1.177	0.1	0.324
661	3.305	-1.227	0.978	0.557	NaN	NaN	NaN	NaN	NaN	NaN	-1.034	0.655	0.719	NaN	NaN	NaN	-1.024	0.426	0.652	-1.068	0.278	0.699	-1.124	0.1	0.624	-0.993	0.033	0.663	NaN	NaN	NaN	-1.147	0.881	0.357	-1.163	0.704	0.308	-1.143	0.549	0.339	-1.136	0.474	0.331	-1.193	0.303	0.277	-1.176	0.1	0.323
662	3.31	-1.226	0.978	0.558	NaN	NaN	NaN	NaN	NaN	NaN	-1.034	0.654	0.72	NaN	NaN	NaN	-1.023	0.426	0.653	-1.066	0.278	0.699	-1.124	0.1	0.624	-0.993	0.033	0.663	NaN	NaN	NaN	-1.146	0.882	0.357	-1.162	0.704	0.308	-1.141	0.55	0.338	-1.133	0.474	0.33	-1.19	0.304	0.277	-1.176	0.101	0.323
663	3.315	-1.225	0.978	0.559	NaN	NaN	NaN	NaN	NaN	NaN	-1.033	0.654	0.72	NaN	NaN	NaN	-1.023	0.426	0.653	-1.066	0.278	0.699	-1.124	0.1	0.624	-0.993	0.033	0.663	NaN	NaN	NaN	-1.146	0.883	0.358	-1.161	0.705	0.308	-1.139	0.551	0.337	-1.131	0.474	0.33	-1.189	0.304	0.276	-1.176	0.102	0.322
664	3.32	-1.224	0.978	0.559	NaN	NaN	NaN	NaN	NaN	NaN	-1.033	0.654	0.721	NaN	NaN	NaN	-1.023	0.426	0.653	-1.066	0.278	0.699	-1.123	0.1	0.624	-0.993	0.033	0.663	NaN	NaN	NaN	-1.145	0.883	0.358	-1.159	0.705	0.308	-1.136	0.552	0.337	-1.128	0.475	0.329	-1.187	0.305	0.276	-1.178	0.102	0.319
665	3.325	-1.224	0.978	0.56	NaN	NaN	NaN	NaN	NaN	NaN	-1.033	0.654	0.721	NaN	NaN	NaN	-1.023	0.426	0.654	-1.066	0.278	0.699	-1.123	0.1	0.624	-0.993	0.033	0.663	NaN	NaN	NaN	-1.144	0.883	0.359	-1.157	0.706	0.308	-1.133	0.551	0.336	-1.126	0.476	0.328	-1.185	0.306	0.275	-1.178	0.103	0.318
666	3.33	-1.223	0.978	0.561	NaN	NaN	NaN	NaN	NaN	NaN	-1.033	0.654	0.721	NaN	NaN	NaN	-1.023	0.426	0.654	-1.065	0.278	0.699	-1.123	0.1	0.624	-0.993	0.033	0.663	NaN	NaN	NaN	-1.143	0.883	0.36	-1.156	0.707	0.307	-1.13	0.551	0.335	-1.123	0.476	0.327	-1.183	0.306	0.275	-1.177	0.105	0.319
667	3.335	-1.222	0.978	0.562	NaN	NaN	NaN	NaN	NaN	NaN	-1.032	0.654	0.722	NaN	NaN	NaN	-1.023	0.426	0.654	-1.064	0.278	0.699	-1.123	0.101	0.623	-0.993	0.033	0.663	NaN	NaN	NaN	-1.142	0.884	0.36	-1.155	0.708	0.307	-1.127	0.552	0.335	-1.121	0.477	0.326	-1.18	0.307	0.274	-1.175	0.107	0.32
668	3.34	-1.222	0.978	0.563	NaN	NaN	NaN	NaN	NaN	NaN	-1.032	0.653	0.722	NaN	NaN	NaN	-1.022	0.426	0.654	-1.064	0.278	0.698	-1.124	0.102	0.623	-0.993	0.033	0.663	NaN	NaN	NaN	-1.142	0.884	0.361	-1.153	0.71	0.307	-1.124	0.552	0.334	-1.119	0.478	0.325	-1.179	0.308	0.274	-1.174	0.108	0.32
669	3.345	-1.221	0.978	0.563	NaN	NaN	NaN	NaN	NaN	NaN	-1.031	0.653	0.722	NaN	NaN	NaN	-1.022	0.426	0.654	-1.063	0.277	0.698	-1.124	0.103	0.623	-0.993	0.033	0.663	NaN	NaN	NaN	-1.14	0.884	0.361	-1.151	0.71	0.307	-1.121	0.553	0.334	-1.116	0.479	0.324	-1.178	0.31	0.273	-1.173	0.109	0.32
670	3.35	-1.22	0.978	0.564	NaN	NaN	NaN	NaN	NaN	NaN	-1.031	0.653	0.722	NaN	NaN	NaN	-1.022	0.426	0.654	-1.063	0.277	0.698	-1.124	0.102	0.623	-0.993	0.033	0.663	NaN	NaN	NaN	-1.139	0.884	0.362	-1.149	0.711	0.307	-1.117	0.553	0.334	-1.114	0.48	0.323	-1.177	0.311	0.272	-1.172	0.11	0.32
671	3.355	-1.219	0.978	0.565	NaN	NaN	NaN	NaN	NaN	NaN	-1.03	0.653	0.723	NaN	NaN	NaN	-1.023	0.426	0.654	-1.063	0.277	0.698	-1.123	0.101	0.623	-0.993	0.033	0.663	NaN	NaN	NaN	-1.138	0.885	0.363	-1.147	0.712	0.306	-1.115	0.554	0.333	-1.111	0.481	0.322	-1.175	0.313	0.271	-1.171	0.11	0.32
672	3.36	-1.219	0.978	0.565	NaN	NaN	NaN	NaN	NaN	NaN	-1.03	0.653	0.723	NaN	NaN	NaN	-1.023	0.426	0.654	-1.063	0.277	0.698	-1.124	0.101	0.622	-0.993	0.033	0.663	NaN	NaN	NaN	-1.137	0.885	0.363	-1.145	0.713	0.306	-1.112	0.555	0.332	-1.108	0.482	0.321	-1.173	0.313	0.271	-1.17	0.111	0.32
673	3.365	-1.218	0.978	0.566	NaN	NaN	NaN	NaN	NaN	NaN	-1.029	0.653	0.723	NaN	NaN	NaN	-1.023	0.426	0.655	-1.063	0.277	0.698	-1.123	0.1	0.622	-0.993	0.033	0.663	NaN	NaN	NaN	-1.137	0.886	0.363	-1.142	0.712	0.306	-1.109	0.556	0.331	-1.106	0.483	0.32	-1.17	0.314	0.27	-1.169	0.112	0.32
674	3.37	-1.217	0.978	0.566	NaN	NaN	NaN	NaN	NaN	NaN	-1.028	0.653	0.723	NaN	NaN	NaN	-1.023	0.426	0.655	-1.063	0.277	0.698	-1.122	0.1	0.622	-0.993	0.033	0.663	NaN	NaN	NaN	-1.136	0.886	0.364	-1.138	0.712	0.306	-1.106	0.556	0.33	-1.103	0.483	0.32	-1.167	0.314	0.27	-1.168	0.113	0.319
675	3.375	-1.217	0.978	0.567	NaN	NaN	NaN	NaN	NaN	NaN	-1.026	0.653	0.723	NaN	NaN	NaN	-1.023	0.426	0.655	-1.063	0.277	0.698	-1.122	0.1	0.622	-0.993	0.033	0.663	NaN	NaN	NaN	-1.135	0.886	0.364	-1.136	0.712	0.306	-1.103	0.557	0.33	-1.1	0.484	0.319	-1.165	0.315	0.269	-1.167	0.114	0.319
676	3.38	-1.216	0.979	0.567	NaN	NaN	NaN	NaN	NaN	NaN	-1.026	0.653	0.723	NaN	NaN	NaN	-1.023	0.426	0.655	-1.063	0.277	0.698	-1.123	0.1	0.622	-0.993	0.033	0.663	NaN	NaN	NaN	-1.134	0.887	0.365	-1.134	0.713	0.305	-1.101	0.558	0.329	-1.097	0.485	0.318	-1.164	0.318	0.268	-1.166	0.115	0.318
677	3.385	-1.215	0.979	0.568	NaN	NaN	NaN	NaN	NaN	NaN	-1.024	0.653	0.724	NaN	NaN	NaN	-1.022	0.426	0.655	-1.063	0.277	0.698	-1.124	0.101	0.622	-0.993	0.033	0.663	NaN	NaN	NaN	-1.133	0.887	0.365	-1.131	0.714	0.305	-1.098	0.558	0.328	-1.094	0.485	0.318	-1.162	0.319	0.267	-1.165	0.116	0.318
678	3.39	-1.214	0.979	0.568	NaN	NaN	NaN	NaN	NaN	NaN	-1.023	0.653	0.724	NaN	NaN	NaN	-1.022	0.426	0.655	-1.063	0.277	0.698	-1.123	0.1	0.622	-0.993	0.033	0.663	NaN	NaN	NaN	-1.132	0.887	0.365	-1.129	0.714	0.304	-1.095	0.559	0.328	-1.091	0.486	0.317	-1.16	0.32	0.267	-1.164	0.118	0.317
679	3.395	-1.214	0.979	0.569	NaN	NaN	NaN	NaN	NaN	NaN	-1.022	0.653	0.724	NaN	NaN	NaN	-1.022	0.426	0.656	-1.063	0.277	0.698	-1.122	0.1	0.622	-0.993	0.033	0.663	NaN	NaN	NaN	-1.131	0.888	0.366	-1.127	0.715	0.304	-1.092	0.56	0.327	-1.088	0.487	0.316	-1.157	0.32	0.266	-1.164	0.12	0.317
680	3.4	-1.213	0.979	0.569	NaN	NaN	NaN	NaN	NaN	NaN	-1.021	0.653	0.724	NaN	NaN	NaN	-1.022	0.426	0.656	-1.063	0.277	0.698	-1.122	0.1	0.622	-0.993	0.033	0.663	NaN	NaN	NaN	-1.129	0.888	0.366	-1.125	0.717	0.304	-1.089	0.561	0.327	-1.085	0.487	0.315	-1.154	0.321	0.266	-1.164	0.121	0.317
681	3.405	-1.212	0.979	0.569	NaN	NaN	NaN	NaN	NaN	NaN	-1.02	0.653	0.724	NaN	NaN	NaN	-1.022	0.426	0.656	-1.062	0.277	0.698	-1.122	0.1	0.622	-0.993	0.033	0.663	NaN	NaN	NaN	-1.128	0.888	0.366	-1.123	0.717	0.304	-1.086	0.561	0.326	-1.082	0.488	0.314	-1.151	0.323	0.265	-1.161	0.122	0.316
682	3.41	-1.212	0.979	0.57	NaN	NaN	NaN	NaN	NaN	NaN	-1.019	0.653	0.724	NaN	NaN	NaN	-1.022	0.426	0.656	-1.062	0.276	0.699	-1.122	0.1	0.622	-0.993	0.033	0.663	NaN	NaN	NaN	-1.127	0.888	0.367	-1.12	0.717	0.304	-1.083	0.562	0.325	-1.079	0.489	0.314	-1.149	0.323	0.264	-1.16	0.123	0.316
683	3.415	-1.211	0.979	0.57	NaN	NaN	NaN	NaN	NaN	NaN	-1.019	0.653	0.725	NaN	NaN	NaN	-1.022	0.426	0.656	-1.062	0.276	0.699	-1.122	0.1	0.622	-0.993	0.033	0.663	NaN	NaN	NaN	-1.126	0.889	0.367	-1.117	0.717	0.303	-1.081	0.563	0.324	-1.076	0.49	0.313	-1.147	0.324	0.263	-1.159	0.125	0.315
684	3.42	-1.21	0.979	0.571	NaN	NaN	NaN	NaN	NaN	NaN	-1.019	0.653	0.725	NaN	NaN	NaN	-1.022	0.426	0.656	-1.061	0.276	0.699	-1.122	0.1	0.622	-0.993	0.033	0.663	NaN	NaN	NaN	-1.125	0.889	0.367	-1.115	0.717	0.303	-1.078	0.564	0.324	-1.073	0.491	0.312	-1.145	0.325	0.262	-1.158	0.126	0.315
685	3.425	-1.209	0.979	0.571	NaN	NaN	NaN	NaN	NaN	NaN	-1.019	0.653	0.725	NaN	NaN	NaN	-1.022	0.426	0.656	-1.062	0.276	0.699	-1.122	0.1	0.622	-0.993	0.033	0.663	NaN	NaN	NaN	-1.125	0.89	0.367	-1.113	0.718	0.303	-1.075	0.565	0.323	-1.07	0.492	0.311	-1.142	0.327	0.262	-1.156	0.127	0.315
686	3.43	-1.209	0.979	0.571	NaN	NaN	NaN	NaN	NaN	NaN	-1.018	0.653	0.726	NaN	NaN	NaN	-1.022	0.426	0.657	-1.062	0.276	0.7	-1.122	0.1	0.622	-0.993	0.033	0.663	NaN	NaN	NaN	-1.124	0.89	0.368	-1.111	0.718	0.302	-1.073	0.566	0.322	-1.067	0.493	0.31	-1.14	0.328	0.261	-1.155	0.128	0.314
687	3.435	-1.208	0.979	0.572	NaN	NaN	NaN	NaN	NaN	NaN	-1.018	0.653	0.726	NaN	NaN	NaN	-1.022	0.426	0.657	-1.062	0.276	0.7	-1.122	0.1	0.622	-0.993	0.033	0.663	NaN	NaN	NaN	-1.122	0.89	0.368	-1.109	0.72	0.302	-1.069	0.567	0.322	-1.064	0.494	0.31	-1.138	0.329	0.261	-1.153	0.129	0.314
688	3.44	-1.207	0.979	0.572	NaN	NaN	NaN	NaN	NaN	NaN	-1.018	0.653	0.726	NaN	NaN	NaN	-1.023	0.426	0.657	-1.063	0.276	0.7	-1.123	0.1	0.622	-0.993	0.033	0.663	NaN	NaN	NaN	-1.121	0.89	0.368	-1.109	0.722	0.302	-1.067	0.567	0.321	-1.062	0.495	0.309	-1.135	0.33	0.26	-1.152	0.131	0.313
689	3.445	-1.207	0.979	0.572	NaN	NaN	NaN	NaN	NaN	NaN	-1.019	0.653	0.727	NaN	NaN	NaN	-1.023	0.426	0.657	-1.063	0.276	0.7	-1.124	0.101	0.622	-0.993	0.033	0.663	NaN	NaN	NaN	-1.121	0.891	0.368	-1.107	0.723	0.302	-1.064	0.568	0.32	-1.059	0.496	0.308	-1.133	0.331	0.259	-1.15	0.131	0.313
690	3.45	-1.206	0.979	0.572	NaN	NaN	NaN	NaN	NaN	NaN	-1.019	0.653	0.727	NaN	NaN	NaN	-1.023	0.425	0.658	-1.065	0.276	0.701	-1.123	0.1	0.622	-0.993	0.033	0.663	NaN	NaN	NaN	-1.119	0.891	0.369	-1.106	0.724	0.302	-1.061	0.569	0.319	-1.057	0.497	0.307	-1.131	0.332	0.258	-1.148	0.132	0.313
691	3.455	-1.205	0.979	0.573	NaN	NaN	NaN	NaN	NaN	NaN	-1.019	0.653	0.728	NaN	NaN	NaN	-1.023	0.425	0.658	-1.065	0.276	0.701	-1.123	0.1	0.622	-0.993	0.033	0.663	NaN	NaN	NaN	-1.118	0.891	0.369	-1.104	0.724	0.302	-1.059	0.57	0.318	-1.054	0.497	0.306	-1.129	0.334	0.258	-1.146	0.133	0.312
692	3.46	-1.204	0.979	0.573	NaN	NaN	NaN	NaN	NaN	NaN	-1.019	0.653	0.728	NaN	NaN	NaN	-1.023	0.425	0.658	-1.066	0.276	0.701	-1.123	0.1	0.622	-0.993	0.033	0.663	NaN	NaN	NaN	-1.118	0.892	0.369	-1.101	0.724	0.302	-1.057	0.571	0.318	-1.052	0.498	0.305	-1.128	0.335	0.257	-1.144	0.134	0.311
693	3.465	-1.204	0.979	0.573	NaN	NaN	NaN	NaN	NaN	NaN	-1.019	0.652	0.728	NaN	NaN	NaN	-1.024	0.425	0.659	-1.066	0.275	0.701	-1.123	0.1	0.622	-0.993	0.033	0.663	NaN	NaN	NaN	-1.116	0.892	0.37	-1.1	0.725	0.302	-1.054	0.572	0.317	-1.05	0.499	0.305	-1.126	0.336	0.257	-1.142	0.135	0.31
694	3.47	-1.203	0.979	0.573	NaN	NaN	NaN	NaN	NaN	NaN	-1.02	0.652	0.729	NaN	NaN	NaN	-1.024	0.426	0.659	-1.066	0.275	0.701	-1.123	0.1	0.622	-0.993	0.033	0.663	NaN	NaN	NaN	-1.115	0.892	0.37	-1.099	0.726	0.302	-1.052	0.573	0.316	-1.048	0.5	0.304	-1.123	0.336	0.256	-1.14	0.136	0.309
695	3.475	-1.202	0.979	0.573	NaN	NaN	NaN	NaN	NaN	NaN	-1.021	0.652	0.729	NaN	NaN	NaN	-1.025	0.426	0.66	-1.065	0.275	0.701	-1.124	0.101	0.622	-0.993	0.033	0.663	NaN	NaN	NaN	-1.114	0.893	0.37	-1.097	0.727	0.302	-1.05	0.574	0.316	-1.046	0.501	0.304	-1.121	0.336	0.255	-1.138	0.136	0.308
696	3.48	-1.201	0.979	0.573	NaN	NaN	NaN	NaN	NaN	NaN	-1.021	0.653	0.73	NaN	NaN	NaN	-1.025	0.426	0.66	-1.065	0.275	0.701	-1.123	0.1	0.622	-0.993	0.033	0.663	NaN	NaN	NaN	-1.113	0.893	0.37	-1.096	0.728	0.302	-1.048	0.575	0.315	-1.044	0.502	0.303	-1.119	0.337	0.255	-1.135	0.137	0.307
697	3.485	-1.2	0.979	0.573	NaN	NaN	NaN	NaN	NaN	NaN	-1.021	0.653	0.73	NaN	NaN	NaN	-1.025	0.426	0.661	-1.066	0.275	0.702	-1.123	0.1	0.622	-0.993	0.033	0.663	NaN	NaN	NaN	-1.111	0.893	0.37	-1.094	0.728	0.302	-1.047	0.575	0.315	-1.042	0.502	0.302	-1.118	0.338	0.255	-1.133	0.137	0.306
698	3.49	-1.199	0.979	0.573	NaN	NaN	NaN	NaN	NaN	NaN	-1.021	0.652	0.73	NaN	NaN	NaN	-1.025	0.426	0.661	-1.067	0.275	0.702	-1.124	0.101	0.622	-0.993	0.033	0.663	NaN	NaN	NaN	-1.11	0.893	0.37	-1.093	0.729	0.302	-1.045	0.576	0.314	-1.041	0.503	0.301	-1.116	0.338	0.254	-1.13	0.137	0.305
699	3.495	-1.198	0.979	0.573	NaN	NaN	NaN	NaN	NaN	NaN	-1.021	0.652	0.73	NaN	NaN	NaN	-1.025	0.426	0.661	-1.067	0.275	0.702	-1.123	0.1	0.622	-0.993	0.033	0.663	NaN	NaN	NaN	-1.109	0.894	0.37	-1.092	0.729	0.302	-1.044	0.577	0.314	-1.039	0.503	0.3	-1.114	0.339	0.253	-1.127	0.137	0.304
700	3.5	-1.198	0.979	0.573	NaN	NaN	NaN	NaN	NaN	NaN	-1.021	0.652	0.731	NaN	NaN	NaN	-1.025	0.426	0.661	-1.067	0.275	0.702	-1.123	0.1	0.622	-0.993	0.032	0.663	NaN	NaN	NaN	-1.107	0.894	0.371	-1.091	0.73	0.302	-1.043	0.577	0.314	-1.037	0.504	0.3	-1.113	0.339	0.252	-1.124	0.137	0.302
701	3.505	-1.197	0.979	0.573	NaN	NaN	NaN	NaN	NaN	NaN	-1.021	0.653	0.731	NaN	NaN	NaN	-1.025	0.426	0.661	-1.067	0.275	0.702	-1.122	0.099	0.622	-0.993	0.032	0.663	NaN	NaN	NaN	-1.105	0.894	0.371	-1.09	0.73	0.302	-1.042	0.578	0.314	-1.036	0.505	0.3	-1.111	0.34	0.251	-1.12	0.137	0.301
702	3.51	-1.196	0.979	0.572	NaN	NaN	NaN	NaN	NaN	NaN	-1.022	0.653	0.732	NaN	NaN	NaN	-1.025	0.426	0.662	-1.067	0.275	0.703	-1.122	0.1	0.622	-0.993	0.032	0.663	NaN	NaN	NaN	-1.104	0.894	0.371	-1.089	0.731	0.302	-1.041	0.578	0.313	-1.035	0.505	0.299	-1.109	0.341	0.251	-1.117	0.136	0.299
703	3.515	-1.195	0.979	0.573	NaN	NaN	NaN	NaN	NaN	NaN	-1.021	0.653	0.732	NaN	NaN	NaN	-1.025	0.426	0.662	-1.067	0.275	0.703	-1.122	0.099	0.622	-0.993	0.032	0.663	NaN	NaN	NaN	-1.103	0.894	0.371	-1.088	0.731	0.302	-1.04	0.579	0.313	-1.034	0.505	0.299	-1.107	0.341	0.25	-1.114	0.136	0.298
704	3.52	-1.194	0.979	0.573	NaN	NaN	NaN	NaN	NaN	NaN	-1.021	0.654	0.733	NaN	NaN	NaN	-1.025	0.425	0.662	-1.067	0.275	0.703	-1.122	0.099	0.622	-0.993	0.032	0.663	NaN	NaN	NaN	-1.101	0.895	0.371	-1.087	0.731	0.302	-1.039	0.579	0.313	-1.032	0.506	0.298	-1.105	0.341	0.249	-1.11	0.136	0.296
705	3.525	-1.193	0.979	0.573	NaN	NaN	NaN	NaN	NaN	NaN	-1.02	0.654	0.733	NaN	NaN	NaN	-1.025	0.425	0.662	-1.067	0.275	0.703	-1.122	0.1	0.622	-0.993	0.032	0.663	NaN	NaN	NaN	-1.1	0.895	0.371	-1.085	0.731	0.302	-1.037	0.579	0.313	-1.031	0.507	0.298	-1.102	0.341	0.248	-1.106	0.136	0.294
706	3.53	-1.193	0.979	0.573	NaN	NaN	NaN	NaN	NaN	NaN	-1.02	0.654	0.733	NaN	NaN	NaN	-1.025	0.425	0.663	-1.066	0.275	0.703	-1.122	0.1	0.622	-0.993	0.032	0.663	NaN	NaN	NaN	-1.099	0.895	0.371	-1.084	0.731	0.302	-1.036	0.579	0.313	-1.03	0.507	0.298	-1.1	0.342	0.247	-1.102	0.136	0.293
707	3.535	-1.191	0.979	0.573	NaN	NaN	NaN	NaN	NaN	NaN	-1.019	0.654	0.733	NaN	NaN	NaN	-1.025	0.425	0.663	-1.066	0.275	0.703	-1.122	0.1	0.622	-0.993	0.032	0.663	NaN	NaN	NaN	-1.098	0.895	0.371	-1.083	0.731	0.302	-1.036	0.58	0.313	-1.028	0.508	0.297	-1.097	0.342	0.246	-1.099	0.136	0.291
708	3.54	-1.191	0.979	0.573	NaN	NaN	NaN	NaN	NaN	NaN	-1.019	0.654	0.733	NaN	NaN	NaN	-1.025	0.425	0.663	-1.067	0.275	0.704	-1.122	0.1	0.622	-0.993	0.032	0.663	NaN	NaN	NaN	-1.097	0.895	0.371	-1.082	0.731	0.302	-1.035	0.58	0.312	-1.027	0.508	0.297	-1.095	0.342	0.245	-1.095	0.136	0.288
709	3.545	-1.19	0.979	0.573	NaN	NaN	NaN	NaN	NaN	NaN	-1.019	0.654	0.733	NaN	NaN	NaN	-1.025	0.426	0.663	-1.067	0.275	0.704	-1.122	0.1	0.622	-0.993	0.033	0.663	NaN	NaN	NaN	-1.096	0.895	0.371	-1.081	0.731	0.302	-1.033	0.58	0.313	-1.025	0.508	0.297	-1.092	0.342	0.244	-1.09	0.136	0.287
710	3.55	-1.189	0.979	0.573	NaN	NaN	NaN	NaN	NaN	NaN	-1.018	0.655	0.734	NaN	NaN	NaN	-1.025	0.426	0.663	-1.067	0.276	0.704	-1.122	0.1	0.622	-0.993	0.033	0.662	NaN	NaN	NaN	-1.095	0.895	0.371	-1.081	0.733	0.302	-1.032	0.58	0.313	-1.023	0.508	0.297	-1.089	0.342	0.242	-1.086	0.135	0.286
711	3.555	-1.188	0.979	0.573	NaN	NaN	NaN	NaN	NaN	NaN	-1.017	0.655	0.734	NaN	NaN	NaN	-1.025	0.426	0.663	-1.067	0.276	0.704	-1.122	0.099	0.622	-0.993	0.032	0.663	NaN	NaN	NaN	-1.094	0.895	0.372	-1.08	0.733	0.302	-1.031	0.581	0.312	-1.021	0.509	0.296	-1.087	0.342	0.241	-1.082	0.135	0.284
712	3.56	-1.187	0.979	0.573	NaN	NaN	NaN	NaN	NaN	NaN	-1.017	0.655	0.734	NaN	NaN	NaN	-1.025	0.426	0.663	-1.067	0.276	0.704	-1.122	0.099	0.621	-0.993	0.032	0.663	NaN	NaN	NaN	-1.093	0.895	0.372	-1.079	0.733	0.302	-1.031	0.582	0.312	-1.02	0.509	0.296	-1.084	0.342	0.241	-1.078	0.135	0.282
713	3.565	-1.187	0.979	0.573	NaN	NaN	NaN	NaN	NaN	NaN	-1.016	0.655	0.734	NaN	NaN	NaN	-1.025	0.426	0.663	-1.066	0.275	0.703	-1.122	0.099	0.621	-0.993	0.032	0.663	NaN	NaN	NaN	-1.092	0.895	0.372	-1.079	0.733	0.302	-1.029	0.582	0.312	-1.018	0.509	0.296	-1.08	0.342	0.239	-1.073	0.135	0.28
714	3.57	-1.186	0.979	0.573	NaN	NaN	NaN	NaN	NaN	NaN	-1.016	0.655	0.734	NaN	NaN	NaN	-1.025	0.426	0.663	-1.065	0.274	0.704	-1.121	0.099	0.621	-0.993	0.032	0.663	NaN	NaN	NaN	-1.091	0.895	0.372	-1.077	0.732	0.303	-1.029	0.582	0.312	-1.017	0.51	0.296	-1.077	0.342	0.238	-1.069	0.135	0.278
715	3.575	-1.185	0.978	0.573	NaN	NaN	NaN	NaN	NaN	NaN	-1.015	0.655	0.734	NaN	NaN	NaN	-1.025	0.426	0.663	-1.063	0.272	0.706	-1.121	0.099	0.621	-0.993	0.032	0.663	NaN	NaN	NaN	-1.09	0.895	0.372	-1.075	0.731	0.303	-1.027	0.583	0.312	-1.015	0.51	0.296	-1.074	0.342	0.237	-1.065	0.135	0.277
716	3.58	-1.184	0.978	0.573	NaN	NaN	NaN	NaN	NaN	NaN	-1.015	0.655	0.734	NaN	NaN	NaN	-1.025	0.426	0.663	-1.066	0.274	0.704	-1.121	0.099	0.621	-0.993	0.032	0.663	NaN	NaN	NaN	-1.089	0.895	0.372	-1.074	0.731	0.303	-1.024	0.582	0.312	-1.013	0.51	0.295	-1.071	0.342	0.236	-1.06	0.134	0.275
717	3.585	-1.183	0.978	0.574	NaN	NaN	NaN	NaN	NaN	NaN	-1.014	0.655	0.734	NaN	NaN	NaN	-1.024	0.426	0.663	-1.066	0.274	0.703	-1.121	0.099	0.621	-0.993	0.032	0.663	NaN	NaN	NaN	-1.088	0.895	0.372	-1.073	0.731	0.303	-1.022	0.582	0.313	-1.011	0.51	0.296	-1.068	0.342	0.235	-1.056	0.134	0.274
718	3.59	-1.182	0.978	0.573	NaN	NaN	NaN	NaN	NaN	NaN	-1.013	0.655	0.734	NaN	NaN	NaN	-1.024	0.426	0.663	-1.066	0.275	0.703	-1.121	0.099	0.621	-0.993	0.033	0.663	NaN	NaN	NaN	-1.088	0.895	0.372	-1.072	0.731	0.303	-1.02	0.582	0.313	-1.009	0.51	0.295	-1.064	0.341	0.234	-1.051	0.134	0.272
719	3.595	-1.181	0.978	0.574	NaN	NaN	NaN	NaN	NaN	NaN	-1.012	0.655	0.734	NaN	NaN	NaN	-1.024	0.426	0.663	-1.066	0.275	0.703	-1.121	0.099	0.621	-0.993	0.033	0.663	NaN	NaN	NaN	-1.087	0.895	0.372	-1.071	0.732	0.303	-1.019	0.582	0.312	-1.007	0.51	0.296	-1.061	0.342	0.233	-1.047	0.134	0.271
720	3.6	-1.18	0.978	0.574	NaN	NaN	NaN	NaN	NaN	NaN	-1.011	0.654	0.734	NaN	NaN	NaN	-1.024	0.426	0.663	-1.065	0.275	0.702	-1.121	0.099	0.621	-0.993	0.033	0.663	NaN	NaN	NaN	-1.086	0.894	0.372	-1.07	0.732	0.303	-1.018	0.582	0.312	-1.006	0.51	0.295	-1.059	0.342	0.232	-1.043	0.134	0.269
721	3.605	-1.18	0.978	0.574	NaN	NaN	NaN	NaN	NaN	NaN	-1.009	0.654	0.733	NaN	NaN	NaN	-1.023	0.426	0.663	-1.064	0.275	0.702	-1.121	0.099	0.621	-0.993	0.033	0.663	NaN	NaN	NaN	-1.085	0.894	0.372	-1.069	0.732	0.303	-1.017	0.582	0.312	-1.004	0.51	0.295	-1.056	0.342	0.231	-1.039	0.134	0.267
722	3.61	-1.179	0.978	0.574	NaN	NaN	NaN	NaN	NaN	NaN	-1.008	0.654	0.733	NaN	NaN	NaN	-1.022	0.426	0.662	-1.063	0.274	0.702	-1.121	0.099	0.621	-0.993	0.032	0.663	NaN	NaN	NaN	-1.084	0.895	0.372	-1.068	0.733	0.303	-1.016	0.582	0.312	-1.003	0.51	0.295	-1.053	0.342	0.231	-1.034	0.134	0.266
723	3.615	-1.178	0.977	0.574	NaN	NaN	NaN	NaN	NaN	NaN	-1.007	0.654	0.733	NaN	NaN	NaN	-1.022	0.425	0.662	-1.063	0.274	0.702	-1.121	0.099	0.621	-0.993	0.033	0.663	NaN	NaN	NaN	-1.083	0.894	0.372	-1.068	0.734	0.303	-1.014	0.582	0.312	-1.002	0.511	0.295	-1.051	0.341	0.23	-1.031	0.134	0.265
724	3.62	-1.177	0.977	0.574	NaN	NaN	NaN	NaN	NaN	NaN	-1.006	0.654	0.733	NaN	NaN	NaN	-1.02	0.425	0.662	-1.063	0.275	0.702	-1.121	0.099	0.621	-0.993	0.033	0.662	NaN	NaN	NaN	-1.082	0.894	0.372	-1.067	0.734	0.303	-1.013	0.582	0.312	-1.001	0.511	0.295	-1.048	0.34	0.23	-1.027	0.134	0.263
725	3.625	-1.176	0.977	0.574	NaN	NaN	NaN	NaN	NaN	NaN	-1.005	0.654	0.733	NaN	NaN	NaN	-1.019	0.425	0.662	-1.062	0.275	0.702	-1.121	0.099	0.621	-0.993	0.033	0.662	NaN	NaN	NaN	-1.081	0.893	0.372	-1.065	0.733	0.303	-1.011	0.582	0.312	-0.999	0.51	0.295	-1.045	0.34	0.229	-1.022	0.133	0.262
726	3.63	-1.175	0.977	0.573	NaN	NaN	NaN	NaN	NaN	NaN	-1.003	0.653	0.733	NaN	NaN	NaN	-1.018	0.424	0.662	-1.062	0.275	0.702	-1.121	0.099	0.62	-0.993	0.032	0.663	NaN	NaN	NaN	-1.08	0.893	0.372	-1.063	0.732	0.303	-1.01	0.581	0.312	-0.997	0.509	0.294	-1.043	0.34	0.228	-1.018	0.133	0.261
727	3.635	-1.174	0.976	0.573	NaN	NaN	NaN	NaN	NaN	NaN	-1.002	0.653	0.732	NaN	NaN	NaN	-1.017	0.424	0.661	-1.061	0.275	0.701	-1.12	0.1	0.62	-0.993	0.032	0.663	NaN	NaN	NaN	-1.08	0.893	0.372	-1.062	0.731	0.303	-1.009	0.581	0.312	-0.996	0.509	0.294	-1.042	0.34	0.228	-1.015	0.134	0.259
728	3.64	-1.174	0.976	0.573	NaN	NaN	NaN	NaN	NaN	NaN	-1	0.653	0.732	NaN	NaN	NaN	-1.016	0.424	0.661	-1.059	0.274	0.7	-1.12	0.1	0.62	-0.993	0.032	0.663	NaN	NaN	NaN	-1.079	0.892	0.372	-1.061	0.731	0.303	-1.008	0.581	0.312	-0.994	0.509	0.294	-1.039	0.339	0.228	-1.01	0.133	0.258
729	3.645	-1.173	0.976	0.573	NaN	NaN	NaN	NaN	NaN	NaN	-0.999	0.653	0.732	NaN	NaN	NaN	-1.015	0.424	0.661	-1.057	0.275	0.699	-1.12	0.1	0.62	-0.993	0.033	0.663	NaN	NaN	NaN	-1.077	0.892	0.372	-1.06	0.731	0.303	-1.007	0.581	0.312	-0.993	0.509	0.294	-1.037	0.339	0.228	-1.005	0.132	0.258
730	3.65	-1.172	0.975	0.573	NaN	NaN	NaN	NaN	NaN	NaN	-0.998	0.652	0.732	NaN	NaN	NaN	-1.013	0.424	0.661	-1.057	0.275	0.7	-1.121	0.101	0.619	-0.992	0.033	0.662	NaN	NaN	NaN	-1.076	0.891	0.372	-1.059	0.731	0.303	-1.006	0.581	0.311	-0.993	0.509	0.294	-1.036	0.339	0.228	-1.002	0.132	0.257
731	3.655	-1.171	0.975	0.572	NaN	NaN	NaN	NaN	NaN	NaN	-0.996	0.652	0.732	NaN	NaN	NaN	-1.011	0.423	0.66	-1.057	0.275	0.7	-1.121	0.102	0.619	-0.993	0.033	0.662	NaN	NaN	NaN	-1.076	0.891	0.372	-1.058	0.731	0.302	-1.004	0.58	0.311	-0.992	0.508	0.294	-1.034	0.339	0.228	-0.997	0.131	0.257
732	3.66	-1.17	0.974	0.572	NaN	NaN	NaN	NaN	NaN	NaN	-0.994	0.652	0.731	NaN	NaN	NaN	-1.009	0.422	0.659	-1.055	0.273	0.7	-1.121	0.102	0.619	-0.993	0.033	0.663	NaN	NaN	NaN	-1.075	0.891	0.371	-1.058	0.732	0.302	-1.004	0.579	0.311	-0.991	0.508	0.294	-1.032	0.338	0.228	-0.992	0.128	0.257
733	3.665	-1.17	0.974	0.572	NaN	NaN	NaN	NaN	NaN	NaN	-0.993	0.651	0.731	NaN	NaN	NaN	-1.008	0.421	0.659	-1.052	0.272	0.699	-1.121	0.102	0.619	-0.993	0.033	0.662	NaN	NaN	NaN	-1.073	0.89	0.371	-1.056	0.732	0.302	-1.003	0.579	0.311	-0.99	0.508	0.294	-1.029	0.336	0.228	-0.991	0.13	0.255
734	3.67	-1.169	0.973	0.571	NaN	NaN	NaN	NaN	NaN	NaN	-0.991	0.651	0.731	NaN	NaN	NaN	-1.007	0.421	0.659	-1.051	0.272	0.699	-1.121	0.102	0.619	-0.993	0.033	0.663	NaN	NaN	NaN	-1.072	0.89	0.371	-1.055	0.731	0.302	-1.002	0.579	0.311	-0.988	0.507	0.294	-1.028	0.335	0.227	-0.988	0.131	0.254
735	3.675	-1.169	0.972	0.571	NaN	NaN	NaN	NaN	NaN	NaN	-0.991	0.65	0.731	NaN	NaN	NaN	-1.006	0.421	0.658	-1.049	0.272	0.698	-1.121	0.102	0.619	-0.993	0.033	0.662	NaN	NaN	NaN	-1.072	0.889	0.371	-1.053	0.73	0.301	-1.001	0.578	0.311	-0.987	0.506	0.294	-1.026	0.335	0.227	-0.986	0.131	0.254
736	3.68	-1.168	0.972	0.57	NaN	NaN	NaN	NaN	NaN	NaN	-0.989	0.65	0.73	NaN	NaN	NaN	-1.004	0.421	0.658	-1.049	0.272	0.698	-1.121	0.102	0.619	-0.993	0.032	0.663	NaN	NaN	NaN	-1.07	0.888	0.371	-1.051	0.729	0.301	-1	0.577	0.31	-0.987	0.506	0.294	-1.024	0.334	0.227	-0.982	0.129	0.253
737	3.685	-1.167	0.971	0.57	NaN	NaN	NaN	NaN	NaN	NaN	-0.987	0.649	0.729	NaN	NaN	NaN	-1.002	0.42	0.658	-1.048	0.272	0.698	-1.121	0.102	0.619	-0.993	0.033	0.663	NaN	NaN	NaN	-1.069	0.888	0.37	-1.05	0.728	0.301	-1	0.577	0.31	-0.986	0.505	0.294	-1.023	0.334	0.227	-0.98	0.129	0.252
738	3.69	-1.166	0.971	0.569	NaN	NaN	NaN	NaN	NaN	NaN	-0.985	0.648	0.729	NaN	NaN	NaN	-1.001	0.42	0.657	-1.048	0.272	0.697	-1.121	0.102	0.619	-0.993	0.033	0.662	NaN	NaN	NaN	-1.068	0.887	0.37	-1.05	0.728	0.3	-0.999	0.576	0.31	-0.985	0.504	0.294	-1.021	0.333	0.227	-0.976	0.128	0.252
739	3.695	-1.166	0.97	0.569	NaN	NaN	NaN	NaN	NaN	NaN	-0.985	0.648	0.729	NaN	NaN	NaN	-0.999	0.419	0.657	-1.047	0.272	0.697	-1.12	0.102	0.619	-0.993	0.033	0.662	NaN	NaN	NaN	-1.067	0.887	0.37	-1.049	0.727	0.3	-0.998	0.575	0.31	-0.984	0.503	0.294	-1.019	0.331	0.227	-0.973	0.127	0.252
740	3.7	-1.165	0.969	0.568	NaN	NaN	NaN	NaN	NaN	NaN	-0.984	0.647	0.729	NaN	NaN	NaN	-0.998	0.419	0.657	-1.047	0.273	0.698	-1.12	0.102	0.619	-0.993	0.033	0.663	NaN	NaN	NaN	-1.066	0.886	0.369	-1.048	0.727	0.3	-0.998	0.574	0.31	-0.983	0.502	0.294	-1.017	0.33	0.227	-0.971	0.126	0.251
741	3.705	-1.164	0.968	0.568	NaN	NaN	NaN	NaN	NaN	NaN	-0.982	0.647	0.728	NaN	NaN	NaN	-0.997	0.419	0.656	-1.045	0.271	0.698	-1.12	0.102	0.619	-0.993	0.033	0.662	NaN	NaN	NaN	-1.065	0.885	0.369	-1.048	0.727	0.3	-0.997	0.573	0.31	-0.982	0.501	0.295	-1.015	0.329	0.227	-0.969	0.124	0.25
742	3.71	-1.163	0.967	0.567	NaN	NaN	NaN	NaN	NaN	NaN	-0.981	0.646	0.728	NaN	NaN	NaN	-0.995	0.418	0.656	-1.04	0.268	0.699	-1.12	0.102	0.619	-0.993	0.033	0.663	NaN	NaN	NaN	-1.064	0.884	0.369	-1.047	0.726	0.299	-0.996	0.572	0.311	-0.982	0.501	0.295	-1.014	0.329	0.227	-0.965	0.124	0.251
743	3.715	-1.162	0.966	0.566	NaN	NaN	NaN	NaN	NaN	NaN	-0.98	0.645	0.728	NaN	NaN	NaN	-0.993	0.416	0.656	-1.041	0.269	0.697	-1.12	0.102	0.619	-0.993	0.033	0.662	NaN	NaN	NaN	-1.063	0.884	0.368	-1.046	0.725	0.299	-0.996	0.571	0.311	-0.981	0.499	0.295	-1.013	0.328	0.226	-0.963	0.124	0.251
744	3.72	-1.162	0.965	0.566	NaN	NaN	NaN	NaN	NaN	NaN	-0.979	0.645	0.728	NaN	NaN	NaN	-0.992	0.416	0.655	-1.04	0.269	0.696	-1.12	0.102	0.619	-0.993	0.033	0.663	NaN	NaN	NaN	-1.061	0.883	0.368	-1.045	0.722	0.299	-0.995	0.57	0.311	-0.98	0.498	0.295	-1.01	0.325	0.226	-0.963	0.124	0.251
745	3.725	-1.161	0.964	0.565	NaN	NaN	NaN	NaN	NaN	NaN	-0.977	0.644	0.727	NaN	NaN	NaN	-0.991	0.416	0.655	-1.04	0.269	0.696	-1.12	0.102	0.619	-0.993	0.033	0.662	NaN	NaN	NaN	-1.06	0.882	0.367	-1.044	0.722	0.299	-0.995	0.569	0.311	-0.979	0.496	0.295	-1.009	0.324	0.226	-0.962	0.124	0.252
746	3.73	-1.16	0.964	0.564	NaN	NaN	NaN	NaN	NaN	NaN	-0.976	0.643	0.726	NaN	NaN	NaN	-0.989	0.416	0.654	-1.039	0.269	0.696	-1.12	0.102	0.619	-0.993	0.033	0.662	NaN	NaN	NaN	-1.059	0.881	0.367	-1.045	0.721	0.299	-0.994	0.567	0.312	-0.979	0.495	0.296	-1.007	0.324	0.226	-0.957	0.121	0.251
747	3.735	-1.159	0.963	0.563	NaN	NaN	NaN	NaN	NaN	NaN	-0.974	0.643	0.726	NaN	NaN	NaN	-0.987	0.415	0.654	-1.038	0.269	0.695	-1.12	0.103	0.619	-0.993	0.033	0.662	NaN	NaN	NaN	-1.057	0.88	0.366	-1.044	0.72	0.299	-0.994	0.566	0.312	-0.978	0.494	0.297	-1.006	0.323	0.226	-0.956	0.12	0.25
748	3.74	-1.159	0.962	0.562	NaN	NaN	NaN	NaN	NaN	NaN	-0.973	0.642	0.726	NaN	NaN	NaN	-0.985	0.413	0.653	-1.037	0.269	0.695	-1.12	0.104	0.618	-0.993	0.033	0.663	NaN	NaN	NaN	-1.056	0.88	0.366	-1.043	0.718	0.299	-0.993	0.565	0.313	-0.978	0.493	0.297	-1.005	0.322	0.226	-0.954	0.119	0.25
749	3.745	-1.158	0.961	0.561	NaN	NaN	NaN	NaN	NaN	NaN	-0.972	0.642	0.726	NaN	NaN	NaN	-0.983	0.413	0.653	-1.036	0.269	0.694	-1.12	0.105	0.618	-0.992	0.033	0.662	NaN	NaN	NaN	-1.055	0.879	0.365	-1.042	0.716	0.299	-0.993	0.564	0.313	-0.978	0.492	0.297	-1.004	0.321	0.226	-0.951	0.117	0.251
750	3.75	-1.157	0.96	0.56	NaN	NaN	NaN	NaN	NaN	NaN	-0.971	0.641	0.725	NaN	NaN	NaN	-0.982	0.413	0.653	-1.035	0.268	0.695	-1.12	0.105	0.618	-0.992	0.033	0.662	NaN	NaN	NaN	-1.054	0.878	0.365	-1.042	0.715	0.298	-0.993	0.562	0.313	-0.978	0.491	0.298	-1.003	0.32	0.226	-0.95	0.116	0.251
751	3.755	-1.156	0.959	0.559	NaN	NaN	NaN	NaN	NaN	NaN	-0.969	0.64	0.725	NaN	NaN	NaN	-0.981	0.413	0.653	-1.035	0.268	0.695	-1.12	0.105	0.618	-0.992	0.033	0.662	NaN	NaN	NaN	-1.052	0.877	0.364	-1.041	0.713	0.298	-0.992	0.561	0.314	-0.977	0.489	0.298	-1.001	0.318	0.226	-0.949	0.115	0.251
752	3.76	-1.155	0.958	0.559	NaN	NaN	NaN	NaN	NaN	NaN	-0.969	0.64	0.724	NaN	NaN	NaN	-0.98	0.413	0.653	-1.034	0.268	0.695	-1.119	0.105	0.618	-0.992	0.033	0.662	NaN	NaN	NaN	-1.051	0.876	0.364	-1.041	0.712	0.298	-0.992	0.559	0.314	-0.976	0.488	0.298	-1	0.317	0.226	-0.947	0.113	0.251
753	3.765	-1.154	0.958	0.558	NaN	NaN	NaN	NaN	NaN	NaN	-0.968	0.64	0.724	NaN	NaN	NaN	-0.977	0.412	0.652	-1.032	0.268	0.694	-1.119	0.105	0.618	-0.992	0.033	0.662	NaN	NaN	NaN	-1.049	0.875	0.363	-1.04	0.711	0.298	-0.992	0.558	0.315	-0.975	0.487	0.299	-0.998	0.315	0.226	-0.946	0.112	0.252
754	3.77	-1.153	0.957	0.556	NaN	NaN	NaN	NaN	NaN	NaN	-0.967	0.64	0.724	NaN	NaN	NaN	-0.976	0.411	0.652	-1.031	0.267	0.694	-1.119	0.105	0.618	-0.992	0.033	0.662	NaN	NaN	NaN	-1.048	0.874	0.362	-1.04	0.709	0.298	-0.992	0.557	0.315	-0.975	0.485	0.299	-0.997	0.314	0.226	-0.947	0.111	0.252
755	3.775	-1.152	0.956	0.556	NaN	NaN	NaN	NaN	NaN	NaN	-0.965	0.639	0.724	NaN	NaN	NaN	-0.974	0.41	0.652	-1.03	0.267	0.694	-1.119	0.106	0.618	-0.992	0.033	0.662	NaN	NaN	NaN	-1.047	0.873	0.362	-1.038	0.707	0.298	-0.992	0.555	0.316	-0.976	0.484	0.3	-0.997	0.313	0.227	-0.946	0.11	0.253
756	3.78	-1.151	0.955	0.554	NaN	NaN	NaN	NaN	NaN	NaN	-0.964	0.638	0.723	NaN	NaN	NaN	-0.974	0.41	0.652	-1.029	0.267	0.694	-1.118	0.106	0.617	-0.992	0.033	0.662	NaN	NaN	NaN	-1.045	0.872	0.361	-1.038	0.706	0.298	-0.992	0.554	0.316	-0.975	0.483	0.3	-0.996	0.312	0.227	-0.945	0.108	0.254
757	3.785	-1.15	0.954	0.554	NaN	NaN	NaN	NaN	NaN	NaN	-0.963	0.638	0.723	NaN	NaN	NaN	-0.973	0.41	0.651	-1.029	0.267	0.694	-1.118	0.106	0.617	-0.992	0.033	0.662	NaN	NaN	NaN	-1.044	0.871	0.36	-1.038	0.705	0.298	-0.991	0.552	0.316	-0.975	0.481	0.301	-0.995	0.31	0.228	-0.945	0.106	0.255
758	3.79	-1.15	0.954	0.553	NaN	NaN	NaN	NaN	NaN	NaN	-0.962	0.637	0.723	NaN	NaN	NaN	-0.973	0.41	0.651	-1.029	0.267	0.693	-1.118	0.106	0.617	-0.992	0.033	0.662	NaN	NaN	NaN	-1.03	0.86	0.367	-1.038	0.704	0.297	-0.991	0.551	0.316	-0.974	0.48	0.302	-0.995	0.309	0.228	-0.945	0.105	0.256
759	3.795	NaN	NaN	NaN	NaN	NaN	NaN	NaN	NaN	NaN	-0.962	0.637	0.722	NaN	NaN	NaN	-0.972	0.41	0.651	-1.028	0.267	0.693	-1.118	0.106	0.617	-0.992	0.033	0.662	NaN	NaN	NaN	-1.012	0.846	0.375	-1.037	0.703	0.297	-0.99	0.549	0.316	-0.973	0.478	0.302	-0.994	0.308	0.229	-0.944	0.103	0.257
760	3.8	-1.147	0.952	0.55	NaN	NaN	NaN	NaN	NaN	NaN	-0.961	0.636	0.721	NaN	NaN	NaN	-0.97	0.409	0.651	-1.028	0.267	0.693	-1.118	0.106	0.617	-0.992	0.033	0.662	NaN	NaN	NaN	-1.031	0.86	0.363	-1.035	0.7	0.297	-0.99	0.548	0.317	-0.973	0.477	0.303	-0.994	0.306	0.229	-0.945	0.102	0.258
761	3.805	-1.146	0.952	0.55	NaN	NaN	NaN	NaN	NaN	NaN	-0.96	0.636	0.721	NaN	NaN	NaN	-0.969	0.408	0.65	-1.027	0.267	0.693	-1.118	0.106	0.617	-0.992	0.033	0.662	NaN	NaN	NaN	-1.034	0.863	0.359	-1.034	0.699	0.297	-0.99	0.547	0.317	-0.973	0.475	0.304	-0.994	0.304	0.23	-0.946	0.1	0.259
762	3.81	-1.145	0.951	0.549	NaN	NaN	NaN	NaN	NaN	NaN	-0.959	0.635	0.72	NaN	NaN	NaN	-0.967	0.407	0.65	-1.027	0.267	0.692	-1.118	0.106	0.617	-0.992	0.033	0.662	NaN	NaN	NaN	-1.035	0.864	0.358	-1.034	0.698	0.296	-0.989	0.545	0.317	-0.974	0.474	0.304	-0.994	0.303	0.231	-0.946	0.098	0.261
763	3.815	-1.144	0.95	0.548	NaN	NaN	NaN	NaN	NaN	NaN	-0.959	0.635	0.72	NaN	NaN	NaN	-0.966	0.407	0.649	-1.026	0.267	0.692	-1.118	0.106	0.617	-0.992	0.033	0.662	NaN	NaN	NaN	-1.034	0.863	0.356	-1.033	0.697	0.295	-0.989	0.544	0.318	-0.973	0.473	0.305	-0.994	0.301	0.232	-0.947	0.096	0.263
764	3.82	-1.143	0.95	0.547	NaN	NaN	NaN	NaN	NaN	NaN	-0.958	0.635	0.719	NaN	NaN	NaN	-0.965	0.407	0.649	-1.026	0.267	0.692	-1.118	0.106	0.617	-0.992	0.033	0.662	NaN	NaN	NaN	-1.033	0.862	0.355	-1.032	0.695	0.295	-0.989	0.543	0.318	-0.972	0.471	0.306	-0.994	0.3	0.233	-0.948	0.095	0.264
765	3.825	-1.142	0.95	0.545	NaN	NaN	NaN	NaN	NaN	NaN	-0.957	0.634	0.718	NaN	NaN	NaN	-0.965	0.406	0.649	-1.025	0.266	0.692	-1.118	0.106	0.617	-0.992	0.033	0.662	NaN	NaN	NaN	-1.033	0.862	0.355	-1.031	0.694	0.295	-0.989	0.541	0.318	-0.972	0.469	0.306	-0.994	0.298	0.234	-0.949	0.094	0.266
766	3.83	-1.142	0.949	0.544	NaN	NaN	NaN	NaN	NaN	NaN	-0.956	0.634	0.718	NaN	NaN	NaN	-0.964	0.406	0.648	-1.025	0.266	0.692	-1.118	0.106	0.617	-0.992	0.033	0.662	NaN	NaN	NaN	-1.032	0.862	0.354	-1.03	0.693	0.295	-0.988	0.54	0.319	-0.972	0.468	0.307	-0.995	0.297	0.235	-0.95	0.092	0.268
767	3.835	-1.141	0.949	0.543	NaN	NaN	NaN	NaN	NaN	NaN	-0.955	0.634	0.717	NaN	NaN	NaN	-0.962	0.406	0.647	-1.025	0.266	0.692	-1.118	0.106	0.617	-0.992	0.033	0.662	NaN	NaN	NaN	-1.031	0.86	0.353	-1.029	0.691	0.294	-0.988	0.539	0.319	-0.972	0.467	0.307	-0.995	0.295	0.236	-0.952	0.092	0.27
768	3.84	-1.14	0.948	0.542	NaN	NaN	NaN	NaN	NaN	NaN	-0.954	0.633	0.716	NaN	NaN	NaN	-0.961	0.405	0.647	-1.024	0.266	0.692	-1.118	0.106	0.617	-0.992	0.033	0.662	NaN	NaN	NaN	-1.029	0.859	0.352	-1.028	0.69	0.294	-0.987	0.537	0.32	-0.972	0.465	0.309	-0.996	0.293	0.238	-0.952	0.092	0.271
769	3.845	-1.139	0.948	0.541	NaN	NaN	NaN	NaN	NaN	NaN	-0.954	0.633	0.716	NaN	NaN	NaN	-0.96	0.405	0.647	-1.023	0.266	0.692	-1.118	0.106	0.617	-0.992	0.033	0.662	NaN	NaN	NaN	-1.028	0.858	0.352	-1.027	0.69	0.293	-0.987	0.536	0.32	-0.972	0.464	0.309	-0.997	0.292	0.239	-0.951	0.091	0.271
770	3.85	-1.138	0.947	0.54	NaN	NaN	NaN	NaN	NaN	NaN	-0.953	0.633	0.715	NaN	NaN	NaN	-0.959	0.405	0.646	-1.022	0.265	0.691	-1.118	0.106	0.617	-0.992	0.033	0.662	NaN	NaN	NaN	-1.026	0.857	0.351	-1.027	0.689	0.293	-0.987	0.535	0.32	-0.972	0.463	0.31	-0.998	0.291	0.24	-0.95	0.091	0.271
771	3.855	-1.138	0.947	0.538	NaN	NaN	NaN	NaN	NaN	NaN	-0.952	0.632	0.714	NaN	NaN	NaN	-0.959	0.405	0.646	-1.022	0.265	0.691	-1.118	0.106	0.617	-0.992	0.033	0.662	NaN	NaN	NaN	-1.025	0.856	0.35	-1.026	0.689	0.293	-0.987	0.533	0.321	-0.972	0.462	0.31	-0.999	0.291	0.242	-0.949	0.091	0.27
772	3.86	-1.137	0.946	0.538	NaN	NaN	NaN	NaN	NaN	NaN	-0.951	0.631	0.714	NaN	NaN	NaN	-0.958	0.405	0.645	-1.021	0.266	0.691	-1.118	0.106	0.617	-0.992	0.033	0.662	NaN	NaN	NaN	-1.023	0.856	0.349	-1.024	0.688	0.292	-0.987	0.533	0.321	-0.972	0.462	0.31	-1	0.291	0.243	-0.948	0.09	0.27
773	3.865	-1.136	0.946	0.537	NaN	NaN	NaN	NaN	NaN	NaN	-0.95	0.631	0.713	NaN	NaN	NaN	-0.957	0.404	0.644	-1.021	0.266	0.69	-1.118	0.106	0.617	-0.992	0.033	0.662	NaN	NaN	NaN	-1.023	0.856	0.348	-1.023	0.687	0.292	-0.987	0.532	0.322	-0.972	0.462	0.31	-0.999	0.292	0.243	-0.947	0.09	0.269
774	3.87	-1.135	0.946	0.536	NaN	NaN	NaN	NaN	NaN	NaN	-0.949	0.631	0.712	NaN	NaN	NaN	-0.956	0.404	0.643	-1.02	0.266	0.69	-1.118	0.106	0.617	-0.992	0.033	0.662	NaN	NaN	NaN	-1.022	0.856	0.347	-1.021	0.687	0.291	-0.988	0.532	0.322	-0.972	0.462	0.31	-0.996	0.292	0.241	-0.946	0.09	0.269
775	3.875	-1.135	0.946	0.535	NaN	NaN	NaN	NaN	NaN	NaN	-0.948	0.63	0.711	NaN	NaN	NaN	-0.955	0.403	0.643	-1.02	0.266	0.69	-1.118	0.106	0.617	-0.993	0.033	0.662	NaN	NaN	NaN	-1.021	0.856	0.346	-1.021	0.687	0.291	-0.988	0.532	0.322	-0.971	0.462	0.309	-0.994	0.292	0.24	-0.946	0.09	0.269
776	3.88	-1.134	0.946	0.535	NaN	NaN	NaN	NaN	NaN	NaN	-0.947	0.63	0.71	NaN	NaN	NaN	-0.955	0.403	0.642	-1.02	0.266	0.689	-1.118	0.106	0.617	-0.993	0.033	0.663	NaN	NaN	NaN	-1.02	0.857	0.346	-1.02	0.687	0.291	-0.989	0.532	0.321	-0.971	0.462	0.309	-0.991	0.292	0.238	-0.946	0.09	0.269
777	3.885	-1.133	0.946	0.534	NaN	NaN	NaN	NaN	NaN	NaN	-0.947	0.63	0.709	NaN	NaN	NaN	-0.955	0.403	0.642	-1.02	0.266	0.689	-1.118	0.106	0.617	-0.993	0.033	0.662	NaN	NaN	NaN	-1.019	0.857	0.345	-1.019	0.687	0.29	-0.989	0.533	0.32	-0.971	0.462	0.308	-0.99	0.292	0.236	-0.946	0.09	0.269
778	3.89	-1.132	0.946	0.534	NaN	NaN	NaN	NaN	NaN	NaN	-0.946	0.629	0.709	NaN	NaN	NaN	-0.955	0.403	0.642	-1.02	0.266	0.688	-1.118	0.106	0.617	-0.993	0.033	0.662	NaN	NaN	NaN	-1.019	0.858	0.344	-1.019	0.687	0.29	-0.988	0.534	0.32	-0.969	0.463	0.307	-0.989	0.292	0.235	-0.946	0.09	0.269
779	3.895	-1.132	0.946	0.534	NaN	NaN	NaN	NaN	NaN	NaN	-0.945	0.63	0.708	NaN	NaN	NaN	-0.955	0.403	0.641	-1.019	0.266	0.688	-1.118	0.106	0.617	-0.993	0.033	0.662	NaN	NaN	NaN	-1.019	0.859	0.344	-1.018	0.687	0.29	-0.986	0.535	0.318	-0.968	0.463	0.307	-0.989	0.292	0.234	-0.946	0.09	0.268
780	3.9	-1.131	0.946	0.534	NaN	NaN	NaN	NaN	NaN	NaN	-0.945	0.629	0.707	NaN	NaN	NaN	-0.954	0.403	0.641	-1.02	0.266	0.687	-1.118	0.106	0.617	-0.993	0.033	0.662	NaN	NaN	NaN	-1.018	0.859	0.343	-1.018	0.688	0.289	-0.984	0.536	0.317	-0.967	0.463	0.306	-0.988	0.292	0.233	-0.946	0.091	0.268
781	3.905	-1.13	0.946	0.534	NaN	NaN	NaN	NaN	NaN	NaN	-0.943	0.629	0.706	NaN	NaN	NaN	-0.954	0.403	0.64	-1.02	0.266	0.687	-1.118	0.106	0.617	-0.993	0.033	0.662	NaN	NaN	NaN	-1.018	0.859	0.343	-1.017	0.689	0.288	-0.982	0.538	0.315	-0.966	0.464	0.304	-0.988	0.292	0.233	-0.946	0.09	0.268
782	3.91	-1.129	0.947	0.533	NaN	NaN	NaN	NaN	NaN	NaN	-0.943	0.63	0.706	NaN	NaN	NaN	-0.955	0.403	0.639	-1.02	0.267	0.687	-1.118	0.106	0.617	-0.993	0.033	0.662	NaN	NaN	NaN	-1.017	0.859	0.343	-1.016	0.69	0.287	-0.98	0.539	0.314	-0.965	0.464	0.304	-0.988	0.293	0.232	-0.946	0.09	0.267
783	3.915	-1.128	0.947	0.533	NaN	NaN	NaN	NaN	NaN	NaN	-0.943	0.63	0.705	NaN	NaN	NaN	-0.955	0.403	0.639	-1.02	0.267	0.687	-1.118	0.106	0.617	-0.993	0.033	0.663	NaN	NaN	NaN	-1.017	0.859	0.342	-1.015	0.691	0.286	-0.978	0.54	0.313	-0.965	0.464	0.303	-0.987	0.293	0.231	-0.946	0.091	0.267
784	3.92	-1.128	0.948	0.533	NaN	NaN	NaN	NaN	NaN	NaN	-0.942	0.63	0.705	NaN	NaN	NaN	-0.955	0.403	0.638	-1.02	0.267	0.686	-1.118	0.106	0.617	-0.993	0.033	0.663	NaN	NaN	NaN	-1.017	0.859	0.342	-1.014	0.691	0.285	-0.977	0.54	0.312	-0.965	0.465	0.302	-0.986	0.293	0.23	-0.946	0.091	0.266
785	3.925	-1.127	0.948	0.533	NaN	NaN	NaN	NaN	NaN	NaN	-0.942	0.63	0.704	NaN	NaN	NaN	-0.955	0.403	0.637	-1.02	0.267	0.686	-1.118	0.106	0.617	-0.993	0.033	0.663	NaN	NaN	NaN	-1.017	0.86	0.341	-1.012	0.692	0.284	-0.977	0.54	0.31	-0.966	0.465	0.301	-0.986	0.293	0.229	-0.946	0.091	0.266
786	3.93	-1.126	0.949	0.533	NaN	NaN	NaN	NaN	NaN	NaN	-0.941	0.63	0.703	NaN	NaN	NaN	-0.955	0.403	0.637	-1.02	0.267	0.686	-1.118	0.106	0.617	-0.993	0.033	0.663	NaN	NaN	NaN	-1.018	0.863	0.34	-1.012	0.693	0.283	-0.977	0.54	0.309	-0.966	0.466	0.301	-0.988	0.294	0.229	-0.945	0.091	0.266
787	3.935	-1.126	0.949	0.532	NaN	NaN	NaN	NaN	NaN	NaN	-0.942	0.631	0.703	NaN	NaN	NaN	-0.955	0.404	0.637	-1.02	0.267	0.686	-1.118	0.106	0.617	-0.993	0.033	0.662	NaN	NaN	NaN	-1.019	0.863	0.34	-1.011	0.694	0.282	-0.977	0.54	0.309	-0.966	0.466	0.3	-0.989	0.294	0.229	-0.945	0.091	0.266
788	3.94	-1.125	0.95	0.532	NaN	NaN	NaN	NaN	NaN	NaN	-0.942	0.632	0.702	NaN	NaN	NaN	-0.956	0.404	0.636	-1.021	0.267	0.686	-1.118	0.106	0.617	-0.993	0.033	0.662	NaN	NaN	NaN	-1.019	0.864	0.339	-1.01	0.695	0.28	-0.977	0.54	0.309	-0.967	0.466	0.3	-0.99	0.295	0.229	-0.945	0.091	0.266
789	3.945	-1.124	0.951	0.532	NaN	NaN	NaN	NaN	NaN	NaN	-0.942	0.632	0.701	NaN	NaN	NaN	-0.957	0.405	0.636	-1.022	0.268	0.687	-1.118	0.106	0.617	-0.993	0.033	0.662	NaN	NaN	NaN	-1.019	0.865	0.338	-1.01	0.696	0.279	-0.978	0.541	0.308	-0.968	0.467	0.299	-0.991	0.295	0.229	-0.945	0.091	0.265
790	3.95	-1.124	0.951	0.531	NaN	NaN	NaN	NaN	NaN	NaN	-0.941	0.632	0.7	NaN	NaN	NaN	-0.957	0.406	0.636	-1.022	0.268	0.686	-1.118	0.106	0.617	-0.993	0.033	0.662	NaN	NaN	NaN	-1.018	0.865	0.338	-1.01	0.696	0.278	-0.98	0.541	0.308	-0.969	0.467	0.299	-0.992	0.295	0.229	-0.945	0.092	0.265
791	3.955	-1.123	0.952	0.53	NaN	NaN	NaN	NaN	NaN	NaN	-0.941	0.633	0.7	NaN	NaN	NaN	-0.957	0.406	0.635	-1.022	0.269	0.686	-1.118	0.106	0.617	-0.993	0.033	0.663	NaN	NaN	NaN	-1.018	0.866	0.337	-1.01	0.696	0.278	-0.981	0.542	0.307	-0.97	0.467	0.298	-0.993	0.294	0.229	-0.945	0.092	0.265
792	3.96	-1.122	0.953	0.53	NaN	NaN	NaN	NaN	NaN	NaN	-0.942	0.633	0.7	NaN	NaN	NaN	-0.957	0.406	0.635	-1.022	0.269	0.686	-1.118	0.106	0.617	-0.993	0.033	0.662	NaN	NaN	NaN	-1.018	0.866	0.336	-1.01	0.697	0.277	-0.981	0.542	0.307	-0.971	0.467	0.298	-0.994	0.294	0.23	-0.945	0.092	0.265
793	3.965	-1.122	0.953	0.529	NaN	NaN	NaN	NaN	NaN	NaN	-0.942	0.634	0.699	NaN	NaN	NaN	-0.958	0.407	0.635	-1.023	0.269	0.686	-1.118	0.106	0.617	-0.993	0.033	0.662	NaN	NaN	NaN	-1.018	0.867	0.335	-1.011	0.697	0.276	-0.982	0.542	0.307	-0.971	0.467	0.298	-0.995	0.294	0.23	-0.945	0.092	0.265
794	3.97	-1.121	0.954	0.528	NaN	NaN	NaN	NaN	NaN	NaN	-0.942	0.634	0.699	NaN	NaN	NaN	-0.959	0.407	0.635	-1.023	0.27	0.686	-1.118	0.106	0.617	-0.993	0.033	0.662	NaN	NaN	NaN	-1.017	0.867	0.335	-1.013	0.697	0.276	-0.983	0.541	0.307	-0.972	0.467	0.298	-0.996	0.294	0.231	-0.945	0.092	0.265
795	3.975	-1.12	0.955	0.528	NaN	NaN	NaN	NaN	NaN	NaN	-0.942	0.635	0.699	NaN	NaN	NaN	-0.96	0.408	0.635	-1.024	0.27	0.686	-1.118	0.106	0.617	-0.993	0.033	0.662	NaN	NaN	NaN	-1.017	0.868	0.334	-1.013	0.696	0.275	-0.984	0.541	0.308	-0.973	0.467	0.297	-0.996	0.294	0.231	-0.945	0.092	0.265
796	3.98	-1.12	0.955	0.527	NaN	NaN	NaN	NaN	NaN	NaN	-0.942	0.635	0.699	NaN	NaN	NaN	-0.961	0.408	0.635	-1.025	0.271	0.686	-1.118	0.106	0.617	-0.993	0.033	0.662	NaN	NaN	NaN	-1.017	0.868	0.333	-1.014	0.696	0.275	-0.984	0.541	0.308	-0.974	0.467	0.297	-0.997	0.294	0.231	-0.946	0.092	0.265
797	3.985	-1.119	0.956	0.526	NaN	NaN	NaN	NaN	NaN	NaN	-0.943	0.636	0.698	NaN	NaN	NaN	-0.962	0.409	0.635	-1.026	0.271	0.686	-1.118	0.106	0.617	-0.993	0.033	0.662	NaN	NaN	NaN	-1.016	0.869	0.332	-1.016	0.695	0.275	-0.985	0.541	0.308	-0.974	0.467	0.297	-0.997	0.294	0.231	-0.946	0.093	0.265
798	3.99	-1.118	0.957	0.525	NaN	NaN	NaN	NaN	NaN	NaN	-0.944	0.637	0.698	NaN	NaN	NaN	-0.963	0.409	0.635	-1.027	0.271	0.687	-1.118	0.106	0.617	-0.993	0.033	0.663	NaN	NaN	NaN	-1.016	0.869	0.332	-1.017	0.695	0.275	-0.987	0.541	0.307	-0.975	0.467	0.297	-0.996	0.294	0.23	-0.946	0.093	0.265
799	3.995	-1.118	0.958	0.524	NaN	NaN	NaN	NaN	NaN	NaN	-0.944	0.638	0.698	NaN	NaN	NaN	-0.964	0.41	0.635	-1.027	0.271	0.687	-1.119	0.106	0.617	-0.993	0.033	0.663	NaN	NaN	NaN	-1.015	0.869	0.331	-1.018	0.695	0.275	-0.989	0.541	0.306	-0.975	0.468	0.297	-0.996	0.294	0.23	-0.946	0.093	0.265
800	4	-1.117	0.958	0.523	NaN	NaN	NaN	NaN	NaN	NaN	-0.944	0.638	0.697	NaN	NaN	NaN	-0.965	0.41	0.635	-1.028	0.272	0.687	-1.119	0.106	0.617	-0.993	0.032	0.663	NaN	NaN	NaN	-1.014	0.87	0.33	-1.02	0.695	0.276	-0.991	0.542	0.306	-0.976	0.468	0.297	-0.995	0.294	0.229	-0.946	0.093	0.265
801	4.005	-1.116	0.959	0.522	NaN	NaN	NaN	NaN	NaN	NaN	-0.945	0.639	0.697	NaN	NaN	NaN	-0.966	0.41	0.635	-1.031	0.273	0.687	-1.119	0.106	0.618	-0.993	0.032	0.663	NaN	NaN	NaN	-1.014	0.87	0.329	-1.022	0.695	0.276	-0.992	0.542	0.306	-0.976	0.468	0.297	-0.995	0.294	0.229	-0.946	0.093	0.265
802	4.01	-1.115	0.959	0.521	NaN	NaN	NaN	NaN	NaN	NaN	-0.944	0.639	0.696	NaN	NaN	NaN	-0.967	0.411	0.635	-1.032	0.274	0.687	-1.119	0.106	0.618	-0.993	0.032	0.663	NaN	NaN	NaN	-1.013	0.87	0.328	-1.024	0.695	0.275	-0.993	0.542	0.306	-0.977	0.468	0.297	-0.995	0.294	0.229	-0.946	0.093	0.264
803	4.015	-1.114	0.96	0.52	NaN	NaN	NaN	NaN	NaN	NaN	-0.944	0.639	0.696	NaN	NaN	NaN	-0.967	0.411	0.635	-1.032	0.274	0.687	-1.119	0.105	0.618	-0.993	0.032	0.663	NaN	NaN	NaN	-1.012	0.871	0.327	-1.025	0.696	0.275	-0.994	0.542	0.306	-0.977	0.468	0.297	-0.995	0.294	0.228	-0.946	0.093	0.264
804	4.02	-1.114	0.961	0.519	NaN	NaN	NaN	NaN	NaN	NaN	-0.944	0.64	0.695	NaN	NaN	NaN	-0.968	0.411	0.635	-1.032	0.274	0.687	-1.119	0.105	0.618	-0.993	0.032	0.663	NaN	NaN	NaN	-1.011	0.871	0.327	-1.025	0.696	0.275	-0.994	0.542	0.306	-0.978	0.468	0.296	-0.996	0.294	0.228	-0.946	0.093	0.265
805	4.025	-1.113	0.961	0.518	NaN	NaN	NaN	NaN	NaN	NaN	-0.945	0.64	0.695	NaN	NaN	NaN	-0.969	0.412	0.635	-1.032	0.275	0.687	-1.119	0.105	0.618	-0.993	0.032	0.663	NaN	NaN	NaN	-1.011	0.871	0.326	-1.026	0.696	0.275	-0.995	0.541	0.306	-0.98	0.468	0.296	-0.996	0.294	0.228	-0.946	0.093	0.265
806	4.03	-1.112	0.962	0.517	NaN	NaN	NaN	NaN	NaN	NaN	-0.945	0.641	0.695	NaN	NaN	NaN	-0.97	0.413	0.635	-1.033	0.275	0.687	-1.119	0.105	0.618	-0.993	0.032	0.663	NaN	NaN	NaN	-1.01	0.871	0.325	-1.026	0.696	0.275	-0.995	0.541	0.306	-0.98	0.468	0.296	-0.997	0.294	0.228	-0.946	0.093	0.265
807	4.035	-1.111	0.962	0.516	NaN	NaN	NaN	NaN	NaN	NaN	-0.946	0.641	0.694	NaN	NaN	NaN	-0.971	0.413	0.635	-1.033	0.275	0.687	-1.12	0.105	0.618	-0.993	0.032	0.663	NaN	NaN	NaN	-1.009	0.871	0.325	-1.026	0.696	0.274	-0.996	0.541	0.306	-0.98	0.468	0.296	-0.998	0.294	0.229	-0.947	0.093	0.265
808	4.04	-1.11	0.963	0.515	NaN	NaN	NaN	NaN	NaN	NaN	-0.946	0.642	0.694	NaN	NaN	NaN	-0.972	0.414	0.634	-1.033	0.275	0.687	-1.12	0.105	0.618	-0.993	0.032	0.663	NaN	NaN	NaN	-1.008	0.871	0.324	-1.026	0.696	0.274	-0.997	0.541	0.306	-0.981	0.468	0.296	-0.999	0.294	0.229	-0.947	0.092	0.265
809	4.045	-1.109	0.963	0.514	NaN	NaN	NaN	NaN	NaN	NaN	-0.946	0.642	0.693	NaN	NaN	NaN	-0.972	0.415	0.634	-1.034	0.275	0.687	-1.12	0.105	0.618	-0.993	0.033	0.663	NaN	NaN	NaN	-1.007	0.871	0.323	-1.026	0.696	0.273	-0.997	0.541	0.306	-0.981	0.468	0.297	-0.999	0.294	0.23	-0.947	0.092	0.266
810	4.05	-1.108	0.964	0.513	NaN	NaN	NaN	NaN	NaN	NaN	-0.946	0.642	0.693	NaN	NaN	NaN	-0.973	0.415	0.634	-1.034	0.275	0.687	-1.12	0.105	0.618	-0.993	0.033	0.662	NaN	NaN	NaN	-1.007	0.871	0.322	-1.025	0.696	0.272	-0.997	0.541	0.306	-0.981	0.467	0.297	-0.999	0.293	0.23	-0.947	0.092	0.266
811	4.055	-1.107	0.964	0.512	NaN	NaN	NaN	NaN	NaN	NaN	-0.945	0.642	0.692	NaN	NaN	NaN	-0.973	0.415	0.634	-1.035	0.276	0.687	-1.12	0.105	0.618	-0.993	0.033	0.663	NaN	NaN	NaN	-1.006	0.871	0.322	-1.024	0.696	0.271	-0.997	0.541	0.306	-0.981	0.467	0.297	-1	0.293	0.23	-0.947	0.092	0.266
812	4.06	-1.107	0.965	0.511	NaN	NaN	NaN	NaN	NaN	NaN	-0.945	0.643	0.692	NaN	NaN	NaN	-0.973	0.415	0.633	-1.036	0.276	0.687	-1.12	0.105	0.618	-0.993	0.032	0.663	NaN	NaN	NaN	-1.005	0.871	0.321	-1.023	0.696	0.27	-0.997	0.541	0.305	-0.982	0.467	0.297	-1	0.293	0.231	-0.948	0.092	0.267
813	4.065	-1.106	0.965	0.511	NaN	NaN	NaN	NaN	NaN	NaN	-0.945	0.644	0.691	NaN	NaN	NaN	-0.973	0.415	0.633	-1.036	0.276	0.686	-1.12	0.105	0.618	-0.993	0.032	0.663	NaN	NaN	NaN	-1.004	0.871	0.32	-1.021	0.695	0.27	-0.997	0.54	0.305	-0.982	0.466	0.297	-1.001	0.292	0.231	-0.948	0.092	0.267
814	4.07	-1.105	0.965	0.51	NaN	NaN	NaN	NaN	NaN	NaN	-0.945	0.644	0.691	NaN	NaN	NaN	-0.974	0.415	0.633	-1.037	0.277	0.686	-1.12	0.105	0.618	-0.993	0.032	0.663	NaN	NaN	NaN	-1.003	0.871	0.319	-1.019	0.695	0.269	-0.997	0.54	0.305	-0.982	0.466	0.297	-1.001	0.292	0.231	-0.948	0.091	0.268
815	4.075	-1.104	0.966	0.509	NaN	NaN	NaN	NaN	NaN	NaN	-0.944	0.645	0.691	NaN	NaN	NaN	-0.974	0.415	0.633	-1.036	0.277	0.686	-1.12	0.105	0.618	-0.993	0.032	0.663	NaN	NaN	NaN	-1.002	0.871	0.319	-1.018	0.694	0.268	-0.997	0.54	0.305	-0.982	0.465	0.297	-1.001	0.292	0.232	-0.948	0.091	0.268
816	4.08	-1.103	0.966	0.508	NaN	NaN	NaN	NaN	NaN	NaN	-0.943	0.644	0.69	NaN	NaN	NaN	-0.974	0.415	0.633	-1.037	0.278	0.686	-1.12	0.105	0.618	-0.993	0.032	0.663	NaN	NaN	NaN	-1.001	0.871	0.318	-1.016	0.694	0.267	-0.996	0.54	0.304	-0.981	0.465	0.297	-1.002	0.291	0.232	-0.948	0.091	0.268
817	4.085	-1.102	0.966	0.507	NaN	NaN	NaN	NaN	NaN	NaN	-0.942	0.645	0.689	NaN	NaN	NaN	-0.974	0.415	0.633	-1.037	0.278	0.686	-1.12	0.105	0.618	-0.993	0.032	0.663	NaN	NaN	NaN	-1	0.87	0.317	-1.014	0.694	0.266	-0.995	0.54	0.304	-0.981	0.465	0.297	-1.002	0.291	0.232	-0.948	0.091	0.268
818	4.09	-1.101	0.967	0.506	NaN	NaN	NaN	NaN	NaN	NaN	-0.942	0.645	0.689	NaN	NaN	NaN	-0.975	0.416	0.632	-1.037	0.278	0.686	-1.12	0.105	0.618	-0.993	0.032	0.663	NaN	NaN	NaN	-0.999	0.87	0.317	-1.013	0.694	0.266	-0.995	0.539	0.303	-0.981	0.465	0.297	-1.002	0.291	0.232	-0.948	0.091	0.268
819	4.095	-1.1	0.967	0.506	NaN	NaN	NaN	NaN	NaN	NaN	-0.941	0.646	0.689	NaN	NaN	NaN	-0.976	0.416	0.632	-1.038	0.278	0.686	-1.12	0.105	0.618	-0.993	0.032	0.663	NaN	NaN	NaN	-0.999	0.87	0.316	-1.012	0.694	0.265	-0.994	0.539	0.303	-0.981	0.465	0.296	-1.002	0.291	0.232	-0.948	0.091	0.268
820	4.1	-1.099	0.967	0.505	NaN	NaN	NaN	NaN	NaN	NaN	-0.941	0.646	0.688	NaN	NaN	NaN	-0.976	0.417	0.632	-1.038	0.279	0.686	-1.12	0.105	0.618	-0.993	0.032	0.663	NaN	NaN	NaN	-0.998	0.87	0.315	-1.01	0.695	0.264	-0.992	0.539	0.303	-0.981	0.465	0.296	-1.001	0.291	0.231	-0.948	0.091	0.268
821	4.105	-1.098	0.967	0.504	NaN	NaN	NaN	NaN	NaN	NaN	-0.94	0.646	0.688	NaN	NaN	NaN	-0.977	0.417	0.631	-1.038	0.279	0.686	-1.12	0.105	0.618	-0.993	0.033	0.663	NaN	NaN	NaN	-0.997	0.869	0.314	-1.009	0.694	0.264	-0.991	0.539	0.302	-0.982	0.465	0.295	-1.001	0.291	0.231	-0.948	0.091	0.268
822	4.11	-1.097	0.968	0.504	NaN	NaN	NaN	NaN	NaN	NaN	-0.94	0.646	0.687	NaN	NaN	NaN	-0.977	0.418	0.631	-1.038	0.279	0.686	-1.12	0.105	0.618	-0.993	0.033	0.662	NaN	NaN	NaN	-0.997	0.869	0.314	-1.008	0.694	0.263	-0.991	0.539	0.301	-0.982	0.465	0.294	-1	0.29	0.23	-0.947	0.091	0.268
823	4.115	-1.096	0.968	0.503	NaN	NaN	NaN	NaN	NaN	NaN	-0.939	0.646	0.686	NaN	NaN	NaN	-0.977	0.418	0.631	-1.038	0.279	0.686	-1.12	0.105	0.618	-0.993	0.033	0.663	NaN	NaN	NaN	-0.996	0.87	0.313	-1.007	0.694	0.263	-0.991	0.539	0.301	-0.98	0.465	0.293	-0.999	0.29	0.229	-0.947	0.091	0.268
824	4.12	-1.095	0.968	0.502	NaN	NaN	NaN	NaN	NaN	NaN	-0.939	0.646	0.686	NaN	NaN	NaN	-0.977	0.418	0.63	-1.039	0.28	0.685	-1.12	0.105	0.618	-0.993	0.033	0.662	NaN	NaN	NaN	-0.995	0.869	0.312	-1.006	0.695	0.262	-0.99	0.539	0.3	-0.979	0.465	0.293	-0.998	0.291	0.228	-0.947	0.091	0.268
825	4.125	-1.094	0.968	0.502	NaN	NaN	NaN	NaN	NaN	NaN	-0.939	0.647	0.686	NaN	NaN	NaN	-0.977	0.418	0.63	-1.039	0.28	0.685	-1.12	0.105	0.618	-0.993	0.032	0.663	NaN	NaN	NaN	-0.994	0.869	0.312	-1.005	0.695	0.262	-0.99	0.539	0.299	-0.979	0.465	0.293	-0.998	0.291	0.228	-0.947	0.091	0.267
826	4.13	-1.093	0.968	0.501	NaN	NaN	NaN	NaN	NaN	NaN	-0.939	0.647	0.685	NaN	NaN	NaN	-0.977	0.419	0.629	-1.039	0.281	0.685	-1.12	0.105	0.618	-0.993	0.032	0.663	NaN	NaN	NaN	-0.993	0.87	0.311	-1.004	0.695	0.262	-0.989	0.539	0.299	-0.977	0.465	0.293	-0.997	0.291	0.227	-0.947	0.091	0.267
827	4.135	-1.092	0.969	0.5	NaN	NaN	NaN	NaN	NaN	NaN	-0.938	0.647	0.684	NaN	NaN	NaN	-0.976	0.419	0.629	-1.039	0.281	0.685	-1.119	0.105	0.618	-0.993	0.032	0.663	NaN	NaN	NaN	-0.993	0.87	0.31	-1.003	0.695	0.261	-0.988	0.54	0.298	-0.977	0.465	0.292	-0.997	0.291	0.227	-0.947	0.091	0.267
828	4.14	-1.091	0.969	0.5	NaN	NaN	NaN	NaN	NaN	NaN	-0.938	0.647	0.684	NaN	NaN	NaN	-0.975	0.419	0.629	-1.04	0.282	0.685	-1.119	0.105	0.618	-0.993	0.032	0.663	NaN	NaN	NaN	-0.992	0.87	0.309	-1.003	0.695	0.261	-0.988	0.54	0.297	-0.976	0.465	0.292	-0.996	0.291	0.227	-0.946	0.091	0.267
829	4.145	-1.09	0.969	0.499	NaN	NaN	NaN	NaN	NaN	NaN	-0.937	0.647	0.683	NaN	NaN	NaN	-0.975	0.419	0.629	-1.039	0.282	0.685	-1.119	0.105	0.618	-0.993	0.032	0.663	NaN	NaN	NaN	-0.991	0.87	0.309	-1.002	0.695	0.26	-0.987	0.54	0.297	-0.975	0.465	0.291	-0.996	0.292	0.226	-0.946	0.091	0.267
830	4.15	-1.089	0.969	0.498	NaN	NaN	NaN	NaN	NaN	NaN	-0.937	0.647	0.683	NaN	NaN	NaN	-0.974	0.419	0.628	-1.038	0.283	0.684	-1.119	0.105	0.618	-0.993	0.033	0.663	NaN	NaN	NaN	-0.991	0.871	0.308	-1.002	0.695	0.26	-0.985	0.54	0.297	-0.974	0.465	0.291	-0.996	0.292	0.226	-0.946	0.091	0.267
831	4.155	-1.088	0.969	0.498	NaN	NaN	NaN	NaN	NaN	NaN	-0.936	0.647	0.682	NaN	NaN	NaN	-0.974	0.419	0.628	-1.038	0.283	0.684	-1.119	0.105	0.618	-0.992	0.033	0.662	NaN	NaN	NaN	-0.99	0.871	0.307	-1.001	0.695	0.259	-0.985	0.541	0.296	-0.974	0.465	0.29	-0.995	0.292	0.226	-0.946	0.091	0.267
832	4.16	-1.087	0.97	0.497	NaN	NaN	NaN	NaN	NaN	NaN	-0.935	0.647	0.681	NaN	NaN	NaN	-0.973	0.419	0.628	-1.037	0.284	0.684	-1.118	0.106	0.618	-0.992	0.033	0.662	NaN	NaN	NaN	-0.989	0.871	0.306	-1.001	0.695	0.258	-0.985	0.541	0.295	-0.973	0.465	0.29	-0.995	0.292	0.226	-0.946	0.091	0.267
833	4.165	-1.086	0.97	0.496	NaN	NaN	NaN	NaN	NaN	NaN	-0.935	0.648	0.681	NaN	NaN	NaN	-0.972	0.42	0.628	-1.037	0.284	0.684	-1.118	0.106	0.618	-0.992	0.033	0.662	NaN	NaN	NaN	-0.989	0.871	0.305	-1.001	0.695	0.257	-0.984	0.541	0.295	-0.973	0.465	0.289	-0.995	0.292	0.225	-0.946	0.091	0.267
834	4.17	-1.085	0.97	0.495	NaN	NaN	NaN	NaN	NaN	NaN	-0.935	0.648	0.68	NaN	NaN	NaN	-0.971	0.42	0.627	-1.036	0.284	0.683	-1.118	0.106	0.618	-0.992	0.033	0.662	NaN	NaN	NaN	-0.987	0.872	0.304	-1.001	0.696	0.257	-0.984	0.542	0.294	-0.972	0.466	0.289	-0.995	0.292	0.225	-0.946	0.091	0.267
835	4.175	-1.084	0.97	0.494	NaN	NaN	NaN	NaN	NaN	NaN	-0.933	0.648	0.679	NaN	NaN	NaN	-0.97	0.419	0.626	-1.035	0.284	0.683	-1.118	0.106	0.618	-0.992	0.033	0.662	NaN	NaN	NaN	-0.987	0.872	0.303	-1	0.695	0.256	-0.983	0.542	0.293	-0.972	0.466	0.288	-0.995	0.292	0.225	-0.946	0.091	0.267
836	4.18	-1.083	0.971	0.493	NaN	NaN	NaN	NaN	NaN	NaN	-0.932	0.647	0.679	NaN	NaN	NaN	-0.968	0.419	0.625	-1.034	0.285	0.683	-1.117	0.106	0.618	-0.992	0.033	0.662	NaN	NaN	NaN	-0.985	0.872	0.302	-1	0.695	0.255	-0.983	0.542	0.293	-0.972	0.466	0.288	-0.995	0.292	0.224	-0.946	0.091	0.267
837	4.185	-1.082	0.971	0.492	NaN	NaN	NaN	NaN	NaN	NaN	-0.931	0.647	0.678	NaN	NaN	NaN	-0.966	0.418	0.625	-1.034	0.285	0.683	-1.117	0.106	0.618	-0.992	0.033	0.662	NaN	NaN	NaN	-0.984	0.872	0.301	-1	0.695	0.254	-0.982	0.542	0.292	-0.971	0.465	0.287	-0.994	0.291	0.224	-0.946	0.091	0.267
838	4.19	-1.081	0.971	0.491	NaN	NaN	NaN	NaN	NaN	NaN	-0.931	0.648	0.677	NaN	NaN	NaN	-0.964	0.418	0.625	-1.032	0.285	0.683	-1.116	0.107	0.618	-0.992	0.033	0.662	NaN	NaN	NaN	-0.984	0.873	0.3	-0.999	0.695	0.253	-0.982	0.542	0.291	-0.971	0.465	0.286	-0.994	0.291	0.223	-0.946	0.091	0.267
839	4.195	-1.08	0.971	0.49	NaN	NaN	NaN	NaN	NaN	NaN	-0.929	0.648	0.677	NaN	NaN	NaN	-0.963	0.419	0.625	-1.031	0.286	0.682	-1.116	0.107	0.618	-0.992	0.033	0.662	NaN	NaN	NaN	-0.983	0.873	0.299	-0.999	0.695	0.253	-0.981	0.542	0.291	-0.971	0.465	0.286	-0.994	0.291	0.223	-0.946	0.091	0.267
840	4.2	-1.079	0.971	0.489	NaN	NaN	NaN	NaN	NaN	NaN	-0.928	0.648	0.676	NaN	NaN	NaN	-0.961	0.419	0.625	-1.031	0.286	0.683	-1.115	0.108	0.618	-0.992	0.033	0.663	NaN	NaN	NaN	-0.982	0.873	0.298	-0.998	0.695	0.252	-0.98	0.541	0.29	-0.971	0.466	0.285	-0.994	0.29	0.222	-0.946	0.091	0.267
841	4.205	-1.078	0.972	0.488	NaN	NaN	NaN	NaN	NaN	NaN	-0.927	0.648	0.676	NaN	NaN	NaN	-0.96	0.419	0.624	-1.029	0.287	0.682	-1.115	0.109	0.619	-0.992	0.033	0.663	NaN	NaN	NaN	-0.982	0.873	0.297	-0.998	0.695	0.251	-0.98	0.542	0.29	-0.97	0.466	0.284	-0.994	0.29	0.222	-0.946	0.091	0.266
842	4.21	-1.077	0.972	0.487	NaN	NaN	NaN	NaN	NaN	NaN	-0.926	0.648	0.675	NaN	NaN	NaN	-0.957	0.419	0.624	-1.027	0.287	0.682	-1.115	0.111	0.618	-0.992	0.033	0.663	NaN	NaN	NaN	-0.981	0.873	0.296	-0.997	0.696	0.25	-0.98	0.542	0.289	-0.97	0.466	0.284	-0.994	0.29	0.222	-0.946	0.09	0.266
843	4.215	-1.076	0.972	0.486	NaN	NaN	NaN	NaN	NaN	NaN	-0.925	0.648	0.674	NaN	NaN	NaN	-0.955	0.419	0.624	-1.025	0.287	0.681	-1.115	0.113	0.618	-0.992	0.033	0.663	NaN	NaN	NaN	-0.98	0.873	0.295	-0.997	0.696	0.25	-0.98	0.542	0.289	-0.97	0.466	0.284	-0.994	0.29	0.222	-0.946	0.09	0.266
844	4.22	-1.075	0.972	0.486	NaN	NaN	NaN	NaN	NaN	NaN	-0.924	0.648	0.674	NaN	NaN	NaN	-0.951	0.419	0.624	-1.023	0.288	0.681	-1.114	0.114	0.618	-0.992	0.032	0.663	NaN	NaN	NaN	-0.979	0.873	0.295	-0.996	0.696	0.249	-0.98	0.541	0.288	-0.971	0.466	0.283	-0.994	0.29	0.222	-0.946	0.09	0.266
845	4.225	-1.074	0.972	0.485	NaN	NaN	NaN	NaN	NaN	NaN	-0.922	0.649	0.674	NaN	NaN	NaN	-0.949	0.419	0.623	-1.021	0.29	0.681	-1.112	0.115	0.618	-0.992	0.032	0.663	NaN	NaN	NaN	-0.978	0.873	0.294	-0.996	0.696	0.248	-0.98	0.541	0.287	-0.971	0.466	0.283	-0.993	0.29	0.221	-0.946	0.09	0.266
846	4.23	-1.073	0.972	0.484	NaN	NaN	NaN	NaN	NaN	NaN	-0.921	0.649	0.673	NaN	NaN	NaN	-0.946	0.42	0.623	-1.02	0.291	0.681	-1.111	0.115	0.618	-0.992	0.032	0.663	NaN	NaN	NaN	-0.977	0.873	0.293	-0.995	0.696	0.248	-0.98	0.541	0.287	-0.971	0.466	0.282	-0.993	0.29	0.221	-0.946	0.09	0.266
847	4.235	-1.072	0.972	0.483	NaN	NaN	NaN	NaN	NaN	NaN	-0.919	0.649	0.673	NaN	NaN	NaN	-0.943	0.42	0.624	-1.018	0.292	0.681	-1.109	0.116	0.619	-0.992	0.032	0.663	NaN	NaN	NaN	-0.977	0.873	0.292	-0.995	0.695	0.247	-0.98	0.541	0.286	-0.971	0.465	0.282	-0.993	0.29	0.221	-0.946	0.09	0.266
848	4.24	-1.071	0.972	0.482	NaN	NaN	NaN	NaN	NaN	NaN	-0.917	0.649	0.672	NaN	NaN	NaN	-0.939	0.42	0.624	-1.015	0.293	0.681	-1.108	0.118	0.619	-0.992	0.032	0.663	NaN	NaN	NaN	-0.976	0.873	0.291	-0.995	0.695	0.246	-0.98	0.54	0.286	-0.97	0.465	0.282	-0.993	0.289	0.221	-0.946	0.089	0.266
849	4.245	-1.071	0.972	0.481	NaN	NaN	NaN	NaN	NaN	NaN	-0.916	0.649	0.672	NaN	NaN	NaN	-0.935	0.42	0.624	-1.012	0.294	0.681	-1.107	0.121	0.619	-0.991	0.032	0.663	NaN	NaN	NaN	-0.975	0.873	0.29	-0.995	0.695	0.245	-0.98	0.54	0.285	-0.97	0.464	0.281	-0.994	0.289	0.22	-0.946	0.089	0.266
850	4.25	-1.07	0.972	0.48	NaN	NaN	NaN	NaN	NaN	NaN	-0.914	0.65	0.672	NaN	NaN	NaN	-0.931	0.421	0.624	-1.008	0.295	0.681	-1.106	0.123	0.619	-0.991	0.032	0.663	NaN	NaN	NaN	-0.974	0.873	0.289	-0.995	0.695	0.244	-0.98	0.54	0.285	-0.971	0.464	0.281	-0.994	0.289	0.22	-0.946	0.089	0.266
851	4.255	-1.069	0.972	0.479	NaN	NaN	NaN	NaN	NaN	NaN	-0.911	0.65	0.671	NaN	NaN	NaN	-0.927	0.421	0.624	-1.005	0.297	0.68	-1.103	0.125	0.62	-0.991	0.032	0.663	NaN	NaN	NaN	-0.974	0.873	0.288	-0.994	0.696	0.243	-0.981	0.54	0.284	-0.971	0.464	0.281	-0.994	0.289	0.22	-0.946	0.089	0.266
852	4.26	-1.068	0.973	0.478	NaN	NaN	NaN	NaN	NaN	NaN	-0.909	0.65	0.671	NaN	NaN	NaN	-0.923	0.422	0.625	-1.002	0.299	0.681	-1.1	0.127	0.62	-0.991	0.032	0.663	NaN	NaN	NaN	-0.973	0.873	0.287	-0.994	0.696	0.243	-0.981	0.54	0.284	-0.972	0.464	0.28	-0.995	0.288	0.22	-0.946	0.089	0.266
853	4.265	-1.068	0.973	0.477	NaN	NaN	NaN	NaN	NaN	NaN	-0.907	0.651	0.671	NaN	NaN	NaN	-0.918	0.423	0.625	-0.998	0.3	0.681	-1.1	0.131	0.62	-0.991	0.032	0.663	NaN	NaN	NaN	-0.972	0.872	0.286	-0.994	0.696	0.242	-0.982	0.54	0.283	-0.973	0.464	0.279	-0.995	0.288	0.219	-0.946	0.089	0.266
854	4.27	-1.067	0.973	0.476	NaN	NaN	NaN	NaN	NaN	NaN	-0.904	0.651	0.671	NaN	NaN	NaN	-0.913	0.424	0.626	-0.994	0.302	0.681	-1.098	0.134	0.62	-0.99	0.032	0.663	NaN	NaN	NaN	-0.972	0.872	0.286	-0.994	0.695	0.241	-0.982	0.54	0.283	-0.974	0.464	0.279	-0.996	0.288	0.219	-0.946	0.089	0.266
855	4.275	-1.066	0.973	0.475	NaN	NaN	NaN	NaN	NaN	NaN	-0.901	0.651	0.67	NaN	NaN	NaN	-0.907	0.425	0.626	-0.99	0.304	0.682	-1.094	0.136	0.62	-0.99	0.032	0.664	NaN	NaN	NaN	-0.971	0.872	0.285	-0.994	0.695	0.241	-0.983	0.54	0.283	-0.975	0.464	0.279	-0.997	0.287	0.219	-0.947	0.089	0.266
856	4.28	-1.066	0.973	0.474	NaN	NaN	NaN	NaN	NaN	NaN	-0.898	0.652	0.67	NaN	NaN	NaN	-0.901	0.426	0.627	-0.986	0.306	0.682	-1.091	0.14	0.62	-0.989	0.032	0.664	NaN	NaN	NaN	-0.971	0.872	0.284	-0.994	0.695	0.24	-0.984	0.54	0.283	-0.976	0.464	0.279	-0.997	0.287	0.219	-0.947	0.089	0.266
857	4.285	-1.066	0.973	0.473	NaN	NaN	NaN	NaN	NaN	NaN	-0.895	0.652	0.67	NaN	NaN	NaN	-0.895	0.427	0.628	-0.981	0.308	0.682	-1.089	0.143	0.62	-0.989	0.032	0.664	NaN	NaN	NaN	-0.97	0.872	0.283	-0.993	0.695	0.24	-0.985	0.54	0.282	-0.976	0.463	0.278	-0.997	0.285	0.219	-0.947	0.089	0.266
858	4.29	-1.065	0.973	0.472	NaN	NaN	NaN	NaN	NaN	NaN	-0.892	0.652	0.67	NaN	NaN	NaN	-0.889	0.428	0.629	-0.976	0.31	0.683	-1.086	0.146	0.621	-0.988	0.032	0.664	NaN	NaN	NaN	-0.97	0.872	0.282	-0.993	0.694	0.239	-0.985	0.539	0.282	-0.977	0.463	0.278	-0.997	0.285	0.218	-0.947	0.088	0.266
859	4.295	-1.065	0.974	0.471	NaN	NaN	NaN	NaN	NaN	NaN	-0.889	0.653	0.67	NaN	NaN	NaN	-0.883	0.429	0.63	-0.971	0.312	0.683	-1.082	0.15	0.621	-0.988	0.032	0.664	NaN	NaN	NaN	-0.97	0.872	0.281	-0.993	0.694	0.239	-0.985	0.539	0.282	-0.978	0.463	0.278	-0.998	0.284	0.218	-0.947	0.088	0.265
860	4.3	-1.064	0.974	0.47	NaN	NaN	NaN	NaN	NaN	NaN	-0.886	0.654	0.671	NaN	NaN	NaN	-0.877	0.43	0.63	-0.966	0.314	0.684	-1.077	0.153	0.621	-0.988	0.032	0.664	NaN	NaN	NaN	-0.969	0.871	0.28	-0.994	0.694	0.238	-0.986	0.539	0.281	-0.978	0.462	0.277	-0.998	0.284	0.218	-0.947	0.088	0.265
861	4.305	-1.064	0.974	0.469	NaN	NaN	NaN	NaN	NaN	NaN	-0.883	0.655	0.671	NaN	NaN	NaN	-0.87	0.431	0.631	-0.96	0.316	0.684	-1.074	0.157	0.621	-0.987	0.033	0.664	NaN	NaN	NaN	-0.969	0.871	0.279	-0.994	0.694	0.238	-0.986	0.538	0.28	-0.978	0.462	0.277	-0.998	0.284	0.217	-0.947	0.088	0.265
862	4.31	-1.063	0.974	0.468	NaN	NaN	NaN	NaN	NaN	NaN	-0.88	0.655	0.672	NaN	NaN	NaN	-0.864	0.432	0.632	-0.955	0.318	0.685	-1.07	0.161	0.621	-0.987	0.034	0.665	NaN	NaN	NaN	-0.969	0.871	0.278	-0.994	0.693	0.237	-0.987	0.538	0.279	-0.979	0.462	0.276	-0.999	0.284	0.217	-0.947	0.088	0.265
863	4.315	-1.063	0.974	0.467	NaN	NaN	NaN	NaN	NaN	NaN	-0.877	0.656	0.672	NaN	NaN	NaN	-0.858	0.434	0.633	-0.949	0.32	0.685	-1.065	0.164	0.622	-0.986	0.036	0.665	NaN	NaN	NaN	-0.968	0.87	0.277	-0.995	0.693	0.236	-0.987	0.538	0.278	-0.979	0.461	0.275	-0.999	0.284	0.216	-0.947	0.088	0.265
864	4.32	-1.062	0.973	0.466	NaN	NaN	NaN	NaN	NaN	NaN	-0.874	0.657	0.673	NaN	NaN	NaN	-0.852	0.435	0.634	-0.944	0.322	0.686	-1.061	0.168	0.622	-0.985	0.038	0.665	NaN	NaN	NaN	-0.969	0.871	0.276	-0.995	0.693	0.235	-0.988	0.538	0.278	-0.979	0.461	0.275	-1	0.284	0.216	-0.947	0.088	0.265
865	4.325	-1.062	0.973	0.466	NaN	NaN	NaN	NaN	NaN	NaN	-0.871	0.657	0.674	NaN	NaN	NaN	-0.846	0.436	0.634	-0.939	0.323	0.686	-1.058	0.172	0.622	-0.983	0.039	0.664	NaN	NaN	NaN	-0.969	0.87	0.276	-0.995	0.693	0.234	-0.988	0.538	0.277	-0.98	0.461	0.274	-1	0.284	0.215	-0.947	0.087	0.265
866	4.33	-1.062	0.973	0.465	NaN	NaN	NaN	NaN	NaN	NaN	-0.869	0.658	0.674	NaN	NaN	NaN	-0.84	0.438	0.635	-0.934	0.325	0.687	-1.054	0.175	0.622	-0.982	0.04	0.664	NaN	NaN	NaN	-0.969	0.87	0.275	-0.996	0.693	0.234	-0.988	0.538	0.276	-0.98	0.461	0.273	-1	0.284	0.215	-0.947	0.087	0.265
867	4.335	-1.061	0.973	0.464	NaN	NaN	NaN	NaN	NaN	NaN	-0.866	0.659	0.675	NaN	NaN	NaN	-0.836	0.439	0.636	-0.929	0.327	0.687	-1.05	0.178	0.622	-0.981	0.043	0.664	NaN	NaN	NaN	-0.969	0.869	0.274	-0.996	0.693	0.233	-0.988	0.538	0.276	-0.98	0.461	0.273	-1	0.283	0.214	-0.947	0.087	0.264
868	4.34	-1.061	0.973	0.464	NaN	NaN	NaN	NaN	NaN	NaN	-0.864	0.659	0.675	NaN	NaN	NaN	-0.831	0.441	0.636	-0.925	0.329	0.687	-1.046	0.181	0.622	-0.979	0.046	0.664	NaN	NaN	NaN	-0.969	0.869	0.274	-0.996	0.693	0.232	-0.988	0.537	0.275	-0.98	0.461	0.272	-1	0.283	0.214	-0.948	0.087	0.264
869	4.345	-1.061	0.972	0.464	NaN	NaN	NaN	NaN	NaN	NaN	-0.863	0.66	0.676	NaN	NaN	NaN	-0.826	0.442	0.636	-0.92	0.33	0.687	-1.041	0.183	0.621	-0.976	0.048	0.664	NaN	NaN	NaN	-0.969	0.869	0.273	-0.996	0.693	0.231	-0.987	0.537	0.274	-0.98	0.461	0.271	-1	0.283	0.213	-0.948	0.086	0.264
870	4.35	-1.06	0.972	0.464	NaN	NaN	NaN	NaN	NaN	NaN	-0.861	0.661	0.676	NaN	NaN	NaN	-0.821	0.444	0.637	-0.916	0.331	0.687	-1.037	0.185	0.621	-0.972	0.05	0.664	NaN	NaN	NaN	-0.969	0.869	0.272	-0.996	0.693	0.23	-0.987	0.536	0.274	-0.98	0.46	0.271	-1	0.283	0.213	-0.948	0.086	0.264
871	4.355	-1.06	0.972	0.463	NaN	NaN	NaN	NaN	NaN	NaN	-0.859	0.661	0.676	NaN	NaN	NaN	-0.817	0.445	0.637	-0.912	0.332	0.687	-1.034	0.187	0.62	-0.968	0.053	0.664	NaN	NaN	NaN	-0.969	0.868	0.272	-0.995	0.693	0.23	-0.987	0.536	0.273	-0.98	0.46	0.271	-1.001	0.283	0.213	-0.948	0.086	0.264
872	4.36	-1.059	0.972	0.463	NaN	NaN	NaN	NaN	NaN	NaN	-0.857	0.661	0.676	NaN	NaN	NaN	-0.814	0.446	0.637	-0.907	0.333	0.687	-1.032	0.189	0.619	-0.964	0.055	0.664	NaN	NaN	NaN	-0.969	0.868	0.272	-0.995	0.693	0.229	-0.987	0.536	0.273	-0.98	0.46	0.271	-1.001	0.283	0.212	-0.948	0.086	0.264
873	4.365	-1.059	0.971	0.463	NaN	NaN	NaN	NaN	NaN	NaN	-0.856	0.662	0.676	NaN	NaN	NaN	-0.811	0.448	0.637	-0.904	0.333	0.687	-1.03	0.19	0.619	-0.958	0.057	0.664	NaN	NaN	NaN	-0.969	0.868	0.271	-0.995	0.693	0.229	-0.987	0.536	0.272	-0.98	0.46	0.271	-1.001	0.283	0.212	-0.948	0.086	0.264
874	4.37	-1.059	0.971	0.463	NaN	NaN	NaN	NaN	NaN	NaN	-0.856	0.663	0.676	NaN	NaN	NaN	-0.808	0.448	0.636	-0.901	0.334	0.687	-1.026	0.191	0.618	-0.952	0.058	0.665	NaN	NaN	NaN	-0.968	0.867	0.271	-0.995	0.693	0.228	-0.987	0.537	0.272	-0.98	0.46	0.27	-1.001	0.283	0.212	-0.948	0.086	0.264
875	4.375	-1.058	0.971	0.463	NaN	NaN	NaN	NaN	NaN	NaN	-0.855	0.663	0.676	NaN	NaN	NaN	-0.805	0.449	0.636	-0.898	0.335	0.686	-1.022	0.19	0.618	-0.945	0.06	0.665	NaN	NaN	NaN	-0.968	0.867	0.271	-0.995	0.693	0.228	-0.987	0.537	0.272	-0.98	0.46	0.27	-1.001	0.283	0.212	-0.948	0.086	0.264
876	4.38	-1.058	0.971	0.462	NaN	NaN	NaN	NaN	NaN	NaN	-0.854	0.663	0.676	NaN	NaN	NaN	-0.802	0.45	0.636	-0.895	0.336	0.686	-1.018	0.19	0.617	-0.939	0.062	0.666	NaN	NaN	NaN	-0.968	0.867	0.27	-0.994	0.693	0.228	-0.987	0.537	0.272	-0.979	0.459	0.27	-1.001	0.283	0.212	-0.948	0.086	0.264
877	4.385	-1.058	0.972	0.462	NaN	NaN	NaN	NaN	NaN	NaN	-0.853	0.664	0.675	NaN	NaN	NaN	-0.8	0.451	0.635	-0.893	0.336	0.685	-1.014	0.189	0.616	-0.932	0.063	0.666	NaN	NaN	NaN	-0.968	0.868	0.27	-0.994	0.692	0.228	-0.986	0.537	0.272	-0.979	0.459	0.27	-1.001	0.283	0.212	-0.948	0.086	0.264
878	4.39	-1.057	0.972	0.462	NaN	NaN	NaN	NaN	NaN	NaN	-0.853	0.664	0.674	NaN	NaN	NaN	-0.799	0.451	0.635	-0.89	0.336	0.684	-1.009	0.187	0.615	-0.924	0.064	0.666	NaN	NaN	NaN	-0.968	0.868	0.27	-0.994	0.693	0.228	-0.986	0.537	0.272	-0.979	0.459	0.27	-1.001	0.283	0.212	-0.948	0.086	0.264
879	4.395	-1.057	0.972	0.462	NaN	NaN	NaN	NaN	NaN	NaN	-0.851	0.662	0.672	NaN	NaN	NaN	-0.797	0.452	0.635	-0.887	0.336	0.683	-1.004	0.185	0.615	-0.915	0.064	0.666	NaN	NaN	NaN	-0.968	0.868	0.27	-0.994	0.693	0.228	-0.986	0.537	0.272	-0.979	0.459	0.27	-1.001	0.283	0.212	-0.948	0.086	0.264
880	4.4	-1.056	0.972	0.462	NaN	NaN	NaN	NaN	NaN	NaN	-0.849	0.66	0.67	NaN	NaN	NaN	-0.796	0.453	0.635	-0.885	0.335	0.683	-0.999	0.183	0.614	-0.907	0.064	0.666	NaN	NaN	NaN	-0.967	0.868	0.27	-0.993	0.693	0.228	-0.985	0.537	0.272	-0.978	0.459	0.27	-1.001	0.283	0.212	-0.948	0.086	0.264
881	4.405	-1.055	0.973	0.462	NaN	NaN	NaN	NaN	NaN	NaN	-0.851	0.663	0.671	NaN	NaN	NaN	-0.795	0.453	0.634	-0.882	0.334	0.683	-0.992	0.179	0.614	-0.898	0.064	0.665	NaN	NaN	NaN	-0.966	0.868	0.27	-0.993	0.693	0.228	-0.985	0.536	0.272	-0.978	0.459	0.27	-1.001	0.283	0.212	-0.948	0.086	0.264
882	4.41	-1.054	0.973	0.462	NaN	NaN	NaN	NaN	NaN	NaN	-0.851	0.664	0.671	NaN	NaN	NaN	-0.793	0.454	0.634	-0.879	0.333	0.682	-0.986	0.176	0.614	-0.889	0.064	0.664	NaN	NaN	NaN	-0.966	0.868	0.27	-0.993	0.693	0.228	-0.984	0.536	0.272	-0.977	0.459	0.269	-1	0.283	0.212	-0.948	0.086	0.264
883	4.415	-1.054	0.973	0.461	NaN	NaN	NaN	NaN	NaN	NaN	-0.851	0.665	0.671	NaN	NaN	NaN	-0.792	0.454	0.633	-0.877	0.332	0.682	-0.981	0.173	0.613	-0.88	0.063	0.663	NaN	NaN	NaN	-0.965	0.868	0.27	-0.992	0.693	0.229	-0.984	0.537	0.272	-0.977	0.46	0.27	-1	0.283	0.212	-0.948	0.086	0.264
884	4.42	-1.053	0.973	0.461	NaN	NaN	NaN	NaN	NaN	NaN	-0.85	0.665	0.67	NaN	NaN	NaN	-0.791	0.454	0.632	-0.874	0.331	0.681	-0.974	0.169	0.613	-0.871	0.062	0.662	NaN	NaN	NaN	-0.965	0.868	0.27	-0.992	0.693	0.229	-0.983	0.537	0.272	-0.976	0.46	0.27	-1	0.284	0.212	-0.948	0.086	0.264
885	4.425	-1.052	0.974	0.461	NaN	NaN	NaN	NaN	NaN	NaN	-0.85	0.665	0.67	NaN	NaN	NaN	-0.791	0.453	0.631	-0.872	0.329	0.681	-0.968	0.164	0.613	-0.862	0.061	0.66	NaN	NaN	NaN	-0.964	0.869	0.27	-0.992	0.693	0.229	-0.983	0.537	0.272	-0.976	0.46	0.27	-1	0.284	0.213	-0.948	0.086	0.264
886	4.43	-1.052	0.974	0.461	NaN	NaN	NaN	NaN	NaN	NaN	-0.849	0.666	0.669	NaN	NaN	NaN	-0.79	0.453	0.63	-0.869	0.327	0.68	-0.962	0.16	0.613	-0.852	0.059	0.659	NaN	NaN	NaN	-0.963	0.869	0.27	-0.991	0.693	0.23	-0.983	0.537	0.272	-0.975	0.46	0.27	-0.999	0.284	0.213	-0.948	0.086	0.264
887	4.435	-1.051	0.974	0.461	NaN	NaN	NaN	NaN	NaN	NaN	-0.847	0.666	0.668	NaN	NaN	NaN	-0.789	0.453	0.629	-0.866	0.326	0.679	-0.955	0.155	0.612	-0.842	0.057	0.656	NaN	NaN	NaN	-0.962	0.869	0.27	-0.991	0.693	0.23	-0.982	0.537	0.272	-0.975	0.46	0.27	-0.999	0.284	0.213	-0.948	0.086	0.264
888	4.44	-1.05	0.975	0.461	NaN	NaN	NaN	NaN	NaN	NaN	-0.846	0.666	0.668	NaN	NaN	NaN	-0.788	0.452	0.629	-0.862	0.324	0.679	-0.948	0.15	0.612	-0.833	0.056	0.655	NaN	NaN	NaN	-0.961	0.869	0.27	-0.99	0.693	0.23	-0.982	0.537	0.272	-0.974	0.46	0.27	-0.998	0.284	0.213	-0.948	0.086	0.264
889	4.445	-1.049	0.975	0.461	NaN	NaN	NaN	NaN	NaN	NaN	-0.845	0.666	0.668	NaN	NaN	NaN	-0.788	0.452	0.628	-0.859	0.321	0.678	-0.942	0.147	0.611	-0.824	0.054	0.653	NaN	NaN	NaN	-0.96	0.869	0.27	-0.989	0.693	0.231	-0.981	0.537	0.273	-0.974	0.46	0.27	-0.997	0.283	0.213	-0.948	0.086	0.264
890	4.45	-1.048	0.975	0.461	NaN	NaN	NaN	NaN	NaN	NaN	-0.844	0.667	0.667	NaN	NaN	NaN	-0.787	0.451	0.627	-0.856	0.319	0.678	-0.936	0.143	0.61	-0.815	0.052	0.651	NaN	NaN	NaN	-0.959	0.869	0.27	-0.989	0.693	0.231	-0.98	0.538	0.273	-0.973	0.46	0.271	-0.997	0.283	0.213	-0.948	0.086	0.264
891	4.455	-1.047	0.975	0.461	NaN	NaN	NaN	NaN	NaN	NaN	-0.842	0.666	0.667	NaN	NaN	NaN	-0.787	0.45	0.625	-0.853	0.316	0.677	-0.93	0.138	0.61	-0.806	0.051	0.649	NaN	NaN	NaN	-0.958	0.869	0.271	-0.988	0.694	0.231	-0.979	0.537	0.273	-0.972	0.46	0.271	-0.996	0.283	0.213	-0.948	0.086	0.264
892	4.46	-1.046	0.975	0.461	NaN	NaN	NaN	NaN	NaN	NaN	-0.838	0.664	0.666	NaN	NaN	NaN	-0.786	0.449	0.624	-0.85	0.313	0.676	-0.923	0.133	0.609	-0.797	0.049	0.648	NaN	NaN	NaN	-0.957	0.869	0.271	-0.987	0.694	0.231	-0.978	0.537	0.273	-0.971	0.46	0.271	-0.996	0.283	0.213	-0.948	0.086	0.264
893	4.465	-1.045	0.975	0.462	NaN	NaN	NaN	NaN	NaN	NaN	-0.836	0.664	0.666	NaN	NaN	NaN	-0.786	0.447	0.623	-0.847	0.311	0.675	-0.916	0.129	0.608	-0.789	0.048	0.647	NaN	NaN	NaN	-0.955	0.869	0.271	-0.986	0.694	0.231	-0.978	0.537	0.274	-0.971	0.46	0.271	-0.996	0.283	0.213	-0.948	0.086	0.264
894	4.47	-1.044	0.975	0.462	NaN	NaN	NaN	NaN	NaN	NaN	-0.837	0.666	0.666	NaN	NaN	NaN	-0.786	0.446	0.622	-0.844	0.308	0.674	-0.91	0.125	0.607	-0.781	0.047	0.645	NaN	NaN	NaN	-0.954	0.869	0.272	-0.984	0.694	0.231	-0.977	0.537	0.274	-0.971	0.461	0.272	-0.996	0.283	0.214	-0.948	0.086	0.264
895	4.475	-1.043	0.975	0.462	NaN	NaN	NaN	NaN	NaN	NaN	-0.836	0.666	0.667	NaN	NaN	NaN	-0.785	0.444	0.621	-0.84	0.305	0.673	-0.905	0.122	0.605	-0.774	0.046	0.643	NaN	NaN	NaN	-0.953	0.87	0.272	-0.983	0.694	0.232	-0.976	0.537	0.274	-0.97	0.461	0.272	-0.995	0.284	0.214	-0.948	0.086	0.264
896	4.48	-1.041	0.975	0.463	NaN	NaN	NaN	NaN	NaN	NaN	-0.835	0.667	0.667	-0.77	0.531	0.609	-0.785	0.443	0.619	-0.838	0.302	0.672	-0.9	0.118	0.604	-0.768	0.046	0.643	NaN	NaN	NaN	-0.952	0.869	0.273	-0.982	0.695	0.232	-0.975	0.538	0.274	-0.97	0.461	0.272	-0.995	0.284	0.214	-0.948	0.086	0.264
897	4.485	-1.04	0.975	0.463	NaN	NaN	NaN	NaN	NaN	NaN	-0.834	0.667	0.667	-0.752	0.537	0.6	-0.786	0.441	0.618	-0.836	0.3	0.67	-0.895	0.115	0.602	-0.761	0.045	0.642	NaN	NaN	NaN	-0.95	0.869	0.273	-0.98	0.695	0.232	-0.974	0.538	0.274	-0.969	0.461	0.272	-0.994	0.284	0.214	-0.948	0.086	0.264
898	4.49	-1.039	0.975	0.464	NaN	NaN	NaN	NaN	NaN	NaN	NaN	NaN	NaN	-0.711	0.553	0.578	-0.785	0.439	0.617	-0.834	0.297	0.669	-0.89	0.111	0.601	-0.755	0.044	0.641	NaN	NaN	NaN	-0.949	0.87	0.273	-0.98	0.695	0.232	-0.974	0.538	0.274	-0.968	0.461	0.272	-0.994	0.284	0.214	-0.948	0.086	0.264
899	4.495	-1.038	0.974	0.465	NaN	NaN	NaN	NaN	NaN	NaN	NaN	NaN	NaN	-0.719	0.549	0.581	-0.785	0.437	0.616	-0.832	0.295	0.668	-0.886	0.108	0.599	-0.75	0.043	0.64	NaN	NaN	NaN	-0.948	0.87	0.273	-0.979	0.696	0.232	-0.973	0.538	0.274	-0.967	0.461	0.272	-0.994	0.284	0.214	-0.948	0.086	0.264
900	4.5	-1.036	0.974	0.465	NaN	NaN	NaN	NaN	NaN	NaN	-0.828	0.663	0.665	-0.757	0.531	0.598	-0.785	0.436	0.615	-0.831	0.293	0.667	-0.882	0.105	0.598	-0.747	0.043	0.639	NaN	NaN	NaN	-0.947	0.87	0.274	-0.978	0.697	0.233	-0.972	0.538	0.274	-0.967	0.461	0.272	-0.993	0.284	0.214	-0.948	0.086	0.264
901	4.505	-1.035	0.974	0.466	NaN	NaN	NaN	NaN	NaN	NaN	-0.827	0.662	0.665	-0.767	0.525	0.602	-0.785	0.435	0.614	-0.829	0.291	0.665	-0.878	0.103	0.596	-0.744	0.042	0.638	NaN	NaN	NaN	-0.945	0.87	0.274	-0.976	0.696	0.233	-0.971	0.538	0.275	-0.966	0.461	0.273	-0.993	0.284	0.214	-0.948	0.086	0.264
902	4.51	-1.034	0.973	0.467	NaN	NaN	NaN	NaN	NaN	NaN	-0.826	0.659	0.664	-0.769	0.522	0.602	-0.786	0.434	0.613	-0.828	0.289	0.664	-0.874	0.101	0.595	-0.743	0.04	0.638	NaN	NaN	NaN	-0.944	0.87	0.275	-0.974	0.696	0.233	-0.97	0.538	0.275	-0.965	0.461	0.273	-0.993	0.284	0.214	-0.948	0.086	0.264
903	4.515	-1.033	0.973	0.468	NaN	NaN	NaN	NaN	NaN	NaN	-0.823	0.655	0.662	-0.77	0.521	0.601	-0.786	0.432	0.612	-0.828	0.287	0.662	-0.872	0.1	0.593	-0.742	0.038	0.637	NaN	NaN	NaN	-0.943	0.87	0.276	-0.972	0.695	0.234	-0.969	0.538	0.276	-0.964	0.461	0.273	-0.992	0.284	0.214	-0.948	0.086	0.265
904	4.52	-1.031	0.972	0.469	NaN	NaN	NaN	NaN	NaN	NaN	-0.823	0.654	0.662	-0.77	0.519	0.6	-0.786	0.431	0.611	-0.827	0.286	0.661	-0.87	0.099	0.592	-0.741	0.035	0.637	NaN	NaN	NaN	-0.942	0.87	0.276	-0.97	0.695	0.234	-0.968	0.538	0.276	-0.964	0.461	0.273	-0.992	0.284	0.215	-0.948	0.086	0.265
905	4.525	-1.03	0.972	0.47	NaN	NaN	NaN	NaN	NaN	NaN	-0.825	0.654	0.662	-0.77	0.518	0.599	-0.786	0.43	0.61	-0.827	0.285	0.66	-0.871	0.098	0.592	-0.741	0.034	0.637	NaN	NaN	NaN	-0.941	0.87	0.277	-0.969	0.695	0.234	-0.967	0.538	0.276	-0.963	0.462	0.273	-0.992	0.284	0.215	-0.948	0.086	0.265
906	4.53	-1.029	0.972	0.471	NaN	NaN	NaN	NaN	NaN	NaN	-0.825	0.653	0.662	-0.769	0.516	0.597	-0.786	0.429	0.609	-0.827	0.286	0.659	-0.873	0.098	0.592	-0.742	0.035	0.637	NaN	NaN	NaN	-0.94	0.87	0.277	-0.968	0.695	0.235	-0.967	0.539	0.276	-0.963	0.462	0.273	-0.991	0.285	0.215	-0.948	0.086	0.265
907	4.535	-1.028	0.971	0.472	NaN	NaN	NaN	NaN	NaN	NaN	-0.824	0.651	0.661	-0.769	0.516	0.596	-0.786	0.429	0.608	-0.828	0.287	0.658	-0.874	0.099	0.592	-0.742	0.035	0.637	NaN	NaN	NaN	-0.939	0.87	0.278	-0.967	0.695	0.235	-0.966	0.539	0.277	-0.963	0.462	0.274	-0.991	0.285	0.215	-0.948	0.086	0.265
908	4.54	-1.026	0.971	0.474	NaN	NaN	NaN	NaN	NaN	NaN	-0.824	0.65	0.66	-0.768	0.516	0.596	-0.784	0.429	0.608	-0.829	0.288	0.658	-0.875	0.1	0.592	-0.742	0.035	0.637	NaN	NaN	NaN	-0.937	0.87	0.279	-0.966	0.695	0.235	-0.965	0.539	0.278	-0.962	0.462	0.274	-0.991	0.286	0.216	-0.948	0.087	0.265
909	4.545	-1.025	0.971	0.475	NaN	NaN	NaN	NaN	NaN	NaN	-0.823	0.649	0.659	-0.767	0.516	0.595	-0.783	0.429	0.607	-0.83	0.289	0.658	-0.876	0.101	0.592	-0.742	0.035	0.637	NaN	NaN	NaN	-0.937	0.87	0.28	-0.965	0.696	0.236	-0.964	0.539	0.278	-0.961	0.463	0.275	-0.991	0.287	0.216	-0.948	0.087	0.265
910	4.55	-1.024	0.971	0.476	NaN	NaN	NaN	NaN	NaN	NaN	-0.822	0.648	0.659	-0.764	0.516	0.593	-0.782	0.43	0.606	-0.829	0.29	0.658	-0.877	0.103	0.592	-0.742	0.034	0.637	NaN	NaN	NaN	-0.936	0.871	0.28	-0.964	0.696	0.237	-0.963	0.539	0.279	-0.96	0.463	0.275	-0.991	0.287	0.216	-0.948	0.087	0.265
911	4.555	-1.023	0.971	0.477	NaN	NaN	NaN	NaN	NaN	NaN	-0.82	0.648	0.658	-0.762	0.516	0.592	-0.78	0.43	0.605	-0.827	0.29	0.658	-0.877	0.103	0.592	-0.741	0.033	0.637	NaN	NaN	NaN	-0.935	0.871	0.28	-0.963	0.696	0.238	-0.962	0.539	0.279	-0.959	0.462	0.276	-0.99	0.287	0.216	-0.948	0.087	0.265
912	4.56	-1.021	0.971	0.478	NaN	NaN	NaN	NaN	NaN	NaN	-0.818	0.649	0.658	-0.759	0.516	0.591	-0.779	0.43	0.605	-0.826	0.29	0.658	-0.876	0.104	0.592	-0.741	0.033	0.637	NaN	NaN	NaN	-0.934	0.871	0.281	-0.962	0.696	0.238	-0.961	0.539	0.279	-0.958	0.462	0.276	-0.989	0.287	0.217	-0.948	0.087	0.265
913	4.565	-1.02	0.971	0.479	NaN	NaN	NaN	NaN	NaN	NaN	-0.814	0.649	0.658	-0.756	0.516	0.59	-0.776	0.431	0.605	-0.824	0.29	0.658	-0.874	0.104	0.592	-0.741	0.033	0.637	NaN	NaN	NaN	-0.933	0.871	0.282	-0.962	0.696	0.239	-0.96	0.539	0.28	-0.958	0.462	0.277	-0.988	0.287	0.217	-0.948	0.087	0.265
914	4.57	-1.019	0.971	0.479	NaN	NaN	NaN	NaN	NaN	NaN	-0.812	0.649	0.658	-0.754	0.517	0.589	-0.774	0.431	0.604	-0.821	0.289	0.659	-0.872	0.103	0.593	-0.741	0.033	0.637	NaN	NaN	NaN	-0.932	0.871	0.283	-0.961	0.697	0.239	-0.96	0.539	0.28	-0.958	0.463	0.278	-0.988	0.287	0.217	-0.948	0.087	0.265
915	4.575	-1.018	0.971	0.48	NaN	NaN	NaN	NaN	NaN	NaN	-0.809	0.649	0.657	-0.753	0.517	0.588	-0.772	0.431	0.604	-0.818	0.288	0.659	-0.871	0.102	0.593	-0.741	0.033	0.637	NaN	NaN	NaN	-0.932	0.872	0.283	-0.96	0.697	0.24	-0.96	0.54	0.281	-0.957	0.464	0.278	-0.988	0.288	0.217	-0.948	0.087	0.265
916	4.58	-1.017	0.971	0.481	NaN	NaN	NaN	NaN	NaN	NaN	-0.805	0.648	0.657	-0.752	0.517	0.589	-0.771	0.431	0.604	-0.815	0.287	0.659	-0.869	0.101	0.594	-0.741	0.033	0.637	NaN	NaN	NaN	-0.931	0.872	0.284	-0.96	0.697	0.241	-0.959	0.54	0.281	-0.957	0.464	0.278	-0.988	0.289	0.218	-0.948	0.087	0.265
917	4.585	-1.015	0.971	0.482	NaN	NaN	NaN	NaN	NaN	NaN	-0.805	0.65	0.658	-0.751	0.518	0.589	-0.77	0.43	0.604	-0.811	0.286	0.659	-0.869	0.101	0.594	-0.741	0.032	0.637	NaN	NaN	NaN	-0.93	0.872	0.285	-0.959	0.697	0.241	-0.958	0.54	0.282	-0.956	0.464	0.279	-0.988	0.289	0.218	-0.948	0.088	0.266
918	4.59	-1.014	0.971	0.483	NaN	NaN	NaN	NaN	NaN	NaN	-0.805	0.65	0.659	-0.751	0.518	0.59	-0.769	0.429	0.605	-0.809	0.285	0.659	-0.868	0.1	0.595	-0.741	0.032	0.637	NaN	NaN	NaN	-0.93	0.872	0.286	-0.958	0.697	0.243	-0.957	0.54	0.283	-0.955	0.465	0.279	-0.988	0.289	0.219	-0.948	0.088	0.266
919	4.595	-1.013	0.971	0.484	NaN	NaN	NaN	NaN	NaN	NaN	-0.804	0.651	0.66	-0.751	0.518	0.59	-0.768	0.428	0.605	-0.806	0.283	0.659	-0.868	0.1	0.595	-0.741	0.032	0.637	NaN	NaN	NaN	-0.929	0.872	0.287	-0.959	0.698	0.244	-0.956	0.541	0.284	-0.954	0.465	0.28	-0.987	0.289	0.219	-0.948	0.088	0.266
920	4.6	-1.011	0.971	0.485	NaN	NaN	NaN	NaN	NaN	NaN	-0.802	0.651	0.661	-0.751	0.518	0.591	-0.766	0.427	0.605	-0.806	0.283	0.66	-0.868	0.1	0.595	-0.741	0.032	0.637	NaN	NaN	NaN	-0.928	0.872	0.288	-0.958	0.698	0.244	-0.956	0.541	0.284	-0.953	0.465	0.28	-0.987	0.29	0.22	-0.947	0.088	0.266
921	4.605	-1.01	0.971	0.487	NaN	NaN	NaN	NaN	NaN	NaN	-0.801	0.651	0.661	-0.75	0.517	0.591	-0.765	0.427	0.605	-0.805	0.283	0.66	-0.869	0.1	0.595	-0.741	0.032	0.637	NaN	NaN	NaN	-0.926	0.873	0.289	-0.958	0.698	0.245	-0.955	0.541	0.285	-0.953	0.465	0.28	-0.986	0.29	0.22	-0.947	0.088	0.266
922	4.61	-1.009	0.971	0.488	NaN	NaN	NaN	NaN	NaN	NaN	-0.8	0.651	0.662	-0.75	0.517	0.592	-0.764	0.427	0.605	-0.805	0.283	0.66	-0.869	0.101	0.595	-0.74	0.032	0.637	NaN	NaN	NaN	-0.925	0.872	0.29	-0.957	0.698	0.246	-0.954	0.541	0.285	-0.952	0.465	0.281	-0.986	0.29	0.221	-0.947	0.088	0.266
923	4.615	-1.007	0.971	0.489	NaN	NaN	NaN	NaN	NaN	NaN	-0.798	0.65	0.662	-0.749	0.516	0.592	-0.764	0.427	0.606	-0.805	0.283	0.661	-0.869	0.101	0.595	-0.74	0.031	0.637	NaN	NaN	NaN	-0.922	0.871	0.291	-0.957	0.698	0.246	-0.953	0.541	0.286	-0.951	0.465	0.282	-0.986	0.291	0.222	-0.947	0.089	0.266
924	4.62	-1.005	0.971	0.49	NaN	NaN	NaN	NaN	NaN	NaN	-0.796	0.65	0.663	-0.749	0.516	0.593	-0.764	0.427	0.606	-0.806	0.283	0.661	-0.869	0.101	0.595	-0.74	0.031	0.637	NaN	NaN	NaN	-0.921	0.871	0.292	-0.956	0.698	0.247	-0.952	0.541	0.287	-0.95	0.465	0.282	-0.986	0.291	0.222	-0.947	0.089	0.266
925	4.625	-1.004	0.972	0.491	NaN	NaN	NaN	NaN	NaN	NaN	-0.792	0.647	0.662	-0.748	0.516	0.594	-0.764	0.427	0.607	-0.807	0.283	0.662	-0.869	0.101	0.595	-0.74	0.031	0.638	NaN	NaN	NaN	-0.921	0.871	0.293	-0.955	0.698	0.248	-0.951	0.541	0.288	-0.948	0.465	0.283	-0.985	0.291	0.222	-0.947	0.089	0.266
926	4.63	-1.003	0.972	0.493	NaN	NaN	NaN	NaN	NaN	NaN	-0.792	0.647	0.662	-0.748	0.516	0.594	-0.764	0.427	0.607	-0.808	0.282	0.662	-0.869	0.1	0.595	-0.74	0.031	0.638	NaN	NaN	NaN	-0.921	0.872	0.293	-0.955	0.699	0.25	-0.951	0.541	0.289	-0.948	0.465	0.284	-0.984	0.291	0.222	-0.947	0.089	0.267
927	4.635	-1.001	0.972	0.494	NaN	NaN	NaN	NaN	NaN	NaN	-0.794	0.65	0.665	-0.748	0.516	0.595	-0.765	0.427	0.608	-0.809	0.283	0.662	-0.869	0.1	0.595	-0.74	0.031	0.638	NaN	NaN	NaN	-0.92	0.872	0.294	-0.955	0.699	0.25	-0.95	0.542	0.29	-0.947	0.465	0.284	-0.984	0.291	0.223	-0.947	0.089	0.267
928	4.64	-1	0.972	0.495	NaN	NaN	NaN	NaN	NaN	NaN	-0.793	0.651	0.666	-0.748	0.516	0.595	-0.766	0.427	0.608	-0.81	0.283	0.662	-0.869	0.1	0.595	-0.74	0.031	0.638	NaN	NaN	NaN	-0.919	0.872	0.295	-0.954	0.7	0.251	-0.949	0.542	0.29	-0.946	0.465	0.285	-0.984	0.292	0.224	-0.947	0.09	0.267
929	4.645	-0.999	0.973	0.496	NaN	NaN	NaN	NaN	NaN	NaN	-0.793	0.651	0.667	-0.748	0.516	0.595	-0.768	0.427	0.609	-0.812	0.283	0.663	-0.869	0.1	0.595	-0.74	0.031	0.638	NaN	NaN	NaN	-0.917	0.873	0.296	-0.953	0.7	0.252	-0.948	0.542	0.291	-0.946	0.466	0.285	-0.983	0.293	0.224	-0.947	0.09	0.267
930	4.65	-0.997	0.973	0.497	NaN	NaN	NaN	NaN	NaN	NaN	-0.792	0.651	0.667	-0.749	0.516	0.596	-0.77	0.427	0.61	-0.813	0.283	0.663	-0.869	0.1	0.595	-0.74	0.031	0.638	NaN	NaN	NaN	-0.916	0.873	0.297	-0.952	0.7	0.253	-0.946	0.542	0.292	-0.945	0.466	0.285	-0.983	0.293	0.225	-0.947	0.09	0.267
931	4.655	-0.996	0.973	0.498	NaN	NaN	NaN	NaN	NaN	NaN	-0.792	0.651	0.668	-0.749	0.515	0.597	-0.77	0.427	0.61	-0.813	0.283	0.664	-0.869	0.1	0.595	-0.74	0.031	0.638	NaN	NaN	NaN	-0.915	0.873	0.298	-0.95	0.7	0.254	-0.945	0.542	0.292	-0.944	0.467	0.286	-0.982	0.293	0.225	-0.947	0.09	0.267
932	4.66	-0.995	0.973	0.499	NaN	NaN	NaN	NaN	NaN	NaN	-0.792	0.652	0.669	-0.749	0.515	0.598	-0.77	0.427	0.611	-0.814	0.283	0.664	-0.869	0.1	0.595	-0.74	0.031	0.638	NaN	NaN	NaN	-0.914	0.873	0.299	-0.949	0.7	0.254	-0.944	0.542	0.293	-0.942	0.467	0.286	-0.981	0.294	0.226	-0.947	0.091	0.268
933	4.665	-0.994	0.974	0.5	NaN	NaN	NaN	NaN	NaN	NaN	-0.79	0.651	0.669	-0.749	0.515	0.598	-0.769	0.426	0.612	-0.814	0.283	0.664	-0.869	0.1	0.595	-0.74	0.031	0.638	NaN	NaN	NaN	-0.912	0.873	0.3	-0.948	0.7	0.255	-0.942	0.542	0.293	-0.941	0.467	0.286	-0.98	0.294	0.226	-0.947	0.091	0.268
934	4.67	-0.993	0.974	0.501	NaN	NaN	NaN	NaN	NaN	NaN	-0.789	0.65	0.669	-0.749	0.515	0.599	-0.769	0.426	0.612	-0.813	0.283	0.664	-0.869	0.1	0.595	-0.74	0.031	0.638	NaN	NaN	NaN	-0.911	0.873	0.301	-0.947	0.7	0.256	-0.941	0.543	0.294	-0.94	0.468	0.287	-0.979	0.295	0.227	-0.947	0.091	0.268
935	4.675	-0.992	0.974	0.501	NaN	NaN	NaN	NaN	NaN	NaN	-0.789	0.651	0.67	-0.748	0.515	0.599	-0.769	0.426	0.613	-0.813	0.282	0.664	-0.869	0.1	0.595	-0.74	0.031	0.638	NaN	NaN	NaN	-0.91	0.874	0.302	-0.945	0.701	0.257	-0.94	0.543	0.294	-0.938	0.468	0.287	-0.979	0.295	0.227	-0.947	0.092	0.268
936	4.68	-0.991	0.974	0.502	NaN	NaN	NaN	NaN	NaN	NaN	-0.788	0.651	0.671	-0.747	0.515	0.599	-0.768	0.426	0.613	-0.812	0.282	0.665	-0.869	0.1	0.595	-0.74	0.031	0.638	NaN	NaN	NaN	-0.908	0.874	0.303	-0.944	0.701	0.258	-0.939	0.543	0.295	-0.937	0.468	0.288	-0.978	0.295	0.227	-0.947	0.092	0.268
937	4.685	-0.99	0.974	0.503	NaN	NaN	NaN	NaN	NaN	NaN	-0.788	0.652	0.672	-0.747	0.515	0.6	-0.768	0.426	0.613	-0.812	0.282	0.665	-0.869	0.1	0.595	-0.739	0.031	0.638	NaN	NaN	NaN	-0.907	0.874	0.304	-0.942	0.701	0.258	-0.937	0.543	0.296	-0.936	0.469	0.288	-0.977	0.296	0.228	-0.947	0.093	0.268
938	4.69	-0.989	0.974	0.504	NaN	NaN	NaN	NaN	NaN	NaN	-0.788	0.652	0.673	-0.747	0.515	0.6	-0.767	0.426	0.613	-0.811	0.282	0.665	-0.869	0.1	0.595	-0.739	0.031	0.638	NaN	NaN	NaN	-0.906	0.874	0.305	-0.941	0.701	0.259	-0.936	0.544	0.296	-0.934	0.469	0.289	-0.976	0.296	0.228	-0.947	0.093	0.268
939	4.695	-0.988	0.975	0.505	NaN	NaN	NaN	NaN	NaN	NaN	-0.787	0.652	0.674	-0.747	0.516	0.601	-0.767	0.426	0.613	-0.81	0.281	0.665	-0.869	0.1	0.595	-0.739	0.031	0.638	NaN	NaN	NaN	-0.905	0.874	0.306	-0.939	0.702	0.26	-0.934	0.544	0.296	-0.931	0.469	0.29	-0.975	0.297	0.228	-0.947	0.093	0.268
940	4.7	-0.986	0.975	0.506	NaN	NaN	NaN	NaN	NaN	NaN	-0.786	0.652	0.674	-0.746	0.516	0.601	-0.766	0.426	0.614	-0.809	0.281	0.665	-0.869	0.099	0.596	-0.739	0.031	0.638	NaN	NaN	NaN	-0.904	0.875	0.307	-0.938	0.702	0.261	-0.933	0.545	0.297	-0.93	0.469	0.29	-0.975	0.297	0.229	-0.947	0.093	0.269
941	4.705	-0.985	0.975	0.507	NaN	NaN	NaN	NaN	NaN	NaN	-0.784	0.652	0.674	-0.745	0.515	0.601	-0.765	0.426	0.614	-0.808	0.281	0.666	-0.868	0.099	0.596	-0.739	0.03	0.638	NaN	NaN	NaN	-0.902	0.875	0.308	-0.936	0.703	0.262	-0.931	0.545	0.297	-0.928	0.469	0.29	-0.973	0.298	0.229	-0.946	0.094	0.269
942	4.71	-0.984	0.975	0.508	NaN	NaN	NaN	NaN	NaN	NaN	-0.783	0.652	0.675	-0.745	0.515	0.601	-0.764	0.426	0.614	-0.808	0.28	0.666	-0.868	0.099	0.596	-0.739	0.03	0.638	NaN	NaN	NaN	-0.901	0.875	0.308	-0.935	0.703	0.262	-0.929	0.545	0.297	-0.927	0.47	0.29	-0.972	0.298	0.229	-0.946	0.094	0.269
943	4.715	-0.983	0.975	0.509	NaN	NaN	NaN	NaN	NaN	NaN	-0.783	0.652	0.675	-0.744	0.515	0.602	-0.764	0.426	0.614	-0.807	0.28	0.666	-0.868	0.099	0.596	-0.739	0.03	0.638	NaN	NaN	NaN	-0.9	0.875	0.309	-0.933	0.703	0.263	-0.927	0.545	0.298	-0.925	0.47	0.29	-0.971	0.298	0.23	-0.946	0.095	0.27
944	4.72	-0.982	0.975	0.51	NaN	NaN	NaN	NaN	NaN	NaN	-0.782	0.652	0.676	-0.743	0.515	0.602	-0.764	0.426	0.614	-0.806	0.28	0.666	-0.868	0.099	0.596	-0.739	0.03	0.638	NaN	NaN	NaN	-0.899	0.876	0.31	-0.931	0.704	0.263	-0.925	0.545	0.298	-0.922	0.47	0.291	-0.97	0.299	0.23	-0.946	0.095	0.27
945	4.725	-0.982	0.976	0.511	NaN	NaN	NaN	NaN	NaN	NaN	-0.782	0.652	0.677	-0.742	0.515	0.602	-0.764	0.426	0.615	-0.806	0.28	0.666	-0.867	0.099	0.596	-0.739	0.03	0.638	NaN	NaN	NaN	-0.898	0.876	0.311	-0.93	0.704	0.264	-0.923	0.545	0.298	-0.92	0.471	0.291	-0.968	0.299	0.23	-0.945	0.095	0.27
946	4.73	-0.981	0.976	0.512	NaN	NaN	NaN	NaN	NaN	NaN	-0.781	0.652	0.677	-0.742	0.515	0.603	-0.764	0.426	0.615	-0.806	0.28	0.666	-0.867	0.099	0.596	-0.739	0.03	0.638	NaN	NaN	NaN	-0.897	0.876	0.312	-0.928	0.704	0.264	-0.92	0.546	0.298	-0.918	0.471	0.291	-0.967	0.3	0.23	-0.945	0.096	0.27
947	4.735	-0.98	0.976	0.513	NaN	NaN	NaN	NaN	NaN	NaN	-0.781	0.653	0.678	-0.742	0.515	0.603	-0.764	0.426	0.615	-0.805	0.28	0.666	-0.867	0.099	0.597	-0.739	0.03	0.638	NaN	NaN	NaN	-0.896	0.877	0.313	-0.926	0.704	0.265	-0.918	0.546	0.298	-0.915	0.472	0.29	-0.965	0.301	0.23	-0.945	0.097	0.269
948	4.74	-0.979	0.976	0.514	NaN	NaN	NaN	NaN	NaN	NaN	-0.779	0.652	0.678	-0.742	0.515	0.603	-0.764	0.426	0.616	-0.805	0.28	0.666	-0.867	0.099	0.597	-0.739	0.029	0.638	NaN	NaN	NaN	-0.896	0.877	0.313	-0.924	0.704	0.265	-0.915	0.546	0.298	-0.913	0.472	0.29	-0.963	0.301	0.23	-0.944	0.097	0.27
949	4.745	-0.978	0.976	0.515	NaN	NaN	NaN	NaN	NaN	NaN	-0.779	0.652	0.679	-0.742	0.515	0.604	-0.763	0.426	0.616	-0.805	0.28	0.666	-0.867	0.099	0.597	-0.739	0.029	0.638	NaN	NaN	NaN	-0.895	0.877	0.314	-0.922	0.705	0.266	-0.913	0.547	0.298	-0.909	0.473	0.29	-0.961	0.302	0.23	-0.943	0.098	0.27
950	4.75	-0.977	0.977	0.516	NaN	NaN	NaN	NaN	NaN	NaN	-0.777	0.651	0.679	-0.742	0.515	0.604	-0.763	0.427	0.616	-0.805	0.28	0.667	-0.867	0.099	0.597	-0.739	0.029	0.638	NaN	NaN	NaN	-0.894	0.878	0.315	-0.92	0.705	0.267	-0.91	0.548	0.298	-0.906	0.473	0.289	-0.959	0.303	0.23	-0.943	0.098	0.271
951	4.755	-0.976	0.977	0.517	NaN	NaN	NaN	NaN	NaN	NaN	-0.774	0.648	0.677	-0.742	0.515	0.604	-0.763	0.427	0.617	-0.805	0.28	0.667	-0.867	0.1	0.597	-0.739	0.029	0.638	NaN	NaN	NaN	-0.894	0.879	0.316	-0.918	0.705	0.267	-0.907	0.548	0.298	-0.903	0.474	0.289	-0.958	0.304	0.23	-0.942	0.099	0.27
952	4.76	-0.976	0.977	0.518	NaN	NaN	NaN	NaN	NaN	NaN	-0.773	0.648	0.677	-0.742	0.516	0.604	-0.764	0.427	0.617	-0.805	0.28	0.667	-0.867	0.1	0.597	-0.739	0.029	0.638	NaN	NaN	NaN	-0.893	0.879	0.317	-0.916	0.706	0.267	-0.904	0.548	0.298	-0.9	0.474	0.288	-0.955	0.305	0.229	-0.942	0.1	0.27
953	4.765	-0.975	0.977	0.519	NaN	NaN	NaN	NaN	NaN	NaN	-0.775	0.651	0.68	-0.742	0.516	0.605	-0.764	0.427	0.617	-0.805	0.28	0.667	-0.867	0.1	0.597	-0.739	0.029	0.638	NaN	NaN	NaN	-0.893	0.879	0.317	-0.915	0.706	0.268	-0.9	0.549	0.298	-0.896	0.475	0.288	-0.952	0.306	0.23	-0.941	0.101	0.271
954	4.77	-0.974	0.978	0.52	NaN	NaN	NaN	NaN	NaN	NaN	-0.777	0.652	0.681	-0.743	0.515	0.606	-0.764	0.427	0.617	-0.805	0.28	0.667	-0.867	0.1	0.597	-0.739	0.029	0.638	NaN	NaN	NaN	-0.892	0.88	0.318	-0.913	0.707	0.268	-0.897	0.55	0.297	-0.893	0.476	0.288	-0.95	0.307	0.229	-0.94	0.102	0.271
955	4.775	-0.974	0.978	0.521	NaN	NaN	NaN	NaN	NaN	NaN	-0.777	0.653	0.682	-0.743	0.515	0.606	-0.765	0.427	0.618	-0.805	0.28	0.667	-0.867	0.1	0.597	-0.739	0.029	0.638	NaN	NaN	NaN	-0.891	0.88	0.319	-0.911	0.707	0.268	-0.894	0.551	0.297	-0.89	0.476	0.287	-0.948	0.308	0.229	-0.939	0.103	0.271
956	4.78	-0.973	0.978	0.522	NaN	NaN	NaN	NaN	NaN	NaN	-0.777	0.653	0.682	-0.743	0.515	0.607	-0.765	0.427	0.619	-0.805	0.28	0.668	-0.867	0.1	0.597	-0.739	0.029	0.638	NaN	NaN	NaN	-0.891	0.881	0.32	-0.909	0.708	0.268	-0.89	0.552	0.296	-0.886	0.477	0.286	-0.946	0.309	0.229	-0.939	0.104	0.271
957	4.785	-0.972	0.978	0.523	NaN	NaN	NaN	NaN	NaN	NaN	-0.776	0.652	0.683	-0.744	0.515	0.607	-0.765	0.427	0.619	-0.804	0.279	0.668	-0.867	0.1	0.597	-0.739	0.029	0.638	NaN	NaN	NaN	-0.89	0.882	0.32	-0.907	0.709	0.269	-0.886	0.552	0.296	-0.882	0.478	0.285	-0.943	0.31	0.228	-0.938	0.105	0.271
958	4.79	-0.972	0.978	0.524	NaN	NaN	NaN	NaN	NaN	NaN	-0.775	0.652	0.683	-0.744	0.515	0.607	-0.765	0.427	0.619	-0.804	0.279	0.668	-0.867	0.1	0.597	-0.739	0.029	0.638	NaN	NaN	NaN	-0.889	0.882	0.321	-0.904	0.709	0.269	-0.882	0.553	0.295	-0.879	0.479	0.284	-0.941	0.311	0.228	-0.937	0.107	0.27
959	4.795	-0.971	0.978	0.525	NaN	NaN	NaN	NaN	NaN	NaN	-0.775	0.652	0.684	-0.744	0.515	0.608	-0.765	0.427	0.619	-0.804	0.279	0.669	-0.867	0.1	0.597	-0.739	0.029	0.638	NaN	NaN	NaN	-0.889	0.883	0.322	-0.902	0.71	0.269	-0.879	0.554	0.294	-0.875	0.48	0.284	-0.938	0.312	0.227	-0.936	0.108	0.27
960	4.8	-0.971	0.979	0.526	NaN	NaN	NaN	NaN	NaN	NaN	-0.776	0.652	0.684	-0.744	0.515	0.608	-0.766	0.427	0.62	-0.805	0.279	0.669	-0.867	0.1	0.597	-0.739	0.029	0.638	NaN	NaN	NaN	-0.888	0.883	0.323	-0.9	0.71	0.268	-0.875	0.555	0.294	-0.871	0.48	0.283	-0.935	0.313	0.226	-0.935	0.109	0.27
961	4.805	-0.97	0.979	0.527	NaN	NaN	NaN	NaN	NaN	NaN	-0.776	0.653	0.685	-0.744	0.516	0.608	-0.766	0.427	0.62	-0.805	0.279	0.669	-0.867	0.1	0.597	-0.739	0.029	0.638	NaN	NaN	NaN	-0.888	0.884	0.323	-0.897	0.711	0.268	-0.871	0.556	0.293	-0.867	0.481	0.283	-0.933	0.315	0.226	-0.934	0.111	0.27
962	4.81	-0.97	0.979	0.527	NaN	NaN	NaN	NaN	NaN	NaN	-0.776	0.653	0.685	-0.744	0.516	0.609	-0.766	0.427	0.62	-0.805	0.279	0.669	-0.867	0.1	0.597	-0.739	0.029	0.638	NaN	NaN	NaN	-0.887	0.885	0.323	-0.895	0.712	0.267	-0.867	0.557	0.292	-0.864	0.482	0.281	-0.93	0.317	0.225	-0.933	0.112	0.27
963	4.815	-0.969	0.979	0.528	NaN	NaN	NaN	NaN	NaN	NaN	-0.776	0.653	0.686	-0.744	0.516	0.61	-0.766	0.426	0.621	-0.806	0.279	0.67	-0.867	0.1	0.597	-0.739	0.029	0.638	NaN	NaN	NaN	-0.886	0.885	0.324	-0.892	0.713	0.267	-0.864	0.558	0.291	-0.86	0.483	0.28	-0.928	0.318	0.225	-0.932	0.114	0.27
964	4.82	-0.968	0.98	0.528	NaN	NaN	NaN	NaN	NaN	NaN	-0.776	0.653	0.686	-0.744	0.516	0.61	-0.766	0.426	0.621	-0.806	0.278	0.67	-0.867	0.1	0.597	-0.739	0.029	0.638	NaN	NaN	NaN	-0.885	0.886	0.325	-0.89	0.713	0.267	-0.86	0.559	0.29	-0.856	0.484	0.28	-0.925	0.319	0.225	-0.93	0.115	0.27
965	4.825	-0.968	0.98	0.529	NaN	NaN	NaN	NaN	NaN	NaN	-0.776	0.653	0.687	-0.745	0.516	0.611	-0.767	0.427	0.622	-0.806	0.278	0.67	-0.867	0.1	0.597	-0.739	0.029	0.638	NaN	NaN	NaN	-0.884	0.886	0.325	-0.887	0.714	0.267	-0.857	0.56	0.29	-0.853	0.486	0.279	-0.922	0.32	0.224	-0.929	0.117	0.269
966	4.83	-0.967	0.98	0.529	NaN	NaN	NaN	NaN	NaN	NaN	-0.776	0.654	0.688	-0.745	0.516	0.611	-0.767	0.427	0.623	-0.806	0.278	0.67	-0.867	0.1	0.597	-0.739	0.029	0.638	NaN	NaN	NaN	-0.882	0.887	0.325	-0.884	0.715	0.267	-0.853	0.561	0.289	-0.85	0.487	0.278	-0.919	0.321	0.223	-0.928	0.118	0.269
967	4.835	-0.966	0.98	0.53	NaN	NaN	NaN	NaN	NaN	NaN	-0.776	0.654	0.688	-0.746	0.516	0.612	-0.768	0.427	0.623	-0.807	0.278	0.67	-0.867	0.1	0.597	-0.739	0.029	0.638	NaN	NaN	NaN	-0.881	0.887	0.326	-0.881	0.716	0.267	-0.85	0.562	0.288	-0.846	0.488	0.277	-0.917	0.323	0.222	-0.926	0.12	0.269
968	4.84	-0.966	0.981	0.53	NaN	NaN	NaN	NaN	NaN	NaN	-0.776	0.654	0.689	-0.746	0.516	0.613	-0.769	0.427	0.624	-0.807	0.278	0.67	-0.867	0.1	0.597	-0.739	0.029	0.638	NaN	NaN	NaN	-0.88	0.887	0.326	-0.879	0.717	0.266	-0.846	0.563	0.287	-0.842	0.489	0.276	-0.913	0.324	0.222	-0.924	0.122	0.269
969	4.845	-0.965	0.981	0.531	NaN	NaN	NaN	NaN	NaN	NaN	-0.776	0.654	0.689	-0.746	0.516	0.613	-0.77	0.427	0.624	-0.807	0.278	0.67	-0.867	0.1	0.597	-0.739	0.029	0.638	NaN	NaN	NaN	-0.878	0.888	0.327	-0.876	0.718	0.266	-0.843	0.564	0.286	-0.839	0.49	0.275	-0.911	0.326	0.222	-0.924	0.124	0.269
970	4.85	-0.965	0.981	0.531	NaN	NaN	NaN	NaN	NaN	NaN	-0.776	0.654	0.689	-0.747	0.516	0.613	-0.77	0.427	0.625	-0.807	0.278	0.67	-0.867	0.1	0.597	-0.739	0.029	0.638	NaN	NaN	NaN	-0.878	0.889	0.327	-0.873	0.718	0.265	-0.839	0.565	0.286	-0.835	0.491	0.274	-0.908	0.327	0.221	-0.922	0.125	0.269
971	4.855	-0.965	0.981	0.531	NaN	NaN	NaN	NaN	NaN	NaN	-0.776	0.654	0.69	-0.747	0.516	0.613	-0.77	0.427	0.625	-0.808	0.278	0.671	-0.867	0.1	0.597	-0.739	0.029	0.638	NaN	NaN	NaN	-0.877	0.889	0.327	-0.869	0.719	0.265	-0.836	0.566	0.285	-0.832	0.492	0.273	-0.905	0.328	0.221	-0.92	0.126	0.269
972	4.86	-0.964	0.981	0.532	NaN	NaN	NaN	NaN	NaN	NaN	-0.776	0.654	0.691	-0.747	0.516	0.614	-0.771	0.427	0.625	-0.808	0.278	0.671	-0.867	0.1	0.597	-0.739	0.029	0.638	NaN	NaN	NaN	-0.875	0.89	0.328	-0.866	0.72	0.265	-0.833	0.567	0.284	-0.828	0.493	0.272	-0.902	0.329	0.22	-0.918	0.128	0.269
973	4.865	-0.963	0.981	0.532	NaN	NaN	NaN	NaN	NaN	NaN	-0.776	0.654	0.691	-0.747	0.516	0.614	-0.771	0.427	0.625	-0.809	0.278	0.671	-0.867	0.099	0.597	-0.739	0.029	0.638	NaN	NaN	NaN	-0.874	0.89	0.328	-0.863	0.721	0.265	-0.83	0.568	0.283	-0.825	0.494	0.271	-0.898	0.33	0.219	-0.916	0.129	0.268
974	4.87	-0.963	0.981	0.532	NaN	NaN	NaN	NaN	NaN	NaN	-0.775	0.654	0.692	-0.748	0.516	0.615	-0.771	0.427	0.625	-0.809	0.277	0.671	-0.867	0.099	0.596	-0.739	0.029	0.638	NaN	NaN	NaN	-0.872	0.891	0.328	-0.861	0.721	0.264	-0.827	0.569	0.283	-0.821	0.495	0.271	-0.896	0.332	0.218	-0.914	0.13	0.268
975	4.875	-0.962	0.981	0.532	NaN	NaN	NaN	NaN	NaN	NaN	-0.775	0.653	0.692	-0.748	0.516	0.615	-0.771	0.426	0.625	-0.809	0.277	0.671	-0.867	0.099	0.596	-0.739	0.029	0.638	NaN	NaN	NaN	-0.871	0.891	0.328	-0.858	0.722	0.264	-0.823	0.57	0.282	-0.818	0.496	0.27	-0.893	0.334	0.217	-0.914	0.132	0.267
976	4.88	-0.962	0.981	0.532	NaN	NaN	NaN	NaN	NaN	NaN	-0.775	0.653	0.692	-0.749	0.516	0.616	-0.772	0.426	0.626	-0.81	0.277	0.671	-0.867	0.099	0.596	-0.739	0.029	0.638	NaN	NaN	NaN	-0.87	0.892	0.329	-0.856	0.723	0.264	-0.82	0.571	0.281	-0.814	0.497	0.27	-0.89	0.335	0.217	-0.912	0.134	0.267
977	4.885	-0.961	0.982	0.533	NaN	NaN	NaN	NaN	NaN	NaN	-0.776	0.653	0.693	-0.75	0.516	0.617	-0.772	0.427	0.626	-0.81	0.277	0.671	-0.867	0.099	0.596	-0.739	0.029	0.638	NaN	NaN	NaN	-0.868	0.892	0.329	-0.853	0.724	0.263	-0.816	0.572	0.281	-0.811	0.498	0.269	-0.887	0.336	0.216	-0.911	0.136	0.266
978	4.89	-0.961	0.982	0.533	NaN	NaN	NaN	NaN	NaN	NaN	-0.776	0.654	0.693	-0.75	0.516	0.617	-0.773	0.427	0.626	-0.81	0.277	0.672	-0.868	0.099	0.596	-0.739	0.029	0.638	NaN	NaN	NaN	-0.867	0.892	0.33	-0.851	0.724	0.263	-0.813	0.573	0.28	-0.807	0.499	0.267	-0.885	0.337	0.216	-0.909	0.137	0.266
979	4.895	-0.96	0.982	0.533	NaN	NaN	NaN	NaN	NaN	NaN	-0.777	0.654	0.693	-0.75	0.516	0.617	-0.773	0.427	0.627	-0.81	0.277	0.672	-0.868	0.099	0.596	-0.739	0.029	0.638	NaN	NaN	NaN	-0.866	0.893	0.33	-0.849	0.725	0.262	-0.811	0.574	0.279	-0.804	0.5	0.267	-0.882	0.338	0.215	-0.907	0.138	0.266
980	4.9	-0.96	0.982	0.533	NaN	NaN	NaN	NaN	NaN	NaN	-0.777	0.654	0.694	-0.751	0.516	0.617	-0.774	0.427	0.627	-0.81	0.277	0.672	-0.868	0.099	0.596	-0.739	0.029	0.638	NaN	NaN	NaN	-0.865	0.893	0.33	-0.847	0.726	0.262	-0.808	0.575	0.279	-0.802	0.501	0.266	-0.879	0.339	0.214	-0.905	0.139	0.265
981	4.905	-0.96	0.981	0.533	NaN	NaN	NaN	NaN	NaN	NaN	-0.777	0.655	0.694	-0.751	0.516	0.618	-0.774	0.428	0.627	-0.81	0.277	0.672	-0.868	0.099	0.596	-0.739	0.029	0.638	NaN	NaN	NaN	-0.864	0.894	0.33	-0.845	0.727	0.262	-0.805	0.576	0.278	-0.799	0.502	0.266	-0.876	0.34	0.213	-0.903	0.14	0.265
982	4.91	-0.959	0.981	0.534	NaN	NaN	NaN	NaN	NaN	NaN	-0.777	0.655	0.695	-0.751	0.516	0.618	-0.775	0.427	0.628	-0.811	0.277	0.672	-0.868	0.099	0.595	-0.739	0.029	0.638	NaN	NaN	NaN	-0.863	0.894	0.331	-0.843	0.727	0.262	-0.802	0.576	0.278	-0.796	0.503	0.265	-0.874	0.342	0.213	-0.901	0.141	0.264
983	4.915	-0.958	0.981	0.534	NaN	NaN	NaN	NaN	NaN	NaN	-0.778	0.654	0.695	-0.751	0.516	0.618	-0.775	0.427	0.628	-0.811	0.277	0.672	-0.868	0.099	0.595	-0.739	0.029	0.638	NaN	NaN	NaN	-0.862	0.894	0.331	-0.841	0.728	0.261	-0.799	0.577	0.277	-0.793	0.504	0.265	-0.872	0.343	0.212	-0.899	0.142	0.264
984	4.92	-0.958	0.981	0.534	NaN	NaN	NaN	NaN	NaN	NaN	-0.778	0.654	0.695	-0.751	0.516	0.618	-0.775	0.427	0.629	-0.811	0.277	0.672	-0.868	0.099	0.595	-0.739	0.029	0.638	NaN	NaN	NaN	-0.86	0.894	0.331	-0.839	0.729	0.261	-0.797	0.578	0.276	-0.791	0.505	0.264	-0.87	0.344	0.212	-0.896	0.143	0.263
985	4.925	-0.957	0.981	0.534	NaN	NaN	NaN	NaN	NaN	NaN	-0.778	0.654	0.695	-0.751	0.516	0.618	-0.776	0.427	0.629	-0.811	0.277	0.672	-0.868	0.099	0.595	-0.739	0.03	0.638	NaN	NaN	NaN	-0.859	0.895	0.331	-0.838	0.729	0.261	-0.795	0.579	0.276	-0.788	0.505	0.263	-0.867	0.345	0.212	-0.893	0.144	0.262
986	4.93	-0.957	0.981	0.534	NaN	NaN	NaN	NaN	NaN	NaN	-0.777	0.654	0.695	-0.751	0.516	0.619	-0.776	0.427	0.629	-0.811	0.277	0.672	-0.868	0.099	0.595	-0.739	0.03	0.638	NaN	NaN	NaN	-0.858	0.895	0.332	-0.836	0.73	0.261	-0.793	0.58	0.275	-0.786	0.506	0.263	-0.864	0.345	0.211	-0.889	0.144	0.261
987	4.935	-0.956	0.981	0.534	NaN	NaN	NaN	NaN	NaN	NaN	-0.777	0.653	0.696	-0.751	0.516	0.619	-0.776	0.427	0.629	-0.811	0.277	0.672	-0.868	0.099	0.595	-0.739	0.03	0.638	NaN	NaN	NaN	-0.857	0.895	0.332	-0.835	0.73	0.261	-0.791	0.581	0.275	-0.784	0.507	0.262	-0.862	0.346	0.21	-0.887	0.145	0.26
988	4.94	-0.956	0.981	0.534	NaN	NaN	NaN	NaN	NaN	NaN	-0.777	0.653	0.696	-0.751	0.516	0.619	-0.776	0.427	0.629	-0.811	0.277	0.672	-0.868	0.099	0.595	-0.739	0.03	0.638	NaN	NaN	NaN	-0.856	0.895	0.332	-0.834	0.731	0.261	-0.789	0.582	0.275	-0.782	0.508	0.262	-0.859	0.346	0.21	-0.883	0.145	0.259
989	4.945	-0.955	0.981	0.535	NaN	NaN	NaN	NaN	NaN	NaN	-0.777	0.652	0.696	-0.752	0.516	0.62	-0.776	0.427	0.629	-0.811	0.277	0.672	-0.868	0.099	0.595	-0.739	0.03	0.638	NaN	NaN	NaN	-0.856	0.896	0.332	-0.832	0.731	0.261	-0.787	0.582	0.275	-0.78	0.509	0.262	-0.856	0.347	0.209	-0.88	0.145	0.258
990	4.95	-0.955	0.981	0.535	NaN	NaN	NaN	NaN	NaN	NaN	-0.775	0.651	0.696	-0.752	0.516	0.62	-0.776	0.426	0.629	-0.811	0.277	0.672	-0.868	0.099	0.595	-0.739	0.03	0.638	NaN	NaN	NaN	-0.855	0.896	0.332	-0.831	0.731	0.261	-0.784	0.581	0.275	-0.778	0.509	0.261	-0.854	0.348	0.208	-0.876	0.146	0.256
991	4.955	-0.954	0.981	0.535	NaN	NaN	NaN	NaN	NaN	NaN	-0.775	0.651	0.696	-0.752	0.516	0.62	-0.776	0.426	0.629	-0.811	0.277	0.672	-0.868	0.099	0.595	-0.739	0.03	0.638	NaN	NaN	NaN	-0.855	0.896	0.333	-0.83	0.732	0.261	-0.783	0.582	0.275	-0.776	0.51	0.261	-0.852	0.348	0.208	-0.873	0.146	0.255
992	4.96	-0.953	0.981	0.535	NaN	NaN	NaN	NaN	NaN	NaN	-0.776	0.652	0.697	-0.752	0.516	0.62	-0.776	0.426	0.629	-0.811	0.276	0.672	-0.868	0.099	0.595	-0.739	0.03	0.638	NaN	NaN	NaN	-0.854	0.896	0.333	-0.829	0.732	0.261	-0.781	0.582	0.275	-0.775	0.51	0.261	-0.848	0.348	0.207	-0.869	0.145	0.254
993	4.965	-0.953	0.98	0.535	NaN	NaN	NaN	NaN	NaN	NaN	-0.775	0.652	0.697	-0.752	0.516	0.621	-0.776	0.426	0.629	-0.811	0.276	0.672	-0.868	0.099	0.595	-0.739	0.03	0.638	NaN	NaN	NaN	-0.853	0.896	0.333	-0.829	0.732	0.261	-0.78	0.583	0.275	-0.773	0.511	0.261	-0.846	0.348	0.205	-0.865	0.145	0.253
994	4.97	-0.952	0.98	0.535	NaN	NaN	NaN	NaN	NaN	NaN	-0.776	0.652	0.697	-0.751	0.516	0.621	-0.775	0.426	0.629	-0.811	0.276	0.672	-0.868	0.099	0.595	-0.739	0.03	0.638	NaN	NaN	NaN	-0.851	0.896	0.334	-0.828	0.732	0.261	-0.78	0.583	0.275	-0.772	0.511	0.261	-0.843	0.348	0.204	-0.861	0.144	0.252
995	4.975	-0.951	0.98	0.535	NaN	NaN	NaN	NaN	NaN	NaN	-0.775	0.652	0.697	-0.751	0.515	0.621	-0.775	0.426	0.629	-0.811	0.276	0.672	-0.868	0.099	0.595	-0.739	0.03	0.638	NaN	NaN	NaN	-0.851	0.896	0.334	-0.828	0.732	0.261	-0.779	0.583	0.275	-0.77	0.511	0.261	-0.84	0.348	0.204	-0.857	0.144	0.25
996	4.98	-0.951	0.98	0.535	NaN	NaN	NaN	NaN	NaN	NaN	-0.775	0.653	0.698	-0.751	0.515	0.621	-0.774	0.425	0.63	-0.81	0.276	0.672	-0.868	0.099	0.595	-0.739	0.03	0.638	NaN	NaN	NaN	-0.85	0.896	0.334	-0.827	0.732	0.262	-0.778	0.583	0.275	-0.769	0.512	0.261	-0.838	0.348	0.203	-0.853	0.143	0.249
997	4.985	-0.95	0.98	0.535	NaN	NaN	NaN	NaN	NaN	NaN	-0.775	0.653	0.698	-0.75	0.515	0.621	-0.774	0.425	0.63	-0.81	0.276	0.672	-0.868	0.099	0.595	-0.739	0.03	0.638	NaN	NaN	NaN	-0.849	0.896	0.334	-0.826	0.732	0.262	-0.778	0.584	0.274	-0.767	0.511	0.261	-0.835	0.348	0.203	-0.849	0.142	0.247
998	4.99	-0.95	0.98	0.535	NaN	NaN	NaN	NaN	NaN	NaN	-0.775	0.653	0.698	-0.75	0.515	0.621	-0.773	0.425	0.629	-0.81	0.275	0.671	-0.868	0.099	0.594	-0.739	0.03	0.638	NaN	NaN	NaN	-0.849	0.896	0.334	-0.826	0.732	0.262	-0.777	0.584	0.275	-0.766	0.511	0.261	-0.833	0.347	0.201	-0.845	0.141	0.246
999	4.995	-0.949	0.979	0.535	NaN	NaN	NaN	NaN	NaN	NaN	-0.774	0.652	0.698	-0.749	0.514	0.621	-0.772	0.425	0.629	-0.809	0.275	0.671	-0.868	0.099	0.594	-0.739	0.03	0.638	NaN	NaN	NaN	-0.848	0.896	0.334	-0.825	0.731	0.262	-0.776	0.583	0.275	-0.765	0.511	0.261	-0.83	0.347	0.2	-0.84	0.14	0.244
1000	5	-0.949	0.979	0.535	NaN	NaN	NaN	NaN	NaN	NaN	-0.772	0.652	0.698	-0.748	0.514	0.621	-0.772	0.424	0.629	-0.808	0.275	0.671	-0.868	0.099	0.594	-0.739	0.03	0.638	NaN	NaN	NaN	-0.847	0.895	0.334	-0.825	0.731	0.263	-0.776	0.583	0.275	-0.763	0.511	0.261	-0.828	0.346	0.2	-0.836	0.139	0.243
1001	5.005	-0.948	0.979	0.535	NaN	NaN	NaN	NaN	NaN	NaN	-0.771	0.651	0.698	-0.747	0.513	0.62	-0.771	0.424	0.629	-0.808	0.274	0.671	-0.868	0.099	0.594	-0.739	0.03	0.638	NaN	NaN	NaN	-0.846	0.895	0.335	-0.825	0.731	0.263	-0.776	0.583	0.275	-0.763	0.51	0.261	-0.825	0.346	0.199	-0.832	0.138	0.242
1002	5.01	-0.947	0.978	0.535	NaN	NaN	NaN	NaN	NaN	NaN	-0.77	0.651	0.698	-0.746	0.513	0.62	-0.771	0.424	0.628	-0.807	0.274	0.671	-0.868	0.099	0.594	-0.739	0.03	0.638	NaN	NaN	NaN	-0.846	0.894	0.335	-0.824	0.731	0.264	-0.776	0.583	0.276	-0.762	0.51	0.262	-0.823	0.346	0.198	-0.827	0.137	0.24
1003	5.015	-0.946	0.978	0.535	NaN	NaN	NaN	NaN	NaN	NaN	-0.77	0.651	0.698	-0.745	0.513	0.62	-0.77	0.424	0.628	-0.807	0.274	0.671	-0.868	0.099	0.594	-0.739	0.03	0.638	NaN	NaN	NaN	-0.845	0.894	0.335	-0.824	0.73	0.264	-0.776	0.582	0.276	-0.762	0.51	0.262	-0.82	0.345	0.197	-0.823	0.136	0.239
1004	5.02	-0.946	0.977	0.536	NaN	NaN	NaN	NaN	NaN	NaN	-0.768	0.65	0.698	-0.744	0.513	0.62	-0.769	0.424	0.628	-0.806	0.274	0.671	-0.868	0.099	0.594	-0.739	0.03	0.638	NaN	NaN	NaN	-0.844	0.893	0.335	-0.823	0.729	0.265	-0.775	0.582	0.277	-0.761	0.51	0.262	-0.816	0.342	0.196	-0.818	0.135	0.237
1005	5.025	-0.945	0.977	0.536	NaN	NaN	NaN	NaN	NaN	NaN	-0.767	0.65	0.698	-0.744	0.512	0.62	-0.768	0.424	0.629	-0.806	0.274	0.671	-0.868	0.099	0.594	-0.739	0.03	0.638	NaN	NaN	NaN	-0.843	0.893	0.335	-0.823	0.729	0.265	-0.774	0.58	0.277	-0.76	0.509	0.263	-0.814	0.342	0.196	-0.813	0.134	0.236
1006	5.03	-0.945	0.976	0.535	NaN	NaN	NaN	NaN	NaN	NaN	-0.766	0.65	0.698	-0.742	0.512	0.62	-0.767	0.423	0.629	-0.805	0.274	0.671	-0.868	0.099	0.594	-0.739	0.03	0.638	NaN	NaN	NaN	-0.842	0.892	0.335	-0.822	0.728	0.265	-0.774	0.579	0.278	-0.759	0.508	0.263	-0.812	0.341	0.196	-0.809	0.133	0.234
1007	5.035	-0.944	0.976	0.535	NaN	NaN	NaN	NaN	NaN	NaN	-0.766	0.649	0.698	-0.741	0.512	0.62	-0.766	0.422	0.629	-0.805	0.273	0.671	-0.868	0.099	0.594	-0.739	0.03	0.638	NaN	NaN	NaN	-0.841	0.891	0.335	-0.822	0.728	0.266	-0.773	0.579	0.279	-0.759	0.507	0.264	-0.809	0.339	0.195	-0.805	0.131	0.233
1008	5.04	-0.944	0.975	0.535	NaN	NaN	NaN	NaN	NaN	NaN	-0.765	0.649	0.698	-0.739	0.511	0.62	-0.765	0.422	0.629	-0.804	0.273	0.671	-0.868	0.099	0.594	-0.739	0.03	0.638	NaN	NaN	NaN	-0.841	0.891	0.335	-0.822	0.727	0.267	-0.774	0.578	0.279	-0.758	0.506	0.264	-0.806	0.339	0.195	-0.801	0.131	0.233
1009	5.045	-0.943	0.975	0.535	NaN	NaN	NaN	NaN	NaN	NaN	-0.764	0.649	0.698	-0.738	0.511	0.62	-0.764	0.422	0.629	-0.803	0.273	0.671	-0.868	0.099	0.594	-0.739	0.03	0.638	NaN	NaN	NaN	-0.84	0.89	0.335	-0.821	0.726	0.267	-0.775	0.577	0.28	-0.758	0.506	0.265	-0.804	0.337	0.195	-0.796	0.13	0.231
1010	5.05	-0.943	0.974	0.535	NaN	NaN	NaN	NaN	NaN	NaN	-0.762	0.649	0.698	-0.737	0.511	0.62	-0.762	0.422	0.629	-0.802	0.272	0.671	-0.867	0.099	0.594	-0.739	0.03	0.638	NaN	NaN	NaN	-0.839	0.89	0.335	-0.821	0.726	0.268	-0.773	0.576	0.28	-0.758	0.505	0.265	-0.802	0.336	0.195	-0.792	0.128	0.23
1011	5.055	-0.942	0.973	0.535	NaN	NaN	NaN	NaN	NaN	NaN	-0.761	0.649	0.698	-0.736	0.511	0.62	-0.761	0.422	0.628	-0.801	0.272	0.671	-0.867	0.099	0.594	-0.739	0.03	0.638	NaN	NaN	NaN	-0.839	0.889	0.335	-0.82	0.725	0.268	-0.772	0.574	0.281	-0.758	0.503	0.266	-0.8	0.336	0.194	-0.788	0.127	0.229
1012	5.06	-0.941	0.973	0.535	NaN	NaN	NaN	NaN	NaN	NaN	-0.76	0.648	0.698	-0.734	0.511	0.62	-0.76	0.421	0.628	-0.8	0.272	0.671	-0.867	0.099	0.594	-0.739	0.03	0.638	NaN	NaN	NaN	-0.838	0.888	0.335	-0.82	0.724	0.268	-0.772	0.573	0.282	-0.757	0.502	0.267	-0.798	0.335	0.194	-0.783	0.126	0.229
1013	5.065	-0.94	0.972	0.534	NaN	NaN	NaN	NaN	NaN	NaN	-0.758	0.647	0.698	-0.733	0.51	0.62	-0.758	0.421	0.628	-0.8	0.272	0.671	-0.867	0.099	0.594	-0.739	0.03	0.638	NaN	NaN	NaN	-0.837	0.888	0.335	-0.819	0.724	0.269	-0.773	0.573	0.282	-0.757	0.502	0.268	-0.795	0.333	0.194	-0.779	0.125	0.228
1014	5.07	-0.94	0.971	0.534	NaN	NaN	NaN	NaN	NaN	NaN	-0.755	0.645	0.697	-0.731	0.51	0.62	-0.757	0.42	0.628	-0.799	0.272	0.671	-0.867	0.099	0.594	-0.739	0.03	0.638	NaN	NaN	NaN	-0.836	0.887	0.335	-0.819	0.723	0.269	-0.773	0.572	0.283	-0.758	0.501	0.268	-0.793	0.331	0.194	-0.775	0.123	0.228
1015	5.075	-0.939	0.97	0.534	NaN	NaN	NaN	NaN	NaN	NaN	-0.754	0.645	0.697	-0.73	0.509	0.62	-0.756	0.42	0.628	-0.799	0.272	0.67	-0.867	0.099	0.594	-0.739	0.03	0.638	NaN	NaN	NaN	-0.835	0.886	0.335	-0.818	0.722	0.269	-0.773	0.57	0.284	-0.758	0.499	0.269	-0.792	0.331	0.194	-0.772	0.122	0.227
1016	5.08	-0.939	0.97	0.534	NaN	NaN	NaN	NaN	NaN	NaN	-0.754	0.646	0.698	-0.729	0.509	0.62	-0.755	0.42	0.628	-0.798	0.271	0.67	-0.867	0.099	0.594	-0.739	0.03	0.638	NaN	NaN	NaN	-0.834	0.885	0.335	-0.817	0.721	0.269	-0.773	0.568	0.285	-0.757	0.498	0.27	-0.79	0.33	0.195	-0.768	0.122	0.227
1017	5.085	-0.938	0.969	0.533	NaN	NaN	NaN	NaN	NaN	NaN	-0.754	0.646	0.698	-0.728	0.508	0.62	-0.754	0.419	0.628	-0.797	0.271	0.67	-0.867	0.099	0.594	-0.739	0.03	0.638	NaN	NaN	NaN	-0.834	0.885	0.335	-0.817	0.721	0.269	-0.773	0.567	0.285	-0.757	0.497	0.27	-0.789	0.328	0.195	-0.764	0.12	0.227
1018	5.09	-0.937	0.968	0.533	NaN	NaN	NaN	NaN	NaN	NaN	-0.753	0.645	0.698	-0.726	0.508	0.62	-0.752	0.418	0.627	-0.796	0.271	0.67	-0.867	0.099	0.594	-0.739	0.03	0.638	NaN	NaN	NaN	-0.833	0.884	0.335	-0.816	0.72	0.269	-0.775	0.566	0.286	-0.757	0.496	0.271	-0.787	0.327	0.195	-0.761	0.119	0.226
1019	5.095	-0.937	0.967	0.533	NaN	NaN	NaN	NaN	NaN	NaN	-0.751	0.644	0.698	-0.725	0.507	0.619	-0.75	0.418	0.627	-0.795	0.27	0.67	-0.867	0.099	0.594	-0.739	0.03	0.638	NaN	NaN	NaN	-0.832	0.883	0.335	-0.816	0.719	0.269	-0.775	0.565	0.286	-0.758	0.494	0.272	-0.786	0.325	0.196	-0.759	0.118	0.226
1020	5.1	-0.936	0.966	0.533	NaN	NaN	NaN	NaN	NaN	NaN	-0.75	0.644	0.698	-0.723	0.507	0.619	-0.749	0.417	0.627	-0.793	0.27	0.67	-0.867	0.099	0.594	-0.739	0.03	0.638	NaN	NaN	NaN	-0.831	0.882	0.335	-0.815	0.719	0.269	-0.775	0.563	0.287	-0.758	0.493	0.273	-0.785	0.324	0.197	-0.756	0.118	0.226
1021	5.105	-0.935	0.965	0.532	NaN	NaN	NaN	NaN	NaN	NaN	-0.749	0.644	0.698	-0.722	0.506	0.619	-0.748	0.417	0.627	-0.792	0.269	0.67	-0.867	0.099	0.594	-0.739	0.03	0.638	NaN	NaN	NaN	-0.831	0.881	0.335	-0.814	0.717	0.269	-0.775	0.562	0.287	-0.759	0.491	0.274	-0.785	0.323	0.197	-0.753	0.116	0.227
1022	5.11	-0.935	0.964	0.532	NaN	NaN	NaN	NaN	NaN	NaN	-0.748	0.643	0.697	-0.721	0.506	0.619	-0.747	0.416	0.626	-0.792	0.269	0.669	-0.867	0.099	0.594	-0.739	0.03	0.638	NaN	NaN	NaN	-0.83	0.88	0.335	-0.813	0.716	0.269	-0.775	0.561	0.287	-0.759	0.49	0.275	-0.784	0.321	0.198	-0.75	0.115	0.227
1023	5.115	-0.934	0.963	0.531	NaN	NaN	NaN	NaN	NaN	NaN	-0.746	0.641	0.696	-0.72	0.505	0.619	-0.746	0.416	0.626	-0.792	0.269	0.669	-0.867	0.099	0.594	-0.739	0.03	0.638	NaN	NaN	NaN	-0.829	0.879	0.335	-0.813	0.715	0.269	-0.776	0.56	0.288	-0.76	0.489	0.275	-0.784	0.32	0.199	-0.746	0.114	0.228
1024	5.12	-0.933	0.962	0.531	NaN	NaN	NaN	NaN	NaN	NaN	-0.745	0.641	0.696	-0.718	0.504	0.618	-0.744	0.415	0.626	-0.791	0.269	0.669	-0.867	0.099	0.594	-0.739	0.03	0.638	NaN	NaN	NaN	-0.828	0.878	0.334	-0.813	0.715	0.269	-0.777	0.559	0.288	-0.762	0.488	0.276	-0.784	0.318	0.2	-0.744	0.113	0.228
1025	5.125	-0.933	0.962	0.531	NaN	NaN	NaN	NaN	NaN	NaN	-0.745	0.641	0.696	-0.717	0.504	0.618	-0.741	0.414	0.626	-0.791	0.268	0.669	-0.867	0.099	0.594	-0.739	0.03	0.638	NaN	NaN	NaN	-0.827	0.877	0.334	-0.812	0.713	0.269	-0.777	0.557	0.289	-0.762	0.486	0.276	-0.783	0.316	0.201	-0.741	0.111	0.229
1026	5.13	-0.932	0.961	0.53	NaN	NaN	NaN	NaN	NaN	NaN	-0.743	0.641	0.696	-0.715	0.503	0.618	-0.741	0.414	0.626	-0.79	0.268	0.669	-0.867	0.099	0.594	-0.739	0.03	0.638	NaN	NaN	NaN	-0.826	0.876	0.334	-0.811	0.711	0.269	-0.777	0.555	0.29	-0.762	0.484	0.278	-0.783	0.314	0.202	-0.739	0.11	0.23
1027	5.135	-0.931	0.96	0.53	NaN	NaN	NaN	NaN	NaN	NaN	-0.742	0.64	0.696	-0.714	0.502	0.618	-0.74	0.413	0.626	-0.789	0.268	0.669	-0.867	0.099	0.594	-0.739	0.03	0.638	NaN	NaN	NaN	-0.825	0.875	0.334	-0.811	0.71	0.269	-0.778	0.554	0.29	-0.764	0.483	0.279	-0.783	0.313	0.204	-0.737	0.109	0.231
1028	5.14	-0.931	0.959	0.53	NaN	NaN	NaN	NaN	NaN	NaN	-0.741	0.64	0.696	-0.713	0.502	0.617	-0.739	0.413	0.626	-0.788	0.268	0.669	-0.866	0.099	0.594	-0.739	0.03	0.638	NaN	NaN	NaN	-0.825	0.875	0.334	-0.81	0.708	0.269	-0.78	0.552	0.291	-0.765	0.482	0.28	-0.783	0.311	0.205	-0.735	0.108	0.233
1029	5.145	-0.93	0.958	0.529	NaN	NaN	NaN	NaN	NaN	NaN	-0.74	0.639	0.695	-0.711	0.501	0.617	-0.737	0.412	0.625	-0.787	0.267	0.669	-0.866	0.099	0.594	-0.739	0.03	0.638	NaN	NaN	NaN	-0.824	0.874	0.333	-0.81	0.707	0.269	-0.781	0.551	0.291	-0.765	0.48	0.28	-0.782	0.309	0.206	-0.733	0.106	0.234
1030	5.15	-0.93	0.957	0.529	NaN	NaN	NaN	NaN	NaN	NaN	-0.738	0.637	0.695	-0.709	0.5	0.617	-0.735	0.411	0.625	-0.786	0.267	0.668	-0.866	0.099	0.594	-0.739	0.03	0.638	NaN	NaN	NaN	-0.823	0.873	0.333	-0.81	0.706	0.27	-0.781	0.55	0.292	-0.766	0.479	0.281	-0.783	0.307	0.208	-0.732	0.105	0.236
1031	5.155	-0.929	0.956	0.529	NaN	NaN	NaN	NaN	NaN	NaN	-0.735	0.635	0.694	-0.708	0.5	0.616	-0.734	0.411	0.624	-0.785	0.267	0.668	-0.866	0.099	0.594	-0.739	0.03	0.638	NaN	NaN	NaN	-0.823	0.872	0.332	-0.811	0.705	0.27	-0.781	0.548	0.293	-0.766	0.477	0.282	-0.783	0.305	0.209	-0.73	0.104	0.237
1032	5.16	-0.928	0.955	0.528	NaN	NaN	NaN	NaN	NaN	NaN	-0.734	0.634	0.694	-0.706	0.499	0.616	-0.732	0.411	0.624	-0.784	0.266	0.668	-0.866	0.099	0.594	-0.739	0.03	0.638	NaN	NaN	NaN	-0.822	0.871	0.332	-0.811	0.703	0.27	-0.782	0.547	0.294	-0.767	0.476	0.283	-0.783	0.304	0.211	-0.729	0.102	0.239
1033	5.165	-0.927	0.954	0.527	NaN	NaN	NaN	NaN	NaN	NaN	-0.734	0.635	0.694	-0.705	0.498	0.616	-0.731	0.41	0.624	-0.783	0.266	0.668	-0.866	0.099	0.594	-0.739	0.03	0.638	NaN	NaN	NaN	-0.821	0.87	0.332	-0.811	0.702	0.271	-0.783	0.546	0.295	-0.767	0.475	0.284	-0.783	0.302	0.212	-0.728	0.101	0.241
1034	5.17	-0.927	0.953	0.527	NaN	NaN	NaN	NaN	NaN	NaN	-0.733	0.635	0.694	-0.703	0.498	0.615	-0.729	0.409	0.624	-0.783	0.266	0.668	-0.866	0.099	0.594	-0.739	0.03	0.638	NaN	NaN	NaN	-0.82	0.869	0.331	-0.812	0.701	0.271	-0.784	0.545	0.296	-0.768	0.473	0.285	-0.784	0.301	0.214	-0.728	0.099	0.243
1035	5.175	-0.926	0.953	0.526	NaN	NaN	NaN	NaN	NaN	NaN	-0.732	0.635	0.693	-0.701	0.497	0.615	-0.727	0.409	0.623	-0.782	0.266	0.668	-0.865	0.099	0.594	-0.739	0.03	0.638	NaN	NaN	NaN	-0.82	0.868	0.331	-0.812	0.699	0.271	-0.784	0.543	0.297	-0.768	0.472	0.286	-0.784	0.299	0.216	-0.728	0.097	0.245
1036	5.18	-0.926	0.952	0.526	NaN	NaN	NaN	NaN	NaN	NaN	-0.731	0.634	0.693	-0.699	0.497	0.614	-0.726	0.408	0.623	-0.781	0.265	0.668	-0.865	0.099	0.594	-0.739	0.03	0.638	NaN	NaN	NaN	-0.82	0.867	0.33	-0.813	0.698	0.271	-0.784	0.542	0.298	-0.768	0.47	0.286	-0.784	0.297	0.218	-0.727	0.096	0.247
1037	5.185	-0.925	0.951	0.525	NaN	NaN	NaN	NaN	NaN	NaN	-0.73	0.633	0.692	-0.698	0.497	0.614	-0.724	0.408	0.622	-0.78	0.265	0.667	-0.865	0.099	0.594	-0.739	0.03	0.638	NaN	NaN	NaN	-0.819	0.866	0.329	-0.813	0.697	0.272	-0.784	0.541	0.298	-0.768	0.469	0.287	-0.784	0.295	0.219	-0.727	0.094	0.249
1038	5.19	-0.925	0.95	0.525	NaN	NaN	NaN	NaN	NaN	NaN	-0.728	0.632	0.692	-0.697	0.496	0.614	-0.723	0.407	0.622	-0.779	0.264	0.667	-0.865	0.099	0.594	-0.739	0.03	0.638	NaN	NaN	NaN	-0.819	0.865	0.329	-0.814	0.696	0.272	-0.784	0.54	0.299	-0.768	0.468	0.288	-0.785	0.294	0.221	-0.727	0.092	0.252
1039	5.195	-0.924	0.95	0.524	NaN	NaN	NaN	NaN	NaN	NaN	-0.728	0.632	0.692	-0.696	0.496	0.613	-0.723	0.407	0.622	-0.779	0.264	0.667	-0.865	0.099	0.594	-0.739	0.03	0.638	NaN	NaN	NaN	-0.818	0.865	0.329	-0.815	0.694	0.272	-0.785	0.538	0.3	-0.768	0.466	0.289	-0.785	0.292	0.223	-0.728	0.091	0.254
1040	5.2	-0.923	0.949	0.523	NaN	NaN	NaN	NaN	NaN	NaN	-0.728	0.632	0.692	-0.695	0.495	0.613	-0.722	0.407	0.622	-0.778	0.264	0.667	-0.865	0.099	0.594	-0.739	0.03	0.638	NaN	NaN	NaN	-0.817	0.864	0.328	-0.815	0.692	0.272	-0.785	0.537	0.301	-0.767	0.465	0.29	-0.785	0.291	0.224	-0.728	0.091	0.256
1041	5.205	-0.923	0.948	0.523	NaN	NaN	NaN	NaN	NaN	NaN	-0.726	0.631	0.691	-0.694	0.494	0.613	-0.722	0.407	0.622	-0.778	0.264	0.667	-0.865	0.099	0.594	-0.739	0.03	0.638	NaN	NaN	NaN	-0.816	0.863	0.327	-0.815	0.691	0.272	-0.784	0.536	0.302	-0.767	0.464	0.291	-0.785	0.289	0.226	-0.728	0.091	0.258
1042	5.21	-0.923	0.947	0.522	NaN	NaN	NaN	NaN	NaN	NaN	-0.723	0.628	0.689	-0.694	0.494	0.613	-0.721	0.406	0.621	-0.777	0.264	0.667	-0.865	0.099	0.594	-0.739	0.03	0.638	NaN	NaN	NaN	-0.816	0.862	0.327	-0.816	0.69	0.273	-0.784	0.535	0.303	-0.767	0.463	0.292	-0.784	0.288	0.228	-0.728	0.09	0.26
1043	5.215	-0.922	0.947	0.522	NaN	NaN	NaN	NaN	NaN	NaN	-0.721	0.627	0.687	-0.693	0.494	0.613	-0.72	0.405	0.621	-0.777	0.263	0.667	-0.865	0.099	0.594	-0.739	0.03	0.638	NaN	NaN	NaN	-0.816	0.861	0.326	-0.817	0.689	0.273	-0.783	0.534	0.304	-0.766	0.462	0.293	-0.783	0.286	0.229	-0.727	0.09	0.261
1044	5.22	-0.922	0.946	0.521	NaN	NaN	NaN	NaN	NaN	NaN	-0.721	0.626	0.687	-0.692	0.493	0.612	-0.719	0.405	0.621	-0.777	0.263	0.667	-0.865	0.099	0.594	-0.739	0.03	0.638	NaN	NaN	NaN	-0.815	0.86	0.326	-0.817	0.688	0.273	-0.782	0.533	0.304	-0.764	0.46	0.293	-0.784	0.285	0.231	-0.726	0.09	0.261
1045	5.225	-0.921	0.946	0.52	NaN	NaN	NaN	NaN	NaN	NaN	-0.721	0.627	0.687	-0.691	0.493	0.611	-0.718	0.404	0.62	-0.776	0.263	0.667	-0.865	0.099	0.594	-0.739	0.03	0.638	NaN	NaN	NaN	-0.815	0.859	0.325	-0.816	0.687	0.272	-0.781	0.532	0.305	-0.764	0.46	0.294	-0.784	0.285	0.232	-0.725	0.089	0.261
1046	5.23	-0.92	0.946	0.52	NaN	NaN	NaN	NaN	NaN	NaN	-0.721	0.627	0.687	-0.691	0.493	0.611	-0.718	0.404	0.62	-0.776	0.263	0.666	-0.865	0.099	0.594	-0.739	0.03	0.638	NaN	NaN	NaN	-0.814	0.859	0.325	-0.816	0.686	0.272	-0.781	0.531	0.305	-0.763	0.46	0.294	-0.784	0.286	0.232	-0.724	0.089	0.26
1047	5.235	-0.92	0.945	0.52	NaN	NaN	NaN	NaN	NaN	NaN	-0.721	0.628	0.687	-0.69	0.492	0.611	-0.717	0.404	0.62	-0.776	0.263	0.666	-0.865	0.099	0.594	-0.739	0.03	0.638	NaN	NaN	NaN	-0.814	0.858	0.325	-0.816	0.686	0.272	-0.78	0.531	0.305	-0.763	0.46	0.294	-0.782	0.287	0.231	-0.724	0.088	0.259
1048	5.24	-0.919	0.945	0.519	NaN	NaN	NaN	NaN	NaN	NaN	-0.722	0.629	0.688	-0.69	0.492	0.61	-0.717	0.404	0.619	-0.775	0.263	0.666	-0.864	0.099	0.594	-0.739	0.03	0.638	NaN	NaN	NaN	-0.813	0.858	0.324	-0.815	0.685	0.272	-0.78	0.531	0.305	-0.762	0.46	0.293	-0.78	0.287	0.23	-0.724	0.088	0.258
1049	5.245	-0.919	0.945	0.519	NaN	NaN	NaN	NaN	NaN	NaN	-0.722	0.629	0.688	-0.689	0.492	0.61	-0.716	0.403	0.619	-0.775	0.263	0.666	-0.864	0.099	0.593	-0.739	0.03	0.638	NaN	NaN	NaN	-0.812	0.858	0.324	-0.815	0.685	0.272	-0.779	0.531	0.304	-0.761	0.461	0.292	-0.778	0.287	0.228	-0.723	0.088	0.258
1050	5.25	-0.918	0.945	0.519	NaN	NaN	NaN	NaN	NaN	NaN	-0.721	0.63	0.687	-0.689	0.492	0.61	-0.716	0.403	0.619	-0.775	0.264	0.666	-0.864	0.099	0.593	-0.739	0.03	0.638	NaN	NaN	NaN	-0.812	0.858	0.324	-0.814	0.685	0.272	-0.779	0.531	0.303	-0.761	0.461	0.292	-0.776	0.288	0.226	-0.723	0.088	0.257
1051	5.255	-0.917	0.945	0.519	NaN	NaN	NaN	NaN	NaN	NaN	-0.72	0.629	0.687	-0.688	0.492	0.609	-0.715	0.403	0.618	-0.775	0.264	0.665	-0.864	0.099	0.593	-0.739	0.03	0.638	NaN	NaN	NaN	-0.811	0.858	0.324	-0.813	0.684	0.271	-0.778	0.532	0.302	-0.76	0.461	0.291	-0.776	0.288	0.224	-0.723	0.088	0.257
1052	5.26	-0.916	0.945	0.519	NaN	NaN	NaN	NaN	NaN	NaN	-0.719	0.629	0.686	-0.688	0.492	0.609	-0.715	0.403	0.618	-0.775	0.264	0.665	-0.864	0.099	0.594	-0.739	0.03	0.638	NaN	NaN	NaN	-0.811	0.859	0.324	-0.812	0.685	0.27	-0.777	0.532	0.301	-0.759	0.462	0.289	-0.775	0.289	0.222	-0.723	0.088	0.257
1053	5.265	-0.916	0.945	0.519	NaN	NaN	NaN	NaN	NaN	NaN	-0.719	0.629	0.686	-0.687	0.491	0.608	-0.714	0.403	0.618	-0.775	0.264	0.665	-0.864	0.099	0.594	-0.739	0.03	0.638	NaN	NaN	NaN	-0.81	0.859	0.323	-0.811	0.685	0.269	-0.775	0.533	0.3	-0.758	0.462	0.288	-0.775	0.289	0.221	-0.723	0.089	0.257
1054	5.27	-0.915	0.945	0.518	NaN	NaN	NaN	NaN	NaN	NaN	-0.718	0.629	0.686	-0.687	0.491	0.608	-0.714	0.403	0.617	-0.775	0.264	0.665	-0.865	0.099	0.594	-0.739	0.03	0.638	NaN	NaN	NaN	-0.81	0.859	0.323	-0.81	0.686	0.269	-0.774	0.534	0.298	-0.757	0.462	0.288	-0.775	0.289	0.221	-0.723	0.089	0.256
1055	5.275	-0.915	0.945	0.518	NaN	NaN	NaN	NaN	NaN	NaN	-0.718	0.629	0.685	-0.687	0.491	0.607	-0.714	0.404	0.617	-0.775	0.264	0.665	-0.865	0.099	0.594	-0.739	0.031	0.638	NaN	NaN	NaN	-0.81	0.86	0.322	-0.809	0.687	0.268	-0.772	0.535	0.297	-0.756	0.462	0.287	-0.775	0.289	0.22	-0.723	0.088	0.256
1056	5.28	-0.914	0.946	0.518	NaN	NaN	NaN	NaN	NaN	NaN	-0.717	0.629	0.685	-0.687	0.491	0.607	-0.714	0.404	0.617	-0.775	0.264	0.665	-0.865	0.099	0.594	-0.739	0.031	0.638	NaN	NaN	NaN	-0.81	0.86	0.321	-0.808	0.689	0.267	-0.77	0.536	0.295	-0.754	0.463	0.287	-0.774	0.289	0.219	-0.723	0.088	0.255
1057	5.285	-0.913	0.946	0.518	NaN	NaN	NaN	NaN	NaN	NaN	-0.716	0.628	0.684	-0.687	0.492	0.606	-0.714	0.404	0.616	-0.775	0.264	0.665	-0.865	0.099	0.594	-0.74	0.031	0.638	NaN	NaN	NaN	-0.81	0.861	0.321	-0.806	0.689	0.267	-0.768	0.537	0.294	-0.753	0.463	0.286	-0.772	0.289	0.218	-0.723	0.089	0.254
1058	5.29	-0.913	0.947	0.518	NaN	NaN	NaN	NaN	NaN	NaN	-0.715	0.627	0.682	-0.687	0.492	0.606	-0.715	0.404	0.616	-0.775	0.264	0.665	-0.865	0.099	0.594	-0.74	0.031	0.638	NaN	NaN	NaN	-0.809	0.861	0.321	-0.804	0.69	0.266	-0.766	0.537	0.294	-0.754	0.463	0.285	-0.771	0.29	0.217	-0.723	0.089	0.254
1059	5.295	-0.912	0.947	0.518	NaN	NaN	NaN	NaN	NaN	NaN	-0.714	0.627	0.681	-0.687	0.492	0.606	-0.715	0.405	0.616	-0.775	0.265	0.665	-0.865	0.099	0.594	-0.74	0.031	0.638	NaN	NaN	NaN	-0.809	0.862	0.32	-0.803	0.691	0.264	-0.766	0.538	0.294	-0.755	0.464	0.284	-0.77	0.291	0.216	-0.723	0.089	0.254
1060	5.3	-0.912	0.948	0.518	NaN	NaN	NaN	NaN	NaN	NaN	-0.714	0.627	0.681	-0.688	0.492	0.605	-0.716	0.405	0.616	-0.775	0.265	0.665	-0.865	0.099	0.594	-0.74	0.031	0.638	NaN	NaN	NaN	-0.808	0.862	0.32	-0.802	0.692	0.263	-0.768	0.539	0.293	-0.755	0.464	0.283	-0.769	0.29	0.215	-0.723	0.09	0.253
1061	5.305	-0.911	0.948	0.517	NaN	NaN	NaN	NaN	NaN	NaN	-0.713	0.627	0.681	-0.688	0.493	0.605	-0.717	0.405	0.616	-0.776	0.265	0.664	-0.865	0.099	0.594	-0.74	0.031	0.638	NaN	NaN	NaN	-0.808	0.863	0.319	-0.801	0.693	0.262	-0.768	0.539	0.292	-0.754	0.465	0.283	-0.769	0.29	0.215	-0.723	0.09	0.253
1062	5.31	-0.911	0.949	0.517	NaN	NaN	NaN	NaN	NaN	NaN	-0.713	0.627	0.68	-0.688	0.493	0.605	-0.717	0.405	0.615	-0.776	0.265	0.664	-0.865	0.099	0.594	-0.74	0.031	0.638	NaN	NaN	NaN	-0.808	0.863	0.319	-0.8	0.694	0.261	-0.768	0.539	0.292	-0.753	0.465	0.284	-0.769	0.291	0.215	-0.722	0.09	0.253
1063	5.315	-0.91	0.949	0.516	NaN	NaN	NaN	NaN	NaN	NaN	-0.713	0.627	0.68	-0.689	0.493	0.605	-0.717	0.405	0.615	-0.776	0.266	0.664	-0.865	0.099	0.594	-0.74	0.031	0.638	NaN	NaN	NaN	-0.807	0.864	0.319	-0.798	0.694	0.26	-0.768	0.54	0.292	-0.753	0.466	0.283	-0.77	0.292	0.215	-0.722	0.09	0.253
1064	5.32	-0.91	0.95	0.516	NaN	NaN	NaN	NaN	NaN	NaN	-0.713	0.627	0.68	-0.689	0.493	0.605	-0.718	0.405	0.615	-0.777	0.266	0.665	-0.865	0.099	0.594	-0.74	0.031	0.638	NaN	NaN	NaN	-0.807	0.864	0.318	-0.797	0.694	0.259	-0.768	0.54	0.292	-0.753	0.466	0.283	-0.77	0.292	0.216	-0.722	0.09	0.253
1065	5.325	-0.909	0.951	0.516	NaN	NaN	NaN	NaN	NaN	NaN	-0.713	0.628	0.679	-0.69	0.493	0.604	-0.718	0.405	0.615	-0.777	0.266	0.665	-0.866	0.099	0.594	-0.74	0.031	0.638	NaN	NaN	NaN	-0.807	0.865	0.318	-0.797	0.695	0.258	-0.767	0.541	0.292	-0.753	0.467	0.283	-0.771	0.293	0.216	-0.722	0.091	0.253
1066	5.33	-0.908	0.951	0.515	NaN	NaN	NaN	NaN	NaN	NaN	-0.714	0.629	0.679	-0.69	0.493	0.604	-0.718	0.406	0.615	-0.778	0.266	0.664	-0.866	0.099	0.594	-0.74	0.031	0.638	NaN	NaN	NaN	-0.807	0.865	0.317	-0.796	0.695	0.258	-0.767	0.541	0.291	-0.754	0.467	0.283	-0.772	0.293	0.216	-0.722	0.091	0.253
1067	5.335	-0.908	0.952	0.515	NaN	NaN	NaN	NaN	NaN	NaN	-0.715	0.632	0.68	-0.691	0.494	0.604	-0.719	0.406	0.615	-0.779	0.266	0.664	-0.866	0.099	0.594	-0.74	0.031	0.638	NaN	NaN	NaN	-0.806	0.865	0.317	-0.795	0.695	0.258	-0.766	0.541	0.291	-0.755	0.467	0.282	-0.772	0.293	0.216	-0.722	0.091	0.253
1068	5.34	-0.907	0.953	0.514	NaN	NaN	NaN	NaN	NaN	NaN	-0.716	0.632	0.68	-0.692	0.494	0.604	-0.72	0.407	0.615	-0.779	0.267	0.664	-0.866	0.099	0.594	-0.74	0.031	0.638	NaN	NaN	NaN	-0.805	0.866	0.316	-0.795	0.695	0.258	-0.766	0.541	0.291	-0.755	0.467	0.282	-0.773	0.292	0.217	-0.722	0.091	0.253
1069	5.345	-0.906	0.953	0.513	NaN	NaN	NaN	NaN	NaN	NaN	-0.716	0.632	0.679	-0.692	0.495	0.603	-0.722	0.407	0.614	-0.78	0.267	0.664	-0.866	0.099	0.594	-0.74	0.031	0.638	NaN	NaN	NaN	-0.805	0.866	0.316	-0.795	0.694	0.258	-0.766	0.54	0.291	-0.755	0.467	0.282	-0.773	0.293	0.217	-0.722	0.091	0.253
1070	5.35	-0.906	0.954	0.513	NaN	NaN	NaN	NaN	NaN	NaN	-0.715	0.633	0.679	-0.692	0.495	0.603	-0.723	0.408	0.614	-0.78	0.267	0.664	-0.866	0.099	0.594	-0.74	0.031	0.638	NaN	NaN	NaN	-0.804	0.867	0.315	-0.795	0.694	0.258	-0.767	0.54	0.291	-0.756	0.467	0.283	-0.774	0.293	0.217	-0.722	0.091	0.254
1071	5.355	-0.905	0.954	0.512	NaN	NaN	NaN	NaN	NaN	NaN	-0.714	0.632	0.677	-0.692	0.495	0.603	-0.723	0.408	0.614	-0.781	0.268	0.664	-0.866	0.099	0.594	-0.74	0.031	0.638	NaN	NaN	NaN	-0.804	0.867	0.315	-0.796	0.694	0.258	-0.768	0.54	0.292	-0.756	0.467	0.283	-0.774	0.293	0.218	-0.721	0.091	0.254
1072	5.36	-0.904	0.955	0.511	NaN	NaN	NaN	NaN	NaN	NaN	-0.713	0.632	0.677	-0.693	0.496	0.603	-0.723	0.409	0.614	-0.781	0.268	0.664	-0.866	0.099	0.594	-0.74	0.031	0.638	NaN	NaN	NaN	-0.803	0.867	0.314	-0.796	0.694	0.258	-0.768	0.54	0.292	-0.757	0.466	0.283	-0.774	0.293	0.218	-0.721	0.091	0.254
1073	5.365	-0.904	0.956	0.511	NaN	NaN	NaN	NaN	NaN	NaN	-0.714	0.633	0.677	-0.694	0.496	0.603	-0.723	0.409	0.614	-0.782	0.269	0.664	-0.866	0.099	0.594	-0.74	0.031	0.638	NaN	NaN	NaN	-0.802	0.868	0.314	-0.797	0.694	0.258	-0.769	0.54	0.293	-0.757	0.467	0.283	-0.774	0.293	0.218	-0.721	0.091	0.254
1074	5.37	-0.903	0.956	0.51	NaN	NaN	NaN	NaN	NaN	NaN	-0.715	0.635	0.678	-0.695	0.497	0.603	-0.723	0.409	0.614	-0.782	0.269	0.664	-0.866	0.099	0.594	-0.74	0.031	0.638	NaN	NaN	NaN	-0.802	0.868	0.313	-0.798	0.694	0.258	-0.77	0.54	0.293	-0.758	0.467	0.283	-0.774	0.293	0.218	-0.722	0.091	0.254
1075	5.375	-0.902	0.957	0.509	NaN	NaN	NaN	NaN	NaN	NaN	-0.716	0.636	0.678	-0.695	0.497	0.603	-0.724	0.41	0.614	-0.783	0.27	0.664	-0.866	0.099	0.594	-0.74	0.031	0.638	NaN	NaN	NaN	-0.801	0.868	0.313	-0.799	0.694	0.258	-0.771	0.54	0.293	-0.758	0.467	0.283	-0.775	0.293	0.218	-0.722	0.091	0.254
1076	5.38	-0.902	0.957	0.509	NaN	NaN	NaN	NaN	NaN	NaN	-0.716	0.637	0.678	-0.695	0.497	0.602	-0.724	0.41	0.614	-0.783	0.27	0.664	-0.866	0.099	0.594	-0.74	0.031	0.638	NaN	NaN	NaN	-0.8	0.868	0.312	-0.799	0.694	0.258	-0.771	0.54	0.293	-0.758	0.467	0.283	-0.775	0.293	0.218	-0.722	0.091	0.254
1077	5.385	-0.901	0.958	0.508	NaN	NaN	NaN	NaN	NaN	NaN	-0.716	0.637	0.677	-0.695	0.498	0.602	-0.725	0.41	0.614	-0.783	0.27	0.664	-0.866	0.099	0.594	-0.74	0.031	0.638	NaN	NaN	NaN	-0.799	0.868	0.312	-0.8	0.694	0.258	-0.772	0.539	0.293	-0.759	0.466	0.283	-0.775	0.293	0.218	-0.722	0.092	0.254
1078	5.39	-0.9	0.958	0.507	NaN	NaN	NaN	NaN	NaN	NaN	-0.715	0.637	0.676	-0.696	0.498	0.602	-0.725	0.411	0.614	-0.784	0.27	0.664	-0.866	0.099	0.594	-0.74	0.031	0.638	-0.742	0.943	0.348	-0.799	0.868	0.311	-0.801	0.694	0.258	-0.773	0.539	0.293	-0.76	0.466	0.283	-0.775	0.293	0.218	-0.722	0.092	0.254
1079	5.395	-0.899	0.959	0.506	NaN	NaN	NaN	-0.756	0.842	0.66	-0.715	0.637	0.675	-0.696	0.498	0.602	-0.726	0.411	0.614	-0.784	0.271	0.664	-0.866	0.099	0.594	-0.74	0.031	0.638	-0.74	0.944	0.348	-0.798	0.868	0.311	-0.802	0.694	0.258	-0.775	0.539	0.293	-0.76	0.466	0.283	-0.776	0.293	0.218	-0.722	0.092	0.254
1080	5.4	-0.899	0.959	0.505	NaN	NaN	NaN	-0.756	0.843	0.66	-0.714	0.637	0.675	-0.697	0.499	0.602	-0.727	0.412	0.613	-0.784	0.271	0.664	-0.866	0.099	0.594	-0.74	0.031	0.638	-0.739	0.944	0.347	-0.797	0.868	0.31	-0.802	0.694	0.258	-0.776	0.54	0.293	-0.761	0.466	0.283	-0.776	0.293	0.218	-0.722	0.092	0.254
1081	5.405	-0.898	0.96	0.505	NaN	NaN	NaN	-0.756	0.844	0.659	-0.714	0.637	0.675	-0.698	0.499	0.602	-0.727	0.412	0.613	-0.785	0.271	0.664	-0.866	0.099	0.594	-0.74	0.031	0.638	-0.739	0.944	0.347	-0.796	0.868	0.31	-0.803	0.694	0.258	-0.777	0.54	0.293	-0.762	0.466	0.283	-0.777	0.293	0.219	-0.722	0.092	0.254
1082	5.41	-0.897	0.96	0.504	NaN	NaN	NaN	-0.755	0.844	0.659	-0.713	0.637	0.674	-0.699	0.5	0.602	-0.727	0.412	0.613	-0.785	0.271	0.664	-0.866	0.099	0.594	-0.74	0.031	0.638	-0.737	0.944	0.346	-0.796	0.869	0.309	-0.804	0.694	0.258	-0.778	0.539	0.293	-0.763	0.466	0.283	-0.778	0.293	0.219	-0.723	0.091	0.254
1083	5.415	-0.896	0.961	0.503	NaN	NaN	NaN	-0.755	0.845	0.658	-0.713	0.638	0.674	-0.7	0.5	0.602	-0.728	0.412	0.613	-0.786	0.271	0.664	-0.867	0.099	0.594	-0.74	0.031	0.638	-0.737	0.945	0.346	-0.796	0.869	0.309	-0.804	0.693	0.258	-0.778	0.539	0.293	-0.764	0.466	0.283	-0.779	0.293	0.219	-0.723	0.091	0.254
1084	5.42	-0.896	0.961	0.503	NaN	NaN	NaN	-0.754	0.845	0.658	-0.713	0.638	0.674	-0.7	0.5	0.602	-0.729	0.413	0.613	-0.786	0.271	0.664	-0.867	0.099	0.595	-0.74	0.031	0.638	NaN	NaN	NaN	-0.795	0.869	0.308	-0.805	0.693	0.258	-0.779	0.539	0.293	-0.764	0.466	0.284	-0.779	0.293	0.219	-0.723	0.091	0.255
1085	5.425	-0.895	0.962	0.502	NaN	NaN	NaN	-0.753	0.845	0.657	-0.713	0.638	0.674	-0.7	0.5	0.602	-0.729	0.413	0.613	-0.786	0.272	0.664	-0.867	0.099	0.595	-0.74	0.031	0.638	NaN	NaN	NaN	-0.794	0.869	0.308	-0.805	0.693	0.258	-0.779	0.539	0.293	-0.765	0.466	0.284	-0.78	0.292	0.219	-0.723	0.091	0.255
1086	5.43	-0.894	0.962	0.501	NaN	NaN	NaN	-0.752	0.845	0.656	-0.712	0.638	0.674	-0.7	0.5	0.602	-0.73	0.413	0.613	-0.787	0.272	0.664	-0.867	0.099	0.595	-0.74	0.031	0.638	NaN	NaN	NaN	-0.793	0.869	0.307	-0.805	0.693	0.258	-0.779	0.539	0.293	-0.765	0.466	0.284	-0.781	0.292	0.219	-0.724	0.091	0.255
1087	5.435	-0.892	0.962	0.501	NaN	NaN	NaN	-0.751	0.846	0.656	-0.712	0.638	0.673	-0.7	0.501	0.601	-0.731	0.413	0.613	-0.787	0.272	0.665	-0.867	0.099	0.595	-0.74	0.031	0.638	NaN	NaN	NaN	-0.792	0.869	0.307	-0.805	0.693	0.258	-0.779	0.539	0.293	-0.765	0.466	0.284	-0.781	0.292	0.219	-0.724	0.09	0.255
1088	5.44	-0.891	0.963	0.5	NaN	NaN	NaN	-0.751	0.847	0.655	-0.711	0.639	0.673	-0.7	0.501	0.601	-0.731	0.414	0.613	-0.788	0.273	0.665	-0.867	0.099	0.595	-0.74	0.031	0.638	NaN	NaN	NaN	-0.792	0.869	0.306	-0.805	0.693	0.257	-0.779	0.539	0.293	-0.765	0.466	0.284	-0.782	0.291	0.22	-0.724	0.09	0.255
1089	5.445	-0.89	0.963	0.5	NaN	NaN	NaN	-0.751	0.847	0.655	-0.711	0.639	0.672	-0.7	0.501	0.601	-0.732	0.414	0.612	-0.788	0.273	0.665	-0.867	0.099	0.595	-0.74	0.031	0.638	NaN	NaN	NaN	-0.791	0.868	0.306	-0.804	0.693	0.257	-0.779	0.539	0.293	-0.765	0.465	0.284	-0.782	0.29	0.22	-0.725	0.09	0.256
1090	5.45	-0.89	0.963	0.499	NaN	NaN	NaN	-0.749	0.847	0.654	-0.71	0.639	0.672	-0.7	0.501	0.601	-0.732	0.414	0.612	-0.788	0.273	0.665	-0.867	0.099	0.595	-0.74	0.031	0.638	NaN	NaN	NaN	-0.79	0.868	0.305	-0.804	0.693	0.256	-0.779	0.538	0.293	-0.765	0.465	0.284	-0.782	0.289	0.22	-0.725	0.09	0.256
1091	5.455	-0.889	0.963	0.498	NaN	NaN	NaN	-0.748	0.847	0.653	-0.71	0.639	0.672	-0.7	0.501	0.6	-0.732	0.414	0.612	-0.789	0.273	0.665	-0.867	0.099	0.595	-0.74	0.031	0.638	-0.73	0.944	0.339	-0.789	0.868	0.305	-0.803	0.692	0.256	-0.779	0.538	0.293	-0.765	0.464	0.284	-0.783	0.289	0.221	-0.725	0.09	0.257
1092	5.46	-0.888	0.964	0.497	NaN	NaN	NaN	-0.748	0.848	0.653	-0.709	0.639	0.671	-0.7	0.501	0.6	-0.732	0.414	0.612	-0.789	0.273	0.665	-0.867	0.099	0.595	-0.74	0.031	0.638	-0.73	0.944	0.339	-0.789	0.867	0.304	-0.802	0.692	0.255	-0.778	0.538	0.293	-0.765	0.464	0.284	-0.783	0.289	0.221	-0.725	0.09	0.257
1093	5.465	-0.887	0.964	0.497	NaN	NaN	NaN	-0.747	0.848	0.652	-0.709	0.64	0.671	-0.7	0.501	0.6	-0.732	0.414	0.612	-0.789	0.273	0.665	-0.867	0.099	0.595	-0.74	0.031	0.638	NaN	NaN	NaN	-0.788	0.867	0.304	-0.801	0.692	0.255	-0.778	0.538	0.293	-0.765	0.464	0.284	-0.783	0.289	0.222	-0.725	0.09	0.257
1094	5.47	-0.886	0.964	0.496	NaN	NaN	NaN	-0.746	0.848	0.651	-0.709	0.64	0.671	-0.7	0.501	0.599	-0.732	0.414	0.612	-0.789	0.273	0.665	-0.867	0.099	0.595	-0.74	0.031	0.638	NaN	NaN	NaN	-0.787	0.867	0.303	-0.801	0.692	0.254	-0.778	0.537	0.292	-0.766	0.464	0.284	-0.783	0.288	0.222	-0.724	0.09	0.257
1095	5.475	-0.885	0.964	0.495	NaN	NaN	NaN	-0.745	0.848	0.651	-0.709	0.641	0.67	-0.7	0.501	0.599	-0.732	0.414	0.612	-0.789	0.274	0.665	-0.867	0.099	0.595	-0.74	0.031	0.638	NaN	NaN	NaN	-0.787	0.866	0.303	-0.8	0.691	0.253	-0.777	0.537	0.292	-0.765	0.463	0.284	-0.783	0.288	0.222	-0.724	0.09	0.258
1096	5.48	-0.884	0.964	0.495	NaN	NaN	NaN	-0.744	0.849	0.65	-0.708	0.641	0.67	-0.7	0.502	0.599	-0.732	0.414	0.612	-0.79	0.274	0.665	-0.867	0.099	0.595	-0.74	0.031	0.638	NaN	NaN	NaN	-0.786	0.866	0.302	-0.798	0.691	0.253	-0.777	0.537	0.292	-0.765	0.463	0.284	-0.783	0.288	0.222	-0.724	0.09	0.258
1097	5.485	-0.883	0.965	0.494	NaN	NaN	NaN	-0.743	0.849	0.65	-0.708	0.641	0.67	-0.7	0.502	0.599	-0.732	0.415	0.612	-0.79	0.274	0.665	-0.867	0.099	0.595	-0.74	0.031	0.638	-0.725	0.942	0.334	-0.785	0.866	0.301	-0.797	0.691	0.252	-0.777	0.537	0.292	-0.765	0.463	0.284	-0.782	0.288	0.221	-0.724	0.09	0.258
1098	5.49	-0.882	0.965	0.494	NaN	NaN	NaN	-0.741	0.849	0.649	-0.708	0.642	0.669	-0.7	0.502	0.599	-0.732	0.415	0.612	-0.79	0.274	0.664	-0.867	0.099	0.595	-0.74	0.031	0.638	-0.725	0.943	0.334	-0.784	0.866	0.3	-0.796	0.691	0.252	-0.776	0.537	0.291	-0.764	0.463	0.283	-0.781	0.287	0.221	-0.724	0.089	0.258
1099	5.495	-0.881	0.965	0.493	NaN	NaN	NaN	-0.74	0.849	0.648	-0.708	0.643	0.669	-0.701	0.502	0.598	-0.732	0.415	0.611	-0.79	0.275	0.664	-0.867	0.099	0.595	-0.74	0.031	0.638	NaN	NaN	NaN	-0.783	0.866	0.3	-0.796	0.691	0.252	-0.776	0.537	0.291	-0.764	0.463	0.283	-0.781	0.287	0.22	-0.724	0.089	0.257
1100	5.5	-0.88	0.965	0.492	NaN	NaN	NaN	-0.74	0.85	0.648	-0.707	0.643	0.668	-0.701	0.502	0.598	-0.732	0.415	0.611	-0.79	0.275	0.664	-0.867	0.099	0.595	-0.74	0.031	0.638	-0.724	0.944	0.332	-0.782	0.866	0.299	-0.795	0.691	0.251	-0.775	0.537	0.291	-0.763	0.463	0.282	-0.78	0.287	0.22	-0.724	0.089	0.257
1101	5.505	-0.878	0.965	0.491	NaN	NaN	NaN	-0.739	0.85	0.647	-0.707	0.643	0.668	-0.701	0.502	0.598	-0.732	0.416	0.61	-0.79	0.275	0.664	-0.867	0.099	0.595	-0.74	0.031	0.638	NaN	NaN	NaN	-0.781	0.866	0.299	-0.794	0.691	0.251	-0.774	0.537	0.29	-0.762	0.463	0.282	-0.779	0.288	0.219	-0.724	0.089	0.257
1102	5.51	-0.877	0.965	0.491	NaN	NaN	NaN	-0.737	0.849	0.646	-0.707	0.643	0.667	-0.7	0.502	0.597	-0.733	0.416	0.61	-0.79	0.275	0.664	-0.867	0.099	0.595	-0.74	0.031	0.638	NaN	NaN	NaN	-0.78	0.866	0.298	-0.793	0.691	0.25	-0.773	0.537	0.289	-0.762	0.463	0.281	-0.779	0.288	0.219	-0.724	0.089	0.257
1103	5.515	-0.876	0.965	0.49	NaN	NaN	NaN	-0.736	0.85	0.645	-0.706	0.644	0.666	-0.699	0.502	0.597	-0.733	0.416	0.609	-0.79	0.276	0.664	-0.867	0.099	0.595	-0.74	0.031	0.638	NaN	NaN	NaN	-0.779	0.866	0.297	-0.792	0.691	0.249	-0.772	0.537	0.289	-0.761	0.464	0.281	-0.778	0.288	0.219	-0.723	0.089	0.257
1104	5.52	-0.875	0.966	0.489	NaN	NaN	NaN	-0.735	0.85	0.645	-0.706	0.644	0.666	-0.699	0.502	0.596	-0.733	0.417	0.609	-0.791	0.276	0.664	-0.867	0.099	0.595	-0.74	0.031	0.638	NaN	NaN	NaN	-0.778	0.866	0.297	-0.792	0.691	0.249	-0.771	0.537	0.288	-0.76	0.464	0.281	-0.777	0.288	0.218	-0.723	0.089	0.257
1105	5.525	-0.874	0.966	0.488	NaN	NaN	NaN	-0.734	0.85	0.644	-0.705	0.644	0.666	-0.699	0.502	0.596	-0.733	0.417	0.609	-0.79	0.276	0.663	-0.867	0.099	0.595	-0.74	0.031	0.638	-0.718	0.943	0.327	-0.777	0.866	0.296	-0.791	0.692	0.248	-0.77	0.537	0.287	-0.759	0.463	0.28	-0.776	0.288	0.217	-0.723	0.089	0.256
1106	5.53	-0.873	0.966	0.488	NaN	NaN	NaN	-0.733	0.851	0.643	-0.704	0.644	0.665	-0.699	0.502	0.596	-0.732	0.417	0.608	-0.79	0.276	0.663	-0.867	0.099	0.595	-0.74	0.031	0.638	-0.718	0.943	0.326	-0.776	0.866	0.295	-0.79	0.692	0.248	-0.769	0.537	0.287	-0.758	0.464	0.279	-0.775	0.288	0.217	-0.723	0.089	0.256
1107	5.535	-0.871	0.967	0.487	NaN	NaN	NaN	-0.732	0.851	0.643	-0.704	0.644	0.664	-0.698	0.502	0.595	-0.732	0.417	0.608	-0.79	0.277	0.663	-0.867	0.099	0.595	-0.74	0.031	0.638	-0.716	0.943	0.326	-0.775	0.867	0.295	-0.789	0.692	0.247	-0.768	0.538	0.286	-0.758	0.464	0.278	-0.775	0.288	0.216	-0.723	0.089	0.256
1108	5.54	-0.87	0.967	0.486	NaN	NaN	NaN	-0.73	0.851	0.642	-0.703	0.645	0.664	-0.698	0.502	0.594	-0.732	0.417	0.608	-0.79	0.277	0.663	-0.867	0.1	0.595	-0.74	0.031	0.638	-0.715	0.944	0.325	-0.774	0.867	0.294	-0.789	0.692	0.247	-0.767	0.538	0.285	-0.757	0.464	0.278	-0.774	0.288	0.216	-0.723	0.089	0.256
1109	5.545	-0.869	0.967	0.485	NaN	NaN	NaN	-0.729	0.851	0.641	-0.703	0.645	0.664	-0.696	0.502	0.594	-0.732	0.417	0.608	-0.79	0.278	0.663	-0.867	0.1	0.595	-0.74	0.031	0.638	-0.714	0.944	0.324	-0.773	0.867	0.293	-0.788	0.692	0.246	-0.766	0.538	0.284	-0.756	0.464	0.278	-0.774	0.288	0.215	-0.723	0.089	0.256
1110	5.55	-0.868	0.968	0.484	NaN	NaN	NaN	-0.728	0.851	0.64	-0.702	0.646	0.663	-0.695	0.502	0.593	-0.731	0.417	0.607	-0.79	0.278	0.662	-0.867	0.1	0.595	-0.74	0.031	0.638	-0.712	0.944	0.324	-0.772	0.867	0.292	-0.787	0.692	0.245	-0.765	0.538	0.284	-0.755	0.463	0.277	-0.774	0.288	0.215	-0.723	0.089	0.256
1111	5.555	-0.867	0.968	0.483	NaN	NaN	NaN	-0.726	0.851	0.639	-0.701	0.645	0.662	-0.694	0.502	0.592	-0.73	0.417	0.607	-0.79	0.278	0.662	-0.867	0.1	0.595	-0.74	0.031	0.638	-0.711	0.944	0.323	-0.771	0.867	0.292	-0.786	0.693	0.244	-0.765	0.539	0.283	-0.754	0.463	0.277	-0.774	0.288	0.215	-0.723	0.089	0.256
1112	5.56	-0.865	0.968	0.482	NaN	NaN	NaN	-0.725	0.851	0.638	-0.699	0.644	0.66	-0.693	0.503	0.592	-0.729	0.418	0.607	-0.789	0.279	0.662	-0.866	0.1	0.595	-0.74	0.031	0.638	-0.71	0.944	0.322	-0.77	0.868	0.291	-0.786	0.694	0.243	-0.764	0.539	0.283	-0.754	0.463	0.276	-0.773	0.288	0.214	-0.723	0.089	0.256
1113	5.565	-0.864	0.968	0.481	NaN	NaN	NaN	-0.724	0.851	0.638	-0.698	0.644	0.66	-0.693	0.503	0.592	-0.728	0.418	0.606	-0.789	0.279	0.662	-0.866	0.101	0.595	-0.74	0.03	0.638	-0.708	0.944	0.321	-0.769	0.868	0.29	-0.785	0.694	0.243	-0.763	0.539	0.282	-0.753	0.463	0.276	-0.774	0.288	0.214	-0.723	0.089	0.256
1114	5.57	-0.863	0.969	0.48	NaN	NaN	NaN	-0.722	0.851	0.636	-0.697	0.644	0.659	-0.693	0.503	0.592	-0.728	0.418	0.606	-0.788	0.279	0.662	-0.866	0.101	0.595	-0.74	0.03	0.638	-0.707	0.944	0.32	-0.768	0.868	0.288	-0.783	0.694	0.242	-0.763	0.539	0.281	-0.753	0.463	0.276	-0.774	0.288	0.214	-0.723	0.089	0.256
1115	5.575	-0.862	0.969	0.48	NaN	NaN	NaN	-0.722	0.851	0.636	-0.696	0.644	0.659	-0.692	0.503	0.591	-0.727	0.418	0.605	-0.788	0.28	0.662	-0.866	0.101	0.595	-0.74	0.03	0.638	-0.706	0.944	0.319	-0.766	0.868	0.287	-0.782	0.694	0.241	-0.762	0.539	0.281	-0.753	0.463	0.275	-0.774	0.288	0.214	-0.723	0.089	0.256
1116	5.58	-0.86	0.969	0.479	NaN	NaN	NaN	-0.721	0.851	0.635	-0.695	0.645	0.658	-0.691	0.503	0.591	-0.726	0.417	0.605	-0.788	0.28	0.661	-0.866	0.101	0.595	-0.74	0.03	0.638	-0.704	0.944	0.318	-0.765	0.868	0.286	-0.781	0.694	0.241	-0.761	0.539	0.281	-0.753	0.463	0.275	-0.774	0.288	0.214	-0.723	0.089	0.256
1117	5.585	-0.859	0.969	0.478	NaN	NaN	NaN	-0.72	0.851	0.634	-0.694	0.645	0.658	-0.691	0.503	0.591	-0.726	0.417	0.605	-0.788	0.28	0.661	-0.866	0.101	0.595	-0.74	0.03	0.638	-0.703	0.944	0.318	-0.764	0.869	0.286	-0.78	0.694	0.24	-0.761	0.539	0.28	-0.753	0.463	0.274	-0.774	0.288	0.214	-0.723	0.089	0.256
1118	5.59	-0.857	0.969	0.477	NaN	NaN	NaN	-0.718	0.851	0.633	-0.694	0.645	0.657	-0.69	0.503	0.591	-0.725	0.417	0.604	-0.788	0.281	0.661	-0.866	0.101	0.595	-0.74	0.03	0.638	-0.702	0.944	0.317	-0.763	0.869	0.285	-0.78	0.694	0.239	-0.761	0.539	0.28	-0.752	0.463	0.273	-0.774	0.288	0.214	-0.723	0.089	0.256
1119	5.595	-0.856	0.97	0.476	NaN	NaN	NaN	-0.717	0.851	0.632	-0.693	0.645	0.657	-0.689	0.503	0.591	-0.724	0.418	0.604	-0.788	0.281	0.661	-0.866	0.102	0.595	-0.74	0.03	0.638	-0.701	0.944	0.316	-0.762	0.869	0.284	-0.778	0.693	0.238	-0.76	0.539	0.279	-0.752	0.463	0.273	-0.774	0.288	0.214	-0.723	0.089	0.256
1120	5.6	-0.855	0.97	0.475	NaN	NaN	NaN	-0.716	0.851	0.631	-0.692	0.645	0.656	-0.688	0.503	0.59	-0.724	0.418	0.604	-0.787	0.281	0.661	-0.865	0.102	0.595	-0.739	0.03	0.638	-0.699	0.944	0.315	-0.76	0.869	0.283	-0.777	0.693	0.238	-0.76	0.539	0.279	-0.752	0.463	0.272	-0.773	0.287	0.213	-0.723	0.088	0.256
1121	5.605	-0.854	0.97	0.474	NaN	NaN	NaN	-0.715	0.851	0.63	-0.692	0.646	0.656	-0.687	0.503	0.589	-0.723	0.418	0.604	-0.787	0.282	0.661	-0.865	0.102	0.595	-0.739	0.029	0.638	-0.698	0.944	0.314	-0.759	0.869	0.281	-0.776	0.694	0.237	-0.76	0.538	0.278	-0.752	0.463	0.272	-0.773	0.287	0.213	-0.723	0.088	0.256
1122	5.61	-0.853	0.97	0.473	NaN	NaN	NaN	-0.714	0.851	0.628	-0.691	0.646	0.655	-0.686	0.503	0.589	-0.722	0.418	0.604	-0.787	0.282	0.66	-0.865	0.102	0.595	-0.739	0.029	0.638	-0.697	0.944	0.313	-0.758	0.869	0.281	-0.776	0.694	0.237	-0.76	0.538	0.278	-0.752	0.463	0.272	-0.773	0.287	0.213	-0.723	0.088	0.256
1123	5.615	-0.852	0.97	0.472	NaN	NaN	NaN	-0.712	0.851	0.628	-0.69	0.646	0.655	-0.685	0.503	0.589	-0.722	0.418	0.603	-0.786	0.283	0.66	-0.865	0.103	0.595	-0.739	0.029	0.638	-0.695	0.943	0.312	-0.757	0.869	0.28	-0.775	0.694	0.236	-0.759	0.538	0.278	-0.752	0.463	0.272	-0.773	0.286	0.212	-0.723	0.088	0.256
1124	5.62	-0.85	0.97	0.471	NaN	NaN	NaN	-0.711	0.851	0.627	-0.69	0.647	0.655	-0.684	0.503	0.588	-0.721	0.418	0.603	-0.786	0.283	0.66	-0.865	0.103	0.595	-0.739	0.029	0.638	-0.694	0.943	0.311	-0.756	0.869	0.279	-0.774	0.693	0.235	-0.759	0.538	0.277	-0.752	0.463	0.271	-0.773	0.286	0.212	-0.723	0.088	0.256
1125	5.625	-0.849	0.97	0.47	NaN	NaN	NaN	-0.71	0.851	0.626	-0.69	0.647	0.655	-0.683	0.503	0.588	-0.719	0.418	0.603	-0.785	0.284	0.66	-0.864	0.103	0.595	-0.739	0.029	0.638	-0.693	0.944	0.311	-0.755	0.869	0.278	-0.774	0.693	0.234	-0.759	0.538	0.276	-0.752	0.463	0.271	-0.773	0.286	0.212	-0.723	0.088	0.256
1126	5.63	-0.847	0.971	0.47	NaN	NaN	NaN	-0.71	0.851	0.625	-0.689	0.647	0.655	-0.682	0.503	0.587	-0.718	0.418	0.602	-0.785	0.284	0.659	-0.864	0.104	0.594	-0.739	0.029	0.638	-0.691	0.944	0.31	-0.754	0.869	0.277	-0.774	0.693	0.234	-0.759	0.538	0.276	-0.752	0.463	0.271	-0.773	0.286	0.211	-0.723	0.088	0.256
1127	5.635	-0.846	0.971	0.469	NaN	NaN	NaN	-0.708	0.851	0.624	-0.689	0.648	0.654	-0.681	0.503	0.587	-0.717	0.418	0.602	-0.784	0.284	0.659	-0.864	0.104	0.594	-0.739	0.028	0.638	-0.69	0.944	0.309	-0.753	0.869	0.276	-0.773	0.693	0.233	-0.759	0.538	0.275	-0.752	0.463	0.27	-0.773	0.286	0.211	-0.723	0.088	0.256
1128	5.64	-0.845	0.971	0.468	NaN	NaN	NaN	-0.707	0.851	0.623	-0.688	0.648	0.654	-0.68	0.503	0.587	-0.716	0.418	0.601	-0.784	0.285	0.659	-0.864	0.105	0.594	-0.739	0.028	0.638	-0.689	0.943	0.308	-0.752	0.869	0.276	-0.773	0.694	0.232	-0.759	0.538	0.275	-0.752	0.463	0.27	-0.774	0.286	0.211	-0.723	0.088	0.256
1129	5.645	-0.844	0.971	0.467	NaN	NaN	NaN	-0.706	0.851	0.622	-0.687	0.647	0.652	-0.679	0.503	0.587	-0.715	0.418	0.601	-0.783	0.285	0.659	-0.863	0.106	0.594	-0.739	0.028	0.638	-0.688	0.943	0.307	-0.751	0.869	0.275	-0.772	0.693	0.232	-0.759	0.538	0.274	-0.752	0.463	0.27	-0.774	0.286	0.211	-0.723	0.088	0.256
1130	5.65	-0.843	0.972	0.466	NaN	NaN	NaN	-0.704	0.851	0.621	-0.685	0.646	0.651	-0.677	0.503	0.587	-0.714	0.419	0.601	-0.782	0.286	0.659	-0.863	0.106	0.594	-0.739	0.028	0.639	-0.687	0.943	0.306	-0.75	0.869	0.274	-0.772	0.693	0.231	-0.759	0.538	0.274	-0.752	0.462	0.269	-0.774	0.286	0.21	-0.723	0.088	0.256
1131	5.655	-0.842	0.972	0.465	NaN	NaN	NaN	-0.704	0.851	0.62	-0.684	0.646	0.65	-0.676	0.503	0.587	-0.713	0.419	0.601	-0.781	0.286	0.658	-0.863	0.107	0.594	-0.739	0.028	0.639	-0.686	0.943	0.305	-0.749	0.869	0.273	-0.771	0.693	0.23	-0.759	0.538	0.274	-0.752	0.462	0.269	-0.774	0.286	0.21	-0.723	0.088	0.256
1132	5.66	-0.84	0.972	0.464	NaN	NaN	NaN	-0.702	0.851	0.619	-0.683	0.646	0.649	-0.674	0.503	0.586	-0.711	0.419	0.6	-0.78	0.287	0.658	-0.862	0.107	0.594	-0.739	0.028	0.639	-0.685	0.943	0.304	-0.748	0.869	0.272	-0.771	0.693	0.229	-0.759	0.538	0.273	-0.752	0.462	0.269	-0.774	0.286	0.21	-0.723	0.088	0.256
1133	5.665	-0.839	0.972	0.464	NaN	NaN	NaN	-0.701	0.851	0.618	-0.682	0.646	0.649	-0.672	0.503	0.586	-0.709	0.419	0.6	-0.779	0.288	0.657	-0.861	0.108	0.594	-0.739	0.028	0.639	-0.684	0.943	0.303	-0.747	0.869	0.271	-0.771	0.693	0.228	-0.759	0.538	0.273	-0.752	0.462	0.268	-0.774	0.286	0.21	-0.723	0.088	0.256
1134	5.67	-0.838	0.973	0.463	NaN	NaN	NaN	-0.7	0.851	0.618	-0.681	0.646	0.648	-0.67	0.502	0.586	-0.707	0.419	0.6	-0.777	0.288	0.657	-0.861	0.109	0.594	-0.738	0.028	0.639	-0.684	0.944	0.302	-0.746	0.869	0.271	-0.77	0.693	0.228	-0.759	0.538	0.272	-0.752	0.462	0.268	-0.775	0.286	0.21	-0.723	0.088	0.256
1135	5.675	-0.837	0.973	0.462	NaN	NaN	NaN	-0.699	0.851	0.617	-0.68	0.647	0.648	-0.669	0.502	0.586	-0.705	0.42	0.6	-0.775	0.289	0.657	-0.86	0.11	0.594	-0.738	0.028	0.639	NaN	NaN	NaN	-0.745	0.869	0.27	-0.77	0.693	0.227	-0.759	0.538	0.272	-0.752	0.462	0.267	-0.775	0.286	0.21	-0.723	0.088	0.256
1136	5.68	-0.835	0.973	0.461	NaN	NaN	NaN	-0.698	0.851	0.616	-0.679	0.647	0.647	-0.667	0.503	0.587	-0.703	0.42	0.6	-0.773	0.289	0.656	-0.859	0.112	0.594	-0.738	0.028	0.639	NaN	NaN	NaN	-0.744	0.869	0.269	-0.77	0.693	0.227	-0.759	0.538	0.271	-0.752	0.462	0.267	-0.774	0.286	0.209	-0.723	0.088	0.256
1137	5.685	-0.834	0.973	0.46	NaN	NaN	NaN	-0.696	0.851	0.615	-0.678	0.647	0.647	-0.664	0.503	0.587	-0.7	0.421	0.599	-0.771	0.29	0.656	-0.859	0.113	0.594	-0.738	0.028	0.639	-0.68	0.942	0.299	-0.743	0.869	0.268	-0.769	0.693	0.227	-0.758	0.538	0.271	-0.751	0.462	0.267	-0.774	0.286	0.209	-0.723	0.088	0.256
1138	5.69	-0.833	0.974	0.459	NaN	NaN	NaN	-0.695	0.852	0.614	-0.676	0.648	0.646	-0.661	0.503	0.586	-0.697	0.421	0.599	-0.769	0.291	0.656	-0.858	0.115	0.595	-0.738	0.028	0.639	-0.679	0.943	0.298	-0.742	0.869	0.267	-0.769	0.693	0.226	-0.758	0.538	0.271	-0.75	0.462	0.267	-0.774	0.286	0.209	-0.723	0.088	0.255
1139	5.695	-0.832	0.974	0.458	NaN	NaN	NaN	-0.694	0.852	0.614	-0.675	0.648	0.646	-0.658	0.503	0.586	-0.694	0.421	0.599	-0.767	0.292	0.656	-0.856	0.116	0.595	-0.738	0.028	0.639	-0.678	0.943	0.297	-0.742	0.869	0.266	-0.768	0.693	0.225	-0.758	0.538	0.27	-0.75	0.462	0.267	-0.774	0.286	0.209	-0.723	0.088	0.255
1140	5.7	-0.831	0.974	0.458	NaN	NaN	NaN	-0.693	0.851	0.613	-0.672	0.648	0.645	-0.654	0.504	0.586	-0.69	0.422	0.599	-0.764	0.293	0.656	-0.855	0.118	0.595	-0.738	0.028	0.639	-0.678	0.943	0.296	-0.741	0.869	0.265	-0.768	0.693	0.224	-0.757	0.538	0.27	-0.75	0.462	0.266	-0.774	0.286	0.209	-0.723	0.087	0.255
1141	5.705	-0.83	0.975	0.457	NaN	NaN	NaN	-0.692	0.851	0.612	-0.67	0.648	0.645	-0.651	0.504	0.586	-0.687	0.422	0.599	-0.761	0.295	0.656	-0.854	0.12	0.595	-0.738	0.028	0.639	-0.677	0.943	0.295	-0.741	0.869	0.264	-0.767	0.693	0.223	-0.757	0.538	0.269	-0.75	0.462	0.266	-0.774	0.286	0.208	-0.723	0.087	0.255
1142	5.71	-0.83	0.975	0.456	NaN	NaN	NaN	-0.691	0.852	0.611	-0.668	0.648	0.645	-0.648	0.505	0.587	-0.683	0.423	0.599	-0.758	0.296	0.656	-0.853	0.122	0.595	-0.738	0.028	0.639	-0.677	0.944	0.294	-0.74	0.869	0.263	-0.767	0.693	0.223	-0.757	0.538	0.269	-0.751	0.462	0.265	-0.773	0.285	0.208	-0.723	0.087	0.255
1143	5.715	-0.829	0.975	0.455	NaN	NaN	NaN	-0.69	0.852	0.61	-0.666	0.649	0.644	-0.643	0.505	0.588	-0.679	0.423	0.599	-0.755	0.297	0.656	-0.851	0.124	0.596	-0.738	0.028	0.639	-0.676	0.943	0.293	-0.74	0.869	0.263	-0.767	0.693	0.223	-0.756	0.538	0.268	-0.751	0.462	0.264	-0.772	0.284	0.207	-0.723	0.087	0.255
1144	5.72	-0.828	0.976	0.454	NaN	NaN	NaN	-0.689	0.852	0.609	-0.663	0.649	0.644	-0.639	0.505	0.588	-0.674	0.424	0.599	-0.752	0.298	0.656	-0.849	0.126	0.596	-0.738	0.028	0.639	-0.675	0.942	0.292	-0.739	0.869	0.262	-0.767	0.693	0.222	-0.756	0.538	0.267	-0.751	0.462	0.263	-0.772	0.284	0.207	-0.723	0.087	0.255
1145	5.725	-0.827	0.976	0.453	NaN	NaN	NaN	-0.689	0.852	0.609	-0.659	0.649	0.643	-0.634	0.505	0.588	-0.67	0.424	0.599	-0.748	0.3	0.656	-0.847	0.129	0.597	-0.737	0.028	0.639	-0.674	0.942	0.291	-0.738	0.869	0.261	-0.766	0.693	0.222	-0.756	0.538	0.266	-0.75	0.462	0.262	-0.772	0.284	0.206	-0.723	0.087	0.255
1146	5.73	-0.827	0.976	0.452	NaN	NaN	NaN	-0.689	0.853	0.608	-0.656	0.649	0.643	-0.629	0.506	0.588	-0.665	0.425	0.599	-0.745	0.302	0.656	-0.846	0.132	0.597	-0.737	0.028	0.639	-0.674	0.942	0.291	-0.738	0.869	0.26	-0.766	0.693	0.221	-0.755	0.538	0.266	-0.75	0.462	0.262	-0.772	0.284	0.206	-0.723	0.086	0.255
1147	5.735	-0.826	0.976	0.451	NaN	NaN	NaN	-0.688	0.854	0.608	-0.654	0.65	0.643	-0.623	0.506	0.588	-0.66	0.426	0.6	-0.741	0.304	0.656	-0.843	0.134	0.597	-0.737	0.029	0.639	-0.673	0.942	0.29	-0.737	0.869	0.26	-0.765	0.693	0.22	-0.755	0.538	0.265	-0.75	0.462	0.262	-0.772	0.284	0.205	-0.723	0.086	0.255
1148	5.74	-0.825	0.976	0.451	NaN	NaN	NaN	-0.687	0.853	0.606	-0.65	0.65	0.643	-0.619	0.507	0.588	-0.655	0.427	0.6	-0.737	0.305	0.657	-0.84	0.137	0.597	-0.736	0.029	0.639	-0.672	0.942	0.29	-0.736	0.869	0.259	-0.765	0.693	0.22	-0.754	0.538	0.265	-0.75	0.462	0.261	-0.771	0.284	0.205	-0.723	0.086	0.255
1149	5.745	-0.824	0.976	0.45	NaN	NaN	NaN	-0.687	0.853	0.606	-0.646	0.65	0.643	-0.614	0.508	0.589	-0.649	0.428	0.601	-0.733	0.307	0.657	-0.838	0.14	0.597	-0.736	0.029	0.639	-0.671	0.941	0.289	-0.735	0.868	0.258	-0.764	0.693	0.219	-0.754	0.538	0.264	-0.749	0.462	0.261	-0.771	0.284	0.205	-0.723	0.086	0.255
1150	5.75	-0.824	0.976	0.449	NaN	NaN	NaN	-0.688	0.853	0.605	-0.643	0.651	0.642	-0.608	0.509	0.589	-0.644	0.429	0.601	-0.728	0.309	0.657	-0.835	0.143	0.597	-0.735	0.029	0.64	-0.671	0.941	0.288	-0.735	0.868	0.258	-0.763	0.693	0.218	-0.754	0.538	0.263	-0.749	0.461	0.261	-0.771	0.284	0.204	-0.723	0.086	0.255
1151	5.755	-0.823	0.975	0.448	NaN	NaN	NaN	NaN	NaN	NaN	-0.64	0.651	0.642	-0.603	0.51	0.589	-0.638	0.43	0.602	-0.724	0.311	0.658	-0.832	0.146	0.597	-0.735	0.03	0.64	-0.67	0.94	0.287	-0.734	0.868	0.257	-0.763	0.693	0.218	-0.754	0.538	0.263	-0.749	0.461	0.261	-0.771	0.283	0.204	-0.723	0.086	0.255
1152	5.76	-0.822	0.975	0.447	NaN	NaN	NaN	NaN	NaN	NaN	-0.636	0.652	0.642	-0.598	0.511	0.59	-0.633	0.431	0.602	-0.719	0.312	0.658	-0.829	0.149	0.597	-0.735	0.03	0.64	-0.669	0.94	0.286	-0.733	0.868	0.256	-0.762	0.693	0.217	-0.754	0.537	0.262	-0.749	0.461	0.26	-0.772	0.283	0.204	-0.723	0.086	0.255
1153	5.765	-0.822	0.976	0.446	NaN	NaN	NaN	NaN	NaN	NaN	-0.633	0.653	0.643	-0.593	0.512	0.592	-0.628	0.432	0.603	-0.715	0.314	0.658	-0.826	0.152	0.597	-0.735	0.031	0.639	-0.668	0.94	0.286	-0.732	0.867	0.255	-0.762	0.693	0.217	-0.754	0.537	0.262	-0.749	0.461	0.26	-0.772	0.283	0.203	-0.723	0.086	0.254
1154	5.77	-0.822	0.975	0.445	NaN	NaN	NaN	NaN	NaN	NaN	-0.631	0.655	0.644	-0.589	0.514	0.593	-0.622	0.433	0.603	-0.71	0.316	0.658	-0.822	0.155	0.597	-0.734	0.032	0.639	-0.668	0.94	0.285	-0.732	0.867	0.254	-0.762	0.693	0.216	-0.754	0.537	0.261	-0.749	0.46	0.26	-0.771	0.282	0.202	-0.723	0.086	0.254
1155	5.775	-0.821	0.975	0.444	NaN	NaN	NaN	-0.686	0.853	0.602	-0.627	0.655	0.643	-0.583	0.515	0.593	-0.617	0.434	0.604	-0.705	0.317	0.659	-0.819	0.159	0.597	-0.733	0.034	0.639	-0.667	0.939	0.284	-0.731	0.867	0.254	-0.761	0.693	0.215	-0.754	0.537	0.261	-0.75	0.46	0.259	-0.771	0.282	0.202	-0.723	0.086	0.254
1156	5.78	-0.821	0.975	0.443	NaN	NaN	NaN	-0.685	0.853	0.602	-0.624	0.656	0.644	-0.578	0.516	0.593	-0.611	0.435	0.605	-0.701	0.319	0.659	-0.816	0.162	0.597	-0.732	0.035	0.639	-0.665	0.938	0.284	-0.73	0.866	0.253	-0.761	0.693	0.215	-0.754	0.536	0.26	-0.75	0.46	0.258	-0.771	0.281	0.202	-0.722	0.086	0.255
1157	5.785	-0.82	0.974	0.443	NaN	NaN	NaN	-0.684	0.851	0.601	-0.621	0.656	0.644	-0.572	0.517	0.593	-0.606	0.436	0.605	-0.696	0.32	0.659	-0.812	0.165	0.597	-0.732	0.037	0.639	-0.664	0.937	0.283	-0.729	0.866	0.252	-0.76	0.693	0.214	-0.754	0.536	0.26	-0.75	0.46	0.258	-0.771	0.281	0.202	-0.723	0.085	0.254
1158	5.79	-0.82	0.974	0.442	NaN	NaN	NaN	-0.684	0.85	0.6	-0.618	0.656	0.644	-0.568	0.518	0.593	-0.601	0.437	0.606	-0.691	0.321	0.659	-0.809	0.168	0.596	-0.731	0.039	0.638	-0.664	0.937	0.283	-0.729	0.866	0.252	-0.76	0.692	0.213	-0.754	0.536	0.259	-0.75	0.46	0.257	-0.772	0.281	0.201	-0.723	0.085	0.254
1159	5.795	-0.819	0.974	0.441	NaN	NaN	NaN	-0.684	0.85	0.6	-0.615	0.657	0.645	-0.564	0.52	0.595	-0.596	0.438	0.607	-0.687	0.323	0.66	-0.806	0.171	0.596	-0.729	0.042	0.638	-0.663	0.937	0.282	-0.728	0.866	0.251	-0.759	0.692	0.213	-0.754	0.536	0.259	-0.75	0.46	0.257	-0.772	0.281	0.201	-0.723	0.085	0.254
1160	5.8	-0.818	0.974	0.44	NaN	NaN	NaN	-0.683	0.849	0.599	-0.614	0.658	0.646	-0.561	0.521	0.596	-0.591	0.439	0.607	-0.683	0.324	0.66	-0.802	0.174	0.595	-0.727	0.044	0.638	-0.662	0.937	0.282	-0.727	0.865	0.25	-0.759	0.692	0.212	-0.754	0.536	0.258	-0.75	0.46	0.256	-0.772	0.281	0.201	-0.723	0.085	0.254
1161	5.805	-0.818	0.973	0.44	NaN	NaN	NaN	-0.683	0.849	0.599	-0.613	0.659	0.647	-0.558	0.523	0.599	-0.587	0.44	0.607	-0.679	0.326	0.66	-0.799	0.177	0.594	-0.726	0.047	0.637	-0.661	0.937	0.282	-0.726	0.865	0.25	-0.759	0.692	0.212	-0.754	0.536	0.258	-0.749	0.46	0.256	-0.772	0.281	0.2	-0.723	0.085	0.254
1162	5.81	-0.817	0.973	0.439	NaN	NaN	NaN	-0.683	0.849	0.598	-0.611	0.659	0.647	-0.556	0.525	0.601	-0.582	0.441	0.608	-0.675	0.327	0.659	-0.796	0.179	0.593	-0.723	0.049	0.637	-0.661	0.937	0.282	-0.725	0.865	0.249	-0.758	0.692	0.211	-0.754	0.536	0.257	-0.749	0.46	0.256	-0.772	0.281	0.2	-0.723	0.085	0.254
1163	5.815	-0.817	0.973	0.439	NaN	NaN	NaN	-0.681	0.848	0.597	-0.609	0.659	0.648	-0.555	0.528	0.603	-0.579	0.443	0.608	-0.671	0.328	0.659	-0.792	0.18	0.593	-0.719	0.051	0.636	-0.659	0.936	0.281	-0.725	0.865	0.249	-0.759	0.693	0.211	-0.753	0.536	0.257	-0.749	0.46	0.256	-0.771	0.281	0.2	-0.723	0.085	0.254
1164	5.82	-0.816	0.973	0.438	NaN	NaN	NaN	-0.678	0.846	0.595	-0.608	0.66	0.648	-0.551	0.529	0.603	-0.576	0.444	0.609	-0.669	0.329	0.659	-0.789	0.182	0.592	-0.714	0.052	0.636	-0.658	0.936	0.281	-0.724	0.865	0.248	-0.759	0.693	0.21	-0.753	0.536	0.256	-0.748	0.459	0.255	-0.771	0.281	0.199	-0.723	0.085	0.254
1165	5.825	-0.816	0.973	0.438	NaN	NaN	NaN	-0.68	0.847	0.597	-0.607	0.661	0.649	-0.547	0.529	0.603	-0.572	0.445	0.61	-0.666	0.331	0.659	-0.786	0.184	0.591	-0.71	0.053	0.636	-0.657	0.935	0.281	-0.723	0.865	0.247	-0.757	0.693	0.209	-0.753	0.536	0.256	-0.747	0.459	0.255	-0.771	0.281	0.199	-0.723	0.084	0.254
1166	5.83	-0.815	0.973	0.438	NaN	NaN	NaN	-0.679	0.847	0.597	-0.607	0.662	0.649	-0.545	0.531	0.604	-0.57	0.447	0.61	-0.663	0.332	0.658	-0.783	0.185	0.589	-0.706	0.055	0.635	-0.657	0.935	0.28	-0.723	0.865	0.247	-0.756	0.692	0.209	-0.752	0.536	0.255	-0.747	0.459	0.255	-0.771	0.281	0.199	-0.723	0.084	0.254
1167	5.835	-0.815	0.973	0.437	NaN	NaN	NaN	-0.678	0.847	0.597	-0.606	0.662	0.65	-0.541	0.531	0.604	-0.567	0.448	0.61	-0.66	0.333	0.658	-0.78	0.186	0.588	-0.7	0.057	0.635	-0.656	0.934	0.28	-0.723	0.865	0.247	-0.756	0.692	0.208	-0.752	0.537	0.255	-0.746	0.459	0.254	-0.77	0.282	0.199	-0.724	0.084	0.254
1168	5.84	-0.814	0.973	0.437	NaN	NaN	NaN	-0.677	0.846	0.597	-0.605	0.663	0.651	-0.537	0.531	0.604	-0.564	0.449	0.61	-0.657	0.333	0.657	-0.776	0.187	0.587	-0.695	0.059	0.635	-0.656	0.934	0.279	-0.722	0.865	0.247	-0.755	0.692	0.208	-0.751	0.537	0.255	-0.745	0.458	0.254	-0.77	0.282	0.199	-0.724	0.084	0.254
1169	5.845	-0.813	0.973	0.437	NaN	NaN	NaN	-0.677	0.847	0.597	-0.605	0.663	0.651	-0.536	0.533	0.605	-0.562	0.451	0.611	-0.654	0.334	0.657	-0.772	0.186	0.586	-0.689	0.061	0.634	-0.655	0.935	0.279	-0.722	0.865	0.246	-0.754	0.692	0.208	-0.751	0.537	0.254	-0.744	0.458	0.254	-0.77	0.282	0.199	-0.724	0.084	0.254
1170	5.85	-0.813	0.973	0.437	NaN	NaN	NaN	-0.676	0.847	0.597	-0.604	0.663	0.651	-0.535	0.534	0.606	-0.56	0.452	0.611	-0.651	0.335	0.657	-0.767	0.186	0.585	-0.683	0.062	0.634	-0.654	0.935	0.279	-0.721	0.865	0.246	-0.754	0.692	0.208	-0.75	0.536	0.254	-0.744	0.458	0.253	-0.77	0.282	0.199	-0.724	0.084	0.254
1171	5.855	-0.812	0.973	0.437	NaN	NaN	NaN	-0.676	0.847	0.597	-0.604	0.663	0.651	-0.536	0.537	0.607	-0.557	0.453	0.612	-0.649	0.335	0.656	-0.762	0.185	0.584	-0.677	0.063	0.634	-0.654	0.935	0.279	-0.72	0.866	0.246	-0.753	0.692	0.208	-0.749	0.536	0.254	-0.743	0.458	0.253	-0.769	0.282	0.199	-0.724	0.084	0.254
1172	5.86	-0.811	0.973	0.436	NaN	NaN	NaN	-0.676	0.847	0.598	-0.603	0.663	0.65	-0.535	0.539	0.607	-0.555	0.453	0.612	-0.646	0.336	0.656	-0.757	0.184	0.583	-0.67	0.064	0.633	-0.653	0.935	0.279	-0.72	0.866	0.246	-0.752	0.692	0.208	-0.748	0.536	0.254	-0.743	0.458	0.253	-0.769	0.282	0.199	-0.724	0.084	0.254
1173	5.865	-0.81	0.974	0.436	NaN	NaN	NaN	-0.676	0.848	0.598	-0.603	0.664	0.65	-0.533	0.54	0.607	-0.553	0.454	0.611	-0.643	0.336	0.656	-0.752	0.183	0.582	-0.663	0.064	0.633	-0.653	0.935	0.279	-0.719	0.866	0.246	-0.751	0.692	0.208	-0.747	0.536	0.254	-0.743	0.458	0.253	-0.769	0.281	0.198	-0.724	0.084	0.254
1174	5.87	-0.81	0.974	0.436	NaN	NaN	NaN	-0.675	0.848	0.598	-0.603	0.664	0.649	-0.532	0.541	0.607	-0.55	0.455	0.611	-0.64	0.335	0.655	-0.747	0.181	0.58	-0.656	0.064	0.633	-0.653	0.935	0.278	-0.719	0.866	0.246	-0.751	0.692	0.208	-0.747	0.536	0.254	-0.742	0.458	0.253	-0.768	0.281	0.198	-0.724	0.084	0.254
1175	5.875	-0.809	0.974	0.436	NaN	NaN	NaN	-0.675	0.849	0.598	-0.603	0.664	0.649	-0.53	0.542	0.607	-0.549	0.456	0.611	-0.637	0.335	0.655	-0.741	0.179	0.579	-0.648	0.065	0.633	-0.652	0.935	0.278	-0.718	0.866	0.246	-0.75	0.692	0.208	-0.747	0.536	0.254	-0.742	0.458	0.253	-0.767	0.281	0.198	-0.724	0.085	0.254
1176	5.88	-0.809	0.975	0.436	NaN	NaN	NaN	-0.675	0.85	0.599	-0.603	0.665	0.649	-0.528	0.542	0.607	-0.547	0.457	0.611	-0.634	0.334	0.654	-0.735	0.177	0.579	-0.641	0.066	0.633	-0.651	0.936	0.278	-0.717	0.866	0.246	-0.749	0.692	0.208	-0.746	0.536	0.254	-0.741	0.459	0.253	-0.767	0.281	0.198	-0.724	0.085	0.254
1177	5.885	-0.808	0.975	0.435	NaN	NaN	NaN	-0.674	0.849	0.598	-0.603	0.665	0.648	-0.525	0.541	0.605	-0.545	0.457	0.611	-0.632	0.334	0.654	-0.73	0.175	0.578	-0.633	0.066	0.633	-0.65	0.935	0.278	-0.716	0.866	0.246	-0.749	0.693	0.208	-0.745	0.536	0.254	-0.741	0.459	0.253	-0.766	0.281	0.198	-0.724	0.085	0.254
1178	5.89	-0.807	0.975	0.436	NaN	NaN	NaN	-0.671	0.848	0.598	-0.603	0.665	0.648	-0.523	0.541	0.604	-0.544	0.458	0.61	-0.629	0.334	0.653	-0.724	0.172	0.577	-0.625	0.065	0.633	-0.649	0.935	0.278	-0.715	0.866	0.246	-0.748	0.693	0.208	-0.744	0.536	0.254	-0.74	0.459	0.253	-0.767	0.282	0.199	-0.724	0.085	0.254
1179	5.895	-0.806	0.976	0.436	NaN	NaN	NaN	-0.669	0.847	0.598	-0.603	0.665	0.648	-0.522	0.541	0.604	-0.543	0.458	0.61	-0.626	0.333	0.652	-0.718	0.17	0.576	-0.616	0.064	0.632	-0.648	0.935	0.278	-0.714	0.866	0.247	-0.747	0.693	0.208	-0.744	0.536	0.254	-0.74	0.459	0.253	-0.766	0.282	0.199	-0.724	0.085	0.254
1180	5.9	-0.806	0.976	0.435	NaN	NaN	NaN	-0.669	0.848	0.598	-0.603	0.665	0.648	-0.521	0.542	0.604	-0.541	0.458	0.609	-0.623	0.332	0.652	-0.712	0.167	0.575	-0.607	0.064	0.632	-0.647	0.935	0.279	-0.713	0.866	0.247	-0.746	0.693	0.209	-0.743	0.537	0.255	-0.74	0.46	0.253	-0.766	0.282	0.199	-0.724	0.085	0.254
1181	5.905	-0.805	0.976	0.435	NaN	NaN	NaN	-0.668	0.848	0.598	-0.602	0.666	0.647	-0.52	0.543	0.603	-0.54	0.458	0.608	-0.619	0.33	0.651	-0.706	0.164	0.575	-0.599	0.064	0.632	-0.645	0.935	0.279	-0.712	0.866	0.247	-0.746	0.693	0.209	-0.743	0.537	0.255	-0.739	0.46	0.253	-0.766	0.282	0.199	-0.724	0.085	0.254
1182	5.91	-0.805	0.977	0.435	NaN	NaN	NaN	-0.668	0.848	0.598	-0.602	0.666	0.647	-0.52	0.544	0.603	-0.539	0.459	0.608	-0.616	0.329	0.651	-0.699	0.161	0.575	-0.591	0.064	0.633	-0.645	0.935	0.279	-0.711	0.866	0.247	-0.745	0.693	0.209	-0.743	0.537	0.255	-0.739	0.46	0.253	-0.766	0.283	0.199	-0.724	0.085	0.254
1183	5.915	-0.804	0.977	0.435	NaN	NaN	NaN	-0.667	0.848	0.598	-0.601	0.666	0.647	-0.521	0.546	0.603	-0.537	0.459	0.607	-0.613	0.328	0.65	-0.693	0.157	0.574	-0.583	0.063	0.632	-0.644	0.935	0.279	-0.711	0.866	0.247	-0.744	0.693	0.209	-0.742	0.537	0.255	-0.738	0.46	0.254	-0.765	0.283	0.199	-0.724	0.085	0.254
1184	5.92	-0.802	0.977	0.435	NaN	NaN	NaN	-0.667	0.848	0.598	-0.6	0.666	0.646	-0.521	0.546	0.603	-0.535	0.459	0.607	-0.61	0.327	0.649	-0.686	0.153	0.573	-0.574	0.062	0.631	-0.644	0.936	0.28	-0.709	0.866	0.247	-0.743	0.693	0.209	-0.741	0.537	0.255	-0.737	0.46	0.254	-0.765	0.283	0.199	-0.724	0.085	0.254
1185	5.925	-0.802	0.977	0.435	NaN	NaN	NaN	-0.665	0.849	0.598	-0.599	0.666	0.646	-0.521	0.546	0.602	-0.534	0.458	0.606	-0.607	0.325	0.649	-0.68	0.15	0.573	-0.565	0.062	0.631	-0.643	0.936	0.28	-0.708	0.866	0.247	-0.742	0.693	0.209	-0.74	0.537	0.256	-0.737	0.46	0.254	-0.764	0.283	0.199	-0.724	0.085	0.254
1186	5.93	-0.801	0.977	0.435	NaN	NaN	NaN	-0.665	0.849	0.598	-0.598	0.667	0.646	-0.521	0.548	0.602	-0.533	0.458	0.605	-0.603	0.323	0.648	-0.673	0.147	0.572	-0.556	0.061	0.63	-0.641	0.936	0.281	-0.707	0.866	0.247	-0.741	0.693	0.209	-0.739	0.537	0.256	-0.736	0.46	0.255	-0.763	0.282	0.199	-0.724	0.085	0.254
1187	5.935	-0.8	0.977	0.435	NaN	NaN	NaN	-0.664	0.849	0.598	-0.596	0.667	0.646	-0.522	0.548	0.601	-0.531	0.457	0.605	-0.6	0.321	0.647	-0.667	0.144	0.573	-0.548	0.06	0.629	-0.639	0.935	0.281	-0.705	0.866	0.248	-0.74	0.693	0.21	-0.738	0.537	0.256	-0.735	0.46	0.255	-0.762	0.282	0.199	-0.724	0.085	0.254
1188	5.94	-0.799	0.977	0.435	NaN	NaN	NaN	-0.663	0.849	0.597	-0.594	0.667	0.646	-0.521	0.547	0.601	-0.53	0.456	0.604	-0.597	0.319	0.647	-0.66	0.14	0.572	-0.54	0.06	0.629	-0.638	0.935	0.281	-0.704	0.865	0.248	-0.738	0.693	0.21	-0.737	0.537	0.256	-0.735	0.46	0.255	-0.762	0.283	0.199	-0.723	0.085	0.254
1189	5.945	-0.798	0.977	0.435	NaN	NaN	NaN	-0.663	0.849	0.598	-0.592	0.667	0.646	-0.521	0.547	0.601	-0.529	0.455	0.603	-0.594	0.317	0.647	-0.654	0.137	0.572	-0.531	0.059	0.628	-0.638	0.936	0.281	-0.703	0.866	0.248	-0.737	0.692	0.21	-0.737	0.537	0.256	-0.735	0.46	0.255	-0.761	0.283	0.199	-0.723	0.085	0.254
1190	5.95	-0.797	0.977	0.436	NaN	NaN	NaN	-0.666	0.852	0.601	-0.59	0.667	0.646	NaN	NaN	NaN	-0.528	0.454	0.602	-0.59	0.315	0.646	-0.648	0.134	0.571	-0.524	0.058	0.627	-0.637	0.936	0.282	-0.702	0.866	0.248	-0.736	0.692	0.21	-0.736	0.537	0.257	-0.734	0.46	0.256	-0.761	0.283	0.199	-0.723	0.085	0.254
1191	5.955	-0.796	0.977	0.436	NaN	NaN	NaN	-0.666	0.853	0.602	-0.588	0.667	0.646	NaN	NaN	NaN	-0.528	0.454	0.601	-0.587	0.313	0.646	-0.642	0.131	0.571	-0.516	0.056	0.626	-0.635	0.936	0.282	-0.701	0.866	0.249	-0.735	0.692	0.21	-0.735	0.537	0.257	-0.734	0.461	0.256	-0.761	0.283	0.199	-0.723	0.085	0.254
1192	5.96	-0.795	0.977	0.437	NaN	NaN	NaN	-0.665	0.853	0.602	-0.586	0.667	0.646	NaN	NaN	NaN	-0.527	0.452	0.6	-0.584	0.311	0.645	-0.636	0.128	0.57	-0.509	0.055	0.625	-0.634	0.935	0.283	-0.7	0.865	0.249	-0.734	0.693	0.211	-0.735	0.537	0.257	-0.733	0.461	0.256	-0.76	0.283	0.199	-0.723	0.085	0.254
1193	5.965	-0.793	0.977	0.437	NaN	NaN	NaN	-0.664	0.853	0.602	-0.584	0.667	0.646	-0.511	0.538	0.592	-0.526	0.451	0.6	-0.581	0.309	0.645	-0.63	0.125	0.57	-0.503	0.053	0.625	-0.633	0.936	0.283	-0.699	0.865	0.249	-0.733	0.693	0.211	-0.734	0.537	0.257	-0.732	0.461	0.256	-0.76	0.282	0.2	-0.723	0.085	0.254
1194	5.97	-0.792	0.977	0.438	NaN	NaN	NaN	-0.662	0.852	0.603	-0.582	0.667	0.646	-0.512	0.538	0.592	-0.525	0.45	0.599	-0.578	0.307	0.644	-0.625	0.122	0.569	-0.497	0.052	0.624	-0.633	0.936	0.283	-0.697	0.865	0.25	-0.732	0.693	0.211	-0.733	0.537	0.257	-0.731	0.46	0.257	-0.76	0.282	0.2	-0.723	0.085	0.254
1195	5.975	-0.791	0.977	0.438	NaN	NaN	NaN	-0.661	0.852	0.603	-0.58	0.667	0.646	NaN	NaN	NaN	-0.525	0.449	0.598	-0.575	0.305	0.643	-0.62	0.119	0.569	-0.491	0.05	0.623	-0.631	0.935	0.284	-0.696	0.866	0.25	-0.731	0.693	0.212	-0.733	0.537	0.258	-0.731	0.46	0.257	-0.759	0.282	0.2	-0.723	0.085	0.254
1196	5.98	-0.79	0.977	0.439	NaN	NaN	NaN	-0.659	0.852	0.603	-0.577	0.666	0.646	NaN	NaN	NaN	-0.524	0.448	0.597	-0.572	0.303	0.643	-0.615	0.117	0.568	-0.486	0.048	0.622	-0.63	0.935	0.285	-0.696	0.866	0.251	-0.73	0.693	0.212	-0.732	0.537	0.258	-0.73	0.46	0.257	-0.759	0.282	0.201	-0.723	0.085	0.254
1197	5.985	-0.789	0.976	0.44	NaN	NaN	NaN	-0.657	0.852	0.604	-0.575	0.665	0.646	NaN	NaN	NaN	-0.523	0.446	0.596	-0.57	0.301	0.642	-0.611	0.114	0.567	-0.481	0.046	0.621	-0.629	0.935	0.285	-0.695	0.866	0.251	-0.73	0.694	0.213	-0.732	0.538	0.258	-0.73	0.46	0.257	-0.759	0.283	0.201	-0.723	0.085	0.254
1198	5.99	-0.788	0.976	0.441	NaN	NaN	NaN	-0.655	0.851	0.604	-0.573	0.664	0.645	-0.509	0.533	0.587	-0.523	0.445	0.595	-0.568	0.299	0.641	-0.607	0.112	0.566	-0.477	0.044	0.62	-0.628	0.935	0.286	-0.694	0.866	0.252	-0.729	0.694	0.213	-0.731	0.538	0.259	-0.729	0.46	0.258	-0.758	0.283	0.201	-0.723	0.086	0.255
1199	5.995	-0.786	0.976	0.442	NaN	NaN	NaN	-0.653	0.85	0.604	-0.572	0.663	0.644	-0.508	0.533	0.587	-0.523	0.444	0.594	-0.566	0.297	0.64	-0.603	0.11	0.565	-0.472	0.042	0.62	-0.627	0.935	0.287	-0.692	0.866	0.253	-0.728	0.694	0.214	-0.731	0.538	0.259	-0.728	0.46	0.258	-0.758	0.283	0.201	-0.723	0.086	0.255
1200	6	-0.785	0.975	0.443	NaN	NaN	NaN	-0.649	0.848	0.604	-0.57	0.663	0.644	-0.507	0.531	0.585	-0.522	0.443	0.593	-0.564	0.295	0.64	-0.6	0.108	0.564	-0.469	0.04	0.618	-0.626	0.935	0.287	-0.692	0.866	0.253	-0.727	0.693	0.214	-0.73	0.538	0.26	-0.728	0.46	0.258	-0.758	0.283	0.202	-0.723	0.086	0.255
1201	6.005	-0.783	0.975	0.444	NaN	NaN	NaN	-0.646	0.847	0.604	-0.569	0.661	0.644	-0.508	0.53	0.584	-0.522	0.441	0.592	-0.562	0.293	0.639	-0.596	0.106	0.563	-0.465	0.038	0.617	-0.625	0.936	0.287	-0.691	0.866	0.254	-0.726	0.694	0.215	-0.729	0.537	0.26	-0.727	0.46	0.258	-0.758	0.283	0.202	-0.723	0.086	0.255
1202	6.01	-0.781	0.974	0.445	NaN	NaN	NaN	-0.645	0.847	0.605	-0.568	0.66	0.643	-0.508	0.529	0.583	-0.522	0.44	0.591	-0.561	0.292	0.638	-0.593	0.103	0.563	-0.462	0.037	0.616	-0.624	0.935	0.288	-0.69	0.866	0.255	-0.725	0.694	0.215	-0.728	0.538	0.26	-0.727	0.46	0.259	-0.758	0.283	0.202	-0.723	0.086	0.255
1203	6.015	-0.78	0.974	0.447	NaN	NaN	NaN	-0.642	0.846	0.605	-0.567	0.658	0.642	-0.508	0.527	0.582	-0.522	0.438	0.591	-0.56	0.29	0.637	-0.591	0.102	0.562	-0.46	0.035	0.614	-0.623	0.935	0.289	-0.689	0.866	0.255	-0.724	0.694	0.216	-0.728	0.538	0.261	-0.727	0.46	0.259	-0.757	0.283	0.202	-0.723	0.086	0.255
1204	6.02	-0.778	0.974	0.448	NaN	NaN	NaN	-0.638	0.844	0.604	-0.567	0.657	0.642	-0.507	0.525	0.58	-0.522	0.437	0.59	-0.56	0.288	0.636	-0.588	0.1	0.561	-0.459	0.034	0.613	-0.622	0.936	0.29	-0.687	0.866	0.256	-0.723	0.694	0.216	-0.727	0.538	0.262	-0.726	0.46	0.26	-0.758	0.284	0.203	-0.723	0.086	0.255
1205	6.025	-0.777	0.973	0.449	NaN	NaN	NaN	-0.637	0.844	0.605	-0.566	0.655	0.641	-0.507	0.524	0.579	-0.522	0.435	0.589	-0.559	0.287	0.635	-0.586	0.099	0.561	-0.458	0.033	0.612	-0.621	0.936	0.291	-0.687	0.866	0.257	-0.722	0.694	0.217	-0.726	0.538	0.262	-0.726	0.461	0.26	-0.758	0.284	0.203	-0.723	0.086	0.255
1206	6.03	-0.775	0.973	0.451	NaN	NaN	NaN	-0.635	0.844	0.605	-0.566	0.654	0.641	-0.509	0.523	0.578	-0.522	0.434	0.588	-0.558	0.285	0.634	-0.584	0.098	0.56	-0.458	0.033	0.611	-0.62	0.936	0.291	-0.686	0.867	0.258	-0.722	0.694	0.217	-0.726	0.538	0.263	-0.725	0.461	0.261	-0.758	0.285	0.204	-0.723	0.086	0.255
1207	6.035	-0.774	0.973	0.452	NaN	NaN	NaN	-0.632	0.842	0.605	-0.566	0.652	0.64	-0.509	0.522	0.578	-0.522	0.432	0.587	-0.557	0.284	0.633	-0.584	0.097	0.56	-0.458	0.033	0.611	-0.619	0.936	0.291	-0.685	0.867	0.259	-0.721	0.694	0.218	-0.725	0.538	0.263	-0.724	0.461	0.261	-0.758	0.285	0.204	-0.723	0.086	0.255
1208	6.04	-0.772	0.973	0.454	NaN	NaN	NaN	-0.634	0.844	0.608	-0.565	0.65	0.64	NaN	NaN	NaN	-0.522	0.431	0.586	-0.556	0.284	0.632	-0.586	0.097	0.56	-0.458	0.034	0.612	-0.617	0.936	0.292	-0.684	0.867	0.26	-0.721	0.694	0.219	-0.724	0.538	0.264	-0.723	0.461	0.262	-0.758	0.286	0.204	-0.723	0.086	0.255
1209	6.045	-0.771	0.972	0.455	NaN	NaN	NaN	-0.631	0.842	0.608	-0.565	0.649	0.639	NaN	NaN	NaN	-0.522	0.43	0.585	-0.556	0.284	0.631	-0.588	0.096	0.56	-0.458	0.034	0.612	-0.616	0.936	0.293	-0.683	0.867	0.261	-0.72	0.695	0.22	-0.724	0.538	0.265	-0.723	0.461	0.262	-0.758	0.286	0.204	-0.723	0.086	0.255
1210	6.05	-0.769	0.972	0.457	NaN	NaN	NaN	-0.627	0.84	0.608	-0.565	0.648	0.639	NaN	NaN	NaN	-0.521	0.43	0.585	-0.556	0.284	0.631	-0.589	0.096	0.56	-0.458	0.034	0.612	-0.616	0.937	0.294	-0.682	0.867	0.261	-0.719	0.695	0.221	-0.723	0.538	0.265	-0.722	0.462	0.263	-0.757	0.286	0.204	-0.723	0.086	0.255
1211	6.055	-0.768	0.972	0.458	NaN	NaN	NaN	-0.626	0.84	0.609	-0.563	0.647	0.638	-0.506	0.518	0.574	-0.519	0.431	0.584	-0.556	0.285	0.631	-0.591	0.097	0.559	-0.458	0.034	0.612	-0.615	0.937	0.295	-0.681	0.867	0.262	-0.718	0.695	0.222	-0.722	0.539	0.266	-0.722	0.462	0.263	-0.757	0.286	0.205	-0.723	0.086	0.255
1212	6.06	-0.767	0.972	0.459	NaN	NaN	NaN	-0.622	0.838	0.609	-0.561	0.646	0.638	-0.503	0.518	0.573	-0.517	0.431	0.583	-0.556	0.286	0.631	-0.592	0.099	0.559	-0.458	0.034	0.611	-0.614	0.937	0.296	-0.68	0.867	0.263	-0.717	0.695	0.222	-0.721	0.539	0.266	-0.721	0.462	0.263	-0.756	0.287	0.205	-0.723	0.086	0.255
1213	6.065	-0.765	0.972	0.46	NaN	NaN	NaN	-0.62	0.838	0.609	-0.559	0.646	0.638	-0.501	0.519	0.572	-0.515	0.432	0.583	-0.556	0.287	0.631	-0.591	0.1	0.559	-0.458	0.034	0.611	-0.613	0.937	0.297	-0.679	0.868	0.265	-0.716	0.695	0.223	-0.72	0.539	0.267	-0.72	0.463	0.264	-0.755	0.287	0.206	-0.723	0.086	0.255
1214	6.07	-0.764	0.972	0.461	NaN	NaN	NaN	-0.62	0.84	0.61	-0.556	0.647	0.638	-0.498	0.52	0.572	-0.513	0.432	0.583	-0.555	0.287	0.631	-0.59	0.1	0.559	-0.458	0.034	0.611	-0.611	0.937	0.297	-0.678	0.868	0.265	-0.715	0.696	0.224	-0.718	0.539	0.268	-0.719	0.463	0.264	-0.755	0.287	0.206	-0.723	0.086	0.255
1215	6.075	-0.762	0.972	0.462	NaN	NaN	NaN	-0.621	0.843	0.613	-0.554	0.648	0.638	-0.495	0.521	0.57	-0.51	0.433	0.583	-0.553	0.287	0.631	-0.588	0.101	0.559	-0.458	0.033	0.611	-0.61	0.938	0.298	-0.677	0.868	0.266	-0.714	0.696	0.225	-0.717	0.539	0.268	-0.719	0.463	0.264	-0.754	0.287	0.207	-0.723	0.086	0.255
1216	6.08	-0.761	0.972	0.463	NaN	NaN	NaN	-0.62	0.844	0.614	-0.55	0.649	0.639	-0.493	0.522	0.569	-0.509	0.433	0.583	-0.55	0.286	0.631	-0.586	0.1	0.56	-0.458	0.033	0.611	-0.61	0.939	0.299	-0.676	0.868	0.267	-0.714	0.696	0.226	-0.716	0.539	0.269	-0.717	0.463	0.265	-0.754	0.288	0.207	-0.723	0.086	0.255
1217	6.085	-0.76	0.972	0.464	NaN	NaN	NaN	-0.617	0.844	0.614	-0.548	0.649	0.639	-0.491	0.522	0.569	-0.508	0.433	0.583	-0.547	0.286	0.632	-0.585	0.1	0.561	-0.458	0.033	0.611	-0.608	0.939	0.3	-0.675	0.868	0.268	-0.713	0.697	0.227	-0.715	0.539	0.27	-0.717	0.464	0.266	-0.753	0.288	0.208	-0.723	0.087	0.256
1218	6.09	-0.759	0.972	0.465	NaN	NaN	NaN	-0.614	0.842	0.614	-0.546	0.65	0.64	-0.49	0.523	0.569	-0.507	0.433	0.583	-0.544	0.285	0.632	-0.585	0.099	0.562	-0.457	0.032	0.611	-0.607	0.939	0.301	-0.674	0.868	0.269	-0.712	0.697	0.228	-0.713	0.54	0.27	-0.716	0.464	0.267	-0.752	0.289	0.208	-0.723	0.087	0.256
1219	6.095	-0.757	0.972	0.466	NaN	NaN	NaN	-0.612	0.842	0.615	-0.544	0.651	0.641	-0.489	0.523	0.57	-0.505	0.432	0.583	-0.543	0.284	0.633	-0.585	0.098	0.562	-0.457	0.032	0.611	-0.606	0.939	0.302	-0.673	0.869	0.27	-0.71	0.697	0.229	-0.712	0.54	0.271	-0.714	0.464	0.268	-0.752	0.289	0.208	-0.722	0.087	0.256
1220	6.1	-0.756	0.972	0.467	NaN	NaN	NaN	-0.611	0.843	0.616	-0.542	0.651	0.642	-0.489	0.523	0.571	-0.505	0.432	0.584	-0.541	0.283	0.634	-0.585	0.098	0.563	-0.458	0.032	0.611	-0.605	0.94	0.302	-0.672	0.869	0.271	-0.709	0.697	0.23	-0.711	0.54	0.272	-0.713	0.464	0.268	-0.751	0.29	0.209	-0.722	0.087	0.256
1221	6.105	-0.754	0.972	0.468	NaN	NaN	NaN	-0.611	0.845	0.618	-0.541	0.651	0.643	-0.489	0.523	0.572	-0.505	0.432	0.585	-0.539	0.282	0.634	-0.585	0.097	0.563	-0.458	0.032	0.611	-0.603	0.94	0.303	-0.67	0.869	0.272	-0.708	0.698	0.231	-0.711	0.54	0.273	-0.713	0.464	0.269	-0.751	0.29	0.209	-0.722	0.087	0.257
1222	6.11	-0.753	0.972	0.469	NaN	NaN	NaN	-0.61	0.846	0.619	-0.54	0.651	0.643	-0.489	0.522	0.572	-0.505	0.431	0.585	-0.537	0.281	0.635	-0.585	0.098	0.563	-0.458	0.031	0.611	-0.602	0.941	0.305	-0.669	0.869	0.273	-0.707	0.698	0.232	-0.71	0.54	0.273	-0.712	0.465	0.269	-0.751	0.291	0.21	-0.722	0.088	0.257
1223	6.115	-0.751	0.972	0.47	NaN	NaN	NaN	-0.609	0.846	0.62	-0.538	0.651	0.644	-0.489	0.522	0.574	-0.504	0.431	0.586	-0.536	0.281	0.635	-0.585	0.098	0.563	-0.458	0.031	0.611	-0.601	0.941	0.305	-0.668	0.87	0.274	-0.706	0.699	0.233	-0.709	0.541	0.274	-0.711	0.465	0.269	-0.751	0.291	0.21	-0.722	0.088	0.257
1224	6.12	-0.749	0.972	0.471	NaN	NaN	NaN	-0.606	0.845	0.62	-0.536	0.651	0.645	-0.489	0.521	0.575	-0.503	0.43	0.587	-0.536	0.28	0.635	-0.585	0.098	0.563	-0.457	0.031	0.611	-0.6	0.941	0.306	-0.667	0.87	0.275	-0.705	0.699	0.234	-0.707	0.541	0.275	-0.71	0.465	0.27	-0.751	0.292	0.211	-0.721	0.088	0.257
1225	6.125	-0.748	0.973	0.473	NaN	NaN	NaN	-0.603	0.844	0.621	-0.536	0.651	0.646	-0.489	0.521	0.576	-0.503	0.429	0.588	-0.537	0.28	0.636	-0.585	0.098	0.563	-0.457	0.031	0.611	-0.598	0.941	0.307	-0.665	0.87	0.276	-0.704	0.699	0.235	-0.706	0.542	0.276	-0.709	0.465	0.27	-0.751	0.293	0.212	-0.721	0.088	0.257
1226	6.13	-0.746	0.973	0.474	NaN	NaN	NaN	-0.604	0.847	0.623	-0.535	0.652	0.647	-0.489	0.521	0.577	-0.502	0.429	0.588	-0.538	0.28	0.637	-0.585	0.098	0.563	-0.457	0.031	0.612	-0.596	0.942	0.308	-0.664	0.871	0.277	-0.703	0.7	0.235	-0.705	0.542	0.276	-0.708	0.466	0.271	-0.75	0.293	0.212	-0.721	0.089	0.257
1227	6.135	-0.744	0.973	0.475	NaN	NaN	NaN	-0.602	0.847	0.624	-0.535	0.652	0.648	-0.489	0.52	0.578	-0.503	0.429	0.589	-0.538	0.279	0.638	-0.585	0.097	0.564	-0.457	0.031	0.612	-0.595	0.943	0.309	-0.665	0.872	0.277	-0.702	0.7	0.237	-0.704	0.542	0.277	-0.706	0.466	0.272	-0.75	0.294	0.213	-0.721	0.089	0.258
1228	6.14	-0.743	0.973	0.476	NaN	NaN	NaN	-0.601	0.847	0.624	-0.534	0.652	0.649	-0.49	0.52	0.579	-0.503	0.429	0.59	-0.539	0.279	0.638	-0.585	0.097	0.564	-0.457	0.03	0.612	-0.594	0.943	0.31	-0.664	0.872	0.277	-0.7	0.7	0.238	-0.703	0.543	0.278	-0.705	0.466	0.273	-0.749	0.294	0.214	-0.721	0.09	0.258
1229	6.145	-0.741	0.974	0.478	NaN	NaN	NaN	NaN	NaN	NaN	-0.533	0.652	0.65	-0.489	0.52	0.58	-0.503	0.429	0.59	-0.539	0.279	0.639	-0.585	0.097	0.564	-0.457	0.03	0.612	-0.593	0.943	0.311	-0.662	0.872	0.279	-0.699	0.701	0.238	-0.702	0.543	0.278	-0.704	0.467	0.273	-0.748	0.295	0.214	-0.721	0.091	0.258
1230	6.15	-0.739	0.974	0.479	NaN	NaN	NaN	-0.598	0.85	0.628	-0.532	0.652	0.651	-0.489	0.52	0.581	-0.504	0.429	0.591	-0.54	0.279	0.639	-0.585	0.097	0.564	-0.457	0.03	0.612	-0.592	0.944	0.312	-0.658	0.872	0.281	-0.697	0.701	0.239	-0.7	0.544	0.279	-0.702	0.468	0.274	-0.748	0.296	0.214	-0.721	0.091	0.258
1231	6.155	-0.738	0.974	0.48	NaN	NaN	NaN	-0.594	0.848	0.627	-0.531	0.652	0.651	-0.489	0.519	0.582	-0.505	0.429	0.592	-0.541	0.279	0.639	-0.585	0.097	0.564	-0.457	0.03	0.612	-0.59	0.944	0.313	-0.657	0.873	0.281	-0.696	0.702	0.24	-0.699	0.544	0.279	-0.701	0.468	0.274	-0.746	0.296	0.215	-0.721	0.092	0.258
1232	6.16	-0.737	0.975	0.481	NaN	NaN	NaN	-0.589	0.846	0.624	-0.531	0.652	0.652	-0.489	0.519	0.583	-0.506	0.429	0.593	-0.542	0.279	0.64	-0.586	0.097	0.564	-0.457	0.03	0.612	-0.588	0.945	0.314	-0.656	0.874	0.282	-0.695	0.703	0.241	-0.698	0.545	0.28	-0.699	0.469	0.274	-0.745	0.297	0.215	-0.72	0.092	0.258
1233	6.165	-0.735	0.975	0.482	NaN	NaN	NaN	NaN	NaN	NaN	-0.53	0.652	0.653	-0.489	0.519	0.583	-0.507	0.429	0.594	-0.543	0.278	0.64	-0.586	0.097	0.564	-0.457	0.03	0.612	-0.588	0.946	0.315	-0.656	0.875	0.282	-0.694	0.704	0.242	-0.696	0.545	0.28	-0.698	0.469	0.275	-0.745	0.298	0.215	-0.72	0.093	0.259
1234	6.17	-0.734	0.976	0.484	NaN	NaN	NaN	-0.579	0.844	0.624	-0.53	0.652	0.654	-0.488	0.519	0.583	-0.508	0.428	0.595	-0.544	0.278	0.641	-0.586	0.097	0.565	-0.457	0.03	0.612	-0.587	0.946	0.315	-0.653	0.875	0.284	-0.692	0.704	0.242	-0.695	0.546	0.281	-0.696	0.47	0.275	-0.744	0.299	0.216	-0.72	0.093	0.259
1235	6.175	-0.732	0.976	0.485	NaN	NaN	NaN	-0.578	0.845	0.625	-0.529	0.652	0.655	-0.488	0.519	0.584	-0.508	0.428	0.596	-0.545	0.278	0.641	-0.585	0.097	0.565	-0.457	0.03	0.612	-0.586	0.947	0.317	-0.652	0.875	0.285	-0.691	0.705	0.243	-0.693	0.547	0.281	-0.694	0.47	0.275	-0.743	0.299	0.216	-0.719	0.094	0.259
1236	6.18	-0.731	0.977	0.486	NaN	NaN	NaN	-0.577	0.845	0.627	-0.529	0.652	0.656	-0.488	0.518	0.585	-0.508	0.428	0.596	-0.546	0.279	0.642	-0.585	0.096	0.565	-0.457	0.03	0.612	-0.584	0.948	0.318	-0.651	0.876	0.286	-0.689	0.705	0.244	-0.691	0.547	0.281	-0.692	0.471	0.275	-0.741	0.3	0.216	-0.719	0.095	0.259
1237	6.185	-0.73	0.977	0.487	NaN	NaN	NaN	-0.575	0.846	0.628	-0.529	0.653	0.656	-0.488	0.519	0.586	-0.508	0.428	0.597	-0.546	0.279	0.642	-0.585	0.096	0.565	-0.457	0.03	0.612	-0.583	0.948	0.318	-0.652	0.877	0.286	-0.688	0.706	0.244	-0.689	0.548	0.281	-0.69	0.472	0.275	-0.74	0.3	0.216	-0.718	0.096	0.259
1238	6.19	-0.729	0.978	0.488	NaN	NaN	NaN	-0.574	0.846	0.628	-0.528	0.653	0.657	-0.489	0.519	0.587	-0.508	0.428	0.597	-0.546	0.279	0.643	-0.585	0.096	0.566	-0.457	0.03	0.612	-0.582	0.949	0.319	-0.652	0.879	0.286	-0.686	0.707	0.245	-0.687	0.549	0.281	-0.688	0.473	0.275	-0.739	0.302	0.216	-0.718	0.096	0.259
1239	6.195	-0.728	0.978	0.489	NaN	NaN	NaN	-0.573	0.847	0.628	-0.526	0.653	0.657	-0.489	0.519	0.588	-0.507	0.428	0.598	-0.546	0.279	0.643	-0.585	0.096	0.566	-0.457	0.03	0.612	-0.582	0.95	0.32	-0.651	0.88	0.287	-0.685	0.708	0.245	-0.684	0.549	0.281	-0.686	0.474	0.275	-0.738	0.303	0.216	-0.717	0.097	0.259
1240	6.2	-0.726	0.979	0.49	NaN	NaN	NaN	NaN	NaN	NaN	-0.525	0.653	0.658	-0.489	0.52	0.588	-0.507	0.428	0.598	-0.546	0.278	0.644	-0.585	0.096	0.567	-0.457	0.03	0.612	-0.581	0.951	0.321	-0.65	0.88	0.288	-0.683	0.709	0.246	-0.682	0.55	0.281	-0.684	0.475	0.274	-0.736	0.304	0.216	-0.717	0.098	0.258
1241	6.205	-0.725	0.979	0.491	NaN	NaN	NaN	-0.571	0.848	0.632	-0.525	0.653	0.659	-0.488	0.52	0.589	-0.507	0.428	0.599	-0.546	0.278	0.644	-0.585	0.096	0.567	-0.457	0.03	0.612	-0.579	0.951	0.322	-0.648	0.881	0.289	-0.681	0.709	0.246	-0.68	0.551	0.281	-0.681	0.475	0.274	-0.734	0.304	0.216	-0.717	0.099	0.258
1242	6.21	-0.724	0.98	0.493	NaN	NaN	NaN	-0.57	0.848	0.633	-0.525	0.653	0.659	-0.488	0.52	0.589	-0.507	0.428	0.6	-0.545	0.278	0.645	-0.585	0.096	0.567	-0.457	0.029	0.612	-0.578	0.952	0.323	-0.645	0.881	0.291	-0.679	0.71	0.246	-0.677	0.551	0.281	-0.678	0.476	0.273	-0.733	0.306	0.216	-0.716	0.1	0.258
1243	6.215	-0.723	0.98	0.494	NaN	NaN	NaN	-0.568	0.849	0.633	-0.525	0.654	0.66	-0.487	0.52	0.589	-0.507	0.429	0.6	-0.545	0.278	0.645	-0.585	0.096	0.568	-0.457	0.029	0.612	-0.577	0.953	0.324	-0.644	0.881	0.292	-0.678	0.711	0.247	-0.674	0.552	0.281	-0.675	0.477	0.273	-0.731	0.307	0.215	-0.716	0.101	0.258
1244	6.22	-0.722	0.981	0.495	NaN	NaN	NaN	-0.567	0.849	0.633	-0.525	0.654	0.661	-0.487	0.52	0.589	-0.507	0.429	0.601	-0.544	0.278	0.645	-0.585	0.096	0.568	-0.457	0.029	0.612	-0.577	0.954	0.325	-0.643	0.882	0.292	-0.676	0.712	0.247	-0.671	0.553	0.28	-0.672	0.478	0.272	-0.729	0.308	0.215	-0.715	0.101	0.258
1245	6.225	-0.721	0.981	0.496	NaN	NaN	NaN	-0.565	0.848	0.635	-0.525	0.654	0.661	-0.487	0.52	0.59	-0.507	0.429	0.601	-0.544	0.278	0.646	-0.585	0.096	0.568	-0.457	0.029	0.612	-0.576	0.954	0.325	-0.643	0.883	0.293	-0.674	0.713	0.247	-0.668	0.554	0.28	-0.669	0.478	0.272	-0.727	0.309	0.215	-0.714	0.102	0.257
1246	6.23	-0.72	0.982	0.497	NaN	NaN	NaN	-0.565	0.849	0.636	-0.525	0.654	0.662	-0.488	0.52	0.591	-0.507	0.43	0.601	-0.544	0.278	0.646	-0.585	0.096	0.568	-0.457	0.029	0.612	-0.576	0.955	0.326	-0.644	0.885	0.293	-0.672	0.714	0.247	-0.665	0.555	0.279	-0.666	0.479	0.271	-0.725	0.31	0.214	-0.714	0.103	0.257
1247	6.235	-0.719	0.982	0.498	NaN	NaN	NaN	-0.566	0.85	0.638	-0.524	0.654	0.662	-0.489	0.52	0.592	-0.508	0.43	0.602	-0.545	0.278	0.646	-0.585	0.096	0.568	-0.457	0.029	0.612	-0.576	0.956	0.327	-0.644	0.886	0.293	-0.67	0.714	0.247	-0.662	0.556	0.278	-0.662	0.48	0.27	-0.723	0.311	0.213	-0.713	0.105	0.257
1248	6.24	-0.717	0.983	0.499	NaN	NaN	NaN	-0.564	0.85	0.638	-0.524	0.654	0.663	-0.489	0.52	0.593	-0.508	0.43	0.602	-0.545	0.278	0.646	-0.585	0.096	0.568	-0.457	0.029	0.612	-0.575	0.957	0.328	-0.644	0.887	0.293	-0.667	0.715	0.247	-0.658	0.557	0.277	-0.658	0.48	0.269	-0.72	0.312	0.212	-0.712	0.106	0.256
1249	6.245	-0.717	0.983	0.5	NaN	NaN	NaN	-0.563	0.851	0.638	-0.523	0.654	0.663	-0.489	0.52	0.593	-0.509	0.43	0.602	-0.546	0.278	0.647	-0.585	0.096	0.568	-0.457	0.029	0.612	-0.575	0.958	0.328	-0.643	0.888	0.294	-0.665	0.715	0.247	-0.654	0.557	0.276	-0.654	0.481	0.268	-0.718	0.313	0.211	-0.712	0.107	0.256
1250	6.25	-0.716	0.984	0.501	NaN	NaN	NaN	-0.561	0.851	0.638	-0.524	0.655	0.664	-0.489	0.521	0.593	-0.509	0.43	0.603	-0.546	0.278	0.647	-0.585	0.095	0.569	-0.457	0.029	0.612	-0.574	0.959	0.329	-0.642	0.889	0.295	-0.662	0.716	0.247	-0.651	0.558	0.275	-0.651	0.482	0.267	-0.715	0.314	0.211	-0.711	0.108	0.255
1251	6.255	-0.715	0.984	0.502	NaN	NaN	NaN	-0.56	0.851	0.638	-0.524	0.656	0.665	-0.489	0.521	0.593	-0.51	0.43	0.603	-0.547	0.279	0.648	-0.585	0.095	0.569	-0.457	0.029	0.612	-0.573	0.96	0.33	-0.642	0.89	0.295	-0.66	0.717	0.247	-0.647	0.559	0.274	-0.647	0.483	0.265	-0.712	0.316	0.21	-0.71	0.11	0.255
1252	6.26	-0.715	0.985	0.503	NaN	NaN	NaN	-0.558	0.851	0.639	-0.523	0.655	0.665	-0.489	0.521	0.593	-0.51	0.43	0.603	-0.548	0.279	0.648	-0.585	0.095	0.569	-0.457	0.029	0.612	-0.573	0.96	0.33	-0.641	0.89	0.296	-0.657	0.718	0.246	-0.643	0.56	0.273	-0.644	0.484	0.264	-0.71	0.317	0.209	-0.709	0.111	0.255
1253	6.265	-0.714	0.985	0.504	NaN	NaN	NaN	-0.558	0.851	0.64	-0.523	0.655	0.665	-0.49	0.521	0.594	-0.511	0.43	0.604	-0.549	0.279	0.648	-0.585	0.095	0.569	-0.457	0.029	0.612	-0.572	0.961	0.331	-0.64	0.891	0.297	-0.655	0.719	0.246	-0.639	0.561	0.272	-0.64	0.485	0.262	-0.707	0.318	0.208	-0.708	0.112	0.254
1254	6.27	-0.713	0.985	0.505	NaN	NaN	NaN	-0.558	0.852	0.641	-0.523	0.656	0.665	-0.491	0.521	0.595	-0.512	0.43	0.605	-0.55	0.279	0.648	-0.585	0.095	0.569	-0.457	0.029	0.612	-0.571	0.961	0.332	-0.64	0.892	0.297	-0.653	0.72	0.246	-0.635	0.562	0.271	-0.636	0.486	0.261	-0.704	0.319	0.207	-0.706	0.113	0.254
1255	6.275	-0.712	0.986	0.506	NaN	NaN	NaN	-0.558	0.853	0.642	-0.523	0.656	0.666	-0.492	0.521	0.596	-0.512	0.43	0.605	-0.55	0.279	0.649	-0.586	0.095	0.569	-0.457	0.029	0.612	-0.571	0.963	0.333	-0.639	0.892	0.298	-0.649	0.721	0.246	-0.631	0.563	0.269	-0.632	0.487	0.26	-0.702	0.321	0.206	-0.705	0.115	0.253
1256	6.28	-0.711	0.986	0.507	NaN	NaN	NaN	-0.557	0.853	0.642	-0.523	0.656	0.667	-0.492	0.521	0.597	-0.513	0.43	0.606	-0.551	0.279	0.649	-0.586	0.095	0.569	-0.457	0.029	0.612	-0.571	0.963	0.333	-0.637	0.893	0.299	-0.647	0.721	0.245	-0.627	0.564	0.268	-0.627	0.488	0.258	-0.699	0.322	0.205	-0.705	0.117	0.253
1257	6.285	-0.711	0.987	0.507	NaN	NaN	NaN	-0.555	0.854	0.642	-0.524	0.656	0.667	-0.492	0.521	0.597	-0.513	0.43	0.606	-0.552	0.279	0.649	-0.586	0.095	0.569	-0.457	0.029	0.612	-0.57	0.964	0.334	-0.635	0.893	0.3	-0.643	0.722	0.245	-0.623	0.565	0.267	-0.623	0.489	0.257	-0.696	0.323	0.204	-0.704	0.119	0.253
1258	6.29	-0.709	0.986	0.508	NaN	NaN	NaN	-0.554	0.854	0.642	-0.524	0.656	0.668	-0.492	0.521	0.598	-0.514	0.43	0.607	-0.552	0.279	0.649	-0.586	0.095	0.569	-0.457	0.029	0.612	-0.569	0.964	0.334	-0.634	0.893	0.301	-0.64	0.723	0.244	-0.619	0.566	0.266	-0.619	0.49	0.256	-0.693	0.325	0.203	-0.702	0.121	0.252
1259	6.295	-0.709	0.987	0.508	NaN	NaN	NaN	-0.553	0.854	0.643	-0.524	0.656	0.668	-0.492	0.52	0.598	-0.514	0.43	0.607	-0.553	0.279	0.65	-0.586	0.095	0.569	-0.457	0.029	0.612	-0.568	0.965	0.335	-0.635	0.895	0.3	-0.637	0.723	0.243	-0.614	0.567	0.264	-0.615	0.491	0.254	-0.69	0.326	0.202	-0.701	0.122	0.251
1260	6.3	-0.708	0.987	0.509	NaN	NaN	NaN	-0.552	0.853	0.643	-0.524	0.657	0.669	-0.493	0.521	0.599	-0.515	0.43	0.608	-0.553	0.279	0.65	-0.586	0.095	0.57	-0.457	0.029	0.612	-0.567	0.966	0.335	-0.635	0.896	0.3	-0.634	0.724	0.243	-0.611	0.568	0.263	-0.611	0.493	0.252	-0.687	0.328	0.201	-0.7	0.123	0.25
1261	6.305	-0.708	0.988	0.51	NaN	NaN	NaN	-0.551	0.853	0.643	-0.524	0.657	0.669	-0.494	0.521	0.6	-0.515	0.43	0.608	-0.554	0.279	0.65	-0.586	0.095	0.57	-0.457	0.029	0.612	-0.567	0.967	0.336	-0.634	0.896	0.301	-0.631	0.725	0.242	-0.607	0.569	0.261	-0.608	0.494	0.251	-0.684	0.329	0.2	-0.699	0.125	0.25
1262	6.31	-0.707	0.988	0.51	NaN	NaN	NaN	-0.549	0.853	0.642	-0.524	0.657	0.67	-0.494	0.521	0.6	-0.516	0.43	0.609	-0.554	0.279	0.651	-0.586	0.095	0.57	-0.457	0.029	0.612	-0.566	0.967	0.336	-0.633	0.897	0.301	-0.628	0.726	0.242	-0.603	0.57	0.26	-0.604	0.495	0.249	-0.681	0.331	0.199	-0.697	0.127	0.249
1263	6.315	-0.706	0.988	0.511	NaN	NaN	NaN	-0.548	0.853	0.643	-0.524	0.657	0.671	-0.495	0.522	0.601	-0.516	0.43	0.609	-0.555	0.279	0.651	-0.586	0.095	0.57	-0.457	0.029	0.612	-0.565	0.967	0.337	-0.632	0.897	0.301	-0.625	0.727	0.241	-0.599	0.572	0.259	-0.6	0.496	0.247	-0.679	0.333	0.198	-0.696	0.129	0.249
1264	6.32	-0.706	0.988	0.511	NaN	NaN	NaN	-0.547	0.853	0.644	-0.524	0.658	0.671	-0.495	0.522	0.602	-0.517	0.43	0.609	-0.555	0.279	0.651	-0.586	0.095	0.57	-0.457	0.029	0.612	-0.564	0.967	0.337	-0.631	0.898	0.301	-0.622	0.728	0.241	-0.595	0.573	0.257	-0.596	0.498	0.246	-0.676	0.335	0.197	-0.695	0.131	0.248
1265	6.325	-0.704	0.988	0.511	NaN	NaN	NaN	-0.547	0.853	0.645	-0.524	0.658	0.672	-0.495	0.522	0.602	-0.517	0.43	0.61	-0.555	0.279	0.651	-0.586	0.095	0.57	-0.457	0.029	0.612	-0.562	0.967	0.338	-0.628	0.897	0.302	-0.62	0.729	0.24	-0.591	0.574	0.256	-0.592	0.499	0.245	-0.674	0.337	0.197	-0.693	0.132	0.247
1266	6.33	-0.703	0.988	0.511	NaN	NaN	NaN	-0.546	0.854	0.645	-0.524	0.658	0.672	-0.494	0.521	0.602	-0.518	0.43	0.61	-0.556	0.279	0.651	-0.586	0.095	0.57	-0.457	0.029	0.612	-0.561	0.968	0.339	-0.626	0.897	0.303	-0.618	0.73	0.24	-0.587	0.575	0.254	-0.589	0.5	0.243	-0.672	0.339	0.195	-0.692	0.134	0.246
1267	6.335	-0.703	0.988	0.512	NaN	NaN	NaN	-0.546	0.854	0.646	-0.524	0.658	0.673	-0.494	0.521	0.603	-0.518	0.43	0.611	-0.556	0.278	0.652	-0.587	0.095	0.57	-0.457	0.029	0.612	-0.561	0.969	0.339	-0.626	0.898	0.302	-0.614	0.731	0.239	-0.584	0.576	0.253	-0.585	0.502	0.241	-0.669	0.34	0.194	-0.691	0.136	0.245
1268	6.34	-0.702	0.988	0.512	NaN	NaN	NaN	-0.546	0.854	0.646	-0.523	0.658	0.673	-0.495	0.521	0.603	-0.519	0.431	0.611	-0.556	0.278	0.652	-0.587	0.095	0.57	-0.457	0.029	0.612	-0.56	0.969	0.34	-0.625	0.899	0.302	-0.611	0.731	0.238	-0.58	0.577	0.252	-0.581	0.503	0.24	-0.666	0.342	0.193	-0.689	0.138	0.244
1269	6.345	-0.702	0.988	0.512	NaN	NaN	NaN	-0.545	0.854	0.647	-0.523	0.658	0.673	-0.497	0.522	0.604	-0.519	0.431	0.611	-0.557	0.278	0.652	-0.587	0.095	0.57	-0.457	0.029	0.612	-0.559	0.969	0.34	-0.624	0.899	0.303	-0.609	0.732	0.238	-0.577	0.578	0.25	-0.577	0.504	0.239	-0.663	0.344	0.192	-0.688	0.14	0.243
1270	6.35	-0.701	0.988	0.512	NaN	NaN	NaN	-0.545	0.854	0.647	-0.523	0.657	0.674	-0.497	0.522	0.605	-0.519	0.431	0.612	-0.557	0.278	0.652	-0.587	0.095	0.57	-0.457	0.029	0.612	-0.558	0.969	0.341	-0.622	0.9	0.303	-0.606	0.733	0.237	-0.573	0.579	0.25	-0.573	0.505	0.237	-0.66	0.345	0.19	-0.686	0.142	0.242
1271	6.355	-0.7	0.988	0.512	NaN	NaN	NaN	-0.544	0.854	0.647	-0.523	0.657	0.674	-0.497	0.522	0.605	-0.52	0.431	0.612	-0.557	0.278	0.652	-0.587	0.095	0.57	-0.457	0.029	0.612	-0.556	0.969	0.341	-0.62	0.9	0.303	-0.605	0.734	0.236	-0.57	0.58	0.249	-0.569	0.506	0.236	-0.657	0.347	0.189	-0.684	0.144	0.241
1272	6.36	-0.699	0.988	0.512	NaN	NaN	NaN	-0.543	0.854	0.647	-0.522	0.657	0.674	-0.497	0.521	0.605	-0.52	0.431	0.612	-0.558	0.278	0.652	-0.587	0.094	0.57	-0.457	0.029	0.612	-0.555	0.97	0.342	-0.616	0.899	0.305	-0.602	0.735	0.235	-0.567	0.581	0.247	-0.565	0.507	0.234	-0.654	0.348	0.187	-0.682	0.146	0.239
1273	6.365	-0.699	0.988	0.512	NaN	NaN	NaN	-0.542	0.854	0.648	-0.522	0.658	0.675	-0.495	0.52	0.604	-0.52	0.431	0.612	-0.558	0.278	0.652	-0.587	0.094	0.569	-0.457	0.029	0.612	-0.555	0.97	0.342	-0.614	0.899	0.305	-0.6	0.736	0.235	-0.564	0.582	0.246	-0.562	0.508	0.233	-0.65	0.35	0.186	-0.68	0.148	0.238
1274	6.37	-0.698	0.988	0.512	NaN	NaN	NaN	-0.541	0.854	0.648	-0.522	0.658	0.675	-0.495	0.52	0.604	-0.52	0.431	0.613	-0.558	0.277	0.653	-0.588	0.094	0.569	-0.457	0.029	0.612	-0.554	0.971	0.342	-0.614	0.9	0.305	-0.598	0.736	0.235	-0.561	0.583	0.245	-0.558	0.509	0.232	-0.647	0.351	0.184	-0.678	0.149	0.237
1275	6.375	-0.697	0.988	0.513	NaN	NaN	NaN	-0.541	0.854	0.648	-0.522	0.658	0.675	-0.495	0.52	0.605	-0.521	0.431	0.613	-0.558	0.277	0.653	-0.588	0.094	0.569	-0.457	0.029	0.612	-0.552	0.971	0.343	-0.614	0.901	0.304	-0.596	0.737	0.234	-0.558	0.584	0.244	-0.554	0.51	0.23	-0.643	0.353	0.183	-0.675	0.151	0.236
1276	6.38	-0.697	0.987	0.513	NaN	NaN	NaN	-0.542	0.854	0.649	-0.521	0.658	0.676	-0.495	0.52	0.605	-0.521	0.431	0.613	-0.558	0.277	0.653	-0.588	0.094	0.569	-0.457	0.029	0.612	-0.551	0.971	0.344	-0.613	0.901	0.304	-0.594	0.738	0.234	-0.555	0.585	0.243	-0.551	0.511	0.229	-0.64	0.354	0.181	-0.672	0.153	0.234
1277	6.385	-0.696	0.987	0.513	NaN	NaN	NaN	-0.542	0.854	0.65	-0.521	0.658	0.676	-0.496	0.52	0.605	-0.521	0.43	0.613	-0.559	0.277	0.652	-0.588	0.094	0.569	-0.457	0.029	0.612	-0.55	0.971	0.344	-0.61	0.901	0.305	-0.593	0.739	0.234	-0.552	0.586	0.242	-0.547	0.513	0.228	-0.636	0.355	0.179	-0.671	0.155	0.232
1278	6.39	-0.695	0.987	0.513	NaN	NaN	NaN	-0.543	0.854	0.651	-0.521	0.658	0.676	-0.496	0.52	0.606	-0.521	0.43	0.613	-0.559	0.277	0.652	-0.588	0.094	0.569	-0.457	0.029	0.612	-0.549	0.971	0.345	-0.608	0.9	0.306	-0.59	0.738	0.233	-0.549	0.587	0.241	-0.544	0.514	0.227	-0.632	0.357	0.178	-0.668	0.156	0.231
1279	6.395	-0.695	0.987	0.513	NaN	NaN	NaN	-0.544	0.855	0.653	-0.521	0.658	0.676	-0.496	0.52	0.607	-0.521	0.43	0.613	-0.559	0.277	0.652	-0.588	0.094	0.569	-0.457	0.03	0.612	-0.548	0.971	0.345	-0.606	0.9	0.306	-0.588	0.739	0.233	-0.545	0.587	0.24	-0.54	0.515	0.226	-0.628	0.358	0.176	-0.665	0.158	0.229
1280	6.4	-0.694	0.987	0.513	NaN	NaN	NaN	-0.544	0.855	0.654	-0.52	0.657	0.676	-0.496	0.52	0.608	-0.521	0.43	0.613	-0.559	0.277	0.652	-0.588	0.094	0.569	-0.457	0.03	0.612	-0.547	0.971	0.345	-0.605	0.9	0.307	-0.586	0.739	0.232	-0.542	0.588	0.24	-0.536	0.515	0.225	-0.624	0.359	0.174	-0.662	0.159	0.227
1281	6.405	-0.693	0.986	0.513	NaN	NaN	NaN	-0.544	0.855	0.654	-0.52	0.657	0.677	-0.495	0.519	0.608	-0.521	0.43	0.613	-0.559	0.277	0.652	-0.588	0.094	0.568	-0.457	0.03	0.612	-0.545	0.971	0.345	-0.604	0.9	0.307	-0.584	0.739	0.232	-0.539	0.588	0.239	-0.532	0.516	0.224	-0.62	0.36	0.173	-0.659	0.159	0.225
1282	6.41	-0.692	0.986	0.514	NaN	NaN	NaN	-0.543	0.855	0.655	-0.519	0.657	0.677	-0.495	0.519	0.608	-0.521	0.43	0.613	-0.559	0.277	0.652	-0.588	0.094	0.568	-0.457	0.029	0.612	-0.544	0.971	0.346	-0.603	0.9	0.306	-0.582	0.739	0.231	-0.536	0.589	0.238	-0.529	0.517	0.223	-0.617	0.361	0.171	-0.656	0.161	0.223
1283	6.415	-0.691	0.985	0.514	NaN	NaN	NaN	-0.543	0.855	0.655	-0.519	0.657	0.677	-0.495	0.519	0.608	-0.52	0.43	0.613	-0.559	0.277	0.652	-0.588	0.094	0.568	-0.457	0.029	0.612	-0.543	0.971	0.346	-0.602	0.9	0.306	-0.58	0.74	0.231	-0.534	0.59	0.237	-0.526	0.518	0.222	-0.613	0.362	0.169	-0.653	0.162	0.222
1284	6.42	-0.691	0.985	0.514	NaN	NaN	NaN	-0.542	0.855	0.655	-0.518	0.657	0.678	-0.495	0.519	0.608	-0.52	0.429	0.613	-0.559	0.277	0.652	-0.588	0.094	0.568	-0.457	0.029	0.612	-0.542	0.971	0.347	-0.601	0.9	0.307	-0.579	0.74	0.231	-0.531	0.59	0.237	-0.522	0.519	0.221	-0.609	0.363	0.167	-0.65	0.163	0.22
1285	6.425	-0.69	0.985	0.514	NaN	NaN	NaN	-0.541	0.856	0.655	-0.518	0.657	0.678	-0.495	0.519	0.608	-0.52	0.429	0.613	-0.559	0.277	0.652	-0.588	0.094	0.568	-0.457	0.029	0.612	-0.542	0.971	0.347	-0.599	0.9	0.307	-0.577	0.74	0.231	-0.529	0.591	0.236	-0.519	0.52	0.22	-0.605	0.364	0.166	-0.646	0.163	0.218
1286	6.43	-0.689	0.984	0.515	NaN	NaN	NaN	-0.544	0.858	0.657	-0.517	0.657	0.678	-0.495	0.519	0.609	-0.519	0.429	0.613	-0.559	0.277	0.652	-0.588	0.094	0.568	-0.457	0.029	0.612	-0.541	0.971	0.347	-0.598	0.899	0.307	-0.575	0.74	0.231	-0.527	0.592	0.236	-0.516	0.521	0.219	-0.602	0.364	0.164	-0.643	0.164	0.216
1287	6.435	-0.688	0.984	0.515	NaN	NaN	NaN	-0.542	0.857	0.657	-0.517	0.657	0.678	-0.495	0.519	0.609	-0.519	0.429	0.613	-0.558	0.277	0.652	-0.587	0.094	0.567	-0.457	0.029	0.612	-0.541	0.972	0.347	-0.597	0.899	0.308	-0.573	0.741	0.231	-0.524	0.593	0.235	-0.513	0.521	0.218	-0.597	0.364	0.162	-0.639	0.164	0.214
1288	6.44	-0.687	0.984	0.515	NaN	NaN	NaN	-0.536	0.854	0.653	-0.516	0.657	0.678	-0.494	0.519	0.609	-0.518	0.429	0.613	-0.558	0.276	0.651	-0.587	0.094	0.567	-0.457	0.029	0.612	-0.539	0.972	0.347	-0.596	0.899	0.308	-0.572	0.742	0.231	-0.521	0.593	0.235	-0.51	0.522	0.218	-0.593	0.364	0.161	-0.636	0.165	0.212
1289	6.445	-0.686	0.983	0.515	NaN	NaN	NaN	-0.534	0.853	0.653	-0.515	0.657	0.678	-0.494	0.519	0.609	-0.517	0.428	0.613	-0.557	0.276	0.651	-0.586	0.094	0.567	-0.457	0.029	0.612	-0.538	0.972	0.348	-0.595	0.9	0.308	-0.57	0.741	0.231	-0.519	0.594	0.234	-0.507	0.522	0.217	-0.589	0.365	0.159	-0.632	0.165	0.21
1290	6.45	-0.686	0.983	0.515	NaN	NaN	NaN	-0.533	0.853	0.653	-0.514	0.657	0.678	-0.493	0.519	0.609	-0.516	0.428	0.613	-0.557	0.276	0.651	-0.586	0.094	0.567	-0.457	0.029	0.612	-0.537	0.971	0.348	-0.594	0.9	0.308	-0.569	0.742	0.231	-0.516	0.594	0.234	-0.505	0.523	0.216	-0.586	0.365	0.158	-0.628	0.165	0.209
1291	6.455	-0.685	0.982	0.515	NaN	NaN	NaN	-0.534	0.854	0.654	-0.513	0.657	0.678	-0.492	0.519	0.609	-0.516	0.428	0.613	-0.556	0.276	0.651	-0.586	0.094	0.566	-0.457	0.029	0.612	-0.536	0.971	0.349	-0.592	0.899	0.308	-0.568	0.743	0.231	-0.514	0.595	0.233	-0.502	0.523	0.216	-0.582	0.365	0.156	-0.624	0.165	0.207
1292	6.46	-0.684	0.982	0.515	NaN	NaN	NaN	-0.538	0.857	0.657	-0.511	0.657	0.678	-0.491	0.519	0.609	-0.515	0.428	0.613	-0.555	0.276	0.651	-0.585	0.095	0.566	-0.457	0.029	0.613	-0.535	0.971	0.349	-0.591	0.899	0.309	-0.566	0.743	0.231	-0.512	0.595	0.233	-0.499	0.524	0.215	-0.579	0.366	0.155	-0.62	0.165	0.205
1293	6.465	-0.683	0.982	0.515	NaN	NaN	NaN	-0.538	0.857	0.658	-0.51	0.657	0.678	-0.488	0.518	0.609	-0.514	0.428	0.612	-0.555	0.276	0.651	-0.585	0.095	0.565	-0.457	0.029	0.613	-0.535	0.971	0.349	-0.59	0.899	0.309	-0.564	0.743	0.231	-0.51	0.595	0.233	-0.497	0.524	0.215	-0.576	0.367	0.154	-0.617	0.166	0.203
1294	6.47	-0.682	0.981	0.516	NaN	NaN	NaN	-0.538	0.857	0.658	-0.509	0.657	0.678	-0.487	0.518	0.608	-0.513	0.428	0.612	-0.554	0.276	0.651	-0.585	0.095	0.565	-0.457	0.029	0.613	-0.534	0.971	0.349	-0.589	0.899	0.309	-0.562	0.743	0.231	-0.508	0.595	0.233	-0.495	0.525	0.215	-0.572	0.367	0.153	-0.612	0.165	0.201
1295	6.475	-0.682	0.981	0.516	NaN	NaN	NaN	-0.537	0.857	0.658	-0.508	0.657	0.678	-0.486	0.518	0.608	-0.512	0.428	0.612	-0.553	0.276	0.651	-0.585	0.095	0.565	-0.457	0.029	0.613	-0.533	0.971	0.349	-0.588	0.899	0.309	-0.561	0.743	0.231	-0.505	0.596	0.233	-0.492	0.525	0.214	-0.569	0.367	0.152	-0.608	0.165	0.2
1296	6.48	-0.681	0.981	0.516	NaN	NaN	NaN	-0.536	0.858	0.658	-0.506	0.656	0.678	-0.486	0.518	0.608	-0.511	0.428	0.612	-0.552	0.275	0.651	-0.585	0.095	0.565	-0.457	0.029	0.613	-0.532	0.971	0.349	-0.587	0.899	0.309	-0.56	0.744	0.231	-0.503	0.596	0.233	-0.49	0.526	0.214	-0.566	0.368	0.151	-0.604	0.165	0.198
1297	6.485	-0.681	0.98	0.516	NaN	NaN	NaN	-0.535	0.858	0.658	-0.504	0.656	0.678	-0.485	0.518	0.608	-0.51	0.428	0.612	-0.552	0.275	0.651	-0.585	0.095	0.565	-0.457	0.029	0.613	-0.53	0.971	0.35	-0.586	0.899	0.309	-0.557	0.743	0.231	-0.502	0.596	0.233	-0.488	0.526	0.213	-0.562	0.367	0.15	-0.6	0.165	0.196
1298	6.49	-0.679	0.98	0.516	NaN	NaN	NaN	-0.532	0.856	0.657	-0.503	0.656	0.678	-0.484	0.518	0.609	-0.509	0.427	0.612	-0.551	0.275	0.65	-0.585	0.095	0.565	-0.457	0.029	0.613	-0.53	0.97	0.35	-0.585	0.898	0.309	-0.556	0.742	0.231	-0.501	0.597	0.232	-0.486	0.526	0.213	-0.56	0.367	0.149	-0.596	0.165	0.195
1299	6.495	-0.678	0.979	0.516	NaN	NaN	NaN	-0.526	0.853	0.653	-0.502	0.656	0.678	-0.483	0.518	0.609	-0.508	0.427	0.612	-0.55	0.275	0.65	-0.585	0.095	0.565	-0.457	0.029	0.613	-0.529	0.97	0.35	-0.583	0.898	0.309	-0.554	0.742	0.232	-0.499	0.597	0.232	-0.484	0.526	0.213	-0.556	0.367	0.148	-0.592	0.165	0.193
1300	6.5	-0.678	0.979	0.516	NaN	NaN	NaN	-0.523	0.852	0.653	-0.5	0.656	0.678	-0.482	0.517	0.609	-0.507	0.427	0.612	-0.549	0.275	0.65	-0.585	0.095	0.564	-0.457	0.029	0.613	-0.529	0.97	0.35	-0.583	0.897	0.309	-0.553	0.742	0.232	-0.497	0.597	0.232	-0.481	0.526	0.213	-0.553	0.367	0.148	-0.588	0.164	0.192
1301	6.505	-0.677	0.978	0.516	NaN	NaN	NaN	-0.524	0.853	0.654	-0.498	0.655	0.678	-0.48	0.517	0.609	-0.506	0.427	0.612	-0.548	0.276	0.65	-0.585	0.095	0.564	-0.457	0.029	0.613	-0.528	0.97	0.35	-0.582	0.897	0.309	-0.552	0.742	0.232	-0.494	0.596	0.232	-0.479	0.526	0.213	-0.551	0.367	0.147	-0.583	0.164	0.191
1302	6.51	-0.676	0.978	0.516	NaN	NaN	NaN	-0.529	0.856	0.658	-0.497	0.655	0.678	-0.478	0.517	0.608	-0.504	0.427	0.612	-0.547	0.275	0.65	-0.584	0.095	0.564	-0.457	0.029	0.613	-0.527	0.97	0.349	-0.582	0.897	0.309	-0.551	0.743	0.232	-0.493	0.596	0.232	-0.478	0.527	0.213	-0.548	0.367	0.147	-0.578	0.162	0.189
1303	6.515	-0.676	0.978	0.516	NaN	NaN	NaN	-0.529	0.857	0.659	-0.495	0.655	0.678	-0.477	0.517	0.607	-0.502	0.426	0.611	-0.546	0.275	0.65	-0.584	0.095	0.564	-0.457	0.029	0.613	-0.527	0.97	0.349	-0.581	0.897	0.309	-0.55	0.742	0.231	-0.492	0.597	0.232	-0.477	0.527	0.213	-0.546	0.366	0.147	-0.574	0.162	0.189
1304	6.52	-0.675	0.977	0.516	NaN	NaN	NaN	-0.527	0.856	0.657	-0.494	0.655	0.677	-0.475	0.517	0.607	-0.501	0.426	0.611	-0.545	0.275	0.65	-0.584	0.095	0.564	-0.457	0.029	0.613	-0.526	0.969	0.349	-0.58	0.897	0.309	-0.548	0.742	0.231	-0.491	0.597	0.232	-0.475	0.527	0.213	-0.543	0.366	0.146	-0.57	0.161	0.188
1305	6.525	-0.674	0.976	0.516	NaN	NaN	NaN	-0.521	0.853	0.654	-0.492	0.655	0.677	-0.473	0.517	0.608	-0.499	0.426	0.611	-0.544	0.275	0.65	-0.584	0.095	0.564	-0.457	0.028	0.613	-0.525	0.969	0.349	-0.579	0.896	0.31	-0.547	0.742	0.231	-0.489	0.596	0.232	-0.473	0.526	0.213	-0.54	0.365	0.146	-0.566	0.16	0.187
1306	6.53	-0.673	0.975	0.516	NaN	NaN	NaN	-0.518	0.852	0.653	-0.491	0.654	0.677	-0.472	0.516	0.608	-0.498	0.425	0.611	-0.543	0.275	0.65	-0.584	0.095	0.564	-0.457	0.028	0.613	-0.525	0.969	0.348	-0.578	0.896	0.31	-0.546	0.741	0.232	-0.488	0.596	0.232	-0.472	0.526	0.214	-0.538	0.365	0.146	-0.561	0.159	0.186
1307	6.535	-0.672	0.975	0.516	NaN	NaN	NaN	-0.516	0.85	0.653	-0.49	0.654	0.678	-0.47	0.515	0.607	-0.496	0.425	0.611	-0.542	0.274	0.65	-0.584	0.096	0.564	-0.457	0.028	0.613	-0.526	0.969	0.347	-0.577	0.895	0.31	-0.545	0.74	0.232	-0.486	0.596	0.232	-0.47	0.526	0.214	-0.535	0.364	0.145	-0.556	0.158	0.185
1308	6.54	-0.672	0.974	0.516	NaN	NaN	NaN	-0.514	0.85	0.653	-0.488	0.654	0.677	-0.468	0.515	0.606	-0.494	0.424	0.611	-0.541	0.274	0.65	-0.584	0.096	0.564	-0.457	0.028	0.613	-0.523	0.968	0.349	-0.576	0.895	0.309	-0.544	0.74	0.232	-0.485	0.595	0.232	-0.469	0.525	0.214	-0.533	0.363	0.145	-0.552	0.157	0.185
1309	6.545	-0.671	0.974	0.516	NaN	NaN	NaN	-0.513	0.85	0.653	-0.487	0.654	0.677	-0.466	0.514	0.607	-0.493	0.424	0.611	-0.54	0.274	0.65	-0.583	0.096	0.564	-0.457	0.028	0.613	-0.522	0.967	0.349	-0.576	0.894	0.309	-0.543	0.74	0.232	-0.484	0.594	0.232	-0.468	0.525	0.214	-0.531	0.362	0.145	-0.548	0.155	0.184
1310	6.55	-0.67	0.973	0.515	NaN	NaN	NaN	-0.513	0.85	0.653	-0.485	0.653	0.677	-0.465	0.514	0.606	-0.492	0.424	0.611	-0.539	0.274	0.649	-0.583	0.096	0.564	-0.457	0.028	0.613	-0.521	0.967	0.348	-0.576	0.894	0.309	-0.542	0.739	0.232	-0.483	0.594	0.233	-0.466	0.524	0.214	-0.528	0.361	0.145	-0.543	0.154	0.184
1311	6.555	-0.67	0.972	0.515	NaN	NaN	NaN	-0.513	0.85	0.653	-0.484	0.653	0.677	-0.463	0.513	0.606	-0.49	0.424	0.611	-0.538	0.274	0.649	-0.583	0.096	0.564	-0.457	0.028	0.613	-0.52	0.966	0.348	-0.576	0.894	0.308	-0.541	0.738	0.232	-0.482	0.593	0.233	-0.465	0.523	0.214	-0.525	0.36	0.145	-0.539	0.153	0.184
1312	6.56	-0.669	0.972	0.514	NaN	NaN	NaN	-0.513	0.849	0.653	-0.482	0.652	0.677	-0.462	0.513	0.607	-0.489	0.423	0.611	-0.537	0.274	0.649	-0.583	0.096	0.564	-0.457	0.028	0.613	-0.52	0.966	0.348	-0.574	0.892	0.309	-0.54	0.737	0.232	-0.481	0.592	0.233	-0.464	0.522	0.214	-0.524	0.359	0.146	-0.535	0.152	0.184
1313	6.565	-0.668	0.971	0.514	NaN	NaN	NaN	-0.512	0.849	0.653	-0.481	0.651	0.677	-0.46	0.513	0.607	-0.487	0.423	0.611	-0.536	0.273	0.65	-0.583	0.096	0.564	-0.457	0.028	0.613	-0.518	0.965	0.348	-0.572	0.891	0.309	-0.54	0.737	0.232	-0.48	0.591	0.234	-0.463	0.521	0.215	-0.522	0.358	0.146	-0.53	0.15	0.184
1314	6.57	-0.667	0.97	0.514	NaN	NaN	NaN	-0.51	0.847	0.653	-0.48	0.651	0.677	-0.458	0.513	0.606	-0.485	0.422	0.611	-0.535	0.273	0.649	-0.582	0.096	0.564	-0.457	0.028	0.613	-0.517	0.964	0.348	-0.571	0.891	0.309	-0.54	0.736	0.232	-0.48	0.59	0.234	-0.462	0.521	0.215	-0.519	0.356	0.146	-0.526	0.149	0.184
1315	6.575	-0.667	0.969	0.514	NaN	NaN	NaN	-0.509	0.846	0.653	-0.479	0.65	0.677	-0.456	0.512	0.606	-0.484	0.422	0.61	-0.534	0.274	0.649	-0.582	0.096	0.564	-0.457	0.028	0.613	-0.516	0.963	0.347	-0.57	0.89	0.308	-0.539	0.736	0.232	-0.48	0.589	0.234	-0.461	0.52	0.216	-0.517	0.354	0.147	-0.522	0.147	0.184
1316	6.58	-0.666	0.969	0.513	NaN	NaN	NaN	-0.509	0.846	0.653	-0.478	0.65	0.676	-0.455	0.511	0.606	-0.482	0.421	0.61	-0.533	0.273	0.649	-0.582	0.096	0.563	-0.457	0.028	0.613	-0.515	0.963	0.347	-0.569	0.889	0.308	-0.539	0.735	0.232	-0.479	0.588	0.235	-0.46	0.519	0.216	-0.515	0.353	0.147	-0.518	0.145	0.184
1317	6.585	-0.665	0.968	0.513	NaN	NaN	NaN	-0.509	0.846	0.653	-0.477	0.649	0.676	-0.455	0.511	0.606	-0.48	0.421	0.609	-0.531	0.273	0.649	-0.582	0.096	0.563	-0.457	0.028	0.613	-0.514	0.962	0.347	-0.569	0.889	0.307	-0.537	0.733	0.232	-0.478	0.587	0.235	-0.46	0.518	0.217	-0.514	0.352	0.148	-0.514	0.144	0.185
1318	6.59	-0.664	0.967	0.512	NaN	NaN	NaN	-0.511	0.847	0.655	-0.476	0.649	0.676	-0.453	0.51	0.606	-0.479	0.42	0.609	-0.529	0.272	0.649	-0.582	0.097	0.563	-0.457	0.028	0.613	-0.514	0.962	0.346	-0.568	0.888	0.307	-0.536	0.732	0.232	-0.478	0.586	0.235	-0.459	0.517	0.218	-0.512	0.35	0.149	-0.51	0.142	0.185
1319	6.595	-0.664	0.967	0.511	NaN	NaN	NaN	-0.515	0.849	0.658	-0.474	0.648	0.676	-0.451	0.51	0.605	-0.477	0.42	0.609	-0.528	0.272	0.648	-0.581	0.097	0.563	-0.457	0.028	0.613	-0.513	0.961	0.346	-0.566	0.887	0.307	-0.536	0.731	0.232	-0.477	0.585	0.236	-0.458	0.515	0.218	-0.51	0.348	0.149	-0.506	0.14	0.186
1320	6.6	-0.663	0.966	0.511	NaN	NaN	NaN	-0.516	0.849	0.658	-0.473	0.647	0.675	-0.449	0.509	0.605	-0.475	0.42	0.608	-0.527	0.272	0.648	-0.581	0.097	0.563	-0.457	0.028	0.613	-0.512	0.96	0.346	-0.565	0.886	0.307	-0.535	0.73	0.231	-0.477	0.583	0.236	-0.458	0.513	0.219	-0.508	0.346	0.15	-0.503	0.139	0.187
1321	6.605	-0.663	0.965	0.51	NaN	NaN	NaN	-0.513	0.847	0.657	-0.472	0.646	0.675	-0.448	0.509	0.605	-0.474	0.419	0.608	-0.525	0.271	0.648	-0.581	0.097	0.562	-0.457	0.028	0.613	-0.51	0.959	0.345	-0.564	0.885	0.307	-0.534	0.729	0.231	-0.476	0.582	0.236	-0.458	0.512	0.219	-0.507	0.344	0.151	-0.499	0.137	0.188
1322	6.61	-0.662	0.965	0.509	NaN	NaN	NaN	-0.508	0.844	0.655	-0.471	0.645	0.675	-0.447	0.509	0.604	-0.472	0.418	0.607	-0.524	0.271	0.648	-0.581	0.097	0.562	-0.457	0.028	0.613	-0.509	0.959	0.345	-0.563	0.884	0.306	-0.534	0.728	0.231	-0.476	0.581	0.237	-0.457	0.511	0.22	-0.506	0.343	0.152	-0.496	0.135	0.189
1323	6.615	-0.661	0.964	0.509	NaN	NaN	NaN	-0.508	0.843	0.655	-0.47	0.645	0.674	-0.444	0.508	0.603	-0.47	0.417	0.607	-0.523	0.271	0.647	-0.581	0.097	0.562	-0.457	0.028	0.613	-0.508	0.958	0.345	-0.563	0.884	0.306	-0.534	0.727	0.231	-0.476	0.58	0.237	-0.457	0.509	0.221	-0.505	0.341	0.153	-0.493	0.133	0.189
1324	6.62	-0.66	0.963	0.508	NaN	NaN	NaN	-0.508	0.842	0.655	-0.469	0.644	0.674	-0.441	0.507	0.602	-0.468	0.417	0.607	-0.522	0.271	0.647	-0.581	0.097	0.562	-0.457	0.028	0.613	-0.507	0.957	0.344	-0.562	0.884	0.305	-0.533	0.726	0.231	-0.475	0.578	0.237	-0.457	0.508	0.222	-0.504	0.339	0.154	-0.489	0.131	0.191
1325	6.625	-0.659	0.962	0.507	NaN	NaN	NaN	-0.508	0.842	0.655	-0.468	0.643	0.673	-0.441	0.506	0.602	-0.467	0.417	0.607	-0.52	0.27	0.647	-0.58	0.097	0.562	-0.457	0.028	0.613	-0.506	0.957	0.344	-0.561	0.883	0.305	-0.533	0.725	0.231	-0.475	0.576	0.238	-0.456	0.507	0.223	-0.503	0.337	0.155	-0.487	0.129	0.192
1326	6.63	-0.659	0.961	0.507	NaN	NaN	NaN	-0.508	0.842	0.656	-0.467	0.643	0.673	-0.44	0.505	0.602	-0.465	0.416	0.606	-0.519	0.27	0.646	-0.58	0.097	0.562	-0.457	0.028	0.613	-0.505	0.957	0.343	-0.56	0.882	0.305	-0.533	0.724	0.231	-0.474	0.575	0.239	-0.456	0.504	0.224	-0.503	0.335	0.157	-0.485	0.128	0.193
1327	6.635	-0.658	0.96	0.506	NaN	NaN	NaN	-0.508	0.842	0.656	-0.466	0.642	0.672	-0.437	0.505	0.601	-0.463	0.416	0.606	-0.518	0.269	0.646	-0.58	0.097	0.562	-0.457	0.028	0.613	-0.504	0.956	0.343	-0.558	0.881	0.304	-0.532	0.722	0.231	-0.474	0.574	0.24	-0.456	0.503	0.224	-0.501	0.332	0.158	-0.482	0.125	0.194
1328	6.64	-0.657	0.959	0.505	NaN	NaN	NaN	-0.504	0.84	0.655	-0.465	0.641	0.672	-0.436	0.505	0.601	-0.462	0.415	0.605	-0.517	0.269	0.646	-0.58	0.097	0.561	-0.457	0.028	0.613	-0.503	0.955	0.342	-0.557	0.88	0.304	-0.531	0.721	0.231	-0.474	0.572	0.241	-0.456	0.501	0.225	-0.501	0.33	0.16	-0.479	0.123	0.195
1329	6.645	-0.656	0.958	0.504	NaN	NaN	NaN	-0.504	0.839	0.654	-0.464	0.641	0.672	-0.434	0.504	0.601	-0.461	0.414	0.605	-0.517	0.269	0.646	-0.58	0.097	0.561	-0.457	0.028	0.613	-0.501	0.954	0.342	-0.556	0.879	0.303	-0.532	0.72	0.232	-0.474	0.571	0.241	-0.456	0.499	0.227	-0.5	0.328	0.161	-0.477	0.121	0.196
1330	6.65	-0.655	0.957	0.503	NaN	NaN	NaN	-0.504	0.838	0.654	-0.462	0.641	0.671	-0.434	0.504	0.601	-0.459	0.414	0.604	-0.516	0.269	0.646	-0.58	0.096	0.561	-0.457	0.028	0.613	-0.5	0.953	0.342	-0.555	0.879	0.303	-0.531	0.719	0.231	-0.473	0.569	0.242	-0.457	0.498	0.228	-0.5	0.326	0.163	-0.475	0.119	0.198
1331	6.655	-0.654	0.956	0.502	NaN	NaN	NaN	-0.504	0.838	0.653	-0.461	0.64	0.671	-0.433	0.503	0.6	-0.459	0.414	0.604	-0.515	0.269	0.646	-0.58	0.096	0.561	-0.457	0.028	0.613	-0.498	0.952	0.341	-0.554	0.877	0.302	-0.529	0.716	0.232	-0.473	0.567	0.243	-0.456	0.495	0.229	-0.499	0.324	0.164	-0.473	0.117	0.2
1332	6.66	-0.653	0.955	0.502	NaN	NaN	NaN	-0.503	0.837	0.652	-0.46	0.64	0.67	-0.432	0.503	0.599	-0.458	0.414	0.604	-0.514	0.269	0.645	-0.58	0.096	0.561	-0.457	0.028	0.613	-0.497	0.952	0.34	-0.552	0.876	0.301	-0.529	0.715	0.232	-0.473	0.565	0.244	-0.456	0.493	0.231	-0.498	0.321	0.165	-0.47	0.115	0.201
1333	6.665	-0.652	0.955	0.5	NaN	NaN	NaN	-0.502	0.836	0.652	-0.459	0.639	0.67	-0.431	0.503	0.599	-0.456	0.413	0.603	-0.513	0.269	0.645	-0.58	0.096	0.561	-0.457	0.028	0.613	-0.497	0.951	0.339	-0.55	0.875	0.301	-0.528	0.713	0.232	-0.473	0.563	0.245	-0.456	0.491	0.232	-0.497	0.319	0.167	-0.468	0.113	0.203
1334	6.67	-0.651	0.954	0.499	NaN	NaN	NaN	-0.5	0.835	0.651	-0.458	0.639	0.669	-0.43	0.503	0.598	-0.455	0.413	0.603	-0.513	0.269	0.645	-0.58	0.096	0.561	-0.457	0.028	0.613	-0.496	0.951	0.338	-0.549	0.874	0.301	-0.527	0.711	0.232	-0.473	0.561	0.247	-0.456	0.489	0.233	-0.497	0.317	0.168	-0.466	0.111	0.204
1335	6.675	-0.651	0.953	0.498	NaN	NaN	NaN	-0.499	0.834	0.651	-0.457	0.639	0.669	-0.429	0.502	0.597	-0.454	0.412	0.603	-0.512	0.269	0.644	-0.58	0.096	0.561	-0.457	0.028	0.613	-0.494	0.95	0.338	-0.547	0.873	0.3	-0.527	0.71	0.233	-0.474	0.559	0.248	-0.457	0.487	0.235	-0.496	0.315	0.17	-0.464	0.109	0.206
1336	6.68	-0.65	0.952	0.497	NaN	NaN	NaN	-0.499	0.834	0.65	-0.456	0.639	0.668	-0.428	0.501	0.598	-0.454	0.412	0.603	-0.511	0.269	0.644	-0.58	0.096	0.561	-0.457	0.028	0.613	-0.492	0.949	0.337	-0.546	0.872	0.299	-0.527	0.709	0.233	-0.474	0.557	0.249	-0.457	0.485	0.236	-0.495	0.313	0.171	-0.463	0.107	0.208
1337	6.685	-0.649	0.951	0.496	NaN	NaN	NaN	-0.498	0.834	0.65	-0.455	0.638	0.668	-0.427	0.501	0.598	-0.454	0.412	0.603	-0.511	0.268	0.644	-0.58	0.096	0.561	-0.457	0.028	0.613	-0.491	0.948	0.337	-0.544	0.871	0.299	-0.525	0.706	0.233	-0.474	0.555	0.25	-0.457	0.483	0.238	-0.494	0.311	0.173	-0.461	0.105	0.209
1338	6.69	-0.648	0.951	0.495	NaN	NaN	NaN	-0.498	0.834	0.649	-0.455	0.638	0.668	-0.425	0.5	0.597	-0.453	0.412	0.603	-0.51	0.268	0.644	-0.58	0.096	0.561	-0.457	0.028	0.613	-0.489	0.947	0.336	-0.542	0.87	0.298	-0.525	0.705	0.234	-0.475	0.553	0.252	-0.458	0.481	0.239	-0.493	0.309	0.174	-0.46	0.103	0.211
1339	6.695	-0.647	0.95	0.494	NaN	NaN	NaN	-0.498	0.835	0.648	-0.454	0.638	0.667	-0.424	0.5	0.596	-0.452	0.412	0.602	-0.51	0.268	0.644	-0.579	0.097	0.561	-0.457	0.028	0.613	-0.488	0.947	0.335	-0.541	0.869	0.297	-0.525	0.703	0.234	-0.475	0.551	0.253	-0.458	0.48	0.241	-0.492	0.307	0.176	-0.458	0.101	0.213
1340	6.7	-0.646	0.949	0.493	NaN	NaN	NaN	-0.499	0.836	0.648	-0.453	0.638	0.667	-0.423	0.5	0.596	-0.451	0.411	0.602	-0.509	0.268	0.643	-0.579	0.097	0.561	-0.457	0.028	0.613	-0.486	0.946	0.334	-0.539	0.868	0.297	-0.523	0.701	0.234	-0.475	0.549	0.255	-0.458	0.478	0.243	-0.491	0.304	0.177	-0.456	0.099	0.215
1341	6.705	-0.645	0.949	0.492	NaN	NaN	NaN	-0.496	0.835	0.646	-0.452	0.637	0.666	-0.423	0.5	0.596	-0.45	0.411	0.601	-0.508	0.268	0.643	-0.579	0.097	0.561	-0.457	0.028	0.613	-0.485	0.946	0.333	-0.538	0.867	0.296	-0.523	0.699	0.235	-0.476	0.548	0.256	-0.458	0.476	0.244	-0.49	0.302	0.179	-0.456	0.098	0.217
1342	6.71	-0.644	0.948	0.491	NaN	NaN	NaN	-0.495	0.835	0.646	-0.451	0.637	0.666	-0.422	0.5	0.596	-0.449	0.411	0.601	-0.507	0.268	0.643	-0.579	0.097	0.561	-0.457	0.028	0.613	-0.484	0.945	0.333	-0.536	0.866	0.295	-0.523	0.699	0.235	-0.476	0.546	0.258	-0.459	0.475	0.246	-0.49	0.301	0.181	-0.454	0.095	0.22
1343	6.715	-0.642	0.947	0.489	NaN	NaN	NaN	-0.495	0.835	0.646	-0.45	0.636	0.665	-0.421	0.5	0.596	-0.447	0.411	0.601	-0.506	0.268	0.642	-0.579	0.097	0.561	-0.457	0.028	0.613	-0.482	0.944	0.332	-0.534	0.865	0.294	-0.522	0.697	0.236	-0.476	0.544	0.259	-0.459	0.473	0.248	-0.489	0.299	0.182	-0.454	0.094	0.222
1344	6.72	-0.641	0.947	0.488	NaN	NaN	NaN	-0.495	0.835	0.645	-0.45	0.636	0.665	-0.419	0.499	0.596	-0.446	0.41	0.601	-0.506	0.268	0.642	-0.578	0.097	0.561	-0.457	0.028	0.613	-0.48	0.944	0.331	-0.533	0.865	0.294	-0.522	0.696	0.236	-0.477	0.543	0.26	-0.459	0.471	0.249	-0.489	0.297	0.184	-0.453	0.092	0.224
1345	6.725	-0.64	0.947	0.487	NaN	NaN	NaN	-0.496	0.836	0.645	-0.449	0.636	0.664	-0.418	0.499	0.594	-0.445	0.41	0.6	-0.505	0.267	0.642	-0.578	0.097	0.561	-0.457	0.028	0.613	-0.479	0.943	0.33	-0.532	0.864	0.293	-0.522	0.694	0.237	-0.477	0.541	0.261	-0.459	0.469	0.251	-0.488	0.295	0.186	-0.452	0.09	0.227
1346	6.73	-0.64	0.947	0.485	NaN	NaN	NaN	-0.494	0.835	0.643	-0.448	0.635	0.664	-0.416	0.498	0.594	-0.444	0.41	0.6	-0.504	0.267	0.642	-0.578	0.097	0.561	-0.457	0.028	0.613	-0.478	0.943	0.329	-0.53	0.864	0.292	-0.521	0.693	0.237	-0.477	0.539	0.263	-0.459	0.468	0.252	-0.488	0.294	0.188	-0.453	0.089	0.229
1347	6.735	-0.639	0.946	0.484	NaN	NaN	NaN	-0.489	0.833	0.64	-0.447	0.635	0.663	-0.416	0.498	0.593	-0.443	0.409	0.599	-0.503	0.267	0.642	-0.578	0.097	0.561	-0.457	0.028	0.613	-0.476	0.942	0.329	-0.529	0.863	0.291	-0.519	0.691	0.237	-0.477	0.538	0.264	-0.46	0.466	0.254	-0.487	0.292	0.19	-0.453	0.088	0.232
1348	6.74	-0.637	0.946	0.482	NaN	NaN	NaN	-0.488	0.832	0.64	-0.446	0.634	0.662	-0.416	0.498	0.593	-0.442	0.409	0.599	-0.503	0.267	0.642	-0.578	0.097	0.561	-0.456	0.028	0.613	-0.474	0.942	0.328	-0.528	0.862	0.29	-0.519	0.689	0.238	-0.477	0.536	0.265	-0.46	0.464	0.256	-0.487	0.29	0.192	-0.454	0.088	0.234
1349	6.745	-0.636	0.946	0.481	NaN	NaN	NaN	-0.488	0.832	0.64	-0.446	0.634	0.662	-0.415	0.498	0.593	-0.441	0.409	0.598	-0.502	0.267	0.642	-0.578	0.097	0.56	-0.456	0.028	0.613	-0.473	0.942	0.327	-0.526	0.862	0.29	-0.519	0.689	0.238	-0.477	0.535	0.266	-0.46	0.463	0.257	-0.486	0.288	0.194	-0.454	0.087	0.235
1350	6.75	-0.635	0.945	0.48	NaN	NaN	NaN	-0.488	0.832	0.64	-0.445	0.634	0.661	-0.413	0.497	0.592	-0.44	0.408	0.597	-0.501	0.267	0.642	-0.578	0.097	0.56	-0.456	0.028	0.613	-0.471	0.941	0.326	-0.524	0.861	0.289	-0.518	0.687	0.238	-0.476	0.533	0.268	-0.459	0.461	0.259	-0.486	0.286	0.196	-0.453	0.087	0.236
1351	6.755	-0.634	0.945	0.479	NaN	NaN	NaN	-0.488	0.832	0.639	-0.444	0.633	0.66	-0.412	0.497	0.591	-0.44	0.408	0.597	-0.501	0.267	0.641	-0.578	0.097	0.56	-0.456	0.028	0.613	-0.47	0.94	0.326	-0.522	0.86	0.288	-0.516	0.686	0.238	-0.476	0.532	0.269	-0.46	0.46	0.26	-0.486	0.285	0.198	-0.453	0.086	0.236
1352	6.76	-0.634	0.945	0.477	NaN	NaN	NaN	-0.488	0.832	0.638	-0.443	0.633	0.66	-0.412	0.496	0.591	-0.439	0.408	0.597	-0.5	0.267	0.641	-0.578	0.097	0.56	-0.456	0.028	0.613	-0.468	0.939	0.326	-0.521	0.859	0.288	-0.515	0.686	0.238	-0.476	0.532	0.27	-0.46	0.46	0.261	-0.487	0.285	0.199	-0.453	0.086	0.235
1353	6.765	-0.633	0.945	0.476	NaN	NaN	NaN	-0.488	0.831	0.637	-0.442	0.633	0.659	-0.411	0.496	0.59	-0.438	0.407	0.596	-0.499	0.266	0.64	-0.578	0.097	0.56	-0.456	0.028	0.613	-0.467	0.938	0.325	-0.519	0.859	0.287	-0.513	0.685	0.238	-0.476	0.531	0.271	-0.459	0.46	0.261	-0.487	0.286	0.199	-0.453	0.085	0.234
1354	6.77	-0.632	0.944	0.475	NaN	NaN	NaN	-0.488	0.831	0.637	-0.441	0.632	0.658	-0.409	0.496	0.588	-0.437	0.407	0.596	-0.498	0.266	0.639	-0.578	0.097	0.56	-0.456	0.028	0.612	-0.466	0.938	0.325	-0.518	0.859	0.286	-0.512	0.685	0.237	-0.475	0.53	0.271	-0.458	0.46	0.261	-0.487	0.288	0.199	-0.452	0.085	0.233
1355	6.775	-0.631	0.944	0.474	NaN	NaN	NaN	-0.488	0.831	0.636	-0.439	0.632	0.657	-0.409	0.495	0.588	-0.436	0.407	0.595	-0.498	0.266	0.639	-0.577	0.097	0.56	-0.456	0.029	0.612	-0.464	0.937	0.324	-0.517	0.859	0.286	-0.511	0.685	0.237	-0.475	0.531	0.271	-0.457	0.461	0.261	-0.485	0.289	0.197	-0.452	0.085	0.233
1356	6.78	-0.63	0.944	0.474	NaN	NaN	NaN	-0.488	0.831	0.636	-0.438	0.632	0.657	-0.408	0.495	0.587	-0.436	0.406	0.594	-0.497	0.266	0.638	-0.577	0.097	0.56	-0.456	0.029	0.612	-0.463	0.937	0.324	-0.515	0.859	0.285	-0.509	0.685	0.237	-0.474	0.531	0.271	-0.456	0.461	0.26	-0.482	0.289	0.195	-0.452	0.085	0.233
1357	6.785	-0.63	0.944	0.474	NaN	NaN	NaN	-0.489	0.832	0.636	-0.438	0.631	0.656	-0.408	0.495	0.587	-0.435	0.406	0.594	-0.497	0.266	0.638	-0.577	0.098	0.559	-0.456	0.029	0.612	-0.462	0.937	0.324	-0.514	0.859	0.285	-0.507	0.685	0.236	-0.473	0.533	0.27	-0.455	0.462	0.259	-0.48	0.288	0.193	-0.451	0.085	0.233
1358	6.79	-0.629	0.944	0.473	NaN	NaN	NaN	-0.487	0.831	0.634	-0.436	0.631	0.656	-0.408	0.494	0.586	-0.435	0.406	0.593	-0.497	0.266	0.638	-0.578	0.098	0.559	-0.456	0.029	0.612	-0.462	0.938	0.323	-0.513	0.86	0.284	-0.506	0.686	0.236	-0.471	0.534	0.268	-0.454	0.462	0.258	-0.478	0.288	0.191	-0.451	0.085	0.233
1359	6.795	-0.628	0.944	0.473	NaN	NaN	NaN	-0.483	0.828	0.631	-0.435	0.631	0.655	-0.406	0.494	0.585	-0.435	0.407	0.592	-0.496	0.266	0.638	-0.578	0.098	0.559	-0.457	0.029	0.612	-0.461	0.938	0.323	-0.513	0.86	0.284	-0.504	0.687	0.235	-0.469	0.535	0.266	-0.452	0.463	0.257	-0.476	0.287	0.19	-0.451	0.086	0.232
1360	6.8	-0.627	0.945	0.473	NaN	NaN	NaN	-0.482	0.828	0.63	-0.434	0.632	0.655	-0.405	0.494	0.583	-0.435	0.407	0.592	-0.496	0.266	0.637	-0.578	0.098	0.559	-0.457	0.029	0.612	-0.46	0.938	0.323	-0.512	0.861	0.284	-0.502	0.687	0.235	-0.466	0.536	0.264	-0.45	0.463	0.255	-0.477	0.288	0.189	-0.451	0.086	0.231
1361	6.805	-0.626	0.945	0.473	NaN	NaN	NaN	-0.482	0.828	0.631	-0.433	0.632	0.654	-0.405	0.494	0.583	-0.435	0.407	0.592	-0.496	0.266	0.637	-0.578	0.098	0.559	-0.457	0.029	0.612	-0.459	0.939	0.322	-0.512	0.862	0.284	-0.5	0.688	0.234	-0.463	0.537	0.262	-0.448	0.464	0.254	-0.478	0.289	0.188	-0.451	0.086	0.231
1362	6.81	-0.626	0.946	0.473	NaN	NaN	NaN	-0.481	0.829	0.631	-0.432	0.632	0.654	-0.405	0.494	0.582	-0.434	0.407	0.591	-0.496	0.267	0.637	-0.578	0.098	0.559	-0.457	0.029	0.612	-0.459	0.939	0.322	-0.511	0.862	0.284	-0.499	0.689	0.232	-0.46	0.538	0.26	-0.447	0.464	0.253	-0.477	0.289	0.187	-0.451	0.086	0.231
1363	6.815	-0.625	0.946	0.473	NaN	NaN	NaN	-0.48	0.829	0.631	-0.432	0.632	0.653	-0.405	0.495	0.582	-0.434	0.407	0.591	-0.496	0.267	0.636	-0.578	0.098	0.559	-0.457	0.029	0.612	-0.458	0.939	0.322	-0.51	0.862	0.284	-0.497	0.691	0.231	-0.457	0.539	0.258	-0.446	0.464	0.252	-0.476	0.289	0.186	-0.45	0.086	0.23
1364	6.82	-0.624	0.946	0.473	NaN	NaN	NaN	-0.48	0.83	0.63	-0.431	0.632	0.653	-0.406	0.495	0.582	-0.434	0.408	0.59	-0.496	0.267	0.636	-0.578	0.098	0.559	-0.457	0.029	0.612	-0.458	0.939	0.322	-0.51	0.862	0.284	-0.494	0.692	0.23	-0.455	0.54	0.257	-0.445	0.464	0.251	-0.475	0.289	0.185	-0.45	0.087	0.23
1365	6.825	-0.623	0.947	0.473	NaN	NaN	NaN	-0.481	0.831	0.63	-0.43	0.632	0.652	-0.406	0.495	0.582	-0.434	0.408	0.59	-0.496	0.267	0.636	-0.578	0.098	0.559	-0.457	0.029	0.612	-0.457	0.939	0.321	-0.51	0.862	0.283	-0.493	0.693	0.229	-0.453	0.54	0.256	-0.444	0.464	0.25	-0.476	0.29	0.184	-0.45	0.087	0.229
1366	6.83	-0.623	0.947	0.473	NaN	NaN	NaN	-0.484	0.834	0.631	-0.43	0.633	0.652	-0.406	0.495	0.582	-0.434	0.408	0.59	-0.496	0.268	0.636	-0.578	0.098	0.559	-0.457	0.029	0.612	-0.457	0.94	0.321	-0.51	0.862	0.283	-0.491	0.694	0.228	-0.453	0.541	0.255	-0.444	0.465	0.249	-0.476	0.291	0.183	-0.449	0.087	0.229
1367	6.835	-0.622	0.948	0.473	NaN	NaN	NaN	-0.484	0.835	0.631	-0.429	0.633	0.652	-0.406	0.496	0.581	-0.434	0.408	0.59	-0.497	0.268	0.636	-0.578	0.098	0.559	-0.457	0.029	0.612	-0.456	0.94	0.32	-0.51	0.863	0.283	-0.49	0.694	0.227	-0.453	0.541	0.254	-0.444	0.466	0.248	-0.476	0.292	0.183	-0.449	0.087	0.228
1368	6.84	-0.621	0.949	0.473	NaN	NaN	NaN	-0.484	0.836	0.632	-0.429	0.633	0.651	-0.406	0.496	0.581	-0.434	0.408	0.589	-0.497	0.268	0.636	-0.578	0.098	0.559	-0.457	0.029	0.612	-0.456	0.94	0.32	-0.51	0.863	0.283	-0.488	0.695	0.226	-0.454	0.542	0.253	-0.443	0.466	0.247	-0.476	0.292	0.183	-0.449	0.087	0.228
1369	6.845	-0.621	0.949	0.473	NaN	NaN	NaN	-0.483	0.837	0.632	-0.429	0.633	0.651	-0.406	0.496	0.581	-0.435	0.409	0.589	-0.497	0.268	0.636	-0.578	0.099	0.559	-0.457	0.029	0.612	-0.456	0.941	0.319	-0.509	0.863	0.282	-0.488	0.695	0.225	-0.455	0.542	0.253	-0.443	0.466	0.246	-0.477	0.292	0.183	-0.449	0.088	0.227
1370	6.85	-0.62	0.949	0.473	NaN	NaN	NaN	-0.483	0.838	0.631	-0.429	0.634	0.651	-0.406	0.496	0.581	-0.435	0.409	0.589	-0.497	0.269	0.636	-0.578	0.099	0.559	-0.457	0.029	0.612	-0.456	0.941	0.319	-0.509	0.864	0.282	-0.488	0.696	0.224	-0.455	0.542	0.253	-0.444	0.466	0.245	-0.477	0.293	0.183	-0.449	0.088	0.227
1371	6.855	-0.619	0.95	0.472	NaN	NaN	NaN	-0.482	0.838	0.631	-0.429	0.634	0.651	-0.406	0.496	0.58	-0.436	0.409	0.588	-0.497	0.269	0.636	-0.578	0.099	0.559	-0.457	0.029	0.612	-0.455	0.942	0.318	-0.509	0.864	0.282	-0.488	0.697	0.224	-0.454	0.542	0.253	-0.444	0.467	0.245	-0.478	0.293	0.183	-0.448	0.089	0.227
1372	6.86	-0.619	0.95	0.472	NaN	NaN	NaN	-0.481	0.838	0.631	-0.43	0.635	0.651	-0.407	0.496	0.58	-0.436	0.409	0.588	-0.498	0.269	0.636	-0.579	0.099	0.559	-0.457	0.029	0.612	-0.455	0.942	0.318	-0.509	0.865	0.281	-0.489	0.697	0.223	-0.455	0.543	0.253	-0.444	0.467	0.244	-0.478	0.294	0.182	-0.448	0.089	0.227
1373	6.865	-0.618	0.951	0.472	NaN	NaN	NaN	-0.479	0.839	0.63	-0.43	0.635	0.65	-0.407	0.496	0.58	-0.437	0.409	0.588	-0.498	0.269	0.636	-0.579	0.099	0.559	-0.457	0.029	0.612	-0.454	0.943	0.318	-0.509	0.865	0.28	-0.489	0.696	0.223	-0.455	0.543	0.253	-0.444	0.468	0.244	-0.478	0.294	0.182	-0.448	0.09	0.227
1374	6.87	-0.618	0.951	0.471	NaN	NaN	NaN	-0.479	0.839	0.63	-0.43	0.635	0.65	-0.408	0.497	0.58	-0.437	0.41	0.588	-0.499	0.269	0.636	-0.579	0.099	0.559	-0.457	0.029	0.612	-0.454	0.943	0.317	-0.508	0.866	0.28	-0.49	0.695	0.223	-0.455	0.543	0.253	-0.445	0.468	0.244	-0.477	0.293	0.182	-0.448	0.09	0.227
1375	6.875	-0.617	0.952	0.47	NaN	NaN	NaN	-0.477	0.839	0.628	-0.43	0.635	0.65	-0.409	0.497	0.579	-0.438	0.41	0.588	-0.499	0.269	0.635	-0.579	0.099	0.559	-0.457	0.029	0.612	-0.453	0.945	0.317	-0.508	0.867	0.279	-0.491	0.694	0.223	-0.456	0.543	0.253	-0.445	0.469	0.243	-0.478	0.293	0.182	-0.448	0.09	0.226
1376	6.88	-0.617	0.952	0.47	NaN	NaN	NaN	-0.472	0.836	0.625	-0.431	0.636	0.65	-0.409	0.498	0.579	-0.438	0.41	0.588	-0.499	0.27	0.635	-0.579	0.099	0.559	-0.457	0.029	0.612	-0.453	0.945	0.317	-0.507	0.867	0.279	-0.493	0.693	0.223	-0.456	0.543	0.253	-0.445	0.469	0.243	-0.478	0.294	0.182	-0.448	0.09	0.226
1377	6.885	-0.616	0.953	0.47	NaN	NaN	NaN	-0.472	0.837	0.626	-0.431	0.636	0.649	-0.409	0.498	0.579	-0.439	0.41	0.588	-0.5	0.27	0.635	-0.579	0.098	0.559	-0.457	0.029	0.612	-0.451	0.945	0.316	-0.506	0.867	0.278	-0.495	0.693	0.224	-0.456	0.543	0.253	-0.445	0.469	0.243	-0.478	0.294	0.182	-0.448	0.09	0.226
1378	6.89	-0.615	0.953	0.469	NaN	NaN	NaN	-0.474	0.839	0.627	-0.431	0.636	0.649	-0.41	0.499	0.579	-0.44	0.411	0.588	-0.5	0.27	0.635	-0.579	0.098	0.559	-0.457	0.029	0.612	-0.45	0.945	0.316	-0.505	0.868	0.278	-0.497	0.694	0.224	-0.456	0.543	0.253	-0.445	0.469	0.243	-0.477	0.295	0.182	-0.448	0.091	0.226
1379	6.895	-0.614	0.954	0.468	NaN	NaN	NaN	-0.47	0.837	0.625	-0.432	0.636	0.649	-0.41	0.499	0.579	-0.44	0.411	0.588	-0.501	0.27	0.636	-0.58	0.098	0.559	-0.457	0.029	0.612	-0.449	0.945	0.316	-0.504	0.868	0.278	-0.499	0.693	0.225	-0.456	0.543	0.253	-0.445	0.469	0.243	-0.477	0.295	0.182	-0.448	0.091	0.226
1380	6.9	-0.614	0.954	0.468	NaN	NaN	NaN	-0.469	0.837	0.625	-0.432	0.637	0.649	-0.411	0.499	0.58	-0.441	0.411	0.588	-0.501	0.27	0.636	-0.579	0.098	0.559	-0.457	0.029	0.612	-0.449	0.946	0.315	-0.503	0.868	0.277	-0.5	0.692	0.225	-0.456	0.543	0.253	-0.445	0.469	0.243	-0.476	0.295	0.181	-0.448	0.091	0.226
1381	6.905	-0.613	0.955	0.467	NaN	NaN	NaN	-0.469	0.838	0.626	-0.432	0.637	0.649	-0.411	0.499	0.58	-0.441	0.411	0.588	-0.502	0.27	0.636	-0.579	0.098	0.56	-0.457	0.029	0.612	-0.448	0.946	0.315	-0.502	0.868	0.277	-0.502	0.692	0.225	-0.457	0.543	0.253	-0.445	0.469	0.243	-0.476	0.295	0.181	-0.448	0.091	0.226
1382	6.91	-0.612	0.955	0.467	NaN	NaN	NaN	-0.469	0.838	0.626	-0.432	0.637	0.649	-0.412	0.499	0.58	-0.442	0.412	0.588	-0.502	0.27	0.636	-0.579	0.098	0.56	-0.457	0.029	0.612	-0.447	0.947	0.314	-0.501	0.869	0.277	-0.503	0.692	0.225	-0.458	0.544	0.253	-0.445	0.469	0.244	-0.475	0.295	0.181	-0.448	0.091	0.226
1383	6.915	-0.612	0.955	0.466	NaN	NaN	NaN	-0.469	0.838	0.626	-0.432	0.638	0.649	-0.412	0.5	0.58	-0.442	0.412	0.588	-0.503	0.271	0.636	-0.579	0.098	0.56	-0.457	0.029	0.612	-0.447	0.947	0.314	-0.501	0.869	0.277	-0.504	0.692	0.225	-0.459	0.544	0.254	-0.445	0.469	0.244	-0.475	0.295	0.181	-0.448	0.09	0.226
1384	6.92	-0.611	0.956	0.465	NaN	NaN	NaN	-0.469	0.839	0.626	-0.432	0.638	0.649	-0.412	0.5	0.581	-0.442	0.413	0.589	-0.503	0.271	0.635	-0.579	0.098	0.56	-0.457	0.029	0.612	-0.446	0.947	0.314	-0.5	0.869	0.276	-0.505	0.693	0.226	-0.46	0.544	0.254	-0.446	0.469	0.244	-0.475	0.295	0.181	-0.448	0.09	0.226
1385	6.925	-0.611	0.956	0.465	NaN	NaN	NaN	-0.468	0.839	0.626	-0.432	0.638	0.649	-0.413	0.5	0.581	-0.442	0.413	0.589	-0.504	0.272	0.636	-0.579	0.098	0.56	-0.457	0.029	0.612	-0.445	0.947	0.314	-0.499	0.869	0.276	-0.505	0.693	0.226	-0.461	0.543	0.254	-0.447	0.469	0.245	-0.475	0.294	0.182	-0.448	0.09	0.227
1386	6.93	-0.61	0.957	0.464	NaN	NaN	NaN	-0.468	0.839	0.626	-0.432	0.639	0.649	-0.413	0.5	0.581	-0.443	0.414	0.589	-0.505	0.273	0.636	-0.579	0.099	0.561	-0.457	0.029	0.612	-0.443	0.946	0.314	-0.498	0.869	0.275	-0.505	0.693	0.225	-0.461	0.543	0.255	-0.447	0.469	0.246	-0.476	0.294	0.182	-0.448	0.09	0.227
1387	6.935	-0.609	0.957	0.464	NaN	NaN	NaN	-0.468	0.84	0.625	-0.432	0.639	0.649	-0.413	0.5	0.581	-0.443	0.414	0.589	-0.505	0.273	0.636	-0.579	0.099	0.561	-0.456	0.029	0.612	-0.442	0.946	0.313	-0.498	0.87	0.275	-0.505	0.693	0.225	-0.462	0.543	0.255	-0.448	0.469	0.246	-0.477	0.294	0.183	-0.448	0.089	0.227
1388	6.94	-0.608	0.957	0.464	NaN	NaN	NaN	-0.468	0.84	0.625	-0.432	0.639	0.649	-0.413	0.5	0.581	-0.443	0.414	0.589	-0.505	0.273	0.636	-0.579	0.099	0.561	-0.456	0.029	0.612	-0.441	0.946	0.313	-0.497	0.87	0.274	-0.504	0.693	0.225	-0.463	0.543	0.255	-0.449	0.468	0.247	-0.477	0.293	0.183	-0.448	0.089	0.228
1389	6.945	-0.607	0.957	0.463	NaN	NaN	NaN	-0.468	0.841	0.625	-0.431	0.64	0.648	-0.413	0.5	0.581	-0.443	0.414	0.589	-0.505	0.273	0.636	-0.579	0.099	0.561	-0.456	0.029	0.612	-0.44	0.946	0.312	-0.496	0.87	0.274	-0.503	0.693	0.225	-0.464	0.542	0.256	-0.45	0.468	0.248	-0.478	0.293	0.184	-0.448	0.089	0.228
1390	6.95	-0.607	0.958	0.462	NaN	NaN	NaN	-0.467	0.841	0.625	-0.431	0.64	0.648	-0.413	0.5	0.581	-0.443	0.414	0.589	-0.505	0.273	0.636	-0.579	0.099	0.561	-0.456	0.029	0.612	-0.44	0.947	0.312	-0.495	0.869	0.274	-0.502	0.693	0.225	-0.465	0.542	0.256	-0.451	0.467	0.248	-0.479	0.292	0.185	-0.449	0.089	0.229
1391	6.955	-0.606	0.958	0.462	NaN	NaN	NaN	-0.467	0.842	0.624	-0.431	0.64	0.648	-0.413	0.5	0.581	-0.443	0.414	0.589	-0.506	0.273	0.636	-0.579	0.099	0.561	-0.456	0.029	0.612	-0.439	0.947	0.312	-0.494	0.869	0.274	-0.501	0.693	0.224	-0.465	0.542	0.257	-0.452	0.467	0.249	-0.48	0.292	0.186	-0.449	0.088	0.229
1392	6.96	-0.605	0.958	0.462	NaN	NaN	NaN	-0.467	0.842	0.624	-0.431	0.64	0.648	-0.413	0.501	0.581	-0.443	0.414	0.589	-0.506	0.273	0.636	-0.579	0.099	0.561	-0.456	0.029	0.612	-0.439	0.946	0.311	-0.493	0.869	0.274	-0.499	0.693	0.224	-0.466	0.541	0.257	-0.453	0.466	0.249	-0.481	0.291	0.186	-0.45	0.088	0.23
1393	6.965	-0.604	0.959	0.462	NaN	NaN	NaN	-0.467	0.843	0.624	-0.431	0.641	0.648	-0.413	0.501	0.581	-0.444	0.414	0.589	-0.506	0.273	0.636	-0.58	0.099	0.561	-0.456	0.029	0.612	-0.437	0.946	0.311	-0.492	0.869	0.274	-0.497	0.693	0.224	-0.467	0.541	0.258	-0.454	0.466	0.25	-0.481	0.291	0.187	-0.45	0.088	0.23
1394	6.97	-0.603	0.959	0.461	NaN	NaN	NaN	-0.468	0.843	0.624	-0.431	0.641	0.648	-0.414	0.501	0.581	-0.444	0.414	0.589	-0.506	0.273	0.636	-0.58	0.098	0.561	-0.456	0.029	0.613	-0.436	0.945	0.31	-0.491	0.869	0.273	-0.496	0.693	0.224	-0.467	0.54	0.258	-0.456	0.465	0.251	-0.482	0.29	0.188	-0.45	0.087	0.231
1395	6.975	-0.603	0.959	0.46	NaN	NaN	NaN	-0.468	0.844	0.623	-0.431	0.641	0.647	-0.414	0.501	0.581	-0.444	0.414	0.589	-0.506	0.273	0.636	-0.58	0.098	0.561	-0.456	0.029	0.613	-0.435	0.945	0.31	-0.49	0.868	0.273	-0.494	0.693	0.224	-0.467	0.539	0.259	-0.456	0.465	0.252	-0.483	0.29	0.188	-0.45	0.087	0.231
1396	6.98	-0.602	0.96	0.46	NaN	NaN	NaN	-0.466	0.843	0.622	-0.43	0.641	0.647	-0.414	0.501	0.581	-0.444	0.414	0.589	-0.506	0.273	0.636	-0.58	0.098	0.561	-0.456	0.028	0.613	-0.434	0.946	0.31	-0.489	0.868	0.273	-0.493	0.693	0.223	-0.467	0.539	0.259	-0.457	0.464	0.252	-0.483	0.289	0.189	-0.45	0.087	0.231
1397	6.985	-0.601	0.96	0.46	NaN	NaN	NaN	-0.464	0.843	0.621	-0.43	0.641	0.647	-0.414	0.501	0.581	-0.445	0.414	0.588	-0.507	0.273	0.636	-0.58	0.098	0.561	-0.456	0.028	0.613	-0.434	0.946	0.309	-0.488	0.867	0.273	-0.492	0.694	0.223	-0.468	0.538	0.259	-0.459	0.463	0.252	-0.485	0.289	0.189	-0.45	0.087	0.231
1398	6.99	-0.6	0.96	0.459	NaN	NaN	NaN	-0.463	0.843	0.621	-0.43	0.641	0.647	-0.414	0.501	0.58	-0.445	0.414	0.588	-0.507	0.273	0.636	-0.58	0.098	0.561	-0.456	0.028	0.613	-0.433	0.946	0.309	-0.487	0.867	0.272	-0.49	0.694	0.223	-0.468	0.538	0.259	-0.459	0.463	0.253	-0.486	0.29	0.189	-0.45	0.087	0.231
1399	6.995	-0.599	0.96	0.459	NaN	NaN	NaN	-0.462	0.843	0.621	-0.43	0.641	0.647	-0.412	0.501	0.579	-0.445	0.414	0.588	-0.507	0.273	0.636	-0.58	0.098	0.561	-0.456	0.028	0.613	-0.433	0.946	0.309	-0.487	0.867	0.272	-0.489	0.694	0.223	-0.469	0.537	0.26	-0.461	0.463	0.253	-0.487	0.289	0.189	-0.45	0.087	0.231
1400	7	-0.599	0.961	0.459	NaN	NaN	NaN	-0.462	0.843	0.62	-0.429	0.641	0.647	-0.412	0.501	0.579	-0.446	0.414	0.588	-0.507	0.274	0.636	-0.58	0.098	0.561	-0.456	0.028	0.613	-0.432	0.945	0.309	-0.486	0.867	0.272	-0.487	0.694	0.223	-0.47	0.537	0.26	-0.462	0.463	0.253	-0.487	0.289	0.189	-0.45	0.087	0.231
1401	7.005	-0.598	0.961	0.458	NaN	NaN	NaN	-0.461	0.843	0.62	-0.429	0.642	0.646	-0.412	0.501	0.578	-0.446	0.414	0.588	-0.508	0.274	0.636	-0.58	0.098	0.561	-0.456	0.028	0.613	-0.43	0.944	0.309	-0.486	0.867	0.272	-0.486	0.694	0.223	-0.472	0.537	0.259	-0.463	0.463	0.253	-0.487	0.289	0.189	-0.45	0.087	0.231
1402	7.01	-0.597	0.961	0.458	NaN	NaN	NaN	-0.461	0.843	0.62	-0.429	0.642	0.646	-0.412	0.502	0.577	-0.446	0.414	0.587	-0.508	0.274	0.636	-0.58	0.098	0.561	-0.456	0.028	0.613	-0.428	0.944	0.309	-0.485	0.867	0.272	-0.485	0.694	0.223	-0.473	0.538	0.259	-0.464	0.463	0.253	-0.487	0.289	0.189	-0.45	0.087	0.231
1403	7.015	-0.597	0.962	0.458	NaN	NaN	NaN	-0.46	0.843	0.62	-0.429	0.642	0.646	-0.412	0.502	0.577	-0.446	0.415	0.587	-0.508	0.274	0.636	-0.58	0.098	0.561	-0.456	0.028	0.613	-0.428	0.944	0.308	-0.484	0.867	0.272	-0.485	0.694	0.223	-0.473	0.538	0.259	-0.464	0.463	0.253	-0.488	0.289	0.189	-0.45	0.087	0.231
1404	7.02	-0.596	0.962	0.458	NaN	NaN	NaN	-0.459	0.843	0.62	-0.428	0.642	0.646	-0.412	0.502	0.577	-0.446	0.415	0.587	-0.508	0.274	0.636	-0.58	0.098	0.561	-0.456	0.028	0.613	-0.428	0.945	0.307	-0.483	0.867	0.271	-0.485	0.694	0.223	-0.474	0.538	0.259	-0.465	0.463	0.253	-0.488	0.289	0.189	-0.45	0.087	0.231
1405	7.025	-0.595	0.962	0.457	NaN	NaN	NaN	-0.459	0.843	0.619	-0.428	0.642	0.646	-0.413	0.502	0.577	-0.447	0.415	0.587	-0.508	0.274	0.636	-0.58	0.098	0.561	-0.456	0.028	0.613	-0.427	0.945	0.307	-0.483	0.868	0.271	-0.485	0.695	0.223	-0.474	0.538	0.259	-0.465	0.463	0.253	-0.488	0.289	0.189	-0.45	0.087	0.231
1406	7.03	-0.594	0.962	0.457	NaN	NaN	NaN	-0.458	0.843	0.619	-0.428	0.642	0.645	-0.414	0.502	0.577	-0.447	0.415	0.586	-0.508	0.274	0.636	-0.58	0.098	0.561	-0.457	0.028	0.613	-0.427	0.945	0.307	-0.483	0.868	0.271	-0.485	0.695	0.223	-0.475	0.538	0.259	-0.466	0.464	0.253	-0.489	0.289	0.189	-0.45	0.087	0.231
1407	7.035	-0.593	0.962	0.457	NaN	NaN	NaN	-0.457	0.843	0.619	-0.428	0.642	0.645	-0.414	0.503	0.577	-0.447	0.415	0.586	-0.508	0.274	0.636	-0.58	0.098	0.561	-0.457	0.028	0.613	-0.427	0.946	0.307	-0.482	0.869	0.27	-0.486	0.695	0.223	-0.475	0.539	0.259	-0.467	0.464	0.252	-0.489	0.289	0.189	-0.45	0.087	0.231
1408	7.04	-0.593	0.963	0.457	NaN	NaN	NaN	-0.456	0.843	0.619	-0.428	0.642	0.645	-0.414	0.503	0.577	-0.447	0.416	0.586	-0.508	0.274	0.636	-0.58	0.098	0.561	-0.457	0.028	0.613	-0.426	0.946	0.306	-0.482	0.869	0.27	-0.486	0.695	0.223	-0.476	0.539	0.259	-0.469	0.464	0.252	-0.49	0.289	0.189	-0.451	0.087	0.231
1409	7.045	-0.592	0.963	0.457	NaN	NaN	NaN	-0.455	0.843	0.619	-0.429	0.642	0.645	-0.414	0.503	0.577	-0.447	0.416	0.586	-0.508	0.275	0.636	-0.58	0.098	0.561	-0.457	0.028	0.613	-0.426	0.946	0.306	-0.481	0.869	0.269	-0.488	0.696	0.223	-0.476	0.539	0.259	-0.47	0.464	0.252	-0.491	0.289	0.189	-0.451	0.087	0.231
1410	7.05	-0.591	0.964	0.457	NaN	NaN	NaN	-0.454	0.843	0.619	-0.43	0.642	0.644	-0.415	0.503	0.577	-0.447	0.416	0.586	-0.508	0.275	0.636	-0.58	0.099	0.561	-0.457	0.028	0.613	-0.425	0.946	0.306	-0.481	0.869	0.269	-0.489	0.696	0.222	-0.477	0.539	0.259	-0.47	0.464	0.252	-0.491	0.289	0.189	-0.451	0.087	0.231
1411	7.055	-0.591	0.964	0.457	NaN	NaN	NaN	-0.454	0.843	0.619	-0.429	0.643	0.644	-0.414	0.503	0.576	-0.447	0.416	0.586	-0.508	0.275	0.636	-0.58	0.099	0.561	-0.457	0.028	0.613	-0.423	0.945	0.305	-0.481	0.869	0.269	-0.49	0.697	0.222	-0.477	0.539	0.259	-0.47	0.465	0.252	-0.492	0.289	0.189	-0.451	0.087	0.231
1412	7.06	-0.59	0.964	0.456	NaN	NaN	NaN	-0.453	0.844	0.618	-0.429	0.643	0.644	-0.414	0.503	0.576	-0.447	0.416	0.586	-0.509	0.275	0.635	-0.58	0.099	0.561	-0.457	0.028	0.613	-0.422	0.945	0.305	-0.48	0.87	0.269	-0.49	0.696	0.222	-0.478	0.54	0.259	-0.471	0.465	0.252	-0.492	0.289	0.189	-0.451	0.087	0.231
1413	7.065	-0.589	0.965	0.456	NaN	NaN	NaN	-0.452	0.844	0.618	-0.429	0.643	0.643	-0.414	0.503	0.576	-0.447	0.416	0.586	-0.509	0.276	0.635	-0.58	0.099	0.561	-0.457	0.028	0.613	-0.422	0.945	0.305	-0.48	0.87	0.268	-0.49	0.696	0.221	-0.479	0.54	0.259	-0.471	0.465	0.252	-0.492	0.289	0.189	-0.451	0.088	0.231
1414	7.07	-0.588	0.965	0.455	NaN	NaN	NaN	-0.451	0.844	0.617	-0.429	0.643	0.643	-0.414	0.503	0.576	-0.447	0.416	0.586	-0.509	0.276	0.635	-0.58	0.099	0.561	-0.457	0.028	0.613	-0.421	0.946	0.304	-0.479	0.87	0.268	-0.49	0.695	0.221	-0.479	0.54	0.259	-0.471	0.465	0.252	-0.492	0.29	0.189	-0.451	0.088	0.231
1415	7.075	-0.588	0.966	0.455	NaN	NaN	NaN	-0.45	0.844	0.616	-0.429	0.643	0.643	-0.414	0.503	0.576	-0.448	0.417	0.585	-0.509	0.276	0.635	-0.58	0.099	0.561	-0.457	0.028	0.613	-0.421	0.946	0.304	-0.479	0.87	0.267	-0.491	0.695	0.22	-0.48	0.541	0.259	-0.471	0.465	0.252	-0.493	0.29	0.189	-0.451	0.088	0.231
1416	7.08	-0.587	0.966	0.455	NaN	NaN	NaN	-0.449	0.845	0.616	-0.429	0.643	0.642	-0.414	0.503	0.576	-0.448	0.417	0.585	-0.51	0.276	0.635	-0.58	0.099	0.561	-0.457	0.028	0.613	-0.42	0.946	0.303	-0.479	0.87	0.267	-0.493	0.695	0.22	-0.48	0.541	0.259	-0.471	0.465	0.252	-0.493	0.29	0.189	-0.451	0.088	0.232
[truncated: 3,242 more rows]
[truncated: 3 more columns]
