# Supplementary material for: Associations between lower-limb muscle activation and knee flexion in post-stroke individuals: A study on the stance-to-swing phases of gait
Source: PLoS One. 2017 Sep 8;12(9):e0183865. doi: 10.1371/journal.pone.0183865 (PMC5590852; doi:10.1371/journal.pone.0183865)
Supplement: S1 Dataset — (ZIP) [file pone.0183865.s001.zip › S1_Dataset/Patient group/7/5/emg.csv]

Frame	Time	EMG Signal 1	EMG Signal 2	EMG Signal 3	EMG Signal 4	EMG Signal 5	EMG Signal 6	EMG Signal 7	EMG Signal 8
0	0	36.158	64.664	39.37	49.428	36.281	34.262	70.866	41.444
1	0.001	39.146	63.953	38.004	46.899	34.374	33.109	109.978	40.239
2	0.002	40.584	52.592	36.447	41.668	29.954	33.119	130.476	34.186
3	0.003	43.188	43.17	36.249	40.314	23.218	32.752	122.356	27.368
4	0.004	45.216	29.11	38.774	30.264	25.586	27.751	65.823	25.972
5	0.005	38.733	18.922	36.106	33.198	22.16	29.333	86.384	31.754
6	0.006	47.559	26.761	37.525	29.371	23.971	24.742	104.922	37.162
7	0.007	48.473	44.118	42.846	25.752	21.924	29.064	158.498	38.139
8	0.008	49.211	50.283	37.739	27.37	22.992	31.669	54.705	34.692
9	0.009	49.574	30.365	36.728	21.078	23.883	25.972	60.656	19.656
10	0.01	49.765	58.669	34.018	28.158	29.056	27.839	39.432	19.743
11	0.011	49.789	77.34	34.449	22.683	26.701	29.542	-16.835	19.663
12	0.012	45.39	86.583	43.429	24.395	22.826	25.076	-25.493	19.418
13	0.013	21.883	67.62	33.673	21.686	28.843	30.506	-60.262	16.304
14	0.014	22.431	50.051	33.249	22.869	16.697	26.093	-18.993	34.124
15	0.015	22.838	22.658	27.835	15.176	14.065	20.355	-81.288	40.755
16	0.016	32.394	17.57	20.143	14.297	13.983	16.591	-25.668	10.854
17	0.017	11.22	12.723	19.463	6.101	13.933	18.676	-19.554	5.575
18	0.018	16.797	8.326	13.013	17.689	7.527	9.96	-14.224	7.304
19	0.019	3.269	4.163	3.513	21.978	13.152	11.534	-45.771	-3.5
20	0.02	3.532	9.522	5.092	22.242	12.814	12.76	14.029	20.575
21	0.021	-7.959	5.827	2.657	12.876	7.671	4.151	37.285	42.952
22	0.022	2.479	2.378	-4.745	4.337	4.69	11.845	-60.235	25.903
23	0.023	-0.764	-0.829	-2.033	4.168	5.619	7.19	-48.09	16.245
24	0.024	7.672	2.412	-6.805	1.728	5.227	0.837	-84.719	12.464
25	0.025	9.77	2.414	2.02	7.851	6.816	6.529	-31.445	4.283
26	0.026	-0.072	-2.57	8.005	9.577	1.473	6.264	-22.426	0.987
27	0.027	1.586	-14.664	13.285	0.512	3.519	1.2	39.274	1.805
28	0.028	11.054	-8.703	8.755	0.403	-2.138	5.085	62.889	-4.514
29	0.029	5.487	-10.995	13	2.275	-3.49	-5.891	40.096	-7.123
30	0.03	-2.154	-8.581	7.246	-6.639	1.202	-2.493	72.884	-15.275
31	0.031	-2.208	-6.491	10.649	-8.535	-1.423	-6.98	41.86	-9.82
32	0.032	-2.381	-12.282	4.242	-8.447	3.931	-6.588	13.614	-4.711
33	0.033	-6.344	-12.395	4.088	-11.796	4.099	-6.341	28.156	-12.898
34	0.034	-9.856	-20.592	-2.579	-11.802	0.054	-4.116	23.214	1.029
35	0.035	-8.468	-14.608	0.871	-7.695	-10.532	-3.971	2.013	15.199
36	0.036	-8.755	-12.837	6.891	1.685	-18.178	-0.496	12.733	20.327
37	0.037	-7.631	-7.923	7.173	-3.2	-12.238	-11.875	2.206	-6.626
38	0.038	-2.977	-12.077	-5.458	2.606	-9.164	-10.83	4.905	-10.884
39	0.039	-4.281	-17.359	-32.166	-1.406	0.136	-15.546	-3.744	-1.346
40	0.04	-8.244	-20.848	-21.284	-4.984	-1.364	-14.802	-42.583	-11.112
41	0.041	-17.766	-24.843	-18.283	-16.256	-0.501	-14.026	-37.443	-19.865
42	0.042	-21.998	-26.607	-21.625	-6.581	-1.736	-11.27	-32.649	-12.703
43	0.043	-23.665	-20.4	-13.504	-5.763	-8.749	-6.74	-37.271	-6.074
44	0.044	-27.192	-7.969	-0.888	-9.54	-11.474	-9.525	-91.617	-12.757
45	0.045	-16.735	-16.979	10.599	-6.701	-7.587	-7.435	-24.97	-14.944
46	0.046	-21.333	-18.78	4.13	-7.881	-8.313	-11.121	-51.745	-9.931
47	0.047	-22.79	-11.824	-1.704	-10.575	-15.782	-11.871	-108.707	-8.56
48	0.048	-14.693	-10.821	-13.879	-11.487	-12.971	-6.587	-101.319	-10.059
49	0.049	-20.105	-7.458	-15.363	-11.01	-13.808	-11.535	-0.344	-11.325
50	0.05	-11.336	-2.326	-5.195	-10.494	-11.52	-6.966	-14.503	-17.394
51	0.051	-7.862	6.616	-3.825	-13.356	-9.528	-6.374	25.225	-5.548
52	0.052	-6.901	7.802	-2.449	-13.705	-10.058	-9.841	13.616	-10.151
53	0.053	-3.993	8.782	-5.329	-15.996	-9.426	-11.173	46.278	-5.848
54	0.054	0.274	15.551	-19.813	-20.798	-10.742	-5.341	-2.963	-12.193
55	0.055	-5.332	2.37	-21.731	-16.125	-9.338	-10.934	-65.434	-10.985
56	0.056	-8.807	-11.228	-27.333	-14.351	-8.133	-7.428	-41.007	-14.03
57	0.057	-6.865	-16.481	-21.903	-8.512	-10.022	-13.408	10.69	-18.813
58	0.058	2.035	-27.555	-23.249	-10.797	-8.039	-12.608	17.351	-17.981
59	0.059	3.18	-26.242	-30.208	-7.267	-11.475	-7.746	-49.876	-18.693
60	0.06	1.996	-29.992	-33.706	-6.638	-9.11	-12.366	-5.248	-16.689
61	0.061	2.948	-40.894	-27.525	-5.99	-11.967	-9.448	18.965	-14.679
62	0.062	-11.76	-42.28	-22.136	-7.279	-8.248	-9.044	26.017	-15.183
63	0.063	-26.669	-33.332	-21.001	0.151	-10.525	-6.711	59.172	-13.749
64	0.064	-32.503	-29.826	-16.599	3.329	-10.865	-6.309	89.218	-13.305
65	0.065	-34.284	-28.874	-15.69	-3.36	-13.542	-10.75	50.243	-17.32
66	0.066	-26.395	-24.095	-12.1	-4.051	-13.125	-17.326	34.84	-18.615
67	0.067	-19.261	-30.215	-1.943	-9.584	-9.609	-16.552	57.402	-16.244
68	0.068	-20.441	-18.145	-0.502	-20.351	-8.223	-10.931	2.947	-17.365
69	0.069	-16.96	-6.003	0.741	-15.628	-8.585	-10.347	24.728	-14.609
70	0.07	-13.864	1.884	-0.345	-16.908	-6.621	-7.059	17.891	-11.858
71	0.071	-16.764	0.488	-9.95	-20.509	-4.657	-11.118	48.06	-16.626
72	0.072	-17.549	4.105	-6.214	-19.276	-6.183	-7.635	-35.294	-5.705
73	0.073	-23.153	-4.252	-12.168	-20.18	-2.875	-8.982	0.094	-23.055
74	0.074	-12.31	-1.175	-6.896	-17.219	-9.436	-11.107	-54.255	-20.683
75	0.075	-10.748	5.588	-11.697	-19.688	-6.519	-9.166	-64.326	-14.252
76	0.076	-26.596	6.342	-19.602	-14.03	-2.239	-5.669	-55.55	-12.273
77	0.077	-28.711	2.255	-18.623	-15.919	-3	-8.562	-47.522	10.61
78	0.078	-22.892	-8.604	-21.521	-9.875	-9.561	-4.884	-40.191	19.943
79	0.079	-14.154	-13.261	-24.053	-10.597	-12.065	-12.231	-33.655	0.243
80	0.08	3.291	-17.531	-21.753	-9.962	-9.729	-15.331	-39.725	-7.266
81	0.081	-8.284	-13.856	-19.86	-7.969	-11.647	-10.497	-56.213	-0.26
82	0.082	-23.161	-19.848	-19.332	-4.988	-11.055	-13.016	-31.113	-6.6
83	0.083	-21.206	-10.18	-23.468	-7.404	-13.938	-10.693	-44.701	-8.489
84	0.084	-19.447	-9.011	-17.747	-6.943	-12.573	-14.181	-7.096	-6.714
85	0.085	-20.976	-3.023	-13.775	-5.719	-10.246	-10.896	28.209	-11.304
86	0.086	-16.695	0.084	-21.799	-11.647	-9.858	-13.802	14.684	-6.973
87	0.087	-4.866	14.809	-18.794	-10.775	-8.705	-8.959	-14.344	-10.589
88	0.088	6.199	21.225	-14.054	-13.012	-6.771	-12.257	-40.689	-16.562
89	0.089	7.597	11.576	-8.157	-12.358	-7.543	-11.679	-9.679	-15.552
90	0.09	3.973	-14.706	-10.603	-12.89	-11.406	-5.878	-21.995	-14.546
91	0.091	-6.799	-56.28	-5.883	-13.441	-8.881	-9.945	-25.627	-13.751
92	0.092	-5.385	-39.797	-5.414	-13.013	-4.424	-6.462	-49.384	-16.053
93	0.093	-24.862	-24.674	-4.94	-17.444	-3.837	-9.742	-27.471	-14.097
94	0.094	-22.082	-20.183	1.93	-11.962	-6.352	-10.316	-30.132	-15.998
95	0.095	-14.468	-24.204	-1.042	-15.301	-7.715	-6.827	-42.929	-14.23
96	0.096	-12.072	-27.849	-14.266	-10.541	-8.878	-8.171	-17.143	-10.717
97	0.097	-31.155	-31.113	-20.153	-13.409	-6.168	-11.069	-68.593	-8.371
98	0.098	-23.535	-27.973	-25.478	-10.907	-8.888	-6.614	-120.279	-11.247
99	0.099	-30.409	-19.598	-27.129	-14.241	-11.024	-12.017	-86.785	-13.154
100	0.1	-28.197	-17.025	-20.078	-8.453	-15.47	-8.529	-44.17	-15.065
101	0.101	-18.44	-10.001	-21.346	-6.114	-10.825	-11.806	16.85	-12.914
102	0.102	-20.103	-12.084	-20.292	-4.207	-12.562	-13.538	41.315	-15.589
103	0.103	-15.389	-6.234	-23.487	-7.44	-5.594	-14.891	34.045	-12.848
104	0.104	-8.154	-4.45	-8.875	-5.643	-10.426	-10.437	27.58	-12.621
105	0.105	-11.772	13.023	-6.856	-4.358	-7.902	-9.851	21.672	-9.302
106	0.106	-3.41	-3.194	-8.901	-5.852	-7.121	-9.463	27.147	-7.15
107	0.107	1.848	15.989	-7.269	-10.911	-9.05	-10.816	-8.054	-9.065
108	0.108	8.66	8.449	-15.309	-13.038	-8.468	-7.915	23.968	-14.85
109	0.109	7.931	10.761	-2.443	-15.969	-4.402	-13.14	20.018	-27.016
110	0.11	-4.221	12.88	-11.254	-21.532	-5.754	-3.648	69.261	-25.249
111	0.111	-20.05	-16.151	-3.41	-20.541	-7.109	-7.32	116.26	-20.575
112	0.112	-17.894	-78.669	-7.75	-22.298	-13.693	-6.15	110.465	-19.187
113	0.113	-15.943	-69.761	-4.136	-24.05	-12.728	-9.239	82.962	0.397
114	0.114	-3.747	-45.347	-5.357	-20.954	-10.214	-10.197	47.903	14.555
115	0.115	0.895	-23.266	4.257	-21.192	-9.441	-9.421	34.528	1.816
116	0.116	-9.172	23.578	0.519	-13.71	-11.379	-10.188	47.017	-14.424
117	0.117	-28.718	17.604	-3.022	-8.373	-10.804	-15.034	35.837	-8.01
118	0.118	-31.422	-43.329	-10.422	-5.382	-9.062	-15.617	39.198	-9.918
119	0.119	-33.938	-35.15	-15.304	-1.095	-8.674	-9.03	-7.812	-11.634
120	0.12	-26.981	-27.754	-14.568	-5.155	-10.03	-13.285	-1.252	-16.247
121	0.121	-16.345	-7.776	-8.992	-9.995	-8.87	-12.507	-56.295	-14.853
122	0.122	-18.28	-25.938	-8.457	-8.093	-6.937	-13.083	-49.047	-18.499
123	0.123	-13.059	-31.333	-10.425	-4.049	-8.1	-12.495	-69.133	-12.47
124	0.124	-11.518	-26.301	-11.032	3.92	-5.196	-16.558	-38.933	-11.481
125	0.125	-15.778	-12.76	-3.111	5.148	-11.202	-16.174	-44.556	-16.29
126	0.126	-14.624	-8.704	5.195	2.116	-8.692	-11.72	-49.76	-18.778
127	0.127	-11.155	-12.399	2.089	-6.703	-11.013	-7.646	-63.425	-13.138
128	0.128	-16.398	-9.131	3.055	-12.634	-9.08	-10.162	-34.437	-12.516
129	0.129	-19.31	-6.07	-1.195	-13.544	-11.026	-7.831	-38.132	-10.536
130	0.13	-28.994	-8.81	-0.411	-20.257	-10.46	-4.922	-48.194	-14.584
131	0.131	-14.674	-11.37	-2.332	-33.364	-6.988	-7.627	-57.462	-12.056
132	0.132	-8.876	0.204	-1.727	-42.993	-11.448	-9.557	-82.994	-7.588
133	0.133	-10.64	-10.486	-2.278	-16.624	-4.879	-4.713	-134.381	-2.162
134	0.134	-12.211	3.031	-10.188	-5.353	-5.67	-2.771	-126.982	-11.644
135	0.135	-13.586	-9.204	-16.158	-8.611	-9.745	-6.056	-66.231	-18.032
136	0.136	-12.455	-10.789	-17.099	-24.257	-6.272	-10.113	-25.375	-9.712
137	0.137	-18.477	-15.076	-18.047	-15.912	-5.698	-8.751	-3.127	-4.491
138	0.138	-21.591	-13.94	-27.702	-3.117	-6.28	-10.101	-49.837	-19.205
139	0.139	-28.38	-22.288	-26.517	8.518	-4.926	-10.483	-55.769	-8.57
140	0.14	-36.344	-17.084	-20.482	14.93	-10.345	-10.092	-39.233	-2.768
141	0.141	-31.155	-14.201	-21.409	-6.337	-8.406	-9.695	-13.908	-8
142	0.142	-34.106	-6.332	-26.201	13.428	-11.695	-14.526	9.176	-3.356
143	0.143	-28.153	-9.466	-25.375	-25.065	-11.107	-7.941	13.423	-10.517
144	0.144	-19.311	-4.645	-37.522	-86.009	-6.261	-10.452	47.694	-9.356
145	0.145	-13.357	-3.874	-32.238	-45.343	-8.202	-12.776	43.337	-12.846
146	0.146	-16.484	-1.559	-24.244	21.443	-11.112	-10.843	39.357	-5.505
147	0.147	-11.68	-12.408	-14.132	48.173	-6.282	-10.259	43.175	-8.428
148	0.148	-19.658	-20.352	-20.468	56.32	-6.871	-15.674	39.965	-12.693
149	0.149	-14.472	-21.709	-12.098	19.37	-15.777	-9.094	87.025	-10.381
150	0.15	-5.623	-18.031	-6.809	-14.102	-9.397	-13.354	40.295	-12.327
151	0.151	-4.536	-7.188	-7.706	16.288	-10.568	-11.029	34.451	-14.272
152	0.152	-1.516	-11.424	-13.643	-55.893	-7.476	-7.545	6.966	-16.01
153	0.153	-8.352	-15.072	-17.63	-46.022	-12.323	-9.479	-7.899	-14.648
154	0.154	1.241	-25.88	-12.726	52.478	-13.096	-8.89	-30.503	-15.995
155	0.155	4.856	-24.494	-9.348	91.947	-10.772	-9.269	-34.373	-9.418
156	0.156	1.306	-20.783	-7.526	127.532	-8.84	-8.89	22.577	-10.392
157	0.157	-8.419	-9.935	-3.965	73.316	-6.91	-10.055	-1.613	-12.93
158	0.158	-12.163	-2.766	-4.289	-74.768	-6.349	-10.43	-23.539	-15.293
159	0.159	-13.397	-1.626	-3.869	-265.431	-9.852	-13.915	-43.413	-13.389
160	0.16	-18.698	-9.957	-9.818	-188.647	-6.577	-12.763	-61.596	-12.853
161	0.161	-12.024	-9.034	-5.523	-119.025	-5.429	-13.926	-66.972	-14.642
162	0.162	-16.412	-15.831	-12.845	-97.98	-5.061	-11.224	-31.704	-17.194
163	0.163	-17.324	-23.837	-9.91	-78.873	-7.795	-11.046	-8.89	-9.851
164	0.164	-12.624	-7.824	-1.945	-26.474	-9.362	-6.614	-13.058	-12.963
165	0.165	-10.802	-0.864	-0.964	-10.633	-9.199	-13.991	-1.969	-2.134
166	0.166	-7.979	-11.471	-1.899	3.661	-6.706	-5.111	21.746	-12.227
167	0.167	-8.446	-17.191	-4.406	16.798	-8.855	-8.601	-0.237	-11.106
168	0.168	-7.174	-25.805	-6.728	52.396	-8.683	-11.718	-2.951	-9.983
169	0.169	-0.675	-11.455	-11.593	63.212	-7.932	-6.917	35.496	-13.122
170	0.17	-5.58	-13.369	-13.549	53.333	-8.537	-7.716	63.09	-18.012
171	0.171	-18.796	-8.093	-11.827	62.21	-7.02	-11.812	78.146	-13.814
172	0.172	-16.896	-9.564	-16.699	37.794	-10.138	-11.26	36.857	-6.518
173	0.173	-18.679	-2.352	-21.395	-13.922	-11.32	-7.992	75.479	-13.332
174	0.174	-17.159	-3.482	-23.178	-33.894	-10.185	-6.264	40.081	-15.889
175	0.175	-15.841	-4.61	-19.745	-27.941	-8.277	-11.126	8.092	-10.325
176	0.176	-22.252	-5.535	-23.087	-33.42	-13.152	-14.438	-21.02	-9.806
177	0.177	-18.795	-12.275	-21.019	-18.415	-11.254	-9.042	-62.784	-9.283
178	0.178	-21.917	-13.021	-23.015	-4.938	-9.36	-13.899	-57.53	-13.403
179	0.179	-17.109	-21.895	-18.076	-9.027	-7.656	-15.865	-52.694	-9.978
180	0.18	-14.633	-13.541	-13.53	-5.396	-8.091	-15.314	-57.378	-15.473
181	0.181	-23.579	-16.612	-14.209	-2.182	-11.427	-10.504	-45.166	-14.967
182	0.182	-22.438	-13.682	-12.97	-5.359	-8.563	-12.464	-71.686	-14.449
183	0.183	-19.359	-19.648	-7.668	-8.175	-4.931	-10.752	-27.197	-11.608
184	0.184	-20.346	-8.99	-4.321	-0.708	-9.426	-11.167	-94.549	-9.147
185	0.185	-14.371	-13.242	1.53	-3.112	-7.726	-9.834	-85.783	-13.659
186	0.186	-18.464	-19.641	0.586	-5.332	-10.3	-11.991	-61.379	-9.665
187	0.187	-16.548	-16.183	0.994	-7.353	-13.644	-6.024	-24.411	-12.244
188	0.188	-15.993	-17.193	0.252	-12.634	-12.543	-10.312	9.002	-13.675
189	0.189	-10.582	-31.96	-6.505	-14.209	-12.986	-8.022	14.836	-14.927
190	0.19	-15.419	-46.921	-14.605	-12.866	-17.295	-9.988	-57.488	-11.344
191	0.191	-17.352	-25.695	-15.722	-16.51	-11.537	-11.956	-107.021	-15.863
192	0.192	-19.088	-23.051	-20.717	-13.014	-13.913	-7.925	-44.712	-15.36
193	0.193	-21.577	-20.588	-14.861	-13.927	-13.379	-11.438	-36.779	-14.091
194	0.194	-27.915	-22.969	-22.37	-16.787	-4.719	-7.011	59.434	-8.777
195	0.195	-30.371	-16.637	-25.442	-14.265	-5.922	-5.293	46.104	-4.039
196	0.196	-22.943	-10.902	-24.831	-15.01	-6.937	-13.255	10.311	1.858
197	0.197	-24.815	-10.409	-25.76	-15.539	-6.018	-14.445	20.929	-10.43
198	0.198	-17.977	-8.755	-22.401	-10.875	-12.059	-9.244	30.537	-12.26
199	0.199	-8.247	-4.199	-30.459	-10.295	-10.555	-11.401	3.544	-13.9
200	0.2	11.344	-5.645	-24.575	-7.419	-9.829	-12.393	-4.834	-15.333
201	0.201	14.103	-14.636	-15.795	-8.852	-9.29	-13.196	2.191	-24.316
202	0.202	-3.663	-20.719	-24.248	-8.545	-7.393	-13.993	-31.635	-25.553
203	0.203	12.626	-15.571	-14.712	-9.809	-10.334	-18.852	-49.959	-20.797
204	0.204	-6.515	-16.61	-21.245	-7.875	-13.854	-12.878	-32.086	-11.197
205	0.205	-9.005	-8.742	-15.393	-1.894	-8.477	-0.707	-82.396	-7.588
206	0.206	-20.601	-5.707	-16.485	-5.804	-6.573	-5.954	-35.908	3.189
207	0.207	-5.691	3.13	-5.759	-7.627	2.103	-20.3	-17.981	10.29
208	0.208	-3.747	11.397	7.101	-9.529	-1.408	-6.776	53.912	-6.793
209	0.209	-8.963	-4.724	-5.186	-4.206	-4.532	-5.055	63.454	-4.53
210	0.21	-4.302	16.321	-6.831	-9.26	-9.393	-6.626	36.433	-2.453
211	0.211	5.777	-26.315	-2.676	-6.071	-6.895	-8.001	27.976	-8.303
212	0.212	9.484	-20.366	-11.675	-6.658	-7.682	-1.635	35.088	-27.698
213	0.213	6.038	-15.011	-12.931	-12.418	-11.177	-5.134	41.463	-9.931
214	0.214	-10.001	-20.122	-5.665	-22.979	-1.128	-4.18	10.906	-12.281
215	0.215	-35.724	-33.723	-20.454	-21.502	-8.303	-7.093	-50.174	-10.179
216	0.216	-39.001	-37.829	-9.885	-17.695	-11.992	-20.266	-25.983	-16
217	0.217	-42.102	-49.105	-11.899	-23.562	-10.834	-10.59	-122.456	-14.279
218	0.218	-33.787	-32.133	0.221	-13.75	-7.741	1.594	-56.77	-12.748
219	0.219	-36.306	-10.333	-14.171	-22.498	-8.716	-6.351	-68.661	-8.494
220	0.22	-29.334	-24.521	-16.177	-14.036	-4.458	-4.999	-79.545	-7.321
221	0.221	-31.468	-27.098	-4.038	-12.96	-13.364	-8.683	-69.726	-8.472
222	0.222	-21.809	-15.542	3.85	-3.958	-12.201	-14.693	-25.055	-24.519
223	0.223	-23.551	-0.688	-12.062	-7.38	-9.103	-19.927	48.121	-17.542
224	0.224	-12.524	1.217	-9.961	-0.019	-8.129	-13.157	-21.115	-11.181
225	0.225	-22.57	-0.549	-8.041	4.802	-5.605	-12.381	5.359	-5.396
226	0.226	-16.155	4.068	-2.83	17.957	-4.814	-8.32	62.052	-10.613
227	0.227	-12.644	-0.216	-13.873	-11.075	-5.388	-10.258	54.525	-9.051
228	0.228	-9.514	-3.924	4.901	-48.612	-7.309	-4.25	87.853	-7.677
229	0.229	-2.733	-9.945	-2.638	-23.431	-1.869	-6.568	93.67	4.14
230	0.23	-5.242	-10.94	-9.586	-0.582	-5.326	-7.138	21.357	-3.796
231	0.231	-10.845	-17.728	-3.171	-4.638	-9.948	-14.479	31.114	-13.871
232	0.232	-8.892	-16.971	-8.943	14.146	-9.346	-11.56	22.074	-12.713
233	0.233	-9.453	-12.911	-0.197	10.864	-5.834	-10.771	-18.636	-16.19
234	0.234	-6.518	-2.073	-1.698	13.961	-10.249	-16.362	-40.691	-19.268
235	0.235	-3.969	-3.606	5.507	11.254	-1.312	-12.854	-101.317	-14.408
236	0.236	-11.266	0.663	1.885	-6.565	-4.952	-13.408	-44.441	-13.613
237	0.237	-10.236	4.345	-11.228	-22.836	-1.426	-12.794	22.34	-1.396
238	0.238	-22.947	10.352	-5.966	-33.487	-8.744	-11.408	49.185	-3.107
239	0.239	-28.107	-1.444	-13.864	-35.431	-11.607	-12.736	8.761	4.859
240	0.24	-26.484	0.093	-20.987	-61.766	-17.563	-10.577	45.938	-16.777
241	0.241	-16.361	-1.28	-14.559	-50.55	-10.159	-9.393	52.645	-13.639
242	0.242	-28.125	-13.075	-25.336	-60.622	-16.881	-14.412	34.558	-5.28
243	0.243	-32.726	-14.604	-12.311	-63.722	-12.571	-12.448	-15.196	2.314
244	0.244	-28.439	-18.836	-7.022	-49.603	-13.293	-14.166	-8.455	-4.613
245	0.245	-29.584	-9.911	-5.417	-16.146	-9.748	-10.649	-26.383	-6.697
246	0.246	-18.723	-1.552	-6.713	15.768	-9.11	-7.329	-20.693	-8.577
247	0.247	-14.42	-15.426	-23.673	44.776	-10.793	-10.2	-5.354	-17.227
248	0.248	-10.695	-21.155	-25.926	41.08	-8.219	-9.79	-9.562	-15.638
249	0.249	0.207	-19.341	-23.717	17.26	-10.492	-7.048	-29.983	-22.746
250	0.25	-1.075	-17.711	-13.972	26.548	-9.284	-6.242	-18.5	-19.017
251	0.251	2.69	-16.279	-8.658	40.673	-10.393	-8.913	-21.552	-20.128
252	0.252	3.945	-25.107	-7.016	2.143	-7.629	-8.493	-62.139	-12.732
253	0.253	3.046	-31.023	-5.569	-58.837	-11.056	-6.329	-67.298	-13.664
254	0.254	-1.724	-36.169	-1.782	-115.763	-4.612	-9.005	-21.481	-17.873
255	0.255	0.833	-33.203	-19.686	-64.1	-10.564	-8.58	-39.349	-15.493
256	0.256	-3.205	-21.705	-27.139	-17.247	-6.45	-6.396	-55.481	-14.845
257	0.257	-14.032	-20.067	-24.728	-11.207	-8.332	-8.285	-40.022	-19.414
258	0.258	-18.644	-12.8	-31.013	-5.739	-7.698	-10.187	-16.859	-11.604
259	0.259	-22.857	-21.588	-25.096	-0.683	-11.709	-9.566	-28.844	-12.524
260	0.26	-23.987	-18.002	-19.764	12.821	-12.051	-9.331	-9.692	-15.398
261	0.261	-27.429	-23.09	-18.116	16.834	-13.366	-9.094	-60.842	-14.599
262	0.262	-32.606	-14.09	-19.367	5.559	-12.16	-10.022	-38.496	-15.338
263	0.263	-17.855	-5.666	-18.113	2.289	-9.416	-9.982	-31.643	-14.74
264	0.264	-7.181	-12.921	-14.545	11.571	-8.219	-9.185	-61.766	-14.113
265	0.265	-5.226	-17.664	-15.429	8.858	-8.951	-11.282	21.601	-13.483
266	0.266	6.957	-16.81	-10.524	6.358	-11.63	-13.968	-37.868	-13.044
267	0.267	2.302	-11.127	-14.698	-0.604	-10.442	-9.695	-26.851	-12.617
268	0.268	-4.851	-6.232	-12.281	-6.994	-5.575	-9.088	-36.621	-19.156
269	0.269	-11.212	-1.513	-11.593	-8.915	-9.026	-11.57	-27.541	-28.024
270	0.27	-10.015	-2.001	-20.203	-10.653	-4.351	-8.255	-2.941	-21.987
271	0.271	-10.931	-4.44	-16.622	-15.279	-7.221	-7.071	-10.077	-16.725
272	0.272	-21.723	-11.716	-15.549	-16.617	-7.584	-8.213	64.098	-3.909
273	0.273	-17.418	-18.986	-22.204	-15.437	-9.882	-9.361	54.516	18.966
274	0.274	-31.701	-23.729	-21.332	-7.106	-7.731	-12.252	81.628	9.722
275	0.275	-33.598	-17.646	-10.583	-10.188	-11.388	-10.3	25.087	-9.98
276	0.276	-31.848	-16.799	-6.231	-13.074	-4.012	-11.442	-11.575	-12.453
277	0.277	-27.193	-14.796	-9.814	-8.785	-7.09	-14.902	-31.236	-14.743
278	0.278	-5.504	-18.042	-8.567	-12.855	-9.973	-12.561	23.984	-8.32
279	0.279	-2.37	-13.958	-7.508	-10.945	-10.733	-15.441	2.163	5.262
280	0.28	-5.026	-13.562	-6.458	-7.652	-6.649	-14.254	8.972	7.043
281	0.281	-17.746	-9.106	-7.159	-13.037	-6.051	-10.748	51.663	-0.861
282	0.282	-15.377	-14.522	-4.764	-14.942	-9.331	-9.572	-9.19	-7.997
283	0.283	-21.729	-16.451	-6.639	-12.968	-11.069	-12.266	-17.219	-14.355
284	0.284	-19.776	-15.88	-0.569	-12.354	-11.447	-13.413	4.807	-13.166
285	0.285	-31.951	-12.994	-6.11	-4.381	-11.052	-12.632	11.376	-14.111
286	0.286	-33.487	-7.204	-1.195	-10.359	-13.945	-17.075	17.328	-13.118
287	0.287	-26.324	-4.905	6.232	-20.036	-8.71	-9.713	-43.569	-17.352
288	0.288	-25.159	-4.37	1.456	-21.197	-9.284	-8.731	-67.897	-16.543
289	0.289	-26.319	4.28	-4.485	-15.199	-9.863	-9.491	-45.863	-19.997
290	0.29	-14.512	3.033	-11.786	-18.284	-15.283	-5.416	-12.481	-16.674
291	0.291	-0.184	-0.149	-22.582	-19.265	-8.708	1.174	-6.58	-13.756
292	0.292	-5.971	-5.084	-18.276	-18.479	-9.482	-10.223	-1.291	-17.227
293	0.293	2.751	-7.714	-11.845	-12.862	-7.162	-8.662	23.72	-9.848
294	0.294	7.402	-5.498	-8.302	-3.378	-9.096	-12.902	0.632	-8.856
295	0.295	-2.662	-12.188	-7.269	-7.021	-7.16	-9.215	-28.661	-15.616
296	0.296	-14.467	-25.45	-12.032	-5.795	-8.897	-15.195	-32.561	-14.833
297	0.297	-16.025	-35.232	-7.715	-8.798	-8.505	-7.822	-22.706	-9.206
298	0.298	-23.215	-26.664	-9.983	-9.671	-6.181	-10.712	-51.127	-18.68
299	0.299	-22.096	-28.355	-3.35	-21.002	-3.271	-11.478	-40.06	-17.512
300	0.3	-23.289	-24.24	-12.964	-16.301	-7.721	-15.535	-23.201	-14.026
301	0.301	-30.674	-25.538	-9.212	-6.184	-9.454	-10.686	-20.321	-10.919
302	0.302	-23.944	-31.665	-12.608	-7.286	-10.802	-11.262	-46.1	-4.134
303	0.303	-14.316	-19.967	-17.751	-1.267	-13.118	-11.842	-97.823	-10.113
304	0.304	-10.676	-5.721	-8.78	-17.367	-6.534	-9.325	-46.381	-9.321
305	0.305	-2.416	-15.509	-5.218	-33.688	-5.556	-14.745	-53.122	-15.888
306	0.306	-1.506	-20.859	-4.182	-48.584	-8.065	-12.81	-35.106	-16.642
307	0.307	-10.491	-28.9	-8.954	-46.604	-5.732	-10.88	14.687	-9.272
308	0.308	-21.425	-30.342	-13.149	-20.234	-10.567	-6.819	-5.374	-8.286
309	0.309	-14.358	-31.564	-22.002	36.518	-8.626	-8.18	0.515	4.903
310	0.31	-20.858	-42.458	-18.464	28.433	-9.202	-11.475	5.773	2.998
311	0.311	-19.797	-35.363	-19.373	21.126	-11.716	-11.091	20.726	-12.839
312	0.312	-16.796	-26.513	-18.351	-39.415	-5.328	-7.413	16.115	-10.679
313	0.313	-12.039	-15.707	-12.3	-15.022	-9.583	-0.066	11.898	-20.332
314	0.314	-18.106	-14.361	-8.175	-22.373	-8.808	-9.746	60.96	-22.062
315	0.315	-9.26	-7.988	-7.537	-28.953	-6.867	-6.075	13.934	-20.52
316	0.316	-5.836	0.322	-14.843	-10.768	-7.441	-9.564	-4.376	-13.355
317	0.317	-17.685	5.539	-25.634	-5.362	-9.18	-10.534	0.914	-12.19
318	0.318	-19.287	4.574	-26.949	-10.421	-10.535	-9.569	-4.278	-6.192
319	0.319	-23.6	0.322	-28.076	-6.001	-10.138	-10.349	-36.337	-7.158
320	0.32	-24.826	-1.982	-24.553	-10.093	-9.75	-9.586	-32.393	-8.13
321	0.321	-16.558	-6.813	-21.431	-6.441	-10.128	-10.17	-36.116	-16.061
322	0.322	-9.262	-6.22	-26.245	-3.191	-9.732	-9.591	-32.86	-21.273
323	0.323	-4.496	-11.629	-20.229	-0.134	-5.466	-10.177	-79.894	-18.346
324	0.324	-0.319	-8.146	-22.537	-2.881	-6.042	-9.799	-86.531	-6.888
325	0.325	11.796	-8.713	-11.702	-5.417	-7.392	-10.194	-19.353	-8.416
326	0.326	6.496	-9.288	-10.152	-12.406	-6.034	-11.363	25.273	-7.058
327	0.327	-1.51	-2.335	-11.517	-6.046	-10.09	-9.431	0.754	-10.734
328	0.328	-23.246	4.403	-5.149	-11.88	-8.736	-10.599	7.972	-9.574
329	0.329	-32.556	0.116	-8.675	-10.185	-11.059	-15.444	-12.036	-8.607
330	0.33	-35.29	-5.493	-7.756	-18.157	-12.229	-13.514	6.085	-11.501
331	0.331	-32.805	-13.345	-4.912	-16.819	-10.294	-11.573	0.606	-14.009
332	0.332	-21.224	-18.454	-2.458	-13.147	-5.259	-9.827	-14.517	-16.328
333	0.333	-10.616	-5.596	-8.133	-14.324	-8.554	-8.467	54.093	-15.762
334	0.334	-12.583	-0.32	-13.045	-19.544	-11.458	-7.112	4.639	-12.5
335	0.335	-10.86	-11.289	-15.059	-10.638	-7.981	-5.945	-4.338	-9.61
336	0.336	-12.432	-9.83	-16.892	-7.152	-11.273	-7.103	-44.982	-8.277
337	0.337	-16.713	2.076	-17.377	-16.853	-8.379	-12.906	6.716	-10.611
338	0.338	-23.113	3.713	-10.121	-15.78	-10.315	-10.572	67.266	-11.002
339	0.339	-24.285	5.174	-11.198	-19.358	-9.923	-9.982	59.147	-10.611
340	0.34	-23.314	-3.608	-6.477	-7.554	-9.144	-8.039	51.799	-13.304
341	0.341	-24.254	-4.651	-5.821	-9.082	-7.208	-16.926	45.229	-8.448
342	0.342	-24.988	-5.505	-10.006	-1.9	-9.715	-13.236	14.897	-13.272
343	0.343	-19.331	-16.24	-12.058	7.048	-8.158	-14.385	42.586	-9.984
344	0.344	-8.441	-17.504	-12.74	-3.737	-7.378	-9.155	37.624	-8.251
345	0.345	-9.929	-18.572	-20.583	-5.042	-8.734	-13.996	-21.985	-8.634
346	0.346	3.094	-12.494	-8.878	-11.389	-8.536	-11.478	-30.126	-15.988
347	0.347	15.342	1.497	-16.914	-5.355	-6.996	-9.151	-52.159	-15.018
348	0.348	16.944	-4.241	-12.758	-17.137	-10.096	-7.209	-58.705	-10.181
349	0.349	4.022	-5.912	-16.539	-18.656	-7.193	-5.267	-52.718	-10.971
350	0.35	-8.135	-10.484	-17.807	-17.287	-12.423	-10.673	-2.771	-11.752
351	0.351	-3.468	-17.563	-23.147	-20.962	-10.51	-8.738	3.91	-11.175
352	0.352	-7.728	-37.021	-16.471	-22.112	-8.599	-6.8	-14.153	-13.111
353	0.353	-24.791	-56.7	-6.91	-12.426	-9.209	-7.378	-19.474	-10.204
354	0.354	-13.214	-18.11	-15.923	-13.582	-10.596	-8.736	-34.484	-9.821
355	0.355	-19.601	-1.581	-19.505	-14.762	-11.013	-11.049	-29.886	-12.161
356	0.356	-6.021	-6.525	-20.555	-7.454	-11.431	-6.217	-58.833	-9.26
357	0.357	-7.725	-19.979	-11.74	-10.4	-7.009	-10.849	-39.859	-12.948
358	0.358	-15.635	-32.293	-3.512	-7.912	-8.781	-10.274	-29.526	-15.284
359	0.359	-2.645	-35.901	-4.582	-5.56	-10.17	-10.652	5.17	-16.453
360	0.36	-14.817	-18.816	-5.65	-7.45	-7.881	-12.987	1.039	-19.15
361	0.361	-19.457	-28.065	-3.225	-2.772	-8.306	-15.112	-19.376	-14.877
362	0.362	-29.514	-30.737	-5.623	0.15	-7.182	-9.117	-0.263	-9.086
363	0.363	-25.824	-38.253	-15.17	-5.687	-5.283	-11.632	-37.715	-0.194
364	0.364	-24.664	-31.246	-11.552	-3.372	-8.232	-9.298	28.181	10.623
365	0.365	-21.571	-29.089	-8.116	-8.229	-10.218	-11.237	19.584	-2.356
366	0.366	-26.416	-23.25	-7.197	-11.53	-8.328	-14.526	-20.81	-4.106
367	0.367	-23.895	-21.472	-10.158	-8.637	-6.25	-10.458	16.364	-2.557
368	0.368	-26.207	-16.801	-7.691	-12.128	-10.752	-6.979	-16.901	-12.618
369	0.369	-21.358	-21.04	-16.627	-17.566	-7.514	-5.623	-10.751	-11.445
370	0.37	-25.99	-9.242	-13.158	-19.514	-11.64	-9.693	-49.339	-12.599
371	0.371	-20.564	-13.901	-12.189	-9.461	-13.047	-11.052	-54.238	-15.692
372	0.372	-12.638	-12.564	-9.278	-10.821	-13.491	-9.699	-22.199	-16.66
373	0.373	-0.832	-6.196	-15.277	-9.676	-10.641	-7.573	-1.386	-17.438
374	0.374	-11.861	-14.55	-3.063	-18.031	-9.534	-10.285	-58.056	-15.117
375	0.375	-10.493	1.472	-4.785	-17.102	-10.738	-9.127	-17.368	-17.043
376	0.376	-6.794	17.683	-0.101	-14.216	-9.235	-12.614	4.795	-16.452
377	0.377	-7.969	32.531	-4.314	-9.984	-5.991	-11.264	-1.644	-15.864
378	0.378	-24.066	18.936	7.549	2.179	-8.941	-8.364	-7.593	-11.021
379	0.379	-17.148	-7.429	2.955	-6.576	-2.988	-11.081	-23.974	-12.956
380	0.38	-15.077	-64.187	1.646	-20.941	-9.034	-16.905	-18.929	-13.534
381	0.381	-20.934	-72.385	-4.7	-30.712	-11.403	-11.302	-14.467	-18.371
382	0.382	-12.264	-35.508	-10.665	-18.655	-7.96	-10.73	-2.132	-9.659
383	0.383	-16.936	-2.121	-9.675	-29.786	-12.643	-8.8	9.002	-3.665
384	0.384	-21.214	-8.201	-8.695	-22.728	-7.263	-12.871	5.648	-15.463
385	0.385	-20.065	-35.947	-9.471	-13.908	-10.786	-9.395	-41.474	-7.524
386	0.386	-14.087	-20.934	-7.154	3.977	-7.525	-11.729	-48.152	-14.691
387	0.387	-11.011	-7.47	-10.634	42.374	-9.303	-11.355	-30.134	-21.064
388	0.388	-10.069	-19.939	-11.204	36.836	-15.147	-9.435	-46.72	-22.203
389	0.389	-18.017	-23.705	-15.246	-38.892	-14.413	-9.059	-1.348	-29.534
390	0.39	-25.373	-20.514	-21.036	-49.644	-13.865	-13.33	28.882	-22.772
391	0.391	-22.465	-17.516	-25.084	-39.809	-13.321	-7.92	1.046	-13.109
392	0.392	-29.42	-10.665	-23.126	-48.815	-13.931	-15.871	36.043	-1.333
393	0.393	-26.894	-2.465	-27.754	-40.863	-9.119	-8.528	3.789	6.573
394	0.394	-29.196	-5.1	-22.513	-24.401	-6.631	-6.407	40.973	-6.412
395	0.395	-31.105	1.752	-23.092	-17.18	-9.942	-7.375	25.553	-8.163
396	0.396	-33.022	8.027	-22.707	-10.692	-3.374	-13.379	-6.829	-9.732
397	0.397	-26.419	-5.608	-18.251	-4.77	-7.643	-9.319	5.116	-2.585
398	0.398	-16.716	-0.459	-16.506	-10.264	-9.97	-11.262	26.802	-0.275
399	0.399	-4.893	-2.09	-9.549	-5.321	-6.491	-15.904	15.277	-6.667
400	0.4	6.139	-6.436	-10.538	8.133	2.211	-7.004	-36.515	-7.839
401	0.401	19.085	-12.909	-20.239	3.954	-1.278	-5.853	-44.073	-8.829
402	0.402	41.908	4.992	-5.95	0.15	-0.307	-7.017	-24.415	-9.812
403	0.403	38.789	-2.656	-11.785	3.383	-1.271	-3.92	-30.77	-9.046
404	0.404	1.793	-0.428	-13.558	6.436	-2.039	-12.823	-25.806	-0.153
405	0.405	-23.377	-19.634	-21.529	14.697	-4.36	-4.509	29.404	-18.166
406	0.406	-27.834	-27.205	-14.413	1.861	-9.194	-18.449	-52.364	-10.632
407	0.407	-23.761	-15.611	-10.782	-5.152	-8.608	-1.03	-63.518	-3.675
408	0.408	-27.44	-13.498	-4.824	-28.58	-10.338	-12.652	-53.91	-10.085
409	0.409	-17.407	-3.829	-10.08	-6.749	-9.934	2.247	-98.829	-19.775
410	0.41	-8.132	-2.083	-11.088	-15.131	-7.597	-15.177	-58.368	-24.999
411	0.411	-10.861	2.589	-19.068	-17.718	-10.478	-8.209	-80.645	-10.674
412	0.412	-13.397	6.873	-20.084	-20.117	-7.746	-10.334	-33.971	-12.6
413	0.413	-1.807	-1.983	-15.301	-18.066	-4.237	-16.14	-40.126	-10.85
414	0.414	-8.219	-0.773	-17.884	-12.33	-3.051	-10.913	-23.857	-15.497
415	0.415	-2.429	-10.367	-12.343	-21.098	-7.474	-12.458	-18.925	-14.161
416	0.416	-14.628	-16.676	-7.581	-6.842	-5.712	-16.709	-5.54	-15.342
417	0.417	-28.959	-15.42	-17.719	-8.858	-8.198	-10.325	-9.793	-14.205
418	0.418	-27.034	-20.538	-22.052	-7.224	-8.556	-13.796	31.776	-17.32
419	0.419	-28.779	-11.519	-28.512	-12.006	-1.949	-8.561	26.206	-14.442
420	0.42	-20.84	-17.415	-27.442	-19.304	-10.82	-9.518	10.988	-11.943
421	0.421	-2.059	-24.656	-22.309	-20.59	-7.311	-12.027	24.383	-14.279
422	0.422	-9.588	-27.448	-11.579	-12.374	-10.377	-11.244	20.17	-12.353
423	0.423	-11.881	-23.084	-18.845	-0.664	-7.438	-10.66	38.845	-10.426
424	0.424	-22.48	-17.357	-12.57	-5.4	-17.078	-10.076	21.733	-11.01
425	0.425	-24.379	-19.185	-16.149	-27.168	-15.871	-10.649	18.523	-13.528
426	0.426	-4.989	-17.132	-17.22	-24.15	-12.347	-10.255	-1.239	-10.238
427	0.427	-2.442	-21.065	-24.086	-15.907	-13.271	-9.867	32.259	-12.363
428	0.428	-9.379	-23.452	-11.022	-8.434	-12.254	-6.962	0.332	-7.906
429	0.429	-7.23	-22.953	-9.168	-10.817	-11.437	-3.278	12.747	-9.637
430	0.43	-13.009	-17.061	-4.017	21.035	-10.615	-8.687	9.165	-12.145
431	0.431	-18.21	-11.411	0.56	43.789	-12.51	-8.105	33.063	-14.46
432	0.432	-16.641	-10.779	7.645	6.166	-9.184	-10.031	30.081	-7.87
433	0.433	-15.261	-13.989	6.415	1.066	-10.884	-8.279	27.565	-16.755
434	0.434	-24.133	-20.464	9.831	-21.847	-10.459	-8.652	-10.721	-10.737
435	0.435	-15.792	-19.589	6.674	7.123	-13.704	-5.356	-26.971	-1.05
436	0.436	-18.859	-17.182	-4.231	3.403	-8.829	-7.477	-1.597	-18.063
437	0.437	-17.845	-10.505	-11.446	-6.68	-4.141	-10.178	-5.83	-25.016
438	0.438	-29.216	-7.877	-15.19	-53.687	-3.517	-12.104	-9.616	-22.875
439	0.439	-33.804	-3.71	-11.784	-154.493	-8.316	-9.194	-5.657	6.175
440	0.44	-32.403	-13.105	-10.897	-24.481	-3.63	-11.898	-29.103	2.13
441	0.441	-31.199	-1.21	-17.746	27.916	-7.648	-11.501	-0.51	13.38
442	0.442	-25.165	0.433	-17.043	75.471	-11.089	-11.686	33.891	3.351
443	0.443	-24.182	-9.549	-17.881	61.101	-6.601	-13.041	57.062	-5.89
444	0.444	-19.322	-10.633	-7.092	-4.736	-10.616	-14.964	-5.051	-14.172
445	0.445	-13.299	-11.734	-11.774	-40.354	-16.375	-13.406	39.98	-6.6
446	0.446	-10.949	-21.357	-10.438	-51.218	-14.009	-10.885	15.973	-18.183
447	0.447	-10.343	-17.628	-16.829	-41.385	-14.541	-6.044	-50.451	-16.028
448	0.448	-9.739	-14.126	-3.653	-32.521	-13.922	-13.978	-94.858	-17.934
449	0.449	-10.292	-8.882	-1.881	-24.428	-7.312	-8.753	-53.83	-12.674
450	0.45	-4.44	-11.763	-3.382	-2.368	-9.79	-7.789	-90.531	-4.703
451	0.451	-10.005	-3.8	-4.688	4.244	-12.065	-12.036	-16.354	-11.831
452	0.452	-6.472	-8.989	-5.803	-50.649	-8.541	-12.802	33.255	-18.181
453	0.453	-11.063	-15.711	-2.253	-43.199	-9.09	-12.218	96.03	-14.673
454	0.454	-16.445	-16.452	-9.529	-23.16	-3.643	-7.571	-25.843	-9.441
455	0.455	-21.289	-18.746	-8.48	-17.066	-5.55	-10.484	-43.012	-12.348
456	0.456	-20.728	-22.213	-10.9	-22.4	-4.951	-12.994	-26.832	-13.121
457	0.457	-11.844	-26.851	-11.566	-47.519	-5.518	-6.617	-40.86	-5.756
458	0.458	5.177	-29.752	-18.032	-15.57	-10.343	-12.606	-53.756	-14.639
459	0.459	-1.805	-28.394	-15.397	5.155	-7.045	-8.544	-41.707	-25.461
460	0.46	-8.203	-23.913	-16.061	8.868	-9.934	-15.114	-9.02	-24.105
461	0.461	-10.131	-19.833	-15.362	12.198	-9.531	-15.9	-58.172	-20.431
462	0.462	-11.876	-26.798	-15.831	9.155	-9.135	-6.997	-31.305	-14.411
463	0.463	-3.937	-21.974	-15.129	-4.912	-6.213	-10.48	-22.971	-0.454
464	0.464	-8.187	-31.684	-10.152	-12.391	-10.644	-9.512	-30.105	13.117
465	0.465	-11.88	-14.691	-8.072	-9.987	-4.048	-12.416	16.953	-2.735
466	0.466	-10.752	-17.064	-11.978	0.745	-10.035	-6.424	11.108	-4.85
467	0.467	-5.577	-19.268	-15.297	22.127	-5.961	-15.331	-71.881	-10.644
468	0.468	-12.419	-17.423	-16.481	36.34	-7.893	-9.326	11.728	-12.371
469	0.469	-13.256	-5.334	-9.727	23.669	-7.305	-10.289	1.114	-16.996
470	0.47	-17.374	-3.891	-6.649	7.52	-5.548	-9.318	11.211	-18.335
471	0.471	-19.345	-5.355	3.204	-3.041	-9.026	-11.833	20.285	-19.48
472	0.472	-19.943	-1.794	-0.294	-12.629	-11.335	-6.217	12.403	-18.296
473	0.473	-25.388	-5.392	-3.588	-14.278	-8.418	-5.633	19.968	-17.312
474	0.474	-24.82	-6.473	-10.76	-15.722	-13.633	-11.631	13.498	-14.386
475	0.475	-22.907	-5.622	-7.667	-22.783	-8.788	-9.296	-16.809	-13.585
476	0.476	-15.182	-11.745	-15.424	-16.317	-9.354	-7.355	-22.192	-14.344
477	0.477	-16.153	-7.797	-16.221	-12.743	-11.078	-6.767	-7.091	-12.391
478	0.478	-19.073	-12.749	-20.901	-15.737	-7.576	-9.668	-20.593	-10.444
479	0.479	-16.574	-14.791	-28.666	-6.724	-7.942	-13.149	-66.508	-9.85
480	0.48	-12.516	-9.47	-31.605	-12.621	-6.766	-9.856	-36.14	-8.483
481	0.481	-13.115	-13.044	-24.669	-17.714	-5.587	-10.244	-30.793	-12.921
482	0.482	-11.198	-3.061	-28.767	-10.795	-7.511	-10.627	-66.085	-10.019
483	0.483	-18.95	-1.789	-21.258	-8.18	-8.268	-12.566	-61.724	-8.654
484	0.484	-11.606	-8.272	-20.153	-12.145	-10.188	-8.308	-24.312	-10.006
485	0.485	-18.398	-16.725	-10.346	-15.547	-5.913	-7.733	-49.65	-10.386
486	0.486	-26.35	-13.811	-13.916	-20.08	-9.961	-10.251	-26.983	-11.538
487	0.487	-23.268	-18.841	-2.989	-28.871	-11.296	-9.872	-39.512	-11.945
488	0.488	-28.117	-21.544	7.151	-37.679	-10.889	-7.75	-28.476	-16.817
489	0.489	-23.877	-12.827	8.374	-34.159	-10.486	-7.371	-38.666	-14.894
490	0.49	-21.57	-14.169	2.44	-18.129	-13.193	-13.178	8.193	-11.577
491	0.491	-10.739	-17.461	-0.583	3.067	-8.152	-9.118	-11.94	-9.812
492	0.492	0.287	-6.805	0.446	0.496	-4.853	-7.182	18.257	-14.61
493	0.493	-3.957	-5.614	-9.156	3.181	-11.427	-13.177	-54.091	-4.527
494	0.494	-7.603	-2.106	-7.914	-3.659	-8.896	-9.116	34.601	-5.867
495	0.495	-11.04	-3.432	-16.15	15.557	-9.659	-8.533	-25.24	-12.271
496	0.496	-10.023	-8.804	-19.178	23.133	-10.231	-10.468	-14.699	-11.127
497	0.497	-3.188	-2.175	-23.95	20.836	-6.932	-6.405	34.283	-10.215
498	0.498	-3.907	-8.287	-24.672	5.974	-2.856	-8.919	-28.617	-15.12
499	0.499	-16.05	-20.58	-25.389	-19.13	-9.809	-8.537	60.571	-21.161
500	0.5	-14.267	-32.857	-20.502	-36.088	-12.696	-14.35	24.638	-17.132
501	0.501	-15.767	-43.959	-17.169	-64.256	-11.909	-12.036	13.453	-19.103
502	0.502	-14.372	-42.666	-16.562	-75.39	-6.289	-10.11	23.025	-9.081
503	0.503	-17.995	-33.814	-24.474	-65.274	-8.215	-8.19	31.709	3.84
504	0.504	-16.78	-30.367	-20.972	-43.34	-10.14	-6.464	23.434	12.51
505	0.505	-24.089	-33.495	-28.323	-23.508	-6.059	-14.402	1.112	-8.23
506	0.506	-23.091	-26.738	-23.475	4.837	-7.397	-10.926	-45.959	-10.967
507	0.507	-22.284	-13.562	-17.468	16.153	-6.994	-14.034	-15.797	-13.506
508	0.508	-16.629	-15.427	-13.401	-0.81	-4.85	-13.073	11.595	-15.832
509	0.509	-9.995	-31.189	-5.471	2.384	-10.068	-12.309	36.477	-9.454
510	0.51	-19.616	-20.406	-10.707	-5.834	-10.643	-8.252	40.698	-7.537
511	0.511	-13.174	-10.557	-5.89	-13.285	-7.348	-13.097	44.628	-16.263
512	0.512	-21.46	-1.643	-10.17	-15.521	-12.762	-13.684	25.638	-17.843
513	0.513	-16.195	0.121	-15.795	-13.32	-12.182	-15.423	-5.517	-16.513
514	0.514	-3.383	-3.916	-16.381	-15.207	-8.894	-9.619	-9.782	-12.839
515	0.515	8.843	-4.853	-18.318	-20.388	-9.482	-5.551	31.702	-9.348
516	0.516	7.33	6.233	-16.579	-9.296	-6.972	-10.389	-40.522	-8.394
517	0.517	8.712	13.651	-23.566	-2.069	-4.662	-12.321	-30.687	-11.315
518	0.518	2.355	12.756	-22.633	-13.815	-9.509	-14.068	-39.643	-15.59
519	0.519	-5.947	14.181	-20.162	-18.429	-11.455	-8.259	-64.077	-9.997
520	0.52	-15.61	4.791	-12.848	0.339	-9.725	-7.481	-42.06	-9.431
521	0.521	-16.766	1.409	-8.047	-2.197	-13.216	-12.321	-102.626	-16.798
522	0.522	-17.924	-4.298	-7.305	0.1	-13.614	-10.385	-78.322	-10.043
523	0.523	-29.712	-3.034	-6.585	-2.067	-8.792	-8.644	3.067	-14.314
524	0.524	-25.05	0.169	-8.565	-4.027	-10.744	-16.581	-7.743	-18.385
525	0.525	-26.384	1.226	-2.627	-2.315	-13.669	-10.582	2.022	-10.45
526	0.526	-19.987	-7.403	-0.373	-6.984	-11.176	-11.555	-6.926	-11.416
527	0.527	-9.135	-13.137	3.038	-8.356	-10.812	-6.719	-31.397	-8.513
528	0.528	-16.277	-20.216	-1.675	-9.543	-10.445	-5.946	5.448	-9.282
529	0.529	-22.645	-22.857	3.682	-6.087	-4.463	-6.721	-28.101	-11.591
530	0.53	-16.617	-21.826	-4.308	-11.338	-6.994	-8.66	2.203	-15.064
531	0.531	-17.554	-23.893	-5.324	-16.201	-2.945	-13.311	-3.285	-4.98
532	0.532	-20.42	-20.165	-6.336	-11.973	-6.444	-7.889	-8.388	-12.119
533	0.533	-16.13	-9.857	-2.123	-17.6	-5.878	-9.821	5.113	-13.259
534	0.534	-13.792	12.045	-4.478	-18.199	-8.803	-6.526	1.072	-12.074
535	0.535	-7.192	46.71	0.34	-18.807	-9.208	-8.258	-25.175	-8.966
536	0.536	-11.438	42.455	-1.6	-22.899	-7.87	-6.889	-28.505	-0.053
537	0.537	-12.204	30.256	-4.506	-14.995	-6.733	-10.169	-0.164	3.439
538	0.538	-11.61	19.203	-1.024	2.966	-5.588	-9.771	-56.673	-12.616
539	0.539	-13.529	9.293	-8.385	5.451	0.203	-13.44	-15.824	-24.223
540	0.54	-14.096	6.348	-18.073	3.105	-5.428	-12.078	-8.273	-26.338
541	0.541	-10.6	-1.832	-16.919	0.967	-10.283	-14.211	-1.357	-32.125
542	0.542	-17.933	-19.515	-27.786	-8.702	-9.716	-15.371	-7.153	-23.387
543	0.543	-27.599	-21.724	-32.072	-6.959	-13.794	-9.563	-23.394	-24.917
544	0.544	-31.27	-23.768	-28.442	-8.516	-13.432	-13.625	1.919	-3.22
545	0.545	-25.263	-33.361	-20.158	-9.901	-13.057	-8.775	70.834	-0.099
546	0.546	-30.49	-35.047	-19.263	-8.785	-10.178	-6.837	80.906	19.66
547	0.547	-21.594	-46.041	-14.492	-7.684	-11.363	-6.256	36.469	22.194
548	0.548	-15.596	-41.749	-13.787	-10.837	-10.999	-7.61	28.648	-3.534
549	0.549	-10.378	-40.583	-11.536	-17.682	-8.894	-2.195	-8.066	-6.819
550	0.55	-13.295	-41.767	-13.529	-15.227	-8.149	-4.116	-1.214	-3.733
551	0.551	-12.532	-32.113	-7.578	-17.609	-6.247	-7.408	17.211	-6.434
552	0.552	-21.438	-35.845	-11.698	-24.259	-5.69	-3.345	-21.21	-8.95
553	0.553	-22.602	-39.392	-11.164	-20.076	-8.788	-4.707	-46.093	-11.268
554	0.554	-17.39	-29.785	-9.287	-24.176	-11.515	-12.068	-41.367	-13.384
555	0.555	-6.572	-31.023	-18.235	-16.246	-13.471	-11.111	-53.509	-19.178
556	0.556	-7.958	-44.278	-19.461	-21.458	-12.717	-10.158	-34.561	-20.933
557	0.557	-9.169	-70.694	-18.358	-16.596	-13.511	-9.386	17.042	-28.883
558	0.558	-10.382	-74.477	-17.452	-15.808	-9.852	-11.713	9.851	-27.554
559	0.559	-20.124	-71.317	-10.729	-11.763	-6.587	-11.133	-9.93	-21.185
560	0.56	-23.875	-68.383	-6.518	-11.206	-9.52	-15.777	-52.323	-15.202
561	0.561	-8.305	-65.836	-7.352	-9.3	-8.386	-14.036	-2.189	0.857
562	0.562	-14.787	-53.23	-18.247	-9.916	-5.702	-13.653	4.549	-1.468
563	0.563	-9.083	-32.309	-22.958	-7.438	-3.599	-13.275	22.85	-12.131
564	0.564	-10.898	-24.19	-21.663	-13.868	-4.4	-15.418	-38.083	-14.071
565	0.565	-15.629	-16.858	-20.562	-27.075	-3.655	-14.265	-62.427	-12.363
566	0.566	-8.559	-14.762	-9.791	-25.198	-4.268	-10.78	-54.963	-10.858
567	0.567	-9.807	-12.858	-2.7	-9.38	-6.816	-11.172	-74.913	-15.153
568	0.568	-8.729	0.453	0.909	9.737	-8.396	-12.336	4.46	-14.016
569	0.569	-5.71	-5.028	-2.636	12.204	-7.666	-12.731	-6.336	-17.546
570	0.57	-4.812	-6.86	-7.908	0.527	-11.962	-7.892	-35.95	-16.628
571	0.571	-5.642	-2.909	-8.924	-10.166	-11.407	-11.37	44.823	-9.881
572	0.572	-17.898	-2.063	-1.034	-8.285	-8.916	-6.729	34.045	-10.691
573	0.573	-19.737	-5.87	-15.023	-20.539	-6.621	-7.314	-54.709	-13.044
574	0.574	-18.276	7.747	-9.274	-15.962	-7.025	-13.122	52.796	-15.012
575	0.575	-8.294	13.241	-4.125	-23.207	-4.343	-7.516	-19.345	-13.113
576	0.576	-7.224	11.197	-8.834	-19.621	-5.539	-9.456	20.265	-11.398
577	0.577	-13.304	2.963	-13.15	-8.868	-10.406	-10.035	56.038	-12.777
578	0.578	-16.483	6.929	-19.587	-10.313	-9.847	-12.932	1.993	-16.081
579	0.579	-23.361	5.469	-25.646	-6.73	-13.161	-11.573	-7.752	-13.22
580	0.58	-20.976	6.31	-26.674	-12.818	-12.61	-7.12	19.035	-19.245
581	0.581	-26.732	5.043	-17.843	-11.962	-11.283	-14.861	27.213	-20.05
582	0.582	-22.014	5.723	-16.751	-18.848	-13.65	-13.898	-9.754	-16.011
583	0.583	-13.394	9.698	-17.791	-12.951	-7.889	-14.868	-43.263	-15.497
584	0.584	-14.623	2.074	-22.686	-8.988	-13.549	-14.1	-37.315	-5.477
585	0.585	-13.708	4.727	-25.268	-11.016	-10.12	-16.425	45.822	-6.87
586	0.586	-16.67	3.738	-26.103	-10.519	-8.237	-12.95	-37.674	-5.74
587	0.587	-17.886	3.358	-18.234	-10.028	-14.859	-12.377	-113.666	-6.929
588	0.588	-22.197	5.564	-8.636	-15.91	-14.143	-8.328	-84.105	-7.921
589	0.589	-14.905	1.975	-8.501	-13.465	-9.161	-7.95	-57.509	-12.794
590	0.59	-13.991	-2.795	-20.38	-11.221	-11.528	-3.125	-114.411	-13.622
591	0.591	-14.836	-1.213	-6.141	-11.894	-11.004	-5.072	-3.323	-19.278
592	0.592	-4.274	-0.076	-8.142	-12.579	-7.771	-6.822	12.554	-12.739
593	0.593	-11.541	7.057	-2.975	-7.271	-4.917	-10.317	4.843	-7.929
594	0.594	-20.579	-7.1	-10.962	0.559	-12.919	-14.768	19.147	-13.957
595	0.595	-17.235	-1.491	10.682	16.518	-4.663	-5.871	-20.317	-13.191
596	0.596	-16.391	-6.903	1.383	18.739	-5.693	-7.025	-55.84	-11.258
597	0.597	-19.394	-15.005	-1.32	-0.53	-4.772	-5.863	-44.936	-6.607
598	0.598	-18.68	-10.856	1.211	-8.186	-4.048	-4.893	-35.108	-6.027
599	0.599	-22.772	-9.75	-10.37	-34.035	-6.427	-19.609	9.51	1.874
600	0.6	-24.716	-27.787	-12.462	-37.437	-5.912	-8.967	1.183	-11.314
601	0.601	-29.38	-15.053	-2.745	-34.44	-13.326	-7.037	-50.626	-6.115
602	0.602	-27.658	-12.736	-11.404	-20.391	-24.224	-1.813	-30.92	-4.597
603	0.603	-19.746	-10.563	-6.705	-28.02	-11.314	-3.363	-25.118	-5.976
604	0.604	-13.768	-12.443	-13.814	-25.768	-9.635	-2.016	-8.778	-7.163
605	0.605	-10.688	-10.61	-1.949	-19.441	-8.151	-5.711	26.442	-6.024
606	0.606	4.014	-15.146	-3.443	-9.814	-9.576	-14.043	30.889	-9.151
607	0.607	1.881	-10.765	0.873	-1.159	-10.795	-13.087	18.522	-4.34
608	0.608	11.558	-6.963	-7.963	3.447	-4.863	-14.066	37.347	-14.036
609	0.609	13.293	-5.656	-9.049	2.055	-5.897	-13.301	13.609	-10.364
610	0.61	21.222	-10.707	-5.877	-6.879	-8.865	-9.242	-14.571	-21.208
611	0.611	8.259	-13.427	-8.694	-10.388	-8.14	-11.183	11.757	-25.452
612	0.612	-0.437	-15.749	-7.829	-11.384	-12.263	-6.546	21.881	-11.107
613	0.613	-24.235	-6.626	-18.386	-6.573	-8.828	-3.643	50.119	-20.761
614	0.614	-7.193	-14.697	-16.946	-7.374	-5.587	-7.124	23.885	5.568
615	0.615	-4.083	-19.649	-13.178	-3.337	-5.05	-12.545	-13.882	9.256
616	0.616	-18.198	-24.207	-9.597	-5.309	-4.701	-11.958	31.672	-0.789
617	0.617	-25.726	-21.409	-14.706	-11.34	-5.129	-13.887	1.358	-16.436
618	0.618	-37.313	-18.811	-17.497	-16.961	-1.104	-10.974	-15.085	-2.277
619	0.619	-47.929	-7.697	-25.318	-7.469	-9.078	-13.487	10.162	0.276
620	0.62	-57.568	-8.977	-15.539	-11.135	-17.438	-16.774	-30.952	-20.783
621	0.621	-41.667	-12.974	-16.611	-12.293	-18.448	-12.699	-47.261	-18.034
622	0.622	-9.71	-16.398	-8.211	-9.198	-13.647	-9.211	-21.909	-15.479
623	0.623	-23.239	-24.476	-9.094	-10.157	-17.932	-11.528	19.41	-17.771
624	0.624	-19.148	-27.334	1.81	-2.222	-9.05	-11.903	35.814	-15.595
625	0.625	-7.876	-33.868	-8.188	-1.244	-5.585	-9.19	-39.865	-17.483
626	0.626	-11.104	-37.906	-14.506	-14.001	-8.696	-14.982	-72.5	-19.199
627	0.627	-1.762	-40.026	-20.436	-12.233	-13.546	-14.198	-62.814	-23.804
628	0.628	6.611	-29.013	-17.275	-10.648	-11.044	-12.252	-18.246	-2.105
629	0.629	19.438	-5.047	-14.321	-14.875	-3.702	-11.661	-10.293	-17.749
630	0.63	26.456	-14.955	-11.754	-0.527	-8.553	-12.232	26.512	-14.999
631	0.631	-1.148	-17.906	-14.016	-6.313	4.602	-10.861	46.267	-12.438
632	0.632	-27.391	-9.447	-12.012	-11.531	-1.203	-8.524	40.11	13.344
633	0.633	-37.367	-6.808	-20.651	-16.185	-2.935	-7.347	45.363	-10.434
634	0.634	-40.36	-4.38	-12.261	-20.477	-1.376	-9.262	40.121	-13.499
635	0.635	-26.132	-10.696	-13.164	-24.167	-5.627	-6.533	8.031	-16.158
636	0.636	-28.537	-39.68	-10.206	-18.168	-14.515	-7.291	28.607	-13.603
637	0.637	-26.099	-93.837	-2.223	-19.11	-1.329	-4.558	-28.305	-15.882
638	0.638	-15.34	-86.497	-16.103	-10.126	-10.016	-10.343	-20.479	-17.969
639	0.639	-21.036	-53.079	-6.364	-6.555	-11.538	-9.545	-72.421	-8.251
640	0.64	-5.062	-10.597	-4.571	-1.257	-7.249	-8.94	-66.051	-13.441
641	0.641	5.687	39.209	-12.47	1.736	-10.895	-12.204	-60.323	-14.947
642	0.642	15.472	32.502	-19.588	-4.148	-16.863	-9.277	-76.936	-13.553
643	0.643	27.793	38.362	-18.403	-8.107	-2.89	-14.099	-41.878	-9.832
644	0.644	23.265	21.765	-21.866	-9.938	-4.78	-10.797	-46.467	-10.953
645	0.645	10.412	16.569	-24.952	-13.126	-6.483	-16.211	-58.963	-14.012
646	0.646	-12.306	11.963	-27.831	-4.107	-17.47	-9.612	-47.926	-11.065
647	0.647	-34.062	-25.744	-23.572	-5.157	-13.17	-10.373	-3.382	-10.249
648	0.648	-48.083	-41.007	-27.649	-6.236	-6.741	-4.749	14.687	-6.143
649	0.649	-50.491	-27.624	-22.828	-7.121	1.628	-6.671	64.476	-12.681
650	0.65	-34.134	-7.055	-20.923	-13.832	-5.677	-8.607	3.721	-11.867
651	0.651	-27.644	-10.883	-18.057	-26.915	-4.655	-14.017	76.934	-9.518
652	0.652	-25.6	-34.821	-19.443	-21.043	-8.87	-10.52	7.679	-14.323
653	0.653	-20.264	-25.66	-12.129	-19.212	-6.507	-7.215	-73.167	-12.346
654	0.654	-15.513	-28.504	-13.143	-23.786	-7.035	-5.466	-127.413	-14.056
655	0.655	-14.038	-26.107	-10.305	-19.465	-3.692	-10.296	-97.914	-7.06
656	0.656	-15.083	-28.532	-9.591	-12.998	-12.534	-8.359	-71.279	-8.005
657	0.657	-18.444	-26.502	-10.423	-16.389	-3.57	-7.778	-46.98	-14
658	0.658	-10.981	-20.777	-12.425	-13.205	-2.343	-10.294	-54.308	-18.049
659	0.659	-15.714	-19.102	-5.155	-10.224	-3.247	-12.617	-60.874	-7.205
660	0.66	-19.873	-4.84	-10.093	-12.665	-17.89	-12.999	-18.274	-15.133
661	0.661	-12.418	0.915	-12.705	-6.998	-7.181	-8.545	-12.871	-10.879
662	0.662	-9.442	-0.877	-15.115	-6.353	-12.922	-12.61	52.722	-12.045
663	0.663	-8.623	-5.556	-11.721	-4.353	-11.113	-12.22	-27.845	-8.547
664	0.664	-10.941	-15.639	-11.237	-7.191	-15.687	-8.925	26.553	-9.506
665	0.665	-11.502	-14.493	-11.908	-5.778	-16.974	-12.981	-62.065	-12.381
666	0.666	-10.927	-15.661	-16.827	-3.386	-13.238	-9.501	-26.301	-16.61
667	0.667	-13.867	-10.439	-8.197	-9.125	-14.336	-11.828	28.1	-18.918
668	0.668	-14.294	-7.517	-9.449	-9.841	-13.307	-6.023	18.409	-18.34
669	0.669	-17.642	-11.749	-6.43	-13.27	-10.344	-6.795	-8.161	-15.038
670	0.67	-11.128	-12.476	-1.667	-15.151	-7.773	-10.28	-48.68	-14.446
671	0.671	-6.34	-10.479	2.529	-16.844	-8.499	-6.991	-26.502	-6.52
672	0.672	-8.871	-10.994	-1.586	-19.319	-11.935	-6.411	34.198	-0.521
673	0.673	-14.472	-16.337	-1.054	-15.981	-13.814	-12.213	75.01	-16.577
674	0.674	-25.316	-15.674	-0.521	-14.781	-12.021	-9.89	97.266	-14.25
675	0.675	-23.77	-6.872	-3.454	-17.442	-10.607	-13.37	104.04	4.918
676	0.676	-13.699	-7.925	-11.423	-17.012	-11.904	-11.431	146.749	-7.848
677	0.677	-14.866	-4.703	-12.629	-13.505	-10.692	-12.011	85.911	3.767
678	0.678	-16.028	-3.604	-7.452	-6.115	-7.934	-13.362	45.396	-6.882
679	0.679	-15.066	-11.381	-12.332	-0.858	-6.721	-10.069	8.588	-12.671
680	0.68	-23.968	-14.281	-18.372	0.146	-8.8	-12.191	28.679	-17.883
681	0.681	-25.137	-18.938	-17.633	9.866	-10.108	-14.894	-1.537	-13.213
682	0.682	-24.218	-16.246	-18.235	16.291	-14.308	-13.73	-29.093	2.676
683	0.683	-25.257	-10.441	-17.661	34.326	-6.52	-15.278	-13.93	-3.68
684	0.684	-19.326	0.591	-18.252	11.143	-5.505	-11.988	-45.818	-13.365
685	0.685	-23.456	8.702	-11.268	-4.498	-6.427	-9.86	-8.204	-8.16
686	0.686	-25.441	4.626	-8.338	-24.204	-12.389	-11.788	-13.263	-12.812
687	0.687	-20.854	24.363	-9.086	-62.668	-10.038	-9.079	18.656	-14.169
688	0.688	-15.488	44.315	-13.108	-57.189	-9.421	-8.89	22.694	-15.341
689	0.689	-4.707	42.073	-9.591	-31.966	-6.098	-9.673	-3.607	-14.182
690	0.69	-6.332	40.074	-10.118	-36.363	-6.65	-8.907	13.417	-19.395
691	0.691	-10.645	21.27	-9.484	-48.713	-4.104	-10.457	4.179	-18.422
692	0.692	-19.607	14.099	-2.457	-29.93	-7.373	-6.981	1.469	-15.897
693	0.693	-16.169	7.48	-5.299	-19.852	-8.514	-7.374	-37.161	-10.27
694	0.694	-19.296	-2.882	-9.49	-10.533	-8.094	-5.256	-53.794	-13.741
695	0.695	-18.367	-16.196	-11.746	-13.218	-5.357	-11.258	-18.768	-17.015
696	0.696	-12.422	-21.166	-9.75	-10.671	-4.558	-8.747	-60.177	-14.104
697	0.697	-10.173	-25.538	-7.756	-3.66	-4.351	-7.974	-65.833	-11.579
698	0.698	-10.846	-26.658	-9.436	-10.031	-8.594	-9.911	-30.764	-12.919
699	0.699	-9	-45.991	-12.857	-8.09	-10.315	-9.328	28.802	-8.83
700	0.7	-13.153	-43.05	-12.403	-13.306	-13.769	-8.751	-28.194	-10.157
701	0.701	-19.014	-40.281	-14.461	4.128	-7.365	-12.245	-35.683	-13.415
702	0.702	-16.734	-37.716	-16.318	-2.849	-9.864	-10.901	-29.18	-19.961
703	0.703	-8.835	-26.849	-10.435	7.798	-7.534	-8.01	-84.335	-13.162
704	0.704	-18.544	-36.297	-4.744	13.631	-5.583	-9.962	-17.774	-12.366
705	0.705	-14.892	-41.314	-5.252	1.454	-10.215	-8.812	-26.975	-8.299
706	0.706	-16.08	-39.575	-13.895	-3.171	-11.942	-13.668	-19.172	1.186
707	0.707	-13.022	-40.75	-7.845	1.124	-14.444	-11.75	-115.833	-7.71
708	0.708	-12.086	-39.415	-4.707	4.845	-7.069	-9.832	-76.569	-8.871
709	0.709	-14.637	-35.78	2.1	-1.09	-10.148	-13.91	-88.62	-7.905
710	0.71	-20.287	-36.615	-3.87	2.09	-11.104	-8.116	-56.341	-6.924
711	0.711	-15.484	-27.59	-16.047	-12.526	-10.328	-7.359	-26.901	-7.69
712	0.712	-5.442	-30.974	-14.292	-14.561	-14.374	-7.95	-125.579	-13.294
713	0.713	4.616	-25.677	-15.835	-12.551	-12.426	-9.896	-138.821	-13.875
714	0.714	-1.777	-24.671	-17.189	-10.789	-7.772	-15.328	-127.148	-11.924
715	0.715	11.379	-22.149	-20.873	-18.811	-2.347	-8.756	-72.98	-14.826
716	0.716	16.596	-16.551	-17.404	-20.275	-7.178	-7.991	-63.156	-13.481
717	0.717	5.558	-20.079	-10.07	-16.664	-7.743	-12.063	-36.398	-11.17
718	0.718	6.91	-11.444	-20.926	-17.804	-5.991	-11.489	4.366	-13.306
719	0.719	3.235	-12.69	-22.3	-10.376	-9.462	-9.56	41.474	-12.922
720	0.72	-14.765	-15.885	-21.162	-11.239	-9.06	-11.305	21.642	-10.988
721	0.721	-27.538	-13.101	-24.675	-6.863	-6.914	-8.799	15.657	-13.895
722	0.722	-25.21	-14.018	-17.343	-12.301	-10.571	-9.195	10.258	-15.825
723	0.723	-23.067	-13.395	-16.409	-7.305	-8.233	-9.594	25.418	-13.113
724	0.724	-24.974	-11.635	-20.706	-11.847	-8.602	-11.546	29.945	-12.937
725	0.725	-26.71	-15.106	-21.524	-11.192	-5.878	-10.396	25.943	-11.011
726	0.726	-22.055	-17.033	-13.635	-6.334	-5.473	-11.187	22.329	-8.478
727	0.727	-23.39	-9.294	-10.585	-16.331	-8.362	-12.558	39.44	-3.637
728	0.728	-19.691	-10.663	-9.666	-11.998	-10.285	-9.477	48.754	-7.109
729	0.729	-23.141	-16.109	-5.441	-18.194	-4.458	-12.202	46.065	-17.172
730	0.73	-22.129	-5.522	-6.24	-14.572	-8.498	-12.601	48.585	-21.436
731	0.731	-15.314	1.367	-15.757	-15.442	-10.413	-7.777	78.967	-12.54
732	0.732	-17.774	-2.601	-22.172	-18.233	-9.816	-5.855	83.024	-6.538
733	0.733	-23.329	-1.735	-18.721	-22.37	-13.874	-6.45	71.787	3.163
734	0.734	-21.328	14.024	-28.431	-16.618	-12.505	-9.361	20.32	6.872
735	0.735	-19.317	2.104	-29.617	-14.563	-10.171	-15.175	57.306	-8.761
736	0.736	-12.656	-21.629	-18.805	-19.148	-9.77	-9.569	37.516	-10.849
737	0.737	-13.357	-56.409	-23.081	-24.52	-7.829	-6.09	-4.893	-5.03
738	0.738	-4.376	-70.287	-19.425	-17.913	-12.082	-8.027	-32.399	-13.764
739	0.739	4.022	-58.243	-22.922	-6.444	-9.559	-9.771	-37.19	-18.443
740	0.74	-7.694	-39.849	-17.715	7.951	-9.165	-14.614	-59.876	-14.201
741	0.741	-2.968	-23.2	-22.591	21.565	-4.328	-11.334	2.792	-17.897
742	0.742	-15.846	-14.343	-21.861	5.77	-8.977	-10.761	83.657	-19.081
743	0.743	-27.978	27.789	-17.837	-13.309	-9.567	-10.389	138.022	-13.869
744	0.744	-29.456	33.342	-13.044	-10.704	-8.221	-13.7	108.536	-16.791
745	0.745	-28.032	-5.802	-5.738	-17.583	-9.587	-14.108	63.941	-10.816
746	0.746	-26.803	-31.405	-0.942	-19.639	-7.473	-11.415	88.512	-10.068
747	0.747	-20.743	-27.381	1.535	1.697	-5.548	-11.815	21.899	-14.91
748	0.748	-21.645	-15.415	0.732	4.448	-6.72	-11.06	-76.409	-19.588
749	0.749	-12.673	-19.502	1.275	-3.076	-11	-9.152	-10.307	-23.68
750	0.75	-18.605	-23.217	-0.684	-14.671	-8.122	-6.645	-45.615	-24.09
751	0.751	-17.577	-20.518	-4.769	0.238	-8.541	-10.154	-56.122	-20.831
752	0.752	-16.553	-23.586	-5.166	-5.561	-5.279	-6.888	-26.196	-14.291
753	0.753	-10.488	-21.406	-2.844	-21.417	-11.123	-2.073	-70.572	-9.492
754	0.754	-11.207	-10.089	-1.677	-10.72	-10.381	-8.098	-13.348	3.636
755	0.755	-7.684	0.273	2.008	-8.765	-9.814	-7.346	38.723	5.537
756	0.756	1.058	-1.946	8.402	-17.496	-15.848	-7.936	19.168	-3.189
757	0.757	-7.24	-3.958	7.622	-22.174	-13.575	-8.544	-22.984	-4.757
758	0.758	0.136	6.841	5.285	-32.289	-10.135	-13.996	-6.265	-6.113
759	0.759	-2.754	7.996	5.857	-38.727	-8.236	-15.96	-21.008	-12.525
760	0.76	-7.018	8.973	5.268	-39.953	-10.021	-9.968	-43.434	-13.723
761	0.761	-12.653	9.969	-2.488	-30.334	-13.548	-12.305	-38.988	-10.669
762	0.762	-22.169	8.862	-3.482	-10.87	-12.238	-14.251	-72.661	-5.894
763	0.763	-18.533	11.646	-2.527	31.621	-7.451	-10.974	-85.902	-17.367
764	0.764	-19.735	9.06	-3.308	98.674	-6.917	-12.727	-123.116	-6.38
765	0.765	-14.561	6.744	-4.087	89.667	-7.54	-13.126	-137.863	-2.142
766	0.766	-13.655	10.252	-8.933	32.65	-11.065	-11.785	-151.035	-5.844
767	0.767	-18.003	16.249	-9.524	-48.952	-5.696	-12.961	-138.188	-11.868
768	0.768	-18.876	4.028	-14.927	-81.594	-7.685	-9.302	-134.015	-12.863
769	0.769	-14.141	-8.203	-14.34	-91.599	-7.162	-12.608	-88.895	-11.933
770	0.77	-9.607	-9.812	-12.401	-82.833	-7.803	-10.488	-21.324	-9.45
771	0.771	-11.492	-5.619	-21.298	-107.363	-11.341	-8.562	5.801	-13.536
772	0.772	-19.584	-17.42	-20.126	-70.543	-10.043	-6.637	14.257	-8.728
773	0.773	-30.572	-15.828	-18.95	-10.116	-13.008	-8.776	21.883	-6.835
774	0.774	-14.842	-22.919	-19.907	14.108	-7.844	-10.138	28.736	-13.459
775	0.775	-12.853	-26.531	-22.798	50.902	-9.85	-8.793	10.773	-21.428
776	0.776	-11.044	-29.931	-28.779	3.888	-7.979	-7.246	5.532	-20.487
777	0.777	-12.902	-28.874	-26.431	-2.286	-6.301	-8.798	-9.408	-19.547
778	0.778	-20.973	-27.803	-34.321	-85.686	-12.171	-8.617	-32.007	-18.804
779	0.779	-25.368	-19.762	-39.521	-26.253	-14.555	-10.359	-27.815	-16.513
780	0.78	-24.345	-14.43	-30.591	6.071	-12.671	-8.818	6.402	-18.491
781	0.781	-30.473	-11.401	-29.409	-3.992	-10.793	-11.923	1.98	-19.125
782	0.782	-24.211	-15.332	-22.052	-13.081	-5.437	-9.028	6.036	-24.578
783	0.783	-25.322	-12.687	-17.223	-21.399	-7.429	-13.48	17.188	-34.085
784	0.784	-24.506	-11.779	-22.072	-26.023	-7.102	-10.967	7.094	-42.995
785	0.785	-27.166	-12.207	-14.154	10.765	-11.8	-10.393	-40.015	-29.836
786	0.786	-16.662	-12.656	-17.257	4.001	-8.944	-12.923	-33.482	-7.019
787	0.787	-15.432	-11.958	-14.346	-2.2	-7.635	-12.54	8.985	21.214
788	0.788	-9.177	-4.883	-22.281	-7.815	-10.97	-12.155	-33.584	20.413
789	0.789	-15.297	4.129	-12.582	-2.971	-8.885	-10.996	38.42	1.597
790	0.79	-12.314	-11.404	1.777	1.306	-4.476	-6.745	48.015	-1.756
791	0.791	-23.26	3.674	3.748	-11.234	-3.941	-10.236	38.741	1.299
792	0.792	-7.491	-1.941	2.04	-0.142	-5.335	-2.879	30.374	-7.065
793	0.793	-13.991	-10.44	0.527	-3.601	-8.666	-1.91	52.228	0.455
794	0.794	-16.038	-24.518	-3.701	-0.674	-7.545	-2.866	58.639	-1.893
795	0.795	-14.394	-22.34	-10.057	1.861	-5.642	-12.533	28.033	-4.046
796	0.796	-6.566	-30.849	-11.2	14.44	-10.706	-13.685	33.135	-21.478
797	0.797	-13.808	-26.029	-16.405	11.903	-12.668	-7.677	7.705	4.257
798	0.798	-20.264	-21.59	-9.622	9.564	-7.27	-4.564	-33.986	-5.805
799	0.799	-19.177	-9.592	-21.03	3.563	-7.874	-19.264	15.434	-8.91
800	0.8	-18.275	-14.049	-19.491	-1.854	-5.968	-4.349	-45.604	-6.212
801	0.801	-21.251	-26.829	-23.75	-0.497	-5.408	-10.133	-21.731	-3.705
802	0.802	-25.588	-24.895	-27.453	-22.307	-1.945	-8.382	-14.913	-10.673
803	0.803	-13.473	-32.639	-21.48	-50.617	-8.346	-6.826	-35.296	-12.804
804	0.804	-11.801	-31.088	-16.295	-24.263	-21.52	-11.067	-29.738	-10.859
805	0.805	-7.218	-13.851	-13.438	-7.217	-7.982	-19.962	-13.694	-23.034
806	0.806	-5.904	-6.668	-7.489	-10.339	0.72	-6.793	-39.19	-15.09
807	0.807	-7.115	-21.357	4.652	-2.063	-7.226	-1.56	29.165	-36.768
808	0.808	-6.008	-26.966	-0.632	-9.675	-8.591	-6.198	-0.796	-14.899
809	0.809	1.295	-18.073	0.852	-12.071	-7.423	-24.964	-45.898	-6.565
810	0.81	2.227	-16.342	-0.567	-22.795	-8.578	-12.182	10.557	-4.03
811	0.811	6.443	-14.818	-1.791	-17.043	-7.601	-14.492	17.577	7.602
812	0.812	8.697	-18.336	-10.174	-18.816	-6.628	-12.347	10.716	-7.275
813	0.813	2.064	-36.188	-13.328	-7.788	-9.134	-14.27	-7.794	-16.939
814	0.814	-5.91	-74.552	-12.412	-9.116	-9.892	-16.002	-2.683	-32.831
815	0.815	-0.715	-57.956	-9.954	-7.904	-9.294	-8.048	12.045	-26.447
816	0.816	10.101	-12.347	-2.647	-6.734	-7.339	-6.671	-56.971	-20.634
817	0.817	-5.753	18.163	-17.405	-5.811	-6.74	-7.81	-67.137	-15.405
818	0.818	-12.11	34.733	-15.334	-6.887	-4.206	-8.948	13.286	-7.475
819	0.819	-17.883	49.929	-9.585	-4.479	-6.508	-12.015	2.207	-11.731
820	0.82	-9.148	45.566	-7.902	-3.796	-11.319	-12.962	-47.304	-18.103
821	0.821	-10.657	-8.526	-12.617	-8.685	-9.359	-8.697	-2.734	-12.093
822	0.822	-14.869	-30.489	-8.405	-13.347	-7.601	-9.452	5.271	-2.403
823	0.823	-23.712	-36.985	-4.777	-4.402	-7.181	-11.365	-16.912	-1.226
824	0.824	-22.476	-18.712	-8.299	-5.417	-1.735	-10.767	-10.395	-9.534
825	0.825	-32.058	-24.066	-13.569	-1.752	-6.533	-14.818	-4.548	-14.763
826	0.826	-33.126	-18.969	-12.662	-8.9	-8.417	-11.317	-21.225	-11.856
827	0.827	-15.029	-14.449	-25.884	-11.662	-10.113	-4.919	-97.124	-5.851
828	0.828	-12.423	-10.31	-8.522	-17.524	-13.549	-12.853	-21.433	-11.449
829	0.829	-14.65	-6.559	-10.907	-10.099	-15.831	-7.622	-70.93	-7.949
830	0.83	-20.932	-9.776	-8.83	-5.134	-12.889	-6.656	9.57	-1.929
831	0.831	-18.907	-6.603	-3.061	-12.927	-8.394	-4.129	20.363	-10.826
832	0.832	-6.63	-3.822	-1.335	-11.83	-11.247	-9.738	30.084	-14.295
833	0.833	-4.988	-6.277	0.222	-26.424	-9.839	-9.153	-50.719	-21.63
834	0.834	-12.046	-8.554	-4.002	-15.689	-12.104	-8.572	-61.687	-24.518
835	0.835	-13.073	-2.115	-12.861	-5.935	-13.212	-6.823	-71.686	-18.506
836	0.836	-21.273	-4.006	-16.301	2.873	-11.224	-9.335	-45.058	-16.151
837	0.837	-15.904	-12.652	-13.167	-4.988	-9.233	-9.717	-20.722	-6.615
838	0.838	-18.669	-7.954	-27.844	-6.271	-11.303	-10.874	-42.719	-0.161
839	0.839	-21.039	-12.16	-38.465	-9.849	-8.545	-8.935	31.158	10.723
840	0.84	-33.094	-15.798	-28.78	-18.084	-4.232	-10.095	80.608	-5.127
841	0.841	-31.219	-9.784	-27.03	-27.693	-5.533	-14.929	-0.012	-7.235
842	0.842	-26.459	-17.114	-25.474	-10.558	-7.798	-11.455	10.867	-16.88
843	0.843	-27.687	-18.069	-15.423	-22.088	-7.359	-18.813	-18.718	-11.641
844	0.844	-31.247	-22.346	-14.28	-11.376	-10.986	-15.914	-27.589	-13.17
845	0.845	-13.143	-20.059	-3.463	2.217	-9.581	-13.403	-3.205	-14.511
846	0.846	-25.812	-15.259	-7.754	18.162	-10.696	-9.361	-40.16	-20.889
847	0.847	-23.386	-13.363	-4.11	24.666	-11.812	-14.218	60.645	-24.372
848	0.848	-12.648	-13.98	-12.471	7.418	-9.062	-6.873	17.389	-14.669
849	0.849	-10.62	-12.645	-2.812	-4.03	-6.106	-9.789	30.471	-10.979
850	0.85	-5.3	-14.002	-17.157	-10.25	-7.994	-14.068	42.225	-9.816
851	0.851	2.737	-16.93	-3.626	-39.185	-7.563	-6.717	52.999	-10.777
852	0.852	1.482	-18.144	-8.867	-93.316	-8.292	-3.818	3.644	-3.994
853	0.853	0.412	-20.127	-0.958	-144.969	-10.956	-9.814	-23.051	-10.007
854	0.854	-7.803	-21.73	-2.31	-84.415	-11.304	-7.492	1.317	-9.254
855	0.855	-19.502	-25.66	-3.454	-27.405	-9.143	-9.437	-20.677	-5.783
856	0.856	-5.08	-27.059	-4.598	-5.121	-7.745	-8.87	-27.25	-5.219
857	0.857	-6.918	-19.739	-7.662	14.989	-3.432	-9.448	-45.469	-11.787
858	0.858	-5.091	-7.986	-10.518	21.146	-12.293	-11.96	15.625	-21.464
859	0.859	-19.33	-15.98	-14.73	26.66	-8.582	-13.317	39.996	-27.822
860	0.86	-13.44	-11.778	-18.754	11.638	-9.709	-10.429	-56.427	-24.3
861	0.861	5.993	-13.003	-26.651	7.252	-6.579	-14.883	-69.512	-21.174
862	0.862	-11.738	-11.904	-27.582	3.223	-7.513	-10.828	-33.777	-6.455
863	0.863	-14	-19.316	-28.521	6.927	-6.708	-5.998	-22.795	12.697
864	0.864	-16.09	-26.145	-20.567	17.033	-7.45	-14.722	26.712	-0.112
865	0.865	-14.137	-20.208	-27.912	20.166	-7.999	-15.897	0.158	-7.119
866	0.866	-36.976	-19.477	-23.066	6.07	-8.548	-12.804	8.474	-9.274
867	0.867	-40.057	-17.55	-13.372	3.572	-3.095	-13.766	30.714	-7.347
868	0.868	-31.727	-16.959	-14.521	-3.364	-6.549	-14.539	24.319	-12.554
869	0.869	-13.93	-18.691	-8.497	-1.189	-11.167	-8.931	6.429	-20.469
870	0.87	-16.263	-26.621	3.342	-6.934	-8.239	1.908	34.381	-13.292
871	0.871	-18.385	-25.478	-20.431	-26.235	-2.409	-9.131	29.61	-16.959
872	0.872	-28.065	-20.323	-10.337	-23.681	-14.577	-10.484	16.368	-13.464
873	0.873	-36.777	-15.581	-13.393	-49.396	-9.331	-9.319	-37.543	-10.362
874	0.874	-28.851	-6.013	-5.026	-52.654	-13.95	-8.154	29.476	-1.472
875	0.875	-18.797	-9.773	7.789	-43.34	-21.084	-11.25	56.481	-12.316
876	0.876	-17.64	-13.33	5.503	-23.578	-12.161	-6.412	32.33	-10.966
877	0.877	-6.793	-14.358	3.417	-21.049	-10.983	-0.411	-34.195	-14.651
878	0.878	-13.919	-11.508	5.39	-14.076	-7.867	-7.75	-60.806	-13.488
879	0.879	-17.557	-5.577	-3.269	-3.43	-6.889	-4.843	-3.675	-12.526
880	0.88	0.468	-7.959	-4.772	6.257	-7.651	-14.515	-99.937	-1.685
881	0.881	3.009	-6.089	-17.686	4.523	-9.959	-10.832	-7.587	-8.843
882	0.882	0.707	-4.215	-26.342	6.074	-8.002	-9.664	-42.933	-15.237
883	0.883	-5.658	4.629	-37.324	16.142	-12.637	-10.629	-10.172	-14.087
884	0.884	-26.936	-7.235	-38.629	19.814	-8.563	-13.531	-19.893	-13.152
885	0.885	-12.803	-5.74	-26.779	18.66	-11.067	-11.01	-82.257	-14.153
886	0.886	-20.346	-24.554	-18.801	21.775	-9.704	-13.325	-74.031	-13.381
887	0.887	-13.401	-17.029	-8.699	7.089	-10.852	-11.393	-110.867	-11.065
888	0.888	-15.549	-14.749	-7.485	-24.841	-4.838	-10.816	-23.213	-4.481
889	0.889	-13.619	-4.146	10.557	-11.288	-9.092	-7.917	-82.758	-3.694
890	0.89	-8.403	-2.251	13.125	1.098	-5.023	-9.272	-50.116	-12.581
891	0.891	-3.78	-7.521	6.234	-40.522	-9.855	-1.913	-20.367	-20.906
892	0.892	-5.154	-9.108	12.694	-12.861	-6.562	-5.012	-11.468	-13.57
893	0.893	-6.318	3.811	6.974	-7.828	-9.464	-7.913	-3.301	-14.554
894	0.894	-2.824	2.018	-1.639	5.701	-8.113	-10.425	18.765	-13.784
895	0.895	-3.782	0.421	-0.002	-23.335	-4.83	-4.805	-14.671	-13.018
896	0.896	-4.729	-6.785	-4.16	-49.652	-8.898	-9.635	15.772	-17.861
897	0.897	-7.243	-7.984	-5.219	-87.38	-6.391	-12.912	54.542	-18.442
898	0.898	-14.58	-18.863	-18.273	-72.277	-12.789	-8.833	9.223	-16.696
899	0.899	-17.458	-26.074	-19.921	-67.838	-8.536	-12.303	27.494	-8.745
900	0.9	-23.435	-11.802	-21.376	-5.357	-6.209	-15.582	-0.11	-12.208
901	0.901	-22.645	-2.19	-19.941	21.321	-8.144	-18.475	-15.16	-13.159
902	0.902	-19.152	-7.472	-10.949	29.404	-7.569	-21.172	-10.635	-0.389
903	0.903	-23.796	-9.075	-26.556	36.687	-9.321	-15.351	10.064	1.36
904	0.904	-24.391	-4.868	-28.617	-50.872	-11.852	-9.73	-39.164	-6.56
905	0.905	-18.614	-8.588	-22.743	-110.482	-9.535	-11.655	34.698	-10.82
906	0.906	-19.431	-16.96	-27.909	-56.238	-14.381	-13.582	44.438	-25.136
907	0.907	-14.618	-16.036	-29.393	-26.552	-9.741	-11.833	-36.409	-23.181
908	0.908	-16.567	-15.105	-30.683	18.233	-5.685	-10.469	61.146	-24.905
909	0.909	-18.329	-12.612	-21.712	26.432	-7.057	-11.814	47.834	-23.343
910	0.91	-20.879	-8.58	-20.489	19.146	-8.429	-9.674	-11.899	-13.262
911	0.911	-17.618	-13.442	-19.466	39.128	-8.056	-5.991	-44.631	6.305
912	0.912	-12.784	-20.814	-16.508	33.167	-7.688	-4.632	-54.715	3.605
913	0.913	-8.173	-33.6	-8.511	16.742	-10.417	-1.72	-63.767	16.379
914	0.914	-2.8	-42.323	1.222	11.73	-11.212	-4.413	-39.507	4.777
915	0.915	7.99	-31.305	2.446	7.31	-11.038	-7.886	-46.997	-1.618
916	0.916	-9.468	-21.253	-3.491	11.399	-11.835	-14.452	-67.039	-11.295
917	0.917	-21.133	-20.095	-8.657	-7.385	-8.184	-11.534	-48.937	-27.155
918	0.918	-14.8	-18.935	-15.368	-24.479	-5.691	-9.009	-65.463	-20.763
919	0.919	-16.78	-17.972	-16.086	-33.872	-9	-14.612	-40.38	-18.819
920	0.92	-25.508	-16.998	-10.421	-25.632	-11.933	-6.66	-44.883	-17.064
921	0.921	-17.59	-19.509	-12.307	-18.167	-10.017	-11.867	-32.591	-12.397
922	0.922	-21.867	-12.148	-15.578	-11.271	-6.549	-12.826	1.355	-2.331
923	0.923	-20.728	-3.228	-14.972	-13.449	-11.412	-13.596	5.663	6.572
924	0.924	-17.275	-9.21	-13.591	-11.53	-9.494	-9.52	-23.527	-9.099
925	0.925	-24.658	-18.862	-10.275	-9.764	-10.093	-11.444	33.09	-15.468
926	0.926	-29.51	-22.53	-13.148	-11.285	-8.761	-8.146	8.616	-9.658
927	0.927	-32.053	-21.378	-14.283	-9.871	-12.067	-15.877	75.244	-14.885
928	0.928	-29.753	-5.326	-8.457	-10.952	-7.24	-10.64	12.556	-13.334
929	0.929	-18.934	-12.309	-6.122	-14.355	-9.182	-7.732	69.354	-17.591
930	0.93	-20.507	-10.196	-10.955	-9.053	-8.612	-8.496	17.608	-13.909
931	0.931	-13.35	-12.142	-6.301	-13.817	-11.141	-9.272	-16.038	-12.732
932	0.932	-6.956	-13.902	-4.565	-14.526	-3.802	-9.844	-10.134	-11.741
933	0.933	-0.944	-15.47	-7.085	-15.24	-4.782	-7.899	6.201	1.058
934	0.934	-6.173	-19.745	-7.487	-15.767	-9.637	-10.786	1.193	-0.657
935	0.935	-9.084	-23.451	-12.347	-17.662	-7.131	-12.133	33.174	-21.343
936	0.936	4.076	-36.629	-9.076	-15.925	-9.47	-4.772	20.725	-13.027
937	0.937	2.135	-20.787	-15.678	-8.967	-10.069	-5.733	-13.33	-15.549
938	0.938	-13.735	-14.411	-14.944	-13.822	-4.088	-6.702	55.443	-17.861
939	0.939	-11.614	-16.367	-22.354	-13.077	-4.879	-9.221	26.054	-15.715
940	0.94	-9.688	-11.145	-25.308	-9.037	-5.482	-13.286	17.237	-13.803
941	0.941	-7.938	-9.61	-15.691	-10.998	-6.09	-9.803	41.771	-5.109
942	0.942	-15.883	-5.366	-19.436	-10.483	-9.027	-10.385	-9.761	-13.072
943	0.943	-25.966	-1.712	-16.033	-2.782	-5.572	-14.463	-16.067	-17.35
944	0.944	-22.318	-5.219	-8.777	-5.898	-7.934	-13.128	-58.428	-13.693
945	0.945	-16.338	-4.277	-11.808	-6.873	-10.093	-9.863	-52.824	-14.871
946	0.946	-11.14	-5.292	-17.936	-7.693	-7.411	-11.045	-77.854	-20.112
947	0.947	-20.059	-1.111	-18.849	-10.044	-7.063	-14.747	-82.047	-21.089
948	0.948	-18.907	4.411	-14.155	-11.974	-11.93	-7.413	-52.738	-18.584
949	0.949	-15.845	0.839	-8.3	-8.697	-16.807	-8.396	-41.347	-17.819
950	0.95	-11.059	9.458	-10.754	-14.153	-14.903	-11.32	-24.188	-11.244
951	0.951	-5.088	-1.451	-8.95	-16.052	-9.517	-7.082	-52.349	1.913
952	0.952	-5.889	-5.755	-0.361	-19.303	-7.607	-9.419	-26.016	-3.909
953	0.953	-2.422	-9.484	0.689	-17.528	-5.7	-10.017	4.928	-16.108
954	0.954	-3.014	-15.519	-6.787	-14.986	-14.62	-9.445	8.999	-1.79
955	0.955	-3.604	-10.331	-5.931	-13.695	-10.979	-10.027	35.303	-7.607
956	0.956	-11.535	-13.284	-13.974	-14.965	-12.177	-9.64	32.051	-19.813
957	0.957	-24.689	-12.557	-19.318	-9.02	-6.992	-10.998	35.161	-21.385
958	0.958	-19.454	-14.943	-24.264	-8.256	-7.993	-13.906	43.497	-20.058
959	0.959	-17.896	-14.417	-20.085	-12.29	-5.48	-13.526	15.356	-21.251
960	0.96	-16.54	-17.766	-16.098	-15.747	-9.562	-7.724	11.785	-15.286
961	0.961	-25.448	-23.251	-19.648	-16.28	-4.745	-8.503	1.858	-1.372
962	0.962	-14.612	-23.919	-21.622	-12.183	-6.703	-10.44	-19.972	12.17
963	0.963	-7.451	-25.951	-15.101	-9.647	-6.143	-12.384	-28.287	10.413
964	0.964	-8.629	-26.64	-12.622	-17.006	-9.644	-14.131	10.276	5.761
965	0.965	-14.639	-19.778	-16.716	-16.08	-8.309	-15.503	-39.623	-10.138
966	0.966	-17.751	-22.755	-10.168	-1.468	-6.195	-12.229	-46.145	-20.818
967	0.967	-12.94	-20.288	-7.685	30.303	-7.374	-8.191	-40.023	-15.051
968	0.968	-10.459	-16.256	-6.924	43.65	-13.2	-7.823	-45.356	-20.327
969	0.969	-17.831	-24.212	-4.999	14.402	-7.601	-11.131	-70.446	-25.009
970	0.97	-20.749	-25.206	-1.71	2.986	-14.197	-7.092	-10.735	-23.697
971	0.971	-18.252	-20.39	-1.118	-20.931	-13.439	-8.463	-2.405	-6.706
972	0.972	-20.584	-22.911	-4.588	-30.265	-12.68	-8.094	5.04	-4.407
973	0.973	-15.759	-17.289	-11.928	-61.538	-13.264	-12.952	-14.848	-6.551
974	0.974	-7.053	-16.697	-10.945	-74.134	-13.855	-12.388	-20.819	-12.372
975	0.975	-13.053	-9.333	-11.897	-48.081	-12.124	-11.825	-4.221	-10.653
976	0.976	-3.383	-0.413	-17.879	-45.077	-8.651	-10.482	11.008	-6.042
977	0.977	-3.585	-3.29	-20.167	-48.363	-10.978	-9.135	-2.377	-13.229
978	0.978	-15.4	-2.109	-18.202	-34.337	-12.154	-11.284	-64.805	-9.576
979	0.979	-13.86	-3.046	-21.451	-18.208	-7.515	-13.816	-20.02	-13.085
980	0.98	-21.015	-13.85	-27.422	-10.708	-6.362	-10.149	4.4	-14.073
981	0.981	-29.922	-9.56	-23.337	-8.331	-7.532	-15.582	26.436	-26.865
982	0.982	-35.926	-10.69	-26.816	-6.117	-8.31	-15.014	19.744	-28.63
983	0.983	-26.245	-11.82	-19.446	-0.233	-8.118	-18.319	-58.219	-24.008
984	0.984	-32.617	-14.889	-10.549	5.057	-10.058	-11.751	-64.39	-16.083
985	0.985	-24.287	-23.772	-2.234	28.961	-6.391	-9.252	7.655	5.584
986	0.986	-21.184	-27.247	2.991	19.018	-3.889	-10.044	-22.098	2.458
987	0.987	-18.262	-30.33	17.703	3.441	-6.226	-2.117	-67.04	-11.693
988	0.988	-12.261	-17.531	19.813	-10.653	-4.118	-3.091	-91.717	-14.235
989	0.989	-9.957	-22.715	13.988	-3.166	-3.739	-4.073	4.427	16.126
990	0.99	-20.815	-14.732	8.741	3.727	-0.263	-8.341	-9.032	-4.591
991	0.991	-3.414	-18.933	-2.312	5.769	-0.662	-4.282	26.236	-0.917
992	0.992	-1.1	-12.494	1.926	3.712	-4.352	0.553	-71.821	-4.206
993	0.993	1.008	-6.427	0.743	-12.315	0.084	-1.392	-6.41	-7.311
994	0.994	-8.708	-9.46	9.041	-14.561	-8.831	-1.979	28.789	-10.036
995	0.995	-7.001	1.433	1.677	-4.977	-10.001	-4.502	39.117	-12.549
996	0.996	-18.055	14.464	-1.25	-31.325	-4.004	-6.832	-50.125	-19.497
997	0.997	-25.241	16.266	-3.79	-65.375	-11.356	-13.419	-38.783	-17.347
998	0.998	-8.244	1.997	-16.009	-15.093	-8.455	-14.391	15.01	-15.394
999	0.999	3.333	-3.772	-24.758	18.281	-10.977	-11.868	44.283	-13.645
1000	1	-20.118	-8.957	-23.258	0.002	-8.663	-14.191	35.037	-18.293
1001	1.001	-17.044	-23.244	-27.57	5.403	-15.253	-17.674	75.344	-8.215
1002	1.002	-19.782	-21.317	-23.949	0.398	-12.734	-14.384	82.371	-9.352
1003	1.003	-22.326	-33.521	-22.844	-4.076	-20.084	-14.963	48.655	-15.337
1004	1.004	-20.033	-25.587	-26.002	-0.089	-5.369	-15.35	18.088	-16.294
1005	1.005	-22.179	-15.523	-19.305	3.545	-3.232	-16.706	12.499	-17.232
1006	1.006	-20.258	-21.89	-9.707	6.89	-5.152	-14.574	17.403	-16.412
1007	1.007	-18.542	-3.883	-16.169	-8.722	-6.886	-10.117	-51.389	-9.013
1008	1.008	-17.021	-11.401	-34.241	-16.967	-27.575	-8.376	-61.358	-6.057
1009	1.009	-9.86	-4.387	-21.538	-19.4	-13.431	-11.864	-70.333	-1.77
1010	1.01	-6.177	2.063	-23.936	-49.739	-10.892	-9.543	-127.293	-7.357
1011	1.011	-7.336	11.822	-38.904	-28.993	-8.552	-10.704	-45.878	-9.285
1012	1.012	-6.367	10.146	-13.829	-32.637	-10.658	-6.25	-13.375	-8.731
1013	1.013	6.413	8.651	-23.977	-29.317	-12.569	-9.149	-43.035	-12.797
1014	1.014	-2.288	1.551	-20.946	-7.427	-10.805	-4.306	1.547	-7.965
1015	1.015	2.363	-12.728	-18.312	23.749	-12.338	-8.946	-22.908	-11.265
1016	1.016	-7.691	-22.366	-20.903	61.303	-8.06	-7.195	-74.72	-16.702
1017	1.017	-11.343	-31.052	-37.229	56.302	-4.357	-9.699	-14.316	-14.804
1018	1.018	-19.658	-32.568	-35.159	42.808	-7.813	-9.297	-6.383	-16.77
1019	1.019	-22.742	-22.458	-33.299	5.308	-8.762	-8.125	-13.972	-7.895
1020	1.02	-21.772	-21.238	-31.641	-50.219	-9.7	-9.274	-88.113	-9.077
1021	1.021	-21.001	-32.006	-27.086	-87.178	-7.162	-11.975	20.311	-17.416
1022	1.022	-18.669	-33.292	-22.927	-13.268	-14.493	-11.197	63.405	-16.451
1023	1.023	-23.484	-24.327	-16.646	55.809	-9.629	-12.542	50.205	-11.606
1024	1.024	-20.17	-25.426	-10.758	82.49	-7.095	-8.28	-81.043	-17.602
1025	1.025	-18.388	-32.708	-7.766	74.346	-7.848	-14.857	-28.632	-11.997
1026	1.026	-17.011	-33.62	-20.645	-22.01	-9.765	-14.074	-76.237	-11.417
1027	1.027	-13.682	-20.444	-12.03	-87.777	-3.737	-8.458	24.77	-16.065
1028	1.028	-11.507	-14.598	-13.66	-52.129	-7.771	-7.87	-41.017	-12.009
1029	1.029	-13.411	-19.747	-0.753	-106.253	-7.158	-11.149	18.52	-15.501
1030	1.03	-7.569	-15.019	0.939	-155.52	-6.542	-8.242	7.707	-12.224
1031	1.031	-5.222	-13.61	15.204	-146.539	-10.572	-10.746	37.357	-5.655
1032	1.032	-11.783	-12.403	1.618	-105.816	-8.022	-9.382	64.077	-6.635
1033	1.033	-19.69	-8.865	13.786	-68.778	-5.672	-9.759	55.974	-9.163
1034	1.034	-20.602	-3.596	9.131	-75.287	-6.03	-8.592	4.293	-13.227
1035	1.035	-21.516	3.207	-3.83	-69.223	-1.553	-8.189	10.867	-9.739
1036	1.036	-23.969	-8.188	-5.547	-30.436	-4.43	-12.426	53.581	-6.429
1037	1.037	-15.007	-3.515	5.51	35.229	0.437	-12.985	48.284	-5.843
1038	1.038	-11.472	-10.628	4.187	97.778	-8.242	-8.12	23.209	-9.331
1039	1.039	-10.46	-16.952	-2.164	89.667	-9.367	-12.745	27.731	-16.687
1040	1.04	-13.319	-18.048	-3.306	82.336	-6.243	-18.142	31.958	-17.636
1041	1.041	-19.28	-12.741	-0.201	88.94	-7.181	-14.641	13.372	-12.798
1042	1.042	-15.162	-21.571	-3.108	94.969	-7.924	-8.624	10.285	-10.282
1043	1.043	-5.632	-15.48	-2.332	45.056	-7.12	-12.672	13.425	-6.214
1044	1.044	-6.757	-12.29	-11.224	11.571	-11.932	-9.179	56.156	-17.041
1045	1.045	-12.725	-18.977	-5.197	-43.387	-16.56	-5.887	-22.849	-28.056
1046	1.046	-7.445	-16.357	-12.515	-65.417	-15.963	-7.624	9.97	-26.693
1047	1.047	-8.367	-7.358	-11.524	-18.561	-10.141	-11.108	-39.11	-17.791
1048	1.048	-7.545	3.559	-0.093	36.402	-9.348	-14.396	-47.713	-4.647
1049	1.049	-6.693	-6.46	4.551	14.398	-8.749	-7.82	-23.081	4.043
1050	1.05	-14.55	-0.049	0.296	-46.121	-4.093	-10.717	-15.423	-6.995
1051	1.051	-7.144	17.973	-3.372	-70.534	-9.492	-6.455	-35.113	-8.358
1052	1.052	-11.951	10.422	-4.517	-18.865	-8.89	-10.51	-77.394	-7.194
1053	1.053	-11.154	-5.83	-7.585	27.971	-9.44	-8.562	-82.544	-13.19
1054	1.054	-23.325	-12.219	-6.561	-2.412	-14.835	-7.971	-77.39	-18.415
1055	1.055	-25.033	-21.883	-10.75	-74.604	-15.384	-10.862	-81.686	-33.12
1056	1.056	-20.352	-13.15	-21.306	-64.713	-8.001	-12.205	-102.26	-35.249
1057	1.057	-24.555	-27.442	-25.461	-55.761	-10.878	-7.737	-75.801	-33.312
1058	1.058	-36.311	-37.078	-29.035	-47.601	-10.083	-5.976	-79.019	-6.986
1059	1.059	-31.627	-42.277	-18.106	-10.623	-12.397	-7.312	-88.208	-3.308
1060	1.06	-21.538	-50.175	-22.258	-4.021	-10.435	-5.936	-68.431	13.724
1061	1.061	-22.663	-28.462	-10.352	1.968	-9.827	-8.82	-91.529	41.986
1062	1.062	-14.303	-12.741	-11.799	7.395	-11.536	-11.505	-44.323	15.69
1063	1.063	-9.041	-15.406	-21.735	12.445	-8.991	-11.865	29.768	5.643
1064	1.064	-9.967	2.449	-12.71	8.028	-5.673	-12.622	20.011	-3.632
1065	1.065	-15.944	9.463	-16.072	12.175	-8.549	-14.54	46.947	-11.944
1066	1.066	-26.56	15.884	-16.916	1.039	-10.461	-12.011	71.624	-4.388
1067	1.067	-4.886	6.26	-23.584	-2.151	-12.366	-11.814	93.912	-6.704
1068	1.068	-8.011	-5.907	-10.325	1.042	-7.497	-7.94	114.192	-13.081
1069	1.069	-5.329	-20.219	-4.414	-7.213	-10.949	-11.413	71.928	-18.874
1070	1.07	-2.852	-26.009	-2.556	-9.72	-7.636	-5.982	55.683	-17.13
1071	1.071	-9.856	-17.296	-0.888	-7.43	-7.034	-5.39	-9.747	-15.598
1072	1.072	-20.538	-12.643	-2.112	-13.866	-7.396	-10.031	-18.474	-22.772
1073	1.073	-14.761	-8.368	-5.651	-15.784	-0.992	-9.438	-26.448	-21.617
1074	1.074	-20.016	-17.233	-11.509	-17.463	-3.489	-8.074	-18.932	-15.61
1075	1.075	-9.018	0.812	-10.399	-15.834	-1.144	-11.352	-25.472	-18.7
1076	1.076	-16.207	29.106	-23.033	-14.426	-7.701	-6.512	5.002	-13.851
1077	1.077	-22.626	-4.919	-28.141	-13.295	-10.198	-9.798	-22.603	-14.617
1078	1.078	-16.667	-36.8	-35.948	-16.85	-12.493	-13.855	12.793	-12.291
1079	1.079	-17.686	-40.8	-37.177	-17.845	-10.537	-9.007	-19.036	-10.343
1080	1.08	-10.959	-21.988	-25.237	-8.995	-8.584	-12.291	-6.484	-13.627
1081	1.081	-10.229	-11.911	-26.657	-12.53	-10.313	-12.863	27.741	-17.686
1082	1.082	-15.891	-21.202	-30.78	-7.309	-5.467	-11.51	5.011	-15.156
1083	1.083	-26.796	-12.902	-26.983	-6.274	-7.397	-9.185	-15.61	-17.471
1084	1.084	-22.217	-5.4	-25.704	-3.625	-6.813	-12.098	-4.294	-12.63
1085	1.085	-18.01	-7.776	-28.69	-10.852	-5.456	-13.261	-55.751	-12.062
1086	1.086	-11.678	-14.243	-21.827	-9.756	-7.771	-14.43	-48.289	-6.648
1087	1.087	-3.407	-27.898	-13.805	-12.103	-11.837	-13.668	-28.145	-11.487
1088	1.088	3.922	-26.272	-16.81	-7.821	-15.319	-9.227	-9.786	-14.78
1089	1.089	-0.947	-27.936	-7.827	-11.064	-7.97	-13.88	-4.301	-11.876
1090	1.09	-6.977	-32.292	-4.275	-10.283	-8.945	-13.31	-29.433	-15.364
1091	1.091	-11.081	-23.487	-1.11	-19.022	-11.862	-10.812	-15.838	-14.013
1092	1.092	-9.192	-31.898	-2.017	-12.506	-14.394	-7.535	46.767	-19.808
1093	1.093	-4.57	-26.75	-7.971	-8.939	-8.8	-6.382	2.162	-25.41
1094	1.094	-13.48	-21.94	-13.542	-16.306	-8.243	-4.46	-119.814	-27.338
1095	1.095	-33.047	-27.925	-21.444	-31.089	-7.686	-10.277	-67.285	-18.634
1096	1.096	-30.361	-15.744	-7.476	-33.35	-4.809	-7.962	-83.098	-12.651
1097	1.097	-32.891	-7.035	2.234	-27.679	-11.801	-14.558	-68.721	3.406
1098	1.098	-39.88	3.98	7.486	-26	-8.909	-8.575	23.456	5.724
1099	1.099	-29.247	8.209	2.867	-2.19	-4.661	-14.202	-12.139	-4.918
1100	1.1	-23.466	-0.722	4.259	42.506	-10.288	-12.276	20.36	-6.837
1101	1.101	-4.138	7.558	0.627	12.107	-15.134	-15.582	-9.279	-8.564
1102	1.102	-1.634	0.147	-0.486	-4.313	-17.086	-13.856	-0.393	-10.098
1103	1.103	-3.971	-2.85	-16.505	-9.248	-13.038	-10.39	72.928	-11.431
1104	1.104	-14.624	-8.964	-18.786	-4.702	-7.248	-10.017	3.801	-12.568
1105	1.105	-16.575	-11.418	-20.87	-25.383	-4.948	-9.65	12.725	-9.065
1106	1.106	-28.774	-19.494	-18.888	-44.177	-6.914	-10.835	4.614	-8.1
1107	1.107	-20.833	-16.56	-17.099	-34.086	-5.002	-9.701	12.011	-7.142
1108	1.108	-10.748	-11.905	-12.414	-18.417	-7.925	-8.172	-7.813	-2.891
1109	1.109	1.064	-18.078	-8.112	-21.115	-10.46	-12.65	47.319	-3.634
1110	1.11	-9.944	-17.451	-1.662	-8.31	-9.127	-9.388	-48.938	-14.442
1111	1.111	-17.055	-21.066	-7.601	-1.283	-11.276	-14.823	-9.279	-28.725
1112	1.112	-18.16	-25.802	-6.559	-7.63	-9.361	-12.915	26.48	-18.997
1113	1.113	-16.934	-33.596	-7.455	-13.376	-10.541	-6.94	37.525	-17.248
1114	1.114	-11.633	-34.593	-3.134	-32.707	-7.077	-6.191	-31.325	-9.307
1115	1.115	-18.329	-31.716	-2.285	-14.96	-6.703	-8.151	-93.661	-10.664
1116	1.116	-5.091	-44.903	8.625	-8.069	-9.627	-0.819	-52.924	-11.827
1117	1.117	8.515	-19.775	0.754	-23.032	-8.486	-5.677	-89.855	-10.67
1118	1.118	-3.617	-2.764	-0.552	-17.244	-12.76	-11.694	-42.967	-13.785
1119	1.119	1.058	0.323	-6.889	-1.412	-6.971	-12.481	36.441	0.874
1120	1.12	-3.158	8.674	-8.01	-3.582	-7.763	-13.082	3.954	11.48
1121	1.121	-4.266	-3.982	-13.204	-1.684	-9.713	-8.449	73.088	-2.095
1122	1.122	-12.541	-10.77	-16.072	7.072	-9.148	-15.046	81.944	-7.338
1123	1.123	-15.598	-16.97	-15.264	8.717	-7.416	-12.556	24.98	-15.295
1124	1.124	-10.708	-22.638	-14.464	-7.094	-8.781	-11.798	17.55	-16.662
1125	1.125	-14.922	-17.376	-13.88	-9.192	-12.086	-8.324	10.89	-15.504
1126	1.126	-10.809	-12.79	-9.239	-15.003	-9.198	-8.918	-7.393	-12.029
1127	1.127	-5.93	-14.289	-14.672	-13.292	-13.67	-8.347	-23.861	-11.065
1128	1.128	0.088	-20.874	-18.18	-5.376	-10.788	-10.878	-18.897	-15.906
1129	1.129	-10.567	-5.458	-20.143	-6.736	-9.463	-11.276	-32.512	-11.65
1130	1.13	-11.925	13.467	-19.574	-13.135	-6.195	-11.665	-44.96	-9.342
1131	1.131	-10.741	15.802	-20.922	-11.997	-6.609	-6.455	11.636	-12.837
1132	1.132	-4.732	22.635	-25.362	-15.122	-3.925	-9.949	19.646	-9.551
1133	1.133	-14.421	28.911	-19.932	-25.995	-4.341	-1.228	-17.472	-10.139
1134	1.134	-26.245	22.986	-23.409	-13.076	-5.143	-9.555	-11.006	-2.209
1135	1.135	-21.603	31.584	-20.119	-0.928	-9.623	-6.468	-78.33	-8.228
1136	1.136	-22.962	26.853	-21.868	-5.614	-6.364	-7.438	-123.392	-11.323
1137	1.137	-34.767	19.641	-19.365	-9.911	-8.133	-9.953	-83.038	-10.365
1138	1.138	-23.731	0.062	-17.039	-8.803	-10.668	-9.191	-16.539	-18.315
1139	1.139	-22.367	-25.511	-14.938	-12.336	-10.316	-11.13	9.913	-17.37
1140	1.14	-15.998	-28.837	-18.636	-15.496	-3.762	-9.213	-14.61	-16.428
1141	1.141	-14.856	-31.977	-12.276	-8.797	-4.764	-9.81	-66.303	-22.452
1142	1.142	-28.834	-46.132	-6.315	4.297	-5.57	-10.204	-59.86	-18.394
1143	1.143	-30.816	-74.416	-7.142	21.652	-3.283	-9.813	-78.207	-11.834
1144	1.144	-18.665	-93.201	-9.153	28.559	-8.148	-10.198	4.816	-11.09
1145	1.145	-20.26	-62.23	-8.659	26.361	-8.756	-12.128	-31.107	-7.05
1146	1.146	-21.653	-58.156	-15.342	12.723	-8.209	-8.641	1.204	-11.893
1147	1.147	-15.318	-31.809	-9.447	-10.204	-15.214	-11.536	-28.618	-5.89
1148	1.148	-21.371	-14.747	-3.958	-32.161	-14.292	-14.251	15.887	-3.549
1149	1.149	-9.626	-23.981	-14.921	-40.573	-10.079	-13.853	56.445	-14.37
1150	1.15	-14.287	-9.805	-26.087	-68.894	-12.441	-10.946	63.644	-22.293
1151	1.151	-18.553	8.018	-30.48	-95.272	-10.56	-8.999	29.994	-20.926
1152	1.152	-17.391	19.64	-24.241	-85.311	-10.035	-10.921	11.558	-24.605
1153	1.153	-18.576	13.258	-23.253	-38.393	-10.675	-13.034	27.74	-28.101
1154	1.154	-17.651	15.184	-22.489	-5.02	-9.367	-8.568	-7.698	-22.886
1155	1.155	-20.623	9.919	-23.663	-11.121	-2.05	-7.971	5.579	-10.123
1156	1.156	-21.437	27.265	-26.383	-27.688	-5.184	-7.37	-15.316	-1.425
1157	1.157	-30.359	24.85	-17.675	17.644	-10.049	-10.84	-34.309	0.116
1158	1.158	-17.227	5.595	-16.689	11.487	-10.855	-5.407	-65.562	-12.865
1159	1.159	-18.989	-17.701	-19.945	16.753	-10.113	-7.328	-11.624	-11.137
1160	1.16	-26.931	-27.005	-15.289	-8.582	-9.57	-16.024	-33.916	-9.601
1161	1.161	-25.613	-35.299	-16.238	4.822	-9.019	-10.012	-14.272	-10.966
1162	1.162	-21.957	-48.053	-14.103	-16.017	-11.955	-13.102	-20.565	-4.582
1163	1.163	-23.119	-59.643	-12.358	10.204	-9.474	-12.125	-4.31	-15.409
1164	1.164	-22.139	-40.431	-14.483	54.817	-12.797	-11.337	20.577	-16.753
1165	1.165	-23.097	-32.842	-12.926	48.758	-8.77	-13.645	70.588	-20.428
1166	1.166	-9.94	-25.822	-6.151	10.016	-11.309	-11.695	90.213	-12.134
1167	1.167	3.624	-40.663	0.425	-35.48	-14.625	-12.262	35.077	-2.476
1168	1.168	19.495	-50.257	6.215	-17.342	-9.811	-12.838	-2.093	14.541
1169	1.169	4.556	-76.488	10.079	-22.816	-11.774	-8.002	-35.744	-1.718
1170	1.17	-9.038	-125.583	9.305	-27.911	-11.219	-11.297	-78.407	-8.097
1171	1.171	-10.852	-132.101	-0.955	-87.656	-9.897	-7.237	-50.771	-13.897
1172	1.172	-12.683	-101.464	-8.292	-112.129	-15.339	-4.72	-35.667	-12.16
1173	1.173	-17.456	-34.261	-9.629	-60.498	-10.53	-12.078	-31.262	-16.801
1174	1.174	-13.328	46.515	-0.318	-27.869	-8.81	-15.37	-18.954	-15.45
1175	1.175	-9.758	122.451	0.683	5.479	-9.413	-12.27	-15.389	-11.797
1176	1.176	-11.024	171.895	-4.698	23.424	-10.022	-11.298	-53.235	-10.656
1177	1.177	0.705	145.298	-1.94	6.704	-11.398	-8.781	-28.159	-11.632
1178	1.178	24.428	137.258	-6.347	-8.679	-4.067	-14.395	-4.663	-10.292
1179	1.179	7.324	85.674	-18.681	-4.407	-9.309	-14.984	-36.687	0.512
1180	1.18	-14.619	38.955	-24.046	7.957	-4.49	-4.924	9.024	-6.652
1181	1.181	-6.366	-3.48	-25.719	4.271	-7.018	-9.191	27.082	-15.541
1182	1.182	1.118	-31.02	-27.195	7.492	-1.414	-23.521	21.607	-9.522
1183	1.183	-5.897	-15.816	-18.407	10.622	-6.258	-6.117	-34.042	-12.599
1184	1.184	-16.581	-20.16	-12.507	2.347	-5.683	-3.799	17.502	2.128
1185	1.185	-14.675	-40.786	-11.633	-10.374	-5.114	-10.201	118.293	-17.011
1186	1.186	-16.437	-67.076	-4.947	-12.675	-9.979	-12.149	46.001	-4.257
1187	1.187	-17.997	-77.171	-18.179	-6.324	-18.71	0.033	32.719	-6.603
1188	1.188	-22.278	-61.533	-0.818	-8.335	-5.565	-4.633	20.867	-4.482
1189	1.189	-10.484	-41.852	-7.843	-3.228	-7.316	2.513	-76.864	-2.558
1190	1.19	-18.442	-29.115	-10.014	1.321	-2.69	-1.18	-168.907	-7.788
1191	1.191	-5.51	-26.832	-8.118	-14.616	-6.96	-7.192	-37.639	-22.107
1192	1.192	-7.307	-24.706	-6.402	-12.543	-5.811	-14.563	14.814	-12.428
1193	1.193	-15.319	-26.597	-1.768	-14.532	-9.302	-11.679	-1.02	-7.195
1194	1.194	-19.641	-31.766	-6.029	-12.831	-8.346	-14.211	13.369	-11.821
1195	1.195	-39.201	-30.194	-4.855	-4.925	-3.528	-15.005	-25.97	-18.975
1196	1.196	-19.454	-28.846	-1.359	-6.291	-1.03	-16.957	-14.008	-20.143
1197	1.197	-16.917	-22.497	8.338	-2.632	-1.819	-8.263	-2.987	-21.297
1198	1.198	-14.553	-33.354	-0.524	-1.554	-2.409	-16.595	-32.494	-20.303
1199	1.199	-37.927	-23.289	-8.798	-9.03	-5.706	-13.514	-5.572	-25.113
1200	1.2	-34.779	-6.373	-16.109	5.57	-0.281	-16.434	19.031	-24.315
1201	1.201	-26.408	0.536	-17.026	3.337	-3.76	-17.214	41.294	-13.659
1202	1.202	-8.56	-5.844	-3.812	-10.311	-3.179	-14.9	48.06	-6.48
1203	1.203	-1.548	-0.023	2.064	-19.092	-9.757	-10.068	30.065	-10.146
1204	1.204	4.883	15.836	-3.071	-20.645	-14	-10.661	2.603	-11.29
1205	1.205	-24.094	30.725	-10.913	-21.966	-11.66	-13.574	-62.843	-8.167
1206	1.206	-44.756	32.628	-17.98	-4.904	-22.466	-8.742	-35.952	-11.034
1207	1.207	-25.955	27.395	-32.204	11.365	-14.507	-8.166	21.037	-6.732
1208	1.208	-22.668	3.579	-37.904	13.554	-15.845	-7.597	-30.553	-5.923
1209	1.209	-25.767	-47.936	-14.948	23.287	-12.151	-11.079	-10.572	-10.746
1210	1.21	-11.669	-70.045	-17.925	-2.955	-15.612	-7.798	-28.603	-19.432
1211	1.211	-29.5	-50.169	-15.089	-14.145	-12.496	-6.654	10.243	-30.248
1212	1.212	-41.11	-44.237	-12.455	-45.066	-9.574	-8.593	-45.228	-25.961
1213	1.213	-43.203	-60.75	-14.648	-49.112	-10.332	-8.211	21.622	-19.536
1214	1.214	-29.594	-35.64	-16.632	-75.401	-4.696	-10.336	-4.946	-3.822
1215	1.215	-20.8	-31.201	-10.655	-65.278	-15.508	-12.268	-29.187	15.375
1216	1.216	-25.349	-35.255	-1.782	-62.138	-13.926	-8.004	-80.701	2.652
1217	1.217	-3.57	-23.999	-3.173	-30.99	-12.537	-6.262	-47.068	-4.249
1218	1.218	12.213	-13.93	-13.092	-18.652	-11.335	-7.621	-16.686	-14.834
1219	1.219	15.034	7.95	-21.844	0.106	-7.812	-5.294	-22.048	-12.849
1220	1.22	22.669	5.261	-15.707	51.581	-2.55	-8.194	-77.539	-7.572
1221	1.221	25.068	-7.529	-29.487	-0.082	-11.405	-10.126	-55.57	-12.204
1222	1.222	40.038	-5.208	-23.522	-33.581	-5.363	-10.498	-8.758	-22.262
1223	1.223	26.563	-28.584	-18.129	-3.222	-10.554	-9.708	-26.943	-18.569
1224	1.224	3.793	-25.373	-19.518	24.477	-9.548	-13.571	0.784	-0.557
1225	1.225	-5.421	-33.55	-15.106	100.214	-5.237	-12.214	-4.165	-3.074
1226	1.226	-25.084	-35.894	-13.795	89.484	-9.257	-9.882	-26.993	-10.035
1227	1.227	-17.463	-14.653	-7.655	79.739	-8.637	-8.707	2.015	-3.631
1228	1.228	-19.72	-17.292	-10.619	-18.649	-10.528	-6.755	-1.636	6.069
1229	1.229	-26.052	-24.831	-5.659	-136.994	-6.414	-10.997	49.839	-16.743
1230	1.23	-27.973	-31.879	-9.814	-121.022	-8.887	-7.499	27.803	-26.006
1231	1.231	-26.246	-25.63	-5.66	-48.73	-12.13	-5.157	7.967	-28.695
1232	1.232	-30.899	-4.533	-7.49	-114.443	-10.924	-7.267	50.681	-21.137
1233	1.233	-38.065	-7.429	-6.789	-102.56	-11.266	-9.971	34.311	-18.797
1234	1.234	-44.451	-0.001	-7.236	-69.961	-6.195	-8.785	-31.211	-12.396
1235	1.235	-36.154	34.905	-2.255	-20.532	2.563	-9.537	-4.327	12.784
1236	1.236	-33.078	59.9	-9.47	24.225	-0.877	-13.971	4.014	9.495
1237	1.237	-22.253	36.927	-12.243	48.648	-8.19	-6.597	-3.197	-6.173
1238	1.238	-15.108	24.437	-2.454	70.747	-12.997	-13.341	16.824	-8.871
1239	1.239	-0.804	-17.168	-8.712	37.319	-3.28	-12.547	-25.771	-11.377
1240	1.24	12.745	-11.715	-7.431	7.018	-4.401	-13.297	-20.347	-13.673
1241	1.241	24.932	-36.823	-8.274	1.725	-5.526	-9.797	-5.362	-15.761
1242	1.242	26.488	-68.762	-11.053	6.888	-10.719	-9.203	-9.685	-13.812
1243	1.243	10.627	-72.971	-13.461	2.541	-5.846	-10.943	-30.242	-15.536
1244	1.244	-21.313	-31.562	-22.261	-9.789	-1.56	-8.426	-18.962	-4.497
1245	1.245	-34.866	29.21	-13.841	-28.516	-5.596	-11.711	-49.865	5.554
1246	1.246	-38.936	53.329	-18.966	-31.744	-6.154	-11.316	-37.415	-11.483
1247	1.247	-42.578	45.683	-21.78	9.104	-14.832	-14.991	11.956	-23.092
1248	1.248	-39.257	25.567	-17.434	25.537	-11.32	-11.688	-48.263	-20.961
1249	1.249	-29.937	92.579	-15.044	10.429	-16.523	-8.78	-23.718	-22.89
1250	1.25	-27.223	29.887	-19.817	-3.085	-13.602	-14.772	-16.203	-14.168
1251	1.251	-19.661	-27.14	-15.107	-7.034	-5.646	-10.501	-35.99	-15.704
1252	1.252	-17.317	-34.519	-13.302	-3.292	-6.591	-12.81	-54.009	-8.516
1253	1.253	-15.152	-27.907	-20.204	-13.357	-15.474	-7.955	-48.408	-12.168
1254	1.254	-17.059	-33.896	-13.364	-16.448	-14.293	-7.356	-23.115	-13.314
1255	1.255	-11.801	-28.445	-7.304	-19.067	-17.369	-10.238	-27.446	-10.194
1256	1.256	2.524	-43.491	-6.483	-11.375	-12.506	-11.579	35.081	-13.076
1257	1.257	19.922	-47.89	-2.966	-18.187	-8.232	-7.102	26.237	-7.051
1258	1.258	22.256	-43.76	-10.304	-24.459	-7.43	-14.82	34.508	-2.943
1259	1.259	32.899	-47.412	-9.322	-37.884	-9.335	-7.442	-17.081	-9.468
1260	1.26	15.48	-37.353	-8.517	-18.394	-6.015	-6.458	-10.41	-8.641
1261	1.261	-10.253	-28.101	-1.134	-15.769	-4.255	-12.435	56.805	-15.958
1262	1.262	-34.079	-30.849	-7.882	-8.704	-3.846	-11.645	30.134	-18.834
1263	1.263	-49.774	-38.438	-17.536	-2.229	-8.27	-16.475	-10.476	-24.826
1264	1.264	-58.091	-40.744	-37.069	-4.08	-9.989	-13.176	-3.048	-20.764
1265	1.265	-55.539	-42.708	-22.935	-9.222	-12.482	-14.908	3.604	-28.678
1266	1.266	-43.883	-44.392	-10.16	-1.162	-12.863	-6.975	-2.432	-29.608
1267	1.267	-33.203	-24.913	1.45	-2.4	-16.915	-3.489	58.377	-14.886
1268	1.268	-27.347	-27.354	-4.946	-11.177	-9.939	-10.838	-31.34	0.019
1269	1.269	-22.073	-38.915	0.832	-19.366	-7.025	-5.998	-43.191	-17.405
1270	1.27	-23.581	-19.69	-18.566	-24.458	-14.944	-8.508	54.536	8.326
1271	1.271	-16.383	-12.012	-31.376	-27.185	-7.572	-15.864	15.019	5.03
1272	1.272	-20.036	-4.909	-38.399	-13.91	-4.661	-12.965	3.2	-4.266
1273	1.273	-16.551	-11.107	-27.805	-0.281	-3.872	-10.454	-29.317	-6.99
1274	1.274	-19.696	10.302	-14.302	-5.417	-14.504	-8.136	-39.237	5.769
1275	1.275	-16.878	7.664	-12.614	-16.362	-7.327	-10.072	23.313	-1.198
1276	1.276	-14.451	15.236	-11.106	-23.399	-3.636	-12.01	15.28	-11.853
1277	1.277	-2.338	8.307	-3.972	-32.206	-9.624	-11.429	-6.722	-17.676
1278	1.278	13.459	10.471	-2.837	-21.296	-8.652	-13.945	26.766	-15.944
1279	1.279	19.778	12.48	0.615	-22.693	-7.682	-10.653	-28.194	-11.307
1280	1.28	17.772	3.887	5.81	-16.444	-8.455	-7.754	-50.215	-12.694
1281	1.281	8.999	8.632	-8.955	-5.678	-9.233	-10.468	-70.175	-11.57
1282	1.282	4.294	-12.937	-19.662	-1.4	-7.301	-7.768	-27.669	-12.769
1283	1.283	-11.652	-47.264	-21.66	-10.329	-7.88	-11.257	-66.455	-11.82
1284	1.284	-1.076	-33.587	-23.471	-13.803	-15.627	-7.979	-91.658	-8.934
1285	1.285	-6.95	-4.416	-18.87	-1.954	-10.405	-9.151	-50.528	-8.167
1286	1.286	-15.689	-30.581	-8.848	6.071	-11.371	-12.839	-56.035	-5.838
1287	1.287	-14.15	-40.494	-7.752	7.557	-8.855	-11.498	-20.905	-12.422
1288	1.288	-15.501	-87.399	-11.294	-9.315	-6.551	-9.379	47.703	-11.67
1289	1.289	-21.886	-67.342	-14.455	-30.261	-8.504	-9.006	-41.289	-23.88
1290	1.29	-20.703	-49.078	-21.315	-55.743	-3.865	-8.629	18.152	-36.098
1291	1.291	-21.641	11.962	-20.639	-58.988	-6.774	-11.538	-57.862	-18.705
1292	1.292	-24.488	117.874	-8.546	-24.509	-8.137	-7.089	-28.365	-11.765
1293	1.293	-16.517	132.224	-6.905	16.739	-7.769	-4.191	33.974	-1.143
1294	1.294	-19.609	92.801	-11.654	22.17	-6.623	-9.034	25.673	8.511
1295	1.295	-28.55	128.509	-16.011	7.075	-1.412	-10.968	-11.447	-3.695
1296	1.296	-39.441	117.837	-9.71	38.989	-9.362	-6.907	-112.533	-11.635
1297	1.297	-29.432	9.445	-8.639	51.365	-10.343	-9.43	-184.901	-10.307
1298	1.298	-23.076	-33.57	-5.623	32.612	-7.468	-9.048	-13.913	-11.499
1299	1.299	-14.757	6.008	-14.602	-18.869	-8.265	-7.896	9.186	-17.522
1300	1.3	-15.712	-29.472	-20.684	-70.59	-9.058	-13.909	30.205	-12.323
1301	1.301	-12.824	-105.301	-19.795	-23.822	-13.911	-13.16	11	-15.243
1302	1.302	-12.089	-134.934	-13.087	18.712	-10.632	-12.403	-6.507	-9.264
1303	1.303	-4.769	-90.249	-13.903	2.257	-16.059	-10.483	9.217	-6.953
1304	1.304	-11.579	-82.118	-17.991	-63.332	-16.66	-12.427	-5.247	-14.9
1305	1.305	-10.856	-74.783	-14.526	-89.995	-16.091	-9.542	34.157	-11.819
1306	1.306	-5.29	-68.226	-9.879	-65.581	-13.201	-15.368	22.247	-18.61
1307	1.307	-14.786	-74.246	-5.817	-13.929	-13.597	-13.066	-10.276	-28.299
1308	1.308	-2.958	-46.58	-7.159	-20.628	-13.986	-13.661	-0.436	-34.694
1309	1.309	-7.578	-41.561	-4.831	-26.739	-9.153	-10.381	8.394	-31.217
1310	1.31	-6.196	-9.645	-8.883	-21.511	-1.802	-13.272	16.368	-19.421
1311	1.311	0.191	19.368	-7.515	-16.711	-2.77	-8.415	53.2	-14.788
1312	1.312	-10.658	30.602	-7.124	-21.423	-7.032	-5.119	6.211	6.872
1313	1.313	-26.545	-20.869	-5.006	-9.308	-4.722	-8.019	12.124	16.145
1314	1.314	-37.204	-102.315	-5.389	-13.178	-2.799	-10.523	-15.685	2.004
1315	1.315	-31.4	-134.803	-2.699	-23.208	0.483	-4.123	49.753	-5.554
1316	1.316	-26.155	-6.469	-0.563	-1.298	-4.944	-6.627	94.274	-3.245
1317	1.317	-21.466	45.984	-3.838	18.499	-3.017	-8.925	69.677	-5.391
1318	1.318	-14.237	61.89	-3.42	16.102	-4.956	-9.487	17.86	-7.313
1319	1.319	-15.311	47.615	1.053	18.45	-7.862	-12.765	-29.217	-5.552
1320	1.32	-16.384	-18.185	-6.67	3.553	-9.214	-8.684	-35.475	-7.092
1321	1.321	-13.22	-30.031	-3.569	1.607	-8.835	-10.026	-30.14	-11.32
1322	1.322	1.551	-62.569	-6.469	-0.161	-10.966	-10.409	-5.108	-12.46
1323	1.323	16.524	-13.225	-10.733	10.838	-13.668	-10.019	8.276	-8.97
1324	1.324	14.654	31.496	-6.649	18.024	-15.603	-16.009	-54.442	-9.929
1325	1.325	2.512	55.895	-17.459	14.42	-10.776	-11.741	-99.321	-7.008
1326	1.326	-21.248	33.85	-28.452	-3.539	-12.73	-12.506	-75.076	-9.518
1327	1.327	-17.907	40.442	-24.147	-16.282	-6.728	-10.572	-8.397	-13.584
1328	1.328	-20.942	-2.146	-22.925	-4.649	-7.527	-12.51	-17.368	-11.649
1329	1.329	-18.17	-40.886	-21.713	1.764	-5.611	-10.766	-25.509	-9.709
1330	1.33	-20.642	-25.819	-5.601	-15.576	-5.053	-7.285	-3.544	-11.451
1331	1.331	-18.303	-21.446	-3.233	-22.456	-9.133	-4.959	2.967	-10.099
1332	1.332	-3.395	-17.465	-9.59	-16.003	-12.614	-10.774	21.204	-17.457
1333	1.333	-13.078	-28.806	-7.622	-17.984	-6.242	-8.458	-39.688	-14.371
1334	1.334	-11.352	-32.248	-30.424	-9.47	-7.029	-9.055	-47.753	-17.276
1335	1.335	-28.779	-23.081	-27.269	-11.257	-7.825	-9.641	-25.595	-13.023
1336	1.336	-35.759	-14.834	-13.073	-21.567	-11.329	-10.234	-18.867	-12.258
1337	1.337	-29.387	-22.454	-20.529	-41.297	-3.994	-8.883	-24.666	-11.686
1338	1.338	-19.72	-38.78	-8.856	-33.026	-8.844	-10.243	36.553	-17.704
1339	1.339	-24.948	-23.948	1.849	-4.847	-11.372	-12.374	-3.791	-12.108
1340	1.34	-23.403	-22.014	7.718	-23.799	-13.713	-14.316	-10.964	-14.071
1341	1.341	-39.275	-13.274	2.556	-20.661	-13.151	-13.163	-30.593	-12.166
1342	1.342	-24.38	-8.563	-2.032	-17.594	-7.174	-11.037	12.161	-13.916
1343	1.343	-14.72	-21.427	-3.318	-14.894	-7.975	-11.231	-4.022	-12.567
1344	1.344	-2.541	-16.123	-12.156	-17.354	-7.404	-14.33	-8.776	-12.176
1345	1.345	2.091	-30.448	-15.585	-14.875	-10.704	-11.632	51.114	-13.336
1346	1.346	3.428	-32.396	-12.443	-21.16	-12.457	-8.163	-5.541	-10.644
1347	1.347	-13.626	-20.268	-19.182	-15.316	-6.668	-11.072	-42.373	-12.609
1348	1.348	-25.26	-9.413	-14.9	4.027	-7.456	-5.08	-48.793	-14.189
1349	1.349	-23.155	-5.342	-5.97	16.738	-12.308	-0.834	-54.445	-9.763
1350	1.35	5.863	8.867	-11.946	9.708	-11.747	1.482	-59.489	-9.216
1351	1.351	26.566	6.778	-15.029	-18.008	-8.858	-3.371	-23.857	-7.503
1352	1.352	15.341	1.314	-29.723	-44.331	-11.393	-8.02	17.787	-10.055
1353	1.353	12.061	-9.995	-40.352	-61.384	-6.956	-9.771	23.575	-12.413
1354	1.354	15.174	5.624	-30.672	-70.729	-12.385	-3.966	-11.256	-9.55
1355	1.355	6.865	11.78	-35.894	-45.277	-10.454	-6.287	11.943	-6.885
1356	1.356	-16.339	-1.924	-24.864	6.053	-8.526	-8.226	-25.194	-12.729
1357	1.357	-38.197	-10.724	-29.126	72.714	-10.271	-10.171	-19.847	-11.989
1358	1.358	-40.918	0.24	-22.755	45.968	-7.762	-19.081	12.408	-11.462
1359	1.359	-38.416	1.595	-21.616	86.563	-11.058	-27.988	33.435	-14.802
1360	1.36	-31.477	7.985	-16.436	108.638	-9.893	-29.154	14.9	-11.938
1361	1.361	-37.907	-9.954	-1.774	102.038	-7.172	-19.487	66.626	-13.318
1362	1.362	-39.901	-12.373	4.557	83.875	-1.348	-13.106	-29.572	-11.981
1363	1.363	-38.242	-33.353	-12.933	0.685	-6.947	-21.439	-16.365	-16.053
1364	1.364	-36.791	-24.978	-1.396	-178.351	-11.776	-16.23	19.235	-11.217
1365	1.365	-35.531	-22.517	-7.861	-152.884	-11.178	-13.344	30.054	-11.819
1366	1.366	-31.949	-6.376	-2.133	-129.741	-10.571	-15.873	39.909	-6.433
1367	1.367	-32.231	-19.342	-7.433	-150.904	-14.039	-8.528	13.285	-17.306
1368	1.368	-33.463	-29.909	-5.965	-54.797	-8.607	-9.51	21.42	-12.7
1369	1.369	-23.859	-0.823	-0.052	-30.534	-10.148	-9.331	28.658	-17.006
1370	1.37	-4.391	36.731	-4.386	-13.236	-6.651	-8.558	-45.467	-15.89
1371	1.371	3.875	11.513	-8.146	2.486	-6.042	-6.214	-35.703	-14.775
1372	1.372	-8.926	-11.355	0.095	16.682	-12.59	-2.708	-9.108	-11.735
1373	1.373	-1.965	-40.393	-9.675	-22.89	-6.569	-7.336	9.78	-16.621
1374	1.374	4.422	-29.109	-3.379	-58.565	-5.762	-6.741	-14.687	-15.696
1375	1.375	6.353	-39.09	-11.804	-26.11	5.107	-8.091	7.225	-13.231
1376	1.376	-2.372	-35.943	-17.152	-16.318	-12.288	-1.696	-39.796	-14.046
1377	1.377	-7.064	-27.614	-22.137	-7.524	3.958	-2.461	-58.151	-17.573
1378	1.378	-5.759	-14.849	-12.606	0.472	-2.446	-8.075	-63.704	-17.041
1379	1.379	3.088	-26.482	-11.589	-36.603	-0.513	-3.234	-18.345	-8.184
1380	1.38	9.024	1.15	-8.252	-30.125	-9.245	-7.88	-36.663	-7.06
1381	1.381	-0.72	-2.521	-9.336	0.132	-23.584	-1.291	-108.955	-5.942
1382	1.382	-4.459	0.791	-18.335	83.223	-6.207	-3.808	-59.683	-2.88
1383	1.383	-12.829	3.944	-17.298	166.533	-8.58	-1.491	-50.862	-9.696
1384	1.384	-13.875	-10.126	-33.482	155.622	-6.511	-9.429	-59.161	-7.213
1385	1.385	-18.794	-27.848	-31.284	125.971	-4.63	-6.334	-37.232	-4.929
1386	1.386	-23.127	-43.953	-37.776	45.204	-6.415	-17.172	-57.242	-6.894
1387	1.387	-25.522	-41.62	-8.834	-74.32	-11.111	-12.915	-51.274	-4.983
1388	1.388	-29.053	-55.012	-13	-58.51	-9.794	-14.076	-23.647	-7.915
1389	1.389	-28.48	-70.841	-16.763	13.715	-6.132	-10.594	11.533	-7.555
1390	1.39	-24.413	-60.169	-20.128	-25.733	-4.942	-9.633	-38.908	-10.858
1391	1.391	-18.581	-34.983	-10.912	-109.185	-5.892	-16.412	21.425	-13.002
1392	1.392	-11.209	-4.146	-13.689	-76.739	-4.935	-13.9	-19.461	-11.08
1393	1.393	-8.257	-8.292	-11.239	-86.671	-18.104	-11.576	17.338	-13.033
1394	1.394	-12.46	2.895	-8.976	-149.206	-16.175	-8.092	-2.798	-8.204
1395	1.395	-13.168	6.186	-6.906	-92.311	-10.94	-8.675	2.994	-7.626
1396	1.396	-13.695	9.316	2.71	-10.875	-12.473	-12.739	30.508	-5.696
1397	1.397	-4.962	6.636	4.388	21.584	-13.818	-13.129	-15.202	-6.275
1398	1.398	-1.503	-11.179	-3.618	31.439	-10.12	-9.85	-21.426	-14.211
1399	1.399	-8.864	-32.296	-10.828	-13.23	-6.627	-13.921	-27.065	-10.726
1400	1.4	-17.736	-12.579	-9.691	-53.814	-11.855	-10.434	-42.402	-11.685
1401	1.401	-21.146	20.902	-10.865	-31.684	-8.947	-16.806	-65.506	-8.77
1402	1.402	-28.396	52.797	-9.902	15.196	-9.72	-10.8	-28.16	-6.245
1403	1.403	-29.277	73.455	-5.087	21.213	-15.336	-14.871	-33.342	-5.457
1404	1.404	-29.982	62.26	-11.097	4.758	-15.92	-16.809	-19.923	-8.927
1405	1.405	-32.249	10.91	-8.749	39.993	-9.923	-9.45	-32.518	-13.552
1406	1.406	-21.37	-25.905	-8.123	26.514	-9.147	-8.47	23.998	-20.099
1407	1.407	-10.313	-32.379	-2.053	5.892	-5.664	-7.672	-16.898	-8.65
1408	1.408	-3.146	-50.487	-4.29	2.3	-6.247	-9.97	-9.792	-13.26
1409	1.409	-1.961	-33.961	6.654	-49.201	-10.303	-8.021	50.625	-14.571
1410	1.41	6.4	-49.003	-4.263	-12.238	-11.654	-6.079	26.154	-15.693
1411	1.411	13.814	-53.406	-2.777	-45.754	-18.021	-6.651	77.71	-16.82
1412	1.412	14.838	-57.42	3.755	-39.909	-15.463	-1.793	111.15	-11.587
1413	1.413	8.904	-38.616	-2.098	9.864	-9.8	-2.347	117.05	-16.395
1414	1.414	-3.218	6.075	-7.197	43.232	-14.602	-6.379	67.086	-15.59
1415	1.415	2.073	48.658	-11.896	25.007	-19.219	-5.96	73.617	-13.234
1416	1.416	-2.49	43.281	-17.761	19.716	-12.613	-13.273	-17.963	-11.263
1417	1.417	-15.373	-2.152	-19.942	24.891	-8.329	-10.14	-4.84	-11.812
1418	1.418	-10.066	3.87	-17.875	38.583	-5.981	-11.07	30.795	-7.72
1419	1.419	-8.434	9.313	-25.109	18.105	-12.528	-22.452	41.574	-10.192
1420	1.42	-30.029	4.363	-25.971	14.688	-22.181	-33.442	-47.292	-11.509
1421	1.421	-45.624	-27.462	-25.095	-16.002	-20.993	-29.148	-35.591	-6.635
1422	1.422	-48.254	-56.437	-16.082	-44.808	-10.13	-20.218	-46.546	-13.953
1423	1.423	-40.636	-60.072	-21.969	-55.852	-17.269	-14.187	-36.708	-14.875
1424	1.424	-38.252	-43.028	-7.925	-52.378	-13.562	-8.931	-27.801	-8.835
1425	1.425	-36.067	-8.542	-2.003	-36.492	-0.381	-7.942	-19.687	-14.406
1426	1.426	-22.458	-4.06	10.302	-22.18	22.485	-7.145	-12.363	-12.43
1427	1.427	-13.719	0.055	8.868	-9.304	25.598	1.782	7.509	-10.444
1428	1.428	-9.06	-26.222	7.62	-16.138	5.878	-4.201	-22.934	-10.982
1429	1.429	1.014	-29.451	6.587	-18.06	18.668	-1.091	-28.339	-14.422
1430	1.43	2.205	-45.09	-8.961	-8.196	7.071	-7.852	-33.286	-8.955
1431	1.431	-1.248	-42.333	-23.731	-9.747	17.72	0.095	-56.04	-13.743
1432	1.432	-4.342	-55.057	-6.182	-20.59	15.778	-2.988	-43.558	-10.406
1433	1.433	10.371	-48.015	-8.378	-36.266	21.02	-3.94	-17.145	-13.264
1434	1.434	8.248	-54.273	-18.899	-46.742	6.709	-8.189	-48.009	-8.388
1435	1.435	-9.167	-83.195	-24.579	-17.638	-6.83	-8.965	-68.604	-10.284
1436	1.436	-11.47	-95.493	-22.712	19.849	-5.083	-9.539	-87.204	-11.988
1437	1.437	-22.088	-38.741	-11.558	-35.792	-13.015	-8.961	-63.361	-7.113
1438	1.438	-39.482	50.915	-12.783	-87.64	-34.683	-9.543	-22.377	-10.366
1439	1.439	-41.781	62.77	-13.839	-40.872	-62.932	-6.058	5.493	-15.752
1440	1.44	-48.154	51.965	-12.587	14.162	-44.15	-8.379	81.402	-12.236
1441	1.441	-38.468	160.587	-19.863	36.279	-13.174	-8.767	49.075	-10.271
1442	1.442	-40.229	88.493	-22.68	29.734	-9.101	-10.705	-0.026	-7.345
1443	1.443	-29.263	22.761	-23.373	-0.442	-12.768	-10.32	9.099	-10.798
1444	1.444	-25.063	-12.769	-24.048	-16.655	-22.829	-9.548	1.198	-14.06
1445	1.445	-10.805	-45.149	-17.361	18.748	-25.925	-8.774	-5.945	-11.126
1446	1.446	10.429	-35.153	-5.839	23.419	-17.597	-4.518	0.806	-12.259
1447	1.447	30.127	9.645	-1.095	-5.306	-20.105	-2.776	-29.379	-10.297
1448	1.448	1.861	17.822	-11.052	-31.332	-8.49	-4.131	-23.832	-11.045
1449	1.449	-24.449	10.48	-19.86	-34.386	-2.1	-11.487	1.423	-12.381
1450	1.45	-34.511	-9.536	-25.788	-43.52	-7.904	-21.17	24.311	-13.138
1451	1.451	-43.813	8.535	-24.761	-35.087	-2.678	-17.497	-4.662	-9.443
1452	1.452	-35.498	3.008	-9.992	-17.136	-1.119	-9.181	-15.812	-12.905
1453	1.453	-22.746	-72.752	-16.328	4.154	0.25	-14.413	-32.659	-13.271
1454	1.454	-11.159	-126.997	-25.966	-3.981	-6.121	-15.386	8.379	-14.415
1455	1.455	-9.054	-117.201	-31.184	-16.621	-7.274	-21.391	3.183	-20.399
1456	1.456	-11.036	-72.622	-29.631	9.239	-4.161	-28.739	28.561	-19.617
1457	1.457	-5.871	-48.457	-30.982	40.303	-5.093	-25.832	24.275	-18.841
1458	1.458	-13.858	-26.619	-29.81	77.953	-11.047	-17.897	-29.79	-20.764
1459	1.459	-15.236	-6.892	-23.802	52.923	-10.225	-12.673	-66.622	-16.11
1460	1.46	-18.917	-1.058	-24.753	57.41	-19.67	-9.777	-46.456	-7.2
1461	1.461	-12.912	-17.657	-17.981	103.274	-31.44	-7.268	-64.505	12.353
1462	1.462	-13.871	-2.668	-11.987	48.179	-29.863	-8.055	-69.749	-7.377
1463	1.463	-10.971	20.099	-4.64	-63.059	-16.887	-15.996	-84.663	-9.884
1464	1.464	-1.304	7.657	-5.629	-206.354	-11.697	-8.648	-24.967	-7.555
1465	1.465	-10.234	-18.688	-4.901	-225.509	-7.089	-13.508	-16.795	-9.67
1466	1.466	-6.786	-8.598	-5.742	-138.103	-5.77	-9.273	-9.437	-3.852
1467	1.467	-3.739	0.734	-0.984	-90.557	-6.963	-5.242	-70.029	-9.07
1468	1.468	-6.685	-7.583	8.989	-47.483	-8.138	-7.21	19.592	-16.988
1469	1.469	1.208	-30.744	18.964	-34.404	-0.779	-10.53	7.837	-12.708
1470	1.47	8.506	-27.509	12.486	-22.705	-1.72	-7.652	18.713	-9.019
1471	1.471	3.6	-7.567	-0.773	31.406	-2.441	-0.693	48.328	-7.849
1472	1.472	-7.875	-14.971	0.876	60.985	-4.713	-5.52	3.595	-13.063
1473	1.473	-3.245	-8.024	-7.129	16.21	-6.614	-9.772	-4.55	-12.088
1474	1.474	-4.609	-14.609	-8.594	-24.587	-0.6	-4.149	2.819	-11.308
1475	1.475	-16.427	-9.007	-12.382	26.921	-2.891	-8.967	36.294	-8.975
1476	1.476	-5.416	-17.915	-15.961	87.357	-6.336	-6.996	30.303	-16.905
1477	1.477	-4.033	-0.685	-10.817	46.645	-0.28	-5.216	24.906	-11.668
1478	1.478	-7.674	-7.825	-19.784	-20.121	-5.839	-8.662	-20.532	-10.694
1479	1.479	-23.301	2.678	-16.362	-29.078	-5.249	-6.306	-26.534	-9.912
1480	1.48	-25.383	8.38	-17.375	-21.045	-4.676	-12.08	-21.107	-12.234
1481	1.481	-15.677	-3.906	-18.435	0.899	-4.144	-9.723	-56.316	-10.293
1482	1.482	-24.362	-27.752	-19.305	34.268	-10.01	-14.529	12.351	-9.714
1483	1.483	-32.277	-65.55	-13.739	64.518	-7.745	-8.501	22.122	-11.46
1484	1.484	-27.989	-50.461	-24.631	69.79	-4.308	-7.715	13.173	-11.849
1485	1.485	-42.28	-36.909	-16.801	94.843	-3.767	-12.546	-11.228	-11.462
1486	1.486	-44.205	-7.896	-15.563	26.035	-4.387	-11.966	85.08	-13.593
1487	1.487	-35.492	-4.181	-1.352	-3.66	-12.349	-9.063	-7.178	-13.982
1488	1.488	-30.85	-7.387	8.215	-66.261	-8.893	-11.585	-19.105	-13.599
1489	1.489	-17.89	2.011	9.856	-106.982	-9.917	-8.306	-30.03	-14.379
1490	1.49	-9.172	-0.584	8.228	-99.654	-10.967	-6.188	-20.219	-14.581
1491	1.491	14.657	-13.252	0.996	-106.205	-10.248	-10.652	-29.155	-10.333
1492	1.492	45.668	21.954	-5.473	-173.376	-11.035	-7.759	-37.332	-15.753
1493	1.493	25.026	-3.148	-23.562	-146.716	-12.956	-7.397	-15.343	-13.813
1494	1.494	13.882	-44.361	-31.189	-89.913	-8.297	-7.027	-21.968	-13.238
1495	1.495	-3.059	-38.888	-28.938	-38.32	-7.717	-8.2	8.337	-11.508
1496	1.496	-18.623	-13.659	-22.615	-31.81	-10.236	-12.649	-8.226	-11.125
1497	1.497	-38.246	9.306	-32.354	-1.435	-6.945	-12.055	6.751	-11.52
1498	1.498	-50.895	13.55	-30.676	37.288	-4.841	-8.579	20.201	-12.691
1499	1.499	-43.853	62.893	-19.718	52.398	-2.944	-8.201	40.835	-8.249
1500	1.5	-33.195	82.925	-12.641	47.997	-8.013	-8.608	14.457	-11.158
1501	1.501	-35.147	64.74	-19.106	27.307	-14.052	-11.342	-16.607	-12.529
1502	1.502	-22.993	37.003	-13.158	8.523	-16.406	-6.333	-70.892	-11.177
1503	1.503	-15.087	-8.642	-5.82	5.22	-19.924	-10.992	-78.298	-9.05
1504	1.504	-13.751	-27.075	6.932	20.901	-11.228	-11.589	-71.756	-11.759
1505	1.505	5.798	-32.773	1.68	35.024	-12.388	-15.082	-65.709	-9.046
1506	1.506	19.922	12.418	-6.264	17.172	-26.325	-12.771	17.546	-9.248
1507	1.507	12.391	6.254	-13.425	-17.95	-28.278	-9.888	5.802	-8.481
1508	1.508	-13.318	-21.444	-19.8	-43.203	-26.547	-10.282	-5.011	-11.003
1509	1.509	-30.321	-36.477	-23.252	-2.038	-18.613	-6.798	-54.324	-10.815
1510	1.51	-33.384	-49.94	-20.111	47.809	-14.327	-7.193	-9.586	-10.033
1511	1.511	-30.642	-70.501	-19.108	108.319	-10.638	-4.504	-17.658	-12.531
1512	1.512	-23.055	-81.607	-18.284	100.151	7.351	-10.34	-24.982	-9.019
1513	1.513	-25.349	-57.726	-14.167	48.387	40.84	-12.687	21.905	-10.355
1514	1.514	-18.928	-41.969	-3.285	-25.656	27.311	-4.76	-8.382	-14.409
1515	1.515	-9.217	-55.957	4.686	3.957	14.945	-5.673	8.231	-11.88
1516	1.516	-3.982	-73.638	6.082	-22.66	11.282	-4.662	-47.164	-6.452
1517	1.517	-18.3	-66.53	7.275	-14.341	-5.738	-3.833	-54.356	-15.923
1518	1.518	-12.48	-93.984	1.309	-21.523	-21.398	-7.847	-47.687	-17.08
1519	1.519	-0.285	-127.826	-3.876	-27.919	-41.122	-18.647	-29.35	-11.085
1520	1.52	-4.934	-150.481	-0.919	-58.022	-58.901	-32.938	-56.897	-10.106
1521	1.521	-17.91	-87.809	-6.904	-107.686	-42.631	-34.859	-1.244	-9.13
1522	1.522	-40.79	46.615	-19.09	-73.932	-14.932	-15.487	-8.459	-13.378
1523	1.523	-25.189	181.377	7.229	5.704	-3.698	-12.96	-14.989	-11.042
1524	1.524	-11.127	164.019	10.877	16.762	-13.77	-15.283	15.424	-11.615
1525	1.525	1.591	148.158	-6.176	7.137	-10.687	-25.927	9.987	-11.034
1526	1.526	-24.219	104.995	-15.497	-37.316	-13.421	-23.994	5	-15.081
1527	1.527	-20.996	65.482	-35.257	-77.714	-15.982	-15.3	0.541	-9.289
1528	1.528	-24.146	5.824	-37.785	-25.845	0.236	-16.863	12.896	-11.621
1529	1.529	-15.892	-26.736	-49.408	7.713	15.098	-12.627	1.65	-8.152
1530	1.53	-3.207	-36.682	-17.49	25.869	28.623	-19.033	-1.685	-10.098
1531	1.531	-5.598	-63.475	-21.963	9.313	30.34	-10.734	26.505	-8.359
1532	1.532	-7.774	-39.173	-42.689	14.24	12.89	-9.796	83.103	-4.879
1533	1.533	-9.756	-61.274	-31.49	9.821	-3.404	1.007	42.427	-10.299
1534	1.534	-15.052	-54.76	6.216	-27.574	-22.6	-0.364	-9.245	-9.731
1535	1.535	-13.563	-36.632	11.189	-2.371	-30.182	3.277	24.228	-10.331
1536	1.536	-9.382	-64.362	6.681	2.213	-32.54	-0.243	66.719	-12.095
1537	1.537	-10.624	-39.227	10.702	-35.243	-30.445	2.813	61.24	-8.639
1538	1.538	-14.159	2.006	-0.546	-60.367	-13.071	3.764	46.046	-10.974
1539	1.539	-21.574	-14.452	-17.578	-46.919	-1.487	2.951	23.111	-12.146
1540	1.54	-28.388	-29.577	-20.671	-43.042	0.597	-1.148	27.047	-9.464
1541	1.541	-27.66	-34.086	-12.342	5.922	-9.134	-6.02	-14.656	-14.53
1542	1.542	-35.047	-13.432	-4.789	12.353	-25.044	4.007	-42.434	-17.852
1543	1.543	-30.224	-32.164	-11.755	18.17	-22.949	-6.094	-57.626	-11.285
1544	1.544	-27.756	-83.625	-13.901	-9.635	-13.3	-9.808	-34.902	-8.787
1545	1.545	-31.899	-90.971	-11.984	5.495	-8.113	-20.688	-14.314	-12.865
1546	1.546	-21.179	-97.535	-3.275	-44.625	-3.51	-24.986	-10.692	-10.945
1547	1.547	-19.787	-79.296	-1.712	-77.883	15.229	-5.486	-48.517	-9.021
1548	1.548	-6.976	-62.791	-3.05	-71.693	27.969	-8.234	-53.643	-10.776
1549	1.549	19.189	12.945	-1.859	-76.945	20.977	-5.764	-40.265	-13.308
1550	1.55	30.279	67.276	-7.81	-31.239	10.308	-8.132	5.472	-6.941
1551	1.551	33.452	116.747	-23.816	11.525	0.599	-6.05	-25.016	-14.897
1552	1.552	24.068	161.475	-35.381	28.08	-1.193	-8.033	-63.82	-18.016
1553	1.553	15.679	137.079	-28.963	23.114	-21.961	-9.814	-69.03	-17.068
1554	1.554	-2.177	114.968	-23.126	18.692	-36.163	-14.502	-92.038	-19.607
1555	1.555	-4.531	121.512	-31.811	39.454	-28.667	-15.902	-71.403	-10.73
1556	1.556	-27.98	42.132	-27.161	81.074	-12.458	-9.555	-60.282	-9.596
1557	1.557	-37.269	-55.607	-28.525	75.56	-18.885	-15.598	-29.334	-8.655
1558	1.558	-39.975	-95.132	-32.233	40.134	-28.618	-12.538	-66.934	-9.651
1559	1.559	-42.502	-83.474	-28.788	17.111	-44.556	-1.741	-61.966	-15.676
1560	1.56	-40.215	-116.155	-14.903	-12.061	-29.704	5.385	-39.199	-16.479
1561	1.561	-38.141	-86.728	-16.888	-15.819	-12.336	9.027	-10.143	-14.575
1562	1.562	-28.137	-31.302	-11.725	-25.967	-19.361	-1.849	-13.788	-21.967
1563	1.563	-30.128	-22.474	-0.757	-73.047	-12.996	-23.569	-37.622	-15.233
1564	1.564	-24.971	-79.368	1.486	-207.219	-8.133	-62.51	-28.379	-16.042
1565	1.565	-13.997	-71.982	-5.754	-187.455	-2.309	-46.866	-2.935	-13.76
1566	1.566	-9.791	-65.441	-2.161	-120.385	-0.586	-44.188	-6.358	-11.859
1567	1.567	-21.641	-108.076	-3.41	-22.037	-8.533	-31.452	15.366	-9.956
1568	1.568	-17.037	-91.605	-6.604	17.371	-9.892	-19.876	31.553	-8.444
1569	1.569	-9.934	-56.498	-17.539	-42.223	-13.594	-13.531	23.112	-17.389
1570	1.57	-8.83	-24.81	4.026	-9.782	-5.332	-0.033	30.624	-11.033
1571	1.571	6.761	29.146	-5.379	19.558	-17.187	-1.842	9.548	-12.228
1572	1.572	13.056	51.125	-2.82	10.406	-6.164	-3.45	35.131	-17.488
1573	1.573	-0.591	44.601	9.812	18.389	3.916	0.774	31.856	-10.751
1574	1.574	-16.527	62.955	-1.903	-33.375	7.612	-0.402	60.146	-4.779
1575	1.575	-14.462	57.639	0.12	0.067	8.776	-3.901	11.101	-17.006
1576	1.576	-12.601	52.595	-13.553	30.385	16.132	3.42	31.126	2.322
1577	1.577	-24.903	57.039	-15.417	13.818	7.193	0.491	25.209	-0.228
1578	1.578	-17.088	27.945	-20.206	48.913	-1.214	-0.312	-24.602	2.064
1579	1.579	-12.931	38.934	-13.179	117.56	-17.326	-4.412	-4.56	-4.352
1580	1.58	-27.317	28.645	-6.919	147.16	-15.006	-7.919	13.724	-14.054
1581	1.581	-33.178	0.234	-10.496	120.467	-8.624	-1.922	19.216	-12.328
1582	1.582	-34.959	-56.606	-5.357	-1.677	-10.544	-4.231	4.238	-13.886
1583	1.583	-14.296	-48.546	1.329	-89.186	-8.786	-15.059	-27.524	-6.734
1584	1.584	-17.072	-26.479	10.92	-9.663	-10.339	-0.733	-31.512	-3.073
1585	1.585	-9.593	-19.845	9.718	-81.868	-9.008	-6.53	10.16	-4.255
1586	1.586	-2.676	-25.788	-6.011	-94.988	-12.717	-4.791	37.886	-3.324
1587	1.587	-17.628	-53.517	-16.688	-59.324	-9.268	-22.216	-17.6	-16.126
1588	1.588	-4.144	-38.571	-30.282	16.498	-18.974	-5.966	-24.911	-17.886
1589	1.589	-12.911	-15.897	-35.567	65.783	-4.66	-8.083	-4.98	-3.586
1590	1.59	-5.036	-3.658	-40.286	74.651	1.133	-9.996	-23.149	-1.675
1591	1.591	-6.424	-22.466	-41.697	33.975	-11.078	-11.728	-17.709	-3.432
1592	1.592	-12.841	-73.951	-38.042	26.617	-15.754	-10.177	-22.803	-24.158
1593	1.593	-14.043	-66.55	-29.718	19.998	-20.057	-11.516	9.026	-15.85
1594	1.594	-6.686	-73.061	-26.621	-59.383	-5.773	-7.825	4.868	-18.374
1595	1.595	6.111	-54.794	-31.447	-135.34	-3.861	-11.296	-29.201	-16.06
1596	1.596	18.306	-49.35	-30.668	-125.575	-12.583	-10.321	-15.607	-18.194
1597	1.597	0.894	-34.219	-31.425	-63.146	-11.035	-15.168	-3.194	-16.259
1598	1.598	-6.052	-38.606	-30.836	-22.442	-15.296	-7.239	53.52	-14.518
1599	1.599	-12.4	-67.552	-30.254	-74.011	-14.13	-8.211	12.896	-9.881
1600	1.6	-14.265	-41.059	-27.36	-54.024	-10.667	-9.146	-38.751	-11.241
1601	1.601	-30.08	10.634	-19.44	-11.348	-1.028	-9.889	-58.654	-12.401
1602	1.602	-36.417	3.474	-1.456	-5.738	5.315	-13.931	-16.035	-13.573
1603	1.603	-38.323	-2.888	1.055	9.586	11.274	-13.333	-10.606	-10.484
1604	1.604	-47.017	-20.93	8.03	-12.947	-2.715	-11.377	-66.111	-11.448
1605	1.605	-29.61	-15.431	10.175	16.303	-8.583	-16.78	-14.408	-8.938
1606	1.606	-45.885	-0.287	8.262	65.629	-20.819	-10.18	-20.966	-11.254
1607	1.607	-52.303	22.484	13.518	99.334	-3.435	-12.666	-2.749	-10.661
1608	1.608	-50.396	76.474	8.9	44.609	8.137	-8.576	-8.119	-15.296
1609	1.609	-31.063	68.95	10.284	22.807	-2.543	-12.033	-33.306	-12.386
1610	1.61	-7.839	62.226	9.167	-10.522	-0.635	-11.413	-65.263	-9.859
1611	1.611	1.464	-5.058	12.71	7.727	4.602	-7.305	-61.24	-7.53
1612	1.612	4.193	-31.811	7.552	-53.176	-16.06	-6.869	-4.579	-5.387
1613	1.613	11.778	-56.123	16.519	-93.784	-35.767	-11.283	36.033	-11.379
1614	1.614	4.85	-48.685	13.116	-42.111	-43.271	-11.844	43.428	-10.59
1615	1.615	2.778	11.965	10.11	-75.632	-22.126	-13.203	63.435	-12.898
1616	1.616	-2.948	20.173	1.288	-20.651	-30.39	-6.792	20.978	-10.945
1617	1.617	-18.73	-31.466	0.197	-72.22	-43.103	-9.278	-39.924	-14.222
1618	1.618	0.504	69.313	-13.674	-118.896	-26.792	-6.899	16.983	-8.778
1619	1.619	3.098	141.452	-11.683	-27.198	-3.319	-7.415	-34.636	-13.592
1620	1.62	14.804	101.895	-9.896	117.709	-12.556	0.005	-81.508	-10.282
1621	1.621	4.251	18.39	7.573	60.251	-20.818	-2.822	-38.948	-9.676
1622	1.622	-5.318	-14.113	-13.472	7.996	-13.233	-7.012	-22.508	-11.002
1623	1.623	-17.408	-43.717	-27.538	24.023	-6.245	-19.138	-37.649	-15.428
1624	1.624	-9.402	-52.643	-24.949	-19.009	0.164	-17.333	-69.724	-9.979
1625	1.625	3.609	-12.006	-22.568	-5.772	2.136	-6.238	-49.146	-16.53
1626	1.626	8.894	-78.725	-28.899	6.111	28.511	-7.544	-38.097	-10.51
1627	1.627	13.582	-69.793	-19.176	-4.643	54.88	1.406	-62.07	-8.153
1628	1.628	-8.078	19.85	-20.868	-14.503	23.973	4.931	-34.013	-11.605
1629	1.629	-29.946	-15.733	-25.459	-23.338	-13.479	-4.706	-23.035	-12.163
1630	1.63	-27.239	-69.915	-21.125	-31.258	-8.347	-24.215	-6.207	-19.884
1631	1.631	-40.02	-79.867	-24.727	-9.095	-31.13	-26.895	-21.997	-20.838
1632	1.632	-33.049	-88.853	-30.666	-2.584	-43.463	-19.326	-30.346	-17.923
1633	1.633	-13.865	-129.687	-14.534	-20.959	-32.178	-7.703	8.042	-13.649
1634	1.634	-16.327	-122.509	-21.42	-37.591	-22.059	-14.093	-19.785	-8.011
1635	1.635	-27.883	-75.759	-10.683	-52.706	-12.708	-4.409	15.313	2.851
1636	1.636	-21.426	15.741	-31.882	-48.256	-4.328	-6.152	28.696	-5.062
1637	1.637	-11.664	107.806	-17.689	14.162	-1.752	-7.706	16.071	-12.205
1638	1.638	-16.814	119.573	-15.11	22.891	-3.993	-23.595	26.986	-11.036
1639	1.639	-18.275	65.376	-12.738	14.646	6.735	-29.992	-17.985	-7.546
1640	1.64	-36.973	-43.254	-23.325	21.932	8.768	-20.32	-12.249	-12.756
1641	1.641	-29.344	-57.597	-36.816	28.455	7.119	-15.078	26.242	-11.768
1642	1.642	-17.662	-70.764	-41.984	46.517	5.65	-16.588	41.148	-16.015
1643	1.643	-41.007	-82.592	-33.982	29.997	1.451	-20.844	27.376	-11.954
1644	1.644	-44.024	-93.445	-35.249	45.052	-2.188	-17.2	-18.631	-10.008
1645	1.645	-18.371	-24.365	-18.12	49.37	-8.152	-16.073	-36.935	-13.291
1646	1.646	-8.192	-15.448	-15.705	-13.383	-15.459	-0.049	-9.388	-15.019
1647	1.647	-17.358	-7.257	-4.983	-130.083	-2.649	11.522	-14.517	-11.526
1648	1.648	-19.964	0.108	0.871	-114.308	-7.849	5.089	-10.138	-6.092
1649	1.649	-27.44	-19.859	9.654	-42.18	0.113	-23.988	2.31	-9.563
1650	1.65	-11.123	-25.899	8.192	-29.09	-1.234	-19.931	28.65	-10.124
1651	1.651	-13.206	1.781	-1.786	-64.727	-7.587	-8.674	-9.13	-6.043
1652	1.652	-11.243	-23.298	-10.572	-75.579	-10.99	-5.345	-4.097	-9.508
1653	1.653	-9.476	-18.818	-6.974	-124.947	-11.85	-8.397	-17.644	-14.906
1654	1.654	-4.798	-6.416	-3.788	-44.265	-8.853	-5.623	-13.592	-6.951
1655	1.655	-0.497	-2.73	-8.536	9.85	-11.298	-8.081	20.482	-10.027
1656	1.656	-4.108	14.307	-5.916	-19.791	-3.887	-10.36	24.993	-12.908
1657	1.657	-7.501	48.772	1.555	-46.508	-2.883	-8.194	21.063	-10.374
1658	1.658	-8.327	7.609	0.689	-87.196	-8.854	-6.227	47.551	-9.575
1659	1.659	-17.076	13.099	-5.231	-5.836	-19.444	-7.929	37.618	-16.136
1660	1.66	-15.76	-1.974	-4.382	48.236	-29.462	-9.45	53.409	-10.111
1661	1.661	-10.386	-24.837	-10.895	38.223	-35.808	-13.657	50.8	-14.152
1662	1.662	-11.234	-62.48	-4.842	47.033	-22.622	-12.447	12.432	-10.642
1663	1.663	-10.381	-47.495	-10.419	38.763	-20.881	-11.25	-70.603	-11.193
1664	1.664	-15.984	-61.162	-18.294	1.646	-19.354	-10.245	-82.19	-9.428
1665	1.665	-23.945	-32.218	-15.15	8.128	-18.018	-11.191	-92.819	-10.761
1666	1.666	-23.008	24.478	-4.273	14.016	-16.866	-5.165	-43.23	-5.325
1667	1.667	-18.165	65.08	-2.891	41.621	-15.715	-12.494	1.697	-14.787
1668	1.668	-13.88	72.319	-1.717	46.576	-14.753	-7.638	-38.728	-13.603
1669	1.669	-21.18	105.833	-2.871	-3.849	-11.839	-5.102	13.17	-14.743
1670	1.67	-16.262	111.918	4.499	-37.363	-9.285	-5.868	-20.024	-13.762
1671	1.671	-18.675	28.759	-6.33	-6.899	1.399	-6.431	-50.105	-16.652
1672	1.672	-14.491	16.936	-16.385	-1.463	20.201	-9.711	-11.046	-15.863
1673	1.673	-3.521	6.051	-17.555	13.626	17.72	-7.955	44.796	-13.527
1674	1.674	4.523	-23.643	-16.414	0.159	1.499	-13.761	22.987	-8.683
1675	1.675	-8.372	-86.214	-13.327	12.583	-17.626	-6.397	3.315	-11.956
1676	1.676	3.86	-78.083	-16.228	8.916	-10.06	-5.42	-2.385	-10.209
1677	1.677	14.9	-85.506	-16.994	32.739	-26.304	-7.931	3.38	-12.709
1678	1.678	24.922	-92.117	-19.303	-14.387	-53.96	-10.237	-1.323	-7.275
1679	1.679	21.187	-61.643	-28.771	-102.037	-57.651	-15.064	-23.838	-12.102
1680	1.68	7.953	-0.592	-19.86	-18.795	-6.228	-11.775	-77.68	-14.028
1681	1.681	-8.022	-24.963	-9.006	56.939	1.079	-2.887	-129.006	-11.12
1682	1.682	-23.031	26.663	-13.249	27.25	-5.572	-1.743	-41.167	-13.625
1683	1.683	-28.909	20.085	-19.628	-35.281	0.351	-0.588	-29.053	-15.931
1684	1.684	-30.663	-34.843	-23.08	-92.213	-5.121	-3.68	-39.517	-13.007
1685	1.685	-35.299	-56.852	-22.091	-129.201	-0.132	-4.651	29.859	-11.82
1686	1.686	-39.586	-36.811	-15.284	-28.412	-4.61	-3.874	92.686	-9.857
1687	1.687	-38.46	-54.81	-17.786	72.646	-17.016	-6.196	84.869	-11.386
1688	1.688	-35.001	-49.163	-12.148	59.562	-20.707	-4.265	33.454	-9.437
1689	1.689	-27.665	16.661	-15.604	24.009	-17.441	-12.989	40.288	-6.91
1690	1.69	-26.719	-9.923	-10.939	-8.42	-8.171	-31.007	-14.494	-11.728
1691	1.691	-18.842	-34.353	-6.862	1.571	-5.484	-43.784	-21.658	-6.868
1692	1.692	-24.116	-41.815	-6.462	-60.805	7.262	-8.749	11.964	-10.142
1693	1.693	-28.986	-21.951	-13.793	-85.096	18.845	16.414	-30.402	-13.031
1694	1.694	-42.174	-15.986	-16.86	-48.159	25.203	11.969	-46.686	-10.5
1695	1.695	-36.378	-10.59	-11.986	12.545	7.75	7.917	-41.554	-11.845
1696	1.696	-34.613	-35.684	1.231	4.581	5.385	4.252	-37.014	-8.93
1697	1.697	-29.932	24.068	22.563	-17.582	11.729	0.981	-32.853	-10.856
1698	1.698	-8.223	48.608	-2.933	-11.306	2.014	4.112	-89.539	-7.361
1699	1.699	-5.11	26.673	-12.942	-29.718	14.164	-32.836	-65.101	-10.243
1700	1.7	3.228	6.956	-9.804	-35.282	-9.675	-58	-28.156	-9.066
1701	1.701	5.774	-23.258	-29.522	-10.114	-40.673	-53.555	-48.149	-12.535
1702	1.702	3.473	4.557	-16.741	-5.602	-53.091	-49.489	6.734	-13.679
1703	1.703	-2.889	-0.301	-0.484	-1.543	-34.353	-53.169	28.645	-10.962
1704	1.704	-12.543	-13.623	-6.863	17.19	-24.311	-36.138	-18.341	-12.893
1705	1.705	-14.251	-9.334	-24.284	-6.486	-15.039	-20.466	-0.329	-11.335
1706	1.706	-38.023	-12.78	-40.553	-3.214	-6.74	-6.349	-50.434	-11.141
1707	1.707	-68.946	-36.274	-25.673	22.502	11.036	-3.841	-44.085	-15.394
1708	1.708	-56.528	-20.307	-16.01	12.618	-10.077	-6.176	-1.788	-13.644
1709	1.709	-30.179	-5.974	-17.783	-15.472	-12.801	0.198	3.35	-14.983
1710	1.71	-6.354	6.997	-16.27	-18.915	-10.299	-17.231	8.07	-11.681
1711	1.711	15.526	4.823	-9.132	-42.468	1.302	-10.274	-5.822	-12.059
1712	1.712	35.286	-5.715	-5.493	-32.942	3.417	0.351	14.533	-14.766
1713	1.713	73.808	-7.556	-23.524	-30.008	5.37	-5.469	10.45	-13.598
1714	1.714	68.375	-19.667	-21.057	-17.036	0.173	6.703	13.242	-11.465
1715	1.715	43.198	-33.927	-18.782	-14.588	8.137	-1.254	-9.082	-9.524
1716	1.716	-7.119	-4.763	-16.702	0.441	1.008	2.978	-29.259	-11.453
1717	1.717	-40.59	16.097	-7.067	-20.742	-10.773	4.121	-52.865	-14.147
1718	1.718	-46.562	-40.455	-12.339	-6.529	-9.199	0.624	-6.244	-9.114
1719	1.719	-62.972	-48.468	-17.029	11.339	-16.334	5.825	-80.526	-7.175
1720	1.72	-67.96	-70.422	-7.016	4.373	-25.21	-0.979	-90.735	-5.441
1721	1.721	-81.458	-63.771	1.831	-10.57	-21.703	-1.794	-64.431	-7.958
1722	1.722	-85.467	-45.609	-1.72	-35.751	-18.573	-10.717	8.456	-9.324
1723	1.723	-59.101	-17.978	-2.755	-87.228	-15.618	-7.245	37.701	-7.204
1724	1.724	-14.358	-23.052	-5.732	-65.129	-13.065	-12.5	10.612	-12.439
1725	1.725	16.061	-27.537	-11.817	-18.286	-4.138	-3.623	2.085	-7.609
1726	1.726	32.529	1.43	-15.971	-12.23	9.03	-4.81	-20.335	-12.253
1727	1.727	57.712	-2.275	-9.481	71.038	3.819	-10.065	-14.078	-10.524
1728	1.728	34.907	-26.058	-10.345	106.694	-7.21	-7.193	16.016	-11.895
1729	1.729	22.546	-41.679	-6.365	74.142	-5.878	-7.973	-0.725	-9.585
1730	1.73	41.331	0.966	-8.399	24.678	-9.575	-10.324	3.988	-12.513
1731	1.731	24.294	56.065	-7.906	-2.079	-6.049	-6.862	-28.225	-15.257
1732	1.732	-3.976	19.24	-5.091	-42.728	-5.042	-8.801	9.09	-14.899
1733	1.733	-38.062	-14.08	-12.155	-35.417	-11.785	-9.386	-26.255	-14.74
1734	1.734	-51.632	4.194	-9.359	-42.071	-9.244	-9.005	14.854	-14.586
1735	1.735	-22.624	9.515	-11.971	-23.985	-14.846	-8.633	-1.735	-10.945
1736	1.736	-11.42	4.254	-11.276	-62.845	-14.24	-9.808	-6.771	-12.341
1737	1.737	-14.733	17.462	-9.409	-37.752	-18.879	-9.436	6.795	-13.54
1738	1.738	-24.052	-3.661	-10.067	-14.911	-12.313	-12.154	-5.637	-10.869
1739	1.739	-21.398	7.235	-6.09	-43.969	-11.553	-9.257	5.495	-15.935
1740	1.74	-3.637	51.726	-9.664	-62.821	-10.766	-12.946	-11.614	-20.623
1741	1.741	-6.021	81.86	-17.113	-59.623	-12.696	-16.261	35.312	-12.934
1742	1.742	-12.45	31.657	-24.558	-12.67	-13.262	-15.119	-38.695	-13.955
1743	1.743	-29.901	-2.097	-17.865	61.118	-18.668	-17.037	-28.885	-11.108
1744	1.744	-36.892	-8.288	-20.469	-67.345	-13.812	-17.392	-20.011	-6.911
1745	1.745	-39.039	-24.746	-22.878	-84.874	-10.516	-15.244	-28.212	-11.041
1746	1.746	-37.119	-80.221	-12.148	90.031	-13.437	-11.363	-20.878	-10.525
1747	1.747	-38.898	-72.783	-13.802	159.668	-5.525	-19.285	25.89	-10.017
1748	1.748	-21.521	-39.209	-18.164	96.11	-6.704	-13.28	-16.693	-15.508
1749	1.749	-23.855	-118.509	-9.397	76.887	-5.775	-16.369	33.248	-13.654
1750	1.75	-21.76	-64.403	-3.529	-45.696	-8.707	-9.625	53.258	-13.159
1751	1.751	-16.019	-15.242	-8.86	-93.404	-13.012	-8.878	10.813	-13.821
1752	1.752	-17.842	-60.229	-13.817	-21.307	-10.757	-4.831	49.674	-9.058
1753	1.753	-16.362	-84.825	-19.896	-8.231	-17.403	-11.413	14.661	-11.083
1754	1.754	-23.604	-62.988	-12.622	-67.922	-13.184	-8.884	19.295	-10.581
1755	1.755	-19.994	-56.511	-11.729	-57.164	-7.597	-6.528	15.378	-7.166
1756	1.756	-30.895	-99.187	-7.561	-67.137	3.226	-11.308	34.357	-13.634
1757	1.757	-24.195	-52.727	-15.026	-76.137	-4.72	-7.948	37.821	-14.474
1758	1.758	-20.032	-14.276	-6.216	-68.084	-11.881	-8.465	22.359	-20.162
1759	1.759	-18.964	-9.482	-12.686	-47.862	-14.81	-11.89	8.53	-19.66
1760	1.76	-8.181	13.132	-25.924	-25.941	-16.007	-14.351	16.334	-11.007
1761	1.761	-12.477	25.305	-17.281	-32.643	-10.043	-8.893	-9.12	-9.939
1762	1.762	-6.12	6.318	-18.886	-26.8	-17.43	-12.333	-12.189	-11.013
1763	1.763	9.517	29.924	-11.774	-21.526	-18.428	-6.285	-1.308	-10.348
1764	1.764	3.104	32.894	-18.214	3.505	-12.466	-5.47	-35.541	-11.424
1765	1.765	-18.237	-9.788	-14.776	-1.023	-8.446	-4.845	-39.807	-14.036
1766	1.766	-21.044	8.308	-13.845	11.303	0.988	-8.105	-35.509	-18.201
1767	1.767	-28.732	13.705	-10.977	29.977	-0.236	-16.975	13.739	-13.463
1768	1.768	-31.219	18.795	-15.268	26.542	0.857	-5.146	-60.083	-14.136
1769	1.769	-33.498	14.424	-14.551	23.341	1.76	-0.486	-30.321	-5.331
1770	1.77	-27.841	10.477	-8.049	25.976	2.671	3.786	-3.49	-11.811
1771	1.771	-29.714	6.925	-10.624	23.41	-1.623	-15.76	21.04	-5.902
1772	1.772	-15.529	-3.011	-18.028	-2.422	-8.984	-24.082	-30.437	-9.088
1773	1.773	-2.106	-18.61	-11.298	-26.339	-6.072	-6.285	16.646	-8.218
1774	1.774	-0.451	-44.092	-1.658	-17.194	-12.061	-13.255	-1.276	-7.534
1775	1.775	-2.047	-47.263	1.978	-48.454	-11.293	-6.875	-50.984	-19.813
1776	1.776	-3.441	-44.008	-4.067	-44.459	-9.358	-4.934	-70.657	-7.704
1777	1.777	-9.865	-63.496	-5.076	-25.763	-8.77	-6.678	-76.429	-9.334
1778	1.778	-6.406	-65.731	-11.877	5.196	-2.189	-27.387	-59.748	-10.753
1779	1.779	-9.556	-30.458	-5.896	9.252	0.32	-7.65	-34.364	-7.137
1780	1.78	-10.605	-35.291	-8.234	20.448	-10.33	-10.156	-75.437	-3.703
1781	1.781	-18.609	-48.634	-1.669	23.741	-6.07	-17.125	-102.906	-8.979
1782	1.782	-17.73	-27.752	-0.918	7.986	-7.227	-15	-77.579	-8.064
1783	1.783	-18.814	21.567	-1.711	-17.779	-3.726	-13.072	-45.494	-8.896
1784	1.784	-16.438	109.214	-12.577	-21.243	-0.633	-7.856	-7.834	-11.268
1785	1.785	-14.266	168.907	-23.628	13.041	-13.403	-9.416	-53.168	-7.822
1786	1.786	-10.901	223.142	-24.996	17.334	-4.692	-8.069	-22.621	-12.5
1787	1.787	-0.931	213.319	-16.083	13.139	-0.035	-14.469	16.224	-15.434
1788	1.788	20.662	96.882	-5.216	1.876	-4.274	-13.32	11.321	-17.982
1789	1.789	11.294	17.383	-6.518	-1.438	-23.794	-12.369	7.044	-10.655
1790	1.79	19.547	3.206	-2.76	-23.366	-9.653	-9.48	-5.143	-9.721
1791	1.791	1.694	-9.723	-6.168	-31.754	-17.19	-15.495	-8.649	-8.785
1792	1.792	-14.61	-21.307	-17.908	-19.035	-10.222	-13.189	15.376	-11.322
1793	1.793	-25.287	-75.355	-16.287	-12.092	-12.336	-8.363	-25.355	-12.112
1794	1.794	-35.004	-203.605	-17.557	-9.908	-6.511	-6.438	24.651	-7.283
1795	1.795	-26.319	-221.04	2.088	-23.517	-8.22	-5.87	4.844	-11.927
1796	1.796	-5.611	-205.194	4.898	-42.953	-9.735	-12.849	59.908	-6.498
1797	1.797	-2.881	-133.089	7.525	-19.645	-13.965	-9.944	23.094	-9.974
1798	1.798	-15.632	-67.357	5.317	-28.841	-7.539	-10.729	-10.278	-3.973
1799	1.799	-3.978	16.057	-9.481	-26.124	-10.984	-3.377	-16.238	-6.297
1800	1.8	15.225	70.218	-26.793	-8.302	-14.041	-14.224	-10.726	-11.13
1801	1.801	12.759	99.861	-24.37	-1.424	-14.974	-7.074	-25.746	-19.834
1802	1.802	-12.926	37.444	-39.176	-7.901	-14.162	-5.926	-12.266	-8.992
1803	1.803	-16.158	29.431	-21.673	-9.852	-13.343	-11.937	25.149	-16.142
1804	1.804	-37.966	-81.558	-28.556	-8.072	-11.37	-8.874	19.99	-25.026
1805	1.805	-40.613	-65.664	-22.067	-12.699	-10.754	-13.745	-12.013	-11.846
1806	1.806	-43.07	6.589	-8.424	-16.963	-7.795	-12.992	-8.045	-24.012
1807	1.807	-36.058	46.03	-6.594	-20.687	-6.381	-8.946	-19.295	-16.052
1808	1.808	-16.831	34.223	-4.961	-14.689	-4.974	-8.353	-43.257	-11.781
1809	1.809	-24.287	23.403	-9.134	-2.82	0.873	-5.056	3.626	-28.795
1810	1.81	-21.865	13.578	-15.46	-20.142	0.14	-7.96	-16.421	6.264
1811	1.811	-19.633	4.747	-14.258	-3.778	2.116	-7.575	26.003	11.335
1812	1.812	-9.868	-19.639	-17.309	-1.536	-2.483	-7.96	20.419	6.928
1813	1.813	-11.515	-71.421	-22.088	-11.104	-0.701	-9.122	25.485	2.905
1814	1.814	-16.054	-78.146	-19.475	-37.305	-4.14	-7.959	38.927	-8.268
1815	1.815	-14.602	-72.308	-18.592	-40.841	2.3	-7.563	-23.735	-4.925
1816	1.816	-20.905	-88.906	-13.646	4.001	1.58	-10.461	74.693	-7.97
1817	1.817	-19.646	-114.144	-6.182	22.337	-3.977	-7.747	35.056	-16.237
1818	1.818	-24.792	-137.019	8.624	-5.182	-5.863	-8.918	23.148	-8.628
1819	1.819	-23.741	-124.692	19.353	-20.138	-15.876	-8.142	-9.481	-10.887
1820	1.82	-24.42	-98.461	5.875	-42.845	-31.699	-6.204	-19.439	-12.949
1821	1.821	-13.686	-53.894	0.714	-13.679	-42.305	-10.46	-28.386	-14.818
1822	1.822	-9.333	25.31	-10.274	-9.889	-40.331	-12.217	-20.292	-9.52
1823	1.823	-8.069	57.704	-17.411	-6.502	-28.113	-13.589	-27.663	-14.093
1824	1.824	-4.475	8.251	-13.71	-9.491	-7.382	-13.979	-21.072	-18.28
1825	1.825	2.982	-18.578	-12.527	4.741	-4.661	-18.051	-63.716	-14.524
1826	1.826	0.174	-59.304	-15.602	12.356	-2.136	-12.245	-47.332	-17.95
1827	1.827	-9.406	-66.656	-18.5	0.822	-4.441	-16.307	-42.306	-25.235
1828	1.828	-15.703	-33.153	-22.775	3.02	-6.554	-12.824	-19.554	-24.201
1829	1.829	-9.606	9.485	-17.202	-25.872	-4.597	-22.912	17.944	-26.649
1830	1.83	-14.732	37.24	-16.666	-88.264	-13.282	-12.842	-37.603	-20.98
1831	1.831	-17.528	82.77	-6.665	-25.631	-8.624	-9.154	-30.321	-16.07
1832	1.832	-16.656	40.201	-8.077	64.104	-15.764	-7.989	3.06	-7.302
1833	1.833	-14.24	1.496	-4.451	28.623	-1.428	-7.019	-2.958	-10.729
1834	1.834	-3.3	77.124	-7.983	17.873	-3.344	-6.051	-8.37	-15.896
1835	1.835	-1.64	87.996	-13.268	27.777	-5.062	-10.293	-43.569	-12.936
1836	1.836	-11.601	58.387	-28.026	-16.855	-9.696	-6.219	-30.006	-12.097
1837	1.837	-17.906	31.591	-34.459	-57.414	-13.936	-8.144	-17.553	-7.97
1838	1.838	-21.31	23.334	-44.174	-35.277	-10.244	-6.205	-66.671	-8.485
1839	1.839	-18.137	-58.372	-52.9	-15.3	2.914	-7.943	-73.279	-3.779
1840	1.84	-17.141	-91.175	-38.594	-9.304	4.637	-8.322	-55.098	-5.465
1841	1.841	-16.339	-61.841	-25.051	-3.897	9.287	-9.667	-60.547	-5.782
1842	1.842	-26.957	-35.359	-26.787	11.162	-3.685	-10.819	-15.143	-8.988
1843	1.843	-22.688	5.083	-22.149	-11.749	-8.907	-12.751	15.225	-9.31
1844	1.844	-29.062	56.513	-26.41	-7.802	-13.556	-8.481	-23.512	-12.919
1845	1.845	-35.062	36.258	-20.033	10.859	-9.292	-7.111	-8.368	-20.19
1846	1.846	-34.08	41.988	-14.025	-6.248	-5.617	-14.45	-40.257	-12.756
1847	1.847	-21.273	36.395	-13.042	3.097	-9.104	-9.218	22.366	-5.925
1848	1.848	-16.007	1.152	-4.123	-5.052	-10.075	-10.178	31.305	-5.114
1849	1.849	-11.339	-21.637	1.879	-43.447	-9.114	-5.913	6.968	-7.384
1850	1.85	-9.958	-17.444	7.087	-37.863	-8.342	-1.837	14.294	-5.394
1851	1.851	-6.243	-28.514	4.145	-42.763	-12.413	-2.416	74.831	-3.406
1852	1.852	-7.375	-73.084	6.626	-29.171	-14.357	-2.993	115.456	-5.105
1853	1.853	-6.416	-54.834	2.529	-49.788	-11.071	5.914	48.68	-12.017
1854	1.854	-9.336	28.42	-8.312	-53.291	-4.499	2.233	-13.818	-11.007
1855	1.855	-1.441	-7.227	-3.675	-1.691	-17.665	-8.603	-5.665	-11.745
1856	1.856	3.741	46.994	3.495	35.365	-11.873	-15.766	-57.361	-14.013
1857	1.857	-9.078	37.261	-2.855	1.963	-13.623	-35.307	43.485	-3.132
1858	1.858	-21.315	28.505	0.667	-28.357	-8.982	-26.984	0.356	-7.723
1859	1.859	-22.891	-12.002	10.407	-22.881	-10.339	-19.425	-39.141	-14.828
1860	1.86	-15.768	-33.959	11.628	-7.735	-9.18	-17.094	-3.497	-13.629
1861	1.861	-6.901	12.939	8.193	-12.118	-8.022	-14.966	-14.329	-14.711
1862	1.862	-10.415	55.51	-7.817	0.353	-8.99	-13.028	-162.334	-11.536
1863	1.863	-11.395	60.864	-33.503	-3.274	-11.906	-11.292	-14.063	-18.24
1864	1.864	-14.307	35.604	-43.509	-6.519	-12.691	-15.946	5.109	-17.409
1865	1.865	-18.581	-33.138	-34.151	-9.601	-10.384	-11.697	-47.363	-15.04
1866	1.866	-29.241	-82.534	-31.367	-12.286	-6.912	-12.864	32.107	-16.931
1867	1.867	-13.385	-109.286	-18.514	-14.737	-6.341	-6.879	17.773	-16.317
1868	1.868	-15.525	-84.918	-11.454	-12.356	-10.42	-7.859	-21.809	-14.544
1869	1.869	-21.343	-62.911	-0.719	-14.464	-9.084	-6.898	-10.092	-11.012
1870	1.87	-9.155	-29.466	1.304	-24.143	-5.823	-6.138	-21.033	-14.255
1871	1.871	-13.791	-35.488	10.072	-11.977	-11.661	-6.924	-11.241	-14.611
1872	1.872	-9.5	-63.081	11.691	-19.905	-7.638	-8.877	-56.023	-14.984
1873	1.873	-10.613	-78.026	7.512	-38.68	-5.732	-6.956	-31.71	-13.052
1874	1.874	-9.412	-64.336	6.445	-20.911	-1.1	-7.544	19.962	-17.882
1875	1.875	-10.326	-76.693	-1.775	-4.704	-1.672	-10.075	-13.457	-7.045
1876	1.876	-17.054	-118.328	-0.721	-2.598	-8.635	-10.477	-55.98	-8.585
1877	1.877	-19.543	-112.995	6.118	18.674	-7.667	-9.318	27.256	-7.224
1878	1.878	-25.151	-108.048	10.44	-18.336	-10.184	-4.098	15.453	-10.898
1879	1.879	-28.647	-66.901	8.175	-3.291	-12.509	-13.582	4.651	-0.057
1880	1.88	-34.67	-28.274	10.178	-7.833	-11.928	-17.275	34.295	-13.014
1881	1.881	-29.105	6.858	0.187	-20.371	-15.219	-13.794	43.092	-7.748
1882	1.882	-22.598	29.645	-12.714	-31.663	-11.145	-8.567	2.448	-6.13
1883	1.883	-28.683	83.757	-21.371	-14.585	-12.498	-5.66	9.812	-10.312
1884	1.884	-31.087	46.7	-22.852	26.264	-14.802	-13.59	16.371	-11.413
1885	1.885	-20.308	66.604	-35.75	9.789	-13.635	-10.495	-14.038	-14.856
1886	1.886	-2.933	109.138	-33.949	-5.333	-11.686	-9.528	-30.632	-15.793
1887	1.887	-0.635	59.157	-29.25	-9.855	-7.414	-8.753	14.726	-18.701
1888	1.888	5.749	12.209	-36.358	2.422	0.535	-7.978	45.129	-14.426
1889	1.889	23.15	-6.119	-35.149	28.651	-0.612	-9.917	6.357	-3.741
1890	1.89	11.512	-22.759	-38.589	11.574	-10.26	-9.346	1.284	-16.696
1891	1.891	-11.918	-58.183	-43.778	20.83	-6.557	-12.255	24.094	-25.39
1892	1.892	-15.035	-62.748	-34.835	51.941	-7.703	-5.29	-21.748	-11.029
1893	1.893	-23.389	-33.817	-28.777	72.59	-4.602	-10.141	-40.021	-12.943
1894	1.894	-15.882	-15.092	-19.038	46.186	-9.448	-12.663	-67.765	-21.649
1895	1.895	-18.26	-11.826	-17.803	-5.376	-5.211	-11.89	-72.834	-20.134
1896	1.896	-20.471	-21.162	-21.203	-116.52	-5.989	-9.955	-86.39	1.519
1897	1.897	-26.356	-46.696	-20.116	-164.191	-9.48	-9.383	-48.865	10.786
1898	1.898	-21.202	-22.832	-11.124	-92.042	-3.488	-9.968	-73.941	-3.367
1899	1.899	-16.64	-19.789	-5.057	-105.221	-10.842	-9.584	-5.159	-10.929
1900	1.9	-18.057	-11.704	2.363	-45.689	-7.941	-9.196	4.785	-13.263
1901	1.901	-19.223	5.863	3.393	30.091	-7.163	-7.071	-21.951	-11.158
1902	1.902	-10.869	3.379	-4.512	-19.306	-9.489	-9.01	-13.874	-13.113
1903	1.903	-7.757	5.405	-9.712	-81.842	-6.011	-7.092	-6.544	-7.894
1904	1.904	-4.838	-8.135	-6.79	-25.04	-6.594	-10.582	-26.61	-9.455
1905	1.905	-0.582	-34.394	-11.03	-3.179	-1.167	-10.977	-8.687	-13.732
1906	1.906	0.205	-53.072	-19.927	3.313	-6.012	-15.055	-36.596	-12.58
1907	1.907	5.057	-29.114	-16.433	9.299	-10.659	-9.272	-41.906	-13.746
1908	1.908	0.421	-32.14	-32.512	14.679	-11.245	-16.659	-10.132	-12.776
1909	1.909	-1.331	-17.985	-25.561	19.662	-9.885	-11.843	-14.301	-9.91
1910	1.91	-4.806	5.261	-14.938	-12.333	-11.235	-7.589	-3.167	-19.613
1911	1.911	-11.166	46.125	-13.036	-16.382	-14.136	-11.646	-6.503	-18.454
1912	1.912	-20.82	62.597	-11.35	9.941	-8.907	-5.065	-3.443	-19.645
1913	1.913	-27.196	47.538	-12.987	-0.137	-10.84	-5.838	4.804	-14.445
1914	1.914	-23.681	-2.725	-14.464	2.934	-10.266	-6.607	33.18	-15.439
1915	1.915	-22.686	17.223	-13.433	-5.397	-9.686	-10.094	14.506	-12.959
1916	1.916	-27.493	11.148	-10.058	-7.916	-14.527	-6.801	24.593	-7.366
1917	1.917	-26.702	-16.642	-13.263	-0.942	-12.601	-7.382	46.515	-12.221
1918	1.918	-25.868	18.392	-2.523	1.197	-10.863	-13.19	9.624	-19.596
1919	1.919	-27.766	22.703	1.647	3.165	-8.366	-7.584	-5.45	-18.649
1920	1.92	-33.743	35.02	7.965	4.908	-11.671	-9.522	-28.168	-7.265
1921	1.921	-41.068	-21.672	-10.122	-3.102	-5.115	-8.948	-24.002	3.723
1922	1.922	-43.935	-29.768	-22.987	1.065	-6.116	-11.859	-12.759	16.646
1923	1.923	-32.474	-22.472	-34.708	20.559	-5.364	-17.675	-64.335	-2.74
1924	1.924	-37.069	10.949	-28.451	17.805	-7.71	-10.333	-86.505	-0.239
1925	1.925	-24.043	16.912	-11.169	-5.405	-2.895	-11.324	-79.987	-7.223
1926	1.926	-11.774	22.312	4.944	-14.692	-2.346	-15.607	-12.945	-9.367
1927	1.927	-3.767	7.231	2.667	-6.398	-5.291	-14.863	13.643	-11.318
1928	1.928	3.446	11.8	4.463	-8.952	-7.868	-12.96	5.5	-9.586
1929	1.929	12.395	24.414	-0.916	-2.064	-10.262	-6.981	27.562	-14.267
1930	1.93	20.746	21.013	-5.73	8.545	-15.176	-9.327	88.014	-33.061
1931	1.931	30.442	-16.422	4.173	-12.778	-18.544	-11.292	-1.67	-45.866
1932	1.932	31.641	-51.306	7.684	-49.811	-14.557	-11.891	9.994	-38.942
1933	1.933	18.546	-73.824	-8.184	-54.908	-15.976	-12.485	20.663	-24.083
1934	1.934	-0.733	-77.59	-14.734	-32.057	-8.673	-7.665	10.627	-10.59
1935	1.935	-18.467	-73.659	-12.946	-27.871	-16.083	-12.328	73.036	-1.937
1936	1.936	-39.491	-97.209	-18.338	-24.09	-19.039	-11.768	48.599	21.818
1937	1.937	-53.542	-62.505	-16.947	-13.996	-18.32	-12.175	-62.478	-2.044
1938	1.938	-35.665	-48.779	-15.732	-4.729	-12.773	-8.903	-14.874	-23.968
1939	1.939	-19.33	-52.708	-12.207	-24.459	-14.765	-6.017	-29.2	1.516
1940	1.94	-25.644	-41.369	5.638	-26.976	-12.892	-10.492	-16.154	-8.603
1941	1.941	-15.914	-65.029	8.012	-10.726	-4.063	-14.583	-51.902	-30.535
1942	1.942	-10.679	-36.614	-13.223	4.162	-7.805	-6.674	67.398	-16.477
1943	1.943	0.359	-40.137	-16.071	2.219	-1.865	-12.696	51.416	-3.764
1944	1.944	7.524	-22.976	-28.965	0.457	3.297	-13.689	-20.967	17.258
1945	1.945	21.859	-25.958	-31.385	-10.635	-7.614	-12.755	-34.36	-2.557
1946	1.946	16.051	-68.441	-54.901	-20.81	-3.425	-10.269	-46.392	-0.113
1947	1.947	14.309	-98.748	-26.732	-32.796	-7.172	-9.53	-79.184	2.152
1948	1.948	18.934	-15.464	-8.048	-47.305	-13.241	-11.499	-69.466	-12.81
1949	1.949	-2.769	115.863	-11.419	-18.356	-10.21	-12.105	-78.518	-18.695
1950	1.95	-49.816	98.554	-14.59	2.275	-13.18	-6.704	10.989	-10.065
1951	1.951	-69.777	19.14	-0.528	-24.077	-8.992	-8.66	46.49	-14.784
1952	1.952	-46.38	-45.734	-8.131	-20.731	-8.291	-1.323	13.846	-27.811
1953	1.953	-40.391	-88.723	-15.137	26.295	-7.78	-8.113	23.638	-26.142
1954	1.954	-23.955	-49.083	-28.169	102.91	-12.102	-11.997	68.25	-18.282
1955	1.955	-28.992	-84.599	-17.59	29.075	-8.875	-16.269	27.475	-25.514
1956	1.956	-24.535	-73.803	-23.465	-20.171	-7.182	-10.672	20.021	-26.772
1957	1.957	-28.601	-4.812	-11.336	-29.006	-5.878	-12.624	-13.547	-23.385
1958	1.958	-17.385	21.826	-16.031	-37.074	-12.324	-9.346	-89.031	4.01
1959	1.959	-27.469	-2.669	-11.844	-14.985	-11.609	-15.939	-107.219	-12.12
1960	1.96	-30.601	-10.12	-10.737	-61.84	-9.342	-18.462	-90.81	-28.43
1961	1.961	-16.517	36.674	-4.776	-43.716	-9.973	-9.563	-85.814	-5.1
1962	1.962	-9.036	42.637	2.544	-16.066	-10.602	-8.415	-117.739	-8.259
1963	1.963	-25.385	14.914	5.41	-11.013	-6.568	-9.397	-121.763	-11.029
1964	1.964	-19.111	19.846	4.6	-24.492	-11.446	-6.518	-65.025	-3.537
1965	1.965	-21.142	42.55	-7.62	-28.419	-8.191	-9.052	-24.357	-15.198
1966	1.966	-12.512	46.545	-5.905	-32.024	-2.802	-6.753	12.645	-17.341
1967	1.967	-30.003	95.578	-7.474	-28.738	-9.407	-3.284	-20.797	-11.569
1968	1.968	-8.955	75.488	-14.66	-38.045	-1.498	-3.87	-2.606	-9.868
1969	1.969	-0.678	32.873	-26.477	-7.005	-6.747	-7.95	-63.639	1.132
1970	1.97	1.795	-5.814	-12.17	47.042	0.01	-7.577	-39.237	2.437
1971	1.971	-9.848	-20.894	-10.261	54.298	-0.782	-7.965	42.242	-1.291
1972	1.972	-12.01	38.668	-5.084	7.432	-9.694	-10.085	96.414	-12.156
1973	1.973	-17.829	30.485	-0.492	-10.819	-8.532	-8.143	106.246	-25.134
1974	1.974	-23.056	23.093	-4.8	-38.508	-9.501	-2.332	79.52	-23.436
1975	1.975	-34.094	3.122	-11.212	-13.317	-6.596	-4.642	71.392	-15.556
1976	1.976	-29.82	-39.495	-10.051	9.54	-5.818	-4.047	34.458	-16.983
1977	1.977	-10.252	-89.473	-17.38	21.919	6.384	-3.461	1.112	-20.712
1978	1.978	-7.522	-136.378	-6.536	18.202	8.131	-12.348	-29.094	-2.749
1979	1.979	5.266	-106.082	-2.285	-12.812	3.495	-16.009	54.224	-10.283
1980	1.98	7.601	-78.468	-14.117	-16.928	2.145	-12.506	18.672	-12.573
1981	1.981	-3.038	-73.509	-18.792	1.744	-4.233	-17.714	51.349	-1.907
1982	1.982	-20.459	-41.712	-5.847	-8.449	-12.541	-16.741	21.733	-3.82
1983	1.983	-27.455	-4.341	-32.191	-55.592	-24.32	-10.738	12.851	-2.059
1984	1.984	-21.123	-19.569	-35.906	-102.497	-19.645	-16.339	-44.059	-3.553
1985	1.985	-11.531	-24.127	-18.922	-84.36	-18.253	-11.481	-95.709	-13.592
1986	1.986	-6.401	-20.135	-15.864	-23.437	-14.545	-10.886	-129.085	-7.173
1987	1.987	-8.071	-16.541	-18.614	17.216	-3.68	-12.621	-61.876	-10.661
1988	1.988	-15.369	-26.654	-5.863	-4.786	-7.909	-13.002	-35.198	-3.371
1989	1.989	-6.577	-23.612	1.091	15.229	-9.034	-8.541	21.824	-4.404
1990	1.99	-10.148	-54.814	-5.292	-2.924	-7.831	-6.781	29.284	-10.493
1991	1.991	1.58	-75.543	-3.328	2.537	-13.008	-10.236	9.46	-9.791
1992	1.992	-3.118	-49.241	5.409	7.606	-17.802	-7.882	-20.77	-7.907
1993	1.993	-10.328	2.261	-2.511	12.05	-11.768	-9.984	40.502	-1.936
1994	1.994	-14.029	24.346	-12.56	7.936	-7.663	-6.289	48.915	-7.547
1995	1.995	-5.721	30.997	-8.876	4.205	-9.547	-7.623	41.748	-9.446
1996	1.996	-10.95	25.119	-19.697	-5.884	-8.921	-3.534	75.345	-7.5
1997	1.997	-2.052	8.76	-12.518	-2.83	-11.78	-6.021	-3.879	-5.779
1998	1.998	3.945	-16.321	-11.3	-11.159	-10.383	-13.337	-14.56	-7.191
[truncated: 22,969 more rows]
