# Supplementary material for: Associations between lower-limb muscle activation and knee flexion in post-stroke individuals: A study on the stance-to-swing phases of gait
Source: PLoS One. 2017 Sep 8;12(9):e0183865. doi: 10.1371/journal.pone.0183865 (PMC5590852; doi:10.1371/journal.pone.0183865)
Supplement: S1 Dataset — (ZIP) [file pone.0183865.s001.zip › S1_Dataset/Patient group/7/5/point.csv]

Frame	Time	sacrum.X	sacrum.Y	sacrum.Z	r asis.X	r asis.Y	r asis.Z	r thigh.X	r thigh.Y	r thigh.Z	r bar 1.X	r bar 1.Y	r bar 1.Z	r knee 1.X	r knee 1.Y	r knee 1.Z	r knee 2.X	r knee 2.Y	r knee 2.Z	r bar 2.X	r bar 2.Y	r bar 2.Z	r mall.X	r mall.Y	r mall.Z	r met.X	r met.Y	r met.Z	l asis.X	l asis.Y	l asis.Z	l thigh.X	l thigh.Y	l thigh.Z	l bar 1.X	l bar 1.Y	l bar 1.Z	l knee 1.X	l knee 1.Y	l knee 1.Z	l knee 2.X	l knee 2.Y	l knee 2.Z	l bar 2.X	l bar 2.Y	l bar 2.Z	l mall.X	l mall.Y	l mall.Z
0	0	-1.46	0.982	0.446	NaN	NaN	NaN	NaN	NaN	NaN	NaN	NaN	NaN	NaN	NaN	NaN	-1.307	0.437	0.568	-1.334	0.285	0.62	-1.386	0.107	0.549	-1.253	0.033	0.585	NaN	NaN	NaN	-1.388	0.86	0.259	-1.438	0.694	0.219	-1.423	0.544	0.247	-1.42	0.471	0.234	NaN	NaN	NaN	NaN	NaN	NaN
1	0.005	-1.46	0.981	0.446	NaN	NaN	NaN	NaN	NaN	NaN	NaN	NaN	NaN	NaN	NaN	NaN	-1.307	0.437	0.568	-1.334	0.285	0.62	-1.386	0.107	0.549	-1.253	0.034	0.585	NaN	NaN	NaN	-1.388	0.86	0.259	-1.438	0.694	0.219	-1.423	0.544	0.247	-1.42	0.471	0.234	NaN	NaN	NaN	NaN	NaN	NaN
2	0.01	-1.46	0.981	0.445	NaN	NaN	NaN	NaN	NaN	NaN	NaN	NaN	NaN	NaN	NaN	NaN	-1.307	0.437	0.568	-1.334	0.285	0.62	-1.386	0.107	0.549	-1.254	0.034	0.585	NaN	NaN	NaN	-1.388	0.86	0.259	-1.438	0.694	0.219	-1.422	0.544	0.247	-1.42	0.472	0.234	NaN	NaN	NaN	NaN	NaN	NaN
3	0.015	-1.46	0.981	0.445	NaN	NaN	NaN	NaN	NaN	NaN	NaN	NaN	NaN	NaN	NaN	NaN	-1.307	0.437	0.568	-1.334	0.285	0.62	-1.385	0.107	0.549	-1.254	0.034	0.585	NaN	NaN	NaN	-1.388	0.86	0.259	-1.438	0.694	0.219	-1.422	0.544	0.247	-1.42	0.472	0.234	NaN	NaN	NaN	NaN	NaN	NaN
4	0.02	-1.46	0.981	0.445	NaN	NaN	NaN	NaN	NaN	NaN	NaN	NaN	NaN	NaN	NaN	NaN	-1.307	0.437	0.568	-1.334	0.285	0.62	-1.385	0.107	0.549	-1.254	0.034	0.585	NaN	NaN	NaN	-1.388	0.86	0.259	-1.438	0.694	0.219	-1.422	0.544	0.247	-1.42	0.472	0.234	NaN	NaN	NaN	NaN	NaN	NaN
5	0.025	-1.46	0.981	0.445	NaN	NaN	NaN	NaN	NaN	NaN	NaN	NaN	NaN	NaN	NaN	NaN	-1.307	0.437	0.568	-1.334	0.285	0.62	-1.385	0.107	0.549	-1.254	0.034	0.585	NaN	NaN	NaN	-1.388	0.86	0.259	-1.438	0.694	0.219	-1.422	0.544	0.247	-1.42	0.472	0.234	NaN	NaN	NaN	NaN	NaN	NaN
6	0.03	-1.46	0.981	0.445	NaN	NaN	NaN	NaN	NaN	NaN	NaN	NaN	NaN	NaN	NaN	NaN	-1.307	0.437	0.568	-1.334	0.285	0.62	-1.385	0.106	0.549	-1.254	0.034	0.585	NaN	NaN	NaN	-1.388	0.86	0.259	-1.438	0.694	0.219	-1.422	0.543	0.246	-1.42	0.472	0.234	NaN	NaN	NaN	NaN	NaN	NaN
7	0.035	-1.46	0.981	0.445	NaN	NaN	NaN	NaN	NaN	NaN	NaN	NaN	NaN	NaN	NaN	NaN	-1.307	0.437	0.568	-1.334	0.284	0.62	-1.385	0.106	0.549	-1.254	0.034	0.585	NaN	NaN	NaN	-1.388	0.86	0.259	-1.438	0.694	0.219	-1.42	0.542	0.245	-1.42	0.472	0.234	NaN	NaN	NaN	NaN	NaN	NaN
8	0.04	-1.461	0.981	0.445	NaN	NaN	NaN	NaN	NaN	NaN	NaN	NaN	NaN	NaN	NaN	NaN	-1.308	0.437	0.568	-1.334	0.284	0.62	-1.385	0.106	0.549	-1.254	0.034	0.585	NaN	NaN	NaN	-1.388	0.86	0.259	-1.438	0.694	0.219	-1.42	0.542	0.245	-1.42	0.472	0.234	NaN	NaN	NaN	NaN	NaN	NaN
9	0.045	-1.461	0.981	0.445	NaN	NaN	NaN	NaN	NaN	NaN	NaN	NaN	NaN	NaN	NaN	NaN	-1.308	0.437	0.568	-1.334	0.284	0.62	-1.386	0.107	0.549	-1.254	0.034	0.585	NaN	NaN	NaN	-1.388	0.86	0.259	-1.438	0.694	0.219	-1.42	0.542	0.245	-1.42	0.472	0.234	NaN	NaN	NaN	NaN	NaN	NaN
10	0.05	-1.461	0.981	0.445	NaN	NaN	NaN	NaN	NaN	NaN	NaN	NaN	NaN	NaN	NaN	NaN	-1.308	0.437	0.568	-1.334	0.284	0.62	-1.386	0.107	0.549	-1.254	0.034	0.585	NaN	NaN	NaN	-1.388	0.86	0.259	-1.438	0.694	0.219	-1.42	0.542	0.245	-1.42	0.472	0.234	NaN	NaN	NaN	NaN	NaN	NaN
11	0.055	-1.461	0.981	0.445	NaN	NaN	NaN	NaN	NaN	NaN	NaN	NaN	NaN	NaN	NaN	NaN	-1.308	0.437	0.568	-1.334	0.284	0.62	-1.385	0.106	0.549	-1.254	0.034	0.585	NaN	NaN	NaN	-1.388	0.86	0.259	-1.438	0.694	0.219	-1.422	0.543	0.246	-1.42	0.472	0.234	NaN	NaN	NaN	NaN	NaN	NaN
12	0.06	-1.461	0.981	0.446	NaN	NaN	NaN	NaN	NaN	NaN	NaN	NaN	NaN	NaN	NaN	NaN	-1.308	0.437	0.568	-1.334	0.284	0.62	-1.386	0.106	0.549	-1.254	0.034	0.585	NaN	NaN	NaN	-1.388	0.86	0.259	-1.438	0.694	0.219	-1.422	0.543	0.246	-1.42	0.472	0.234	NaN	NaN	NaN	NaN	NaN	NaN
13	0.065	-1.461	0.981	0.446	NaN	NaN	NaN	NaN	NaN	NaN	NaN	NaN	NaN	NaN	NaN	NaN	-1.308	0.437	0.568	-1.334	0.284	0.62	-1.386	0.107	0.549	-1.254	0.034	0.585	NaN	NaN	NaN	-1.388	0.86	0.259	-1.438	0.694	0.219	-1.42	0.542	0.245	-1.42	0.472	0.234	NaN	NaN	NaN	NaN	NaN	NaN
14	0.07	-1.461	0.981	0.446	NaN	NaN	NaN	NaN	NaN	NaN	NaN	NaN	NaN	NaN	NaN	NaN	-1.308	0.437	0.568	-1.334	0.284	0.62	-1.386	0.106	0.549	-1.254	0.034	0.585	NaN	NaN	NaN	-1.388	0.86	0.259	-1.438	0.694	0.219	-1.421	0.542	0.245	-1.42	0.472	0.234	NaN	NaN	NaN	NaN	NaN	NaN
15	0.075	-1.461	0.981	0.446	NaN	NaN	NaN	NaN	NaN	NaN	NaN	NaN	NaN	NaN	NaN	NaN	-1.308	0.437	0.568	-1.334	0.284	0.62	-1.386	0.106	0.549	-1.254	0.034	0.585	NaN	NaN	NaN	-1.388	0.86	0.259	-1.438	0.694	0.219	-1.421	0.543	0.246	-1.42	0.472	0.234	NaN	NaN	NaN	NaN	NaN	NaN
16	0.08	-1.461	0.981	0.446	NaN	NaN	NaN	NaN	NaN	NaN	NaN	NaN	NaN	NaN	NaN	NaN	-1.308	0.437	0.568	-1.334	0.284	0.62	-1.386	0.107	0.549	-1.254	0.034	0.585	NaN	NaN	NaN	-1.388	0.86	0.259	-1.438	0.694	0.219	-1.42	0.542	0.245	-1.42	0.472	0.234	NaN	NaN	NaN	NaN	NaN	NaN
17	0.085	-1.461	0.981	0.446	NaN	NaN	NaN	NaN	NaN	NaN	NaN	NaN	NaN	NaN	NaN	NaN	-1.308	0.437	0.568	-1.334	0.284	0.62	-1.386	0.106	0.549	-1.254	0.035	0.585	NaN	NaN	NaN	-1.388	0.86	0.259	-1.438	0.694	0.219	-1.421	0.542	0.245	-1.42	0.472	0.234	NaN	NaN	NaN	NaN	NaN	NaN
18	0.09	-1.461	0.981	0.446	NaN	NaN	NaN	NaN	NaN	NaN	NaN	NaN	NaN	NaN	NaN	NaN	-1.308	0.437	0.568	-1.334	0.284	0.62	-1.386	0.106	0.549	-1.254	0.034	0.585	NaN	NaN	NaN	-1.388	0.86	0.259	-1.438	0.694	0.219	-1.422	0.543	0.246	-1.42	0.472	0.234	NaN	NaN	NaN	NaN	NaN	NaN
19	0.095	-1.461	0.981	0.446	NaN	NaN	NaN	NaN	NaN	NaN	NaN	NaN	NaN	NaN	NaN	NaN	-1.308	0.437	0.568	-1.334	0.284	0.62	-1.386	0.106	0.549	-1.254	0.034	0.585	NaN	NaN	NaN	-1.388	0.86	0.259	-1.438	0.694	0.219	-1.422	0.544	0.246	-1.42	0.472	0.234	NaN	NaN	NaN	NaN	NaN	NaN
20	0.1	-1.461	0.981	0.446	NaN	NaN	NaN	NaN	NaN	NaN	NaN	NaN	NaN	NaN	NaN	NaN	-1.308	0.437	0.568	-1.334	0.284	0.62	-1.386	0.106	0.549	-1.254	0.034	0.585	NaN	NaN	NaN	-1.388	0.86	0.259	-1.438	0.694	0.219	-1.423	0.544	0.246	-1.42	0.472	0.234	NaN	NaN	NaN	NaN	NaN	NaN
21	0.105	-1.461	0.981	0.446	NaN	NaN	NaN	NaN	NaN	NaN	NaN	NaN	NaN	NaN	NaN	NaN	-1.308	0.437	0.568	-1.334	0.284	0.62	-1.386	0.106	0.549	-1.254	0.034	0.585	NaN	NaN	NaN	-1.389	0.86	0.259	-1.439	0.694	0.219	-1.423	0.544	0.246	-1.42	0.472	0.234	NaN	NaN	NaN	NaN	NaN	NaN
22	0.11	-1.461	0.981	0.446	NaN	NaN	NaN	NaN	NaN	NaN	NaN	NaN	NaN	NaN	NaN	NaN	-1.308	0.437	0.568	-1.334	0.284	0.62	-1.386	0.106	0.549	-1.254	0.034	0.585	NaN	NaN	NaN	-1.389	0.86	0.259	-1.439	0.694	0.219	-1.423	0.544	0.246	-1.42	0.472	0.234	NaN	NaN	NaN	NaN	NaN	NaN
23	0.115	-1.461	0.981	0.446	NaN	NaN	NaN	NaN	NaN	NaN	NaN	NaN	NaN	NaN	NaN	NaN	-1.308	0.437	0.568	-1.335	0.285	0.621	-1.386	0.106	0.549	-1.254	0.035	0.585	NaN	NaN	NaN	-1.389	0.86	0.259	-1.439	0.694	0.219	-1.423	0.544	0.246	-1.42	0.472	0.234	NaN	NaN	NaN	NaN	NaN	NaN
24	0.12	-1.461	0.981	0.446	NaN	NaN	NaN	NaN	NaN	NaN	NaN	NaN	NaN	NaN	NaN	NaN	-1.308	0.437	0.568	-1.336	0.287	0.621	-1.386	0.106	0.549	-1.254	0.035	0.585	NaN	NaN	NaN	-1.389	0.86	0.259	-1.439	0.694	0.219	-1.423	0.544	0.246	-1.42	0.472	0.234	NaN	NaN	NaN	NaN	NaN	NaN
25	0.125	-1.461	0.981	0.446	NaN	NaN	NaN	NaN	NaN	NaN	NaN	NaN	NaN	NaN	NaN	NaN	-1.308	0.437	0.568	-1.335	0.285	0.62	-1.386	0.106	0.549	-1.254	0.035	0.585	NaN	NaN	NaN	-1.389	0.86	0.259	-1.439	0.694	0.219	-1.423	0.544	0.246	-1.42	0.472	0.234	NaN	NaN	NaN	NaN	NaN	NaN
26	0.13	-1.461	0.981	0.446	NaN	NaN	NaN	NaN	NaN	NaN	NaN	NaN	NaN	NaN	NaN	NaN	-1.308	0.437	0.568	-1.335	0.285	0.62	-1.386	0.106	0.549	-1.254	0.035	0.585	NaN	NaN	NaN	-1.389	0.86	0.259	-1.439	0.694	0.219	-1.423	0.544	0.246	-1.42	0.472	0.234	NaN	NaN	NaN	NaN	NaN	NaN
27	0.135	-1.462	0.981	0.446	NaN	NaN	NaN	NaN	NaN	NaN	NaN	NaN	NaN	NaN	NaN	NaN	-1.308	0.437	0.568	-1.335	0.284	0.62	-1.386	0.106	0.549	-1.254	0.035	0.585	NaN	NaN	NaN	-1.389	0.86	0.259	-1.439	0.694	0.219	-1.423	0.544	0.246	-1.42	0.472	0.234	NaN	NaN	NaN	NaN	NaN	NaN
28	0.14	-1.462	0.981	0.446	NaN	NaN	NaN	NaN	NaN	NaN	NaN	NaN	NaN	NaN	NaN	NaN	-1.308	0.437	0.568	-1.335	0.284	0.62	-1.386	0.106	0.549	-1.254	0.035	0.585	NaN	NaN	NaN	-1.389	0.86	0.259	-1.439	0.694	0.219	-1.423	0.544	0.246	-1.42	0.472	0.234	NaN	NaN	NaN	NaN	NaN	NaN
29	0.145	-1.462	0.981	0.446	NaN	NaN	NaN	NaN	NaN	NaN	NaN	NaN	NaN	NaN	NaN	NaN	-1.308	0.437	0.568	-1.335	0.285	0.621	-1.386	0.106	0.549	-1.254	0.035	0.585	NaN	NaN	NaN	-1.389	0.86	0.259	-1.439	0.694	0.219	-1.423	0.544	0.246	-1.421	0.472	0.234	NaN	NaN	NaN	NaN	NaN	NaN
30	0.15	-1.462	0.981	0.446	NaN	NaN	NaN	NaN	NaN	NaN	NaN	NaN	NaN	NaN	NaN	NaN	-1.308	0.437	0.568	-1.336	0.287	0.621	-1.386	0.106	0.549	-1.254	0.035	0.585	NaN	NaN	NaN	-1.389	0.86	0.259	-1.439	0.694	0.219	-1.423	0.544	0.246	-1.421	0.471	0.234	NaN	NaN	NaN	NaN	NaN	NaN
31	0.155	-1.462	0.981	0.446	NaN	NaN	NaN	NaN	NaN	NaN	NaN	NaN	NaN	NaN	NaN	NaN	-1.308	0.437	0.568	-1.335	0.285	0.62	-1.386	0.106	0.549	-1.254	0.035	0.585	NaN	NaN	NaN	-1.389	0.86	0.259	-1.439	0.694	0.219	-1.423	0.544	0.246	-1.421	0.471	0.234	NaN	NaN	NaN	NaN	NaN	NaN
32	0.16	-1.462	0.981	0.446	NaN	NaN	NaN	NaN	NaN	NaN	NaN	NaN	NaN	NaN	NaN	NaN	-1.308	0.437	0.568	-1.335	0.285	0.62	-1.386	0.106	0.549	-1.254	0.035	0.585	NaN	NaN	NaN	-1.389	0.86	0.259	-1.439	0.694	0.219	-1.423	0.544	0.246	-1.421	0.471	0.234	NaN	NaN	NaN	NaN	NaN	NaN
33	0.165	-1.462	0.981	0.446	NaN	NaN	NaN	NaN	NaN	NaN	NaN	NaN	NaN	NaN	NaN	NaN	-1.308	0.437	0.568	-1.335	0.284	0.62	-1.386	0.106	0.549	-1.254	0.035	0.585	NaN	NaN	NaN	-1.39	0.86	0.259	-1.44	0.694	0.219	-1.423	0.544	0.246	-1.421	0.471	0.234	NaN	NaN	NaN	NaN	NaN	NaN
34	0.17	-1.462	0.981	0.446	NaN	NaN	NaN	NaN	NaN	NaN	NaN	NaN	NaN	NaN	NaN	NaN	-1.308	0.437	0.568	-1.335	0.284	0.62	-1.386	0.106	0.549	-1.254	0.035	0.585	NaN	NaN	NaN	-1.39	0.86	0.259	-1.44	0.694	0.22	-1.424	0.544	0.246	-1.421	0.471	0.234	NaN	NaN	NaN	NaN	NaN	NaN
35	0.175	-1.462	0.981	0.446	NaN	NaN	NaN	NaN	NaN	NaN	NaN	NaN	NaN	NaN	NaN	NaN	-1.308	0.437	0.568	-1.335	0.284	0.62	-1.386	0.106	0.549	-1.254	0.035	0.585	NaN	NaN	NaN	-1.39	0.86	0.259	-1.44	0.694	0.22	-1.424	0.544	0.246	-1.421	0.471	0.234	NaN	NaN	NaN	NaN	NaN	NaN
36	0.18	-1.462	0.981	0.446	NaN	NaN	NaN	NaN	NaN	NaN	NaN	NaN	NaN	NaN	NaN	NaN	-1.308	0.437	0.568	-1.335	0.284	0.62	-1.386	0.106	0.549	-1.254	0.035	0.585	NaN	NaN	NaN	-1.39	0.86	0.259	-1.44	0.694	0.22	-1.424	0.544	0.246	-1.421	0.471	0.234	NaN	NaN	NaN	NaN	NaN	NaN
37	0.185	-1.462	0.981	0.446	NaN	NaN	NaN	NaN	NaN	NaN	NaN	NaN	NaN	NaN	NaN	NaN	-1.308	0.437	0.568	-1.334	0.284	0.62	-1.386	0.106	0.549	-1.254	0.035	0.585	NaN	NaN	NaN	-1.39	0.86	0.26	-1.44	0.694	0.22	-1.424	0.543	0.246	-1.421	0.471	0.234	NaN	NaN	NaN	NaN	NaN	NaN
38	0.19	-1.462	0.981	0.446	NaN	NaN	NaN	NaN	NaN	NaN	NaN	NaN	NaN	NaN	NaN	NaN	-1.308	0.437	0.568	-1.334	0.284	0.62	-1.386	0.106	0.549	-1.254	0.035	0.585	NaN	NaN	NaN	-1.39	0.86	0.26	-1.44	0.694	0.22	-1.424	0.543	0.246	-1.421	0.471	0.234	NaN	NaN	NaN	NaN	NaN	NaN
39	0.195	-1.462	0.981	0.446	NaN	NaN	NaN	NaN	NaN	NaN	NaN	NaN	NaN	NaN	NaN	NaN	-1.308	0.437	0.568	-1.335	0.285	0.621	-1.386	0.106	0.549	-1.254	0.035	0.585	NaN	NaN	NaN	-1.39	0.86	0.26	-1.44	0.694	0.22	-1.424	0.543	0.246	-1.421	0.471	0.235	NaN	NaN	NaN	NaN	NaN	NaN
40	0.2	-1.462	0.981	0.446	NaN	NaN	NaN	NaN	NaN	NaN	NaN	NaN	NaN	NaN	NaN	NaN	-1.308	0.437	0.568	-1.336	0.287	0.621	-1.386	0.106	0.549	-1.254	0.035	0.585	NaN	NaN	NaN	-1.39	0.86	0.26	-1.44	0.694	0.22	-1.424	0.543	0.246	-1.421	0.471	0.235	NaN	NaN	NaN	NaN	NaN	NaN
41	0.205	-1.462	0.981	0.447	NaN	NaN	NaN	NaN	NaN	NaN	NaN	NaN	NaN	NaN	NaN	NaN	-1.308	0.437	0.568	-1.335	0.285	0.62	-1.386	0.106	0.549	-1.254	0.035	0.585	NaN	NaN	NaN	-1.39	0.86	0.26	-1.44	0.694	0.22	-1.424	0.543	0.246	-1.422	0.471	0.235	NaN	NaN	NaN	NaN	NaN	NaN
42	0.21	-1.462	0.981	0.447	NaN	NaN	NaN	NaN	NaN	NaN	NaN	NaN	NaN	NaN	NaN	NaN	-1.308	0.437	0.568	-1.334	0.285	0.62	-1.386	0.106	0.549	-1.254	0.035	0.585	NaN	NaN	NaN	-1.39	0.86	0.26	-1.44	0.694	0.22	-1.424	0.543	0.247	-1.422	0.471	0.235	NaN	NaN	NaN	NaN	NaN	NaN
43	0.215	-1.462	0.981	0.447	NaN	NaN	NaN	NaN	NaN	NaN	NaN	NaN	NaN	NaN	NaN	NaN	-1.308	0.437	0.568	-1.335	0.285	0.621	-1.386	0.106	0.549	-1.254	0.035	0.585	NaN	NaN	NaN	-1.39	0.86	0.26	-1.44	0.694	0.22	-1.424	0.543	0.247	-1.422	0.471	0.235	NaN	NaN	NaN	NaN	NaN	NaN
44	0.22	-1.462	0.981	0.447	NaN	NaN	NaN	NaN	NaN	NaN	NaN	NaN	NaN	NaN	NaN	NaN	-1.308	0.437	0.568	-1.336	0.287	0.621	-1.386	0.106	0.549	-1.254	0.035	0.585	NaN	NaN	NaN	-1.39	0.86	0.26	-1.441	0.694	0.22	-1.424	0.543	0.247	-1.422	0.471	0.235	NaN	NaN	NaN	NaN	NaN	NaN
45	0.225	-1.462	0.98	0.447	NaN	NaN	NaN	NaN	NaN	NaN	NaN	NaN	NaN	NaN	NaN	NaN	-1.308	0.437	0.568	-1.335	0.285	0.62	-1.386	0.106	0.549	-1.254	0.035	0.585	NaN	NaN	NaN	-1.39	0.86	0.26	-1.441	0.694	0.22	-1.424	0.543	0.247	-1.422	0.471	0.235	NaN	NaN	NaN	NaN	NaN	NaN
46	0.23	-1.462	0.98	0.447	NaN	NaN	NaN	NaN	NaN	NaN	NaN	NaN	NaN	NaN	NaN	NaN	-1.308	0.437	0.568	-1.335	0.285	0.62	-1.386	0.106	0.549	-1.254	0.035	0.585	NaN	NaN	NaN	-1.391	0.86	0.26	-1.441	0.694	0.22	-1.424	0.543	0.247	-1.422	0.471	0.235	NaN	NaN	NaN	NaN	NaN	NaN
47	0.235	-1.462	0.98	0.447	NaN	NaN	NaN	NaN	NaN	NaN	NaN	NaN	NaN	NaN	NaN	NaN	-1.308	0.437	0.568	-1.335	0.285	0.621	-1.386	0.107	0.549	-1.254	0.035	0.585	NaN	NaN	NaN	-1.391	0.86	0.26	-1.441	0.694	0.22	-1.424	0.543	0.247	-1.422	0.471	0.235	NaN	NaN	NaN	NaN	NaN	NaN
48	0.24	-1.462	0.98	0.447	NaN	NaN	NaN	NaN	NaN	NaN	NaN	NaN	NaN	NaN	NaN	NaN	-1.308	0.437	0.568	-1.336	0.287	0.621	-1.386	0.107	0.549	-1.254	0.035	0.585	NaN	NaN	NaN	-1.391	0.86	0.26	-1.441	0.694	0.22	-1.424	0.543	0.247	-1.422	0.471	0.235	NaN	NaN	NaN	NaN	NaN	NaN
49	0.245	-1.462	0.981	0.447	NaN	NaN	NaN	NaN	NaN	NaN	NaN	NaN	NaN	NaN	NaN	NaN	-1.308	0.437	0.568	-1.335	0.285	0.621	-1.386	0.107	0.549	-1.254	0.035	0.585	NaN	NaN	NaN	-1.391	0.86	0.26	-1.441	0.694	0.22	-1.424	0.543	0.247	-1.422	0.471	0.235	NaN	NaN	NaN	NaN	NaN	NaN
50	0.25	-1.462	0.981	0.447	NaN	NaN	NaN	NaN	NaN	NaN	NaN	NaN	NaN	NaN	NaN	NaN	-1.309	0.437	0.568	-1.335	0.285	0.62	-1.386	0.107	0.549	-1.254	0.035	0.585	NaN	NaN	NaN	-1.391	0.86	0.26	-1.441	0.694	0.22	-1.424	0.543	0.247	-1.422	0.471	0.235	NaN	NaN	NaN	NaN	NaN	NaN
51	0.255	-1.462	0.981	0.447	NaN	NaN	NaN	NaN	NaN	NaN	NaN	NaN	NaN	NaN	NaN	NaN	-1.309	0.437	0.568	-1.334	0.284	0.62	-1.386	0.107	0.549	-1.254	0.035	0.585	NaN	NaN	NaN	-1.391	0.86	0.26	-1.441	0.694	0.22	-1.424	0.543	0.247	-1.422	0.471	0.235	NaN	NaN	NaN	NaN	NaN	NaN
52	0.26	-1.462	0.981	0.447	NaN	NaN	NaN	NaN	NaN	NaN	NaN	NaN	NaN	NaN	NaN	NaN	-1.309	0.437	0.568	-1.335	0.284	0.62	-1.386	0.107	0.549	-1.254	0.035	0.585	NaN	NaN	NaN	-1.391	0.86	0.26	-1.441	0.694	0.22	-1.424	0.543	0.247	-1.422	0.471	0.235	NaN	NaN	NaN	NaN	NaN	NaN
53	0.265	-1.462	0.981	0.447	NaN	NaN	NaN	NaN	NaN	NaN	NaN	NaN	NaN	NaN	NaN	NaN	-1.309	0.437	0.568	-1.335	0.284	0.62	-1.386	0.107	0.549	-1.254	0.035	0.585	NaN	NaN	NaN	-1.391	0.86	0.26	-1.441	0.694	0.22	-1.424	0.543	0.247	-1.422	0.471	0.235	NaN	NaN	NaN	NaN	NaN	NaN
54	0.27	-1.462	0.981	0.447	NaN	NaN	NaN	NaN	NaN	NaN	NaN	NaN	NaN	NaN	NaN	NaN	-1.309	0.437	0.568	-1.335	0.285	0.621	-1.386	0.107	0.549	-1.254	0.035	0.585	NaN	NaN	NaN	-1.391	0.86	0.26	-1.441	0.694	0.22	-1.424	0.543	0.247	-1.422	0.471	0.235	NaN	NaN	NaN	NaN	NaN	NaN
55	0.275	-1.462	0.981	0.447	NaN	NaN	NaN	NaN	NaN	NaN	NaN	NaN	NaN	NaN	NaN	NaN	-1.309	0.437	0.568	-1.336	0.287	0.621	-1.386	0.107	0.549	-1.254	0.035	0.585	NaN	NaN	NaN	-1.391	0.86	0.26	-1.441	0.694	0.22	-1.424	0.543	0.247	-1.422	0.471	0.235	NaN	NaN	NaN	NaN	NaN	NaN
56	0.28	-1.462	0.981	0.447	NaN	NaN	NaN	NaN	NaN	NaN	NaN	NaN	NaN	NaN	NaN	NaN	-1.309	0.437	0.568	-1.336	0.286	0.621	-1.386	0.107	0.549	-1.254	0.035	0.585	NaN	NaN	NaN	-1.391	0.86	0.26	-1.441	0.694	0.22	-1.424	0.543	0.247	-1.422	0.471	0.235	NaN	NaN	NaN	NaN	NaN	NaN
57	0.285	-1.462	0.981	0.447	NaN	NaN	NaN	NaN	NaN	NaN	NaN	NaN	NaN	NaN	NaN	NaN	-1.309	0.437	0.568	-1.337	0.288	0.622	-1.386	0.107	0.549	-1.254	0.035	0.585	NaN	NaN	NaN	-1.391	0.86	0.26	-1.441	0.694	0.22	-1.424	0.543	0.247	-1.422	0.471	0.235	NaN	NaN	NaN	NaN	NaN	NaN
58	0.29	-1.462	0.981	0.447	NaN	NaN	NaN	NaN	NaN	NaN	NaN	NaN	NaN	NaN	NaN	NaN	-1.309	0.437	0.569	-1.337	0.287	0.621	-1.386	0.107	0.549	-1.254	0.035	0.585	NaN	NaN	NaN	-1.391	0.86	0.26	-1.441	0.694	0.22	-1.424	0.543	0.247	-1.422	0.471	0.235	NaN	NaN	NaN	NaN	NaN	NaN
59	0.295	-1.462	0.981	0.448	NaN	NaN	NaN	NaN	NaN	NaN	NaN	NaN	NaN	NaN	NaN	NaN	-1.309	0.437	0.569	-1.336	0.286	0.62	-1.386	0.107	0.549	-1.254	0.035	0.585	NaN	NaN	NaN	-1.391	0.86	0.261	-1.441	0.694	0.221	-1.424	0.543	0.247	-1.422	0.471	0.235	NaN	NaN	NaN	NaN	NaN	NaN
60	0.3	-1.463	0.981	0.448	NaN	NaN	NaN	NaN	NaN	NaN	NaN	NaN	NaN	NaN	NaN	NaN	-1.309	0.437	0.569	-1.336	0.287	0.621	-1.386	0.107	0.549	-1.254	0.035	0.585	NaN	NaN	NaN	-1.391	0.86	0.261	-1.441	0.694	0.221	-1.424	0.543	0.247	-1.422	0.471	0.235	NaN	NaN	NaN	NaN	NaN	NaN
61	0.305	-1.463	0.981	0.448	NaN	NaN	NaN	NaN	NaN	NaN	NaN	NaN	NaN	NaN	NaN	NaN	-1.309	0.437	0.569	-1.336	0.285	0.62	-1.386	0.107	0.549	-1.254	0.035	0.585	NaN	NaN	NaN	-1.391	0.86	0.261	-1.441	0.694	0.221	-1.424	0.543	0.247	-1.422	0.471	0.235	NaN	NaN	NaN	NaN	NaN	NaN
62	0.31	-1.463	0.981	0.448	NaN	NaN	NaN	NaN	NaN	NaN	NaN	NaN	NaN	NaN	NaN	NaN	-1.309	0.437	0.569	-1.337	0.288	0.622	-1.386	0.107	0.549	-1.254	0.035	0.585	NaN	NaN	NaN	-1.391	0.86	0.261	-1.441	0.694	0.221	-1.424	0.543	0.247	-1.422	0.471	0.235	NaN	NaN	NaN	NaN	NaN	NaN
63	0.315	-1.463	0.981	0.448	NaN	NaN	NaN	NaN	NaN	NaN	NaN	NaN	NaN	NaN	NaN	NaN	-1.309	0.437	0.569	-1.338	0.289	0.623	-1.386	0.107	0.549	-1.254	0.035	0.585	NaN	NaN	NaN	-1.391	0.86	0.261	-1.441	0.694	0.221	-1.424	0.543	0.247	-1.422	0.471	0.235	NaN	NaN	NaN	NaN	NaN	NaN
64	0.32	-1.463	0.981	0.448	NaN	NaN	NaN	NaN	NaN	NaN	NaN	NaN	NaN	NaN	NaN	NaN	-1.309	0.437	0.569	-1.338	0.289	0.623	-1.386	0.107	0.549	-1.254	0.035	0.585	NaN	NaN	NaN	-1.391	0.86	0.261	-1.441	0.694	0.221	-1.424	0.543	0.247	-1.422	0.471	0.235	NaN	NaN	NaN	NaN	NaN	NaN
65	0.325	-1.463	0.981	0.448	NaN	NaN	NaN	NaN	NaN	NaN	NaN	NaN	NaN	NaN	NaN	NaN	-1.309	0.437	0.569	-1.338	0.289	0.623	-1.386	0.107	0.549	-1.254	0.035	0.585	NaN	NaN	NaN	-1.391	0.86	0.261	-1.441	0.694	0.221	-1.424	0.543	0.247	-1.422	0.471	0.235	NaN	NaN	NaN	NaN	NaN	NaN
66	0.33	-1.463	0.981	0.448	NaN	NaN	NaN	NaN	NaN	NaN	NaN	NaN	NaN	NaN	NaN	NaN	-1.309	0.437	0.569	-1.338	0.289	0.623	-1.386	0.107	0.549	-1.254	0.035	0.585	NaN	NaN	NaN	-1.391	0.86	0.261	-1.441	0.694	0.221	-1.424	0.543	0.247	-1.422	0.471	0.235	NaN	NaN	NaN	NaN	NaN	NaN
67	0.335	-1.463	0.981	0.448	NaN	NaN	NaN	NaN	NaN	NaN	NaN	NaN	NaN	NaN	NaN	NaN	-1.309	0.437	0.569	-1.337	0.287	0.622	-1.386	0.107	0.549	-1.254	0.035	0.585	NaN	NaN	NaN	-1.391	0.86	0.261	-1.441	0.694	0.221	-1.424	0.543	0.247	-1.422	0.471	0.235	NaN	NaN	NaN	NaN	NaN	NaN
68	0.34	-1.463	0.981	0.448	NaN	NaN	NaN	NaN	NaN	NaN	NaN	NaN	NaN	NaN	NaN	NaN	-1.309	0.437	0.569	-1.336	0.286	0.621	-1.386	0.107	0.549	-1.254	0.035	0.585	NaN	NaN	NaN	-1.391	0.86	0.261	-1.441	0.694	0.221	-1.424	0.543	0.247	-1.422	0.471	0.235	NaN	NaN	NaN	NaN	NaN	NaN
69	0.345	-1.463	0.981	0.448	NaN	NaN	NaN	NaN	NaN	NaN	NaN	NaN	NaN	NaN	NaN	NaN	-1.309	0.437	0.569	-1.338	0.288	0.622	-1.386	0.107	0.549	-1.254	0.035	0.585	NaN	NaN	NaN	-1.391	0.86	0.261	-1.441	0.694	0.221	-1.424	0.543	0.247	-1.422	0.471	0.235	NaN	NaN	NaN	NaN	NaN	NaN
70	0.35	-1.463	0.981	0.448	NaN	NaN	NaN	NaN	NaN	NaN	NaN	NaN	NaN	NaN	NaN	NaN	-1.309	0.437	0.569	-1.338	0.289	0.623	-1.386	0.107	0.549	-1.254	0.035	0.585	NaN	NaN	NaN	-1.391	0.86	0.261	-1.441	0.694	0.221	-1.424	0.543	0.247	-1.422	0.471	0.235	NaN	NaN	NaN	NaN	NaN	NaN
71	0.355	-1.463	0.981	0.448	NaN	NaN	NaN	NaN	NaN	NaN	NaN	NaN	NaN	NaN	NaN	NaN	-1.309	0.437	0.569	-1.338	0.289	0.623	-1.386	0.107	0.549	-1.254	0.035	0.585	NaN	NaN	NaN	-1.391	0.86	0.261	-1.441	0.694	0.221	-1.424	0.543	0.247	-1.422	0.471	0.235	NaN	NaN	NaN	NaN	NaN	NaN
72	0.36	-1.463	0.981	0.448	NaN	NaN	NaN	NaN	NaN	NaN	NaN	NaN	NaN	NaN	NaN	NaN	-1.309	0.437	0.569	-1.338	0.289	0.623	-1.386	0.107	0.549	-1.254	0.035	0.585	NaN	NaN	NaN	-1.391	0.86	0.261	-1.441	0.694	0.221	-1.424	0.543	0.247	-1.422	0.471	0.235	NaN	NaN	NaN	NaN	NaN	NaN
73	0.365	-1.463	0.981	0.448	NaN	NaN	NaN	NaN	NaN	NaN	NaN	NaN	NaN	NaN	NaN	NaN	-1.309	0.437	0.569	-1.337	0.287	0.622	-1.386	0.107	0.549	-1.254	0.035	0.585	NaN	NaN	NaN	-1.391	0.86	0.261	-1.441	0.694	0.221	-1.424	0.543	0.247	-1.422	0.471	0.235	NaN	NaN	NaN	NaN	NaN	NaN
74	0.37	-1.463	0.981	0.448	NaN	NaN	NaN	NaN	NaN	NaN	NaN	NaN	NaN	NaN	NaN	NaN	-1.309	0.437	0.569	-1.336	0.285	0.621	-1.386	0.107	0.549	-1.254	0.035	0.585	NaN	NaN	NaN	-1.391	0.86	0.261	-1.441	0.694	0.221	-1.424	0.543	0.247	-1.422	0.471	0.235	NaN	NaN	NaN	NaN	NaN	NaN
75	0.375	-1.463	0.981	0.448	NaN	NaN	NaN	NaN	NaN	NaN	NaN	NaN	NaN	NaN	NaN	NaN	-1.309	0.437	0.569	-1.338	0.288	0.623	-1.386	0.107	0.549	-1.254	0.035	0.585	NaN	NaN	NaN	-1.391	0.86	0.261	-1.441	0.694	0.221	-1.424	0.543	0.247	-1.422	0.471	0.235	NaN	NaN	NaN	NaN	NaN	NaN
76	0.38	-1.463	0.981	0.448	NaN	NaN	NaN	NaN	NaN	NaN	NaN	NaN	NaN	NaN	NaN	NaN	-1.309	0.437	0.569	-1.338	0.289	0.623	-1.386	0.107	0.549	-1.254	0.035	0.585	NaN	NaN	NaN	-1.391	0.86	0.261	-1.441	0.694	0.221	-1.424	0.543	0.247	-1.422	0.471	0.235	NaN	NaN	NaN	NaN	NaN	NaN
77	0.385	-1.463	0.981	0.448	NaN	NaN	NaN	NaN	NaN	NaN	NaN	NaN	NaN	NaN	NaN	NaN	-1.309	0.437	0.569	-1.338	0.289	0.623	-1.386	0.107	0.549	-1.254	0.035	0.585	NaN	NaN	NaN	-1.391	0.86	0.261	-1.441	0.694	0.221	-1.424	0.543	0.247	-1.422	0.471	0.235	NaN	NaN	NaN	NaN	NaN	NaN
78	0.39	-1.463	0.981	0.448	NaN	NaN	NaN	NaN	NaN	NaN	NaN	NaN	NaN	NaN	NaN	NaN	-1.309	0.437	0.569	-1.338	0.289	0.623	-1.386	0.107	0.549	-1.254	0.035	0.585	NaN	NaN	NaN	-1.391	0.86	0.261	-1.441	0.694	0.221	-1.424	0.543	0.247	-1.422	0.471	0.235	NaN	NaN	NaN	NaN	NaN	NaN
79	0.395	-1.463	0.981	0.448	NaN	NaN	NaN	NaN	NaN	NaN	NaN	NaN	NaN	NaN	NaN	NaN	-1.309	0.437	0.569	-1.338	0.289	0.623	-1.386	0.107	0.549	-1.254	0.035	0.585	NaN	NaN	NaN	-1.391	0.86	0.261	-1.441	0.694	0.221	-1.424	0.543	0.247	-1.422	0.471	0.235	NaN	NaN	NaN	NaN	NaN	NaN
80	0.4	-1.463	0.981	0.448	NaN	NaN	NaN	NaN	NaN	NaN	NaN	NaN	NaN	NaN	NaN	NaN	-1.309	0.437	0.569	-1.338	0.289	0.623	-1.386	0.107	0.549	-1.254	0.035	0.585	NaN	NaN	NaN	-1.391	0.86	0.261	-1.441	0.694	0.221	-1.424	0.543	0.247	-1.422	0.471	0.235	NaN	NaN	NaN	NaN	NaN	NaN
81	0.405	-1.463	0.981	0.448	NaN	NaN	NaN	NaN	NaN	NaN	NaN	NaN	NaN	NaN	NaN	NaN	-1.309	0.437	0.569	-1.338	0.289	0.623	-1.386	0.107	0.549	-1.254	0.035	0.585	NaN	NaN	NaN	-1.391	0.86	0.261	-1.441	0.694	0.221	-1.424	0.543	0.247	-1.422	0.471	0.235	NaN	NaN	NaN	NaN	NaN	NaN
82	0.41	-1.463	0.981	0.448	NaN	NaN	NaN	NaN	NaN	NaN	NaN	NaN	NaN	NaN	NaN	NaN	-1.309	0.437	0.569	-1.338	0.289	0.623	-1.386	0.107	0.549	-1.254	0.035	0.585	NaN	NaN	NaN	-1.391	0.86	0.261	-1.441	0.694	0.221	-1.424	0.543	0.247	-1.422	0.471	0.235	NaN	NaN	NaN	NaN	NaN	NaN
83	0.415	-1.463	0.981	0.448	NaN	NaN	NaN	NaN	NaN	NaN	NaN	NaN	NaN	NaN	NaN	NaN	-1.309	0.437	0.569	-1.338	0.289	0.623	-1.386	0.107	0.549	-1.254	0.035	0.585	NaN	NaN	NaN	-1.391	0.86	0.261	-1.441	0.694	0.221	-1.424	0.543	0.247	-1.422	0.471	0.235	NaN	NaN	NaN	NaN	NaN	NaN
84	0.42	-1.463	0.981	0.448	NaN	NaN	NaN	NaN	NaN	NaN	NaN	NaN	NaN	NaN	NaN	NaN	-1.309	0.437	0.569	-1.338	0.289	0.623	-1.386	0.107	0.549	-1.254	0.035	0.585	NaN	NaN	NaN	-1.391	0.86	0.261	-1.441	0.694	0.221	-1.424	0.543	0.247	-1.422	0.471	0.235	NaN	NaN	NaN	NaN	NaN	NaN
85	0.425	-1.463	0.981	0.448	NaN	NaN	NaN	NaN	NaN	NaN	NaN	NaN	NaN	NaN	NaN	NaN	-1.309	0.437	0.569	-1.338	0.289	0.623	-1.386	0.107	0.549	-1.254	0.035	0.585	NaN	NaN	NaN	-1.391	0.86	0.261	-1.441	0.694	0.221	-1.424	0.543	0.247	-1.422	0.471	0.235	NaN	NaN	NaN	NaN	NaN	NaN
86	0.43	-1.463	0.981	0.448	NaN	NaN	NaN	NaN	NaN	NaN	NaN	NaN	NaN	NaN	NaN	NaN	-1.309	0.437	0.569	-1.337	0.287	0.622	-1.386	0.107	0.549	-1.254	0.035	0.585	NaN	NaN	NaN	-1.391	0.86	0.261	-1.441	0.694	0.221	-1.424	0.543	0.247	-1.422	0.471	0.235	NaN	NaN	NaN	NaN	NaN	NaN
87	0.435	-1.463	0.981	0.448	NaN	NaN	NaN	NaN	NaN	NaN	NaN	NaN	NaN	NaN	NaN	NaN	-1.309	0.437	0.569	-1.336	0.285	0.621	-1.386	0.107	0.549	-1.254	0.035	0.585	NaN	NaN	NaN	-1.391	0.86	0.261	-1.441	0.694	0.221	-1.424	0.543	0.247	-1.422	0.471	0.235	NaN	NaN	NaN	NaN	NaN	NaN
88	0.44	-1.463	0.981	0.448	NaN	NaN	NaN	NaN	NaN	NaN	NaN	NaN	NaN	NaN	NaN	NaN	-1.309	0.437	0.569	-1.338	0.288	0.623	-1.386	0.107	0.549	-1.254	0.035	0.585	NaN	NaN	NaN	-1.391	0.86	0.261	-1.441	0.694	0.221	-1.424	0.543	0.247	-1.422	0.471	0.235	NaN	NaN	NaN	NaN	NaN	NaN
89	0.445	-1.463	0.98	0.448	NaN	NaN	NaN	NaN	NaN	NaN	NaN	NaN	NaN	NaN	NaN	NaN	-1.309	0.437	0.569	-1.338	0.289	0.623	-1.386	0.107	0.549	-1.254	0.035	0.585	NaN	NaN	NaN	-1.391	0.86	0.261	-1.441	0.694	0.221	-1.424	0.543	0.247	-1.422	0.471	0.235	NaN	NaN	NaN	NaN	NaN	NaN
90	0.45	-1.463	0.98	0.448	NaN	NaN	NaN	NaN	NaN	NaN	NaN	NaN	NaN	NaN	NaN	NaN	-1.309	0.437	0.569	-1.338	0.289	0.623	-1.386	0.107	0.549	-1.254	0.035	0.585	NaN	NaN	NaN	-1.391	0.86	0.261	-1.441	0.694	0.221	-1.424	0.543	0.247	-1.422	0.471	0.235	NaN	NaN	NaN	NaN	NaN	NaN
91	0.455	-1.463	0.98	0.448	NaN	NaN	NaN	NaN	NaN	NaN	NaN	NaN	NaN	NaN	NaN	NaN	-1.309	0.437	0.569	-1.338	0.289	0.623	-1.386	0.107	0.549	-1.254	0.035	0.585	NaN	NaN	NaN	-1.391	0.86	0.261	-1.441	0.694	0.221	-1.424	0.543	0.247	-1.422	0.471	0.235	NaN	NaN	NaN	NaN	NaN	NaN
92	0.46	-1.463	0.98	0.448	NaN	NaN	NaN	NaN	NaN	NaN	NaN	NaN	NaN	NaN	NaN	NaN	-1.309	0.437	0.569	-1.338	0.289	0.623	-1.386	0.107	0.549	-1.254	0.035	0.585	NaN	NaN	NaN	-1.391	0.86	0.261	-1.441	0.694	0.221	-1.424	0.543	0.247	-1.422	0.471	0.235	NaN	NaN	NaN	NaN	NaN	NaN
93	0.465	-1.463	0.98	0.448	NaN	NaN	NaN	NaN	NaN	NaN	NaN	NaN	NaN	NaN	NaN	NaN	-1.309	0.437	0.569	-1.338	0.289	0.623	-1.386	0.107	0.549	-1.254	0.035	0.585	NaN	NaN	NaN	-1.391	0.86	0.261	-1.441	0.694	0.221	-1.424	0.543	0.247	-1.422	0.471	0.235	NaN	NaN	NaN	NaN	NaN	NaN
94	0.47	-1.463	0.98	0.448	NaN	NaN	NaN	NaN	NaN	NaN	NaN	NaN	NaN	NaN	NaN	NaN	-1.309	0.437	0.569	-1.337	0.287	0.622	-1.386	0.107	0.549	-1.254	0.035	0.585	NaN	NaN	NaN	-1.391	0.86	0.261	-1.441	0.694	0.221	-1.424	0.543	0.247	-1.422	0.471	0.235	NaN	NaN	NaN	NaN	NaN	NaN
95	0.475	-1.463	0.98	0.448	NaN	NaN	NaN	NaN	NaN	NaN	NaN	NaN	NaN	NaN	NaN	NaN	-1.309	0.437	0.569	-1.336	0.285	0.621	-1.386	0.107	0.549	-1.254	0.035	0.585	NaN	NaN	NaN	-1.391	0.86	0.261	-1.441	0.694	0.221	-1.424	0.543	0.247	-1.422	0.471	0.235	NaN	NaN	NaN	NaN	NaN	NaN
96	0.48	-1.463	0.98	0.448	NaN	NaN	NaN	NaN	NaN	NaN	NaN	NaN	NaN	NaN	NaN	NaN	-1.309	0.437	0.569	-1.338	0.288	0.623	-1.386	0.107	0.549	-1.254	0.035	0.585	NaN	NaN	NaN	-1.391	0.86	0.261	-1.441	0.694	0.221	-1.424	0.543	0.247	-1.422	0.471	0.235	NaN	NaN	NaN	NaN	NaN	NaN
97	0.485	-1.463	0.98	0.448	NaN	NaN	NaN	NaN	NaN	NaN	NaN	NaN	NaN	NaN	NaN	NaN	-1.309	0.437	0.569	-1.338	0.289	0.623	-1.386	0.107	0.549	-1.254	0.035	0.585	NaN	NaN	NaN	-1.391	0.86	0.261	-1.441	0.694	0.221	-1.424	0.543	0.247	-1.422	0.471	0.235	NaN	NaN	NaN	NaN	NaN	NaN
98	0.49	-1.463	0.98	0.448	NaN	NaN	NaN	NaN	NaN	NaN	NaN	NaN	NaN	NaN	NaN	NaN	-1.309	0.437	0.569	-1.338	0.289	0.623	-1.386	0.107	0.549	-1.254	0.035	0.585	NaN	NaN	NaN	-1.391	0.86	0.261	-1.441	0.694	0.221	-1.424	0.543	0.247	-1.422	0.471	0.235	NaN	NaN	NaN	NaN	NaN	NaN
99	0.495	-1.463	0.98	0.448	NaN	NaN	NaN	NaN	NaN	NaN	NaN	NaN	NaN	NaN	NaN	NaN	-1.309	0.437	0.569	-1.338	0.289	0.623	-1.386	0.107	0.549	-1.254	0.035	0.585	NaN	NaN	NaN	-1.392	0.86	0.261	-1.441	0.694	0.221	-1.424	0.543	0.247	-1.422	0.471	0.235	NaN	NaN	NaN	NaN	NaN	NaN
100	0.5	-1.463	0.98	0.448	NaN	NaN	NaN	NaN	NaN	NaN	NaN	NaN	NaN	NaN	NaN	NaN	-1.309	0.437	0.569	-1.338	0.289	0.623	-1.386	0.107	0.549	-1.254	0.035	0.585	NaN	NaN	NaN	-1.391	0.86	0.261	-1.441	0.694	0.221	-1.424	0.543	0.247	-1.422	0.471	0.235	NaN	NaN	NaN	NaN	NaN	NaN
101	0.505	-1.463	0.98	0.448	NaN	NaN	NaN	NaN	NaN	NaN	NaN	NaN	NaN	NaN	NaN	NaN	-1.309	0.437	0.569	-1.338	0.289	0.623	-1.386	0.107	0.549	-1.254	0.035	0.585	NaN	NaN	NaN	-1.391	0.86	0.261	-1.441	0.694	0.221	-1.424	0.543	0.247	-1.422	0.471	0.235	NaN	NaN	NaN	NaN	NaN	NaN
102	0.51	-1.463	0.98	0.448	NaN	NaN	NaN	NaN	NaN	NaN	NaN	NaN	NaN	NaN	NaN	NaN	-1.309	0.437	0.569	-1.338	0.289	0.623	-1.386	0.107	0.549	-1.254	0.035	0.585	NaN	NaN	NaN	-1.391	0.86	0.261	-1.441	0.694	0.221	-1.424	0.543	0.247	-1.422	0.471	0.235	NaN	NaN	NaN	NaN	NaN	NaN
103	0.515	-1.463	0.98	0.448	NaN	NaN	NaN	NaN	NaN	NaN	NaN	NaN	NaN	NaN	NaN	NaN	-1.309	0.437	0.569	-1.338	0.289	0.623	-1.386	0.107	0.549	-1.254	0.035	0.585	NaN	NaN	NaN	-1.391	0.86	0.261	-1.441	0.694	0.221	-1.424	0.543	0.247	-1.422	0.471	0.235	NaN	NaN	NaN	NaN	NaN	NaN
104	0.52	-1.463	0.98	0.448	NaN	NaN	NaN	NaN	NaN	NaN	NaN	NaN	NaN	NaN	NaN	NaN	-1.309	0.437	0.569	-1.338	0.289	0.623	-1.386	0.107	0.549	-1.254	0.035	0.585	NaN	NaN	NaN	-1.391	0.86	0.261	-1.441	0.694	0.221	-1.424	0.543	0.247	-1.422	0.471	0.235	NaN	NaN	NaN	NaN	NaN	NaN
105	0.525	-1.463	0.98	0.448	NaN	NaN	NaN	NaN	NaN	NaN	NaN	NaN	NaN	NaN	NaN	NaN	-1.309	0.437	0.569	-1.338	0.289	0.623	-1.386	0.107	0.549	-1.254	0.035	0.585	NaN	NaN	NaN	-1.391	0.86	0.261	-1.441	0.694	0.221	-1.424	0.543	0.247	-1.422	0.471	0.235	NaN	NaN	NaN	NaN	NaN	NaN
106	0.53	-1.463	0.98	0.448	NaN	NaN	NaN	NaN	NaN	NaN	NaN	NaN	NaN	NaN	NaN	NaN	-1.309	0.437	0.569	-1.338	0.289	0.623	-1.386	0.107	0.549	-1.254	0.035	0.585	NaN	NaN	NaN	-1.391	0.86	0.261	-1.441	0.694	0.221	-1.424	0.543	0.247	-1.422	0.471	0.235	NaN	NaN	NaN	NaN	NaN	NaN
107	0.535	-1.463	0.98	0.448	NaN	NaN	NaN	NaN	NaN	NaN	NaN	NaN	NaN	NaN	NaN	NaN	-1.309	0.437	0.569	-1.337	0.287	0.622	-1.386	0.107	0.549	-1.254	0.035	0.585	NaN	NaN	NaN	-1.391	0.86	0.261	-1.441	0.694	0.221	-1.424	0.543	0.247	-1.422	0.471	0.235	NaN	NaN	NaN	NaN	NaN	NaN
108	0.54	-1.463	0.98	0.448	NaN	NaN	NaN	NaN	NaN	NaN	NaN	NaN	NaN	NaN	NaN	NaN	-1.309	0.437	0.569	-1.336	0.285	0.621	-1.386	0.107	0.549	-1.254	0.035	0.585	NaN	NaN	NaN	-1.391	0.86	0.261	-1.441	0.694	0.221	-1.424	0.543	0.247	-1.421	0.471	0.235	NaN	NaN	NaN	NaN	NaN	NaN
109	0.545	-1.463	0.98	0.448	NaN	NaN	NaN	NaN	NaN	NaN	NaN	NaN	NaN	NaN	NaN	NaN	-1.309	0.437	0.569	-1.337	0.288	0.622	-1.386	0.107	0.549	-1.254	0.035	0.585	NaN	NaN	NaN	-1.391	0.86	0.261	-1.441	0.694	0.221	-1.424	0.543	0.247	-1.421	0.471	0.235	NaN	NaN	NaN	NaN	NaN	NaN
110	0.55	-1.463	0.98	0.448	NaN	NaN	NaN	NaN	NaN	NaN	NaN	NaN	NaN	NaN	NaN	NaN	-1.309	0.437	0.569	-1.338	0.288	0.623	-1.386	0.107	0.549	-1.254	0.035	0.585	NaN	NaN	NaN	-1.391	0.86	0.261	-1.441	0.694	0.221	-1.424	0.543	0.247	-1.421	0.471	0.235	NaN	NaN	NaN	NaN	NaN	NaN
111	0.555	-1.463	0.98	0.448	NaN	NaN	NaN	NaN	NaN	NaN	NaN	NaN	NaN	NaN	NaN	NaN	-1.309	0.437	0.569	-1.337	0.287	0.622	-1.386	0.107	0.549	-1.254	0.035	0.585	NaN	NaN	NaN	-1.391	0.86	0.261	-1.441	0.694	0.221	-1.424	0.543	0.247	-1.421	0.471	0.235	NaN	NaN	NaN	NaN	NaN	NaN
112	0.56	-1.463	0.98	0.448	NaN	NaN	NaN	NaN	NaN	NaN	NaN	NaN	NaN	NaN	NaN	NaN	-1.309	0.437	0.569	-1.336	0.286	0.621	-1.386	0.107	0.549	-1.254	0.035	0.585	NaN	NaN	NaN	-1.391	0.86	0.261	-1.441	0.694	0.221	-1.424	0.543	0.247	-1.421	0.471	0.235	NaN	NaN	NaN	NaN	NaN	NaN
113	0.565	-1.463	0.98	0.448	NaN	NaN	NaN	NaN	NaN	NaN	NaN	NaN	NaN	NaN	NaN	NaN	-1.309	0.437	0.569	-1.337	0.287	0.622	-1.386	0.107	0.549	-1.254	0.035	0.585	NaN	NaN	NaN	-1.39	0.86	0.261	-1.441	0.694	0.221	-1.424	0.543	0.247	-1.421	0.471	0.235	NaN	NaN	NaN	NaN	NaN	NaN
114	0.57	-1.463	0.98	0.448	NaN	NaN	NaN	NaN	NaN	NaN	NaN	NaN	NaN	NaN	NaN	NaN	-1.309	0.437	0.569	-1.336	0.286	0.621	-1.386	0.107	0.549	-1.254	0.035	0.585	NaN	NaN	NaN	-1.39	0.86	0.261	-1.441	0.694	0.221	-1.424	0.544	0.247	-1.421	0.471	0.235	NaN	NaN	NaN	NaN	NaN	NaN
115	0.575	-1.462	0.98	0.448	NaN	NaN	NaN	NaN	NaN	NaN	NaN	NaN	NaN	NaN	NaN	NaN	-1.309	0.437	0.569	-1.337	0.288	0.622	-1.386	0.107	0.549	-1.254	0.035	0.585	NaN	NaN	NaN	-1.39	0.86	0.261	-1.441	0.694	0.221	-1.424	0.544	0.247	-1.421	0.471	0.235	NaN	NaN	NaN	NaN	NaN	NaN
116	0.58	-1.462	0.98	0.448	NaN	NaN	NaN	NaN	NaN	NaN	NaN	NaN	NaN	NaN	NaN	NaN	-1.309	0.437	0.569	-1.337	0.287	0.622	-1.386	0.107	0.549	-1.254	0.035	0.585	NaN	NaN	NaN	-1.39	0.86	0.261	-1.441	0.694	0.221	-1.424	0.544	0.247	-1.421	0.471	0.235	NaN	NaN	NaN	NaN	NaN	NaN
117	0.585	-1.462	0.98	0.448	NaN	NaN	NaN	NaN	NaN	NaN	NaN	NaN	NaN	NaN	NaN	NaN	-1.309	0.437	0.569	-1.336	0.285	0.621	-1.386	0.107	0.549	-1.254	0.035	0.585	NaN	NaN	NaN	-1.39	0.86	0.261	-1.441	0.694	0.221	-1.424	0.544	0.247	-1.421	0.471	0.235	NaN	NaN	NaN	NaN	NaN	NaN
118	0.59	-1.462	0.98	0.448	NaN	NaN	NaN	NaN	NaN	NaN	NaN	NaN	NaN	NaN	NaN	NaN	-1.309	0.437	0.569	-1.335	0.284	0.621	-1.386	0.107	0.549	-1.254	0.035	0.585	NaN	NaN	NaN	-1.39	0.86	0.261	-1.44	0.694	0.221	-1.424	0.544	0.247	-1.421	0.472	0.235	NaN	NaN	NaN	NaN	NaN	NaN
119	0.595	-1.462	0.98	0.448	NaN	NaN	NaN	NaN	NaN	NaN	NaN	NaN	NaN	NaN	NaN	NaN	-1.309	0.437	0.569	-1.336	0.285	0.621	-1.386	0.107	0.549	-1.254	0.035	0.585	NaN	NaN	NaN	-1.39	0.86	0.261	-1.44	0.694	0.221	-1.424	0.544	0.247	-1.421	0.472	0.235	NaN	NaN	NaN	NaN	NaN	NaN
120	0.6	-1.462	0.98	0.448	NaN	NaN	NaN	NaN	NaN	NaN	NaN	NaN	NaN	NaN	NaN	NaN	-1.309	0.437	0.569	-1.337	0.288	0.622	-1.386	0.107	0.549	-1.254	0.035	0.585	NaN	NaN	NaN	-1.39	0.86	0.261	-1.44	0.694	0.221	-1.424	0.544	0.247	-1.421	0.472	0.235	NaN	NaN	NaN	NaN	NaN	NaN
121	0.605	-1.462	0.98	0.448	NaN	NaN	NaN	NaN	NaN	NaN	NaN	NaN	NaN	NaN	NaN	NaN	-1.309	0.437	0.569	-1.337	0.287	0.622	-1.386	0.107	0.549	-1.254	0.035	0.585	NaN	NaN	NaN	-1.39	0.86	0.261	-1.44	0.694	0.221	-1.424	0.544	0.247	-1.421	0.472	0.235	NaN	NaN	NaN	NaN	NaN	NaN
122	0.61	-1.462	0.98	0.448	NaN	NaN	NaN	NaN	NaN	NaN	NaN	NaN	NaN	NaN	NaN	NaN	-1.309	0.437	0.569	-1.336	0.285	0.621	-1.386	0.107	0.549	-1.254	0.035	0.585	NaN	NaN	NaN	-1.39	0.86	0.261	-1.44	0.694	0.221	-1.423	0.544	0.247	-1.421	0.472	0.235	NaN	NaN	NaN	NaN	NaN	NaN
123	0.615	-1.462	0.98	0.448	NaN	NaN	NaN	NaN	NaN	NaN	NaN	NaN	NaN	NaN	NaN	NaN	-1.309	0.437	0.569	-1.336	0.285	0.621	-1.386	0.107	0.549	-1.254	0.035	0.585	NaN	NaN	NaN	-1.39	0.86	0.261	-1.44	0.694	0.221	-1.423	0.544	0.247	-1.421	0.472	0.235	NaN	NaN	NaN	NaN	NaN	NaN
124	0.62	-1.462	0.98	0.448	NaN	NaN	NaN	NaN	NaN	NaN	NaN	NaN	NaN	NaN	NaN	NaN	-1.309	0.437	0.569	-1.337	0.288	0.622	-1.386	0.107	0.549	-1.254	0.035	0.585	NaN	NaN	NaN	-1.39	0.86	0.261	-1.44	0.694	0.221	-1.423	0.544	0.247	-1.421	0.472	0.235	NaN	NaN	NaN	NaN	NaN	NaN
125	0.625	-1.462	0.98	0.448	NaN	NaN	NaN	NaN	NaN	NaN	NaN	NaN	NaN	NaN	NaN	NaN	-1.309	0.437	0.569	-1.337	0.287	0.622	-1.386	0.107	0.549	-1.254	0.035	0.585	NaN	NaN	NaN	-1.39	0.86	0.261	-1.44	0.694	0.221	-1.423	0.544	0.247	-1.421	0.472	0.235	NaN	NaN	NaN	NaN	NaN	NaN
126	0.63	-1.462	0.98	0.448	NaN	NaN	NaN	NaN	NaN	NaN	NaN	NaN	NaN	NaN	NaN	NaN	-1.309	0.437	0.569	-1.336	0.286	0.621	-1.386	0.107	0.549	-1.254	0.035	0.585	NaN	NaN	NaN	-1.39	0.86	0.261	-1.44	0.694	0.221	-1.423	0.544	0.247	-1.421	0.472	0.235	NaN	NaN	NaN	NaN	NaN	NaN
127	0.635	-1.462	0.98	0.448	NaN	NaN	NaN	NaN	NaN	NaN	NaN	NaN	NaN	NaN	NaN	NaN	-1.309	0.437	0.569	-1.337	0.287	0.622	-1.386	0.107	0.549	-1.254	0.035	0.585	NaN	NaN	NaN	-1.39	0.86	0.261	-1.44	0.694	0.221	-1.423	0.544	0.247	-1.421	0.472	0.235	NaN	NaN	NaN	NaN	NaN	NaN
128	0.64	-1.462	0.98	0.448	NaN	NaN	NaN	NaN	NaN	NaN	NaN	NaN	NaN	NaN	NaN	NaN	-1.309	0.437	0.569	-1.336	0.286	0.621	-1.386	0.107	0.549	-1.254	0.035	0.585	NaN	NaN	NaN	-1.39	0.861	0.261	-1.44	0.694	0.221	-1.423	0.544	0.247	-1.42	0.472	0.235	NaN	NaN	NaN	NaN	NaN	NaN
129	0.645	-1.462	0.98	0.448	NaN	NaN	NaN	NaN	NaN	NaN	NaN	NaN	NaN	NaN	NaN	NaN	-1.309	0.437	0.569	-1.338	0.288	0.622	-1.386	0.107	0.549	-1.254	0.035	0.585	NaN	NaN	NaN	-1.39	0.861	0.261	-1.44	0.694	0.221	-1.422	0.543	0.247	-1.42	0.472	0.235	NaN	NaN	NaN	NaN	NaN	NaN
130	0.65	-1.462	0.98	0.448	NaN	NaN	NaN	NaN	NaN	NaN	NaN	NaN	NaN	NaN	NaN	NaN	-1.309	0.437	0.569	-1.338	0.288	0.622	-1.386	0.107	0.549	-1.254	0.035	0.585	NaN	NaN	NaN	-1.39	0.861	0.261	-1.44	0.694	0.221	-1.421	0.543	0.246	-1.42	0.472	0.235	NaN	NaN	NaN	NaN	NaN	NaN
131	0.655	-1.462	0.98	0.448	NaN	NaN	NaN	NaN	NaN	NaN	NaN	NaN	NaN	NaN	NaN	NaN	-1.309	0.437	0.569	-1.338	0.288	0.622	-1.386	0.107	0.549	-1.254	0.035	0.585	NaN	NaN	NaN	-1.39	0.861	0.261	-1.44	0.694	0.221	-1.422	0.543	0.246	-1.42	0.472	0.235	NaN	NaN	NaN	NaN	NaN	NaN
132	0.66	-1.462	0.98	0.448	NaN	NaN	NaN	NaN	NaN	NaN	NaN	NaN	NaN	NaN	NaN	NaN	-1.309	0.437	0.569	-1.337	0.287	0.622	-1.386	0.107	0.549	-1.254	0.035	0.585	NaN	NaN	NaN	-1.39	0.861	0.261	-1.44	0.694	0.221	-1.421	0.542	0.246	-1.42	0.472	0.235	NaN	NaN	NaN	NaN	NaN	NaN
133	0.665	-1.462	0.98	0.448	NaN	NaN	NaN	NaN	NaN	NaN	NaN	NaN	NaN	NaN	NaN	NaN	-1.309	0.437	0.569	-1.336	0.286	0.621	-1.386	0.106	0.549	-1.254	0.035	0.585	NaN	NaN	NaN	-1.39	0.861	0.261	-1.44	0.694	0.221	-1.42	0.542	0.246	-1.42	0.472	0.235	NaN	NaN	NaN	NaN	NaN	NaN
134	0.67	-1.462	0.98	0.448	NaN	NaN	NaN	NaN	NaN	NaN	NaN	NaN	NaN	NaN	NaN	NaN	-1.309	0.437	0.569	-1.337	0.287	0.622	-1.386	0.106	0.549	-1.254	0.035	0.585	NaN	NaN	NaN	-1.39	0.861	0.261	-1.44	0.694	0.221	-1.42	0.542	0.245	-1.42	0.472	0.235	NaN	NaN	NaN	NaN	NaN	NaN
135	0.675	-1.462	0.98	0.448	NaN	NaN	NaN	NaN	NaN	NaN	NaN	NaN	NaN	NaN	NaN	NaN	-1.309	0.437	0.569	-1.336	0.285	0.621	-1.386	0.107	0.549	-1.254	0.035	0.585	NaN	NaN	NaN	-1.39	0.861	0.261	-1.44	0.694	0.22	-1.42	0.542	0.245	-1.42	0.472	0.235	NaN	NaN	NaN	NaN	NaN	NaN
136	0.68	-1.462	0.98	0.448	NaN	NaN	NaN	NaN	NaN	NaN	NaN	NaN	NaN	NaN	NaN	NaN	-1.309	0.437	0.569	-1.335	0.284	0.621	-1.386	0.107	0.549	-1.254	0.035	0.585	NaN	NaN	NaN	-1.39	0.861	0.261	-1.44	0.694	0.22	-1.42	0.542	0.245	-1.42	0.472	0.235	NaN	NaN	NaN	NaN	NaN	NaN
137	0.685	-1.462	0.98	0.448	NaN	NaN	NaN	NaN	NaN	NaN	NaN	NaN	NaN	NaN	NaN	NaN	-1.309	0.437	0.569	-1.335	0.284	0.621	-1.386	0.107	0.549	-1.254	0.035	0.585	NaN	NaN	NaN	-1.39	0.861	0.261	-1.44	0.694	0.22	-1.42	0.542	0.245	-1.42	0.472	0.235	NaN	NaN	NaN	NaN	NaN	NaN
138	0.69	-1.462	0.98	0.448	NaN	NaN	NaN	NaN	NaN	NaN	NaN	NaN	NaN	NaN	NaN	NaN	-1.309	0.437	0.569	-1.335	0.284	0.621	-1.386	0.107	0.549	-1.254	0.035	0.585	NaN	NaN	NaN	-1.39	0.861	0.261	-1.44	0.694	0.22	-1.42	0.542	0.245	-1.42	0.472	0.235	NaN	NaN	NaN	NaN	NaN	NaN
139	0.695	-1.462	0.98	0.448	NaN	NaN	NaN	NaN	NaN	NaN	NaN	NaN	NaN	NaN	NaN	NaN	-1.309	0.437	0.569	-1.336	0.285	0.621	-1.386	0.107	0.549	-1.254	0.035	0.585	NaN	NaN	NaN	-1.39	0.861	0.261	-1.44	0.694	0.22	-1.42	0.542	0.245	-1.42	0.472	0.235	NaN	NaN	NaN	NaN	NaN	NaN
140	0.7	-1.462	0.98	0.448	NaN	NaN	NaN	NaN	NaN	NaN	NaN	NaN	NaN	NaN	NaN	NaN	-1.309	0.437	0.569	-1.337	0.287	0.622	-1.386	0.107	0.549	-1.254	0.035	0.585	NaN	NaN	NaN	-1.39	0.861	0.261	-1.44	0.694	0.22	-1.42	0.542	0.245	-1.42	0.472	0.235	NaN	NaN	NaN	NaN	NaN	NaN
141	0.705	-1.462	0.98	0.448	NaN	NaN	NaN	NaN	NaN	NaN	NaN	NaN	NaN	NaN	NaN	NaN	-1.309	0.437	0.569	-1.336	0.285	0.621	-1.386	0.107	0.549	-1.254	0.035	0.585	NaN	NaN	NaN	-1.39	0.861	0.261	-1.44	0.694	0.22	-1.421	0.543	0.246	-1.42	0.472	0.235	NaN	NaN	NaN	NaN	NaN	NaN
142	0.71	-1.462	0.98	0.447	NaN	NaN	NaN	NaN	NaN	NaN	NaN	NaN	NaN	NaN	NaN	NaN	-1.309	0.437	0.569	-1.336	0.284	0.621	-1.386	0.107	0.549	-1.254	0.035	0.585	NaN	NaN	NaN	-1.39	0.861	0.261	-1.44	0.694	0.22	-1.422	0.543	0.246	-1.42	0.472	0.235	NaN	NaN	NaN	NaN	NaN	NaN
143	0.715	-1.462	0.98	0.447	NaN	NaN	NaN	NaN	NaN	NaN	NaN	NaN	NaN	NaN	NaN	NaN	-1.309	0.437	0.569	-1.336	0.284	0.621	-1.386	0.107	0.549	-1.254	0.035	0.585	NaN	NaN	NaN	-1.39	0.861	0.261	-1.44	0.694	0.22	-1.421	0.543	0.246	-1.42	0.472	0.235	NaN	NaN	NaN	NaN	NaN	NaN
144	0.72	-1.462	0.98	0.447	NaN	NaN	NaN	NaN	NaN	NaN	NaN	NaN	NaN	NaN	NaN	NaN	-1.309	0.437	0.569	-1.336	0.285	0.621	-1.386	0.107	0.549	-1.254	0.035	0.585	NaN	NaN	NaN	-1.39	0.861	0.261	-1.44	0.694	0.22	-1.422	0.544	0.247	-1.42	0.472	0.235	NaN	NaN	NaN	NaN	NaN	NaN
145	0.725	-1.462	0.98	0.447	NaN	NaN	NaN	NaN	NaN	NaN	NaN	NaN	NaN	NaN	NaN	NaN	-1.309	0.437	0.569	-1.337	0.287	0.622	-1.386	0.107	0.549	-1.254	0.035	0.585	NaN	NaN	NaN	-1.39	0.861	0.261	-1.44	0.694	0.22	-1.423	0.544	0.247	-1.42	0.472	0.235	NaN	NaN	NaN	NaN	NaN	NaN
146	0.73	-1.462	0.98	0.447	NaN	NaN	NaN	NaN	NaN	NaN	NaN	NaN	NaN	NaN	NaN	NaN	-1.309	0.437	0.569	-1.336	0.285	0.621	-1.386	0.107	0.549	-1.254	0.035	0.585	NaN	NaN	NaN	-1.39	0.861	0.261	-1.44	0.694	0.22	-1.423	0.544	0.247	-1.42	0.472	0.235	NaN	NaN	NaN	NaN	NaN	NaN
147	0.735	-1.462	0.98	0.447	NaN	NaN	NaN	NaN	NaN	NaN	NaN	NaN	NaN	NaN	NaN	NaN	-1.309	0.437	0.569	-1.336	0.284	0.621	-1.386	0.107	0.549	-1.254	0.035	0.585	NaN	NaN	NaN	-1.39	0.861	0.261	-1.44	0.694	0.22	-1.423	0.544	0.247	-1.42	0.472	0.235	NaN	NaN	NaN	NaN	NaN	NaN
148	0.74	-1.462	0.98	0.447	NaN	NaN	NaN	NaN	NaN	NaN	NaN	NaN	NaN	NaN	NaN	NaN	-1.309	0.437	0.569	-1.336	0.285	0.621	-1.386	0.107	0.549	-1.254	0.035	0.585	NaN	NaN	NaN	-1.39	0.861	0.261	-1.44	0.694	0.22	-1.423	0.544	0.247	-1.42	0.472	0.235	NaN	NaN	NaN	NaN	NaN	NaN
149	0.745	-1.462	0.98	0.447	NaN	NaN	NaN	NaN	NaN	NaN	NaN	NaN	NaN	NaN	NaN	NaN	-1.309	0.437	0.569	-1.337	0.287	0.622	-1.386	0.107	0.549	-1.254	0.035	0.585	NaN	NaN	NaN	-1.39	0.861	0.261	-1.44	0.694	0.22	-1.423	0.544	0.247	-1.42	0.472	0.235	NaN	NaN	NaN	NaN	NaN	NaN
150	0.75	-1.462	0.98	0.447	NaN	NaN	NaN	NaN	NaN	NaN	NaN	NaN	NaN	NaN	NaN	NaN	-1.309	0.437	0.569	-1.336	0.285	0.621	-1.386	0.107	0.549	-1.254	0.035	0.585	NaN	NaN	NaN	-1.39	0.861	0.261	-1.44	0.694	0.22	-1.423	0.544	0.247	-1.42	0.472	0.235	NaN	NaN	NaN	NaN	NaN	NaN
151	0.755	-1.462	0.98	0.447	NaN	NaN	NaN	NaN	NaN	NaN	NaN	NaN	NaN	NaN	NaN	NaN	-1.309	0.437	0.569	-1.336	0.285	0.621	-1.386	0.107	0.549	-1.254	0.035	0.585	NaN	NaN	NaN	-1.39	0.861	0.261	-1.44	0.694	0.22	-1.423	0.544	0.247	-1.42	0.472	0.235	NaN	NaN	NaN	NaN	NaN	NaN
152	0.76	-1.462	0.98	0.447	NaN	NaN	NaN	NaN	NaN	NaN	NaN	NaN	NaN	NaN	NaN	NaN	-1.309	0.437	0.569	-1.337	0.287	0.622	-1.386	0.107	0.549	-1.254	0.035	0.585	NaN	NaN	NaN	-1.39	0.861	0.26	-1.44	0.694	0.22	-1.423	0.544	0.247	-1.42	0.472	0.235	NaN	NaN	NaN	NaN	NaN	NaN
153	0.765	-1.462	0.981	0.447	NaN	NaN	NaN	NaN	NaN	NaN	NaN	NaN	NaN	NaN	NaN	NaN	-1.309	0.437	0.569	-1.336	0.285	0.621	-1.386	0.107	0.549	-1.254	0.035	0.585	NaN	NaN	NaN	-1.39	0.861	0.26	-1.44	0.694	0.22	-1.423	0.544	0.247	-1.421	0.472	0.235	NaN	NaN	NaN	NaN	NaN	NaN
154	0.77	-1.462	0.981	0.447	NaN	NaN	NaN	NaN	NaN	NaN	NaN	NaN	NaN	NaN	NaN	NaN	-1.309	0.437	0.569	-1.336	0.284	0.621	-1.386	0.107	0.549	-1.254	0.035	0.585	NaN	NaN	NaN	-1.39	0.861	0.26	-1.44	0.694	0.22	-1.423	0.544	0.247	-1.421	0.472	0.235	NaN	NaN	NaN	NaN	NaN	NaN
155	0.775	-1.462	0.981	0.447	NaN	NaN	NaN	NaN	NaN	NaN	NaN	NaN	NaN	NaN	NaN	NaN	-1.309	0.437	0.569	-1.335	0.284	0.621	-1.386	0.107	0.549	-1.254	0.035	0.585	NaN	NaN	NaN	-1.39	0.861	0.26	-1.44	0.694	0.22	-1.423	0.544	0.247	-1.421	0.472	0.235	NaN	NaN	NaN	NaN	NaN	NaN
156	0.78	-1.462	0.98	0.447	NaN	NaN	NaN	NaN	NaN	NaN	NaN	NaN	NaN	NaN	NaN	NaN	-1.309	0.437	0.569	-1.335	0.284	0.621	-1.386	0.107	0.549	-1.254	0.035	0.585	NaN	NaN	NaN	-1.39	0.861	0.26	-1.44	0.694	0.22	-1.423	0.544	0.247	-1.421	0.471	0.235	NaN	NaN	NaN	NaN	NaN	NaN
157	0.785	-1.462	0.98	0.447	NaN	NaN	NaN	NaN	NaN	NaN	NaN	NaN	NaN	NaN	NaN	NaN	-1.309	0.437	0.569	-1.335	0.284	0.621	-1.386	0.107	0.549	-1.254	0.035	0.585	NaN	NaN	NaN	-1.39	0.861	0.26	-1.44	0.694	0.22	-1.423	0.544	0.247	-1.421	0.471	0.235	NaN	NaN	NaN	NaN	NaN	NaN
158	0.79	-1.462	0.981	0.447	NaN	NaN	NaN	NaN	NaN	NaN	NaN	NaN	NaN	NaN	NaN	NaN	-1.309	0.437	0.569	-1.335	0.284	0.621	-1.386	0.107	0.549	-1.254	0.035	0.585	NaN	NaN	NaN	-1.39	0.861	0.26	-1.44	0.694	0.22	-1.423	0.544	0.247	-1.421	0.471	0.235	NaN	NaN	NaN	NaN	NaN	NaN
159	0.795	-1.462	0.981	0.447	NaN	NaN	NaN	NaN	NaN	NaN	NaN	NaN	NaN	NaN	NaN	NaN	-1.309	0.437	0.569	-1.336	0.285	0.621	-1.386	0.107	0.549	-1.254	0.035	0.585	NaN	NaN	NaN	-1.39	0.861	0.26	-1.44	0.694	0.22	-1.424	0.544	0.247	-1.421	0.471	0.235	NaN	NaN	NaN	NaN	NaN	NaN
160	0.8	-1.462	0.981	0.447	NaN	NaN	NaN	NaN	NaN	NaN	NaN	NaN	NaN	NaN	NaN	NaN	-1.309	0.437	0.568	-1.337	0.288	0.622	-1.386	0.107	0.549	-1.254	0.035	0.585	NaN	NaN	NaN	-1.39	0.861	0.26	-1.44	0.694	0.22	-1.424	0.544	0.247	-1.421	0.471	0.235	NaN	NaN	NaN	NaN	NaN	NaN
161	0.805	-1.462	0.981	0.447	NaN	NaN	NaN	NaN	NaN	NaN	NaN	NaN	NaN	NaN	NaN	NaN	-1.309	0.437	0.568	-1.337	0.287	0.622	-1.386	0.107	0.549	-1.254	0.035	0.585	NaN	NaN	NaN	-1.39	0.861	0.26	-1.441	0.694	0.221	-1.424	0.543	0.247	-1.421	0.471	0.235	NaN	NaN	NaN	NaN	NaN	NaN
162	0.81	-1.462	0.981	0.447	NaN	NaN	NaN	NaN	NaN	NaN	NaN	NaN	NaN	NaN	NaN	NaN	-1.309	0.437	0.568	-1.336	0.285	0.621	-1.386	0.107	0.549	-1.254	0.035	0.585	NaN	NaN	NaN	-1.39	0.86	0.26	-1.441	0.694	0.221	-1.424	0.543	0.247	-1.421	0.471	0.235	NaN	NaN	NaN	NaN	NaN	NaN
163	0.815	-1.462	0.981	0.447	NaN	NaN	NaN	NaN	NaN	NaN	NaN	NaN	NaN	NaN	NaN	NaN	-1.309	0.437	0.568	-1.335	0.284	0.621	-1.386	0.107	0.549	-1.254	0.035	0.585	NaN	NaN	NaN	-1.39	0.861	0.26	-1.441	0.694	0.221	-1.424	0.543	0.247	-1.421	0.471	0.235	NaN	NaN	NaN	NaN	NaN	NaN
164	0.82	-1.462	0.981	0.447	NaN	NaN	NaN	NaN	NaN	NaN	NaN	NaN	NaN	NaN	NaN	NaN	-1.309	0.437	0.568	-1.336	0.285	0.621	-1.386	0.107	0.549	-1.254	0.035	0.585	NaN	NaN	NaN	-1.391	0.861	0.26	-1.441	0.694	0.221	-1.424	0.543	0.247	-1.421	0.471	0.235	NaN	NaN	NaN	NaN	NaN	NaN
165	0.825	-1.462	0.981	0.447	NaN	NaN	NaN	NaN	NaN	NaN	NaN	NaN	NaN	NaN	NaN	NaN	-1.309	0.437	0.568	-1.336	0.287	0.621	-1.386	0.107	0.549	-1.254	0.035	0.585	NaN	NaN	NaN	-1.391	0.861	0.26	-1.441	0.694	0.221	-1.424	0.543	0.247	-1.421	0.471	0.235	NaN	NaN	NaN	NaN	NaN	NaN
166	0.83	-1.462	0.98	0.447	NaN	NaN	NaN	NaN	NaN	NaN	NaN	NaN	NaN	NaN	NaN	NaN	-1.309	0.437	0.568	-1.336	0.286	0.621	-1.386	0.107	0.549	-1.254	0.035	0.585	NaN	NaN	NaN	-1.391	0.861	0.26	-1.441	0.694	0.221	-1.424	0.543	0.247	-1.421	0.471	0.235	NaN	NaN	NaN	NaN	NaN	NaN
167	0.835	-1.462	0.98	0.447	NaN	NaN	NaN	NaN	NaN	NaN	NaN	NaN	NaN	NaN	NaN	NaN	-1.309	0.437	0.568	-1.336	0.287	0.621	-1.386	0.107	0.549	-1.254	0.035	0.585	NaN	NaN	NaN	-1.391	0.86	0.26	-1.441	0.694	0.221	-1.424	0.543	0.247	-1.421	0.471	0.235	NaN	NaN	NaN	NaN	NaN	NaN
168	0.84	-1.462	0.981	0.447	NaN	NaN	NaN	NaN	NaN	NaN	NaN	NaN	NaN	NaN	NaN	NaN	-1.309	0.437	0.568	-1.335	0.285	0.621	-1.386	0.107	0.549	-1.254	0.035	0.585	NaN	NaN	NaN	-1.391	0.86	0.261	-1.441	0.694	0.221	-1.424	0.543	0.247	-1.422	0.471	0.235	NaN	NaN	NaN	NaN	NaN	NaN
169	0.845	-1.462	0.981	0.448	NaN	NaN	NaN	NaN	NaN	NaN	NaN	NaN	NaN	NaN	NaN	NaN	-1.308	0.437	0.568	-1.335	0.286	0.621	-1.386	0.107	0.549	-1.254	0.035	0.585	NaN	NaN	NaN	-1.391	0.86	0.261	-1.441	0.694	0.221	-1.424	0.543	0.247	-1.422	0.471	0.235	NaN	NaN	NaN	NaN	NaN	NaN
170	0.85	-1.462	0.981	0.448	NaN	NaN	NaN	NaN	NaN	NaN	NaN	NaN	NaN	NaN	NaN	NaN	-1.308	0.437	0.568	-1.337	0.288	0.622	-1.386	0.107	0.549	-1.254	0.035	0.585	NaN	NaN	NaN	-1.391	0.86	0.261	-1.441	0.694	0.221	-1.424	0.543	0.247	-1.422	0.471	0.235	NaN	NaN	NaN	NaN	NaN	NaN
171	0.855	-1.462	0.981	0.448	NaN	NaN	NaN	NaN	NaN	NaN	NaN	NaN	NaN	NaN	NaN	NaN	-1.308	0.437	0.568	-1.336	0.287	0.622	-1.386	0.107	0.549	-1.254	0.035	0.585	NaN	NaN	NaN	-1.391	0.86	0.261	-1.441	0.694	0.221	-1.424	0.543	0.247	-1.422	0.471	0.235	NaN	NaN	NaN	NaN	NaN	NaN
172	0.86	-1.462	0.981	0.448	NaN	NaN	NaN	NaN	NaN	NaN	NaN	NaN	NaN	NaN	NaN	NaN	-1.308	0.437	0.568	-1.335	0.285	0.621	-1.386	0.107	0.549	-1.254	0.035	0.585	NaN	NaN	NaN	-1.391	0.86	0.261	-1.441	0.694	0.221	-1.424	0.543	0.247	-1.422	0.471	0.235	NaN	NaN	NaN	NaN	NaN	NaN
173	0.865	-1.462	0.981	0.448	NaN	NaN	NaN	NaN	NaN	NaN	NaN	NaN	NaN	NaN	NaN	NaN	-1.308	0.437	0.568	-1.335	0.286	0.621	-1.386	0.107	0.549	-1.254	0.035	0.585	NaN	NaN	NaN	-1.391	0.86	0.261	-1.441	0.694	0.221	-1.424	0.543	0.247	-1.422	0.471	0.235	NaN	NaN	NaN	NaN	NaN	NaN
174	0.87	-1.462	0.981	0.448	NaN	NaN	NaN	NaN	NaN	NaN	NaN	NaN	NaN	NaN	NaN	NaN	-1.308	0.437	0.568	-1.336	0.287	0.621	-1.386	0.107	0.549	-1.254	0.035	0.585	NaN	NaN	NaN	-1.391	0.86	0.261	-1.441	0.694	0.221	-1.424	0.543	0.247	-1.422	0.471	0.235	NaN	NaN	NaN	NaN	NaN	NaN
175	0.875	-1.462	0.981	0.448	NaN	NaN	NaN	NaN	NaN	NaN	NaN	NaN	NaN	NaN	NaN	NaN	-1.308	0.437	0.568	-1.335	0.285	0.62	-1.386	0.107	0.549	-1.254	0.035	0.585	NaN	NaN	NaN	-1.391	0.86	0.261	-1.441	0.694	0.221	-1.424	0.543	0.247	-1.422	0.471	0.235	NaN	NaN	NaN	NaN	NaN	NaN
176	0.88	-1.462	0.981	0.448	NaN	NaN	NaN	NaN	NaN	NaN	NaN	NaN	NaN	NaN	NaN	NaN	-1.308	0.437	0.568	-1.335	0.285	0.62	-1.386	0.107	0.549	-1.254	0.035	0.585	NaN	NaN	NaN	-1.391	0.86	0.261	-1.441	0.694	0.221	-1.424	0.543	0.247	-1.422	0.471	0.235	NaN	NaN	NaN	NaN	NaN	NaN
177	0.885	-1.462	0.981	0.448	NaN	NaN	NaN	NaN	NaN	NaN	NaN	NaN	NaN	NaN	NaN	NaN	-1.308	0.437	0.568	-1.334	0.284	0.62	-1.386	0.107	0.549	-1.254	0.035	0.585	NaN	NaN	NaN	-1.391	0.86	0.261	-1.442	0.694	0.221	-1.424	0.543	0.247	-1.422	0.471	0.236	NaN	NaN	NaN	NaN	NaN	NaN
178	0.89	-1.462	0.981	0.448	NaN	NaN	NaN	NaN	NaN	NaN	NaN	NaN	NaN	NaN	NaN	NaN	-1.308	0.437	0.568	-1.334	0.284	0.62	-1.386	0.107	0.549	-1.254	0.035	0.585	NaN	NaN	NaN	-1.39	0.86	0.261	-1.442	0.694	0.221	-1.424	0.543	0.247	-1.422	0.471	0.236	NaN	NaN	NaN	NaN	NaN	NaN
179	0.895	-1.462	0.981	0.448	NaN	NaN	NaN	NaN	NaN	NaN	NaN	NaN	NaN	NaN	NaN	NaN	-1.308	0.437	0.568	-1.334	0.284	0.62	-1.386	0.106	0.549	-1.254	0.035	0.585	NaN	NaN	NaN	-1.39	0.86	0.261	-1.442	0.694	0.221	-1.424	0.542	0.247	-1.422	0.471	0.236	NaN	NaN	NaN	NaN	NaN	NaN
180	0.9	-1.462	0.981	0.448	NaN	NaN	NaN	NaN	NaN	NaN	NaN	NaN	NaN	NaN	NaN	NaN	-1.308	0.437	0.568	-1.335	0.285	0.621	-1.386	0.106	0.549	-1.254	0.035	0.585	NaN	NaN	NaN	-1.39	0.86	0.261	-1.442	0.694	0.221	-1.424	0.542	0.247	-1.422	0.471	0.236	NaN	NaN	NaN	NaN	NaN	NaN
181	0.905	-1.462	0.981	0.448	NaN	NaN	NaN	NaN	NaN	NaN	NaN	NaN	NaN	NaN	NaN	NaN	-1.307	0.437	0.568	-1.336	0.288	0.622	-1.386	0.106	0.549	-1.254	0.035	0.585	NaN	NaN	NaN	-1.39	0.86	0.261	-1.442	0.694	0.222	-1.424	0.542	0.247	-1.423	0.471	0.236	NaN	NaN	NaN	NaN	NaN	NaN
182	0.91	-1.462	0.981	0.448	NaN	NaN	NaN	NaN	NaN	NaN	NaN	NaN	NaN	NaN	NaN	NaN	-1.307	0.437	0.568	-1.336	0.287	0.621	-1.386	0.106	0.549	-1.254	0.035	0.585	NaN	NaN	NaN	-1.39	0.86	0.261	-1.442	0.694	0.222	-1.424	0.542	0.248	-1.423	0.471	0.236	NaN	NaN	NaN	NaN	NaN	NaN
183	0.915	-1.462	0.981	0.448	NaN	NaN	NaN	NaN	NaN	NaN	NaN	NaN	NaN	NaN	NaN	NaN	-1.307	0.437	0.568	-1.335	0.285	0.62	-1.386	0.106	0.549	-1.254	0.035	0.585	NaN	NaN	NaN	-1.39	0.86	0.261	-1.442	0.694	0.222	-1.425	0.542	0.248	-1.423	0.471	0.236	NaN	NaN	NaN	NaN	NaN	NaN
184	0.92	-1.462	0.981	0.448	NaN	NaN	NaN	NaN	NaN	NaN	NaN	NaN	NaN	NaN	NaN	NaN	-1.307	0.437	0.568	-1.335	0.286	0.621	-1.386	0.106	0.549	-1.254	0.035	0.585	NaN	NaN	NaN	-1.39	0.86	0.261	-1.442	0.694	0.222	-1.425	0.542	0.248	-1.423	0.471	0.236	NaN	NaN	NaN	NaN	NaN	NaN
185	0.925	-1.462	0.981	0.448	NaN	NaN	NaN	NaN	NaN	NaN	NaN	NaN	NaN	NaN	NaN	NaN	-1.307	0.437	0.568	-1.336	0.287	0.621	-1.386	0.106	0.549	-1.254	0.035	0.585	NaN	NaN	NaN	-1.39	0.86	0.261	-1.442	0.694	0.222	-1.425	0.543	0.248	-1.423	0.471	0.236	NaN	NaN	NaN	NaN	NaN	NaN
186	0.93	-1.462	0.981	0.448	NaN	NaN	NaN	NaN	NaN	NaN	NaN	NaN	NaN	NaN	NaN	NaN	-1.307	0.437	0.568	-1.335	0.285	0.62	-1.386	0.106	0.549	-1.254	0.035	0.585	NaN	NaN	NaN	-1.39	0.86	0.261	-1.442	0.694	0.222	-1.425	0.543	0.248	-1.423	0.471	0.236	NaN	NaN	NaN	NaN	NaN	NaN
187	0.935	-1.462	0.981	0.448	NaN	NaN	NaN	NaN	NaN	NaN	NaN	NaN	NaN	NaN	NaN	NaN	-1.307	0.437	0.568	-1.334	0.285	0.62	-1.386	0.106	0.549	-1.254	0.035	0.585	NaN	NaN	NaN	-1.39	0.86	0.261	-1.442	0.694	0.222	-1.425	0.543	0.248	-1.423	0.471	0.236	NaN	NaN	NaN	NaN	NaN	NaN
188	0.94	-1.462	0.981	0.448	NaN	NaN	NaN	NaN	NaN	NaN	NaN	NaN	NaN	NaN	NaN	NaN	-1.307	0.437	0.568	-1.334	0.285	0.62	-1.386	0.106	0.549	-1.254	0.035	0.585	NaN	NaN	NaN	-1.391	0.86	0.261	-1.442	0.694	0.222	-1.426	0.543	0.249	-1.423	0.471	0.236	NaN	NaN	NaN	NaN	NaN	NaN
189	0.945	-1.462	0.981	0.448	NaN	NaN	NaN	NaN	NaN	NaN	NaN	NaN	NaN	NaN	NaN	NaN	-1.307	0.437	0.568	-1.334	0.285	0.62	-1.386	0.106	0.549	-1.254	0.035	0.585	NaN	NaN	NaN	-1.391	0.86	0.261	-1.442	0.694	0.222	-1.426	0.543	0.249	-1.423	0.471	0.236	NaN	NaN	NaN	NaN	NaN	NaN
190	0.95	-1.462	0.981	0.448	NaN	NaN	NaN	NaN	NaN	NaN	NaN	NaN	NaN	NaN	NaN	NaN	-1.307	0.437	0.568	-1.334	0.285	0.62	-1.386	0.106	0.549	-1.254	0.035	0.585	NaN	NaN	NaN	-1.391	0.86	0.261	-1.442	0.694	0.222	-1.426	0.543	0.249	-1.423	0.471	0.236	NaN	NaN	NaN	NaN	NaN	NaN
191	0.955	-1.462	0.981	0.448	NaN	NaN	NaN	NaN	NaN	NaN	NaN	NaN	NaN	NaN	NaN	NaN	-1.307	0.437	0.568	-1.334	0.285	0.62	-1.386	0.106	0.549	-1.254	0.035	0.585	NaN	NaN	NaN	-1.39	0.86	0.261	-1.442	0.694	0.222	-1.426	0.543	0.249	-1.423	0.471	0.236	NaN	NaN	NaN	NaN	NaN	NaN
192	0.96	-1.462	0.981	0.448	NaN	NaN	NaN	NaN	NaN	NaN	NaN	NaN	NaN	NaN	NaN	NaN	-1.307	0.437	0.568	-1.335	0.286	0.62	-1.386	0.106	0.549	-1.254	0.035	0.585	NaN	NaN	NaN	-1.39	0.86	0.261	-1.442	0.694	0.222	-1.426	0.543	0.249	-1.423	0.471	0.237	NaN	NaN	NaN	NaN	NaN	NaN
193	0.965	-1.462	0.981	0.448	NaN	NaN	NaN	NaN	NaN	NaN	NaN	NaN	NaN	NaN	NaN	NaN	-1.307	0.437	0.568	-1.336	0.288	0.621	-1.386	0.106	0.549	-1.254	0.035	0.585	NaN	NaN	NaN	-1.39	0.86	0.262	-1.442	0.694	0.223	-1.426	0.543	0.249	-1.423	0.471	0.237	NaN	NaN	NaN	NaN	NaN	NaN
194	0.97	-1.462	0.981	0.448	NaN	NaN	NaN	NaN	NaN	NaN	NaN	NaN	NaN	NaN	NaN	NaN	-1.307	0.437	0.568	-1.336	0.287	0.621	-1.386	0.106	0.549	-1.254	0.035	0.585	NaN	NaN	NaN	-1.39	0.86	0.262	-1.442	0.694	0.223	-1.426	0.543	0.249	-1.423	0.471	0.237	NaN	NaN	NaN	NaN	NaN	NaN
195	0.975	-1.462	0.981	0.449	NaN	NaN	NaN	NaN	NaN	NaN	NaN	NaN	NaN	NaN	NaN	NaN	-1.306	0.437	0.568	-1.335	0.286	0.621	-1.386	0.106	0.549	-1.254	0.035	0.585	NaN	NaN	NaN	-1.39	0.859	0.262	-1.442	0.694	0.223	-1.426	0.543	0.249	-1.423	0.471	0.237	NaN	NaN	NaN	NaN	NaN	NaN
196	0.98	-1.462	0.981	0.449	NaN	NaN	NaN	NaN	NaN	NaN	NaN	NaN	NaN	NaN	NaN	NaN	-1.306	0.436	0.568	-1.335	0.287	0.621	-1.386	0.106	0.549	-1.254	0.035	0.585	NaN	NaN	NaN	-1.39	0.859	0.262	-1.442	0.694	0.223	-1.426	0.543	0.249	-1.423	0.471	0.237	NaN	NaN	NaN	NaN	NaN	NaN
197	0.985	-1.462	0.981	0.449	NaN	NaN	NaN	NaN	NaN	NaN	NaN	NaN	NaN	NaN	NaN	NaN	-1.306	0.436	0.568	-1.335	0.286	0.621	-1.386	0.106	0.549	-1.254	0.035	0.585	NaN	NaN	NaN	-1.39	0.859	0.263	-1.442	0.694	0.223	-1.426	0.543	0.249	-1.423	0.471	0.237	NaN	NaN	NaN	NaN	NaN	NaN
198	0.99	-1.462	0.981	0.449	NaN	NaN	NaN	NaN	NaN	NaN	NaN	NaN	NaN	NaN	NaN	NaN	-1.306	0.436	0.568	-1.336	0.288	0.622	-1.386	0.106	0.549	-1.254	0.035	0.585	NaN	NaN	NaN	-1.39	0.859	0.263	-1.442	0.694	0.224	-1.426	0.543	0.249	-1.424	0.471	0.237	NaN	NaN	NaN	NaN	NaN	NaN
199	0.995	-1.462	0.981	0.449	NaN	NaN	NaN	NaN	NaN	NaN	NaN	NaN	NaN	NaN	NaN	NaN	-1.306	0.436	0.568	-1.336	0.288	0.622	-1.386	0.107	0.549	-1.254	0.035	0.585	NaN	NaN	NaN	-1.39	0.859	0.263	-1.442	0.694	0.224	-1.426	0.543	0.249	-1.424	0.471	0.237	NaN	NaN	NaN	NaN	NaN	NaN
200	1	-1.462	0.981	0.449	NaN	NaN	NaN	NaN	NaN	NaN	NaN	NaN	NaN	NaN	NaN	NaN	-1.305	0.436	0.568	-1.336	0.288	0.622	-1.386	0.107	0.549	-1.254	0.035	0.585	NaN	NaN	NaN	-1.389	0.859	0.263	-1.442	0.694	0.224	-1.426	0.543	0.25	-1.424	0.471	0.238	NaN	NaN	NaN	NaN	NaN	NaN
201	1.005	-1.461	0.981	0.45	NaN	NaN	NaN	NaN	NaN	NaN	NaN	NaN	NaN	NaN	NaN	NaN	-1.305	0.436	0.568	-1.336	0.288	0.622	-1.386	0.107	0.549	-1.254	0.035	0.585	NaN	NaN	NaN	-1.389	0.859	0.264	-1.442	0.694	0.224	-1.426	0.543	0.25	-1.423	0.471	0.238	NaN	NaN	NaN	NaN	NaN	NaN
202	1.01	-1.461	0.981	0.45	NaN	NaN	NaN	NaN	NaN	NaN	NaN	NaN	NaN	NaN	NaN	NaN	-1.305	0.436	0.568	-1.336	0.288	0.622	-1.386	0.106	0.549	-1.254	0.035	0.585	NaN	NaN	NaN	-1.389	0.859	0.264	-1.442	0.694	0.224	-1.426	0.543	0.25	-1.423	0.471	0.238	NaN	NaN	NaN	NaN	NaN	NaN
203	1.015	-1.461	0.981	0.45	NaN	NaN	NaN	NaN	NaN	NaN	NaN	NaN	NaN	NaN	NaN	NaN	-1.305	0.436	0.568	-1.336	0.288	0.622	-1.386	0.106	0.549	-1.254	0.035	0.585	NaN	NaN	NaN	-1.389	0.859	0.264	-1.442	0.694	0.224	-1.426	0.543	0.25	-1.423	0.471	0.238	NaN	NaN	NaN	NaN	NaN	NaN
204	1.02	-1.461	0.981	0.45	NaN	NaN	NaN	NaN	NaN	NaN	NaN	NaN	NaN	NaN	NaN	NaN	-1.305	0.435	0.568	-1.336	0.288	0.622	-1.386	0.107	0.549	-1.254	0.035	0.585	NaN	NaN	NaN	-1.39	0.859	0.264	-1.442	0.694	0.224	-1.426	0.543	0.25	-1.423	0.471	0.238	NaN	NaN	NaN	NaN	NaN	NaN
205	1.025	-1.461	0.981	0.45	NaN	NaN	NaN	NaN	NaN	NaN	NaN	NaN	NaN	NaN	NaN	NaN	-1.305	0.435	0.568	-1.336	0.288	0.622	-1.386	0.107	0.549	-1.254	0.035	0.585	NaN	NaN	NaN	-1.39	0.859	0.264	-1.442	0.694	0.224	-1.426	0.543	0.251	-1.423	0.471	0.238	NaN	NaN	NaN	NaN	NaN	NaN
206	1.03	-1.461	0.981	0.451	NaN	NaN	NaN	NaN	NaN	NaN	NaN	NaN	NaN	NaN	NaN	NaN	-1.305	0.435	0.568	-1.335	0.288	0.622	-1.386	0.107	0.549	-1.254	0.035	0.585	NaN	NaN	NaN	-1.39	0.859	0.264	-1.442	0.694	0.225	-1.426	0.543	0.251	-1.423	0.471	0.239	NaN	NaN	NaN	NaN	NaN	NaN
207	1.035	-1.461	0.981	0.451	NaN	NaN	NaN	NaN	NaN	NaN	NaN	NaN	NaN	NaN	NaN	NaN	-1.304	0.435	0.569	-1.335	0.288	0.622	-1.386	0.107	0.549	-1.254	0.035	0.585	NaN	NaN	NaN	-1.39	0.859	0.265	-1.441	0.694	0.225	-1.426	0.543	0.251	-1.423	0.471	0.239	NaN	NaN	NaN	NaN	NaN	NaN
208	1.04	-1.461	0.981	0.451	NaN	NaN	NaN	NaN	NaN	NaN	NaN	NaN	NaN	NaN	NaN	NaN	-1.304	0.435	0.569	-1.335	0.288	0.622	-1.386	0.107	0.549	-1.254	0.035	0.585	NaN	NaN	NaN	-1.39	0.859	0.265	-1.441	0.694	0.225	-1.426	0.543	0.251	-1.423	0.471	0.239	NaN	NaN	NaN	NaN	NaN	NaN
209	1.045	-1.461	0.981	0.451	NaN	NaN	NaN	NaN	NaN	NaN	NaN	NaN	NaN	NaN	NaN	NaN	-1.304	0.435	0.569	-1.335	0.288	0.622	-1.386	0.107	0.549	-1.254	0.035	0.585	NaN	NaN	NaN	-1.389	0.859	0.266	-1.441	0.694	0.226	-1.426	0.543	0.252	-1.423	0.471	0.239	NaN	NaN	NaN	NaN	NaN	NaN
210	1.05	-1.461	0.981	0.452	NaN	NaN	NaN	NaN	NaN	NaN	NaN	NaN	NaN	NaN	NaN	NaN	-1.304	0.435	0.569	-1.335	0.288	0.622	-1.386	0.107	0.549	-1.254	0.035	0.585	NaN	NaN	NaN	-1.389	0.859	0.266	-1.441	0.694	0.226	-1.426	0.543	0.252	-1.423	0.471	0.239	NaN	NaN	NaN	NaN	NaN	NaN
211	1.055	-1.461	0.981	0.452	NaN	NaN	NaN	NaN	NaN	NaN	NaN	NaN	NaN	NaN	NaN	NaN	-1.304	0.435	0.569	-1.334	0.288	0.622	-1.386	0.107	0.549	-1.254	0.035	0.585	NaN	NaN	NaN	-1.389	0.859	0.266	-1.441	0.694	0.226	-1.426	0.543	0.252	-1.423	0.471	0.239	NaN	NaN	NaN	NaN	NaN	NaN
212	1.06	-1.461	0.981	0.453	NaN	NaN	NaN	NaN	NaN	NaN	NaN	NaN	NaN	NaN	NaN	NaN	-1.304	0.435	0.568	-1.334	0.288	0.623	-1.386	0.107	0.549	-1.254	0.035	0.585	NaN	NaN	NaN	-1.389	0.859	0.266	-1.441	0.694	0.226	-1.426	0.543	0.252	-1.423	0.471	0.239	NaN	NaN	NaN	NaN	NaN	NaN
213	1.065	-1.461	0.98	0.453	NaN	NaN	NaN	NaN	NaN	NaN	NaN	NaN	NaN	NaN	NaN	NaN	-1.303	0.434	0.567	-1.334	0.288	0.623	-1.386	0.107	0.549	-1.254	0.035	0.585	NaN	NaN	NaN	-1.389	0.859	0.266	-1.441	0.694	0.226	-1.425	0.543	0.252	-1.423	0.471	0.239	NaN	NaN	NaN	NaN	NaN	NaN
214	1.07	-1.461	0.98	0.453	NaN	NaN	NaN	NaN	NaN	NaN	NaN	NaN	NaN	NaN	NaN	NaN	-1.303	0.434	0.567	-1.334	0.288	0.623	-1.386	0.107	0.549	-1.254	0.035	0.585	NaN	NaN	NaN	-1.389	0.859	0.267	-1.441	0.694	0.227	-1.425	0.543	0.252	-1.423	0.471	0.239	NaN	NaN	NaN	NaN	NaN	NaN
215	1.075	-1.461	0.98	0.454	NaN	NaN	NaN	NaN	NaN	NaN	NaN	NaN	NaN	NaN	NaN	NaN	-1.303	0.434	0.567	-1.333	0.287	0.623	-1.386	0.107	0.549	-1.254	0.035	0.585	NaN	NaN	NaN	-1.389	0.859	0.267	-1.441	0.694	0.227	-1.425	0.542	0.252	-1.423	0.471	0.24	NaN	NaN	NaN	NaN	NaN	NaN
216	1.08	-1.461	0.98	0.454	NaN	NaN	NaN	NaN	NaN	NaN	NaN	NaN	NaN	NaN	NaN	NaN	-1.302	0.434	0.567	-1.333	0.287	0.623	-1.386	0.107	0.549	-1.254	0.035	0.585	NaN	NaN	NaN	-1.388	0.858	0.268	-1.441	0.694	0.227	-1.425	0.542	0.253	-1.423	0.471	0.24	NaN	NaN	NaN	NaN	NaN	NaN
217	1.085	-1.461	0.98	0.454	NaN	NaN	NaN	NaN	NaN	NaN	NaN	NaN	NaN	NaN	NaN	NaN	-1.302	0.434	0.567	-1.333	0.287	0.623	-1.386	0.107	0.549	-1.254	0.035	0.585	NaN	NaN	NaN	-1.388	0.859	0.268	-1.441	0.694	0.227	-1.424	0.542	0.253	-1.423	0.471	0.24	NaN	NaN	NaN	NaN	NaN	NaN
218	1.09	-1.461	0.98	0.455	NaN	NaN	NaN	NaN	NaN	NaN	NaN	NaN	NaN	NaN	NaN	NaN	-1.302	0.434	0.567	-1.333	0.287	0.623	-1.386	0.107	0.549	-1.254	0.035	0.585	NaN	NaN	NaN	-1.389	0.859	0.268	-1.441	0.694	0.228	-1.424	0.542	0.253	-1.422	0.471	0.24	NaN	NaN	NaN	NaN	NaN	NaN
219	1.095	-1.461	0.98	0.455	NaN	NaN	NaN	NaN	NaN	NaN	NaN	NaN	NaN	NaN	NaN	NaN	-1.302	0.434	0.567	-1.333	0.287	0.623	-1.386	0.107	0.549	-1.254	0.035	0.585	NaN	NaN	NaN	-1.389	0.859	0.269	-1.441	0.694	0.228	-1.424	0.542	0.253	-1.422	0.471	0.24	NaN	NaN	NaN	NaN	NaN	NaN
220	1.1	-1.461	0.98	0.455	NaN	NaN	NaN	NaN	NaN	NaN	NaN	NaN	NaN	NaN	NaN	NaN	-1.302	0.435	0.569	-1.333	0.287	0.623	-1.386	0.107	0.549	-1.254	0.035	0.585	NaN	NaN	NaN	-1.389	0.859	0.269	-1.441	0.694	0.229	-1.424	0.543	0.254	-1.422	0.471	0.241	NaN	NaN	NaN	NaN	NaN	NaN
221	1.105	-1.461	0.98	0.455	NaN	NaN	NaN	NaN	NaN	NaN	NaN	NaN	NaN	NaN	NaN	NaN	-1.302	0.435	0.569	-1.333	0.287	0.623	-1.386	0.107	0.549	-1.254	0.035	0.585	NaN	NaN	NaN	-1.388	0.859	0.269	-1.44	0.694	0.229	-1.425	0.543	0.254	-1.422	0.471	0.241	NaN	NaN	NaN	NaN	NaN	NaN
222	1.11	-1.46	0.98	0.456	NaN	NaN	NaN	NaN	NaN	NaN	NaN	NaN	NaN	NaN	NaN	NaN	-1.302	0.435	0.57	-1.333	0.287	0.623	-1.386	0.107	0.549	-1.254	0.035	0.585	NaN	NaN	NaN	-1.388	0.859	0.27	-1.44	0.694	0.229	-1.425	0.543	0.254	-1.422	0.471	0.241	NaN	NaN	NaN	NaN	NaN	NaN
223	1.115	-1.46	0.98	0.456	NaN	NaN	NaN	NaN	NaN	NaN	NaN	NaN	NaN	NaN	NaN	NaN	-1.302	0.435	0.57	-1.333	0.287	0.623	-1.386	0.107	0.549	-1.254	0.035	0.585	NaN	NaN	NaN	-1.388	0.858	0.27	-1.44	0.694	0.229	-1.424	0.543	0.254	-1.422	0.471	0.241	NaN	NaN	NaN	NaN	NaN	NaN
224	1.12	-1.46	0.98	0.456	NaN	NaN	NaN	NaN	NaN	NaN	NaN	NaN	NaN	NaN	NaN	NaN	-1.302	0.436	0.57	-1.333	0.287	0.623	-1.386	0.107	0.549	-1.254	0.035	0.585	NaN	NaN	NaN	-1.388	0.858	0.27	-1.44	0.694	0.23	-1.424	0.543	0.254	-1.422	0.471	0.241	NaN	NaN	NaN	NaN	NaN	NaN
225	1.125	-1.46	0.98	0.457	NaN	NaN	NaN	NaN	NaN	NaN	NaN	NaN	NaN	NaN	NaN	NaN	-1.302	0.435	0.57	-1.332	0.286	0.623	-1.386	0.107	0.549	-1.254	0.035	0.585	NaN	NaN	NaN	-1.387	0.858	0.271	-1.44	0.694	0.23	-1.424	0.543	0.255	-1.422	0.471	0.241	NaN	NaN	NaN	NaN	NaN	NaN
226	1.13	-1.46	0.98	0.457	NaN	NaN	NaN	NaN	NaN	NaN	NaN	NaN	NaN	NaN	NaN	NaN	-1.301	0.435	0.571	-1.331	0.284	0.622	-1.386	0.107	0.549	-1.254	0.035	0.585	NaN	NaN	NaN	-1.387	0.858	0.271	-1.44	0.694	0.23	-1.424	0.543	0.255	-1.422	0.471	0.241	NaN	NaN	NaN	NaN	NaN	NaN
227	1.135	-1.46	0.98	0.458	NaN	NaN	NaN	NaN	NaN	NaN	NaN	NaN	NaN	NaN	NaN	NaN	-1.301	0.435	0.571	-1.331	0.285	0.623	-1.386	0.107	0.549	-1.254	0.035	0.585	NaN	NaN	NaN	-1.387	0.858	0.271	-1.44	0.694	0.23	-1.423	0.543	0.255	-1.422	0.471	0.242	NaN	NaN	NaN	NaN	NaN	NaN
228	1.14	-1.46	0.98	0.458	NaN	NaN	NaN	NaN	NaN	NaN	NaN	NaN	NaN	NaN	NaN	NaN	-1.3	0.434	0.571	-1.33	0.283	0.622	-1.386	0.107	0.549	-1.254	0.035	0.585	NaN	NaN	NaN	-1.387	0.859	0.272	-1.44	0.694	0.231	-1.423	0.543	0.255	-1.422	0.471	0.242	NaN	NaN	NaN	NaN	NaN	NaN
229	1.145	-1.46	0.98	0.458	NaN	NaN	NaN	NaN	NaN	NaN	NaN	NaN	NaN	NaN	NaN	NaN	-1.3	0.434	0.571	-1.33	0.282	0.622	-1.386	0.107	0.549	-1.254	0.035	0.585	NaN	NaN	NaN	-1.387	0.859	0.272	-1.44	0.694	0.231	-1.423	0.543	0.255	-1.421	0.471	0.242	NaN	NaN	NaN	NaN	NaN	NaN
230	1.15	-1.459	0.98	0.459	NaN	NaN	NaN	NaN	NaN	NaN	NaN	NaN	NaN	NaN	NaN	NaN	-1.3	0.434	0.571	-1.329	0.282	0.622	-1.386	0.107	0.549	-1.254	0.035	0.585	NaN	NaN	NaN	-1.387	0.859	0.272	-1.439	0.694	0.231	-1.423	0.543	0.256	-1.421	0.471	0.242	NaN	NaN	NaN	NaN	NaN	NaN
231	1.155	-1.459	0.98	0.459	NaN	NaN	NaN	NaN	NaN	NaN	NaN	NaN	NaN	NaN	NaN	NaN	-1.3	0.434	0.571	-1.329	0.282	0.622	-1.386	0.107	0.549	-1.254	0.035	0.585	NaN	NaN	NaN	-1.386	0.859	0.273	-1.439	0.694	0.232	-1.423	0.543	0.256	-1.421	0.471	0.243	NaN	NaN	NaN	NaN	NaN	NaN
232	1.16	-1.459	0.98	0.459	NaN	NaN	NaN	NaN	NaN	NaN	NaN	NaN	NaN	NaN	NaN	NaN	-1.299	0.433	0.571	-1.329	0.282	0.622	-1.386	0.107	0.549	-1.254	0.035	0.585	NaN	NaN	NaN	-1.386	0.858	0.274	-1.439	0.694	0.232	-1.423	0.543	0.256	-1.421	0.471	0.243	NaN	NaN	NaN	NaN	NaN	NaN
233	1.165	-1.459	0.98	0.46	NaN	NaN	NaN	NaN	NaN	NaN	NaN	NaN	NaN	NaN	NaN	NaN	-1.3	0.435	0.572	-1.329	0.283	0.622	-1.386	0.107	0.549	-1.254	0.035	0.585	NaN	NaN	NaN	-1.386	0.858	0.274	-1.439	0.694	0.232	-1.422	0.543	0.257	-1.42	0.471	0.243	NaN	NaN	NaN	NaN	NaN	NaN
234	1.17	-1.459	0.979	0.46	NaN	NaN	NaN	NaN	NaN	NaN	NaN	NaN	NaN	NaN	NaN	NaN	-1.302	0.438	0.573	-1.33	0.284	0.623	-1.386	0.107	0.549	-1.254	0.035	0.585	NaN	NaN	NaN	-1.386	0.858	0.274	-1.439	0.694	0.232	-1.422	0.543	0.257	-1.42	0.471	0.243	NaN	NaN	NaN	NaN	NaN	NaN
235	1.175	-1.459	0.979	0.46	NaN	NaN	NaN	NaN	NaN	NaN	NaN	NaN	NaN	NaN	NaN	NaN	-1.303	0.439	0.573	-1.329	0.284	0.622	-1.386	0.107	0.549	-1.254	0.035	0.585	NaN	NaN	NaN	-1.386	0.858	0.274	-1.438	0.694	0.233	-1.422	0.543	0.257	-1.42	0.471	0.243	NaN	NaN	NaN	NaN	NaN	NaN
236	1.18	-1.459	0.979	0.461	NaN	NaN	NaN	NaN	NaN	NaN	NaN	NaN	NaN	NaN	NaN	NaN	-1.301	0.437	0.572	-1.33	0.285	0.623	-1.386	0.107	0.549	-1.254	0.035	0.585	NaN	NaN	NaN	-1.385	0.858	0.275	-1.438	0.694	0.233	-1.422	0.543	0.257	-1.42	0.471	0.244	NaN	NaN	NaN	NaN	NaN	NaN
237	1.185	-1.458	0.979	0.461	NaN	NaN	NaN	NaN	NaN	NaN	NaN	NaN	NaN	NaN	NaN	NaN	-1.298	0.433	0.57	-1.33	0.285	0.623	-1.386	0.107	0.549	-1.254	0.035	0.585	NaN	NaN	NaN	-1.385	0.858	0.275	-1.438	0.694	0.233	-1.422	0.543	0.257	-1.42	0.472	0.244	NaN	NaN	NaN	NaN	NaN	NaN
238	1.19	-1.458	0.979	0.462	NaN	NaN	NaN	NaN	NaN	NaN	NaN	NaN	NaN	NaN	NaN	NaN	-1.297	0.432	0.569	-1.33	0.285	0.623	-1.386	0.107	0.549	-1.254	0.035	0.585	NaN	NaN	NaN	-1.385	0.859	0.276	-1.438	0.694	0.234	-1.422	0.544	0.258	-1.42	0.472	0.244	NaN	NaN	NaN	NaN	NaN	NaN
239	1.195	-1.458	0.979	0.462	NaN	NaN	NaN	NaN	NaN	NaN	NaN	NaN	NaN	NaN	NaN	NaN	-1.297	0.432	0.569	-1.329	0.285	0.623	-1.386	0.107	0.549	-1.254	0.035	0.585	NaN	NaN	NaN	-1.385	0.859	0.276	-1.438	0.694	0.234	-1.421	0.544	0.258	-1.42	0.472	0.244	NaN	NaN	NaN	NaN	NaN	NaN
240	1.2	-1.458	0.979	0.462	NaN	NaN	NaN	NaN	NaN	NaN	NaN	NaN	NaN	NaN	NaN	NaN	-1.297	0.432	0.569	-1.329	0.285	0.623	-1.386	0.107	0.549	-1.254	0.035	0.585	NaN	NaN	NaN	-1.385	0.859	0.276	-1.437	0.694	0.234	-1.421	0.544	0.258	-1.42	0.471	0.245	NaN	NaN	NaN	NaN	NaN	NaN
241	1.205	-1.458	0.979	0.463	NaN	NaN	NaN	NaN	NaN	NaN	NaN	NaN	NaN	NaN	NaN	NaN	-1.297	0.432	0.569	-1.329	0.284	0.623	-1.386	0.107	0.549	-1.254	0.035	0.585	NaN	NaN	NaN	-1.384	0.858	0.277	-1.437	0.694	0.234	-1.421	0.544	0.258	-1.419	0.471	0.245	NaN	NaN	NaN	NaN	NaN	NaN
242	1.21	-1.458	0.979	0.463	NaN	NaN	NaN	NaN	NaN	NaN	NaN	NaN	NaN	NaN	NaN	NaN	-1.297	0.432	0.57	-1.329	0.284	0.623	-1.386	0.107	0.549	-1.254	0.035	0.585	NaN	NaN	NaN	-1.384	0.858	0.277	-1.437	0.694	0.235	-1.421	0.544	0.259	-1.419	0.471	0.245	NaN	NaN	NaN	NaN	NaN	NaN
243	1.215	-1.458	0.979	0.464	NaN	NaN	NaN	NaN	NaN	NaN	NaN	NaN	NaN	NaN	NaN	NaN	-1.297	0.433	0.571	-1.329	0.284	0.623	-1.386	0.107	0.549	-1.254	0.035	0.585	NaN	NaN	NaN	-1.384	0.858	0.278	-1.436	0.694	0.235	-1.42	0.544	0.259	-1.419	0.471	0.245	NaN	NaN	NaN	NaN	NaN	NaN
244	1.22	-1.457	0.979	0.464	NaN	NaN	NaN	NaN	NaN	NaN	NaN	NaN	NaN	NaN	NaN	NaN	-1.296	0.432	0.571	-1.329	0.284	0.623	-1.386	0.107	0.549	-1.254	0.035	0.585	NaN	NaN	NaN	-1.384	0.858	0.278	-1.436	0.694	0.235	-1.42	0.544	0.259	-1.419	0.471	0.245	NaN	NaN	NaN	NaN	NaN	NaN
245	1.225	-1.457	0.979	0.465	NaN	NaN	NaN	NaN	NaN	NaN	NaN	NaN	NaN	NaN	NaN	NaN	-1.296	0.432	0.571	-1.329	0.284	0.623	-1.386	0.107	0.549	-1.254	0.035	0.585	NaN	NaN	NaN	-1.383	0.858	0.279	-1.436	0.694	0.235	-1.42	0.544	0.26	-1.419	0.471	0.246	NaN	NaN	NaN	NaN	NaN	NaN
246	1.23	-1.457	0.979	0.465	NaN	NaN	NaN	NaN	NaN	NaN	NaN	NaN	NaN	NaN	NaN	NaN	-1.296	0.432	0.573	-1.328	0.284	0.623	-1.386	0.106	0.55	-1.254	0.035	0.585	NaN	NaN	NaN	-1.383	0.858	0.279	-1.436	0.694	0.236	-1.42	0.544	0.26	-1.419	0.471	0.246	NaN	NaN	NaN	NaN	NaN	NaN
247	1.235	-1.457	0.979	0.465	NaN	NaN	NaN	NaN	NaN	NaN	NaN	NaN	NaN	NaN	NaN	NaN	-1.296	0.432	0.573	-1.328	0.284	0.623	-1.386	0.106	0.55	-1.254	0.035	0.585	NaN	NaN	NaN	-1.383	0.859	0.279	-1.436	0.694	0.236	-1.42	0.544	0.26	-1.418	0.471	0.246	NaN	NaN	NaN	NaN	NaN	NaN
248	1.24	-1.457	0.979	0.466	NaN	NaN	NaN	NaN	NaN	NaN	NaN	NaN	NaN	NaN	NaN	NaN	-1.295	0.432	0.573	-1.328	0.284	0.623	-1.386	0.106	0.55	-1.254	0.035	0.585	NaN	NaN	NaN	-1.383	0.859	0.279	-1.435	0.694	0.236	-1.42	0.544	0.26	-1.418	0.472	0.246	NaN	NaN	NaN	NaN	NaN	NaN
249	1.245	-1.457	0.978	0.466	NaN	NaN	NaN	NaN	NaN	NaN	NaN	NaN	NaN	NaN	NaN	NaN	-1.295	0.431	0.573	-1.328	0.284	0.623	-1.386	0.106	0.55	-1.254	0.035	0.585	NaN	NaN	NaN	-1.383	0.859	0.28	-1.435	0.694	0.237	-1.419	0.544	0.261	-1.418	0.472	0.246	NaN	NaN	NaN	NaN	NaN	NaN
250	1.25	-1.456	0.978	0.467	NaN	NaN	NaN	NaN	NaN	NaN	NaN	NaN	NaN	NaN	NaN	NaN	-1.294	0.431	0.574	-1.328	0.283	0.623	-1.386	0.106	0.55	-1.254	0.035	0.585	NaN	NaN	NaN	-1.382	0.858	0.28	-1.435	0.694	0.237	-1.419	0.544	0.261	-1.418	0.472	0.247	NaN	NaN	NaN	NaN	NaN	NaN
251	1.255	-1.456	0.978	0.467	NaN	NaN	NaN	NaN	NaN	NaN	NaN	NaN	NaN	NaN	NaN	NaN	-1.294	0.431	0.574	-1.328	0.283	0.623	-1.386	0.106	0.55	-1.254	0.035	0.585	NaN	NaN	NaN	-1.382	0.858	0.281	-1.434	0.694	0.237	-1.419	0.544	0.261	-1.417	0.472	0.247	NaN	NaN	NaN	NaN	NaN	NaN
252	1.26	-1.456	0.978	0.468	NaN	NaN	NaN	NaN	NaN	NaN	NaN	NaN	NaN	NaN	NaN	NaN	-1.293	0.431	0.574	-1.327	0.283	0.623	-1.386	0.106	0.55	-1.254	0.035	0.585	NaN	NaN	NaN	-1.382	0.858	0.281	-1.434	0.694	0.237	-1.419	0.544	0.261	-1.417	0.472	0.247	NaN	NaN	NaN	NaN	NaN	NaN
253	1.265	-1.456	0.978	0.468	NaN	NaN	NaN	NaN	NaN	NaN	NaN	NaN	NaN	NaN	NaN	NaN	-1.293	0.43	0.573	-1.327	0.283	0.623	-1.386	0.106	0.55	-1.254	0.035	0.585	NaN	NaN	NaN	-1.381	0.858	0.281	-1.434	0.694	0.238	-1.418	0.544	0.261	-1.417	0.472	0.247	NaN	NaN	NaN	NaN	NaN	NaN
254	1.27	-1.456	0.978	0.468	NaN	NaN	NaN	NaN	NaN	NaN	NaN	NaN	NaN	NaN	NaN	NaN	-1.292	0.43	0.572	-1.326	0.283	0.623	-1.385	0.106	0.55	-1.254	0.035	0.585	NaN	NaN	NaN	-1.381	0.858	0.282	-1.434	0.694	0.238	-1.418	0.544	0.262	-1.417	0.472	0.247	NaN	NaN	NaN	NaN	NaN	NaN
255	1.275	-1.456	0.978	0.469	NaN	NaN	NaN	NaN	NaN	NaN	NaN	NaN	NaN	NaN	NaN	NaN	-1.292	0.43	0.572	-1.326	0.283	0.623	-1.385	0.106	0.55	-1.254	0.035	0.585	NaN	NaN	NaN	-1.381	0.859	0.282	-1.433	0.694	0.238	-1.418	0.544	0.262	-1.417	0.472	0.248	NaN	NaN	NaN	NaN	NaN	NaN
256	1.28	-1.456	0.978	0.47	NaN	NaN	NaN	NaN	NaN	NaN	NaN	NaN	NaN	NaN	NaN	NaN	-1.292	0.43	0.572	-1.326	0.282	0.623	-1.385	0.106	0.55	-1.254	0.035	0.585	NaN	NaN	NaN	-1.381	0.859	0.283	-1.433	0.694	0.239	-1.418	0.545	0.262	-1.417	0.472	0.248	NaN	NaN	NaN	NaN	NaN	NaN
257	1.285	-1.455	0.978	0.47	NaN	NaN	NaN	NaN	NaN	NaN	NaN	NaN	NaN	NaN	NaN	NaN	-1.291	0.43	0.572	-1.325	0.282	0.623	-1.385	0.106	0.55	-1.254	0.035	0.585	NaN	NaN	NaN	-1.381	0.859	0.283	-1.433	0.694	0.239	-1.417	0.545	0.263	-1.416	0.472	0.248	NaN	NaN	NaN	NaN	NaN	NaN
258	1.29	-1.455	0.977	0.47	NaN	NaN	NaN	NaN	NaN	NaN	NaN	NaN	NaN	NaN	NaN	NaN	-1.291	0.43	0.573	-1.325	0.282	0.623	-1.385	0.106	0.55	-1.254	0.035	0.585	NaN	NaN	NaN	-1.38	0.858	0.284	-1.432	0.694	0.239	-1.417	0.544	0.263	-1.416	0.472	0.248	NaN	NaN	NaN	NaN	NaN	NaN
259	1.295	-1.455	0.977	0.471	NaN	NaN	NaN	NaN	NaN	NaN	NaN	NaN	NaN	NaN	NaN	NaN	-1.291	0.431	0.574	-1.325	0.282	0.623	-1.385	0.106	0.55	-1.254	0.035	0.585	NaN	NaN	NaN	-1.38	0.858	0.284	-1.432	0.694	0.24	-1.417	0.544	0.263	-1.415	0.472	0.248	NaN	NaN	NaN	NaN	NaN	NaN
260	1.3	-1.455	0.977	0.471	NaN	NaN	NaN	NaN	NaN	NaN	NaN	NaN	NaN	NaN	NaN	NaN	-1.291	0.431	0.575	-1.325	0.282	0.623	-1.385	0.106	0.55	-1.254	0.035	0.585	NaN	NaN	NaN	-1.38	0.858	0.284	-1.432	0.694	0.24	-1.416	0.544	0.263	-1.415	0.472	0.248	NaN	NaN	NaN	NaN	NaN	NaN
261	1.305	-1.455	0.977	0.472	NaN	NaN	NaN	NaN	NaN	NaN	NaN	NaN	NaN	NaN	NaN	NaN	-1.291	0.43	0.575	-1.324	0.281	0.624	-1.385	0.106	0.55	-1.254	0.035	0.585	NaN	NaN	NaN	-1.379	0.859	0.285	-1.432	0.694	0.24	-1.416	0.544	0.263	-1.414	0.472	0.248	NaN	NaN	NaN	NaN	NaN	NaN
262	1.31	-1.455	0.977	0.472	NaN	NaN	NaN	NaN	NaN	NaN	NaN	NaN	NaN	NaN	NaN	NaN	-1.291	0.43	0.575	-1.324	0.281	0.624	-1.385	0.106	0.55	-1.254	0.035	0.585	NaN	NaN	NaN	-1.379	0.859	0.285	-1.431	0.694	0.24	-1.416	0.545	0.264	-1.414	0.472	0.249	NaN	NaN	NaN	NaN	NaN	NaN
263	1.315	-1.454	0.977	0.473	NaN	NaN	NaN	NaN	NaN	NaN	NaN	NaN	NaN	NaN	NaN	NaN	-1.29	0.43	0.575	-1.324	0.281	0.624	-1.385	0.106	0.55	-1.254	0.035	0.585	NaN	NaN	NaN	-1.379	0.859	0.286	-1.431	0.694	0.241	-1.415	0.545	0.264	-1.414	0.472	0.249	NaN	NaN	NaN	NaN	NaN	NaN
264	1.32	-1.454	0.977	0.473	NaN	NaN	NaN	NaN	NaN	NaN	NaN	NaN	NaN	NaN	NaN	NaN	-1.29	0.43	0.576	-1.324	0.281	0.624	-1.385	0.106	0.55	-1.254	0.035	0.585	NaN	NaN	NaN	-1.379	0.859	0.286	-1.43	0.694	0.241	-1.415	0.545	0.264	-1.414	0.472	0.249	NaN	NaN	NaN	NaN	NaN	NaN
265	1.325	-1.454	0.977	0.474	NaN	NaN	NaN	NaN	NaN	NaN	NaN	NaN	NaN	NaN	NaN	NaN	-1.29	0.43	0.576	-1.324	0.281	0.624	-1.385	0.106	0.55	-1.254	0.035	0.585	NaN	NaN	NaN	-1.378	0.859	0.286	-1.43	0.694	0.241	-1.414	0.544	0.264	-1.413	0.472	0.249	NaN	NaN	NaN	NaN	NaN	NaN
266	1.33	-1.454	0.977	0.474	NaN	NaN	NaN	NaN	NaN	NaN	NaN	NaN	NaN	NaN	NaN	NaN	-1.289	0.429	0.576	-1.324	0.281	0.624	-1.385	0.106	0.55	-1.254	0.035	0.585	NaN	NaN	NaN	-1.378	0.859	0.287	-1.43	0.695	0.242	-1.412	0.543	0.263	-1.413	0.472	0.249	NaN	NaN	NaN	NaN	NaN	NaN
267	1.335	-1.454	0.977	0.475	NaN	NaN	NaN	NaN	NaN	NaN	NaN	NaN	NaN	NaN	NaN	NaN	-1.289	0.429	0.576	-1.324	0.281	0.624	-1.385	0.106	0.55	-1.254	0.035	0.585	NaN	NaN	NaN	-1.378	0.859	0.287	-1.43	0.695	0.242	-1.412	0.544	0.264	-1.412	0.472	0.249	NaN	NaN	NaN	NaN	NaN	NaN
268	1.34	-1.453	0.977	0.475	NaN	NaN	NaN	NaN	NaN	NaN	NaN	NaN	NaN	NaN	NaN	NaN	-1.289	0.429	0.576	-1.323	0.28	0.624	-1.385	0.106	0.55	-1.254	0.035	0.585	NaN	NaN	NaN	-1.378	0.859	0.287	-1.429	0.695	0.242	-1.413	0.545	0.265	-1.412	0.473	0.25	NaN	NaN	NaN	NaN	NaN	NaN
269	1.345	-1.453	0.976	0.476	NaN	NaN	NaN	NaN	NaN	NaN	NaN	NaN	NaN	NaN	NaN	NaN	-1.288	0.428	0.575	-1.323	0.28	0.624	-1.385	0.106	0.55	-1.254	0.035	0.585	NaN	NaN	NaN	-1.377	0.86	0.288	-1.429	0.695	0.242	-1.413	0.545	0.265	-1.412	0.473	0.25	NaN	NaN	NaN	NaN	NaN	NaN
270	1.35	-1.453	0.976	0.477	NaN	NaN	NaN	NaN	NaN	NaN	NaN	NaN	NaN	NaN	NaN	NaN	-1.288	0.428	0.575	-1.323	0.28	0.624	-1.385	0.106	0.55	-1.254	0.035	0.585	NaN	NaN	NaN	-1.377	0.86	0.288	-1.428	0.695	0.243	-1.412	0.545	0.265	-1.412	0.473	0.25	NaN	NaN	NaN	NaN	NaN	NaN
271	1.355	-1.453	0.976	0.477	NaN	NaN	NaN	NaN	NaN	NaN	NaN	NaN	NaN	NaN	NaN	NaN	-1.288	0.428	0.575	-1.322	0.28	0.624	-1.385	0.106	0.55	-1.254	0.035	0.585	NaN	NaN	NaN	-1.377	0.86	0.289	-1.428	0.695	0.243	-1.412	0.545	0.265	-1.411	0.473	0.25	NaN	NaN	NaN	NaN	NaN	NaN
272	1.36	-1.453	0.977	0.478	NaN	NaN	NaN	NaN	NaN	NaN	NaN	NaN	NaN	NaN	NaN	NaN	-1.288	0.428	0.575	-1.322	0.28	0.624	-1.385	0.106	0.55	-1.254	0.035	0.584	NaN	NaN	NaN	-1.376	0.86	0.289	-1.428	0.695	0.243	-1.412	0.545	0.266	-1.411	0.473	0.25	NaN	NaN	NaN	NaN	NaN	NaN
273	1.365	-1.452	0.977	0.478	NaN	NaN	NaN	NaN	NaN	NaN	NaN	NaN	NaN	NaN	NaN	NaN	-1.288	0.428	0.575	-1.322	0.28	0.624	-1.385	0.106	0.55	-1.254	0.035	0.585	NaN	NaN	NaN	-1.376	0.86	0.289	-1.427	0.695	0.243	-1.411	0.545	0.266	-1.41	0.473	0.25	NaN	NaN	NaN	NaN	NaN	NaN
274	1.37	-1.452	0.976	0.479	NaN	NaN	NaN	NaN	NaN	NaN	NaN	NaN	NaN	NaN	NaN	NaN	-1.287	0.428	0.575	-1.322	0.28	0.624	-1.385	0.106	0.55	-1.254	0.035	0.585	NaN	NaN	NaN	-1.376	0.86	0.29	-1.427	0.695	0.243	-1.411	0.545	0.266	-1.409	0.473	0.25	NaN	NaN	NaN	NaN	NaN	NaN
275	1.375	-1.452	0.976	0.479	NaN	NaN	NaN	NaN	NaN	NaN	NaN	NaN	NaN	NaN	NaN	NaN	-1.287	0.428	0.575	-1.322	0.28	0.624	-1.385	0.106	0.55	-1.254	0.035	0.585	NaN	NaN	NaN	-1.376	0.86	0.29	-1.427	0.695	0.244	-1.409	0.545	0.266	-1.409	0.473	0.25	NaN	NaN	NaN	NaN	NaN	NaN
276	1.38	-1.452	0.976	0.48	NaN	NaN	NaN	NaN	NaN	NaN	NaN	NaN	NaN	NaN	NaN	NaN	-1.287	0.429	0.576	-1.321	0.279	0.624	-1.385	0.106	0.55	-1.254	0.035	0.585	NaN	NaN	NaN	-1.375	0.86	0.291	-1.426	0.695	0.244	-1.408	0.544	0.265	-1.409	0.474	0.251	NaN	NaN	NaN	NaN	NaN	NaN
277	1.385	-1.452	0.976	0.48	NaN	NaN	NaN	NaN	NaN	NaN	NaN	NaN	NaN	NaN	NaN	NaN	-1.287	0.429	0.577	-1.321	0.279	0.624	-1.385	0.106	0.55	-1.254	0.035	0.585	NaN	NaN	NaN	-1.375	0.86	0.291	-1.426	0.695	0.244	-1.409	0.545	0.266	-1.408	0.474	0.251	NaN	NaN	NaN	NaN	NaN	NaN
278	1.39	-1.451	0.976	0.48	NaN	NaN	NaN	NaN	NaN	NaN	NaN	NaN	NaN	NaN	NaN	NaN	-1.286	0.428	0.578	-1.321	0.279	0.624	-1.385	0.106	0.55	-1.254	0.035	0.585	NaN	NaN	NaN	-1.375	0.86	0.292	-1.425	0.695	0.245	-1.408	0.545	0.267	-1.408	0.474	0.251	NaN	NaN	NaN	NaN	NaN	NaN
279	1.395	-1.451	0.976	0.481	NaN	NaN	NaN	NaN	NaN	NaN	NaN	NaN	NaN	NaN	NaN	NaN	-1.286	0.428	0.578	-1.321	0.279	0.624	-1.385	0.106	0.55	-1.254	0.035	0.585	NaN	NaN	NaN	-1.374	0.861	0.292	-1.425	0.696	0.245	-1.408	0.545	0.267	-1.407	0.474	0.251	NaN	NaN	NaN	NaN	NaN	NaN
280	1.4	-1.451	0.976	0.482	NaN	NaN	NaN	NaN	NaN	NaN	NaN	NaN	NaN	NaN	NaN	NaN	-1.285	0.428	0.578	-1.32	0.278	0.624	-1.385	0.106	0.55	-1.254	0.035	0.585	NaN	NaN	NaN	-1.374	0.861	0.292	-1.425	0.696	0.245	-1.408	0.546	0.267	-1.406	0.474	0.251	NaN	NaN	NaN	NaN	NaN	NaN
281	1.405	-1.451	0.976	0.482	NaN	NaN	NaN	NaN	NaN	NaN	NaN	NaN	NaN	NaN	NaN	NaN	-1.285	0.428	0.578	-1.319	0.276	0.624	-1.385	0.106	0.55	-1.254	0.035	0.585	NaN	NaN	NaN	-1.374	0.861	0.292	-1.425	0.696	0.245	-1.407	0.546	0.267	-1.406	0.474	0.251	NaN	NaN	NaN	NaN	NaN	NaN
282	1.41	-1.451	0.976	0.483	NaN	NaN	NaN	NaN	NaN	NaN	NaN	NaN	NaN	NaN	NaN	NaN	-1.285	0.428	0.579	-1.32	0.277	0.624	-1.385	0.107	0.55	-1.254	0.035	0.585	NaN	NaN	NaN	-1.374	0.862	0.293	-1.424	0.696	0.245	-1.406	0.546	0.266	-1.405	0.474	0.251	NaN	NaN	NaN	NaN	NaN	NaN
283	1.415	-1.451	0.976	0.483	NaN	NaN	NaN	NaN	NaN	NaN	NaN	NaN	NaN	NaN	NaN	NaN	-1.285	0.427	0.579	-1.318	0.275	0.624	-1.385	0.107	0.55	-1.254	0.035	0.585	NaN	NaN	NaN	-1.374	0.862	0.293	-1.424	0.697	0.245	-1.404	0.546	0.266	-1.405	0.474	0.251	NaN	NaN	NaN	NaN	NaN	NaN
284	1.42	-1.45	0.976	0.483	NaN	NaN	NaN	NaN	NaN	NaN	NaN	NaN	NaN	NaN	NaN	NaN	-1.284	0.427	0.579	-1.318	0.275	0.624	-1.385	0.107	0.55	-1.254	0.035	0.585	NaN	NaN	NaN	-1.373	0.862	0.294	-1.423	0.697	0.245	-1.404	0.546	0.266	-1.404	0.474	0.251	NaN	NaN	NaN	NaN	NaN	NaN
285	1.425	-1.45	0.976	0.484	NaN	NaN	NaN	NaN	NaN	NaN	NaN	NaN	NaN	NaN	NaN	NaN	-1.284	0.427	0.579	-1.318	0.275	0.624	-1.385	0.107	0.55	-1.254	0.035	0.585	NaN	NaN	NaN	-1.373	0.862	0.294	-1.423	0.697	0.246	-1.405	0.547	0.267	-1.403	0.474	0.251	NaN	NaN	NaN	NaN	NaN	NaN
286	1.43	-1.45	0.976	0.484	NaN	NaN	NaN	NaN	NaN	NaN	NaN	NaN	NaN	NaN	NaN	NaN	-1.284	0.427	0.579	-1.318	0.275	0.624	-1.385	0.107	0.55	-1.254	0.035	0.585	NaN	NaN	NaN	-1.373	0.862	0.294	-1.422	0.697	0.246	-1.404	0.547	0.267	-1.402	0.475	0.251	NaN	NaN	NaN	NaN	NaN	NaN
287	1.435	-1.45	0.975	0.485	NaN	NaN	NaN	NaN	NaN	NaN	NaN	NaN	NaN	NaN	NaN	NaN	-1.283	0.427	0.579	-1.317	0.275	0.624	-1.385	0.107	0.55	-1.254	0.035	0.585	NaN	NaN	NaN	-1.373	0.863	0.294	-1.422	0.697	0.246	-1.402	0.546	0.266	-1.402	0.475	0.251	NaN	NaN	NaN	NaN	NaN	NaN
288	1.44	-1.45	0.975	0.485	NaN	NaN	NaN	NaN	NaN	NaN	NaN	NaN	NaN	NaN	NaN	NaN	-1.283	0.427	0.579	-1.317	0.275	0.624	-1.385	0.107	0.55	-1.254	0.035	0.585	NaN	NaN	NaN	-1.373	0.863	0.295	-1.421	0.698	0.246	-1.401	0.546	0.266	-1.401	0.475	0.251	NaN	NaN	NaN	NaN	NaN	NaN
289	1.445	-1.449	0.975	0.486	NaN	NaN	NaN	NaN	NaN	NaN	NaN	NaN	NaN	NaN	NaN	NaN	-1.283	0.427	0.579	-1.317	0.275	0.624	-1.385	0.107	0.55	-1.254	0.035	0.585	NaN	NaN	NaN	-1.372	0.863	0.295	-1.421	0.698	0.246	-1.402	0.547	0.267	-1.4	0.475	0.25	NaN	NaN	NaN	NaN	NaN	NaN
290	1.45	-1.449	0.975	0.486	NaN	NaN	NaN	NaN	NaN	NaN	NaN	NaN	NaN	NaN	NaN	NaN	-1.283	0.427	0.579	-1.317	0.275	0.624	-1.385	0.107	0.55	-1.254	0.035	0.585	NaN	NaN	NaN	-1.372	0.863	0.295	-1.421	0.698	0.246	-1.401	0.547	0.267	-1.4	0.475	0.25	NaN	NaN	NaN	NaN	NaN	NaN
291	1.455	-1.449	0.975	0.487	NaN	NaN	NaN	NaN	NaN	NaN	NaN	NaN	NaN	NaN	NaN	NaN	-1.283	0.427	0.579	-1.317	0.275	0.624	-1.385	0.107	0.55	-1.254	0.035	0.585	NaN	NaN	NaN	-1.371	0.863	0.296	-1.42	0.698	0.246	-1.399	0.547	0.266	-1.398	0.475	0.25	NaN	NaN	NaN	NaN	NaN	NaN
292	1.46	-1.449	0.975	0.487	NaN	NaN	NaN	NaN	NaN	NaN	NaN	NaN	NaN	NaN	NaN	NaN	-1.282	0.427	0.579	-1.316	0.275	0.624	-1.385	0.107	0.55	-1.254	0.035	0.585	NaN	NaN	NaN	-1.371	0.864	0.296	-1.42	0.699	0.246	-1.399	0.547	0.266	-1.396	0.475	0.249	NaN	NaN	NaN	NaN	NaN	NaN
293	1.465	-1.449	0.975	0.488	NaN	NaN	NaN	NaN	NaN	NaN	NaN	NaN	NaN	NaN	NaN	NaN	-1.282	0.426	0.579	-1.316	0.275	0.624	-1.385	0.107	0.55	-1.254	0.035	0.585	NaN	NaN	NaN	-1.371	0.864	0.297	-1.419	0.699	0.246	-1.399	0.549	0.267	-1.397	0.476	0.25	NaN	NaN	NaN	NaN	NaN	NaN
294	1.47	-1.448	0.975	0.488	NaN	NaN	NaN	NaN	NaN	NaN	NaN	NaN	NaN	NaN	NaN	NaN	-1.282	0.426	0.577	-1.316	0.275	0.623	-1.385	0.107	0.55	-1.254	0.035	0.585	NaN	NaN	NaN	-1.371	0.865	0.297	-1.419	0.699	0.246	-1.398	0.549	0.267	-1.396	0.476	0.25	NaN	NaN	NaN	NaN	NaN	NaN
295	1.475	-1.448	0.975	0.489	NaN	NaN	NaN	NaN	NaN	NaN	NaN	NaN	NaN	NaN	NaN	NaN	-1.282	0.425	0.577	-1.316	0.275	0.623	-1.385	0.107	0.55	-1.254	0.035	0.585	NaN	NaN	NaN	-1.371	0.865	0.297	-1.419	0.7	0.247	-1.397	0.549	0.267	-1.395	0.476	0.25	NaN	NaN	NaN	NaN	NaN	NaN
296	1.48	-1.448	0.976	0.489	NaN	NaN	NaN	NaN	NaN	NaN	NaN	NaN	NaN	NaN	NaN	NaN	-1.282	0.425	0.577	-1.316	0.275	0.623	-1.385	0.107	0.55	-1.254	0.035	0.585	NaN	NaN	NaN	-1.371	0.865	0.297	-1.418	0.7	0.247	-1.396	0.549	0.266	-1.394	0.477	0.25	NaN	NaN	NaN	NaN	NaN	NaN
297	1.485	-1.448	0.976	0.49	NaN	NaN	NaN	NaN	NaN	NaN	NaN	NaN	NaN	NaN	NaN	NaN	-1.282	0.425	0.577	-1.316	0.275	0.623	-1.385	0.107	0.55	-1.254	0.035	0.585	NaN	NaN	NaN	-1.371	0.866	0.297	-1.418	0.701	0.247	-1.394	0.549	0.265	-1.393	0.478	0.249	NaN	NaN	NaN	NaN	NaN	NaN
298	1.49	-1.448	0.976	0.49	NaN	NaN	NaN	NaN	NaN	NaN	NaN	NaN	NaN	NaN	NaN	NaN	-1.281	0.425	0.577	-1.316	0.275	0.623	-1.385	0.107	0.55	-1.254	0.035	0.585	NaN	NaN	NaN	-1.37	0.867	0.298	-1.417	0.701	0.247	-1.393	0.549	0.265	-1.393	0.478	0.249	NaN	NaN	NaN	NaN	NaN	NaN
299	1.495	-1.448	0.976	0.49	NaN	NaN	NaN	NaN	NaN	NaN	NaN	NaN	NaN	NaN	NaN	NaN	-1.281	0.425	0.577	-1.316	0.275	0.623	-1.385	0.107	0.55	-1.254	0.035	0.585	NaN	NaN	NaN	-1.37	0.867	0.298	-1.417	0.701	0.247	-1.393	0.55	0.265	-1.392	0.478	0.249	NaN	NaN	NaN	NaN	NaN	NaN
300	1.5	-1.448	0.976	0.491	NaN	NaN	NaN	NaN	NaN	NaN	NaN	NaN	NaN	NaN	NaN	NaN	-1.281	0.425	0.577	-1.316	0.275	0.623	-1.385	0.107	0.55	-1.254	0.035	0.585	NaN	NaN	NaN	-1.37	0.867	0.298	-1.416	0.701	0.247	-1.392	0.55	0.265	-1.391	0.478	0.249	NaN	NaN	NaN	NaN	NaN	NaN
301	1.505	-1.448	0.976	0.491	NaN	NaN	NaN	NaN	NaN	NaN	NaN	NaN	NaN	NaN	NaN	NaN	-1.281	0.425	0.577	-1.316	0.275	0.623	-1.385	0.107	0.55	-1.254	0.035	0.585	NaN	NaN	NaN	-1.369	0.867	0.299	-1.416	0.702	0.247	-1.392	0.551	0.265	-1.389	0.478	0.248	NaN	NaN	NaN	NaN	NaN	NaN
302	1.51	-1.447	0.976	0.492	NaN	NaN	NaN	NaN	NaN	NaN	NaN	NaN	NaN	NaN	NaN	NaN	-1.281	0.426	0.578	-1.315	0.275	0.623	-1.385	0.107	0.55	-1.254	0.035	0.585	NaN	NaN	NaN	-1.369	0.867	0.299	-1.416	0.702	0.247	-1.391	0.552	0.265	-1.388	0.478	0.247	NaN	NaN	NaN	NaN	NaN	NaN
303	1.515	-1.447	0.976	0.492	NaN	NaN	NaN	NaN	NaN	NaN	NaN	NaN	NaN	NaN	NaN	NaN	-1.281	0.426	0.579	-1.315	0.275	0.623	-1.385	0.107	0.55	-1.254	0.035	0.585	NaN	NaN	NaN	-1.369	0.868	0.299	-1.415	0.703	0.247	-1.389	0.551	0.264	-1.388	0.479	0.248	NaN	NaN	NaN	NaN	NaN	NaN
304	1.52	-1.447	0.976	0.492	NaN	NaN	NaN	NaN	NaN	NaN	NaN	NaN	NaN	NaN	NaN	NaN	-1.281	0.426	0.58	-1.315	0.275	0.623	-1.385	0.107	0.55	-1.254	0.035	0.585	NaN	NaN	NaN	-1.369	0.868	0.299	-1.415	0.703	0.247	-1.39	0.552	0.265	-1.387	0.479	0.248	NaN	NaN	NaN	NaN	NaN	NaN
305	1.525	-1.447	0.976	0.493	NaN	NaN	NaN	NaN	NaN	NaN	NaN	NaN	NaN	NaN	NaN	NaN	-1.281	0.426	0.58	-1.316	0.276	0.624	-1.385	0.107	0.55	-1.254	0.035	0.585	NaN	NaN	NaN	-1.369	0.869	0.299	-1.414	0.703	0.247	-1.389	0.552	0.265	-1.386	0.479	0.248	NaN	NaN	NaN	NaN	NaN	NaN
306	1.53	-1.447	0.976	0.493	NaN	NaN	NaN	NaN	NaN	NaN	NaN	NaN	NaN	NaN	NaN	NaN	-1.281	0.426	0.581	-1.316	0.277	0.624	-1.385	0.107	0.55	-1.254	0.035	0.585	NaN	NaN	NaN	-1.368	0.869	0.3	-1.413	0.703	0.247	-1.388	0.553	0.264	-1.385	0.479	0.247	NaN	NaN	NaN	NaN	NaN	NaN
307	1.535	-1.447	0.976	0.494	NaN	NaN	NaN	NaN	NaN	NaN	NaN	NaN	NaN	NaN	NaN	NaN	-1.281	0.426	0.581	-1.316	0.276	0.624	-1.385	0.107	0.55	-1.254	0.035	0.585	NaN	NaN	NaN	-1.368	0.869	0.3	-1.413	0.704	0.247	-1.386	0.552	0.263	-1.383	0.479	0.246	NaN	NaN	NaN	NaN	NaN	NaN
308	1.54	-1.447	0.976	0.494	NaN	NaN	NaN	NaN	NaN	NaN	NaN	NaN	NaN	NaN	NaN	NaN	-1.28	0.426	0.581	-1.316	0.277	0.625	-1.385	0.107	0.55	-1.254	0.035	0.585	NaN	NaN	NaN	-1.368	0.87	0.3	-1.412	0.704	0.247	-1.385	0.553	0.263	-1.382	0.48	0.246	NaN	NaN	NaN	NaN	NaN	NaN
309	1.545	-1.446	0.976	0.495	NaN	NaN	NaN	NaN	NaN	NaN	NaN	NaN	NaN	NaN	NaN	NaN	-1.28	0.426	0.581	-1.316	0.277	0.625	-1.385	0.107	0.55	-1.254	0.035	0.585	NaN	NaN	NaN	-1.369	0.871	0.3	-1.412	0.705	0.247	-1.385	0.553	0.263	-1.381	0.48	0.246	NaN	NaN	NaN	NaN	NaN	NaN
310	1.55	-1.446	0.976	0.495	NaN	NaN	NaN	NaN	NaN	NaN	NaN	NaN	NaN	NaN	NaN	NaN	-1.28	0.426	0.581	-1.316	0.277	0.625	-1.385	0.107	0.55	-1.254	0.035	0.585	NaN	NaN	NaN	-1.368	0.871	0.3	-1.411	0.705	0.247	-1.384	0.554	0.263	-1.38	0.48	0.245	NaN	NaN	NaN	NaN	NaN	NaN
311	1.555	-1.446	0.976	0.495	NaN	NaN	NaN	NaN	NaN	NaN	NaN	NaN	NaN	NaN	NaN	NaN	-1.28	0.426	0.581	-1.316	0.277	0.625	-1.385	0.107	0.55	-1.254	0.035	0.585	NaN	NaN	NaN	-1.368	0.871	0.3	-1.41	0.705	0.247	-1.382	0.553	0.262	-1.378	0.48	0.245	NaN	NaN	NaN	NaN	NaN	NaN
312	1.56	-1.446	0.976	0.495	NaN	NaN	NaN	NaN	NaN	NaN	NaN	NaN	NaN	NaN	NaN	NaN	-1.28	0.426	0.581	-1.316	0.277	0.625	-1.385	0.107	0.55	-1.254	0.035	0.585	NaN	NaN	NaN	-1.368	0.871	0.301	-1.409	0.705	0.247	-1.381	0.554	0.262	-1.378	0.481	0.245	NaN	NaN	NaN	NaN	NaN	NaN
313	1.565	-1.446	0.976	0.496	NaN	NaN	NaN	NaN	NaN	NaN	NaN	NaN	NaN	NaN	NaN	NaN	-1.28	0.426	0.582	-1.316	0.277	0.625	-1.385	0.107	0.55	-1.254	0.035	0.585	NaN	NaN	NaN	-1.367	0.871	0.301	-1.409	0.706	0.247	-1.38	0.554	0.262	-1.376	0.481	0.244	NaN	NaN	NaN	NaN	NaN	NaN
314	1.57	-1.446	0.976	0.496	NaN	NaN	NaN	NaN	NaN	NaN	NaN	NaN	NaN	NaN	NaN	NaN	-1.279	0.425	0.582	-1.315	0.277	0.625	-1.385	0.107	0.55	-1.254	0.035	0.585	NaN	NaN	NaN	-1.367	0.871	0.301	-1.408	0.706	0.247	-1.378	0.554	0.261	-1.375	0.482	0.243	NaN	NaN	NaN	NaN	NaN	NaN
315	1.575	-1.446	0.976	0.497	NaN	NaN	NaN	NaN	NaN	NaN	NaN	NaN	NaN	NaN	NaN	NaN	-1.279	0.425	0.582	-1.315	0.277	0.625	-1.385	0.107	0.55	-1.254	0.035	0.585	NaN	NaN	NaN	-1.367	0.871	0.302	-1.407	0.706	0.247	-1.377	0.554	0.26	-1.373	0.482	0.243	NaN	NaN	NaN	NaN	NaN	NaN
316	1.58	-1.446	0.976	0.497	NaN	NaN	NaN	NaN	NaN	NaN	NaN	NaN	NaN	NaN	NaN	NaN	-1.279	0.425	0.582	-1.315	0.277	0.625	-1.385	0.107	0.55	-1.254	0.035	0.585	NaN	NaN	NaN	-1.367	0.872	0.302	-1.406	0.706	0.247	-1.376	0.555	0.26	-1.373	0.483	0.243	NaN	NaN	NaN	NaN	NaN	NaN
317	1.585	-1.446	0.976	0.498	NaN	NaN	NaN	NaN	NaN	NaN	NaN	NaN	NaN	NaN	NaN	NaN	-1.279	0.425	0.582	-1.315	0.277	0.626	-1.385	0.107	0.55	-1.254	0.035	0.585	NaN	NaN	NaN	-1.367	0.872	0.302	-1.406	0.707	0.246	-1.376	0.556	0.259	-1.371	0.483	0.242	NaN	NaN	NaN	NaN	NaN	NaN
318	1.59	-1.446	0.976	0.498	NaN	NaN	NaN	NaN	NaN	NaN	NaN	NaN	NaN	NaN	NaN	NaN	-1.279	0.425	0.582	-1.315	0.277	0.626	-1.385	0.107	0.55	-1.254	0.035	0.585	NaN	NaN	NaN	-1.367	0.872	0.302	-1.405	0.707	0.246	-1.373	0.556	0.258	-1.369	0.483	0.241	NaN	NaN	NaN	NaN	NaN	NaN
319	1.595	-1.446	0.976	0.499	NaN	NaN	NaN	NaN	NaN	NaN	NaN	NaN	NaN	NaN	NaN	NaN	-1.278	0.425	0.582	-1.315	0.276	0.626	-1.385	0.107	0.55	-1.254	0.035	0.585	NaN	NaN	NaN	-1.367	0.872	0.303	-1.404	0.707	0.246	-1.372	0.556	0.258	-1.368	0.484	0.241	NaN	NaN	NaN	NaN	NaN	NaN
320	1.6	-1.446	0.976	0.499	NaN	NaN	NaN	NaN	NaN	NaN	NaN	NaN	NaN	NaN	NaN	NaN	-1.278	0.425	0.582	-1.315	0.276	0.626	-1.385	0.107	0.55	-1.254	0.035	0.585	NaN	NaN	NaN	-1.367	0.872	0.303	-1.403	0.707	0.246	-1.372	0.557	0.258	-1.365	0.483	0.239	NaN	NaN	NaN	NaN	NaN	NaN
321	1.605	-1.446	0.976	0.5	NaN	NaN	NaN	NaN	NaN	NaN	NaN	NaN	NaN	NaN	NaN	NaN	-1.278	0.424	0.582	-1.315	0.276	0.626	-1.385	0.107	0.55	-1.254	0.035	0.585	NaN	NaN	NaN	-1.367	0.873	0.303	-1.402	0.708	0.246	-1.37	0.557	0.256	-1.364	0.484	0.239	NaN	NaN	NaN	NaN	NaN	NaN
322	1.61	-1.447	0.976	0.5	NaN	NaN	NaN	NaN	NaN	NaN	NaN	NaN	NaN	NaN	NaN	NaN	-1.277	0.424	0.58	-1.315	0.276	0.626	-1.385	0.107	0.55	-1.254	0.035	0.585	NaN	NaN	NaN	-1.367	0.873	0.304	-1.401	0.708	0.245	-1.368	0.557	0.256	-1.364	0.485	0.239	NaN	NaN	NaN	NaN	NaN	NaN
323	1.615	-1.445	0.975	0.502	NaN	NaN	NaN	NaN	NaN	NaN	NaN	NaN	NaN	NaN	NaN	NaN	-1.277	0.424	0.58	-1.315	0.276	0.626	-1.384	0.107	0.55	-1.254	0.035	0.585	NaN	NaN	NaN	-1.367	0.873	0.304	-1.4	0.708	0.245	-1.368	0.559	0.256	-1.361	0.484	0.238	NaN	NaN	NaN	NaN	NaN	NaN
324	1.62	-1.442	0.973	0.504	NaN	NaN	NaN	NaN	NaN	NaN	NaN	NaN	NaN	NaN	NaN	NaN	-1.277	0.423	0.58	-1.314	0.276	0.626	-1.384	0.107	0.55	-1.254	0.035	0.585	NaN	NaN	NaN	-1.367	0.873	0.304	-1.399	0.709	0.245	-1.368	0.56	0.256	-1.36	0.485	0.237	NaN	NaN	NaN	NaN	NaN	NaN
325	1.625	-1.445	0.975	0.502	NaN	NaN	NaN	NaN	NaN	NaN	NaN	NaN	NaN	NaN	NaN	NaN	-1.277	0.424	0.58	-1.314	0.276	0.626	-1.384	0.107	0.55	-1.254	0.035	0.585	NaN	NaN	NaN	-1.367	0.874	0.304	-1.398	0.709	0.245	-1.366	0.56	0.255	-1.359	0.486	0.237	NaN	NaN	NaN	NaN	NaN	NaN
326	1.63	-1.446	0.976	0.502	NaN	NaN	NaN	NaN	NaN	NaN	NaN	NaN	NaN	NaN	NaN	NaN	-1.278	0.425	0.581	-1.314	0.275	0.626	-1.384	0.107	0.55	-1.254	0.035	0.585	NaN	NaN	NaN	-1.367	0.874	0.305	-1.397	0.709	0.245	-1.365	0.56	0.255	-1.356	0.486	0.236	NaN	NaN	NaN	NaN	NaN	NaN
327	1.635	-1.446	0.976	0.502	NaN	NaN	NaN	NaN	NaN	NaN	NaN	NaN	NaN	NaN	NaN	NaN	-1.279	0.427	0.583	-1.313	0.274	0.625	-1.384	0.107	0.55	-1.254	0.035	0.585	NaN	NaN	NaN	-1.367	0.874	0.305	-1.396	0.71	0.244	-1.364	0.561	0.254	-1.355	0.486	0.235	NaN	NaN	NaN	NaN	NaN	NaN
328	1.64	-1.446	0.976	0.502	NaN	NaN	NaN	NaN	NaN	NaN	NaN	NaN	NaN	NaN	NaN	NaN	-1.278	0.425	0.583	-1.314	0.275	0.626	-1.384	0.107	0.55	-1.254	0.035	0.585	NaN	NaN	NaN	-1.367	0.874	0.305	-1.395	0.71	0.244	-1.363	0.561	0.254	-1.354	0.487	0.235	NaN	NaN	NaN	NaN	NaN	NaN
329	1.645	-1.446	0.976	0.503	NaN	NaN	NaN	NaN	NaN	NaN	NaN	NaN	NaN	NaN	NaN	NaN	-1.278	0.425	0.583	-1.313	0.275	0.626	-1.384	0.107	0.55	-1.254	0.035	0.585	NaN	NaN	NaN	-1.367	0.874	0.305	-1.394	0.71	0.244	-1.361	0.562	0.253	-1.352	0.487	0.234	NaN	NaN	NaN	NaN	NaN	NaN
330	1.65	-1.446	0.976	0.503	NaN	NaN	NaN	NaN	NaN	NaN	NaN	NaN	NaN	NaN	NaN	NaN	-1.278	0.425	0.583	-1.313	0.274	0.626	-1.384	0.107	0.55	-1.254	0.035	0.585	NaN	NaN	NaN	-1.367	0.875	0.305	-1.393	0.711	0.243	-1.358	0.561	0.253	-1.351	0.488	0.234	NaN	NaN	NaN	NaN	NaN	NaN
331	1.655	-1.446	0.976	0.503	NaN	NaN	NaN	NaN	NaN	NaN	NaN	NaN	NaN	NaN	NaN	NaN	-1.278	0.425	0.584	-1.313	0.274	0.626	-1.384	0.107	0.55	-1.254	0.035	0.585	NaN	NaN	NaN	-1.367	0.875	0.305	-1.392	0.711	0.243	-1.355	0.56	0.252	-1.35	0.489	0.233	NaN	NaN	NaN	NaN	NaN	NaN
332	1.66	-1.446	0.976	0.504	NaN	NaN	NaN	NaN	NaN	NaN	NaN	NaN	NaN	NaN	NaN	NaN	-1.278	0.425	0.584	-1.312	0.273	0.625	-1.384	0.107	0.55	-1.254	0.035	0.585	NaN	NaN	NaN	-1.366	0.875	0.305	-1.391	0.711	0.243	-1.357	0.563	0.252	-1.347	0.488	0.232	NaN	NaN	NaN	NaN	NaN	NaN
333	1.665	-1.446	0.976	0.504	NaN	NaN	NaN	NaN	NaN	NaN	NaN	NaN	NaN	NaN	NaN	NaN	-1.278	0.425	0.584	-1.312	0.272	0.625	-1.384	0.107	0.55	-1.254	0.035	0.585	NaN	NaN	NaN	-1.366	0.875	0.306	-1.39	0.712	0.243	-1.356	0.564	0.251	-1.346	0.489	0.232	NaN	NaN	NaN	NaN	NaN	NaN
334	1.67	-1.446	0.976	0.504	NaN	NaN	NaN	NaN	NaN	NaN	NaN	NaN	NaN	NaN	NaN	NaN	-1.278	0.425	0.585	-1.312	0.272	0.625	-1.384	0.107	0.55	-1.254	0.035	0.585	NaN	NaN	NaN	-1.366	0.875	0.306	-1.389	0.712	0.242	-1.355	0.565	0.25	-1.346	0.49	0.232	NaN	NaN	NaN	NaN	NaN	NaN
335	1.675	-1.445	0.974	0.506	NaN	NaN	NaN	NaN	NaN	NaN	NaN	NaN	NaN	NaN	NaN	NaN	-1.278	0.425	0.585	-1.312	0.273	0.626	-1.384	0.107	0.55	-1.254	0.035	0.585	NaN	NaN	NaN	-1.365	0.875	0.306	-1.388	0.712	0.242	-1.352	0.564	0.25	-1.344	0.49	0.231	NaN	NaN	NaN	NaN	NaN	NaN
336	1.68	-1.441	0.971	0.509	NaN	NaN	NaN	NaN	NaN	NaN	NaN	NaN	NaN	NaN	NaN	NaN	-1.278	0.425	0.585	-1.313	0.274	0.626	-1.384	0.107	0.55	-1.254	0.035	0.585	NaN	NaN	NaN	-1.365	0.875	0.306	-1.387	0.712	0.242	-1.348	0.562	0.25	-1.344	0.492	0.231	NaN	NaN	NaN	NaN	NaN	NaN
337	1.685	-1.44	0.971	0.51	NaN	NaN	NaN	NaN	NaN	NaN	NaN	NaN	NaN	NaN	NaN	NaN	-1.278	0.425	0.585	-1.312	0.273	0.626	-1.384	0.107	0.55	-1.254	0.034	0.585	NaN	NaN	NaN	-1.365	0.875	0.306	-1.386	0.713	0.241	-1.35	0.566	0.249	-1.342	0.492	0.231	NaN	NaN	NaN	NaN	NaN	NaN
338	1.69	-1.44	0.97	0.51	NaN	NaN	NaN	NaN	NaN	NaN	NaN	NaN	NaN	NaN	NaN	NaN	-1.278	0.425	0.585	-1.312	0.272	0.626	-1.384	0.107	0.55	-1.254	0.034	0.585	NaN	NaN	NaN	-1.364	0.875	0.306	-1.385	0.713	0.241	-1.35	0.567	0.248	-1.339	0.491	0.229	NaN	NaN	NaN	NaN	NaN	NaN
339	1.695	-1.44	0.97	0.51	NaN	NaN	NaN	NaN	NaN	NaN	NaN	NaN	NaN	NaN	NaN	NaN	-1.278	0.425	0.585	-1.312	0.272	0.625	-1.384	0.107	0.55	-1.254	0.034	0.585	NaN	NaN	NaN	-1.364	0.876	0.307	-1.384	0.713	0.241	-1.349	0.567	0.248	-1.338	0.492	0.229	NaN	NaN	NaN	NaN	NaN	NaN
340	1.7	-1.44	0.97	0.511	NaN	NaN	NaN	NaN	NaN	NaN	NaN	NaN	NaN	NaN	NaN	NaN	-1.278	0.425	0.585	-1.312	0.272	0.626	-1.384	0.107	0.55	-1.254	0.034	0.585	NaN	NaN	NaN	-1.364	0.876	0.307	-1.384	0.714	0.241	-1.348	0.568	0.248	-1.338	0.493	0.229	NaN	NaN	NaN	NaN	NaN	NaN
341	1.705	-1.439	0.97	0.511	NaN	NaN	NaN	NaN	NaN	NaN	NaN	NaN	NaN	NaN	NaN	NaN	-1.279	0.425	0.585	-1.312	0.272	0.626	-1.384	0.107	0.55	-1.254	0.035	0.585	NaN	NaN	NaN	-1.364	0.877	0.307	-1.383	0.714	0.24	-1.348	0.569	0.248	-1.336	0.492	0.228	NaN	NaN	NaN	NaN	NaN	NaN
342	1.71	-1.441	0.972	0.51	NaN	NaN	NaN	NaN	NaN	NaN	NaN	NaN	NaN	NaN	NaN	NaN	-1.279	0.425	0.585	-1.312	0.272	0.626	-1.384	0.107	0.55	-1.254	0.035	0.585	NaN	NaN	NaN	-1.364	0.877	0.307	-1.382	0.714	0.24	-1.347	0.569	0.247	-1.334	0.492	0.228	NaN	NaN	NaN	NaN	NaN	NaN
343	1.715	-1.445	0.975	0.507	NaN	NaN	NaN	NaN	NaN	NaN	NaN	NaN	NaN	NaN	NaN	NaN	-1.279	0.425	0.585	-1.312	0.272	0.626	-1.384	0.107	0.55	-1.254	0.035	0.585	NaN	NaN	NaN	-1.364	0.877	0.307	-1.382	0.714	0.24	-1.346	0.569	0.247	-1.334	0.493	0.228	NaN	NaN	NaN	NaN	NaN	NaN
344	1.72	-1.446	0.976	0.507	NaN	NaN	NaN	NaN	NaN	NaN	NaN	NaN	NaN	NaN	NaN	NaN	-1.279	0.425	0.585	-1.312	0.272	0.626	-1.384	0.107	0.55	-1.254	0.035	0.585	NaN	NaN	NaN	-1.363	0.877	0.307	-1.381	0.715	0.24	-1.345	0.569	0.247	-1.333	0.494	0.229	NaN	NaN	NaN	NaN	NaN	NaN
345	1.725	-1.446	0.976	0.507	NaN	NaN	NaN	NaN	NaN	NaN	NaN	NaN	NaN	NaN	NaN	NaN	-1.279	0.425	0.585	-1.312	0.272	0.625	-1.384	0.107	0.55	-1.254	0.035	0.585	NaN	NaN	NaN	-1.363	0.878	0.307	-1.381	0.715	0.24	-1.344	0.57	0.247	-1.329	0.492	0.229	NaN	NaN	NaN	NaN	NaN	NaN
346	1.73	-1.446	0.976	0.507	NaN	NaN	NaN	NaN	NaN	NaN	NaN	NaN	NaN	NaN	NaN	NaN	-1.279	0.425	0.585	-1.312	0.272	0.625	-1.384	0.107	0.55	-1.254	0.035	0.585	NaN	NaN	NaN	-1.363	0.878	0.307	-1.381	0.715	0.24	-1.344	0.571	0.247	-1.331	0.494	0.228	NaN	NaN	NaN	NaN	NaN	NaN
347	1.735	-1.446	0.976	0.507	NaN	NaN	NaN	NaN	NaN	NaN	NaN	NaN	NaN	NaN	NaN	NaN	-1.279	0.425	0.585	-1.312	0.272	0.625	-1.384	0.107	0.55	-1.254	0.035	0.585	NaN	NaN	NaN	-1.363	0.878	0.307	-1.38	0.716	0.24	-1.344	0.571	0.247	-1.332	0.496	0.228	NaN	NaN	NaN	NaN	NaN	NaN
348	1.74	-1.446	0.976	0.507	NaN	NaN	NaN	NaN	NaN	NaN	NaN	NaN	NaN	NaN	NaN	NaN	-1.279	0.425	0.585	-1.312	0.272	0.625	-1.384	0.107	0.55	-1.254	0.035	0.585	NaN	NaN	NaN	-1.363	0.879	0.307	-1.38	0.716	0.24	-1.343	0.571	0.247	-1.332	0.497	0.229	NaN	NaN	NaN	NaN	NaN	NaN
349	1.745	-1.446	0.976	0.507	NaN	NaN	NaN	NaN	NaN	NaN	NaN	NaN	NaN	NaN	NaN	NaN	-1.279	0.425	0.585	-1.312	0.272	0.625	-1.384	0.107	0.55	-1.254	0.035	0.585	NaN	NaN	NaN	-1.363	0.879	0.307	-1.38	0.716	0.24	-1.342	0.571	0.247	-1.331	0.497	0.229	NaN	NaN	NaN	NaN	NaN	NaN
350	1.75	-1.447	0.977	0.508	NaN	NaN	NaN	NaN	NaN	NaN	NaN	NaN	NaN	NaN	NaN	NaN	-1.279	0.425	0.585	-1.312	0.272	0.625	-1.384	0.107	0.55	-1.254	0.035	0.585	NaN	NaN	NaN	-1.363	0.88	0.307	-1.379	0.716	0.24	-1.342	0.571	0.247	-1.331	0.498	0.229	NaN	NaN	NaN	NaN	NaN	NaN
351	1.755	-1.449	0.979	0.509	NaN	NaN	NaN	NaN	NaN	NaN	NaN	NaN	NaN	NaN	NaN	NaN	-1.279	0.425	0.585	-1.312	0.272	0.625	-1.384	0.107	0.55	-1.254	0.035	0.585	NaN	NaN	NaN	-1.362	0.88	0.307	-1.379	0.716	0.24	-1.341	0.571	0.247	-1.329	0.496	0.228	NaN	NaN	NaN	NaN	NaN	NaN
352	1.76	-1.45	0.98	0.51	NaN	NaN	NaN	NaN	NaN	NaN	NaN	NaN	NaN	NaN	NaN	NaN	-1.279	0.425	0.585	-1.312	0.272	0.625	-1.384	0.107	0.55	-1.254	0.035	0.585	NaN	NaN	NaN	-1.362	0.88	0.307	-1.379	0.716	0.24	-1.341	0.572	0.247	-1.326	0.495	0.229	NaN	NaN	NaN	NaN	NaN	NaN
353	1.765	-1.45	0.98	0.51	NaN	NaN	NaN	NaN	NaN	NaN	NaN	NaN	NaN	NaN	NaN	NaN	-1.279	0.425	0.585	-1.312	0.272	0.625	-1.384	0.107	0.55	-1.254	0.034	0.585	NaN	NaN	NaN	-1.362	0.88	0.307	-1.379	0.716	0.24	-1.341	0.572	0.247	-1.329	0.498	0.228	NaN	NaN	NaN	NaN	NaN	NaN
354	1.77	-1.449	0.98	0.509	NaN	NaN	NaN	NaN	NaN	NaN	NaN	NaN	NaN	NaN	NaN	NaN	-1.279	0.425	0.585	-1.312	0.272	0.625	-1.384	0.107	0.55	-1.254	0.035	0.585	NaN	NaN	NaN	-1.362	0.881	0.307	-1.378	0.716	0.24	-1.34	0.572	0.246	-1.329	0.498	0.228	NaN	NaN	NaN	NaN	NaN	NaN
355	1.775	-1.446	0.978	0.508	NaN	NaN	NaN	NaN	NaN	NaN	NaN	NaN	NaN	NaN	NaN	NaN	-1.279	0.425	0.585	-1.312	0.272	0.625	-1.384	0.107	0.55	-1.254	0.035	0.585	NaN	NaN	NaN	-1.362	0.881	0.307	-1.378	0.716	0.24	-1.338	0.571	0.245	-1.327	0.497	0.227	NaN	NaN	NaN	NaN	NaN	NaN
356	1.78	-1.445	0.978	0.507	NaN	NaN	NaN	NaN	NaN	NaN	NaN	NaN	NaN	NaN	NaN	NaN	-1.279	0.425	0.585	-1.313	0.273	0.625	-1.384	0.107	0.55	-1.254	0.034	0.585	NaN	NaN	NaN	-1.362	0.881	0.307	-1.378	0.716	0.24	-1.338	0.571	0.245	-1.327	0.497	0.226	NaN	NaN	NaN	NaN	NaN	NaN
357	1.785	-1.445	0.978	0.507	NaN	NaN	NaN	NaN	NaN	NaN	NaN	NaN	NaN	NaN	NaN	NaN	-1.279	0.425	0.585	-1.314	0.275	0.626	-1.384	0.107	0.55	-1.254	0.034	0.584	NaN	NaN	NaN	-1.362	0.881	0.307	-1.378	0.716	0.24	-1.34	0.572	0.246	-1.327	0.497	0.226	NaN	NaN	NaN	NaN	NaN	NaN
358	1.79	-1.445	0.978	0.507	NaN	NaN	NaN	NaN	NaN	NaN	NaN	NaN	NaN	NaN	NaN	NaN	-1.278	0.425	0.585	-1.314	0.276	0.626	-1.384	0.107	0.55	-1.254	0.034	0.584	NaN	NaN	NaN	-1.362	0.881	0.307	-1.378	0.716	0.24	-1.34	0.572	0.247	-1.328	0.498	0.227	NaN	NaN	NaN	NaN	NaN	NaN
359	1.795	-1.445	0.978	0.507	NaN	NaN	NaN	NaN	NaN	NaN	NaN	NaN	NaN	NaN	NaN	NaN	-1.278	0.425	0.585	-1.314	0.276	0.626	-1.384	0.107	0.55	-1.254	0.034	0.584	NaN	NaN	NaN	-1.362	0.881	0.307	-1.378	0.716	0.24	-1.34	0.572	0.247	-1.33	0.499	0.228	NaN	NaN	NaN	NaN	NaN	NaN
360	1.8	-1.444	0.978	0.507	NaN	NaN	NaN	NaN	NaN	NaN	NaN	NaN	NaN	NaN	NaN	NaN	-1.278	0.425	0.585	-1.314	0.276	0.626	-1.384	0.107	0.55	-1.254	0.034	0.584	NaN	NaN	NaN	-1.362	0.881	0.307	-1.378	0.717	0.24	-1.34	0.572	0.247	-1.33	0.5	0.228	NaN	NaN	NaN	NaN	NaN	NaN
361	1.805	-1.444	0.978	0.507	NaN	NaN	NaN	NaN	NaN	NaN	NaN	NaN	NaN	NaN	NaN	NaN	-1.278	0.425	0.585	-1.314	0.276	0.626	-1.384	0.107	0.55	-1.254	0.034	0.584	NaN	NaN	NaN	-1.362	0.881	0.307	-1.379	0.717	0.24	-1.34	0.572	0.247	-1.329	0.498	0.228	NaN	NaN	NaN	NaN	NaN	NaN
362	1.81	-1.444	0.978	0.507	NaN	NaN	NaN	NaN	NaN	NaN	NaN	NaN	NaN	NaN	NaN	NaN	-1.278	0.425	0.585	-1.314	0.276	0.626	-1.384	0.107	0.55	-1.254	0.034	0.584	NaN	NaN	NaN	-1.362	0.881	0.307	-1.379	0.717	0.241	-1.341	0.572	0.247	-1.327	0.495	0.229	NaN	NaN	NaN	NaN	NaN	NaN
363	1.815	-1.444	0.978	0.507	NaN	NaN	NaN	NaN	NaN	NaN	NaN	NaN	NaN	NaN	NaN	NaN	-1.278	0.425	0.585	-1.314	0.277	0.626	-1.384	0.107	0.55	-1.254	0.035	0.584	NaN	NaN	NaN	-1.362	0.881	0.307	-1.379	0.717	0.241	-1.339	0.57	0.248	-1.33	0.498	0.228	NaN	NaN	NaN	NaN	NaN	NaN
364	1.82	-1.444	0.978	0.507	NaN	NaN	NaN	NaN	NaN	NaN	NaN	NaN	NaN	NaN	NaN	NaN	-1.278	0.425	0.585	-1.314	0.277	0.626	-1.384	0.107	0.55	-1.254	0.035	0.584	NaN	NaN	NaN	-1.362	0.881	0.307	-1.379	0.717	0.241	-1.336	0.567	0.248	-1.329	0.497	0.227	NaN	NaN	NaN	NaN	NaN	NaN
365	1.825	-1.444	0.978	0.507	NaN	NaN	NaN	NaN	NaN	NaN	NaN	NaN	NaN	NaN	NaN	NaN	-1.278	0.425	0.585	-1.313	0.277	0.626	-1.383	0.107	0.55	-1.254	0.035	0.584	NaN	NaN	NaN	-1.362	0.881	0.307	-1.38	0.717	0.241	-1.337	0.567	0.248	-1.329	0.497	0.227	NaN	NaN	NaN	NaN	NaN	NaN
366	1.83	-1.443	0.978	0.507	NaN	NaN	NaN	NaN	NaN	NaN	NaN	NaN	NaN	NaN	NaN	NaN	-1.277	0.425	0.585	-1.313	0.277	0.626	-1.384	0.107	0.55	-1.254	0.035	0.584	NaN	NaN	NaN	-1.362	0.881	0.307	-1.38	0.717	0.241	-1.342	0.57	0.248	-1.329	0.495	0.228	NaN	NaN	NaN	NaN	NaN	NaN
367	1.835	-1.443	0.978	0.508	NaN	NaN	NaN	NaN	NaN	NaN	NaN	NaN	NaN	NaN	NaN	NaN	-1.277	0.425	0.585	-1.313	0.276	0.626	-1.384	0.107	0.55	-1.254	0.035	0.584	NaN	NaN	NaN	-1.362	0.881	0.307	-1.38	0.716	0.241	-1.343	0.571	0.248	-1.329	0.494	0.229	NaN	NaN	NaN	NaN	NaN	NaN
368	1.84	-1.443	0.978	0.508	NaN	NaN	NaN	NaN	NaN	NaN	NaN	NaN	NaN	NaN	NaN	NaN	-1.277	0.425	0.585	-1.313	0.276	0.626	-1.384	0.107	0.55	-1.254	0.035	0.584	NaN	NaN	NaN	-1.362	0.881	0.307	-1.381	0.716	0.241	-1.344	0.571	0.248	-1.334	0.497	0.229	NaN	NaN	NaN	NaN	NaN	NaN
369	1.845	-1.443	0.978	0.508	NaN	NaN	NaN	NaN	NaN	NaN	NaN	NaN	NaN	NaN	NaN	NaN	-1.277	0.425	0.585	-1.313	0.276	0.626	-1.383	0.107	0.55	-1.254	0.035	0.584	NaN	NaN	NaN	-1.362	0.88	0.307	-1.381	0.716	0.241	-1.344	0.57	0.248	-1.335	0.498	0.229	NaN	NaN	NaN	NaN	NaN	NaN
370	1.85	-1.443	0.977	0.508	NaN	NaN	NaN	NaN	NaN	NaN	NaN	NaN	NaN	NaN	NaN	NaN	-1.277	0.425	0.585	-1.313	0.276	0.626	-1.383	0.107	0.55	-1.253	0.035	0.584	NaN	NaN	NaN	-1.362	0.88	0.307	-1.382	0.716	0.241	-1.343	0.569	0.248	-1.335	0.497	0.229	NaN	NaN	NaN	NaN	NaN	NaN
371	1.855	-1.443	0.977	0.508	NaN	NaN	NaN	NaN	NaN	NaN	NaN	NaN	NaN	NaN	NaN	NaN	-1.276	0.425	0.584	-1.313	0.276	0.626	-1.383	0.107	0.55	-1.253	0.035	0.584	NaN	NaN	NaN	-1.363	0.88	0.307	-1.382	0.716	0.241	-1.342	0.567	0.249	-1.335	0.496	0.229	NaN	NaN	NaN	NaN	NaN	NaN
372	1.86	-1.443	0.977	0.508	NaN	NaN	NaN	NaN	NaN	NaN	NaN	NaN	NaN	NaN	NaN	NaN	-1.276	0.425	0.584	-1.313	0.276	0.626	-1.384	0.107	0.55	-1.253	0.035	0.584	NaN	NaN	NaN	-1.363	0.88	0.307	-1.383	0.715	0.241	-1.346	0.569	0.249	-1.337	0.497	0.23	NaN	NaN	NaN	NaN	NaN	NaN
373	1.865	-1.442	0.977	0.508	NaN	NaN	NaN	NaN	NaN	NaN	NaN	NaN	NaN	NaN	NaN	NaN	-1.276	0.425	0.584	-1.313	0.276	0.626	-1.384	0.107	0.55	-1.253	0.035	0.584	NaN	NaN	NaN	-1.363	0.88	0.307	-1.383	0.715	0.242	-1.348	0.569	0.249	-1.339	0.497	0.231	NaN	NaN	NaN	NaN	NaN	NaN
374	1.87	-1.444	0.978	0.508	NaN	NaN	NaN	NaN	NaN	NaN	NaN	NaN	NaN	NaN	NaN	NaN	-1.275	0.424	0.584	-1.313	0.276	0.626	-1.384	0.107	0.55	-1.253	0.035	0.584	NaN	NaN	NaN	-1.363	0.88	0.307	-1.384	0.715	0.242	-1.347	0.568	0.25	-1.34	0.495	0.231	NaN	NaN	NaN	NaN	NaN	NaN
375	1.875	-1.446	0.98	0.51	NaN	NaN	NaN	NaN	NaN	NaN	NaN	NaN	NaN	NaN	NaN	NaN	-1.275	0.424	0.584	-1.312	0.276	0.626	-1.384	0.107	0.55	-1.253	0.035	0.584	NaN	NaN	NaN	-1.363	0.879	0.307	-1.384	0.715	0.242	-1.346	0.565	0.25	-1.34	0.494	0.23	NaN	NaN	NaN	NaN	NaN	NaN
376	1.88	-1.447	0.98	0.51	NaN	NaN	NaN	NaN	NaN	NaN	NaN	NaN	NaN	NaN	NaN	NaN	-1.275	0.424	0.583	-1.312	0.276	0.625	-1.384	0.107	0.55	-1.253	0.035	0.584	NaN	NaN	NaN	-1.363	0.879	0.308	-1.385	0.715	0.242	-1.35	0.567	0.25	-1.342	0.495	0.232	NaN	NaN	NaN	NaN	NaN	NaN
377	1.885	-1.447	0.98	0.51	NaN	NaN	NaN	NaN	NaN	NaN	NaN	NaN	NaN	NaN	NaN	NaN	-1.274	0.424	0.583	-1.312	0.275	0.625	-1.384	0.107	0.55	-1.253	0.035	0.584	NaN	NaN	NaN	-1.363	0.878	0.307	-1.386	0.715	0.243	-1.352	0.568	0.251	-1.344	0.494	0.232	NaN	NaN	NaN	NaN	NaN	NaN
378	1.89	-1.447	0.98	0.51	NaN	NaN	NaN	NaN	NaN	NaN	NaN	NaN	NaN	NaN	NaN	NaN	-1.274	0.424	0.583	-1.311	0.275	0.625	-1.384	0.107	0.55	-1.253	0.035	0.584	NaN	NaN	NaN	-1.363	0.878	0.307	-1.386	0.714	0.243	-1.352	0.566	0.251	-1.344	0.493	0.233	NaN	NaN	NaN	NaN	NaN	NaN
379	1.895	-1.447	0.98	0.51	NaN	NaN	NaN	NaN	NaN	NaN	NaN	NaN	NaN	NaN	NaN	NaN	-1.274	0.423	0.583	-1.311	0.275	0.625	-1.384	0.107	0.55	-1.253	0.035	0.584	NaN	NaN	NaN	-1.363	0.878	0.307	-1.387	0.714	0.243	-1.35	0.563	0.252	-1.345	0.492	0.233	NaN	NaN	NaN	NaN	NaN	NaN
380	1.9	-1.447	0.98	0.51	NaN	NaN	NaN	NaN	NaN	NaN	NaN	NaN	NaN	NaN	NaN	NaN	-1.274	0.423	0.583	-1.311	0.275	0.625	-1.384	0.107	0.55	-1.253	0.035	0.584	NaN	NaN	NaN	-1.364	0.877	0.307	-1.388	0.714	0.243	-1.355	0.565	0.252	-1.348	0.492	0.234	NaN	NaN	NaN	NaN	NaN	NaN
381	1.905	-1.447	0.98	0.51	NaN	NaN	NaN	NaN	NaN	NaN	NaN	NaN	NaN	NaN	NaN	NaN	-1.273	0.423	0.583	-1.311	0.275	0.625	-1.384	0.107	0.55	-1.253	0.035	0.584	NaN	NaN	NaN	-1.364	0.877	0.307	-1.389	0.713	0.243	-1.356	0.565	0.253	-1.349	0.491	0.234	NaN	NaN	NaN	NaN	NaN	NaN
382	1.91	-1.447	0.98	0.51	NaN	NaN	NaN	NaN	NaN	NaN	NaN	NaN	NaN	NaN	NaN	NaN	-1.273	0.423	0.582	-1.31	0.275	0.625	-1.383	0.106	0.55	-1.253	0.035	0.584	NaN	NaN	NaN	-1.364	0.877	0.308	-1.389	0.713	0.244	-1.358	0.564	0.253	-1.349	0.49	0.234	NaN	NaN	NaN	NaN	NaN	NaN
383	1.915	-1.447	0.979	0.51	NaN	NaN	NaN	NaN	NaN	NaN	NaN	NaN	NaN	NaN	NaN	NaN	-1.272	0.422	0.581	-1.31	0.275	0.624	-1.382	0.105	0.55	-1.253	0.035	0.584	NaN	NaN	NaN	-1.364	0.876	0.308	-1.39	0.713	0.244	-1.36	0.564	0.254	-1.351	0.489	0.235	NaN	NaN	NaN	NaN	NaN	NaN
384	1.92	-1.446	0.979	0.509	NaN	NaN	NaN	NaN	NaN	NaN	NaN	NaN	NaN	NaN	NaN	NaN	-1.272	0.422	0.581	-1.309	0.275	0.624	-1.383	0.106	0.55	-1.253	0.035	0.584	NaN	NaN	NaN	-1.364	0.876	0.308	-1.391	0.712	0.244	-1.361	0.563	0.255	-1.354	0.49	0.237	NaN	NaN	NaN	NaN	NaN	NaN
385	1.925	-1.443	0.977	0.51	NaN	NaN	NaN	NaN	NaN	NaN	NaN	NaN	NaN	NaN	NaN	NaN	-1.271	0.422	0.581	-1.309	0.275	0.624	-1.383	0.106	0.55	-1.253	0.035	0.584	NaN	NaN	NaN	-1.364	0.875	0.308	-1.392	0.712	0.245	-1.362	0.562	0.255	-1.355	0.489	0.237	NaN	NaN	NaN	NaN	NaN	NaN
386	1.93	-1.436	0.971	0.511	NaN	NaN	NaN	NaN	NaN	NaN	NaN	NaN	NaN	NaN	NaN	NaN	-1.271	0.422	0.58	-1.309	0.275	0.624	-1.382	0.105	0.55	-1.253	0.035	0.584	NaN	NaN	NaN	-1.364	0.875	0.308	-1.393	0.711	0.245	-1.363	0.561	0.256	-1.356	0.488	0.237	NaN	NaN	NaN	NaN	NaN	NaN
387	1.935	-1.436	0.971	0.51	NaN	NaN	NaN	NaN	NaN	NaN	NaN	NaN	NaN	NaN	NaN	NaN	-1.271	0.423	0.581	-1.309	0.275	0.624	-1.383	0.106	0.55	-1.253	0.035	0.584	NaN	NaN	NaN	-1.364	0.874	0.308	-1.394	0.711	0.245	-1.364	0.56	0.256	-1.359	0.488	0.239	NaN	NaN	NaN	NaN	NaN	NaN
388	1.94	-1.44	0.974	0.507	NaN	NaN	NaN	NaN	NaN	NaN	NaN	NaN	NaN	NaN	NaN	NaN	-1.271	0.422	0.58	-1.308	0.274	0.623	-1.383	0.107	0.55	-1.253	0.035	0.584	NaN	NaN	NaN	-1.365	0.874	0.308	-1.395	0.71	0.246	-1.365	0.559	0.257	-1.361	0.487	0.24	NaN	NaN	NaN	NaN	NaN	NaN
389	1.945	-1.441	0.975	0.506	NaN	NaN	NaN	NaN	NaN	NaN	NaN	NaN	NaN	NaN	NaN	NaN	-1.27	0.422	0.579	-1.307	0.273	0.623	-1.383	0.106	0.55	-1.253	0.035	0.584	NaN	NaN	NaN	-1.365	0.874	0.308	-1.396	0.71	0.246	-1.367	0.559	0.258	-1.362	0.486	0.24	NaN	NaN	NaN	NaN	NaN	NaN
390	1.95	-1.441	0.975	0.506	NaN	NaN	NaN	NaN	NaN	NaN	NaN	NaN	NaN	NaN	NaN	NaN	-1.269	0.421	0.578	-1.308	0.275	0.624	-1.382	0.105	0.55	-1.253	0.035	0.584	NaN	NaN	NaN	-1.365	0.873	0.308	-1.397	0.709	0.247	-1.369	0.559	0.259	-1.363	0.485	0.241	NaN	NaN	NaN	NaN	NaN	NaN
391	1.955	-1.441	0.975	0.506	NaN	NaN	NaN	NaN	NaN	NaN	NaN	NaN	NaN	NaN	NaN	NaN	-1.269	0.422	0.578	-1.308	0.275	0.624	-1.383	0.106	0.55	-1.253	0.035	0.584	NaN	NaN	NaN	-1.365	0.873	0.308	-1.398	0.708	0.247	-1.37	0.558	0.26	-1.365	0.485	0.242	NaN	NaN	NaN	NaN	NaN	NaN
392	1.96	-1.441	0.974	0.506	NaN	NaN	NaN	NaN	NaN	NaN	NaN	NaN	NaN	NaN	NaN	NaN	-1.269	0.422	0.578	-1.308	0.275	0.624	-1.383	0.106	0.55	-1.253	0.035	0.584	NaN	NaN	NaN	-1.365	0.872	0.308	-1.399	0.708	0.248	-1.371	0.556	0.26	-1.366	0.483	0.243	NaN	NaN	NaN	NaN	NaN	NaN
393	1.965	-1.441	0.974	0.505	NaN	NaN	NaN	NaN	NaN	NaN	NaN	NaN	NaN	NaN	NaN	NaN	-1.269	0.422	0.579	-1.308	0.275	0.624	-1.382	0.105	0.55	-1.253	0.035	0.584	NaN	NaN	NaN	-1.365	0.871	0.308	-1.4	0.707	0.248	-1.373	0.556	0.262	-1.369	0.483	0.244	NaN	NaN	NaN	NaN	NaN	NaN
394	1.97	-1.441	0.974	0.505	NaN	NaN	NaN	NaN	NaN	NaN	NaN	NaN	NaN	NaN	NaN	NaN	-1.269	0.423	0.58	-1.308	0.275	0.624	-1.383	0.106	0.55	-1.253	0.035	0.584	NaN	NaN	NaN	-1.365	0.871	0.308	-1.402	0.707	0.249	-1.375	0.556	0.262	-1.37	0.482	0.245	NaN	NaN	NaN	NaN	NaN	NaN
395	1.975	-1.44	0.974	0.505	NaN	NaN	NaN	NaN	NaN	NaN	NaN	NaN	NaN	NaN	NaN	NaN	-1.268	0.423	0.58	-1.307	0.275	0.624	-1.383	0.107	0.55	-1.253	0.035	0.584	NaN	NaN	NaN	-1.365	0.871	0.308	-1.403	0.706	0.249	-1.375	0.554	0.263	-1.372	0.482	0.246	NaN	NaN	NaN	NaN	NaN	NaN
396	1.98	-1.44	0.974	0.505	NaN	NaN	NaN	NaN	NaN	NaN	NaN	NaN	NaN	NaN	NaN	NaN	-1.267	0.422	0.58	-1.307	0.274	0.622	-1.383	0.107	0.55	-1.253	0.035	0.584	NaN	NaN	NaN	-1.366	0.87	0.307	-1.404	0.706	0.25	-1.377	0.554	0.264	-1.373	0.481	0.246	NaN	NaN	NaN	NaN	NaN	NaN
397	1.985	-1.44	0.973	0.504	NaN	NaN	NaN	NaN	NaN	NaN	NaN	NaN	NaN	NaN	NaN	NaN	-1.267	0.422	0.579	-1.305	0.271	0.621	-1.383	0.107	0.55	-1.253	0.035	0.584	NaN	NaN	NaN	-1.366	0.87	0.307	-1.405	0.705	0.251	-1.38	0.553	0.266	-1.375	0.48	0.248	NaN	NaN	NaN	NaN	NaN	NaN
398	1.99	-1.44	0.973	0.504	NaN	NaN	NaN	NaN	NaN	NaN	NaN	NaN	NaN	NaN	NaN	NaN	-1.266	0.422	0.579	-1.304	0.271	0.621	-1.383	0.106	0.55	-1.253	0.035	0.584	NaN	NaN	NaN	-1.366	0.869	0.307	-1.406	0.704	0.252	-1.381	0.553	0.266	-1.376	0.479	0.248	NaN	NaN	NaN	NaN	NaN	NaN
399	1.995	-1.44	0.973	0.504	NaN	NaN	NaN	NaN	NaN	NaN	NaN	NaN	NaN	NaN	NaN	NaN	-1.266	0.421	0.579	-1.304	0.272	0.621	-1.382	0.105	0.55	-1.253	0.035	0.584	NaN	NaN	NaN	-1.365	0.868	0.307	-1.407	0.704	0.252	-1.382	0.552	0.267	-1.379	0.479	0.25	NaN	NaN	NaN	NaN	NaN	NaN
400	2	-1.44	0.973	0.503	NaN	NaN	NaN	NaN	NaN	NaN	NaN	NaN	NaN	NaN	NaN	NaN	-1.265	0.421	0.578	-1.305	0.274	0.622	-1.383	0.106	0.55	-1.253	0.035	0.584	NaN	NaN	NaN	-1.365	0.868	0.307	-1.408	0.703	0.253	-1.384	0.552	0.268	-1.38	0.478	0.25	NaN	NaN	NaN	NaN	NaN	NaN
401	2.005	-1.44	0.972	0.503	NaN	NaN	NaN	NaN	NaN	NaN	NaN	NaN	NaN	NaN	NaN	NaN	-1.265	0.421	0.577	-1.305	0.274	0.622	-1.383	0.106	0.55	-1.253	0.035	0.584	NaN	NaN	NaN	-1.365	0.868	0.307	-1.409	0.703	0.253	-1.386	0.551	0.269	-1.383	0.478	0.252	NaN	NaN	NaN	NaN	NaN	NaN
402	2.01	-1.441	0.973	0.503	NaN	NaN	NaN	NaN	NaN	NaN	NaN	NaN	NaN	NaN	NaN	NaN	-1.265	0.421	0.578	-1.304	0.274	0.622	-1.381	0.104	0.55	-1.253	0.035	0.584	NaN	NaN	NaN	-1.365	0.867	0.307	-1.41	0.702	0.254	-1.387	0.55	0.27	-1.385	0.477	0.253	NaN	NaN	NaN	NaN	NaN	NaN
403	2.015	-1.444	0.974	0.504	NaN	NaN	NaN	NaN	NaN	NaN	NaN	NaN	NaN	NaN	NaN	NaN	-1.264	0.421	0.577	-1.304	0.274	0.622	-1.382	0.104	0.55	-1.253	0.035	0.584	NaN	NaN	NaN	-1.365	0.866	0.307	-1.411	0.701	0.254	-1.387	0.549	0.27	-1.386	0.476	0.254	NaN	NaN	NaN	NaN	NaN	NaN
404	2.02	-1.443	0.974	0.503	NaN	NaN	NaN	NaN	NaN	NaN	NaN	NaN	NaN	NaN	NaN	NaN	-1.263	0.421	0.577	-1.304	0.274	0.622	-1.383	0.106	0.55	-1.253	0.035	0.584	NaN	NaN	NaN	-1.365	0.865	0.307	-1.412	0.701	0.255	-1.389	0.548	0.271	-1.387	0.475	0.254	NaN	NaN	NaN	NaN	NaN	NaN
405	2.025	-1.441	0.972	0.502	NaN	NaN	NaN	NaN	NaN	NaN	NaN	NaN	NaN	NaN	NaN	NaN	-1.263	0.421	0.577	-1.304	0.274	0.622	-1.383	0.107	0.55	-1.253	0.035	0.584	NaN	NaN	NaN	-1.365	0.865	0.307	-1.413	0.7	0.255	-1.392	0.548	0.272	-1.39	0.475	0.256	NaN	NaN	NaN	NaN	NaN	NaN
406	2.03	-1.44	0.971	0.501	NaN	NaN	NaN	NaN	NaN	NaN	NaN	NaN	NaN	NaN	NaN	NaN	-1.263	0.421	0.577	-1.303	0.274	0.622	-1.383	0.107	0.55	-1.253	0.035	0.584	NaN	NaN	NaN	-1.365	0.864	0.307	-1.414	0.7	0.256	-1.392	0.547	0.273	-1.391	0.475	0.256	NaN	NaN	NaN	NaN	NaN	NaN
407	2.035	-1.44	0.971	0.5	NaN	NaN	NaN	NaN	NaN	NaN	NaN	NaN	NaN	NaN	NaN	NaN	-1.262	0.421	0.577	-1.303	0.274	0.622	-1.383	0.107	0.55	-1.253	0.035	0.584	NaN	NaN	NaN	-1.364	0.863	0.307	-1.415	0.699	0.256	-1.394	0.546	0.274	-1.392	0.473	0.257	NaN	NaN	NaN	NaN	NaN	NaN
408	2.04	-1.439	0.97	0.5	NaN	NaN	NaN	NaN	NaN	NaN	NaN	NaN	NaN	NaN	NaN	NaN	-1.261	0.42	0.576	-1.303	0.274	0.622	-1.383	0.106	0.55	-1.253	0.035	0.584	NaN	NaN	NaN	-1.364	0.862	0.307	-1.415	0.699	0.257	-1.396	0.546	0.275	-1.394	0.473	0.258	NaN	NaN	NaN	NaN	NaN	NaN
409	2.045	-1.439	0.97	0.5	NaN	NaN	NaN	NaN	NaN	NaN	NaN	NaN	NaN	NaN	NaN	NaN	-1.26	0.419	0.574	-1.303	0.274	0.622	-1.382	0.105	0.55	-1.253	0.035	0.584	NaN	NaN	NaN	-1.364	0.862	0.307	-1.416	0.698	0.257	-1.398	0.546	0.276	-1.396	0.473	0.259	NaN	NaN	NaN	NaN	NaN	NaN
410	2.05	-1.439	0.97	0.499	NaN	NaN	NaN	NaN	NaN	NaN	NaN	NaN	NaN	NaN	NaN	NaN	-1.259	0.419	0.574	-1.303	0.274	0.622	-1.383	0.106	0.55	-1.253	0.035	0.584	NaN	NaN	NaN	-1.364	0.862	0.307	-1.417	0.698	0.258	-1.4	0.546	0.277	-1.398	0.473	0.26	NaN	NaN	NaN	NaN	NaN	NaN
411	2.055	-1.439	0.969	0.499	NaN	NaN	NaN	NaN	NaN	NaN	NaN	NaN	NaN	NaN	NaN	NaN	-1.259	0.419	0.576	-1.303	0.274	0.622	-1.383	0.107	0.55	-1.253	0.035	0.584	NaN	NaN	NaN	-1.364	0.861	0.307	-1.418	0.697	0.258	-1.401	0.545	0.278	-1.399	0.472	0.261	NaN	NaN	NaN	NaN	NaN	NaN
412	2.06	-1.439	0.969	0.499	NaN	NaN	NaN	NaN	NaN	NaN	NaN	NaN	NaN	NaN	NaN	NaN	-1.259	0.42	0.576	-1.302	0.274	0.622	-1.383	0.107	0.55	-1.253	0.035	0.584	NaN	NaN	NaN	-1.364	0.861	0.306	-1.418	0.697	0.258	-1.403	0.545	0.278	-1.401	0.472	0.262	NaN	NaN	NaN	NaN	NaN	NaN
413	2.065	-1.439	0.969	0.498	NaN	NaN	NaN	NaN	NaN	NaN	NaN	NaN	NaN	NaN	NaN	NaN	-1.258	0.42	0.575	-1.302	0.274	0.622	-1.383	0.107	0.55	-1.253	0.035	0.584	NaN	NaN	NaN	-1.364	0.86	0.306	-1.419	0.697	0.258	-1.403	0.544	0.279	-1.402	0.471	0.262	NaN	NaN	NaN	NaN	NaN	NaN
414	2.07	-1.439	0.968	0.498	NaN	NaN	NaN	NaN	NaN	NaN	NaN	NaN	NaN	NaN	NaN	NaN	-1.258	0.42	0.575	-1.302	0.274	0.622	-1.383	0.107	0.55	-1.253	0.035	0.584	NaN	NaN	NaN	-1.364	0.86	0.306	-1.42	0.696	0.259	-1.404	0.543	0.279	-1.404	0.471	0.263	NaN	NaN	NaN	NaN	NaN	NaN
415	2.075	-1.439	0.968	0.498	NaN	NaN	NaN	NaN	NaN	NaN	NaN	NaN	NaN	NaN	NaN	NaN	-1.257	0.419	0.575	-1.301	0.273	0.621	-1.383	0.107	0.55	-1.253	0.036	0.584	NaN	NaN	NaN	-1.364	0.859	0.306	-1.42	0.696	0.259	-1.406	0.543	0.28	-1.405	0.471	0.264	NaN	NaN	NaN	NaN	NaN	NaN
416	2.08	-1.439	0.968	0.498	NaN	NaN	NaN	NaN	NaN	NaN	NaN	NaN	NaN	NaN	NaN	NaN	-1.256	0.419	0.574	-1.301	0.273	0.621	-1.383	0.107	0.55	-1.253	0.036	0.583	NaN	NaN	NaN	-1.364	0.859	0.306	-1.421	0.696	0.259	-1.407	0.543	0.28	-1.406	0.471	0.264	NaN	NaN	NaN	NaN	NaN	NaN
417	2.085	-1.438	0.968	0.498	NaN	NaN	NaN	NaN	NaN	NaN	NaN	NaN	NaN	NaN	NaN	NaN	-1.255	0.418	0.574	-1.3	0.273	0.621	-1.383	0.107	0.55	-1.253	0.036	0.583	NaN	NaN	NaN	-1.364	0.859	0.306	-1.421	0.696	0.26	-1.408	0.543	0.281	-1.407	0.471	0.264	NaN	NaN	NaN	NaN	NaN	NaN
418	2.09	-1.438	0.968	0.498	NaN	NaN	NaN	NaN	NaN	NaN	NaN	NaN	NaN	NaN	NaN	NaN	-1.254	0.418	0.573	-1.299	0.273	0.62	-1.383	0.107	0.55	-1.253	0.036	0.583	NaN	NaN	NaN	-1.364	0.859	0.306	-1.421	0.696	0.26	-1.41	0.543	0.281	-1.408	0.47	0.264	NaN	NaN	NaN	NaN	NaN	NaN
419	2.095	-1.438	0.967	0.498	NaN	NaN	NaN	NaN	NaN	NaN	NaN	NaN	NaN	NaN	NaN	NaN	-1.253	0.417	0.572	-1.298	0.273	0.62	-1.383	0.107	0.55	-1.253	0.036	0.583	NaN	NaN	NaN	-1.364	0.859	0.306	-1.422	0.696	0.26	-1.41	0.543	0.281	-1.409	0.47	0.265	NaN	NaN	NaN	NaN	NaN	NaN
420	2.1	-1.438	0.967	0.498	NaN	NaN	NaN	NaN	NaN	NaN	NaN	NaN	NaN	NaN	NaN	NaN	-1.252	0.417	0.571	-1.298	0.273	0.62	-1.383	0.107	0.55	-1.253	0.036	0.583	NaN	NaN	NaN	-1.363	0.858	0.305	-1.422	0.696	0.26	-1.411	0.544	0.282	-1.41	0.47	0.265	NaN	NaN	NaN	NaN	NaN	NaN
421	2.105	-1.438	0.967	0.498	NaN	NaN	NaN	NaN	NaN	NaN	NaN	NaN	NaN	NaN	NaN	NaN	-1.252	0.417	0.571	-1.298	0.273	0.62	-1.383	0.108	0.55	-1.253	0.036	0.583	NaN	NaN	NaN	-1.363	0.858	0.305	-1.422	0.696	0.26	-1.412	0.544	0.282	-1.411	0.47	0.265	NaN	NaN	NaN	NaN	NaN	NaN
422	2.11	-1.437	0.967	0.498	NaN	NaN	NaN	NaN	NaN	NaN	NaN	NaN	NaN	NaN	NaN	NaN	-1.252	0.417	0.57	-1.297	0.273	0.62	-1.383	0.108	0.55	-1.253	0.036	0.583	NaN	NaN	NaN	-1.363	0.858	0.305	-1.422	0.696	0.26	-1.413	0.544	0.282	-1.412	0.47	0.265	NaN	NaN	NaN	NaN	NaN	NaN
423	2.115	-1.437	0.967	0.498	NaN	NaN	NaN	NaN	NaN	NaN	NaN	NaN	NaN	NaN	NaN	NaN	-1.252	0.417	0.57	-1.297	0.273	0.62	-1.383	0.108	0.55	-1.253	0.036	0.583	NaN	NaN	NaN	-1.363	0.858	0.305	-1.422	0.696	0.259	-1.413	0.544	0.281	-1.412	0.47	0.266	NaN	NaN	NaN	NaN	NaN	NaN
424	2.12	-1.437	0.967	0.498	NaN	NaN	NaN	NaN	NaN	NaN	NaN	NaN	NaN	NaN	NaN	NaN	-1.251	0.418	0.571	-1.297	0.273	0.62	-1.382	0.107	0.55	-1.253	0.036	0.583	NaN	NaN	NaN	-1.363	0.858	0.305	-1.423	0.696	0.259	-1.413	0.543	0.281	-1.413	0.471	0.266	NaN	NaN	NaN	NaN	NaN	NaN
425	2.125	-1.436	0.966	0.499	NaN	NaN	NaN	NaN	NaN	NaN	NaN	NaN	NaN	NaN	NaN	NaN	-1.251	0.418	0.571	-1.297	0.273	0.62	-1.382	0.105	0.55	-1.253	0.036	0.583	NaN	NaN	NaN	-1.363	0.858	0.305	-1.423	0.697	0.259	-1.413	0.543	0.282	-1.414	0.471	0.266	NaN	NaN	NaN	NaN	NaN	NaN
426	2.13	-1.436	0.966	0.499	NaN	NaN	NaN	NaN	NaN	NaN	NaN	NaN	NaN	NaN	NaN	NaN	-1.251	0.418	0.571	-1.297	0.273	0.62	-1.383	0.107	0.55	-1.253	0.036	0.583	NaN	NaN	NaN	-1.363	0.858	0.306	-1.422	0.697	0.259	-1.413	0.543	0.282	-1.414	0.471	0.267	NaN	NaN	NaN	NaN	NaN	NaN
427	2.135	-1.436	0.966	0.499	NaN	NaN	NaN	NaN	NaN	NaN	NaN	NaN	NaN	NaN	NaN	NaN	-1.251	0.418	0.571	-1.297	0.273	0.62	-1.383	0.107	0.55	-1.253	0.036	0.583	NaN	NaN	NaN	-1.363	0.858	0.306	-1.422	0.697	0.258	-1.414	0.543	0.282	-1.414	0.47	0.267	NaN	NaN	NaN	NaN	NaN	NaN
428	2.14	-1.435	0.966	0.499	NaN	NaN	NaN	NaN	NaN	NaN	NaN	NaN	NaN	NaN	NaN	NaN	-1.251	0.418	0.571	-1.297	0.273	0.62	-1.383	0.108	0.55	-1.253	0.036	0.583	NaN	NaN	NaN	-1.363	0.858	0.306	-1.422	0.698	0.258	-1.414	0.543	0.282	-1.414	0.47	0.267	NaN	NaN	NaN	NaN	NaN	NaN
429	2.145	-1.435	0.966	0.499	NaN	NaN	NaN	NaN	NaN	NaN	NaN	NaN	NaN	NaN	NaN	NaN	-1.25	0.418	0.571	-1.297	0.273	0.62	-1.383	0.108	0.55	-1.253	0.036	0.583	NaN	NaN	NaN	-1.363	0.858	0.306	-1.421	0.698	0.258	-1.414	0.543	0.282	-1.414	0.47	0.267	NaN	NaN	NaN	NaN	NaN	NaN
430	2.15	-1.435	0.967	0.499	NaN	NaN	NaN	NaN	NaN	NaN	NaN	NaN	NaN	NaN	NaN	NaN	-1.25	0.418	0.571	-1.297	0.273	0.62	-1.383	0.108	0.55	-1.253	0.036	0.583	NaN	NaN	NaN	-1.363	0.858	0.306	-1.421	0.698	0.258	-1.414	0.543	0.283	-1.414	0.47	0.268	NaN	NaN	NaN	NaN	NaN	NaN
431	2.155	-1.435	0.967	0.5	NaN	NaN	NaN	NaN	NaN	NaN	NaN	NaN	NaN	NaN	NaN	NaN	-1.25	0.418	0.571	-1.297	0.273	0.62	-1.383	0.108	0.55	-1.253	0.036	0.583	NaN	NaN	NaN	-1.363	0.858	0.306	-1.421	0.698	0.258	-1.414	0.543	0.283	-1.414	0.47	0.268	NaN	NaN	NaN	NaN	NaN	NaN
432	2.16	-1.434	0.967	0.5	NaN	NaN	NaN	NaN	NaN	NaN	NaN	NaN	NaN	NaN	NaN	NaN	-1.25	0.418	0.571	-1.297	0.273	0.62	-1.383	0.108	0.55	-1.253	0.036	0.583	NaN	NaN	NaN	-1.363	0.858	0.307	-1.42	0.698	0.258	-1.413	0.543	0.283	-1.414	0.47	0.268	NaN	NaN	NaN	NaN	NaN	NaN
433	2.165	-1.434	0.967	0.5	NaN	NaN	NaN	NaN	NaN	NaN	NaN	NaN	NaN	NaN	NaN	NaN	-1.25	0.418	0.571	-1.297	0.273	0.62	-1.383	0.108	0.55	-1.253	0.036	0.583	NaN	NaN	NaN	-1.363	0.858	0.307	-1.42	0.698	0.258	-1.413	0.543	0.283	-1.414	0.47	0.268	NaN	NaN	NaN	NaN	NaN	NaN
434	2.17	-1.434	0.967	0.5	NaN	NaN	NaN	NaN	NaN	NaN	NaN	NaN	NaN	NaN	NaN	NaN	-1.25	0.418	0.571	-1.296	0.273	0.62	-1.383	0.108	0.55	-1.253	0.036	0.583	NaN	NaN	NaN	-1.363	0.858	0.307	-1.42	0.698	0.258	-1.412	0.543	0.283	-1.414	0.47	0.269	NaN	NaN	NaN	NaN	NaN	NaN
435	2.175	-1.433	0.967	0.5	NaN	NaN	NaN	NaN	NaN	NaN	NaN	NaN	NaN	NaN	NaN	NaN	-1.25	0.418	0.571	-1.296	0.274	0.62	-1.383	0.108	0.55	-1.253	0.036	0.583	NaN	NaN	NaN	-1.363	0.858	0.307	-1.42	0.698	0.258	-1.412	0.543	0.283	-1.414	0.47	0.269	NaN	NaN	NaN	NaN	NaN	NaN
436	2.18	-1.433	0.968	0.5	NaN	NaN	NaN	NaN	NaN	NaN	NaN	NaN	NaN	NaN	NaN	NaN	-1.25	0.418	0.571	-1.296	0.274	0.62	-1.383	0.108	0.551	-1.253	0.036	0.583	NaN	NaN	NaN	-1.362	0.858	0.307	-1.419	0.697	0.258	-1.412	0.543	0.283	-1.413	0.47	0.269	NaN	NaN	NaN	NaN	NaN	NaN
437	2.185	-1.433	0.968	0.501	NaN	NaN	NaN	NaN	NaN	NaN	NaN	NaN	NaN	NaN	NaN	NaN	-1.25	0.418	0.571	-1.296	0.274	0.62	-1.383	0.108	0.551	-1.253	0.036	0.583	NaN	NaN	NaN	-1.362	0.858	0.308	-1.419	0.697	0.258	-1.411	0.543	0.284	-1.413	0.47	0.269	NaN	NaN	NaN	NaN	NaN	NaN
438	2.19	-1.433	0.968	0.501	NaN	NaN	NaN	NaN	NaN	NaN	NaN	NaN	NaN	NaN	NaN	NaN	-1.25	0.418	0.572	-1.296	0.274	0.62	-1.383	0.108	0.551	-1.253	0.036	0.583	NaN	NaN	NaN	-1.362	0.858	0.308	-1.419	0.697	0.259	-1.411	0.544	0.284	-1.412	0.47	0.269	NaN	NaN	NaN	NaN	NaN	NaN
439	2.195	-1.432	0.968	0.501	NaN	NaN	NaN	NaN	NaN	NaN	NaN	NaN	NaN	NaN	NaN	NaN	-1.25	0.418	0.572	-1.296	0.274	0.62	-1.383	0.108	0.551	-1.253	0.036	0.583	NaN	NaN	NaN	-1.362	0.858	0.308	-1.419	0.697	0.259	-1.411	0.544	0.284	-1.412	0.47	0.269	NaN	NaN	NaN	NaN	NaN	NaN
440	2.2	-1.432	0.968	0.501	NaN	NaN	NaN	NaN	NaN	NaN	NaN	NaN	NaN	NaN	NaN	NaN	-1.25	0.418	0.572	-1.295	0.273	0.62	-1.383	0.108	0.551	-1.253	0.036	0.583	NaN	NaN	NaN	-1.362	0.858	0.308	-1.419	0.698	0.26	-1.411	0.544	0.284	-1.412	0.47	0.269	NaN	NaN	NaN	NaN	NaN	NaN
441	2.205	-1.432	0.968	0.502	NaN	NaN	NaN	NaN	NaN	NaN	NaN	NaN	NaN	NaN	NaN	NaN	-1.249	0.418	0.572	-1.294	0.271	0.619	-1.383	0.108	0.551	-1.253	0.036	0.583	NaN	NaN	NaN	-1.361	0.859	0.308	-1.419	0.698	0.26	-1.41	0.544	0.284	-1.411	0.471	0.268	NaN	NaN	NaN	NaN	NaN	NaN
442	2.21	-1.431	0.968	0.502	NaN	NaN	NaN	NaN	NaN	NaN	NaN	NaN	NaN	NaN	NaN	NaN	-1.249	0.418	0.572	-1.293	0.271	0.619	-1.383	0.108	0.551	-1.253	0.036	0.583	NaN	NaN	NaN	-1.361	0.859	0.309	-1.419	0.697	0.261	-1.409	0.545	0.284	-1.411	0.471	0.268	NaN	NaN	NaN	NaN	NaN	NaN
443	2.215	-1.431	0.968	0.502	NaN	NaN	NaN	NaN	NaN	NaN	NaN	NaN	NaN	NaN	NaN	NaN	-1.249	0.418	0.572	-1.293	0.271	0.619	-1.383	0.108	0.551	-1.253	0.036	0.583	NaN	NaN	NaN	-1.361	0.859	0.309	-1.418	0.697	0.261	-1.409	0.545	0.284	-1.41	0.471	0.268	NaN	NaN	NaN	NaN	NaN	NaN
444	2.22	-1.431	0.968	0.502	NaN	NaN	NaN	NaN	NaN	NaN	NaN	NaN	NaN	NaN	NaN	NaN	-1.249	0.418	0.572	-1.293	0.271	0.619	-1.383	0.108	0.551	-1.253	0.036	0.583	NaN	NaN	NaN	-1.36	0.859	0.309	-1.418	0.697	0.261	-1.408	0.545	0.284	-1.409	0.471	0.268	NaN	NaN	NaN	NaN	NaN	NaN
445	2.225	-1.431	0.968	0.502	NaN	NaN	NaN	NaN	NaN	NaN	NaN	NaN	NaN	NaN	NaN	NaN	-1.249	0.418	0.572	-1.293	0.272	0.619	-1.383	0.108	0.551	-1.253	0.036	0.583	NaN	NaN	NaN	-1.36	0.859	0.31	-1.418	0.697	0.262	-1.407	0.544	0.283	-1.408	0.471	0.268	NaN	NaN	NaN	NaN	NaN	NaN
446	2.23	-1.43	0.968	0.502	NaN	NaN	NaN	NaN	NaN	NaN	NaN	NaN	NaN	NaN	NaN	NaN	-1.249	0.418	0.572	-1.294	0.273	0.62	-1.383	0.108	0.551	-1.253	0.036	0.583	NaN	NaN	NaN	-1.359	0.859	0.31	-1.418	0.697	0.262	-1.407	0.544	0.283	-1.407	0.471	0.268	NaN	NaN	NaN	NaN	NaN	NaN
447	2.235	-1.43	0.968	0.503	NaN	NaN	NaN	NaN	NaN	NaN	NaN	NaN	NaN	NaN	NaN	NaN	-1.249	0.418	0.572	-1.294	0.273	0.62	-1.383	0.108	0.551	-1.253	0.036	0.583	NaN	NaN	NaN	-1.359	0.858	0.31	-1.418	0.697	0.263	-1.406	0.544	0.283	-1.407	0.47	0.268	NaN	NaN	NaN	NaN	NaN	NaN
448	2.24	-1.429	0.968	0.503	NaN	NaN	NaN	NaN	NaN	NaN	NaN	NaN	NaN	NaN	NaN	NaN	-1.249	0.418	0.573	-1.293	0.272	0.62	-1.383	0.108	0.551	-1.253	0.036	0.583	NaN	NaN	NaN	-1.358	0.858	0.31	-1.418	0.697	0.263	-1.405	0.544	0.283	-1.406	0.47	0.267	NaN	NaN	NaN	NaN	NaN	NaN
449	2.245	-1.429	0.968	0.503	NaN	NaN	NaN	NaN	NaN	NaN	NaN	NaN	NaN	NaN	NaN	NaN	-1.249	0.418	0.573	-1.293	0.271	0.62	-1.383	0.108	0.551	-1.253	0.035	0.583	NaN	NaN	NaN	-1.358	0.858	0.311	-1.417	0.697	0.264	-1.404	0.544	0.283	-1.406	0.471	0.267	NaN	NaN	NaN	NaN	NaN	NaN
450	2.25	-1.429	0.967	0.504	NaN	NaN	NaN	NaN	NaN	NaN	NaN	NaN	NaN	NaN	NaN	NaN	-1.249	0.418	0.573	-1.293	0.272	0.62	-1.383	0.108	0.551	-1.253	0.035	0.583	NaN	NaN	NaN	-1.358	0.858	0.311	-1.417	0.697	0.264	-1.403	0.544	0.283	-1.405	0.471	0.268	NaN	NaN	NaN	NaN	NaN	NaN
451	2.255	-1.429	0.967	0.504	NaN	NaN	NaN	NaN	NaN	NaN	NaN	NaN	NaN	NaN	NaN	NaN	-1.249	0.418	0.573	-1.294	0.273	0.62	-1.383	0.108	0.551	-1.253	0.035	0.583	NaN	NaN	NaN	-1.357	0.858	0.311	-1.417	0.697	0.264	-1.403	0.545	0.283	-1.404	0.471	0.268	NaN	NaN	NaN	NaN	NaN	NaN
452	2.26	-1.429	0.967	0.504	NaN	NaN	NaN	NaN	NaN	NaN	NaN	NaN	NaN	NaN	NaN	NaN	-1.249	0.418	0.573	-1.293	0.272	0.62	-1.383	0.108	0.551	-1.253	0.035	0.583	NaN	NaN	NaN	-1.357	0.858	0.311	-1.416	0.697	0.264	-1.402	0.545	0.283	-1.403	0.471	0.268	NaN	NaN	NaN	NaN	NaN	NaN
453	2.265	-1.428	0.967	0.504	NaN	NaN	NaN	NaN	NaN	NaN	NaN	NaN	NaN	NaN	NaN	NaN	-1.248	0.418	0.572	-1.293	0.271	0.62	-1.383	0.108	0.551	-1.253	0.035	0.584	NaN	NaN	NaN	-1.356	0.858	0.311	-1.416	0.697	0.264	-1.4	0.544	0.282	-1.403	0.471	0.267	NaN	NaN	NaN	NaN	NaN	NaN
454	2.27	-1.428	0.967	0.505	NaN	NaN	NaN	NaN	NaN	NaN	NaN	NaN	NaN	NaN	NaN	NaN	-1.248	0.418	0.572	-1.293	0.271	0.62	-1.382	0.108	0.551	-1.253	0.035	0.584	NaN	NaN	NaN	-1.356	0.858	0.312	-1.415	0.697	0.264	-1.399	0.544	0.283	-1.402	0.471	0.267	NaN	NaN	NaN	NaN	NaN	NaN
455	2.275	-1.428	0.967	0.505	NaN	NaN	NaN	NaN	NaN	NaN	NaN	NaN	NaN	NaN	NaN	NaN	-1.248	0.418	0.572	-1.293	0.271	0.621	-1.382	0.108	0.551	-1.253	0.035	0.584	NaN	NaN	NaN	-1.355	0.858	0.312	-1.414	0.697	0.264	-1.4	0.545	0.284	-1.402	0.471	0.267	NaN	NaN	NaN	NaN	NaN	NaN
456	2.28	-1.428	0.967	0.505	NaN	NaN	NaN	NaN	NaN	NaN	NaN	NaN	NaN	NaN	NaN	NaN	-1.248	0.418	0.573	-1.294	0.272	0.621	-1.382	0.108	0.551	-1.253	0.035	0.584	NaN	NaN	NaN	-1.355	0.858	0.313	-1.414	0.697	0.264	-1.399	0.545	0.283	-1.401	0.471	0.267	NaN	NaN	NaN	NaN	NaN	NaN
457	2.285	-1.428	0.968	0.506	NaN	NaN	NaN	NaN	NaN	NaN	NaN	NaN	NaN	NaN	NaN	NaN	-1.248	0.418	0.575	-1.295	0.273	0.622	-1.382	0.108	0.551	-1.253	0.035	0.584	NaN	NaN	NaN	-1.354	0.858	0.313	-1.413	0.697	0.264	-1.398	0.544	0.283	-1.4	0.472	0.267	NaN	NaN	NaN	NaN	NaN	NaN
458	2.29	-1.427	0.968	0.506	NaN	NaN	NaN	NaN	NaN	NaN	NaN	NaN	NaN	NaN	NaN	NaN	-1.248	0.418	0.576	-1.295	0.274	0.623	-1.382	0.108	0.551	-1.253	0.034	0.584	NaN	NaN	NaN	-1.354	0.858	0.313	-1.413	0.698	0.264	-1.398	0.545	0.284	-1.399	0.472	0.267	NaN	NaN	NaN	NaN	NaN	NaN
459	2.295	-1.427	0.967	0.506	NaN	NaN	NaN	NaN	NaN	NaN	NaN	NaN	NaN	NaN	NaN	NaN	-1.248	0.418	0.576	-1.295	0.274	0.623	-1.382	0.108	0.552	-1.252	0.034	0.584	NaN	NaN	NaN	-1.354	0.858	0.313	-1.412	0.698	0.264	-1.398	0.545	0.284	-1.399	0.472	0.267	NaN	NaN	NaN	NaN	NaN	NaN
460	2.3	-1.427	0.967	0.507	NaN	NaN	NaN	NaN	NaN	NaN	NaN	NaN	NaN	NaN	NaN	NaN	-1.248	0.418	0.577	-1.295	0.274	0.623	-1.382	0.108	0.552	-1.252	0.034	0.584	NaN	NaN	NaN	-1.353	0.859	0.314	-1.411	0.698	0.264	-1.397	0.545	0.284	-1.397	0.472	0.267	NaN	NaN	NaN	NaN	NaN	NaN
461	2.305	-1.426	0.968	0.507	NaN	NaN	NaN	NaN	NaN	NaN	NaN	NaN	NaN	NaN	NaN	NaN	-1.248	0.418	0.577	-1.295	0.274	0.623	-1.382	0.108	0.552	-1.252	0.034	0.584	NaN	NaN	NaN	-1.353	0.859	0.314	-1.41	0.698	0.264	-1.396	0.545	0.284	-1.396	0.472	0.267	NaN	NaN	NaN	NaN	NaN	NaN
462	2.31	-1.426	0.968	0.508	NaN	NaN	NaN	NaN	NaN	NaN	NaN	NaN	NaN	NaN	NaN	NaN	-1.249	0.418	0.577	-1.295	0.273	0.623	-1.382	0.108	0.552	-1.252	0.034	0.584	NaN	NaN	NaN	-1.353	0.859	0.314	-1.409	0.698	0.264	-1.395	0.545	0.283	-1.396	0.472	0.266	NaN	NaN	NaN	NaN	NaN	NaN
463	2.315	-1.426	0.968	0.508	NaN	NaN	NaN	NaN	NaN	NaN	NaN	NaN	NaN	NaN	NaN	NaN	-1.249	0.419	0.578	-1.295	0.273	0.624	-1.382	0.108	0.552	-1.252	0.034	0.584	NaN	NaN	NaN	-1.353	0.859	0.315	-1.409	0.698	0.265	-1.393	0.545	0.283	-1.395	0.472	0.266	NaN	NaN	NaN	NaN	NaN	NaN
464	2.32	-1.426	0.968	0.508	NaN	NaN	NaN	NaN	NaN	NaN	NaN	NaN	NaN	NaN	NaN	NaN	-1.249	0.418	0.578	-1.295	0.273	0.624	-1.382	0.108	0.552	-1.252	0.034	0.584	NaN	NaN	NaN	-1.352	0.859	0.315	-1.408	0.699	0.265	-1.393	0.546	0.283	-1.394	0.472	0.266	NaN	NaN	NaN	NaN	NaN	NaN
465	2.325	-1.426	0.968	0.509	NaN	NaN	NaN	NaN	NaN	NaN	NaN	NaN	NaN	NaN	NaN	NaN	-1.249	0.418	0.577	-1.295	0.273	0.624	-1.381	0.108	0.552	-1.252	0.033	0.584	NaN	NaN	NaN	-1.352	0.859	0.316	-1.407	0.699	0.265	-1.392	0.546	0.283	-1.393	0.473	0.265	NaN	NaN	NaN	NaN	NaN	NaN
466	2.33	-1.425	0.968	0.509	NaN	NaN	NaN	NaN	NaN	NaN	NaN	NaN	NaN	NaN	NaN	NaN	-1.249	0.418	0.577	-1.295	0.273	0.624	-1.381	0.108	0.552	-1.252	0.033	0.584	NaN	NaN	NaN	-1.352	0.859	0.316	-1.406	0.699	0.264	-1.39	0.545	0.282	-1.391	0.473	0.265	NaN	NaN	NaN	NaN	NaN	NaN
467	2.335	-1.425	0.968	0.51	NaN	NaN	NaN	NaN	NaN	NaN	NaN	NaN	NaN	NaN	NaN	NaN	-1.249	0.418	0.577	-1.295	0.273	0.625	-1.381	0.108	0.552	-1.252	0.033	0.584	NaN	NaN	NaN	-1.351	0.86	0.316	-1.406	0.699	0.264	-1.39	0.546	0.282	-1.39	0.473	0.265	NaN	NaN	NaN	NaN	NaN	NaN
468	2.34	-1.425	0.968	0.511	NaN	NaN	NaN	NaN	NaN	NaN	NaN	NaN	NaN	NaN	NaN	NaN	-1.249	0.418	0.578	-1.295	0.273	0.625	-1.381	0.108	0.552	-1.252	0.033	0.584	NaN	NaN	NaN	-1.351	0.86	0.316	-1.405	0.7	0.264	-1.388	0.546	0.281	-1.39	0.474	0.264	NaN	NaN	NaN	NaN	NaN	NaN
469	2.345	-1.425	0.968	0.511	NaN	NaN	NaN	NaN	NaN	NaN	NaN	NaN	NaN	NaN	NaN	NaN	-1.249	0.419	0.579	-1.295	0.274	0.625	-1.381	0.108	0.552	-1.252	0.033	0.584	NaN	NaN	NaN	-1.351	0.861	0.317	-1.404	0.7	0.264	-1.388	0.547	0.281	-1.388	0.474	0.264	NaN	NaN	NaN	NaN	NaN	NaN
470	2.35	-1.425	0.969	0.511	NaN	NaN	NaN	NaN	NaN	NaN	NaN	NaN	NaN	NaN	NaN	NaN	-1.249	0.419	0.579	-1.296	0.274	0.625	-1.381	0.108	0.552	-1.252	0.033	0.584	NaN	NaN	NaN	-1.351	0.861	0.317	-1.403	0.7	0.264	-1.386	0.547	0.281	-1.386	0.474	0.263	NaN	NaN	NaN	NaN	NaN	NaN
471	2.355	-1.425	0.969	0.512	NaN	NaN	NaN	NaN	NaN	NaN	NaN	NaN	NaN	NaN	NaN	NaN	-1.249	0.418	0.578	-1.296	0.274	0.626	-1.381	0.108	0.552	-1.252	0.033	0.584	NaN	NaN	NaN	-1.351	0.861	0.318	-1.403	0.701	0.264	-1.386	0.548	0.281	-1.385	0.475	0.263	NaN	NaN	NaN	NaN	NaN	NaN
472	2.36	-1.424	0.969	0.513	NaN	NaN	NaN	NaN	NaN	NaN	NaN	NaN	NaN	NaN	NaN	NaN	-1.249	0.418	0.578	-1.296	0.274	0.626	-1.381	0.108	0.552	-1.252	0.033	0.584	NaN	NaN	NaN	-1.35	0.862	0.318	-1.402	0.702	0.264	-1.383	0.548	0.28	-1.384	0.475	0.262	NaN	NaN	NaN	NaN	NaN	NaN
473	2.365	-1.424	0.969	0.513	NaN	NaN	NaN	NaN	NaN	NaN	NaN	NaN	NaN	NaN	NaN	NaN	-1.249	0.418	0.578	-1.296	0.274	0.626	-1.381	0.108	0.552	-1.252	0.033	0.584	NaN	NaN	NaN	-1.35	0.863	0.318	-1.401	0.702	0.264	-1.382	0.548	0.279	-1.383	0.476	0.262	NaN	NaN	NaN	NaN	NaN	NaN
474	2.37	-1.424	0.97	0.514	NaN	NaN	NaN	NaN	NaN	NaN	NaN	NaN	NaN	NaN	NaN	NaN	-1.249	0.418	0.579	-1.296	0.274	0.626	-1.381	0.108	0.552	-1.252	0.033	0.584	NaN	NaN	NaN	-1.35	0.863	0.318	-1.4	0.703	0.264	-1.382	0.55	0.279	-1.382	0.476	0.262	NaN	NaN	NaN	NaN	NaN	NaN
475	2.375	-1.424	0.97	0.514	NaN	NaN	NaN	NaN	NaN	NaN	NaN	NaN	NaN	NaN	NaN	NaN	-1.25	0.418	0.579	-1.296	0.274	0.626	-1.381	0.108	0.552	-1.252	0.033	0.584	NaN	NaN	NaN	-1.35	0.864	0.319	-1.4	0.703	0.264	-1.38	0.55	0.279	-1.381	0.477	0.261	NaN	NaN	NaN	NaN	NaN	NaN
476	2.38	-1.424	0.97	0.514	NaN	NaN	NaN	NaN	NaN	NaN	NaN	NaN	NaN	NaN	NaN	NaN	-1.25	0.419	0.581	-1.296	0.273	0.626	-1.381	0.108	0.552	-1.252	0.033	0.584	NaN	NaN	NaN	-1.35	0.864	0.319	-1.399	0.704	0.264	-1.38	0.551	0.279	-1.38	0.478	0.261	NaN	NaN	NaN	NaN	NaN	NaN
477	2.385	-1.424	0.971	0.515	NaN	NaN	NaN	NaN	NaN	NaN	NaN	NaN	NaN	NaN	NaN	NaN	-1.25	0.418	0.581	-1.296	0.273	0.626	-1.381	0.108	0.552	-1.252	0.033	0.584	NaN	NaN	NaN	-1.35	0.865	0.319	-1.398	0.705	0.264	-1.377	0.551	0.278	-1.378	0.478	0.26	NaN	NaN	NaN	NaN	NaN	NaN
478	2.39	-1.424	0.971	0.515	NaN	NaN	NaN	NaN	NaN	NaN	NaN	NaN	NaN	NaN	NaN	NaN	-1.251	0.418	0.581	-1.296	0.273	0.626	-1.381	0.108	0.552	-1.252	0.033	0.584	NaN	NaN	NaN	-1.35	0.866	0.319	-1.398	0.705	0.264	-1.377	0.552	0.277	-1.376	0.478	0.258	NaN	NaN	NaN	NaN	NaN	NaN
479	2.395	-1.424	0.971	0.516	NaN	NaN	NaN	NaN	NaN	NaN	NaN	NaN	NaN	NaN	NaN	NaN	-1.251	0.418	0.581	-1.297	0.273	0.627	-1.381	0.108	0.552	-1.252	0.033	0.584	NaN	NaN	NaN	-1.35	0.867	0.319	-1.397	0.706	0.263	-1.376	0.553	0.277	-1.375	0.48	0.258	NaN	NaN	NaN	NaN	NaN	NaN
480	2.4	-1.424	0.971	0.517	NaN	NaN	NaN	NaN	NaN	NaN	NaN	NaN	NaN	NaN	NaN	NaN	-1.252	0.418	0.582	-1.298	0.273	0.627	-1.381	0.108	0.552	-1.252	0.033	0.584	NaN	NaN	NaN	-1.35	0.868	0.319	-1.396	0.707	0.263	-1.374	0.553	0.275	-1.374	0.481	0.258	NaN	NaN	NaN	NaN	NaN	NaN
481	2.405	-1.424	0.972	0.517	NaN	NaN	NaN	NaN	NaN	NaN	NaN	NaN	NaN	NaN	NaN	NaN	-1.252	0.418	0.582	-1.298	0.273	0.627	-1.381	0.108	0.553	-1.252	0.033	0.584	NaN	NaN	NaN	-1.35	0.869	0.319	-1.395	0.708	0.263	-1.372	0.553	0.275	-1.372	0.481	0.257	NaN	NaN	NaN	NaN	NaN	NaN
482	2.41	-1.424	0.972	0.518	NaN	NaN	NaN	NaN	NaN	NaN	NaN	NaN	NaN	NaN	NaN	NaN	-1.252	0.418	0.583	-1.298	0.273	0.628	-1.381	0.108	0.553	-1.252	0.033	0.584	NaN	NaN	NaN	-1.35	0.869	0.319	-1.395	0.709	0.263	-1.371	0.554	0.274	-1.369	0.481	0.255	NaN	NaN	NaN	NaN	NaN	NaN
483	2.415	-1.424	0.972	0.518	NaN	NaN	NaN	NaN	NaN	NaN	NaN	NaN	NaN	NaN	NaN	NaN	-1.252	0.419	0.584	-1.299	0.274	0.628	-1.381	0.108	0.553	-1.252	0.033	0.584	NaN	NaN	NaN	-1.35	0.87	0.32	-1.394	0.71	0.263	-1.369	0.555	0.273	-1.368	0.482	0.254	NaN	NaN	NaN	NaN	NaN	NaN
484	2.42	-1.424	0.973	0.518	NaN	NaN	NaN	NaN	NaN	NaN	NaN	NaN	NaN	NaN	NaN	NaN	-1.253	0.419	0.584	-1.299	0.274	0.628	-1.381	0.108	0.553	-1.252	0.033	0.584	NaN	NaN	NaN	-1.35	0.871	0.32	-1.393	0.71	0.262	-1.368	0.556	0.272	-1.367	0.484	0.254	NaN	NaN	NaN	-1.414	0.116	0.208
485	2.425	-1.424	0.973	0.519	NaN	NaN	NaN	NaN	NaN	NaN	NaN	NaN	NaN	NaN	NaN	NaN	-1.253	0.419	0.583	-1.299	0.274	0.629	-1.381	0.108	0.553	-1.252	0.033	0.585	NaN	NaN	NaN	-1.35	0.872	0.32	-1.392	0.711	0.262	-1.366	0.557	0.271	-1.364	0.484	0.252	NaN	NaN	NaN	-1.413	0.116	0.208
486	2.43	-1.425	0.974	0.519	NaN	NaN	NaN	NaN	NaN	NaN	NaN	NaN	NaN	NaN	NaN	NaN	-1.253	0.418	0.583	-1.3	0.274	0.629	-1.381	0.108	0.553	-1.252	0.033	0.585	NaN	NaN	NaN	-1.35	0.872	0.32	-1.392	0.712	0.261	-1.366	0.558	0.271	-1.361	0.484	0.251	NaN	NaN	NaN	-1.413	0.117	0.208
487	2.435	-1.425	0.974	0.52	NaN	NaN	NaN	NaN	NaN	NaN	NaN	NaN	NaN	NaN	NaN	NaN	-1.253	0.419	0.583	-1.3	0.274	0.629	-1.381	0.108	0.553	-1.252	0.033	0.585	NaN	NaN	NaN	-1.35	0.873	0.32	-1.391	0.713	0.261	-1.365	0.559	0.27	-1.359	0.486	0.25	NaN	NaN	NaN	-1.412	0.118	0.208
488	2.44	-1.425	0.975	0.52	NaN	NaN	NaN	NaN	NaN	NaN	NaN	NaN	NaN	NaN	NaN	NaN	-1.254	0.419	0.584	-1.3	0.274	0.629	-1.381	0.108	0.553	-1.252	0.033	0.585	NaN	NaN	NaN	-1.35	0.874	0.32	-1.39	0.714	0.26	-1.362	0.56	0.269	-1.357	0.486	0.249	NaN	NaN	NaN	-1.412	0.119	0.208
489	2.445	-1.425	0.975	0.521	NaN	NaN	NaN	NaN	NaN	NaN	NaN	NaN	NaN	NaN	NaN	NaN	-1.255	0.42	0.586	-1.3	0.274	0.629	-1.381	0.108	0.553	-1.252	0.033	0.585	NaN	NaN	NaN	-1.35	0.875	0.32	-1.389	0.715	0.26	-1.36	0.561	0.268	-1.355	0.487	0.247	NaN	NaN	NaN	-1.411	0.12	0.208
490	2.45	-1.425	0.975	0.521	NaN	NaN	NaN	NaN	NaN	NaN	NaN	NaN	NaN	NaN	NaN	NaN	-1.255	0.421	0.587	-1.301	0.274	0.63	-1.381	0.108	0.553	-1.252	0.033	0.585	NaN	NaN	NaN	-1.351	0.876	0.32	-1.388	0.716	0.259	-1.359	0.562	0.267	-1.353	0.488	0.246	NaN	NaN	NaN	-1.41	0.122	0.208
491	2.455	-1.425	0.975	0.522	NaN	NaN	NaN	NaN	NaN	NaN	NaN	NaN	NaN	NaN	NaN	NaN	-1.256	0.421	0.587	-1.302	0.275	0.63	-1.381	0.108	0.553	-1.252	0.033	0.585	NaN	NaN	NaN	-1.351	0.877	0.32	-1.386	0.717	0.258	-1.356	0.563	0.265	-1.351	0.49	0.245	NaN	NaN	NaN	-1.409	0.123	0.208
492	2.46	-1.426	0.976	0.522	NaN	NaN	NaN	NaN	NaN	NaN	NaN	NaN	NaN	NaN	NaN	NaN	-1.256	0.421	0.587	-1.302	0.275	0.631	-1.381	0.108	0.553	-1.252	0.033	0.585	NaN	NaN	NaN	-1.351	0.878	0.321	-1.385	0.718	0.258	-1.353	0.564	0.264	-1.349	0.491	0.244	NaN	NaN	NaN	-1.408	0.124	0.208
493	2.465	-1.426	0.976	0.523	NaN	NaN	NaN	NaN	NaN	NaN	NaN	NaN	NaN	NaN	NaN	NaN	-1.256	0.421	0.587	-1.303	0.275	0.631	-1.381	0.108	0.553	-1.252	0.033	0.585	NaN	NaN	NaN	-1.352	0.879	0.321	-1.384	0.719	0.257	-1.351	0.565	0.262	-1.345	0.492	0.242	NaN	NaN	NaN	-1.408	0.125	0.209
494	2.47	-1.426	0.976	0.523	NaN	NaN	NaN	NaN	NaN	NaN	NaN	NaN	NaN	NaN	NaN	NaN	-1.256	0.421	0.587	-1.303	0.275	0.631	-1.381	0.108	0.553	-1.252	0.033	0.585	NaN	NaN	NaN	-1.352	0.88	0.32	-1.383	0.72	0.256	-1.349	0.567	0.261	-1.343	0.493	0.241	NaN	NaN	NaN	-1.407	0.127	0.209
495	2.475	-1.426	0.977	0.524	NaN	NaN	NaN	NaN	NaN	NaN	NaN	NaN	NaN	NaN	NaN	NaN	-1.257	0.421	0.588	-1.304	0.275	0.631	-1.381	0.108	0.553	-1.252	0.033	0.585	NaN	NaN	NaN	-1.353	0.881	0.32	-1.381	0.72	0.255	-1.348	0.569	0.261	-1.34	0.495	0.24	NaN	NaN	NaN	-1.406	0.128	0.209
496	2.48	-1.427	0.977	0.524	NaN	NaN	NaN	NaN	NaN	NaN	NaN	NaN	NaN	NaN	NaN	NaN	-1.257	0.421	0.587	-1.305	0.276	0.632	-1.381	0.108	0.553	-1.252	0.033	0.585	NaN	NaN	NaN	-1.353	0.882	0.32	-1.38	0.721	0.254	-1.346	0.57	0.259	-1.337	0.496	0.238	NaN	NaN	NaN	-1.405	0.13	0.209
497	2.485	-1.427	0.977	0.524	NaN	NaN	NaN	NaN	NaN	NaN	NaN	NaN	NaN	NaN	NaN	NaN	-1.257	0.421	0.587	-1.306	0.276	0.632	-1.381	0.108	0.553	-1.253	0.034	0.586	NaN	NaN	NaN	-1.353	0.883	0.32	-1.378	0.722	0.253	-1.344	0.572	0.258	-1.335	0.497	0.237	NaN	NaN	NaN	-1.405	0.131	0.21
498	2.49	-1.427	0.978	0.525	NaN	NaN	NaN	NaN	NaN	NaN	NaN	NaN	NaN	NaN	NaN	NaN	-1.258	0.422	0.588	-1.307	0.277	0.633	-1.381	0.108	0.554	-1.255	0.036	0.587	NaN	NaN	NaN	-1.354	0.884	0.32	-1.376	0.723	0.252	-1.341	0.573	0.256	-1.333	0.499	0.237	NaN	NaN	NaN	-1.403	0.133	0.21
499	2.495	-1.428	0.978	0.525	NaN	NaN	NaN	NaN	NaN	NaN	NaN	NaN	NaN	NaN	NaN	NaN	-1.259	0.422	0.589	-1.307	0.277	0.633	-1.381	0.108	0.554	-1.255	0.037	0.587	NaN	NaN	NaN	-1.354	0.884	0.32	-1.374	0.724	0.251	-1.339	0.575	0.255	-1.329	0.499	0.235	NaN	NaN	NaN	-1.402	0.134	0.211
500	2.5	-1.429	0.979	0.526	NaN	NaN	NaN	NaN	NaN	NaN	NaN	NaN	NaN	NaN	NaN	NaN	-1.259	0.422	0.589	-1.308	0.277	0.633	-1.38	0.108	0.554	-1.255	0.037	0.587	NaN	NaN	NaN	-1.354	0.885	0.32	-1.372	0.724	0.25	-1.337	0.576	0.254	-1.326	0.5	0.233	NaN	NaN	NaN	-1.401	0.136	0.211
501	2.505	-1.432	0.981	0.527	NaN	NaN	NaN	NaN	NaN	NaN	NaN	NaN	NaN	NaN	NaN	NaN	-1.26	0.423	0.589	-1.308	0.276	0.633	-1.38	0.107	0.554	-1.255	0.038	0.588	NaN	NaN	NaN	-1.354	0.886	0.32	-1.37	0.725	0.249	-1.334	0.577	0.252	-1.324	0.501	0.232	NaN	NaN	NaN	-1.399	0.137	0.211
502	2.51	-1.433	0.982	0.528	NaN	NaN	NaN	NaN	NaN	NaN	NaN	NaN	NaN	NaN	NaN	NaN	-1.26	0.423	0.589	-1.307	0.275	0.633	-1.38	0.107	0.554	-1.256	0.038	0.588	NaN	NaN	NaN	-1.354	0.887	0.32	-1.368	0.726	0.248	-1.328	0.576	0.25	-1.321	0.503	0.231	NaN	NaN	NaN	-1.396	0.135	0.209
503	2.515	-1.434	0.983	0.528	NaN	NaN	NaN	NaN	NaN	NaN	NaN	NaN	NaN	NaN	NaN	NaN	-1.26	0.423	0.589	-1.307	0.275	0.633	-1.38	0.107	0.554	-1.256	0.038	0.588	NaN	NaN	NaN	-1.354	0.888	0.32	-1.366	0.727	0.247	-1.325	0.577	0.25	-1.318	0.504	0.23	NaN	NaN	NaN	-1.394	0.136	0.209
504	2.52	-1.434	0.983	0.528	NaN	NaN	NaN	NaN	NaN	NaN	-1.248	0.653	0.669	NaN	NaN	NaN	-1.261	0.423	0.589	-1.308	0.274	0.633	-1.38	0.107	0.554	-1.256	0.038	0.588	NaN	NaN	NaN	-1.354	0.888	0.319	-1.364	0.728	0.246	-1.325	0.58	0.249	-1.316	0.505	0.229	NaN	NaN	NaN	-1.391	0.137	0.208
505	2.525	-1.435	0.983	0.528	NaN	NaN	NaN	NaN	NaN	NaN	-1.248	0.652	0.668	NaN	NaN	NaN	-1.261	0.422	0.589	-1.308	0.274	0.633	-1.38	0.107	0.554	-1.256	0.038	0.588	NaN	NaN	NaN	-1.354	0.889	0.319	-1.362	0.729	0.245	-1.32	0.579	0.248	-1.313	0.506	0.228	NaN	NaN	NaN	-1.389	0.137	0.208
506	2.53	-1.435	0.983	0.528	NaN	NaN	NaN	NaN	NaN	NaN	-1.248	0.652	0.668	NaN	NaN	NaN	-1.261	0.422	0.588	-1.308	0.274	0.633	-1.38	0.107	0.554	-1.256	0.038	0.588	NaN	NaN	NaN	-1.354	0.89	0.319	-1.36	0.73	0.244	-1.322	0.584	0.246	-1.311	0.508	0.227	NaN	NaN	NaN	-1.387	0.138	0.207
507	2.535	-1.435	0.984	0.528	NaN	NaN	NaN	NaN	NaN	NaN	-1.248	0.652	0.668	NaN	NaN	NaN	-1.262	0.422	0.588	-1.309	0.275	0.634	-1.38	0.107	0.554	-1.256	0.038	0.588	NaN	NaN	NaN	-1.354	0.891	0.319	-1.358	0.731	0.243	-1.321	0.586	0.245	-1.308	0.509	0.226	NaN	NaN	NaN	-1.384	0.138	0.207
508	2.54	-1.435	0.984	0.528	NaN	NaN	NaN	NaN	NaN	NaN	-1.248	0.652	0.667	NaN	NaN	NaN	-1.262	0.422	0.588	-1.311	0.278	0.634	-1.381	0.107	0.554	-1.256	0.038	0.588	NaN	NaN	NaN	-1.354	0.892	0.318	-1.357	0.732	0.243	-1.317	0.585	0.244	-1.305	0.509	0.225	NaN	NaN	NaN	-1.382	0.139	0.207
509	2.545	-1.436	0.984	0.528	NaN	NaN	NaN	NaN	NaN	NaN	-1.249	0.652	0.667	NaN	NaN	NaN	-1.263	0.422	0.588	-1.311	0.277	0.634	-1.381	0.107	0.554	-1.256	0.038	0.588	NaN	NaN	NaN	-1.354	0.892	0.318	-1.355	0.732	0.242	-1.309	0.582	0.244	-1.303	0.51	0.224	NaN	NaN	NaN	-1.38	0.14	0.206
510	2.55	-1.436	0.984	0.528	NaN	NaN	NaN	NaN	NaN	NaN	-1.249	0.652	0.667	NaN	NaN	NaN	-1.263	0.422	0.588	-1.311	0.276	0.634	-1.381	0.108	0.554	-1.256	0.038	0.588	NaN	NaN	NaN	-1.353	0.892	0.318	-1.353	0.733	0.241	-1.306	0.582	0.243	-1.301	0.512	0.223	NaN	NaN	NaN	-1.377	0.141	0.206
511	2.555	-1.437	0.984	0.527	NaN	NaN	NaN	NaN	NaN	NaN	-1.25	0.652	0.667	NaN	NaN	NaN	-1.263	0.422	0.588	-1.313	0.278	0.634	-1.381	0.108	0.554	-1.256	0.039	0.588	NaN	NaN	NaN	-1.353	0.893	0.318	-1.352	0.734	0.241	-1.303	0.582	0.242	-1.299	0.513	0.223	NaN	NaN	NaN	-1.374	0.142	0.205
512	2.56	-1.437	0.984	0.527	NaN	NaN	NaN	NaN	NaN	NaN	-1.25	0.652	0.667	NaN	NaN	NaN	-1.264	0.423	0.589	-1.314	0.279	0.635	-1.381	0.108	0.553	-1.256	0.039	0.588	NaN	NaN	NaN	-1.352	0.893	0.318	-1.35	0.734	0.24	-1.301	0.583	0.242	-1.295	0.513	0.222	NaN	NaN	NaN	-1.371	0.142	0.205
513	2.565	-1.437	0.984	0.527	NaN	NaN	NaN	NaN	NaN	NaN	-1.25	0.652	0.667	NaN	NaN	NaN	-1.266	0.424	0.59	-1.314	0.279	0.635	-1.381	0.108	0.553	-1.256	0.039	0.588	NaN	NaN	NaN	-1.352	0.893	0.318	-1.348	0.735	0.239	-1.299	0.584	0.241	-1.293	0.515	0.221	NaN	NaN	NaN	-1.368	0.142	0.206
514	2.57	-1.437	0.984	0.526	NaN	NaN	NaN	NaN	NaN	NaN	-1.251	0.652	0.667	NaN	NaN	NaN	-1.267	0.425	0.59	-1.314	0.279	0.634	-1.381	0.108	0.553	-1.256	0.039	0.588	NaN	NaN	NaN	-1.351	0.893	0.318	-1.347	0.736	0.239	-1.298	0.584	0.241	-1.291	0.516	0.221	NaN	NaN	NaN	-1.364	0.143	0.206
515	2.575	-1.434	0.982	0.527	NaN	NaN	NaN	NaN	NaN	NaN	-1.252	0.652	0.667	NaN	NaN	NaN	-1.267	0.425	0.59	-1.315	0.279	0.634	-1.381	0.108	0.553	-1.256	0.039	0.588	NaN	NaN	NaN	-1.351	0.894	0.318	-1.346	0.736	0.238	NaN	NaN	NaN	-1.288	0.516	0.22	NaN	NaN	NaN	-1.361	0.143	0.205
516	2.58	-1.431	0.979	0.528	NaN	NaN	NaN	NaN	NaN	NaN	-1.252	0.652	0.667	NaN	NaN	NaN	-1.268	0.425	0.59	-1.315	0.279	0.634	-1.381	0.107	0.553	-1.257	0.039	0.588	NaN	NaN	NaN	-1.35	0.894	0.317	-1.344	0.736	0.238	NaN	NaN	NaN	-1.285	0.516	0.219	NaN	NaN	NaN	-1.357	0.143	0.204
517	2.585	-1.437	0.983	0.526	NaN	NaN	NaN	NaN	NaN	NaN	-1.253	0.652	0.667	NaN	NaN	NaN	-1.268	0.425	0.59	-1.316	0.279	0.634	-1.382	0.107	0.553	-1.257	0.039	0.588	NaN	NaN	NaN	-1.35	0.895	0.317	-1.343	0.737	0.237	-1.291	0.587	0.239	-1.284	0.518	0.219	NaN	NaN	NaN	-1.355	0.143	0.203
518	2.59	-1.438	0.984	0.525	NaN	NaN	NaN	NaN	NaN	NaN	-1.253	0.652	0.667	NaN	NaN	NaN	-1.269	0.424	0.59	-1.316	0.279	0.634	-1.382	0.107	0.553	-1.257	0.039	0.588	NaN	NaN	NaN	-1.35	0.895	0.317	-1.341	0.737	0.237	-1.289	0.587	0.239	-1.282	0.518	0.22	NaN	NaN	NaN	NaN	NaN	NaN
519	2.595	-1.439	0.984	0.525	NaN	NaN	NaN	NaN	NaN	NaN	-1.254	0.652	0.667	NaN	NaN	NaN	-1.269	0.424	0.59	-1.317	0.278	0.634	-1.382	0.107	0.553	-1.257	0.039	0.588	NaN	NaN	NaN	-1.349	0.896	0.317	-1.34	0.737	0.237	-1.287	0.587	0.238	-1.277	0.517	0.22	NaN	NaN	NaN	-1.345	0.143	0.201
520	2.6	-1.439	0.984	0.525	NaN	NaN	NaN	NaN	NaN	NaN	-1.255	0.652	0.667	NaN	NaN	NaN	-1.27	0.424	0.59	-1.317	0.278	0.634	-1.382	0.107	0.552	-1.257	0.039	0.588	NaN	NaN	NaN	-1.349	0.896	0.316	-1.339	0.738	0.236	-1.285	0.588	0.238	-1.278	0.52	0.219	NaN	NaN	NaN	-1.343	0.143	0.201
521	2.605	-1.436	0.982	0.525	NaN	NaN	NaN	NaN	NaN	NaN	-1.255	0.652	0.667	NaN	NaN	NaN	-1.27	0.424	0.59	-1.317	0.278	0.634	-1.382	0.107	0.552	-1.257	0.039	0.588	NaN	NaN	NaN	-1.338	0.886	0.323	-1.338	0.738	0.236	-1.283	0.588	0.238	-1.276	0.521	0.219	NaN	NaN	NaN	-1.341	0.144	0.201
522	2.61	-1.429	0.976	0.526	NaN	NaN	NaN	NaN	NaN	NaN	-1.256	0.652	0.667	NaN	NaN	NaN	-1.271	0.423	0.59	-1.318	0.278	0.634	-1.382	0.107	0.552	-1.257	0.039	0.588	NaN	NaN	NaN	-1.312	0.862	0.339	-1.336	0.738	0.236	-1.282	0.588	0.238	-1.274	0.521	0.218	NaN	NaN	NaN	-1.338	0.144	0.2
523	2.615	-1.428	0.975	0.526	NaN	NaN	NaN	NaN	NaN	NaN	-1.256	0.652	0.667	NaN	NaN	NaN	-1.271	0.423	0.59	-1.318	0.277	0.635	-1.382	0.107	0.552	-1.257	0.039	0.588	NaN	NaN	NaN	-1.306	0.856	0.342	-1.335	0.738	0.236	-1.28	0.589	0.238	-1.274	0.522	0.219	NaN	NaN	NaN	-1.334	0.144	0.2
524	2.62	-1.427	0.975	0.526	NaN	NaN	NaN	NaN	NaN	NaN	-1.257	0.652	0.667	NaN	NaN	NaN	-1.272	0.423	0.59	-1.318	0.277	0.635	-1.382	0.107	0.552	-1.257	0.039	0.588	NaN	NaN	NaN	-1.304	0.855	0.343	-1.334	0.738	0.236	-1.278	0.589	0.238	NaN	NaN	NaN	NaN	NaN	NaN	-1.328	0.145	0.199
525	2.625	-1.427	0.974	0.526	NaN	NaN	NaN	NaN	NaN	NaN	-1.257	0.652	0.667	NaN	NaN	NaN	-1.273	0.424	0.592	-1.319	0.277	0.635	-1.383	0.107	0.552	-1.257	0.039	0.588	NaN	NaN	NaN	-1.303	0.854	0.343	-1.333	0.738	0.235	-1.277	0.589	0.238	NaN	NaN	NaN	NaN	NaN	NaN	-1.321	0.146	0.197
526	2.63	-1.427	0.974	0.525	NaN	NaN	NaN	NaN	NaN	NaN	-1.257	0.652	0.667	NaN	NaN	NaN	-1.273	0.424	0.593	-1.319	0.278	0.635	-1.383	0.107	0.552	-1.257	0.039	0.588	NaN	NaN	NaN	-1.303	0.854	0.342	-1.332	0.738	0.235	-1.275	0.589	0.238	-1.258	0.516	0.22	NaN	NaN	NaN	-1.318	0.147	0.196
527	2.635	-1.427	0.974	0.525	NaN	NaN	NaN	NaN	NaN	NaN	-1.257	0.652	0.667	NaN	NaN	NaN	-1.273	0.424	0.593	-1.32	0.278	0.635	-1.382	0.106	0.552	-1.257	0.039	0.588	NaN	NaN	NaN	-1.303	0.854	0.342	-1.331	0.738	0.235	-1.273	0.589	0.238	-1.257	0.516	0.22	NaN	NaN	NaN	-1.316	0.146	0.195
528	2.64	-1.429	0.975	0.523	NaN	NaN	NaN	NaN	NaN	NaN	-1.257	0.652	0.667	NaN	NaN	NaN	-1.274	0.424	0.593	-1.32	0.278	0.635	-1.381	0.104	0.551	-1.257	0.039	0.588	NaN	NaN	NaN	-1.313	0.865	0.335	-1.33	0.738	0.235	-1.272	0.589	0.239	-1.255	0.516	0.22	NaN	NaN	NaN	-1.314	0.146	0.196
529	2.645	-1.433	0.978	0.52	NaN	NaN	NaN	NaN	NaN	NaN	-1.257	0.651	0.667	NaN	NaN	NaN	-1.274	0.424	0.593	-1.32	0.278	0.635	-1.381	0.105	0.551	-1.257	0.039	0.588	NaN	NaN	NaN	-1.337	0.888	0.319	-1.329	0.738	0.235	-1.27	0.589	0.239	-1.254	0.517	0.22	NaN	NaN	NaN	-1.311	0.146	0.196
530	2.65	-1.436	0.98	0.519	NaN	NaN	NaN	NaN	NaN	NaN	-1.258	0.651	0.667	NaN	NaN	NaN	-1.274	0.424	0.593	-1.32	0.278	0.635	-1.382	0.106	0.552	-1.257	0.039	0.588	NaN	NaN	NaN	-1.342	0.894	0.315	-1.329	0.738	0.236	-1.269	0.589	0.239	-1.253	0.517	0.22	NaN	NaN	NaN	-1.309	0.145	0.196
531	2.655	-1.439	0.982	0.52	NaN	NaN	NaN	NaN	NaN	NaN	-1.258	0.651	0.667	NaN	NaN	NaN	-1.274	0.424	0.593	-1.32	0.277	0.635	-1.382	0.107	0.552	-1.257	0.039	0.588	NaN	NaN	NaN	-1.343	0.895	0.314	-1.328	0.738	0.237	-1.267	0.589	0.24	-1.251	0.517	0.221	NaN	NaN	NaN	-1.306	0.146	0.195
532	2.66	-1.44	0.982	0.52	NaN	NaN	NaN	NaN	NaN	NaN	-1.258	0.651	0.667	NaN	NaN	NaN	-1.273	0.424	0.593	-1.32	0.277	0.635	-1.382	0.106	0.552	-1.257	0.039	0.588	NaN	NaN	NaN	-1.343	0.895	0.314	-1.323	0.736	0.237	-1.266	0.589	0.24	-1.249	0.516	0.222	NaN	NaN	NaN	-1.303	0.145	0.194
533	2.665	-1.44	0.982	0.519	NaN	NaN	NaN	NaN	NaN	NaN	-1.258	0.651	0.667	NaN	NaN	NaN	-1.273	0.423	0.593	-1.319	0.277	0.635	-1.381	0.105	0.551	-1.257	0.039	0.588	NaN	NaN	NaN	-1.342	0.895	0.313	-1.321	0.735	0.238	-1.265	0.589	0.241	-1.247	0.516	0.222	NaN	NaN	NaN	-1.301	0.143	0.195
534	2.67	-1.439	0.981	0.518	NaN	NaN	NaN	NaN	NaN	NaN	-1.258	0.651	0.667	NaN	NaN	NaN	-1.272	0.423	0.593	-1.319	0.277	0.635	-1.382	0.105	0.551	-1.257	0.038	0.588	NaN	NaN	NaN	-1.341	0.895	0.313	-1.32	0.734	0.238	-1.264	0.588	0.241	-1.246	0.516	0.222	NaN	NaN	NaN	-1.297	0.143	0.195
535	2.675	-1.437	0.979	0.517	NaN	NaN	NaN	NaN	NaN	NaN	-1.258	0.651	0.667	NaN	NaN	NaN	-1.272	0.423	0.592	-1.318	0.277	0.634	-1.381	0.104	0.551	-1.257	0.038	0.588	NaN	NaN	NaN	-1.341	0.894	0.313	-1.319	0.734	0.238	-1.263	0.588	0.241	-1.245	0.517	0.222	NaN	NaN	NaN	-1.294	0.144	0.194
536	2.68	-1.44	0.981	0.517	NaN	NaN	NaN	NaN	NaN	NaN	-1.258	0.651	0.667	NaN	NaN	NaN	-1.271	0.423	0.59	-1.318	0.277	0.634	-1.38	0.104	0.55	-1.256	0.038	0.588	NaN	NaN	NaN	-1.34	0.894	0.312	-1.318	0.733	0.238	-1.262	0.588	0.242	-1.245	0.517	0.223	NaN	NaN	NaN	-1.291	0.145	0.193
537	2.685	-1.44	0.98	0.517	NaN	NaN	NaN	NaN	NaN	NaN	-1.257	0.65	0.667	NaN	NaN	NaN	-1.271	0.423	0.591	-1.318	0.277	0.634	-1.38	0.104	0.55	-1.256	0.038	0.588	NaN	NaN	NaN	-1.34	0.894	0.312	-1.317	0.733	0.239	-1.261	0.587	0.242	-1.244	0.516	0.224	NaN	NaN	NaN	-1.288	0.143	0.194
538	2.69	-1.441	0.98	0.516	NaN	NaN	NaN	NaN	NaN	NaN	-1.257	0.65	0.667	NaN	NaN	NaN	-1.271	0.424	0.591	-1.317	0.277	0.633	-1.38	0.104	0.55	-1.256	0.038	0.588	NaN	NaN	NaN	-1.339	0.894	0.312	-1.315	0.732	0.239	-1.26	0.587	0.243	-1.242	0.515	0.224	NaN	NaN	NaN	-1.285	0.143	0.193
539	2.695	-1.441	0.98	0.516	NaN	NaN	NaN	NaN	NaN	NaN	-1.257	0.65	0.666	NaN	NaN	NaN	-1.271	0.424	0.591	-1.316	0.276	0.633	-1.38	0.104	0.55	-1.255	0.036	0.587	NaN	NaN	NaN	-1.338	0.894	0.312	-1.314	0.732	0.239	-1.259	0.587	0.243	-1.242	0.514	0.225	NaN	NaN	NaN	-1.281	0.141	0.194
540	2.7	-1.441	0.979	0.515	NaN	NaN	NaN	NaN	NaN	NaN	-1.257	0.65	0.666	NaN	NaN	NaN	-1.27	0.424	0.59	-1.316	0.276	0.633	-1.381	0.105	0.55	-1.253	0.033	0.586	NaN	NaN	NaN	-1.338	0.893	0.312	-1.314	0.731	0.239	-1.258	0.586	0.243	-1.241	0.514	0.225	NaN	NaN	NaN	-1.277	0.139	0.194
541	2.705	-1.44	0.979	0.515	NaN	NaN	NaN	NaN	NaN	NaN	-1.257	0.65	0.666	NaN	NaN	NaN	-1.27	0.423	0.59	-1.315	0.276	0.632	-1.382	0.106	0.55	-1.253	0.033	0.585	NaN	NaN	NaN	-1.337	0.892	0.312	-1.313	0.731	0.239	-1.257	0.586	0.244	-1.241	0.514	0.225	NaN	NaN	NaN	-1.275	0.14	0.193
542	2.71	-1.44	0.978	0.514	NaN	NaN	NaN	NaN	NaN	NaN	-1.257	0.649	0.666	NaN	NaN	NaN	-1.27	0.423	0.59	-1.315	0.276	0.632	-1.381	0.104	0.55	-1.253	0.033	0.585	NaN	NaN	NaN	-1.336	0.892	0.312	-1.313	0.731	0.239	-1.257	0.585	0.244	-1.241	0.514	0.225	NaN	NaN	NaN	-1.273	0.141	0.193
543	2.715	-1.44	0.978	0.514	NaN	NaN	NaN	NaN	NaN	NaN	-1.257	0.649	0.665	NaN	NaN	NaN	-1.269	0.422	0.59	-1.315	0.276	0.632	-1.38	0.104	0.55	-1.253	0.033	0.585	NaN	NaN	NaN	-1.336	0.891	0.312	-1.312	0.73	0.24	-1.256	0.584	0.245	-1.241	0.513	0.226	NaN	NaN	NaN	-1.269	0.139	0.193
544	2.72	-1.44	0.977	0.513	NaN	NaN	NaN	NaN	NaN	NaN	-1.257	0.649	0.665	NaN	NaN	NaN	-1.269	0.422	0.59	-1.315	0.276	0.632	-1.38	0.104	0.55	-1.253	0.032	0.585	NaN	NaN	NaN	-1.335	0.891	0.311	-1.312	0.73	0.24	-1.256	0.583	0.245	-1.24	0.512	0.227	NaN	NaN	NaN	-1.263	0.135	0.195
545	2.725	-1.44	0.977	0.513	NaN	NaN	NaN	NaN	NaN	NaN	-1.256	0.648	0.665	NaN	NaN	NaN	-1.268	0.422	0.589	-1.315	0.276	0.632	-1.38	0.103	0.55	-1.253	0.032	0.585	NaN	NaN	NaN	-1.335	0.891	0.311	-1.311	0.729	0.24	-1.256	0.582	0.246	-1.239	0.511	0.228	NaN	NaN	NaN	-1.259	0.133	0.195
546	2.73	-1.44	0.976	0.512	NaN	NaN	NaN	NaN	NaN	NaN	-1.256	0.648	0.665	NaN	NaN	NaN	-1.268	0.422	0.589	-1.315	0.276	0.632	-1.38	0.103	0.549	-1.253	0.032	0.585	NaN	NaN	NaN	-1.335	0.89	0.311	-1.311	0.729	0.24	-1.256	0.582	0.246	-1.239	0.511	0.228	NaN	NaN	NaN	-1.256	0.133	0.194
547	2.735	-1.437	0.973	0.513	NaN	NaN	NaN	NaN	NaN	NaN	-1.256	0.648	0.664	NaN	NaN	NaN	-1.267	0.421	0.589	-1.314	0.276	0.631	-1.38	0.103	0.549	-1.253	0.032	0.585	NaN	NaN	NaN	-1.334	0.89	0.31	-1.311	0.728	0.24	-1.256	0.582	0.246	-1.239	0.511	0.228	NaN	NaN	NaN	-1.255	0.136	0.193
548	2.74	-1.43	0.968	0.514	NaN	NaN	NaN	NaN	NaN	NaN	-1.256	0.648	0.664	NaN	NaN	NaN	-1.267	0.421	0.589	-1.314	0.275	0.631	-1.38	0.103	0.549	-1.253	0.032	0.585	NaN	NaN	NaN	-1.334	0.889	0.31	-1.311	0.728	0.24	-1.256	0.581	0.247	-1.239	0.511	0.228	NaN	NaN	NaN	-1.251	0.135	0.193
549	2.745	-1.428	0.966	0.514	NaN	NaN	NaN	NaN	NaN	NaN	-1.255	0.648	0.664	NaN	NaN	NaN	-1.267	0.421	0.589	-1.314	0.275	0.631	-1.38	0.103	0.549	-1.253	0.032	0.585	NaN	NaN	NaN	-1.334	0.889	0.31	-1.311	0.727	0.24	-1.256	0.58	0.247	-1.238	0.51	0.229	NaN	NaN	NaN	-1.247	0.132	0.194
550	2.75	-1.431	0.968	0.513	NaN	NaN	NaN	NaN	NaN	NaN	-1.255	0.647	0.664	NaN	NaN	NaN	-1.266	0.42	0.589	-1.314	0.275	0.631	-1.38	0.103	0.549	-1.253	0.032	0.585	NaN	NaN	NaN	-1.333	0.888	0.31	-1.311	0.726	0.24	-1.256	0.579	0.247	-1.237	0.508	0.23	NaN	NaN	NaN	-1.244	0.132	0.193
551	2.755	-1.437	0.972	0.511	NaN	NaN	NaN	NaN	NaN	NaN	-1.255	0.647	0.664	NaN	NaN	NaN	-1.266	0.42	0.589	-1.313	0.275	0.631	-1.38	0.103	0.549	-1.253	0.032	0.585	NaN	NaN	NaN	-1.333	0.887	0.31	-1.311	0.726	0.24	-1.256	0.578	0.247	-1.236	0.507	0.231	NaN	NaN	NaN	-1.24	0.13	0.194
552	2.76	-1.439	0.973	0.51	NaN	NaN	NaN	NaN	NaN	NaN	-1.254	0.647	0.663	NaN	NaN	NaN	-1.265	0.42	0.589	-1.313	0.275	0.631	-1.381	0.103	0.549	-1.253	0.032	0.585	NaN	NaN	NaN	-1.333	0.887	0.309	-1.31	0.725	0.24	-1.255	0.577	0.248	-1.236	0.506	0.231	NaN	NaN	NaN	-1.239	0.131	0.193
553	2.765	-1.439	0.973	0.51	NaN	NaN	NaN	NaN	NaN	NaN	-1.254	0.646	0.663	NaN	NaN	NaN	-1.264	0.42	0.589	-1.312	0.275	0.631	-1.381	0.103	0.549	-1.253	0.032	0.585	NaN	NaN	NaN	-1.333	0.887	0.308	-1.31	0.724	0.24	-1.256	0.576	0.248	-1.236	0.505	0.232	NaN	NaN	NaN	-1.235	0.13	0.194
554	2.77	-1.439	0.973	0.509	NaN	NaN	NaN	NaN	NaN	NaN	-1.254	0.646	0.663	NaN	NaN	NaN	-1.263	0.42	0.588	-1.312	0.274	0.631	-1.381	0.103	0.549	-1.253	0.033	0.585	NaN	NaN	NaN	-1.333	0.886	0.308	-1.31	0.723	0.24	-1.256	0.576	0.248	-1.235	0.503	0.232	NaN	NaN	NaN	-1.229	0.126	0.195
555	2.775	-1.439	0.972	0.508	NaN	NaN	NaN	NaN	NaN	NaN	-1.253	0.646	0.663	NaN	NaN	NaN	-1.262	0.419	0.588	-1.311	0.274	0.63	-1.381	0.103	0.549	-1.253	0.033	0.585	NaN	NaN	NaN	-1.332	0.885	0.308	-1.31	0.722	0.24	-1.256	0.575	0.249	-1.235	0.502	0.233	NaN	NaN	NaN	-1.226	0.125	0.196
556	2.78	-1.438	0.971	0.508	NaN	NaN	NaN	NaN	NaN	NaN	-1.253	0.645	0.662	NaN	NaN	NaN	-1.261	0.418	0.588	-1.31	0.273	0.63	-1.381	0.103	0.549	-1.253	0.033	0.585	NaN	NaN	NaN	-1.332	0.885	0.307	-1.31	0.721	0.24	-1.256	0.574	0.249	-1.235	0.501	0.233	NaN	NaN	NaN	-1.223	0.125	0.196
557	2.785	-1.438	0.971	0.507	NaN	NaN	NaN	NaN	NaN	NaN	-1.252	0.645	0.662	NaN	NaN	NaN	-1.261	0.418	0.587	-1.309	0.272	0.63	-1.38	0.103	0.549	-1.253	0.033	0.585	NaN	NaN	NaN	-1.332	0.884	0.307	-1.31	0.72	0.24	-1.256	0.572	0.25	-1.235	0.501	0.233	NaN	NaN	NaN	-1.222	0.126	0.195
558	2.79	-1.438	0.971	0.507	NaN	NaN	NaN	NaN	NaN	NaN	-1.252	0.645	0.662	NaN	NaN	NaN	-1.259	0.417	0.586	-1.308	0.271	0.629	-1.38	0.103	0.549	-1.253	0.033	0.585	NaN	NaN	NaN	-1.332	0.884	0.306	-1.311	0.719	0.239	-1.256	0.571	0.25	-1.235	0.501	0.233	NaN	NaN	NaN	-1.219	0.125	0.195
559	2.795	-1.438	0.97	0.506	NaN	NaN	NaN	NaN	NaN	NaN	-1.251	0.645	0.662	NaN	NaN	NaN	-1.258	0.417	0.585	-1.308	0.271	0.629	-1.38	0.103	0.549	-1.252	0.032	0.585	NaN	NaN	NaN	-1.331	0.883	0.306	-1.31	0.718	0.239	-1.256	0.57	0.251	-1.234	0.5	0.234	NaN	NaN	NaN	-1.215	0.122	0.197
560	2.8	-1.438	0.97	0.505	NaN	NaN	NaN	NaN	NaN	NaN	-1.251	0.644	0.662	NaN	NaN	NaN	-1.257	0.417	0.585	-1.308	0.272	0.629	-1.38	0.103	0.549	-1.252	0.032	0.585	NaN	NaN	NaN	-1.331	0.883	0.305	-1.31	0.717	0.239	-1.256	0.569	0.251	-1.233	0.498	0.236	NaN	NaN	NaN	-1.213	0.122	0.196
561	2.805	-1.438	0.969	0.504	NaN	NaN	NaN	NaN	NaN	NaN	-1.25	0.644	0.661	NaN	NaN	NaN	-1.257	0.417	0.585	-1.307	0.272	0.629	-1.38	0.104	0.549	-1.252	0.032	0.584	NaN	NaN	NaN	-1.33	0.882	0.305	-1.31	0.716	0.239	-1.256	0.568	0.252	-1.233	0.497	0.236	NaN	NaN	NaN	-1.21	0.119	0.197
562	2.81	-1.437	0.968	0.504	NaN	NaN	NaN	NaN	NaN	NaN	-1.249	0.644	0.66	NaN	NaN	NaN	-1.256	0.417	0.585	-1.307	0.273	0.629	-1.38	0.104	0.549	-1.252	0.032	0.584	NaN	NaN	NaN	-1.33	0.881	0.304	-1.31	0.715	0.239	-1.256	0.567	0.252	-1.234	0.497	0.237	NaN	NaN	NaN	-1.208	0.119	0.197
563	2.815	-1.437	0.968	0.503	NaN	NaN	NaN	NaN	NaN	NaN	-1.249	0.644	0.66	NaN	NaN	NaN	-1.256	0.417	0.585	-1.306	0.273	0.629	-1.38	0.104	0.549	-1.252	0.032	0.584	NaN	NaN	NaN	-1.33	0.881	0.303	-1.31	0.714	0.238	-1.256	0.565	0.253	-1.234	0.496	0.237	NaN	NaN	NaN	-1.205	0.117	0.198
564	2.82	-1.434	0.965	0.503	NaN	NaN	NaN	NaN	NaN	NaN	-1.248	0.644	0.66	NaN	NaN	NaN	-1.255	0.417	0.584	-1.306	0.272	0.628	-1.38	0.104	0.549	-1.252	0.032	0.584	NaN	NaN	NaN	-1.329	0.88	0.303	-1.31	0.713	0.238	-1.256	0.564	0.253	-1.233	0.494	0.239	NaN	NaN	NaN	-1.204	0.118	0.198
565	2.825	-1.43	0.962	0.503	NaN	NaN	NaN	NaN	NaN	NaN	-1.248	0.644	0.659	NaN	NaN	NaN	-1.254	0.417	0.584	-1.305	0.272	0.628	-1.38	0.104	0.549	-1.252	0.032	0.584	NaN	NaN	NaN	-1.328	0.879	0.303	-1.31	0.712	0.238	-1.255	0.563	0.254	-1.232	0.493	0.24	NaN	NaN	NaN	-1.202	0.117	0.199
566	2.83	-1.434	0.965	0.501	NaN	NaN	NaN	NaN	NaN	NaN	-1.247	0.643	0.659	NaN	NaN	NaN	-1.254	0.417	0.584	-1.304	0.272	0.628	-1.38	0.104	0.549	-1.252	0.032	0.584	NaN	NaN	NaN	-1.328	0.878	0.302	-1.31	0.711	0.238	-1.255	0.561	0.254	-1.232	0.492	0.24	NaN	NaN	NaN	-1.2	0.115	0.201
567	2.835	-1.435	0.965	0.5	NaN	NaN	NaN	NaN	NaN	NaN	-1.246	0.643	0.658	NaN	NaN	NaN	-1.253	0.416	0.583	-1.304	0.272	0.628	-1.38	0.104	0.549	-1.252	0.032	0.584	NaN	NaN	NaN	-1.327	0.878	0.301	-1.309	0.709	0.237	-1.255	0.56	0.255	-1.231	0.49	0.242	NaN	NaN	NaN	-1.2	0.115	0.201
568	2.84	-1.436	0.965	0.499	NaN	NaN	NaN	NaN	NaN	NaN	-1.246	0.642	0.658	NaN	NaN	NaN	-1.252	0.415	0.583	-1.304	0.272	0.628	-1.38	0.104	0.549	-1.252	0.032	0.584	NaN	NaN	NaN	-1.326	0.877	0.301	-1.309	0.708	0.237	-1.255	0.559	0.255	-1.231	0.489	0.243	NaN	NaN	NaN	-1.2	0.115	0.201
569	2.845	-1.435	0.965	0.498	NaN	NaN	NaN	NaN	NaN	NaN	-1.245	0.642	0.658	NaN	NaN	NaN	-1.251	0.415	0.583	-1.304	0.272	0.628	-1.38	0.104	0.549	-1.252	0.032	0.584	NaN	NaN	NaN	-1.325	0.876	0.3	-1.308	0.707	0.237	-1.255	0.558	0.255	-1.231	0.488	0.243	NaN	NaN	NaN	-1.199	0.114	0.202
570	2.85	-1.435	0.964	0.497	NaN	NaN	NaN	NaN	NaN	NaN	-1.245	0.642	0.657	NaN	NaN	NaN	-1.25	0.415	0.582	-1.303	0.272	0.627	-1.38	0.104	0.549	-1.252	0.032	0.584	NaN	NaN	NaN	-1.325	0.876	0.3	-1.308	0.705	0.237	-1.255	0.556	0.255	-1.23	0.486	0.244	NaN	NaN	NaN	-1.198	0.113	0.204
571	2.855	-1.435	0.964	0.496	NaN	NaN	NaN	NaN	NaN	NaN	-1.244	0.642	0.657	NaN	NaN	NaN	-1.25	0.415	0.582	-1.302	0.272	0.627	-1.38	0.104	0.549	-1.252	0.032	0.584	NaN	NaN	NaN	-1.324	0.875	0.299	-1.307	0.704	0.237	-1.254	0.555	0.256	-1.23	0.485	0.245	NaN	NaN	NaN	-1.197	0.112	0.205
572	2.86	-1.433	0.962	0.494	NaN	NaN	NaN	NaN	NaN	NaN	-1.243	0.641	0.656	NaN	NaN	NaN	-1.249	0.415	0.582	-1.302	0.272	0.627	-1.38	0.104	0.549	-1.252	0.032	0.584	NaN	NaN	NaN	-1.323	0.874	0.299	-1.307	0.703	0.237	-1.254	0.554	0.257	-1.23	0.484	0.246	NaN	NaN	NaN	-1.196	0.111	0.207
573	2.865	-1.43	0.96	0.492	NaN	NaN	NaN	NaN	NaN	NaN	-1.243	0.641	0.656	NaN	NaN	NaN	-1.249	0.414	0.581	-1.301	0.272	0.626	-1.38	0.104	0.549	-1.252	0.032	0.584	NaN	NaN	NaN	-1.323	0.874	0.298	-1.306	0.702	0.237	-1.254	0.554	0.257	-1.23	0.483	0.247	NaN	NaN	NaN	-1.196	0.109	0.208
574	2.87	-1.43	0.96	0.491	NaN	NaN	NaN	NaN	NaN	NaN	-1.243	0.641	0.655	NaN	NaN	NaN	-1.248	0.414	0.58	-1.301	0.271	0.626	-1.38	0.104	0.549	-1.252	0.032	0.584	NaN	NaN	NaN	-1.322	0.874	0.297	-1.306	0.701	0.237	-1.255	0.553	0.258	-1.231	0.482	0.247	NaN	NaN	NaN	-1.196	0.108	0.21
575	2.875	-1.432	0.961	0.491	NaN	NaN	NaN	NaN	NaN	NaN	-1.243	0.641	0.655	NaN	NaN	NaN	-1.247	0.414	0.58	-1.3	0.271	0.626	-1.38	0.104	0.549	-1.252	0.032	0.584	NaN	NaN	NaN	-1.321	0.873	0.297	-1.305	0.7	0.237	-1.255	0.552	0.259	-1.232	0.482	0.247	NaN	NaN	NaN	-1.196	0.106	0.212
576	2.88	-1.433	0.961	0.491	NaN	NaN	NaN	NaN	NaN	NaN	-1.242	0.641	0.654	NaN	NaN	NaN	-1.246	0.414	0.579	-1.3	0.271	0.625	-1.38	0.104	0.548	-1.252	0.033	0.584	NaN	NaN	NaN	-1.32	0.872	0.296	-1.305	0.699	0.237	-1.254	0.55	0.26	-1.232	0.48	0.248	NaN	NaN	NaN	-1.196	0.104	0.214
577	2.885	-1.432	0.961	0.49	NaN	NaN	NaN	NaN	NaN	NaN	-1.242	0.64	0.653	NaN	NaN	NaN	-1.246	0.413	0.579	-1.3	0.271	0.625	-1.38	0.104	0.548	-1.252	0.033	0.584	NaN	NaN	NaN	-1.319	0.872	0.295	-1.304	0.698	0.237	-1.254	0.549	0.26	-1.231	0.478	0.25	NaN	NaN	NaN	-1.195	0.1	0.217
578	2.89	-1.429	0.959	0.489	NaN	NaN	NaN	NaN	NaN	NaN	-1.242	0.64	0.653	NaN	NaN	NaN	-1.246	0.413	0.579	-1.299	0.271	0.625	-1.38	0.104	0.548	-1.252	0.033	0.584	NaN	NaN	NaN	-1.318	0.871	0.295	-1.304	0.697	0.237	-1.254	0.548	0.261	-1.232	0.478	0.25	NaN	NaN	NaN	-1.197	0.101	0.218
579	2.895	-1.425	0.956	0.489	NaN	NaN	NaN	NaN	NaN	NaN	-1.242	0.64	0.653	NaN	NaN	NaN	-1.245	0.413	0.579	-1.298	0.271	0.625	-1.38	0.104	0.548	-1.252	0.033	0.584	NaN	NaN	NaN	-1.318	0.871	0.294	-1.303	0.695	0.237	-1.255	0.547	0.261	-1.233	0.477	0.251	NaN	NaN	NaN	-1.199	0.1	0.22
580	2.9	-1.429	0.959	0.487	NaN	NaN	NaN	NaN	NaN	NaN	-1.242	0.64	0.652	NaN	NaN	NaN	-1.245	0.413	0.578	-1.298	0.27	0.624	-1.38	0.104	0.548	-1.252	0.033	0.584	NaN	NaN	NaN	-1.317	0.87	0.293	-1.303	0.695	0.237	-1.255	0.546	0.261	-1.234	0.476	0.252	NaN	NaN	NaN	-1.2	0.098	0.223
581	2.905	-1.429	0.959	0.485	NaN	NaN	NaN	NaN	NaN	NaN	-1.241	0.639	0.652	NaN	NaN	NaN	-1.245	0.413	0.578	-1.297	0.27	0.624	-1.38	0.104	0.548	-1.252	0.033	0.584	NaN	NaN	NaN	-1.316	0.87	0.292	-1.302	0.694	0.237	-1.254	0.544	0.263	-1.233	0.473	0.253	NaN	NaN	NaN	-1.199	0.095	0.226
582	2.91	-1.428	0.958	0.483	NaN	NaN	NaN	NaN	NaN	NaN	-1.241	0.639	0.651	NaN	NaN	NaN	-1.244	0.413	0.578	-1.297	0.27	0.624	-1.38	0.104	0.548	-1.252	0.033	0.584	NaN	NaN	NaN	-1.315	0.869	0.292	-1.302	0.693	0.237	-1.254	0.543	0.263	-1.233	0.472	0.254	NaN	NaN	NaN	-1.203	0.096	0.227
583	2.915	-1.429	0.959	0.483	NaN	NaN	NaN	NaN	NaN	NaN	-1.241	0.639	0.651	NaN	NaN	NaN	-1.243	0.412	0.577	-1.297	0.27	0.623	-1.38	0.104	0.548	-1.252	0.033	0.584	NaN	NaN	NaN	-1.314	0.868	0.291	-1.302	0.692	0.237	-1.254	0.542	0.263	-1.233	0.47	0.255	NaN	NaN	NaN	-1.205	0.095	0.229
584	2.92	-1.426	0.956	0.483	NaN	NaN	NaN	NaN	NaN	NaN	-1.241	0.639	0.65	NaN	NaN	NaN	-1.243	0.412	0.577	-1.297	0.27	0.623	-1.381	0.104	0.548	-1.252	0.033	0.584	NaN	NaN	NaN	-1.314	0.868	0.29	-1.301	0.691	0.237	-1.255	0.542	0.264	-1.234	0.468	0.256	NaN	NaN	NaN	-1.206	0.094	0.231
585	2.925	-1.422	0.953	0.482	NaN	NaN	NaN	NaN	NaN	NaN	-1.24	0.638	0.65	NaN	NaN	NaN	-1.242	0.411	0.577	-1.297	0.27	0.623	-1.381	0.104	0.548	-1.252	0.033	0.584	NaN	NaN	NaN	-1.313	0.867	0.29	-1.301	0.69	0.237	-1.256	0.541	0.264	-1.235	0.467	0.257	NaN	NaN	NaN	-1.207	0.093	0.233
586	2.93	-1.424	0.954	0.481	NaN	NaN	NaN	NaN	NaN	NaN	-1.239	0.638	0.649	NaN	NaN	NaN	-1.241	0.411	0.576	-1.297	0.27	0.623	-1.381	0.104	0.548	-1.252	0.033	0.584	NaN	NaN	NaN	-1.312	0.866	0.289	-1.3	0.688	0.237	-1.256	0.54	0.265	-1.235	0.466	0.258	NaN	NaN	NaN	-1.209	0.093	0.236
587	2.935	-1.421	0.952	0.48	NaN	NaN	NaN	NaN	NaN	NaN	-1.239	0.638	0.648	NaN	NaN	NaN	-1.241	0.41	0.576	-1.297	0.27	0.623	-1.381	0.104	0.548	-1.252	0.033	0.584	NaN	NaN	NaN	-1.311	0.866	0.288	-1.299	0.688	0.237	-1.255	0.539	0.266	-1.236	0.464	0.259	NaN	NaN	NaN	-1.21	0.093	0.238
588	2.94	-1.426	0.956	0.478	NaN	NaN	NaN	NaN	NaN	NaN	-1.239	0.638	0.648	NaN	NaN	NaN	-1.24	0.41	0.575	-1.297	0.27	0.623	-1.381	0.104	0.548	-1.252	0.033	0.584	NaN	NaN	NaN	-1.31	0.865	0.288	-1.299	0.687	0.237	-1.256	0.537	0.267	-1.238	0.464	0.259	NaN	NaN	NaN	-1.21	0.092	0.239
589	2.945	-1.425	0.955	0.476	NaN	NaN	NaN	NaN	NaN	NaN	-1.238	0.637	0.647	NaN	NaN	NaN	-1.24	0.41	0.575	-1.297	0.27	0.623	-1.381	0.104	0.548	-1.252	0.033	0.584	NaN	NaN	NaN	-1.309	0.864	0.287	-1.299	0.686	0.237	-1.257	0.537	0.268	-1.239	0.463	0.26	NaN	NaN	NaN	-1.209	0.092	0.24
590	2.95	-1.424	0.954	0.474	NaN	NaN	NaN	NaN	NaN	NaN	-1.238	0.637	0.646	NaN	NaN	NaN	-1.24	0.41	0.574	-1.297	0.27	0.623	-1.381	0.104	0.548	-1.252	0.033	0.584	NaN	NaN	NaN	-1.309	0.864	0.286	-1.298	0.685	0.237	-1.258	0.536	0.268	-1.241	0.463	0.26	NaN	NaN	NaN	-1.208	0.091	0.24
591	2.955	-1.425	0.955	0.474	NaN	NaN	NaN	NaN	NaN	NaN	-1.237	0.637	0.646	NaN	NaN	NaN	-1.239	0.41	0.574	-1.297	0.27	0.623	-1.381	0.104	0.548	-1.252	0.033	0.584	NaN	NaN	NaN	-1.308	0.863	0.285	-1.298	0.685	0.237	-1.259	0.536	0.269	-1.242	0.463	0.261	NaN	NaN	NaN	-1.206	0.09	0.239
592	2.96	-1.426	0.955	0.473	NaN	NaN	NaN	NaN	NaN	NaN	-1.237	0.637	0.646	NaN	NaN	NaN	-1.239	0.41	0.574	-1.296	0.27	0.622	-1.381	0.104	0.548	-1.252	0.033	0.584	NaN	NaN	NaN	-1.307	0.863	0.284	-1.298	0.685	0.236	-1.26	0.535	0.27	-1.243	0.462	0.261	NaN	NaN	NaN	-1.205	0.089	0.238
593	2.965	-1.425	0.955	0.472	NaN	NaN	NaN	NaN	NaN	NaN	-1.237	0.637	0.645	NaN	NaN	NaN	-1.238	0.41	0.574	-1.296	0.27	0.622	-1.381	0.104	0.548	-1.252	0.033	0.584	NaN	NaN	NaN	-1.307	0.863	0.284	-1.298	0.684	0.236	-1.26	0.533	0.271	-1.244	0.462	0.261	NaN	NaN	NaN	-1.204	0.089	0.238
594	2.97	-1.425	0.955	0.471	NaN	NaN	NaN	NaN	NaN	NaN	-1.236	0.636	0.644	NaN	NaN	NaN	-1.238	0.41	0.573	-1.296	0.27	0.621	-1.381	0.104	0.548	-1.253	0.034	0.584	NaN	NaN	NaN	-1.306	0.863	0.283	-1.298	0.684	0.236	-1.262	0.533	0.271	-1.244	0.462	0.261	NaN	NaN	NaN	-1.203	0.089	0.237
595	2.975	-1.424	0.955	0.471	NaN	NaN	NaN	NaN	NaN	NaN	-1.235	0.636	0.643	NaN	NaN	NaN	-1.237	0.41	0.573	-1.295	0.27	0.621	-1.381	0.104	0.548	-1.252	0.033	0.584	NaN	NaN	NaN	-1.305	0.863	0.283	-1.298	0.683	0.236	-1.264	0.533	0.271	-1.244	0.461	0.261	NaN	NaN	NaN	-1.203	0.089	0.237
596	2.98	-1.424	0.955	0.47	NaN	NaN	NaN	NaN	NaN	NaN	-1.235	0.636	0.643	NaN	NaN	NaN	-1.237	0.41	0.572	-1.295	0.27	0.621	-1.381	0.104	0.548	-1.252	0.033	0.584	NaN	NaN	NaN	-1.304	0.863	0.282	-1.297	0.683	0.236	-1.265	0.533	0.271	-1.244	0.461	0.261	NaN	NaN	NaN	-1.203	0.089	0.237
597	2.985	-1.422	0.954	0.469	NaN	NaN	NaN	NaN	NaN	NaN	-1.235	0.637	0.643	NaN	NaN	NaN	-1.237	0.41	0.572	-1.295	0.27	0.621	-1.381	0.104	0.548	-1.253	0.034	0.584	NaN	NaN	NaN	-1.303	0.863	0.281	-1.298	0.683	0.235	-1.265	0.532	0.27	-1.244	0.461	0.26	NaN	NaN	NaN	-1.203	0.089	0.237
598	2.99	-1.42	0.953	0.468	NaN	NaN	NaN	NaN	NaN	NaN	-1.234	0.637	0.642	NaN	NaN	NaN	-1.237	0.41	0.572	-1.295	0.27	0.621	-1.381	0.104	0.548	-1.253	0.034	0.584	NaN	NaN	NaN	-1.303	0.863	0.281	-1.298	0.683	0.235	-1.264	0.532	0.27	-1.243	0.462	0.26	NaN	NaN	NaN	-1.204	0.09	0.236
599	2.995	-1.421	0.954	0.468	NaN	NaN	NaN	NaN	NaN	NaN	-1.233	0.637	0.641	NaN	NaN	NaN	-1.237	0.41	0.571	-1.295	0.271	0.62	-1.381	0.104	0.548	-1.253	0.034	0.584	NaN	NaN	NaN	-1.302	0.863	0.281	-1.298	0.682	0.235	-1.263	0.532	0.268	-1.242	0.461	0.259	NaN	NaN	NaN	-1.204	0.09	0.235
600	3	-1.421	0.955	0.468	NaN	NaN	NaN	NaN	NaN	NaN	-1.233	0.637	0.641	NaN	NaN	NaN	-1.236	0.41	0.571	-1.295	0.271	0.62	-1.381	0.104	0.548	-1.253	0.034	0.584	NaN	NaN	NaN	-1.302	0.864	0.28	-1.298	0.683	0.235	-1.263	0.534	0.266	-1.241	0.461	0.259	NaN	NaN	NaN	-1.204	0.09	0.235
601	3.005	-1.42	0.954	0.467	NaN	NaN	NaN	NaN	NaN	NaN	-1.232	0.637	0.641	NaN	NaN	NaN	-1.236	0.41	0.57	-1.294	0.27	0.619	-1.381	0.104	0.548	-1.253	0.034	0.584	NaN	NaN	NaN	-1.302	0.864	0.279	-1.298	0.684	0.234	-1.262	0.535	0.264	-1.241	0.461	0.259	NaN	NaN	NaN	-1.204	0.09	0.235
602	3.01	-1.417	0.953	0.466	NaN	NaN	NaN	NaN	NaN	NaN	-1.232	0.638	0.64	NaN	NaN	NaN	-1.236	0.41	0.569	-1.294	0.269	0.618	-1.381	0.104	0.548	-1.253	0.034	0.584	NaN	NaN	NaN	-1.302	0.865	0.278	-1.298	0.685	0.233	-1.26	0.536	0.263	-1.242	0.461	0.258	NaN	NaN	NaN	-1.204	0.091	0.234
603	3.015	-1.417	0.954	0.466	NaN	NaN	NaN	NaN	NaN	NaN	-1.232	0.638	0.64	NaN	NaN	NaN	-1.236	0.41	0.569	-1.294	0.27	0.619	-1.381	0.104	0.548	-1.253	0.035	0.584	NaN	NaN	NaN	-1.302	0.865	0.278	-1.298	0.686	0.232	-1.259	0.536	0.262	-1.242	0.461	0.257	NaN	NaN	NaN	-1.205	0.091	0.234
604	3.02	-1.416	0.954	0.467	NaN	NaN	NaN	NaN	NaN	NaN	-1.232	0.638	0.639	NaN	NaN	NaN	-1.236	0.41	0.568	-1.293	0.269	0.618	-1.381	0.104	0.548	-1.253	0.035	0.584	NaN	NaN	NaN	-1.302	0.866	0.277	-1.298	0.687	0.23	-1.259	0.536	0.261	-1.242	0.461	0.257	NaN	NaN	NaN	-1.205	0.091	0.233
605	3.025	-1.413	0.953	0.468	NaN	NaN	NaN	NaN	NaN	NaN	-1.232	0.638	0.639	NaN	NaN	NaN	-1.236	0.41	0.568	-1.293	0.268	0.618	-1.381	0.104	0.548	-1.253	0.035	0.584	NaN	NaN	NaN	-1.302	0.866	0.276	-1.297	0.688	0.229	-1.259	0.536	0.261	-1.243	0.461	0.256	NaN	NaN	NaN	-1.205	0.091	0.233
606	3.03	-1.417	0.957	0.467	NaN	NaN	NaN	NaN	NaN	NaN	-1.232	0.638	0.638	NaN	NaN	NaN	-1.236	0.411	0.568	-1.293	0.268	0.618	-1.381	0.104	0.548	-1.253	0.035	0.584	NaN	NaN	NaN	-1.302	0.866	0.276	-1.297	0.689	0.228	-1.26	0.536	0.26	-1.244	0.461	0.256	NaN	NaN	NaN	-1.205	0.091	0.233
607	3.035	-1.415	0.956	0.467	NaN	NaN	NaN	NaN	NaN	NaN	-1.232	0.639	0.637	NaN	NaN	NaN	-1.236	0.411	0.568	-1.294	0.269	0.618	-1.381	0.104	0.548	-1.253	0.035	0.584	NaN	NaN	NaN	-1.302	0.867	0.275	-1.296	0.689	0.227	-1.262	0.537	0.26	-1.245	0.462	0.255	NaN	NaN	NaN	-1.204	0.091	0.232
608	3.04	-1.412	0.954	0.467	NaN	NaN	NaN	NaN	NaN	NaN	-1.231	0.639	0.637	NaN	NaN	NaN	-1.237	0.411	0.567	-1.295	0.272	0.619	-1.381	0.104	0.548	-1.253	0.035	0.584	NaN	NaN	NaN	-1.303	0.868	0.275	-1.296	0.69	0.225	-1.264	0.538	0.259	-1.245	0.462	0.255	NaN	NaN	NaN	-1.204	0.091	0.232
609	3.045	-1.414	0.957	0.465	NaN	NaN	NaN	NaN	NaN	NaN	-1.231	0.639	0.636	NaN	NaN	NaN	-1.237	0.411	0.567	-1.296	0.273	0.619	-1.381	0.104	0.548	-1.253	0.035	0.584	NaN	NaN	NaN	-1.303	0.868	0.274	-1.295	0.69	0.224	-1.265	0.538	0.259	-1.246	0.462	0.255	NaN	NaN	NaN	-1.204	0.091	0.232
610	3.05	-1.413	0.957	0.463	NaN	NaN	NaN	NaN	NaN	NaN	-1.231	0.639	0.635	NaN	NaN	NaN	-1.237	0.411	0.567	-1.296	0.273	0.619	-1.381	0.104	0.548	-1.253	0.035	0.584	NaN	NaN	NaN	-1.303	0.869	0.273	-1.295	0.691	0.223	-1.265	0.538	0.259	-1.247	0.462	0.254	NaN	NaN	NaN	-1.204	0.091	0.232
611	3.055	-1.413	0.958	0.463	NaN	NaN	NaN	NaN	NaN	NaN	-1.231	0.639	0.635	NaN	NaN	NaN	-1.238	0.411	0.566	-1.297	0.273	0.619	-1.381	0.104	0.548	-1.253	0.035	0.584	NaN	NaN	NaN	-1.303	0.869	0.273	-1.295	0.691	0.222	-1.265	0.538	0.259	-1.248	0.462	0.254	NaN	NaN	NaN	-1.204	0.091	0.232
612	3.06	-1.413	0.959	0.463	NaN	NaN	NaN	NaN	NaN	NaN	-1.231	0.639	0.634	NaN	NaN	NaN	-1.238	0.412	0.566	-1.297	0.273	0.619	-1.381	0.104	0.548	-1.253	0.035	0.584	NaN	NaN	NaN	-1.303	0.87	0.272	-1.295	0.69	0.222	-1.265	0.538	0.259	-1.249	0.462	0.253	NaN	NaN	NaN	-1.204	0.091	0.232
613	3.065	-1.411	0.959	0.461	NaN	NaN	NaN	NaN	NaN	NaN	-1.231	0.639	0.633	NaN	NaN	NaN	-1.239	0.412	0.566	-1.297	0.273	0.618	-1.381	0.104	0.548	-1.253	0.035	0.584	NaN	NaN	NaN	-1.303	0.87	0.271	-1.296	0.69	0.221	-1.265	0.538	0.259	-1.25	0.463	0.252	NaN	NaN	NaN	-1.204	0.091	0.232
614	3.07	-1.411	0.96	0.461	NaN	NaN	NaN	NaN	NaN	NaN	-1.231	0.639	0.632	NaN	NaN	NaN	-1.24	0.413	0.566	-1.297	0.274	0.618	-1.381	0.104	0.548	-1.253	0.035	0.584	NaN	NaN	NaN	-1.303	0.87	0.271	-1.297	0.69	0.22	-1.265	0.537	0.259	-1.251	0.463	0.252	NaN	NaN	NaN	-1.205	0.091	0.232
615	3.075	-1.412	0.961	0.461	NaN	NaN	NaN	NaN	NaN	NaN	-1.231	0.639	0.632	NaN	NaN	NaN	-1.24	0.414	0.566	-1.298	0.274	0.618	-1.381	0.104	0.548	-1.253	0.035	0.584	NaN	NaN	NaN	-1.303	0.87	0.27	-1.298	0.69	0.22	-1.266	0.537	0.259	-1.251	0.462	0.252	NaN	NaN	NaN	-1.205	0.091	0.232
616	3.08	-1.41	0.96	0.459	NaN	NaN	NaN	NaN	NaN	NaN	-1.231	0.639	0.631	NaN	NaN	NaN	-1.241	0.414	0.566	-1.298	0.274	0.618	-1.381	0.104	0.548	-1.253	0.035	0.584	NaN	NaN	NaN	-1.303	0.87	0.269	-1.299	0.689	0.22	-1.266	0.537	0.259	-1.251	0.462	0.253	NaN	NaN	NaN	-1.205	0.091	0.232
617	3.085	-1.41	0.961	0.459	NaN	NaN	NaN	NaN	NaN	NaN	-1.231	0.64	0.631	NaN	NaN	NaN	-1.241	0.414	0.566	-1.298	0.275	0.618	-1.381	0.104	0.548	-1.253	0.035	0.584	NaN	NaN	NaN	-1.302	0.87	0.269	-1.299	0.689	0.221	-1.267	0.537	0.259	-1.252	0.462	0.252	NaN	NaN	NaN	-1.205	0.091	0.232
618	3.09	-1.412	0.963	0.46	NaN	NaN	NaN	NaN	NaN	NaN	-1.23	0.64	0.63	NaN	NaN	NaN	-1.242	0.414	0.566	-1.299	0.275	0.618	-1.381	0.103	0.548	-1.253	0.035	0.584	NaN	NaN	NaN	-1.302	0.87	0.268	-1.301	0.689	0.22	-1.268	0.536	0.259	-1.252	0.462	0.253	NaN	NaN	NaN	-1.205	0.091	0.232
619	3.095	-1.411	0.963	0.459	NaN	NaN	NaN	NaN	NaN	NaN	-1.23	0.64	0.63	NaN	NaN	NaN	-1.242	0.414	0.565	-1.299	0.276	0.618	-1.381	0.103	0.548	-1.253	0.035	0.584	NaN	NaN	NaN	-1.302	0.871	0.267	-1.304	0.691	0.22	-1.268	0.536	0.258	-1.252	0.462	0.253	NaN	NaN	NaN	-1.205	0.091	0.232
620	3.1	-1.408	0.962	0.457	NaN	NaN	NaN	NaN	NaN	NaN	-1.23	0.64	0.629	NaN	NaN	NaN	-1.242	0.414	0.565	-1.299	0.276	0.618	-1.382	0.103	0.548	-1.253	0.035	0.584	NaN	NaN	NaN	-1.302	0.871	0.266	-1.303	0.688	0.221	-1.269	0.537	0.258	-1.252	0.462	0.253	NaN	NaN	NaN	-1.204	0.091	0.232
621	3.105	-1.408	0.962	0.456	NaN	NaN	NaN	NaN	NaN	NaN	-1.229	0.641	0.629	NaN	NaN	NaN	-1.242	0.414	0.564	-1.299	0.276	0.618	-1.382	0.103	0.548	-1.253	0.035	0.584	NaN	NaN	NaN	-1.301	0.871	0.266	-1.304	0.688	0.221	-1.27	0.537	0.258	-1.253	0.462	0.253	NaN	NaN	NaN	-1.205	0.091	0.232
622	3.11	-1.409	0.963	0.456	NaN	NaN	NaN	NaN	NaN	NaN	-1.229	0.641	0.628	NaN	NaN	NaN	-1.242	0.414	0.564	-1.299	0.275	0.617	-1.382	0.103	0.548	-1.253	0.035	0.584	NaN	NaN	NaN	-1.3	0.871	0.265	-1.307	0.69	0.221	-1.271	0.537	0.258	-1.253	0.462	0.252	NaN	NaN	NaN	-1.205	0.091	0.232
623	3.115	-1.407	0.962	0.454	NaN	NaN	NaN	NaN	NaN	NaN	-1.229	0.641	0.627	NaN	NaN	NaN	-1.242	0.413	0.563	-1.299	0.275	0.617	-1.382	0.103	0.548	-1.253	0.035	0.584	NaN	NaN	NaN	-1.3	0.871	0.264	-1.311	0.692	0.221	-1.273	0.538	0.257	-1.253	0.462	0.252	NaN	NaN	NaN	-1.205	0.091	0.232
624	3.12	-1.406	0.962	0.453	NaN	NaN	NaN	NaN	NaN	NaN	-1.228	0.641	0.627	NaN	NaN	NaN	-1.242	0.413	0.562	-1.299	0.275	0.616	-1.382	0.103	0.548	-1.253	0.036	0.584	NaN	NaN	NaN	-1.3	0.871	0.264	-1.309	0.69	0.22	-1.273	0.538	0.257	-1.254	0.461	0.252	NaN	NaN	NaN	-1.205	0.091	0.232
625	3.125	-1.406	0.963	0.453	NaN	NaN	NaN	NaN	NaN	NaN	-1.228	0.642	0.626	NaN	NaN	NaN	-1.242	0.414	0.562	-1.299	0.275	0.616	-1.382	0.104	0.548	-1.253	0.036	0.584	NaN	NaN	NaN	-1.3	0.871	0.263	-1.312	0.692	0.219	-1.274	0.538	0.257	-1.255	0.462	0.251	NaN	NaN	NaN	-1.205	0.091	0.232
626	3.13	-1.407	0.964	0.453	NaN	NaN	NaN	NaN	NaN	NaN	-1.227	0.642	0.626	NaN	NaN	NaN	-1.242	0.414	0.562	-1.299	0.276	0.616	-1.383	0.105	0.548	-1.253	0.036	0.583	NaN	NaN	NaN	-1.299	0.871	0.262	-1.313	0.692	0.218	-1.275	0.537	0.257	-1.257	0.463	0.25	NaN	NaN	NaN	-1.205	0.091	0.232
627	3.135	-1.405	0.963	0.451	NaN	NaN	NaN	NaN	NaN	NaN	-1.227	0.642	0.625	NaN	NaN	NaN	-1.242	0.414	0.561	-1.299	0.276	0.616	-1.382	0.104	0.548	-1.253	0.036	0.583	NaN	NaN	NaN	-1.299	0.871	0.261	-1.313	0.692	0.217	-1.275	0.537	0.257	-1.258	0.464	0.25	NaN	NaN	NaN	-1.205	0.091	0.232
628	3.14	-1.404	0.963	0.45	NaN	NaN	NaN	NaN	NaN	NaN	-1.226	0.642	0.624	NaN	NaN	NaN	-1.243	0.414	0.561	-1.299	0.276	0.616	-1.382	0.103	0.548	-1.253	0.036	0.583	NaN	NaN	NaN	-1.298	0.87	0.261	-1.312	0.691	0.217	-1.275	0.537	0.257	-1.259	0.463	0.249	NaN	NaN	NaN	-1.205	0.091	0.233
629	3.145	-1.401	0.962	0.451	NaN	NaN	NaN	NaN	NaN	NaN	-1.225	0.642	0.624	NaN	NaN	NaN	-1.243	0.414	0.561	-1.299	0.276	0.616	-1.382	0.103	0.548	-1.253	0.036	0.583	NaN	NaN	NaN	-1.298	0.871	0.26	-1.31	0.688	0.218	-1.275	0.536	0.257	-1.259	0.463	0.249	NaN	NaN	NaN	-1.206	0.091	0.233
630	3.15	-1.399	0.961	0.451	NaN	NaN	NaN	NaN	NaN	NaN	-1.225	0.642	0.623	NaN	NaN	NaN	-1.243	0.414	0.561	-1.299	0.276	0.615	-1.383	0.103	0.548	-1.253	0.036	0.583	NaN	NaN	NaN	-1.298	0.871	0.26	-1.311	0.689	0.217	-1.275	0.536	0.257	-1.26	0.463	0.249	NaN	NaN	NaN	-1.206	0.091	0.233
631	3.155	-1.401	0.963	0.449	NaN	NaN	NaN	NaN	NaN	NaN	-1.224	0.642	0.623	NaN	NaN	NaN	-1.242	0.414	0.56	-1.299	0.276	0.615	-1.383	0.103	0.548	-1.253	0.036	0.583	NaN	NaN	NaN	-1.297	0.871	0.259	-1.314	0.693	0.216	-1.275	0.535	0.256	-1.26	0.463	0.249	NaN	NaN	NaN	-1.206	0.091	0.233
632	3.16	-1.401	0.964	0.447	NaN	NaN	NaN	NaN	NaN	NaN	-1.224	0.643	0.622	NaN	NaN	NaN	-1.242	0.414	0.56	-1.299	0.276	0.615	-1.383	0.104	0.548	-1.253	0.036	0.583	NaN	NaN	NaN	-1.297	0.87	0.258	-1.314	0.692	0.214	-1.275	0.534	0.256	-1.26	0.463	0.249	NaN	NaN	NaN	-1.207	0.091	0.233
633	3.165	-1.399	0.963	0.448	NaN	NaN	NaN	NaN	NaN	NaN	-1.223	0.643	0.621	NaN	NaN	NaN	-1.242	0.414	0.56	-1.299	0.276	0.615	-1.384	0.105	0.548	-1.253	0.036	0.583	NaN	NaN	NaN	-1.296	0.87	0.258	-1.311	0.691	0.214	-1.275	0.534	0.256	-1.26	0.462	0.249	NaN	NaN	NaN	-1.207	0.091	0.234
634	3.17	-1.396	0.962	0.448	NaN	NaN	NaN	NaN	NaN	NaN	-1.223	0.642	0.621	NaN	NaN	NaN	-1.242	0.414	0.56	-1.299	0.276	0.615	-1.383	0.103	0.548	-1.253	0.036	0.583	NaN	NaN	NaN	-1.296	0.871	0.257	-1.307	0.688	0.214	-1.275	0.534	0.255	-1.261	0.462	0.249	NaN	NaN	NaN	-1.207	0.091	0.234
635	3.175	-1.399	0.964	0.446	NaN	NaN	NaN	NaN	NaN	NaN	-1.222	0.642	0.621	NaN	NaN	NaN	-1.242	0.414	0.559	-1.299	0.276	0.615	-1.383	0.103	0.548	-1.253	0.036	0.583	NaN	NaN	NaN	-1.295	0.871	0.256	-1.306	0.687	0.214	-1.275	0.534	0.255	-1.261	0.462	0.249	NaN	NaN	NaN	-1.207	0.091	0.234
636	3.18	-1.399	0.965	0.445	NaN	NaN	NaN	NaN	NaN	NaN	-1.222	0.643	0.62	NaN	NaN	NaN	-1.242	0.414	0.559	-1.299	0.277	0.615	-1.383	0.103	0.548	-1.253	0.036	0.583	NaN	NaN	NaN	-1.295	0.87	0.256	-1.304	0.687	0.214	-1.275	0.534	0.255	-1.261	0.462	0.249	NaN	NaN	NaN	-1.207	0.091	0.234
637	3.185	-1.398	0.965	0.444	NaN	NaN	NaN	NaN	NaN	NaN	-1.222	0.643	0.62	NaN	NaN	NaN	-1.242	0.414	0.559	-1.299	0.277	0.614	-1.383	0.103	0.548	-1.253	0.036	0.583	NaN	NaN	NaN	-1.294	0.87	0.255	-1.303	0.687	0.213	-1.274	0.534	0.254	-1.26	0.461	0.249	NaN	NaN	NaN	-1.207	0.09	0.234
638	3.19	-1.397	0.965	0.444	NaN	NaN	NaN	NaN	NaN	NaN	-1.221	0.643	0.619	NaN	NaN	NaN	-1.242	0.414	0.559	-1.299	0.277	0.614	-1.383	0.103	0.548	-1.253	0.036	0.583	NaN	NaN	NaN	-1.294	0.87	0.254	-1.302	0.687	0.212	-1.274	0.534	0.254	-1.258	0.459	0.249	NaN	NaN	NaN	-1.207	0.09	0.234
639	3.195	-1.397	0.965	0.443	NaN	NaN	NaN	NaN	NaN	NaN	-1.221	0.643	0.619	NaN	NaN	NaN	-1.242	0.414	0.559	-1.299	0.277	0.614	-1.383	0.103	0.548	-1.253	0.036	0.583	NaN	NaN	NaN	-1.293	0.87	0.254	-1.301	0.687	0.212	-1.273	0.534	0.253	-1.258	0.459	0.249	NaN	NaN	NaN	-1.207	0.09	0.234
640	3.2	-1.396	0.965	0.443	NaN	NaN	NaN	NaN	NaN	NaN	-1.221	0.643	0.618	NaN	NaN	NaN	-1.242	0.414	0.558	-1.299	0.277	0.614	-1.383	0.103	0.548	-1.253	0.036	0.583	NaN	NaN	NaN	-1.293	0.87	0.253	-1.3	0.687	0.211	-1.273	0.534	0.253	-1.258	0.459	0.248	NaN	NaN	NaN	-1.207	0.09	0.233
641	3.205	-1.395	0.965	0.442	NaN	NaN	NaN	NaN	NaN	NaN	-1.221	0.643	0.618	NaN	NaN	NaN	-1.242	0.414	0.558	-1.299	0.277	0.614	-1.383	0.103	0.548	-1.253	0.036	0.583	NaN	NaN	NaN	-1.293	0.87	0.252	-1.299	0.687	0.211	-1.272	0.535	0.253	-1.258	0.46	0.247	NaN	NaN	NaN	-1.207	0.09	0.233
642	3.21	-1.395	0.965	0.442	NaN	NaN	NaN	NaN	NaN	NaN	-1.22	0.643	0.617	NaN	NaN	NaN	-1.242	0.415	0.557	-1.299	0.277	0.613	-1.383	0.103	0.548	-1.253	0.036	0.583	NaN	NaN	NaN	-1.292	0.87	0.252	-1.298	0.687	0.21	-1.272	0.535	0.252	-1.257	0.46	0.246	NaN	NaN	NaN	-1.207	0.09	0.233
643	3.215	-1.394	0.965	0.441	NaN	NaN	NaN	NaN	NaN	NaN	-1.22	0.643	0.617	NaN	NaN	NaN	-1.242	0.415	0.557	-1.299	0.277	0.613	-1.382	0.103	0.548	-1.253	0.036	0.583	NaN	NaN	NaN	-1.291	0.87	0.252	-1.297	0.688	0.209	-1.271	0.535	0.252	-1.257	0.46	0.246	NaN	NaN	NaN	-1.206	0.09	0.233
644	3.22	-1.393	0.965	0.441	NaN	NaN	NaN	NaN	NaN	NaN	-1.22	0.643	0.616	NaN	NaN	NaN	-1.242	0.415	0.557	-1.299	0.277	0.613	-1.382	0.103	0.548	-1.254	0.036	0.583	NaN	NaN	NaN	-1.291	0.87	0.251	-1.296	0.688	0.209	-1.271	0.535	0.251	-1.256	0.461	0.245	NaN	NaN	NaN	-1.206	0.09	0.233
645	3.225	-1.392	0.966	0.44	NaN	NaN	NaN	NaN	NaN	NaN	-1.22	0.643	0.616	NaN	NaN	NaN	-1.242	0.414	0.556	-1.299	0.277	0.613	-1.383	0.104	0.548	-1.254	0.036	0.583	NaN	NaN	NaN	-1.29	0.87	0.251	-1.295	0.688	0.209	-1.27	0.535	0.25	-1.256	0.461	0.245	NaN	NaN	NaN	-1.206	0.09	0.233
646	3.23	-1.392	0.966	0.44	NaN	NaN	NaN	NaN	NaN	NaN	-1.22	0.643	0.616	NaN	NaN	NaN	-1.241	0.414	0.556	-1.299	0.278	0.613	-1.384	0.106	0.547	-1.254	0.036	0.583	NaN	NaN	NaN	-1.29	0.87	0.25	-1.294	0.688	0.208	-1.269	0.535	0.25	-1.255	0.461	0.245	NaN	NaN	NaN	-1.206	0.09	0.233
647	3.235	-1.391	0.966	0.44	NaN	NaN	NaN	NaN	NaN	NaN	-1.219	0.644	0.615	NaN	NaN	NaN	-1.241	0.414	0.555	-1.299	0.278	0.613	-1.384	0.106	0.547	-1.253	0.036	0.583	NaN	NaN	NaN	-1.29	0.87	0.25	-1.294	0.689	0.207	-1.268	0.536	0.25	-1.255	0.461	0.244	NaN	NaN	NaN	-1.206	0.09	0.233
648	3.24	-1.39	0.966	0.439	NaN	NaN	NaN	NaN	NaN	NaN	-1.219	0.643	0.615	NaN	NaN	NaN	-1.241	0.414	0.555	-1.299	0.278	0.613	-1.384	0.107	0.547	-1.253	0.036	0.583	NaN	NaN	NaN	-1.29	0.871	0.249	-1.293	0.689	0.207	-1.267	0.535	0.249	-1.254	0.461	0.244	NaN	NaN	NaN	-1.206	0.09	0.233
649	3.245	-1.389	0.966	0.439	NaN	NaN	NaN	NaN	NaN	NaN	-1.219	0.643	0.614	NaN	NaN	NaN	-1.241	0.414	0.555	-1.299	0.279	0.613	-1.384	0.106	0.548	-1.253	0.036	0.583	NaN	NaN	NaN	-1.289	0.871	0.248	-1.293	0.689	0.206	-1.267	0.536	0.249	-1.254	0.461	0.244	NaN	NaN	NaN	-1.206	0.09	0.233
650	3.25	-1.389	0.967	0.438	NaN	NaN	NaN	NaN	NaN	NaN	-1.218	0.643	0.614	NaN	NaN	NaN	-1.241	0.414	0.555	-1.299	0.279	0.613	-1.383	0.105	0.548	-1.253	0.036	0.583	NaN	NaN	NaN	-1.289	0.872	0.248	-1.292	0.689	0.206	-1.266	0.536	0.248	-1.253	0.461	0.243	NaN	NaN	NaN	-1.206	0.09	0.233
651	3.255	-1.388	0.967	0.438	NaN	NaN	NaN	NaN	NaN	NaN	-1.218	0.643	0.613	NaN	NaN	NaN	-1.241	0.415	0.555	-1.299	0.279	0.613	-1.383	0.105	0.548	-1.253	0.036	0.583	NaN	NaN	NaN	-1.288	0.872	0.247	-1.292	0.688	0.206	-1.265	0.535	0.247	-1.253	0.462	0.243	NaN	NaN	NaN	-1.206	0.09	0.233
652	3.26	-1.387	0.967	0.437	NaN	NaN	NaN	NaN	NaN	NaN	-1.218	0.643	0.613	NaN	NaN	NaN	-1.241	0.415	0.554	-1.299	0.279	0.612	-1.382	0.104	0.548	-1.253	0.036	0.583	NaN	NaN	NaN	-1.287	0.872	0.247	-1.291	0.689	0.205	-1.265	0.536	0.247	-1.252	0.462	0.243	NaN	NaN	NaN	-1.206	0.09	0.233
653	3.265	-1.386	0.968	0.437	NaN	NaN	NaN	NaN	NaN	NaN	-1.217	0.643	0.613	NaN	NaN	NaN	-1.241	0.415	0.554	-1.299	0.279	0.612	-1.383	0.104	0.548	-1.254	0.036	0.583	NaN	NaN	NaN	-1.287	0.872	0.246	-1.291	0.689	0.205	-1.264	0.536	0.247	-1.252	0.462	0.243	NaN	NaN	NaN	-1.206	0.09	0.233
654	3.27	-1.385	0.968	0.436	NaN	NaN	NaN	NaN	NaN	NaN	-1.217	0.643	0.612	NaN	NaN	NaN	-1.241	0.415	0.554	-1.299	0.279	0.612	-1.383	0.105	0.548	-1.253	0.036	0.583	NaN	NaN	NaN	-1.286	0.872	0.245	-1.291	0.689	0.204	-1.264	0.536	0.246	-1.251	0.462	0.243	NaN	NaN	NaN	-1.206	0.09	0.233
655	3.275	-1.384	0.968	0.435	NaN	NaN	NaN	NaN	NaN	NaN	-1.217	0.644	0.612	NaN	NaN	NaN	-1.24	0.415	0.554	-1.299	0.279	0.612	-1.383	0.105	0.548	-1.254	0.036	0.583	NaN	NaN	NaN	-1.285	0.872	0.245	-1.29	0.688	0.204	-1.264	0.537	0.245	-1.251	0.462	0.242	NaN	NaN	NaN	-1.206	0.09	0.233
656	3.28	-1.383	0.968	0.434	NaN	NaN	NaN	NaN	NaN	NaN	-1.216	0.644	0.611	NaN	NaN	NaN	-1.24	0.415	0.554	-1.299	0.28	0.612	-1.383	0.105	0.548	-1.254	0.036	0.583	NaN	NaN	NaN	-1.284	0.872	0.244	-1.29	0.688	0.204	-1.264	0.537	0.245	-1.251	0.462	0.242	NaN	NaN	NaN	-1.206	0.09	0.233
657	3.285	-1.382	0.968	0.434	NaN	NaN	NaN	NaN	NaN	NaN	-1.216	0.644	0.611	NaN	NaN	NaN	-1.241	0.415	0.554	-1.299	0.279	0.612	-1.383	0.105	0.548	-1.254	0.036	0.583	NaN	NaN	NaN	-1.284	0.873	0.243	-1.29	0.688	0.204	-1.264	0.537	0.245	-1.25	0.462	0.242	NaN	NaN	NaN	-1.206	0.09	0.233
658	3.29	-1.381	0.969	0.433	NaN	NaN	NaN	NaN	NaN	NaN	-1.216	0.644	0.611	NaN	NaN	NaN	-1.241	0.416	0.554	-1.299	0.278	0.612	-1.384	0.107	0.548	-1.254	0.036	0.583	NaN	NaN	NaN	-1.283	0.873	0.242	-1.289	0.688	0.203	-1.264	0.538	0.244	-1.249	0.461	0.242	NaN	NaN	NaN	-1.206	0.09	0.232
659	3.295	-1.38	0.969	0.432	NaN	NaN	NaN	NaN	NaN	NaN	-1.215	0.644	0.61	NaN	NaN	NaN	-1.241	0.416	0.554	-1.299	0.28	0.612	-1.384	0.107	0.548	-1.254	0.036	0.583	NaN	NaN	NaN	-1.282	0.873	0.242	-1.289	0.688	0.203	-1.264	0.538	0.244	-1.249	0.46	0.242	NaN	NaN	NaN	-1.206	0.09	0.232
660	3.3	-1.379	0.969	0.432	NaN	NaN	NaN	NaN	NaN	NaN	-1.215	0.644	0.61	NaN	NaN	NaN	-1.241	0.416	0.554	-1.299	0.28	0.612	-1.384	0.107	0.548	-1.254	0.036	0.583	NaN	NaN	NaN	-1.281	0.873	0.241	-1.289	0.688	0.202	-1.264	0.538	0.243	-1.248	0.459	0.241	NaN	NaN	NaN	-1.206	0.089	0.232
661	3.305	-1.378	0.97	0.431	NaN	NaN	NaN	NaN	NaN	NaN	-1.215	0.644	0.61	NaN	NaN	NaN	-1.241	0.416	0.554	-1.299	0.279	0.612	-1.384	0.107	0.548	-1.254	0.036	0.583	NaN	NaN	NaN	-1.28	0.872	0.24	-1.289	0.688	0.202	-1.264	0.538	0.243	-1.248	0.459	0.241	NaN	NaN	NaN	-1.205	0.089	0.232
662	3.31	-1.377	0.97	0.43	NaN	NaN	NaN	NaN	NaN	NaN	-1.214	0.645	0.609	NaN	NaN	NaN	-1.241	0.416	0.554	-1.299	0.28	0.612	-1.384	0.107	0.548	-1.254	0.036	0.584	NaN	NaN	NaN	-1.278	0.872	0.24	-1.289	0.688	0.202	-1.264	0.538	0.243	-1.248	0.459	0.241	NaN	NaN	NaN	-1.205	0.09	0.231
663	3.315	-1.376	0.97	0.43	NaN	NaN	NaN	NaN	NaN	NaN	-1.213	0.645	0.609	NaN	NaN	NaN	-1.24	0.416	0.553	-1.299	0.279	0.611	-1.384	0.108	0.548	-1.254	0.035	0.584	NaN	NaN	NaN	-1.277	0.872	0.239	-1.289	0.688	0.201	-1.263	0.538	0.243	-1.248	0.459	0.24	NaN	NaN	NaN	-1.205	0.09	0.231
664	3.32	-1.375	0.97	0.429	NaN	NaN	NaN	NaN	NaN	NaN	-1.213	0.645	0.609	NaN	NaN	NaN	-1.24	0.416	0.553	-1.298	0.278	0.611	-1.384	0.108	0.548	-1.254	0.035	0.584	NaN	NaN	NaN	-1.277	0.873	0.238	-1.288	0.688	0.201	-1.263	0.538	0.242	-1.248	0.46	0.24	NaN	NaN	NaN	-1.205	0.089	0.232
665	3.325	-1.374	0.97	0.428	NaN	NaN	NaN	NaN	NaN	NaN	-1.212	0.645	0.609	NaN	NaN	NaN	-1.24	0.416	0.553	-1.298	0.278	0.611	-1.384	0.108	0.548	-1.254	0.035	0.584	NaN	NaN	NaN	-1.276	0.873	0.238	-1.288	0.689	0.2	-1.263	0.537	0.242	-1.248	0.46	0.239	NaN	NaN	NaN	-1.206	0.089	0.232
666	3.33	-1.373	0.97	0.428	NaN	NaN	NaN	NaN	NaN	NaN	-1.212	0.644	0.608	NaN	NaN	NaN	-1.239	0.416	0.553	-1.298	0.279	0.611	-1.384	0.108	0.548	-1.254	0.035	0.584	NaN	NaN	NaN	-1.274	0.873	0.238	-1.287	0.689	0.2	-1.262	0.537	0.242	-1.248	0.46	0.239	NaN	NaN	NaN	-1.206	0.089	0.232
667	3.335	-1.372	0.97	0.427	NaN	NaN	NaN	NaN	NaN	NaN	-1.211	0.644	0.608	NaN	NaN	NaN	-1.239	0.416	0.553	-1.298	0.279	0.611	-1.384	0.108	0.548	-1.254	0.035	0.584	NaN	NaN	NaN	-1.273	0.872	0.237	-1.287	0.689	0.199	-1.262	0.537	0.242	-1.248	0.46	0.239	NaN	NaN	NaN	-1.206	0.089	0.232
668	3.34	-1.371	0.971	0.427	NaN	NaN	NaN	NaN	NaN	NaN	-1.21	0.644	0.608	NaN	NaN	NaN	-1.238	0.416	0.553	-1.298	0.279	0.611	-1.384	0.108	0.548	-1.254	0.035	0.584	NaN	NaN	NaN	-1.272	0.872	0.236	-1.286	0.689	0.199	-1.261	0.537	0.242	-1.247	0.459	0.239	NaN	NaN	NaN	-1.206	0.089	0.232
669	3.345	-1.372	0.973	0.428	NaN	NaN	NaN	NaN	NaN	NaN	-1.209	0.644	0.608	NaN	NaN	NaN	-1.237	0.416	0.552	-1.297	0.279	0.611	-1.383	0.108	0.548	-1.254	0.035	0.584	NaN	NaN	NaN	-1.271	0.872	0.236	-1.286	0.689	0.198	-1.261	0.536	0.241	-1.247	0.46	0.239	NaN	NaN	NaN	-1.206	0.089	0.232
670	3.35	-1.371	0.973	0.427	NaN	NaN	NaN	NaN	NaN	NaN	-1.209	0.645	0.607	NaN	NaN	NaN	-1.236	0.416	0.552	-1.297	0.279	0.611	-1.383	0.108	0.548	-1.254	0.035	0.584	NaN	NaN	NaN	-1.27	0.872	0.235	-1.285	0.689	0.197	-1.261	0.536	0.24	-1.248	0.46	0.238	NaN	NaN	NaN	-1.206	0.089	0.232
671	3.355	-1.371	0.973	0.427	NaN	NaN	NaN	NaN	NaN	NaN	-1.208	0.645	0.607	NaN	NaN	NaN	-1.236	0.416	0.553	-1.297	0.279	0.611	-1.383	0.108	0.548	-1.254	0.035	0.584	NaN	NaN	NaN	-1.269	0.872	0.235	-1.284	0.689	0.197	-1.26	0.536	0.24	-1.248	0.46	0.238	NaN	NaN	NaN	-1.206	0.089	0.232
672	3.36	-1.369	0.973	0.427	NaN	NaN	NaN	NaN	NaN	NaN	-1.207	0.645	0.607	NaN	NaN	NaN	-1.235	0.416	0.553	-1.297	0.279	0.611	-1.383	0.108	0.548	-1.254	0.035	0.584	NaN	NaN	NaN	-1.268	0.873	0.234	-1.283	0.689	0.196	-1.26	0.536	0.24	-1.247	0.459	0.238	NaN	NaN	NaN	-1.206	0.089	0.232
673	3.365	-1.368	0.973	0.426	NaN	NaN	NaN	NaN	NaN	NaN	-1.207	0.645	0.607	NaN	NaN	NaN	-1.235	0.416	0.552	-1.296	0.279	0.611	-1.383	0.108	0.548	-1.254	0.035	0.584	NaN	NaN	NaN	-1.267	0.873	0.234	-1.283	0.689	0.196	-1.259	0.536	0.239	-1.247	0.459	0.238	NaN	NaN	NaN	-1.205	0.087	0.233
674	3.37	-1.367	0.974	0.426	NaN	NaN	NaN	NaN	NaN	NaN	-1.206	0.645	0.607	NaN	NaN	NaN	-1.234	0.416	0.552	-1.296	0.28	0.611	-1.383	0.108	0.548	-1.254	0.035	0.584	NaN	NaN	NaN	-1.266	0.873	0.233	-1.282	0.689	0.195	-1.259	0.536	0.239	-1.247	0.459	0.237	NaN	NaN	NaN	-1.203	0.084	0.234
675	3.375	-1.366	0.974	0.425	NaN	NaN	NaN	NaN	NaN	NaN	-1.205	0.645	0.607	NaN	NaN	NaN	-1.233	0.417	0.552	-1.296	0.28	0.611	-1.382	0.108	0.548	-1.254	0.034	0.584	NaN	NaN	NaN	-1.265	0.873	0.233	-1.281	0.689	0.195	-1.259	0.536	0.239	-1.246	0.459	0.237	NaN	NaN	NaN	-1.202	0.084	0.235
676	3.38	-1.365	0.974	0.425	NaN	NaN	NaN	NaN	NaN	NaN	-1.204	0.645	0.606	NaN	NaN	NaN	-1.233	0.417	0.552	-1.296	0.281	0.611	-1.382	0.109	0.548	-1.253	0.034	0.584	NaN	NaN	NaN	-1.264	0.873	0.232	-1.28	0.689	0.194	-1.259	0.536	0.239	-1.246	0.459	0.237	NaN	NaN	NaN	-1.203	0.085	0.234
677	3.385	-1.363	0.974	0.424	NaN	NaN	NaN	NaN	NaN	NaN	-1.204	0.645	0.606	NaN	NaN	NaN	-1.232	0.417	0.552	-1.297	0.285	0.612	-1.381	0.109	0.548	-1.253	0.033	0.584	NaN	NaN	NaN	-1.263	0.873	0.232	-1.279	0.689	0.194	-1.258	0.536	0.238	-1.246	0.459	0.237	NaN	NaN	NaN	-1.204	0.086	0.233
678	3.39	-1.362	0.975	0.424	NaN	NaN	NaN	NaN	NaN	NaN	-1.203	0.645	0.606	NaN	NaN	NaN	-1.231	0.417	0.553	-1.297	0.286	0.612	-1.381	0.11	0.548	-1.253	0.033	0.584	NaN	NaN	NaN	-1.262	0.873	0.231	-1.278	0.69	0.193	-1.258	0.536	0.238	-1.246	0.459	0.237	NaN	NaN	NaN	-1.203	0.084	0.234
679	3.395	-1.362	0.975	0.424	NaN	NaN	NaN	NaN	NaN	NaN	-1.203	0.646	0.606	NaN	NaN	NaN	-1.23	0.417	0.553	-1.296	0.287	0.612	-1.38	0.11	0.548	-1.253	0.033	0.585	NaN	NaN	NaN	-1.26	0.873	0.231	-1.277	0.69	0.193	-1.258	0.536	0.238	-1.246	0.459	0.236	NaN	NaN	NaN	-1.202	0.084	0.235
680	3.4	-1.36	0.975	0.423	NaN	NaN	NaN	NaN	NaN	NaN	-1.202	0.646	0.606	NaN	NaN	NaN	-1.228	0.418	0.553	-1.296	0.287	0.612	-1.38	0.11	0.548	-1.253	0.032	0.585	NaN	NaN	NaN	-1.26	0.873	0.23	-1.276	0.69	0.192	-1.257	0.536	0.238	-1.246	0.459	0.236	NaN	NaN	NaN	-1.202	0.084	0.235
681	3.405	-1.359	0.975	0.423	NaN	NaN	NaN	NaN	NaN	NaN	-1.201	0.646	0.606	NaN	NaN	NaN	-1.227	0.418	0.553	-1.294	0.287	0.612	-1.379	0.111	0.549	-1.253	0.032	0.585	NaN	NaN	NaN	-1.259	0.874	0.23	-1.276	0.69	0.192	-1.257	0.536	0.238	-1.246	0.459	0.236	NaN	NaN	NaN	-1.202	0.084	0.235
682	3.41	-1.358	0.976	0.422	NaN	NaN	NaN	NaN	NaN	NaN	-1.201	0.646	0.606	NaN	NaN	NaN	-1.225	0.418	0.553	-1.292	0.286	0.612	-1.378	0.111	0.549	-1.252	0.032	0.585	NaN	NaN	NaN	-1.258	0.874	0.229	-1.275	0.69	0.192	-1.257	0.536	0.237	-1.245	0.459	0.236	NaN	NaN	NaN	-1.202	0.084	0.235
683	3.415	-1.357	0.976	0.422	NaN	NaN	NaN	NaN	NaN	NaN	-1.2	0.647	0.606	NaN	NaN	NaN	-1.223	0.418	0.552	-1.29	0.286	0.612	-1.377	0.111	0.549	-1.252	0.032	0.585	NaN	NaN	NaN	-1.257	0.874	0.229	-1.274	0.69	0.192	-1.256	0.536	0.237	-1.245	0.459	0.236	NaN	NaN	NaN	-1.202	0.084	0.235
684	3.42	-1.355	0.976	0.421	NaN	NaN	NaN	NaN	NaN	NaN	-1.2	0.647	0.606	NaN	NaN	NaN	-1.221	0.418	0.553	-1.289	0.287	0.612	-1.376	0.111	0.549	-1.252	0.032	0.585	NaN	NaN	NaN	-1.256	0.874	0.229	-1.273	0.69	0.192	-1.256	0.537	0.237	-1.245	0.459	0.236	NaN	NaN	NaN	-1.202	0.084	0.235
685	3.425	-1.352	0.975	0.42	NaN	NaN	NaN	NaN	NaN	NaN	-1.199	0.647	0.606	NaN	NaN	NaN	-1.218	0.419	0.553	-1.287	0.288	0.611	-1.375	0.112	0.549	-1.252	0.032	0.585	NaN	NaN	NaN	-1.255	0.874	0.229	-1.274	0.691	0.191	-1.256	0.537	0.237	-1.245	0.459	0.236	NaN	NaN	NaN	-1.203	0.085	0.234
686	3.43	-1.35	0.975	0.419	NaN	NaN	NaN	NaN	NaN	NaN	NaN	NaN	NaN	NaN	NaN	NaN	-1.216	0.419	0.553	-1.286	0.289	0.612	-1.375	0.114	0.549	-1.252	0.032	0.585	NaN	NaN	NaN	-1.255	0.874	0.228	-1.276	0.694	0.189	-1.255	0.537	0.237	-1.244	0.46	0.235	NaN	NaN	NaN	-1.205	0.088	0.232
687	3.435	-1.349	0.975	0.418	NaN	NaN	NaN	NaN	NaN	NaN	NaN	NaN	NaN	NaN	NaN	NaN	-1.213	0.42	0.554	-1.285	0.291	0.612	-1.375	0.117	0.549	-1.252	0.032	0.585	NaN	NaN	NaN	-1.254	0.874	0.227	-1.276	0.695	0.189	-1.255	0.537	0.237	-1.244	0.46	0.235	NaN	NaN	NaN	-1.206	0.088	0.232
688	3.44	-1.349	0.976	0.418	NaN	NaN	NaN	NaN	NaN	NaN	-1.196	0.649	0.606	NaN	NaN	NaN	-1.211	0.421	0.554	-1.283	0.293	0.613	-1.374	0.119	0.549	-1.252	0.032	0.585	NaN	NaN	NaN	-1.254	0.875	0.227	-1.275	0.694	0.189	-1.254	0.537	0.237	-1.244	0.46	0.235	NaN	NaN	NaN	-1.206	0.088	0.232
689	3.445	-1.349	0.978	0.418	NaN	NaN	NaN	NaN	NaN	NaN	-1.195	0.649	0.606	NaN	NaN	NaN	-1.207	0.421	0.555	-1.281	0.294	0.613	-1.373	0.121	0.549	-1.252	0.032	0.585	NaN	NaN	NaN	-1.252	0.874	0.227	-1.272	0.692	0.19	-1.254	0.537	0.236	-1.244	0.46	0.235	NaN	NaN	NaN	-1.206	0.088	0.232
690	3.45	-1.348	0.978	0.418	NaN	NaN	NaN	NaN	NaN	NaN	-1.193	0.65	0.606	NaN	NaN	NaN	-1.204	0.422	0.555	-1.279	0.297	0.614	-1.371	0.122	0.55	-1.252	0.032	0.585	NaN	NaN	NaN	-1.251	0.874	0.227	-1.27	0.691	0.19	-1.254	0.537	0.236	-1.243	0.46	0.235	NaN	NaN	NaN	-1.206	0.088	0.232
691	3.455	-1.348	0.978	0.417	NaN	NaN	NaN	NaN	NaN	NaN	-1.192	0.65	0.607	NaN	NaN	NaN	-1.2	0.423	0.556	-1.277	0.299	0.615	-1.37	0.123	0.551	-1.252	0.032	0.585	NaN	NaN	NaN	-1.25	0.874	0.226	-1.27	0.691	0.19	-1.253	0.538	0.236	-1.242	0.46	0.234	NaN	NaN	NaN	-1.206	0.088	0.232
692	3.46	-1.346	0.979	0.416	NaN	NaN	NaN	NaN	NaN	NaN	-1.19	0.651	0.607	NaN	NaN	NaN	-1.196	0.425	0.557	-1.273	0.299	0.615	-1.369	0.127	0.551	-1.252	0.033	0.585	NaN	NaN	NaN	-1.25	0.874	0.226	-1.269	0.691	0.19	-1.252	0.538	0.236	-1.242	0.46	0.234	NaN	NaN	NaN	-1.206	0.088	0.232
693	3.465	-1.347	0.98	0.416	NaN	NaN	NaN	NaN	NaN	NaN	-1.187	0.652	0.607	NaN	NaN	NaN	-1.192	0.426	0.559	-1.27	0.3	0.616	-1.367	0.13	0.552	-1.252	0.033	0.585	NaN	NaN	NaN	-1.249	0.874	0.225	-1.27	0.692	0.189	-1.252	0.538	0.236	-1.242	0.461	0.234	NaN	NaN	NaN	-1.205	0.087	0.232
694	3.47	-1.346	0.98	0.416	NaN	NaN	NaN	NaN	NaN	NaN	-1.185	0.652	0.608	NaN	NaN	NaN	-1.187	0.426	0.56	-1.267	0.303	0.616	-1.365	0.131	0.553	-1.252	0.033	0.585	NaN	NaN	NaN	-1.248	0.874	0.225	-1.272	0.694	0.188	-1.252	0.538	0.235	-1.241	0.461	0.234	NaN	NaN	NaN	-1.203	0.085	0.234
695	3.475	-1.345	0.98	0.415	NaN	NaN	NaN	NaN	NaN	NaN	-1.182	0.653	0.609	NaN	NaN	NaN	-1.182	0.426	0.561	-1.264	0.305	0.617	-1.362	0.133	0.554	-1.252	0.033	0.585	NaN	NaN	NaN	-1.247	0.874	0.225	-1.272	0.694	0.187	-1.251	0.538	0.235	-1.241	0.46	0.233	NaN	NaN	NaN	-1.203	0.084	0.235
696	3.48	-1.342	0.979	0.413	NaN	NaN	NaN	NaN	NaN	NaN	-1.178	0.653	0.609	NaN	NaN	NaN	-1.177	0.428	0.562	-1.259	0.306	0.618	-1.359	0.136	0.554	-1.252	0.033	0.585	NaN	NaN	NaN	-1.246	0.874	0.224	-1.271	0.693	0.188	-1.25	0.538	0.235	-1.241	0.46	0.233	NaN	NaN	NaN	-1.202	0.084	0.235
697	3.485	-1.341	0.979	0.412	NaN	NaN	NaN	NaN	NaN	NaN	-1.175	0.654	0.61	NaN	NaN	NaN	-1.172	0.43	0.563	-1.255	0.308	0.619	-1.357	0.14	0.554	-1.251	0.034	0.586	NaN	NaN	NaN	-1.245	0.874	0.223	-1.268	0.692	0.188	-1.25	0.538	0.234	-1.241	0.461	0.231	NaN	NaN	NaN	-1.202	0.084	0.235
698	3.49	-1.34	0.979	0.411	NaN	NaN	NaN	NaN	NaN	NaN	-1.172	0.655	0.611	NaN	NaN	NaN	-1.166	0.431	0.565	-1.252	0.311	0.62	-1.354	0.142	0.555	-1.251	0.034	0.586	NaN	NaN	NaN	-1.244	0.873	0.223	-1.269	0.692	0.187	-1.249	0.537	0.234	-1.241	0.461	0.231	NaN	NaN	NaN	-1.202	0.084	0.235
699	3.495	-1.339	0.979	0.41	NaN	NaN	NaN	NaN	NaN	NaN	-1.168	0.656	0.612	NaN	NaN	NaN	-1.16	0.431	0.566	-1.248	0.314	0.622	-1.351	0.144	0.555	-1.25	0.033	0.586	NaN	NaN	NaN	-1.243	0.873	0.222	-1.266	0.691	0.187	-1.249	0.536	0.233	-1.241	0.461	0.231	-1.256	0.283	0.175	-1.202	0.084	0.235
700	3.5	-1.338	0.979	0.409	NaN	NaN	NaN	NaN	NaN	NaN	-1.165	0.657	0.613	NaN	NaN	NaN	-1.155	0.433	0.568	-1.242	0.315	0.623	NaN	NaN	NaN	-1.25	0.033	0.585	NaN	NaN	NaN	-1.241	0.872	0.222	-1.264	0.69	0.187	-1.248	0.536	0.232	-1.241	0.46	0.231	-1.256	0.282	0.175	-1.202	0.083	0.235
701	3.505	-1.337	0.979	0.408	NaN	NaN	NaN	NaN	NaN	NaN	-1.161	0.658	0.613	NaN	NaN	NaN	-1.149	0.434	0.569	-1.237	0.317	0.623	-1.344	0.155	0.559	-1.25	0.033	0.585	NaN	NaN	NaN	-1.24	0.872	0.222	-1.265	0.69	0.186	-1.248	0.536	0.232	-1.24	0.459	0.231	-1.256	0.282	0.175	-1.203	0.084	0.234
702	3.51	-1.336	0.979	0.407	NaN	NaN	NaN	NaN	NaN	NaN	-1.157	0.659	0.614	NaN	NaN	NaN	-1.144	0.436	0.571	-1.232	0.318	0.624	-1.34	0.156	0.559	-1.248	0.033	0.585	NaN	NaN	NaN	-1.24	0.872	0.221	-1.268	0.693	0.185	-1.248	0.536	0.232	-1.239	0.459	0.231	-1.256	0.281	0.175	-1.205	0.087	0.232
703	3.515	-1.336	0.978	0.407	NaN	NaN	NaN	NaN	NaN	NaN	-1.154	0.66	0.615	NaN	NaN	NaN	-1.139	0.437	0.572	-1.227	0.32	0.625	-1.336	0.159	0.56	-1.247	0.033	0.585	NaN	NaN	NaN	-1.238	0.871	0.221	-1.269	0.695	0.185	-1.247	0.536	0.231	-1.239	0.458	0.231	-1.256	0.281	0.175	-1.206	0.087	0.232
704	3.52	-1.335	0.978	0.406	NaN	NaN	NaN	NaN	NaN	NaN	-1.15	0.661	0.616	NaN	NaN	NaN	-1.132	0.438	0.573	-1.222	0.321	0.626	-1.333	0.161	0.56	-1.245	0.033	0.585	NaN	NaN	NaN	-1.237	0.871	0.22	-1.266	0.694	0.183	-1.247	0.536	0.231	-1.239	0.458	0.231	-1.257	0.281	0.175	-1.206	0.087	0.232
705	3.525	-1.334	0.978	0.405	NaN	NaN	NaN	NaN	NaN	NaN	-1.146	0.662	0.617	NaN	NaN	NaN	-1.127	0.439	0.574	-1.217	0.322	0.627	-1.331	0.165	0.561	-1.244	0.033	0.585	NaN	NaN	NaN	-1.236	0.871	0.22	-1.265	0.694	0.182	-1.247	0.536	0.231	-1.239	0.457	0.23	-1.259	0.281	0.175	-1.206	0.087	0.232
706	3.53	-1.334	0.977	0.404	NaN	NaN	NaN	NaN	NaN	NaN	-1.144	0.663	0.618	NaN	NaN	NaN	-1.122	0.44	0.576	-1.212	0.323	0.628	-1.328	0.167	0.561	-1.243	0.035	0.586	NaN	NaN	NaN	-1.235	0.87	0.219	-1.264	0.694	0.182	-1.247	0.535	0.231	-1.239	0.457	0.23	-1.259	0.281	0.175	-1.206	0.087	0.232
707	3.535	-1.333	0.977	0.404	NaN	NaN	NaN	NaN	NaN	NaN	-1.141	0.664	0.619	NaN	NaN	NaN	-1.117	0.441	0.577	-1.208	0.324	0.629	-1.326	0.169	0.563	-1.242	0.036	0.586	NaN	NaN	NaN	-1.234	0.87	0.218	-1.263	0.694	0.181	-1.247	0.535	0.23	-1.239	0.457	0.23	-1.259	0.281	0.174	-1.206	0.087	0.232
708	3.54	-1.332	0.977	0.403	NaN	NaN	NaN	NaN	NaN	NaN	-1.138	0.664	0.62	NaN	NaN	NaN	-1.112	0.442	0.578	-1.203	0.326	0.63	-1.321	0.173	0.563	-1.241	0.038	0.588	NaN	NaN	NaN	-1.232	0.87	0.218	-1.262	0.693	0.18	-1.247	0.535	0.23	-1.239	0.457	0.229	-1.258	0.28	0.174	-1.206	0.087	0.232
709	3.545	-1.331	0.976	0.402	NaN	NaN	NaN	NaN	NaN	NaN	-1.136	0.665	0.621	NaN	NaN	NaN	-1.107	0.443	0.579	-1.198	0.326	0.631	-1.318	0.175	0.563	-1.238	0.04	0.588	NaN	NaN	NaN	-1.231	0.869	0.218	-1.262	0.693	0.18	-1.247	0.535	0.23	-1.24	0.458	0.227	-1.256	0.28	0.173	-1.206	0.087	0.232
710	3.55	-1.33	0.976	0.402	NaN	NaN	NaN	NaN	NaN	NaN	-1.134	0.666	0.622	NaN	NaN	NaN	-1.103	0.443	0.581	-1.194	0.327	0.632	-1.318	0.175	0.564	-1.234	0.04	0.588	NaN	NaN	NaN	-1.23	0.87	0.217	-1.261	0.693	0.18	-1.247	0.535	0.229	-1.241	0.459	0.227	-1.255	0.28	0.173	-1.206	0.087	0.232
711	3.555	-1.33	0.976	0.402	NaN	NaN	NaN	NaN	NaN	NaN	-1.133	0.666	0.623	NaN	NaN	NaN	-1.099	0.444	0.582	-1.19	0.327	0.632	-1.315	0.176	0.564	-1.229	0.042	0.589	NaN	NaN	NaN	-1.23	0.87	0.216	-1.26	0.693	0.179	-1.246	0.535	0.229	-1.241	0.459	0.226	-1.255	0.28	0.172	-1.206	0.087	0.232
712	3.56	-1.329	0.976	0.401	NaN	NaN	NaN	NaN	NaN	NaN	-1.132	0.667	0.624	NaN	NaN	NaN	-1.096	0.445	0.583	-1.187	0.329	0.633	-1.309	0.178	0.563	-1.225	0.045	0.59	NaN	NaN	NaN	-1.229	0.87	0.216	-1.259	0.693	0.179	-1.246	0.535	0.228	-1.24	0.459	0.226	-1.255	0.28	0.171	-1.206	0.087	0.231
713	3.565	-1.328	0.976	0.401	NaN	NaN	NaN	NaN	NaN	NaN	-1.131	0.667	0.624	NaN	NaN	NaN	-1.092	0.446	0.584	-1.185	0.33	0.634	-1.306	0.18	0.563	-1.219	0.047	0.592	NaN	NaN	NaN	-1.227	0.87	0.216	-1.259	0.692	0.178	-1.245	0.534	0.228	-1.24	0.459	0.226	-1.255	0.28	0.171	-1.206	0.087	0.231
714	3.57	-1.327	0.976	0.401	NaN	NaN	NaN	NaN	NaN	NaN	-1.13	0.667	0.625	NaN	NaN	NaN	-1.09	0.447	0.585	-1.182	0.331	0.634	-1.303	0.181	0.564	-1.215	0.05	0.594	NaN	NaN	NaN	-1.226	0.87	0.215	-1.259	0.693	0.178	-1.245	0.534	0.228	-1.24	0.459	0.226	-1.255	0.28	0.171	-1.206	0.087	0.231
715	3.575	-1.326	0.976	0.401	NaN	NaN	NaN	NaN	NaN	NaN	-1.129	0.668	0.625	NaN	NaN	NaN	-1.087	0.448	0.586	-1.179	0.331	0.635	-1.299	0.182	0.565	-1.21	0.05	0.595	NaN	NaN	NaN	-1.226	0.87	0.215	-1.259	0.693	0.178	-1.244	0.534	0.227	-1.24	0.459	0.225	-1.255	0.28	0.171	-1.206	0.087	0.231
716	3.58	-1.325	0.976	0.401	NaN	NaN	NaN	NaN	NaN	NaN	-1.128	0.668	0.625	NaN	NaN	NaN	-1.085	0.449	0.587	-1.177	0.332	0.635	-1.294	0.181	0.565	NaN	NaN	NaN	NaN	NaN	NaN	-1.225	0.87	0.214	-1.257	0.693	0.178	-1.244	0.534	0.227	-1.239	0.459	0.225	-1.254	0.28	0.171	-1.206	0.087	0.231
717	3.585	-1.324	0.976	0.401	NaN	NaN	NaN	NaN	NaN	NaN	-1.128	0.668	0.625	NaN	NaN	NaN	-1.082	0.45	0.588	-1.175	0.332	0.635	-1.289	0.179	0.564	-1.193	0.056	0.6	NaN	NaN	NaN	-1.225	0.87	0.214	-1.256	0.693	0.177	-1.243	0.534	0.227	-1.239	0.459	0.225	-1.254	0.28	0.171	-1.206	0.087	0.231
718	3.59	-1.323	0.976	0.401	NaN	NaN	NaN	NaN	NaN	NaN	-1.128	0.669	0.625	NaN	NaN	NaN	-1.081	0.451	0.588	-1.172	0.332	0.635	-1.284	0.179	0.564	-1.188	0.057	0.603	NaN	NaN	NaN	-1.224	0.871	0.214	-1.256	0.693	0.177	-1.242	0.534	0.227	-1.238	0.459	0.225	-1.254	0.28	0.171	-1.206	0.087	0.231
719	3.595	-1.322	0.976	0.401	NaN	NaN	NaN	NaN	NaN	NaN	-1.128	0.669	0.625	NaN	NaN	NaN	-1.079	0.451	0.589	-1.169	0.332	0.636	-1.279	0.178	0.564	-1.182	0.059	0.606	NaN	NaN	NaN	-1.224	0.871	0.214	-1.255	0.693	0.177	-1.242	0.534	0.226	-1.238	0.459	0.225	-1.254	0.28	0.171	-1.206	0.087	0.231
720	3.6	-1.321	0.976	0.401	NaN	NaN	NaN	NaN	NaN	NaN	-1.128	0.669	0.625	NaN	NaN	NaN	-1.078	0.452	0.589	-1.167	0.332	0.636	-1.274	0.175	0.564	-1.176	0.06	0.608	NaN	NaN	NaN	-1.224	0.871	0.214	-1.254	0.693	0.177	-1.241	0.534	0.226	-1.237	0.459	0.225	-1.254	0.28	0.171	-1.206	0.087	0.231
721	3.605	-1.32	0.977	0.401	NaN	NaN	NaN	NaN	NaN	NaN	-1.128	0.67	0.624	NaN	NaN	NaN	-1.077	0.453	0.59	-1.165	0.332	0.636	-1.269	0.174	0.564	-1.17	0.063	0.611	NaN	NaN	NaN	-1.223	0.871	0.214	-1.254	0.692	0.177	-1.241	0.535	0.226	-1.237	0.46	0.225	-1.253	0.28	0.171	-1.206	0.087	0.231
722	3.61	-1.319	0.977	0.401	NaN	NaN	NaN	NaN	NaN	NaN	-1.128	0.669	0.624	NaN	NaN	NaN	-1.075	0.454	0.59	-1.163	0.332	0.636	-1.263	0.171	0.564	-1.163	0.064	0.613	NaN	NaN	NaN	-1.222	0.871	0.214	-1.253	0.692	0.177	-1.24	0.535	0.226	-1.236	0.46	0.225	-1.253	0.281	0.171	-1.206	0.087	0.231
723	3.615	-1.318	0.977	0.401	NaN	NaN	NaN	NaN	NaN	NaN	-1.128	0.669	0.623	NaN	NaN	NaN	-1.075	0.454	0.59	-1.161	0.331	0.636	-1.258	0.169	0.564	-1.155	0.064	0.615	NaN	NaN	NaN	-1.221	0.872	0.214	-1.252	0.692	0.177	-1.24	0.535	0.226	-1.235	0.459	0.225	-1.252	0.281	0.171	-1.206	0.087	0.231
724	3.62	-1.317	0.977	0.401	NaN	NaN	NaN	NaN	NaN	NaN	-1.128	0.669	0.623	NaN	NaN	NaN	-1.074	0.455	0.59	-1.159	0.331	0.636	-1.252	0.166	0.563	-1.147	0.065	0.617	NaN	NaN	NaN	-1.22	0.872	0.214	-1.252	0.693	0.178	-1.239	0.535	0.226	-1.234	0.459	0.225	-1.252	0.281	0.171	-1.206	0.087	0.231
725	3.625	-1.316	0.978	0.401	NaN	NaN	NaN	NaN	NaN	NaN	-1.128	0.669	0.623	NaN	NaN	NaN	-1.074	0.455	0.59	-1.157	0.331	0.636	-1.247	0.164	0.564	-1.139	0.066	0.619	NaN	NaN	NaN	-1.219	0.871	0.214	-1.251	0.693	0.178	-1.239	0.536	0.226	-1.233	0.459	0.226	-1.252	0.281	0.171	-1.206	0.087	0.231
726	3.63	-1.315	0.978	0.401	NaN	NaN	NaN	NaN	NaN	NaN	-1.128	0.669	0.622	NaN	NaN	NaN	-1.073	0.456	0.589	-1.154	0.329	0.636	-1.241	0.16	0.563	-1.132	0.066	0.621	NaN	NaN	NaN	-1.218	0.871	0.215	-1.25	0.693	0.178	-1.238	0.536	0.227	-1.233	0.459	0.226	-1.251	0.281	0.172	-1.206	0.087	0.231
727	3.635	-1.314	0.979	0.401	NaN	NaN	NaN	NaN	NaN	NaN	-1.127	0.669	0.622	NaN	NaN	NaN	-1.072	0.456	0.588	-1.151	0.327	0.635	-1.236	0.157	0.564	-1.124	0.066	0.623	NaN	NaN	NaN	-1.216	0.871	0.215	-1.249	0.693	0.179	-1.237	0.536	0.228	-1.232	0.458	0.227	-1.251	0.281	0.172	-1.206	0.087	0.231
728	3.64	-1.313	0.979	0.401	NaN	NaN	NaN	NaN	NaN	NaN	-1.127	0.669	0.622	NaN	NaN	NaN	-1.071	0.456	0.588	-1.15	0.326	0.635	-1.23	0.154	0.564	-1.116	0.066	0.624	NaN	NaN	NaN	-1.215	0.871	0.216	-1.248	0.693	0.179	-1.236	0.536	0.228	-1.231	0.458	0.227	-1.251	0.281	0.172	-1.206	0.087	0.231
729	3.645	-1.312	0.979	0.401	NaN	NaN	NaN	NaN	NaN	NaN	-1.126	0.67	0.621	NaN	NaN	NaN	-1.07	0.455	0.587	-1.147	0.325	0.635	-1.224	0.15	0.564	-1.109	0.066	0.626	NaN	NaN	NaN	-1.214	0.871	0.216	-1.247	0.693	0.18	-1.236	0.536	0.229	-1.231	0.458	0.227	-1.25	0.281	0.173	-1.206	0.087	0.231
730	3.65	-1.311	0.979	0.401	NaN	NaN	NaN	NaN	NaN	NaN	-1.125	0.67	0.621	NaN	NaN	NaN	-1.069	0.454	0.586	-1.144	0.323	0.635	-1.218	0.146	0.564	-1.102	0.066	0.626	NaN	NaN	NaN	-1.213	0.871	0.216	-1.246	0.693	0.18	-1.236	0.537	0.229	-1.23	0.459	0.227	-1.25	0.281	0.173	-1.206	0.087	0.232
731	3.655	-1.31	0.979	0.401	NaN	NaN	NaN	NaN	NaN	NaN	-1.124	0.67	0.621	NaN	NaN	NaN	-1.068	0.453	0.586	-1.142	0.322	0.634	-1.212	0.143	0.564	-1.093	0.064	0.627	NaN	NaN	NaN	-1.212	0.871	0.217	-1.245	0.693	0.181	-1.235	0.537	0.229	-1.23	0.459	0.227	-1.25	0.281	0.173	-1.206	0.087	0.232
732	3.66	-1.309	0.979	0.401	NaN	NaN	NaN	NaN	NaN	NaN	-1.123	0.67	0.621	NaN	NaN	NaN	-1.067	0.452	0.585	-1.139	0.32	0.634	-1.206	0.139	0.565	-1.086	0.064	0.627	NaN	NaN	NaN	-1.211	0.872	0.217	-1.244	0.693	0.181	-1.234	0.537	0.229	-1.229	0.459	0.227	-1.249	0.281	0.173	-1.206	0.087	0.232
733	3.665	-1.308	0.98	0.401	NaN	NaN	NaN	NaN	NaN	NaN	-1.122	0.67	0.621	NaN	NaN	NaN	-1.066	0.451	0.585	-1.137	0.318	0.634	-1.2	0.137	0.565	-1.079	0.064	0.627	NaN	NaN	NaN	-1.209	0.872	0.217	-1.243	0.693	0.182	-1.233	0.537	0.23	-1.229	0.46	0.227	-1.249	0.282	0.173	-1.206	0.087	0.232
734	3.67	-1.307	0.98	0.401	NaN	NaN	NaN	NaN	NaN	NaN	-1.12	0.67	0.621	NaN	NaN	NaN	-1.065	0.45	0.584	-1.134	0.316	0.633	-1.195	0.135	0.565	-1.071	0.061	0.626	NaN	NaN	NaN	-1.208	0.871	0.217	-1.242	0.693	0.182	-1.233	0.537	0.23	-1.228	0.46	0.227	-1.248	0.282	0.173	-1.205	0.087	0.232
735	3.675	-1.305	0.98	0.402	NaN	NaN	NaN	NaN	NaN	NaN	-1.119	0.67	0.621	NaN	NaN	NaN	-1.065	0.45	0.584	-1.131	0.315	0.633	-1.19	0.132	0.565	-1.063	0.06	0.625	NaN	NaN	NaN	-1.206	0.871	0.218	-1.241	0.693	0.182	-1.232	0.537	0.23	-1.227	0.46	0.228	-1.248	0.282	0.173	-1.205	0.087	0.232
736	3.68	-1.304	0.98	0.402	NaN	NaN	NaN	NaN	NaN	NaN	-1.118	0.67	0.622	NaN	NaN	NaN	-1.065	0.449	0.583	-1.129	0.313	0.633	-1.184	0.128	0.565	-1.056	0.058	0.624	NaN	NaN	NaN	-1.205	0.871	0.218	-1.24	0.694	0.183	-1.231	0.537	0.23	-1.226	0.459	0.229	-1.247	0.282	0.173	-1.205	0.087	0.232
737	3.685	-1.303	0.98	0.402	NaN	NaN	NaN	NaN	NaN	NaN	-1.116	0.669	0.622	NaN	NaN	NaN	-1.064	0.448	0.582	-1.126	0.31	0.632	-1.178	0.125	0.565	-1.051	0.058	0.623	NaN	NaN	NaN	-1.203	0.871	0.219	-1.238	0.694	0.183	-1.23	0.537	0.231	-1.224	0.459	0.23	-1.247	0.282	0.173	-1.205	0.086	0.232
738	3.69	-1.302	0.98	0.403	NaN	NaN	NaN	NaN	NaN	NaN	-1.115	0.669	0.622	NaN	NaN	NaN	-1.063	0.447	0.581	-1.124	0.309	0.632	-1.173	0.122	0.565	-1.045	0.056	0.622	NaN	NaN	NaN	-1.202	0.871	0.219	-1.237	0.694	0.183	-1.229	0.537	0.231	-1.224	0.459	0.23	-1.247	0.282	0.174	-1.205	0.086	0.232
739	3.695	-1.301	0.979	0.403	NaN	NaN	NaN	NaN	NaN	NaN	-1.113	0.669	0.622	NaN	NaN	NaN	-1.063	0.446	0.58	-1.121	0.307	0.631	-1.169	0.12	0.564	-1.038	0.053	0.62	NaN	NaN	NaN	-1.201	0.871	0.22	-1.236	0.694	0.184	-1.228	0.538	0.231	-1.223	0.459	0.23	-1.247	0.282	0.174	-1.205	0.086	0.232
740	3.7	-1.3	0.979	0.404	NaN	NaN	NaN	NaN	NaN	NaN	-1.112	0.669	0.622	NaN	NaN	NaN	-1.063	0.445	0.58	-1.117	0.305	0.631	-1.164	0.117	0.562	-1.033	0.051	0.619	NaN	NaN	NaN	-1.199	0.871	0.22	-1.234	0.694	0.184	-1.227	0.537	0.232	-1.223	0.46	0.23	-1.247	0.282	0.174	-1.205	0.086	0.232
741	3.705	-1.298	0.979	0.405	NaN	NaN	NaN	NaN	NaN	NaN	-1.11	0.668	0.622	NaN	NaN	NaN	-1.062	0.445	0.58	-1.115	0.303	0.63	-1.16	0.115	0.561	-1.029	0.048	0.618	NaN	NaN	NaN	-1.198	0.871	0.221	-1.233	0.694	0.184	-1.225	0.537	0.232	-1.223	0.46	0.23	-1.245	0.282	0.174	-1.205	0.086	0.232
742	3.71	-1.297	0.978	0.405	NaN	NaN	NaN	NaN	NaN	NaN	-1.108	0.668	0.622	NaN	NaN	NaN	-1.061	0.443	0.579	-1.113	0.301	0.63	-1.156	0.113	0.56	-1.024	0.046	0.615	NaN	NaN	NaN	-1.197	0.871	0.221	-1.231	0.694	0.185	-1.225	0.537	0.232	-1.222	0.461	0.23	-1.244	0.283	0.174	-1.205	0.086	0.232
743	3.715	-1.295	0.978	0.406	NaN	NaN	NaN	NaN	NaN	NaN	-1.107	0.667	0.622	NaN	NaN	NaN	-1.06	0.442	0.578	-1.111	0.299	0.629	-1.152	0.11	0.559	-1.021	0.043	0.614	NaN	NaN	NaN	-1.195	0.871	0.222	-1.23	0.694	0.185	-1.224	0.537	0.232	-1.222	0.461	0.231	-1.244	0.283	0.174	-1.204	0.086	0.233
744	3.72	-1.294	0.978	0.407	NaN	NaN	NaN	NaN	NaN	NaN	-1.105	0.666	0.622	NaN	NaN	NaN	-1.06	0.441	0.578	-1.11	0.297	0.628	-1.149	0.109	0.558	-1.017	0.041	0.612	NaN	NaN	NaN	-1.194	0.871	0.223	-1.228	0.694	0.186	-1.223	0.537	0.232	-1.221	0.461	0.231	-1.245	0.283	0.175	-1.204	0.086	0.233
745	3.725	-1.292	0.978	0.408	NaN	NaN	NaN	NaN	NaN	NaN	-1.104	0.666	0.622	NaN	NaN	NaN	-1.059	0.44	0.577	-1.109	0.296	0.627	-1.146	0.107	0.556	-1.014	0.038	0.61	NaN	NaN	NaN	-1.193	0.871	0.223	-1.227	0.694	0.186	-1.223	0.538	0.233	-1.221	0.462	0.231	-1.245	0.283	0.175	-1.204	0.086	0.233
746	3.73	-1.291	0.977	0.409	NaN	NaN	NaN	NaN	NaN	NaN	-1.102	0.665	0.622	NaN	NaN	NaN	-1.059	0.439	0.576	-1.108	0.295	0.626	-1.143	0.106	0.555	-1.013	0.037	0.608	NaN	NaN	NaN	-1.191	0.871	0.224	-1.225	0.694	0.186	-1.222	0.538	0.233	-1.22	0.462	0.231	-1.244	0.284	0.176	-1.204	0.086	0.233
747	3.735	-1.29	0.977	0.41	NaN	NaN	NaN	NaN	NaN	NaN	-1.101	0.664	0.622	NaN	NaN	NaN	-1.058	0.437	0.575	-1.106	0.294	0.625	-1.139	0.103	0.554	-1.013	0.037	0.607	NaN	NaN	NaN	-1.189	0.871	0.225	-1.224	0.694	0.187	-1.221	0.538	0.233	-1.219	0.461	0.232	-1.244	0.284	0.175	-1.204	0.086	0.233
748	3.74	-1.288	0.977	0.411	NaN	NaN	NaN	NaN	NaN	NaN	-1.1	0.663	0.622	NaN	NaN	NaN	-1.058	0.436	0.575	-1.104	0.292	0.623	-1.137	0.103	0.553	-1.013	0.037	0.607	NaN	NaN	NaN	-1.188	0.871	0.226	-1.223	0.694	0.188	-1.22	0.538	0.235	-1.218	0.461	0.233	-1.242	0.284	0.175	-1.204	0.086	0.233
749	3.745	-1.286	0.976	0.413	NaN	NaN	NaN	NaN	NaN	NaN	-1.099	0.662	0.622	NaN	NaN	NaN	-1.057	0.435	0.574	-1.103	0.292	0.622	-1.137	0.103	0.552	-1.013	0.037	0.607	NaN	NaN	NaN	-1.187	0.872	0.226	-1.221	0.694	0.188	-1.219	0.538	0.236	-1.216	0.461	0.233	-1.242	0.284	0.175	-1.204	0.086	0.233
750	3.75	-1.285	0.976	0.414	NaN	NaN	NaN	NaN	NaN	NaN	-1.098	0.661	0.621	NaN	NaN	NaN	-1.057	0.434	0.574	-1.102	0.292	0.621	-1.138	0.102	0.552	-1.013	0.037	0.607	NaN	NaN	NaN	-1.186	0.872	0.227	-1.22	0.695	0.189	-1.218	0.538	0.236	-1.216	0.46	0.234	-1.241	0.284	0.176	-1.204	0.086	0.233
751	3.755	-1.283	0.976	0.415	NaN	NaN	NaN	NaN	NaN	NaN	-1.097	0.66	0.621	NaN	NaN	NaN	-1.056	0.434	0.574	-1.102	0.292	0.621	-1.141	0.103	0.552	-1.013	0.037	0.607	NaN	NaN	NaN	-1.184	0.872	0.228	-1.219	0.695	0.189	-1.217	0.538	0.237	-1.215	0.461	0.234	-1.24	0.284	0.176	-1.204	0.086	0.234
752	3.76	-1.282	0.976	0.416	NaN	NaN	NaN	NaN	NaN	NaN	-1.096	0.658	0.621	NaN	NaN	NaN	-1.054	0.434	0.573	-1.102	0.292	0.621	-1.144	0.106	0.553	-1.013	0.037	0.608	NaN	NaN	NaN	-1.183	0.872	0.229	-1.218	0.695	0.19	-1.216	0.538	0.237	-1.215	0.461	0.234	-1.24	0.285	0.177	-1.203	0.085	0.234
753	3.765	-1.281	0.976	0.417	NaN	NaN	NaN	NaN	NaN	NaN	-1.094	0.657	0.621	NaN	NaN	NaN	-1.052	0.434	0.573	-1.102	0.293	0.621	-1.146	0.107	0.553	-1.013	0.037	0.608	NaN	NaN	NaN	-1.182	0.872	0.229	-1.217	0.695	0.191	-1.215	0.539	0.238	-1.214	0.462	0.234	-1.24	0.285	0.177	-1.203	0.086	0.233
754	3.77	-1.279	0.976	0.419	NaN	NaN	NaN	NaN	NaN	NaN	-1.092	0.656	0.62	NaN	NaN	NaN	-1.051	0.434	0.572	-1.102	0.294	0.621	-1.147	0.108	0.553	-1.013	0.037	0.608	NaN	NaN	NaN	-1.18	0.872	0.231	-1.216	0.695	0.191	-1.215	0.539	0.238	-1.213	0.461	0.235	NaN	NaN	NaN	-1.202	0.086	0.233
755	3.775	-1.278	0.976	0.42	NaN	NaN	NaN	NaN	NaN	NaN	-1.09	0.656	0.62	NaN	NaN	NaN	-1.049	0.434	0.572	-1.103	0.295	0.622	-1.146	0.109	0.553	-1.013	0.037	0.608	NaN	NaN	NaN	-1.179	0.872	0.231	-1.214	0.696	0.192	-1.214	0.539	0.239	-1.211	0.46	0.237	NaN	NaN	NaN	-1.202	0.086	0.232
756	3.78	-1.276	0.976	0.421	NaN	NaN	NaN	NaN	NaN	NaN	-1.088	0.656	0.62	NaN	NaN	NaN	-1.047	0.433	0.571	-1.101	0.295	0.623	-1.145	0.109	0.553	-1.013	0.036	0.608	NaN	NaN	NaN	-1.178	0.872	0.232	-1.213	0.696	0.193	-1.212	0.538	0.239	-1.21	0.461	0.238	NaN	NaN	NaN	-1.202	0.086	0.233
757	3.785	-1.275	0.976	0.422	NaN	NaN	NaN	NaN	NaN	NaN	-1.085	0.656	0.62	-1.025	0.519	0.557	-1.046	0.434	0.57	-1.098	0.293	0.622	-1.144	0.109	0.554	-1.013	0.036	0.608	NaN	NaN	NaN	-1.177	0.873	0.233	-1.213	0.696	0.194	-1.211	0.538	0.24	-1.21	0.462	0.238	-1.238	0.286	0.178	-1.201	0.086	0.233
758	3.79	-1.273	0.976	0.423	NaN	NaN	NaN	NaN	NaN	NaN	-1.083	0.656	0.62	-1.024	0.519	0.557	-1.045	0.434	0.57	-1.096	0.292	0.622	-1.142	0.108	0.555	-1.013	0.036	0.608	NaN	NaN	NaN	-1.176	0.873	0.234	-1.212	0.696	0.195	-1.21	0.538	0.24	-1.21	0.462	0.238	-1.238	0.287	0.179	-1.202	0.086	0.233
759	3.795	-1.272	0.976	0.425	NaN	NaN	NaN	NaN	NaN	NaN	-1.081	0.656	0.62	-1.023	0.52	0.557	-1.044	0.434	0.57	-1.093	0.291	0.623	-1.14	0.106	0.556	-1.012	0.035	0.608	NaN	NaN	NaN	-1.175	0.873	0.235	-1.211	0.697	0.195	-1.21	0.539	0.241	-1.209	0.463	0.239	-1.238	0.287	0.179	-1.201	0.085	0.235
760	3.8	-1.27	0.976	0.426	NaN	NaN	NaN	NaN	NaN	NaN	-1.078	0.656	0.621	-1.022	0.52	0.556	-1.043	0.434	0.57	-1.091	0.291	0.624	-1.138	0.105	0.557	-1.012	0.035	0.608	NaN	NaN	NaN	-1.174	0.873	0.235	-1.21	0.697	0.196	-1.21	0.539	0.241	-1.209	0.463	0.239	-1.24	0.288	0.18	-1.2	0.083	0.237
761	3.805	-1.269	0.976	0.427	NaN	NaN	NaN	NaN	NaN	NaN	-1.076	0.656	0.621	-1.02	0.52	0.556	-1.041	0.433	0.571	-1.088	0.29	0.624	-1.138	0.104	0.557	-1.012	0.035	0.608	NaN	NaN	NaN	-1.173	0.874	0.236	-1.209	0.697	0.197	-1.209	0.54	0.243	-1.208	0.463	0.239	-1.24	0.289	0.18	-1.2	0.083	0.237
762	3.81	-1.268	0.976	0.428	NaN	NaN	NaN	NaN	NaN	NaN	-1.074	0.657	0.621	-1.019	0.519	0.557	-1.039	0.432	0.571	-1.085	0.289	0.624	-1.137	0.104	0.557	-1.011	0.034	0.608	NaN	NaN	NaN	-1.173	0.874	0.237	-1.209	0.697	0.198	-1.208	0.54	0.244	-1.208	0.464	0.24	-1.24	0.289	0.181	-1.2	0.084	0.237
763	3.815	-1.266	0.976	0.429	NaN	NaN	NaN	NaN	NaN	NaN	-1.072	0.657	0.622	-1.017	0.519	0.557	-1.037	0.431	0.571	-1.083	0.288	0.624	-1.137	0.104	0.557	-1.011	0.034	0.608	NaN	NaN	NaN	-1.172	0.874	0.238	-1.208	0.697	0.199	-1.207	0.54	0.244	-1.207	0.464	0.24	-1.24	0.289	0.182	-1.2	0.084	0.237
764	3.82	-1.265	0.976	0.431	NaN	NaN	NaN	NaN	NaN	NaN	-1.07	0.656	0.622	-1.016	0.519	0.557	-1.036	0.431	0.571	-1.082	0.288	0.624	-1.137	0.104	0.557	-1.011	0.034	0.608	NaN	NaN	NaN	-1.171	0.875	0.239	-1.207	0.697	0.2	-1.206	0.54	0.245	-1.206	0.464	0.241	-1.239	0.289	0.182	-1.2	0.084	0.238
765	3.825	-1.263	0.976	0.432	NaN	NaN	NaN	NaN	NaN	NaN	-1.068	0.657	0.623	-1.015	0.519	0.557	-1.034	0.431	0.571	-1.08	0.289	0.625	-1.137	0.104	0.557	-1.011	0.034	0.608	NaN	NaN	NaN	-1.17	0.875	0.24	-1.207	0.697	0.201	-1.206	0.54	0.246	-1.205	0.464	0.243	-1.237	0.29	0.182	-1.2	0.084	0.238
766	3.83	-1.262	0.976	0.433	NaN	NaN	NaN	NaN	NaN	NaN	-1.066	0.657	0.623	-1.014	0.519	0.557	-1.032	0.431	0.571	-1.081	0.29	0.625	-1.137	0.104	0.557	-1.011	0.033	0.608	NaN	NaN	NaN	-1.169	0.875	0.241	-1.206	0.698	0.202	-1.205	0.541	0.246	-1.205	0.465	0.243	-1.237	0.29	0.183	-1.2	0.085	0.238
767	3.835	-1.26	0.976	0.435	NaN	NaN	NaN	NaN	NaN	NaN	-1.065	0.657	0.624	-1.014	0.519	0.557	-1.031	0.431	0.571	-1.081	0.29	0.625	-1.138	0.105	0.557	-1.011	0.033	0.608	NaN	NaN	NaN	-1.168	0.875	0.242	-1.206	0.698	0.203	-1.205	0.541	0.246	-1.204	0.466	0.244	-1.238	0.29	0.183	-1.199	0.085	0.238
768	3.84	-1.259	0.976	0.436	NaN	NaN	NaN	NaN	NaN	NaN	-1.063	0.657	0.624	-1.013	0.519	0.558	-1.03	0.431	0.571	-1.078	0.288	0.626	-1.138	0.105	0.557	-1.011	0.033	0.608	NaN	NaN	NaN	-1.167	0.875	0.243	-1.205	0.698	0.204	-1.204	0.541	0.247	-1.204	0.466	0.244	-1.238	0.291	0.184	-1.199	0.085	0.238
769	3.845	-1.257	0.976	0.437	NaN	NaN	NaN	NaN	NaN	NaN	-1.062	0.656	0.625	-1.012	0.519	0.558	-1.03	0.431	0.572	-1.074	0.284	0.628	-1.137	0.105	0.557	-1.011	0.033	0.608	NaN	NaN	NaN	-1.166	0.876	0.244	-1.204	0.699	0.205	-1.203	0.542	0.249	-1.203	0.466	0.244	-1.239	0.293	0.184	-1.199	0.085	0.238
770	3.85	-1.256	0.976	0.439	NaN	NaN	NaN	NaN	NaN	NaN	-1.06	0.656	0.625	-1.011	0.518	0.558	-1.03	0.431	0.572	-1.075	0.285	0.626	-1.137	0.105	0.558	-1.011	0.033	0.608	NaN	NaN	NaN	-1.165	0.876	0.245	-1.204	0.699	0.205	-1.202	0.542	0.25	-1.202	0.466	0.245	-1.238	0.292	0.185	-1.199	0.085	0.238
771	3.855	-1.255	0.976	0.44	NaN	NaN	NaN	NaN	NaN	NaN	-1.059	0.655	0.626	-1.01	0.518	0.559	-1.03	0.43	0.572	-1.075	0.285	0.625	-1.137	0.105	0.558	-1.011	0.033	0.608	NaN	NaN	NaN	-1.164	0.876	0.246	-1.203	0.699	0.206	-1.201	0.542	0.25	-1.201	0.466	0.245	-1.236	0.292	0.185	-1.199	0.085	0.239
772	3.86	-1.253	0.977	0.441	NaN	NaN	NaN	NaN	NaN	NaN	-1.058	0.655	0.626	-1.01	0.518	0.559	-1.031	0.43	0.573	-1.075	0.285	0.625	-1.137	0.105	0.558	-1.011	0.033	0.608	NaN	NaN	NaN	-1.163	0.876	0.248	-1.202	0.699	0.207	-1.2	0.542	0.251	-1.2	0.466	0.246	-1.236	0.293	0.186	-1.199	0.085	0.239
773	3.865	-1.252	0.977	0.443	NaN	NaN	NaN	NaN	NaN	NaN	-1.057	0.655	0.627	-0.992	0.525	0.552	-1.031	0.43	0.573	-1.075	0.285	0.625	-1.137	0.105	0.558	-1.011	0.033	0.608	NaN	NaN	NaN	-1.162	0.876	0.249	-1.201	0.7	0.208	-1.199	0.543	0.251	-1.198	0.466	0.247	-1.236	0.294	0.187	-1.199	0.086	0.238
774	3.87	-1.251	0.977	0.444	NaN	NaN	NaN	NaN	NaN	NaN	NaN	NaN	NaN	-0.97	0.534	0.542	-1.031	0.43	0.573	-1.076	0.285	0.626	-1.137	0.105	0.558	-1.011	0.033	0.608	NaN	NaN	NaN	-1.16	0.876	0.25	-1.2	0.7	0.209	-1.199	0.543	0.252	-1.197	0.465	0.248	-1.236	0.294	0.187	-1.2	0.089	0.236
775	3.875	-1.249	0.977	0.445	NaN	NaN	NaN	NaN	NaN	NaN	-1.055	0.655	0.628	-1	0.521	0.555	-1.031	0.43	0.574	-1.077	0.285	0.626	-1.137	0.105	0.558	-1.011	0.033	0.608	NaN	NaN	NaN	-1.159	0.876	0.251	-1.199	0.7	0.21	-1.198	0.543	0.252	-1.196	0.466	0.248	-1.235	0.294	0.188	-1.2	0.089	0.237
776	3.88	-1.248	0.977	0.446	NaN	NaN	NaN	NaN	NaN	NaN	-1.055	0.655	0.629	-1.008	0.518	0.559	-1.03	0.429	0.574	-1.077	0.285	0.626	-1.137	0.105	0.558	-1.011	0.033	0.608	NaN	NaN	NaN	-1.158	0.877	0.252	-1.198	0.701	0.211	-1.196	0.543	0.254	-1.196	0.467	0.249	-1.235	0.294	0.188	-1.198	0.087	0.239
777	3.885	-1.247	0.977	0.447	NaN	NaN	NaN	NaN	NaN	NaN	-1.054	0.654	0.629	-1.009	0.517	0.56	-1.03	0.429	0.574	-1.077	0.285	0.626	-1.137	0.105	0.558	-1.011	0.033	0.608	NaN	NaN	NaN	-1.157	0.877	0.253	-1.197	0.701	0.211	-1.194	0.542	0.254	-1.195	0.468	0.249	-1.234	0.295	0.189	-1.198	0.086	0.24
778	3.89	-1.246	0.977	0.448	NaN	NaN	NaN	NaN	NaN	NaN	-1.053	0.654	0.63	-1.008	0.516	0.561	-1.029	0.429	0.574	-1.077	0.285	0.626	-1.137	0.105	0.558	-1.011	0.033	0.608	NaN	NaN	NaN	-1.156	0.877	0.254	-1.196	0.701	0.212	-1.193	0.542	0.255	-1.194	0.468	0.25	-1.234	0.295	0.189	-1.198	0.087	0.24
779	3.895	-1.244	0.977	0.449	NaN	NaN	NaN	NaN	NaN	NaN	-1.052	0.654	0.631	-1.007	0.516	0.562	-1.029	0.428	0.575	-1.076	0.285	0.626	-1.137	0.105	0.558	-1.011	0.033	0.608	NaN	NaN	NaN	-1.154	0.877	0.255	-1.195	0.701	0.213	-1.194	0.544	0.255	-1.193	0.468	0.25	-1.233	0.295	0.189	-1.198	0.087	0.24
780	3.9	-1.243	0.978	0.45	NaN	NaN	NaN	NaN	NaN	NaN	-1.051	0.654	0.631	-1.007	0.515	0.562	-1.029	0.428	0.575	-1.075	0.285	0.626	-1.137	0.105	0.558	-1.011	0.033	0.608	NaN	NaN	NaN	-1.153	0.878	0.256	-1.193	0.702	0.214	-1.196	0.547	0.256	-1.192	0.468	0.251	-1.232	0.295	0.189	-1.198	0.087	0.241
781	3.905	-1.242	0.978	0.451	NaN	NaN	NaN	NaN	NaN	NaN	-1.05	0.654	0.632	-1.006	0.515	0.562	-1.028	0.428	0.575	-1.075	0.285	0.626	-1.137	0.105	0.558	-1.011	0.033	0.608	NaN	NaN	NaN	-1.152	0.878	0.257	-1.192	0.702	0.214	-1.193	0.546	0.256	-1.19	0.468	0.251	-1.231	0.296	0.19	-1.198	0.088	0.241
782	3.91	-1.241	0.978	0.452	NaN	NaN	NaN	NaN	NaN	NaN	-1.05	0.654	0.633	-1.005	0.516	0.562	-1.027	0.428	0.576	-1.074	0.284	0.627	-1.137	0.105	0.558	-1.011	0.032	0.608	NaN	NaN	NaN	-1.151	0.878	0.258	-1.19	0.702	0.215	-1.192	0.547	0.256	-1.189	0.468	0.252	-1.23	0.296	0.19	-1.198	0.088	0.241
783	3.915	-1.24	0.978	0.453	NaN	NaN	NaN	NaN	NaN	NaN	-1.049	0.654	0.633	-1.005	0.516	0.563	-1.027	0.428	0.576	-1.073	0.283	0.627	-1.137	0.105	0.558	-1.011	0.032	0.608	NaN	NaN	NaN	-1.149	0.878	0.259	-1.189	0.703	0.216	-1.189	0.545	0.258	-1.188	0.468	0.252	-1.229	0.296	0.19	-1.198	0.088	0.241
784	3.92	-1.239	0.978	0.454	NaN	NaN	NaN	NaN	NaN	NaN	-1.048	0.654	0.634	-1.005	0.516	0.563	-1.026	0.428	0.576	-1.072	0.283	0.627	-1.137	0.105	0.558	-1.011	0.032	0.608	NaN	NaN	NaN	-1.148	0.878	0.26	-1.188	0.703	0.217	-1.187	0.544	0.258	-1.187	0.468	0.252	-1.228	0.297	0.191	-1.198	0.089	0.241
785	3.925	-1.238	0.978	0.455	NaN	NaN	NaN	NaN	NaN	NaN	-1.047	0.654	0.635	NaN	NaN	NaN	-1.026	0.428	0.576	-1.071	0.283	0.627	-1.137	0.105	0.558	-1.01	0.032	0.608	NaN	NaN	NaN	-1.147	0.878	0.261	-1.186	0.703	0.217	-1.186	0.545	0.258	-1.186	0.469	0.253	-1.228	0.297	0.191	-1.198	0.089	0.241
786	3.93	-1.237	0.978	0.457	NaN	NaN	NaN	NaN	NaN	NaN	-1.046	0.654	0.636	NaN	NaN	NaN	-1.025	0.428	0.577	-1.071	0.283	0.627	-1.137	0.105	0.558	-1.01	0.032	0.608	NaN	NaN	NaN	-1.146	0.879	0.262	-1.185	0.703	0.218	-1.186	0.545	0.258	-1.185	0.47	0.253	-1.227	0.297	0.192	-1.197	0.09	0.241
787	3.935	-1.236	0.978	0.458	NaN	NaN	NaN	NaN	NaN	NaN	-1.045	0.654	0.636	NaN	NaN	NaN	-1.025	0.428	0.577	-1.072	0.282	0.628	-1.136	0.105	0.558	-1.01	0.032	0.608	NaN	NaN	NaN	-1.144	0.879	0.263	-1.183	0.704	0.219	-1.184	0.546	0.258	-1.184	0.471	0.253	-1.226	0.297	0.192	-1.197	0.09	0.241
788	3.94	-1.235	0.978	0.459	NaN	NaN	NaN	NaN	NaN	NaN	-1.045	0.654	0.637	-1.002	0.516	0.567	-1.024	0.427	0.578	-1.072	0.282	0.628	-1.136	0.105	0.558	-1.01	0.032	0.609	NaN	NaN	NaN	-1.143	0.879	0.264	-1.182	0.704	0.22	-1.184	0.547	0.258	-1.182	0.471	0.254	-1.224	0.298	0.193	-1.196	0.09	0.241
789	3.945	-1.234	0.979	0.46	NaN	NaN	NaN	NaN	NaN	NaN	-1.044	0.653	0.638	-1.003	0.516	0.567	-1.024	0.427	0.579	-1.072	0.282	0.628	-1.136	0.105	0.558	-1.01	0.032	0.609	NaN	NaN	NaN	-1.143	0.879	0.265	-1.181	0.704	0.22	-1.182	0.547	0.259	-1.18	0.471	0.255	-1.224	0.298	0.193	-1.196	0.09	0.241
790	3.95	-1.233	0.979	0.461	NaN	NaN	NaN	NaN	NaN	NaN	-1.043	0.653	0.638	-1.003	0.516	0.567	-1.024	0.427	0.579	-1.071	0.283	0.628	-1.136	0.105	0.558	-1.011	0.032	0.609	NaN	NaN	NaN	-1.142	0.88	0.266	-1.179	0.705	0.221	-1.181	0.547	0.26	-1.179	0.471	0.255	-1.223	0.299	0.193	-1.196	0.09	0.241
791	3.955	-1.233	0.979	0.462	NaN	NaN	NaN	NaN	NaN	NaN	-1.043	0.654	0.639	-1.003	0.516	0.568	-1.024	0.427	0.58	-1.071	0.283	0.629	-1.136	0.105	0.558	-1.011	0.032	0.609	NaN	NaN	NaN	-1.141	0.88	0.267	-1.178	0.705	0.222	-1.18	0.549	0.26	-1.177	0.472	0.255	-1.222	0.299	0.194	-1.196	0.091	0.241
792	3.96	-1.232	0.979	0.463	NaN	NaN	NaN	NaN	NaN	NaN	-1.042	0.654	0.64	-1.003	0.516	0.569	-1.024	0.427	0.58	-1.071	0.282	0.629	-1.136	0.105	0.558	-1.011	0.032	0.609	NaN	NaN	NaN	-1.14	0.881	0.268	-1.176	0.705	0.223	-1.177	0.548	0.261	-1.176	0.472	0.255	-1.221	0.3	0.193	-1.196	0.092	0.241
793	3.965	-1.231	0.979	0.464	NaN	NaN	NaN	NaN	NaN	NaN	-1.042	0.653	0.641	-1.003	0.516	0.569	-1.024	0.427	0.581	-1.071	0.282	0.628	-1.136	0.105	0.558	-1.011	0.032	0.609	NaN	NaN	NaN	-1.139	0.881	0.269	-1.175	0.706	0.223	-1.176	0.549	0.261	-1.174	0.473	0.255	-1.22	0.301	0.193	-1.195	0.093	0.241
794	3.97	-1.23	0.98	0.466	NaN	NaN	NaN	NaN	NaN	NaN	-1.042	0.653	0.641	-1.003	0.516	0.57	-1.025	0.427	0.581	-1.071	0.282	0.629	-1.136	0.105	0.558	-1.011	0.032	0.609	NaN	NaN	NaN	-1.138	0.882	0.27	-1.174	0.707	0.224	-1.175	0.55	0.261	-1.172	0.473	0.255	-1.219	0.302	0.193	-1.195	0.093	0.241
795	3.975	-1.229	0.98	0.467	NaN	NaN	NaN	NaN	NaN	NaN	-1.042	0.653	0.642	-1.003	0.516	0.57	-1.025	0.427	0.581	-1.071	0.282	0.63	-1.136	0.105	0.558	-1.011	0.032	0.609	NaN	NaN	NaN	-1.138	0.882	0.271	-1.173	0.707	0.224	-1.173	0.55	0.261	-1.17	0.473	0.255	-1.218	0.302	0.193	-1.194	0.093	0.241
796	3.98	-1.228	0.98	0.468	NaN	NaN	NaN	NaN	NaN	NaN	-1.042	0.653	0.643	-1.003	0.515	0.57	-1.025	0.427	0.581	-1.07	0.281	0.63	-1.136	0.105	0.558	-1.011	0.032	0.609	NaN	NaN	NaN	-1.137	0.883	0.271	-1.171	0.708	0.225	-1.17	0.55	0.261	-1.168	0.474	0.255	-1.216	0.303	0.194	-1.194	0.094	0.241
797	3.985	-1.228	0.98	0.469	NaN	NaN	NaN	NaN	NaN	NaN	-1.042	0.653	0.643	-1.003	0.515	0.571	-1.025	0.427	0.582	-1.07	0.281	0.63	-1.136	0.105	0.558	-1.011	0.032	0.609	NaN	NaN	NaN	-1.136	0.883	0.273	-1.17	0.708	0.226	-1.166	0.55	0.262	-1.165	0.474	0.255	-1.214	0.304	0.193	-1.194	0.095	0.241
798	3.99	-1.227	0.98	0.471	NaN	NaN	NaN	NaN	NaN	NaN	-1.041	0.653	0.644	-1.002	0.515	0.571	-1.025	0.427	0.582	-1.07	0.28	0.63	-1.136	0.105	0.558	-1.011	0.032	0.609	NaN	NaN	NaN	-1.136	0.884	0.273	-1.169	0.709	0.226	-1.163	0.549	0.263	-1.163	0.474	0.255	-1.213	0.305	0.193	-1.193	0.096	0.241
799	3.995	-1.226	0.98	0.472	NaN	NaN	NaN	NaN	NaN	NaN	-1.041	0.653	0.645	-1.002	0.514	0.571	-1.025	0.426	0.583	-1.07	0.28	0.63	-1.136	0.105	0.558	-1.011	0.032	0.609	NaN	NaN	NaN	-1.136	0.885	0.274	-1.167	0.709	0.227	-1.162	0.55	0.262	-1.161	0.475	0.255	-1.211	0.306	0.193	-1.194	0.098	0.24
800	4	-1.226	0.981	0.473	NaN	NaN	NaN	NaN	NaN	NaN	-1.041	0.653	0.645	-1.002	0.514	0.572	-1.025	0.426	0.583	-1.069	0.28	0.631	-1.136	0.105	0.558	-1.011	0.032	0.609	NaN	NaN	NaN	-1.135	0.885	0.276	-1.166	0.71	0.228	-1.161	0.552	0.261	-1.158	0.476	0.255	-1.209	0.307	0.193	-1.196	0.102	0.237
801	4.005	-1.225	0.981	0.474	NaN	NaN	NaN	NaN	NaN	NaN	-1.041	0.653	0.646	-1.002	0.514	0.572	-1.025	0.427	0.584	-1.069	0.28	0.631	-1.136	0.105	0.558	-1.011	0.032	0.609	NaN	NaN	NaN	-1.134	0.886	0.276	-1.165	0.711	0.228	-1.158	0.552	0.261	-1.156	0.477	0.254	-1.209	0.308	0.193	-1.195	0.104	0.236
802	4.01	-1.224	0.981	0.475	NaN	NaN	NaN	NaN	NaN	NaN	-1.041	0.653	0.647	-1.002	0.514	0.573	-1.026	0.427	0.585	-1.069	0.28	0.631	-1.136	0.105	0.558	-1.011	0.032	0.609	NaN	NaN	NaN	-1.133	0.887	0.277	-1.164	0.711	0.229	-1.156	0.554	0.261	-1.154	0.478	0.254	-1.208	0.309	0.193	-1.195	0.104	0.237
803	4.015	-1.224	0.982	0.476	NaN	NaN	NaN	NaN	NaN	NaN	-1.041	0.653	0.647	-1.002	0.515	0.574	-1.026	0.427	0.585	-1.069	0.28	0.631	-1.136	0.105	0.558	-1.011	0.032	0.609	NaN	NaN	NaN	-1.132	0.887	0.278	-1.162	0.712	0.229	-1.155	0.557	0.261	-1.151	0.478	0.253	-1.207	0.31	0.192	-1.195	0.105	0.237
804	4.02	-1.223	0.982	0.478	NaN	NaN	NaN	NaN	NaN	NaN	-1.04	0.652	0.648	-1.002	0.515	0.574	-1.026	0.427	0.586	-1.069	0.28	0.631	-1.136	0.105	0.558	-1.011	0.032	0.609	NaN	NaN	NaN	-1.132	0.888	0.279	-1.161	0.713	0.23	-1.153	0.558	0.261	-1.148	0.478	0.253	-1.205	0.311	0.192	-1.194	0.105	0.236
805	4.025	-1.222	0.982	0.479	NaN	NaN	NaN	NaN	NaN	NaN	-1.04	0.653	0.648	-1.003	0.515	0.575	-1.026	0.427	0.586	-1.07	0.28	0.632	-1.136	0.105	0.558	-1.011	0.032	0.609	NaN	NaN	NaN	-1.132	0.889	0.28	-1.159	0.713	0.23	-1.151	0.559	0.261	-1.144	0.479	0.253	-1.203	0.313	0.191	-1.193	0.106	0.236
806	4.03	-1.222	0.983	0.48	NaN	NaN	NaN	NaN	NaN	NaN	-1.04	0.653	0.649	-1.003	0.516	0.575	-1.026	0.427	0.586	-1.07	0.28	0.632	-1.136	0.105	0.558	-1.011	0.032	0.609	NaN	NaN	NaN	-1.131	0.889	0.281	-1.158	0.714	0.231	-1.148	0.56	0.26	-1.141	0.479	0.253	-1.201	0.313	0.191	-1.192	0.107	0.236
807	4.035	-1.221	0.983	0.481	NaN	NaN	NaN	NaN	NaN	NaN	-1.039	0.653	0.65	-1.003	0.516	0.576	-1.026	0.427	0.586	-1.071	0.28	0.633	-1.136	0.105	0.558	-1.011	0.032	0.609	NaN	NaN	NaN	-1.13	0.89	0.282	-1.156	0.714	0.231	-1.144	0.559	0.26	-1.138	0.48	0.252	-1.199	0.314	0.191	-1.191	0.107	0.236
808	4.04	-1.22	0.983	0.482	NaN	NaN	NaN	NaN	NaN	NaN	-1.039	0.653	0.65	-1.004	0.516	0.577	-1.026	0.427	0.587	-1.072	0.28	0.633	-1.136	0.104	0.558	-1.011	0.032	0.609	NaN	NaN	NaN	-1.13	0.89	0.282	-1.154	0.715	0.231	-1.139	0.558	0.26	-1.136	0.481	0.251	-1.196	0.315	0.191	-1.19	0.108	0.236
809	4.045	-1.22	0.984	0.483	NaN	NaN	NaN	NaN	NaN	NaN	-1.038	0.653	0.651	-1.004	0.516	0.577	-1.027	0.427	0.587	-1.072	0.28	0.633	-1.136	0.104	0.558	-1.011	0.032	0.609	NaN	NaN	NaN	-1.129	0.891	0.284	-1.152	0.716	0.231	-1.136	0.559	0.26	-1.134	0.483	0.25	-1.193	0.316	0.19	-1.189	0.109	0.235
810	4.05	-1.219	0.984	0.484	NaN	NaN	NaN	NaN	NaN	NaN	-1.039	0.654	0.651	-1.005	0.516	0.577	-1.027	0.427	0.587	-1.071	0.28	0.633	-1.136	0.104	0.558	-1.011	0.032	0.609	NaN	NaN	NaN	-1.128	0.891	0.284	-1.15	0.716	0.232	-1.131	0.559	0.261	-1.13	0.484	0.25	-1.19	0.317	0.19	-1.188	0.111	0.235
811	4.055	-1.218	0.985	0.485	NaN	NaN	NaN	NaN	NaN	NaN	-1.038	0.654	0.652	-1.005	0.516	0.577	-1.027	0.427	0.588	-1.071	0.28	0.633	-1.136	0.104	0.558	-1.011	0.032	0.609	NaN	NaN	NaN	-1.128	0.892	0.285	-1.148	0.717	0.232	-1.127	0.559	0.261	-1.127	0.485	0.249	-1.189	0.318	0.19	-1.187	0.112	0.235
812	4.06	-1.218	0.985	0.486	NaN	NaN	NaN	NaN	NaN	NaN	-1.038	0.654	0.653	-1.005	0.516	0.578	-1.028	0.427	0.588	-1.071	0.28	0.634	-1.136	0.104	0.558	-1.011	0.032	0.609	NaN	NaN	NaN	-1.127	0.893	0.286	-1.146	0.717	0.232	-1.124	0.56	0.26	-1.124	0.486	0.248	-1.187	0.319	0.189	-1.187	0.113	0.235
813	4.065	-1.217	0.985	0.487	NaN	NaN	NaN	NaN	NaN	NaN	-1.038	0.654	0.654	-1.005	0.516	0.578	-1.029	0.427	0.589	-1.072	0.28	0.634	-1.136	0.104	0.558	-1.011	0.032	0.609	NaN	NaN	NaN	-1.126	0.893	0.287	-1.144	0.718	0.232	-1.121	0.561	0.26	-1.121	0.486	0.247	-1.184	0.321	0.189	-1.186	0.115	0.235
814	4.07	-1.217	0.986	0.488	NaN	NaN	NaN	NaN	NaN	NaN	-1.037	0.654	0.654	-1.005	0.515	0.578	-1.03	0.428	0.59	-1.073	0.28	0.634	-1.136	0.104	0.558	-1.011	0.032	0.609	NaN	NaN	NaN	-1.126	0.893	0.288	-1.142	0.719	0.232	-1.118	0.562	0.259	-1.117	0.487	0.247	-1.181	0.322	0.188	-1.185	0.116	0.234
815	4.075	-1.216	0.986	0.489	NaN	NaN	NaN	NaN	NaN	NaN	-1.038	0.654	0.655	-1.005	0.515	0.579	-1.03	0.428	0.591	-1.074	0.279	0.635	-1.136	0.104	0.558	-1.011	0.032	0.609	NaN	NaN	NaN	-1.126	0.894	0.288	-1.14	0.72	0.231	-1.115	0.563	0.258	-1.112	0.487	0.246	-1.179	0.323	0.187	-1.184	0.117	0.234
816	4.08	-1.216	0.986	0.489	NaN	NaN	NaN	NaN	NaN	NaN	-1.038	0.654	0.656	NaN	NaN	NaN	-1.031	0.428	0.591	-1.074	0.279	0.635	-1.136	0.104	0.558	-1.011	0.032	0.609	NaN	NaN	NaN	-1.125	0.895	0.289	-1.138	0.721	0.231	-1.111	0.564	0.257	-1.11	0.489	0.245	-1.176	0.325	0.187	-1.183	0.119	0.233
817	4.085	-1.215	0.986	0.49	NaN	NaN	NaN	NaN	NaN	NaN	-1.038	0.654	0.656	NaN	NaN	NaN	-1.031	0.428	0.592	-1.074	0.279	0.635	-1.136	0.104	0.559	-1.011	0.032	0.609	NaN	NaN	NaN	-1.124	0.895	0.29	-1.135	0.722	0.231	-1.108	0.565	0.257	-1.106	0.49	0.244	-1.173	0.326	0.186	-1.181	0.121	0.233
818	4.09	-1.215	0.987	0.491	NaN	NaN	NaN	NaN	NaN	NaN	-1.037	0.654	0.657	NaN	NaN	NaN	-1.031	0.428	0.592	-1.074	0.279	0.636	-1.137	0.104	0.559	-1.011	0.032	0.609	NaN	NaN	NaN	-1.123	0.896	0.29	-1.132	0.723	0.231	-1.104	0.565	0.256	-1.103	0.491	0.243	-1.17	0.328	0.186	-1.18	0.122	0.233
819	4.095	-1.214	0.987	0.492	NaN	NaN	NaN	NaN	NaN	NaN	-1.037	0.654	0.657	NaN	NaN	NaN	-1.032	0.428	0.592	-1.075	0.279	0.636	-1.137	0.105	0.559	-1.011	0.032	0.609	NaN	NaN	NaN	-1.123	0.896	0.291	-1.13	0.724	0.231	-1.099	0.566	0.256	-1.099	0.492	0.243	-1.167	0.328	0.186	-1.179	0.124	0.233
820	4.1	-1.214	0.987	0.493	NaN	NaN	NaN	NaN	NaN	NaN	-1.037	0.654	0.658	-1.008	0.516	0.585	-1.032	0.428	0.593	-1.075	0.279	0.636	-1.136	0.104	0.559	-1.011	0.032	0.609	NaN	NaN	NaN	-1.122	0.897	0.291	-1.127	0.725	0.23	-1.095	0.567	0.255	-1.095	0.493	0.242	-1.163	0.329	0.185	-1.177	0.125	0.232
821	4.105	-1.213	0.987	0.493	NaN	NaN	NaN	NaN	NaN	NaN	-1.038	0.655	0.659	-1.008	0.516	0.585	-1.032	0.427	0.593	-1.076	0.279	0.637	-1.137	0.104	0.559	-1.011	0.032	0.609	NaN	NaN	NaN	-1.122	0.897	0.292	-1.125	0.726	0.23	-1.092	0.568	0.254	-1.091	0.494	0.241	-1.161	0.331	0.184	-1.176	0.127	0.232
822	4.11	-1.212	0.987	0.494	NaN	NaN	NaN	NaN	NaN	NaN	-1.038	0.655	0.659	-1.008	0.516	0.585	-1.033	0.427	0.593	-1.077	0.279	0.637	-1.137	0.105	0.559	-1.011	0.032	0.609	NaN	NaN	NaN	-1.121	0.898	0.293	-1.12	0.726	0.23	-1.088	0.569	0.253	-1.088	0.495	0.24	-1.159	0.333	0.183	-1.174	0.13	0.231
823	4.115	-1.212	0.987	0.495	NaN	NaN	NaN	NaN	NaN	NaN	-1.037	0.654	0.66	-1.008	0.516	0.585	-1.033	0.427	0.594	-1.077	0.278	0.637	-1.137	0.104	0.559	-1.011	0.032	0.609	NaN	NaN	NaN	-1.12	0.898	0.293	-1.114	0.724	0.232	-1.085	0.571	0.252	-1.084	0.497	0.239	-1.156	0.335	0.183	-1.173	0.131	0.231
824	4.12	-1.211	0.987	0.495	NaN	NaN	NaN	NaN	NaN	NaN	-1.037	0.654	0.66	-1.008	0.516	0.586	-1.034	0.427	0.594	-1.077	0.278	0.637	-1.137	0.105	0.559	-1.011	0.032	0.609	NaN	NaN	NaN	-1.119	0.898	0.294	-1.11	0.724	0.232	-1.081	0.572	0.251	-1.08	0.498	0.239	-1.152	0.335	0.182	-1.172	0.132	0.231
825	4.125	-1.211	0.987	0.496	NaN	NaN	NaN	NaN	NaN	NaN	-1.037	0.654	0.661	-1.008	0.515	0.586	-1.034	0.427	0.594	-1.077	0.278	0.637	-1.137	0.104	0.559	-1.011	0.032	0.609	NaN	NaN	NaN	-1.118	0.899	0.294	-1.107	0.725	0.232	-1.077	0.573	0.251	-1.075	0.499	0.238	-1.149	0.336	0.182	-1.17	0.133	0.231
826	4.13	-1.21	0.987	0.497	NaN	NaN	NaN	NaN	NaN	NaN	-1.037	0.654	0.662	-1.008	0.515	0.586	-1.034	0.427	0.595	-1.078	0.278	0.638	-1.137	0.105	0.56	-1.011	0.032	0.609	NaN	NaN	NaN	-1.118	0.899	0.295	-1.104	0.725	0.232	-1.073	0.573	0.25	-1.072	0.5	0.237	-1.146	0.338	0.181	-1.168	0.135	0.23
827	4.135	-1.21	0.987	0.497	NaN	NaN	NaN	NaN	NaN	NaN	-1.038	0.655	0.662	-1.009	0.515	0.586	-1.035	0.427	0.595	-1.078	0.278	0.638	-1.137	0.105	0.56	-1.011	0.032	0.609	NaN	NaN	NaN	NaN	NaN	NaN	-1.101	0.726	0.232	-1.069	0.574	0.249	-1.068	0.501	0.236	-1.143	0.339	0.18	-1.167	0.137	0.23
828	4.14	-1.209	0.987	0.498	NaN	NaN	NaN	NaN	NaN	NaN	-1.038	0.655	0.663	-1.009	0.515	0.587	-1.035	0.427	0.596	-1.079	0.278	0.638	-1.137	0.104	0.559	-1.011	0.032	0.609	NaN	NaN	NaN	-1.114	0.899	0.296	-1.098	0.727	0.232	-1.066	0.575	0.249	-1.064	0.502	0.235	-1.14	0.34	0.179	-1.165	0.139	0.229
829	4.145	-1.209	0.987	0.498	NaN	NaN	NaN	NaN	NaN	NaN	-1.037	0.654	0.663	-1.009	0.515	0.587	-1.036	0.427	0.596	-1.08	0.278	0.638	-1.137	0.104	0.558	-1.011	0.032	0.609	NaN	NaN	NaN	-1.114	0.9	0.297	-1.095	0.728	0.232	-1.062	0.576	0.248	-1.06	0.503	0.234	-1.137	0.342	0.179	-1.164	0.141	0.228
830	4.15	-1.208	0.987	0.499	NaN	NaN	NaN	NaN	NaN	NaN	-1.037	0.654	0.663	-1.01	0.515	0.587	-1.036	0.427	0.597	-1.08	0.278	0.639	-1.137	0.103	0.558	-1.011	0.032	0.609	NaN	NaN	NaN	-1.113	0.9	0.297	-1.093	0.728	0.231	-1.059	0.577	0.247	-1.056	0.504	0.233	-1.134	0.344	0.178	-1.162	0.143	0.227
831	4.155	-1.208	0.987	0.499	NaN	NaN	NaN	NaN	NaN	NaN	-1.038	0.654	0.664	-1.01	0.515	0.588	-1.037	0.427	0.598	-1.08	0.278	0.638	-1.137	0.103	0.558	-1.011	0.032	0.609	NaN	NaN	NaN	-1.112	0.9	0.298	-1.09	0.729	0.231	-1.055	0.578	0.247	-1.053	0.505	0.233	-1.131	0.345	0.178	-1.16	0.144	0.227
832	4.16	-1.207	0.987	0.499	NaN	NaN	NaN	NaN	NaN	NaN	-1.038	0.655	0.664	-1.011	0.515	0.589	-1.038	0.427	0.598	-1.08	0.277	0.639	-1.137	0.103	0.558	-1.011	0.032	0.609	NaN	NaN	NaN	-1.11	0.9	0.298	-1.088	0.73	0.231	-1.052	0.58	0.246	-1.049	0.506	0.232	-1.127	0.347	0.177	-1.158	0.146	0.226
833	4.165	-1.206	0.987	0.5	NaN	NaN	NaN	NaN	NaN	NaN	-1.038	0.655	0.665	-1.012	0.516	0.59	-1.038	0.427	0.598	-1.081	0.277	0.639	-1.137	0.103	0.558	-1.011	0.032	0.609	NaN	NaN	NaN	-1.109	0.9	0.299	-1.086	0.731	0.231	-1.049	0.581	0.245	-1.046	0.507	0.231	-1.124	0.348	0.176	-1.156	0.147	0.226
834	4.17	-1.206	0.987	0.5	NaN	NaN	NaN	NaN	NaN	NaN	-1.038	0.655	0.665	-1.012	0.516	0.59	-1.038	0.427	0.598	-1.082	0.277	0.639	-1.137	0.103	0.558	-1.011	0.032	0.609	NaN	NaN	NaN	-1.108	0.901	0.299	-1.084	0.732	0.231	-1.046	0.581	0.245	-1.042	0.508	0.23	-1.121	0.35	0.175	-1.154	0.148	0.225
835	4.175	-1.205	0.987	0.5	NaN	NaN	NaN	NaN	NaN	NaN	-1.037	0.654	0.666	-1.013	0.516	0.591	-1.039	0.427	0.598	-1.083	0.277	0.64	-1.137	0.103	0.558	-1.011	0.032	0.609	NaN	NaN	NaN	-1.106	0.901	0.3	-1.081	0.733	0.231	-1.043	0.582	0.244	-1.039	0.509	0.23	-1.119	0.352	0.175	-1.152	0.15	0.224
836	4.18	-1.204	0.987	0.501	NaN	NaN	NaN	NaN	NaN	NaN	-1.037	0.654	0.666	-1.014	0.516	0.591	-1.039	0.427	0.598	-1.083	0.277	0.64	-1.137	0.103	0.558	-1.011	0.032	0.609	NaN	NaN	NaN	-1.106	0.901	0.3	-1.079	0.733	0.231	-1.04	0.583	0.243	-1.036	0.511	0.229	-1.116	0.353	0.174	-1.15	0.151	0.223
837	4.185	-1.204	0.987	0.501	NaN	NaN	NaN	NaN	NaN	NaN	-1.037	0.654	0.666	-1.014	0.516	0.592	-1.039	0.427	0.599	-1.083	0.277	0.64	-1.137	0.103	0.558	-1.011	0.032	0.609	NaN	NaN	NaN	-1.104	0.902	0.3	-1.077	0.734	0.231	-1.037	0.584	0.243	-1.033	0.512	0.228	-1.112	0.354	0.173	-1.148	0.154	0.222
838	4.19	-1.203	0.987	0.502	NaN	NaN	NaN	NaN	NaN	NaN	-1.037	0.655	0.667	-1.014	0.517	0.592	-1.039	0.427	0.599	-1.083	0.277	0.64	-1.137	0.103	0.558	-1.011	0.032	0.609	NaN	NaN	NaN	-1.103	0.902	0.301	-1.075	0.735	0.23	-1.034	0.585	0.242	-1.029	0.513	0.227	-1.109	0.355	0.172	-1.146	0.155	0.221
839	4.195	-1.203	0.987	0.502	NaN	NaN	NaN	NaN	NaN	NaN	-1.038	0.655	0.667	-1.014	0.517	0.592	-1.039	0.427	0.599	-1.083	0.277	0.64	-1.137	0.103	0.558	-1.011	0.032	0.609	NaN	NaN	NaN	-1.102	0.902	0.301	-1.074	0.735	0.23	-1.031	0.586	0.242	-1.026	0.514	0.227	-1.106	0.356	0.171	-1.143	0.156	0.22
840	4.2	-1.202	0.987	0.502	NaN	NaN	NaN	NaN	NaN	NaN	-1.037	0.655	0.668	-1.014	0.517	0.592	-1.039	0.427	0.599	-1.083	0.277	0.64	-1.137	0.103	0.558	-1.011	0.032	0.609	NaN	NaN	NaN	-1.101	0.903	0.301	-1.072	0.736	0.23	-1.029	0.587	0.242	-1.023	0.515	0.226	-1.103	0.358	0.17	-1.139	0.156	0.219
841	4.205	-1.201	0.987	0.502	NaN	NaN	NaN	NaN	NaN	NaN	-1.037	0.655	0.668	-1.014	0.517	0.593	-1.039	0.427	0.6	-1.084	0.277	0.64	-1.137	0.103	0.558	-1.011	0.032	0.609	NaN	NaN	NaN	-1.1	0.903	0.301	-1.07	0.737	0.23	-1.026	0.588	0.241	-1.021	0.516	0.226	-1.101	0.359	0.169	-1.136	0.157	0.218
842	4.21	-1.2	0.987	0.502	NaN	NaN	NaN	NaN	NaN	NaN	-1.037	0.655	0.669	-1.013	0.516	0.593	-1.039	0.427	0.6	-1.084	0.277	0.64	-1.137	0.103	0.558	-1.011	0.032	0.609	NaN	NaN	NaN	-1.099	0.903	0.302	-1.069	0.738	0.23	-1.024	0.588	0.241	-1.018	0.517	0.226	-1.097	0.36	0.168	-1.133	0.158	0.217
843	4.215	-1.2	0.987	0.503	NaN	NaN	NaN	NaN	NaN	NaN	-1.036	0.655	0.669	-1.013	0.516	0.593	-1.039	0.427	0.6	-1.083	0.277	0.64	-1.137	0.103	0.558	-1.011	0.032	0.609	NaN	NaN	NaN	-1.098	0.903	0.302	-1.067	0.738	0.23	-1.022	0.589	0.241	-1.015	0.518	0.225	-1.094	0.36	0.168	-1.129	0.159	0.215
844	4.22	-1.199	0.987	0.503	NaN	NaN	NaN	NaN	NaN	NaN	-1.036	0.655	0.669	-1.013	0.516	0.593	-1.039	0.427	0.6	-1.083	0.277	0.641	-1.137	0.103	0.558	-1.011	0.032	0.609	NaN	NaN	NaN	-1.096	0.903	0.303	-1.066	0.739	0.23	-1.02	0.59	0.24	-1.012	0.519	0.225	-1.091	0.361	0.166	-1.126	0.16	0.213
845	4.225	-1.198	0.987	0.503	NaN	NaN	NaN	NaN	NaN	NaN	-1.036	0.655	0.669	-1.012	0.516	0.593	-1.039	0.427	0.6	-1.083	0.277	0.641	-1.137	0.103	0.558	-1.011	0.032	0.609	NaN	NaN	NaN	-1.096	0.904	0.303	-1.065	0.739	0.23	-1.018	0.591	0.24	-1.009	0.519	0.225	-1.088	0.362	0.165	-1.122	0.161	0.211
846	4.23	-1.198	0.987	0.503	NaN	NaN	NaN	NaN	NaN	NaN	-1.035	0.655	0.669	-1.012	0.516	0.593	-1.039	0.427	0.6	-1.083	0.277	0.641	-1.137	0.103	0.558	-1.011	0.032	0.609	NaN	NaN	NaN	-1.095	0.904	0.303	-1.064	0.74	0.23	-1.017	0.592	0.24	-1.008	0.521	0.224	-1.085	0.363	0.164	-1.118	0.162	0.21
847	4.235	-1.197	0.987	0.503	NaN	NaN	NaN	NaN	NaN	NaN	-1.035	0.655	0.669	-1.012	0.516	0.593	-1.039	0.427	0.6	-1.083	0.277	0.641	-1.137	0.103	0.558	-1.011	0.032	0.609	NaN	NaN	NaN	-1.094	0.904	0.303	-1.062	0.74	0.23	-1.015	0.593	0.24	-1.006	0.521	0.224	-1.082	0.363	0.164	-1.115	0.162	0.209
848	4.24	-1.197	0.987	0.503	NaN	NaN	NaN	NaN	NaN	NaN	-1.034	0.655	0.67	-1.011	0.516	0.594	-1.039	0.427	0.6	-1.083	0.277	0.641	-1.137	0.103	0.558	-1.011	0.032	0.609	NaN	NaN	NaN	-1.092	0.904	0.304	-1.061	0.74	0.23	-1.013	0.593	0.24	-1.004	0.522	0.223	-1.079	0.364	0.163	-1.111	0.162	0.208
849	4.245	-1.196	0.987	0.504	NaN	NaN	NaN	NaN	NaN	NaN	-1.034	0.654	0.67	-1.011	0.515	0.594	-1.039	0.427	0.6	-1.083	0.277	0.64	-1.137	0.104	0.558	-1.011	0.032	0.609	NaN	NaN	NaN	-1.092	0.904	0.304	-1.06	0.741	0.231	-1.011	0.594	0.24	-1.002	0.523	0.222	-1.076	0.364	0.161	-1.107	0.162	0.206
850	4.25	-1.195	0.987	0.504	NaN	NaN	NaN	NaN	NaN	NaN	-1.033	0.654	0.67	-1.011	0.515	0.594	-1.039	0.427	0.6	-1.083	0.277	0.64	-1.137	0.104	0.558	-1.011	0.032	0.609	NaN	NaN	NaN	-1.091	0.904	0.304	-1.059	0.74	0.231	-1.01	0.594	0.239	-1	0.523	0.222	-1.072	0.364	0.16	-1.103	0.161	0.206
851	4.255	-1.194	0.986	0.504	NaN	NaN	NaN	NaN	NaN	NaN	-1.033	0.654	0.67	-1.01	0.515	0.594	-1.039	0.427	0.6	-1.082	0.277	0.64	-1.137	0.104	0.558	-1.011	0.032	0.609	NaN	NaN	NaN	-1.09	0.904	0.304	-1.058	0.741	0.231	-1.008	0.595	0.239	-0.998	0.524	0.222	-1.069	0.364	0.159	-1.099	0.16	0.205
852	4.26	-1.194	0.986	0.504	NaN	NaN	NaN	NaN	NaN	NaN	-1.033	0.654	0.67	-1.01	0.515	0.594	-1.038	0.427	0.6	-1.081	0.277	0.64	-1.137	0.104	0.557	-1.011	0.032	0.609	NaN	NaN	NaN	-1.089	0.904	0.304	-1.057	0.741	0.231	-1.007	0.595	0.239	-0.996	0.525	0.222	-1.066	0.364	0.159	-1.095	0.161	0.203
853	4.265	-1.193	0.986	0.504	NaN	NaN	NaN	NaN	NaN	NaN	-1.033	0.654	0.671	-1.01	0.515	0.594	-1.038	0.427	0.601	-1.081	0.277	0.64	-1.137	0.104	0.557	-1.011	0.032	0.609	NaN	NaN	NaN	-1.089	0.904	0.304	-1.056	0.741	0.231	-1.005	0.595	0.239	-0.994	0.525	0.222	-1.063	0.364	0.158	-1.09	0.16	0.202
854	4.27	-1.193	0.986	0.504	NaN	NaN	NaN	NaN	NaN	NaN	-1.032	0.654	0.671	-1.009	0.515	0.594	-1.038	0.427	0.601	-1.081	0.277	0.64	-1.137	0.104	0.557	-1.011	0.032	0.609	NaN	NaN	NaN	-1.088	0.904	0.305	-1.055	0.741	0.232	-1.004	0.596	0.239	-0.992	0.525	0.222	-1.06	0.364	0.157	-1.085	0.159	0.2
855	4.275	-1.192	0.986	0.505	NaN	NaN	NaN	NaN	NaN	NaN	-1.032	0.654	0.671	-1.009	0.515	0.594	-1.037	0.427	0.601	-1.081	0.277	0.64	-1.137	0.104	0.557	-1.011	0.032	0.609	NaN	NaN	NaN	-1.087	0.903	0.305	-1.054	0.741	0.232	-1.002	0.596	0.239	-0.991	0.526	0.222	-1.057	0.364	0.156	-1.081	0.159	0.199
856	4.28	-1.191	0.986	0.505	NaN	NaN	NaN	NaN	NaN	NaN	-1.031	0.653	0.671	-1.009	0.515	0.594	-1.037	0.427	0.601	-1.082	0.277	0.64	-1.137	0.104	0.557	-1.011	0.032	0.609	NaN	NaN	NaN	-1.086	0.903	0.305	-1.054	0.741	0.232	-1.001	0.596	0.239	-0.989	0.526	0.222	-1.054	0.364	0.155	-1.077	0.159	0.198
857	4.285	-1.191	0.985	0.505	NaN	NaN	NaN	NaN	NaN	NaN	-1.03	0.653	0.671	-1.008	0.515	0.595	-1.037	0.427	0.602	-1.082	0.277	0.64	-1.137	0.104	0.557	-1.011	0.032	0.609	NaN	NaN	NaN	-1.085	0.903	0.305	-1.053	0.741	0.232	-0.999	0.596	0.239	-0.988	0.526	0.222	-1.051	0.364	0.155	-1.072	0.158	0.196
858	4.29	-1.19	0.985	0.505	NaN	NaN	NaN	NaN	NaN	NaN	-1.029	0.653	0.671	-1.008	0.515	0.595	-1.036	0.426	0.602	-1.081	0.277	0.64	-1.137	0.104	0.557	-1.011	0.032	0.609	NaN	NaN	NaN	-1.085	0.903	0.305	-1.053	0.741	0.233	-0.998	0.595	0.239	-0.986	0.526	0.222	-1.049	0.364	0.154	-1.068	0.157	0.195
859	4.295	-1.189	0.985	0.505	NaN	NaN	NaN	NaN	NaN	NaN	-1.028	0.653	0.671	-1.007	0.515	0.595	-1.035	0.426	0.602	-1.08	0.277	0.64	-1.137	0.104	0.557	-1.011	0.032	0.609	NaN	NaN	NaN	-1.084	0.903	0.305	-1.052	0.741	0.233	-0.997	0.595	0.239	-0.984	0.526	0.222	-1.045	0.363	0.153	-1.063	0.156	0.194
860	4.3	-1.188	0.985	0.505	NaN	NaN	NaN	NaN	NaN	NaN	-1.027	0.653	0.672	-1.006	0.514	0.595	-1.034	0.426	0.602	-1.079	0.277	0.64	-1.136	0.104	0.557	-1.011	0.032	0.609	NaN	NaN	NaN	-1.083	0.902	0.305	-1.051	0.741	0.233	-0.997	0.595	0.239	-0.983	0.525	0.222	-1.043	0.364	0.152	-1.059	0.156	0.193
861	4.305	-1.188	0.984	0.505	NaN	NaN	NaN	NaN	NaN	NaN	-1.026	0.653	0.672	-1.005	0.514	0.596	-1.033	0.426	0.601	-1.079	0.277	0.64	-1.136	0.104	0.557	-1.011	0.032	0.609	NaN	NaN	NaN	-1.083	0.902	0.305	-1.05	0.74	0.233	-0.996	0.595	0.24	-0.982	0.525	0.222	-1.04	0.363	0.152	-1.055	0.155	0.192
862	4.31	-1.187	0.984	0.505	NaN	NaN	NaN	NaN	NaN	NaN	-1.026	0.653	0.672	-1.004	0.514	0.596	-1.032	0.425	0.601	-1.079	0.277	0.64	-1.136	0.104	0.557	-1.011	0.032	0.609	NaN	NaN	NaN	-1.082	0.902	0.305	-1.05	0.74	0.233	-0.995	0.595	0.24	-0.981	0.525	0.222	-1.037	0.362	0.151	-1.05	0.154	0.19
863	4.315	-1.186	0.984	0.505	NaN	NaN	NaN	NaN	NaN	NaN	-1.025	0.652	0.672	-1.003	0.514	0.596	-1.031	0.425	0.601	-1.077	0.276	0.64	-1.136	0.104	0.557	-1.011	0.032	0.609	NaN	NaN	NaN	-1.082	0.902	0.305	-1.049	0.739	0.234	-0.994	0.594	0.24	-0.979	0.525	0.223	-1.034	0.361	0.151	-1.045	0.154	0.189
864	4.32	-1.185	0.983	0.505	NaN	NaN	NaN	NaN	NaN	NaN	-1.023	0.652	0.672	-1.002	0.514	0.596	-1.03	0.425	0.601	-1.077	0.275	0.641	-1.136	0.104	0.557	-1.011	0.032	0.609	NaN	NaN	NaN	-1.081	0.901	0.305	-1.048	0.739	0.234	-0.993	0.594	0.24	-0.978	0.525	0.223	-1.031	0.36	0.151	-1.041	0.152	0.188
865	4.325	-1.185	0.983	0.505	NaN	NaN	NaN	NaN	NaN	NaN	-1.022	0.652	0.672	-1.001	0.514	0.596	-1.029	0.425	0.601	-1.076	0.275	0.641	-1.136	0.104	0.557	-1.011	0.032	0.609	NaN	NaN	NaN	-1.08	0.9	0.305	-1.047	0.739	0.234	-0.992	0.593	0.241	-0.978	0.525	0.223	-1.029	0.359	0.151	-1.036	0.151	0.188
866	4.33	-1.184	0.982	0.505	NaN	NaN	NaN	NaN	NaN	NaN	-1.021	0.652	0.672	-1	0.513	0.596	-1.027	0.424	0.601	-1.075	0.275	0.64	-1.136	0.104	0.557	-1.011	0.032	0.609	NaN	NaN	NaN	-1.079	0.9	0.306	-1.047	0.739	0.234	-0.992	0.593	0.241	-0.976	0.523	0.223	-1.028	0.359	0.151	-1.032	0.15	0.187
867	4.335	-1.183	0.982	0.505	NaN	NaN	NaN	NaN	NaN	NaN	-1.02	0.651	0.672	-0.998	0.512	0.596	-1.026	0.424	0.601	-1.075	0.275	0.64	-1.136	0.104	0.557	-1.011	0.032	0.609	NaN	NaN	NaN	-1.078	0.899	0.306	-1.046	0.738	0.234	-0.991	0.592	0.241	-0.974	0.522	0.224	-1.025	0.358	0.151	-1.027	0.149	0.186
868	4.34	-1.182	0.981	0.504	NaN	NaN	NaN	NaN	NaN	NaN	-1.019	0.651	0.673	-0.996	0.512	0.596	-1.025	0.423	0.601	-1.074	0.275	0.64	-1.136	0.104	0.557	-1.011	0.032	0.609	NaN	NaN	NaN	-1.077	0.898	0.306	-1.045	0.737	0.234	-0.99	0.591	0.242	-0.973	0.521	0.224	-1.023	0.357	0.151	-1.023	0.149	0.186
869	4.345	-1.182	0.981	0.504	NaN	NaN	NaN	NaN	NaN	NaN	-1.018	0.651	0.673	-0.995	0.511	0.596	-1.023	0.422	0.601	-1.073	0.275	0.64	-1.136	0.104	0.557	-1.011	0.032	0.609	NaN	NaN	NaN	-1.077	0.898	0.305	-1.044	0.737	0.234	-0.99	0.591	0.242	-0.973	0.521	0.224	-1.022	0.356	0.151	-1.019	0.147	0.185
870	4.35	-1.181	0.98	0.504	NaN	NaN	NaN	NaN	NaN	NaN	-1.017	0.65	0.673	-0.993	0.51	0.595	-1.021	0.422	0.6	-1.072	0.276	0.64	-1.135	0.104	0.557	-1.011	0.032	0.609	NaN	NaN	NaN	-1.075	0.897	0.305	-1.043	0.736	0.234	-0.989	0.59	0.242	-0.973	0.521	0.224	-1.02	0.355	0.151	-1.015	0.146	0.185
871	4.355	-1.181	0.979	0.503	NaN	NaN	NaN	NaN	NaN	NaN	-1.016	0.65	0.672	-0.991	0.51	0.595	-1.02	0.422	0.6	-1.072	0.276	0.64	-1.135	0.104	0.557	-1.011	0.032	0.609	NaN	NaN	NaN	-1.074	0.896	0.305	-1.043	0.736	0.234	-0.989	0.589	0.242	-0.972	0.52	0.224	-1.018	0.354	0.151	-1.011	0.145	0.184
872	4.36	-1.18	0.979	0.503	NaN	NaN	NaN	NaN	NaN	NaN	-1.014	0.649	0.672	-0.989	0.509	0.595	-1.019	0.422	0.6	-1.071	0.276	0.641	-1.135	0.104	0.557	-1.011	0.032	0.609	NaN	NaN	NaN	-1.073	0.896	0.305	-1.042	0.735	0.234	-0.988	0.588	0.242	-0.97	0.519	0.225	-1.016	0.353	0.151	-1.007	0.144	0.184
873	4.365	-1.179	0.978	0.502	NaN	NaN	NaN	NaN	NaN	NaN	-1.013	0.649	0.672	-0.988	0.509	0.595	-1.017	0.422	0.6	-1.068	0.274	0.64	-1.135	0.104	0.557	-1.011	0.032	0.609	NaN	NaN	NaN	-1.072	0.895	0.305	-1.041	0.735	0.234	-0.988	0.587	0.242	-0.969	0.518	0.225	-1.015	0.352	0.151	-1.003	0.143	0.184
874	4.37	-1.178	0.977	0.502	NaN	NaN	NaN	NaN	NaN	NaN	-1.012	0.648	0.672	-0.987	0.509	0.595	-1.016	0.421	0.6	-1.066	0.273	0.64	-1.135	0.104	0.557	-1.011	0.032	0.609	NaN	NaN	NaN	-1.072	0.895	0.305	-1.04	0.734	0.234	-0.987	0.586	0.242	-0.969	0.517	0.226	-1.014	0.351	0.152	-0.999	0.142	0.184
875	4.375	-1.178	0.977	0.502	NaN	NaN	NaN	NaN	NaN	NaN	-1.011	0.648	0.672	-0.986	0.509	0.595	-1.015	0.42	0.6	-1.066	0.273	0.639	-1.135	0.104	0.557	-1.011	0.032	0.609	NaN	NaN	NaN	-1.07	0.894	0.305	-1.039	0.733	0.234	-0.986	0.585	0.242	-0.969	0.516	0.226	-1.012	0.35	0.152	-0.996	0.141	0.184
876	4.38	-1.177	0.976	0.501	NaN	NaN	NaN	NaN	NaN	NaN	-1.01	0.647	0.672	-0.985	0.509	0.595	-1.013	0.42	0.599	-1.065	0.273	0.639	-1.135	0.104	0.557	-1.011	0.032	0.609	NaN	NaN	NaN	-1.069	0.893	0.304	-1.038	0.732	0.233	-0.987	0.585	0.242	-0.968	0.515	0.226	-1.01	0.348	0.153	-0.993	0.14	0.184
877	4.385	-1.176	0.975	0.501	NaN	NaN	NaN	NaN	NaN	NaN	-1.009	0.647	0.671	-0.985	0.509	0.595	-1.012	0.42	0.599	-1.065	0.273	0.639	-1.135	0.104	0.557	-1.011	0.032	0.609	NaN	NaN	NaN	-1.068	0.892	0.304	-1.037	0.732	0.233	-0.986	0.584	0.242	-0.967	0.513	0.227	-1.009	0.346	0.153	-0.989	0.138	0.184
878	4.39	-1.175	0.974	0.501	NaN	NaN	NaN	NaN	NaN	NaN	-1.007	0.646	0.671	-0.983	0.507	0.595	-1.011	0.419	0.599	-1.064	0.273	0.639	-1.135	0.104	0.557	-1.011	0.032	0.609	NaN	NaN	NaN	-1.067	0.892	0.304	-1.036	0.731	0.233	-0.985	0.582	0.242	-0.967	0.511	0.227	-1.008	0.344	0.153	-0.986	0.137	0.185
879	4.395	-1.174	0.973	0.5	NaN	NaN	NaN	NaN	NaN	NaN	-1.006	0.645	0.67	-0.98	0.505	0.594	-1.01	0.418	0.599	-1.064	0.273	0.638	-1.135	0.104	0.557	-1.011	0.032	0.609	NaN	NaN	NaN	-1.066	0.891	0.304	-1.035	0.73	0.233	-0.985	0.581	0.243	-0.967	0.51	0.228	-1.007	0.344	0.154	-0.983	0.136	0.185
880	4.4	-1.174	0.972	0.499	NaN	NaN	NaN	NaN	NaN	NaN	-1.005	0.645	0.67	-0.978	0.505	0.593	-1.009	0.418	0.599	-1.063	0.273	0.638	-1.134	0.104	0.556	-1.011	0.032	0.609	NaN	NaN	NaN	-1.065	0.89	0.303	-1.034	0.729	0.232	-0.985	0.58	0.243	-0.967	0.509	0.228	-1.006	0.343	0.154	-0.981	0.134	0.186
881	4.405	-1.173	0.972	0.499	NaN	NaN	NaN	NaN	NaN	NaN	-1.005	0.645	0.67	-0.978	0.504	0.593	-1.007	0.417	0.599	-1.063	0.273	0.638	-1.134	0.104	0.556	-1.011	0.032	0.609	NaN	NaN	NaN	-1.064	0.889	0.303	-1.033	0.728	0.232	-0.985	0.579	0.243	-0.966	0.508	0.229	-1.004	0.341	0.155	-0.978	0.133	0.186
882	4.41	-1.172	0.971	0.498	NaN	NaN	NaN	NaN	NaN	NaN	-1.004	0.644	0.67	-0.977	0.504	0.593	-1.006	0.417	0.599	-1.063	0.273	0.639	-1.134	0.104	0.556	-1.011	0.032	0.609	NaN	NaN	NaN	-1.063	0.888	0.303	-1.032	0.726	0.232	-0.984	0.577	0.243	-0.966	0.507	0.23	-1.004	0.339	0.155	-0.975	0.131	0.187
883	4.415	-1.172	0.97	0.498	NaN	NaN	NaN	NaN	NaN	NaN	-1.003	0.644	0.669	-0.976	0.504	0.593	-1.005	0.417	0.599	-1.062	0.273	0.638	-1.134	0.104	0.556	-1.011	0.032	0.609	NaN	NaN	NaN	-1.062	0.887	0.302	-1.031	0.725	0.232	-0.984	0.575	0.244	-0.966	0.506	0.23	-1.003	0.338	0.156	-0.973	0.13	0.188
884	4.42	-1.171	0.97	0.497	NaN	NaN	NaN	NaN	NaN	NaN	-1.001	0.643	0.669	-0.975	0.504	0.593	-1.004	0.416	0.598	-1.06	0.272	0.638	-1.134	0.104	0.556	-1.011	0.032	0.609	NaN	NaN	NaN	-1.061	0.886	0.302	-1.031	0.724	0.232	-0.984	0.574	0.244	-0.966	0.504	0.23	-1.002	0.336	0.157	-0.97	0.128	0.189
885	4.425	-1.17	0.969	0.496	NaN	NaN	NaN	NaN	NaN	NaN	-1	0.642	0.669	-0.973	0.504	0.593	-1.003	0.416	0.598	-1.059	0.271	0.638	-1.134	0.104	0.556	-1.011	0.032	0.609	NaN	NaN	NaN	-1.06	0.885	0.301	-1.03	0.722	0.232	-0.984	0.573	0.245	-0.965	0.502	0.231	-1	0.334	0.158	-0.969	0.127	0.19
886	4.43	-1.169	0.968	0.495	NaN	NaN	NaN	NaN	NaN	NaN	-0.999	0.642	0.668	-0.971	0.503	0.592	-1.001	0.415	0.598	-1.057	0.27	0.638	-1.133	0.104	0.556	-1.011	0.032	0.609	NaN	NaN	NaN	-1.059	0.885	0.301	-1.03	0.721	0.232	-0.983	0.571	0.245	-0.965	0.501	0.232	-0.999	0.333	0.159	-0.967	0.125	0.191
887	4.435	-1.168	0.967	0.495	NaN	NaN	NaN	NaN	NaN	NaN	-0.998	0.642	0.668	-0.969	0.502	0.592	-0.999	0.414	0.598	-1.056	0.27	0.637	-1.133	0.104	0.556	-1.011	0.032	0.609	NaN	NaN	NaN	-1.058	0.884	0.3	-1.029	0.719	0.232	-0.983	0.569	0.246	-0.965	0.5	0.232	-0.998	0.331	0.16	-0.965	0.124	0.192
888	4.44	-1.167	0.967	0.494	NaN	NaN	NaN	NaN	NaN	NaN	-0.998	0.641	0.668	-0.968	0.502	0.591	-0.998	0.413	0.597	-1.056	0.27	0.637	-1.133	0.104	0.556	-1.011	0.032	0.609	NaN	NaN	NaN	-1.056	0.883	0.3	-1.029	0.718	0.232	-0.982	0.567	0.247	-0.964	0.498	0.233	-0.997	0.329	0.161	-0.964	0.122	0.193
889	4.445	-1.167	0.966	0.493	NaN	NaN	NaN	NaN	NaN	NaN	-0.996	0.641	0.667	-0.967	0.501	0.591	-0.997	0.413	0.597	-1.055	0.27	0.637	-1.133	0.105	0.556	-1.011	0.032	0.609	NaN	NaN	NaN	-1.055	0.882	0.299	-1.029	0.716	0.232	-0.982	0.566	0.247	-0.963	0.496	0.234	-0.996	0.328	0.162	-0.962	0.121	0.194
890	4.45	-1.166	0.965	0.492	NaN	NaN	NaN	NaN	NaN	NaN	-0.995	0.64	0.667	-0.966	0.5	0.591	-0.996	0.413	0.597	-1.055	0.27	0.637	-1.133	0.105	0.556	-1.011	0.032	0.609	NaN	NaN	NaN	-1.054	0.881	0.299	-1.028	0.715	0.232	-0.982	0.564	0.248	-0.963	0.495	0.235	-0.994	0.325	0.163	-0.961	0.119	0.196
891	4.455	-1.165	0.965	0.491	NaN	NaN	NaN	NaN	NaN	NaN	-0.994	0.64	0.667	-0.965	0.5	0.591	-0.995	0.413	0.596	-1.055	0.27	0.637	-1.133	0.105	0.556	-1.011	0.032	0.609	NaN	NaN	NaN	-1.053	0.88	0.298	-1.027	0.713	0.232	-0.982	0.563	0.248	-0.963	0.494	0.235	-0.994	0.324	0.163	-0.96	0.118	0.198
892	4.46	-1.164	0.964	0.49	NaN	NaN	NaN	NaN	NaN	NaN	-0.994	0.64	0.666	-0.964	0.5	0.591	-0.993	0.413	0.596	-1.054	0.27	0.637	-1.133	0.105	0.556	-1.011	0.032	0.609	NaN	NaN	NaN	-1.052	0.879	0.297	-1.027	0.711	0.232	-0.982	0.562	0.249	-0.962	0.491	0.237	-0.992	0.322	0.164	-0.959	0.116	0.199
893	4.465	-1.163	0.963	0.489	NaN	NaN	NaN	NaN	NaN	NaN	-0.993	0.639	0.666	-0.963	0.499	0.591	-0.992	0.412	0.596	-1.053	0.27	0.636	-1.133	0.105	0.556	-1.011	0.032	0.609	NaN	NaN	NaN	-1.051	0.878	0.297	-1.027	0.709	0.232	-0.981	0.56	0.25	-0.962	0.49	0.237	-0.992	0.32	0.166	-0.958	0.115	0.201
894	4.47	-1.162	0.963	0.488	NaN	NaN	NaN	NaN	NaN	NaN	-0.992	0.638	0.665	-0.962	0.499	0.591	-0.991	0.412	0.595	-1.053	0.27	0.636	-1.133	0.105	0.556	-1.011	0.032	0.609	NaN	NaN	NaN	-1.049	0.877	0.296	-1.026	0.708	0.233	-0.981	0.559	0.251	-0.962	0.489	0.238	-0.991	0.319	0.167	-0.958	0.113	0.203
895	4.475	-1.161	0.962	0.487	NaN	NaN	NaN	NaN	NaN	NaN	-0.991	0.638	0.665	-0.961	0.499	0.59	-0.99	0.411	0.595	-1.052	0.269	0.636	-1.133	0.105	0.556	-1.011	0.032	0.609	NaN	NaN	NaN	-1.048	0.877	0.295	-1.026	0.707	0.233	-0.98	0.557	0.251	-0.961	0.488	0.239	-0.99	0.317	0.168	-0.957	0.112	0.204
896	4.48	-1.16	0.961	0.486	NaN	NaN	NaN	NaN	NaN	NaN	-0.99	0.638	0.664	-0.96	0.498	0.59	-0.99	0.411	0.595	-1.051	0.269	0.636	-1.133	0.105	0.556	-1.011	0.032	0.609	NaN	NaN	NaN	-1.047	0.876	0.294	-1.025	0.705	0.233	-0.98	0.556	0.252	-0.96	0.486	0.24	-0.99	0.316	0.17	-0.957	0.11	0.206
897	4.485	-1.159	0.961	0.485	NaN	NaN	NaN	NaN	NaN	NaN	-0.989	0.637	0.664	-0.959	0.498	0.589	-0.989	0.411	0.595	-1.051	0.269	0.636	-1.133	0.105	0.556	-1.011	0.032	0.609	NaN	NaN	NaN	-1.046	0.875	0.294	-1.025	0.703	0.233	-0.98	0.554	0.253	-0.96	0.485	0.242	-0.989	0.315	0.171	-0.957	0.109	0.208
898	4.49	-1.158	0.96	0.484	NaN	NaN	NaN	NaN	NaN	NaN	-0.988	0.637	0.663	-0.958	0.497	0.588	-0.988	0.41	0.594	-1.05	0.269	0.635	-1.133	0.105	0.556	-1.011	0.032	0.609	NaN	NaN	NaN	-1.044	0.874	0.293	-1.025	0.702	0.232	-0.979	0.553	0.254	-0.96	0.484	0.243	-0.987	0.312	0.172	-0.957	0.107	0.211
899	4.495	-1.157	0.959	0.483	NaN	NaN	NaN	NaN	NaN	NaN	-0.988	0.637	0.663	-0.957	0.497	0.588	-0.987	0.41	0.594	-1.05	0.269	0.635	-1.133	0.105	0.556	-1.011	0.032	0.609	NaN	NaN	NaN	-1.043	0.873	0.292	-1.024	0.701	0.233	-0.978	0.552	0.254	-0.959	0.482	0.243	-0.987	0.311	0.174	-0.957	0.105	0.213
900	4.5	-1.156	0.959	0.482	NaN	NaN	NaN	NaN	NaN	NaN	-0.987	0.636	0.662	-0.956	0.497	0.587	-0.987	0.41	0.594	-1.049	0.269	0.635	-1.133	0.105	0.556	-1.011	0.032	0.609	NaN	NaN	NaN	-1.042	0.872	0.292	-1.023	0.699	0.233	-0.977	0.55	0.255	-0.958	0.48	0.244	-0.987	0.31	0.175	-0.958	0.103	0.215
901	4.505	-1.155	0.958	0.481	NaN	NaN	NaN	NaN	NaN	NaN	-0.986	0.636	0.661	-0.955	0.497	0.587	-0.986	0.41	0.594	-1.049	0.269	0.635	-1.133	0.105	0.556	-1.011	0.032	0.609	NaN	NaN	NaN	-1.04	0.872	0.291	-1.022	0.697	0.232	-0.977	0.549	0.256	-0.958	0.479	0.245	-0.987	0.308	0.176	-0.958	0.101	0.218
902	4.51	-1.154	0.958	0.479	NaN	NaN	NaN	NaN	NaN	NaN	-0.985	0.635	0.661	-0.954	0.497	0.587	-0.985	0.409	0.593	-1.049	0.269	0.635	-1.133	0.105	0.556	-1.011	0.032	0.609	NaN	NaN	NaN	-1.039	0.871	0.29	-1.021	0.697	0.232	-0.976	0.548	0.257	-0.957	0.477	0.246	-0.986	0.306	0.178	-0.959	0.1	0.22
903	4.515	-1.153	0.957	0.478	NaN	NaN	NaN	NaN	NaN	NaN	-0.985	0.635	0.66	-0.954	0.496	0.587	-0.984	0.408	0.593	-1.049	0.269	0.635	-1.133	0.105	0.556	-1.011	0.032	0.609	NaN	NaN	NaN	-1.037	0.87	0.289	-1.02	0.696	0.232	-0.976	0.547	0.257	-0.957	0.475	0.248	-0.986	0.304	0.18	-0.96	0.099	0.223
904	4.52	-1.152	0.957	0.477	NaN	NaN	NaN	NaN	NaN	NaN	-0.984	0.635	0.66	NaN	NaN	NaN	-0.983	0.407	0.593	-1.048	0.269	0.635	-1.133	0.105	0.556	-1.011	0.032	0.609	NaN	NaN	NaN	-1.036	0.869	0.289	-1.019	0.694	0.231	-0.975	0.545	0.258	-0.957	0.474	0.249	-0.985	0.302	0.181	-0.962	0.098	0.226
905	4.525	-1.151	0.957	0.476	NaN	NaN	NaN	NaN	NaN	NaN	-0.983	0.635	0.659	-0.949	0.493	0.584	-0.981	0.407	0.592	-1.048	0.269	0.634	-1.133	0.105	0.556	-1.011	0.032	0.609	NaN	NaN	NaN	-1.034	0.868	0.288	-1.017	0.692	0.231	-0.974	0.543	0.259	-0.956	0.473	0.25	-0.985	0.3	0.183	-0.964	0.097	0.228
906	4.53	-1.15	0.956	0.474	NaN	NaN	NaN	NaN	NaN	NaN	-0.982	0.634	0.658	-0.948	0.493	0.584	-0.98	0.407	0.591	-1.047	0.269	0.634	-1.132	0.105	0.556	-1.011	0.032	0.609	NaN	NaN	NaN	-1.033	0.867	0.287	-1.016	0.691	0.231	-0.973	0.542	0.259	-0.956	0.471	0.251	-0.986	0.298	0.185	-0.965	0.096	0.231
907	4.535	-1.149	0.955	0.473	NaN	NaN	NaN	NaN	NaN	NaN	-0.981	0.634	0.657	-0.948	0.493	0.584	-0.979	0.407	0.59	-1.047	0.269	0.634	-1.132	0.105	0.556	-1.011	0.032	0.609	NaN	NaN	NaN	-1.032	0.867	0.286	-1.015	0.69	0.23	-0.973	0.541	0.26	-0.955	0.47	0.252	-0.987	0.297	0.187	-0.967	0.094	0.233
908	4.54	-1.148	0.955	0.472	NaN	NaN	NaN	NaN	NaN	NaN	-0.98	0.634	0.657	-0.948	0.493	0.584	-0.978	0.407	0.59	-1.047	0.269	0.634	-1.132	0.105	0.556	-1.011	0.032	0.609	NaN	NaN	NaN	-1.03	0.866	0.285	-1.014	0.689	0.23	-0.972	0.539	0.261	-0.955	0.468	0.252	-0.988	0.295	0.189	-0.969	0.092	0.235
909	4.545	-1.147	0.954	0.471	NaN	NaN	NaN	NaN	NaN	NaN	-0.979	0.634	0.656	-0.947	0.493	0.583	-0.978	0.407	0.59	-1.046	0.269	0.634	-1.132	0.105	0.556	-1.011	0.032	0.609	NaN	NaN	NaN	-1.029	0.865	0.284	-1.012	0.687	0.23	-0.972	0.538	0.261	-0.955	0.466	0.253	-0.99	0.293	0.19	-0.971	0.091	0.237
910	4.55	-1.146	0.954	0.469	NaN	NaN	NaN	NaN	NaN	NaN	-0.977	0.633	0.655	-0.946	0.494	0.583	-0.977	0.406	0.59	-1.045	0.269	0.634	-1.132	0.105	0.556	-1.011	0.032	0.609	NaN	NaN	NaN	-1.027	0.864	0.284	-1.011	0.686	0.23	-0.971	0.537	0.262	-0.955	0.464	0.254	-0.991	0.292	0.192	-0.972	0.09	0.238
911	4.555	-1.145	0.954	0.468	NaN	NaN	NaN	NaN	NaN	NaN	-0.976	0.633	0.655	-0.945	0.493	0.582	-0.977	0.406	0.589	-1.044	0.268	0.633	-1.132	0.105	0.556	-1.011	0.032	0.609	NaN	NaN	NaN	-1.025	0.863	0.283	-1.009	0.685	0.229	-0.97	0.535	0.262	-0.955	0.463	0.255	-0.992	0.29	0.193	-0.973	0.09	0.238
912	4.56	-1.144	0.953	0.467	NaN	NaN	NaN	NaN	NaN	NaN	-0.974	0.633	0.654	-0.944	0.493	0.581	-0.976	0.406	0.589	-1.044	0.268	0.633	-1.132	0.105	0.556	-1.011	0.032	0.609	NaN	NaN	NaN	-1.024	0.862	0.282	-1.008	0.684	0.229	-0.97	0.534	0.263	-0.956	0.463	0.255	-0.994	0.289	0.194	-0.972	0.089	0.239
913	4.565	-1.143	0.953	0.465	NaN	NaN	NaN	NaN	NaN	NaN	-0.974	0.633	0.653	-0.943	0.492	0.581	-0.976	0.406	0.589	-1.043	0.269	0.633	-1.132	0.105	0.556	-1.011	0.032	0.609	NaN	NaN	NaN	-1.022	0.862	0.281	-1.007	0.683	0.228	-0.97	0.533	0.263	-0.957	0.462	0.255	-0.995	0.289	0.195	-0.971	0.089	0.238
914	4.57	-1.142	0.953	0.464	NaN	NaN	NaN	NaN	NaN	NaN	-0.973	0.633	0.653	-0.942	0.492	0.579	-0.975	0.406	0.588	-1.043	0.269	0.633	-1.132	0.105	0.556	-1.011	0.032	0.609	NaN	NaN	NaN	-1.021	0.861	0.28	-1.005	0.683	0.228	-0.97	0.532	0.263	-0.958	0.462	0.255	-0.996	0.289	0.195	-0.969	0.09	0.237
915	4.575	-1.141	0.952	0.463	NaN	NaN	NaN	NaN	NaN	NaN	-0.972	0.633	0.652	-0.942	0.491	0.579	-0.974	0.406	0.587	-1.043	0.269	0.632	-1.132	0.105	0.556	-1.011	0.032	0.609	NaN	NaN	NaN	-1.019	0.861	0.279	-1.004	0.683	0.228	-0.97	0.532	0.263	-0.958	0.461	0.255	-0.996	0.29	0.194	-0.968	0.09	0.237
916	4.58	-1.14	0.952	0.462	NaN	NaN	NaN	NaN	NaN	NaN	-0.971	0.633	0.651	-0.941	0.492	0.578	-0.973	0.405	0.586	-1.043	0.269	0.632	-1.132	0.105	0.556	-1.011	0.032	0.609	NaN	NaN	NaN	-1.018	0.86	0.279	-1.003	0.683	0.228	-0.971	0.532	0.263	-0.958	0.461	0.254	-0.996	0.29	0.193	-0.967	0.09	0.236
917	4.585	-1.139	0.953	0.461	NaN	NaN	NaN	NaN	NaN	NaN	-0.97	0.633	0.65	-0.941	0.492	0.578	-0.973	0.405	0.585	-1.042	0.27	0.632	-1.132	0.105	0.556	-1.011	0.032	0.609	NaN	NaN	NaN	-1.017	0.86	0.278	-1.002	0.683	0.228	-0.971	0.532	0.263	-0.958	0.462	0.252	-0.994	0.29	0.192	-0.966	0.09	0.235
918	4.59	-1.139	0.953	0.461	NaN	NaN	NaN	NaN	NaN	NaN	-0.97	0.634	0.65	-0.941	0.492	0.577	-0.973	0.405	0.585	-1.042	0.27	0.631	-1.132	0.105	0.556	-1.011	0.032	0.609	NaN	NaN	NaN	-1.015	0.861	0.277	-1.001	0.683	0.227	-0.971	0.533	0.262	-0.957	0.463	0.251	-0.992	0.291	0.19	-0.966	0.09	0.235
919	4.595	-1.138	0.953	0.46	NaN	NaN	NaN	NaN	NaN	NaN	-0.969	0.634	0.649	-0.941	0.492	0.577	-0.973	0.406	0.585	-1.042	0.271	0.631	-1.131	0.106	0.556	-1.011	0.032	0.609	NaN	NaN	NaN	-1.014	0.861	0.277	-1.001	0.684	0.227	-0.971	0.534	0.261	-0.956	0.464	0.25	-0.99	0.291	0.188	-0.966	0.089	0.234
920	4.6	-1.137	0.954	0.459	NaN	NaN	NaN	NaN	NaN	NaN	-0.968	0.634	0.648	-0.941	0.493	0.576	-0.973	0.406	0.584	-1.042	0.271	0.63	-1.131	0.106	0.556	-1.011	0.032	0.609	NaN	NaN	NaN	-1.014	0.862	0.276	-1	0.684	0.226	-0.97	0.535	0.26	-0.954	0.465	0.249	-0.988	0.291	0.187	-0.966	0.089	0.234
921	4.605	-1.136	0.954	0.459	NaN	NaN	NaN	NaN	NaN	NaN	-0.967	0.634	0.647	-0.941	0.494	0.575	-0.974	0.407	0.583	-1.042	0.272	0.63	-1.131	0.106	0.556	-1.011	0.032	0.609	NaN	NaN	NaN	-1.013	0.863	0.276	-1	0.685	0.225	-0.968	0.537	0.258	-0.952	0.465	0.248	-0.986	0.292	0.185	-0.966	0.089	0.233
922	4.61	-1.135	0.955	0.459	NaN	NaN	NaN	NaN	NaN	NaN	-0.967	0.635	0.646	-0.941	0.494	0.574	-0.974	0.408	0.582	-1.042	0.272	0.629	-1.131	0.106	0.556	-1.011	0.032	0.609	NaN	NaN	NaN	-1.012	0.864	0.275	-0.999	0.686	0.225	-0.966	0.539	0.256	-0.951	0.466	0.247	-0.985	0.292	0.184	-0.966	0.09	0.233
923	4.615	-1.134	0.956	0.459	NaN	NaN	NaN	NaN	NaN	NaN	-0.966	0.635	0.645	-0.941	0.494	0.573	-0.975	0.408	0.582	-1.043	0.272	0.629	-1.131	0.106	0.556	-1.011	0.032	0.609	NaN	NaN	NaN	-1.012	0.864	0.275	-0.998	0.686	0.224	-0.964	0.54	0.254	-0.949	0.466	0.246	-0.984	0.293	0.183	-0.966	0.09	0.232
924	4.62	-1.133	0.956	0.458	NaN	NaN	NaN	NaN	NaN	NaN	-0.966	0.635	0.645	-0.941	0.494	0.572	-0.975	0.408	0.581	-1.044	0.272	0.63	-1.131	0.106	0.556	-1.011	0.032	0.609	NaN	NaN	NaN	-1.012	0.865	0.274	-0.997	0.687	0.223	-0.961	0.541	0.252	-0.948	0.466	0.245	-0.983	0.293	0.182	-0.966	0.091	0.232
925	4.625	-1.132	0.957	0.458	NaN	NaN	NaN	NaN	NaN	NaN	-0.966	0.635	0.644	-0.941	0.493	0.571	-0.975	0.408	0.581	-1.044	0.273	0.63	-1.131	0.106	0.556	-1.011	0.032	0.609	NaN	NaN	NaN	-1.012	0.866	0.273	-0.996	0.689	0.221	-0.959	0.542	0.251	-0.948	0.467	0.244	-0.984	0.294	0.182	-0.966	0.091	0.232
926	4.63	-1.131	0.958	0.457	NaN	NaN	NaN	NaN	NaN	NaN	-0.966	0.636	0.643	-0.94	0.493	0.57	-0.975	0.409	0.58	-1.044	0.273	0.629	-1.131	0.106	0.556	-1.011	0.032	0.609	NaN	NaN	NaN	-1.012	0.867	0.273	-0.996	0.69	0.22	-0.958	0.543	0.249	-0.948	0.467	0.243	-0.984	0.294	0.181	-0.966	0.092	0.231
927	4.635	-1.13	0.959	0.457	NaN	NaN	NaN	NaN	NaN	NaN	-0.966	0.636	0.642	-0.94	0.494	0.569	-0.975	0.409	0.579	-1.044	0.273	0.629	-1.132	0.105	0.556	-1.011	0.032	0.609	NaN	NaN	NaN	-1.012	0.867	0.272	-0.994	0.691	0.218	-0.957	0.543	0.248	-0.948	0.468	0.242	-0.985	0.295	0.181	-0.965	0.092	0.231
928	4.64	-1.129	0.96	0.456	NaN	NaN	NaN	NaN	NaN	NaN	-0.967	0.637	0.641	-0.942	0.495	0.568	-0.976	0.41	0.578	-1.044	0.274	0.629	-1.132	0.105	0.556	-1.011	0.032	0.609	NaN	NaN	NaN	-1.012	0.868	0.271	-0.993	0.692	0.217	-0.956	0.543	0.247	-0.948	0.468	0.241	-0.985	0.296	0.181	-0.965	0.092	0.23
929	4.645	-1.128	0.961	0.455	NaN	NaN	NaN	NaN	NaN	NaN	-0.966	0.637	0.641	-0.943	0.495	0.568	-0.977	0.41	0.578	-1.044	0.275	0.628	-1.132	0.105	0.556	-1.011	0.032	0.609	NaN	NaN	NaN	-1.012	0.869	0.27	-0.992	0.694	0.215	-0.957	0.544	0.247	-0.948	0.47	0.24	-0.985	0.296	0.18	-0.965	0.093	0.23
930	4.65	-1.127	0.962	0.455	NaN	NaN	NaN	NaN	NaN	NaN	-0.966	0.637	0.64	-0.943	0.495	0.567	-0.978	0.411	0.578	-1.045	0.275	0.628	-1.132	0.105	0.556	-1.011	0.032	0.609	NaN	NaN	NaN	-1.012	0.87	0.269	-0.992	0.695	0.214	-0.958	0.545	0.246	-0.949	0.47	0.24	-0.986	0.296	0.18	-0.965	0.093	0.229
931	4.655	-1.126	0.962	0.454	NaN	NaN	NaN	NaN	NaN	NaN	-0.965	0.638	0.639	-0.944	0.495	0.567	-0.979	0.412	0.578	-1.046	0.276	0.628	-1.132	0.105	0.556	-1.011	0.032	0.609	NaN	NaN	NaN	-1.012	0.871	0.267	-0.991	0.696	0.213	-0.959	0.545	0.246	-0.949	0.47	0.239	-0.987	0.296	0.18	-0.964	0.093	0.229
932	4.66	-1.125	0.963	0.454	NaN	NaN	NaN	NaN	NaN	NaN	-0.966	0.639	0.638	-0.945	0.496	0.566	-0.98	0.412	0.577	-1.046	0.276	0.628	-1.132	0.105	0.556	-1.011	0.032	0.609	NaN	NaN	NaN	-1.012	0.871	0.267	-0.99	0.696	0.211	-0.959	0.546	0.245	-0.95	0.471	0.239	-0.988	0.297	0.179	-0.964	0.093	0.229
933	4.665	-1.125	0.964	0.453	NaN	NaN	NaN	NaN	NaN	NaN	-0.966	0.64	0.638	-0.946	0.497	0.565	-0.981	0.412	0.577	-1.047	0.276	0.627	-1.132	0.105	0.556	-1.011	0.032	0.608	NaN	NaN	NaN	-1.012	0.872	0.266	-0.99	0.696	0.21	-0.96	0.546	0.245	-0.95	0.471	0.238	-0.989	0.297	0.179	-0.964	0.094	0.228
934	4.67	-1.123	0.965	0.452	NaN	NaN	NaN	NaN	NaN	NaN	-0.967	0.64	0.637	-0.946	0.498	0.565	-0.982	0.412	0.577	-1.047	0.276	0.627	-1.132	0.105	0.556	-1.011	0.032	0.608	NaN	NaN	NaN	-1.012	0.873	0.264	-0.991	0.697	0.209	-0.96	0.546	0.244	-0.951	0.471	0.237	-0.99	0.298	0.179	-0.964	0.094	0.228
935	4.675	-1.123	0.966	0.451	NaN	NaN	NaN	NaN	NaN	NaN	-0.966	0.64	0.636	-0.947	0.498	0.564	-0.983	0.413	0.577	-1.048	0.276	0.627	-1.132	0.105	0.556	-1.011	0.032	0.608	NaN	NaN	NaN	-1.011	0.874	0.263	-0.992	0.697	0.209	-0.96	0.547	0.244	-0.951	0.472	0.237	-0.99	0.298	0.179	-0.963	0.094	0.228
936	4.68	-1.122	0.966	0.45	NaN	NaN	NaN	NaN	NaN	NaN	-0.966	0.641	0.635	-0.948	0.498	0.564	-0.984	0.414	0.576	-1.049	0.277	0.627	-1.132	0.105	0.556	-1.011	0.032	0.608	NaN	NaN	NaN	-1.011	0.875	0.262	-0.993	0.696	0.208	-0.961	0.547	0.243	-0.952	0.472	0.237	-0.99	0.297	0.179	-0.963	0.094	0.228
937	4.685	-1.121	0.967	0.449	NaN	NaN	NaN	NaN	NaN	NaN	-0.967	0.642	0.635	-0.95	0.499	0.563	-0.986	0.415	0.575	-1.049	0.277	0.626	-1.133	0.105	0.556	-1.011	0.032	0.608	NaN	NaN	NaN	-1.01	0.876	0.261	-0.994	0.695	0.207	-0.961	0.547	0.243	-0.952	0.472	0.236	-0.99	0.297	0.178	-0.963	0.094	0.228
938	4.69	-1.12	0.968	0.448	NaN	NaN	NaN	NaN	NaN	NaN	-0.966	0.642	0.634	-0.952	0.5	0.563	-0.987	0.415	0.575	-1.05	0.278	0.626	-1.133	0.105	0.556	-1.011	0.033	0.608	NaN	NaN	NaN	-1.009	0.876	0.26	-0.995	0.695	0.207	-0.962	0.547	0.243	-0.952	0.472	0.236	-0.99	0.297	0.178	-0.963	0.093	0.228
939	4.695	-1.119	0.969	0.447	NaN	NaN	NaN	NaN	NaN	NaN	-0.966	0.643	0.633	-0.952	0.5	0.563	-0.987	0.415	0.575	-1.051	0.278	0.626	-1.133	0.105	0.556	-1.011	0.033	0.608	NaN	NaN	NaN	-1.008	0.876	0.259	-0.996	0.694	0.208	-0.962	0.547	0.242	-0.953	0.472	0.236	-0.989	0.297	0.177	-0.963	0.093	0.228
940	4.7	-1.118	0.969	0.446	NaN	NaN	NaN	NaN	NaN	NaN	-0.966	0.644	0.633	-0.952	0.5	0.563	-0.988	0.415	0.574	-1.052	0.278	0.626	-1.133	0.105	0.556	-1.011	0.033	0.608	NaN	NaN	NaN	-1.007	0.877	0.258	-0.997	0.694	0.208	-0.962	0.547	0.242	-0.953	0.472	0.236	-0.989	0.297	0.177	-0.963	0.093	0.228
941	4.705	-1.117	0.97	0.444	NaN	NaN	NaN	NaN	NaN	NaN	-0.966	0.644	0.632	-0.953	0.501	0.562	-0.989	0.416	0.574	-1.052	0.278	0.626	-1.133	0.105	0.556	-1.011	0.033	0.608	NaN	NaN	NaN	-1.006	0.877	0.258	-0.998	0.694	0.208	-0.963	0.546	0.242	-0.953	0.472	0.236	-0.989	0.297	0.177	-0.963	0.093	0.227
942	4.71	-1.115	0.971	0.443	NaN	NaN	NaN	NaN	NaN	NaN	-0.966	0.645	0.631	-0.955	0.501	0.561	-0.99	0.417	0.573	-1.053	0.278	0.626	-1.133	0.105	0.556	-1.011	0.033	0.608	NaN	NaN	NaN	-1.005	0.877	0.257	-1	0.694	0.207	-0.964	0.546	0.242	-0.954	0.472	0.236	-0.989	0.297	0.176	-0.964	0.093	0.227
943	4.715	-1.114	0.971	0.442	NaN	NaN	NaN	NaN	NaN	NaN	-0.967	0.646	0.631	-0.956	0.502	0.561	-0.991	0.417	0.573	-1.054	0.278	0.626	-1.133	0.105	0.556	-1.011	0.033	0.608	NaN	NaN	NaN	-1.004	0.878	0.256	-1.001	0.694	0.207	-0.965	0.546	0.242	-0.954	0.471	0.236	-0.989	0.297	0.176	-0.964	0.093	0.227
944	4.72	-1.113	0.972	0.441	NaN	NaN	NaN	NaN	NaN	NaN	-0.966	0.646	0.63	-0.956	0.502	0.56	-0.992	0.418	0.573	-1.055	0.278	0.626	-1.134	0.105	0.556	-1.011	0.033	0.608	NaN	NaN	NaN	-1.002	0.878	0.255	-1.003	0.695	0.206	-0.966	0.545	0.242	-0.955	0.471	0.236	-0.989	0.297	0.176	-0.964	0.093	0.227
945	4.725	-1.112	0.972	0.439	NaN	NaN	NaN	NaN	NaN	NaN	-0.965	0.646	0.629	-0.956	0.502	0.56	-0.993	0.418	0.573	-1.055	0.279	0.625	-1.134	0.104	0.556	-1.011	0.033	0.608	NaN	NaN	NaN	-1.001	0.877	0.254	-1.005	0.695	0.205	-0.967	0.545	0.242	-0.956	0.471	0.236	-0.989	0.297	0.176	-0.964	0.093	0.227
946	4.73	-1.111	0.972	0.438	NaN	NaN	NaN	NaN	NaN	NaN	-0.965	0.647	0.629	-0.956	0.502	0.56	-0.993	0.418	0.572	-1.056	0.279	0.625	-1.134	0.104	0.556	-1.011	0.033	0.608	NaN	NaN	NaN	-0.999	0.877	0.253	-1.006	0.695	0.204	-0.968	0.545	0.242	-0.957	0.471	0.236	-0.99	0.297	0.176	-0.965	0.092	0.228
947	4.735	-1.109	0.973	0.437	NaN	NaN	NaN	NaN	NaN	NaN	-0.965	0.647	0.628	-0.957	0.502	0.559	-0.994	0.418	0.572	-1.057	0.28	0.625	-1.134	0.104	0.556	-1.011	0.033	0.608	NaN	NaN	NaN	-0.998	0.877	0.252	-1.006	0.695	0.204	-0.969	0.545	0.242	-0.958	0.47	0.236	-0.991	0.296	0.176	-0.966	0.092	0.228
948	4.74	-1.108	0.973	0.435	NaN	NaN	NaN	NaN	NaN	NaN	-0.965	0.647	0.628	-0.957	0.502	0.559	-0.995	0.418	0.572	-1.058	0.281	0.625	-1.135	0.104	0.556	-1.011	0.033	0.608	NaN	NaN	NaN	-0.997	0.878	0.25	-1.006	0.695	0.203	-0.97	0.544	0.242	-0.959	0.47	0.236	-0.992	0.295	0.176	-0.966	0.092	0.228
949	4.745	-1.107	0.973	0.434	NaN	NaN	NaN	NaN	NaN	NaN	-0.964	0.647	0.627	-0.958	0.503	0.558	-0.995	0.418	0.572	-1.058	0.281	0.625	-1.135	0.104	0.556	-1.012	0.033	0.608	NaN	NaN	NaN	-0.995	0.878	0.249	-1.005	0.694	0.203	-0.972	0.544	0.242	-0.96	0.469	0.237	-0.993	0.295	0.177	-0.966	0.091	0.228
950	4.75	-1.105	0.973	0.433	NaN	NaN	NaN	NaN	NaN	NaN	-0.964	0.647	0.627	-0.958	0.503	0.558	-0.996	0.419	0.571	-1.059	0.281	0.625	-1.135	0.104	0.556	-1.012	0.033	0.608	NaN	NaN	NaN	-0.994	0.877	0.248	-1.004	0.694	0.202	-0.972	0.543	0.242	-0.962	0.468	0.237	-0.994	0.294	0.177	-0.967	0.091	0.229
951	4.755	-1.104	0.974	0.432	NaN	NaN	NaN	NaN	NaN	NaN	-0.963	0.648	0.626	-0.959	0.503	0.558	-0.997	0.419	0.571	-1.06	0.281	0.625	-1.135	0.104	0.556	-1.012	0.033	0.608	NaN	NaN	NaN	-0.992	0.877	0.247	-1.004	0.694	0.201	-0.973	0.543	0.242	-0.964	0.468	0.237	-0.996	0.293	0.178	-0.968	0.091	0.229
952	4.76	-1.103	0.974	0.43	NaN	NaN	NaN	NaN	NaN	NaN	-0.963	0.648	0.626	-0.959	0.504	0.558	-0.997	0.419	0.571	-1.06	0.281	0.625	-1.135	0.104	0.556	-1.012	0.033	0.608	NaN	NaN	NaN	-0.99	0.877	0.246	-1.003	0.694	0.201	-0.974	0.542	0.242	-0.966	0.467	0.237	-0.997	0.292	0.179	-0.968	0.091	0.23
953	4.765	-1.101	0.974	0.429	NaN	NaN	NaN	NaN	NaN	NaN	-0.963	0.649	0.626	-0.959	0.504	0.557	-0.997	0.42	0.571	-1.061	0.282	0.625	-1.135	0.104	0.556	-1.012	0.033	0.608	NaN	NaN	NaN	-0.989	0.876	0.245	-1.002	0.694	0.2	-0.975	0.541	0.243	-0.967	0.466	0.237	-0.998	0.291	0.18	-0.968	0.09	0.231
954	4.77	-1.1	0.974	0.428	NaN	NaN	NaN	NaN	NaN	NaN	-0.962	0.649	0.625	-0.958	0.504	0.557	-0.997	0.42	0.571	-1.061	0.282	0.625	-1.135	0.104	0.556	-1.012	0.033	0.608	NaN	NaN	NaN	-0.987	0.876	0.245	-1.001	0.694	0.199	-0.976	0.54	0.243	-0.969	0.466	0.238	-1	0.29	0.18	-0.967	0.09	0.231
955	4.775	-1.099	0.974	0.427	NaN	NaN	NaN	NaN	NaN	NaN	-0.961	0.649	0.624	-0.957	0.503	0.556	-0.996	0.42	0.57	-1.06	0.282	0.625	-1.135	0.104	0.556	-1.012	0.033	0.609	NaN	NaN	NaN	-0.986	0.875	0.244	-1	0.694	0.199	-0.977	0.539	0.242	-0.971	0.465	0.238	-1.001	0.289	0.181	-0.967	0.09	0.232
956	4.78	-1.097	0.974	0.426	NaN	NaN	NaN	NaN	NaN	NaN	-0.961	0.649	0.624	-0.957	0.503	0.556	-0.996	0.42	0.57	-1.06	0.283	0.625	-1.135	0.104	0.556	-1.012	0.033	0.609	NaN	NaN	NaN	-0.985	0.875	0.243	-0.998	0.694	0.198	-0.979	0.539	0.242	-0.973	0.465	0.238	-1.002	0.288	0.181	-0.967	0.09	0.232
957	4.785	-1.096	0.974	0.425	NaN	NaN	NaN	NaN	NaN	NaN	-0.961	0.649	0.623	-0.956	0.503	0.556	-0.995	0.42	0.57	-1.06	0.283	0.624	-1.135	0.104	0.556	-1.012	0.033	0.609	NaN	NaN	NaN	-0.984	0.874	0.242	-0.996	0.693	0.198	-0.981	0.538	0.242	-0.975	0.465	0.238	-1.002	0.288	0.181	-0.967	0.09	0.233
958	4.79	-1.095	0.974	0.424	NaN	NaN	NaN	NaN	NaN	NaN	-0.96	0.649	0.623	-0.955	0.503	0.556	-0.995	0.42	0.57	-1.059	0.284	0.624	-1.135	0.104	0.556	-1.012	0.033	0.609	NaN	NaN	NaN	-0.982	0.874	0.242	-0.993	0.692	0.198	-0.982	0.538	0.242	-0.976	0.464	0.239	-1.003	0.288	0.181	-0.967	0.09	0.233
959	4.795	-1.093	0.974	0.424	NaN	NaN	NaN	NaN	NaN	NaN	-0.959	0.649	0.622	-0.954	0.503	0.556	-0.994	0.42	0.57	-1.059	0.284	0.624	-1.134	0.105	0.556	-1.012	0.033	0.609	NaN	NaN	NaN	-0.981	0.873	0.241	-0.992	0.692	0.198	-0.984	0.539	0.242	-0.977	0.464	0.239	-1.004	0.288	0.181	-0.967	0.09	0.233
960	4.8	-1.092	0.974	0.423	NaN	NaN	NaN	NaN	NaN	NaN	-0.958	0.649	0.622	-0.953	0.503	0.556	-0.992	0.42	0.57	-1.059	0.285	0.624	-1.134	0.105	0.556	-1.012	0.032	0.609	NaN	NaN	NaN	-0.98	0.873	0.24	-0.991	0.692	0.198	-0.986	0.539	0.242	-0.979	0.464	0.239	-1.006	0.288	0.181	-0.967	0.09	0.233
961	4.805	-1.091	0.974	0.422	NaN	NaN	NaN	NaN	NaN	NaN	-0.957	0.649	0.621	-0.952	0.503	0.556	-0.991	0.42	0.569	-1.058	0.285	0.624	-1.133	0.105	0.556	-1.012	0.032	0.609	NaN	NaN	NaN	-0.979	0.873	0.24	-0.99	0.692	0.197	-0.987	0.538	0.242	-0.981	0.464	0.238	-1.007	0.288	0.181	-0.967	0.09	0.232
962	4.81	-1.089	0.974	0.422	NaN	NaN	NaN	NaN	NaN	NaN	-0.956	0.648	0.621	-0.951	0.503	0.556	-0.989	0.42	0.569	-1.057	0.286	0.623	-1.133	0.105	0.556	-1.012	0.032	0.609	NaN	NaN	NaN	-0.978	0.873	0.239	-0.99	0.692	0.197	-0.988	0.538	0.242	-0.982	0.464	0.238	-1.007	0.288	0.181	-0.967	0.089	0.232
963	4.815	-1.088	0.974	0.421	NaN	NaN	NaN	NaN	NaN	NaN	-0.955	0.648	0.62	-0.949	0.504	0.556	-0.987	0.42	0.568	-1.055	0.286	0.623	-1.133	0.106	0.556	-1.011	0.032	0.609	NaN	NaN	NaN	-0.977	0.874	0.238	-0.99	0.692	0.197	-0.99	0.539	0.241	-0.983	0.463	0.238	-1.008	0.288	0.18	-0.967	0.089	0.232
964	4.82	-1.087	0.974	0.421	NaN	NaN	NaN	NaN	NaN	NaN	-0.954	0.648	0.619	-0.948	0.504	0.555	-0.985	0.42	0.568	-1.055	0.286	0.623	-1.133	0.106	0.556	-1.011	0.032	0.609	NaN	NaN	NaN	-0.977	0.874	0.237	-0.991	0.693	0.196	-0.992	0.54	0.24	-0.985	0.463	0.238	-1.009	0.288	0.18	-0.968	0.089	0.232
965	4.825	-1.086	0.974	0.421	NaN	NaN	NaN	NaN	NaN	NaN	-0.953	0.648	0.619	-0.945	0.503	0.556	-0.983	0.42	0.567	-1.052	0.287	0.623	-1.133	0.108	0.556	-1.011	0.032	0.609	NaN	NaN	NaN	-0.976	0.874	0.236	-0.993	0.693	0.195	-0.993	0.539	0.24	-0.987	0.464	0.238	-1.01	0.287	0.18	-0.968	0.089	0.231
966	4.83	-1.085	0.974	0.42	NaN	NaN	NaN	NaN	NaN	NaN	-0.952	0.648	0.618	-0.943	0.503	0.557	-0.98	0.42	0.567	-1.051	0.287	0.623	-1.133	0.11	0.556	-1.011	0.032	0.609	NaN	NaN	NaN	-0.976	0.875	0.236	-0.993	0.693	0.195	-0.993	0.539	0.24	-0.99	0.465	0.237	-1.011	0.287	0.179	-0.968	0.089	0.231
967	4.835	-1.083	0.974	0.42	NaN	NaN	NaN	NaN	NaN	NaN	-0.951	0.648	0.618	-0.941	0.504	0.556	-0.978	0.42	0.567	-1.05	0.288	0.623	-1.133	0.112	0.556	-1.011	0.032	0.609	NaN	NaN	NaN	-0.975	0.875	0.235	-0.994	0.693	0.195	-0.994	0.539	0.24	-0.991	0.465	0.237	-1.012	0.287	0.179	-0.968	0.089	0.231
968	4.84	-1.083	0.975	0.419	NaN	NaN	NaN	NaN	NaN	NaN	-0.95	0.648	0.617	-0.941	0.507	0.558	-0.975	0.421	0.567	-1.048	0.289	0.622	-1.132	0.112	0.557	-1.011	0.032	0.609	NaN	NaN	NaN	-0.976	0.875	0.234	-0.994	0.692	0.195	-0.996	0.539	0.24	-0.992	0.464	0.237	-1.013	0.286	0.179	-0.968	0.089	0.23
969	4.845	-1.081	0.975	0.419	NaN	NaN	NaN	NaN	NaN	NaN	-0.948	0.648	0.616	-0.937	0.505	0.557	-0.971	0.421	0.567	-1.046	0.29	0.622	-1.131	0.113	0.557	-1.011	0.032	0.609	NaN	NaN	NaN	-0.975	0.876	0.233	-0.995	0.692	0.195	-0.997	0.54	0.239	-0.993	0.464	0.236	-1.014	0.286	0.178	-0.969	0.089	0.23
970	4.85	-1.081	0.975	0.419	NaN	NaN	NaN	NaN	NaN	NaN	-0.946	0.648	0.616	-0.932	0.503	0.555	-0.967	0.42	0.567	-1.042	0.29	0.622	-1.129	0.114	0.557	-1.011	0.032	0.609	NaN	NaN	NaN	-0.975	0.875	0.232	-0.998	0.694	0.193	-0.998	0.541	0.238	-0.993	0.464	0.236	-1.014	0.286	0.178	-0.969	0.089	0.23
971	4.855	-1.079	0.975	0.418	NaN	NaN	NaN	NaN	NaN	NaN	-0.944	0.648	0.615	-0.929	0.504	0.557	-0.963	0.42	0.567	-1.039	0.291	0.622	-1.128	0.115	0.558	-1.011	0.032	0.609	NaN	NaN	NaN	-0.975	0.876	0.231	-1	0.695	0.192	-0.999	0.541	0.238	-0.993	0.464	0.235	-1.015	0.286	0.178	-0.969	0.089	0.23
972	4.86	-1.078	0.975	0.418	NaN	NaN	NaN	NaN	NaN	NaN	-0.941	0.647	0.615	-0.925	0.503	0.557	-0.959	0.42	0.567	-1.036	0.292	0.622	-1.126	0.116	0.558	-1.011	0.032	0.609	NaN	NaN	NaN	-0.975	0.876	0.23	-1.001	0.695	0.191	-0.999	0.54	0.238	-0.993	0.464	0.235	-1.015	0.285	0.178	-0.969	0.089	0.23
973	4.865	-1.078	0.975	0.417	NaN	NaN	NaN	NaN	NaN	NaN	-0.939	0.647	0.615	-0.921	0.504	0.558	-0.955	0.42	0.567	-1.033	0.294	0.622	-1.124	0.118	0.559	-1.011	0.032	0.609	NaN	NaN	NaN	-0.975	0.876	0.229	-1.002	0.695	0.191	-0.999	0.54	0.237	-0.993	0.463	0.234	-1.015	0.285	0.178	-0.969	0.089	0.23
974	4.87	-1.077	0.975	0.417	NaN	NaN	NaN	NaN	NaN	NaN	-0.936	0.647	0.614	-0.915	0.503	0.557	-0.95	0.421	0.567	-1.03	0.295	0.622	-1.124	0.122	0.559	-1.011	0.032	0.609	NaN	NaN	NaN	-0.975	0.876	0.229	-1.004	0.695	0.19	-0.999	0.541	0.236	-0.992	0.463	0.234	-1.015	0.285	0.178	-0.969	0.089	0.23
975	4.875	-1.077	0.975	0.416	NaN	NaN	NaN	NaN	NaN	NaN	-0.933	0.647	0.614	-0.911	0.503	0.557	-0.945	0.421	0.567	-1.026	0.297	0.622	-1.121	0.124	0.559	-1.01	0.033	0.61	NaN	NaN	NaN	-0.975	0.875	0.228	-1.005	0.695	0.189	-0.998	0.54	0.236	-0.992	0.463	0.233	-1.015	0.285	0.178	-0.968	0.088	0.23
976	4.88	-1.076	0.975	0.416	NaN	NaN	NaN	NaN	NaN	NaN	-0.929	0.647	0.614	-0.905	0.503	0.557	-0.94	0.422	0.567	-1.022	0.298	0.623	-1.118	0.126	0.56	-1.01	0.033	0.61	NaN	NaN	NaN	-0.975	0.875	0.227	-1.006	0.695	0.188	-0.999	0.541	0.235	-0.992	0.464	0.232	-1.015	0.285	0.177	-0.968	0.088	0.23
977	4.885	-1.076	0.975	0.416	NaN	NaN	NaN	NaN	NaN	NaN	-0.925	0.647	0.613	-0.9	0.503	0.558	-0.934	0.422	0.567	-1.018	0.3	0.622	-1.115	0.128	0.561	-1.01	0.033	0.61	NaN	NaN	NaN	-0.975	0.875	0.226	-1.006	0.695	0.187	-0.998	0.541	0.234	-0.991	0.464	0.231	-1.015	0.285	0.177	-0.968	0.088	0.23
978	4.89	-1.075	0.975	0.415	NaN	NaN	NaN	NaN	NaN	NaN	-0.921	0.647	0.613	-0.892	0.502	0.557	-0.928	0.422	0.568	-1.013	0.302	0.623	-1.114	0.133	0.56	-1.01	0.033	0.61	NaN	NaN	NaN	-0.975	0.875	0.226	-1.007	0.695	0.187	-0.997	0.54	0.232	-0.99	0.463	0.231	-1.015	0.285	0.176	-0.968	0.087	0.23
979	4.895	-1.074	0.975	0.415	NaN	NaN	NaN	NaN	NaN	NaN	-0.917	0.648	0.613	-0.885	0.502	0.557	-0.922	0.423	0.568	-1.008	0.304	0.623	-1.111	0.135	0.561	-1.01	0.033	0.61	NaN	NaN	NaN	-0.976	0.875	0.225	-1.008	0.694	0.186	-0.996	0.54	0.232	-0.989	0.462	0.231	-1.015	0.285	0.176	-0.968	0.087	0.23
980	4.9	-1.074	0.975	0.414	NaN	NaN	NaN	NaN	NaN	NaN	-0.913	0.648	0.613	-0.879	0.503	0.557	-0.916	0.424	0.569	-1.003	0.306	0.624	-1.107	0.138	0.561	-1.009	0.034	0.61	NaN	NaN	NaN	-0.976	0.875	0.224	-1.008	0.694	0.186	-0.996	0.539	0.231	-0.989	0.462	0.23	-1.014	0.285	0.175	-0.968	0.087	0.23
981	4.905	-1.073	0.975	0.414	NaN	NaN	NaN	NaN	NaN	NaN	-0.908	0.648	0.613	-0.873	0.504	0.558	-0.909	0.425	0.569	-0.998	0.308	0.624	-1.105	0.142	0.561	-1.008	0.034	0.611	NaN	NaN	NaN	-0.976	0.874	0.224	-1.008	0.694	0.185	-0.996	0.539	0.23	-0.988	0.462	0.229	-1.014	0.284	0.175	-0.968	0.087	0.229
982	4.91	-1.072	0.974	0.414	NaN	NaN	NaN	NaN	NaN	NaN	-0.903	0.649	0.613	-0.868	0.505	0.559	-0.903	0.426	0.57	-0.992	0.309	0.625	-1.101	0.145	0.562	-1.007	0.034	0.611	NaN	NaN	NaN	-0.976	0.874	0.224	-1.008	0.693	0.185	-0.995	0.539	0.23	-0.988	0.461	0.228	-1.014	0.283	0.174	-0.968	0.087	0.229
983	4.915	-1.072	0.974	0.413	NaN	NaN	NaN	NaN	NaN	NaN	-0.899	0.65	0.613	-0.862	0.506	0.56	-0.897	0.427	0.57	-0.987	0.311	0.625	-1.098	0.148	0.563	-1.006	0.034	0.611	NaN	NaN	NaN	-0.976	0.873	0.223	-1.008	0.693	0.184	-0.995	0.539	0.229	-0.988	0.461	0.228	-1.014	0.283	0.174	-0.968	0.087	0.229
984	4.92	-1.071	0.974	0.413	NaN	NaN	NaN	NaN	NaN	NaN	-0.895	0.65	0.613	-0.855	0.507	0.56	-0.891	0.428	0.571	-0.981	0.313	0.626	-1.095	0.152	0.564	-1.005	0.034	0.611	NaN	NaN	NaN	-0.976	0.873	0.222	-1.008	0.693	0.184	-0.996	0.539	0.229	-0.989	0.461	0.227	-1.014	0.283	0.173	-0.969	0.087	0.229
985	4.925	-1.071	0.973	0.412	NaN	NaN	NaN	NaN	NaN	NaN	-0.892	0.651	0.613	-0.848	0.508	0.559	-0.884	0.429	0.572	-0.976	0.314	0.626	-1.092	0.156	0.565	-1.004	0.034	0.612	NaN	NaN	NaN	-0.976	0.873	0.221	-1.008	0.694	0.184	-0.996	0.539	0.228	-0.99	0.461	0.227	-1.014	0.282	0.173	-0.969	0.087	0.229
986	4.93	-1.07	0.973	0.412	NaN	NaN	NaN	NaN	NaN	NaN	-0.888	0.653	0.614	-0.842	0.509	0.56	-0.878	0.43	0.573	-0.97	0.315	0.627	-1.089	0.159	0.565	-1.003	0.036	0.612	NaN	NaN	NaN	-0.976	0.872	0.221	-1.008	0.694	0.183	-0.997	0.539	0.227	-0.99	0.461	0.226	-1.015	0.282	0.173	-0.969	0.087	0.229
987	4.935	-1.07	0.973	0.411	NaN	NaN	NaN	NaN	NaN	NaN	-0.884	0.654	0.614	-0.837	0.511	0.56	-0.873	0.431	0.573	-0.965	0.317	0.628	-1.085	0.163	0.565	-1.002	0.039	0.612	NaN	NaN	NaN	-0.976	0.872	0.22	-1.007	0.694	0.183	-0.997	0.539	0.227	-0.99	0.461	0.226	-1.016	0.282	0.173	-0.969	0.087	0.229
988	4.94	-1.069	0.972	0.41	NaN	NaN	NaN	NaN	NaN	NaN	-0.881	0.654	0.615	-0.831	0.512	0.562	-0.866	0.431	0.574	-0.959	0.319	0.629	-1.08	0.166	0.566	-1.001	0.041	0.612	NaN	NaN	NaN	-0.975	0.871	0.22	-1.007	0.694	0.182	-0.998	0.538	0.226	-0.99	0.46	0.226	-1.016	0.283	0.173	-0.969	0.087	0.229
989	4.945	-1.068	0.972	0.41	NaN	NaN	NaN	NaN	NaN	NaN	-0.877	0.655	0.616	-0.828	0.514	0.565	-0.861	0.432	0.575	-0.955	0.32	0.629	-1.076	0.169	0.566	-0.998	0.043	0.612	NaN	NaN	NaN	-0.974	0.871	0.219	-1.006	0.694	0.182	-0.998	0.538	0.226	-0.991	0.46	0.226	-1.017	0.283	0.173	-0.969	0.087	0.229
990	4.95	-1.068	0.972	0.409	NaN	NaN	NaN	NaN	NaN	NaN	-0.874	0.656	0.616	-0.823	0.515	0.566	-0.856	0.433	0.576	-0.949	0.32	0.63	-1.072	0.172	0.566	-0.995	0.045	0.612	NaN	NaN	NaN	-0.973	0.871	0.218	-1.006	0.694	0.181	-0.998	0.538	0.225	-0.992	0.46	0.226	-1.017	0.283	0.173	-0.969	0.087	0.229
991	4.955	-1.067	0.971	0.409	NaN	NaN	NaN	NaN	NaN	NaN	-0.871	0.657	0.617	-0.818	0.516	0.566	-0.851	0.435	0.577	-0.944	0.322	0.631	-1.069	0.175	0.566	-0.992	0.047	0.612	NaN	NaN	NaN	-0.973	0.871	0.218	-1.006	0.694	0.181	-0.998	0.538	0.225	-0.993	0.461	0.225	-1.018	0.283	0.173	-0.969	0.086	0.229
992	4.96	-1.066	0.971	0.408	NaN	NaN	NaN	NaN	NaN	NaN	-0.869	0.657	0.617	-0.815	0.518	0.568	-0.846	0.436	0.578	-0.94	0.323	0.631	-1.065	0.177	0.567	-0.988	0.049	0.611	NaN	NaN	NaN	-0.972	0.871	0.217	-1.005	0.694	0.181	-0.998	0.538	0.225	-0.993	0.461	0.225	-1.018	0.283	0.172	-0.969	0.086	0.229
993	4.965	-1.066	0.971	0.408	NaN	NaN	NaN	NaN	NaN	NaN	-0.867	0.658	0.618	-0.812	0.52	0.569	-0.842	0.437	0.578	-0.937	0.324	0.632	-1.061	0.179	0.567	-0.984	0.05	0.61	NaN	NaN	NaN	-0.971	0.871	0.216	-1.005	0.694	0.18	-0.999	0.538	0.225	-0.994	0.461	0.225	-1.018	0.283	0.172	-0.969	0.086	0.229
994	4.97	-1.065	0.971	0.408	NaN	NaN	NaN	NaN	NaN	NaN	-0.865	0.659	0.618	-0.809	0.521	0.571	-0.837	0.438	0.579	-0.932	0.325	0.632	-1.058	0.181	0.568	-0.979	0.051	0.61	NaN	NaN	NaN	-0.97	0.871	0.216	-1.004	0.694	0.18	-0.999	0.538	0.225	-0.993	0.461	0.225	-1.018	0.283	0.171	-0.969	0.086	0.229
995	4.975	-1.064	0.971	0.407	NaN	NaN	NaN	NaN	NaN	NaN	-0.863	0.659	0.619	-0.808	0.524	0.573	-0.833	0.439	0.579	-0.928	0.326	0.632	-1.054	0.181	0.568	-0.973	0.052	0.61	NaN	NaN	NaN	-0.969	0.871	0.216	-1.004	0.694	0.18	-0.999	0.538	0.225	-0.993	0.46	0.225	-1.018	0.282	0.171	-0.969	0.086	0.229
996	4.98	-1.064	0.971	0.407	NaN	NaN	NaN	NaN	NaN	NaN	-0.861	0.66	0.619	-0.804	0.525	0.574	-0.83	0.44	0.58	-0.924	0.327	0.632	-1.049	0.181	0.568	-0.968	0.053	0.61	NaN	NaN	NaN	-0.969	0.871	0.216	-1.004	0.694	0.179	-0.999	0.538	0.225	-0.992	0.459	0.225	-1.017	0.282	0.17	-0.969	0.086	0.229
997	4.985	-1.063	0.971	0.407	NaN	NaN	NaN	NaN	NaN	NaN	-0.86	0.661	0.619	-0.8	0.524	0.573	-0.826	0.441	0.58	-0.92	0.328	0.633	-1.045	0.182	0.568	-0.962	0.054	0.61	NaN	NaN	NaN	-0.968	0.871	0.215	-1.003	0.694	0.179	-0.998	0.538	0.225	-0.992	0.459	0.225	-1.016	0.282	0.17	-0.969	0.086	0.229
998	4.99	-1.062	0.971	0.407	NaN	NaN	NaN	NaN	NaN	NaN	-0.859	0.662	0.619	-0.797	0.526	0.574	-0.823	0.442	0.581	-0.916	0.329	0.633	-1.04	0.182	0.568	-0.956	0.055	0.61	NaN	NaN	NaN	-0.968	0.871	0.215	-1.002	0.694	0.179	-0.998	0.538	0.225	-0.992	0.459	0.225	-1.016	0.282	0.17	-0.969	0.086	0.229
999	4.995	-1.061	0.971	0.407	NaN	NaN	NaN	NaN	NaN	NaN	-0.857	0.662	0.62	-0.797	0.529	0.575	-0.82	0.444	0.582	-0.912	0.329	0.633	-1.034	0.181	0.568	-0.949	0.056	0.61	NaN	NaN	NaN	-0.967	0.871	0.215	-1.002	0.694	0.178	-0.997	0.538	0.224	-0.991	0.459	0.225	-1.015	0.281	0.17	-0.969	0.086	0.229
1000	5	-1.06	0.972	0.407	NaN	NaN	NaN	NaN	NaN	NaN	-0.857	0.662	0.62	-0.795	0.53	0.576	-0.817	0.445	0.582	-0.908	0.329	0.634	-1.029	0.18	0.567	-0.942	0.057	0.611	NaN	NaN	NaN	-0.967	0.871	0.215	-1.001	0.693	0.178	-0.996	0.538	0.225	-0.99	0.459	0.225	-1.015	0.281	0.17	-0.969	0.086	0.229
1001	5.005	-1.06	0.972	0.407	NaN	NaN	NaN	NaN	NaN	NaN	-0.856	0.662	0.619	-0.792	0.531	0.576	-0.813	0.445	0.583	-0.904	0.329	0.633	-1.023	0.179	0.567	-0.934	0.058	0.612	NaN	NaN	NaN	-0.966	0.871	0.215	-1	0.693	0.178	-0.994	0.538	0.225	-0.99	0.459	0.225	-1.014	0.282	0.17	-0.969	0.086	0.229
1002	5.01	-1.059	0.972	0.407	NaN	NaN	NaN	NaN	NaN	NaN	-0.855	0.663	0.619	-0.788	0.529	0.575	-0.811	0.446	0.583	-0.9	0.329	0.633	-1.017	0.177	0.566	-0.926	0.058	0.612	NaN	NaN	NaN	-0.966	0.872	0.215	-0.999	0.693	0.178	-0.994	0.538	0.225	-0.989	0.46	0.225	-1.014	0.282	0.17	-0.969	0.086	0.229
1003	5.015	-1.058	0.972	0.408	NaN	NaN	NaN	NaN	NaN	NaN	-0.854	0.664	0.619	-0.786	0.53	0.575	-0.808	0.447	0.583	-0.897	0.329	0.633	-1.011	0.176	0.566	-0.918	0.059	0.613	NaN	NaN	NaN	-0.965	0.872	0.215	-0.998	0.693	0.178	-0.994	0.538	0.225	-0.989	0.46	0.225	-1.014	0.282	0.171	-0.969	0.086	0.229
1004	5.02	-1.057	0.973	0.408	NaN	NaN	NaN	NaN	NaN	NaN	-0.853	0.664	0.619	-0.786	0.533	0.576	-0.806	0.448	0.583	-0.894	0.329	0.633	-1.005	0.174	0.566	-0.91	0.06	0.614	NaN	NaN	NaN	-0.965	0.872	0.215	-0.998	0.693	0.178	-0.994	0.538	0.225	-0.989	0.46	0.225	-1.014	0.282	0.171	-0.969	0.086	0.229
1005	5.025	-1.056	0.973	0.408	NaN	NaN	NaN	NaN	NaN	NaN	-0.853	0.664	0.619	-0.784	0.534	0.576	-0.804	0.449	0.583	-0.89	0.329	0.633	-0.999	0.171	0.565	-0.903	0.061	0.614	NaN	NaN	NaN	-0.965	0.872	0.215	-0.997	0.693	0.179	-0.993	0.538	0.225	-0.989	0.46	0.225	-1.014	0.282	0.171	-0.969	0.086	0.229
1006	5.03	-1.056	0.973	0.408	NaN	NaN	NaN	NaN	NaN	NaN	-0.853	0.665	0.619	-0.783	0.535	0.576	-0.802	0.45	0.583	-0.887	0.328	0.632	-0.993	0.168	0.564	-0.894	0.062	0.615	NaN	NaN	NaN	-0.964	0.872	0.215	-0.997	0.693	0.179	-0.992	0.538	0.225	-0.989	0.461	0.225	-1.014	0.282	0.171	-0.969	0.087	0.229
1007	5.035	-1.055	0.974	0.409	NaN	NaN	NaN	NaN	NaN	NaN	-0.852	0.666	0.619	-0.782	0.536	0.576	-0.8	0.45	0.582	-0.884	0.328	0.632	-0.987	0.167	0.563	-0.886	0.063	0.617	NaN	NaN	NaN	-0.963	0.872	0.216	-0.996	0.693	0.179	-0.991	0.538	0.226	-0.988	0.461	0.225	-1.014	0.283	0.172	-0.969	0.087	0.229
1008	5.04	-1.054	0.974	0.409	NaN	NaN	NaN	NaN	NaN	NaN	-0.852	0.666	0.619	-0.781	0.537	0.576	-0.798	0.451	0.582	-0.88	0.327	0.632	-0.98	0.164	0.563	-0.877	0.063	0.618	NaN	NaN	NaN	-0.962	0.872	0.216	-0.996	0.693	0.18	-0.991	0.538	0.226	-0.988	0.461	0.225	-1.014	0.283	0.172	-0.969	0.087	0.229
1009	5.045	-1.053	0.974	0.409	NaN	NaN	NaN	NaN	NaN	NaN	-0.851	0.666	0.619	-0.78	0.539	0.576	-0.796	0.451	0.582	-0.878	0.326	0.631	-0.974	0.162	0.562	-0.869	0.063	0.619	NaN	NaN	NaN	-0.962	0.872	0.216	-0.996	0.693	0.18	-0.99	0.538	0.226	-0.988	0.461	0.226	-1.014	0.283	0.173	-0.969	0.087	0.229
1010	5.05	-1.052	0.975	0.41	NaN	NaN	NaN	NaN	NaN	NaN	-0.849	0.667	0.619	-0.778	0.539	0.576	-0.795	0.452	0.581	-0.875	0.325	0.631	-0.968	0.158	0.562	-0.861	0.063	0.62	NaN	NaN	NaN	-0.962	0.872	0.216	-0.996	0.694	0.181	-0.989	0.538	0.228	-0.987	0.461	0.226	-1.014	0.283	0.173	-0.969	0.087	0.229
1011	5.055	-1.051	0.975	0.41	NaN	NaN	NaN	NaN	NaN	NaN	-0.849	0.667	0.619	-0.777	0.54	0.576	-0.793	0.452	0.581	-0.872	0.324	0.63	-0.96	0.155	0.561	-0.852	0.063	0.62	NaN	NaN	NaN	-0.962	0.872	0.217	-0.995	0.694	0.182	-0.989	0.538	0.228	-0.987	0.461	0.226	-1.013	0.283	0.173	-0.969	0.087	0.229
1012	5.06	-1.05	0.975	0.41	NaN	NaN	NaN	NaN	NaN	NaN	-0.848	0.668	0.619	-0.777	0.541	0.575	-0.792	0.452	0.58	-0.869	0.323	0.63	-0.953	0.151	0.56	-0.843	0.062	0.62	NaN	NaN	NaN	-0.961	0.872	0.217	-0.995	0.694	0.182	-0.99	0.539	0.228	-0.987	0.461	0.227	-1.013	0.283	0.173	-0.969	0.087	0.229
1013	5.065	-1.049	0.975	0.411	NaN	NaN	NaN	NaN	NaN	NaN	-0.847	0.668	0.618	-0.776	0.541	0.575	-0.791	0.452	0.58	-0.866	0.322	0.629	-0.947	0.149	0.56	-0.834	0.061	0.621	NaN	NaN	NaN	-0.96	0.872	0.218	-0.995	0.694	0.183	-0.991	0.539	0.228	-0.986	0.461	0.227	-1.013	0.283	0.173	-0.969	0.087	0.229
1014	5.07	-1.048	0.976	0.411	NaN	NaN	NaN	NaN	NaN	NaN	-0.846	0.668	0.618	-0.776	0.541	0.575	-0.79	0.452	0.579	-0.863	0.321	0.628	-0.94	0.146	0.56	-0.826	0.061	0.621	NaN	NaN	NaN	-0.959	0.872	0.219	-0.995	0.694	0.183	-0.991	0.54	0.228	-0.986	0.461	0.228	-1.013	0.283	0.173	-0.969	0.087	0.229
1015	5.075	-1.047	0.976	0.412	NaN	NaN	NaN	NaN	NaN	NaN	-0.845	0.668	0.618	NaN	NaN	NaN	-0.788	0.452	0.579	-0.86	0.32	0.628	-0.933	0.142	0.559	-0.817	0.061	0.621	NaN	NaN	NaN	-0.959	0.872	0.219	-0.996	0.695	0.184	-0.991	0.54	0.229	-0.986	0.461	0.228	-1.013	0.283	0.173	-0.969	0.087	0.229
1016	5.08	-1.046	0.976	0.412	NaN	NaN	NaN	NaN	NaN	NaN	-0.843	0.667	0.618	NaN	NaN	NaN	-0.786	0.45	0.579	-0.857	0.318	0.627	-0.927	0.14	0.559	-0.808	0.059	0.62	NaN	NaN	NaN	-0.958	0.872	0.219	-0.996	0.695	0.184	-0.99	0.54	0.229	-0.985	0.462	0.228	-1.013	0.283	0.174	-0.969	0.087	0.229
1017	5.085	-1.045	0.976	0.412	NaN	NaN	NaN	NaN	NaN	NaN	-0.84	0.666	0.618	NaN	NaN	NaN	-0.784	0.45	0.578	-0.854	0.317	0.627	-0.92	0.136	0.558	-0.8	0.058	0.62	NaN	NaN	NaN	-0.957	0.872	0.22	-0.995	0.695	0.185	-0.99	0.54	0.229	-0.985	0.461	0.228	-1.013	0.283	0.174	-0.969	0.087	0.229
1018	5.09	-1.044	0.976	0.413	NaN	NaN	NaN	NaN	NaN	NaN	-0.84	0.667	0.619	NaN	NaN	NaN	-0.783	0.449	0.577	-0.851	0.315	0.626	-0.913	0.133	0.557	-0.792	0.058	0.619	NaN	NaN	NaN	-0.956	0.872	0.221	-0.995	0.695	0.185	-0.989	0.54	0.23	-0.984	0.461	0.228	-1.013	0.283	0.174	-0.969	0.087	0.229
1019	5.095	-1.043	0.976	0.413	NaN	NaN	NaN	NaN	NaN	NaN	-0.839	0.668	0.619	NaN	NaN	NaN	-0.783	0.449	0.577	-0.848	0.313	0.625	-0.907	0.13	0.556	-0.783	0.056	0.618	NaN	NaN	NaN	-0.955	0.871	0.221	-0.995	0.695	0.186	-0.988	0.539	0.23	-0.983	0.461	0.229	-1.013	0.284	0.174	-0.969	0.087	0.229
1020	5.1	-1.042	0.976	0.414	NaN	NaN	NaN	NaN	NaN	NaN	-0.836	0.667	0.619	NaN	NaN	NaN	-0.782	0.449	0.576	-0.844	0.312	0.625	-0.9	0.127	0.556	-0.776	0.055	0.618	NaN	NaN	NaN	-0.954	0.871	0.222	-0.994	0.695	0.186	-0.987	0.539	0.231	-0.983	0.461	0.229	-1.013	0.284	0.175	-0.97	0.087	0.229
1021	5.105	-1.041	0.976	0.415	NaN	NaN	NaN	NaN	NaN	NaN	-0.832	0.664	0.618	NaN	NaN	NaN	-0.781	0.448	0.575	-0.841	0.31	0.625	-0.894	0.124	0.555	-0.769	0.054	0.617	NaN	NaN	NaN	-0.954	0.871	0.222	-0.993	0.695	0.187	-0.987	0.539	0.231	-0.982	0.461	0.229	-1.013	0.284	0.175	-0.97	0.087	0.23
1022	5.11	-1.04	0.976	0.415	NaN	NaN	NaN	NaN	NaN	NaN	-0.831	0.665	0.618	NaN	NaN	NaN	-0.779	0.447	0.575	-0.837	0.308	0.624	-0.887	0.121	0.555	-0.762	0.052	0.616	NaN	NaN	NaN	-0.953	0.871	0.223	-0.993	0.695	0.187	-0.986	0.539	0.231	-0.982	0.461	0.23	-1.013	0.285	0.175	-0.97	0.087	0.23
1023	5.115	-1.038	0.975	0.416	NaN	NaN	NaN	NaN	NaN	NaN	-0.831	0.667	0.619	NaN	NaN	NaN	-0.778	0.446	0.574	-0.833	0.306	0.624	-0.881	0.118	0.554	-0.755	0.05	0.615	NaN	NaN	NaN	-0.952	0.871	0.224	-0.992	0.695	0.188	-0.985	0.539	0.231	-0.982	0.462	0.23	-1.013	0.285	0.175	-0.97	0.087	0.23
1024	5.12	-1.037	0.975	0.417	NaN	NaN	NaN	NaN	NaN	NaN	-0.829	0.666	0.619	NaN	NaN	NaN	-0.777	0.445	0.574	-0.83	0.303	0.623	-0.875	0.116	0.554	-0.748	0.048	0.614	NaN	NaN	NaN	-0.951	0.871	0.224	-0.991	0.695	0.188	-0.984	0.539	0.232	-0.981	0.462	0.231	-1.013	0.285	0.175	-0.97	0.087	0.23
1025	5.125	-1.036	0.975	0.418	NaN	NaN	NaN	NaN	NaN	NaN	-0.826	0.664	0.619	NaN	NaN	NaN	-0.775	0.444	0.573	-0.826	0.301	0.623	-0.87	0.113	0.553	-0.743	0.047	0.613	NaN	NaN	NaN	-0.95	0.871	0.225	-0.989	0.695	0.188	-0.984	0.539	0.232	-0.981	0.462	0.231	-1.012	0.285	0.175	-0.97	0.087	0.23
1026	5.13	-1.034	0.974	0.419	NaN	NaN	NaN	NaN	NaN	NaN	-0.826	0.666	0.62	-0.76	0.531	0.564	-0.774	0.442	0.572	-0.823	0.299	0.622	-0.865	0.111	0.552	-0.737	0.045	0.611	NaN	NaN	NaN	-0.948	0.871	0.226	-0.986	0.693	0.189	-0.983	0.539	0.232	-0.98	0.462	0.231	-1.012	0.285	0.175	-0.969	0.087	0.23
1027	5.135	-1.033	0.974	0.42	NaN	NaN	NaN	NaN	NaN	NaN	-0.824	0.665	0.62	NaN	NaN	NaN	-0.773	0.442	0.572	-0.819	0.297	0.622	-0.86	0.109	0.552	-0.731	0.043	0.61	NaN	NaN	NaN	-0.947	0.871	0.226	-0.985	0.693	0.189	-0.982	0.539	0.233	-0.98	0.462	0.232	-1.011	0.286	0.176	-0.969	0.087	0.23
1028	5.14	-1.031	0.974	0.422	NaN	NaN	NaN	NaN	NaN	NaN	-0.82	0.662	0.619	NaN	NaN	NaN	-0.772	0.441	0.571	-0.816	0.295	0.621	-0.855	0.106	0.55	-0.726	0.041	0.609	NaN	NaN	NaN	-0.946	0.871	0.227	-0.984	0.693	0.19	-0.981	0.539	0.234	-0.979	0.463	0.232	-1.011	0.286	0.176	-0.969	0.087	0.23
1029	5.145	-1.03	0.973	0.423	NaN	NaN	NaN	NaN	NaN	NaN	-0.817	0.659	0.618	-0.758	0.527	0.561	-0.77	0.439	0.57	-0.813	0.294	0.62	-0.85	0.104	0.55	-0.722	0.04	0.607	NaN	NaN	NaN	-0.945	0.871	0.228	-0.982	0.693	0.19	-0.98	0.539	0.234	-0.979	0.463	0.233	-1.01	0.286	0.176	-0.969	0.087	0.23
1030	5.15	-1.028	0.973	0.424	NaN	NaN	NaN	NaN	NaN	NaN	-0.816	0.659	0.618	-0.758	0.527	0.561	-0.769	0.438	0.569	-0.811	0.292	0.62	-0.846	0.103	0.549	-0.718	0.038	0.605	NaN	NaN	NaN	-0.944	0.871	0.229	-0.981	0.693	0.191	-0.98	0.539	0.235	-0.978	0.463	0.233	-1.01	0.286	0.177	-0.969	0.087	0.23
1031	5.155	-1.026	0.973	0.426	NaN	NaN	NaN	NaN	NaN	NaN	-0.816	0.659	0.619	NaN	NaN	NaN	-0.768	0.436	0.569	-0.808	0.29	0.619	-0.842	0.102	0.549	-0.716	0.036	0.603	NaN	NaN	NaN	-0.943	0.871	0.23	-0.98	0.693	0.192	-0.979	0.54	0.236	-0.977	0.462	0.234	-1.009	0.286	0.178	-0.969	0.087	0.23
1032	5.16	-1.025	0.972	0.427	NaN	NaN	NaN	NaN	NaN	NaN	NaN	NaN	NaN	-0.685	0.554	0.524	-0.767	0.435	0.568	-0.805	0.289	0.618	-0.839	0.101	0.548	-0.715	0.034	0.602	NaN	NaN	NaN	-0.942	0.871	0.231	-0.979	0.694	0.193	-0.979	0.54	0.237	-0.977	0.462	0.235	-1.009	0.287	0.178	-0.969	0.087	0.23
1033	5.165	-1.023	0.972	0.428	NaN	NaN	NaN	NaN	NaN	NaN	-0.81	0.654	0.616	NaN	NaN	NaN	-0.766	0.434	0.567	-0.802	0.288	0.617	-0.837	0.1	0.548	-0.714	0.034	0.602	NaN	NaN	NaN	-0.94	0.871	0.232	-0.977	0.694	0.194	-0.978	0.54	0.238	-0.976	0.462	0.236	-1.009	0.287	0.179	-0.969	0.087	0.23
1034	5.17	-1.022	0.972	0.43	NaN	NaN	NaN	NaN	NaN	NaN	-0.812	0.655	0.617	-0.728	0.529	0.544	-0.765	0.433	0.566	-0.8	0.287	0.617	-0.837	0.099	0.549	-0.715	0.034	0.602	NaN	NaN	NaN	-0.939	0.871	0.233	-0.976	0.694	0.194	-0.978	0.54	0.238	-0.976	0.463	0.236	-1.009	0.287	0.179	-0.969	0.087	0.231
1035	5.175	-1.02	0.972	0.432	NaN	NaN	NaN	NaN	NaN	NaN	NaN	NaN	NaN	-0.71	0.537	0.535	-0.763	0.433	0.566	-0.798	0.287	0.617	-0.838	0.099	0.55	-0.715	0.034	0.603	NaN	NaN	NaN	-0.938	0.871	0.234	-0.975	0.694	0.195	-0.977	0.54	0.239	-0.976	0.463	0.237	-1.009	0.287	0.179	-0.969	0.086	0.231
1036	5.18	-1.018	0.971	0.433	NaN	NaN	NaN	NaN	NaN	NaN	-0.804	0.648	0.614	-0.74	0.523	0.549	-0.762	0.432	0.565	-0.797	0.288	0.617	-0.84	0.1	0.55	-0.715	0.034	0.603	NaN	NaN	NaN	-0.937	0.872	0.235	-0.974	0.694	0.197	-0.976	0.54	0.24	-0.975	0.463	0.238	-1.009	0.287	0.18	-0.969	0.086	0.231
1037	5.185	-1.017	0.971	0.434	NaN	NaN	NaN	NaN	NaN	NaN	-0.804	0.648	0.615	-0.746	0.519	0.551	-0.759	0.432	0.565	-0.798	0.289	0.617	-0.842	0.1	0.55	-0.715	0.034	0.603	NaN	NaN	NaN	-0.936	0.872	0.236	-0.974	0.695	0.198	-0.975	0.54	0.241	-0.974	0.463	0.238	-1.009	0.288	0.181	-0.969	0.086	0.231
1038	5.19	-1.015	0.971	0.436	NaN	NaN	NaN	NaN	NaN	NaN	-0.804	0.65	0.615	-0.745	0.519	0.551	-0.757	0.433	0.564	-0.798	0.29	0.617	-0.844	0.102	0.549	-0.715	0.034	0.603	NaN	NaN	NaN	-0.935	0.872	0.237	-0.973	0.695	0.199	-0.975	0.541	0.241	-0.973	0.463	0.239	-1.008	0.288	0.181	-0.969	0.086	0.231
1039	5.195	-1.014	0.971	0.437	NaN	NaN	NaN	NaN	NaN	NaN	-0.802	0.65	0.615	-0.743	0.519	0.55	-0.756	0.433	0.564	-0.798	0.29	0.617	-0.845	0.102	0.548	-0.715	0.034	0.602	NaN	NaN	NaN	-0.934	0.872	0.238	-0.972	0.695	0.2	-0.974	0.541	0.242	-0.973	0.464	0.24	-1.008	0.289	0.182	-0.969	0.086	0.232
1040	5.2	-1.012	0.971	0.439	NaN	NaN	NaN	NaN	NaN	NaN	-0.799	0.65	0.615	-0.739	0.519	0.549	-0.755	0.433	0.563	-0.798	0.29	0.617	-0.845	0.103	0.548	-0.715	0.034	0.602	NaN	NaN	NaN	-0.933	0.872	0.239	-0.972	0.696	0.201	-0.973	0.541	0.244	-0.972	0.464	0.241	-1.008	0.289	0.182	-0.969	0.086	0.232
1041	5.205	-1.011	0.971	0.44	NaN	NaN	NaN	NaN	NaN	NaN	-0.795	0.65	0.615	-0.737	0.52	0.548	-0.753	0.433	0.563	-0.797	0.29	0.616	-0.844	0.104	0.548	-0.715	0.034	0.602	NaN	NaN	NaN	-0.931	0.872	0.24	-0.971	0.696	0.202	-0.972	0.541	0.245	-0.971	0.464	0.241	-1.008	0.289	0.183	-0.969	0.086	0.232
1042	5.21	-1.009	0.971	0.441	NaN	NaN	NaN	NaN	NaN	NaN	-0.792	0.651	0.615	-0.735	0.52	0.547	-0.752	0.433	0.562	-0.796	0.289	0.616	-0.843	0.104	0.549	-0.715	0.034	0.602	NaN	NaN	NaN	-0.93	0.872	0.242	-0.97	0.696	0.203	-0.971	0.541	0.245	-0.97	0.464	0.242	-1.007	0.29	0.183	-0.968	0.086	0.232
1043	5.215	-1.008	0.971	0.443	NaN	NaN	NaN	NaN	NaN	NaN	-0.786	0.649	0.614	-0.734	0.52	0.547	-0.751	0.432	0.562	-0.795	0.289	0.616	-0.842	0.104	0.549	-0.714	0.034	0.602	NaN	NaN	NaN	-0.929	0.872	0.243	-0.969	0.696	0.204	-0.97	0.541	0.246	-0.969	0.464	0.243	-1.006	0.29	0.184	-0.967	0.085	0.233
1044	5.22	-1.006	0.971	0.444	NaN	NaN	NaN	NaN	NaN	NaN	-0.785	0.65	0.615	-0.733	0.52	0.547	-0.75	0.432	0.562	-0.793	0.288	0.616	-0.84	0.103	0.55	-0.714	0.034	0.602	NaN	NaN	NaN	-0.928	0.873	0.244	-0.969	0.697	0.205	-0.969	0.542	0.246	-0.968	0.464	0.243	-1.006	0.29	0.184	-0.966	0.084	0.235
1045	5.225	-1.005	0.971	0.445	NaN	NaN	NaN	NaN	NaN	NaN	-0.785	0.653	0.616	-0.732	0.52	0.547	-0.749	0.431	0.562	-0.791	0.287	0.616	-0.839	0.102	0.551	-0.714	0.033	0.602	NaN	NaN	NaN	-0.927	0.873	0.245	-0.968	0.697	0.206	-0.968	0.542	0.247	-0.967	0.465	0.244	-1.006	0.291	0.185	-0.965	0.084	0.235
1046	5.23	-1.003	0.971	0.447	NaN	NaN	NaN	NaN	NaN	NaN	-0.784	0.654	0.617	-0.732	0.52	0.547	-0.749	0.431	0.563	-0.788	0.286	0.617	-0.839	0.101	0.552	-0.714	0.033	0.602	NaN	NaN	NaN	-0.926	0.873	0.246	-0.966	0.697	0.207	-0.967	0.542	0.249	-0.967	0.465	0.245	-1.005	0.291	0.186	-0.965	0.083	0.236
1047	5.235	-1.002	0.972	0.448	NaN	NaN	NaN	NaN	NaN	NaN	-0.782	0.654	0.618	-0.731	0.52	0.548	-0.749	0.43	0.564	-0.787	0.285	0.617	-0.839	0.1	0.552	-0.714	0.033	0.602	NaN	NaN	NaN	-0.925	0.873	0.247	-0.965	0.697	0.209	-0.966	0.543	0.25	-0.966	0.466	0.246	-1.005	0.292	0.186	-0.966	0.085	0.235
1048	5.24	-1	0.972	0.449	NaN	NaN	NaN	NaN	NaN	NaN	-0.779	0.652	0.618	-0.731	0.52	0.549	-0.749	0.43	0.564	-0.786	0.284	0.618	-0.839	0.1	0.552	-0.714	0.033	0.602	NaN	NaN	NaN	-0.924	0.873	0.249	-0.965	0.698	0.21	-0.965	0.543	0.251	-0.967	0.466	0.246	-1.004	0.292	0.187	-0.969	0.088	0.234
1049	5.245	-0.999	0.972	0.45	NaN	NaN	NaN	NaN	NaN	NaN	-0.778	0.651	0.618	-0.731	0.52	0.55	-0.749	0.43	0.565	-0.784	0.284	0.618	-0.839	0.1	0.552	-0.714	0.033	0.602	NaN	NaN	NaN	-0.923	0.874	0.25	-0.964	0.699	0.211	-0.964	0.543	0.251	-0.965	0.467	0.247	-1.004	0.292	0.188	-0.969	0.089	0.234
1050	5.25	-0.997	0.972	0.451	NaN	NaN	NaN	NaN	NaN	NaN	-0.778	0.652	0.62	-0.732	0.519	0.551	-0.748	0.43	0.565	-0.784	0.283	0.619	-0.839	0.1	0.552	-0.715	0.033	0.602	NaN	NaN	NaN	-0.922	0.874	0.251	-0.963	0.699	0.212	-0.963	0.543	0.252	-0.963	0.466	0.248	-1.003	0.292	0.189	-0.969	0.09	0.234
1051	5.255	-0.996	0.973	0.453	NaN	NaN	NaN	NaN	NaN	NaN	-0.779	0.655	0.622	-0.732	0.52	0.552	-0.748	0.43	0.566	-0.784	0.283	0.619	-0.839	0.1	0.552	-0.715	0.032	0.602	NaN	NaN	NaN	-0.92	0.874	0.252	-0.962	0.699	0.213	-0.961	0.543	0.253	-0.963	0.467	0.248	-1.004	0.293	0.19	-0.969	0.09	0.234
1052	5.26	-0.994	0.973	0.454	NaN	NaN	NaN	NaN	NaN	NaN	-0.779	0.655	0.623	-0.731	0.52	0.553	-0.747	0.43	0.567	-0.784	0.284	0.62	-0.839	0.1	0.552	-0.715	0.032	0.602	NaN	NaN	NaN	-0.919	0.874	0.254	-0.961	0.699	0.214	-0.96	0.544	0.254	-0.962	0.467	0.249	-1.003	0.294	0.191	-0.969	0.09	0.234
1053	5.265	-0.993	0.973	0.455	NaN	NaN	NaN	NaN	NaN	NaN	-0.777	0.654	0.624	-0.731	0.52	0.554	-0.747	0.43	0.568	-0.785	0.283	0.62	-0.839	0.1	0.552	-0.715	0.032	0.602	NaN	NaN	NaN	-0.917	0.874	0.255	-0.96	0.699	0.215	-0.96	0.544	0.255	-0.961	0.468	0.25	-1.003	0.294	0.192	-0.97	0.091	0.234
1054	5.27	-0.991	0.973	0.456	NaN	NaN	NaN	NaN	NaN	NaN	-0.776	0.653	0.625	-0.731	0.52	0.555	-0.747	0.43	0.569	-0.786	0.283	0.621	-0.839	0.1	0.553	-0.714	0.031	0.602	NaN	NaN	NaN	-0.916	0.875	0.256	-0.959	0.7	0.217	-0.959	0.545	0.256	-0.96	0.468	0.25	-1.002	0.295	0.192	-0.969	0.09	0.235
1055	5.275	-0.99	0.974	0.458	NaN	NaN	NaN	NaN	NaN	NaN	-0.776	0.654	0.627	-0.732	0.519	0.556	-0.747	0.43	0.569	-0.787	0.283	0.622	-0.839	0.1	0.553	-0.714	0.031	0.603	NaN	NaN	NaN	-0.915	0.875	0.257	-0.959	0.701	0.217	-0.957	0.545	0.257	-0.959	0.468	0.251	-1.002	0.295	0.192	-0.966	0.088	0.237
1056	5.28	-0.989	0.974	0.459	NaN	NaN	NaN	NaN	NaN	NaN	-0.777	0.655	0.628	-0.732	0.519	0.557	-0.748	0.43	0.57	-0.788	0.283	0.622	-0.839	0.1	0.553	-0.714	0.031	0.603	NaN	NaN	NaN	-0.914	0.875	0.259	-0.958	0.702	0.218	-0.956	0.545	0.258	-0.957	0.469	0.251	-1.001	0.296	0.193	-0.965	0.088	0.238
1057	5.285	-0.987	0.974	0.46	NaN	NaN	NaN	NaN	NaN	NaN	-0.777	0.655	0.629	-0.731	0.519	0.557	-0.748	0.43	0.571	-0.789	0.283	0.623	-0.839	0.1	0.553	-0.714	0.031	0.603	NaN	NaN	NaN	-0.912	0.875	0.26	-0.955	0.701	0.22	-0.954	0.545	0.258	-0.956	0.469	0.252	-1	0.296	0.193	-0.966	0.089	0.238
1058	5.29	-0.986	0.975	0.461	NaN	NaN	NaN	NaN	NaN	NaN	-0.777	0.655	0.63	-0.731	0.519	0.558	-0.75	0.43	0.572	-0.789	0.283	0.623	-0.839	0.1	0.553	-0.714	0.031	0.603	NaN	NaN	NaN	-0.911	0.875	0.261	-0.954	0.701	0.221	-0.953	0.545	0.259	-0.954	0.47	0.252	-0.999	0.297	0.194	-0.968	0.092	0.237
1059	5.295	-0.984	0.975	0.462	NaN	NaN	NaN	NaN	NaN	NaN	-0.776	0.655	0.631	-0.731	0.519	0.559	-0.751	0.429	0.573	-0.79	0.282	0.624	-0.839	0.1	0.554	-0.714	0.031	0.603	NaN	NaN	NaN	-0.909	0.876	0.262	-0.953	0.702	0.222	-0.951	0.546	0.259	-0.953	0.47	0.253	-0.998	0.297	0.195	-0.969	0.093	0.237
1060	5.3	-0.983	0.976	0.464	NaN	NaN	NaN	NaN	NaN	NaN	-0.777	0.655	0.632	-0.731	0.519	0.56	-0.751	0.429	0.574	-0.79	0.282	0.624	-0.84	0.1	0.554	-0.714	0.031	0.603	NaN	NaN	NaN	-0.908	0.876	0.264	-0.952	0.702	0.223	-0.95	0.546	0.26	-0.952	0.471	0.254	-0.997	0.298	0.196	-0.969	0.093	0.237
1061	5.305	-0.982	0.976	0.465	NaN	NaN	NaN	NaN	NaN	NaN	-0.776	0.655	0.633	-0.732	0.519	0.562	-0.752	0.429	0.575	-0.791	0.282	0.625	-0.84	0.1	0.554	-0.714	0.03	0.603	NaN	NaN	NaN	-0.906	0.876	0.265	-0.95	0.703	0.223	-0.948	0.547	0.261	-0.95	0.471	0.254	-0.996	0.298	0.196	-0.97	0.094	0.237
1062	5.31	-0.981	0.976	0.466	NaN	NaN	NaN	NaN	NaN	NaN	-0.776	0.655	0.634	-0.733	0.519	0.562	-0.752	0.429	0.575	-0.791	0.282	0.625	-0.84	0.1	0.554	-0.714	0.03	0.603	NaN	NaN	NaN	-0.905	0.877	0.266	-0.948	0.703	0.224	-0.946	0.547	0.262	-0.947	0.471	0.255	-0.995	0.298	0.197	-0.969	0.094	0.237
1063	5.315	-0.98	0.976	0.467	NaN	NaN	NaN	NaN	NaN	NaN	-0.774	0.654	0.635	-0.733	0.519	0.563	-0.752	0.429	0.576	-0.791	0.282	0.625	-0.84	0.1	0.554	-0.714	0.03	0.603	NaN	NaN	NaN	-0.903	0.877	0.267	-0.946	0.703	0.225	-0.945	0.547	0.262	-0.945	0.471	0.255	-0.994	0.299	0.197	-0.968	0.094	0.237
1064	5.32	-0.978	0.977	0.468	NaN	NaN	NaN	NaN	NaN	NaN	-0.771	0.651	0.634	-0.733	0.519	0.564	-0.752	0.429	0.577	-0.791	0.282	0.626	-0.84	0.1	0.554	-0.714	0.03	0.603	NaN	NaN	NaN	-0.902	0.877	0.268	-0.944	0.703	0.226	-0.943	0.548	0.262	-0.943	0.471	0.256	-0.992	0.3	0.197	-0.967	0.094	0.238
1065	5.325	-0.977	0.977	0.469	NaN	NaN	NaN	NaN	NaN	NaN	-0.77	0.652	0.634	-0.732	0.519	0.565	-0.752	0.429	0.578	-0.791	0.281	0.626	-0.84	0.1	0.554	-0.714	0.03	0.603	NaN	NaN	NaN	-0.901	0.878	0.269	-0.943	0.703	0.227	-0.94	0.548	0.263	-0.94	0.472	0.256	-0.991	0.3	0.197	-0.966	0.095	0.238
1066	5.33	-0.976	0.977	0.47	NaN	NaN	NaN	NaN	NaN	NaN	-0.773	0.654	0.637	-0.732	0.518	0.565	-0.752	0.429	0.578	-0.791	0.281	0.626	-0.84	0.1	0.554	-0.714	0.03	0.603	NaN	NaN	NaN	-0.899	0.878	0.27	-0.941	0.704	0.228	-0.938	0.548	0.263	-0.938	0.472	0.256	-0.99	0.301	0.198	-0.966	0.096	0.238
1067	5.335	-0.975	0.978	0.471	NaN	NaN	NaN	NaN	NaN	NaN	-0.773	0.655	0.639	-0.732	0.518	0.566	-0.752	0.429	0.579	-0.791	0.28	0.627	-0.84	0.1	0.554	-0.714	0.03	0.603	NaN	NaN	NaN	-0.897	0.878	0.271	-0.939	0.704	0.229	-0.935	0.548	0.263	-0.936	0.473	0.256	-0.988	0.302	0.198	-0.967	0.097	0.239
1068	5.34	-0.974	0.978	0.472	NaN	NaN	NaN	NaN	NaN	NaN	-0.773	0.656	0.64	-0.732	0.518	0.567	-0.752	0.429	0.579	-0.791	0.28	0.627	-0.84	0.1	0.554	-0.714	0.03	0.603	NaN	NaN	NaN	-0.896	0.879	0.272	-0.938	0.705	0.229	-0.933	0.548	0.263	-0.933	0.473	0.256	-0.986	0.303	0.198	-0.966	0.097	0.239
1069	5.345	-0.973	0.978	0.473	NaN	NaN	NaN	NaN	NaN	NaN	-0.771	0.654	0.64	-0.732	0.518	0.568	-0.752	0.429	0.58	-0.79	0.28	0.627	-0.84	0.1	0.554	-0.714	0.03	0.603	NaN	NaN	NaN	-0.895	0.879	0.273	-0.936	0.705	0.23	-0.93	0.549	0.264	-0.93	0.474	0.256	-0.985	0.304	0.199	-0.966	0.098	0.24
1070	5.35	-0.972	0.978	0.474	NaN	NaN	NaN	NaN	NaN	NaN	-0.768	0.652	0.64	-0.732	0.518	0.568	-0.752	0.429	0.58	-0.79	0.28	0.628	-0.84	0.1	0.554	-0.714	0.03	0.603	NaN	NaN	NaN	-0.893	0.879	0.274	-0.934	0.706	0.23	-0.927	0.549	0.264	-0.927	0.474	0.256	-0.982	0.303	0.199	-0.965	0.098	0.24
1071	5.355	-0.971	0.978	0.476	NaN	NaN	NaN	NaN	NaN	NaN	-0.767	0.652	0.64	-0.732	0.518	0.569	-0.752	0.428	0.581	-0.79	0.279	0.628	-0.84	0.1	0.554	-0.714	0.03	0.603	NaN	NaN	NaN	-0.89	0.877	0.276	-0.932	0.706	0.231	-0.924	0.549	0.264	-0.924	0.474	0.256	-0.98	0.304	0.198	-0.965	0.099	0.24
1072	5.36	-0.97	0.979	0.477	NaN	NaN	NaN	NaN	NaN	NaN	-0.768	0.653	0.642	-0.732	0.519	0.569	-0.751	0.428	0.581	-0.79	0.279	0.629	-0.84	0.1	0.554	-0.714	0.03	0.603	NaN	NaN	NaN	-0.888	0.877	0.277	-0.929	0.706	0.231	-0.921	0.55	0.264	-0.92	0.474	0.255	-0.978	0.305	0.198	-0.964	0.1	0.24
1073	5.365	-0.969	0.979	0.478	NaN	NaN	NaN	NaN	NaN	NaN	-0.769	0.655	0.643	-0.732	0.519	0.57	-0.751	0.428	0.581	-0.79	0.279	0.629	-0.84	0.1	0.554	-0.714	0.03	0.603	NaN	NaN	NaN	-0.888	0.878	0.277	-0.926	0.705	0.232	-0.918	0.55	0.264	-0.917	0.475	0.255	-0.976	0.306	0.198	-0.965	0.101	0.239
1074	5.37	-0.968	0.979	0.479	NaN	NaN	NaN	NaN	NaN	NaN	-0.769	0.655	0.644	-0.732	0.519	0.57	-0.751	0.428	0.582	-0.79	0.279	0.629	-0.84	0.1	0.554	-0.714	0.03	0.603	NaN	NaN	NaN	-0.887	0.879	0.278	-0.924	0.706	0.232	-0.915	0.55	0.263	-0.913	0.475	0.254	-0.973	0.307	0.198	-0.964	0.101	0.24
1075	5.375	-0.967	0.979	0.48	NaN	NaN	NaN	NaN	NaN	NaN	-0.768	0.655	0.645	-0.731	0.519	0.571	-0.751	0.427	0.583	-0.79	0.279	0.63	-0.84	0.1	0.554	-0.714	0.03	0.603	NaN	NaN	NaN	-0.887	0.88	0.279	-0.922	0.706	0.232	-0.911	0.551	0.263	-0.91	0.476	0.254	-0.97	0.307	0.198	-0.963	0.102	0.24
1076	5.38	-0.967	0.979	0.481	NaN	NaN	NaN	NaN	NaN	NaN	-0.768	0.655	0.646	-0.731	0.518	0.572	-0.752	0.427	0.584	-0.79	0.279	0.63	-0.84	0.099	0.554	-0.714	0.03	0.603	NaN	NaN	NaN	-0.885	0.88	0.28	-0.919	0.707	0.233	-0.907	0.551	0.263	-0.906	0.477	0.253	-0.968	0.308	0.197	-0.963	0.104	0.24
1077	5.385	-0.966	0.979	0.483	NaN	NaN	NaN	NaN	NaN	NaN	-0.768	0.656	0.647	-0.731	0.518	0.573	-0.752	0.428	0.584	-0.791	0.278	0.63	-0.84	0.1	0.555	-0.714	0.03	0.603	NaN	NaN	NaN	-0.884	0.88	0.28	-0.917	0.707	0.233	-0.903	0.552	0.262	-0.901	0.477	0.253	-0.965	0.309	0.197	-0.962	0.105	0.24
1078	5.39	-0.965	0.98	0.484	NaN	NaN	NaN	NaN	NaN	NaN	-0.768	0.656	0.647	-0.731	0.518	0.573	-0.752	0.428	0.585	-0.791	0.278	0.631	-0.84	0.099	0.555	-0.714	0.03	0.603	NaN	NaN	NaN	-0.883	0.881	0.281	-0.914	0.708	0.233	-0.899	0.552	0.262	-0.897	0.477	0.252	-0.962	0.31	0.196	-0.962	0.106	0.24
1079	5.395	-0.964	0.98	0.485	NaN	NaN	NaN	NaN	NaN	NaN	-0.767	0.655	0.648	-0.731	0.517	0.574	-0.753	0.428	0.586	-0.791	0.278	0.631	-0.84	0.099	0.555	-0.714	0.03	0.603	NaN	NaN	NaN	-0.882	0.881	0.282	-0.912	0.708	0.233	-0.895	0.553	0.261	-0.893	0.478	0.251	-0.96	0.312	0.196	-0.961	0.107	0.24
1080	5.4	-0.963	0.98	0.486	NaN	NaN	NaN	NaN	NaN	NaN	-0.766	0.655	0.649	-0.731	0.517	0.574	-0.753	0.428	0.586	-0.792	0.278	0.632	-0.84	0.099	0.555	-0.714	0.03	0.603	NaN	NaN	NaN	-0.882	0.882	0.283	-0.909	0.709	0.233	-0.89	0.554	0.26	-0.889	0.479	0.25	-0.957	0.313	0.196	-0.96	0.108	0.24
1081	5.405	-0.963	0.98	0.487	NaN	NaN	NaN	NaN	NaN	NaN	-0.767	0.655	0.65	-0.731	0.518	0.575	-0.753	0.428	0.587	-0.792	0.278	0.632	-0.84	0.099	0.555	-0.714	0.03	0.603	NaN	NaN	NaN	-0.881	0.882	0.284	-0.906	0.709	0.233	-0.886	0.554	0.26	-0.885	0.479	0.249	-0.954	0.314	0.195	-0.959	0.11	0.24
1082	5.41	-0.962	0.98	0.488	NaN	NaN	NaN	NaN	NaN	NaN	-0.766	0.654	0.65	-0.731	0.518	0.576	-0.753	0.428	0.587	-0.792	0.278	0.633	-0.84	0.099	0.555	-0.714	0.03	0.603	NaN	NaN	NaN	-0.88	0.883	0.284	-0.903	0.709	0.233	-0.882	0.555	0.259	-0.88	0.48	0.248	-0.951	0.315	0.194	-0.958	0.111	0.24
1083	5.415	-0.961	0.98	0.489	NaN	NaN	NaN	NaN	NaN	NaN	-0.763	0.652	0.65	-0.731	0.518	0.576	-0.753	0.428	0.587	-0.792	0.278	0.633	-0.84	0.099	0.555	-0.714	0.03	0.603	NaN	NaN	NaN	-0.879	0.883	0.285	-0.899	0.709	0.233	-0.877	0.555	0.258	-0.876	0.48	0.247	-0.948	0.316	0.194	-0.956	0.112	0.24
1084	5.42	-0.96	0.98	0.49	NaN	NaN	NaN	NaN	NaN	NaN	-0.762	0.651	0.65	-0.731	0.518	0.577	-0.753	0.428	0.588	-0.792	0.278	0.634	-0.84	0.099	0.555	-0.714	0.03	0.603	NaN	NaN	NaN	-0.878	0.884	0.286	-0.896	0.71	0.233	-0.873	0.556	0.257	-0.871	0.481	0.246	-0.944	0.316	0.193	-0.955	0.114	0.24
1085	5.425	-0.959	0.98	0.49	NaN	NaN	NaN	NaN	NaN	NaN	-0.763	0.652	0.651	-0.732	0.518	0.578	-0.753	0.428	0.588	-0.793	0.278	0.634	-0.84	0.099	0.555	-0.714	0.03	0.603	NaN	NaN	NaN	-0.877	0.884	0.287	-0.893	0.71	0.233	-0.868	0.557	0.256	-0.867	0.482	0.245	-0.941	0.318	0.192	-0.953	0.115	0.24
1086	5.43	-0.959	0.98	0.491	NaN	NaN	NaN	NaN	NaN	NaN	-0.766	0.654	0.653	-0.732	0.518	0.579	-0.754	0.428	0.589	-0.793	0.277	0.634	-0.84	0.099	0.555	-0.714	0.03	0.603	NaN	NaN	NaN	-0.876	0.884	0.287	-0.889	0.711	0.232	-0.864	0.557	0.255	-0.863	0.483	0.245	-0.937	0.319	0.192	-0.952	0.117	0.239
1087	5.435	-0.958	0.98	0.492	NaN	NaN	NaN	NaN	NaN	NaN	-0.766	0.655	0.654	-0.732	0.517	0.58	-0.754	0.428	0.589	-0.793	0.277	0.634	-0.84	0.099	0.555	-0.714	0.03	0.604	NaN	NaN	NaN	-0.875	0.885	0.288	-0.885	0.712	0.232	-0.859	0.558	0.254	-0.858	0.484	0.243	-0.934	0.32	0.191	-0.951	0.119	0.239
1088	5.44	-0.957	0.98	0.493	NaN	NaN	NaN	NaN	NaN	NaN	-0.766	0.654	0.655	-0.732	0.517	0.58	-0.754	0.428	0.59	-0.793	0.277	0.634	-0.84	0.099	0.555	-0.714	0.03	0.604	NaN	NaN	NaN	-0.874	0.885	0.289	-0.881	0.712	0.232	-0.855	0.559	0.253	-0.853	0.485	0.242	-0.93	0.321	0.19	-0.949	0.12	0.239
1089	5.445	-0.956	0.98	0.493	NaN	NaN	NaN	NaN	NaN	NaN	-0.766	0.654	0.655	-0.732	0.517	0.581	-0.754	0.428	0.591	-0.793	0.277	0.635	-0.84	0.099	0.555	-0.714	0.03	0.603	NaN	NaN	NaN	-0.872	0.885	0.289	-0.877	0.712	0.231	-0.851	0.56	0.252	-0.849	0.485	0.241	-0.926	0.322	0.189	-0.948	0.122	0.238
1090	5.45	-0.955	0.98	0.494	NaN	NaN	NaN	NaN	NaN	NaN	-0.765	0.654	0.656	-0.731	0.517	0.581	-0.754	0.428	0.591	-0.793	0.277	0.635	-0.84	0.099	0.555	-0.714	0.03	0.603	NaN	NaN	NaN	-0.871	0.885	0.29	-0.873	0.713	0.231	-0.846	0.561	0.251	-0.845	0.486	0.24	-0.922	0.323	0.188	-0.946	0.124	0.237
1091	5.455	-0.955	0.98	0.495	NaN	NaN	NaN	NaN	NaN	NaN	-0.766	0.654	0.657	-0.732	0.517	0.582	-0.754	0.427	0.592	-0.793	0.277	0.635	-0.84	0.099	0.555	-0.714	0.03	0.603	NaN	NaN	NaN	-0.87	0.886	0.29	-0.87	0.713	0.23	-0.842	0.562	0.25	-0.84	0.487	0.239	-0.919	0.325	0.187	-0.945	0.125	0.237
1092	5.46	-0.954	0.98	0.495	NaN	NaN	NaN	NaN	NaN	NaN	-0.765	0.653	0.657	-0.732	0.517	0.582	-0.754	0.427	0.592	-0.794	0.276	0.636	-0.84	0.098	0.555	-0.714	0.03	0.604	NaN	NaN	NaN	-0.868	0.886	0.291	-0.866	0.714	0.23	-0.838	0.563	0.249	-0.836	0.488	0.238	-0.916	0.327	0.186	-0.943	0.128	0.236
1093	5.465	-0.953	0.981	0.496	NaN	NaN	NaN	NaN	NaN	NaN	-0.763	0.651	0.657	-0.732	0.517	0.583	-0.754	0.427	0.593	-0.794	0.276	0.636	-0.84	0.098	0.555	-0.714	0.03	0.604	NaN	NaN	NaN	-0.867	0.886	0.291	-0.863	0.715	0.23	-0.834	0.564	0.248	-0.832	0.489	0.237	-0.912	0.328	0.185	-0.941	0.129	0.236
1094	5.47	-0.953	0.981	0.496	NaN	NaN	NaN	NaN	NaN	NaN	-0.762	0.651	0.657	-0.732	0.517	0.583	-0.755	0.427	0.593	-0.794	0.276	0.636	-0.84	0.098	0.555	-0.714	0.03	0.604	NaN	NaN	NaN	-0.866	0.887	0.292	-0.86	0.716	0.23	-0.83	0.565	0.248	-0.828	0.49	0.236	-0.909	0.329	0.184	-0.939	0.131	0.235
1095	5.475	-0.952	0.981	0.497	NaN	NaN	NaN	NaN	NaN	NaN	-0.762	0.651	0.657	-0.732	0.517	0.584	-0.755	0.426	0.593	-0.794	0.276	0.636	-0.84	0.098	0.555	-0.714	0.03	0.604	NaN	NaN	NaN	-0.864	0.888	0.292	-0.857	0.717	0.229	-0.826	0.565	0.247	-0.824	0.491	0.236	-0.905	0.331	0.183	-0.937	0.133	0.234
1096	5.48	-0.951	0.981	0.497	NaN	NaN	NaN	NaN	NaN	NaN	-0.762	0.651	0.658	-0.732	0.516	0.584	-0.755	0.426	0.594	-0.795	0.276	0.636	-0.84	0.098	0.555	-0.714	0.03	0.604	NaN	NaN	NaN	-0.863	0.888	0.293	-0.854	0.717	0.229	-0.822	0.567	0.246	-0.819	0.492	0.234	-0.901	0.332	0.182	-0.935	0.135	0.234
1097	5.485	-0.95	0.981	0.497	NaN	NaN	NaN	NaN	NaN	NaN	-0.762	0.652	0.659	-0.732	0.516	0.584	-0.755	0.426	0.594	-0.795	0.275	0.636	-0.84	0.098	0.555	-0.714	0.03	0.604	NaN	NaN	NaN	-0.861	0.888	0.293	-0.851	0.718	0.229	-0.818	0.568	0.246	-0.815	0.493	0.233	-0.898	0.333	0.182	-0.933	0.136	0.233
1098	5.49	-0.949	0.981	0.498	NaN	NaN	NaN	NaN	NaN	NaN	-0.764	0.653	0.661	-0.733	0.517	0.585	-0.755	0.426	0.594	-0.795	0.275	0.636	-0.84	0.098	0.555	-0.714	0.029	0.604	NaN	NaN	NaN	-0.859	0.888	0.294	-0.848	0.719	0.228	-0.814	0.568	0.245	-0.811	0.494	0.233	-0.895	0.335	0.181	-0.931	0.138	0.233
1099	5.495	-0.948	0.981	0.498	NaN	NaN	NaN	NaN	NaN	NaN	-0.764	0.654	0.661	-0.733	0.517	0.585	-0.756	0.426	0.594	-0.795	0.275	0.637	-0.84	0.098	0.555	-0.714	0.029	0.604	NaN	NaN	NaN	-0.858	0.888	0.294	-0.846	0.719	0.228	-0.811	0.569	0.244	-0.807	0.495	0.232	-0.891	0.336	0.18	-0.928	0.139	0.232
1100	5.5	-0.948	0.981	0.499	NaN	NaN	NaN	NaN	NaN	NaN	-0.764	0.654	0.662	-0.733	0.517	0.586	-0.756	0.426	0.595	-0.795	0.275	0.637	-0.84	0.098	0.554	-0.714	0.03	0.604	NaN	NaN	NaN	-0.856	0.889	0.295	-0.844	0.72	0.228	-0.807	0.57	0.244	-0.803	0.496	0.231	-0.887	0.338	0.179	-0.925	0.14	0.231
1101	5.505	-0.947	0.981	0.499	NaN	NaN	NaN	NaN	NaN	NaN	-0.763	0.654	0.662	-0.733	0.517	0.586	-0.756	0.426	0.595	-0.795	0.275	0.637	-0.84	0.098	0.554	-0.714	0.03	0.604	NaN	NaN	NaN	-0.855	0.889	0.296	-0.842	0.721	0.228	-0.803	0.57	0.243	-0.8	0.497	0.23	-0.884	0.339	0.178	-0.922	0.142	0.229
1102	5.51	-0.946	0.981	0.499	NaN	NaN	NaN	NaN	NaN	NaN	-0.762	0.653	0.662	-0.733	0.517	0.587	-0.757	0.426	0.595	-0.795	0.275	0.637	-0.84	0.098	0.554	-0.714	0.03	0.604	NaN	NaN	NaN	-0.853	0.889	0.296	-0.839	0.722	0.228	-0.8	0.571	0.242	-0.796	0.498	0.229	-0.88	0.34	0.177	-0.919	0.143	0.229
1103	5.515	-0.945	0.981	0.5	NaN	NaN	NaN	NaN	NaN	NaN	-0.762	0.653	0.663	-0.734	0.517	0.587	-0.757	0.426	0.596	-0.795	0.275	0.637	-0.841	0.099	0.554	-0.714	0.029	0.604	NaN	NaN	NaN	-0.851	0.889	0.297	-0.837	0.723	0.227	-0.797	0.572	0.242	-0.793	0.5	0.228	-0.877	0.342	0.176	-0.916	0.144	0.227
1104	5.52	-0.945	0.981	0.5	NaN	NaN	NaN	NaN	NaN	NaN	-0.762	0.654	0.663	-0.734	0.517	0.588	-0.757	0.426	0.596	-0.795	0.275	0.637	-0.841	0.099	0.554	-0.714	0.029	0.604	NaN	NaN	NaN	-0.85	0.89	0.297	-0.835	0.724	0.227	-0.794	0.573	0.241	-0.79	0.501	0.228	-0.874	0.343	0.175	-0.912	0.146	0.226
1105	5.525	-0.944	0.981	0.5	NaN	NaN	NaN	NaN	NaN	NaN	-0.763	0.654	0.664	-0.734	0.517	0.588	-0.758	0.426	0.596	-0.795	0.275	0.637	-0.841	0.099	0.554	-0.714	0.029	0.604	NaN	NaN	NaN	-0.849	0.89	0.297	-0.834	0.725	0.227	-0.791	0.574	0.241	-0.787	0.502	0.227	-0.87	0.344	0.173	-0.908	0.146	0.225
1106	5.53	-0.943	0.981	0.501	NaN	NaN	NaN	NaN	NaN	NaN	-0.762	0.654	0.664	-0.734	0.516	0.588	-0.758	0.426	0.597	-0.795	0.275	0.637	-0.841	0.099	0.554	-0.714	0.029	0.604	NaN	NaN	NaN	-0.847	0.89	0.298	-0.832	0.726	0.227	-0.789	0.575	0.24	-0.784	0.503	0.226	-0.867	0.345	0.173	-0.904	0.146	0.224
1107	5.535	-0.942	0.981	0.501	NaN	NaN	NaN	NaN	NaN	NaN	-0.76	0.652	0.664	-0.734	0.516	0.589	-0.758	0.426	0.597	-0.795	0.275	0.637	-0.841	0.099	0.554	-0.714	0.029	0.604	NaN	NaN	NaN	-0.846	0.891	0.298	-0.831	0.727	0.227	-0.787	0.576	0.24	-0.781	0.504	0.226	-0.863	0.346	0.171	-0.899	0.146	0.223
1108	5.54	-0.941	0.981	0.501	NaN	NaN	NaN	NaN	NaN	NaN	-0.76	0.652	0.664	-0.734	0.516	0.589	-0.758	0.426	0.597	-0.795	0.275	0.637	-0.841	0.099	0.554	-0.714	0.029	0.604	NaN	NaN	NaN	-0.845	0.891	0.298	-0.829	0.727	0.227	-0.784	0.577	0.24	-0.778	0.505	0.225	-0.859	0.346	0.17	-0.895	0.147	0.221
1109	5.545	-0.94	0.982	0.501	NaN	NaN	NaN	NaN	NaN	NaN	-0.761	0.654	0.665	-0.733	0.516	0.589	-0.758	0.426	0.597	-0.795	0.275	0.637	-0.841	0.099	0.554	-0.714	0.029	0.604	NaN	NaN	NaN	-0.843	0.891	0.298	-0.826	0.727	0.227	-0.782	0.578	0.239	-0.775	0.506	0.225	-0.855	0.347	0.169	-0.892	0.148	0.22
1110	5.55	-0.939	0.981	0.502	NaN	NaN	NaN	NaN	NaN	NaN	-0.761	0.654	0.666	-0.733	0.516	0.589	-0.758	0.426	0.597	-0.795	0.275	0.637	-0.841	0.099	0.554	-0.714	0.029	0.604	NaN	NaN	NaN	-0.842	0.891	0.299	-0.825	0.728	0.227	-0.78	0.579	0.239	-0.772	0.507	0.224	-0.851	0.347	0.168	-0.887	0.148	0.218
1111	5.555	-0.938	0.982	0.502	NaN	NaN	NaN	NaN	NaN	NaN	-0.761	0.654	0.666	-0.733	0.516	0.589	-0.758	0.426	0.597	-0.795	0.274	0.637	-0.841	0.099	0.554	-0.714	0.029	0.604	NaN	NaN	NaN	-0.841	0.892	0.299	-0.824	0.729	0.227	-0.778	0.579	0.239	-0.77	0.508	0.224	-0.848	0.348	0.167	-0.882	0.148	0.217
1112	5.56	-0.937	0.982	0.502	NaN	NaN	NaN	NaN	NaN	NaN	-0.76	0.654	0.666	-0.733	0.516	0.59	-0.758	0.426	0.597	-0.795	0.274	0.637	-0.841	0.099	0.554	-0.714	0.029	0.604	NaN	NaN	NaN	-0.84	0.892	0.299	-0.823	0.729	0.227	-0.775	0.58	0.239	-0.767	0.509	0.224	-0.844	0.349	0.166	-0.878	0.148	0.215
1113	5.565	-0.936	0.982	0.503	NaN	NaN	NaN	NaN	NaN	NaN	-0.759	0.654	0.666	-0.733	0.516	0.59	-0.758	0.426	0.597	-0.795	0.274	0.637	-0.841	0.099	0.554	-0.714	0.029	0.604	NaN	NaN	NaN	-0.839	0.893	0.3	-0.821	0.73	0.227	-0.774	0.581	0.238	-0.765	0.509	0.224	-0.841	0.349	0.165	-0.873	0.148	0.214
1114	5.57	-0.935	0.982	0.503	NaN	NaN	NaN	NaN	NaN	NaN	-0.758	0.653	0.666	-0.733	0.516	0.59	-0.758	0.426	0.597	-0.795	0.274	0.637	-0.841	0.099	0.554	-0.714	0.029	0.604	NaN	NaN	NaN	-0.838	0.893	0.3	-0.82	0.73	0.228	-0.773	0.582	0.238	-0.763	0.51	0.223	-0.837	0.349	0.164	-0.867	0.148	0.212
1115	5.575	-0.935	0.982	0.503	NaN	NaN	NaN	NaN	NaN	NaN	-0.755	0.651	0.665	-0.733	0.516	0.59	-0.758	0.426	0.597	-0.795	0.274	0.637	-0.841	0.099	0.554	-0.714	0.029	0.604	NaN	NaN	NaN	-0.837	0.893	0.301	-0.818	0.73	0.228	-0.772	0.582	0.238	-0.76	0.511	0.223	-0.833	0.349	0.163	-0.862	0.148	0.21
1116	5.58	-0.933	0.982	0.504	NaN	NaN	NaN	NaN	NaN	NaN	-0.755	0.651	0.665	-0.733	0.516	0.59	-0.758	0.426	0.598	-0.795	0.274	0.637	-0.84	0.099	0.554	-0.714	0.029	0.604	NaN	NaN	NaN	-0.836	0.893	0.301	-0.816	0.73	0.229	-0.77	0.583	0.238	-0.758	0.511	0.223	-0.83	0.35	0.162	-0.856	0.147	0.209
1117	5.585	-0.932	0.982	0.504	NaN	NaN	NaN	NaN	NaN	NaN	-0.754	0.651	0.665	-0.732	0.516	0.59	-0.757	0.426	0.598	-0.795	0.274	0.637	-0.84	0.099	0.553	-0.714	0.029	0.604	NaN	NaN	NaN	-0.835	0.894	0.301	-0.815	0.73	0.229	-0.769	0.584	0.238	-0.755	0.512	0.223	-0.825	0.35	0.161	-0.851	0.147	0.207
1118	5.59	-0.932	0.982	0.504	NaN	NaN	NaN	NaN	NaN	NaN	-0.754	0.651	0.666	-0.732	0.516	0.59	-0.757	0.426	0.598	-0.795	0.274	0.637	-0.84	0.099	0.553	-0.714	0.029	0.604	NaN	NaN	NaN	-0.834	0.894	0.301	-0.814	0.73	0.229	-0.767	0.584	0.238	-0.753	0.512	0.223	-0.822	0.351	0.16	-0.845	0.146	0.206
1119	5.595	-0.931	0.982	0.505	NaN	NaN	NaN	NaN	NaN	NaN	-0.754	0.651	0.666	-0.732	0.516	0.591	-0.757	0.426	0.598	-0.795	0.274	0.637	-0.84	0.099	0.553	-0.714	0.029	0.604	NaN	NaN	NaN	-0.833	0.894	0.302	-0.813	0.73	0.229	-0.765	0.584	0.238	-0.751	0.512	0.223	-0.818	0.35	0.16	-0.84	0.146	0.204
1120	5.6	-0.93	0.981	0.505	NaN	NaN	NaN	NaN	NaN	NaN	-0.754	0.651	0.666	-0.731	0.516	0.591	-0.757	0.426	0.598	-0.795	0.274	0.637	-0.84	0.099	0.553	-0.714	0.029	0.604	NaN	NaN	NaN	-0.832	0.894	0.302	-0.811	0.73	0.23	-0.763	0.585	0.239	-0.748	0.513	0.223	-0.814	0.35	0.158	-0.834	0.145	0.203
1121	5.605	-0.929	0.981	0.505	NaN	NaN	NaN	NaN	NaN	NaN	-0.754	0.653	0.668	-0.73	0.516	0.591	-0.756	0.426	0.598	-0.795	0.274	0.637	-0.84	0.099	0.553	-0.714	0.029	0.604	NaN	NaN	NaN	-0.83	0.893	0.302	-0.81	0.73	0.23	-0.762	0.585	0.239	-0.746	0.513	0.223	-0.81	0.35	0.158	-0.829	0.145	0.202
1122	5.61	-0.928	0.981	0.505	NaN	NaN	NaN	NaN	NaN	NaN	-0.752	0.652	0.667	-0.73	0.516	0.591	-0.756	0.426	0.598	-0.794	0.275	0.637	-0.84	0.099	0.553	-0.714	0.029	0.604	NaN	NaN	NaN	-0.829	0.893	0.302	-0.809	0.73	0.231	-0.76	0.585	0.239	-0.744	0.514	0.223	-0.806	0.35	0.157	-0.823	0.144	0.201
1123	5.615	-0.927	0.981	0.505	NaN	NaN	NaN	NaN	NaN	NaN	-0.75	0.65	0.667	-0.729	0.515	0.591	-0.755	0.426	0.598	-0.794	0.275	0.637	-0.84	0.099	0.553	-0.714	0.029	0.604	NaN	NaN	NaN	-0.828	0.893	0.302	-0.808	0.73	0.231	-0.759	0.586	0.239	-0.742	0.514	0.223	-0.802	0.35	0.157	-0.818	0.145	0.199
1124	5.62	-0.926	0.98	0.506	NaN	NaN	NaN	NaN	NaN	NaN	-0.749	0.65	0.667	-0.728	0.515	0.591	-0.754	0.426	0.598	-0.794	0.274	0.637	-0.84	0.099	0.553	-0.714	0.029	0.604	NaN	NaN	NaN	-0.828	0.893	0.303	-0.807	0.731	0.232	-0.756	0.585	0.24	-0.74	0.514	0.223	-0.798	0.349	0.156	-0.813	0.144	0.198
1125	5.625	-0.926	0.98	0.506	NaN	NaN	NaN	NaN	NaN	NaN	-0.748	0.65	0.667	-0.727	0.515	0.591	-0.752	0.425	0.598	-0.793	0.274	0.638	-0.84	0.099	0.553	-0.714	0.029	0.604	NaN	NaN	NaN	-0.827	0.893	0.303	-0.805	0.731	0.232	-0.753	0.585	0.241	-0.738	0.514	0.223	-0.795	0.349	0.156	-0.807	0.143	0.198
1126	5.63	-0.925	0.98	0.506	NaN	NaN	NaN	NaN	NaN	NaN	-0.747	0.65	0.667	-0.726	0.515	0.591	-0.751	0.425	0.598	-0.793	0.274	0.638	-0.84	0.099	0.553	-0.714	0.029	0.604	NaN	NaN	NaN	-0.826	0.893	0.303	-0.804	0.73	0.232	-0.751	0.585	0.241	-0.735	0.514	0.224	-0.792	0.349	0.156	-0.802	0.143	0.197
1127	5.635	-0.923	0.979	0.506	NaN	NaN	NaN	NaN	NaN	NaN	-0.746	0.65	0.667	-0.725	0.515	0.592	-0.75	0.425	0.598	-0.792	0.274	0.638	-0.84	0.099	0.553	-0.714	0.029	0.604	NaN	NaN	NaN	-0.825	0.892	0.303	-0.802	0.729	0.233	-0.749	0.585	0.241	-0.733	0.514	0.224	-0.788	0.348	0.155	-0.797	0.142	0.196
1128	5.64	-0.922	0.979	0.506	NaN	NaN	NaN	NaN	NaN	NaN	-0.745	0.65	0.667	-0.724	0.514	0.592	-0.749	0.425	0.598	-0.791	0.274	0.638	-0.84	0.099	0.553	-0.714	0.029	0.604	NaN	NaN	NaN	-0.824	0.892	0.303	-0.801	0.729	0.233	-0.748	0.585	0.241	-0.731	0.514	0.225	-0.784	0.348	0.155	-0.791	0.141	0.196
1129	5.645	-0.922	0.979	0.506	NaN	NaN	NaN	NaN	NaN	NaN	-0.744	0.65	0.668	-0.722	0.514	0.592	-0.748	0.424	0.598	-0.79	0.274	0.638	-0.84	0.099	0.553	-0.714	0.029	0.604	NaN	NaN	NaN	-0.823	0.892	0.304	-0.8	0.73	0.233	-0.746	0.584	0.242	-0.729	0.514	0.225	-0.781	0.348	0.155	-0.787	0.141	0.195
1130	5.65	-0.921	0.978	0.506	NaN	NaN	NaN	NaN	NaN	NaN	-0.742	0.649	0.668	-0.72	0.513	0.592	-0.746	0.424	0.598	-0.789	0.273	0.638	-0.84	0.099	0.553	-0.714	0.029	0.604	NaN	NaN	NaN	-0.822	0.891	0.304	-0.798	0.73	0.233	-0.743	0.584	0.242	-0.727	0.514	0.225	-0.778	0.347	0.155	-0.782	0.14	0.195
1131	5.655	-0.92	0.978	0.506	NaN	NaN	NaN	NaN	NaN	NaN	-0.741	0.649	0.668	-0.719	0.513	0.592	-0.744	0.424	0.598	-0.788	0.273	0.638	-0.84	0.099	0.553	-0.714	0.029	0.604	NaN	NaN	NaN	-0.821	0.891	0.304	-0.797	0.729	0.233	-0.742	0.583	0.242	-0.725	0.513	0.226	-0.775	0.346	0.155	-0.777	0.14	0.195
1132	5.66	-0.919	0.977	0.506	NaN	NaN	NaN	NaN	NaN	NaN	-0.74	0.649	0.668	-0.717	0.513	0.592	-0.743	0.423	0.598	-0.787	0.273	0.638	-0.84	0.1	0.553	-0.714	0.029	0.604	NaN	NaN	NaN	-0.82	0.89	0.304	-0.795	0.729	0.233	-0.74	0.583	0.242	-0.723	0.513	0.227	-0.772	0.346	0.156	-0.772	0.139	0.195
1133	5.665	-0.918	0.976	0.506	NaN	NaN	NaN	NaN	NaN	NaN	-0.74	0.65	0.669	-0.714	0.513	0.592	-0.741	0.423	0.598	-0.786	0.273	0.638	-0.839	0.1	0.553	-0.714	0.029	0.604	NaN	NaN	NaN	-0.818	0.89	0.304	-0.793	0.728	0.233	-0.738	0.583	0.243	-0.722	0.513	0.227	-0.77	0.345	0.156	-0.768	0.138	0.194
1134	5.67	-0.917	0.976	0.506	NaN	NaN	NaN	NaN	NaN	NaN	-0.738	0.651	0.669	-0.713	0.512	0.592	-0.739	0.423	0.597	-0.785	0.273	0.637	-0.839	0.1	0.553	-0.714	0.029	0.604	NaN	NaN	NaN	-0.817	0.889	0.303	-0.791	0.728	0.233	-0.737	0.582	0.243	-0.72	0.512	0.227	-0.767	0.345	0.157	-0.764	0.138	0.194
1135	5.675	-0.916	0.975	0.505	NaN	NaN	NaN	NaN	NaN	NaN	-0.737	0.65	0.669	-0.711	0.512	0.591	-0.737	0.422	0.597	-0.784	0.273	0.637	-0.839	0.1	0.553	-0.714	0.029	0.604	NaN	NaN	NaN	-0.816	0.888	0.304	-0.79	0.728	0.233	-0.735	0.581	0.243	-0.718	0.511	0.227	-0.764	0.343	0.157	-0.76	0.138	0.193
1136	5.68	-0.915	0.974	0.505	NaN	NaN	NaN	NaN	NaN	NaN	-0.735	0.65	0.669	-0.709	0.511	0.591	-0.736	0.422	0.597	-0.782	0.272	0.637	-0.838	0.1	0.553	-0.714	0.029	0.604	NaN	NaN	NaN	-0.815	0.888	0.304	-0.788	0.727	0.233	-0.733	0.58	0.243	-0.716	0.51	0.228	-0.762	0.342	0.158	-0.756	0.137	0.194
1137	5.685	-0.915	0.973	0.505	NaN	NaN	NaN	NaN	NaN	NaN	-0.733	0.65	0.668	-0.707	0.511	0.591	-0.735	0.421	0.597	-0.781	0.272	0.637	-0.838	0.1	0.553	-0.714	0.029	0.604	NaN	NaN	NaN	-0.814	0.887	0.303	-0.786	0.727	0.233	-0.731	0.58	0.243	-0.715	0.51	0.228	-0.761	0.341	0.159	-0.752	0.136	0.195
1138	5.69	-0.914	0.972	0.505	NaN	NaN	NaN	NaN	NaN	NaN	-0.731	0.648	0.668	-0.706	0.51	0.591	-0.733	0.421	0.597	-0.78	0.272	0.637	-0.838	0.1	0.553	-0.714	0.029	0.604	NaN	NaN	NaN	-0.813	0.886	0.303	-0.784	0.726	0.233	-0.73	0.58	0.243	-0.713	0.509	0.229	-0.758	0.34	0.16	-0.748	0.135	0.195
1139	5.695	-0.913	0.972	0.504	NaN	NaN	NaN	NaN	NaN	NaN	-0.727	0.645	0.667	-0.704	0.51	0.591	-0.731	0.42	0.597	-0.779	0.271	0.637	-0.838	0.1	0.553	-0.714	0.029	0.604	NaN	NaN	NaN	-0.811	0.885	0.303	-0.783	0.725	0.232	-0.729	0.578	0.244	-0.712	0.508	0.229	-0.757	0.339	0.161	-0.744	0.134	0.196
1140	5.7	-0.912	0.971	0.504	NaN	NaN	NaN	NaN	NaN	NaN	-0.725	0.645	0.667	-0.703	0.51	0.591	-0.729	0.42	0.597	-0.778	0.271	0.637	-0.838	0.1	0.553	-0.714	0.029	0.604	NaN	NaN	NaN	-0.81	0.885	0.303	-0.781	0.724	0.232	-0.727	0.577	0.244	-0.71	0.507	0.229	-0.755	0.338	0.162	-0.741	0.133	0.197
1141	5.705	-0.911	0.97	0.504	NaN	NaN	NaN	NaN	NaN	NaN	-0.724	0.644	0.666	-0.701	0.509	0.591	-0.728	0.419	0.597	-0.777	0.271	0.636	-0.838	0.1	0.553	-0.714	0.029	0.604	NaN	NaN	NaN	-0.809	0.884	0.303	-0.779	0.723	0.232	-0.726	0.577	0.244	-0.709	0.506	0.23	-0.753	0.336	0.162	-0.737	0.132	0.198
1142	5.71	-0.91	0.969	0.503	NaN	NaN	NaN	NaN	NaN	NaN	-0.723	0.644	0.666	-0.699	0.508	0.591	-0.727	0.418	0.596	-0.776	0.271	0.636	-0.838	0.1	0.553	-0.714	0.029	0.604	NaN	NaN	NaN	-0.807	0.883	0.303	-0.778	0.723	0.232	-0.724	0.575	0.245	-0.708	0.505	0.23	-0.751	0.335	0.163	-0.733	0.13	0.199
1143	5.715	-0.909	0.968	0.503	NaN	NaN	NaN	NaN	NaN	NaN	-0.722	0.644	0.666	-0.698	0.507	0.591	-0.726	0.418	0.596	-0.775	0.27	0.636	-0.838	0.1	0.553	-0.714	0.029	0.604	NaN	NaN	NaN	-0.806	0.882	0.303	-0.776	0.722	0.232	-0.722	0.574	0.245	-0.707	0.504	0.231	-0.75	0.334	0.164	-0.73	0.129	0.2
1144	5.72	-0.908	0.967	0.503	NaN	NaN	NaN	NaN	NaN	NaN	-0.722	0.645	0.667	-0.697	0.507	0.591	-0.724	0.418	0.596	-0.774	0.27	0.636	-0.838	0.1	0.552	-0.714	0.029	0.604	NaN	NaN	NaN	-0.805	0.881	0.303	-0.775	0.721	0.232	-0.722	0.573	0.245	-0.706	0.503	0.231	-0.749	0.332	0.166	-0.727	0.128	0.201
1145	5.725	-0.907	0.965	0.502	NaN	NaN	NaN	NaN	NaN	NaN	-0.721	0.645	0.667	-0.695	0.507	0.591	-0.721	0.416	0.596	-0.774	0.27	0.636	-0.837	0.1	0.552	-0.714	0.029	0.604	NaN	NaN	NaN	-0.803	0.88	0.302	-0.773	0.72	0.232	-0.721	0.572	0.246	-0.705	0.502	0.231	-0.747	0.33	0.167	-0.724	0.126	0.202
1146	5.73	-0.906	0.965	0.502	NaN	NaN	NaN	NaN	NaN	NaN	-0.72	0.645	0.667	-0.694	0.506	0.591	-0.719	0.416	0.596	-0.772	0.27	0.636	-0.837	0.099	0.552	-0.714	0.029	0.604	NaN	NaN	NaN	-0.802	0.879	0.302	-0.772	0.719	0.232	-0.72	0.571	0.246	-0.704	0.5	0.232	-0.746	0.329	0.168	-0.72	0.125	0.204
1147	5.735	-0.905	0.964	0.501	NaN	NaN	NaN	NaN	NaN	NaN	-0.718	0.644	0.667	-0.692	0.505	0.591	-0.718	0.416	0.595	-0.771	0.269	0.636	-0.837	0.099	0.552	-0.714	0.029	0.604	NaN	NaN	NaN	-0.801	0.878	0.302	-0.771	0.717	0.233	-0.718	0.57	0.247	-0.703	0.499	0.233	-0.744	0.328	0.169	-0.717	0.123	0.205
1148	5.74	-0.904	0.963	0.501	NaN	NaN	NaN	NaN	NaN	NaN	-0.715	0.642	0.666	-0.69	0.504	0.591	-0.717	0.415	0.595	-0.77	0.269	0.636	-0.836	0.099	0.552	-0.714	0.029	0.604	NaN	NaN	NaN	-0.8	0.877	0.301	-0.77	0.716	0.233	-0.718	0.569	0.247	-0.702	0.498	0.234	-0.743	0.326	0.171	-0.715	0.122	0.206
1149	5.745	-0.903	0.962	0.5	NaN	NaN	NaN	NaN	NaN	NaN	-0.712	0.64	0.665	-0.687	0.504	0.59	-0.715	0.415	0.595	-0.769	0.269	0.635	-0.836	0.099	0.551	-0.714	0.029	0.604	NaN	NaN	NaN	-0.798	0.876	0.301	-0.769	0.714	0.233	-0.717	0.567	0.248	-0.701	0.496	0.235	-0.741	0.324	0.172	-0.712	0.12	0.208
1150	5.75	-0.902	0.961	0.5	NaN	NaN	NaN	NaN	NaN	NaN	-0.71	0.639	0.665	-0.685	0.503	0.59	-0.713	0.414	0.595	-0.768	0.269	0.635	-0.836	0.099	0.551	-0.714	0.029	0.604	NaN	NaN	NaN	-0.797	0.875	0.301	-0.768	0.713	0.233	-0.716	0.565	0.248	-0.699	0.495	0.236	-0.739	0.322	0.173	-0.709	0.119	0.209
1151	5.755	-0.901	0.96	0.499	NaN	NaN	NaN	NaN	NaN	NaN	-0.71	0.639	0.665	-0.684	0.502	0.59	-0.711	0.413	0.594	-0.767	0.268	0.635	-0.836	0.099	0.551	-0.714	0.029	0.604	NaN	NaN	NaN	-0.795	0.875	0.3	-0.767	0.711	0.233	-0.715	0.564	0.249	-0.699	0.494	0.236	-0.738	0.321	0.174	-0.707	0.117	0.211
1152	5.76	-0.9	0.959	0.498	NaN	NaN	NaN	NaN	NaN	NaN	-0.709	0.639	0.665	-0.682	0.502	0.59	-0.71	0.413	0.594	-0.766	0.268	0.635	-0.836	0.099	0.551	-0.714	0.029	0.604	NaN	NaN	NaN	-0.794	0.874	0.3	-0.766	0.71	0.234	-0.714	0.563	0.25	-0.697	0.492	0.237	-0.736	0.319	0.175	-0.705	0.116	0.212
1153	5.765	-0.899	0.958	0.498	NaN	NaN	NaN	NaN	NaN	NaN	-0.709	0.64	0.666	-0.681	0.501	0.589	-0.708	0.412	0.595	-0.765	0.267	0.635	-0.836	0.099	0.551	-0.714	0.029	0.604	NaN	NaN	NaN	-0.793	0.873	0.299	-0.765	0.709	0.234	-0.713	0.561	0.251	-0.696	0.49	0.238	-0.734	0.317	0.176	-0.702	0.114	0.214
1154	5.77	-0.897	0.958	0.497	NaN	NaN	NaN	NaN	NaN	NaN	-0.707	0.638	0.664	-0.679	0.501	0.589	-0.707	0.411	0.595	-0.764	0.267	0.635	-0.836	0.099	0.551	-0.714	0.029	0.604	NaN	NaN	NaN	-0.792	0.872	0.299	-0.765	0.707	0.234	-0.712	0.56	0.252	-0.696	0.489	0.239	-0.733	0.316	0.178	-0.7	0.112	0.215
1155	5.775	-0.896	0.957	0.496	NaN	NaN	NaN	NaN	NaN	NaN	-0.703	0.635	0.662	-0.678	0.5	0.589	-0.706	0.411	0.595	-0.763	0.267	0.635	-0.835	0.099	0.551	-0.714	0.029	0.604	NaN	NaN	NaN	-0.79	0.871	0.299	-0.764	0.705	0.234	-0.711	0.558	0.253	-0.694	0.487	0.24	-0.731	0.314	0.179	-0.699	0.111	0.217
1156	5.78	-0.895	0.956	0.496	NaN	NaN	NaN	NaN	NaN	NaN	-0.702	0.635	0.663	-0.677	0.499	0.589	-0.704	0.411	0.594	-0.762	0.267	0.635	-0.835	0.099	0.551	-0.714	0.029	0.604	NaN	NaN	NaN	-0.789	0.87	0.298	-0.763	0.704	0.235	-0.71	0.556	0.254	-0.693	0.486	0.241	-0.729	0.312	0.18	-0.697	0.11	0.219
1157	5.785	-0.894	0.955	0.495	NaN	NaN	NaN	NaN	NaN	NaN	-0.702	0.635	0.663	-0.676	0.499	0.589	-0.703	0.411	0.594	-0.761	0.266	0.635	-0.835	0.099	0.551	-0.714	0.029	0.604	NaN	NaN	NaN	-0.788	0.869	0.297	-0.763	0.702	0.235	-0.71	0.555	0.254	-0.692	0.484	0.242	-0.728	0.311	0.182	-0.695	0.108	0.22
1158	5.79	-0.892	0.954	0.494	NaN	NaN	NaN	NaN	NaN	NaN	-0.701	0.635	0.663	-0.675	0.499	0.589	-0.702	0.41	0.594	-0.76	0.266	0.635	-0.835	0.099	0.551	-0.714	0.029	0.604	NaN	NaN	NaN	-0.786	0.868	0.297	-0.762	0.7	0.235	-0.709	0.553	0.255	-0.691	0.483	0.243	-0.726	0.309	0.183	-0.693	0.106	0.222
1159	5.795	-0.891	0.954	0.494	NaN	NaN	NaN	NaN	NaN	NaN	-0.7	0.635	0.663	-0.673	0.498	0.589	-0.7	0.409	0.594	-0.76	0.266	0.635	-0.835	0.099	0.551	-0.714	0.029	0.604	NaN	NaN	NaN	-0.785	0.867	0.297	-0.761	0.698	0.235	-0.708	0.551	0.256	-0.69	0.481	0.245	-0.724	0.308	0.184	-0.692	0.105	0.224
1160	5.8	-0.89	0.953	0.493	NaN	NaN	NaN	NaN	NaN	NaN	-0.7	0.635	0.664	-0.671	0.497	0.589	-0.699	0.408	0.594	-0.759	0.266	0.634	-0.835	0.099	0.551	-0.714	0.029	0.604	NaN	NaN	NaN	-0.783	0.866	0.296	-0.761	0.697	0.236	-0.707	0.55	0.257	-0.69	0.48	0.246	-0.723	0.306	0.185	-0.69	0.103	0.226
1161	5.805	-0.888	0.952	0.492	NaN	NaN	NaN	NaN	NaN	NaN	-0.698	0.634	0.663	-0.67	0.497	0.589	-0.699	0.408	0.594	-0.758	0.265	0.634	-0.835	0.099	0.551	-0.714	0.029	0.604	NaN	NaN	NaN	-0.781	0.865	0.296	-0.76	0.695	0.236	-0.706	0.549	0.259	-0.688	0.478	0.247	-0.721	0.305	0.186	-0.688	0.101	0.228
1162	5.81	-0.887	0.952	0.492	NaN	NaN	NaN	NaN	NaN	NaN	-0.697	0.634	0.663	-0.669	0.496	0.588	-0.697	0.407	0.594	-0.758	0.265	0.634	-0.835	0.099	0.551	-0.714	0.029	0.604	NaN	NaN	NaN	-0.78	0.864	0.295	-0.759	0.694	0.236	-0.706	0.547	0.26	-0.688	0.477	0.248	-0.719	0.303	0.187	-0.687	0.099	0.23
1163	5.815	-0.886	0.951	0.491	NaN	NaN	NaN	NaN	NaN	NaN	-0.696	0.633	0.662	-0.668	0.496	0.589	-0.696	0.407	0.593	-0.757	0.265	0.634	-0.835	0.099	0.551	-0.714	0.029	0.604	NaN	NaN	NaN	-0.778	0.864	0.295	-0.758	0.692	0.236	-0.705	0.546	0.261	-0.687	0.475	0.25	-0.718	0.302	0.188	-0.686	0.097	0.233
1164	5.82	-0.885	0.95	0.49	NaN	NaN	NaN	NaN	NaN	NaN	-0.696	0.634	0.663	-0.666	0.495	0.589	-0.695	0.407	0.593	-0.756	0.265	0.634	-0.835	0.099	0.551	-0.714	0.029	0.604	NaN	NaN	NaN	-0.777	0.863	0.294	-0.758	0.691	0.236	-0.705	0.545	0.261	-0.685	0.473	0.251	-0.716	0.3	0.19	-0.686	0.096	0.235
1165	5.825	-0.884	0.95	0.489	NaN	NaN	NaN	NaN	NaN	NaN	-0.695	0.633	0.662	-0.665	0.495	0.588	-0.693	0.406	0.593	-0.756	0.265	0.634	-0.835	0.099	0.551	-0.714	0.029	0.604	NaN	NaN	NaN	-0.775	0.862	0.294	-0.757	0.689	0.236	-0.703	0.543	0.262	-0.684	0.472	0.253	-0.715	0.298	0.191	-0.685	0.095	0.237
1166	5.83	-0.882	0.949	0.488	NaN	NaN	NaN	NaN	NaN	NaN	-0.693	0.632	0.661	-0.663	0.494	0.588	-0.692	0.406	0.593	-0.755	0.264	0.634	-0.834	0.099	0.551	-0.714	0.029	0.604	NaN	NaN	NaN	-0.773	0.861	0.293	-0.756	0.688	0.236	-0.702	0.541	0.263	-0.684	0.471	0.254	-0.714	0.297	0.193	-0.686	0.094	0.24
1167	5.835	-0.881	0.949	0.487	NaN	NaN	NaN	NaN	NaN	NaN	-0.692	0.632	0.662	-0.662	0.494	0.587	-0.691	0.406	0.593	-0.754	0.264	0.634	-0.834	0.099	0.551	-0.714	0.029	0.604	NaN	NaN	NaN	-0.771	0.86	0.293	-0.754	0.686	0.237	-0.701	0.539	0.265	-0.684	0.469	0.255	-0.713	0.295	0.194	-0.686	0.093	0.242
1168	5.84	-0.88	0.948	0.486	NaN	NaN	NaN	NaN	NaN	NaN	-0.691	0.632	0.661	-0.661	0.493	0.587	-0.69	0.405	0.592	-0.754	0.264	0.633	-0.834	0.099	0.551	-0.714	0.029	0.604	NaN	NaN	NaN	-0.77	0.859	0.292	-0.753	0.685	0.237	-0.701	0.538	0.266	-0.683	0.467	0.257	-0.712	0.294	0.196	-0.687	0.092	0.244
1169	5.845	-0.879	0.948	0.485	NaN	NaN	NaN	NaN	NaN	NaN	-0.689	0.63	0.66	-0.661	0.493	0.587	-0.689	0.405	0.592	-0.754	0.264	0.633	-0.834	0.1	0.551	-0.714	0.029	0.604	NaN	NaN	NaN	-0.768	0.859	0.292	-0.752	0.684	0.236	-0.7	0.537	0.267	-0.681	0.466	0.258	-0.712	0.292	0.198	-0.688	0.091	0.245
1170	5.85	-0.877	0.947	0.484	NaN	NaN	NaN	NaN	NaN	NaN	-0.686	0.628	0.658	-0.659	0.492	0.587	-0.688	0.404	0.591	-0.753	0.264	0.633	-0.834	0.1	0.551	-0.714	0.029	0.604	NaN	NaN	NaN	-0.767	0.858	0.291	-0.751	0.683	0.236	-0.7	0.536	0.268	-0.68	0.464	0.26	-0.712	0.29	0.2	-0.691	0.09	0.246
1171	5.855	-0.876	0.947	0.483	NaN	NaN	NaN	NaN	NaN	NaN	-0.684	0.627	0.657	-0.657	0.492	0.586	-0.687	0.403	0.591	-0.752	0.264	0.633	-0.834	0.1	0.551	-0.714	0.029	0.604	NaN	NaN	NaN	-0.765	0.858	0.29	-0.749	0.682	0.236	-0.699	0.535	0.268	-0.68	0.463	0.26	-0.713	0.289	0.201	-0.693	0.089	0.247
1172	5.86	-0.874	0.947	0.482	NaN	NaN	NaN	NaN	NaN	NaN	-0.684	0.627	0.657	-0.656	0.492	0.585	-0.685	0.403	0.591	-0.752	0.264	0.632	-0.834	0.1	0.551	-0.714	0.029	0.604	NaN	NaN	NaN	-0.763	0.857	0.29	-0.747	0.68	0.236	-0.698	0.533	0.269	-0.681	0.462	0.261	-0.714	0.288	0.202	-0.694	0.088	0.247
1173	5.865	-0.873	0.946	0.481	NaN	NaN	NaN	NaN	NaN	NaN	-0.683	0.628	0.657	-0.655	0.492	0.585	-0.684	0.403	0.59	-0.751	0.264	0.632	-0.834	0.1	0.551	-0.714	0.029	0.604	NaN	NaN	NaN	-0.761	0.856	0.289	-0.746	0.679	0.236	-0.697	0.532	0.269	-0.681	0.461	0.261	-0.716	0.287	0.203	-0.694	0.088	0.247
1174	5.87	-0.872	0.946	0.48	NaN	NaN	NaN	NaN	NaN	NaN	-0.682	0.628	0.657	-0.654	0.491	0.584	-0.684	0.403	0.59	-0.75	0.264	0.632	-0.834	0.1	0.551	-0.714	0.029	0.604	NaN	NaN	NaN	-0.759	0.855	0.289	-0.745	0.679	0.236	-0.697	0.53	0.27	-0.681	0.46	0.261	-0.717	0.287	0.204	-0.694	0.087	0.246
1175	5.875	-0.871	0.945	0.48	NaN	NaN	NaN	NaN	NaN	NaN	-0.681	0.628	0.656	-0.654	0.491	0.584	-0.683	0.403	0.59	-0.75	0.264	0.632	-0.834	0.1	0.551	-0.714	0.029	0.604	NaN	NaN	NaN	-0.758	0.855	0.288	-0.743	0.679	0.236	-0.697	0.53	0.27	-0.68	0.459	0.261	-0.718	0.287	0.204	-0.693	0.087	0.246
1176	5.88	-0.869	0.945	0.479	NaN	NaN	NaN	NaN	NaN	NaN	-0.68	0.628	0.656	-0.653	0.49	0.583	-0.683	0.402	0.589	-0.75	0.264	0.632	-0.834	0.1	0.551	-0.714	0.029	0.604	NaN	NaN	NaN	-0.757	0.854	0.287	-0.741	0.679	0.236	-0.697	0.529	0.27	-0.68	0.459	0.26	-0.718	0.287	0.203	-0.692	0.087	0.245
1177	5.885	-0.868	0.945	0.478	NaN	NaN	NaN	NaN	NaN	NaN	-0.679	0.628	0.655	-0.652	0.49	0.583	-0.682	0.402	0.588	-0.75	0.265	0.631	-0.834	0.1	0.551	-0.714	0.029	0.604	NaN	NaN	NaN	-0.755	0.854	0.287	-0.74	0.679	0.236	-0.696	0.529	0.27	-0.68	0.459	0.259	-0.717	0.288	0.201	-0.691	0.087	0.245
1178	5.89	-0.868	0.946	0.477	NaN	NaN	NaN	NaN	NaN	NaN	-0.679	0.629	0.655	-0.652	0.491	0.582	-0.681	0.402	0.588	-0.749	0.265	0.631	-0.834	0.1	0.551	-0.714	0.029	0.604	NaN	NaN	NaN	-0.754	0.854	0.286	-0.738	0.679	0.236	-0.696	0.529	0.269	-0.679	0.46	0.258	-0.716	0.288	0.2	-0.69	0.087	0.244
1179	5.895	-0.867	0.946	0.477	NaN	NaN	NaN	NaN	NaN	NaN	-0.678	0.629	0.654	-0.651	0.491	0.581	-0.681	0.402	0.587	-0.749	0.265	0.631	-0.833	0.1	0.551	-0.714	0.029	0.604	NaN	NaN	NaN	-0.752	0.854	0.286	-0.737	0.68	0.235	-0.695	0.53	0.269	-0.678	0.461	0.257	-0.714	0.287	0.198	-0.689	0.088	0.243
1180	5.9	-0.866	0.946	0.476	NaN	NaN	NaN	NaN	NaN	NaN	-0.677	0.63	0.653	-0.651	0.491	0.58	-0.681	0.403	0.586	-0.749	0.266	0.631	-0.833	0.1	0.551	-0.714	0.029	0.604	NaN	NaN	NaN	-0.751	0.855	0.286	-0.735	0.68	0.234	-0.693	0.531	0.267	-0.678	0.462	0.256	-0.713	0.288	0.197	-0.689	0.088	0.243
1181	5.905	-0.864	0.946	0.476	NaN	NaN	NaN	NaN	NaN	NaN	-0.676	0.63	0.653	-0.651	0.491	0.58	-0.681	0.403	0.586	-0.749	0.266	0.63	-0.833	0.1	0.551	-0.714	0.029	0.604	NaN	NaN	NaN	-0.749	0.856	0.286	-0.734	0.681	0.234	-0.692	0.533	0.265	-0.676	0.463	0.255	-0.711	0.289	0.196	-0.689	0.088	0.242
1182	5.91	-0.863	0.947	0.476	NaN	NaN	NaN	NaN	NaN	NaN	-0.676	0.631	0.653	-0.651	0.491	0.58	-0.681	0.404	0.585	-0.749	0.266	0.63	-0.833	0.1	0.551	-0.714	0.029	0.604	NaN	NaN	NaN	-0.748	0.856	0.285	-0.733	0.682	0.233	-0.69	0.535	0.263	-0.674	0.464	0.254	-0.71	0.289	0.195	-0.689	0.088	0.242
1183	5.915	-0.862	0.948	0.476	NaN	NaN	NaN	NaN	NaN	NaN	-0.675	0.632	0.653	-0.65	0.491	0.579	-0.682	0.404	0.585	-0.749	0.266	0.63	-0.833	0.1	0.551	-0.714	0.029	0.604	NaN	NaN	NaN	-0.747	0.857	0.285	-0.731	0.683	0.232	-0.687	0.536	0.262	-0.673	0.464	0.253	-0.709	0.29	0.194	-0.689	0.088	0.241
1184	5.92	-0.861	0.948	0.476	NaN	NaN	NaN	NaN	NaN	NaN	-0.675	0.632	0.652	-0.65	0.492	0.577	-0.682	0.404	0.584	-0.749	0.267	0.63	-0.833	0.1	0.551	-0.714	0.029	0.604	NaN	NaN	NaN	-0.747	0.857	0.285	-0.728	0.684	0.232	-0.685	0.537	0.26	-0.671	0.465	0.252	-0.707	0.29	0.193	-0.689	0.088	0.241
1185	5.925	-0.859	0.949	0.476	NaN	NaN	NaN	NaN	NaN	NaN	-0.673	0.632	0.651	-0.649	0.492	0.577	-0.681	0.404	0.584	-0.749	0.267	0.629	-0.833	0.1	0.551	-0.714	0.029	0.604	NaN	NaN	NaN	-0.746	0.858	0.285	-0.726	0.685	0.231	-0.682	0.538	0.259	-0.669	0.465	0.252	-0.706	0.291	0.192	-0.688	0.089	0.24
1186	5.93	-0.859	0.95	0.476	NaN	NaN	NaN	NaN	NaN	NaN	-0.671	0.63	0.65	-0.649	0.492	0.576	-0.681	0.404	0.584	-0.749	0.267	0.629	-0.833	0.1	0.551	-0.714	0.029	0.604	NaN	NaN	NaN	-0.746	0.858	0.284	-0.726	0.687	0.229	-0.68	0.539	0.258	-0.668	0.466	0.251	-0.705	0.291	0.191	-0.688	0.089	0.24
1187	5.935	-0.858	0.951	0.476	NaN	NaN	NaN	NaN	NaN	NaN	-0.67	0.63	0.649	-0.649	0.492	0.576	-0.682	0.405	0.584	-0.749	0.267	0.629	-0.833	0.1	0.551	-0.714	0.029	0.604	NaN	NaN	NaN	-0.746	0.859	0.284	-0.724	0.688	0.228	-0.678	0.54	0.257	-0.667	0.467	0.25	-0.704	0.292	0.191	-0.688	0.09	0.24
1188	5.94	-0.856	0.951	0.476	NaN	NaN	NaN	NaN	NaN	NaN	-0.67	0.63	0.648	-0.649	0.492	0.576	-0.682	0.405	0.583	-0.749	0.267	0.629	-0.833	0.101	0.551	-0.714	0.029	0.604	NaN	NaN	NaN	-0.746	0.859	0.283	-0.721	0.689	0.227	-0.677	0.541	0.255	-0.666	0.467	0.249	-0.704	0.292	0.19	-0.688	0.09	0.24
1189	5.945	-0.855	0.952	0.475	NaN	NaN	NaN	NaN	NaN	NaN	-0.669	0.63	0.648	-0.65	0.493	0.575	-0.682	0.406	0.583	-0.749	0.268	0.629	-0.834	0.101	0.551	-0.714	0.029	0.604	NaN	NaN	NaN	-0.746	0.86	0.282	-0.72	0.69	0.225	-0.675	0.542	0.254	-0.665	0.468	0.248	-0.704	0.293	0.19	-0.687	0.091	0.239
1190	5.95	-0.855	0.953	0.475	NaN	NaN	NaN	NaN	NaN	NaN	-0.669	0.63	0.647	-0.65	0.493	0.575	-0.683	0.406	0.582	-0.749	0.268	0.629	-0.834	0.102	0.551	-0.714	0.029	0.604	NaN	NaN	NaN	-0.746	0.86	0.282	-0.719	0.691	0.224	-0.675	0.542	0.253	-0.664	0.468	0.247	-0.704	0.294	0.189	-0.687	0.091	0.239
1191	5.955	-0.854	0.954	0.475	NaN	NaN	NaN	NaN	NaN	NaN	-0.668	0.63	0.647	-0.65	0.493	0.574	-0.683	0.406	0.582	-0.749	0.268	0.628	-0.834	0.102	0.551	-0.714	0.029	0.604	NaN	NaN	NaN	-0.746	0.861	0.281	-0.718	0.692	0.223	-0.674	0.543	0.253	-0.663	0.469	0.246	-0.704	0.295	0.189	-0.687	0.092	0.238
1192	5.96	-0.852	0.955	0.475	NaN	NaN	NaN	NaN	NaN	NaN	-0.668	0.63	0.646	-0.65	0.494	0.573	-0.684	0.407	0.582	-0.75	0.269	0.628	-0.834	0.102	0.551	-0.714	0.029	0.604	NaN	NaN	NaN	-0.746	0.862	0.28	-0.717	0.693	0.222	-0.675	0.545	0.252	-0.663	0.469	0.246	-0.704	0.296	0.188	-0.686	0.093	0.238
1193	5.965	-0.851	0.955	0.475	NaN	NaN	NaN	NaN	NaN	NaN	-0.668	0.631	0.645	-0.651	0.494	0.573	-0.684	0.407	0.581	-0.75	0.269	0.628	-0.834	0.102	0.551	-0.714	0.029	0.604	NaN	NaN	NaN	-0.746	0.863	0.28	-0.717	0.694	0.221	-0.675	0.545	0.252	-0.663	0.47	0.245	-0.704	0.296	0.188	-0.686	0.093	0.237
1194	5.97	-0.85	0.956	0.474	NaN	NaN	NaN	NaN	NaN	NaN	-0.669	0.632	0.646	-0.651	0.495	0.572	-0.684	0.407	0.581	-0.75	0.269	0.627	-0.834	0.102	0.551	-0.714	0.029	0.604	NaN	NaN	NaN	-0.745	0.864	0.279	-0.717	0.694	0.221	-0.675	0.546	0.251	-0.663	0.47	0.244	-0.704	0.296	0.187	-0.686	0.094	0.237
1195	5.975	-0.85	0.957	0.474	NaN	NaN	NaN	NaN	NaN	NaN	-0.671	0.635	0.646	-0.652	0.495	0.572	-0.685	0.408	0.581	-0.75	0.27	0.627	-0.834	0.102	0.551	-0.714	0.029	0.604	NaN	NaN	NaN	-0.745	0.864	0.278	-0.718	0.694	0.22	-0.675	0.546	0.251	-0.664	0.472	0.243	-0.704	0.297	0.187	-0.685	0.094	0.237
1196	5.98	-0.849	0.958	0.473	NaN	NaN	NaN	NaN	NaN	NaN	-0.671	0.635	0.646	-0.652	0.495	0.572	-0.686	0.408	0.581	-0.75	0.27	0.627	-0.834	0.102	0.551	-0.714	0.029	0.604	NaN	NaN	NaN	-0.745	0.865	0.278	-0.718	0.694	0.22	-0.675	0.547	0.25	-0.664	0.473	0.242	-0.705	0.297	0.187	-0.685	0.094	0.236
1197	5.985	-0.848	0.959	0.472	NaN	NaN	NaN	NaN	NaN	NaN	-0.67	0.634	0.644	-0.653	0.496	0.572	-0.687	0.409	0.581	-0.751	0.27	0.627	-0.834	0.102	0.551	-0.714	0.029	0.604	NaN	NaN	NaN	-0.744	0.866	0.277	-0.719	0.694	0.22	-0.674	0.547	0.249	-0.664	0.473	0.241	-0.705	0.297	0.187	-0.685	0.095	0.236
1198	5.99	-0.847	0.959	0.472	NaN	NaN	NaN	NaN	NaN	NaN	-0.67	0.634	0.644	-0.653	0.496	0.571	-0.687	0.409	0.581	-0.752	0.27	0.627	-0.834	0.102	0.551	-0.714	0.029	0.604	NaN	NaN	NaN	-0.744	0.867	0.276	-0.72	0.693	0.219	-0.674	0.547	0.249	-0.664	0.473	0.241	-0.705	0.298	0.186	-0.684	0.095	0.236
1199	5.995	-0.846	0.96	0.471	NaN	NaN	NaN	NaN	NaN	NaN	-0.669	0.635	0.643	-0.654	0.496	0.571	-0.688	0.41	0.58	-0.752	0.271	0.627	-0.834	0.102	0.551	-0.714	0.029	0.604	NaN	NaN	NaN	-0.743	0.867	0.276	-0.721	0.692	0.219	-0.674	0.547	0.249	-0.664	0.473	0.24	-0.705	0.299	0.186	-0.684	0.095	0.236
1200	6	-0.844	0.96	0.47	NaN	NaN	NaN	NaN	NaN	NaN	-0.67	0.636	0.643	-0.655	0.497	0.571	-0.689	0.41	0.58	-0.753	0.271	0.627	-0.834	0.102	0.551	-0.714	0.029	0.604	NaN	NaN	NaN	-0.742	0.867	0.275	-0.722	0.692	0.219	-0.674	0.547	0.248	-0.663	0.473	0.24	-0.705	0.299	0.186	-0.684	0.096	0.235
1201	6.005	-0.844	0.961	0.469	NaN	NaN	NaN	NaN	NaN	NaN	-0.672	0.638	0.644	-0.657	0.497	0.571	-0.69	0.411	0.58	-0.754	0.272	0.627	-0.835	0.101	0.551	-0.714	0.029	0.604	NaN	NaN	NaN	-0.74	0.868	0.274	-0.723	0.691	0.219	-0.674	0.547	0.248	-0.663	0.474	0.24	-0.704	0.299	0.185	-0.684	0.096	0.235
1202	6.01	-0.843	0.961	0.468	NaN	NaN	NaN	NaN	NaN	NaN	-0.672	0.638	0.643	-0.659	0.498	0.571	-0.691	0.411	0.58	-0.755	0.272	0.627	-0.835	0.101	0.552	-0.714	0.029	0.604	NaN	NaN	NaN	-0.739	0.868	0.273	-0.724	0.691	0.219	-0.674	0.547	0.248	-0.662	0.474	0.239	-0.703	0.299	0.185	-0.684	0.096	0.235
1203	6.015	-0.842	0.962	0.467	NaN	NaN	NaN	NaN	NaN	NaN	-0.672	0.638	0.642	-0.659	0.498	0.571	-0.692	0.412	0.579	-0.755	0.272	0.627	-0.835	0.101	0.552	-0.714	0.029	0.604	NaN	NaN	NaN	-0.738	0.868	0.273	-0.725	0.691	0.219	-0.674	0.547	0.248	-0.662	0.474	0.239	-0.702	0.299	0.185	-0.684	0.096	0.235
1204	6.02	-0.841	0.963	0.466	NaN	NaN	NaN	NaN	NaN	NaN	-0.672	0.639	0.642	-0.659	0.498	0.571	-0.693	0.412	0.579	-0.756	0.272	0.627	-0.835	0.101	0.552	-0.714	0.029	0.604	NaN	NaN	NaN	-0.736	0.869	0.272	-0.726	0.69	0.219	-0.674	0.547	0.248	-0.661	0.474	0.239	-0.701	0.299	0.184	-0.684	0.096	0.235
1205	6.025	-0.84	0.964	0.465	NaN	NaN	NaN	NaN	NaN	NaN	-0.671	0.639	0.641	-0.659	0.499	0.57	-0.693	0.412	0.579	-0.756	0.273	0.627	-0.835	0.101	0.552	-0.714	0.029	0.604	NaN	NaN	NaN	-0.735	0.869	0.271	-0.726	0.69	0.219	-0.674	0.547	0.248	-0.661	0.474	0.239	-0.7	0.299	0.184	-0.684	0.096	0.235
1206	6.03	-0.839	0.964	0.464	NaN	NaN	NaN	NaN	NaN	NaN	-0.671	0.639	0.641	-0.659	0.499	0.57	-0.694	0.413	0.579	-0.757	0.273	0.627	-0.835	0.101	0.552	-0.714	0.029	0.604	NaN	NaN	NaN	-0.734	0.869	0.271	-0.727	0.69	0.219	-0.674	0.547	0.248	-0.66	0.474	0.239	-0.699	0.299	0.184	-0.684	0.096	0.235
1207	6.035	-0.838	0.965	0.462	NaN	NaN	NaN	NaN	NaN	NaN	-0.671	0.639	0.641	-0.66	0.499	0.57	-0.694	0.413	0.579	-0.758	0.274	0.627	-0.835	0.101	0.552	-0.714	0.029	0.604	NaN	NaN	NaN	-0.732	0.869	0.27	-0.727	0.69	0.218	-0.675	0.547	0.248	-0.66	0.473	0.239	-0.699	0.299	0.183	-0.684	0.096	0.235
1208	6.04	-0.837	0.965	0.461	NaN	NaN	NaN	NaN	NaN	NaN	-0.67	0.64	0.64	-0.661	0.5	0.57	-0.695	0.413	0.579	-0.759	0.274	0.627	-0.835	0.101	0.552	-0.714	0.029	0.604	NaN	NaN	NaN	-0.731	0.87	0.269	-0.727	0.69	0.218	-0.675	0.547	0.248	-0.66	0.473	0.239	-0.699	0.299	0.183	-0.685	0.095	0.235
1209	6.045	-0.835	0.966	0.46	NaN	NaN	NaN	NaN	NaN	NaN	-0.67	0.64	0.64	-0.662	0.501	0.57	-0.695	0.414	0.579	-0.759	0.275	0.627	-0.835	0.101	0.552	-0.714	0.029	0.604	NaN	NaN	NaN	-0.729	0.87	0.268	-0.726	0.69	0.217	-0.675	0.546	0.248	-0.66	0.473	0.239	-0.698	0.299	0.183	-0.685	0.095	0.235
1210	6.05	-0.834	0.966	0.459	NaN	NaN	NaN	NaN	NaN	NaN	-0.67	0.641	0.639	-0.662	0.501	0.57	-0.696	0.414	0.579	-0.76	0.275	0.627	-0.835	0.101	0.552	-0.714	0.029	0.604	NaN	NaN	NaN	-0.728	0.87	0.267	-0.726	0.69	0.216	-0.675	0.546	0.248	-0.66	0.472	0.24	-0.698	0.298	0.183	-0.685	0.095	0.235
1211	6.055	-0.833	0.967	0.457	NaN	NaN	NaN	NaN	NaN	NaN	-0.67	0.641	0.639	-0.663	0.501	0.57	-0.696	0.415	0.579	-0.76	0.275	0.627	-0.835	0.101	0.552	-0.714	0.029	0.604	NaN	NaN	NaN	-0.726	0.87	0.267	-0.725	0.69	0.216	-0.676	0.546	0.248	-0.66	0.471	0.24	-0.698	0.297	0.183	-0.685	0.094	0.235
1212	6.06	-0.832	0.967	0.456	NaN	NaN	NaN	NaN	NaN	NaN	-0.67	0.641	0.639	-0.663	0.502	0.57	-0.697	0.415	0.578	-0.76	0.276	0.627	-0.835	0.101	0.552	-0.714	0.029	0.604	NaN	NaN	NaN	-0.725	0.87	0.266	-0.724	0.69	0.216	-0.676	0.545	0.248	-0.66	0.471	0.241	-0.698	0.296	0.183	-0.686	0.094	0.235
1213	6.065	-0.831	0.968	0.455	NaN	NaN	NaN	NaN	NaN	NaN	-0.67	0.642	0.638	-0.663	0.502	0.57	-0.697	0.415	0.578	-0.761	0.276	0.627	-0.835	0.102	0.552	-0.714	0.029	0.604	NaN	NaN	NaN	-0.723	0.87	0.265	-0.723	0.69	0.215	-0.677	0.545	0.247	-0.66	0.47	0.241	-0.699	0.296	0.183	-0.686	0.093	0.236
1214	6.07	-0.829	0.968	0.454	NaN	NaN	NaN	NaN	NaN	NaN	-0.67	0.642	0.638	-0.663	0.502	0.57	-0.697	0.416	0.578	-0.761	0.276	0.627	-0.835	0.102	0.552	-0.714	0.029	0.604	NaN	NaN	NaN	-0.721	0.87	0.264	-0.722	0.69	0.215	-0.677	0.544	0.248	-0.661	0.47	0.241	-0.701	0.296	0.184	-0.686	0.093	0.236
1215	6.075	-0.828	0.968	0.453	NaN	NaN	NaN	NaN	NaN	NaN	-0.67	0.643	0.637	-0.663	0.502	0.57	-0.697	0.416	0.578	-0.761	0.277	0.627	-0.835	0.102	0.552	-0.714	0.029	0.604	NaN	NaN	NaN	-0.72	0.87	0.264	-0.72	0.69	0.214	-0.677	0.544	0.248	-0.662	0.469	0.242	-0.702	0.295	0.185	-0.687	0.092	0.237
1216	6.08	-0.827	0.969	0.451	NaN	NaN	NaN	NaN	NaN	NaN	-0.669	0.643	0.637	-0.663	0.502	0.57	-0.697	0.416	0.578	-0.762	0.277	0.627	-0.835	0.102	0.552	-0.714	0.029	0.604	NaN	NaN	NaN	-0.718	0.87	0.263	-0.717	0.69	0.213	-0.676	0.543	0.248	-0.663	0.469	0.242	-0.702	0.294	0.185	-0.687	0.092	0.237
1217	6.085	-0.826	0.969	0.45	NaN	NaN	NaN	NaN	NaN	NaN	-0.669	0.643	0.637	-0.663	0.502	0.57	-0.698	0.416	0.578	-0.762	0.277	0.627	-0.835	0.102	0.552	-0.714	0.029	0.604	NaN	NaN	NaN	-0.716	0.87	0.262	-0.715	0.689	0.213	-0.675	0.541	0.249	-0.664	0.468	0.243	-0.703	0.293	0.186	-0.687	0.092	0.238
1218	6.09	-0.824	0.969	0.449	NaN	NaN	NaN	NaN	NaN	NaN	-0.669	0.643	0.636	-0.663	0.502	0.569	-0.697	0.416	0.578	-0.762	0.277	0.627	-0.835	0.102	0.552	-0.714	0.029	0.604	NaN	NaN	NaN	-0.714	0.87	0.261	-0.713	0.689	0.212	-0.676	0.541	0.249	-0.665	0.467	0.244	-0.704	0.293	0.187	-0.687	0.091	0.238
1219	6.095	-0.823	0.97	0.448	NaN	NaN	NaN	NaN	NaN	NaN	-0.668	0.644	0.636	-0.662	0.502	0.569	-0.697	0.416	0.578	-0.762	0.277	0.627	-0.835	0.102	0.552	-0.714	0.029	0.604	NaN	NaN	NaN	-0.712	0.869	0.261	-0.711	0.689	0.212	-0.676	0.541	0.249	-0.666	0.467	0.244	-0.705	0.293	0.187	-0.687	0.091	0.239
1220	6.1	-0.822	0.97	0.447	NaN	NaN	NaN	NaN	NaN	NaN	-0.668	0.644	0.636	-0.661	0.502	0.568	-0.697	0.416	0.577	-0.762	0.278	0.627	-0.835	0.102	0.552	-0.714	0.029	0.604	NaN	NaN	NaN	-0.71	0.869	0.26	-0.709	0.69	0.211	-0.678	0.54	0.249	-0.667	0.466	0.245	-0.705	0.291	0.188	-0.687	0.091	0.239
1221	6.105	-0.82	0.97	0.446	NaN	NaN	NaN	NaN	NaN	NaN	-0.668	0.644	0.635	-0.659	0.502	0.567	-0.697	0.417	0.577	-0.762	0.278	0.627	-0.835	0.102	0.552	-0.714	0.029	0.604	NaN	NaN	NaN	-0.708	0.869	0.259	-0.708	0.69	0.211	-0.679	0.54	0.249	-0.668	0.466	0.245	-0.706	0.29	0.189	-0.687	0.091	0.24
1222	6.11	-0.819	0.97	0.445	NaN	NaN	NaN	NaN	NaN	NaN	-0.667	0.644	0.635	-0.659	0.502	0.566	-0.696	0.417	0.577	-0.762	0.279	0.626	-0.835	0.102	0.552	-0.714	0.029	0.604	NaN	NaN	NaN	-0.707	0.869	0.258	-0.706	0.691	0.211	-0.68	0.54	0.25	-0.669	0.465	0.246	-0.706	0.29	0.189	-0.687	0.09	0.24
1223	6.115	-0.818	0.97	0.444	NaN	NaN	NaN	NaN	NaN	NaN	-0.666	0.644	0.634	-0.658	0.503	0.566	-0.695	0.417	0.576	-0.762	0.279	0.626	-0.835	0.102	0.552	-0.713	0.029	0.604	NaN	NaN	NaN	-0.705	0.869	0.258	-0.705	0.691	0.21	-0.68	0.539	0.25	-0.67	0.465	0.246	-0.707	0.289	0.19	-0.687	0.09	0.241
1224	6.12	-0.817	0.97	0.443	NaN	NaN	NaN	NaN	NaN	NaN	-0.666	0.644	0.633	-0.658	0.503	0.566	-0.695	0.417	0.576	-0.762	0.28	0.626	-0.835	0.102	0.552	-0.713	0.029	0.604	NaN	NaN	NaN	-0.703	0.869	0.257	-0.704	0.692	0.21	-0.68	0.539	0.25	-0.671	0.465	0.246	-0.707	0.289	0.19	-0.687	0.09	0.241
1225	6.125	-0.815	0.971	0.442	NaN	NaN	NaN	NaN	NaN	NaN	-0.665	0.644	0.633	-0.657	0.503	0.566	-0.694	0.417	0.576	-0.761	0.28	0.626	-0.834	0.103	0.552	-0.713	0.029	0.604	NaN	NaN	NaN	-0.702	0.869	0.257	-0.703	0.692	0.21	-0.68	0.539	0.251	-0.672	0.465	0.246	-0.708	0.289	0.19	-0.688	0.089	0.241
1226	6.13	-0.814	0.971	0.442	NaN	NaN	NaN	NaN	NaN	NaN	-0.664	0.644	0.632	-0.657	0.503	0.567	-0.693	0.417	0.575	-0.761	0.281	0.625	-0.834	0.103	0.552	-0.713	0.029	0.604	NaN	NaN	NaN	-0.701	0.869	0.256	-0.702	0.693	0.21	-0.682	0.539	0.25	-0.674	0.464	0.246	-0.71	0.289	0.19	-0.688	0.089	0.241
1227	6.135	-0.813	0.971	0.441	NaN	NaN	NaN	NaN	NaN	NaN	-0.664	0.643	0.631	-0.655	0.502	0.566	-0.692	0.418	0.575	-0.76	0.281	0.625	-0.834	0.104	0.552	-0.713	0.029	0.604	NaN	NaN	NaN	-0.7	0.87	0.256	-0.702	0.693	0.21	-0.684	0.54	0.25	-0.675	0.464	0.246	-0.711	0.289	0.19	-0.688	0.089	0.241
1228	6.14	-0.812	0.971	0.44	NaN	NaN	NaN	NaN	NaN	NaN	-0.663	0.643	0.631	-0.653	0.502	0.566	-0.691	0.418	0.575	-0.759	0.282	0.625	-0.834	0.104	0.552	-0.713	0.029	0.604	NaN	NaN	NaN	-0.699	0.87	0.255	-0.701	0.693	0.209	-0.685	0.54	0.249	-0.677	0.464	0.246	-0.712	0.289	0.189	-0.688	0.089	0.241
1229	6.145	-0.811	0.972	0.439	NaN	NaN	NaN	NaN	NaN	NaN	-0.662	0.643	0.63	-0.653	0.503	0.566	-0.689	0.418	0.575	-0.758	0.282	0.625	-0.833	0.105	0.552	-0.713	0.029	0.604	NaN	NaN	NaN	-0.698	0.871	0.254	-0.7	0.693	0.209	-0.686	0.539	0.249	-0.679	0.464	0.246	-0.713	0.289	0.189	-0.688	0.089	0.24
1230	6.15	-0.809	0.972	0.439	NaN	NaN	NaN	NaN	NaN	NaN	-0.661	0.643	0.629	-0.652	0.503	0.566	-0.688	0.418	0.574	-0.757	0.283	0.625	-0.833	0.106	0.552	-0.713	0.029	0.604	NaN	NaN	NaN	-0.698	0.871	0.254	-0.699	0.693	0.209	-0.688	0.539	0.248	-0.681	0.464	0.246	-0.715	0.289	0.189	-0.688	0.089	0.24
1231	6.155	-0.808	0.972	0.438	NaN	NaN	NaN	NaN	NaN	NaN	-0.66	0.644	0.629	-0.651	0.504	0.566	-0.686	0.418	0.574	-0.756	0.284	0.625	-0.832	0.106	0.552	-0.713	0.029	0.604	NaN	NaN	NaN	-0.697	0.871	0.253	-0.699	0.693	0.209	-0.69	0.54	0.248	-0.684	0.464	0.246	-0.716	0.288	0.189	-0.688	0.089	0.24
1232	6.16	-0.807	0.973	0.437	NaN	NaN	NaN	NaN	NaN	NaN	-0.659	0.644	0.628	-0.649	0.504	0.566	-0.685	0.418	0.574	-0.755	0.284	0.625	-0.832	0.107	0.552	-0.713	0.028	0.604	NaN	NaN	NaN	-0.697	0.871	0.252	-0.699	0.693	0.209	-0.692	0.54	0.248	-0.686	0.464	0.246	-0.717	0.287	0.189	-0.689	0.089	0.24
1233	6.165	-0.806	0.973	0.437	NaN	NaN	NaN	NaN	NaN	NaN	-0.658	0.645	0.628	-0.647	0.504	0.566	-0.683	0.419	0.574	-0.754	0.285	0.625	-0.832	0.108	0.552	-0.713	0.028	0.604	NaN	NaN	NaN	-0.697	0.872	0.251	-0.7	0.693	0.208	-0.695	0.54	0.248	-0.688	0.464	0.246	-0.718	0.287	0.189	-0.689	0.089	0.24
1234	6.17	-0.805	0.974	0.436	NaN	NaN	NaN	NaN	NaN	NaN	-0.657	0.645	0.627	-0.645	0.504	0.566	-0.681	0.419	0.574	-0.752	0.286	0.625	-0.831	0.109	0.552	-0.713	0.028	0.604	NaN	NaN	NaN	-0.696	0.872	0.25	-0.702	0.693	0.207	-0.697	0.54	0.248	-0.69	0.464	0.246	-0.72	0.287	0.189	-0.689	0.089	0.24
1235	6.175	-0.803	0.974	0.436	NaN	NaN	NaN	NaN	NaN	NaN	-0.656	0.645	0.627	-0.643	0.505	0.566	-0.679	0.42	0.574	-0.75	0.287	0.624	-0.83	0.11	0.553	-0.713	0.028	0.604	NaN	NaN	NaN	-0.695	0.872	0.249	-0.704	0.693	0.207	-0.7	0.541	0.248	-0.694	0.464	0.246	-0.723	0.288	0.189	-0.689	0.089	0.239
1236	6.18	-0.802	0.974	0.435	NaN	NaN	NaN	NaN	NaN	NaN	-0.654	0.646	0.626	-0.641	0.505	0.566	-0.676	0.42	0.574	-0.749	0.288	0.624	-0.829	0.111	0.553	-0.712	0.028	0.604	NaN	NaN	NaN	-0.695	0.873	0.248	-0.705	0.693	0.206	-0.702	0.541	0.248	-0.697	0.465	0.247	-0.725	0.288	0.189	-0.69	0.089	0.239
1237	6.185	-0.801	0.974	0.435	NaN	NaN	NaN	NaN	NaN	NaN	-0.653	0.646	0.626	-0.637	0.505	0.565	-0.673	0.42	0.574	-0.747	0.289	0.624	-0.828	0.113	0.553	-0.712	0.028	0.604	NaN	NaN	NaN	-0.694	0.873	0.248	-0.707	0.693	0.206	-0.705	0.541	0.249	-0.699	0.464	0.247	-0.726	0.288	0.189	-0.69	0.089	0.239
1238	6.19	-0.8	0.975	0.434	-0.665	0.847	0.592	NaN	NaN	NaN	-0.651	0.647	0.625	-0.634	0.505	0.565	-0.67	0.421	0.574	-0.744	0.29	0.625	-0.827	0.114	0.553	-0.712	0.028	0.604	NaN	NaN	NaN	-0.693	0.873	0.247	-0.709	0.693	0.206	-0.708	0.541	0.249	-0.702	0.464	0.247	-0.727	0.287	0.189	-0.69	0.089	0.239
1239	6.195	-0.799	0.975	0.433	-0.665	0.848	0.593	NaN	NaN	NaN	-0.649	0.647	0.625	-0.631	0.505	0.566	-0.667	0.422	0.574	-0.742	0.291	0.625	-0.826	0.116	0.554	-0.712	0.028	0.604	NaN	NaN	NaN	-0.693	0.873	0.246	-0.712	0.694	0.205	-0.711	0.541	0.249	-0.705	0.464	0.247	-0.729	0.286	0.189	-0.69	0.089	0.24
1240	6.2	-0.798	0.976	0.432	-0.664	0.848	0.593	NaN	NaN	NaN	-0.646	0.647	0.625	-0.628	0.507	0.566	-0.663	0.422	0.575	-0.739	0.292	0.625	-0.825	0.118	0.554	-0.712	0.028	0.605	NaN	NaN	NaN	-0.692	0.873	0.245	-0.714	0.693	0.205	-0.713	0.541	0.25	-0.707	0.464	0.247	-0.731	0.287	0.19	-0.69	0.089	0.24
1241	6.205	-0.797	0.976	0.431	-0.663	0.849	0.593	NaN	NaN	NaN	-0.644	0.648	0.625	-0.625	0.507	0.567	-0.659	0.423	0.575	-0.736	0.294	0.625	-0.824	0.12	0.554	-0.712	0.028	0.605	NaN	NaN	NaN	-0.691	0.873	0.244	-0.716	0.693	0.205	-0.716	0.541	0.25	-0.71	0.465	0.247	-0.734	0.287	0.19	-0.69	0.089	0.24
1242	6.21	-0.796	0.976	0.43	-0.67	0.855	0.591	NaN	NaN	NaN	-0.643	0.651	0.626	-0.619	0.506	0.567	-0.655	0.423	0.576	-0.733	0.295	0.625	-0.822	0.122	0.555	-0.712	0.028	0.605	NaN	NaN	NaN	-0.691	0.873	0.243	-0.718	0.692	0.205	-0.717	0.54	0.25	-0.713	0.464	0.247	-0.735	0.287	0.191	-0.691	0.089	0.24
1243	6.215	-0.795	0.976	0.43	-0.68	0.863	0.588	NaN	NaN	NaN	-0.64	0.651	0.626	-0.614	0.507	0.568	-0.65	0.424	0.577	-0.73	0.297	0.626	-0.82	0.124	0.556	-0.712	0.028	0.605	NaN	NaN	NaN	-0.691	0.873	0.242	-0.721	0.693	0.205	-0.719	0.54	0.251	-0.714	0.464	0.247	-0.737	0.286	0.191	-0.691	0.088	0.24
1244	6.22	-0.794	0.976	0.429	-0.666	0.855	0.59	NaN	NaN	NaN	-0.635	0.649	0.625	-0.609	0.507	0.568	-0.645	0.425	0.577	-0.726	0.299	0.626	-0.818	0.127	0.556	-0.711	0.028	0.605	NaN	NaN	NaN	-0.691	0.873	0.241	-0.724	0.693	0.204	-0.721	0.54	0.251	-0.716	0.464	0.247	-0.738	0.285	0.192	-0.692	0.088	0.241
1245	6.225	-0.794	0.977	0.428	-0.659	0.851	0.587	NaN	NaN	NaN	-0.632	0.65	0.625	-0.603	0.507	0.569	-0.639	0.425	0.578	-0.723	0.301	0.628	-0.816	0.13	0.557	-0.711	0.028	0.605	NaN	NaN	NaN	-0.69	0.873	0.241	-0.726	0.693	0.204	-0.722	0.54	0.251	-0.716	0.464	0.246	-0.739	0.285	0.192	-0.692	0.088	0.241
1246	6.23	-0.793	0.977	0.427	-0.657	0.851	0.588	NaN	NaN	NaN	-0.629	0.651	0.626	-0.598	0.509	0.57	-0.634	0.426	0.579	-0.718	0.303	0.629	-0.814	0.133	0.558	-0.711	0.028	0.605	NaN	NaN	NaN	-0.69	0.872	0.24	-0.728	0.693	0.204	-0.722	0.54	0.25	-0.717	0.463	0.246	-0.74	0.285	0.192	-0.692	0.088	0.241
1247	6.235	-0.793	0.977	0.426	-0.656	0.851	0.588	NaN	NaN	NaN	-0.625	0.651	0.626	-0.592	0.51	0.572	-0.628	0.428	0.58	-0.713	0.305	0.629	-0.811	0.136	0.558	-0.71	0.029	0.605	NaN	NaN	NaN	-0.691	0.872	0.24	-0.73	0.693	0.203	-0.722	0.539	0.25	-0.717	0.463	0.245	-0.74	0.284	0.192	-0.692	0.088	0.241
1248	6.24	-0.792	0.977	0.426	-0.655	0.851	0.587	NaN	NaN	NaN	-0.621	0.652	0.626	-0.586	0.511	0.573	-0.622	0.429	0.581	-0.708	0.307	0.63	-0.808	0.139	0.559	-0.709	0.029	0.605	NaN	NaN	NaN	-0.691	0.872	0.239	-0.731	0.693	0.203	-0.722	0.539	0.249	-0.716	0.463	0.244	-0.74	0.283	0.191	-0.692	0.088	0.24
1249	6.245	-0.792	0.977	0.425	-0.656	0.852	0.587	NaN	NaN	NaN	-0.617	0.652	0.626	-0.581	0.512	0.574	-0.616	0.43	0.582	-0.703	0.309	0.631	-0.805	0.143	0.56	-0.709	0.029	0.605	NaN	NaN	NaN	-0.691	0.871	0.238	-0.733	0.693	0.202	-0.721	0.539	0.248	-0.715	0.463	0.243	-0.739	0.283	0.19	-0.692	0.088	0.24
1250	6.25	-0.792	0.976	0.424	-0.656	0.853	0.586	NaN	NaN	NaN	-0.612	0.652	0.626	-0.576	0.514	0.576	-0.61	0.431	0.584	-0.698	0.311	0.632	-0.801	0.147	0.561	-0.708	0.03	0.606	NaN	NaN	NaN	-0.691	0.871	0.238	-0.734	0.693	0.201	-0.721	0.539	0.247	-0.714	0.463	0.242	-0.739	0.284	0.189	-0.692	0.087	0.24
1251	6.255	-0.792	0.976	0.424	-0.653	0.851	0.583	NaN	NaN	NaN	-0.607	0.653	0.626	-0.569	0.515	0.577	-0.603	0.432	0.585	-0.692	0.313	0.633	-0.797	0.151	0.562	-0.708	0.03	0.607	NaN	NaN	NaN	-0.692	0.87	0.237	-0.735	0.692	0.2	-0.72	0.539	0.245	-0.713	0.462	0.242	-0.739	0.284	0.189	-0.692	0.087	0.239
1252	6.26	-0.792	0.976	0.424	-0.652	0.85	0.582	NaN	NaN	NaN	-0.604	0.655	0.628	-0.562	0.515	0.578	-0.596	0.434	0.586	-0.686	0.315	0.634	-0.794	0.155	0.563	-0.707	0.031	0.607	NaN	NaN	NaN	-0.692	0.87	0.236	-0.735	0.692	0.199	-0.719	0.538	0.244	-0.712	0.461	0.241	-0.737	0.283	0.188	-0.692	0.086	0.239
1253	6.265	-0.792	0.975	0.423	-0.652	0.85	0.582	NaN	NaN	NaN	-0.601	0.656	0.628	-0.557	0.517	0.579	-0.589	0.435	0.587	-0.68	0.317	0.635	-0.79	0.159	0.564	-0.706	0.032	0.607	NaN	NaN	NaN	-0.693	0.87	0.236	-0.735	0.692	0.198	-0.717	0.538	0.243	-0.711	0.461	0.239	-0.736	0.282	0.187	-0.691	0.085	0.239
1254	6.27	-0.791	0.975	0.423	-0.653	0.851	0.583	NaN	NaN	NaN	-0.597	0.656	0.629	-0.552	0.519	0.581	-0.583	0.436	0.588	-0.674	0.319	0.636	-0.785	0.162	0.565	-0.705	0.033	0.607	NaN	NaN	NaN	-0.694	0.87	0.235	-0.734	0.691	0.197	-0.716	0.538	0.241	-0.709	0.461	0.239	-0.735	0.282	0.185	-0.691	0.085	0.239
1255	6.275	-0.791	0.974	0.423	-0.654	0.852	0.584	NaN	NaN	NaN	-0.593	0.657	0.629	-0.545	0.52	0.582	-0.576	0.438	0.59	-0.668	0.32	0.637	-0.78	0.166	0.566	-0.704	0.035	0.608	NaN	NaN	NaN	-0.695	0.87	0.234	-0.733	0.691	0.196	-0.716	0.538	0.24	-0.709	0.46	0.238	-0.734	0.282	0.185	-0.691	0.085	0.239
1256	6.28	-0.791	0.973	0.423	-0.655	0.852	0.584	NaN	NaN	NaN	-0.59	0.657	0.63	-0.538	0.521	0.583	-0.57	0.439	0.591	-0.662	0.322	0.638	-0.776	0.17	0.567	-0.703	0.039	0.608	NaN	NaN	NaN	-0.695	0.87	0.234	-0.732	0.691	0.195	-0.715	0.538	0.239	-0.708	0.46	0.238	-0.734	0.282	0.184	-0.69	0.085	0.239
1257	6.285	-0.791	0.972	0.423	-0.655	0.851	0.583	NaN	NaN	NaN	-0.588	0.659	0.631	-0.532	0.523	0.584	-0.564	0.44	0.592	-0.656	0.324	0.639	-0.772	0.174	0.568	-0.7	0.041	0.608	NaN	NaN	NaN	-0.695	0.869	0.233	-0.73	0.691	0.194	-0.714	0.537	0.238	-0.708	0.46	0.237	-0.734	0.282	0.184	-0.69	0.085	0.239
1258	6.29	-0.79	0.972	0.423	-0.654	0.849	0.581	NaN	NaN	NaN	-0.585	0.659	0.632	-0.528	0.525	0.585	-0.557	0.442	0.592	-0.65	0.325	0.64	-0.767	0.177	0.568	-0.698	0.043	0.608	NaN	NaN	NaN	-0.695	0.868	0.232	-0.728	0.69	0.194	-0.714	0.537	0.238	-0.708	0.46	0.237	-0.734	0.281	0.183	-0.69	0.085	0.239
1259	6.295	-0.79	0.971	0.422	-0.651	0.847	0.579	NaN	NaN	NaN	-0.583	0.66	0.633	-0.524	0.527	0.587	-0.552	0.443	0.593	-0.645	0.326	0.64	-0.763	0.18	0.569	-0.694	0.046	0.609	NaN	NaN	NaN	-0.695	0.868	0.232	-0.726	0.69	0.193	-0.714	0.537	0.237	-0.709	0.459	0.237	-0.734	0.28	0.183	-0.69	0.085	0.239
1260	6.3	-0.79	0.971	0.422	-0.652	0.846	0.579	NaN	NaN	NaN	-0.581	0.66	0.634	-0.52	0.528	0.588	-0.547	0.445	0.594	-0.639	0.328	0.641	-0.759	0.183	0.57	-0.69	0.048	0.609	NaN	NaN	NaN	-0.695	0.867	0.231	-0.724	0.69	0.193	-0.714	0.537	0.237	-0.709	0.459	0.236	-0.734	0.28	0.183	-0.69	0.085	0.238
1261	6.305	-0.789	0.97	0.421	-0.648	0.843	0.577	NaN	NaN	NaN	-0.58	0.661	0.635	-0.516	0.529	0.589	-0.542	0.446	0.595	-0.634	0.329	0.642	-0.755	0.185	0.57	-0.686	0.05	0.609	NaN	NaN	NaN	-0.694	0.867	0.23	-0.722	0.69	0.192	-0.714	0.536	0.236	-0.71	0.459	0.236	-0.735	0.279	0.182	-0.69	0.085	0.238
1262	6.31	-0.788	0.97	0.421	-0.648	0.842	0.578	NaN	NaN	NaN	-0.578	0.662	0.636	-0.512	0.531	0.59	-0.537	0.448	0.596	-0.63	0.331	0.643	-0.751	0.187	0.571	-0.682	0.052	0.61	NaN	NaN	NaN	-0.694	0.867	0.23	-0.721	0.69	0.192	-0.715	0.537	0.236	-0.71	0.458	0.236	-0.735	0.279	0.183	-0.69	0.085	0.238
1263	6.315	-0.788	0.97	0.42	-0.648	0.842	0.578	NaN	NaN	NaN	-0.577	0.662	0.636	-0.51	0.534	0.591	-0.532	0.449	0.597	-0.626	0.333	0.644	-0.748	0.189	0.571	-0.677	0.054	0.611	NaN	NaN	NaN	-0.692	0.866	0.229	-0.72	0.69	0.191	-0.715	0.537	0.236	-0.711	0.458	0.236	-0.736	0.279	0.183	-0.69	0.085	0.238
1264	6.32	-0.787	0.969	0.419	-0.648	0.842	0.578	NaN	NaN	NaN	-0.575	0.663	0.636	-0.508	0.535	0.593	-0.529	0.451	0.597	-0.622	0.334	0.644	-0.744	0.19	0.571	-0.672	0.057	0.612	NaN	NaN	NaN	-0.691	0.866	0.228	-0.719	0.69	0.191	-0.716	0.537	0.236	-0.712	0.458	0.235	-0.736	0.279	0.182	-0.691	0.085	0.238
1265	6.325	-0.786	0.969	0.419	-0.65	0.843	0.579	NaN	NaN	NaN	-0.574	0.663	0.636	-0.505	0.537	0.594	-0.525	0.452	0.598	-0.618	0.335	0.644	-0.74	0.191	0.571	-0.665	0.059	0.613	NaN	NaN	NaN	-0.69	0.866	0.228	-0.719	0.69	0.191	-0.716	0.537	0.236	-0.712	0.458	0.235	-0.736	0.279	0.182	-0.691	0.085	0.238
1266	6.33	-0.785	0.97	0.418	-0.65	0.843	0.579	NaN	NaN	NaN	-0.572	0.663	0.636	-0.502	0.538	0.594	-0.522	0.453	0.599	-0.614	0.336	0.645	-0.736	0.192	0.571	-0.658	0.06	0.614	NaN	NaN	NaN	-0.689	0.866	0.227	-0.718	0.691	0.191	-0.717	0.536	0.236	-0.712	0.458	0.235	-0.736	0.279	0.182	-0.691	0.085	0.238
1267	6.335	-0.784	0.97	0.418	-0.65	0.842	0.579	NaN	NaN	NaN	-0.571	0.664	0.636	-0.5	0.54	0.595	-0.519	0.455	0.6	-0.611	0.337	0.645	-0.731	0.192	0.571	-0.651	0.062	0.616	NaN	NaN	NaN	-0.688	0.866	0.226	-0.718	0.691	0.19	-0.717	0.536	0.236	-0.712	0.458	0.235	-0.736	0.279	0.182	-0.691	0.085	0.238
1268	6.34	-0.783	0.97	0.417	-0.649	0.842	0.578	NaN	NaN	NaN	-0.571	0.664	0.635	-0.497	0.541	0.595	-0.516	0.456	0.601	-0.607	0.338	0.645	-0.727	0.192	0.571	-0.645	0.065	0.618	NaN	NaN	NaN	-0.686	0.867	0.226	-0.718	0.691	0.19	-0.717	0.537	0.236	-0.712	0.458	0.235	-0.736	0.278	0.182	-0.691	0.085	0.238
1269	6.345	-0.782	0.97	0.416	-0.648	0.841	0.578	NaN	NaN	NaN	-0.57	0.664	0.635	-0.495	0.542	0.596	-0.513	0.457	0.601	-0.604	0.338	0.646	-0.721	0.191	0.571	-0.638	0.067	0.62	NaN	NaN	NaN	-0.685	0.867	0.225	-0.719	0.691	0.19	-0.717	0.537	0.236	-0.712	0.458	0.234	-0.735	0.278	0.182	-0.691	0.085	0.238
1270	6.35	-0.782	0.97	0.416	-0.648	0.842	0.577	NaN	NaN	NaN	-0.569	0.665	0.634	-0.493	0.543	0.596	-0.511	0.458	0.601	-0.601	0.338	0.645	-0.716	0.19	0.571	-0.63	0.07	0.622	NaN	NaN	NaN	-0.684	0.867	0.225	-0.719	0.691	0.189	-0.716	0.537	0.236	-0.711	0.459	0.234	-0.735	0.278	0.182	-0.691	0.085	0.238
1271	6.355	-0.781	0.971	0.416	-0.648	0.842	0.577	NaN	NaN	NaN	-0.568	0.665	0.634	-0.49	0.544	0.596	-0.509	0.459	0.601	-0.598	0.338	0.646	-0.71	0.189	0.571	-0.623	0.071	0.624	NaN	NaN	NaN	-0.684	0.868	0.225	-0.719	0.691	0.189	-0.716	0.537	0.236	-0.711	0.459	0.234	-0.734	0.279	0.181	-0.69	0.085	0.238
1272	6.36	-0.78	0.971	0.416	-0.648	0.843	0.577	NaN	NaN	NaN	-0.568	0.665	0.633	-0.489	0.545	0.595	-0.507	0.46	0.601	-0.595	0.339	0.646	-0.704	0.187	0.571	-0.615	0.072	0.626	NaN	NaN	NaN	-0.683	0.868	0.224	-0.719	0.691	0.189	-0.715	0.537	0.236	-0.71	0.459	0.234	-0.733	0.279	0.181	-0.69	0.085	0.238
1273	6.365	-0.78	0.971	0.416	-0.647	0.843	0.577	NaN	NaN	NaN	-0.568	0.666	0.633	-0.487	0.546	0.595	-0.505	0.461	0.601	-0.593	0.339	0.646	-0.699	0.185	0.57	-0.607	0.074	0.628	NaN	NaN	NaN	-0.682	0.869	0.224	-0.719	0.691	0.188	-0.714	0.537	0.235	-0.709	0.459	0.234	-0.733	0.279	0.181	-0.69	0.085	0.238
1274	6.37	-0.779	0.972	0.416	-0.646	0.843	0.577	NaN	NaN	NaN	-0.567	0.666	0.632	-0.485	0.546	0.594	-0.503	0.462	0.601	-0.591	0.339	0.646	-0.693	0.183	0.57	-0.599	0.074	0.63	NaN	NaN	NaN	-0.681	0.869	0.224	-0.718	0.691	0.188	-0.713	0.538	0.235	-0.708	0.459	0.234	-0.732	0.279	0.181	-0.69	0.085	0.238
1275	6.375	-0.778	0.972	0.416	-0.645	0.843	0.577	NaN	NaN	NaN	-0.567	0.667	0.631	-0.483	0.546	0.593	-0.502	0.462	0.6	-0.588	0.339	0.645	-0.688	0.18	0.57	-0.59	0.073	0.631	NaN	NaN	NaN	-0.681	0.87	0.224	-0.717	0.691	0.188	-0.712	0.538	0.235	-0.707	0.459	0.234	-0.732	0.28	0.181	-0.69	0.085	0.238
1276	6.38	-0.776	0.972	0.416	-0.644	0.844	0.577	NaN	NaN	NaN	-0.566	0.667	0.631	-0.482	0.547	0.593	-0.501	0.462	0.6	-0.585	0.338	0.645	-0.682	0.177	0.571	-0.582	0.072	0.633	NaN	NaN	NaN	-0.68	0.87	0.224	-0.716	0.691	0.188	-0.711	0.538	0.235	-0.707	0.46	0.234	-0.732	0.281	0.182	-0.69	0.085	0.239
1277	6.385	-0.776	0.972	0.416	-0.643	0.844	0.577	NaN	NaN	NaN	-0.565	0.668	0.63	-0.482	0.548	0.592	-0.5	0.463	0.6	-0.582	0.337	0.645	-0.675	0.173	0.571	-0.574	0.072	0.633	NaN	NaN	NaN	-0.68	0.871	0.224	-0.715	0.691	0.188	-0.71	0.538	0.235	-0.706	0.46	0.235	-0.732	0.28	0.182	-0.69	0.085	0.239
1278	6.39	-0.774	0.972	0.417	-0.641	0.844	0.577	NaN	NaN	NaN	-0.564	0.668	0.63	-0.482	0.549	0.592	-0.498	0.463	0.599	-0.58	0.336	0.645	-0.668	0.169	0.571	-0.565	0.071	0.634	NaN	NaN	NaN	-0.679	0.871	0.225	-0.714	0.691	0.189	-0.709	0.538	0.235	-0.705	0.46	0.235	-0.731	0.28	0.182	-0.69	0.085	0.239
1279	6.395	-0.773	0.973	0.417	-0.64	0.844	0.577	NaN	NaN	NaN	-0.563	0.668	0.629	-0.481	0.549	0.591	-0.497	0.463	0.598	-0.577	0.335	0.645	-0.662	0.165	0.572	-0.556	0.069	0.635	NaN	NaN	NaN	-0.679	0.871	0.225	-0.713	0.691	0.189	-0.708	0.538	0.235	-0.705	0.461	0.235	-0.731	0.28	0.182	-0.69	0.085	0.239
1280	6.4	-0.772	0.973	0.417	-0.639	0.845	0.577	NaN	NaN	NaN	-0.562	0.668	0.629	-0.48	0.549	0.59	-0.496	0.462	0.597	-0.574	0.333	0.645	-0.655	0.161	0.573	-0.547	0.068	0.635	NaN	NaN	NaN	-0.678	0.871	0.225	-0.712	0.691	0.189	-0.707	0.538	0.236	-0.704	0.461	0.235	-0.731	0.281	0.182	-0.69	0.085	0.239
1281	6.405	-0.771	0.973	0.418	-0.638	0.845	0.578	NaN	NaN	NaN	-0.56	0.669	0.629	-0.479	0.548	0.589	-0.495	0.461	0.597	-0.571	0.331	0.644	-0.649	0.157	0.574	-0.538	0.066	0.634	NaN	NaN	NaN	-0.677	0.871	0.225	-0.71	0.691	0.189	-0.707	0.538	0.236	-0.704	0.461	0.235	-0.731	0.281	0.183	-0.69	0.085	0.239
1282	6.41	-0.77	0.973	0.419	-0.635	0.845	0.577	NaN	NaN	NaN	-0.559	0.669	0.629	-0.48	0.548	0.589	-0.494	0.46	0.596	-0.569	0.329	0.644	-0.642	0.153	0.575	-0.529	0.065	0.634	NaN	NaN	NaN	-0.676	0.871	0.226	-0.709	0.691	0.19	-0.706	0.538	0.236	-0.704	0.461	0.235	-0.731	0.281	0.183	-0.69	0.085	0.239
1283	6.415	-0.769	0.973	0.419	-0.632	0.843	0.577	NaN	NaN	NaN	-0.557	0.669	0.629	-0.48	0.548	0.588	-0.494	0.459	0.596	-0.565	0.327	0.645	-0.636	0.148	0.575	-0.519	0.063	0.633	NaN	NaN	NaN	-0.675	0.871	0.226	-0.708	0.691	0.19	-0.706	0.538	0.237	-0.703	0.461	0.236	-0.73	0.281	0.183	-0.69	0.085	0.239
1284	6.42	-0.768	0.973	0.42	-0.63	0.843	0.577	NaN	NaN	NaN	-0.556	0.669	0.629	-0.481	0.548	0.587	-0.493	0.458	0.595	-0.562	0.324	0.644	-0.629	0.144	0.576	-0.51	0.061	0.632	NaN	NaN	NaN	-0.675	0.871	0.227	-0.707	0.691	0.191	-0.705	0.538	0.237	-0.703	0.461	0.236	-0.73	0.281	0.183	-0.69	0.085	0.239
1285	6.425	-0.767	0.973	0.42	-0.629	0.843	0.577	NaN	NaN	NaN	-0.554	0.669	0.629	-0.48	0.547	0.586	-0.492	0.457	0.594	-0.559	0.321	0.644	-0.623	0.139	0.576	-0.501	0.059	0.631	NaN	NaN	NaN	-0.674	0.871	0.227	-0.707	0.691	0.191	-0.705	0.538	0.237	-0.702	0.461	0.237	-0.73	0.281	0.184	-0.69	0.085	0.239
1286	6.43	-0.765	0.973	0.421	-0.628	0.843	0.577	NaN	NaN	NaN	-0.553	0.668	0.629	-0.479	0.544	0.585	-0.492	0.455	0.593	-0.556	0.319	0.643	-0.616	0.135	0.576	-0.492	0.057	0.63	NaN	NaN	NaN	-0.674	0.871	0.228	-0.706	0.691	0.192	-0.704	0.538	0.238	-0.701	0.461	0.237	-0.73	0.281	0.184	-0.691	0.085	0.239
1287	6.435	-0.764	0.973	0.422	-0.626	0.844	0.577	NaN	NaN	NaN	-0.551	0.668	0.628	-0.481	0.545	0.585	-0.491	0.453	0.592	-0.552	0.316	0.643	-0.609	0.13	0.576	-0.484	0.054	0.628	NaN	NaN	NaN	-0.673	0.871	0.228	-0.706	0.691	0.192	-0.704	0.538	0.238	-0.701	0.461	0.237	-0.73	0.282	0.184	-0.692	0.085	0.239
1288	6.44	-0.763	0.973	0.423	-0.626	0.844	0.578	NaN	NaN	NaN	-0.55	0.667	0.628	-0.482	0.543	0.584	-0.491	0.452	0.591	-0.548	0.312	0.643	-0.603	0.126	0.576	-0.476	0.052	0.627	NaN	NaN	NaN	-0.672	0.87	0.229	-0.706	0.691	0.193	-0.703	0.538	0.238	-0.7	0.461	0.238	-0.73	0.282	0.185	-0.692	0.085	0.239
1289	6.445	-0.762	0.973	0.424	-0.626	0.846	0.579	NaN	NaN	NaN	-0.548	0.666	0.628	-0.481	0.54	0.582	-0.491	0.45	0.59	-0.545	0.31	0.643	-0.597	0.121	0.576	-0.467	0.05	0.625	NaN	NaN	NaN	-0.671	0.87	0.229	-0.706	0.692	0.194	-0.703	0.538	0.239	-0.7	0.461	0.238	-0.729	0.281	0.185	-0.692	0.085	0.239
1290	6.45	-0.761	0.972	0.425	-0.623	0.845	0.58	NaN	NaN	NaN	-0.545	0.665	0.627	-0.479	0.537	0.58	-0.491	0.448	0.589	-0.542	0.306	0.642	-0.59	0.117	0.576	-0.46	0.047	0.624	NaN	NaN	NaN	-0.671	0.87	0.23	-0.706	0.692	0.195	-0.702	0.538	0.239	-0.699	0.461	0.238	-0.729	0.281	0.185	-0.692	0.085	0.239
1291	6.455	-0.759	0.972	0.426	-0.619	0.843	0.579	NaN	NaN	NaN	-0.544	0.665	0.627	-0.478	0.535	0.577	-0.491	0.446	0.588	-0.538	0.303	0.642	-0.585	0.113	0.575	-0.453	0.045	0.622	NaN	NaN	NaN	-0.67	0.87	0.231	-0.706	0.692	0.195	-0.702	0.538	0.24	-0.699	0.461	0.238	-0.729	0.281	0.185	-0.692	0.085	0.239
1292	6.46	-0.758	0.971	0.427	-0.618	0.843	0.58	NaN	NaN	NaN	-0.543	0.664	0.627	-0.478	0.532	0.576	-0.491	0.444	0.587	-0.535	0.3	0.641	-0.58	0.109	0.574	-0.446	0.043	0.621	NaN	NaN	NaN	-0.67	0.87	0.232	-0.705	0.692	0.196	-0.701	0.538	0.24	-0.699	0.461	0.238	-0.729	0.281	0.185	-0.692	0.085	0.239
1293	6.465	-0.756	0.971	0.428	-0.619	0.845	0.582	NaN	NaN	NaN	-0.542	0.663	0.627	-0.478	0.53	0.574	-0.491	0.442	0.586	-0.531	0.296	0.639	-0.575	0.106	0.573	-0.441	0.042	0.62	NaN	NaN	NaN	-0.669	0.87	0.233	-0.705	0.693	0.196	-0.7	0.538	0.24	-0.698	0.461	0.238	-0.729	0.281	0.186	-0.692	0.085	0.239
1294	6.47	-0.755	0.971	0.43	-0.615	0.843	0.581	NaN	NaN	NaN	-0.54	0.661	0.626	-0.479	0.528	0.573	-0.491	0.44	0.585	-0.529	0.293	0.639	-0.57	0.102	0.572	-0.437	0.041	0.619	NaN	NaN	NaN	-0.668	0.87	0.234	-0.705	0.693	0.197	-0.699	0.538	0.241	-0.697	0.46	0.239	-0.729	0.281	0.186	-0.692	0.085	0.239
1295	6.475	-0.754	0.971	0.431	-0.61	0.841	0.58	NaN	NaN	NaN	-0.539	0.66	0.626	-0.48	0.526	0.572	-0.492	0.437	0.584	-0.527	0.291	0.638	-0.565	0.099	0.571	-0.434	0.039	0.618	NaN	NaN	NaN	-0.667	0.87	0.234	-0.704	0.693	0.197	-0.699	0.538	0.241	-0.696	0.46	0.239	-0.728	0.282	0.186	-0.692	0.085	0.239
1296	6.48	-0.752	0.97	0.432	-0.611	0.843	0.582	NaN	NaN	NaN	-0.538	0.659	0.626	-0.48	0.524	0.57	-0.492	0.435	0.583	-0.526	0.288	0.636	-0.562	0.097	0.57	-0.433	0.037	0.617	NaN	NaN	NaN	-0.667	0.87	0.235	-0.703	0.693	0.198	-0.698	0.538	0.242	-0.696	0.461	0.239	-0.728	0.282	0.186	-0.691	0.085	0.239
1297	6.485	-0.75	0.97	0.434	-0.61	0.843	0.583	NaN	NaN	NaN	-0.537	0.657	0.625	-0.48	0.521	0.569	-0.493	0.434	0.582	-0.524	0.286	0.635	-0.559	0.095	0.569	-0.432	0.033	0.616	NaN	NaN	NaN	-0.666	0.87	0.236	-0.703	0.693	0.199	-0.698	0.538	0.242	-0.696	0.461	0.24	-0.728	0.282	0.186	-0.691	0.085	0.239
1298	6.49	-0.748	0.969	0.435	-0.606	0.841	0.583	NaN	NaN	NaN	-0.536	0.655	0.625	-0.483	0.52	0.569	-0.493	0.432	0.581	-0.523	0.285	0.634	-0.559	0.095	0.569	-0.431	0.032	0.616	NaN	NaN	NaN	-0.665	0.87	0.237	-0.702	0.692	0.2	-0.697	0.538	0.243	-0.696	0.461	0.241	-0.728	0.282	0.187	-0.691	0.085	0.239
1299	6.495	-0.747	0.969	0.437	-0.601	0.839	0.582	NaN	NaN	NaN	-0.535	0.654	0.625	-0.486	0.52	0.57	-0.492	0.431	0.581	-0.523	0.285	0.633	-0.56	0.094	0.569	-0.431	0.032	0.616	NaN	NaN	NaN	-0.664	0.87	0.238	-0.701	0.693	0.201	-0.696	0.538	0.244	-0.696	0.461	0.241	-0.728	0.283	0.187	-0.691	0.085	0.239
1300	6.5	-0.745	0.969	0.439	NaN	NaN	NaN	NaN	NaN	NaN	-0.534	0.652	0.624	-0.488	0.521	0.57	-0.492	0.431	0.58	-0.524	0.287	0.633	-0.561	0.094	0.569	-0.432	0.032	0.616	NaN	NaN	NaN	-0.663	0.87	0.239	-0.7	0.693	0.201	-0.696	0.538	0.245	-0.695	0.461	0.242	-0.728	0.284	0.188	-0.691	0.085	0.239
1301	6.505	-0.744	0.968	0.44	-0.592	0.835	0.582	NaN	NaN	NaN	-0.532	0.651	0.624	-0.484	0.519	0.568	-0.49	0.432	0.579	-0.526	0.289	0.632	-0.563	0.096	0.569	-0.433	0.033	0.617	NaN	NaN	NaN	-0.663	0.871	0.24	-0.699	0.693	0.202	-0.696	0.539	0.245	-0.695	0.462	0.243	-0.728	0.284	0.189	-0.691	0.085	0.239
1302	6.51	-0.743	0.969	0.441	-0.591	0.835	0.582	NaN	NaN	NaN	-0.531	0.65	0.623	-0.478	0.518	0.565	-0.488	0.433	0.578	-0.528	0.291	0.632	-0.565	0.098	0.569	-0.433	0.034	0.617	NaN	NaN	NaN	-0.662	0.871	0.241	-0.699	0.693	0.202	-0.695	0.539	0.246	-0.695	0.462	0.243	-0.728	0.285	0.189	-0.691	0.085	0.239
1303	6.515	-0.741	0.969	0.443	-0.588	0.835	0.583	NaN	NaN	NaN	-0.528	0.649	0.623	-0.473	0.519	0.563	-0.486	0.433	0.578	-0.529	0.292	0.632	-0.566	0.099	0.568	-0.433	0.033	0.616	NaN	NaN	NaN	-0.661	0.87	0.241	-0.698	0.694	0.203	-0.695	0.539	0.247	-0.694	0.462	0.244	-0.728	0.285	0.189	-0.691	0.085	0.239
1304	6.52	-0.74	0.969	0.444	-0.586	0.834	0.583	NaN	NaN	NaN	-0.525	0.649	0.623	-0.468	0.52	0.562	-0.484	0.434	0.577	-0.53	0.292	0.631	-0.567	0.101	0.568	-0.432	0.032	0.616	NaN	NaN	NaN	-0.659	0.871	0.242	-0.697	0.694	0.205	-0.694	0.539	0.248	-0.693	0.462	0.245	-0.728	0.285	0.189	-0.691	0.086	0.24
1305	6.525	-0.739	0.969	0.445	-0.582	0.834	0.583	NaN	NaN	NaN	-0.521	0.65	0.622	-0.464	0.521	0.56	-0.482	0.435	0.576	-0.53	0.293	0.63	-0.567	0.103	0.567	-0.432	0.032	0.616	NaN	NaN	NaN	-0.659	0.871	0.243	-0.696	0.694	0.206	-0.694	0.539	0.248	-0.693	0.462	0.246	-0.728	0.285	0.19	-0.692	0.086	0.24
1306	6.53	-0.738	0.969	0.446	-0.58	0.834	0.583	NaN	NaN	NaN	-0.517	0.651	0.622	-0.46	0.522	0.559	-0.481	0.435	0.576	-0.53	0.293	0.629	-0.566	0.104	0.567	-0.432	0.032	0.616	NaN	NaN	NaN	-0.66	0.871	0.244	-0.696	0.694	0.206	-0.693	0.54	0.249	-0.693	0.462	0.246	-0.727	0.285	0.19	-0.692	0.086	0.24
1307	6.535	-0.737	0.97	0.447	-0.578	0.835	0.583	NaN	NaN	NaN	-0.514	0.653	0.622	-0.458	0.523	0.558	-0.48	0.435	0.576	-0.528	0.293	0.629	-0.566	0.104	0.567	-0.432	0.032	0.616	NaN	NaN	NaN	-0.661	0.872	0.244	-0.695	0.694	0.207	-0.693	0.54	0.25	-0.693	0.462	0.247	-0.728	0.286	0.191	-0.692	0.086	0.24
1308	6.54	-0.735	0.97	0.448	-0.576	0.835	0.585	NaN	NaN	NaN	-0.51	0.654	0.623	-0.457	0.523	0.557	-0.478	0.435	0.576	-0.525	0.293	0.629	-0.564	0.103	0.568	-0.431	0.032	0.615	NaN	NaN	NaN	-0.659	0.872	0.247	-0.695	0.695	0.209	-0.693	0.54	0.251	-0.692	0.463	0.248	-0.728	0.287	0.192	-0.692	0.087	0.241
1309	6.545	-0.734	0.969	0.45	-0.575	0.836	0.587	NaN	NaN	NaN	-0.507	0.655	0.623	-0.457	0.524	0.557	-0.477	0.435	0.575	-0.521	0.292	0.63	-0.562	0.102	0.569	-0.431	0.032	0.615	NaN	NaN	NaN	-0.658	0.872	0.247	-0.695	0.695	0.21	-0.692	0.54	0.252	-0.693	0.463	0.249	-0.729	0.287	0.193	-0.692	0.087	0.241
1310	6.55	-0.732	0.97	0.451	-0.574	0.837	0.588	NaN	NaN	NaN	-0.505	0.656	0.623	-0.457	0.523	0.557	-0.476	0.434	0.575	-0.517	0.291	0.631	-0.561	0.101	0.57	-0.431	0.032	0.615	NaN	NaN	NaN	-0.66	0.872	0.248	-0.695	0.695	0.211	-0.692	0.54	0.253	-0.693	0.463	0.249	-0.729	0.287	0.193	-0.692	0.087	0.241
1311	6.555	-0.731	0.97	0.452	-0.573	0.837	0.588	NaN	NaN	NaN	-0.503	0.656	0.623	-0.457	0.523	0.558	-0.475	0.433	0.575	-0.513	0.289	0.632	-0.559	0.099	0.571	-0.431	0.031	0.615	NaN	NaN	NaN	-0.66	0.873	0.249	-0.695	0.695	0.212	-0.692	0.54	0.254	-0.693	0.463	0.25	-0.729	0.288	0.194	-0.692	0.087	0.241
1312	6.56	-0.73	0.97	0.454	-0.571	0.837	0.589	NaN	NaN	NaN	-0.502	0.656	0.624	-0.458	0.523	0.558	-0.475	0.433	0.575	-0.509	0.287	0.633	-0.558	0.098	0.571	-0.431	0.031	0.615	NaN	NaN	NaN	-0.659	0.873	0.25	-0.695	0.696	0.214	-0.692	0.541	0.255	-0.692	0.463	0.252	-0.729	0.288	0.194	-0.692	0.087	0.241
1313	6.565	-0.729	0.97	0.455	-0.571	0.837	0.591	NaN	NaN	NaN	-0.502	0.655	0.624	-0.459	0.522	0.559	-0.474	0.432	0.576	-0.505	0.285	0.633	-0.558	0.097	0.572	-0.431	0.031	0.615	NaN	NaN	NaN	-0.656	0.872	0.253	-0.695	0.696	0.215	-0.692	0.541	0.256	-0.692	0.464	0.253	-0.729	0.288	0.195	-0.692	0.087	0.242
1314	6.57	-0.727	0.97	0.457	-0.57	0.838	0.592	NaN	NaN	NaN	-0.502	0.655	0.625	-0.461	0.522	0.561	-0.473	0.431	0.576	-0.503	0.284	0.632	-0.558	0.097	0.572	-0.431	0.031	0.615	NaN	NaN	NaN	-0.656	0.873	0.254	-0.695	0.696	0.216	-0.692	0.541	0.258	-0.692	0.464	0.254	-0.728	0.288	0.196	-0.692	0.087	0.242
1315	6.575	-0.725	0.971	0.458	-0.568	0.839	0.593	NaN	NaN	NaN	-0.502	0.654	0.626	-0.461	0.521	0.561	-0.472	0.43	0.576	-0.501	0.283	0.632	-0.558	0.097	0.572	-0.431	0.031	0.615	NaN	NaN	NaN	-0.657	0.873	0.254	-0.695	0.697	0.218	-0.691	0.541	0.259	-0.691	0.464	0.255	-0.728	0.289	0.197	-0.692	0.087	0.242
1316	6.58	-0.724	0.971	0.46	-0.565	0.838	0.594	NaN	NaN	NaN	-0.501	0.653	0.627	-0.461	0.521	0.562	-0.471	0.43	0.576	-0.5	0.282	0.633	-0.559	0.097	0.572	-0.431	0.031	0.615	NaN	NaN	NaN	-0.657	0.874	0.255	-0.695	0.697	0.219	-0.691	0.541	0.26	-0.691	0.465	0.255	-0.728	0.289	0.198	-0.692	0.087	0.242
1317	6.585	-0.722	0.971	0.461	-0.564	0.838	0.594	NaN	NaN	NaN	-0.501	0.652	0.628	-0.46	0.521	0.562	-0.47	0.43	0.576	-0.499	0.282	0.633	-0.559	0.098	0.571	-0.431	0.031	0.615	NaN	NaN	NaN	-0.656	0.874	0.257	-0.695	0.697	0.221	-0.691	0.542	0.261	-0.691	0.465	0.256	-0.728	0.289	0.199	-0.692	0.088	0.242
1318	6.59	-0.721	0.972	0.463	NaN	NaN	NaN	NaN	NaN	NaN	-0.501	0.652	0.628	-0.459	0.52	0.562	-0.469	0.43	0.576	-0.499	0.282	0.634	-0.559	0.099	0.571	-0.431	0.031	0.615	NaN	NaN	NaN	-0.655	0.874	0.258	-0.695	0.697	0.222	-0.69	0.542	0.262	-0.69	0.465	0.257	-0.729	0.29	0.2	-0.692	0.088	0.243
1319	6.595	-0.719	0.972	0.465	NaN	NaN	NaN	NaN	NaN	NaN	-0.501	0.651	0.629	-0.458	0.52	0.563	-0.468	0.43	0.577	-0.5	0.282	0.634	-0.56	0.099	0.571	-0.431	0.031	0.615	NaN	NaN	NaN	-0.655	0.874	0.26	-0.695	0.697	0.223	-0.689	0.542	0.264	-0.689	0.465	0.258	-0.729	0.291	0.201	-0.692	0.088	0.243
1320	6.6	-0.718	0.972	0.467	-0.556	0.839	0.598	NaN	NaN	NaN	-0.5	0.65	0.63	-0.457	0.519	0.563	-0.467	0.43	0.577	-0.5	0.282	0.635	-0.56	0.099	0.571	-0.431	0.031	0.615	NaN	NaN	NaN	-0.654	0.874	0.261	-0.695	0.698	0.225	-0.689	0.542	0.265	-0.688	0.465	0.259	-0.729	0.291	0.202	-0.692	0.088	0.243
1321	6.605	-0.717	0.973	0.468	-0.554	0.839	0.599	NaN	NaN	NaN	-0.499	0.65	0.631	-0.456	0.518	0.562	-0.467	0.43	0.577	-0.501	0.283	0.635	-0.56	0.099	0.571	-0.431	0.031	0.615	NaN	NaN	NaN	-0.653	0.874	0.263	-0.695	0.698	0.227	-0.688	0.542	0.266	-0.688	0.466	0.26	-0.729	0.291	0.203	-0.692	0.089	0.243
1322	6.61	-0.715	0.973	0.47	-0.552	0.84	0.599	NaN	NaN	NaN	-0.498	0.65	0.632	-0.455	0.518	0.563	-0.468	0.431	0.578	-0.503	0.283	0.635	-0.559	0.099	0.572	-0.431	0.031	0.615	NaN	NaN	NaN	-0.653	0.875	0.264	-0.694	0.698	0.228	-0.687	0.543	0.267	-0.687	0.466	0.261	-0.729	0.292	0.204	-0.692	0.089	0.244
1323	6.615	-0.714	0.973	0.471	-0.551	0.84	0.601	NaN	NaN	NaN	-0.497	0.65	0.633	-0.454	0.517	0.563	-0.469	0.43	0.579	-0.505	0.284	0.635	-0.559	0.098	0.572	-0.431	0.031	0.615	NaN	NaN	NaN	-0.652	0.875	0.266	-0.694	0.698	0.229	-0.687	0.543	0.268	-0.686	0.467	0.262	-0.729	0.293	0.204	-0.692	0.09	0.244
1324	6.62	-0.713	0.974	0.473	-0.549	0.841	0.602	NaN	NaN	NaN	-0.497	0.651	0.634	-0.454	0.517	0.564	-0.47	0.43	0.58	-0.506	0.284	0.635	-0.559	0.098	0.572	-0.431	0.031	0.615	NaN	NaN	NaN	-0.651	0.875	0.267	-0.694	0.699	0.231	-0.686	0.543	0.269	-0.685	0.467	0.262	-0.728	0.293	0.205	-0.692	0.09	0.244
1325	6.625	-0.712	0.974	0.475	-0.547	0.842	0.603	NaN	NaN	NaN	-0.496	0.651	0.635	-0.454	0.518	0.565	-0.471	0.43	0.581	-0.507	0.284	0.636	-0.559	0.098	0.572	-0.431	0.031	0.615	NaN	NaN	NaN	-0.65	0.875	0.269	-0.693	0.699	0.232	-0.685	0.544	0.27	-0.684	0.467	0.263	-0.728	0.294	0.205	-0.692	0.09	0.245
1326	6.63	-0.71	0.974	0.476	-0.545	0.842	0.604	NaN	NaN	NaN	-0.494	0.651	0.636	-0.455	0.518	0.566	-0.472	0.43	0.582	-0.508	0.284	0.636	-0.559	0.098	0.572	-0.431	0.031	0.615	NaN	NaN	NaN	-0.649	0.876	0.27	-0.692	0.699	0.233	-0.684	0.544	0.271	-0.683	0.467	0.264	-0.727	0.294	0.206	-0.692	0.091	0.245
1327	6.635	-0.709	0.974	0.477	-0.544	0.843	0.605	NaN	NaN	NaN	-0.492	0.652	0.636	-0.454	0.519	0.567	-0.473	0.429	0.583	-0.508	0.283	0.637	-0.559	0.098	0.572	-0.431	0.031	0.615	NaN	NaN	NaN	-0.648	0.876	0.271	-0.691	0.699	0.234	-0.683	0.544	0.271	-0.682	0.468	0.265	-0.726	0.295	0.206	-0.692	0.091	0.245
1328	6.64	-0.707	0.975	0.478	-0.543	0.844	0.607	NaN	NaN	NaN	-0.49	0.652	0.637	-0.454	0.518	0.568	-0.472	0.429	0.583	-0.508	0.283	0.637	-0.559	0.098	0.572	-0.431	0.031	0.615	NaN	NaN	NaN	-0.647	0.875	0.273	-0.691	0.7	0.236	-0.682	0.544	0.272	-0.681	0.468	0.266	-0.725	0.295	0.207	-0.692	0.091	0.246
1329	6.645	-0.706	0.974	0.48	-0.542	0.844	0.608	NaN	NaN	NaN	-0.488	0.652	0.638	-0.453	0.518	0.568	-0.472	0.429	0.583	-0.508	0.283	0.638	-0.559	0.098	0.572	-0.431	0.031	0.615	NaN	NaN	NaN	-0.646	0.875	0.274	-0.69	0.7	0.237	-0.681	0.545	0.273	-0.68	0.469	0.266	-0.724	0.295	0.207	-0.691	0.092	0.246
1330	6.65	-0.705	0.974	0.481	-0.541	0.845	0.61	NaN	NaN	NaN	-0.487	0.652	0.638	-0.452	0.519	0.569	-0.471	0.429	0.584	-0.508	0.283	0.639	-0.559	0.098	0.572	-0.431	0.031	0.615	NaN	NaN	NaN	-0.645	0.876	0.275	-0.689	0.7	0.238	-0.679	0.545	0.274	-0.679	0.469	0.266	-0.724	0.295	0.208	-0.691	0.092	0.246
1331	6.655	-0.704	0.975	0.482	-0.54	0.845	0.612	NaN	NaN	NaN	-0.485	0.653	0.639	-0.451	0.519	0.569	-0.471	0.429	0.584	-0.508	0.282	0.639	-0.559	0.098	0.573	-0.431	0.031	0.615	NaN	NaN	NaN	-0.643	0.876	0.277	-0.687	0.701	0.239	-0.678	0.545	0.274	-0.677	0.469	0.267	-0.723	0.295	0.208	-0.691	0.092	0.246
1332	6.66	-0.703	0.975	0.483	-0.539	0.846	0.613	NaN	NaN	NaN	-0.484	0.653	0.64	-0.451	0.519	0.569	-0.469	0.429	0.584	-0.506	0.282	0.639	-0.559	0.098	0.573	-0.431	0.031	0.615	NaN	NaN	NaN	-0.642	0.876	0.278	-0.686	0.701	0.24	-0.676	0.545	0.275	-0.675	0.469	0.267	-0.722	0.296	0.209	-0.691	0.092	0.246
1333	6.665	-0.702	0.975	0.485	-0.538	0.846	0.614	NaN	NaN	NaN	-0.482	0.653	0.641	-0.45	0.519	0.57	-0.468	0.429	0.585	-0.505	0.282	0.639	-0.559	0.098	0.573	-0.431	0.031	0.615	NaN	NaN	NaN	-0.641	0.876	0.279	-0.684	0.7	0.241	-0.675	0.545	0.275	-0.674	0.469	0.268	-0.721	0.296	0.209	-0.691	0.092	0.246
1334	6.67	-0.701	0.975	0.486	-0.537	0.846	0.616	NaN	NaN	NaN	-0.48	0.653	0.641	-0.448	0.519	0.57	-0.467	0.429	0.585	-0.503	0.281	0.639	-0.559	0.098	0.573	-0.431	0.031	0.615	NaN	NaN	NaN	-0.639	0.875	0.28	-0.683	0.7	0.242	-0.673	0.545	0.276	-0.672	0.469	0.268	-0.72	0.296	0.21	-0.691	0.092	0.247
1335	6.675	-0.7	0.975	0.487	-0.536	0.846	0.617	NaN	NaN	NaN	-0.478	0.653	0.642	-0.447	0.519	0.57	-0.466	0.429	0.585	-0.501	0.281	0.639	-0.559	0.098	0.573	-0.431	0.031	0.615	NaN	NaN	NaN	-0.638	0.875	0.281	-0.681	0.7	0.243	-0.672	0.545	0.277	-0.67	0.469	0.269	-0.719	0.297	0.21	-0.691	0.092	0.247
1336	6.68	-0.699	0.975	0.488	-0.535	0.846	0.618	NaN	NaN	NaN	-0.476	0.653	0.642	-0.446	0.519	0.571	-0.465	0.429	0.585	-0.5	0.28	0.64	-0.559	0.098	0.573	-0.431	0.031	0.615	NaN	NaN	NaN	-0.637	0.875	0.282	-0.68	0.7	0.244	-0.67	0.545	0.277	-0.668	0.469	0.269	-0.718	0.297	0.211	-0.691	0.092	0.247
1337	6.685	-0.698	0.975	0.489	-0.534	0.845	0.62	NaN	NaN	NaN	-0.475	0.653	0.643	-0.446	0.519	0.571	-0.463	0.428	0.586	-0.498	0.279	0.64	-0.559	0.098	0.573	-0.431	0.031	0.615	NaN	NaN	NaN	-0.636	0.875	0.284	-0.678	0.7	0.245	-0.667	0.545	0.277	-0.667	0.469	0.269	-0.717	0.297	0.211	-0.691	0.092	0.248
1338	6.69	-0.696	0.975	0.491	-0.533	0.845	0.622	NaN	NaN	NaN	-0.474	0.652	0.644	-0.445	0.519	0.572	-0.462	0.428	0.586	-0.497	0.279	0.64	-0.559	0.098	0.573	-0.431	0.031	0.615	NaN	NaN	NaN	-0.635	0.875	0.285	-0.677	0.701	0.245	-0.665	0.545	0.278	-0.664	0.469	0.269	-0.716	0.298	0.211	-0.69	0.093	0.248
1339	6.695	-0.696	0.974	0.492	-0.532	0.845	0.622	NaN	NaN	NaN	-0.473	0.652	0.645	-0.444	0.518	0.572	-0.461	0.427	0.586	-0.497	0.279	0.64	-0.559	0.098	0.573	-0.431	0.031	0.615	NaN	NaN	NaN	-0.633	0.875	0.286	-0.675	0.701	0.246	-0.664	0.545	0.278	-0.662	0.469	0.269	-0.715	0.298	0.212	-0.69	0.093	0.248
1340	6.7	-0.695	0.974	0.493	-0.53	0.845	0.623	NaN	NaN	NaN	-0.472	0.652	0.645	-0.444	0.518	0.573	-0.461	0.427	0.586	-0.497	0.278	0.64	-0.559	0.098	0.574	-0.431	0.031	0.615	NaN	NaN	NaN	-0.632	0.874	0.287	-0.673	0.7	0.247	-0.661	0.545	0.279	-0.659	0.469	0.27	-0.713	0.299	0.212	-0.69	0.093	0.248
1341	6.705	-0.694	0.974	0.495	-0.528	0.844	0.623	NaN	NaN	NaN	-0.471	0.651	0.646	-0.443	0.518	0.573	-0.46	0.427	0.587	-0.496	0.278	0.64	-0.559	0.098	0.574	-0.431	0.031	0.615	NaN	NaN	NaN	-0.631	0.874	0.288	-0.67	0.7	0.247	-0.659	0.545	0.279	-0.657	0.469	0.27	-0.711	0.299	0.212	-0.689	0.093	0.249
1342	6.71	-0.693	0.974	0.496	-0.527	0.843	0.624	NaN	NaN	NaN	-0.471	0.651	0.647	-0.442	0.517	0.573	-0.46	0.427	0.587	-0.496	0.278	0.641	-0.559	0.098	0.574	-0.431	0.031	0.615	NaN	NaN	NaN	-0.63	0.874	0.29	-0.668	0.7	0.248	-0.656	0.545	0.279	-0.654	0.469	0.27	-0.709	0.299	0.212	-0.689	0.094	0.249
1343	6.715	-0.692	0.974	0.497	-0.526	0.843	0.625	NaN	NaN	NaN	-0.471	0.651	0.648	-0.442	0.516	0.574	-0.46	0.426	0.588	-0.497	0.278	0.641	-0.559	0.098	0.574	-0.431	0.031	0.615	NaN	NaN	NaN	-0.629	0.875	0.291	-0.666	0.7	0.248	-0.654	0.545	0.279	-0.651	0.47	0.27	-0.707	0.299	0.212	-0.689	0.094	0.249
1344	6.72	-0.691	0.973	0.499	-0.525	0.843	0.627	NaN	NaN	NaN	-0.471	0.65	0.649	-0.441	0.516	0.574	-0.46	0.426	0.589	-0.497	0.278	0.641	-0.559	0.098	0.574	-0.431	0.031	0.615	NaN	NaN	NaN	-0.628	0.875	0.292	-0.664	0.7	0.249	-0.651	0.545	0.279	-0.648	0.47	0.27	-0.705	0.3	0.212	-0.688	0.094	0.249
1345	6.725	-0.69	0.974	0.5	-0.524	0.843	0.628	NaN	NaN	NaN	-0.47	0.65	0.65	-0.44	0.515	0.575	-0.46	0.426	0.589	-0.497	0.278	0.641	-0.559	0.098	0.574	-0.431	0.031	0.615	NaN	NaN	NaN	-0.627	0.875	0.293	-0.663	0.7	0.25	-0.648	0.545	0.279	-0.645	0.47	0.269	-0.703	0.3	0.212	-0.688	0.095	0.249
1346	6.73	-0.689	0.973	0.501	-0.524	0.843	0.628	NaN	NaN	NaN	-0.47	0.649	0.651	-0.44	0.515	0.575	-0.46	0.426	0.59	-0.497	0.277	0.642	-0.559	0.097	0.574	-0.431	0.03	0.615	NaN	NaN	NaN	-0.626	0.875	0.294	-0.66	0.701	0.25	-0.644	0.545	0.279	-0.641	0.47	0.269	-0.701	0.301	0.211	-0.688	0.095	0.249
1347	6.735	-0.688	0.973	0.502	-0.523	0.843	0.629	NaN	NaN	NaN	-0.47	0.649	0.652	-0.44	0.515	0.576	-0.46	0.425	0.591	-0.498	0.277	0.642	-0.559	0.097	0.574	-0.431	0.03	0.615	NaN	NaN	NaN	-0.624	0.874	0.295	-0.658	0.7	0.251	-0.641	0.545	0.279	-0.638	0.47	0.269	-0.698	0.301	0.211	-0.687	0.096	0.25
1348	6.74	-0.687	0.973	0.504	-0.523	0.843	0.631	NaN	NaN	NaN	-0.47	0.649	0.653	-0.441	0.515	0.579	-0.46	0.425	0.591	-0.498	0.277	0.643	-0.559	0.097	0.574	-0.431	0.03	0.615	NaN	NaN	NaN	-0.623	0.874	0.296	-0.655	0.7	0.251	-0.638	0.545	0.279	-0.635	0.47	0.268	-0.695	0.301	0.211	-0.687	0.097	0.25
1349	6.745	-0.687	0.973	0.505	-0.523	0.843	0.632	NaN	NaN	NaN	-0.47	0.649	0.654	-0.441	0.515	0.579	-0.46	0.425	0.592	-0.498	0.277	0.644	-0.559	0.097	0.574	-0.431	0.03	0.616	NaN	NaN	NaN	-0.622	0.874	0.297	-0.652	0.701	0.252	-0.634	0.545	0.278	-0.631	0.47	0.268	-0.693	0.302	0.21	-0.686	0.098	0.25
1350	6.75	-0.686	0.973	0.506	-0.522	0.843	0.633	NaN	NaN	NaN	-0.47	0.648	0.655	-0.441	0.515	0.58	-0.46	0.425	0.593	-0.499	0.277	0.644	-0.559	0.097	0.574	-0.431	0.03	0.616	NaN	NaN	NaN	-0.621	0.875	0.299	-0.649	0.701	0.252	-0.631	0.545	0.278	-0.627	0.47	0.267	-0.691	0.304	0.21	-0.686	0.098	0.25
1351	6.755	-0.685	0.973	0.507	-0.521	0.843	0.634	NaN	NaN	NaN	-0.47	0.648	0.656	-0.44	0.515	0.58	-0.46	0.425	0.594	-0.499	0.277	0.645	-0.558	0.097	0.574	-0.431	0.03	0.616	NaN	NaN	NaN	-0.62	0.875	0.3	-0.647	0.701	0.252	-0.627	0.546	0.278	-0.623	0.471	0.266	-0.689	0.305	0.21	-0.685	0.099	0.25
1352	6.76	-0.684	0.973	0.508	-0.52	0.843	0.636	NaN	NaN	NaN	-0.47	0.648	0.657	-0.441	0.514	0.582	-0.46	0.425	0.595	-0.499	0.276	0.646	-0.558	0.097	0.575	-0.43	0.03	0.616	NaN	NaN	NaN	-0.619	0.875	0.301	-0.645	0.702	0.252	-0.624	0.546	0.277	-0.62	0.472	0.266	-0.686	0.305	0.209	-0.684	0.1	0.25
1353	6.765	-0.683	0.973	0.509	-0.521	0.844	0.637	NaN	NaN	NaN	-0.47	0.648	0.658	-0.441	0.514	0.583	-0.461	0.425	0.596	-0.499	0.276	0.646	-0.558	0.097	0.575	-0.43	0.03	0.616	NaN	NaN	NaN	-0.618	0.875	0.301	-0.642	0.702	0.253	-0.62	0.547	0.277	-0.616	0.472	0.265	-0.684	0.307	0.208	-0.683	0.101	0.25
1354	6.77	-0.683	0.973	0.51	-0.52	0.844	0.638	NaN	NaN	NaN	-0.47	0.648	0.659	-0.441	0.514	0.584	-0.46	0.425	0.596	-0.499	0.275	0.647	-0.558	0.097	0.575	-0.43	0.03	0.616	NaN	NaN	NaN	-0.617	0.875	0.302	-0.639	0.702	0.253	-0.616	0.547	0.276	-0.612	0.473	0.265	-0.681	0.308	0.208	-0.682	0.102	0.25
1355	6.775	-0.682	0.973	0.511	-0.518	0.843	0.638	NaN	NaN	NaN	-0.47	0.648	0.66	-0.442	0.514	0.585	-0.46	0.425	0.597	-0.499	0.275	0.647	-0.558	0.097	0.575	-0.43	0.03	0.616	NaN	NaN	NaN	-0.616	0.875	0.303	-0.636	0.703	0.253	-0.612	0.548	0.275	-0.608	0.473	0.264	-0.678	0.309	0.208	-0.681	0.104	0.25
1356	6.78	-0.681	0.973	0.512	-0.516	0.843	0.639	NaN	NaN	NaN	-0.469	0.648	0.661	-0.442	0.514	0.586	-0.46	0.425	0.598	-0.498	0.275	0.647	-0.558	0.097	0.575	-0.43	0.03	0.616	NaN	NaN	NaN	-0.615	0.876	0.304	-0.633	0.703	0.253	-0.608	0.549	0.274	-0.604	0.474	0.263	-0.675	0.309	0.207	-0.68	0.105	0.25
1357	6.785	-0.68	0.973	0.513	-0.515	0.842	0.64	NaN	NaN	NaN	-0.469	0.648	0.662	-0.442	0.514	0.587	-0.46	0.424	0.598	-0.498	0.275	0.647	-0.558	0.097	0.575	-0.43	0.03	0.616	NaN	NaN	NaN	-0.614	0.877	0.305	-0.63	0.703	0.253	-0.604	0.55	0.274	-0.6	0.475	0.262	-0.672	0.31	0.206	-0.679	0.106	0.25
1358	6.79	-0.68	0.973	0.515	-0.516	0.843	0.642	NaN	NaN	NaN	-0.469	0.648	0.663	-0.442	0.515	0.588	-0.46	0.424	0.599	-0.498	0.274	0.647	-0.558	0.097	0.575	-0.43	0.03	0.616	NaN	NaN	NaN	-0.613	0.877	0.306	-0.627	0.704	0.253	-0.599	0.55	0.273	-0.596	0.476	0.261	-0.669	0.311	0.206	-0.678	0.108	0.25
1359	6.795	-0.679	0.973	0.516	-0.515	0.844	0.643	NaN	NaN	NaN	-0.468	0.647	0.664	-0.441	0.515	0.589	-0.46	0.424	0.599	-0.498	0.274	0.647	-0.558	0.097	0.575	-0.43	0.03	0.616	NaN	NaN	NaN	-0.612	0.877	0.306	-0.625	0.705	0.253	-0.595	0.551	0.272	-0.592	0.477	0.259	-0.665	0.312	0.205	-0.677	0.109	0.25
1360	6.8	-0.678	0.973	0.516	-0.514	0.843	0.644	NaN	NaN	NaN	-0.468	0.647	0.664	-0.44	0.515	0.589	-0.46	0.424	0.6	-0.498	0.274	0.648	-0.559	0.097	0.575	-0.43	0.03	0.616	NaN	NaN	NaN	-0.61	0.877	0.307	-0.621	0.705	0.253	-0.591	0.552	0.271	-0.588	0.478	0.258	-0.662	0.314	0.205	-0.675	0.111	0.249
1361	6.805	-0.677	0.973	0.517	-0.514	0.843	0.645	NaN	NaN	NaN	-0.467	0.647	0.665	-0.44	0.514	0.589	-0.46	0.424	0.6	-0.498	0.274	0.648	-0.559	0.097	0.575	-0.43	0.03	0.616	NaN	NaN	NaN	-0.609	0.878	0.308	-0.617	0.705	0.252	-0.587	0.553	0.27	-0.584	0.478	0.257	-0.659	0.315	0.204	-0.674	0.112	0.249
1362	6.81	-0.676	0.973	0.518	-0.514	0.843	0.647	NaN	NaN	NaN	-0.467	0.647	0.666	-0.44	0.514	0.59	-0.46	0.424	0.601	-0.499	0.274	0.649	-0.559	0.097	0.575	-0.43	0.03	0.616	NaN	NaN	NaN	-0.608	0.878	0.309	-0.614	0.706	0.252	-0.583	0.553	0.269	-0.579	0.479	0.256	-0.656	0.317	0.203	-0.672	0.114	0.249
1363	6.815	-0.676	0.973	0.519	-0.513	0.844	0.648	NaN	NaN	NaN	-0.466	0.647	0.667	-0.44	0.514	0.59	-0.461	0.423	0.602	-0.499	0.274	0.65	-0.559	0.097	0.575	-0.43	0.03	0.616	NaN	NaN	NaN	-0.607	0.879	0.309	-0.611	0.707	0.251	-0.579	0.554	0.268	-0.575	0.48	0.255	-0.653	0.318	0.202	-0.671	0.116	0.249
1364	6.82	-0.675	0.974	0.52	-0.513	0.844	0.648	NaN	NaN	NaN	-0.466	0.647	0.668	-0.439	0.514	0.59	-0.461	0.423	0.603	-0.499	0.274	0.65	-0.559	0.097	0.575	-0.43	0.03	0.616	NaN	NaN	NaN	-0.605	0.879	0.31	-0.607	0.707	0.251	-0.575	0.555	0.267	-0.571	0.482	0.254	-0.65	0.32	0.201	-0.669	0.118	0.248
1365	6.825	-0.674	0.974	0.52	-0.511	0.845	0.649	NaN	NaN	NaN	-0.466	0.648	0.669	-0.439	0.514	0.592	-0.461	0.423	0.603	-0.5	0.274	0.651	-0.559	0.097	0.575	-0.43	0.029	0.616	NaN	NaN	NaN	-0.604	0.879	0.311	-0.604	0.709	0.251	-0.571	0.556	0.266	-0.566	0.483	0.252	-0.646	0.321	0.2	-0.668	0.12	0.248
1366	6.83	-0.674	0.974	0.521	-0.511	0.845	0.651	NaN	NaN	NaN	-0.466	0.648	0.67	-0.44	0.514	0.593	-0.461	0.424	0.604	-0.5	0.274	0.651	-0.559	0.097	0.575	-0.43	0.029	0.616	NaN	NaN	NaN	-0.603	0.879	0.311	-0.601	0.71	0.251	-0.566	0.557	0.265	-0.562	0.484	0.251	-0.642	0.323	0.199	-0.666	0.122	0.248
1367	6.835	-0.673	0.974	0.522	-0.511	0.845	0.652	NaN	NaN	NaN	-0.465	0.648	0.67	-0.44	0.513	0.594	-0.461	0.424	0.605	-0.501	0.274	0.652	-0.558	0.097	0.575	-0.43	0.029	0.616	NaN	NaN	NaN	-0.601	0.88	0.312	-0.597	0.711	0.25	-0.563	0.558	0.264	-0.558	0.486	0.25	-0.639	0.325	0.198	-0.665	0.125	0.247
1368	6.84	-0.672	0.974	0.523	-0.51	0.845	0.652	NaN	NaN	NaN	-0.465	0.648	0.671	-0.44	0.514	0.595	-0.461	0.424	0.606	-0.501	0.274	0.652	-0.558	0.097	0.575	-0.43	0.029	0.616	NaN	NaN	NaN	-0.6	0.881	0.313	-0.594	0.712	0.25	-0.558	0.559	0.263	-0.553	0.487	0.249	-0.634	0.326	0.197	-0.663	0.127	0.247
1369	6.845	-0.672	0.974	0.523	-0.509	0.845	0.653	NaN	NaN	NaN	-0.464	0.648	0.672	-0.44	0.514	0.595	-0.462	0.424	0.606	-0.501	0.274	0.653	-0.558	0.097	0.575	-0.43	0.029	0.616	NaN	NaN	NaN	-0.598	0.881	0.314	-0.591	0.713	0.25	-0.554	0.561	0.262	-0.548	0.488	0.248	-0.63	0.327	0.196	-0.661	0.129	0.247
1370	6.85	-0.671	0.974	0.524	-0.508	0.846	0.654	NaN	NaN	NaN	-0.464	0.648	0.673	-0.44	0.514	0.596	-0.462	0.424	0.607	-0.502	0.274	0.653	-0.558	0.097	0.575	-0.43	0.029	0.616	NaN	NaN	NaN	-0.595	0.881	0.315	-0.588	0.714	0.249	-0.55	0.562	0.261	-0.544	0.489	0.246	-0.627	0.329	0.196	-0.658	0.131	0.246
1371	6.855	-0.671	0.975	0.525	-0.508	0.846	0.655	NaN	NaN	NaN	-0.464	0.648	0.674	-0.441	0.514	0.598	-0.462	0.424	0.607	-0.503	0.274	0.654	-0.558	0.097	0.576	-0.43	0.029	0.616	NaN	NaN	NaN	-0.595	0.882	0.315	-0.585	0.714	0.249	-0.546	0.563	0.26	-0.54	0.491	0.245	-0.623	0.332	0.194	-0.656	0.133	0.246
1372	6.86	-0.67	0.975	0.525	-0.508	0.846	0.656	NaN	NaN	NaN	-0.464	0.649	0.675	-0.441	0.515	0.599	-0.463	0.424	0.608	-0.503	0.274	0.654	-0.558	0.097	0.576	-0.43	0.028	0.616	NaN	NaN	NaN	-0.594	0.882	0.315	-0.582	0.715	0.248	-0.543	0.565	0.259	-0.536	0.492	0.244	-0.619	0.333	0.193	-0.653	0.135	0.246
1373	6.865	-0.669	0.975	0.526	-0.508	0.846	0.657	NaN	NaN	NaN	-0.465	0.649	0.676	-0.441	0.515	0.6	-0.463	0.424	0.609	-0.504	0.274	0.654	-0.558	0.097	0.576	-0.43	0.028	0.616	NaN	NaN	NaN	-0.593	0.883	0.315	-0.58	0.717	0.248	-0.539	0.566	0.258	-0.532	0.494	0.243	-0.616	0.334	0.192	-0.65	0.137	0.245
1374	6.87	-0.669	0.975	0.526	-0.507	0.847	0.657	NaN	NaN	NaN	-0.465	0.649	0.677	-0.441	0.515	0.6	-0.463	0.424	0.61	-0.504	0.274	0.655	-0.558	0.097	0.576	-0.43	0.028	0.616	NaN	NaN	NaN	-0.592	0.884	0.316	-0.578	0.717	0.248	-0.535	0.568	0.257	-0.528	0.495	0.242	-0.611	0.336	0.191	-0.648	0.139	0.244
1375	6.875	-0.668	0.975	0.527	-0.507	0.847	0.658	NaN	NaN	NaN	-0.465	0.649	0.677	-0.442	0.515	0.601	-0.464	0.425	0.61	-0.505	0.275	0.656	-0.558	0.097	0.576	-0.43	0.028	0.616	NaN	NaN	NaN	-0.589	0.884	0.318	-0.575	0.718	0.247	-0.532	0.569	0.256	-0.524	0.497	0.241	-0.607	0.337	0.19	-0.645	0.14	0.243
1376	6.88	-0.668	0.975	0.527	-0.506	0.847	0.658	NaN	NaN	NaN	-0.465	0.649	0.678	-0.443	0.515	0.603	-0.464	0.425	0.611	-0.505	0.275	0.656	-0.558	0.097	0.576	-0.43	0.028	0.616	NaN	NaN	NaN	-0.587	0.884	0.319	-0.573	0.719	0.247	-0.528	0.571	0.255	-0.52	0.498	0.24	-0.604	0.339	0.189	-0.642	0.142	0.243
1377	6.885	-0.667	0.975	0.528	-0.506	0.848	0.659	NaN	NaN	NaN	-0.465	0.649	0.679	-0.443	0.515	0.604	-0.464	0.425	0.612	-0.505	0.274	0.657	-0.558	0.097	0.576	-0.43	0.028	0.616	NaN	NaN	NaN	-0.585	0.884	0.319	-0.571	0.72	0.247	-0.524	0.572	0.254	-0.516	0.499	0.239	-0.601	0.341	0.189	-0.638	0.143	0.242
1378	6.89	-0.666	0.976	0.528	-0.506	0.848	0.66	NaN	NaN	NaN	-0.466	0.649	0.68	-0.443	0.515	0.605	-0.465	0.425	0.612	-0.506	0.274	0.657	-0.558	0.097	0.576	-0.43	0.028	0.616	NaN	NaN	NaN	-0.584	0.884	0.32	-0.569	0.721	0.247	-0.521	0.574	0.253	-0.513	0.501	0.238	-0.597	0.342	0.188	-0.634	0.144	0.241
1379	6.895	-0.665	0.976	0.529	-0.505	0.848	0.661	NaN	NaN	NaN	-0.466	0.649	0.681	-0.443	0.515	0.605	-0.465	0.425	0.613	-0.506	0.274	0.657	-0.558	0.097	0.576	-0.43	0.028	0.616	NaN	NaN	NaN	-0.583	0.885	0.32	-0.567	0.722	0.247	-0.518	0.575	0.253	-0.51	0.502	0.237	-0.594	0.343	0.187	-0.631	0.146	0.24
1380	6.9	-0.665	0.976	0.529	-0.505	0.848	0.662	NaN	NaN	NaN	-0.467	0.649	0.681	-0.442	0.515	0.605	-0.466	0.425	0.614	-0.506	0.274	0.657	-0.558	0.097	0.576	-0.43	0.028	0.616	NaN	NaN	NaN	-0.582	0.885	0.32	-0.564	0.723	0.246	-0.515	0.576	0.252	-0.506	0.504	0.237	-0.59	0.345	0.186	-0.627	0.147	0.239
1381	6.905	-0.664	0.976	0.53	-0.504	0.848	0.662	NaN	NaN	NaN	-0.467	0.649	0.682	-0.442	0.515	0.605	-0.466	0.425	0.614	-0.507	0.274	0.658	-0.558	0.097	0.576	-0.43	0.028	0.616	NaN	NaN	NaN	-0.582	0.886	0.321	-0.562	0.724	0.246	-0.512	0.577	0.251	-0.503	0.505	0.236	-0.587	0.346	0.186	-0.623	0.148	0.238
1382	6.91	-0.663	0.976	0.53	-0.504	0.848	0.662	NaN	NaN	NaN	-0.467	0.649	0.683	-0.442	0.515	0.606	-0.466	0.425	0.615	-0.508	0.275	0.658	-0.558	0.097	0.576	-0.43	0.028	0.616	NaN	NaN	NaN	-0.58	0.886	0.321	-0.56	0.725	0.246	-0.509	0.579	0.251	-0.5	0.506	0.235	-0.584	0.348	0.185	-0.619	0.148	0.237
1383	6.915	-0.663	0.976	0.53	-0.503	0.849	0.663	NaN	NaN	NaN	-0.468	0.65	0.683	-0.443	0.515	0.607	-0.467	0.425	0.615	-0.508	0.275	0.658	-0.558	0.097	0.576	-0.43	0.028	0.616	NaN	NaN	NaN	-0.578	0.886	0.322	-0.558	0.726	0.246	-0.507	0.58	0.25	-0.498	0.508	0.234	-0.581	0.349	0.184	-0.614	0.148	0.236
1384	6.92	-0.662	0.977	0.531	-0.502	0.849	0.663	NaN	NaN	NaN	-0.468	0.649	0.684	-0.444	0.515	0.608	-0.467	0.425	0.615	-0.508	0.275	0.658	-0.558	0.097	0.576	-0.43	0.028	0.617	NaN	NaN	NaN	-0.577	0.886	0.322	-0.556	0.727	0.246	-0.505	0.581	0.25	-0.495	0.509	0.234	-0.577	0.35	0.183	-0.61	0.149	0.234
1385	6.925	-0.661	0.977	0.531	-0.502	0.849	0.663	NaN	NaN	NaN	-0.469	0.649	0.684	-0.445	0.515	0.61	-0.468	0.425	0.616	-0.509	0.275	0.658	-0.558	0.097	0.576	-0.43	0.028	0.617	NaN	NaN	NaN	-0.576	0.886	0.323	-0.555	0.728	0.246	-0.503	0.582	0.249	-0.492	0.51	0.233	-0.573	0.351	0.182	-0.604	0.149	0.233
1386	6.93	-0.66	0.977	0.531	-0.502	0.85	0.665	NaN	NaN	NaN	-0.468	0.649	0.685	-0.445	0.515	0.61	-0.468	0.425	0.616	-0.509	0.275	0.659	-0.558	0.097	0.576	-0.43	0.028	0.617	NaN	NaN	NaN	-0.576	0.887	0.323	-0.553	0.729	0.246	-0.501	0.583	0.249	-0.49	0.511	0.233	-0.57	0.351	0.181	-0.598	0.149	0.232
1387	6.935	-0.66	0.977	0.531	-0.502	0.85	0.666	NaN	NaN	NaN	-0.468	0.649	0.685	-0.445	0.515	0.61	-0.468	0.425	0.617	-0.509	0.275	0.659	-0.558	0.097	0.576	-0.43	0.028	0.617	NaN	NaN	NaN	-0.575	0.887	0.323	-0.552	0.729	0.246	-0.499	0.583	0.249	-0.488	0.512	0.233	-0.566	0.351	0.18	-0.593	0.15	0.231
1388	6.94	-0.659	0.977	0.532	-0.501	0.85	0.667	NaN	NaN	NaN	-0.468	0.649	0.685	-0.445	0.515	0.611	-0.468	0.425	0.617	-0.509	0.275	0.659	-0.558	0.097	0.576	-0.43	0.028	0.617	NaN	NaN	NaN	-0.574	0.888	0.323	-0.551	0.73	0.247	-0.497	0.584	0.249	-0.485	0.513	0.233	-0.562	0.352	0.179	-0.588	0.149	0.23
1389	6.945	-0.658	0.977	0.532	-0.501	0.85	0.667	NaN	NaN	NaN	-0.468	0.649	0.686	-0.445	0.515	0.611	-0.468	0.425	0.617	-0.509	0.275	0.659	-0.558	0.097	0.576	-0.43	0.028	0.617	NaN	NaN	NaN	-0.573	0.888	0.324	-0.55	0.73	0.247	-0.495	0.585	0.249	-0.483	0.514	0.232	-0.558	0.352	0.178	-0.582	0.15	0.228
1390	6.95	-0.658	0.977	0.532	-0.5	0.85	0.667	NaN	NaN	NaN	-0.468	0.649	0.686	-0.444	0.515	0.611	-0.468	0.425	0.618	-0.509	0.275	0.659	-0.558	0.097	0.576	-0.43	0.028	0.617	NaN	NaN	NaN	-0.572	0.889	0.324	-0.549	0.731	0.247	-0.493	0.586	0.25	-0.48	0.515	0.232	-0.555	0.353	0.177	-0.576	0.149	0.227
1391	6.955	-0.657	0.977	0.532	-0.499	0.85	0.667	NaN	NaN	NaN	-0.468	0.649	0.686	-0.444	0.515	0.611	-0.467	0.424	0.618	-0.509	0.275	0.659	-0.558	0.097	0.576	-0.43	0.028	0.617	NaN	NaN	NaN	-0.571	0.889	0.325	-0.547	0.731	0.248	-0.491	0.587	0.25	-0.478	0.516	0.232	-0.551	0.353	0.177	-0.571	0.149	0.226
1392	6.96	-0.657	0.977	0.533	-0.499	0.85	0.668	NaN	NaN	NaN	-0.467	0.649	0.686	-0.444	0.515	0.611	-0.467	0.424	0.618	-0.509	0.275	0.659	-0.558	0.097	0.576	-0.43	0.028	0.617	NaN	NaN	NaN	-0.569	0.889	0.325	-0.546	0.731	0.248	-0.49	0.587	0.25	-0.476	0.517	0.232	-0.547	0.353	0.176	-0.565	0.149	0.225
1393	6.965	-0.656	0.977	0.533	-0.499	0.851	0.668	NaN	NaN	NaN	-0.467	0.649	0.687	-0.443	0.515	0.611	-0.466	0.424	0.618	-0.508	0.274	0.659	-0.558	0.097	0.576	-0.43	0.028	0.617	NaN	NaN	NaN	-0.568	0.889	0.325	-0.546	0.731	0.248	-0.488	0.588	0.25	-0.473	0.517	0.232	-0.543	0.354	0.175	-0.56	0.149	0.223
1394	6.97	-0.655	0.977	0.533	-0.498	0.85	0.668	NaN	NaN	NaN	-0.466	0.649	0.687	-0.443	0.514	0.611	-0.466	0.424	0.618	-0.508	0.274	0.659	-0.558	0.097	0.576	-0.43	0.028	0.617	NaN	NaN	NaN	-0.568	0.889	0.325	-0.545	0.732	0.249	-0.486	0.588	0.25	-0.47	0.517	0.232	-0.539	0.354	0.174	-0.554	0.148	0.222
1395	6.975	-0.654	0.976	0.533	-0.498	0.85	0.669	NaN	NaN	NaN	-0.465	0.649	0.687	-0.442	0.514	0.611	-0.465	0.424	0.618	-0.508	0.274	0.659	-0.558	0.097	0.576	-0.43	0.028	0.617	NaN	NaN	NaN	-0.567	0.89	0.325	-0.544	0.732	0.249	-0.484	0.588	0.25	-0.467	0.517	0.232	-0.535	0.354	0.174	-0.549	0.148	0.221
1396	6.98	-0.654	0.976	0.533	-0.498	0.849	0.672	NaN	NaN	NaN	-0.464	0.648	0.687	-0.441	0.514	0.611	-0.465	0.424	0.618	-0.507	0.274	0.659	-0.558	0.097	0.576	-0.43	0.028	0.617	NaN	NaN	NaN	-0.567	0.89	0.325	-0.543	0.732	0.249	-0.482	0.589	0.251	-0.465	0.518	0.232	-0.531	0.353	0.173	-0.543	0.148	0.22
1397	6.985	-0.653	0.976	0.533	-0.498	0.849	0.673	NaN	NaN	NaN	-0.463	0.648	0.687	-0.441	0.514	0.611	-0.464	0.424	0.618	-0.507	0.274	0.659	-0.558	0.097	0.575	-0.43	0.028	0.617	NaN	NaN	NaN	-0.566	0.89	0.325	-0.541	0.731	0.249	-0.48	0.589	0.251	-0.463	0.518	0.232	-0.527	0.352	0.173	-0.538	0.148	0.219
1398	6.99	-0.652	0.976	0.533	-0.498	0.849	0.673	NaN	NaN	NaN	-0.463	0.648	0.687	-0.44	0.514	0.611	-0.464	0.423	0.618	-0.506	0.273	0.659	-0.558	0.097	0.575	-0.43	0.028	0.617	NaN	NaN	NaN	-0.565	0.89	0.325	-0.539	0.731	0.25	-0.478	0.588	0.251	-0.46	0.518	0.233	-0.523	0.352	0.172	-0.532	0.147	0.218
1399	6.995	-0.652	0.975	0.533	-0.498	0.849	0.673	NaN	NaN	NaN	-0.461	0.648	0.687	-0.439	0.513	0.611	-0.463	0.423	0.617	-0.506	0.273	0.659	-0.558	0.097	0.575	-0.43	0.028	0.617	NaN	NaN	NaN	-0.564	0.889	0.325	-0.538	0.73	0.25	-0.475	0.588	0.252	-0.458	0.519	0.233	-0.52	0.352	0.172	-0.527	0.146	0.217
1400	7	-0.651	0.974	0.533	-0.497	0.848	0.672	NaN	NaN	NaN	-0.46	0.648	0.687	-0.437	0.513	0.611	-0.462	0.423	0.617	-0.505	0.273	0.659	-0.558	0.097	0.575	-0.43	0.028	0.617	NaN	NaN	NaN	-0.562	0.888	0.326	-0.537	0.73	0.25	-0.474	0.588	0.252	-0.455	0.518	0.233	-0.517	0.352	0.172	-0.522	0.145	0.217
1401	7.005	-0.65	0.974	0.533	-0.496	0.848	0.672	NaN	NaN	NaN	-0.459	0.647	0.687	-0.436	0.513	0.611	-0.461	0.422	0.617	-0.504	0.272	0.658	-0.558	0.097	0.575	-0.43	0.028	0.617	NaN	NaN	NaN	-0.562	0.888	0.326	-0.535	0.73	0.25	-0.472	0.588	0.252	-0.453	0.518	0.234	-0.513	0.352	0.172	-0.517	0.145	0.216
1402	7.01	-0.65	0.974	0.533	-0.495	0.848	0.672	NaN	NaN	NaN	-0.458	0.647	0.687	-0.435	0.512	0.611	-0.46	0.422	0.617	-0.504	0.272	0.658	-0.558	0.097	0.575	-0.43	0.028	0.617	NaN	NaN	NaN	-0.561	0.887	0.325	-0.534	0.729	0.251	-0.47	0.588	0.252	-0.451	0.518	0.234	-0.51	0.351	0.172	-0.512	0.145	0.215
1403	7.015	-0.649	0.973	0.533	-0.492	0.848	0.67	NaN	NaN	NaN	-0.457	0.647	0.687	-0.434	0.511	0.611	-0.458	0.422	0.617	-0.503	0.272	0.658	-0.558	0.097	0.575	-0.43	0.028	0.617	NaN	NaN	NaN	-0.56	0.887	0.325	-0.532	0.729	0.251	-0.467	0.587	0.253	-0.449	0.518	0.235	-0.506	0.35	0.172	-0.508	0.144	0.214
1404	7.02	-0.648	0.972	0.533	-0.492	0.848	0.671	NaN	NaN	NaN	-0.456	0.646	0.687	-0.433	0.511	0.611	-0.457	0.421	0.617	-0.502	0.272	0.658	-0.558	0.097	0.575	-0.43	0.028	0.617	NaN	NaN	NaN	-0.56	0.886	0.325	-0.531	0.729	0.251	-0.466	0.587	0.253	-0.447	0.517	0.235	-0.503	0.349	0.172	-0.504	0.144	0.214
1405	7.025	-0.648	0.971	0.533	-0.491	0.847	0.672	NaN	NaN	NaN	-0.454	0.646	0.687	-0.432	0.511	0.611	-0.456	0.42	0.617	-0.501	0.271	0.658	-0.558	0.097	0.575	-0.43	0.028	0.617	NaN	NaN	NaN	-0.558	0.886	0.325	-0.529	0.728	0.251	-0.464	0.587	0.253	-0.444	0.517	0.236	-0.5	0.349	0.173	-0.499	0.143	0.214
1406	7.03	-0.647	0.97	0.532	-0.488	0.846	0.669	NaN	NaN	NaN	-0.453	0.645	0.686	-0.431	0.51	0.611	-0.454	0.42	0.617	-0.5	0.271	0.658	-0.558	0.097	0.575	-0.43	0.028	0.617	NaN	NaN	NaN	-0.556	0.884	0.325	-0.527	0.727	0.25	-0.462	0.586	0.253	-0.442	0.516	0.236	-0.498	0.348	0.173	-0.494	0.142	0.213
1407	7.035	-0.646	0.97	0.532	-0.487	0.846	0.669	NaN	NaN	NaN	-0.451	0.645	0.686	-0.429	0.51	0.611	-0.453	0.42	0.616	-0.499	0.271	0.658	-0.557	0.097	0.575	-0.43	0.028	0.617	NaN	NaN	NaN	-0.555	0.884	0.325	-0.525	0.727	0.25	-0.46	0.585	0.254	-0.441	0.516	0.236	-0.495	0.347	0.173	-0.49	0.141	0.213
1408	7.04	-0.646	0.969	0.531	-0.487	0.845	0.669	NaN	NaN	NaN	-0.45	0.644	0.686	-0.427	0.509	0.611	-0.451	0.419	0.616	-0.497	0.27	0.658	-0.557	0.097	0.575	-0.43	0.028	0.617	NaN	NaN	NaN	-0.555	0.883	0.325	-0.525	0.728	0.25	-0.458	0.584	0.254	-0.439	0.515	0.237	-0.493	0.346	0.174	-0.485	0.141	0.214
1409	7.045	-0.645	0.968	0.531	-0.486	0.844	0.668	NaN	NaN	NaN	-0.448	0.644	0.686	-0.425	0.508	0.611	-0.449	0.418	0.616	-0.496	0.27	0.658	-0.557	0.097	0.574	-0.43	0.028	0.617	NaN	NaN	NaN	-0.554	0.883	0.324	-0.523	0.728	0.25	-0.457	0.584	0.254	-0.437	0.514	0.237	-0.491	0.345	0.175	-0.481	0.14	0.213
1410	7.05	-0.644	0.967	0.531	-0.484	0.843	0.668	NaN	NaN	NaN	-0.446	0.643	0.685	-0.424	0.508	0.611	-0.447	0.418	0.615	-0.494	0.27	0.657	-0.557	0.097	0.574	-0.43	0.028	0.617	NaN	NaN	NaN	-0.552	0.882	0.324	-0.52	0.726	0.25	-0.455	0.583	0.254	-0.436	0.513	0.238	-0.488	0.344	0.176	-0.477	0.138	0.214
1411	7.055	-0.643	0.966	0.531	-0.483	0.842	0.668	NaN	NaN	NaN	-0.445	0.642	0.685	-0.422	0.507	0.61	-0.445	0.417	0.615	-0.493	0.269	0.657	-0.557	0.098	0.574	-0.43	0.028	0.617	NaN	NaN	NaN	-0.55	0.881	0.324	-0.518	0.725	0.25	-0.453	0.582	0.255	-0.434	0.512	0.238	-0.486	0.343	0.177	-0.473	0.137	0.214
1412	7.06	-0.643	0.965	0.53	-0.483	0.842	0.668	NaN	NaN	NaN	-0.443	0.642	0.684	-0.419	0.506	0.61	-0.443	0.417	0.615	-0.492	0.269	0.657	-0.556	0.098	0.574	-0.43	0.028	0.617	NaN	NaN	NaN	-0.549	0.88	0.324	-0.516	0.724	0.25	-0.452	0.581	0.255	-0.432	0.511	0.239	-0.484	0.342	0.177	-0.469	0.136	0.215
1413	7.065	-0.642	0.964	0.529	-0.483	0.841	0.669	NaN	NaN	NaN	-0.441	0.641	0.684	-0.417	0.506	0.609	-0.441	0.416	0.614	-0.491	0.269	0.656	-0.556	0.098	0.573	-0.43	0.028	0.617	NaN	NaN	NaN	-0.548	0.879	0.324	-0.515	0.724	0.25	-0.451	0.58	0.255	-0.431	0.51	0.24	-0.483	0.341	0.178	-0.466	0.135	0.215
1414	7.07	-0.642	0.963	0.529	-0.483	0.84	0.668	NaN	NaN	NaN	-0.44	0.64	0.684	-0.415	0.506	0.609	-0.439	0.415	0.614	-0.489	0.268	0.656	-0.556	0.098	0.573	-0.43	0.028	0.617	NaN	NaN	NaN	-0.547	0.879	0.324	-0.514	0.723	0.25	-0.449	0.579	0.256	-0.43	0.509	0.24	-0.481	0.339	0.179	-0.462	0.133	0.216
1415	7.075	-0.641	0.962	0.528	-0.482	0.839	0.668	NaN	NaN	NaN	-0.438	0.639	0.684	-0.412	0.505	0.608	-0.437	0.415	0.613	-0.488	0.267	0.656	-0.556	0.098	0.573	-0.43	0.028	0.617	NaN	NaN	NaN	-0.545	0.877	0.323	-0.511	0.72	0.25	-0.448	0.578	0.257	-0.428	0.508	0.241	-0.478	0.337	0.18	-0.458	0.132	0.216
1416	7.08	-0.64	0.96	0.528	-0.481	0.838	0.668	NaN	NaN	NaN	-0.436	0.639	0.684	-0.411	0.503	0.608	-0.435	0.414	0.613	-0.487	0.267	0.656	-0.555	0.098	0.573	-0.43	0.028	0.617	NaN	NaN	NaN	-0.543	0.876	0.323	-0.509	0.719	0.249	-0.446	0.576	0.257	-0.427	0.506	0.242	-0.476	0.335	0.18	-0.456	0.131	0.217
1417	7.085	-0.639	0.959	0.527	-0.481	0.837	0.668	NaN	NaN	NaN	-0.435	0.638	0.684	-0.409	0.503	0.608	-0.433	0.413	0.613	-0.485	0.267	0.656	-0.555	0.098	0.573	-0.43	0.028	0.617	NaN	NaN	NaN	-0.542	0.875	0.323	-0.508	0.718	0.249	-0.445	0.575	0.257	-0.426	0.505	0.243	-0.475	0.334	0.181	-0.452	0.129	0.218
1418	7.09	-0.638	0.958	0.526	-0.481	0.836	0.669	NaN	NaN	NaN	-0.433	0.637	0.684	-0.407	0.502	0.608	-0.431	0.413	0.613	-0.484	0.267	0.655	-0.555	0.098	0.572	-0.43	0.027	0.617	NaN	NaN	NaN	-0.541	0.875	0.322	-0.506	0.716	0.249	-0.443	0.574	0.258	-0.424	0.503	0.243	-0.472	0.332	0.182	-0.449	0.127	0.219
1419	7.095	-0.637	0.957	0.525	-0.481	0.836	0.668	NaN	NaN	NaN	-0.432	0.636	0.684	-0.406	0.502	0.608	-0.43	0.412	0.613	-0.483	0.266	0.655	-0.555	0.098	0.572	-0.43	0.027	0.617	NaN	NaN	NaN	-0.539	0.873	0.322	-0.504	0.714	0.249	-0.442	0.572	0.259	-0.423	0.502	0.244	-0.47	0.33	0.183	-0.446	0.126	0.219
1420	7.1	-0.637	0.956	0.525	-0.481	0.835	0.668	NaN	NaN	NaN	-0.43	0.636	0.683	-0.403	0.501	0.607	-0.428	0.411	0.613	-0.482	0.265	0.655	-0.554	0.098	0.572	-0.43	0.027	0.617	NaN	NaN	NaN	-0.538	0.871	0.322	-0.503	0.713	0.249	-0.441	0.571	0.259	-0.422	0.5	0.244	-0.468	0.329	0.184	-0.444	0.124	0.22
1421	7.105	-0.636	0.955	0.524	-0.48	0.833	0.667	NaN	NaN	NaN	-0.429	0.635	0.683	-0.402	0.5	0.608	-0.426	0.411	0.613	-0.481	0.265	0.654	-0.554	0.098	0.572	-0.43	0.027	0.617	NaN	NaN	NaN	-0.536	0.87	0.322	-0.502	0.711	0.25	-0.439	0.57	0.26	-0.421	0.499	0.245	-0.466	0.327	0.184	-0.441	0.122	0.222
1422	7.11	-0.635	0.954	0.523	-0.481	0.832	0.668	NaN	NaN	NaN	-0.428	0.634	0.683	-0.4	0.499	0.608	-0.425	0.41	0.613	-0.48	0.265	0.654	-0.554	0.098	0.572	-0.43	0.027	0.617	NaN	NaN	NaN	-0.535	0.869	0.321	-0.501	0.71	0.25	-0.438	0.568	0.26	-0.42	0.497	0.246	-0.465	0.325	0.185	-0.439	0.121	0.223
[truncated: 3,142 more rows]
