# Supplementary material for: Associations between lower-limb muscle activation and knee flexion in post-stroke individuals: A study on the stance-to-swing phases of gait
Source: PLoS One. 2017 Sep 8;12(9):e0183865. doi: 10.1371/journal.pone.0183865 (PMC5590852; doi:10.1371/journal.pone.0183865)
Supplement: S1 Dataset — (ZIP) [file pone.0183865.s001.zip › S1_Dataset/Patient group/8/1/emg.csv]

Frame	Time	EMG Signal 1	EMG Signal 2	EMG Signal 3	EMG Signal 4	EMG Signal 5	EMG Signal 6	EMG Signal 7	EMG Signal 8
0	0	60.899	59.934	50.823	49.516	40.732	34.028	37.956	69.216
1	0.001	55.947	60.764	49.934	40.073	41.184	18.325	35.164	108.154
2	0.002	55.835	43.771	44.408	21.922	30.802	22.377	28.325	34.084
3	0.003	42.565	43.638	37.159	22.175	25.653	32.814	25.757	22.337
4	0.004	32.211	39.436	36.103	37.736	25.36	35.725	37.33	29.375
5	0.005	36.962	24.981	40.09	52.134	20.819	35.372	41.558	35.638
6	0.006	38.243	8.391	37.321	48.154	20.349	40.066	41.729	26.426
7	0.007	39.346	27.428	31.86	40.516	24.925	44.381	32.24	31.167
8	0.008	36.026	33.507	25.26	33.485	25.837	30.909	26.434	23.354
9	0.009	30.803	28.787	21.584	33.245	22.518	30.817	18.511	5.116
10	0.01	31.024	33.571	27.606	24.327	27.152	24.931	20.471	18.449
11	0.011	32.833	25.035	24.559	10.79	25.039	27.012	26.326	21.176
12	0.012	32.555	20.974	23.676	17.019	27.201	31.431	25.812	15.399
13	0.013	28.444	17.161	28.63	19.611	18.55	37.254	18.348	17.369
14	0.014	30.367	7.204	24.33	19.133	16.313	29.004	24.261	19.021
15	0.015	28.655	12.372	15.226	14.044	9.067	35.494	16.064	20.536
16	0.016	26.997	29.987	20.294	22.153	10.168	48.021	17.186	16.226
17	0.017	22.869	25.39	16.127	21.774	9.558	75.682	10.217	17.197
18	0.018	22.853	21.013	16.839	19.107	7.815	28.5	2.306	18.019
19	0.019	21.343	21.506	15.838	7.958	4.942	21.236	3.529	14.425
20	0.02	17.375	21.853	14.889	0.132	5.206	3.553	9.617	7.2
21	0.021	11.144	25.907	17.472	-0.095	2.792	7.388	23.094	7.55
22	0.022	-0.641	19.004	10.237	1.666	-0.365	1.788	24.026	1.539
23	0.023	1.963	18.922	6.537	13.148	3.097	4.752	24.782	4.499
24	0.024	4.05	15.994	5.804	20.601	6.207	7.375	4.288	22.798
25	0.025	3.678	10.802	-0.106	14.74	0.457	16.429	-9.59	24.311
26	0.026	5.298	1.024	1.566	3.509	0.161	6.171	-17.615	-5.094
27	0.027	12.783	-14.31	-0.003	8.78	-6.092	-3.07	-16.501	-17.411
28	0.028	10.267	-13.684	-0.734	-7.951	-6.315	-6.448	-11.659	19.272
29	0.029	5.881	0.938	1.097	-6.815	-2.437	-28.364	-17.815	13.241
30	0.03	-0.185	6.14	-0.307	-5.815	0.901	-31.854	-14.071	-1.247
31	0.031	2.91	10.823	4.513	-22.571	2.726	-25.035	-10.678	-6.215
32	0.032	-3.797	-13.088	-2.035	-21.274	-0.246	-32.682	-7.814	-3.387
33	0.033	-11.406	-17.182	-0.985	-16.255	-3.761	-31.173	-2.566	-7.485
34	0.034	-13.151	-26.451	-10.524	-1.133	0.12	-22.049	-6.383	-5.164
35	0.035	-5.162	-9.535	-12.461	8.813	7.324	-17.325	-4.15	-3.164
36	0.036	7.147	-8.049	-12.202	2.368	9.925	-6.749	-2.257	-6.339
37	0.037	8.096	-2.438	-8.007	-3.445	8.495	-5.798	-2.044	9.309
38	0.038	-0.567	2.678	-9.371	0.655	-3.348	-12.524	4.012	6.594
39	0.039	-17.093	3.781	-9.143	-9.912	-5.289	-18.823	6.041	-3.618
40	0.04	-15.565	1.643	-11.581	-6.703	-4.288	-11.712	7.918	-12.848
41	0.041	-21.925	-20.584	-13.963	-3.635	-8.281	-10.944	4.006	-27.645
42	0.042	-20.675	0.775	-18.427	-0.915	-12.047	-8.588	4.176	-10.623
43	0.043	-22.662	-7.985	-26.707	-14.025	-11.335	-6.398	-3.942	-22.578
44	0.044	-18.794	4.398	-25.851	-19.544	-6.722	2.988	-9.518	-16.485
45	0.045	-15.452	1.738	-16.443	-15.167	-9.44	-0.746	-14.692	-18.682
46	0.046	-24.061	-21.966	-7.761	-8.221	-11.934	-4.257	-14.218	-31.117
47	0.047	-27.401	-25.31	10.06	-12.088	-8.596	-1.155	-7.133	-36.009
48	0.048	-18.704	-22.811	12.439	-6.251	-2.714	13.589	-10.286	-17.413
49	0.049	-15.387	-40.793	10.011	-5.399	4.555	7.247	-18.447	-15.023
50	0.05	-20.729	-29.316	-4.957	-2.558	-8.285	1.492	-32.578	-8.151
51	0.051	-17.81	-10.149	-10.723	-3.3	-10.009	-7.075	-38.493	-14.509
52	0.052	-11.795	-22.935	-19.397	-13.92	-11.54	0.985	-36.869	-12.517
53	0.053	-12.556	-11.344	-11.43	-21.074	-18.691	-8.953	-35.448	-14.274
54	0.054	-9.075	-4.973	-10.067	-9.276	-17.524	-17.736	-28.403	-3.271
55	0.055	-7.161	8.566	-13.727	-4.619	-11.515	-14.171	-19.584	0.967
56	0.056	-4.252	3.314	-12.52	-8.865	-12.475	-4.452	-18.497	-2.718
57	0.057	-9.076	7.939	-13.444	-15.259	-9.565	-3.282	-8.885	-8.734
58	0.058	-13.699	-7.892	-12.442	-11.786	-17.485	-6.788	-2.571	-11.843
59	0.059	-9.611	-5.72	-9.904	-17.022	-14.376	2.829	0.839	-12.816
60	0.06	-16.556	-11.501	-9.112	-16.056	-17.266	-3.609	-2.32	-20.759
61	0.061	-19.436	-6.233	-13.924	-13.558	-11.256	4.673	0.538	-4.705
62	0.062	-16.886	-23.627	-13.328	-20.946	-12.021	-11.415	4.792	11.56
63	0.063	-11.227	-30.587	-12.722	-14.2	-11.429	-27.696	4.048	-20.372
64	0.064	-10.599	-19.922	-11.336	-13.435	-8.135	-21.326	8.909	-33.926
65	0.065	-16.556	-33.429	-15.753	-14.206	-5.232	-19.415	5.646	11.96
66	0.066	-14.192	-28.164	-24.633	-6.277	-6.598	-17.692	-3.231	-6.21
67	0.067	-12.229	-10.682	-20.926	-3.192	-5.251	-25.661	0.478	-11.591
68	0.068	-14.143	0.989	-7.741	-0.295	-4.873	-29.947	-5.503	-6.504
69	0.069	-15.878	-1.103	-12.939	3.965	-10.877	-15.706	-0.27	-10.91
70	0.07	-18.407	12.474	-14.464	-6.687	-8.367	-9.997	-3.165	1.536
71	0.071	-18.036	-10.339	-15.795	-13.862	-6.043	-11.867	-2.376	12.787
72	0.072	-22.893	-7.201	-16.931	-12.699	-7.976	-13.529	9.832	-11.014
73	0.073	-23.493	-9.879	-25.239	-4.36	-7.398	-12.27	4.634	-14.13
74	0.074	-18.077	-12.374	-19.997	-1.243	-11.463	-11.192	3.125	-16.844
75	0.075	-13.231	-14.674	-5.276	-4.128	-8.938	-5.27	-6.905	-14.313
76	0.076	-9.931	-12.539	-3.139	-10.114	-12.227	-8.435	-10.548	-21.26
77	0.077	-10.499	-37.704	-12.806	-19.005	-5.648	-15.321	-18.832	-10.578
78	0.078	-11.851	-34.413	-7.563	-27.313	-4.678	-9.472	-11.427	-16.347
79	0.079	-11.465	-31.306	-9.102	-30.415	-7.192	-4.034	-4.59	-21.524
80	0.08	-12.636	-28.561	6.781	-25.586	-4.861	-9.069	-2.012	-10.491
81	0.081	-15.353	-15.751	4.669	-26.37	-8.342	-11.17	-12.595	-14.772
82	0.082	-17.281	-27.311	2.751	-19.049	-7.763	-20.181	-28.395	-8.416
83	0.083	-12.452	-16.655	-2.468	-10.174	-10.675	-34.596	-17.675	2.416
84	0.084	-8.981	-14.692	-7.111	-11.356	-7.197	-32.73	-23.389	-13.452
85	0.085	-10.933	-9.446	-20.08	-18.719	-10.505	-27.544	-25.062	-15.591
86	0.086	-9.182	-10.994	-28.793	-19.691	-7.625	-29.105	-39.314	-17.51
87	0.087	-13.995	-32.668	-27.238	-15.433	-9.588	-39.167	-29.567	1.858
88	0.088	-24.039	-23.367	-20.071	-9.805	-6.145	-30.247	-24.266	-5.67
89	0.089	-19.768	-15.011	-13.674	-3.222	-11.025	-36.216	-22.649	15.435
90	0.09	-10.867	-2.201	-19.658	-11.17	-13	-30.957	-3.801	7.111
91	0.091	-16.865	4.804	-18.672	-8.097	-12.461	-26.083	9.05	-26.367
92	0.092	-15.902	-14.337	-23.495	-7.168	-7.663	-12.893	6.788	-30.833
93	0.093	-13.001	-11.77	-17.486	-9.731	-7.128	-10.918	8.984	-34.887
94	0.094	-17.262	-14.032	-11.868	-0.88	-3.108	-12.614	18.724	-23.662
95	0.095	-14.949	-16.111	-16.703	-14.083	-5.651	-7.914	10.072	-6.622
96	0.096	-13.02	-10.27	-18.634	-5.394	-5.285	-9.212	5.48	21.644
97	0.097	-8.385	-5.04	-18.04	-0.739	-7.44	-7.978	9.776	-12.416
98	0.098	-6.657	-0.408	-13.184	-13.686	-12.683	7.768	8.657	-25.954
99	0.099	-14.592	-4.676	-15.105	-29.529	-7.863	18.493	2.711	-21.871
100	0.1	-11.109	-13.592	-7.358	-14.604	-7.303	12.751	1.78	-18.172
101	0.101	-14.207	4.409	-4.281	-12.654	-7.918	11.066	4.698	-21.427
102	0.102	-11.307	-3.122	-5.286	-7.412	-9.303	9.562	5.481	-18.308
103	0.103	-7.048	-5.449	7.841	6.924	-9.731	16.779	-6.695	-9.968
104	0.104	1.862	-11.817	-1.86	1.123	-10.928	36.362	-22.557	-7.454
105	0.105	-16.128	-2.101	-21.226	6.359	-10.573	50.517	-24.677	-9.765
106	0.106	-18.621	-14.226	-18.715	11.015	-7.881	58.095	-30.47	-7.636
107	0.107	-20.918	-37.988	-11.752	0.951	-11.38	60.457	-25.252	-5.713
108	0.108	-23.023	-27.896	-5.372	-7.948	-8.093	54.109	-23.732	-14.433
109	0.109	-21.072	-12.208	-3.441	-16.248	-10.996	25.095	-30.928	-19.105
110	0.11	-19.303	-20.504	-5.191	-8.87	-6.551	-3.897	-34.633	-3.263
111	0.111	-23.922	-7.702	-0.559	-4.021	-8.32	-22.64	-52.644	-13.933
112	0.112	-31.068	3.925	-10.638	-4.788	-10.864	-25.889	-65.456	-8.144
113	0.113	-29.909	-10.979	-11.817	-16.974	-11.253	-35.141	-49.251	0.557
114	0.114	-21.596	-28.412	-17.832	-25.671	-9.144	-37.815	-34.41	-20.181
115	0.115	-20.647	-16.792	-12.613	-17.707	-5.482	-40.294	-28.666	-17.506
116	0.116	-9.847	-23.186	-15.53	-7.619	-6.842	-23.98	-23.501	-30.271
117	0.117	-8.509	-21.244	-13.036	-13.98	-5.691	-21.809	-9.24	-37.25
118	0.118	0.379	-5.351	-13.829	-22.262	-10.93	-23.73	0.377	-22.378
119	0.119	11.208	-3.18	-11.894	-19.133	-10.351	-18.487	5.548	-32.103
120	0.12	4.041	-1.191	-13.836	-16.206	-14.995	-7.422	7.028	-5.823
121	0.121	-2.36	-16.981	-13.26	-24.134	-14.409	-17.458	14.125	12.91
122	0.122	-10.688	-14.814	-9.785	-29.362	-10.916	-34.455	2.267	22.95
123	0.123	-20.375	-8.992	-15.204	-20.458	-7.615	-36.748	-8.816	7.204
124	0.124	-24.074	-14.223	-11.725	-12.134	-14.184	-34.577	-16.04	-1.191
125	0.125	-22.933	-6.301	-12.309	-15.223	-10.888	-31.246	-17.267	-8.855
126	0.126	-21.993	-4.954	-10.562	-20.055	-7.979	-2.176	-16.168	-43.984
127	0.127	-9.27	-19.28	-17.531	-15.808	-13.979	18.572	-15.25	-39.042
128	0.128	-11.052	-21.24	-10.777	-10.235	-11.652	29.827	-12.385	-16.29
129	0.129	-9.537	-26.485	-13.315	-3.691	-12.23	26.556	-8.163	12.667
130	0.13	-16.72	-21.858	-15.667	-2.937	-4.879	-1.694	0.697	16.28
131	0.131	-25.643	-29.016	-13.746	5.942	-1.973	-35.762	-0.516	12.938
132	0.132	-14.833	-11.991	-10.47	2.42	-1.201	-40.236	-1.542	-8.985
133	0.133	-16.218	-23.618	-7.587	1.434	-8.55	-44.324	-10.524	-17.381
134	0.134	-12.557	-17.234	-11.1	0.459	2.283	-48.05	7.422	-4.712
135	0.135	-25.731	11.784	-10.749	-2.065	6.552	-51.37	4.86	-25.915
136	0.136	-27.488	7.721	-17.377	-14.271	5.399	-42.114	2.481	-23.267
137	0.137	-22.851	-3.506	-12.606	-30.142	6.578	-44.859	-3.966	-15.766
138	0.138	-24.224	-20.533	-16.918	-15.253	-5.215	-47.447	1.793	-13.512
139	0.139	-20.582	-23.614	-19.292	-9.454	-9.841	-40.563	-6.953	-11.456
140	0.14	-17.124	-26.293	-21.277	-0.765	-8.47	-25.757	-11.625	-21.209
141	0.141	-14.051	-23.776	-18.04	10.23	-12.135	-12.303	-4.468	-12.589
142	0.142	-11.197	-30.752	-14.009	11.547	-8.642	-14.102	-13.377	-17.331
143	0.143	-10.477	-41.415	-14.433	-0.279	-9.592	-12.572	-16.87	-16.074
144	0.144	-1.618	-20.142	-8.082	-11.316	-18.48	-11.227	-15.922	-15.017
145	0.145	-2.828	-11.827	-2.12	-24.287	-21.94	-12.379	-14.967	-16.277
146	0.146	-8.093	-4.29	-6.229	-40.174	-16.695	-23.201	-1.828	-13.258
147	0.147	-5.24	7.319	-2.789	-42.314	-17.649	-13.127	-3.794	-17.958
148	0.148	-11.286	5.181	-7.472	-36.522	-11.634	-9.437	-17.372	-9.179
149	0.149	-9.017	-4.519	-9.255	-27.841	-6.004	-1.075	-8.698	-10.45
150	0.15	-12.558	-6.294	-4.458	-16.858	-5.403	-0.051	-0.809	-17.86
151	0.151	-10.671	-4.81	1.52	-18.241	-10.031	4.822	0.489	-13.056
152	0.152	-11.305	-0.604	-10.677	-21.95	-1.108	0.592	-3.248	-8.826
153	0.153	-19.297	-12.455	-12.426	-13.659	-9.998	9.495	5.013	3.361
154	0.154	-18.182	-26.805	-20.364	-8.456	-8.82	10.649	5.89	-5.336
155	0.155	-29.054	-39.965	-27.558	-5.579	-14.022	11.614	2.881	-0.695
156	0.156	-28.134	-22.531	-23.923	-1.337	-13.03	8.725	12.474	0.625
157	0.157	-29.141	-10.907	-20.486	-8.706	-19.004	7.951	24.187	-11.193
158	0.158	-23.186	-13.045	-19.56	-19.581	-21.301	20.125	19.472	-3.272
159	0.159	-28.839	-22.71	-12.824	-20.982	-10.434	4.211	0.654	-7.537
160	0.16	-28.299	-27.931	-10.349	-6.736	7.009	1.982	-22.594	-16.468
161	0.161	-18.266	-10.561	-11.164	-1.006	9.362	-3.963	-6.941	-13.009
162	0.162	-2.422	-8.304	-9.263	-6.301	-14.025	-12.835	-4.253	-14.011
163	0.163	3.938	-1.985	-11.266	-4.83	1.675	-17.642	-6.768	-20.83
164	0.164	5.852	-11.745	-16.769	-17.876	-1.015	-7.723	-13.674	-23.389
165	0.165	11.066	-6.624	-13.365	-12.729	-8.549	-19.662	-24.244	-24.199
166	0.166	-9.647	-11.35	-11.493	-8.149	-6.204	-2.373	-33.836	-22.262
167	0.167	-12.358	-12.769	-8.642	-18.269	-4.057	13.77	-32.009	-12.198
168	0.168	-19.915	-21.687	-14.88	-11.552	-13.71	7.281	-39.849	3.661
169	0.169	-22.237	-32.521	-13.568	-5.229	-18.919	1.376	-23.881	-11.232
170	0.17	-15.861	-42.611	-15.934	-1.799	-17.353	6.52	-30.156	-5.423
171	0.171	-21.69	-23.126	-11.893	-2.812	-15.988	-4.578	-35.839	-17.57
172	0.172	-19.975	-3.466	-18.878	-5.768	-17.13	-5.994	-27.002	-0.093
173	0.173	-8.979	9.219	-17.931	-3.31	-13.622	-17.877	-22.241	-2.358
174	0.174	-7.666	6.833	-11.971	-8.969	-10.501	-16.397	-20.785	25.328
175	0.175	-1.326	-3.878	-9.694	-12.493	-7.586	-15.096	-29.581	6.533
176	0.176	11.792	-5.866	-4.891	-5.17	-3.305	-18.799	-35.47	-10.526
177	0.177	-4.113	-7.668	-1.625	9.518	-4.055	-17.627	-40.575	-7.469
178	0.178	-14.77	-6.179	0.096	-1.14	-2.103	-5.791	-27.67	-21.616
179	0.179	-24.457	-4.859	0.465	-14.711	-1.509	2.188	-11.673	-29.139
180	0.18	-26.219	-16.689	-6.925	-6.015	-5.556	0.868	-0.895	-26.763
181	0.181	-21.592	-2.384	-14.321	4.991	-5.15	4.545	-2.691	-24.581
182	0.182	-20.263	-4.346	-15.311	-7.991	-9.579	-6.327	6.144	-3.247
183	0.183	-26.655	-9.587	-12.805	-13.227	-4.129	0.808	-4.757	22.311
184	0.184	-25.496	-4.964	-13.581	-14.798	-13.589	-13.532	-8.888	5.293
185	0.185	-24.526	-15.031	-11.649	-16.183	-12.393	-7.737	3.05	-35.52
186	0.186	-27.416	-16.186	-1.583	-25.112	-15.851	-9.475	1.605	-40.929
187	0.187	-21.402	-34.181	-8.744	-11.988	-10.612	11.254	3.055	-5.689
188	0.188	-12.471	-31.659	-5.068	-13.771	-11.572	19.611	1.972	-10.11
189	0.189	-15.931	-33.955	-3.908	-2.75	-12.352	17.143	-1.444	2.309
190	0.19	-10.676	-1.995	-6.998	-1.389	-8.302	10.236	-6.613	-1.325
191	0.191	2.125	2.483	-21.695	-2.547	-3.471	-21.624	2.363	-18.326
192	0.192	3.899	-9.885	-19.549	-20.535	-8.138	-44.386	-1.054	-15.176
193	0.193	-7.096	-13.547	-13.72	-33.306	-4.095	-48.386	4.23	-6.802
194	0.194	-8.414	-23.583	-8.467	-26.35	-9.933	-59.531	-0.575	0.798
195	0.195	-14.75	-20.433	-6.893	-24.241	-9.187	-56.152	-4.792	-6.11
196	0.196	-6.377	-23.079	-11.115	-22.324	-4.372	-46.777	-2.428	-8.187
197	0.197	-9.425	-15.45	-14.756	-17.115	-9.031	-43.982	-1.789	17.032
198	0.198	-6.467	-3.771	-8.711	-15.584	-11.934	-51.434	-2.323	-6.718
199	0.199	-10.669	-5.85	-11.777	-8.416	-10.571	-53.647	-0.565	-41.103
200	0.2	-17.965	7.741	-22.592	-12.061	-6.108	-38.647	6.409	-45.494
201	0.201	-15.009	2.553	-32.631	-8.524	-10.16	-32.756	7.376	-41.377
202	0.202	-10.701	-14.807	-28.917	-7.505	-4.36	-13.313	4.863	-44.997
203	0.203	-18.006	-31.03	-22.893	-8.419	-8.428	-5.692	17.05	-41.637
204	0.204	-22.805	-54.424	-6.797	-14.369	-13.278	-3.303	15.319	-19.687
205	0.205	-23.528	-51.313	-13.733	-21.682	-12.706	-18.133	-2.105	5.925
206	0.206	-27.541	-48.601	-7.312	-20.673	-9.798	-12.271	4.846	-11.043
207	0.207	-20.917	-35.821	-5.34	-10.956	-12.305	-7.006	-5.817	-7.885
208	0.208	-20.094	-33.479	-7.038	-12.076	-10.94	-2.328	-19.385	-16.159
209	0.209	-14.427	-10.02	-5.452	5.968	-9.77	13.576	-31.64	1.703
210	0.21	-19.225	24.46	-9.671	8.521	-10.142	19.969	-23.79	8.718
211	0.211	-21.121	38.042	-13.301	1.601	-11.28	25.79	-25.271	6.626
212	0.212	-20.487	34.021	4.754	3.774	-7.004	24.039	-34.269	16.347
213	0.213	-16.937	22.834	12.359	-5.871	-4.107	6.596	-52.363	14.657
214	0.214	-15.521	19.569	0.806	-11.074	0.743	4.254	-34.665	-9.109
215	0.215	-16.614	3.924	-9.785	-12.605	-6.602	6.377	-27.8	-32.873
216	0.216	-10.547	-15.772	-19.399	-11.233	-5.625	12.175	-17.253	-29.736
217	0.217	-4.501	-49.227	-21.08	-14.89	-9.879	6.978	-11.546	-15.558
218	0.218	-10.07	-44.751	-19.464	-11.379	-7.55	5.488	-9.9	-12.985
219	0.219	0.811	-15.692	-15.145	-14.433	-9.488	-1.628	-17.916	-10.593
220	0.22	-0.7	10.667	-29.4	-15.347	-6.207	-2.764	-28.049	-21.187
221	0.221	-7.812	7.426	-27.406	-11.025	-11.633	-11.069	-26.962	-19.2
222	0.222	-8.939	10.602	-18.642	-6.893	-12.227	-3.702	-25.858	-13.935
223	0.223	-10.065	-9.059	-4.267	-6.247	-10.294	-4.632	-18.558	6.831
224	0.224	-6.922	-11.506	1.587	-5.59	-4.873	-7.14	-23.448	21.012
225	0.225	-7.844	-18.399	-7.07	-14.409	-11.448	-19.306	-22.738	13.53
226	0.226	-10.306	-11.959	-14.955	-23.223	-10.669	-21.044	-23.587	-2.681
227	0.227	-19.16	-21.58	-19.156	-19.645	-8.328	-22.571	-27.155	-9.034
228	0.228	-20.292	-37.412	-12.719	-5.611	-4.823	-26.813	-17.154	-22.551
229	0.229	-10.587	-39.487	0.494	-11.334	-8.085	-23.105	-15.842	-24.26
230	0.23	-16.948	-33.603	2.289	-2.562	-6.32	-14.732	-14.69	-22.679
231	0.231	-13.427	-21.358	-11.988	-7.147	-9.777	-5.012	-6.376	-21.308
232	0.232	-18.616	-13.393	-17.756	-17.151	-17.109	-6.115	-11.613	-9.487
233	0.233	-19.55	-14.723	-19.449	-8.203	-16.12	-4.9	-16.465	-14.091
234	0.234	-18.754	-21.063	-17.844	-4.669	-17.062	-3.869	-8.559	-9.794
235	0.235	-30.93	-7.882	-19.146	-11.984	-9.116	-8.661	7.465	-13.457
236	0.236	-25.696	-13.089	-17.942	-10.973	-3.874	-7.84	5.105	-12.308
237	0.237	-27.236	-24.114	-9.577	-13.451	-2.903	-11.832	7.17	-13.281
238	0.238	-17.157	-45.791	-10.52	-22.298	-3.678	-15.232	12.911	-12.295
239	0.239	-15.971	-36.454	-15.329	-25.726	-1.361	-11.868	7.614	-16.541
240	0.24	-9.951	-28.056	-16.095	-13.846	-7.96	-7.752	-13.169	-9.161
241	0.241	-10.903	-10.139	-13.769	-12.227	1.7	0.207	-4.916	-19.973
242	0.242	-11.851	-7.718	-13.193	-7.905	0.516	3.678	-7.503	-18.62
243	0.243	-12.606	-18.285	-13.77	-6.699	6.495	-12.401	8.694	-14.937
244	0.244	-18.212	-16.278	-7.181	-7.816	-5.327	-19.381	-1.996	-16.088
245	0.245	-20.146	-14.489	-11.423	-12.993	-9.984	-17.283	-3.977	-8.725
246	0.246	-20.728	-22.371	-15.478	-17.784	-11.342	-23.144	-12.73	-13.545
247	0.247	-23.631	-3.545	-18.959	-8.051	-20.241	-21.46	-8.117	-9.243
248	0.248	-24.991	4.06	-8.896	-14.378	-19.085	-29.447	1.925	-9.978
249	0.249	-21.708	-2.847	-4.632	-20.322	-15.991	-13.62	10.809	-9.419
250	0.25	-18.809	-0.663	-3.478	-23.362	-15.024	-7.276	11.955	-8.879
251	0.251	-12.814	-18.02	-11.807	-16.537	-3.603	-13.1	0.147	-8.349
252	0.252	-12.031	3.129	-10.85	-15.708	-2.06	-7.86	-4.511	-16.317
253	0.253	-7.949	0.482	-17.624	-3.462	-3.418	-3.181	-17.499	-17.484
254	0.254	-15.867	-2.005	-16.845	5.302	-7.109	-13.219	-8.807	-12.234
255	0.255	-18.958	0.356	-19.154	3.81	-20.281	-6.824	-10.384	-9.286
256	0.256	-8.123	11.042	-12.565	2.492	-18.549	-3.349	-9.049	-10.006
257	0.257	-9.484	5.282	-11.781	-6.371	-20.097	-6.448	-7.914	-9.209
258	0.258	-8.339	-17.484	-4.419	-17.156	-15.839	-5.476	10.039	-12.686
259	0.259	-0.035	-14.314	-1.513	-7.054	-9.45	-2.955	2.441	-9.378
260	0.26	0.921	-16.927	-7.509	-5.844	-5.955	-15.142	14.007	-7.593
261	0.261	-5.866	-9.281	-16.41	-2.312	-4.971	-2.952	-5.169	-11.033
262	0.262	-8.403	-6.878	-15.252	0.822	-3.981	1.667	-7.695	-17.385
263	0.263	-6.103	3.812	-16.211	3.756	-8.219	-8.442	-5.381	-9.433
264	0.264	-16.958	-13.589	-15.235	-4.172	-10.522	-12.177	-16.041	-10.398
265	0.265	-18.516	-20.555	-17.759	-1.077	-15.339	-18.244	-25.704	-9.463
266	0.266	-19.889	-9.953	-13.72	-3.98	-7.98	-32.282	-23.924	-13.783
267	0.267	-18.741	-11.987	-17.233	-17.152	-8.951	-42.039	-19.216	-11.508
268	0.268	-22.24	-20.825	-15.324	-22.976	-8.205	-33.4	-29.201	-13.474
269	0.269	-17.041	-31.977	-17.085	-24.731	-4.176	-19.153	-20.22	-10.213
270	0.27	-19.966	-36.311	-11.296	-29.397	-3.639	-9.565	-16.66	-9.652
271	0.271	-12.063	-37.487	-5.712	-30.775	2.33	-14.864	-28.385	-9.289
272	0.272	-11.128	-19.543	-10.578	-27.107	-6.586	-32.352	-17.258	-14.729
273	0.273	-14.058	-6.813	-5.941	-30.599	-7.749	-11.31	-12.9	-14.167
274	0.274	-14.862	-18.504	-5.355	-35.835	-6.779	-19.679	-0.981	-10.877
275	0.275	-20.501	-12.208	-5.74	-34.895	-5.809	3.503	0.678	-13.782
276	0.276	-11.044	-18.098	-11.164	-28.925	-15.495	-12.224	5.041	-18.64
277	0.277	-12.227	-5.98	-7.692	-20.068	-16.685	-3.973	-14.404	-12.683
278	0.278	-20.572	-20.393	-13.71	-14.119	-20.185	-6.592	-17.006	-23.374
279	0.279	-23.689	-37.915	-16.039	-6.803	-14.983	-18.329	-29.663	-22.077
280	0.28	-28.546	-21.738	-16.626	2.064	-19.858	-12.067	-22.591	-2.579
281	0.281	-20.623	5.893	-16.055	5.519	-13.898	-21.864	-20.351	0.092
282	0.282	-15.413	2.187	-24.978	2.377	-14.721	-23.71	-14.439	-7.488
283	0.283	-8.674	-21.662	-26.159	-6.574	-12.833	-22.283	-12.624	4.098
284	0.284	-4.446	0.165	-20.18	1.709	-6.856	-15.276	-7.923	1.932
285	0.285	1.143	-8.213	-10.52	-3.547	-9.22	-9.014	-3.608	-7.774
286	0.286	-2.365	-0.701	-6.856	-4.559	0.242	-27.103	10.754	-13.015
287	0.287	-7.021	-7.699	-0.866	-8.866	6.61	-19.634	4.981	-5.089
288	0.288	-11.092	-39.669	-6.093	-9.69	5.433	-8.102	3.265	-6.455
289	0.289	-13.598	-53.267	6.669	-17.679	12.772	2.473	-1.353	-12.853
290	0.29	-8.162	-49.251	1.439	-14.64	7.915	12.113	-11.398	-18.88
291	0.291	-8.719	-30.513	-6.501	-11.782	10.397	13.826	-5.011	-9.216
292	0.292	-14.701	-20.466	-10.767	-9.313	-0.277	2.794	-18.16	-12.912
293	0.293	-17.009	-17.391	-11.922	-13.419	-4.575	4.159	-23.383	-11.76
294	0.294	-16.422	-3.305	-15.407	-8.625	-13.506	15.971	-24.924	-8.671
295	0.295	-19.711	-5.864	-10.166	-4.018	-19.541	39.801	-23.583	-23.387
296	0.296	-16.811	-8.212	-11.128	-10.627	-20.541	43.127	-27.295	-42.537
297	0.297	-16.419	-6.111	-11.888	-8.151	-15.74	33.863	-28.513	-19.314
298	0.298	-16.035	-4.204	-14.202	-5.864	-18.29	14.159	-25.475	8.939
299	0.299	-22.617	-5.962	-7.606	-3.974	-15.999	11.689	-20.713	-2.297
300	0.3	-25.519	-7.538	-15.529	-7.31	-15.453	0.141	-21.569	7.765
301	0.301	-31.513	-11.812	-16.489	-10.255	-10.836	-23.201	-9.454	-1.53
302	0.302	-32.268	-31.413	-17.468	-11.631	-9.12	-26.227	-4.324	-21.292
303	0.303	-31.665	-11.722	-14.964	-16.116	-4.318	-17.835	0.233	-34.107
304	0.304	-21.578	-29.572	-10.913	-21.575	-10.357	-10.21	4.394	-27.176
305	0.305	-11.5	-18.014	-14.398	-10.754	-11.176	-12.467	-15.242	-16.568
306	0.306	-10.319	-11.697	-12.459	-12.333	-16.067	-18.785	-1.191	-6.931
307	0.307	2.858	-17.588	-11.865	-16.625	-15.526	-24.526	6.277	5.234
308	0.308	1.127	-15.923	-11.462	-7.764	-14.977	-26.209	3.871	-15.481
309	0.309	-3.514	-17.582	-13.765	-8.972	-19.835	-21.496	-2.595	-23.802
310	0.31	-7.756	-1.827	-15.871	-14.228	-20.43	-20.087	-12.367	-21.273
311	0.311	-4.076	4.443	-15.47	-15.224	-23.347	-8.241	-10.721	-18.937
312	0.312	-5.259	10.125	-13.532	-12.732	-15.424	-6.637	-9.308	-4.032
313	0.313	-8.376	8.278	-13.338	-5.393	-11.948	-19.566	-5.192	-2.122
314	0.314	-15.152	3.537	-12.563	-6.379	-10.987	-17.808	-6.487	3.064
315	0.315	-10.894	13.489	-8.875	-10.667	-4.223	6.004	-14.963	7.705
316	0.316	-11.673	32.918	-11.182	-3.339	1.769	-17.799	-20.344	-2.366
317	0.317	-9.747	24.511	-13.29	-4.33	13.959	-33.471	-23.393	-6.048
318	0.318	-9.194	16.866	-15.208	-8.625	15.697	-30.733	-17.546	-7.213
319	0.319	-8.632	-4.327	-11.704	-6.348	14.148	-23.143	-16.932	-14.576
320	0.32	-8.255	-41.356	-10.531	-8.342	0.6	-33.723	-21.91	-17.473
321	0.321	-15.615	-16.263	-6.824	-18.461	-18.174	-35.954	-25.34	-16.707
322	0.322	-22.972	-29.866	-14.172	-17.161	-25.718	-38.012	-20.058	-12.65
323	0.323	-20.078	-17.53	-15.156	-16.034	-23.406	-36.023	-20.762	-16.148
324	0.324	-20.857	-13.9	-10.329	-5.219	-17.021	-34.197	-17.598	-10.143
325	0.325	-21.641	-24.024	-12.84	-12.419	-11.215	-26.19	-8.824	-7.805
326	0.326	-25.138	-27.142	-13.614	-6.059	4.652	-4.421	-5.266	-7.233
327	0.327	-27.077	-18.843	-8.78	-0.059	-5.998	23.927	-11.386	-9.186
328	0.328	-24.178	-16.33	-13.425	-5.273	-0.202	35.261	-10.541	-9.758
329	0.329	-16.262	-32.598	-5.687	-14.166	5.015	32.071	-1.753	-15.563
330	0.33	-24.613	-47.505	-6.656	-15.308	3.475	29.059	-10.191	-17.882
331	0.331	-14.967	-41.673	-9.56	-7.931	4.836	15.028	-2.933	-17.286
332	0.332	-3.179	-18.775	-13.825	-14.687	-4.051	22.663	11.668	-12.626
333	0.333	-7.839	-21.831	-11.517	-15.452	-22.027	39.001	13.702	-6.037
334	0.334	-12.109	-13.5	-12.119	-21.059	-4.197	7.142	7.808	-10.281
335	0.335	-15.797	-21.027	-14.074	-14.451	-15.782	-24.714	19.912	-22.46
336	0.336	-19.293	-27.97	-13.493	-10.18	-13.637	-28.72	8.803	-24.203
337	0.337	-18.34	-25.803	-13.102	-12.502	-15.55	-25.051	1.599	-19.565
338	0.338	-21.264	-23.853	-6.712	-13.089	-17.273	-28.365	-7.358	-15.308
339	0.339	-23.802	-11.674	-14.649	-11.16	-12.606	-44.082	-15.734	-3.499
340	0.34	-21.499	-13.236	-13.679	-10.58	-5.423	-35.774	-21.007	-11.436
341	0.341	-16.666	-14.585	-8.846	-9.228	-4.254	-43.365	-25.899	-12.796
342	0.342	-14.742	-10.87	-18.541	-10.583	-0.762	-41.059	-23.229	-15.887
343	0.343	-8.184	-4.823	-12.178	-10.208	-10.449	-38.949	-20.773	-12.208
344	0.344	-8.979	-3.806	-20.523	-16.216	-14.135	-44.772	-16.758	-11.044
345	0.345	-6.673	-18.462	-13.195	-25.894	-17.632	-36.069	-5.959	-18.391
346	0.346	-13.28	-20.549	-22.117	-17.001	-12.413	-18.65	-1.343	-11.625
347	0.347	-7.31	-6.958	-16.138	-11.013	-17.262	-16.34	-2.725	-7.385
348	0.348	-8.116	-15.603	-13.065	-7.908	-13.004	-18.505	9.063	-1.765
349	0.349	-8.728	-13.991	-8.247	-10.8	-5.642	-12.756	7.514	-11.212
350	0.35	-9.921	-23.795	-5.744	-13.315	-8.533	-11.065	-8.348	-7.505
351	0.351	-17.304	-4.964	-0.151	-20.67	-2.519	-6.494	-10.477	3.362
352	0.352	-20.234	2.629	-0.75	-7.897	4.855	0.565	-24.022	10.526
353	0.353	-17.745	-8.952	-6.767	4.293	1.972	-0.724	-25.756	1.589
354	0.354	-16.988	-6.767	-14.133	-13.133	1.232	2.665	-24.196	2.741
355	0.355	-21.82	2.957	-18.977	-6.173	-2.805	5.679	-34.258	3.718
356	0.356	-11.736	15.211	-18.21	-8.295	-10.715	8.496	-27.878	-10.98
357	0.357	-10.355	-5.442	-18.992	-10.217	-13.785	9.169	-21.867	-25.878
358	0.358	-6.656	2.941	-15.525	-11.955	-16.659	0.175	-14.517	-31.672
359	0.359	-14.96	5.515	-17.477	-16.596	-14.1	10.922	-11.626	-33.443
360	0.36	-7.592	3.238	-14.585	-15.235	-10.011	9.476	-7.404	-28.803
361	0.361	1.311	9.683	-11.116	-16.407	-11.929	3.01	4.739	-18.733
362	0.362	-7.008	-7.676	-7.845	-19.893	-13.826	16.111	2.953	0.832
363	0.363	-23.07	-9.922	-9.02	-14.089	-15.521	17.785	-5.028	14.982
364	0.364	-30.041	-12.001	-15.612	-10.977	-12.956	16.16	2.093	-18.473
365	0.365	-23.666	-10.047	-18.525	-11.925	-15.23	11.836	-4.32	-14.004
366	0.366	-17.86	-25.894	-17.756	-14.427	-10.355	-2.514	-7.822	-18.048
367	0.367	-1.99	-15.228	-15.442	-10.36	-9.742	-23.845	1.826	-14.356
368	0.368	-12.626	-17.142	-14.867	-3.779	-10.288	-21.203	0.649	-11.055
369	0.369	-14.563	-43.453	-7.518	7.64	-6.753	-23.79	-7.673	-20.337
370	0.37	-19.802	-32.25	-18.351	2.999	-6.302	-35.461	-4.589	-6.213
371	0.371	-15.198	-28.976	3.326	4.365	-7.42	-20.626	-13.488	-8.731
372	0.372	-10.987	-13.286	12.615	-7.443	-3.715	-14.887	-12.31	-6.42
373	0.373	-17.416	-4.964	4.29	-15.368	-11.054	-23.647	-7.061	-21.341
374	0.374	-13.958	-2.432	-13.52	0.517	-10.071	-19.046	1.871	-23.305
375	0.375	-14.953	-28.172	-11.194	-5.852	-7.144	-20.44	-8.908	-3.961
376	0.376	-15.94	-24.895	-13.316	-19.394	-9.636	-32.284	-7.481	-1.446
377	0.377	-16.743	-27.98	-15.251	-17.644	-4.016	-36.942	-19.205	-17.705
378	0.378	-11.141	-25.25	-16.992	-9.689	-5.988	-29.779	-23.776	-15.569
379	0.379	-4.567	-32.781	-18.539	-13.932	-12.008	-23.41	-22.347	-13.631
380	0.38	-7.075	-35.101	-17.179	-12.764	-11.227	-26.954	-25.947	-8.4
381	0.381	-12.685	-37.252	-10.786	-9.272	-10.641	-23.952	-7.882	-9.941
382	0.382	-10.737	-19.828	-9.622	-10.227	-13.924	-17.268	-10.323	-11.288
383	0.383	-11.299	-8.167	-4.398	-15.062	-12.179	-9.4	-12.578	-10.116
384	0.384	-13.032	-1.721	-1.491	-28.212	-7.346	-8.478	-6.159	-13.592
385	0.385	-11.679	-11.341	-12.914	-18.529	-1.334	6.17	-11.947	-10.481
386	0.386	-17.106	-16.522	-14.466	-9.809	-2.117	38.029	-27.801	-9.511
387	0.387	-17.697	-2.173	-13.11	-8.253	1.36	42.411	-21.425	-8.723
388	0.388	-19.653	-0.208	-14.261	-9.6	-7.359	46.409	-19.512	-14.316
389	0.389	-23.72	-1.927	-13.086	-18.485	-6.202	12.307	-24.777	-13.714
390	0.39	-28.558	-6.551	-14.038	-12.467	-3.09	25.803	-20.181	-13.104
391	0.391	-22.55	-13.695	-11.125	-11.481	-5.96	-11.765	-21.594	-12.517
392	0.392	-16.923	-9.992	-11.881	-0.622	-1.68	-26.867	-7.343	-12.123
393	0.393	-17.498	-8.776	-12.647	-7.766	-7.294	-31.306	-13.22	-10.761
394	0.394	-19.417	-3.501	-13.211	-11.431	-9.24	-35.332	-15.02	-11.897
395	0.395	-10.495	-0.551	-13.785	-3.092	-15.248	-31.604	-13.535	-9.146
396	0.396	-6.788	-8.468	-13.192	-8.302	-7.89	-28.244	-9.325	-9.497
397	0.397	-5.611	-24.519	-11.833	-22.982	-10.778	-25.049	-10.516	-8.687
398	0.398	-6.558	-22.173	-15.111	-20.818	-15.024	-27.644	-14.019	-13.105
399	0.399	-11.395	-24.32	-16.256	-11.115	-12.697	-35.075	-10.948	-19.087
400	0.4	-13.907	-18.537	-15.076	-12.858	-10.766	-23.349	-0.123	-13.509
401	0.401	-16.222	-9.833	-14.674	-14.414	-10.192	-12.594	7.007	-2.682
402	0.402	-12.733	-11.358	-13.876	-13.063	-8.449	8.815	3.299	11.681
403	0.403	-16.017	-15.591	-15.207	-9.379	-16.386	-10.788	-0.236	-17.32
404	0.404	-24.904	-19.26	-15	-12.854	-12.914	-13.159	7.057	-21.385
405	0.405	-26.056	-18.092	-15.573	-13.818	-9.845	-10.668	-3.827	-10.139
406	0.406	-27.221	-8.425	-12.083	-18.646	-12.769	0.136	-8.132	-0.057
407	0.407	-15.409	-17.323	-4.725	-10.708	-12.014	-9.394	6.16	-3.142
408	0.408	-16.952	-13.857	-5.688	-5.484	-19.385	-7.507	4.227	10.987
409	0.409	-18.301	-4.178	-12.456	-8.378	-4.691	0.586	12.956	-17.266
410	0.41	-11.916	-7.866	-9.93	-0.431	1.687	-6.389	11.442	-20.95
411	0.411	-13.072	-9.038	-5.85	-7.774	-15.734	-12.582	4.329	-24.248
412	0.412	-14.028	-25.116	-9.318	-6.792	-13.404	-4.067	3.232	-14.937
413	0.413	-13.055	-8.905	-9.88	-16.46	-11.268	-4.828	-2.705	-17.616
414	0.414	-12.295	5.967	-11.608	-20.125	-9.331	-9.468	-16.576	-10.03
415	0.415	-17.926	0.14	-12.951	-16.627	2.857	-20.697	-26.175	-12.336
416	0.416	-17.353	1.832	-11.593	-2.682	4.409	-22.058	-17.395	-18.716
417	0.417	-20.641	-15.645	-14.491	-4.605	3.063	-6.012	-25.258	-16.776
418	0.418	-11.72	-18.03	-15.651	-9.81	-16.481	4.789	-26.525	-15.015
419	0.419	-2.809	-11.725	-18.349	-11.335	-30.608	3.013	-12.096	-10.346
420	0.42	15.191	-36.964	-13.495	-18.471	-23.051	4.901	-25.528	-11.687
421	0.421	7.647	-33.73	-10.008	-12.071	-20.718	6.586	-30.608	-2.76
422	0.422	-3.963	-24.473	-13.281	-18.064	-10.075	-3.333	-25.791	5.587
423	0.423	-14.603	-21.785	-10.35	-19.04	-4.254	-2.014	-24.251	6.578
424	0.424	-12.672	-3.993	-13.824	-10.149	-5.988	-0.699	-38.364	-8.12
425	0.425	-17.895	-1.678	-17.123	-6.67	-1.338	6.8	-36.212	-14.486
426	0.426	-9.964	-20.867	-10.555	-5.721	17.434	0.162	-34.24	-12.521
427	0.427	-22.94	-18.385	-7.674	-12.528	35.241	-0.489	-26.085	-21.202
428	0.428	-21.203	-11.457	-11.954	-13.329	14.144	11.819	-21.607	-16.54
429	0.429	-22.754	-9.359	-9.648	-12.566	-11.427	27.798	-15.007	-20.778
430	0.43	-21.403	4.138	-13.149	-13.16	-14.757	34.285	-11.302	-19.595
431	0.431	-20.26	-11.764	-11.232	-9.888	-17.893	5.346	-12.063	-16.084
432	0.432	-16.791	-26.693	-11.828	-7.001	-20.623	-15.273	2.888	-12.963
433	0.433	-13.706	-32.51	-13.193	-11.854	-23.16	-26.415	22.297	-6.167
434	0.434	-10.812	-20.323	-5.838	-11.28	-20.852	-36.405	20.031	-15.817
435	0.435	-8.307	-15.677	-8.929	-8.398	-10.21	-39.446	17.961	-12.117
436	0.436	-10.638	-5.622	-11.845	-3.576	-8.282	-31.07	20.325	-18.088
437	0.437	-2.719	-6.793	-17.855	-6.88	-6.548	-18.247	14.737	-14.967
438	0.438	-18.789	-0.813	-15.54	-14.63	-11.201	-29.836	16.704	-12.042
439	0.439	-21.109	4.39	-20.386	-13.682	-21.302	-19.191	12.276	-9.512
440	0.44	-23.239	-0.476	-13.036	-12.736	-27.715	-21.177	13.832	1.157
441	0.441	-21.304	-13.671	-15.95	-13.525	-14.566	-26.469	17.696	-3.088
442	0.442	-12.584	-34.997	-11.718	-11.217	4.782	-25.043	16.732	-6.749
443	0.443	-17.214	-26.695	-14.064	-7.744	2.277	-29.435	5.159	-17.569
444	0.444	-21.466	-24.206	-9.243	-16.483	-4.697	-28.42	10.023	-27.616
445	0.445	-27.848	-12.604	-8.674	-17.668	-15.344	-22.568	0.177	-23.923
446	0.446	-19.515	-10.474	-8.109	-18.648	-17.304	-23.688	-13.932	-15.583
447	0.447	-18.537	-12.414	-8.513	-17.699	-15.584	-26.742	-23.408	-10.344
448	0.448	-5.766	10.401	-10.841	-8.056	-4.602	-20.897	-11.039	4.377
449	0.449	-10.989	7.282	-9.693	8.949	5.417	-10.422	-25.197	32.049
450	0.45	-15.64	-18.267	-7.77	6.605	1.691	-3.46	-19.23	5.723
451	0.451	-19.904	-28.336	-13.587	-4.047	-4.336	-7.345	-17.337	-32.019
452	0.452	-18.754	-25.229	-15.915	-5.995	-1.251	-15.889	-6.157	-16.908
453	0.453	-22.235	-22.519	-13.985	-4.249	-0.293	-21.317	4.027	-3.335
454	0.454	-14.879	-20.017	-13.41	-15.277	5.707	-34.317	-4.789	-24.046
455	0.455	-5.995	-3.776	-15.157	-16.63	-6.475	-22.363	-5.89	-20.373
456	0.456	-9.502	-14.431	-10.323	-12.953	-15.171	-8.29	-11.07	-23.678
457	0.457	-8.565	-16.362	-10.907	-11.799	-16.713	-10.46	-25.752	-20.597
458	0.458	-9.548	-28.558	-7.998	-21.469	-18.056	-26.56	-27.849	-17.917
459	0.459	-12.059	-17.536	-13.793	-25.129	-16.891	-37.4	-29.765	-5.16
460	0.46	-12.83	-21.816	-14.564	-19.124	-15.722	-39.504	-31.493	1.75
461	0.461	-14.745	-15.462	-12.63	-20.085	-23.06	-37.912	-29.922	-13.197
462	0.462	-18.021	-7.192	-13.214	-15.242	-20.15	-33.423	-25.623	-7.424
463	0.463	-12.585	-21.173	-11.477	-12.724	-12.206	-23.483	-26.738	-9.2
464	0.464	-10.622	-26.971	-14.964	-11.952	-4.852	-17.205	-27.858	-17.164
465	0.465	-13.886	-0.643	-9.554	-10.016	-11.641	-18.462	-20.464	-4.218
466	0.466	-15.616	-4.293	-10.144	-13.298	-10.878	-17.594	-17.514	-5.977
467	0.467	-18.124	5.791	-5.503	-17.341	-5.257	-10.902	-18.223	-13.94
468	0.468	-18.516	15.096	-14.409	-13.834	-4.669	-4.957	-30.357	-15.32
469	0.469	-13.674	-4.633	-13.246	-10.533	-9.319	7.196	-32.043	-11.67
470	0.47	-18.303	-12.146	-12.088	-9.374	-11.068	8.9	-43.023	-10.529
471	0.471	-11.702	-23.744	-8.988	-7.437	-3.14	13.505	-55.972	-13.651
472	0.472	-12.475	-17.358	-17.894	-6.265	-13.987	3.396	-47.249	-10.759
473	0.473	-10.174	-19.295	-11.892	-10.517	-12.625	-0.349	-45.708	-11.542
474	0.474	-13.679	-21.034	-12.854	-5.088	-8.94	7.894	-32.753	-17.168
475	0.475	-10.407	-19.462	-8.006	-3.131	-2.939	10.921	-37.978	-10.614
476	0.476	-7.531	-9.38	-3.746	-1.165	-8.156	7.953	-17.264	-9.871
477	0.477	-13.362	-5.68	-6.064	-6.537	-1.36	8.649	-14.553	-13.956
478	0.478	-11.068	-9.164	-12.636	-13.073	11.828	14.204	-1.783	-12.052
479	0.479	-9.148	2.639	-11.853	-13.806	13.765	17.628	0.532	-12.673
480	0.48	-3.159	-11.662	-9.519	-8.154	8.526	14.255	15.43	-13.334
481	0.481	-13.811	-13.545	-7.571	-8.693	-8.914	8.737	1.897	-13.02
482	0.482	-15.169	-11.77	-13.562	-10.592	-11.259	8.04	-3.328	-12.677
483	0.483	-18.85	-10.216	-19.169	-19.463	-13.412	8.487	-1.765	-14.834
484	0.484	-17.694	-14.466	-21.104	-13.049	-19.257	10.091	2.512	-14.457
485	0.485	-18.664	-15.598	-13.741	-7.021	-10.607	5.122	11.404	-16.423
486	0.486	-15.761	-19.035	-16.643	-3.889	-12.203	9.668	14.879	-12.176
487	0.487	-21.758	-2.908	-15.872	-8.689	-10.88	9.013	11.774	-10.44
488	0.488	-27.373	-5.186	-15.104	-2.644	3.411	1.985	18.507	-9.103
489	0.489	-22.545	-7.278	-15.681	-8.211	-6.294	-1.013	22.694	-16.483
490	0.49	-21.971	-9.164	-9.677	-10.1	-18.518	3.147	31.504	-6.825
491	0.491	-22.565	-14.349	2.523	-9.477	-23.203	5.368	13.42	-10.512
492	0.492	-17.728	-25.36	-2.698	-6.537	-30.367	-5.57	-9.888	-11.68
493	0.493	-10.367	-18.176	-10.622	0.465	-16.019	-4.121	-6.891	-10.729
494	0.494	-11.32	-27.02	-14.866	-10.351	-17.908	-11.372	-9.723	-11.744
495	0.495	-10.531	-32.983	-11.17	-14.589	-1.995	-7.765	-7.339	-12.56
496	0.496	-9.738	-29.861	-9.998	-13.42	0.18	-11.299	-0.538	-10.276
497	0.497	-3.13	-23.051	-17.344	-9.935	17.625	-12.281	9.921	-10.894
498	0.498	-11.038	-15.088	-12.503	-13.011	5.998	-7.416	7.791	-3.57
499	0.499	-10.038	-26.858	-13.272	-8.137	8.106	5.801	2.397	-6.501
500	0.5	-12.915	-15.793	-12.493	-19.526	-9.33	11.695	6.868	-5.73
501	0.501	-12.125	-20.048	-14.417	-14.872	-20.948	17.036	-0.475	-16.386
502	0.502	-19.471	-11.136	-13.836	-24.938	-18.82	-0.267	5.736	-17.797
503	0.503	-20.432	-2.812	-13.257	-18.559	-28.509	-7.113	16.392	-16.682
504	0.504	-9.012	-3.778	-12.869	-17.405	-26.795	-9.119	23.369	-15.547
505	0.505	-4.369	-6.686	-12.471	-14.326	-22.169	-7.057	8.852	0.45
506	0.506	-0.104	-12.672	-10.315	-9.492	-15.033	-19.104	6.708	2.699
507	0.507	-6.486	-11.882	-13.001	-13.743	-16.216	-33.255	-2.23	4.762
508	0.508	-24.477	-3.938	-18.801	-17.802	-10.232	-58.246	-7.113	-4.965
509	0.509	-21.958	9.989	-16.475	-9.865	-2.902	-68.151	-11.617	3.704
510	0.51	-28.93	8.061	-9.901	-6.779	-7.768	-77.279	-31.423	-10.647
511	0.511	-22.562	16.783	-7.397	-11.615	-12.049	-62.975	-57.219	-20.359
512	0.512	-24.518	-3.884	-9.732	-9.094	-9.761	-70.341	-60.758	-11.711
513	0.513	-29.768	-35.004	-11.677	-11.413	-0.293	-67.842	-57.899	-16.401
514	0.514	-25.14	-22.581	-8.386	-13.356	11.527	-65.516	-60.853	-17.775
515	0.515	-15.105	-41.321	-10.154	-13.965	9.996	-52.556	-63.621	-21.483
516	0.516	-11.473	-31.219	-12.679	-13.406	-10.712	-50.436	-61.561	-15.496
517	0.517	-3.212	-34.276	-14.067	-16.913	-13.428	-45.038	-51.206	-14.557
518	0.518	-6.359	-25.908	-18.154	-9.599	-15.941	-36.928	-41.83	-11.684
519	0.519	-13.183	-33.401	-12.392	0.041	-18.266	-29.585	-22.804	-14.226
520	0.52	-10.71	-26.377	-13.206	-8.88	-7.639	-17.606	-5.324	-11.926
521	0.521	-6.686	-2.922	-5.308	-10.075	-1.847	-6.433	-7.974	-18.527
522	0.522	-3.231	6.393	-12.677	-9.125	-7.063	9.525	10.868	-16.026
523	0.523	-13.332	3.703	-13.685	-12.047	-5.514	20.205	8.076	-15.271
524	0.524	-14.722	-3.833	-17.97	-12.851	-4.141	14.414	-13.264	-17.229
525	0.525	-11.082	-1.504	-12.38	-16.95	-7.798	16.187	-16.199	-16.671
526	0.526	-7.639	-20.648	-8.915	-27.826	-11.258	20.878	-8.86	-20.746
527	0.527	-15.03	2.592	-10.879	-26.324	-10.28	5.043	-2.075	-14.95
528	0.528	-21.838	5.706	-14.982	-19.213	-11.223	15.722	-0.135	-2.765
529	0.529	-22.64	-14.024	-14.648	-15.591	-17.185	40.908	-6.113	23.544
530	0.53	-20.347	-31.805	-17.036	-14.483	-9.802	44.226	-22.161	12.298
531	0.531	-19.784	-24.847	-12.248	-7.187	-8.815	28.576	-15.94	-11.522
532	0.532	-15.161	-9.962	-9.012	-2.415	-6.292	25.886	-21.922	-20.815
533	0.533	-11.117	-11.93	-7.325	-5.019	5.909	23.38	-20.347	-29.132
534	0.534	-13.66	-17.177	-10.873	-5.879	21.789	16.403	-9.485	-16.353
535	0.535	-14.071	-25.13	-7.639	-10.806	15.4	-2.772	-22.624	-27.969
536	0.536	-18.941	-29.389	-8.075	-11.47	-2.013	-5.317	-28.002	-30.1
537	0.537	-10.279	-12.351	-10.846	-19.292	-4.337	1.625	-13.82	-14.431
538	0.538	-16.341	-5.383	-15.168	-22.467	-10.707	25.007	3.471	-4.746
539	0.539	-19.506	-16.035	-17.745	-19.63	-12.588	34.241	5.677	-9.963
540	0.54	-12.794	-14.123	-13.352	-13.707	-7.321	31.46	-9.323	-11.534
541	0.541	-18.849	-8.912	-12.825	-8.165	-24.709	23.848	-15.209	-18.696
542	0.542	-18.115	-23.251	-14.241	-6.29	-31.653	21.474	-10.076	-12.284
543	0.543	-26.076	-36.825	-17.594	3.718	-46.533	10.767	-5.526	3.402
544	0.544	-25.132	-10.539	-18.077	-3.496	-40.704	-2.845	-1.353	-7.233
545	0.545	-27.481	5.495	-12.18	2.822	-42.419	-11.636	12.897	-5.272
546	0.546	-24.609	-5.761	-9.756	3.917	-18.559	-35.508	10.933	-0.02
547	0.547	-18.637	-2.491	-9.084	-12.206	19.228	-59.387	9.194	-4.64
548	0.548	-14.595	0.607	-14.032	-19.228	24.317	-62.557	-5.091	-0.364
549	0.549	-15.217	-7.71	-13.555	-4.388	19.901	-65.318	-10.843	-9.235
550	0.55	-10.62	-5.209	-17.724	1.375	-0.765	-67.874	1.42	-27.211
551	0.551	-7.754	-16.819	-12.987	-3.9	-11.966	-56.302	-3.148	-14.429
552	0.552	-6.441	-6.177	-13.676	-5.494	-1.89	-54.237	6.99	-7.463
553	0.553	-6.871	-4.226	-13.183	-9.802	7.414	-44.635	8.251	-13.831
554	0.554	-0.323	1.009	-21.216	-10.994	-0.899	-42.964	4.888	3.624
555	0.555	-7.116	-6.929	-32.144	-21.856	-8.433	-35.102	8.129	10.644
556	0.556	-11.387	-19.899	-22.16	-26.129	-15.373	-36.51	15.046	0.063
557	0.557	-15.464	-14.672	-7.915	-22.452	-17.454	-27.661	7.271	-9.567
558	0.558	-14.907	-10.025	-6.835	-23.618	-7.738	-24.22	10.513	-14.775
559	0.559	-13.01	-14.297	-4.98	-12.789	-2.474	-23.298	17.438	-13.239
560	0.56	-4.141	-20.697	-3.324	-17.052	-3.981	-26.229	6.177	-6.077
561	0.561	-7.859	-36.39	-4.943	-18.205	0.315	-18.326	4.782	0.307
562	0.562	-9.038	-25.756	-9.275	-12.19	-11.462	-4.393	-2.231	-10.54
563	0.563	-14.264	-31.577	-18.243	-2.497	-25.752	-10.187	1.62	-32.229
564	0.564	-5.36	-26.394	-0.314	9.323	-19.912	2.061	5.299	-22.949
565	0.565	0.646	-12.081	-13.147	-1.698	-7.683	0.564	15.19	-25.667
566	0.566	5.889	-17.908	3.047	-5.955	-3.011	7.757	29.717	-12.899
567	0.567	-8.801	-19.674	-7.651	0.436	-7.274	4.119	28.01	-15.214
568	0.568	-10.914	-24.337	-1.892	-3.033	-3.606	-4.146	29.988	-17.328
569	0.569	-16.716	-40.227	-7.165	-19.076	2.393	3.275	19.225	-15.377
570	0.57	-21.94	-25.355	-11.846	-7.442	-2.835	18.065	9.445	-13.612
571	0.571	-26.576	-19.56	-27.753	-22.336	-17.531	45.831	-7.281	-18.219
572	0.572	-19.403	-7.363	-12.879	-20.383	-15.389	57.119	-28.059	-11.03
573	0.573	-20.546	-2.699	-18.725	-15.137	-25.056	47.127	-41.849	-7.335
574	0.574	-21.695	-1.335	-23.989	-10.477	-19.826	18.952	-39.012	-10.802
575	0.575	-16.456	-7.704	-22.482	-9.097	-15.175	-7.277	-45.689	-13.878
576	0.576	-19.343	-4.201	-12.447	-5.399	-8.013	-10.477	-43.287	-12.891
577	0.577	-25.314	-5.161	-8.798	-11.381	-14.399	-19.675	-29.458	-15.387
578	0.578	-27.618	-6.095	-5.338	-12.326	-15.557	-16.893	-30.922	-9.739
579	0.579	-22.757	-12.044	1.987	-15.192	-10.33	-24.358	-22.72	-1.76
580	0.58	-27.37	0.176	-12.74	-7.218	-9.369	-31.245	-23.825	-6.926
581	0.581	-29.08	1.924	-10.624	-4.08	-11.874	-33.312	-24.752	-15.791
582	0.582	-27.688	9.856	-16.437	8.739	-11.104	-27.482	-32.838	-19.279
583	0.583	-20.294	-3.105	-11.219	-3.407	-11.692	-15.277	-22.944	-18.337
584	0.584	-19.285	-11.794	-19.154	1.283	-1.629	-13.726	-13.84	-7.509
585	0.585	-10.342	-26.116	-17.798	-2.933	-0.263	-12.383	-21.974	-8.87
586	0.586	2.849	-31.915	-8.884	-6.576	3.412	-16.097	-27.022	-2.477
587	0.587	8.097	-12.561	-7.709	-14.868	-9.781	-12.658	-33.64	-13.287
588	0.588	6.575	-10.022	-10.788	-20.063	-29.177	-5.325	-30.971	-11.885
589	0.589	2.348	-3.019	-13.67	-15.207	-21.681	1.431	-34.898	7.708
590	0.59	-4.002	-13.627	-14.423	-21.169	-14.755	-6.561	-36.727	-6.384
591	0.591	-17.117	-15.537	-2.201	-25.19	-8.407	-18.428	-30.661	-29.57
592	0.592	-22.301	-13.768	-10.873	-23.209	-6.532	-16.968	-31.377	-13.864
593	0.593	-17.605	-2.716	6.581	-18.535	5.591	-12.799	-20.504	-11.114
594	0.594	-16.207	-12.781	4.292	-13.098	0.88	-3.983	-18.915	-23.845
595	0.595	-12.481	-11.613	-6.322	-15.03	-12.116	-12.382	-34.773	-21.507
596	0.596	-15.913	-15.066	-0.477	-15.607	-6.905	-7.236	-36.911	-15.136
597	0.597	-16.826	-24.724	-2.171	-13.871	-5.349	-8.287	-38.872	-9.396
598	0.598	-7.868	-18.319	-6.765	-9.045	-1.072	-19.769	-37.187	-14.632
599	0.599	-4.328	-9.964	-8.068	-17.755	-9.965	-18.271	-35.704	-9.962
600	0.6	-16.078	-15.174	-11.689	-16.575	-8.803	-14.065	-19.897	0.135
601	0.601	-11.376	-14.189	-8.146	-11.331	-5.71	5.444	-9.296	-1.007
602	0.602	-15.572	-22.114	-24.141	-10.351	-4.766	-2.878	-11.285	-16.668
603	0.603	-21.9	-12.425	-12.46	-16.346	-4.022	-10.438	-9.596	-27.281
604	0.604	-20.679	-6.038	-18.781	-15.569	-3.269	-8.11	-14.3	-33.051
605	0.605	-21.583	-12.057	-24.523	-16.146	-9.881	-18.745	-13.034	-24.279
606	0.606	-18.633	-21.78	-22.722	-20.786	-17.85	-20.673	-14.298	-9.905
607	0.607	-14.325	-20.699	-17.999	-15.367	-10.526	-29.362	3.596	11.422
608	0.608	-13.501	-2.753	-19.255	-10.52	-5.708	-27.784	5.998	19.769
609	0.609	-12.869	-0.276	-10.254	-4.507	-4.951	-29.106	8.194	7.024
610	0.61	-6.829	-7.301	-16.159	-13.386	-9.035	-12.037	10.207	-4.566
611	0.611	-18.979	-13.743	-10.836	-19.375	-5.59	-9.678	11.987	-6.665
612	0.612	-27.655	-27.354	-17.525	-14.142	-7.564	-11.756	6.588	3.036
613	0.613	-26.067	-22.142	-14.923	-11.228	-5.884	-29.122	7.973	-5.657
614	0.614	-18.874	-33.215	-17.17	-6.956	-6.329	-7.976	6.467	-7.21
615	0.615	-17.681	-26.075	-13.609	1.963	-5.983	23.249	25.882	-11.448
616	0.616	-14.159	-9.036	-19.542	-1.518	0.579	19.238	17.408	-15.092
617	0.617	-6.764	-11.323	-21.788	-11.201	-0.402	8.051	24.824	-18.531
618	0.618	-1.891	-0.663	-18.238	-7.534	-11.845	4.784	8.444	-15.399
619	0.619	-7.857	1.33	-18.75	-4.065	-10.307	-4.49	10.462	-22.136
620	0.62	-11.892	-7.311	-13.267	-0.99	-14.559	-7.184	0.655	-28.101
621	0.621	-12.448	-5.675	-12.627	-9.903	-13.398	16.069	-15.337	-20.715
622	0.622	-15.718	-15.65	-6.582	-11.084	-14.571	6.829	-21.868	-7.91
623	0.623	-17.426	-14.431	-5.758	-7.984	-11.492	-7.259	-16.196	-6.13
624	0.624	-17.003	-27.515	-5.131	-14.735	-12.492	-30.464	-11.095	-10.727
625	0.625	-14.647	-25.703	-8.373	-12.2	-13.298	-33.579	-3.289	-9.327
626	0.626	-21.191	-27.184	-5.421	-12.952	-14.082	-36.332	-10.57	-10.44
627	0.627	-16.329	-28.464	-8.841	-10.995	-14.656	-33.857	-9.507	-18.728
628	0.628	-20.566	-37.288	-5.496	-14.274	-14.074	-36.227	-8.39	-15.617
629	0.629	-22.867	-28.915	-11.251	-11.364	-10.004	-21.366	-7.452	-14.639
630	0.63	-16.258	-17.088	-13.514	-10.975	-17.919	-15.587	-14.221	-10.383
631	0.631	-17.001	0.33	-11.535	-10.566	-4.743	-6.897	-14.97	1.81
632	0.632	-12.912	2.638	-6.847	-8.409	-2.993	-8.458	-10.865	10.525
633	0.633	-10.955	-12.246	-10.867	-12.809	-4.533	-9.831	-4.244	-10.178
634	0.634	-11.511	1.329	-12.169	-11.049	-8.785	-8.727	3.752	-1.848
635	0.635	-4.901	-10.89	-15.418	-9.686	-9.943	-5.288	-7.971	-19.629
636	0.636	-2.336	-6.285	-15.763	-7.374	-1.617	-2.222	-3.231	-31.217
637	0.637	-1.501	-10.583	-16.867	-13.203	1.496	-16.936	-1.753	-29.07
638	0.638	-10.927	-17.013	-17.968	-4.328	0.536	-6.284	7.276	-19.381
639	0.639	-17.272	-23.049	-14.441	-17.508	-9.145	22.769	13.412	-14.142
640	0.64	-18.415	-11.288	-14.787	-15.784	-7.969	10.394	14.503	-15.663
641	0.641	-17.438	-9.765	-15.91	-14.252	-1.948	14.053	-0.065	-14.302
642	0.642	-22.276	-14.033	-12.182	-1.3	3.304	3.968	6.486	-15.477
643	0.643	-18.025	-2.245	-9.823	7.398	-5.581	-11.695	-10.755	-7.147
644	0.644	-18.792	8.766	-3.971	5.85	-23.553	-25.804	1.059	2.538
645	0.645	-18.202	-7.108	-6.26	1.597	-26.043	-23.26	7.636	22.086
646	0.646	-14.901	-9.246	-11.084	2.756	-19.064	-25.569	-1.863	53.248
647	0.647	-10.835	-11.206	-11.647	-10.39	-4.143	-40.465	3.561	-9.258
648	0.648	-9.484	-23.426	-14.528	-22.566	-2.184	-30.79	-16.938	-35.961
649	0.649	-10.838	-15.519	-14.129	-27.191	-7.388	-11.453	-30.854	-44.079
650	0.65	-12.003	-16.893	-17.405	-22.93	-21.702	-8.945	-43.422	-36.707
651	0.651	-14.738	-18.09	-16.237	-21.758	-12.025	-15.897	-40.863	-16.754
652	0.652	-14.383	-12.116	-15.852	-15.744	0.174	7.544	-38.502	-22.756
653	0.653	-17.908	-4.791	-10.068	-18.825	-4.46	4.469	-36.346	-28.21
654	0.654	-19.306	9.899	-12.4	-17.839	-5.801	7.161	-20.267	-33.275
655	0.655	-12.765	16.282	-11.83	-23.826	-9.458	14.675	-13.699	-19.753
656	0.656	-19.577	25.949	-16.486	-18.2	-15.434	3.024	-15.464	-15.71
657	0.657	-22.118	-0.37	-19.398	-17.614	-20.643	0.854	-20.525	-12.045
658	0.658	-21.369	-11.615	-18.047	-18.187	-11.717	-1.101	-12.435	-15.327
659	0.659	-10.552	-1.591	-13.598	-15.261	-5.695	-6.335	-22.36	-6.03
660	0.66	-9.025	-10.925	-15.334	-7.286	6.136	-7.896	-2.683	-8.756
661	0.661	-7.692	-13.654	-8.365	-6.087	4.598	-15.046	5.761	-1.237
662	0.662	-16.619	-41.938	-13.195	-5.077	11.756	-8.65	-11.927	-3.589
663	0.663	-15.49	-15.662	-10.673	-4.077	-2.574	-16.948	-18.799	-1.485
664	0.664	-10.285	-25.765	-1.758	-3.265	-8.408	-24.278	-29.365	-11.198
665	0.665	-15.128	-35.114	-5.231	-5.541	-17.167	-17.452	-4.139	-19.952
666	0.666	-17.65	-54.911	-6.183	-4.926	-15.651	-5.945	-14.125	-15.367
667	0.667	-25.006	-31.737	-9.076	-1.612	-8.479	-4.326	-23.374	-8.268
668	0.668	-24.035	-60.049	-9.838	-4.502	-17.385	-11.436	-31.673	-9.494
669	0.669	-21.51	-63.779	-12.141	-12.425	-23.414	-10.226	-18.932	-6.06
670	0.67	-19.177	-53.763	-12.704	-11.252	-20.343	-18.522	-25.953	-3.018
671	0.671	-14.333	-38.145	-12.101	-14.347	-17.474	-23.726	-11.148	-7.907
672	0.672	-18.972	-1.243	-4.342	-27.128	-6.084	-20.8	-20.943	-7.177
673	0.673	-18.395	-16.41	-7.418	-32.354	1.824	-23.304	-19.351	-14.561
674	0.674	-14.928	-12.023	-12.235	-21.314	6.076	-19.26	4.276	-15.56
675	0.675	-11.656	-16.17	-11.447	-19.939	-8.269	-17.365	7.373	-18.107
676	0.676	-5.1	-19.943	-15.505	-16.248	-14.12	-19.348	4.089	-5.944
677	0.677	-8.042	-23.326	-7.557	-10.239	-12.416	-13.981	-15.849	6.218
678	0.678	-8.84	-1.542	-6.582	-7.129	-13.989	-13.429	-13.542	7.734
679	0.679	-11.19	12.5	-13.351	-4.206	-18.262	-23.5	-20.743	14.86
680	0.68	-14.702	30.233	-14.127	-15.614	-11.887	-24.831	-23.125	0.51
681	0.681	-10.069	27.854	-13.346	-17.151	-5.904	-21.116	-21.455	-13.067
682	0.682	-6.006	-4.11	-18.175	-27.204	-4.944	-3.075	-13.01	-14.823
683	0.683	-4.634	-26.975	-21.452	-7.642	-3.986	35.468	-8.63	-16.384
684	0.684	-11.968	10.515	-16.019	0.68	3.918	19.044	-10.246	-20.671
685	0.685	-21.628	5.414	-15.429	8.238	-1.363	3.983	-16.902	-21.844
686	0.686	-25.284	0.886	-21.43	10.57	-12.256	-18.831	-30.346	-13.546
687	0.687	-21.78	13.213	-22.2	4.186	-13.651	-22.869	-21.908	-18.816
688	0.688	-16.543	1.923	-11.359	-5.497	-14.848	-26.536	-14.228	-17.888
689	0.689	-5.703	5.142	-12.895	-3.75	-18.362	-9.496	4.297	-17.146
690	0.69	-9.961	-23.19	-11.524	-8.389	-15.31	6.205	-3.491	-13.121
691	0.691	-13.635	-34.489	-15.184	-9.739	-12.445	-2.121	-10.69	-12.553
692	0.692	-12.474	-24.485	-11.682	-8.581	-4.545	-25.377	-13.039	-17.237
693	0.693	-19.831	-15.242	-10.691	-12.045	-5.552	-22.311	-19.059	-15.528
694	0.694	-18.852	-35.014	-7.767	-11.055	-12.371	-19.628	-3.404	-18.061
695	0.695	-18.068	-27.507	-3.485	-6.198	-9.911	-12.124	-1.468	-15.752
696	0.696	-13.989	-15.965	-7.525	-19.344	-12.282	-0.559	-15.192	-9.935
697	0.697	-10.504	-18.179	-15.448	-17.411	-14.251	1.526	-17.105	-7.588
698	0.698	-9.923	-12.431	-12.341	-15.679	-9.63	3.402	-12.625	-18.459
699	0.699	-8.187	-14.251	-15.231	-7.769	-5.589	-1.848	-2.723	-20.058
700	0.7	-2.387	-6.396	-12.698	-12.053	-0.778	-16.175	-17.196	-15.848
701	0.701	1.67	-16.507	-3.78	-10.905	-5.459	-10.375	-7.667	-1.562
702	0.702	1.079	-17.705	-0.275	-12.07	-9.548	-15.621	-6.056	8.091
703	0.703	-6.286	-18.945	-3.347	-17.29	-13.049	8.178	-1.492	-4.118
704	0.704	-9.205	-26.385	-8.155	-10.529	-16.366	18.212	8.518	-12.068
705	0.705	-11.736	-25.481	-10.652	-11.316	-22.986	8.886	7.339	-7.843
706	0.706	-20.647	-36.962	-9.876	-7.271	-18.18	6.127	1.346	-6.705
707	0.707	-17.183	-13.218	-9.314	-5.34	-15.709	-17.154	8.699	-12.715
708	0.708	-20.289	10.471	-11.263	-15.4	-10.129	-20.288	7.751	-13.656
709	0.709	-19.326	7.257	-11.858	-25.466	-12.079	-12.008	-1.873	-10.718
710	0.71	-16.817	-23.985	-13.229	-26.644	-3.185	-17.305	-8.204	-13.197
711	0.711	-22.447	-19.998	-14.595	-30.105	6.877	-14.89	-16.456	-15.468
712	0.712	-18.991	-16.361	-16.737	-14.044	5.508	-26.588	-15.41	-13.504
713	0.713	-25.019	-13.104	-18.686	-16.378	17.303	-33.046	-12.431	-12.913
714	0.714	-27.379	-3.826	-15.99	-18.5	25.208	-35.054	-16.62	-8.847
715	0.715	-22.572	-1.139	-17.537	-4.96	3.515	-40.358	-23.896	-0.905
716	0.716	-22.031	1.345	-14.247	-3.235	-30.96	-29.38	-12.963	-4.365
717	0.717	-20.319	-1.003	-16.381	-4.8	-17.428	-22.271	-8.61	-5.288
718	0.718	-21.71	-3.123	-15.999	-3.479	-5.038	-23.469	8.534	-14.174
719	0.719	-28.124	-12.822	-14.076	-4.682	-8.71	-10.347	10.962	-12.994
720	0.72	-23.891	-14.561	-13.321	1.261	-5.412	-8.65	21.733	-16.065
721	0.721	-21.601	-12.997	-9.461	-1.889	-8.499	2.325	12.179	-13.131
722	0.722	-15.046	-14.317	-9.081	-10.845	-11.18	-1.975	21.008	-13.874
723	0.723	-5.401	-20.633	-11.407	-16.892	-23.92	9.795	32.156	-11.53
724	0.724	-4.276	-12.238	-7.355	-28.744	-7.638	8.223	30.925	-16.357
725	0.725	-0.82	-0.371	-6.986	-17.752	7.28	12.462	14.052	-14.394
726	0.726	4.372	-4.937	-12.423	-13.519	-2.387	13.617	2.589	-14.936
727	0.727	-6.489	-12.014	-11.867	-14.698	-14.579	-2.079	0.61	-16.226
728	0.728	-7.884	-15.623	-8.585	-20.698	-19.209	-17.026	10.419	-9.779
729	0.729	-9.1	-16.712	-10.335	-8.897	-17.837	-26.741	12.308	-12.261
730	0.73	-17.492	-19.717	-18.281	-10.455	-16.667	-28.515	4.53	-8.21
731	0.731	-24.923	-28.529	-17.139	-9.121	-13.166	-23.896	-5.373	-13.062
732	0.732	-33.895	-29.601	-16.181	-12.811	-12.168	-13.848	-10.031	-11.714
733	0.733	-30.473	-19.853	-19.09	-4.513	2.58	-12.678	-13.505	-13.661
734	0.734	-25.316	-0.262	-14.837	-11.866	13.261	-18.636	-9.804	-21.41
735	0.735	-22.499	-8.488	-7.487	-10.883	7.514	-6.809	-12.685	-20.457
736	0.736	-20.069	-21.17	-12.343	-4.863	-4.637	-11.453	-23.324	-5.752
737	0.737	-14.526	-18.76	-11.596	-4.075	-9.262	-10.116	-36.097	-3.62
738	0.738	-14.007	-16.537	-17.223	-8.916	-16.412	-3.739	-34.128	-1.687
739	0.739	-16.002	-14.526	-15.293	-19.007	-12.745	-2.59	-35.442	7.03
740	0.74	-17.202	-6.518	-15.88	-14.774	-16.231	2.648	-39.476	-16.766
741	0.741	-11.828	-18.64	-15.305	-5.907	-13.122	17.404	-53.615	7.054
742	0.742	-11.288	-29.622	-14.939	-16.772	-8.255	-1.719	-43.79	-2.22
743	0.743	-18.681	-28.193	-11.665	-15.442	-10.746	-19.508	-45.417	-10.547
744	0.744	-15.837	-13.78	-11.302	-16.608	-13.041	-12.514	-40.678	-8.025
745	0.745	-16.675	-4.051	-14.032	-17.77	-14.934	-6.09	-39.233	-19.636
746	0.746	-4.549	4.724	-8.242	-5.964	-16.816	-7.971	-38.006	-17.502
747	0.747	-2.866	-18.987	-9.04	-10.628	-11.348	-2.673	-27.114	-19.427
748	0.748	-1.368	-8.84	-12.544	-6.391	-10.728	-20.014	-31.32	-17.674
749	0.749	-5.685	0.535	-14.499	-5.251	-11.266	-17.619	-30.113	-16.125
750	0.75	-9.424	-24.943	-15.103	-11.255	-10.645	-15.423	-21.739	-11.867
751	0.751	-10.648	-28.176	-16.479	-14.358	-10.194	-9.565	-12.032	-2.962
752	0.752	-11.671	12.724	-16.875	-15.326	-7.814	-7.767	-31.552	-11.265
753	0.753	-10.753	18.186	-15.529	-1.776	-3.71	3.317	-28.814	-12.219
754	0.754	-13.331	3.144	-8.955	-2.547	4.253	2.025	-26.255	2.49
755	0.755	-14.158	-1.254	3.799	-1.762	-6.545	8.481	-23.892	4.613
756	0.756	-12.279	-5.288	12.493	-9.686	0.659	-2.308	-4.707	-5.069
757	0.757	-21.05	13.497	1.449	-14.894	-11.089	-23.949	-12.254	-31.396
758	0.758	-22.264	3.474	0.081	-10.04	-15.657	-20.844	-19.233	-35.085
759	0.759	-12.649	-18.34	1.222	3.116	-14.219	-1.094	-12.885	-25.035
760	0.76	-6.319	-26.622	-7.128	-25.93	-10.47	16.733	0.59	-34.333
761	0.761	-2.881	-49.851	-4.059	-5.224	-4.395	-4.347	5.723	-8.8
762	0.762	-12.595	-59.144	-10.86	-1.549	-5.294	-12.655	0.946	1.248
763	0.763	-6.246	-39.415	-11.657	-18.574	-2.332	-15.164	10.838	4.334
764	0.764	-12.287	-26.638	-19.023	-9.271	-15.445	-12.838	4.27	-9.807
765	0.765	-11.353	-15.015	-21.938	-6.549	-9.605	-23.474	14.905	-27.619
766	0.766	-22.198	-21.376	-19.421	-9.031	-14.831	-13.786	10.435	-34.589
767	0.767	-20.835	-19.412	-21.734	2.622	-19.506	-22.471	-4.096	-2.663
768	0.768	-24.493	-3.5	-15.147	0.537	-20.863	-23.998	5.37	-7.12
769	0.769	-23.307	-14.123	-12.617	2.513	-19.69	-13.917	3.449	-11.2
770	0.77	-13.609	-4.449	-19.953	-2.681	-11.349	-7.507	7.92	-14.888
771	0.771	-17.247	-2.721	-20.905	-7.284	-18.672	-18.316	20.719	-18.185
772	0.772	-16.044	-4.282	-16.62	-20.208	-9.746	-16.916	15.331	-8.893
773	0.773	-12.903	-20.15	-14.272	-18.427	1.107	-20.554	10.523	-6.18
774	0.774	-17.7	-5.248	-12.313	-13.743	8.275	-17.045	-2.592	-18.953
775	0.775	-13.419	-22.672	-11.708	-20.875	-0.593	-20.152	2.487	-25.944
776	0.776	-19.004	-24.982	-9.945	-21.995	2.95	-5.465	-5.602	-32.353
777	0.777	-11.03	-10.097	-17.873	-27.959	-6.685	17.936	-7.14	-18.806
778	0.778	-3.641	-0.439	-16.695	-20.576	-7.811	8.63	-16.234	0.545
779	0.779	1.223	-12.656	-17.637	-13.773	-1.778	-5.53	-24.744	34.035
780	0.78	-1.264	-8.031	-10.847	-12.965	-2.725	-8.109	-23.973	11.199
781	0.781	-8.595	-18.132	-16.834	-18.551	-9.479	-10.48	-33.07	-9.512
782	0.782	-15.344	-29.967	-20.875	-13.679	-15.46	-16.912	-39.252	-5.847
783	0.783	-12.805	-18.961	-18.924	-16.941	-11.381	-18.869	-42.531	-9.13
784	0.784	-7.16	-31.96	-12.913	-22.336	-22.224	-20.634	-35.934	-6.019
785	0.785	-15.05	-30.252	-0.71	-21.742	-11.202	-16.018	-22.925	-14.333
786	0.786	-28.928	-28.776	1.048	-17.082	-1.152	-14.67	-25.006	-11.809
787	0.787	-26.924	-24.594	-9.968	-10.488	5.21	-18.354	-41.022	-9.47
788	0.788	-21.625	-18.254	-8.596	0.949	18.351	-12.348	-34.785	-15.824
789	0.789	-29.483	-14.827	-9.742	-3.678	6.131	-15.435	-13.613	-13.864
790	0.79	-25.154	-28.823	-10.877	0.594	-4.919	-30.141	6.036	-15.593
791	0.791	-28.767	-11.463	-1.166	-8.296	-14.992	-23.767	18.712	-14.07
792	0.792	-25.216	-18.498	-4.807	-9.44	-6.09	-17.988	30.228	-1.104
793	0.793	-11.215	-20.695	-1.285	-25.501	-9.554	-16.304	28.027	-9.819
794	0.794	-5.349	0.539	-4.342	-23.173	-25.595	-17.906	26.04	-8.281
795	0.795	-3.549	-2.221	-9.144	-16.792	-27.887	-19.297	27.738	-9.637
796	0.796	-8.139	-15.051	-8.338	-7.108	-21.472	-22.981	10.285	-10.812
797	0.797	-12.337	-8.126	-17.212	-1.857	-11.778	-21.835	-1.345	-11.99
798	0.798	-5.888	-6.079	-13.711	-0.297	-10.04	-14.502	-3.496	-11.026
799	0.799	-4.659	3.517	-12.731	-7.442	-5.43	-13.556	-13.195	-11.988
800	0.8	-3.625	12.141	-11.754	-8.587	-21.336	-9.3	-14.958	-9.461
801	0.801	-10.331	-8.656	-15.997	-12.069	-19.238	-5.22	-13.41	-15.059
802	0.802	-18.205	5.36	-15.211	-13.04	-5.719	-4.599	-23.468	-8.46
803	0.803	-12.928	-7.493	-20.028	-14.003	-0.527	2.797	-37.784	-10.964
804	0.804	-21.782	-14.54	-12.657	-13.216	-11.56	-1.981	-35.857	-13.275
805	0.805	-18.257	4.504	-17.475	-10.888	-15.787	2.334	-30.63	-11.313
806	0.806	-15.128	6.903	-16.678	-12.823	-19.45	6.454	-22.695	-10.708
807	0.807	-16.066	-4.815	-14.33	-9.549	-27.776	7.089	-15.515	-12.439
808	0.808	-8.101	-7.028	-9.476	-0.668	-24.706	3.848	-6.6	-12.051
809	0.809	-9.038	-9.05	-3.468	2.993	-13.911	-1.508	1.737	-13.403
810	0.81	-13.824	-0.43	-5.78	-7.854	-9.67	0.519	2.736	-12.236
811	0.811	-19.773	-5.175	-7.713	-6.528	-0.76	2.553	17.483	-11.09
812	0.812	-12.349	-1.027	-11.001	-0.14	0.41	-0.3	36.689	-13.8
813	0.813	-9.383	-18.154	-18.75	-8.452	10.099	-0.641	29.163	-10.298
814	0.814	-13.582	-20.541	-13.536	-9.424	13.77	-2.923	26.876	-13.565
815	0.815	-25.728	-35.472	-22.461	-16.208	14.888	-5.803	16.28	-12.388
816	0.816	-30.912	-37.416	-21.325	-22.209	9.634	-4.616	10.53	-14.314
817	0.817	-29.319	-49.635	-18.244	-22.997	-3.161	1.239	1.88	-15.456
818	0.818	-27.916	-32.239	-19.221	-19.519	-8.407	2.054	-21.859	-13.872
819	0.819	-21.498	-20.624	-18.457	-12.181	-16.334	1.523	-31.851	-14.615
820	0.82	-24.942	-14.258	-12.851	-17.028	-23.486	-7.117	-34.853	-18.842
821	0.821	-19.675	-16.188	-17.697	-21.296	-17.068	-17.878	-48.873	-20.552
822	0.822	-12.871	-28.362	-14.415	-22.086	-11.038	-19.173	-41.19	-19.171
823	0.823	-3.176	-29.901	-13.825	-22.684	-11.978	-4.777	-48.018	-11.79
824	0.824	8.655	-16.934	-10.331	-16.698	-18.729	12.711	-50.021	4.291
825	0.825	0.731	-25.631	-8.002	-14.385	-28.398	10.468	-51.84	1.983
826	0.826	-9.307	-8.204	-1.416	-4.902	-19.511	-4.369	-28.875	-17.165
827	0.827	-15.668	-15.167	-10.313	-1.239	-20.681	-21.717	-19.446	-14.643
828	0.828	-9.626	-13.009	-13.804	-7.257	-17.613	-19.309	-10.979	-16.944
829	0.829	-12.668	-18.786	-8.589	-2.05	-2.956	-0.079	-3.306	-10.521
830	0.83	-13.575	-6.57	-9.562	-1.089	-0.873	-12.794	-10.154	-4.659
831	0.831	-16.041	-17.555	-15.567	-9.016	1.024	-10.424	-20.674	-2.894
832	0.832	-15.223	-18.836	-6.669	-8.026	2.725	-21.039	-14.74	-17.214
833	0.833	-15.777	-4.454	-5.512	-1.249	23.4	-19.061	-12.868	-23.023
834	0.834	-16.335	5.297	-2.419	-2.036	20.668	-17.257	-20.682	-17.806
835	0.835	-20.374	21.21	-3.38	-6.132	7.858	-25.128	-16.281	-13.157
836	0.836	-23.843	6.386	-9.362	-4.223	0.863	-26.445	-9.727	-8.903
837	0.837	-20.551	-18.659	-10.133	-11.6	-9.796	-32.774	-3.57	-20.713
838	0.838	-20.936	-8.473	-13.621	-16.451	-7.872	-26.715	-15.228	-12.775
839	0.839	-15.691	-5.274	-18.27	-18.969	-13.085	-19.291	-19.709	0.183
840	0.84	-9.09	-7.891	-23.696	-13.365	-21.01	-4.517	-0.747	8.883
841	0.841	-9.834	-10.334	-21.777	-11.432	-22.352	10.425	1.988	0.94
842	0.842	-10.578	-17.229	-19.85	-8.156	-31.254	12.405	4.533	-6.232
843	0.843	-11.115	-23.524	-16.958	-11.063	-30.09	-6.893	-1.647	-9.912
844	0.844	-7.776	-13.744	-13.485	-3.143	-33.188	-14.393	8.239	-15.918
845	0.845	-7.153	-4.918	-12.143	-16.308	-26.422	-30.608	10.182	-10.695
846	0.846	-5.76	-15.864	-5.585	-21.542	-13.262	-19.919	5.735	-5.874
847	0.847	-12.115	-2.808	-0.774	-13.609	8.021	-10.206	21.758	-15.575
848	0.848	-18.087	-0.982	-3.322	-14.955	27.761	-18.888	19.758	-19.273
849	0.849	-22.115	3.757	-4.123	-16.094	20.211	-26.815	21.834	-18.127
850	0.85	-25.56	-14.908	-10.733	-10.077	8.605	-31.093	9.761	-15.047
851	0.851	-19.523	3.023	-9.98	-9.088	2.22	-37.527	11.437	-12.153
852	0.852	-13.886	0.795	-17.364	-15.836	4.16	-29.232	-1.401	-12.922
853	0.853	-10.396	-5.492	-12.548	-13.301	-22.143	-30.223	14.571	-12.144
854	0.854	-9.812	4.266	-11.801	-10.976	-40.889	-23.472	8.273	-14.09
855	0.855	-4.396	-4.383	-7.749	-9.046	-30.806	-15.552	10.305	-13.513
856	0.856	-3.822	-18.66	-11.248	-4.405	-8.919	-18.658	5.183	-10.601
857	0.857	-12.535	-24.444	-15.906	-6.17	-0.577	-21.567	0.635	-18.547
858	0.858	-13.714	-29.646	-14.174	-7.55	6.986	-20.805	-6.419	-15.088
859	0.859	-23.4	-37.558	-17.658	-7.957	-14.088	-23.14	-15.204	-5.411
860	0.86	-17.02	-24.558	-18.042	-12.814	-28.187	-12.323	-11.625	6.393
861	0.861	-32.704	-22.774	-15.132	-21.56	-20.614	11.455	-16.77	11.028
862	0.862	-30.594	-24.278	-13.194	-25.072	-22.918	8.112	-3.909	-4.847
863	0.863	-20.934	-22.872	-10.493	-21.988	-3.747	11.164	-12.535	-11.245
864	0.864	-15.72	-31.728	-6.245	-9.239	14.086	25.228	-29.882	-17.056
865	0.865	-11.087	-30.522	-5.664	-14.481	2.504	12.375	-27.498	-22.293
866	0.866	-21.167	-14.4	-11.483	-6.572	-8.121	0.677	-33.844	-26.947
867	0.867	-20.032	-11.999	-15.551	-7.947	-10.052	2.718	-43.49	-13.992
868	0.868	-6.904	-18.312	-8.977	-4.293	-29.414	-3.154	-34.775	-15.742
869	0.869	-12.157	-4.68	-11.508	-12.622	-21.877	-8.436	-49.119	-17.304
870	0.87	-7.532	-16.796	-13.848	-15.715	-28.841	-10.049	-47.22	-18.676
871	0.871	-3.306	-24.649	-13.282	-14.757	-26.705	-2.984	-52.484	-15.024
872	0.872	3.067	-14.512	-22.005	-19.024	-13.142	-11.988	-50.964	-9.037
873	0.873	-5.259	-15.597	-18.522	-16.702	-0.947	-8.61	-35.122	-1.694
874	0.874	-0.026	-9.523	-13.294	-13.211	10.063	-11.792	-28.758	-10.598
875	0.875	-12.786	-16.789	-12.325	-21.903	14.292	-1.03	-26.851	-11.744
876	0.876	-18.008	-7.816	-11.549	-6.209	5.357	3.136	-32.123	-8.639
877	0.877	-25.953	-13.739	-7.486	-4.044	8.808	-0.647	-27.496	-9.623
878	0.878	-30.224	-6.32	-5.556	1.813	20.573	-4.254	-8.726	-10.408
879	0.879	-31.414	-9.151	-10.207	-3.369	12.601	-9.583	-1.159	-11.182
880	0.88	-25.433	-22.246	-6.143	-14.366	-0.405	-4.817	1.195	-9.239
881	0.881	-24.493	-43.456	-13.113	-27.296	-5.666	4.805	-0.939	-11.167
882	0.882	-15.635	-29.258	-14.084	-4.436	-16.738	-14.791	0.973	-5.761
883	0.883	-9.671	-21.658	-13.305	4.883	-18.129	-28.956	13.16	-7.745
884	0.884	-10.677	-0.486	-15.624	13.232	-11.782	-26.451	5.184	-16.502
885	0.885	-9.752	-20.148	-17.556	5.704	-8.332	-0.712	-2.039	-15.361
886	0.886	-9.022	-37.888	-7.486	3.391	-13.612	-17.763	6.783	-12.282
887	0.887	-6.747	-30.887	-11.746	-2.995	-12.705	-20.908	5.543	-17.139
888	0.888	-16.267	-3.214	-12.911	-8.809	-25.928	-23.663	0.24	-11.184
889	0.889	-19.986	8.019	-11.756	-10.564	-31.78	-21.189	-4.706	-8.894
890	0.89	-21.177	11.302	-6.545	-15.213	-37.059	-9.651	-17.979	-10.858
891	0.891	-20.221	20.569	-9.456	-13.865	-26.068	-7.611	-16.149	-7.596
892	0.892	-25.091	-4.999	-11.988	-22.781	-16.033	-13.51	-4.088	-7.049
893	0.893	-17.171	-15.108	-12.763	-21.616	-12.396	-8.396	-18.545	-12.881
894	0.894	-9.854	-12.046	-14.695	-22.58	-13.601	-6.986	-20.625	-15.242
895	0.895	-10.85	7.643	-11.4	-11.744	-14.603	-14.276	-22.509	-5.819
896	0.896	-11.657	-10.225	-7.333	-10.428	0.079	-10.718	-5.229	-2.184
897	0.897	-14.004	-3.322	-9.842	-16.848	2.195	-4.815	1.588	-8.227
898	0.898	-18.875	-14.036	-11.183	-27.681	4.132	11.186	-13.466	-13.515
899	0.899	-20.859	-19.923	-8.271	-26.321	-1.104	22.751	-3.962	-12.61
900	0.9	-21.514	-32.182	-14.26	-27.486	-9.074	33.341	-12.849	-16.93
901	0.901	-15.762	-21.237	-10.003	-28.642	-7.769	4.243	-11.513	-29.17
902	0.902	-8.465	-17.034	-14.071	-18.94	-6.663	-8.218	1.239	-20.493
903	0.903	-3.672	-13.432	-12.148	-4.603	-12.705	-11.96	2.765	-9.495
904	0.904	-7.971	-2.682	-16.803	1.221	-13.737	-29.055	-2.094	-16.687
905	0.905	-3.945	16.022	-15.081	-0.517	-13.615	-32.385	-3.675	-23.109
906	0.906	-5.913	23.48	-14.698	10.514	-14.646	-35.479	5.003	-5.136
907	0.907	0.036	2.278	-14.316	9.161	-12.174	-32.754	-3.548	2.386
908	0.908	-5.624	-6.16	-17.242	5.483	-9.875	-35.232	-11.156	-18.742
909	0.909	-13.608	-19.052	-15.324	-0.513	-6.42	-32.834	3.255	-16.056
910	0.91	-16.741	-21.489	-19.602	2.574	-1.836	-26.356	5.076	-8.529
911	0.911	-13.869	-27.957	-17.107	-8.292	5.847	-4.974	-4.883	-10.859
912	0.912	-11.379	-30.005	-9.76	-18.401	4.866	-18.988	-3.401	-8.744
913	0.913	-15.454	-35.351	-12.847	-14.775	-7.915	-6.124	-14.67	-10.703
914	0.914	-20.293	-30.835	-15.749	-20.828	-13.136	0.933	-22.099	-8.993
915	0.915	-23.574	-43.92	-7.824	-15.64	-8.467	-1.093	-21.22	-10.578
916	0.916	-14.663	-49.248	-13.061	-20.521	-7.1	-2.937	-24.968	-9.264
917	0.917	-8.282	-38.299	-6.306	-14.546	-8.258	-18.73	-15.544	-12.979
918	0.918	-9.447	-25.402	-0.331	-20.179	-11.709	-25.042	-12.113	-7.004
919	0.919	-12.546	-6.105	0.41	-20.78	-25.63	-19.156	-8.867	-6.065
920	0.92	-5.788	-8.689	-0.206	-10.746	-27.562	0.28	-8.151	-3.186
921	0.921	-18.951	-6.459	-6.241	-12.123	-22.345	-2.148	-23.097	-14.628
922	0.922	-20.885	-17.191	-15.187	-15.818	-4.934	0.27	-12.696	-13.099
923	0.923	-26.106	-15.336	-16.396	-19.319	11.317	-6.044	-18.717	-14.461
924	0.924	-24.564	-17.15	-13.328	-18.376	9.178	-4.045	-10.204	-18.138
925	0.925	-25.923	-9.271	-12.376	-15.496	3.372	1.209	3.958	-16.994
926	0.926	-22.254	-5.054	-8.12	-21.531	8.619	-0.315	-5.878	-11.772
927	0.927	-23.431	-6.246	-13.742	-30.452	10.198	1.055	-16.263	-12.941
928	0.928	-7.388	-14.599	-15.697	-24.473	5.994	-10.743	-32.254	-21.854
929	0.929	-19.023	-15.605	-16.313	-12.686	12.447	-18.688	-38.741	-20.698
930	0.93	-12.66	-20.485	-14.615	-14.252	1.663	-37.475	-17.552	-15.471
931	0.931	-3.003	-23.059	-18.149	-10.017	0.331	-29.94	-14.943	-0.76
932	0.932	-11.721	-10.93	-17.811	-13.723	-8.562	-36.889	-27.794	14.144
933	0.933	-10.161	-23.162	-15.727	-7.744	-0.246	-43.244	-2.128	4.473
934	0.934	-8.797	-21.658	-14.599	-4.67	-16.318	-37.395	1.106	-14.869
935	0.935	-11.309	-8.329	-18.888	-1.772	-13.996	-14.509	10.324	-12.344
936	0.936	-10.131	-4.131	-16.4	2.473	-16.116	13.824	1.931	-10.006
937	0.937	-16.11	-0.5	-14.099	1.689	-21.919	10.221	-5.685	0.657
938	0.938	-10.867	-6.544	-13.738	-0.262	-30.61	13.59	1.212	-5.136
939	0.939	-17.628	0.801	-10.098	-9.006	-22.642	41.935	-5.219	-3.38
940	0.94	-27.292	3.698	-15.559	-3.041	-32.678	53.266	-7.19	-4.91
941	0.941	-10.256	-5.972	-6.112	2.161	-33.815	50.101	4.968	-12.057
942	0.942	-26.522	2.95	-15.051	-12.575	-20.626	47.118	-2.974	-23.843
943	0.943	-7.387	-15.047	-13.927	-14.73	-8.398	38.894	-10.152	-15.888
944	0.944	-14.935	2.765	-12.99	-5.08	-13.007	15.769	-13.845	-2.906
945	0.945	-12.607	9.767	-10.115	10.761	-8.706	-6.003	-24.684	-15.087
946	0.946	-18.988	-5.088	-9.374	0.111	-7.496	-14.238	-23.314	-10.423
947	0.947	-17.058	0.73	-15.019	-25.05	-6.277	-31.956	-16.927	-3.242
948	0.948	-8.352	2.47	-15.053	-23.718	9.84	-43.482	-10.905	-6.909
949	0.949	9.067	-14.964	-17.017	-13.671	12.22	-32.759	-13.964	-5.738
950	0.95	-12.01	-17.294	-13.755	-16.771	5.901	-15.286	-3.065	-15.4
951	0.951	-3.666	-32.201	-9.721	-30.877	0.156	-8.264	-7.254	-24.287
952	0.952	-11.195	-18.649	-9.347	-23.315	-11.986	-6.114	-18.987	-20.793
953	0.953	-13.486	-16.903	-7.041	-20.985	-10.381	-4.174	-10.97	-19.81
954	0.954	-15.597	-27.921	-1.252	-6.057	-11.669	-16.361	-9.531	-14.963
955	0.955	-17.519	-17.845	-13.47	-4.103	-2.679	-40.166	-13.126	-20.956
956	0.956	-5.303	-14.151	-15.227	-5.826	-1.425	-43.461	-14.216	-15.335
957	0.957	-16.323	-10.658	-4.212	-7.345	-13.155	-52.756	1.914	-13.376
958	0.958	-14.959	-9.691	-8.492	-14.486	-5.15	-66.891	27.715	-16.636
959	0.959	-29.277	-14.525	-9.672	-5.567	4.982	-64.391	24.474	-11.206
960	0.96	-23.468	-27.691	-8.524	2.759	-6.773	-43.297	2.669	-14.672
961	0.961	-32.171	1.316	-18.207	7.989	-30.55	-34.969	-16.993	-10.008
962	0.962	-33.716	5.362	-27.11	7.014	-27.238	-17.152	-19.433	-15.409
963	0.963	-26.544	9.021	-16.268	7.767	-17.919	-14.826	1.774	-11.904
964	0.964	-25.368	-8.025	-6.203	-1.136	-20.609	-16.946	4.603	-9.949
965	0.965	-19.349	-17.319	-7.359	-4.613	-18.056	-18.873	-2.83	-8.18
966	0.966	-11.98	-20.037	-8.504	-16.404	-15.673	-13.659	-9.671	-9.519
967	0.967	-10.996	-27.563	-7.518	-21.045	-34.767	-9.048	-11.669	-8.14
968	0.968	-3.04	-39.118	1.409	-19.678	-21.949	-16.259	-1.851	-5.219
969	0.969	0.085	-15.653	-2.045	-18.496	-0.809	-17.49	7.005	-9.652
970	0.97	-8.787	-6.303	-7.245	-24.47	7.552	-16.392	5.629	-7.885
971	0.971	-12.227	-14.558	-2.377	-23.457	10.116	-13.364	12.948	-8.255
972	0.972	-13.161	-11.992	-6.609	-24.381	17.134	1.264	-1.221	-12.707
973	0.973	-12.161	-18.92	-18.783	-12.925	23.595	11.812	0.867	-14.452
974	0.974	-12.908	-25.275	-23.994	-11.346	13.974	32.981	-18.353	-6.509
975	0.975	-18.491	-38.779	-31.912	-7.06	-8.862	35.577	-10.685	-17.351
976	0.976	-13.624	-33.493	-21.828	-10.706	-24.557	32.948	-31.657	-10.191
977	0.977	-13.009	-31.899	-9.995	-9.505	-38.713	25.856	-23.233	-9.026
978	0.978	-8.919	-15.977	1.064	-10.416	-36.193	27.848	-20.609	-12.503
979	0.979	-6.377	-13.797	-0.257	-17.135	-29.239	18.008	-13.533	-17.735
980	0.98	-4.029	-7.939	3.452	-19.605	-10.114	12.585	-11.292	-14.839
981	0.981	-10.57	-13.101	-7.353	-18.792	-2.616	-11.432	-28.585	-14.071
982	0.982	-19.428	-14.581	-11.586	-7.9	4.306	-35.431	-26.119	-11.737
983	0.983	-13.393	-1.548	-20.463	-3.211	6.373	-44.911	-28.078	-16.547
984	0.984	-10.273	-3.234	-21.599	-16.129	4.392	-36.777	-18.196	-18.471
985	0.985	-21.096	7.841	-22.533	-17.833	-0.89	-34.435	-19.726	-19.063
986	0.986	-22.444	-13.767	-17.675	-22.45	0.596	-36.906	-11.581	-15.582
987	0.987	-18.753	-4.393	-16.873	-21.059	-9.529	-34.9	-10.01	-11.138
988	0.988	-19.896	-12.646	-7.931	-6.71	-26.58	-36.967	-29.35	-7.09
989	0.989	-18.913	-10.078	-4.403	-8.622	-14.94	-38.845	-31.858	-8.466
990	0.99	-12.133	-21.62	-7.447	-17.309	-8.52	-37.401	-29.159	-6.149
991	0.991	1.044	-27.952	-10.3	-9.343	1.155	-21.629	-35.958	-9.066
992	0.992	6.9	-29.871	-12.75	-13.58	2.886	-11.098	-8.113	-10.232
993	0.993	-8.939	-35.073	-16.757	-7.19	4.423	-9.29	-11.618	-9.859
994	0.994	-11.018	-46.094	-18.633	-3.697	-5.669	-7.692	-14.741	-7.737
995	0.995	-12.914	-33.092	-9.863	-11.039	-9.405	-6.313	-17.682	-7.547
996	0.996	-7.65	-13.721	-8.637	-11.98	-8.334	-5.143	13.599	-7.747
997	0.997	-12.276	4.078	-9.542	1.197	-7.474	-4.163	1.323	-6.197
998	0.998	-19.408	6.4	-14.32	-8.474	-12.388	6.498	-17.326	-9.673
999	0.999	-31.179	-4.221	-11.734	-13.684	-25.585	19.307	-20.498	-12.957
1000	1	-29.589	-10.029	-14.002	-27.989	-23.671	10.488	-23.479	-14.114
1001	1.001	-19.503	-4.816	-21.888	-14.441	-11.486	2.466	-15.043	-15.272
1002	1.002	-23.145	-0.184	-18.763	1.415	-16.153	1.045	-7.396	-9.473
1003	1.003	-9.959	-4.433	-13.909	-4.971	-26.259	-7.895	-4.984	2.721
1004	1.004	-11.689	1.969	-7.885	0.835	-38.104	-13.908	-2.772	-2.497
1005	1.005	-19.615	5.462	-13.464	-4.363	-33.483	-10.817	6.958	-10.424
1006	1.006	-12.456	6.455	-9.965	-8.986	-14.717	-9.84	15.701	-9.054
1007	1.007	-8.764	-8.239	-3.949	-7.613	-7.186	-3.817	11.087	-12.714
1008	1.008	-12.246	-18.871	-7.981	-11.258	-4.889	0.269	15.382	-13.852
1009	1.009	-17.463	-16.919	-9.895	-7.748	10.007	-10.547	11.749	-14.804
1010	1.01	-20.37	-1.023	-15.873	-8.695	23.563	-12.061	-1.398	-11.881
1011	1.011	-14.367	-7.394	-15.092	-7.715	21.799	-4.833	-6.655	-12.631
1012	1.012	-18.435	-5.419	-11.6	-3.437	4.326	-13.662	-30.532	-14.917
1013	1.013	-21.924	-7.113	-11.015	-15.611	-2.701	-12.441	-33.897	-15.472
1014	1.014	-25.201	-8.619	-13.898	-20.83	-21.893	-13.351	-24.668	-20.093
1015	1.015	-18.592	-9.966	-15.227	-19.277	-34.696	-6.5	-22.036	-11.161
1016	1.016	-10.616	-29.494	-18.49	-9.207	-32.383	1.518	-19.626	-17.506
1017	1.017	-11.539	-37.786	-17.302	-10.376	-13.241	-3.61	-12.79	-13.979
1018	1.018	-18.271	-14.549	-15.35	-18.716	-15.788	3.268	-10.81	-10.843
1019	1.019	-20.736	-11.426	-12.62	-17.753	-18.118	-2.642	-24.498	-17.579
1020	1.02	-24.746	-19.69	-17.446	-22.582	-20.229	6.371	-8.784	-9.604
1021	1.021	-22.763	-6.849	-16.86	-18.303	-14.39	2.987	-11.058	-4.331
1022	1.022	-18.076	-9.103	-14.924	-14.223	-19.588	6.181	-1.528	-3.31
1023	1.023	-13.965	-2.663	-8.355	-7.628	4.229	9.213	10.5	-14.67
1024	1.024	-11.41	-16.172	-7.606	-5.09	35.21	-3.815	21.366	-6.673
1025	1.025	-9.061	-24.846	-8.404	-4.291	31.174	-9.487	19.825	-7.959
1026	1.026	-8.674	-10.49	-10.363	-15.094	27.513	-7.605	18.471	-9.068
1027	1.027	-2.675	-20.107	-13.659	-29.381	-10.234	-5.917	0.287	-12.501
1028	1.028	5.262	-25.272	-16.549	-15.785	-5.221	1.367	-12.673	-7.225
1029	1.029	-6.551	-23.647	-13.039	0.125	8.302	15.802	-15.176	-6.21
1030	1.03	-14.494	-33.639	-9.723	2.282	4.225	10.072	-8.981	-3.652
1031	1.031	-13.151	-32.408	-3.896	-11.252	-6.997	-2.062	-22.708	-10.964
1032	1.032	-14.339	-19.186	-4.665	-6.017	-3.704	-9.982	-49.215	-17.688
1033	1.033	-6.052	-17.393	-2.726	-7.555	-13.004	-14.226	-53.072	-15.114
1034	1.034	-0.853	-6.312	-8.736	-0.393	-15.72	-15.367	-49.937	-10.984
1035	1.035	-1.843	-16.33	-1.395	3.273	-8.195	-18.823	-40.791	-15.757
1036	1.036	-9.809	-28.092	-6.256	-7.574	-10.558	-21.888	-49.248	-9.698
1037	1.037	-19.512	-13.754	-14.203	-6.234	-42.525	-22.835	-41.824	2.552
1038	1.038	-13.147	-7.938	-17.309	-9.916	-74.492	-20.307	-30.333	-2.61
1039	1.039	-11.994	-20.136	-20.209	-15.917	-53.814	-32.474	-19.833	-16.871
1040	1.04	-25.936	-9.109	-19.427	-21.156	-19.751	-37.656	-10.272	-11.01
1041	1.041	-35.617	9.637	-23.474	-10.338	-6.182	-32.962	-8.626	-23.154
1042	1.042	-26.902	2.054	-21.538	-8.994	6.231	-28.636	-19.741	-18.457
1043	1.043	-25.348	-4.942	-19.612	-15.395	25.03	-24.898	-21.139	-14.149
1044	1.044	-21.104	-15.602	-17.877	-11.909	35.118	-21.368	-14.776	-7.71
1045	1.045	-17.455	-2.059	-18.265	-14.997	50.809	-18.21	3.191	-13.655
1046	1.046	-6.642	-0.298	-14.962	-17.896	48.132	-17.181	10.731	-14.575
1047	1.047	-13.833	-4.928	-16.109	-23.912	9.66	-21.353	-0.838	-13.561
1048	1.048	-12.709	-26.595	-22.095	-24.705	-17.991	-26.879	1.342	-14.301
1049	1.049	-11.581	-17.307	-8.933	-13.882	-33.062	-37.618	-4.431	-11.971
1050	1.05	-14.711	-8.98	-3.123	-2.856	-46.598	-26.482	-2.638	-15.444
1051	1.051	-19.573	-16.513	12.746	-1.511	-34.197	-25.037	-1.003	-9.438
1052	1.052	-18.802	-18.836	14.871	-5.203	-22.941	-33.882	-8.053	-10.213
1053	1.053	-8.162	-20.962	1.325	-4.054	-19.635	-37.31	-1.522	-10.784
1054	1.054	-9.503	-19.044	-7.377	-15.875	-28.91	-36.294	14.324	-6.119
1055	1.055	-3.113	-20.796	-5.818	-11.248	-31.625	-43.054	16.62	-13.848
1056	1.056	-11.437	-6.498	-10.072	-12.632	-18.869	-31.638	7.098	-8.629
1057	1.057	-10.472	-4.58	-16.448	-24.476	-16.565	-14.241	2.025	-11.537
1058	1.058	-15.307	-9.849	-12.957	-22.97	-22.95	-2.648	0.62	-5.544
1059	1.059	-14.541	-20.934	-16.051	-10.055	-24.902	7.965	5.058	-6.337
1060	1.06	-13.795	-16.726	-5.215	-1.387	-5.551	9.844	11.613	-11.194
1061	1.061	-11.901	-15.61	-15.283	-9.355	7.239	18.482	17.772	-15.853
1062	1.062	-8.644	-21.681	-16.443	-13.648	14.242	42.229	8.268	-10.455
1063	1.063	-17.576	-16.516	-19.923	-7.286	-0.644	38.875	2.023	-5.633
1064	1.064	-26.507	-3.816	-16.821	-15.646	-2.586	16.951	5.672	-8.945
1065	1.065	-27.694	-19.748	-19.723	-18.78	-14.802	8.594	11.086	-17.875
1066	1.066	-24.613	-26.19	-20.49	-13.98	-3.81	1.034	14.163	-19.058
1067	1.067	-19.789	-12.703	-13.132	-6.069	-2.512	-1.292	16.876	-13.091
1068	1.068	-24.066	-24.945	-12.149	-13.443	-8.919	5.104	4.916	-10.021
1069	1.069	-24.857	-26.526	-11.357	-20.25	-12.417	-12.309	10.368	-14.885
1070	1.07	-26.805	-25.186	-12.111	-28.23	-19.789	-0.686	-10.104	-19.174
1071	1.071	-23.533	-28.885	-7.259	-16.468	-15.002	1.461	-12.544	-21.526
1072	1.072	-25.288	-10.891	-5.311	-11.851	-1.892	-15.95	-14.795	-25.038
1073	1.073	-17.362	-3.354	-3.551	-7.601	-7.72	-13.638	-16.834	-24.491
1074	1.074	-9.042	-5.688	-9.329	-8.757	-27.061	-7.254	-14.404	-20.47
1075	1.075	7.012	-12.113	-11.622	-14.762	-29.527	-20.838	-4.418	-12.576
1076	1.076	4.681	-21.847	-16.424	-15.754	-13.259	-29.6	-23.448	-4.306
1077	1.077	-1.713	-16.668	-21.03	-24.691	-6.868	-25.001	-10.354	-5.327
1078	1.078	4.096	-15.173	-23.897	-16.414	6.638	-20.788	-12.38	-6.353
1079	1.079	-1.13	-10.975	-25.226	-9.102	4.87	-1.275	2.814	-5.629
1080	1.08	-2.693	-7.349	-18.818	1.715	6.408	1.411	-6.573	-3.351
1081	1.081	-1.364	-8.544	-14.54	3.062	7.737	14.171	-11.521	-9.987
1082	1.082	-5.067	-3.345	-15.285	6.717	16.598	-2.096	-9.722	-14.32
1083	1.083	-11.088	1.491	-8.682	10.189	5.723	-8.506	-25.372	-23.315
1084	1.084	-14.204	-4.495	-6.143	4.945	9.967	-2.73	-18.75	-19.944
1085	1.085	-15.182	-2.159	1.229	-1.834	13.642	-1.013	-20.422	-12.674
1086	1.086	-19.452	-4.096	-3.587	-1.058	2.801	6.875	-18.405	-7.929
1087	1.087	-18.71	3.233	-6.091	-9.964	-7.293	13.991	-13.527	-10.55
1088	1.088	-29.599	2.254	-11.701	-3.976	-21.665	-0.339	-3.224	-6.577
1089	1.089	-24.99	-3.75	-13.637	-0.905	-31.425	-13.87	-20	-7.255
1090	1.09	-20.763	1.864	-23.707	-5.774	-36.703	-15.596	-22.065	-4.076
1091	1.091	-21.972	-0.07	-10.744	-10.056	-28.779	-17.122	-23.937	-11.907
1092	1.092	-20.862	-7.412	-5.516	-12.389	-24.534	-7.034	-25.647	-12.962
1093	1.093	-17.804	-22.09	-10.154	-23.232	-20.834	-0.609	-34.135	-15.949
1094	1.094	-8.931	-32.729	-14.398	-24.786	-19.644	-18.56	-19.609	-16.8
1095	1.095	-14.961	-34.671	-18.062	-26.145	-31.435	-21.043	-29.08	-12.807
1096	1.096	-7.635	-15.34	-16.886	-9.116	-29.88	-42.07	-37.591	-13.456
1097	1.097	-8.616	-2.592	-15.9	-2.156	-11.132	-39.29	-42.055	-6.184
1098	1.098	-16.578	-4.936	-9.108	-17.064	-13.725	-41.731	-26.042	8.44
1099	1.099	-21.819	-24.121	-8.32	-26.738	-6.834	-39.327	-28.05	-2.267
1100	1.1	-22.794	-36.931	-7.529	-28.471	-5.152	-35.565	-41.514	-4.261
1101	1.101	-27.057	-20.703	-9.444	-11.037	-7.333	-16.31	-36.23	-2.589
1102	1.102	-24.758	-22.891	-8.857	-4.045	2.33	-18.726	-40.856	-10.593
1103	1.103	-26.703	-13.253	-10.595	-10.412	-2.88	-20.943	-42.241	-14.899
1104	1.104	-17.999	-18.507	-9.256	-8.465	8.182	2.564	-22.722	-16.1
1105	1.105	-16.861	-10.565	-8.897	-6.722	21.184	11.939	2.777	-10.15
1106	1.106	-11.667	-20.615	-11.826	-5.176	29.926	20.355	12.76	-13.305
1107	1.107	-14.609	-11.691	-7.404	-3.817	9.268	12.921	15.746	-16.257
1108	1.108	-8.642	-12.841	-8.023	-2.664	17.635	15.357	-9.939	-8.363
1109	1.109	1.951	-13.813	-8.457	-10.987	4.887	17.596	-0.037	-11.511
1110	1.11	6.169	-8.979	-9.864	-18.338	-11.363	19.629	2.864	-14.46
1111	1.111	-0.264	4.197	-13.973	-15.426	-34.756	3.827	-5.688	-11.996
1112	1.112	-8.634	-9.335	-12.676	-21.42	-31.628	-2.52	11.871	-17.66
1113	1.113	-11.788	-4.093	-14.085	-17.351	-17.461	-12.173	-0.015	-14.219
1114	1.114	-16.701	-15.103	-11.243	-17.935	-14.917	-28.057	-2.435	-13.658
1115	1.115	-17.542	-22.253	-16.526	-11.978	-7.915	-38.759	18.545	-11.945
1116	1.116	-13.551	-28.644	-14.651	-16.084	11.277	-36.913	4.089	-10.634
1117	1.117	-13.034	-32.145	-20.701	-18.068	-6.474	-45.723	-14.046	-13.99
1118	1.118	-19.09	-22.481	-18.425	-10.743	-13.401	-31.484	-2.757	-13.643
1119	1.119	-23.207	-31.408	-16.544	0.069	-11.255	-37.347	-13.759	-14.814
1120	1.12	-18.414	-25.431	-13.303	-4.202	13.909	-32.178	-23.795	-12.114
1121	1.121	-19.035	-26.412	-10.454	-13.134	10.62	-21.193	-15.477	-11.936
1122	1.122	-17.333	-19.658	-13.987	-23.987	-17.645	-5.368	-19.966	-10.602
1123	1.123	-19.879	-13.657	-16.362	-25.364	-28.849	-11.814	-25.033	-13.902
1124	1.124	-12.549	-1.483	-17.578	-13.587	-38.903	5.57	-24.104	-11.783
1125	1.125	-13.551	7.217	-22.876	0.714	-17.024	12.523	-36.32	-6.563
1126	1.126	-16.473	5.647	-24.877	-1.246	-19.728	6.12	-35.175	-10.044
1127	1.127	-22.499	1.381	-21.645	-3.014	-12.15	4.163	-25.533	-9.464
1128	1.128	-16.925	2.563	-12.788	4.887	-19.087	-1.067	-27.112	-14.906
1129	1.129	-16.396	-3.414	-6.435	-5.192	-21.18	-2.611	-21.539	-19.77
1130	1.13	-14.316	-20.975	-5.308	-16.997	-11.477	-18.449	-5.878	-9.709
1131	1.131	-13.79	-19.975	-10.572	-15.436	-6.25	-24.815	5.315	-2.538
1132	1.132	-17.908	-24.792	-9.654	-19.678	-7.799	-15.105	11.282	3.799
1133	1.133	-14.486	-30.801	-10.491	-13.278	-29.465	-6.388	-2.662	16.938
1134	1.134	-19.973	-20.167	-12.866	-19.257	-32.533	-7.933	-18.918	-9.387
1135	1.135	-20.631	-12.994	-12.336	-22.348	-18.336	10.855	-17.165	-5.711
1136	1.136	-10.638	-1.199	-10.439	-23.318	4.93	8.361	11.484	4.368
1137	1.137	-3.542	-2.768	-8.75	-13.663	1.864	-17.373	7.051	-4.891
1138	1.138	-12.519	-7.044	-9.198	-4.795	16.003	-27.454	-4.549	-7.581
1139	1.139	-16.086	-21.402	-5.98	-3.663	13.477	-24.395	-8.193	-10.085
1140	1.14	-10.945	-11.758	-8.944	-11.049	6.45	-21.733	-11.65	-21.692
1141	1.141	-11.977	-10.046	-15.002	-12.08	12.786	-9.018	2.119	-28.062
1142	1.142	-12.806	-33.888	-14.274	-14.668	-12.411	-11.4	-16.011	-22.242
1143	1.143	-16.918	-16.906	-17.991	-16.088	-9.194	-9.33	-14.015	-20.488
1144	1.144	-10.384	-13.856	-13.964	-12.103	0.045	8.026	-20.738	-18.924
1145	1.145	-11.206	5.821	-14.594	-14.127	2.736	-17.8	-15.225	-23.16
1146	1.146	-16.873	3.252	-15.228	-9.558	10.274	-14.599	-13.784	-8.808
1147	1.147	-12.076	-8.387	-15.861	-11.349	12.592	-17.799	-9.427	-6.845
1148	1.148	-22.174	-19.035	-15.523	-14.886	-10.804	-20.604	-8.341	-22.68
1149	1.149	-26.46	-1.623	-8.206	-9.534	-26.447	-23.213	0.321	-20.511
1150	1.15	-27.641	-3.964	-11.333	-7.656	-29.115	-16.341	1.242	-10.809
1151	1.151	-14.5	10.924	3.357	-16.424	-36.656	-14.292	12.817	-5.56
1152	1.152	-23.232	-10.36	-3.049	-15.312	-39.007	-20.158	23.65	-22.958
1153	1.153	-18.603	-18.687	-4.996	-8.003	-36.917	-4.343	1.804	-25.267
1154	1.154	-5.651	-41.906	-6.752	-9.019	-35.017	1.992	4.774	-10.355
1155	1.155	-0.432	-38.807	-11.402	-3.062	-22.832	-7.722	7.417	-8.402
1156	1.156	-5.081	-30.483	-12.762	-10.461	-18.165	-12.984	-0.156	-10.131
1157	1.157	-12.231	-17.715	-11.616	-7.604	-8.098	-2.008	-2.485	-18.062
1158	1.158	-3.321	-10.728	-3.305	-10.161	6.198	2.163	-4.617	-2.193
1159	1.159	-14.148	-17.089	-4.273	-4.587	19.713	8.444	5.057	-8.557
1160	1.16	-9.871	-26.739	-5.238	-6.562	14.447	19.17	13.78	-6.621
1161	1.161	-8.687	-21.482	-6.017	-12.593	9.778	29.127	5.877	-8.344
1162	1.162	-2.679	-22.997	-11.643	-14.95	-0.287	32.699	-1.231	-9.871
1163	1.163	0.417	-18.728	-8.176	-4.153	-6.652	33.766	-10.052	-22.822
1164	1.164	-14.283	-1.674	-10.128	16.537	-14.929	28.455	-8.817	-14.086
1165	1.165	-7.883	-3.983	-10.712	8.188	-20.13	27.393	-5.637	-6.122
1166	1.166	-13.668	2.413	-18.65	10.695	-24.983	14.139	-18.285	12.682
1167	1.167	-15.378	4.373	-15.159	-5.563	-11.837	-14.965	-34.035	-5.091
1168	1.168	-19.999	2.682	-9.925	-16.219	1.675	-35.738	-23.275	-26.157
1169	1.169	-24.236	-1.893	-14.75	-29.768	6.857	-47.015	-25.063	-23.419
1170	1.17	-25.378	-8.994	-12.216	-17.56	2.16	-43.772	-19.683	-15.841
1171	1.171	-19.346	-5.256	-14.502	-19.097	12.187	-40.706	1.192	-8.847
1172	1.172	-26.666	-11.195	-12.527	-9.033	-7.399	-37.995	-6.933	-15.211
1173	1.173	-21.798	4.939	-11.907	-5.368	-4.75	-50.763	-9.245	-9.375
1174	1.174	-8.612	-11.238	-4.14	-16.204	-17.552	-53.085	-20.631	-7.593
1175	1.175	-14.379	-9.019	-13.797	-17.546	-10.614	-50.946	-18.27	-6.004
1176	1.176	-16.076	-26.356	-22.666	-16.37	-17.013	-41.231	-16.114	1.208
1177	1.177	-14.481	-42.56	-30.949	-15.195	-11.212	-39.438	-7.158	13.059
1178	1.178	-4.372	-36.144	-36.12	-22.539	-9.466	-34.738	-2.272	8.466
1179	1.179	-16.121	-49.662	-27.161	-27.363	-7.926	-36.052	-12.094	-13.159
1180	1.18	-14.509	-26.813	-13.93	-29.881	7.94	-21.71	-5.443	-22.402
1181	1.181	-15.795	-17.509	-1.663	-30.652	1.582	-23.631	-6.315	20.229
1182	1.182	-14.565	8.05	6.352	-25.795	-8.038	-14.898	-19.949	-10.095
1183	1.183	-13.335	4.779	-0.728	-30.423	-34.277	-13.307	-29.331	-26.475
1184	1.184	-8.039	-23.474	-4.317	-21.501	-60.516	-17.505	-20.329	-21.377
1185	1.185	-14.748	-4.729	-12.543	-20.324	-29.472	-18.612	-9.015	-25.791
1186	1.186	-18.939	-1.478	-7.223	-4.629	-25.338	-0.553	-7.358	-29.808
1187	1.187	-8.218	-4.606	-4.225	-2.479	-14.037	17.305	7.284	-18.521
1188	1.188	-6.781	3.663	-1.627	-4.382	-3.929	15.003	1.797	-8.415
1189	1.189	-0.323	-9.188	-12.207	-2.591	30.543	8.625	0.369	-5.285
1190	1.19	-13.412	-11.604	-19.314	14.874	16.986	14.425	5.334	-13.569
1191	1.191	-18.566	-9.57	-15.614	12.596	12.914	12.632	-13.117	-16.055
1192	1.192	-20.045	-7.726	-16.768	1.987	39.256	14.14	-0.023	-13.698
1193	1.193	-15.71	-20.029	-19.85	3.957	15.473	15.464	11.876	-15.786
1194	1.194	-6.739	-9.084	-10.95	9.212	-12.774	16.601	-2.746	-17.679
1195	1.195	-7.818	-13.422	-7.478	-1.784	-23.997	13.094	7.194	-19.381
1196	1.196	-12.967	-17.17	-6.505	-11.821	-20.681	9.954	2.254	-14.69
1197	1.197	-19.669	-25.578	-7.45	-5.399	-23.728	7.002	-2.116	-13.271
1198	1.198	-27.529	-24.715	-11.683	-6.531	-31.98	6.175	-0.493	-9.54
1199	1.199	-30.571	-23.841	-15.716	-18.309	-29.397	10.225	8.667	-8.335
1200	1.2	-25.68	-28.136	-22.261	-13.633	1.046	0.796	2.934	-9.257
1201	1.201	-17.686	-24.128	-19.716	-6.43	21.792	-2.841	-6.482	-6.292
1202	1.202	-16.639	-13.327	-22.006	-7.557	25.467	-11.146	-15.137	-8.748
1203	1.203	-13.673	-11.841	-17.143	-11.003	8.365	-14.234	-32.921	-7.933
1204	1.204	-11.084	-13.276	-20.411	-14.052	-13.598	-11.29	-45.524	-12.73
1205	1.205	-10.225	-6.959	-16.33	-11.12	-33.46	-12.021	-43.047	-3.965
1206	1.206	-18.073	-8.185	-8.379	-10.324	-15.726	0.201	-36.509	-0.431
1207	1.207	-14.897	-22.18	-7.203	-14.372	-13.422	8.97	-26.693	0.589
1208	1.208	-11.926	-24.136	-14.544	-16.274	-6.99	13.715	-31.781	-14.081
1209	1.209	-12.63	-22.411	-15.492	-19.535	-12.648	6.644	-23.705	0.875
1210	1.21	-14.895	-20.875	-7.539	-26.069	-35.31	-7.566	-22.21	-16.498
1211	1.211	-9.998	-13.728	-2.291	-16.358	-57.056	-24.886	-30.986	-14.128
1212	1.212	-9.365	-7.363	0.627	-12.649	-54.281	-36.382	-27.399	-11.963
1213	1.213	-18.209	-15.694	-0.142	-23.446	-46.703	-42.674	-17.658	-17.726
1214	1.214	-21.835	-14.707	-9.032	-10.428	-16.338	-36.778	-13.928	-15.964
1215	1.215	-22.955	-13.71	-10.175	-19.055	21.175	-31.474	-22.209	-14.381
1216	1.216	-23.883	-26.871	-15.387	-23.637	26.153	-32.971	-16.969	-12.987
1217	1.217	-13.015	-40.432	-16.357	-10.615	21.649	-31.588	-14.095	-11.775
1218	1.218	-11.631	-38.698	-13.838	-12.323	17.54	-19.762	-16.661	-10.593
1219	1.219	-10.44	-27.687	-13.043	-16.948	21.222	-18.192	-17.464	-11.567
1220	1.22	-13.903	-17.637	-22.5	-15.578	17.958	-19.527	-18.06	-6.735
1221	1.221	-12.911	-13.97	-18.798	-11.879	8.687	-28.397	-20.018	-4.218
1222	1.222	-6.103	-15.132	-17.617	-5.851	0.388	-15.2	-13.45	-9.827
1223	1.223	-3.559	-16.105	-5.797	-13.16	-27.907	-13.392	-19.466	-20.672
1224	1.224	-9.135	-17.064	-1.148	-10.219	-24.292	-8.66	-8.848	-16.024
1225	1.225	-13.933	-7.359	-14.101	-2.259	-14.295	-27.331	4.055	-20.261
1226	1.226	-15.833	7.008	-15.842	-5.329	-17.412	-39.951	-4.719	-16.56
1227	1.227	-16.385	12.839	-20.493	-6.271	-14.718	-37.402	15.933	-20.002
1228	1.228	-17.708	4.137	-13.349	-5.468	-7.156	-22.291	18.591	-18.999
1229	1.229	-19.992	5.692	-19.742	-3.132	-9.428	-4.689	5.772	-16.076
1230	1.23	-20.357	-13.067	-20.895	-13.962	-24.283	-6.841	-1.263	-13.572
1231	1.231	-17.627	-10.495	-26.098	-21.882	-37.774	-13.061	-3.453	-12.822
1232	1.232	-17.999	-17.389	-23.157	-17.61	-49.951	-14.844	2.262	-17.647
1233	1.233	-15.088	-6.654	-25.627	-11.2	-51.5	-16.469	-10.052	-8.953
1234	1.234	-12.379	22.454	-29.648	-10.019	-35.647	-8.442	-11.74	-7.821
1235	1.235	-12.764	26.574	-23.029	-10.962	-8.043	-1.181	-21.932	-13.073
1236	1.236	-14.311	15.418	-18.751	-9.964	3.121	0.107	-15.669	-17.94
1237	1.237	-14.116	18.779	-6.534	-9.143	20.119	8.545	-19.275	-10.025
1238	1.238	-13.333	21.948	5.685	-16.45	35.799	11.772	-24.612	-4.812
1239	1.239	-14.871	13.708	10.344	-13.505	44.144	26.595	-29.576	-9.657
1240	1.24	-11.382	11.256	26.206	-15.973	20.942	58.636	-28.914	-10.442
1241	1.241	-12.748	-0.278	24.062	-7.019	-7.313	45.188	-18.375	-14.529
1242	1.242	-19.337	-6.564	10.509	-8.14	-26.084	24.534	-5.536	-11.066
1243	1.243	-14.508	-16.134	15.729	-5.027	-9.006	13.341	-0.407	-7.791
1244	1.244	-20.515	-21.269	17.276	-5.982	0.304	16.67	4.161	-3.752
1245	1.245	-16.451	-19.617	-4.393	-1.722	-19.414	7.417	-14.705	-10.747
1246	1.246	-15.868	-15.261	-20.057	-7.34	-32.19	10.146	-7.259	-13.684
1247	1.247	-15.297	-13.987	-22.756	-5.408	-43.802	7.628	-5.051	-5.78
1248	1.248	-6.41	-31.862	-25.254	-5.97	-50.161	-27.419	-3.05	-8.892
1249	1.249	-7.587	-59.992	-22.914	-7.712	-40.451	-72.956	-12.856	-7.928
1250	1.25	-13.611	-41.104	-20.768	-15.678	-14.104	-42.648	-14.724	-13.949
1251	1.251	-18.856	-44.313	-14.955	-14.549	20.007	-15.072	-6.927	-9.896
1252	1.252	-12.094	-34.948	-16.684	-15.53	70.379	-10.161	11.707	-7.972
1253	1.253	-16.361	-20.741	-18.219	-16.506	77.034	-23.858	14.08	-8.574
1254	1.254	-18.692	-38.446	-16.851	-3.369	83.066	-19.95	11.597	-10.335
1255	1.255	-19.28	-26.743	-20.526	2.421	33.143	-16.426	0.795	-6.87
1256	1.256	-19.865	-16.033	-19.343	-2.815	-13.706	-40.399	-9.019	-12.315
1257	1.257	-16.977	-33.389	-16.225	-17.15	-56.239	-56.222	-17.855	-7.491
1258	1.258	-14.473	-26.362	-17.171	-15.225	-117.127	-36.627	-28.996	-12.132
1259	1.259	-14.102	-28.448	-17.924	-23.95	-108.937	-44.317	-27.758	-11.573
1260	1.26	-14.504	-26.478	-21.966	-16.042	-57.237	-23.375	-18.979	-15.066
1261	1.261	-10.848	-10.577	-17.102	-17.426	-10.419	-31.857	-15.598	-9.669
1262	1.262	-15.311	-16.942	-12.447	-23.837	7.718	-14.235	0.362	-17.615
1263	1.263	-11.266	-30.469	-16.499	-22.691	35.348	-16.746	-6.703	-7.954
1264	1.264	-16.127	-21.735	-21.329	-32.387	30.25	-14.797	-4.654	-14.363
1265	1.265	-12.862	2.114	-16.691	-23.489	34.629	2.454	8.838	-13.209
1266	1.266	-11.142	12.226	-7.798	-17.502	22.216	4.63	20.972	-14.177
1267	1.267	-13.676	2.979	-8.97	-12.279	18.53	-10.414	16.283	-7.405
1268	1.268	-16.978	5.719	-19.813	-7.426	-19.199	-16.354	-2.51	-3.157
1269	1.269	-11.179	-7.026	-24.071	-9.931	-34.281	-11.263	-20.327	-0.853
1270	1.27	-15.253	-13.959	-17.686	-4.313	-29.83	-6.753	-13.372	-4.367
1271	1.271	-17.202	-16.041	-14.218	-9.148	-25.768	0.292	-15.488	-4.964
1272	1.272	-16.635	-14.075	-6.873	-15.149	8.277	-14.159	-25.155	-4.394
1273	1.273	-18.382	-12.315	-0.103	-6.242	21.792	-27.823	-23.393	-12.355
1274	1.274	-12.588	-36.1	-4.36	-5.077	9.4	-26.209	-5.941	-25.582
1275	1.275	-14.923	-39.386	-3.576	-6.033	-24.637	-50.162	-8.226	-27.423
1276	1.276	-13.004	-23.727	-4.168	-5.055	-29.042	-81.283	-18.807	-35.473
1277	1.277	-14.96	-9.616	-0.895	-7.572	-41.428	-43.895	-20.684	-22.582
1278	1.278	-16.721	3.148	-9.813	-0.218	-60.218	-8.809	-25.835	-17.357
1279	1.279	-13.261	-3.846	-10.979	0.748	-43.224	4.613	-17.816	-9.394
1280	1.28	-12.9	-14.517	-12.152	-5.245	-34.004	16.874	-22.007	-5.156
1281	1.281	-10.793	-16.514	-17.382	-4.462	-2.946	20.424	-2.416	-8.84
1282	1.282	-7.142	-11.38	-20.293	-7.944	1.011	44.114	5.923	-12.334
1283	1.283	-2.717	-6.806	-24.554	-6.006	-2.764	47.089	8.486	-11.37
1284	1.284	-6.815	-8.24	-22.229	-4.247	28.1	21.425	1.561	-6.518
1285	1.285	-14.77	-4.614	-12.744	-10.033	40.427	-9.641	-0.541	-7.279
1286	1.286	-18.282	-5.823	-11.578	-14.068	14.098	2.65	-6.317	-14.626
1287	1.287	-17.344	-11.102	-12.728	-15.975	-9.724	-8.661	-11.512	-9.786
1288	1.288	-20.274	-14.068	-3.038	-16.527	-19.015	-12.02	-9.932	-7.217
1289	1.289	-14.289	-9.886	3.374	-21.929	0.724	-21.376	-25.733	-4.832
1290	1.29	-13.54	-20.637	2.233	-17.066	-1.838	-18.731	-27.812	-4.229
1291	1.291	-18.399	-33.718	-5.094	-15.104	-13.508	4.44	-21.943	-8.846
1292	1.292	-18.995	-32.093	-6.044	-8.489	-37.049	7.466	-34.08	-12.878
1293	1.293	-16.109	-21.189	-12.041	-9.23	-34.14	-12.386	-38.658	-4.92
1294	1.294	-17.482	-19.965	-11.265	-3.581	-48.429	-20.076	-31.434	-6.06
1295	1.295	-20.795	-16.398	-14.758	-10.133	-23.778	-19.052	-14.333	-2.93
1296	1.296	-15.973	-27.335	-12.867	-19.783	-16.34	-12.245	-7.307	-3.858
1297	1.297	-15.406	-34.565	-20.669	-31.556	-32.622	-10.268	-0.829	-16.988
1298	1.298	-18.322	-25.733	-21.703	-14.118	-30.435	10.863	1.18	-22.764
1299	1.299	-10.394	-12.659	-20.801	2.162	-12.943	13.398	3	-6.867
1300	1.3	-9.233	13.541	-14.864	4.306	-5.937	10.704	4.609	-17.486
1301	1.301	-10.213	17.136	-14.142	-9.235	0.496	12.928	-2.49	-15.534
1302	1.302	-13.129	13.762	-13.597	-14.45	-20.701	19.31	-1.254	-10.287
1303	1.303	-12.364	-8.172	-8.973	-6.507	-0.841	9.629	4.831	-11.813
1304	1.304	-13.146	-5.515	-2.418	-13.654	1.777	0.883	1.803	-16.045
1305	1.305	-16.643	12.222	-15.597	-14.801	8.843	5.524	-2.973	-4.224
1306	1.306	-14.72	5.218	-9.803	-11.308	-23.065	-13.236	1.322	-15.234
1307	1.307	-15.309	-9.715	-11.553	-16.532	-36.633	-15.738	0.571	-28.201
1308	1.308	-10.483	-0.084	-16.206	-9.774	-15.964	-22.693	7.167	-16.03
1309	1.309	-13.776	1.616	-17.569	-3.789	10.277	-24.768	20.351	-14.51
1310	1.31	-12.039	0.047	-13.898	-4.579	27.272	-30.518	2.967	-15.897
1311	1.311	-16.884	4.282	-0.742	-1.107	43.013	-21.73	0.698	-19.629
1312	1.312	-12.244	0.595	-5.957	-7.106	34.79	-20.097	2.877	-11.375
1313	1.313	-16.319	-17.404	-7.487	-11.203	52.69	-24.259	-2.884	-8.341
1314	1.314	-15.938	-35.213	-6.124	-13.162	64.372	-22.977	-18.737	-17.272
1315	1.315	-17.303	-37.513	-7.294	-11.262	32.465	-28.835	-16.589	-18.457
1316	1.316	-17.699	-39.619	-10.781	-20.167	0.531	-25.56	-18.477	-13.232
1317	1.317	-14.995	-33.784	-16.007	-21.34	-28.528	-24.412	-29.068	-4.664
1318	1.318	-17.708	-25.056	-16.979	-17.852	-39.789	-11.115	-30.758	2.143
1319	1.319	-15.589	-20.383	-14.478	-14.75	-29.791	-9.075	-22.786	8.127
1320	1.32	-15.399	-24.626	-8.879	-9.913	-32.922	-24.856	-35.712	-4.063
1321	1.321	-15.209	-12.8	-10.82	-3.896	-30.198	-14.118	-23.475	-9.284
1322	1.322	-17.93	-8.124	-14.107	-7.96	-22.646	-12.047	-21.882	-1.324
1323	1.323	-12.129	-15.227	-10.018	-12.803	-57.641	-3.197	-29.005	20.365
1324	1.324	-17.747	-8.773	-16.944	-16.095	-62.637	14.364	-17.18	42.237
1325	1.325	-17.746	7.541	-10.131	-10.689	-58.179	2.903	-25.084	39.52
1326	1.326	-14.266	4.105	-7.58	-5.872	-12.349	-3.345	-23.71	0.991
1327	1.327	-14.843	-11.897	-11.618	-9.187	5.814	-12.879	-19.998	-59.995
1328	1.328	-11.945	-14.14	-15.08	-9.809	22.227	-7.454	-25.942	-68.123
1329	1.329	-10.592	-20.433	-13.137	-15.653	37.273	3.82	-18.524	-16.435
1330	1.33	-13.881	-10.684	-17.189	-24.604	41.693	-0.188	-3.756	-22.973
1331	1.331	-7.302	8.724	-15.823	-18.667	29.32	-16.987	15.432	-16.962
1332	1.332	-8.268	-19.485	-14.462	-13.522	10.603	-9.792	-7.756	-22.443
1333	1.333	-2.261	-8.22	-18.528	-18.448	13.941	-11.696	-10.831	-27.587
1334	1.334	-12.89	-18.243	-16.011	-17.754	-7.912	-17.313	3.307	-23.282
1335	1.335	-8.626	-27.503	-11.556	-23.425	-27.61	-15.423	-4.272	-19.383
1336	1.336	-9.786	-35.811	-12.128	-18.632	-14.791	-19.943	2.641	-15.882
1337	1.337	-13.264	-28.244	-7.277	-16.753	-21.748	-27.004	0.432	-47.061
1338	1.338	-22.927	-21.286	-13.273	-10.235	-19.637	-23.274	-28.665	-43.24
1339	1.339	-14.017	-6.407	-11.339	-13.194	9.361	-14.907	-7.978	-9.375
1340	1.34	-15.174	-8.352	-13.085	-14.602	-11.383	-9.632	-11.69	-13.913
1341	1.341	-20.404	-17.077	-15.605	-13.296	14.87	-12.466	5.318	-17.839
1342	1.342	-21.385	-12.447	-18.914	-12.179	45.776	0.794	2.205	-6.613
1343	1.343	-15.397	-13.799	-18.542	-13.365	25.01	14.424	4.891	-3.378
1344	1.344	-14.635	-28.08	-12.544	-7.588	-9.057	9.287	-2.692	-12.497
1345	1.345	-15.215	-26.13	-2.867	-5.294	-31.877	17.311	-9.686	-20.62
1346	1.346	-17.145	-38.317	-1.713	-16.161	-94.341	10.25	-28.863	-12.896
1347	1.347	-15.387	-27.306	1.76	-5.168	-139.003	11.515	-11.047	-5.787
1348	1.348	-14.983	-17.261	0.771	-9.476	-114.591	3.276	-13.363	-7.826
1349	1.349	-21.364	2.271	-0.22	-5.833	-47.803	-10.567	-6.987	-5.853
1350	1.35	-15.345	-6.045	-6.25	-4.701	-21.076	-31.768	-8.964	-4.117
1351	1.351	-17.639	1.51	-13.627	-7.831	-29.174	-68.664	-14.234	-5.684
1352	1.352	-14.134	-0.83	-24.486	-6.902	-21.794	-43.455	-12.724	-6.997
1353	1.353	-17.409	1.266	-17.346	-11.203	-15.213	-11.492	-2.712	-10.614
1354	1.354	-13.34	3.131	-18.517	-3.889	-21.206	-23.885	-6.449	-4.638
1355	1.355	-12.949	-9.119	-22.001	-1.033	-4.739	-20.235	-0.529	-7.788
1356	1.356	-15.274	-4.5	-18.907	-3.579	0.318	-23.539	0.352	3.053
1357	1.357	-8.7	-3.191	-14.064	-2.83	-4.135	-14.266	-2.613	19.045
1358	1.358	-15.472	0.416	-11.538	-3.414	8.258	-17.019	-15.824	12.897
1359	1.359	-12.939	-15.311	-12.316	-9.385	4.598	-9.541	-17.821	11.246
1360	1.36	-12.143	-8.979	-14.267	-7.026	-19.133	-2.606	-23.099	20.211
1361	1.361	-11.541	-7.126	-18.932	-17.825	-3.363	-4.706	-15.226	25.098
1362	1.362	-10.942	-19.401	-19.528	6.006	10.819	5.068	-2.34	6.601
1363	1.363	-12.665	-21.044	-11.618	-4.046	39.088	-14.195	9.769	-16.326
1364	1.364	-13.03	-31.208	-0.802	-0.938	50.303	-21.668	1.748	-25.327
1365	1.365	-11.656	-11.77	-2.168	-20.659	53.594	-33.221	-17.134	-39.21
1366	1.366	-14.538	-14.573	-1.015	-7.862	44.245	-26.745	-19.749	-72.451
1367	1.367	-17.227	-17.177	-2.189	-19.47	30.005	2.386	-26.801	-40.283
1368	1.368	-14.496	-24.217	-3.178	-17.335	17.068	23.187	-29.014	5.815
1369	1.369	-14.283	-22.135	-8.038	-15.39	-18.105	34.51	-38.745	-12.155
1370	1.37	-17.551	-27.996	-8.831	-27.568	-43.346	24.536	-30.072	-17.367
1371	1.371	-10.958	-33.291	-14.456	-16.521	-20.588	-9.861	-25.45	-32.288
1372	1.372	-15.766	-44.369	-25.305	-17.847	-16.582	-23.356	-21.196	-18.591
1373	1.373	-14.97	-43.05	-33.249	-14.15	-12.995	-27.372	-1.631	-14.375
1374	1.374	-15.709	-39.424	-31.898	-8.135	-3.082	-23.635	1.104	-10.551
1375	1.375	-13.748	-21.453	-25.517	-5.022	6.12	-20.27	3.654	-0.331
1376	1.376	-17.014	-13.943	-17.188	-5.982	-2.279	-29.5	-17.42	2.902
1377	1.377	-11.566	-16.337	-11.949	0.038	0.23	-32.14	-31.5	-5.334
1378	1.378	-15.022	-18.515	-9.031	-2.257	2.615	-34.613	-33.956	-12.85
1379	1.379	-14.411	-8.891	-13.277	-0.302	4.809	-27.598	-17.655	-24.431
1380	1.38	-12.636	-3.713	-12.493	0.293	-20.287	-8.396	5.803	3.307
1381	1.381	-13.961	0.903	-11.897	9.201	-30.284	-10.853	8.965	52.514
1382	1.382	-17.221	5.157	-4.525	5.534	-20.935	-3.828	17.367	72.496
1383	1.383	-20.087	3.968	-9.335	-5.296	-1.086	11.112	14.905	78.529
1384	1.384	-17.338	5.123	-8.541	-24.065	-8.507	9.207	31.208	73.123
1385	1.385	-17.696	12.467	-4.431	-36.822	-15.393	-2.981	33.398	58.035
1386	1.386	-21.15	-0.316	-9.228	-25.195	-13.214	20.799	35.38	62.498
1387	1.387	-23.45	11.867	-4.542	-18.786	-11.247	37.768	9.11	66.571
1388	1.388	-16.866	13.434	3.244	-20.694	-6.001	28.402	-32.461	9.846
1389	1.389	-7.962	-2.413	2.323	-22.402	8.328	8.607	-27.037	-79.78
1390	1.39	-1.952	-8.742	-4.408	-17.723	21.849	-9.286	-32.062	-235.002
1391	1.391	-0.972	-18.362	-3.604	-16.336	-1.034	-21.006	-27.617	-86.776
1392	1.392	-3.868	-27.023	-10.937	-25.211	-16.724	-10.437	-23.55	-29.133
1393	1.393	-3.084	-44.381	-25.625	-19.183	-47.885	-31.823	-12.334	-186.701
1394	1.394	-15.263	-18.586	-23.491	-13.932	-60.288	-34.631	-9.051	-165.656
1395	1.395	-20.473	-8.476	-17.69	-16.813	-49.096	-37.249	-5.974	-108.051
1396	1.396	-22.004	0.879	-12.449	-12.532	-32.058	-30.374	-25.75	-55.691
1397	1.397	-20.635	-7.368	-7.785	-6.902	-22.749	-11.238	-18.252	-8.174
1398	1.398	-11.713	-4.743	-6.423	-4.953	-8.619	-8.697	-6.681	34.893
1399	1.399	-17.699	-16.233	-0.03	1.046	4.158	-11.055	12.436	74.268
1400	1.4	-22.914	-5.449	-3.512	0.278	-2.774	-4.697	4.858	62.352
1401	1.401	-18.062	4.35	-6.619	-7.646	-0.57	1.053	-11.414	8.041
1402	1.402	-13.792	-0.744	-7.6	-6.676	1.433	9.654	-5.064	-1.975
1403	1.403	-6.417	4.015	-15.545	-3.759	6.735	20.603	0.727	60.351
1404	1.404	-7.376	-11.747	-18.64	-4.524	-7.554	16.272	5.957	68.23
1405	1.405	-6.585	-30.816	-25.406	-16.704	-13.3	-0.842	1.32	16.237
1406	1.406	-4.252	-23.184	-24.627	-14.959	-14.9	-17.189	-20.354	-84.936
1407	1.407	-12.178	-16.155	-26.938	-32.381	-25.768	1.875	-29.627	-157.467
1408	1.408	-21.847	-26.737	-16.084	-44.001	-12.66	14.56	-15.487	-144.656
1409	1.409	-25.517	-24.737	-5.031	-37.625	-38.864	-20.561	-18.023	-85.374
1410	1.41	-22.03	-5.342	-0.755	-31.835	-42.444	-66.105	-25.013	-53.081
1411	1.411	-21.058	-7.823	0.425	-15.975	-4.613	-96.532	-10.128	-63.024
1412	1.412	-16.221	-5.463	-0.725	-5.342	10.583	-68.916	-8.207	-54.192
1413	1.413	-20.476	-16.08	-8.062	-7.276	24.222	-43.84	-9.986	-29.928
1414	1.414	-16.415	-17.966	-16.938	-12.514	3.612	-21.09	-2.095	6.861
1415	1.415	-17.002	-23.112	-20.392	-10.973	14.937	-41.885	-6.421	13.22
1416	1.416	-15.068	-21.442	-17.271	1.966	25.072	-38.298	-15.438	18.988
1417	1.417	-13.336	-19.977	-12.417	0.207	40.794	-21.342	-16.72	24.153
1418	1.418	-12.962	-28.789	-11.635	1.731	15.291	-12.085	-32.917	28.982
1419	1.419	-12.584	-13.049	-10.856	0.366	-22.417	-3.782	-30.722	33.268
1420	1.42	-6.014	-2.338	-11.446	1.52	-17.385	13.987	-37.25	37.128
1421	1.421	-20.732	-11.968	-14.747	-6.823	-21.848	16.223	-31.551	40.588
1422	1.422	-14.345	-17.116	-16.51	-3.731	15.729	13.979	-36.864	30.238
1423	1.423	-20.161	-9.122	-16.921	-4.705	40.927	4.187	-35.385	33.024
1424	1.424	-14.953	-22.059	-17.33	-7.22	-9.341	-4.633	-22.449	18.547
1425	1.425	-13.415	-2.674	-20.246	3.429	-2.677	-6.275	-10.277	10.654
1426	1.426	-14.782	15.207	-21.412	-6.626	-20.807	-22.243	-24.601	7.965
1427	1.427	-13.64	-19.746	-22.568	-15.52	-59.476	-7.446	-22.674	5.438
1428	1.428	-14.814	-14.67	-17.724	-9.511	-44.391	-9.481	-6.81	3.137
1429	1.429	-15.792	-19.094	-12.88	-8.541	-30.897	-0.837	3.863	11.611
1430	1.43	-16.77	-23.109	-17.524	-7.57	-35.01	-21.566	-5.779	6.855
1431	1.431	-12.528	-26.731	-14.625	-5.048	-38.777	-29.874	-7.47	2.622
1432	1.432	-19.894	-23.405	-19.466	-0.965	-83.615	-6.644	-5.843	1.569
1433	1.433	-18.947	-26.461	-12.109	-2.889	-77.703	-3.529	-1.503	5.017
1434	1.434	-18.192	-23.729	-26.822	-12.956	-39.055	10.627	-5.105	1.803
1435	1.435	-15.883	-21.213	-16.186	-14.329	-13.921	28.424	-1.527	-9.151
1436	1.436	-11.054	-18.926	-14.253	-15.51	18.03	44.662	-2.418	-13.573
1437	1.437	-1.004	-25.36	-12.524	-16.671	22.183	38.26	2.483	-17.446
1438	1.438	-8.178	-15.733	-17.174	-17.633	33.549	13.082	6.784	-16.554
1439	1.439	-9.343	-28	-10.014	-18.587	71.437	36.833	17.46	-7.275
1440	1.44	-12.826	-23.45	-1.116	-17.797	56.469	39.862	18.852	-19.334
1441	1.441	-11.853	-16.415	2.353	-12.151	33.737	-2.806	15.215	-20.821
1442	1.442	-14.755	-17.704	-0.759	-14.035	29.666	15.286	11.755	-16.257
1443	1.443	-12.243	-11.818	10.052	-12.068	10.798	9.763	4.409	-14.751
1444	1.444	-14.572	-8.864	17.18	-7.972	-6.369	-5.425	1.521	-18.126
1445	1.445	-16.521	-17.896	0.123	-10.448	-47.359	-19.053	5.801	-16.991
1446	1.446	-15.959	-24.02	-6.867	-14.869	-75.204	-81.649	0.259	-15.782
1447	1.447	-17.722	-33.803	-0.508	-5.919	-50.184	-108.464	3.854	-21.496
1448	1.448	-12.897	-27.527	-6.335	-2.195	0.048	-51.668	-0.643	-20.305
1449	1.449	-14.84	-24.16	-8.099	-8.139	33.51	-59.137	-9.385	-23.347
1450	1.45	-13.11	-14.591	-6.568	-15.442	15.222	-39.337	-23.522	-21.014
1451	1.451	-14.486	-15.875	-10.847	-12.491	9.644	-9.051	-9.822	-11.732
1452	1.452	-18.955	-5.16	-19.773	-22.138	4.438	-3.714	-25.561	5.636
1453	1.453	-11.221	-1.039	-20.96	-20.945	36.259	11.308	-31.82	40.974
1454	1.454	-16.445	7.722	-24.086	-17.423	-1.314	6.803	-33.635	76.53
1455	1.455	-11.607	-0.746	-19.276	-10.034	-56.851	10.866	-21.335	63.31
1456	1.456	-14.127	15.167	-20.085	-9.045	-64.245	7.262	-32.268	42.876
1457	1.457	-10.065	8.066	-17.793	-8.253	-44.384	3.922	-27.905	31.828
1458	1.458	-16.658	1.549	-19.751	-9.022	-14.085	0.69	-8.286	-12.75
1459	1.459	-12.418	3.336	-16.473	-10.958	-8.759	-19.257	-5.474	-104.132
1460	1.46	-14.762	8.405	-17.048	-15.585	-23.962	-32.324	-12.906	-196.04
1461	1.461	-11.289	0.329	-13.559	-19.62	-19.598	-21.125	-5.822	-160.173
1462	1.462	-15.941	-4.1	-16.844	-11.633	-7.278	1.775	17.703	-105.751
1463	1.463	-14.192	-23.873	-17.234	-10.412	-3.604	-14.35	20.924	-56.152
1464	1.464	-12.836	-49.668	-13.563	-13.462	-13.603	-17.51	23.757	-11.171
1465	1.465	-17.287	-59.944	-13.186	-10.511	-4.228	-20.424	36.668	-2.737
1466	1.466	-13.22	-44.452	-9.135	-7.945	-6.859	-23.041	29.809	4.91
1467	1.467	-12.832	-24.814	-6.632	-10.208	-24.623	-33.644	27.743	-1.39
1468	1.468	-15.148	-7.036	-8.951	-16.729	-26.901	-31.337	14.25	4.872
1469	1.469	-14.752	-9.364	-4.104	-14.155	-24.76	-15.154	16.034	21.551
1470	1.47	-17.456	1.267	-6.027	-8.483	-22.832	8.492	-7.722	26.79
1471	1.471	-20.159	-27.772	-4.267	-10.368	-31.536	-0.467	-17.737	68.174
1472	1.472	-15.326	-15.396	-10.055	-8.388	-26.93	-8.49	-26.955	84.726
1473	1.473	-8.742	10.932	-14.103	-10.088	-25.58	-10.754	-41.053	99.885
1474	1.474	-16.679	7.705	-16.023	-8.697	-39.89	-17.531	-43.562	77.087
1475	1.475	-13.577	-20.488	-14.076	-10.021	-10.941	-6.719	-50.529	81.14
1476	1.476	-10.669	-16.726	-14.657	-11.148	1.314	-4.633	-52.636	84.76
1477	1.477	-13.185	0.452	-11.169	-8.414	35.274	-6.256	-50.708	33.179
1478	1.478	-18.807	3.685	-11.555	-6.464	58.076	-29.95	-62.907	-78.042
1479	1.479	-16.877	-15.912	-11.937	-8.578	37.336	-46.898	-39.133	-157.732
1480	1.48	-12.245	-23.307	-9.218	-11.856	40.994	-49.876	-29.141	-201.019
1481	1.481	-16.319	-11.522	-11.144	-16.688	58.023	-35.615	-44.93	-187.961
1482	1.482	-11.488	-22.01	-12.681	-14.743	17.187	-33	-36.714	-32.88
1483	1.483	-14.796	-16.066	-11.896	-10.676	0.758	-25.95	-29.277	30.429
1484	1.484	-16.552	-7.229	-11.107	-9.322	-34.397	1.863	-31.702	11.085
1485	1.485	-17.914	13.597	-14.386	-10.694	-66.207	-1.64	-16.871	28.315
1486	1.486	-16.572	-0.464	-11.459	-11.874	-103.583	8.571	-7.27	43.975
1487	1.487	-15.425	-2.895	-15.116	-8.216	-118.538	11.776	-12.567	86.924
1488	1.488	-16.59	4.145	-16.444	-12.679	-95.578	20.168	-23.671	126.188
1489	1.489	-14.67	-2.154	-16.034	-10.941	-49.568	7.436	-10.76	-53.045
1490	1.49	-16.236	7.554	-14.855	-18.892	-16.141	10.614	-5.592	-335.225
1491	1.491	-14.893	-4.633	-13.67	-27.227	51.095	8.407	18.165	-297.907
1492	1.492	-15.679	-25.29	-11.519	-11.172	95.796	19.175	35.137	-195.952
1493	1.493	-15.122	-11.062	-14.229	-4.221	87.625	-5.856	31.948	-41.16
1494	1.494	-17.268	-3.397	-13.845	-6.361	80.198	-8.999	23.51	-13.332
1495	1.495	-15.932	-5.576	-10.37	-0.559	86.666	0.399	-15.12	11.966
1496	1.496	-12.269	-20.312	-3.045	-12.767	56.124	25.979	-53.945	34.945
1497	1.497	-15.77	-25.948	-6.188	-8.14	6.012	29.222	-59.12	-28.773
1498	1.498	-13.458	-20.573	-7.194	-15.321	-40.975	32.156	-45.689	-9.857
1499	1.499	-13.077	-34.731	-9.741	-8.958	26.103	34.663	-41.738	42.343
1500	1.5	-8.638	-13.293	-10.56	-10.153	52.85	0.934	-15.523	26.238
1501	1.501	-8.074	-10.437	-12.539	-2.848	44.825	-12.885	-5.572	11.689
1502	1.502	-13.911	-7.791	-12.001	-7.735	-21.881	-17.167	3.619	24.654
1503	1.503	-16.276	-5.341	-13.785	-12.049	-84.376	-28.471	11.836	36.3
1504	1.504	-16.893	-15.876	-14.183	-11.331	-108.728	-72.915	19.269	25.33
1505	1.505	-13.645	-21.608	-10.93	-9.45	-57.086	-127.501	16.848	15.345
1506	1.506	-16.569	-23.297	-9.793	-4.866	-23.76	-15.989	-6.632	24.093
1507	1.507	-13.111	-15.314	-14.268	-6.67	-17.893	63.791	15.16	32.017
1508	1.508	-15.458	-5.236	-12.549	-5.388	-1.53	107.036	0.961	39.161
1509	1.509	-12.584	3.634	-17.407	-10.885	-6.614	120.171	-11.849	45.476
1510	1.51	-16.295	4.74	-15.487	-12.905	-20.207	155.729	-14.189	26.931
1511	1.511	-15.94	20.721	-16.097	-17.633	-7.831	188.125	4.951	31.966
1512	1.512	-21.781	55.662	-11.285	-17.137	-49.414	118.917	-10.75	18.913
1513	1.513	-17.753	50.573	-14.608	-10.248	-87.976	109.859	-13.243	3.651
1514	1.514	-12.951	9.28	-16.379	-17.09	-102.849	52.806	-20.17	-9.986
1515	1.515	-14.918	-18.463	-12.928	-17.939	-70.765	-58.413	-0.994	-14.089
1516	1.516	-12.049	-74.05	-8.507	-18.786	-24.845	-297.169	22.231	-17.794
1517	1.517	-15.565	-111.076	-16.276	-22.337	-18.857	-467.799	19.103	-21.07
1518	1.518	-16.95	-104.504	-19.389	-21.835	-13.499	-312.941	10.731	-11.798
1519	1.519	-14.081	-61.908	-18.435	-25.987	-18.66	-172.202	3.088	-14.572
1520	1.52	-12.566	-42.766	-20.957	-18.155	-14.382	-197.858	-3.978	-1.84
1521	1.521	-13.756	-37.426	-20.185	-21.729	23.012	-128.291	-18.97	19.268
1522	1.522	-16.495	-42.606	-16.709	-16.611	17.851	-64.926	10.003	11.002
1523	1.523	-14.39	-65.626	-13.432	-13.808	13.33	-7.369	22.314	3.494
1524	1.524	-16.344	-53.442	-8.027	-13.127	42.374	9.955	25.922	5.874
1525	1.525	-15.597	-42.455	-0.106	-10.909	76.493	25.711	2.033	12.296
1526	1.526	-11.939	-66.562	-5.343	-12.938	26.239	39.901	5.036	21.958
1527	1.527	-6.153	-63.746	-2.454	-11.116	-47.683	52.964	-3.392	20.158
1528	1.528	-11.786	-44.317	-3.241	-8.325	-18.06	64.752	14.357	5.774
1529	1.529	-8.324	-37.09	-5.573	-7.087	-9.076	32.196	35.417	-23.355
1530	1.53	-12.992	-39.691	-9.069	-4.888	-17.101	2.525	38.097	-61.03
1531	1.531	-12.427	-12.146	-9.657	-9.065	-9.638	29.13	9.828	-46.051
1532	1.532	-11.096	14.071	-12.571	-4.326	-43.024	53.408	-1.397	-23.268
1533	1.533	-13.435	23.999	-11.038	-7.927	-48.995	1.698	-18.406	-19.109
1534	1.534	-18.295	33.165	-16.862	-3.387	-43.624	-18.279	-52.816	-30.173
1535	1.535	-12.314	70.079	-17.65	-6.409	-48.8	12.112	-48.363	-26.741
1536	1.536	-10.002	44.932	-12.833	-7.876	1.361	39.835	-52.412	-35.884
1537	1.537	-14.855	40.5	-17.495	-15.347	7.765	44.891	-48.694	-32.981
1538	1.538	-14.286	28.082	-16.94	-20.679	-10.543	31.343	-58.692	-30.237
1539	1.539	-14.879	54.359	-9.029	-9.92	5.891	2.254	-49.328	-32.321
1540	1.54	-22.822	64.353	-10.206	-11.371	21.075	-31.904	-57.551	-25.869
1541	1.541	-21.663	17.259	-11.19	-12.636	53.115	-63.956	-49.888	-24.074
1542	1.542	-14.307	-29.725	-0.371	-9.254	57.254	-43.345	-24.01	-22.345
1543	1.543	-17.206	-35.854	0.973	-12.436	46.068	-54.672	-13.808	-14.271
1544	1.544	-17.964	-52.356	-0.199	-17.322	49.35	-23.926	-16.812	-6.808
1545	1.545	-21.998	-67.493	-3.696	-11.401	46.25	29.979	-14.025	-10.153
1546	1.546	-17.122	-63.095	-0.604	-13.803	43.521	51.762	-1.238	-13.279
1547	1.547	-23.081	-42.425	-7.377	-7.31	35.895	125.548	-22.364	-13.901
1548	1.548	-20.723	-38.817	-20.548	-6.588	0.755	174.946	-25.134	-8.8
1549	1.549	-15.859	-21.838	-10.884	-7.424	-75.051	165.956	-32.725	-16.466
1550	1.55	-11.2	-12.62	-12.652	-2.645	-129.248	157.673	-25.815	-17.124
1551	1.551	-2.281	-4.36	-17.318	-4.634	-79.916	90.775	-19.467	-31.543
1552	1.552	1.411	-1.896	-21.596	-7.584	-35.26	-43.489	-17.572	-41.949
1553	1.553	-2.061	5.046	-41.158	-8.017	-27.255	-293.69	-5.428	-35.904
1554	1.554	-5.154	24.202	-15.624	-7.673	-5.346	-327.661	-10.148	-30.429
1555	1.555	-19.846	16.685	-18.919	-1.149	55.135	-296.68	-20.276	-15.882
1556	1.556	-17.69	14.402	-15.827	-4.097	30.734	-99.362	-8.534	1.711
1557	1.557	-15.744	16.609	-13.122	-1.628	8.715	28.95	-0.655	-5.087
1558	1.558	-17.468	30.282	-15.64	-2.432	2.163	98.774	-10.752	9.975
1559	1.559	-9.519	28.684	-13.317	-4.384	-3.812	77.823	-19.703	31.406
1560	1.56	-13.755	30.368	-2.673	-11.764	-42.567	97.081	-16.296	23.2
1561	1.561	-10.06	8.834	-4.608	-14.701	-57.829	79.696	-2.442	5.482
1562	1.562	-13.533	-31.809	-2.856	-15.503	-126.688	95.595	-23.798	-15.537
1563	1.563	-12.566	-37.003	-7.49	-22.888	-156.463	52.339	-32.186	-18.195
1564	1.564	-15.449	-51.845	-3.219	-20.006	-75.896	12.695	-9.011	-15.641
1565	1.565	-16.211	-65.145	-6.887	-19.247	21.771	0.607	6.629	-13.305
1566	1.566	-13.869	-27.367	-8.028	-21.576	61.3	-10.607	20.738	-36.726
1567	1.567	-15.785	-52.346	-17.683	-15	73.247	-1.282	23.258	-8.481
1568	1.568	-13.824	-56.653	-21.347	-12.485	105.862	-10.679	39.538	33.097
1569	1.569	-14.371	-27.423	-22.501	-0.295	115.839	-35.263	33.151	16.614
1570	1.57	-17.814	21.972	-25.586	-9.001	71.236	-28.07	4.091	-28.881
1571	1.571	-17.39	42.167	-18.797	-1.047	30.715	-34.799	-24.969	-34.892
1572	1.572	-16.961	60.624	-18.008	-8.19	-20.779	-40.779	-6.223	-18.487
1573	1.573	-14.979	66.278	-17.21	-17.056	-81.155	-56.986	-9.508	-33.65
1574	1.574	-14.549	61.474	-16.603	-8.69	-105.265	-41.589	12.368	-38.186
1575	1.575	-16.633	66.16	-14.637	-18.313	-67.984	-18.365	20.718	-0.727
1576	1.576	-14.653	28.851	-10.546	-3.94	-7.103	-46.879	33.512	24.284
1577	1.577	-14.411	44.181	-9.176	-5.816	1.258	-103.125	-1.478	-17.067
1578	1.578	-16.694	30.869	-11.479	-4.01	-50.248	-78.326	-16.561	-44.792
1579	1.579	-12.237	-31.37	-9.339	-2.4	-83.559	-55.91	6.24	-29.65
1580	1.58	-14.162	-147.624	-11.262	-15.307	-77.43	-8.8	2.132	-16.029
1581	1.581	-10.084	-131.51	-10.09	-27.422	-49.743	9.595	-16.732	-3.633
1582	1.582	-12.586	-88.081	-7.179	-6.644	-24.614	-40.139	-20.156	15.148
1583	1.583	-11.21	-74.665	-4.464	-14.892	25.567	-20.045	-23.362	5.084
1584	1.584	-14.089	-110.049	-8.711	-2.041	72.251	-38.197	7.715	1.987
1585	1.585	-19.29	-120.69	-5.215	-8.92	53.975	-65.889	3.536	4.665
1586	1.586	-12.679	-110.608	-7.519	-6.709	48.463	-30.757	-15.348	-28.838
1587	1.587	-13.425	-47.943	-3.43	-12.443	2.949	-8.057	-39.212	-33.326
1588	1.588	-12.623	-23.454	-5.929	-35.22	-39.669	37.644	-48.495	-29.303
1589	1.589	-14.531	-1.369	-12.316	-13.298	-67.389	43.479	-51.171	-18.126
1590	1.59	-17.792	5.238	-9.8	-10.526	-42.227	48.819	-53.608	-1.115
1591	1.591	-18.354	60.235	-7.482	-12.98	26.561	13.6	-51.195	-4.212
1592	1.592	-18.717	23.22	-12.323	-10.596	56.302	18.128	-40.42	-1.493
1593	1.593	-25.064	-23.707	-14.246	-33.945	47.478	80.881	-11.238	-4.006
1594	1.594	-32.959	-17.853	-10.175	-5.624	6.876	107.727	-15.123	-10.954
1595	1.595	-31.948	-1.603	-15.002	-1.887	-0.452	83.573	3.809	-21.577
1596	1.596	-25.133	-16.951	-14.41	-5.105	6.15	-27.521	14.038	-8.006
1597	1.597	-20.832	14.716	-8.976	-26.906	-12.082	-171	36.075	0.722
1598	1.598	-8.612	10.435	-9.543	-18.509	-17.599	-36.504	27.914	2.288
1599	1.599	0.117	21.482	-2.173	-10.888	-63.218	15.865	35.628	-10.664
1600	1.6	-1.417	31.343	-8.915	-13.142	-33.008	-31.865	28.841	-22.836
1601	1.601	-2.755	21.81	-11.392	-10.951	-16.738	-161.946	22.639	-5.387
1602	1.602	-6.408	1.89	-13.685	-12.835	-1.735	-109.395	20.871	-12.339
1603	1.603	-2.916	-10.96	-17.142	-14.528	-6.151	-125.176	29.733	-27.223
1604	1.604	-14.729	-36.797	-20.425	-0.163	-43.677	-53.051	6.081	-29.127
1605	1.605	-19.376	-33.621	-16.329	-5.93	-38.623	-118.967	-10.811	-6.257
1606	1.606	-6.408	-49.456	-13.79	-0.659	-43.046	-59.407	-38.943	-9.322
1607	1.607	-11.628	-63.786	-18.211	-14.931	-14.009	38.257	-42.488	-11.994
1608	1.608	-10.095	-51.236	-16.438	-20.691	4.749	51.654	-39.05	-9.454
1609	1.609	-14.381	-25.735	-16.794	-11.942	56.211	63.953	-23.244	-2.468
1610	1.61	-13.234	-22.681	-13.464	-3.981	122.872	96.88	-20.42	-8.81
1611	1.611	-7.259	-44.759	-19.226	-8.213	95.952	67.632	-17.78	-10.718
1612	1.612	-4.181	-42.285	-13.574	-1.803	55.139	76.8	-29.242	-12.46
1613	1.613	-16.98	-65.714	-17.016	-2.943	3.291	85.163	-39.746	-20.407
1614	1.614	-8.294	-75.234	-12.341	-10.284	-43.668	107.34	-45.407	-13.251
1615	1.615	-16.26	-61.321	-16.378	-13.177	-86.207	87.442	-36.532	-4.354
1616	1.616	-14.943	-28.093	-13.843	-10.65	-102.49	81.46	-34.811	-5.522
1617	1.617	-21.379	3.671	-11.498	-11.414	-46.719	-1.781	-50.503	6.273
1618	1.618	-27.425	-8.879	-6.647	-4.822	-39.1	-37.415	-31.175	7.837
1619	1.619	-26.488	9.77	-8.568	-7.324	-32.247	81.927	-7.769	-13.796
1620	1.62	-21.689	13.007	-12.617	-11.377	-38.043	65.918	-10.719	-10.692
1621	1.621	-24.253	16.048	-9.114	-9.447	-54.395	-6.38	-18.942	20.412
1622	1.622	-26.611	35.72	-12.38	-16.802	-69.47	-124.927	-16.369	16.263
1623	1.623	-20.062	22.857	-11.198	-17.772	-119.807	-109.141	-9.336	12.531
1624	1.624	-20.858	25.064	-11.56	-20.301	-113.277	-152.387	-24.197	2.387
1625	1.625	-18.55	27.07	-5.733	-14.683	-70.767	-218.24	-29.959	43.175
1626	1.626	-17.982	5.664	-3.385	-19.527	-43.088	-134.868	-31.677	15.495
1627	1.627	-7.931	8.221	-8.195	-18.942	-27.884	-80.74	-7.849	-60.169
1628	1.628	10.834	-9.729	-6.234	-12.359	4.153	-31.462	43.592	-136.072
1629	1.629	3.279	6.345	-10.276	-9.857	41.691	-4.808	50.869	-145.997
1630	1.63	-8.333	-0.27	-13.745	-22.042	117.228	19.529	70.732	-83.525
1631	1.631	-10.467	-14.136	-11.401	-16.822	127.93	26.81	64.647	-42.911
1632	1.632	-16.275	1.464	-11.772	-15.287	157.417	46.645	25.845	-5.969
1633	1.633	-21.499	7.694	-14.463	-19.516	130.608	76.832	-9.476	0.595
1634	1.634	-23.051	9.588	-18.705	-23.173	57.215	82.045	3.994	18.76
1635	1.635	-21.707	-9.759	-20.052	-17.136	47.4	127.297	16.333	13.314
1636	1.636	-18.043	-12.262	-19.654	-9.756	20.768	133.022	-17.78	18.302
1637	1.637	-21.541	-0.636	-13.068	-4.893	12.723	105.051	-49.776	22.678
1638	1.638	-18.469	27.14	1.64	-2.356	-9.273	49.268	-53.931	26.681
1639	1.639	-19.458	8.496	3.765	-3.135	-42.663	-61.887	-57.694	0.333
1640	1.64	-15.214	-22.274	1.819	-5.05	-97.501	-141.374	-47.714	-9.742
1641	1.641	-17.547	-9.708	-3.412	-6.969	-104.682	-184.25	-50.887	-12.85
1642	1.642	-22.409	-20.745	-11.357	-11.027	-57.656	-249.688	-31.228	-4.541
1643	1.643	-23.008	10.362	-10.02	-11.403	-39.312	-118.219	-33.834	-12.1
1644	1.644	-23.602	31.179	-16.425	-10.055	-33.774	-135.362	-12.785	-9.803
1645	1.645	-22.261	50.097	-19.924	-14.878	-38.725	103.444	-10.121	-16.201
1646	1.646	-16.852	46.935	-20.914	-12.934	2.622	274.025	-2.597	-14.27
1647	1.647	-8.921	6.136	-23.842	-14.666	30.446	181.045	-9.555	-12.526
1648	1.648	-1.556	-32.455	-29.856	-13.31	25.568	40.015	-11.67	-7.899
1649	1.649	3.301	-7.186	-29.101	-11.938	2.873	14.456	-21.358	-17.997
1650	1.65	-0.933	15.769	-31.048	-5.338	-9.427	-101.777	-12.672	-24.402
1651	1.651	-6.519	-46.616	-20.998	-2.417	-20.565	-250.05	7.976	-16.1
1652	1.652	1.446	-127.247	-16.76	-6.649	-72.031	-269.378	16.206	-19.217
1653	1.653	2.447	-94.675	-7.879	-5.845	-35.106	-217.028	18.613	-18.312
1654	1.654	-10.288	-64.941	-6.744	-5.226	-15.289	-74.037	16.144	-10.418
1655	1.655	-26.14	-38.014	-1.541	-9.819	14.909	-16.794	13.841	1.355
1656	1.656	-24.004	-13.372	-6.397	-17.513	-1.646	175.014	7.847	2.881
1657	1.657	-6.57	-5.716	-5.639	-14.372	-6.69	-5.198	-8.198	1.483
1658	1.658	0.416	1.132	-7.986	-13.379	-11.107	-168.589	-6.217	7.858
1659	1.659	-10.206	-16.774	-12.837	-5.418	51.522	-105.549	-4.414	-10.108
1660	1.66	-8.255	-44.124	-10.916	-12.728	96.437	-47.983	-13.251	-12.579
1661	1.661	-13.455	-38.772	-10.348	-13.632	39.691	4.872	-27.689	-10.202
1662	1.662	-11.864	-79.701	-12.877	-11.059	2.778	21.087	-33.601	-16.509
1663	1.663	-16.072	-40.696	-9.592	-8.673	-30.672	64.547	-38.944	-22.246
1664	1.664	-12.364	-45.42	-5.533	-3.765	-73.227	78.049	-34.428	-16.954
1665	1.665	-8.832	-3.93	-5.928	-5.643	-89.687	66.814	-30.304	-12.229
1666	1.666	-1.446	-31.363	-11.353	-6.165	-104.808	78.191	-29.277	-22.204
1667	1.667	-8.209	-36.158	-10.774	-4.749	-118.427	68.759	-28.246	-18.467
1668	1.668	-21.377	-49.453	-12.713	-6.045	-97.737	77.851	-35.737	-14.922
1669	1.669	-15.58	-61.634	-12.13	-0.177	-41.05	102.327	-21.159	-7.542
1670	1.67	-10.357	-12.275	-15.618	0.653	-0.431	65.525	-10.629	7.173
1671	1.671	-21.395	7.86	-12.333	-2.772	21.523	45.785	-1.058	26.332
1672	1.672	-22.774	26.205	-8.266	-11.42	14.807	15.509	0.594	8.569
1673	1.673	-26.47	31.776	-11.752	-10.202	8.686	10.095	11.571	15.521
1674	1.674	-29.953	16.783	-8.462	-19.824	25.011	-4.894	12.883	-16.432
1675	1.675	-28.976	3.309	-11.361	-16.09	9.894	-0.314	19.227	-20.851
1676	1.676	-24.118	-0.711	-12.515	-14.866	-21.943	-4.261	8.339	-16.708
1677	1.677	-24.865	2.968	-11.352	-15.773	-9.4	-22.807	18.398	-13.004
1678	1.678	-24.069	19.989	-11.165	-2.944	47.454	-5.492	27.319	-16.351
1679	1.679	-23.45	16.852	-6.725	-22.237	120.914	10.525	23.899	-13.329
1680	1.68	-18.781	30.944	-15.44	-19.651	111.219	53.469	16.591	-10.668
1681	1.681	-17.037	33.423	-11.963	-17.264	102.49	59.851	1.932	-8.108
1682	1.682	-20.524	-1.649	-12.934	-32.103	78.186	76.663	-4.428	-5.697
1683	1.683	-13.175	-57.211	-11.968	-26.235	41.275	71.992	-25.733	-11.977
1684	1.684	-10.087	-79.279	-11.195	-27.925	-32.689	49.518	-28.482	-17.674
1685	1.685	-11.061	-45.833	-13.527	-19.947	-75.659	50.617	-31.014	-5.364
1686	1.686	-5.08	-3.326	-12.954	-15.635	-85.787	71.65	-33.359	-6.816
1687	1.687	0.503	-8.823	-8.328	-14.409	-95.03	15.22	-22.765	-16.795
1688	1.688	-4.363	-3.868	-10.088	-6.023	-119.795	-106.689	-24.763	-33.762
1689	1.689	-13.097	-35.861	-11.456	-6.932	-127.499	-194.035	-19.562	-31.381
1690	1.69	-16.616	-15.245	-14.766	-2.042	-107.892	-337.226	-18.026	-16.448
1691	1.691	-4.836	10.977	-9.943	2.255	-53.25	-356.421	-5.033	-18.369
1692	1.692	-9.497	7.627	-9.369	-1.774	-1.839	-198.919	10.893	-16.616
1693	1.693	-16.675	-1.752	-11.13	-2.329	4.586	-135.45	-8.181	-8.649
1694	1.694	-17.838	-21.573	-11.536	-0.382	-1.574	-39.096	-15.646	-24.468
1695	1.695	-14.355	6.605	-10.206	3.687	-40.454	13.493	-22.497	-30.804
1696	1.696	-11.258	63.23	-8.104	-4.253	-45.675	61.439	-45.8	-21.092
1697	1.697	-18.031	6.204	-14.136	-12.572	-50.211	18.696	-36.403	1.777
1698	1.698	-15.509	-1.357	-11.644	-15.658	-29.566	32.115	-27.963	11.1
1699	1.699	-14.734	-8.206	-13.988	-10.794	-3.302	-3.394	-20.294	-14.412
1700	1.7	-21.319	-14.469	-18.841	-10.004	27.575	50.835	-3.914	-17.69
1701	1.701	-25.602	12.938	-14.209	-14.049	89.975	80.366	6.859	-2.011
1702	1.702	-29.697	-2.499	-14.784	-17.509	116.567	71.283	8.926	23.539
1703	1.703	-27.78	-62.528	-11.29	-22.142	140.825	160.726	31.898	-7.451
1704	1.704	-17.726	-136.278	-15.721	-20.392	133.386	339.675	22.735	-11.576
1705	1.705	-10.583	-126.764	-13.96	-19.994	45.831	467.843	14.517	-0.413
1706	1.706	-9.459	-135.955	-12.58	-12.634	-37.638	444.712	-13.656	9.583
1707	1.707	-15.494	-79.294	-8.117	-7.41	-48.556	254.294	-27.923	-19.498
1708	1.708	-16.484	-57.445	-15.862	-10.313	-97.966	23.587	-24.225	-47.795
1709	1.709	-13.595	-51.064	-12.775	-16.315	-124.703	-255.634	-7.166	-44.14
1710	1.71	-19.62	-33.056	-11.81	-23.657	-35.11	-593.579	-10.212	-47.465
1711	1.711	-27.001	-16.819	-14.323	-18.821	0.559	-457.487	-12.871	-56.762
1712	1.712	-27.999	-11.984	-15.092	-18.049	-31.914	-333.803	-5.271	-37.046
1713	1.713	-18.346	-25.763	-15.667	-22.119	-61.553	-296.213	1.742	-29.525
1714	1.714	-24.754	11.628	-9.652	-14.2	-52.714	-398.318	8.164	-27.198
1715	1.715	-13.733	43.25	-13.694	-15.181	-44.67	-305.357	17.86	-20.791
1716	1.716	4.255	58.28	-14.247	-12.289	6.914	-164.492	16.128	4.401
1717	1.717	11.797	44.665	-10.938	-9.79	13.337	14.808	11.5	7.705
1718	1.718	4.819	48.656	-12.656	-7.487	19.141	84.287	21.567	29.597
1719	1.719	-1.591	37.358	-10.117	-5.587	24.479	105.235	17.902	21.282
1720	1.72	4.205	13.467	-12.415	-10.258	80.01	47.603	2.272	23.82
1721	1.721	12.911	29.136	-16.461	-9.703	72.709	65.016	-16.851	2.751
1722	1.722	1.867	15.029	-12.957	-11.089	39.327	80.81	-40.048	33.94
1723	1.723	-11.102	17.559	-14.28	-7.845	9.025	37.497	-36.923	21.569
1724	1.724	-19.812	15.2	-16.39	-9.049	-51.888	24.206	-39.623	-35.13
1725	1.725	-24.451	12.968	-14.429	-8.71	-92.433	35.865	-26.859	-43.292
1726	1.726	-28.692	7.048	-9.376	-9.146	-99.68	46.559	-52.626	-21.256
1727	1.727	-16.861	-1.796	-7.421	-4.354	-66.086	56.279	-42.605	-1.342
1728	1.728	-21.481	-6.605	-4.113	-3.825	-10.981	47.182	-39.553	-19.536
1729	1.729	-20.102	-13.94	-13.007	-11.801	-47.757	38.813	-25.471	-14.132
1730	1.73	-13.685	-31.159	-14.155	-14.949	-14.049	31.228	-22.997	-19.183
1731	1.731	-12.492	-42.932	-12.997	-8.218	28.749	37.605	-20.715	-14.732
1732	1.732	-17.677	-53.706	-13.962	-7.484	23.471	31.393	-18.642	-2.35
1733	1.733	-16.67	-63.487	-14.917	-3.475	28.558	25.706	-20.632	-6.037
1734	1.734	-19.138	-40.741	-8.897	-0.036	69.792	30.47	-22.417	-9.342
1735	1.735	-6.892	-31.492	-9.647	-7.43	75.163	25.718	-5.046	-6.27
1736	1.736	1.869	-28.76	1.211	-12.3	90.156	29.404	-2.761	-3.582
1737	1.737	-6.015	-26.108	2.78	-11.549	85.59	25.327	-4.926	3.934
1738	1.738	-7.312	-28.323	4.156	-9.25	22.885	21.596	-22.364	-3.066
1739	1.739	-3.594	-26.099	3.019	-9.84	-22.08	24.169	-15.44	-9.491
1740	1.74	-11.887	-43.42	-7.797	-5.209	-46.646	26.373	-21.859	-7.588
1741	1.741	-21.538	-59.574	-20.759	-8.131	-68.749	18.389	-31.538	-9.34
1742	1.742	-22.673	-36.028	-15.534	-7.76	-88.64	-7.753	-22.811	-23.663
1743	1.743	-33.487	-20.215	-13.977	-0.43	-45.955	-25.004	-11.742	-41.085
1744	1.744	-29.209	-17.341	-12.609	0.512	-18.072	3.115	-15.977	-34.118
1745	1.745	-25.515	-14.645	-11.439	-0.489	-2.713	-0.422	-7.068	-23.489
1746	1.746	-19.488	6.635	-5.44	-10.197	-52.794	-3.519	3.775	-17.689
1747	1.747	-18.489	26.558	-12.794	-19.142	-45.99	-12.63	-9.211	-15.945
1748	1.748	-11.68	39.458	-15.696	-30.028	-51.748	-20.749	-10.969	-14.379
1749	1.749	-9.126	41.954	-14.928	-20.015	-35.052	-7.452	-15.626	-4.29
1750	1.75	-1.727	44.269	-14.186	-18.901	-19.715	4.704	-8.483	-3.116
1751	1.751	-6.535	46.367	-17.709	-22.424	-15.022	7.323	3.304	0.4
1752	1.752	-16.181	55.323	-15.802	-17.249	-27.167	17.444	-1.352	16.499
1753	1.753	-25.057	66.594	-17.561	-16.329	-15.696	9.085	-0.006	37.622
1754	1.754	-26.183	45.057	-16.218	-18.9	1.634	20.377	8.896	29.298
1755	1.755	-18.782	4.29	-18.543	-19.723	5.03	7.912	14.853	26.77
1756	1.756	-13.89	-23.293	-11.959	-17.825	7.929	3.275	22.139	1.04
1757	1.757	-11.322	-38.309	-1.114	-15.929	-9.769	11.539	26.875	-15.989
1758	1.758	-15.337	-42.666	-2.454	-13.059	-30.766	-4.236	13.622	-31.706
1759	1.759	-14.705	-63.26	-14.258	-20.063	0.391	-36.347	-7.718	-34.477
1760	1.76	-11.37	-44.361	-15.806	-13.322	-37.214	-59.579	-16.083	-52.32
1761	1.761	-13.068	-40.877	-17.164	-14.129	-62.392	-14.266	-23.728	-31.245
1762	1.762	-15.549	-24.975	-18.326	-10.099	-21.239	-44.919	-16.863	-28.562
1763	1.763	-18.803	-44.536	-21.817	-2.189	-4.877	-61.436	-6.302	-51.786
1764	1.764	-21.656	-62.217	-22.795	-5.303	0.079	-66.44	11.088	-48.699
1765	1.765	-16.373	-59.713	-25.701	-12.081	13.537	-25.2	18.031	-45.981
1766	1.766	-14.373	-61.558	-19.717	-9.567	76.004	13.719	7.379	-28.142
1767	1.767	-14.889	-43.778	-20.508	-8.8	102.751	39.307	13.137	-25.77
1768	1.768	-11.927	-36.436	-18.582	-0.86	29.444	-28.697	-2.818	-6.568
1769	1.769	-15.361	-16.94	-16.662	-8.213	19.604	-176.078	-21.99	-14.065
1770	1.77	-14.95	-34.487	-12.608	-11.121	-7.098	-154.471	-9.173	-7.068
1771	1.771	-12.812	-36.627	-10.105	-11.903	-31.478	-96.423	-2.163	-4.924
1772	1.772	-16.486	-17.294	-15.539	-7.861	-24.158	-43.638	-12.782	-10.75
1773	1.773	-16.112	21.371	-7.615	-9.809	-4.253	-59.181	0.772	-2.044
1774	1.774	-17.321	49.196	-10.728	-11.76	-34.686	-44.588	2.511	2.574
1775	1.775	-18.544	34.23	-9.775	-7.713	-51.265	-31.147	7.105	-4.667
1776	1.776	-17.431	38.792	-9.012	-8.114	-66.512	-19.085	-3.074	-5.925
1777	1.777	-12.64	51.277	-6.694	-4.831	-62.175	13.635	-6.938	-14.338
1778	1.778	-7.829	55.073	-0.124	-5.993	-49.879	63.206	-13.133	-4.744
1779	1.779	-11.13	45.113	-4.388	-11.988	-38.698	54.431	-29.375	1.522
1780	1.78	-7.077	16.918	1.21	-14.506	-55.8	46.289	-41.126	-11.751
1781	1.781	-11.919	-17.076	-3.64	-12.188	-8.8	38.842	-39.1	-6.633
1782	1.782	-12.51	-58.249	-13.71	-8.707	24.654	72.21	-41.11	-2.061
1783	1.783	-14.261	-85.899	-17.972	-9.293	18.609	41.752	-57.012	-3.41
1784	1.784	-15.627	-100.979	-19.141	-11.033	13.128	36.212	-42.147	0.277
1785	1.785	-16.043	-87.414	-15.657	-9.672	38.259	81.556	-40.247	3.761
1786	1.786	-11.238	-116.431	-14.694	-12.957	51.79	87.335	-31.597	6.85
1787	1.787	-15.92	-67.288	-11.791	-11.796	114.291	59.415	-27.049	-2.084
1788	1.788	-9.408	-33.83	-16.054	-17.012	140.989	44.08	-5.448	-8.142
1789	1.789	-6.958	-39.842	-13.743	-15.056	67.555	2.618	-8.613	-7.266
1790	1.79	-9.35	-12.211	-2.924	-9.036	-21.408	-80.904	-28.387	-12.228
1791	1.791	-2.844	-7.242	1.695	-11.325	-33.385	-21.646	-30.921	-18.36
1792	1.792	-8.925	-11.748	-8.396	-10.713	-44.391	10.488	-33.243	-12.833
1793	1.793	-13.06	-32.48	-14.805	-11.249	-113.629	19.94	-31.104	-10.949
1794	1.794	-11.203	-43.717	-11.341	-7.137	-140.468	-114.811	-17.503	-9.005
1795	1.795	-17.265	-12.816	-4.007	-8.445	-116.195	-96.031	-15.678	-17.866
1796	1.796	-18.094	24.631	-6.928	-8.787	-79.352	-43.869	-4.548	-14.17
1797	1.797	-26.074	19.498	-12.937	-9.91	-72.938	-91.842	5.624	-10.639
1798	1.798	-23.018	-21.814	-5.607	-8.725	-42.671	-308.922	9.393	-15.794
1799	1.799	-25.96	-27.338	9.08	-8.319	-15.081	-278.263	17.809	-24.574
1800	1.8	-16.313	-2.266	6.932	-13.126	-0.087	-137.7	23.129	-37.597
1801	1.801	-17.498	-43.585	-2.752	-6.515	22.641	-61.187	14.318	-25.309
1802	1.802	-14.045	-38.273	-14.954	-10.741	1.78	8.18	3.582	-4.524
1803	1.803	-17.181	17.203	-16.512	-5.088	-55.07	113.758	2.334	-7.154
1804	1.804	-18.191	39.123	-26.58	-6.975	-79.543	-21.226	16.768	-4.558
1805	1.805	-19.009	45.468	-27.739	-14.278	-57.43	-73.935	18.829	-16.107
1806	1.806	-18.269	63.376	-26.574	-5.324	-37.365	37.087	17.228	-5.42
1807	1.807	-20.233	90.741	-27.527	-8.752	-19.046	22.528	-3.355	4.253
1808	1.808	-22.196	75.33	-18.606	-7.722	41.958	61.74	-28.8	2.49
1809	1.809	-15.649	52.17	-15.104	-14.422	82.598	73.221	-18.646	-8.566
1810	1.81	-18.203	-2.321	-12.004	-16.86	104.702	62.028	22.278	-18.657
1811	1.811	-15.921	-24.638	-14.899	-7.875	138.188	51.847	16.951	-9.79
1812	1.812	-15.385	8.633	-10.636	-13.798	95.599	60.491	1.953	-10.973
1813	1.813	-18.713	26.684	-8.315	-18.948	45.726	68.384	-39.151	2.969
1814	1.814	-27.648	-12.173	-11.791	-19.833	52.392	60.853	-33.611	-10.572
1815	1.815	-23.997	-87.976	-5.792	-18.974	9.934	27.206	-38.501	-26.439
1816	1.816	-13.185	-142.287	-6.558	-9.994	-28.655	-15.513	-6.416	-20.081
1817	1.817	-11.852	-152.291	-11.388	-18.236	-33.515	-98.847	14.416	-18.221
1818	1.818	-15.553	-107.693	-9.44	-10.81	-28.87	-39.332	-42.159	-16.557
1819	1.819	-4.745	-50.907	-13.484	-5.898	-16.325	58.297	-82.68	-15.019
1820	1.82	2.385	-14.081	-13.066	-8.35	2.573	71.277	-75.235	-10.718
1821	1.821	3.513	-7.683	-13.417	2.35	-0.64	59.347	-55.202	-4.302
1822	1.822	-2.507	-13.794	-13.771	-7.66	-47.647	26.83	-36.895	-5.424
1823	1.823	9.281	-19.291	-11.031	-3.934	-54.24	-2.709	-9.138	-6.362
1824	1.824	7.719	-14.315	-12.94	-5.053	-23.925	-47.335	36.407	-5.349
1825	1.825	-11.069	-9.918	-14.463	-8.118	-18.655	-39.086	91.418	6.113
1826	1.826	-13.597	-14.109	-15.199	-14.857	-33.964	-16.861	113.554	17.188
1827	1.827	-20.576	-40.584	-10.903	-15.611	-11.286	-50.169	107.057	15.833
1828	1.828	-35.49	-30.655	-12.619	-17.918	-7.313	-7.377	76.777	24.728
1829	1.829	-29.689	-2.533	-13.957	-17.328	-11.081	65.058	38.173	13.915
1830	1.83	-27.965	-21.442	-15.305	-14.035	-21.193	75.166	3.043	0.933
1831	1.831	-20.042	-11.549	-17.424	-8.613	0.637	48.67	-19.711	-25.443
1832	1.832	-24.307	3.967	-17.819	-6.668	-2.076	-24.512	-48.643	-74.647
1833	1.833	-20.637	6.538	-13.588	-9.943	0.445	-14.451	-37.314	-68.095
1834	1.834	-7.49	19.144	-14.964	-12.848	-15.801	-23.215	-33.921	-49.971
1835	1.835	1.209	21.331	-11.687	-15.37	-39.212	17.513	0.658	-33.635
1836	1.836	2.751	31.873	-9.562	-13.054	-48.519	10.265	23.629	-8.677
1837	1.837	12.805	25.991	-6.869	-17.129	-62.667	-23.099	-5.256	13.947
1838	1.838	0.986	3.161	-5.721	-20.621	-44.839	-41.183	-23.888	26.202
1839	1.839	-0.56	18.867	-4.965	-18.301	-28.523	-2.365	-40.769	37.41
1840	1.84	-7.72	10.602	-8.842	-21.205	-0.876	12.811	-49.916	34.148
1841	1.841	-11.405	-12.496	-15.807	-18.505	-4.705	8.367	-58.117	-12.894
1842	1.842	-19.728	-21.677	-12.9	-24.324	-14.958	4.355	-45.227	-46.388
1843	1.843	-18.767	-24.259	-12.123	-18.728	19.357	0.779	-61.377	-88.99
1844	1.844	-23.616	9.331	-9.798	-15.262	23.686	-36.816	-71.912	-83.618
1845	1.845	-22.851	22.99	-9.211	-13.346	35.972	-112.467	-62.114	-38.172
1846	1.846	-23.641	19.088	-12.491	-12.784	32.301	-36.524	-49.809	-44.252
1847	1.847	-24.23	0.519	-5.901	-4.869	1.468	-66.019	-35.388	-49.81
1848	1.848	-19.596	-2.619	-10.153	-3.732	-19.066	-74.859	-29.488	-75.072
1849	1.849	-25.012	-37.002	-9.374	-2.787	15.174	-34.315	-24.207	-61.729
1850	1.85	-24.423	-41.444	-17.307	0.095	28.863	-26.98	-9.866	-16.234
1851	1.851	-22.456	-45.46	-14.227	-2.448	57.944	-33.395	-7.934	1.535
1852	1.852	-20.68	-79.497	-11.352	-4.797	31.728	-39.139	-13.205	6.598
1853	1.853	-21.026	-19.831	-13.912	-8.311	-12.852	-33.388	-14.858	11.372
1854	1.854	-16.534	20.901	-16.285	-11.636	-104.299	-38.016	-16.353	6.722
1855	1.855	-15.914	13.597	-15.758	-9.933	-143.738	-42.231	-22.867	10.635
1856	1.856	-16.262	7.022	-17.736	-9.583	-108.088	-46.114	-4.978	21.729
1857	1.857	-13.902	1.029	-12.359	-12.909	-32.212	-4.224	12.692	18.177
1858	1.858	-12.71	6.505	-14.335	-18.766	-2.619	34.74	5.563	8.968
1859	1.859	-8.245	-18.566	-11.074	-22.891	-11.506	40.03	-9.535	11.974
1860	1.86	-5.319	-32.128	-13.999	-19.468	-3.336	-0.932	-11.677	9.717
1861	1.861	-5.715	-52.861	-10.527	-12.177	4.068	4.694	-13.592	16.81
1862	1.862	-13.057	-79.178	-5.13	-9.334	-15.83	-20.301	-15.331	-6.549
1863	1.863	-18.278	-62.104	-13.096	-11.913	-21.814	-52.089	-5.488	-15.805
1864	1.864	-23.116	-65.12	-5.771	-17.59	-38.233	-31.261	-9.409	-1.6
1865	1.865	-15.201	-45.274	-12.574	-17.078	-23.079	2.877	-13.108	26.699
1866	1.866	-16.168	-16.941	-6.601	-15.217	-27.531	16.456	0.61	68.368
1867	1.867	-13.248	-13.151	-10.693	-9.871	-39.983	12.351	-1.52	51.973
1868	1.868	-7.224	3.981	-14.198	-9.369	-66.406	-21.801	-6.929	-3.488
1869	1.869	-9.531	38.522	-20.219	-8.859	-35.554	-26.227	7.147	-55.049
1870	1.87	-7.571	52.156	-19.471	-7.187	-6.61	-5.386	8.787	-35.114
1871	1.871	-16.266	-10.266	-14.649	-7.642	27.375	-24.082	-0.189	-41.206
1872	1.872	-19.744	-19.075	-16.588	-4.408	59.237	-20.755	16.985	-35.872
1873	1.873	-20.72	-10.874	-7.684	-4.083	105.02	-17.642	33.006	-41.035
1874	1.874	-15.902	-3.43	-11.353	-1.426	123.185	-20.354	34.913	-36.718
1875	1.875	-18.446	30.173	-22.187	-4.956	139.677	-27.947	5.724	-40.913
1876	1.876	-14.44	36.241	-20.809	1.588	64.062	-11.719	-15.09	-6.951
1877	1.877	-11.008	8.592	-8.974	0.597	9.901	-18.088	-33.97	-11.464
1878	1.878	-12.987	-6.502	-1.005	-1.936	19.844	-12.274	-30.82	-32.22
1879	1.879	-6.46	-20.058	-2.327	-6.017	-6.786	-17.451	-27.969	1.774
1880	1.88	-10.758	-15.944	-5.977	-10.864	-22.584	-6.152	-19.919	15.243
1881	1.881	-18.15	-42.159	0.033	-16.863	-14.409	17.681	-22.745	2.757
1882	1.882	-17.211	-65.783	3.134	-19.173	-7.003	7.551	-20.797	-16.142
1883	1.883	-12.999	-31.111	-7.697	-8.319	-26.924	16.692	-23.343	7.508
1884	1.884	-15.367	-35.375	-14.855	-9.858	-32.969	42.091	-25.63	35.644
1885	1.885	-17.345	-22.776	-18.526	-11.21	-5.459	38.69	-20.75	84.71
1886	1.886	-10.037	-33.799	-7.672	-12.375	-10.769	10.408	-19.507	64.712
1887	1.887	-11.04	-36.951	-9.033	-15.859	-24.583	-15.935	-12.628	-26.862
1888	1.888	-19.002	-14.974	-10.196	-23.227	-62.323	-32.962	-9.264	-119.015
1889	1.889	-15.95	-29.053	-18.515	-22.276	-57.463	-29.82	-13.076	-130.861
1890	1.89	-11.162	-52.224	-17.539	-10.852	-16.394	-9.989	-14.317	-76.738
1891	1.891	-13.754	-23.947	-18.511	-12.408	11.178	13.291	-15.531	-66.949
1892	1.892	-14.605	-35.193	-24.521	-11.067	-34.331	-2.455	-9.759	-40.37
1893	1.893	-14.097	-25.163	-26.866	-12.245	-64.684	-28.118	-14.03	-16.111
1894	1.894	-14.753	-22.107	-23.42	-11.087	-59.149	-4.51	-19.021	-23.588
1895	1.895	-11.919	-30.427	-20.168	-14.172	-84.185	-14.05	-15.836	9.814
1896	1.896	-17.783	-32.938	-20.785	-15.104	-115.919	11.279	-7.002	52.379
1897	1.897	-18.631	2.057	-20.434	-14.308	-103.237	28.312	-8.152	13.634
1898	1.898	-22.197	37.195	-13.093	-15.059	-53.87	37.554	9.89	79.201
1899	1.899	-24.203	68.979	-3.419	-16.975	6.792	45.793	22.703	177.673
1900	1.9	-32.012	39.766	2.952	-15.003	80.243	22.547	20.408	164.503
1901	1.901	-28.977	20.855	-0.554	-12.08	30.949	6.815	22.551	81.099
1902	1.902	-28.069	-2.999	0.398	-12.434	-13.748	-18.866	38.835	-5.577
1903	1.903	-25.599	6.227	3.283	-6.986	-21.886	-29.128	40.806	-59.734
1904	1.904	-21.585	37.364	-2.741	-7.54	14.999	-13.602	14.536	-89.327
1905	1.905	-19.68	49.814	-10.12	-14.871	34.831	-11.112	-19.446	-98.217
1906	1.906	-15.059	31.117	-7.225	-9.997	65.119	-24.145	-14.885	23.905
1907	1.907	-9.661	-20.336	-6.485	-2.021	81.565	-36.075	-18.798	-238.708
1908	1.908	1.158	-72.006	-8.835	3.249	66.47	-30.051	-14.958	-351.348
1909	1.909	-3.512	-11.446	-12.353	-5.616	34.538	-47.761	-4.727	-249.19
1910	1.91	15.422	-46.145	-18.36	-4.413	5.487	-36.267	-13.861	-94.197
1911	1.911	-6.289	-70.583	-11.024	-3.395	1.784	-29.87	-16.39	-9.838
1912	1.912	-3.231	-63.289	-2.147	-6.245	-42.938	-28.177	-13.691	15.685
1913	1.913	-5.977	-69.968	-5.637	-8.713	-97.867	-26.672	-25.104	-7.601
1914	1.914	1.536	-100.382	-10.89	-4.607	-105.129	-19.112	-39.785	13.43
1915	1.915	-14.754	-94.975	-9.943	0.256	-71.535	-23.645	-33.752	-5.774
1916	1.916	-21.158	-110.077	-12.484	2.215	-28.848	-4.193	-24.823	11.649
1917	1.917	-26.981	-50.488	-21.414	-0.663	9.925	-17.95	-23.049	-4.138
1918	1.918	-21.769	22.826	-17.969	-4.124	25.045	-55.904	-12.767	-18.357
1919	1.919	-23.316	72.144	-17.04	-4.484	11.537	-71.833	6.981	73.81
1920	1.92	-13.249	80.977	-21.928	-9.3	15.718	-25.655	-1.107	133.417
1921	1.921	-12.085	56.475	-29.913	-13.925	4.685	-19.021	1.639	100.92
1922	1.922	-10.917	48.923	-28.989	-16.806	-12.109	-35.049	8.822	110.808
1923	1.923	-1.228	15.253	-27.864	-21.043	-46.319	-39.813	11.158	84.136
1924	1.924	-4.885	-15.347	-21.123	-24.518	-59.631	-26.046	-17.652	59.788
1925	1.925	-1.377	23.192	-34.323	-31.866	-47.079	-21.76	-38.155	22.868
1926	1.926	-13.167	38.218	-32.425	-39.213	-20.68	-32.819	-41.654	-10.593
1927	1.927	-24.197	24.619	-27.237	-34.375	-30.756	-35.985	-38.192	-28.726
1928	1.928	-22.833	28.545	-22.619	-28.381	-21.516	-26.55	9.023	-12.199
1929	1.929	-23.992	-13.259	-15.476	-26.067	-13.226	-0.732	-10.709	-17.121
1930	1.93	-20.51	-74.409	-1.187	-24.151	4.528	23.288	-4.497	-12.486
1931	1.931	-19.544	-115.181	0.711	-23.594	16.086	57.864	34.46	-8.285
1932	1.932	-8.702	-122.583	-1.068	-20.723	39.505	53.475	49.796	-11.849
1933	1.933	-7.338	-75.758	3.543	-12.815	73.983	49.396	8.854	-21.826
1934	1.934	-3.649	-81.741	-3.663	-6.835	133.626	7.762	14.552	-18.649
1935	1.935	-2.467	-65.194	-10.097	-1.632	174.334	-30.944	9.787	-21.25
1936	1.936	-16.374	-9.472	7.848	-0.688	122.713	-36.058	5.564	-23.577
1937	1.937	-22.141	-1.953	0.257	7.228	35.228	-68.119	9.749	-11.783
1938	1.938	-20.36	18.149	-6.756	6.24	23.386	-88.99	13.504	-5.336
1939	1.939	-18.779	12.335	-13.181	-8.495	12.409	-70.429	-31.121	8.249
1940	1.94	-5.777	17.858	-7.425	2.123	-17.343	-19.239	-37.018	3.104
1941	1.941	-10.967	22.914	-9.214	7.913	-79.972	76.816	-31.485	-1.389
1942	1.942	-18.867	18.56	1.773	6.157	-120.733	89.636	-16.3	-22.904
1943	1.943	-14.564	14.528	8.893	-1.796	-142.909	124.843	-48.162	-38.388
1944	1.944	-20.906	-4.229	5.179	-11.882	-123.047	113.558	-60.508	-46.471
1945	1.945	-24.355	-7.476	-0.85	-26.226	-153.471	24.263	-49.246	-48.745
1946	1.946	-8.255	8.265	-8.223	-12.708	-203.498	-83.609	-73.006	-18.092
1947	1.947	-1.246	22.566	-22.954	-7.508	-116.153	-40.815	-57.284	-13.746
1948	1.948	-7.596	56.256	-33.618	-5.974	-8.844	-1.455	-26.088	-24.735
1949	1.949	-13.375	42.971	-20.085	-21.853	5.49	-13.502	2.986	-21.17
1950	1.95	-15.094	-2.615	-18.346	-6.961	45.064	18.624	29.369	1.026
1951	1.951	-13.519	-69.575	-19.891	-20.518	80.861	67.622	19.358	-7.036
1952	1.952	-20.657	-60.533	-15.631	-18.788	48.51	94.09	10.117	-14.427
1953	1.953	-14.249	-36.025	-11.958	-17.238	58.513	36.943	1.845	-7.374
1954	1.954	-25.061	-72.852	-13.125	-15.879	13.927	73.666	-15.924	-13.709
1955	1.955	-26.374	-79.331	-24.941	-22.27	5.881	79.995	-32.178	-11.719
1956	1.956	-25.147	-36.706	-4.247	-23.434	-16.154	97.799	-38.588	-9.919
1957	1.957	-21.587	-20.251	-6.964	-24.397	44.494	125.037	-25.047	-11.335
1958	1.958	-14.145	-5.214	-4.46	-17.619	52.694	48.961	-26.802	-7.25
1959	1.959	-5.146	8.237	-25.565	-20.127	45.382	-114.111	-18.893	-11.192
1960	1.96	-3.884	-4.204	-17.251	-19.359	38.827	-230.716	-28.987	-19.476
1961	1.961	-4.747	-7.995	-9.711	-12.782	20.644	2.02	-20.149	-13.966
1962	1.962	-13.592	15.727	-21.32	-6.785	-40.308	-29.203	-23.722	-0.845
1963	1.963	-17.038	-18.691	-10.665	-4.465	-80.981	54.9	-22.849	-5.728
1964	1.964	-17.996	-23.078	-12.588	3.461	-88.416	-22.208	-21.982	-10.084
1965	1.965	-20.926	-2.356	-14.322	2.479	-55.05	-138.773	-10.644	-31.486
1966	1.966	-18.467	23.975	-9.665	-0.434	-12.571	-456.787	0.325	-65.684
1967	1.967	-17.734	27.329	-5.391	2.074	15.083	-502.293	4.522	-88.258
1968	1.968	-22.61	24.325	-9.056	-5.296	-10.005	-378.859	13.362	-67.355
1969	1.969	-23.222	55.605	-5.554	-4.353	-41.847	-416.701	-4.655	-40.883
1970	1.97	-19.19	68.115	-4.564	-5.154	-70.854	-246.508	-2.142	-16.868
1971	1.971	-25.01	56.998	-7.446	-10.801	-74.508	-29.773	0.168	-7.358
1972	1.972	-25.796	26.139	-15.355	-10.25	-50.718	110.965	15.036	-4.481
1973	1.973	-26.392	38.6	-12.228	-4.285	-28.943	136.382	5.323	3.292
1974	1.974	-20.395	-10.461	-9.291	-5.086	13.473	113.048	7.003	10.436
1975	1.975	-11.497	-70.978	-18.92	-13.043	55.857	134.034	-1.012	33.947
1976	1.976	4.184	-79.028	-15.199	-5.712	39.225	153.099	-11.148	24.662
1977	1.977	-2.208	-27.288	-13.986	-8.634	13.971	100.559	-30.772	4.861
1978	1.978	-0.285	6.222	-17.021	-11.16	0.4	-10.78	-28.126	-28.695
1979	1.979	4.925	-11.952	-8.055	-8.835	-3.675	32.37	-25.612	-51.589
1980	1.98	-3.017	-50.697	-9.136	-10.76	-7.392	98.186	-41.897	2.538
1981	1.981	-13.074	-116.421	-8.076	-8.807	-38.376	133.829	-27.018	9.826
1982	1.982	-14.23	-125.502	-12.821	-14.204	-42.429	144.727	-48.29	16.333
1983	1.983	-13.041	-85.042	-11.964	-12.242	-46.039	115.19	-39.946	34.437
1984	1.984	-20.364	-122.132	-14.198	-12.793	-56.054	70.538	-22.149	17.897
1985	1.985	-23.242	-142.214	-10.64	-13.341	-8.98	94.928	12.898	-27.675
1986	1.986	-23.982	-99.749	-10.002	-18.138	37.887	72.867	88.574	-45.976
1987	1.987	-23.189	-72.101	-9.355	-17.516	43.859	52.963	99.393	-7.376
1988	1.988	-19.68	-46.955	-15.107	-15.73	93.686	58.966	69.756	-32.663
1989	1.989	-16.366	21.735	-10.999	-12.205	87.004	97.677	25.042	-37.238
1990	1.99	-12.282	71.057	-9.026	-11.794	80.856	102.762	0.593	-24.954
1991	1.991	-13.601	26.321	-10.923	-14.664	75.223	89.361	7.87	-6.299
1992	1.992	-20.921	66.882	-14.951	-10.941	19.426	85.534	14.392	-3.119
1993	1.993	-17.802	74.148	-13.547	-8.59	-32.484	67.034	20.356	-18.905
1994	1.994	-8.875	40.585	-13.113	-8.956	-39.276	64.033	3.857	-21.738
1995	1.995	-10.021	10.148	-15.973	-7.01	3.139	23.446	-11.291	-19.36
1996	1.996	-17.359	-73.107	-9.94	-11.257	19.442	-59.622	-15.782	-7.882
1997	1.997	-12.481	-61.319	-9.14	-19.162	14.277	-238.551	-19.896	-10.121
1998	1.998	-6.432	-72.179	-8.355	-20.293	-36.044	-110.262	-23.598	-8.276
[truncated: 22,739 more rows]
