# Supplementary material for: Associations between lower-limb muscle activation and knee flexion in post-stroke individuals: A study on the stance-to-swing phases of gait
Source: PLoS One. 2017 Sep 8;12(9):e0183865. doi: 10.1371/journal.pone.0183865 (PMC5590852; doi:10.1371/journal.pone.0183865)
Supplement: S1 Dataset — (ZIP) [file pone.0183865.s001.zip › S1_Dataset/Patient group/8/1/point.csv]

Frame	Time	sacrum.X	sacrum.Y	sacrum.Z	r asis.X	r asis.Y	r asis.Z	r thigh.X	r thigh.Y	r thigh.Z	r bar 1.X	r bar 1.Y	r bar 1.Z	r knee 1.X	r knee 1.Y	r knee 1.Z	r knee 2.X	r knee 2.Y	r knee 2.Z	r bar 2.X	r bar 2.Y	r bar 2.Z	r mall.X	r mall.Y	r mall.Z	r met.X	r met.Y	r met.Z	l asis.X	l asis.Y	l asis.Z	l thigh.X	l thigh.Y	l thigh.Z	l bar 1.X	l bar 1.Y	l bar 1.Z	l knee 1.X	l knee 1.Y	l knee 1.Z	l knee 2.X	l knee 2.Y	l knee 2.Z	l bar 2.X	l bar 2.Y	l bar 2.Z	l mall.X	l mall.Y	l mall.Z
0	0	2.246	0.923	0.429	NaN	NaN	NaN	NaN	NaN	NaN	2.148	0.652	0.189	2.158	0.506	0.247	NaN	NaN	NaN	2.208	0.262	0.201	NaN	NaN	NaN	NaN	NaN	NaN	NaN	NaN	NaN	2.128	0.846	0.594	2.132	0.661	0.622	2.124	0.527	0.559	2.144	0.415	0.56	2.169	0.253	0.6	NaN	NaN	NaN
1	0.005	2.246	0.923	0.428	NaN	NaN	NaN	NaN	NaN	NaN	2.148	0.652	0.189	2.158	0.507	0.247	NaN	NaN	NaN	2.208	0.262	0.201	NaN	NaN	NaN	NaN	NaN	NaN	NaN	NaN	NaN	2.128	0.846	0.594	2.132	0.661	0.622	2.124	0.527	0.559	2.145	0.415	0.56	2.169	0.253	0.6	NaN	NaN	NaN
2	0.01	2.246	0.923	0.428	NaN	NaN	NaN	NaN	NaN	NaN	2.148	0.652	0.189	2.157	0.507	0.247	NaN	NaN	NaN	2.208	0.262	0.201	NaN	NaN	NaN	NaN	NaN	NaN	NaN	NaN	NaN	2.128	0.846	0.594	2.132	0.661	0.622	2.124	0.527	0.558	2.145	0.416	0.56	2.169	0.253	0.6	NaN	NaN	NaN
3	0.015	2.246	0.923	0.428	NaN	NaN	NaN	NaN	NaN	NaN	2.148	0.652	0.189	2.157	0.508	0.247	NaN	NaN	NaN	2.208	0.262	0.201	NaN	NaN	NaN	NaN	NaN	NaN	NaN	NaN	NaN	2.128	0.846	0.594	2.132	0.661	0.622	2.124	0.527	0.558	2.145	0.416	0.561	2.169	0.253	0.6	NaN	NaN	NaN
4	0.02	2.246	0.923	0.428	NaN	NaN	NaN	NaN	NaN	NaN	2.148	0.651	0.189	2.157	0.508	0.247	NaN	NaN	NaN	2.208	0.262	0.201	NaN	NaN	NaN	NaN	NaN	NaN	NaN	NaN	NaN	2.128	0.846	0.593	2.133	0.661	0.622	2.124	0.526	0.558	2.145	0.416	0.561	2.17	0.253	0.6	NaN	NaN	NaN
5	0.025	2.246	0.923	0.428	NaN	NaN	NaN	NaN	NaN	NaN	2.148	0.651	0.189	2.157	0.508	0.247	NaN	NaN	NaN	2.208	0.262	0.201	NaN	NaN	NaN	NaN	NaN	NaN	NaN	NaN	NaN	2.129	0.846	0.593	2.133	0.661	0.622	2.124	0.526	0.558	2.145	0.416	0.56	2.17	0.255	0.599	NaN	NaN	NaN
6	0.03	2.246	0.923	0.428	NaN	NaN	NaN	NaN	NaN	NaN	2.148	0.651	0.189	2.157	0.508	0.247	NaN	NaN	NaN	2.208	0.262	0.201	NaN	NaN	NaN	NaN	NaN	NaN	NaN	NaN	NaN	2.129	0.846	0.593	2.133	0.661	0.622	2.124	0.526	0.558	2.145	0.416	0.56	2.17	0.254	0.599	NaN	NaN	NaN
7	0.035	2.246	0.923	0.428	NaN	NaN	NaN	NaN	NaN	NaN	2.148	0.651	0.189	2.157	0.508	0.247	NaN	NaN	NaN	2.208	0.263	0.201	NaN	NaN	NaN	NaN	NaN	NaN	NaN	NaN	NaN	2.129	0.846	0.593	2.133	0.66	0.622	2.124	0.526	0.558	2.145	0.416	0.56	2.17	0.254	0.6	NaN	NaN	NaN
8	0.04	2.246	0.923	0.428	NaN	NaN	NaN	NaN	NaN	NaN	2.148	0.651	0.189	2.157	0.508	0.247	NaN	NaN	NaN	2.208	0.263	0.201	NaN	NaN	NaN	NaN	NaN	NaN	NaN	NaN	NaN	2.129	0.846	0.593	2.133	0.661	0.622	2.124	0.526	0.558	2.145	0.416	0.561	2.17	0.255	0.599	NaN	NaN	NaN
9	0.045	2.246	0.923	0.428	NaN	NaN	NaN	NaN	NaN	NaN	2.148	0.651	0.189	2.156	0.508	0.247	NaN	NaN	NaN	2.208	0.263	0.201	NaN	NaN	NaN	NaN	NaN	NaN	NaN	NaN	NaN	2.129	0.846	0.593	2.133	0.66	0.622	2.124	0.526	0.558	2.145	0.416	0.561	2.17	0.254	0.599	NaN	NaN	NaN
10	0.05	2.246	0.923	0.428	NaN	NaN	NaN	NaN	NaN	NaN	2.148	0.651	0.189	2.156	0.508	0.247	NaN	NaN	NaN	2.208	0.262	0.201	NaN	NaN	NaN	NaN	NaN	NaN	NaN	NaN	NaN	2.129	0.846	0.593	2.132	0.66	0.622	2.124	0.526	0.558	2.145	0.416	0.561	2.17	0.253	0.6	NaN	NaN	NaN
11	0.055	2.246	0.923	0.428	NaN	NaN	NaN	NaN	NaN	NaN	2.148	0.651	0.189	2.157	0.508	0.247	NaN	NaN	NaN	2.208	0.262	0.201	NaN	NaN	NaN	NaN	NaN	NaN	NaN	NaN	NaN	2.129	0.846	0.593	2.132	0.66	0.621	2.124	0.526	0.558	2.145	0.416	0.561	2.17	0.253	0.6	NaN	NaN	NaN
12	0.06	2.246	0.923	0.428	NaN	NaN	NaN	NaN	NaN	NaN	2.148	0.651	0.189	2.157	0.508	0.247	NaN	NaN	NaN	2.208	0.262	0.201	NaN	NaN	NaN	NaN	NaN	NaN	NaN	NaN	NaN	2.129	0.846	0.593	2.132	0.66	0.621	2.124	0.526	0.558	2.145	0.416	0.561	2.17	0.254	0.599	NaN	NaN	NaN
13	0.065	2.246	0.923	0.428	NaN	NaN	NaN	NaN	NaN	NaN	2.148	0.651	0.189	2.156	0.508	0.247	NaN	NaN	NaN	2.208	0.262	0.201	NaN	NaN	NaN	NaN	NaN	NaN	NaN	NaN	NaN	2.129	0.846	0.593	2.132	0.66	0.621	2.124	0.526	0.558	2.145	0.416	0.561	2.17	0.253	0.6	NaN	NaN	NaN
14	0.07	2.246	0.923	0.428	NaN	NaN	NaN	NaN	NaN	NaN	2.148	0.651	0.189	2.156	0.508	0.247	NaN	NaN	NaN	2.208	0.262	0.201	NaN	NaN	NaN	NaN	NaN	NaN	NaN	NaN	NaN	2.129	0.846	0.593	2.132	0.66	0.621	2.124	0.526	0.558	2.145	0.416	0.561	2.17	0.253	0.6	NaN	NaN	NaN
15	0.075	2.246	0.923	0.428	NaN	NaN	NaN	NaN	NaN	NaN	2.148	0.651	0.189	2.156	0.508	0.247	NaN	NaN	NaN	2.208	0.262	0.201	NaN	NaN	NaN	NaN	NaN	NaN	NaN	NaN	NaN	2.129	0.846	0.593	2.132	0.66	0.621	2.124	0.526	0.558	2.145	0.416	0.561	2.17	0.253	0.6	NaN	NaN	NaN
16	0.08	2.246	0.923	0.428	NaN	NaN	NaN	NaN	NaN	NaN	2.149	0.651	0.189	2.156	0.508	0.247	NaN	NaN	NaN	2.209	0.262	0.201	NaN	NaN	NaN	NaN	NaN	NaN	NaN	NaN	NaN	2.129	0.846	0.593	2.132	0.66	0.621	2.124	0.526	0.558	2.145	0.416	0.56	2.17	0.255	0.599	NaN	NaN	NaN
17	0.085	2.246	0.923	0.428	NaN	NaN	NaN	NaN	NaN	NaN	2.149	0.651	0.189	2.156	0.508	0.247	NaN	NaN	NaN	2.209	0.262	0.201	NaN	NaN	NaN	NaN	NaN	NaN	NaN	NaN	NaN	2.129	0.846	0.593	2.132	0.66	0.621	2.124	0.526	0.558	2.145	0.416	0.56	2.17	0.254	0.6	NaN	NaN	NaN
18	0.09	2.246	0.923	0.428	NaN	NaN	NaN	NaN	NaN	NaN	2.149	0.651	0.189	2.156	0.508	0.247	NaN	NaN	NaN	2.209	0.262	0.201	NaN	NaN	NaN	NaN	NaN	NaN	NaN	NaN	NaN	2.129	0.846	0.593	2.132	0.66	0.621	2.124	0.526	0.558	2.145	0.416	0.56	2.17	0.253	0.6	NaN	NaN	NaN
19	0.095	2.246	0.923	0.428	NaN	NaN	NaN	NaN	NaN	NaN	2.149	0.651	0.189	2.156	0.508	0.247	NaN	NaN	NaN	2.209	0.262	0.201	NaN	NaN	NaN	NaN	NaN	NaN	NaN	NaN	NaN	2.129	0.846	0.593	2.132	0.66	0.621	2.125	0.526	0.558	2.145	0.416	0.561	2.17	0.253	0.6	NaN	NaN	NaN
20	0.1	2.246	0.923	0.428	NaN	NaN	NaN	NaN	NaN	NaN	2.149	0.651	0.189	2.156	0.508	0.247	NaN	NaN	NaN	2.209	0.262	0.201	NaN	NaN	NaN	NaN	NaN	NaN	NaN	NaN	NaN	2.129	0.846	0.593	2.132	0.66	0.621	2.125	0.526	0.558	2.145	0.416	0.561	2.17	0.254	0.6	NaN	NaN	NaN
21	0.105	2.246	0.923	0.428	NaN	NaN	NaN	NaN	NaN	NaN	2.149	0.651	0.189	2.156	0.508	0.247	NaN	NaN	NaN	2.209	0.262	0.201	NaN	NaN	NaN	NaN	NaN	NaN	NaN	NaN	NaN	2.129	0.846	0.593	2.132	0.66	0.621	2.125	0.526	0.558	2.145	0.416	0.561	2.17	0.253	0.6	NaN	NaN	NaN
22	0.11	2.246	0.923	0.428	NaN	NaN	NaN	NaN	NaN	NaN	2.149	0.651	0.189	2.156	0.508	0.247	NaN	NaN	NaN	2.209	0.262	0.201	NaN	NaN	NaN	NaN	NaN	NaN	NaN	NaN	NaN	2.129	0.846	0.593	2.133	0.66	0.621	2.125	0.526	0.558	2.145	0.416	0.56	2.17	0.253	0.6	NaN	NaN	NaN
23	0.115	2.246	0.923	0.428	NaN	NaN	NaN	NaN	NaN	NaN	2.149	0.651	0.189	2.156	0.508	0.247	NaN	NaN	NaN	2.209	0.262	0.201	NaN	NaN	NaN	NaN	NaN	NaN	NaN	NaN	NaN	2.129	0.846	0.593	2.132	0.66	0.621	2.125	0.526	0.558	2.145	0.416	0.56	2.17	0.253	0.6	NaN	NaN	NaN
24	0.12	2.246	0.923	0.428	NaN	NaN	NaN	NaN	NaN	NaN	2.149	0.651	0.189	2.156	0.508	0.247	NaN	NaN	NaN	2.209	0.262	0.201	NaN	NaN	NaN	NaN	NaN	NaN	NaN	NaN	NaN	2.129	0.846	0.593	2.133	0.661	0.621	2.125	0.526	0.558	2.145	0.416	0.56	2.17	0.253	0.6	NaN	NaN	NaN
25	0.125	2.247	0.923	0.428	NaN	NaN	NaN	NaN	NaN	NaN	2.149	0.651	0.189	2.156	0.508	0.247	NaN	NaN	NaN	2.209	0.262	0.201	NaN	NaN	NaN	NaN	NaN	NaN	NaN	NaN	NaN	2.129	0.846	0.593	2.133	0.661	0.621	2.125	0.526	0.558	2.145	0.416	0.559	2.17	0.253	0.6	NaN	NaN	NaN
26	0.13	2.247	0.923	0.428	NaN	NaN	NaN	NaN	NaN	NaN	2.149	0.651	0.189	2.156	0.508	0.247	NaN	NaN	NaN	2.209	0.262	0.201	NaN	NaN	NaN	NaN	NaN	NaN	NaN	NaN	NaN	2.129	0.846	0.593	2.133	0.66	0.621	2.125	0.526	0.558	2.145	0.416	0.559	2.17	0.255	0.599	NaN	NaN	NaN
27	0.135	2.247	0.923	0.428	NaN	NaN	NaN	NaN	NaN	NaN	2.149	0.651	0.189	2.156	0.508	0.247	NaN	NaN	NaN	2.209	0.262	0.201	NaN	NaN	NaN	NaN	NaN	NaN	NaN	NaN	NaN	2.129	0.846	0.593	2.132	0.66	0.621	2.125	0.526	0.558	2.146	0.416	0.56	2.17	0.255	0.599	NaN	NaN	NaN
28	0.14	2.247	0.923	0.428	NaN	NaN	NaN	NaN	NaN	NaN	2.149	0.651	0.189	2.156	0.508	0.247	NaN	NaN	NaN	2.209	0.262	0.201	NaN	NaN	NaN	NaN	NaN	NaN	NaN	NaN	NaN	2.129	0.846	0.593	2.132	0.66	0.621	2.125	0.526	0.558	2.146	0.416	0.561	2.17	0.254	0.599	NaN	NaN	NaN
29	0.145	2.247	0.923	0.428	NaN	NaN	NaN	NaN	NaN	NaN	2.149	0.651	0.189	2.156	0.508	0.247	NaN	NaN	NaN	2.209	0.262	0.201	NaN	NaN	NaN	NaN	NaN	NaN	NaN	NaN	NaN	2.129	0.846	0.593	2.132	0.66	0.621	2.125	0.526	0.558	2.146	0.416	0.561	2.17	0.253	0.6	NaN	NaN	NaN
30	0.15	2.247	0.923	0.428	NaN	NaN	NaN	NaN	NaN	NaN	2.149	0.651	0.189	2.156	0.508	0.247	NaN	NaN	NaN	2.209	0.262	0.201	NaN	NaN	NaN	NaN	NaN	NaN	NaN	NaN	NaN	2.129	0.846	0.593	2.133	0.661	0.621	2.125	0.526	0.558	2.146	0.416	0.56	2.17	0.253	0.6	NaN	NaN	NaN
31	0.155	2.247	0.923	0.428	NaN	NaN	NaN	NaN	NaN	NaN	2.149	0.651	0.189	2.156	0.508	0.247	NaN	NaN	NaN	2.209	0.262	0.201	NaN	NaN	NaN	NaN	NaN	NaN	NaN	NaN	NaN	2.13	0.846	0.593	2.134	0.662	0.621	2.125	0.526	0.558	2.146	0.416	0.56	2.17	0.253	0.6	NaN	NaN	NaN
32	0.16	2.247	0.923	0.428	NaN	NaN	NaN	NaN	NaN	NaN	2.149	0.651	0.189	2.156	0.508	0.247	NaN	NaN	NaN	2.209	0.262	0.201	NaN	NaN	NaN	NaN	NaN	NaN	NaN	NaN	NaN	2.13	0.846	0.593	2.134	0.662	0.621	2.125	0.526	0.558	2.146	0.416	0.56	2.17	0.254	0.599	NaN	NaN	NaN
33	0.165	2.247	0.923	0.428	NaN	NaN	NaN	NaN	NaN	NaN	2.149	0.652	0.189	2.156	0.508	0.247	NaN	NaN	NaN	2.209	0.262	0.201	NaN	NaN	NaN	NaN	NaN	NaN	NaN	NaN	NaN	2.13	0.846	0.593	2.133	0.662	0.621	2.125	0.526	0.558	2.146	0.416	0.559	2.17	0.253	0.6	NaN	NaN	NaN
34	0.17	2.247	0.923	0.428	NaN	NaN	NaN	NaN	NaN	NaN	2.149	0.652	0.189	2.157	0.508	0.247	NaN	NaN	NaN	2.209	0.262	0.201	NaN	NaN	NaN	NaN	NaN	NaN	NaN	NaN	NaN	2.13	0.846	0.593	2.133	0.66	0.621	2.125	0.526	0.558	2.146	0.416	0.559	2.17	0.253	0.6	NaN	NaN	NaN
35	0.175	2.247	0.923	0.428	NaN	NaN	NaN	NaN	NaN	NaN	2.149	0.652	0.189	2.157	0.508	0.247	NaN	NaN	NaN	2.209	0.262	0.201	NaN	NaN	NaN	NaN	NaN	NaN	NaN	NaN	NaN	2.13	0.846	0.593	2.133	0.661	0.621	2.125	0.526	0.558	2.146	0.416	0.559	2.17	0.253	0.6	NaN	NaN	NaN
36	0.18	2.247	0.924	0.428	NaN	NaN	NaN	NaN	NaN	NaN	2.149	0.652	0.189	2.156	0.508	0.247	NaN	NaN	NaN	2.209	0.262	0.201	NaN	NaN	NaN	NaN	NaN	NaN	NaN	NaN	NaN	2.13	0.846	0.593	2.134	0.662	0.621	2.125	0.526	0.558	2.146	0.416	0.559	2.17	0.253	0.6	NaN	NaN	NaN
37	0.185	2.247	0.924	0.428	NaN	NaN	NaN	NaN	NaN	NaN	2.149	0.652	0.189	2.156	0.508	0.247	NaN	NaN	NaN	2.209	0.262	0.201	NaN	NaN	NaN	NaN	NaN	NaN	NaN	NaN	NaN	2.13	0.846	0.593	2.134	0.662	0.621	2.125	0.526	0.558	2.146	0.416	0.56	2.17	0.253	0.6	NaN	NaN	NaN
38	0.19	2.247	0.924	0.428	NaN	NaN	NaN	NaN	NaN	NaN	2.149	0.652	0.189	2.156	0.508	0.247	NaN	NaN	NaN	2.209	0.262	0.201	NaN	NaN	NaN	NaN	NaN	NaN	NaN	NaN	NaN	2.13	0.846	0.593	2.134	0.662	0.621	2.125	0.526	0.558	2.146	0.416	0.559	2.17	0.253	0.6	NaN	NaN	NaN
39	0.195	2.247	0.924	0.428	NaN	NaN	NaN	NaN	NaN	NaN	2.149	0.652	0.189	2.156	0.508	0.247	NaN	NaN	NaN	2.209	0.262	0.201	NaN	NaN	NaN	NaN	NaN	NaN	NaN	NaN	NaN	2.13	0.846	0.593	2.134	0.662	0.621	2.125	0.526	0.558	2.146	0.416	0.559	2.17	0.253	0.6	NaN	NaN	NaN
40	0.2	2.247	0.924	0.428	NaN	NaN	NaN	NaN	NaN	NaN	2.149	0.652	0.189	2.157	0.508	0.247	NaN	NaN	NaN	2.209	0.262	0.201	NaN	NaN	NaN	NaN	NaN	NaN	NaN	NaN	NaN	2.13	0.846	0.593	2.134	0.662	0.621	2.125	0.526	0.558	2.146	0.416	0.56	2.17	0.253	0.6	NaN	NaN	NaN
41	0.205	2.248	0.924	0.428	NaN	NaN	NaN	NaN	NaN	NaN	2.149	0.652	0.189	2.157	0.508	0.247	NaN	NaN	NaN	2.209	0.262	0.201	NaN	NaN	NaN	NaN	NaN	NaN	NaN	NaN	NaN	2.13	0.846	0.593	2.134	0.662	0.621	2.125	0.526	0.558	2.146	0.416	0.559	2.17	0.252	0.6	NaN	NaN	NaN
42	0.21	2.248	0.924	0.428	NaN	NaN	NaN	NaN	NaN	NaN	2.149	0.652	0.189	2.157	0.508	0.247	NaN	NaN	NaN	2.209	0.262	0.201	NaN	NaN	NaN	NaN	NaN	NaN	NaN	NaN	NaN	2.13	0.846	0.593	2.133	0.661	0.621	2.125	0.526	0.558	2.146	0.416	0.559	2.17	0.252	0.6	NaN	NaN	NaN
43	0.215	2.248	0.924	0.428	NaN	NaN	NaN	NaN	NaN	NaN	2.149	0.652	0.189	2.157	0.508	0.247	NaN	NaN	NaN	2.209	0.262	0.201	NaN	NaN	NaN	NaN	NaN	NaN	NaN	NaN	NaN	2.13	0.846	0.593	2.134	0.662	0.621	2.125	0.526	0.558	2.146	0.416	0.559	2.17	0.252	0.6	NaN	NaN	NaN
44	0.22	2.248	0.924	0.428	NaN	NaN	NaN	NaN	NaN	NaN	2.149	0.652	0.189	2.157	0.508	0.247	NaN	NaN	NaN	2.209	0.262	0.201	NaN	NaN	NaN	NaN	NaN	NaN	NaN	NaN	NaN	2.13	0.846	0.593	2.134	0.662	0.621	2.125	0.526	0.558	2.146	0.416	0.559	2.171	0.252	0.6	NaN	NaN	NaN
45	0.225	2.248	0.924	0.427	NaN	NaN	NaN	NaN	NaN	NaN	2.15	0.652	0.189	2.157	0.508	0.247	NaN	NaN	NaN	2.209	0.262	0.201	NaN	NaN	NaN	NaN	NaN	NaN	NaN	NaN	NaN	2.13	0.846	0.593	2.134	0.662	0.621	2.125	0.526	0.558	2.146	0.416	0.56	2.171	0.252	0.6	NaN	NaN	NaN
46	0.23	2.248	0.924	0.427	NaN	NaN	NaN	NaN	NaN	NaN	2.15	0.652	0.189	2.157	0.508	0.247	NaN	NaN	NaN	2.209	0.262	0.201	NaN	NaN	NaN	NaN	NaN	NaN	NaN	NaN	NaN	2.13	0.846	0.593	2.134	0.662	0.621	2.125	0.526	0.558	2.146	0.416	0.56	2.171	0.252	0.6	NaN	NaN	NaN
47	0.235	2.248	0.924	0.427	NaN	NaN	NaN	NaN	NaN	NaN	2.15	0.652	0.189	2.157	0.508	0.247	NaN	NaN	NaN	2.21	0.262	0.201	NaN	NaN	NaN	NaN	NaN	NaN	NaN	NaN	NaN	2.13	0.846	0.593	2.134	0.662	0.621	2.125	0.526	0.558	2.146	0.416	0.559	2.171	0.252	0.6	NaN	NaN	NaN
48	0.24	2.248	0.924	0.428	NaN	NaN	NaN	NaN	NaN	NaN	2.15	0.652	0.189	2.157	0.508	0.247	NaN	NaN	NaN	2.21	0.262	0.201	NaN	NaN	NaN	NaN	NaN	NaN	NaN	NaN	NaN	2.13	0.846	0.593	2.134	0.662	0.621	2.125	0.526	0.558	2.146	0.416	0.559	2.171	0.252	0.6	NaN	NaN	NaN
49	0.245	2.248	0.924	0.428	NaN	NaN	NaN	NaN	NaN	NaN	2.15	0.652	0.189	2.157	0.508	0.247	NaN	NaN	NaN	2.21	0.262	0.201	NaN	NaN	NaN	NaN	NaN	NaN	NaN	NaN	NaN	2.13	0.846	0.593	2.134	0.662	0.621	2.125	0.526	0.558	2.146	0.416	0.559	2.171	0.252	0.6	NaN	NaN	NaN
50	0.25	2.248	0.924	0.428	NaN	NaN	NaN	NaN	NaN	NaN	2.15	0.652	0.189	2.157	0.508	0.247	NaN	NaN	NaN	2.21	0.262	0.201	NaN	NaN	NaN	NaN	NaN	NaN	NaN	NaN	NaN	2.13	0.846	0.593	2.134	0.662	0.621	2.125	0.526	0.558	2.146	0.416	0.56	2.171	0.252	0.6	NaN	NaN	NaN
51	0.255	2.248	0.924	0.428	NaN	NaN	NaN	NaN	NaN	NaN	2.15	0.652	0.189	2.157	0.508	0.247	NaN	NaN	NaN	2.21	0.262	0.201	NaN	NaN	NaN	NaN	NaN	NaN	NaN	NaN	NaN	2.13	0.846	0.593	2.134	0.662	0.621	2.125	0.526	0.558	2.146	0.416	0.559	2.171	0.252	0.6	NaN	NaN	NaN
52	0.26	2.248	0.924	0.428	NaN	NaN	NaN	NaN	NaN	NaN	2.15	0.652	0.189	2.157	0.508	0.247	NaN	NaN	NaN	2.21	0.262	0.201	NaN	NaN	NaN	NaN	NaN	NaN	NaN	NaN	NaN	2.13	0.846	0.593	2.134	0.662	0.621	2.125	0.526	0.558	2.146	0.416	0.559	2.171	0.252	0.6	NaN	NaN	NaN
53	0.265	2.248	0.924	0.428	NaN	NaN	NaN	NaN	NaN	NaN	2.15	0.652	0.189	2.157	0.508	0.247	NaN	NaN	NaN	2.21	0.262	0.201	NaN	NaN	NaN	NaN	NaN	NaN	NaN	NaN	NaN	2.13	0.846	0.593	2.134	0.663	0.621	2.125	0.526	0.558	2.146	0.416	0.559	2.171	0.252	0.6	NaN	NaN	NaN
54	0.27	2.248	0.924	0.428	NaN	NaN	NaN	NaN	NaN	NaN	2.15	0.652	0.189	2.157	0.508	0.247	NaN	NaN	NaN	2.21	0.262	0.201	NaN	NaN	NaN	NaN	NaN	NaN	NaN	NaN	NaN	2.13	0.846	0.593	2.134	0.662	0.621	2.125	0.526	0.558	2.146	0.416	0.559	2.171	0.252	0.6	NaN	NaN	NaN
55	0.275	2.248	0.924	0.428	NaN	NaN	NaN	NaN	NaN	NaN	2.151	0.652	0.189	2.157	0.508	0.247	NaN	NaN	NaN	2.21	0.262	0.201	NaN	NaN	NaN	NaN	NaN	NaN	NaN	NaN	NaN	2.13	0.846	0.593	2.135	0.662	0.621	2.125	0.526	0.558	2.146	0.416	0.559	2.171	0.252	0.6	NaN	NaN	NaN
56	0.28	2.248	0.924	0.428	NaN	NaN	NaN	NaN	NaN	NaN	2.151	0.652	0.189	2.157	0.508	0.247	NaN	NaN	NaN	2.21	0.262	0.201	NaN	NaN	NaN	NaN	NaN	NaN	NaN	NaN	NaN	2.13	0.846	0.593	2.135	0.662	0.621	2.125	0.526	0.558	2.146	0.416	0.559	2.171	0.252	0.6	NaN	NaN	NaN
57	0.285	2.248	0.924	0.428	NaN	NaN	NaN	NaN	NaN	NaN	2.151	0.652	0.189	2.157	0.508	0.247	NaN	NaN	NaN	2.21	0.262	0.201	NaN	NaN	NaN	NaN	NaN	NaN	NaN	NaN	NaN	2.13	0.846	0.593	2.135	0.662	0.621	2.125	0.526	0.558	2.146	0.416	0.559	2.171	0.252	0.6	NaN	NaN	NaN
58	0.29	2.248	0.924	0.428	NaN	NaN	NaN	NaN	NaN	NaN	2.151	0.652	0.189	2.157	0.508	0.247	NaN	NaN	NaN	2.21	0.262	0.201	NaN	NaN	NaN	NaN	NaN	NaN	NaN	NaN	NaN	2.13	0.846	0.593	2.135	0.662	0.621	2.125	0.526	0.558	2.146	0.416	0.56	2.171	0.252	0.6	NaN	NaN	NaN
59	0.295	2.248	0.924	0.428	NaN	NaN	NaN	NaN	NaN	NaN	2.151	0.652	0.189	2.157	0.508	0.247	NaN	NaN	NaN	2.21	0.262	0.201	NaN	NaN	NaN	NaN	NaN	NaN	NaN	NaN	NaN	2.131	0.846	0.593	2.135	0.662	0.621	2.125	0.526	0.558	2.146	0.416	0.56	2.171	0.252	0.6	NaN	NaN	NaN
60	0.3	2.248	0.924	0.428	NaN	NaN	NaN	NaN	NaN	NaN	2.151	0.652	0.189	2.157	0.508	0.247	NaN	NaN	NaN	2.21	0.262	0.201	NaN	NaN	NaN	NaN	NaN	NaN	NaN	NaN	NaN	2.131	0.846	0.593	2.135	0.662	0.621	2.125	0.526	0.558	2.146	0.416	0.56	2.171	0.252	0.6	NaN	NaN	NaN
61	0.305	2.248	0.924	0.428	NaN	NaN	NaN	NaN	NaN	NaN	2.151	0.652	0.189	2.158	0.507	0.247	NaN	NaN	NaN	2.21	0.262	0.201	NaN	NaN	NaN	NaN	NaN	NaN	NaN	NaN	NaN	2.131	0.846	0.593	2.135	0.662	0.621	2.125	0.526	0.558	2.146	0.416	0.56	2.171	0.252	0.6	NaN	NaN	NaN
62	0.31	2.248	0.924	0.428	NaN	NaN	NaN	NaN	NaN	NaN	2.151	0.652	0.189	2.159	0.507	0.248	NaN	NaN	NaN	2.21	0.262	0.201	NaN	NaN	NaN	NaN	NaN	NaN	NaN	NaN	NaN	2.131	0.846	0.593	2.135	0.662	0.621	2.125	0.526	0.558	2.146	0.416	0.56	2.171	0.252	0.6	NaN	NaN	NaN
63	0.315	2.248	0.924	0.428	NaN	NaN	NaN	NaN	NaN	NaN	2.151	0.652	0.189	2.158	0.507	0.248	NaN	NaN	NaN	2.21	0.262	0.201	NaN	NaN	NaN	NaN	NaN	NaN	NaN	NaN	NaN	2.131	0.846	0.593	2.135	0.662	0.622	2.125	0.526	0.558	2.146	0.416	0.56	2.171	0.252	0.6	NaN	NaN	NaN
64	0.32	2.248	0.924	0.428	NaN	NaN	NaN	NaN	NaN	NaN	2.151	0.652	0.189	2.158	0.507	0.247	NaN	NaN	NaN	2.21	0.262	0.201	NaN	NaN	NaN	NaN	NaN	NaN	NaN	NaN	NaN	2.131	0.846	0.593	2.135	0.662	0.622	2.125	0.526	0.558	2.146	0.416	0.56	2.171	0.252	0.6	NaN	NaN	NaN
65	0.325	2.248	0.924	0.428	NaN	NaN	NaN	NaN	NaN	NaN	2.151	0.652	0.189	2.159	0.507	0.248	NaN	NaN	NaN	2.21	0.262	0.201	NaN	NaN	NaN	NaN	NaN	NaN	NaN	NaN	NaN	2.131	0.846	0.593	2.135	0.662	0.622	2.125	0.526	0.558	2.146	0.416	0.56	2.171	0.252	0.6	NaN	NaN	NaN
66	0.33	2.248	0.924	0.428	NaN	NaN	NaN	NaN	NaN	NaN	2.152	0.653	0.189	2.158	0.507	0.248	NaN	NaN	NaN	2.21	0.262	0.201	NaN	NaN	NaN	NaN	NaN	NaN	NaN	NaN	NaN	2.131	0.846	0.593	2.135	0.662	0.622	2.125	0.526	0.558	2.146	0.416	0.559	2.171	0.252	0.6	NaN	NaN	NaN
67	0.335	2.249	0.924	0.428	NaN	NaN	NaN	NaN	NaN	NaN	2.152	0.652	0.189	2.158	0.507	0.247	NaN	NaN	NaN	2.21	0.262	0.201	NaN	NaN	NaN	NaN	NaN	NaN	NaN	NaN	NaN	2.131	0.846	0.593	2.135	0.662	0.622	2.125	0.526	0.558	2.146	0.416	0.559	2.171	0.252	0.6	NaN	NaN	NaN
68	0.34	2.249	0.924	0.428	NaN	NaN	NaN	NaN	NaN	NaN	2.152	0.652	0.189	2.159	0.507	0.248	NaN	NaN	NaN	2.21	0.262	0.201	NaN	NaN	NaN	NaN	NaN	NaN	NaN	NaN	NaN	2.131	0.846	0.593	2.135	0.662	0.622	2.125	0.526	0.558	2.146	0.416	0.559	2.171	0.252	0.6	NaN	NaN	NaN
69	0.345	2.249	0.924	0.428	NaN	NaN	NaN	NaN	NaN	NaN	2.152	0.653	0.189	2.159	0.507	0.248	NaN	NaN	NaN	2.21	0.262	0.201	NaN	NaN	NaN	NaN	NaN	NaN	NaN	NaN	NaN	2.131	0.846	0.593	2.135	0.662	0.622	2.125	0.526	0.558	2.146	0.416	0.56	2.171	0.252	0.6	NaN	NaN	NaN
70	0.35	2.249	0.924	0.428	NaN	NaN	NaN	NaN	NaN	NaN	2.152	0.653	0.189	2.159	0.507	0.248	NaN	NaN	NaN	2.21	0.262	0.201	NaN	NaN	NaN	NaN	NaN	NaN	NaN	NaN	NaN	2.131	0.846	0.593	2.135	0.662	0.622	2.125	0.526	0.558	2.146	0.416	0.561	2.171	0.252	0.6	NaN	NaN	NaN
71	0.355	2.249	0.924	0.428	NaN	NaN	NaN	NaN	NaN	NaN	2.152	0.653	0.189	2.159	0.507	0.248	NaN	NaN	NaN	2.21	0.262	0.201	NaN	NaN	NaN	NaN	NaN	NaN	NaN	NaN	NaN	2.131	0.846	0.593	2.135	0.662	0.622	2.125	0.526	0.558	2.146	0.416	0.561	2.171	0.252	0.6	NaN	NaN	NaN
72	0.36	2.249	0.924	0.428	NaN	NaN	NaN	NaN	NaN	NaN	2.152	0.653	0.189	2.159	0.507	0.248	NaN	NaN	NaN	2.21	0.262	0.201	NaN	NaN	NaN	NaN	NaN	NaN	NaN	NaN	NaN	2.131	0.846	0.593	2.135	0.662	0.622	2.125	0.526	0.558	2.146	0.416	0.56	2.171	0.252	0.6	NaN	NaN	NaN
73	0.365	2.249	0.924	0.428	NaN	NaN	NaN	NaN	NaN	NaN	2.152	0.653	0.189	2.159	0.507	0.248	NaN	NaN	NaN	2.21	0.262	0.201	NaN	NaN	NaN	NaN	NaN	NaN	NaN	NaN	NaN	2.131	0.846	0.593	2.135	0.662	0.622	2.125	0.526	0.558	2.146	0.416	0.56	2.171	0.252	0.6	NaN	NaN	NaN
74	0.37	2.249	0.924	0.428	NaN	NaN	NaN	NaN	NaN	NaN	2.152	0.653	0.189	2.159	0.507	0.248	NaN	NaN	NaN	2.21	0.262	0.201	NaN	NaN	NaN	NaN	NaN	NaN	NaN	NaN	NaN	2.131	0.846	0.593	2.135	0.662	0.622	2.125	0.526	0.558	2.146	0.416	0.56	2.171	0.252	0.6	NaN	NaN	NaN
75	0.375	2.249	0.924	0.428	NaN	NaN	NaN	NaN	NaN	NaN	2.152	0.653	0.189	2.158	0.507	0.248	NaN	NaN	NaN	2.21	0.262	0.201	NaN	NaN	NaN	NaN	NaN	NaN	NaN	NaN	NaN	2.131	0.846	0.593	2.135	0.662	0.622	2.125	0.526	0.558	2.146	0.416	0.561	2.171	0.252	0.6	NaN	NaN	NaN
76	0.38	2.249	0.924	0.428	NaN	NaN	NaN	NaN	NaN	NaN	2.152	0.653	0.189	2.158	0.507	0.247	NaN	NaN	NaN	2.21	0.262	0.201	NaN	NaN	NaN	NaN	NaN	NaN	NaN	NaN	NaN	2.131	0.846	0.593	2.135	0.662	0.622	2.125	0.526	0.558	2.146	0.416	0.561	2.171	0.252	0.6	NaN	NaN	NaN
77	0.385	2.249	0.924	0.428	NaN	NaN	NaN	NaN	NaN	NaN	2.152	0.653	0.189	2.159	0.507	0.248	NaN	NaN	NaN	2.21	0.262	0.201	NaN	NaN	NaN	NaN	NaN	NaN	NaN	NaN	NaN	2.131	0.846	0.593	2.135	0.662	0.622	2.125	0.526	0.558	2.146	0.416	0.561	2.171	0.252	0.6	NaN	NaN	NaN
78	0.39	2.249	0.924	0.428	NaN	NaN	NaN	NaN	NaN	NaN	2.152	0.653	0.189	2.159	0.507	0.248	NaN	NaN	NaN	2.21	0.262	0.201	NaN	NaN	NaN	NaN	NaN	NaN	NaN	NaN	NaN	2.131	0.846	0.593	2.135	0.662	0.622	2.125	0.526	0.558	2.147	0.416	0.561	2.171	0.252	0.6	NaN	NaN	NaN
79	0.395	2.249	0.924	0.428	NaN	NaN	NaN	NaN	NaN	NaN	2.152	0.653	0.189	2.159	0.507	0.248	NaN	NaN	NaN	2.21	0.262	0.201	NaN	NaN	NaN	NaN	NaN	NaN	NaN	NaN	NaN	2.131	0.846	0.593	2.135	0.662	0.622	2.125	0.526	0.558	2.146	0.416	0.561	2.171	0.252	0.6	NaN	NaN	NaN
80	0.4	2.249	0.924	0.428	NaN	NaN	NaN	NaN	NaN	NaN	2.152	0.653	0.189	2.159	0.507	0.248	NaN	NaN	NaN	2.21	0.262	0.201	NaN	NaN	NaN	NaN	NaN	NaN	NaN	NaN	NaN	2.132	0.846	0.593	2.136	0.662	0.622	2.125	0.526	0.558	2.146	0.416	0.561	2.171	0.252	0.6	NaN	NaN	NaN
81	0.405	2.249	0.924	0.428	NaN	NaN	NaN	NaN	NaN	NaN	2.152	0.653	0.189	2.159	0.507	0.248	NaN	NaN	NaN	2.21	0.262	0.201	NaN	NaN	NaN	NaN	NaN	NaN	NaN	NaN	NaN	2.132	0.846	0.593	2.136	0.662	0.622	2.125	0.526	0.558	2.146	0.416	0.561	2.171	0.252	0.6	NaN	NaN	NaN
82	0.41	2.249	0.924	0.428	NaN	NaN	NaN	NaN	NaN	NaN	2.152	0.653	0.189	2.159	0.507	0.248	NaN	NaN	NaN	2.21	0.262	0.201	NaN	NaN	NaN	NaN	NaN	NaN	NaN	NaN	NaN	2.132	0.846	0.593	2.136	0.662	0.622	2.125	0.526	0.558	2.146	0.416	0.561	2.171	0.252	0.6	NaN	NaN	NaN
83	0.415	2.249	0.924	0.428	NaN	NaN	NaN	NaN	NaN	NaN	2.152	0.653	0.189	2.159	0.507	0.248	NaN	NaN	NaN	2.21	0.262	0.201	NaN	NaN	NaN	NaN	NaN	NaN	NaN	NaN	NaN	2.132	0.846	0.593	2.136	0.662	0.622	2.125	0.526	0.558	2.146	0.416	0.561	2.171	0.252	0.6	NaN	NaN	NaN
84	0.42	2.249	0.924	0.428	NaN	NaN	NaN	NaN	NaN	NaN	2.152	0.653	0.189	2.159	0.507	0.248	NaN	NaN	NaN	2.21	0.262	0.201	NaN	NaN	NaN	NaN	NaN	NaN	NaN	NaN	NaN	2.132	0.846	0.594	2.135	0.661	0.622	2.125	0.526	0.558	2.146	0.416	0.561	2.171	0.252	0.6	NaN	NaN	NaN
85	0.425	2.249	0.924	0.428	NaN	NaN	NaN	NaN	NaN	NaN	2.152	0.653	0.189	2.159	0.507	0.248	NaN	NaN	NaN	2.21	0.262	0.201	NaN	NaN	NaN	NaN	NaN	NaN	NaN	NaN	NaN	2.132	0.846	0.594	2.135	0.66	0.622	2.125	0.526	0.558	2.147	0.416	0.561	2.171	0.252	0.6	NaN	NaN	NaN
86	0.43	2.249	0.924	0.428	NaN	NaN	NaN	NaN	NaN	NaN	2.152	0.653	0.189	2.159	0.507	0.248	NaN	NaN	NaN	2.21	0.262	0.201	NaN	NaN	NaN	NaN	NaN	NaN	NaN	NaN	NaN	2.132	0.846	0.594	2.136	0.661	0.622	2.125	0.526	0.558	2.146	0.416	0.561	2.171	0.252	0.6	NaN	NaN	NaN
87	0.435	2.249	0.924	0.428	NaN	NaN	NaN	NaN	NaN	NaN	2.152	0.653	0.189	2.159	0.507	0.248	NaN	NaN	NaN	2.21	0.262	0.201	NaN	NaN	NaN	NaN	NaN	NaN	NaN	NaN	NaN	2.132	0.846	0.594	2.135	0.661	0.622	2.125	0.526	0.558	2.146	0.416	0.561	2.17	0.252	0.6	NaN	NaN	NaN
88	0.44	2.249	0.924	0.428	NaN	NaN	NaN	NaN	NaN	NaN	2.152	0.653	0.189	2.159	0.507	0.248	NaN	NaN	NaN	2.21	0.262	0.201	NaN	NaN	NaN	NaN	NaN	NaN	NaN	NaN	NaN	2.132	0.846	0.594	2.135	0.66	0.622	2.126	0.526	0.558	2.146	0.416	0.561	2.171	0.252	0.6	NaN	NaN	NaN
89	0.445	2.249	0.924	0.428	NaN	NaN	NaN	NaN	NaN	NaN	2.152	0.653	0.189	2.159	0.507	0.248	NaN	NaN	NaN	2.21	0.262	0.201	NaN	NaN	NaN	NaN	NaN	NaN	NaN	NaN	NaN	2.132	0.846	0.594	2.136	0.661	0.622	2.126	0.526	0.558	2.146	0.416	0.561	2.171	0.252	0.6	NaN	NaN	NaN
90	0.45	2.249	0.924	0.428	NaN	NaN	NaN	NaN	NaN	NaN	2.152	0.653	0.189	2.159	0.507	0.248	NaN	NaN	NaN	2.21	0.262	0.201	NaN	NaN	NaN	NaN	NaN	NaN	NaN	NaN	NaN	2.132	0.846	0.594	2.136	0.661	0.623	2.126	0.526	0.559	2.146	0.416	0.561	2.17	0.252	0.6	NaN	NaN	NaN
91	0.455	2.249	0.924	0.428	NaN	NaN	NaN	NaN	NaN	NaN	2.152	0.653	0.189	2.159	0.507	0.248	NaN	NaN	NaN	2.21	0.262	0.201	NaN	NaN	NaN	NaN	NaN	NaN	NaN	NaN	NaN	2.132	0.846	0.594	2.135	0.66	0.622	2.126	0.526	0.559	2.146	0.416	0.561	2.17	0.253	0.6	NaN	NaN	NaN
92	0.46	2.249	0.924	0.428	NaN	NaN	NaN	NaN	NaN	NaN	2.152	0.653	0.189	2.159	0.507	0.248	NaN	NaN	NaN	2.21	0.262	0.201	NaN	NaN	NaN	NaN	NaN	NaN	NaN	NaN	NaN	2.132	0.846	0.594	2.135	0.66	0.623	2.126	0.526	0.559	2.146	0.416	0.561	2.171	0.254	0.6	NaN	NaN	NaN
93	0.465	2.249	0.923	0.429	NaN	NaN	NaN	NaN	NaN	NaN	2.152	0.653	0.19	2.159	0.507	0.248	NaN	NaN	NaN	2.21	0.262	0.201	NaN	NaN	NaN	NaN	NaN	NaN	NaN	NaN	NaN	2.132	0.846	0.594	2.136	0.661	0.623	2.126	0.526	0.559	2.146	0.416	0.561	2.17	0.253	0.6	NaN	NaN	NaN
94	0.47	2.25	0.923	0.429	NaN	NaN	NaN	NaN	NaN	NaN	2.152	0.653	0.19	2.159	0.507	0.248	NaN	NaN	NaN	2.21	0.262	0.201	NaN	NaN	NaN	NaN	NaN	NaN	NaN	NaN	NaN	2.132	0.846	0.594	2.135	0.661	0.623	2.126	0.526	0.559	2.146	0.416	0.561	2.17	0.253	0.6	NaN	NaN	NaN
95	0.475	2.25	0.923	0.429	NaN	NaN	NaN	NaN	NaN	NaN	2.152	0.653	0.19	2.16	0.507	0.248	NaN	NaN	NaN	2.21	0.262	0.201	NaN	NaN	NaN	NaN	NaN	NaN	NaN	NaN	NaN	2.132	0.846	0.594	2.136	0.661	0.623	2.126	0.526	0.559	2.146	0.416	0.561	2.169	0.253	0.6	NaN	NaN	NaN
96	0.48	2.25	0.923	0.429	NaN	NaN	NaN	NaN	NaN	NaN	2.152	0.653	0.19	2.16	0.507	0.248	NaN	NaN	NaN	2.21	0.262	0.201	NaN	NaN	NaN	NaN	NaN	NaN	NaN	NaN	NaN	2.132	0.846	0.594	2.135	0.661	0.623	2.126	0.526	0.559	2.146	0.416	0.561	2.169	0.253	0.6	NaN	NaN	NaN
97	0.485	2.25	0.923	0.429	NaN	NaN	NaN	NaN	NaN	NaN	2.152	0.653	0.19	2.16	0.507	0.248	NaN	NaN	NaN	2.21	0.262	0.201	NaN	NaN	NaN	NaN	NaN	NaN	NaN	NaN	NaN	2.132	0.846	0.594	2.136	0.661	0.623	2.126	0.526	0.559	2.146	0.416	0.561	2.173	0.252	0.602	NaN	NaN	NaN
98	0.49	2.25	0.923	0.429	NaN	NaN	NaN	NaN	NaN	NaN	2.152	0.653	0.19	2.16	0.507	0.248	NaN	NaN	NaN	2.21	0.262	0.201	NaN	NaN	NaN	NaN	NaN	NaN	NaN	NaN	NaN	2.132	0.846	0.594	2.136	0.661	0.623	2.126	0.526	0.559	2.146	0.416	0.561	2.178	0.25	0.603	NaN	NaN	NaN
99	0.495	2.25	0.923	0.429	NaN	NaN	NaN	NaN	NaN	NaN	2.152	0.653	0.19	2.16	0.507	0.248	NaN	NaN	NaN	2.21	0.262	0.201	NaN	NaN	NaN	NaN	NaN	NaN	NaN	NaN	NaN	2.132	0.846	0.594	2.135	0.66	0.623	2.126	0.526	0.559	2.146	0.416	0.561	2.175	0.251	0.602	NaN	NaN	NaN
100	0.5	2.25	0.923	0.429	NaN	NaN	NaN	NaN	NaN	NaN	2.152	0.653	0.19	2.159	0.507	0.248	NaN	NaN	NaN	2.21	0.262	0.201	NaN	NaN	NaN	NaN	NaN	NaN	NaN	NaN	NaN	2.132	0.846	0.594	2.135	0.66	0.623	2.126	0.526	0.559	2.146	0.416	0.561	2.183	0.249	0.604	NaN	NaN	NaN
101	0.505	2.25	0.923	0.429	NaN	NaN	NaN	NaN	NaN	NaN	2.152	0.653	0.19	2.16	0.507	0.248	NaN	NaN	NaN	2.21	0.262	0.201	NaN	NaN	NaN	NaN	NaN	NaN	NaN	NaN	NaN	2.132	0.846	0.594	2.135	0.66	0.623	2.126	0.526	0.559	2.146	0.416	0.561	2.184	0.248	0.604	NaN	NaN	NaN
102	0.51	2.25	0.923	0.429	NaN	NaN	NaN	NaN	NaN	NaN	2.152	0.653	0.19	2.159	0.507	0.248	NaN	NaN	NaN	2.21	0.262	0.201	NaN	NaN	NaN	NaN	NaN	NaN	NaN	NaN	NaN	2.132	0.846	0.594	2.136	0.661	0.623	2.126	0.526	0.559	2.146	0.415	0.561	2.185	0.248	0.604	NaN	NaN	NaN
103	0.515	2.25	0.923	0.43	NaN	NaN	NaN	NaN	NaN	NaN	2.153	0.653	0.19	2.16	0.507	0.248	NaN	NaN	NaN	2.21	0.262	0.201	NaN	NaN	NaN	NaN	NaN	NaN	NaN	NaN	NaN	2.132	0.846	0.594	2.135	0.66	0.623	2.126	0.526	0.559	2.146	0.415	0.561	2.181	0.249	0.604	NaN	NaN	NaN
104	0.52	2.25	0.923	0.43	NaN	NaN	NaN	NaN	NaN	NaN	2.153	0.653	0.19	2.16	0.507	0.248	NaN	NaN	NaN	2.21	0.262	0.201	NaN	NaN	NaN	NaN	NaN	NaN	NaN	NaN	NaN	2.132	0.846	0.594	2.135	0.66	0.623	2.126	0.525	0.559	2.146	0.415	0.561	2.171	0.252	0.601	NaN	NaN	NaN
105	0.525	2.25	0.923	0.43	NaN	NaN	NaN	NaN	NaN	NaN	2.152	0.653	0.19	2.16	0.507	0.248	NaN	NaN	NaN	2.21	0.262	0.201	NaN	NaN	NaN	NaN	NaN	NaN	NaN	NaN	NaN	2.132	0.845	0.595	2.135	0.66	0.623	2.126	0.525	0.56	2.146	0.415	0.561	2.169	0.252	0.601	NaN	NaN	NaN
106	0.53	2.25	0.923	0.43	NaN	NaN	NaN	NaN	NaN	NaN	2.152	0.653	0.19	2.16	0.507	0.248	NaN	NaN	NaN	2.209	0.262	0.201	NaN	NaN	NaN	NaN	NaN	NaN	NaN	NaN	NaN	2.131	0.845	0.595	2.135	0.66	0.623	2.126	0.525	0.56	2.146	0.415	0.561	2.169	0.252	0.601	NaN	NaN	NaN
107	0.535	2.25	0.923	0.43	NaN	NaN	NaN	NaN	NaN	NaN	2.152	0.653	0.19	2.16	0.507	0.248	NaN	NaN	NaN	2.209	0.262	0.201	NaN	NaN	NaN	NaN	NaN	NaN	NaN	NaN	NaN	2.131	0.845	0.595	2.135	0.66	0.623	2.126	0.525	0.56	2.146	0.415	0.561	2.168	0.253	0.601	NaN	NaN	NaN
108	0.54	2.25	0.923	0.43	NaN	NaN	NaN	NaN	NaN	NaN	2.152	0.653	0.19	2.16	0.507	0.248	NaN	NaN	NaN	2.209	0.262	0.201	NaN	NaN	NaN	NaN	NaN	NaN	NaN	NaN	NaN	2.131	0.845	0.595	2.135	0.66	0.623	2.126	0.525	0.56	2.146	0.415	0.561	2.168	0.253	0.601	NaN	NaN	NaN
109	0.545	2.25	0.924	0.43	NaN	NaN	NaN	NaN	NaN	NaN	2.152	0.653	0.19	2.16	0.507	0.248	NaN	NaN	NaN	2.209	0.262	0.201	NaN	NaN	NaN	NaN	NaN	NaN	NaN	NaN	NaN	2.131	0.845	0.595	2.135	0.66	0.624	2.126	0.525	0.56	2.146	0.415	0.561	2.168	0.252	0.601	NaN	NaN	NaN
110	0.55	2.25	0.923	0.43	NaN	NaN	NaN	NaN	NaN	NaN	2.152	0.653	0.19	2.16	0.507	0.248	NaN	NaN	NaN	2.209	0.262	0.201	NaN	NaN	NaN	NaN	NaN	NaN	NaN	NaN	NaN	2.131	0.845	0.595	2.135	0.661	0.624	2.126	0.525	0.56	2.146	0.415	0.561	2.168	0.252	0.601	NaN	NaN	NaN
111	0.555	2.25	0.923	0.43	NaN	NaN	NaN	NaN	NaN	NaN	2.152	0.653	0.19	2.16	0.507	0.248	NaN	NaN	NaN	2.209	0.262	0.201	NaN	NaN	NaN	NaN	NaN	NaN	NaN	NaN	NaN	2.131	0.845	0.595	2.135	0.661	0.624	2.126	0.525	0.56	2.146	0.415	0.561	2.168	0.253	0.601	NaN	NaN	NaN
112	0.56	2.25	0.923	0.43	NaN	NaN	NaN	NaN	NaN	NaN	2.152	0.653	0.19	2.161	0.506	0.248	NaN	NaN	NaN	2.209	0.262	0.201	NaN	NaN	NaN	NaN	NaN	NaN	NaN	NaN	NaN	2.131	0.845	0.595	2.136	0.661	0.624	2.126	0.525	0.56	2.146	0.415	0.561	2.168	0.253	0.601	NaN	NaN	NaN
113	0.565	2.25	0.923	0.43	NaN	NaN	NaN	NaN	NaN	NaN	2.152	0.653	0.19	2.161	0.506	0.248	NaN	NaN	NaN	2.209	0.262	0.201	NaN	NaN	NaN	NaN	NaN	NaN	NaN	NaN	NaN	2.131	0.845	0.595	2.136	0.661	0.624	2.126	0.525	0.56	2.146	0.415	0.561	2.168	0.252	0.601	NaN	NaN	NaN
114	0.57	2.25	0.923	0.43	NaN	NaN	NaN	NaN	NaN	NaN	2.152	0.652	0.19	2.16	0.506	0.248	NaN	NaN	NaN	2.209	0.262	0.201	NaN	NaN	NaN	NaN	NaN	NaN	NaN	NaN	NaN	2.132	0.845	0.595	2.136	0.661	0.624	2.126	0.525	0.56	2.146	0.415	0.561	2.168	0.252	0.601	NaN	NaN	NaN
115	0.575	2.25	0.923	0.43	NaN	NaN	NaN	NaN	NaN	NaN	2.152	0.652	0.19	2.16	0.507	0.248	NaN	NaN	NaN	2.209	0.262	0.201	NaN	NaN	NaN	NaN	NaN	NaN	NaN	NaN	NaN	2.132	0.845	0.595	2.136	0.661	0.624	2.126	0.525	0.56	2.146	0.415	0.561	2.168	0.252	0.601	NaN	NaN	NaN
116	0.58	2.25	0.923	0.431	NaN	NaN	NaN	NaN	NaN	NaN	2.152	0.652	0.19	2.161	0.506	0.248	NaN	NaN	NaN	2.209	0.262	0.201	NaN	NaN	NaN	NaN	NaN	NaN	NaN	NaN	NaN	2.132	0.845	0.595	2.136	0.661	0.624	2.126	0.525	0.56	2.146	0.415	0.561	2.168	0.252	0.601	NaN	NaN	NaN
117	0.585	2.25	0.923	0.431	NaN	NaN	NaN	NaN	NaN	NaN	2.152	0.652	0.191	2.162	0.506	0.248	NaN	NaN	NaN	2.209	0.262	0.201	NaN	NaN	NaN	NaN	NaN	NaN	NaN	NaN	NaN	2.132	0.845	0.596	2.136	0.661	0.625	2.126	0.525	0.56	2.146	0.415	0.561	2.168	0.252	0.601	NaN	NaN	NaN
118	0.59	2.25	0.923	0.431	NaN	NaN	NaN	NaN	NaN	NaN	2.152	0.652	0.191	2.162	0.506	0.249	NaN	NaN	NaN	2.209	0.262	0.201	NaN	NaN	NaN	NaN	NaN	NaN	NaN	NaN	NaN	2.132	0.845	0.596	2.136	0.661	0.625	2.126	0.525	0.56	2.146	0.415	0.561	2.168	0.252	0.601	NaN	NaN	NaN
119	0.595	2.25	0.923	0.431	NaN	NaN	NaN	NaN	NaN	NaN	2.152	0.652	0.191	2.162	0.506	0.249	NaN	NaN	NaN	2.209	0.262	0.201	NaN	NaN	NaN	NaN	NaN	NaN	NaN	NaN	NaN	2.132	0.845	0.596	2.136	0.661	0.625	2.126	0.525	0.56	2.146	0.415	0.561	2.168	0.252	0.601	NaN	NaN	NaN
120	0.6	2.25	0.923	0.431	NaN	NaN	NaN	NaN	NaN	NaN	2.152	0.652	0.191	2.162	0.506	0.249	NaN	NaN	NaN	2.209	0.262	0.201	NaN	NaN	NaN	NaN	NaN	NaN	NaN	NaN	NaN	2.132	0.845	0.596	2.136	0.661	0.625	2.126	0.525	0.56	2.146	0.415	0.561	2.168	0.252	0.601	NaN	NaN	NaN
121	0.605	2.25	0.923	0.431	NaN	NaN	NaN	NaN	NaN	NaN	2.152	0.652	0.191	2.162	0.506	0.249	NaN	NaN	NaN	2.209	0.262	0.201	NaN	NaN	NaN	NaN	NaN	NaN	NaN	NaN	NaN	2.132	0.845	0.596	2.136	0.661	0.625	2.126	0.525	0.56	2.146	0.415	0.561	2.168	0.252	0.601	NaN	NaN	NaN
122	0.61	2.25	0.923	0.431	NaN	NaN	NaN	NaN	NaN	NaN	2.152	0.652	0.191	2.162	0.506	0.249	NaN	NaN	NaN	2.209	0.262	0.201	NaN	NaN	NaN	NaN	NaN	NaN	NaN	NaN	NaN	2.132	0.845	0.596	2.136	0.661	0.625	2.126	0.525	0.561	2.146	0.415	0.561	2.168	0.252	0.601	NaN	NaN	NaN
123	0.615	2.25	0.923	0.431	NaN	NaN	NaN	NaN	NaN	NaN	2.152	0.652	0.191	2.161	0.506	0.249	NaN	NaN	NaN	2.209	0.262	0.201	NaN	NaN	NaN	NaN	NaN	NaN	NaN	NaN	NaN	2.132	0.845	0.596	2.136	0.661	0.625	2.126	0.525	0.561	2.146	0.415	0.561	2.168	0.252	0.601	NaN	NaN	NaN
124	0.62	2.25	0.923	0.431	NaN	NaN	NaN	NaN	NaN	NaN	2.152	0.652	0.191	2.161	0.506	0.249	NaN	NaN	NaN	2.209	0.262	0.201	NaN	NaN	NaN	NaN	NaN	NaN	NaN	NaN	NaN	2.131	0.845	0.596	2.136	0.661	0.625	2.126	0.525	0.561	2.146	0.415	0.561	2.168	0.252	0.601	NaN	NaN	NaN
125	0.625	2.25	0.923	0.431	NaN	NaN	NaN	NaN	NaN	NaN	2.152	0.652	0.191	2.162	0.506	0.249	NaN	NaN	NaN	2.209	0.262	0.201	NaN	NaN	NaN	NaN	NaN	NaN	NaN	NaN	NaN	2.131	0.845	0.596	2.136	0.661	0.625	2.126	0.525	0.561	2.146	0.415	0.561	2.168	0.252	0.601	NaN	NaN	NaN
126	0.63	2.25	0.923	0.431	NaN	NaN	NaN	NaN	NaN	NaN	2.151	0.652	0.191	2.161	0.506	0.249	NaN	NaN	NaN	2.209	0.262	0.201	NaN	NaN	NaN	NaN	NaN	NaN	NaN	NaN	NaN	2.131	0.845	0.596	2.136	0.661	0.625	2.126	0.525	0.561	2.146	0.415	0.561	2.168	0.252	0.601	NaN	NaN	NaN
127	0.635	2.25	0.923	0.431	NaN	NaN	NaN	NaN	NaN	NaN	2.151	0.652	0.191	2.162	0.506	0.249	NaN	NaN	NaN	2.209	0.262	0.201	NaN	NaN	NaN	NaN	NaN	NaN	NaN	NaN	NaN	2.132	0.845	0.596	2.136	0.661	0.625	2.126	0.525	0.561	2.146	0.415	0.561	2.168	0.252	0.601	NaN	NaN	NaN
128	0.64	2.25	0.923	0.431	NaN	NaN	NaN	NaN	NaN	NaN	2.151	0.652	0.191	2.162	0.506	0.249	NaN	NaN	NaN	2.209	0.262	0.201	NaN	NaN	NaN	NaN	NaN	NaN	NaN	NaN	NaN	2.132	0.845	0.596	2.136	0.662	0.625	2.126	0.525	0.561	2.146	0.415	0.561	2.168	0.252	0.601	NaN	NaN	NaN
129	0.645	2.25	0.923	0.431	NaN	NaN	NaN	NaN	NaN	NaN	2.151	0.652	0.191	2.161	0.506	0.249	NaN	NaN	NaN	2.209	0.262	0.201	NaN	NaN	NaN	NaN	NaN	NaN	NaN	NaN	NaN	2.132	0.845	0.596	2.136	0.662	0.625	2.126	0.525	0.561	2.146	0.415	0.562	2.168	0.252	0.601	NaN	NaN	NaN
130	0.65	2.25	0.923	0.432	NaN	NaN	NaN	NaN	NaN	NaN	2.151	0.652	0.191	2.162	0.506	0.249	NaN	NaN	NaN	2.209	0.262	0.201	NaN	NaN	NaN	NaN	NaN	NaN	NaN	NaN	NaN	2.132	0.845	0.597	2.136	0.662	0.625	2.126	0.525	0.561	2.146	0.415	0.562	2.168	0.252	0.601	NaN	NaN	NaN
131	0.655	2.25	0.923	0.432	NaN	NaN	NaN	NaN	NaN	NaN	2.151	0.652	0.191	2.164	0.505	0.25	NaN	NaN	NaN	2.209	0.262	0.201	NaN	NaN	NaN	NaN	NaN	NaN	NaN	NaN	NaN	2.132	0.845	0.597	2.136	0.662	0.625	2.126	0.525	0.561	2.146	0.415	0.562	2.168	0.252	0.601	NaN	NaN	NaN
132	0.66	2.25	0.923	0.432	NaN	NaN	NaN	NaN	NaN	NaN	2.151	0.652	0.191	2.164	0.505	0.25	NaN	NaN	NaN	2.209	0.262	0.201	NaN	NaN	NaN	NaN	NaN	NaN	NaN	NaN	NaN	2.132	0.845	0.597	2.136	0.661	0.625	2.126	0.525	0.561	2.146	0.415	0.562	2.168	0.252	0.601	NaN	NaN	NaN
133	0.665	2.25	0.923	0.432	NaN	NaN	NaN	NaN	NaN	NaN	2.151	0.652	0.191	2.164	0.505	0.25	NaN	NaN	NaN	2.209	0.262	0.201	NaN	NaN	NaN	NaN	NaN	NaN	NaN	NaN	NaN	2.132	0.845	0.597	2.136	0.661	0.625	2.126	0.525	0.561	2.146	0.415	0.562	2.168	0.252	0.601	NaN	NaN	NaN
134	0.67	2.25	0.923	0.432	NaN	NaN	NaN	NaN	NaN	NaN	2.151	0.652	0.191	2.164	0.505	0.25	NaN	NaN	NaN	2.208	0.262	0.201	NaN	NaN	NaN	NaN	NaN	NaN	NaN	NaN	NaN	2.132	0.845	0.597	2.136	0.661	0.626	2.126	0.525	0.561	2.146	0.415	0.562	2.168	0.252	0.601	NaN	NaN	NaN
135	0.675	2.25	0.923	0.432	NaN	NaN	NaN	NaN	NaN	NaN	2.151	0.652	0.191	2.164	0.505	0.25	NaN	NaN	NaN	2.208	0.262	0.201	NaN	NaN	NaN	NaN	NaN	NaN	NaN	NaN	NaN	2.132	0.845	0.597	2.136	0.661	0.626	2.126	0.525	0.561	2.145	0.414	0.562	2.168	0.252	0.601	NaN	NaN	NaN
136	0.68	2.25	0.923	0.432	NaN	NaN	NaN	NaN	NaN	NaN	2.151	0.652	0.191	2.163	0.506	0.25	NaN	NaN	NaN	2.208	0.262	0.201	NaN	NaN	NaN	NaN	NaN	NaN	NaN	NaN	NaN	2.132	0.845	0.597	2.136	0.661	0.626	2.126	0.526	0.561	2.145	0.414	0.562	2.168	0.252	0.601	NaN	NaN	NaN
137	0.685	2.25	0.923	0.433	NaN	NaN	NaN	NaN	NaN	NaN	2.151	0.652	0.191	2.163	0.506	0.25	NaN	NaN	NaN	2.208	0.262	0.201	NaN	NaN	NaN	NaN	NaN	NaN	NaN	NaN	NaN	2.131	0.845	0.597	2.136	0.661	0.626	2.126	0.526	0.561	2.145	0.414	0.562	2.168	0.252	0.601	NaN	NaN	NaN
138	0.69	2.25	0.923	0.433	NaN	NaN	NaN	NaN	NaN	NaN	2.151	0.652	0.191	2.163	0.506	0.25	NaN	NaN	NaN	2.208	0.262	0.201	NaN	NaN	NaN	NaN	NaN	NaN	NaN	NaN	NaN	2.131	0.845	0.597	2.136	0.661	0.626	2.125	0.526	0.561	2.145	0.414	0.562	2.168	0.252	0.601	NaN	NaN	NaN
139	0.695	2.25	0.923	0.433	NaN	NaN	NaN	NaN	NaN	NaN	2.15	0.652	0.191	2.163	0.506	0.25	NaN	NaN	NaN	2.208	0.262	0.201	NaN	NaN	NaN	NaN	NaN	NaN	NaN	NaN	NaN	2.131	0.845	0.597	2.136	0.661	0.626	2.125	0.526	0.561	2.145	0.414	0.562	2.168	0.252	0.601	NaN	NaN	NaN
140	0.7	2.25	0.923	0.433	NaN	NaN	NaN	NaN	NaN	NaN	2.15	0.651	0.191	2.163	0.506	0.25	NaN	NaN	NaN	2.208	0.262	0.201	NaN	NaN	NaN	NaN	NaN	NaN	NaN	NaN	NaN	2.131	0.845	0.597	2.135	0.661	0.626	2.125	0.526	0.561	2.145	0.415	0.562	2.168	0.252	0.601	NaN	NaN	NaN
141	0.705	2.25	0.923	0.433	NaN	NaN	NaN	NaN	NaN	NaN	2.15	0.651	0.191	2.162	0.506	0.25	NaN	NaN	NaN	2.208	0.262	0.201	NaN	NaN	NaN	NaN	NaN	NaN	NaN	NaN	NaN	2.131	0.845	0.597	2.135	0.661	0.626	2.125	0.526	0.561	2.145	0.414	0.562	2.168	0.252	0.601	NaN	NaN	NaN
142	0.71	2.25	0.922	0.433	NaN	NaN	NaN	NaN	NaN	NaN	2.15	0.651	0.192	2.161	0.506	0.25	NaN	NaN	NaN	2.208	0.263	0.201	NaN	NaN	NaN	NaN	NaN	NaN	NaN	NaN	NaN	2.131	0.845	0.597	2.135	0.661	0.626	2.125	0.526	0.561	2.145	0.414	0.562	2.168	0.252	0.601	NaN	NaN	NaN
143	0.715	2.25	0.922	0.433	NaN	NaN	NaN	NaN	NaN	NaN	2.15	0.651	0.192	2.161	0.506	0.25	NaN	NaN	NaN	2.208	0.263	0.201	NaN	NaN	NaN	NaN	NaN	NaN	NaN	NaN	NaN	2.131	0.845	0.597	2.135	0.661	0.626	2.125	0.526	0.561	2.145	0.414	0.562	2.168	0.252	0.601	NaN	NaN	NaN
144	0.72	2.25	0.922	0.433	NaN	NaN	NaN	NaN	NaN	NaN	2.15	0.651	0.192	2.161	0.506	0.25	NaN	NaN	NaN	2.208	0.263	0.201	NaN	NaN	NaN	NaN	NaN	NaN	NaN	NaN	NaN	2.131	0.845	0.597	2.135	0.661	0.626	2.125	0.526	0.561	2.145	0.414	0.562	2.168	0.252	0.601	NaN	NaN	NaN
145	0.725	2.25	0.922	0.433	NaN	NaN	NaN	NaN	NaN	NaN	2.15	0.651	0.192	2.161	0.506	0.25	NaN	NaN	NaN	2.208	0.263	0.201	NaN	NaN	NaN	NaN	NaN	NaN	NaN	NaN	NaN	2.131	0.845	0.597	2.135	0.661	0.626	2.125	0.526	0.561	2.145	0.414	0.562	2.168	0.252	0.601	NaN	NaN	NaN
146	0.73	2.25	0.922	0.433	NaN	NaN	NaN	NaN	NaN	NaN	2.15	0.651	0.192	2.16	0.507	0.25	NaN	NaN	NaN	2.208	0.263	0.201	NaN	NaN	NaN	NaN	NaN	NaN	NaN	NaN	NaN	2.131	0.845	0.598	2.135	0.661	0.626	2.125	0.526	0.561	2.145	0.414	0.562	2.169	0.252	0.601	NaN	NaN	NaN
147	0.735	2.25	0.922	0.433	NaN	NaN	NaN	NaN	NaN	NaN	2.15	0.651	0.192	2.16	0.507	0.25	NaN	NaN	NaN	2.208	0.263	0.201	NaN	NaN	NaN	NaN	NaN	NaN	NaN	NaN	NaN	2.131	0.845	0.598	2.135	0.661	0.626	2.125	0.526	0.561	2.145	0.414	0.562	2.169	0.252	0.601	NaN	NaN	NaN
148	0.74	2.25	0.922	0.433	NaN	NaN	NaN	NaN	NaN	NaN	2.15	0.651	0.192	2.16	0.507	0.25	NaN	NaN	NaN	2.208	0.263	0.201	NaN	NaN	NaN	NaN	NaN	NaN	NaN	NaN	NaN	2.131	0.845	0.598	2.135	0.661	0.626	2.125	0.526	0.561	2.145	0.414	0.562	2.169	0.252	0.601	NaN	NaN	NaN
149	0.745	2.25	0.922	0.433	NaN	NaN	NaN	NaN	NaN	NaN	2.15	0.651	0.192	2.159	0.507	0.25	NaN	NaN	NaN	2.208	0.263	0.201	NaN	NaN	NaN	NaN	NaN	NaN	NaN	NaN	NaN	2.131	0.845	0.598	2.135	0.661	0.627	2.125	0.526	0.561	2.145	0.414	0.562	2.169	0.252	0.601	NaN	NaN	NaN
150	0.75	2.25	0.922	0.433	NaN	NaN	NaN	NaN	NaN	NaN	2.15	0.651	0.192	2.159	0.507	0.25	NaN	NaN	NaN	2.208	0.263	0.201	NaN	NaN	NaN	NaN	NaN	NaN	NaN	NaN	NaN	2.131	0.845	0.598	2.135	0.661	0.627	2.125	0.526	0.561	2.145	0.414	0.562	2.169	0.252	0.601	NaN	NaN	NaN
151	0.755	2.25	0.922	0.434	NaN	NaN	NaN	NaN	NaN	NaN	2.151	0.651	0.192	2.158	0.507	0.25	NaN	NaN	NaN	2.208	0.263	0.201	NaN	NaN	NaN	NaN	NaN	NaN	NaN	NaN	NaN	2.131	0.845	0.598	2.135	0.66	0.627	2.125	0.526	0.562	2.145	0.414	0.562	2.169	0.252	0.601	NaN	NaN	NaN
152	0.76	2.25	0.922	0.434	NaN	NaN	NaN	NaN	NaN	NaN	2.151	0.651	0.192	2.158	0.507	0.25	NaN	NaN	NaN	2.208	0.263	0.201	NaN	NaN	NaN	NaN	NaN	NaN	NaN	NaN	NaN	2.131	0.845	0.598	2.135	0.66	0.627	2.125	0.526	0.562	2.145	0.414	0.562	2.169	0.252	0.601	NaN	NaN	NaN
153	0.765	2.25	0.922	0.434	NaN	NaN	NaN	NaN	NaN	NaN	2.151	0.651	0.192	2.157	0.508	0.25	NaN	NaN	NaN	2.208	0.263	0.201	NaN	NaN	NaN	NaN	NaN	NaN	NaN	NaN	NaN	2.131	0.845	0.598	2.135	0.66	0.627	2.125	0.526	0.562	2.144	0.414	0.562	2.169	0.252	0.601	NaN	NaN	NaN
154	0.77	2.25	0.922	0.434	NaN	NaN	NaN	NaN	NaN	NaN	2.151	0.651	0.192	2.157	0.508	0.25	NaN	NaN	NaN	2.208	0.263	0.201	NaN	NaN	NaN	NaN	NaN	NaN	NaN	NaN	NaN	2.131	0.845	0.598	2.135	0.66	0.627	2.125	0.526	0.562	2.144	0.414	0.562	2.169	0.252	0.601	NaN	NaN	NaN
155	0.775	2.25	0.922	0.434	NaN	NaN	NaN	NaN	NaN	NaN	2.151	0.651	0.192	2.156	0.508	0.25	NaN	NaN	NaN	2.208	0.263	0.201	NaN	NaN	NaN	NaN	NaN	NaN	NaN	NaN	NaN	2.131	0.845	0.599	2.135	0.66	0.627	2.125	0.526	0.562	2.144	0.414	0.562	2.169	0.252	0.601	NaN	NaN	NaN
156	0.78	2.25	0.922	0.434	NaN	NaN	NaN	NaN	NaN	NaN	2.151	0.651	0.192	2.156	0.508	0.25	NaN	NaN	NaN	2.208	0.263	0.201	NaN	NaN	NaN	NaN	NaN	NaN	NaN	NaN	NaN	2.131	0.845	0.599	2.135	0.66	0.627	2.125	0.526	0.562	2.144	0.414	0.562	2.169	0.252	0.601	NaN	NaN	NaN
157	0.785	2.25	0.922	0.434	NaN	NaN	NaN	NaN	NaN	NaN	2.151	0.651	0.192	2.155	0.508	0.25	NaN	NaN	NaN	2.208	0.263	0.201	NaN	NaN	NaN	NaN	NaN	NaN	NaN	NaN	NaN	2.131	0.846	0.599	2.134	0.66	0.627	2.125	0.526	0.562	2.144	0.414	0.562	2.169	0.252	0.601	NaN	NaN	NaN
158	0.79	2.25	0.922	0.435	NaN	NaN	NaN	NaN	NaN	NaN	2.151	0.651	0.192	2.155	0.508	0.25	NaN	NaN	NaN	2.208	0.263	0.201	NaN	NaN	NaN	NaN	NaN	NaN	NaN	NaN	NaN	2.131	0.846	0.599	2.134	0.66	0.627	2.125	0.526	0.562	2.144	0.414	0.562	2.169	0.252	0.601	NaN	NaN	NaN
159	0.795	2.25	0.923	0.435	NaN	NaN	NaN	NaN	NaN	NaN	2.151	0.651	0.192	2.155	0.508	0.25	NaN	NaN	NaN	2.208	0.263	0.201	NaN	NaN	NaN	NaN	NaN	NaN	NaN	NaN	NaN	2.131	0.845	0.599	2.134	0.66	0.627	2.125	0.526	0.562	2.144	0.414	0.563	2.169	0.252	0.601	NaN	NaN	NaN
160	0.8	2.25	0.923	0.435	NaN	NaN	NaN	NaN	NaN	NaN	2.151	0.651	0.192	2.154	0.509	0.25	NaN	NaN	NaN	2.208	0.263	0.201	NaN	NaN	NaN	NaN	NaN	NaN	NaN	NaN	NaN	2.131	0.845	0.599	2.134	0.66	0.627	2.125	0.526	0.562	2.144	0.414	0.563	2.169	0.252	0.601	NaN	NaN	NaN
161	0.805	2.25	0.923	0.435	NaN	NaN	NaN	NaN	NaN	NaN	2.151	0.651	0.192	2.154	0.509	0.25	NaN	NaN	NaN	2.208	0.263	0.201	NaN	NaN	NaN	NaN	NaN	NaN	NaN	NaN	NaN	2.131	0.845	0.599	2.134	0.66	0.627	2.125	0.526	0.562	2.144	0.414	0.563	2.169	0.252	0.601	NaN	NaN	NaN
162	0.81	2.25	0.922	0.435	NaN	NaN	NaN	NaN	NaN	NaN	2.151	0.651	0.192	2.154	0.509	0.25	NaN	NaN	NaN	2.208	0.263	0.201	NaN	NaN	NaN	NaN	NaN	NaN	NaN	NaN	NaN	2.131	0.845	0.599	2.134	0.659	0.627	2.125	0.526	0.562	2.144	0.414	0.563	2.169	0.252	0.601	NaN	NaN	NaN
163	0.815	2.25	0.922	0.435	NaN	NaN	NaN	NaN	NaN	NaN	2.151	0.651	0.192	2.154	0.509	0.25	NaN	NaN	NaN	2.208	0.263	0.201	NaN	NaN	NaN	NaN	NaN	NaN	NaN	NaN	NaN	2.131	0.845	0.599	2.134	0.659	0.627	2.125	0.526	0.562	2.144	0.414	0.563	2.169	0.252	0.601	NaN	NaN	NaN
164	0.82	2.25	0.922	0.435	NaN	NaN	NaN	NaN	NaN	NaN	2.151	0.651	0.192	2.153	0.509	0.25	NaN	NaN	NaN	2.208	0.263	0.201	NaN	NaN	NaN	NaN	NaN	NaN	NaN	NaN	NaN	2.131	0.845	0.599	2.134	0.659	0.627	2.125	0.526	0.562	2.144	0.414	0.563	2.169	0.252	0.601	NaN	NaN	NaN
165	0.825	2.25	0.922	0.435	NaN	NaN	NaN	NaN	NaN	NaN	2.151	0.651	0.192	2.153	0.509	0.25	NaN	NaN	NaN	2.208	0.263	0.201	NaN	NaN	NaN	NaN	NaN	NaN	NaN	NaN	NaN	2.131	0.845	0.6	2.134	0.659	0.627	2.125	0.526	0.562	2.144	0.413	0.562	2.169	0.252	0.601	NaN	NaN	NaN
166	0.83	2.25	0.922	0.435	NaN	NaN	NaN	NaN	NaN	NaN	2.151	0.651	0.192	2.152	0.509	0.25	NaN	NaN	NaN	2.208	0.263	0.201	NaN	NaN	NaN	NaN	NaN	NaN	NaN	NaN	NaN	2.131	0.845	0.6	2.134	0.659	0.628	2.125	0.526	0.562	2.144	0.413	0.562	2.169	0.252	0.601	NaN	NaN	NaN
167	0.835	2.25	0.922	0.435	NaN	NaN	NaN	NaN	NaN	NaN	2.151	0.651	0.192	2.152	0.509	0.25	NaN	NaN	NaN	2.208	0.263	0.201	NaN	NaN	NaN	NaN	NaN	NaN	NaN	NaN	NaN	2.131	0.845	0.6	2.133	0.659	0.628	2.125	0.526	0.562	2.144	0.413	0.562	2.169	0.252	0.601	NaN	NaN	NaN
168	0.84	2.25	0.922	0.435	NaN	NaN	NaN	NaN	NaN	NaN	2.151	0.652	0.193	2.152	0.509	0.25	NaN	NaN	NaN	2.208	0.263	0.201	NaN	NaN	NaN	NaN	NaN	NaN	NaN	NaN	NaN	2.131	0.845	0.6	2.133	0.659	0.628	2.125	0.526	0.562	2.144	0.413	0.562	2.169	0.252	0.601	NaN	NaN	NaN
169	0.845	2.251	0.922	0.436	NaN	NaN	NaN	NaN	NaN	NaN	2.151	0.652	0.193	2.151	0.509	0.25	NaN	NaN	NaN	2.208	0.263	0.201	NaN	NaN	NaN	NaN	NaN	NaN	NaN	NaN	NaN	2.131	0.845	0.6	2.133	0.659	0.628	2.125	0.526	0.563	2.144	0.413	0.563	2.169	0.252	0.601	NaN	NaN	NaN
170	0.85	2.251	0.922	0.436	NaN	NaN	NaN	NaN	NaN	NaN	2.151	0.652	0.193	2.151	0.509	0.25	NaN	NaN	NaN	2.208	0.263	0.201	NaN	NaN	NaN	NaN	NaN	NaN	NaN	NaN	NaN	2.131	0.845	0.6	2.133	0.659	0.628	2.125	0.526	0.563	2.144	0.413	0.563	2.169	0.252	0.601	NaN	NaN	NaN
171	0.855	2.251	0.922	0.436	NaN	NaN	NaN	NaN	NaN	NaN	2.151	0.652	0.193	2.151	0.51	0.25	NaN	NaN	NaN	2.208	0.263	0.201	NaN	NaN	NaN	NaN	NaN	NaN	NaN	NaN	NaN	2.131	0.845	0.6	2.133	0.659	0.628	2.125	0.526	0.563	2.144	0.413	0.563	2.169	0.252	0.601	NaN	NaN	NaN
172	0.86	2.251	0.922	0.436	NaN	NaN	NaN	NaN	NaN	NaN	2.151	0.652	0.193	2.151	0.51	0.25	NaN	NaN	NaN	2.208	0.263	0.201	NaN	NaN	NaN	NaN	NaN	NaN	NaN	NaN	NaN	2.131	0.845	0.6	2.133	0.659	0.628	2.125	0.526	0.563	2.144	0.413	0.562	2.17	0.251	0.601	NaN	NaN	NaN
173	0.865	2.251	0.922	0.436	NaN	NaN	NaN	NaN	NaN	NaN	2.151	0.652	0.193	2.151	0.51	0.25	NaN	NaN	NaN	2.208	0.263	0.201	NaN	NaN	NaN	NaN	NaN	NaN	NaN	NaN	NaN	2.131	0.845	0.6	2.133	0.659	0.628	2.125	0.526	0.563	2.144	0.412	0.563	2.17	0.251	0.601	NaN	NaN	NaN
174	0.87	2.251	0.922	0.437	NaN	NaN	NaN	NaN	NaN	NaN	2.152	0.652	0.193	2.151	0.51	0.25	NaN	NaN	NaN	2.208	0.263	0.201	NaN	NaN	NaN	NaN	NaN	NaN	NaN	NaN	NaN	2.131	0.845	0.6	2.133	0.659	0.628	2.125	0.526	0.563	2.144	0.412	0.563	2.17	0.251	0.601	NaN	NaN	NaN
175	0.875	2.251	0.923	0.437	NaN	NaN	NaN	NaN	NaN	NaN	2.152	0.652	0.193	2.151	0.51	0.25	NaN	NaN	NaN	2.208	0.263	0.201	NaN	NaN	NaN	NaN	NaN	NaN	NaN	NaN	NaN	2.131	0.845	0.601	2.133	0.659	0.628	2.125	0.526	0.563	2.143	0.413	0.562	2.17	0.251	0.601	NaN	NaN	NaN
176	0.88	2.251	0.923	0.437	NaN	NaN	NaN	NaN	NaN	NaN	2.152	0.652	0.194	2.151	0.51	0.25	NaN	NaN	NaN	2.208	0.263	0.201	NaN	NaN	NaN	NaN	NaN	NaN	NaN	NaN	NaN	2.131	0.845	0.601	2.133	0.659	0.628	2.125	0.526	0.563	2.143	0.413	0.562	2.17	0.252	0.601	NaN	NaN	NaN
177	0.885	2.251	0.923	0.437	NaN	NaN	NaN	NaN	NaN	NaN	2.152	0.652	0.194	2.151	0.51	0.25	NaN	NaN	NaN	2.208	0.263	0.201	NaN	NaN	NaN	NaN	NaN	NaN	NaN	NaN	NaN	2.131	0.845	0.601	2.133	0.659	0.628	2.125	0.526	0.563	2.144	0.412	0.563	2.17	0.252	0.601	NaN	NaN	NaN
178	0.89	2.251	0.923	0.437	NaN	NaN	NaN	NaN	NaN	NaN	2.152	0.652	0.194	2.151	0.509	0.25	NaN	NaN	NaN	2.208	0.263	0.201	NaN	NaN	NaN	NaN	NaN	NaN	NaN	NaN	NaN	2.131	0.845	0.601	2.133	0.659	0.629	2.125	0.526	0.563	2.144	0.412	0.563	2.169	0.252	0.601	NaN	NaN	NaN
179	0.895	2.251	0.923	0.437	NaN	NaN	NaN	NaN	NaN	NaN	2.152	0.652	0.194	2.152	0.509	0.25	NaN	NaN	NaN	2.208	0.263	0.201	NaN	NaN	NaN	NaN	NaN	NaN	NaN	NaN	NaN	2.131	0.845	0.601	2.133	0.659	0.629	2.125	0.526	0.563	2.143	0.413	0.562	2.17	0.252	0.601	NaN	NaN	NaN
180	0.9	2.251	0.922	0.437	NaN	NaN	NaN	NaN	NaN	NaN	2.152	0.652	0.194	2.152	0.509	0.25	NaN	NaN	NaN	2.208	0.263	0.201	NaN	NaN	NaN	NaN	NaN	NaN	NaN	NaN	NaN	2.131	0.845	0.601	2.133	0.659	0.629	2.126	0.526	0.563	2.143	0.413	0.562	2.171	0.251	0.601	NaN	NaN	NaN
181	0.905	2.251	0.922	0.437	NaN	NaN	NaN	NaN	NaN	NaN	2.152	0.653	0.194	2.153	0.509	0.25	NaN	NaN	NaN	2.208	0.263	0.202	NaN	NaN	NaN	NaN	NaN	NaN	NaN	NaN	NaN	2.131	0.845	0.602	2.133	0.659	0.629	2.126	0.526	0.563	2.144	0.412	0.563	2.171	0.251	0.602	NaN	NaN	NaN
182	0.91	2.251	0.922	0.437	NaN	NaN	NaN	NaN	NaN	NaN	2.152	0.653	0.194	2.155	0.508	0.251	NaN	NaN	NaN	2.208	0.263	0.202	NaN	NaN	NaN	NaN	NaN	NaN	NaN	NaN	NaN	2.132	0.845	0.602	2.133	0.659	0.629	2.126	0.526	0.563	2.143	0.412	0.563	2.171	0.25	0.602	NaN	NaN	NaN
183	0.915	2.251	0.922	0.438	NaN	NaN	NaN	NaN	NaN	NaN	2.152	0.653	0.194	2.155	0.508	0.251	NaN	NaN	NaN	2.208	0.263	0.202	NaN	NaN	NaN	NaN	NaN	NaN	NaN	NaN	NaN	2.131	0.845	0.602	2.134	0.658	0.629	2.126	0.526	0.564	2.143	0.412	0.563	2.171	0.25	0.602	NaN	NaN	NaN
184	0.92	2.252	0.922	0.438	NaN	NaN	NaN	NaN	NaN	NaN	2.152	0.653	0.195	2.156	0.508	0.251	NaN	NaN	NaN	2.208	0.263	0.202	NaN	NaN	NaN	NaN	NaN	NaN	NaN	NaN	NaN	2.131	0.845	0.602	2.134	0.658	0.629	2.126	0.526	0.564	2.143	0.412	0.563	2.171	0.25	0.602	NaN	NaN	NaN
185	0.925	2.252	0.922	0.438	NaN	NaN	NaN	NaN	NaN	NaN	2.152	0.653	0.195	2.156	0.508	0.251	NaN	NaN	NaN	2.208	0.263	0.202	NaN	NaN	NaN	NaN	NaN	NaN	NaN	NaN	NaN	2.131	0.845	0.602	2.134	0.658	0.629	2.126	0.526	0.564	2.143	0.412	0.563	2.17	0.251	0.601	NaN	NaN	NaN
186	0.93	2.252	0.922	0.438	NaN	NaN	NaN	NaN	NaN	NaN	2.153	0.653	0.195	2.156	0.508	0.251	NaN	NaN	NaN	2.208	0.263	0.202	NaN	NaN	NaN	NaN	NaN	NaN	NaN	NaN	NaN	2.131	0.845	0.602	2.133	0.658	0.629	2.126	0.526	0.564	2.143	0.412	0.563	2.171	0.25	0.602	NaN	NaN	NaN
187	0.935	2.251	0.922	0.438	NaN	NaN	NaN	NaN	NaN	NaN	2.153	0.653	0.195	2.157	0.507	0.251	NaN	NaN	NaN	2.208	0.263	0.202	NaN	NaN	NaN	NaN	NaN	NaN	NaN	NaN	NaN	2.131	0.845	0.602	2.133	0.658	0.629	2.126	0.526	0.564	2.143	0.412	0.563	2.172	0.25	0.602	NaN	NaN	NaN
188	0.94	2.251	0.922	0.438	NaN	NaN	NaN	NaN	NaN	NaN	2.153	0.653	0.195	2.158	0.507	0.252	NaN	NaN	NaN	2.208	0.263	0.202	NaN	NaN	NaN	NaN	NaN	NaN	NaN	NaN	NaN	2.131	0.845	0.602	2.133	0.658	0.629	2.126	0.526	0.565	2.143	0.412	0.563	2.172	0.25	0.602	NaN	NaN	NaN
189	0.945	2.251	0.922	0.438	NaN	NaN	NaN	NaN	NaN	NaN	2.153	0.653	0.195	2.159	0.507	0.252	NaN	NaN	NaN	2.208	0.263	0.202	NaN	NaN	NaN	NaN	NaN	NaN	NaN	NaN	NaN	2.131	0.845	0.602	2.133	0.658	0.629	2.126	0.526	0.565	2.143	0.412	0.563	2.172	0.25	0.602	NaN	NaN	NaN
190	0.95	2.251	0.922	0.439	NaN	NaN	NaN	NaN	NaN	NaN	2.153	0.653	0.195	2.159	0.507	0.252	NaN	NaN	NaN	2.208	0.263	0.202	NaN	NaN	NaN	NaN	NaN	NaN	NaN	NaN	NaN	2.131	0.845	0.602	2.133	0.658	0.629	2.126	0.526	0.565	2.143	0.412	0.563	2.172	0.25	0.602	NaN	NaN	NaN
191	0.955	2.251	0.922	0.439	NaN	NaN	NaN	NaN	NaN	NaN	2.153	0.653	0.195	2.16	0.506	0.252	NaN	NaN	NaN	2.208	0.263	0.202	NaN	NaN	NaN	NaN	NaN	NaN	NaN	NaN	NaN	2.131	0.845	0.602	2.133	0.658	0.629	2.126	0.525	0.565	2.143	0.412	0.563	2.172	0.25	0.602	NaN	NaN	NaN
192	0.96	2.251	0.922	0.439	NaN	NaN	NaN	NaN	NaN	NaN	2.153	0.653	0.195	2.161	0.506	0.252	NaN	NaN	NaN	2.208	0.263	0.202	NaN	NaN	NaN	NaN	NaN	NaN	NaN	NaN	NaN	2.131	0.845	0.603	2.133	0.658	0.63	2.126	0.525	0.565	2.143	0.412	0.563	2.172	0.25	0.602	NaN	NaN	NaN
193	0.965	2.251	0.922	0.439	NaN	NaN	NaN	NaN	NaN	NaN	2.153	0.654	0.196	2.161	0.506	0.252	NaN	NaN	NaN	2.208	0.263	0.202	NaN	NaN	NaN	NaN	NaN	NaN	NaN	NaN	NaN	2.131	0.845	0.603	2.133	0.658	0.63	2.126	0.525	0.565	2.143	0.412	0.563	2.173	0.25	0.602	NaN	NaN	NaN
194	0.97	2.251	0.922	0.44	NaN	NaN	NaN	NaN	NaN	NaN	2.153	0.654	0.196	2.161	0.506	0.253	NaN	NaN	NaN	2.208	0.263	0.202	NaN	NaN	NaN	NaN	NaN	NaN	NaN	NaN	NaN	2.131	0.845	0.603	2.133	0.658	0.63	2.126	0.525	0.565	2.143	0.412	0.563	2.173	0.249	0.602	NaN	NaN	NaN
195	0.975	2.251	0.922	0.44	NaN	NaN	NaN	NaN	NaN	NaN	2.154	0.654	0.196	2.161	0.506	0.253	NaN	NaN	NaN	2.208	0.263	0.202	NaN	NaN	NaN	NaN	NaN	NaN	NaN	NaN	NaN	2.131	0.845	0.603	2.133	0.658	0.63	2.126	0.525	0.565	2.143	0.412	0.563	2.173	0.249	0.602	NaN	NaN	NaN
196	0.98	2.251	0.922	0.44	NaN	NaN	NaN	NaN	NaN	NaN	2.154	0.654	0.196	2.161	0.506	0.253	NaN	NaN	NaN	2.208	0.263	0.202	NaN	NaN	NaN	NaN	NaN	NaN	NaN	NaN	NaN	2.131	0.845	0.604	2.133	0.658	0.63	2.125	0.525	0.565	2.143	0.412	0.563	2.172	0.25	0.602	NaN	NaN	NaN
197	0.985	2.251	0.921	0.44	NaN	NaN	NaN	NaN	NaN	NaN	2.154	0.654	0.196	2.161	0.506	0.253	NaN	NaN	NaN	2.207	0.263	0.202	NaN	NaN	NaN	NaN	NaN	NaN	NaN	NaN	NaN	2.131	0.845	0.604	2.133	0.658	0.63	2.125	0.525	0.565	2.143	0.412	0.563	2.171	0.251	0.602	NaN	NaN	NaN
198	0.99	2.251	0.921	0.44	NaN	NaN	NaN	NaN	NaN	NaN	2.154	0.654	0.197	2.161	0.506	0.253	NaN	NaN	NaN	2.207	0.263	0.202	NaN	NaN	NaN	NaN	NaN	NaN	NaN	NaN	NaN	2.132	0.845	0.604	2.133	0.658	0.63	2.125	0.525	0.565	2.143	0.412	0.563	2.172	0.25	0.602	NaN	NaN	NaN
199	0.995	2.251	0.921	0.44	NaN	NaN	NaN	NaN	NaN	NaN	2.154	0.654	0.197	2.16	0.506	0.253	NaN	NaN	NaN	2.207	0.263	0.202	NaN	NaN	NaN	NaN	NaN	NaN	NaN	NaN	NaN	2.131	0.845	0.604	2.133	0.658	0.631	2.125	0.525	0.565	2.143	0.412	0.563	2.173	0.249	0.602	NaN	NaN	NaN
200	1	2.251	0.921	0.44	NaN	NaN	NaN	NaN	NaN	NaN	2.154	0.654	0.197	2.16	0.506	0.253	NaN	NaN	NaN	2.207	0.263	0.202	NaN	NaN	NaN	NaN	NaN	NaN	NaN	NaN	NaN	2.131	0.845	0.604	2.133	0.658	0.631	2.125	0.525	0.565	2.143	0.412	0.563	2.173	0.249	0.602	NaN	NaN	NaN
201	1.005	2.251	0.921	0.44	NaN	NaN	NaN	NaN	NaN	NaN	2.154	0.654	0.197	2.16	0.506	0.253	NaN	NaN	NaN	2.208	0.263	0.202	NaN	NaN	NaN	NaN	NaN	NaN	NaN	NaN	NaN	2.131	0.845	0.604	2.133	0.658	0.631	2.125	0.525	0.566	2.143	0.412	0.563	2.173	0.249	0.602	NaN	NaN	NaN
202	1.01	2.252	0.921	0.441	NaN	NaN	NaN	NaN	NaN	NaN	2.154	0.654	0.197	2.159	0.506	0.253	NaN	NaN	NaN	2.208	0.263	0.202	NaN	NaN	NaN	NaN	NaN	NaN	NaN	NaN	NaN	2.131	0.845	0.604	2.133	0.658	0.631	2.125	0.525	0.566	2.143	0.412	0.563	2.172	0.25	0.602	NaN	NaN	NaN
203	1.015	2.252	0.921	0.441	NaN	NaN	NaN	NaN	NaN	NaN	2.154	0.654	0.197	2.159	0.507	0.253	NaN	NaN	NaN	2.207	0.263	0.203	NaN	NaN	NaN	NaN	NaN	NaN	NaN	NaN	NaN	2.131	0.845	0.605	2.133	0.658	0.631	2.125	0.525	0.566	2.143	0.412	0.563	2.17	0.252	0.601	NaN	NaN	NaN
204	1.02	2.252	0.922	0.441	NaN	NaN	NaN	NaN	NaN	NaN	2.154	0.653	0.198	2.158	0.507	0.253	NaN	NaN	NaN	2.207	0.263	0.203	NaN	NaN	NaN	NaN	NaN	NaN	NaN	NaN	NaN	2.131	0.845	0.605	2.133	0.658	0.631	2.125	0.525	0.566	2.143	0.412	0.563	2.17	0.252	0.601	NaN	NaN	NaN
205	1.025	2.252	0.922	0.442	NaN	NaN	NaN	NaN	NaN	NaN	2.153	0.653	0.198	2.158	0.507	0.253	NaN	NaN	NaN	2.208	0.263	0.203	NaN	NaN	NaN	NaN	NaN	NaN	NaN	NaN	NaN	2.131	0.845	0.605	2.133	0.658	0.631	2.125	0.525	0.566	2.143	0.412	0.563	2.172	0.25	0.602	NaN	NaN	NaN
206	1.03	2.252	0.922	0.442	NaN	NaN	NaN	NaN	NaN	NaN	2.153	0.653	0.198	2.157	0.507	0.253	NaN	NaN	NaN	2.207	0.263	0.203	NaN	NaN	NaN	NaN	NaN	NaN	NaN	NaN	NaN	2.131	0.845	0.605	2.133	0.658	0.631	2.124	0.525	0.566	2.143	0.412	0.563	2.172	0.249	0.602	NaN	NaN	NaN
207	1.035	2.252	0.922	0.442	NaN	NaN	NaN	NaN	NaN	NaN	2.153	0.653	0.198	2.156	0.507	0.253	NaN	NaN	NaN	2.207	0.263	0.203	NaN	NaN	NaN	NaN	NaN	NaN	NaN	NaN	NaN	2.131	0.845	0.605	2.133	0.659	0.631	2.124	0.525	0.566	2.143	0.412	0.563	2.172	0.249	0.602	NaN	NaN	NaN
208	1.04	2.252	0.921	0.442	NaN	NaN	NaN	NaN	NaN	NaN	2.153	0.653	0.198	2.156	0.508	0.253	NaN	NaN	NaN	2.208	0.263	0.203	NaN	NaN	NaN	NaN	NaN	NaN	NaN	NaN	NaN	2.132	0.845	0.606	2.134	0.66	0.632	2.124	0.525	0.566	2.143	0.412	0.563	2.172	0.249	0.603	NaN	NaN	NaN
209	1.045	2.252	0.921	0.442	NaN	NaN	NaN	NaN	NaN	NaN	2.153	0.653	0.198	2.156	0.507	0.253	NaN	NaN	NaN	2.208	0.263	0.203	NaN	NaN	NaN	NaN	NaN	NaN	NaN	NaN	NaN	2.132	0.845	0.606	2.134	0.66	0.633	2.124	0.525	0.566	2.143	0.412	0.563	2.172	0.249	0.603	NaN	NaN	NaN
210	1.05	2.252	0.921	0.442	NaN	NaN	NaN	NaN	NaN	NaN	2.153	0.653	0.198	2.155	0.508	0.254	NaN	NaN	NaN	2.208	0.263	0.203	NaN	NaN	NaN	NaN	NaN	NaN	NaN	NaN	NaN	2.132	0.845	0.606	2.134	0.66	0.633	2.124	0.525	0.566	2.143	0.412	0.563	2.172	0.249	0.603	NaN	NaN	NaN
211	1.055	2.252	0.921	0.443	NaN	NaN	NaN	NaN	NaN	NaN	2.153	0.653	0.199	2.155	0.508	0.254	NaN	NaN	NaN	2.208	0.263	0.203	NaN	NaN	NaN	NaN	NaN	NaN	NaN	NaN	NaN	2.132	0.845	0.606	2.134	0.66	0.634	2.124	0.524	0.566	2.143	0.412	0.564	2.172	0.249	0.603	NaN	NaN	NaN
212	1.06	2.252	0.921	0.443	NaN	NaN	NaN	NaN	NaN	NaN	2.153	0.653	0.199	2.155	0.508	0.254	NaN	NaN	NaN	2.208	0.263	0.203	NaN	NaN	NaN	NaN	NaN	NaN	NaN	NaN	NaN	2.131	0.845	0.607	2.134	0.66	0.634	2.124	0.524	0.566	2.143	0.412	0.564	2.172	0.249	0.603	NaN	NaN	NaN
213	1.065	2.253	0.921	0.443	NaN	NaN	NaN	NaN	NaN	NaN	2.153	0.652	0.199	2.156	0.508	0.254	NaN	NaN	NaN	2.208	0.263	0.203	NaN	NaN	NaN	NaN	NaN	NaN	NaN	NaN	NaN	2.131	0.845	0.607	2.134	0.66	0.634	2.124	0.524	0.566	2.143	0.412	0.564	2.172	0.249	0.603	NaN	NaN	NaN
214	1.07	2.253	0.922	0.444	NaN	NaN	NaN	NaN	NaN	NaN	2.153	0.652	0.199	2.155	0.508	0.254	NaN	NaN	NaN	2.208	0.263	0.203	NaN	NaN	NaN	NaN	NaN	NaN	NaN	NaN	NaN	2.131	0.845	0.607	2.133	0.659	0.634	2.124	0.524	0.566	2.143	0.412	0.564	2.172	0.249	0.603	NaN	NaN	NaN
215	1.075	2.253	0.922	0.444	NaN	NaN	NaN	NaN	NaN	NaN	2.153	0.652	0.199	2.155	0.508	0.254	NaN	NaN	NaN	2.208	0.263	0.203	NaN	NaN	NaN	NaN	NaN	NaN	NaN	NaN	NaN	2.131	0.845	0.607	2.133	0.659	0.634	2.124	0.524	0.566	2.143	0.411	0.565	2.171	0.249	0.603	NaN	NaN	NaN
216	1.08	2.253	0.921	0.444	NaN	NaN	NaN	NaN	NaN	NaN	2.153	0.652	0.199	2.156	0.508	0.255	NaN	NaN	NaN	2.208	0.264	0.203	NaN	NaN	NaN	NaN	NaN	NaN	NaN	NaN	NaN	2.131	0.845	0.607	2.133	0.659	0.634	2.124	0.524	0.566	2.143	0.412	0.564	2.171	0.249	0.603	NaN	NaN	NaN
217	1.085	2.253	0.921	0.444	NaN	NaN	NaN	NaN	NaN	NaN	2.153	0.652	0.199	2.157	0.507	0.255	NaN	NaN	NaN	2.208	0.264	0.203	NaN	NaN	NaN	NaN	NaN	NaN	NaN	NaN	NaN	2.131	0.845	0.608	2.133	0.659	0.634	2.124	0.524	0.567	2.143	0.412	0.564	2.171	0.249	0.603	NaN	NaN	NaN
218	1.09	2.253	0.921	0.445	NaN	NaN	NaN	NaN	NaN	NaN	2.153	0.652	0.199	2.157	0.507	0.256	NaN	NaN	NaN	2.208	0.264	0.204	NaN	NaN	NaN	NaN	NaN	NaN	NaN	NaN	NaN	2.131	0.845	0.608	2.133	0.659	0.634	2.124	0.524	0.567	2.143	0.411	0.565	2.17	0.249	0.603	NaN	NaN	NaN
219	1.095	2.253	0.921	0.445	NaN	NaN	NaN	NaN	NaN	NaN	2.153	0.652	0.2	2.158	0.507	0.256	NaN	NaN	NaN	2.208	0.264	0.204	NaN	NaN	NaN	NaN	NaN	NaN	NaN	NaN	NaN	2.131	0.845	0.608	2.133	0.659	0.635	2.124	0.524	0.567	2.143	0.411	0.566	2.17	0.249	0.603	NaN	NaN	NaN
220	1.1	2.252	0.921	0.445	NaN	NaN	NaN	NaN	NaN	NaN	2.153	0.652	0.2	2.159	0.507	0.256	NaN	NaN	NaN	2.208	0.264	0.204	NaN	NaN	NaN	NaN	NaN	NaN	NaN	NaN	NaN	2.131	0.845	0.608	2.132	0.658	0.635	2.124	0.524	0.567	2.143	0.411	0.566	2.168	0.25	0.602	NaN	NaN	NaN
221	1.105	2.253	0.921	0.445	NaN	NaN	NaN	NaN	NaN	NaN	2.153	0.651	0.2	2.159	0.507	0.256	NaN	NaN	NaN	2.208	0.264	0.204	NaN	NaN	NaN	NaN	NaN	NaN	NaN	NaN	NaN	2.131	0.845	0.609	2.132	0.658	0.635	NaN	NaN	NaN	2.143	0.411	0.566	2.168	0.25	0.602	NaN	NaN	NaN
222	1.11	2.253	0.921	0.446	NaN	NaN	NaN	NaN	NaN	NaN	2.153	0.651	0.2	2.159	0.507	0.256	NaN	NaN	NaN	2.208	0.264	0.204	NaN	NaN	NaN	NaN	NaN	NaN	NaN	NaN	NaN	2.131	0.845	0.609	2.132	0.658	0.636	NaN	NaN	NaN	2.143	0.411	0.566	2.168	0.25	0.603	NaN	NaN	NaN
223	1.115	2.253	0.921	0.446	NaN	NaN	NaN	NaN	NaN	NaN	2.152	0.651	0.2	2.159	0.507	0.256	NaN	NaN	NaN	2.208	0.264	0.204	NaN	NaN	NaN	NaN	NaN	NaN	NaN	NaN	NaN	2.131	0.845	0.609	2.132	0.658	0.636	NaN	NaN	NaN	2.142	0.41	0.566	2.168	0.25	0.603	NaN	NaN	NaN
224	1.12	2.253	0.921	0.446	NaN	NaN	NaN	NaN	NaN	NaN	2.152	0.651	0.201	2.159	0.507	0.256	NaN	NaN	NaN	2.208	0.264	0.204	NaN	NaN	NaN	NaN	NaN	NaN	NaN	NaN	NaN	2.131	0.845	0.609	2.133	0.658	0.637	NaN	NaN	NaN	2.142	0.41	0.566	2.167	0.25	0.603	NaN	NaN	NaN
225	1.125	2.252	0.92	0.447	NaN	NaN	NaN	NaN	NaN	NaN	2.152	0.651	0.201	2.159	0.507	0.256	NaN	NaN	NaN	2.208	0.264	0.204	NaN	NaN	NaN	NaN	NaN	NaN	NaN	NaN	NaN	2.131	0.845	0.609	2.133	0.658	0.637	NaN	NaN	NaN	2.142	0.409	0.566	2.167	0.249	0.604	NaN	NaN	NaN
226	1.13	2.252	0.92	0.447	NaN	NaN	NaN	NaN	NaN	NaN	2.152	0.651	0.201	2.159	0.507	0.256	NaN	NaN	NaN	2.208	0.264	0.204	NaN	NaN	NaN	NaN	NaN	NaN	NaN	NaN	NaN	2.131	0.845	0.61	2.133	0.658	0.637	2.123	0.524	0.569	2.141	0.409	0.567	2.167	0.249	0.604	NaN	NaN	NaN
227	1.135	2.252	0.92	0.447	NaN	NaN	NaN	NaN	NaN	NaN	2.152	0.651	0.201	2.159	0.507	0.256	NaN	NaN	NaN	2.208	0.264	0.204	NaN	NaN	NaN	NaN	NaN	NaN	NaN	NaN	NaN	2.131	0.845	0.61	2.132	0.658	0.637	2.123	0.524	0.57	2.141	0.409	0.567	2.167	0.249	0.604	NaN	NaN	NaN
228	1.14	2.253	0.92	0.447	NaN	NaN	NaN	NaN	NaN	NaN	2.153	0.652	0.201	2.159	0.507	0.256	NaN	NaN	NaN	2.208	0.264	0.205	NaN	NaN	NaN	NaN	NaN	NaN	NaN	NaN	NaN	2.131	0.845	0.611	2.132	0.658	0.637	2.123	0.524	0.57	2.141	0.409	0.567	2.167	0.249	0.604	NaN	NaN	NaN
229	1.145	2.253	0.92	0.448	NaN	NaN	NaN	NaN	NaN	NaN	2.153	0.652	0.202	2.158	0.507	0.256	NaN	NaN	NaN	2.208	0.264	0.205	NaN	NaN	NaN	NaN	NaN	NaN	NaN	NaN	NaN	2.131	0.845	0.611	2.132	0.658	0.637	2.123	0.524	0.57	2.141	0.409	0.567	2.166	0.249	0.605	NaN	NaN	NaN
230	1.15	2.253	0.92	0.448	NaN	NaN	NaN	NaN	NaN	NaN	2.153	0.652	0.202	2.156	0.508	0.256	NaN	NaN	NaN	2.208	0.265	0.205	NaN	NaN	NaN	NaN	NaN	NaN	NaN	NaN	NaN	2.131	0.845	0.611	2.132	0.658	0.637	2.123	0.524	0.57	2.141	0.409	0.567	2.166	0.249	0.605	NaN	NaN	NaN
231	1.155	2.253	0.92	0.449	NaN	NaN	NaN	NaN	NaN	NaN	2.153	0.652	0.202	2.155	0.508	0.256	NaN	NaN	NaN	2.208	0.265	0.205	NaN	NaN	NaN	NaN	NaN	NaN	NaN	NaN	NaN	2.131	0.845	0.611	2.132	0.658	0.637	2.123	0.524	0.57	2.14	0.409	0.567	2.166	0.249	0.605	NaN	NaN	NaN
232	1.16	2.253	0.92	0.449	NaN	NaN	NaN	NaN	NaN	NaN	2.154	0.652	0.203	2.154	0.508	0.256	NaN	NaN	NaN	2.208	0.265	0.205	NaN	NaN	NaN	NaN	NaN	NaN	NaN	NaN	NaN	2.131	0.845	0.612	2.132	0.658	0.638	2.123	0.524	0.57	2.14	0.409	0.567	2.167	0.249	0.605	NaN	NaN	NaN
233	1.165	2.254	0.92	0.449	NaN	NaN	NaN	NaN	NaN	NaN	2.154	0.652	0.203	2.154	0.509	0.256	NaN	NaN	NaN	2.208	0.265	0.205	NaN	NaN	NaN	NaN	NaN	NaN	NaN	NaN	NaN	2.131	0.844	0.612	2.132	0.658	0.638	2.123	0.524	0.57	2.14	0.409	0.567	2.167	0.249	0.605	NaN	NaN	NaN
234	1.17	2.254	0.92	0.449	NaN	NaN	NaN	NaN	NaN	NaN	2.154	0.653	0.203	2.155	0.508	0.257	NaN	NaN	NaN	2.208	0.265	0.205	NaN	NaN	NaN	NaN	NaN	NaN	NaN	NaN	NaN	2.131	0.844	0.612	2.132	0.658	0.638	2.123	0.524	0.57	2.14	0.409	0.567	2.167	0.249	0.605	NaN	NaN	NaN
235	1.175	2.254	0.92	0.45	NaN	NaN	NaN	NaN	NaN	NaN	2.154	0.653	0.204	2.156	0.508	0.257	NaN	NaN	NaN	2.208	0.265	0.205	NaN	NaN	NaN	NaN	NaN	NaN	NaN	NaN	NaN	2.131	0.844	0.613	2.132	0.658	0.638	2.123	0.524	0.57	2.14	0.409	0.567	2.167	0.248	0.605	NaN	NaN	NaN
236	1.18	2.254	0.92	0.45	NaN	NaN	NaN	NaN	NaN	NaN	2.154	0.653	0.204	2.157	0.508	0.258	NaN	NaN	NaN	2.208	0.265	0.205	NaN	NaN	NaN	NaN	NaN	NaN	NaN	NaN	NaN	2.131	0.844	0.613	2.132	0.658	0.639	2.123	0.524	0.571	2.14	0.409	0.567	2.167	0.248	0.605	NaN	NaN	NaN
237	1.185	2.254	0.92	0.451	NaN	NaN	NaN	NaN	NaN	NaN	2.154	0.653	0.204	2.157	0.508	0.258	NaN	NaN	NaN	2.207	0.265	0.205	NaN	NaN	NaN	NaN	NaN	NaN	NaN	NaN	NaN	2.131	0.844	0.613	2.132	0.657	0.639	2.123	0.524	0.571	2.14	0.409	0.567	2.167	0.248	0.605	NaN	NaN	NaN
238	1.19	2.254	0.92	0.451	NaN	NaN	NaN	NaN	NaN	NaN	2.154	0.654	0.204	2.157	0.507	0.258	NaN	NaN	NaN	2.207	0.265	0.205	NaN	NaN	NaN	NaN	NaN	NaN	NaN	NaN	NaN	2.132	0.844	0.614	2.132	0.657	0.639	2.123	0.524	0.571	2.14	0.409	0.567	2.168	0.248	0.605	NaN	NaN	NaN
239	1.195	2.254	0.92	0.451	NaN	NaN	NaN	2.187	0.819	0.247	2.155	0.654	0.205	2.157	0.507	0.258	NaN	NaN	NaN	2.208	0.265	0.205	NaN	NaN	NaN	NaN	NaN	NaN	NaN	NaN	NaN	2.132	0.844	0.614	2.131	0.657	0.639	2.123	0.524	0.571	2.14	0.409	0.567	2.168	0.248	0.605	NaN	NaN	NaN
240	1.2	2.254	0.92	0.452	NaN	NaN	NaN	2.188	0.819	0.248	2.155	0.654	0.205	2.158	0.507	0.259	NaN	NaN	NaN	2.207	0.265	0.205	NaN	NaN	NaN	NaN	NaN	NaN	NaN	NaN	NaN	2.132	0.844	0.614	2.131	0.656	0.64	2.123	0.524	0.571	2.139	0.409	0.567	2.168	0.248	0.605	NaN	NaN	NaN
241	1.205	2.254	0.92	0.452	NaN	NaN	NaN	2.188	0.819	0.248	2.155	0.654	0.205	2.158	0.507	0.259	NaN	NaN	NaN	2.207	0.265	0.205	NaN	NaN	NaN	NaN	NaN	NaN	NaN	NaN	NaN	2.132	0.844	0.614	2.131	0.656	0.64	2.123	0.524	0.572	2.139	0.409	0.568	2.167	0.248	0.605	NaN	NaN	NaN
242	1.21	2.254	0.919	0.452	NaN	NaN	NaN	2.188	0.819	0.248	2.155	0.654	0.205	2.158	0.507	0.259	NaN	NaN	NaN	2.207	0.265	0.205	NaN	NaN	NaN	NaN	NaN	NaN	NaN	NaN	NaN	2.132	0.844	0.615	2.13	0.656	0.64	2.123	0.524	0.572	2.139	0.409	0.568	2.166	0.249	0.605	NaN	NaN	NaN
243	1.215	2.254	0.919	0.453	NaN	NaN	NaN	2.188	0.819	0.248	2.155	0.654	0.205	2.157	0.507	0.259	NaN	NaN	NaN	2.207	0.265	0.206	NaN	NaN	NaN	NaN	NaN	NaN	NaN	NaN	NaN	2.132	0.844	0.615	2.13	0.655	0.64	2.122	0.524	0.572	2.139	0.409	0.568	2.166	0.249	0.605	NaN	NaN	NaN
244	1.22	2.254	0.919	0.453	NaN	NaN	NaN	2.189	0.819	0.249	2.155	0.654	0.205	2.157	0.507	0.259	NaN	NaN	NaN	2.207	0.265	0.206	NaN	NaN	NaN	NaN	NaN	NaN	NaN	NaN	NaN	2.132	0.844	0.615	2.13	0.655	0.641	2.122	0.524	0.573	2.139	0.409	0.568	2.166	0.249	0.605	NaN	NaN	NaN
245	1.225	2.254	0.919	0.454	NaN	NaN	NaN	2.19	0.82	0.249	2.155	0.654	0.206	2.156	0.508	0.259	NaN	NaN	NaN	2.207	0.265	0.206	NaN	NaN	NaN	NaN	NaN	NaN	NaN	NaN	NaN	2.132	0.844	0.616	2.13	0.655	0.641	2.122	0.524	0.573	2.14	0.409	0.568	2.166	0.249	0.605	NaN	NaN	NaN
246	1.23	2.254	0.919	0.454	NaN	NaN	NaN	2.19	0.82	0.25	2.156	0.654	0.206	2.155	0.508	0.259	NaN	NaN	NaN	2.207	0.265	0.206	NaN	NaN	NaN	NaN	NaN	NaN	NaN	NaN	NaN	2.132	0.844	0.616	2.13	0.655	0.641	2.122	0.524	0.574	2.14	0.41	0.569	2.166	0.249	0.605	NaN	NaN	NaN
247	1.235	2.254	0.919	0.454	NaN	NaN	NaN	2.19	0.821	0.25	2.156	0.654	0.206	2.155	0.508	0.259	NaN	NaN	NaN	2.207	0.264	0.206	NaN	NaN	NaN	NaN	NaN	NaN	NaN	NaN	NaN	2.132	0.844	0.617	2.13	0.655	0.641	2.122	0.524	0.574	2.141	0.411	0.569	2.166	0.248	0.606	NaN	NaN	NaN
248	1.24	2.254	0.919	0.455	NaN	NaN	NaN	2.19	0.821	0.251	2.156	0.654	0.206	2.155	0.508	0.259	NaN	NaN	NaN	2.208	0.264	0.206	NaN	NaN	NaN	NaN	NaN	NaN	NaN	NaN	NaN	2.132	0.844	0.617	2.13	0.655	0.641	2.122	0.524	0.574	2.141	0.411	0.57	2.167	0.248	0.606	NaN	NaN	NaN
249	1.245	2.255	0.919	0.455	NaN	NaN	NaN	2.191	0.821	0.251	2.156	0.654	0.206	2.156	0.508	0.26	NaN	NaN	NaN	2.208	0.264	0.206	NaN	NaN	NaN	NaN	NaN	NaN	NaN	NaN	NaN	2.131	0.843	0.617	2.13	0.655	0.642	2.122	0.524	0.574	2.141	0.411	0.571	2.166	0.248	0.606	NaN	NaN	NaN
250	1.25	2.255	0.92	0.456	NaN	NaN	NaN	2.191	0.821	0.251	2.156	0.654	0.206	2.157	0.507	0.26	NaN	NaN	NaN	2.208	0.264	0.206	NaN	NaN	NaN	NaN	NaN	NaN	NaN	NaN	NaN	2.131	0.843	0.617	2.13	0.655	0.642	2.122	0.523	0.574	2.141	0.411	0.572	2.166	0.247	0.606	NaN	NaN	NaN
251	1.255	2.255	0.92	0.456	NaN	NaN	NaN	2.191	0.821	0.252	2.156	0.653	0.206	2.159	0.507	0.26	NaN	NaN	NaN	2.208	0.264	0.207	NaN	NaN	NaN	NaN	NaN	NaN	NaN	NaN	NaN	2.132	0.844	0.618	2.13	0.655	0.642	2.122	0.523	0.574	2.141	0.411	0.572	2.166	0.247	0.607	NaN	NaN	NaN
252	1.26	2.255	0.92	0.456	NaN	NaN	NaN	2.192	0.822	0.252	2.156	0.654	0.207	2.159	0.506	0.261	NaN	NaN	NaN	2.208	0.264	0.207	NaN	NaN	NaN	NaN	NaN	NaN	NaN	NaN	NaN	2.132	0.844	0.618	2.13	0.655	0.642	2.123	0.523	0.574	2.141	0.411	0.572	2.166	0.247	0.607	NaN	NaN	NaN
253	1.265	2.255	0.92	0.457	NaN	NaN	NaN	2.192	0.822	0.252	2.156	0.654	0.207	2.161	0.506	0.261	NaN	NaN	NaN	2.208	0.264	0.207	NaN	NaN	NaN	NaN	NaN	NaN	NaN	NaN	NaN	2.132	0.844	0.619	2.13	0.655	0.642	2.122	0.523	0.575	2.141	0.411	0.573	2.166	0.247	0.607	NaN	NaN	NaN
254	1.27	2.255	0.92	0.458	NaN	NaN	NaN	2.192	0.822	0.253	2.157	0.654	0.207	2.163	0.505	0.262	NaN	NaN	NaN	2.208	0.264	0.207	NaN	NaN	NaN	NaN	NaN	NaN	NaN	NaN	NaN	2.132	0.844	0.619	2.13	0.655	0.643	2.122	0.523	0.575	2.141	0.411	0.573	2.165	0.246	0.607	NaN	NaN	NaN
255	1.275	2.255	0.92	0.458	NaN	NaN	NaN	2.192	0.821	0.253	2.157	0.654	0.208	2.165	0.505	0.262	NaN	NaN	NaN	2.208	0.264	0.207	NaN	NaN	NaN	NaN	NaN	NaN	NaN	NaN	NaN	2.132	0.843	0.619	2.13	0.655	0.643	2.122	0.523	0.575	2.141	0.411	0.573	2.165	0.246	0.607	NaN	NaN	NaN
256	1.28	2.255	0.92	0.458	NaN	NaN	NaN	2.192	0.821	0.253	2.157	0.654	0.209	2.165	0.505	0.262	NaN	NaN	NaN	2.209	0.264	0.207	NaN	NaN	NaN	NaN	NaN	NaN	NaN	NaN	NaN	2.132	0.843	0.62	2.13	0.655	0.643	2.122	0.523	0.575	2.141	0.411	0.573	2.165	0.246	0.607	NaN	NaN	NaN
257	1.285	2.255	0.919	0.459	NaN	NaN	NaN	2.192	0.821	0.254	2.157	0.654	0.209	2.164	0.505	0.262	NaN	NaN	NaN	2.209	0.264	0.207	NaN	NaN	NaN	NaN	NaN	NaN	NaN	NaN	NaN	2.132	0.844	0.62	2.13	0.655	0.643	2.122	0.522	0.575	2.141	0.411	0.573	2.165	0.246	0.607	NaN	NaN	NaN
258	1.29	2.255	0.919	0.459	NaN	NaN	NaN	2.192	0.82	0.254	2.157	0.654	0.209	2.162	0.506	0.262	NaN	NaN	NaN	2.209	0.264	0.207	NaN	NaN	NaN	NaN	NaN	NaN	NaN	NaN	NaN	2.132	0.844	0.621	2.13	0.655	0.644	2.122	0.522	0.575	2.141	0.411	0.573	2.164	0.246	0.608	NaN	NaN	NaN
259	1.295	2.255	0.92	0.46	NaN	NaN	NaN	2.191	0.82	0.254	2.157	0.655	0.209	2.16	0.507	0.262	NaN	NaN	NaN	2.209	0.264	0.207	NaN	NaN	NaN	NaN	NaN	NaN	NaN	NaN	NaN	2.132	0.843	0.621	2.13	0.655	0.644	2.121	0.522	0.575	2.141	0.411	0.573	2.164	0.246	0.608	NaN	NaN	NaN
260	1.3	2.255	0.92	0.46	NaN	NaN	NaN	2.192	0.82	0.255	2.157	0.655	0.21	2.158	0.508	0.262	NaN	NaN	NaN	2.209	0.265	0.207	NaN	NaN	NaN	NaN	NaN	NaN	NaN	NaN	NaN	2.131	0.843	0.621	2.131	0.656	0.645	2.121	0.522	0.575	2.14	0.411	0.574	2.163	0.246	0.608	NaN	NaN	NaN
261	1.305	2.255	0.92	0.461	NaN	NaN	NaN	2.191	0.82	0.255	2.157	0.655	0.21	2.156	0.509	0.262	NaN	NaN	NaN	2.209	0.265	0.207	NaN	NaN	NaN	NaN	NaN	NaN	NaN	NaN	NaN	2.131	0.843	0.622	2.131	0.656	0.645	2.121	0.522	0.576	2.14	0.411	0.574	2.163	0.246	0.608	NaN	NaN	NaN
262	1.31	2.255	0.919	0.461	NaN	NaN	NaN	2.191	0.82	0.255	2.157	0.655	0.21	2.154	0.51	0.262	NaN	NaN	NaN	2.209	0.265	0.207	NaN	NaN	NaN	NaN	NaN	NaN	NaN	NaN	NaN	2.132	0.843	0.622	2.131	0.656	0.646	2.121	0.522	0.576	2.14	0.41	0.574	2.163	0.247	0.607	NaN	NaN	NaN
263	1.315	2.255	0.92	0.461	NaN	NaN	NaN	2.191	0.819	0.255	2.157	0.655	0.21	2.153	0.511	0.262	NaN	NaN	NaN	2.209	0.265	0.208	NaN	NaN	NaN	NaN	NaN	NaN	NaN	NaN	NaN	2.132	0.843	0.623	2.132	0.656	0.646	2.121	0.522	0.577	2.14	0.41	0.574	2.163	0.247	0.607	NaN	NaN	NaN
264	1.32	2.256	0.92	0.462	NaN	NaN	NaN	2.191	0.819	0.256	2.157	0.655	0.21	2.152	0.511	0.262	NaN	NaN	NaN	2.209	0.265	0.208	NaN	NaN	NaN	NaN	NaN	NaN	NaN	NaN	NaN	2.132	0.843	0.623	2.131	0.655	0.647	2.121	0.522	0.577	2.14	0.41	0.574	2.163	0.247	0.607	NaN	NaN	NaN
265	1.325	2.256	0.92	0.463	NaN	NaN	NaN	2.191	0.819	0.256	2.157	0.655	0.211	2.151	0.511	0.262	NaN	NaN	NaN	2.21	0.265	0.208	NaN	NaN	NaN	NaN	NaN	NaN	NaN	NaN	NaN	2.132	0.843	0.624	2.129	0.653	0.646	2.121	0.522	0.578	2.14	0.41	0.575	2.163	0.247	0.607	NaN	NaN	NaN
266	1.33	2.256	0.92	0.463	NaN	NaN	NaN	2.191	0.819	0.257	2.157	0.655	0.212	2.152	0.511	0.263	NaN	NaN	NaN	2.21	0.265	0.208	NaN	NaN	NaN	NaN	NaN	NaN	NaN	NaN	NaN	2.132	0.843	0.624	2.129	0.653	0.647	2.121	0.522	0.578	2.14	0.409	0.575	2.163	0.247	0.607	NaN	NaN	NaN
267	1.335	2.256	0.92	0.463	NaN	NaN	NaN	2.191	0.819	0.257	2.157	0.655	0.212	2.152	0.511	0.263	NaN	NaN	NaN	2.21	0.266	0.208	NaN	NaN	NaN	NaN	NaN	NaN	NaN	NaN	NaN	2.132	0.843	0.624	2.129	0.653	0.647	2.121	0.522	0.578	2.139	0.408	0.575	2.163	0.246	0.607	NaN	NaN	NaN
268	1.34	2.256	0.92	0.464	NaN	NaN	NaN	2.191	0.819	0.258	2.157	0.655	0.212	2.153	0.511	0.263	NaN	NaN	NaN	2.21	0.266	0.209	NaN	NaN	NaN	NaN	NaN	NaN	NaN	NaN	NaN	2.132	0.843	0.625	2.129	0.653	0.648	2.121	0.522	0.578	2.139	0.408	0.575	2.163	0.246	0.607	NaN	NaN	NaN
269	1.345	2.256	0.92	0.464	NaN	NaN	NaN	2.191	0.82	0.258	2.157	0.655	0.213	2.154	0.51	0.264	NaN	NaN	NaN	2.21	0.266	0.209	NaN	NaN	NaN	NaN	NaN	NaN	NaN	NaN	NaN	2.132	0.843	0.625	2.129	0.653	0.648	2.118	0.523	0.58	2.138	0.408	0.575	2.163	0.246	0.608	NaN	NaN	NaN
270	1.35	2.256	0.92	0.465	NaN	NaN	NaN	2.192	0.82	0.259	2.157	0.654	0.213	2.155	0.51	0.264	NaN	NaN	NaN	2.21	0.266	0.209	NaN	NaN	NaN	NaN	NaN	NaN	NaN	NaN	NaN	2.132	0.843	0.626	2.129	0.653	0.648	2.111	0.525	0.583	2.138	0.408	0.575	2.163	0.245	0.608	NaN	NaN	NaN
271	1.355	2.256	0.92	0.465	NaN	NaN	NaN	2.192	0.82	0.259	2.157	0.654	0.213	2.156	0.51	0.264	NaN	NaN	NaN	2.21	0.266	0.209	NaN	NaN	NaN	NaN	NaN	NaN	NaN	NaN	NaN	2.132	0.843	0.626	2.129	0.654	0.649	2.109	0.526	0.584	2.138	0.408	0.575	2.163	0.246	0.608	NaN	NaN	NaN
272	1.36	2.256	0.92	0.466	NaN	NaN	NaN	2.192	0.821	0.26	2.158	0.655	0.214	2.157	0.509	0.265	NaN	NaN	NaN	2.21	0.266	0.21	NaN	NaN	NaN	NaN	NaN	NaN	NaN	NaN	NaN	2.132	0.842	0.627	2.13	0.654	0.649	2.112	0.525	0.584	2.138	0.408	0.575	2.162	0.247	0.608	NaN	NaN	NaN
273	1.365	2.256	0.92	0.466	NaN	NaN	NaN	2.193	0.821	0.26	2.158	0.655	0.214	2.157	0.509	0.265	NaN	NaN	NaN	2.21	0.266	0.21	NaN	NaN	NaN	NaN	NaN	NaN	NaN	NaN	NaN	2.132	0.842	0.627	2.13	0.654	0.65	2.118	0.523	0.582	2.138	0.408	0.575	2.162	0.247	0.608	NaN	NaN	NaN
274	1.37	2.256	0.92	0.467	NaN	NaN	NaN	2.193	0.821	0.261	2.157	0.654	0.214	2.159	0.508	0.266	NaN	NaN	NaN	2.21	0.266	0.21	NaN	NaN	NaN	NaN	NaN	NaN	NaN	NaN	NaN	2.132	0.842	0.627	2.13	0.654	0.65	2.12	0.523	0.582	2.137	0.408	0.576	2.162	0.247	0.608	NaN	NaN	NaN
275	1.375	2.256	0.92	0.467	NaN	NaN	NaN	2.193	0.821	0.261	2.157	0.654	0.215	2.161	0.508	0.267	NaN	NaN	NaN	2.21	0.267	0.21	NaN	NaN	NaN	NaN	NaN	NaN	NaN	NaN	NaN	2.132	0.842	0.628	2.13	0.654	0.65	2.12	0.523	0.582	2.137	0.408	0.576	2.161	0.247	0.608	NaN	NaN	NaN
276	1.38	2.256	0.92	0.468	NaN	NaN	NaN	2.194	0.821	0.261	2.157	0.654	0.215	2.163	0.507	0.267	NaN	NaN	NaN	2.21	0.267	0.21	NaN	NaN	NaN	NaN	NaN	NaN	NaN	NaN	NaN	2.132	0.842	0.628	2.129	0.654	0.651	2.12	0.523	0.582	2.137	0.408	0.576	2.161	0.246	0.609	NaN	NaN	NaN
277	1.385	2.256	0.92	0.468	NaN	NaN	NaN	2.194	0.821	0.261	2.157	0.654	0.215	2.165	0.506	0.268	NaN	NaN	NaN	2.21	0.267	0.21	NaN	NaN	NaN	NaN	NaN	NaN	NaN	NaN	NaN	2.132	0.842	0.629	2.129	0.654	0.651	2.12	0.523	0.583	2.137	0.408	0.576	2.161	0.245	0.609	NaN	NaN	NaN
278	1.39	2.256	0.92	0.469	NaN	NaN	NaN	2.194	0.821	0.262	2.157	0.654	0.216	2.166	0.506	0.268	NaN	NaN	NaN	2.21	0.267	0.21	NaN	NaN	NaN	NaN	NaN	NaN	NaN	NaN	NaN	2.132	0.842	0.629	2.128	0.653	0.652	2.12	0.523	0.583	2.137	0.408	0.576	2.162	0.244	0.61	NaN	NaN	NaN
279	1.395	2.256	0.92	0.47	NaN	NaN	NaN	2.194	0.821	0.262	2.157	0.654	0.216	2.166	0.506	0.269	NaN	NaN	NaN	2.21	0.267	0.211	NaN	NaN	NaN	NaN	NaN	NaN	NaN	NaN	NaN	2.131	0.842	0.629	2.128	0.653	0.652	2.12	0.523	0.583	2.137	0.407	0.576	2.162	0.244	0.61	NaN	NaN	NaN
280	1.4	2.256	0.919	0.47	NaN	NaN	NaN	2.194	0.821	0.262	2.157	0.654	0.216	2.167	0.506	0.269	NaN	NaN	NaN	2.21	0.267	0.211	NaN	NaN	NaN	NaN	NaN	NaN	NaN	NaN	NaN	2.131	0.842	0.63	2.128	0.652	0.652	2.12	0.523	0.584	2.137	0.407	0.576	2.162	0.244	0.61	NaN	NaN	NaN
281	1.405	2.256	0.919	0.471	NaN	NaN	NaN	2.194	0.821	0.263	2.157	0.654	0.217	2.166	0.506	0.269	NaN	NaN	NaN	2.209	0.267	0.211	NaN	NaN	NaN	NaN	NaN	NaN	NaN	NaN	NaN	2.131	0.842	0.63	2.127	0.652	0.653	2.12	0.522	0.584	2.137	0.407	0.577	2.162	0.244	0.61	NaN	NaN	NaN
282	1.41	2.256	0.92	0.471	NaN	NaN	NaN	2.194	0.821	0.263	2.156	0.655	0.217	2.166	0.507	0.269	NaN	NaN	NaN	2.209	0.267	0.211	NaN	NaN	NaN	NaN	NaN	NaN	NaN	NaN	NaN	2.131	0.842	0.631	2.127	0.652	0.653	2.12	0.522	0.583	2.136	0.407	0.577	2.161	0.244	0.61	NaN	NaN	NaN
283	1.415	2.256	0.919	0.472	NaN	NaN	NaN	2.194	0.821	0.263	2.156	0.655	0.217	2.165	0.507	0.269	NaN	NaN	NaN	2.209	0.267	0.211	NaN	NaN	NaN	NaN	NaN	NaN	NaN	NaN	NaN	2.131	0.842	0.631	2.127	0.652	0.653	2.119	0.521	0.583	2.136	0.407	0.578	2.16	0.245	0.61	NaN	NaN	NaN
284	1.42	2.256	0.919	0.472	NaN	NaN	NaN	2.194	0.821	0.264	2.156	0.654	0.217	2.164	0.507	0.269	NaN	NaN	NaN	2.209	0.267	0.211	NaN	NaN	NaN	NaN	NaN	NaN	NaN	NaN	NaN	2.131	0.842	0.632	2.127	0.652	0.653	2.119	0.521	0.584	2.136	0.407	0.578	2.16	0.245	0.61	NaN	NaN	NaN
285	1.425	2.256	0.919	0.473	NaN	NaN	NaN	2.194	0.821	0.264	2.155	0.652	0.217	2.163	0.508	0.269	NaN	NaN	NaN	2.209	0.267	0.211	NaN	NaN	NaN	NaN	NaN	NaN	NaN	NaN	NaN	2.131	0.842	0.632	2.127	0.652	0.654	2.119	0.521	0.584	2.137	0.407	0.579	2.159	0.244	0.61	NaN	NaN	NaN
286	1.43	2.256	0.919	0.473	NaN	NaN	NaN	2.194	0.821	0.265	2.154	0.652	0.217	2.161	0.509	0.269	NaN	NaN	NaN	2.209	0.267	0.211	NaN	NaN	NaN	NaN	NaN	NaN	NaN	NaN	NaN	2.131	0.841	0.633	2.127	0.651	0.654	2.119	0.521	0.584	2.136	0.406	0.579	2.159	0.244	0.611	NaN	NaN	NaN
287	1.435	2.256	0.919	0.474	NaN	NaN	NaN	2.194	0.821	0.266	2.155	0.653	0.218	2.16	0.509	0.269	NaN	NaN	NaN	2.209	0.267	0.211	NaN	NaN	NaN	NaN	NaN	NaN	NaN	NaN	NaN	2.131	0.841	0.633	2.126	0.651	0.654	2.119	0.52	0.584	2.136	0.406	0.579	2.159	0.243	0.611	NaN	NaN	NaN
288	1.44	2.255	0.919	0.474	NaN	NaN	NaN	2.194	0.821	0.266	2.155	0.654	0.218	2.159	0.509	0.269	NaN	NaN	NaN	2.209	0.267	0.211	NaN	NaN	NaN	NaN	NaN	NaN	NaN	NaN	NaN	2.13	0.841	0.634	2.125	0.651	0.654	2.116	0.522	0.586	2.136	0.405	0.579	2.158	0.243	0.611	NaN	NaN	NaN
289	1.445	2.255	0.919	0.475	NaN	NaN	NaN	2.194	0.821	0.267	2.155	0.654	0.219	2.159	0.51	0.269	NaN	NaN	NaN	2.208	0.267	0.211	NaN	NaN	NaN	NaN	NaN	NaN	NaN	NaN	NaN	2.13	0.841	0.634	2.126	0.651	0.654	2.108	0.524	0.589	2.136	0.404	0.58	2.158	0.243	0.612	NaN	NaN	NaN
290	1.45	2.256	0.919	0.475	NaN	NaN	NaN	2.194	0.821	0.267	2.155	0.654	0.219	2.158	0.51	0.269	NaN	NaN	NaN	2.208	0.268	0.211	NaN	NaN	NaN	NaN	NaN	NaN	NaN	NaN	NaN	2.131	0.841	0.635	2.127	0.651	0.655	2.109	0.524	0.588	2.135	0.404	0.579	2.158	0.243	0.612	NaN	NaN	NaN
291	1.455	2.256	0.919	0.476	NaN	NaN	NaN	2.194	0.821	0.268	2.156	0.655	0.22	2.158	0.51	0.268	NaN	NaN	NaN	2.208	0.268	0.211	NaN	NaN	NaN	NaN	NaN	NaN	NaN	NaN	NaN	2.131	0.841	0.635	2.127	0.651	0.655	2.116	0.52	0.586	2.135	0.404	0.579	2.158	0.243	0.612	NaN	NaN	NaN
292	1.46	2.256	0.919	0.477	NaN	NaN	NaN	2.194	0.821	0.269	2.156	0.656	0.22	2.158	0.51	0.268	NaN	NaN	NaN	2.208	0.268	0.211	NaN	NaN	NaN	NaN	NaN	NaN	NaN	NaN	NaN	2.131	0.841	0.636	2.127	0.651	0.655	2.117	0.52	0.585	2.135	0.404	0.579	2.158	0.243	0.612	NaN	NaN	NaN
293	1.465	2.256	0.919	0.477	NaN	NaN	NaN	2.194	0.821	0.269	2.156	0.655	0.22	2.157	0.51	0.268	NaN	NaN	NaN	2.208	0.268	0.211	NaN	NaN	NaN	NaN	NaN	NaN	NaN	NaN	NaN	2.13	0.841	0.636	2.126	0.651	0.656	2.117	0.519	0.585	2.134	0.404	0.579	2.158	0.243	0.612	NaN	NaN	NaN
294	1.47	2.255	0.919	0.477	NaN	NaN	NaN	2.194	0.821	0.269	2.155	0.655	0.22	2.156	0.511	0.269	NaN	NaN	NaN	2.209	0.268	0.212	NaN	NaN	NaN	NaN	NaN	NaN	NaN	NaN	NaN	2.13	0.841	0.637	2.126	0.65	0.656	2.118	0.521	0.586	2.134	0.404	0.579	2.158	0.243	0.612	NaN	NaN	NaN
295	1.475	2.255	0.919	0.478	NaN	NaN	NaN	2.194	0.821	0.269	2.155	0.655	0.221	2.155	0.511	0.269	NaN	NaN	NaN	2.209	0.268	0.212	NaN	NaN	NaN	NaN	NaN	NaN	NaN	NaN	NaN	2.13	0.841	0.637	2.125	0.649	0.657	2.12	0.523	0.589	2.134	0.404	0.579	2.157	0.242	0.612	NaN	NaN	NaN
296	1.48	2.255	0.919	0.479	NaN	NaN	NaN	2.194	0.821	0.27	2.155	0.655	0.222	2.154	0.512	0.269	NaN	NaN	NaN	2.209	0.268	0.212	NaN	NaN	NaN	NaN	NaN	NaN	NaN	NaN	NaN	2.13	0.841	0.638	2.124	0.649	0.657	2.12	0.524	0.59	2.134	0.404	0.579	2.157	0.242	0.612	NaN	NaN	NaN
297	1.485	2.255	0.919	0.479	NaN	NaN	NaN	2.194	0.821	0.27	2.155	0.654	0.222	2.153	0.512	0.269	NaN	NaN	NaN	2.209	0.268	0.212	NaN	NaN	NaN	NaN	NaN	NaN	NaN	NaN	NaN	2.13	0.841	0.638	2.124	0.649	0.657	2.12	0.524	0.59	2.133	0.404	0.579	2.157	0.242	0.612	NaN	NaN	NaN
298	1.49	2.255	0.919	0.479	NaN	NaN	NaN	2.194	0.821	0.27	2.155	0.654	0.223	2.153	0.512	0.27	NaN	NaN	NaN	2.209	0.269	0.213	NaN	NaN	NaN	NaN	NaN	NaN	NaN	NaN	NaN	2.13	0.841	0.639	2.124	0.648	0.658	2.119	0.523	0.59	2.133	0.404	0.579	2.157	0.242	0.612	NaN	NaN	NaN
299	1.495	2.255	0.919	0.48	NaN	NaN	NaN	2.194	0.821	0.27	2.155	0.655	0.223	2.153	0.512	0.271	NaN	NaN	NaN	2.209	0.269	0.213	NaN	NaN	NaN	NaN	NaN	NaN	NaN	NaN	NaN	2.13	0.84	0.639	2.124	0.649	0.658	2.118	0.521	0.588	2.133	0.404	0.579	2.157	0.242	0.612	NaN	NaN	NaN
300	1.5	2.255	0.919	0.481	NaN	NaN	NaN	2.194	0.822	0.271	2.155	0.655	0.223	2.154	0.512	0.272	NaN	NaN	NaN	2.209	0.269	0.213	NaN	NaN	NaN	NaN	NaN	NaN	NaN	NaN	NaN	2.13	0.84	0.639	2.124	0.649	0.658	2.117	0.52	0.587	2.133	0.404	0.579	2.157	0.242	0.612	NaN	NaN	NaN
301	1.505	2.255	0.919	0.481	NaN	NaN	NaN	2.194	0.822	0.271	2.155	0.655	0.224	2.156	0.511	0.272	NaN	NaN	NaN	2.209	0.269	0.213	NaN	NaN	NaN	NaN	NaN	NaN	NaN	NaN	NaN	2.13	0.84	0.64	2.124	0.649	0.659	2.117	0.52	0.587	2.133	0.404	0.579	2.157	0.241	0.612	NaN	NaN	NaN
302	1.51	2.255	0.919	0.481	NaN	NaN	NaN	2.194	0.823	0.272	2.155	0.655	0.224	2.16	0.51	0.273	NaN	NaN	NaN	2.209	0.269	0.213	NaN	NaN	NaN	NaN	NaN	NaN	NaN	NaN	NaN	2.129	0.84	0.64	2.124	0.649	0.66	2.117	0.52	0.587	2.132	0.404	0.58	2.156	0.242	0.612	NaN	NaN	NaN
303	1.515	2.255	0.918	0.482	NaN	NaN	NaN	2.194	0.823	0.272	2.155	0.656	0.224	2.162	0.509	0.274	NaN	NaN	NaN	2.209	0.269	0.213	NaN	NaN	NaN	NaN	NaN	NaN	NaN	NaN	NaN	2.129	0.84	0.641	2.124	0.65	0.66	2.116	0.519	0.588	2.132	0.404	0.58	2.156	0.243	0.612	NaN	NaN	NaN
304	1.52	2.254	0.918	0.483	NaN	NaN	NaN	2.194	0.823	0.273	2.155	0.656	0.225	2.164	0.508	0.274	NaN	NaN	NaN	2.209	0.269	0.214	NaN	NaN	NaN	NaN	NaN	NaN	NaN	NaN	NaN	2.129	0.84	0.641	2.124	0.65	0.66	2.116	0.519	0.588	2.132	0.404	0.58	2.155	0.241	0.612	NaN	NaN	NaN
305	1.525	2.254	0.918	0.483	NaN	NaN	NaN	2.194	0.823	0.273	2.155	0.656	0.225	2.165	0.508	0.275	NaN	NaN	NaN	2.209	0.269	0.214	NaN	NaN	NaN	NaN	NaN	NaN	NaN	NaN	NaN	2.129	0.84	0.641	2.124	0.65	0.661	2.116	0.519	0.588	2.132	0.404	0.582	2.155	0.241	0.612	NaN	NaN	NaN
306	1.53	2.254	0.918	0.484	NaN	NaN	NaN	2.194	0.823	0.274	2.155	0.656	0.225	2.165	0.508	0.275	NaN	NaN	NaN	2.209	0.269	0.214	NaN	NaN	NaN	NaN	NaN	NaN	NaN	NaN	NaN	2.129	0.84	0.642	2.125	0.651	0.661	2.116	0.519	0.589	2.132	0.404	0.582	2.154	0.242	0.612	NaN	NaN	NaN
307	1.535	2.255	0.919	0.484	NaN	NaN	NaN	2.193	0.823	0.274	2.154	0.656	0.225	2.165	0.508	0.275	NaN	NaN	NaN	2.209	0.269	0.214	NaN	NaN	NaN	NaN	NaN	NaN	NaN	NaN	NaN	2.129	0.84	0.643	2.125	0.651	0.662	2.116	0.519	0.589	2.132	0.404	0.583	2.154	0.241	0.612	NaN	NaN	NaN
308	1.54	2.255	0.919	0.485	NaN	NaN	NaN	2.193	0.823	0.275	2.154	0.656	0.225	2.163	0.508	0.275	NaN	NaN	NaN	2.209	0.269	0.214	NaN	NaN	NaN	NaN	NaN	NaN	NaN	NaN	NaN	2.129	0.84	0.643	2.125	0.651	0.662	2.116	0.519	0.59	2.133	0.405	0.583	2.154	0.241	0.612	NaN	NaN	NaN
309	1.545	2.254	0.918	0.485	NaN	NaN	NaN	2.193	0.823	0.275	2.154	0.656	0.225	2.162	0.509	0.275	NaN	NaN	NaN	2.209	0.269	0.215	NaN	NaN	NaN	NaN	NaN	NaN	NaN	NaN	NaN	2.128	0.84	0.644	2.125	0.651	0.663	2.116	0.519	0.59	2.133	0.404	0.584	2.154	0.241	0.612	NaN	NaN	NaN
310	1.55	2.254	0.918	0.486	NaN	NaN	NaN	2.192	0.823	0.276	2.154	0.656	0.226	2.161	0.509	0.275	NaN	NaN	NaN	2.209	0.27	0.215	NaN	NaN	NaN	NaN	NaN	NaN	NaN	NaN	NaN	2.128	0.839	0.644	2.125	0.651	0.663	2.116	0.518	0.591	2.133	0.404	0.584	2.154	0.241	0.612	NaN	NaN	NaN
311	1.555	2.254	0.918	0.486	NaN	NaN	NaN	2.192	0.823	0.276	2.154	0.657	0.226	2.16	0.509	0.275	NaN	NaN	NaN	2.209	0.27	0.215	NaN	NaN	NaN	NaN	NaN	NaN	NaN	NaN	NaN	2.128	0.839	0.644	2.125	0.65	0.663	2.116	0.518	0.591	2.133	0.405	0.584	2.154	0.241	0.612	NaN	NaN	NaN
312	1.56	2.254	0.918	0.487	NaN	NaN	NaN	2.192	0.823	0.276	2.155	0.657	0.227	2.159	0.51	0.275	NaN	NaN	NaN	2.209	0.27	0.215	NaN	NaN	NaN	NaN	NaN	NaN	NaN	NaN	NaN	2.128	0.839	0.645	2.124	0.649	0.664	2.114	0.519	0.593	2.133	0.405	0.585	2.154	0.241	0.612	NaN	NaN	NaN
313	1.565	2.254	0.918	0.488	NaN	NaN	NaN	2.191	0.822	0.277	2.155	0.657	0.227	2.158	0.51	0.275	NaN	NaN	NaN	2.209	0.27	0.215	NaN	NaN	NaN	NaN	NaN	NaN	NaN	NaN	NaN	2.128	0.839	0.646	2.123	0.649	0.664	2.108	0.52	0.595	2.133	0.405	0.585	2.154	0.241	0.612	NaN	NaN	NaN
314	1.57	2.254	0.918	0.488	NaN	NaN	NaN	2.191	0.822	0.277	2.155	0.658	0.227	2.157	0.51	0.275	NaN	NaN	NaN	2.209	0.27	0.215	NaN	NaN	NaN	NaN	NaN	NaN	NaN	NaN	NaN	2.128	0.839	0.646	2.123	0.648	0.665	2.107	0.52	0.596	2.133	0.405	0.585	2.154	0.241	0.612	NaN	NaN	NaN
315	1.575	2.254	0.918	0.489	NaN	NaN	NaN	2.19	0.822	0.277	2.155	0.658	0.228	2.155	0.511	0.275	NaN	NaN	NaN	2.209	0.271	0.216	NaN	NaN	NaN	NaN	NaN	NaN	NaN	NaN	NaN	2.128	0.839	0.646	2.123	0.648	0.665	2.107	0.52	0.596	2.133	0.405	0.585	2.154	0.241	0.613	NaN	NaN	NaN
316	1.58	2.254	0.918	0.489	NaN	NaN	NaN	2.19	0.822	0.277	2.155	0.658	0.229	2.154	0.511	0.275	NaN	NaN	NaN	2.209	0.271	0.216	NaN	NaN	NaN	NaN	NaN	NaN	NaN	NaN	NaN	2.128	0.839	0.647	2.123	0.648	0.665	2.108	0.519	0.596	2.133	0.405	0.585	2.154	0.24	0.613	NaN	NaN	NaN
317	1.585	2.253	0.917	0.49	NaN	NaN	NaN	2.19	0.822	0.278	2.155	0.658	0.229	2.153	0.512	0.275	NaN	NaN	NaN	2.208	0.271	0.216	NaN	NaN	NaN	NaN	NaN	NaN	NaN	NaN	NaN	2.128	0.839	0.648	2.123	0.648	0.666	2.11	0.519	0.596	2.133	0.405	0.586	2.154	0.24	0.614	NaN	NaN	NaN
318	1.59	2.253	0.917	0.49	NaN	NaN	NaN	2.191	0.823	0.278	2.154	0.659	0.229	2.152	0.512	0.275	NaN	NaN	NaN	2.208	0.271	0.216	NaN	NaN	NaN	NaN	NaN	NaN	NaN	NaN	NaN	2.128	0.839	0.648	2.123	0.648	0.666	2.114	0.518	0.595	2.133	0.405	0.586	2.154	0.24	0.614	NaN	NaN	NaN
319	1.595	2.253	0.917	0.491	NaN	NaN	NaN	2.191	0.823	0.279	2.154	0.659	0.23	2.151	0.513	0.274	NaN	NaN	NaN	2.208	0.271	0.216	NaN	NaN	NaN	NaN	NaN	NaN	NaN	NaN	NaN	2.128	0.838	0.649	2.124	0.648	0.666	2.115	0.518	0.595	2.133	0.405	0.586	2.154	0.24	0.615	NaN	NaN	NaN
320	1.6	2.253	0.917	0.491	NaN	NaN	NaN	2.191	0.823	0.279	2.154	0.659	0.23	2.149	0.514	0.274	NaN	NaN	NaN	2.208	0.271	0.216	NaN	NaN	NaN	NaN	NaN	NaN	NaN	NaN	NaN	2.128	0.838	0.649	2.124	0.648	0.666	2.115	0.518	0.595	2.133	0.405	0.586	2.154	0.24	0.615	NaN	NaN	NaN
321	1.605	2.254	0.917	0.492	NaN	NaN	NaN	2.191	0.824	0.279	2.154	0.659	0.23	2.149	0.514	0.274	NaN	NaN	NaN	2.208	0.272	0.217	NaN	NaN	NaN	NaN	NaN	NaN	NaN	NaN	NaN	2.128	0.838	0.649	2.124	0.648	0.666	2.115	0.518	0.594	2.133	0.405	0.586	2.154	0.239	0.615	NaN	NaN	NaN
322	1.61	2.253	0.917	0.492	NaN	NaN	NaN	2.191	0.824	0.28	2.153	0.66	0.231	2.149	0.514	0.274	NaN	NaN	NaN	2.208	0.272	0.217	NaN	NaN	NaN	NaN	NaN	NaN	NaN	NaN	NaN	2.128	0.838	0.65	2.124	0.648	0.666	2.115	0.518	0.594	2.133	0.406	0.586	2.154	0.239	0.615	NaN	NaN	NaN
323	1.615	2.253	0.917	0.493	NaN	NaN	NaN	2.191	0.824	0.28	2.153	0.66	0.231	2.149	0.514	0.274	NaN	NaN	NaN	2.207	0.272	0.217	NaN	NaN	NaN	2.096	0.004	0.186	NaN	NaN	NaN	2.128	0.838	0.651	2.124	0.648	0.667	2.115	0.517	0.594	2.133	0.406	0.586	2.154	0.239	0.615	NaN	NaN	NaN
324	1.62	2.253	0.916	0.493	NaN	NaN	NaN	2.191	0.825	0.28	2.152	0.66	0.231	2.149	0.514	0.274	NaN	NaN	NaN	2.207	0.272	0.217	NaN	NaN	NaN	2.096	0.004	0.186	NaN	NaN	NaN	2.128	0.838	0.651	2.124	0.648	0.667	2.115	0.517	0.594	2.133	0.406	0.587	2.154	0.239	0.615	NaN	NaN	NaN
325	1.625	2.253	0.916	0.494	NaN	NaN	NaN	2.191	0.825	0.281	2.151	0.66	0.231	2.149	0.514	0.274	NaN	NaN	NaN	2.207	0.272	0.217	NaN	NaN	NaN	2.096	0.004	0.186	NaN	NaN	NaN	2.128	0.838	0.651	2.124	0.647	0.668	2.115	0.517	0.595	2.133	0.406	0.587	2.154	0.239	0.616	NaN	NaN	NaN
326	1.63	2.253	0.916	0.494	NaN	NaN	NaN	2.191	0.826	0.281	2.151	0.66	0.231	2.149	0.514	0.274	NaN	NaN	NaN	2.207	0.272	0.217	NaN	NaN	NaN	2.096	0.004	0.186	NaN	NaN	NaN	2.128	0.837	0.652	2.124	0.647	0.668	2.114	0.517	0.595	2.134	0.406	0.588	2.154	0.239	0.616	NaN	NaN	NaN
327	1.635	2.253	0.916	0.495	NaN	NaN	NaN	2.191	0.826	0.282	2.15	0.66	0.231	2.149	0.514	0.275	NaN	NaN	NaN	2.206	0.273	0.217	NaN	NaN	NaN	2.096	0.004	0.186	NaN	NaN	NaN	2.128	0.837	0.652	2.124	0.647	0.668	2.114	0.518	0.595	2.134	0.406	0.588	2.155	0.239	0.616	NaN	NaN	NaN
328	1.64	2.253	0.916	0.495	NaN	NaN	NaN	2.191	0.826	0.282	2.15	0.66	0.232	2.149	0.514	0.274	NaN	NaN	NaN	2.206	0.273	0.217	NaN	NaN	NaN	2.096	0.004	0.186	NaN	NaN	NaN	2.128	0.837	0.652	2.125	0.647	0.668	2.114	0.517	0.596	2.134	0.406	0.588	2.155	0.239	0.616	NaN	NaN	NaN
329	1.645	2.253	0.916	0.495	NaN	NaN	NaN	2.191	0.826	0.282	2.149	0.66	0.232	2.149	0.514	0.274	NaN	NaN	NaN	2.205	0.273	0.217	NaN	NaN	NaN	2.096	0.004	0.186	NaN	NaN	NaN	2.128	0.837	0.653	2.125	0.647	0.668	2.115	0.517	0.596	2.134	0.406	0.588	2.155	0.239	0.616	NaN	NaN	NaN
330	1.65	2.253	0.916	0.496	NaN	NaN	NaN	2.191	0.826	0.282	2.149	0.661	0.233	2.149	0.514	0.274	NaN	NaN	NaN	2.205	0.273	0.217	NaN	NaN	NaN	2.096	0.004	0.186	NaN	NaN	NaN	2.128	0.837	0.653	2.125	0.647	0.668	2.114	0.517	0.596	2.134	0.405	0.588	2.156	0.239	0.616	NaN	NaN	NaN
331	1.655	2.253	0.916	0.497	NaN	NaN	NaN	2.19	0.826	0.282	2.148	0.661	0.233	2.149	0.514	0.274	NaN	NaN	NaN	2.205	0.273	0.217	NaN	NaN	NaN	2.096	0.004	0.186	NaN	NaN	NaN	2.128	0.837	0.654	2.125	0.647	0.669	2.114	0.517	0.597	2.133	0.404	0.588	2.156	0.239	0.616	NaN	NaN	NaN
332	1.66	2.252	0.916	0.497	NaN	NaN	NaN	2.19	0.826	0.282	2.148	0.661	0.233	2.148	0.514	0.274	NaN	NaN	NaN	2.205	0.273	0.218	NaN	NaN	NaN	2.096	0.004	0.186	NaN	NaN	NaN	2.128	0.837	0.654	2.125	0.647	0.669	2.114	0.517	0.597	2.132	0.403	0.589	2.157	0.239	0.617	NaN	NaN	NaN
333	1.665	2.252	0.916	0.497	NaN	NaN	NaN	2.19	0.825	0.283	2.147	0.661	0.233	2.147	0.514	0.274	NaN	NaN	NaN	2.204	0.273	0.218	NaN	NaN	NaN	2.096	0.004	0.186	NaN	NaN	NaN	2.127	0.836	0.654	2.125	0.647	0.67	2.114	0.517	0.597	2.133	0.405	0.591	2.158	0.238	0.617	NaN	NaN	NaN
334	1.67	2.252	0.916	0.498	NaN	NaN	NaN	2.19	0.826	0.283	2.147	0.661	0.233	2.147	0.514	0.274	NaN	NaN	NaN	2.204	0.273	0.219	NaN	NaN	NaN	2.096	0.004	0.186	NaN	NaN	NaN	2.127	0.836	0.654	2.126	0.648	0.671	2.114	0.517	0.598	2.133	0.404	0.591	2.159	0.238	0.617	NaN	NaN	NaN
335	1.675	2.252	0.916	0.498	NaN	NaN	NaN	2.19	0.826	0.283	2.146	0.661	0.233	2.146	0.515	0.274	NaN	NaN	NaN	2.204	0.274	0.219	NaN	NaN	NaN	2.096	0.004	0.186	NaN	NaN	NaN	2.127	0.836	0.654	2.126	0.648	0.671	2.115	0.517	0.598	2.131	0.403	0.59	2.159	0.239	0.618	NaN	NaN	NaN
336	1.68	2.252	0.916	0.499	NaN	NaN	NaN	2.19	0.826	0.284	2.145	0.662	0.233	2.146	0.515	0.274	NaN	NaN	NaN	2.204	0.274	0.22	NaN	NaN	NaN	2.096	0.004	0.186	NaN	NaN	NaN	2.127	0.836	0.655	2.126	0.649	0.672	2.115	0.517	0.598	2.131	0.403	0.59	2.16	0.239	0.618	NaN	NaN	NaN
337	1.685	2.252	0.916	0.499	NaN	NaN	NaN	2.19	0.827	0.284	2.145	0.662	0.233	2.145	0.515	0.274	NaN	NaN	NaN	2.203	0.274	0.22	NaN	NaN	NaN	NaN	NaN	NaN	NaN	NaN	NaN	2.127	0.836	0.656	2.126	0.649	0.672	2.115	0.516	0.599	2.131	0.402	0.59	2.161	0.239	0.618	NaN	NaN	NaN
338	1.69	2.252	0.916	0.499	NaN	NaN	NaN	2.191	0.827	0.284	2.144	0.662	0.234	2.144	0.515	0.274	NaN	NaN	NaN	2.203	0.275	0.221	NaN	NaN	NaN	NaN	NaN	NaN	NaN	NaN	NaN	2.127	0.836	0.656	2.126	0.648	0.672	2.115	0.516	0.599	2.131	0.402	0.59	2.161	0.239	0.618	NaN	NaN	NaN
339	1.695	2.252	0.916	0.5	NaN	NaN	NaN	2.191	0.828	0.285	2.144	0.663	0.234	2.141	0.516	0.274	NaN	NaN	NaN	2.203	0.275	0.222	NaN	NaN	NaN	NaN	NaN	NaN	NaN	NaN	NaN	2.127	0.836	0.656	2.126	0.648	0.672	2.114	0.516	0.599	2.131	0.402	0.59	2.161	0.239	0.619	NaN	NaN	NaN
340	1.7	2.252	0.916	0.5	NaN	NaN	NaN	2.191	0.829	0.286	2.143	0.663	0.234	2.134	0.519	0.272	NaN	NaN	NaN	2.203	0.275	0.222	NaN	NaN	NaN	NaN	NaN	NaN	NaN	NaN	NaN	2.127	0.836	0.656	2.126	0.648	0.672	2.114	0.516	0.6	2.131	0.402	0.59	2.161	0.239	0.619	NaN	NaN	NaN
341	1.705	2.252	0.916	0.501	NaN	NaN	NaN	2.191	0.829	0.286	2.142	0.664	0.234	2.132	0.519	0.272	NaN	NaN	NaN	2.202	0.275	0.222	NaN	NaN	NaN	NaN	NaN	NaN	NaN	NaN	NaN	2.126	0.836	0.657	2.126	0.648	0.672	2.114	0.516	0.6	2.13	0.402	0.591	2.162	0.239	0.619	NaN	NaN	NaN
342	1.71	2.251	0.915	0.501	NaN	NaN	NaN	2.191	0.829	0.287	2.141	0.664	0.234	2.131	0.52	0.272	NaN	NaN	NaN	2.202	0.275	0.223	NaN	NaN	NaN	NaN	NaN	NaN	NaN	NaN	NaN	2.126	0.836	0.657	2.126	0.648	0.672	2.114	0.516	0.6	2.13	0.402	0.591	2.162	0.238	0.619	NaN	NaN	NaN
343	1.715	2.251	0.915	0.501	NaN	NaN	NaN	2.191	0.828	0.287	2.141	0.665	0.234	2.131	0.52	0.272	NaN	NaN	NaN	2.201	0.275	0.223	NaN	NaN	NaN	NaN	NaN	NaN	NaN	NaN	NaN	2.126	0.836	0.657	2.126	0.647	0.672	NaN	NaN	NaN	2.13	0.402	0.591	2.162	0.238	0.619	NaN	NaN	NaN
344	1.72	2.251	0.915	0.502	NaN	NaN	NaN	2.191	0.828	0.287	2.14	0.665	0.234	2.13	0.52	0.272	NaN	NaN	NaN	2.2	0.276	0.223	NaN	NaN	NaN	NaN	NaN	NaN	NaN	NaN	NaN	2.126	0.836	0.658	2.125	0.646	0.673	NaN	NaN	NaN	2.13	0.402	0.591	2.162	0.238	0.619	NaN	NaN	NaN
345	1.725	2.251	0.915	0.502	NaN	NaN	NaN	2.19	0.828	0.287	2.139	0.666	0.234	2.13	0.52	0.272	NaN	NaN	NaN	2.2	0.276	0.224	NaN	NaN	NaN	NaN	NaN	NaN	NaN	NaN	NaN	2.126	0.836	0.658	2.124	0.646	0.673	NaN	NaN	NaN	2.129	0.402	0.591	2.162	0.238	0.619	NaN	NaN	NaN
346	1.73	2.251	0.915	0.503	NaN	NaN	NaN	2.19	0.828	0.287	2.139	0.666	0.234	2.129	0.52	0.272	NaN	NaN	NaN	2.199	0.276	0.224	NaN	NaN	NaN	NaN	NaN	NaN	NaN	NaN	NaN	2.126	0.836	0.659	2.124	0.646	0.673	2.112	0.516	0.6	2.129	0.402	0.591	2.162	0.239	0.619	NaN	NaN	NaN
347	1.735	2.251	0.916	0.503	NaN	NaN	NaN	2.19	0.828	0.288	2.138	0.667	0.234	2.129	0.521	0.272	NaN	NaN	NaN	2.198	0.276	0.224	NaN	NaN	NaN	NaN	NaN	NaN	NaN	NaN	NaN	2.125	0.835	0.659	2.124	0.646	0.673	NaN	NaN	NaN	2.129	0.402	0.591	2.162	0.239	0.619	NaN	NaN	NaN
348	1.74	2.251	0.915	0.504	NaN	NaN	NaN	2.19	0.828	0.288	2.137	0.667	0.234	2.128	0.521	0.272	NaN	NaN	NaN	2.197	0.277	0.225	NaN	NaN	NaN	NaN	NaN	NaN	NaN	NaN	NaN	2.125	0.835	0.659	2.124	0.646	0.673	2.112	0.515	0.6	2.129	0.402	0.591	2.162	0.239	0.619	NaN	NaN	NaN
349	1.745	2.251	0.915	0.504	NaN	NaN	NaN	2.19	0.828	0.288	2.136	0.668	0.234	2.128	0.521	0.272	NaN	NaN	NaN	2.196	0.277	0.225	NaN	NaN	NaN	2.093	0.007	0.198	NaN	NaN	NaN	2.125	0.835	0.659	2.124	0.646	0.674	2.112	0.515	0.6	2.128	0.402	0.591	2.162	0.239	0.619	NaN	NaN	NaN
350	1.75	2.25	0.915	0.504	NaN	NaN	NaN	2.189	0.828	0.288	2.136	0.668	0.234	2.127	0.521	0.272	NaN	NaN	NaN	2.194	0.277	0.225	NaN	NaN	NaN	2.089	0.008	0.198	NaN	NaN	NaN	2.124	0.835	0.659	2.123	0.647	0.674	2.111	0.515	0.6	2.128	0.402	0.591	2.162	0.239	0.619	NaN	NaN	NaN
351	1.755	2.25	0.915	0.505	NaN	NaN	NaN	2.189	0.828	0.288	2.135	0.668	0.234	2.126	0.521	0.272	NaN	NaN	NaN	2.193	0.277	0.225	NaN	NaN	NaN	2.08	0.011	0.198	NaN	NaN	NaN	2.124	0.835	0.659	2.123	0.647	0.674	2.111	0.515	0.601	2.128	0.402	0.591	2.162	0.239	0.619	NaN	NaN	NaN
352	1.76	2.25	0.915	0.505	NaN	NaN	NaN	2.189	0.828	0.289	2.134	0.668	0.233	2.125	0.521	0.272	NaN	NaN	NaN	2.192	0.277	0.224	NaN	NaN	NaN	NaN	NaN	NaN	NaN	NaN	NaN	2.123	0.834	0.66	2.123	0.647	0.674	2.111	0.515	0.601	2.128	0.402	0.591	2.162	0.239	0.619	NaN	NaN	NaN
353	1.765	2.25	0.915	0.506	NaN	NaN	NaN	2.189	0.828	0.289	2.133	0.668	0.233	2.124	0.521	0.272	NaN	NaN	NaN	2.19	0.277	0.224	NaN	NaN	NaN	NaN	NaN	NaN	NaN	NaN	NaN	2.123	0.834	0.66	2.123	0.647	0.674	2.111	0.515	0.601	2.128	0.401	0.591	2.162	0.239	0.619	NaN	NaN	NaN
354	1.77	2.25	0.915	0.506	NaN	NaN	NaN	2.188	0.828	0.289	2.132	0.669	0.233	2.122	0.522	0.273	NaN	NaN	NaN	2.188	0.277	0.224	NaN	NaN	NaN	NaN	NaN	NaN	NaN	NaN	NaN	2.123	0.835	0.66	2.123	0.647	0.675	2.111	0.515	0.601	2.128	0.402	0.591	2.161	0.239	0.62	NaN	NaN	NaN
355	1.775	2.25	0.915	0.506	NaN	NaN	NaN	2.188	0.828	0.29	2.13	0.668	0.234	2.121	0.522	0.273	NaN	NaN	NaN	2.186	0.277	0.224	NaN	NaN	NaN	2.065	0.013	0.204	NaN	NaN	NaN	2.122	0.835	0.66	2.123	0.647	0.675	2.111	0.515	0.601	2.128	0.401	0.591	2.161	0.239	0.62	NaN	NaN	NaN
356	1.78	2.25	0.915	0.506	NaN	NaN	NaN	2.188	0.828	0.29	2.129	0.668	0.234	2.12	0.522	0.273	NaN	NaN	NaN	2.184	0.277	0.223	NaN	NaN	NaN	NaN	NaN	NaN	NaN	NaN	NaN	2.122	0.835	0.661	2.123	0.648	0.675	2.111	0.515	0.601	2.128	0.401	0.591	2.161	0.239	0.62	NaN	NaN	NaN
357	1.785	2.249	0.914	0.507	NaN	NaN	NaN	2.188	0.828	0.29	2.128	0.668	0.234	2.119	0.522	0.273	NaN	NaN	NaN	2.182	0.277	0.223	NaN	NaN	NaN	NaN	NaN	NaN	NaN	NaN	NaN	2.122	0.835	0.661	2.123	0.648	0.675	2.11	0.515	0.601	2.127	0.401	0.591	2.161	0.239	0.62	NaN	NaN	NaN
358	1.79	2.249	0.914	0.507	NaN	NaN	NaN	2.188	0.829	0.29	2.126	0.668	0.235	2.117	0.521	0.273	NaN	NaN	NaN	2.18	0.277	0.223	NaN	NaN	NaN	2.072	0.008	0.211	NaN	NaN	NaN	2.122	0.835	0.661	2.123	0.648	0.675	2.11	0.515	0.601	2.128	0.401	0.591	2.161	0.239	0.62	NaN	NaN	NaN
359	1.795	2.249	0.914	0.508	NaN	NaN	NaN	2.188	0.829	0.29	2.125	0.667	0.235	2.115	0.521	0.273	NaN	NaN	NaN	2.178	0.277	0.223	NaN	NaN	NaN	NaN	NaN	NaN	NaN	NaN	NaN	2.121	0.835	0.661	2.122	0.648	0.675	2.11	0.515	0.601	2.127	0.401	0.591	2.161	0.239	0.62	NaN	NaN	NaN
360	1.8	2.249	0.914	0.508	NaN	NaN	NaN	2.187	0.829	0.29	2.124	0.667	0.235	2.114	0.521	0.273	NaN	NaN	NaN	2.176	0.277	0.222	NaN	NaN	NaN	2.051	0.011	0.21	NaN	NaN	NaN	2.121	0.835	0.661	2.122	0.647	0.675	2.11	0.515	0.601	2.127	0.401	0.591	2.161	0.239	0.62	NaN	NaN	NaN
361	1.805	2.248	0.914	0.508	NaN	NaN	NaN	2.187	0.829	0.291	2.123	0.668	0.235	2.113	0.521	0.273	NaN	NaN	NaN	2.174	0.277	0.222	NaN	NaN	NaN	NaN	NaN	NaN	NaN	NaN	NaN	2.121	0.834	0.661	2.122	0.648	0.675	2.11	0.515	0.601	2.127	0.401	0.591	2.161	0.238	0.619	NaN	NaN	NaN
362	1.81	2.248	0.914	0.508	NaN	NaN	NaN	2.187	0.829	0.291	2.122	0.668	0.235	2.112	0.522	0.273	NaN	NaN	NaN	2.172	0.277	0.221	NaN	NaN	NaN	NaN	NaN	NaN	NaN	NaN	NaN	2.12	0.834	0.661	2.122	0.648	0.675	2.11	0.515	0.601	2.127	0.401	0.591	2.161	0.238	0.619	NaN	NaN	NaN
363	1.815	2.248	0.914	0.508	NaN	NaN	NaN	2.187	0.829	0.291	2.121	0.668	0.236	2.111	0.522	0.273	NaN	NaN	NaN	2.17	0.278	0.221	NaN	NaN	NaN	NaN	NaN	NaN	NaN	NaN	NaN	2.12	0.834	0.661	2.121	0.647	0.675	2.11	0.515	0.601	2.127	0.401	0.591	2.161	0.238	0.619	NaN	NaN	NaN
364	1.82	2.248	0.914	0.508	NaN	NaN	NaN	2.187	0.83	0.291	2.121	0.668	0.236	2.11	0.522	0.274	NaN	NaN	NaN	2.169	0.277	0.22	NaN	NaN	NaN	2.05	0.005	0.216	NaN	NaN	NaN	2.12	0.834	0.661	2.121	0.647	0.675	2.11	0.515	0.601	2.127	0.401	0.591	2.161	0.238	0.619	NaN	NaN	NaN
365	1.825	2.247	0.914	0.508	NaN	NaN	NaN	2.186	0.83	0.291	2.12	0.668	0.236	2.109	0.522	0.274	NaN	NaN	NaN	2.166	0.277	0.22	NaN	NaN	NaN	2.042	0.007	0.216	NaN	NaN	NaN	2.119	0.834	0.661	2.12	0.647	0.675	2.109	0.515	0.601	2.127	0.401	0.591	2.161	0.238	0.619	NaN	NaN	NaN
366	1.83	2.247	0.914	0.509	NaN	NaN	NaN	2.186	0.83	0.291	2.119	0.668	0.236	2.108	0.522	0.274	NaN	NaN	NaN	2.164	0.277	0.219	NaN	NaN	NaN	2.04	0.008	0.216	NaN	NaN	NaN	2.119	0.834	0.661	2.12	0.647	0.675	2.109	0.515	0.601	2.127	0.401	0.591	2.161	0.238	0.619	NaN	NaN	NaN
367	1.835	2.247	0.914	0.509	NaN	NaN	NaN	2.186	0.83	0.291	2.119	0.668	0.237	2.107	0.523	0.274	NaN	NaN	NaN	2.162	0.277	0.219	NaN	NaN	NaN	NaN	NaN	NaN	NaN	NaN	NaN	2.118	0.834	0.661	2.119	0.646	0.676	2.109	0.516	0.601	2.127	0.401	0.591	2.161	0.238	0.619	NaN	NaN	NaN
368	1.84	2.246	0.914	0.509	NaN	NaN	NaN	2.186	0.83	0.291	2.12	0.671	0.237	2.106	0.523	0.275	NaN	NaN	NaN	2.16	0.276	0.219	NaN	NaN	NaN	NaN	NaN	NaN	NaN	NaN	NaN	2.117	0.834	0.661	2.119	0.646	0.676	2.109	0.516	0.601	2.127	0.401	0.591	2.161	0.238	0.619	NaN	NaN	NaN
369	1.845	2.246	0.914	0.51	NaN	NaN	NaN	2.186	0.83	0.291	2.12	0.671	0.238	2.105	0.523	0.275	NaN	NaN	NaN	2.158	0.276	0.219	NaN	NaN	NaN	NaN	NaN	NaN	NaN	NaN	NaN	2.117	0.834	0.661	2.118	0.646	0.676	2.109	0.516	0.602	2.127	0.401	0.591	2.161	0.238	0.619	NaN	NaN	NaN
370	1.85	2.246	0.914	0.51	NaN	NaN	NaN	2.185	0.831	0.291	2.118	0.671	0.238	2.105	0.523	0.275	NaN	NaN	NaN	2.156	0.277	0.218	NaN	NaN	NaN	2.041	0.001	0.222	NaN	NaN	NaN	2.117	0.834	0.662	2.118	0.646	0.676	2.109	0.516	0.602	2.127	0.401	0.591	2.16	0.238	0.619	NaN	NaN	NaN
371	1.855	2.246	0.914	0.51	NaN	NaN	NaN	2.185	0.831	0.291	2.116	0.67	0.238	2.104	0.523	0.275	NaN	NaN	NaN	2.155	0.277	0.218	NaN	NaN	NaN	2.034	0.003	0.222	NaN	NaN	NaN	2.117	0.834	0.662	2.117	0.645	0.676	2.108	0.516	0.602	2.127	0.401	0.591	2.16	0.238	0.619	NaN	NaN	NaN
372	1.86	2.246	0.914	0.51	NaN	NaN	NaN	2.185	0.831	0.292	2.115	0.669	0.238	2.103	0.523	0.275	NaN	NaN	NaN	2.153	0.277	0.217	NaN	NaN	NaN	2.03	0.004	0.222	NaN	NaN	NaN	2.116	0.834	0.662	2.117	0.645	0.676	2.108	0.516	0.602	2.126	0.401	0.591	2.16	0.238	0.619	NaN	NaN	NaN
373	1.865	2.246	0.913	0.51	NaN	NaN	NaN	2.184	0.831	0.292	2.115	0.669	0.238	2.102	0.524	0.275	NaN	NaN	NaN	2.151	0.277	0.217	NaN	NaN	NaN	NaN	NaN	NaN	NaN	NaN	NaN	2.116	0.834	0.662	2.117	0.646	0.676	2.108	0.516	0.602	2.127	0.402	0.591	2.16	0.237	0.618	NaN	NaN	NaN
374	1.87	2.245	0.913	0.51	NaN	NaN	NaN	2.184	0.831	0.292	2.114	0.669	0.238	2.101	0.524	0.276	NaN	NaN	NaN	2.148	0.277	0.217	NaN	NaN	NaN	1.992	0.018	0.217	NaN	NaN	NaN	2.116	0.834	0.662	2.117	0.646	0.676	2.108	0.516	0.602	2.127	0.402	0.591	2.159	0.237	0.618	NaN	NaN	NaN
375	1.875	2.244	0.912	0.51	NaN	NaN	NaN	2.184	0.831	0.292	2.113	0.669	0.239	2.101	0.524	0.276	NaN	NaN	NaN	2.146	0.277	0.217	NaN	NaN	NaN	1.991	0.018	0.217	NaN	NaN	NaN	2.116	0.834	0.662	2.117	0.646	0.676	2.108	0.516	0.602	2.126	0.402	0.591	2.159	0.237	0.618	NaN	NaN	NaN
376	1.88	2.244	0.912	0.51	NaN	NaN	NaN	2.183	0.831	0.293	2.113	0.669	0.239	2.099	0.524	0.275	NaN	NaN	NaN	2.145	0.276	0.217	NaN	NaN	NaN	1.989	0.019	0.218	NaN	NaN	NaN	2.115	0.834	0.662	2.116	0.646	0.676	2.108	0.516	0.602	2.126	0.402	0.591	2.158	0.238	0.618	NaN	NaN	NaN
377	1.885	2.244	0.912	0.511	NaN	NaN	NaN	2.183	0.831	0.293	2.112	0.669	0.239	2.098	0.524	0.275	NaN	NaN	NaN	2.143	0.277	0.217	NaN	NaN	NaN	1.986	0.019	0.218	NaN	NaN	NaN	2.115	0.834	0.662	2.116	0.646	0.676	2.107	0.516	0.602	2.126	0.402	0.591	2.161	0.238	0.618	NaN	NaN	NaN
378	1.89	2.244	0.912	0.511	NaN	NaN	NaN	2.182	0.83	0.293	2.112	0.669	0.239	2.096	0.524	0.275	NaN	NaN	NaN	2.142	0.276	0.217	NaN	NaN	NaN	1.983	0.02	0.217	NaN	NaN	NaN	2.114	0.834	0.662	2.115	0.646	0.677	2.107	0.516	0.602	2.126	0.402	0.591	2.167	0.236	0.62	NaN	NaN	NaN
379	1.895	2.244	0.912	0.511	NaN	NaN	NaN	2.182	0.83	0.293	2.111	0.669	0.239	2.095	0.524	0.275	NaN	NaN	NaN	2.14	0.276	0.217	NaN	NaN	NaN	1.98	0.021	0.215	NaN	NaN	NaN	2.114	0.834	0.663	2.115	0.646	0.677	2.107	0.516	0.602	2.126	0.402	0.592	2.158	0.239	0.618	NaN	NaN	NaN
380	1.9	2.244	0.912	0.512	NaN	NaN	NaN	2.182	0.83	0.293	2.111	0.669	0.239	2.094	0.524	0.275	NaN	NaN	NaN	2.138	0.276	0.217	NaN	NaN	NaN	1.977	0.022	0.214	NaN	NaN	NaN	2.114	0.834	0.663	2.114	0.646	0.677	2.106	0.516	0.602	2.125	0.402	0.592	2.161	0.236	0.619	NaN	NaN	NaN
381	1.905	2.244	0.912	0.512	NaN	NaN	NaN	2.182	0.83	0.293	2.111	0.669	0.239	2.093	0.524	0.276	NaN	NaN	NaN	2.136	0.276	0.216	NaN	NaN	NaN	1.974	0.022	0.214	NaN	NaN	NaN	2.114	0.834	0.663	2.114	0.646	0.677	2.106	0.515	0.602	2.125	0.402	0.592	2.165	0.234	0.62	NaN	NaN	NaN
382	1.91	2.243	0.912	0.512	NaN	NaN	NaN	2.181	0.83	0.294	2.11	0.669	0.239	2.092	0.524	0.276	NaN	NaN	NaN	2.135	0.276	0.216	NaN	NaN	NaN	1.971	0.023	0.213	NaN	NaN	NaN	2.113	0.833	0.663	2.114	0.646	0.677	2.105	0.515	0.602	2.125	0.402	0.592	2.157	0.236	0.619	NaN	NaN	NaN
383	1.915	2.243	0.911	0.512	NaN	NaN	NaN	2.181	0.83	0.294	2.11	0.67	0.239	2.091	0.524	0.276	NaN	NaN	NaN	2.133	0.276	0.216	NaN	NaN	NaN	1.969	0.023	0.213	NaN	NaN	NaN	2.113	0.833	0.663	2.113	0.645	0.677	2.104	0.514	0.602	2.124	0.402	0.592	2.154	0.237	0.618	NaN	NaN	NaN
384	1.92	2.242	0.911	0.512	NaN	NaN	NaN	2.181	0.83	0.294	2.11	0.67	0.239	2.09	0.524	0.276	NaN	NaN	NaN	2.131	0.276	0.216	NaN	NaN	NaN	1.966	0.024	0.212	NaN	NaN	NaN	2.112	0.833	0.664	2.111	0.645	0.677	2.104	0.514	0.602	2.123	0.402	0.592	2.152	0.237	0.618	NaN	NaN	NaN
385	1.925	2.242	0.91	0.512	NaN	NaN	NaN	2.18	0.829	0.294	2.109	0.67	0.239	2.089	0.524	0.276	NaN	NaN	NaN	2.129	0.275	0.216	NaN	NaN	NaN	1.964	0.025	0.211	NaN	NaN	NaN	2.112	0.833	0.664	2.11	0.644	0.677	2.103	0.514	0.602	2.123	0.402	0.592	2.151	0.237	0.618	NaN	NaN	NaN
386	1.93	2.242	0.91	0.513	NaN	NaN	NaN	2.18	0.829	0.294	2.109	0.67	0.239	2.088	0.524	0.276	NaN	NaN	NaN	2.128	0.276	0.216	NaN	NaN	NaN	1.961	0.025	0.211	NaN	NaN	NaN	2.111	0.833	0.664	2.11	0.644	0.678	2.099	0.515	0.603	2.123	0.401	0.592	2.15	0.237	0.618	NaN	NaN	NaN
387	1.935	2.242	0.91	0.513	NaN	NaN	NaN	2.18	0.829	0.295	NaN	NaN	NaN	2.088	0.525	0.276	NaN	NaN	NaN	2.126	0.276	0.216	NaN	NaN	NaN	1.959	0.025	0.21	NaN	NaN	NaN	2.111	0.833	0.664	2.109	0.644	0.678	2.095	0.516	0.605	2.122	0.401	0.593	2.15	0.237	0.618	NaN	NaN	NaN
388	1.94	2.242	0.91	0.513	NaN	NaN	NaN	2.18	0.829	0.295	NaN	NaN	NaN	2.087	0.525	0.276	NaN	NaN	NaN	2.125	0.276	0.216	NaN	NaN	NaN	1.956	0.025	0.208	NaN	NaN	NaN	2.11	0.833	0.664	2.108	0.644	0.678	2.1	0.514	0.603	2.122	0.4	0.593	2.149	0.237	0.618	NaN	NaN	NaN
389	1.945	2.242	0.91	0.514	NaN	NaN	NaN	2.18	0.829	0.295	NaN	NaN	NaN	2.086	0.525	0.276	NaN	NaN	NaN	2.123	0.276	0.216	NaN	NaN	NaN	1.953	0.026	0.208	NaN	NaN	NaN	2.109	0.832	0.665	2.108	0.644	0.678	2.101	0.514	0.604	2.121	0.4	0.593	2.148	0.238	0.618	NaN	NaN	NaN
390	1.95	2.241	0.91	0.514	NaN	NaN	NaN	2.18	0.829	0.295	2.098	0.671	0.239	2.085	0.525	0.276	NaN	NaN	NaN	2.121	0.276	0.216	NaN	NaN	NaN	1.95	0.026	0.207	NaN	NaN	NaN	2.109	0.832	0.665	2.107	0.644	0.678	2.101	0.513	0.603	2.121	0.4	0.593	2.148	0.238	0.618	NaN	NaN	NaN
391	1.955	2.241	0.909	0.514	NaN	NaN	NaN	2.18	0.829	0.295	2.097	0.671	0.239	2.084	0.525	0.276	NaN	NaN	NaN	2.119	0.276	0.215	NaN	NaN	NaN	1.948	0.026	0.207	NaN	NaN	NaN	2.109	0.832	0.665	2.107	0.644	0.678	2.1	0.513	0.603	2.121	0.4	0.593	2.148	0.238	0.618	NaN	NaN	NaN
392	1.96	2.24	0.909	0.515	NaN	NaN	NaN	2.18	0.829	0.295	2.097	0.671	0.239	2.083	0.525	0.275	NaN	NaN	NaN	2.117	0.276	0.215	NaN	NaN	NaN	1.945	0.027	0.207	NaN	NaN	NaN	2.108	0.832	0.666	2.106	0.644	0.679	2.1	0.513	0.603	2.121	0.4	0.593	2.149	0.238	0.618	NaN	NaN	NaN
393	1.965	2.24	0.908	0.515	NaN	NaN	NaN	2.18	0.828	0.295	2.096	0.671	0.239	2.081	0.525	0.275	NaN	NaN	NaN	2.115	0.276	0.215	NaN	NaN	NaN	1.942	0.028	0.207	NaN	NaN	NaN	2.108	0.832	0.666	2.106	0.644	0.679	2.099	0.513	0.603	2.12	0.4	0.593	2.149	0.238	0.617	NaN	NaN	NaN
394	1.97	2.24	0.908	0.515	NaN	NaN	NaN	2.179	0.828	0.296	2.096	0.671	0.239	2.079	0.525	0.275	NaN	NaN	NaN	2.113	0.276	0.215	NaN	NaN	NaN	1.94	0.029	0.206	NaN	NaN	NaN	2.107	0.832	0.666	2.106	0.644	0.679	2.099	0.513	0.603	2.12	0.4	0.593	2.149	0.238	0.617	NaN	NaN	NaN
395	1.975	2.239	0.908	0.515	NaN	NaN	NaN	2.179	0.828	0.296	2.095	0.671	0.24	2.078	0.526	0.275	NaN	NaN	NaN	2.112	0.276	0.215	NaN	NaN	NaN	1.937	0.03	0.206	NaN	NaN	NaN	2.107	0.832	0.666	2.105	0.644	0.679	2.099	0.513	0.603	2.12	0.4	0.593	2.149	0.238	0.617	NaN	NaN	NaN
396	1.98	2.239	0.908	0.516	NaN	NaN	NaN	2.179	0.827	0.296	2.095	0.671	0.24	2.077	0.526	0.275	NaN	NaN	NaN	2.11	0.277	0.215	NaN	NaN	NaN	1.935	0.031	0.205	NaN	NaN	NaN	2.106	0.832	0.666	2.105	0.644	0.679	2.099	0.513	0.603	2.12	0.4	0.593	2.149	0.238	0.617	NaN	NaN	NaN
397	1.985	2.239	0.908	0.516	NaN	NaN	NaN	2.178	0.827	0.297	2.094	0.671	0.24	2.076	0.526	0.275	NaN	NaN	NaN	2.108	0.277	0.215	NaN	NaN	NaN	1.933	0.032	0.205	NaN	NaN	NaN	2.106	0.832	0.666	2.105	0.644	0.679	2.099	0.513	0.603	2.12	0.4	0.593	2.149	0.238	0.617	NaN	NaN	NaN
398	1.99	2.239	0.907	0.516	NaN	NaN	NaN	2.178	0.827	0.297	2.094	0.671	0.24	2.074	0.526	0.275	NaN	NaN	NaN	2.106	0.277	0.215	NaN	NaN	NaN	1.93	0.033	0.205	NaN	NaN	NaN	2.105	0.832	0.667	2.105	0.644	0.679	2.099	0.513	0.603	2.12	0.4	0.593	2.149	0.238	0.617	NaN	NaN	NaN
399	1.995	2.238	0.907	0.517	NaN	NaN	NaN	2.178	0.827	0.297	2.092	0.671	0.24	2.073	0.526	0.275	NaN	NaN	NaN	2.104	0.277	0.214	NaN	NaN	NaN	1.928	0.033	0.205	NaN	NaN	NaN	2.105	0.832	0.667	2.105	0.644	0.679	2.099	0.513	0.604	2.12	0.4	0.593	2.149	0.238	0.617	NaN	NaN	NaN
400	2	2.238	0.907	0.517	NaN	NaN	NaN	2.177	0.827	0.297	2.089	0.672	0.24	2.072	0.527	0.275	NaN	NaN	NaN	2.102	0.278	0.214	NaN	NaN	NaN	1.925	0.034	0.205	NaN	NaN	NaN	2.104	0.832	0.667	2.104	0.643	0.679	2.099	0.513	0.604	2.12	0.4	0.593	2.149	0.238	0.617	NaN	NaN	NaN
401	2.005	2.237	0.906	0.517	NaN	NaN	NaN	2.177	0.826	0.297	2.088	0.672	0.24	2.071	0.527	0.275	NaN	NaN	NaN	2.1	0.278	0.214	NaN	NaN	NaN	1.922	0.034	0.205	NaN	NaN	NaN	2.104	0.832	0.668	2.104	0.643	0.68	2.099	0.513	0.604	2.119	0.399	0.594	2.149	0.238	0.617	NaN	NaN	NaN
402	2.01	2.237	0.906	0.517	NaN	NaN	NaN	2.177	0.826	0.298	2.088	0.672	0.24	2.07	0.527	0.276	NaN	NaN	NaN	2.098	0.278	0.213	NaN	NaN	NaN	1.92	0.034	0.205	NaN	NaN	NaN	2.104	0.832	0.668	2.104	0.643	0.68	2.098	0.513	0.605	2.119	0.399	0.594	2.149	0.238	0.617	NaN	NaN	NaN
403	2.015	2.237	0.906	0.517	NaN	NaN	NaN	2.176	0.826	0.298	2.088	0.672	0.24	2.069	0.528	0.276	NaN	NaN	NaN	2.096	0.279	0.213	NaN	NaN	NaN	1.918	0.034	0.205	NaN	NaN	NaN	2.104	0.832	0.668	2.104	0.643	0.68	2.098	0.513	0.605	2.119	0.399	0.594	2.149	0.238	0.618	NaN	NaN	NaN
404	2.02	2.237	0.906	0.517	NaN	NaN	NaN	2.175	0.826	0.298	2.087	0.673	0.24	2.068	0.528	0.276	NaN	NaN	NaN	2.094	0.279	0.213	NaN	NaN	NaN	1.915	0.035	0.205	NaN	NaN	NaN	2.103	0.832	0.668	2.103	0.643	0.68	2.098	0.513	0.605	2.119	0.399	0.594	2.149	0.238	0.618	NaN	NaN	NaN
405	2.025	2.236	0.905	0.517	NaN	NaN	NaN	2.175	0.826	0.298	2.087	0.673	0.24	2.067	0.528	0.276	NaN	NaN	NaN	2.092	0.279	0.212	NaN	NaN	NaN	1.913	0.036	0.204	NaN	NaN	NaN	2.103	0.832	0.668	2.103	0.643	0.68	2.098	0.513	0.605	2.119	0.399	0.594	2.15	0.238	0.618	NaN	NaN	NaN
406	2.03	2.236	0.905	0.518	NaN	NaN	NaN	2.175	0.826	0.298	2.087	0.673	0.24	2.064	0.528	0.275	NaN	NaN	NaN	2.09	0.279	0.212	NaN	NaN	NaN	1.91	0.037	0.204	NaN	NaN	NaN	2.101	0.83	0.668	2.103	0.643	0.68	2.098	0.513	0.605	2.119	0.399	0.594	2.15	0.238	0.618	NaN	NaN	NaN
407	2.035	2.236	0.905	0.518	NaN	NaN	NaN	2.174	0.826	0.298	2.087	0.673	0.24	2.063	0.529	0.275	NaN	NaN	NaN	2.088	0.279	0.211	NaN	NaN	NaN	1.908	0.037	0.204	NaN	NaN	NaN	2.099	0.828	0.667	2.102	0.642	0.681	2.098	0.513	0.605	2.118	0.399	0.594	2.15	0.237	0.619	NaN	NaN	NaN
408	2.04	2.235	0.905	0.518	NaN	NaN	NaN	2.174	0.826	0.298	2.086	0.673	0.241	2.061	0.529	0.275	NaN	NaN	NaN	2.086	0.28	0.211	NaN	NaN	NaN	1.906	0.038	0.204	NaN	NaN	NaN	2.099	0.829	0.668	2.102	0.642	0.681	2.097	0.513	0.605	2.118	0.399	0.594	2.151	0.237	0.619	NaN	NaN	NaN
409	2.045	2.235	0.905	0.518	NaN	NaN	NaN	2.173	0.826	0.298	2.086	0.673	0.241	2.06	0.529	0.275	NaN	NaN	NaN	2.084	0.28	0.21	NaN	NaN	NaN	1.903	0.038	0.204	NaN	NaN	NaN	2.097	0.826	0.667	2.101	0.642	0.681	2.097	0.513	0.606	2.118	0.4	0.595	2.151	0.237	0.619	NaN	NaN	NaN
410	2.05	2.235	0.905	0.518	NaN	NaN	NaN	2.173	0.826	0.298	2.085	0.674	0.241	2.059	0.529	0.274	NaN	NaN	NaN	2.082	0.28	0.21	NaN	NaN	NaN	1.901	0.039	0.204	NaN	NaN	NaN	2.096	0.826	0.667	2.101	0.642	0.681	2.097	0.513	0.606	2.117	0.4	0.595	2.151	0.237	0.619	NaN	NaN	NaN
411	2.055	2.235	0.905	0.518	NaN	NaN	NaN	2.172	0.826	0.298	2.084	0.674	0.241	2.057	0.529	0.274	NaN	NaN	NaN	2.08	0.281	0.21	NaN	NaN	NaN	1.899	0.04	0.204	NaN	NaN	NaN	2.096	0.826	0.667	2.101	0.642	0.681	2.097	0.513	0.606	2.117	0.4	0.596	2.151	0.237	0.619	NaN	NaN	NaN
412	2.06	2.234	0.904	0.518	NaN	NaN	NaN	2.171	0.826	0.298	2.083	0.674	0.241	2.056	0.53	0.274	NaN	NaN	NaN	2.078	0.281	0.209	NaN	NaN	NaN	1.896	0.041	0.204	NaN	NaN	NaN	2.096	0.826	0.667	2.101	0.642	0.681	2.096	0.513	0.606	2.117	0.4	0.596	2.151	0.237	0.619	NaN	NaN	NaN
413	2.065	2.234	0.904	0.518	NaN	NaN	NaN	2.171	0.826	0.298	2.082	0.674	0.24	2.055	0.53	0.274	NaN	NaN	NaN	2.077	0.281	0.209	NaN	NaN	NaN	1.894	0.041	0.204	NaN	NaN	NaN	2.096	0.826	0.667	2.1	0.642	0.681	2.096	0.513	0.606	2.117	0.4	0.596	2.151	0.237	0.619	NaN	NaN	NaN
414	2.07	2.234	0.904	0.518	NaN	NaN	NaN	2.17	0.826	0.298	2.08	0.674	0.24	2.053	0.531	0.274	NaN	NaN	NaN	2.075	0.282	0.208	NaN	NaN	NaN	1.892	0.042	0.204	NaN	NaN	NaN	2.096	0.826	0.667	2.1	0.642	0.681	2.096	0.513	0.606	2.117	0.4	0.596	2.152	0.237	0.62	NaN	NaN	NaN
415	2.075	2.233	0.904	0.518	NaN	NaN	NaN	2.169	0.826	0.298	2.079	0.675	0.24	2.05	0.531	0.274	NaN	NaN	NaN	2.073	0.282	0.208	NaN	NaN	NaN	1.89	0.042	0.204	NaN	NaN	NaN	2.095	0.826	0.668	2.1	0.642	0.681	2.096	0.514	0.606	2.116	0.4	0.596	2.152	0.237	0.62	NaN	NaN	NaN
416	2.08	2.233	0.904	0.518	NaN	NaN	NaN	2.168	0.826	0.298	2.077	0.675	0.24	2.046	0.532	0.273	NaN	NaN	NaN	2.071	0.282	0.207	NaN	NaN	NaN	1.887	0.043	0.203	NaN	NaN	NaN	2.095	0.826	0.668	2.1	0.642	0.681	2.096	0.514	0.606	2.116	0.4	0.596	2.152	0.237	0.62	NaN	NaN	NaN
417	2.085	2.232	0.903	0.518	NaN	NaN	NaN	2.167	0.826	0.298	2.076	0.675	0.241	2.044	0.532	0.273	NaN	NaN	NaN	2.069	0.282	0.207	NaN	NaN	NaN	1.885	0.043	0.203	NaN	NaN	NaN	2.095	0.826	0.668	2.1	0.642	0.681	2.096	0.514	0.606	2.116	0.4	0.596	2.152	0.237	0.62	NaN	NaN	NaN
418	2.09	2.232	0.903	0.518	NaN	NaN	NaN	2.167	0.826	0.298	2.074	0.675	0.242	2.043	0.532	0.273	NaN	NaN	NaN	2.067	0.283	0.207	NaN	NaN	NaN	1.883	0.043	0.203	NaN	NaN	NaN	2.095	0.826	0.668	2.1	0.642	0.681	2.095	0.514	0.606	2.116	0.4	0.596	2.152	0.237	0.62	NaN	NaN	NaN
419	2.095	2.232	0.903	0.518	NaN	NaN	NaN	2.166	0.825	0.298	2.073	0.675	0.242	2.042	0.533	0.273	NaN	NaN	NaN	2.066	0.283	0.206	NaN	NaN	NaN	1.881	0.043	0.203	NaN	NaN	NaN	2.094	0.826	0.668	2.1	0.642	0.681	2.095	0.514	0.607	2.116	0.4	0.596	2.153	0.237	0.62	NaN	NaN	NaN
420	2.1	2.231	0.903	0.518	NaN	NaN	NaN	2.165	0.825	0.298	2.072	0.676	0.242	2.041	0.533	0.273	NaN	NaN	NaN	2.064	0.284	0.206	NaN	NaN	NaN	1.878	0.044	0.203	NaN	NaN	NaN	2.094	0.826	0.668	2.1	0.642	0.681	2.095	0.514	0.607	2.116	0.4	0.596	2.153	0.237	0.62	NaN	NaN	NaN
421	2.105	2.231	0.903	0.518	NaN	NaN	NaN	2.165	0.825	0.299	2.07	0.676	0.242	2.042	0.532	0.273	NaN	NaN	NaN	2.062	0.284	0.205	NaN	NaN	NaN	1.876	0.045	0.203	NaN	NaN	NaN	2.094	0.826	0.668	2.099	0.642	0.682	NaN	NaN	NaN	2.116	0.4	0.596	2.153	0.237	0.62	NaN	NaN	NaN
422	2.11	2.231	0.902	0.518	NaN	NaN	NaN	2.164	0.825	0.299	2.069	0.677	0.242	2.041	0.533	0.273	NaN	NaN	NaN	2.06	0.284	0.205	NaN	NaN	NaN	1.874	0.046	0.203	NaN	NaN	NaN	2.094	0.826	0.668	2.099	0.642	0.682	2.095	0.514	0.607	2.116	0.4	0.596	2.153	0.237	0.62	NaN	NaN	NaN
423	2.115	2.231	0.902	0.518	NaN	NaN	NaN	2.163	0.825	0.299	2.068	0.677	0.242	2.04	0.533	0.273	NaN	NaN	NaN	2.058	0.284	0.204	NaN	NaN	NaN	1.872	0.046	0.202	NaN	NaN	NaN	2.094	0.826	0.668	2.099	0.642	0.682	2.095	0.514	0.607	2.116	0.4	0.596	2.153	0.237	0.62	NaN	NaN	NaN
424	2.12	2.23	0.902	0.518	NaN	NaN	NaN	2.162	0.825	0.299	2.067	0.678	0.242	2.038	0.533	0.273	NaN	NaN	NaN	2.057	0.285	0.204	NaN	NaN	NaN	1.87	0.048	0.201	NaN	NaN	NaN	2.093	0.826	0.668	2.099	0.642	0.682	2.095	0.514	0.607	2.116	0.4	0.596	2.153	0.238	0.62	NaN	NaN	NaN
425	2.125	2.23	0.902	0.518	NaN	NaN	NaN	2.162	0.825	0.299	2.066	0.678	0.241	2.035	0.534	0.272	NaN	NaN	NaN	2.055	0.285	0.204	NaN	NaN	NaN	1.868	0.048	0.201	NaN	NaN	NaN	2.094	0.827	0.669	2.099	0.642	0.682	2.095	0.514	0.607	2.116	0.4	0.596	2.153	0.238	0.62	NaN	NaN	NaN
426	2.13	2.23	0.901	0.517	NaN	NaN	NaN	2.161	0.825	0.299	2.065	0.678	0.241	2.033	0.534	0.272	NaN	NaN	NaN	2.053	0.285	0.203	NaN	NaN	NaN	1.866	0.049	0.2	NaN	NaN	NaN	2.095	0.828	0.67	2.099	0.642	0.682	2.095	0.514	0.607	2.116	0.4	0.596	2.153	0.238	0.62	NaN	NaN	NaN
427	2.135	2.229	0.901	0.517	NaN	NaN	NaN	2.161	0.825	0.299	2.065	0.679	0.241	2.031	0.534	0.272	NaN	NaN	NaN	2.052	0.286	0.203	NaN	NaN	NaN	1.864	0.05	0.199	NaN	NaN	NaN	2.094	0.828	0.669	2.099	0.642	0.682	2.095	0.514	0.607	2.116	0.4	0.596	2.153	0.238	0.62	NaN	NaN	NaN
428	2.14	2.228	0.901	0.517	NaN	NaN	NaN	2.16	0.825	0.299	2.063	0.679	0.241	2.03	0.535	0.271	NaN	NaN	NaN	2.05	0.286	0.203	NaN	NaN	NaN	1.863	0.051	0.199	NaN	NaN	NaN	2.096	0.83	0.67	2.099	0.642	0.682	2.095	0.514	0.607	2.116	0.4	0.596	2.153	0.239	0.62	NaN	NaN	NaN
429	2.145	2.228	0.9	0.517	NaN	NaN	NaN	2.16	0.825	0.298	2.063	0.679	0.241	2.03	0.535	0.271	NaN	NaN	NaN	2.048	0.286	0.202	NaN	NaN	NaN	1.861	0.052	0.199	NaN	NaN	NaN	2.096	0.83	0.671	2.099	0.642	0.682	2.094	0.514	0.607	2.116	0.4	0.596	2.153	0.241	0.619	NaN	NaN	NaN
430	2.15	2.227	0.9	0.517	NaN	NaN	NaN	2.159	0.825	0.298	2.062	0.679	0.241	2.03	0.535	0.271	NaN	NaN	NaN	2.047	0.286	0.202	NaN	NaN	NaN	1.858	0.052	0.198	NaN	NaN	NaN	2.096	0.83	0.671	2.098	0.642	0.682	2.094	0.514	0.607	2.116	0.4	0.596	2.153	0.241	0.619	NaN	NaN	NaN
431	2.155	2.227	0.9	0.517	NaN	NaN	NaN	2.159	0.825	0.298	2.061	0.679	0.24	2.03	0.535	0.271	NaN	NaN	NaN	2.045	0.286	0.201	NaN	NaN	NaN	1.856	0.052	0.198	NaN	NaN	NaN	2.096	0.83	0.671	2.098	0.642	0.682	2.094	0.514	0.607	2.116	0.4	0.596	2.153	0.241	0.619	NaN	NaN	NaN
432	2.16	2.227	0.9	0.517	NaN	NaN	NaN	2.158	0.825	0.298	2.06	0.679	0.24	2.029	0.535	0.271	NaN	NaN	NaN	2.043	0.286	0.2	NaN	NaN	NaN	1.854	0.052	0.198	NaN	NaN	NaN	2.095	0.83	0.671	2.098	0.642	0.682	2.094	0.514	0.607	2.116	0.4	0.596	2.153	0.241	0.619	NaN	NaN	NaN
433	2.165	2.226	0.9	0.516	NaN	NaN	NaN	2.158	0.825	0.298	2.059	0.679	0.24	2.028	0.535	0.271	NaN	NaN	NaN	2.041	0.287	0.2	NaN	NaN	NaN	1.852	0.053	0.198	NaN	NaN	NaN	2.095	0.83	0.671	2.098	0.642	0.682	2.094	0.514	0.607	2.116	0.4	0.596	2.153	0.241	0.619	NaN	NaN	NaN
434	2.17	2.226	0.9	0.516	NaN	NaN	NaN	2.157	0.825	0.298	2.058	0.679	0.24	2.028	0.535	0.271	NaN	NaN	NaN	2.04	0.287	0.2	NaN	NaN	NaN	1.85	0.053	0.198	NaN	NaN	NaN	2.095	0.83	0.67	2.098	0.642	0.682	2.094	0.514	0.607	2.116	0.4	0.596	2.153	0.241	0.619	NaN	NaN	NaN
435	2.175	2.226	0.9	0.516	NaN	NaN	NaN	2.157	0.825	0.298	2.058	0.679	0.24	2.027	0.535	0.271	NaN	NaN	NaN	2.038	0.287	0.2	NaN	NaN	NaN	1.848	0.053	0.198	NaN	NaN	NaN	2.095	0.83	0.67	2.097	0.642	0.682	2.093	0.513	0.607	2.115	0.4	0.596	2.153	0.241	0.619	NaN	NaN	NaN
436	2.18	2.226	0.9	0.516	NaN	NaN	NaN	2.156	0.825	0.298	2.058	0.679	0.24	2.026	0.535	0.271	NaN	NaN	NaN	2.037	0.287	0.199	NaN	NaN	NaN	1.846	0.054	0.197	NaN	NaN	NaN	2.094	0.83	0.67	2.097	0.643	0.682	2.093	0.513	0.607	2.115	0.4	0.596	2.153	0.241	0.619	NaN	NaN	NaN
437	2.185	2.226	0.899	0.516	NaN	NaN	NaN	2.156	0.825	0.297	2.057	0.68	0.24	2.024	0.535	0.27	NaN	NaN	NaN	2.035	0.287	0.199	NaN	NaN	NaN	1.844	0.054	0.197	NaN	NaN	NaN	2.094	0.83	0.67	2.097	0.643	0.682	2.093	0.513	0.607	2.115	0.4	0.596	2.153	0.241	0.619	NaN	NaN	NaN
438	2.19	2.226	0.899	0.516	NaN	NaN	NaN	2.155	0.825	0.297	2.056	0.68	0.24	2.02	0.536	0.27	NaN	NaN	NaN	2.034	0.287	0.198	NaN	NaN	NaN	1.843	0.055	0.197	NaN	NaN	NaN	2.094	0.83	0.67	2.097	0.643	0.682	2.092	0.513	0.606	2.115	0.4	0.596	2.153	0.241	0.619	NaN	NaN	NaN
439	2.195	2.225	0.899	0.516	NaN	NaN	NaN	2.154	0.824	0.297	2.056	0.68	0.239	2.019	0.536	0.27	NaN	NaN	NaN	2.032	0.287	0.198	NaN	NaN	NaN	1.841	0.056	0.196	NaN	NaN	NaN	2.093	0.83	0.67	2.096	0.643	0.682	2.092	0.513	0.606	2.115	0.4	0.596	2.153	0.241	0.619	NaN	NaN	NaN
440	2.2	2.225	0.899	0.516	NaN	NaN	NaN	2.153	0.824	0.297	2.056	0.681	0.239	2.018	0.536	0.27	NaN	NaN	NaN	2.031	0.288	0.197	NaN	NaN	NaN	1.839	0.056	0.196	NaN	NaN	NaN	2.093	0.83	0.67	2.096	0.643	0.681	2.091	0.513	0.607	2.114	0.4	0.596	2.153	0.241	0.619	NaN	NaN	NaN
441	2.205	2.225	0.899	0.516	NaN	NaN	NaN	2.152	0.823	0.297	2.055	0.681	0.239	2.017	0.536	0.27	NaN	NaN	NaN	2.03	0.288	0.197	NaN	NaN	NaN	1.838	0.056	0.195	NaN	NaN	NaN	2.093	0.83	0.67	2.096	0.643	0.681	2.091	0.513	0.607	2.114	0.4	0.595	2.153	0.239	0.62	NaN	NaN	NaN
442	2.21	2.224	0.898	0.515	NaN	NaN	NaN	2.151	0.823	0.297	2.054	0.68	0.239	2.016	0.536	0.27	NaN	NaN	NaN	2.029	0.288	0.197	NaN	NaN	NaN	1.836	0.057	0.194	NaN	NaN	NaN	2.092	0.83	0.67	2.096	0.643	0.681	2.091	0.513	0.607	2.114	0.401	0.595	2.153	0.238	0.62	NaN	NaN	NaN
443	2.215	2.223	0.898	0.515	NaN	NaN	NaN	2.15	0.822	0.296	2.054	0.68	0.239	2.016	0.536	0.27	NaN	NaN	NaN	2.028	0.288	0.197	NaN	NaN	NaN	1.835	0.058	0.194	NaN	NaN	NaN	2.092	0.83	0.67	2.095	0.643	0.681	2.09	0.513	0.607	2.113	0.401	0.595	2.153	0.238	0.62	NaN	NaN	NaN
444	2.22	2.223	0.897	0.515	NaN	NaN	NaN	2.149	0.821	0.296	2.053	0.679	0.239	2.015	0.536	0.269	NaN	NaN	NaN	2.027	0.288	0.197	NaN	NaN	NaN	1.833	0.058	0.193	NaN	NaN	NaN	2.092	0.83	0.67	2.095	0.643	0.681	2.09	0.513	0.607	2.113	0.401	0.595	2.153	0.238	0.62	NaN	NaN	NaN
445	2.225	2.222	0.897	0.514	NaN	NaN	NaN	2.149	0.821	0.296	2.052	0.678	0.238	2.015	0.536	0.269	NaN	NaN	NaN	2.026	0.288	0.197	NaN	NaN	NaN	1.832	0.058	0.192	NaN	NaN	NaN	2.091	0.829	0.67	2.094	0.643	0.681	2.09	0.513	0.607	2.113	0.401	0.595	2.153	0.238	0.62	NaN	NaN	NaN
446	2.23	2.222	0.897	0.514	NaN	NaN	NaN	2.148	0.821	0.296	2.051	0.677	0.238	2.014	0.536	0.269	NaN	NaN	NaN	2.024	0.287	0.197	NaN	NaN	NaN	1.83	0.059	0.192	NaN	NaN	NaN	2.091	0.829	0.67	2.094	0.642	0.681	2.09	0.513	0.607	2.113	0.401	0.595	2.153	0.238	0.62	NaN	NaN	NaN
447	2.235	2.221	0.897	0.514	NaN	NaN	NaN	2.148	0.821	0.296	2.05	0.677	0.238	2.013	0.536	0.269	NaN	NaN	NaN	2.023	0.287	0.197	NaN	NaN	NaN	1.828	0.059	0.192	NaN	NaN	NaN	2.09	0.829	0.67	2.093	0.642	0.681	2.09	0.513	0.607	2.113	0.401	0.595	2.152	0.238	0.62	NaN	NaN	NaN
448	2.24	2.221	0.897	0.514	NaN	NaN	NaN	2.147	0.821	0.296	2.05	0.677	0.238	2.013	0.535	0.269	NaN	NaN	NaN	2.022	0.287	0.197	NaN	NaN	NaN	1.827	0.059	0.192	NaN	NaN	NaN	2.09	0.829	0.669	2.093	0.642	0.681	2.09	0.513	0.607	2.113	0.401	0.595	2.153	0.238	0.62	NaN	NaN	NaN
449	2.245	2.221	0.896	0.514	NaN	NaN	NaN	2.147	0.82	0.296	2.049	0.676	0.238	2.012	0.535	0.268	NaN	NaN	NaN	2.021	0.287	0.197	NaN	NaN	NaN	1.826	0.059	0.192	NaN	NaN	NaN	2.09	0.829	0.669	2.093	0.642	0.681	2.09	0.513	0.607	2.112	0.401	0.595	2.153	0.238	0.62	NaN	NaN	NaN
450	2.25	2.22	0.896	0.514	NaN	NaN	NaN	2.147	0.82	0.296	2.049	0.677	0.238	2.011	0.535	0.268	NaN	NaN	NaN	2.02	0.287	0.197	NaN	NaN	NaN	1.824	0.059	0.191	NaN	NaN	NaN	2.089	0.829	0.669	2.092	0.642	0.681	2.09	0.514	0.607	2.112	0.401	0.595	2.153	0.238	0.62	NaN	NaN	NaN
451	2.255	2.22	0.896	0.514	NaN	NaN	NaN	2.146	0.821	0.296	2.049	0.677	0.238	2.01	0.535	0.268	NaN	NaN	NaN	2.019	0.287	0.197	NaN	NaN	NaN	1.823	0.059	0.191	NaN	NaN	NaN	2.089	0.829	0.669	2.092	0.642	0.681	2.089	0.514	0.607	2.112	0.401	0.595	2.152	0.238	0.62	NaN	NaN	NaN
452	2.26	2.22	0.896	0.513	NaN	NaN	NaN	2.146	0.821	0.295	2.048	0.677	0.238	2.009	0.535	0.267	NaN	NaN	NaN	2.018	0.287	0.197	NaN	NaN	NaN	1.821	0.059	0.191	NaN	NaN	NaN	2.089	0.829	0.669	2.091	0.642	0.681	2.089	0.514	0.607	2.112	0.401	0.595	2.152	0.238	0.62	NaN	NaN	NaN
453	2.265	2.22	0.896	0.513	NaN	NaN	NaN	2.146	0.821	0.295	2.048	0.676	0.238	2.009	0.535	0.267	NaN	NaN	NaN	2.017	0.287	0.197	NaN	NaN	NaN	1.82	0.059	0.191	NaN	NaN	NaN	2.088	0.829	0.668	2.091	0.642	0.681	2.089	0.514	0.607	2.111	0.401	0.595	2.152	0.239	0.619	NaN	NaN	NaN
454	2.27	2.22	0.896	0.513	NaN	NaN	NaN	2.146	0.821	0.295	2.048	0.677	0.238	2.009	0.535	0.267	NaN	NaN	NaN	2.017	0.287	0.196	NaN	NaN	NaN	1.819	0.059	0.191	NaN	NaN	NaN	2.088	0.829	0.668	2.091	0.642	0.681	2.088	0.514	0.607	2.11	0.4	0.594	2.151	0.241	0.619	NaN	NaN	NaN
455	2.275	2.219	0.895	0.513	NaN	NaN	NaN	2.146	0.821	0.295	2.047	0.676	0.238	2.008	0.535	0.267	NaN	NaN	NaN	2.016	0.287	0.196	NaN	NaN	NaN	1.818	0.059	0.191	NaN	NaN	NaN	2.088	0.829	0.668	2.091	0.642	0.681	2.088	0.514	0.607	2.11	0.4	0.594	2.151	0.241	0.618	NaN	NaN	NaN
456	2.28	2.219	0.895	0.513	NaN	NaN	NaN	2.145	0.821	0.295	2.047	0.676	0.238	2.007	0.535	0.267	NaN	NaN	NaN	2.015	0.287	0.196	NaN	NaN	NaN	1.817	0.06	0.191	NaN	NaN	NaN	2.088	0.829	0.668	2.09	0.642	0.681	2.088	0.514	0.606	2.11	0.4	0.594	2.151	0.242	0.618	NaN	NaN	NaN
457	2.285	2.218	0.894	0.512	NaN	NaN	NaN	2.145	0.821	0.295	2.046	0.676	0.238	2.007	0.535	0.267	NaN	NaN	NaN	2.014	0.287	0.196	NaN	NaN	NaN	1.816	0.06	0.191	NaN	NaN	NaN	2.087	0.829	0.668	2.09	0.642	0.681	2.088	0.514	0.606	2.11	0.4	0.594	2.151	0.242	0.618	NaN	NaN	NaN
458	2.29	2.218	0.894	0.512	NaN	NaN	NaN	2.145	0.821	0.295	2.045	0.676	0.237	2.006	0.535	0.267	NaN	NaN	NaN	2.013	0.287	0.196	NaN	NaN	NaN	1.815	0.06	0.191	NaN	NaN	NaN	2.087	0.829	0.668	2.09	0.642	0.681	2.087	0.514	0.606	2.109	0.4	0.594	2.15	0.242	0.618	NaN	NaN	NaN
459	2.295	2.218	0.894	0.512	NaN	NaN	NaN	2.144	0.821	0.295	2.045	0.676	0.237	2.006	0.535	0.267	NaN	NaN	NaN	2.012	0.286	0.196	NaN	NaN	NaN	1.813	0.06	0.191	NaN	NaN	NaN	2.086	0.829	0.668	2.089	0.642	0.681	2.087	0.514	0.606	2.109	0.4	0.594	2.15	0.241	0.618	NaN	NaN	NaN
460	2.3	2.217	0.894	0.511	NaN	NaN	NaN	2.143	0.82	0.294	2.044	0.676	0.237	2.005	0.535	0.267	NaN	NaN	NaN	2.011	0.286	0.197	NaN	NaN	NaN	1.812	0.061	0.191	NaN	NaN	NaN	2.086	0.829	0.668	2.089	0.642	0.681	2.086	0.514	0.606	2.109	0.4	0.594	2.15	0.239	0.619	NaN	NaN	NaN
461	2.305	2.217	0.893	0.511	NaN	NaN	NaN	2.143	0.82	0.294	2.043	0.676	0.236	2.004	0.535	0.267	NaN	NaN	NaN	2.01	0.286	0.196	NaN	NaN	NaN	1.811	0.061	0.191	NaN	NaN	NaN	2.086	0.828	0.667	2.088	0.642	0.681	2.086	0.513	0.606	2.109	0.4	0.594	2.15	0.239	0.619	NaN	NaN	NaN
462	2.31	2.216	0.893	0.511	NaN	NaN	NaN	2.143	0.82	0.294	2.043	0.676	0.236	2.003	0.535	0.267	NaN	NaN	NaN	2.009	0.286	0.196	NaN	NaN	NaN	1.81	0.061	0.191	NaN	NaN	NaN	2.085	0.828	0.667	2.087	0.642	0.681	2.086	0.513	0.606	2.109	0.4	0.594	2.149	0.239	0.619	NaN	NaN	NaN
463	2.315	2.216	0.893	0.511	NaN	NaN	NaN	2.142	0.82	0.293	2.042	0.676	0.236	2.003	0.535	0.267	NaN	NaN	NaN	2.008	0.285	0.196	NaN	NaN	NaN	1.809	0.061	0.191	NaN	NaN	NaN	2.085	0.828	0.667	2.087	0.642	0.68	2.085	0.513	0.605	2.108	0.4	0.594	2.149	0.239	0.619	NaN	NaN	NaN
464	2.32	2.215	0.893	0.51	NaN	NaN	NaN	2.142	0.82	0.293	2.042	0.676	0.236	2.001	0.535	0.267	NaN	NaN	NaN	2.007	0.285	0.196	NaN	NaN	NaN	1.808	0.06	0.191	NaN	NaN	NaN	2.085	0.828	0.667	2.087	0.642	0.68	2.085	0.513	0.605	2.108	0.4	0.594	2.149	0.239	0.619	NaN	NaN	NaN
465	2.325	2.215	0.892	0.51	NaN	NaN	NaN	2.142	0.82	0.293	2.042	0.676	0.236	2	0.534	0.267	NaN	NaN	NaN	2.006	0.285	0.196	NaN	NaN	NaN	1.807	0.06	0.191	NaN	NaN	NaN	2.084	0.828	0.666	2.086	0.642	0.68	2.085	0.513	0.605	2.108	0.401	0.594	2.148	0.239	0.619	NaN	NaN	NaN
466	2.33	2.214	0.892	0.509	NaN	NaN	NaN	2.141	0.819	0.293	2.041	0.676	0.236	2	0.534	0.266	NaN	NaN	NaN	2.006	0.285	0.196	NaN	NaN	NaN	1.806	0.06	0.191	NaN	NaN	NaN	2.084	0.828	0.666	2.086	0.642	0.68	2.084	0.512	0.604	2.108	0.401	0.594	2.148	0.239	0.619	NaN	NaN	NaN
467	2.335	2.214	0.892	0.509	NaN	NaN	NaN	2.14	0.819	0.292	2.041	0.676	0.235	1.999	0.534	0.266	NaN	NaN	NaN	2.005	0.285	0.197	NaN	NaN	NaN	1.805	0.06	0.192	NaN	NaN	NaN	2.084	0.828	0.666	2.086	0.642	0.68	2.084	0.512	0.604	2.107	0.401	0.594	2.147	0.239	0.619	NaN	NaN	NaN
468	2.34	2.214	0.892	0.509	NaN	NaN	NaN	2.139	0.818	0.292	2.04	0.676	0.235	1.998	0.534	0.266	NaN	NaN	NaN	2.004	0.285	0.197	NaN	NaN	NaN	1.804	0.06	0.192	NaN	NaN	NaN	2.083	0.828	0.666	2.086	0.642	0.68	2.083	0.512	0.604	2.107	0.401	0.594	2.147	0.239	0.619	NaN	NaN	NaN
469	2.345	2.213	0.892	0.509	NaN	NaN	NaN	2.138	0.818	0.292	2.039	0.676	0.235	1.997	0.534	0.266	NaN	NaN	NaN	2.003	0.285	0.197	NaN	NaN	NaN	1.803	0.06	0.192	NaN	NaN	NaN	2.083	0.828	0.666	2.085	0.642	0.68	2.083	0.512	0.604	2.107	0.401	0.594	2.147	0.239	0.619	NaN	NaN	NaN
470	2.35	2.213	0.892	0.509	NaN	NaN	NaN	2.137	0.817	0.292	2.039	0.676	0.235	1.997	0.534	0.266	NaN	NaN	NaN	2.002	0.284	0.197	NaN	NaN	NaN	1.802	0.061	0.192	NaN	NaN	NaN	2.083	0.828	0.666	2.085	0.642	0.68	2.083	0.512	0.604	2.107	0.401	0.594	2.147	0.239	0.619	NaN	NaN	NaN
471	2.355	2.213	0.892	0.509	NaN	NaN	NaN	2.137	0.817	0.292	2.038	0.675	0.235	1.997	0.534	0.266	NaN	NaN	NaN	2.001	0.284	0.198	NaN	NaN	NaN	1.801	0.061	0.193	NaN	NaN	NaN	2.083	0.828	0.666	2.085	0.642	0.68	2.082	0.512	0.604	2.107	0.401	0.594	2.147	0.239	0.619	NaN	NaN	NaN
472	2.36	2.213	0.891	0.508	NaN	NaN	NaN	2.137	0.817	0.291	2.037	0.675	0.235	1.996	0.534	0.267	NaN	NaN	NaN	2	0.284	0.198	NaN	NaN	NaN	1.8	0.061	0.193	NaN	NaN	NaN	2.082	0.828	0.665	2.085	0.642	0.68	2.082	0.512	0.604	2.107	0.401	0.594	2.147	0.239	0.619	NaN	NaN	NaN
473	2.365	2.212	0.891	0.508	NaN	NaN	NaN	2.136	0.817	0.291	2.036	0.675	0.234	1.995	0.534	0.267	NaN	NaN	NaN	2	0.284	0.198	NaN	NaN	NaN	1.799	0.06	0.194	NaN	NaN	NaN	2.082	0.828	0.665	2.084	0.642	0.68	2.082	0.512	0.604	2.107	0.401	0.594	2.147	0.239	0.619	NaN	NaN	NaN
474	2.37	2.212	0.891	0.507	NaN	NaN	NaN	2.136	0.817	0.291	2.035	0.674	0.234	1.995	0.534	0.267	NaN	NaN	NaN	1.999	0.283	0.198	NaN	NaN	NaN	1.798	0.06	0.195	NaN	NaN	NaN	2.082	0.828	0.665	2.084	0.642	0.679	2.082	0.512	0.604	2.106	0.401	0.594	2.147	0.239	0.618	NaN	NaN	NaN
475	2.375	2.211	0.891	0.507	NaN	NaN	NaN	2.135	0.817	0.291	2.035	0.674	0.234	1.995	0.534	0.267	NaN	NaN	NaN	1.998	0.283	0.198	NaN	NaN	NaN	1.797	0.059	0.196	NaN	NaN	NaN	2.082	0.828	0.665	2.084	0.643	0.679	2.082	0.512	0.604	2.106	0.401	0.594	2.147	0.24	0.618	NaN	NaN	NaN
476	2.38	2.211	0.891	0.507	NaN	NaN	NaN	2.135	0.817	0.291	2.034	0.674	0.234	1.994	0.533	0.266	NaN	NaN	NaN	1.998	0.283	0.198	NaN	NaN	NaN	1.796	0.059	0.196	NaN	NaN	NaN	2.081	0.828	0.665	2.084	0.643	0.679	2.082	0.513	0.604	2.106	0.401	0.594	2.147	0.24	0.618	NaN	NaN	NaN
477	2.385	2.211	0.891	0.506	NaN	NaN	NaN	2.134	0.817	0.291	2.033	0.674	0.234	1.994	0.533	0.266	1.992	0.435	0.252	1.997	0.283	0.198	NaN	NaN	NaN	1.795	0.059	0.196	NaN	NaN	NaN	2.081	0.828	0.664	2.084	0.643	0.679	2.082	0.513	0.604	2.106	0.401	0.594	2.147	0.24	0.618	NaN	NaN	NaN
478	2.39	2.21	0.891	0.506	NaN	NaN	NaN	2.134	0.817	0.291	2.032	0.673	0.234	1.993	0.533	0.267	1.991	0.436	0.252	1.997	0.283	0.198	NaN	NaN	NaN	1.795	0.059	0.196	NaN	NaN	NaN	2.08	0.827	0.664	2.083	0.643	0.679	2.082	0.513	0.604	2.106	0.401	0.593	2.147	0.24	0.618	NaN	NaN	NaN
479	2.395	2.21	0.891	0.506	NaN	NaN	NaN	2.133	0.817	0.291	2.032	0.673	0.234	1.993	0.532	0.267	1.988	0.437	0.251	1.996	0.283	0.198	NaN	NaN	NaN	1.794	0.059	0.196	NaN	NaN	NaN	2.08	0.827	0.664	2.083	0.643	0.678	2.082	0.513	0.604	2.106	0.401	0.592	2.147	0.24	0.618	NaN	NaN	NaN
480	2.4	2.21	0.891	0.506	NaN	NaN	NaN	2.133	0.817	0.29	2.031	0.673	0.234	1.992	0.532	0.267	1.987	0.437	0.251	1.995	0.282	0.199	NaN	NaN	NaN	1.793	0.058	0.197	NaN	NaN	NaN	2.08	0.827	0.663	2.083	0.643	0.678	2.082	0.513	0.604	2.106	0.4	0.592	2.147	0.24	0.618	NaN	NaN	NaN
481	2.405	2.209	0.891	0.505	NaN	NaN	NaN	2.132	0.816	0.29	2.031	0.673	0.234	1.991	0.531	0.267	1.987	0.437	0.251	1.994	0.282	0.199	NaN	NaN	NaN	1.792	0.058	0.197	NaN	NaN	NaN	2.08	0.828	0.663	2.083	0.643	0.678	2.082	0.513	0.604	2.106	0.4	0.592	2.146	0.24	0.618	NaN	NaN	NaN
482	2.41	2.209	0.891	0.504	NaN	NaN	NaN	2.131	0.816	0.29	2.03	0.673	0.234	1.991	0.531	0.267	NaN	NaN	NaN	1.993	0.281	0.199	NaN	NaN	NaN	1.792	0.058	0.198	NaN	NaN	NaN	2.079	0.828	0.663	2.083	0.644	0.678	2.082	0.513	0.603	2.106	0.4	0.592	2.146	0.24	0.618	NaN	NaN	NaN
483	2.415	2.209	0.891	0.504	NaN	NaN	NaN	2.13	0.815	0.289	2.03	0.673	0.234	1.99	0.53	0.267	1.986	0.433	0.252	1.993	0.281	0.199	NaN	NaN	NaN	1.791	0.058	0.199	NaN	NaN	NaN	2.079	0.828	0.663	2.083	0.644	0.678	2.08	0.513	0.604	2.106	0.4	0.592	2.146	0.241	0.618	NaN	NaN	NaN
484	2.42	2.208	0.891	0.504	NaN	NaN	NaN	2.129	0.815	0.289	2.03	0.673	0.234	1.99	0.53	0.267	NaN	NaN	NaN	1.993	0.281	0.2	NaN	NaN	NaN	1.791	0.058	0.2	NaN	NaN	NaN	2.079	0.828	0.663	2.082	0.644	0.678	2.077	0.514	0.605	2.106	0.4	0.592	2.146	0.241	0.618	NaN	NaN	NaN
485	2.425	2.208	0.891	0.503	NaN	NaN	NaN	2.128	0.814	0.289	2.029	0.672	0.234	1.989	0.53	0.267	NaN	NaN	NaN	1.993	0.28	0.2	NaN	NaN	NaN	1.79	0.058	0.2	NaN	NaN	NaN	2.079	0.828	0.662	2.082	0.644	0.678	2.076	0.514	0.605	2.106	0.4	0.592	2.146	0.241	0.618	NaN	NaN	NaN
486	2.43	2.208	0.891	0.503	NaN	NaN	NaN	2.128	0.814	0.289	2.029	0.672	0.234	1.989	0.53	0.267	NaN	NaN	NaN	1.992	0.28	0.2	NaN	NaN	NaN	1.79	0.057	0.201	NaN	NaN	NaN	2.079	0.828	0.662	2.082	0.644	0.678	2.076	0.514	0.604	2.106	0.4	0.591	2.146	0.241	0.618	NaN	NaN	NaN
487	2.435	2.207	0.891	0.503	NaN	NaN	NaN	2.127	0.814	0.288	2.028	0.672	0.234	1.989	0.53	0.267	NaN	NaN	NaN	1.991	0.28	0.201	NaN	NaN	NaN	1.789	0.057	0.202	NaN	NaN	NaN	2.078	0.828	0.662	2.082	0.644	0.678	2.076	0.514	0.604	NaN	NaN	NaN	2.146	0.241	0.618	NaN	NaN	NaN
488	2.44	2.207	0.89	0.502	NaN	NaN	NaN	2.126	0.814	0.288	2.027	0.671	0.234	1.988	0.53	0.267	1.985	0.433	0.254	1.991	0.28	0.201	NaN	NaN	NaN	1.788	0.056	0.202	NaN	NaN	NaN	2.078	0.828	0.661	2.082	0.644	0.677	2.076	0.514	0.604	2.105	0.399	0.59	2.146	0.242	0.618	NaN	NaN	NaN
489	2.445	2.206	0.89	0.501	NaN	NaN	NaN	2.126	0.814	0.287	2.027	0.671	0.233	1.988	0.53	0.267	1.985	0.433	0.254	1.99	0.279	0.202	NaN	NaN	NaN	1.787	0.056	0.203	NaN	NaN	NaN	2.078	0.828	0.661	2.082	0.644	0.677	2.076	0.514	0.604	2.104	0.399	0.59	2.146	0.242	0.618	NaN	NaN	NaN
490	2.45	2.206	0.891	0.501	NaN	NaN	NaN	2.125	0.814	0.287	2.026	0.671	0.233	1.988	0.53	0.267	1.986	0.433	0.254	1.99	0.279	0.202	NaN	NaN	NaN	1.787	0.055	0.203	NaN	NaN	NaN	2.078	0.828	0.661	2.082	0.645	0.677	2.076	0.514	0.603	NaN	NaN	NaN	2.147	0.242	0.618	NaN	NaN	NaN
491	2.455	2.205	0.89	0.501	NaN	NaN	NaN	2.125	0.814	0.287	2.025	0.67	0.233	1.987	0.53	0.268	1.986	0.433	0.255	1.99	0.278	0.202	NaN	NaN	NaN	1.787	0.055	0.204	NaN	NaN	NaN	2.078	0.828	0.661	2.081	0.645	0.677	2.076	0.514	0.603	2.105	0.401	0.59	2.147	0.242	0.618	NaN	NaN	NaN
492	2.46	2.205	0.89	0.5	NaN	NaN	NaN	2.124	0.814	0.286	2.024	0.67	0.233	1.987	0.529	0.268	1.986	0.433	0.255	1.99	0.278	0.203	NaN	NaN	NaN	1.786	0.055	0.205	NaN	NaN	NaN	2.076	0.826	0.66	2.081	0.645	0.676	2.078	0.515	0.602	2.104	0.401	0.59	2.147	0.242	0.618	NaN	NaN	NaN
493	2.465	2.204	0.89	0.499	NaN	NaN	NaN	2.124	0.814	0.286	2.024	0.669	0.233	1.987	0.528	0.268	NaN	NaN	NaN	1.99	0.277	0.203	NaN	NaN	NaN	1.786	0.055	0.206	NaN	NaN	NaN	2.073	0.824	0.658	2.081	0.645	0.676	2.078	0.515	0.602	2.104	0.401	0.589	2.147	0.242	0.618	NaN	NaN	NaN
494	2.47	2.204	0.89	0.499	NaN	NaN	NaN	2.124	0.814	0.286	2.024	0.669	0.233	1.986	0.528	0.268	NaN	NaN	NaN	1.989	0.277	0.203	NaN	NaN	NaN	1.786	0.054	0.207	NaN	NaN	NaN	2.073	0.823	0.658	2.081	0.645	0.676	2.078	0.515	0.601	2.104	0.401	0.589	2.147	0.242	0.618	NaN	NaN	NaN
495	2.475	2.204	0.89	0.499	NaN	NaN	NaN	2.123	0.814	0.286	2.023	0.669	0.233	1.986	0.527	0.269	NaN	NaN	NaN	1.989	0.277	0.204	NaN	NaN	NaN	1.785	0.054	0.208	NaN	NaN	NaN	2.072	0.823	0.657	2.082	0.646	0.676	2.078	0.514	0.601	2.104	0.401	0.589	2.147	0.242	0.618	NaN	NaN	NaN
496	2.48	2.204	0.89	0.498	NaN	NaN	NaN	2.122	0.814	0.285	2.023	0.668	0.233	1.985	0.526	0.269	1.981	0.429	0.255	1.988	0.277	0.204	NaN	NaN	NaN	1.785	0.054	0.209	NaN	NaN	NaN	2.072	0.823	0.657	2.082	0.646	0.675	2.078	0.514	0.601	2.104	0.401	0.589	2.147	0.242	0.618	NaN	NaN	NaN
497	2.485	2.203	0.89	0.497	NaN	NaN	NaN	2.121	0.814	0.285	2.023	0.668	0.233	1.985	0.526	0.269	1.981	0.429	0.256	1.988	0.276	0.204	NaN	NaN	NaN	1.785	0.053	0.21	NaN	NaN	NaN	2.072	0.823	0.657	2.082	0.646	0.675	2.078	0.514	0.601	2.105	0.402	0.59	2.147	0.242	0.617	NaN	NaN	NaN
498	2.49	2.202	0.89	0.497	NaN	NaN	NaN	2.121	0.814	0.284	2.022	0.668	0.233	1.985	0.526	0.269	1.981	0.428	0.256	1.988	0.276	0.204	NaN	NaN	NaN	1.784	0.052	0.211	NaN	NaN	NaN	2.072	0.823	0.657	2.082	0.646	0.675	2.078	0.514	0.601	2.105	0.403	0.59	2.148	0.242	0.617	NaN	NaN	NaN
499	2.495	2.202	0.89	0.496	NaN	NaN	NaN	2.12	0.813	0.284	2.022	0.667	0.233	1.984	0.526	0.269	1.98	0.428	0.256	1.987	0.276	0.204	NaN	NaN	NaN	1.783	0.052	0.212	NaN	NaN	NaN	2.072	0.823	0.657	2.082	0.646	0.675	2.078	0.514	0.601	2.106	0.403	0.59	2.148	0.242	0.617	NaN	NaN	NaN
500	2.5	2.202	0.89	0.496	NaN	NaN	NaN	2.119	0.813	0.283	2.022	0.667	0.232	1.984	0.526	0.269	1.98	0.428	0.256	1.987	0.275	0.205	NaN	NaN	NaN	1.783	0.051	0.214	NaN	NaN	NaN	2.072	0.823	0.656	2.081	0.646	0.675	2.078	0.514	0.601	2.106	0.403	0.59	2.148	0.242	0.617	NaN	NaN	NaN
501	2.505	2.201	0.89	0.495	NaN	NaN	NaN	2.118	0.813	0.283	2.021	0.667	0.232	1.984	0.526	0.269	1.98	0.427	0.257	1.986	0.275	0.205	NaN	NaN	NaN	1.782	0.05	0.214	NaN	NaN	NaN	2.072	0.823	0.656	2.081	0.646	0.674	2.078	0.514	0.601	2.106	0.403	0.59	2.149	0.242	0.616	NaN	NaN	NaN
502	2.51	2.201	0.89	0.494	NaN	NaN	NaN	2.118	0.813	0.283	2.021	0.667	0.232	1.984	0.525	0.269	1.979	0.427	0.257	1.985	0.275	0.205	NaN	NaN	NaN	1.781	0.05	0.215	NaN	NaN	NaN	2.072	0.823	0.656	2.08	0.646	0.674	2.078	0.514	0.6	2.106	0.403	0.59	2.149	0.242	0.616	NaN	NaN	NaN
503	2.515	2.201	0.89	0.494	NaN	NaN	NaN	2.117	0.813	0.282	2.02	0.667	0.232	1.984	0.525	0.269	NaN	NaN	NaN	1.984	0.275	0.205	NaN	NaN	NaN	1.781	0.049	0.216	NaN	NaN	NaN	2.073	0.825	0.656	2.08	0.646	0.673	2.078	0.514	0.6	2.106	0.403	0.59	2.149	0.242	0.616	NaN	NaN	NaN
504	2.52	2.2	0.89	0.493	NaN	NaN	NaN	2.117	0.813	0.282	2.019	0.665	0.231	1.983	0.525	0.269	NaN	NaN	NaN	1.984	0.274	0.205	NaN	NaN	NaN	1.78	0.049	0.217	NaN	NaN	NaN	2.075	0.827	0.657	2.08	0.645	0.673	2.078	0.514	0.6	2.106	0.403	0.59	2.149	0.243	0.616	NaN	NaN	NaN
505	2.525	2.2	0.89	0.492	NaN	NaN	NaN	2.116	0.813	0.282	2.018	0.665	0.232	1.983	0.524	0.27	NaN	NaN	NaN	1.983	0.274	0.205	NaN	NaN	NaN	1.78	0.048	0.218	NaN	NaN	NaN	2.075	0.828	0.656	2.079	0.645	0.672	2.077	0.514	0.599	2.106	0.403	0.59	2.149	0.243	0.616	NaN	NaN	NaN
506	2.53	2.199	0.89	0.492	NaN	NaN	NaN	2.115	0.813	0.281	2.017	0.665	0.232	1.983	0.524	0.27	NaN	NaN	NaN	1.983	0.274	0.205	NaN	NaN	NaN	1.779	0.047	0.219	NaN	NaN	NaN	2.074	0.827	0.656	2.079	0.645	0.672	2.077	0.514	0.599	2.106	0.403	0.589	2.149	0.243	0.616	NaN	NaN	NaN
507	2.535	2.199	0.89	0.491	NaN	NaN	NaN	2.114	0.813	0.281	2.016	0.665	0.232	1.982	0.524	0.27	NaN	NaN	NaN	1.982	0.273	0.205	NaN	NaN	NaN	1.779	0.047	0.219	NaN	NaN	NaN	2.074	0.827	0.656	2.079	0.645	0.672	2.076	0.514	0.599	2.105	0.403	0.589	2.149	0.243	0.616	NaN	NaN	NaN
508	2.54	2.199	0.891	0.491	NaN	NaN	NaN	2.113	0.813	0.28	2.015	0.664	0.232	1.982	0.523	0.271	1.98	0.426	0.258	1.982	0.273	0.205	NaN	NaN	NaN	1.778	0.046	0.219	NaN	NaN	NaN	2.074	0.827	0.656	2.079	0.645	0.671	2.074	0.513	0.6	2.105	0.403	0.589	2.149	0.243	0.616	NaN	NaN	NaN
509	2.545	2.198	0.89	0.49	NaN	NaN	NaN	2.112	0.813	0.28	2.015	0.664	0.232	1.981	0.523	0.271	1.979	0.426	0.258	1.981	0.273	0.205	NaN	NaN	NaN	1.777	0.046	0.22	NaN	NaN	NaN	2.073	0.826	0.655	2.078	0.645	0.671	2.074	0.513	0.6	2.105	0.403	0.589	2.149	0.243	0.616	NaN	NaN	NaN
510	2.55	2.197	0.89	0.489	NaN	NaN	NaN	2.112	0.813	0.279	2.014	0.663	0.232	1.981	0.523	0.271	1.979	0.426	0.258	1.98	0.272	0.205	NaN	NaN	NaN	1.777	0.045	0.22	NaN	NaN	NaN	2.07	0.823	0.653	2.078	0.644	0.671	2.074	0.513	0.6	2.105	0.403	0.589	2.149	0.243	0.616	NaN	NaN	NaN
511	2.555	2.197	0.891	0.489	NaN	NaN	NaN	2.111	0.813	0.279	2.013	0.663	0.232	1.98	0.523	0.271	1.979	0.426	0.258	1.98	0.272	0.205	NaN	NaN	NaN	1.777	0.045	0.221	NaN	NaN	NaN	2.069	0.822	0.652	2.078	0.644	0.671	2.076	0.514	0.599	2.105	0.403	0.589	2.149	0.242	0.616	NaN	NaN	NaN
512	2.56	2.197	0.891	0.488	NaN	NaN	NaN	2.108	0.813	0.278	2.013	0.663	0.232	1.98	0.523	0.271	1.979	0.426	0.258	1.979	0.272	0.205	NaN	NaN	NaN	1.776	0.045	0.221	NaN	NaN	NaN	2.069	0.822	0.652	2.078	0.644	0.67	2.076	0.515	0.598	2.105	0.404	0.589	2.149	0.242	0.615	NaN	NaN	NaN
513	2.565	2.196	0.89	0.487	NaN	NaN	NaN	2.103	0.814	0.276	2.012	0.663	0.231	1.979	0.522	0.271	NaN	NaN	NaN	1.979	0.271	0.205	NaN	NaN	NaN	1.776	0.044	0.221	NaN	NaN	NaN	2.07	0.823	0.652	2.077	0.644	0.67	2.076	0.515	0.598	2.105	0.404	0.589	2.149	0.243	0.615	NaN	NaN	NaN
514	2.57	2.196	0.89	0.487	NaN	NaN	NaN	2.101	0.814	0.276	2.011	0.663	0.231	1.979	0.522	0.271	1.974	0.425	0.257	1.978	0.271	0.205	NaN	NaN	NaN	1.776	0.044	0.222	NaN	NaN	NaN	2.071	0.825	0.653	2.077	0.645	0.67	2.076	0.515	0.598	2.105	0.404	0.589	2.149	0.243	0.615	NaN	NaN	NaN
515	2.575	2.195	0.891	0.486	NaN	NaN	NaN	2.101	0.814	0.275	2.01	0.663	0.23	1.978	0.522	0.27	1.974	0.425	0.256	1.978	0.271	0.205	NaN	NaN	NaN	1.776	0.043	0.222	NaN	NaN	NaN	2.067	0.821	0.653	2.077	0.645	0.67	2.076	0.514	0.597	2.104	0.404	0.589	2.148	0.243	0.615	NaN	NaN	NaN
516	2.58	2.195	0.891	0.486	NaN	NaN	NaN	2.1	0.814	0.275	2.009	0.663	0.23	1.977	0.522	0.27	NaN	NaN	NaN	1.978	0.271	0.205	NaN	NaN	NaN	1.776	0.043	0.222	NaN	NaN	NaN	2.067	0.82	0.653	2.077	0.645	0.669	2.076	0.514	0.597	2.104	0.404	0.589	2.148	0.243	0.615	NaN	NaN	NaN
517	2.585	2.194	0.89	0.485	NaN	NaN	NaN	2.1	0.814	0.275	2.008	0.663	0.23	1.977	0.521	0.27	1.972	0.425	0.256	1.977	0.271	0.205	NaN	NaN	NaN	1.776	0.042	0.222	NaN	NaN	NaN	2.068	0.822	0.653	2.076	0.645	0.669	2.076	0.514	0.597	2.104	0.404	0.589	2.148	0.243	0.615	NaN	NaN	NaN
518	2.59	2.194	0.89	0.484	NaN	NaN	NaN	2.1	0.814	0.275	2.008	0.663	0.229	1.976	0.521	0.27	1.974	0.424	0.256	1.976	0.271	0.205	NaN	NaN	NaN	1.775	0.041	0.222	NaN	NaN	NaN	2.072	0.826	0.652	2.076	0.645	0.669	2.076	0.514	0.597	2.104	0.404	0.589	2.148	0.243	0.615	NaN	NaN	NaN
519	2.595	2.194	0.89	0.484	NaN	NaN	NaN	2.099	0.814	0.274	2.007	0.663	0.229	1.975	0.521	0.27	1.974	0.424	0.256	1.976	0.271	0.205	NaN	NaN	NaN	1.775	0.041	0.223	NaN	NaN	NaN	2.072	0.827	0.651	2.076	0.645	0.669	2.076	0.514	0.597	2.104	0.404	0.589	2.147	0.243	0.615	NaN	NaN	NaN
520	2.6	2.193	0.89	0.483	NaN	NaN	NaN	2.099	0.813	0.274	2.006	0.663	0.229	1.975	0.521	0.269	1.974	0.424	0.256	1.975	0.271	0.205	NaN	NaN	NaN	1.775	0.04	0.223	NaN	NaN	NaN	2.072	0.827	0.651	2.076	0.645	0.669	2.076	0.514	0.596	2.104	0.404	0.589	2.147	0.243	0.615	NaN	NaN	NaN
521	2.605	2.192	0.891	0.483	NaN	NaN	NaN	2.099	0.813	0.274	2.006	0.663	0.229	1.974	0.521	0.269	1.973	0.425	0.256	1.975	0.271	0.205	NaN	NaN	NaN	1.775	0.04	0.223	NaN	NaN	NaN	2.072	0.827	0.651	2.076	0.645	0.669	2.076	0.516	0.596	2.104	0.404	0.589	2.148	0.243	0.615	NaN	NaN	NaN
522	2.61	2.192	0.89	0.482	NaN	NaN	NaN	2.098	0.813	0.273	2.005	0.663	0.228	1.973	0.521	0.269	1.972	0.425	0.256	1.974	0.271	0.205	NaN	NaN	NaN	1.775	0.04	0.223	NaN	NaN	NaN	2.072	0.828	0.65	2.075	0.645	0.668	2.078	0.518	0.596	2.104	0.404	0.589	2.147	0.243	0.614	NaN	NaN	NaN
523	2.615	2.192	0.89	0.481	NaN	NaN	NaN	2.098	0.813	0.273	2.004	0.663	0.228	1.972	0.521	0.269	1.971	0.425	0.256	1.974	0.271	0.205	NaN	NaN	NaN	1.775	0.039	0.223	NaN	NaN	NaN	2.072	0.828	0.65	2.075	0.645	0.668	2.078	0.518	0.596	2.104	0.404	0.588	2.147	0.243	0.614	NaN	NaN	NaN
524	2.62	2.191	0.891	0.481	NaN	NaN	NaN	2.098	0.812	0.273	2.003	0.663	0.227	1.972	0.521	0.269	1.972	0.425	0.256	1.973	0.271	0.204	NaN	NaN	NaN	1.775	0.039	0.223	NaN	NaN	NaN	2.072	0.828	0.65	2.075	0.645	0.668	2.076	0.516	0.595	2.104	0.404	0.588	2.148	0.243	0.614	NaN	NaN	NaN
525	2.625	2.191	0.891	0.48	NaN	NaN	NaN	2.097	0.812	0.272	2.002	0.663	0.227	1.971	0.521	0.269	1.971	0.425	0.256	1.973	0.27	0.204	NaN	NaN	NaN	1.775	0.039	0.223	NaN	NaN	NaN	2.071	0.828	0.649	2.075	0.645	0.667	2.075	0.515	0.595	NaN	NaN	NaN	2.148	0.243	0.614	NaN	NaN	NaN
526	2.63	2.19	0.891	0.479	NaN	NaN	NaN	2.097	0.812	0.272	2.001	0.663	0.226	1.97	0.521	0.268	1.971	0.425	0.256	1.972	0.27	0.204	NaN	NaN	NaN	1.775	0.038	0.223	NaN	NaN	NaN	2.071	0.828	0.649	2.075	0.645	0.667	2.075	0.515	0.595	NaN	NaN	NaN	2.148	0.243	0.614	NaN	NaN	NaN
527	2.635	2.189	0.891	0.479	NaN	NaN	NaN	2.096	0.812	0.272	2.001	0.662	0.225	1.969	0.52	0.268	NaN	NaN	NaN	1.972	0.27	0.204	NaN	NaN	NaN	1.775	0.038	0.223	NaN	NaN	NaN	2.07	0.828	0.648	2.074	0.646	0.667	2.075	0.515	0.594	NaN	NaN	NaN	2.148	0.244	0.614	NaN	NaN	NaN
528	2.64	2.189	0.891	0.478	NaN	NaN	NaN	2.095	0.812	0.271	2	0.662	0.225	1.969	0.52	0.268	1.965	0.422	0.254	1.971	0.27	0.204	NaN	NaN	NaN	1.775	0.038	0.223	NaN	NaN	NaN	2.069	0.827	0.647	2.074	0.646	0.667	2.074	0.515	0.594	NaN	NaN	NaN	2.149	0.244	0.614	NaN	NaN	NaN
529	2.645	2.188	0.891	0.478	NaN	NaN	NaN	2.095	0.812	0.271	1.999	0.662	0.225	1.968	0.52	0.267	1.965	0.422	0.254	1.971	0.27	0.204	NaN	NaN	NaN	1.775	0.037	0.223	NaN	NaN	NaN	2.067	0.825	0.646	2.074	0.646	0.666	2.074	0.515	0.594	2.103	0.404	0.584	2.149	0.244	0.614	NaN	NaN	NaN
530	2.65	2.187	0.891	0.477	NaN	NaN	NaN	2.094	0.812	0.27	1.999	0.662	0.225	1.967	0.52	0.267	1.964	0.422	0.254	1.97	0.27	0.203	NaN	NaN	NaN	1.775	0.037	0.222	NaN	NaN	NaN	2.066	0.824	0.645	2.074	0.646	0.666	2.074	0.515	0.593	2.103	0.404	0.584	2.149	0.244	0.614	NaN	NaN	NaN
531	2.655	2.187	0.891	0.476	NaN	NaN	NaN	2.093	0.812	0.27	1.998	0.661	0.225	1.967	0.52	0.267	1.964	0.422	0.254	1.97	0.27	0.203	NaN	NaN	NaN	1.774	0.036	0.222	NaN	NaN	NaN	2.066	0.824	0.645	2.074	0.646	0.666	2.074	0.515	0.593	2.103	0.404	0.584	2.149	0.244	0.614	NaN	NaN	NaN
532	2.66	2.186	0.891	0.476	NaN	NaN	NaN	2.093	0.812	0.269	1.997	0.662	0.225	1.966	0.52	0.267	1.964	0.422	0.254	1.969	0.269	0.203	NaN	NaN	NaN	1.774	0.035	0.222	NaN	NaN	NaN	2.066	0.824	0.645	2.074	0.647	0.666	2.074	0.514	0.593	2.103	0.404	0.584	2.149	0.244	0.613	NaN	NaN	NaN
533	2.665	2.185	0.891	0.475	NaN	NaN	NaN	2.092	0.812	0.269	1.997	0.662	0.224	1.965	0.52	0.267	NaN	NaN	NaN	1.969	0.269	0.202	NaN	NaN	NaN	1.774	0.034	0.221	NaN	NaN	NaN	2.065	0.824	0.645	2.073	0.647	0.665	2.074	0.514	0.593	2.103	0.404	0.583	2.149	0.245	0.613	NaN	NaN	NaN
534	2.67	2.185	0.891	0.474	NaN	NaN	NaN	2.091	0.812	0.268	1.996	0.661	0.224	1.965	0.52	0.267	1.965	0.422	0.253	1.968	0.269	0.202	NaN	NaN	NaN	1.774	0.034	0.221	NaN	NaN	NaN	2.066	0.826	0.645	2.073	0.647	0.665	2.074	0.515	0.592	2.103	0.404	0.583	2.149	0.245	0.613	NaN	NaN	NaN
535	2.675	2.184	0.891	0.474	NaN	NaN	NaN	2.09	0.812	0.268	1.995	0.661	0.223	1.964	0.52	0.266	NaN	NaN	NaN	1.968	0.268	0.202	NaN	NaN	NaN	1.774	0.034	0.221	NaN	NaN	NaN	2.067	0.828	0.645	2.074	0.648	0.664	2.074	0.515	0.592	2.102	0.404	0.583	2.149	0.245	0.613	NaN	NaN	NaN
536	2.68	2.184	0.891	0.473	NaN	NaN	NaN	2.089	0.812	0.268	1.994	0.661	0.223	1.964	0.519	0.266	1.961	0.421	0.252	1.968	0.268	0.202	NaN	NaN	NaN	1.773	0.034	0.221	NaN	NaN	NaN	2.068	0.828	0.645	2.074	0.648	0.664	2.074	0.515	0.592	2.101	0.403	0.582	2.149	0.245	0.613	NaN	NaN	NaN
537	2.685	2.183	0.891	0.473	NaN	NaN	NaN	2.089	0.811	0.267	1.994	0.661	0.223	1.963	0.519	0.265	1.961	0.422	0.251	1.967	0.268	0.202	NaN	NaN	NaN	1.773	0.033	0.221	NaN	NaN	NaN	2.066	0.827	0.644	2.073	0.649	0.664	2.074	0.515	0.592	2.101	0.403	0.582	2.149	0.245	0.613	NaN	NaN	NaN
538	2.69	2.182	0.891	0.472	NaN	NaN	NaN	2.088	0.811	0.266	1.994	0.661	0.222	1.962	0.519	0.265	1.962	0.423	0.25	1.967	0.268	0.202	NaN	NaN	NaN	1.773	0.033	0.221	NaN	NaN	NaN	2.063	0.824	0.642	2.073	0.649	0.663	2.074	0.515	0.592	2.101	0.403	0.582	2.149	0.245	0.613	NaN	NaN	NaN
539	2.695	2.181	0.892	0.471	NaN	NaN	NaN	2.087	0.811	0.266	1.993	0.661	0.221	1.962	0.519	0.264	NaN	NaN	NaN	1.967	0.268	0.202	NaN	NaN	NaN	1.773	0.032	0.221	NaN	NaN	NaN	2.062	0.823	0.641	2.073	0.649	0.663	2.073	0.516	0.591	2.1	0.403	0.582	2.149	0.245	0.613	NaN	NaN	NaN
540	2.7	2.181	0.892	0.47	NaN	NaN	NaN	2.086	0.811	0.265	1.993	0.66	0.221	1.961	0.519	0.264	NaN	NaN	NaN	1.966	0.268	0.202	NaN	NaN	NaN	1.773	0.032	0.221	NaN	NaN	NaN	2.061	0.823	0.641	2.072	0.648	0.663	2.073	0.516	0.591	2.1	0.403	0.582	2.149	0.245	0.613	NaN	NaN	NaN
541	2.705	2.18	0.892	0.47	NaN	NaN	NaN	2.086	0.811	0.265	1.992	0.66	0.22	1.961	0.519	0.264	NaN	NaN	NaN	1.966	0.268	0.202	NaN	NaN	NaN	1.773	0.031	0.221	NaN	NaN	NaN	2.061	0.823	0.64	2.072	0.648	0.662	2.073	0.515	0.59	2.1	0.403	0.582	2.149	0.245	0.613	NaN	NaN	NaN
542	2.71	2.18	0.892	0.469	NaN	NaN	NaN	2.085	0.811	0.264	1.991	0.659	0.22	1.96	0.519	0.264	1.957	0.42	0.251	1.965	0.267	0.202	NaN	NaN	NaN	1.773	0.029	0.221	NaN	NaN	NaN	2.061	0.824	0.64	2.071	0.647	0.661	2.073	0.515	0.59	2.1	0.403	0.582	2.148	0.246	0.613	NaN	NaN	NaN
543	2.715	2.179	0.892	0.468	NaN	NaN	NaN	2.084	0.811	0.264	1.99	0.659	0.219	1.96	0.518	0.264	1.956	0.419	0.252	1.965	0.267	0.202	NaN	NaN	NaN	1.773	0.028	0.221	NaN	NaN	NaN	2.06	0.823	0.64	2.07	0.647	0.66	2.072	0.515	0.59	2.1	0.403	0.582	2.148	0.246	0.612	NaN	NaN	NaN
544	2.72	2.178	0.892	0.467	NaN	NaN	NaN	2.083	0.811	0.263	1.989	0.659	0.219	1.959	0.518	0.264	1.955	0.419	0.252	1.964	0.267	0.202	NaN	NaN	NaN	1.773	0.028	0.221	NaN	NaN	NaN	2.06	0.824	0.64	2.07	0.647	0.66	2.072	0.515	0.59	2.1	0.403	0.582	2.147	0.247	0.612	NaN	NaN	NaN
545	2.725	2.177	0.892	0.466	NaN	NaN	NaN	2.082	0.811	0.263	1.989	0.658	0.219	1.958	0.518	0.264	1.955	0.419	0.252	1.963	0.266	0.202	NaN	NaN	NaN	1.773	0.027	0.221	NaN	NaN	NaN	2.063	0.827	0.64	2.069	0.647	0.659	2.072	0.515	0.589	2.099	0.404	0.582	2.147	0.247	0.612	NaN	NaN	NaN
546	2.73	2.177	0.893	0.466	NaN	NaN	NaN	2.081	0.811	0.262	1.988	0.658	0.218	1.958	0.518	0.264	1.955	0.419	0.252	1.963	0.266	0.202	NaN	NaN	NaN	1.773	0.027	0.221	NaN	NaN	NaN	2.063	0.828	0.64	2.069	0.647	0.659	2.072	0.516	0.589	2.099	0.404	0.582	2.146	0.247	0.612	NaN	NaN	NaN
547	2.735	2.176	0.893	0.465	NaN	NaN	NaN	2.08	0.811	0.262	1.988	0.658	0.218	1.958	0.517	0.263	1.955	0.419	0.251	1.962	0.266	0.201	NaN	NaN	NaN	1.773	0.027	0.221	NaN	NaN	NaN	2.063	0.829	0.639	2.068	0.647	0.659	2.071	0.516	0.589	2.099	0.404	0.581	2.146	0.247	0.612	NaN	NaN	NaN
548	2.74	2.175	0.893	0.464	NaN	NaN	NaN	2.08	0.81	0.261	1.987	0.658	0.218	1.957	0.517	0.263	1.955	0.419	0.251	1.962	0.265	0.201	NaN	NaN	NaN	1.773	0.026	0.221	NaN	NaN	NaN	2.062	0.829	0.638	2.068	0.647	0.658	2.071	0.515	0.588	2.099	0.404	0.581	2.145	0.247	0.612	NaN	NaN	NaN
549	2.745	2.174	0.893	0.463	NaN	NaN	NaN	2.079	0.81	0.26	1.986	0.658	0.218	1.957	0.517	0.263	1.955	0.419	0.251	1.961	0.265	0.201	NaN	NaN	NaN	1.773	0.025	0.221	NaN	NaN	NaN	2.062	0.829	0.638	2.067	0.647	0.658	2.07	0.515	0.588	2.099	0.404	0.581	2.146	0.248	0.611	NaN	NaN	NaN
550	2.75	2.174	0.893	0.463	NaN	NaN	NaN	2.077	0.81	0.26	1.985	0.658	0.217	1.956	0.517	0.263	1.956	0.419	0.25	1.961	0.265	0.201	NaN	NaN	NaN	1.772	0.024	0.222	NaN	NaN	NaN	2.061	0.829	0.637	2.067	0.648	0.657	2.07	0.515	0.587	2.099	0.404	0.581	2.146	0.248	0.611	NaN	NaN	NaN
551	2.755	2.172	0.893	0.462	NaN	NaN	NaN	2.077	0.81	0.259	1.984	0.656	0.216	1.956	0.517	0.263	1.957	0.419	0.25	1.96	0.265	0.201	NaN	NaN	NaN	1.771	0.022	0.222	NaN	NaN	NaN	2.061	0.829	0.637	2.067	0.648	0.657	2.07	0.515	0.587	2.098	0.403	0.58	2.147	0.247	0.611	NaN	NaN	NaN
552	2.76	2.171	0.893	0.461	NaN	NaN	NaN	2.076	0.81	0.258	1.983	0.655	0.216	1.955	0.517	0.263	1.957	0.419	0.25	1.96	0.265	0.201	NaN	NaN	NaN	1.771	0.022	0.222	NaN	NaN	NaN	2.06	0.829	0.636	2.066	0.648	0.657	2.069	0.515	0.587	2.097	0.402	0.578	2.148	0.247	0.611	NaN	NaN	NaN
553	2.765	2.171	0.893	0.46	NaN	NaN	NaN	2.075	0.81	0.258	1.982	0.655	0.215	1.954	0.516	0.263	1.956	0.419	0.25	1.959	0.265	0.2	NaN	NaN	NaN	1.771	0.021	0.222	NaN	NaN	NaN	2.059	0.829	0.635	2.066	0.648	0.656	2.069	0.515	0.586	2.097	0.401	0.577	2.148	0.247	0.611	NaN	NaN	NaN
554	2.77	2.17	0.894	0.459	NaN	NaN	NaN	2.074	0.81	0.257	1.982	0.655	0.215	1.954	0.516	0.262	1.954	0.419	0.249	1.959	0.264	0.2	NaN	NaN	NaN	1.771	0.021	0.222	NaN	NaN	NaN	2.058	0.829	0.634	2.065	0.648	0.656	2.069	0.515	0.586	2.097	0.402	0.577	2.149	0.247	0.611	NaN	NaN	NaN
555	2.775	2.169	0.894	0.459	NaN	NaN	NaN	2.073	0.81	0.256	1.981	0.655	0.215	1.953	0.516	0.262	1.953	0.418	0.248	1.958	0.264	0.2	NaN	NaN	NaN	1.771	0.021	0.221	NaN	NaN	NaN	2.057	0.829	0.634	2.065	0.648	0.655	2.068	0.515	0.585	2.098	0.405	0.577	2.149	0.247	0.611	NaN	NaN	NaN
556	2.78	2.168	0.894	0.458	NaN	NaN	NaN	2.072	0.809	0.256	1.98	0.655	0.215	1.952	0.515	0.262	1.953	0.418	0.248	1.958	0.264	0.2	NaN	NaN	NaN	1.771	0.02	0.221	NaN	NaN	NaN	2.056	0.828	0.633	2.065	0.648	0.655	2.068	0.515	0.585	2.098	0.406	0.577	2.149	0.247	0.61	NaN	NaN	NaN
557	2.785	2.167	0.894	0.457	NaN	NaN	NaN	2.071	0.81	0.256	1.979	0.655	0.214	1.951	0.515	0.262	1.952	0.418	0.248	1.957	0.264	0.201	NaN	NaN	NaN	1.771	0.02	0.221	NaN	NaN	NaN	2.053	0.825	0.631	2.064	0.649	0.655	2.068	0.515	0.585	2.098	0.406	0.577	2.149	0.247	0.61	NaN	NaN	NaN
558	2.79	2.166	0.894	0.456	NaN	NaN	NaN	2.07	0.81	0.255	1.978	0.655	0.214	1.95	0.515	0.262	1.951	0.419	0.248	1.956	0.263	0.201	NaN	NaN	NaN	1.771	0.019	0.22	NaN	NaN	NaN	2.052	0.825	0.63	2.064	0.649	0.654	2.067	0.515	0.584	2.098	0.406	0.577	2.149	0.247	0.61	NaN	NaN	NaN
559	2.795	2.165	0.894	0.455	NaN	NaN	NaN	2.069	0.81	0.254	1.977	0.655	0.213	1.949	0.515	0.261	1.95	0.419	0.248	1.956	0.263	0.201	NaN	NaN	NaN	1.771	0.018	0.22	NaN	NaN	NaN	2.051	0.825	0.63	2.064	0.65	0.653	2.067	0.515	0.583	2.098	0.406	0.577	2.149	0.247	0.61	NaN	NaN	NaN
560	2.8	2.164	0.895	0.455	NaN	NaN	NaN	2.067	0.81	0.254	1.976	0.655	0.212	1.949	0.515	0.261	1.951	0.419	0.248	1.955	0.262	0.2	NaN	NaN	NaN	1.77	0.017	0.221	NaN	NaN	NaN	2.051	0.826	0.629	2.064	0.65	0.653	2.066	0.515	0.583	2.098	0.406	0.577	2.149	0.247	0.61	NaN	NaN	NaN
561	2.805	2.163	0.895	0.454	NaN	NaN	NaN	2.067	0.81	0.253	1.975	0.655	0.212	1.948	0.515	0.261	1.951	0.418	0.248	1.954	0.262	0.2	NaN	NaN	NaN	1.77	0.016	0.222	NaN	NaN	NaN	2.052	0.828	0.629	2.064	0.651	0.652	2.066	0.516	0.582	2.097	0.406	0.576	2.149	0.248	0.609	NaN	NaN	NaN
562	2.81	2.162	0.895	0.453	NaN	NaN	NaN	2.066	0.81	0.252	1.974	0.655	0.212	1.947	0.515	0.261	1.949	0.418	0.248	1.953	0.262	0.2	NaN	NaN	NaN	1.769	0.016	0.222	NaN	NaN	NaN	2.051	0.827	0.628	2.063	0.651	0.652	2.066	0.516	0.582	2.096	0.405	0.576	2.148	0.248	0.609	NaN	NaN	NaN
563	2.815	2.161	0.895	0.452	NaN	NaN	NaN	2.065	0.811	0.251	1.973	0.655	0.211	1.946	0.515	0.261	1.948	0.418	0.248	1.952	0.262	0.2	NaN	NaN	NaN	1.77	0.015	0.222	NaN	NaN	NaN	2.047	0.825	0.627	2.062	0.651	0.651	2.066	0.516	0.581	2.096	0.405	0.576	2.146	0.249	0.608	NaN	NaN	NaN
564	2.82	2.16	0.895	0.451	NaN	NaN	NaN	2.064	0.811	0.25	1.972	0.654	0.211	1.945	0.514	0.261	1.948	0.418	0.248	1.952	0.262	0.2	NaN	NaN	NaN	1.77	0.015	0.222	NaN	NaN	NaN	2.046	0.824	0.626	2.062	0.65	0.65	2.066	0.516	0.581	2.096	0.406	0.576	2.146	0.249	0.607	NaN	NaN	NaN
565	2.825	2.159	0.896	0.451	NaN	NaN	NaN	2.062	0.811	0.25	1.97	0.654	0.21	1.945	0.514	0.26	1.948	0.418	0.248	1.951	0.262	0.2	NaN	NaN	NaN	1.77	0.014	0.222	NaN	NaN	NaN	2.045	0.824	0.625	2.061	0.651	0.65	2.065	0.517	0.581	2.095	0.406	0.575	2.146	0.25	0.607	NaN	NaN	NaN
566	2.83	2.158	0.896	0.45	NaN	NaN	NaN	2.061	0.811	0.249	1.969	0.654	0.21	1.944	0.515	0.26	1.945	0.416	0.247	1.951	0.262	0.199	NaN	NaN	NaN	1.77	0.014	0.222	NaN	NaN	NaN	2.045	0.824	0.625	2.061	0.651	0.649	2.065	0.517	0.58	2.095	0.406	0.575	2.146	0.25	0.606	NaN	NaN	NaN
567	2.835	2.157	0.896	0.449	NaN	NaN	NaN	2.06	0.812	0.249	1.968	0.654	0.21	1.943	0.515	0.26	1.944	0.416	0.246	1.95	0.262	0.199	NaN	NaN	NaN	1.77	0.013	0.222	NaN	NaN	NaN	2.045	0.826	0.625	2.061	0.651	0.648	2.064	0.517	0.58	2.095	0.407	0.575	2.145	0.25	0.606	NaN	NaN	NaN
568	2.84	2.156	0.896	0.448	NaN	NaN	NaN	2.058	0.811	0.248	1.967	0.654	0.209	1.943	0.515	0.26	1.944	0.417	0.246	1.949	0.262	0.199	NaN	NaN	NaN	1.769	0.012	0.222	NaN	NaN	NaN	2.046	0.829	0.625	2.06	0.651	0.648	2.064	0.517	0.579	2.095	0.407	0.575	2.145	0.251	0.606	NaN	NaN	NaN
569	2.845	2.155	0.896	0.447	NaN	NaN	NaN	2.057	0.811	0.247	1.966	0.654	0.209	1.942	0.515	0.26	1.945	0.416	0.245	1.949	0.262	0.199	NaN	NaN	NaN	1.769	0.011	0.223	NaN	NaN	NaN	2.045	0.827	0.624	2.059	0.651	0.647	2.064	0.517	0.578	NaN	NaN	NaN	2.145	0.251	0.607	NaN	NaN	NaN
570	2.85	2.153	0.896	0.446	NaN	NaN	NaN	2.056	0.812	0.246	1.965	0.655	0.208	1.941	0.514	0.259	1.944	0.416	0.245	1.948	0.261	0.199	NaN	NaN	NaN	1.769	0.01	0.222	NaN	NaN	NaN	2.041	0.824	0.622	2.059	0.651	0.647	2.063	0.517	0.578	NaN	NaN	NaN	2.144	0.251	0.607	NaN	NaN	NaN
571	2.855	2.153	0.897	0.446	NaN	NaN	NaN	2.056	0.812	0.245	1.964	0.655	0.207	1.94	0.514	0.259	1.942	0.416	0.245	1.947	0.261	0.198	NaN	NaN	NaN	1.769	0.01	0.222	NaN	NaN	NaN	2.039	0.823	0.622	2.058	0.652	0.646	2.063	0.517	0.578	2.089	0.407	0.571	2.144	0.251	0.607	NaN	NaN	NaN
572	2.86	2.152	0.897	0.445	NaN	NaN	NaN	2.055	0.812	0.244	1.963	0.654	0.206	1.939	0.514	0.258	1.942	0.416	0.245	1.946	0.26	0.198	NaN	NaN	NaN	1.77	0.009	0.222	NaN	NaN	NaN	2.039	0.824	0.622	2.058	0.652	0.645	2.062	0.517	0.577	2.091	0.406	0.57	2.145	0.251	0.607	NaN	NaN	NaN
573	2.865	2.151	0.897	0.444	NaN	NaN	NaN	2.053	0.812	0.244	1.962	0.654	0.206	1.939	0.514	0.258	1.942	0.416	0.245	1.946	0.26	0.197	NaN	NaN	NaN	1.77	0.009	0.222	NaN	NaN	NaN	2.041	0.828	0.621	2.057	0.652	0.645	2.062	0.517	0.576	2.092	0.406	0.57	2.145	0.251	0.606	NaN	NaN	NaN
574	2.87	2.15	0.898	0.443	NaN	NaN	NaN	2.052	0.812	0.243	1.962	0.654	0.205	1.938	0.514	0.257	1.941	0.416	0.245	1.945	0.26	0.197	NaN	NaN	NaN	1.77	0.009	0.222	NaN	NaN	NaN	2.042	0.829	0.621	2.056	0.652	0.644	2.061	0.517	0.576	2.092	0.406	0.57	2.145	0.252	0.606	NaN	NaN	NaN
575	2.875	2.148	0.898	0.442	NaN	NaN	NaN	2.051	0.812	0.242	1.961	0.654	0.205	1.938	0.513	0.257	1.94	0.416	0.244	1.944	0.26	0.197	NaN	NaN	NaN	1.769	0.009	0.222	NaN	NaN	NaN	2.041	0.829	0.62	2.056	0.652	0.643	2.061	0.517	0.575	2.092	0.406	0.57	2.145	0.252	0.606	NaN	NaN	NaN
576	2.88	2.147	0.897	0.441	NaN	NaN	NaN	2.05	0.812	0.242	1.96	0.654	0.205	1.937	0.513	0.257	1.939	0.416	0.244	1.943	0.26	0.197	NaN	NaN	NaN	1.769	0.009	0.222	NaN	NaN	NaN	2.04	0.829	0.619	2.056	0.653	0.643	2.06	0.517	0.575	2.092	0.406	0.569	2.144	0.252	0.605	NaN	NaN	NaN
577	2.885	2.146	0.898	0.44	NaN	NaN	NaN	2.048	0.812	0.241	1.959	0.654	0.204	1.936	0.513	0.257	1.939	0.416	0.244	1.943	0.26	0.197	NaN	NaN	NaN	1.769	0.009	0.222	NaN	NaN	NaN	2.039	0.829	0.619	2.055	0.653	0.642	2.06	0.517	0.574	2.091	0.406	0.569	2.144	0.253	0.605	NaN	NaN	NaN
578	2.89	2.145	0.898	0.44	NaN	NaN	NaN	2.047	0.812	0.24	1.958	0.653	0.202	1.936	0.513	0.257	1.938	0.416	0.244	1.942	0.259	0.197	NaN	NaN	NaN	1.769	0.009	0.223	NaN	NaN	NaN	2.038	0.83	0.618	2.054	0.652	0.641	2.059	0.517	0.574	2.091	0.407	0.569	2.144	0.253	0.605	NaN	NaN	NaN
579	2.895	2.144	0.898	0.439	NaN	NaN	NaN	2.046	0.812	0.239	1.957	0.653	0.201	1.935	0.513	0.256	1.937	0.416	0.243	1.942	0.259	0.197	NaN	NaN	NaN	1.769	0.009	0.223	NaN	NaN	NaN	2.037	0.829	0.617	2.054	0.652	0.641	2.059	0.517	0.573	2.091	0.407	0.569	2.144	0.252	0.604	NaN	NaN	NaN
580	2.9	2.143	0.899	0.438	NaN	NaN	NaN	2.045	0.813	0.238	1.956	0.653	0.201	1.934	0.513	0.256	1.937	0.416	0.243	1.942	0.259	0.197	NaN	NaN	NaN	1.769	0.009	0.223	NaN	NaN	NaN	2.036	0.829	0.616	2.053	0.653	0.64	2.058	0.516	0.573	2.09	0.407	0.569	2.144	0.252	0.603	NaN	NaN	NaN
581	2.905	2.142	0.899	0.437	NaN	NaN	NaN	2.044	0.813	0.237	1.956	0.654	0.2	1.933	0.513	0.256	1.937	0.416	0.243	1.941	0.259	0.197	NaN	NaN	NaN	1.769	0.008	0.223	NaN	NaN	NaN	2.034	0.828	0.615	2.053	0.653	0.639	2.058	0.516	0.573	2.089	0.407	0.57	2.149	0.251	0.605	NaN	NaN	NaN
582	2.91	2.141	0.899	0.436	NaN	NaN	NaN	2.042	0.813	0.237	1.955	0.654	0.2	1.932	0.513	0.255	1.937	0.416	0.243	1.941	0.259	0.197	NaN	NaN	NaN	1.769	0.008	0.223	NaN	NaN	NaN	2.031	0.826	0.613	2.052	0.653	0.638	2.057	0.517	0.572	2.089	0.408	0.57	2.156	0.249	0.607	NaN	NaN	NaN
583	2.915	2.14	0.9	0.435	NaN	NaN	NaN	2.041	0.814	0.236	1.954	0.654	0.2	1.932	0.513	0.255	1.936	0.415	0.243	1.94	0.259	0.197	NaN	NaN	NaN	1.769	0.008	0.223	NaN	NaN	NaN	2.03	0.825	0.612	2.052	0.653	0.638	2.057	0.517	0.571	2.091	0.409	0.569	2.147	0.252	0.605	NaN	NaN	NaN
584	2.92	2.139	0.9	0.434	NaN	NaN	NaN	2.04	0.814	0.235	1.953	0.654	0.199	1.931	0.513	0.255	1.935	0.415	0.243	1.94	0.259	0.197	NaN	NaN	NaN	1.769	0.008	0.223	NaN	NaN	NaN	2.029	0.825	0.611	2.051	0.653	0.637	2.057	0.518	0.57	2.091	0.41	0.568	2.145	0.253	0.604	NaN	NaN	NaN
585	2.925	2.137	0.9	0.433	NaN	NaN	NaN	2.039	0.814	0.235	1.951	0.654	0.199	1.93	0.513	0.255	1.934	0.414	0.243	1.94	0.259	0.196	NaN	NaN	NaN	1.769	0.008	0.223	NaN	NaN	NaN	2.028	0.826	0.611	2.05	0.653	0.636	2.057	0.518	0.57	NaN	NaN	NaN	2.144	0.253	0.604	NaN	NaN	NaN
586	2.93	2.136	0.9	0.432	NaN	NaN	NaN	2.038	0.814	0.234	1.95	0.653	0.199	1.93	0.513	0.255	1.933	0.413	0.243	1.939	0.259	0.196	NaN	NaN	NaN	1.769	0.008	0.223	NaN	NaN	NaN	2.028	0.827	0.611	2.05	0.653	0.635	2.056	0.518	0.57	NaN	NaN	NaN	2.144	0.254	0.604	NaN	NaN	NaN
587	2.935	2.135	0.9	0.431	NaN	NaN	NaN	2.036	0.814	0.233	1.949	0.653	0.198	1.929	0.513	0.255	1.932	0.413	0.243	1.939	0.259	0.196	NaN	NaN	NaN	1.769	0.008	0.223	NaN	NaN	NaN	2.028	0.828	0.61	2.05	0.653	0.635	2.056	0.518	0.569	2.087	0.408	0.563	2.143	0.255	0.603	NaN	NaN	NaN
588	2.94	2.134	0.901	0.431	NaN	NaN	NaN	2.035	0.815	0.232	1.948	0.653	0.198	1.929	0.513	0.254	1.931	0.413	0.243	1.938	0.259	0.196	NaN	NaN	NaN	1.769	0.008	0.223	NaN	NaN	NaN	2.025	0.825	0.608	2.049	0.653	0.634	2.055	0.518	0.569	2.087	0.409	0.563	2.142	0.256	0.602	2.153	0.088	0.522
589	2.945	2.133	0.901	0.43	NaN	NaN	NaN	2.034	0.815	0.231	1.947	0.653	0.198	1.928	0.513	0.254	1.931	0.413	0.242	1.938	0.259	0.196	NaN	NaN	NaN	1.769	0.008	0.223	NaN	NaN	NaN	2.024	0.825	0.608	2.048	0.654	0.633	2.054	0.518	0.568	2.087	0.409	0.563	2.142	0.257	0.601	2.154	0.089	0.523
590	2.95	2.132	0.901	0.429	NaN	NaN	NaN	2.033	0.815	0.23	1.946	0.653	0.198	1.928	0.513	0.254	1.931	0.413	0.242	1.937	0.258	0.196	NaN	NaN	NaN	1.769	0.008	0.223	NaN	NaN	NaN	2.023	0.824	0.607	2.048	0.654	0.632	2.054	0.518	0.567	2.086	0.41	0.563	2.141	0.257	0.601	2.154	0.09	0.524
591	2.955	2.131	0.901	0.428	NaN	NaN	NaN	2.032	0.816	0.229	1.945	0.653	0.197	1.927	0.513	0.254	1.931	0.413	0.242	1.937	0.258	0.196	NaN	NaN	NaN	1.769	0.008	0.223	NaN	NaN	NaN	2.021	0.823	0.608	2.048	0.654	0.631	2.053	0.518	0.567	2.086	0.41	0.563	2.141	0.258	0.6	2.154	0.09	0.524
592	2.96	2.13	0.902	0.427	NaN	NaN	NaN	2.031	0.815	0.229	1.943	0.653	0.197	1.926	0.512	0.254	NaN	NaN	NaN	1.936	0.258	0.196	NaN	NaN	NaN	1.769	0.008	0.223	NaN	NaN	NaN	2.022	0.825	0.607	2.047	0.654	0.63	2.052	0.518	0.566	2.085	0.41	0.563	2.141	0.258	0.6	2.154	0.09	0.524
593	2.965	2.129	0.902	0.426	NaN	NaN	NaN	2.029	0.815	0.228	1.942	0.652	0.196	1.926	0.512	0.254	1.93	0.416	0.239	1.936	0.257	0.195	NaN	NaN	NaN	1.768	0.008	0.223	NaN	NaN	NaN	2.024	0.829	0.606	2.047	0.655	0.63	2.052	0.518	0.566	2.085	0.41	0.563	2.141	0.258	0.6	2.154	0.09	0.524
594	2.97	2.128	0.902	0.425	NaN	NaN	NaN	2.028	0.815	0.228	1.941	0.652	0.196	1.925	0.512	0.254	1.93	0.416	0.238	1.936	0.257	0.195	NaN	NaN	NaN	1.768	0.008	0.223	NaN	NaN	NaN	2.024	0.83	0.605	2.047	0.655	0.629	2.051	0.519	0.565	2.084	0.41	0.562	2.14	0.258	0.6	2.154	0.09	0.524
595	2.975	2.127	0.902	0.424	NaN	NaN	NaN	2.027	0.816	0.227	1.94	0.652	0.196	1.925	0.512	0.253	1.93	0.415	0.239	1.935	0.257	0.195	NaN	NaN	NaN	1.768	0.008	0.223	NaN	NaN	NaN	2.023	0.83	0.604	2.046	0.655	0.628	2.05	0.519	0.565	2.083	0.41	0.562	2.14	0.259	0.599	2.154	0.09	0.525
596	2.98	2.126	0.903	0.423	NaN	NaN	NaN	2.025	0.816	0.227	1.94	0.653	0.195	1.924	0.512	0.253	1.93	0.414	0.239	1.935	0.257	0.195	NaN	NaN	NaN	1.768	0.008	0.223	NaN	NaN	NaN	2.02	0.828	0.602	2.046	0.655	0.627	2.05	0.519	0.564	2.081	0.41	0.56	2.139	0.259	0.599	2.153	0.09	0.526
597	2.985	2.125	0.903	0.422	NaN	NaN	NaN	2.025	0.816	0.225	1.94	0.653	0.195	1.924	0.512	0.252	1.93	0.413	0.239	1.935	0.256	0.195	NaN	NaN	NaN	1.768	0.008	0.223	NaN	NaN	NaN	2.019	0.827	0.601	2.045	0.655	0.626	2.049	0.519	0.564	2.08	0.408	0.558	2.139	0.259	0.599	2.153	0.09	0.526
598	2.99	2.124	0.903	0.421	NaN	NaN	NaN	2.024	0.817	0.224	1.939	0.653	0.195	1.923	0.512	0.252	1.93	0.413	0.239	1.936	0.256	0.195	NaN	NaN	NaN	1.768	0.008	0.223	NaN	NaN	NaN	2.019	0.828	0.601	2.045	0.656	0.626	2.048	0.519	0.564	2.079	0.408	0.558	2.138	0.259	0.599	2.153	0.09	0.526
599	2.995	2.123	0.904	0.42	NaN	NaN	NaN	2.023	0.817	0.223	1.938	0.653	0.194	1.923	0.512	0.251	1.929	0.413	0.239	1.936	0.256	0.195	NaN	NaN	NaN	1.768	0.008	0.223	NaN	NaN	NaN	2.019	0.829	0.6	2.044	0.656	0.625	2.047	0.519	0.563	2.078	0.408	0.558	2.138	0.26	0.599	2.154	0.09	0.526
600	3	2.122	0.904	0.42	NaN	NaN	NaN	2.021	0.817	0.223	1.937	0.653	0.193	1.923	0.512	0.251	1.929	0.413	0.239	1.936	0.256	0.195	NaN	NaN	NaN	1.768	0.008	0.223	NaN	NaN	NaN	2.019	0.829	0.6	2.043	0.655	0.624	2.047	0.519	0.563	2.078	0.409	0.558	2.138	0.261	0.599	2.154	0.09	0.526
601	3.005	2.121	0.904	0.419	NaN	NaN	NaN	2.02	0.817	0.222	1.936	0.653	0.193	1.923	0.512	0.251	1.929	0.413	0.239	1.937	0.256	0.195	NaN	NaN	NaN	1.768	0.008	0.223	NaN	NaN	NaN	2.016	0.827	0.598	2.043	0.656	0.624	2.046	0.519	0.563	2.077	0.409	0.558	2.137	0.26	0.599	2.154	0.09	0.526
602	3.01	2.121	0.905	0.418	NaN	NaN	NaN	2.019	0.817	0.222	1.935	0.652	0.192	1.923	0.512	0.25	1.929	0.413	0.239	1.937	0.256	0.195	NaN	NaN	NaN	1.768	0.008	0.223	NaN	NaN	NaN	2.015	0.827	0.597	2.043	0.656	0.623	2.045	0.519	0.562	2.076	0.409	0.558	2.137	0.26	0.599	2.154	0.09	0.526
603	3.015	2.12	0.905	0.417	NaN	NaN	NaN	2.018	0.817	0.221	1.935	0.652	0.192	1.923	0.512	0.25	1.929	0.413	0.239	1.937	0.256	0.194	NaN	NaN	NaN	1.768	0.008	0.223	NaN	NaN	NaN	2.014	0.827	0.596	2.042	0.656	0.622	2.044	0.519	0.562	2.076	0.41	0.558	2.136	0.261	0.599	2.154	0.09	0.526
604	3.02	2.118	0.905	0.416	NaN	NaN	NaN	2.017	0.818	0.221	1.934	0.652	0.192	1.923	0.512	0.25	1.929	0.413	0.239	1.937	0.255	0.194	NaN	NaN	NaN	1.768	0.008	0.223	NaN	NaN	NaN	2.014	0.827	0.596	2.041	0.656	0.621	2.043	0.519	0.561	2.075	0.41	0.558	2.136	0.261	0.599	2.154	0.09	0.526
605	3.025	2.117	0.905	0.415	NaN	NaN	NaN	2.016	0.818	0.22	1.934	0.652	0.191	1.923	0.512	0.249	1.93	0.413	0.238	1.937	0.255	0.194	NaN	NaN	NaN	1.768	0.008	0.223	NaN	NaN	NaN	2.013	0.827	0.596	2.041	0.656	0.621	2.042	0.519	0.561	2.073	0.41	0.557	2.136	0.261	0.599	NaN	NaN	NaN
606	3.03	2.117	0.906	0.414	NaN	NaN	NaN	2.015	0.818	0.218	1.934	0.653	0.191	1.923	0.512	0.249	1.93	0.414	0.238	1.937	0.255	0.194	NaN	NaN	NaN	1.768	0.008	0.223	NaN	NaN	NaN	2.013	0.828	0.596	2.04	0.657	0.62	2.041	0.519	0.56	2.072	0.41	0.557	2.136	0.261	0.599	NaN	NaN	NaN
607	3.035	2.116	0.906	0.414	NaN	NaN	NaN	2.014	0.818	0.217	1.934	0.653	0.19	1.923	0.512	0.248	1.93	0.414	0.237	1.937	0.255	0.194	NaN	NaN	NaN	1.769	0.008	0.223	NaN	NaN	NaN	2.015	0.831	0.596	2.039	0.657	0.619	2.04	0.519	0.56	2.071	0.409	0.556	2.136	0.261	0.599	NaN	NaN	NaN
608	3.04	2.115	0.906	0.413	NaN	NaN	NaN	2.014	0.818	0.217	1.933	0.653	0.189	1.923	0.512	0.248	1.929	0.414	0.237	1.937	0.255	0.193	NaN	NaN	NaN	1.769	0.008	0.223	NaN	NaN	NaN	2.015	0.832	0.595	2.038	0.657	0.619	2.039	0.52	0.56	2.069	0.409	0.555	2.136	0.262	0.598	NaN	NaN	NaN
609	3.045	2.114	0.907	0.412	NaN	NaN	NaN	2.013	0.819	0.216	1.932	0.653	0.188	1.923	0.512	0.248	1.929	0.412	0.237	1.937	0.255	0.193	NaN	NaN	NaN	1.768	0.008	0.223	NaN	NaN	NaN	2.013	0.831	0.593	2.038	0.658	0.618	2.038	0.52	0.56	2.068	0.409	0.555	2.135	0.262	0.598	NaN	NaN	NaN
610	3.05	2.113	0.907	0.411	NaN	NaN	NaN	2.012	0.819	0.216	1.932	0.653	0.188	1.923	0.512	0.247	1.929	0.412	0.236	1.937	0.255	0.193	NaN	NaN	NaN	1.768	0.008	0.223	NaN	NaN	NaN	2.01	0.83	0.592	2.037	0.658	0.618	2.037	0.52	0.56	2.067	0.41	0.555	2.133	0.263	0.598	NaN	NaN	NaN
611	3.055	2.112	0.907	0.41	NaN	NaN	NaN	2.011	0.819	0.216	1.932	0.653	0.187	1.922	0.512	0.247	1.929	0.412	0.236	1.937	0.255	0.193	NaN	NaN	NaN	1.768	0.008	0.223	NaN	NaN	NaN	2.009	0.83	0.591	2.036	0.658	0.617	2.036	0.52	0.56	2.066	0.41	0.555	2.132	0.264	0.597	NaN	NaN	NaN
612	3.06	2.111	0.908	0.409	NaN	NaN	NaN	2.01	0.819	0.215	1.931	0.653	0.187	1.922	0.512	0.247	1.929	0.412	0.236	1.937	0.255	0.193	NaN	NaN	NaN	1.768	0.008	0.223	NaN	NaN	NaN	2.008	0.83	0.59	2.035	0.658	0.617	2.035	0.521	0.559	2.065	0.41	0.555	2.131	0.265	0.597	NaN	NaN	NaN
613	3.065	2.11	0.908	0.409	NaN	NaN	NaN	2.009	0.819	0.214	1.931	0.653	0.186	1.922	0.512	0.246	1.929	0.411	0.236	1.937	0.255	0.193	NaN	NaN	NaN	1.768	0.008	0.223	NaN	NaN	NaN	2.008	0.83	0.59	2.034	0.659	0.616	2.034	0.521	0.559	2.064	0.411	0.555	2.129	0.266	0.597	NaN	NaN	NaN
614	3.07	2.109	0.908	0.408	NaN	NaN	NaN	2.008	0.819	0.213	1.931	0.653	0.186	1.922	0.512	0.246	1.929	0.412	0.235	1.937	0.255	0.193	NaN	NaN	NaN	1.768	0.008	0.223	NaN	NaN	NaN	2.007	0.831	0.59	2.033	0.659	0.615	2.033	0.521	0.559	2.063	0.412	0.555	2.129	0.266	0.596	NaN	NaN	NaN
615	3.075	2.109	0.909	0.407	NaN	NaN	NaN	2.008	0.819	0.212	1.93	0.652	0.186	1.922	0.512	0.246	1.929	0.411	0.235	1.937	0.255	0.193	NaN	NaN	NaN	1.768	0.008	0.223	NaN	NaN	NaN	2.006	0.831	0.59	2.033	0.66	0.615	2.032	0.522	0.558	2.062	0.412	0.556	2.128	0.267	0.596	NaN	NaN	NaN
616	3.08	2.108	0.91	0.406	NaN	NaN	NaN	2.007	0.819	0.211	1.93	0.652	0.186	1.922	0.512	0.246	NaN	NaN	NaN	1.937	0.255	0.193	NaN	NaN	NaN	1.768	0.008	0.223	NaN	NaN	NaN	2.005	0.832	0.59	2.032	0.66	0.614	2.031	0.522	0.558	2.061	0.413	0.556	2.127	0.268	0.597	2.14	0.103	0.531
617	3.085	2.107	0.91	0.405	NaN	NaN	NaN	2.006	0.819	0.211	1.931	0.651	0.185	1.922	0.512	0.245	1.931	0.411	0.234	1.937	0.255	0.193	NaN	NaN	NaN	1.768	0.008	0.223	NaN	NaN	NaN	2.007	0.835	0.589	2.032	0.661	0.614	2.03	0.522	0.558	2.06	0.413	0.556	2.127	0.27	0.597	2.14	0.103	0.531
618	3.09	2.106	0.91	0.404	NaN	NaN	NaN	2.005	0.819	0.21	1.932	0.65	0.184	1.922	0.512	0.245	NaN	NaN	NaN	1.937	0.255	0.192	NaN	NaN	NaN	1.768	0.008	0.223	NaN	NaN	NaN	2.006	0.836	0.588	2.031	0.661	0.614	2.028	0.522	0.558	2.059	0.413	0.557	2.126	0.27	0.597	2.14	0.103	0.531
619	3.095	2.105	0.911	0.404	NaN	NaN	NaN	2.004	0.819	0.21	1.932	0.65	0.183	1.922	0.511	0.245	NaN	NaN	NaN	1.937	0.255	0.192	NaN	NaN	NaN	1.768	0.008	0.223	NaN	NaN	NaN	2.003	0.834	0.586	2.029	0.661	0.613	2.027	0.522	0.558	2.058	0.414	0.557	2.125	0.271	0.597	2.14	0.103	0.531
620	3.1	2.104	0.911	0.403	NaN	NaN	NaN	2.003	0.819	0.21	1.931	0.65	0.182	1.922	0.511	0.244	NaN	NaN	NaN	1.937	0.255	0.192	NaN	NaN	NaN	1.768	0.008	0.223	NaN	NaN	NaN	2.002	0.834	0.585	2.028	0.661	0.613	2.025	0.522	0.558	2.057	0.415	0.557	2.124	0.271	0.597	2.14	0.103	0.531
621	3.105	2.103	0.911	0.402	NaN	NaN	NaN	2.002	0.819	0.209	1.93	0.65	0.182	1.922	0.511	0.244	NaN	NaN	NaN	1.936	0.255	0.192	NaN	NaN	NaN	1.768	0.008	0.223	NaN	NaN	NaN	2.001	0.835	0.585	2.027	0.662	0.612	2.024	0.522	0.558	NaN	NaN	NaN	2.123	0.272	0.597	2.14	0.103	0.531
622	3.11	2.102	0.912	0.401	NaN	NaN	NaN	2.001	0.819	0.209	1.929	0.65	0.182	1.922	0.511	0.244	1.931	0.412	0.234	1.936	0.255	0.192	NaN	NaN	NaN	1.768	0.008	0.223	NaN	NaN	NaN	2.001	0.835	0.585	2.026	0.662	0.612	2.023	0.523	0.558	NaN	NaN	NaN	2.122	0.271	0.598	2.14	0.103	0.531
623	3.115	2.101	0.912	0.401	NaN	NaN	NaN	2	0.819	0.209	1.928	0.651	0.181	1.922	0.511	0.244	1.931	0.412	0.233	1.935	0.255	0.192	NaN	NaN	NaN	1.768	0.008	0.223	NaN	NaN	NaN	2	0.836	0.584	2.025	0.662	0.611	2.022	0.523	0.557	NaN	NaN	NaN	2.122	0.27	0.598	2.14	0.103	0.531
624	3.12	2.101	0.913	0.4	NaN	NaN	NaN	1.999	0.819	0.208	1.928	0.65	0.181	1.922	0.511	0.243	1.931	0.413	0.233	1.935	0.255	0.191	NaN	NaN	NaN	1.768	0.008	0.223	NaN	NaN	NaN	1.999	0.835	0.584	2.024	0.663	0.611	2.02	0.524	0.557	2.051	0.417	0.558	2.122	0.27	0.598	2.14	0.103	0.531
625	3.125	2.1	0.913	0.399	NaN	NaN	NaN	1.999	0.819	0.207	1.928	0.65	0.181	1.922	0.511	0.243	1.932	0.413	0.232	1.935	0.255	0.191	NaN	NaN	NaN	1.768	0.008	0.223	NaN	NaN	NaN	1.999	0.836	0.585	2.023	0.663	0.611	2.019	0.524	0.557	2.049	0.416	0.557	2.122	0.27	0.598	NaN	NaN	NaN
626	3.13	2.099	0.913	0.398	NaN	NaN	NaN	1.998	0.82	0.206	1.927	0.65	0.181	1.922	0.511	0.243	1.932	0.413	0.232	1.935	0.255	0.191	NaN	NaN	NaN	1.768	0.008	0.223	NaN	NaN	NaN	2.001	0.84	0.584	2.022	0.663	0.611	2.017	0.524	0.557	2.049	0.418	0.559	2.12	0.271	0.598	NaN	NaN	NaN
627	3.135	2.098	0.914	0.398	NaN	NaN	NaN	1.997	0.82	0.205	1.927	0.65	0.181	1.923	0.511	0.242	1.932	0.414	0.232	1.935	0.255	0.191	NaN	NaN	NaN	1.768	0.008	0.223	NaN	NaN	NaN	2.001	0.842	0.584	2.021	0.663	0.61	2.015	0.524	0.557	2.048	0.42	0.559	2.118	0.274	0.598	2.146	0.11	0.529
628	3.14	2.097	0.914	0.397	NaN	NaN	NaN	1.996	0.82	0.205	1.927	0.65	0.18	1.923	0.511	0.242	1.932	0.414	0.232	1.935	0.255	0.191	NaN	NaN	NaN	1.768	0.008	0.223	NaN	NaN	NaN	1.999	0.841	0.582	2.02	0.664	0.61	2.014	0.524	0.557	2.047	0.42	0.559	2.116	0.275	0.599	2.146	0.11	0.53
629	3.145	2.097	0.915	0.396	NaN	NaN	NaN	1.995	0.82	0.204	1.926	0.65	0.18	1.922	0.511	0.241	1.932	0.413	0.232	1.935	0.255	0.191	NaN	NaN	NaN	1.768	0.008	0.223	NaN	NaN	NaN	1.996	0.839	0.58	2.019	0.664	0.61	2.012	0.524	0.557	2.045	0.421	0.559	2.115	0.276	0.599	2.144	0.11	0.53
630	3.15	2.096	0.915	0.395	NaN	NaN	NaN	1.995	0.82	0.204	1.925	0.65	0.18	1.921	0.511	0.241	1.933	0.413	0.232	1.935	0.254	0.191	NaN	NaN	NaN	1.768	0.008	0.223	NaN	NaN	NaN	1.995	0.839	0.58	2.018	0.664	0.609	2.01	0.524	0.557	2.044	0.421	0.559	2.114	0.277	0.599	2.14	0.11	0.53
631	3.155	2.095	0.915	0.395	NaN	NaN	NaN	1.994	0.82	0.204	1.924	0.65	0.179	1.921	0.511	0.241	1.933	0.413	0.231	1.935	0.254	0.191	NaN	NaN	NaN	1.768	0.008	0.223	NaN	NaN	NaN	1.994	0.839	0.579	2.017	0.664	0.609	2.009	0.524	0.557	2.042	0.421	0.559	2.113	0.277	0.6	2.141	0.11	0.529
632	3.16	2.094	0.915	0.394	NaN	NaN	NaN	1.993	0.82	0.203	1.924	0.65	0.179	1.921	0.511	0.241	1.933	0.413	0.231	1.935	0.254	0.19	NaN	NaN	NaN	1.768	0.008	0.223	NaN	NaN	NaN	1.994	0.839	0.579	2.015	0.664	0.609	2.007	0.525	0.557	2.041	0.422	0.559	2.11	0.276	0.601	2.141	0.11	0.529
633	3.165	2.093	0.915	0.393	NaN	NaN	NaN	1.992	0.82	0.203	1.923	0.65	0.178	1.92	0.511	0.241	1.933	0.413	0.231	1.934	0.254	0.19	NaN	NaN	NaN	1.768	0.008	0.223	NaN	NaN	NaN	1.993	0.84	0.578	2.014	0.665	0.608	2.005	0.525	0.557	2.039	0.423	0.56	2.109	0.277	0.601	2.141	0.11	0.529
634	3.17	2.092	0.916	0.392	NaN	NaN	NaN	1.991	0.82	0.202	1.922	0.65	0.178	1.919	0.511	0.241	1.931	0.414	0.231	1.934	0.254	0.19	NaN	NaN	NaN	1.768	0.008	0.223	NaN	NaN	NaN	1.993	0.84	0.578	2.013	0.665	0.608	2.004	0.525	0.557	2.037	0.422	0.56	2.107	0.277	0.601	2.141	0.11	0.529
635	3.175	2.091	0.916	0.392	NaN	NaN	NaN	1.99	0.819	0.201	1.922	0.65	0.177	1.919	0.511	0.241	1.931	0.414	0.231	1.934	0.254	0.19	NaN	NaN	NaN	1.768	0.008	0.223	NaN	NaN	NaN	1.992	0.841	0.579	2.011	0.665	0.608	2.002	0.525	0.557	2.034	0.421	0.559	2.105	0.278	0.601	2.141	0.11	0.53
636	3.18	2.09	0.916	0.391	NaN	NaN	NaN	1.989	0.819	0.2	1.922	0.65	0.176	1.918	0.511	0.24	1.93	0.414	0.231	1.934	0.253	0.19	NaN	NaN	NaN	1.768	0.008	0.223	NaN	NaN	NaN	1.994	0.844	0.578	2.01	0.665	0.608	1.999	0.525	0.556	2.031	0.42	0.559	2.104	0.278	0.601	2.141	0.11	0.531
637	3.185	2.09	0.917	0.39	NaN	NaN	NaN	1.988	0.819	0.2	1.921	0.65	0.176	1.918	0.511	0.24	1.93	0.414	0.231	1.933	0.253	0.19	NaN	NaN	NaN	1.768	0.008	0.223	NaN	NaN	NaN	1.995	0.845	0.578	2.008	0.665	0.607	1.997	0.525	0.556	2.029	0.42	0.559	2.103	0.279	0.6	NaN	NaN	NaN
638	3.19	2.089	0.917	0.389	NaN	NaN	NaN	1.987	0.819	0.199	1.921	0.65	0.176	1.917	0.511	0.24	1.93	0.414	0.231	1.933	0.253	0.19	NaN	NaN	NaN	1.768	0.008	0.223	NaN	NaN	NaN	1.994	0.846	0.577	2.007	0.665	0.607	1.995	0.525	0.556	2.027	0.42	0.559	2.102	0.279	0.6	NaN	NaN	NaN
639	3.195	2.088	0.917	0.389	NaN	NaN	NaN	1.986	0.819	0.199	1.92	0.65	0.176	1.917	0.511	0.239	1.931	0.414	0.231	1.933	0.253	0.19	NaN	NaN	NaN	1.768	0.008	0.223	NaN	NaN	NaN	1.992	0.845	0.576	2.004	0.664	0.606	1.993	0.526	0.556	2.024	0.42	0.559	2.1	0.279	0.6	NaN	NaN	NaN
640	3.2	2.087	0.917	0.388	NaN	NaN	NaN	1.985	0.819	0.199	1.918	0.65	0.176	1.917	0.51	0.239	1.93	0.414	0.23	1.933	0.253	0.19	NaN	NaN	NaN	1.768	0.008	0.223	NaN	NaN	NaN	1.989	0.843	0.574	2.003	0.664	0.606	1.991	0.527	0.557	2.022	0.421	0.561	2.098	0.28	0.601	NaN	NaN	NaN
641	3.205	2.086	0.918	0.387	NaN	NaN	NaN	1.984	0.819	0.198	1.917	0.65	0.175	1.916	0.51	0.239	1.929	0.414	0.23	1.933	0.253	0.189	NaN	NaN	NaN	1.768	0.008	0.223	NaN	NaN	NaN	1.988	0.843	0.574	2.001	0.664	0.606	1.989	0.527	0.557	2.019	0.422	0.561	2.096	0.281	0.601	NaN	NaN	NaN
642	3.21	2.085	0.918	0.387	NaN	NaN	NaN	1.983	0.818	0.198	1.917	0.649	0.175	1.916	0.51	0.239	1.928	0.413	0.23	1.932	0.253	0.189	NaN	NaN	NaN	1.768	0.008	0.223	NaN	NaN	NaN	1.987	0.843	0.573	2	0.664	0.605	1.987	0.527	0.557	2.018	0.422	0.561	2.095	0.281	0.601	NaN	NaN	NaN
643	3.215	2.085	0.918	0.386	NaN	NaN	NaN	1.982	0.818	0.198	1.916	0.649	0.175	1.915	0.51	0.239	1.927	0.412	0.23	1.932	0.253	0.189	NaN	NaN	NaN	1.768	0.008	0.223	NaN	NaN	NaN	1.987	0.844	0.573	1.998	0.664	0.605	1.985	0.527	0.557	2.015	0.423	0.562	2.093	0.282	0.601	NaN	NaN	NaN
644	3.22	2.084	0.918	0.385	NaN	NaN	NaN	1.981	0.818	0.197	1.915	0.649	0.174	1.914	0.51	0.238	1.926	0.412	0.23	1.932	0.253	0.189	NaN	NaN	NaN	1.768	0.008	0.223	NaN	NaN	NaN	1.986	0.844	0.573	1.997	0.664	0.606	1.982	0.527	0.557	2.013	0.424	0.562	2.092	0.283	0.602	2.128	0.121	0.537
645	3.225	2.083	0.918	0.384	NaN	NaN	NaN	1.98	0.818	0.197	1.914	0.649	0.174	1.914	0.51	0.238	1.925	0.412	0.229	1.933	0.252	0.189	NaN	NaN	NaN	1.768	0.008	0.223	NaN	NaN	NaN	1.985	0.844	0.573	1.995	0.664	0.607	1.98	0.527	0.557	2.01	0.423	0.562	2.09	0.285	0.602	2.127	0.123	0.537
646	3.23	2.082	0.918	0.384	NaN	NaN	NaN	1.979	0.818	0.196	1.914	0.649	0.174	1.913	0.51	0.238	1.925	0.412	0.229	1.933	0.252	0.189	NaN	NaN	NaN	1.768	0.008	0.223	NaN	NaN	NaN	1.985	0.844	0.573	1.993	0.664	0.606	1.977	0.527	0.557	2.008	0.423	0.562	2.087	0.284	0.604	2.126	0.123	0.537
647	3.235	2.081	0.918	0.383	NaN	NaN	NaN	1.978	0.818	0.196	1.913	0.649	0.174	1.913	0.51	0.238	1.924	0.412	0.229	1.933	0.252	0.189	NaN	NaN	NaN	1.768	0.008	0.223	NaN	NaN	NaN	1.985	0.845	0.573	1.991	0.664	0.606	1.974	0.527	0.557	2.006	0.422	0.563	2.086	0.284	0.605	2.125	0.123	0.537
648	3.24	2.08	0.919	0.382	NaN	NaN	NaN	1.977	0.818	0.195	1.912	0.649	0.174	1.912	0.51	0.237	1.924	0.412	0.229	1.933	0.252	0.189	NaN	NaN	NaN	1.768	0.008	0.223	NaN	NaN	NaN	1.987	0.848	0.572	1.989	0.664	0.606	1.972	0.527	0.558	2.003	0.422	0.564	2.084	0.284	0.605	2.125	0.124	0.537
649	3.245	2.08	0.919	0.381	NaN	NaN	NaN	1.976	0.818	0.194	1.911	0.649	0.173	1.911	0.51	0.237	1.924	0.412	0.229	1.933	0.252	0.189	NaN	NaN	NaN	1.768	0.008	0.223	NaN	NaN	NaN	1.987	0.85	0.572	1.988	0.665	0.605	1.97	0.527	0.558	1.999	0.422	0.563	2.083	0.284	0.605	2.125	0.124	0.537
650	3.25	2.079	0.919	0.381	NaN	NaN	NaN	1.975	0.818	0.194	1.91	0.649	0.173	1.911	0.51	0.237	1.923	0.412	0.229	1.932	0.252	0.189	NaN	NaN	NaN	1.768	0.008	0.223	NaN	NaN	NaN	1.987	0.85	0.571	1.986	0.665	0.605	1.967	0.528	0.558	1.997	0.422	0.564	2.08	0.286	0.605	2.125	0.124	0.537
651	3.255	2.078	0.919	0.38	NaN	NaN	NaN	1.974	0.818	0.193	1.909	0.649	0.173	1.91	0.51	0.237	1.923	0.412	0.229	1.932	0.252	0.189	NaN	NaN	NaN	1.768	0.008	0.223	NaN	NaN	NaN	1.985	0.85	0.57	1.984	0.666	0.605	1.964	0.528	0.558	1.996	0.425	0.565	2.077	0.287	0.605	NaN	NaN	NaN
652	3.26	2.077	0.919	0.379	NaN	NaN	NaN	1.973	0.818	0.193	1.908	0.649	0.173	1.91	0.51	0.237	1.922	0.412	0.228	1.931	0.252	0.189	NaN	NaN	NaN	1.768	0.008	0.223	NaN	NaN	NaN	1.982	0.848	0.569	1.983	0.667	0.606	1.962	0.528	0.558	1.993	0.426	0.566	2.075	0.289	0.605	2.126	0.132	0.535
653	3.265	2.076	0.92	0.378	NaN	NaN	NaN	1.972	0.817	0.192	1.908	0.649	0.172	1.909	0.51	0.236	1.922	0.411	0.228	1.93	0.252	0.189	NaN	NaN	NaN	1.768	0.008	0.223	NaN	NaN	NaN	1.981	0.848	0.568	1.981	0.667	0.606	1.959	0.528	0.559	1.989	0.425	0.566	2.072	0.29	0.605	2.125	0.132	0.535
654	3.27	2.075	0.92	0.378	NaN	NaN	NaN	1.971	0.817	0.192	1.907	0.649	0.172	1.909	0.51	0.236	1.922	0.412	0.228	1.928	0.252	0.189	NaN	NaN	NaN	1.768	0.008	0.223	NaN	NaN	NaN	1.981	0.848	0.567	1.978	0.666	0.606	1.955	0.528	0.559	1.986	0.425	0.566	2.069	0.29	0.605	2.122	0.131	0.536
655	3.275	2.074	0.92	0.377	NaN	NaN	NaN	1.97	0.817	0.192	1.906	0.649	0.172	1.908	0.51	0.236	1.921	0.412	0.228	1.927	0.252	0.189	NaN	NaN	NaN	1.768	0.008	0.223	NaN	NaN	NaN	1.98	0.848	0.567	1.976	0.667	0.606	1.953	0.528	0.56	1.982	0.425	0.566	2.066	0.291	0.606	2.121	0.132	0.535
656	3.28	2.073	0.92	0.376	NaN	NaN	NaN	1.969	0.817	0.191	1.906	0.648	0.171	1.908	0.51	0.236	1.921	0.412	0.228	1.926	0.252	0.189	NaN	NaN	NaN	1.768	0.008	0.223	NaN	NaN	NaN	1.979	0.848	0.567	1.974	0.667	0.607	1.951	0.529	0.56	1.979	0.426	0.567	2.063	0.292	0.607	2.119	0.133	0.534
657	3.285	2.073	0.921	0.375	NaN	NaN	NaN	1.968	0.817	0.191	1.905	0.648	0.171	1.907	0.51	0.236	1.921	0.412	0.228	1.927	0.252	0.189	NaN	NaN	NaN	1.768	0.008	0.223	NaN	NaN	NaN	1.979	0.848	0.566	1.972	0.668	0.607	1.948	0.53	0.561	1.976	0.427	0.568	2.06	0.293	0.608	2.118	0.134	0.534
658	3.29	2.072	0.921	0.375	NaN	NaN	NaN	1.967	0.817	0.191	1.904	0.648	0.171	1.906	0.51	0.236	1.921	0.412	0.228	1.928	0.251	0.189	NaN	NaN	NaN	1.768	0.008	0.223	NaN	NaN	NaN	1.979	0.85	0.566	1.97	0.668	0.607	1.945	0.53	0.561	1.973	0.427	0.568	2.058	0.294	0.609	NaN	NaN	NaN
659	3.295	2.071	0.921	0.374	NaN	NaN	NaN	1.966	0.817	0.19	1.903	0.648	0.17	1.906	0.51	0.236	1.92	0.412	0.228	1.929	0.251	0.189	NaN	NaN	NaN	1.768	0.008	0.223	NaN	NaN	NaN	1.98	0.853	0.566	1.968	0.669	0.607	1.942	0.53	0.562	1.969	0.428	0.569	2.056	0.295	0.609	NaN	NaN	NaN
660	3.3	2.07	0.921	0.373	NaN	NaN	NaN	1.965	0.817	0.19	1.903	0.648	0.17	1.905	0.51	0.235	1.921	0.412	0.228	1.928	0.251	0.189	NaN	NaN	NaN	1.768	0.008	0.223	NaN	NaN	NaN	1.979	0.852	0.565	1.965	0.668	0.607	1.938	0.53	0.563	1.965	0.428	0.569	2.054	0.297	0.608	NaN	NaN	NaN
661	3.305	2.069	0.921	0.372	NaN	NaN	NaN	1.964	0.817	0.19	1.902	0.648	0.17	1.905	0.51	0.235	1.921	0.412	0.228	1.928	0.251	0.189	NaN	NaN	NaN	1.768	0.008	0.223	NaN	NaN	NaN	1.977	0.851	0.564	1.962	0.668	0.607	1.935	0.531	0.563	1.961	0.427	0.569	2.051	0.298	0.608	NaN	NaN	NaN
662	3.31	2.069	0.922	0.372	NaN	NaN	NaN	1.962	0.816	0.19	1.901	0.648	0.169	1.905	0.51	0.235	1.92	0.412	0.227	1.928	0.251	0.189	NaN	NaN	NaN	1.768	0.008	0.223	NaN	NaN	NaN	1.977	0.853	0.563	1.958	0.667	0.607	1.932	0.531	0.563	1.958	0.428	0.57	2.048	0.299	0.609	NaN	NaN	NaN
663	3.315	2.068	0.922	0.371	NaN	NaN	NaN	1.961	0.816	0.189	1.9	0.648	0.169	1.904	0.509	0.235	1.918	0.412	0.227	1.927	0.251	0.188	NaN	NaN	NaN	1.768	0.008	0.223	NaN	NaN	NaN	1.975	0.852	0.562	1.956	0.667	0.607	1.929	0.531	0.564	1.954	0.428	0.57	2.045	0.3	0.61	2.109	0.146	0.54
664	3.32	2.067	0.922	0.37	NaN	NaN	NaN	1.96	0.816	0.188	1.899	0.648	0.169	1.904	0.509	0.235	1.918	0.412	0.226	1.925	0.252	0.188	NaN	NaN	NaN	1.768	0.008	0.223	NaN	NaN	NaN	1.975	0.852	0.562	1.954	0.667	0.607	1.925	0.532	0.564	1.95	0.429	0.571	2.041	0.301	0.611	2.11	0.145	0.541
665	3.325	2.066	0.922	0.369	NaN	NaN	NaN	1.959	0.816	0.188	1.898	0.648	0.169	1.903	0.509	0.234	1.917	0.412	0.226	1.925	0.252	0.188	NaN	NaN	NaN	1.768	0.008	0.223	NaN	NaN	NaN	1.974	0.852	0.561	1.952	0.667	0.607	1.922	0.533	0.565	1.947	0.43	0.573	2.037	0.303	0.612	NaN	NaN	NaN
666	3.33	2.066	0.923	0.369	NaN	NaN	NaN	1.958	0.816	0.188	1.898	0.648	0.169	1.903	0.509	0.234	1.917	0.411	0.226	1.926	0.252	0.188	NaN	NaN	NaN	1.768	0.008	0.223	NaN	NaN	NaN	1.973	0.852	0.561	1.95	0.667	0.608	1.919	0.533	0.565	1.943	0.432	0.573	2.035	0.304	0.612	NaN	NaN	NaN
667	3.335	2.065	0.923	0.368	NaN	NaN	NaN	1.956	0.816	0.187	1.897	0.648	0.169	1.903	0.509	0.234	1.917	0.411	0.226	1.927	0.251	0.188	NaN	NaN	NaN	1.768	0.008	0.223	NaN	NaN	NaN	1.973	0.852	0.561	1.947	0.667	0.608	1.915	0.534	0.566	1.939	0.433	0.574	2.033	0.306	0.612	NaN	NaN	NaN
668	3.34	2.064	0.923	0.367	NaN	NaN	NaN	1.955	0.816	0.187	1.896	0.648	0.168	1.903	0.509	0.233	1.917	0.411	0.225	1.927	0.251	0.188	NaN	NaN	NaN	1.768	0.008	0.223	NaN	NaN	NaN	1.973	0.852	0.56	1.945	0.668	0.608	1.912	0.535	0.567	1.935	0.434	0.574	2.029	0.308	0.612	NaN	NaN	NaN
669	3.345	2.063	0.923	0.366	NaN	NaN	NaN	1.954	0.816	0.186	1.895	0.648	0.168	1.902	0.509	0.233	1.917	0.411	0.225	1.927	0.251	0.187	NaN	NaN	NaN	1.768	0.008	0.223	NaN	NaN	NaN	1.972	0.852	0.56	1.942	0.668	0.608	1.908	0.535	0.567	1.931	0.434	0.574	2.026	0.31	0.613	2.088	0.16	0.546
670	3.35	2.062	0.923	0.365	NaN	NaN	NaN	1.952	0.816	0.186	1.894	0.648	0.168	1.902	0.509	0.233	1.917	0.411	0.225	1.926	0.251	0.187	NaN	NaN	NaN	1.768	0.008	0.223	NaN	NaN	NaN	1.971	0.852	0.559	1.941	0.669	0.608	1.904	0.535	0.567	1.926	0.435	0.575	2.022	0.312	0.613	2.088	0.16	0.546
671	3.355	2.061	0.923	0.364	NaN	NaN	NaN	1.951	0.816	0.186	1.893	0.647	0.167	1.902	0.508	0.233	1.916	0.411	0.225	1.926	0.251	0.187	NaN	NaN	NaN	1.768	0.008	0.223	NaN	NaN	NaN	1.97	0.852	0.558	1.94	0.67	0.608	1.9	0.535	0.567	1.922	0.437	0.576	2.019	0.313	0.614	NaN	NaN	NaN
672	3.36	2.061	0.924	0.364	NaN	NaN	NaN	1.95	0.816	0.185	1.892	0.647	0.167	1.901	0.508	0.232	1.916	0.411	0.224	1.926	0.25	0.186	NaN	NaN	NaN	1.768	0.008	0.223	NaN	NaN	NaN	1.969	0.852	0.558	1.937	0.671	0.609	1.897	0.536	0.568	1.918	0.438	0.577	2.015	0.315	0.615	NaN	NaN	NaN
673	3.365	2.06	0.924	0.363	NaN	NaN	NaN	1.949	0.816	0.185	1.891	0.647	0.167	1.901	0.508	0.232	1.916	0.411	0.224	1.926	0.25	0.186	NaN	NaN	NaN	1.768	0.008	0.223	NaN	NaN	NaN	1.969	0.852	0.557	1.935	0.671	0.609	1.893	0.537	0.569	1.913	0.439	0.577	2.009	0.317	0.616	NaN	NaN	NaN
674	3.37	2.06	0.924	0.362	NaN	NaN	NaN	1.948	0.816	0.184	1.891	0.647	0.166	1.9	0.509	0.232	1.916	0.411	0.224	1.925	0.25	0.186	NaN	NaN	NaN	1.768	0.008	0.223	NaN	NaN	NaN	1.968	0.852	0.557	1.932	0.671	0.609	1.89	0.537	0.569	1.909	0.439	0.577	2.006	0.318	0.616	NaN	NaN	NaN
675	3.375	2.059	0.924	0.361	NaN	NaN	NaN	1.947	0.816	0.184	1.889	0.647	0.166	1.899	0.508	0.231	1.917	0.411	0.224	1.923	0.25	0.186	NaN	NaN	NaN	1.768	0.008	0.223	NaN	NaN	NaN	1.968	0.852	0.557	1.93	0.671	0.609	1.886	0.538	0.57	1.905	0.44	0.577	2.003	0.319	0.616	2.065	0.176	0.55
676	3.38	2.057	0.924	0.36	NaN	NaN	NaN	1.946	0.816	0.183	1.888	0.647	0.167	1.899	0.508	0.231	1.917	0.411	0.223	1.922	0.25	0.186	NaN	NaN	NaN	1.768	0.008	0.223	NaN	NaN	NaN	1.968	0.852	0.557	1.928	0.671	0.608	1.882	0.538	0.57	1.9	0.441	0.577	2	0.321	0.616	2.065	0.176	0.55
677	3.385	2.057	0.924	0.36	NaN	NaN	NaN	1.945	0.817	0.182	1.887	0.647	0.166	1.898	0.508	0.231	1.916	0.41	0.223	1.921	0.25	0.185	NaN	NaN	NaN	1.768	0.008	0.223	NaN	NaN	NaN	1.968	0.851	0.557	1.925	0.671	0.608	1.878	0.539	0.57	1.896	0.443	0.578	1.996	0.323	0.616	NaN	NaN	NaN
678	3.39	2.057	0.923	0.359	NaN	NaN	NaN	1.944	0.817	0.181	1.887	0.647	0.165	1.898	0.508	0.23	1.915	0.41	0.222	1.921	0.25	0.185	NaN	NaN	NaN	1.768	0.008	0.223	NaN	NaN	NaN	1.968	0.852	0.557	1.923	0.671	0.608	1.875	0.54	0.57	1.892	0.443	0.578	1.993	0.325	0.617	NaN	NaN	NaN
679	3.395	2.056	0.923	0.358	NaN	NaN	NaN	1.943	0.817	0.181	1.886	0.647	0.164	1.898	0.509	0.23	1.914	0.41	0.222	1.92	0.25	0.185	NaN	NaN	NaN	1.768	0.008	0.223	NaN	NaN	NaN	1.97	0.855	0.556	1.921	0.671	0.608	1.872	0.541	0.571	1.887	0.444	0.578	1.989	0.326	0.617	NaN	NaN	NaN
680	3.4	2.055	0.924	0.358	NaN	NaN	NaN	1.942	0.817	0.18	1.885	0.648	0.163	1.897	0.509	0.229	1.913	0.41	0.221	1.92	0.25	0.185	NaN	NaN	NaN	1.768	0.008	0.223	NaN	NaN	NaN	1.969	0.854	0.556	1.919	0.672	0.608	1.869	0.542	0.571	1.883	0.445	0.578	1.985	0.326	0.618	NaN	NaN	NaN
681	3.405	2.055	0.924	0.357	NaN	NaN	NaN	1.94	0.817	0.18	1.884	0.648	0.163	1.897	0.509	0.229	1.913	0.41	0.221	1.92	0.25	0.185	NaN	NaN	NaN	1.768	0.008	0.223	NaN	NaN	NaN	1.967	0.852	0.555	1.917	0.672	0.608	1.867	0.543	0.571	1.879	0.445	0.578	1.981	0.327	0.619	2.062	0.184	0.549
682	3.41	2.054	0.924	0.356	NaN	NaN	NaN	1.939	0.817	0.18	1.883	0.647	0.163	1.897	0.509	0.229	1.913	0.41	0.221	1.92	0.25	0.185	NaN	NaN	NaN	1.768	0.008	0.223	NaN	NaN	NaN	1.966	0.851	0.554	1.915	0.672	0.608	1.864	0.544	0.571	1.876	0.446	0.578	1.978	0.328	0.619	2.06	0.184	0.55
683	3.415	2.053	0.923	0.356	NaN	NaN	NaN	1.938	0.817	0.18	1.882	0.647	0.163	1.896	0.508	0.229	1.913	0.411	0.221	1.92	0.249	0.184	NaN	NaN	NaN	1.768	0.008	0.223	NaN	NaN	NaN	1.965	0.85	0.553	1.912	0.672	0.607	1.86	0.544	0.571	1.872	0.447	0.578	1.975	0.33	0.619	NaN	NaN	NaN
684	3.42	2.053	0.923	0.355	NaN	NaN	NaN	1.937	0.817	0.179	1.881	0.647	0.162	1.896	0.508	0.228	1.913	0.411	0.221	1.921	0.249	0.184	1.847	0.107	0.286	1.768	0.008	0.223	NaN	NaN	NaN	1.965	0.85	0.553	1.91	0.672	0.606	1.856	0.544	0.57	1.869	0.447	0.578	1.97	0.331	0.617	NaN	NaN	NaN
685	3.425	2.052	0.923	0.355	NaN	NaN	NaN	1.936	0.817	0.179	1.88	0.648	0.162	1.895	0.508	0.228	1.912	0.41	0.221	1.92	0.249	0.184	1.894	0.088	0.269	1.768	0.008	0.223	NaN	NaN	NaN	1.964	0.85	0.552	1.909	0.672	0.606	1.853	0.544	0.57	1.866	0.448	0.577	1.967	0.332	0.616	NaN	NaN	NaN
686	3.43	2.051	0.923	0.354	NaN	NaN	NaN	1.935	0.817	0.179	1.88	0.647	0.162	1.895	0.508	0.227	1.912	0.41	0.22	1.919	0.25	0.184	1.907	0.084	0.264	1.768	0.008	0.223	NaN	NaN	NaN	1.964	0.85	0.552	1.907	0.672	0.606	1.85	0.545	0.57	1.863	0.449	0.577	1.963	0.334	0.617	NaN	NaN	NaN
687	3.435	2.05	0.923	0.354	NaN	NaN	NaN	1.934	0.817	0.178	1.879	0.647	0.161	1.894	0.508	0.227	1.912	0.41	0.22	1.919	0.25	0.184	1.91	0.084	0.263	1.768	0.008	0.223	NaN	NaN	NaN	1.964	0.85	0.552	1.906	0.673	0.606	1.848	0.545	0.569	1.86	0.45	0.577	1.96	0.334	0.617	NaN	NaN	NaN
688	3.44	2.05	0.922	0.353	NaN	NaN	NaN	1.933	0.817	0.178	1.878	0.647	0.161	1.893	0.507	0.227	1.912	0.41	0.22	1.919	0.25	0.184	1.911	0.083	0.263	1.768	0.008	0.223	NaN	NaN	NaN	1.964	0.85	0.552	1.904	0.672	0.605	1.845	0.546	0.569	1.857	0.451	0.576	1.957	0.335	0.617	NaN	NaN	NaN
689	3.445	2.049	0.922	0.353	NaN	NaN	NaN	1.932	0.817	0.179	1.877	0.647	0.161	1.893	0.508	0.226	1.912	0.41	0.219	1.921	0.249	0.184	1.911	0.083	0.263	1.768	0.008	0.223	NaN	NaN	NaN	1.963	0.85	0.552	1.901	0.672	0.605	1.843	0.547	0.569	1.856	0.453	0.576	1.954	0.336	0.616	2.122	0.348	0.493
690	3.45	2.048	0.923	0.352	NaN	NaN	NaN	1.931	0.816	0.179	1.876	0.647	0.161	1.892	0.508	0.226	1.91	0.41	0.219	1.921	0.249	0.183	1.911	0.082	0.263	1.768	0.008	0.223	NaN	NaN	NaN	1.963	0.85	0.551	1.899	0.672	0.604	1.841	0.548	0.568	1.853	0.453	0.575	1.95	0.336	0.616	2.122	0.348	0.493
691	3.455	2.047	0.923	0.352	NaN	NaN	NaN	1.93	0.816	0.178	1.875	0.647	0.161	1.892	0.508	0.226	1.91	0.41	0.219	1.921	0.249	0.183	1.911	0.082	0.263	1.768	0.008	0.223	NaN	NaN	NaN	1.961	0.849	0.551	1.898	0.672	0.604	1.839	0.548	0.568	1.848	0.451	0.574	1.949	0.335	0.616	NaN	NaN	NaN
692	3.46	2.047	0.923	0.352	NaN	NaN	NaN	1.929	0.817	0.177	1.874	0.647	0.161	1.892	0.508	0.226	1.909	0.409	0.218	1.921	0.249	0.183	1.911	0.082	0.263	1.768	0.008	0.223	NaN	NaN	NaN	1.96	0.849	0.55	1.896	0.672	0.603	1.837	0.548	0.566	1.845	0.451	0.573	1.945	0.335	0.616	NaN	NaN	NaN
693	3.465	2.046	0.923	0.351	NaN	NaN	NaN	1.929	0.817	0.176	1.873	0.647	0.161	1.891	0.508	0.226	1.909	0.409	0.218	1.921	0.249	0.183	1.911	0.082	0.263	1.768	0.008	0.223	NaN	NaN	NaN	1.959	0.849	0.55	1.895	0.672	0.603	1.835	0.549	0.565	1.843	0.452	0.572	1.94	0.335	0.615	NaN	NaN	NaN
694	3.47	2.045	0.923	0.351	NaN	NaN	NaN	1.928	0.817	0.176	1.873	0.647	0.161	1.891	0.508	0.226	1.908	0.409	0.218	1.92	0.249	0.183	1.911	0.082	0.263	1.768	0.008	0.223	NaN	NaN	NaN	1.958	0.849	0.55	1.893	0.672	0.603	1.833	0.55	0.565	1.841	0.452	0.572	1.937	0.335	0.614	NaN	NaN	NaN
695	3.475	2.044	0.923	0.351	NaN	NaN	NaN	1.927	0.817	0.175	1.872	0.647	0.161	1.891	0.508	0.226	1.908	0.409	0.217	1.919	0.249	0.182	1.911	0.082	0.263	1.768	0.008	0.223	NaN	NaN	NaN	1.958	0.849	0.549	1.892	0.673	0.602	1.832	0.55	0.565	1.839	0.453	0.571	1.936	0.335	0.613	NaN	NaN	NaN
696	3.48	2.044	0.923	0.35	NaN	NaN	NaN	1.926	0.817	0.175	1.872	0.647	0.161	1.89	0.508	0.225	1.908	0.409	0.217	1.917	0.249	0.182	1.911	0.082	0.263	1.768	0.008	0.223	NaN	NaN	NaN	1.957	0.849	0.549	1.89	0.673	0.602	1.83	0.55	0.564	1.837	0.453	0.571	1.933	0.334	0.612	NaN	NaN	NaN
697	3.485	2.043	0.923	0.35	NaN	NaN	NaN	1.925	0.817	0.175	1.871	0.647	0.161	1.89	0.507	0.225	1.908	0.409	0.217	1.917	0.25	0.182	1.911	0.082	0.263	1.768	0.008	0.223	NaN	NaN	NaN	1.956	0.849	0.549	1.889	0.673	0.601	1.827	0.55	0.563	1.835	0.453	0.57	1.93	0.333	0.611	2.007	0.18	0.544
698	3.49	2.042	0.924	0.35	NaN	NaN	NaN	1.925	0.817	0.174	1.871	0.647	0.161	1.89	0.507	0.225	1.907	0.409	0.217	1.917	0.249	0.182	1.911	0.082	0.263	1.768	0.008	0.223	NaN	NaN	NaN	1.955	0.848	0.55	1.888	0.673	0.601	1.825	0.55	0.562	1.833	0.454	0.569	1.928	0.332	0.61	2.002	0.179	0.543
699	3.495	2.041	0.924	0.349	NaN	NaN	NaN	1.924	0.818	0.174	1.87	0.647	0.161	1.889	0.507	0.225	1.907	0.409	0.217	1.919	0.249	0.182	1.911	0.082	0.263	1.768	0.008	0.223	NaN	NaN	NaN	1.954	0.849	0.55	1.887	0.674	0.601	1.824	0.55	0.562	1.831	0.454	0.569	1.924	0.331	0.609	1.999	0.176	0.544
700	3.5	2.041	0.924	0.349	NaN	NaN	NaN	1.923	0.818	0.174	1.869	0.647	0.16	1.889	0.507	0.225	1.907	0.409	0.217	1.919	0.249	0.182	1.911	0.082	0.263	1.768	0.008	0.223	NaN	NaN	NaN	1.955	0.85	0.549	1.886	0.674	0.6	1.823	0.551	0.562	1.829	0.454	0.568	1.921	0.329	0.609	1.993	0.177	0.543
701	3.505	2.04	0.924	0.349	NaN	NaN	NaN	1.922	0.818	0.174	1.868	0.647	0.16	1.888	0.507	0.225	1.907	0.408	0.217	1.917	0.249	0.182	1.911	0.083	0.263	1.768	0.008	0.223	NaN	NaN	NaN	1.955	0.851	0.549	1.884	0.674	0.6	1.822	0.551	0.561	1.827	0.453	0.567	1.918	0.328	0.608	NaN	NaN	NaN
702	3.51	2.039	0.924	0.348	NaN	NaN	NaN	1.922	0.818	0.174	1.868	0.647	0.16	1.888	0.507	0.224	1.907	0.409	0.217	1.917	0.249	0.181	1.911	0.082	0.263	1.768	0.008	0.223	NaN	NaN	NaN	1.954	0.851	0.549	1.884	0.674	0.599	1.82	0.552	0.56	1.826	0.453	0.566	1.916	0.327	0.608	1.977	0.172	0.542
703	3.515	2.039	0.924	0.348	NaN	NaN	NaN	1.921	0.818	0.173	1.868	0.647	0.159	1.888	0.507	0.224	1.906	0.409	0.216	1.918	0.249	0.181	1.911	0.082	0.263	1.768	0.008	0.223	1.853	0.876	0.213	1.954	0.852	0.549	1.883	0.675	0.599	1.819	0.551	0.56	1.825	0.453	0.565	1.913	0.326	0.607	1.973	0.17	0.541
704	3.52	2.038	0.924	0.348	NaN	NaN	NaN	1.92	0.818	0.173	1.867	0.647	0.159	1.887	0.507	0.224	1.906	0.409	0.216	1.918	0.248	0.181	1.911	0.082	0.263	1.768	0.008	0.223	1.853	0.876	0.213	1.954	0.853	0.549	1.883	0.676	0.598	1.818	0.552	0.559	1.824	0.453	0.564	1.909	0.324	0.606	1.967	0.166	0.541
705	3.525	2.037	0.925	0.348	NaN	NaN	NaN	1.919	0.818	0.173	1.866	0.647	0.159	1.887	0.507	0.224	1.906	0.409	0.216	1.918	0.248	0.181	1.911	0.082	0.262	1.768	0.008	0.223	1.852	0.876	0.213	1.956	0.856	0.549	1.881	0.675	0.598	1.817	0.552	0.558	1.823	0.453	0.564	1.906	0.322	0.606	1.961	0.163	0.541
706	3.53	2.036	0.925	0.348	NaN	NaN	NaN	1.918	0.818	0.173	1.866	0.647	0.159	1.886	0.508	0.224	1.906	0.409	0.216	1.918	0.248	0.181	1.911	0.083	0.262	1.768	0.008	0.223	1.851	0.876	0.212	1.955	0.856	0.549	1.879	0.674	0.597	1.816	0.552	0.557	1.822	0.453	0.563	1.903	0.32	0.605	1.956	0.161	0.54
707	3.535	2.036	0.925	0.348	NaN	NaN	NaN	1.918	0.818	0.173	1.866	0.647	0.158	1.886	0.508	0.223	1.906	0.409	0.216	1.918	0.248	0.181	1.911	0.083	0.262	1.768	0.008	0.223	1.85	0.876	0.212	1.954	0.856	0.549	1.878	0.674	0.597	1.816	0.552	0.557	1.82	0.451	0.563	1.9	0.318	0.604	1.951	0.159	0.54
708	3.54	2.035	0.925	0.348	NaN	NaN	NaN	1.917	0.818	0.173	1.865	0.647	0.158	1.886	0.508	0.223	1.905	0.409	0.216	1.918	0.248	0.181	1.911	0.082	0.262	1.768	0.008	0.223	1.85	0.876	0.212	1.952	0.855	0.548	1.877	0.674	0.597	1.816	0.553	0.556	1.819	0.45	0.562	1.897	0.317	0.603	1.945	0.156	0.539
709	3.545	2.034	0.926	0.347	NaN	NaN	NaN	1.916	0.818	0.173	1.865	0.647	0.158	1.885	0.508	0.223	1.905	0.409	0.216	1.918	0.248	0.181	1.911	0.082	0.262	1.768	0.008	0.223	1.849	0.877	0.212	1.949	0.852	0.547	1.876	0.674	0.597	1.815	0.552	0.556	1.818	0.45	0.561	1.894	0.315	0.603	1.938	0.151	0.538
710	3.55	2.033	0.925	0.347	NaN	NaN	NaN	1.916	0.818	0.173	1.864	0.647	0.158	1.885	0.508	0.223	1.905	0.409	0.216	1.918	0.248	0.18	1.911	0.082	0.262	1.768	0.008	0.223	1.849	0.877	0.212	1.947	0.852	0.547	1.876	0.674	0.597	1.814	0.552	0.555	1.817	0.449	0.561	1.891	0.313	0.602	1.931	0.147	0.538
711	3.555	2.032	0.925	0.347	NaN	NaN	NaN	1.915	0.819	0.173	1.864	0.647	0.158	1.885	0.508	0.223	1.905	0.409	0.216	1.918	0.248	0.18	1.911	0.082	0.262	1.768	0.008	0.223	1.848	0.877	0.211	1.946	0.852	0.547	1.875	0.674	0.596	1.814	0.552	0.555	1.817	0.449	0.56	1.887	0.31	0.601	1.925	0.144	0.538
712	3.56	2.031	0.926	0.347	NaN	NaN	NaN	1.914	0.819	0.173	1.864	0.647	0.158	1.884	0.508	0.223	1.905	0.41	0.216	1.917	0.248	0.18	1.911	0.082	0.262	1.768	0.008	0.223	1.847	0.877	0.211	1.945	0.852	0.547	1.875	0.675	0.596	1.813	0.551	0.554	1.816	0.448	0.559	1.884	0.308	0.601	1.917	0.141	0.536
713	3.565	2.03	0.926	0.347	NaN	NaN	NaN	1.914	0.819	0.172	1.863	0.647	0.158	1.884	0.508	0.223	1.905	0.41	0.216	1.917	0.248	0.18	1.911	0.082	0.262	1.768	0.008	0.223	1.847	0.877	0.211	1.945	0.852	0.547	1.874	0.675	0.596	1.813	0.55	0.554	1.815	0.447	0.558	1.881	0.306	0.6	1.911	0.137	0.536
714	3.57	2.029	0.926	0.347	NaN	NaN	NaN	1.913	0.819	0.172	1.863	0.647	0.158	1.884	0.508	0.223	1.905	0.41	0.216	1.917	0.248	0.18	1.911	0.082	0.262	1.768	0.008	0.223	1.846	0.877	0.211	1.944	0.852	0.547	1.873	0.675	0.596	1.813	0.55	0.554	1.814	0.446	0.558	1.877	0.303	0.6	1.905	0.133	0.536
715	3.575	2.029	0.926	0.347	NaN	NaN	NaN	1.912	0.819	0.172	1.862	0.647	0.157	1.884	0.508	0.223	1.905	0.41	0.216	1.917	0.248	0.18	1.911	0.082	0.262	1.768	0.008	0.223	1.846	0.877	0.211	1.944	0.852	0.547	1.873	0.675	0.596	1.813	0.549	0.553	1.813	0.444	0.558	1.873	0.301	0.599	1.897	0.13	0.535
716	3.58	2.028	0.926	0.347	NaN	NaN	NaN	1.912	0.819	0.172	1.861	0.647	0.157	1.884	0.508	0.223	1.904	0.409	0.216	1.917	0.248	0.18	1.911	0.082	0.262	1.768	0.008	0.223	1.845	0.878	0.21	1.943	0.852	0.547	1.873	0.675	0.596	1.813	0.549	0.553	1.813	0.443	0.557	1.87	0.298	0.599	1.889	0.128	0.535
717	3.585	2.027	0.926	0.347	NaN	NaN	NaN	1.911	0.819	0.172	1.861	0.647	0.157	1.883	0.508	0.223	1.904	0.409	0.216	1.917	0.248	0.18	1.911	0.082	0.262	1.768	0.008	0.223	1.844	0.878	0.21	1.942	0.852	0.547	1.872	0.675	0.596	1.813	0.549	0.552	1.812	0.442	0.557	1.866	0.296	0.598	1.881	0.126	0.535
718	3.59	2.026	0.926	0.347	NaN	NaN	NaN	1.91	0.819	0.172	1.861	0.647	0.157	1.883	0.508	0.223	1.904	0.409	0.216	1.917	0.247	0.18	1.911	0.082	0.262	1.768	0.008	0.223	1.844	0.878	0.21	1.941	0.852	0.547	1.872	0.674	0.596	1.813	0.549	0.552	1.812	0.441	0.556	1.863	0.294	0.598	1.875	0.124	0.534
719	3.595	2.026	0.926	0.347	NaN	NaN	NaN	1.91	0.819	0.172	1.86	0.647	0.157	1.882	0.508	0.223	1.904	0.409	0.216	1.917	0.247	0.18	1.911	0.082	0.262	1.768	0.008	0.223	1.843	0.878	0.21	1.941	0.853	0.547	1.872	0.674	0.595	1.813	0.548	0.551	1.811	0.44	0.556	1.859	0.291	0.598	1.869	0.122	0.533
720	3.6	2.025	0.926	0.348	NaN	NaN	NaN	1.909	0.819	0.172	1.859	0.647	0.157	1.882	0.507	0.223	1.903	0.409	0.216	1.917	0.247	0.18	1.911	0.082	0.262	1.768	0.008	0.223	1.843	0.878	0.21	1.941	0.854	0.548	1.871	0.674	0.595	1.814	0.548	0.551	1.811	0.439	0.556	1.855	0.288	0.597	1.861	0.119	0.533
721	3.605	2.024	0.926	0.348	NaN	NaN	NaN	1.908	0.819	0.172	1.859	0.647	0.157	1.882	0.507	0.223	1.903	0.409	0.216	1.917	0.247	0.18	1.911	0.082	0.262	1.768	0.008	0.223	NaN	NaN	NaN	1.937	0.851	0.548	1.871	0.673	0.595	1.815	0.548	0.551	1.81	0.437	0.555	1.851	0.286	0.597	1.854	0.116	0.532
722	3.61	2.023	0.926	0.348	NaN	NaN	NaN	1.908	0.819	0.172	1.858	0.647	0.157	1.882	0.507	0.223	1.903	0.409	0.216	1.917	0.247	0.18	1.911	0.082	0.262	1.768	0.008	0.223	NaN	NaN	NaN	1.937	0.851	0.547	1.871	0.673	0.595	1.815	0.548	0.55	1.809	0.436	0.555	1.848	0.284	0.597	1.848	0.113	0.532
723	3.615	2.022	0.926	0.348	NaN	NaN	NaN	1.907	0.819	0.172	1.858	0.646	0.157	1.882	0.507	0.223	1.902	0.409	0.216	1.917	0.247	0.18	1.911	0.082	0.263	1.768	0.008	0.223	NaN	NaN	NaN	1.936	0.85	0.547	1.871	0.672	0.595	1.815	0.546	0.549	1.809	0.435	0.554	1.844	0.282	0.597	1.841	0.111	0.532
724	3.62	2.021	0.926	0.349	NaN	NaN	NaN	1.907	0.818	0.173	1.858	0.646	0.157	1.881	0.507	0.223	1.902	0.409	0.216	1.917	0.247	0.18	1.911	0.082	0.263	1.768	0.008	0.223	NaN	NaN	NaN	1.935	0.85	0.546	1.871	0.671	0.594	1.815	0.545	0.549	1.809	0.434	0.553	1.841	0.28	0.597	1.835	0.109	0.531
725	3.625	2.02	0.926	0.349	NaN	NaN	NaN	1.906	0.818	0.173	1.857	0.646	0.157	1.881	0.507	0.223	1.902	0.409	0.216	1.916	0.247	0.18	1.911	0.082	0.262	1.768	0.008	0.223	NaN	NaN	NaN	1.933	0.85	0.546	1.871	0.671	0.594	1.816	0.544	0.548	1.809	0.434	0.553	1.837	0.278	0.596	1.826	0.108	0.531
726	3.63	2.019	0.926	0.349	NaN	NaN	NaN	1.905	0.818	0.173	1.856	0.646	0.157	1.88	0.507	0.223	1.901	0.409	0.216	1.916	0.247	0.18	1.911	0.082	0.263	1.768	0.008	0.223	NaN	NaN	NaN	1.932	0.85	0.546	1.872	0.67	0.594	1.817	0.543	0.547	1.809	0.433	0.552	1.834	0.276	0.596	1.817	0.106	0.532
727	3.635	2.018	0.926	0.35	NaN	NaN	NaN	1.905	0.819	0.173	1.856	0.646	0.157	1.88	0.507	0.223	1.901	0.41	0.216	1.916	0.248	0.18	1.911	0.082	0.263	1.768	0.008	0.223	NaN	NaN	NaN	1.932	0.85	0.546	1.872	0.669	0.594	1.817	0.542	0.546	1.808	0.431	0.551	1.831	0.274	0.595	1.813	0.104	0.53
728	3.64	2.017	0.926	0.35	NaN	NaN	NaN	1.904	0.818	0.173	1.855	0.646	0.157	1.88	0.507	0.223	1.901	0.41	0.216	1.916	0.248	0.18	1.911	0.082	0.263	1.768	0.008	0.223	1.835	0.876	0.212	1.931	0.85	0.547	1.872	0.668	0.593	1.817	0.541	0.545	1.808	0.43	0.55	1.828	0.273	0.595	1.806	0.103	0.531
729	3.645	2.016	0.926	0.351	NaN	NaN	NaN	1.904	0.819	0.173	1.855	0.646	0.157	1.879	0.507	0.223	1.901	0.41	0.216	1.916	0.248	0.18	1.911	0.082	0.263	1.768	0.008	0.223	1.835	0.876	0.212	1.93	0.85	0.547	1.872	0.668	0.592	1.818	0.539	0.544	1.809	0.429	0.55	1.825	0.271	0.594	1.795	0.104	0.532
730	3.65	2.015	0.926	0.351	NaN	NaN	NaN	1.903	0.819	0.173	1.855	0.646	0.157	1.879	0.507	0.223	1.901	0.41	0.216	1.916	0.248	0.18	1.911	0.082	0.263	1.768	0.008	0.223	1.834	0.876	0.212	1.929	0.85	0.547	1.873	0.667	0.592	1.818	0.539	0.544	1.809	0.428	0.549	1.822	0.27	0.593	1.787	0.104	0.532
731	3.655	2.014	0.926	0.352	NaN	NaN	NaN	1.903	0.819	0.173	1.854	0.646	0.157	1.879	0.507	0.223	1.9	0.41	0.216	1.916	0.248	0.18	1.911	0.082	0.263	1.768	0.008	0.223	1.834	0.876	0.211	1.928	0.85	0.547	1.874	0.666	0.592	1.819	0.538	0.543	1.809	0.427	0.548	1.82	0.269	0.592	1.781	0.103	0.532
732	3.66	2.013	0.926	0.352	NaN	NaN	NaN	1.902	0.819	0.173	1.854	0.646	0.158	1.878	0.507	0.223	1.9	0.41	0.216	1.915	0.248	0.18	1.91	0.082	0.263	1.768	0.008	0.223	1.833	0.877	0.211	1.927	0.85	0.547	1.874	0.665	0.592	1.82	0.537	0.541	1.81	0.427	0.547	1.817	0.268	0.592	1.774	0.103	0.532
733	3.665	2.012	0.926	0.353	NaN	NaN	NaN	1.902	0.819	0.173	1.853	0.646	0.158	1.878	0.507	0.223	1.9	0.41	0.216	1.915	0.248	0.18	1.91	0.082	0.263	1.768	0.008	0.223	1.833	0.877	0.211	1.926	0.849	0.548	1.874	0.664	0.591	1.821	0.535	0.541	1.81	0.426	0.546	1.815	0.267	0.591	1.771	0.101	0.531
734	3.67	2.011	0.926	0.353	NaN	NaN	NaN	1.901	0.819	0.173	1.853	0.646	0.158	1.877	0.507	0.223	1.899	0.41	0.216	1.915	0.248	0.18	1.91	0.082	0.263	1.768	0.008	0.223	1.832	0.877	0.211	1.925	0.85	0.548	1.874	0.662	0.591	1.822	0.534	0.54	1.81	0.425	0.545	1.814	0.267	0.59	1.766	0.1	0.531
735	3.675	2.01	0.926	0.354	NaN	NaN	NaN	1.901	0.819	0.173	1.852	0.646	0.158	1.877	0.508	0.223	1.899	0.41	0.216	1.915	0.248	0.18	1.91	0.082	0.263	1.768	0.008	0.223	1.832	0.877	0.211	1.924	0.85	0.548	1.875	0.662	0.591	1.822	0.533	0.539	1.809	0.423	0.544	1.812	0.266	0.589	1.763	0.1	0.53
736	3.68	2.01	0.926	0.354	NaN	NaN	NaN	1.9	0.82	0.174	1.852	0.646	0.158	1.876	0.508	0.223	1.899	0.41	0.216	1.915	0.248	0.181	1.91	0.083	0.263	1.768	0.008	0.223	1.831	0.877	0.211	1.921	0.847	0.548	1.876	0.661	0.59	1.823	0.532	0.538	1.808	0.422	0.543	1.81	0.265	0.588	1.761	0.098	0.528
737	3.685	2.008	0.926	0.355	NaN	NaN	NaN	1.899	0.82	0.174	1.851	0.646	0.159	1.876	0.508	0.223	1.898	0.41	0.216	1.914	0.248	0.181	1.91	0.083	0.263	1.768	0.008	0.223	1.831	0.877	0.211	1.919	0.847	0.547	1.877	0.66	0.59	1.823	0.531	0.537	1.808	0.422	0.542	1.808	0.264	0.588	1.76	0.097	0.526
738	3.69	2.007	0.926	0.355	NaN	NaN	NaN	1.899	0.82	0.174	1.85	0.646	0.159	1.875	0.508	0.223	1.898	0.41	0.216	1.914	0.249	0.181	1.91	0.083	0.263	1.768	0.008	0.223	1.83	0.878	0.211	1.918	0.846	0.547	1.877	0.659	0.59	1.823	0.53	0.536	1.808	0.421	0.541	1.806	0.264	0.587	1.757	0.096	0.526
739	3.695	2.006	0.926	0.356	NaN	NaN	NaN	1.898	0.82	0.174	1.85	0.646	0.159	1.875	0.508	0.223	1.898	0.41	0.215	1.914	0.249	0.181	1.91	0.083	0.263	1.768	0.008	0.223	1.829	0.878	0.21	1.917	0.846	0.547	1.878	0.658	0.59	1.824	0.529	0.535	1.808	0.42	0.54	1.805	0.264	0.586	1.754	0.096	0.526
740	3.7	2.005	0.925	0.357	NaN	NaN	NaN	1.898	0.82	0.174	1.85	0.646	0.159	1.874	0.508	0.223	1.897	0.41	0.215	1.913	0.249	0.181	1.91	0.083	0.263	1.768	0.008	0.223	1.829	0.878	0.21	1.916	0.846	0.548	1.878	0.657	0.589	1.825	0.529	0.535	1.808	0.42	0.539	1.803	0.263	0.585	1.751	0.096	0.525
741	3.705	2.004	0.925	0.357	NaN	NaN	NaN	1.897	0.821	0.175	1.849	0.646	0.159	1.873	0.508	0.223	1.897	0.41	0.215	1.913	0.249	0.181	1.91	0.083	0.263	1.768	0.008	0.223	1.828	0.878	0.21	1.915	0.846	0.548	1.878	0.656	0.589	1.825	0.529	0.534	1.808	0.419	0.539	1.801	0.262	0.585	1.748	0.095	0.524
742	3.71	2.002	0.925	0.358	NaN	NaN	NaN	1.896	0.82	0.175	1.849	0.646	0.159	1.872	0.508	0.223	1.897	0.41	0.215	1.913	0.249	0.181	1.91	0.083	0.263	1.768	0.008	0.223	1.828	0.878	0.21	1.914	0.847	0.548	1.878	0.655	0.589	1.825	0.528	0.533	1.808	0.419	0.538	1.8	0.261	0.584	1.745	0.095	0.524
743	3.715	2.001	0.924	0.358	NaN	NaN	NaN	1.895	0.82	0.176	1.848	0.646	0.159	1.872	0.507	0.223	1.896	0.41	0.216	1.913	0.249	0.182	1.91	0.082	0.263	1.768	0.008	0.223	NaN	NaN	NaN	1.913	0.846	0.549	1.878	0.654	0.589	1.824	0.527	0.533	1.807	0.418	0.538	1.799	0.261	0.583	1.743	0.095	0.523
744	3.72	2	0.924	0.359	NaN	NaN	NaN	1.894	0.82	0.176	1.847	0.646	0.159	1.872	0.507	0.223	1.895	0.41	0.216	1.913	0.249	0.182	1.91	0.082	0.263	1.768	0.008	0.223	NaN	NaN	NaN	1.912	0.847	0.549	1.877	0.654	0.589	1.824	0.526	0.532	1.806	0.417	0.537	1.798	0.26	0.583	1.742	0.094	0.522
745	3.725	2	0.924	0.36	NaN	NaN	NaN	1.893	0.821	0.176	1.847	0.646	0.159	1.871	0.507	0.224	1.895	0.41	0.216	1.913	0.249	0.182	1.91	0.082	0.263	1.768	0.008	0.223	NaN	NaN	NaN	1.91	0.846	0.55	1.877	0.654	0.589	1.824	0.525	0.532	1.805	0.416	0.537	1.797	0.259	0.582	1.74	0.094	0.521
746	3.73	1.998	0.923	0.36	NaN	NaN	NaN	1.893	0.821	0.176	1.846	0.646	0.159	1.87	0.507	0.224	1.894	0.41	0.216	1.913	0.249	0.182	1.911	0.083	0.262	1.768	0.008	0.223	NaN	NaN	NaN	1.906	0.843	0.549	1.876	0.653	0.588	1.823	0.525	0.532	1.805	0.415	0.537	1.796	0.258	0.581	1.739	0.094	0.52
747	3.735	1.997	0.924	0.361	NaN	NaN	NaN	1.892	0.821	0.176	1.846	0.646	0.159	1.87	0.507	0.224	1.894	0.41	0.217	1.913	0.25	0.182	1.912	0.084	0.262	1.768	0.008	0.223	NaN	NaN	NaN	1.904	0.842	0.549	1.875	0.652	0.587	1.822	0.524	0.531	1.804	0.415	0.537	1.794	0.257	0.58	1.737	0.093	0.52
748	3.74	1.995	0.923	0.362	NaN	NaN	NaN	1.891	0.821	0.176	1.845	0.646	0.159	1.869	0.507	0.224	1.893	0.41	0.217	1.913	0.25	0.182	1.912	0.084	0.262	1.768	0.008	0.223	NaN	NaN	NaN	1.903	0.842	0.548	1.874	0.651	0.587	1.821	0.523	0.531	1.803	0.414	0.537	1.794	0.257	0.58	1.737	0.093	0.519
749	3.745	1.994	0.923	0.362	NaN	NaN	NaN	1.891	0.821	0.177	1.844	0.646	0.159	1.869	0.507	0.224	1.892	0.41	0.217	1.912	0.25	0.182	1.912	0.084	0.261	1.768	0.008	0.223	NaN	NaN	NaN	1.902	0.842	0.549	1.873	0.65	0.587	1.82	0.523	0.531	1.802	0.413	0.536	1.793	0.256	0.579	1.737	0.093	0.518
750	3.75	1.993	0.923	0.363	NaN	NaN	NaN	1.89	0.821	0.177	1.843	0.646	0.159	1.868	0.507	0.224	1.892	0.41	0.217	1.912	0.25	0.182	1.912	0.084	0.261	1.768	0.008	0.223	NaN	NaN	NaN	1.901	0.842	0.549	1.872	0.65	0.587	1.819	0.523	0.531	1.801	0.413	0.536	1.793	0.256	0.579	1.737	0.092	0.517
751	3.755	1.992	0.923	0.364	NaN	NaN	NaN	1.889	0.822	0.177	1.842	0.646	0.159	1.868	0.507	0.224	1.891	0.41	0.217	1.912	0.25	0.182	1.912	0.084	0.262	1.768	0.008	0.223	NaN	NaN	NaN	1.899	0.842	0.55	1.871	0.65	0.587	1.818	0.522	0.531	1.801	0.413	0.535	1.793	0.256	0.579	1.737	0.092	0.517
752	3.76	1.991	0.923	0.364	NaN	NaN	NaN	1.888	0.822	0.177	1.841	0.646	0.16	1.867	0.507	0.224	1.891	0.41	0.218	1.911	0.25	0.182	1.912	0.084	0.262	1.768	0.008	0.223	NaN	NaN	NaN	1.898	0.841	0.55	1.87	0.65	0.587	1.816	0.522	0.53	1.8	0.413	0.535	1.793	0.256	0.578	1.737	0.092	0.516
753	3.765	1.99	0.923	0.365	NaN	NaN	NaN	1.888	0.822	0.178	1.84	0.646	0.16	1.866	0.507	0.224	1.89	0.41	0.218	1.911	0.25	0.182	1.912	0.084	0.262	1.768	0.008	0.223	NaN	NaN	NaN	1.897	0.842	0.551	1.868	0.649	0.586	1.815	0.521	0.53	1.8	0.413	0.534	1.792	0.255	0.578	1.737	0.091	0.515
754	3.77	1.989	0.922	0.366	NaN	NaN	NaN	1.887	0.823	0.178	1.839	0.646	0.16	1.866	0.507	0.224	1.89	0.41	0.218	1.91	0.25	0.182	1.912	0.084	0.262	1.768	0.008	0.223	NaN	NaN	NaN	1.896	0.842	0.552	1.866	0.649	0.586	1.814	0.521	0.53	1.799	0.412	0.534	1.791	0.254	0.577	1.737	0.091	0.515
755	3.775	1.987	0.922	0.367	NaN	NaN	NaN	1.886	0.822	0.178	1.839	0.646	0.16	1.865	0.507	0.225	1.889	0.41	0.219	1.91	0.25	0.182	1.912	0.084	0.262	1.768	0.008	0.223	NaN	NaN	NaN	1.893	0.84	0.552	1.864	0.649	0.586	1.813	0.522	0.53	1.799	0.412	0.534	1.79	0.253	0.577	1.737	0.09	0.514
756	3.78	1.986	0.922	0.368	NaN	NaN	NaN	1.884	0.822	0.178	1.838	0.647	0.16	1.864	0.507	0.225	1.889	0.411	0.219	1.91	0.25	0.182	1.912	0.084	0.262	1.768	0.008	0.223	1.815	0.881	0.214	1.891	0.839	0.552	1.862	0.649	0.587	1.812	0.522	0.53	1.798	0.411	0.533	1.789	0.253	0.577	1.736	0.09	0.514
757	3.785	1.984	0.921	0.368	NaN	NaN	NaN	1.883	0.822	0.179	1.837	0.647	0.161	1.863	0.507	0.225	1.888	0.411	0.219	1.909	0.251	0.183	1.912	0.084	0.262	1.768	0.008	0.223	1.815	0.881	0.214	1.889	0.839	0.552	1.86	0.648	0.587	1.811	0.522	0.53	1.798	0.411	0.533	1.788	0.253	0.577	1.735	0.089	0.515
758	3.79	1.983	0.921	0.369	NaN	NaN	NaN	1.882	0.822	0.179	1.836	0.647	0.161	1.863	0.507	0.225	1.888	0.411	0.219	1.909	0.251	0.183	1.912	0.084	0.262	1.768	0.008	0.223	1.814	0.881	0.213	1.887	0.838	0.552	1.859	0.649	0.587	1.81	0.521	0.53	1.797	0.41	0.533	1.787	0.253	0.577	1.735	0.09	0.514
759	3.795	1.982	0.921	0.37	NaN	NaN	NaN	1.881	0.822	0.18	1.835	0.647	0.161	1.862	0.507	0.226	1.886	0.411	0.22	1.908	0.251	0.183	1.912	0.084	0.262	1.768	0.008	0.223	1.814	0.881	0.213	1.884	0.837	0.552	1.857	0.649	0.588	1.809	0.521	0.53	1.795	0.409	0.533	1.786	0.252	0.577	1.735	0.089	0.514
760	3.8	1.98	0.921	0.371	NaN	NaN	NaN	1.881	0.822	0.18	1.834	0.647	0.162	1.861	0.507	0.226	1.885	0.41	0.221	1.908	0.251	0.183	1.911	0.084	0.263	1.768	0.008	0.223	NaN	NaN	NaN	1.882	0.837	0.553	1.855	0.649	0.588	1.807	0.52	0.53	1.794	0.409	0.533	1.785	0.252	0.577	1.734	0.089	0.514
761	3.805	1.979	0.921	0.372	NaN	NaN	NaN	1.88	0.823	0.18	1.833	0.647	0.162	1.86	0.507	0.227	1.884	0.41	0.221	1.907	0.251	0.184	1.911	0.084	0.263	1.768	0.008	0.223	NaN	NaN	NaN	1.88	0.836	0.554	1.853	0.649	0.588	1.806	0.52	0.53	1.793	0.408	0.533	1.783	0.252	0.577	1.733	0.089	0.514
762	3.81	1.978	0.921	0.373	NaN	NaN	NaN	1.88	0.823	0.181	1.833	0.647	0.162	1.859	0.507	0.227	1.884	0.41	0.222	1.906	0.251	0.184	1.911	0.084	0.263	1.768	0.008	0.223	NaN	NaN	NaN	1.878	0.836	0.554	1.851	0.649	0.588	1.805	0.519	0.53	1.792	0.408	0.534	1.782	0.252	0.577	1.733	0.088	0.514
763	3.815	1.976	0.92	0.373	NaN	NaN	NaN	1.879	0.823	0.181	1.832	0.647	0.162	1.858	0.507	0.228	1.883	0.41	0.222	1.905	0.251	0.184	1.911	0.085	0.263	1.768	0.008	0.223	1.808	0.88	0.216	1.876	0.836	0.555	1.849	0.649	0.588	1.804	0.519	0.53	1.791	0.409	0.534	1.781	0.252	0.578	1.733	0.088	0.514
764	3.82	1.975	0.921	0.374	NaN	NaN	NaN	1.878	0.823	0.182	1.83	0.647	0.163	1.857	0.507	0.228	1.882	0.411	0.222	1.906	0.251	0.184	1.911	0.085	0.263	1.768	0.008	0.223	1.807	0.88	0.216	1.874	0.837	0.555	1.847	0.649	0.588	1.803	0.519	0.53	1.79	0.409	0.535	1.78	0.252	0.578	1.733	0.088	0.514
765	3.825	1.973	0.921	0.375	NaN	NaN	NaN	1.877	0.823	0.182	1.829	0.647	0.164	1.856	0.507	0.228	1.881	0.411	0.222	1.905	0.251	0.184	1.911	0.085	0.264	1.768	0.008	0.223	1.806	0.88	0.216	1.873	0.837	0.556	1.845	0.649	0.589	1.801	0.519	0.531	1.789	0.409	0.535	1.78	0.252	0.579	1.733	0.087	0.514
766	3.83	1.972	0.921	0.376	NaN	NaN	NaN	1.876	0.823	0.183	1.828	0.647	0.165	1.855	0.507	0.229	1.881	0.411	0.223	1.905	0.252	0.185	1.911	0.085	0.264	1.768	0.008	0.223	1.806	0.88	0.216	1.871	0.838	0.557	1.843	0.649	0.589	1.8	0.519	0.531	1.788	0.409	0.536	1.779	0.251	0.579	1.733	0.087	0.514
767	3.835	1.971	0.921	0.377	NaN	NaN	NaN	1.875	0.823	0.183	1.827	0.647	0.166	1.854	0.507	0.229	1.88	0.411	0.224	1.904	0.252	0.185	1.911	0.085	0.264	1.768	0.008	0.223	1.805	0.881	0.216	1.869	0.838	0.557	1.841	0.65	0.59	1.798	0.519	0.532	1.786	0.409	0.536	1.778	0.251	0.579	1.733	0.087	0.514
768	3.84	1.969	0.921	0.378	NaN	NaN	NaN	1.874	0.823	0.184	1.826	0.646	0.166	1.853	0.507	0.23	1.879	0.411	0.224	1.903	0.252	0.185	1.911	0.085	0.264	1.768	0.008	0.223	1.805	0.881	0.216	1.867	0.838	0.558	1.839	0.65	0.591	1.796	0.519	0.533	1.785	0.409	0.536	1.777	0.251	0.58	1.733	0.087	0.514
769	3.845	1.968	0.921	0.379	NaN	NaN	NaN	1.873	0.823	0.185	1.825	0.647	0.167	1.852	0.507	0.23	1.878	0.412	0.225	1.902	0.252	0.185	1.911	0.085	0.265	1.768	0.008	0.223	NaN	NaN	NaN	1.866	0.838	0.559	1.837	0.65	0.592	1.795	0.52	0.533	1.784	0.409	0.537	1.776	0.25	0.58	1.733	0.087	0.514
770	3.85	1.966	0.921	0.38	NaN	NaN	NaN	1.872	0.824	0.185	1.824	0.647	0.167	1.851	0.508	0.231	1.877	0.412	0.225	1.902	0.253	0.185	1.911	0.084	0.265	1.768	0.008	0.223	NaN	NaN	NaN	1.864	0.839	0.559	1.835	0.65	0.593	1.793	0.52	0.534	1.783	0.409	0.537	1.775	0.25	0.581	1.732	0.087	0.514
771	3.855	1.965	0.921	0.381	NaN	NaN	NaN	1.872	0.824	0.186	1.823	0.647	0.167	1.851	0.508	0.231	1.876	0.411	0.225	1.901	0.253	0.186	1.911	0.084	0.265	1.768	0.008	0.223	NaN	NaN	NaN	1.862	0.839	0.56	1.832	0.651	0.593	1.792	0.521	0.535	1.782	0.409	0.537	1.774	0.251	0.581	1.732	0.087	0.515
772	3.86	1.964	0.921	0.382	NaN	NaN	NaN	1.871	0.824	0.186	1.822	0.647	0.168	1.85	0.508	0.232	1.875	0.411	0.226	1.901	0.253	0.186	1.911	0.085	0.265	1.768	0.008	0.223	NaN	NaN	NaN	1.859	0.839	0.561	1.83	0.651	0.594	1.79	0.521	0.535	1.781	0.409	0.538	1.774	0.251	0.582	1.732	0.087	0.515
773	3.865	1.962	0.921	0.383	NaN	NaN	NaN	1.87	0.824	0.187	1.821	0.647	0.169	1.849	0.508	0.233	1.875	0.412	0.226	1.899	0.254	0.187	1.911	0.085	0.266	1.768	0.008	0.223	1.798	0.882	0.221	1.858	0.839	0.561	1.829	0.652	0.595	1.789	0.521	0.536	1.781	0.41	0.539	1.773	0.251	0.582	1.731	0.086	0.515
774	3.87	1.961	0.921	0.384	NaN	NaN	NaN	1.869	0.824	0.188	1.82	0.647	0.17	1.848	0.508	0.233	1.874	0.412	0.227	1.899	0.254	0.187	1.91	0.085	0.266	1.768	0.008	0.223	1.798	0.882	0.221	1.855	0.839	0.562	1.827	0.653	0.596	1.788	0.521	0.536	1.78	0.41	0.54	1.773	0.251	0.582	1.731	0.086	0.515
775	3.875	1.96	0.922	0.385	NaN	NaN	NaN	1.867	0.824	0.189	1.819	0.647	0.171	1.847	0.508	0.234	1.873	0.412	0.227	1.898	0.254	0.187	1.91	0.085	0.266	1.768	0.008	0.223	1.797	0.882	0.221	1.853	0.839	0.563	1.825	0.653	0.597	1.786	0.522	0.537	1.779	0.41	0.54	1.772	0.251	0.583	1.731	0.086	0.515
776	3.88	1.958	0.922	0.386	NaN	NaN	NaN	1.866	0.824	0.189	1.818	0.647	0.171	1.846	0.508	0.234	1.873	0.412	0.227	1.898	0.254	0.188	1.91	0.085	0.266	1.768	0.008	0.223	1.797	0.883	0.221	1.851	0.838	0.565	1.823	0.653	0.597	1.785	0.522	0.539	1.778	0.41	0.541	1.771	0.25	0.583	1.731	0.086	0.515
777	3.885	1.957	0.922	0.387	NaN	NaN	NaN	1.866	0.824	0.19	1.818	0.647	0.172	1.844	0.508	0.235	1.872	0.412	0.228	1.898	0.255	0.188	1.91	0.085	0.266	1.768	0.008	0.223	1.796	0.883	0.221	1.849	0.839	0.565	1.821	0.653	0.598	1.783	0.522	0.54	1.777	0.409	0.541	1.77	0.25	0.583	1.731	0.086	0.515
778	3.89	1.956	0.922	0.388	NaN	NaN	NaN	1.865	0.825	0.191	1.817	0.647	0.172	1.844	0.508	0.235	1.871	0.412	0.228	1.897	0.255	0.188	1.91	0.086	0.266	1.768	0.008	0.223	NaN	NaN	NaN	1.848	0.839	0.565	1.819	0.653	0.598	1.782	0.522	0.54	1.776	0.409	0.541	1.769	0.249	0.584	1.731	0.086	0.516
779	3.895	1.954	0.922	0.389	NaN	NaN	NaN	1.864	0.825	0.192	1.816	0.647	0.173	1.843	0.508	0.236	1.87	0.412	0.229	1.897	0.255	0.189	1.91	0.086	0.266	1.768	0.008	0.223	NaN	NaN	NaN	1.846	0.84	0.566	1.817	0.653	0.598	1.78	0.522	0.54	1.775	0.409	0.541	1.769	0.25	0.584	1.731	0.086	0.516
780	3.9	1.953	0.922	0.39	NaN	NaN	NaN	1.863	0.825	0.192	1.815	0.647	0.174	1.842	0.508	0.236	1.868	0.412	0.23	1.896	0.255	0.189	1.91	0.086	0.266	1.768	0.008	0.223	NaN	NaN	NaN	1.844	0.84	0.567	1.815	0.653	0.599	1.779	0.522	0.541	1.774	0.409	0.542	1.768	0.25	0.584	1.731	0.086	0.516
781	3.905	1.952	0.922	0.391	NaN	NaN	NaN	1.861	0.824	0.193	1.814	0.647	0.174	1.841	0.508	0.236	1.868	0.412	0.231	1.896	0.255	0.19	1.91	0.086	0.266	1.768	0.008	0.223	NaN	NaN	NaN	1.843	0.84	0.568	1.813	0.653	0.6	1.778	0.522	0.541	1.774	0.409	0.542	1.768	0.25	0.584	1.731	0.086	0.516
782	3.91	1.95	0.922	0.392	NaN	NaN	NaN	1.86	0.824	0.194	1.813	0.647	0.175	1.84	0.508	0.237	1.867	0.412	0.231	1.895	0.255	0.19	1.91	0.086	0.266	1.768	0.008	0.223	1.791	0.883	0.227	1.841	0.841	0.568	1.811	0.653	0.601	1.777	0.522	0.541	1.773	0.409	0.542	1.768	0.25	0.584	1.731	0.086	0.516
783	3.915	1.949	0.922	0.393	NaN	NaN	NaN	1.859	0.824	0.195	1.813	0.647	0.176	1.839	0.507	0.237	1.867	0.412	0.231	1.895	0.255	0.19	1.91	0.086	0.266	1.768	0.008	0.223	1.79	0.884	0.227	1.839	0.841	0.569	1.81	0.653	0.601	1.776	0.522	0.542	1.773	0.409	0.543	1.768	0.25	0.585	1.731	0.086	0.516
784	3.92	1.948	0.922	0.395	NaN	NaN	NaN	1.858	0.824	0.196	1.812	0.647	0.177	1.838	0.507	0.238	1.866	0.412	0.232	1.895	0.255	0.19	1.91	0.086	0.266	1.768	0.008	0.223	1.79	0.884	0.227	1.837	0.841	0.57	1.809	0.654	0.602	1.775	0.522	0.542	1.772	0.409	0.544	1.767	0.25	0.585	1.73	0.085	0.516
785	3.925	1.946	0.922	0.396	NaN	NaN	NaN	1.858	0.824	0.197	1.812	0.647	0.177	1.838	0.507	0.239	1.865	0.412	0.232	1.895	0.255	0.19	1.91	0.086	0.267	1.768	0.008	0.223	NaN	NaN	NaN	1.835	0.841	0.571	1.808	0.654	0.603	1.774	0.522	0.543	1.771	0.409	0.545	1.767	0.25	0.585	1.73	0.085	0.516
786	3.93	1.945	0.922	0.397	NaN	NaN	NaN	1.857	0.825	0.198	1.811	0.647	0.178	1.837	0.507	0.239	1.864	0.412	0.232	1.894	0.255	0.19	1.91	0.086	0.267	1.768	0.008	0.223	1.786	0.881	0.23	1.833	0.841	0.571	1.807	0.654	0.603	1.773	0.523	0.545	1.77	0.409	0.545	1.766	0.249	0.586	1.73	0.085	0.516
787	3.935	1.944	0.922	0.398	NaN	NaN	NaN	1.857	0.825	0.199	1.811	0.647	0.178	1.837	0.507	0.239	1.863	0.412	0.232	1.893	0.256	0.19	1.909	0.087	0.267	1.768	0.008	0.223	1.786	0.881	0.23	1.831	0.84	0.572	1.806	0.654	0.605	1.773	0.523	0.545	1.77	0.409	0.546	1.766	0.249	0.586	1.73	0.085	0.516
788	3.94	1.942	0.922	0.399	NaN	NaN	NaN	1.856	0.825	0.2	1.81	0.647	0.179	1.836	0.507	0.24	1.862	0.412	0.233	1.893	0.256	0.191	1.909	0.087	0.267	1.768	0.008	0.223	1.786	0.882	0.23	1.829	0.84	0.573	1.805	0.654	0.605	1.772	0.523	0.545	1.769	0.409	0.546	1.766	0.249	0.587	1.73	0.085	0.517
789	3.945	1.941	0.922	0.4	NaN	NaN	NaN	1.855	0.824	0.201	1.809	0.647	0.18	1.835	0.507	0.24	1.861	0.412	0.233	1.892	0.256	0.191	1.909	0.087	0.267	1.768	0.008	0.223	NaN	NaN	NaN	1.827	0.84	0.574	1.804	0.654	0.606	1.772	0.524	0.545	1.769	0.41	0.547	1.766	0.249	0.587	1.73	0.084	0.517
790	3.95	1.94	0.922	0.401	NaN	NaN	NaN	1.854	0.823	0.202	1.809	0.647	0.18	1.834	0.507	0.24	1.86	0.412	0.234	1.892	0.256	0.191	1.909	0.087	0.267	1.768	0.008	0.223	NaN	NaN	NaN	1.826	0.841	0.575	1.803	0.654	0.607	1.771	0.524	0.546	1.768	0.41	0.547	1.765	0.249	0.588	1.73	0.084	0.517
791	3.955	1.938	0.922	0.402	NaN	NaN	NaN	1.854	0.823	0.203	1.808	0.647	0.181	1.833	0.507	0.241	1.859	0.412	0.235	1.892	0.256	0.191	1.909	0.087	0.267	1.768	0.008	0.223	NaN	NaN	NaN	1.825	0.842	0.577	1.802	0.654	0.607	1.77	0.524	0.546	1.767	0.409	0.548	1.765	0.249	0.588	1.729	0.084	0.517
792	3.96	1.937	0.922	0.403	NaN	NaN	NaN	1.854	0.824	0.203	1.808	0.647	0.181	1.832	0.507	0.242	1.859	0.412	0.235	1.891	0.257	0.192	1.909	0.087	0.267	1.768	0.008	0.223	NaN	NaN	NaN	1.823	0.842	0.577	1.801	0.654	0.608	1.768	0.523	0.546	1.766	0.409	0.548	1.765	0.249	0.588	1.729	0.083	0.518
793	3.965	1.936	0.922	0.405	NaN	NaN	NaN	1.853	0.824	0.204	1.807	0.647	0.182	1.831	0.507	0.242	1.858	0.412	0.236	1.89	0.257	0.192	1.909	0.087	0.267	1.768	0.008	0.224	1.782	0.882	0.236	1.821	0.841	0.577	1.8	0.654	0.609	1.767	0.523	0.548	1.765	0.409	0.549	1.764	0.249	0.589	1.728	0.083	0.518
794	3.97	1.935	0.922	0.406	NaN	NaN	NaN	1.852	0.824	0.205	1.806	0.647	0.183	1.83	0.507	0.242	1.857	0.413	0.236	1.889	0.257	0.193	1.908	0.088	0.267	1.768	0.008	0.223	1.782	0.882	0.236	1.819	0.841	0.578	1.799	0.654	0.611	1.767	0.524	0.549	1.764	0.409	0.549	1.763	0.249	0.589	1.728	0.083	0.519
795	3.975	1.933	0.922	0.407	NaN	NaN	NaN	1.851	0.824	0.206	1.805	0.647	0.183	1.829	0.507	0.243	1.856	0.413	0.236	1.889	0.257	0.193	1.908	0.088	0.267	1.768	0.008	0.223	1.782	0.882	0.236	1.818	0.841	0.579	1.798	0.654	0.611	1.766	0.524	0.55	1.763	0.409	0.55	1.762	0.248	0.59	1.728	0.083	0.519
796	3.98	1.932	0.922	0.408	NaN	NaN	NaN	1.85	0.823	0.208	1.804	0.647	0.183	1.828	0.507	0.243	1.855	0.412	0.237	1.888	0.257	0.193	1.908	0.088	0.267	1.768	0.008	0.224	NaN	NaN	NaN	1.816	0.841	0.58	1.796	0.653	0.612	1.764	0.524	0.55	1.763	0.409	0.551	1.762	0.248	0.59	1.728	0.083	0.519
797	3.985	1.931	0.921	0.409	NaN	NaN	NaN	1.849	0.823	0.208	1.803	0.647	0.184	1.827	0.507	0.244	1.854	0.412	0.238	1.888	0.257	0.194	1.908	0.088	0.267	1.768	0.008	0.224	1.779	0.879	0.24	1.814	0.841	0.58	1.795	0.653	0.613	1.764	0.524	0.551	1.762	0.409	0.551	1.761	0.248	0.59	1.728	0.083	0.519
798	3.99	1.929	0.921	0.41	NaN	NaN	NaN	1.848	0.823	0.209	1.803	0.647	0.184	1.826	0.506	0.244	1.853	0.412	0.238	1.888	0.257	0.194	1.908	0.088	0.267	1.768	0.008	0.223	1.78	0.879	0.241	1.812	0.84	0.581	1.793	0.653	0.614	1.762	0.524	0.551	1.761	0.409	0.552	1.761	0.248	0.591	1.728	0.083	0.519
799	3.995	1.928	0.921	0.411	NaN	NaN	NaN	1.848	0.823	0.21	1.802	0.647	0.185	1.825	0.506	0.245	1.852	0.412	0.238	1.887	0.257	0.194	1.908	0.088	0.267	1.768	0.008	0.223	1.78	0.88	0.241	1.811	0.84	0.582	1.792	0.653	0.615	1.761	0.524	0.552	1.76	0.409	0.552	1.76	0.247	0.591	1.728	0.083	0.519
800	4	1.927	0.921	0.412	NaN	NaN	NaN	1.847	0.822	0.211	1.801	0.647	0.186	1.824	0.506	0.245	1.851	0.412	0.238	1.886	0.258	0.195	1.908	0.088	0.267	1.768	0.008	0.224	NaN	NaN	NaN	1.81	0.841	0.584	1.791	0.653	0.615	1.76	0.524	0.553	1.76	0.409	0.552	1.76	0.247	0.591	1.728	0.083	0.519
801	4.005	1.926	0.921	0.414	NaN	NaN	NaN	1.846	0.822	0.212	1.8	0.647	0.187	1.823	0.506	0.245	1.85	0.412	0.239	1.885	0.258	0.195	1.908	0.088	0.267	1.768	0.008	0.224	NaN	NaN	NaN	1.808	0.841	0.585	1.789	0.653	0.616	1.759	0.524	0.553	1.759	0.408	0.553	1.759	0.247	0.592	1.728	0.083	0.519
802	4.01	1.924	0.921	0.415	NaN	NaN	NaN	1.845	0.822	0.213	1.799	0.647	0.188	1.822	0.506	0.246	1.849	0.412	0.239	1.884	0.258	0.195	1.908	0.088	0.267	1.768	0.008	0.224	NaN	NaN	NaN	1.807	0.841	0.587	1.787	0.653	0.617	1.758	0.525	0.554	1.758	0.409	0.554	1.759	0.247	0.592	1.728	0.083	0.519
803	4.015	1.923	0.921	0.416	NaN	NaN	NaN	1.844	0.822	0.214	1.798	0.646	0.188	1.821	0.505	0.247	1.848	0.412	0.24	1.884	0.258	0.195	1.908	0.088	0.267	1.768	0.008	0.224	NaN	NaN	NaN	1.806	0.842	0.588	1.786	0.654	0.617	1.758	0.525	0.555	1.757	0.409	0.554	1.759	0.247	0.592	1.728	0.083	0.519
804	4.02	1.922	0.921	0.417	NaN	NaN	NaN	1.843	0.821	0.215	1.797	0.646	0.189	1.819	0.505	0.247	1.846	0.412	0.241	1.884	0.258	0.195	1.908	0.088	0.267	1.768	0.008	0.223	NaN	NaN	NaN	1.805	0.843	0.588	1.785	0.654	0.618	1.757	0.525	0.556	1.757	0.408	0.555	1.758	0.246	0.593	1.728	0.083	0.519
805	4.025	1.921	0.921	0.418	NaN	NaN	NaN	1.842	0.821	0.216	1.796	0.646	0.19	1.818	0.505	0.248	1.846	0.412	0.241	1.883	0.258	0.195	1.908	0.088	0.267	1.768	0.008	0.223	NaN	NaN	NaN	1.804	0.843	0.59	1.783	0.654	0.619	1.756	0.525	0.556	1.756	0.408	0.556	1.757	0.247	0.593	1.728	0.083	0.519
806	4.03	1.919	0.921	0.419	NaN	NaN	NaN	1.841	0.821	0.217	1.795	0.646	0.19	1.817	0.505	0.248	1.845	0.412	0.241	1.882	0.259	0.195	1.907	0.088	0.267	1.768	0.008	0.223	NaN	NaN	NaN	1.802	0.843	0.592	1.781	0.654	0.62	1.754	0.524	0.557	1.755	0.408	0.556	1.757	0.247	0.593	1.728	0.083	0.519
807	4.035	1.918	0.921	0.42	NaN	NaN	NaN	1.84	0.82	0.218	1.794	0.646	0.191	1.816	0.505	0.249	1.844	0.412	0.242	1.882	0.259	0.196	1.907	0.088	0.267	1.768	0.008	0.223	NaN	NaN	NaN	1.801	0.843	0.592	1.779	0.654	0.621	1.753	0.524	0.557	1.754	0.408	0.556	1.756	0.247	0.593	1.728	0.083	0.519
808	4.04	1.917	0.92	0.421	NaN	NaN	NaN	1.839	0.82	0.219	1.793	0.646	0.192	1.815	0.505	0.249	1.843	0.412	0.242	1.882	0.259	0.196	1.907	0.089	0.267	1.768	0.008	0.223	NaN	NaN	NaN	1.799	0.843	0.593	1.777	0.653	0.621	1.752	0.524	0.558	1.753	0.408	0.557	1.756	0.247	0.594	1.728	0.083	0.519
809	4.045	1.916	0.92	0.422	NaN	NaN	NaN	1.838	0.82	0.22	1.792	0.646	0.193	1.814	0.505	0.249	1.842	0.412	0.242	1.882	0.258	0.196	1.907	0.089	0.267	1.768	0.008	0.223	NaN	NaN	NaN	1.798	0.844	0.594	1.775	0.653	0.622	1.751	0.524	0.559	1.753	0.408	0.557	1.756	0.246	0.594	1.728	0.083	0.519
810	4.05	1.915	0.92	0.424	NaN	NaN	NaN	1.837	0.82	0.221	1.791	0.646	0.194	1.813	0.505	0.25	1.842	0.412	0.242	1.882	0.259	0.196	1.907	0.089	0.267	1.768	0.008	0.224	NaN	NaN	NaN	1.795	0.842	0.594	1.774	0.653	0.623	1.75	0.524	0.56	1.752	0.408	0.558	1.755	0.246	0.594	1.728	0.083	0.519
811	4.055	1.913	0.92	0.425	NaN	NaN	NaN	1.836	0.82	0.222	1.79	0.646	0.194	1.812	0.505	0.25	1.84	0.412	0.243	1.881	0.259	0.196	1.907	0.089	0.267	1.768	0.008	0.223	NaN	NaN	NaN	1.793	0.842	0.595	1.773	0.653	0.625	1.749	0.524	0.56	1.751	0.408	0.558	1.755	0.246	0.595	1.728	0.083	0.519
812	4.06	1.912	0.92	0.426	NaN	NaN	NaN	1.835	0.82	0.223	1.79	0.646	0.195	1.81	0.504	0.251	1.839	0.411	0.243	1.88	0.259	0.196	1.907	0.089	0.267	1.768	0.008	0.223	NaN	NaN	NaN	1.792	0.842	0.596	1.771	0.654	0.625	1.748	0.524	0.561	1.75	0.408	0.559	1.754	0.246	0.595	1.728	0.083	0.519
813	4.065	1.911	0.92	0.427	NaN	NaN	NaN	1.835	0.819	0.224	1.789	0.646	0.195	1.809	0.504	0.251	1.838	0.411	0.243	1.879	0.259	0.197	1.907	0.089	0.267	1.768	0.008	0.223	NaN	NaN	NaN	1.79	0.843	0.597	1.771	0.654	0.626	1.747	0.524	0.561	1.749	0.407	0.56	1.754	0.246	0.595	1.729	0.083	0.519
814	4.07	1.91	0.92	0.428	NaN	NaN	NaN	1.834	0.819	0.225	1.788	0.646	0.196	1.809	0.504	0.252	1.837	0.411	0.243	1.879	0.26	0.197	1.907	0.089	0.267	1.768	0.008	0.223	NaN	NaN	NaN	1.788	0.843	0.597	1.769	0.654	0.627	1.746	0.524	0.562	1.749	0.407	0.56	1.753	0.246	0.596	1.729	0.083	0.52
815	4.075	1.909	0.92	0.429	NaN	NaN	NaN	1.833	0.819	0.226	1.787	0.646	0.197	1.808	0.504	0.252	1.836	0.41	0.244	1.879	0.26	0.197	1.906	0.089	0.267	1.768	0.008	0.223	NaN	NaN	NaN	1.787	0.843	0.598	1.768	0.654	0.628	1.745	0.524	0.562	1.748	0.407	0.561	1.752	0.245	0.596	1.729	0.083	0.52
816	4.08	1.908	0.92	0.43	NaN	NaN	NaN	1.832	0.819	0.227	1.786	0.646	0.198	1.807	0.504	0.253	1.835	0.411	0.244	1.879	0.259	0.198	1.906	0.089	0.267	1.768	0.008	0.223	NaN	NaN	NaN	1.785	0.842	0.599	1.767	0.654	0.629	1.744	0.524	0.563	1.747	0.407	0.561	1.752	0.245	0.596	1.729	0.083	0.52
817	4.085	1.906	0.92	0.431	NaN	NaN	NaN	1.831	0.819	0.228	1.786	0.646	0.199	1.806	0.504	0.253	1.835	0.411	0.244	1.879	0.26	0.198	1.906	0.089	0.267	1.768	0.008	0.223	NaN	NaN	NaN	1.782	0.842	0.601	1.766	0.654	0.63	1.743	0.524	0.564	1.746	0.407	0.562	1.751	0.245	0.597	1.729	0.083	0.52
818	4.09	1.905	0.92	0.432	NaN	NaN	NaN	1.83	0.819	0.228	1.785	0.646	0.199	1.805	0.504	0.254	1.834	0.411	0.244	1.878	0.26	0.198	1.906	0.09	0.267	1.768	0.008	0.223	NaN	NaN	NaN	1.782	0.842	0.602	1.764	0.654	0.63	1.742	0.524	0.565	1.746	0.407	0.562	1.75	0.244	0.597	1.729	0.083	0.52
819	4.095	1.904	0.92	0.433	NaN	NaN	NaN	1.83	0.819	0.229	1.784	0.646	0.2	1.804	0.504	0.254	1.833	0.411	0.246	1.877	0.26	0.199	1.906	0.09	0.268	1.768	0.008	0.223	NaN	NaN	NaN	1.783	0.844	0.603	1.763	0.654	0.631	1.741	0.524	0.565	1.745	0.407	0.562	1.749	0.244	0.598	1.729	0.083	0.52
820	4.1	1.903	0.92	0.434	NaN	NaN	NaN	1.829	0.818	0.231	1.784	0.646	0.2	1.804	0.504	0.255	1.832	0.411	0.246	1.877	0.26	0.199	1.906	0.09	0.268	1.768	0.008	0.223	NaN	NaN	NaN	1.781	0.844	0.603	1.761	0.653	0.631	1.741	0.524	0.566	1.744	0.407	0.563	1.748	0.244	0.598	1.729	0.083	0.52
821	4.105	1.902	0.92	0.435	NaN	NaN	NaN	1.828	0.818	0.231	1.783	0.646	0.201	1.803	0.504	0.255	1.832	0.411	0.246	1.877	0.261	0.199	1.906	0.09	0.268	1.768	0.008	0.224	NaN	NaN	NaN	1.778	0.843	0.603	1.76	0.653	0.632	1.74	0.524	0.566	1.744	0.407	0.563	1.747	0.244	0.598	1.729	0.083	0.52
822	4.11	1.9	0.92	0.436	NaN	NaN	NaN	1.827	0.818	0.232	1.783	0.646	0.201	1.802	0.504	0.256	1.831	0.411	0.246	1.876	0.261	0.2	1.906	0.09	0.268	1.768	0.008	0.224	NaN	NaN	NaN	1.777	0.843	0.604	1.759	0.653	0.633	1.738	0.524	0.567	1.743	0.407	0.564	1.747	0.244	0.598	1.729	0.083	0.52
823	4.115	1.899	0.92	0.437	NaN	NaN	NaN	1.826	0.818	0.233	1.782	0.645	0.202	1.801	0.504	0.256	1.83	0.411	0.247	1.875	0.261	0.2	1.906	0.09	0.268	1.768	0.008	0.224	NaN	NaN	NaN	1.776	0.844	0.606	1.759	0.654	0.634	1.737	0.524	0.567	1.742	0.407	0.565	1.746	0.244	0.598	1.729	0.083	0.52
824	4.12	1.898	0.919	0.438	NaN	NaN	NaN	1.826	0.818	0.234	1.781	0.645	0.203	1.801	0.504	0.257	1.829	0.412	0.247	1.875	0.261	0.2	1.906	0.09	0.268	1.768	0.008	0.224	NaN	NaN	NaN	1.775	0.844	0.607	1.757	0.653	0.635	1.737	0.524	0.568	1.741	0.406	0.565	1.745	0.244	0.599	1.729	0.083	0.52
825	4.125	1.897	0.919	0.439	NaN	NaN	NaN	1.825	0.817	0.235	1.781	0.645	0.204	1.8	0.504	0.257	1.829	0.412	0.247	1.875	0.262	0.201	1.905	0.091	0.268	1.768	0.008	0.223	NaN	NaN	NaN	1.774	0.845	0.608	1.756	0.653	0.636	1.736	0.524	0.568	1.74	0.406	0.566	1.745	0.244	0.599	1.728	0.082	0.52
826	4.13	1.896	0.92	0.44	NaN	NaN	NaN	1.824	0.817	0.236	1.78	0.646	0.204	1.8	0.504	0.257	1.829	0.412	0.248	1.875	0.262	0.201	1.905	0.091	0.268	1.768	0.008	0.223	NaN	NaN	NaN	1.773	0.844	0.608	1.755	0.653	0.636	1.735	0.523	0.569	1.74	0.406	0.566	1.744	0.244	0.599	1.728	0.082	0.52
827	4.135	1.895	0.919	0.442	NaN	NaN	NaN	1.823	0.817	0.237	1.78	0.646	0.205	1.799	0.504	0.258	1.828	0.412	0.248	1.875	0.262	0.201	1.905	0.091	0.268	1.768	0.008	0.223	NaN	NaN	NaN	1.771	0.844	0.609	1.754	0.653	0.637	1.733	0.523	0.57	1.739	0.406	0.566	1.743	0.243	0.599	1.728	0.082	0.52
828	4.14	1.894	0.919	0.443	NaN	NaN	NaN	1.822	0.817	0.238	1.779	0.646	0.205	1.798	0.504	0.259	1.828	0.413	0.248	1.875	0.262	0.201	1.905	0.091	0.268	1.768	0.008	0.223	NaN	NaN	NaN	1.769	0.843	0.611	1.753	0.653	0.637	1.732	0.523	0.57	1.738	0.406	0.567	1.742	0.243	0.599	1.728	0.082	0.52
829	4.145	1.893	0.919	0.444	NaN	NaN	NaN	1.822	0.817	0.239	1.779	0.646	0.206	1.797	0.504	0.259	1.828	0.413	0.249	1.875	0.262	0.201	1.905	0.091	0.268	1.768	0.008	0.223	NaN	NaN	NaN	1.767	0.843	0.612	1.752	0.653	0.637	1.731	0.523	0.571	1.737	0.407	0.567	1.741	0.242	0.599	1.728	0.082	0.52
830	4.15	1.891	0.919	0.445	NaN	NaN	NaN	1.821	0.816	0.24	1.778	0.646	0.206	1.796	0.503	0.259	1.827	0.413	0.249	1.874	0.263	0.201	1.905	0.091	0.268	1.768	0.008	0.223	NaN	NaN	NaN	1.766	0.843	0.613	1.75	0.653	0.638	1.731	0.523	0.571	1.736	0.406	0.567	1.74	0.242	0.599	1.728	0.082	0.52
831	4.155	1.89	0.919	0.446	NaN	NaN	NaN	1.82	0.816	0.241	1.778	0.646	0.207	1.796	0.504	0.26	1.826	0.413	0.25	1.874	0.263	0.202	1.905	0.092	0.269	1.768	0.008	0.223	NaN	NaN	NaN	1.765	0.843	0.613	1.749	0.653	0.639	1.73	0.523	0.571	1.735	0.406	0.567	1.74	0.242	0.599	1.727	0.082	0.52
832	4.16	1.889	0.919	0.447	NaN	NaN	NaN	1.819	0.817	0.242	1.777	0.646	0.208	1.795	0.504	0.26	1.826	0.413	0.25	1.873	0.263	0.202	1.905	0.092	0.269	1.768	0.008	0.223	NaN	NaN	NaN	1.763	0.843	0.614	1.747	0.652	0.64	1.729	0.523	0.572	1.735	0.406	0.568	1.739	0.242	0.6	1.727	0.082	0.52
833	4.165	1.888	0.919	0.448	NaN	NaN	NaN	1.819	0.817	0.243	1.776	0.646	0.209	1.795	0.504	0.261	1.825	0.413	0.251	1.874	0.263	0.202	1.905	0.092	0.269	1.768	0.008	0.224	NaN	NaN	NaN	1.762	0.843	0.616	1.746	0.652	0.64	1.728	0.523	0.572	1.734	0.406	0.568	1.739	0.242	0.6	1.727	0.081	0.521
834	4.17	1.887	0.919	0.449	NaN	NaN	NaN	1.818	0.816	0.243	1.776	0.646	0.21	1.795	0.504	0.261	1.825	0.413	0.251	1.874	0.263	0.202	1.905	0.092	0.269	1.768	0.008	0.224	NaN	NaN	NaN	1.761	0.843	0.616	1.745	0.652	0.641	1.727	0.522	0.573	1.733	0.406	0.568	1.738	0.242	0.6	1.726	0.081	0.522
835	4.175	1.886	0.919	0.45	NaN	NaN	NaN	1.817	0.816	0.244	1.775	0.646	0.21	1.794	0.504	0.261	1.824	0.413	0.252	1.873	0.263	0.203	1.905	0.093	0.27	1.768	0.008	0.224	NaN	NaN	NaN	1.76	0.843	0.617	1.744	0.652	0.641	1.726	0.522	0.573	1.733	0.406	0.569	1.737	0.242	0.6	1.726	0.08	0.522
836	4.18	1.885	0.919	0.451	NaN	NaN	NaN	1.816	0.817	0.245	1.775	0.646	0.211	1.793	0.504	0.262	1.823	0.413	0.252	1.873	0.263	0.203	1.905	0.093	0.27	1.768	0.008	0.224	NaN	NaN	NaN	1.759	0.843	0.617	1.742	0.652	0.642	1.725	0.522	0.574	1.732	0.406	0.57	1.737	0.242	0.6	1.726	0.08	0.522
837	4.185	1.884	0.919	0.451	NaN	NaN	NaN	1.816	0.817	0.246	1.775	0.647	0.211	1.793	0.504	0.262	1.823	0.413	0.253	1.874	0.263	0.203	1.905	0.093	0.27	1.768	0.008	0.224	NaN	NaN	NaN	1.758	0.844	0.618	1.741	0.652	0.643	1.724	0.522	0.574	1.731	0.406	0.57	1.736	0.242	0.6	1.726	0.08	0.522
838	4.19	1.883	0.919	0.452	NaN	NaN	NaN	1.815	0.816	0.247	1.775	0.647	0.211	1.792	0.504	0.263	1.822	0.413	0.253	1.874	0.264	0.204	1.905	0.093	0.271	1.768	0.008	0.224	NaN	NaN	NaN	1.758	0.844	0.619	1.74	0.652	0.643	1.723	0.522	0.575	1.73	0.406	0.571	1.736	0.242	0.601	1.726	0.08	0.522
839	4.195	1.882	0.919	0.453	NaN	NaN	NaN	1.814	0.816	0.247	1.774	0.647	0.212	1.791	0.504	0.263	1.822	0.413	0.253	1.873	0.265	0.205	1.904	0.093	0.271	1.768	0.008	0.224	NaN	NaN	NaN	1.756	0.843	0.619	1.74	0.652	0.644	1.722	0.522	0.575	1.729	0.405	0.571	1.735	0.241	0.601	1.726	0.08	0.522
840	4.2	1.881	0.919	0.454	NaN	NaN	NaN	1.814	0.817	0.248	1.773	0.647	0.212	1.791	0.504	0.264	1.821	0.413	0.253	1.872	0.265	0.205	1.904	0.094	0.271	1.768	0.008	0.224	NaN	NaN	NaN	1.757	0.845	0.622	1.739	0.652	0.645	1.721	0.522	0.576	1.728	0.405	0.571	1.735	0.242	0.601	1.726	0.08	0.522
841	4.205	1.88	0.919	0.455	NaN	NaN	NaN	1.813	0.817	0.249	1.773	0.647	0.213	1.79	0.504	0.264	1.821	0.413	0.254	1.872	0.265	0.205	1.904	0.094	0.271	1.768	0.008	0.224	NaN	NaN	NaN	1.755	0.845	0.622	1.738	0.652	0.646	1.72	0.521	0.576	1.728	0.405	0.571	1.734	0.242	0.602	1.726	0.08	0.522
842	4.21	1.879	0.918	0.456	NaN	NaN	NaN	1.812	0.817	0.25	1.772	0.647	0.214	1.79	0.505	0.265	1.821	0.414	0.254	1.872	0.266	0.205	1.904	0.094	0.271	1.768	0.008	0.224	NaN	NaN	NaN	1.752	0.843	0.622	1.737	0.652	0.646	1.72	0.521	0.577	1.727	0.405	0.572	1.734	0.242	0.602	1.726	0.081	0.521
843	4.215	1.878	0.918	0.457	NaN	NaN	NaN	1.811	0.817	0.25	1.771	0.647	0.215	1.789	0.505	0.265	1.82	0.414	0.254	1.872	0.266	0.205	1.904	0.094	0.272	1.769	0.008	0.224	NaN	NaN	NaN	1.75	0.842	0.622	1.736	0.652	0.646	1.719	0.522	0.577	1.727	0.405	0.572	1.733	0.241	0.602	1.727	0.081	0.521
844	4.22	1.877	0.918	0.458	NaN	NaN	NaN	1.811	0.817	0.251	1.771	0.647	0.215	1.788	0.505	0.265	1.82	0.414	0.255	1.872	0.266	0.206	1.904	0.095	0.272	1.769	0.008	0.224	NaN	NaN	NaN	1.749	0.842	0.622	1.735	0.652	0.647	1.718	0.522	0.578	1.726	0.405	0.572	1.733	0.241	0.602	1.727	0.081	0.521
845	4.225	1.876	0.918	0.459	NaN	NaN	NaN	1.81	0.817	0.252	1.77	0.647	0.216	1.788	0.505	0.265	1.82	0.414	0.255	1.872	0.266	0.206	1.904	0.095	0.272	1.769	0.008	0.224	NaN	NaN	NaN	1.748	0.842	0.623	1.734	0.652	0.647	1.717	0.522	0.578	1.725	0.404	0.572	1.732	0.24	0.602	1.726	0.081	0.521
846	4.23	1.876	0.918	0.46	NaN	NaN	NaN	1.809	0.817	0.253	1.77	0.647	0.216	1.788	0.505	0.265	1.819	0.414	0.255	1.872	0.266	0.206	1.904	0.095	0.272	1.769	0.008	0.224	NaN	NaN	NaN	1.746	0.842	0.623	1.733	0.652	0.647	1.717	0.521	0.579	1.724	0.404	0.573	1.731	0.24	0.602	1.726	0.081	0.521
847	4.235	1.875	0.918	0.46	NaN	NaN	NaN	1.809	0.817	0.253	1.769	0.648	0.217	1.787	0.505	0.266	1.818	0.415	0.256	1.872	0.267	0.206	1.904	0.096	0.273	1.769	0.008	0.223	NaN	NaN	NaN	1.744	0.842	0.625	1.732	0.651	0.648	1.716	0.521	0.579	1.724	0.404	0.573	1.731	0.24	0.603	1.726	0.081	0.521
848	4.24	1.874	0.919	0.461	NaN	NaN	NaN	1.808	0.817	0.254	1.769	0.648	0.217	1.787	0.506	0.266	1.818	0.415	0.256	1.872	0.267	0.207	1.904	0.096	0.273	1.769	0.008	0.224	NaN	NaN	NaN	1.744	0.842	0.626	1.73	0.65	0.649	1.716	0.521	0.579	1.724	0.404	0.573	1.731	0.24	0.603	1.726	0.081	0.521
849	4.245	1.873	0.919	0.462	NaN	NaN	NaN	1.807	0.818	0.255	1.769	0.649	0.217	1.786	0.506	0.266	1.817	0.415	0.257	1.872	0.267	0.207	1.904	0.096	0.273	1.769	0.008	0.223	NaN	NaN	NaN	1.744	0.842	0.626	1.73	0.65	0.649	1.715	0.522	0.58	1.723	0.404	0.573	1.731	0.24	0.603	1.726	0.081	0.521
850	4.25	1.872	0.919	0.463	NaN	NaN	NaN	1.807	0.818	0.255	1.768	0.649	0.217	1.785	0.506	0.266	1.817	0.415	0.257	1.872	0.268	0.208	1.903	0.097	0.273	1.769	0.008	0.223	NaN	NaN	NaN	1.745	0.844	0.627	1.729	0.65	0.65	1.715	0.522	0.58	1.723	0.404	0.574	1.73	0.239	0.603	1.726	0.081	0.521
851	4.255	1.871	0.919	0.464	NaN	NaN	NaN	1.806	0.818	0.256	1.768	0.649	0.218	1.785	0.506	0.267	1.817	0.416	0.257	1.872	0.268	0.208	1.903	0.097	0.274	1.77	0.008	0.223	NaN	NaN	NaN	1.744	0.843	0.628	1.729	0.65	0.65	1.715	0.521	0.581	1.722	0.404	0.574	1.73	0.239	0.604	1.726	0.081	0.521
852	4.26	1.87	0.919	0.465	NaN	NaN	NaN	1.806	0.818	0.257	1.767	0.65	0.218	1.784	0.506	0.267	1.816	0.416	0.258	1.871	0.269	0.209	1.903	0.097	0.274	1.77	0.008	0.223	NaN	NaN	NaN	1.742	0.842	0.628	1.728	0.65	0.651	1.714	0.521	0.581	1.722	0.404	0.575	1.729	0.239	0.604	1.726	0.081	0.521
853	4.265	1.869	0.919	0.465	NaN	NaN	NaN	1.805	0.819	0.257	1.766	0.65	0.219	1.784	0.507	0.267	1.815	0.416	0.258	1.871	0.269	0.209	1.902	0.097	0.274	1.77	0.008	0.223	NaN	NaN	NaN	1.741	0.842	0.628	1.727	0.65	0.651	1.713	0.521	0.581	1.721	0.404	0.575	1.729	0.239	0.604	1.726	0.081	0.521
854	4.27	1.868	0.919	0.466	NaN	NaN	NaN	1.805	0.819	0.258	1.766	0.65	0.219	1.783	0.507	0.267	1.815	0.416	0.258	1.871	0.269	0.209	1.902	0.097	0.275	1.77	0.008	0.223	NaN	NaN	NaN	1.74	0.842	0.629	1.727	0.65	0.651	1.712	0.521	0.582	1.721	0.404	0.576	1.729	0.239	0.604	1.726	0.081	0.521
855	4.275	1.868	0.919	0.467	NaN	NaN	NaN	1.804	0.819	0.258	1.765	0.651	0.22	1.782	0.507	0.268	1.814	0.416	0.258	1.871	0.27	0.21	1.902	0.097	0.275	1.77	0.008	0.223	NaN	NaN	NaN	1.739	0.842	0.631	1.726	0.65	0.651	1.711	0.521	0.582	1.72	0.404	0.576	1.729	0.239	0.604	1.726	0.081	0.521
856	4.28	1.867	0.919	0.468	NaN	NaN	NaN	1.803	0.819	0.259	1.765	0.651	0.22	1.781	0.507	0.268	1.814	0.416	0.258	1.871	0.27	0.21	1.902	0.097	0.275	1.771	0.008	0.223	NaN	NaN	NaN	1.738	0.842	0.631	1.726	0.65	0.652	1.711	0.52	0.583	1.72	0.404	0.576	1.729	0.239	0.604	1.726	0.081	0.521
857	4.285	1.866	0.92	0.469	NaN	NaN	NaN	1.803	0.82	0.26	1.764	0.651	0.22	1.781	0.508	0.268	1.813	0.417	0.258	1.87	0.27	0.211	1.901	0.098	0.276	1.771	0.008	0.223	NaN	NaN	NaN	1.738	0.842	0.632	1.726	0.65	0.653	1.711	0.52	0.583	1.72	0.404	0.576	1.729	0.239	0.605	1.726	0.081	0.521
858	4.29	1.865	0.92	0.469	NaN	NaN	NaN	1.802	0.82	0.26	1.764	0.652	0.221	1.78	0.508	0.268	1.812	0.417	0.259	1.87	0.27	0.211	1.901	0.098	0.277	1.771	0.008	0.223	NaN	NaN	NaN	1.737	0.842	0.632	1.725	0.65	0.653	1.71	0.52	0.583	1.719	0.404	0.576	1.728	0.239	0.605	1.726	0.081	0.521
859	4.295	1.864	0.92	0.47	NaN	NaN	NaN	1.802	0.82	0.261	1.763	0.652	0.221	1.78	0.508	0.268	1.812	0.417	0.259	1.869	0.271	0.212	1.901	0.099	0.278	1.772	0.008	0.223	NaN	NaN	NaN	1.735	0.841	0.633	1.725	0.65	0.654	1.71	0.52	0.584	1.719	0.404	0.576	1.728	0.239	0.605	1.726	0.081	0.521
860	4.3	1.864	0.92	0.47	NaN	NaN	NaN	1.801	0.82	0.262	1.763	0.652	0.222	1.779	0.509	0.268	1.811	0.418	0.259	1.869	0.271	0.212	1.901	0.099	0.279	1.772	0.008	0.223	NaN	NaN	NaN	1.734	0.841	0.633	1.724	0.65	0.655	1.709	0.52	0.584	1.718	0.404	0.576	1.728	0.239	0.605	1.726	0.081	0.521
861	4.305	1.863	0.92	0.471	NaN	NaN	NaN	1.801	0.821	0.262	1.762	0.652	0.222	1.778	0.509	0.268	1.811	0.418	0.259	1.869	0.271	0.213	1.901	0.1	0.28	1.772	0.008	0.223	NaN	NaN	NaN	1.733	0.84	0.633	1.723	0.65	0.655	1.709	0.52	0.584	1.718	0.404	0.577	1.728	0.239	0.605	1.726	0.081	0.521
862	4.31	1.862	0.92	0.472	NaN	NaN	NaN	1.8	0.821	0.262	1.762	0.653	0.222	1.778	0.509	0.268	1.81	0.418	0.259	1.869	0.272	0.214	1.901	0.1	0.28	1.772	0.008	0.223	NaN	NaN	NaN	1.732	0.84	0.634	1.722	0.649	0.655	1.708	0.52	0.585	1.717	0.404	0.577	1.728	0.239	0.605	1.726	0.081	0.521
863	4.315	1.862	0.92	0.473	NaN	NaN	NaN	1.8	0.821	0.263	1.761	0.653	0.222	1.777	0.509	0.268	1.81	0.418	0.26	1.869	0.272	0.215	1.901	0.1	0.28	1.772	0.008	0.223	NaN	NaN	NaN	1.731	0.84	0.636	1.722	0.649	0.655	1.707	0.519	0.585	1.717	0.404	0.577	1.727	0.239	0.605	1.726	0.081	0.521
864	4.32	1.861	0.92	0.473	NaN	NaN	NaN	1.799	0.821	0.264	1.761	0.654	0.222	1.777	0.51	0.268	1.809	0.419	0.26	1.869	0.272	0.215	1.9	0.101	0.281	1.773	0.008	0.223	NaN	NaN	NaN	1.731	0.84	0.636	1.721	0.649	0.655	1.707	0.52	0.585	1.717	0.403	0.577	1.727	0.239	0.605	1.726	0.081	0.521
865	4.325	1.86	0.92	0.474	NaN	NaN	NaN	1.799	0.822	0.264	1.76	0.654	0.223	1.776	0.51	0.269	1.809	0.419	0.26	1.869	0.272	0.216	1.9	0.101	0.282	1.773	0.007	0.223	NaN	NaN	NaN	1.73	0.84	0.636	1.72	0.649	0.655	1.706	0.52	0.585	1.716	0.403	0.577	1.727	0.239	0.605	1.726	0.082	0.52
866	4.33	1.859	0.92	0.474	NaN	NaN	NaN	1.798	0.822	0.265	1.76	0.655	0.223	1.775	0.51	0.269	1.808	0.419	0.261	1.869	0.273	0.217	1.9	0.101	0.283	1.773	0.007	0.223	NaN	NaN	NaN	1.73	0.841	0.637	1.719	0.649	0.655	1.706	0.52	0.585	1.716	0.403	0.577	1.726	0.239	0.605	1.726	0.082	0.52
867	4.335	1.858	0.92	0.475	NaN	NaN	NaN	1.797	0.822	0.265	1.76	0.655	0.223	1.775	0.511	0.269	1.808	0.419	0.261	1.869	0.273	0.217	1.899	0.102	0.284	1.773	0.007	0.223	NaN	NaN	NaN	1.729	0.841	0.637	1.719	0.649	0.656	1.705	0.52	0.586	1.715	0.403	0.577	1.726	0.239	0.605	1.726	0.082	0.52
868	4.34	1.858	0.92	0.476	NaN	NaN	NaN	1.797	0.822	0.266	1.759	0.655	0.223	1.774	0.511	0.269	1.807	0.419	0.262	1.87	0.273	0.218	1.899	0.102	0.284	1.774	0.007	0.223	NaN	NaN	NaN	1.729	0.841	0.637	1.718	0.649	0.656	1.705	0.52	0.586	1.715	0.403	0.578	1.726	0.239	0.605	1.726	0.082	0.52
869	4.345	1.857	0.92	0.476	NaN	NaN	NaN	1.796	0.822	0.266	1.759	0.656	0.223	1.774	0.511	0.269	1.807	0.419	0.262	1.869	0.274	0.218	1.899	0.102	0.285	1.774	0.007	0.223	NaN	NaN	NaN	1.728	0.841	0.637	1.717	0.649	0.656	1.705	0.52	0.586	1.714	0.403	0.578	1.725	0.239	0.605	1.726	0.082	0.52
870	4.35	1.856	0.92	0.477	NaN	NaN	NaN	1.796	0.823	0.267	1.759	0.656	0.223	1.773	0.511	0.269	1.806	0.419	0.263	1.869	0.275	0.219	1.898	0.103	0.286	1.774	0.007	0.223	NaN	NaN	NaN	1.727	0.841	0.638	1.717	0.649	0.656	1.705	0.52	0.586	1.714	0.403	0.578	1.725	0.239	0.605	1.726	0.082	0.52
871	4.355	1.855	0.92	0.477	NaN	NaN	NaN	1.795	0.823	0.267	1.758	0.657	0.224	1.772	0.511	0.269	1.805	0.419	0.263	1.869	0.275	0.22	1.898	0.103	0.287	1.775	0.007	0.223	NaN	NaN	NaN	1.727	0.841	0.638	1.716	0.649	0.657	1.704	0.52	0.586	1.714	0.403	0.578	1.725	0.238	0.605	1.725	0.082	0.52
872	4.36	1.855	0.92	0.478	NaN	NaN	NaN	1.795	0.823	0.267	1.758	0.657	0.224	1.772	0.511	0.269	1.805	0.419	0.263	1.87	0.275	0.221	1.898	0.103	0.289	1.775	0.007	0.223	NaN	NaN	NaN	1.726	0.84	0.638	1.715	0.649	0.657	1.703	0.52	0.586	1.713	0.403	0.578	1.725	0.238	0.605	1.725	0.082	0.52
873	4.365	1.854	0.921	0.478	NaN	NaN	NaN	1.794	0.823	0.268	1.757	0.657	0.224	1.771	0.512	0.269	1.804	0.419	0.263	1.87	0.275	0.221	1.897	0.103	0.29	1.775	0.008	0.223	NaN	NaN	NaN	1.724	0.839	0.638	1.715	0.649	0.658	1.702	0.52	0.586	1.713	0.403	0.578	1.724	0.238	0.605	1.725	0.082	0.52
874	4.37	1.853	0.921	0.479	NaN	NaN	NaN	1.793	0.824	0.269	1.757	0.657	0.225	1.771	0.512	0.269	1.803	0.419	0.264	1.869	0.275	0.222	1.897	0.104	0.29	1.776	0.008	0.223	NaN	NaN	NaN	1.722	0.839	0.639	1.714	0.649	0.658	1.702	0.519	0.587	1.713	0.403	0.578	1.724	0.238	0.606	1.725	0.082	0.52
875	4.375	1.853	0.921	0.479	NaN	NaN	NaN	1.793	0.824	0.269	1.757	0.658	0.225	1.77	0.512	0.27	1.803	0.419	0.264	1.869	0.275	0.223	1.896	0.104	0.291	1.776	0.008	0.223	NaN	NaN	NaN	1.721	0.838	0.641	1.714	0.649	0.659	1.701	0.519	0.587	1.712	0.403	0.579	1.724	0.237	0.606	1.725	0.082	0.52
876	4.38	1.852	0.921	0.48	NaN	NaN	NaN	1.792	0.824	0.269	1.756	0.658	0.225	1.77	0.513	0.27	1.803	0.42	0.264	1.869	0.276	0.224	1.896	0.104	0.292	1.776	0.008	0.224	NaN	NaN	NaN	1.72	0.838	0.642	1.713	0.649	0.659	1.701	0.519	0.587	1.712	0.403	0.579	1.723	0.237	0.606	1.725	0.082	0.52
877	4.385	1.851	0.921	0.481	NaN	NaN	NaN	1.792	0.825	0.269	1.756	0.658	0.225	1.769	0.513	0.27	1.802	0.42	0.265	1.869	0.276	0.225	1.895	0.104	0.293	1.776	0.009	0.224	NaN	NaN	NaN	1.719	0.838	0.642	1.713	0.649	0.659	1.7	0.519	0.588	1.712	0.403	0.579	1.723	0.237	0.606	1.725	0.082	0.52
878	4.39	1.85	0.921	0.481	NaN	NaN	NaN	1.791	0.825	0.27	1.756	0.658	0.226	1.769	0.513	0.27	1.802	0.42	0.265	1.869	0.276	0.226	1.895	0.104	0.294	1.776	0.009	0.224	NaN	NaN	NaN	1.719	0.838	0.641	1.712	0.649	0.66	1.7	0.519	0.588	1.711	0.403	0.58	1.723	0.237	0.606	1.725	0.082	0.52
879	4.395	1.85	0.921	0.482	NaN	NaN	NaN	1.791	0.825	0.271	1.755	0.659	0.226	1.768	0.513	0.27	1.801	0.421	0.265	1.868	0.276	0.226	1.894	0.104	0.295	1.776	0.009	0.224	NaN	NaN	NaN	1.719	0.839	0.641	1.711	0.648	0.66	1.7	0.519	0.588	1.711	0.403	0.58	1.723	0.237	0.606	1.725	0.082	0.52
880	4.4	1.849	0.921	0.482	NaN	NaN	NaN	1.79	0.825	0.271	1.755	0.659	0.226	1.767	0.513	0.271	1.801	0.421	0.265	1.868	0.277	0.227	1.893	0.104	0.296	1.776	0.01	0.224	NaN	NaN	NaN	1.718	0.839	0.641	1.71	0.648	0.66	1.699	0.519	0.589	1.711	0.403	0.58	1.723	0.237	0.606	1.725	0.082	0.52
881	4.405	1.848	0.921	0.483	NaN	NaN	NaN	1.789	0.825	0.271	1.754	0.659	0.227	1.766	0.513	0.271	1.8	0.421	0.266	1.867	0.277	0.228	1.892	0.105	0.297	1.775	0.01	0.224	NaN	NaN	NaN	1.718	0.839	0.642	1.71	0.648	0.66	1.699	0.519	0.589	1.711	0.403	0.581	1.723	0.237	0.607	1.725	0.081	0.52
882	4.41	1.847	0.921	0.484	NaN	NaN	NaN	1.789	0.826	0.271	1.754	0.66	0.227	1.766	0.514	0.272	1.799	0.422	0.267	1.867	0.277	0.229	1.891	0.105	0.297	1.775	0.01	0.225	NaN	NaN	NaN	1.717	0.839	0.642	1.709	0.648	0.66	1.699	0.519	0.589	1.71	0.403	0.581	1.723	0.237	0.607	1.725	0.081	0.52
883	4.415	1.847	0.921	0.484	NaN	NaN	NaN	1.789	0.826	0.272	1.754	0.66	0.227	1.765	0.514	0.272	1.799	0.422	0.267	1.867	0.277	0.229	1.89	0.105	0.298	1.774	0.01	0.225	NaN	NaN	NaN	1.717	0.839	0.642	1.709	0.648	0.66	1.698	0.519	0.59	1.71	0.402	0.581	1.722	0.237	0.607	1.725	0.081	0.52
884	4.42	1.846	0.921	0.485	NaN	NaN	NaN	1.788	0.827	0.272	1.753	0.66	0.227	1.764	0.514	0.272	1.798	0.421	0.268	1.866	0.277	0.23	1.888	0.105	0.299	1.772	0.01	0.226	NaN	NaN	NaN	1.716	0.839	0.642	1.708	0.648	0.66	1.698	0.519	0.59	1.71	0.402	0.581	1.722	0.236	0.607	1.725	0.081	0.52
885	4.425	1.845	0.921	0.485	NaN	NaN	NaN	1.788	0.827	0.273	1.753	0.661	0.228	1.764	0.514	0.273	1.797	0.422	0.268	1.865	0.277	0.231	1.887	0.104	0.299	1.771	0.009	0.226	NaN	NaN	NaN	1.715	0.839	0.643	1.708	0.648	0.661	1.697	0.518	0.59	1.709	0.402	0.581	1.723	0.236	0.607	1.725	0.081	0.521
886	4.43	1.845	0.921	0.486	NaN	NaN	NaN	1.787	0.827	0.273	1.753	0.661	0.228	1.763	0.515	0.273	1.796	0.422	0.269	1.865	0.278	0.231	1.885	0.104	0.3	1.769	0.009	0.226	NaN	NaN	NaN	1.714	0.839	0.643	1.708	0.648	0.661	1.697	0.518	0.59	1.709	0.402	0.581	1.723	0.236	0.608	1.725	0.081	0.521
887	4.435	1.844	0.921	0.486	NaN	NaN	NaN	1.787	0.827	0.273	1.753	0.661	0.228	1.762	0.515	0.273	1.795	0.421	0.269	1.863	0.278	0.231	1.884	0.104	0.3	1.768	0.01	0.226	NaN	NaN	NaN	1.712	0.837	0.644	1.708	0.648	0.661	1.696	0.518	0.59	1.708	0.402	0.581	1.723	0.236	0.608	1.725	0.081	0.521
888	4.44	1.843	0.921	0.487	NaN	NaN	NaN	1.787	0.828	0.274	1.752	0.662	0.228	1.762	0.515	0.273	1.794	0.422	0.269	1.862	0.278	0.232	1.882	0.104	0.3	1.766	0.01	0.225	NaN	NaN	NaN	1.711	0.836	0.644	1.708	0.649	0.661	1.696	0.519	0.591	1.708	0.402	0.582	1.723	0.236	0.608	1.725	0.081	0.521
889	4.445	1.843	0.921	0.488	NaN	NaN	NaN	1.787	0.828	0.274	1.752	0.662	0.229	1.761	0.515	0.274	1.793	0.422	0.269	1.861	0.278	0.232	1.88	0.104	0.3	1.764	0.011	0.225	NaN	NaN	NaN	1.71	0.836	0.645	1.708	0.649	0.661	1.695	0.519	0.591	1.708	0.402	0.582	1.723	0.237	0.608	1.725	0.081	0.522
890	4.45	1.842	0.921	0.488	NaN	NaN	NaN	1.786	0.828	0.274	1.751	0.662	0.229	1.76	0.516	0.274	1.792	0.422	0.269	1.859	0.278	0.232	1.877	0.103	0.3	1.761	0.011	0.225	NaN	NaN	NaN	1.709	0.836	0.646	1.707	0.648	0.662	1.695	0.519	0.591	1.708	0.402	0.582	1.723	0.237	0.609	1.725	0.08	0.522
891	4.455	1.841	0.921	0.489	NaN	NaN	NaN	1.786	0.828	0.275	1.751	0.662	0.229	1.76	0.516	0.274	1.791	0.422	0.269	1.857	0.278	0.232	1.875	0.103	0.3	1.757	0.009	0.225	NaN	NaN	NaN	1.708	0.836	0.646	1.707	0.648	0.662	1.695	0.518	0.591	1.708	0.403	0.582	1.724	0.237	0.609	1.725	0.08	0.522
892	4.46	1.841	0.921	0.489	NaN	NaN	NaN	1.786	0.829	0.275	1.75	0.663	0.23	1.759	0.516	0.274	1.789	0.422	0.269	1.856	0.277	0.232	1.872	0.103	0.299	1.755	0.01	0.225	NaN	NaN	NaN	1.707	0.836	0.646	1.706	0.648	0.662	1.694	0.518	0.591	1.708	0.403	0.582	1.724	0.237	0.609	1.725	0.08	0.522
893	4.465	1.84	0.921	0.49	NaN	NaN	NaN	1.785	0.829	0.276	1.749	0.663	0.23	1.758	0.517	0.274	1.788	0.422	0.269	1.854	0.278	0.232	1.869	0.102	0.299	1.751	0.01	0.225	NaN	NaN	NaN	1.707	0.837	0.646	1.706	0.648	0.662	1.694	0.518	0.591	1.707	0.403	0.582	1.724	0.237	0.609	1.725	0.08	0.522
894	4.47	1.839	0.921	0.491	NaN	NaN	NaN	1.785	0.829	0.276	1.748	0.663	0.231	1.757	0.517	0.274	1.786	0.422	0.269	1.852	0.277	0.232	1.866	0.101	0.298	1.747	0.01	0.225	NaN	NaN	NaN	1.707	0.837	0.646	1.705	0.648	0.663	1.693	0.518	0.591	1.707	0.402	0.582	1.724	0.237	0.609	1.725	0.08	0.522
895	4.475	1.838	0.922	0.491	NaN	NaN	NaN	1.785	0.83	0.276	1.748	0.663	0.231	1.755	0.517	0.274	1.785	0.422	0.269	1.849	0.277	0.232	1.863	0.101	0.298	1.742	0.01	0.225	NaN	NaN	NaN	1.706	0.837	0.646	1.704	0.647	0.663	1.693	0.518	0.591	1.707	0.402	0.582	1.725	0.238	0.609	1.725	0.08	0.522
896	4.48	1.838	0.921	0.492	NaN	NaN	NaN	1.785	0.83	0.276	1.747	0.663	0.231	1.754	0.517	0.275	1.783	0.423	0.269	1.847	0.277	0.231	1.86	0.101	0.297	1.739	0.011	0.225	NaN	NaN	NaN	1.706	0.837	0.646	1.703	0.647	0.664	1.692	0.518	0.591	1.706	0.402	0.582	1.725	0.238	0.609	1.725	0.08	0.522
897	4.485	1.837	0.921	0.492	NaN	NaN	NaN	1.785	0.83	0.277	1.746	0.663	0.232	1.752	0.517	0.275	1.781	0.423	0.269	1.845	0.277	0.231	1.857	0.101	0.296	1.735	0.01	0.225	NaN	NaN	NaN	1.705	0.837	0.646	1.703	0.647	0.664	1.692	0.518	0.591	1.706	0.402	0.583	1.725	0.238	0.61	1.725	0.08	0.522
898	4.49	1.837	0.922	0.493	NaN	NaN	NaN	1.784	0.831	0.277	1.745	0.664	0.232	1.751	0.517	0.275	1.78	0.423	0.269	1.842	0.277	0.23	1.854	0.1	0.295	1.73	0.01	0.225	NaN	NaN	NaN	1.704	0.837	0.647	1.703	0.647	0.664	1.692	0.518	0.591	1.706	0.402	0.583	1.725	0.238	0.61	1.725	0.08	0.522
899	4.495	1.836	0.922	0.493	NaN	NaN	NaN	1.784	0.831	0.278	1.743	0.664	0.232	1.749	0.517	0.275	1.778	0.424	0.269	1.839	0.277	0.229	1.85	0.1	0.295	1.726	0.01	0.225	NaN	NaN	NaN	1.703	0.837	0.647	1.702	0.647	0.664	1.692	0.518	0.591	1.705	0.402	0.583	1.725	0.238	0.61	1.725	0.08	0.523
900	4.5	1.836	0.922	0.494	NaN	NaN	NaN	1.784	0.831	0.277	1.742	0.664	0.232	1.748	0.518	0.274	1.776	0.424	0.269	1.836	0.277	0.229	1.846	0.099	0.294	1.721	0.01	0.225	NaN	NaN	NaN	1.703	0.837	0.647	1.702	0.647	0.664	1.691	0.518	0.591	1.705	0.402	0.583	1.726	0.238	0.61	1.725	0.08	0.523
901	4.505	1.835	0.922	0.494	NaN	NaN	NaN	1.784	0.831	0.278	1.741	0.665	0.232	1.746	0.518	0.274	1.774	0.424	0.268	1.833	0.277	0.228	1.843	0.099	0.293	1.716	0.009	0.225	NaN	NaN	NaN	1.702	0.837	0.648	1.701	0.648	0.664	1.69	0.518	0.592	1.705	0.402	0.583	1.726	0.238	0.61	1.725	0.08	0.524
902	4.51	1.834	0.922	0.495	NaN	NaN	NaN	1.784	0.831	0.278	1.74	0.665	0.232	1.744	0.518	0.274	1.771	0.424	0.268	1.83	0.276	0.227	1.839	0.099	0.291	1.711	0.009	0.225	NaN	NaN	NaN	1.701	0.838	0.648	1.701	0.648	0.664	1.69	0.518	0.592	1.704	0.402	0.583	1.726	0.238	0.611	1.724	0.08	0.524
903	4.515	1.834	0.922	0.495	NaN	NaN	NaN	1.784	0.831	0.278	1.738	0.665	0.232	1.742	0.518	0.274	1.769	0.424	0.268	1.827	0.276	0.226	1.835	0.098	0.29	1.707	0.01	0.225	NaN	NaN	NaN	1.701	0.838	0.649	1.701	0.648	0.665	1.689	0.518	0.593	1.704	0.402	0.584	1.726	0.238	0.611	1.724	0.08	0.525
904	4.52	1.833	0.922	0.496	NaN	NaN	NaN	1.783	0.832	0.278	1.737	0.665	0.232	1.741	0.519	0.274	1.766	0.424	0.267	1.824	0.277	0.225	1.831	0.098	0.289	1.702	0.01	0.225	NaN	NaN	NaN	1.702	0.839	0.65	1.7	0.648	0.665	1.688	0.517	0.594	1.704	0.402	0.584	1.726	0.238	0.611	1.724	0.08	0.525
905	4.525	1.833	0.922	0.496	NaN	NaN	NaN	1.783	0.832	0.279	1.736	0.666	0.232	1.739	0.519	0.273	1.764	0.425	0.267	1.82	0.277	0.224	1.827	0.097	0.288	1.697	0.011	0.225	NaN	NaN	NaN	1.701	0.839	0.65	1.7	0.648	0.665	1.687	0.517	0.595	1.703	0.402	0.584	1.726	0.239	0.611	1.724	0.08	0.525
906	4.53	1.832	0.922	0.497	NaN	NaN	NaN	1.782	0.833	0.279	1.734	0.666	0.232	1.737	0.52	0.273	1.761	0.425	0.266	1.817	0.277	0.223	1.823	0.097	0.287	1.692	0.011	0.224	NaN	NaN	NaN	1.7	0.839	0.65	1.699	0.648	0.665	1.687	0.517	0.595	1.703	0.402	0.584	1.726	0.239	0.611	1.724	0.08	0.525
907	4.535	1.831	0.922	0.497	NaN	NaN	NaN	1.782	0.833	0.279	1.732	0.667	0.232	1.734	0.52	0.273	1.759	0.425	0.265	1.813	0.276	0.222	1.819	0.097	0.285	1.687	0.011	0.224	NaN	NaN	NaN	1.699	0.838	0.65	1.699	0.648	0.665	1.687	0.517	0.595	1.703	0.402	0.584	1.726	0.239	0.611	1.724	0.08	0.525
908	4.54	1.831	0.922	0.497	NaN	NaN	NaN	1.782	0.833	0.279	1.73	0.667	0.232	1.732	0.52	0.272	1.756	0.426	0.264	1.81	0.276	0.221	1.815	0.097	0.284	1.682	0.011	0.223	NaN	NaN	NaN	1.697	0.837	0.65	1.698	0.648	0.665	1.687	0.517	0.595	1.703	0.402	0.584	1.726	0.239	0.611	1.724	0.08	0.525
909	4.545	1.83	0.922	0.498	NaN	NaN	NaN	1.781	0.833	0.279	1.728	0.667	0.232	1.729	0.521	0.272	1.753	0.426	0.263	1.806	0.277	0.22	1.81	0.097	0.282	1.677	0.011	0.223	NaN	NaN	NaN	1.694	0.835	0.65	1.698	0.648	0.665	1.687	0.518	0.594	1.702	0.402	0.584	1.726	0.239	0.611	1.724	0.08	0.525
910	4.55	1.83	0.922	0.498	NaN	NaN	NaN	1.78	0.833	0.28	1.726	0.668	0.232	1.727	0.521	0.272	1.75	0.426	0.263	1.803	0.277	0.219	1.806	0.097	0.281	1.671	0.012	0.222	NaN	NaN	NaN	1.693	0.835	0.65	1.698	0.648	0.665	1.687	0.518	0.594	1.702	0.402	0.584	1.726	0.239	0.611	1.724	0.08	0.525
911	4.555	1.829	0.922	0.499	NaN	NaN	NaN	1.779	0.833	0.28	1.725	0.668	0.232	1.724	0.521	0.271	1.748	0.426	0.262	1.799	0.277	0.218	1.802	0.097	0.279	1.666	0.012	0.222	NaN	NaN	NaN	1.693	0.835	0.65	1.697	0.648	0.665	1.687	0.518	0.594	1.702	0.402	0.584	1.727	0.239	0.611	1.724	0.08	0.525
912	4.56	1.829	0.922	0.499	NaN	NaN	NaN	1.779	0.834	0.281	1.723	0.669	0.231	1.722	0.521	0.271	1.745	0.426	0.262	1.796	0.277	0.216	1.798	0.096	0.278	1.661	0.013	0.221	NaN	NaN	NaN	1.692	0.835	0.65	1.697	0.648	0.666	1.686	0.518	0.594	1.701	0.402	0.584	1.727	0.239	0.611	1.724	0.08	0.525
913	4.565	1.828	0.922	0.499	NaN	NaN	NaN	1.779	0.834	0.28	1.721	0.669	0.231	1.719	0.522	0.27	1.742	0.427	0.261	1.792	0.277	0.215	1.794	0.096	0.276	1.656	0.014	0.22	NaN	NaN	NaN	1.692	0.835	0.65	1.696	0.648	0.666	1.686	0.518	0.594	1.701	0.402	0.584	1.727	0.239	0.611	1.724	0.08	0.525
914	4.57	1.828	0.922	0.5	NaN	NaN	NaN	1.778	0.834	0.28	1.719	0.67	0.231	1.717	0.522	0.269	1.74	0.428	0.26	1.789	0.278	0.214	1.789	0.096	0.275	1.651	0.015	0.218	NaN	NaN	NaN	1.691	0.835	0.65	1.696	0.648	0.666	1.686	0.518	0.594	1.701	0.402	0.584	1.727	0.239	0.611	1.724	0.08	0.525
915	4.575	1.827	0.922	0.5	NaN	NaN	NaN	1.778	0.834	0.28	1.717	0.67	0.23	1.715	0.523	0.268	1.736	0.428	0.259	1.785	0.278	0.212	1.785	0.096	0.273	1.646	0.015	0.217	NaN	NaN	NaN	1.691	0.835	0.65	1.696	0.648	0.666	1.685	0.518	0.595	1.701	0.402	0.584	1.726	0.239	0.611	1.724	0.08	0.525
916	4.58	1.826	0.922	0.5	NaN	NaN	NaN	1.777	0.834	0.281	1.716	0.671	0.23	1.712	0.524	0.268	1.733	0.428	0.258	1.781	0.278	0.211	1.78	0.096	0.272	1.641	0.016	0.215	NaN	NaN	NaN	1.69	0.835	0.65	1.695	0.648	0.666	1.685	0.518	0.595	1.701	0.402	0.584	1.726	0.239	0.611	1.724	0.08	0.525
917	4.585	1.826	0.922	0.5	NaN	NaN	NaN	1.775	0.834	0.281	1.714	0.672	0.229	1.71	0.524	0.267	1.729	0.428	0.257	1.777	0.278	0.21	1.776	0.096	0.27	1.636	0.017	0.214	NaN	NaN	NaN	1.689	0.835	0.65	1.695	0.648	0.666	1.685	0.518	0.595	1.701	0.402	0.584	1.726	0.239	0.611	1.724	0.08	0.525
918	4.59	1.825	0.922	0.5	NaN	NaN	NaN	1.774	0.834	0.282	1.712	0.672	0.229	1.707	0.525	0.266	1.726	0.428	0.256	1.773	0.279	0.209	1.772	0.097	0.268	1.632	0.018	0.213	NaN	NaN	NaN	1.689	0.835	0.65	1.695	0.648	0.666	1.685	0.518	0.595	1.701	0.402	0.584	1.726	0.239	0.611	1.724	0.08	0.525
919	4.595	1.825	0.922	0.501	NaN	NaN	NaN	1.773	0.834	0.282	1.71	0.673	0.229	1.705	0.526	0.266	1.723	0.429	0.255	1.769	0.279	0.207	1.767	0.097	0.267	1.627	0.019	0.211	NaN	NaN	NaN	1.689	0.835	0.65	1.694	0.648	0.666	1.685	0.518	0.595	1.7	0.402	0.584	1.726	0.239	0.611	1.724	0.08	0.525
920	4.6	1.824	0.922	0.501	NaN	NaN	NaN	1.773	0.834	0.282	1.708	0.673	0.228	1.702	0.526	0.265	1.721	0.43	0.254	1.766	0.279	0.206	1.762	0.097	0.265	1.621	0.02	0.209	NaN	NaN	NaN	1.688	0.835	0.65	1.694	0.648	0.666	1.684	0.518	0.595	1.7	0.402	0.584	1.726	0.239	0.611	1.724	0.08	0.525
921	4.605	1.824	0.922	0.501	NaN	NaN	NaN	1.772	0.835	0.282	1.706	0.673	0.228	1.699	0.526	0.264	1.718	0.43	0.253	1.762	0.28	0.205	1.758	0.098	0.263	1.616	0.021	0.208	NaN	NaN	NaN	1.688	0.835	0.65	1.693	0.648	0.666	1.684	0.518	0.594	1.7	0.402	0.584	1.726	0.239	0.611	1.724	0.08	0.525
922	4.61	1.823	0.922	0.501	NaN	NaN	NaN	1.772	0.835	0.282	1.704	0.674	0.228	1.696	0.527	0.263	1.715	0.431	0.252	1.758	0.28	0.203	1.754	0.098	0.261	1.611	0.022	0.206	NaN	NaN	NaN	1.688	0.836	0.65	1.693	0.648	0.666	1.683	0.518	0.594	1.7	0.402	0.584	1.726	0.239	0.611	1.724	0.08	0.525
923	4.615	1.823	0.922	0.501	NaN	NaN	NaN	1.771	0.835	0.282	1.702	0.674	0.228	1.693	0.527	0.263	1.712	0.432	0.251	1.754	0.281	0.201	1.749	0.098	0.259	1.606	0.023	0.204	NaN	NaN	NaN	1.687	0.836	0.65	1.693	0.648	0.666	1.683	0.517	0.593	1.7	0.402	0.584	1.726	0.239	0.611	1.724	0.08	0.525
924	4.62	1.822	0.922	0.501	NaN	NaN	NaN	1.77	0.835	0.282	1.701	0.675	0.227	1.69	0.527	0.261	1.708	0.432	0.25	1.751	0.281	0.2	1.745	0.099	0.257	1.601	0.024	0.202	NaN	NaN	NaN	1.687	0.836	0.65	1.692	0.648	0.666	1.682	0.517	0.593	1.699	0.402	0.584	1.725	0.239	0.611	1.724	0.08	0.524
925	4.625	1.822	0.921	0.501	NaN	NaN	NaN	1.769	0.836	0.282	1.699	0.675	0.227	1.688	0.528	0.261	1.705	0.433	0.249	1.747	0.282	0.198	1.74	0.099	0.255	1.596	0.025	0.2	NaN	NaN	NaN	1.687	0.836	0.651	1.691	0.648	0.666	1.682	0.517	0.593	1.699	0.402	0.584	1.725	0.239	0.61	1.724	0.08	0.524
926	4.63	1.821	0.921	0.501	NaN	NaN	NaN	1.769	0.836	0.282	1.697	0.676	0.227	1.686	0.528	0.26	1.702	0.433	0.248	1.743	0.282	0.197	1.735	0.1	0.253	1.591	0.026	0.198	NaN	NaN	NaN	1.687	0.836	0.651	1.69	0.647	0.666	1.682	0.517	0.593	1.699	0.402	0.584	1.725	0.239	0.61	1.724	0.08	0.524
927	4.635	1.821	0.921	0.501	NaN	NaN	NaN	1.768	0.836	0.282	1.696	0.676	0.226	1.683	0.528	0.26	1.699	0.434	0.247	1.739	0.283	0.196	1.731	0.1	0.251	1.586	0.028	0.196	NaN	NaN	NaN	1.686	0.836	0.651	1.69	0.647	0.666	1.682	0.518	0.593	1.698	0.402	0.583	1.725	0.239	0.61	1.725	0.081	0.523
928	4.64	1.82	0.921	0.501	NaN	NaN	NaN	1.767	0.836	0.282	1.694	0.677	0.226	1.68	0.529	0.259	1.696	0.435	0.246	1.735	0.284	0.194	1.726	0.101	0.249	1.581	0.029	0.194	NaN	NaN	NaN	1.686	0.835	0.651	1.69	0.647	0.667	1.681	0.518	0.593	1.698	0.402	0.583	1.725	0.239	0.61	1.725	0.081	0.523
929	4.645	1.819	0.921	0.501	NaN	NaN	NaN	1.766	0.836	0.282	1.693	0.677	0.226	1.678	0.529	0.259	1.693	0.435	0.244	1.732	0.285	0.193	1.721	0.101	0.248	1.576	0.03	0.192	NaN	NaN	NaN	1.685	0.835	0.65	1.689	0.647	0.667	1.681	0.518	0.593	1.698	0.402	0.583	1.725	0.239	0.61	1.725	0.081	0.522
930	4.65	1.819	0.921	0.501	NaN	NaN	NaN	1.765	0.836	0.281	1.691	0.678	0.226	1.676	0.53	0.258	1.69	0.436	0.244	1.728	0.285	0.191	1.716	0.101	0.246	1.571	0.031	0.19	NaN	NaN	NaN	1.684	0.835	0.65	1.689	0.647	0.666	1.681	0.518	0.593	1.698	0.402	0.583	1.725	0.239	0.61	1.725	0.081	0.522
931	4.655	1.819	0.921	0.501	NaN	NaN	NaN	1.764	0.836	0.281	1.69	0.678	0.225	1.673	0.531	0.257	1.687	0.437	0.243	1.724	0.286	0.19	1.712	0.102	0.244	1.566	0.033	0.188	NaN	NaN	NaN	1.684	0.835	0.65	1.689	0.647	0.666	1.681	0.518	0.593	1.698	0.402	0.583	1.724	0.239	0.609	1.725	0.081	0.522
932	4.66	1.818	0.921	0.501	NaN	NaN	NaN	1.763	0.836	0.281	1.688	0.679	0.225	1.67	0.532	0.256	1.684	0.437	0.242	1.72	0.286	0.188	1.708	0.103	0.242	1.561	0.034	0.186	NaN	NaN	NaN	1.684	0.835	0.65	1.688	0.647	0.666	1.681	0.518	0.593	1.698	0.402	0.583	1.724	0.239	0.609	1.725	0.081	0.522
933	4.665	1.817	0.92	0.501	NaN	NaN	NaN	1.762	0.836	0.281	1.687	0.679	0.224	1.668	0.533	0.255	1.68	0.438	0.24	1.716	0.287	0.187	1.703	0.103	0.24	1.556	0.035	0.184	NaN	NaN	NaN	1.683	0.835	0.65	1.688	0.647	0.666	1.681	0.518	0.593	1.697	0.402	0.583	1.724	0.239	0.609	1.725	0.081	0.522
934	4.67	1.817	0.92	0.501	NaN	NaN	NaN	1.761	0.836	0.281	1.685	0.68	0.224	1.666	0.534	0.254	1.677	0.439	0.239	1.712	0.287	0.185	1.698	0.103	0.238	1.551	0.036	0.182	NaN	NaN	NaN	1.682	0.834	0.65	1.687	0.647	0.666	1.68	0.518	0.593	1.697	0.402	0.583	1.724	0.239	0.609	1.724	0.081	0.522
935	4.675	1.816	0.92	0.501	NaN	NaN	NaN	1.76	0.836	0.281	1.684	0.68	0.223	1.663	0.534	0.254	1.674	0.439	0.238	1.709	0.288	0.184	1.694	0.104	0.236	1.546	0.038	0.18	NaN	NaN	NaN	1.682	0.835	0.65	1.687	0.647	0.666	1.68	0.518	0.593	1.697	0.403	0.583	1.724	0.239	0.609	1.724	0.081	0.522
936	4.68	1.816	0.92	0.501	NaN	NaN	NaN	1.76	0.836	0.281	1.682	0.681	0.223	1.661	0.535	0.253	1.671	0.44	0.238	1.705	0.289	0.182	1.689	0.105	0.234	1.541	0.039	0.178	NaN	NaN	NaN	1.683	0.836	0.651	1.686	0.647	0.666	1.68	0.518	0.593	1.696	0.403	0.583	1.724	0.24	0.609	1.724	0.081	0.522
937	4.685	1.815	0.92	0.501	NaN	NaN	NaN	1.759	0.836	0.281	1.68	0.681	0.222	1.659	0.535	0.252	1.668	0.44	0.237	1.701	0.29	0.181	1.684	0.105	0.232	1.536	0.04	0.176	NaN	NaN	NaN	1.68	0.833	0.65	1.686	0.647	0.667	1.679	0.518	0.593	1.696	0.403	0.583	1.724	0.24	0.609	1.724	0.081	0.521
938	4.69	1.815	0.92	0.501	NaN	NaN	NaN	1.758	0.837	0.28	1.679	0.682	0.222	1.656	0.536	0.252	1.665	0.441	0.236	1.697	0.29	0.179	1.68	0.106	0.23	1.531	0.041	0.174	NaN	NaN	NaN	1.678	0.833	0.649	1.685	0.647	0.667	1.679	0.518	0.593	1.696	0.403	0.583	1.723	0.24	0.608	1.724	0.081	0.521
939	4.695	1.814	0.92	0.501	NaN	NaN	NaN	1.757	0.837	0.28	1.677	0.682	0.222	1.653	0.536	0.251	1.662	0.442	0.235	1.694	0.291	0.178	1.675	0.106	0.229	1.526	0.043	0.172	NaN	NaN	NaN	1.678	0.833	0.65	1.685	0.647	0.667	1.678	0.518	0.593	1.695	0.403	0.583	1.723	0.24	0.608	1.724	0.081	0.521
940	4.7	1.814	0.919	0.5	NaN	NaN	NaN	1.756	0.837	0.28	1.676	0.683	0.221	1.651	0.537	0.25	1.66	0.442	0.234	1.69	0.292	0.176	1.671	0.107	0.227	1.521	0.044	0.17	NaN	NaN	NaN	1.677	0.833	0.65	1.684	0.647	0.667	1.677	0.517	0.592	1.695	0.403	0.583	1.722	0.24	0.608	1.724	0.081	0.521
941	4.705	1.813	0.919	0.5	NaN	NaN	NaN	1.755	0.836	0.28	1.674	0.683	0.221	1.649	0.538	0.25	1.657	0.443	0.233	1.686	0.292	0.175	1.666	0.108	0.225	1.516	0.046	0.168	NaN	NaN	NaN	1.677	0.833	0.651	1.684	0.647	0.667	1.676	0.517	0.592	1.695	0.403	0.582	1.722	0.24	0.608	1.724	0.081	0.521
942	4.71	1.812	0.919	0.5	NaN	NaN	NaN	1.754	0.837	0.28	1.672	0.684	0.221	1.647	0.538	0.249	1.654	0.444	0.232	1.683	0.293	0.174	1.662	0.108	0.223	1.512	0.048	0.167	NaN	NaN	NaN	1.676	0.833	0.651	1.683	0.647	0.667	1.676	0.517	0.592	1.694	0.403	0.582	1.722	0.24	0.608	1.724	0.081	0.521
943	4.715	1.812	0.919	0.5	NaN	NaN	NaN	1.753	0.837	0.28	1.67	0.684	0.22	1.644	0.539	0.248	1.651	0.444	0.231	1.679	0.293	0.173	1.658	0.109	0.222	1.507	0.048	0.165	NaN	NaN	NaN	1.676	0.833	0.651	1.683	0.647	0.667	1.675	0.517	0.592	1.694	0.402	0.582	1.721	0.24	0.608	1.724	0.081	0.521
944	4.72	1.811	0.918	0.5	NaN	NaN	NaN	1.752	0.837	0.28	1.669	0.685	0.22	1.642	0.539	0.247	1.648	0.445	0.23	1.675	0.294	0.171	1.654	0.11	0.22	1.502	0.049	0.164	NaN	NaN	NaN	1.676	0.834	0.652	1.682	0.647	0.667	1.674	0.517	0.592	1.693	0.402	0.582	1.721	0.24	0.608	1.724	0.081	0.521
945	4.725	1.81	0.918	0.5	NaN	NaN	NaN	1.751	0.836	0.28	1.667	0.685	0.22	1.64	0.54	0.247	1.645	0.445	0.229	1.672	0.295	0.17	1.649	0.11	0.218	1.497	0.051	0.162	NaN	NaN	NaN	1.678	0.835	0.653	1.681	0.646	0.667	1.674	0.517	0.592	1.693	0.402	0.582	1.721	0.24	0.608	1.724	0.081	0.521
946	4.73	1.81	0.918	0.5	NaN	NaN	NaN	1.75	0.836	0.279	1.665	0.686	0.219	1.638	0.54	0.246	1.642	0.446	0.228	1.669	0.295	0.169	1.645	0.11	0.217	1.493	0.053	0.16	NaN	NaN	NaN	1.678	0.835	0.653	1.68	0.646	0.667	1.674	0.517	0.592	1.693	0.402	0.581	1.721	0.24	0.608	1.724	0.081	0.521
947	4.735	1.809	0.918	0.5	NaN	NaN	NaN	1.749	0.836	0.279	1.663	0.686	0.219	1.635	0.541	0.245	1.64	0.446	0.227	1.665	0.296	0.167	1.641	0.111	0.216	1.488	0.054	0.159	NaN	NaN	NaN	1.678	0.835	0.653	1.68	0.646	0.667	1.674	0.517	0.592	1.692	0.402	0.581	1.721	0.24	0.608	1.724	0.082	0.521
948	4.74	1.809	0.917	0.5	NaN	NaN	NaN	1.748	0.836	0.279	1.661	0.686	0.218	1.633	0.541	0.245	1.637	0.447	0.226	1.662	0.297	0.167	1.638	0.113	0.214	1.484	0.055	0.157	NaN	NaN	NaN	1.677	0.835	0.653	1.679	0.646	0.666	1.673	0.517	0.592	1.692	0.402	0.581	1.72	0.24	0.608	1.724	0.082	0.52
949	4.745	1.808	0.917	0.499	NaN	NaN	NaN	1.747	0.836	0.279	1.659	0.687	0.218	1.631	0.542	0.244	1.635	0.448	0.226	1.659	0.297	0.166	1.634	0.113	0.212	1.48	0.056	0.156	NaN	NaN	NaN	1.677	0.835	0.653	1.679	0.646	0.666	1.673	0.517	0.591	1.692	0.402	0.581	1.72	0.24	0.608	1.724	0.083	0.52
950	4.75	1.807	0.917	0.499	NaN	NaN	NaN	1.746	0.836	0.279	1.658	0.687	0.217	1.628	0.542	0.244	1.632	0.449	0.225	1.655	0.297	0.164	1.629	0.113	0.211	1.475	0.057	0.154	NaN	NaN	NaN	1.675	0.835	0.652	1.678	0.646	0.666	1.672	0.517	0.591	1.691	0.402	0.581	1.719	0.24	0.608	1.724	0.083	0.52
951	4.755	1.807	0.917	0.499	NaN	NaN	NaN	1.745	0.836	0.279	1.656	0.687	0.217	1.626	0.542	0.243	1.63	0.449	0.224	1.652	0.298	0.163	1.625	0.113	0.21	1.472	0.058	0.153	NaN	NaN	NaN	1.672	0.832	0.651	1.677	0.646	0.666	1.672	0.518	0.591	1.691	0.402	0.581	1.719	0.239	0.607	1.724	0.083	0.52
952	4.76	1.806	0.916	0.499	NaN	NaN	NaN	1.744	0.836	0.279	1.654	0.688	0.216	1.624	0.542	0.243	1.627	0.449	0.224	1.649	0.298	0.162	1.622	0.114	0.209	1.468	0.059	0.153	NaN	NaN	NaN	1.671	0.832	0.65	1.676	0.645	0.666	1.672	0.517	0.591	1.69	0.402	0.581	1.718	0.239	0.607	1.724	0.083	0.52
953	4.765	1.805	0.916	0.499	NaN	NaN	NaN	1.743	0.836	0.278	1.652	0.688	0.216	1.621	0.543	0.242	1.624	0.449	0.223	1.646	0.299	0.162	1.618	0.114	0.207	1.464	0.059	0.151	NaN	NaN	NaN	1.67	0.832	0.65	1.676	0.645	0.666	1.671	0.517	0.591	1.69	0.402	0.581	1.718	0.239	0.607	1.724	0.083	0.52
954	4.77	1.805	0.915	0.499	NaN	NaN	NaN	1.742	0.836	0.278	1.65	0.688	0.216	1.619	0.543	0.242	1.622	0.449	0.222	1.644	0.299	0.161	1.614	0.114	0.206	1.46	0.06	0.15	NaN	NaN	NaN	1.669	0.831	0.651	1.675	0.645	0.666	1.671	0.517	0.591	1.689	0.402	0.581	1.718	0.239	0.607	1.724	0.083	0.52
955	4.775	1.804	0.915	0.498	NaN	NaN	NaN	1.741	0.835	0.278	1.649	0.688	0.215	1.617	0.543	0.241	1.619	0.449	0.222	1.641	0.3	0.16	1.611	0.115	0.205	1.456	0.06	0.149	NaN	NaN	NaN	1.668	0.831	0.652	1.675	0.645	0.666	1.671	0.517	0.591	1.689	0.402	0.581	1.718	0.239	0.607	1.724	0.083	0.52
956	4.78	1.803	0.915	0.498	NaN	NaN	NaN	1.74	0.835	0.278	1.647	0.688	0.215	1.615	0.544	0.241	1.617	0.449	0.221	1.638	0.3	0.159	1.608	0.116	0.205	1.453	0.061	0.149	NaN	NaN	NaN	1.667	0.831	0.652	1.674	0.645	0.666	1.67	0.517	0.591	1.688	0.403	0.58	1.717	0.239	0.607	1.724	0.083	0.52
957	4.785	1.803	0.914	0.497	NaN	NaN	NaN	1.738	0.835	0.278	1.646	0.688	0.215	1.613	0.544	0.24	1.615	0.45	0.221	1.635	0.3	0.159	1.605	0.116	0.204	1.45	0.062	0.148	NaN	NaN	NaN	1.667	0.831	0.652	1.673	0.645	0.666	1.67	0.517	0.591	1.688	0.403	0.58	1.717	0.239	0.607	1.724	0.083	0.52
958	4.79	1.802	0.914	0.497	NaN	NaN	NaN	1.737	0.835	0.278	1.644	0.688	0.215	1.612	0.545	0.24	1.614	0.45	0.22	1.633	0.3	0.158	1.602	0.117	0.204	1.447	0.062	0.147	NaN	NaN	NaN	1.666	0.831	0.652	1.672	0.645	0.666	1.669	0.517	0.591	1.688	0.403	0.58	1.717	0.239	0.607	1.724	0.083	0.52
959	4.795	1.802	0.913	0.497	NaN	NaN	NaN	1.736	0.834	0.277	1.643	0.688	0.214	1.61	0.545	0.24	1.612	0.451	0.22	1.63	0.3	0.157	1.599	0.116	0.203	1.444	0.063	0.147	NaN	NaN	NaN	1.665	0.831	0.651	1.672	0.645	0.666	1.668	0.517	0.591	1.688	0.403	0.58	1.717	0.239	0.607	1.724	0.083	0.52
960	4.8	1.801	0.913	0.497	NaN	NaN	NaN	1.735	0.834	0.277	1.641	0.688	0.214	1.609	0.545	0.239	1.61	0.451	0.219	1.628	0.3	0.157	1.596	0.116	0.203	1.441	0.063	0.146	NaN	NaN	NaN	1.665	0.831	0.651	1.671	0.645	0.666	1.668	0.517	0.591	1.688	0.402	0.58	1.716	0.239	0.607	1.724	0.083	0.52
961	4.805	1.8	0.912	0.496	NaN	NaN	NaN	1.734	0.834	0.277	1.64	0.688	0.214	1.607	0.545	0.239	1.608	0.451	0.219	1.626	0.301	0.157	1.593	0.116	0.202	1.438	0.063	0.146	NaN	NaN	NaN	1.665	0.831	0.65	1.671	0.646	0.666	1.667	0.517	0.59	1.687	0.402	0.58	1.716	0.239	0.606	1.724	0.083	0.52
962	4.81	1.8	0.912	0.496	NaN	NaN	NaN	1.733	0.834	0.277	1.638	0.688	0.214	1.605	0.545	0.239	1.606	0.451	0.219	1.623	0.3	0.157	1.591	0.117	0.202	1.435	0.064	0.145	NaN	NaN	NaN	1.665	0.831	0.65	1.67	0.646	0.666	1.667	0.517	0.59	1.687	0.402	0.58	1.716	0.239	0.606	1.724	0.083	0.52
963	4.815	1.799	0.911	0.496	NaN	NaN	NaN	1.732	0.833	0.277	1.637	0.688	0.214	1.603	0.544	0.239	1.604	0.451	0.219	1.621	0.3	0.156	1.588	0.116	0.201	1.433	0.064	0.145	NaN	NaN	NaN	1.664	0.831	0.65	1.67	0.646	0.666	1.666	0.517	0.59	1.687	0.402	0.58	1.715	0.239	0.606	1.724	0.083	0.52
964	4.82	1.798	0.911	0.495	NaN	NaN	NaN	1.73	0.833	0.276	1.636	0.688	0.214	1.601	0.544	0.239	1.602	0.45	0.219	1.619	0.3	0.156	1.586	0.116	0.2	1.429	0.064	0.145	NaN	NaN	NaN	1.664	0.831	0.65	1.669	0.646	0.665	1.665	0.517	0.59	1.686	0.402	0.58	1.715	0.239	0.606	1.724	0.083	0.52
965	4.825	1.798	0.91	0.495	NaN	NaN	NaN	1.729	0.833	0.276	1.635	0.688	0.214	1.6	0.544	0.239	1.6	0.45	0.219	1.617	0.3	0.156	1.583	0.116	0.201	1.427	0.064	0.145	NaN	NaN	NaN	1.664	0.831	0.65	1.668	0.646	0.665	1.665	0.517	0.59	1.685	0.402	0.58	1.715	0.239	0.606	1.724	0.083	0.52
966	4.83	1.797	0.91	0.495	NaN	NaN	NaN	1.728	0.832	0.276	1.634	0.687	0.214	1.599	0.544	0.239	1.599	0.45	0.219	1.615	0.3	0.156	1.581	0.116	0.202	1.425	0.064	0.145	NaN	NaN	NaN	1.664	0.832	0.65	1.668	0.646	0.665	1.664	0.517	0.59	1.685	0.402	0.58	1.715	0.239	0.606	1.724	0.083	0.52
967	4.835	1.796	0.909	0.494	NaN	NaN	NaN	1.727	0.832	0.276	1.633	0.687	0.214	1.598	0.544	0.239	1.598	0.451	0.219	1.613	0.299	0.156	1.579	0.116	0.202	1.423	0.065	0.145	NaN	NaN	NaN	1.663	0.831	0.65	1.667	0.646	0.665	1.664	0.517	0.59	1.684	0.402	0.58	1.715	0.239	0.606	1.724	0.083	0.52
968	4.84	1.795	0.909	0.494	NaN	NaN	NaN	1.726	0.831	0.275	1.632	0.687	0.214	1.596	0.544	0.239	1.596	0.451	0.219	1.611	0.299	0.156	1.577	0.117	0.202	1.421	0.065	0.145	NaN	NaN	NaN	1.662	0.831	0.649	1.667	0.646	0.665	1.663	0.517	0.59	1.684	0.402	0.58	1.714	0.239	0.606	1.724	0.083	0.52
969	4.845	1.795	0.908	0.494	NaN	NaN	NaN	1.724	0.831	0.275	1.631	0.686	0.214	1.595	0.543	0.239	1.595	0.45	0.219	1.61	0.299	0.156	1.575	0.116	0.201	1.418	0.065	0.145	NaN	NaN	NaN	1.661	0.831	0.649	1.666	0.646	0.665	1.663	0.517	0.59	1.683	0.402	0.58	1.714	0.239	0.606	1.724	0.083	0.52
970	4.85	1.794	0.908	0.493	NaN	NaN	NaN	1.723	0.831	0.275	1.63	0.686	0.213	1.594	0.543	0.239	1.593	0.449	0.219	1.608	0.298	0.157	1.572	0.115	0.201	1.416	0.065	0.146	NaN	NaN	NaN	1.66	0.831	0.649	1.665	0.646	0.665	1.662	0.517	0.59	1.683	0.402	0.58	1.714	0.239	0.606	1.724	0.083	0.52
971	4.855	1.793	0.907	0.492	NaN	NaN	NaN	1.722	0.83	0.275	1.628	0.686	0.213	1.592	0.542	0.239	1.591	0.448	0.219	1.606	0.298	0.157	1.571	0.115	0.202	1.414	0.064	0.146	NaN	NaN	NaN	1.66	0.831	0.648	1.664	0.646	0.665	1.662	0.517	0.59	1.683	0.402	0.58	1.714	0.239	0.606	1.724	0.083	0.52
972	4.86	1.792	0.907	0.492	NaN	NaN	NaN	1.721	0.83	0.275	1.627	0.685	0.213	1.591	0.542	0.239	1.59	0.448	0.219	1.605	0.298	0.158	1.569	0.115	0.203	1.413	0.064	0.147	NaN	NaN	NaN	1.659	0.83	0.648	1.663	0.646	0.665	1.661	0.516	0.59	1.682	0.402	0.58	1.713	0.239	0.606	1.724	0.083	0.52
973	4.865	1.792	0.907	0.492	NaN	NaN	NaN	1.72	0.83	0.275	1.626	0.685	0.213	1.59	0.542	0.239	1.589	0.448	0.22	1.604	0.297	0.158	1.568	0.115	0.204	1.411	0.063	0.147	NaN	NaN	NaN	1.659	0.83	0.648	1.663	0.645	0.665	1.661	0.516	0.59	1.682	0.402	0.58	1.713	0.239	0.606	1.724	0.083	0.52
974	4.87	1.791	0.906	0.491	NaN	NaN	NaN	1.718	0.829	0.274	1.626	0.684	0.213	1.59	0.541	0.239	1.588	0.448	0.22	1.602	0.296	0.159	1.566	0.115	0.204	1.409	0.063	0.148	NaN	NaN	NaN	1.658	0.83	0.648	1.662	0.645	0.665	1.661	0.516	0.59	1.681	0.402	0.579	1.713	0.239	0.605	1.723	0.083	0.519
975	4.875	1.79	0.906	0.491	NaN	NaN	NaN	1.717	0.829	0.274	1.625	0.684	0.213	1.589	0.541	0.239	1.587	0.447	0.22	1.601	0.296	0.16	1.564	0.114	0.204	1.408	0.063	0.149	NaN	NaN	NaN	1.657	0.829	0.647	1.661	0.645	0.665	1.66	0.516	0.59	1.681	0.402	0.579	1.712	0.239	0.605	1.723	0.083	0.519
976	4.88	1.789	0.905	0.491	NaN	NaN	NaN	1.716	0.828	0.274	1.624	0.683	0.213	1.588	0.541	0.24	1.585	0.446	0.221	1.6	0.296	0.16	1.562	0.113	0.205	1.406	0.063	0.15	NaN	NaN	NaN	1.656	0.829	0.647	1.66	0.645	0.664	1.66	0.517	0.59	1.681	0.402	0.579	1.712	0.239	0.605	1.723	0.083	0.519
977	4.885	1.789	0.905	0.49	NaN	NaN	NaN	1.715	0.828	0.274	1.623	0.683	0.213	1.587	0.54	0.24	1.584	0.445	0.222	1.599	0.295	0.161	1.561	0.112	0.207	1.405	0.062	0.151	NaN	NaN	NaN	1.655	0.829	0.647	1.659	0.645	0.664	1.659	0.517	0.59	1.681	0.402	0.579	1.712	0.239	0.605	1.723	0.083	0.519
978	4.89	1.788	0.905	0.49	NaN	NaN	NaN	1.713	0.828	0.274	1.622	0.682	0.213	1.586	0.539	0.24	1.584	0.445	0.222	1.598	0.295	0.161	1.56	0.112	0.208	1.404	0.061	0.152	NaN	NaN	NaN	1.655	0.829	0.647	1.659	0.645	0.664	1.659	0.517	0.59	1.68	0.402	0.579	1.712	0.239	0.605	1.723	0.083	0.519
979	4.895	1.787	0.904	0.489	NaN	NaN	NaN	1.712	0.828	0.273	1.621	0.682	0.213	1.585	0.539	0.241	1.583	0.445	0.223	1.596	0.293	0.162	1.559	0.112	0.209	1.402	0.061	0.153	NaN	NaN	NaN	1.654	0.829	0.647	1.658	0.645	0.664	1.658	0.517	0.59	1.68	0.402	0.579	1.711	0.239	0.605	1.723	0.083	0.519
980	4.9	1.787	0.904	0.489	NaN	NaN	NaN	1.712	0.828	0.273	1.62	0.681	0.213	1.585	0.539	0.241	1.582	0.444	0.223	1.596	0.293	0.163	1.557	0.111	0.209	1.401	0.06	0.154	NaN	NaN	NaN	1.654	0.829	0.647	1.658	0.645	0.664	1.658	0.517	0.59	1.68	0.402	0.579	1.711	0.239	0.605	1.723	0.083	0.519
981	4.905	1.786	0.903	0.488	NaN	NaN	NaN	1.71	0.827	0.273	1.619	0.681	0.213	1.584	0.538	0.241	1.581	0.444	0.224	1.595	0.292	0.164	1.556	0.11	0.211	1.399	0.059	0.155	NaN	NaN	NaN	1.653	0.829	0.647	1.657	0.645	0.664	1.657	0.516	0.59	1.679	0.402	0.579	1.711	0.239	0.605	1.723	0.083	0.519
982	4.91	1.785	0.903	0.488	NaN	NaN	NaN	1.709	0.827	0.273	1.618	0.68	0.213	1.582	0.537	0.242	1.58	0.443	0.224	1.594	0.291	0.165	1.554	0.109	0.213	1.398	0.059	0.156	NaN	NaN	NaN	1.653	0.829	0.647	1.656	0.645	0.664	1.657	0.516	0.589	1.679	0.402	0.578	1.711	0.239	0.605	1.723	0.083	0.519
983	4.915	1.784	0.903	0.488	NaN	NaN	NaN	1.708	0.826	0.273	1.617	0.68	0.214	1.582	0.537	0.243	1.579	0.442	0.225	1.593	0.291	0.166	1.553	0.109	0.214	1.397	0.058	0.158	NaN	NaN	NaN	1.652	0.829	0.647	1.656	0.646	0.664	1.656	0.516	0.589	1.679	0.402	0.578	1.711	0.239	0.605	1.723	0.083	0.519
984	4.92	1.784	0.902	0.487	NaN	NaN	NaN	1.707	0.826	0.272	1.616	0.679	0.214	1.581	0.536	0.243	1.578	0.441	0.226	1.592	0.289	0.167	1.552	0.108	0.215	1.396	0.058	0.159	NaN	NaN	NaN	1.652	0.828	0.646	1.655	0.646	0.664	1.655	0.515	0.589	1.678	0.402	0.578	1.711	0.239	0.605	1.723	0.083	0.519
985	4.925	1.783	0.902	0.487	NaN	NaN	NaN	1.706	0.825	0.272	1.615	0.679	0.214	1.58	0.535	0.243	1.578	0.441	0.227	1.591	0.288	0.168	1.551	0.107	0.216	1.395	0.057	0.161	NaN	NaN	NaN	1.651	0.828	0.646	1.655	0.646	0.664	1.655	0.515	0.589	1.678	0.402	0.578	1.711	0.239	0.605	1.723	0.083	0.519
986	4.93	1.782	0.902	0.486	NaN	NaN	NaN	1.705	0.825	0.272	1.614	0.678	0.214	1.58	0.535	0.244	1.578	0.44	0.228	1.591	0.288	0.17	1.55	0.107	0.217	1.394	0.056	0.162	NaN	NaN	NaN	1.649	0.828	0.646	1.654	0.646	0.663	1.654	0.516	0.589	1.678	0.402	0.578	1.711	0.239	0.605	1.723	0.083	0.519
987	4.935	1.781	0.901	0.486	NaN	NaN	NaN	1.705	0.825	0.272	1.613	0.678	0.214	1.579	0.534	0.244	1.577	0.439	0.229	1.59	0.287	0.171	1.549	0.106	0.219	1.393	0.055	0.164	NaN	NaN	NaN	1.649	0.828	0.645	1.654	0.646	0.663	1.654	0.516	0.589	1.677	0.402	0.578	1.711	0.24	0.605	1.723	0.083	0.519
988	4.94	1.781	0.901	0.486	NaN	NaN	NaN	1.704	0.825	0.271	1.613	0.677	0.214	1.579	0.533	0.245	1.576	0.439	0.229	1.589	0.286	0.172	1.548	0.105	0.221	1.392	0.054	0.165	NaN	NaN	NaN	1.648	0.828	0.645	1.653	0.646	0.663	1.653	0.516	0.588	1.677	0.402	0.578	1.71	0.24	0.605	1.723	0.083	0.519
989	4.945	1.78	0.901	0.485	NaN	NaN	NaN	1.703	0.824	0.271	1.612	0.676	0.214	1.578	0.533	0.246	1.575	0.437	0.23	1.588	0.284	0.173	1.548	0.105	0.223	1.391	0.053	0.167	NaN	NaN	NaN	1.648	0.828	0.644	1.653	0.646	0.663	1.653	0.516	0.588	1.677	0.402	0.578	1.71	0.24	0.605	1.723	0.083	0.519
990	4.95	1.779	0.9	0.485	NaN	NaN	NaN	1.702	0.824	0.271	1.611	0.676	0.214	1.578	0.532	0.246	1.575	0.436	0.231	1.588	0.284	0.174	1.547	0.104	0.224	1.39	0.052	0.169	NaN	NaN	NaN	1.647	0.828	0.644	1.652	0.647	0.662	1.653	0.516	0.588	1.676	0.402	0.578	1.71	0.24	0.605	1.723	0.083	0.519
991	4.955	1.779	0.9	0.484	NaN	NaN	NaN	1.701	0.824	0.27	1.61	0.675	0.215	1.577	0.532	0.247	1.575	0.436	0.232	1.587	0.282	0.175	1.546	0.103	0.225	1.39	0.052	0.171	NaN	NaN	NaN	1.647	0.828	0.644	1.651	0.647	0.662	1.653	0.516	0.588	1.676	0.402	0.578	1.71	0.24	0.604	1.723	0.083	0.519
992	4.96	1.778	0.9	0.484	NaN	NaN	NaN	1.701	0.824	0.27	1.609	0.674	0.215	1.577	0.53	0.248	1.575	0.435	0.233	1.587	0.281	0.177	1.545	0.102	0.227	1.389	0.051	0.172	NaN	NaN	NaN	1.646	0.828	0.644	1.651	0.647	0.662	1.652	0.516	0.588	1.675	0.402	0.578	1.709	0.24	0.604	1.723	0.083	0.519
993	4.965	1.777	0.9	0.483	1.631	0.887	0.298	1.7	0.824	0.269	1.608	0.674	0.215	1.576	0.529	0.249	1.575	0.435	0.234	1.586	0.281	0.178	1.544	0.101	0.229	1.388	0.05	0.174	NaN	NaN	NaN	1.646	0.828	0.644	1.651	0.647	0.662	1.652	0.516	0.588	1.675	0.402	0.578	1.709	0.24	0.604	1.723	0.083	0.519
994	4.97	1.777	0.9	0.483	1.631	0.887	0.298	1.699	0.823	0.269	1.607	0.673	0.216	1.576	0.529	0.25	1.575	0.434	0.235	1.586	0.28	0.179	1.544	0.1	0.231	1.387	0.049	0.177	NaN	NaN	NaN	1.645	0.828	0.644	1.65	0.647	0.662	1.651	0.516	0.588	1.675	0.402	0.578	1.709	0.24	0.604	1.723	0.083	0.519
995	4.975	1.776	0.899	0.483	1.631	0.887	0.298	1.698	0.823	0.269	1.606	0.672	0.216	1.576	0.529	0.25	1.574	0.433	0.236	1.585	0.278	0.181	1.543	0.1	0.232	1.387	0.048	0.179	NaN	NaN	NaN	1.644	0.828	0.643	1.65	0.647	0.661	1.651	0.516	0.588	1.674	0.402	0.578	1.709	0.24	0.604	1.723	0.083	0.519
996	4.98	1.776	0.899	0.482	1.631	0.887	0.298	1.697	0.822	0.269	1.605	0.671	0.216	1.576	0.528	0.251	1.574	0.432	0.237	1.585	0.277	0.182	1.543	0.1	0.235	1.386	0.048	0.181	NaN	NaN	NaN	1.644	0.828	0.643	1.649	0.647	0.661	1.65	0.516	0.588	1.674	0.402	0.578	1.708	0.24	0.604	1.723	0.083	0.519
997	4.985	1.775	0.899	0.481	1.631	0.887	0.298	1.696	0.822	0.269	1.605	0.671	0.217	1.575	0.527	0.252	1.573	0.431	0.238	1.585	0.277	0.183	1.542	0.1	0.236	1.385	0.048	0.184	NaN	NaN	NaN	1.643	0.828	0.643	1.649	0.647	0.661	1.65	0.516	0.588	1.674	0.402	0.578	1.708	0.24	0.604	1.723	0.083	0.519
998	4.99	1.775	0.899	0.481	1.631	0.887	0.298	1.695	0.821	0.268	1.604	0.67	0.217	1.575	0.526	0.253	1.573	0.43	0.239	1.584	0.276	0.185	1.54	0.099	0.236	1.383	0.047	0.186	NaN	NaN	NaN	1.643	0.828	0.643	1.648	0.646	0.661	1.65	0.516	0.588	1.673	0.402	0.578	1.708	0.24	0.604	1.723	0.083	0.519
999	4.995	1.774	0.899	0.48	NaN	NaN	NaN	1.694	0.821	0.268	1.603	0.669	0.218	1.574	0.525	0.254	1.573	0.43	0.24	1.583	0.275	0.187	1.54	0.098	0.237	1.382	0.047	0.188	NaN	NaN	NaN	1.642	0.827	0.643	1.646	0.645	0.66	1.649	0.516	0.587	1.673	0.402	0.578	1.708	0.24	0.604	1.723	0.083	0.519
1000	5	1.773	0.899	0.48	NaN	NaN	NaN	1.693	0.821	0.268	1.603	0.668	0.218	1.574	0.524	0.255	1.573	0.43	0.241	1.583	0.275	0.188	1.539	0.098	0.238	1.381	0.046	0.192	NaN	NaN	NaN	1.641	0.827	0.643	1.645	0.645	0.66	1.649	0.516	0.587	1.673	0.402	0.577	1.707	0.24	0.604	1.723	0.083	0.519
1001	5.005	1.773	0.898	0.48	1.625	0.886	0.295	1.692	0.821	0.268	1.602	0.668	0.218	1.573	0.524	0.256	1.573	0.429	0.242	1.581	0.274	0.188	1.538	0.098	0.239	1.38	0.045	0.194	NaN	NaN	NaN	1.641	0.827	0.643	1.645	0.645	0.659	1.648	0.516	0.587	1.672	0.402	0.577	1.707	0.24	0.604	1.723	0.083	0.519
1002	5.01	1.772	0.898	0.479	1.626	0.886	0.295	1.692	0.82	0.268	1.601	0.667	0.219	1.573	0.523	0.256	1.572	0.429	0.243	1.58	0.274	0.189	1.537	0.097	0.24	1.378	0.044	0.197	NaN	NaN	NaN	1.64	0.827	0.643	1.645	0.645	0.659	1.647	0.515	0.587	1.672	0.402	0.577	1.707	0.24	0.604	1.723	0.083	0.519
1003	5.015	1.772	0.898	0.479	1.626	0.886	0.295	1.691	0.82	0.267	1.6	0.666	0.219	1.572	0.523	0.257	1.571	0.428	0.244	1.579	0.274	0.189	1.536	0.097	0.24	1.376	0.043	0.2	NaN	NaN	NaN	1.64	0.827	0.643	1.644	0.645	0.659	1.647	0.515	0.587	1.672	0.401	0.577	1.706	0.24	0.604	1.723	0.083	0.519
1004	5.02	1.771	0.898	0.479	1.627	0.885	0.295	1.69	0.82	0.267	1.599	0.665	0.219	1.572	0.523	0.258	1.57	0.428	0.245	1.578	0.274	0.19	1.535	0.097	0.241	1.375	0.042	0.203	NaN	NaN	NaN	1.64	0.827	0.643	1.644	0.645	0.659	1.646	0.515	0.586	1.671	0.401	0.577	1.706	0.24	0.603	1.723	0.083	0.519
1005	5.025	1.77	0.898	0.478	1.627	0.885	0.294	1.689	0.82	0.267	1.599	0.665	0.219	1.571	0.522	0.259	1.569	0.428	0.245	1.576	0.274	0.19	1.534	0.097	0.241	1.373	0.041	0.205	NaN	NaN	NaN	1.64	0.827	0.642	1.644	0.645	0.659	1.646	0.515	0.586	1.671	0.401	0.576	1.706	0.24	0.603	1.723	0.083	0.519
1006	5.03	1.77	0.898	0.478	1.627	0.885	0.295	1.688	0.819	0.266	1.598	0.665	0.219	1.571	0.522	0.259	1.568	0.428	0.245	1.574	0.273	0.19	1.532	0.096	0.242	1.372	0.04	0.207	NaN	NaN	NaN	1.64	0.827	0.641	1.644	0.645	0.659	1.646	0.515	0.586	1.671	0.401	0.576	1.706	0.24	0.603	1.723	0.083	0.519
1007	5.035	1.769	0.897	0.478	1.626	0.884	0.295	1.687	0.819	0.266	1.597	0.664	0.219	1.569	0.522	0.26	1.568	0.428	0.246	1.572	0.273	0.19	1.531	0.095	0.242	1.37	0.038	0.21	NaN	NaN	NaN	1.64	0.827	0.64	1.643	0.645	0.659	1.645	0.515	0.586	1.67	0.401	0.576	1.706	0.24	0.603	1.722	0.083	0.519
1008	5.04	1.769	0.897	0.477	1.626	0.884	0.295	1.686	0.82	0.266	1.596	0.664	0.22	1.568	0.521	0.261	1.567	0.428	0.246	1.57	0.273	0.19	1.53	0.095	0.243	1.369	0.037	0.212	NaN	NaN	NaN	1.64	0.827	0.64	1.643	0.645	0.659	1.645	0.515	0.586	1.67	0.401	0.576	1.706	0.24	0.603	1.722	0.083	0.519
1009	5.045	1.768	0.897	0.477	NaN	NaN	NaN	1.686	0.82	0.265	1.594	0.664	0.22	1.567	0.521	0.261	1.565	0.427	0.246	1.568	0.273	0.19	1.529	0.094	0.243	1.368	0.036	0.214	NaN	NaN	NaN	1.639	0.827	0.64	1.643	0.645	0.659	1.645	0.515	0.586	1.67	0.401	0.576	1.705	0.24	0.603	1.722	0.083	0.519
1010	5.05	1.768	0.897	0.477	NaN	NaN	NaN	1.685	0.82	0.265	1.593	0.664	0.221	1.566	0.521	0.261	1.564	0.427	0.246	1.566	0.273	0.189	1.529	0.094	0.244	1.367	0.035	0.217	NaN	NaN	NaN	1.639	0.827	0.64	1.642	0.645	0.659	1.645	0.515	0.586	1.67	0.401	0.576	1.705	0.24	0.603	1.722	0.083	0.519
1011	5.055	1.767	0.897	0.476	1.616	0.886	0.294	1.684	0.819	0.265	1.592	0.664	0.221	1.566	0.521	0.261	1.563	0.428	0.246	1.565	0.273	0.189	1.528	0.094	0.244	1.366	0.034	0.218	NaN	NaN	NaN	1.639	0.827	0.64	1.642	0.645	0.659	1.645	0.515	0.586	1.669	0.401	0.576	1.705	0.24	0.603	1.722	0.083	0.519
1012	5.06	1.767	0.898	0.476	1.616	0.886	0.294	1.684	0.82	0.264	1.591	0.663	0.221	1.565	0.521	0.261	1.562	0.428	0.246	1.563	0.273	0.189	1.528	0.094	0.245	1.365	0.033	0.22	NaN	NaN	NaN	1.638	0.826	0.639	1.642	0.645	0.659	1.644	0.515	0.586	1.669	0.401	0.576	1.705	0.24	0.603	1.722	0.083	0.519
1013	5.065	1.766	0.898	0.475	1.615	0.885	0.294	1.683	0.82	0.264	1.589	0.663	0.221	1.564	0.521	0.261	1.561	0.427	0.246	1.562	0.273	0.189	1.527	0.094	0.245	1.364	0.032	0.222	NaN	NaN	NaN	1.638	0.826	0.639	1.641	0.645	0.658	1.644	0.515	0.586	1.669	0.401	0.576	1.705	0.24	0.603	1.722	0.083	0.519
1014	5.07	1.766	0.898	0.475	1.615	0.885	0.294	1.682	0.82	0.264	1.588	0.663	0.221	1.562	0.521	0.262	1.56	0.427	0.246	1.56	0.273	0.189	1.526	0.094	0.246	1.363	0.032	0.223	NaN	NaN	NaN	1.638	0.827	0.639	1.641	0.645	0.658	1.644	0.515	0.586	1.669	0.401	0.576	1.705	0.24	0.603	1.722	0.083	0.519
1015	5.075	1.765	0.898	0.475	1.615	0.885	0.294	1.681	0.82	0.264	1.586	0.663	0.222	1.561	0.521	0.262	1.559	0.427	0.246	1.559	0.273	0.189	1.526	0.093	0.246	1.363	0.031	0.225	NaN	NaN	NaN	1.638	0.827	0.638	1.641	0.645	0.658	1.644	0.515	0.586	1.669	0.401	0.576	1.705	0.24	0.603	1.722	0.083	0.519
1016	5.08	1.765	0.898	0.474	1.614	0.885	0.294	1.68	0.819	0.264	1.584	0.663	0.222	1.56	0.521	0.262	1.558	0.427	0.246	1.558	0.273	0.189	1.525	0.093	0.246	1.362	0.031	0.226	NaN	NaN	NaN	1.637	0.827	0.638	1.641	0.645	0.658	1.644	0.515	0.586	1.669	0.401	0.576	1.705	0.24	0.603	1.722	0.083	0.519
1017	5.085	1.765	0.898	0.474	1.614	0.885	0.294	1.679	0.819	0.263	1.582	0.663	0.222	1.559	0.521	0.262	1.557	0.427	0.246	1.557	0.273	0.189	1.525	0.093	0.246	1.362	0.031	0.226	NaN	NaN	NaN	1.637	0.827	0.638	1.641	0.645	0.658	1.644	0.515	0.586	1.669	0.402	0.575	1.705	0.24	0.603	1.722	0.083	0.519
1018	5.09	1.764	0.898	0.474	1.614	0.885	0.294	1.679	0.819	0.263	1.581	0.664	0.222	1.558	0.521	0.262	1.556	0.426	0.247	1.556	0.273	0.189	1.524	0.092	0.246	1.361	0.03	0.227	NaN	NaN	NaN	1.637	0.827	0.638	1.641	0.645	0.658	1.644	0.515	0.586	1.669	0.402	0.575	1.706	0.24	0.603	1.722	0.083	0.519
1019	5.095	1.764	0.898	0.473	1.614	0.885	0.294	1.678	0.819	0.263	1.58	0.664	0.222	1.557	0.521	0.261	1.555	0.426	0.246	1.555	0.273	0.189	1.524	0.092	0.246	1.362	0.03	0.228	NaN	NaN	NaN	1.637	0.827	0.638	1.641	0.645	0.658	1.644	0.515	0.585	1.669	0.402	0.575	1.706	0.24	0.603	1.722	0.083	0.519
1020	5.1	1.763	0.898	0.473	1.614	0.885	0.294	1.677	0.819	0.263	1.578	0.664	0.222	1.556	0.522	0.261	1.554	0.426	0.246	1.555	0.273	0.189	1.524	0.092	0.246	1.362	0.03	0.228	NaN	NaN	NaN	1.637	0.827	0.637	1.641	0.645	0.658	1.645	0.516	0.585	1.669	0.402	0.575	1.706	0.24	0.603	1.722	0.083	0.519
1021	5.105	1.763	0.898	0.472	NaN	NaN	NaN	1.676	0.819	0.263	1.577	0.664	0.221	1.555	0.522	0.261	1.553	0.426	0.246	1.555	0.273	0.189	1.524	0.092	0.246	1.362	0.03	0.227	NaN	NaN	NaN	1.637	0.828	0.637	1.641	0.646	0.658	1.645	0.516	0.585	1.669	0.402	0.575	1.706	0.24	0.603	1.722	0.083	0.519
1022	5.11	1.762	0.898	0.472	NaN	NaN	NaN	1.675	0.819	0.263	1.576	0.665	0.221	1.554	0.521	0.261	1.552	0.426	0.246	1.555	0.273	0.189	1.524	0.092	0.246	1.362	0.029	0.227	NaN	NaN	NaN	1.637	0.828	0.637	1.642	0.646	0.658	1.645	0.516	0.585	1.67	0.402	0.575	1.706	0.241	0.603	1.722	0.083	0.519
1023	5.115	1.762	0.898	0.471	NaN	NaN	NaN	1.674	0.819	0.263	1.575	0.665	0.221	1.554	0.521	0.261	1.552	0.426	0.246	1.555	0.273	0.189	1.524	0.092	0.245	1.363	0.029	0.226	NaN	NaN	NaN	1.637	0.828	0.637	1.642	0.646	0.658	1.645	0.516	0.585	1.671	0.402	0.575	1.706	0.241	0.603	1.723	0.083	0.519
1024	5.12	1.762	0.899	0.471	1.606	0.886	0.292	1.673	0.819	0.262	1.574	0.665	0.221	1.553	0.521	0.261	1.551	0.426	0.245	1.554	0.273	0.189	1.524	0.092	0.245	1.363	0.029	0.226	NaN	NaN	NaN	1.636	0.828	0.637	1.642	0.647	0.658	1.645	0.516	0.585	1.671	0.402	0.575	1.707	0.241	0.603	1.723	0.083	0.519
1025	5.125	1.761	0.899	0.471	1.606	0.886	0.292	1.673	0.819	0.262	1.573	0.665	0.22	1.552	0.521	0.26	1.55	0.426	0.245	1.554	0.273	0.189	1.524	0.092	0.245	1.363	0.029	0.225	NaN	NaN	NaN	1.636	0.828	0.637	1.643	0.647	0.658	1.645	0.516	0.585	1.671	0.402	0.575	1.707	0.241	0.603	1.723	0.083	0.519
1026	5.13	1.761	0.899	0.47	1.607	0.886	0.292	1.672	0.818	0.262	1.572	0.665	0.22	1.551	0.521	0.26	1.55	0.426	0.245	1.554	0.273	0.189	1.524	0.092	0.245	1.364	0.029	0.225	NaN	NaN	NaN	1.637	0.828	0.637	1.643	0.647	0.658	1.645	0.516	0.585	1.671	0.402	0.575	1.708	0.241	0.603	1.723	0.083	0.519
1027	5.135	1.761	0.899	0.47	1.607	0.885	0.292	1.671	0.818	0.262	1.571	0.665	0.22	1.55	0.522	0.26	1.549	0.426	0.245	1.554	0.273	0.189	1.523	0.092	0.245	1.364	0.028	0.224	NaN	NaN	NaN	1.637	0.828	0.637	1.643	0.647	0.658	1.645	0.516	0.585	1.672	0.402	0.575	1.708	0.241	0.603	1.723	0.083	0.519
1028	5.14	1.76	0.899	0.469	1.607	0.885	0.292	1.67	0.818	0.261	1.571	0.666	0.219	1.55	0.522	0.259	1.549	0.426	0.245	1.554	0.273	0.189	1.523	0.092	0.245	1.364	0.028	0.223	NaN	NaN	NaN	1.637	0.828	0.637	1.643	0.647	0.657	1.645	0.516	0.585	1.672	0.402	0.575	1.709	0.241	0.603	1.723	0.083	0.519
1029	5.145	1.76	0.899	0.469	1.607	0.885	0.292	1.67	0.818	0.261	1.57	0.666	0.219	1.549	0.522	0.259	1.548	0.426	0.244	1.554	0.273	0.188	1.523	0.092	0.245	1.364	0.028	0.223	NaN	NaN	NaN	1.637	0.828	0.637	1.643	0.647	0.657	1.646	0.516	0.585	1.672	0.402	0.575	1.709	0.242	0.603	1.723	0.083	0.519
1030	5.15	1.759	0.899	0.468	1.607	0.885	0.292	1.669	0.818	0.261	1.569	0.666	0.218	1.549	0.522	0.259	1.548	0.426	0.244	1.554	0.273	0.188	1.522	0.092	0.245	1.364	0.028	0.222	NaN	NaN	NaN	1.637	0.829	0.637	1.642	0.646	0.657	1.646	0.517	0.584	1.672	0.403	0.575	1.709	0.242	0.603	1.723	0.083	0.518
1031	5.155	1.759	0.899	0.468	NaN	NaN	NaN	1.668	0.818	0.261	1.569	0.666	0.218	1.548	0.522	0.259	1.548	0.426	0.244	1.554	0.272	0.188	1.522	0.092	0.245	1.364	0.028	0.222	NaN	NaN	NaN	1.637	0.829	0.637	1.643	0.646	0.657	1.646	0.517	0.584	1.672	0.403	0.575	1.709	0.242	0.603	1.723	0.083	0.519
1032	5.16	1.758	0.899	0.467	NaN	NaN	NaN	1.668	0.818	0.261	1.568	0.666	0.218	1.548	0.522	0.259	1.547	0.426	0.244	1.553	0.272	0.188	1.523	0.092	0.244	1.364	0.028	0.221	NaN	NaN	NaN	1.637	0.829	0.636	1.643	0.647	0.657	1.646	0.517	0.584	1.672	0.403	0.575	1.71	0.242	0.603	1.723	0.083	0.518
1033	5.165	1.758	0.899	0.467	NaN	NaN	NaN	1.667	0.818	0.26	1.568	0.666	0.218	1.547	0.522	0.259	1.547	0.426	0.243	1.553	0.272	0.187	1.523	0.092	0.244	1.364	0.028	0.22	NaN	NaN	NaN	1.637	0.829	0.636	1.644	0.647	0.657	1.646	0.517	0.584	1.672	0.403	0.575	1.71	0.242	0.603	1.723	0.083	0.518
1034	5.17	1.758	0.899	0.466	NaN	NaN	NaN	1.666	0.818	0.26	1.568	0.665	0.217	1.547	0.521	0.258	1.546	0.426	0.243	1.552	0.272	0.187	1.523	0.092	0.243	1.364	0.028	0.22	NaN	NaN	NaN	1.637	0.828	0.636	1.644	0.648	0.657	1.646	0.517	0.584	1.672	0.403	0.575	1.71	0.242	0.603	1.723	0.083	0.518
1035	5.175	1.757	0.9	0.466	NaN	NaN	NaN	1.666	0.818	0.26	1.568	0.665	0.217	1.546	0.521	0.258	1.546	0.426	0.242	1.552	0.272	0.186	1.523	0.092	0.243	1.364	0.027	0.219	NaN	NaN	NaN	1.636	0.828	0.636	1.644	0.648	0.657	1.647	0.517	0.584	1.672	0.403	0.574	1.71	0.242	0.603	1.723	0.083	0.518
1036	5.18	1.757	0.9	0.465	1.6	0.88	0.29	1.665	0.818	0.259	1.568	0.665	0.217	1.546	0.521	0.257	1.545	0.426	0.241	1.552	0.272	0.186	1.523	0.092	0.243	1.364	0.026	0.218	NaN	NaN	NaN	1.636	0.828	0.636	1.644	0.648	0.656	1.647	0.517	0.584	1.672	0.403	0.574	1.711	0.242	0.604	1.723	0.083	0.518
1037	5.185	1.756	0.9	0.465	1.6	0.88	0.29	1.665	0.818	0.259	1.568	0.665	0.216	1.546	0.521	0.256	1.545	0.426	0.241	1.552	0.272	0.186	1.523	0.092	0.243	1.364	0.026	0.218	NaN	NaN	NaN	1.636	0.829	0.635	1.644	0.648	0.656	1.647	0.517	0.584	1.672	0.403	0.574	1.711	0.243	0.604	1.723	0.083	0.518
1038	5.19	1.756	0.9	0.464	1.6	0.88	0.29	1.664	0.819	0.258	1.568	0.665	0.216	1.546	0.521	0.255	1.545	0.426	0.241	1.552	0.272	0.186	1.523	0.092	0.242	1.364	0.025	0.217	NaN	NaN	NaN	1.636	0.829	0.635	1.644	0.648	0.655	1.647	0.517	0.584	1.672	0.403	0.574	1.711	0.243	0.604	1.723	0.083	0.518
1039	5.195	1.755	0.9	0.464	1.6	0.88	0.29	1.663	0.819	0.258	1.568	0.665	0.215	1.546	0.521	0.255	1.545	0.426	0.24	1.552	0.272	0.186	1.523	0.092	0.242	1.364	0.025	0.217	NaN	NaN	NaN	1.636	0.829	0.635	1.644	0.648	0.655	1.647	0.518	0.584	1.672	0.403	0.574	1.712	0.243	0.604	1.723	0.083	0.518
1040	5.2	1.755	0.9	0.463	1.6	0.881	0.29	1.662	0.818	0.258	1.568	0.665	0.215	1.546	0.521	0.255	1.545	0.426	0.24	1.552	0.271	0.185	1.523	0.092	0.242	1.365	0.025	0.217	NaN	NaN	NaN	1.636	0.829	0.635	1.644	0.648	0.654	1.646	0.518	0.583	1.672	0.404	0.574	1.712	0.243	0.604	1.723	0.083	0.518
1041	5.205	1.754	0.9	0.463	1.6	0.88	0.29	1.662	0.818	0.258	1.568	0.664	0.214	1.546	0.521	0.255	1.545	0.425	0.24	1.552	0.271	0.185	1.523	0.092	0.242	1.365	0.024	0.216	NaN	NaN	NaN	1.636	0.829	0.634	1.644	0.648	0.654	1.646	0.518	0.583	1.672	0.404	0.574	1.712	0.243	0.604	1.723	0.083	0.518
1042	5.21	1.754	0.9	0.462	NaN	NaN	NaN	1.661	0.818	0.257	1.568	0.664	0.213	1.546	0.521	0.255	1.545	0.425	0.24	1.552	0.271	0.185	1.524	0.092	0.242	1.365	0.024	0.216	NaN	NaN	NaN	1.636	0.829	0.634	1.644	0.648	0.654	1.646	0.518	0.583	1.672	0.404	0.574	1.712	0.243	0.603	1.723	0.083	0.518
1043	5.215	1.753	0.9	0.462	NaN	NaN	NaN	1.66	0.818	0.257	1.568	0.664	0.213	1.546	0.521	0.255	1.545	0.425	0.24	1.552	0.271	0.185	1.524	0.091	0.242	1.365	0.023	0.215	NaN	NaN	NaN	1.635	0.829	0.634	1.644	0.648	0.653	1.646	0.518	0.583	1.672	0.404	0.574	1.712	0.244	0.603	1.723	0.083	0.518
1044	5.22	1.753	0.901	0.461	NaN	NaN	NaN	1.659	0.818	0.257	1.568	0.663	0.213	1.546	0.521	0.255	1.545	0.425	0.24	1.552	0.271	0.185	1.523	0.091	0.242	1.365	0.023	0.214	NaN	NaN	NaN	1.635	0.829	0.633	1.644	0.648	0.653	1.646	0.518	0.583	1.672	0.404	0.574	1.712	0.244	0.603	1.723	0.083	0.518
1045	5.225	1.752	0.901	0.46	1.592	0.881	0.288	1.659	0.818	0.256	1.569	0.663	0.212	1.546	0.52	0.255	1.545	0.425	0.239	1.552	0.271	0.185	1.523	0.091	0.242	1.365	0.023	0.214	NaN	NaN	NaN	1.635	0.829	0.633	1.644	0.648	0.653	1.646	0.518	0.583	1.671	0.404	0.574	1.713	0.244	0.603	1.723	0.083	0.518
1046	5.23	1.752	0.901	0.46	1.592	0.881	0.288	1.658	0.818	0.256	1.569	0.663	0.212	1.545	0.52	0.255	1.545	0.425	0.239	1.552	0.271	0.185	1.523	0.091	0.242	1.365	0.023	0.214	NaN	NaN	NaN	1.635	0.829	0.632	1.644	0.648	0.653	1.646	0.518	0.583	1.671	0.404	0.574	1.713	0.244	0.603	1.723	0.083	0.518
1047	5.235	1.751	0.901	0.459	1.592	0.881	0.288	1.658	0.818	0.255	1.569	0.662	0.212	1.545	0.52	0.254	1.544	0.424	0.239	1.552	0.271	0.185	1.523	0.091	0.242	1.365	0.022	0.213	NaN	NaN	NaN	1.634	0.829	0.632	1.644	0.648	0.652	1.646	0.518	0.583	1.671	0.404	0.573	1.713	0.244	0.603	1.723	0.083	0.518
1048	5.24	1.751	0.901	0.459	1.593	0.881	0.288	1.657	0.818	0.255	1.569	0.662	0.212	1.545	0.52	0.254	1.544	0.424	0.239	1.552	0.271	0.185	1.523	0.091	0.242	1.365	0.022	0.213	NaN	NaN	NaN	1.634	0.829	0.631	1.644	0.648	0.652	1.645	0.518	0.582	1.671	0.404	0.573	1.713	0.245	0.603	1.723	0.083	0.518
1049	5.245	1.75	0.901	0.458	1.593	0.881	0.288	1.657	0.818	0.254	1.568	0.662	0.212	1.544	0.52	0.254	1.544	0.424	0.239	1.552	0.271	0.185	1.523	0.091	0.242	1.366	0.022	0.213	NaN	NaN	NaN	1.634	0.829	0.631	1.644	0.648	0.652	1.645	0.518	0.582	1.671	0.404	0.573	1.713	0.245	0.603	1.723	0.083	0.518
1050	5.25	1.749	0.901	0.458	1.594	0.88	0.288	1.656	0.818	0.254	1.568	0.661	0.212	1.544	0.519	0.254	1.544	0.424	0.239	1.552	0.27	0.185	1.523	0.091	0.242	1.365	0.022	0.213	NaN	NaN	NaN	1.633	0.829	0.63	1.643	0.648	0.652	1.645	0.518	0.581	1.671	0.404	0.572	1.713	0.245	0.603	1.723	0.083	0.518
1051	5.255	1.749	0.902	0.457	NaN	NaN	NaN	1.655	0.818	0.254	1.567	0.661	0.211	1.543	0.519	0.254	1.543	0.424	0.239	1.552	0.27	0.185	1.523	0.091	0.242	1.365	0.022	0.213	NaN	NaN	NaN	1.633	0.829	0.63	1.643	0.649	0.652	1.644	0.518	0.581	1.671	0.404	0.572	1.713	0.245	0.602	1.723	0.083	0.518
1052	5.26	1.748	0.902	0.457	NaN	NaN	NaN	1.654	0.818	0.253	1.567	0.661	0.211	1.543	0.519	0.253	1.543	0.424	0.239	1.552	0.27	0.185	1.523	0.091	0.242	1.365	0.021	0.213	NaN	NaN	NaN	1.633	0.83	0.63	1.643	0.649	0.652	1.644	0.518	0.581	1.67	0.404	0.572	1.713	0.245	0.602	1.723	0.083	0.518
1053	5.265	1.748	0.902	0.456	1.588	0.88	0.284	1.654	0.818	0.253	1.566	0.661	0.211	1.543	0.519	0.253	1.543	0.424	0.239	1.552	0.27	0.185	1.523	0.09	0.242	1.365	0.021	0.213	NaN	NaN	NaN	1.632	0.83	0.63	1.643	0.649	0.651	1.643	0.517	0.58	1.67	0.405	0.572	1.713	0.245	0.602	1.723	0.083	0.518
1054	5.27	1.747	0.902	0.456	1.589	0.879	0.284	1.653	0.818	0.252	1.565	0.661	0.21	1.542	0.519	0.253	1.542	0.424	0.239	1.552	0.27	0.185	1.522	0.09	0.242	1.365	0.021	0.213	NaN	NaN	NaN	1.632	0.83	0.629	1.642	0.649	0.651	1.643	0.517	0.58	1.67	0.405	0.572	1.714	0.246	0.602	1.723	0.083	0.518
1055	5.275	1.746	0.902	0.456	1.589	0.879	0.284	1.652	0.818	0.252	1.565	0.661	0.21	1.542	0.519	0.253	1.541	0.424	0.238	1.551	0.27	0.185	1.522	0.09	0.242	1.365	0.021	0.214	NaN	NaN	NaN	1.631	0.83	0.628	1.643	0.65	0.651	1.643	0.517	0.58	1.67	0.405	0.572	1.714	0.246	0.602	1.723	0.083	0.518
1056	5.28	1.746	0.902	0.455	1.589	0.879	0.284	1.652	0.818	0.251	1.564	0.661	0.209	1.541	0.519	0.253	1.541	0.424	0.238	1.55	0.27	0.185	1.522	0.09	0.242	1.365	0.021	0.214	NaN	NaN	NaN	1.631	0.83	0.628	1.643	0.65	0.65	1.643	0.517	0.58	1.67	0.405	0.572	1.714	0.246	0.602	1.723	0.083	0.518
1057	5.285	1.745	0.903	0.454	1.589	0.879	0.284	1.651	0.818	0.251	1.563	0.661	0.209	1.54	0.519	0.253	1.54	0.424	0.238	1.55	0.27	0.184	1.522	0.09	0.242	1.365	0.021	0.214	NaN	NaN	NaN	1.63	0.83	0.627	1.642	0.65	0.65	1.643	0.517	0.579	1.67	0.405	0.572	1.713	0.246	0.602	1.723	0.083	0.518
1058	5.29	1.745	0.903	0.454	1.589	0.879	0.284	1.651	0.818	0.251	1.562	0.661	0.209	1.54	0.519	0.252	1.54	0.424	0.238	1.549	0.27	0.184	1.521	0.09	0.242	1.365	0.021	0.214	NaN	NaN	NaN	1.629	0.83	0.627	1.642	0.65	0.649	1.642	0.517	0.579	1.67	0.405	0.571	1.713	0.246	0.602	1.723	0.083	0.518
1059	5.295	1.744	0.903	0.453	NaN	NaN	NaN	1.65	0.818	0.25	1.561	0.661	0.208	1.539	0.519	0.252	1.54	0.424	0.238	1.548	0.269	0.184	1.521	0.09	0.242	1.365	0.02	0.214	NaN	NaN	NaN	1.628	0.83	0.627	1.641	0.65	0.649	1.642	0.518	0.579	1.67	0.405	0.571	1.713	0.246	0.602	1.723	0.083	0.518
1060	5.3	1.743	0.903	0.453	NaN	NaN	NaN	1.649	0.818	0.25	1.56	0.661	0.208	1.538	0.519	0.252	1.539	0.424	0.238	1.548	0.269	0.184	1.521	0.09	0.242	1.365	0.02	0.214	NaN	NaN	NaN	1.628	0.83	0.626	1.64	0.65	0.648	1.642	0.518	0.579	1.67	0.405	0.571	1.713	0.246	0.602	1.722	0.083	0.518
1061	5.305	1.743	0.903	0.453	NaN	NaN	NaN	1.649	0.818	0.25	1.559	0.661	0.208	1.537	0.519	0.252	1.538	0.424	0.238	1.547	0.269	0.184	1.521	0.09	0.242	1.365	0.02	0.214	NaN	NaN	NaN	1.627	0.83	0.626	1.639	0.649	0.648	1.642	0.518	0.579	1.669	0.405	0.571	1.713	0.247	0.601	1.722	0.083	0.518
1062	5.31	1.742	0.903	0.452	1.585	0.881	0.282	1.648	0.818	0.249	1.557	0.661	0.208	1.536	0.519	0.252	1.537	0.424	0.237	1.546	0.269	0.184	1.52	0.09	0.242	1.365	0.02	0.214	NaN	NaN	NaN	1.627	0.83	0.626	1.639	0.649	0.647	1.642	0.518	0.578	1.669	0.405	0.57	1.713	0.247	0.601	1.722	0.083	0.518
1063	5.315	1.741	0.903	0.452	1.581	0.881	0.281	1.647	0.819	0.249	1.556	0.661	0.207	1.535	0.519	0.252	1.536	0.423	0.237	1.545	0.269	0.183	1.52	0.09	0.242	1.365	0.019	0.214	NaN	NaN	NaN	1.627	0.83	0.625	1.639	0.649	0.647	1.642	0.518	0.578	1.669	0.405	0.57	1.713	0.247	0.601	1.722	0.083	0.518
1064	5.32	1.741	0.903	0.451	1.581	0.882	0.281	1.647	0.819	0.248	1.555	0.661	0.207	1.534	0.518	0.252	1.535	0.423	0.237	1.544	0.269	0.183	1.52	0.09	0.242	1.364	0.019	0.215	NaN	NaN	NaN	1.626	0.83	0.625	1.639	0.65	0.647	1.641	0.518	0.578	1.668	0.405	0.57	1.713	0.247	0.601	1.722	0.084	0.518
1065	5.325	1.74	0.904	0.45	1.581	0.881	0.28	1.646	0.818	0.247	1.554	0.662	0.207	1.533	0.518	0.251	1.534	0.423	0.237	1.544	0.269	0.183	1.52	0.09	0.242	1.364	0.019	0.215	NaN	NaN	NaN	1.625	0.83	0.625	1.638	0.65	0.647	1.641	0.518	0.578	1.668	0.405	0.57	1.713	0.247	0.601	1.722	0.084	0.518
1066	5.33	1.739	0.904	0.45	1.581	0.882	0.28	1.645	0.818	0.247	1.552	0.661	0.207	1.532	0.518	0.251	1.533	0.423	0.237	1.543	0.269	0.183	1.52	0.09	0.242	1.364	0.019	0.215	NaN	NaN	NaN	1.625	0.83	0.624	1.638	0.65	0.647	1.641	0.518	0.577	1.668	0.405	0.569	1.713	0.247	0.601	1.722	0.084	0.519
1067	5.335	1.739	0.904	0.449	NaN	NaN	NaN	1.644	0.818	0.246	1.551	0.661	0.207	1.531	0.518	0.251	1.532	0.423	0.237	1.543	0.269	0.183	1.52	0.09	0.242	1.364	0.018	0.215	NaN	NaN	NaN	1.624	0.831	0.624	1.638	0.651	0.646	1.641	0.518	0.577	1.668	0.406	0.569	1.713	0.247	0.601	1.722	0.084	0.519
1068	5.34	1.738	0.904	0.449	NaN	NaN	NaN	1.643	0.818	0.246	1.549	0.661	0.207	1.53	0.518	0.251	1.531	0.423	0.236	1.542	0.269	0.183	1.52	0.09	0.242	1.364	0.018	0.215	NaN	NaN	NaN	1.624	0.831	0.624	1.638	0.651	0.646	1.64	0.518	0.577	1.668	0.406	0.568	1.713	0.248	0.601	1.722	0.084	0.519
1069	5.345	1.738	0.904	0.448	1.576	0.881	0.276	1.643	0.818	0.246	1.548	0.661	0.206	1.529	0.519	0.25	1.531	0.423	0.236	1.541	0.269	0.183	1.52	0.09	0.242	1.364	0.018	0.215	NaN	NaN	NaN	1.623	0.831	0.623	1.638	0.651	0.646	1.64	0.518	0.577	1.668	0.406	0.568	1.712	0.248	0.601	1.722	0.084	0.519
1070	5.35	1.737	0.905	0.448	1.576	0.881	0.276	1.642	0.818	0.245	1.547	0.661	0.206	1.528	0.519	0.25	1.53	0.423	0.236	1.54	0.269	0.183	1.519	0.09	0.242	1.364	0.018	0.215	NaN	NaN	NaN	1.623	0.831	0.623	1.638	0.651	0.646	1.64	0.518	0.576	1.668	0.406	0.568	1.712	0.248	0.601	1.722	0.084	0.519
1071	5.355	1.736	0.905	0.447	1.576	0.881	0.276	1.641	0.818	0.244	1.546	0.661	0.206	1.528	0.519	0.25	1.53	0.423	0.236	1.54	0.268	0.182	1.519	0.09	0.242	1.364	0.017	0.215	NaN	NaN	NaN	1.622	0.831	0.622	1.637	0.651	0.646	1.639	0.518	0.575	1.668	0.406	0.568	1.712	0.248	0.6	1.722	0.084	0.519
1072	5.36	1.736	0.905	0.446	1.576	0.881	0.276	1.64	0.818	0.244	1.545	0.661	0.206	1.527	0.519	0.249	1.529	0.423	0.235	1.539	0.268	0.182	1.519	0.09	0.242	1.364	0.017	0.214	NaN	NaN	NaN	1.622	0.831	0.622	1.637	0.652	0.645	1.639	0.519	0.575	1.668	0.406	0.568	1.712	0.248	0.6	1.722	0.084	0.519
1073	5.365	1.735	0.905	0.446	1.576	0.881	0.276	1.64	0.818	0.243	1.544	0.661	0.205	1.526	0.519	0.249	1.529	0.423	0.235	1.539	0.268	0.182	1.519	0.09	0.242	1.364	0.017	0.214	NaN	NaN	NaN	1.622	0.831	0.621	1.638	0.652	0.644	1.64	0.519	0.574	1.668	0.406	0.567	1.712	0.248	0.6	1.722	0.084	0.519
1074	5.37	1.734	0.905	0.445	NaN	NaN	NaN	1.638	0.818	0.243	1.543	0.661	0.205	1.525	0.519	0.249	1.528	0.423	0.235	1.538	0.268	0.182	1.519	0.089	0.242	1.363	0.017	0.214	NaN	NaN	NaN	1.621	0.831	0.621	1.638	0.652	0.643	1.64	0.519	0.574	1.667	0.406	0.567	1.713	0.249	0.6	1.722	0.084	0.519
1075	5.375	1.733	0.905	0.444	NaN	NaN	NaN	1.638	0.818	0.242	1.542	0.661	0.205	1.524	0.518	0.249	1.527	0.423	0.234	1.538	0.268	0.182	1.519	0.089	0.242	1.364	0.016	0.214	NaN	NaN	NaN	1.621	0.831	0.621	1.637	0.652	0.642	1.64	0.519	0.574	1.667	0.406	0.567	1.713	0.249	0.6	1.722	0.085	0.518
1076	5.38	1.733	0.905	0.444	NaN	NaN	NaN	1.637	0.818	0.242	1.541	0.661	0.204	1.523	0.518	0.249	1.526	0.423	0.234	1.537	0.268	0.182	1.519	0.089	0.242	1.364	0.016	0.214	NaN	NaN	NaN	1.62	0.831	0.62	1.637	0.652	0.642	1.64	0.519	0.574	1.667	0.406	0.566	1.713	0.249	0.6	1.722	0.085	0.518
1077	5.385	1.732	0.906	0.443	1.57	0.881	0.273	1.636	0.818	0.241	1.54	0.661	0.204	1.522	0.518	0.249	1.525	0.422	0.234	1.537	0.268	0.182	1.518	0.089	0.243	1.364	0.016	0.214	NaN	NaN	NaN	1.619	0.831	0.619	1.637	0.652	0.641	1.639	0.52	0.573	1.667	0.406	0.566	1.713	0.249	0.6	1.722	0.085	0.518
1078	5.39	1.731	0.906	0.442	1.57	0.88	0.273	1.635	0.818	0.241	1.539	0.661	0.203	1.521	0.518	0.249	1.525	0.422	0.233	1.536	0.268	0.182	1.518	0.089	0.243	1.364	0.015	0.214	NaN	NaN	NaN	1.618	0.831	0.618	1.636	0.652	0.64	1.639	0.52	0.573	1.667	0.406	0.566	1.713	0.249	0.599	1.722	0.085	0.518
1079	5.395	1.731	0.906	0.441	1.571	0.88	0.273	1.634	0.818	0.24	1.539	0.661	0.203	1.52	0.517	0.249	1.524	0.422	0.233	1.536	0.268	0.182	1.518	0.089	0.243	1.364	0.015	0.214	NaN	NaN	NaN	1.617	0.831	0.618	1.636	0.652	0.64	1.639	0.52	0.573	1.667	0.407	0.566	1.713	0.25	0.599	1.722	0.085	0.518
1080	5.4	1.73	0.906	0.441	1.572	0.879	0.272	1.634	0.818	0.239	1.538	0.661	0.202	1.519	0.517	0.248	1.524	0.422	0.233	1.536	0.268	0.182	1.517	0.089	0.243	1.364	0.015	0.214	NaN	NaN	NaN	1.617	0.831	0.617	1.635	0.652	0.64	1.639	0.52	0.572	1.667	0.407	0.565	1.713	0.25	0.599	1.722	0.085	0.518
1081	5.405	1.729	0.906	0.44	NaN	NaN	NaN	1.633	0.818	0.239	1.537	0.661	0.202	1.519	0.517	0.248	1.523	0.422	0.233	1.535	0.268	0.182	1.517	0.089	0.243	1.364	0.015	0.214	NaN	NaN	NaN	1.617	0.831	0.617	1.635	0.652	0.639	1.638	0.52	0.572	1.667	0.407	0.565	1.713	0.25	0.599	1.722	0.085	0.518
1082	5.41	1.728	0.906	0.439	1.565	0.88	0.27	1.632	0.817	0.238	1.537	0.66	0.201	1.518	0.517	0.248	1.522	0.422	0.233	1.535	0.268	0.182	1.516	0.089	0.243	1.364	0.014	0.214	NaN	NaN	NaN	1.617	0.832	0.616	1.635	0.653	0.639	1.638	0.52	0.572	1.666	0.407	0.565	1.713	0.25	0.599	1.722	0.085	0.518
1083	5.415	1.727	0.906	0.438	1.565	0.88	0.27	1.631	0.817	0.238	1.536	0.66	0.201	1.517	0.516	0.247	1.522	0.422	0.232	1.534	0.268	0.181	1.516	0.089	0.243	1.364	0.014	0.214	NaN	NaN	NaN	1.616	0.832	0.615	1.634	0.653	0.639	1.637	0.52	0.571	1.666	0.407	0.564	1.713	0.251	0.599	1.722	0.085	0.518
1084	5.42	1.726	0.906	0.438	1.565	0.88	0.27	1.63	0.818	0.237	1.536	0.66	0.2	1.516	0.516	0.247	1.521	0.422	0.232	1.534	0.267	0.181	1.516	0.089	0.242	1.364	0.013	0.214	NaN	NaN	NaN	1.615	0.832	0.614	1.634	0.653	0.638	1.637	0.52	0.57	1.666	0.407	0.564	1.713	0.251	0.598	1.722	0.085	0.518
1085	5.425	1.725	0.906	0.437	1.564	0.88	0.269	1.629	0.818	0.236	1.535	0.66	0.2	1.516	0.516	0.247	1.52	0.422	0.232	1.533	0.267	0.181	1.516	0.089	0.242	1.364	0.013	0.214	NaN	NaN	NaN	1.614	0.831	0.613	1.632	0.652	0.637	1.636	0.519	0.57	1.666	0.407	0.564	1.713	0.251	0.598	1.722	0.085	0.518
1086	5.43	1.725	0.907	0.436	1.562	0.88	0.269	1.628	0.818	0.236	1.534	0.659	0.199	1.515	0.516	0.247	1.519	0.421	0.232	1.532	0.266	0.181	1.515	0.088	0.242	1.363	0.012	0.214	NaN	NaN	NaN	1.613	0.831	0.613	1.632	0.652	0.636	1.635	0.519	0.57	1.665	0.407	0.563	1.713	0.251	0.598	1.722	0.086	0.518
1087	5.435	1.724	0.907	0.435	1.56	0.879	0.267	1.628	0.818	0.235	1.533	0.659	0.199	1.515	0.517	0.246	1.518	0.421	0.231	1.531	0.266	0.18	1.515	0.088	0.242	1.363	0.012	0.214	NaN	NaN	NaN	1.613	0.832	0.612	1.631	0.653	0.636	1.635	0.519	0.569	1.665	0.407	0.563	1.713	0.251	0.598	1.722	0.085	0.518
1088	5.44	1.723	0.907	0.435	1.56	0.879	0.266	1.627	0.818	0.234	1.533	0.659	0.198	1.514	0.517	0.246	1.518	0.421	0.231	1.53	0.266	0.18	1.515	0.088	0.242	1.363	0.012	0.214	NaN	NaN	NaN	1.612	0.831	0.611	1.63	0.652	0.635	1.635	0.519	0.569	1.664	0.407	0.562	1.712	0.252	0.598	1.722	0.085	0.519
1089	5.445	1.722	0.907	0.434	1.56	0.878	0.266	1.626	0.818	0.234	1.532	0.659	0.197	1.514	0.517	0.246	1.517	0.421	0.231	1.53	0.266	0.18	1.515	0.088	0.242	1.363	0.012	0.214	NaN	NaN	NaN	1.611	0.831	0.61	1.629	0.652	0.635	1.634	0.52	0.568	1.664	0.408	0.562	1.712	0.252	0.597	1.721	0.085	0.519
1090	5.45	1.721	0.907	0.433	1.561	0.878	0.265	1.625	0.818	0.233	1.532	0.659	0.197	1.513	0.517	0.246	1.516	0.421	0.231	1.529	0.266	0.18	1.515	0.088	0.242	1.363	0.011	0.214	NaN	NaN	NaN	1.61	0.831	0.61	1.628	0.652	0.634	1.634	0.52	0.568	1.663	0.408	0.561	1.712	0.252	0.597	1.721	0.085	0.519
1091	5.455	1.72	0.907	0.433	1.56	0.878	0.265	1.624	0.817	0.232	1.531	0.659	0.196	1.512	0.517	0.245	1.516	0.421	0.231	1.529	0.265	0.18	1.515	0.088	0.243	1.363	0.011	0.214	NaN	NaN	NaN	1.609	0.831	0.609	1.627	0.652	0.633	1.634	0.52	0.568	1.663	0.408	0.561	1.711	0.252	0.597	1.721	0.085	0.519
1092	5.46	1.719	0.907	0.432	1.556	0.878	0.264	1.623	0.817	0.232	1.53	0.659	0.195	1.511	0.516	0.244	1.515	0.42	0.231	1.528	0.265	0.18	1.515	0.088	0.243	1.363	0.011	0.214	NaN	NaN	NaN	1.608	0.831	0.609	1.626	0.652	0.633	1.633	0.52	0.567	1.662	0.408	0.561	1.711	0.252	0.597	1.721	0.085	0.519
1093	5.465	1.718	0.907	0.431	1.555	0.878	0.263	1.622	0.818	0.231	1.53	0.658	0.195	1.51	0.516	0.244	1.514	0.42	0.231	1.528	0.265	0.18	1.515	0.088	0.243	1.363	0.011	0.214	NaN	NaN	NaN	1.608	0.831	0.608	1.627	0.653	0.633	1.633	0.52	0.567	1.662	0.408	0.561	1.711	0.253	0.597	1.721	0.085	0.519
1094	5.47	1.717	0.907	0.43	1.554	0.878	0.263	1.621	0.818	0.23	1.529	0.658	0.194	1.509	0.516	0.244	1.513	0.42	0.23	1.527	0.265	0.18	1.514	0.088	0.243	1.362	0.011	0.214	NaN	NaN	NaN	1.606	0.831	0.607	1.626	0.653	0.633	1.631	0.52	0.566	1.661	0.408	0.561	1.711	0.253	0.596	1.721	0.085	0.519
1095	5.475	1.716	0.908	0.429	1.554	0.878	0.263	1.621	0.818	0.23	1.528	0.657	0.194	1.509	0.516	0.243	1.513	0.42	0.23	1.527	0.265	0.18	1.514	0.088	0.243	1.362	0.011	0.214	NaN	NaN	NaN	1.605	0.831	0.606	1.625	0.653	0.633	1.631	0.52	0.566	1.661	0.408	0.56	1.71	0.253	0.596	1.722	0.086	0.518
1096	5.48	1.715	0.908	0.429	NaN	NaN	NaN	1.62	0.817	0.229	1.527	0.657	0.193	1.508	0.516	0.243	1.512	0.42	0.229	1.526	0.265	0.18	1.514	0.088	0.243	1.362	0.011	0.214	NaN	NaN	NaN	1.605	0.831	0.606	1.624	0.653	0.632	1.63	0.52	0.565	1.661	0.409	0.56	1.71	0.253	0.596	1.722	0.086	0.518
1097	5.485	1.714	0.908	0.428	NaN	NaN	NaN	1.619	0.817	0.228	1.527	0.657	0.192	1.508	0.516	0.243	1.512	0.42	0.229	1.526	0.265	0.179	1.514	0.088	0.243	1.362	0.011	0.214	NaN	NaN	NaN	1.604	0.831	0.605	1.623	0.653	0.63	1.63	0.52	0.564	1.66	0.409	0.559	1.709	0.253	0.596	1.722	0.086	0.518
1098	5.49	1.713	0.908	0.427	1.549	0.878	0.259	1.618	0.818	0.228	1.526	0.657	0.192	1.507	0.516	0.243	1.512	0.42	0.229	1.525	0.265	0.179	1.514	0.088	0.243	1.362	0.011	0.214	NaN	NaN	NaN	1.603	0.831	0.604	1.623	0.653	0.629	1.629	0.52	0.564	1.659	0.409	0.559	1.709	0.253	0.595	1.722	0.086	0.518
1099	5.495	1.712	0.908	0.426	1.55	0.878	0.258	1.617	0.818	0.227	1.525	0.657	0.191	1.506	0.516	0.242	1.511	0.42	0.228	1.524	0.264	0.179	1.514	0.088	0.243	1.362	0.01	0.214	NaN	NaN	NaN	1.602	0.832	0.604	1.622	0.653	0.629	1.629	0.52	0.564	1.659	0.409	0.559	1.709	0.254	0.595	1.722	0.086	0.518
1100	5.5	1.711	0.908	0.425	1.55	0.878	0.258	1.616	0.818	0.226	1.525	0.657	0.19	1.506	0.516	0.242	1.511	0.42	0.228	1.523	0.264	0.179	1.514	0.088	0.243	1.362	0.01	0.215	NaN	NaN	NaN	1.601	0.831	0.603	1.622	0.653	0.628	1.629	0.521	0.563	1.659	0.409	0.558	1.709	0.254	0.595	1.721	0.086	0.518
1101	5.505	1.71	0.908	0.425	1.55	0.879	0.257	1.615	0.818	0.226	1.524	0.657	0.19	1.505	0.516	0.242	1.51	0.42	0.228	1.523	0.263	0.179	1.514	0.088	0.243	1.362	0.01	0.215	NaN	NaN	NaN	1.6	0.831	0.602	1.621	0.653	0.628	1.628	0.521	0.563	1.658	0.409	0.558	1.708	0.254	0.594	1.721	0.086	0.517
1102	5.51	1.709	0.909	0.424	NaN	NaN	NaN	1.614	0.818	0.225	1.523	0.657	0.189	1.504	0.515	0.241	1.51	0.419	0.228	1.522	0.263	0.179	1.513	0.088	0.243	1.362	0.01	0.214	NaN	NaN	NaN	1.599	0.831	0.601	1.62	0.654	0.627	1.627	0.521	0.562	1.657	0.409	0.557	1.708	0.255	0.594	1.721	0.086	0.517
1103	5.515	1.708	0.909	0.423	1.543	0.88	0.254	1.613	0.818	0.224	1.522	0.657	0.189	1.503	0.515	0.241	1.509	0.419	0.227	1.522	0.262	0.179	1.513	0.087	0.244	1.362	0.01	0.214	NaN	NaN	NaN	1.598	0.831	0.601	1.619	0.654	0.627	1.626	0.521	0.561	1.656	0.409	0.556	1.708	0.255	0.594	1.721	0.086	0.517
1104	5.52	1.707	0.909	0.423	1.543	0.88	0.254	1.612	0.818	0.223	1.521	0.657	0.188	1.503	0.515	0.241	1.509	0.419	0.227	1.522	0.262	0.179	1.513	0.087	0.244	1.362	0.01	0.215	NaN	NaN	NaN	1.597	0.832	0.6	1.619	0.654	0.627	1.626	0.521	0.56	1.656	0.409	0.556	1.707	0.255	0.594	1.721	0.086	0.517
1105	5.525	1.705	0.909	0.422	1.543	0.88	0.254	1.611	0.818	0.223	1.52	0.657	0.188	1.502	0.515	0.241	1.508	0.418	0.227	1.521	0.262	0.179	1.513	0.087	0.244	1.362	0.01	0.215	NaN	NaN	NaN	1.596	0.832	0.6	1.618	0.654	0.626	1.625	0.521	0.56	1.655	0.409	0.555	1.707	0.255	0.594	1.721	0.087	0.517
1106	5.53	1.704	0.909	0.421	1.542	0.881	0.253	1.609	0.818	0.222	1.519	0.657	0.188	1.502	0.515	0.241	1.507	0.418	0.227	1.521	0.262	0.179	1.513	0.087	0.244	1.362	0.01	0.214	NaN	NaN	NaN	1.595	0.832	0.599	1.617	0.654	0.624	1.624	0.521	0.56	1.654	0.41	0.555	1.706	0.255	0.593	1.72	0.087	0.517
1107	5.535	1.703	0.909	0.42	1.539	0.881	0.251	1.608	0.818	0.221	1.519	0.656	0.187	1.502	0.515	0.241	1.507	0.418	0.227	1.521	0.262	0.179	1.513	0.087	0.244	1.362	0.01	0.214	NaN	NaN	NaN	1.593	0.831	0.598	1.617	0.655	0.623	1.624	0.521	0.559	1.654	0.41	0.555	1.706	0.256	0.593	1.72	0.087	0.518
1108	5.54	1.703	0.909	0.42	1.54	0.88	0.251	1.607	0.819	0.221	1.518	0.656	0.187	1.501	0.515	0.241	1.506	0.418	0.227	1.52	0.262	0.179	1.512	0.087	0.244	1.362	0.01	0.214	NaN	NaN	NaN	1.592	0.831	0.598	1.617	0.655	0.623	1.623	0.521	0.559	1.653	0.41	0.554	1.705	0.256	0.593	1.72	0.087	0.518
1109	5.545	1.702	0.91	0.419	1.54	0.879	0.25	1.606	0.819	0.22	1.517	0.656	0.186	1.5	0.515	0.24	1.506	0.417	0.227	1.52	0.262	0.179	1.512	0.087	0.244	1.362	0.01	0.214	NaN	NaN	NaN	1.591	0.831	0.597	1.616	0.655	0.622	1.621	0.521	0.558	1.652	0.41	0.554	1.705	0.257	0.593	1.719	0.087	0.518
1110	5.55	1.701	0.91	0.418	1.541	0.879	0.25	1.605	0.819	0.219	1.516	0.656	0.186	1.5	0.514	0.24	1.506	0.417	0.227	1.519	0.262	0.178	1.512	0.087	0.244	1.362	0.01	0.214	NaN	NaN	NaN	1.59	0.832	0.597	1.615	0.656	0.621	1.62	0.521	0.557	1.651	0.41	0.554	1.704	0.257	0.592	1.719	0.087	0.518
1111	5.555	1.7	0.91	0.417	NaN	NaN	NaN	1.604	0.819	0.218	1.515	0.657	0.185	1.499	0.514	0.24	1.505	0.417	0.227	1.519	0.261	0.178	1.512	0.087	0.244	1.362	0.01	0.214	NaN	NaN	NaN	1.589	0.832	0.596	1.614	0.656	0.62	1.619	0.521	0.557	1.65	0.41	0.553	1.703	0.257	0.592	1.718	0.088	0.518
1112	5.56	1.699	0.91	0.416	1.534	0.88	0.248	1.603	0.819	0.217	1.514	0.657	0.184	1.498	0.514	0.239	1.505	0.417	0.227	1.518	0.261	0.178	1.512	0.087	0.244	1.362	0.01	0.214	NaN	NaN	NaN	1.589	0.832	0.595	1.613	0.656	0.62	1.618	0.521	0.556	1.649	0.411	0.553	1.702	0.257	0.592	1.718	0.088	0.518
1113	5.565	1.698	0.911	0.415	1.534	0.88	0.247	1.602	0.819	0.217	1.514	0.657	0.184	1.498	0.514	0.239	1.505	0.417	0.226	1.518	0.261	0.178	1.512	0.086	0.244	1.362	0.01	0.214	NaN	NaN	NaN	1.588	0.832	0.594	1.612	0.656	0.619	1.618	0.522	0.556	1.648	0.411	0.553	1.701	0.258	0.591	1.718	0.088	0.518
1114	5.57	1.697	0.911	0.414	1.534	0.881	0.247	1.6	0.819	0.216	1.513	0.657	0.184	1.497	0.514	0.238	1.504	0.417	0.226	1.518	0.261	0.177	1.512	0.086	0.245	1.362	0.01	0.214	NaN	NaN	NaN	1.587	0.832	0.594	1.612	0.656	0.618	1.616	0.522	0.556	1.647	0.411	0.553	1.701	0.258	0.591	1.718	0.089	0.518
1115	5.575	1.696	0.911	0.413	NaN	NaN	NaN	1.599	0.82	0.215	1.512	0.657	0.183	1.497	0.514	0.238	1.504	0.417	0.226	1.517	0.261	0.177	1.512	0.086	0.245	1.362	0.01	0.214	NaN	NaN	NaN	1.585	0.832	0.593	1.611	0.657	0.618	1.615	0.522	0.556	1.645	0.411	0.552	1.7	0.259	0.591	1.718	0.089	0.518
1116	5.58	1.694	0.912	0.413	NaN	NaN	NaN	1.598	0.82	0.214	1.511	0.657	0.183	1.497	0.514	0.238	1.504	0.417	0.226	1.517	0.261	0.177	1.512	0.086	0.245	1.362	0.01	0.214	NaN	NaN	NaN	1.585	0.833	0.592	1.61	0.656	0.617	1.614	0.522	0.555	1.644	0.411	0.552	1.699	0.259	0.591	1.718	0.09	0.518
1117	5.585	1.693	0.912	0.412	1.526	0.883	0.243	1.597	0.82	0.214	1.51	0.657	0.182	1.496	0.514	0.237	1.504	0.417	0.225	1.517	0.261	0.177	1.512	0.086	0.245	1.362	0.01	0.214	NaN	NaN	NaN	1.584	0.833	0.591	1.609	0.657	0.616	1.612	0.521	0.555	1.643	0.411	0.552	1.698	0.259	0.591	1.717	0.09	0.519
1118	5.59	1.692	0.912	0.411	1.526	0.883	0.243	1.596	0.82	0.213	1.509	0.657	0.182	1.496	0.514	0.237	1.504	0.417	0.225	1.517	0.261	0.177	1.512	0.086	0.245	1.362	0.01	0.214	NaN	NaN	NaN	1.583	0.833	0.59	1.608	0.657	0.615	1.611	0.521	0.554	1.641	0.412	0.552	1.697	0.26	0.591	1.717	0.091	0.518
1119	5.595	1.691	0.912	0.41	1.527	0.882	0.243	1.595	0.821	0.212	1.508	0.657	0.181	1.496	0.514	0.237	1.504	0.417	0.225	1.517	0.261	0.177	1.512	0.086	0.245	1.362	0.01	0.214	NaN	NaN	NaN	1.582	0.833	0.589	1.607	0.657	0.615	1.61	0.522	0.554	1.64	0.412	0.551	1.696	0.26	0.591	1.718	0.092	0.518
1120	5.6	1.69	0.912	0.409	1.527	0.882	0.242	1.594	0.821	0.212	1.507	0.657	0.181	1.496	0.514	0.237	1.504	0.417	0.225	1.517	0.261	0.177	1.512	0.086	0.245	1.362	0.01	0.214	NaN	NaN	NaN	1.581	0.834	0.588	1.606	0.657	0.614	1.609	0.522	0.554	1.639	0.412	0.551	1.696	0.261	0.591	1.718	0.093	0.518
1121	5.605	1.689	0.913	0.408	1.525	0.882	0.241	1.593	0.821	0.211	1.507	0.657	0.181	1.496	0.514	0.237	1.503	0.417	0.225	1.517	0.26	0.177	1.512	0.086	0.245	1.362	0.01	0.214	NaN	NaN	NaN	1.581	0.835	0.588	1.605	0.658	0.614	1.608	0.523	0.554	1.637	0.413	0.551	1.695	0.261	0.591	1.718	0.094	0.518
1122	5.61	1.688	0.913	0.407	1.522	0.882	0.24	1.592	0.822	0.211	1.506	0.657	0.18	1.495	0.514	0.237	1.503	0.417	0.224	1.517	0.26	0.177	1.512	0.086	0.245	1.362	0.01	0.214	NaN	NaN	NaN	1.582	0.836	0.587	1.604	0.658	0.613	1.606	0.523	0.554	1.636	0.413	0.551	1.694	0.262	0.592	1.717	0.094	0.518
1123	5.615	1.687	0.913	0.406	1.522	0.881	0.239	1.591	0.821	0.21	1.505	0.657	0.179	1.495	0.514	0.236	1.503	0.417	0.224	1.517	0.26	0.177	1.512	0.086	0.245	1.362	0.01	0.214	NaN	NaN	NaN	1.583	0.838	0.587	1.603	0.658	0.612	1.605	0.523	0.554	1.635	0.413	0.551	1.693	0.262	0.592	1.717	0.095	0.518
1124	5.62	1.686	0.914	0.405	1.522	0.881	0.239	1.589	0.821	0.209	1.505	0.656	0.179	1.495	0.514	0.236	1.503	0.417	0.224	1.516	0.26	0.176	1.512	0.086	0.245	1.362	0.01	0.214	NaN	NaN	NaN	1.583	0.839	0.586	1.602	0.659	0.612	1.603	0.523	0.553	1.633	0.414	0.551	1.692	0.263	0.591	1.716	0.095	0.519
1125	5.625	1.685	0.914	0.404	1.521	0.881	0.239	1.588	0.821	0.208	1.504	0.656	0.178	1.494	0.514	0.235	1.503	0.417	0.224	1.516	0.26	0.176	1.512	0.086	0.245	1.362	0.01	0.214	NaN	NaN	NaN	1.582	0.84	0.586	1.601	0.659	0.612	1.601	0.523	0.552	1.631	0.414	0.551	1.691	0.264	0.591	1.716	0.096	0.519
1126	5.63	1.684	0.915	0.403	1.519	0.882	0.238	1.586	0.821	0.207	1.503	0.656	0.178	1.494	0.514	0.235	1.503	0.417	0.223	1.516	0.26	0.176	1.512	0.086	0.245	1.362	0.01	0.214	NaN	NaN	NaN	1.582	0.84	0.585	1.6	0.659	0.611	1.599	0.523	0.552	1.629	0.414	0.551	1.689	0.264	0.592	1.715	0.096	0.519
1127	5.635	1.683	0.915	0.402	1.515	0.882	0.237	1.585	0.821	0.207	1.503	0.656	0.177	1.494	0.514	0.235	1.503	0.417	0.223	1.516	0.26	0.176	1.512	0.086	0.245	1.362	0.01	0.214	NaN	NaN	NaN	1.581	0.84	0.584	1.599	0.66	0.61	1.598	0.524	0.552	1.627	0.414	0.551	1.688	0.265	0.592	1.714	0.097	0.519
1128	5.64	1.682	0.915	0.401	1.515	0.882	0.237	1.583	0.821	0.206	1.502	0.656	0.177	1.493	0.514	0.234	1.503	0.417	0.223	1.516	0.26	0.176	1.512	0.086	0.245	1.362	0.01	0.214	NaN	NaN	NaN	1.58	0.841	0.584	1.598	0.66	0.61	1.596	0.524	0.552	1.625	0.415	0.551	1.687	0.266	0.592	1.714	0.097	0.519
1129	5.645	1.681	0.915	0.4	1.515	0.882	0.237	1.582	0.821	0.206	1.502	0.656	0.177	1.493	0.514	0.234	1.503	0.417	0.223	1.516	0.26	0.176	1.512	0.086	0.245	1.362	0.01	0.214	NaN	NaN	NaN	1.58	0.841	0.583	1.596	0.659	0.609	1.595	0.525	0.552	1.623	0.415	0.551	1.686	0.266	0.592	1.714	0.098	0.52
1130	5.65	1.68	0.916	0.399	1.515	0.882	0.236	1.581	0.821	0.205	1.501	0.656	0.176	1.493	0.514	0.234	1.503	0.417	0.222	1.515	0.259	0.176	1.512	0.086	0.245	1.362	0.01	0.214	NaN	NaN	NaN	1.579	0.842	0.583	1.594	0.658	0.609	1.593	0.525	0.552	1.622	0.415	0.551	1.684	0.267	0.592	1.714	0.099	0.52
1131	5.655	1.679	0.916	0.398	NaN	NaN	NaN	1.579	0.821	0.205	1.5	0.656	0.176	1.493	0.513	0.234	1.502	0.417	0.222	1.515	0.259	0.176	1.512	0.086	0.245	1.362	0.01	0.214	NaN	NaN	NaN	1.579	0.843	0.582	1.593	0.659	0.609	1.59	0.524	0.552	1.62	0.415	0.551	1.683	0.268	0.592	1.713	0.1	0.52
1132	5.66	1.679	0.917	0.397	1.509	0.882	0.234	1.578	0.821	0.204	1.5	0.656	0.175	1.493	0.513	0.234	1.502	0.417	0.222	1.515	0.259	0.176	1.512	0.086	0.245	1.362	0.01	0.214	NaN	NaN	NaN	1.578	0.843	0.581	1.592	0.659	0.608	1.588	0.524	0.551	1.617	0.416	0.551	1.682	0.268	0.592	1.712	0.101	0.52
1133	5.665	1.678	0.917	0.396	1.508	0.882	0.233	1.577	0.822	0.203	1.499	0.656	0.175	1.493	0.513	0.234	1.502	0.417	0.222	1.515	0.259	0.176	1.512	0.086	0.245	1.362	0.01	0.214	NaN	NaN	NaN	1.577	0.843	0.58	1.59	0.659	0.608	1.586	0.525	0.551	1.615	0.416	0.551	1.68	0.269	0.592	1.712	0.102	0.52
1134	5.67	1.677	0.917	0.395	1.508	0.883	0.233	1.576	0.822	0.202	1.499	0.656	0.175	1.493	0.513	0.233	1.503	0.417	0.221	1.515	0.259	0.176	1.512	0.086	0.245	1.362	0.01	0.214	NaN	NaN	NaN	1.576	0.844	0.58	1.59	0.659	0.607	1.585	0.525	0.551	1.613	0.416	0.551	1.678	0.269	0.592	1.711	0.103	0.521
1135	5.675	1.676	0.918	0.394	1.508	0.883	0.233	1.574	0.822	0.201	1.498	0.656	0.174	1.493	0.514	0.233	1.503	0.417	0.221	1.515	0.259	0.176	1.511	0.086	0.245	1.362	0.01	0.214	NaN	NaN	NaN	1.576	0.844	0.579	1.589	0.66	0.607	1.583	0.526	0.551	1.611	0.417	0.551	1.676	0.27	0.592	1.711	0.104	0.521
1136	5.68	1.675	0.918	0.393	1.508	0.883	0.232	1.573	0.822	0.201	1.498	0.656	0.174	1.493	0.514	0.233	1.503	0.417	0.221	1.515	0.259	0.176	1.512	0.086	0.245	1.362	0.01	0.214	NaN	NaN	NaN	1.576	0.845	0.578	1.587	0.66	0.606	1.581	0.526	0.551	1.609	0.417	0.551	1.675	0.27	0.593	1.71	0.104	0.521
1137	5.685	1.674	0.918	0.393	NaN	NaN	NaN	1.571	0.822	0.2	1.497	0.656	0.174	1.493	0.513	0.233	1.503	0.417	0.22	1.515	0.259	0.176	1.511	0.086	0.245	1.362	0.01	0.214	NaN	NaN	NaN	1.575	0.845	0.578	1.586	0.66	0.606	1.578	0.526	0.55	1.607	0.417	0.552	1.673	0.271	0.593	1.709	0.105	0.521
1138	5.69	1.673	0.919	0.392	NaN	NaN	NaN	1.57	0.822	0.2	1.496	0.656	0.174	1.492	0.513	0.232	1.503	0.417	0.22	1.515	0.259	0.175	1.511	0.086	0.245	1.362	0.01	0.215	NaN	NaN	NaN	1.574	0.846	0.577	1.584	0.66	0.605	1.575	0.526	0.55	1.604	0.418	0.552	1.672	0.272	0.593	1.708	0.106	0.521
1139	5.695	1.672	0.919	0.391	1.502	0.883	0.23	1.569	0.822	0.199	1.495	0.655	0.173	1.492	0.513	0.232	1.503	0.417	0.221	1.515	0.259	0.175	1.511	0.086	0.245	1.362	0.01	0.215	NaN	NaN	NaN	1.573	0.846	0.577	1.583	0.66	0.604	1.574	0.526	0.55	1.602	0.418	0.552	1.67	0.272	0.593	1.707	0.106	0.522
1140	5.7	1.671	0.919	0.39	1.503	0.884	0.231	1.567	0.822	0.199	1.494	0.655	0.173	1.492	0.513	0.232	1.503	0.417	0.221	1.515	0.259	0.175	1.511	0.086	0.245	1.362	0.01	0.215	NaN	NaN	NaN	1.573	0.847	0.576	1.582	0.661	0.604	1.571	0.527	0.55	1.6	0.418	0.552	1.669	0.273	0.593	1.705	0.106	0.523
1141	5.705	1.669	0.92	0.389	1.502	0.884	0.23	1.566	0.822	0.198	1.493	0.655	0.173	1.492	0.513	0.232	1.503	0.417	0.221	1.515	0.259	0.175	1.511	0.086	0.245	1.362	0.01	0.215	NaN	NaN	NaN	1.572	0.847	0.576	1.58	0.661	0.604	1.569	0.527	0.55	1.598	0.419	0.552	1.667	0.274	0.594	1.704	0.107	0.523
1142	5.71	1.668	0.92	0.388	1.501	0.884	0.23	1.565	0.822	0.197	1.492	0.655	0.172	1.492	0.513	0.232	1.503	0.417	0.221	1.514	0.259	0.175	1.511	0.086	0.245	1.362	0.01	0.215	NaN	NaN	NaN	1.571	0.848	0.575	1.578	0.661	0.604	1.567	0.527	0.55	1.595	0.419	0.553	1.665	0.274	0.594	1.704	0.108	0.524
1143	5.715	1.667	0.92	0.387	1.5	0.885	0.229	1.563	0.822	0.197	1.492	0.654	0.172	1.491	0.513	0.232	1.502	0.417	0.221	1.514	0.259	0.175	1.511	0.086	0.245	1.362	0.01	0.214	NaN	NaN	NaN	1.57	0.848	0.575	1.577	0.661	0.603	1.564	0.527	0.55	1.593	0.419	0.553	1.663	0.275	0.594	1.703	0.109	0.524
1144	5.72	1.666	0.921	0.387	1.497	0.885	0.228	1.562	0.823	0.196	1.491	0.654	0.172	1.49	0.513	0.231	1.502	0.417	0.221	1.514	0.259	0.175	1.511	0.086	0.245	1.362	0.01	0.215	NaN	NaN	NaN	1.57	0.848	0.574	1.574	0.662	0.603	1.561	0.527	0.55	1.59	0.42	0.553	1.662	0.276	0.594	1.702	0.11	0.524
1145	5.725	1.666	0.921	0.386	1.496	0.885	0.228	1.562	0.823	0.195	1.49	0.654	0.172	1.49	0.513	0.231	1.502	0.416	0.221	1.514	0.259	0.175	1.511	0.086	0.245	1.362	0.01	0.215	NaN	NaN	NaN	1.569	0.849	0.573	1.571	0.662	0.602	1.559	0.527	0.55	1.588	0.42	0.553	1.66	0.276	0.594	1.702	0.112	0.524
1146	5.73	1.665	0.921	0.385	1.495	0.885	0.228	1.56	0.823	0.195	1.489	0.654	0.172	1.489	0.513	0.231	1.502	0.416	0.221	1.514	0.259	0.175	1.511	0.086	0.245	1.362	0.01	0.215	NaN	NaN	NaN	1.568	0.849	0.573	1.569	0.662	0.602	1.557	0.527	0.55	1.586	0.42	0.553	1.658	0.277	0.595	1.702	0.113	0.523
1147	5.735	1.664	0.922	0.384	1.494	0.885	0.227	1.558	0.822	0.194	1.489	0.654	0.171	1.489	0.512	0.231	1.502	0.416	0.22	1.514	0.259	0.175	1.511	0.086	0.245	1.362	0.01	0.215	NaN	NaN	NaN	1.568	0.85	0.573	1.568	0.662	0.602	1.554	0.527	0.55	1.583	0.42	0.554	1.656	0.278	0.595	1.701	0.114	0.523
1148	5.74	1.663	0.922	0.384	1.492	0.885	0.227	1.557	0.822	0.194	1.488	0.654	0.171	1.488	0.512	0.231	1.502	0.416	0.22	1.513	0.259	0.175	1.511	0.086	0.245	1.362	0.01	0.215	NaN	NaN	NaN	1.567	0.85	0.572	1.566	0.663	0.602	1.551	0.527	0.55	1.58	0.421	0.554	1.654	0.278	0.595	1.7	0.115	0.523
1149	5.745	1.662	0.922	0.383	1.49	0.884	0.227	1.556	0.822	0.194	1.487	0.654	0.171	1.488	0.512	0.23	1.501	0.416	0.22	1.513	0.259	0.175	1.511	0.085	0.245	1.362	0.01	0.215	NaN	NaN	NaN	1.566	0.85	0.572	1.564	0.663	0.601	1.549	0.527	0.55	1.578	0.421	0.554	1.652	0.279	0.595	1.699	0.116	0.523
1150	5.75	1.661	0.922	0.382	1.488	0.884	0.226	1.554	0.822	0.194	1.486	0.654	0.171	1.488	0.512	0.23	1.501	0.416	0.22	1.513	0.259	0.175	1.511	0.085	0.245	1.361	0.01	0.215	NaN	NaN	NaN	1.565	0.85	0.571	1.561	0.663	0.601	1.546	0.527	0.55	1.575	0.421	0.554	1.65	0.279	0.595	1.698	0.117	0.524
1151	5.755	1.66	0.923	0.381	1.487	0.884	0.226	1.553	0.822	0.193	1.486	0.654	0.17	1.487	0.512	0.23	1.501	0.416	0.22	1.513	0.259	0.175	1.511	0.085	0.246	1.361	0.01	0.214	NaN	NaN	NaN	1.565	0.851	0.571	1.559	0.663	0.601	1.544	0.528	0.55	1.572	0.421	0.555	1.647	0.28	0.596	1.696	0.118	0.524
1152	5.76	1.66	0.923	0.38	1.486	0.884	0.225	1.552	0.822	0.193	1.485	0.654	0.17	1.487	0.512	0.23	1.501	0.416	0.22	1.512	0.258	0.175	1.511	0.085	0.246	1.362	0.01	0.214	NaN	NaN	NaN	1.564	0.851	0.57	1.557	0.663	0.601	1.542	0.528	0.55	1.569	0.422	0.555	1.645	0.281	0.596	1.695	0.118	0.525
1153	5.765	1.658	0.923	0.38	1.484	0.884	0.225	1.552	0.822	0.192	1.484	0.654	0.17	1.487	0.512	0.23	1.5	0.416	0.22	1.512	0.258	0.175	1.511	0.085	0.246	1.361	0.01	0.215	NaN	NaN	NaN	1.563	0.852	0.57	1.555	0.663	0.601	1.539	0.529	0.55	1.566	0.422	0.555	1.643	0.281	0.596	1.694	0.12	0.524
1154	5.77	1.657	0.923	0.379	1.483	0.884	0.225	1.55	0.822	0.192	1.483	0.654	0.17	1.487	0.512	0.23	1.5	0.416	0.22	1.512	0.258	0.175	1.511	0.085	0.246	1.361	0.009	0.215	NaN	NaN	NaN	1.563	0.852	0.569	1.554	0.663	0.601	1.536	0.529	0.55	1.563	0.422	0.556	1.641	0.282	0.596	1.693	0.122	0.524
1155	5.775	1.657	0.923	0.378	1.482	0.884	0.224	1.549	0.822	0.191	1.483	0.654	0.17	1.487	0.512	0.23	1.5	0.416	0.22	1.512	0.258	0.175	1.511	0.085	0.246	1.361	0.009	0.215	NaN	NaN	NaN	1.562	0.853	0.569	1.552	0.663	0.601	1.533	0.529	0.55	1.56	0.423	0.556	1.639	0.283	0.597	1.692	0.123	0.525
1156	5.78	1.656	0.924	0.378	1.48	0.883	0.224	1.548	0.822	0.191	1.482	0.654	0.169	1.486	0.512	0.23	1.5	0.416	0.22	1.512	0.258	0.175	1.511	0.085	0.246	1.361	0.009	0.215	NaN	NaN	NaN	1.562	0.853	0.569	1.549	0.663	0.601	1.531	0.529	0.55	1.557	0.423	0.557	1.637	0.285	0.597	1.691	0.125	0.526
1157	5.785	1.655	0.924	0.377	1.479	0.883	0.224	1.547	0.822	0.191	1.481	0.654	0.169	1.486	0.512	0.23	1.5	0.416	0.22	1.511	0.258	0.175	1.511	0.085	0.246	1.361	0.009	0.215	NaN	NaN	NaN	1.56	0.853	0.568	1.547	0.664	0.601	1.528	0.53	0.551	1.554	0.424	0.557	1.634	0.286	0.598	1.69	0.126	0.526
1158	5.79	1.654	0.924	0.376	1.478	0.883	0.223	1.546	0.822	0.19	1.48	0.654	0.169	1.486	0.512	0.23	1.5	0.415	0.219	1.511	0.257	0.175	1.511	0.085	0.246	1.361	0.009	0.215	NaN	NaN	NaN	1.56	0.853	0.568	1.545	0.664	0.601	1.525	0.53	0.552	1.551	0.424	0.557	1.632	0.287	0.598	1.688	0.128	0.527
1159	5.795	1.653	0.924	0.376	1.477	0.883	0.223	1.545	0.822	0.19	1.48	0.654	0.169	1.486	0.512	0.23	1.5	0.415	0.219	1.511	0.257	0.175	1.511	0.085	0.246	1.361	0.009	0.215	NaN	NaN	NaN	1.559	0.854	0.567	1.543	0.664	0.601	1.522	0.53	0.552	1.547	0.425	0.558	1.629	0.288	0.599	1.686	0.129	0.528
1160	5.8	1.652	0.925	0.375	1.477	0.883	0.223	1.543	0.821	0.189	1.479	0.653	0.168	1.486	0.512	0.23	1.499	0.415	0.219	1.511	0.257	0.174	1.511	0.085	0.246	1.361	0.009	0.215	NaN	NaN	NaN	1.558	0.854	0.566	1.541	0.664	0.601	1.518	0.53	0.553	1.544	0.425	0.559	1.626	0.289	0.599	1.684	0.13	0.529
1161	5.805	1.651	0.925	0.374	1.475	0.883	0.222	1.542	0.821	0.189	1.478	0.653	0.168	1.486	0.512	0.229	1.499	0.415	0.219	1.51	0.257	0.174	1.511	0.085	0.246	1.361	0.009	0.215	NaN	NaN	NaN	1.558	0.855	0.566	1.539	0.665	0.601	1.515	0.53	0.553	1.54	0.426	0.559	1.624	0.29	0.6	1.683	0.132	0.529
1162	5.81	1.65	0.925	0.373	1.474	0.883	0.221	1.541	0.821	0.189	1.477	0.653	0.168	1.485	0.512	0.229	1.499	0.415	0.219	1.51	0.257	0.174	1.511	0.085	0.246	1.361	0.009	0.215	NaN	NaN	NaN	1.558	0.855	0.566	1.538	0.666	0.601	1.511	0.53	0.553	1.536	0.426	0.56	1.621	0.291	0.6	1.682	0.134	0.529
1163	5.815	1.65	0.926	0.372	1.473	0.883	0.221	1.54	0.821	0.188	1.477	0.653	0.168	1.485	0.512	0.229	1.499	0.415	0.219	1.51	0.257	0.174	1.511	0.085	0.246	1.361	0.009	0.215	NaN	NaN	NaN	1.558	0.856	0.565	1.537	0.667	0.602	1.508	0.53	0.554	1.533	0.427	0.561	1.618	0.292	0.601	1.68	0.137	0.53
1164	5.82	1.649	0.926	0.372	1.472	0.882	0.221	1.539	0.821	0.188	1.476	0.653	0.167	1.485	0.512	0.229	1.499	0.415	0.219	1.51	0.256	0.174	1.511	0.085	0.246	1.361	0.009	0.215	NaN	NaN	NaN	1.557	0.856	0.564	1.535	0.667	0.602	1.505	0.531	0.555	1.529	0.428	0.561	1.615	0.294	0.601	1.678	0.138	0.53
1165	5.825	1.648	0.926	0.371	1.47	0.882	0.221	1.538	0.821	0.188	1.475	0.653	0.167	1.485	0.512	0.228	1.499	0.415	0.218	1.51	0.256	0.174	1.511	0.085	0.246	1.361	0.009	0.215	NaN	NaN	NaN	1.556	0.856	0.564	1.531	0.666	0.602	1.502	0.532	0.556	1.525	0.428	0.562	1.612	0.295	0.602	1.676	0.14	0.531
1166	5.83	1.647	0.926	0.37	1.47	0.882	0.221	1.537	0.821	0.188	1.475	0.653	0.167	1.484	0.512	0.228	1.499	0.415	0.218	1.51	0.256	0.174	1.511	0.085	0.246	1.361	0.009	0.215	NaN	NaN	NaN	1.556	0.857	0.563	1.528	0.666	0.602	1.499	0.533	0.556	1.521	0.429	0.563	1.608	0.297	0.603	1.673	0.142	0.532
1167	5.835	1.647	0.927	0.369	1.468	0.882	0.221	1.536	0.821	0.187	1.474	0.653	0.167	1.484	0.512	0.228	1.499	0.415	0.218	1.51	0.256	0.174	1.511	0.085	0.246	1.361	0.009	0.215	NaN	NaN	NaN	1.556	0.857	0.563	1.526	0.666	0.603	1.495	0.533	0.557	1.516	0.43	0.564	1.605	0.298	0.603	1.671	0.144	0.532
1168	5.84	1.646	0.927	0.368	1.467	0.882	0.22	1.534	0.821	0.187	1.474	0.653	0.166	1.484	0.511	0.227	1.499	0.415	0.217	1.51	0.256	0.174	1.511	0.085	0.246	1.361	0.009	0.215	NaN	NaN	NaN	1.556	0.858	0.563	1.523	0.666	0.603	1.491	0.533	0.557	1.512	0.431	0.564	1.602	0.299	0.604	1.669	0.146	0.533
1169	5.845	1.645	0.927	0.368	1.465	0.881	0.22	1.533	0.821	0.186	1.473	0.652	0.166	1.484	0.511	0.227	1.499	0.415	0.217	1.51	0.256	0.174	1.511	0.085	0.246	1.361	0.009	0.215	NaN	NaN	NaN	1.556	0.858	0.562	1.521	0.666	0.604	1.487	0.534	0.558	1.508	0.432	0.565	1.598	0.301	0.604	1.667	0.148	0.533
1170	5.85	1.644	0.927	0.367	1.464	0.881	0.22	1.532	0.821	0.186	1.472	0.652	0.166	1.484	0.511	0.227	1.499	0.415	0.217	1.51	0.256	0.174	1.511	0.085	0.246	1.361	0.009	0.215	NaN	NaN	NaN	1.555	0.858	0.562	1.519	0.666	0.605	1.483	0.534	0.559	1.504	0.433	0.566	1.595	0.303	0.605	1.665	0.151	0.534
1171	5.855	1.644	0.927	0.366	1.463	0.881	0.22	1.531	0.821	0.185	1.471	0.652	0.166	1.484	0.511	0.227	1.499	0.415	0.217	1.51	0.256	0.174	1.511	0.085	0.246	1.361	0.009	0.215	NaN	NaN	NaN	1.555	0.858	0.561	1.517	0.667	0.605	1.479	0.534	0.559	1.499	0.434	0.566	1.591	0.305	0.605	1.662	0.153	0.536
1172	5.86	1.643	0.928	0.365	1.462	0.881	0.22	1.53	0.821	0.185	1.47	0.652	0.166	1.484	0.511	0.226	1.5	0.415	0.216	1.51	0.256	0.174	1.511	0.085	0.246	1.361	0.009	0.215	NaN	NaN	NaN	1.554	0.858	0.561	1.515	0.667	0.605	1.476	0.535	0.56	1.495	0.435	0.567	1.587	0.307	0.606	1.658	0.155	0.537
1173	5.865	1.643	0.928	0.364	1.461	0.881	0.22	1.528	0.821	0.184	1.469	0.652	0.165	1.484	0.511	0.226	1.5	0.415	0.216	1.51	0.256	0.173	1.511	0.085	0.246	1.361	0.009	0.215	NaN	NaN	NaN	1.554	0.858	0.56	1.513	0.667	0.605	1.472	0.536	0.561	1.49	0.436	0.567	1.583	0.308	0.607	1.656	0.157	0.538
1174	5.87	1.642	0.928	0.364	1.46	0.881	0.22	1.527	0.821	0.184	1.469	0.652	0.165	1.484	0.511	0.226	1.5	0.415	0.216	1.51	0.256	0.173	1.511	0.085	0.246	1.361	0.009	0.215	NaN	NaN	NaN	1.554	0.858	0.56	1.51	0.667	0.605	1.468	0.537	0.561	1.486	0.437	0.568	1.58	0.31	0.608	1.654	0.16	0.539
1175	5.875	1.641	0.928	0.363	1.459	0.881	0.22	1.526	0.821	0.184	1.468	0.652	0.165	1.484	0.511	0.226	1.501	0.415	0.216	1.51	0.256	0.173	1.511	0.084	0.245	1.361	0.009	0.215	NaN	NaN	NaN	1.554	0.858	0.559	1.508	0.667	0.605	1.464	0.537	0.561	1.481	0.438	0.569	1.576	0.312	0.609	1.652	0.163	0.54
1176	5.88	1.64	0.928	0.362	1.457	0.88	0.219	1.525	0.821	0.183	1.468	0.652	0.165	1.484	0.511	0.225	1.501	0.415	0.215	1.51	0.256	0.173	1.511	0.084	0.245	1.361	0.009	0.215	NaN	NaN	NaN	1.554	0.859	0.559	1.506	0.667	0.605	1.461	0.538	0.562	1.477	0.439	0.569	1.572	0.314	0.609	1.649	0.165	0.541
1177	5.885	1.64	0.928	0.361	1.456	0.88	0.219	1.524	0.822	0.183	1.467	0.652	0.164	1.484	0.511	0.225	1.501	0.415	0.215	1.51	0.256	0.172	1.511	0.084	0.245	1.361	0.009	0.215	NaN	NaN	NaN	1.554	0.858	0.559	1.504	0.667	0.605	1.458	0.539	0.562	1.473	0.44	0.57	1.568	0.315	0.61	1.646	0.167	0.541
1178	5.89	1.639	0.928	0.36	1.455	0.88	0.219	1.523	0.822	0.183	1.466	0.652	0.164	1.484	0.511	0.225	1.501	0.415	0.215	1.51	0.256	0.172	1.511	0.084	0.245	1.361	0.009	0.215	NaN	NaN	NaN	1.554	0.858	0.558	1.502	0.668	0.605	1.455	0.54	0.563	1.468	0.441	0.57	1.564	0.316	0.611	1.643	0.169	0.542
1179	5.895	1.639	0.928	0.36	1.454	0.88	0.219	1.522	0.822	0.182	1.466	0.652	0.164	1.483	0.511	0.225	1.501	0.415	0.214	1.51	0.256	0.172	1.511	0.084	0.245	1.361	0.009	0.215	NaN	NaN	NaN	1.553	0.858	0.558	1.5	0.668	0.605	1.451	0.541	0.564	1.464	0.442	0.57	1.56	0.318	0.611	1.64	0.171	0.543
1180	5.9	1.638	0.928	0.359	1.453	0.88	0.219	1.521	0.822	0.182	1.465	0.652	0.163	1.483	0.511	0.225	1.501	0.415	0.214	1.51	0.256	0.171	1.511	0.084	0.245	1.361	0.009	0.215	NaN	NaN	NaN	1.552	0.858	0.557	1.498	0.668	0.605	1.448	0.541	0.564	1.46	0.443	0.571	1.555	0.319	0.612	1.638	0.173	0.543
1181	5.905	1.637	0.928	0.358	1.452	0.88	0.219	1.519	0.822	0.182	1.464	0.653	0.163	1.483	0.511	0.225	1.501	0.415	0.213	1.51	0.255	0.17	1.511	0.084	0.245	1.361	0.009	0.215	NaN	NaN	NaN	1.552	0.857	0.557	1.497	0.668	0.605	1.444	0.542	0.564	1.456	0.444	0.571	1.552	0.32	0.612	1.636	0.175	0.544
1182	5.91	1.636	0.928	0.358	1.451	0.88	0.219	1.518	0.822	0.181	1.463	0.653	0.162	1.483	0.511	0.224	1.5	0.415	0.213	1.51	0.255	0.17	1.511	0.084	0.245	1.361	0.009	0.215	NaN	NaN	NaN	1.552	0.857	0.556	1.495	0.668	0.605	1.441	0.543	0.564	1.452	0.445	0.571	1.548	0.321	0.612	1.633	0.178	0.545
1183	5.915	1.636	0.928	0.357	1.45	0.881	0.219	1.517	0.822	0.181	1.463	0.653	0.162	1.483	0.511	0.224	1.5	0.415	0.212	1.51	0.255	0.17	1.511	0.084	0.245	1.361	0.009	0.215	NaN	NaN	NaN	1.552	0.857	0.556	1.494	0.669	0.604	1.439	0.543	0.565	1.448	0.446	0.571	1.545	0.323	0.613	1.631	0.18	0.545
1184	5.92	1.635	0.928	0.356	1.449	0.881	0.218	1.516	0.822	0.18	1.462	0.653	0.162	1.482	0.511	0.223	1.5	0.415	0.212	1.51	0.255	0.17	1.511	0.084	0.245	1.361	0.009	0.215	NaN	NaN	NaN	1.552	0.857	0.556	1.492	0.669	0.604	1.436	0.544	0.565	1.445	0.447	0.572	1.542	0.324	0.613	1.628	0.181	0.545
1185	5.925	1.634	0.928	0.356	1.448	0.88	0.217	1.515	0.822	0.18	1.461	0.652	0.161	1.482	0.511	0.223	1.5	0.415	0.212	1.51	0.255	0.169	1.511	0.084	0.245	1.361	0.009	0.214	NaN	NaN	NaN	1.552	0.856	0.555	1.491	0.669	0.604	1.433	0.544	0.564	1.441	0.448	0.572	1.539	0.326	0.613	1.625	0.182	0.546
1186	5.93	1.634	0.928	0.355	1.446	0.88	0.217	1.514	0.822	0.179	1.46	0.652	0.161	1.481	0.511	0.222	1.5	0.415	0.211	1.51	0.254	0.169	1.511	0.084	0.245	1.361	0.009	0.215	NaN	NaN	NaN	1.552	0.856	0.555	1.489	0.669	0.604	1.43	0.545	0.564	1.438	0.448	0.572	1.535	0.327	0.613	1.621	0.183	0.546
1187	5.935	1.633	0.928	0.355	1.446	0.88	0.217	1.513	0.822	0.179	1.46	0.653	0.161	1.481	0.511	0.222	1.5	0.414	0.211	1.51	0.254	0.169	1.511	0.084	0.245	1.361	0.009	0.215	NaN	NaN	NaN	1.551	0.856	0.554	1.487	0.669	0.603	1.428	0.546	0.564	1.435	0.449	0.572	1.532	0.328	0.614	1.617	0.183	0.546
1188	5.94	1.633	0.928	0.354	1.445	0.88	0.217	1.512	0.822	0.178	1.459	0.652	0.16	1.48	0.51	0.221	1.5	0.414	0.211	1.509	0.254	0.169	1.511	0.084	0.245	1.361	0.009	0.215	NaN	NaN	NaN	1.551	0.856	0.554	1.485	0.669	0.603	1.425	0.546	0.564	1.432	0.45	0.571	1.529	0.328	0.613	1.613	0.183	0.546
1189	5.945	1.632	0.928	0.353	1.444	0.88	0.217	1.51	0.822	0.178	1.458	0.652	0.16	1.48	0.51	0.221	1.5	0.414	0.21	1.509	0.254	0.169	1.511	0.084	0.244	1.361	0.009	0.215	NaN	NaN	NaN	1.55	0.856	0.554	1.483	0.67	0.603	1.423	0.547	0.564	1.429	0.451	0.571	1.525	0.329	0.614	1.61	0.184	0.546
1190	5.95	1.631	0.928	0.353	1.443	0.88	0.217	1.509	0.822	0.177	1.457	0.652	0.16	1.48	0.51	0.221	1.499	0.414	0.21	1.509	0.254	0.169	1.511	0.084	0.244	1.361	0.009	0.214	NaN	NaN	NaN	1.55	0.856	0.554	1.482	0.67	0.603	1.421	0.548	0.564	1.427	0.452	0.571	1.522	0.329	0.614	1.606	0.184	0.546
1191	5.955	1.631	0.929	0.352	1.443	0.88	0.217	1.508	0.821	0.177	1.456	0.652	0.16	1.48	0.51	0.221	1.499	0.414	0.21	1.509	0.254	0.169	1.511	0.084	0.244	1.361	0.009	0.215	NaN	NaN	NaN	1.55	0.857	0.554	1.48	0.671	0.603	1.419	0.548	0.563	1.424	0.452	0.571	1.519	0.329	0.613	1.602	0.183	0.546
1192	5.96	1.63	0.929	0.352	1.442	0.88	0.217	1.507	0.821	0.177	1.455	0.652	0.16	1.479	0.511	0.221	1.498	0.414	0.21	1.509	0.254	0.169	1.511	0.084	0.244	1.361	0.009	0.215	NaN	NaN	NaN	1.549	0.857	0.553	1.479	0.671	0.602	1.416	0.549	0.563	1.422	0.453	0.57	1.515	0.329	0.613	1.598	0.183	0.545
1193	5.965	1.629	0.929	0.352	1.441	0.881	0.217	1.507	0.822	0.177	1.455	0.652	0.159	1.479	0.511	0.221	1.498	0.414	0.21	1.509	0.254	0.169	1.511	0.084	0.244	1.361	0.009	0.214	NaN	NaN	NaN	1.548	0.856	0.553	1.477	0.671	0.602	1.414	0.549	0.563	1.419	0.453	0.57	1.512	0.329	0.613	1.593	0.182	0.545
1194	5.97	1.629	0.929	0.351	1.44	0.881	0.216	1.506	0.822	0.177	1.454	0.652	0.159	1.478	0.511	0.22	1.498	0.414	0.209	1.508	0.254	0.169	1.511	0.084	0.244	1.361	0.009	0.214	NaN	NaN	NaN	1.548	0.856	0.552	1.476	0.672	0.602	1.412	0.55	0.562	1.417	0.453	0.57	1.509	0.329	0.613	1.588	0.181	0.545
1195	5.975	1.628	0.929	0.351	1.439	0.88	0.216	1.505	0.822	0.177	1.454	0.652	0.159	1.478	0.511	0.22	1.497	0.414	0.209	1.508	0.254	0.169	1.511	0.084	0.244	1.361	0.009	0.214	NaN	NaN	NaN	1.547	0.857	0.552	1.474	0.672	0.601	1.41	0.551	0.562	1.415	0.454	0.569	1.506	0.328	0.612	1.584	0.18	0.544
1196	5.98	1.628	0.929	0.35	1.438	0.88	0.216	1.504	0.822	0.176	1.453	0.652	0.159	1.477	0.511	0.22	1.497	0.415	0.209	1.508	0.254	0.169	1.511	0.084	0.244	1.361	0.009	0.214	NaN	NaN	NaN	1.547	0.857	0.552	1.473	0.672	0.601	1.408	0.551	0.562	1.413	0.454	0.569	1.502	0.327	0.612	1.579	0.178	0.544
1197	5.985	1.627	0.929	0.35	1.437	0.88	0.216	1.504	0.822	0.176	1.452	0.652	0.159	1.476	0.511	0.22	1.496	0.415	0.209	1.508	0.254	0.169	1.511	0.084	0.244	1.361	0.009	0.215	NaN	NaN	NaN	1.546	0.857	0.552	1.472	0.673	0.601	1.407	0.552	0.561	1.411	0.454	0.569	1.5	0.327	0.612	1.574	0.176	0.544
1198	5.99	1.626	0.93	0.35	1.436	0.88	0.216	1.503	0.822	0.176	1.452	0.652	0.159	1.476	0.511	0.22	1.496	0.415	0.209	1.507	0.254	0.169	1.511	0.084	0.244	1.361	0.009	0.215	NaN	NaN	NaN	1.545	0.857	0.551	1.47	0.673	0.6	1.405	0.552	0.561	1.409	0.454	0.568	1.496	0.326	0.611	1.569	0.175	0.543
1199	5.995	1.625	0.93	0.349	1.436	0.88	0.216	1.502	0.822	0.176	1.451	0.652	0.159	1.475	0.511	0.22	1.495	0.414	0.209	1.507	0.254	0.169	1.511	0.084	0.244	1.361	0.009	0.215	NaN	NaN	NaN	1.545	0.857	0.551	1.469	0.673	0.6	1.404	0.553	0.56	1.407	0.454	0.568	1.493	0.325	0.61	1.564	0.172	0.543
1200	6	1.624	0.93	0.349	1.435	0.88	0.216	1.501	0.822	0.176	1.45	0.652	0.159	1.474	0.511	0.22	1.495	0.414	0.209	1.507	0.254	0.169	1.511	0.084	0.244	1.361	0.009	0.215	NaN	NaN	NaN	1.545	0.857	0.551	1.467	0.673	0.6	1.402	0.553	0.56	1.406	0.454	0.567	1.49	0.324	0.61	1.558	0.17	0.543
1201	6.005	1.624	0.93	0.349	1.434	0.88	0.216	1.501	0.822	0.176	1.449	0.652	0.158	1.474	0.51	0.22	1.495	0.414	0.209	1.506	0.254	0.168	1.511	0.084	0.244	1.361	0.009	0.215	NaN	NaN	NaN	1.544	0.858	0.551	1.467	0.673	0.6	1.401	0.554	0.559	1.404	0.454	0.567	1.487	0.323	0.609	1.552	0.168	0.543
1202	6.01	1.623	0.93	0.348	1.434	0.88	0.216	1.5	0.822	0.175	1.449	0.652	0.158	1.473	0.51	0.22	1.495	0.414	0.209	1.506	0.254	0.168	1.511	0.084	0.244	1.361	0.009	0.215	NaN	NaN	NaN	1.543	0.857	0.551	1.466	0.674	0.599	1.401	0.554	0.559	1.403	0.454	0.566	1.484	0.321	0.609	1.546	0.165	0.542
1203	6.015	1.622	0.93	0.348	1.433	0.88	0.216	1.499	0.823	0.175	1.448	0.652	0.159	1.473	0.51	0.22	1.494	0.414	0.209	1.505	0.254	0.168	1.511	0.084	0.244	1.361	0.009	0.215	NaN	NaN	NaN	1.543	0.857	0.55	1.465	0.674	0.599	1.4	0.554	0.559	1.401	0.454	0.566	1.481	0.32	0.608	1.54	0.163	0.542
1204	6.02	1.622	0.93	0.348	1.432	0.88	0.216	1.499	0.823	0.175	1.448	0.651	0.159	1.472	0.51	0.22	1.494	0.414	0.209	1.505	0.254	0.168	1.511	0.084	0.244	1.362	0.009	0.214	NaN	NaN	NaN	1.542	0.857	0.55	1.464	0.674	0.599	1.399	0.554	0.559	1.4	0.453	0.565	1.478	0.318	0.608	1.534	0.16	0.542
1205	6.025	1.621	0.931	0.348	1.431	0.88	0.216	1.498	0.823	0.175	1.447	0.651	0.159	1.472	0.511	0.22	1.494	0.414	0.209	1.505	0.254	0.168	1.511	0.084	0.244	1.362	0.009	0.215	NaN	NaN	NaN	1.542	0.858	0.55	1.463	0.674	0.599	1.399	0.554	0.558	1.399	0.453	0.565	1.475	0.316	0.607	1.528	0.157	0.541
1206	6.03	1.62	0.931	0.347	1.43	0.88	0.216	1.497	0.823	0.175	1.446	0.651	0.159	1.472	0.511	0.22	1.493	0.414	0.209	1.505	0.254	0.168	1.511	0.084	0.244	1.361	0.009	0.215	NaN	NaN	NaN	1.541	0.858	0.55	1.463	0.674	0.599	1.398	0.554	0.558	1.399	0.452	0.564	1.472	0.315	0.607	1.522	0.154	0.541
1207	6.035	1.619	0.931	0.347	1.429	0.88	0.216	1.496	0.823	0.175	1.446	0.651	0.159	1.471	0.511	0.22	1.493	0.414	0.209	1.504	0.254	0.168	1.511	0.084	0.244	1.361	0.009	0.215	NaN	NaN	NaN	1.541	0.858	0.55	1.462	0.674	0.599	1.397	0.554	0.558	1.398	0.452	0.564	1.469	0.313	0.606	1.515	0.151	0.54
1208	6.04	1.618	0.931	0.347	1.428	0.88	0.215	1.495	0.823	0.174	1.445	0.651	0.159	1.471	0.511	0.22	1.492	0.414	0.209	1.504	0.254	0.168	1.511	0.084	0.244	1.362	0.009	0.214	NaN	NaN	NaN	1.54	0.858	0.55	1.462	0.674	0.599	1.397	0.554	0.557	1.397	0.451	0.563	1.467	0.311	0.606	1.509	0.148	0.54
1209	6.045	1.617	0.931	0.347	1.427	0.88	0.215	1.494	0.823	0.174	1.445	0.651	0.159	1.471	0.511	0.22	1.492	0.414	0.209	1.504	0.253	0.168	1.511	0.084	0.244	1.361	0.009	0.215	NaN	NaN	NaN	1.54	0.858	0.55	1.461	0.674	0.599	1.397	0.554	0.557	1.396	0.45	0.563	1.463	0.309	0.605	1.502	0.145	0.539
1210	6.05	1.617	0.931	0.347	1.426	0.88	0.215	1.493	0.823	0.174	1.444	0.651	0.159	1.471	0.511	0.22	1.492	0.414	0.209	1.503	0.253	0.168	1.511	0.084	0.244	1.361	0.009	0.215	NaN	NaN	NaN	1.54	0.858	0.55	1.461	0.674	0.599	1.397	0.554	0.556	1.395	0.449	0.563	1.46	0.307	0.604	1.495	0.142	0.539
1211	6.055	1.616	0.932	0.347	1.425	0.88	0.215	1.492	0.823	0.174	1.444	0.651	0.159	1.47	0.511	0.22	1.491	0.414	0.209	1.503	0.253	0.168	1.511	0.084	0.244	1.361	0.009	0.215	NaN	NaN	NaN	1.539	0.858	0.55	1.461	0.674	0.599	1.397	0.554	0.556	1.395	0.449	0.562	1.458	0.305	0.604	1.488	0.139	0.539
1212	6.06	1.615	0.932	0.347	1.424	0.88	0.215	1.491	0.823	0.175	1.443	0.651	0.159	1.47	0.511	0.22	1.491	0.414	0.209	1.503	0.253	0.167	1.511	0.084	0.244	1.361	0.009	0.215	NaN	NaN	NaN	1.538	0.858	0.55	1.461	0.674	0.599	1.398	0.553	0.556	1.395	0.448	0.562	1.454	0.303	0.603	1.481	0.135	0.538
1213	6.065	1.614	0.932	0.347	1.423	0.88	0.216	1.49	0.822	0.175	1.442	0.651	0.159	1.469	0.511	0.22	1.491	0.414	0.209	1.503	0.253	0.167	1.51	0.084	0.244	1.361	0.009	0.215	NaN	NaN	NaN	1.538	0.858	0.55	1.461	0.674	0.599	1.398	0.553	0.556	1.395	0.447	0.561	1.451	0.301	0.603	1.473	0.132	0.538
1214	6.07	1.613	0.932	0.347	1.423	0.88	0.216	1.489	0.822	0.175	1.442	0.651	0.159	1.469	0.511	0.22	1.491	0.414	0.209	1.502	0.253	0.167	1.51	0.084	0.244	1.361	0.009	0.215	NaN	NaN	NaN	1.537	0.858	0.55	1.461	0.674	0.599	1.398	0.553	0.556	1.394	0.446	0.561	1.448	0.298	0.602	1.466	0.129	0.537
1215	6.075	1.612	0.932	0.347	1.422	0.88	0.216	1.488	0.822	0.175	1.441	0.651	0.159	1.468	0.51	0.22	1.49	0.414	0.209	1.502	0.253	0.167	1.51	0.084	0.244	1.361	0.009	0.215	NaN	NaN	NaN	1.536	0.858	0.55	1.461	0.673	0.599	1.399	0.552	0.555	1.394	0.445	0.56	1.445	0.296	0.602	1.459	0.126	0.537
1216	6.08	1.612	0.932	0.347	1.421	0.88	0.217	1.487	0.823	0.175	1.44	0.651	0.159	1.468	0.51	0.22	1.49	0.414	0.209	1.502	0.253	0.167	1.51	0.084	0.244	1.361	0.009	0.215	NaN	NaN	NaN	1.536	0.858	0.55	1.461	0.673	0.599	1.399	0.551	0.555	1.394	0.443	0.56	1.441	0.294	0.601	1.451	0.124	0.537
1217	6.085	1.611	0.932	0.347	1.42	0.88	0.218	1.486	0.823	0.175	1.438	0.651	0.159	1.468	0.51	0.22	1.489	0.414	0.209	1.501	0.254	0.167	1.51	0.084	0.244	1.361	0.009	0.215	NaN	NaN	NaN	1.535	0.858	0.55	1.461	0.673	0.598	1.399	0.551	0.555	1.394	0.442	0.56	1.438	0.292	0.601	1.444	0.121	0.536
1218	6.09	1.61	0.932	0.347	1.419	0.88	0.218	1.485	0.823	0.175	1.438	0.651	0.16	1.467	0.51	0.22	1.489	0.414	0.209	1.501	0.254	0.167	1.51	0.084	0.244	1.361	0.009	0.215	NaN	NaN	NaN	1.535	0.858	0.55	1.462	0.673	0.598	1.399	0.55	0.554	1.393	0.441	0.559	1.434	0.289	0.6	1.437	0.118	0.536
1219	6.095	1.609	0.932	0.347	1.418	0.88	0.218	1.485	0.823	0.176	1.437	0.651	0.16	1.466	0.51	0.22	1.488	0.414	0.209	1.501	0.254	0.167	1.51	0.084	0.244	1.361	0.009	0.215	NaN	NaN	NaN	1.533	0.857	0.55	1.463	0.672	0.598	1.399	0.549	0.554	1.393	0.44	0.559	1.431	0.287	0.6	1.43	0.116	0.535
1220	6.1	1.608	0.932	0.347	1.418	0.88	0.218	1.484	0.823	0.176	1.436	0.651	0.16	1.466	0.51	0.22	1.488	0.414	0.209	1.501	0.254	0.167	1.51	0.084	0.244	1.361	0.009	0.215	NaN	NaN	NaN	1.53	0.854	0.549	1.462	0.671	0.598	1.4	0.548	0.553	1.393	0.439	0.558	1.427	0.285	0.6	1.422	0.114	0.535
1221	6.105	1.607	0.932	0.348	1.417	0.88	0.218	1.483	0.823	0.176	1.435	0.651	0.16	1.465	0.51	0.22	1.487	0.414	0.209	1.501	0.254	0.167	1.51	0.084	0.244	1.361	0.009	0.215	NaN	NaN	NaN	1.529	0.854	0.549	1.463	0.67	0.598	1.401	0.547	0.553	1.393	0.438	0.558	1.424	0.283	0.6	1.415	0.111	0.535
1222	6.11	1.606	0.932	0.348	1.416	0.88	0.219	1.483	0.823	0.176	1.434	0.651	0.16	1.464	0.51	0.22	1.487	0.414	0.209	1.5	0.254	0.168	1.51	0.084	0.244	1.361	0.009	0.215	NaN	NaN	NaN	1.528	0.854	0.549	1.464	0.67	0.598	1.402	0.546	0.552	1.393	0.437	0.557	1.42	0.281	0.6	1.409	0.109	0.534
1223	6.115	1.605	0.932	0.348	1.415	0.879	0.219	1.482	0.824	0.176	1.434	0.651	0.16	1.463	0.51	0.22	1.487	0.414	0.209	1.5	0.254	0.168	1.51	0.084	0.244	1.361	0.009	0.215	NaN	NaN	NaN	1.528	0.854	0.549	1.465	0.669	0.598	1.403	0.545	0.552	1.392	0.435	0.557	1.417	0.279	0.599	1.402	0.108	0.534
1224	6.12	1.604	0.932	0.349	1.414	0.879	0.219	1.481	0.824	0.177	1.433	0.651	0.161	1.462	0.51	0.22	1.486	0.414	0.209	1.5	0.254	0.168	1.51	0.084	0.244	1.361	0.009	0.215	NaN	NaN	NaN	1.527	0.853	0.549	1.466	0.669	0.597	1.403	0.544	0.551	1.392	0.434	0.556	1.414	0.277	0.599	1.395	0.106	0.534
1225	6.125	1.603	0.932	0.349	1.413	0.879	0.219	1.48	0.824	0.177	1.431	0.651	0.161	1.462	0.51	0.22	1.485	0.414	0.209	1.499	0.254	0.168	1.51	0.084	0.244	1.361	0.009	0.215	NaN	NaN	NaN	1.526	0.853	0.55	1.467	0.668	0.597	1.404	0.543	0.55	1.393	0.433	0.555	1.411	0.275	0.598	1.389	0.104	0.533
1226	6.13	1.602	0.932	0.35	1.411	0.879	0.219	1.479	0.824	0.177	1.43	0.65	0.162	1.461	0.511	0.221	1.484	0.414	0.21	1.499	0.254	0.168	1.51	0.084	0.244	1.361	0.009	0.215	NaN	NaN	NaN	1.525	0.852	0.55	1.467	0.667	0.596	1.406	0.542	0.55	1.393	0.432	0.555	1.408	0.273	0.598	1.383	0.103	0.533
1227	6.135	1.601	0.931	0.35	1.41	0.879	0.219	1.478	0.823	0.178	1.429	0.65	0.162	1.46	0.511	0.221	1.484	0.414	0.21	1.498	0.254	0.168	1.51	0.084	0.244	1.361	0.009	0.215	NaN	NaN	NaN	1.524	0.852	0.55	1.468	0.666	0.596	1.407	0.541	0.548	1.393	0.431	0.554	1.406	0.272	0.597	1.377	0.102	0.533
1228	6.14	1.599	0.931	0.351	1.41	0.879	0.219	1.477	0.823	0.178	1.428	0.65	0.162	1.46	0.511	0.221	1.483	0.414	0.21	1.498	0.254	0.168	1.51	0.084	0.244	1.361	0.009	0.215	NaN	NaN	NaN	1.523	0.852	0.55	1.469	0.665	0.596	1.408	0.54	0.547	1.393	0.429	0.553	1.403	0.271	0.597	1.372	0.101	0.532
1229	6.145	1.598	0.931	0.351	1.409	0.879	0.219	1.476	0.823	0.178	1.427	0.65	0.163	1.459	0.511	0.221	1.482	0.414	0.21	1.498	0.254	0.168	1.51	0.084	0.244	1.361	0.009	0.215	NaN	NaN	NaN	1.522	0.852	0.551	1.47	0.663	0.595	1.409	0.539	0.546	1.393	0.428	0.552	1.4	0.269	0.596	1.366	0.1	0.532
1230	6.15	1.597	0.931	0.352	1.408	0.879	0.22	1.475	0.823	0.178	1.427	0.65	0.163	1.459	0.511	0.221	1.482	0.414	0.21	1.497	0.255	0.168	1.51	0.084	0.244	1.361	0.009	0.215	NaN	NaN	NaN	1.52	0.851	0.551	1.471	0.662	0.595	1.41	0.538	0.544	1.393	0.427	0.551	1.398	0.268	0.596	1.362	0.099	0.532
1231	6.155	1.596	0.931	0.353	1.407	0.879	0.22	1.474	0.823	0.179	1.426	0.65	0.163	1.458	0.51	0.222	1.481	0.414	0.21	1.497	0.255	0.169	1.51	0.084	0.244	1.361	0.009	0.215	NaN	NaN	NaN	1.519	0.85	0.551	1.471	0.661	0.594	1.41	0.537	0.543	1.393	0.426	0.55	1.396	0.268	0.595	1.357	0.099	0.532
1232	6.16	1.595	0.931	0.353	1.406	0.879	0.22	1.473	0.823	0.179	1.425	0.65	0.163	1.457	0.51	0.222	1.48	0.414	0.211	1.497	0.255	0.169	1.51	0.084	0.244	1.361	0.009	0.215	NaN	NaN	NaN	1.517	0.85	0.551	1.472	0.66	0.594	1.411	0.536	0.542	1.394	0.425	0.549	1.395	0.267	0.595	1.352	0.098	0.532
1233	6.165	1.594	0.931	0.354	1.405	0.88	0.22	1.472	0.823	0.179	1.425	0.65	0.163	1.455	0.509	0.223	1.48	0.414	0.211	1.496	0.255	0.169	1.51	0.084	0.244	1.361	0.009	0.215	NaN	NaN	NaN	1.516	0.849	0.552	1.472	0.658	0.594	1.412	0.534	0.541	1.394	0.424	0.548	1.392	0.265	0.594	1.347	0.097	0.532
1234	6.17	1.593	0.93	0.355	1.404	0.88	0.221	1.471	0.823	0.18	1.423	0.65	0.164	1.454	0.509	0.223	1.479	0.414	0.211	1.496	0.255	0.169	1.51	0.084	0.244	1.361	0.009	0.215	NaN	NaN	NaN	1.514	0.849	0.552	1.473	0.657	0.594	1.413	0.533	0.541	1.394	0.422	0.547	1.391	0.264	0.594	1.344	0.097	0.531
1235	6.175	1.591	0.93	0.355	1.403	0.88	0.221	1.47	0.823	0.18	1.422	0.65	0.164	1.453	0.509	0.223	1.478	0.414	0.212	1.495	0.255	0.169	1.51	0.084	0.244	1.361	0.009	0.215	NaN	NaN	NaN	1.513	0.848	0.552	1.473	0.656	0.593	1.413	0.531	0.54	1.394	0.421	0.546	1.389	0.264	0.593	1.341	0.097	0.531
1236	6.18	1.59	0.929	0.356	1.402	0.88	0.221	1.469	0.823	0.18	1.421	0.65	0.164	1.453	0.509	0.223	1.477	0.413	0.212	1.495	0.255	0.169	1.51	0.084	0.244	1.361	0.009	0.215	NaN	NaN	NaN	1.511	0.848	0.552	1.474	0.655	0.593	1.413	0.53	0.539	1.394	0.421	0.546	1.388	0.264	0.593	1.339	0.096	0.53
1237	6.185	1.589	0.929	0.357	1.401	0.88	0.222	1.468	0.823	0.18	1.42	0.65	0.164	1.452	0.509	0.223	1.476	0.413	0.212	1.495	0.255	0.169	1.51	0.084	0.244	1.361	0.009	0.215	NaN	NaN	NaN	1.51	0.847	0.553	1.474	0.654	0.593	1.414	0.529	0.538	1.394	0.421	0.545	1.387	0.263	0.592	1.337	0.095	0.53
1238	6.19	1.587	0.929	0.358	1.4	0.88	0.222	1.467	0.824	0.181	1.419	0.65	0.164	1.451	0.509	0.223	1.475	0.413	0.212	1.494	0.255	0.169	1.51	0.084	0.245	1.361	0.009	0.215	NaN	NaN	NaN	1.508	0.847	0.553	1.473	0.653	0.592	1.414	0.528	0.537	1.394	0.42	0.545	1.385	0.262	0.591	1.336	0.095	0.529
1239	6.195	1.586	0.928	0.359	1.399	0.881	0.223	1.466	0.824	0.181	1.418	0.65	0.164	1.451	0.51	0.223	1.475	0.413	0.213	1.494	0.255	0.17	1.51	0.084	0.245	1.361	0.009	0.215	NaN	NaN	NaN	1.506	0.846	0.553	1.473	0.652	0.592	1.414	0.528	0.537	1.394	0.419	0.544	1.385	0.261	0.591	1.335	0.095	0.529
1240	6.2	1.584	0.928	0.36	1.398	0.881	0.223	1.465	0.824	0.181	1.417	0.65	0.164	1.45	0.51	0.223	1.474	0.413	0.213	1.493	0.255	0.17	1.509	0.084	0.245	1.361	0.009	0.214	NaN	NaN	NaN	1.504	0.845	0.554	1.472	0.651	0.592	1.414	0.527	0.537	1.394	0.418	0.544	1.385	0.26	0.59	1.335	0.094	0.528
1241	6.205	1.583	0.927	0.361	1.397	0.881	0.223	1.464	0.824	0.181	1.416	0.65	0.165	1.449	0.51	0.223	1.473	0.413	0.213	1.493	0.255	0.17	1.509	0.084	0.245	1.361	0.009	0.214	NaN	NaN	NaN	1.502	0.844	0.554	1.471	0.65	0.592	1.413	0.526	0.537	1.394	0.417	0.544	1.385	0.259	0.589	1.335	0.093	0.528
1242	6.21	1.582	0.927	0.361	1.396	0.881	0.223	1.463	0.824	0.181	1.414	0.65	0.165	1.447	0.51	0.223	1.472	0.413	0.213	1.492	0.255	0.17	1.509	0.084	0.245	1.361	0.009	0.215	NaN	NaN	NaN	1.5	0.843	0.554	1.47	0.649	0.592	1.412	0.525	0.537	1.394	0.416	0.544	1.385	0.257	0.589	1.335	0.093	0.527
1243	6.215	1.58	0.926	0.362	1.395	0.882	0.223	1.462	0.825	0.182	1.413	0.65	0.165	1.446	0.51	0.223	1.471	0.413	0.213	1.492	0.255	0.17	1.509	0.084	0.245	1.361	0.009	0.215	NaN	NaN	NaN	1.498	0.843	0.555	1.468	0.648	0.592	1.411	0.525	0.537	1.394	0.415	0.543	1.385	0.256	0.588	1.335	0.092	0.527
1244	6.22	1.579	0.926	0.363	1.394	0.882	0.223	1.461	0.825	0.182	1.412	0.65	0.166	1.444	0.51	0.224	1.47	0.413	0.214	1.491	0.255	0.17	1.509	0.084	0.245	1.361	0.009	0.215	NaN	NaN	NaN	1.496	0.842	0.555	1.466	0.648	0.592	1.41	0.524	0.537	1.394	0.414	0.543	1.385	0.255	0.588	1.334	0.092	0.527
1245	6.225	1.578	0.926	0.364	1.393	0.882	0.224	1.46	0.825	0.183	1.411	0.65	0.166	1.443	0.51	0.224	1.469	0.413	0.214	1.49	0.255	0.17	1.509	0.084	0.245	1.361	0.009	0.215	NaN	NaN	NaN	1.494	0.841	0.555	1.463	0.648	0.592	1.408	0.523	0.537	1.394	0.413	0.543	1.385	0.254	0.587	1.334	0.092	0.527
1246	6.23	1.576	0.925	0.365	1.392	0.882	0.224	1.459	0.825	0.183	1.41	0.65	0.166	1.442	0.51	0.224	1.468	0.413	0.214	1.49	0.255	0.171	1.509	0.084	0.245	1.361	0.009	0.215	NaN	NaN	NaN	1.492	0.841	0.556	1.461	0.648	0.592	1.407	0.523	0.537	1.394	0.412	0.543	1.386	0.254	0.587	1.333	0.092	0.527
1247	6.235	1.575	0.925	0.366	1.391	0.882	0.224	1.457	0.825	0.184	1.409	0.65	0.166	1.441	0.51	0.224	1.467	0.413	0.214	1.489	0.255	0.171	1.509	0.084	0.245	1.361	0.009	0.215	NaN	NaN	NaN	1.49	0.84	0.556	1.459	0.648	0.592	1.407	0.524	0.539	1.394	0.412	0.543	1.386	0.254	0.587	1.332	0.091	0.527
1248	6.24	1.573	0.925	0.367	1.389	0.883	0.224	1.456	0.825	0.184	1.408	0.65	0.167	1.44	0.51	0.224	1.466	0.413	0.215	1.488	0.255	0.171	1.509	0.084	0.245	1.361	0.009	0.215	NaN	NaN	NaN	1.487	0.839	0.557	1.456	0.648	0.593	1.406	0.524	0.539	1.393	0.412	0.543	1.385	0.254	0.587	1.332	0.091	0.527
1249	6.245	1.572	0.924	0.368	1.388	0.883	0.224	1.455	0.825	0.184	1.406	0.65	0.167	1.439	0.509	0.225	1.464	0.413	0.215	1.487	0.255	0.172	1.508	0.084	0.245	1.361	0.009	0.215	NaN	NaN	NaN	1.485	0.839	0.557	1.454	0.648	0.594	1.406	0.524	0.539	1.392	0.411	0.544	1.384	0.254	0.587	1.331	0.09	0.527
1250	6.25	1.57	0.924	0.368	1.387	0.883	0.225	1.453	0.825	0.185	1.405	0.649	0.168	1.437	0.509	0.226	1.463	0.413	0.216	1.486	0.255	0.172	1.508	0.085	0.245	1.361	0.009	0.215	NaN	NaN	NaN	1.483	0.839	0.558	1.452	0.65	0.594	1.404	0.524	0.54	1.391	0.411	0.544	1.384	0.255	0.588	1.331	0.09	0.528
1251	6.255	1.569	0.924	0.369	1.385	0.883	0.225	1.451	0.824	0.186	1.403	0.649	0.169	1.436	0.509	0.226	1.462	0.413	0.216	1.485	0.255	0.172	1.508	0.085	0.246	1.361	0.009	0.215	NaN	NaN	NaN	1.481	0.839	0.559	1.45	0.65	0.595	1.403	0.524	0.54	1.39	0.411	0.545	1.383	0.255	0.588	1.33	0.09	0.529
1252	6.26	1.568	0.924	0.37	1.384	0.883	0.226	1.45	0.824	0.186	1.402	0.649	0.169	1.435	0.509	0.227	1.46	0.413	0.217	1.484	0.255	0.172	1.508	0.085	0.246	1.361	0.009	0.215	NaN	NaN	NaN	1.479	0.839	0.559	1.447	0.651	0.596	1.4	0.524	0.54	1.389	0.411	0.546	1.382	0.254	0.589	1.33	0.089	0.529
1253	6.265	1.566	0.924	0.371	1.382	0.882	0.227	1.449	0.824	0.186	1.4	0.65	0.17	1.434	0.509	0.227	1.459	0.413	0.217	1.484	0.255	0.173	1.508	0.085	0.246	1.361	0.009	0.215	NaN	NaN	NaN	1.477	0.84	0.56	1.445	0.651	0.597	1.398	0.525	0.541	1.387	0.411	0.547	1.38	0.253	0.591	1.33	0.089	0.529
1254	6.27	1.565	0.924	0.371	1.382	0.882	0.227	1.447	0.824	0.187	1.399	0.65	0.171	1.433	0.509	0.228	1.458	0.413	0.218	1.483	0.255	0.173	1.508	0.085	0.246	1.361	0.009	0.215	NaN	NaN	NaN	1.476	0.84	0.561	1.443	0.652	0.598	1.396	0.526	0.543	1.386	0.412	0.548	1.378	0.253	0.592	1.33	0.089	0.529
1255	6.275	1.563	0.924	0.372	1.381	0.882	0.228	1.447	0.824	0.187	1.397	0.65	0.172	1.431	0.508	0.228	1.457	0.412	0.219	1.483	0.256	0.173	1.508	0.085	0.246	1.361	0.009	0.215	NaN	NaN	NaN	1.474	0.84	0.562	1.441	0.653	0.599	1.395	0.526	0.544	1.385	0.412	0.549	1.376	0.252	0.592	1.33	0.089	0.529
1256	6.28	1.562	0.924	0.373	1.379	0.882	0.228	1.446	0.825	0.187	1.396	0.65	0.172	1.429	0.508	0.229	1.455	0.412	0.219	1.482	0.256	0.173	1.508	0.085	0.246	1.361	0.009	0.215	NaN	NaN	NaN	1.472	0.841	0.562	1.439	0.653	0.6	1.393	0.526	0.545	1.384	0.412	0.549	1.375	0.252	0.593	1.329	0.088	0.529
1257	6.285	1.56	0.924	0.374	1.378	0.882	0.229	1.445	0.825	0.188	1.395	0.65	0.173	1.428	0.508	0.229	1.454	0.412	0.219	1.481	0.256	0.174	1.508	0.085	0.246	1.361	0.009	0.215	NaN	NaN	NaN	1.47	0.841	0.563	1.436	0.654	0.601	1.39	0.526	0.546	1.382	0.413	0.55	1.374	0.252	0.594	1.329	0.088	0.529
1258	6.29	1.559	0.923	0.375	1.377	0.882	0.229	1.444	0.825	0.189	1.394	0.65	0.173	1.426	0.508	0.229	1.453	0.412	0.22	1.48	0.256	0.174	1.507	0.086	0.246	1.361	0.009	0.215	NaN	NaN	NaN	1.468	0.841	0.564	1.434	0.654	0.602	1.388	0.526	0.546	1.381	0.413	0.55	1.372	0.253	0.595	1.328	0.088	0.53
1259	6.295	1.557	0.923	0.376	1.376	0.882	0.23	1.442	0.825	0.19	1.392	0.649	0.175	1.425	0.508	0.23	1.452	0.412	0.221	1.48	0.256	0.174	1.507	0.086	0.246	1.361	0.009	0.215	NaN	NaN	NaN	1.466	0.842	0.565	1.432	0.654	0.603	1.387	0.527	0.547	1.379	0.412	0.551	1.371	0.253	0.596	1.328	0.088	0.53
1260	6.3	1.556	0.923	0.377	1.375	0.882	0.232	1.442	0.825	0.19	1.39	0.649	0.175	1.424	0.508	0.231	1.451	0.412	0.221	1.479	0.257	0.174	1.507	0.086	0.246	1.361	0.009	0.215	NaN	NaN	NaN	1.464	0.842	0.565	1.43	0.655	0.604	1.386	0.527	0.547	1.376	0.412	0.551	1.37	0.253	0.597	1.328	0.088	0.53
1261	6.305	1.554	0.923	0.378	1.374	0.883	0.232	1.441	0.826	0.191	1.389	0.649	0.176	1.423	0.508	0.232	1.45	0.412	0.222	1.479	0.257	0.175	1.507	0.086	0.246	1.361	0.009	0.215	NaN	NaN	NaN	1.463	0.842	0.566	1.428	0.655	0.605	1.384	0.527	0.548	1.375	0.412	0.552	1.369	0.253	0.597	1.328	0.088	0.53
1262	6.31	1.553	0.923	0.379	1.373	0.883	0.233	1.44	0.826	0.192	1.388	0.649	0.176	1.421	0.508	0.232	1.449	0.412	0.222	1.478	0.257	0.175	1.507	0.086	0.246	1.361	0.009	0.215	NaN	NaN	NaN	1.461	0.842	0.567	1.426	0.654	0.606	1.382	0.527	0.549	1.374	0.412	0.552	1.367	0.253	0.597	1.328	0.088	0.53
1263	6.315	1.551	0.923	0.38	1.372	0.883	0.233	1.44	0.826	0.192	1.387	0.649	0.177	1.421	0.509	0.233	1.448	0.413	0.223	1.478	0.257	0.175	1.507	0.086	0.246	1.361	0.009	0.215	NaN	NaN	NaN	1.459	0.842	0.568	1.424	0.654	0.606	1.382	0.527	0.549	1.373	0.412	0.553	1.366	0.252	0.597	1.328	0.088	0.53
1264	6.32	1.55	0.924	0.381	1.372	0.883	0.234	1.438	0.825	0.193	1.387	0.649	0.178	1.42	0.509	0.233	1.447	0.413	0.224	1.477	0.257	0.176	1.507	0.086	0.246	1.361	0.009	0.215	NaN	NaN	NaN	1.457	0.842	0.569	1.423	0.654	0.607	1.381	0.527	0.549	1.372	0.412	0.553	1.366	0.252	0.597	1.328	0.088	0.53
1265	6.325	1.549	0.924	0.383	1.371	0.883	0.235	1.437	0.825	0.194	1.386	0.649	0.179	1.42	0.508	0.234	1.447	0.413	0.224	1.477	0.258	0.176	1.507	0.086	0.247	1.361	0.009	0.215	NaN	NaN	NaN	1.455	0.842	0.57	1.422	0.654	0.608	1.38	0.527	0.55	1.371	0.412	0.553	1.365	0.252	0.597	1.328	0.088	0.53
1266	6.33	1.547	0.924	0.384	1.369	0.883	0.236	1.436	0.825	0.195	1.385	0.649	0.179	1.419	0.508	0.234	1.446	0.413	0.224	1.477	0.258	0.177	1.507	0.087	0.247	1.361	0.009	0.215	NaN	NaN	NaN	1.453	0.842	0.57	1.421	0.654	0.608	1.378	0.527	0.551	1.37	0.413	0.554	1.365	0.253	0.597	1.328	0.088	0.53
1267	6.335	1.546	0.923	0.385	1.368	0.882	0.237	1.434	0.824	0.196	1.385	0.65	0.18	1.418	0.508	0.235	1.446	0.413	0.224	1.477	0.258	0.177	1.507	0.087	0.247	1.361	0.009	0.215	NaN	NaN	NaN	1.451	0.842	0.571	1.42	0.654	0.609	1.377	0.526	0.552	1.369	0.413	0.554	1.365	0.253	0.597	1.328	0.088	0.53
1268	6.34	1.544	0.924	0.386	1.367	0.882	0.238	1.433	0.824	0.197	1.384	0.65	0.18	1.418	0.508	0.236	1.445	0.413	0.225	1.477	0.258	0.178	1.507	0.087	0.247	1.361	0.009	0.215	NaN	NaN	NaN	1.449	0.842	0.572	1.419	0.654	0.609	1.377	0.526	0.552	1.369	0.413	0.555	1.365	0.252	0.597	1.328	0.087	0.53
1269	6.345	1.543	0.924	0.388	1.366	0.882	0.239	1.432	0.824	0.198	1.384	0.649	0.181	1.417	0.508	0.236	1.445	0.413	0.226	1.477	0.258	0.178	1.507	0.087	0.247	1.361	0.009	0.215	NaN	NaN	NaN	1.447	0.842	0.573	1.418	0.654	0.61	1.376	0.527	0.553	1.368	0.413	0.555	1.365	0.252	0.597	1.328	0.087	0.53
1270	6.35	1.541	0.924	0.389	1.365	0.882	0.24	1.431	0.824	0.2	1.383	0.649	0.182	1.417	0.508	0.237	1.445	0.413	0.226	1.477	0.258	0.178	1.506	0.087	0.247	1.361	0.009	0.215	NaN	NaN	NaN	1.445	0.842	0.574	1.417	0.654	0.611	1.375	0.527	0.553	1.368	0.413	0.556	1.365	0.252	0.598	1.328	0.087	0.53
1271	6.355	1.54	0.924	0.39	1.363	0.882	0.241	1.431	0.824	0.201	1.383	0.649	0.182	1.417	0.508	0.237	1.444	0.413	0.227	1.477	0.258	0.178	1.506	0.087	0.247	1.361	0.009	0.215	NaN	NaN	NaN	1.443	0.843	0.575	1.417	0.654	0.611	1.375	0.527	0.554	1.369	0.412	0.556	1.365	0.252	0.598	1.328	0.087	0.53
1272	6.36	1.539	0.924	0.391	1.362	0.882	0.242	1.43	0.824	0.202	1.383	0.649	0.183	1.417	0.508	0.237	1.444	0.414	0.227	1.477	0.258	0.178	1.506	0.087	0.247	1.361	0.009	0.215	NaN	NaN	NaN	1.441	0.843	0.576	1.416	0.655	0.612	1.374	0.526	0.554	1.369	0.412	0.557	1.365	0.252	0.598	1.327	0.087	0.53
1273	6.365	1.537	0.924	0.393	1.361	0.882	0.242	1.429	0.824	0.203	1.382	0.648	0.184	1.416	0.508	0.237	1.444	0.414	0.227	1.477	0.258	0.179	1.506	0.087	0.247	1.361	0.009	0.215	NaN	NaN	NaN	1.439	0.843	0.577	1.415	0.655	0.613	1.373	0.527	0.555	1.368	0.412	0.558	1.365	0.252	0.598	1.327	0.087	0.531
1274	6.37	1.536	0.924	0.394	1.36	0.882	0.243	1.428	0.823	0.205	1.382	0.648	0.184	1.416	0.508	0.237	1.444	0.414	0.228	1.477	0.259	0.179	1.506	0.088	0.247	1.361	0.009	0.215	NaN	NaN	NaN	1.438	0.843	0.578	1.414	0.655	0.614	1.372	0.527	0.556	1.368	0.412	0.558	1.365	0.252	0.598	1.327	0.087	0.531
1275	6.375	1.534	0.924	0.395	1.359	0.882	0.243	1.428	0.824	0.206	1.382	0.649	0.184	1.416	0.508	0.238	1.444	0.414	0.228	1.477	0.259	0.179	1.506	0.088	0.248	1.361	0.009	0.215	NaN	NaN	NaN	1.436	0.844	0.58	1.412	0.655	0.615	1.372	0.527	0.557	1.367	0.412	0.559	1.365	0.252	0.598	1.327	0.087	0.531
1276	6.38	1.533	0.924	0.396	1.358	0.881	0.244	1.427	0.824	0.207	1.382	0.649	0.184	1.415	0.508	0.238	1.443	0.414	0.229	1.477	0.259	0.179	1.506	0.088	0.248	1.361	0.009	0.215	NaN	NaN	NaN	1.434	0.844	0.581	1.411	0.655	0.615	1.371	0.527	0.558	1.367	0.411	0.559	1.365	0.251	0.599	1.327	0.087	0.531
1277	6.385	1.532	0.924	0.397	1.357	0.881	0.245	1.426	0.823	0.208	1.382	0.649	0.185	1.415	0.508	0.239	1.443	0.414	0.23	1.476	0.259	0.179	1.506	0.088	0.248	1.361	0.009	0.215	NaN	NaN	NaN	1.433	0.845	0.582	1.41	0.655	0.616	1.37	0.527	0.558	1.366	0.411	0.56	1.364	0.251	0.6	1.327	0.087	0.531
1278	6.39	1.53	0.924	0.398	1.356	0.881	0.246	1.425	0.823	0.209	1.382	0.649	0.186	1.414	0.508	0.24	1.443	0.414	0.23	1.476	0.259	0.18	1.506	0.088	0.248	1.361	0.009	0.215	NaN	NaN	NaN	1.431	0.845	0.583	1.408	0.656	0.617	1.369	0.527	0.559	1.366	0.411	0.56	1.364	0.251	0.6	1.327	0.086	0.531
1279	6.395	1.529	0.924	0.4	1.355	0.881	0.247	1.424	0.822	0.21	1.382	0.649	0.187	1.414	0.508	0.24	1.443	0.414	0.23	1.476	0.26	0.18	1.506	0.088	0.248	1.361	0.009	0.215	NaN	NaN	NaN	1.429	0.846	0.584	1.407	0.656	0.618	1.368	0.527	0.559	1.365	0.411	0.561	1.364	0.251	0.601	1.327	0.086	0.531
1280	6.4	1.528	0.925	0.401	1.354	0.881	0.248	1.423	0.822	0.211	1.382	0.65	0.187	1.414	0.508	0.241	1.442	0.414	0.23	1.476	0.26	0.18	1.506	0.088	0.248	1.361	0.009	0.215	NaN	NaN	NaN	1.428	0.846	0.585	1.405	0.656	0.62	1.367	0.527	0.561	1.364	0.411	0.562	1.364	0.251	0.601	1.327	0.086	0.531
1281	6.405	1.526	0.925	0.402	1.353	0.881	0.248	1.422	0.821	0.212	1.382	0.65	0.188	1.413	0.508	0.242	1.442	0.414	0.231	1.476	0.26	0.18	1.506	0.088	0.248	1.361	0.009	0.215	NaN	NaN	NaN	1.426	0.846	0.587	1.404	0.656	0.62	1.366	0.528	0.562	1.364	0.411	0.562	1.363	0.251	0.601	1.327	0.086	0.531
1282	6.41	1.525	0.925	0.403	1.353	0.881	0.249	1.422	0.821	0.213	1.382	0.649	0.189	1.413	0.508	0.242	1.441	0.414	0.231	1.476	0.261	0.181	1.506	0.088	0.248	1.361	0.009	0.215	NaN	NaN	NaN	1.425	0.847	0.588	1.402	0.656	0.621	1.365	0.528	0.563	1.363	0.411	0.563	1.363	0.251	0.602	1.327	0.086	0.532
1283	6.415	1.524	0.925	0.405	1.352	0.88	0.25	1.421	0.821	0.214	1.381	0.649	0.189	1.412	0.508	0.242	1.44	0.415	0.232	1.476	0.261	0.181	1.506	0.089	0.248	1.361	0.009	0.215	NaN	NaN	NaN	1.423	0.847	0.589	1.4	0.656	0.622	1.365	0.528	0.563	1.362	0.411	0.564	1.362	0.251	0.602	1.327	0.086	0.532
1284	6.42	1.523	0.924	0.406	1.35	0.88	0.251	1.421	0.821	0.215	1.381	0.649	0.19	1.411	0.508	0.243	1.44	0.415	0.233	1.475	0.261	0.181	1.506	0.089	0.248	1.361	0.009	0.215	NaN	NaN	NaN	1.421	0.847	0.59	1.399	0.657	0.623	1.363	0.528	0.564	1.361	0.411	0.564	1.361	0.251	0.603	1.327	0.086	0.532
1285	6.425	1.521	0.924	0.407	1.35	0.88	0.252	1.42	0.821	0.217	1.38	0.649	0.191	1.411	0.508	0.243	1.439	0.415	0.233	1.475	0.261	0.181	1.506	0.089	0.248	1.361	0.009	0.215	NaN	NaN	NaN	1.419	0.847	0.591	1.397	0.657	0.624	1.362	0.528	0.564	1.36	0.411	0.565	1.36	0.25	0.603	1.327	0.086	0.532
1286	6.43	1.52	0.924	0.408	1.349	0.879	0.253	1.42	0.821	0.217	1.38	0.649	0.191	1.41	0.508	0.244	1.438	0.415	0.234	1.475	0.262	0.182	1.506	0.089	0.248	1.361	0.009	0.215	NaN	NaN	NaN	1.417	0.847	0.592	1.395	0.657	0.625	1.361	0.528	0.565	1.359	0.411	0.565	1.359	0.25	0.603	1.327	0.086	0.532
1287	6.435	1.519	0.924	0.409	1.348	0.879	0.254	1.42	0.821	0.218	1.379	0.649	0.192	1.409	0.507	0.244	1.438	0.414	0.234	1.474	0.262	0.182	1.506	0.089	0.248	1.361	0.009	0.215	NaN	NaN	NaN	1.416	0.847	0.592	1.393	0.657	0.626	1.36	0.528	0.566	1.358	0.411	0.566	1.358	0.25	0.604	1.327	0.086	0.532
1288	6.44	1.517	0.924	0.41	1.348	0.879	0.254	1.419	0.82	0.219	1.379	0.649	0.193	1.409	0.507	0.244	1.437	0.414	0.235	1.474	0.262	0.182	1.506	0.089	0.249	1.361	0.009	0.215	NaN	NaN	NaN	1.414	0.847	0.593	1.392	0.657	0.627	1.359	0.528	0.567	1.358	0.411	0.566	1.358	0.249	0.605	1.327	0.085	0.532
1289	6.445	1.516	0.924	0.412	1.347	0.879	0.255	1.418	0.82	0.221	1.378	0.649	0.194	1.408	0.508	0.245	1.436	0.414	0.235	1.473	0.262	0.183	1.506	0.089	0.249	1.361	0.009	0.215	NaN	NaN	NaN	1.412	0.847	0.594	1.39	0.658	0.628	1.358	0.528	0.568	1.357	0.411	0.567	1.357	0.249	0.605	1.327	0.085	0.532
1290	6.45	1.515	0.924	0.413	1.346	0.879	0.256	1.418	0.821	0.222	1.377	0.649	0.194	1.407	0.507	0.246	1.435	0.414	0.235	1.473	0.262	0.183	1.506	0.09	0.249	1.361	0.009	0.215	NaN	NaN	NaN	1.41	0.846	0.595	1.389	0.658	0.629	1.357	0.527	0.568	1.356	0.411	0.567	1.357	0.249	0.606	1.326	0.085	0.533
1291	6.455	1.514	0.924	0.414	1.346	0.879	0.257	1.418	0.821	0.222	1.376	0.649	0.195	1.405	0.507	0.247	1.434	0.414	0.236	1.472	0.262	0.183	1.506	0.09	0.249	1.361	0.009	0.215	NaN	NaN	NaN	1.409	0.847	0.596	1.387	0.657	0.63	1.356	0.527	0.568	1.355	0.411	0.568	1.356	0.249	0.606	1.326	0.085	0.533
1292	6.46	1.513	0.924	0.415	1.345	0.879	0.258	1.417	0.82	0.223	1.376	0.649	0.196	1.404	0.507	0.247	1.433	0.414	0.236	1.471	0.262	0.184	1.506	0.09	0.249	1.361	0.009	0.215	NaN	NaN	NaN	1.407	0.847	0.597	1.385	0.658	0.63	1.355	0.527	0.569	1.355	0.411	0.568	1.356	0.249	0.607	1.326	0.085	0.533
1293	6.465	1.512	0.924	0.417	1.344	0.878	0.259	1.416	0.82	0.224	1.375	0.649	0.196	1.403	0.507	0.248	1.432	0.414	0.236	1.471	0.263	0.184	1.506	0.09	0.249	1.361	0.009	0.215	NaN	NaN	NaN	1.406	0.846	0.598	1.384	0.658	0.631	1.354	0.528	0.57	1.355	0.411	0.569	1.355	0.249	0.607	1.326	0.085	0.533
1294	6.47	1.51	0.924	0.418	1.343	0.878	0.26	1.415	0.819	0.225	1.374	0.649	0.197	1.402	0.506	0.248	1.431	0.414	0.237	1.47	0.263	0.184	1.506	0.09	0.249	1.361	0.009	0.215	NaN	NaN	NaN	1.404	0.847	0.598	1.383	0.658	0.632	1.353	0.528	0.57	1.354	0.411	0.569	1.355	0.249	0.607	1.326	0.085	0.533
1295	6.475	1.509	0.924	0.419	1.342	0.877	0.261	1.414	0.819	0.227	1.373	0.649	0.198	1.401	0.506	0.249	1.43	0.414	0.237	1.47	0.263	0.184	1.506	0.09	0.249	1.361	0.009	0.215	NaN	NaN	NaN	1.402	0.847	0.599	1.381	0.658	0.633	1.352	0.528	0.571	1.353	0.411	0.57	1.355	0.249	0.607	1.326	0.085	0.533
1296	6.48	1.508	0.924	0.42	1.341	0.877	0.262	1.413	0.818	0.227	1.372	0.648	0.199	1.4	0.507	0.249	1.429	0.414	0.238	1.469	0.263	0.184	1.505	0.091	0.249	1.361	0.009	0.215	NaN	NaN	NaN	1.401	0.847	0.6	1.38	0.658	0.634	1.352	0.528	0.572	1.352	0.411	0.57	1.355	0.249	0.607	1.327	0.085	0.533
1297	6.485	1.507	0.924	0.422	1.341	0.877	0.262	1.413	0.818	0.228	1.372	0.648	0.199	1.399	0.507	0.249	1.428	0.414	0.238	1.469	0.263	0.185	1.505	0.091	0.249	1.361	0.009	0.215	NaN	NaN	NaN	1.399	0.847	0.601	1.379	0.658	0.634	1.351	0.528	0.572	1.352	0.411	0.571	1.355	0.249	0.607	1.327	0.085	0.533
1298	6.49	1.506	0.924	0.423	1.34	0.877	0.263	1.412	0.818	0.229	1.371	0.648	0.2	1.398	0.507	0.25	1.427	0.414	0.238	1.468	0.263	0.185	1.505	0.091	0.249	1.361	0.009	0.215	NaN	NaN	NaN	1.397	0.847	0.602	1.378	0.658	0.635	1.35	0.527	0.573	1.351	0.41	0.571	1.354	0.249	0.608	1.328	0.085	0.533
1299	6.495	1.505	0.924	0.424	1.34	0.877	0.263	1.412	0.818	0.23	1.37	0.648	0.201	1.397	0.507	0.251	1.427	0.414	0.239	1.468	0.263	0.185	1.505	0.091	0.25	1.361	0.009	0.215	NaN	NaN	NaN	1.396	0.847	0.603	1.376	0.658	0.636	1.349	0.527	0.573	1.351	0.41	0.572	1.354	0.249	0.608	1.328	0.085	0.533
1300	6.5	1.504	0.924	0.425	1.339	0.877	0.264	1.411	0.818	0.231	1.369	0.648	0.202	1.397	0.507	0.251	1.426	0.414	0.239	1.468	0.264	0.185	1.505	0.091	0.25	1.361	0.009	0.215	NaN	NaN	NaN	1.394	0.847	0.604	1.375	0.658	0.637	1.348	0.527	0.574	1.35	0.41	0.572	1.353	0.248	0.608	1.328	0.085	0.533
1301	6.505	1.503	0.924	0.426	1.338	0.877	0.265	1.411	0.818	0.232	1.368	0.648	0.202	1.396	0.507	0.252	1.425	0.414	0.239	1.467	0.264	0.186	1.505	0.091	0.25	1.361	0.009	0.215	NaN	NaN	NaN	1.392	0.847	0.605	1.374	0.658	0.638	1.346	0.527	0.575	1.35	0.41	0.573	1.353	0.248	0.608	1.327	0.085	0.533
1302	6.51	1.502	0.924	0.428	1.338	0.877	0.266	1.41	0.818	0.233	1.367	0.648	0.203	1.395	0.507	0.252	1.424	0.414	0.24	1.467	0.264	0.186	1.505	0.091	0.25	1.361	0.009	0.215	NaN	NaN	NaN	1.391	0.847	0.606	1.373	0.658	0.638	1.346	0.527	0.575	1.349	0.41	0.573	1.352	0.248	0.608	1.327	0.085	0.533
1303	6.515	1.5	0.924	0.429	1.337	0.876	0.267	1.41	0.818	0.233	1.367	0.648	0.204	1.394	0.507	0.253	1.423	0.414	0.24	1.467	0.265	0.186	1.505	0.091	0.25	1.361	0.009	0.215	NaN	NaN	NaN	1.389	0.848	0.608	1.371	0.658	0.639	1.345	0.527	0.576	1.348	0.41	0.574	1.351	0.248	0.609	1.327	0.085	0.533
1304	6.52	1.499	0.924	0.43	1.337	0.876	0.268	1.409	0.818	0.234	1.366	0.648	0.204	1.393	0.506	0.253	1.423	0.414	0.24	1.467	0.265	0.187	1.505	0.091	0.25	1.361	0.009	0.215	NaN	NaN	NaN	1.388	0.848	0.609	1.37	0.658	0.64	1.344	0.527	0.576	1.347	0.41	0.574	1.35	0.247	0.61	1.326	0.085	0.533
1305	6.525	1.498	0.924	0.432	1.336	0.876	0.268	1.408	0.817	0.236	1.366	0.649	0.205	1.392	0.506	0.254	1.422	0.415	0.241	1.467	0.265	0.187	1.505	0.092	0.25	1.361	0.009	0.215	NaN	NaN	NaN	1.387	0.848	0.61	1.369	0.658	0.641	1.343	0.527	0.577	1.347	0.41	0.575	1.349	0.247	0.61	1.326	0.084	0.533
1306	6.53	1.497	0.924	0.433	1.335	0.875	0.269	1.407	0.817	0.237	1.366	0.649	0.205	1.391	0.506	0.255	1.421	0.415	0.242	1.467	0.265	0.187	1.504	0.092	0.25	1.361	0.009	0.215	NaN	NaN	NaN	1.385	0.848	0.611	1.368	0.658	0.642	1.342	0.527	0.577	1.346	0.41	0.575	1.348	0.247	0.61	1.326	0.084	0.533
1307	6.535	1.496	0.923	0.434	1.335	0.875	0.27	1.407	0.817	0.238	1.365	0.649	0.206	1.391	0.505	0.255	1.421	0.415	0.242	1.467	0.266	0.188	1.504	0.092	0.25	1.361	0.009	0.215	NaN	NaN	NaN	1.384	0.848	0.612	1.367	0.658	0.643	1.342	0.527	0.578	1.345	0.41	0.576	1.347	0.247	0.611	1.326	0.084	0.533
1308	6.54	1.495	0.923	0.435	1.334	0.875	0.271	1.406	0.817	0.239	1.364	0.649	0.206	1.39	0.505	0.255	1.421	0.415	0.243	1.467	0.266	0.188	1.504	0.092	0.251	1.361	0.009	0.215	NaN	NaN	NaN	1.382	0.848	0.614	1.366	0.658	0.643	1.341	0.527	0.579	1.344	0.41	0.576	1.346	0.247	0.611	1.325	0.084	0.533
1309	6.545	1.494	0.923	0.436	1.333	0.875	0.272	1.406	0.817	0.239	1.364	0.649	0.207	1.39	0.505	0.256	1.42	0.415	0.243	1.466	0.266	0.189	1.504	0.092	0.251	1.361	0.009	0.215	NaN	NaN	NaN	1.381	0.848	0.615	1.364	0.657	0.644	1.34	0.527	0.58	1.342	0.41	0.577	1.346	0.247	0.611	1.325	0.084	0.533
1310	6.55	1.493	0.923	0.437	1.333	0.875	0.272	1.406	0.817	0.24	1.363	0.649	0.208	1.389	0.506	0.256	1.42	0.414	0.244	1.466	0.266	0.189	1.504	0.092	0.251	1.361	0.009	0.215	NaN	NaN	NaN	1.379	0.848	0.615	1.363	0.657	0.645	1.338	0.527	0.581	1.341	0.41	0.577	1.345	0.247	0.611	1.325	0.084	0.533
1311	6.555	1.492	0.923	0.438	1.332	0.875	0.273	1.405	0.817	0.241	1.363	0.649	0.208	1.389	0.506	0.257	1.419	0.415	0.244	1.465	0.266	0.189	1.504	0.092	0.251	1.361	0.009	0.215	NaN	NaN	NaN	1.378	0.848	0.616	1.362	0.657	0.645	1.337	0.527	0.581	1.34	0.41	0.578	1.344	0.247	0.612	1.325	0.084	0.533
1312	6.56	1.491	0.923	0.439	1.332	0.875	0.273	1.404	0.817	0.242	1.363	0.649	0.209	1.388	0.506	0.258	1.418	0.415	0.244	1.465	0.267	0.19	1.504	0.092	0.251	1.361	0.009	0.215	NaN	NaN	NaN	1.376	0.848	0.618	1.36	0.657	0.646	1.336	0.527	0.581	1.34	0.409	0.578	1.343	0.247	0.612	1.325	0.084	0.533
1313	6.565	1.49	0.923	0.44	1.331	0.874	0.274	1.404	0.817	0.243	1.362	0.649	0.21	1.387	0.506	0.258	1.418	0.415	0.245	1.465	0.267	0.19	1.504	0.093	0.251	1.361	0.009	0.215	NaN	NaN	NaN	1.375	0.849	0.619	1.359	0.657	0.647	1.335	0.527	0.582	1.339	0.409	0.579	1.343	0.246	0.612	1.325	0.084	0.533
1314	6.57	1.489	0.923	0.442	1.33	0.874	0.276	1.403	0.816	0.244	1.362	0.649	0.21	1.386	0.506	0.258	1.417	0.415	0.245	1.465	0.267	0.19	1.504	0.093	0.252	1.361	0.01	0.215	NaN	NaN	NaN	1.374	0.849	0.619	1.357	0.657	0.647	1.333	0.526	0.582	1.338	0.409	0.579	1.342	0.246	0.612	1.325	0.084	0.533
1315	6.575	1.488	0.923	0.443	1.329	0.874	0.276	1.402	0.816	0.245	1.362	0.649	0.211	1.386	0.506	0.259	1.417	0.415	0.245	1.465	0.267	0.19	1.504	0.093	0.252	1.361	0.01	0.215	NaN	NaN	NaN	1.373	0.849	0.62	1.355	0.657	0.648	1.332	0.526	0.583	1.338	0.409	0.579	1.341	0.246	0.612	1.325	0.084	0.533
1316	6.58	1.487	0.923	0.444	1.328	0.874	0.277	1.402	0.816	0.245	1.362	0.649	0.212	1.385	0.506	0.259	1.417	0.415	0.246	1.464	0.267	0.191	1.504	0.093	0.252	1.361	0.01	0.215	NaN	NaN	NaN	1.371	0.848	0.62	1.355	0.657	0.649	1.332	0.526	0.583	1.337	0.41	0.579	1.341	0.246	0.613	1.324	0.084	0.533
1317	6.585	1.486	0.923	0.445	1.328	0.874	0.277	1.401	0.816	0.246	1.361	0.649	0.212	1.385	0.506	0.26	1.416	0.415	0.247	1.464	0.268	0.191	1.504	0.094	0.253	1.361	0.01	0.215	NaN	NaN	NaN	1.369	0.848	0.621	1.353	0.657	0.649	1.331	0.526	0.584	1.336	0.41	0.58	1.34	0.246	0.613	1.324	0.084	0.533
1318	6.59	1.485	0.923	0.446	1.327	0.874	0.278	1.401	0.817	0.247	1.361	0.649	0.213	1.385	0.506	0.261	1.416	0.415	0.247	1.464	0.268	0.191	1.504	0.094	0.253	1.362	0.01	0.215	NaN	NaN	NaN	1.368	0.848	0.623	1.351	0.657	0.65	1.33	0.527	0.585	1.335	0.41	0.581	1.339	0.245	0.613	1.324	0.084	0.533
1319	6.595	1.484	0.923	0.447	1.327	0.874	0.278	1.401	0.817	0.248	1.36	0.649	0.214	1.384	0.506	0.261	1.415	0.415	0.248	1.464	0.268	0.192	1.504	0.094	0.253	1.362	0.01	0.215	NaN	NaN	NaN	1.367	0.848	0.623	1.35	0.657	0.651	1.329	0.527	0.585	1.334	0.41	0.581	1.339	0.245	0.614	1.324	0.084	0.533
1320	6.6	1.483	0.923	0.448	1.326	0.874	0.279	1.4	0.816	0.249	1.36	0.649	0.214	1.384	0.506	0.262	1.415	0.415	0.248	1.463	0.268	0.192	1.503	0.095	0.253	1.362	0.01	0.215	NaN	NaN	NaN	1.366	0.848	0.624	1.35	0.657	0.652	1.328	0.526	0.586	1.334	0.409	0.581	1.338	0.245	0.614	1.324	0.084	0.533
1321	6.605	1.482	0.923	0.449	1.326	0.874	0.28	1.399	0.816	0.25	1.36	0.649	0.215	1.383	0.506	0.263	1.415	0.415	0.249	1.463	0.268	0.193	1.503	0.095	0.254	1.362	0.01	0.215	NaN	NaN	NaN	1.364	0.848	0.625	1.348	0.657	0.652	1.327	0.526	0.586	1.333	0.409	0.581	1.338	0.245	0.614	1.324	0.084	0.533
1322	6.61	1.481	0.923	0.45	1.325	0.874	0.281	1.398	0.815	0.251	1.359	0.649	0.216	1.382	0.506	0.263	1.415	0.415	0.249	1.463	0.268	0.193	1.503	0.095	0.254	1.362	0.01	0.215	NaN	NaN	NaN	1.363	0.848	0.625	1.347	0.657	0.653	1.326	0.526	0.586	1.332	0.409	0.582	1.337	0.245	0.615	1.324	0.083	0.533
1323	6.615	1.48	0.923	0.451	1.324	0.873	0.282	1.398	0.816	0.252	1.359	0.649	0.216	1.382	0.506	0.264	1.414	0.415	0.249	1.463	0.269	0.194	1.503	0.095	0.254	1.362	0.01	0.215	NaN	NaN	NaN	1.362	0.848	0.626	1.346	0.657	0.653	1.325	0.526	0.586	1.331	0.409	0.582	1.336	0.245	0.615	1.324	0.083	0.534
1324	6.62	1.479	0.923	0.452	1.324	0.873	0.283	1.399	0.817	0.253	1.359	0.65	0.217	1.382	0.506	0.264	1.413	0.416	0.25	1.463	0.269	0.194	1.503	0.095	0.255	1.362	0.01	0.215	NaN	NaN	NaN	1.36	0.849	0.627	1.344	0.656	0.654	1.324	0.526	0.587	1.33	0.409	0.582	1.335	0.245	0.615	1.324	0.084	0.534
1325	6.625	1.478	0.923	0.453	1.324	0.873	0.283	1.398	0.817	0.253	1.358	0.65	0.217	1.381	0.506	0.264	1.413	0.416	0.25	1.463	0.27	0.195	1.503	0.095	0.255	1.362	0.01	0.215	NaN	NaN	NaN	1.359	0.849	0.628	1.343	0.656	0.654	1.323	0.526	0.587	1.329	0.409	0.583	1.334	0.245	0.615	1.324	0.084	0.534
1326	6.63	1.477	0.923	0.454	1.323	0.873	0.284	1.397	0.816	0.254	1.358	0.65	0.218	1.381	0.507	0.264	1.412	0.416	0.251	1.463	0.27	0.195	1.503	0.096	0.255	1.362	0.01	0.215	NaN	NaN	NaN	1.358	0.849	0.628	1.342	0.656	0.655	1.322	0.526	0.588	1.328	0.408	0.583	1.333	0.244	0.615	1.324	0.083	0.534
1327	6.635	1.476	0.923	0.455	1.323	0.873	0.285	1.396	0.816	0.255	1.358	0.65	0.218	1.38	0.507	0.265	1.412	0.416	0.251	1.463	0.27	0.196	1.503	0.096	0.256	1.362	0.01	0.215	NaN	NaN	NaN	1.357	0.849	0.629	1.341	0.656	0.656	1.321	0.526	0.588	1.327	0.408	0.583	1.332	0.244	0.615	1.324	0.083	0.534
1328	6.64	1.475	0.923	0.456	1.322	0.873	0.286	1.396	0.816	0.256	1.357	0.65	0.219	1.38	0.507	0.265	1.412	0.416	0.251	1.463	0.27	0.196	1.503	0.096	0.256	1.363	0.01	0.214	NaN	NaN	NaN	1.356	0.849	0.63	1.34	0.656	0.656	1.32	0.526	0.589	1.326	0.408	0.584	1.331	0.244	0.615	1.324	0.083	0.534
1329	6.645	1.474	0.923	0.457	1.321	0.873	0.286	1.395	0.816	0.256	1.357	0.65	0.219	1.379	0.507	0.265	1.411	0.417	0.251	1.463	0.271	0.196	1.503	0.096	0.256	1.363	0.009	0.214	NaN	NaN	NaN	1.354	0.849	0.631	1.339	0.656	0.656	1.32	0.526	0.589	1.326	0.409	0.584	1.331	0.244	0.615	1.324	0.083	0.534
1330	6.65	1.473	0.923	0.458	1.321	0.873	0.287	1.395	0.816	0.257	1.357	0.651	0.22	1.379	0.507	0.266	1.411	0.417	0.252	1.463	0.271	0.196	1.503	0.097	0.257	1.363	0.009	0.214	NaN	NaN	NaN	1.353	0.849	0.632	1.337	0.656	0.657	1.319	0.526	0.589	1.325	0.409	0.584	1.33	0.244	0.616	1.324	0.083	0.534
1331	6.655	1.473	0.923	0.459	1.32	0.874	0.287	1.394	0.816	0.258	1.357	0.651	0.22	1.378	0.508	0.266	1.41	0.417	0.253	1.462	0.271	0.197	1.503	0.097	0.257	1.364	0.009	0.214	NaN	NaN	NaN	1.351	0.848	0.632	1.337	0.656	0.657	1.318	0.526	0.59	1.324	0.409	0.584	1.33	0.244	0.616	1.324	0.083	0.534
1332	6.66	1.472	0.923	0.46	1.32	0.874	0.287	1.394	0.816	0.259	1.357	0.651	0.221	1.378	0.508	0.267	1.41	0.417	0.253	1.462	0.271	0.197	1.503	0.097	0.257	1.364	0.009	0.214	NaN	NaN	NaN	1.35	0.848	0.633	1.336	0.655	0.658	1.317	0.526	0.59	1.324	0.409	0.585	1.329	0.244	0.616	1.324	0.083	0.534
1333	6.665	1.471	0.923	0.461	1.319	0.874	0.288	1.393	0.816	0.259	1.356	0.651	0.222	1.377	0.508	0.267	1.409	0.417	0.253	1.462	0.272	0.197	1.503	0.097	0.258	1.364	0.009	0.215	NaN	NaN	NaN	1.349	0.848	0.633	1.334	0.655	0.658	1.316	0.525	0.59	1.323	0.409	0.585	1.328	0.244	0.616	1.324	0.083	0.534
1334	6.67	1.47	0.923	0.462	1.319	0.874	0.288	1.393	0.816	0.26	1.356	0.652	0.222	1.377	0.508	0.268	1.409	0.418	0.254	1.462	0.272	0.198	1.503	0.098	0.258	1.364	0.009	0.215	NaN	NaN	NaN	1.348	0.848	0.634	1.333	0.655	0.659	1.315	0.525	0.591	1.322	0.409	0.585	1.328	0.243	0.616	1.324	0.083	0.534
1335	6.675	1.469	0.923	0.463	1.318	0.874	0.289	1.393	0.817	0.261	1.356	0.652	0.223	1.376	0.508	0.268	1.409	0.418	0.254	1.463	0.272	0.198	1.503	0.098	0.259	1.365	0.009	0.215	NaN	NaN	NaN	1.347	0.848	0.635	1.332	0.655	0.659	1.314	0.525	0.591	1.322	0.409	0.585	1.327	0.243	0.616	1.324	0.083	0.534
1336	6.68	1.468	0.923	0.464	1.317	0.874	0.29	1.392	0.816	0.261	1.355	0.652	0.223	1.376	0.508	0.268	1.408	0.418	0.254	1.463	0.272	0.199	1.503	0.098	0.259	1.365	0.009	0.215	NaN	NaN	NaN	1.346	0.848	0.636	1.331	0.655	0.66	1.313	0.525	0.591	1.321	0.408	0.586	1.327	0.243	0.616	1.323	0.083	0.534
1337	6.685	1.467	0.923	0.465	1.317	0.874	0.29	1.392	0.816	0.262	1.355	0.652	0.223	1.375	0.508	0.269	1.408	0.418	0.255	1.463	0.272	0.2	1.502	0.099	0.26	1.365	0.009	0.215	NaN	NaN	NaN	1.345	0.848	0.637	1.33	0.655	0.66	1.313	0.525	0.592	1.32	0.408	0.586	1.326	0.243	0.616	1.323	0.083	0.534
1338	6.69	1.467	0.923	0.466	1.316	0.874	0.291	1.391	0.816	0.263	1.355	0.652	0.223	1.375	0.508	0.269	1.408	0.418	0.255	1.463	0.273	0.2	1.502	0.099	0.261	1.366	0.009	0.215	NaN	NaN	NaN	1.344	0.848	0.637	1.33	0.655	0.66	1.312	0.525	0.592	1.319	0.408	0.586	1.326	0.243	0.616	1.323	0.083	0.534
1339	6.695	1.466	0.923	0.466	1.316	0.874	0.291	1.391	0.816	0.264	1.355	0.652	0.224	1.375	0.508	0.269	1.408	0.418	0.256	1.463	0.273	0.201	1.503	0.099	0.261	1.366	0.009	0.215	NaN	NaN	NaN	1.343	0.848	0.637	1.329	0.655	0.661	1.311	0.525	0.592	1.318	0.408	0.586	1.325	0.243	0.616	1.323	0.083	0.534
1340	6.7	1.465	0.923	0.467	1.316	0.875	0.292	1.39	0.817	0.264	1.354	0.652	0.224	1.374	0.508	0.269	1.407	0.418	0.256	1.463	0.274	0.202	1.502	0.099	0.262	1.366	0.009	0.215	NaN	NaN	NaN	1.342	0.848	0.638	1.327	0.655	0.661	1.31	0.525	0.593	1.318	0.408	0.586	1.325	0.243	0.616	1.323	0.083	0.534
1341	6.705	1.464	0.923	0.468	1.316	0.875	0.292	1.39	0.816	0.265	1.354	0.653	0.224	1.374	0.509	0.269	1.407	0.418	0.256	1.463	0.274	0.202	1.502	0.099	0.262	1.366	0.01	0.215	NaN	NaN	NaN	1.341	0.848	0.638	1.326	0.655	0.662	1.31	0.525	0.593	1.317	0.408	0.587	1.324	0.243	0.616	1.323	0.083	0.534
1342	6.71	1.464	0.923	0.469	1.316	0.875	0.293	1.39	0.817	0.265	1.354	0.653	0.225	1.373	0.509	0.27	1.407	0.418	0.257	1.463	0.274	0.202	1.502	0.099	0.263	1.367	0.01	0.215	NaN	NaN	NaN	1.34	0.848	0.639	1.326	0.654	0.662	1.31	0.525	0.593	1.317	0.408	0.587	1.324	0.243	0.616	1.323	0.083	0.534
1343	6.715	1.463	0.923	0.47	1.315	0.875	0.293	1.39	0.818	0.265	1.353	0.653	0.225	1.373	0.509	0.27	1.407	0.418	0.257	1.463	0.274	0.203	1.502	0.099	0.263	1.367	0.01	0.215	NaN	NaN	NaN	1.338	0.848	0.64	1.325	0.654	0.662	1.309	0.525	0.593	1.316	0.408	0.587	1.323	0.243	0.616	1.323	0.083	0.534
1344	6.72	1.462	0.923	0.471	1.315	0.875	0.294	1.391	0.818	0.266	1.353	0.653	0.226	1.372	0.509	0.27	1.406	0.418	0.257	1.463	0.274	0.203	1.502	0.1	0.264	1.367	0.01	0.215	NaN	NaN	NaN	1.337	0.848	0.641	1.324	0.654	0.663	1.308	0.526	0.594	1.315	0.408	0.587	1.323	0.242	0.616	1.323	0.083	0.534
1345	6.725	1.461	0.923	0.472	1.314	0.875	0.295	1.389	0.818	0.267	1.352	0.653	0.226	1.372	0.509	0.271	1.406	0.419	0.258	1.463	0.274	0.204	1.502	0.1	0.265	1.368	0.01	0.215	NaN	NaN	NaN	1.336	0.848	0.641	1.323	0.654	0.663	1.307	0.525	0.594	1.314	0.407	0.587	1.322	0.242	0.616	1.323	0.083	0.534
1346	6.73	1.46	0.923	0.472	1.314	0.875	0.296	1.388	0.817	0.268	1.352	0.653	0.227	1.371	0.509	0.271	1.405	0.419	0.258	1.463	0.274	0.205	1.502	0.1	0.265	1.368	0.01	0.215	NaN	NaN	NaN	1.335	0.848	0.641	1.322	0.654	0.664	1.306	0.525	0.595	1.314	0.408	0.587	1.322	0.242	0.616	1.323	0.083	0.534
1347	6.735	1.459	0.923	0.473	1.313	0.875	0.296	1.388	0.817	0.268	1.352	0.653	0.227	1.371	0.509	0.272	1.405	0.419	0.259	1.463	0.275	0.205	1.502	0.1	0.266	1.368	0.01	0.215	NaN	NaN	NaN	1.335	0.847	0.642	1.32	0.654	0.664	1.305	0.524	0.595	1.313	0.408	0.587	1.321	0.242	0.617	1.322	0.083	0.534
1348	6.74	1.459	0.923	0.474	1.313	0.875	0.296	1.388	0.817	0.268	1.351	0.653	0.228	1.371	0.509	0.272	1.405	0.419	0.259	1.464	0.275	0.206	1.502	0.1	0.266	1.369	0.01	0.215	NaN	NaN	NaN	1.334	0.847	0.642	1.319	0.653	0.664	1.304	0.524	0.595	1.312	0.408	0.587	1.32	0.242	0.617	1.322	0.083	0.534
1349	6.745	1.458	0.923	0.474	1.312	0.875	0.297	1.388	0.817	0.269	1.351	0.653	0.228	1.37	0.509	0.273	1.405	0.419	0.26	1.464	0.275	0.207	1.502	0.1	0.267	1.369	0.01	0.215	NaN	NaN	NaN	1.333	0.847	0.643	1.319	0.654	0.665	1.303	0.524	0.595	1.311	0.408	0.588	1.32	0.242	0.617	1.322	0.083	0.534
1350	6.75	1.457	0.923	0.475	1.311	0.875	0.297	1.387	0.817	0.27	1.351	0.654	0.229	1.37	0.509	0.273	1.404	0.419	0.26	1.464	0.275	0.207	1.502	0.1	0.268	1.369	0.01	0.215	NaN	NaN	NaN	1.331	0.847	0.643	1.318	0.654	0.665	1.303	0.524	0.595	1.311	0.408	0.588	1.319	0.242	0.617	1.322	0.083	0.534
1351	6.755	1.457	0.923	0.476	1.311	0.875	0.298	1.387	0.818	0.27	1.351	0.654	0.229	1.37	0.509	0.273	1.404	0.419	0.261	1.464	0.276	0.207	1.502	0.101	0.268	1.369	0.01	0.216	NaN	NaN	NaN	1.33	0.847	0.644	1.317	0.653	0.665	1.302	0.524	0.596	1.31	0.408	0.588	1.319	0.242	0.617	1.322	0.083	0.534
1352	6.76	1.456	0.923	0.477	1.311	0.875	0.298	1.388	0.819	0.27	1.351	0.654	0.229	1.369	0.509	0.273	1.404	0.419	0.261	1.464	0.276	0.208	1.502	0.101	0.269	1.37	0.01	0.216	NaN	NaN	NaN	1.33	0.847	0.644	1.316	0.653	0.666	1.302	0.524	0.596	1.31	0.407	0.588	1.318	0.242	0.618	1.322	0.083	0.534
1353	6.765	1.455	0.923	0.477	1.31	0.875	0.298	1.388	0.819	0.271	1.351	0.655	0.229	1.369	0.509	0.274	1.403	0.419	0.262	1.463	0.276	0.209	1.502	0.101	0.27	1.37	0.01	0.216	NaN	NaN	NaN	1.329	0.846	0.645	1.315	0.653	0.666	1.301	0.524	0.596	1.309	0.407	0.588	1.318	0.242	0.618	1.322	0.083	0.533
1354	6.77	1.455	0.922	0.478	1.31	0.875	0.299	1.388	0.819	0.271	1.351	0.654	0.229	1.369	0.509	0.274	1.403	0.419	0.262	1.464	0.276	0.209	1.502	0.101	0.271	1.37	0.01	0.216	NaN	NaN	NaN	1.328	0.846	0.645	1.314	0.653	0.666	1.301	0.524	0.597	1.309	0.407	0.589	1.318	0.241	0.618	1.321	0.083	0.533
1355	6.775	1.454	0.922	0.479	1.309	0.875	0.3	1.387	0.819	0.272	1.351	0.655	0.23	1.369	0.509	0.274	1.403	0.419	0.263	1.464	0.276	0.21	1.502	0.102	0.271	1.371	0.01	0.216	NaN	NaN	NaN	1.327	0.846	0.646	1.314	0.653	0.667	1.3	0.524	0.597	1.308	0.406	0.589	1.317	0.241	0.618	1.321	0.083	0.533
1356	6.78	1.453	0.922	0.48	1.308	0.875	0.3	1.386	0.818	0.273	1.35	0.655	0.23	1.368	0.51	0.274	1.402	0.419	0.263	1.464	0.276	0.211	1.502	0.102	0.272	1.371	0.01	0.216	NaN	NaN	NaN	1.326	0.846	0.646	1.313	0.653	0.667	1.299	0.524	0.597	1.307	0.406	0.589	1.317	0.241	0.618	1.321	0.083	0.533
1357	6.785	1.453	0.922	0.481	1.308	0.875	0.301	1.385	0.818	0.273	1.35	0.655	0.231	1.368	0.51	0.275	1.402	0.419	0.263	1.464	0.276	0.212	1.502	0.102	0.273	1.371	0.01	0.216	NaN	NaN	NaN	1.325	0.846	0.647	1.312	0.653	0.667	1.298	0.524	0.598	1.306	0.406	0.59	1.316	0.241	0.618	1.321	0.083	0.533
1358	6.79	1.452	0.922	0.481	1.307	0.876	0.301	1.385	0.818	0.274	1.35	0.655	0.231	1.368	0.51	0.275	1.402	0.419	0.264	1.464	0.276	0.212	1.502	0.102	0.274	1.371	0.01	0.216	NaN	NaN	NaN	1.325	0.846	0.647	1.311	0.652	0.668	1.297	0.524	0.598	1.306	0.406	0.59	1.316	0.24	0.618	1.321	0.083	0.534
1359	6.795	1.451	0.922	0.482	1.307	0.876	0.301	1.385	0.818	0.274	1.35	0.655	0.232	1.368	0.51	0.275	1.402	0.42	0.264	1.464	0.276	0.213	1.502	0.102	0.274	1.372	0.01	0.216	NaN	NaN	NaN	1.323	0.846	0.648	1.31	0.652	0.668	1.297	0.524	0.598	1.305	0.406	0.59	1.315	0.24	0.618	1.321	0.083	0.534
1360	6.8	1.451	0.922	0.483	1.307	0.876	0.302	1.385	0.819	0.275	1.35	0.656	0.232	1.368	0.51	0.276	1.402	0.42	0.265	1.464	0.276	0.214	1.501	0.102	0.275	1.372	0.01	0.217	NaN	NaN	NaN	1.322	0.845	0.648	1.31	0.652	0.668	1.297	0.523	0.598	1.305	0.406	0.59	1.315	0.24	0.618	1.321	0.083	0.533
1361	6.805	1.45	0.921	0.483	1.307	0.877	0.302	1.385	0.82	0.275	1.349	0.656	0.233	1.367	0.51	0.276	1.401	0.42	0.265	1.464	0.276	0.214	1.501	0.103	0.276	1.372	0.011	0.217	NaN	NaN	NaN	1.321	0.845	0.649	1.309	0.652	0.669	1.296	0.523	0.598	1.304	0.406	0.59	1.314	0.24	0.618	1.321	0.083	0.534
1362	6.81	1.449	0.922	0.484	1.306	0.877	0.302	1.384	0.82	0.276	1.349	0.656	0.233	1.367	0.511	0.277	1.401	0.42	0.266	1.464	0.277	0.215	1.502	0.103	0.277	1.373	0.011	0.217	NaN	NaN	NaN	1.321	0.845	0.649	1.308	0.652	0.669	1.295	0.523	0.599	1.304	0.406	0.59	1.314	0.24	0.618	1.321	0.083	0.534
1363	6.815	1.449	0.922	0.484	1.306	0.877	0.303	1.384	0.82	0.277	1.349	0.656	0.234	1.367	0.511	0.277	1.401	0.42	0.266	1.464	0.277	0.216	1.502	0.103	0.278	1.373	0.011	0.217	NaN	NaN	NaN	1.32	0.845	0.65	1.308	0.652	0.669	1.294	0.522	0.599	1.304	0.406	0.59	1.314	0.24	0.618	1.321	0.083	0.534
1364	6.82	1.448	0.921	0.485	1.306	0.877	0.303	1.384	0.82	0.277	1.349	0.656	0.234	1.367	0.511	0.278	1.401	0.42	0.267	1.464	0.277	0.217	1.501	0.103	0.279	1.373	0.011	0.218	NaN	NaN	NaN	1.319	0.845	0.65	1.307	0.652	0.67	1.294	0.522	0.599	1.303	0.406	0.591	1.313	0.24	0.618	1.321	0.083	0.534
1365	6.825	1.447	0.922	0.486	1.305	0.877	0.304	1.383	0.82	0.278	1.349	0.656	0.235	1.366	0.511	0.278	1.401	0.42	0.267	1.465	0.278	0.218	1.501	0.103	0.28	1.374	0.011	0.218	NaN	NaN	NaN	1.318	0.845	0.65	1.307	0.652	0.67	1.293	0.522	0.599	1.303	0.406	0.591	1.313	0.24	0.619	1.321	0.083	0.534
1366	6.83	1.447	0.922	0.487	1.305	0.877	0.305	1.382	0.819	0.278	1.349	0.656	0.235	1.366	0.512	0.278	1.4	0.42	0.268	1.465	0.278	0.219	1.501	0.103	0.281	1.374	0.011	0.218	NaN	NaN	NaN	1.318	0.845	0.651	1.306	0.652	0.67	1.293	0.522	0.6	1.303	0.406	0.591	1.313	0.24	0.619	1.321	0.083	0.534
1367	6.835	1.446	0.922	0.487	1.305	0.877	0.306	1.382	0.82	0.279	1.349	0.657	0.236	1.366	0.512	0.278	1.4	0.421	0.268	1.465	0.278	0.219	1.5	0.103	0.281	1.375	0.01	0.218	NaN	NaN	NaN	1.317	0.845	0.651	1.306	0.652	0.671	1.293	0.522	0.6	1.302	0.406	0.591	1.313	0.24	0.619	1.32	0.083	0.534
1368	6.84	1.446	0.922	0.488	1.304	0.877	0.306	1.381	0.82	0.279	1.348	0.657	0.236	1.365	0.512	0.279	1.4	0.421	0.269	1.465	0.278	0.22	1.5	0.104	0.282	1.375	0.01	0.218	NaN	NaN	NaN	1.317	0.845	0.652	1.305	0.651	0.671	1.292	0.522	0.6	1.302	0.406	0.592	1.312	0.24	0.619	1.32	0.083	0.534
1369	6.845	1.445	0.921	0.489	1.304	0.878	0.306	1.382	0.821	0.28	1.348	0.657	0.237	1.365	0.512	0.279	1.4	0.421	0.269	1.465	0.278	0.221	1.501	0.104	0.284	1.376	0.011	0.218	NaN	NaN	NaN	1.315	0.844	0.653	1.304	0.651	0.672	1.291	0.522	0.601	1.302	0.406	0.592	1.312	0.24	0.619	1.32	0.083	0.534
1370	6.85	1.445	0.921	0.489	1.304	0.878	0.307	1.382	0.821	0.28	1.348	0.657	0.237	1.365	0.512	0.279	1.4	0.421	0.27	1.465	0.279	0.222	1.501	0.104	0.285	1.376	0.011	0.219	NaN	NaN	NaN	1.314	0.844	0.653	1.303	0.651	0.672	1.291	0.522	0.601	1.302	0.406	0.592	1.312	0.24	0.619	1.32	0.083	0.534
1371	6.855	1.444	0.921	0.49	1.303	0.878	0.307	1.382	0.821	0.281	1.348	0.658	0.237	1.365	0.512	0.28	1.4	0.422	0.27	1.466	0.279	0.223	1.5	0.104	0.286	1.376	0.011	0.219	NaN	NaN	NaN	1.314	0.844	0.654	1.303	0.651	0.672	1.29	0.522	0.601	1.301	0.406	0.592	1.312	0.24	0.619	1.32	0.083	0.534
1372	6.86	1.443	0.921	0.491	1.303	0.878	0.307	1.381	0.822	0.281	1.348	0.658	0.238	1.365	0.512	0.28	1.4	0.422	0.271	1.467	0.279	0.224	1.5	0.104	0.287	1.376	0.011	0.219	NaN	NaN	NaN	1.313	0.844	0.654	1.303	0.651	0.672	1.29	0.522	0.601	1.301	0.406	0.593	1.312	0.24	0.619	1.32	0.083	0.534
1373	6.865	1.443	0.921	0.491	1.303	0.879	0.307	1.381	0.822	0.282	1.348	0.658	0.238	1.365	0.513	0.28	1.399	0.422	0.272	1.467	0.279	0.225	1.5	0.105	0.288	1.377	0.011	0.219	NaN	NaN	NaN	1.313	0.844	0.654	1.302	0.651	0.673	1.29	0.522	0.602	1.301	0.406	0.593	1.312	0.24	0.619	1.32	0.083	0.533
1374	6.87	1.443	0.921	0.492	1.302	0.879	0.308	1.381	0.822	0.282	1.348	0.658	0.238	1.364	0.513	0.281	1.399	0.422	0.272	1.467	0.279	0.226	1.5	0.105	0.289	1.378	0.011	0.22	NaN	NaN	NaN	1.312	0.844	0.655	1.301	0.651	0.673	1.289	0.522	0.602	1.3	0.406	0.593	1.312	0.24	0.619	1.32	0.083	0.533
1375	6.875	1.442	0.921	0.493	1.302	0.879	0.308	1.38	0.822	0.283	1.348	0.658	0.239	1.364	0.513	0.281	1.398	0.422	0.273	1.467	0.279	0.227	1.5	0.105	0.291	1.378	0.012	0.221	NaN	NaN	NaN	1.311	0.844	0.655	1.301	0.651	0.673	1.289	0.522	0.602	1.3	0.406	0.593	1.312	0.24	0.619	1.32	0.082	0.533
1376	6.88	1.441	0.921	0.493	1.302	0.879	0.309	1.38	0.823	0.284	1.348	0.659	0.239	1.364	0.513	0.282	1.398	0.422	0.273	1.467	0.279	0.228	1.499	0.105	0.292	1.379	0.012	0.221	NaN	NaN	NaN	1.311	0.843	0.656	1.3	0.651	0.674	1.289	0.522	0.602	1.3	0.406	0.593	1.312	0.24	0.619	1.319	0.082	0.533
1377	6.885	1.441	0.921	0.494	1.301	0.879	0.31	1.38	0.823	0.284	1.348	0.659	0.239	1.364	0.513	0.282	1.398	0.422	0.274	1.467	0.279	0.229	1.499	0.105	0.293	1.379	0.012	0.221	NaN	NaN	NaN	1.31	0.843	0.656	1.3	0.651	0.674	1.289	0.522	0.603	1.299	0.406	0.593	1.311	0.24	0.62	1.319	0.082	0.533
1378	6.89	1.44	0.921	0.495	1.301	0.879	0.31	1.38	0.823	0.284	1.348	0.659	0.24	1.364	0.514	0.283	1.398	0.422	0.274	1.467	0.28	0.23	1.499	0.106	0.294	1.38	0.012	0.222	NaN	NaN	NaN	1.309	0.843	0.656	1.299	0.651	0.674	1.288	0.522	0.603	1.299	0.405	0.594	1.311	0.24	0.62	1.319	0.082	0.533
1379	6.895	1.44	0.921	0.495	1.301	0.879	0.311	1.38	0.823	0.284	1.348	0.66	0.24	1.364	0.514	0.283	1.398	0.422	0.275	1.467	0.28	0.231	1.499	0.106	0.296	1.38	0.012	0.222	NaN	NaN	NaN	1.309	0.843	0.657	1.299	0.65	0.675	1.288	0.522	0.603	1.299	0.405	0.594	1.311	0.24	0.62	1.319	0.082	0.533
1380	6.9	1.44	0.921	0.496	1.301	0.88	0.311	1.38	0.824	0.285	1.348	0.66	0.24	1.363	0.514	0.284	1.398	0.422	0.276	1.467	0.28	0.232	1.498	0.106	0.297	1.381	0.012	0.222	NaN	NaN	NaN	1.308	0.843	0.657	1.298	0.65	0.675	1.288	0.522	0.604	1.298	0.405	0.594	1.311	0.24	0.62	1.319	0.082	0.533
1381	6.905	1.439	0.922	0.496	1.301	0.88	0.311	1.379	0.824	0.286	1.348	0.66	0.241	1.363	0.514	0.284	1.397	0.422	0.276	1.467	0.28	0.233	1.498	0.106	0.298	1.381	0.012	0.223	NaN	NaN	NaN	1.307	0.843	0.657	1.297	0.65	0.675	1.288	0.522	0.604	1.298	0.405	0.594	1.311	0.24	0.62	1.319	0.082	0.533
1382	6.91	1.439	0.922	0.497	1.301	0.881	0.312	1.379	0.824	0.286	1.348	0.66	0.241	1.363	0.515	0.284	1.397	0.422	0.277	1.467	0.28	0.234	1.498	0.106	0.3	1.381	0.012	0.223	NaN	NaN	NaN	1.306	0.843	0.658	1.297	0.65	0.676	1.288	0.522	0.604	1.298	0.405	0.594	1.311	0.24	0.621	1.319	0.082	0.534
1383	6.915	1.438	0.922	0.498	1.301	0.881	0.312	1.379	0.824	0.287	1.348	0.661	0.242	1.363	0.515	0.284	1.397	0.422	0.277	1.467	0.28	0.235	1.497	0.106	0.301	1.382	0.012	0.224	NaN	NaN	NaN	1.305	0.843	0.658	1.297	0.65	0.676	1.287	0.522	0.604	1.298	0.405	0.594	1.311	0.24	0.621	1.319	0.082	0.534
1384	6.92	1.438	0.921	0.498	1.301	0.881	0.312	1.379	0.824	0.287	1.348	0.661	0.242	1.362	0.515	0.284	1.396	0.422	0.278	1.467	0.28	0.236	1.497	0.106	0.302	1.382	0.012	0.224	NaN	NaN	NaN	1.305	0.842	0.658	1.296	0.65	0.676	1.287	0.522	0.604	1.297	0.405	0.595	1.311	0.24	0.621	1.319	0.082	0.534
1385	6.925	1.437	0.922	0.499	1.301	0.881	0.312	1.379	0.824	0.288	1.348	0.661	0.242	1.362	0.515	0.284	1.396	0.423	0.278	1.467	0.28	0.237	1.497	0.107	0.304	1.382	0.012	0.224	NaN	NaN	NaN	1.304	0.842	0.659	1.296	0.65	0.676	1.287	0.521	0.604	1.297	0.405	0.595	1.311	0.24	0.621	1.319	0.082	0.534
1386	6.93	1.437	0.922	0.5	1.301	0.882	0.312	1.379	0.825	0.288	1.347	0.661	0.242	1.361	0.515	0.285	1.395	0.423	0.279	1.467	0.281	0.238	1.496	0.107	0.305	1.382	0.013	0.225	NaN	NaN	NaN	1.304	0.842	0.659	1.296	0.65	0.677	1.286	0.521	0.605	1.297	0.405	0.595	1.311	0.24	0.621	1.319	0.082	0.534
1387	6.935	1.437	0.922	0.5	1.302	0.882	0.312	1.379	0.825	0.289	1.347	0.662	0.243	1.36	0.515	0.285	1.395	0.423	0.279	1.467	0.281	0.24	1.495	0.107	0.306	1.382	0.013	0.226	NaN	NaN	NaN	1.303	0.842	0.659	1.296	0.65	0.677	1.286	0.521	0.605	1.297	0.404	0.595	1.311	0.239	0.622	1.32	0.082	0.534
1388	6.94	1.436	0.922	0.501	1.302	0.882	0.313	1.379	0.825	0.289	1.347	0.662	0.243	1.36	0.516	0.285	1.394	0.423	0.28	1.467	0.281	0.241	1.495	0.107	0.307	1.382	0.013	0.226	NaN	NaN	NaN	1.302	0.842	0.659	1.295	0.65	0.677	1.286	0.521	0.605	1.297	0.404	0.595	1.311	0.239	0.622	1.32	0.082	0.534
1389	6.945	1.436	0.922	0.502	1.301	0.883	0.313	1.379	0.825	0.29	1.347	0.662	0.243	1.36	0.516	0.285	1.394	0.423	0.28	1.468	0.281	0.242	1.494	0.107	0.308	1.382	0.013	0.227	NaN	NaN	NaN	1.302	0.842	0.66	1.295	0.65	0.677	1.286	0.521	0.606	1.297	0.404	0.595	1.311	0.239	0.622	1.32	0.082	0.534
1390	6.95	1.435	0.922	0.502	1.301	0.883	0.314	1.379	0.825	0.29	1.347	0.663	0.244	1.359	0.516	0.286	1.394	0.423	0.281	1.467	0.281	0.243	1.493	0.107	0.31	1.381	0.013	0.227	NaN	NaN	NaN	1.301	0.842	0.66	1.294	0.65	0.677	1.286	0.521	0.606	1.297	0.404	0.596	1.311	0.239	0.622	1.32	0.082	0.534
1391	6.955	1.435	0.921	0.503	1.301	0.883	0.315	1.379	0.826	0.291	1.347	0.663	0.244	1.359	0.516	0.286	1.393	0.423	0.281	1.467	0.281	0.244	1.492	0.107	0.311	1.381	0.014	0.228	NaN	NaN	NaN	1.3	0.842	0.661	1.294	0.65	0.678	1.286	0.521	0.606	1.297	0.404	0.596	1.312	0.239	0.622	1.32	0.082	0.534
1392	6.96	1.434	0.922	0.504	1.301	0.883	0.316	1.379	0.826	0.291	1.347	0.664	0.244	1.358	0.516	0.286	1.393	0.423	0.282	1.466	0.281	0.245	1.491	0.107	0.312	1.38	0.014	0.228	NaN	NaN	NaN	1.3	0.841	0.661	1.293	0.649	0.678	1.286	0.521	0.607	1.297	0.404	0.596	1.312	0.239	0.623	1.32	0.082	0.534
1393	6.965	1.434	0.922	0.505	1.301	0.883	0.316	1.379	0.826	0.292	1.347	0.664	0.245	1.358	0.516	0.287	1.392	0.423	0.282	1.465	0.281	0.246	1.49	0.107	0.312	1.379	0.014	0.228	NaN	NaN	NaN	1.299	0.841	0.661	1.293	0.649	0.678	1.285	0.521	0.607	1.297	0.404	0.596	1.312	0.239	0.623	1.32	0.082	0.534
1394	6.97	1.434	0.922	0.506	1.301	0.883	0.316	1.379	0.826	0.292	1.347	0.664	0.245	1.357	0.517	0.288	1.392	0.423	0.283	1.465	0.281	0.246	1.488	0.107	0.313	1.378	0.014	0.229	NaN	NaN	NaN	1.299	0.841	0.662	1.293	0.649	0.678	1.285	0.521	0.607	1.297	0.404	0.596	1.312	0.239	0.623	1.32	0.082	0.534
1395	6.975	1.434	0.922	0.506	1.301	0.884	0.316	1.38	0.827	0.293	1.347	0.665	0.245	1.357	0.517	0.288	1.391	0.423	0.283	1.464	0.281	0.247	1.486	0.106	0.313	1.377	0.015	0.229	NaN	NaN	NaN	1.298	0.841	0.662	1.292	0.649	0.679	1.285	0.521	0.607	1.297	0.404	0.597	1.312	0.239	0.623	1.32	0.082	0.534
1396	6.98	1.433	0.922	0.507	1.302	0.884	0.317	1.38	0.827	0.293	1.347	0.665	0.245	1.357	0.517	0.288	1.39	0.424	0.284	1.463	0.281	0.247	1.484	0.106	0.314	1.375	0.015	0.229	NaN	NaN	NaN	1.297	0.841	0.663	1.292	0.649	0.679	1.285	0.521	0.608	1.297	0.404	0.597	1.312	0.239	0.624	1.321	0.082	0.535
1397	6.985	1.433	0.922	0.508	1.302	0.884	0.317	1.38	0.827	0.294	1.347	0.665	0.246	1.356	0.517	0.289	1.39	0.424	0.284	1.462	0.281	0.248	1.482	0.106	0.315	1.373	0.015	0.229	NaN	NaN	NaN	1.296	0.841	0.663	1.292	0.649	0.679	1.285	0.521	0.608	1.297	0.404	0.597	1.313	0.239	0.624	1.321	0.082	0.535
1398	6.99	1.433	0.922	0.508	1.302	0.884	0.317	1.38	0.827	0.294	1.347	0.665	0.246	1.356	0.517	0.289	1.389	0.424	0.284	1.461	0.281	0.248	1.48	0.106	0.315	1.37	0.015	0.229	NaN	NaN	NaN	1.296	0.841	0.663	1.291	0.649	0.679	1.284	0.521	0.608	1.297	0.404	0.597	1.313	0.239	0.624	1.321	0.082	0.535
1399	6.995	1.433	0.923	0.509	1.302	0.884	0.317	1.38	0.828	0.295	1.347	0.665	0.247	1.355	0.518	0.289	1.388	0.424	0.285	1.46	0.281	0.249	1.478	0.105	0.315	1.368	0.015	0.229	NaN	NaN	NaN	1.295	0.841	0.663	1.291	0.649	0.68	1.284	0.521	0.608	1.297	0.404	0.598	1.313	0.239	0.624	1.321	0.082	0.535
1400	7	1.432	0.923	0.51	1.303	0.885	0.317	1.381	0.828	0.295	1.347	0.666	0.247	1.355	0.518	0.288	1.387	0.424	0.285	1.459	0.28	0.249	1.476	0.105	0.315	1.365	0.015	0.229	NaN	NaN	NaN	1.295	0.841	0.663	1.291	0.649	0.68	1.283	0.521	0.608	1.297	0.404	0.598	1.314	0.239	0.624	1.321	0.082	0.536
1401	7.005	1.432	0.923	0.51	1.303	0.885	0.318	1.381	0.828	0.296	1.346	0.666	0.247	1.355	0.518	0.289	1.386	0.424	0.285	1.457	0.28	0.249	1.473	0.104	0.315	1.362	0.015	0.23	NaN	NaN	NaN	1.294	0.841	0.663	1.291	0.65	0.68	1.283	0.521	0.608	1.297	0.404	0.598	1.314	0.238	0.624	1.322	0.082	0.536
1402	7.01	1.431	0.923	0.511	1.303	0.885	0.318	1.381	0.828	0.296	1.346	0.666	0.248	1.355	0.518	0.289	1.385	0.424	0.285	1.455	0.28	0.25	1.471	0.104	0.315	1.358	0.014	0.23	NaN	NaN	NaN	1.293	0.841	0.664	1.291	0.65	0.68	1.283	0.521	0.608	1.297	0.404	0.598	1.314	0.238	0.625	1.322	0.082	0.536
1403	7.015	1.431	0.923	0.512	1.303	0.886	0.318	1.381	0.829	0.297	1.346	0.666	0.248	1.354	0.519	0.289	1.384	0.424	0.286	1.453	0.279	0.25	1.468	0.103	0.314	1.355	0.014	0.23	NaN	NaN	NaN	1.293	0.84	0.664	1.29	0.65	0.681	1.283	0.521	0.609	1.297	0.404	0.598	1.314	0.238	0.625	1.322	0.082	0.536
1404	7.02	1.431	0.923	0.512	1.304	0.886	0.318	1.381	0.829	0.297	1.346	0.666	0.248	1.354	0.519	0.289	1.383	0.424	0.286	1.451	0.279	0.25	1.465	0.103	0.314	1.351	0.014	0.23	NaN	NaN	NaN	1.293	0.84	0.664	1.29	0.649	0.681	1.282	0.521	0.609	1.297	0.404	0.599	1.314	0.238	0.625	1.322	0.082	0.536
1405	7.025	1.431	0.923	0.513	1.304	0.887	0.318	1.381	0.829	0.297	1.346	0.666	0.249	1.352	0.519	0.29	1.381	0.424	0.286	1.449	0.279	0.249	1.462	0.102	0.314	1.347	0.014	0.23	NaN	NaN	NaN	1.292	0.84	0.664	1.289	0.649	0.681	1.282	0.521	0.609	1.297	0.404	0.599	1.314	0.238	0.625	1.322	0.082	0.536
1406	7.03	1.43	0.923	0.514	1.304	0.887	0.319	1.382	0.829	0.298	1.345	0.666	0.249	1.351	0.519	0.29	1.38	0.424	0.286	1.447	0.279	0.249	1.459	0.101	0.313	1.343	0.014	0.23	NaN	NaN	NaN	1.291	0.84	0.665	1.289	0.649	0.682	1.282	0.521	0.609	1.297	0.404	0.599	1.314	0.238	0.625	1.322	0.082	0.536
1407	7.035	1.43	0.923	0.514	1.304	0.887	0.319	1.382	0.829	0.298	1.345	0.667	0.25	1.35	0.519	0.29	1.378	0.424	0.286	1.444	0.279	0.248	1.455	0.101	0.312	1.338	0.013	0.23	NaN	NaN	NaN	1.29	0.84	0.665	1.288	0.649	0.682	1.282	0.521	0.609	1.297	0.404	0.599	1.314	0.238	0.625	1.322	0.082	0.536
1408	7.04	1.43	0.923	0.515	1.305	0.887	0.319	1.382	0.829	0.299	1.344	0.667	0.25	1.349	0.519	0.29	1.377	0.424	0.286	1.442	0.278	0.248	1.452	0.1	0.312	1.334	0.013	0.23	NaN	NaN	NaN	1.289	0.84	0.665	1.288	0.649	0.682	1.282	0.521	0.609	1.297	0.404	0.599	1.315	0.238	0.625	1.322	0.083	0.536
1409	7.045	1.429	0.923	0.516	1.305	0.887	0.32	1.382	0.829	0.299	1.344	0.667	0.25	1.347	0.519	0.29	1.375	0.424	0.286	1.439	0.278	0.247	1.448	0.1	0.311	1.329	0.013	0.231	NaN	NaN	NaN	1.289	0.84	0.666	1.287	0.649	0.682	1.282	0.521	0.609	1.297	0.404	0.6	1.315	0.238	0.625	1.322	0.083	0.536
1410	7.05	1.429	0.922	0.516	1.305	0.887	0.321	1.383	0.83	0.3	1.343	0.667	0.25	1.346	0.519	0.29	1.373	0.424	0.285	1.436	0.277	0.246	1.444	0.099	0.31	1.324	0.012	0.231	NaN	NaN	NaN	1.288	0.84	0.666	1.287	0.649	0.682	1.282	0.521	0.609	1.297	0.404	0.6	1.315	0.238	0.625	1.322	0.083	0.536
1411	7.055	1.429	0.922	0.517	1.305	0.887	0.321	1.383	0.83	0.3	1.343	0.667	0.25	1.345	0.519	0.29	1.371	0.424	0.285	1.433	0.277	0.246	1.441	0.099	0.309	1.319	0.012	0.231	NaN	NaN	NaN	1.288	0.84	0.666	1.287	0.649	0.682	1.282	0.521	0.61	1.297	0.404	0.6	1.316	0.238	0.626	1.322	0.083	0.536
1412	7.06	1.428	0.922	0.518	1.305	0.887	0.321	1.382	0.83	0.3	1.342	0.668	0.25	1.344	0.519	0.291	1.369	0.425	0.285	1.43	0.277	0.245	1.437	0.098	0.308	1.314	0.012	0.231	NaN	NaN	NaN	1.287	0.84	0.666	1.287	0.649	0.682	1.282	0.521	0.61	1.297	0.404	0.6	1.316	0.238	0.626	1.322	0.083	0.536
1413	7.065	1.428	0.922	0.518	1.305	0.887	0.321	1.382	0.83	0.301	1.341	0.668	0.25	1.342	0.52	0.291	1.367	0.425	0.285	1.427	0.276	0.244	1.433	0.098	0.307	1.309	0.013	0.231	NaN	NaN	NaN	1.287	0.84	0.667	1.287	0.649	0.683	1.281	0.521	0.61	1.297	0.404	0.6	1.316	0.238	0.626	1.322	0.083	0.536
1414	7.07	1.428	0.923	0.519	1.305	0.887	0.321	1.382	0.83	0.301	1.341	0.668	0.25	1.341	0.52	0.29	1.365	0.425	0.285	1.424	0.276	0.244	1.429	0.097	0.306	1.304	0.013	0.231	NaN	NaN	NaN	1.286	0.84	0.667	1.287	0.649	0.683	1.281	0.521	0.611	1.296	0.404	0.6	1.317	0.238	0.626	1.322	0.083	0.536
1415	7.075	1.428	0.923	0.519	1.305	0.887	0.322	1.383	0.83	0.301	1.34	0.668	0.251	1.339	0.52	0.291	1.363	0.425	0.284	1.42	0.276	0.243	1.425	0.097	0.305	1.298	0.013	0.231	NaN	NaN	NaN	1.285	0.839	0.667	1.286	0.649	0.683	1.281	0.52	0.611	1.296	0.404	0.6	1.317	0.238	0.626	1.322	0.083	0.536
1416	7.08	1.428	0.923	0.519	1.305	0.888	0.322	1.383	0.83	0.301	1.339	0.668	0.251	1.337	0.52	0.291	1.36	0.425	0.284	1.418	0.276	0.242	1.421	0.096	0.304	1.293	0.013	0.231	NaN	NaN	NaN	1.285	0.839	0.667	1.286	0.649	0.683	1.28	0.52	0.611	1.296	0.404	0.6	1.318	0.238	0.627	1.322	0.083	0.537
1417	7.085	1.428	0.923	0.52	1.305	0.888	0.322	1.383	0.831	0.302	1.337	0.668	0.251	1.336	0.521	0.29	1.358	0.425	0.284	1.414	0.276	0.241	1.416	0.096	0.303	1.288	0.013	0.231	NaN	NaN	NaN	1.284	0.839	0.667	1.285	0.649	0.683	1.28	0.52	0.612	1.296	0.404	0.601	1.318	0.238	0.627	1.322	0.083	0.537
1418	7.09	1.427	0.923	0.521	1.305	0.888	0.322	1.383	0.831	0.302	1.335	0.669	0.251	1.334	0.521	0.29	1.356	0.425	0.283	1.411	0.276	0.241	1.412	0.095	0.302	1.282	0.013	0.23	NaN	NaN	NaN	1.284	0.839	0.667	1.285	0.649	0.684	1.279	0.52	0.612	1.296	0.404	0.601	1.318	0.238	0.627	1.322	0.083	0.537
1419	7.095	1.427	0.922	0.521	1.305	0.888	0.322	1.383	0.831	0.302	1.334	0.669	0.251	1.331	0.521	0.29	1.353	0.425	0.283	1.408	0.276	0.24	1.408	0.095	0.301	1.277	0.013	0.23	NaN	NaN	NaN	1.284	0.839	0.667	1.285	0.649	0.684	1.279	0.52	0.612	1.295	0.404	0.601	1.318	0.238	0.627	1.322	0.083	0.537
1420	7.1	1.427	0.922	0.521	1.305	0.889	0.322	1.382	0.831	0.303	1.332	0.669	0.251	1.33	0.521	0.29	1.351	0.425	0.282	1.404	0.276	0.239	1.404	0.095	0.3	1.272	0.013	0.23	NaN	NaN	NaN	1.284	0.839	0.668	1.284	0.649	0.684	1.279	0.52	0.612	1.295	0.404	0.601	1.319	0.238	0.627	1.322	0.083	0.537
1421	7.105	1.427	0.922	0.521	1.305	0.889	0.323	1.382	0.831	0.303	1.33	0.669	0.251	1.328	0.521	0.29	1.348	0.425	0.282	1.4	0.276	0.238	1.399	0.095	0.299	1.267	0.014	0.23	NaN	NaN	NaN	1.283	0.839	0.668	1.284	0.649	0.684	1.279	0.52	0.612	1.295	0.404	0.601	1.319	0.238	0.627	1.322	0.083	0.537
1422	7.11	1.427	0.922	0.521	1.305	0.889	0.323	1.382	0.831	0.303	1.329	0.669	0.251	1.325	0.521	0.29	1.346	0.426	0.282	1.397	0.275	0.238	1.395	0.094	0.298	1.261	0.014	0.23	NaN	NaN	NaN	1.283	0.839	0.668	1.284	0.649	0.684	1.279	0.52	0.612	1.295	0.404	0.601	1.319	0.239	0.627	1.322	0.083	0.537
1423	7.115	1.427	0.922	0.522	1.305	0.889	0.323	1.382	0.831	0.303	1.328	0.669	0.251	1.322	0.522	0.29	1.343	0.426	0.281	1.394	0.276	0.237	1.391	0.094	0.297	1.256	0.015	0.229	NaN	NaN	NaN	1.283	0.839	0.668	1.284	0.649	0.684	1.279	0.52	0.612	1.295	0.404	0.601	1.32	0.239	0.627	1.322	0.083	0.537
1424	7.12	1.426	0.922	0.522	1.305	0.889	0.323	1.382	0.831	0.303	1.326	0.67	0.251	1.32	0.522	0.289	1.34	0.426	0.281	1.39	0.276	0.236	1.386	0.094	0.296	1.251	0.015	0.229	NaN	NaN	NaN	1.283	0.839	0.668	1.284	0.649	0.685	1.279	0.52	0.612	1.295	0.404	0.601	1.32	0.239	0.627	1.322	0.083	0.537
1425	7.125	1.426	0.922	0.522	1.305	0.89	0.323	1.381	0.831	0.303	1.324	0.67	0.251	1.318	0.522	0.289	1.338	0.427	0.28	1.387	0.276	0.235	1.382	0.094	0.295	1.246	0.016	0.229	NaN	NaN	NaN	1.283	0.839	0.668	1.284	0.649	0.685	1.279	0.52	0.612	1.295	0.404	0.601	1.32	0.239	0.627	1.322	0.083	0.537
1426	7.13	1.426	0.922	0.523	1.305	0.89	0.323	1.381	0.831	0.304	1.323	0.671	0.25	1.316	0.523	0.288	1.335	0.427	0.28	1.383	0.276	0.234	1.377	0.094	0.294	1.24	0.016	0.228	NaN	NaN	NaN	1.283	0.839	0.669	1.284	0.649	0.685	1.279	0.52	0.612	1.295	0.404	0.601	1.32	0.239	0.627	1.322	0.083	0.537
1427	7.135	1.426	0.922	0.523	1.305	0.89	0.323	1.381	0.831	0.304	1.321	0.671	0.25	1.314	0.523	0.288	1.332	0.427	0.279	1.38	0.276	0.233	1.373	0.094	0.293	1.235	0.017	0.227	NaN	NaN	NaN	1.284	0.84	0.669	1.284	0.649	0.685	1.279	0.52	0.612	1.295	0.404	0.601	1.32	0.239	0.627	1.322	0.083	0.537
1428	7.14	1.425	0.922	0.523	1.305	0.89	0.323	1.381	0.832	0.304	1.319	0.671	0.25	1.312	0.524	0.288	1.329	0.427	0.279	1.376	0.276	0.232	1.369	0.094	0.292	1.23	0.018	0.226	NaN	NaN	NaN	1.284	0.84	0.669	1.284	0.649	0.685	1.279	0.52	0.612	1.295	0.404	0.601	1.321	0.239	0.627	1.322	0.083	0.537
1429	7.145	1.425	0.922	0.524	1.305	0.891	0.323	1.38	0.832	0.304	1.318	0.672	0.25	1.309	0.524	0.287	1.327	0.428	0.278	1.372	0.276	0.232	1.364	0.094	0.291	1.225	0.019	0.226	NaN	NaN	NaN	1.284	0.839	0.67	1.284	0.649	0.685	1.279	0.52	0.612	1.296	0.404	0.601	1.321	0.239	0.627	1.322	0.083	0.537
1430	7.15	1.425	0.922	0.524	1.305	0.891	0.323	1.38	0.832	0.304	1.316	0.672	0.25	1.306	0.524	0.287	1.324	0.428	0.277	1.369	0.277	0.231	1.36	0.095	0.29	1.22	0.02	0.225	NaN	NaN	NaN	1.284	0.839	0.67	1.284	0.649	0.685	1.278	0.519	0.612	1.296	0.404	0.601	1.322	0.239	0.627	1.322	0.083	0.537
1431	7.155	1.425	0.922	0.524	1.305	0.891	0.324	1.38	0.832	0.304	1.315	0.672	0.25	1.304	0.524	0.287	1.321	0.428	0.277	1.365	0.277	0.23	1.356	0.095	0.289	1.216	0.021	0.224	NaN	NaN	NaN	1.284	0.839	0.67	1.284	0.649	0.685	1.278	0.519	0.612	1.296	0.404	0.601	1.322	0.24	0.627	1.322	0.083	0.537
1432	7.16	1.424	0.922	0.524	1.304	0.891	0.324	1.379	0.832	0.304	1.313	0.673	0.25	1.301	0.524	0.287	1.318	0.429	0.276	1.362	0.277	0.229	1.352	0.095	0.288	1.211	0.021	0.223	NaN	NaN	NaN	1.283	0.839	0.67	1.285	0.649	0.685	1.278	0.519	0.612	1.296	0.404	0.601	1.322	0.24	0.627	1.322	0.083	0.537
1433	7.165	1.424	0.922	0.524	1.304	0.891	0.324	1.379	0.832	0.304	1.311	0.673	0.25	1.299	0.525	0.286	1.315	0.429	0.275	1.358	0.278	0.228	1.347	0.095	0.287	1.206	0.022	0.222	NaN	NaN	NaN	1.283	0.839	0.67	1.285	0.649	0.685	1.278	0.519	0.612	1.296	0.404	0.601	1.323	0.24	0.627	1.322	0.083	0.537
1434	7.17	1.424	0.922	0.524	1.303	0.891	0.324	1.379	0.833	0.304	1.309	0.673	0.249	1.297	0.526	0.286	1.312	0.43	0.274	1.355	0.278	0.227	1.343	0.096	0.285	1.202	0.023	0.221	NaN	NaN	NaN	1.283	0.839	0.67	1.285	0.649	0.685	1.278	0.519	0.612	1.296	0.404	0.601	1.323	0.24	0.627	1.322	0.083	0.537
1435	7.175	1.424	0.922	0.525	1.303	0.891	0.325	1.378	0.833	0.304	1.308	0.674	0.249	1.294	0.526	0.285	1.309	0.43	0.274	1.351	0.279	0.226	1.339	0.096	0.284	1.197	0.024	0.221	NaN	NaN	NaN	1.283	0.839	0.67	1.285	0.649	0.685	1.278	0.519	0.612	1.296	0.404	0.601	1.323	0.24	0.627	1.322	0.083	0.537
1436	7.18	1.424	0.922	0.525	1.303	0.892	0.325	1.378	0.833	0.304	1.306	0.674	0.249	1.292	0.527	0.284	1.307	0.431	0.273	1.348	0.279	0.225	1.335	0.096	0.283	1.192	0.025	0.22	NaN	NaN	NaN	1.282	0.839	0.67	1.285	0.649	0.685	1.278	0.519	0.612	1.297	0.404	0.601	1.323	0.24	0.627	1.322	0.083	0.537
1437	7.185	1.424	0.922	0.525	1.302	0.892	0.325	1.377	0.833	0.304	1.305	0.675	0.249	1.29	0.528	0.283	1.304	0.431	0.272	1.344	0.279	0.224	1.331	0.097	0.282	1.188	0.026	0.219	NaN	NaN	NaN	1.282	0.839	0.67	1.285	0.649	0.685	1.278	0.519	0.612	1.297	0.404	0.601	1.324	0.24	0.627	1.322	0.083	0.537
1438	7.19	1.424	0.922	0.525	1.302	0.892	0.325	1.377	0.833	0.304	1.304	0.676	0.249	1.288	0.529	0.283	1.301	0.432	0.272	1.341	0.28	0.223	1.326	0.097	0.28	1.183	0.027	0.218	NaN	NaN	NaN	1.282	0.839	0.67	1.285	0.649	0.685	1.278	0.519	0.612	1.297	0.404	0.601	1.324	0.24	0.626	1.322	0.083	0.537
1439	7.195	1.424	0.921	0.525	1.302	0.892	0.325	1.376	0.833	0.304	1.302	0.676	0.248	1.286	0.529	0.282	1.299	0.432	0.271	1.338	0.28	0.222	1.322	0.097	0.279	1.178	0.028	0.217	NaN	NaN	NaN	1.282	0.839	0.67	1.285	0.649	0.685	1.278	0.519	0.612	1.297	0.404	0.601	1.324	0.24	0.626	1.322	0.083	0.537
1440	7.2	1.424	0.921	0.525	1.302	0.892	0.325	1.376	0.834	0.304	1.301	0.677	0.248	1.283	0.529	0.282	1.296	0.433	0.27	1.334	0.281	0.221	1.318	0.098	0.278	1.173	0.029	0.216	NaN	NaN	NaN	1.282	0.839	0.67	1.284	0.649	0.685	1.278	0.519	0.612	1.297	0.404	0.601	1.324	0.24	0.626	1.322	0.083	0.537
1441	7.205	1.423	0.921	0.525	1.301	0.893	0.325	1.375	0.834	0.304	1.299	0.677	0.247	1.281	0.53	0.281	1.293	0.433	0.269	1.331	0.281	0.22	1.314	0.098	0.276	1.168	0.031	0.215	NaN	NaN	NaN	1.282	0.839	0.67	1.284	0.649	0.685	1.278	0.519	0.612	1.297	0.404	0.601	1.324	0.24	0.626	1.322	0.083	0.537
1442	7.21	1.423	0.921	0.524	1.301	0.893	0.325	1.374	0.834	0.303	1.298	0.678	0.247	1.279	0.53	0.281	1.291	0.434	0.269	1.327	0.281	0.219	1.31	0.098	0.275	1.164	0.032	0.214	NaN	NaN	NaN	1.282	0.839	0.67	1.284	0.649	0.685	1.278	0.519	0.612	1.297	0.404	0.601	1.324	0.24	0.626	1.322	0.083	0.537
1443	7.215	1.423	0.921	0.524	1.3	0.893	0.326	1.373	0.834	0.303	1.297	0.678	0.247	1.277	0.531	0.281	1.288	0.434	0.268	1.323	0.282	0.218	1.305	0.099	0.273	1.159	0.032	0.213	NaN	NaN	NaN	1.281	0.839	0.67	1.284	0.649	0.685	1.278	0.519	0.612	1.297	0.404	0.601	1.324	0.24	0.626	1.322	0.083	0.537
1444	7.22	1.423	0.921	0.524	1.3	0.893	0.326	1.373	0.833	0.303	1.295	0.679	0.247	1.275	0.531	0.28	1.285	0.435	0.267	1.32	0.282	0.216	1.302	0.1	0.272	1.154	0.034	0.212	NaN	NaN	NaN	1.281	0.839	0.67	1.284	0.649	0.685	1.278	0.519	0.612	1.297	0.404	0.601	1.325	0.24	0.626	1.322	0.083	0.537
1445	7.225	1.422	0.92	0.524	1.299	0.893	0.326	1.372	0.833	0.303	1.294	0.679	0.246	1.273	0.531	0.28	1.283	0.435	0.266	1.317	0.283	0.215	1.297	0.1	0.27	1.149	0.035	0.211	NaN	NaN	NaN	1.281	0.839	0.67	1.284	0.649	0.685	1.278	0.519	0.612	1.296	0.404	0.601	1.325	0.24	0.626	1.322	0.083	0.537
[truncated: 3,070 more rows]
[truncated: 3 more columns]
