# Supplementary material for: Associations between lower-limb muscle activation and knee flexion in post-stroke individuals: A study on the stance-to-swing phases of gait
Source: PLoS One. 2017 Sep 8;12(9):e0183865. doi: 10.1371/journal.pone.0183865 (PMC5590852; doi:10.1371/journal.pone.0183865)
Supplement: S1 Dataset — (ZIP) [file pone.0183865.s001.zip › S1_Dataset/Patient group/8/2/emg.csv]

Frame	Time	EMG Signal 1	EMG Signal 2	EMG Signal 3	EMG Signal 4	EMG Signal 5	EMG Signal 6	EMG Signal 7	EMG Signal 8
0	0	61.888	43.877	42.556	55.772	7.018	18.705	36.405	37.134
1	0.001	57.699	57.861	24.444	66.662	2.832	31.276	26.418	44.158
2	0.002	51.772	70.511	43.502	53.185	8.902	31.452	17.211	41.113
3	0.003	41.985	70.219	38.765	49.203	14.397	24.452	27.165	42.717
4	0.004	40.522	55.799	39.263	37.668	19.324	30.596	31.88	41.812
5	0.005	39.072	48.931	34.928	19.958	31.415	30.161	32.146	37.043
6	0.006	34.158	56.773	39.326	24.513	28.225	34.776	46.344	43.13
7	0.007	40.682	58.235	43.16	32.367	37.827	29.537	34.05	33.949
8	0.008	37.155	45.223	49.913	35.788	32.167	20.445	22.719	33.106
9	0.009	37.906	33.045	40.044	35.578	29.636	21.616	5.214	32.089
10	0.01	36.56	13.921	36.785	32.474	19.951	27.828	5.713	31.103
11	0.011	36.799	14.164	28.516	21.851	6.79	27.09	-1.708	27.429
12	0.012	23.903	18.523	23.183	19	10.073	10.691	-8.531	18.365
13	0.013	23.049	14.583	18.27	18.301	15.86	-22.9	-5.472	23.455
14	0.014	22.048	3.897	13.595	15.699	13.341	-20.077	0.138	21.03
15	0.015	16.45	0.395	11.089	27.261	13.165	-17.638	-0.225	17.094
16	0.016	9.149	17.258	11.717	27.635	4.488	-15.564	-2.874	20.354
17	0.017	11.962	7.832	10.644	38.303	6.081	-13.867	-1.226	10.096
18	0.018	2.048	12.98	13.677	35.269	9.067	-12.344	6.251	26.583
19	0.019	9.799	13.363	11.514	23.772	15.203	5.854	-13.148	17.564
20	0.02	9.09	29.069	15.779	10.57	14.996	11.894	-17.019	13.81
21	0.021	15.597	6.337	16.614	10.761	16.369	8.1	-2.095	14.547
22	0.022	14.81	13.082	14.588	5.19	7.898	8.795	2.998	-11.958
23	0.023	12.139	29.372	3.121	5.099	7.786	13.21	19.139	-9.97
24	0.024	9.717	39.518	3.117	21.878	9.255	6.647	24.878	4.456
25	0.025	7.356	23.193	8.212	28.254	12.305	3.803	30.071	-5.075
26	0.026	5.253	8.289	3.493	15.51	10.741	6.809	19.221	-3.717
27	0.027	4.371	5.241	5.404	-8.996	11.717	25.141	23.305	-7.151
28	0.028	1.241	-0.645	5.252	-25.717	4.205	15.658	14.262	-1.83
29	0.029	1.289	5.336	1.667	-35.023	5.829	17.065	17.447	-16.397
30	0.03	7.395	13.098	4.716	-38.471	-0.616	18.316	10.029	-15.627
31	0.031	0.972	3.662	-2.832	-27.739	0.536	10.902	-1.783	-2.224
32	0.032	-3.057	-9.19	-1.229	-34.958	-3.515	7.981	-18.593	6.581
33	0.033	-1.614	-11.71	-9.433	-41.55	-5.995	12.272	-30.144	4.019
34	0.034	-3.404	-19.782	-7.336	-37.053	-7.088	6.745	-25.222	-7.794
35	0.035	6.469	-21.8	-5.592	-23.414	-7.375	1.657	-20.838	-12.783
36	0.036	0.92	-6.928	-7.097	-10.501	-3.181	12.681	-13.683	-4.563
37	0.037	-1.282	-5.541	-8.357	-5.857	-5.723	16.583	4.356	12.794
38	0.038	-10.979	-15.889	-7.039	-4.836	-8.012	17.214	1.133	14.715
39	0.039	-15.188	-7.812	-16.502	-1.07	-8.852	12.85	12.092	25.787
40	0.04	-6.169	-25.792	-20.693	-7.917	-4.793	11.042	9.372	-6.651
41	0.041	-0.381	-23.958	-22.322	-4.845	-6.88	-3.49	26.248	-20.657
42	0.042	-11.756	-43.543	-15.384	-4.246	-4.678	-21.464	18.769	-25.141
43	0.043	-19.398	-46.452	-16.721	6.263	-8.24	-43.072	7.65	-21.843
44	0.044	-20.99	-35.199	-14.532	10.221	-11.385	-29.412	-14.063	-18.882
45	0.045	-15.364	-24.889	-18.885	8.791	-10.451	-12.025	-34.205	-16.061
46	0.046	-20.92	-11.634	-11.199	0.249	-10.26	-19.354	-27.014	-7.967
47	0.047	-20.231	-20.579	-6.189	-0.906	-11.194	-17.531	-15.733	-10.692
48	0.048	-21.238	-9.719	-3.461	-3.953	-10.551	-27.473	-5.383	-8.567
49	0.049	-14.083	-19.891	2.393	1.936	-14.899	-15.518	7.89	-2.334
50	0.05	-15.204	-2.932	-1.782	-7.05	-14.399	-23.644	16.352	-31.472
51	0.051	-15.995	-14.478	-9.714	-17.862	-11.898	-16.571	1.871	-19.095
52	0.052	-18.331	-25.046	-12.814	-19.183	-13.268	-4.809	-4.091	-15.419
53	0.053	-11.776	-11.443	-11.821	-4.839	-19.067	6.198	4.482	-12.14
54	0.054	-12.585	-2.689	-7.544	-10.628	-13.434	4.825	-0.285	-9.052
55	0.055	-14.933	8.419	-14.874	-5.401	-12.832	-9.496	0.967	-11.77
56	0.056	-15.532	15.665	-13.881	-0.756	-17.445	-15.267	-13.445	-14.294
57	0.057	-8.18	-3.82	-9.587	-2.095	-26.317	-20.409	-3.82	-11.97
58	0.058	-5.272	-29.278	-10.321	-21.6	-35.164	-12.367	-12.578	-9.847
59	0.059	-9.517	-19.146	-13.766	-7.437	-21.936	-7.984	-7.974	-15.667
60	0.06	-15.112	-3.467	-9.101	-9.921	-9.678	-8.997	-9.393	-10.462
61	0.061	-7.163	-17.603	-11.995	-12.217	11.094	-5.35	-10.614	-12.026
62	0.062	-14.503	-4.847	-12.38	-5.813	30.89	-14.853	-7.174	-7.793
63	0.063	-19.327	2.109	-19.735	-7.735	28.443	-18.357	-19.034	-8.986
64	0.064	-21.815	12.752	-20.699	-9.459	21.561	-0.197	-20.61	-12.497
65	0.065	-16.169	6.942	-17.796	-10.983	23.775	2.514	-27.784	-11.546
66	0.066	-18.08	12.199	-17.021	-9.608	25.787	14.331	-34.196	-4.784
67	0.067	-14.772	-2.082	-14.693	-10.76	9.972	16.688	-25.902	-5.568
68	0.068	-16.483	-23.329	-3.846	-19.072	-13.396	11.133	-18.59	-6.346
69	0.069	-17.815	-9.194	-2.281	-13.848	-22.645	6.182	-27.535	-5.755
70	0.07	-16.43	-26.993	-9.428	-10.963	-19.903	1.839	-16.752	-5.183
71	0.071	-19.298	-29.289	-5.731	-10.218	-12.329	-2.126	-18.178	-8.107
72	0.072	-13.26	-31.403	-2.235	-22.427	-14.623	-8.224	-3.9	-7.733
73	0.073	-10.707	-21.676	-1.253	-10.257	-12.503	-18.77	-13.618	-14.148
74	0.074	-11.448	-9.42	-15.96	-11.817	-10.567	-17.119	-11.904	-8.163
75	0.075	-14.9	-17.294	-18.078	-4.64	-5.328	-17.983	2.387	-12.238
76	0.076	-12.928	-10.067	-16.133	-3.458	2.626	-11.7	4.291	-11.665
77	0.077	-21.789	-16.408	-24.829	-2.287	6.91	-18.781	5.988	-9.734
78	0.078	-33.553	-17.549	-20.17	-14.106	0.548	-21.406	4.386	-7.995
79	0.079	-25.578	-1.474	-18.802	-15.681	-17.431	-13.21	0.077	-8.387
80	0.08	-12.57	19.647	-12.403	-17.07	-24.962	-9.864	-14.309	-12.85
81	0.081	-17.742	5.548	-13.546	-15.933	-8.693	-6.711	-8.563	-12.275
82	0.082	-9.759	-12.235	-20.894	-12.459	1.959	-10.741	-3.405	-13.615
83	0.083	-5.461	-14.506	-11.988	-19.826	3.905	-12.845	7.537	-6.243
84	0.084	0.966	-12.321	1.169	-16.935	5.654	-16.105	3.178	-9.319
85	0.085	-0.148	-10.358	6.398	-16.154	7.224	-15.317	-16.447	-12.223
86	0.086	-1.075	-15.565	1.757	-20.182	2.991	-6.223	-19.222	-7.965
87	0.087	1.838	-26.568	-11.203	-23.616	-16.531	13.52	-6.512	-8.729
88	0.088	-9.578	-13.55	-16.424	-13.501	-59.085	16.425	-18.168	-18.18
89	0.089	-17.518	-25.706	-14.876	-3.393	-65.064	14.091	-33.128	-9.245
90	0.09	-18.877	-39.992	-13.518	-9.728	-59.623	7.303	-35.121	-12.706
91	0.091	-22.547	-41.923	-17.193	-10.845	-44.512	5.328	-22.997	-9.623
92	0.092	-21.368	-22.542	-18.35	-9.834	-40.042	3.521	-18.423	-10.609
93	0.093	-18.256	-9.749	-15.237	-3.013	-27.654	-1.587	-25.658	-18.562
94	0.094	-21.15	6.553	-12.317	1.297	-8.897	-9.43	-11.43	-28.254
95	0.095	-15.141	4.53	-11.524	-10.85	-5.627	-19.393	-17.343	-31.944
96	0.096	-17.439	-8.9	-7.446	-9.074	-8.715	-28.189	-8.734	-13.951
97	0.097	-16.842	-28.15	-10.917	-16.981	-5.981	-24.614	-10.344	3.856
98	0.098	-8.117	-40.83	-6.259	-15.614	-13.52	-12.726	-0.326	-7.755
99	0.099	-11.579	-33.774	-7.991	-11.931	2.719	-17.293	0.79	-18.388
100	0.1	-10.588	-40.065	-11.462	-8.439	0.568	-27.272	1.933	-16.448
101	0.101	-13.478	-30.26	-15.902	-11.529	6.333	-36.119	-3.283	-14.734
102	0.102	-7.478	-3.841	-19.967	-14.439	1.057	-32.597	-17.981	-6.819
103	0.103	-3.427	-0.094	-15.126	-13.68	-0.54	-25.178	-11.57	-8.202
104	0.104	-10.01	-37.74	-17.05	-9.617	6.596	-20.282	-17.327	-9.412
105	0.105	-14.265	-42.703	-17.619	-17.563	7.765	-33.379	-19.018	-12.915
106	0.106	-24.908	-10.709	-20.125	-20.664	4.303	-50.757	-33.28	-16.042
107	0.107	-20.648	-31.37	-19.73	-29.573	-9.617	-53.052	-35.146	-15.094
108	0.108	-24.313	-20.129	-13.134	-18.745	-23.175	-50.9	-36.798	-7.191
109	0.109	-23.144	24.574	-8.279	-14.517	-17.987	-45.023	-16.006	-4.115
110	0.11	-17.911	18.579	-2.263	-10.856	-19.564	-32.744	-7.603	-8.967
111	0.111	-15.009	24.006	-4.57	-9.719	-15.322	-24.721	-15.063	-4.72
112	0.112	-21.004	18.951	-6.499	-6.654	-16.482	-20.379	1.274	-5.501
113	0.113	-26.611	5.396	-12.5	-9.577	-19.956	-13.915	-9.264	-4.913
114	0.114	-26.029	1.343	-10.19	-13.839	-16.869	-17.329	-7.209	-14.973
115	0.115	-15.961	-24.96	-9.637	-1.652	-6.064	-3.311	8.8	-19.234
116	0.116	-11.683	-14.9	-11.628	3.568	6.885	-5.178	11.061	-15.56
117	0.117	-15.348	-18.017	-12.244	5.122	12.099	-6.843	24.774	-23.883
118	0.118	-11.846	13.106	-14.77	3.775	16.728	-11.437	26.675	-20.793
119	0.119	-8.731	8.991	-12.445	2.622	20.91	-10.053	18.912	-9.961
120	0.12	-11.621	-2.277	-13.601	-0.85	17.145	6.998	29.133	-2.809
121	0.121	-9.096	-12.408	-7.605	-10.517	8.757	9.329	12.263	-9.203
122	0.122	-9.866	-34.345	-11.864	-9.342	24.736	7.197	10.094	-12.701
123	0.123	-9.279	-31.711	-9.545	-15.341	8.406	5.237	3.892	-15.819
124	0.124	-11.218	-24.242	-16.131	-25.006	-6.573	-0.031	2.127	-5.021
125	0.125	-16.649	-40.548	-10.153	-23.837	-12.468	7.853	-2.945	-12.222
126	0.126	-20.149	-29.952	-15.786	-22.669	-21.272	14.955	-7.42	-11.097
127	0.127	-19.575	-8.698	-15.226	-17.429	-19.796	16.048	-2.986	-12.29
128	0.128	-19.014	-6.006	-13.322	-10.621	-21.203	12.469	-17.114	-4.975
129	0.129	-17.682	-13.566	-15.091	-2.659	-17.574	13.326	-7.256	-7.926
130	0.13	-23.117	-11.275	-16.474	-5.753	-18.796	4.298	-19.26	-8.745
131	0.131	-21.183	-13.419	-12.036	-2.852	-13.63	7.661	-20.628	-14.419
132	0.132	-16.541	-42.508	-7.985	-0.334	-18.502	4.459	-10.355	-10.985
133	0.133	-14.789	-38.531	-8.388	-1.103	-15.997	-4.543	-3.756	-17.059
134	0.134	-20.588	-12.303	-11.68	-7.68	-26.642	-3.496	-14.361	-8.223
135	0.135	-8.382	-2.308	-9.538	-17.359	-25.304	-0.517	-15.485	-11.755
136	0.136	7.497	0.733	-13.198	-16.199	-18.957	-5.477	-8.904	-12.776
137	0.137	5.369	-19.08	-11.833	-15.033	-17.866	-11.607	-12.216	-19.602
138	0.138	-0.438	-11.615	-6.998	-9.786	-16.994	-9.404	-4.686	-22.151
139	0.139	-5.673	-4.746	-15.719	-16.525	-16.125	-19.01	-1.603	-9.997
140	0.14	-10.332	5.779	-14.558	-15.706	-8.283	-7.35	-0.641	-8.278
141	0.141	-17.503	-11.756	-13.585	-14.898	-13.595	-5.944	5.148	-12.954
142	0.142	-23.904	-14.191	-16.475	-19.712	1.066	-13.25	-5.497	-11.622
143	0.143	-20.429	-29.161	-15.691	-17.757	7.433	-7.032	-3.739	-7.973
144	0.144	-19.464	-58.236	-13.365	-13.666	4.938	-5.264	-7.81	-6.843
145	0.145	-24.297	-45.903	-11.437	-11.128	-20.159	-1.949	-21.938	-9.974
146	0.146	-18.295	-19.623	-5.439	-15.573	-30.146	-3.093	-35.301	-10.979
147	0.147	-15.976	-16.381	-4.654	-6.665	-14.412	-2.308	-29.9	-11.771
148	0.148	-19.477	-7.162	-5.228	-7.84	5.355	-10.432	-15.428	-19.122
149	0.149	-13.494	-21.367	-7.149	-9.004	2.831	-13.736	-24.969	-10.229
150	0.15	-7.903	-34.194	-13.711	-16.361	14.415	-1.188	-37.045	-4.239
151	0.151	-1.344	-17.978	-11.182	-11.516	16.524	7.275	-41.586	-1.157
152	0.152	4.635	-3.111	-16.781	-5.49	6.839	-16.771	-45.751	5.617
153	0.153	-4.281	-12.789	-21.612	-7.834	-19.507	-13.719	-46.838	18.786
154	0.154	-12.613	6.556	-18.313	-5.948	-38.305	-29.616	-38.452	-10.241
155	0.155	-15.724	9.031	-20.048	-9.303	-41.591	-27.123	-33.179	-6.165
156	0.156	-16.707	11.311	-15.212	-7.605	-32.292	-24.819	-37.991	-17.378
157	0.157	-20.992	9.184	-18.503	-8.981	-12.548	-27.351	-33.739	-7.301
158	0.158	-16.946	-0.512	-17.927	-7.655	5.242	-59.487	-21.58	-16.585
159	0.159	-21.799	-2.259	-19.274	-8.836	7.558	-64.144	-5.759	-24.896
160	0.16	-18.525	-0.698	-12.863	-5.153	1.166	-60.299	-3.672	-22.362
161	0.161	-17.962	6.459	-8.579	-2.799	-4.637	-49.293	5.939	-24.676
162	0.162	-23.779	-5.346	-2.941	-9.34	-6.368	-46.226	-6.325	-31.056
163	0.163	-21.467	-22.76	-0.987	-24.02	-4.798	-37.134	-17.444	-25.247
164	0.164	-23.413	-25.114	9.089	-21.889	-0.515	-34.615	-21.806	-20.028
165	0.165	-28.064	-18.735	27.879	-19.959	-20.021	-22.037	-7.603	-18.484
166	0.166	-20.318	-9.119	4.668	-25.18	-28.283	-24.534	-27.087	-13.65
167	0.167	-21.273	-14.409	-17.194	-23.631	-35.769	-9.795	-2.06	-12.287
168	0.168	-20.295	-19.11	-19.895	-24.967	-0.69	-4.129	1.093	-13.442
169	0.169	-16.026	-14.882	-22.402	-18.591	4.366	-9.503	10.228	-12.268
170	0.17	-10.394	-8.516	-20.061	-12.615	-9.18	-8.097	18.383	-13.211
171	0.171	-9.803	-9.725	-17.915	-13.605	11.517	-6.858	20.72	-10.269
172	0.172	-7.867	-4.547	-15.964	-8.772	0.265	1.95	4.25	-5.979
173	0.173	-1.294	2.179	-14.208	-8.031	3.526	5.326	6.161	2.963
174	0.174	1.024	-16.24	-12.641	-5.745	12.769	8.316	19.492	4.156
175	0.175	-3.234	-24.172	-13.99	-0.953	15.433	9.168	10.556	-5.491
176	0.176	-12.149	-29.435	-10.308	-9.709	-2.411	15.066	-0.699	-9.141
177	0.177	-8.682	-44.17	-6.822	-25.428	-18.706	23.875	-16.795	-3.115
178	0.178	-13.919	-42.044	-5.847	-23.328	-25.115	24.949	-10.619	2.128
179	0.179	-11.028	-12.982	-4.869	-2.06	-23.192	32.223	-20.53	-4.615
180	0.18	-13.549	-17.008	-12.796	0.637	-21.46	17.436	-22.494	3.343
181	0.181	-17.627	1.801	-13.758	-1.901	-23.018	-1.81	-37.049	-8.445
182	0.182	-22.469	5.15	-14.721	-4.253	-30.179	-14.664	-31.461	8.99
183	0.183	-17.816	2.092	-18.965	-6.407	-31.334	-7.771	-36.904	2.04
184	0.184	-20.706	-17.611	-21.279	-0.62	-13.326	-9.956	-35.552	-17.107
185	0.185	-21.09	-25.088	-21.85	-2.39	4.502	-8.043	-16.971	-14.569
186	0.186	-16.625	-13.399	-21.255	-10.366	20.782	0.68	0.637	-12.229
187	0.187	-16.028	-11.179	-18.347	-23.363	22.935	-3.932	2.794	-27.125
188	0.188	-18.533	10.16	-12.537	-23.203	-2.195	-8.138	-12.266	-25.171
189	0.189	-18.925	12.929	-18.339	-21.488	1.125	-1.677	-25.952	-26.867
190	0.19	-21.067	0.224	-19.113	-16.876	10.449	-17.277	-13.915	-18.876
191	0.191	-16.63	-2.003	-23.947	-9.752	-3.646	-19.295	-15.591	-20.166
192	0.192	-17.227	-21.077	-17.946	-6.116	-16.386	-5.622	-25.773	-13.744
193	0.193	-17.638	-28.534	-7.304	-9.635	-32.614	-14.209	-11.581	-14.891
194	0.194	-23.075	-12.201	2.75	-6.562	-43.24	-18.698	-9.761	-13.893
195	0.195	-13.605	-27.054	-3.644	-5.616	-45.165	-17.166	-11.615	-9.038
196	0.196	-9.944	-28.914	-11.969	-6.41	-25.804	-13.319	-3.78	-8.251
197	0.197	0.881	-20.126	-11.014	2.47	2.473	-2.322	6.194	-13.842
198	0.198	2.225	-15.431	-13.943	-8.386	21.298	19.509	12.522	-13.244
199	0.199	-1.464	-22.565	-18.232	-7.058	38.395	22.753	13.64	-17.885
200	0.2	-4.96	-28.926	-14.192	-13.475	16.583	25.63	8.38	-8.954
201	0.201	-10.189	-18.072	-16.148	-31.502	2.528	13.068	-0.556	-17.831
202	0.202	-13.094	-22.282	-11.515	7	5.126	10.992	-6.562	-16.641
203	0.203	-15.612	-15.839	-7.466	23.446	-1.774	0.589	-3.457	-11.392
204	0.204	-17.946	-12.31	-6.125	28.462	-25.152	-1.08	-2.443	-18.132
205	0.205	-19.893	-9.156	0.252	-3.48	-28.242	-13.016	3.632	-17.348
206	0.206	-15.266	-18.01	-4.001	-24.201	-25.552	-20.682	9.314	-18.104
207	0.207	-17.022	-11.961	0.071	-20.527	-18.023	-16.146	20.225	-7.267
208	0.208	-19.548	-12.887	-7.862	-17.224	-29.625	-4.052	18.726	-5.714
209	0.209	-14.129	-0.098	-17.537	-32.896	-18.969	13.647	14.533	-9.972
210	0.21	-9.299	-1.807	-16.371	-47.016	-20.913	20.9	21.005	-6.306
211	0.211	-12.577	-9.739	-17.515	-44.488	-19.171	23.333	3.092	-2.826
212	0.212	-16.627	-22.743	-14.398	-28.222	-23.806	-1.493	10.716	-3.793
213	0.213	-17.97	-6.902	-13.413	-9.058	-22.432	-4.441	-0.838	2.986
214	0.214	-17.561	-30.372	-15.92	-6.555	-26.09	-7.179	-2.909	-8.423
215	0.215	-17.167	-2.153	-10.303	-8.889	-27.243	-15.149	2.968	-9.956
216	0.216	-20.852	9.054	-8.367	-6.764	-17.568	-27.56	-12.823	-14.195
217	0.217	-20.46	-1.02	-11.687	-24.205	-5.773	-43.469	-14.88	-15.327
218	0.218	-17.552	-4.146	-12.311	-3.12	11.636	-32.476	-16.734	-14.135
219	0.219	-22.001	-18.311	-18.16	-0.414	23.265	-30.214	-25.345	-13.138
220	0.22	-16.579	-5.576	-15.867	-7.954	16.886	-35.132	-20.607	-19.875
221	0.221	-8.646	-12.577	-11.057	-29.034	14.951	-45.86	-16.229	-17.323
222	0.222	-5.554	-23.253	-13.017	-3.466	16.706	-29.71	-22.485	-22.896
223	0.223	-10.401	-21.354	-14.778	-6.733	8.772	-27.305	-33.207	-14.912
224	0.224	-16.407	-37.237	-8.981	-3.614	-7.095	-17.387	-25.929	-5.183
225	0.225	-10.794	-5.347	-4.912	-0.896	-13.458	-18.919	-32.216	-8.819
226	0.226	-10.22	-0.913	-8.388	-3.395	-15.357	-17.169	-30.991	-7.647
227	0.227	-13.516	-5.007	-11.67	-10.351	-20.549	-18.346	-36.152	-2.446
228	0.228	-12.941	-31.356	-13.413	-12.469	-22.083	-21.858	-21.383	-9.241
229	0.229	-16.439	-34.664	-12.072	-14.39	-14.906	-15.723	-19.183	-6.713
230	0.23	-11.995	-25.351	-10.736	-9.133	-11.209	-10.376	-13.319	-4.359
231	0.231	-17.423	-39.484	-7.851	-4.449	-10.033	-5.441	-21.97	-9.149
232	0.232	-22.27	-31.941	-13.864	-8.67	-15.225	-7.901	-7.597	-7.192
233	0.233	-22.861	-15.714	-11.367	-17.539	-12.299	-20.069	-17.199	-7.755
234	0.234	-17.443	-17.859	-15.456	-14.023	-23.689	-32.243	-22.361	-10.268
235	0.235	-16.865	-15.981	-17.419	-8.757	-15.724	-43.278	-11.262	-8.913
236	0.236	-10.858	-24.747	-12.794	-15.495	-5.618	-41.945	-24.141	-2.334
237	0.237	-13.172	-4.051	-11.064	-9.466	-6.725	-40.81	-22.294	-17.043
238	0.238	-9.681	-6.76	-9.712	-10.216	-5.53	-37.377	-23.752	-36.211
239	0.239	-10.261	-9.269	-12.998	-9.614	-6.486	-23.521	-1.995	-28.658
240	0.24	-14.326	-25.523	-15.128	-4.949	0.323	-25.53	-17.595	-30.985
241	0.241	-16.839	-27.652	-12.419	-0.857	-5.635	-20.407	-14.803	-7.562
242	0.242	-13.542	-29.603	-10.488	-8.76	6.576	-6.199	-7.193	8.114
243	0.243	-13.143	-20.915	-5.643	-14.72	11.788	-15.977	-9.453	-6.003
244	0.244	-15.848	-9.901	-6.214	-11.595	7.103	-17.828	-7.244	1.545
245	0.245	-13.914	-14.155	-10.843	-10.596	-11.731	2.75	-16.852	-0.773
246	0.246	-11.009	5.373	-1.931	-11.333	-24.553	16.748	-18.541	-11.412
247	0.247	-11.379	25.109	4.466	-7.244	-31.542	24.168	-23.108	-9.458
248	0.248	-12.515	37.891	0.993	-3.734	-25.169	26.356	-10.086	-4.221
249	0.249	-9.013	16.791	-10.8	-3.135	-19.356	11.323	-11.749	-18.526
250	0.25	-13.458	8.435	-18.73	-10.858	-24.535	-10.114	-7.018	-12.712
251	0.251	-12.873	-9.388	-22.977	-20.525	-32.444	-24.402	-16.99	-14.437
252	0.252	-12.487	-11.694	-21.813	-19.37	-25.282	-27.11	-13.25	-9.774
253	0.253	-14.824	-13.834	-22.971	-11.019	-16.38	-29.652	-26.367	-14.025
254	0.254	-20.643	-15.765	-19.87	-14.081	1.616	-19.229	-24.59	-17.702
255	0.255	-16.596	-14	-28.766	-13.086	24.827	-13.658	-0.762	-21.19
256	0.256	-18.546	-21.897	-22.751	-19.092	27.915	-8.689	2.561	-11.524
257	0.257	-21.839	-23.237	-17.518	-29.757	13.789	-10.509	30.833	-7.854
258	0.258	-23.593	-14.331	-14.609	-16.803	16.313	-15.039	27.192	-11.315
259	0.259	-16.62	-32.347	-15.383	-18.551	23.27	-6.405	17.159	-6.076
260	0.26	-27.45	-9.126	-19.456	-17.019	-0.147	-5.502	14.07	-8.956
261	0.261	-23.177	19.139	-17.528	-12.776	-15.817	-10.985	22.365	-11.45
262	0.262	-22.01	-7.183	-11.543	-11.602	-24.134	-8.335	19.79	-15.502
263	0.263	-23.17	-3.935	-5.949	-5.577	-21.616	-11.122	8.123	-10.654
264	0.264	-9.215	-19.635	-1.128	-2.459	-9.978	-2.478	-6.836	-10.07
265	0.265	0.465	-27.96	4.86	-5.348	-16.331	-3.897	-1.072	-10.661
266	0.266	-4.759	-25.447	4.087	7.832	-10.493	1.066	-9.847	-15.515
267	0.267	-6.324	-13.807	-5.397	-1.829	-12.192	1.773	1.087	-14.957
268	0.268	-4.981	-11.664	-6.557	-7.064	-7.508	11.204	-14.875	-14.398
269	0.269	-3.829	-9.711	-17.38	-8.593	-0.313	7.309	-8.582	-19.251
270	0.27	-0.362	-11.438	-13.115	-9.94	-9.159	-1.231	-29.949	-17.332
271	0.271	-3.463	-16.093	-11.946	-16.333	-7.945	3.812	-38.337	-17.938
272	0.272	-2.491	-11.827	-13.098	-12.869	-10.99	-3.142	-35.897	-21.438
273	0.273	-6.746	-28.859	-18.326	-11.893	-11.917	9.874	-33.676	-18.173
274	0.274	-15.652	-17.229	-25.089	-1.043	-25.044	15.552	-10.369	-11.607
275	0.275	-16.816	-40.635	-24.321	-8.181	-34.703	-0.434	5.199	3.093
276	0.276	-24.17	-24.947	-18.714	-11.838	-39.919	1.586	-9.047	22.244
277	0.277	-21.273	-27.67	-7.898	-20.156	-28.901	-4.324	-16.7	14.683
278	0.278	-17.029	-25.188	0.02	-17.092	-24.677	-2.684	-19.142	-15.707
279	0.279	-21.108	-32.218	1.379	-14.226	-18.304	-10.728	-12.865	-36.43
280	0.28	-20.549	-8.82	-7.53	-20.26	-7.47	-20.893	-11.042	-40.126
281	0.281	-21.14	0.457	-11.018	-19.504	-17.531	-17.297	-12.903	-23.117
282	0.282	-20.569	14.545	-7.92	-18.925	-8.641	-11.366	-20.959	-7.472
283	0.283	-21.933	-8.717	-5.017	-18.341	-7.518	-14.533	-11.008	-4.794
284	0.284	-19.618	6.934	-4.246	-20.073	6.384	-9.765	-9.948	-17.608
285	0.285	-24.464	-1.415	-9.853	-16.549	4.425	-7.337	-11.187	-10.68
286	0.286	-18.479	-29.696	-14.69	-16.882	-0.818	-11.469	-16.497	-8.581
287	0.287	-16.155	-33.397	-16.619	-17.229	7.119	-9.578	-7.698	-10.529
288	0.288	-11.316	-23.331	-16.034	-11.195	-0.063	-3.609	-16.081	-15.765
289	0.289	-10.73	-20.246	-14.675	-5.168	-19.627	-15.817	-21.394	-4.76
290	0.29	-13.632	-28.587	-13.336	-7.458	-16.94	-14.063	-16.647	-6.124
291	0.291	-14.023	-15.846	-12.195	-5.488	-9.393	-15.593	-3.577	-2.45
292	0.292	-17.321	-22.847	-14.918	-10.101	6.881	-22.709	-13.359	-5.908
293	0.293	-10.741	-25.002	-9.126	-6.032	17.556	-29.036	-18.711	-0.657
294	0.294	-9.783	-23.102	-11.446	-7.389	27.251	-20.653	-10.909	-5.491
295	0.295	-7.276	-10.905	-13.377	-12.818	15.063	-23.684	-3.884	-4.702
296	0.296	-17.932	-18.814	-20.727	-4.897	7.081	-26.487	-23.575	-16.882
297	0.297	-19.303	-17.414	-17.817	-3.951	14.155	-18.439	-3.978	-15.128
298	0.298	-15.646	-0.346	-20.324	-8.809	-0.243	-15.233	-27.335	-16.663
299	0.299	-12.174	15.925	-14.709	-8.061	-29.342	-12.202	-36.728	-12.404
300	0.3	-15.277	-3.242	-14.132	-7.307	-33.462	-12.849	-45.153	-13.587
301	0.301	-16.254	-21.082	-9.494	-5.385	-22.31	-7.126	-27.421	-19.608
302	0.302	-8.332	-0.051	-6.599	-8.659	-19.073	2.497	-15.895	-7.813
303	0.303	-11.438	-8.459	-6.981	-8.055	-22.208	-11.639	-9.563	0.13
304	0.304	-10.483	-21.316	-9.295	-7.631	-24.949	-5.643	-3.805	-4.13
305	0.305	-13.012	-28.345	-15.096	-8.962	-22.447	-0.207	-12.54	-0.462
306	0.306	-18.634	-13.496	-14.326	-11.832	-20.128	4.631	-1.508	-6.47
307	0.307	-10.707	-0.015	-10.831	-12.201	-13.75	6.175	-17.351	-22.534
308	0.308	-26.78	12.089	-14.109	-11.815	-4.091	7.522	-19.41	-15.565
309	0.309	-19.822	0.99	-12.36	-11.608	-2.399	4.217	-9.682	-26.198
310	0.31	-21.954	-14.97	-11.958	-16.045	-7.103	1.31	13.208	-20.381
311	0.311	-16.159	-12.911	-5.55	-26.079	-2.923	-9.319	16.375	-11.661
312	0.312	-14.423	8.33	-1.272	-15.993	-4.179	-13.367	8.155	-13.195
313	0.313	-28.754	-0.083	-3.563	1.043	-19.973	-22.05	-4.517	-6.019
314	0.314	-11.336	-33.638	-11.46	3.371	-22.209	-18.348	-20.684	-7.161
315	0.315	-8.997	-10.87	-16.65	-7.267	-16.504	-12.902	2.818	-5.977
316	0.316	1.672	-31.647	-13.708	-5.33	-14.885	-13.658	12.221	-4.98
317	0.317	-4.119	-28.036	-17.927	-0.088	-3.976	-23.119	4.025	-7.856
318	0.318	-5.853	-31.37	-26.81	-11.109	5.99	-21.747	1.662	-12.095
319	0.319	-4.295	-34.526	-20.792	-3.94	-13.608	-5.864	-14.421	-11.323
320	0.32	-11.448	-3.429	-15.565	-2.771	-21.961	-24.839	-16.376	-7.864
321	0.321	-15.111	-24.199	-12.673	-8.769	-24.509	-17.137	-2.7	-12.547
322	0.322	-13.933	-20.591	-4.776	-14.003	-17.584	-19.333	13.298	-8.525
323	0.323	-14.889	-30.713	-16.622	-20.781	-19.771	-17.099	11.316	-11.062
324	0.324	-19.722	-27.698	0.781	-26.792	-17.887	-7.313	13.415	-10.662
325	0.325	-17.204	-2.206	-1.543	-22.723	-12.716	-5.461	15.361	-14.716
326	0.326	-13.147	14.754	4.844	-11.873	4.641	-0.738	4.547	-11.214
327	0.327	-11.242	17.795	-4.826	8.837	16.217	3.592	11.895	-14.465
328	0.328	-10.678	15.032	-24.166	6.123	-2.984	12.547	10.909	-13.268
329	0.329	-8.948	-23.548	-11.371	-1.431	-5.552	13.751	9.929	-9.598
330	0.33	-16.899	-18.18	-13.67	-13.054	-7.899	4.111	13.22	-7.293
331	0.331	-20.381	-3.116	-15.779	-23.715	2.747	0.443	2.602	-6.154
332	0.332	-21.332	1.311	-17.705	-29.532	16.271	3.923	1.439	-5.772
333	0.333	-20.352	-2.758	-12.479	-34.767	7.544	-1.311	-17.928	-1.508
334	0.334	-14.35	-6.454	-20.409	-49.099	-9.862	11.449	-37.48	-7.307
335	0.335	-8.731	-9.754	-16.154	-47.174	-7.51	-4.433	-19.504	-14.663
336	0.336	-18.198	-19.055	-14.999	-31.311	-18.149	-10.837	-12.378	-23.563
337	0.337	-19.345	-27.415	-11.523	-16.427	-0.744	-8.936	-39.901	-31.884
338	0.338	-20.5	-19.91	-10.566	-10.625	-7.699	-7.225	-13.402	-24.533
339	0.339	-17.389	-17.622	2.207	-12.367	-7.144	-12.105	3.784	-23.577
340	0.34	-16.412	-19.782	0.455	-10.84	-22.105	-10.598	-11.75	-22.806
341	0.341	-13.892	-17.877	-4.198	-6.61	-39.594	-20.699	2.512	-23.594
342	0.342	-17.953	-23.104	-5.566	7.691	-37.356	-17.061	20.48	-12.767
343	0.343	-10.009	-8.78	-17.385	5.725	-22.51	-20.596	13.664	-8.129
344	0.344	-13.08	-33.913	-18.942	10.945	-16.752	-17.549	11.655	-12.383
345	0.345	-10.162	-50.884	-20.31	9.361	9.526	-26.501	5.962	-13.557
346	0.346	-5.89	-47.727	-16.647	10.674	28.251	-25.399	0.85	-19.571
347	0.347	-6.659	-27.92	-15.508	6.954	11.172	-18.109	-10.098	-16.526
348	0.348	-16.135	-10.068	-14.567	8.064	8.047	-32.884	-22.968	-1.923
349	0.349	-17.283	-16.967	-17.507	-1.671	-0.314	-39.35	-21.171	4.362
350	0.35	-18.43	-6.247	-18.309	-16.046	7.196	-33.626	-38.552	6.246
351	0.351	-15.322	-0.395	-16.021	-41.269	-13.931	-53.068	-26.94	-5.973
352	0.352	-16.281	11.837	-20.882	-38.035	-16.661	-70.976	-41.837	-17.036
353	0.353	-15.504	3.971	-18.961	-35.001	-14.155	-54.833	-43.774	-9.912
354	0.354	-17.83	-17.664	-10.08	-20.944	-16.508	-44.328	-45.535	-6.272
355	0.355	-15.89	-20.729	-6.428	-23.53	-14.421	-15.463	-37.623	-7.461
356	0.356	-16.476	-12.376	-12.466	-11.985	-16.376	-3.237	-47.747	-6.533
357	0.357	-15.904	5.451	-7.283	-1.414	-25.096	0.266	-54.209	-7.552
358	0.358	-14.548	-6.118	-2.482	-3.417	-1.29	3.361	-36.315	-17.29
359	0.359	-13.205	0.316	-10.457	-5.237	2.009	0.08	-38.93	-13.662
360	0.36	-12.825	-1.572	-17.847	-16.332	-7.243	-14.22	-45.985	-14.888
361	0.361	-11.673	-6.765	-13.046	-6.322	-4.482	-16.91	-53.817	-18.614
362	0.362	-7.413	4.3	-17.335	5.422	8.345	-19.405	-43.306	-19.623
363	0.363	-15.338	-11.528	-18.135	3.823	1.423	-17.444	-29.933	-16.765
364	0.364	-18.817	-26.414	-14.679	-0.457	3.579	-11.801	-24.918	-17.585
365	0.365	-19.769	-24.496	-15.285	-4.162	13.28	-6.716	-29.803	-21.706
366	0.366	-16.847	-19.249	-19.386	-12.519	11.583	-8.393	-31.394	-19.861
367	0.367	-14.309	-23.873	-11.489	-17.783	-12.168	-7.174	-30.466	-9.911
368	0.368	-16.611	-7.968	-12.695	-20.716	-43.064	-3.665	-41.551	5.884
369	0.369	-15.437	-5.219	-7.521	-19.972	-47.066	4.487	-20.129	16.506
370	0.37	-20.268	-7.282	5.212	-15.918	-43.347	14.011	14.065	22.311
371	0.371	-24.916	-5.246	21.042	-11.091	-26.262	28.169	18.264	17.07
372	0.372	-19.502	-10.404	14.626	-11.691	-10.524	26.07	13.954	-6.739
373	0.373	-17.566	-2.405	-14.428	-6.296	-13.16	17.234	10.023	-30.551
374	0.374	-19.503	-15.314	-26.851	-14.27	-15.621	6.102	-0.301	-21.26
375	0.375	-10.599	-13.492	-23.193	-26.118	-8.599	7.373	2.527	-18.554
376	0.376	3.718	-8.767	-19.923	-18.212	-23.445	3.627	16.393	-26.14
377	0.377	-5.955	-10.04	-16.835	-16.877	-2.081	4.739	18.631	-33.15
378	0.378	-7.693	4.356	-19.563	-10.499	12.123	3.698	11.388	-18.257
379	0.379	-6.141	-13.009	-22.116	-4.516	-5.639	-5.283	4.728	-20.166
380	0.38	-19.097	-10.67	-24.463	-5.515	-17.193	2.961	-12.955	-11.441
381	0.381	-27.804	-12.799	-18.105	-10.387	-2.227	8.12	7.883	-9.882
382	0.382	-19.869	-22.476	-8.455	-9.655	-0.219	7.093	10.336	-8.553
383	0.383	-9.81	-27.699	-12.361	-8.723	-22.978	-2.622	7.556	-9.752
384	0.384	-10.975	-23.069	-7.174	-9.527	-25.996	-6.322	14.255	-13.274
385	0.385	-19.294	-27.357	-11.877	-11.491	-6.201	-9.814	16.116	-12.347
386	0.386	-11.93	-21.008	-13.28	-2.798	1.4	-6.737	10.069	-11.405
387	0.387	-5.148	-12.736	-12.158	-15.96	-14.818	-15.657	-12.989	-10.663
388	0.388	-9.399	-7.556	-18.178	-14.204	8.653	-9.69	-3.907	-8.353
389	0.389	-8.622	-6.61	-8.521	3.233	17.99	-25.791	-1.379	-10.264
390	0.39	-8.035	-10.893	-9.693	0.93	26.367	-28.156	0.979	-5.581
391	0.391	-9.959	-21.558	-6.225	-9.688	33.954	-30.296	-20.277	-9.625
392	0.392	-17.688	-25.858	-9.344	-7.727	12.9	-24.475	-23.118	-17.537
393	0.393	-25.035	-37.703	-10.327	-27.044	4.633	-29.662	-5.433	-23.497
394	0.394	-16.126	-52.064	-9.578	-3.792	-2.843	-21.679	-3.226	-13.779
395	0.395	-14.973	-34.72	-11.916	-6.86	-14.375	-17.381	-9.712	-12.582
396	0.396	-15.949	-37.096	-9.991	-4.137	-20.661	-16.18	-7.855	5.456
397	0.397	-16.915	-13.724	-3.989	-1.606	-30.227	-10.127	-13.148	44.001
398	0.398	-17.693	-16.847	0.08	-3.931	-28.401	-2.713	-5.272	27.597
399	0.399	-16.929	-14.146	-4.752	-10.321	-39.345	-5.554	-3.969	-17.833
400	0.4	-16.367	-6.611	-2.811	-4.521	-32.129	-6.227	13.015	-35.973
401	0.401	-14.442	-13.56	-11.714	-13.253	-20.313	2.776	10.644	-30.497
402	0.402	-5.546	-19.925	-18.099	-11.741	-18.805	6.334	8.492	-15.346
403	0.403	-6.708	-2.493	-14.608	-7.512	2.849	7.377	10.435	-10.851
404	0.404	-15.029	-4.83	-13.617	-8.694	12.136	20.256	-1.743	-23.179
405	0.405	-9.809	-7.002	-8.753	-14.703	-1.984	8.197	6.229	-11.898
406	0.406	-12.714	10.355	-6.195	-11.609	-4.495	9.936	7.645	-8.548
407	0.407	-15.236	-1.311	-10.224	-16.432	-6.788	14.387	1.353	-11.59
408	0.408	-16.018	-3.466	-12.115	-6.729	-4.613	-4.947	-16.515	-14.249
409	0.409	-12.54	-17.039	-14.004	-18.513	-25.816	-24.491	-29.107	-6.662
410	0.41	-11.96	-15.303	-13.386	-26.425	-34.044	-26.804	-21.934	-13.587
411	0.411	-17.388	-13.761	-14.707	-22.159	-26.425	-33.586	-2.559	-11.412
412	0.412	-22.235	-6.596	-17.954	-18.456	-14.763	-35.522	5.209	-9.432
413	0.413	-24.172	2.315	-19.073	-26.745	-8.331	-37.28	7.77	-4.159
414	0.414	-18.76	3.475	-25.032	-19.369	-2.489	-42.32	5.908	0.532
415	0.415	-19.35	-12.616	-17.059	-20.321	-11.174	-37.476	4.232	22.258
416	0.416	-17.422	-24.251	-11.787	-14.321	-12.693	-24.313	-7.693	31.593
417	0.417	-21.491	-26.391	-8.84	-16.651	-14.03	2.206	-15.348	-10.929
418	0.418	-18.013	-24.473	-8.009	-21.5	-2.246	6.071	-22.224	-53.444
419	0.419	-13.566	-40.347	-10.276	-28.865	-0.718	2.959	-36.266	-58.796
420	0.42	-11.825	-38.229	-6.733	-22.093	-13.664	0.023	-37.895	-33.565
421	0.421	-14.346	-20.838	-12.669	-16.092	-15.351	8.501	-32.339	-37.952
422	0.422	-16.674	-13.888	-11.828	-12.022	-13.734	-19.613	-17.697	-25.52
423	0.423	-14.54	-11.779	-11.197	-1.178	2.2	-30.725	-19.334	-29.176
424	0.424	-18.98	-25.322	-13.109	0.39	4.368	-27.36	-17.319	-19.103
425	0.425	-11.233	-5.952	-15.997	-3.862	6.344	-30.396	-24.991	9.164
426	0.426	-14.322	-3.433	-21.774	-2.702	-2.328	-33.04	-20.479	12.855
427	0.427	-13.336	-5.748	-19.408	0.791	-0.764	-4.73	-16.531	-18.096
428	0.428	-14.104	0.656	-15.882	-0.166	6.423	6.542	-19.775	-38.794
429	0.429	-18.164	-5.125	-12.549	2.756	-10.601	3.296	-24.78	-19.996
430	0.43	-16.223	10.757	-9.602	-5.153	-17.554	-12.351	-25.554	-9.91
431	0.431	-15.65	12.903	-10.909	-4.163	-15.419	-15.022	-26.156	18.372
432	0.432	-10.251	3.268	-3.507	-8.993	-13.481	-22.537	-13.788	22.073
433	0.433	-9.684	5.044	1.771	-11.496	-22.217	-29.489	-15.361	18.81
434	0.434	-10.268	6.607	10.726	-13.808	-14.319	-23.112	-13.663	9.538
435	0.435	-14.34	2.382	2.47	-13.214	-10.085	-17.342	-9.254	-10.192
436	0.436	-19.186	-1.25	-4.824	-5.851	-3.708	-12.172	-7.961	-7.669
437	0.437	-15.897	-12.02	-17.54	-6.812	-4.887	8.481	-23.53	-23.921
438	0.438	-12.992	-24.912	-15.748	-7.586	-5.879	16.744	-8.536	-38.818
439	0.439	-12.605	-19.615	-14.156	-9.909	-12.631	19.211	-6.499	-36.879
440	0.44	-15.894	-24.219	-12.757	-14.739	-8.342	-1.954	-4.67	-14.036
441	0.441	-13.753	-5.404	-11.554	-11.437	-15.67	-21.769	-9.232	-10.934
442	0.442	-13.358	-12.916	-17.512	-13.174	-16.632	-24.363	0.892	-13.645
443	0.443	-7.543	-5.929	-16.502	-12.769	-14.146	-22.105	-2.741	-11.138
444	0.444	-1.925	0.464	-19.361	-13.151	-13.422	-3.021	-11.018	-8.83
445	0.445	-2.49	-24.703	-20.098	-7.319	-12.906	-0.558	-20.675	-10.964
446	0.446	-12.539	-21.399	-22.39	-12.918	-13.565	-2.936	-19.526	-9.036
447	0.447	-11.176	-18.278	-17.522	-6.33	-10.749	3.393	-18.394	-14.265
448	0.448	-14.853	-20.934	-15.568	-8.83	-18.762	-2.456	-15.332	-6.307
449	0.449	-8.852	-23.405	-12.648	-16.168	-0.807	-28.809	-0.68	-7.671
450	0.45	-16.203	-39.612	-5.667	-11.328	32.638	-10.078	5.662	-14.114
451	0.451	-17.174	-37.432	-4.687	-13.838	46.174	6.904	7.54	-22.504
452	0.452	-21.425	-23.828	-10.687	-9.776	17.166	3.772	-11.895	-17.339
453	0.453	-20.63	-11.565	-19.595	-7.836	-1.551	1.022	0.786	-20.28
454	0.454	-15.778	-6.855	-11.282	-4.544	-11.542	-6.566	-1.635	-14.309
455	0.455	-16.35	3.265	-20.965	-11.113	-8.388	-27.698	0.371	-16.661
456	0.456	-13.429	-0.353	-17.286	-15.373	-28.111	-19.442	-17.198	-11.848
457	0.457	-12.057	-15.966	-18.445	-17.691	-40.892	-32.31	-28.968	-8.583
458	0.458	-13.402	-26.551	-15.352	-15.742	-47.851	-16.168	-35.542	-6.881
459	0.459	-16.303	-36.203	-12.454	-18.998	-45.711	-26.965	-37.664	-6.54
460	0.46	-11.077	-34.451	-13.238	-13.561	-28.296	-21.324	-29.165	-9.866
461	0.461	-11.647	-42.372	-14.022	-20.126	-7.228	-26.715	-18.316	-10.298
462	0.462	-16.29	-32.263	-14.621	-17.583	1.071	-12.549	-11.319	-12.27
463	0.463	-18.025	-31.05	-9.993	-11.941	-1.447	-18.5	-12.636	-7.265
464	0.464	-16.674	-12.994	-4.591	-12.501	5.534	-23.859	2.906	-11.925
465	0.465	-18.03	-10.41	-11.204	-5.12	-0.83	-19.368	-3.622	-9.031
466	0.466	-15.902	-12.691	-10.453	-6.061	1.098	-23.77	-9.564	-13.861
467	0.467	-13.958	-6.266	-14.529	-6.8	9.745	-14.991	-7.961	-11.926
468	0.468	-16.652	-4.288	-12.602	-7.539	-11.06	-9.098	-6.581	-9.072
469	0.469	-16.82	0.974	-12.036	-12.341	-36.686	2.608	-10.992	-11.685
470	0.47	-16.019	8.95	-7.997	-10.37	-46.784	0.942	-9.952	-9.451
471	0.471	-16.766	-1.075	-6.658	-9.751	-31.083	7.985	-8.87	-7.361
472	0.472	-19.066	-4.724	-6.3	-11.067	-11.292	11.558	-3.709	-9.322
473	0.473	-20.399	-17.827	-7.485	-17.419	6.578	17.43	3.038	-15.146
474	0.474	-16.117	-33.643	-8.67	-11.386	-0.333	5.51	-6.679	-7.802
475	0.475	-10.684	-14.447	-13.731	-12.129	6.11	-8.897	-5.539	-6.837
476	0.476	-12.595	-11.895	-19.769	-11.533	8.073	-10.911	-18.724	-11.077
477	0.477	-13.155	-18.807	-14.203	-10.934	9.802	-12.726	-2.873	-10.287
478	0.478	-14.87	-12.369	-13.658	-12.64	24.13	-17.43	-5.016	-10.886
479	0.479	-16.207	-14.252	-14.264	-13.946	-4.885	-16.147	0.782	-10.331
480	0.48	-13.862	-12.465	-16.021	-12.563	-8.938	-22.612	-4.448	-8.591
481	0.481	-9.002	-29.845	-9.075	-5.982	2.319	-19.21	-2.894	-8.214
482	0.482	-7.047	-22.856	-8.129	-10.827	19.415	-11.95	-7.148	-12.65
483	0.483	-9.933	-3.71	-12.397	-8.313	3.797	-5.268	-5.966	-8.577
484	0.484	-8.565	-11.268	-19.759	-12.392	-10.297	6.059	-14.281	-8.195
485	0.485	-15.904	-18.229	-18.792	-10.459	-7.754	10.63	-9.028	-7.82
486	0.486	-14.926	-24.621	-16.295	-3.108	-0.755	3.419	-6.07	-7.453
487	0.487	-13.942	-18.817	-10.704	-9.883	-11.367	-5.508	-19.16	-11.154
488	0.488	-16.44	-10.132	-10.159	-7.368	-32.62	-13.813	-24.924	-10.808
489	0.489	-17.2	13.64	-5.55	-5.049	-35.322	-8.568	-16.167	-17.425
490	0.49	-25.129	3.535	-7.326	-12.985	-27.79	-7.556	-17.668	-14.554
491	0.491	-22.027	0.398	-8.715	-16.095	-11.541	-6.763	-18.991	-13.797
492	0.492	-24.929	8.7	-14.165	-22.871	-5.159	-14.098	-10.034	-14.577
493	0.493	-22.413	11.175	-17.675	-22.097	0.662	-9.232	-3.938	-14.001
494	0.494	-20.095	13.472	-11.695	-18.027	2.433	-20.616	7.939	-13.414
495	0.495	-15.269	7.094	-10.939	-10.081	4.008	-15.914	15.952	-11.662
496	0.496	-10.639	-2.611	-10.379	-4.841	5.374	-14.499	17.372	-6.816
497	0.497	-5.232	-11.311	-1.69	-11.594	-6.425	-23.35	5.631	-11.454
498	0.498	-7.181	-9.775	-2.866	-14.088	-27.133	-26.78	16.714	-9.711
499	0.499	-7.777	-14.048	-10.224	-6.711	-29.875	-23.613	-4.926	-8.343
500	0.5	-3.741	-12.923	-11.201	-7.666	-32.416	-18.703	4.419	-9.681
501	0.501	-11.706	-26.129	-10.433	-6.876	-39.384	-24.596	7.169	-7.539
502	0.502	-17.733	-38.36	-11.206	-10.937	-54.28	-20.394	-0.321	-13.525
503	0.503	-14.652	-20.953	-7.731	-6.089	-40.744	-22.195	-7.223	-17.769
504	0.504	-15.639	-18.638	-11.039	-14.789	-17.927	-18.774	-5.017	-21.832
505	0.505	-19.912	-25.036	-15.112	-6.449	3.915	-9.741	12.479	-15.254
506	0.506	-19.147	-19.246	-16.48	-9.53	18.016	9.924	5.586	-12.718
507	0.507	-14.321	-27.969	-15.131	-18.426	0.176	18.394	12.014	-3.767
508	0.508	-8.33	-4.203	-16.298	-24.426	-2.184	26.081	-9.248	-2.574
509	0.509	-6.013	-7.546	-13.59	-17.085	-4.337	14.616	-0.918	-7.777
510	0.51	-15.502	-10.693	-13.203	-14.199	13.058	12.641	-18.704	-6.786
511	0.511	-11.83	-36.293	-8.357	-16.715	15.354	-0.738	-20.995	-12.804
512	0.512	-17.833	-33.048	-13.182	-12.659	4.693	-5.782	-23.082	-18.411
513	0.513	-8.163	-29.973	-12.594	-7.836	-4.985	-10.199	-40.461	-23.233
514	0.514	-7.009	-38.309	-3.681	-5.907	-10.205	8.805	-33.467	-23.797
515	0.515	-8.181	-25.531	-7.336	-5.314	7.212	6.52	-35.562	-23.207
516	0.516	-15.542	-27.834	-13.326	-7.813	42.232	-0.206	-37.487	-15.265
517	0.517	-22.311	-25.699	-16.406	-10.133	57.294	2.161	-11.154	-9.249
518	0.518	-24.824	-16.01	-11.559	-13.044	34.431	-7.266	-22.348	4.687
519	0.519	-20.761	-24.71	-7.281	-14.998	-11.495	1.698	-46.092	2.751
520	0.52	-18.831	-13.647	-14.615	-9.219	-66.515	-5.966	-61.716	-13.123
521	0.521	-16.906	8.052	-9.746	-5.172	-73.95	-12.864	-47.54	-19.495
522	0.522	-17.493	-13.818	-13.966	-1.71	-67.43	-13.755	-50.033	-9.795
523	0.523	-17.879	-11.125	-14.707	1.549	-37.088	-24.315	-24.275	-14.987
524	0.524	-11.501	-8.656	-11.206	-2.543	-31.68	-34.101	-27.565	-10.307
525	0.525	-15.767	2.9	-6.555	0.926	-6.537	-30.163	-18.279	-8.933
526	0.526	-14.993	-16.296	-4.821	-6.438	16.284	-23.934	-10.003	-10.113
527	0.527	-19.821	-18.833	-11.791	-22.499	-4.443	-7.658	-2.511	-6.677
528	0.528	-12.452	-16.543	-16.625	-34.1	-8.148	8.801	-4.872	-11.931
529	0.529	-19.212	-18.675	-20.876	-14.937	-18.237	6.863	-2.747	-12.906
530	0.53	-16.686	-5.151	-13.508	-2.158	-33.978	-2.63	-4.674	0.267
531	0.531	-14.353	0.068	-14.463	0.169	-48.196	6.267	4.014	-5.523
532	0.532	-9.501	11.085	-18.705	-10.463	-30.503	1.819	2.45	-7.26
533	0.533	-8.901	1.019	-17.907	-4.658	-9.494	0.637	15.392	-5.707
534	0.534	-12.95	-18.516	-19.823	-16.854	4.38	-5.026	-0.514	-12.86
535	0.535	-14.295	-15.808	-12.459	-15.326	1.623	-13.794	-15.457	-21.747
536	0.536	-21.651	-23.352	-17.272	-11.087	4.112	-24.521	-21.304	-13.426
537	0.537	-18.55	-11.745	-13.003	-14.776	-2.879	-37.409	-1.976	-8.196
538	0.538	-13.715	-13.878	-8.922	-13.643	16.222	-28.666	5.525	-17.103
539	0.539	-7.731	-0.35	-8.338	-16.769	23.677	-42.99	7.8	-11.103
540	0.54	-11.808	-5.574	-6.372	-10.033	11.971	-29.463	18.416	-3.762
541	0.541	-8.343	-10.245	-8.096	-16.074	1.253	-31.251	-6.78	-10.537
542	0.542	-10.279	-0.223	-15.074	-18.435	-16.254	-26.667	-30.622	-13.055
543	0.543	-4.853	-12.044	-16.088	-20.402	-23.301	-16.685	-8.777	-18.663
544	0.544	-0.011	-35.871	-15.335	-22.368	-16.957	-13.117	-17.107	-18.081
545	0.545	-5.994	-18.886	-11.284	-18.332	-3.434	-9.752	-9.57	-16.146
546	0.546	-18.164	-40.793	-9.359	-25.324	-1.725	-0.184	-2.623	-12.083
547	0.547	-16.402	-15.287	-8.785	-18.567	2.893	3.37	8.01	-10.724
548	0.548	-17.923	-12.084	-14.208	-19.362	18.732	-12.436	21.517	-15.177
549	0.549	-4.948	3.495	-6.28	-13.766	16.576	-23.207	9.273	-16.921
550	0.55	-10.168	0.694	-5.33	-11.843	6.889	-25.268	17.147	-17.309
551	0.551	-14.81	-1.92	-12.119	-3.154	-5.314	-30.604	-4.604	-18.665
552	0.552	-24.874	-13.649	-9.616	-6.653	-22.748	-22.791	-26.54	-12.094
553	0.553	-18.495	-7.353	-7.325	-5.701	-29.748	-15.753	-23.895	-1.275
554	0.554	-17.334	-5.511	-7.939	-12.493	-27.633	-14.719	-26.473	2.963
555	0.555	-20.428	-0.365	-11.259	-15.029	-21.832	-11.364	-19.552	-16.596
556	0.556	-15.581	-11.449	-11.846	-9.427	-23.541	-18.841	-6.424	-33.06
557	0.557	-18.08	-7.211	-11.463	-4.617	-21.917	-10.056	-0.069	-13.329
558	0.558	-20.377	-3.551	-11.099	5.398	-26.106	2.986	9.568	-5.78
559	0.559	-19.769	-11.885	-9.972	3.998	-14.231	-5.855	0.795	-8.104
560	0.56	-16.457	-4.547	-16.015	-7.851	6.548	-7.564	-3.907	19.569
561	0.561	-17.03	-15.418	-20.307	-6.349	9.315	-14.878	-5.329	-6.747
562	0.562	-18.38	-22.635	-12.989	0.765	-3.436	-34.576	-1.704	-16.812
563	0.563	-16.07	-23.847	-12.053	-5.655	-15.051	-32.031	1.718	-13.724
564	0.564	-11.817	-24.658	-18.09	-21.362	-8.668	-24.667	-1.446	-11.021
565	0.565	-14.727	-32.989	-12.505	-19.267	-10.612	-22.534	3.351	-8.512
566	0.566	-20.737	-23.285	-17.385	-9.625	5.243	-16.353	-9.844	-20.131
567	0.567	-16.499	-24.412	-12.781	-4.432	-1.147	-14.639	-27.271	-5.223
568	0.568	-14.192	-20.876	-19.403	0.186	4.658	-13.108	-48.367	-3.276
569	0.569	-10.714	-36.907	-16.936	-1.202	-14.702	-17.983	-40.025	-4.996
570	0.57	-6.068	-25.274	-21.044	-10.14	3.09	-13.95	-32.461	-19.302
571	0.571	-10.12	-14.624	-24.579	-9.011	0.753	-17.845	-11.361	-25.102
572	0.572	-18.038	-8.781	-18.629	-3.822	-1.374	-24.066	-8.629	-30.325
573	0.573	-9.698	3.411	-6.481	-12.759	-18.768	-23.311	4.138	-31.865
574	0.574	-6.586	-1.211	-1.302	-18.795	-21.049	-20.623	-7.465	-10.181
575	0.575	-11.402	-5.406	3.305	-21.93	-18.901	-7.679	20.221	18.084
576	0.576	-21.063	-17.157	-6.794	-28.738	-16.953	1.798	9.012	29.324
577	0.577	-24.724	-12.477	-7.991	-31.295	-11.708	3.364	-1.049	5.534
578	0.578	-21.232	-31.198	-10.739	-23.602	-10.172	4.762	-35.471	-16.319
579	0.579	-18.118	-13.36	-16.789	-22.872	-2.998	5.991	-39.895	-30.433
580	0.58	-15.204	-24.934	-15.88	-18.064	11.331	-8.453	-19.174	-27.908
581	0.581	-14.415	-26.992	-13.038	-18.675	28.75	-14.395	-22.838	-16.279
582	0.582	-18.467	-24.969	-19.093	-10.959	7.685	4.844	-19.524	-18.4
583	0.583	-16.527	-19.661	-18.372	-7.887	-29.207	22.529	-10.227	-16.453
584	0.584	-11.878	-14.959	-13.571	0.997	-44.189	20.071	-12.943	-21.665
585	0.585	-8.972	-22.082	-23.664	-2.517	-48.514	22.071	-10.444	-7.349
586	0.586	-12.464	-15.679	-7.817	-5.635	-36.038	23.879	-22.092	-13.163
587	0.587	-7.057	-9.677	-9.979	-0.813	-9.635	32.47	-11.481	-7.928
588	0.588	-0.486	6.389	-0.323	-1.608	7.455	37.026	-13.438	-12.566
589	0.589	-4.746	-0.553	-23.179	2.436	10.623	32.707	-18.676	-5.405
590	0.59	-7.063	5.872	-13.899	-4.159	2.338	33.8	-10.767	-11.783
591	0.591	-17.895	7.841	5.829	-10.166	25.582	22.915	-9.431	-10.609
592	0.592	-22.54	-14.963	23.625	-19.084	16.323	15.759	-13.167	-15.829
593	0.593	-15.38	-11.835	-6.771	-15.617	-14.825	22.204	-21.559	-10.986
594	0.594	-21.761	2.324	-10.847	-12.531	-27.224	4.254	-11.957	-8.472
595	0.595	-20.595	-15.471	-14.543	-9.639	-15.985	-13.491	-3.117	-7.7
596	0.596	-15.369	-22.406	-17.846	-13.894	-19.233	-11.088	-16.317	-9.629
597	0.597	-18.28	9.547	-14.754	-16.223	-22.269	-21.628	-4.166	-9.039
598	0.598	-6.864	14.056	-17.478	-21.055	-30.526	-31.172	6.834	-8.445
599	0.599	-8.407	1.723	-14.975	-16.407	-32.963	-32.777	-6.163	-9.789
600	0.6	-7.033	5.468	-17.298	-12.325	-21.281	-43.686	9.641	-11.14
601	0.601	-13.412	8.812	-19.427	-15.788	-10.576	-39.283	-1.074	-4.551
602	0.602	-12.252	-19.395	-5.88	-18.089	3.005	-35.449	-10.827	-3.582
603	0.603	-15.358	-0.58	-4.138	-11.492	4.751	-34.111	-16.123	-6.091
604	0.604	-18.259	-10.598	-12.069	-16.308	15.794	-30.825	-24.121	-13.433
605	0.605	-24.253	-32.412	-33.737	-17.061	-2.969	-31.608	-19.916	-6.641
606	0.606	-26.574	-46.487	-30.633	-4.845	-31.218	-27.187	-23.635	-9.162
607	0.607	-25.982	-43.924	-10.89	3.889	-34.891	-29.381	-10.509	-13.245
608	0.608	-21.33	-22.793	-3.346	-4.018	-31.608	-21.316	-5.311	-11.299
609	0.609	-15.906	-20.032	3.615	0.27	-28.535	-15.954	-3.772	-17.28
610	0.61	-11.056	-7.219	-7.028	1.452	-3.014	-30.537	-5.122	-19.59
611	0.611	-7.745	-4.867	-5.089	-2.014	20.78	-41.076	-14.033	-17.624
612	0.612	0.009	-2.711	-13.796	-11.667	23.874	-31.302	-0.892	-14.335
613	0.613	-3.074	-8.5	-9.137	-10.476	9.745	-15.343	-2.633	-16.072
614	0.614	-4.032	-31.315	-13.375	-9.291	7.203	-0.334	-10.546	-11.228
615	0.615	-6.546	-40.577	-6.968	-10.247	18.772	5.575	-9.14	-9.285
616	0.616	-7.322	-37.856	-12.942	-15.073	20.884	7.418	-20.885	-12.185
617	0.617	-15.256	-40.352	-13.884	-21.046	11.208	-3.515	-3.43	-12.575
618	0.618	-22.604	-9.933	-4.952	-15.397	-15.124	3.738	-24.513	-12.183
619	0.619	-21.621	-5.832	-8.413	-13.414	-41.457	2.659	-27.227	-11.79
620	0.62	-25.86	12.961	-9.354	-11.446	-58.507	-8.088	-14.454	-17.015
621	0.621	-25.076	-4.043	-8.357	-6.012	-49.223	-6.624	-7.467	-15.101
622	0.622	-23.131	5.288	-16.264	-7.923	-35.111	-10.169	20.273	-11.835
623	0.623	-18.487	-14.42	-13.129	-7.32	-11.905	-8.885	24.013	-14.759
624	0.624	-19.058	-42.637	-17.925	-11.371	16.296	-5.681	14.043	-11.287
625	0.625	-15.563	-23.847	-15.356	-12.714	34.996	-6.541	11.044	-14.57
626	0.626	-14.206	-20.569	-14.534	-14.06	31.634	-12.433	19.493	-14.164
627	0.627	-12.093	-29.895	-16.433	-16.945	28.469	-13.106	-3.613	-12.214
628	0.628	-14.062	-10.182	-9.041	-21.371	-2.735	-16.505	-12.778	-14.926
629	0.629	-12.923	-12.753	-4.165	-12.436	-6.814	-15.854	-4.349	-10.108
630	0.63	-14.485	-29.046	1.859	-3.5	-10.489	-6.913	-11.771	-8.197
631	0.631	-10.042	-35.488	-5.455	-9.453	-34.263	-13.303	-18.586	-7.637
632	0.632	-4.052	-21.985	-10.249	-16.761	-43.513	-7.331	-12.056	-13.066
633	0.633	-6.384	-9.842	-19.886	-15.742	-51.827	8.698	1.632	-12.497
634	0.634	-11.221	-8.34	-23.52	-13.167	-44.293	1.69	-10.396	-3.796
635	0.635	-5.223	10.379	-19.99	-15.41	-13.906	-0.501	-8.681	-7.296
636	0.636	-9.285	12.835	-12.591	-13.397	-9.823	-6.397	-15.681	-14.658
637	0.637	-9.873	15.123	-17.367	-10.037	1.437	-25.858	-11.84	-7.905
638	0.638	-13.169	-8.32	-13.05	-8.229	-1.8	-23.469	-17.684	-8.692
639	0.639	-16.077	-11.44	-20.339	-12.993	20.126	-12.002	-10.164	-11.023
640	0.64	-20.927	-14.187	-15.464	-10.981	11.861	-5.796	-14.842	-10.443
641	0.641	-13.598	-16.721	-17.941	-6.849	-11.338	-35.03	-4.992	-9.855
642	0.642	-16.541	-9.78	-17.113	-6.394	-8.221	-55.961	-11.202	-11.577
643	0.643	-19.095	-20.483	-15.122	-10.794	5.879	-22.121	6.975	-9.066
644	0.644	-16.804	-14.712	-6.406	-7.838	-11.999	-17.899	-10.658	-7.752
645	0.645	-20.315	-16.492	-7.565	-12.62	-23.668	-22.224	-22.098	-11.85
646	0.646	-19.752	-18.092	-12.787	-7.921	-34.358	-26.184	-15.522	-11.477
647	0.647	-21.511	-25.298	-3.874	-9.622	-32.452	-36.506	-17.293	-13.812
648	0.648	-25.009	-16.421	-9.857	-6.104	-30.734	-39.856	-11.892	-14.216
649	0.649	-24.628	-19.931	-12.943	-13.421	-26.134	-20.369	2.61	-8.214
650	0.65	-18.061	-12.627	-11.956	-12.4	-24.793	-28.149	4.691	-12.45
651	0.651	-13.237	-13.642	-16.197	-7.483	-10.455	-26.055	-11.017	-6.83
652	0.652	-12.488	-17.947	-12.119	-8.196	3.099	-24.133	-25.775	-7.408
653	0.653	-14.836	-15.686	-12.667	-12.196	-5.603	-18.513	-19.852	-6.818
654	0.654	-15.445	-22.324	-14.572	-15.615	2.33	-6.497	-21.481	-13.383
655	0.655	-12.191	-18.151	-15.129	-17.492	9.497	14.069	-16.731	-9.122
656	0.656	-16.302	-20.566	-10.285	-12.014	8.317	33.684	-9.467	-8.343
657	0.657	-13.833	-9.798	-2.913	-11.364	16.627	31.075	-8.229	-16.277
658	0.658	-12.516	-20.891	-1.91	-8.005	21.852	24.028	-16.488	-17.247
659	0.659	-15.455	-16.672	-7.872	-5.055	24.767	17.583	-30.405	-14.343
660	0.66	-19.928	-4.894	-13.445	-12.939	16.848	23.34	-16.854	-13.571
661	0.661	-12.212	-12.856	-11.49	-16.381	0.781	14.572	-4.679	-11.255
662	0.662	-13.192	-8.628	-13.406	-15.387	-15.467	3.492	-15.769	-22.091
663	0.663	-8.359	-12.358	-15.139	-14.393	-4.797	-9.491	-25.89	-17.441
664	0.664	-2.36	-15.894	-17.644	-13.578	8.774	-0.776	-43.001	-16.085
665	0.665	-4.685	-6.267	-14.349	-7.936	-17.551	-2.309	-36.148	-9.681
666	0.666	-12.627	-5.132	-15.494	-11.404	-21.206	-0.941	-17.091	-13.157
667	0.667	-13.608	-18.298	-12.769	-14.676	-17.867	-2.083	0.573	-7.923
668	0.668	-20.406	-16.547	-9.269	-20.085	-14.743	-0.904	7.41	-10.821
669	0.669	-19.657	-11.875	-9.633	-9.239	-23.063	-16.916	17.901	-8.295
670	0.67	-10.782	-7.57	-13.299	-1.298	-20.552	-33.105	11.928	-2.673
671	0.671	-16.802	-13.909	-10.011	-8.451	-13.606	-52.189	-7.608	-4.601
672	0.672	-13.724	-5.568	-12.913	-4.761	-15.714	-44.551	-0.246	-7.882
673	0.673	-16.651	-8.639	-6.924	-3.599	1.774	-28.185	-16.66	-13.289
674	0.674	-17.445	-3.799	-14.86	-6.71	13.489	-25.928	-23.216	-11.349
675	0.675	-15.138	9.34	-9.631	-3.825	11.456	-19.984	-25.325	-5.338
676	0.676	-7.215	11.284	-10.585	-13.521	5.749	-14.601	-23.77	-4.556
677	0.677	2.452	-0.885	-13.09	-14.694	-10.032	-9.792	-31.898	-15.381
678	0.678	-6.456	3.778	-15.405	-11.206	-33.367	-8.278	-30.77	-16.921
679	0.679	-12.462	-3.334	-7.447	-8.105	-36.424	6.184	-32.177	-18.27
680	0.68	-15.549	-2.136	-19.237	-12.943	-44.723	16.005	-26.424	-14.58
681	0.681	-14.571	-15.266	-17.663	-12.177	-37.153	17.898	-12.738	-11.084
682	0.682	-18.806	-10.021	-16.305	-9.872	-25.555	19.576	-3.321	-10.103
683	0.683	-24.382	-11.513	-15.149	-14.711	-27.688	18.348	-12.278	-11.061
684	0.684	-17.765	-7.176	-14.004	-24.781	-37.377	12.073	-14.061	-6.79
685	0.685	-20.248	-10.776	-17.112	-26.143	-35.654	15.637	-4.257	-4.447
686	0.686	-14.604	-28.684	-18.085	-19.768	-24.614	10.452	-13.412	-0.945
687	0.687	-15.163	-31.133	-17.305	-13.775	-11.631	11.474	1.995	-5.577
688	0.688	-13.226	-24.115	-14.974	-21.141	-2.887	7.249	-8.9	-14.461
689	0.689	-14.969	-21.956	-8.387	-20.185	-4.413	12.893	-7.225	-15.603
690	0.69	-7.997	-35.481	-4.123	-17.692	11.486	12.39	-12.709	-26.425
691	0.691	-7.03	-30.207	-6.439	-20.033	22.13	2.425	-14.519	-30.669
692	0.692	-11.29	-19.137	-2.956	-10.562	39.543	-16.309	-19.023	-11.107
693	0.693	-12.085	-34.989	5.752	-6.903	41.904	-13.786	-18.119	20.064
694	0.694	-20.037	-20.073	2.274	-8.093	14.292	-6.8	-10.021	7.688
695	0.695	-23.138	-21.974	-5.067	-5.023	10.666	-4.651	-22.037	-11.069
696	0.696	-18.296	-27.168	-13.965	1.709	-6.325	-22.046	-11.222	-14.349
697	0.697	-20.799	-19.189	-15.13	2.441	-9.373	-28.998	-15.684	-11.248
698	0.698	-18.466	-17.808	-12.034	-4.976	4.792	-26.866	-17.022	-25.372
699	0.699	-14.956	-11.385	-16.871	-13.936	-18.386	-32.649	-4.023	-38.146
700	0.7	-14.343	-12.506	-14.352	-29.68	-27.63	-30.817	-12.867	-21.884
701	0.701	-11.396	-13.404	-13.566	-14.837	-7.837	-29.167	-14.554	-11.244
702	0.702	-10.962	-20.107	-18.396	-16.818	-0.257	-30.454	-4.638	-17.055
703	0.703	-11.305	-6.883	-16.442	-11.637	2.085	-24.002	-11.179	-22.289
704	0.704	-8.363	6.761	-17.014	-10.14	-4.327	-37.099	-12.46	-14.367
705	0.705	-3.099	-1.843	-14.488	-11.531	-2.412	-35.305	-11.581	-10.131
706	0.706	-4.997	-22.446	-17.771	-12.71	-25.271	-43.195	3.056	-8.987
707	0.707	-10.965	-14.055	-15.63	-9.231	-28.375	-38.903	13.655	-7.832
708	0.708	-8.611	-11.458	-12.906	-1.884	-25.635	-35.223	38.768	-8.801
709	0.709	-16.517	-13.715	-13.292	-6.731	-18.048	-26.932	28.649	-9.769
710	0.71	-11.265	-3.011	-8.466	-4.224	16.985	-17.306	25.483	-5.49
711	0.711	-20.145	-0.997	-9.067	-0.174	11.939	-18.547	33.766	-9.556
712	0.712	-21.279	14.936	-8.499	-11.038	-10.944	-24.644	20.97	-8.972
713	0.713	-28.607	4.335	-9.088	-22.095	-23.412	-19.535	18.619	-5.69
714	0.714	-25.676	-13.05	-8.71	-12.061	-4.723	-8.834	20.732	-14.591
715	0.715	-23.123	-29.288	-14.137	-3.197	-21.827	-1.805	-4.426	-5.695
716	0.716	-17.495	-31.434	-18.973	-11.546	-43.796	-5.623	5.657	-9.178
717	0.717	-12.651	-33.382	-18.387	-8.47	-29.756	-9.229	-3.561	-6.084
718	0.718	-15.937	-17.556	-16.627	-3.635	-22.255	-25.406	-11.791	-10.918
719	0.719	-10.52	-28.265	-9.637	-4.422	-24.627	-32.475	-9.162	-10.155
720	0.72	-15.355	-14.773	-2.843	-6.738	-9.798	-34.692	2.573	-10.945
721	0.721	-13.418	-6.095	-7.086	-10.217	-23.417	-32.838	-3.711	-10.375
722	0.722	-4.521	-7.67	-4.746	-5.583	-39.348	-38.125	-21.041	-9.812
723	0.723	-5.681	-3.464	-11.316	2.148	-37.293	-36.621	-23.257	-6.921
724	0.724	-9.152	-2.356	-17.306	-3.083	-8.31	-29.48	-38.066	-10.407
725	0.725	-10.128	-8.401	-21.37	-5.993	-4.291	-33.16	-36.049	-10.021
726	0.726	-11.102	-15.798	-16.526	-15.676	-8.023	-29.656	-30.759	-12.922
727	0.727	-13.623	-12.95	-13.229	-30.011	-11.367	-13.564	-26.046	-8.47
728	0.728	-14.388	-20.924	-19.803	-28.082	-2.139	7.579	-18.833	-9.053
729	0.729	-25.217	-11.294	-10.117	-15.893	7.056	8.802	-15.085	-11.587
730	0.73	-23.652	-14.995	-16.495	-4.863	4.259	11.592	-21.012	-11.215
731	0.731	-27.911	-6.707	-5.66	-6.236	16.948	24.455	-15.678	-12.385
732	0.732	-31.591	-22.812	-4.301	-25.796	5.271	26.873	-20.378	-14.332
733	0.733	-30.442	-29.805	-3.132	-17.485	11.598	41.868	-21.006	-15.501
734	0.734	-27.351	-23.436	-9.122	-14.982	25.088	47.757	-10.219	-16.282
735	0.735	-18.455	-21.519	-10.086	-12.69	19.821	63.705	-14.307	-17.068
736	0.736	-12.462	-5.666	-12.988	-14.843	8.777	31.839	-5.222	-16.3
737	0.737	1.466	0.695	-17.245	-9.055	-4.163	27.456	-15.898	-15.743
738	0.738	-0.474	-5.117	-11.635	-10.803	-2.366	23.452	-8.563	-17.318
739	0.739	-9.177	-3.378	-15.126	-6.167	-0.755	-10.555	-2.005	-14.244
740	0.74	-7.624	-27.197	-10.487	-10.441	6.469	-24.041	-3	-12.134
741	0.741	-0.445	-17.172	-6.427	-14.12	-13.015	5.032	-5.926	-14.1
742	0.742	8.471	4.657	-6.06	-10.641	-44.125	16.276	-0.941	-12.201
743	0.743	0.157	-3.702	-10.527	-7.54	-48.164	26.327	-13.971	-8.726
744	0.744	-9.519	-16.517	-12.293	-8.494	-44.477	17.022	-31.225	-13.177
745	0.745	-18.432	-14.257	-7.478	-2.488	-34.46	2.868	-24.099	-11.443
746	0.746	-21.938	-24.973	-6.928	-1.706	-37.618	0.315	-17.542	-7.974
747	0.747	-18.853	-11.508	-6.379	9.144	-17.922	-2.052	-30.916	-9.344
748	0.748	-29.717	-13.346	-14.353	1.219	-15.445	-21.259	-25.503	-5.298
749	0.749	-28.386	-18.077	-17.868	-0.139	-8.519	-59.811	-26.861	-8.816
750	0.75	-27.25	-34.016	-23.132	-9.042	-10.685	-65.274	-13.705	-5.563
751	0.751	-23.78	-31.932	-20.267	-17.384	14.461	-30.102	-9.65	-2.872
752	0.752	-18.577	-26.176	-22.825	-18.355	24.547	-25.687	-4.233	-4.037
753	0.753	-15.692	-45.578	-13.977	-15.462	40.259	-21.655	-15.068	-4.429
754	0.754	-14.94	-48.162	-15.187	-26.876	26.142	-10.477	-27.847	-3.279
755	0.755	-12.635	-36.602	-12.139	-37.897	18.584	-0.465	-22.428	-7.544
756	0.756	-10.719	-4.747	-13.146	-36.524	-7.197	2.593	-23.781	-16.449
757	0.757	-11.332	-9.289	-10.674	-27.598	-38.218	5.268	-10.625	-25.345
758	0.758	-8.468	-5.312	-3.36	-19.252	-42.338	7.768	1.742	-21.855
759	0.759	-11.224	-0.952	-0.508	-16.138	-16.061	0.784	12.973	-33.662
760	0.76	-11.663	-12.26	-1.327	-15.162	-12.818	11.42	5.98	-9.861
761	0.761	-11.313	-9.048	-8.709	-5.459	-3.51	1.749	7.291	-13.157
762	0.762	-12.51	6.575	-13.573	-4.275	10.659	-3.466	8.592	-10.075
763	0.763	-12.946	3.824	-14.383	-0.796	13.199	-5.006	-0.991	-12.799
764	0.764	-18.806	6.299	-15.188	6.545	6.243	-9.236	-12.724	-5.258
765	0.765	-6.661	31.961	-20.058	-2.374	4.127	-10.359	-8.019	-7.592
766	0.766	-8.449	14.818	-20.673	-10.721	-9.399	-28.311	-23.866	-9.727
767	0.767	-10.039	17.806	-26.132	-24.691	-35.73	-35.829	-17.478	-11.678
768	0.768	-11.429	26.036	-24.235	-15.049	-24.473	-42.775	-23.278	-2.979
769	0.769	-15.145	8.161	-20.984	-20.288	-7.391	-57.673	-18.081	-1.445
770	0.77	-9.169	-17.651	-16.949	-12.367	-4.267	-59.612	-3.786	-5.715
771	0.771	-10.174	-27.763	-15.622	-5.225	-6.932	-68.323	-1.862	-4.569
772	0.772	-15.049	-5.917	-11.213	-4.107	0.652	-53.997	-7.098	-15.425
773	0.773	-26.502	-14.255	-7.385	-9.373	-10.909	-44.325	-2.469	-25.509
774	0.774	-9.12	-21.799	-6.853	-10.573	-8.737	-42.589	7.571	-21.847
775	0.775	-11.479	-19.487	-8.263	-9.652	-6.746	-44.139	24.553	-18.376
776	0.776	-9.384	-17.393	-11.6	-10.669	-15.363	-34.069	22.181	-17.423
777	0.777	-19.1	-42.577	-12.795	-14.962	-19.911	-37.736	28.495	-20.348
778	0.778	-27.857	-32.551	-16.489	-12.683	-3.958	-36.548	14.889	-7.2
779	0.779	-35.842	-54.46	-9.16	-10.783	-6.008	-33.418	13.112	-9.15
780	0.78	-20.03	-40.36	-10.142	-0.736	-7.858	-28.555	-10.712	-10.912
781	0.781	-17.953	-37.872	-13.065	-5.013	-9.533	-27.759	-20.803	-6.281
782	0.782	-12.192	-40.227	-13.856	-6.203	-1.533	-22.121	-17.706	-10.548
783	0.783	-20.943	-42.395	-13.1	-7.401	-2.865	-12.636	-20.41	-11.725
784	0.784	-13.037	-32.771	-8.283	-0.067	-17.175	-11.495	-38.215	-5.744
785	0.785	-14.42	-31.069	-8.895	-4.931	-30.683	1.631	-35.873	-10.981
786	0.786	-10.763	-29.55	-9.521	-4.183	-42.821	-3.632	-20.939	1.782
787	0.787	-14.262	-36.709	-7.066	-9.829	-47.417	4.221	-18.967	-3.45
788	0.788	-21.626	-24.894	-2.66	-11.796	-37.33	5.499	-24.177	-14.485
789	0.789	-20.678	-7.486	-3.257	-4.472	-33.651	4.245	-16.208	-15.842
790	0.79	-26.715	4.093	-6.763	-13.401	-17.978	14.968	-23.339	-12.165
791	0.791	-21.142	10.405	0.579	-12.27	-3.088	24.935	-3.791	-6.154
792	0.792	-19.246	12.272	-6.779	-13.267	18.136	33.811	4.514	-13.501
793	0.793	-14.639	3.52	-0.026	-18.138	15.356	34.926	-23.772	-2.654
794	0.794	-10.62	27.301	-11.473	-13.915	28.11	42.201	-12.62	-12.702
795	0.795	-3.707	23.963	-13.045	-14.729	25.795	43.047	-29.741	-21.586
796	0.796	-10.541	20.836	-20.221	-15.342	-6.112	29.759	-20.523	-20.401
797	0.797	-0.927	29.118	-13.857	-15.95	-10.547	23.841	-34.707	-13.022
798	0.798	-4.657	11.292	-17.357	-13.071	1.863	18.5	-32.258	-8.167
799	0.799	-3.549	-4.994	-14.281	-21.046	-16.88	16.813	-20.688	-10.662
800	0.8	-15.394	-28.434	-13.336	-12.767	-33.891	20.899	-22.874	-9.866
801	0.801	-7.492	-25.37	-9.097	-13.785	-36.962	8.939	-28.72	-13.338
802	0.802	-14.673	-28.1	-3.489	-9.004	-34.208	4.174	-23.55	-15.257
803	0.803	-13.521	-4.901	-8.327	-16.992	-5.927	17.043	-22.045	-11.167
804	0.804	-17.01	-14.211	-10.24	-20.131	5.324	8.262	-26.357	-7.675
805	0.805	-13.906	-5.892	-15.632	-25.02	29.138	-2.82	-25.248	-10.005
806	0.806	-9.047	-13.398	-13.668	-27.586	19.845	-10.027	-12.127	-16.581
807	0.807	-11.539	-11.023	-14.217	-22.011	17.113	-18.981	0.01	-15.607
808	0.808	-5.913	-8.863	-5.277	-11.188	9.537	-13.026	-14.378	-9.607
809	0.809	-10.735	-18.493	-11.626	-9.652	16.508	-14.044	-8.625	-10.37
810	0.81	-19.431	-16.71	-22.421	-22.621	-15.343	-20.872	-6.928	-6.872
811	0.811	-25.428	-37.38	-23.729	-17.396	-38.118	-26.905	-5.451	-4.901
812	0.812	-13.604	-34.626	-14.795	-3.069	-33.969	-29.243	10.35	-6.616
813	0.813	-12.038	-42.138	-18.243	-5.001	-22.699	-40.086	12.409	-12.401
814	0.814	-13.379	-21.025	-17.24	3.715	-5.654	-38.556	10.393	-14.705
815	0.815	-12.205	-1.261	-18.166	11.664	-21.327	-39.927	12.025	-12.748
816	0.816	-11.02	-3.756	-13.869	7.424	-1.603	-31.038	26.235	-8.077
817	0.817	-14.088	-15.376	-13.064	3.745	-19.476	-27.572	4.826	-12.116
818	0.818	-15.03	-17.531	-9.55	-14.27	-21.897	-24.482	18.841	-11.707
819	0.819	-22.946	-19.5	-12.807	-16.786	1.418	-21.579	11.157	-13.036
820	0.82	-15.579	-24.776	-9.868	-14.469	-1.759	-20.794	-0.587	-10.88
821	0.821	-14.586	-35.879	-4.012	0.437	-4.505	-23.067	-11.341	-8.155
822	0.822	-12.046	-37.321	-4.73	-1.489	-22.328	-16.427	-21.128	-6.982
823	0.823	-14.346	-43.759	-6.595	-3.216	-6.099	-12.086	-12.546	-9.884
824	0.824	-17.818	-25.811	-5.945	-4.745	4.5	-11.224	-1.649	-15.107
825	0.825	-21.071	-8.056	-13.613	-8.974	-24.555	-20.621	2.501	-11.608
826	0.826	-16.972	-19.699	-18.758	-25.976	-28.615	-19.351	21.944	-8.303
827	0.827	-11.132	-4.829	-25.466	-23.627	-17.378	-22.694	7.712	-12.361
828	0.828	-10.327	-6.803	-19.406	-21.476	-7.313	-17.321	-10.194	-11.006
829	0.829	-12.238	-8.549	-17.026	-23.395	-10.39	-18.114	-21.93	-8.67
830	0.83	-12.796	-10.104	-15.041	-11.174	-2.055	-20.434	-19.899	-12.72
831	0.831	-18.176	-0.019	-8.988	-6.501	0.473	-22.549	-37.42	-16.185
832	0.832	-18.713	-6.362	-8.167	-13.623	16.724	-11.507	-39.827	-10.738
833	0.833	-23.305	2.026	-6.187	-17.272	18.87	3.026	-29.241	-7.227
834	0.834	-15.527	-3.13	-4.204	-8.937	-6.269	1.299	-35.1	-13.184
835	0.835	-14.514	-7.886	4.746	-7.969	-30.084	-3.735	-43.882	-12.343
836	0.836	-13.506	-20.978	11.182	-3.131	-33.198	-5.091	-35.989	-12.879
837	0.837	-10.943	-22.845	-6.771	-3.933	-19.077	-20.793	-23.055	-12.267
838	0.838	-8.569	-10.592	-24.53	-8.045	-1.252	-14.235	-31.793	-12.823
839	0.839	-3.682	6.919	-17.517	-8.657	1.118	-19.885	-20.8	-11.453
840	0.84	-5.577	18.603	-19.603	-10.604	7.557	-35.619	-2.047	-16.86
841	0.841	-3.804	16.56	-21.504	-14.67	28.926	-58.912	5.491	-13.35
842	0.842	-6.282	3.096	-5.593	-7.69	9.283	-24.344	12.478	-12.739
843	0.843	-10.681	-23.146	-3.434	-6.701	-29.11	7.698	27.402	-14.462
844	0.844	-12.375	-11.864	-9.207	-4.155	-34.423	28.509	21.595	-17.934
845	0.845	-13.676	-21.878	-10.938	-9.713	-29.296	17.351	5.726	-18.317
846	0.846	-12.276	-18.739	-6.284	-14.47	-15.668	0.348	-4.928	-15.409
847	0.847	-15.141	-21.403	-10.543	-12.447	-3.262	3.448	-6.84	-9.396
848	0.848	-18.77	-13.804	-11.694	-8.299	-6.972	11.76	-22.704	-10.161
849	0.849	-23.178	-20.725	-10.523	-9.571	3.079	19.296	-7.784	-14.219
850	0.85	-21.398	-18.562	-13.599	-10.843	-6.255	12.294	-13.574	-3.378
851	0.851	-22.737	-20.491	-18.418	-9.587	-9.029	18.648	-1.357	-8.015
852	0.852	-24.069	-8.317	-19.169	-10.646	3.685	5.059	-12.365	-18.07
853	0.853	-21.148	-19.384	-24.758	-14.797	1.321	-7.172	-13.708	-3.732
854	0.854	-27.132	-26.554	-24.166	-12.191	-9.333	-11.846	-22.584	5.97
855	0.855	-31.374	-43.595	-18.149	-14.428	-11.272	-4.728	-26.052	-9.873
856	0.856	-27.29	-22.512	-18.904	-14.744	-16.495	1.601	-9.96	-16.243
857	0.857	-16.43	-8.396	-18.307	-20.682	-27.548	-4.466	6.35	-14.298
858	0.858	-14.86	-21.158	-10.935	-10.939	-43.451	0.685	-4.254	-16.028
859	0.859	-13.485	-14.167	-13.822	-14.535	-71.178	-2.276	-10.031	-20.652
860	0.86	-4.57	-20.535	-18.08	-13.295	-37.191	-11.997	-1.294	-16.381
861	0.861	-17.73	-22.445	-9.187	-10.128	-41.723	-31.598	-9.172	-9.974
862	0.862	-15.988	-6.553	-15.211	-9.082	4.077	-34.361	-13.346	-3.956
863	0.863	-11.331	-0.154	-12.126	-11.521	22.239	-16.609	-14.401	-4.916
864	0.864	-12.674	-9.813	-15.05	-13.778	16.814	-14.339	-1.125	-3.942
865	0.865	-11.51	2.412	-12.553	-23.19	21.839	-12.247	0.747	-11.861
866	0.866	-17.501	0.915	-3.665	-11.306	44.657	-14.211	-3.785	-12.806
867	0.867	-14.388	8.142	-4.834	-6.57	40.599	-15.972	-5.033	-11.807
868	0.868	-9.522	7.057	-3.872	-10.737	44.238	-14.425	9.384	-9.268
869	0.869	-6.991	-1.201	-2.91	-6.99	27.18	-18.68	7.537	-11.566
870	0.87	-12.585	-6.368	-10.862	-8.094	-13.673	-33.003	-4.586	-6.71
871	0.871	-11.974	0.462	-13.971	-7.073	-30.139	-27.203	-6.076	-6.116
872	0.872	-13.883	-12.651	-20.748	-11.861	-15.054	-18.501	1.119	-5.519
873	0.873	-9.797	-18.427	-16.501	-17.804	-10.604	-4.174	4.811	-13.432
874	0.874	-16.744	-20.111	-18.835	-23.371	-22.981	5.514	-13.142	-16.907
875	0.875	-15.757	-27.97	-23.683	-18.482	-41.739	-10.372	-10.568	-11.687
876	0.876	-13.222	-20.736	-13.634	-13.79	-45.03	-21.064	-17.491	-2.784
877	0.877	-15.525	-24.346	-9.399	-10.859	-29.345	-23.034	-19.586	-1.618
878	0.878	-13.569	-35.091	-10.587	-2.888	-26.625	-35.256	-13.776	-4.699
879	0.879	-12.978	-33.604	0.22	-11.172	-19.07	-39.914	-36.646	-9.521
880	0.88	-11.222	-32.321	-6.97	-3.793	-16.751	-35.697	-39.768	-15.499
881	0.881	-12.568	-35.684	-5.831	-16.534	-1.882	-26.874	-48.112	-19.549
882	0.882	-15.85	-42.919	-7.015	-7.799	-15.487	-23.498	-50.667	-21.473
883	0.883	-9.264	-31.964	-10.125	3.248	-17.254	-13.917	-39.085	-31.514
884	0.884	-10.226	-24.707	-9.169	13.322	0.14	-2.182	-19.918	-41.558
885	0.885	-9.443	-5.064	-13.438	4.443	-2.212	-0.689	-27.453	-21.996
886	0.886	-13.505	-2.267	-11.126	22.466	-12.872	6.397	-11.209	-2.239
887	0.887	-20.079	0.314	-13.075	25.009	-26.439	-2.576	-4.829	-4.739
888	0.888	-20.849	-15.865	-12.513	3.925	-28.195	0.813	4.868	-7.043
889	0.889	-11.934	11.88	-13.122	-10.206	-20.266	5.957	-0.334	-4.903
890	0.89	-8.432	0.741	-11.798	-22.975	-24.511	8.778	-8.247	-14.563
891	0.891	-9.389	-2.449	-15.115	-29.945	-23.338	2.685	-12.463	-12.809
892	0.892	-20.212	-5.45	-13.974	-32.09	-26.831	0.288	-6.033	-8.147
893	0.893	-13.042	-2.687	-12.821	-34.04	-19.512	-10.583	-4.816	1.931
894	0.894	-16.714	10.123	-7.024	-42.757	-6.807	6.866	7.065	-1.732
895	0.895	-8.382	-1.445	-7.814	-53.789	-5.138	18.529	5.598	-10.043
896	0.896	-11.459	-16.34	-5.891	-46.636	15.477	7.897	-10.203	-13.128
897	0.897	-16.281	-22.147	-11.907	-32.341	46.578	-1.776	0.506	-4.208
898	0.898	-18.791	-34.341	-14.238	-22.696	25.832	-13.96	-1.378	-0.705
899	0.899	-16.474	-32.786	-19.088	-20.984	29.499	-6.009	10.869	-3.782
900	0.9	-8.544	-19.826	-17.162	-19.48	26.225	-13.128	3.004	-8.597
901	0.901	-11.647	6.522	-17.756	-20.877	16.94	-19.482	1.714	-12.828
902	0.902	-14.554	17.76	-14.29	-17.24	2.818	-27.78	16.113	-20.17
903	0.903	-13.787	7.743	-11.019	-6.442	-4.745	-26.821	2.621	-21.149
904	0.904	-16.12	-1.502	-17.621	-2.227	-7.095	-23.939	7.915	-18.644
905	0.905	-18.073	1.259	-22.477	6.634	-4.984	-17.936	-3.021	-11.3
906	0.906	-17.506	-6.278	-16.477	12.586	-3.06	-13.809	-12.967	-10.361
907	0.907	-19.255	-22.488	-17.243	9.436	-4.801	-11.768	4.209	-11.183
908	0.908	-15.764	-28.837	-9.29	2.609	-3.248	-16.328	-2.61	-13.555
909	0.909	-14.402	-26.834	-4.056	1.798	9.753	-23.97	-0.339	-8.76
910	0.91	-11.485	-25.03	-5.029	-3.846	-13.064	-14.179	-25.392	-13.435
911	0.911	-14.189	-29.643	4.632	-7.365	-34.864	-12.916	-42.307	-11.725
912	0.912	-16.125	-10.858	-1.752	1.316	-48.925	-9.35	-45.31	-5.958
913	0.913	-14.584	-13.379	-0.589	2.44	-46.309	-10.241	-47.919	-10.05
914	0.914	-10.142	-6.417	-3.679	-2.815	-25.106	-13.027	-55.372	-19.556
915	0.915	-14.797	-8.57	-10.442	-11.739	-22.336	-12.136	-34.154	-20.746
916	0.916	-21.39	-25.984	-12.948	-29.773	-24.879	-6.423	-19.892	-21.948
917	0.917	-31.094	-37.589	-15.264	-32.319	0.826	-14.288	-27.329	-16.771
918	0.918	-19.314	-22.685	-14.679	-25.378	-9.225	-11.113	-10.974	-15.858
919	0.919	-23.974	-16.909	-8.669	-14.756	0.098	-2.133	-4.486	-9.92
920	0.92	-25.354	-15.199	-12.729	-8.964	-8.222	1.441	-6.342	-5.921
921	0.921	-19	-10.605	-17.564	-0.282	-15.814	0.545	5.898	-7.925
922	0.922	-13.038	5.188	-14.273	-11.337	-32.131	-6.165	13.873	-12.642
923	0.923	-14.058	-18.294	-17.178	-7.117	-21.555	-8.631	-4.838	-4.979
924	0.924	-15.071	-15.255	-18.527	-16.057	-16.763	11.919	-7.299	0.165
925	0.925	-15.895	-1.196	-19.875	-17.26	-22.578	24.157	4.354	-4.758
926	0.926	-11.878	-8.821	-15.041	-12.087	-24.333	8.288	19.289	-7.344
927	0.927	-9.991	-20.492	-13.104	-15.045	-10.016	-2.364	21.25	-19.601
928	0.928	-4.037	-52.481	-5.354	-12.581	-0.309	-12.054	29.963	-17.928
929	0.929	-11.44	-38.98	-4.383	-3.727	4.941	7.268	9.267	-19.551
930	0.93	-8.585	-34.967	-11.137	-2.609	28.778	30.462	6.537	-15.367
931	0.931	-12.881	-23.789	-6.87	0.466	38.854	39.741	9.043	-14.283
932	0.932	-12.165	-27.129	-15.774	-2.477	10.616	25.625	2.055	-17.836
933	0.933	-14.175	-5.32	-16.944	-3.276	-0.619	2.414	-17.111	-12.678
934	0.934	-10.961	-13.685	-15.981	-12.198	-17.666	-19.435	-19.603	-13.723
935	0.935	-6.958	-11.21	-13.087	-15.703	-39.547	-11.076	1.517	-14.579
936	0.936	-11.855	-4.254	-10.572	-16.707	-25.428	-18.573	4.231	-12.316
937	0.937	-10.002	-14.905	-21.222	-7.819	-12.661	-11.575	-8.533	-14.293
938	0.938	-17.831	-1.371	-22.592	-4.365	-5.687	-17.959	-15.496	-8.336
939	0.939	-21.011	-6.629	-10.81	-14.078	-20.552	-19.895	-4.852	-12.434
940	0.94	-18.182	-17.681	-12.378	-12.957	-14.68	-18.188	-10.693	-13.055
941	0.941	-20.757	-21.968	-16.666	-6.989	11.694	-38.947	-12.488	-13.682
942	0.942	-20.051	-2.455	-13.033	-6.053	8.036	-36.301	-23.594	-10.817
943	0.943	-19.561	-10.822	-11.914	-14.982	4.754	-59.601	-33.737	-12.206
944	0.944	-24.286	-8.36	-10.987	-20.999	7.881	-56.575	-45.625	-11.848
945	0.945	-29.788	12.686	-13.943	-20.044	27.677	-31.085	-44.168	-11.496
946	0.946	-23.286	15.335	-8.004	-9.218	4.506	-34.439	-42.941	-14.442
947	0.947	-15.428	7.7	-16.998	-4.955	-4.713	-31.41	-27.189	-11.768
948	0.948	-8.136	0.666	-13.607	-6.092	-30.158	-28.766	-33.673	-14.493
949	0.949	-11.108	2.722	-12.715	-0.064	-40.182	-41.608	-27.953	-19.351
950	0.95	-8.659	-26.374	-11.832	-7.387	-30.885	-34.72	-22.819	-14.547
951	0.951	-11.044	-14.023	-9.39	-10.25	-28.168	-19.906	-21.404	-8.59
952	0.952	-9.18	-32.777	-7.151	-12.715	0.079	-2.575	-8.585	0.266
953	0.953	-4.613	-36.043	-6.649	-14.972	3.74	-0.343	-17.399	6.222
954	0.954	-4.693	-39.937	-7.311	-12.966	-13.291	-19.591	-38.229	3.072
955	0.955	-10.193	-11.688	-16.3	-10.963	-16.404	-53.148	-46.644	0.099
956	0.956	-12.203	-22.926	-20.061	-6.832	-24.726	-66.742	-44.245	5.996
957	0.957	-16.915	-5.927	-23.604	-11.609	-27.241	-37.746	-28.138	3.552
958	0.958	-16.4	-40.405	-7.599	-17.554	-48.332	-34.069	-26.17	-7.379
959	0.959	-22.264	-26.881	-0.685	-23.133	-34.204	-37.35	2.668	-21.759
960	0.96	-11.666	-6.201	1.39	-16.526	-31.667	-21.641	-1.582	-15.965
961	0.961	-18.871	5.019	-8.353	-19.035	-20.069	-7.454	9.422	-7.264
962	0.962	-12.525	22.048	-13.649	-10.129	-9.458	5.378	-0.896	-15.206
963	0.963	-11.406	12.777	-15.285	-18.432	-7.532	-6.177	1.944	-22.356
964	0.964	-14.544	10.075	-19.629	-23.628	18.787	0.262	-12.442	-18.657
965	0.965	-13.612	-13.145	-16.046	-14.7	75.522	17.721	-20.225	-15.095
966	0.966	-9.391	-22.427	-7.825	-8.691	67.444	38.846	-4.151	-9.802
967	0.967	-11.753	-19.708	-11.025	-9.675	0.718	24.724	2.082	-6.845
968	0.968	-19.729	-1.893	-18.085	-14.92	-25.935	22.187	3.869	-2.536
969	0.969	-12.397	-13.489	-13.33	-17.836	-17.787	5.928	12.467	-4.793
970	0.97	-13.387	-7.074	-19.419	-8.174	-10.421	12.296	20.297	-2.796
971	0.971	-12.631	10.369	-18.739	-9.352	-3.861	21.929	15.922	-3.306
972	0.972	-5.28	-15.328	-18.258	-3.366	14.293	34.068	-3.731	-3.794
973	0.973	-12.051	-25.335	-18.933	-6.49	-2.24	41.932	-1.119	-9.515
974	0.974	-16.302	-16.017	-19.607	-5.538	-37.542	25.997	-8.773	-10.236
975	0.975	-18.609	-13.273	-11.757	7.602	-33.14	36.58	-1.881	-18.165
976	0.976	-16.66	-20.768	-8.346	9.53	-29.13	22.958	-4.05	-17.208
977	0.977	-21.286	-23.058	-13.634	4.311	-32.839	17.627	9.459	-14.341
978	0.978	-17.209	-33.693	-10.781	2.771	-15.832	15.962	0.692	-13.616
979	0.979	-18.543	-20.144	-18.756	-10.157	-12.787	5.793	8.555	-17.762
980	0.98	-25.882	-18.392	-17.825	-22.286	6.854	-8.556	-4.521	-18.473
981	0.981	-9.801	-13.728	-8.965	-14.291	9.3	-22.078	0.598	-23.239
982	0.982	-2.817	-6.541	-7.849	-18.496	16.223	-20.285	-10.502	-21.577
983	0.983	-0.668	-10.212	-15.245	-14.778	14.042	-21.788	-23.538	-14.565
984	0.984	-18.067	-6.697	-12.386	-8.743	15.862	-31.801	-11.417	-11.49
985	0.985	-20.369	-18.477	-22.094	-7.76	3.511	-43.553	-3.535	-10.442
986	0.986	-5.442	-23.1	-15.731	-16.655	-10.96	-26.083	-2.196	-11.024
987	0.987	-7.35	-18.82	-9.739	-8.329	-28.506	-14.44	-3.335	-12.829
988	0.988	-12.547	-15.117	-4.516	-20.112	-44.84	-16.515	-4.474	-21.417
989	0.989	-14.076	-9.069	-9.349	-24.727	-51.225	4.832	7.366	-12.98
990	0.99	-24.125	-16.372	-3.336	-31.877	-33.749	7.592	2.783	-13.85
991	0.991	-17.721	-17.317	2.288	-25.487	1.389	0.096	7.099	-16.645
992	0.992	-6.866	-11.3	-2.541	-19.485	6.51	-2.195	3.51	-14.009
993	0.993	-11.095	-5.668	-5.809	-18.512	-6.967	-21.304	-4.741	-11.572
994	0.994	-12.216	-6.251	3.121	-17.559	-19.285	-23.77	-1.594	-9.533
995	0.995	-11.019	-9.547	1.999	-13.321	-15.555	-16.746	13.185	-8.86
996	0.996	-16.202	-0.64	20.035	-11.024	-18.767	-27.302	-18.653	-15.344
997	0.997	-28.93	-20.19	7.305	-7.546	-28.032	-36.888	-32.091	-21.247
998	0.998	-20.162	-17.505	-13.749	-1.554	-2.49	-38.552	-44.35	-13.817
999	0.999	-18.546	-15.021	-10.989	-0.778	14.544	-21.071	-32.987	-2.906
1000	1	-14.223	-26.679	-18.486	-7.354	-1.121	-18.706	-9.014	-1.494
1001	1.001	-10.488	-45.901	-11.474	-15.298	-3.803	-20.786	-5.74	-0.284
1002	1.002	-6.951	-38.398	-13.552	-20.532	-11.325	-18.787	-36.717	-6.226
1003	1.003	-5.92	-8.06	-11.563	-15.72	-27.56	-13.5	-32.449	3.501
1004	1.004	-6.83	-28.815	-13.252	-11.491	-12.649	-18.09	-51.028	17.876
1005	1.005	-12.775	-17.634	-17.857	-7.466	-22.351	-31.055	-33.816	43.083
1006	1.006	-16.793	-7.591	-30.79	-5.546	-17.199	-32.883	-11.763	46.414
1007	1.007	-16.166	-16.902	-29.009	-8.859	-18.879	-50.357	8.156	12.007
1008	1.008	-16.701	-19.624	-24.322	-1.145	-11.832	-48.063	21.119	-19.907
1009	1.009	-23.23	-6.886	-20	-2.147	-18.296	-58.796	9.676	-48.939
1010	1.01	-18.927	-18.529	-11.019	4.591	-5.226	-56.944	16.232	-45.272
1011	1.011	-21.191	-16.396	-4.93	0.307	-0.086	-41.107	29.932	-35.225
1012	1.012	-17.658	-14.465	-1.758	-10.361	-20.795	-26.155	28.349	-38.341
1013	1.013	-14.307	-5.753	-6.532	-20.443	-12.446	-16.401	26.929	-41.084
1014	1.014	-13.666	2.18	-5.691	-21.631	-14.914	-4.202	5.362	-79.626
1015	1.015	-14.961	-4.968	-7.945	-13.337	-21.774	6.826	-16.454	-51.964
1016	1.016	-13.552	-16.795	-7.282	-3.68	-11.027	28.527	-24.753	-26.816
1017	1.017	-14.662	-18.365	-17.261	-0.011	-1.291	37.858	-27.271	-13.291
1018	1.018	-15.779	-5.412	-21.431	1.142	14.537	18.132	-38.909	-17.384
1019	1.019	-15.351	-10.644	-9.544	6.359	20.875	30.906	-32.564	-6.185
1020	1.02	-15.113	-6.007	-7.914	7.317	30.509	42.484	-19.051	-9.507
1021	1.021	-18.356	-16.084	-6.491	3.051	28.779	36.07	-17.35	-25.214
1022	1.022	-15.403	-17.236	-7.568	0.714	46.242	34.116	-18.954	-16.928
1023	1.023	-18.062	-11.277	-8.654	-10.128	39.319	18.195	-23.283	16.502
1024	1.024	-21.499	-12.297	-13.799	-14.788	7.366	20.268	-42.87	48.364
1025	1.025	-17.395	-17.17	-20.493	-24.872	2.856	25.968	-51.263	44.231
1026	1.026	-16.005	-7.537	-19.629	-28.566	-17.885	24.118	-33.542	47.821
1027	1.027	-8.619	1.332	-23.606	-29.746	-14.276	15.991	-12.536	37.659
1028	1.028	-11.682	-11.857	-21.591	-45.832	9.367	-5.929	1.526	53.245
1029	1.029	-12.617	-3.165	-20.916	-52.829	37.458	-53.239	14.226	72.905
1030	1.03	-11.815	-4.724	-16.761	-42.228	11.066	-73.473	7.182	49.616
1031	1.031	-14.112	-3.382	-8.736	-28.727	-19.88	-79.764	-20.575	2.529
1032	1.032	-14.656	8.424	-14.64	-20.053	-40.484	-74.571	-16.98	-98.345
1033	1.033	-12.689	-2.604	-9.327	-15.444	1.247	-79.847	-20.366	-170.575
1034	1.034	-10.914	-9.761	-14.096	-5.412	17.782	-75.645	-23.554	-210.092
1035	1.035	-12.251	-8.597	-14.817	-1.765	-7.332	-46.798	-26.334	-102.731
1036	1.036	-16.689	-9.781	-20.387	-0.624	-11.777	-20.509	-44.221	-30.575
1037	1.037	-14.925	-23.728	-25.167	-10.333	-40.805	-23.619	-37.301	-17.428
1038	1.038	-11.42	-33.421	-23.166	-14.025	-89.929	-20.367	-35.215	-5.634
1039	1.039	-8.123	-38.656	-14.203	-5.735	-123.379	-6.231	-33.335	5.185
1040	1.04	-6.952	-21.239	-10.494	-0.535	-129.351	1.271	-21.194	-4.695
1041	1.041	-8.888	-18.923	-6.986	2.333	-68.35	8.207	-32.27	-13.584
1042	1.042	-14.69	-8.271	-12.179	-3.685	-43.91	1.8	-10.653	-5.473
1043	1.043	-22.028	-2.439	-11.186	3.665	-36.518	-4.006	11.163	1.839
1044	1.044	-17.175	-4.146	-17.167	0.766	-16.528	4.675	-3.023	8.348
1045	1.045	-21.417	-5.668	-13.075	5.033	-22.463	3.122	-5.621	2.261
1046	1.046	-14.044	-6.989	-9.562	-7.147	5.283	1.762	-3.35	-3.264
1047	1.047	-18.866	-5.776	-11.453	-5.38	20.456	16.06	2.97	11.7
1048	1.048	-19.635	-11.737	-13.167	-16.384	-2.313	25.724	-2.917	7.08
1049	1.049	-18.847	-4.318	-8.32	-14.999	-6.303	27.472	-15.198	10.938
1050	1.05	-12.255	-15.097	-2.312	-11.301	-2.555	22.868	-10.626	14.432
1051	1.051	-11.466	-19.302	-4.628	-14.766	7.559	12.864	-6.402	4.258
1052	1.052	-18.813	-28.175	-5.195	-2.952	29.444	16.582	-12.818	7.443
1053	1.053	-12.032	-22.146	-4.596	-4.498	32.146	10.62	-6.871	-0.889
1054	1.054	-12.8	-21.126	4.322	2.678	39.672	26.701	-7.887	-8.498
1055	1.055	-12.029	-16.236	0.655	-16.852	65.374	61.743	-8.937	-10.85
1056	1.056	-13.965	-22.174	-5.343	-8.509	89.156	16.268	4.139	-12.968
1057	1.057	-17.261	-16.495	-8.45	-11.002	54.702	10.263	6.04	-3.26
1058	1.058	-18.998	-19.959	-13.297	-8.661	4.297	48.962	21.91	-1.489
1059	1.059	-16.48	-9.862	-19.295	-10.764	24.205	23.843	28.336	-9.383
1060	1.06	-18.805	-22.767	-26.641	-12.677	18.179	-17.33	22.558	-2.212
1061	1.061	-15.9	-10.544	-19.854	-14.387	-42.9	-78.22	10.413	1.472
1062	1.062	-19.571	-12.061	-11.907	-12.81	-51.13	-86.264	12.041	0.335
1063	1.063	-18.197	-22.079	-12.859	-11.423	-58.66	-34.494	16.375	-11.442
1064	1.064	-18.567	-36.332	-15.748	-12.564	-78.775	-27.774	33.461	-22.444
1065	1.065	-14.098	-22.708	-19.995	-11.385	-36.359	-45.824	35.82	-21.085
1066	1.066	-10.023	-24.392	-14.37	-16.595	-20.096	-51.097	46.444	-9.227
1067	1.067	-7.488	-22.821	-17.847	-17.544	4.91	-45.906	44.465	-7.603
1068	1.068	-12.899	-12.744	-15.919	-20.045	-8.678	-41.301	32.231	-11.792
1069	1.069	-10.964	-19.115	-10.506	-17.717	-4.578	-28.785	8.404	-12.888
1070	1.07	-15.6	-8.255	-3.922	-11.143	-38.564	-32.337	-1.674	-16.299
1071	1.071	-17.335	-15.417	-15.336	-8.633	-52.014	-35.513	-10.921	-17.208
1072	1.072	-14.817	4.133	-7.389	-14.261	-31.198	-7.172	-25.001	-8.254
1073	1.073	-17.135	6.845	-11.64	-9.435	10.568	-10.782	-53.185	-2.193
1074	1.074	-14.999	-0.689	-10.472	-6.174	16.132	6.292	-34.347	-7.333
1075	1.075	-13.061	6.287	-13.964	-4.47	1.092	3.236	-24.234	-2.387
1076	1.076	-9.563	-8.621	-10.871	-7.023	33.051	45.854	-27.248	3.7
1077	1.077	-14.386	-10.556	-9.913	-12.484	95.588	64.073	-41.264	-5.13
1078	1.078	-11.083	-22.731	-21.343	-10.582	86.679	69.505	-43.623	-15.918
1079	1.079	-9.332	-11.684	-22.893	-10.044	-2.887	54.393	-36.47	-28.838
1080	1.08	-12.801	-7.4	-18.637	-14.138	-62.444	22.389	-42.649	-30.531
1081	1.081	-11.438	-13.754	-17.469	-14.529	-116.603	-40.222	-36.641	-38.46
1082	1.082	-6.597	-10.238	-11.453	-13.158	-106.789	-13.599	-31.221	-31.362
1083	1.083	-12.597	-13.304	-4.09	-11.979	-62.135	-5.578	-38.94	-25.156
1084	1.084	-14.918	-10.397	6.77	-8.276	-21.458	-57.347	-40.091	-12.268
1085	1.085	-12.974	1.005	2.529	-14.628	0.622	-158.234	-20.352	-24.694
1086	1.086	-11.032	-10.027	-9.266	-10.334	-6.01	-259.223	-45.71	-35.811
1087	1.087	-16.449	-2.848	-13.911	-15.916	-36.467	-167.029	-42.244	-31.57
1088	1.088	-9.867	-6.531	-9.653	-9.311	-31.152	-11.779	-26.4	-25.164
1089	1.089	-15.861	-10.02	4.672	-13.548	-16.196	51.717	-17.921	-21.654
1090	1.09	-13.533	-10.986	6.621	-6.164	-2.776	32.599	-25.318	-35.541
1091	1.091	-12.942	-21.818	-5.561	-10.969	9.543	15.24	-8.877	-6.419
1092	1.092	-16.224	-28.969	-10.19	-15.193	20.816	-0.61	-15.096	14.399
1093	1.093	-20.289	-27.811	-11.536	-17.492	-10.065	13.686	-12.967	33.299
1094	1.094	-21.641	-19.477	-17.912	-16.885	-22.363	0.481	10.06	36.715
1095	1.095	-22.998	-26.828	-23.91	-14.931	-18.554	12.235	-5.433	39.944
1096	1.096	-22.607	-31.662	-26.994	-20.333	-21.736	23.021	-13.579	42.769
1097	1.097	-19.895	-29.14	-26.008	-18.4	-12.313	13.096	-0.656	55.653
1098	1.098	-17.964	-41.352	-25.223	-15.113	1.963	4.117	6.466	72.021
1099	1.099	-13.127	-25.51	-21.154	-8.548	9.593	-4.09	8.722	40.173
1100	1.1	-13.702	-23.412	-21.725	-12.814	7.259	-11.502	-0.823	-28.469
1101	1.101	-6.342	-9.908	-19.776	-8.755	26.391	8.401	1.026	-176.484
1102	1.102	-7.299	2.237	-22.671	-6.833	28.81	14.35	2.677	-70.631
1103	1.103	-9.812	3.731	-16.86	-11.473	21.69	30.734	9.962	-12.984
1104	1.104	-7.49	-12.186	-12.794	-8.559	36.456	25.659	29.652	-30.449
1105	1.105	-15.42	-10.095	-7.948	-9.898	7.324	21.242	43.91	-46.391
1106	1.106	-14.448	-8.188	-6.015	-10.286	-5.128	25.345	15.779	-60.794
1107	1.107	-21.229	18.088	-3.121	-10.667	51.561	14.059	-2.865	-74.075
1108	1.108	-18.726	-0.719	-6.62	-11.821	-5.369	-16.979	-26.582	-85.991
1109	1.109	-16.406	-17.776	-8.955	-10.653	-12.769	-21.079	-23.447	-53.572
1110	1.11	-15.83	-2.105	-6.847	-15.485	61.121	-24.826	-31.774	-24.128
1111	1.111	-19.134	-4.823	-4.924	-17.419	31.399	-14.87	-44.587	-15.414
1112	1.112	-24.559	-17.61	-9.196	-26.134	57.933	-11.911	-37.698	-7.505
1113	1.113	-17.993	-29.216	-14.036	-17.808	49.648	-37.577	-18.595	-0.454
1114	1.114	-17.244	-31.345	-12.11	-12.572	12.548	-27.573	-16.115	5.734
1115	1.115	-13.201	-21.69	-16.181	-1.72	19.006	-24.497	18.849	-0.654
1116	1.116	-18.067	-2.358	-11.357	-0.359	-11.45	-27.205	33.876	4.468
1117	1.117	-9.381	0.137	-8.066	0.806	-94.734	-24.67	29.352	19.464
1118	1.118	-5.921	2.448	-10.978	4.287	-130.409	-26.935	8.564	14.929
1119	1.119	-13.295	-12.454	-9.627	9.509	-136.861	-20.441	12.142	10.978
1120	1.12	-12.342	4.945	-10.993	2.727	-126.079	-13.951	-18.95	14.825
1121	1.121	-11.59	-11.316	-16.808	0.201	-116.335	-8.036	-15.011	4.833
1122	1.122	-10.839	-13.466	-12.768	-8.726	-125.343	-6.2	-26.34	1.731
1123	1.123	-15.699	-19.282	-14.717	-5.271	-101.067	-7.661	-16.381	-1.028
1124	1.124	-13.789	-17.574	-6.041	-2.199	-34.406	-11.829	-7.237	-8.604
1125	1.125	-19.23	-9.676	-14.398	-8.99	-7.801	-15.398	-27.119	-10.976
1126	1.126	-17.317	-11.058	-7.083	-4.736	-16.065	-11.828	-24.718	-8.849
1127	1.127	-11.333	-22.899	-6.147	-10.348	20.775	-12.664	-36.464	-10.76
1128	1.128	-12.124	-30.866	-12.175	-8.4	0.724	-5.747	-43.033	-8.978
1129	1.129	-18.718	-32.26	-9.886	-15.727	6.6	7.557	-45.142	-13.587
1130	1.13	-12.735	-35.973	-13.408	-20.555	1.024	25.073	-40.082	-9.341
1131	1.131	-11.98	-32.541	-15.377	-21.339	46.387	13.511	-44.871	4.944
1132	1.132	-10.07	-22.918	-12.51	-12.451	28.136	41.183	-46.372	33.922
1133	1.133	-12.021	-11.152	-20.473	-15.934	-10.556	29.984	-26.944	71.427
1134	1.134	-17.467	-3.223	-17.018	-16.902	14.697	6.209	-12.908	36.175
1135	1.135	-18.078	-16.208	-11.811	-17.886	46.693	-40.807	-5.437	13.347
1136	1.136	-16.176	-32.088	-7.002	-15.393	50.773	-47.422	-3.18	9.289
1137	1.137	-14.463	-17.227	-9.55	-19.478	47.023	-17.128	11.62	-17.034
1138	1.138	-15.853	-19.195	-10.357	-17.582	43.65	-0.638	21.212	-20.333
1139	1.139	-14.529	-20.944	-10.974	-19.547	21.729	-15.534	22.869	-36.036
1140	1.14	-18.625	-6.665	-7.717	-20.161	-9.42	-28.872	-1.004	-78.656
1141	1.141	-19.044	-8.641	-11.829	-19.8	-38.356	0.306	2.216	-89.548
1142	1.142	-15.79	7.166	-12.274	-16.535	-34.551	19.214	-7.91	-83.572
1143	1.143	-21.626	-7.766	-13.698	-16.949	-24.326	16.05	1.306	-67.132
1144	1.144	-12.756	-5.875	-10.875	-14.269	-39.853	13.107	-12.92	-62.126
1145	1.145	-18.785	-11.132	-16.95	-13.136	-20.009	-0.875	-15.516	-48.629
1146	1.146	-11.457	-15.823	-19.544	-8.317	-22.461	-8.272	0.619	-44.632
1147	1.147	-10.514	2.896	-14.005	-7.76	-29.403	8.129	-10.132	-33.486
1148	1.148	-13.057	0.319	-12.145	-7.198	2.573	1.854	-0.561	-16.535
1149	1.149	-16.752	2.191	-12.804	-11.28	62.268	-27.083	-20.017	-0.933
1150	1.15	-12.701	-0.143	-14.615	-9.938	54.248	-56.014	-2.332	13.09
1151	1.151	-17.552	-2.241	-14.301	-6.663	91.313	-44.731	-4.762	25.708
1152	1.152	-15.615	-4.126	-13.975	-13.256	111.374	-27.647	-32.547	27.806
1153	1.153	-9.041	-5.844	-12.868	-20.047	56.55	-49.468	-43.892	25.589
1154	1.154	-15.04	-13.765	-14.852	-19.297	5.008	-91.996	-33.95	27.47
1155	1.155	-15.81	-18.031	-12.186	-17	-28.375	-61.597	-30.969	22.145
1156	1.156	-7.875	-9.124	-14.354	-15.09	-70.906	-11.697	-28.383	39.419
1157	1.157	-8.842	-12.568	-11.684	-15.698	-87.322	-5.187	-0.282	22.974
1158	1.158	-17.749	-22.2	-17.53	-12.824	-102.32	-11.27	33.638	-0.622
1159	1.159	-14.269	-31.056	-13.508	-12.462	-79.456	-5.933	47.039	40.075
1160	1.16	-9.045	-32.188	-21.484	-9.199	-16.945	-0.897	42.817	45.416
1161	1.161	-13.894	-16.122	-11.854	-3.431	-7.973	-5.385	38.989	50.354
1162	1.162	-11.401	-32.417	-15.577	-10.826	-16.072	-1.374	1.139	91.483
1163	1.163	-2.519	-30.345	-9.817	-14.35	-23.347	2.202	-24.127	119.019
1164	1.164	-8.534	-16.867	-13.35	-15.353	-29.848	-15.043	-1.389	73.325
1165	1.165	-3.311	-4.736	-10.299	-7.445	-23.803	-30.92	-13.879	-18.457
1166	1.166	-8.145	-6.317	-17.12	-8.431	-7.318	-28.283	-17.674	-163.403
1167	1.167	-10.666	-13.501	-11.159	-3.613	7.753	-35.83	-27.867	-144.34
1168	1.168	-19.561	-14.672	-13.513	-4.41	-5.904	-52.153	-31.146	-266.773
1169	1.169	-23.034	-6.377	-4.071	1.181	-10.056	-20.336	-28.603	-250.814
1170	1.17	-19.94	-11.619	-5.269	4.641	24.008	-16.018	-36.281	-120.686
1171	1.171	-18.972	-6.77	-4.137	11.954	1.274	4.563	-52.698	-33.179
1172	1.172	-18.19	-5.978	-9.393	5.135	22.136	30.735	-50.738	14.425
1173	1.173	-17.413	6.232	-0.514	0.83	41.035	20.521	-21.901	0.278
1174	1.174	-16.83	-5.927	-1.701	-6.57	24.154	11.076	-1.351	13.732
1175	1.175	-16.241	-13.822	-4.809	-19.388	27.424	19.238	-12.726	-21.665
1176	1.176	-20.303	-20.912	-11.604	-24.666	24.96	1.291	4.135	-32.387
1177	1.177	-21.647	-24.517	-14.135	-35.738	37.902	-10.437	32.231	-42.216
1178	1.178	-20.277	-23.298	-18.208	-40.04	3.008	-21.228	20.84	-33.3
1179	1.179	-17.353	-15.893	-13.376	-20.536	-42.297	-7.846	17.402	7.325
1180	1.18	-17.727	-1.105	-12.806	-6.457	-97.053	0.668	-4.6	29.388
1181	1.181	-11.906	-7.417	-9.91	-3.984	-133.833	-1.109	3.597	35.973
1182	1.182	-17.497	-17.022	-13.406	-15.635	-127.073	0.003	-14.314	30.033
1183	1.183	-12.637	-43.242	-10.125	-13.53	-108.771	3.506	-35.495	24.704
1184	1.184	-12.041	-24.379	-15.941	-0.011	-25.509	-14.677	-38.243	-0.39
1185	1.185	-9.118	-20.992	-13.616	-1.773	34.167	-22.495	-25.491	-4.823
1186	1.186	-12.585	-5.23	-21.54	-3.344	88.404	-1.709	-9.239	-0.721
1187	1.187	-11.211	-7.869	-22.489	3.804	58.871	0.727	-15.627	10.604
1188	1.188	-10.805	-30.995	-15.694	-2.602	32.258	-7.037	-2.09	27.726
1189	1.189	-15.24	-2.654	-9.673	-6.095	-8.308	13.809	-10.845	37.109
1190	1.19	-12.316	-6.275	-2.294	-9.202	-59.95	21.9	-15.565	28.912
1191	1.191	-8.816	3.866	-7.104	-15.984	-66.583	-1.563	-11.359	16.258
1192	1.192	-16.153	-24.318	-4.563	-16.757	-72.732	-17.442	-10.255	9.437
1193	1.193	-15.168	-5.473	1.068	-14.434	-67.467	-37.341	7.716	20.25
1194	1.194	-16.125	-8.74	-8.388	-15.009	-22.111	-45.009	0.178	22.368
1195	1.195	-16.876	0.57	-9.51	-19.643	20.312	-42.835	11.748	17.328
1196	1.196	-14.537	3.286	-12.958	-16.724	47.873	-36.603	-11.73	9.59
1197	1.197	-9.675	10.851	-7.697	-18.061	32.65	-23.189	-8.661	-0.287
1198	1.198	-14.297	3.901	-2.813	-14.747	0.604	-21.573	-11.4	-11.885
1199	1.199	-13.694	-23.756	-7.026	-14.329	-11.825	-36.027	-3.852	-22.709
1200	1.2	-15.032	-50.078	-4.66	-15.46	-8.161	-11.002	-24.898	-29.67
1201	1.201	-21.394	-46.806	-12.559	-14.277	-18.199	-1.083	-22.079	-49.019
1202	1.202	-15.375	-12.382	-17.754	-10.771	-27.441	-4.281	-14.402	-46.115
1203	1.203	-22.699	-7.945	-16.754	-9.388	-24.729	-7.052	-11.975	-17.687
1204	1.204	-21.695	-3.899	-15.939	-8.977	8.658	0.431	-9.703	8.803
1205	1.205	-22.442	-15.129	-16.679	-10.862	22.117	16.623	-3.767	32.756
1206	1.206	-18.351	-38.921	-14.699	-10.417	17.919	31.522	-8.833	54.739
1207	1.207	-16.387	-23.225	-14.074	-10.165	-1.007	14.142	-32.461	35.113
1208	1.208	-13.069	-37.345	-15.761	-14.554	8.902	-20.854	-35.531	-3.315
1209	1.209	-11.317	-29.807	-18.23	-11.2	24.424	-86.426	-13.411	-19.697
1210	1.21	-3.376	5.225	-11.794	-7.075	10.172	-41.688	-15.853	15.614
1211	1.211	2.629	30.375	-10.978	-5.661	7.535	-17.274	-43.85	11.238
1212	1.212	-4.723	25.928	-14.988	-11.022	-22.941	19.739	-24.827	40.325
1213	1.213	-3.748	21.843	-14.363	-7.482	-35.382	80.385	-7.585	82.006
1214	1.214	-15.149	10.611	-13.736	-10.712	-31.755	56.128	1.917	76.651
1215	1.215	-16.688	-6.416	-13.101	-11.237	-14.741	-54.819	33.337	0.97
1216	1.216	-12.422	-3.315	-15.569	-10.789	13.525	-102.282	37.644	-74.995
1217	1.217	-16.086	-17.459	-15.913	-11.123	32.322	-29.928	56.636	-183.769
1218	1.218	-17.241	-4.705	-10.055	-13.192	8.493	9.704	12.118	-169.579
1219	1.219	-12.016	-25.813	-10.784	-10.418	-38.63	21.673	-18.07	-130.281
1220	1.22	-14.93	-34.157	-17.314	-5.322	-72.184	11.033	-12.441	-70.781
1221	1.221	-19.193	-46.938	-16.487	-7.193	-66.185	21.11	2.882	-38.213
1222	1.222	-15.131	-39.972	-15.661	-12.548	-16.209	12.435	16.645	-166.379
1223	1.223	-17.06	-46.349	-12.134	-10.564	3.867	4.551	-3.807	-218.645
1224	1.224	-18.984	-40.553	-15.377	-9.941	34.363	-2.571	0.157	-107.217
1225	1.225	-16.07	-49.31	-11.277	-8.17	-15.51	-22.286	3.73	-6.04
1226	1.226	-19.538	-41.427	-9.894	-13.95	31.376	-40.276	0.884	59.871
1227	1.227	-17.205	-28.505	-13.159	-13.157	61.786	-12.442	3.878	71.76
1228	1.228	-22.037	-19.863	-17.204	-11.21	-10.392	2.801	-8.576	82.665
1229	1.229	-17.393	-34.256	-9.252	-9.258	-40.041	25.794	-10.618	53.108
1230	1.23	-13.329	-20.761	-12.709	-13.288	-31.197	46.661	-3.949	44.261
1231	1.231	-18.164	-8.576	-7.464	-11.891	-6.839	28.042	-13.351	3.654
1232	1.232	-16.223	-19.592	-6.476	-14.163	15.219	-23.307	-18.307	-3.667
1233	1.233	-12.161	-0.796	-8.973	-10.062	21.799	-30.528	-32.378	29.851
1234	1.234	-20.094	-3.321	-13.014	-13.507	3.677	16.46	-26.321	23.852
1235	1.235	-14.092	-5.626	-13.576	-9.011	20.321	10.651	-27.805	-14.895
1236	1.236	-15.05	-3.471	-14.139	-11.88	-24.82	-16.832	-22.897	-60.375
1237	1.237	-12.152	-13.116	-17.031	-6.048	-54.819	-31.728	-3.849	-54.378
1238	1.238	-11.377	-4.368	-14.506	-10.088	-49.132	9.692	24.656	-37.979
1239	1.239	-13.688	16.337	-14.881	-8.134	-33.892	-17.796	36.099	-53.186
1240	1.24	-13.109	2.25	-13.706	-7.541	7.384	-12.595	-8.399	-48.849
1241	1.241	-12.52	-0.225	-11.749	-11.588	57.296	-16.871	-2.214	-44.887
1242	1.242	-10.773	2.157	-5.918	-6.741	50.711	-37.404	-29.728	-26.26
1243	1.243	-9.423	21.355	-11.503	-8.675	20.229	-63.579	-44.662	-2.615
1244	1.244	-13.871	13.871	-18.053	-10.418	25.537	-32.466	-3.278	12.914
1245	1.245	-12.115	11.579	-15.513	-11.761	0.402	-28.215	13.304	21.05
1246	1.246	-14.617	-7.591	-13.169	-9.426	4.984	-39.243	-1.656	33.654
1247	1.247	-13.242	-0.038	-15.087	-13.471	-15.562	-22.018	-6.044	21.939
1248	1.248	-16.124	-11.632	-10.426	-18.292	-49.494	-12.534	-18.381	28.22
1249	1.249	-14.174	-0.969	-8.664	-17.688	-35.914	-20.67	-59.962	33.841
1250	1.25	-17.649	0.975	-3.81	-8.756	-81.755	-12.948	-76.356	28.389
1251	1.251	-16.479	-4.248	0.84	-7.583	-75.721	-19.709	-71.281	20.339
1252	1.252	-22.481	-18.558	-3.224	-15.879	-36.983	-21.64	-48.408	18.963
1253	1.253	-21.7	-20.462	-10.2	-14.89	-11.841	-15.643	-60.76	1.834
1254	1.254	-17.644	-36.307	-5.368	-29.584	-53.077	-20.689	-19.111	4.013
1255	1.255	-17.058	-46.95	-13.301	-27.442	-25.376	-22.07	-24.513	10.189
1256	1.256	-13.771	-41.148	-14.262	-21.629	-20.298	-3.15	-19.474	4.14
1257	1.257	-15.516	-29	-19.086	-19.874	-6.76	9.768	-23.919	-1.397
1258	1.258	-7.588	-17.986	-14.818	-15.225	5.568	7.536	-19.854	-15.999
1259	1.259	-4.105	-30.955	-12.49	-10.962	16.771	13.954	-23.535	-14.272
1260	1.26	-3.149	-15.057	-11.9	-7.29	61.476	19.725	-20.259	-16.065
1261	1.261	-8.004	-12.89	-13.822	-3.814	31.079	0.398	-17.226	-14.593
1262	1.262	-12.277	-3.16	-8.388	-9.057	-7.638	-12.296	-9.062	-18.966
1263	1.263	-16.366	-11.847	-7.793	-13.93	-12.725	-47.295	-16.769	-19.946
1264	1.264	-16.971	-10.293	-17.843	-9.714	-35.634	-52.176	-28.508	-16.145
1265	1.265	-13.714	-6.043	-10.666	-8.993	-39.771	-47.62	-9.436	-14.967
1266	1.266	-22.645	2.833	-11.805	-4.207	-28.631	-43.591	13.69	-13.967
1267	1.267	-18.988	-5.505	-15.266	-8.896	22.757	-17.401	35.42	-25.359
1268	1.268	-17.846	-12.882	-12.14	-14.355	59.595	-20.727	26.962	-23.843
1269	1.269	-10.514	-4.003	-11.142	-12.457	25.917	-11.443	19.221	-16.656
1270	1.27	-11.494	-22.047	-17.122	-13.062	-16.87	-8.739	2.721	-20.239
1271	1.271	-14.025	-24.587	-16.335	-11.326	-67.05	-6.265	8.855	-21.243
1272	1.272	-18.104	-31.566	-14.384	-7.849	-114.093	-4.002	-12.672	-24.16
1273	1.273	-20.049	-8.135	-13.791	-9.188	-59.291	-6.181	-10.206	-21.189
1274	1.274	-18.124	7.557	-8.357	-6.254	-22.463	-4.36	7.329	-27.056
1275	1.275	-19.879	-0.751	-7.774	-12.24	-15.968	11.416	18.657	-24.447
1276	1.276	-17.366	-13.51	-12.404	-7.991	2.163	26.254	-5.019	-13.235
1277	1.277	-12.921	2.759	-10.646	-5.68	18.601	20.337	-20.971	-11.283
1278	1.278	-5.186	4.919	-11.026	-7.636	23.555	4.365	-7.132	2.057
1279	1.279	-6.154	-8.577	-15.473	-5.712	9.871	10.651	-20.198	14.587
1280	1.28	-10.986	-34.876	-8.88	-3.983	-36.185	16.378	-32.101	22.788
1281	1.281	-10.206	-53.62	-9.649	-11.938	-42.35	25.015	-21.726	1.347
1282	1.282	-9.424	-56.884	-11.965	-10.782	-3.797	13.895	-20.079	-26.74
1283	1.283	-11.344	-34.98	-13.9	-11.751	-19.059	-7.932	-32.57	-15.38
1284	1.284	-13.257	-32.22	-14.479	-8.856	-42.016	-48.929	-31.316	-11.944
1285	1.285	-18.664	-29.676	-11.575	-6.354	-104.627	-43.662	-21.518	-52.682
1286	1.286	-10.72	-18.051	-11.179	-5.592	-95.726	-28.788	-20.595	-47.241
1287	1.287	-15.941	-24.41	-9.813	-5.015	-22.359	-24.596	-7.644	-1.8
1288	1.288	-24.828	-3.099	-6.894	-9.652	46.732	-20.776	18.48	40.765
1289	1.289	-16.498	-17.174	-5.711	-10.25	73.418	5.402	7.078	24.363
1290	1.29	-21.715	-19.645	-11.499	-18.208	81.473	-4.851	10.227	-10.892
1291	1.291	-16.872	-26.596	-18.838	-14.754	59.359	-26.818	19.361	2.548
1292	1.292	-14.353	-24.429	-19.801	-9.559	119.894	-12.779	5.061	-1.709
1293	1.293	-19.953	-26.319	-19.022	-6.657	111.701	-25.721	2.324	-13.126
1294	1.294	-26.529	0.019	-21.358	-18.078	15.183	-51.628	4.439	10.543
1295	1.295	-24.012	34.091	-19.443	-19.631	-50.768	-41.658	-6.379	-17.859
1296	1.296	-24.776	11.263	-16.172	-20.993	-62.773	-26.004	18.616	-74.664
1297	1.297	-19.939	-1.149	-10.764	-17.321	-52.117	-11.905	15.157	-66.539
1298	1.298	-16.649	-12.393	-12.711	-18.497	-2.882	-4.469	11.923	0.439
1299	1.299	-11.23	-22.501	-13.289	-21.61	-11.816	-6.958	-19.366	27.329
1300	1.3	-13.162	-25.633	-4.39	-6.922	-19.858	-17.75	-31.87	-62.186
1301	1.301	-7.166	-17.385	-8.064	-17.574	-27.089	-8.184	-28.32	-121.724
1302	1.302	-11.235	-4.69	-4.577	-11.768	6.527	-13.463	-25.134	-23.99
1303	1.303	-4.667	2.191	-5.543	-6.543	0.688	-11.895	-34.488	41.784
1304	1.304	-14.349	16.984	-12.329	-8.089	-15.64	-4.736	-20.427	101.324
1305	1.305	-7.967	7.197	-14.86	-6.743	-30.675	9.586	-17.926	112.072
1306	1.306	-4.484	19.293	-17.205	-13.122	1.399	3.714	-29.565	141.599
1307	1.307	-3.513	4.909	-12.394	-7.1	13.97	15.883	-44.459	60.786
1308	1.308	-8.359	-16.434	-9.126	-12.291	-19.943	23.812	-38.658	-37.059
1309	1.309	-2.36	-30.578	-13.212	-3.344	-33.313	25.147	-15.83	-155.64
1310	1.31	1.698	-12.782	-10.714	-2.129	-37.247	5.541	12.43	-76.254
1311	1.311	-3.148	-15.089	-12.091	3.161	-40.853	-25.696	54.041	-33.269
1312	1.312	-6.447	-4.422	-14.241	6.129	-23.853	28.373	48.624	-230.838
1313	1.313	-11.894	-6.332	-11.545	8.711	-14.646	-53.215	13.383	-259.087
1314	1.314	-15.403	-11.546	-13.499	7.995	-7.598	-48.299	-27.844	-131.159
1315	1.315	-18.725	-13.099	-16.434	1.463	11.913	-15.88	-11.421	-15.046
1316	1.316	-22.815	-20.261	-16.858	-8.18	24.545	33.372	3.677	-36.339
1317	1.317	-24.214	-23.937	-20.374	-14.532	45.668	6.557	-9.822	-17.392
1318	1.318	-19.809	-13.139	-15.579	-17.992	59.91	-1.662	-13.804	-0.208
1319	1.319	-22.753	-8.97	-6.906	-25.342	21.533	-9.115	-2.55	15.443
1320	1.32	-21.424	-28.601	-8.102	-34.251	27.007	-2.624	0.738	29.561
1321	1.321	-21.831	-37.008	-9.112	-30.781	1.854	3.266	-8.573	42.525
1322	1.322	-20.686	-39.612	-6.251	-46.854	-2.605	-24.49	-5.919	54.138
1323	1.323	-19.538	-32.738	-7.053	-49.193	-14.992	10.644	-8.517	-0.238
1324	1.324	-16.843	-17.916	-1.471	-25.799	-41.217	-21.39	-1.628	-10.268
1325	1.325	-21.11	-16.061	-10.981	-3.942	-92.58	-58.98	-25.122	-1.512
1326	1.326	-18.216	-3.957	-12.172	-6.689	-85.106	-23.661	-15.898	6.479
1327	1.327	-14.741	-8.691	-8.726	0.811	-11.049	-9.743	-7.682	13.693
1328	1.328	-21.132	-18.805	-9.737	-6.191	-20.807	-5.506	-15.383	20.134
1329	1.329	-20.367	-4.528	-12.685	-4.101	5.978	-16.657	-17.872	26.005
1330	1.33	-14.78	-2.647	-10.214	-2.191	-2.065	-19.83	-28.687	20.464
1331	1.331	-19.653	2.519	-9.465	-14.418	5.367	-29.079	-15.282	25.377
1332	1.332	-21.622	-18.254	-7.556	-16.005	25.417	-15.003	-6.697	29.677
1333	1.333	-22.233	-21.03	-12.229	-5.978	-17.03	-7.576	-14.757	25.443
1334	1.334	-17.425	-8.289	-16.334	-4.854	-44.66	13.506	-24.948	36.501
1335	1.335	-10.107	-5.959	-22.184	-3.716	-100.219	50.496	-36.84	46.378
1336	1.336	-7.238	-20.832	-23.006	-13.407	-122.306	45.505	-42.688	48.094
1337	1.337	-15.194	-26.574	-24.99	-17.099	-88.803	13.598	-28.395	19.64
1338	1.338	-10.003	-42.372	-25.613	0.889	-33.772	-40.539	-18.709	-22.119
1339	1.339	-12.939	-23.145	-19.072	3.383	33.098	-18.456	-41.477	27.701
1340	1.34	-10.438	-15.533	-14.85	5.682	42.095	-79.006	-50.719	74.434
1341	1.341	-9.68	-36.543	-5.991	-0.732	50.292	-70.765	-19.486	116.95
1342	1.342	-17.64	-39.131	-4.875	-22.05	42.958	-3.959	9.639	89.242
1343	1.343	-10.328	-5.555	2.431	-19.374	62.9	-12.847	-1.502	23.549
1344	1.344	-12.317	-13.96	-0.514	-16.882	56.866	-37.249	8.657	14.548
1345	1.345	-19.16	-18.289	-3.071	-14.591	62.198	-74.226	11.87	-42.341
1346	1.346	-11.296	-5.761	-10.46	-12.505	36.93	-54.225	3.678	-123.818
1347	1.347	-12.328	-9.309	-11.458	-6.73	-31.824	37.364	-19.402	-286.619
1348	1.348	-15.286	0.86	-21.155	-8.483	-100.924	76.881	-22.344	-216.957
1349	1.349	-16.106	-2.185	-14.788	-3.858	-145.628	41.342	-41.928	-111.031
1350	1.35	-12.068	23.379	-18.295	-8.14	-153.827	8.901	-18.596	-91.78
1351	1.351	-11.511	13.337	-17.343	-14.545	-102.248	-40.416	-9.197	-39.341
1352	1.352	-9.594	4.074	-20.27	-18.058	-55.51	-85.059	-6.357	-23.57
1353	1.353	-13.676	18.225	-14.284	-17.114	11.576	-44.366	1.364	-9.303
1354	1.354	-11.172	5.454	-10.243	-14.237	38.222	-36.983	-0.768	3.805
1355	1.355	-15.649	-10.805	-10.849	-20.261	-2.478	23.606	10.083	-8.08
1356	1.356	-16.268	-25.708	-8.94	-22.607	-24.599	-0.77	-11.002	2.633
1357	1.357	-9.337	-16.024	-15.544	-26.11	22.226	-8.107	3.331	-7.38
1358	1.358	-12.272	-35.359	-11.885	-25.733	4.067	-1.447	11.059	1.332
1359	1.359	-9.793	-42.873	-12.672	-25.166	42.765	29.034	-0.391	9.35
1360	1.36	-12.142	-40.526	-10.359	-29.234	98.283	34.514	6.185	16.576
1361	1.361	-17.006	-38.349	-12.307	-23.437	120.312	39.594	8.374	9.987
1362	1.362	-6.969	-28.613	-15.611	-25.774	100.313	16.752	28	16.257
1363	1.363	-14.156	-19.86	-11.554	-19.211	94.225	-3.924	5.047	11.028
1364	1.364	-10.508	-5.51	-8.081	-6.067	144.046	-15.206	14.497	16.16
1365	1.365	-14.02	-7.419	-0.744	3.587	43.073	1.781	0.452	11.974
1366	1.366	-6.686	-5.664	-8.123	1.819	-87.081	17.448	-22.647	16.467
1367	1.367	-3.799	15.059	-3.312	3.34	-104.539	20.209	-38.155	20.512
1368	1.368	-9.809	40.609	-9.329	10.458	-88.63	17.735	-6.823	3.814
1369	1.369	-18.716	30.548	-10.109	14.098	-45.428	10.808	5.73	-5.119
1370	1.37	-24.716	8.692	-9.52	12.897	-32.29	21.478	2.249	-13.099
1371	1.371	-27.804	5.969	-10.09	5.507	-44.102	-7.519	26.25	-15.265
1372	1.372	-30.694	3.448	-18.979	6.452	-55.061	-3.439	23.329	-17.173
1373	1.373	-26.413	5.788	-15.285	3.901	-65.081	0.232	15.17	-31.67
1374	1.374	-25.61	7.953	-14.101	-8.309	-38.455	-44.474	17.872	-37.182
1375	1.375	-23.634	-1.691	-13.112	3.89	-30.38	-136.073	6.443	-31.733
1376	1.376	-20.31	-13.836	-10.187	8.564	-23.056	-307.244	12.968	-14.095
1377	1.377	-18.52	-34.494	-5.905	-7.281	-3.107	-97.713	34.402	-11.541
1378	1.378	-10.528	-37.144	-6.653	-9.383	15.155	-13.359	42.863	-9.169
1379	1.379	-2.142	-34.557	-11.465	-22.915	-12.452	-38.898	25.2	-7.023
1380	1.38	-3.047	-41.414	-21.506	-14.19	-37.472	30.75	-9.663	-8.579
1381	1.381	-5.88	-34.93	-20.128	-18.812	-60.153	94.177	-14.537	-0.482
1382	1.382	-11.812	-21.305	-18.947	-20.152	-31.022	113.324	-9.932	-1.667
1383	1.383	-14.07	-22.991	-8.087	-18.982	25.722	-9.165	-13.836	7.385
1384	1.384	-12.077	-43.64	-6.708	-27.286	50.139	-56.767	-40.023	25.487
1385	1.385	-16.664	-46.282	-3.017	-30.369	13.213	-42.479	-56.949	23.019
1386	1.386	-20.669	-53.781	-4.172	-27.446	-6.687	-3.045	-53.742	16.045
1387	1.387	-12.668	-51.41	-9.377	-28.216	11.637	-14.942	-61.91	9.656
1388	1.388	-18.607	-23.715	-12.259	-19.311	17.258	17.44	-79.545	-0.112
1389	1.389	-23.758	-27.396	-14.752	-18.132	12.464	27.112	-58.261	-26.535
1390	1.39	-22.725	-37.448	-12.39	-17.15	8.234	-53.763	-66.445	-75.746
1391	1.391	-9.499	-59.322	-14.278	-10.365	4.342	0.21	-63.8	-69.268
1392	1.392	4.119	-22.368	-10.932	-4.366	23.249	29.615	-52.047	-14.333
1393	1.393	5.921	-27.436	-12.612	-11.742	13.214	38.417	-49.795	-6.98
1394	1.394	10.636	-13.894	-12.938	-12.725	-33.847	13.928	-51.667	-67.643
1395	1.395	9.355	-9.848	-14.237	-3.066	-53.801	-37.87	-53.337	-59.653
1396	1.396	0.525	-21.111	-13.033	-11.978	-84.103	-4.508	-32.559	-37.763
1397	1.397	-5.396	-11.065	-15.714	-22.829	-78.69	13.59	-35.206	-31.423
1398	1.398	-12.673	23.332	-16.851	-12.765	-33.336	-14.147	-27.618	-25.743
1399	1.399	-25.367	36.843	-11.99	-9.066	21.424	-19.201	-1.81	-20.478
1400	1.4	-27.035	24.419	-12.533	-3.039	28.533	3.58	1.525	4.625
1401	1.401	-25.418	20.713	-9.205	-3.988	21.832	-17.222	-1.506	54.883
1402	1.402	-26.707	23.933	-15.749	-4.953	15.837	-13.67	-21.171	88.372
1403	1.403	-25.49	33.112	-9.719	-2.433	-0.555	3.206	-23.635	106.61
1404	1.404	-19.455	30.316	-11.995	-6.502	-15.54	12.417	-12.002	123.108
1405	1.405	-5.491	6.97	-11.374	-8.442	-19.901	15.037	2.9	108.104
1406	1.406	-7.4	-2.439	-13.265	-17.155	-32.259	-8.199	0.966	85.354
1407	1.407	-12.595	-28.092	-12.636	-18.321	-50.961	-55.273	20.297	22.906
1408	1.408	-14.103	-51.996	-12.974	-17.36	-33.768	-61.952	43.516	-111.367
1409	1.409	-18.328	-42.801	-17.377	-18.332	-17.924	-31.636	34.221	-130.511
1410	1.41	-17.132	-40.189	-10.752	-12.324	-3.588	-37.071	-2.772	-113.111
1411	1.411	-20.579	-42.785	-9.93	-6.701	24.919	-11.965	2.209	-256.344
1412	1.412	-21.511	-17.128	-15.498	-6.101	51.444	-7.6	-11.418	-237.215
1413	1.413	-20.495	-7.134	-8.883	-9.374	61.623	4.696	42.708	-79.714
1414	1.414	-19.681	-10.291	-4.592	-8.761	77.348	0.931	64.678	-58.665
1415	1.415	-23.705	-2.014	-0.492	-12.205	34.819	-2.443	31.116	-77.846
1416	1.416	-23.094	-9.61	0.123	-17.57	-20.233	-24.368	0.644	-25.416
1417	1.417	-21.127	-2.7	-9.915	-6.68	-72.146	-38.516	-15.93	22.177
1418	1.418	-17.043	3.651	-14.144	-11.264	-65.825	-41.044	-11.07	7.82
1419	1.419	-17.418	-6.038	-17.802	-9.847	-35.668	-29.425	-24.763	20.898
1420	1.42	-17.82	-0.858	-18.949	-13.474	-41.252	-27.273	-20.83	8.986
1421	1.421	-16.677	-11.989	-19.901	-14.593	34.311	-9.839	-9.744	-45.33
1422	1.422	-19.399	-27.973	-18.926	-7.21	45.058	-12.209	0.179	-35.574
1423	1.423	-17.487	-30.225	-21.444	-13.96	-24.111	6.944	-21.845	9.031
1424	1.424	-20.988	-12.92	-15.824	-9.684	-50.859	24.825	-13.709	49.562
1425	1.425	-13.648	-24.618	-20.65	-12.006	-75.176	22.563	3.87	42.076
1426	1.426	-18.891	-18.288	-20.053	-10.063	-67.691	20.441	1.304	22.042
1427	1.427	-19.861	-31.9	-15.972	-9.471	-34.044	-4.757	7.427	3.792
1428	1.428	-25.861	-44.186	-14.597	-7.739	-27.903	-28.276	-6.352	20.224
1429	1.429	-16.945	-58.638	-11.283	-8.143	-55.48	-12.216	-29.426	25.235
1430	1.43	-15.763	-41.367	-9.144	-14.547	-60.398	7.854	-26.575	20.717
1431	1.431	-14.781	-20.396	-5.473	-15.339	-0.727	-30.3	-12.736	-0.185
1432	1.432	-9.93	-17.796	-6.837	-9.744	56.187	-35.395	-15.524	3.253
1433	1.433	-3.932	-20.411	-10.898	-10.347	19.258	-20.035	-4.163	19.988
1434	1.434	0.124	-18.16	-5.082	-7.072	-0.577	21.349	6.24	47.893
1435	1.435	0.69	-3.309	-1.014	-13.671	-18.63	37.972	-11.44	66.315
1436	1.436	-6.692	-16.856	-11.849	-7.689	-79.49	43.224	-46.7	28.235
1437	1.437	-9.627	2.497	-10.304	-8.482	-71.3	29.921	-41.88	53.175
1438	1.438	-17.58	10.041	-8.97	-9.076	-34.266	34.199	-46.534	11.759
1439	1.439	-12.361	7.74	-15.373	-8.491	26.356	23.214	-17.739	-4.857
1440	1.44	-11.407	18.44	-16.559	-7.892	50.766	13.419	-14.319	40.637
1441	1.441	-17.413	1.072	-15.606	-7.484	58.12	16.741	-4.542	-26.11
1442	1.442	-13.343	17.364	-20.464	-5.131	104.92	-19.941	17.054	-87.978
1443	1.443	-16.816	6.81	-14.478	-7.221	123.103	-24.669	36.58	-63.219
1444	1.444	-20.099	1.063	-15.263	-3.513	62.166	-19.937	13.17	-26.012
1445	1.445	-23.008	6.346	-7.341	-7.939	-43.697	-40.378	-2.693	-32.317
1446	1.446	-20.512	-11.04	-4.255	-5.011	-0.564	-28.897	-17.01	-13.852
1447	1.447	-19.204	5.285	-3.299	-12.933	38.826	9.138	-24.71	-19.002
1448	1.448	-22.158	-9.53	-9.304	-30.93	50.448	-15.759	-50.557	-43.83
1449	1.449	-16.995	-19.07	-14.925	-28.414	61.1	-29.115	-40.588	-11.587
1450	1.45	-10.479	-17.19	-16.862	-21.443	-27.873	-24.885	-37.539	17.726
1451	1.451	-9.774	-2.778	-12.224	-10.791	-63.655	-28.454	-40.262	-0.785
1452	1.452	-4.224	10.81	-9.323	-12.72	-52.987	-18.375	-22.454	-24.284
1453	1.453	5.191	-12.016	-16.301	-4.01	-43.194	-34.039	-1.351	-20.862
1454	1.454	3.945	-2.737	-9.544	-2.459	-16.487	-8.404	1.363	-51.742
1455	1.455	-2.126	-22.535	-13.819	-6.721	-8.39	-25.284	-6.148	-55.539
1456	1.456	-9.523	-40.434	-16.163	-7.889	-60.117	-15.861	-13.072	-29.03
1457	1.457	-16.341	-33.571	-21.022	-6.741	-93.633	21.223	-23.662	-18.86
1458	1.458	-13.866	-44.313	-16.39	-5.787	-99.648	-3.859	-25.551	-3.256
1459	1.459	-17.976	-34.733	-13.498	-14.706	-94.189	-26.661	-20.26	16.249
1460	1.46	-21.51	-36.506	-14.863	-15.896	-89.057	2.498	-5.874	8.479
1461	1.461	-24.845	-22.163	-13.508	-14.963	-47.764	21.38	7.701	-3.256
1462	1.462	-27.794	-20.187	-9.443	-12.092	-8.928	-2.317	-8.132	-9.852
1463	1.463	-25.313	-18.393	-5.957	-18.127	16.415	-17.928	-10.236	-11.99
1464	1.464	-23.022	-19.867	-8.269	-14.104	21.03	-20.629	-19.881	-34.86
1465	1.465	-18.205	-18.459	-6.127	-22.082	33.531	-23.157	-28.614	-44.124
1466	1.466	-14.934	-12.043	-8.042	-23.088	59.793	-34.795	-14.37	-41.291
1467	1.467	-8.367	-18.011	-10.738	-29.893	69.636	-32.658	14.569	-23.039
1468	1.468	-10.89	-25.301	-9.962	-25.649	60.127	-42.348	10.426	-1.428
1469	1.469	1.302	-14.378	-9.191	-16.758	40.119	-47.599	-0.887	7.347
1470	1.47	-3.926	7.363	-11.13	-15.593	1.404	-23.929	-4.262	15.298
1471	1.471	-11.861	10.518	-7.453	-12.492	-15.213	13.69	4.983	-0.639
1472	1.472	-4.708	7.832	-7.062	-11.513	-20.348	-11.495	2.252	-11.088
1473	1.473	-8.385	-4.922	-13.443	-10.723	-43.314	-61.832	9.775	-8.983
1474	1.474	-11.868	-25.987	-15.957	-6.65	-89.363	-55.292	30.854	10.532
1475	1.475	-8.771	-51.51	-18.27	-6.062	-107.684	-37.173	22.54	-7.138
1476	1.476	-19.606	-41.463	-16.326	-9.345	-102.32	-53.711	30.151	-23.302
1477	1.477	-20.956	-19.605	-16.902	-5.279	-46.752	-99.237	4.467	-46.644
1478	1.478	-27.335	17.344	-20.954	-1.79	4.947	-81.122	1.221	-30.923
1479	1.479	-28.48	32.398	-13.005	-9.132	-28.526	-31.275	-14.436	11.726
1480	1.48	-25.359	9.51	-6.989	-1.767	1.884	2.14	-6.087	103.311
1481	1.481	-28.245	5.401	-3.876	-4.664	29.632	57.016	-18.808	116.479
1482	1.482	-20.291	9.066	-12.759	-0.406	34.808	78.917	-25.719	128.255
1483	1.483	-17.19	-14.718	-11.58	-4.466	12.151	45.19	-27.774	139.038
1484	1.484	-12.331	-36.512	-8.469	-6.396	-16.821	2.279	-17.995	109.357
1485	1.485	-6.295	-61.974	-7.485	-5.807	-20.459	-14.511	-37.219	64.582
1486	1.486	-8.579	-44.815	-8.245	-0.391	-3.372	0.336	-29.556	-57.643
1487	1.487	-15.132	-22.869	-0.885	-3.864	-0.245	13.823	-22.473	-75.258
1488	1.488	-28.261	-14.456	-9.779	-11.214	13.936	9.683	9.601	-91.346
1489	1.489	-22.43	-37.604	-6.295	-20.112	16.545	-16.763	50.961	-221.693
1490	1.49	-24.142	-28.279	-13.653	-18.951	23.651	-33.946	67.58	-484.612
1491	1.491	-22.583	-19.933	-10.755	-19.917	34.417	-30.982	52.644	-522.461
1492	1.492	-18.336	-27.503	-15.015	-20.895	13.214	-28.406	11.573	-147.567
1493	1.493	-17.169	-1.777	-17.337	-20.127	-29.29	-10.803	-4.75	1.817
1494	1.494	-8.837	8.271	-15.396	-14.524	-35.278	-22.625	0.38	-43.795
1495	1.495	-5.735	23.921	-17.326	-7.953	-18.903	-46.254	4.89	-2.746
1496	1.496	3.17	-18.68	-14.413	-7.208	26.401	-43.474	-7.43	34.541
1497	1.497	-2.818	-24.7	-19.245	-6.456	105.665	-1.253	-41.373	0.201
1498	1.498	-1.842	-41.164	-15.944	1.464	116.493	28.831	-36.789	30.914
1499	1.499	-10.739	-36.168	-16.526	-3.79	86.955	33.976	-49.073	58.796
1500	1.5	-4.709	-13.366	-11.698	-6.701	78.078	79.252	-67.711	84.163
1501	1.501	-7.782	15.638	-13.635	-9.222	37.35	109.38	-70.901	60.764
1502	1.502	-2.942	26.859	-10.735	-9.988	-59.087	81.598	-73.933	39.505
1503	1.503	10.209	30.157	-2.801	-11.923	-124.868	5.932	-54.067	58.485
1504	1.504	0.527	45.848	-6.295	-11.337	-89.2	-48.346	-56.435	40.901
1505	1.505	-15.341	37.564	-3.198	-13.082	-56.617	-38.502	-40.067	56.575
1506	1.506	-17.472	24.795	-8.039	-13.475	-66.456	-47.528	-42.11	70.712
1507	1.507	-23.282	-5.602	-14.042	-13.098	-75.406	-39.645	-16.901	136.338
1508	1.508	-18.066	-17.994	-14.817	-9.04	-83.611	-2.913	-20.139	147.946
1509	1.509	-16.524	-52.059	-16.755	-1.103	-97.776	-56.73	-29.354	115.173
1510	1.51	-17.889	-74.866	-18.71	4.875	-46.152	-36.935	-20.959	45.799
1511	1.511	-16.732	-70.794	-16.996	1.753	-66.186	-18.857	-18.366	36.579
1512	1.512	-22.73	-44.482	-20.496	-1.17	-84.37	8.734	-11.316	76.87
1513	1.513	-21.763	-47.797	-20.126	-3.693	-56.606	43.913	20.66	54.477
1514	1.514	-24.664	-25.961	-18.022	-4.48	-11.034	30.305	61.923	7.304
1515	1.515	-23.868	-0.465	-19.982	-13.968	80.577	17.868	56.548	-84.56
1516	1.516	-23.08	-10.571	-14.965	-22.888	146.539	-38.86	31.442	-282.235
1517	1.517	-22.475	-32.481	-13.054	-26.386	87.103	-30.704	8.647	-254.323
1518	1.518	-20.52	-40.842	-10.179	-29.501	119.776	-23.278	21.095	-177.452
1519	1.519	-16.45	-28.13	-10.596	-36.291	70.601	64.293	9.921	-107.811
1520	1.52	-16.054	-16.568	-12.935	-33.77	26.029	28.786	-13.846	-44.474
1521	1.521	-8.712	2.577	-12.581	-32.99	18.071	-46.938	-16.888	13.038
1522	1.522	-16.093	-4.994	-11.446	-26.405	25.588	-56.65	-2.713	30.254
1523	1.523	-13.223	-12.046	-7.995	-22.148	5.733	-29.812	-20.49	45.887
1524	1.524	-14.051	7.005	-8.431	-14.78	-49.241	-5.335	-22.742	60.032
1525	1.525	-10.047	24.679	-10.418	-13.802	-100.982	-12.603	-46.05	46.646
1526	1.526	-14.939	17.548	-5.444	-7.794	-121.063	-59.368	-30.308	10.744
1527	1.527	-16.942	6.796	-8.799	-10.107	-66.293	-53.323	-10.565	-0.345
1528	1.528	-23.607	16.462	-9.437	-13.586	-29.453	-58.731	2.2	-30.094
1529	1.529	-21.175	14.745	-9.103	-13	-49.435	-53.656	-14.097	-21.336
1530	1.53	-12.335	19.405	-9.537	-11.257	-67.598	-21.585	-20.597	-13.443
1531	1.531	-13.55	0.604	-11.718	-6.409	-62.062	7.729	-5.428	-13.657
1532	1.532	0.345	-27.661	-12.93	-4.472	-46.796	64.793	-15.222	-6.3
1533	1.533	-13.223	-69.29	-13.379	-7.372	22.077	121.963	-24.057	0.409
1534	1.534	-25.417	-63.913	-12.664	-7.761	12.326	114.817	-32.122	-5.663
1535	1.535	-26.956	-79.031	-10.008	-4.478	-14.476	14.162	-25.065	10.824
1536	1.536	-22.684	-37.834	-13.543	-11.061	-22.761	-144.6	-36.979	26.146
1537	1.537	-26.347	-32.413	-13.983	-6.226	-15.514	-123.407	-35.54	30.847
1538	1.538	-22.864	-17.277	-8.036	-8.752	-8.995	-65.655	-19.742	35.023
1539	1.539	-20.562	5.26	-10.611	-4.707	-3.036	-48.192	-13.385	8.71
1540	1.54	-4.523	9.783	-9.887	-6.662	13.385	-64.071	0.145	25.662
1541	1.541	7.068	22.24	-11.881	0.674	28.468	-49.726	12.314	3.617
1542	1.542	-7.854	11.055	-16.581	-4.178	42.058	-10.177	36.054	0.822
1543	1.543	-13.683	-5.965	-14.891	-4.966	62.843	1.616	52.995	-37.383
1544	1.544	-11.975	-9.056	-14.556	-5.755	51.572	12.403	43.593	-120.185
1545	1.545	-10.46	-11.776	-13.249	5.073	41.389	81.413	12.323	-36.405
1546	1.546	-14.748	-29.598	-10.392	-2.871	-5.765	108.047	-41.979	-3.491
1547	1.547	-11.103	-22.683	-16.435	-15.847	-39.367	67.424	-49.459	-32.651
1548	1.548	-9.977	-16.342	-12.221	-14.114	-94.459	15.776	-29.689	-94.748
1549	1.549	-26.069	-22.206	-9.941	-22.049	-42.915	-44.773	-35.843	-53.672
1550	1.55	-14.496	-24.003	-17.927	-14.902	-9.586	12.168	2.711	-31.21
1551	1.551	0.367	-28.709	-12.74	-16.073	-40.166	-98.761	27.71	-50.882
1552	1.552	6.135	-27.428	-13.739	-10.091	-68.069	-146.204	-13.682	-44.823
1553	1.553	0.875	-47.069	-11.445	-8.95	-63.292	-45.122	-19.251	-39.324
1554	1.554	-13.462	-49.914	-15.718	-3.753	-31.624	-58.324	5.749	-23.965
1555	1.555	-19.297	-26.817	-16.503	-8.611	14.089	24.996	10.04	-19.303
1556	1.556	-24.558	-17.687	-15.93	-7.86	44.386	122.55	22.287	1.644
1557	1.557	-23.041	-9.574	-20.59	-11.945	49.715	109.145	3.387	28.18
1558	1.558	-21.708	-12.291	-12.867	-18.551	24.552	49.206	-20.505	79.836
1559	1.559	-20.558	-23.994	1.056	-5.404	47.502	-27.068	-17.506	87.347
1560	1.56	-24.056	-0.683	2.987	-3.474	93.513	-17.755	-14.913	80.834
1561	1.561	-27.161	21.085	-9.209	-8.689	26.473	-27.118	-17.534	74.828
1562	1.562	-22.33	29.391	-7.65	-16.598	-18.246	-68.227	-6.033	36.111
1563	1.563	-18.071	26.967	-3.374	-15.221	-10.134	-46.558	-12.549	31.106
1564	1.564	-28.721	29.395	-9.739	-16.362	-2.759	-40.285	-26.192	-0.817
1565	1.565	-15.764	14.605	-18.032	-10.344	-76.595	-46.377	-38.479	-38.401
1566	1.566	-20.979	8.888	-12.776	-11.311	-66.614	-73.933	-17.893	-114.2
1567	1.567	-13.03	-3.228	-13.697	-10.353	-57.632	-79.133	-20.744	-212.208
1568	1.568	-5.847	4.797	-12.872	-6.097	-81.999	-74.852	-23.426	-93.957
1569	1.569	-4.661	-2.226	-23.47	-16.741	-59.785	-53.91	-25.906	17.258
1570	1.57	1.362	-21.605	-10.472	-15.382	-106.453	-41.918	-45.243	31.626
1571	1.571	2.353	-18.726	-15.674	-11.69	-88.166	-17.419	-32.685	44.891
1572	1.572	5.29	19.944	-10.998	-8.185	-4.891	-7.637	-21.296	56.86
1573	1.573	11.323	14.598	-3.805	-19.958	54.742	1.237	-53.469	2.828
1574	1.574	5.752	9.583	-4.92	-15.28	65.633	24.96	-67.276	52.32
1575	1.575	-3.684	14.029	-3.71	-13.884	115.024	53.628	-38.509	79.223
1576	1.576	-4.793	-23.515	1.569	-17.518	141.731	57.635	10.382	22.47
1577	1.577	6.096	-79.056	-7.27	-11.471	101.082	54.706	-9.807	-73.866
1578	1.578	-3.911	-71.634	-13.209	-12.391	49.486	45.822	8.153	-34.492
1579	1.579	-20.875	-51.61	-12.179	-15.249	-51.245	3.601	46.661	72.585
1580	1.58	-23.134	-33.289	-5.332	-17.711	-94.358	-87.672	41.423	86.613
1581	1.581	-33.697	-49.559	-7.77	-13.594	-107.497	-100.515	18.385	-110.877
1582	1.582	-35.554	-34.325	-8.463	-12.964	-95.635	-16.678	14.162	-195.24
1583	1.583	-44.192	-29.803	-10.323	-13.499	-62.996	-5.309	10.327	-15.761
1584	1.584	-42.592	-50.501	-13.53	-11.721	85.278	-14.814	-6.882	-132.037
1585	1.585	-38.264	-46.762	-15.188	-14.217	106.595	12.039	-16.365	-280.311
1586	1.586	-34.505	-36.569	-14.725	-10.9	49.135	36.155	-8.241	-299.511
1587	1.587	-23.57	-39.479	-11.353	-9.711	-3.12	42.831	-31.659	-107.01
1588	1.588	-13.421	-59.015	-13.401	-7.743	-18.831	48.525	-41.137	21.05
1589	1.589	-4.436	-46.083	-17.006	-11.971	-33.035	53.791	-27.193	44.225
1590	1.59	-7.841	-24.848	-14.611	-9.423	-46.109	3.196	-24.865	23.035
1591	1.591	-6.803	12.267	-13.378	-11.716	-81.639	-31.024	-18.058	42.121
1592	1.592	-1.909	27.5	-17.752	-8.778	-114.14	35.779	-33.105	59.482
1593	1.593	4.116	41.162	-14.786	-5.079	-25.315	62.783	-23.557	75.339
1594	1.594	4.895	45.265	-14.335	-5.451	34.226	55.356	-18.445	60.987
1595	1.595	-1.676	41.595	-13.881	-2.537	44.902	19.243	-13.91	47.736
1596	1.596	-0.9	24.539	-10.911	-3.68	54.594	-53.91	-12.702	12.118
1597	1.597	-8.261	8.822	-12.006	-6.381	81.151	-23.694	-1.061	1.288
1598	1.598	-17.185	6.111	-7.692	-9.861	40.47	-14.227	0.323	-8.615
1599	1.599	-16.043	8.643	0.31	-5.404	3.48	-37.987	-4.087	17.998
1600	1.6	-12.98	24.912	-7.951	-11.982	10.041	-104.053	-0.538	107.586
1601	1.601	-17.821	39.816	-13.116	-7.711	-8.139	-94.506	15.039	191.036
1602	1.602	-17.043	41.783	-12.086	-6.919	-46.833	-37.115	4.296	93.336
1603	1.603	-24.384	50.508	-16.278	-2.06	-51.863	-14.786	29.34	-77.733
1604	1.604	-21.467	26.642	-20.277	-9.39	-74.656	-7.895	25.954	-54.486
1605	1.605	-25.718	23.27	-18.286	-8.398	-70.551	71.856	16.615	-75.536
1606	1.606	-24.939	32.507	-13.593	-9.157	-44.159	104.802	2.448	-56.325
1607	1.607	-29.771	-10.106	-12.957	-5.084	-88.77	154.547	-15.414	-3.816
1608	1.608	-26.481	-101.653	-15.431	-13.016	-143.607	199.36	-13.181	-19.6
1609	1.609	-17.603	-88.515	-17.697	-13.983	-121.495	223.703	-6.934	-5.165
1610	1.61	-18.803	-76.783	-14.741	-22.882	-20.669	112.34	-12.916	-18.235
1611	1.611	-15.364	-109.399	-19.922	-36.034	80.33	95.983	-11.327	-29.99
1612	1.612	-20.631	-139.09	-21.834	-30.814	67.101	22.984	2.875	-40.81
1613	1.613	-9.843	-112.428	-17.166	-26.173	55.212	-43.778	-14.621	-50.702
1614	1.614	-5.624	-71.899	-16.558	-21.919	22.609	-223.671	-3.03	-41.816
1615	1.615	-17.472	-20.354	-14.026	-10.107	52.116	-352.318	-9.446	-17.469
1616	1.616	-15.958	-13.93	-18.473	-5.454	78.583	-96.364	-26.888	4.528
1617	1.617	-17.344	-32.302	-15.562	-9.701	37.671	-62.248	-29.215	11.024
1618	1.618	-13.683	-60.116	-7.609	-8.538	-73.646	-341.194	-31.309	4.924
1619	1.619	-7.688	-55.167	3.246	-9.696	-121.486	-603.708	-25.424	-11.474
1620	1.62	-6.722	-32.397	7.511	-10.673	-78.484	-432.621	-13.159	-6.307
1621	1.621	-11.561	-3.464	-1.363	-9.707	-39.163	-215.116	-8.432	-19.736
1622	1.622	-15.821	53.117	-2.515	-8.939	-3.652	-186.617	13.352	-15.523
1623	1.623	-18.147	77.334	-12.182	-4.876	-36.169	-58.171	10.382	-11.682
1624	1.624	-21.63	84.483	-13.341	-5.464	-45.968	58.335	7.768	-63.041
1625	1.625	-19.701	64.267	-16.828	-7.407	-19.122	121.916	-4.893	-40.869
1626	1.626	-21.463	33.543	-19.935	-7.998	5.456	64.393	2.227	6.04
1627	1.627	-22.838	-39.028	-17.033	-11.495	-1.724	47.013	-3.97	97.611
1628	1.628	-30.209	-49.298	-17.838	-11.887	18.303	94.488	-25.103	216.019
1629	1.629	-20.559	-76.323	-23.491	-18.466	48.635	166.466	-27.641	136.481
1630	1.63	-24.284	-100.925	-22.957	-15.568	53.928	126.79	-29.959	-51.344
1631	1.631	-20.845	-64.147	-23.573	-9.584	28.617	43.121	-46.036	-128.057
1632	1.632	-4.838	-17.531	-15.881	-7.272	-12.872	-11.353	-43.75	-151.341
1633	1.633	-2.559	12.774	-19.027	-5.349	-40.861	136.453	-22.299	-87.945
1634	1.634	-26.016	-14.921	-16.174	3.351	-46.156	242.03	-8.01	-30.179
1635	1.635	-29.142	-60.378	-6.545	-4.973	-50.654	414.851	4.886	-12.762
1636	1.636	-31.877	-54.391	-12.978	-12.324	-29.959	530.808	-1.932	3.009
1637	1.637	-19.104	-48.933	-11.861	-15.219	4.005	594.001	0.376	-11.405
1638	1.638	-12.118	6.757	-0.093	-14.43	35.775	381.773	10.212	-24.406
1639	1.639	-5.706	28.956	-4.778	-15.186	48.105	240.104	15.616	-12.257
1640	1.64	7.871	9.209	-6.182	-14.592	44.54	213.627	-1.543	-22.71
1641	1.641	16.604	15.412	-12.619	-16.515	82.435	-136.72	-8.244	-51.989
1642	1.642	18.18	10.231	-4.337	-11.086	67.421	-587.901	-10.128	-78.385
1643	1.643	19.57	45.749	-5.342	-7.59	90.26	-770.39	-19.581	-69.942
1644	1.644	7.807	50.481	-8.283	-8.162	111.03	-716.532	-35.195	-47.536
1645	1.645	6.3	54.85	-9.096	-9.898	69.516	-467.094	-24.3	-27.263
1646	1.646	2.074	36.313	-8.35	-11.24	-13.606	-239.415	-37.585	-8.751
1647	1.647	8.494	-1.242	-6.442	-15.689	-120.919	-197.58	-21.48	7.956
1648	1.648	-2.326	-16.226	-13.82	-15.108	-135.094	-234.75	-2.087	23.247
1649	1.649	-6.569	-20.45	-9.014	-15.495	-69.219	-268.773	-14.605	0.556
1650	1.65	-26.087	-16.084	-15.039	-15.873	-57.413	-113.959	-2.742	-20.033
1651	1.651	-23.343	-42.151	-14.296	-18.771	-68.259	-29.734	12.406	-16.206
1652	1.652	-30.86	-24.87	-17.824	-14.313	-58.455	149.485	-4.761	14.953
1653	1.653	-37.799	22.303	-15.926	-16.037	-67.436	172.518	-16.163	10.959
1654	1.654	-39.904	29.044	-13.064	-12.539	-26.791	66.537	-26.571	7.194
1655	1.655	-37.943	10.935	-8.267	-10.204	-19.368	85.595	-24.446	3.905
1656	1.656	-36.184	-5.429	-15.655	-5.365	-25.846	138.054	2.039	7.014
1657	1.657	-25.135	-30.464	-8.902	-4.775	-56.148	281.235	13.404	-1.272
1658	1.658	-3.435	-25.906	-16.858	-7.67	-17.451	262.096	37.312	-3.715
1659	1.659	5.88	3.194	-7.202	-2.825	27.958	314.514	65.671	-1.327
1660	1.66	3.215	29.714	-6.057	-7.458	46.067	393.944	39.488	5.124
1661	1.661	-4.283	6.204	-4.906	-3.387	7.382	523.616	8.636	7.105
1662	1.662	2.733	-34.277	-8.02	-11.319	-17.665	470.607	-11.979	-1.579
1663	1.663	-7.862	4.733	-12.871	-10.146	-4.011	294.983	-53.48	-15.882
1664	1.664	-13.613	0.066	-12.108	-17.481	8.509	-54.9	-36.942	-17.794
1665	1.665	-11.816	-3.936	-11.332	-12.612	65.339	-405.456	-31.808	-12.529
1666	1.666	-19.716	0.525	-11.901	-15.087	89.917	-451.54	-18.2	-26.774
1667	1.667	-26.841	-48.291	-21.95	-7.689	53.181	-410.52	-38.833	-36.345
1668	1.668	-30.486	-81.46	-20.582	-6.687	33.376	-447.923	-57.556	-31.01
1669	1.669	-31.608	-87.177	-19.388	-5.875	-9.222	-549.995	-33.711	-7.111
1670	1.67	-28.475	-59.195	-25.348	-11.452	-25.685	-395.098	-36.771	9.978
1671	1.671	-27.469	-23.626	-13.492	-4.84	-40.751	-198.03	-28.392	-18.221
1672	1.672	-24.918	36.289	-11.904	-9.065	-45.046	-69.855	-20.808	-29.403
1673	1.673	-27.211	44.744	-4.7	-11.354	-65.537	46.585	-4.515	-32.651
1674	1.674	-26.61	82.012	-5.832	-7.842	-114.554	110.662	-10.888	8.22
1675	1.675	-21.947	102.223	-4.643	-4.539	-121.037	53.573	-8.969	35.899
1676	1.676	-20.182	84.239	-14.297	-6.295	-90.527	106.493	-0.299	10.765
1677	1.677	-16.668	45.69	0.043	-9.797	-62.751	186.354	10.688	-2.711
1678	1.678	-15.283	-9.786	-1.879	-16.211	12.958	172.316	6.393	9.802
1679	1.679	-8.674	-61.447	-0.139	-11.984	2.189	80.568	2.676	6.301
1680	1.68	-9.586	-54.899	-8.084	-4.669	12.163	45.316	1.493	-24.622
1681	1.681	-3.535	-24.575	-3.848	-7.606	110.777	56.446	-5.878	-12.36
1682	1.682	-9.093	-107.807	-7.544	-6.86	150.313	66.478	-16.767	-16.204
1683	1.683	-10.967	-119.582	-11.028	-10.946	114.694	75.502	-18.219	-6.325
1684	1.684	-10.33	-130.38	-16.246	-15.795	16.958	116.35	1.202	2.874
1685	1.685	-3.721	-61.313	-17.197	-20.446	-22.517	64.934	-24.449	16.983
1686	1.686	-16.866	-70.315	-17.943	-19.874	-10.712	-8.699	-34.621	50.453
1687	1.687	-18.805	-127.311	-20.245	-23.365	0.131	139.625	-25.473	9.224
1688	1.688	-13.59	-90.45	-16.749	-22.017	-88.694	288.033	-33.94	-51.77
1689	1.689	-12.07	-83.945	-12.066	-19.884	-196.094	307.059	-72.64	-76.188
1690	1.69	-10.745	-53.633	-7.976	-14.635	-181.801	394.248	-56.398	-54.142
1691	1.691	-14.453	-37.338	-15.896	-14.021	-89.771	409.792	-21.421	-34.243
1692	1.692	-17.962	-62.686	-19.387	-13.396	-6.469	279.134	-8.13	-40.3
1693	1.693	-21.087	-30.969	-14.148	-7.943	25.885	15.653	-20.793	-68.051
1694	1.694	-20.154	-43.597	-11.226	-8.494	35.609	-548.325	-9.86	-83.203
1695	1.695	-17.683	12.873	-19.152	-13.106	26.619	-1273.035	-13.426	-78.766
1696	1.696	-18.514	37.015	-16.053	-6.501	18.433	-981.127	8.216	-49.735
1697	1.697	-10.65	73.676	-17.029	-9.001	-18.651	-538.389	10.723	-8.119
1698	1.698	-13.826	-27.512	-7.352	-11.316	1.069	-136.085	-12.667	19.569
1699	1.699	-20.682	-71.036	-8.521	-14.791	31.237	83.49	-15.928	44.738
1700	1.7	-20.012	-5.634	-12.003	-15.372	36.478	17.224	-13.389	49.17
1701	1.701	-16.063	5.776	-4.659	-12.471	61.442	77.863	-11.008	20.08
1702	1.702	-11.334	81.215	-9.505	-19.447	38.423	133.127	5.122	8.794
1703	1.703	-9.508	51.179	-8.743	-12.686	-24.202	83.64	-9.917	5.468
1704	1.704	-7.865	77.51	-9.515	-15.214	-68.187	69.04	11.219	-35.417
1705	1.705	-2.141	52.744	-11.457	-4.583	-59.339	24.373	8.325	-40.904
1706	1.706	-1.445	15.354	-17.455	-11.751	-2.512	66.299	5.627	-25.915
1707	1.707	-9.453	-5.042	-13.391	-8.099	49.073	29.299	12.45	-12.496
1708	1.708	-6.422	-23.69	-13.973	-11.64	68.913	63.892	5.949	-16.729
1709	1.709	-15.373	-85.119	-15.927	-14.814	99.269	95.205	-23.185	-5.703
1710	1.71	-18.916	-109.967	-15.373	-13.916	71.577	179.798	-10.906	-2.592
1711	1.711	-15.882	-132.455	-10.572	-13.23	36.319	256.566	0.212	6.595
1712	1.712	-18.843	-58.975	-12.536	-10.998	-5.032	233.208	-9.976	3.778
1713	1.713	-16.382	-49.592	-8.497	-9.173	-55.126	211.694	-13.195	-3.913
1714	1.714	-15.672	-58.939	-16.458	-12.572	-75.222	153.477	-21.653	-6.378
1715	1.715	-9.163	30.246	-19.961	-10.955	-105.707	65.013	1.495	-17.17
1716	1.716	-11.747	65.501	-20.956	-11.465	-111.158	-175.16	-26.798	-26.975
1717	1.717	-11.048	54.397	-14.211	-8.286	-55.614	-346.971	-8.026	-28.813
1718	1.718	-15.955	44.243	-22.182	-11.247	-3.92	-378.626	-4.727	-24.258
1719	1.719	-12.736	17.259	-19.132	-10.876	-23.837	-181.442	-1.597	-8.458
1720	1.72	-16.865	-7.379	-25.954	-10.543	-5.712	100.543	-15.666	-6.423
1721	1.721	-19.432	29.4	-21.737	-10.812	-66.763	138.449	-2.835	-8.433
1722	1.722	-19.085	22.681	-24.086	-11.648	-74.983	105.184	-0.425	-6.768
1723	1.723	-14.287	16.582	-16.179	-7.46	-23.395	-172.752	1.811	-2.193
1724	1.724	-16.255	0.015	-13.101	1.368	9.997	-58.957	7.74	-12.307
1725	1.725	-18.023	4.942	-8.279	15.613	3.833	44.15	2.623	-5.94
1726	1.726	-25.012	-8.694	-5.781	9.728	31.366	75.831	-0.373	-13.358
1727	1.727	-24.056	-4.701	1.545	7.908	56.523	48.629	-20.999	-12.326
1728	1.728	-24.84	21.501	10.434	3.17	24.63	-27.424	-35.042	-9.397
1729	1.729	-35.498	24.587	11.574	1.726	-4.368	-3.687	-47.721	-2.838
1730	1.73	-31.238	21.253	16.77	-4.748	-23.236	-24.476	-45.269	-16.214
1731	1.731	-27.553	1.313	9.952	-8.311	-13.21	-5.096	-21.711	-14.448
1732	1.732	-21.54	-16.665	-3.259	-15.75	2.513	-22.274	19.281	11.785
1733	1.733	-18.441	-23.863	-12.989	-24.735	-22.946	-6.191	47.093	0.454
1734	1.734	-15.731	-14.759	-18.266	-23.648	-26.224	-20.374	22.094	-9.728
1735	1.735	-4.9	0.036	-19.86	-28.946	-17.016	-7.092	17.791	-6.731
1736	1.736	5.156	-9.586	-18.548	-31.921	-2.988	-18.868	21.996	-4.116
1737	1.737	14.033	-14.747	-12.204	-31.209	14.764	-8.095	10.861	-1.699
1738	1.738	22.322	-16.168	-25.399	-33.598	17.107	-17.969	34.793	-13.435
1739	1.739	14.945	-28.884	-20.215	-44.495	31.986	-44.606	31.813	-20.012
1740	1.74	10.09	-2.287	-12.326	-43.006	49.268	-52.747	29.176	-14.419
1741	1.741	-3.083	1.733	-2.303	-44.413	56.087	-45.462	16.478	-12.799
1742	1.742	-12.768	-7.942	-16.672	-24.932	45.386	-39.04	18.885	-8.265
1743	1.743	-17.998	8.142	-22.52	-16.671	16.293	-21.178	12.577	-9.732
1744	1.744	-25.937	-28.366	-17.327	-19.232	-46.288	-16.362	-16.387	-21.681
1745	1.745	-21.68	-43.033	-12.705	-12.308	-108.853	-12.434	-45.307	-17.162
1746	1.746	-17.992	-29.053	-5.567	-5.968	-100.745	17.989	-63.943	-13.003
1747	1.747	-11.984	-24.542	-14.489	-4.076	-63.703	71.267	-67.072	-14.218
1748	1.748	-21.644	-35.305	-14.504	-4.318	-30.045	93.034	-45.085	-13.058
1749	1.749	-9.832	-17.945	-17.996	0.861	12.734	86.7	-42.294	-16.113
1750	1.75	-14.474	-20.734	-12.782	-0.736	40.634	81.15	-54.97	-3.278
1751	1.751	-15.826	-17.615	-13.756	0.582	25.708	76.006	-43.293	-4.987
1752	1.752	-16.98	-4.432	-12.983	4.245	-15.354	30.762	-41.128	-12.925
1753	1.753	-25.292	-20.258	-21.879	-1.764	-53.997	-60.581	-27.552	-14.3
1754	1.754	-30.502	-22.05	-11.028	-0.796	-8.528	-257.889	-1.233	-10.659
1755	1.755	-23.716	-8.142	-15.27	-7.57	9.611	-285.92	2.475	7.267
1756	1.756	-19.437	4.376	-18.921	5.591	15.011	-106.63	-7.588	14.74
1757	1.757	-13.8	-19.127	-12.906	23.006	-0.06	-37.043	-23.32	26.297
1758	1.758	-11.845	-1.804	-5.539	25.333	-22.863	26.334	-15.061	32.639
1759	1.759	-1.757	14.149	5.312	10.44	-2.122	84.028	-2.384	3.554
1760	1.76	-8.895	-5.38	6.692	12.385	9.172	241.583	-28.251	-59.025
1761	1.761	-20.68	-7.655	-5.094	7.171	40.248	220.447	-31.645	-50.167
1762	1.762	-19.113	-0.448	-13.011	8.741	36.313	239.518	-34.871	-25.771
1763	1.763	-20.451	-2.271	-17.26	1.622	32.722	81.805	-32.307	-33.104
1764	1.764	-16.75	-23.267	-20.922	2.833	-18.776	145.049	-45.219	-26.528
1765	1.765	-15.571	-65.588	-12.583	-0.609	-40.892	356.428	-47.691	-32.512
1766	1.766	-14.582	-107.862	-13.533	-16.622	-60.897	158.772	-45.709	-60.154
1767	1.767	-19.4	-91.106	-12.561	-51.604	-103.497	-226.449	-43.951	-55.066
1768	1.768	-15.116	-75.742	-2.89	-76.729	-98.004	-611.878	-49.333	-50.547
1769	1.769	-14.314	-52.681	-1.764	-35.481	-42.305	-462.638	-25.701	-4.639
1770	1.77	-17.769	-48.437	-12.66	-19.009	-20.087	-417.687	-8.824	-10.582
1771	1.771	-21.032	-29.519	-14.077	-24.015	-13.299	-458.984	-12.084	-26.99
1772	1.772	-13.268	-5.55	-12.956	-19.543	-7.13	-496.638	-9.504	-31.99
1773	1.773	-16.342	16.47	-16.448	-15.463	-1.558	-326.334	-2.082	-36.417
1774	1.774	-17.275	24.889	-19.538	-11.763	44.05	-47.681	9.393	-23.977
1775	1.775	-12.983	12.163	-18.562	-8.441	38.202	64.686	19.889	25.256
1776	1.776	-17.012	-22.831	-16.027	-11.499	-33.848	-37.672	37.141	45.276
1777	1.777	-13.49	-7.73	-18.331	-3.156	-23.91	55.054	34.638	51.361
1778	1.778	-8.803	33.493	-14.82	-10.673	38.689	195.731	15.256	79.147
1779	1.779	-17.665	38.927	-8.809	-8.287	112.102	221.01	-18.475	54.087
1780	1.78	-21.31	33.848	-4.736	-10.361	43.102	197.543	-23.181	-14.523
1781	1.781	-20.113	47.322	0.104	-8.386	16.518	133.765	-35.788	-63.774
1782	1.782	-14.854	51.252	-4.549	-10.1	-24.014	114.342	-17.192	-36.98
1783	1.783	-13.851	32.353	-9.999	-18.007	-16.57	131.491	-27.343	-12.49
1784	1.784	-7.799	-5.522	-16.606	-19.354	-23.104	115.412	0.862	-19.746
1785	1.785	-3.669	-51.131	-17.41	-18.179	-29.046	100.919	-10.462	-13.066
1786	1.786	-1.659	-33.07	-15.115	-19.33	-45.435	87.648	27.136	5.232
1787	1.787	1.705	-83.162	-18.617	-11.957	-80.564	99.333	1.865	-11.097
1788	1.788	-4.801	-103.252	-8.552	-12.892	-76.003	66.716	6.235	4.119
1789	1.789	-8.996	-73.01	-1.387	-6.848	-13.416	56.724	18.579	17.772
1790	1.79	-13.017	-67.758	-5.039	-6.04	49.166	65.512	29.742	-27.997
1791	1.791	-17.829	-62.906	-6.157	4.846	57.413	41.016	39.707	-9.718
1792	1.792	-21.111	-67.57	-11.335	0.262	109.238	3.938	36.487	-4.222
1793	1.793	-19.381	-55.378	-14.196	-9.711	102.794	10.444	22.302	10.96
1794	1.794	-18.04	-21.472	-18.415	-10.768	60.267	77.573	-16.229	-2.53
1795	1.795	-22.511	19.57	-20.688	-9.494	-0.741	86.436	-43.926	-6.567
1796	1.796	-17.103	13.968	-17.153	-6.28	-90.426	45.794	-48.992	-10.209
1797	1.797	-16.531	8.791	-17.676	-5.194	-173.898	8.882	-17.092	-20.231
1798	1.798	-10.532	31.489	-14.73	-7.599	-141.383	-91.797	-13.02	-35.862
1799	1.799	-11.306	18.941	-12.172	-6.721	-111.829	-106.046	-31.748	-38.512
1800	1.8	-9.365	-15.277	-17.554	-14.556	-49.381	-40.401	-7.876	-20.639
1801	1.801	-9.946	-10.976	-15.571	-26.277	-25.02	-5.049	7.914	-18.244
1802	1.802	-9.364	9.58	-22.879	-27.747	26.615	5.736	10.785	-16.044
1803	1.803	-14.204	35.783	-23.806	-23.424	33.053	-4.039	8.42	-6.294
1804	1.804	-12.268	4.671	-22.994	-19.698	38.741	-12.896	-17.166	-4.458
1805	1.805	-16.326	-7.856	-28.558	-8.809	21.986	28	-6.957	0.288
1806	1.806	-21.15	-26.773	-17.671	-10.127	26.744	-8.421	21.414	-0.957
1807	1.807	-21.715	-36.938	-9.694	-11.246	40.176	-54.449	10.343	0.304
1808	1.808	-22.276	-33.973	-8.281	-14.687	27.867	-145.254	13.82	6.387
1809	1.809	-25.742	-14.35	-17.134	-13.679	-6.104	-131.655	4.779	20.39
1810	1.81	-21.279	-37.681	-8.766	-10.762	-74.664	-47.752	-14.69	-4.733
1811	1.811	-14.7	-28.506	-3.508	-15.013	-104.049	-14.529	3.388	-42.465
1812	1.812	-13.95	-14.493	1.365	-25.66	-77.095	-23.811	-3.29	-47.466
1813	1.813	-16.278	3.198	-2.856	-24.318	-3.588	-50.019	-17.887	-24.548
1814	1.814	-9.697	19.297	-10.178	-15.437	26.079	-41.472	-19.499	-36.854
1815	1.815	-8.914	25.484	-11.111	-16.624	34.973	-33.414	-10.507	-47.997
1816	1.816	-11.223	11.705	0.35	-11.435	10.549	0.869	-11.744	-57.991
1817	1.817	-16.046	-0.71	11.422	3.228	-11.554	-41.346	-18.583	-48.663
1818	1.818	-19.329	-2.422	24.429	5.289	-31.54	-80.12	-9.353	-11.652
1819	1.819	-16.415	-9.691	36.649	7.147	-37.575	-34.921	-27.016	-6.559
1820	1.82	-16.793	-16.111	25.632	1.893	-54.049	-28.857	-29.156	7.102
1821	1.821	-13.486	-22.12	3.959	3.432	-49.013	-0.945	-44.992	11.259
1822	1.822	-11.352	-33.887	-24.285	4.784	-17.033	14.431	-42.428	15.012
1823	1.823	-17.341	-9.996	-27.946	-1.602	45.544	1.254	-28.418	-8.731
1824	1.824	-18.105	0.17	-24.635	-5.081	36.706	-10.556	-15.781	-30.547
1825	1.825	-17.311	-2.802	-27.717	-6.041	28.676	-6.042	-7.396	-27.776
1826	1.826	-22.123	-5.403	-24.991	-3.126	80.432	-1.891	0.156	-25.17
1827	1.827	-20.173	-12.878	-27.49	-16.28	46.982	1.952	17.541	-36.703
1828	1.828	-16.099	-19.762	-11.212	-45.297	16.645	-5.533	29.43	-17.472
1829	1.829	-12.603	12.28	-13.33	-32.905	-33.235	2.983	23.27	-4.6
1830	1.83	-10.271	7.933	-11.376	-21.673	-66.651	38.847	2.179	-16.159
1831	1.831	-3.681	20.419	-13.097	-11.609	-36.27	24.443	-11.733	-1.268
1832	1.832	-2.708	-13.513	-8.431	-14.701	-8.607	20.531	-50.012	0.651
1833	1.833	-15.857	-17.803	-18.475	-0.574	6.438	-7.993	-55.167	-4.561
1834	1.834	-25.53	-21.718	-17.306	-3.09	-7.133	-33.769	-29.786	-12.487
1835	1.835	-23.788	-17.943	-16.146	-0.759	-3.068	-50.317	2.354	-13.835
1836	1.836	-19.133	-7.815	-19.237	-7.134	-21.84	-28.12	-18.195	-20.203
1837	1.837	-17.759	-23.401	-26.002	-12.928	-25.179	-13.771	-44.336	-16.7
1838	1.838	-11.354	-37.464	-31.984	-18.132	-3.475	9.61	-47.518	-9.348
1839	1.839	-10.188	-24.597	-36.023	-10.174	-0.976	0.355	-25.565	-4.494
1840	1.84	-7.094	1.247	-36.578	-14.406	-39.662	14.415	5.685	8.684
1841	1.841	-8.079	18.393	-26.511	-18.066	-67.427	37.519	18.109	14.474
1842	1.842	-2.095	-15.983	-27.875	-21.529	-62.47	21.647	-31.036	5.793
1843	1.843	-6.178	-38.766	-21.505	-24.622	-12.174	7.329	-50.954	23.245
1844	1.844	-6.779	-42.786	-20.362	-29.464	21.305	30.328	-44.947	30.249
1845	1.845	-11.444	-39.039	-15.145	-25.202	15.309	8.244	-28.538	19.632
1846	1.846	-9.727	-48.99	-12.239	-21.139	20.678	-6.033	-13.535	9.966
1847	1.847	-13.226	-39.545	-6.23	-14.566	5.536	-44.618	-18.108	1.232
1848	1.848	-20.588	-19.653	-3.882	-12.056	74.133	27.472	-5.856	-13.15
1849	1.849	-15.363	-6.707	-1.92	-9.745	83.869	175.335	-2.338	-22.887
1850	1.85	-14.391	-13.564	-6.544	-3.176	39.088	196.23	-26.345	-17.737
1851	1.851	-16.899	-7.118	-5.971	-3.96	14.749	-15.671	-29.627	-19.34
1852	1.852	-14.572	-24.474	-1.162	1.637	51.807	-156.747	1.37	-26.514
1853	1.853	-21.15	-8.142	-5.854	2.208	139.381	-131.354	21.915	-40.836
1854	1.854	-23.674	-10.243	-5.326	-5.158	127.706	-341.099	48.05	-38.946
1855	1.855	-21.368	3.267	-10.204	-4.186	73.659	-425.764	64.891	-30.241
1856	1.856	-16.544	-23.104	-5.594	-4.949	-74.297	-349.195	17.685	-19.148
1857	1.857	-15.98	-11.933	-14.505	-2.623	-222.477	-139.878	-15.936	-6.067
1858	1.858	-13.097	-8.67	-2.703	-10.558	-203.301	169.878	-46.475	-0.693
1859	1.859	-5.194	-5.538	1.939	-7.457	-185.976	128.311	-41.205	-5.219
1860	1.86	-4.06	-13.768	6.189	-8.426	-202.072	15.363	-46.427	-20.986
1861	1.861	1.147	-11.165	-10.846	-9.185	-159.25	49.207	-42.189	-23.025
1862	1.862	-13.579	-4.111	-17.815	-6.845	-67.43	79.991	-38.316	-36.52
1863	1.863	-19.982	27.863	-15.689	-8.763	15.777	-4.641	-34.803	-31.237
1864	1.864	-21.936	41.389	-17.63	-8.165	26.609	-184.387	2.776	-20.123
1865	1.865	-23.692	37.262	-15.894	-5.235	36.568	-115.099	-12.504	-9.984
1866	1.866	-22.154	10.936	-14.343	-11.01	27.8	75.125	-8.217	1.892
1867	1.867	-17.91	-6.142	-12.974	-11.733	19.703	151.577	-4.325	3.509
1868	1.868	-16.77	-21.859	1.363	-9.727	27.007	127.98	-8.168	-0.674
1869	1.869	-15.626	-47.423	7.187	-9.096	60.354	64.222	-18.419	-12.378
1870	1.87	-22.994	-44.181	1.982	-10.793	41.953	44.938	-40.464	-4.344
1871	1.871	-14.099	-53.449	-9.049	-17.722	3.032	62.264	-48.931	-5.591
1872	1.872	-12.95	-61.685	-13.33	-14.779	-12.22	46.263	-61.847	0.912
1873	1.873	-16.05	-48.846	-19.757	-13.963	-7.913	60.408	-36.216	2.185
1874	1.874	-22.828	-55.774	-13.8	-13.156	-12.112	47.042	-33.035	1.299
1875	1.875	-23.591	-45.05	-14.805	-15.064	-15.915	58.572	13.89	2.319
1876	1.876	-16.228	-31.424	-11.93	-13.107	-26.07	25.841	33.71	6.601
1877	1.877	-9.439	-19.17	-17.955	-12.508	-22.907	-23.642	63.986	-5.603
1878	1.878	-10.186	-11.273	-5.792	-15.013	14.165	-86.273	58.45	-28.473
1879	1.879	-15.77	-9.937	-11.018	-13.668	29.274	-29.553	33.129	-25.365
1880	1.88	-17.682	-16.27	-12.559	-10.752	6.338	-7.557	0.975	-28.058
1881	1.881	-11.66	-34.185	-13.902	-12.656	-14.544	-0.976	-28.278	-45.884
1882	1.882	-12.417	-57.34	-17.56	-10.682	-11.022	-43.719	-39.757	-34.281
1883	1.883	-7.577	-54.192	-14.056	-15.488	-21.168	-105.045	-16.221	-6.615
1884	1.884	-4.306	-28.615	-10.948	-20.283	-36.944	-97.522	5.395	-10.312
1885	1.885	-13.239	-18.59	-17.702	-18.313	-28.733	-16.739	19.291	-13.633
1886	1.886	-22.18	-9.398	-16.906	-16.543	9.791	15.201	6.331	-4.38
1887	1.887	-21.067	-6.776	-24.234	-16.149	82.088	24.628	22.405	-1.7
1888	1.888	-15.884	-19.631	-21.297	-16.559	111.778	51.235	20.029	-9.271
1889	1.889	-14.945	15.362	-17	-13.689	102.963	75.748	-1.47	-6.98
1890	1.89	-7.033	20.333	-4.755	-7.723	46.083	68.912	23.898	-13.409
1891	1.891	-12.269	61.498	0.523	-5.253	9.141	62.703	20.489	-30.863
1892	1.892	-11.305	66.896	-0.955	0.301	-24.332	-4.186	-14.048	-28.599
1893	1.893	-8.797	71.876	-5.142	-4.596	-66.885	4.976	-37.02	-18.024
1894	1.894	-8.048	58.291	-16.879	-13.357	-105.522	13.209	-33.112	-20.031
1895	1.895	-7.494	29.23	-24.75	-7.419	-90.342	-68.173	-14.504	-7.923
1896	1.896	-12.17	-27.535	-23.341	-2.233	-122.212	-165.807	2.37	15.798
1897	1.897	-17.608	-35.711	-32.195	-5.123	-76.312	-152.472	24.116	32.689
1898	1.898	-19.558	-43.126	-26.139	-4.258	15.25	-116.766	26.722	16.836
1899	1.899	-22.854	-9.708	-16.403	-6.519	12.232	-77.676	29.146	24.991
1900	1.9	-23.438	-3.768	3.194	-13.045	-27.174	-23.166	12.796	17.225
1901	1.901	-19.949	-9.262	17.361	-13.788	-38.949	6.689	-14.989	-18.022
1902	1.902	-17.618	-14.387	19.904	-14.528	-6.444	-20.036	-26.329	-23.248
1903	1.903	-12.776	26.715	17.605	-6.561	-36.042	-28.245	-23.096	17.805
1904	1.904	-5.427	32.061	2.725	-13.891	-44.873	68.128	-44.991	-21.075
1905	1.905	-12.206	16.948	-6.933	-10.969	-20.464	54.858	-47.709	-66.726
1906	1.906	-12.996	-5.895	-19.109	-6.705	1.559	19.157	-60.501	-97.275
1907	1.907	-8.965	-34.981	-17.547	-5.934	34.876	-13.294	-58.255	-102.85
1908	1.908	-1.064	-76.654	-18.912	-12.523	89.569	-3.123	-60.506	-57.524
1909	1.909	-8.439	-93.162	-20.078	-6.535	141.03	6.311	-31.614	-27.334
1910	1.91	-11.354	-88.183	-16.603	-17.193	147.502	-1.372	-27.663	-32.914
1911	1.911	-8.833	-65.431	-15.645	-21.476	80.261	-8.405	-31.412	-17.973
1912	1.912	-11.143	-11.318	-14.697	-22.666	17.718	38.798	-55.232	-13.664
1913	1.913	-11.724	40.303	-17.246	-16.696	-88.095	81.735	-58.317	-9.793
1914	1.914	-13.669	60.183	-22.89	-15.77	-131.094	98.444	-27.123	-6.281
1915	1.915	-17.745	-7.04	-27.748	-16.76	-144.128	93.533	-31.123	-3.112
1916	1.916	-17.37	1.793	-25.849	-26.473	-60.67	70.895	-19.859	-0.136
1917	1.917	-15.055	-22.69	-20.477	-30.203	-6.462	17.021	-23.102	8.092
1918	1.918	-20.866	-44.843	-17.042	-12.266	42.903	-79.05	5.232	10.525
1919	1.919	-18.537	-25.008	-17.653	-9.813	87.65	-144.632	-13.458	8.11
1920	1.92	-23.375	-80.066	-15.934	-12.198	63.371	-132.658	-30.423	1.616
1921	1.921	-16.023	-117.109	-14.636	-14.388	11.771	-56.662	-27.852	-11.469
1922	1.922	-20.853	-83.661	-17.029	-16.412	18.423	-7.214	-37.057	-13.542
1923	1.923	-23.348	-28.681	-11.299	-14.759	36.647	1.72	-11.412	-11.923
1924	1.924	-32.229	-50.746	-7.321	-13.303	-2.042	42.362	-1.219	-4.074
1925	1.925	-26.212	-44.186	-10.891	-9.131	-47.551	-9.35	14.582	17.516
1926	1.926	-29.284	-26.001	-6.335	-5.543	-139.135	-69.949	12.058	39.312
1927	1.927	-32.16	46.203	-1.001	-9.121	-178.679	-61.881	25.038	36.526
1928	1.928	-24.199	16.631	-10.577	-8.244	-95.261	-10.338	55.666	2.951
1929	1.929	-16.431	-23.363	-17.051	-11.223	-19.297	-84.465	76.615	-1.617
1930	1.93	-13.319	-50.028	-15.988	-13.84	30.13	-94.455	42.76	10.659
1931	1.931	-6.54	-25.603	-19.181	-11.617	39.1	39.801	47.379	-0.662
1932	1.932	1.401	-32.915	-14.44	-8.235	-1.455	174.388	26.794	-10.811
1933	1.933	4.514	-12.951	-12.017	-8.884	20.635	296.729	15.669	-13.969
1934	1.934	3.564	42.069	-14.431	-7.214	14.023	280.625	19.103	-16.714
1935	1.935	9.586	79.099	-12.586	-3.821	-77.537	121.599	3.579	-19.275
1936	1.936	15.211	59.244	-14.615	3.458	-143.394	15.651	-16.008	-30.949
1937	1.937	4.377	28.94	-21.291	17.292	-83.77	-234.66	22.632	-33.147
1938	1.938	-6.635	-20.916	-22.17	15.265	-51.112	-336.922	-4.914	-23.547
1939	1.939	-13.773	12.626	-26.326	13.42	18.081	-553.915	-9.826	-14.915
1940	1.94	-22.651	18.684	-18.469	11.791	-8.567	-300.34	-32.587	-19.613
1941	1.941	-28.62	-8.949	-19.496	13.08	-0.384	-130.018	-44.886	-6.646
1942	1.942	-21.242	-13.934	-14.706	4.091	6.882	-99.381	-33.586	-15.358
1943	1.943	-12.312	-36.754	-6.83	-7.017	13.286	41.084	-16.524	-10.732
1944	1.944	-13.446	-32.702	-2.648	-3.632	19.079	66.212	5.376	-9.329
1945	1.945	-14.39	1.287	6.17	-19.796	24.396	42.603	13.769	-28.78
1946	1.946	-23.264	-12.355	7.246	-54.919	39.53	-21.177	-3.928	2.482
1947	1.947	-26.727	8.221	-2.505	-100.483	26.04	36.231	-20.113	14.941
1948	1.948	-34.063	19.318	-8.988	-57.97	13.706	18.668	-17.884	-11.324
1949	1.949	-27.274	15.921	-5.603	-41.599	2.613	2.711	-11.965	19.692
1950	1.95	-28.025	12.773	-6.654	-16.544	-7.339	45.892	-13.591	15.732
1951	1.951	-28.771	21.06	-1.873	-21.099	1.973	85.415	-5.577	-10.519
1952	1.952	-17.911	18.476	-2.688	-17.129	4.618	49.854	-27.203	-34.297
1953	1.953	-13.242	-16.648	-11.632	-13.541	-2.931	39.014	-36.454	-31.168
1954	1.954	-11.85	-62.218	-12.835	-16.913	-0.56	29.131	-33.686	-22.781
1955	1.955	-0.005	-56.33	-18.11	-7.689	-6.834	38.089	-20.87	-15.188
1956	1.956	14.338	-28.834	-15.256	-5.042	-4.752	46.27	-13.84	-12.833
1957	1.957	8.546	-13.966	-5.627	-2.578	14.792	38.925	1.145	-6.423
1958	1.958	-3.635	-18.623	-6.831	-9.598	27.785	45.498	-0.707	22.636
1959	1.959	-8.274	-22.842	-8.029	-7.524	-2.341	27.31	-5.852	-14.823
1960	1.96	-24.149	-4.194	-11.152	-1.755	10.29	10.873	-29.557	-29.805
1961	1.961	-26.28	-14.389	-20.07	-3.542	29.218	-24.333	-53.284	-34.114
1962	1.962	-24.328	-30.217	-14.081	-5.14	39.249	-19.878	-50.125	3.586
1963	1.963	-19.074	-10.595	-15.061	-0.917	-1.845	-15.754	-47.352	-11.369
1964	1.964	-14.398	-3.062	-25.904	-17.966	14.186	-19.328	-29.496	-34.079
1965	1.965	-13.014	-19.275	-10.041	-6.363	59.285	-9.13	-13.134	-21.577
1966	1.966	-14.162	-21.461	-3.653	0.014	40.828	19.193	-10.934	-32.691
1967	1.967	-10.685	-38.95	-5.58	1.937	12.993	30.412	-28.271	-35.85
1968	1.968	-18.057	-36.711	-14.279	0.193	-22.265	27.11	-25.891	-26.433
1969	1.969	-11.33	-43.138	-22.196	-4.432	-63.319	-19.902	-10.907	-17.994
1970	1.97	-13.884	-37.283	-3.4	-8.66	-57.602	-26.492	-8.934	-0.068
1971	1.971	-14.689	-63.568	-5.883	5.696	-82.498	-8.157	-24.775	11.657
1972	1.972	-22.637	-82.302	-8.17	3.797	-50.429	8.525	-26.905	1.117
1973	1.973	-23.62	-30.762	-5.998	2.093	-29.665	13.881	-17.232	-27.81
1974	1.974	-20.727	-8.604	-4.016	-5.798	4.418	9.673	-1.362	-23.653
1975	1.975	-23.266	-1.946	-5.703	-7.102	8.885	-19.273	-16.281	-27.227
1976	1.976	-15.918	-7.823	-10.298	-3.37	12.969	-30.587	-22.091	-17.051
1977	1.977	-11.09	-13.052	-8.89	-9.302	-43.77	-13.635	-37.975	-7.67
1978	1.978	-13.602	-27.912	-7.669	-23.172	-84.42	2.182	-44.346	0.732
1979	1.979	-9.519	-4.939	-6.464	-1.816	-47.337	-17.13	-34.635	3.309
1980	1.98	-2.902	-8.921	-11.648	-4.467	-53.7	-55.287	-22.451	-3.599
1981	1.981	-2.09	-20.133	-12.567	-6.916	-71.589	-5.068	1.308	-14.182
1982	1.982	-14.241	-16.816	-18.515	-32.587	-10.331	1.918	18.287	-12.233
1983	1.983	-12.46	-26.048	-16.135	-29.224	30.523	20.588	2.529	-7.014
1984	1.984	-17.077	-6.165	-14.132	-13.476	8.653	-39.87	10.749	0.908
1985	1.985	-15.714	-8.458	-16.001	-21.712	42.271	-15.095	13.175	13.843
1986	1.986	-14.55	-5.949	-11.872	1.594	-0.263	-7.532	15.378	22.5
1987	1.987	-22.88	-3.745	-8.324	-7.606	-61.257	-14.023	17.354	23.993
1988	1.988	-19.817	-5.671	-14.66	0.801	-20.569	-32.298	11.441	13.912
1989	1.989	-18.886	13.654	-20.608	-16.924	-13.151	39.788	23.493	-5.632
1990	1.99	-18.156	16.151	-24.611	-23.812	-59.823	29.74	21.82	-48.212
1991	1.991	-15.887	18.461	-28.032	-4.576	31.954	110.623	14.516	-42.255
1992	1.992	-19.429	20.617	-19.258	-12.053	71.676	100.136	18.079	-14.681
1993	1.993	-16.175	18.724	-8.341	-0.377	60.054	70.949	0.015	-50.161
1994	1.994	-14.45	30.984	-9.618	-6.708	-37.54	26.757	-23.248	-73.146
1995	1.995	-17.946	7.319	-10.699	-8.587	-103.231	-94.833	-32.569	-52.329
1996	1.996	-15.632	-9.532	-14.105	-13.765	-91.371	-146.826	9.97	-2.993
1997	1.997	-16.03	-12.51	2.027	-31.156	-15.467	-162.363	-8.269	17.104
1998	1.998	-14.107	-26.484	9.051	-14.893	-5.613	-118.863	-24.787	-0.913
[truncated: 20,809 more rows]
