# Supplementary material for: Associations between lower-limb muscle activation and knee flexion in post-stroke individuals: A study on the stance-to-swing phases of gait
Source: PLoS One. 2017 Sep 8;12(9):e0183865. doi: 10.1371/journal.pone.0183865 (PMC5590852; doi:10.1371/journal.pone.0183865)
Supplement: S1 Dataset — (ZIP) [file pone.0183865.s001.zip › S1_Dataset/Patient group/8/2/point.csv]

Frame	Time	sacrum.X	sacrum.Y	sacrum.Z	r asis.X	r asis.Y	r asis.Z	r thigh.X	r thigh.Y	r thigh.Z	r bar 1.X	r bar 1.Y	r bar 1.Z	r knee 1.X	r knee 1.Y	r knee 1.Z	r knee 2.X	r knee 2.Y	r knee 2.Z	r bar 2.X	r bar 2.Y	r bar 2.Z	r mall.X	r mall.Y	r mall.Z	r met.X	r met.Y	r met.Z	l asis.X	l asis.Y	l asis.Z	l thigh.X	l thigh.Y	l thigh.Z	l bar 1.X	l bar 1.Y	l bar 1.Z	l knee 1.X	l knee 1.Y	l knee 1.Z	l knee 2.X	l knee 2.Y	l knee 2.Z	l bar 2.X	l bar 2.Y	l bar 2.Z	l mall.X	l mall.Y	l mall.Z
0	0	2.236	0.919	0.434	NaN	NaN	NaN	2.159	0.818	0.239	2.117	0.653	0.196	2.122	0.51	0.243	NaN	NaN	NaN	2.174	0.268	0.174	NaN	NaN	NaN	NaN	NaN	NaN	NaN	NaN	NaN	2.13	0.842	0.604	2.133	0.661	0.635	2.118	0.526	0.573	NaN	NaN	NaN	2.161	0.251	0.61	NaN	NaN	NaN
1	0.005	2.236	0.92	0.434	NaN	NaN	NaN	2.158	0.817	0.239	2.117	0.653	0.195	2.122	0.51	0.243	NaN	NaN	NaN	2.174	0.268	0.174	NaN	NaN	NaN	NaN	NaN	NaN	NaN	NaN	NaN	2.13	0.843	0.605	2.133	0.661	0.635	2.118	0.526	0.573	NaN	NaN	NaN	2.161	0.251	0.609	NaN	NaN	NaN
2	0.01	2.236	0.92	0.434	NaN	NaN	NaN	2.158	0.817	0.239	2.117	0.653	0.195	2.122	0.51	0.243	NaN	NaN	NaN	2.174	0.268	0.174	NaN	NaN	NaN	NaN	NaN	NaN	NaN	NaN	NaN	2.132	0.845	0.606	2.133	0.661	0.635	2.118	0.526	0.573	NaN	NaN	NaN	2.161	0.252	0.609	NaN	NaN	NaN
3	0.015	2.236	0.92	0.434	NaN	NaN	NaN	2.158	0.816	0.239	2.117	0.653	0.195	2.122	0.51	0.243	NaN	NaN	NaN	2.174	0.268	0.175	NaN	NaN	NaN	NaN	NaN	NaN	NaN	NaN	NaN	2.133	0.846	0.606	2.133	0.661	0.635	2.119	0.526	0.574	NaN	NaN	NaN	2.16	0.252	0.609	NaN	NaN	NaN
4	0.02	2.236	0.919	0.434	NaN	NaN	NaN	2.158	0.816	0.239	2.117	0.653	0.195	2.122	0.51	0.243	NaN	NaN	NaN	2.174	0.268	0.175	NaN	NaN	NaN	NaN	NaN	NaN	NaN	NaN	NaN	2.133	0.846	0.606	2.133	0.661	0.636	2.119	0.527	0.574	NaN	NaN	NaN	2.16	0.252	0.609	NaN	NaN	NaN
5	0.025	2.236	0.919	0.434	NaN	NaN	NaN	2.158	0.816	0.239	2.117	0.653	0.196	2.122	0.51	0.244	NaN	NaN	NaN	2.174	0.268	0.175	NaN	NaN	NaN	NaN	NaN	NaN	NaN	NaN	NaN	2.133	0.846	0.606	2.133	0.661	0.636	2.119	0.527	0.574	NaN	NaN	NaN	2.16	0.252	0.609	NaN	NaN	NaN
6	0.03	2.237	0.919	0.434	NaN	NaN	NaN	2.158	0.816	0.239	2.117	0.653	0.196	2.122	0.51	0.244	NaN	NaN	NaN	2.174	0.268	0.175	NaN	NaN	NaN	NaN	NaN	NaN	NaN	NaN	NaN	2.133	0.846	0.606	2.133	0.661	0.636	2.119	0.527	0.574	NaN	NaN	NaN	2.16	0.252	0.609	NaN	NaN	NaN
7	0.035	2.237	0.919	0.435	NaN	NaN	NaN	2.158	0.817	0.239	2.118	0.653	0.196	2.122	0.51	0.244	NaN	NaN	NaN	2.174	0.268	0.175	NaN	NaN	NaN	NaN	NaN	NaN	NaN	NaN	NaN	2.133	0.846	0.607	2.133	0.661	0.636	2.119	0.527	0.574	NaN	NaN	NaN	2.16	0.252	0.61	NaN	NaN	NaN
8	0.04	2.237	0.919	0.435	NaN	NaN	NaN	2.158	0.817	0.239	2.118	0.653	0.196	2.122	0.51	0.244	NaN	NaN	NaN	2.174	0.268	0.175	NaN	NaN	NaN	NaN	NaN	NaN	NaN	NaN	NaN	2.133	0.846	0.607	2.133	0.66	0.636	2.119	0.527	0.574	NaN	NaN	NaN	2.16	0.251	0.61	NaN	NaN	NaN
9	0.045	2.237	0.919	0.435	NaN	NaN	NaN	2.159	0.817	0.24	2.118	0.653	0.196	2.122	0.509	0.244	NaN	NaN	NaN	2.174	0.268	0.175	NaN	NaN	NaN	NaN	NaN	NaN	NaN	NaN	NaN	2.133	0.846	0.607	2.133	0.66	0.636	2.119	0.527	0.574	NaN	NaN	NaN	2.16	0.251	0.61	NaN	NaN	NaN
10	0.05	2.237	0.919	0.435	NaN	NaN	NaN	2.159	0.817	0.24	2.118	0.654	0.196	2.122	0.509	0.244	NaN	NaN	NaN	2.174	0.268	0.175	NaN	NaN	NaN	NaN	NaN	NaN	NaN	NaN	NaN	2.133	0.846	0.607	2.133	0.66	0.636	2.119	0.527	0.574	NaN	NaN	NaN	2.16	0.251	0.61	NaN	NaN	NaN
11	0.055	2.237	0.919	0.435	NaN	NaN	NaN	2.159	0.817	0.24	2.118	0.654	0.196	2.122	0.509	0.244	NaN	NaN	NaN	2.174	0.268	0.175	NaN	NaN	NaN	NaN	NaN	NaN	NaN	NaN	NaN	2.133	0.846	0.607	2.133	0.66	0.636	2.119	0.527	0.574	NaN	NaN	NaN	2.16	0.251	0.61	NaN	NaN	NaN
12	0.06	2.237	0.919	0.435	NaN	NaN	NaN	2.159	0.817	0.24	2.119	0.654	0.196	2.122	0.509	0.244	NaN	NaN	NaN	2.174	0.268	0.175	NaN	NaN	NaN	NaN	NaN	NaN	NaN	NaN	NaN	2.133	0.845	0.607	2.133	0.66	0.636	2.119	0.527	0.574	NaN	NaN	NaN	2.159	0.251	0.611	NaN	NaN	NaN
13	0.065	2.237	0.919	0.436	NaN	NaN	NaN	2.159	0.817	0.24	2.119	0.654	0.196	2.122	0.51	0.244	NaN	NaN	NaN	2.174	0.268	0.175	NaN	NaN	NaN	NaN	NaN	NaN	NaN	NaN	NaN	2.134	0.845	0.607	2.133	0.659	0.637	2.119	0.527	0.574	NaN	NaN	NaN	2.159	0.251	0.611	NaN	NaN	NaN
14	0.07	2.237	0.92	0.436	NaN	NaN	NaN	2.159	0.817	0.24	2.119	0.654	0.197	2.122	0.51	0.244	NaN	NaN	NaN	2.174	0.268	0.175	NaN	NaN	NaN	NaN	NaN	NaN	NaN	NaN	NaN	2.134	0.845	0.607	2.133	0.659	0.637	2.119	0.527	0.574	NaN	NaN	NaN	2.159	0.251	0.61	NaN	NaN	NaN
15	0.075	2.237	0.92	0.436	NaN	NaN	NaN	2.159	0.817	0.24	2.119	0.654	0.197	2.122	0.51	0.244	NaN	NaN	NaN	2.174	0.268	0.175	NaN	NaN	NaN	NaN	NaN	NaN	NaN	NaN	NaN	2.134	0.845	0.607	2.133	0.659	0.637	2.119	0.526	0.574	NaN	NaN	NaN	2.16	0.251	0.61	NaN	NaN	NaN
16	0.08	2.237	0.92	0.436	NaN	NaN	NaN	2.159	0.817	0.24	2.119	0.654	0.197	2.122	0.51	0.244	NaN	NaN	NaN	2.174	0.268	0.175	NaN	NaN	NaN	NaN	NaN	NaN	NaN	NaN	NaN	2.134	0.845	0.607	2.133	0.659	0.637	2.119	0.526	0.575	NaN	NaN	NaN	2.16	0.251	0.61	NaN	NaN	NaN
17	0.085	2.238	0.92	0.436	NaN	NaN	NaN	2.16	0.817	0.24	2.12	0.654	0.197	2.122	0.51	0.244	NaN	NaN	NaN	2.174	0.268	0.175	NaN	NaN	NaN	NaN	NaN	NaN	NaN	NaN	NaN	2.134	0.845	0.607	2.133	0.659	0.637	2.119	0.526	0.575	NaN	NaN	NaN	2.16	0.251	0.61	NaN	NaN	NaN
18	0.09	2.238	0.919	0.436	NaN	NaN	NaN	2.16	0.817	0.241	2.12	0.654	0.197	2.122	0.509	0.244	NaN	NaN	NaN	2.174	0.268	0.175	NaN	NaN	NaN	NaN	NaN	NaN	NaN	NaN	NaN	2.134	0.846	0.607	2.133	0.659	0.637	2.119	0.526	0.575	NaN	NaN	NaN	2.16	0.251	0.61	NaN	NaN	NaN
19	0.095	2.238	0.919	0.436	NaN	NaN	NaN	2.16	0.817	0.241	2.12	0.654	0.197	2.122	0.51	0.244	NaN	NaN	NaN	2.174	0.268	0.175	NaN	NaN	NaN	NaN	NaN	NaN	NaN	NaN	NaN	2.134	0.846	0.608	2.133	0.659	0.637	2.119	0.526	0.575	NaN	NaN	NaN	2.16	0.251	0.61	NaN	NaN	NaN
20	0.1	2.237	0.919	0.436	NaN	NaN	NaN	2.16	0.817	0.241	2.12	0.654	0.197	2.122	0.509	0.243	NaN	NaN	NaN	2.174	0.268	0.175	NaN	NaN	NaN	NaN	NaN	NaN	NaN	NaN	NaN	2.134	0.846	0.608	2.133	0.659	0.638	2.119	0.526	0.575	NaN	NaN	NaN	2.16	0.251	0.61	NaN	NaN	NaN
21	0.105	2.237	0.919	0.436	NaN	NaN	NaN	2.16	0.817	0.241	2.12	0.654	0.197	2.122	0.509	0.244	NaN	NaN	NaN	2.174	0.268	0.175	NaN	NaN	NaN	NaN	NaN	NaN	NaN	NaN	NaN	2.134	0.846	0.608	2.133	0.659	0.638	2.119	0.526	0.575	NaN	NaN	NaN	2.16	0.251	0.61	NaN	NaN	NaN
22	0.11	2.238	0.919	0.436	NaN	NaN	NaN	2.16	0.817	0.241	2.12	0.654	0.197	2.122	0.51	0.244	NaN	NaN	NaN	2.174	0.268	0.175	NaN	NaN	NaN	NaN	NaN	NaN	NaN	NaN	NaN	2.134	0.845	0.608	2.133	0.659	0.638	2.119	0.526	0.575	NaN	NaN	NaN	2.16	0.251	0.61	NaN	NaN	NaN
23	0.115	2.238	0.919	0.436	NaN	NaN	NaN	2.16	0.817	0.241	2.12	0.654	0.198	2.122	0.51	0.245	NaN	NaN	NaN	2.174	0.268	0.175	NaN	NaN	NaN	NaN	NaN	NaN	NaN	NaN	NaN	2.134	0.845	0.608	2.133	0.659	0.638	2.119	0.526	0.575	NaN	NaN	NaN	2.16	0.251	0.61	NaN	NaN	NaN
24	0.12	2.238	0.919	0.437	NaN	NaN	NaN	2.16	0.817	0.241	2.12	0.654	0.198	2.122	0.51	0.245	NaN	NaN	NaN	2.174	0.268	0.175	NaN	NaN	NaN	NaN	NaN	NaN	NaN	NaN	NaN	2.134	0.845	0.608	2.133	0.659	0.638	2.119	0.526	0.575	NaN	NaN	NaN	2.16	0.251	0.61	NaN	NaN	NaN
25	0.125	2.238	0.919	0.437	NaN	NaN	NaN	2.16	0.817	0.241	2.12	0.654	0.198	2.122	0.51	0.245	NaN	NaN	NaN	2.174	0.268	0.175	NaN	NaN	NaN	NaN	NaN	NaN	NaN	NaN	NaN	2.134	0.845	0.608	2.133	0.659	0.638	2.119	0.526	0.575	NaN	NaN	NaN	2.16	0.251	0.61	NaN	NaN	NaN
26	0.13	2.238	0.919	0.437	NaN	NaN	NaN	2.16	0.817	0.242	2.12	0.654	0.198	2.122	0.51	0.245	NaN	NaN	NaN	2.174	0.269	0.175	NaN	NaN	NaN	NaN	NaN	NaN	NaN	NaN	NaN	2.134	0.845	0.608	2.133	0.659	0.638	2.119	0.526	0.575	NaN	NaN	NaN	2.16	0.251	0.61	NaN	NaN	NaN
27	0.135	2.238	0.919	0.437	NaN	NaN	NaN	2.16	0.817	0.242	2.12	0.654	0.198	2.122	0.51	0.245	NaN	NaN	NaN	2.174	0.269	0.175	NaN	NaN	NaN	NaN	NaN	NaN	NaN	NaN	NaN	2.134	0.845	0.609	2.133	0.659	0.638	2.119	0.526	0.575	NaN	NaN	NaN	2.16	0.251	0.611	NaN	NaN	NaN
28	0.14	2.238	0.919	0.437	NaN	NaN	NaN	2.16	0.817	0.242	2.12	0.654	0.198	2.122	0.51	0.245	NaN	NaN	NaN	2.174	0.269	0.175	NaN	NaN	NaN	NaN	NaN	NaN	NaN	NaN	NaN	2.134	0.845	0.609	2.133	0.659	0.638	2.119	0.525	0.575	NaN	NaN	NaN	2.16	0.251	0.611	NaN	NaN	NaN
29	0.145	2.239	0.919	0.438	NaN	NaN	NaN	2.161	0.817	0.242	2.12	0.654	0.198	2.123	0.51	0.246	NaN	NaN	NaN	2.175	0.269	0.175	NaN	NaN	NaN	NaN	NaN	NaN	NaN	NaN	NaN	2.134	0.845	0.609	2.133	0.659	0.638	2.119	0.525	0.575	NaN	NaN	NaN	2.16	0.251	0.611	NaN	NaN	NaN
30	0.15	2.239	0.919	0.438	NaN	NaN	NaN	2.161	0.817	0.242	2.12	0.654	0.198	2.124	0.51	0.247	NaN	NaN	NaN	2.175	0.269	0.175	NaN	NaN	NaN	NaN	NaN	NaN	NaN	NaN	NaN	2.134	0.846	0.609	2.133	0.659	0.638	2.119	0.525	0.575	NaN	NaN	NaN	2.16	0.251	0.611	NaN	NaN	NaN
31	0.155	2.239	0.919	0.438	NaN	NaN	NaN	2.161	0.816	0.242	2.12	0.654	0.198	2.124	0.51	0.247	NaN	NaN	NaN	2.175	0.269	0.175	NaN	NaN	NaN	NaN	NaN	NaN	NaN	NaN	NaN	2.134	0.846	0.609	2.133	0.659	0.638	2.119	0.525	0.575	NaN	NaN	NaN	2.16	0.251	0.611	NaN	NaN	NaN
32	0.16	2.239	0.919	0.438	NaN	NaN	NaN	2.161	0.816	0.242	2.12	0.654	0.198	2.124	0.51	0.247	NaN	NaN	NaN	2.175	0.269	0.175	NaN	NaN	NaN	NaN	NaN	NaN	NaN	NaN	NaN	2.134	0.846	0.609	2.133	0.659	0.638	2.119	0.525	0.575	NaN	NaN	NaN	2.16	0.251	0.611	NaN	NaN	NaN
33	0.165	2.239	0.919	0.438	NaN	NaN	NaN	2.161	0.816	0.243	2.12	0.654	0.198	2.124	0.51	0.247	NaN	NaN	NaN	2.175	0.269	0.175	NaN	NaN	NaN	NaN	NaN	NaN	NaN	NaN	NaN	2.134	0.846	0.609	2.133	0.659	0.638	2.118	0.525	0.575	NaN	NaN	NaN	2.16	0.251	0.611	NaN	NaN	NaN
34	0.17	2.239	0.919	0.438	NaN	NaN	NaN	2.161	0.817	0.243	2.12	0.654	0.198	2.124	0.51	0.247	NaN	NaN	NaN	2.175	0.269	0.175	NaN	NaN	NaN	NaN	NaN	NaN	NaN	NaN	NaN	2.134	0.846	0.609	2.133	0.659	0.638	2.118	0.525	0.575	NaN	NaN	NaN	2.16	0.251	0.611	NaN	NaN	NaN
35	0.175	2.239	0.919	0.438	NaN	NaN	NaN	2.161	0.817	0.243	2.12	0.654	0.198	2.124	0.51	0.247	NaN	NaN	NaN	2.175	0.269	0.175	NaN	NaN	NaN	NaN	NaN	NaN	NaN	NaN	NaN	2.134	0.846	0.609	2.133	0.659	0.639	2.118	0.525	0.576	NaN	NaN	NaN	2.16	0.251	0.611	NaN	NaN	NaN
36	0.18	2.239	0.919	0.438	NaN	NaN	NaN	2.162	0.817	0.243	2.12	0.654	0.198	2.124	0.51	0.247	NaN	NaN	NaN	2.175	0.269	0.175	NaN	NaN	NaN	NaN	NaN	NaN	NaN	NaN	NaN	2.134	0.845	0.609	2.133	0.659	0.639	2.118	0.525	0.576	NaN	NaN	NaN	2.161	0.25	0.612	NaN	NaN	NaN
37	0.185	2.239	0.919	0.439	NaN	NaN	NaN	2.162	0.817	0.243	2.12	0.654	0.198	2.124	0.51	0.247	NaN	NaN	NaN	2.175	0.269	0.175	NaN	NaN	NaN	NaN	NaN	NaN	NaN	NaN	NaN	2.134	0.845	0.61	2.133	0.659	0.639	2.118	0.525	0.576	NaN	NaN	NaN	2.161	0.25	0.612	NaN	NaN	NaN
38	0.19	2.239	0.919	0.439	NaN	NaN	NaN	2.162	0.817	0.244	2.121	0.654	0.198	2.124	0.51	0.247	NaN	NaN	NaN	2.175	0.269	0.176	NaN	NaN	NaN	NaN	NaN	NaN	NaN	NaN	NaN	2.134	0.845	0.61	2.133	0.659	0.639	2.118	0.525	0.576	NaN	NaN	NaN	2.161	0.25	0.612	NaN	NaN	NaN
39	0.195	2.239	0.919	0.439	NaN	NaN	NaN	2.162	0.817	0.243	2.12	0.654	0.198	2.124	0.51	0.247	NaN	NaN	NaN	2.175	0.269	0.176	NaN	NaN	NaN	NaN	NaN	NaN	NaN	NaN	NaN	2.134	0.845	0.61	2.133	0.659	0.639	2.118	0.525	0.576	NaN	NaN	NaN	2.161	0.25	0.612	NaN	NaN	NaN
40	0.2	2.239	0.919	0.439	NaN	NaN	NaN	2.162	0.817	0.244	2.12	0.653	0.198	2.124	0.51	0.247	NaN	NaN	NaN	2.175	0.268	0.176	NaN	NaN	NaN	NaN	NaN	NaN	NaN	NaN	NaN	2.134	0.845	0.61	2.133	0.659	0.639	2.118	0.525	0.576	NaN	NaN	NaN	2.161	0.25	0.612	NaN	NaN	NaN
41	0.205	2.239	0.919	0.439	NaN	NaN	NaN	2.162	0.817	0.244	2.121	0.654	0.198	2.124	0.51	0.247	NaN	NaN	NaN	2.175	0.268	0.176	NaN	NaN	NaN	NaN	NaN	NaN	NaN	NaN	NaN	2.134	0.845	0.61	2.133	0.659	0.64	2.118	0.525	0.576	NaN	NaN	NaN	2.161	0.25	0.612	NaN	NaN	NaN
42	0.21	2.239	0.919	0.439	NaN	NaN	NaN	2.163	0.818	0.244	2.121	0.654	0.198	2.124	0.51	0.247	NaN	NaN	NaN	2.175	0.268	0.176	NaN	NaN	NaN	NaN	NaN	NaN	NaN	NaN	NaN	2.134	0.845	0.61	2.133	0.659	0.64	2.117	0.525	0.576	NaN	NaN	NaN	2.161	0.25	0.613	NaN	NaN	NaN
43	0.215	2.239	0.919	0.44	NaN	NaN	NaN	2.163	0.818	0.244	2.121	0.653	0.198	2.124	0.51	0.247	NaN	NaN	NaN	2.175	0.269	0.176	NaN	NaN	NaN	NaN	NaN	NaN	NaN	NaN	NaN	2.134	0.845	0.61	2.134	0.659	0.64	2.117	0.525	0.576	NaN	NaN	NaN	2.161	0.25	0.613	NaN	NaN	NaN
44	0.22	2.24	0.919	0.44	NaN	NaN	NaN	2.163	0.818	0.244	2.12	0.653	0.198	2.124	0.51	0.247	NaN	NaN	NaN	2.175	0.268	0.176	NaN	NaN	NaN	NaN	NaN	NaN	NaN	NaN	NaN	2.134	0.845	0.61	2.134	0.659	0.64	2.117	0.525	0.576	NaN	NaN	NaN	2.158	0.25	0.613	NaN	NaN	NaN
45	0.225	2.24	0.919	0.44	NaN	NaN	NaN	2.163	0.818	0.244	2.12	0.653	0.199	2.124	0.51	0.247	NaN	NaN	NaN	2.175	0.268	0.176	NaN	NaN	NaN	NaN	NaN	NaN	NaN	NaN	NaN	2.134	0.845	0.611	2.134	0.66	0.641	2.117	0.525	0.576	NaN	NaN	NaN	2.153	0.251	0.614	NaN	NaN	NaN
46	0.23	2.24	0.919	0.44	NaN	NaN	NaN	2.163	0.817	0.244	2.12	0.653	0.199	2.124	0.51	0.247	NaN	NaN	NaN	2.175	0.269	0.176	NaN	NaN	NaN	NaN	NaN	NaN	NaN	NaN	NaN	2.134	0.845	0.611	2.134	0.661	0.641	2.117	0.525	0.576	NaN	NaN	NaN	2.153	0.251	0.614	NaN	NaN	NaN
47	0.235	2.24	0.919	0.44	NaN	NaN	NaN	2.163	0.817	0.244	2.12	0.653	0.199	2.124	0.51	0.247	NaN	NaN	NaN	2.175	0.269	0.176	NaN	NaN	NaN	NaN	NaN	NaN	NaN	NaN	NaN	2.134	0.845	0.611	2.134	0.66	0.641	2.117	0.525	0.576	NaN	NaN	NaN	2.152	0.251	0.614	NaN	NaN	NaN
48	0.24	2.24	0.919	0.441	NaN	NaN	NaN	2.163	0.817	0.244	2.12	0.653	0.199	2.124	0.51	0.247	NaN	NaN	NaN	2.175	0.269	0.176	NaN	NaN	NaN	NaN	NaN	NaN	NaN	NaN	NaN	2.134	0.845	0.611	2.135	0.661	0.642	2.117	0.525	0.576	NaN	NaN	NaN	2.152	0.251	0.614	NaN	NaN	NaN
49	0.245	2.24	0.919	0.441	NaN	NaN	NaN	2.163	0.817	0.244	2.12	0.653	0.199	2.124	0.51	0.247	NaN	NaN	NaN	2.175	0.268	0.176	NaN	NaN	NaN	NaN	NaN	NaN	NaN	NaN	NaN	2.134	0.845	0.611	2.134	0.661	0.642	2.117	0.525	0.576	NaN	NaN	NaN	2.152	0.251	0.614	NaN	NaN	NaN
50	0.25	2.24	0.919	0.441	NaN	NaN	NaN	2.163	0.817	0.244	2.12	0.653	0.199	2.124	0.51	0.247	NaN	NaN	NaN	2.175	0.268	0.176	NaN	NaN	NaN	NaN	NaN	NaN	NaN	NaN	NaN	2.134	0.845	0.611	2.134	0.661	0.642	2.117	0.525	0.576	NaN	NaN	NaN	2.152	0.251	0.614	NaN	NaN	NaN
51	0.255	2.239	0.919	0.441	NaN	NaN	NaN	2.163	0.817	0.244	2.12	0.653	0.199	2.124	0.51	0.247	NaN	NaN	NaN	2.175	0.268	0.176	NaN	NaN	NaN	NaN	NaN	NaN	NaN	NaN	NaN	2.134	0.845	0.611	2.134	0.661	0.642	2.117	0.525	0.576	NaN	NaN	NaN	2.152	0.251	0.614	NaN	NaN	NaN
52	0.26	2.239	0.918	0.441	NaN	NaN	NaN	2.163	0.817	0.245	2.12	0.653	0.2	2.124	0.51	0.247	NaN	NaN	NaN	2.175	0.269	0.176	NaN	NaN	NaN	NaN	NaN	NaN	NaN	NaN	NaN	2.134	0.845	0.611	2.134	0.66	0.642	2.117	0.525	0.576	NaN	NaN	NaN	2.153	0.251	0.614	NaN	NaN	NaN
53	0.265	2.239	0.918	0.441	NaN	NaN	NaN	2.163	0.817	0.245	2.12	0.653	0.199	2.124	0.51	0.247	NaN	NaN	NaN	2.175	0.269	0.176	NaN	NaN	NaN	NaN	NaN	NaN	NaN	NaN	NaN	2.134	0.845	0.612	2.134	0.66	0.642	2.117	0.525	0.576	NaN	NaN	NaN	2.153	0.251	0.614	NaN	NaN	NaN
54	0.27	2.24	0.919	0.441	NaN	NaN	NaN	2.163	0.817	0.245	2.12	0.653	0.199	2.124	0.51	0.247	NaN	NaN	NaN	2.175	0.269	0.176	NaN	NaN	NaN	NaN	NaN	NaN	NaN	NaN	NaN	2.134	0.845	0.612	2.133	0.66	0.642	2.117	0.525	0.577	NaN	NaN	NaN	2.153	0.251	0.614	NaN	NaN	NaN
55	0.275	2.24	0.919	0.442	NaN	NaN	NaN	2.163	0.817	0.245	2.12	0.653	0.2	2.124	0.51	0.248	NaN	NaN	NaN	2.175	0.269	0.176	NaN	NaN	NaN	NaN	NaN	NaN	NaN	NaN	NaN	2.134	0.845	0.612	2.133	0.66	0.642	2.117	0.525	0.577	NaN	NaN	NaN	2.155	0.25	0.614	NaN	NaN	NaN
56	0.28	2.24	0.918	0.442	NaN	NaN	NaN	2.163	0.817	0.245	2.12	0.653	0.2	2.124	0.51	0.248	NaN	NaN	NaN	2.175	0.269	0.176	NaN	NaN	NaN	NaN	NaN	NaN	NaN	NaN	NaN	2.134	0.845	0.612	2.133	0.66	0.642	2.117	0.525	0.577	NaN	NaN	NaN	2.158	0.249	0.613	NaN	NaN	NaN
57	0.285	2.24	0.918	0.442	NaN	NaN	NaN	2.163	0.817	0.246	2.12	0.653	0.2	2.124	0.51	0.248	NaN	NaN	NaN	2.175	0.269	0.176	NaN	NaN	NaN	NaN	NaN	NaN	NaN	NaN	NaN	2.134	0.845	0.612	2.133	0.66	0.642	2.117	0.525	0.577	NaN	NaN	NaN	2.154	0.25	0.614	NaN	NaN	NaN
58	0.29	2.24	0.918	0.442	NaN	NaN	NaN	2.164	0.817	0.246	2.12	0.653	0.2	2.124	0.51	0.248	NaN	NaN	NaN	2.175	0.269	0.176	NaN	NaN	NaN	NaN	NaN	NaN	NaN	NaN	NaN	2.134	0.845	0.612	2.133	0.659	0.642	2.117	0.525	0.577	NaN	NaN	NaN	2.154	0.25	0.614	NaN	NaN	NaN
59	0.295	2.24	0.918	0.443	NaN	NaN	NaN	2.164	0.817	0.246	2.12	0.653	0.2	2.124	0.51	0.248	NaN	NaN	NaN	2.175	0.269	0.177	NaN	NaN	NaN	NaN	NaN	NaN	NaN	NaN	NaN	2.134	0.845	0.613	2.133	0.659	0.642	2.117	0.525	0.577	NaN	NaN	NaN	2.155	0.249	0.614	NaN	NaN	NaN
60	0.3	2.24	0.918	0.443	NaN	NaN	NaN	2.164	0.817	0.246	2.121	0.653	0.201	2.124	0.51	0.248	NaN	NaN	NaN	2.175	0.269	0.177	NaN	NaN	NaN	NaN	NaN	NaN	NaN	NaN	NaN	2.134	0.845	0.613	2.133	0.659	0.642	2.117	0.525	0.578	NaN	NaN	NaN	2.16	0.248	0.613	NaN	NaN	NaN
61	0.305	2.24	0.918	0.443	NaN	NaN	NaN	2.164	0.817	0.246	2.121	0.653	0.201	2.124	0.51	0.248	NaN	NaN	NaN	2.175	0.269	0.177	NaN	NaN	NaN	NaN	NaN	NaN	NaN	NaN	NaN	2.134	0.845	0.613	2.133	0.659	0.643	2.117	0.525	0.578	NaN	NaN	NaN	2.161	0.248	0.613	NaN	NaN	NaN
62	0.31	2.24	0.918	0.443	NaN	NaN	NaN	2.164	0.817	0.246	2.122	0.653	0.202	2.124	0.51	0.248	NaN	NaN	NaN	2.175	0.269	0.177	NaN	NaN	NaN	NaN	NaN	NaN	NaN	NaN	NaN	2.134	0.845	0.613	2.133	0.659	0.643	2.117	0.525	0.578	NaN	NaN	NaN	2.159	0.248	0.613	NaN	NaN	NaN
63	0.315	2.24	0.918	0.443	NaN	NaN	NaN	2.164	0.817	0.247	2.122	0.653	0.202	2.124	0.51	0.248	NaN	NaN	NaN	2.175	0.269	0.177	NaN	NaN	NaN	NaN	NaN	NaN	NaN	NaN	NaN	2.134	0.845	0.613	2.133	0.66	0.643	NaN	NaN	NaN	NaN	NaN	NaN	2.157	0.249	0.614	NaN	NaN	NaN
64	0.32	2.24	0.918	0.443	NaN	NaN	NaN	2.164	0.817	0.247	2.122	0.653	0.202	2.124	0.51	0.248	NaN	NaN	NaN	2.175	0.269	0.177	NaN	NaN	NaN	NaN	NaN	NaN	NaN	NaN	NaN	2.134	0.845	0.613	2.134	0.66	0.643	NaN	NaN	NaN	NaN	NaN	NaN	2.158	0.248	0.613	NaN	NaN	NaN
65	0.325	2.24	0.918	0.444	NaN	NaN	NaN	2.164	0.817	0.247	2.122	0.653	0.202	2.124	0.51	0.248	NaN	NaN	NaN	2.175	0.269	0.177	NaN	NaN	NaN	NaN	NaN	NaN	NaN	NaN	NaN	2.134	0.845	0.614	2.134	0.66	0.644	NaN	NaN	NaN	NaN	NaN	NaN	2.156	0.249	0.614	NaN	NaN	NaN
66	0.33	2.24	0.918	0.444	NaN	NaN	NaN	2.164	0.817	0.247	2.122	0.653	0.202	2.124	0.51	0.248	NaN	NaN	NaN	2.175	0.269	0.177	NaN	NaN	NaN	NaN	NaN	NaN	NaN	NaN	NaN	2.134	0.845	0.614	2.134	0.66	0.644	NaN	NaN	NaN	NaN	NaN	NaN	2.158	0.248	0.614	NaN	NaN	NaN
67	0.335	2.24	0.918	0.444	NaN	NaN	NaN	2.164	0.817	0.247	2.122	0.653	0.202	2.124	0.51	0.248	NaN	NaN	NaN	2.175	0.269	0.177	NaN	NaN	NaN	NaN	NaN	NaN	NaN	NaN	NaN	2.134	0.845	0.614	2.133	0.66	0.644	NaN	NaN	NaN	NaN	NaN	NaN	2.156	0.248	0.614	NaN	NaN	NaN
68	0.34	2.24	0.918	0.445	NaN	NaN	NaN	2.164	0.817	0.248	2.122	0.653	0.202	2.124	0.51	0.248	NaN	NaN	NaN	2.175	0.269	0.177	NaN	NaN	NaN	NaN	NaN	NaN	NaN	NaN	NaN	2.134	0.845	0.614	2.133	0.659	0.645	NaN	NaN	NaN	NaN	NaN	NaN	2.16	0.248	0.613	NaN	NaN	NaN
69	0.345	2.24	0.918	0.445	NaN	NaN	NaN	2.164	0.817	0.248	2.122	0.653	0.203	2.124	0.511	0.248	NaN	NaN	NaN	2.175	0.269	0.177	NaN	NaN	NaN	NaN	NaN	NaN	NaN	NaN	NaN	2.133	0.844	0.614	2.132	0.659	0.645	NaN	NaN	NaN	NaN	NaN	NaN	2.161	0.247	0.613	NaN	NaN	NaN
70	0.35	2.24	0.918	0.445	NaN	NaN	NaN	2.164	0.817	0.248	2.122	0.653	0.203	2.124	0.511	0.248	NaN	NaN	NaN	2.175	0.269	0.177	NaN	NaN	NaN	NaN	NaN	NaN	NaN	NaN	NaN	2.13	0.841	0.613	2.132	0.659	0.645	NaN	NaN	NaN	NaN	NaN	NaN	2.161	0.247	0.613	NaN	NaN	NaN
71	0.355	2.24	0.918	0.445	NaN	NaN	NaN	2.164	0.817	0.248	2.122	0.653	0.203	2.124	0.511	0.249	NaN	NaN	NaN	2.175	0.269	0.177	NaN	NaN	NaN	NaN	NaN	NaN	NaN	NaN	NaN	2.13	0.84	0.613	2.132	0.659	0.645	NaN	NaN	NaN	NaN	NaN	NaN	2.16	0.248	0.613	NaN	NaN	NaN
72	0.36	2.24	0.918	0.445	NaN	NaN	NaN	2.164	0.817	0.248	2.122	0.653	0.203	2.124	0.511	0.249	NaN	NaN	NaN	2.175	0.269	0.177	NaN	NaN	NaN	NaN	NaN	NaN	NaN	NaN	NaN	2.129	0.84	0.613	2.132	0.659	0.645	NaN	NaN	NaN	NaN	NaN	NaN	2.159	0.25	0.612	NaN	NaN	NaN
73	0.365	2.24	0.918	0.446	NaN	NaN	NaN	2.164	0.817	0.248	2.122	0.653	0.203	2.124	0.511	0.249	NaN	NaN	NaN	2.175	0.269	0.177	NaN	NaN	NaN	NaN	NaN	NaN	NaN	NaN	NaN	2.13	0.841	0.614	2.132	0.659	0.645	NaN	NaN	NaN	NaN	NaN	NaN	2.159	0.25	0.612	NaN	NaN	NaN
74	0.37	2.24	0.918	0.446	NaN	NaN	NaN	2.164	0.817	0.248	2.122	0.653	0.203	2.124	0.511	0.249	NaN	NaN	NaN	2.175	0.269	0.177	NaN	NaN	NaN	NaN	NaN	NaN	NaN	NaN	NaN	2.131	0.842	0.614	2.132	0.659	0.645	NaN	NaN	NaN	NaN	NaN	NaN	2.159	0.25	0.612	NaN	NaN	NaN
75	0.375	2.24	0.918	0.446	NaN	NaN	NaN	2.164	0.817	0.249	2.122	0.653	0.203	2.124	0.511	0.249	NaN	NaN	NaN	2.175	0.269	0.177	NaN	NaN	NaN	NaN	NaN	NaN	NaN	NaN	NaN	2.13	0.84	0.614	2.132	0.659	0.645	NaN	NaN	NaN	NaN	NaN	NaN	2.159	0.248	0.613	NaN	NaN	NaN
76	0.38	2.24	0.918	0.446	NaN	NaN	NaN	2.164	0.817	0.249	2.122	0.653	0.203	2.124	0.511	0.249	NaN	NaN	NaN	2.175	0.269	0.177	NaN	NaN	NaN	NaN	NaN	NaN	NaN	NaN	NaN	2.129	0.84	0.614	2.132	0.659	0.645	2.116	0.524	0.58	NaN	NaN	NaN	2.159	0.248	0.613	NaN	NaN	NaN
77	0.385	2.24	0.918	0.446	NaN	NaN	NaN	2.164	0.817	0.249	2.122	0.653	0.203	2.124	0.511	0.249	NaN	NaN	NaN	2.175	0.269	0.177	NaN	NaN	NaN	NaN	NaN	NaN	NaN	NaN	NaN	2.129	0.84	0.614	2.132	0.659	0.645	2.116	0.524	0.58	NaN	NaN	NaN	2.159	0.247	0.613	NaN	NaN	NaN
78	0.39	2.24	0.918	0.447	NaN	NaN	NaN	2.164	0.817	0.249	2.122	0.653	0.203	2.124	0.51	0.249	NaN	NaN	NaN	2.175	0.269	0.177	NaN	NaN	NaN	NaN	NaN	NaN	NaN	NaN	NaN	2.13	0.841	0.614	2.131	0.659	0.645	2.116	0.524	0.58	NaN	NaN	NaN	2.159	0.247	0.613	NaN	NaN	NaN
79	0.395	2.24	0.918	0.447	NaN	NaN	NaN	2.165	0.817	0.25	2.122	0.653	0.203	2.124	0.51	0.249	NaN	NaN	NaN	2.175	0.269	0.178	NaN	NaN	NaN	NaN	NaN	NaN	NaN	NaN	NaN	2.132	0.844	0.616	2.131	0.658	0.645	2.116	0.524	0.58	NaN	NaN	NaN	2.159	0.247	0.613	NaN	NaN	NaN
80	0.4	2.24	0.918	0.447	NaN	NaN	NaN	2.165	0.817	0.25	2.122	0.653	0.204	2.124	0.511	0.249	NaN	NaN	NaN	2.175	0.269	0.178	NaN	NaN	NaN	NaN	NaN	NaN	NaN	NaN	NaN	2.133	0.844	0.616	2.131	0.658	0.646	2.116	0.524	0.58	NaN	NaN	NaN	2.159	0.247	0.613	NaN	NaN	NaN
81	0.405	2.24	0.918	0.448	NaN	NaN	NaN	2.165	0.817	0.25	2.122	0.653	0.204	2.124	0.51	0.249	NaN	NaN	NaN	2.175	0.269	0.178	NaN	NaN	NaN	NaN	NaN	NaN	NaN	NaN	NaN	2.133	0.844	0.616	2.131	0.658	0.646	2.116	0.524	0.58	NaN	NaN	NaN	2.158	0.248	0.614	NaN	NaN	NaN
82	0.41	2.24	0.917	0.448	NaN	NaN	NaN	2.165	0.817	0.25	2.122	0.653	0.204	2.123	0.51	0.249	NaN	NaN	NaN	2.175	0.269	0.178	NaN	NaN	NaN	NaN	NaN	NaN	NaN	NaN	NaN	2.133	0.844	0.617	2.131	0.658	0.646	2.116	0.524	0.58	NaN	NaN	NaN	2.158	0.248	0.614	NaN	NaN	NaN
83	0.415	2.24	0.917	0.448	NaN	NaN	NaN	2.165	0.817	0.25	2.122	0.653	0.204	2.123	0.509	0.249	NaN	NaN	NaN	2.175	0.27	0.178	NaN	NaN	NaN	NaN	NaN	NaN	NaN	NaN	NaN	2.133	0.844	0.617	2.131	0.659	0.646	2.116	0.524	0.58	NaN	NaN	NaN	2.158	0.248	0.614	NaN	NaN	NaN
84	0.42	2.24	0.917	0.448	NaN	NaN	NaN	2.165	0.817	0.25	2.122	0.653	0.204	2.123	0.509	0.249	NaN	NaN	NaN	2.175	0.27	0.178	NaN	NaN	NaN	NaN	NaN	NaN	NaN	NaN	NaN	2.132	0.844	0.617	2.131	0.659	0.646	2.116	0.524	0.581	NaN	NaN	NaN	2.158	0.248	0.614	NaN	NaN	NaN
85	0.425	2.239	0.917	0.448	NaN	NaN	NaN	2.165	0.817	0.25	2.122	0.653	0.204	2.123	0.509	0.249	NaN	NaN	NaN	2.175	0.27	0.178	NaN	NaN	NaN	NaN	NaN	NaN	NaN	NaN	NaN	2.132	0.844	0.617	2.131	0.659	0.646	2.116	0.524	0.581	NaN	NaN	NaN	2.157	0.248	0.614	NaN	NaN	NaN
86	0.43	2.24	0.917	0.448	NaN	NaN	NaN	2.164	0.817	0.25	2.122	0.653	0.204	2.123	0.509	0.249	NaN	NaN	NaN	2.175	0.27	0.178	NaN	NaN	NaN	NaN	NaN	NaN	NaN	NaN	NaN	2.132	0.844	0.617	2.131	0.659	0.646	2.116	0.524	0.581	NaN	NaN	NaN	2.157	0.248	0.614	NaN	NaN	NaN
87	0.435	2.24	0.917	0.449	NaN	NaN	NaN	2.164	0.816	0.251	2.122	0.653	0.204	2.123	0.509	0.249	NaN	NaN	NaN	2.175	0.27	0.178	NaN	NaN	NaN	NaN	NaN	NaN	NaN	NaN	NaN	2.132	0.844	0.617	2.132	0.659	0.646	2.116	0.524	0.581	NaN	NaN	NaN	2.157	0.248	0.614	NaN	NaN	NaN
88	0.44	2.24	0.917	0.449	NaN	NaN	NaN	2.164	0.816	0.251	2.122	0.653	0.204	2.123	0.509	0.249	NaN	NaN	NaN	2.175	0.27	0.178	NaN	NaN	NaN	NaN	NaN	NaN	NaN	NaN	NaN	2.132	0.844	0.617	2.132	0.659	0.647	2.116	0.524	0.581	NaN	NaN	NaN	2.157	0.248	0.614	NaN	NaN	NaN
89	0.445	2.24	0.917	0.449	NaN	NaN	NaN	2.165	0.817	0.251	2.122	0.653	0.204	2.123	0.509	0.249	NaN	NaN	NaN	2.175	0.27	0.178	NaN	NaN	NaN	NaN	NaN	NaN	NaN	NaN	NaN	2.132	0.844	0.618	2.132	0.658	0.647	2.116	0.524	0.581	NaN	NaN	NaN	2.157	0.248	0.614	NaN	NaN	NaN
90	0.45	2.24	0.917	0.45	NaN	NaN	NaN	2.165	0.817	0.251	2.122	0.653	0.204	2.123	0.509	0.249	NaN	NaN	NaN	2.175	0.27	0.178	NaN	NaN	NaN	NaN	NaN	NaN	NaN	NaN	NaN	2.132	0.844	0.618	2.132	0.658	0.647	2.116	0.524	0.581	NaN	NaN	NaN	2.157	0.248	0.614	NaN	NaN	NaN
91	0.455	2.24	0.917	0.45	NaN	NaN	NaN	2.165	0.817	0.251	2.122	0.653	0.205	2.123	0.509	0.249	NaN	NaN	NaN	2.175	0.27	0.178	NaN	NaN	NaN	NaN	NaN	NaN	NaN	NaN	NaN	2.132	0.844	0.618	2.132	0.658	0.647	2.116	0.524	0.581	NaN	NaN	NaN	2.157	0.248	0.613	NaN	NaN	NaN
92	0.46	2.24	0.917	0.45	NaN	NaN	NaN	2.165	0.817	0.251	2.122	0.653	0.205	2.123	0.509	0.25	NaN	NaN	NaN	2.175	0.27	0.179	NaN	NaN	NaN	NaN	NaN	NaN	NaN	NaN	NaN	2.132	0.844	0.618	2.132	0.658	0.647	2.116	0.524	0.581	NaN	NaN	NaN	2.157	0.248	0.613	NaN	NaN	NaN
93	0.465	2.24	0.917	0.45	NaN	NaN	NaN	2.166	0.817	0.252	2.122	0.653	0.205	2.123	0.509	0.25	NaN	NaN	NaN	2.175	0.27	0.179	NaN	NaN	NaN	NaN	NaN	NaN	NaN	NaN	NaN	2.132	0.844	0.618	2.131	0.658	0.647	2.116	0.524	0.582	NaN	NaN	NaN	2.157	0.248	0.613	NaN	NaN	NaN
94	0.47	2.24	0.917	0.45	NaN	NaN	NaN	2.166	0.817	0.252	2.122	0.653	0.205	2.123	0.509	0.25	NaN	NaN	NaN	2.175	0.271	0.179	NaN	NaN	NaN	NaN	NaN	NaN	NaN	NaN	NaN	2.132	0.844	0.619	2.131	0.658	0.647	2.116	0.524	0.582	NaN	NaN	NaN	2.157	0.248	0.613	NaN	NaN	NaN
95	0.475	2.24	0.917	0.451	NaN	NaN	NaN	2.166	0.817	0.252	2.122	0.653	0.205	2.123	0.509	0.25	NaN	NaN	NaN	2.175	0.271	0.179	NaN	NaN	NaN	NaN	NaN	NaN	NaN	NaN	NaN	2.132	0.844	0.619	2.131	0.658	0.647	2.116	0.524	0.582	NaN	NaN	NaN	2.157	0.248	0.613	NaN	NaN	NaN
96	0.48	2.24	0.917	0.451	NaN	NaN	NaN	2.166	0.818	0.252	2.122	0.653	0.205	2.123	0.509	0.25	NaN	NaN	NaN	2.175	0.271	0.179	NaN	NaN	NaN	NaN	NaN	NaN	NaN	NaN	NaN	2.132	0.844	0.619	2.131	0.658	0.647	2.116	0.524	0.582	NaN	NaN	NaN	2.157	0.248	0.613	NaN	NaN	NaN
97	0.485	2.24	0.917	0.451	NaN	NaN	NaN	2.166	0.818	0.252	2.122	0.653	0.205	2.123	0.509	0.25	NaN	NaN	NaN	2.176	0.271	0.179	NaN	NaN	NaN	NaN	NaN	NaN	NaN	NaN	NaN	2.132	0.844	0.619	2.131	0.658	0.647	2.116	0.524	0.582	NaN	NaN	NaN	2.157	0.248	0.613	NaN	NaN	NaN
98	0.49	2.241	0.917	0.451	NaN	NaN	NaN	2.166	0.818	0.252	2.122	0.653	0.205	2.123	0.509	0.25	NaN	NaN	NaN	2.176	0.271	0.179	NaN	NaN	NaN	NaN	NaN	NaN	NaN	NaN	NaN	2.132	0.844	0.619	2.131	0.658	0.647	2.116	0.524	0.582	NaN	NaN	NaN	2.157	0.248	0.613	NaN	NaN	NaN
99	0.495	2.241	0.917	0.452	NaN	NaN	NaN	2.166	0.818	0.252	2.122	0.653	0.205	2.123	0.509	0.25	NaN	NaN	NaN	2.176	0.271	0.179	NaN	NaN	NaN	NaN	NaN	NaN	NaN	NaN	NaN	2.132	0.844	0.619	2.131	0.658	0.647	2.116	0.524	0.582	NaN	NaN	NaN	2.157	0.248	0.613	NaN	NaN	NaN
100	0.5	2.241	0.917	0.452	NaN	NaN	NaN	2.167	0.818	0.253	2.122	0.653	0.205	2.124	0.51	0.251	NaN	NaN	NaN	2.176	0.271	0.179	NaN	NaN	NaN	NaN	NaN	NaN	NaN	NaN	NaN	2.132	0.844	0.619	2.131	0.658	0.647	2.116	0.524	0.582	NaN	NaN	NaN	2.157	0.248	0.613	NaN	NaN	NaN
101	0.505	2.241	0.917	0.452	NaN	NaN	NaN	2.167	0.818	0.253	2.122	0.653	0.205	2.124	0.51	0.251	NaN	NaN	NaN	2.176	0.271	0.179	NaN	NaN	NaN	NaN	NaN	NaN	NaN	NaN	NaN	2.131	0.844	0.619	2.131	0.658	0.647	2.116	0.524	0.582	NaN	NaN	NaN	2.157	0.248	0.613	NaN	NaN	NaN
102	0.51	2.241	0.917	0.452	NaN	NaN	NaN	2.167	0.818	0.253	2.122	0.653	0.206	2.125	0.511	0.251	NaN	NaN	NaN	2.176	0.271	0.179	NaN	NaN	NaN	NaN	NaN	NaN	NaN	NaN	NaN	2.131	0.844	0.619	2.13	0.657	0.648	2.116	0.524	0.582	NaN	NaN	NaN	2.157	0.248	0.613	NaN	NaN	NaN
103	0.515	2.241	0.917	0.452	NaN	NaN	NaN	2.167	0.818	0.253	2.122	0.653	0.206	2.125	0.511	0.252	NaN	NaN	NaN	2.176	0.271	0.179	NaN	NaN	NaN	NaN	NaN	NaN	NaN	NaN	NaN	2.131	0.844	0.62	2.13	0.657	0.648	2.116	0.524	0.582	NaN	NaN	NaN	2.157	0.248	0.613	NaN	NaN	NaN
104	0.52	2.241	0.917	0.452	NaN	NaN	NaN	2.167	0.818	0.253	2.122	0.652	0.206	2.125	0.511	0.252	NaN	NaN	NaN	2.176	0.271	0.179	NaN	NaN	NaN	NaN	NaN	NaN	NaN	NaN	NaN	2.131	0.843	0.62	2.13	0.657	0.648	2.116	0.524	0.582	NaN	NaN	NaN	2.157	0.248	0.613	NaN	NaN	NaN
105	0.525	2.24	0.916	0.453	NaN	NaN	NaN	2.167	0.818	0.253	2.122	0.652	0.206	2.125	0.511	0.252	NaN	NaN	NaN	2.176	0.271	0.179	NaN	NaN	NaN	NaN	NaN	NaN	NaN	NaN	NaN	2.131	0.843	0.62	2.13	0.657	0.648	2.116	0.524	0.582	NaN	NaN	NaN	2.157	0.248	0.613	NaN	NaN	NaN
106	0.53	2.24	0.916	0.453	NaN	NaN	NaN	2.167	0.818	0.253	2.122	0.652	0.206	2.125	0.511	0.252	NaN	NaN	NaN	2.176	0.271	0.179	NaN	NaN	NaN	NaN	NaN	NaN	NaN	NaN	NaN	2.131	0.843	0.62	2.13	0.657	0.648	2.116	0.525	0.582	NaN	NaN	NaN	2.157	0.248	0.613	NaN	NaN	NaN
107	0.535	2.24	0.916	0.453	NaN	NaN	NaN	2.167	0.818	0.253	2.122	0.652	0.206	2.125	0.511	0.252	NaN	NaN	NaN	2.176	0.271	0.179	NaN	NaN	NaN	NaN	NaN	NaN	NaN	NaN	NaN	2.131	0.843	0.62	2.13	0.657	0.648	2.116	0.525	0.582	NaN	NaN	NaN	2.157	0.248	0.613	NaN	NaN	NaN
108	0.54	2.24	0.916	0.453	NaN	NaN	NaN	2.167	0.818	0.253	2.122	0.652	0.206	2.125	0.511	0.252	NaN	NaN	NaN	2.176	0.271	0.179	NaN	NaN	NaN	NaN	NaN	NaN	NaN	NaN	NaN	2.131	0.843	0.62	2.13	0.657	0.648	2.116	0.525	0.583	NaN	NaN	NaN	2.157	0.248	0.613	NaN	NaN	NaN
109	0.545	2.24	0.916	0.453	NaN	NaN	NaN	2.167	0.818	0.253	2.122	0.652	0.206	2.125	0.511	0.252	NaN	NaN	NaN	2.176	0.271	0.179	NaN	NaN	NaN	NaN	NaN	NaN	NaN	NaN	NaN	2.131	0.843	0.621	2.129	0.657	0.648	2.115	0.525	0.583	NaN	NaN	NaN	2.157	0.248	0.614	NaN	NaN	NaN
110	0.55	2.24	0.916	0.453	NaN	NaN	NaN	2.167	0.818	0.253	2.122	0.652	0.206	2.125	0.511	0.252	NaN	NaN	NaN	2.176	0.271	0.179	NaN	NaN	NaN	NaN	NaN	NaN	NaN	NaN	NaN	2.131	0.843	0.621	2.129	0.657	0.649	2.115	0.525	0.583	NaN	NaN	NaN	2.156	0.248	0.614	NaN	NaN	NaN
111	0.555	2.241	0.916	0.454	NaN	NaN	NaN	2.167	0.818	0.254	2.122	0.652	0.206	2.125	0.511	0.252	NaN	NaN	NaN	2.176	0.271	0.179	NaN	NaN	NaN	NaN	NaN	NaN	NaN	NaN	NaN	2.131	0.843	0.621	2.129	0.656	0.649	2.115	0.525	0.583	NaN	NaN	NaN	2.156	0.248	0.614	NaN	NaN	NaN
112	0.56	2.241	0.916	0.454	NaN	NaN	NaN	2.167	0.818	0.254	2.122	0.652	0.206	2.125	0.512	0.252	NaN	NaN	NaN	2.176	0.271	0.179	NaN	NaN	NaN	NaN	NaN	NaN	NaN	NaN	NaN	2.131	0.843	0.621	2.129	0.656	0.649	2.115	0.525	0.583	NaN	NaN	NaN	2.156	0.248	0.614	NaN	NaN	NaN
113	0.565	2.241	0.916	0.454	NaN	NaN	NaN	2.167	0.818	0.254	2.123	0.653	0.206	2.125	0.512	0.253	NaN	NaN	NaN	2.176	0.271	0.179	NaN	NaN	NaN	NaN	NaN	NaN	NaN	NaN	NaN	2.131	0.843	0.621	2.129	0.656	0.649	2.115	0.525	0.584	NaN	NaN	NaN	2.156	0.248	0.614	NaN	NaN	NaN
114	0.57	2.241	0.916	0.454	NaN	NaN	NaN	2.167	0.818	0.254	2.123	0.653	0.206	2.125	0.512	0.253	NaN	NaN	NaN	2.176	0.271	0.179	NaN	NaN	NaN	NaN	NaN	NaN	NaN	NaN	NaN	2.131	0.843	0.621	2.129	0.656	0.649	2.115	0.525	0.584	NaN	NaN	NaN	2.156	0.248	0.614	NaN	NaN	NaN
115	0.575	2.241	0.916	0.455	NaN	NaN	NaN	2.167	0.818	0.254	2.123	0.653	0.207	2.125	0.512	0.253	NaN	NaN	NaN	2.177	0.271	0.179	NaN	NaN	NaN	NaN	NaN	NaN	NaN	NaN	NaN	2.131	0.843	0.621	2.128	0.656	0.649	2.115	0.525	0.584	NaN	NaN	NaN	2.156	0.248	0.614	NaN	NaN	NaN
116	0.58	2.241	0.916	0.455	NaN	NaN	NaN	2.167	0.818	0.254	2.124	0.654	0.207	2.125	0.512	0.253	NaN	NaN	NaN	2.177	0.271	0.179	NaN	NaN	NaN	NaN	NaN	NaN	NaN	NaN	NaN	2.131	0.843	0.621	2.128	0.656	0.649	2.115	0.524	0.584	NaN	NaN	NaN	2.156	0.248	0.614	NaN	NaN	NaN
117	0.585	2.241	0.916	0.455	NaN	NaN	NaN	2.168	0.818	0.254	2.125	0.654	0.207	2.126	0.512	0.253	NaN	NaN	NaN	2.176	0.271	0.179	NaN	NaN	NaN	NaN	NaN	NaN	NaN	NaN	NaN	2.131	0.843	0.621	2.128	0.656	0.649	2.115	0.524	0.584	NaN	NaN	NaN	2.156	0.248	0.614	NaN	NaN	NaN
118	0.59	2.241	0.916	0.455	NaN	NaN	NaN	2.168	0.818	0.254	2.125	0.654	0.207	2.126	0.512	0.253	NaN	NaN	NaN	2.176	0.271	0.179	NaN	NaN	NaN	NaN	NaN	NaN	NaN	NaN	NaN	2.131	0.843	0.621	2.128	0.656	0.649	2.115	0.524	0.584	NaN	NaN	NaN	2.156	0.248	0.614	NaN	NaN	NaN
119	0.595	2.241	0.916	0.455	NaN	NaN	NaN	2.168	0.818	0.254	2.125	0.654	0.207	2.126	0.512	0.253	NaN	NaN	NaN	2.177	0.271	0.179	NaN	NaN	NaN	NaN	NaN	NaN	NaN	NaN	NaN	2.131	0.843	0.621	2.128	0.656	0.649	2.115	0.524	0.584	NaN	NaN	NaN	2.156	0.248	0.614	NaN	NaN	NaN
120	0.6	2.241	0.916	0.455	NaN	NaN	NaN	2.168	0.818	0.254	2.125	0.654	0.207	2.126	0.512	0.253	NaN	NaN	NaN	2.177	0.271	0.179	NaN	NaN	NaN	NaN	NaN	NaN	NaN	NaN	NaN	2.131	0.843	0.621	2.128	0.656	0.649	2.115	0.524	0.584	NaN	NaN	NaN	2.156	0.248	0.614	NaN	NaN	NaN
121	0.605	2.241	0.916	0.455	NaN	NaN	NaN	2.168	0.818	0.255	2.125	0.654	0.207	2.126	0.512	0.253	NaN	NaN	NaN	2.177	0.271	0.179	NaN	NaN	NaN	NaN	NaN	NaN	NaN	NaN	NaN	2.131	0.843	0.621	2.128	0.656	0.649	2.115	0.524	0.584	NaN	NaN	NaN	2.156	0.248	0.614	NaN	NaN	NaN
122	0.61	2.241	0.916	0.455	NaN	NaN	NaN	2.168	0.818	0.255	2.125	0.654	0.207	2.126	0.512	0.253	NaN	NaN	NaN	2.177	0.271	0.179	NaN	NaN	NaN	NaN	NaN	NaN	NaN	NaN	NaN	2.131	0.843	0.622	2.128	0.656	0.649	2.115	0.524	0.584	NaN	NaN	NaN	2.156	0.248	0.614	NaN	NaN	NaN
123	0.615	2.241	0.916	0.455	NaN	NaN	NaN	2.169	0.818	0.255	2.125	0.654	0.207	2.126	0.512	0.253	NaN	NaN	NaN	2.176	0.271	0.179	NaN	NaN	NaN	NaN	NaN	NaN	NaN	NaN	NaN	2.131	0.843	0.622	2.128	0.656	0.649	2.115	0.524	0.584	NaN	NaN	NaN	2.156	0.248	0.614	NaN	NaN	NaN
124	0.62	2.241	0.916	0.456	NaN	NaN	NaN	2.168	0.818	0.255	2.125	0.654	0.207	2.126	0.512	0.253	NaN	NaN	NaN	2.177	0.271	0.18	NaN	NaN	NaN	NaN	NaN	NaN	NaN	NaN	NaN	2.131	0.843	0.622	2.128	0.656	0.649	2.115	0.524	0.584	NaN	NaN	NaN	2.157	0.248	0.614	NaN	NaN	NaN
125	0.625	2.241	0.916	0.456	NaN	NaN	NaN	2.169	0.818	0.255	2.125	0.654	0.207	2.126	0.512	0.253	NaN	NaN	NaN	2.176	0.271	0.18	NaN	NaN	NaN	NaN	NaN	NaN	NaN	NaN	NaN	2.131	0.843	0.622	2.128	0.656	0.649	2.115	0.524	0.584	NaN	NaN	NaN	2.157	0.248	0.614	NaN	NaN	NaN
126	0.63	2.241	0.916	0.456	NaN	NaN	NaN	2.169	0.818	0.256	2.125	0.654	0.208	2.126	0.512	0.253	NaN	NaN	NaN	2.176	0.271	0.18	NaN	NaN	NaN	NaN	NaN	NaN	NaN	NaN	NaN	2.13	0.843	0.622	2.128	0.656	0.649	2.115	0.524	0.584	NaN	NaN	NaN	2.157	0.248	0.614	NaN	NaN	NaN
127	0.635	2.242	0.916	0.456	NaN	NaN	NaN	2.169	0.818	0.256	2.125	0.654	0.208	2.125	0.511	0.253	NaN	NaN	NaN	2.176	0.271	0.18	NaN	NaN	NaN	NaN	NaN	NaN	NaN	NaN	NaN	2.13	0.843	0.622	2.128	0.656	0.65	2.115	0.524	0.584	NaN	NaN	NaN	2.157	0.248	0.615	NaN	NaN	NaN
128	0.64	2.242	0.916	0.457	NaN	NaN	NaN	2.169	0.817	0.256	2.126	0.654	0.208	2.125	0.511	0.253	NaN	NaN	NaN	2.176	0.271	0.18	NaN	NaN	NaN	NaN	NaN	NaN	NaN	NaN	NaN	2.13	0.843	0.622	2.128	0.656	0.65	2.115	0.524	0.584	NaN	NaN	NaN	2.157	0.248	0.615	NaN	NaN	NaN
129	0.645	2.242	0.916	0.457	NaN	NaN	NaN	2.169	0.817	0.256	2.126	0.654	0.208	2.125	0.511	0.253	NaN	NaN	NaN	2.176	0.271	0.18	NaN	NaN	NaN	NaN	NaN	NaN	NaN	NaN	NaN	2.131	0.843	0.622	2.128	0.656	0.65	2.115	0.524	0.584	NaN	NaN	NaN	2.157	0.248	0.615	NaN	NaN	NaN
130	0.65	2.242	0.916	0.457	NaN	NaN	NaN	2.169	0.817	0.256	2.126	0.653	0.208	2.125	0.511	0.253	NaN	NaN	NaN	2.176	0.271	0.18	NaN	NaN	NaN	NaN	NaN	NaN	NaN	NaN	NaN	2.131	0.843	0.622	2.128	0.656	0.65	2.115	0.524	0.584	NaN	NaN	NaN	2.157	0.247	0.616	NaN	NaN	NaN
131	0.655	2.242	0.916	0.457	NaN	NaN	NaN	2.169	0.817	0.257	2.126	0.653	0.208	2.125	0.511	0.253	NaN	NaN	NaN	2.176	0.271	0.18	NaN	NaN	NaN	NaN	NaN	NaN	NaN	NaN	NaN	2.13	0.843	0.623	2.128	0.656	0.65	2.115	0.524	0.584	NaN	NaN	NaN	2.157	0.247	0.616	NaN	NaN	NaN
132	0.66	2.242	0.916	0.457	NaN	NaN	NaN	2.169	0.817	0.257	2.126	0.653	0.208	2.125	0.511	0.253	NaN	NaN	NaN	2.176	0.271	0.18	NaN	NaN	NaN	NaN	NaN	NaN	NaN	NaN	NaN	2.13	0.843	0.623	2.128	0.656	0.65	2.115	0.524	0.584	NaN	NaN	NaN	2.157	0.247	0.616	NaN	NaN	NaN
133	0.665	2.242	0.916	0.457	NaN	NaN	NaN	2.169	0.817	0.257	2.126	0.653	0.208	2.125	0.511	0.253	NaN	NaN	NaN	2.176	0.271	0.18	NaN	NaN	NaN	NaN	NaN	NaN	NaN	NaN	NaN	2.129	0.842	0.623	2.128	0.656	0.65	2.115	0.524	0.584	NaN	NaN	NaN	2.157	0.247	0.616	NaN	NaN	NaN
134	0.67	2.242	0.916	0.457	NaN	NaN	NaN	2.169	0.817	0.257	2.126	0.653	0.208	2.125	0.511	0.253	NaN	NaN	NaN	2.176	0.271	0.18	NaN	NaN	NaN	NaN	NaN	NaN	NaN	NaN	NaN	2.127	0.839	0.622	2.128	0.656	0.65	2.115	0.523	0.584	NaN	NaN	NaN	2.158	0.247	0.616	NaN	NaN	NaN
135	0.675	2.242	0.916	0.457	NaN	NaN	NaN	2.17	0.817	0.257	2.126	0.653	0.209	2.125	0.511	0.253	NaN	NaN	NaN	2.176	0.271	0.18	NaN	NaN	NaN	NaN	NaN	NaN	NaN	NaN	NaN	2.127	0.838	0.622	2.128	0.656	0.651	2.115	0.523	0.584	NaN	NaN	NaN	2.158	0.246	0.616	NaN	NaN	NaN
136	0.68	2.242	0.916	0.458	NaN	NaN	NaN	2.17	0.817	0.257	2.126	0.653	0.209	2.125	0.511	0.253	NaN	NaN	NaN	2.176	0.271	0.18	NaN	NaN	NaN	NaN	NaN	NaN	NaN	NaN	NaN	2.126	0.838	0.622	2.128	0.656	0.651	2.115	0.523	0.584	NaN	NaN	NaN	2.158	0.246	0.616	NaN	NaN	NaN
137	0.685	2.242	0.916	0.458	NaN	NaN	NaN	2.17	0.817	0.257	2.126	0.653	0.209	2.125	0.511	0.253	NaN	NaN	NaN	2.176	0.271	0.18	NaN	NaN	NaN	NaN	NaN	NaN	NaN	NaN	NaN	2.126	0.838	0.622	2.128	0.656	0.651	2.115	0.523	0.584	NaN	NaN	NaN	2.158	0.246	0.616	NaN	NaN	NaN
138	0.69	2.242	0.916	0.458	NaN	NaN	NaN	2.17	0.817	0.257	2.126	0.653	0.209	2.125	0.511	0.253	NaN	NaN	NaN	2.176	0.271	0.18	NaN	NaN	NaN	NaN	NaN	NaN	NaN	NaN	NaN	2.126	0.838	0.622	2.128	0.656	0.651	2.115	0.523	0.585	NaN	NaN	NaN	2.158	0.246	0.616	NaN	NaN	NaN
139	0.695	2.242	0.916	0.458	NaN	NaN	NaN	2.17	0.817	0.258	2.126	0.653	0.209	2.125	0.511	0.253	NaN	NaN	NaN	2.176	0.271	0.18	NaN	NaN	NaN	NaN	NaN	NaN	NaN	NaN	NaN	2.126	0.838	0.622	2.128	0.656	0.651	2.115	0.523	0.585	NaN	NaN	NaN	2.159	0.246	0.617	NaN	NaN	NaN
140	0.7	2.243	0.916	0.458	NaN	NaN	NaN	2.17	0.817	0.258	2.126	0.653	0.209	2.125	0.511	0.253	NaN	NaN	NaN	2.176	0.271	0.18	NaN	NaN	NaN	NaN	NaN	NaN	NaN	NaN	NaN	2.126	0.838	0.622	2.128	0.656	0.651	2.115	0.523	0.585	NaN	NaN	NaN	2.159	0.246	0.617	NaN	NaN	NaN
141	0.705	2.243	0.916	0.459	NaN	NaN	NaN	2.17	0.817	0.258	2.126	0.653	0.209	2.125	0.511	0.253	NaN	NaN	NaN	2.176	0.271	0.18	NaN	NaN	NaN	NaN	NaN	NaN	NaN	NaN	NaN	2.126	0.838	0.622	2.128	0.656	0.651	2.115	0.523	0.585	NaN	NaN	NaN	2.159	0.246	0.617	NaN	NaN	NaN
142	0.71	2.243	0.916	0.459	NaN	NaN	NaN	2.17	0.817	0.258	2.126	0.653	0.209	2.125	0.511	0.253	NaN	NaN	NaN	2.176	0.271	0.18	NaN	NaN	NaN	NaN	NaN	NaN	NaN	NaN	NaN	2.126	0.838	0.622	2.128	0.656	0.651	2.115	0.523	0.585	NaN	NaN	NaN	2.159	0.246	0.617	NaN	NaN	NaN
143	0.715	2.243	0.916	0.459	NaN	NaN	NaN	2.17	0.817	0.258	2.126	0.653	0.209	2.125	0.511	0.253	NaN	NaN	NaN	2.176	0.271	0.18	NaN	NaN	NaN	NaN	NaN	NaN	NaN	NaN	NaN	2.126	0.838	0.622	2.128	0.655	0.651	2.115	0.523	0.585	NaN	NaN	NaN	2.159	0.246	0.617	NaN	NaN	NaN
144	0.72	2.243	0.916	0.459	NaN	NaN	NaN	2.171	0.817	0.258	2.126	0.653	0.209	2.125	0.511	0.253	NaN	NaN	NaN	2.176	0.271	0.18	NaN	NaN	NaN	NaN	NaN	NaN	NaN	NaN	NaN	2.126	0.838	0.622	2.128	0.656	0.651	2.115	0.523	0.585	NaN	NaN	NaN	2.159	0.246	0.617	NaN	NaN	NaN
145	0.725	2.243	0.916	0.459	NaN	NaN	NaN	2.171	0.817	0.258	2.126	0.653	0.209	2.125	0.511	0.253	NaN	NaN	NaN	2.176	0.272	0.18	NaN	NaN	NaN	NaN	NaN	NaN	NaN	NaN	NaN	2.126	0.838	0.622	2.128	0.656	0.651	2.115	0.523	0.585	NaN	NaN	NaN	2.159	0.246	0.617	NaN	NaN	NaN
146	0.73	2.243	0.916	0.459	NaN	NaN	NaN	2.171	0.817	0.258	2.126	0.653	0.209	2.125	0.511	0.254	NaN	NaN	NaN	2.176	0.272	0.18	NaN	NaN	NaN	NaN	NaN	NaN	NaN	NaN	NaN	2.126	0.838	0.622	2.128	0.656	0.652	2.115	0.523	0.585	NaN	NaN	NaN	2.16	0.245	0.617	NaN	NaN	NaN
147	0.735	2.243	0.916	0.459	NaN	NaN	NaN	2.171	0.817	0.258	2.126	0.653	0.209	2.125	0.511	0.254	NaN	NaN	NaN	2.176	0.272	0.18	NaN	NaN	NaN	NaN	NaN	NaN	NaN	NaN	NaN	2.126	0.838	0.622	2.128	0.656	0.652	2.115	0.523	0.585	NaN	NaN	NaN	2.16	0.245	0.617	NaN	NaN	NaN
148	0.74	2.243	0.916	0.46	NaN	NaN	NaN	2.171	0.817	0.258	2.126	0.653	0.209	2.125	0.511	0.254	NaN	NaN	NaN	2.176	0.272	0.18	NaN	NaN	NaN	NaN	NaN	NaN	NaN	NaN	NaN	2.126	0.838	0.623	2.128	0.656	0.652	2.115	0.523	0.585	NaN	NaN	NaN	2.16	0.245	0.617	NaN	NaN	NaN
149	0.745	2.243	0.916	0.46	NaN	NaN	NaN	2.171	0.817	0.258	2.126	0.653	0.209	2.125	0.511	0.254	NaN	NaN	NaN	2.176	0.272	0.18	NaN	NaN	NaN	NaN	NaN	NaN	NaN	NaN	NaN	2.126	0.838	0.623	2.128	0.656	0.652	2.115	0.523	0.585	NaN	NaN	NaN	2.16	0.245	0.617	NaN	NaN	NaN
150	0.75	2.243	0.916	0.46	NaN	NaN	NaN	2.171	0.817	0.259	2.126	0.653	0.209	2.125	0.511	0.254	NaN	NaN	NaN	2.176	0.272	0.18	NaN	NaN	NaN	NaN	NaN	NaN	NaN	NaN	NaN	2.126	0.838	0.623	2.129	0.657	0.653	2.115	0.523	0.585	NaN	NaN	NaN	2.16	0.245	0.617	NaN	NaN	NaN
151	0.755	2.243	0.916	0.46	NaN	NaN	NaN	2.171	0.816	0.259	2.126	0.653	0.21	2.125	0.511	0.254	NaN	NaN	NaN	2.176	0.271	0.18	NaN	NaN	NaN	NaN	NaN	NaN	NaN	NaN	NaN	2.127	0.839	0.623	2.129	0.657	0.653	2.114	0.523	0.585	NaN	NaN	NaN	2.16	0.245	0.617	NaN	NaN	NaN
152	0.76	2.243	0.916	0.46	NaN	NaN	NaN	2.171	0.816	0.259	2.126	0.653	0.21	2.125	0.511	0.254	NaN	NaN	NaN	2.176	0.271	0.18	NaN	NaN	NaN	NaN	NaN	NaN	NaN	NaN	NaN	2.13	0.842	0.625	2.129	0.657	0.653	2.114	0.523	0.585	NaN	NaN	NaN	2.16	0.245	0.617	NaN	NaN	NaN
153	0.765	2.243	0.916	0.46	NaN	NaN	NaN	2.171	0.816	0.259	2.126	0.653	0.21	2.125	0.511	0.254	NaN	NaN	NaN	2.176	0.271	0.18	NaN	NaN	NaN	NaN	NaN	NaN	NaN	NaN	NaN	2.13	0.843	0.625	2.129	0.657	0.653	2.114	0.523	0.585	NaN	NaN	NaN	2.16	0.245	0.617	NaN	NaN	NaN
154	0.77	2.243	0.916	0.46	NaN	NaN	NaN	2.171	0.816	0.259	2.126	0.653	0.21	2.125	0.511	0.254	NaN	NaN	NaN	2.176	0.271	0.18	NaN	NaN	NaN	NaN	NaN	NaN	NaN	NaN	NaN	2.13	0.843	0.626	2.129	0.658	0.654	2.114	0.523	0.585	NaN	NaN	NaN	2.16	0.245	0.617	NaN	NaN	NaN
155	0.775	2.244	0.916	0.46	NaN	NaN	NaN	2.172	0.816	0.259	2.126	0.653	0.21	2.125	0.511	0.254	NaN	NaN	NaN	2.176	0.271	0.18	NaN	NaN	NaN	NaN	NaN	NaN	NaN	NaN	NaN	2.131	0.843	0.626	2.129	0.658	0.654	2.114	0.523	0.585	NaN	NaN	NaN	2.16	0.245	0.618	NaN	NaN	NaN
156	0.78	2.244	0.916	0.46	NaN	NaN	NaN	2.172	0.816	0.259	2.126	0.653	0.21	2.124	0.511	0.254	NaN	NaN	NaN	2.176	0.271	0.18	NaN	NaN	NaN	NaN	NaN	NaN	NaN	NaN	NaN	2.131	0.843	0.626	2.129	0.658	0.654	2.114	0.522	0.585	NaN	NaN	NaN	2.16	0.245	0.618	NaN	NaN	NaN
157	0.785	2.244	0.916	0.461	NaN	NaN	NaN	2.171	0.816	0.259	2.126	0.653	0.21	2.124	0.511	0.254	NaN	NaN	NaN	2.175	0.271	0.18	NaN	NaN	NaN	NaN	NaN	NaN	NaN	NaN	NaN	2.131	0.843	0.626	2.129	0.658	0.654	2.114	0.522	0.586	NaN	NaN	NaN	2.16	0.245	0.618	NaN	NaN	NaN
158	0.79	2.244	0.916	0.461	NaN	NaN	NaN	2.171	0.816	0.259	2.126	0.653	0.21	2.124	0.511	0.254	NaN	NaN	NaN	2.175	0.271	0.18	NaN	NaN	NaN	NaN	NaN	NaN	NaN	NaN	NaN	2.131	0.843	0.626	2.129	0.658	0.654	2.114	0.522	0.586	2.132	0.411	0.582	2.16	0.245	0.618	NaN	NaN	NaN
159	0.795	2.244	0.916	0.461	NaN	NaN	NaN	2.172	0.816	0.26	2.126	0.653	0.21	2.124	0.511	0.255	NaN	NaN	NaN	2.175	0.271	0.18	NaN	NaN	NaN	NaN	NaN	NaN	NaN	NaN	NaN	2.131	0.843	0.626	2.129	0.658	0.654	2.114	0.522	0.586	2.132	0.411	0.582	2.16	0.245	0.618	NaN	NaN	NaN
160	0.8	2.244	0.916	0.461	NaN	NaN	NaN	2.172	0.816	0.26	2.126	0.653	0.21	2.124	0.511	0.255	NaN	NaN	NaN	2.175	0.271	0.18	NaN	NaN	NaN	NaN	NaN	NaN	NaN	NaN	NaN	2.131	0.843	0.626	2.129	0.658	0.655	2.114	0.522	0.586	2.132	0.411	0.583	2.16	0.245	0.618	NaN	NaN	NaN
161	0.805	2.244	0.916	0.461	NaN	NaN	NaN	2.172	0.815	0.26	2.126	0.653	0.21	2.124	0.511	0.255	NaN	NaN	NaN	2.175	0.271	0.18	NaN	NaN	NaN	NaN	NaN	NaN	NaN	NaN	NaN	2.131	0.843	0.626	NaN	NaN	NaN	2.114	0.522	0.586	2.132	0.411	0.583	2.16	0.245	0.618	NaN	NaN	NaN
162	0.81	2.244	0.916	0.462	NaN	NaN	NaN	2.172	0.815	0.26	2.126	0.653	0.21	2.124	0.511	0.255	NaN	NaN	NaN	2.175	0.271	0.18	NaN	NaN	NaN	NaN	NaN	NaN	NaN	NaN	NaN	2.131	0.843	0.627	NaN	NaN	NaN	2.114	0.522	0.586	2.132	0.411	0.584	2.16	0.245	0.618	NaN	NaN	NaN
163	0.815	2.244	0.916	0.462	NaN	NaN	NaN	2.172	0.815	0.26	2.126	0.653	0.211	2.124	0.511	0.255	NaN	NaN	NaN	2.175	0.271	0.18	NaN	NaN	NaN	NaN	NaN	NaN	NaN	NaN	NaN	2.131	0.843	0.627	NaN	NaN	NaN	2.114	0.522	0.586	2.132	0.411	0.584	2.16	0.246	0.618	NaN	NaN	NaN
164	0.82	2.244	0.916	0.462	NaN	NaN	NaN	2.172	0.815	0.261	2.126	0.653	0.211	2.124	0.511	0.255	NaN	NaN	NaN	2.175	0.271	0.18	NaN	NaN	NaN	NaN	NaN	NaN	NaN	NaN	NaN	2.131	0.843	0.627	NaN	NaN	NaN	2.114	0.522	0.587	NaN	NaN	NaN	2.159	0.246	0.618	NaN	NaN	NaN
165	0.825	2.244	0.915	0.462	NaN	NaN	NaN	2.172	0.815	0.261	2.126	0.653	0.211	2.124	0.511	0.255	NaN	NaN	NaN	2.175	0.271	0.18	NaN	NaN	NaN	NaN	NaN	NaN	NaN	NaN	NaN	2.131	0.843	0.627	NaN	NaN	NaN	2.114	0.522	0.587	NaN	NaN	NaN	2.159	0.246	0.618	NaN	NaN	NaN
166	0.83	2.244	0.915	0.462	NaN	NaN	NaN	2.172	0.815	0.261	2.126	0.653	0.211	2.124	0.51	0.255	NaN	NaN	NaN	2.175	0.271	0.18	NaN	NaN	NaN	NaN	NaN	NaN	NaN	NaN	NaN	2.131	0.843	0.627	2.128	0.656	0.656	2.114	0.522	0.587	NaN	NaN	NaN	2.159	0.246	0.618	NaN	NaN	NaN
167	0.835	2.244	0.915	0.462	NaN	NaN	NaN	2.172	0.815	0.261	2.126	0.653	0.211	2.124	0.51	0.255	NaN	NaN	NaN	2.175	0.271	0.18	NaN	NaN	NaN	NaN	NaN	NaN	NaN	NaN	NaN	2.131	0.843	0.628	2.127	0.656	0.656	2.114	0.522	0.587	2.131	0.411	0.585	2.158	0.246	0.618	NaN	NaN	NaN
168	0.84	2.244	0.915	0.462	NaN	NaN	NaN	2.172	0.815	0.262	2.126	0.653	0.211	2.124	0.51	0.255	NaN	NaN	NaN	2.175	0.271	0.18	NaN	NaN	NaN	NaN	NaN	NaN	NaN	NaN	NaN	2.131	0.843	0.628	2.127	0.656	0.656	NaN	NaN	NaN	2.131	0.41	0.585	2.158	0.246	0.618	NaN	NaN	NaN
169	0.845	2.244	0.915	0.462	NaN	NaN	NaN	2.172	0.815	0.262	2.126	0.653	0.211	2.124	0.51	0.256	NaN	NaN	NaN	2.175	0.271	0.18	NaN	NaN	NaN	NaN	NaN	NaN	NaN	NaN	NaN	2.131	0.843	0.628	2.127	0.656	0.656	NaN	NaN	NaN	2.131	0.41	0.585	2.158	0.246	0.618	NaN	NaN	NaN
170	0.85	2.244	0.915	0.462	NaN	NaN	NaN	2.172	0.815	0.262	2.126	0.653	0.212	2.124	0.51	0.256	NaN	NaN	NaN	2.175	0.271	0.18	NaN	NaN	NaN	NaN	NaN	NaN	NaN	NaN	NaN	2.131	0.843	0.628	2.127	0.656	0.656	NaN	NaN	NaN	2.131	0.41	0.585	2.157	0.246	0.618	NaN	NaN	NaN
171	0.855	2.244	0.915	0.462	NaN	NaN	NaN	2.173	0.815	0.262	2.126	0.653	0.212	2.124	0.51	0.256	NaN	NaN	NaN	2.175	0.271	0.18	NaN	NaN	NaN	NaN	NaN	NaN	NaN	NaN	NaN	2.131	0.843	0.628	2.127	0.656	0.656	NaN	NaN	NaN	2.131	0.41	0.585	2.157	0.246	0.618	NaN	NaN	NaN
172	0.86	2.244	0.915	0.463	NaN	NaN	NaN	2.173	0.815	0.262	2.126	0.653	0.212	2.124	0.51	0.256	NaN	NaN	NaN	2.175	0.271	0.18	NaN	NaN	NaN	NaN	NaN	NaN	NaN	NaN	NaN	2.131	0.843	0.629	2.127	0.656	0.657	NaN	NaN	NaN	2.131	0.41	0.585	2.157	0.246	0.619	NaN	NaN	NaN
173	0.865	2.244	0.915	0.463	NaN	NaN	NaN	2.173	0.815	0.262	2.126	0.653	0.212	2.124	0.51	0.256	NaN	NaN	NaN	2.175	0.271	0.181	NaN	NaN	NaN	NaN	NaN	NaN	NaN	NaN	NaN	2.131	0.843	0.629	2.127	0.655	0.657	NaN	NaN	NaN	2.13	0.41	0.585	2.156	0.246	0.619	NaN	NaN	NaN
174	0.87	2.244	0.915	0.463	NaN	NaN	NaN	2.173	0.815	0.263	2.126	0.653	0.212	2.123	0.51	0.256	NaN	NaN	NaN	2.175	0.271	0.181	NaN	NaN	NaN	NaN	NaN	NaN	NaN	NaN	NaN	2.131	0.843	0.629	2.127	0.655	0.657	NaN	NaN	NaN	2.13	0.41	0.585	2.156	0.246	0.619	NaN	NaN	NaN
175	0.875	2.244	0.915	0.463	NaN	NaN	NaN	2.173	0.815	0.263	2.126	0.653	0.212	2.123	0.51	0.256	NaN	NaN	NaN	2.175	0.271	0.181	NaN	NaN	NaN	NaN	NaN	NaN	NaN	NaN	NaN	2.131	0.843	0.629	2.127	0.655	0.657	NaN	NaN	NaN	2.13	0.409	0.585	2.155	0.246	0.619	NaN	NaN	NaN
176	0.88	2.244	0.915	0.464	NaN	NaN	NaN	2.173	0.815	0.263	2.126	0.653	0.213	2.123	0.51	0.256	NaN	NaN	NaN	2.175	0.271	0.181	NaN	NaN	NaN	NaN	NaN	NaN	NaN	NaN	NaN	2.131	0.843	0.629	2.127	0.655	0.657	NaN	NaN	NaN	2.129	0.409	0.585	2.155	0.246	0.619	NaN	NaN	NaN
177	0.885	2.244	0.915	0.464	NaN	NaN	NaN	2.173	0.815	0.263	2.127	0.654	0.213	2.123	0.51	0.256	NaN	NaN	NaN	2.175	0.271	0.181	NaN	NaN	NaN	NaN	NaN	NaN	NaN	NaN	NaN	2.131	0.843	0.63	2.126	0.655	0.658	NaN	NaN	NaN	2.129	0.409	0.585	2.154	0.247	0.619	NaN	NaN	NaN
178	0.89	2.244	0.915	0.464	NaN	NaN	NaN	2.173	0.814	0.263	2.127	0.654	0.214	2.123	0.51	0.256	NaN	NaN	NaN	2.175	0.271	0.181	NaN	NaN	NaN	NaN	NaN	NaN	NaN	NaN	NaN	2.131	0.843	0.63	2.126	0.655	0.658	2.112	0.523	0.589	2.129	0.408	0.585	2.154	0.247	0.619	NaN	NaN	NaN
179	0.895	2.244	0.915	0.464	NaN	NaN	NaN	2.173	0.814	0.264	2.127	0.654	0.214	2.123	0.51	0.257	NaN	NaN	NaN	2.175	0.271	0.181	NaN	NaN	NaN	NaN	NaN	NaN	NaN	NaN	NaN	2.131	0.843	0.63	2.126	0.655	0.658	2.112	0.523	0.589	2.13	0.407	0.586	2.153	0.247	0.619	NaN	NaN	NaN
180	0.9	2.244	0.914	0.464	NaN	NaN	NaN	2.173	0.814	0.264	2.127	0.654	0.214	2.123	0.51	0.257	NaN	NaN	NaN	2.175	0.271	0.181	NaN	NaN	NaN	NaN	NaN	NaN	NaN	NaN	NaN	2.131	0.843	0.63	2.126	0.656	0.658	2.112	0.523	0.59	2.129	0.408	0.585	2.153	0.247	0.619	NaN	NaN	NaN
181	0.905	2.244	0.914	0.465	NaN	NaN	NaN	2.173	0.814	0.264	2.127	0.654	0.215	2.123	0.51	0.257	NaN	NaN	NaN	2.174	0.271	0.181	NaN	NaN	NaN	NaN	NaN	NaN	NaN	NaN	NaN	2.131	0.843	0.631	2.126	0.656	0.658	2.112	0.523	0.59	2.128	0.408	0.586	2.152	0.247	0.618	NaN	NaN	NaN
182	0.91	2.244	0.914	0.465	NaN	NaN	NaN	2.173	0.814	0.264	2.128	0.654	0.215	2.122	0.51	0.257	NaN	NaN	NaN	2.174	0.271	0.181	NaN	NaN	NaN	NaN	NaN	NaN	NaN	NaN	NaN	2.131	0.843	0.631	2.126	0.656	0.658	2.112	0.523	0.59	2.128	0.408	0.586	2.152	0.246	0.619	NaN	NaN	NaN
183	0.915	2.245	0.914	0.465	NaN	NaN	NaN	2.173	0.813	0.265	2.128	0.654	0.215	2.122	0.51	0.257	NaN	NaN	NaN	2.174	0.271	0.181	NaN	NaN	NaN	NaN	NaN	NaN	NaN	NaN	NaN	2.131	0.843	0.631	2.126	0.656	0.658	2.112	0.523	0.59	2.128	0.408	0.586	2.152	0.246	0.619	NaN	NaN	NaN
184	0.92	2.245	0.914	0.466	NaN	NaN	NaN	2.173	0.813	0.265	2.128	0.654	0.215	2.122	0.51	0.257	NaN	NaN	NaN	2.174	0.271	0.181	NaN	NaN	NaN	NaN	NaN	NaN	NaN	NaN	NaN	2.131	0.843	0.631	2.125	0.655	0.658	2.112	0.523	0.59	2.128	0.408	0.586	2.152	0.246	0.619	NaN	NaN	NaN
185	0.925	2.245	0.914	0.466	NaN	NaN	NaN	2.173	0.813	0.265	2.128	0.654	0.215	2.122	0.51	0.257	NaN	NaN	NaN	2.174	0.271	0.181	NaN	NaN	NaN	NaN	NaN	NaN	NaN	NaN	NaN	2.131	0.843	0.632	2.125	0.655	0.659	2.112	0.523	0.59	2.128	0.408	0.586	2.152	0.246	0.619	NaN	NaN	NaN
186	0.93	2.245	0.914	0.466	NaN	NaN	NaN	2.173	0.813	0.266	2.127	0.654	0.215	2.122	0.51	0.258	NaN	NaN	NaN	2.174	0.271	0.181	NaN	NaN	NaN	NaN	NaN	NaN	NaN	NaN	NaN	2.131	0.843	0.632	2.125	0.655	0.659	2.112	0.523	0.59	2.128	0.408	0.586	2.152	0.245	0.619	NaN	NaN	NaN
187	0.935	2.245	0.914	0.467	NaN	NaN	NaN	2.172	0.813	0.266	2.127	0.654	0.215	2.122	0.51	0.258	NaN	NaN	NaN	2.174	0.271	0.181	NaN	NaN	NaN	NaN	NaN	NaN	NaN	NaN	NaN	2.131	0.843	0.632	2.124	0.655	0.659	2.112	0.523	0.59	2.128	0.407	0.586	2.152	0.245	0.619	NaN	NaN	NaN
188	0.94	2.245	0.914	0.467	NaN	NaN	NaN	2.172	0.813	0.266	2.127	0.654	0.216	2.122	0.51	0.258	NaN	NaN	NaN	2.174	0.271	0.181	NaN	NaN	NaN	NaN	NaN	NaN	NaN	NaN	NaN	2.131	0.843	0.633	2.124	0.654	0.659	2.112	0.523	0.59	2.128	0.407	0.586	2.152	0.245	0.619	NaN	NaN	NaN
189	0.945	2.245	0.914	0.467	NaN	NaN	NaN	2.172	0.812	0.267	2.127	0.654	0.216	2.122	0.51	0.258	NaN	NaN	NaN	2.173	0.271	0.181	NaN	NaN	NaN	NaN	NaN	NaN	NaN	NaN	NaN	2.131	0.843	0.633	2.123	0.654	0.66	2.112	0.523	0.59	2.128	0.407	0.586	2.152	0.245	0.619	NaN	NaN	NaN
190	0.95	2.245	0.914	0.467	NaN	NaN	NaN	2.172	0.812	0.267	2.127	0.653	0.216	2.122	0.51	0.258	NaN	NaN	NaN	2.173	0.271	0.181	NaN	NaN	NaN	NaN	NaN	NaN	NaN	NaN	NaN	2.131	0.843	0.633	2.123	0.654	0.66	2.112	0.523	0.591	2.128	0.407	0.586	2.152	0.245	0.619	NaN	NaN	NaN
191	0.955	2.245	0.914	0.468	NaN	NaN	NaN	2.173	0.812	0.267	2.127	0.653	0.216	2.121	0.51	0.258	NaN	NaN	NaN	2.173	0.271	0.181	NaN	NaN	NaN	NaN	NaN	NaN	NaN	NaN	NaN	2.131	0.843	0.634	2.123	0.653	0.66	2.112	0.523	0.591	2.128	0.407	0.586	2.152	0.245	0.619	NaN	NaN	NaN
192	0.96	2.245	0.914	0.468	NaN	NaN	NaN	2.173	0.812	0.267	2.127	0.653	0.216	2.121	0.51	0.258	NaN	NaN	NaN	2.173	0.271	0.181	NaN	NaN	NaN	NaN	NaN	NaN	NaN	NaN	NaN	2.131	0.843	0.634	2.123	0.653	0.66	2.112	0.523	0.591	2.128	0.407	0.586	2.152	0.245	0.619	NaN	NaN	NaN
193	0.965	2.245	0.914	0.469	NaN	NaN	NaN	2.173	0.812	0.268	2.127	0.653	0.216	2.121	0.51	0.258	NaN	NaN	NaN	2.173	0.271	0.182	NaN	NaN	NaN	NaN	NaN	NaN	NaN	NaN	NaN	2.13	0.843	0.634	2.123	0.653	0.66	2.112	0.523	0.592	2.128	0.407	0.586	2.152	0.245	0.619	NaN	NaN	NaN
194	0.97	2.245	0.914	0.469	NaN	NaN	NaN	2.173	0.812	0.268	2.127	0.653	0.216	2.121	0.51	0.259	NaN	NaN	NaN	2.173	0.271	0.182	NaN	NaN	NaN	NaN	NaN	NaN	NaN	NaN	NaN	2.131	0.843	0.635	2.123	0.653	0.661	2.112	0.523	0.592	2.128	0.407	0.586	2.152	0.245	0.619	NaN	NaN	NaN
195	0.975	2.245	0.913	0.469	NaN	NaN	NaN	2.173	0.812	0.268	2.127	0.653	0.216	2.121	0.51	0.259	NaN	NaN	NaN	2.173	0.271	0.182	NaN	NaN	NaN	NaN	NaN	NaN	NaN	NaN	NaN	2.131	0.843	0.635	2.123	0.653	0.661	2.112	0.523	0.592	2.128	0.407	0.586	2.152	0.245	0.619	NaN	NaN	NaN
196	0.98	2.245	0.913	0.469	NaN	NaN	NaN	2.174	0.813	0.269	2.127	0.653	0.217	2.122	0.51	0.26	NaN	NaN	NaN	2.173	0.271	0.182	NaN	NaN	NaN	NaN	NaN	NaN	NaN	NaN	NaN	2.131	0.843	0.635	2.123	0.653	0.661	2.112	0.523	0.593	2.128	0.407	0.586	2.152	0.245	0.619	NaN	NaN	NaN
197	0.985	2.245	0.914	0.47	NaN	NaN	NaN	2.174	0.813	0.269	2.127	0.653	0.217	2.122	0.51	0.26	NaN	NaN	NaN	2.173	0.271	0.182	NaN	NaN	NaN	NaN	NaN	NaN	NaN	NaN	NaN	2.131	0.844	0.636	2.123	0.653	0.661	2.112	0.523	0.593	2.128	0.407	0.586	2.151	0.245	0.618	NaN	NaN	NaN
198	0.99	2.245	0.914	0.471	NaN	NaN	NaN	2.174	0.813	0.27	2.127	0.653	0.217	2.122	0.51	0.26	NaN	NaN	NaN	2.174	0.272	0.182	NaN	NaN	NaN	NaN	NaN	NaN	NaN	NaN	NaN	2.131	0.844	0.636	2.123	0.653	0.662	2.112	0.522	0.593	2.128	0.407	0.586	2.151	0.246	0.618	NaN	NaN	NaN
199	0.995	2.245	0.914	0.471	NaN	NaN	NaN	2.174	0.813	0.27	2.127	0.653	0.217	2.122	0.51	0.26	NaN	NaN	NaN	2.174	0.272	0.182	NaN	NaN	NaN	NaN	NaN	NaN	NaN	NaN	NaN	2.131	0.843	0.636	2.123	0.653	0.662	2.112	0.522	0.593	2.128	0.407	0.587	2.151	0.246	0.618	NaN	NaN	NaN
200	1	2.245	0.914	0.471	NaN	NaN	NaN	2.174	0.813	0.27	2.128	0.653	0.218	2.123	0.51	0.26	NaN	NaN	NaN	2.174	0.272	0.182	NaN	NaN	NaN	NaN	NaN	NaN	NaN	NaN	NaN	2.13	0.843	0.636	2.123	0.653	0.662	2.112	0.522	0.594	2.128	0.408	0.588	2.151	0.246	0.618	NaN	NaN	NaN
201	1.005	2.245	0.914	0.471	NaN	NaN	NaN	NaN	NaN	NaN	2.129	0.654	0.218	2.123	0.51	0.26	NaN	NaN	NaN	2.174	0.272	0.182	NaN	NaN	NaN	NaN	NaN	NaN	NaN	NaN	NaN	2.129	0.842	0.636	2.123	0.653	0.662	2.111	0.522	0.594	2.128	0.408	0.588	2.15	0.246	0.618	NaN	NaN	NaN
202	1.01	2.245	0.914	0.472	NaN	NaN	NaN	NaN	NaN	NaN	2.129	0.655	0.219	2.123	0.51	0.26	NaN	NaN	NaN	2.174	0.272	0.183	NaN	NaN	NaN	NaN	NaN	NaN	NaN	NaN	NaN	2.127	0.839	0.636	2.123	0.653	0.662	2.111	0.522	0.594	2.128	0.408	0.589	2.15	0.246	0.618	NaN	NaN	NaN
203	1.015	2.245	0.914	0.472	NaN	NaN	NaN	NaN	NaN	NaN	2.13	0.655	0.219	2.123	0.51	0.261	NaN	NaN	NaN	2.174	0.272	0.183	NaN	NaN	NaN	NaN	NaN	NaN	NaN	NaN	NaN	2.127	0.839	0.636	2.123	0.653	0.662	2.111	0.522	0.594	2.128	0.408	0.589	2.15	0.246	0.619	NaN	NaN	NaN
204	1.02	2.245	0.914	0.473	NaN	NaN	NaN	2.174	0.812	0.272	2.13	0.655	0.22	2.123	0.51	0.261	NaN	NaN	NaN	2.174	0.272	0.183	NaN	NaN	NaN	NaN	NaN	NaN	NaN	NaN	NaN	2.126	0.838	0.636	2.123	0.652	0.663	2.111	0.522	0.594	2.128	0.409	0.59	2.15	0.246	0.619	NaN	NaN	NaN
205	1.025	2.245	0.914	0.473	NaN	NaN	NaN	2.174	0.812	0.272	2.13	0.655	0.22	2.123	0.511	0.261	NaN	NaN	NaN	2.175	0.272	0.184	NaN	NaN	NaN	NaN	NaN	NaN	NaN	NaN	NaN	2.127	0.84	0.637	2.123	0.653	0.663	2.111	0.522	0.594	2.128	0.409	0.591	2.15	0.246	0.619	NaN	NaN	NaN
206	1.03	2.245	0.914	0.474	NaN	NaN	NaN	2.174	0.812	0.272	2.13	0.656	0.221	2.124	0.511	0.261	NaN	NaN	NaN	2.175	0.272	0.184	NaN	NaN	NaN	NaN	NaN	NaN	NaN	NaN	NaN	2.13	0.842	0.638	2.123	0.653	0.664	2.111	0.522	0.594	2.126	0.408	0.591	2.15	0.245	0.619	NaN	NaN	NaN
207	1.035	2.245	0.914	0.474	NaN	NaN	NaN	2.174	0.812	0.272	2.13	0.655	0.221	2.124	0.511	0.262	NaN	NaN	NaN	2.175	0.272	0.184	NaN	NaN	NaN	NaN	NaN	NaN	NaN	NaN	NaN	2.13	0.843	0.639	2.124	0.653	0.664	2.11	0.522	0.594	2.124	0.408	0.591	2.151	0.244	0.62	NaN	NaN	NaN
208	1.04	2.245	0.914	0.474	NaN	NaN	NaN	2.174	0.812	0.272	2.13	0.655	0.221	2.123	0.511	0.262	NaN	NaN	NaN	2.175	0.272	0.184	NaN	NaN	NaN	NaN	NaN	NaN	NaN	NaN	NaN	2.13	0.843	0.639	2.124	0.654	0.665	2.11	0.521	0.595	2.127	0.408	0.591	2.151	0.244	0.621	NaN	NaN	NaN
209	1.045	2.245	0.914	0.475	NaN	NaN	NaN	2.174	0.812	0.273	2.13	0.654	0.222	2.123	0.511	0.263	NaN	NaN	NaN	2.175	0.273	0.184	NaN	NaN	NaN	NaN	NaN	NaN	NaN	NaN	NaN	2.13	0.843	0.64	2.124	0.654	0.665	2.11	0.521	0.595	2.127	0.408	0.591	2.151	0.244	0.621	NaN	NaN	NaN
210	1.05	2.245	0.914	0.475	NaN	NaN	NaN	2.174	0.812	0.273	2.129	0.654	0.222	2.123	0.511	0.263	NaN	NaN	NaN	2.175	0.273	0.184	NaN	NaN	NaN	NaN	NaN	NaN	NaN	NaN	NaN	2.13	0.843	0.64	2.124	0.654	0.666	2.109	0.521	0.595	2.127	0.408	0.591	2.152	0.243	0.622	NaN	NaN	NaN
211	1.055	2.245	0.914	0.476	NaN	NaN	NaN	2.174	0.812	0.274	2.129	0.654	0.222	2.123	0.511	0.263	NaN	NaN	NaN	2.175	0.273	0.184	NaN	NaN	NaN	NaN	NaN	NaN	NaN	NaN	NaN	2.131	0.843	0.641	2.124	0.654	0.666	2.109	0.521	0.595	2.127	0.408	0.591	2.151	0.243	0.622	NaN	NaN	NaN
212	1.06	2.245	0.914	0.476	NaN	NaN	NaN	2.174	0.812	0.275	2.129	0.654	0.222	2.123	0.511	0.264	NaN	NaN	NaN	2.175	0.273	0.184	NaN	NaN	NaN	NaN	NaN	NaN	NaN	NaN	NaN	2.13	0.843	0.641	2.123	0.653	0.666	2.109	0.52	0.596	2.127	0.408	0.591	2.151	0.243	0.622	NaN	NaN	NaN
213	1.065	2.245	0.914	0.476	NaN	NaN	NaN	2.175	0.812	0.275	2.129	0.653	0.223	2.123	0.511	0.264	NaN	NaN	NaN	2.175	0.273	0.185	NaN	NaN	NaN	NaN	NaN	NaN	NaN	NaN	NaN	2.13	0.842	0.641	2.123	0.653	0.667	2.109	0.52	0.596	2.127	0.407	0.591	2.151	0.243	0.622	NaN	NaN	NaN
214	1.07	2.245	0.914	0.477	NaN	NaN	NaN	2.175	0.812	0.275	2.129	0.653	0.223	2.123	0.511	0.264	NaN	NaN	NaN	2.175	0.273	0.185	NaN	NaN	NaN	NaN	NaN	NaN	NaN	NaN	NaN	2.13	0.842	0.642	2.122	0.652	0.668	2.11	0.52	0.597	2.127	0.407	0.591	2.15	0.243	0.622	NaN	NaN	NaN
215	1.075	2.245	0.914	0.478	NaN	NaN	NaN	2.175	0.812	0.276	2.128	0.653	0.223	2.123	0.511	0.264	NaN	NaN	NaN	2.175	0.273	0.185	NaN	NaN	NaN	NaN	NaN	NaN	NaN	NaN	NaN	2.13	0.843	0.642	2.122	0.652	0.668	2.11	0.52	0.597	2.127	0.407	0.591	2.15	0.243	0.623	NaN	NaN	NaN
216	1.08	2.245	0.914	0.478	NaN	NaN	NaN	2.175	0.813	0.276	2.128	0.653	0.223	2.123	0.511	0.265	NaN	NaN	NaN	2.175	0.273	0.185	NaN	NaN	NaN	NaN	NaN	NaN	NaN	NaN	NaN	2.13	0.843	0.643	2.122	0.652	0.668	2.11	0.521	0.597	2.127	0.407	0.592	2.15	0.243	0.623	NaN	NaN	NaN
217	1.085	2.245	0.914	0.478	NaN	NaN	NaN	2.175	0.813	0.276	2.128	0.652	0.224	2.123	0.511	0.265	NaN	NaN	NaN	2.175	0.273	0.185	NaN	NaN	NaN	NaN	NaN	NaN	NaN	NaN	NaN	2.13	0.843	0.643	2.122	0.652	0.668	2.11	0.521	0.598	2.127	0.407	0.592	2.149	0.243	0.623	NaN	NaN	NaN
218	1.09	2.245	0.913	0.479	NaN	NaN	NaN	2.175	0.812	0.277	2.128	0.652	0.224	2.123	0.511	0.265	NaN	NaN	NaN	2.175	0.273	0.185	NaN	NaN	NaN	NaN	NaN	NaN	NaN	NaN	NaN	2.13	0.843	0.644	2.122	0.653	0.669	2.11	0.521	0.598	2.127	0.407	0.592	2.149	0.243	0.623	NaN	NaN	NaN
219	1.095	2.245	0.914	0.48	NaN	NaN	NaN	2.175	0.812	0.277	2.127	0.652	0.224	2.123	0.511	0.265	NaN	NaN	NaN	2.175	0.273	0.185	NaN	NaN	NaN	NaN	NaN	NaN	NaN	NaN	NaN	2.13	0.842	0.644	2.122	0.653	0.669	2.11	0.521	0.598	2.126	0.407	0.592	2.149	0.243	0.623	NaN	NaN	NaN
220	1.1	2.245	0.914	0.48	NaN	NaN	NaN	2.175	0.813	0.278	2.127	0.652	0.224	2.123	0.511	0.265	NaN	NaN	NaN	2.175	0.273	0.185	NaN	NaN	NaN	NaN	NaN	NaN	NaN	NaN	NaN	2.129	0.842	0.644	2.122	0.652	0.669	2.109	0.521	0.598	2.125	0.406	0.591	2.149	0.243	0.623	NaN	NaN	NaN
221	1.105	2.245	0.914	0.48	NaN	NaN	NaN	2.175	0.813	0.278	2.127	0.652	0.224	2.122	0.51	0.265	NaN	NaN	NaN	2.175	0.274	0.185	NaN	NaN	NaN	NaN	NaN	NaN	NaN	NaN	NaN	2.129	0.842	0.645	2.122	0.652	0.67	2.109	0.521	0.599	2.126	0.407	0.592	2.149	0.243	0.623	NaN	NaN	NaN
222	1.11	2.245	0.914	0.481	NaN	NaN	NaN	2.176	0.813	0.278	2.127	0.653	0.225	2.122	0.51	0.265	NaN	NaN	NaN	2.175	0.274	0.185	NaN	NaN	NaN	NaN	NaN	NaN	NaN	NaN	NaN	2.128	0.841	0.645	2.122	0.652	0.67	2.109	0.521	0.599	2.127	0.408	0.592	2.149	0.242	0.623	NaN	NaN	NaN
223	1.115	2.245	0.914	0.481	NaN	NaN	NaN	2.176	0.813	0.278	2.128	0.653	0.225	2.122	0.51	0.265	NaN	NaN	NaN	2.176	0.274	0.185	NaN	NaN	NaN	NaN	NaN	NaN	NaN	NaN	NaN	2.126	0.838	0.644	2.122	0.652	0.67	2.109	0.521	0.599	2.127	0.408	0.593	2.149	0.242	0.623	NaN	NaN	NaN
224	1.12	2.245	0.914	0.482	NaN	NaN	NaN	2.176	0.813	0.279	2.128	0.654	0.226	2.122	0.51	0.265	NaN	NaN	NaN	2.176	0.274	0.185	NaN	NaN	NaN	NaN	NaN	NaN	NaN	NaN	NaN	2.125	0.837	0.644	2.122	0.652	0.67	2.109	0.521	0.599	2.127	0.408	0.593	2.149	0.242	0.623	NaN	NaN	NaN
225	1.125	2.245	0.914	0.483	NaN	NaN	NaN	2.176	0.813	0.279	2.127	0.654	0.226	2.122	0.51	0.265	NaN	NaN	NaN	2.176	0.274	0.185	NaN	NaN	NaN	NaN	NaN	NaN	NaN	NaN	NaN	2.126	0.838	0.645	2.122	0.652	0.671	2.109	0.521	0.599	2.127	0.408	0.593	2.149	0.242	0.624	NaN	NaN	NaN
226	1.13	2.245	0.913	0.483	NaN	NaN	NaN	2.176	0.813	0.28	2.127	0.654	0.226	2.122	0.51	0.265	NaN	NaN	NaN	2.176	0.274	0.186	NaN	NaN	NaN	NaN	NaN	NaN	NaN	NaN	NaN	2.128	0.841	0.647	2.122	0.652	0.671	2.109	0.521	0.6	2.126	0.408	0.593	2.149	0.241	0.624	NaN	NaN	NaN
227	1.135	2.245	0.913	0.483	NaN	NaN	NaN	2.176	0.814	0.28	2.127	0.654	0.226	2.122	0.51	0.265	NaN	NaN	NaN	2.176	0.274	0.186	NaN	NaN	NaN	NaN	NaN	NaN	NaN	NaN	NaN	2.129	0.841	0.647	2.122	0.652	0.671	2.109	0.521	0.6	2.126	0.408	0.594	2.148	0.241	0.624	NaN	NaN	NaN
228	1.14	2.245	0.913	0.484	NaN	NaN	NaN	2.176	0.814	0.28	2.128	0.655	0.227	2.122	0.51	0.266	NaN	NaN	NaN	2.176	0.274	0.186	NaN	NaN	NaN	NaN	NaN	NaN	NaN	NaN	NaN	2.129	0.842	0.648	2.122	0.651	0.671	2.109	0.521	0.6	2.126	0.408	0.594	2.148	0.241	0.624	NaN	NaN	NaN
229	1.145	2.245	0.913	0.485	NaN	NaN	NaN	2.176	0.814	0.28	2.129	0.655	0.227	2.122	0.511	0.266	NaN	NaN	NaN	2.176	0.274	0.186	NaN	NaN	NaN	NaN	NaN	NaN	NaN	NaN	NaN	2.129	0.841	0.648	2.121	0.651	0.671	2.109	0.52	0.601	2.126	0.408	0.594	2.148	0.241	0.623	NaN	NaN	NaN
230	1.15	2.245	0.913	0.485	NaN	NaN	NaN	2.177	0.814	0.281	2.128	0.655	0.227	2.124	0.512	0.267	NaN	NaN	NaN	2.176	0.274	0.186	NaN	NaN	NaN	NaN	NaN	NaN	NaN	NaN	NaN	2.129	0.841	0.648	2.121	0.651	0.672	2.109	0.52	0.601	2.126	0.408	0.594	2.147	0.241	0.623	NaN	NaN	NaN
231	1.155	2.245	0.913	0.485	NaN	NaN	NaN	2.177	0.814	0.281	2.128	0.655	0.228	2.124	0.512	0.267	NaN	NaN	NaN	2.176	0.274	0.186	NaN	NaN	NaN	NaN	NaN	NaN	NaN	NaN	NaN	2.129	0.841	0.649	2.121	0.651	0.672	2.109	0.52	0.602	2.126	0.408	0.594	2.147	0.241	0.623	NaN	NaN	NaN
232	1.16	2.245	0.913	0.485	NaN	NaN	NaN	2.177	0.814	0.281	2.129	0.655	0.228	2.124	0.512	0.267	NaN	NaN	NaN	2.176	0.274	0.186	NaN	NaN	NaN	NaN	NaN	NaN	NaN	NaN	NaN	2.129	0.841	0.649	2.12	0.65	0.673	2.109	0.52	0.602	2.126	0.408	0.594	2.147	0.241	0.623	NaN	NaN	NaN
233	1.165	2.245	0.914	0.486	NaN	NaN	NaN	2.177	0.814	0.282	2.129	0.655	0.229	2.124	0.512	0.267	NaN	NaN	NaN	2.176	0.275	0.186	NaN	NaN	NaN	NaN	NaN	NaN	NaN	NaN	NaN	2.129	0.841	0.65	2.12	0.649	0.673	2.109	0.52	0.602	2.125	0.408	0.594	2.146	0.241	0.623	NaN	NaN	NaN
234	1.17	2.245	0.914	0.487	NaN	NaN	NaN	2.176	0.814	0.282	2.129	0.655	0.229	2.124	0.512	0.267	NaN	NaN	NaN	2.176	0.275	0.186	NaN	NaN	NaN	NaN	NaN	NaN	NaN	NaN	NaN	2.129	0.841	0.65	2.12	0.648	0.674	2.109	0.519	0.602	2.125	0.407	0.595	2.146	0.241	0.624	NaN	NaN	NaN
235	1.175	2.245	0.913	0.487	NaN	NaN	NaN	2.176	0.815	0.282	2.129	0.655	0.229	2.124	0.512	0.268	NaN	NaN	NaN	2.176	0.275	0.186	NaN	NaN	NaN	NaN	NaN	NaN	NaN	NaN	NaN	2.129	0.841	0.65	2.12	0.648	0.674	2.108	0.519	0.602	2.125	0.407	0.595	2.146	0.241	0.624	NaN	NaN	NaN
236	1.18	2.245	0.913	0.487	NaN	NaN	NaN	2.176	0.815	0.282	2.129	0.655	0.229	2.124	0.512	0.268	NaN	NaN	NaN	2.176	0.275	0.187	NaN	NaN	NaN	NaN	NaN	NaN	NaN	NaN	NaN	2.129	0.841	0.651	2.12	0.648	0.674	2.108	0.519	0.603	2.125	0.406	0.596	2.145	0.241	0.624	NaN	NaN	NaN
237	1.185	2.245	0.913	0.488	NaN	NaN	NaN	2.176	0.815	0.283	2.129	0.655	0.229	2.124	0.512	0.268	NaN	NaN	NaN	2.176	0.275	0.187	NaN	NaN	NaN	NaN	NaN	NaN	NaN	NaN	NaN	2.129	0.841	0.651	2.12	0.649	0.674	2.108	0.519	0.603	2.125	0.406	0.597	2.145	0.241	0.624	NaN	NaN	NaN
238	1.19	2.244	0.913	0.488	NaN	NaN	NaN	2.176	0.815	0.283	2.128	0.655	0.229	2.124	0.512	0.268	NaN	NaN	NaN	2.176	0.275	0.187	NaN	NaN	NaN	NaN	NaN	NaN	NaN	NaN	NaN	2.129	0.84	0.651	2.12	0.649	0.674	2.108	0.519	0.603	2.125	0.405	0.597	2.145	0.241	0.624	NaN	NaN	NaN
239	1.195	2.244	0.913	0.489	NaN	NaN	NaN	2.176	0.815	0.283	2.128	0.655	0.229	2.124	0.512	0.268	NaN	NaN	NaN	2.176	0.276	0.187	NaN	NaN	NaN	NaN	NaN	NaN	NaN	NaN	NaN	2.129	0.84	0.651	2.12	0.649	0.674	2.108	0.519	0.603	2.124	0.405	0.597	2.145	0.241	0.624	NaN	NaN	NaN
240	1.2	2.245	0.913	0.489	NaN	NaN	NaN	2.176	0.815	0.284	2.128	0.655	0.23	2.124	0.512	0.268	NaN	NaN	NaN	2.176	0.276	0.187	NaN	NaN	NaN	NaN	NaN	NaN	NaN	NaN	NaN	2.129	0.84	0.652	2.12	0.649	0.674	2.108	0.519	0.603	2.124	0.405	0.597	2.145	0.241	0.624	NaN	NaN	NaN
241	1.205	2.245	0.913	0.489	NaN	NaN	NaN	2.176	0.815	0.284	2.128	0.655	0.23	2.124	0.513	0.269	NaN	NaN	NaN	2.176	0.276	0.187	NaN	NaN	NaN	NaN	NaN	NaN	NaN	NaN	NaN	2.129	0.84	0.652	2.12	0.649	0.674	2.107	0.519	0.603	2.124	0.405	0.597	2.145	0.24	0.624	NaN	NaN	NaN
242	1.21	2.245	0.913	0.49	NaN	NaN	NaN	2.176	0.815	0.284	2.128	0.655	0.23	2.124	0.513	0.269	NaN	NaN	NaN	2.176	0.276	0.188	NaN	NaN	NaN	NaN	NaN	NaN	NaN	NaN	NaN	2.129	0.84	0.652	2.12	0.649	0.674	2.107	0.519	0.603	2.124	0.405	0.597	2.146	0.24	0.625	NaN	NaN	NaN
243	1.215	2.245	0.913	0.49	NaN	NaN	NaN	2.176	0.815	0.284	2.128	0.655	0.23	2.124	0.513	0.269	NaN	NaN	NaN	2.176	0.276	0.188	NaN	NaN	NaN	NaN	NaN	NaN	NaN	NaN	NaN	2.129	0.84	0.653	2.12	0.649	0.675	2.108	0.519	0.604	2.124	0.405	0.597	2.146	0.24	0.625	NaN	NaN	NaN
244	1.22	2.245	0.913	0.49	NaN	NaN	NaN	2.176	0.815	0.284	2.128	0.655	0.23	2.124	0.513	0.269	NaN	NaN	NaN	2.176	0.276	0.188	NaN	NaN	NaN	NaN	NaN	NaN	NaN	NaN	NaN	2.129	0.84	0.653	2.12	0.649	0.675	2.108	0.519	0.604	2.124	0.405	0.597	2.146	0.24	0.625	NaN	NaN	NaN
245	1.225	2.245	0.913	0.491	NaN	NaN	NaN	2.176	0.815	0.285	2.127	0.655	0.23	2.124	0.513	0.269	NaN	NaN	NaN	2.176	0.276	0.188	NaN	NaN	NaN	NaN	NaN	NaN	NaN	NaN	NaN	2.129	0.84	0.654	2.12	0.649	0.675	2.108	0.519	0.604	2.124	0.405	0.597	2.146	0.24	0.625	NaN	NaN	NaN
246	1.23	2.245	0.913	0.491	NaN	NaN	NaN	2.175	0.815	0.285	2.127	0.656	0.23	2.124	0.513	0.269	NaN	NaN	NaN	2.176	0.277	0.188	NaN	NaN	NaN	NaN	NaN	NaN	NaN	NaN	NaN	2.129	0.839	0.654	2.12	0.649	0.675	NaN	NaN	NaN	2.123	0.405	0.597	2.146	0.24	0.625	NaN	NaN	NaN
247	1.235	2.244	0.913	0.492	NaN	NaN	NaN	2.175	0.815	0.285	2.127	0.656	0.231	2.124	0.513	0.269	NaN	NaN	NaN	2.177	0.277	0.188	NaN	NaN	NaN	NaN	NaN	NaN	NaN	NaN	NaN	2.128	0.838	0.653	2.12	0.649	0.675	NaN	NaN	NaN	2.123	0.404	0.597	2.146	0.239	0.625	NaN	NaN	NaN
248	1.24	2.244	0.913	0.492	NaN	NaN	NaN	2.175	0.816	0.285	2.128	0.656	0.231	2.124	0.513	0.269	NaN	NaN	NaN	2.177	0.277	0.189	NaN	NaN	NaN	NaN	NaN	NaN	NaN	NaN	NaN	2.125	0.835	0.653	2.12	0.649	0.675	2.108	0.518	0.604	2.123	0.404	0.597	2.146	0.239	0.625	NaN	NaN	NaN
249	1.245	2.244	0.912	0.492	NaN	NaN	NaN	2.176	0.816	0.285	2.127	0.656	0.232	2.124	0.513	0.269	NaN	NaN	NaN	2.177	0.277	0.189	NaN	NaN	NaN	NaN	NaN	NaN	NaN	NaN	NaN	2.126	0.835	0.653	2.12	0.649	0.675	2.108	0.518	0.604	2.123	0.404	0.597	2.146	0.239	0.625	NaN	NaN	NaN
250	1.25	2.244	0.912	0.492	NaN	NaN	NaN	2.176	0.817	0.285	2.127	0.656	0.232	2.124	0.513	0.269	NaN	NaN	NaN	2.177	0.277	0.189	NaN	NaN	NaN	NaN	NaN	NaN	NaN	NaN	NaN	2.128	0.838	0.654	2.12	0.649	0.675	2.108	0.518	0.604	2.123	0.404	0.597	2.146	0.239	0.625	NaN	NaN	NaN
251	1.255	2.244	0.913	0.493	NaN	NaN	NaN	2.176	0.817	0.286	2.128	0.657	0.232	2.124	0.513	0.27	NaN	NaN	NaN	2.177	0.277	0.189	NaN	NaN	NaN	NaN	NaN	NaN	NaN	NaN	NaN	2.129	0.839	0.655	2.12	0.649	0.675	2.108	0.518	0.604	2.122	0.404	0.597	2.146	0.239	0.625	NaN	NaN	NaN
252	1.26	2.244	0.913	0.493	NaN	NaN	NaN	2.176	0.817	0.286	2.128	0.657	0.232	2.124	0.513	0.27	NaN	NaN	NaN	2.177	0.277	0.189	NaN	NaN	NaN	NaN	NaN	NaN	NaN	NaN	NaN	2.129	0.839	0.655	2.12	0.649	0.675	2.107	0.518	0.604	2.122	0.404	0.597	2.145	0.239	0.625	NaN	NaN	NaN
253	1.265	2.244	0.913	0.494	NaN	NaN	NaN	2.176	0.818	0.287	2.126	0.655	0.231	2.125	0.513	0.27	NaN	NaN	NaN	2.177	0.277	0.19	NaN	NaN	NaN	NaN	NaN	NaN	NaN	NaN	NaN	2.129	0.839	0.656	2.119	0.649	0.676	2.107	0.518	0.605	2.122	0.404	0.597	2.144	0.239	0.625	NaN	NaN	NaN
254	1.27	2.244	0.913	0.494	NaN	NaN	NaN	2.176	0.818	0.287	2.126	0.655	0.231	2.125	0.514	0.27	NaN	NaN	NaN	2.177	0.277	0.19	NaN	NaN	NaN	NaN	NaN	NaN	NaN	NaN	NaN	2.128	0.839	0.656	2.119	0.648	0.676	2.107	0.518	0.605	2.122	0.404	0.597	2.144	0.239	0.625	NaN	NaN	NaN
255	1.275	2.244	0.913	0.494	NaN	NaN	NaN	2.176	0.818	0.287	2.125	0.655	0.231	2.125	0.514	0.27	NaN	NaN	NaN	2.177	0.277	0.191	NaN	NaN	NaN	NaN	NaN	NaN	NaN	NaN	NaN	2.128	0.839	0.656	2.119	0.648	0.676	2.107	0.518	0.605	2.122	0.404	0.597	2.143	0.239	0.625	NaN	NaN	NaN
256	1.28	2.244	0.913	0.494	NaN	NaN	NaN	2.175	0.819	0.287	2.126	0.655	0.231	2.125	0.514	0.271	NaN	NaN	NaN	2.177	0.277	0.191	NaN	NaN	NaN	NaN	NaN	NaN	NaN	NaN	NaN	2.128	0.838	0.656	2.119	0.648	0.676	2.106	0.518	0.605	2.122	0.404	0.597	2.143	0.239	0.625	NaN	NaN	NaN
257	1.285	2.244	0.913	0.494	NaN	NaN	NaN	2.175	0.819	0.288	2.127	0.656	0.232	2.125	0.514	0.271	NaN	NaN	NaN	2.177	0.277	0.191	NaN	NaN	NaN	NaN	NaN	NaN	NaN	NaN	NaN	2.128	0.838	0.656	2.119	0.648	0.676	2.106	0.518	0.605	2.122	0.404	0.597	2.143	0.239	0.625	NaN	NaN	NaN
258	1.29	2.244	0.913	0.495	NaN	NaN	NaN	2.176	0.819	0.288	2.129	0.659	0.233	2.125	0.514	0.271	NaN	NaN	NaN	2.177	0.277	0.192	NaN	NaN	NaN	NaN	NaN	NaN	NaN	NaN	NaN	2.128	0.838	0.656	2.119	0.649	0.677	2.106	0.518	0.605	2.122	0.404	0.597	2.143	0.239	0.625	NaN	NaN	NaN
259	1.295	2.244	0.913	0.495	NaN	NaN	NaN	2.176	0.819	0.288	2.129	0.66	0.233	2.125	0.514	0.271	NaN	NaN	NaN	2.176	0.277	0.192	NaN	NaN	NaN	NaN	NaN	NaN	NaN	NaN	NaN	2.128	0.838	0.657	2.118	0.647	0.677	2.106	0.518	0.605	2.121	0.404	0.597	2.143	0.239	0.625	NaN	NaN	NaN
260	1.3	2.244	0.913	0.496	NaN	NaN	NaN	2.176	0.819	0.288	2.129	0.66	0.233	2.125	0.515	0.271	NaN	NaN	NaN	2.177	0.277	0.193	NaN	NaN	NaN	NaN	NaN	NaN	NaN	NaN	NaN	2.127	0.838	0.657	2.117	0.647	0.677	2.105	0.518	0.605	2.121	0.404	0.597	2.142	0.239	0.625	NaN	NaN	NaN
261	1.305	2.243	0.913	0.496	NaN	NaN	NaN	2.176	0.819	0.288	2.129	0.66	0.233	2.125	0.515	0.271	NaN	NaN	NaN	2.177	0.277	0.194	NaN	NaN	NaN	NaN	NaN	NaN	NaN	NaN	NaN	2.127	0.838	0.657	2.117	0.646	0.677	2.105	0.518	0.605	2.121	0.404	0.597	2.142	0.239	0.625	NaN	NaN	NaN
262	1.31	2.243	0.913	0.496	NaN	NaN	NaN	2.175	0.819	0.288	2.128	0.659	0.234	2.125	0.515	0.271	NaN	NaN	NaN	2.178	0.276	0.194	NaN	NaN	NaN	NaN	NaN	NaN	NaN	NaN	NaN	2.128	0.838	0.657	2.117	0.646	0.677	2.105	0.518	0.605	2.121	0.404	0.597	2.142	0.239	0.625	NaN	NaN	NaN
263	1.315	2.243	0.913	0.496	NaN	NaN	NaN	2.175	0.819	0.289	2.128	0.659	0.234	2.125	0.515	0.271	NaN	NaN	NaN	2.178	0.277	0.195	NaN	NaN	NaN	NaN	NaN	NaN	NaN	NaN	NaN	2.128	0.838	0.658	2.117	0.646	0.677	2.105	0.518	0.605	2.121	0.404	0.597	2.142	0.239	0.625	NaN	NaN	NaN
264	1.32	2.243	0.913	0.496	NaN	NaN	NaN	2.175	0.819	0.289	2.128	0.659	0.234	2.125	0.515	0.271	NaN	NaN	NaN	2.178	0.277	0.196	NaN	NaN	NaN	NaN	NaN	NaN	NaN	NaN	NaN	2.128	0.838	0.658	2.116	0.646	0.677	2.105	0.518	0.605	2.121	0.405	0.597	2.142	0.239	0.625	NaN	NaN	NaN
265	1.325	2.243	0.913	0.497	NaN	NaN	NaN	2.175	0.819	0.289	2.128	0.659	0.234	2.125	0.515	0.272	NaN	NaN	NaN	2.179	0.277	0.197	NaN	NaN	NaN	NaN	NaN	NaN	NaN	NaN	NaN	2.127	0.838	0.658	2.116	0.646	0.677	2.105	0.518	0.605	2.121	0.405	0.597	2.142	0.239	0.625	NaN	NaN	NaN
266	1.33	2.243	0.913	0.497	NaN	NaN	NaN	2.175	0.819	0.289	2.128	0.659	0.235	2.125	0.515	0.272	NaN	NaN	NaN	2.179	0.277	0.198	NaN	NaN	NaN	NaN	NaN	NaN	NaN	NaN	NaN	2.127	0.837	0.658	2.116	0.646	0.677	2.105	0.518	0.605	2.121	0.405	0.597	2.141	0.24	0.624	NaN	NaN	NaN
267	1.335	2.244	0.913	0.498	NaN	NaN	NaN	2.175	0.819	0.289	2.128	0.659	0.235	2.125	0.515	0.272	NaN	NaN	NaN	2.18	0.276	0.199	NaN	NaN	NaN	NaN	NaN	NaN	NaN	NaN	NaN	2.127	0.837	0.659	2.116	0.646	0.678	2.105	0.518	0.606	2.12	0.405	0.597	2.141	0.24	0.624	NaN	NaN	NaN
268	1.34	2.243	0.913	0.498	NaN	NaN	NaN	2.175	0.819	0.289	2.128	0.659	0.235	2.125	0.515	0.272	NaN	NaN	NaN	2.18	0.276	0.199	NaN	NaN	NaN	NaN	NaN	NaN	NaN	NaN	NaN	2.126	0.837	0.659	2.115	0.646	0.678	2.105	0.518	0.606	2.12	0.405	0.597	2.141	0.241	0.624	NaN	NaN	NaN
269	1.345	2.243	0.913	0.498	NaN	NaN	NaN	2.175	0.819	0.29	2.128	0.659	0.235	2.125	0.515	0.272	NaN	NaN	NaN	2.181	0.276	0.2	NaN	NaN	NaN	NaN	NaN	NaN	NaN	NaN	NaN	2.126	0.837	0.659	2.115	0.646	0.678	2.105	0.517	0.606	2.12	0.405	0.597	2.141	0.241	0.624	NaN	NaN	NaN
270	1.35	2.243	0.912	0.498	NaN	NaN	NaN	2.174	0.819	0.29	2.128	0.659	0.235	2.125	0.515	0.272	NaN	NaN	NaN	2.182	0.276	0.201	NaN	NaN	NaN	NaN	NaN	NaN	NaN	NaN	NaN	2.126	0.837	0.659	2.115	0.646	0.678	2.104	0.517	0.606	2.12	0.405	0.597	2.14	0.241	0.624	NaN	NaN	NaN
271	1.355	2.242	0.912	0.499	NaN	NaN	NaN	2.174	0.819	0.29	2.128	0.658	0.235	2.125	0.515	0.273	NaN	NaN	NaN	2.183	0.276	0.203	NaN	NaN	NaN	NaN	NaN	NaN	NaN	NaN	NaN	2.126	0.837	0.659	2.115	0.647	0.678	2.104	0.517	0.606	2.12	0.405	0.597	2.14	0.241	0.624	NaN	NaN	NaN
272	1.36	2.242	0.912	0.499	NaN	NaN	NaN	2.174	0.819	0.291	2.128	0.658	0.235	2.125	0.515	0.273	NaN	NaN	NaN	2.183	0.276	0.204	NaN	NaN	NaN	NaN	NaN	NaN	NaN	NaN	NaN	2.126	0.837	0.659	2.115	0.647	0.678	2.104	0.517	0.606	2.12	0.405	0.597	2.14	0.241	0.624	NaN	NaN	NaN
273	1.365	2.242	0.912	0.499	NaN	NaN	NaN	2.174	0.819	0.291	2.128	0.658	0.235	2.125	0.515	0.273	NaN	NaN	NaN	2.183	0.276	0.205	NaN	NaN	NaN	NaN	NaN	NaN	NaN	NaN	NaN	2.126	0.837	0.659	2.115	0.647	0.678	2.103	0.517	0.606	2.119	0.405	0.597	2.14	0.241	0.624	NaN	NaN	NaN
274	1.37	2.242	0.912	0.5	NaN	NaN	NaN	2.174	0.82	0.292	2.128	0.659	0.236	2.125	0.515	0.273	NaN	NaN	NaN	2.184	0.275	0.206	NaN	NaN	NaN	NaN	NaN	NaN	NaN	NaN	NaN	2.125	0.837	0.66	2.115	0.647	0.678	2.103	0.517	0.607	2.119	0.405	0.597	2.14	0.241	0.624	NaN	NaN	NaN
275	1.375	2.242	0.912	0.5	NaN	NaN	NaN	2.174	0.82	0.292	2.128	0.659	0.236	2.125	0.515	0.274	NaN	NaN	NaN	2.185	0.275	0.207	NaN	NaN	NaN	NaN	NaN	NaN	NaN	NaN	NaN	2.125	0.837	0.66	2.115	0.647	0.678	2.103	0.517	0.607	2.119	0.405	0.598	2.139	0.241	0.624	NaN	NaN	NaN
276	1.38	2.242	0.912	0.5	NaN	NaN	NaN	2.174	0.82	0.292	2.128	0.659	0.236	2.125	0.515	0.274	NaN	NaN	NaN	2.185	0.275	0.208	NaN	NaN	NaN	NaN	NaN	NaN	NaN	NaN	NaN	2.125	0.837	0.66	2.115	0.647	0.678	2.102	0.517	0.607	2.118	0.404	0.597	2.139	0.241	0.624	NaN	NaN	NaN
277	1.385	2.242	0.912	0.501	NaN	NaN	NaN	2.174	0.82	0.292	2.128	0.659	0.236	2.126	0.515	0.275	NaN	NaN	NaN	2.186	0.275	0.209	NaN	NaN	NaN	NaN	NaN	NaN	NaN	NaN	NaN	2.125	0.837	0.66	2.115	0.647	0.679	2.102	0.517	0.607	2.117	0.403	0.597	2.139	0.241	0.624	NaN	NaN	NaN
278	1.39	2.242	0.912	0.501	NaN	NaN	NaN	2.174	0.82	0.292	2.128	0.659	0.236	2.126	0.516	0.276	NaN	NaN	NaN	2.186	0.275	0.209	NaN	NaN	NaN	NaN	NaN	NaN	NaN	NaN	NaN	2.124	0.837	0.661	2.115	0.647	0.679	2.102	0.517	0.607	2.117	0.403	0.597	2.139	0.241	0.624	NaN	NaN	NaN
279	1.395	2.241	0.912	0.501	NaN	NaN	NaN	2.174	0.82	0.292	2.128	0.659	0.237	2.126	0.516	0.276	NaN	NaN	NaN	2.187	0.274	0.21	NaN	NaN	NaN	NaN	NaN	NaN	NaN	NaN	NaN	2.124	0.837	0.661	2.115	0.647	0.679	2.102	0.517	0.607	2.117	0.403	0.598	2.14	0.24	0.624	NaN	NaN	NaN
280	1.4	NaN	NaN	NaN	NaN	NaN	NaN	2.174	0.82	0.293	2.129	0.66	0.238	2.126	0.516	0.277	NaN	NaN	NaN	2.187	0.274	0.211	NaN	NaN	NaN	NaN	NaN	NaN	NaN	NaN	NaN	2.124	0.836	0.661	2.115	0.647	0.679	2.102	0.517	0.607	2.116	0.402	0.597	2.141	0.239	0.625	NaN	NaN	NaN
281	1.405	NaN	NaN	NaN	NaN	NaN	NaN	2.174	0.82	0.293	2.13	0.66	0.238	2.126	0.515	0.277	NaN	NaN	NaN	2.187	0.274	0.212	NaN	NaN	NaN	NaN	NaN	NaN	NaN	NaN	NaN	2.123	0.836	0.661	2.114	0.647	0.679	2.102	0.517	0.607	2.116	0.402	0.598	2.14	0.239	0.625	NaN	NaN	NaN
282	1.41	2.241	0.912	0.502	NaN	NaN	NaN	2.174	0.82	0.293	2.131	0.661	0.239	2.126	0.515	0.277	NaN	NaN	NaN	2.187	0.274	0.213	NaN	NaN	NaN	NaN	NaN	NaN	NaN	NaN	NaN	2.123	0.836	0.661	2.114	0.648	0.68	2.102	0.517	0.607	2.116	0.403	0.598	2.141	0.238	0.625	NaN	NaN	NaN
283	1.415	2.241	0.912	0.503	NaN	NaN	NaN	2.174	0.821	0.293	2.131	0.661	0.239	2.126	0.515	0.278	NaN	NaN	NaN	2.187	0.274	0.214	NaN	NaN	NaN	NaN	NaN	NaN	NaN	NaN	NaN	2.123	0.836	0.661	2.115	0.648	0.681	2.102	0.517	0.607	2.115	0.402	0.597	2.142	0.237	0.626	NaN	NaN	NaN
284	1.42	2.241	0.912	0.503	NaN	NaN	NaN	2.174	0.821	0.294	2.132	0.661	0.24	2.126	0.515	0.278	NaN	NaN	NaN	2.188	0.274	0.214	NaN	NaN	NaN	NaN	NaN	NaN	NaN	NaN	NaN	2.122	0.836	0.662	2.115	0.649	0.681	2.101	0.517	0.608	2.115	0.402	0.597	2.142	0.237	0.626	NaN	NaN	NaN
285	1.425	2.241	0.912	0.503	NaN	NaN	NaN	2.174	0.821	0.294	2.132	0.66	0.24	2.126	0.515	0.278	NaN	NaN	NaN	2.188	0.274	0.215	NaN	NaN	NaN	NaN	NaN	NaN	NaN	NaN	NaN	2.122	0.836	0.662	2.115	0.649	0.681	2.101	0.517	0.608	2.115	0.402	0.598	2.142	0.237	0.626	NaN	NaN	NaN
286	1.43	2.24	0.911	0.503	NaN	NaN	NaN	2.174	0.821	0.295	2.132	0.66	0.24	2.126	0.515	0.278	NaN	NaN	NaN	2.188	0.274	0.215	NaN	NaN	NaN	NaN	NaN	NaN	NaN	NaN	NaN	2.122	0.835	0.662	2.114	0.649	0.681	2.101	0.517	0.608	2.116	0.403	0.598	2.141	0.237	0.626	NaN	NaN	NaN
287	1.435	2.239	0.911	0.504	NaN	NaN	NaN	2.174	0.821	0.295	2.132	0.66	0.24	2.126	0.515	0.278	NaN	NaN	NaN	2.188	0.274	0.216	NaN	NaN	NaN	NaN	NaN	NaN	NaN	NaN	NaN	2.122	0.836	0.663	2.114	0.648	0.681	2.101	0.517	0.608	2.116	0.403	0.599	2.141	0.237	0.626	NaN	NaN	NaN
288	1.44	2.239	0.911	0.504	NaN	NaN	NaN	2.173	0.821	0.295	2.132	0.66	0.24	2.126	0.516	0.278	NaN	NaN	NaN	2.188	0.274	0.216	NaN	NaN	NaN	NaN	NaN	NaN	NaN	NaN	NaN	2.122	0.836	0.663	2.113	0.648	0.681	2.1	0.517	0.608	2.116	0.403	0.599	2.141	0.237	0.626	NaN	NaN	NaN
289	1.445	2.239	0.911	0.505	NaN	NaN	NaN	2.173	0.82	0.295	2.132	0.66	0.241	2.126	0.516	0.279	NaN	NaN	NaN	2.188	0.274	0.217	NaN	NaN	NaN	NaN	NaN	NaN	NaN	NaN	NaN	2.122	0.836	0.663	2.112	0.648	0.681	2.1	0.517	0.608	2.116	0.403	0.599	2.141	0.237	0.626	NaN	NaN	NaN
290	1.45	2.239	0.911	0.505	NaN	NaN	NaN	2.173	0.82	0.296	2.131	0.66	0.241	2.125	0.516	0.279	NaN	NaN	NaN	2.188	0.274	0.217	NaN	NaN	NaN	NaN	NaN	NaN	NaN	NaN	NaN	2.121	0.836	0.664	2.111	0.646	0.682	2.1	0.517	0.608	2.116	0.403	0.599	2.14	0.237	0.626	NaN	NaN	NaN
291	1.455	2.239	0.911	0.505	NaN	NaN	NaN	2.173	0.82	0.296	2.131	0.66	0.241	2.125	0.516	0.279	NaN	NaN	NaN	2.188	0.274	0.217	NaN	NaN	NaN	NaN	NaN	NaN	NaN	NaN	NaN	2.121	0.836	0.664	2.111	0.646	0.682	2.1	0.517	0.608	2.116	0.404	0.599	2.14	0.237	0.626	NaN	NaN	NaN
292	1.46	2.239	0.911	0.506	NaN	NaN	NaN	2.172	0.82	0.296	2.131	0.659	0.241	2.125	0.516	0.279	NaN	NaN	NaN	2.188	0.275	0.217	NaN	NaN	NaN	NaN	NaN	NaN	NaN	NaN	NaN	2.12	0.835	0.664	2.11	0.646	0.682	2.099	0.516	0.608	2.116	0.404	0.601	2.139	0.237	0.626	NaN	NaN	NaN
293	1.465	2.239	0.911	0.506	NaN	NaN	NaN	2.172	0.82	0.296	2.131	0.659	0.241	2.126	0.516	0.279	NaN	NaN	NaN	2.188	0.275	0.217	NaN	NaN	NaN	NaN	NaN	NaN	NaN	NaN	NaN	2.12	0.835	0.664	2.11	0.646	0.682	2.099	0.516	0.609	2.116	0.404	0.601	2.139	0.237	0.626	NaN	NaN	NaN
294	1.47	2.238	0.91	0.507	NaN	NaN	NaN	2.172	0.82	0.296	2.131	0.659	0.241	2.126	0.516	0.279	NaN	NaN	NaN	2.188	0.275	0.217	NaN	NaN	NaN	NaN	NaN	NaN	NaN	NaN	NaN	2.12	0.835	0.664	2.11	0.646	0.682	2.099	0.516	0.609	2.115	0.404	0.6	2.139	0.237	0.626	NaN	NaN	NaN
295	1.475	2.238	0.91	0.507	NaN	NaN	NaN	2.172	0.82	0.297	2.131	0.66	0.241	2.126	0.516	0.28	NaN	NaN	NaN	2.188	0.275	0.217	NaN	NaN	NaN	NaN	NaN	NaN	NaN	NaN	NaN	2.119	0.835	0.665	2.11	0.646	0.683	2.098	0.516	0.609	2.115	0.404	0.601	2.139	0.237	0.626	NaN	NaN	NaN
296	1.48	2.238	0.91	0.507	NaN	NaN	NaN	2.172	0.82	0.297	2.131	0.66	0.241	2.126	0.516	0.28	NaN	NaN	NaN	2.188	0.275	0.217	NaN	NaN	NaN	NaN	NaN	NaN	NaN	NaN	NaN	2.119	0.835	0.665	2.11	0.647	0.683	2.098	0.516	0.609	2.115	0.404	0.601	2.138	0.237	0.626	NaN	NaN	NaN
297	1.485	2.238	0.91	0.508	NaN	NaN	NaN	2.172	0.821	0.298	2.131	0.66	0.241	2.126	0.516	0.28	NaN	NaN	NaN	2.188	0.275	0.217	NaN	NaN	NaN	NaN	NaN	NaN	NaN	NaN	NaN	2.118	0.835	0.666	2.11	0.647	0.683	2.097	0.516	0.609	2.114	0.404	0.6	2.138	0.237	0.627	NaN	NaN	NaN
298	1.49	2.238	0.91	0.508	NaN	NaN	NaN	2.172	0.821	0.298	2.131	0.66	0.242	2.126	0.516	0.28	NaN	NaN	NaN	2.187	0.275	0.217	NaN	NaN	NaN	NaN	NaN	NaN	NaN	NaN	NaN	2.118	0.835	0.666	2.11	0.647	0.684	2.097	0.516	0.61	2.114	0.403	0.6	2.137	0.238	0.626	NaN	NaN	NaN
299	1.495	2.238	0.91	0.509	NaN	NaN	NaN	2.172	0.82	0.299	2.131	0.66	0.242	2.126	0.517	0.28	NaN	NaN	NaN	2.187	0.275	0.217	NaN	NaN	NaN	NaN	NaN	NaN	NaN	NaN	NaN	2.117	0.835	0.666	2.109	0.647	0.684	2.097	0.516	0.61	2.114	0.403	0.601	2.136	0.238	0.626	NaN	NaN	NaN
300	1.5	2.237	0.91	0.509	NaN	NaN	NaN	2.171	0.82	0.299	2.131	0.66	0.242	2.126	0.517	0.28	NaN	NaN	NaN	2.187	0.275	0.217	NaN	NaN	NaN	NaN	NaN	NaN	NaN	NaN	NaN	2.117	0.834	0.666	2.109	0.647	0.684	2.097	0.516	0.61	2.114	0.403	0.601	2.136	0.239	0.626	NaN	NaN	NaN
301	1.505	2.237	0.909	0.509	NaN	NaN	NaN	2.171	0.82	0.299	2.13	0.661	0.243	2.125	0.517	0.28	NaN	NaN	NaN	2.187	0.275	0.217	NaN	NaN	NaN	NaN	NaN	NaN	NaN	NaN	NaN	2.117	0.834	0.667	2.109	0.647	0.684	2.097	0.516	0.61	2.114	0.403	0.601	2.135	0.239	0.626	NaN	NaN	NaN
302	1.51	2.236	0.909	0.51	NaN	NaN	NaN	2.171	0.82	0.3	2.13	0.661	0.243	2.125	0.517	0.281	NaN	NaN	NaN	2.186	0.275	0.217	NaN	NaN	NaN	NaN	NaN	NaN	NaN	NaN	NaN	2.117	0.835	0.667	2.108	0.647	0.684	2.096	0.516	0.61	2.114	0.403	0.601	2.135	0.239	0.626	NaN	NaN	NaN
303	1.515	2.236	0.909	0.51	NaN	NaN	NaN	2.171	0.82	0.3	2.13	0.661	0.243	2.125	0.517	0.281	NaN	NaN	NaN	2.186	0.275	0.217	NaN	NaN	NaN	NaN	NaN	NaN	NaN	NaN	NaN	2.116	0.835	0.668	2.107	0.646	0.685	2.096	0.516	0.61	2.113	0.403	0.601	2.135	0.239	0.626	NaN	NaN	NaN
304	1.52	2.236	0.909	0.511	NaN	NaN	NaN	2.171	0.821	0.3	2.13	0.661	0.244	2.125	0.517	0.281	NaN	NaN	NaN	2.186	0.276	0.217	NaN	NaN	NaN	NaN	NaN	NaN	NaN	NaN	NaN	2.116	0.835	0.668	2.107	0.646	0.685	2.096	0.516	0.61	2.113	0.403	0.601	2.135	0.239	0.626	NaN	NaN	NaN
305	1.525	2.236	0.909	0.511	NaN	NaN	NaN	2.172	0.821	0.3	2.129	0.661	0.244	2.125	0.517	0.281	NaN	NaN	NaN	2.185	0.276	0.217	NaN	NaN	NaN	NaN	NaN	NaN	NaN	NaN	NaN	2.116	0.834	0.668	2.107	0.646	0.685	2.096	0.516	0.61	2.113	0.402	0.601	2.135	0.239	0.627	NaN	NaN	NaN
306	1.53	2.236	0.909	0.512	NaN	NaN	NaN	2.172	0.821	0.301	2.129	0.661	0.244	2.125	0.517	0.281	NaN	NaN	NaN	2.185	0.276	0.217	NaN	NaN	NaN	NaN	NaN	NaN	NaN	NaN	NaN	2.115	0.834	0.669	2.106	0.645	0.685	2.095	0.516	0.611	2.112	0.402	0.601	2.135	0.238	0.627	NaN	NaN	NaN
307	1.535	2.236	0.909	0.512	NaN	NaN	NaN	2.172	0.821	0.301	2.129	0.662	0.244	2.125	0.517	0.281	NaN	NaN	NaN	2.185	0.276	0.217	NaN	NaN	NaN	NaN	NaN	NaN	NaN	NaN	NaN	2.115	0.834	0.669	2.106	0.645	0.686	2.095	0.516	0.611	2.112	0.402	0.601	2.135	0.238	0.627	NaN	NaN	NaN
308	1.54	2.235	0.909	0.513	NaN	NaN	NaN	2.172	0.821	0.301	2.128	0.662	0.244	2.124	0.517	0.281	NaN	NaN	NaN	2.185	0.276	0.217	NaN	NaN	NaN	NaN	NaN	NaN	NaN	NaN	NaN	2.115	0.834	0.669	2.106	0.645	0.686	2.095	0.515	0.611	2.111	0.402	0.602	2.134	0.238	0.628	NaN	NaN	NaN
309	1.545	2.235	0.909	0.513	NaN	NaN	NaN	2.172	0.822	0.302	2.128	0.662	0.244	2.124	0.517	0.281	NaN	NaN	NaN	2.185	0.276	0.217	NaN	NaN	NaN	NaN	NaN	NaN	NaN	NaN	NaN	2.114	0.834	0.669	2.105	0.645	0.686	2.094	0.515	0.611	2.111	0.401	0.602	2.134	0.238	0.628	NaN	NaN	NaN
310	1.55	2.235	0.909	0.514	NaN	NaN	NaN	2.172	0.822	0.302	2.128	0.662	0.244	2.124	0.517	0.281	NaN	NaN	NaN	2.185	0.276	0.218	NaN	NaN	NaN	NaN	NaN	NaN	NaN	NaN	NaN	2.114	0.834	0.67	2.105	0.645	0.686	2.094	0.515	0.611	2.111	0.401	0.602	2.134	0.238	0.628	NaN	NaN	NaN
311	1.555	2.235	0.909	0.514	NaN	NaN	NaN	2.172	0.822	0.302	2.127	0.662	0.244	2.124	0.517	0.282	NaN	NaN	NaN	2.184	0.276	0.218	NaN	NaN	NaN	NaN	NaN	NaN	NaN	NaN	NaN	2.113	0.834	0.67	2.105	0.645	0.686	2.094	0.515	0.611	2.11	0.401	0.602	2.134	0.238	0.628	NaN	NaN	NaN
312	1.56	2.235	0.909	0.514	NaN	NaN	NaN	2.172	0.822	0.303	2.127	0.663	0.245	2.123	0.517	0.282	NaN	NaN	NaN	2.184	0.276	0.219	NaN	NaN	NaN	NaN	NaN	NaN	NaN	NaN	NaN	2.113	0.834	0.67	2.105	0.645	0.686	2.094	0.515	0.611	2.11	0.401	0.602	2.134	0.238	0.628	NaN	NaN	NaN
313	1.565	2.235	0.908	0.515	NaN	NaN	NaN	2.172	0.822	0.303	2.126	0.663	0.245	2.123	0.517	0.282	NaN	NaN	NaN	2.184	0.277	0.219	NaN	NaN	NaN	NaN	NaN	NaN	NaN	NaN	NaN	2.113	0.834	0.671	2.105	0.645	0.687	2.094	0.515	0.611	2.11	0.401	0.602	2.134	0.238	0.628	NaN	NaN	NaN
314	1.57	2.234	0.908	0.515	NaN	NaN	NaN	2.172	0.822	0.303	2.126	0.663	0.245	2.123	0.517	0.282	NaN	NaN	NaN	2.184	0.277	0.219	NaN	NaN	NaN	NaN	NaN	NaN	NaN	NaN	NaN	2.113	0.834	0.671	2.104	0.645	0.687	2.094	0.515	0.611	2.11	0.401	0.602	2.133	0.238	0.628	NaN	NaN	NaN
315	1.575	2.234	0.908	0.516	NaN	NaN	NaN	2.172	0.822	0.303	2.125	0.663	0.245	2.122	0.518	0.282	NaN	NaN	NaN	2.183	0.277	0.22	NaN	NaN	NaN	NaN	NaN	NaN	NaN	NaN	NaN	2.113	0.834	0.671	2.104	0.645	0.687	2.094	0.514	0.612	2.11	0.401	0.602	2.133	0.237	0.628	NaN	NaN	NaN
316	1.58	2.234	0.908	0.516	NaN	NaN	NaN	2.172	0.822	0.304	2.125	0.663	0.245	2.121	0.518	0.282	NaN	NaN	NaN	2.183	0.277	0.221	NaN	NaN	NaN	NaN	NaN	NaN	NaN	NaN	NaN	2.112	0.833	0.671	2.104	0.645	0.687	2.094	0.514	0.612	2.11	0.401	0.602	2.134	0.237	0.628	NaN	NaN	NaN
317	1.585	2.234	0.908	0.516	NaN	NaN	NaN	2.172	0.822	0.304	2.124	0.663	0.245	2.121	0.518	0.282	NaN	NaN	NaN	2.183	0.277	0.221	NaN	NaN	NaN	NaN	NaN	NaN	NaN	NaN	NaN	2.112	0.833	0.671	2.104	0.645	0.687	2.093	0.514	0.612	2.11	0.401	0.602	2.134	0.237	0.628	NaN	NaN	NaN
318	1.59	2.234	0.908	0.517	NaN	NaN	NaN	2.172	0.823	0.304	2.124	0.663	0.245	2.12	0.518	0.282	NaN	NaN	NaN	2.183	0.277	0.222	NaN	NaN	NaN	NaN	NaN	NaN	NaN	NaN	NaN	2.111	0.833	0.672	2.104	0.645	0.687	2.093	0.514	0.612	2.11	0.4	0.603	2.134	0.237	0.628	NaN	NaN	NaN
319	1.595	2.234	0.909	0.518	NaN	NaN	NaN	2.172	0.823	0.304	2.123	0.663	0.245	2.119	0.518	0.282	NaN	NaN	NaN	2.182	0.277	0.222	NaN	NaN	NaN	NaN	NaN	NaN	NaN	NaN	NaN	2.111	0.833	0.672	2.104	0.645	0.687	2.092	0.514	0.612	2.11	0.401	0.602	2.134	0.237	0.628	NaN	NaN	NaN
320	1.6	2.234	0.909	0.518	NaN	NaN	NaN	2.172	0.823	0.305	2.123	0.663	0.245	2.118	0.518	0.283	NaN	NaN	NaN	2.182	0.277	0.223	NaN	NaN	NaN	NaN	NaN	NaN	NaN	NaN	NaN	2.111	0.833	0.672	2.104	0.645	0.687	2.092	0.514	0.613	2.11	0.401	0.602	2.134	0.237	0.628	NaN	NaN	NaN
321	1.605	2.233	0.908	0.518	NaN	NaN	NaN	2.173	0.824	0.305	2.122	0.663	0.246	2.117	0.519	0.283	NaN	NaN	NaN	2.181	0.277	0.223	NaN	NaN	NaN	NaN	NaN	NaN	NaN	NaN	NaN	2.111	0.833	0.673	2.103	0.645	0.688	2.092	0.514	0.613	2.11	0.401	0.602	2.134	0.237	0.628	NaN	NaN	NaN
322	1.61	2.233	0.908	0.519	NaN	NaN	NaN	2.173	0.824	0.305	2.122	0.664	0.246	2.117	0.519	0.283	NaN	NaN	NaN	2.181	0.277	0.224	NaN	NaN	NaN	NaN	NaN	NaN	NaN	NaN	NaN	2.111	0.833	0.673	2.103	0.645	0.688	2.092	0.514	0.613	2.11	0.4	0.603	2.134	0.237	0.629	NaN	NaN	NaN
323	1.615	2.233	0.908	0.519	NaN	NaN	NaN	2.173	0.824	0.305	2.121	0.663	0.246	2.116	0.519	0.283	NaN	NaN	NaN	2.181	0.277	0.224	NaN	NaN	NaN	NaN	NaN	NaN	NaN	NaN	NaN	2.111	0.833	0.673	2.102	0.644	0.688	2.092	0.514	0.613	2.11	0.4	0.603	2.134	0.237	0.629	NaN	NaN	NaN
324	1.62	2.233	0.908	0.52	NaN	NaN	NaN	2.173	0.825	0.306	2.12	0.664	0.246	2.115	0.519	0.283	NaN	NaN	NaN	2.18	0.277	0.224	NaN	NaN	NaN	NaN	NaN	NaN	NaN	NaN	NaN	2.109	0.831	0.673	2.102	0.644	0.688	2.092	0.514	0.613	2.11	0.4	0.603	2.14	0.235	0.63	NaN	NaN	NaN
325	1.625	2.233	0.909	0.52	NaN	NaN	NaN	2.173	0.825	0.306	2.121	0.665	0.247	2.114	0.52	0.283	NaN	NaN	NaN	2.18	0.278	0.225	NaN	NaN	NaN	NaN	NaN	NaN	NaN	NaN	NaN	2.107	0.829	0.672	2.102	0.644	0.688	2.092	0.514	0.613	2.11	0.4	0.603	2.151	0.231	0.633	NaN	NaN	NaN
326	1.63	2.233	0.908	0.521	NaN	NaN	NaN	2.173	0.825	0.306	2.121	0.666	0.247	2.113	0.52	0.283	NaN	NaN	NaN	2.179	0.278	0.226	NaN	NaN	NaN	NaN	NaN	NaN	NaN	NaN	NaN	2.107	0.83	0.673	2.101	0.644	0.688	2.092	0.513	0.614	2.11	0.4	0.604	2.149	0.232	0.632	NaN	NaN	NaN
327	1.635	2.233	0.908	0.521	NaN	NaN	NaN	2.173	0.825	0.307	2.121	0.667	0.248	2.112	0.52	0.283	NaN	NaN	NaN	2.178	0.278	0.226	NaN	NaN	NaN	NaN	NaN	NaN	NaN	NaN	NaN	2.106	0.829	0.673	2.101	0.643	0.689	2.092	0.513	0.614	2.11	0.4	0.604	2.144	0.233	0.631	NaN	NaN	NaN
328	1.64	2.233	0.908	0.522	NaN	NaN	NaN	2.173	0.825	0.307	2.121	0.668	0.248	2.112	0.52	0.283	NaN	NaN	NaN	2.178	0.279	0.226	NaN	NaN	NaN	NaN	NaN	NaN	NaN	NaN	NaN	2.108	0.832	0.674	2.101	0.643	0.689	2.092	0.514	0.614	2.11	0.4	0.604	2.148	0.232	0.632	NaN	NaN	NaN
329	1.645	2.233	0.909	0.522	NaN	NaN	NaN	2.173	0.825	0.307	2.12	0.669	0.248	2.111	0.521	0.283	NaN	NaN	NaN	2.177	0.279	0.227	NaN	NaN	NaN	NaN	NaN	NaN	NaN	NaN	NaN	2.109	0.832	0.675	2.101	0.643	0.689	2.092	0.514	0.614	2.11	0.4	0.604	2.14	0.235	0.63	NaN	NaN	NaN
330	1.65	2.233	0.909	0.523	NaN	NaN	NaN	2.173	0.825	0.308	2.12	0.669	0.248	2.11	0.521	0.283	NaN	NaN	NaN	2.176	0.279	0.227	NaN	NaN	NaN	NaN	NaN	NaN	NaN	NaN	NaN	2.109	0.833	0.675	2.1	0.643	0.689	NaN	NaN	NaN	2.11	0.4	0.604	2.138	0.235	0.629	NaN	NaN	NaN
331	1.655	2.232	0.909	0.523	NaN	NaN	NaN	2.173	0.825	0.308	2.119	0.669	0.249	2.109	0.521	0.283	NaN	NaN	NaN	2.175	0.279	0.228	NaN	NaN	NaN	NaN	NaN	NaN	NaN	NaN	NaN	2.108	0.833	0.675	2.1	0.643	0.689	NaN	NaN	NaN	2.111	0.4	0.604	2.138	0.235	0.63	NaN	NaN	NaN
332	1.66	2.233	0.909	0.524	NaN	NaN	NaN	2.173	0.825	0.308	2.119	0.669	0.249	2.108	0.521	0.283	NaN	NaN	NaN	2.174	0.28	0.228	NaN	NaN	NaN	NaN	NaN	NaN	NaN	NaN	NaN	2.108	0.833	0.676	2.1	0.642	0.689	NaN	NaN	NaN	2.108	0.401	0.605	2.139	0.235	0.63	NaN	NaN	NaN
333	1.665	2.233	0.909	0.524	NaN	NaN	NaN	2.174	0.825	0.308	2.118	0.669	0.249	2.107	0.522	0.283	NaN	NaN	NaN	2.173	0.28	0.228	NaN	NaN	NaN	NaN	NaN	NaN	NaN	NaN	NaN	2.108	0.833	0.676	2.1	0.642	0.69	NaN	NaN	NaN	2.105	0.402	0.607	2.14	0.235	0.63	NaN	NaN	NaN
334	1.67	2.233	0.909	0.525	NaN	NaN	NaN	2.174	0.826	0.308	2.117	0.669	0.249	2.106	0.522	0.283	NaN	NaN	NaN	2.172	0.28	0.228	NaN	NaN	NaN	NaN	NaN	NaN	NaN	NaN	NaN	2.108	0.832	0.676	2.1	0.642	0.69	NaN	NaN	NaN	2.109	0.4	0.607	2.14	0.235	0.63	NaN	NaN	NaN
335	1.675	2.233	0.909	0.525	NaN	NaN	NaN	2.175	0.826	0.309	2.116	0.669	0.249	2.105	0.522	0.283	NaN	NaN	NaN	2.171	0.28	0.229	NaN	NaN	NaN	NaN	NaN	NaN	NaN	NaN	NaN	2.107	0.832	0.676	2.101	0.642	0.69	NaN	NaN	NaN	2.11	0.4	0.607	2.141	0.235	0.63	NaN	NaN	NaN
336	1.68	2.232	0.909	0.526	NaN	NaN	NaN	2.175	0.826	0.309	2.115	0.669	0.249	2.104	0.522	0.283	NaN	NaN	NaN	2.169	0.281	0.228	NaN	NaN	NaN	NaN	NaN	NaN	NaN	NaN	NaN	2.108	0.833	0.677	2.101	0.643	0.69	NaN	NaN	NaN	2.111	0.4	0.607	2.14	0.235	0.63	NaN	NaN	NaN
337	1.685	2.232	0.909	0.527	NaN	NaN	NaN	2.175	0.827	0.309	2.114	0.669	0.249	2.103	0.523	0.283	NaN	NaN	NaN	2.167	0.28	0.228	NaN	NaN	NaN	NaN	NaN	NaN	NaN	NaN	NaN	2.108	0.833	0.677	2.102	0.643	0.691	NaN	NaN	NaN	2.111	0.4	0.607	2.14	0.236	0.63	NaN	NaN	NaN
338	1.69	2.232	0.909	0.527	NaN	NaN	NaN	2.176	0.827	0.31	2.114	0.669	0.249	2.102	0.523	0.283	NaN	NaN	NaN	2.165	0.28	0.227	NaN	NaN	NaN	NaN	NaN	NaN	NaN	NaN	NaN	2.107	0.833	0.677	2.104	0.645	0.692	NaN	NaN	NaN	2.109	0.401	0.607	2.14	0.236	0.63	NaN	NaN	NaN
339	1.695	2.232	0.909	0.527	NaN	NaN	NaN	2.176	0.827	0.31	2.114	0.67	0.249	2.101	0.524	0.283	NaN	NaN	NaN	2.162	0.281	0.226	NaN	NaN	NaN	NaN	NaN	NaN	NaN	NaN	NaN	2.107	0.833	0.677	2.104	0.645	0.692	NaN	NaN	NaN	2.106	0.401	0.608	2.14	0.237	0.631	NaN	NaN	NaN
340	1.7	2.232	0.909	0.528	NaN	NaN	NaN	2.176	0.828	0.31	2.113	0.671	0.25	2.1	0.524	0.283	NaN	NaN	NaN	2.161	0.281	0.226	NaN	NaN	NaN	NaN	NaN	NaN	NaN	NaN	NaN	2.107	0.833	0.677	2.104	0.645	0.692	NaN	NaN	NaN	2.11	0.4	0.607	2.14	0.237	0.631	NaN	NaN	NaN
341	1.705	2.232	0.909	0.528	NaN	NaN	NaN	2.177	0.828	0.311	2.112	0.671	0.25	2.099	0.525	0.283	NaN	NaN	NaN	2.158	0.281	0.225	NaN	NaN	NaN	NaN	NaN	NaN	NaN	NaN	NaN	2.107	0.833	0.678	2.105	0.645	0.692	NaN	NaN	NaN	2.111	0.4	0.607	2.141	0.237	0.631	NaN	NaN	NaN
342	1.71	2.233	0.91	0.529	NaN	NaN	NaN	2.177	0.828	0.311	2.112	0.671	0.25	2.098	0.525	0.283	NaN	NaN	NaN	2.155	0.281	0.224	NaN	NaN	NaN	NaN	NaN	NaN	NaN	NaN	NaN	2.107	0.833	0.678	2.105	0.645	0.693	2.095	0.514	0.618	2.112	0.4	0.607	2.142	0.238	0.63	NaN	NaN	NaN
343	1.715	2.233	0.91	0.529	NaN	NaN	NaN	2.177	0.828	0.312	2.111	0.672	0.25	2.096	0.526	0.284	NaN	NaN	NaN	2.152	0.281	0.223	NaN	NaN	NaN	NaN	NaN	NaN	NaN	NaN	NaN	2.107	0.833	0.678	2.105	0.645	0.693	2.095	0.514	0.618	2.112	0.4	0.607	2.142	0.238	0.63	NaN	NaN	NaN
344	1.72	2.233	0.91	0.529	NaN	NaN	NaN	2.177	0.828	0.312	2.11	0.673	0.25	2.095	0.526	0.284	NaN	NaN	NaN	2.15	0.281	0.223	NaN	NaN	NaN	NaN	NaN	NaN	NaN	NaN	NaN	2.107	0.833	0.678	2.105	0.645	0.693	2.095	0.514	0.618	2.113	0.4	0.607	2.143	0.238	0.63	NaN	NaN	NaN
345	1.725	2.232	0.91	0.53	NaN	NaN	NaN	2.177	0.828	0.312	2.109	0.673	0.25	2.093	0.526	0.284	NaN	NaN	NaN	2.147	0.282	0.222	NaN	NaN	NaN	NaN	NaN	NaN	NaN	NaN	NaN	2.107	0.833	0.679	2.105	0.645	0.694	2.096	0.514	0.618	2.113	0.4	0.607	2.144	0.238	0.63	NaN	NaN	NaN
346	1.73	2.232	0.909	0.53	NaN	NaN	NaN	2.176	0.828	0.312	2.109	0.674	0.251	2.091	0.526	0.284	NaN	NaN	NaN	2.144	0.282	0.222	NaN	NaN	NaN	NaN	NaN	NaN	NaN	NaN	NaN	2.107	0.833	0.679	2.106	0.645	0.694	2.096	0.514	0.618	2.114	0.401	0.607	2.144	0.238	0.63	NaN	NaN	NaN
347	1.735	2.232	0.909	0.53	NaN	NaN	NaN	2.176	0.828	0.312	2.108	0.675	0.251	2.089	0.526	0.284	NaN	NaN	NaN	2.141	0.282	0.221	NaN	NaN	NaN	NaN	NaN	NaN	NaN	NaN	NaN	2.107	0.833	0.679	2.106	0.645	0.694	2.096	0.514	0.618	2.115	0.402	0.608	2.145	0.238	0.63	NaN	NaN	NaN
348	1.74	2.232	0.909	0.53	NaN	NaN	NaN	2.176	0.828	0.312	2.107	0.675	0.252	2.087	0.526	0.284	NaN	NaN	NaN	2.138	0.283	0.221	NaN	NaN	NaN	1.993	0.019	0.213	NaN	NaN	NaN	2.107	0.833	0.679	2.106	0.645	0.694	2.096	0.514	0.619	2.115	0.402	0.609	2.145	0.239	0.63	NaN	NaN	NaN
349	1.745	2.232	0.909	0.531	NaN	NaN	NaN	2.176	0.828	0.313	2.105	0.675	0.252	2.085	0.526	0.284	NaN	NaN	NaN	2.135	0.283	0.22	NaN	NaN	NaN	1.99	0.019	0.214	NaN	NaN	NaN	2.107	0.833	0.679	2.106	0.645	0.694	NaN	NaN	NaN	2.115	0.402	0.609	2.146	0.239	0.63	NaN	NaN	NaN
350	1.75	2.232	0.91	0.531	NaN	NaN	NaN	2.175	0.828	0.313	2.103	0.674	0.252	2.084	0.527	0.284	NaN	NaN	NaN	2.132	0.283	0.219	NaN	NaN	NaN	1.986	0.019	0.216	NaN	NaN	NaN	2.107	0.833	0.679	2.106	0.645	0.694	NaN	NaN	NaN	2.116	0.402	0.609	2.146	0.239	0.63	NaN	NaN	NaN
351	1.755	2.232	0.91	0.531	NaN	NaN	NaN	2.175	0.828	0.313	2.1	0.674	0.252	2.082	0.527	0.284	NaN	NaN	NaN	2.13	0.283	0.218	NaN	NaN	NaN	1.982	0.019	0.217	NaN	NaN	NaN	2.107	0.833	0.679	2.107	0.645	0.694	NaN	NaN	NaN	2.116	0.402	0.609	2.146	0.239	0.63	NaN	NaN	NaN
352	1.76	2.232	0.91	0.531	NaN	NaN	NaN	2.174	0.828	0.313	2.098	0.674	0.252	2.081	0.528	0.285	NaN	NaN	NaN	2.127	0.283	0.217	NaN	NaN	NaN	1.977	0.019	0.219	NaN	NaN	NaN	2.107	0.833	0.679	2.107	0.645	0.694	NaN	NaN	NaN	2.116	0.402	0.609	2.146	0.239	0.63	NaN	NaN	NaN
353	1.765	2.232	0.91	0.532	NaN	NaN	NaN	2.174	0.828	0.313	2.097	0.674	0.252	2.08	0.528	0.285	NaN	NaN	NaN	2.124	0.284	0.217	NaN	NaN	NaN	1.974	0.019	0.219	NaN	NaN	NaN	2.107	0.833	0.679	2.107	0.645	0.694	NaN	NaN	NaN	2.116	0.402	0.609	2.147	0.239	0.63	NaN	NaN	NaN
354	1.77	2.232	0.91	0.532	NaN	NaN	NaN	2.173	0.828	0.313	2.095	0.674	0.252	2.078	0.529	0.285	NaN	NaN	NaN	2.122	0.284	0.216	NaN	NaN	NaN	NaN	NaN	NaN	NaN	NaN	NaN	2.107	0.833	0.68	2.107	0.645	0.694	2.096	0.515	0.62	2.116	0.402	0.609	2.147	0.239	0.63	NaN	NaN	NaN
355	1.775	2.232	0.91	0.532	NaN	NaN	NaN	2.173	0.828	0.313	2.094	0.675	0.252	2.077	0.529	0.285	NaN	NaN	NaN	2.119	0.284	0.216	NaN	NaN	NaN	NaN	NaN	NaN	NaN	NaN	NaN	2.107	0.833	0.68	2.107	0.645	0.695	2.097	0.515	0.62	2.116	0.402	0.609	2.148	0.238	0.631	NaN	NaN	NaN
356	1.78	2.232	0.91	0.532	NaN	NaN	NaN	2.173	0.828	0.313	2.093	0.675	0.252	2.075	0.53	0.285	NaN	NaN	NaN	2.116	0.285	0.216	NaN	NaN	NaN	1.958	0.023	0.224	NaN	NaN	NaN	2.107	0.832	0.68	2.107	0.645	0.695	2.097	0.515	0.62	2.116	0.402	0.609	2.149	0.238	0.631	NaN	NaN	NaN
357	1.785	2.232	0.91	0.532	NaN	NaN	NaN	2.172	0.828	0.313	2.093	0.676	0.252	2.073	0.53	0.284	NaN	NaN	NaN	2.113	0.285	0.215	NaN	NaN	NaN	1.954	0.022	0.225	NaN	NaN	NaN	2.107	0.832	0.68	2.107	0.644	0.695	2.097	0.515	0.62	2.116	0.401	0.609	2.149	0.238	0.631	NaN	NaN	NaN
358	1.79	2.233	0.91	0.532	NaN	NaN	NaN	2.172	0.828	0.313	2.092	0.677	0.253	2.071	0.531	0.284	NaN	NaN	NaN	2.111	0.285	0.215	NaN	NaN	NaN	1.951	0.023	0.225	NaN	NaN	NaN	2.107	0.832	0.68	2.107	0.644	0.695	2.097	0.515	0.62	2.116	0.402	0.609	2.15	0.238	0.631	NaN	NaN	NaN
359	1.795	2.233	0.91	0.532	NaN	NaN	NaN	2.171	0.829	0.312	2.091	0.677	0.253	2.069	0.531	0.284	NaN	NaN	NaN	2.108	0.286	0.214	NaN	NaN	NaN	1.947	0.024	0.225	NaN	NaN	NaN	2.107	0.832	0.68	2.107	0.644	0.695	2.097	0.515	0.62	2.116	0.402	0.609	2.151	0.238	0.632	NaN	NaN	NaN
360	1.8	2.233	0.91	0.532	NaN	NaN	NaN	2.171	0.829	0.312	2.09	0.678	0.253	2.068	0.531	0.284	NaN	NaN	NaN	2.105	0.286	0.214	NaN	NaN	NaN	1.944	0.026	0.224	NaN	NaN	NaN	2.107	0.832	0.68	2.107	0.644	0.695	2.096	0.515	0.62	2.116	0.402	0.609	2.151	0.238	0.632	NaN	NaN	NaN
361	1.805	2.232	0.91	0.532	NaN	NaN	NaN	2.17	0.829	0.312	2.089	0.678	0.253	2.066	0.531	0.284	NaN	NaN	NaN	2.103	0.287	0.213	NaN	NaN	NaN	1.94	0.028	0.223	NaN	NaN	NaN	2.107	0.832	0.681	2.107	0.644	0.695	2.096	0.515	0.62	2.116	0.402	0.609	2.151	0.238	0.632	NaN	NaN	NaN
362	1.81	2.232	0.91	0.532	NaN	NaN	NaN	2.17	0.829	0.312	2.088	0.679	0.253	2.064	0.532	0.284	NaN	NaN	NaN	2.1	0.287	0.213	NaN	NaN	NaN	1.938	0.029	0.222	NaN	NaN	NaN	2.107	0.832	0.681	2.107	0.644	0.695	2.096	0.515	0.62	2.116	0.402	0.609	2.151	0.239	0.631	NaN	NaN	NaN
363	1.815	2.232	0.91	0.532	NaN	NaN	NaN	2.17	0.829	0.312	2.086	0.68	0.253	2.063	0.532	0.284	NaN	NaN	NaN	2.097	0.288	0.212	NaN	NaN	NaN	NaN	NaN	NaN	NaN	NaN	NaN	2.108	0.832	0.681	2.107	0.644	0.695	2.096	0.515	0.62	2.116	0.402	0.609	2.15	0.24	0.631	NaN	NaN	NaN
364	1.82	2.232	0.91	0.532	NaN	NaN	NaN	2.169	0.829	0.312	2.081	0.682	0.253	2.061	0.533	0.284	NaN	NaN	NaN	2.095	0.288	0.212	NaN	NaN	NaN	1.927	0.03	0.223	NaN	NaN	NaN	2.108	0.832	0.681	2.107	0.644	0.695	2.097	0.515	0.62	2.116	0.402	0.609	2.15	0.241	0.631	NaN	NaN	NaN
365	1.825	2.232	0.91	0.532	NaN	NaN	NaN	2.169	0.829	0.312	2.079	0.682	0.253	2.059	0.534	0.284	NaN	NaN	NaN	2.092	0.289	0.211	NaN	NaN	NaN	1.924	0.031	0.222	NaN	NaN	NaN	2.108	0.832	0.681	2.107	0.644	0.695	2.097	0.515	0.62	2.116	0.402	0.609	2.149	0.24	0.631	NaN	NaN	NaN
366	1.83	2.232	0.91	0.532	NaN	NaN	NaN	2.168	0.829	0.312	2.078	0.682	0.252	2.058	0.534	0.284	NaN	NaN	NaN	2.09	0.289	0.211	NaN	NaN	NaN	1.921	0.032	0.221	NaN	NaN	NaN	2.108	0.832	0.681	2.107	0.644	0.695	2.097	0.515	0.62	2.116	0.401	0.609	2.149	0.239	0.631	NaN	NaN	NaN
367	1.835	2.232	0.91	0.532	NaN	NaN	NaN	2.168	0.829	0.312	2.077	0.682	0.253	2.056	0.535	0.284	NaN	NaN	NaN	2.087	0.289	0.211	NaN	NaN	NaN	1.917	0.034	0.22	NaN	NaN	NaN	2.108	0.832	0.681	2.107	0.644	0.695	2.097	0.515	0.62	2.116	0.402	0.609	2.148	0.238	0.631	NaN	NaN	NaN
368	1.84	2.232	0.91	0.532	NaN	NaN	NaN	2.168	0.829	0.312	2.075	0.682	0.253	2.055	0.535	0.284	NaN	NaN	NaN	2.084	0.289	0.21	NaN	NaN	NaN	1.914	0.035	0.219	NaN	NaN	NaN	2.108	0.832	0.681	2.107	0.644	0.695	NaN	NaN	NaN	2.116	0.401	0.609	2.148	0.238	0.631	NaN	NaN	NaN
369	1.845	2.232	0.91	0.532	NaN	NaN	NaN	2.167	0.829	0.312	2.074	0.682	0.253	2.053	0.536	0.283	NaN	NaN	NaN	2.082	0.289	0.209	NaN	NaN	NaN	1.91	0.036	0.219	NaN	NaN	NaN	2.108	0.832	0.681	2.107	0.644	0.695	NaN	NaN	NaN	2.116	0.402	0.609	2.147	0.239	0.63	NaN	NaN	NaN
370	1.85	2.232	0.91	0.532	NaN	NaN	NaN	2.167	0.829	0.312	2.073	0.682	0.253	2.052	0.536	0.283	NaN	NaN	NaN	2.079	0.29	0.209	NaN	NaN	NaN	1.907	0.037	0.218	NaN	NaN	NaN	2.108	0.832	0.681	2.107	0.644	0.695	NaN	NaN	NaN	2.116	0.401	0.609	2.147	0.239	0.63	NaN	NaN	NaN
371	1.855	2.232	0.91	0.532	NaN	NaN	NaN	2.167	0.829	0.312	2.073	0.682	0.253	2.05	0.537	0.282	NaN	NaN	NaN	2.078	0.29	0.209	NaN	NaN	NaN	1.904	0.038	0.217	NaN	NaN	NaN	2.108	0.832	0.681	2.107	0.644	0.695	NaN	NaN	NaN	2.116	0.402	0.609	2.146	0.239	0.63	NaN	NaN	NaN
372	1.86	2.232	0.91	0.532	NaN	NaN	NaN	2.166	0.829	0.312	2.072	0.682	0.253	2.049	0.537	0.282	NaN	NaN	NaN	2.075	0.291	0.208	NaN	NaN	NaN	1.901	0.039	0.216	NaN	NaN	NaN	2.108	0.832	0.681	2.107	0.644	0.695	NaN	NaN	NaN	2.116	0.401	0.609	2.146	0.239	0.63	NaN	NaN	NaN
373	1.865	2.232	0.91	0.532	NaN	NaN	NaN	2.166	0.829	0.312	2.071	0.683	0.253	2.047	0.538	0.282	NaN	NaN	NaN	2.073	0.291	0.208	NaN	NaN	NaN	1.898	0.041	0.215	NaN	NaN	NaN	2.108	0.832	0.681	2.107	0.644	0.695	NaN	NaN	NaN	2.116	0.401	0.608	2.146	0.239	0.63	NaN	NaN	NaN
374	1.87	2.232	0.91	0.532	NaN	NaN	NaN	2.166	0.829	0.312	2.071	0.683	0.253	2.046	0.538	0.282	NaN	NaN	NaN	2.07	0.292	0.207	NaN	NaN	NaN	1.894	0.042	0.213	NaN	NaN	NaN	2.108	0.832	0.681	2.107	0.644	0.695	NaN	NaN	NaN	2.116	0.401	0.608	2.146	0.239	0.63	NaN	NaN	NaN
375	1.875	2.232	0.91	0.532	NaN	NaN	NaN	2.165	0.829	0.312	2.07	0.684	0.253	2.044	0.538	0.281	NaN	NaN	NaN	2.068	0.292	0.207	NaN	NaN	NaN	1.891	0.043	0.211	NaN	NaN	NaN	2.108	0.832	0.681	2.107	0.644	0.695	2.097	0.515	0.62	2.116	0.402	0.609	2.146	0.239	0.63	NaN	NaN	NaN
376	1.88	2.232	0.91	0.531	NaN	NaN	NaN	2.165	0.829	0.312	2.07	0.685	0.252	2.041	0.539	0.281	NaN	NaN	NaN	2.066	0.293	0.206	NaN	NaN	NaN	1.888	0.044	0.21	NaN	NaN	NaN	2.108	0.832	0.681	2.107	0.644	0.695	2.097	0.515	0.62	2.117	0.403	0.609	2.146	0.239	0.63	NaN	NaN	NaN
377	1.885	2.232	0.91	0.531	NaN	NaN	NaN	2.165	0.829	0.312	2.069	0.685	0.252	2.04	0.539	0.281	NaN	NaN	NaN	2.064	0.294	0.206	NaN	NaN	NaN	1.885	0.045	0.21	NaN	NaN	NaN	2.108	0.832	0.681	2.107	0.644	0.695	2.097	0.515	0.62	2.117	0.403	0.609	2.146	0.239	0.63	NaN	NaN	NaN
378	1.89	2.232	0.91	0.531	NaN	NaN	NaN	2.164	0.829	0.312	2.068	0.686	0.252	2.037	0.54	0.28	NaN	NaN	NaN	2.062	0.294	0.206	NaN	NaN	NaN	1.881	0.045	0.21	NaN	NaN	NaN	2.108	0.832	0.681	2.107	0.644	0.695	2.097	0.514	0.62	2.117	0.403	0.609	2.145	0.239	0.63	NaN	NaN	NaN
379	1.895	2.232	0.91	0.531	NaN	NaN	NaN	2.164	0.829	0.312	2.068	0.686	0.252	2.036	0.541	0.28	NaN	NaN	NaN	2.06	0.295	0.205	NaN	NaN	NaN	1.878	0.046	0.21	NaN	NaN	NaN	2.108	0.832	0.681	2.107	0.644	0.695	2.097	0.514	0.62	2.117	0.403	0.609	2.145	0.239	0.63	NaN	NaN	NaN
380	1.9	2.231	0.909	0.531	NaN	NaN	NaN	2.164	0.829	0.312	2.068	0.686	0.252	2.035	0.541	0.28	NaN	NaN	NaN	2.057	0.295	0.205	NaN	NaN	NaN	1.875	0.046	0.21	NaN	NaN	NaN	2.108	0.832	0.681	2.107	0.644	0.695	2.097	0.514	0.62	2.116	0.402	0.608	2.145	0.239	0.63	NaN	NaN	NaN
381	1.905	2.231	0.909	0.531	NaN	NaN	NaN	2.164	0.829	0.312	2.067	0.687	0.252	2.036	0.541	0.28	NaN	NaN	NaN	2.055	0.295	0.204	NaN	NaN	NaN	1.872	0.047	0.21	NaN	NaN	NaN	2.108	0.832	0.681	2.107	0.644	0.695	2.097	0.514	0.62	2.115	0.401	0.607	2.145	0.238	0.631	NaN	NaN	NaN
382	1.91	2.231	0.909	0.531	NaN	NaN	NaN	2.163	0.829	0.312	2.066	0.687	0.251	2.035	0.541	0.28	NaN	NaN	NaN	2.053	0.296	0.204	NaN	NaN	NaN	1.869	0.048	0.209	NaN	NaN	NaN	2.108	0.832	0.681	2.107	0.644	0.695	2.096	0.514	0.619	2.114	0.4	0.607	2.145	0.238	0.631	NaN	NaN	NaN
383	1.915	2.231	0.909	0.531	NaN	NaN	NaN	2.163	0.829	0.312	2.066	0.687	0.25	2.034	0.542	0.279	NaN	NaN	NaN	2.05	0.296	0.203	NaN	NaN	NaN	1.866	0.049	0.208	NaN	NaN	NaN	2.108	0.832	0.681	2.107	0.644	0.695	2.096	0.514	0.619	2.114	0.4	0.607	2.145	0.238	0.631	NaN	NaN	NaN
384	1.92	2.231	0.909	0.53	NaN	NaN	NaN	2.163	0.829	0.312	2.065	0.687	0.25	2.033	0.542	0.279	NaN	NaN	NaN	2.048	0.297	0.203	NaN	NaN	NaN	1.863	0.05	0.207	NaN	NaN	NaN	2.108	0.832	0.681	2.106	0.644	0.695	2.096	0.514	0.619	2.113	0.4	0.607	2.145	0.238	0.631	NaN	NaN	NaN
385	1.925	2.23	0.908	0.53	NaN	NaN	NaN	2.162	0.829	0.312	2.064	0.687	0.25	2.031	0.543	0.279	NaN	NaN	NaN	2.046	0.297	0.203	NaN	NaN	NaN	1.861	0.051	0.206	NaN	NaN	NaN	2.108	0.832	0.681	2.106	0.644	0.695	2.095	0.514	0.619	2.113	0.4	0.607	2.145	0.238	0.631	NaN	NaN	NaN
386	1.93	2.23	0.908	0.53	NaN	NaN	NaN	2.162	0.829	0.312	2.063	0.687	0.25	2.03	0.543	0.279	NaN	NaN	NaN	2.043	0.298	0.202	NaN	NaN	NaN	1.858	0.052	0.205	NaN	NaN	NaN	2.108	0.832	0.681	2.106	0.644	0.695	2.095	0.514	0.619	2.113	0.4	0.607	2.144	0.238	0.631	NaN	NaN	NaN
387	1.935	2.23	0.908	0.53	NaN	NaN	NaN	2.162	0.829	0.312	2.063	0.687	0.249	2.029	0.543	0.278	NaN	NaN	NaN	2.04	0.298	0.201	NaN	NaN	NaN	1.856	0.053	0.205	NaN	NaN	NaN	2.107	0.831	0.681	2.106	0.644	0.695	2.095	0.514	0.619	2.113	0.4	0.607	2.144	0.238	0.631	NaN	NaN	NaN
388	1.94	2.23	0.908	0.53	NaN	NaN	NaN	2.162	0.829	0.312	2.062	0.687	0.25	2.028	0.543	0.278	NaN	NaN	NaN	2.038	0.299	0.201	NaN	NaN	NaN	1.853	0.054	0.205	NaN	NaN	NaN	2.107	0.831	0.681	2.105	0.644	0.695	2.095	0.514	0.619	2.112	0.4	0.607	2.143	0.238	0.63	NaN	NaN	NaN
389	1.945	2.23	0.908	0.53	NaN	NaN	NaN	2.161	0.829	0.311	2.061	0.687	0.25	2.026	0.544	0.278	NaN	NaN	NaN	2.037	0.299	0.201	NaN	NaN	NaN	1.851	0.054	0.205	NaN	NaN	NaN	2.107	0.831	0.681	2.104	0.644	0.695	2.094	0.514	0.619	2.112	0.4	0.607	2.143	0.238	0.63	NaN	NaN	NaN
390	1.95	2.23	0.907	0.53	NaN	NaN	NaN	2.161	0.829	0.311	2.061	0.687	0.25	2.023	0.545	0.278	NaN	NaN	NaN	2.035	0.299	0.2	NaN	NaN	NaN	1.848	0.054	0.205	NaN	NaN	NaN	2.107	0.831	0.68	2.104	0.644	0.695	2.094	0.514	0.619	2.111	0.4	0.607	2.142	0.238	0.63	NaN	NaN	NaN
391	1.955	2.229	0.907	0.53	NaN	NaN	NaN	2.161	0.829	0.311	2.06	0.687	0.25	2.022	0.545	0.278	NaN	NaN	NaN	2.033	0.3	0.2	NaN	NaN	NaN	1.845	0.054	0.205	NaN	NaN	NaN	2.106	0.831	0.68	2.104	0.644	0.695	2.094	0.514	0.619	2.111	0.4	0.607	2.142	0.238	0.63	NaN	NaN	NaN
392	1.96	2.229	0.907	0.53	NaN	NaN	NaN	2.161	0.829	0.311	2.059	0.687	0.25	2.022	0.545	0.278	NaN	NaN	NaN	2.031	0.3	0.2	NaN	NaN	NaN	1.843	0.055	0.205	NaN	NaN	NaN	2.106	0.831	0.68	2.104	0.644	0.695	2.093	0.514	0.619	2.111	0.4	0.607	2.141	0.237	0.63	NaN	NaN	NaN
393	1.965	2.228	0.906	0.53	NaN	NaN	NaN	2.161	0.829	0.311	2.058	0.687	0.25	2.022	0.545	0.278	NaN	NaN	NaN	2.029	0.3	0.199	NaN	NaN	NaN	1.84	0.056	0.205	NaN	NaN	NaN	2.106	0.831	0.68	2.104	0.644	0.695	2.093	0.514	0.619	2.111	0.4	0.607	2.141	0.237	0.63	NaN	NaN	NaN
394	1.97	2.228	0.906	0.53	NaN	NaN	NaN	2.16	0.829	0.311	2.057	0.687	0.25	2.02	0.545	0.277	NaN	NaN	NaN	2.027	0.301	0.199	NaN	NaN	NaN	1.838	0.056	0.205	NaN	NaN	NaN	2.105	0.83	0.68	2.104	0.644	0.695	2.093	0.514	0.619	2.11	0.4	0.607	2.141	0.237	0.63	NaN	NaN	NaN
395	1.975	2.228	0.906	0.53	NaN	NaN	NaN	2.16	0.83	0.311	2.056	0.687	0.25	2.018	0.545	0.277	NaN	NaN	NaN	2.026	0.301	0.199	NaN	NaN	NaN	1.836	0.057	0.204	NaN	NaN	NaN	2.104	0.83	0.68	2.103	0.644	0.695	2.093	0.514	0.619	2.11	0.4	0.607	2.141	0.237	0.63	NaN	NaN	NaN
396	1.98	2.227	0.905	0.53	NaN	NaN	NaN	2.159	0.83	0.311	2.055	0.687	0.25	2.015	0.545	0.277	NaN	NaN	NaN	2.024	0.301	0.198	NaN	NaN	NaN	1.834	0.058	0.204	NaN	NaN	NaN	2.104	0.83	0.68	2.103	0.644	0.695	2.092	0.514	0.619	2.11	0.4	0.607	2.141	0.237	0.63	NaN	NaN	NaN
397	1.985	2.227	0.905	0.53	NaN	NaN	NaN	2.159	0.83	0.311	2.054	0.687	0.25	2.014	0.545	0.277	NaN	NaN	NaN	2.022	0.301	0.198	NaN	NaN	NaN	1.833	0.059	0.204	NaN	NaN	NaN	2.104	0.83	0.68	2.102	0.644	0.695	2.092	0.514	0.619	2.11	0.4	0.607	2.141	0.237	0.63	NaN	NaN	NaN
398	1.99	2.227	0.905	0.53	NaN	NaN	NaN	2.158	0.83	0.311	2.052	0.687	0.249	2.014	0.545	0.277	NaN	NaN	NaN	2.021	0.3	0.197	NaN	NaN	NaN	1.831	0.06	0.203	NaN	NaN	NaN	2.104	0.83	0.68	2.101	0.644	0.695	2.092	0.514	0.619	2.109	0.4	0.607	2.141	0.237	0.63	NaN	NaN	NaN
399	1.995	2.227	0.905	0.53	NaN	NaN	NaN	2.158	0.83	0.311	2.051	0.687	0.249	2.012	0.546	0.277	NaN	NaN	NaN	2.019	0.3	0.197	NaN	NaN	NaN	1.829	0.06	0.203	NaN	NaN	NaN	2.103	0.83	0.68	2.101	0.644	0.695	2.091	0.514	0.619	2.109	0.4	0.607	2.141	0.236	0.63	NaN	NaN	NaN
400	2	2.226	0.904	0.529	NaN	NaN	NaN	2.157	0.829	0.311	2.05	0.687	0.249	2.011	0.546	0.277	NaN	NaN	NaN	2.018	0.3	0.197	NaN	NaN	NaN	1.826	0.058	0.204	NaN	NaN	NaN	2.103	0.83	0.68	2.1	0.644	0.695	2.09	0.514	0.619	2.109	0.4	0.607	2.141	0.236	0.63	NaN	NaN	NaN
401	2.005	2.226	0.904	0.529	NaN	NaN	NaN	2.156	0.829	0.311	2.049	0.687	0.249	2.01	0.546	0.277	NaN	NaN	NaN	2.016	0.301	0.197	NaN	NaN	NaN	1.824	0.058	0.204	NaN	NaN	NaN	2.102	0.83	0.68	2.099	0.643	0.695	2.09	0.514	0.619	2.109	0.4	0.607	2.141	0.236	0.63	NaN	NaN	NaN
402	2.01	2.225	0.904	0.529	NaN	NaN	NaN	2.155	0.829	0.311	2.048	0.688	0.249	2.01	0.546	0.277	NaN	NaN	NaN	2.015	0.301	0.197	NaN	NaN	NaN	1.822	0.058	0.204	NaN	NaN	NaN	2.102	0.83	0.68	2.099	0.643	0.695	2.089	0.514	0.619	2.109	0.4	0.607	2.141	0.236	0.63	NaN	NaN	NaN
403	2.015	2.225	0.904	0.529	NaN	NaN	NaN	2.154	0.829	0.311	2.048	0.688	0.249	2.011	0.545	0.277	NaN	NaN	NaN	2.014	0.301	0.197	NaN	NaN	NaN	1.821	0.059	0.204	NaN	NaN	NaN	2.101	0.829	0.68	2.098	0.643	0.696	2.089	0.514	0.619	2.109	0.4	0.607	2.141	0.236	0.63	NaN	NaN	NaN
404	2.02	2.225	0.903	0.529	NaN	NaN	NaN	2.153	0.828	0.311	2.047	0.688	0.249	2.01	0.545	0.277	NaN	NaN	NaN	2.013	0.301	0.196	NaN	NaN	NaN	1.82	0.059	0.204	NaN	NaN	NaN	2.1	0.829	0.68	2.097	0.642	0.696	2.089	0.514	0.619	2.108	0.4	0.607	2.141	0.236	0.63	NaN	NaN	NaN
405	2.025	2.224	0.903	0.529	NaN	NaN	NaN	2.152	0.827	0.311	2.046	0.688	0.249	2.008	0.545	0.277	NaN	NaN	NaN	2.012	0.301	0.196	NaN	NaN	NaN	1.818	0.06	0.204	NaN	NaN	NaN	2.1	0.829	0.68	2.096	0.642	0.695	2.089	0.514	0.619	2.108	0.401	0.607	2.14	0.236	0.63	NaN	NaN	NaN
406	2.03	2.223	0.903	0.529	NaN	NaN	NaN	2.151	0.826	0.311	2.045	0.688	0.249	2.008	0.545	0.277	NaN	NaN	NaN	2.011	0.3	0.196	NaN	NaN	NaN	1.818	0.06	0.204	NaN	NaN	NaN	2.099	0.829	0.68	2.096	0.642	0.695	2.088	0.514	0.619	2.109	0.401	0.608	2.14	0.236	0.63	NaN	NaN	NaN
407	2.035	2.223	0.902	0.528	NaN	NaN	NaN	2.15	0.826	0.311	2.044	0.688	0.249	2.008	0.544	0.277	NaN	NaN	NaN	2.01	0.3	0.196	NaN	NaN	NaN	1.817	0.061	0.204	NaN	NaN	NaN	2.099	0.829	0.68	2.095	0.642	0.695	2.088	0.514	0.619	2.109	0.402	0.608	2.14	0.236	0.63	NaN	NaN	NaN
408	2.04	2.222	0.902	0.528	NaN	NaN	NaN	2.149	0.826	0.31	2.043	0.687	0.25	2.007	0.544	0.277	NaN	NaN	NaN	2.009	0.3	0.197	NaN	NaN	NaN	1.815	0.061	0.204	NaN	NaN	NaN	2.099	0.829	0.68	2.095	0.642	0.695	2.087	0.514	0.619	2.108	0.402	0.608	2.14	0.236	0.63	NaN	NaN	NaN
409	2.045	2.222	0.901	0.528	NaN	NaN	NaN	2.149	0.826	0.31	2.042	0.687	0.25	2.006	0.544	0.277	NaN	NaN	NaN	2.008	0.299	0.197	NaN	NaN	NaN	1.814	0.061	0.204	NaN	NaN	NaN	2.098	0.829	0.68	2.094	0.642	0.695	2.087	0.514	0.619	2.108	0.402	0.608	2.14	0.236	0.63	NaN	NaN	NaN
410	2.05	2.221	0.901	0.528	NaN	NaN	NaN	2.148	0.826	0.31	2.041	0.687	0.25	2.004	0.544	0.278	NaN	NaN	NaN	2.007	0.299	0.197	NaN	NaN	NaN	1.813	0.061	0.204	NaN	NaN	NaN	2.097	0.829	0.68	2.094	0.642	0.695	2.086	0.514	0.619	2.108	0.402	0.608	2.139	0.236	0.63	NaN	NaN	NaN
411	2.055	2.221	0.901	0.527	NaN	NaN	NaN	2.148	0.826	0.31	2.04	0.686	0.25	2.004	0.543	0.278	NaN	NaN	NaN	2.006	0.299	0.198	NaN	NaN	NaN	1.811	0.06	0.205	NaN	NaN	NaN	2.097	0.829	0.68	2.093	0.642	0.695	2.086	0.513	0.618	2.108	0.402	0.608	2.14	0.236	0.63	NaN	NaN	NaN
412	2.06	2.221	0.9	0.527	NaN	NaN	NaN	2.148	0.826	0.31	2.039	0.685	0.25	2.003	0.543	0.278	NaN	NaN	NaN	2.005	0.299	0.198	NaN	NaN	NaN	1.81	0.06	0.205	NaN	NaN	NaN	2.096	0.829	0.68	2.093	0.642	0.695	2.085	0.513	0.618	2.108	0.402	0.608	2.14	0.236	0.63	NaN	NaN	NaN
413	2.065	2.221	0.9	0.527	NaN	NaN	NaN	2.147	0.826	0.309	2.038	0.684	0.25	2.001	0.543	0.278	NaN	NaN	NaN	2.005	0.298	0.198	NaN	NaN	NaN	1.81	0.06	0.205	NaN	NaN	NaN	2.096	0.829	0.68	2.092	0.643	0.695	2.085	0.513	0.618	2.107	0.402	0.608	2.14	0.235	0.63	NaN	NaN	NaN
414	2.07	2.22	0.9	0.527	NaN	NaN	NaN	2.146	0.825	0.309	2.038	0.684	0.25	2	0.543	0.278	NaN	NaN	NaN	2.004	0.298	0.198	NaN	NaN	NaN	1.809	0.06	0.205	NaN	NaN	NaN	2.096	0.829	0.68	2.092	0.643	0.695	2.085	0.513	0.618	2.107	0.402	0.608	2.14	0.235	0.63	NaN	NaN	NaN
415	2.075	2.22	0.9	0.527	NaN	NaN	NaN	2.145	0.825	0.309	2.037	0.684	0.249	2	0.542	0.278	NaN	NaN	NaN	2.004	0.298	0.199	NaN	NaN	NaN	1.809	0.059	0.206	NaN	NaN	NaN	2.095	0.829	0.68	2.092	0.643	0.695	2.084	0.513	0.618	2.107	0.402	0.608	2.14	0.235	0.63	NaN	NaN	NaN
416	2.08	2.219	0.899	0.527	NaN	NaN	NaN	2.144	0.824	0.309	2.037	0.684	0.249	2	0.542	0.278	NaN	NaN	NaN	2.003	0.298	0.199	NaN	NaN	NaN	1.808	0.059	0.207	NaN	NaN	NaN	2.094	0.828	0.68	2.092	0.643	0.695	2.084	0.513	0.618	2.107	0.402	0.608	2.14	0.235	0.63	NaN	NaN	NaN
417	2.085	2.218	0.899	0.527	NaN	NaN	NaN	2.144	0.824	0.309	2.037	0.684	0.249	2	0.542	0.278	NaN	NaN	NaN	2.003	0.297	0.199	NaN	NaN	NaN	1.807	0.058	0.208	NaN	NaN	NaN	2.094	0.828	0.679	2.091	0.644	0.695	2.083	0.513	0.618	2.107	0.402	0.608	2.14	0.236	0.63	NaN	NaN	NaN
418	2.09	2.218	0.899	0.526	NaN	NaN	NaN	2.143	0.824	0.309	2.036	0.684	0.249	2	0.541	0.278	NaN	NaN	NaN	2.002	0.296	0.2	NaN	NaN	NaN	1.806	0.058	0.209	NaN	NaN	NaN	2.093	0.828	0.679	2.091	0.644	0.695	2.083	0.512	0.618	2.106	0.402	0.608	2.14	0.236	0.63	NaN	NaN	NaN
419	2.095	2.217	0.898	0.526	NaN	NaN	NaN	2.143	0.824	0.309	2.036	0.683	0.249	1.999	0.541	0.279	NaN	NaN	NaN	2.002	0.296	0.2	NaN	NaN	NaN	1.806	0.058	0.209	NaN	NaN	NaN	2.093	0.828	0.679	2.091	0.644	0.695	2.083	0.512	0.618	2.106	0.403	0.608	2.14	0.236	0.63	NaN	NaN	NaN
420	2.1	2.217	0.898	0.526	NaN	NaN	NaN	2.142	0.824	0.309	2.035	0.683	0.249	1.999	0.541	0.279	NaN	NaN	NaN	2.001	0.296	0.201	NaN	NaN	NaN	1.806	0.058	0.209	NaN	NaN	NaN	2.093	0.828	0.679	2.09	0.644	0.695	2.083	0.512	0.618	2.106	0.403	0.608	2.14	0.236	0.63	NaN	NaN	NaN
421	2.105	2.216	0.897	0.525	NaN	NaN	NaN	2.141	0.824	0.309	2.035	0.682	0.249	2	0.54	0.279	NaN	NaN	NaN	2.001	0.295	0.201	NaN	NaN	NaN	1.805	0.058	0.209	NaN	NaN	NaN	2.092	0.828	0.679	2.09	0.644	0.695	2.083	0.512	0.618	2.106	0.403	0.608	2.14	0.236	0.63	NaN	NaN	NaN
422	2.11	2.216	0.897	0.525	NaN	NaN	NaN	2.141	0.823	0.309	2.035	0.682	0.249	2	0.54	0.28	NaN	NaN	NaN	2.001	0.295	0.202	NaN	NaN	NaN	1.805	0.058	0.209	NaN	NaN	NaN	2.092	0.828	0.679	2.09	0.644	0.695	2.083	0.512	0.618	2.106	0.403	0.608	2.139	0.236	0.63	NaN	NaN	NaN
423	2.115	2.215	0.897	0.525	NaN	NaN	NaN	2.14	0.823	0.309	2.035	0.681	0.25	2	0.539	0.28	NaN	NaN	NaN	2.001	0.294	0.202	NaN	NaN	NaN	1.805	0.057	0.21	NaN	NaN	NaN	2.091	0.828	0.679	2.09	0.644	0.695	2.082	0.512	0.618	2.106	0.403	0.608	2.139	0.236	0.63	NaN	NaN	NaN
424	2.12	2.215	0.897	0.525	NaN	NaN	NaN	2.14	0.823	0.309	2.034	0.681	0.25	1.999	0.539	0.28	NaN	NaN	NaN	2.001	0.294	0.202	NaN	NaN	NaN	1.804	0.055	0.211	NaN	NaN	NaN	2.091	0.828	0.679	2.09	0.644	0.695	2.082	0.512	0.618	2.106	0.403	0.608	2.139	0.236	0.63	NaN	NaN	NaN
425	2.125	2.215	0.897	0.525	NaN	NaN	NaN	2.139	0.823	0.309	2.034	0.68	0.25	1.999	0.539	0.28	NaN	NaN	NaN	2	0.293	0.203	NaN	NaN	NaN	1.803	0.054	0.213	NaN	NaN	NaN	2.091	0.828	0.678	2.09	0.644	0.695	2.082	0.512	0.618	2.106	0.403	0.608	2.139	0.237	0.63	NaN	NaN	NaN
426	2.13	2.214	0.897	0.525	NaN	NaN	NaN	2.138	0.822	0.309	2.034	0.68	0.25	1.997	0.539	0.28	NaN	NaN	NaN	2	0.293	0.204	NaN	NaN	NaN	1.803	0.053	0.214	NaN	NaN	NaN	2.09	0.828	0.678	2.089	0.644	0.695	2.082	0.512	0.618	2.106	0.403	0.608	2.139	0.237	0.63	NaN	NaN	NaN
427	2.135	2.214	0.897	0.524	NaN	NaN	NaN	2.138	0.822	0.309	2.033	0.68	0.251	1.996	0.538	0.281	NaN	NaN	NaN	2	0.292	0.204	NaN	NaN	NaN	1.803	0.053	0.214	NaN	NaN	NaN	2.09	0.828	0.678	2.089	0.644	0.695	2.082	0.513	0.618	2.106	0.403	0.608	2.139	0.237	0.63	NaN	NaN	NaN
428	2.14	2.213	0.897	0.524	NaN	NaN	NaN	2.137	0.822	0.309	2.033	0.679	0.251	1.997	0.538	0.281	NaN	NaN	NaN	1.999	0.291	0.205	NaN	NaN	NaN	1.804	0.053	0.215	NaN	NaN	NaN	2.09	0.828	0.678	2.089	0.644	0.695	2.082	0.513	0.618	2.106	0.403	0.608	2.139	0.238	0.63	NaN	NaN	NaN
429	2.145	2.213	0.897	0.524	NaN	NaN	NaN	2.137	0.822	0.309	2.033	0.679	0.251	1.999	0.537	0.281	NaN	NaN	NaN	1.999	0.291	0.205	NaN	NaN	NaN	1.803	0.052	0.215	NaN	NaN	NaN	2.089	0.828	0.678	2.089	0.644	0.694	2.081	0.513	0.618	2.106	0.403	0.608	2.139	0.238	0.63	NaN	NaN	NaN
430	2.15	2.212	0.896	0.524	NaN	NaN	NaN	2.136	0.822	0.308	2.033	0.679	0.251	1.999	0.536	0.282	NaN	NaN	NaN	1.999	0.291	0.206	NaN	NaN	NaN	1.795	0.037	0.226	NaN	NaN	NaN	2.089	0.828	0.678	2.089	0.644	0.694	2.081	0.513	0.618	2.106	0.403	0.608	2.139	0.238	0.63	NaN	NaN	NaN
431	2.155	2.211	0.896	0.523	NaN	NaN	NaN	2.136	0.822	0.308	2.033	0.679	0.25	1.999	0.536	0.282	NaN	NaN	NaN	2	0.29	0.206	NaN	NaN	NaN	1.777	0.004	0.25	NaN	NaN	NaN	2.089	0.828	0.678	2.088	0.644	0.694	2.081	0.513	0.618	NaN	NaN	NaN	2.139	0.239	0.63	NaN	NaN	NaN
432	2.16	2.211	0.896	0.523	NaN	NaN	NaN	2.135	0.822	0.308	2.033	0.678	0.25	1.998	0.536	0.282	NaN	NaN	NaN	2	0.289	0.207	NaN	NaN	NaN	1.773	-0.004	0.256	NaN	NaN	NaN	2.088	0.828	0.678	2.088	0.644	0.694	2.081	0.513	0.618	NaN	NaN	NaN	2.138	0.239	0.63	NaN	NaN	NaN
433	2.165	2.21	0.896	0.523	NaN	NaN	NaN	2.135	0.822	0.308	2.032	0.678	0.25	1.996	0.536	0.283	NaN	NaN	NaN	2	0.288	0.208	NaN	NaN	NaN	1.78	0.008	0.248	NaN	NaN	NaN	2.088	0.828	0.677	2.088	0.644	0.694	2.081	0.513	0.618	NaN	NaN	NaN	2.139	0.239	0.63	NaN	NaN	NaN
434	2.17	2.21	0.896	0.522	NaN	NaN	NaN	2.134	0.822	0.308	2.032	0.678	0.25	1.995	0.536	0.283	NaN	NaN	NaN	2	0.288	0.209	NaN	NaN	NaN	1.798	0.038	0.227	NaN	NaN	NaN	2.087	0.828	0.677	2.088	0.644	0.694	2.081	0.513	0.618	2.106	0.403	0.607	2.139	0.239	0.63	NaN	NaN	NaN
435	2.175	2.21	0.896	0.522	NaN	NaN	NaN	2.134	0.822	0.307	2.032	0.678	0.25	1.994	0.535	0.283	NaN	NaN	NaN	2	0.288	0.21	NaN	NaN	NaN	1.802	0.045	0.222	NaN	NaN	NaN	2.087	0.828	0.677	2.088	0.644	0.694	2.081	0.513	0.618	2.105	0.403	0.607	2.139	0.239	0.63	NaN	NaN	NaN
436	2.18	2.209	0.896	0.522	NaN	NaN	NaN	2.133	0.822	0.307	2.031	0.677	0.25	1.994	0.535	0.283	NaN	NaN	NaN	2	0.287	0.21	NaN	NaN	NaN	1.802	0.046	0.223	NaN	NaN	NaN	2.087	0.828	0.677	2.088	0.644	0.694	2.081	0.514	0.618	2.105	0.403	0.607	2.139	0.239	0.63	NaN	NaN	NaN
437	2.185	2.209	0.896	0.522	NaN	NaN	NaN	2.133	0.822	0.307	2.031	0.676	0.251	1.994	0.534	0.284	NaN	NaN	NaN	2	0.286	0.211	NaN	NaN	NaN	1.802	0.046	0.224	NaN	NaN	NaN	2.087	0.828	0.677	2.087	0.644	0.693	2.081	0.514	0.618	2.105	0.403	0.607	2.139	0.239	0.63	NaN	NaN	NaN
438	2.19	2.209	0.896	0.521	NaN	NaN	NaN	2.132	0.821	0.307	2.03	0.675	0.251	1.995	0.534	0.284	NaN	NaN	NaN	2	0.286	0.212	NaN	NaN	NaN	1.803	0.046	0.225	NaN	NaN	NaN	2.086	0.828	0.676	2.087	0.644	0.693	2.08	0.514	0.618	2.105	0.403	0.607	2.139	0.239	0.63	NaN	NaN	NaN
439	2.195	2.209	0.896	0.521	NaN	NaN	NaN	2.131	0.821	0.306	2.029	0.674	0.251	1.995	0.533	0.284	NaN	NaN	NaN	2	0.285	0.212	NaN	NaN	NaN	1.804	0.046	0.226	NaN	NaN	NaN	2.086	0.828	0.676	2.087	0.644	0.693	2.08	0.514	0.618	2.105	0.403	0.607	2.139	0.239	0.63	NaN	NaN	NaN
440	2.2	2.208	0.895	0.52	NaN	NaN	NaN	2.131	0.821	0.306	2.028	0.673	0.251	1.995	0.533	0.285	NaN	NaN	NaN	2	0.285	0.213	NaN	NaN	NaN	1.804	0.046	0.226	NaN	NaN	NaN	2.086	0.828	0.676	2.087	0.644	0.693	2.08	0.514	0.618	2.105	0.403	0.607	2.139	0.239	0.629	NaN	NaN	NaN
441	2.205	2.208	0.895	0.52	NaN	NaN	NaN	2.13	0.82	0.306	2.028	0.673	0.251	1.995	0.533	0.285	NaN	NaN	NaN	2	0.284	0.214	NaN	NaN	NaN	1.804	0.046	0.227	NaN	NaN	NaN	2.086	0.828	0.676	2.087	0.644	0.693	2.08	0.514	0.618	2.105	0.403	0.607	2.139	0.239	0.629	NaN	NaN	NaN
442	2.21	2.207	0.895	0.52	NaN	NaN	NaN	2.129	0.82	0.306	2.029	0.673	0.251	1.994	0.532	0.285	NaN	NaN	NaN	2	0.283	0.215	NaN	NaN	NaN	1.803	0.045	0.228	NaN	NaN	NaN	2.085	0.828	0.676	2.086	0.644	0.693	2.08	0.514	0.618	2.104	0.403	0.607	2.139	0.239	0.629	NaN	NaN	NaN
443	2.215	2.207	0.895	0.519	NaN	NaN	NaN	2.128	0.82	0.306	2.03	0.672	0.25	1.994	0.532	0.286	NaN	NaN	NaN	2	0.282	0.215	NaN	NaN	NaN	1.804	0.044	0.23	NaN	NaN	NaN	2.085	0.828	0.675	2.086	0.644	0.693	2.08	0.514	0.618	2.102	0.402	0.606	2.139	0.239	0.629	NaN	NaN	NaN
444	2.22	2.206	0.895	0.519	NaN	NaN	NaN	2.127	0.82	0.306	2.03	0.671	0.25	1.994	0.531	0.286	NaN	NaN	NaN	2.001	0.282	0.216	NaN	NaN	NaN	1.804	0.044	0.231	NaN	NaN	NaN	2.085	0.828	0.675	2.086	0.644	0.692	2.079	0.514	0.618	2.102	0.401	0.605	2.138	0.239	0.629	NaN	NaN	NaN
445	2.225	2.206	0.895	0.519	NaN	NaN	NaN	2.127	0.82	0.306	2.03	0.671	0.25	1.994	0.53	0.287	NaN	NaN	NaN	2.001	0.281	0.216	NaN	NaN	NaN	1.804	0.044	0.231	NaN	NaN	NaN	2.085	0.828	0.675	2.086	0.644	0.692	2.075	0.514	0.619	2.102	0.401	0.605	2.138	0.239	0.629	NaN	NaN	NaN
446	2.23	2.205	0.895	0.518	NaN	NaN	NaN	2.126	0.819	0.306	2.03	0.671	0.251	1.994	0.53	0.287	NaN	NaN	NaN	2.001	0.281	0.217	NaN	NaN	NaN	1.804	0.043	0.232	NaN	NaN	NaN	2.084	0.828	0.675	2.085	0.644	0.692	2.074	0.515	0.619	2.101	0.401	0.605	2.138	0.239	0.629	NaN	NaN	NaN
447	2.235	2.205	0.894	0.518	NaN	NaN	NaN	2.126	0.819	0.306	2.029	0.67	0.251	1.994	0.529	0.288	NaN	NaN	NaN	2.001	0.28	0.218	NaN	NaN	NaN	1.804	0.041	0.233	NaN	NaN	NaN	2.084	0.828	0.675	2.085	0.644	0.692	2.074	0.515	0.619	2.101	0.401	0.605	2.138	0.239	0.629	NaN	NaN	NaN
448	2.24	2.204	0.894	0.517	NaN	NaN	NaN	2.125	0.819	0.305	2.029	0.67	0.251	1.994	0.529	0.288	NaN	NaN	NaN	2.001	0.279	0.219	NaN	NaN	NaN	1.804	0.039	0.235	NaN	NaN	NaN	2.084	0.828	0.674	2.085	0.644	0.692	2.074	0.515	0.62	2.101	0.402	0.605	2.138	0.239	0.629	NaN	NaN	NaN
449	2.245	2.204	0.894	0.517	NaN	NaN	NaN	2.125	0.82	0.305	2.027	0.67	0.252	1.994	0.528	0.288	NaN	NaN	NaN	2.001	0.279	0.219	NaN	NaN	NaN	1.804	0.039	0.237	NaN	NaN	NaN	2.083	0.828	0.674	2.085	0.644	0.692	2.074	0.515	0.619	2.101	0.402	0.605	2.138	0.239	0.629	NaN	NaN	NaN
450	2.25	2.203	0.894	0.517	NaN	NaN	NaN	2.124	0.82	0.305	2.025	0.67	0.253	1.994	0.528	0.288	NaN	NaN	NaN	2.001	0.278	0.22	NaN	NaN	NaN	1.804	0.039	0.237	NaN	NaN	NaN	2.083	0.828	0.674	2.084	0.644	0.691	2.074	0.515	0.619	2.101	0.402	0.605	2.138	0.239	0.629	NaN	NaN	NaN
451	2.255	2.202	0.894	0.516	NaN	NaN	NaN	2.123	0.819	0.305	2.025	0.67	0.253	1.994	0.528	0.288	NaN	NaN	NaN	2.001	0.277	0.221	NaN	NaN	NaN	1.804	0.039	0.238	NaN	NaN	NaN	2.083	0.827	0.674	2.084	0.644	0.691	2.074	0.515	0.619	2.101	0.402	0.605	2.138	0.239	0.629	NaN	NaN	NaN
452	2.26	2.202	0.894	0.516	NaN	NaN	NaN	2.122	0.819	0.305	2.024	0.67	0.253	1.994	0.527	0.289	NaN	NaN	NaN	2.002	0.277	0.222	NaN	NaN	NaN	1.804	0.038	0.24	NaN	NaN	NaN	2.083	0.828	0.673	2.084	0.644	0.691	2.074	0.515	0.619	2.101	0.402	0.605	2.138	0.239	0.629	NaN	NaN	NaN
453	2.265	2.201	0.893	0.515	NaN	NaN	NaN	2.122	0.819	0.304	2.024	0.669	0.254	1.994	0.526	0.29	NaN	NaN	NaN	2.002	0.276	0.223	NaN	NaN	NaN	1.804	0.038	0.242	NaN	NaN	NaN	2.083	0.828	0.673	2.084	0.644	0.691	2.074	0.515	0.618	2.101	0.402	0.605	2.138	0.239	0.629	NaN	NaN	NaN
454	2.27	2.201	0.893	0.515	NaN	NaN	NaN	2.121	0.818	0.304	2.024	0.669	0.254	1.994	0.526	0.29	NaN	NaN	NaN	2.002	0.275	0.223	NaN	NaN	NaN	1.804	0.037	0.244	NaN	NaN	NaN	2.082	0.828	0.673	2.083	0.644	0.691	2.074	0.515	0.618	2.101	0.402	0.605	2.139	0.239	0.629	NaN	NaN	NaN
455	2.275	2.201	0.893	0.515	NaN	NaN	NaN	2.12	0.818	0.304	2.024	0.669	0.254	1.995	0.525	0.291	NaN	NaN	NaN	2.002	0.275	0.224	NaN	NaN	NaN	1.804	0.037	0.245	NaN	NaN	NaN	2.081	0.826	0.672	2.083	0.644	0.691	2.074	0.515	0.618	2.1	0.401	0.604	2.14	0.239	0.629	NaN	NaN	NaN
456	2.28	2.2	0.893	0.514	NaN	NaN	NaN	2.119	0.817	0.303	2.023	0.668	0.253	1.995	0.525	0.291	NaN	NaN	NaN	2.002	0.274	0.224	NaN	NaN	NaN	1.803	0.036	0.246	NaN	NaN	NaN	2.078	0.823	0.671	2.083	0.644	0.69	2.075	0.515	0.618	2.1	0.4	0.603	2.14	0.239	0.629	NaN	NaN	NaN
457	2.285	2.2	0.893	0.514	NaN	NaN	NaN	2.118	0.817	0.303	2.023	0.668	0.254	1.995	0.524	0.291	NaN	NaN	NaN	2.002	0.274	0.225	NaN	NaN	NaN	1.802	0.035	0.247	NaN	NaN	NaN	2.077	0.822	0.67	2.083	0.644	0.69	2.076	0.516	0.617	2.1	0.4	0.602	2.14	0.24	0.629	NaN	NaN	NaN
458	2.29	2.2	0.893	0.514	NaN	NaN	NaN	2.118	0.817	0.303	2.022	0.668	0.254	1.995	0.524	0.292	NaN	NaN	NaN	2.002	0.273	0.225	NaN	NaN	NaN	1.801	0.035	0.248	NaN	NaN	NaN	2.076	0.822	0.67	2.083	0.644	0.69	2.077	0.516	0.616	2.1	0.4	0.602	2.14	0.24	0.629	NaN	NaN	NaN
459	2.295	2.199	0.893	0.513	NaN	NaN	NaN	2.117	0.817	0.303	2.022	0.667	0.254	1.994	0.524	0.292	NaN	NaN	NaN	2.001	0.273	0.226	NaN	NaN	NaN	1.801	0.035	0.249	NaN	NaN	NaN	2.076	0.822	0.67	2.082	0.644	0.69	2.077	0.516	0.616	2.1	0.4	0.602	2.14	0.24	0.629	NaN	NaN	NaN
460	2.3	2.199	0.893	0.513	NaN	NaN	NaN	2.117	0.817	0.303	2.021	0.667	0.255	1.994	0.523	0.292	NaN	NaN	NaN	2.001	0.273	0.226	NaN	NaN	NaN	1.8	0.034	0.25	NaN	NaN	NaN	2.076	0.822	0.67	2.082	0.644	0.69	2.076	0.516	0.616	2.1	0.4	0.602	2.14	0.24	0.629	NaN	NaN	NaN
461	2.305	2.198	0.893	0.512	NaN	NaN	NaN	2.116	0.817	0.302	2.021	0.666	0.255	1.994	0.523	0.293	NaN	NaN	NaN	2	0.273	0.226	NaN	NaN	NaN	1.8	0.033	0.252	NaN	NaN	NaN	2.076	0.822	0.67	2.082	0.644	0.69	2.076	0.516	0.616	2.1	0.4	0.602	2.14	0.24	0.629	NaN	NaN	NaN
462	2.31	2.198	0.893	0.512	NaN	NaN	NaN	2.115	0.818	0.302	2.021	0.666	0.255	1.994	0.523	0.293	NaN	NaN	NaN	1.999	0.273	0.226	NaN	NaN	NaN	1.799	0.033	0.254	NaN	NaN	NaN	2.075	0.823	0.669	2.082	0.644	0.69	2.076	0.516	0.616	2.1	0.4	0.602	2.141	0.24	0.628	NaN	NaN	NaN
463	2.315	2.198	0.893	0.512	NaN	NaN	NaN	2.115	0.818	0.302	2.02	0.666	0.255	1.994	0.523	0.293	NaN	NaN	NaN	1.999	0.273	0.226	NaN	NaN	NaN	1.799	0.033	0.255	NaN	NaN	NaN	2.075	0.823	0.669	2.081	0.644	0.689	2.076	0.516	0.616	2.1	0.4	0.602	2.141	0.24	0.628	NaN	NaN	NaN
464	2.32	2.198	0.894	0.512	NaN	NaN	NaN	2.115	0.818	0.302	2.02	0.666	0.255	1.993	0.523	0.294	NaN	NaN	NaN	1.998	0.273	0.227	NaN	NaN	NaN	1.799	0.033	0.255	NaN	NaN	NaN	2.075	0.823	0.669	2.081	0.644	0.689	2.076	0.516	0.616	2.1	0.4	0.602	2.141	0.24	0.628	NaN	NaN	NaN
465	2.325	2.197	0.894	0.511	NaN	NaN	NaN	2.114	0.817	0.301	2.019	0.666	0.254	1.993	0.522	0.294	NaN	NaN	NaN	1.997	0.273	0.227	NaN	NaN	NaN	1.799	0.033	0.256	NaN	NaN	NaN	2.075	0.823	0.669	2.081	0.644	0.689	2.076	0.516	0.616	2.1	0.4	0.602	2.142	0.241	0.628	NaN	NaN	NaN
466	2.33	2.197	0.894	0.511	NaN	NaN	NaN	2.114	0.817	0.301	2.018	0.666	0.254	1.992	0.522	0.294	NaN	NaN	NaN	1.996	0.272	0.227	NaN	NaN	NaN	1.798	0.033	0.256	NaN	NaN	NaN	2.075	0.823	0.669	2.081	0.644	0.689	2.076	0.516	0.616	2.1	0.401	0.602	2.142	0.241	0.628	NaN	NaN	NaN
467	2.335	2.197	0.894	0.511	NaN	NaN	NaN	2.113	0.817	0.301	2.018	0.666	0.254	1.992	0.522	0.294	NaN	NaN	NaN	1.995	0.272	0.227	NaN	NaN	NaN	1.798	0.032	0.257	NaN	NaN	NaN	2.075	0.823	0.669	2.08	0.644	0.689	2.076	0.516	0.615	2.1	0.402	0.602	2.142	0.241	0.628	NaN	NaN	NaN
468	2.34	2.196	0.894	0.51	NaN	NaN	NaN	2.112	0.817	0.3	2.017	0.666	0.254	1.991	0.522	0.294	NaN	NaN	NaN	1.995	0.272	0.227	NaN	NaN	NaN	1.797	0.032	0.258	NaN	NaN	NaN	2.075	0.824	0.669	2.08	0.644	0.688	2.076	0.516	0.615	2.1	0.402	0.602	2.142	0.241	0.628	NaN	NaN	NaN
469	2.345	2.196	0.894	0.51	NaN	NaN	NaN	2.112	0.817	0.3	2.017	0.666	0.254	1.991	0.522	0.294	NaN	NaN	NaN	1.994	0.272	0.227	NaN	NaN	NaN	1.797	0.031	0.258	NaN	NaN	NaN	2.077	0.827	0.67	2.08	0.644	0.688	2.076	0.516	0.615	2.1	0.402	0.602	2.142	0.241	0.628	NaN	NaN	NaN
470	2.35	2.195	0.894	0.509	NaN	NaN	NaN	2.111	0.817	0.3	2.016	0.666	0.254	1.99	0.522	0.294	NaN	NaN	NaN	1.994	0.272	0.227	NaN	NaN	NaN	1.797	0.03	0.259	NaN	NaN	NaN	2.078	0.828	0.67	2.08	0.644	0.688	2.076	0.516	0.615	2.1	0.402	0.602	2.142	0.241	0.627	NaN	NaN	NaN
471	2.355	2.195	0.894	0.509	NaN	NaN	NaN	2.111	0.817	0.3	2.015	0.665	0.254	1.99	0.522	0.294	NaN	NaN	NaN	1.994	0.272	0.227	NaN	NaN	NaN	1.797	0.03	0.259	NaN	NaN	NaN	2.078	0.828	0.67	2.08	0.644	0.688	2.076	0.516	0.615	2.1	0.402	0.602	2.142	0.241	0.627	NaN	NaN	NaN
472	2.36	2.195	0.894	0.509	NaN	NaN	NaN	2.11	0.817	0.3	2.014	0.665	0.253	1.989	0.522	0.294	NaN	NaN	NaN	1.993	0.272	0.227	NaN	NaN	NaN	1.797	0.03	0.259	NaN	NaN	NaN	2.078	0.828	0.67	2.08	0.644	0.688	2.076	0.516	0.615	2.1	0.402	0.602	2.142	0.241	0.627	NaN	NaN	NaN
473	2.365	2.194	0.894	0.509	NaN	NaN	NaN	2.11	0.818	0.299	2.013	0.665	0.253	1.988	0.522	0.294	NaN	NaN	NaN	1.993	0.272	0.227	NaN	NaN	NaN	1.797	0.03	0.259	NaN	NaN	NaN	2.078	0.828	0.67	2.08	0.644	0.688	2.076	0.516	0.615	2.1	0.402	0.602	2.142	0.241	0.627	NaN	NaN	NaN
474	2.37	2.194	0.894	0.508	NaN	NaN	NaN	2.109	0.818	0.299	2.013	0.665	0.253	1.988	0.522	0.293	NaN	NaN	NaN	1.992	0.272	0.226	NaN	NaN	NaN	1.797	0.03	0.259	NaN	NaN	NaN	2.078	0.828	0.67	2.08	0.644	0.688	2.075	0.516	0.615	2.1	0.402	0.602	2.142	0.242	0.627	NaN	NaN	NaN
475	2.375	2.193	0.894	0.508	NaN	NaN	NaN	2.109	0.818	0.299	2.012	0.665	0.253	1.987	0.522	0.293	NaN	NaN	NaN	1.991	0.272	0.226	NaN	NaN	NaN	1.797	0.03	0.259	NaN	NaN	NaN	2.077	0.828	0.669	2.08	0.644	0.687	2.075	0.516	0.614	2.1	0.402	0.602	2.142	0.244	0.627	NaN	NaN	NaN
476	2.38	2.193	0.894	0.507	NaN	NaN	NaN	2.109	0.818	0.299	2.011	0.665	0.253	1.987	0.522	0.293	NaN	NaN	NaN	1.991	0.272	0.226	NaN	NaN	NaN	1.797	0.03	0.259	NaN	NaN	NaN	2.077	0.828	0.669	2.08	0.644	0.687	2.075	0.515	0.614	2.1	0.402	0.602	2.142	0.244	0.626	NaN	NaN	NaN
477	2.385	2.193	0.894	0.507	NaN	NaN	NaN	2.108	0.818	0.299	2.01	0.666	0.253	1.986	0.522	0.293	NaN	NaN	NaN	1.991	0.272	0.226	NaN	NaN	NaN	1.797	0.03	0.259	NaN	NaN	NaN	2.077	0.828	0.669	2.08	0.644	0.687	2.075	0.516	0.614	2.1	0.402	0.602	2.142	0.245	0.626	NaN	NaN	NaN
478	2.39	2.192	0.894	0.507	NaN	NaN	NaN	2.108	0.818	0.299	2.01	0.666	0.253	1.986	0.522	0.292	NaN	NaN	NaN	1.991	0.272	0.225	NaN	NaN	NaN	1.797	0.029	0.258	NaN	NaN	NaN	2.077	0.828	0.668	2.079	0.644	0.687	2.075	0.515	0.614	2.1	0.402	0.602	2.142	0.245	0.626	NaN	NaN	NaN
479	2.395	2.192	0.894	0.506	NaN	NaN	NaN	2.107	0.818	0.298	2.009	0.666	0.252	1.985	0.522	0.292	NaN	NaN	NaN	1.99	0.272	0.225	NaN	NaN	NaN	1.797	0.029	0.258	NaN	NaN	NaN	2.077	0.828	0.668	2.079	0.644	0.687	2.075	0.516	0.614	2.1	0.402	0.602	2.143	0.245	0.626	NaN	NaN	NaN
480	2.4	2.192	0.894	0.506	NaN	NaN	NaN	2.106	0.818	0.298	2.008	0.667	0.252	1.985	0.522	0.292	NaN	NaN	NaN	1.99	0.272	0.225	NaN	NaN	NaN	1.797	0.028	0.258	NaN	NaN	NaN	2.077	0.828	0.668	2.079	0.644	0.687	2.075	0.516	0.614	2.1	0.402	0.602	2.143	0.245	0.626	NaN	NaN	NaN
481	2.405	2.191	0.895	0.506	NaN	NaN	NaN	2.106	0.818	0.298	2.008	0.666	0.251	1.984	0.522	0.291	NaN	NaN	NaN	1.99	0.272	0.225	NaN	NaN	NaN	1.797	0.028	0.257	NaN	NaN	NaN	2.077	0.828	0.668	2.079	0.644	0.687	2.076	0.517	0.614	2.1	0.402	0.602	2.143	0.244	0.626	NaN	NaN	NaN
482	2.41	2.191	0.895	0.505	NaN	NaN	NaN	2.105	0.818	0.297	2.007	0.666	0.251	1.984	0.522	0.291	NaN	NaN	NaN	1.99	0.272	0.225	NaN	NaN	NaN	1.797	0.028	0.257	NaN	NaN	NaN	2.077	0.828	0.668	2.079	0.644	0.687	2.077	0.519	0.614	2.1	0.403	0.602	2.143	0.243	0.627	NaN	NaN	NaN
483	2.415	2.19	0.894	0.505	NaN	NaN	NaN	2.103	0.818	0.297	2.006	0.666	0.251	1.983	0.522	0.291	NaN	NaN	NaN	1.99	0.272	0.225	NaN	NaN	NaN	1.797	0.027	0.257	NaN	NaN	NaN	2.076	0.827	0.667	2.079	0.644	0.687	2.077	0.519	0.613	2.101	0.403	0.602	2.143	0.242	0.627	NaN	NaN	NaN
484	2.42	2.19	0.895	0.504	NaN	NaN	NaN	2.099	0.819	0.296	2.005	0.666	0.25	1.983	0.522	0.291	NaN	NaN	NaN	1.99	0.272	0.224	NaN	NaN	NaN	1.797	0.027	0.256	NaN	NaN	NaN	2.072	0.823	0.666	2.08	0.645	0.687	2.075	0.516	0.613	2.102	0.401	0.602	2.143	0.243	0.626	NaN	NaN	NaN
485	2.425	2.19	0.895	0.504	NaN	NaN	NaN	2.102	0.818	0.296	2.005	0.666	0.25	1.982	0.522	0.29	NaN	NaN	NaN	1.99	0.272	0.224	NaN	NaN	NaN	1.797	0.027	0.256	NaN	NaN	NaN	2.071	0.822	0.665	2.08	0.645	0.686	2.075	0.515	0.613	2.103	0.401	0.603	2.143	0.244	0.626	NaN	NaN	NaN
486	2.43	2.189	0.895	0.504	NaN	NaN	NaN	2.102	0.818	0.296	2.005	0.666	0.25	1.982	0.522	0.29	NaN	NaN	NaN	1.989	0.272	0.224	NaN	NaN	NaN	1.797	0.027	0.255	NaN	NaN	NaN	2.072	0.823	0.665	2.08	0.645	0.686	2.075	0.515	0.613	2.103	0.401	0.603	2.143	0.244	0.626	NaN	NaN	NaN
487	2.435	2.189	0.895	0.504	NaN	NaN	NaN	2.1	0.818	0.296	2.004	0.667	0.25	1.981	0.522	0.289	NaN	NaN	NaN	1.989	0.272	0.224	NaN	NaN	NaN	1.797	0.027	0.255	NaN	NaN	NaN	2.075	0.827	0.667	2.08	0.646	0.686	2.075	0.516	0.613	2.103	0.401	0.603	2.143	0.244	0.625	NaN	NaN	NaN
488	2.44	2.189	0.895	0.503	NaN	NaN	NaN	2.096	0.819	0.294	2.004	0.667	0.249	1.981	0.522	0.289	NaN	NaN	NaN	1.989	0.272	0.224	1.953	0.093	0.282	1.797	0.027	0.254	NaN	NaN	NaN	2.076	0.828	0.667	2.08	0.646	0.685	2.075	0.516	0.613	2.103	0.401	0.603	2.144	0.244	0.626	NaN	NaN	NaN
489	2.445	2.188	0.895	0.503	NaN	NaN	NaN	2.095	0.819	0.294	2.004	0.667	0.249	1.981	0.522	0.289	NaN	NaN	NaN	1.989	0.272	0.223	1.953	0.093	0.282	1.797	0.027	0.253	NaN	NaN	NaN	2.076	0.828	0.666	2.08	0.646	0.685	2.075	0.516	0.612	2.103	0.401	0.603	2.145	0.243	0.626	NaN	NaN	NaN
490	2.45	2.188	0.895	0.502	NaN	NaN	NaN	2.094	0.819	0.294	2.004	0.667	0.249	1.981	0.522	0.289	NaN	NaN	NaN	1.989	0.272	0.223	1.953	0.093	0.281	1.798	0.026	0.253	NaN	NaN	NaN	2.076	0.828	0.666	2.08	0.646	0.685	2.075	0.516	0.612	2.103	0.401	0.603	2.145	0.242	0.626	NaN	NaN	NaN
491	2.455	2.187	0.895	0.502	NaN	NaN	NaN	2.094	0.819	0.294	2.004	0.667	0.249	1.981	0.522	0.288	NaN	NaN	NaN	1.989	0.272	0.223	1.954	0.094	0.28	1.798	0.026	0.253	NaN	NaN	NaN	2.076	0.828	0.666	2.08	0.646	0.685	2.075	0.516	0.612	2.103	0.401	0.603	2.146	0.242	0.626	NaN	NaN	NaN
492	2.46	2.187	0.895	0.501	NaN	NaN	NaN	2.093	0.819	0.294	2.004	0.667	0.248	1.98	0.522	0.288	NaN	NaN	NaN	1.989	0.271	0.223	1.954	0.094	0.28	1.798	0.026	0.253	NaN	NaN	NaN	2.075	0.828	0.665	2.08	0.647	0.685	2.075	0.516	0.612	2.103	0.401	0.603	2.146	0.242	0.626	NaN	NaN	NaN
493	2.465	2.187	0.896	0.501	NaN	NaN	NaN	2.093	0.819	0.293	2.004	0.666	0.248	1.98	0.522	0.288	NaN	NaN	NaN	1.989	0.271	0.222	1.954	0.094	0.279	1.798	0.026	0.252	NaN	NaN	NaN	2.075	0.828	0.665	2.08	0.647	0.685	2.075	0.516	0.612	2.103	0.401	0.603	2.146	0.242	0.626	NaN	NaN	NaN
494	2.47	2.187	0.896	0.501	NaN	NaN	NaN	2.094	0.819	0.293	2.003	0.666	0.248	1.98	0.522	0.288	NaN	NaN	NaN	1.99	0.271	0.222	1.954	0.094	0.279	1.799	0.026	0.251	NaN	NaN	NaN	2.075	0.828	0.665	2.08	0.647	0.684	2.075	0.516	0.612	2.103	0.401	0.603	2.146	0.242	0.626	NaN	NaN	NaN
495	2.475	2.186	0.895	0.5	NaN	NaN	NaN	2.097	0.819	0.294	2.003	0.666	0.248	1.98	0.522	0.287	NaN	NaN	NaN	1.99	0.271	0.222	1.954	0.094	0.279	1.8	0.025	0.25	NaN	NaN	NaN	2.075	0.829	0.665	2.08	0.647	0.684	2.075	0.516	0.612	2.102	0.402	0.602	2.146	0.242	0.626	NaN	NaN	NaN
496	2.48	2.185	0.896	0.499	NaN	NaN	NaN	2.097	0.818	0.294	2.003	0.666	0.247	1.979	0.521	0.287	NaN	NaN	NaN	1.99	0.271	0.222	1.954	0.094	0.279	1.8	0.025	0.25	NaN	NaN	NaN	2.075	0.829	0.665	2.08	0.647	0.684	2.075	0.516	0.612	2.101	0.404	0.601	2.146	0.242	0.626	NaN	NaN	NaN
497	2.485	2.185	0.896	0.499	NaN	NaN	NaN	2.097	0.818	0.293	2.002	0.666	0.247	1.979	0.521	0.286	NaN	NaN	NaN	1.99	0.271	0.222	1.954	0.094	0.279	1.8	0.026	0.249	NaN	NaN	NaN	2.075	0.829	0.664	2.08	0.647	0.684	2.075	0.516	0.612	2.101	0.405	0.601	2.146	0.242	0.626	NaN	NaN	NaN
498	2.49	2.185	0.896	0.499	NaN	NaN	NaN	2.096	0.818	0.293	2.002	0.665	0.246	1.979	0.521	0.286	NaN	NaN	NaN	1.99	0.27	0.222	1.954	0.094	0.279	1.8	0.026	0.249	NaN	NaN	NaN	2.074	0.828	0.664	2.08	0.647	0.684	2.074	0.516	0.612	2.101	0.405	0.601	2.146	0.242	0.626	NaN	NaN	NaN
499	2.495	2.185	0.896	0.498	NaN	NaN	NaN	2.096	0.818	0.293	2.002	0.665	0.246	1.979	0.521	0.285	NaN	NaN	NaN	1.99	0.27	0.222	1.954	0.094	0.279	1.8	0.026	0.249	NaN	NaN	NaN	2.074	0.828	0.663	2.08	0.648	0.684	2.074	0.516	0.611	2.101	0.405	0.601	2.145	0.243	0.626	NaN	NaN	NaN
500	2.5	2.184	0.896	0.498	NaN	NaN	NaN	2.094	0.818	0.292	2.002	0.665	0.246	1.979	0.521	0.285	NaN	NaN	NaN	1.99	0.27	0.221	1.954	0.094	0.279	1.8	0.026	0.249	NaN	NaN	NaN	2.074	0.828	0.663	2.079	0.648	0.683	2.074	0.516	0.611	2.1	0.405	0.601	2.145	0.243	0.625	NaN	NaN	NaN
501	2.505	2.183	0.896	0.497	NaN	NaN	NaN	2.092	0.818	0.291	2.002	0.665	0.246	1.979	0.521	0.285	NaN	NaN	NaN	1.99	0.27	0.221	1.954	0.094	0.279	1.8	0.026	0.249	NaN	NaN	NaN	2.073	0.828	0.663	2.079	0.648	0.683	2.074	0.517	0.611	2.1	0.405	0.601	2.145	0.243	0.625	NaN	NaN	NaN
502	2.51	2.183	0.896	0.497	NaN	NaN	NaN	2.09	0.818	0.291	2.002	0.665	0.246	1.979	0.521	0.285	NaN	NaN	NaN	1.99	0.27	0.221	1.954	0.094	0.279	1.8	0.026	0.248	NaN	NaN	NaN	2.073	0.829	0.663	2.079	0.648	0.683	2.076	0.52	0.611	2.1	0.405	0.601	2.145	0.243	0.625	NaN	NaN	NaN
503	2.515	2.183	0.897	0.496	NaN	NaN	NaN	2.09	0.819	0.291	2.002	0.665	0.245	1.978	0.521	0.285	NaN	NaN	NaN	1.989	0.27	0.221	1.954	0.094	0.278	1.8	0.026	0.248	NaN	NaN	NaN	2.073	0.829	0.662	2.078	0.648	0.683	2.076	0.52	0.611	2.1	0.405	0.601	2.145	0.243	0.625	NaN	NaN	NaN
504	2.52	2.182	0.897	0.496	NaN	NaN	NaN	2.089	0.819	0.291	2.001	0.665	0.244	1.978	0.521	0.285	NaN	NaN	NaN	1.989	0.27	0.221	1.954	0.094	0.277	1.8	0.026	0.247	NaN	NaN	NaN	2.073	0.829	0.662	2.078	0.648	0.682	2.075	0.519	0.611	2.1	0.406	0.601	2.145	0.243	0.625	NaN	NaN	NaN
505	2.525	2.182	0.897	0.496	NaN	NaN	NaN	2.089	0.819	0.29	2.001	0.665	0.244	1.978	0.521	0.284	NaN	NaN	NaN	1.989	0.27	0.221	1.954	0.095	0.276	1.801	0.026	0.246	NaN	NaN	NaN	2.072	0.829	0.662	2.078	0.648	0.682	2.074	0.517	0.61	2.099	0.406	0.6	2.145	0.243	0.625	NaN	NaN	NaN
506	2.53	2.181	0.896	0.495	NaN	NaN	NaN	2.088	0.819	0.29	2.001	0.665	0.244	1.977	0.521	0.284	NaN	NaN	NaN	1.989	0.27	0.221	1.954	0.095	0.276	1.8	0.025	0.246	NaN	NaN	NaN	2.072	0.829	0.662	2.078	0.648	0.682	2.073	0.516	0.61	2.099	0.406	0.6	2.145	0.243	0.625	NaN	NaN	NaN
507	2.535	2.18	0.896	0.494	NaN	NaN	NaN	2.087	0.818	0.289	2.001	0.665	0.244	1.977	0.521	0.284	NaN	NaN	NaN	1.989	0.27	0.221	1.954	0.095	0.276	1.8	0.024	0.246	NaN	NaN	NaN	2.07	0.828	0.661	2.078	0.648	0.682	2.073	0.516	0.61	2.099	0.406	0.6	2.145	0.243	0.625	NaN	NaN	NaN
508	2.54	2.179	0.896	0.494	NaN	NaN	NaN	2.087	0.818	0.289	2	0.665	0.244	1.977	0.52	0.284	NaN	NaN	NaN	1.989	0.269	0.221	NaN	NaN	NaN	1.8	0.025	0.246	NaN	NaN	NaN	2.068	0.825	0.659	2.077	0.648	0.682	2.073	0.516	0.609	2.099	0.406	0.6	2.145	0.244	0.625	NaN	NaN	NaN
509	2.545	2.179	0.896	0.493	NaN	NaN	NaN	2.087	0.818	0.289	2	0.665	0.243	1.977	0.52	0.284	NaN	NaN	NaN	1.988	0.269	0.221	1.953	0.093	0.281	1.8	0.023	0.246	NaN	NaN	NaN	2.067	0.825	0.659	2.077	0.648	0.682	2.073	0.516	0.609	2.099	0.405	0.6	2.145	0.244	0.624	NaN	NaN	NaN
510	2.55	2.178	0.897	0.493	NaN	NaN	NaN	2.086	0.818	0.288	1.999	0.665	0.243	1.976	0.52	0.284	NaN	NaN	NaN	1.988	0.269	0.221	1.953	0.093	0.281	1.8	0.024	0.246	NaN	NaN	NaN	2.066	0.825	0.658	2.077	0.649	0.681	2.073	0.516	0.609	2.097	0.404	0.599	2.145	0.244	0.624	NaN	NaN	NaN
511	2.555	2.178	0.897	0.493	NaN	NaN	NaN	2.085	0.818	0.288	1.998	0.665	0.243	1.976	0.52	0.284	NaN	NaN	NaN	1.988	0.269	0.221	1.953	0.093	0.281	1.8	0.025	0.246	NaN	NaN	NaN	2.067	0.826	0.659	2.077	0.649	0.681	2.072	0.516	0.608	2.097	0.404	0.598	2.145	0.245	0.624	NaN	NaN	NaN
512	2.56	2.177	0.897	0.492	NaN	NaN	NaN	2.085	0.818	0.287	1.997	0.665	0.242	1.975	0.52	0.284	NaN	NaN	NaN	1.987	0.269	0.221	1.953	0.093	0.281	1.801	0.026	0.246	NaN	NaN	NaN	2.069	0.828	0.659	2.076	0.649	0.681	2.072	0.516	0.608	2.097	0.404	0.597	2.145	0.245	0.624	NaN	NaN	NaN
513	2.565	2.177	0.897	0.492	NaN	NaN	NaN	2.084	0.818	0.287	1.997	0.664	0.242	1.975	0.52	0.284	NaN	NaN	NaN	1.987	0.269	0.221	1.953	0.093	0.281	1.801	0.026	0.246	NaN	NaN	NaN	2.069	0.829	0.659	2.076	0.649	0.68	2.072	0.516	0.608	2.097	0.403	0.596	2.145	0.245	0.624	NaN	NaN	NaN
514	2.57	2.176	0.897	0.491	NaN	NaN	NaN	2.083	0.818	0.287	1.996	0.664	0.242	1.974	0.52	0.283	NaN	NaN	NaN	1.987	0.269	0.221	1.952	0.093	0.281	1.801	0.026	0.246	NaN	NaN	NaN	2.069	0.829	0.659	2.076	0.649	0.68	2.072	0.516	0.608	2.097	0.403	0.595	2.145	0.245	0.624	NaN	NaN	NaN
515	2.575	2.176	0.898	0.491	NaN	NaN	NaN	2.083	0.818	0.287	1.995	0.664	0.241	1.974	0.519	0.283	NaN	NaN	NaN	1.986	0.269	0.221	1.952	0.093	0.281	1.8	0.025	0.247	NaN	NaN	NaN	2.068	0.829	0.658	2.075	0.649	0.68	2.072	0.516	0.607	2.097	0.403	0.595	2.145	0.245	0.624	NaN	NaN	NaN
516	2.58	2.176	0.898	0.49	NaN	NaN	NaN	2.082	0.818	0.287	1.994	0.663	0.242	1.973	0.519	0.283	NaN	NaN	NaN	1.986	0.269	0.221	1.952	0.093	0.281	1.798	0.022	0.248	NaN	NaN	NaN	2.068	0.829	0.658	2.075	0.649	0.68	2.071	0.516	0.607	2.097	0.403	0.595	2.145	0.245	0.624	NaN	NaN	NaN
517	2.585	2.175	0.898	0.49	NaN	NaN	NaN	2.081	0.818	0.286	1.994	0.663	0.242	1.973	0.519	0.283	NaN	NaN	NaN	1.986	0.269	0.221	1.952	0.093	0.281	1.798	0.021	0.248	NaN	NaN	NaN	2.066	0.828	0.657	2.075	0.648	0.679	2.071	0.517	0.607	2.097	0.404	0.595	2.145	0.246	0.624	NaN	NaN	NaN
518	2.59	2.175	0.898	0.489	NaN	NaN	NaN	2.081	0.818	0.286	1.993	0.663	0.242	1.972	0.519	0.283	NaN	NaN	NaN	1.985	0.269	0.221	1.952	0.093	0.281	1.797	0.021	0.249	NaN	NaN	NaN	2.062	0.824	0.655	2.075	0.649	0.679	2.071	0.517	0.607	2.097	0.404	0.595	2.145	0.246	0.624	NaN	NaN	NaN
519	2.595	2.174	0.899	0.489	NaN	NaN	NaN	2.08	0.818	0.286	1.992	0.663	0.241	1.971	0.519	0.283	NaN	NaN	NaN	1.984	0.269	0.221	1.951	0.093	0.281	1.797	0.021	0.249	NaN	NaN	NaN	2.061	0.824	0.655	2.076	0.65	0.679	2.072	0.517	0.607	2.097	0.404	0.595	2.145	0.246	0.624	NaN	NaN	NaN
520	2.6	2.174	0.899	0.488	NaN	NaN	NaN	2.079	0.818	0.285	1.991	0.663	0.241	1.971	0.519	0.283	NaN	NaN	NaN	1.984	0.269	0.221	1.951	0.093	0.281	1.797	0.022	0.249	NaN	NaN	NaN	2.061	0.824	0.654	2.076	0.65	0.678	2.072	0.517	0.607	2.097	0.405	0.595	2.145	0.246	0.624	NaN	NaN	NaN
521	2.605	2.173	0.899	0.488	NaN	NaN	NaN	2.079	0.818	0.284	1.99	0.663	0.241	1.97	0.519	0.283	NaN	NaN	NaN	1.983	0.269	0.221	1.951	0.093	0.281	1.797	0.022	0.25	NaN	NaN	NaN	2.061	0.824	0.654	2.075	0.65	0.678	2.072	0.517	0.606	2.097	0.405	0.595	2.145	0.246	0.624	NaN	NaN	NaN
522	2.61	2.173	0.899	0.487	NaN	NaN	NaN	2.079	0.818	0.283	1.989	0.663	0.241	1.969	0.519	0.283	NaN	NaN	NaN	1.982	0.269	0.221	1.951	0.093	0.281	1.797	0.022	0.25	NaN	NaN	NaN	2.06	0.823	0.654	2.075	0.65	0.677	2.072	0.517	0.606	2.096	0.405	0.595	2.145	0.246	0.624	NaN	NaN	NaN
523	2.615	2.172	0.899	0.487	NaN	NaN	NaN	2.078	0.818	0.283	1.988	0.662	0.241	1.969	0.519	0.283	NaN	NaN	NaN	1.982	0.268	0.221	1.951	0.093	0.281	1.797	0.022	0.25	NaN	NaN	NaN	2.059	0.822	0.655	2.075	0.651	0.677	2.071	0.517	0.606	2.096	0.405	0.595	2.145	0.246	0.624	NaN	NaN	NaN
524	2.62	2.171	0.899	0.486	NaN	NaN	NaN	2.077	0.818	0.283	1.987	0.662	0.241	1.968	0.519	0.283	NaN	NaN	NaN	1.981	0.268	0.221	1.951	0.093	0.281	1.797	0.021	0.25	NaN	NaN	NaN	2.059	0.822	0.655	2.075	0.651	0.677	2.071	0.517	0.605	2.096	0.405	0.595	2.145	0.246	0.624	NaN	NaN	NaN
525	2.625	2.171	0.9	0.485	NaN	NaN	NaN	2.076	0.819	0.282	1.986	0.662	0.24	1.967	0.519	0.283	NaN	NaN	NaN	1.98	0.268	0.221	1.95	0.092	0.281	1.798	0.021	0.25	NaN	NaN	NaN	2.06	0.824	0.655	2.075	0.651	0.677	2.071	0.517	0.605	2.096	0.405	0.595	2.145	0.246	0.624	NaN	NaN	NaN
526	2.63	2.17	0.9	0.485	NaN	NaN	NaN	2.075	0.818	0.282	1.985	0.662	0.24	1.966	0.519	0.283	NaN	NaN	NaN	1.979	0.268	0.221	1.95	0.091	0.281	1.798	0.021	0.25	NaN	NaN	NaN	2.063	0.829	0.654	2.074	0.651	0.676	2.071	0.517	0.605	2.096	0.405	0.595	2.144	0.246	0.624	NaN	NaN	NaN
527	2.635	2.169	0.9	0.484	NaN	NaN	NaN	2.074	0.818	0.282	1.984	0.662	0.24	1.965	0.519	0.283	NaN	NaN	NaN	1.979	0.268	0.221	1.95	0.09	0.281	1.798	0.021	0.25	NaN	NaN	NaN	2.064	0.83	0.654	2.074	0.651	0.676	2.071	0.517	0.605	2.096	0.405	0.595	2.144	0.246	0.624	NaN	NaN	NaN
528	2.64	2.168	0.9	0.483	NaN	NaN	NaN	2.073	0.818	0.282	1.983	0.662	0.24	1.964	0.519	0.283	NaN	NaN	NaN	1.978	0.268	0.221	1.95	0.09	0.281	1.798	0.021	0.25	NaN	NaN	NaN	2.064	0.83	0.653	2.074	0.651	0.676	2.07	0.517	0.604	2.096	0.405	0.595	2.144	0.246	0.624	NaN	NaN	NaN
529	2.645	2.168	0.9	0.483	NaN	NaN	NaN	2.073	0.818	0.281	1.982	0.662	0.239	1.963	0.518	0.283	NaN	NaN	NaN	1.978	0.268	0.221	1.949	0.09	0.281	1.798	0.021	0.25	NaN	NaN	NaN	2.063	0.83	0.653	2.073	0.65	0.675	2.07	0.517	0.604	2.096	0.405	0.595	2.143	0.247	0.623	NaN	NaN	NaN
530	2.65	2.168	0.9	0.482	NaN	NaN	NaN	2.073	0.818	0.28	1.981	0.662	0.239	1.963	0.518	0.282	NaN	NaN	NaN	1.977	0.268	0.221	1.949	0.09	0.281	1.798	0.021	0.25	NaN	NaN	NaN	2.063	0.83	0.652	2.073	0.65	0.674	2.07	0.517	0.604	2.096	0.405	0.595	2.143	0.247	0.623	NaN	NaN	NaN
531	2.655	2.167	0.9	0.481	NaN	NaN	NaN	2.072	0.818	0.28	1.98	0.662	0.238	1.962	0.518	0.282	NaN	NaN	NaN	1.977	0.268	0.221	1.949	0.09	0.281	1.798	0.021	0.25	NaN	NaN	NaN	2.063	0.83	0.652	2.073	0.65	0.673	2.07	0.517	0.604	2.096	0.405	0.595	2.143	0.247	0.623	NaN	NaN	NaN
532	2.66	2.166	0.9	0.481	NaN	NaN	NaN	2.07	0.818	0.279	1.979	0.662	0.238	1.961	0.518	0.282	NaN	NaN	NaN	1.976	0.268	0.221	1.949	0.09	0.281	1.798	0.02	0.25	NaN	NaN	NaN	2.063	0.831	0.651	2.073	0.65	0.673	2.07	0.516	0.604	2.096	0.405	0.594	2.142	0.248	0.623	NaN	NaN	NaN
533	2.665	2.165	0.901	0.48	NaN	NaN	NaN	2.07	0.818	0.279	1.978	0.661	0.238	1.96	0.518	0.281	NaN	NaN	NaN	1.976	0.267	0.221	1.949	0.09	0.281	1.798	0.02	0.25	NaN	NaN	NaN	2.062	0.83	0.651	2.073	0.65	0.673	2.07	0.516	0.604	2.096	0.405	0.594	2.142	0.248	0.622	NaN	NaN	NaN
534	2.67	2.165	0.901	0.479	NaN	NaN	NaN	2.069	0.818	0.278	1.977	0.661	0.237	1.96	0.518	0.281	NaN	NaN	NaN	1.975	0.267	0.221	1.949	0.09	0.281	1.798	0.02	0.249	NaN	NaN	NaN	2.062	0.83	0.65	2.072	0.65	0.672	2.07	0.516	0.604	2.096	0.405	0.594	2.142	0.248	0.622	NaN	NaN	NaN
535	2.675	2.164	0.901	0.479	NaN	NaN	NaN	2.069	0.819	0.278	1.976	0.662	0.237	1.959	0.518	0.281	NaN	NaN	NaN	1.974	0.267	0.22	1.949	0.09	0.282	1.798	0.02	0.249	NaN	NaN	NaN	2.061	0.829	0.649	2.072	0.65	0.672	2.07	0.516	0.603	2.096	0.405	0.594	2.143	0.248	0.622	NaN	NaN	NaN
536	2.68	2.163	0.901	0.478	NaN	NaN	NaN	2.07	0.819	0.277	1.976	0.662	0.237	1.958	0.518	0.281	NaN	NaN	NaN	1.974	0.267	0.22	1.949	0.09	0.282	1.798	0.019	0.249	NaN	NaN	NaN	2.058	0.827	0.648	2.072	0.65	0.672	2.07	0.517	0.602	2.096	0.406	0.594	2.143	0.248	0.621	NaN	NaN	NaN
537	2.685	2.163	0.901	0.477	NaN	NaN	NaN	2.068	0.819	0.277	1.975	0.661	0.237	1.957	0.518	0.281	NaN	NaN	NaN	1.973	0.267	0.22	1.949	0.09	0.282	1.798	0.018	0.249	NaN	NaN	NaN	2.057	0.827	0.647	2.072	0.65	0.671	2.07	0.517	0.602	2.095	0.406	0.593	2.143	0.249	0.62	NaN	NaN	NaN
538	2.69	2.162	0.902	0.477	NaN	NaN	NaN	2.067	0.819	0.276	1.974	0.661	0.236	1.957	0.518	0.281	NaN	NaN	NaN	1.972	0.266	0.22	1.948	0.09	0.282	1.798	0.018	0.249	NaN	NaN	NaN	2.058	0.828	0.647	2.071	0.651	0.671	2.07	0.517	0.601	2.096	0.407	0.593	2.143	0.25	0.621	NaN	NaN	NaN
539	2.695	2.162	0.902	0.476	NaN	NaN	NaN	2.067	0.818	0.276	1.973	0.66	0.236	1.956	0.518	0.281	NaN	NaN	NaN	1.972	0.266	0.219	1.948	0.09	0.282	1.798	0.018	0.249	NaN	NaN	NaN	2.059	0.83	0.647	2.071	0.651	0.671	2.07	0.518	0.601	2.096	0.407	0.594	2.144	0.251	0.62	NaN	NaN	NaN
540	2.7	2.161	0.902	0.475	NaN	NaN	NaN	2.065	0.818	0.275	1.971	0.66	0.235	1.955	0.518	0.281	NaN	NaN	NaN	1.971	0.266	0.219	1.948	0.09	0.282	1.798	0.018	0.249	NaN	NaN	NaN	2.059	0.831	0.647	2.071	0.651	0.671	2.069	0.518	0.6	NaN	NaN	NaN	2.144	0.251	0.62	NaN	NaN	NaN
541	2.705	2.16	0.902	0.474	NaN	NaN	NaN	2.064	0.818	0.275	1.97	0.659	0.235	1.954	0.518	0.281	NaN	NaN	NaN	1.971	0.266	0.219	1.947	0.09	0.282	1.798	0.018	0.249	NaN	NaN	NaN	2.059	0.831	0.647	2.071	0.651	0.67	2.069	0.518	0.6	2.093	0.403	0.589	2.144	0.251	0.62	NaN	NaN	NaN
542	2.71	2.16	0.902	0.473	NaN	NaN	NaN	2.062	0.818	0.274	1.97	0.659	0.235	1.954	0.518	0.281	NaN	NaN	NaN	1.971	0.266	0.219	1.947	0.09	0.282	1.798	0.017	0.249	NaN	NaN	NaN	2.058	0.83	0.646	2.071	0.651	0.67	2.069	0.518	0.6	NaN	NaN	NaN	2.143	0.251	0.62	NaN	NaN	NaN
543	2.715	2.159	0.902	0.473	NaN	NaN	NaN	2.061	0.818	0.273	1.969	0.66	0.235	1.953	0.518	0.281	NaN	NaN	NaN	1.97	0.266	0.219	1.947	0.09	0.282	1.797	0.016	0.25	NaN	NaN	NaN	2.054	0.827	0.644	2.071	0.652	0.669	2.069	0.519	0.6	NaN	NaN	NaN	2.144	0.251	0.62	NaN	NaN	NaN
544	2.72	2.158	0.903	0.472	NaN	NaN	NaN	2.06	0.818	0.273	1.968	0.66	0.235	1.952	0.518	0.281	NaN	NaN	NaN	1.969	0.266	0.219	1.947	0.09	0.282	1.797	0.016	0.25	NaN	NaN	NaN	2.053	0.826	0.643	2.071	0.653	0.669	2.07	0.519	0.6	NaN	NaN	NaN	2.145	0.249	0.62	NaN	NaN	NaN
545	2.725	2.158	0.903	0.471	NaN	NaN	NaN	2.06	0.817	0.272	1.968	0.66	0.235	1.951	0.518	0.28	NaN	NaN	NaN	1.968	0.266	0.219	1.947	0.09	0.282	1.797	0.015	0.25	NaN	NaN	NaN	2.052	0.826	0.643	2.071	0.653	0.668	2.069	0.519	0.599	2.095	0.406	0.588	2.146	0.248	0.62	NaN	NaN	NaN
546	2.73	2.157	0.903	0.471	NaN	NaN	NaN	2.059	0.817	0.272	1.967	0.66	0.234	1.95	0.517	0.28	NaN	NaN	NaN	1.968	0.266	0.219	1.946	0.09	0.282	1.797	0.015	0.25	NaN	NaN	NaN	2.052	0.825	0.643	2.071	0.653	0.668	2.069	0.519	0.599	2.095	0.406	0.588	2.147	0.248	0.62	NaN	NaN	NaN
547	2.735	2.156	0.903	0.47	NaN	NaN	NaN	2.058	0.817	0.271	1.966	0.659	0.234	1.949	0.517	0.28	NaN	NaN	NaN	1.967	0.266	0.219	1.946	0.09	0.282	1.797	0.015	0.25	NaN	NaN	NaN	2.052	0.826	0.643	2.071	0.654	0.667	2.069	0.519	0.598	2.094	0.407	0.588	2.148	0.248	0.62	NaN	NaN	NaN
548	2.74	2.155	0.904	0.469	NaN	NaN	NaN	2.057	0.817	0.271	1.965	0.659	0.233	1.949	0.517	0.28	NaN	NaN	NaN	1.967	0.265	0.219	1.946	0.09	0.282	1.797	0.014	0.25	NaN	NaN	NaN	2.055	0.83	0.642	2.071	0.653	0.666	2.069	0.519	0.598	2.094	0.407	0.588	2.148	0.248	0.62	NaN	NaN	NaN
549	2.745	2.154	0.903	0.468	NaN	NaN	NaN	2.056	0.817	0.27	1.964	0.658	0.233	1.948	0.517	0.28	NaN	NaN	NaN	1.967	0.265	0.219	1.945	0.09	0.283	1.797	0.014	0.251	NaN	NaN	NaN	2.055	0.831	0.642	2.07	0.653	0.666	2.068	0.52	0.597	2.094	0.407	0.588	2.147	0.249	0.619	NaN	NaN	NaN
550	2.75	2.153	0.903	0.467	NaN	NaN	NaN	2.056	0.817	0.27	1.964	0.658	0.232	1.948	0.517	0.28	NaN	NaN	NaN	1.966	0.265	0.219	1.945	0.089	0.283	1.796	0.013	0.251	NaN	NaN	NaN	2.055	0.832	0.641	2.07	0.653	0.665	2.068	0.52	0.597	2.094	0.407	0.588	2.147	0.249	0.619	NaN	NaN	NaN
551	2.755	2.152	0.904	0.467	NaN	NaN	NaN	2.054	0.818	0.269	1.963	0.658	0.231	1.947	0.517	0.28	NaN	NaN	NaN	1.966	0.264	0.219	1.945	0.089	0.283	1.797	0.013	0.251	NaN	NaN	NaN	2.054	0.832	0.641	2.07	0.654	0.665	2.068	0.52	0.596	2.094	0.407	0.588	2.146	0.249	0.619	NaN	NaN	NaN
552	2.76	2.152	0.904	0.466	NaN	NaN	NaN	2.053	0.818	0.269	1.963	0.658	0.231	1.947	0.516	0.28	NaN	NaN	NaN	1.965	0.264	0.219	1.945	0.089	0.283	1.797	0.012	0.251	NaN	NaN	NaN	2.054	0.832	0.64	2.07	0.655	0.664	2.068	0.52	0.596	2.094	0.407	0.588	2.145	0.25	0.618	NaN	NaN	NaN
553	2.765	2.151	0.904	0.465	NaN	NaN	NaN	2.052	0.818	0.268	1.962	0.658	0.23	1.946	0.516	0.279	NaN	NaN	NaN	1.965	0.264	0.219	1.944	0.089	0.283	1.797	0.012	0.25	NaN	NaN	NaN	2.053	0.832	0.639	2.07	0.654	0.664	2.067	0.52	0.596	2.094	0.407	0.588	2.144	0.25	0.618	NaN	NaN	NaN
554	2.77	2.15	0.904	0.464	NaN	NaN	NaN	2.051	0.818	0.267	1.962	0.658	0.23	1.946	0.516	0.279	NaN	NaN	NaN	1.964	0.264	0.219	1.944	0.089	0.283	1.797	0.011	0.25	NaN	NaN	NaN	2.052	0.832	0.639	2.069	0.654	0.663	2.067	0.519	0.595	2.093	0.407	0.588	2.143	0.251	0.617	NaN	NaN	NaN
555	2.775	2.149	0.904	0.464	NaN	NaN	NaN	2.051	0.818	0.266	1.961	0.657	0.229	1.945	0.516	0.279	NaN	NaN	NaN	1.964	0.264	0.219	1.944	0.089	0.283	1.797	0.01	0.25	NaN	NaN	NaN	2.052	0.832	0.638	2.068	0.654	0.663	2.066	0.519	0.595	2.093	0.407	0.587	2.142	0.252	0.617	NaN	NaN	NaN
556	2.78	2.148	0.904	0.463	NaN	NaN	NaN	2.05	0.817	0.265	1.96	0.657	0.229	1.945	0.515	0.279	NaN	NaN	NaN	1.963	0.263	0.219	1.944	0.088	0.283	1.797	0.01	0.25	NaN	NaN	NaN	2.051	0.832	0.637	2.068	0.654	0.662	2.065	0.519	0.594	2.092	0.407	0.587	2.142	0.252	0.617	NaN	NaN	NaN
557	2.785	2.147	0.904	0.462	NaN	NaN	NaN	2.049	0.818	0.265	1.959	0.657	0.228	1.944	0.515	0.279	NaN	NaN	NaN	1.962	0.263	0.219	1.943	0.088	0.283	1.797	0.009	0.25	NaN	NaN	NaN	2.05	0.832	0.637	2.067	0.655	0.662	2.064	0.519	0.593	2.091	0.407	0.586	2.142	0.251	0.618	NaN	NaN	NaN
558	2.79	2.147	0.905	0.461	NaN	NaN	NaN	2.049	0.818	0.264	1.958	0.657	0.228	1.944	0.515	0.278	NaN	NaN	NaN	1.962	0.263	0.218	1.943	0.087	0.283	1.797	0.009	0.25	NaN	NaN	NaN	2.05	0.832	0.636	2.067	0.655	0.661	2.064	0.519	0.593	2.087	0.408	0.586	2.142	0.251	0.618	NaN	NaN	NaN
559	2.795	2.146	0.905	0.46	NaN	NaN	NaN	2.048	0.818	0.264	1.958	0.656	0.228	1.943	0.515	0.278	NaN	NaN	NaN	1.961	0.262	0.218	1.943	0.087	0.283	1.797	0.009	0.25	NaN	NaN	NaN	2.048	0.831	0.635	2.066	0.654	0.66	2.063	0.519	0.592	2.082	0.409	0.586	2.142	0.251	0.618	NaN	NaN	NaN
560	2.8	2.145	0.905	0.459	NaN	NaN	NaN	2.046	0.818	0.263	1.957	0.656	0.228	1.943	0.515	0.278	NaN	NaN	NaN	1.961	0.262	0.218	1.942	0.087	0.283	1.797	0.009	0.25	NaN	NaN	NaN	2.044	0.828	0.633	2.065	0.654	0.66	2.063	0.519	0.592	2.087	0.407	0.584	2.142	0.252	0.618	NaN	NaN	NaN
561	2.805	2.144	0.905	0.458	NaN	NaN	NaN	2.045	0.818	0.263	1.957	0.655	0.227	1.942	0.515	0.278	NaN	NaN	NaN	1.96	0.262	0.218	1.942	0.087	0.283	1.797	0.009	0.25	NaN	NaN	NaN	2.043	0.828	0.632	2.064	0.654	0.659	2.062	0.519	0.592	2.088	0.406	0.583	2.141	0.252	0.618	NaN	NaN	NaN
562	2.81	2.143	0.905	0.457	NaN	NaN	NaN	2.044	0.817	0.261	1.956	0.655	0.226	1.941	0.515	0.277	NaN	NaN	NaN	1.959	0.262	0.218	1.942	0.087	0.284	1.797	0.009	0.25	NaN	NaN	NaN	2.043	0.828	0.632	2.063	0.654	0.659	2.062	0.519	0.591	2.088	0.407	0.583	2.141	0.252	0.617	NaN	NaN	NaN
563	2.815	2.142	0.905	0.456	NaN	NaN	NaN	2.043	0.817	0.261	1.956	0.655	0.225	1.941	0.515	0.277	NaN	NaN	NaN	1.958	0.261	0.218	1.941	0.087	0.284	1.797	0.009	0.25	NaN	NaN	NaN	2.043	0.829	0.632	2.063	0.654	0.658	2.061	0.519	0.591	2.088	0.408	0.583	2.14	0.252	0.617	NaN	NaN	NaN
564	2.82	2.141	0.905	0.456	NaN	NaN	NaN	2.042	0.817	0.26	1.955	0.655	0.224	1.94	0.515	0.277	NaN	NaN	NaN	1.958	0.261	0.218	1.941	0.087	0.285	1.796	0.009	0.25	NaN	NaN	NaN	2.044	0.831	0.632	2.062	0.654	0.657	2.06	0.519	0.59	2.088	0.408	0.583	2.14	0.252	0.617	NaN	NaN	NaN
565	2.825	2.14	0.905	0.455	NaN	NaN	NaN	2.041	0.817	0.259	1.955	0.655	0.223	1.939	0.514	0.277	NaN	NaN	NaN	1.957	0.26	0.218	1.94	0.087	0.285	1.796	0.009	0.251	NaN	NaN	NaN	2.043	0.831	0.631	2.061	0.654	0.657	2.059	0.519	0.59	2.088	0.408	0.583	2.139	0.252	0.617	NaN	NaN	NaN
566	2.83	2.139	0.905	0.454	NaN	NaN	NaN	2.04	0.817	0.259	1.954	0.655	0.223	1.939	0.514	0.277	NaN	NaN	NaN	1.957	0.26	0.218	1.94	0.087	0.285	1.795	0.009	0.251	NaN	NaN	NaN	2.039	0.828	0.629	2.06	0.654	0.656	2.059	0.519	0.589	2.087	0.408	0.583	2.139	0.253	0.616	NaN	NaN	NaN
567	2.835	2.138	0.905	0.453	NaN	NaN	NaN	2.039	0.817	0.258	1.953	0.655	0.223	1.938	0.514	0.277	NaN	NaN	NaN	1.956	0.26	0.218	1.94	0.087	0.286	1.795	0.008	0.251	NaN	NaN	NaN	2.038	0.827	0.628	2.06	0.654	0.655	2.058	0.519	0.589	2.087	0.409	0.582	2.139	0.253	0.616	NaN	NaN	NaN
568	2.84	2.137	0.906	0.452	NaN	NaN	NaN	2.038	0.817	0.258	1.953	0.655	0.223	1.938	0.514	0.277	NaN	NaN	NaN	1.956	0.26	0.218	1.939	0.087	0.286	1.795	0.008	0.251	NaN	NaN	NaN	2.037	0.826	0.628	2.059	0.655	0.654	2.057	0.518	0.588	2.087	0.41	0.582	2.139	0.253	0.616	NaN	NaN	NaN
569	2.845	2.136	0.906	0.452	NaN	NaN	NaN	2.038	0.818	0.257	1.952	0.654	0.223	1.938	0.513	0.277	NaN	NaN	NaN	1.955	0.26	0.218	1.939	0.087	0.286	1.795	0.008	0.251	NaN	NaN	NaN	2.036	0.827	0.628	2.059	0.655	0.654	2.056	0.517	0.589	2.086	0.411	0.582	2.138	0.253	0.616	NaN	NaN	NaN
570	2.85	2.135	0.906	0.451	NaN	NaN	NaN	2.037	0.818	0.256	1.951	0.654	0.222	1.937	0.513	0.277	NaN	NaN	NaN	1.955	0.26	0.218	1.939	0.087	0.286	1.795	0.008	0.251	NaN	NaN	NaN	2.038	0.831	0.627	2.058	0.655	0.653	2.056	0.517	0.588	2.086	0.411	0.581	2.138	0.253	0.615	NaN	NaN	NaN
571	2.855	2.134	0.906	0.45	NaN	NaN	NaN	2.036	0.818	0.255	1.95	0.653	0.222	1.937	0.513	0.277	NaN	NaN	NaN	1.954	0.26	0.218	1.938	0.087	0.286	1.795	0.008	0.251	NaN	NaN	NaN	2.036	0.83	0.626	2.057	0.655	0.652	2.055	0.519	0.587	2.085	0.411	0.581	2.137	0.253	0.615	NaN	NaN	NaN
572	2.86	2.133	0.906	0.449	NaN	NaN	NaN	2.035	0.818	0.254	1.949	0.653	0.221	1.936	0.513	0.277	NaN	NaN	NaN	1.954	0.26	0.218	1.938	0.087	0.286	1.795	0.008	0.251	NaN	NaN	NaN	2.032	0.826	0.625	2.056	0.655	0.651	2.054	0.519	0.586	2.085	0.411	0.581	2.137	0.253	0.615	NaN	NaN	NaN
573	2.865	2.131	0.906	0.448	NaN	NaN	NaN	2.033	0.818	0.253	1.948	0.653	0.221	1.936	0.513	0.277	NaN	NaN	NaN	1.954	0.26	0.218	1.938	0.087	0.286	1.795	0.008	0.251	NaN	NaN	NaN	2.03	0.825	0.625	2.055	0.655	0.651	2.054	0.519	0.585	2.084	0.412	0.581	2.137	0.254	0.614	NaN	NaN	NaN
574	2.87	2.13	0.906	0.448	NaN	NaN	NaN	2.032	0.819	0.253	1.947	0.653	0.221	1.935	0.513	0.277	NaN	NaN	NaN	1.954	0.26	0.218	1.938	0.087	0.287	1.795	0.008	0.251	NaN	NaN	NaN	2.03	0.826	0.624	2.054	0.655	0.65	2.053	0.519	0.585	2.083	0.412	0.581	2.137	0.254	0.614	NaN	NaN	NaN
575	2.875	2.129	0.906	0.447	NaN	NaN	NaN	2.031	0.819	0.252	1.946	0.653	0.221	1.935	0.513	0.277	NaN	NaN	NaN	1.953	0.26	0.217	1.938	0.087	0.287	1.795	0.008	0.251	NaN	NaN	NaN	2.032	0.83	0.623	2.054	0.655	0.649	2.052	0.519	0.584	2.082	0.413	0.581	2.137	0.254	0.614	NaN	NaN	NaN
576	2.88	2.128	0.906	0.446	NaN	NaN	NaN	2.03	0.819	0.251	1.947	0.653	0.22	1.934	0.513	0.277	NaN	NaN	NaN	1.953	0.259	0.217	1.938	0.087	0.287	1.795	0.008	0.251	NaN	NaN	NaN	2.032	0.831	0.623	2.053	0.656	0.648	2.051	0.519	0.584	2.082	0.413	0.581	2.136	0.254	0.614	NaN	NaN	NaN
577	2.885	2.127	0.906	0.445	NaN	NaN	NaN	2.029	0.819	0.251	1.948	0.652	0.219	1.934	0.513	0.276	NaN	NaN	NaN	1.953	0.259	0.217	1.938	0.087	0.287	1.795	0.008	0.251	NaN	NaN	NaN	2.032	0.832	0.622	2.052	0.655	0.648	2.049	0.519	0.584	NaN	NaN	NaN	2.135	0.255	0.613	NaN	NaN	NaN
578	2.89	2.126	0.907	0.444	NaN	NaN	NaN	2.029	0.819	0.25	1.945	0.653	0.219	1.934	0.513	0.276	NaN	NaN	NaN	1.952	0.259	0.217	1.938	0.087	0.287	1.795	0.008	0.251	NaN	NaN	NaN	2.031	0.832	0.621	2.051	0.655	0.647	2.048	0.519	0.583	NaN	NaN	NaN	2.133	0.256	0.613	NaN	NaN	NaN
579	2.895	2.126	0.907	0.443	NaN	NaN	NaN	2.027	0.819	0.249	1.943	0.653	0.218	1.934	0.513	0.276	NaN	NaN	NaN	1.951	0.259	0.217	1.938	0.087	0.287	1.795	0.008	0.251	NaN	NaN	NaN	2.03	0.832	0.62	2.05	0.655	0.646	2.047	0.519	0.583	NaN	NaN	NaN	2.131	0.257	0.612	NaN	NaN	NaN
580	2.9	2.124	0.907	0.443	NaN	NaN	NaN	2.026	0.819	0.248	1.943	0.654	0.217	1.934	0.513	0.275	NaN	NaN	NaN	1.951	0.259	0.217	1.938	0.087	0.287	1.795	0.008	0.251	NaN	NaN	NaN	2.029	0.832	0.62	2.049	0.656	0.645	2.046	0.519	0.582	2.072	0.407	0.575	2.13	0.257	0.611	NaN	NaN	NaN
581	2.905	2.123	0.907	0.442	NaN	NaN	NaN	2.025	0.82	0.247	1.942	0.654	0.217	1.934	0.513	0.274	NaN	NaN	NaN	1.951	0.258	0.217	1.938	0.087	0.287	1.795	0.008	0.251	NaN	NaN	NaN	2.028	0.832	0.619	2.047	0.656	0.645	2.045	0.519	0.582	2.071	0.407	0.575	2.129	0.257	0.611	NaN	NaN	NaN
582	2.91	2.122	0.908	0.441	NaN	NaN	NaN	2.024	0.82	0.246	1.941	0.654	0.217	1.934	0.513	0.274	NaN	NaN	NaN	1.952	0.258	0.216	1.938	0.086	0.287	1.795	0.008	0.251	NaN	NaN	NaN	2.026	0.831	0.617	2.046	0.655	0.644	2.043	0.519	0.582	2.07	0.408	0.576	2.128	0.258	0.611	NaN	NaN	NaN
583	2.915	2.121	0.908	0.44	NaN	NaN	NaN	2.024	0.821	0.246	1.941	0.654	0.216	1.935	0.512	0.273	NaN	NaN	NaN	1.952	0.258	0.216	1.938	0.086	0.287	1.795	0.008	0.251	NaN	NaN	NaN	2.022	0.828	0.615	2.045	0.656	0.643	2.042	0.518	0.581	2.07	0.408	0.576	2.127	0.258	0.611	NaN	NaN	NaN
584	2.92	2.12	0.908	0.439	NaN	NaN	NaN	2.022	0.821	0.245	1.941	0.654	0.216	1.935	0.512	0.273	NaN	NaN	NaN	1.953	0.257	0.216	1.938	0.086	0.286	1.795	0.008	0.251	NaN	NaN	NaN	2.021	0.828	0.615	2.044	0.656	0.643	2.04	0.518	0.581	NaN	NaN	NaN	2.127	0.258	0.611	NaN	NaN	NaN
585	2.925	2.119	0.909	0.438	NaN	NaN	NaN	2.022	0.821	0.245	1.94	0.654	0.216	1.935	0.512	0.272	NaN	NaN	NaN	1.953	0.257	0.216	1.938	0.086	0.286	1.795	0.008	0.251	NaN	NaN	NaN	2.02	0.828	0.614	2.044	0.656	0.642	2.039	0.517	0.581	NaN	NaN	NaN	2.126	0.258	0.611	NaN	NaN	NaN
586	2.93	2.118	0.909	0.437	NaN	NaN	NaN	2.02	0.821	0.244	1.94	0.654	0.215	1.935	0.512	0.272	NaN	NaN	NaN	1.953	0.257	0.216	1.938	0.086	0.286	1.795	0.008	0.251	NaN	NaN	NaN	2.019	0.828	0.614	2.043	0.656	0.641	2.037	0.518	0.581	2.062	0.406	0.573	2.125	0.258	0.611	NaN	NaN	NaN
587	2.935	2.118	0.909	0.437	NaN	NaN	NaN	2.019	0.821	0.242	1.941	0.653	0.213	1.935	0.512	0.272	NaN	NaN	NaN	1.953	0.257	0.215	1.938	0.086	0.286	1.795	0.008	0.251	NaN	NaN	NaN	2.019	0.828	0.613	2.042	0.656	0.64	2.036	0.518	0.58	2.061	0.407	0.573	2.124	0.259	0.611	NaN	NaN	NaN
588	2.94	2.117	0.91	0.436	NaN	NaN	NaN	2.018	0.821	0.242	1.94	0.653	0.212	1.936	0.512	0.271	NaN	NaN	NaN	1.954	0.256	0.215	1.938	0.086	0.286	1.795	0.008	0.251	NaN	NaN	NaN	2.019	0.83	0.613	2.04	0.656	0.64	2.034	0.518	0.58	2.06	0.407	0.573	2.123	0.26	0.611	NaN	NaN	NaN
589	2.945	2.116	0.91	0.435	NaN	NaN	NaN	2.017	0.821	0.241	1.94	0.653	0.212	1.936	0.512	0.271	NaN	NaN	NaN	1.957	0.255	0.215	1.938	0.086	0.286	1.795	0.008	0.251	NaN	NaN	NaN	2.019	0.831	0.612	2.039	0.656	0.639	2.032	0.518	0.579	2.058	0.408	0.574	2.121	0.261	0.611	NaN	NaN	NaN
590	2.95	2.115	0.91	0.434	NaN	NaN	NaN	2.016	0.822	0.24	1.941	0.654	0.211	1.936	0.512	0.271	NaN	NaN	NaN	1.958	0.255	0.215	1.939	0.086	0.286	1.795	0.008	0.251	NaN	NaN	NaN	2.017	0.83	0.611	2.038	0.656	0.639	2.03	0.518	0.579	2.057	0.408	0.574	2.12	0.261	0.611	NaN	NaN	NaN
591	2.955	2.114	0.911	0.433	NaN	NaN	NaN	2.015	0.822	0.239	1.94	0.653	0.21	1.936	0.512	0.271	NaN	NaN	NaN	1.958	0.255	0.214	1.939	0.086	0.286	1.795	0.008	0.251	NaN	NaN	NaN	2.017	0.831	0.611	2.037	0.656	0.638	2.029	0.518	0.579	2.055	0.409	0.575	2.118	0.262	0.611	NaN	NaN	NaN
592	2.96	2.113	0.911	0.432	NaN	NaN	NaN	2.014	0.822	0.239	1.94	0.653	0.21	1.937	0.512	0.27	NaN	NaN	NaN	1.957	0.255	0.214	1.939	0.086	0.286	1.795	0.008	0.251	NaN	NaN	NaN	2.014	0.829	0.611	2.036	0.656	0.637	2.027	0.518	0.579	2.053	0.41	0.575	2.117	0.262	0.611	NaN	NaN	NaN
593	2.965	2.112	0.911	0.431	NaN	NaN	NaN	2.014	0.822	0.238	1.94	0.653	0.209	1.937	0.512	0.27	NaN	NaN	NaN	1.955	0.256	0.215	1.939	0.086	0.286	1.795	0.008	0.251	NaN	NaN	NaN	2.017	0.833	0.61	2.035	0.656	0.637	2.025	0.518	0.579	2.051	0.41	0.575	2.116	0.264	0.611	NaN	NaN	NaN
594	2.97	2.111	0.911	0.43	NaN	NaN	NaN	2.013	0.823	0.237	1.94	0.653	0.209	1.937	0.512	0.27	NaN	NaN	NaN	1.955	0.256	0.215	1.939	0.086	0.286	1.795	0.008	0.251	NaN	NaN	NaN	2.017	0.834	0.609	2.033	0.656	0.636	2.023	0.518	0.579	2.049	0.41	0.576	2.115	0.266	0.611	NaN	NaN	NaN
595	2.975	2.11	0.912	0.429	NaN	NaN	NaN	2.012	0.823	0.236	1.94	0.653	0.208	1.937	0.512	0.269	NaN	NaN	NaN	1.955	0.256	0.215	1.939	0.086	0.286	1.795	0.008	0.251	NaN	NaN	NaN	2.016	0.834	0.608	2.032	0.656	0.636	2.021	0.518	0.578	2.046	0.411	0.576	2.112	0.265	0.612	NaN	NaN	NaN
596	2.98	2.11	0.912	0.428	NaN	NaN	NaN	2.011	0.823	0.235	1.94	0.653	0.207	1.937	0.512	0.269	NaN	NaN	NaN	1.955	0.256	0.215	1.939	0.086	0.286	1.795	0.008	0.251	NaN	NaN	NaN	2.014	0.833	0.607	2.031	0.656	0.635	2.019	0.518	0.578	2.044	0.411	0.576	2.109	0.265	0.613	NaN	NaN	NaN
597	2.985	2.109	0.912	0.428	NaN	NaN	NaN	2.01	0.823	0.234	1.94	0.653	0.207	1.937	0.512	0.269	NaN	NaN	NaN	1.955	0.256	0.214	1.939	0.086	0.286	1.795	0.008	0.251	NaN	NaN	NaN	2.011	0.831	0.605	2.029	0.656	0.635	2.016	0.518	0.578	2.042	0.412	0.576	2.106	0.266	0.614	NaN	NaN	NaN
598	2.99	2.108	0.912	0.427	NaN	NaN	NaN	2.009	0.823	0.234	1.939	0.652	0.206	1.937	0.512	0.268	NaN	NaN	NaN	1.955	0.256	0.214	1.939	0.085	0.286	1.795	0.008	0.251	NaN	NaN	NaN	2.01	0.831	0.604	2.028	0.656	0.634	2.014	0.518	0.578	2.04	0.412	0.576	2.106	0.266	0.614	NaN	NaN	NaN
599	2.995	2.107	0.913	0.426	NaN	NaN	NaN	2.008	0.823	0.233	1.938	0.652	0.205	1.937	0.512	0.267	NaN	NaN	NaN	1.955	0.256	0.214	1.939	0.085	0.286	1.795	0.008	0.251	NaN	NaN	NaN	2.009	0.831	0.603	2.026	0.657	0.634	2.012	0.518	0.578	2.038	0.413	0.577	2.105	0.266	0.613	NaN	NaN	NaN
600	3	2.107	0.913	0.425	NaN	NaN	NaN	2.007	0.823	0.232	1.938	0.652	0.205	1.938	0.511	0.266	NaN	NaN	NaN	1.955	0.256	0.214	1.939	0.085	0.286	1.795	0.008	0.251	NaN	NaN	NaN	2.01	0.832	0.603	2.025	0.657	0.633	2.009	0.518	0.578	2.036	0.413	0.577	2.104	0.267	0.613	NaN	NaN	NaN
601	3.005	2.106	0.913	0.424	NaN	NaN	NaN	2.007	0.823	0.232	1.938	0.652	0.205	1.938	0.511	0.266	NaN	NaN	NaN	1.955	0.255	0.214	1.939	0.085	0.286	1.795	0.008	0.251	NaN	NaN	NaN	2.011	0.835	0.603	2.023	0.657	0.633	2.007	0.519	0.578	2.034	0.413	0.577	2.103	0.267	0.613	NaN	NaN	NaN
602	3.01	2.105	0.913	0.423	NaN	NaN	NaN	2.006	0.823	0.231	1.937	0.652	0.204	1.937	0.511	0.265	NaN	NaN	NaN	1.955	0.255	0.214	1.939	0.085	0.286	1.795	0.008	0.251	NaN	NaN	NaN	2.011	0.836	0.603	2.021	0.657	0.633	2.004	0.519	0.578	2.032	0.412	0.577	2.101	0.268	0.613	NaN	NaN	NaN
603	3.015	2.104	0.914	0.423	NaN	NaN	NaN	2.005	0.823	0.23	1.937	0.652	0.204	1.937	0.511	0.265	NaN	NaN	NaN	1.955	0.255	0.214	1.94	0.085	0.286	1.795	0.008	0.251	NaN	NaN	NaN	2.01	0.836	0.602	2.019	0.657	0.632	2.002	0.519	0.578	NaN	NaN	NaN	2.099	0.269	0.613	NaN	NaN	NaN
604	3.02	2.103	0.914	0.422	NaN	NaN	NaN	2.004	0.823	0.229	1.936	0.652	0.204	1.937	0.511	0.265	NaN	NaN	NaN	1.955	0.255	0.214	1.939	0.085	0.286	1.795	0.008	0.251	NaN	NaN	NaN	2.01	0.837	0.602	2.016	0.655	0.631	1.999	0.519	0.578	NaN	NaN	NaN	2.097	0.269	0.614	NaN	NaN	NaN
605	3.025	2.103	0.914	0.421	NaN	NaN	NaN	2.004	0.823	0.229	1.936	0.652	0.203	1.937	0.512	0.265	NaN	NaN	NaN	1.956	0.255	0.214	1.939	0.085	0.286	1.795	0.008	0.251	NaN	NaN	NaN	2.009	0.837	0.601	2.013	0.655	0.63	1.997	0.52	0.577	2.023	0.414	0.579	2.095	0.27	0.615	NaN	NaN	NaN
606	3.03	2.102	0.915	0.42	NaN	NaN	NaN	2.003	0.823	0.228	1.935	0.652	0.203	1.937	0.512	0.265	NaN	NaN	NaN	1.956	0.255	0.214	1.939	0.085	0.286	1.795	0.008	0.251	NaN	NaN	NaN	2.009	0.837	0.6	2.011	0.655	0.63	1.994	0.52	0.577	2.02	0.413	0.578	2.092	0.27	0.615	2.125	0.107	0.543
607	3.035	2.101	0.915	0.419	NaN	NaN	NaN	2.002	0.823	0.228	1.934	0.652	0.202	1.936	0.512	0.265	NaN	NaN	NaN	1.955	0.255	0.214	1.94	0.085	0.286	1.795	0.008	0.251	NaN	NaN	NaN	2.008	0.837	0.6	2.01	0.655	0.63	1.991	0.52	0.577	2.02	0.416	0.581	2.09	0.27	0.615	2.127	0.107	0.543
608	3.04	2.1	0.915	0.418	NaN	NaN	NaN	2.001	0.823	0.227	1.934	0.652	0.202	1.936	0.512	0.264	NaN	NaN	NaN	1.955	0.255	0.213	1.94	0.085	0.286	1.795	0.008	0.251	NaN	NaN	NaN	2.007	0.838	0.599	2.008	0.656	0.63	1.989	0.52	0.577	2.018	0.417	0.581	2.088	0.271	0.617	2.129	0.106	0.543
609	3.045	2.099	0.915	0.418	NaN	NaN	NaN	2.001	0.823	0.227	1.933	0.651	0.201	1.936	0.512	0.264	NaN	NaN	NaN	1.955	0.255	0.213	1.94	0.085	0.286	1.795	0.008	0.251	NaN	NaN	NaN	2.006	0.838	0.599	2.006	0.657	0.63	1.986	0.52	0.578	2.015	0.417	0.581	2.087	0.271	0.617	2.129	0.106	0.543
610	3.05	2.099	0.916	0.417	NaN	NaN	NaN	2	0.823	0.226	1.932	0.651	0.2	1.935	0.512	0.264	NaN	NaN	NaN	1.955	0.255	0.213	1.939	0.085	0.286	1.795	0.008	0.251	NaN	NaN	NaN	2.005	0.838	0.598	2.004	0.657	0.63	1.984	0.52	0.578	2.011	0.416	0.581	2.086	0.271	0.618	2.129	0.106	0.543
611	3.055	2.098	0.916	0.417	NaN	NaN	NaN	2	0.823	0.226	1.931	0.651	0.2	1.934	0.512	0.263	NaN	NaN	NaN	1.954	0.255	0.213	1.939	0.085	0.286	1.795	0.008	0.251	NaN	NaN	NaN	2.005	0.839	0.598	2.001	0.656	0.63	1.981	0.52	0.578	2.008	0.416	0.581	2.084	0.272	0.617	2.129	0.106	0.543
612	3.06	2.097	0.915	0.416	NaN	NaN	NaN	1.999	0.823	0.225	1.931	0.652	0.2	1.933	0.511	0.262	NaN	NaN	NaN	1.954	0.255	0.212	1.939	0.085	0.286	1.795	0.008	0.251	NaN	NaN	NaN	2.004	0.839	0.597	1.999	0.656	0.629	1.979	0.521	0.578	2.005	0.416	0.58	2.081	0.273	0.617	2.129	0.106	0.543
613	3.065	2.096	0.915	0.415	NaN	NaN	NaN	1.998	0.823	0.224	1.93	0.652	0.199	1.932	0.511	0.262	NaN	NaN	NaN	1.953	0.255	0.212	1.939	0.085	0.286	1.795	0.008	0.251	NaN	NaN	NaN	2.004	0.84	0.597	1.997	0.657	0.629	1.977	0.521	0.579	2.002	0.416	0.58	2.079	0.274	0.617	NaN	NaN	NaN
614	3.07	2.096	0.916	0.414	NaN	NaN	NaN	1.997	0.823	0.224	1.93	0.652	0.199	1.931	0.511	0.262	NaN	NaN	NaN	1.953	0.255	0.212	1.939	0.085	0.285	1.795	0.008	0.251	NaN	NaN	NaN	2.003	0.84	0.597	1.995	0.657	0.629	1.974	0.521	0.579	2	0.416	0.581	2.076	0.275	0.617	NaN	NaN	NaN
615	3.075	2.095	0.916	0.414	NaN	NaN	NaN	1.997	0.823	0.223	1.929	0.651	0.198	1.931	0.511	0.262	NaN	NaN	NaN	1.952	0.255	0.211	1.939	0.085	0.285	1.795	0.008	0.251	NaN	NaN	NaN	2.002	0.84	0.596	1.993	0.657	0.629	1.97	0.521	0.579	1.997	0.417	0.582	2.074	0.276	0.617	NaN	NaN	NaN
616	3.08	2.094	0.916	0.413	NaN	NaN	NaN	1.996	0.823	0.222	1.928	0.651	0.198	1.93	0.511	0.262	NaN	NaN	NaN	1.951	0.255	0.211	1.939	0.085	0.285	1.795	0.008	0.251	NaN	NaN	NaN	2.001	0.84	0.596	1.991	0.658	0.629	1.968	0.521	0.579	1.995	0.417	0.582	2.072	0.277	0.618	NaN	NaN	NaN
617	3.085	2.093	0.916	0.412	NaN	NaN	NaN	1.994	0.822	0.222	1.926	0.651	0.198	1.929	0.511	0.262	NaN	NaN	NaN	1.95	0.255	0.211	1.939	0.085	0.285	1.795	0.008	0.251	NaN	NaN	NaN	2	0.841	0.595	1.989	0.658	0.629	1.965	0.521	0.579	1.992	0.417	0.582	2.07	0.278	0.618	NaN	NaN	NaN
618	3.09	2.093	0.916	0.412	NaN	NaN	NaN	1.993	0.822	0.221	1.925	0.651	0.198	1.928	0.511	0.262	NaN	NaN	NaN	1.95	0.255	0.211	1.939	0.085	0.285	1.795	0.008	0.251	NaN	NaN	NaN	1.999	0.841	0.595	1.987	0.657	0.629	1.962	0.521	0.579	1.988	0.417	0.583	2.068	0.279	0.618	2.106	0.122	0.548
619	3.095	2.093	0.917	0.411	NaN	NaN	NaN	1.992	0.822	0.221	1.925	0.65	0.197	1.928	0.511	0.261	NaN	NaN	NaN	1.95	0.254	0.21	1.939	0.085	0.285	1.795	0.008	0.251	NaN	NaN	NaN	1.999	0.841	0.595	1.984	0.657	0.629	1.959	0.522	0.579	1.985	0.417	0.583	2.066	0.279	0.619	2.106	0.122	0.548
620	3.1	2.092	0.917	0.41	NaN	NaN	NaN	1.991	0.821	0.221	1.924	0.65	0.197	1.927	0.511	0.261	NaN	NaN	NaN	1.949	0.254	0.21	1.939	0.085	0.285	1.795	0.008	0.251	NaN	NaN	NaN	1.998	0.841	0.594	1.982	0.657	0.629	1.956	0.522	0.58	1.982	0.417	0.584	2.063	0.279	0.62	2.106	0.122	0.548
621	3.105	2.091	0.917	0.409	NaN	NaN	NaN	1.99	0.821	0.22	1.923	0.65	0.197	1.926	0.51	0.26	NaN	NaN	NaN	1.949	0.254	0.21	1.939	0.085	0.285	1.795	0.008	0.251	NaN	NaN	NaN	1.998	0.842	0.594	1.98	0.658	0.629	1.952	0.523	0.58	1.978	0.418	0.585	2.059	0.281	0.621	NaN	NaN	NaN
622	3.11	2.09	0.916	0.409	NaN	NaN	NaN	1.989	0.821	0.22	1.923	0.65	0.197	1.925	0.51	0.26	NaN	NaN	NaN	1.949	0.255	0.21	1.939	0.085	0.285	1.795	0.008	0.251	NaN	NaN	NaN	1.997	0.842	0.594	1.979	0.658	0.629	1.949	0.523	0.581	1.975	0.418	0.586	2.056	0.283	0.622	2.102	0.128	0.545
623	3.115	2.089	0.916	0.408	NaN	NaN	NaN	1.988	0.821	0.22	1.922	0.65	0.197	1.924	0.51	0.259	NaN	NaN	NaN	1.948	0.255	0.21	1.938	0.085	0.285	1.795	0.008	0.25	NaN	NaN	NaN	1.996	0.842	0.593	1.977	0.659	0.629	1.946	0.523	0.581	1.972	0.419	0.587	2.054	0.283	0.622	2.105	0.128	0.544
624	3.12	2.088	0.917	0.407	NaN	NaN	NaN	1.987	0.821	0.219	1.92	0.65	0.196	1.923	0.51	0.259	NaN	NaN	NaN	1.948	0.254	0.21	1.938	0.085	0.285	1.795	0.008	0.251	NaN	NaN	NaN	1.995	0.842	0.592	1.975	0.66	0.63	1.943	0.523	0.581	1.969	0.42	0.587	2.053	0.284	0.622	2.104	0.13	0.547
625	3.125	2.088	0.917	0.406	NaN	NaN	NaN	1.986	0.821	0.218	1.919	0.65	0.196	1.923	0.51	0.259	NaN	NaN	NaN	1.947	0.254	0.21	1.938	0.085	0.285	1.795	0.008	0.251	NaN	NaN	NaN	1.994	0.842	0.592	1.972	0.66	0.631	1.939	0.523	0.582	1.966	0.422	0.588	2.052	0.285	0.622	2.106	0.129	0.547
626	3.13	2.087	0.917	0.406	NaN	NaN	NaN	1.985	0.82	0.217	1.918	0.649	0.195	1.922	0.51	0.259	NaN	NaN	NaN	1.947	0.254	0.21	1.938	0.085	0.285	1.795	0.008	0.251	NaN	NaN	NaN	1.994	0.843	0.591	1.969	0.66	0.631	1.936	0.524	0.583	1.962	0.423	0.588	2.051	0.287	0.623	2.109	0.129	0.548
627	3.135	2.086	0.917	0.405	NaN	NaN	NaN	1.984	0.82	0.217	1.917	0.649	0.194	1.922	0.51	0.259	NaN	NaN	NaN	1.946	0.254	0.21	1.938	0.085	0.285	1.795	0.008	0.251	NaN	NaN	NaN	1.993	0.843	0.591	1.967	0.661	0.631	1.933	0.524	0.584	1.957	0.421	0.588	2.054	0.286	0.627	NaN	NaN	NaN
628	3.14	2.085	0.917	0.404	NaN	NaN	NaN	1.983	0.82	0.216	1.916	0.649	0.194	1.921	0.51	0.259	NaN	NaN	NaN	1.946	0.253	0.21	1.938	0.085	0.285	1.795	0.008	0.251	NaN	NaN	NaN	1.992	0.843	0.59	1.965	0.661	0.631	1.93	0.525	0.584	1.953	0.422	0.589	2.05	0.287	0.628	NaN	NaN	NaN
629	3.145	2.085	0.917	0.403	NaN	NaN	NaN	1.982	0.82	0.216	1.915	0.649	0.194	1.921	0.51	0.259	NaN	NaN	NaN	1.945	0.253	0.21	1.938	0.085	0.285	1.795	0.008	0.251	NaN	NaN	NaN	1.992	0.843	0.589	1.961	0.661	0.631	1.926	0.525	0.585	1.949	0.423	0.59	2.039	0.29	0.626	2.098	0.14	0.548
630	3.15	2.084	0.917	0.402	NaN	NaN	NaN	1.981	0.82	0.215	1.915	0.649	0.194	1.92	0.51	0.259	NaN	NaN	NaN	1.944	0.253	0.21	1.938	0.084	0.285	1.795	0.008	0.251	NaN	NaN	NaN	1.991	0.843	0.589	1.957	0.659	0.631	1.923	0.526	0.586	1.945	0.424	0.591	2.034	0.292	0.625	NaN	NaN	NaN
631	3.155	2.083	0.917	0.401	NaN	NaN	NaN	1.98	0.82	0.215	1.914	0.649	0.193	1.919	0.51	0.258	NaN	NaN	NaN	1.943	0.253	0.21	1.938	0.084	0.285	1.795	0.008	0.251	NaN	NaN	NaN	1.991	0.843	0.588	1.955	0.659	0.631	1.919	0.526	0.586	1.942	0.425	0.592	2.031	0.294	0.625	2.092	0.143	0.553
632	3.16	2.082	0.917	0.4	NaN	NaN	NaN	1.978	0.819	0.214	1.913	0.649	0.193	1.919	0.509	0.258	NaN	NaN	NaN	1.943	0.253	0.21	1.937	0.083	0.285	1.795	0.008	0.251	NaN	NaN	NaN	1.99	0.844	0.588	1.952	0.66	0.632	1.915	0.527	0.586	1.937	0.425	0.593	2.028	0.297	0.626	2.092	0.143	0.553
633	3.165	2.082	0.917	0.4	NaN	NaN	NaN	1.977	0.819	0.214	1.911	0.649	0.192	1.918	0.509	0.258	NaN	NaN	NaN	1.942	0.252	0.209	1.937	0.083	0.285	1.795	0.008	0.251	NaN	NaN	NaN	1.99	0.844	0.587	1.95	0.66	0.632	1.911	0.527	0.587	1.933	0.426	0.593	2.024	0.299	0.626	NaN	NaN	NaN
634	3.17	2.081	0.918	0.399	NaN	NaN	NaN	1.976	0.819	0.214	1.91	0.648	0.192	1.917	0.509	0.257	NaN	NaN	NaN	1.942	0.252	0.209	1.937	0.083	0.285	1.795	0.008	0.251	NaN	NaN	NaN	1.989	0.844	0.586	1.948	0.661	0.632	1.908	0.528	0.588	1.93	0.43	0.595	2.019	0.299	0.627	2.084	0.151	0.55
635	3.175	2.081	0.918	0.398	NaN	NaN	NaN	1.975	0.82	0.213	1.909	0.648	0.192	1.916	0.509	0.257	NaN	NaN	NaN	1.941	0.252	0.209	1.937	0.083	0.285	1.795	0.008	0.251	NaN	NaN	NaN	1.989	0.844	0.586	1.946	0.661	0.632	1.904	0.529	0.588	1.925	0.431	0.596	2.015	0.302	0.629	2.079	0.153	0.552
636	3.18	2.08	0.918	0.397	NaN	NaN	NaN	1.974	0.82	0.212	1.908	0.648	0.192	1.916	0.509	0.257	NaN	NaN	NaN	1.941	0.252	0.209	1.937	0.083	0.285	1.795	0.008	0.25	NaN	NaN	NaN	1.988	0.844	0.585	1.943	0.662	0.632	1.9	0.53	0.589	1.919	0.431	0.595	2.012	0.304	0.629	2.072	0.157	0.556
637	3.185	2.079	0.917	0.396	NaN	NaN	NaN	1.972	0.82	0.211	1.907	0.649	0.192	1.915	0.509	0.256	NaN	NaN	NaN	1.941	0.252	0.209	1.937	0.083	0.285	1.795	0.008	0.251	NaN	NaN	NaN	1.988	0.844	0.585	1.94	0.662	0.632	1.896	0.531	0.59	1.914	0.432	0.596	2.009	0.306	0.629	2.07	0.158	0.557
638	3.19	2.079	0.918	0.395	NaN	NaN	NaN	1.971	0.82	0.211	1.906	0.649	0.192	1.915	0.509	0.256	NaN	NaN	NaN	1.941	0.252	0.209	1.937	0.083	0.285	1.795	0.008	0.251	NaN	NaN	NaN	1.988	0.845	0.584	1.938	0.662	0.632	1.892	0.532	0.591	1.909	0.433	0.596	2.005	0.309	0.63	NaN	NaN	NaN
639	3.195	2.078	0.918	0.394	NaN	NaN	NaN	1.97	0.82	0.21	1.905	0.649	0.192	1.914	0.509	0.256	1.935	0.413	0.248	1.941	0.252	0.209	1.937	0.083	0.285	1.795	0.008	0.25	NaN	NaN	NaN	1.987	0.845	0.584	1.936	0.663	0.632	1.888	0.533	0.591	1.904	0.434	0.597	2	0.31	0.631	NaN	NaN	NaN
640	3.2	2.077	0.918	0.393	NaN	NaN	NaN	1.969	0.82	0.21	1.904	0.648	0.191	1.914	0.509	0.256	1.934	0.413	0.248	1.94	0.252	0.209	1.937	0.083	0.285	1.795	0.008	0.251	NaN	NaN	NaN	1.987	0.845	0.583	1.934	0.663	0.632	1.883	0.534	0.591	1.899	0.436	0.599	1.996	0.311	0.632	NaN	NaN	NaN
641	3.205	2.077	0.918	0.392	NaN	NaN	NaN	1.967	0.819	0.21	1.903	0.648	0.191	1.914	0.509	0.256	1.933	0.413	0.247	1.94	0.252	0.208	1.937	0.083	0.285	1.795	0.008	0.251	NaN	NaN	NaN	1.987	0.845	0.583	1.933	0.664	0.632	1.879	0.535	0.591	1.893	0.438	0.599	1.991	0.314	0.633	NaN	NaN	NaN
642	3.21	2.076	0.918	0.391	NaN	NaN	NaN	1.966	0.819	0.209	1.902	0.648	0.191	1.913	0.509	0.255	1.931	0.411	0.247	1.94	0.252	0.208	1.937	0.083	0.285	1.795	0.008	0.251	NaN	NaN	NaN	1.987	0.845	0.583	1.932	0.666	0.632	1.875	0.536	0.592	1.888	0.44	0.599	1.986	0.317	0.633	NaN	NaN	NaN
643	3.215	2.075	0.918	0.39	NaN	NaN	NaN	1.964	0.819	0.209	1.9	0.648	0.19	1.913	0.508	0.255	1.93	0.411	0.247	1.94	0.252	0.208	1.937	0.083	0.285	1.795	0.008	0.251	NaN	NaN	NaN	1.986	0.845	0.583	1.93	0.667	0.632	1.871	0.538	0.593	1.883	0.441	0.6	1.982	0.32	0.633	NaN	NaN	NaN
644	3.22	2.075	0.919	0.39	NaN	NaN	NaN	1.963	0.819	0.209	1.899	0.648	0.19	1.913	0.508	0.255	1.93	0.411	0.246	1.94	0.252	0.208	1.937	0.083	0.285	1.795	0.008	0.251	NaN	NaN	NaN	1.987	0.845	0.582	1.927	0.666	0.632	1.867	0.539	0.593	1.878	0.443	0.601	1.978	0.324	0.634	NaN	NaN	NaN
645	3.225	2.074	0.919	0.389	NaN	NaN	NaN	1.962	0.819	0.208	1.898	0.648	0.19	1.912	0.508	0.255	1.93	0.411	0.246	1.94	0.252	0.208	1.937	0.083	0.285	1.795	0.008	0.251	NaN	NaN	NaN	1.987	0.846	0.582	1.926	0.667	0.632	1.863	0.541	0.594	1.873	0.445	0.602	1.979	0.324	0.636	NaN	NaN	NaN
646	3.23	2.073	0.918	0.388	NaN	NaN	NaN	1.96	0.819	0.208	1.897	0.648	0.191	1.912	0.508	0.254	1.929	0.41	0.245	1.939	0.251	0.207	1.937	0.083	0.285	1.795	0.008	0.251	NaN	NaN	NaN	1.986	0.846	0.581	1.924	0.668	0.632	1.859	0.542	0.595	1.868	0.447	0.602	1.98	0.323	0.639	NaN	NaN	NaN
647	3.235	2.072	0.918	0.387	NaN	NaN	NaN	1.959	0.819	0.208	1.896	0.648	0.191	1.911	0.508	0.254	1.929	0.411	0.245	1.939	0.251	0.207	1.937	0.083	0.285	1.795	0.008	0.251	NaN	NaN	NaN	1.986	0.846	0.581	1.922	0.668	0.632	1.856	0.543	0.595	1.864	0.449	0.602	1.967	0.329	0.637	NaN	NaN	NaN
648	3.24	2.071	0.918	0.387	NaN	NaN	NaN	1.958	0.819	0.208	1.895	0.648	0.191	1.911	0.508	0.253	1.929	0.411	0.245	1.939	0.251	0.207	1.937	0.083	0.285	1.795	0.008	0.25	NaN	NaN	NaN	1.984	0.844	0.58	1.919	0.668	0.632	1.851	0.544	0.595	1.859	0.45	0.602	1.96	0.332	0.636	2.038	0.19	0.562
649	3.245	2.07	0.918	0.386	NaN	NaN	NaN	1.956	0.819	0.207	1.894	0.648	0.191	1.911	0.508	0.253	1.929	0.411	0.244	1.939	0.251	0.207	1.937	0.083	0.285	1.795	0.008	0.25	NaN	NaN	NaN	1.981	0.841	0.578	1.915	0.667	0.632	1.847	0.545	0.596	1.854	0.452	0.603	1.955	0.333	0.636	NaN	NaN	NaN
650	3.25	2.069	0.918	0.385	NaN	NaN	NaN	1.955	0.819	0.207	1.893	0.648	0.19	1.91	0.508	0.253	1.928	0.411	0.244	1.939	0.251	0.206	1.937	0.083	0.285	1.795	0.008	0.251	NaN	NaN	NaN	1.98	0.841	0.578	1.913	0.667	0.632	1.843	0.546	0.598	1.849	0.453	0.603	1.95	0.335	0.636	NaN	NaN	NaN
651	3.255	2.069	0.918	0.385	NaN	NaN	NaN	1.954	0.819	0.206	1.892	0.648	0.19	1.91	0.508	0.252	1.928	0.411	0.244	1.939	0.251	0.206	1.937	0.083	0.285	1.795	0.008	0.251	NaN	NaN	NaN	1.98	0.84	0.578	1.911	0.667	0.631	1.84	0.547	0.598	1.845	0.455	0.604	1.946	0.337	0.637	NaN	NaN	NaN
652	3.26	2.068	0.918	0.384	NaN	NaN	NaN	1.953	0.82	0.206	1.891	0.648	0.189	1.91	0.509	0.252	1.928	0.411	0.243	1.938	0.251	0.206	1.937	0.083	0.285	1.795	0.008	0.25	NaN	NaN	NaN	1.979	0.84	0.577	1.909	0.667	0.631	1.836	0.548	0.598	1.841	0.457	0.604	1.942	0.339	0.638	NaN	NaN	NaN
653	3.265	2.067	0.917	0.384	NaN	NaN	NaN	1.952	0.82	0.205	1.89	0.648	0.188	1.909	0.508	0.252	1.928	0.411	0.242	1.938	0.251	0.205	1.937	0.083	0.285	1.795	0.008	0.25	NaN	NaN	NaN	1.979	0.84	0.577	1.906	0.667	0.631	1.834	0.549	0.598	1.838	0.46	0.605	1.937	0.341	0.638	2.023	0.202	0.564
654	3.27	2.066	0.917	0.383	NaN	NaN	NaN	1.951	0.82	0.205	1.89	0.648	0.187	1.909	0.508	0.252	1.928	0.411	0.242	1.938	0.251	0.205	1.937	0.083	0.285	1.795	0.008	0.251	NaN	NaN	NaN	1.979	0.84	0.577	1.904	0.668	0.63	1.831	0.551	0.597	1.834	0.461	0.604	1.935	0.342	0.639	NaN	NaN	NaN
655	3.275	2.065	0.917	0.382	NaN	NaN	NaN	1.95	0.82	0.204	1.889	0.648	0.188	1.909	0.508	0.251	1.928	0.41	0.242	1.938	0.25	0.205	1.937	0.083	0.285	1.795	0.008	0.251	NaN	NaN	NaN	1.979	0.84	0.577	1.902	0.668	0.63	1.828	0.551	0.597	1.83	0.461	0.603	1.933	0.344	0.638	NaN	NaN	NaN
656	3.28	2.064	0.917	0.382	NaN	NaN	NaN	1.949	0.82	0.204	1.889	0.649	0.187	1.909	0.508	0.251	1.928	0.41	0.242	1.937	0.25	0.205	1.937	0.083	0.285	1.795	0.008	0.25	NaN	NaN	NaN	1.977	0.84	0.576	1.9	0.668	0.63	1.825	0.553	0.596	1.827	0.462	0.603	1.93	0.347	0.638	NaN	NaN	NaN
657	3.285	2.063	0.916	0.382	NaN	NaN	NaN	1.947	0.82	0.203	1.888	0.649	0.187	1.908	0.508	0.251	1.928	0.41	0.242	1.937	0.25	0.205	1.937	0.082	0.285	1.795	0.008	0.251	NaN	NaN	NaN	1.976	0.84	0.576	1.898	0.669	0.63	1.823	0.554	0.596	1.824	0.464	0.603	1.926	0.348	0.638	2.006	0.206	0.563
658	3.29	2.063	0.917	0.382	NaN	NaN	NaN	1.946	0.82	0.203	1.887	0.648	0.187	1.908	0.508	0.25	1.928	0.41	0.242	1.937	0.25	0.204	1.937	0.082	0.285	1.795	0.008	0.251	NaN	NaN	NaN	1.974	0.839	0.575	1.896	0.669	0.63	1.82	0.555	0.596	1.821	0.465	0.603	1.923	0.348	0.638	2.005	0.206	0.564
659	3.295	2.062	0.917	0.381	NaN	NaN	NaN	1.945	0.82	0.203	1.886	0.648	0.187	1.908	0.508	0.25	1.929	0.41	0.242	1.937	0.25	0.204	1.937	0.082	0.285	1.795	0.008	0.251	NaN	NaN	NaN	1.973	0.839	0.575	1.895	0.67	0.63	1.818	0.556	0.595	1.818	0.465	0.602	1.919	0.348	0.637	NaN	NaN	NaN
660	3.3	2.061	0.917	0.381	NaN	NaN	NaN	1.944	0.82	0.203	1.885	0.648	0.187	1.907	0.508	0.25	1.928	0.411	0.242	1.937	0.25	0.205	1.937	0.082	0.285	1.795	0.008	0.25	NaN	NaN	NaN	1.972	0.839	0.575	1.894	0.672	0.629	1.816	0.556	0.595	1.815	0.466	0.602	1.916	0.349	0.637	NaN	NaN	NaN
661	3.305	2.061	0.917	0.381	NaN	NaN	NaN	1.943	0.82	0.202	1.884	0.647	0.186	1.906	0.508	0.249	1.927	0.411	0.241	1.937	0.249	0.205	1.937	0.082	0.285	1.795	0.008	0.25	NaN	NaN	NaN	1.971	0.84	0.575	1.892	0.673	0.629	1.813	0.557	0.594	1.812	0.467	0.601	1.912	0.348	0.637	NaN	NaN	NaN
662	3.31	2.059	0.917	0.381	NaN	NaN	NaN	1.942	0.82	0.202	1.883	0.647	0.186	1.905	0.508	0.249	1.926	0.411	0.241	1.937	0.249	0.204	1.937	0.082	0.285	1.795	0.008	0.25	NaN	NaN	NaN	1.97	0.84	0.575	1.89	0.673	0.629	1.81	0.557	0.594	1.81	0.467	0.601	1.907	0.347	0.636	NaN	NaN	NaN
663	3.315	2.058	0.917	0.38	NaN	NaN	NaN	1.941	0.82	0.202	1.883	0.647	0.186	1.905	0.508	0.249	1.926	0.411	0.241	1.937	0.249	0.204	1.937	0.082	0.285	1.795	0.008	0.25	NaN	NaN	NaN	1.969	0.84	0.575	1.887	0.672	0.628	1.808	0.558	0.595	1.807	0.467	0.6	1.904	0.347	0.636	1.98	0.202	0.564
664	3.32	2.057	0.917	0.38	NaN	NaN	NaN	1.94	0.82	0.202	1.882	0.647	0.186	1.904	0.508	0.249	1.926	0.411	0.241	1.937	0.249	0.204	1.937	0.082	0.285	1.795	0.008	0.251	NaN	NaN	NaN	1.968	0.841	0.575	1.885	0.672	0.628	1.806	0.558	0.594	1.804	0.467	0.599	1.901	0.346	0.635	1.974	0.202	0.566
665	3.325	2.056	0.917	0.38	NaN	NaN	NaN	1.939	0.82	0.202	1.881	0.647	0.186	1.904	0.508	0.249	1.925	0.411	0.241	1.936	0.25	0.204	1.937	0.082	0.285	1.795	0.008	0.251	NaN	NaN	NaN	1.967	0.841	0.575	1.884	0.673	0.627	1.804	0.559	0.592	1.802	0.467	0.599	1.897	0.345	0.635	1.965	0.203	0.566
666	3.33	2.055	0.917	0.38	NaN	NaN	NaN	1.939	0.82	0.202	1.881	0.647	0.186	1.903	0.508	0.248	1.926	0.411	0.241	1.935	0.251	0.204	1.937	0.082	0.285	1.795	0.008	0.251	NaN	NaN	NaN	1.966	0.841	0.576	1.882	0.673	0.627	1.802	0.56	0.591	1.8	0.467	0.598	1.894	0.344	0.635	1.962	0.202	0.566
667	3.335	2.055	0.917	0.38	NaN	NaN	NaN	1.938	0.82	0.201	1.88	0.647	0.186	1.903	0.508	0.248	1.926	0.411	0.241	1.935	0.251	0.204	1.937	0.082	0.285	1.795	0.008	0.251	NaN	NaN	NaN	1.965	0.842	0.576	1.88	0.674	0.627	1.801	0.561	0.59	1.798	0.468	0.597	1.89	0.343	0.635	NaN	NaN	NaN
668	3.34	2.054	0.917	0.38	NaN	NaN	NaN	1.937	0.82	0.201	1.879	0.647	0.186	1.903	0.508	0.248	1.924	0.411	0.24	1.934	0.251	0.204	1.937	0.082	0.285	1.795	0.008	0.251	NaN	NaN	NaN	1.964	0.842	0.576	1.878	0.674	0.626	1.799	0.562	0.591	1.797	0.468	0.597	1.887	0.342	0.634	1.95	0.196	0.565
669	3.345	2.053	0.918	0.379	NaN	NaN	NaN	1.936	0.82	0.201	1.879	0.647	0.186	1.902	0.508	0.248	1.924	0.411	0.24	1.934	0.251	0.204	1.937	0.082	0.285	1.795	0.008	0.251	NaN	NaN	NaN	1.963	0.842	0.576	1.876	0.675	0.626	1.798	0.562	0.59	1.795	0.468	0.596	1.883	0.341	0.633	1.947	0.194	0.565
670	3.35	2.052	0.918	0.379	NaN	NaN	NaN	1.935	0.82	0.201	1.878	0.647	0.185	1.901	0.508	0.248	1.923	0.411	0.24	1.934	0.251	0.204	1.937	0.082	0.285	1.795	0.008	0.251	NaN	NaN	NaN	1.962	0.843	0.575	1.874	0.675	0.626	1.796	0.563	0.59	1.793	0.468	0.595	1.878	0.34	0.633	NaN	NaN	NaN
671	3.355	2.051	0.918	0.379	NaN	NaN	NaN	1.935	0.82	0.201	1.878	0.647	0.185	1.901	0.507	0.248	1.923	0.411	0.24	1.934	0.251	0.204	1.937	0.082	0.285	1.795	0.008	0.251	NaN	NaN	NaN	1.961	0.843	0.575	1.873	0.675	0.626	1.795	0.563	0.589	1.791	0.467	0.595	1.876	0.338	0.632	1.936	0.188	0.563
672	3.36	2.05	0.918	0.379	NaN	NaN	NaN	1.934	0.82	0.201	1.877	0.647	0.185	1.9	0.507	0.248	1.922	0.411	0.239	1.934	0.251	0.204	1.937	0.082	0.285	1.795	0.008	0.25	NaN	NaN	NaN	1.96	0.842	0.575	1.871	0.676	0.626	1.794	0.563	0.589	1.789	0.467	0.594	1.874	0.337	0.631	1.935	0.186	0.562
673	3.365	2.048	0.918	0.379	NaN	NaN	NaN	1.933	0.821	0.201	1.876	0.647	0.185	1.9	0.507	0.248	1.922	0.411	0.239	1.934	0.251	0.204	1.937	0.082	0.285	1.795	0.008	0.25	NaN	NaN	NaN	1.958	0.843	0.575	1.87	0.676	0.626	1.792	0.562	0.588	1.788	0.466	0.594	1.871	0.335	0.631	1.928	0.182	0.562
674	3.37	2.047	0.918	0.379	NaN	NaN	NaN	1.932	0.821	0.201	1.875	0.647	0.185	1.9	0.507	0.248	1.921	0.411	0.239	1.934	0.251	0.203	1.937	0.082	0.285	1.795	0.008	0.25	NaN	NaN	NaN	1.957	0.843	0.575	1.868	0.676	0.625	1.791	0.562	0.587	1.787	0.466	0.593	1.868	0.333	0.631	1.921	0.178	0.562
675	3.375	2.046	0.918	0.378	NaN	NaN	NaN	1.931	0.821	0.201	1.874	0.647	0.185	1.899	0.507	0.248	1.921	0.411	0.239	1.933	0.251	0.203	1.937	0.082	0.285	1.795	0.008	0.25	NaN	NaN	NaN	1.956	0.843	0.575	1.867	0.676	0.625	1.79	0.562	0.587	1.786	0.466	0.593	1.865	0.331	0.63	1.916	0.175	0.56
676	3.38	2.045	0.918	0.378	NaN	NaN	NaN	1.93	0.821	0.201	1.874	0.647	0.185	1.899	0.507	0.248	1.92	0.411	0.24	1.933	0.251	0.203	1.937	0.082	0.285	1.795	0.008	0.25	NaN	NaN	NaN	1.955	0.843	0.574	1.866	0.676	0.625	1.789	0.563	0.587	1.785	0.464	0.592	1.861	0.329	0.629	1.91	0.171	0.56
677	3.385	2.045	0.919	0.379	NaN	NaN	NaN	1.929	0.821	0.201	1.873	0.646	0.185	1.898	0.507	0.248	1.92	0.41	0.24	1.933	0.251	0.203	1.937	0.083	0.285	1.795	0.008	0.251	NaN	NaN	NaN	1.954	0.843	0.574	1.865	0.676	0.624	1.789	0.563	0.587	1.783	0.463	0.591	1.858	0.327	0.629	1.904	0.166	0.56
678	3.39	2.044	0.919	0.379	NaN	NaN	NaN	1.928	0.82	0.201	1.872	0.646	0.185	1.898	0.507	0.248	1.919	0.409	0.24	1.933	0.251	0.203	1.937	0.083	0.285	1.795	0.008	0.251	NaN	NaN	NaN	1.953	0.843	0.574	1.863	0.676	0.624	1.788	0.562	0.586	1.782	0.462	0.59	1.855	0.325	0.628	1.898	0.161	0.56
679	3.395	2.042	0.919	0.378	NaN	NaN	NaN	1.927	0.82	0.201	1.872	0.646	0.185	1.897	0.507	0.248	1.919	0.41	0.24	1.933	0.251	0.203	1.937	0.083	0.285	1.795	0.008	0.251	NaN	NaN	NaN	1.952	0.843	0.574	1.862	0.676	0.624	1.787	0.562	0.585	1.781	0.461	0.59	1.852	0.322	0.628	1.891	0.159	0.559
680	3.4	2.041	0.918	0.378	NaN	NaN	NaN	1.926	0.82	0.201	1.871	0.646	0.185	1.897	0.507	0.248	1.918	0.409	0.24	1.933	0.251	0.203	1.937	0.083	0.285	1.795	0.008	0.251	NaN	NaN	NaN	1.951	0.843	0.574	1.861	0.676	0.624	1.786	0.561	0.584	1.781	0.46	0.589	1.848	0.32	0.628	1.883	0.156	0.559
681	3.405	2.04	0.918	0.378	NaN	NaN	NaN	1.924	0.82	0.201	1.871	0.646	0.185	1.896	0.507	0.248	1.918	0.409	0.24	1.933	0.25	0.203	1.937	0.083	0.285	1.795	0.008	0.251	NaN	NaN	NaN	1.95	0.843	0.575	1.86	0.676	0.624	1.786	0.56	0.584	1.78	0.459	0.589	1.845	0.317	0.628	1.874	0.152	0.562
682	3.41	2.039	0.919	0.378	NaN	NaN	NaN	1.924	0.82	0.201	1.87	0.646	0.184	1.896	0.507	0.248	1.917	0.409	0.24	1.932	0.251	0.203	1.937	0.082	0.285	1.795	0.008	0.25	NaN	NaN	NaN	1.949	0.843	0.575	1.86	0.675	0.624	1.786	0.559	0.583	1.779	0.457	0.588	1.841	0.315	0.627	1.867	0.149	0.563
683	3.415	2.038	0.918	0.379	NaN	NaN	NaN	1.923	0.82	0.201	1.87	0.647	0.185	1.895	0.507	0.248	1.917	0.409	0.24	1.932	0.251	0.203	1.937	0.082	0.285	1.795	0.008	0.25	NaN	NaN	NaN	1.948	0.843	0.575	1.859	0.675	0.624	1.786	0.558	0.583	1.778	0.455	0.588	1.837	0.312	0.627	1.861	0.145	0.562
684	3.42	2.037	0.918	0.379	NaN	NaN	NaN	1.922	0.82	0.201	1.869	0.647	0.185	1.895	0.507	0.248	1.917	0.409	0.24	1.932	0.251	0.203	1.937	0.082	0.285	1.795	0.008	0.251	NaN	NaN	NaN	1.947	0.844	0.575	1.858	0.675	0.624	1.786	0.557	0.582	1.778	0.454	0.588	1.834	0.309	0.627	1.854	0.142	0.562
685	3.425	2.035	0.919	0.379	NaN	NaN	NaN	1.921	0.82	0.201	1.869	0.647	0.185	1.894	0.507	0.248	1.916	0.409	0.241	1.932	0.251	0.203	1.937	0.083	0.285	1.795	0.008	0.25	NaN	NaN	NaN	1.946	0.844	0.575	1.858	0.675	0.623	1.787	0.557	0.582	1.778	0.453	0.587	1.83	0.306	0.626	1.848	0.139	0.562
686	3.43	2.034	0.918	0.379	NaN	NaN	NaN	1.92	0.82	0.201	1.868	0.647	0.185	1.894	0.507	0.248	1.916	0.409	0.241	1.932	0.251	0.203	1.937	0.082	0.285	1.795	0.008	0.25	NaN	NaN	NaN	1.945	0.844	0.575	1.858	0.675	0.623	1.787	0.556	0.581	1.777	0.451	0.587	1.826	0.303	0.626	1.842	0.136	0.561
687	3.435	2.034	0.918	0.38	NaN	NaN	NaN	1.919	0.82	0.201	1.867	0.647	0.185	1.893	0.507	0.248	1.916	0.408	0.241	1.932	0.251	0.203	1.937	0.083	0.285	1.795	0.008	0.25	NaN	NaN	NaN	1.944	0.843	0.575	1.857	0.674	0.623	1.786	0.555	0.58	1.776	0.449	0.586	1.822	0.3	0.626	1.836	0.133	0.559
688	3.44	2.032	0.918	0.38	NaN	NaN	NaN	1.918	0.82	0.201	1.867	0.647	0.185	1.893	0.507	0.248	1.915	0.408	0.241	1.932	0.251	0.203	1.937	0.083	0.285	1.795	0.008	0.25	NaN	NaN	NaN	1.942	0.843	0.575	1.855	0.672	0.622	1.786	0.553	0.58	1.775	0.447	0.585	1.819	0.297	0.626	1.83	0.13	0.559
689	3.445	2.031	0.918	0.38	NaN	NaN	NaN	1.917	0.82	0.201	1.865	0.647	0.185	1.892	0.507	0.248	1.915	0.408	0.241	1.932	0.251	0.204	1.937	0.083	0.285	1.795	0.008	0.25	NaN	NaN	NaN	1.941	0.843	0.575	1.855	0.671	0.622	1.787	0.552	0.579	1.775	0.446	0.585	1.815	0.295	0.626	1.824	0.127	0.558
690	3.45	2.03	0.918	0.381	NaN	NaN	NaN	1.916	0.82	0.202	1.865	0.646	0.185	1.892	0.507	0.248	1.916	0.408	0.241	1.932	0.251	0.204	1.937	0.082	0.285	1.795	0.008	0.25	NaN	NaN	NaN	1.939	0.842	0.575	1.855	0.67	0.622	1.787	0.552	0.578	1.775	0.445	0.584	1.812	0.292	0.626	1.817	0.124	0.558
691	3.455	2.029	0.918	0.381	NaN	NaN	NaN	1.915	0.82	0.202	1.864	0.646	0.185	1.891	0.507	0.249	1.916	0.408	0.241	1.932	0.25	0.204	1.937	0.082	0.285	1.795	0.008	0.25	NaN	NaN	NaN	1.937	0.841	0.575	1.854	0.669	0.622	1.788	0.551	0.578	1.774	0.443	0.583	1.808	0.289	0.625	1.81	0.121	0.558
692	3.46	2.027	0.918	0.382	NaN	NaN	NaN	1.914	0.82	0.202	1.863	0.646	0.185	1.891	0.507	0.249	1.915	0.409	0.242	1.932	0.25	0.204	1.937	0.083	0.285	1.795	0.008	0.25	NaN	NaN	NaN	1.935	0.841	0.576	1.854	0.668	0.622	1.788	0.549	0.577	1.774	0.441	0.582	1.804	0.287	0.625	1.805	0.118	0.557
693	3.465	2.026	0.918	0.382	NaN	NaN	NaN	1.913	0.82	0.202	1.862	0.646	0.185	1.89	0.507	0.249	1.914	0.409	0.242	1.932	0.251	0.204	1.937	0.083	0.285	1.795	0.008	0.25	NaN	NaN	NaN	1.933	0.839	0.577	1.855	0.667	0.622	1.788	0.547	0.576	1.773	0.44	0.582	1.801	0.285	0.625	1.799	0.116	0.556
694	3.47	2.025	0.917	0.383	NaN	NaN	NaN	1.912	0.82	0.202	1.861	0.646	0.185	1.889	0.507	0.249	1.913	0.409	0.242	1.932	0.251	0.204	1.937	0.083	0.285	1.795	0.008	0.25	NaN	NaN	NaN	1.931	0.839	0.577	1.856	0.667	0.622	1.788	0.546	0.576	1.774	0.438	0.582	1.797	0.282	0.624	1.794	0.113	0.555
695	3.475	2.023	0.918	0.383	NaN	NaN	NaN	1.911	0.82	0.202	1.86	0.646	0.185	1.888	0.507	0.249	1.913	0.41	0.242	1.931	0.251	0.204	1.937	0.083	0.285	1.795	0.008	0.251	NaN	NaN	NaN	1.931	0.839	0.577	1.856	0.666	0.622	1.788	0.544	0.575	1.773	0.437	0.581	1.794	0.28	0.624	1.786	0.111	0.555
696	3.48	2.022	0.917	0.384	NaN	NaN	NaN	1.911	0.82	0.203	1.859	0.646	0.185	1.888	0.507	0.249	1.912	0.41	0.242	1.931	0.251	0.205	1.937	0.083	0.285	1.795	0.008	0.251	NaN	NaN	NaN	1.93	0.84	0.577	1.856	0.665	0.621	1.789	0.543	0.574	1.773	0.435	0.58	1.791	0.278	0.623	1.779	0.11	0.555
697	3.485	2.02	0.917	0.384	NaN	NaN	NaN	1.91	0.821	0.203	1.858	0.646	0.185	1.887	0.507	0.249	1.912	0.41	0.242	1.931	0.25	0.205	1.937	0.083	0.285	1.795	0.008	0.251	NaN	NaN	NaN	1.929	0.841	0.576	1.854	0.663	0.62	1.79	0.542	0.573	1.773	0.434	0.579	1.788	0.277	0.623	1.777	0.107	0.554
698	3.49	2.019	0.917	0.385	NaN	NaN	NaN	1.909	0.821	0.203	1.857	0.646	0.186	1.886	0.507	0.25	1.911	0.41	0.243	1.93	0.25	0.205	1.937	0.083	0.285	1.795	0.008	0.251	NaN	NaN	NaN	1.927	0.84	0.576	1.854	0.661	0.62	1.791	0.541	0.572	1.773	0.433	0.578	1.786	0.275	0.622	1.771	0.106	0.553
699	3.495	2.017	0.917	0.385	NaN	NaN	NaN	1.908	0.821	0.203	1.856	0.646	0.186	1.885	0.507	0.25	1.911	0.411	0.243	1.931	0.25	0.205	1.937	0.083	0.285	1.795	0.008	0.251	NaN	NaN	NaN	1.926	0.84	0.576	1.854	0.66	0.62	1.791	0.539	0.571	1.773	0.431	0.577	1.784	0.273	0.621	1.765	0.105	0.553
700	3.5	2.016	0.916	0.386	NaN	NaN	NaN	1.906	0.82	0.203	1.855	0.646	0.186	1.884	0.507	0.25	1.91	0.411	0.243	1.93	0.25	0.205	1.937	0.083	0.285	1.795	0.008	0.25	NaN	NaN	NaN	1.923	0.839	0.576	1.855	0.66	0.62	1.791	0.538	0.57	1.773	0.43	0.576	1.783	0.272	0.621	1.762	0.103	0.552
701	3.505	2.014	0.916	0.387	NaN	NaN	NaN	1.905	0.82	0.204	1.853	0.646	0.187	1.883	0.507	0.25	1.909	0.41	0.244	1.929	0.251	0.205	1.937	0.083	0.285	1.795	0.008	0.25	NaN	NaN	NaN	1.921	0.838	0.576	1.856	0.659	0.62	1.792	0.537	0.569	1.773	0.428	0.575	1.781	0.27	0.62	1.76	0.101	0.551
702	3.51	2.013	0.916	0.387	NaN	NaN	NaN	1.903	0.82	0.204	1.852	0.646	0.187	1.882	0.507	0.25	1.908	0.41	0.244	1.928	0.251	0.205	1.937	0.083	0.285	1.795	0.008	0.25	NaN	NaN	NaN	1.919	0.837	0.577	1.855	0.656	0.619	1.792	0.535	0.568	1.774	0.427	0.574	1.78	0.268	0.619	1.757	0.099	0.55
703	3.515	2.012	0.916	0.388	NaN	NaN	NaN	1.902	0.82	0.205	1.851	0.646	0.188	1.882	0.507	0.25	1.907	0.41	0.244	1.927	0.251	0.205	1.937	0.083	0.285	1.795	0.008	0.25	NaN	NaN	NaN	1.917	0.836	0.578	1.854	0.655	0.618	1.793	0.534	0.567	1.774	0.426	0.572	1.779	0.268	0.617	1.754	0.098	0.549
704	3.52	2.01	0.916	0.389	NaN	NaN	NaN	1.901	0.82	0.205	1.85	0.646	0.188	1.881	0.507	0.25	1.906	0.411	0.244	1.927	0.251	0.205	1.937	0.083	0.285	1.795	0.008	0.25	NaN	NaN	NaN	1.915	0.836	0.578	1.855	0.654	0.618	1.793	0.533	0.566	1.774	0.424	0.571	1.779	0.267	0.616	1.752	0.097	0.548
705	3.525	2.008	0.916	0.389	NaN	NaN	NaN	1.9	0.82	0.206	1.849	0.646	0.188	1.879	0.507	0.25	1.905	0.411	0.244	1.926	0.251	0.205	1.937	0.083	0.285	1.795	0.008	0.25	NaN	NaN	NaN	1.915	0.837	0.578	1.855	0.653	0.618	1.793	0.531	0.565	1.774	0.423	0.57	1.778	0.265	0.615	1.75	0.095	0.547
706	3.53	2.007	0.915	0.39	NaN	NaN	NaN	1.899	0.82	0.206	1.848	0.646	0.188	1.878	0.507	0.25	1.904	0.41	0.244	1.926	0.251	0.206	1.937	0.083	0.285	1.795	0.008	0.25	NaN	NaN	NaN	1.913	0.836	0.578	1.854	0.651	0.618	1.794	0.531	0.564	1.774	0.421	0.569	1.778	0.264	0.613	1.748	0.095	0.546
707	3.535	2.006	0.915	0.391	NaN	NaN	NaN	1.898	0.82	0.206	1.847	0.646	0.188	1.877	0.506	0.25	1.904	0.41	0.244	1.926	0.251	0.206	1.937	0.083	0.285	1.795	0.008	0.25	NaN	NaN	NaN	1.911	0.836	0.577	1.854	0.65	0.618	1.794	0.529	0.564	1.775	0.42	0.568	1.778	0.262	0.612	1.746	0.093	0.544
708	3.54	2.003	0.914	0.392	NaN	NaN	NaN	1.897	0.82	0.206	1.846	0.646	0.189	1.876	0.506	0.25	1.903	0.41	0.243	1.926	0.251	0.206	1.936	0.083	0.285	1.795	0.008	0.25	NaN	NaN	NaN	1.909	0.835	0.577	1.853	0.649	0.617	1.794	0.527	0.563	1.775	0.418	0.566	1.778	0.261	0.611	1.745	0.092	0.543
709	3.545	2.001	0.914	0.392	NaN	NaN	NaN	1.895	0.82	0.207	1.845	0.646	0.189	1.875	0.507	0.25	1.902	0.41	0.243	1.926	0.251	0.206	1.936	0.083	0.285	1.795	0.008	0.251	NaN	NaN	NaN	1.906	0.834	0.577	1.853	0.648	0.617	1.794	0.526	0.562	1.775	0.416	0.565	1.778	0.26	0.61	1.744	0.092	0.542
710	3.55	2	0.913	0.393	NaN	NaN	NaN	1.894	0.82	0.207	1.844	0.646	0.189	1.874	0.506	0.25	1.901	0.41	0.244	1.926	0.251	0.206	1.936	0.083	0.285	1.795	0.008	0.251	NaN	NaN	NaN	1.905	0.833	0.578	1.853	0.647	0.617	1.794	0.524	0.561	1.776	0.415	0.564	1.777	0.258	0.608	1.743	0.091	0.54
711	3.555	1.998	0.913	0.394	NaN	NaN	NaN	1.893	0.821	0.207	1.842	0.646	0.189	1.873	0.506	0.251	1.9	0.41	0.244	1.925	0.251	0.206	1.936	0.083	0.285	1.795	0.008	0.251	NaN	NaN	NaN	1.903	0.832	0.578	1.852	0.645	0.616	1.794	0.523	0.56	1.776	0.414	0.563	1.777	0.257	0.606	1.743	0.091	0.539
712	3.56	1.996	0.912	0.394	NaN	NaN	NaN	1.891	0.821	0.207	1.841	0.646	0.189	1.872	0.506	0.251	1.9	0.41	0.244	1.925	0.251	0.206	1.937	0.083	0.285	1.795	0.008	0.25	NaN	NaN	NaN	1.902	0.832	0.578	1.851	0.643	0.616	1.794	0.522	0.559	1.776	0.413	0.562	1.777	0.256	0.605	1.744	0.091	0.539
713	3.565	1.995	0.912	0.395	NaN	NaN	NaN	1.89	0.821	0.208	1.84	0.646	0.189	1.871	0.506	0.251	1.899	0.41	0.244	1.925	0.251	0.206	1.937	0.083	0.284	1.795	0.008	0.25	NaN	NaN	NaN	1.9	0.832	0.578	1.851	0.643	0.616	1.794	0.521	0.558	1.776	0.412	0.56	1.777	0.254	0.603	1.744	0.09	0.539
714	3.57	1.993	0.912	0.396	NaN	NaN	NaN	1.889	0.821	0.208	1.839	0.646	0.189	1.87	0.506	0.251	1.898	0.41	0.245	1.924	0.251	0.206	1.937	0.083	0.284	1.795	0.008	0.25	NaN	NaN	NaN	1.897	0.831	0.578	1.85	0.642	0.615	1.793	0.52	0.555	1.776	0.411	0.559	1.778	0.254	0.602	1.743	0.09	0.539
715	3.575	1.991	0.912	0.396	NaN	NaN	NaN	1.887	0.821	0.208	1.838	0.646	0.189	1.87	0.506	0.251	1.896	0.41	0.245	1.923	0.251	0.206	1.937	0.083	0.284	1.795	0.008	0.25	NaN	NaN	NaN	1.894	0.829	0.578	1.849	0.641	0.614	1.793	0.519	0.554	1.776	0.41	0.559	1.778	0.253	0.601	1.743	0.09	0.539
716	3.58	1.99	0.912	0.397	NaN	NaN	NaN	1.886	0.821	0.208	1.837	0.646	0.189	1.869	0.506	0.251	1.895	0.41	0.245	1.922	0.251	0.206	1.937	0.084	0.284	1.795	0.008	0.25	NaN	NaN	NaN	1.892	0.829	0.578	1.848	0.64	0.613	1.793	0.519	0.554	1.776	0.41	0.558	1.777	0.253	0.6	1.742	0.089	0.539
717	3.585	1.988	0.912	0.398	NaN	NaN	NaN	1.885	0.822	0.209	1.835	0.646	0.19	1.867	0.506	0.251	1.895	0.41	0.246	1.922	0.251	0.206	1.937	0.084	0.285	1.795	0.008	0.25	NaN	NaN	NaN	1.891	0.828	0.579	1.847	0.639	0.612	1.792	0.518	0.554	1.775	0.41	0.558	1.777	0.254	0.599	1.739	0.087	0.539
718	3.59	1.986	0.911	0.398	NaN	NaN	NaN	1.883	0.822	0.209	1.834	0.646	0.19	1.866	0.506	0.252	1.894	0.41	0.246	1.921	0.251	0.206	1.937	0.084	0.285	1.795	0.008	0.25	NaN	NaN	NaN	1.889	0.828	0.579	1.846	0.639	0.612	1.791	0.518	0.553	1.774	0.41	0.558	1.778	0.255	0.598	1.738	0.086	0.539
719	3.595	1.985	0.911	0.399	NaN	NaN	NaN	1.882	0.822	0.209	1.833	0.646	0.19	1.865	0.506	0.252	1.892	0.409	0.246	1.921	0.251	0.206	1.937	0.084	0.285	1.795	0.008	0.25	NaN	NaN	NaN	1.887	0.828	0.58	1.845	0.639	0.612	1.79	0.518	0.553	1.774	0.41	0.558	1.777	0.255	0.598	1.738	0.086	0.539
720	3.6	1.983	0.911	0.399	NaN	NaN	NaN	1.881	0.822	0.209	1.832	0.645	0.191	1.863	0.506	0.252	1.891	0.409	0.246	1.919	0.251	0.207	1.937	0.084	0.285	1.795	0.008	0.25	NaN	NaN	NaN	1.885	0.829	0.579	1.844	0.64	0.612	1.788	0.518	0.553	1.772	0.41	0.558	1.775	0.255	0.598	1.739	0.087	0.539
721	3.605	1.982	0.911	0.399	NaN	NaN	NaN	1.879	0.822	0.209	1.831	0.645	0.191	1.862	0.506	0.253	1.891	0.41	0.247	1.918	0.252	0.207	1.936	0.084	0.285	1.795	0.008	0.25	NaN	NaN	NaN	1.883	0.829	0.579	1.843	0.64	0.612	1.787	0.519	0.553	1.771	0.41	0.558	1.774	0.255	0.599	1.738	0.087	0.539
722	3.61	1.98	0.911	0.4	NaN	NaN	NaN	1.878	0.821	0.209	1.829	0.645	0.191	1.861	0.506	0.253	1.889	0.41	0.247	1.917	0.252	0.207	1.936	0.084	0.285	1.795	0.008	0.25	NaN	NaN	NaN	1.881	0.829	0.58	1.841	0.641	0.613	1.785	0.519	0.554	1.769	0.41	0.558	1.772	0.255	0.6	1.738	0.087	0.539
723	3.615	1.978	0.911	0.4	NaN	NaN	NaN	1.876	0.821	0.209	1.828	0.646	0.192	1.86	0.506	0.253	1.888	0.41	0.247	1.916	0.252	0.208	1.935	0.085	0.286	1.795	0.008	0.251	NaN	NaN	NaN	1.879	0.829	0.58	1.839	0.641	0.613	1.783	0.52	0.556	1.768	0.41	0.559	1.77	0.254	0.6	1.738	0.087	0.539
724	3.62	1.977	0.911	0.401	NaN	NaN	NaN	1.875	0.821	0.21	1.827	0.646	0.192	1.859	0.506	0.253	1.887	0.409	0.248	1.915	0.252	0.208	1.935	0.085	0.286	1.795	0.008	0.251	NaN	NaN	NaN	1.877	0.829	0.58	1.837	0.642	0.614	1.781	0.521	0.556	1.766	0.41	0.559	1.768	0.254	0.601	1.738	0.088	0.539
725	3.625	1.975	0.911	0.401	NaN	NaN	NaN	1.873	0.821	0.211	1.825	0.645	0.193	1.857	0.506	0.253	1.886	0.409	0.248	1.915	0.252	0.208	1.935	0.085	0.286	1.795	0.008	0.251	NaN	NaN	NaN	1.875	0.83	0.58	1.835	0.643	0.615	1.779	0.522	0.557	1.765	0.41	0.56	1.767	0.254	0.602	1.738	0.088	0.539
726	3.63	1.973	0.911	0.402	NaN	NaN	NaN	1.872	0.821	0.211	1.824	0.645	0.193	1.856	0.506	0.254	1.885	0.409	0.249	1.914	0.252	0.208	1.934	0.085	0.286	1.795	0.008	0.25	NaN	NaN	NaN	1.874	0.83	0.581	1.832	0.644	0.615	1.777	0.523	0.557	1.764	0.411	0.561	1.765	0.253	0.603	1.738	0.088	0.539
727	3.635	1.972	0.911	0.402	NaN	NaN	NaN	1.871	0.821	0.212	1.823	0.645	0.193	1.855	0.505	0.254	1.884	0.409	0.249	1.913	0.252	0.208	1.934	0.085	0.286	1.795	0.008	0.25	NaN	NaN	NaN	1.872	0.831	0.581	1.829	0.645	0.616	1.775	0.523	0.558	1.763	0.412	0.562	1.764	0.253	0.604	1.738	0.088	0.539
728	3.64	1.97	0.911	0.402	NaN	NaN	NaN	1.87	0.821	0.212	1.821	0.645	0.194	1.854	0.505	0.255	1.884	0.41	0.249	1.913	0.252	0.208	1.934	0.086	0.286	1.795	0.008	0.25	NaN	NaN	NaN	1.87	0.831	0.581	1.827	0.646	0.617	1.773	0.523	0.559	1.762	0.412	0.563	1.762	0.252	0.605	1.738	0.087	0.539
729	3.645	1.969	0.912	0.403	NaN	NaN	NaN	1.869	0.821	0.212	1.82	0.645	0.195	1.853	0.506	0.255	1.883	0.41	0.249	1.913	0.252	0.209	1.934	0.086	0.286	1.795	0.008	0.25	NaN	NaN	NaN	1.868	0.831	0.581	1.825	0.647	0.618	1.771	0.523	0.56	1.761	0.411	0.563	1.761	0.252	0.606	1.737	0.087	0.54
730	3.65	1.967	0.912	0.403	NaN	NaN	NaN	1.867	0.821	0.212	1.819	0.645	0.195	1.852	0.506	0.256	1.883	0.41	0.25	1.914	0.252	0.209	1.935	0.086	0.285	1.795	0.008	0.25	NaN	NaN	NaN	1.866	0.832	0.582	1.822	0.648	0.619	1.77	0.523	0.56	1.759	0.411	0.563	1.761	0.252	0.607	1.737	0.087	0.54
731	3.655	1.965	0.912	0.404	NaN	NaN	NaN	1.866	0.821	0.213	1.818	0.645	0.195	1.851	0.506	0.256	1.882	0.41	0.25	1.914	0.252	0.209	1.935	0.086	0.285	1.795	0.008	0.25	NaN	NaN	NaN	1.865	0.832	0.582	1.82	0.648	0.62	1.768	0.523	0.561	1.758	0.411	0.564	1.76	0.252	0.608	1.737	0.087	0.54
732	3.66	1.964	0.912	0.405	NaN	NaN	NaN	1.865	0.821	0.213	1.818	0.645	0.195	1.851	0.506	0.256	1.881	0.41	0.25	1.913	0.253	0.209	1.935	0.086	0.286	1.795	0.008	0.25	NaN	NaN	NaN	1.863	0.832	0.583	1.818	0.649	0.62	1.767	0.523	0.562	1.757	0.411	0.564	1.76	0.252	0.608	1.736	0.086	0.54
733	3.665	1.962	0.912	0.405	NaN	NaN	NaN	1.864	0.821	0.213	1.817	0.645	0.195	1.85	0.506	0.256	1.88	0.41	0.251	1.911	0.254	0.21	1.935	0.086	0.286	1.795	0.008	0.25	NaN	NaN	NaN	1.861	0.833	0.583	1.816	0.649	0.621	1.766	0.523	0.562	1.756	0.411	0.565	1.759	0.252	0.609	1.736	0.085	0.54
734	3.67	1.96	0.912	0.406	NaN	NaN	NaN	1.862	0.821	0.214	1.816	0.645	0.196	1.849	0.506	0.257	1.879	0.41	0.251	1.911	0.254	0.21	1.935	0.087	0.286	1.795	0.008	0.25	NaN	NaN	NaN	1.859	0.833	0.584	1.814	0.65	0.622	1.765	0.523	0.562	1.755	0.411	0.565	1.757	0.252	0.609	1.735	0.085	0.541
735	3.675	1.958	0.912	0.407	NaN	NaN	NaN	1.861	0.82	0.215	1.815	0.644	0.197	1.848	0.506	0.258	1.879	0.41	0.252	1.911	0.254	0.21	1.935	0.087	0.286	1.795	0.008	0.25	NaN	NaN	NaN	1.857	0.833	0.585	1.812	0.65	0.623	1.764	0.523	0.563	1.755	0.411	0.566	1.756	0.252	0.61	1.735	0.085	0.541
736	3.68	1.957	0.912	0.408	NaN	NaN	NaN	1.859	0.82	0.217	1.814	0.644	0.197	1.848	0.506	0.258	1.878	0.41	0.253	1.912	0.254	0.21	1.935	0.087	0.286	1.795	0.008	0.25	NaN	NaN	NaN	1.855	0.834	0.585	1.811	0.651	0.624	1.763	0.524	0.563	1.754	0.411	0.566	1.756	0.253	0.61	1.735	0.085	0.541
737	3.685	1.955	0.913	0.409	NaN	NaN	NaN	1.858	0.82	0.217	1.813	0.644	0.198	1.847	0.505	0.259	1.878	0.41	0.253	1.911	0.254	0.211	1.935	0.087	0.286	1.795	0.008	0.25	NaN	NaN	NaN	1.852	0.834	0.586	1.809	0.65	0.624	1.762	0.524	0.564	1.753	0.411	0.567	1.756	0.253	0.61	1.735	0.084	0.541
738	3.69	1.953	0.913	0.41	NaN	NaN	NaN	1.857	0.82	0.218	1.813	0.644	0.198	1.846	0.506	0.259	1.878	0.41	0.254	1.91	0.255	0.211	1.935	0.087	0.286	1.795	0.008	0.25	NaN	NaN	NaN	1.85	0.834	0.587	1.807	0.65	0.624	1.762	0.524	0.564	1.752	0.41	0.567	1.755	0.253	0.61	1.735	0.085	0.541
739	3.695	1.952	0.913	0.411	NaN	NaN	NaN	1.856	0.82	0.218	1.812	0.644	0.199	1.846	0.506	0.259	1.877	0.411	0.254	1.91	0.255	0.211	1.935	0.088	0.287	1.795	0.008	0.25	NaN	NaN	NaN	1.847	0.834	0.588	1.806	0.65	0.625	1.761	0.524	0.564	1.751	0.41	0.567	1.753	0.252	0.61	1.735	0.085	0.54
740	3.7	1.95	0.913	0.412	NaN	NaN	NaN	1.855	0.82	0.219	1.812	0.644	0.2	1.846	0.506	0.26	1.877	0.411	0.254	1.91	0.255	0.211	1.935	0.088	0.287	1.795	0.008	0.25	NaN	NaN	NaN	1.845	0.834	0.589	1.805	0.65	0.625	1.76	0.524	0.565	1.75	0.41	0.567	1.753	0.252	0.61	1.735	0.085	0.54
741	3.705	1.948	0.913	0.413	NaN	NaN	NaN	1.854	0.82	0.22	1.811	0.644	0.201	1.845	0.506	0.26	1.876	0.411	0.255	1.91	0.255	0.211	1.935	0.088	0.287	1.795	0.008	0.25	NaN	NaN	NaN	1.843	0.834	0.59	1.804	0.649	0.625	1.759	0.524	0.565	1.75	0.41	0.568	1.753	0.252	0.611	1.735	0.085	0.54
742	3.71	1.947	0.913	0.414	NaN	NaN	NaN	1.853	0.82	0.221	1.81	0.644	0.201	1.845	0.506	0.261	1.876	0.411	0.255	1.91	0.256	0.212	1.935	0.088	0.287	1.795	0.008	0.25	NaN	NaN	NaN	1.84	0.834	0.59	1.803	0.649	0.626	1.758	0.524	0.565	1.75	0.41	0.568	1.752	0.251	0.61	1.735	0.084	0.541
743	3.715	1.945	0.914	0.415	NaN	NaN	NaN	1.852	0.82	0.222	1.809	0.644	0.201	1.844	0.506	0.261	1.876	0.411	0.255	1.91	0.256	0.212	1.935	0.088	0.287	1.795	0.008	0.25	NaN	NaN	NaN	1.838	0.835	0.591	1.802	0.649	0.627	1.758	0.524	0.566	1.75	0.41	0.568	1.752	0.251	0.61	1.735	0.085	0.54
744	3.72	1.944	0.914	0.416	NaN	NaN	NaN	1.851	0.82	0.223	1.809	0.644	0.201	1.844	0.506	0.262	1.875	0.411	0.255	1.909	0.256	0.212	1.935	0.088	0.287	1.795	0.008	0.25	NaN	NaN	NaN	1.837	0.835	0.592	1.801	0.649	0.627	1.757	0.524	0.566	1.75	0.41	0.568	1.752	0.25	0.61	1.735	0.085	0.54
745	3.725	1.942	0.914	0.417	NaN	NaN	NaN	1.849	0.82	0.223	1.809	0.645	0.201	1.843	0.506	0.262	1.875	0.411	0.256	1.909	0.257	0.212	1.935	0.088	0.287	1.795	0.008	0.25	NaN	NaN	NaN	1.834	0.836	0.593	1.8	0.649	0.628	1.757	0.524	0.567	1.75	0.41	0.568	1.752	0.25	0.61	1.735	0.085	0.54
746	3.73	1.941	0.914	0.418	NaN	NaN	NaN	1.849	0.82	0.224	1.808	0.645	0.202	1.843	0.506	0.263	1.874	0.411	0.256	1.909	0.257	0.212	1.935	0.088	0.287	1.795	0.008	0.25	NaN	NaN	NaN	1.832	0.836	0.594	1.799	0.649	0.628	1.757	0.524	0.567	1.749	0.41	0.568	1.752	0.25	0.61	1.735	0.085	0.54
747	3.735	1.939	0.914	0.419	NaN	NaN	NaN	1.848	0.82	0.224	1.808	0.644	0.203	1.842	0.506	0.264	1.874	0.411	0.256	1.909	0.257	0.213	1.935	0.088	0.287	1.795	0.008	0.25	NaN	NaN	NaN	1.83	0.837	0.594	1.798	0.65	0.629	1.756	0.523	0.567	1.749	0.41	0.568	1.753	0.249	0.61	1.735	0.085	0.54
748	3.74	1.937	0.914	0.42	NaN	NaN	NaN	1.847	0.819	0.226	1.807	0.644	0.204	1.842	0.506	0.264	1.873	0.411	0.257	1.909	0.258	0.213	1.935	0.088	0.287	1.795	0.008	0.25	NaN	NaN	NaN	1.829	0.837	0.595	1.797	0.65	0.629	1.755	0.523	0.567	1.749	0.41	0.569	1.753	0.249	0.61	1.735	0.085	0.539
749	3.745	1.936	0.915	0.421	NaN	NaN	NaN	1.846	0.819	0.227	1.806	0.644	0.204	1.841	0.506	0.265	1.872	0.411	0.258	1.91	0.258	0.214	1.935	0.088	0.287	1.795	0.008	0.25	NaN	NaN	NaN	1.827	0.838	0.596	1.796	0.65	0.629	1.754	0.523	0.568	1.749	0.41	0.569	1.753	0.249	0.61	1.735	0.085	0.539
750	3.75	1.934	0.915	0.422	NaN	NaN	NaN	1.845	0.819	0.228	1.805	0.644	0.205	1.841	0.506	0.265	1.872	0.411	0.259	1.91	0.258	0.214	1.935	0.088	0.287	1.795	0.008	0.25	NaN	NaN	NaN	1.825	0.838	0.597	1.795	0.651	0.63	1.754	0.524	0.569	1.748	0.41	0.569	1.753	0.249	0.61	1.735	0.085	0.539
751	3.755	1.933	0.915	0.423	NaN	NaN	NaN	1.844	0.819	0.229	1.805	0.644	0.206	1.841	0.506	0.265	1.872	0.412	0.26	1.91	0.258	0.214	1.935	0.088	0.287	1.795	0.008	0.25	NaN	NaN	NaN	1.823	0.838	0.597	1.794	0.651	0.631	1.753	0.524	0.569	1.748	0.41	0.569	1.753	0.249	0.61	1.735	0.085	0.539
752	3.76	1.931	0.915	0.424	NaN	NaN	NaN	1.843	0.818	0.229	1.804	0.644	0.206	1.84	0.506	0.265	1.871	0.412	0.26	1.91	0.259	0.214	1.935	0.088	0.287	1.795	0.008	0.251	NaN	NaN	NaN	1.821	0.839	0.598	1.793	0.651	0.632	1.752	0.524	0.57	1.748	0.41	0.57	1.752	0.249	0.611	1.735	0.085	0.539
753	3.765	1.93	0.915	0.425	NaN	NaN	NaN	1.842	0.818	0.23	1.803	0.644	0.206	1.838	0.505	0.266	1.871	0.412	0.26	1.91	0.259	0.215	1.935	0.089	0.287	1.795	0.008	0.251	NaN	NaN	NaN	1.82	0.839	0.599	1.791	0.652	0.632	1.751	0.524	0.57	1.747	0.41	0.57	1.752	0.249	0.611	1.735	0.085	0.539
754	3.77	1.929	0.915	0.426	NaN	NaN	NaN	1.842	0.819	0.23	1.803	0.644	0.207	1.838	0.505	0.266	1.871	0.412	0.26	1.91	0.259	0.215	1.935	0.089	0.288	1.795	0.008	0.251	NaN	NaN	NaN	1.818	0.839	0.6	1.79	0.652	0.633	1.75	0.524	0.57	1.746	0.41	0.571	1.751	0.249	0.612	1.735	0.085	0.54
755	3.775	1.927	0.915	0.427	NaN	NaN	NaN	1.842	0.819	0.231	1.802	0.644	0.207	1.838	0.505	0.266	1.87	0.413	0.261	1.91	0.259	0.215	1.935	0.089	0.288	1.795	0.008	0.25	NaN	NaN	NaN	1.816	0.839	0.6	1.788	0.651	0.633	1.749	0.524	0.572	1.745	0.41	0.572	1.749	0.249	0.612	1.735	0.085	0.54
756	3.78	1.926	0.915	0.428	NaN	NaN	NaN	1.84	0.818	0.233	1.802	0.644	0.208	1.837	0.505	0.267	1.87	0.413	0.261	1.908	0.26	0.215	1.934	0.089	0.288	1.795	0.008	0.25	NaN	NaN	NaN	1.814	0.839	0.601	1.786	0.652	0.634	1.748	0.524	0.572	1.745	0.41	0.572	1.748	0.249	0.612	1.735	0.085	0.54
757	3.785	1.924	0.915	0.429	NaN	NaN	NaN	1.84	0.818	0.234	1.801	0.644	0.209	1.837	0.505	0.267	1.869	0.413	0.261	1.907	0.26	0.215	1.934	0.089	0.288	1.795	0.008	0.25	NaN	NaN	NaN	1.813	0.838	0.602	1.785	0.652	0.634	1.748	0.524	0.573	1.744	0.41	0.573	1.747	0.249	0.613	1.735	0.085	0.54
758	3.79	1.923	0.915	0.429	NaN	NaN	NaN	1.839	0.818	0.234	1.8	0.644	0.209	1.836	0.505	0.268	1.869	0.413	0.261	1.907	0.26	0.215	1.934	0.089	0.288	1.795	0.008	0.25	NaN	NaN	NaN	1.811	0.838	0.603	1.783	0.653	0.635	1.746	0.524	0.573	1.743	0.41	0.573	1.746	0.249	0.613	1.734	0.085	0.54
759	3.795	1.922	0.916	0.43	NaN	NaN	NaN	1.838	0.819	0.234	1.799	0.644	0.21	1.835	0.506	0.268	1.868	0.414	0.262	1.907	0.26	0.215	1.934	0.089	0.288	1.795	0.008	0.25	NaN	NaN	NaN	1.81	0.839	0.604	1.781	0.652	0.636	1.745	0.525	0.574	1.742	0.41	0.574	1.745	0.249	0.613	1.734	0.085	0.54
760	3.8	1.92	0.916	0.431	NaN	NaN	NaN	1.837	0.819	0.235	1.799	0.643	0.211	1.835	0.505	0.268	1.868	0.414	0.262	1.908	0.26	0.216	1.934	0.09	0.288	1.795	0.008	0.25	NaN	NaN	NaN	1.808	0.839	0.604	1.78	0.652	0.637	1.745	0.524	0.575	1.741	0.41	0.574	1.744	0.248	0.614	1.734	0.084	0.54
761	3.805	1.919	0.915	0.432	NaN	NaN	NaN	1.837	0.818	0.236	1.798	0.644	0.211	1.834	0.505	0.269	1.867	0.414	0.262	1.908	0.26	0.216	1.934	0.09	0.288	1.795	0.008	0.25	NaN	NaN	NaN	1.807	0.839	0.605	1.778	0.652	0.638	1.743	0.524	0.575	1.74	0.41	0.574	1.743	0.248	0.614	1.734	0.084	0.54
762	3.81	1.917	0.915	0.433	NaN	NaN	NaN	1.835	0.818	0.237	1.798	0.644	0.212	1.834	0.505	0.269	1.866	0.414	0.263	1.908	0.26	0.217	1.934	0.09	0.288	1.795	0.008	0.25	NaN	NaN	NaN	1.806	0.839	0.605	1.777	0.652	0.638	1.743	0.524	0.576	1.74	0.41	0.575	1.742	0.248	0.614	1.734	0.084	0.54
763	3.815	1.916	0.915	0.434	NaN	NaN	NaN	1.835	0.818	0.238	1.797	0.644	0.212	1.833	0.505	0.27	1.866	0.413	0.264	1.907	0.26	0.217	1.934	0.09	0.289	1.795	0.008	0.25	NaN	NaN	NaN	1.804	0.839	0.606	1.775	0.652	0.639	1.742	0.524	0.577	1.74	0.41	0.575	1.742	0.248	0.615	1.734	0.084	0.541
764	3.82	1.915	0.916	0.435	NaN	NaN	NaN	1.834	0.818	0.238	1.797	0.644	0.213	1.832	0.505	0.27	1.865	0.413	0.264	1.907	0.26	0.217	1.934	0.09	0.289	1.795	0.008	0.25	NaN	NaN	NaN	1.802	0.839	0.606	1.774	0.652	0.64	1.741	0.525	0.577	1.739	0.41	0.576	1.742	0.248	0.615	1.734	0.084	0.541
765	3.825	1.913	0.916	0.436	NaN	NaN	NaN	1.833	0.818	0.239	1.796	0.644	0.213	1.832	0.505	0.271	1.866	0.414	0.265	1.905	0.261	0.218	1.934	0.09	0.289	1.795	0.008	0.25	NaN	NaN	NaN	1.801	0.839	0.606	1.773	0.652	0.641	1.74	0.524	0.578	1.739	0.41	0.577	1.742	0.247	0.615	1.734	0.084	0.541
766	3.83	1.912	0.916	0.437	NaN	NaN	NaN	1.832	0.818	0.24	1.796	0.644	0.214	1.831	0.505	0.272	1.865	0.414	0.265	1.905	0.261	0.218	1.934	0.09	0.289	1.795	0.008	0.25	NaN	NaN	NaN	1.799	0.84	0.607	1.772	0.653	0.642	1.74	0.524	0.578	1.738	0.409	0.577	1.742	0.247	0.615	1.734	0.084	0.541
767	3.835	1.911	0.916	0.438	NaN	NaN	NaN	1.831	0.818	0.241	1.795	0.644	0.215	1.83	0.505	0.272	1.864	0.414	0.266	1.905	0.262	0.218	1.934	0.09	0.289	1.795	0.008	0.25	NaN	NaN	NaN	1.797	0.839	0.608	1.771	0.653	0.642	1.739	0.524	0.578	1.738	0.409	0.577	1.742	0.247	0.615	1.734	0.084	0.541
768	3.84	1.909	0.916	0.439	NaN	NaN	NaN	1.83	0.818	0.242	1.794	0.644	0.216	1.83	0.505	0.272	1.864	0.414	0.266	1.904	0.262	0.219	1.934	0.091	0.289	1.795	0.008	0.25	NaN	NaN	NaN	1.796	0.839	0.609	1.77	0.653	0.643	1.738	0.524	0.579	1.738	0.409	0.578	1.742	0.247	0.615	1.734	0.084	0.541
769	3.845	1.908	0.916	0.44	NaN	NaN	NaN	1.829	0.818	0.242	1.793	0.644	0.216	1.829	0.505	0.273	1.863	0.415	0.266	1.904	0.262	0.219	1.933	0.091	0.289	1.795	0.008	0.25	NaN	NaN	NaN	1.795	0.841	0.61	1.769	0.653	0.644	1.737	0.524	0.58	1.738	0.409	0.578	1.742	0.247	0.616	1.734	0.084	0.541
770	3.85	1.907	0.916	0.441	NaN	NaN	NaN	1.827	0.817	0.243	1.792	0.644	0.217	1.828	0.506	0.273	1.863	0.415	0.267	1.904	0.262	0.219	1.933	0.091	0.29	1.795	0.008	0.25	NaN	NaN	NaN	1.795	0.842	0.612	1.767	0.653	0.644	1.737	0.524	0.58	1.737	0.409	0.578	1.742	0.247	0.616	1.734	0.084	0.541
771	3.855	1.906	0.916	0.442	NaN	NaN	NaN	1.826	0.817	0.244	1.792	0.644	0.217	1.828	0.506	0.274	1.862	0.415	0.267	1.903	0.263	0.219	1.933	0.091	0.289	1.795	0.008	0.25	NaN	NaN	NaN	1.791	0.839	0.613	1.766	0.653	0.645	1.736	0.524	0.58	1.737	0.409	0.578	1.742	0.246	0.616	1.734	0.084	0.541
772	3.86	1.904	0.916	0.443	NaN	NaN	NaN	1.826	0.818	0.245	1.791	0.644	0.218	1.827	0.506	0.274	1.861	0.415	0.267	1.903	0.263	0.22	1.933	0.092	0.289	1.795	0.008	0.25	NaN	NaN	NaN	1.79	0.84	0.614	1.766	0.653	0.645	1.736	0.524	0.581	1.736	0.409	0.579	1.741	0.246	0.616	1.733	0.084	0.541
773	3.865	1.903	0.916	0.444	NaN	NaN	NaN	1.824	0.817	0.246	1.79	0.645	0.218	1.827	0.506	0.275	1.861	0.415	0.268	1.903	0.263	0.22	1.933	0.092	0.29	1.795	0.008	0.25	NaN	NaN	NaN	1.788	0.84	0.614	1.764	0.653	0.646	1.735	0.524	0.581	1.735	0.408	0.579	1.741	0.246	0.617	1.733	0.084	0.541
774	3.87	1.902	0.917	0.445	NaN	NaN	NaN	1.824	0.817	0.247	1.79	0.645	0.219	1.826	0.506	0.275	1.86	0.415	0.268	1.904	0.263	0.22	1.933	0.092	0.29	1.795	0.008	0.25	NaN	NaN	NaN	1.787	0.841	0.616	1.763	0.653	0.647	1.734	0.524	0.582	1.735	0.408	0.579	1.74	0.246	0.617	1.733	0.084	0.541
775	3.875	1.901	0.917	0.446	NaN	NaN	NaN	1.823	0.817	0.247	1.789	0.645	0.22	1.825	0.506	0.275	1.859	0.414	0.269	1.903	0.264	0.221	1.933	0.092	0.291	1.795	0.008	0.25	NaN	NaN	NaN	1.786	0.842	0.617	1.762	0.652	0.647	1.733	0.523	0.582	1.734	0.408	0.58	1.739	0.246	0.618	1.733	0.083	0.541
776	3.88	1.9	0.917	0.447	NaN	NaN	NaN	1.822	0.817	0.248	1.788	0.645	0.221	1.824	0.506	0.276	1.858	0.414	0.269	1.903	0.264	0.221	1.933	0.092	0.291	1.795	0.008	0.25	NaN	NaN	NaN	1.785	0.842	0.618	1.761	0.652	0.648	1.733	0.523	0.583	1.734	0.408	0.58	1.739	0.246	0.618	1.733	0.083	0.541
777	3.885	1.898	0.917	0.448	NaN	NaN	NaN	1.821	0.818	0.249	1.787	0.645	0.221	1.823	0.506	0.276	1.857	0.414	0.27	1.902	0.264	0.221	1.932	0.092	0.291	1.795	0.008	0.25	NaN	NaN	NaN	1.783	0.842	0.619	1.759	0.652	0.648	1.732	0.523	0.583	1.733	0.408	0.581	1.738	0.246	0.618	1.733	0.083	0.541
778	3.89	1.897	0.917	0.449	NaN	NaN	NaN	1.82	0.817	0.25	1.786	0.645	0.222	1.822	0.506	0.277	1.856	0.414	0.27	1.902	0.265	0.221	1.932	0.093	0.291	1.795	0.008	0.25	NaN	NaN	NaN	1.781	0.842	0.62	1.758	0.652	0.649	1.731	0.523	0.584	1.733	0.409	0.582	1.738	0.245	0.618	1.733	0.083	0.541
779	3.895	1.896	0.917	0.45	NaN	NaN	NaN	1.819	0.817	0.251	1.785	0.645	0.222	1.822	0.506	0.277	1.856	0.414	0.27	1.902	0.265	0.221	1.932	0.093	0.291	1.795	0.008	0.25	NaN	NaN	NaN	1.779	0.842	0.621	1.758	0.652	0.65	1.731	0.523	0.585	1.733	0.409	0.582	1.737	0.245	0.618	1.733	0.083	0.541
780	3.9	1.895	0.917	0.451	NaN	NaN	NaN	1.818	0.818	0.252	1.785	0.645	0.223	1.821	0.506	0.278	1.856	0.415	0.271	1.902	0.265	0.222	1.932	0.093	0.291	1.795	0.008	0.25	NaN	NaN	NaN	1.779	0.842	0.622	1.757	0.653	0.651	1.73	0.523	0.586	1.732	0.409	0.583	1.736	0.245	0.619	1.733	0.083	0.541
781	3.905	1.894	0.917	0.452	NaN	NaN	NaN	1.817	0.818	0.252	1.784	0.646	0.223	1.82	0.506	0.278	1.855	0.416	0.271	1.903	0.265	0.222	1.932	0.093	0.291	1.795	0.008	0.251	NaN	NaN	NaN	1.778	0.843	0.624	1.756	0.653	0.652	1.729	0.523	0.587	1.732	0.408	0.583	1.736	0.245	0.619	1.733	0.083	0.541
782	3.91	1.892	0.917	0.453	NaN	NaN	NaN	1.817	0.818	0.253	1.783	0.646	0.224	1.819	0.506	0.278	1.854	0.416	0.271	1.903	0.266	0.222	1.932	0.093	0.291	1.795	0.008	0.251	NaN	NaN	NaN	1.774	0.841	0.625	1.755	0.653	0.653	1.729	0.523	0.587	1.731	0.408	0.583	1.736	0.245	0.619	1.733	0.083	0.542
783	3.915	1.891	0.917	0.454	NaN	NaN	NaN	1.816	0.818	0.254	1.782	0.646	0.224	1.819	0.506	0.279	1.854	0.417	0.271	1.903	0.266	0.223	1.932	0.093	0.291	1.795	0.008	0.251	NaN	NaN	NaN	1.774	0.841	0.625	1.754	0.653	0.653	1.729	0.524	0.588	1.731	0.408	0.584	1.736	0.245	0.619	1.732	0.082	0.542
784	3.92	1.89	0.918	0.455	NaN	NaN	NaN	1.815	0.818	0.255	1.782	0.646	0.225	1.818	0.506	0.279	1.853	0.417	0.272	1.903	0.267	0.224	1.931	0.094	0.291	1.795	0.008	0.25	NaN	NaN	NaN	1.773	0.842	0.625	1.753	0.653	0.654	1.729	0.524	0.588	1.731	0.408	0.584	1.735	0.244	0.62	1.732	0.082	0.543
785	3.925	1.889	0.917	0.456	NaN	NaN	NaN	1.814	0.818	0.256	1.781	0.646	0.226	1.817	0.506	0.279	1.852	0.417	0.272	1.902	0.267	0.224	1.931	0.094	0.291	1.795	0.008	0.25	NaN	NaN	NaN	1.772	0.842	0.626	1.752	0.653	0.654	1.728	0.524	0.589	1.731	0.408	0.585	1.735	0.244	0.62	1.732	0.082	0.543
786	3.93	1.888	0.918	0.458	NaN	NaN	NaN	1.814	0.818	0.257	1.78	0.646	0.227	1.816	0.506	0.28	1.851	0.417	0.272	1.901	0.268	0.224	1.931	0.095	0.291	1.795	0.008	0.251	NaN	NaN	NaN	1.771	0.842	0.627	1.751	0.653	0.655	1.728	0.524	0.589	1.731	0.408	0.585	1.735	0.244	0.62	1.732	0.082	0.543
787	3.935	1.887	0.918	0.459	NaN	NaN	NaN	1.813	0.818	0.258	1.779	0.646	0.228	1.815	0.506	0.28	1.85	0.417	0.273	1.901	0.268	0.224	1.931	0.095	0.291	1.795	0.008	0.251	NaN	NaN	NaN	1.77	0.842	0.627	1.75	0.653	0.656	1.727	0.524	0.59	1.731	0.408	0.586	1.735	0.244	0.621	1.732	0.082	0.543
788	3.94	1.886	0.918	0.46	NaN	NaN	NaN	1.812	0.818	0.259	1.779	0.647	0.228	1.814	0.507	0.281	1.85	0.417	0.273	1.9	0.268	0.224	1.931	0.095	0.291	1.795	0.008	0.251	NaN	NaN	NaN	1.769	0.843	0.628	1.749	0.653	0.657	1.726	0.523	0.591	1.73	0.408	0.587	1.735	0.244	0.621	1.732	0.082	0.543
789	3.945	1.885	0.918	0.461	NaN	NaN	NaN	1.812	0.818	0.26	1.778	0.647	0.228	1.813	0.507	0.281	1.849	0.417	0.273	1.899	0.269	0.224	1.931	0.096	0.291	1.795	0.008	0.251	NaN	NaN	NaN	1.768	0.843	0.629	1.748	0.653	0.658	1.726	0.523	0.591	1.73	0.408	0.587	1.734	0.243	0.621	1.732	0.082	0.543
790	3.95	1.884	0.918	0.462	NaN	NaN	NaN	1.811	0.819	0.261	1.778	0.648	0.229	1.812	0.507	0.281	1.848	0.417	0.273	1.9	0.269	0.224	1.931	0.096	0.291	1.795	0.008	0.251	NaN	NaN	NaN	1.767	0.843	0.63	1.747	0.653	0.658	1.725	0.523	0.592	1.729	0.408	0.588	1.734	0.243	0.622	1.732	0.082	0.543
791	3.955	1.883	0.918	0.463	NaN	NaN	NaN	1.811	0.819	0.262	1.777	0.648	0.229	1.811	0.507	0.281	1.847	0.418	0.273	1.899	0.269	0.224	1.93	0.096	0.29	1.795	0.008	0.251	NaN	NaN	NaN	1.765	0.842	0.631	1.746	0.653	0.658	1.725	0.523	0.592	1.729	0.407	0.588	1.734	0.243	0.622	1.732	0.082	0.543
792	3.96	1.882	0.918	0.464	NaN	NaN	NaN	1.81	0.819	0.262	1.777	0.648	0.23	1.81	0.508	0.282	1.846	0.418	0.273	1.898	0.269	0.224	1.93	0.097	0.29	1.795	0.008	0.251	NaN	NaN	NaN	1.762	0.84	0.633	1.746	0.653	0.659	1.724	0.523	0.593	1.729	0.407	0.588	1.734	0.243	0.622	1.732	0.082	0.543
793	3.965	1.881	0.918	0.465	NaN	NaN	NaN	1.81	0.819	0.263	1.776	0.649	0.23	1.809	0.508	0.282	1.845	0.418	0.274	1.898	0.27	0.224	1.929	0.097	0.29	1.795	0.008	0.25	NaN	NaN	NaN	1.761	0.84	0.633	1.745	0.654	0.66	1.724	0.523	0.593	1.728	0.407	0.589	1.733	0.243	0.622	1.732	0.082	0.543
794	3.97	1.88	0.919	0.466	NaN	NaN	NaN	1.809	0.819	0.264	1.776	0.649	0.231	1.808	0.508	0.282	1.844	0.418	0.274	1.897	0.27	0.224	1.929	0.097	0.29	1.795	0.008	0.25	NaN	NaN	NaN	1.761	0.841	0.633	1.744	0.654	0.66	1.723	0.523	0.594	1.728	0.407	0.589	1.733	0.243	0.622	1.732	0.082	0.543
795	3.975	1.878	0.919	0.468	NaN	NaN	NaN	1.808	0.819	0.265	1.776	0.65	0.231	1.807	0.508	0.282	1.843	0.419	0.274	1.895	0.271	0.224	1.929	0.098	0.29	1.795	0.008	0.251	NaN	NaN	NaN	1.76	0.842	0.633	1.743	0.653	0.661	1.723	0.523	0.594	1.727	0.407	0.59	1.733	0.242	0.622	1.732	0.082	0.542
796	3.98	1.878	0.919	0.469	NaN	NaN	NaN	1.808	0.82	0.266	1.775	0.65	0.232	1.807	0.509	0.282	1.842	0.419	0.274	1.895	0.271	0.224	1.929	0.098	0.29	1.795	0.008	0.251	NaN	NaN	NaN	1.759	0.842	0.634	1.742	0.652	0.662	1.722	0.523	0.595	1.727	0.407	0.59	1.733	0.242	0.623	1.732	0.082	0.542
797	3.985	1.877	0.919	0.47	NaN	NaN	NaN	1.808	0.82	0.267	1.774	0.65	0.232	1.805	0.509	0.282	1.841	0.419	0.274	1.894	0.271	0.224	1.928	0.098	0.29	1.795	0.008	0.251	NaN	NaN	NaN	1.758	0.842	0.635	1.741	0.652	0.662	1.722	0.523	0.595	1.727	0.407	0.59	1.733	0.243	0.623	1.732	0.082	0.543
798	3.99	1.876	0.919	0.471	NaN	NaN	NaN	1.807	0.82	0.268	1.774	0.65	0.233	1.805	0.509	0.283	1.84	0.419	0.275	1.894	0.272	0.224	1.928	0.099	0.291	1.795	0.008	0.251	NaN	NaN	NaN	1.757	0.842	0.636	1.74	0.652	0.663	1.721	0.523	0.596	1.726	0.407	0.59	1.732	0.243	0.623	1.732	0.082	0.542
799	3.995	1.875	0.919	0.472	NaN	NaN	NaN	1.806	0.82	0.268	1.773	0.651	0.233	1.803	0.509	0.283	1.838	0.419	0.275	1.893	0.272	0.225	1.927	0.099	0.291	1.795	0.008	0.251	NaN	NaN	NaN	1.755	0.842	0.637	1.739	0.652	0.663	1.72	0.523	0.596	1.726	0.407	0.591	1.732	0.243	0.623	1.733	0.082	0.541
800	4	1.874	0.92	0.473	NaN	NaN	NaN	1.806	0.821	0.269	1.772	0.651	0.234	1.802	0.509	0.283	1.837	0.419	0.275	1.893	0.273	0.225	1.927	0.099	0.291	1.795	0.008	0.251	NaN	NaN	NaN	1.754	0.841	0.638	1.738	0.652	0.664	1.719	0.523	0.597	1.725	0.407	0.591	1.731	0.243	0.624	1.733	0.081	0.541
801	4.005	1.873	0.92	0.474	NaN	NaN	NaN	1.805	0.821	0.27	1.772	0.651	0.234	1.801	0.509	0.283	1.836	0.419	0.275	1.893	0.273	0.225	1.927	0.1	0.291	1.795	0.008	0.251	NaN	NaN	NaN	1.752	0.841	0.639	1.737	0.652	0.664	1.718	0.522	0.597	1.725	0.407	0.592	1.731	0.242	0.624	1.733	0.081	0.541
802	4.01	1.872	0.92	0.475	NaN	NaN	NaN	1.805	0.821	0.271	1.771	0.652	0.234	1.8	0.509	0.283	1.835	0.42	0.275	1.892	0.274	0.225	1.927	0.101	0.29	1.795	0.008	0.251	NaN	NaN	NaN	1.751	0.841	0.639	1.736	0.652	0.665	1.718	0.522	0.598	1.724	0.407	0.593	1.731	0.242	0.624	1.733	0.082	0.541
803	4.015	1.871	0.92	0.476	NaN	NaN	NaN	1.804	0.821	0.272	1.771	0.652	0.234	1.799	0.509	0.283	1.834	0.42	0.275	1.892	0.274	0.225	1.926	0.101	0.29	1.795	0.008	0.251	NaN	NaN	NaN	1.749	0.84	0.64	1.735	0.652	0.666	1.717	0.522	0.598	1.724	0.406	0.593	1.73	0.242	0.624	1.733	0.082	0.542
804	4.02	1.87	0.92	0.477	NaN	NaN	NaN	1.804	0.821	0.273	1.77	0.653	0.234	1.797	0.51	0.283	1.832	0.42	0.274	1.892	0.275	0.225	1.926	0.101	0.289	1.795	0.008	0.251	NaN	NaN	NaN	1.748	0.84	0.642	1.734	0.653	0.667	1.716	0.522	0.598	1.723	0.406	0.593	1.73	0.242	0.624	1.733	0.082	0.542
805	4.025	1.869	0.92	0.478	NaN	NaN	NaN	1.804	0.821	0.273	1.769	0.653	0.235	1.796	0.51	0.283	1.831	0.42	0.274	1.891	0.275	0.225	1.926	0.102	0.289	1.795	0.008	0.251	NaN	NaN	NaN	1.746	0.841	0.643	1.733	0.652	0.667	1.716	0.522	0.599	1.723	0.406	0.594	1.73	0.241	0.625	1.733	0.082	0.543
806	4.03	1.868	0.92	0.479	NaN	NaN	NaN	1.803	0.822	0.274	1.769	0.653	0.235	1.795	0.51	0.283	1.83	0.42	0.274	1.889	0.276	0.225	1.926	0.103	0.29	1.795	0.008	0.251	NaN	NaN	NaN	1.746	0.841	0.643	1.732	0.652	0.667	1.715	0.522	0.599	1.722	0.406	0.594	1.729	0.241	0.625	1.733	0.082	0.543
807	4.035	1.867	0.92	0.48	NaN	NaN	NaN	1.803	0.822	0.275	1.768	0.654	0.235	1.794	0.51	0.283	1.829	0.421	0.274	1.889	0.276	0.225	1.925	0.103	0.29	1.795	0.008	0.251	NaN	NaN	NaN	1.745	0.841	0.644	1.731	0.652	0.668	1.714	0.521	0.6	1.721	0.406	0.594	1.729	0.24	0.625	1.732	0.082	0.543
808	4.04	1.867	0.92	0.481	NaN	NaN	NaN	1.802	0.822	0.276	1.768	0.654	0.236	1.792	0.51	0.282	1.829	0.421	0.275	1.888	0.276	0.225	1.925	0.104	0.29	1.795	0.008	0.251	NaN	NaN	NaN	1.744	0.841	0.644	1.729	0.651	0.668	1.713	0.521	0.6	1.721	0.406	0.594	1.728	0.24	0.625	1.732	0.082	0.543
809	4.045	1.866	0.92	0.483	NaN	NaN	NaN	1.802	0.823	0.276	1.767	0.655	0.236	1.791	0.511	0.282	1.828	0.421	0.275	1.887	0.277	0.225	1.924	0.104	0.29	1.795	0.008	0.251	NaN	NaN	NaN	1.742	0.84	0.644	1.728	0.651	0.669	1.713	0.521	0.601	1.721	0.405	0.595	1.728	0.24	0.626	1.732	0.082	0.543
810	4.05	1.865	0.92	0.483	NaN	NaN	NaN	1.802	0.823	0.277	1.766	0.655	0.236	1.79	0.511	0.282	1.825	0.421	0.273	1.886	0.277	0.225	1.924	0.105	0.29	1.795	0.008	0.251	NaN	NaN	NaN	1.742	0.841	0.645	1.727	0.651	0.669	1.712	0.521	0.601	1.72	0.405	0.595	1.728	0.24	0.626	1.732	0.082	0.543
811	4.055	1.864	0.92	0.484	NaN	NaN	NaN	1.801	0.823	0.278	1.766	0.655	0.236	1.789	0.511	0.282	1.823	0.421	0.273	1.885	0.278	0.225	1.924	0.105	0.29	1.795	0.008	0.251	NaN	NaN	NaN	1.743	0.843	0.648	1.727	0.651	0.67	1.712	0.521	0.601	1.719	0.405	0.595	1.728	0.24	0.626	1.732	0.082	0.543
812	4.06	1.863	0.92	0.485	NaN	NaN	NaN	1.801	0.823	0.278	1.765	0.656	0.237	1.787	0.512	0.283	1.821	0.421	0.274	1.884	0.278	0.225	1.923	0.106	0.29	1.795	0.008	0.251	NaN	NaN	NaN	1.742	0.842	0.648	1.726	0.651	0.671	1.711	0.521	0.602	1.719	0.405	0.596	1.728	0.24	0.627	1.732	0.082	0.543
813	4.065	1.862	0.92	0.486	NaN	NaN	NaN	1.801	0.824	0.279	1.765	0.656	0.237	1.786	0.512	0.283	1.82	0.421	0.274	1.883	0.279	0.225	1.923	0.107	0.29	1.795	0.008	0.251	NaN	NaN	NaN	1.739	0.84	0.647	1.726	0.651	0.672	1.711	0.521	0.602	1.719	0.405	0.596	1.728	0.24	0.627	1.732	0.082	0.543
814	4.07	1.862	0.921	0.488	NaN	NaN	NaN	1.801	0.824	0.279	1.764	0.657	0.237	1.784	0.512	0.283	1.819	0.422	0.273	1.882	0.279	0.224	1.922	0.107	0.29	1.795	0.008	0.251	NaN	NaN	NaN	1.737	0.84	0.648	1.725	0.651	0.672	1.71	0.521	0.603	1.718	0.405	0.596	1.728	0.24	0.627	1.732	0.082	0.543
815	4.075	1.861	0.921	0.489	NaN	NaN	NaN	1.8	0.824	0.28	1.763	0.657	0.238	1.783	0.512	0.282	1.818	0.422	0.273	1.881	0.28	0.224	1.922	0.108	0.29	1.795	0.008	0.251	NaN	NaN	NaN	1.736	0.839	0.648	1.724	0.651	0.672	1.709	0.521	0.603	1.718	0.405	0.597	1.728	0.24	0.627	1.732	0.082	0.543
816	4.08	1.86	0.921	0.49	NaN	NaN	NaN	1.8	0.825	0.281	1.763	0.658	0.238	1.781	0.512	0.282	1.816	0.423	0.273	1.88	0.28	0.225	1.921	0.109	0.291	1.795	0.008	0.251	NaN	NaN	NaN	1.735	0.839	0.648	1.723	0.651	0.672	1.708	0.521	0.603	1.718	0.405	0.597	1.728	0.24	0.627	1.733	0.083	0.544
817	4.085	1.859	0.921	0.49	NaN	NaN	NaN	1.8	0.825	0.282	1.762	0.658	0.238	1.779	0.513	0.282	1.815	0.423	0.272	1.879	0.281	0.225	1.921	0.109	0.291	1.795	0.008	0.251	NaN	NaN	NaN	1.734	0.839	0.649	1.723	0.651	0.673	1.708	0.52	0.603	1.717	0.405	0.597	1.727	0.24	0.627	1.733	0.083	0.544
818	4.09	1.859	0.921	0.491	NaN	NaN	NaN	1.8	0.825	0.282	1.761	0.659	0.238	1.778	0.513	0.282	1.813	0.423	0.272	1.879	0.281	0.225	1.92	0.109	0.291	1.795	0.008	0.251	NaN	NaN	NaN	1.732	0.839	0.65	1.722	0.651	0.673	1.707	0.52	0.604	1.716	0.405	0.598	1.727	0.24	0.628	1.733	0.083	0.544
819	4.095	1.858	0.921	0.492	NaN	NaN	NaN	1.799	0.825	0.283	1.76	0.659	0.238	1.777	0.514	0.282	1.812	0.424	0.272	1.878	0.282	0.225	1.92	0.11	0.291	1.795	0.008	0.251	NaN	NaN	NaN	1.732	0.839	0.652	1.722	0.651	0.673	1.707	0.52	0.604	1.716	0.405	0.598	1.727	0.239	0.628	1.733	0.083	0.544
820	4.1	1.857	0.921	0.493	NaN	NaN	NaN	1.799	0.826	0.284	1.76	0.66	0.238	1.776	0.514	0.281	1.811	0.424	0.272	1.878	0.283	0.225	1.919	0.11	0.291	1.795	0.008	0.251	NaN	NaN	NaN	1.733	0.841	0.653	1.721	0.65	0.674	1.706	0.52	0.605	1.715	0.405	0.598	1.726	0.239	0.628	1.733	0.083	0.544
821	4.105	1.856	0.921	0.495	NaN	NaN	NaN	1.8	0.827	0.284	1.759	0.66	0.239	1.774	0.514	0.281	1.809	0.424	0.272	1.877	0.284	0.225	1.919	0.111	0.291	1.795	0.008	0.251	NaN	NaN	NaN	1.733	0.841	0.654	1.72	0.65	0.674	1.706	0.52	0.605	1.715	0.405	0.599	1.726	0.239	0.628	1.733	0.083	0.544
822	4.11	1.855	0.921	0.496	NaN	NaN	NaN	1.8	0.827	0.285	1.758	0.661	0.239	1.773	0.515	0.281	1.808	0.425	0.271	1.876	0.284	0.225	1.918	0.111	0.291	1.795	0.008	0.251	NaN	NaN	NaN	1.732	0.841	0.654	1.719	0.65	0.674	1.706	0.52	0.606	1.715	0.405	0.599	1.726	0.239	0.629	1.733	0.083	0.544
823	4.115	1.855	0.921	0.496	NaN	NaN	NaN	1.799	0.826	0.286	1.758	0.661	0.239	1.772	0.516	0.281	1.807	0.425	0.271	1.876	0.285	0.225	1.917	0.112	0.292	NaN	NaN	NaN	NaN	NaN	NaN	1.732	0.841	0.654	1.718	0.65	0.675	1.705	0.52	0.606	1.715	0.404	0.599	1.726	0.239	0.629	1.733	0.083	0.544
824	4.12	1.854	0.921	0.497	NaN	NaN	NaN	1.799	0.827	0.286	1.757	0.662	0.239	1.771	0.516	0.28	1.806	0.425	0.271	1.876	0.285	0.225	1.916	0.112	0.292	1.795	0.008	0.251	NaN	NaN	NaN	1.73	0.84	0.654	1.717	0.649	0.676	1.705	0.52	0.607	1.714	0.404	0.599	1.726	0.24	0.629	1.733	0.083	0.544
825	4.125	1.853	0.921	0.498	NaN	NaN	NaN	1.799	0.828	0.287	1.756	0.662	0.239	1.769	0.516	0.28	1.804	0.426	0.271	1.875	0.286	0.225	1.915	0.113	0.293	1.794	0.008	0.251	NaN	NaN	NaN	1.726	0.838	0.654	1.717	0.649	0.676	1.704	0.52	0.607	1.714	0.404	0.599	1.726	0.24	0.629	1.733	0.083	0.544
826	4.13	1.852	0.921	0.499	NaN	NaN	NaN	1.8	0.828	0.287	1.755	0.663	0.239	1.768	0.517	0.279	1.803	0.426	0.271	1.875	0.286	0.226	1.914	0.113	0.293	1.793	0.008	0.25	NaN	NaN	NaN	1.725	0.838	0.654	1.716	0.649	0.677	1.703	0.52	0.607	1.714	0.404	0.599	1.726	0.24	0.63	1.733	0.083	0.544
827	4.135	1.852	0.922	0.5	NaN	NaN	NaN	1.799	0.828	0.288	1.755	0.664	0.239	1.767	0.517	0.279	1.802	0.427	0.271	1.874	0.287	0.226	1.913	0.113	0.293	1.792	0.008	0.25	NaN	NaN	NaN	1.724	0.838	0.654	1.716	0.649	0.677	1.703	0.52	0.607	1.713	0.404	0.6	1.726	0.24	0.63	1.733	0.082	0.544
828	4.14	1.851	0.922	0.501	NaN	NaN	NaN	1.798	0.828	0.289	1.754	0.664	0.239	1.765	0.517	0.279	1.801	0.427	0.27	1.873	0.287	0.226	1.912	0.114	0.293	1.792	0.008	0.249	NaN	NaN	NaN	1.722	0.838	0.655	1.715	0.649	0.677	1.703	0.52	0.608	1.713	0.404	0.6	1.726	0.24	0.63	1.733	0.082	0.544
829	4.145	1.85	0.922	0.502	NaN	NaN	NaN	1.799	0.829	0.289	1.753	0.665	0.239	1.765	0.518	0.279	1.8	0.427	0.27	1.872	0.287	0.226	1.911	0.114	0.294	1.79	0.009	0.249	NaN	NaN	NaN	1.72	0.838	0.657	1.714	0.649	0.677	1.703	0.52	0.608	1.712	0.404	0.6	1.727	0.24	0.631	1.733	0.082	0.544
830	4.15	1.849	0.922	0.503	NaN	NaN	NaN	1.799	0.829	0.29	1.753	0.666	0.239	1.764	0.518	0.279	1.799	0.428	0.27	1.872	0.287	0.227	1.91	0.114	0.294	1.79	0.009	0.249	NaN	NaN	NaN	1.72	0.838	0.657	1.713	0.649	0.677	1.702	0.52	0.608	1.712	0.404	0.6	1.727	0.24	0.631	1.733	0.082	0.545
831	4.155	1.849	0.922	0.504	NaN	NaN	NaN	1.798	0.829	0.291	1.752	0.666	0.239	1.763	0.519	0.279	1.798	0.428	0.27	1.87	0.288	0.227	1.908	0.114	0.294	NaN	NaN	NaN	NaN	NaN	NaN	1.719	0.838	0.657	1.712	0.649	0.678	1.702	0.52	0.608	1.712	0.404	0.601	1.727	0.24	0.631	1.732	0.082	0.545
832	4.16	1.848	0.922	0.504	NaN	NaN	NaN	1.797	0.829	0.291	1.752	0.667	0.239	1.762	0.519	0.279	1.798	0.428	0.27	1.87	0.288	0.227	1.906	0.114	0.295	NaN	NaN	NaN	NaN	NaN	NaN	1.719	0.838	0.658	1.712	0.649	0.678	1.701	0.52	0.609	1.712	0.404	0.601	1.728	0.24	0.631	1.732	0.082	0.545
833	4.165	1.847	0.922	0.505	NaN	NaN	NaN	1.798	0.83	0.292	1.751	0.667	0.24	1.762	0.52	0.279	1.797	0.428	0.27	1.869	0.288	0.227	1.904	0.114	0.295	1.783	0.009	0.244	NaN	NaN	NaN	1.719	0.839	0.659	1.711	0.649	0.679	1.701	0.52	0.609	1.711	0.404	0.601	1.728	0.24	0.632	1.732	0.082	0.545
834	4.17	1.846	0.922	0.506	NaN	NaN	NaN	1.797	0.83	0.292	1.751	0.668	0.24	1.761	0.52	0.279	1.796	0.429	0.27	1.868	0.288	0.228	1.902	0.114	0.294	1.781	0.01	0.243	NaN	NaN	NaN	1.719	0.84	0.659	1.711	0.649	0.679	1.7	0.52	0.609	1.711	0.404	0.602	1.728	0.24	0.632	1.732	0.082	0.545
835	4.175	1.846	0.923	0.507	NaN	NaN	NaN	1.797	0.831	0.293	1.751	0.668	0.24	1.761	0.521	0.279	1.795	0.429	0.27	1.866	0.288	0.228	1.899	0.114	0.294	1.779	0.01	0.242	NaN	NaN	NaN	1.718	0.84	0.659	1.71	0.649	0.68	1.7	0.52	0.609	1.711	0.404	0.602	1.728	0.24	0.632	1.732	0.082	0.545
836	4.18	1.845	0.923	0.507	NaN	NaN	NaN	1.797	0.831	0.293	1.75	0.669	0.24	1.76	0.521	0.279	1.794	0.429	0.27	1.865	0.288	0.228	1.896	0.113	0.293	NaN	NaN	NaN	NaN	NaN	NaN	1.716	0.839	0.66	1.71	0.65	0.681	1.699	0.52	0.61	1.71	0.404	0.602	1.728	0.24	0.632	1.732	0.082	0.545
837	4.185	1.844	0.923	0.508	NaN	NaN	NaN	1.797	0.831	0.294	1.75	0.669	0.24	1.76	0.522	0.279	1.793	0.429	0.27	1.863	0.288	0.228	1.893	0.113	0.293	NaN	NaN	NaN	NaN	NaN	NaN	1.713	0.837	0.659	1.709	0.65	0.681	1.698	0.52	0.61	1.71	0.404	0.602	1.728	0.24	0.632	1.732	0.082	0.545
838	4.19	1.843	0.923	0.509	NaN	NaN	NaN	1.796	0.831	0.294	1.75	0.669	0.241	1.759	0.522	0.279	1.792	0.43	0.27	1.862	0.288	0.228	1.89	0.112	0.292	NaN	NaN	NaN	NaN	NaN	NaN	1.713	0.838	0.66	1.709	0.65	0.681	1.698	0.52	0.611	1.71	0.404	0.603	1.728	0.239	0.633	1.732	0.081	0.546
839	4.195	1.843	0.923	0.51	NaN	NaN	NaN	1.796	0.831	0.295	1.75	0.67	0.241	1.759	0.523	0.28	1.791	0.43	0.27	1.861	0.288	0.228	1.887	0.111	0.291	NaN	NaN	NaN	NaN	NaN	NaN	1.715	0.84	0.662	1.708	0.65	0.681	1.697	0.52	0.611	1.71	0.404	0.603	1.728	0.239	0.633	1.732	0.081	0.547
840	4.2	1.842	0.923	0.51	NaN	NaN	NaN	1.796	0.832	0.295	1.75	0.67	0.241	1.758	0.523	0.28	1.79	0.43	0.271	1.859	0.287	0.228	1.883	0.11	0.291	NaN	NaN	NaN	NaN	NaN	NaN	1.713	0.839	0.662	1.707	0.65	0.681	1.697	0.519	0.612	1.71	0.404	0.603	1.728	0.239	0.633	1.731	0.08	0.548
841	4.205	1.841	0.923	0.511	NaN	NaN	NaN	1.796	0.832	0.296	1.75	0.671	0.242	1.758	0.523	0.28	1.789	0.429	0.271	1.857	0.287	0.228	1.88	0.11	0.29	NaN	NaN	NaN	NaN	NaN	NaN	1.71	0.838	0.662	1.707	0.649	0.682	1.696	0.519	0.613	1.709	0.404	0.603	1.728	0.239	0.633	1.731	0.08	0.548
842	4.21	1.841	0.923	0.512	NaN	NaN	NaN	1.795	0.833	0.296	1.749	0.671	0.242	1.757	0.524	0.28	1.788	0.429	0.271	1.855	0.287	0.228	1.876	0.109	0.29	1.749	0.011	0.231	NaN	NaN	NaN	1.709	0.837	0.661	1.706	0.649	0.682	1.695	0.519	0.613	1.709	0.404	0.603	1.728	0.239	0.633	1.731	0.08	0.548
843	4.215	1.84	0.923	0.512	NaN	NaN	NaN	1.795	0.833	0.296	1.749	0.671	0.243	1.757	0.524	0.28	1.786	0.429	0.271	1.853	0.287	0.228	1.872	0.109	0.289	1.746	0.013	0.23	NaN	NaN	NaN	1.708	0.837	0.662	1.705	0.649	0.682	1.696	0.519	0.612	1.709	0.404	0.604	1.728	0.24	0.633	1.731	0.08	0.548
844	4.22	1.839	0.923	0.513	NaN	NaN	NaN	1.795	0.833	0.297	1.749	0.671	0.243	1.756	0.524	0.28	1.785	0.43	0.271	1.851	0.287	0.228	1.867	0.107	0.288	1.742	0.013	0.227	NaN	NaN	NaN	1.706	0.837	0.662	1.705	0.649	0.682	1.695	0.52	0.612	1.708	0.404	0.604	1.728	0.24	0.633	1.731	0.08	0.548
845	4.225	1.839	0.923	0.513	NaN	NaN	NaN	1.794	0.833	0.297	1.749	0.671	0.244	1.755	0.524	0.28	1.783	0.43	0.271	1.848	0.287	0.227	1.863	0.107	0.287	1.738	0.013	0.225	NaN	NaN	NaN	1.705	0.837	0.662	1.704	0.649	0.682	1.695	0.52	0.612	1.708	0.404	0.604	1.728	0.24	0.633	1.731	0.08	0.548
846	4.23	1.838	0.923	0.514	NaN	NaN	NaN	1.794	0.834	0.297	1.749	0.671	0.244	1.754	0.525	0.281	1.782	0.43	0.271	1.846	0.287	0.226	1.859	0.107	0.286	1.733	0.014	0.224	NaN	NaN	NaN	1.705	0.837	0.662	1.703	0.649	0.682	1.694	0.52	0.612	1.707	0.404	0.604	1.728	0.24	0.633	1.731	0.08	0.548
847	4.235	1.837	0.923	0.515	NaN	NaN	NaN	1.794	0.834	0.298	1.749	0.672	0.244	1.753	0.525	0.281	1.78	0.431	0.271	1.843	0.287	0.226	1.854	0.106	0.285	1.728	0.016	0.222	NaN	NaN	NaN	1.704	0.837	0.662	1.702	0.649	0.682	1.693	0.519	0.612	1.707	0.404	0.604	1.728	0.24	0.633	1.731	0.08	0.548
848	4.24	1.837	0.923	0.515	NaN	NaN	NaN	1.794	0.834	0.298	1.748	0.672	0.244	1.752	0.525	0.281	1.779	0.431	0.27	1.84	0.286	0.225	1.85	0.105	0.284	1.722	0.015	0.221	NaN	NaN	NaN	1.703	0.836	0.663	1.702	0.648	0.682	1.693	0.519	0.612	1.706	0.404	0.604	1.728	0.24	0.633	1.731	0.08	0.548
849	4.245	1.836	0.923	0.516	NaN	NaN	NaN	1.794	0.834	0.299	1.748	0.672	0.245	1.751	0.525	0.281	1.777	0.431	0.27	1.837	0.286	0.225	1.846	0.105	0.283	1.717	0.015	0.219	NaN	NaN	NaN	1.703	0.836	0.663	1.701	0.648	0.682	1.692	0.519	0.612	1.706	0.404	0.604	1.728	0.24	0.633	1.731	0.08	0.548
850	4.25	1.835	0.923	0.516	NaN	NaN	NaN	1.793	0.834	0.299	1.748	0.672	0.245	1.749	0.525	0.281	1.774	0.432	0.27	1.834	0.286	0.224	1.841	0.104	0.282	1.712	0.017	0.218	NaN	NaN	NaN	1.702	0.836	0.663	1.701	0.649	0.682	1.692	0.519	0.612	1.706	0.404	0.604	1.728	0.24	0.633	1.731	0.08	0.548
851	4.255	1.835	0.923	0.517	NaN	NaN	NaN	1.793	0.835	0.299	1.747	0.672	0.245	1.748	0.525	0.281	1.772	0.432	0.27	1.831	0.286	0.223	1.836	0.103	0.281	1.707	0.018	0.217	NaN	NaN	NaN	1.702	0.837	0.663	1.7	0.648	0.682	1.691	0.519	0.612	1.705	0.404	0.604	1.728	0.24	0.633	1.731	0.08	0.548
852	4.26	1.834	0.923	0.517	NaN	NaN	NaN	1.793	0.835	0.3	1.747	0.673	0.245	1.746	0.525	0.281	1.77	0.432	0.269	1.827	0.285	0.223	1.831	0.103	0.28	1.701	0.017	0.216	NaN	NaN	NaN	1.702	0.838	0.664	1.699	0.648	0.682	1.691	0.519	0.612	1.705	0.404	0.604	1.727	0.24	0.633	1.731	0.08	0.548
853	4.265	1.833	0.923	0.518	NaN	NaN	NaN	1.793	0.835	0.3	1.746	0.673	0.245	1.744	0.525	0.28	1.767	0.432	0.269	1.823	0.285	0.222	1.827	0.103	0.278	1.696	0.018	0.215	NaN	NaN	NaN	1.702	0.839	0.664	1.698	0.648	0.682	1.69	0.519	0.612	1.705	0.404	0.604	1.727	0.24	0.633	1.731	0.08	0.548
854	4.27	1.833	0.923	0.519	NaN	NaN	NaN	1.793	0.835	0.301	1.745	0.673	0.245	1.742	0.526	0.28	1.765	0.432	0.269	1.82	0.285	0.221	1.822	0.103	0.277	1.691	0.019	0.213	NaN	NaN	NaN	1.7	0.837	0.664	1.698	0.648	0.682	1.69	0.519	0.612	1.705	0.404	0.604	1.727	0.24	0.633	1.731	0.08	0.548
855	4.275	1.832	0.923	0.519	NaN	NaN	NaN	1.793	0.835	0.301	1.744	0.674	0.245	1.741	0.526	0.28	1.762	0.432	0.268	1.816	0.285	0.22	1.817	0.103	0.276	1.686	0.02	0.211	NaN	NaN	NaN	1.696	0.835	0.664	1.697	0.648	0.682	1.69	0.519	0.612	1.704	0.404	0.604	1.727	0.24	0.633	1.731	0.08	0.548
856	4.28	1.832	0.923	0.519	NaN	NaN	NaN	1.793	0.835	0.301	1.743	0.674	0.245	1.739	0.526	0.279	1.76	0.433	0.268	1.813	0.285	0.219	1.812	0.103	0.275	1.68	0.02	0.211	NaN	NaN	NaN	1.696	0.835	0.664	1.697	0.649	0.682	1.689	0.519	0.612	1.704	0.404	0.604	1.726	0.24	0.633	1.731	0.08	0.548
857	4.285	1.831	0.923	0.52	NaN	NaN	NaN	1.793	0.836	0.301	1.741	0.674	0.245	1.737	0.527	0.279	1.757	0.433	0.268	1.809	0.285	0.219	1.807	0.102	0.274	1.674	0.021	0.21	NaN	NaN	NaN	1.695	0.835	0.663	1.696	0.649	0.683	1.689	0.519	0.612	1.704	0.404	0.604	1.726	0.24	0.633	1.731	0.08	0.548
858	4.29	1.831	0.923	0.52	NaN	NaN	NaN	1.792	0.836	0.302	1.74	0.674	0.244	1.735	0.527	0.278	1.755	0.434	0.267	1.805	0.285	0.218	1.803	0.102	0.273	1.669	0.021	0.21	NaN	NaN	NaN	1.694	0.835	0.663	1.696	0.649	0.683	1.688	0.519	0.612	1.703	0.404	0.604	1.726	0.24	0.633	1.731	0.08	0.548
859	4.295	1.83	0.923	0.521	NaN	NaN	NaN	1.792	0.836	0.302	1.738	0.675	0.244	1.732	0.528	0.278	1.752	0.434	0.267	1.802	0.285	0.217	1.798	0.101	0.271	1.664	0.021	0.209	NaN	NaN	NaN	1.693	0.835	0.664	1.695	0.649	0.683	1.688	0.519	0.612	1.703	0.404	0.604	1.726	0.24	0.633	1.731	0.08	0.548
860	4.3	1.829	0.923	0.521	NaN	NaN	NaN	1.792	0.836	0.302	1.736	0.675	0.244	1.729	0.528	0.278	1.748	0.434	0.266	1.798	0.285	0.216	1.794	0.102	0.27	1.658	0.022	0.208	NaN	NaN	NaN	1.691	0.834	0.665	1.694	0.649	0.683	1.687	0.519	0.612	1.703	0.404	0.604	1.726	0.24	0.633	1.731	0.08	0.548
861	4.305	1.829	0.923	0.522	NaN	NaN	NaN	1.791	0.836	0.303	1.734	0.675	0.244	1.727	0.528	0.278	1.745	0.434	0.266	1.794	0.285	0.216	1.789	0.102	0.269	1.653	0.022	0.208	NaN	NaN	NaN	1.69	0.834	0.665	1.694	0.649	0.683	1.687	0.519	0.612	1.703	0.404	0.604	1.726	0.24	0.633	1.731	0.08	0.548
862	4.31	1.829	0.923	0.522	NaN	NaN	NaN	1.791	0.836	0.303	1.732	0.676	0.244	1.724	0.529	0.277	1.742	0.434	0.265	1.79	0.286	0.215	1.785	0.101	0.269	1.648	0.023	0.207	NaN	NaN	NaN	1.689	0.834	0.665	1.693	0.649	0.683	1.687	0.519	0.612	1.703	0.404	0.604	1.726	0.24	0.633	1.731	0.08	0.548
863	4.315	1.828	0.923	0.522	NaN	NaN	NaN	1.79	0.836	0.303	1.73	0.676	0.244	1.721	0.529	0.277	1.739	0.435	0.264	1.786	0.286	0.214	1.78	0.101	0.268	1.643	0.024	0.207	NaN	NaN	NaN	1.689	0.835	0.665	1.693	0.649	0.683	1.686	0.519	0.612	1.702	0.404	0.604	1.726	0.24	0.633	1.731	0.08	0.548
864	4.32	1.828	0.923	0.523	NaN	NaN	NaN	1.79	0.836	0.303	1.728	0.677	0.244	1.718	0.529	0.277	1.736	0.435	0.263	1.782	0.286	0.213	1.776	0.102	0.267	1.638	0.025	0.206	NaN	NaN	NaN	1.689	0.835	0.665	1.693	0.649	0.684	1.686	0.519	0.612	1.702	0.404	0.604	1.726	0.24	0.633	1.731	0.08	0.548
865	4.325	1.827	0.923	0.523	NaN	NaN	NaN	1.79	0.836	0.303	1.726	0.677	0.243	1.715	0.53	0.276	1.733	0.436	0.262	1.778	0.286	0.212	1.771	0.102	0.266	1.633	0.026	0.205	NaN	NaN	NaN	1.689	0.835	0.664	1.692	0.649	0.684	1.686	0.519	0.612	1.702	0.404	0.604	1.726	0.24	0.633	1.731	0.08	0.548
866	4.33	1.827	0.923	0.523	NaN	NaN	NaN	1.79	0.836	0.304	1.724	0.677	0.243	1.713	0.53	0.275	1.729	0.436	0.262	1.774	0.287	0.211	1.766	0.102	0.265	1.628	0.027	0.205	NaN	NaN	NaN	1.688	0.835	0.664	1.691	0.649	0.683	1.686	0.519	0.612	1.702	0.404	0.604	1.726	0.24	0.633	1.731	0.08	0.548
867	4.335	1.826	0.923	0.524	NaN	NaN	NaN	1.789	0.836	0.304	1.722	0.678	0.243	1.71	0.531	0.275	1.726	0.436	0.261	1.77	0.287	0.21	1.762	0.103	0.264	1.623	0.027	0.204	NaN	NaN	NaN	1.688	0.836	0.664	1.691	0.649	0.683	1.685	0.519	0.612	1.702	0.404	0.604	1.726	0.24	0.633	1.731	0.08	0.548
868	4.34	1.826	0.923	0.524	NaN	NaN	NaN	1.788	0.836	0.304	1.72	0.678	0.242	1.707	0.531	0.274	1.722	0.436	0.261	1.766	0.287	0.21	1.758	0.103	0.263	1.618	0.027	0.204	NaN	NaN	NaN	1.687	0.836	0.665	1.69	0.649	0.683	1.685	0.519	0.612	1.701	0.404	0.604	1.726	0.24	0.633	1.731	0.08	0.548
869	4.345	1.825	0.923	0.524	NaN	NaN	NaN	1.787	0.836	0.304	1.717	0.678	0.242	1.704	0.532	0.273	1.719	0.437	0.26	1.762	0.287	0.209	1.753	0.103	0.262	1.613	0.028	0.204	NaN	NaN	NaN	1.687	0.836	0.665	1.689	0.649	0.683	1.685	0.519	0.612	1.701	0.404	0.604	1.725	0.241	0.633	1.732	0.082	0.547
870	4.35	1.825	0.923	0.524	NaN	NaN	NaN	1.786	0.836	0.304	1.715	0.679	0.241	1.701	0.532	0.273	1.716	0.438	0.259	1.758	0.288	0.208	1.749	0.103	0.261	1.608	0.029	0.203	NaN	NaN	NaN	1.687	0.836	0.665	1.689	0.648	0.683	1.684	0.519	0.612	1.701	0.404	0.603	1.725	0.241	0.632	1.735	0.086	0.546
871	4.355	1.824	0.923	0.524	NaN	NaN	NaN	1.786	0.836	0.304	1.713	0.679	0.241	1.697	0.532	0.272	1.712	0.438	0.258	1.754	0.288	0.207	1.745	0.104	0.261	1.603	0.029	0.203	NaN	NaN	NaN	1.686	0.836	0.665	1.688	0.648	0.683	1.684	0.519	0.612	1.701	0.404	0.603	1.725	0.241	0.632	1.736	0.087	0.545
872	4.36	1.824	0.923	0.524	NaN	NaN	NaN	1.785	0.836	0.303	1.711	0.679	0.241	1.694	0.532	0.271	1.709	0.439	0.257	1.75	0.289	0.206	1.741	0.104	0.26	1.599	0.029	0.203	NaN	NaN	NaN	1.686	0.836	0.665	1.688	0.648	0.683	1.684	0.519	0.612	1.701	0.404	0.603	1.724	0.241	0.632	1.736	0.087	0.545
873	4.365	1.823	0.922	0.524	NaN	NaN	NaN	1.784	0.836	0.303	1.709	0.68	0.241	1.691	0.533	0.271	1.705	0.439	0.257	1.746	0.289	0.205	1.737	0.105	0.259	1.595	0.031	0.203	NaN	NaN	NaN	1.685	0.836	0.665	1.688	0.648	0.683	1.684	0.519	0.612	1.7	0.404	0.603	1.724	0.241	0.632	1.735	0.086	0.545
874	4.37	1.823	0.922	0.524	NaN	NaN	NaN	1.783	0.836	0.303	1.707	0.68	0.24	1.688	0.533	0.271	1.701	0.439	0.256	1.742	0.289	0.204	1.733	0.105	0.258	1.59	0.031	0.203	NaN	NaN	NaN	1.685	0.836	0.665	1.687	0.648	0.682	1.683	0.519	0.612	1.7	0.404	0.603	1.724	0.241	0.632	1.733	0.083	0.545
875	4.375	1.822	0.922	0.524	NaN	NaN	NaN	1.782	0.836	0.303	1.704	0.681	0.24	1.685	0.534	0.27	1.698	0.439	0.256	1.738	0.289	0.203	1.729	0.106	0.258	1.585	0.031	0.203	NaN	NaN	NaN	1.685	0.836	0.665	1.687	0.648	0.682	1.683	0.519	0.612	1.7	0.404	0.603	1.724	0.241	0.632	1.732	0.083	0.545
876	4.38	1.822	0.922	0.524	NaN	NaN	NaN	1.781	0.835	0.303	1.702	0.681	0.239	1.682	0.534	0.27	1.694	0.44	0.255	1.734	0.29	0.202	1.725	0.106	0.257	1.581	0.032	0.203	NaN	NaN	NaN	1.685	0.835	0.665	1.687	0.648	0.682	1.683	0.519	0.612	1.7	0.404	0.603	1.724	0.241	0.631	1.732	0.083	0.545
877	4.385	1.821	0.921	0.524	NaN	NaN	NaN	1.78	0.836	0.302	1.7	0.681	0.239	1.678	0.535	0.27	1.691	0.441	0.255	1.73	0.291	0.202	1.721	0.106	0.256	1.577	0.033	0.203	NaN	NaN	NaN	1.684	0.835	0.665	1.686	0.648	0.682	1.683	0.519	0.612	1.699	0.404	0.603	1.724	0.241	0.631	1.732	0.083	0.545
878	4.39	1.821	0.921	0.523	NaN	NaN	NaN	1.779	0.835	0.302	1.697	0.681	0.239	1.675	0.535	0.269	1.688	0.441	0.254	1.726	0.291	0.201	1.717	0.107	0.255	1.573	0.034	0.203	NaN	NaN	NaN	1.684	0.835	0.665	1.686	0.648	0.682	1.682	0.519	0.611	1.699	0.404	0.602	1.724	0.241	0.631	1.732	0.083	0.544
879	4.395	1.82	0.921	0.523	NaN	NaN	NaN	1.778	0.835	0.302	1.695	0.682	0.239	1.672	0.535	0.268	1.684	0.441	0.254	1.722	0.291	0.2	1.713	0.107	0.254	1.568	0.034	0.203	NaN	NaN	NaN	1.683	0.835	0.665	1.686	0.648	0.682	1.682	0.519	0.611	1.699	0.404	0.602	1.723	0.241	0.631	1.732	0.083	0.544
880	4.4	1.82	0.921	0.523	NaN	NaN	NaN	1.777	0.836	0.301	1.693	0.682	0.239	1.669	0.536	0.268	1.681	0.441	0.253	1.719	0.292	0.199	1.709	0.108	0.254	1.564	0.035	0.203	NaN	NaN	NaN	1.683	0.835	0.665	1.685	0.648	0.683	1.681	0.519	0.611	1.699	0.404	0.602	1.723	0.241	0.631	1.732	0.083	0.544
881	4.405	1.819	0.92	0.523	NaN	NaN	NaN	1.775	0.835	0.301	1.691	0.682	0.238	1.667	0.536	0.268	1.678	0.442	0.253	1.715	0.292	0.199	1.705	0.108	0.253	1.56	0.036	0.202	NaN	NaN	NaN	1.684	0.835	0.665	1.684	0.648	0.683	1.681	0.519	0.611	1.698	0.404	0.602	1.723	0.241	0.631	1.732	0.083	0.544
882	4.41	1.819	0.92	0.522	NaN	NaN	NaN	1.774	0.836	0.301	1.689	0.682	0.238	1.664	0.536	0.268	1.675	0.442	0.253	1.711	0.292	0.198	1.702	0.108	0.253	1.556	0.036	0.202	NaN	NaN	NaN	1.684	0.836	0.665	1.684	0.648	0.683	1.681	0.519	0.611	1.698	0.404	0.602	1.723	0.241	0.631	1.732	0.083	0.544
883	4.415	1.818	0.92	0.522	NaN	NaN	NaN	1.773	0.835	0.301	1.686	0.682	0.238	1.661	0.537	0.267	1.673	0.443	0.252	1.708	0.292	0.197	1.698	0.108	0.252	1.552	0.036	0.202	NaN	NaN	NaN	1.682	0.835	0.665	1.684	0.648	0.683	1.68	0.519	0.611	1.698	0.404	0.602	1.723	0.241	0.63	1.732	0.083	0.544
884	4.42	1.818	0.919	0.522	NaN	NaN	NaN	1.772	0.835	0.3	1.684	0.683	0.238	1.658	0.537	0.267	1.67	0.443	0.251	1.704	0.292	0.197	1.694	0.108	0.251	1.548	0.037	0.202	NaN	NaN	NaN	1.681	0.834	0.664	1.683	0.648	0.683	1.68	0.519	0.611	1.697	0.404	0.601	1.722	0.241	0.63	1.732	0.083	0.544
885	4.425	1.817	0.919	0.521	NaN	NaN	NaN	1.771	0.835	0.3	1.682	0.683	0.237	1.656	0.537	0.267	1.667	0.444	0.25	1.701	0.293	0.196	1.69	0.108	0.251	1.544	0.038	0.202	NaN	NaN	NaN	1.68	0.833	0.664	1.683	0.648	0.683	1.679	0.519	0.611	1.697	0.403	0.601	1.722	0.24	0.63	1.732	0.083	0.544
886	4.43	1.817	0.919	0.521	NaN	NaN	NaN	1.77	0.835	0.3	1.68	0.683	0.237	1.654	0.538	0.267	1.663	0.444	0.25	1.697	0.293	0.196	1.686	0.108	0.25	1.54	0.038	0.202	NaN	NaN	NaN	1.68	0.834	0.664	1.683	0.648	0.682	1.679	0.519	0.611	1.697	0.403	0.601	1.722	0.24	0.63	1.732	0.083	0.544
887	4.435	1.816	0.918	0.521	NaN	NaN	NaN	1.768	0.835	0.299	1.678	0.683	0.237	1.651	0.538	0.266	1.66	0.443	0.25	1.694	0.293	0.195	1.683	0.108	0.249	1.536	0.039	0.202	NaN	NaN	NaN	1.681	0.835	0.664	1.682	0.648	0.682	1.679	0.519	0.611	1.696	0.403	0.601	1.722	0.241	0.63	1.732	0.083	0.544
888	4.44	1.815	0.918	0.52	NaN	NaN	NaN	1.767	0.835	0.299	1.676	0.683	0.237	1.649	0.538	0.266	1.658	0.443	0.25	1.691	0.293	0.195	1.68	0.109	0.249	1.532	0.039	0.201	NaN	NaN	NaN	1.683	0.837	0.664	1.681	0.648	0.682	1.678	0.519	0.611	1.696	0.403	0.601	1.721	0.241	0.63	1.731	0.083	0.543
889	4.445	1.815	0.918	0.52	NaN	NaN	NaN	1.766	0.834	0.299	1.674	0.683	0.237	1.647	0.538	0.265	1.656	0.444	0.249	1.688	0.293	0.194	1.676	0.109	0.248	1.528	0.04	0.201	NaN	NaN	NaN	1.683	0.838	0.664	1.681	0.648	0.682	1.678	0.519	0.611	1.696	0.403	0.601	1.721	0.241	0.63	1.731	0.082	0.543
890	4.45	1.814	0.917	0.52	NaN	NaN	NaN	1.765	0.835	0.298	1.672	0.683	0.237	1.645	0.539	0.265	1.654	0.444	0.249	1.685	0.293	0.194	1.672	0.109	0.248	1.524	0.04	0.201	NaN	NaN	NaN	1.683	0.838	0.663	1.68	0.648	0.682	1.677	0.519	0.611	1.695	0.403	0.601	1.721	0.241	0.63	1.731	0.082	0.543
891	4.455	1.814	0.917	0.519	NaN	NaN	NaN	1.764	0.834	0.298	1.67	0.683	0.236	1.643	0.539	0.265	1.651	0.444	0.249	1.682	0.293	0.194	1.669	0.109	0.247	1.521	0.04	0.201	NaN	NaN	NaN	1.683	0.838	0.663	1.68	0.648	0.682	1.677	0.518	0.611	1.695	0.403	0.601	1.721	0.241	0.63	1.731	0.082	0.543
892	4.46	1.813	0.917	0.519	NaN	NaN	NaN	1.763	0.834	0.297	1.668	0.683	0.236	1.641	0.539	0.265	1.649	0.444	0.248	1.679	0.292	0.193	1.666	0.109	0.246	1.517	0.041	0.2	NaN	NaN	NaN	1.681	0.837	0.663	1.679	0.648	0.682	1.676	0.518	0.611	1.695	0.404	0.601	1.721	0.241	0.63	1.731	0.082	0.543
893	4.465	1.812	0.916	0.518	NaN	NaN	NaN	1.762	0.834	0.297	1.667	0.683	0.236	1.639	0.539	0.265	1.646	0.443	0.248	1.676	0.292	0.193	1.663	0.109	0.246	1.513	0.041	0.2	NaN	NaN	NaN	1.68	0.836	0.663	1.679	0.648	0.681	1.675	0.518	0.61	1.694	0.404	0.601	1.72	0.241	0.63	1.731	0.082	0.543
894	4.47	1.812	0.916	0.518	NaN	NaN	NaN	1.761	0.833	0.297	1.665	0.683	0.236	1.637	0.538	0.265	1.645	0.443	0.248	1.674	0.292	0.192	1.659	0.109	0.246	1.509	0.042	0.2	NaN	NaN	NaN	1.68	0.837	0.662	1.678	0.649	0.681	1.675	0.518	0.611	1.694	0.404	0.601	1.72	0.241	0.63	1.73	0.082	0.543
895	4.475	1.811	0.915	0.518	NaN	NaN	NaN	1.759	0.833	0.296	1.664	0.683	0.236	1.636	0.538	0.265	1.643	0.443	0.248	1.671	0.292	0.192	1.656	0.108	0.246	1.506	0.043	0.2	NaN	NaN	NaN	1.68	0.837	0.662	1.677	0.649	0.681	1.674	0.518	0.611	1.694	0.404	0.601	1.72	0.241	0.63	1.73	0.082	0.543
896	4.48	1.811	0.915	0.517	NaN	NaN	NaN	1.758	0.833	0.296	1.663	0.683	0.236	1.634	0.538	0.265	1.641	0.443	0.248	1.669	0.292	0.192	1.653	0.108	0.246	1.502	0.043	0.2	NaN	NaN	NaN	1.678	0.837	0.662	1.677	0.649	0.68	1.673	0.518	0.611	1.694	0.404	0.601	1.72	0.241	0.63	1.73	0.083	0.543
897	4.485	1.81	0.915	0.516	NaN	NaN	NaN	1.757	0.832	0.296	1.661	0.682	0.235	1.633	0.538	0.265	1.64	0.443	0.248	1.666	0.291	0.192	1.649	0.108	0.246	1.499	0.043	0.2	NaN	NaN	NaN	1.677	0.836	0.661	1.676	0.649	0.68	1.673	0.518	0.611	1.693	0.404	0.6	1.72	0.241	0.629	1.73	0.083	0.543
898	4.49	1.809	0.914	0.516	NaN	NaN	NaN	1.756	0.832	0.296	1.66	0.682	0.235	1.632	0.537	0.265	1.638	0.443	0.248	1.664	0.291	0.192	1.646	0.108	0.245	1.495	0.044	0.2	NaN	NaN	NaN	1.676	0.835	0.661	1.676	0.649	0.68	1.673	0.518	0.611	1.693	0.404	0.6	1.72	0.241	0.629	1.73	0.083	0.543
899	4.495	1.809	0.914	0.516	NaN	NaN	NaN	1.754	0.832	0.296	1.659	0.682	0.235	1.631	0.537	0.265	1.636	0.442	0.248	1.662	0.291	0.192	1.643	0.107	0.245	1.492	0.044	0.199	NaN	NaN	NaN	1.676	0.835	0.661	1.676	0.649	0.68	1.672	0.518	0.61	1.692	0.403	0.6	1.72	0.241	0.629	1.73	0.083	0.543
900	4.5	1.808	0.913	0.515	NaN	NaN	NaN	1.752	0.831	0.296	1.658	0.681	0.234	1.629	0.537	0.264	1.634	0.442	0.248	1.66	0.291	0.192	1.64	0.107	0.245	1.489	0.045	0.199	NaN	NaN	NaN	1.676	0.836	0.661	1.675	0.649	0.679	1.672	0.518	0.608	1.692	0.403	0.6	1.719	0.241	0.629	1.73	0.083	0.543
901	4.505	1.807	0.913	0.515	NaN	NaN	NaN	1.751	0.83	0.296	1.657	0.681	0.234	1.628	0.537	0.265	1.633	0.442	0.248	1.658	0.29	0.192	1.637	0.107	0.245	1.485	0.045	0.199	NaN	NaN	NaN	1.676	0.837	0.661	1.674	0.649	0.679	1.672	0.518	0.608	1.692	0.403	0.6	1.719	0.241	0.629	1.73	0.083	0.543
902	4.51	1.807	0.912	0.514	NaN	NaN	NaN	1.75	0.83	0.295	1.656	0.681	0.234	1.627	0.536	0.264	1.632	0.442	0.248	1.655	0.289	0.192	1.635	0.107	0.245	1.482	0.045	0.199	NaN	NaN	NaN	1.675	0.836	0.66	1.674	0.649	0.679	1.671	0.518	0.607	1.691	0.403	0.6	1.719	0.241	0.629	1.73	0.083	0.543
903	4.515	1.806	0.912	0.513	NaN	NaN	NaN	1.749	0.83	0.295	1.655	0.68	0.234	1.626	0.536	0.264	1.631	0.442	0.248	1.653	0.289	0.191	1.632	0.106	0.245	1.479	0.045	0.199	NaN	NaN	NaN	1.672	0.834	0.66	1.673	0.649	0.679	1.67	0.518	0.607	1.691	0.403	0.599	1.718	0.241	0.628	1.73	0.083	0.543
904	4.52	1.805	0.911	0.513	NaN	NaN	NaN	1.748	0.83	0.294	1.654	0.68	0.234	1.625	0.535	0.264	1.63	0.442	0.248	1.652	0.289	0.192	1.629	0.106	0.245	1.477	0.046	0.199	NaN	NaN	NaN	1.671	0.833	0.659	1.673	0.649	0.679	1.67	0.518	0.607	1.691	0.403	0.599	1.718	0.241	0.628	1.73	0.083	0.543
905	4.525	1.805	0.911	0.513	NaN	NaN	NaN	1.747	0.83	0.294	1.654	0.679	0.234	1.624	0.535	0.264	1.628	0.441	0.249	1.65	0.288	0.192	1.626	0.105	0.245	1.473	0.046	0.199	NaN	NaN	NaN	1.67	0.833	0.659	1.672	0.649	0.679	1.669	0.518	0.607	1.69	0.403	0.599	1.718	0.241	0.628	1.73	0.083	0.543
906	4.53	1.804	0.91	0.512	NaN	NaN	NaN	1.746	0.829	0.293	1.653	0.679	0.233	1.624	0.535	0.264	1.627	0.44	0.249	1.648	0.288	0.193	1.624	0.105	0.245	1.47	0.045	0.199	NaN	NaN	NaN	1.67	0.832	0.659	1.672	0.649	0.679	1.669	0.518	0.607	1.69	0.403	0.599	1.718	0.241	0.628	1.73	0.083	0.543
907	4.535	1.803	0.91	0.512	NaN	NaN	NaN	1.745	0.829	0.293	1.652	0.678	0.233	1.623	0.534	0.265	1.626	0.439	0.249	1.646	0.287	0.193	1.621	0.105	0.245	1.467	0.046	0.199	NaN	NaN	NaN	1.67	0.832	0.659	1.671	0.649	0.679	1.669	0.518	0.607	1.689	0.403	0.598	1.718	0.241	0.628	1.73	0.083	0.543
908	4.54	1.803	0.91	0.511	NaN	NaN	NaN	1.744	0.829	0.293	1.652	0.678	0.233	1.622	0.534	0.265	1.625	0.439	0.25	1.645	0.287	0.193	1.618	0.104	0.245	1.465	0.046	0.199	NaN	NaN	NaN	1.669	0.832	0.658	1.67	0.649	0.678	1.669	0.517	0.607	1.689	0.403	0.598	1.718	0.241	0.628	1.73	0.083	0.543
909	4.545	1.802	0.909	0.511	NaN	NaN	NaN	1.743	0.828	0.292	1.651	0.677	0.233	1.621	0.534	0.265	1.623	0.439	0.25	1.643	0.286	0.194	1.616	0.104	0.246	1.463	0.046	0.199	NaN	NaN	NaN	1.669	0.833	0.658	1.669	0.649	0.678	1.668	0.517	0.607	1.689	0.403	0.598	1.717	0.241	0.628	1.73	0.083	0.543
910	4.55	1.801	0.908	0.51	NaN	NaN	NaN	1.743	0.828	0.292	1.65	0.677	0.233	1.62	0.533	0.265	1.623	0.439	0.249	1.642	0.286	0.194	1.614	0.104	0.246	1.46	0.045	0.199	NaN	NaN	NaN	1.669	0.833	0.658	1.668	0.648	0.678	1.668	0.517	0.607	1.688	0.403	0.598	1.717	0.241	0.628	1.73	0.083	0.543
911	4.555	1.801	0.908	0.51	NaN	NaN	NaN	1.742	0.827	0.292	1.65	0.677	0.232	1.619	0.533	0.265	1.622	0.438	0.25	1.64	0.285	0.194	1.611	0.103	0.246	1.458	0.045	0.199	NaN	NaN	NaN	1.668	0.833	0.657	1.667	0.648	0.677	1.668	0.518	0.607	1.688	0.403	0.598	1.717	0.241	0.628	1.73	0.082	0.543
912	4.56	1.8	0.908	0.51	NaN	NaN	NaN	1.741	0.827	0.292	1.649	0.676	0.232	1.618	0.533	0.265	1.621	0.437	0.25	1.639	0.284	0.194	1.609	0.101	0.248	1.455	0.046	0.199	NaN	NaN	NaN	1.667	0.833	0.657	1.667	0.648	0.677	1.667	0.518	0.606	1.688	0.403	0.598	1.716	0.241	0.627	1.73	0.082	0.543
913	4.565	1.799	0.907	0.509	NaN	NaN	NaN	1.74	0.826	0.291	1.648	0.675	0.232	1.618	0.532	0.266	1.619	0.436	0.251	1.637	0.284	0.195	1.607	0.101	0.248	1.453	0.046	0.199	NaN	NaN	NaN	1.667	0.833	0.657	1.665	0.648	0.677	1.667	0.518	0.606	1.687	0.403	0.598	1.716	0.24	0.627	1.73	0.082	0.543
914	4.57	1.799	0.907	0.509	NaN	NaN	NaN	1.739	0.826	0.291	1.648	0.675	0.232	1.616	0.531	0.265	1.618	0.436	0.251	1.636	0.283	0.195	1.605	0.102	0.249	1.452	0.046	0.2	NaN	NaN	NaN	1.667	0.833	0.657	1.664	0.648	0.677	1.666	0.518	0.606	1.687	0.403	0.598	1.715	0.24	0.627	1.73	0.082	0.543
915	4.575	1.798	0.906	0.508	NaN	NaN	NaN	1.738	0.825	0.291	1.647	0.674	0.232	1.616	0.53	0.265	1.618	0.436	0.251	1.635	0.282	0.196	1.604	0.102	0.249	1.449	0.045	0.2	NaN	NaN	NaN	1.667	0.834	0.656	1.663	0.648	0.676	1.665	0.517	0.606	1.687	0.403	0.598	1.715	0.24	0.627	1.73	0.082	0.543
916	4.58	1.797	0.906	0.508	NaN	NaN	NaN	1.738	0.825	0.291	1.646	0.674	0.232	1.615	0.53	0.265	1.617	0.436	0.251	1.634	0.282	0.196	1.602	0.102	0.25	1.447	0.044	0.201	NaN	NaN	NaN	1.665	0.833	0.655	1.662	0.648	0.676	1.664	0.517	0.605	1.686	0.403	0.598	1.715	0.24	0.627	1.73	0.082	0.543
917	4.585	1.797	0.905	0.507	NaN	NaN	NaN	1.737	0.825	0.29	1.645	0.673	0.231	1.614	0.53	0.265	1.616	0.435	0.251	1.633	0.281	0.197	1.6	0.1	0.25	1.446	0.044	0.201	NaN	NaN	NaN	1.66	0.829	0.653	1.661	0.648	0.676	1.663	0.517	0.605	1.686	0.403	0.597	1.715	0.24	0.627	1.73	0.082	0.543
918	4.59	1.796	0.905	0.507	NaN	NaN	NaN	1.736	0.825	0.29	1.645	0.673	0.231	1.614	0.529	0.266	1.615	0.435	0.252	1.632	0.281	0.197	1.598	0.099	0.251	1.444	0.044	0.202	NaN	NaN	NaN	1.658	0.828	0.653	1.661	0.648	0.676	1.663	0.517	0.605	1.686	0.403	0.597	1.714	0.24	0.627	1.73	0.082	0.543
919	4.595	1.795	0.904	0.506	NaN	NaN	NaN	1.736	0.824	0.289	1.644	0.672	0.231	1.613	0.529	0.266	1.614	0.434	0.252	1.631	0.28	0.198	1.596	0.1	0.252	1.442	0.044	0.203	NaN	NaN	NaN	1.658	0.828	0.653	1.66	0.648	0.676	1.662	0.517	0.605	1.685	0.403	0.597	1.714	0.24	0.627	1.73	0.082	0.543
920	4.6	1.795	0.904	0.506	NaN	NaN	NaN	1.735	0.824	0.289	1.643	0.672	0.231	1.612	0.529	0.266	1.613	0.433	0.252	1.63	0.279	0.199	1.595	0.1	0.253	1.441	0.044	0.203	NaN	NaN	NaN	1.657	0.828	0.652	1.659	0.648	0.676	1.661	0.517	0.605	1.685	0.403	0.597	1.714	0.24	0.627	1.73	0.082	0.543
921	4.605	1.794	0.904	0.505	NaN	NaN	NaN	1.734	0.824	0.289	1.642	0.671	0.231	1.612	0.528	0.266	1.612	0.433	0.252	1.629	0.279	0.2	1.594	0.1	0.254	1.44	0.043	0.203	NaN	NaN	NaN	1.657	0.828	0.652	1.658	0.648	0.676	1.661	0.517	0.605	1.685	0.403	0.597	1.714	0.241	0.627	1.73	0.082	0.543
922	4.61	1.794	0.903	0.505	NaN	NaN	NaN	1.734	0.823	0.288	1.642	0.671	0.231	1.611	0.528	0.266	1.611	0.433	0.253	1.628	0.278	0.2	1.592	0.099	0.254	1.438	0.043	0.204	NaN	NaN	NaN	1.657	0.829	0.652	1.658	0.648	0.675	1.661	0.517	0.605	1.684	0.403	0.597	1.714	0.241	0.627	1.73	0.082	0.543
923	4.615	1.793	0.903	0.505	NaN	NaN	NaN	1.733	0.822	0.288	1.641	0.671	0.231	1.61	0.527	0.266	1.611	0.432	0.253	1.627	0.278	0.201	1.591	0.098	0.254	1.436	0.042	0.205	NaN	NaN	NaN	1.656	0.829	0.652	1.657	0.648	0.675	1.661	0.517	0.605	1.684	0.403	0.597	1.714	0.241	0.627	1.73	0.082	0.543
924	4.62	1.792	0.903	0.504	NaN	NaN	NaN	1.732	0.822	0.288	1.64	0.67	0.231	1.608	0.526	0.266	1.61	0.432	0.253	1.626	0.277	0.201	1.589	0.098	0.254	1.436	0.042	0.206	NaN	NaN	NaN	1.655	0.829	0.652	1.657	0.649	0.675	1.66	0.517	0.605	1.684	0.403	0.597	1.714	0.241	0.627	1.73	0.082	0.543
925	4.625	1.792	0.902	0.504	NaN	NaN	NaN	1.731	0.822	0.288	1.639	0.67	0.231	1.607	0.526	0.266	1.609	0.432	0.253	1.625	0.277	0.201	1.588	0.098	0.255	1.435	0.042	0.207	NaN	NaN	NaN	1.654	0.829	0.652	1.656	0.649	0.675	1.66	0.517	0.605	1.684	0.403	0.596	1.714	0.241	0.627	1.73	0.082	0.543
926	4.63	1.791	0.902	0.504	NaN	NaN	NaN	1.73	0.821	0.287	1.638	0.67	0.23	1.606	0.526	0.266	1.607	0.431	0.254	1.624	0.277	0.202	1.587	0.098	0.256	1.434	0.042	0.208	NaN	NaN	NaN	1.653	0.829	0.652	1.656	0.649	0.674	1.66	0.517	0.604	1.683	0.403	0.596	1.714	0.241	0.627	1.73	0.082	0.543
927	4.635	1.79	0.902	0.503	NaN	NaN	NaN	1.73	0.821	0.287	1.637	0.669	0.23	1.605	0.526	0.266	1.606	0.431	0.254	1.623	0.276	0.202	1.587	0.097	0.256	1.433	0.041	0.209	NaN	NaN	NaN	1.653	0.829	0.651	1.655	0.649	0.674	1.66	0.517	0.604	1.683	0.403	0.596	1.714	0.241	0.626	1.73	0.082	0.543
928	4.64	1.79	0.901	0.503	NaN	NaN	NaN	1.729	0.821	0.287	1.636	0.669	0.23	1.605	0.526	0.266	1.605	0.431	0.254	1.622	0.276	0.202	1.587	0.097	0.258	1.432	0.041	0.21	NaN	NaN	NaN	1.652	0.829	0.651	1.655	0.649	0.674	1.66	0.518	0.604	1.683	0.403	0.596	1.713	0.241	0.626	1.73	0.082	0.543
929	4.645	1.789	0.901	0.503	NaN	NaN	NaN	1.728	0.82	0.286	1.635	0.668	0.23	1.604	0.526	0.266	1.604	0.43	0.255	1.621	0.275	0.202	1.586	0.097	0.259	1.431	0.04	0.211	NaN	NaN	NaN	1.652	0.83	0.651	1.654	0.649	0.673	1.659	0.518	0.604	1.683	0.403	0.596	1.713	0.241	0.626	1.73	0.082	0.543
930	4.65	1.788	0.901	0.502	NaN	NaN	NaN	1.728	0.82	0.286	1.634	0.668	0.23	1.602	0.525	0.267	1.603	0.43	0.255	1.619	0.275	0.202	1.586	0.097	0.259	1.431	0.039	0.213	NaN	NaN	NaN	1.653	0.831	0.651	1.653	0.649	0.673	1.659	0.518	0.604	1.682	0.403	0.595	1.713	0.241	0.626	1.73	0.082	0.543
931	4.655	1.787	0.901	0.502	NaN	NaN	NaN	1.727	0.82	0.285	1.633	0.668	0.23	1.601	0.525	0.267	1.602	0.43	0.255	1.618	0.275	0.202	1.585	0.097	0.259	1.43	0.039	0.214	NaN	NaN	NaN	1.652	0.831	0.651	1.653	0.649	0.673	1.659	0.518	0.604	1.682	0.403	0.595	1.713	0.241	0.626	1.73	0.082	0.543
932	4.66	1.787	0.901	0.502	NaN	NaN	NaN	1.726	0.82	0.285	1.632	0.668	0.23	1.6	0.525	0.267	1.601	0.43	0.255	1.617	0.274	0.202	1.585	0.097	0.259	1.43	0.039	0.215	NaN	NaN	NaN	1.651	0.83	0.65	1.653	0.649	0.673	1.658	0.518	0.604	1.682	0.403	0.595	1.713	0.241	0.626	1.73	0.082	0.543
933	4.665	1.786	0.901	0.501	NaN	NaN	NaN	1.725	0.82	0.285	1.63	0.667	0.23	1.599	0.525	0.267	1.6	0.429	0.255	1.616	0.275	0.202	1.585	0.097	0.259	1.429	0.038	0.216	NaN	NaN	NaN	1.65	0.83	0.65	1.652	0.649	0.673	1.658	0.518	0.603	1.682	0.403	0.595	1.713	0.242	0.626	1.73	0.082	0.543
934	4.67	1.786	0.901	0.501	NaN	NaN	NaN	1.725	0.819	0.284	1.629	0.667	0.23	1.598	0.525	0.267	1.599	0.429	0.255	1.616	0.275	0.202	1.585	0.097	0.259	1.429	0.038	0.217	NaN	NaN	NaN	1.65	0.83	0.65	1.652	0.649	0.672	1.658	0.518	0.603	1.682	0.403	0.595	1.713	0.242	0.626	1.73	0.082	0.543
935	4.675	1.785	0.9	0.5	NaN	NaN	NaN	1.724	0.819	0.284	1.628	0.667	0.23	1.597	0.525	0.267	1.597	0.428	0.254	1.615	0.275	0.202	1.584	0.096	0.259	1.428	0.036	0.219	NaN	NaN	NaN	1.651	0.832	0.65	1.652	0.649	0.672	1.657	0.518	0.603	1.681	0.403	0.595	1.713	0.242	0.626	1.73	0.082	0.542
936	4.68	1.785	0.9	0.5	NaN	NaN	NaN	1.723	0.819	0.284	1.627	0.666	0.23	1.596	0.524	0.267	1.597	0.428	0.254	1.613	0.275	0.202	1.583	0.095	0.259	1.427	0.035	0.219	NaN	NaN	NaN	1.651	0.832	0.65	1.652	0.65	0.672	1.657	0.518	0.602	1.681	0.403	0.594	1.713	0.242	0.626	1.73	0.082	0.542
937	4.685	1.784	0.9	0.499	NaN	NaN	NaN	1.722	0.818	0.284	1.625	0.666	0.23	1.595	0.524	0.266	1.596	0.428	0.254	1.612	0.274	0.202	1.582	0.094	0.259	1.426	0.034	0.22	NaN	NaN	NaN	1.651	0.832	0.65	1.651	0.65	0.672	1.657	0.518	0.602	1.681	0.403	0.594	1.713	0.242	0.626	1.73	0.082	0.542
938	4.69	1.783	0.9	0.499	NaN	NaN	NaN	1.721	0.818	0.283	1.624	0.666	0.23	1.594	0.524	0.266	1.594	0.428	0.254	1.611	0.274	0.202	1.581	0.094	0.26	1.426	0.034	0.221	NaN	NaN	NaN	1.651	0.832	0.65	1.651	0.65	0.672	1.656	0.518	0.602	1.681	0.403	0.594	1.713	0.242	0.626	1.73	0.082	0.542
939	4.695	1.783	0.9	0.498	NaN	NaN	NaN	1.72	0.818	0.283	1.623	0.666	0.229	1.593	0.523	0.266	1.594	0.428	0.254	1.61	0.274	0.201	1.581	0.094	0.26	1.426	0.034	0.221	NaN	NaN	NaN	1.65	0.833	0.65	1.65	0.65	0.672	1.656	0.518	0.602	1.681	0.403	0.594	1.712	0.242	0.625	1.73	0.082	0.542
940	4.7	1.782	0.9	0.498	NaN	NaN	NaN	1.719	0.818	0.283	1.622	0.666	0.229	1.592	0.523	0.266	1.593	0.427	0.254	1.609	0.274	0.201	1.581	0.094	0.26	1.426	0.033	0.222	NaN	NaN	NaN	1.649	0.831	0.649	1.65	0.65	0.671	1.656	0.518	0.602	1.68	0.403	0.594	1.712	0.242	0.625	1.73	0.083	0.541
941	4.705	1.782	0.9	0.497	NaN	NaN	NaN	1.718	0.818	0.282	1.621	0.666	0.229	1.591	0.523	0.266	1.593	0.427	0.254	1.608	0.273	0.201	1.58	0.094	0.259	1.425	0.032	0.223	NaN	NaN	NaN	1.646	0.829	0.647	1.649	0.65	0.671	1.655	0.518	0.602	1.68	0.403	0.594	1.712	0.242	0.625	1.73	0.083	0.541
942	4.71	1.781	0.899	0.497	NaN	NaN	NaN	1.717	0.818	0.282	1.62	0.666	0.229	1.59	0.523	0.266	1.592	0.427	0.254	1.607	0.273	0.201	1.58	0.093	0.259	1.425	0.031	0.223	NaN	NaN	NaN	1.644	0.828	0.647	1.648	0.649	0.671	1.655	0.518	0.602	1.68	0.403	0.594	1.712	0.242	0.625	1.73	0.083	0.541
943	4.715	1.78	0.899	0.496	NaN	NaN	NaN	1.716	0.818	0.281	1.618	0.666	0.229	1.59	0.522	0.266	1.591	0.428	0.253	1.606	0.273	0.201	1.58	0.093	0.259	1.425	0.031	0.224	NaN	NaN	NaN	1.644	0.828	0.646	1.648	0.649	0.67	1.654	0.518	0.602	1.68	0.403	0.594	1.712	0.242	0.625	1.73	0.082	0.542
944	4.72	1.78	0.899	0.495	NaN	NaN	NaN	1.715	0.817	0.281	1.617	0.666	0.229	1.589	0.522	0.266	1.591	0.427	0.253	1.606	0.272	0.201	1.58	0.093	0.259	1.424	0.03	0.224	NaN	NaN	NaN	1.644	0.828	0.646	1.648	0.649	0.67	1.654	0.518	0.602	1.679	0.403	0.593	1.711	0.242	0.625	1.729	0.082	0.542
945	4.725	1.779	0.899	0.494	NaN	NaN	NaN	1.714	0.817	0.28	1.616	0.666	0.228	1.588	0.522	0.266	1.59	0.427	0.252	1.606	0.272	0.2	1.579	0.093	0.259	1.424	0.03	0.224	NaN	NaN	NaN	1.644	0.828	0.645	1.647	0.649	0.67	1.654	0.518	0.602	1.679	0.403	0.593	1.711	0.242	0.625	1.73	0.083	0.541
946	4.73	1.779	0.899	0.494	NaN	NaN	NaN	1.713	0.817	0.28	1.615	0.666	0.228	1.587	0.522	0.266	1.589	0.427	0.252	1.605	0.272	0.2	1.579	0.093	0.259	1.424	0.029	0.223	NaN	NaN	NaN	1.643	0.828	0.645	1.647	0.649	0.67	1.654	0.518	0.601	1.678	0.403	0.593	1.711	0.242	0.625	1.73	0.083	0.541
947	4.735	1.778	0.899	0.493	NaN	NaN	NaN	1.712	0.817	0.279	1.614	0.666	0.228	1.587	0.522	0.266	1.589	0.426	0.252	1.605	0.272	0.2	1.579	0.093	0.259	1.425	0.029	0.223	NaN	NaN	NaN	1.643	0.829	0.645	1.647	0.649	0.67	1.653	0.518	0.6	1.678	0.403	0.593	1.711	0.242	0.625	1.73	0.083	0.541
948	4.74	1.778	0.899	0.493	NaN	NaN	NaN	1.711	0.817	0.279	1.613	0.666	0.228	1.586	0.522	0.265	1.588	0.426	0.252	1.605	0.272	0.2	1.579	0.092	0.259	1.425	0.028	0.222	NaN	NaN	NaN	1.643	0.829	0.645	1.646	0.649	0.67	1.653	0.518	0.599	1.678	0.403	0.592	1.711	0.242	0.625	1.73	0.083	0.541
949	4.745	1.777	0.899	0.492	NaN	NaN	NaN	1.709	0.817	0.279	1.612	0.665	0.227	1.585	0.521	0.265	1.587	0.426	0.252	1.605	0.272	0.2	1.578	0.092	0.259	1.425	0.028	0.222	NaN	NaN	NaN	1.643	0.829	0.645	1.646	0.649	0.669	1.653	0.518	0.599	1.678	0.403	0.592	1.711	0.242	0.625	1.73	0.083	0.541
950	4.75	1.776	0.899	0.491	NaN	NaN	NaN	1.708	0.817	0.278	1.611	0.665	0.227	1.584	0.521	0.265	1.587	0.425	0.252	1.605	0.271	0.2	1.578	0.092	0.259	1.425	0.028	0.222	NaN	NaN	NaN	1.643	0.829	0.645	1.646	0.649	0.669	1.653	0.518	0.599	1.678	0.403	0.592	1.711	0.242	0.625	1.73	0.083	0.541
951	4.755	1.776	0.899	0.491	NaN	NaN	NaN	1.708	0.817	0.277	1.61	0.665	0.226	1.584	0.521	0.265	1.586	0.425	0.252	1.605	0.271	0.2	1.578	0.092	0.259	1.425	0.028	0.221	NaN	NaN	NaN	1.642	0.829	0.644	1.645	0.649	0.669	1.653	0.518	0.599	1.677	0.404	0.592	1.711	0.242	0.625	1.73	0.083	0.541
952	4.76	1.775	0.899	0.49	NaN	NaN	NaN	1.707	0.817	0.277	1.609	0.665	0.226	1.583	0.521	0.265	1.586	0.425	0.251	1.604	0.271	0.2	1.578	0.092	0.259	1.425	0.027	0.221	NaN	NaN	NaN	1.642	0.829	0.644	1.645	0.649	0.669	1.652	0.518	0.599	1.677	0.404	0.592	1.711	0.242	0.625	1.729	0.082	0.542
953	4.765	1.774	0.899	0.489	NaN	NaN	NaN	1.706	0.816	0.276	1.609	0.665	0.225	1.583	0.521	0.264	1.585	0.425	0.251	1.604	0.271	0.2	1.578	0.092	0.259	1.426	0.027	0.221	NaN	NaN	NaN	1.642	0.829	0.644	1.645	0.649	0.669	1.652	0.518	0.598	1.677	0.404	0.592	1.711	0.242	0.625	1.729	0.082	0.542
954	4.77	1.774	0.899	0.489	NaN	NaN	NaN	1.704	0.816	0.276	1.608	0.665	0.225	1.582	0.521	0.263	1.585	0.425	0.251	1.604	0.27	0.2	1.578	0.092	0.259	1.426	0.027	0.22	NaN	NaN	NaN	1.64	0.828	0.643	1.645	0.649	0.669	1.651	0.518	0.598	1.677	0.404	0.591	1.711	0.243	0.625	1.729	0.082	0.542
955	4.775	1.773	0.899	0.488	NaN	NaN	NaN	1.703	0.816	0.275	1.607	0.665	0.225	1.582	0.52	0.263	1.585	0.425	0.25	1.603	0.27	0.2	1.578	0.092	0.259	1.425	0.026	0.22	NaN	NaN	NaN	1.639	0.828	0.643	1.644	0.649	0.668	1.651	0.518	0.598	1.677	0.404	0.591	1.711	0.243	0.625	1.729	0.082	0.542
956	4.78	1.773	0.899	0.487	NaN	NaN	NaN	1.702	0.816	0.275	1.607	0.664	0.224	1.581	0.52	0.262	1.584	0.425	0.25	1.603	0.269	0.2	1.578	0.091	0.259	1.425	0.025	0.22	NaN	NaN	NaN	1.639	0.828	0.643	1.644	0.649	0.668	1.651	0.518	0.597	1.677	0.404	0.591	1.711	0.243	0.625	1.729	0.082	0.542
957	4.785	1.772	0.899	0.487	NaN	NaN	NaN	1.702	0.816	0.274	1.606	0.664	0.224	1.581	0.52	0.262	1.584	0.424	0.25	1.602	0.269	0.2	1.577	0.091	0.259	1.425	0.024	0.22	NaN	NaN	NaN	1.639	0.828	0.643	1.644	0.649	0.668	1.65	0.518	0.597	1.677	0.404	0.591	1.712	0.243	0.624	1.729	0.082	0.542
958	4.79	1.771	0.899	0.486	NaN	NaN	NaN	1.701	0.816	0.274	1.605	0.664	0.224	1.58	0.52	0.261	1.584	0.424	0.25	1.602	0.269	0.199	1.577	0.091	0.259	1.424	0.024	0.22	NaN	NaN	NaN	1.64	0.828	0.641	1.644	0.65	0.668	1.65	0.518	0.597	1.677	0.404	0.591	1.712	0.243	0.624	1.729	0.082	0.543
959	4.795	1.77	0.899	0.485	NaN	NaN	NaN	1.7	0.816	0.273	1.604	0.664	0.223	1.579	0.52	0.261	1.583	0.424	0.25	1.602	0.269	0.199	1.577	0.091	0.259	1.424	0.023	0.22	NaN	NaN	NaN	1.64	0.829	0.64	1.644	0.65	0.667	1.65	0.518	0.596	1.677	0.404	0.591	1.712	0.244	0.624	1.729	0.082	0.543
960	4.8	1.77	0.899	0.485	NaN	NaN	NaN	1.699	0.816	0.272	1.604	0.664	0.223	1.579	0.52	0.261	1.583	0.424	0.249	1.601	0.269	0.199	1.577	0.091	0.259	1.424	0.022	0.22	NaN	NaN	NaN	1.64	0.829	0.64	1.643	0.65	0.667	1.65	0.518	0.596	1.677	0.404	0.591	1.712	0.244	0.624	1.729	0.082	0.542
961	4.805	1.769	0.899	0.484	NaN	NaN	NaN	1.698	0.816	0.272	1.603	0.664	0.222	1.579	0.52	0.261	1.582	0.424	0.249	1.601	0.269	0.199	1.577	0.091	0.259	1.424	0.022	0.22	NaN	NaN	NaN	1.64	0.83	0.64	1.643	0.65	0.666	1.65	0.518	0.596	1.677	0.404	0.59	1.712	0.244	0.624	1.729	0.082	0.543
962	4.81	1.769	0.899	0.483	NaN	NaN	NaN	1.697	0.815	0.271	1.602	0.663	0.221	1.578	0.52	0.26	1.581	0.424	0.249	1.601	0.269	0.199	1.576	0.091	0.259	1.424	0.022	0.22	NaN	NaN	NaN	1.639	0.83	0.639	1.643	0.65	0.665	1.65	0.518	0.596	1.677	0.404	0.59	1.712	0.244	0.624	1.729	0.082	0.543
963	4.815	1.768	0.899	0.482	NaN	NaN	NaN	1.696	0.815	0.271	1.602	0.663	0.221	1.578	0.52	0.26	1.581	0.424	0.248	1.6	0.269	0.199	1.576	0.091	0.259	1.424	0.022	0.22	NaN	NaN	NaN	1.638	0.829	0.638	1.643	0.65	0.665	1.65	0.519	0.597	1.677	0.404	0.59	1.713	0.244	0.624	1.729	0.082	0.543
964	4.82	1.767	0.899	0.482	NaN	NaN	NaN	1.695	0.815	0.271	1.601	0.663	0.22	1.577	0.519	0.26	1.58	0.424	0.247	1.599	0.269	0.199	1.576	0.091	0.26	1.424	0.022	0.22	NaN	NaN	NaN	1.638	0.829	0.638	1.643	0.65	0.664	1.65	0.519	0.597	1.677	0.405	0.59	1.713	0.244	0.624	1.729	0.082	0.543
965	4.825	1.767	0.899	0.481	NaN	NaN	NaN	1.695	0.816	0.27	1.601	0.663	0.22	1.576	0.519	0.259	1.579	0.423	0.247	1.599	0.268	0.199	1.576	0.091	0.259	1.424	0.021	0.22	NaN	NaN	NaN	1.638	0.829	0.638	1.643	0.65	0.664	1.65	0.519	0.597	1.676	0.405	0.59	1.713	0.244	0.624	1.729	0.082	0.543
966	4.83	1.766	0.899	0.48	NaN	NaN	NaN	1.694	0.816	0.269	1.6	0.663	0.219	1.575	0.519	0.259	1.579	0.423	0.247	1.598	0.268	0.198	1.576	0.09	0.259	1.424	0.021	0.22	NaN	NaN	NaN	1.637	0.829	0.638	1.642	0.651	0.663	1.65	0.519	0.596	1.676	0.405	0.589	1.713	0.245	0.623	1.729	0.082	0.543
967	4.835	1.765	0.9	0.479	NaN	NaN	NaN	1.693	0.815	0.269	1.599	0.663	0.219	1.574	0.518	0.259	1.578	0.423	0.246	1.597	0.268	0.198	1.575	0.09	0.259	1.424	0.021	0.219	NaN	NaN	NaN	1.637	0.829	0.637	1.642	0.651	0.663	1.65	0.519	0.596	1.676	0.405	0.589	1.713	0.245	0.623	1.729	0.082	0.543
968	4.84	1.765	0.9	0.479	NaN	NaN	NaN	1.692	0.815	0.268	1.598	0.663	0.218	1.573	0.518	0.259	1.577	0.423	0.246	1.597	0.268	0.198	1.575	0.09	0.259	1.425	0.02	0.219	NaN	NaN	NaN	1.636	0.829	0.637	1.642	0.651	0.663	1.65	0.52	0.596	1.676	0.405	0.589	1.713	0.245	0.623	1.729	0.082	0.543
969	4.845	1.764	0.9	0.478	NaN	NaN	NaN	1.691	0.815	0.268	1.598	0.662	0.218	1.573	0.518	0.258	1.577	0.423	0.246	1.597	0.268	0.197	1.574	0.09	0.259	1.425	0.02	0.219	NaN	NaN	NaN	1.635	0.829	0.637	1.642	0.651	0.662	1.65	0.519	0.595	1.676	0.406	0.589	1.712	0.245	0.623	1.729	0.082	0.543
970	4.85	1.763	0.9	0.477	NaN	NaN	NaN	1.69	0.815	0.267	1.597	0.662	0.217	1.572	0.518	0.258	1.576	0.423	0.245	1.596	0.267	0.197	1.574	0.089	0.259	1.424	0.02	0.219	NaN	NaN	NaN	1.634	0.829	0.637	1.642	0.651	0.662	1.649	0.519	0.594	1.677	0.406	0.589	1.712	0.245	0.623	1.729	0.082	0.543
971	4.855	1.763	0.9	0.477	NaN	NaN	NaN	1.689	0.815	0.267	1.596	0.662	0.217	1.571	0.518	0.258	1.575	0.423	0.245	1.596	0.267	0.197	1.574	0.089	0.259	1.424	0.019	0.22	NaN	NaN	NaN	1.634	0.829	0.636	1.642	0.651	0.662	1.649	0.519	0.594	1.677	0.407	0.588	1.712	0.245	0.623	1.729	0.082	0.543
972	4.86	1.762	0.9	0.476	NaN	NaN	NaN	1.689	0.815	0.266	1.596	0.662	0.216	1.57	0.518	0.257	1.575	0.423	0.245	1.595	0.267	0.197	1.573	0.089	0.259	1.424	0.019	0.22	NaN	NaN	NaN	1.634	0.829	0.635	1.642	0.652	0.661	1.648	0.519	0.593	1.677	0.407	0.588	1.712	0.245	0.623	1.729	0.082	0.543
973	4.865	1.761	0.9	0.475	NaN	NaN	NaN	1.688	0.815	0.265	1.595	0.662	0.216	1.569	0.518	0.257	1.574	0.422	0.245	1.595	0.267	0.197	1.573	0.089	0.259	1.424	0.018	0.22	NaN	NaN	NaN	1.634	0.829	0.634	1.642	0.652	0.661	1.647	0.518	0.593	1.676	0.407	0.588	1.712	0.245	0.623	1.729	0.082	0.543
974	4.87	1.761	0.9	0.474	NaN	NaN	NaN	1.687	0.815	0.264	1.594	0.661	0.215	1.568	0.518	0.256	1.573	0.422	0.245	1.594	0.267	0.197	1.573	0.089	0.258	1.424	0.018	0.22	NaN	NaN	NaN	1.633	0.829	0.633	1.641	0.652	0.66	1.647	0.518	0.592	1.676	0.407	0.588	1.713	0.246	0.622	1.729	0.083	0.543
975	4.875	1.76	0.9	0.473	NaN	NaN	NaN	1.686	0.815	0.264	1.593	0.661	0.214	1.567	0.518	0.256	1.573	0.422	0.245	1.594	0.267	0.197	1.573	0.089	0.258	1.423	0.017	0.22	NaN	NaN	NaN	1.633	0.829	0.633	1.641	0.652	0.66	1.646	0.518	0.592	1.676	0.407	0.587	1.713	0.246	0.622	1.729	0.083	0.543
976	4.88	1.759	0.9	0.473	NaN	NaN	NaN	1.685	0.815	0.263	1.592	0.661	0.214	1.567	0.518	0.256	1.572	0.422	0.244	1.594	0.267	0.197	1.572	0.088	0.258	1.423	0.017	0.22	NaN	NaN	NaN	1.633	0.829	0.632	1.641	0.652	0.659	1.646	0.518	0.592	1.676	0.407	0.587	1.713	0.246	0.622	1.729	0.083	0.543
977	4.885	1.759	0.901	0.472	NaN	NaN	NaN	1.684	0.815	0.263	1.591	0.661	0.213	1.566	0.518	0.256	1.571	0.422	0.244	1.593	0.267	0.197	1.572	0.088	0.259	1.423	0.017	0.22	NaN	NaN	NaN	1.633	0.83	0.632	1.64	0.652	0.659	1.646	0.518	0.591	1.676	0.407	0.587	1.713	0.246	0.622	1.729	0.083	0.543
978	4.89	1.758	0.901	0.471	NaN	NaN	NaN	1.683	0.815	0.262	1.59	0.661	0.213	1.565	0.518	0.256	1.57	0.421	0.244	1.592	0.266	0.196	1.572	0.088	0.259	1.423	0.016	0.22	NaN	NaN	NaN	1.632	0.83	0.632	1.64	0.652	0.658	1.646	0.519	0.591	1.676	0.407	0.587	1.713	0.247	0.622	1.729	0.083	0.543
979	4.895	1.757	0.901	0.47	NaN	NaN	NaN	1.682	0.815	0.261	1.589	0.661	0.213	1.564	0.517	0.255	1.569	0.421	0.244	1.591	0.266	0.196	1.572	0.088	0.259	1.423	0.016	0.22	NaN	NaN	NaN	1.632	0.831	0.631	1.639	0.652	0.658	1.646	0.519	0.59	1.675	0.407	0.586	1.713	0.247	0.622	1.729	0.083	0.543
980	4.9	1.757	0.901	0.469	NaN	NaN	NaN	1.681	0.815	0.261	1.588	0.661	0.212	1.563	0.517	0.255	1.568	0.421	0.243	1.59	0.266	0.196	1.572	0.088	0.259	1.423	0.016	0.22	NaN	NaN	NaN	1.632	0.831	0.631	1.639	0.652	0.657	1.646	0.519	0.59	1.675	0.407	0.586	1.713	0.247	0.622	1.729	0.083	0.543
981	4.905	1.756	0.901	0.468	NaN	NaN	NaN	1.68	0.815	0.26	1.587	0.661	0.212	1.562	0.517	0.255	1.567	0.421	0.243	1.59	0.266	0.196	1.572	0.088	0.259	1.423	0.016	0.219	NaN	NaN	NaN	1.632	0.831	0.63	1.639	0.652	0.657	1.646	0.519	0.59	1.674	0.408	0.586	1.713	0.247	0.622	1.729	0.083	0.543
982	4.91	1.755	0.901	0.467	NaN	NaN	NaN	1.679	0.814	0.259	1.585	0.66	0.212	1.561	0.517	0.255	1.567	0.421	0.243	1.589	0.265	0.195	1.572	0.088	0.259	1.423	0.015	0.219	NaN	NaN	NaN	1.631	0.83	0.628	1.638	0.652	0.656	1.646	0.519	0.59	1.674	0.408	0.585	1.713	0.247	0.622	1.729	0.083	0.543
983	4.915	1.755	0.901	0.466	NaN	NaN	NaN	1.678	0.815	0.258	1.584	0.66	0.211	1.56	0.517	0.254	1.566	0.421	0.243	1.588	0.265	0.195	1.571	0.088	0.259	1.424	0.015	0.219	NaN	NaN	NaN	1.631	0.83	0.627	1.638	0.652	0.656	1.646	0.519	0.589	1.674	0.408	0.585	1.713	0.248	0.621	1.729	0.083	0.543
984	4.92	1.754	0.901	0.465	NaN	NaN	NaN	1.677	0.815	0.258	1.583	0.66	0.211	1.559	0.517	0.254	1.564	0.42	0.242	1.587	0.265	0.195	1.571	0.088	0.259	1.424	0.014	0.219	NaN	NaN	NaN	1.63	0.83	0.627	1.638	0.652	0.656	1.645	0.52	0.589	1.674	0.408	0.585	1.713	0.248	0.621	1.729	0.083	0.543
985	4.925	1.753	0.901	0.465	NaN	NaN	NaN	1.676	0.815	0.257	1.582	0.659	0.21	1.559	0.517	0.254	1.564	0.42	0.242	1.586	0.265	0.195	1.57	0.088	0.259	1.424	0.013	0.219	NaN	NaN	NaN	1.63	0.83	0.626	1.638	0.652	0.655	1.645	0.52	0.589	1.673	0.407	0.585	1.713	0.248	0.621	1.729	0.083	0.543
986	4.93	1.752	0.901	0.463	NaN	NaN	NaN	1.675	0.814	0.256	1.581	0.659	0.21	1.558	0.517	0.254	1.563	0.42	0.242	1.585	0.264	0.195	1.57	0.088	0.259	1.423	0.013	0.219	NaN	NaN	NaN	1.629	0.83	0.625	1.637	0.652	0.654	1.645	0.52	0.588	1.672	0.406	0.584	1.713	0.248	0.621	1.729	0.083	0.543
987	4.935	1.752	0.902	0.462	NaN	NaN	NaN	1.673	0.814	0.256	1.58	0.659	0.209	1.557	0.517	0.253	1.563	0.42	0.241	1.585	0.264	0.195	1.569	0.088	0.259	1.423	0.012	0.219	NaN	NaN	NaN	1.629	0.83	0.625	1.637	0.652	0.654	1.644	0.52	0.587	1.672	0.406	0.584	1.713	0.249	0.621	1.729	0.083	0.543
988	4.94	1.751	0.902	0.462	NaN	NaN	NaN	1.672	0.814	0.255	1.579	0.659	0.208	1.555	0.516	0.253	1.562	0.42	0.241	1.584	0.264	0.195	1.569	0.088	0.259	1.423	0.011	0.22	NaN	NaN	NaN	1.628	0.83	0.624	1.637	0.652	0.653	1.643	0.52	0.587	1.672	0.406	0.584	1.713	0.249	0.621	1.729	0.083	0.543
989	4.945	1.75	0.901	0.461	NaN	NaN	NaN	1.672	0.815	0.254	1.578	0.659	0.208	1.554	0.516	0.253	1.561	0.42	0.241	1.583	0.264	0.194	1.569	0.087	0.259	1.423	0.011	0.22	NaN	NaN	NaN	1.627	0.83	0.623	1.637	0.652	0.653	1.643	0.519	0.586	1.671	0.407	0.583	1.713	0.249	0.621	1.729	0.083	0.543
990	4.95	1.749	0.901	0.46	NaN	NaN	NaN	1.671	0.815	0.254	1.577	0.658	0.207	1.553	0.515	0.253	1.56	0.419	0.241	1.582	0.264	0.194	1.568	0.087	0.259	1.423	0.011	0.22	NaN	NaN	NaN	1.627	0.83	0.623	1.637	0.653	0.652	1.643	0.519	0.586	1.671	0.407	0.582	1.713	0.249	0.62	1.729	0.083	0.543
991	4.955	1.748	0.902	0.459	NaN	NaN	NaN	1.669	0.815	0.253	1.576	0.658	0.207	1.552	0.515	0.253	1.559	0.419	0.241	1.582	0.264	0.194	1.568	0.087	0.259	1.423	0.011	0.22	NaN	NaN	NaN	1.626	0.83	0.622	1.637	0.653	0.652	1.643	0.519	0.586	1.671	0.407	0.582	1.712	0.249	0.62	1.729	0.083	0.543
992	4.96	1.748	0.902	0.457	NaN	NaN	NaN	1.668	0.815	0.253	1.575	0.658	0.207	1.551	0.515	0.253	1.558	0.419	0.24	1.581	0.264	0.194	1.568	0.087	0.259	1.423	0.011	0.22	NaN	NaN	NaN	1.626	0.83	0.621	1.637	0.653	0.651	1.643	0.52	0.585	1.67	0.407	0.582	1.712	0.249	0.62	1.729	0.083	0.543
993	4.965	1.747	0.902	0.457	NaN	NaN	NaN	1.668	0.815	0.252	1.574	0.657	0.206	1.55	0.515	0.253	1.557	0.419	0.24	1.58	0.264	0.194	1.568	0.087	0.259	1.422	0.01	0.22	NaN	NaN	NaN	1.626	0.83	0.62	1.637	0.653	0.651	1.642	0.52	0.585	1.67	0.407	0.581	1.712	0.25	0.62	1.729	0.083	0.543
994	4.97	1.746	0.902	0.456	NaN	NaN	NaN	1.666	0.814	0.251	1.573	0.657	0.206	1.549	0.515	0.253	1.556	0.418	0.24	1.579	0.263	0.194	1.568	0.087	0.259	1.422	0.01	0.22	NaN	NaN	NaN	1.625	0.83	0.62	1.636	0.654	0.651	1.642	0.52	0.584	1.67	0.407	0.581	1.712	0.25	0.62	1.729	0.084	0.543
995	4.975	1.745	0.902	0.454	NaN	NaN	NaN	1.665	0.814	0.25	1.571	0.657	0.205	1.549	0.515	0.253	1.556	0.418	0.24	1.578	0.263	0.194	1.568	0.087	0.26	1.422	0.01	0.22	NaN	NaN	NaN	1.625	0.83	0.619	1.635	0.654	0.65	1.641	0.52	0.584	1.669	0.407	0.581	1.712	0.25	0.619	1.73	0.084	0.542
996	4.98	1.744	0.902	0.453	NaN	NaN	NaN	1.663	0.813	0.25	1.571	0.657	0.205	1.548	0.515	0.252	1.555	0.418	0.239	1.577	0.263	0.194	1.567	0.087	0.26	1.422	0.01	0.22	NaN	NaN	NaN	1.624	0.83	0.618	1.634	0.653	0.649	1.641	0.52	0.584	1.669	0.407	0.58	1.712	0.25	0.619	1.73	0.084	0.542
997	4.985	1.744	0.902	0.452	NaN	NaN	NaN	1.662	0.813	0.249	1.569	0.657	0.204	1.547	0.515	0.252	1.554	0.418	0.239	1.577	0.262	0.194	1.567	0.087	0.26	1.422	0.01	0.22	NaN	NaN	NaN	1.623	0.83	0.617	1.634	0.653	0.648	1.64	0.52	0.583	1.668	0.407	0.58	1.712	0.251	0.619	1.73	0.084	0.542
998	4.99	1.743	0.903	0.451	NaN	NaN	NaN	1.66	0.813	0.249	1.568	0.657	0.204	1.546	0.515	0.252	1.553	0.418	0.239	1.576	0.262	0.194	1.566	0.087	0.26	1.421	0.01	0.22	NaN	NaN	NaN	1.623	0.83	0.616	1.634	0.653	0.647	1.639	0.519	0.582	1.668	0.407	0.579	1.711	0.251	0.619	1.73	0.084	0.542
999	4.995	1.742	0.903	0.45	NaN	NaN	NaN	1.659	0.813	0.248	1.567	0.657	0.203	1.545	0.515	0.252	1.553	0.417	0.239	1.575	0.262	0.194	1.566	0.087	0.26	1.421	0.01	0.22	NaN	NaN	NaN	1.622	0.83	0.616	1.633	0.653	0.647	1.639	0.519	0.582	1.667	0.407	0.579	1.711	0.251	0.618	1.73	0.084	0.542
1000	5	1.741	0.903	0.449	NaN	NaN	NaN	1.658	0.813	0.247	1.566	0.657	0.203	1.544	0.514	0.252	1.552	0.417	0.239	1.574	0.262	0.194	1.566	0.087	0.26	1.421	0.01	0.22	NaN	NaN	NaN	1.622	0.83	0.615	1.632	0.653	0.646	1.638	0.519	0.581	1.667	0.407	0.579	1.711	0.251	0.618	1.73	0.085	0.542
1001	5.005	1.74	0.903	0.448	NaN	NaN	NaN	1.657	0.813	0.246	1.565	0.656	0.202	1.543	0.514	0.252	1.551	0.417	0.239	1.574	0.261	0.194	1.565	0.087	0.26	1.421	0.01	0.22	NaN	NaN	NaN	1.622	0.831	0.614	1.632	0.654	0.645	1.637	0.519	0.581	1.666	0.407	0.578	1.711	0.251	0.618	1.73	0.085	0.542
1002	5.01	1.739	0.903	0.447	NaN	NaN	NaN	1.656	0.814	0.245	1.564	0.656	0.202	1.543	0.514	0.252	1.55	0.416	0.239	1.573	0.261	0.194	1.565	0.087	0.261	1.421	0.01	0.22	NaN	NaN	NaN	1.621	0.831	0.613	1.631	0.654	0.645	1.637	0.519	0.58	1.666	0.407	0.578	1.711	0.252	0.617	1.73	0.086	0.542
1003	5.015	1.738	0.903	0.446	NaN	NaN	NaN	1.655	0.814	0.244	1.563	0.656	0.201	1.542	0.513	0.252	1.55	0.416	0.239	1.572	0.261	0.194	1.565	0.087	0.261	1.421	0.01	0.22	NaN	NaN	NaN	1.62	0.831	0.612	1.631	0.654	0.645	1.637	0.52	0.58	1.665	0.407	0.577	1.711	0.252	0.617	1.73	0.086	0.542
1004	5.02	1.738	0.904	0.445	NaN	NaN	NaN	1.653	0.814	0.243	1.562	0.655	0.201	1.542	0.513	0.252	1.549	0.416	0.239	1.572	0.261	0.194	1.565	0.087	0.261	1.421	0.01	0.22	NaN	NaN	NaN	1.62	0.831	0.612	1.63	0.654	0.644	1.637	0.52	0.579	1.665	0.408	0.577	1.711	0.252	0.617	1.73	0.086	0.542
1005	5.025	1.737	0.904	0.444	NaN	NaN	NaN	1.652	0.814	0.242	1.561	0.655	0.201	1.541	0.513	0.252	1.549	0.416	0.239	1.571	0.26	0.194	1.565	0.087	0.261	1.421	0.01	0.22	NaN	NaN	NaN	1.619	0.831	0.611	1.63	0.654	0.644	1.636	0.52	0.579	1.665	0.408	0.577	1.71	0.252	0.617	1.73	0.086	0.541
1006	5.03	1.736	0.904	0.443	NaN	NaN	NaN	1.651	0.814	0.241	1.56	0.655	0.2	1.541	0.513	0.252	1.549	0.416	0.239	1.57	0.26	0.194	1.565	0.087	0.261	1.421	0.01	0.22	NaN	NaN	NaN	1.618	0.831	0.61	1.63	0.654	0.643	1.636	0.52	0.578	1.665	0.408	0.576	1.71	0.253	0.616	1.729	0.086	0.541
1007	5.035	1.735	0.904	0.442	NaN	NaN	NaN	1.65	0.814	0.24	1.559	0.655	0.2	1.54	0.513	0.251	1.548	0.416	0.239	1.57	0.26	0.194	1.565	0.087	0.261	1.421	0.01	0.22	NaN	NaN	NaN	1.617	0.83	0.609	1.629	0.654	0.642	1.635	0.519	0.577	1.664	0.408	0.575	1.71	0.253	0.616	1.729	0.087	0.541
1008	5.04	1.734	0.904	0.441	NaN	NaN	NaN	1.649	0.815	0.239	1.558	0.655	0.2	1.54	0.513	0.251	1.548	0.416	0.239	1.569	0.26	0.194	1.564	0.087	0.261	1.421	0.01	0.22	NaN	NaN	NaN	1.617	0.83	0.609	1.629	0.655	0.641	1.635	0.519	0.576	1.664	0.409	0.575	1.71	0.253	0.616	1.729	0.087	0.541
1009	5.045	1.733	0.905	0.44	NaN	NaN	NaN	1.648	0.815	0.238	1.557	0.655	0.2	1.539	0.513	0.251	1.548	0.416	0.239	1.569	0.259	0.194	1.564	0.087	0.261	1.421	0.01	0.22	NaN	NaN	NaN	1.616	0.83	0.608	1.629	0.655	0.641	1.634	0.52	0.576	1.664	0.409	0.574	1.71	0.253	0.615	1.729	0.087	0.541
1010	5.05	1.732	0.905	0.439	NaN	NaN	NaN	1.647	0.815	0.237	1.556	0.655	0.199	1.539	0.513	0.251	1.548	0.416	0.239	1.569	0.259	0.194	1.564	0.087	0.261	1.421	0.01	0.22	NaN	NaN	NaN	1.615	0.83	0.607	1.628	0.655	0.64	1.634	0.52	0.576	1.663	0.409	0.574	1.71	0.254	0.615	1.729	0.087	0.541
1011	5.055	1.731	0.905	0.438	NaN	NaN	NaN	1.645	0.816	0.237	1.555	0.655	0.199	1.539	0.513	0.251	1.548	0.416	0.239	1.568	0.259	0.194	1.564	0.087	0.261	1.421	0.01	0.22	NaN	NaN	NaN	1.614	0.831	0.606	1.628	0.656	0.639	1.634	0.52	0.575	1.663	0.409	0.573	1.71	0.254	0.615	1.729	0.087	0.541
1012	5.06	1.73	0.906	0.437	NaN	NaN	NaN	1.644	0.816	0.236	1.555	0.655	0.198	1.538	0.513	0.25	1.548	0.416	0.239	1.568	0.259	0.194	1.564	0.086	0.261	1.421	0.01	0.22	NaN	NaN	NaN	1.614	0.831	0.606	1.628	0.656	0.639	1.634	0.521	0.575	1.663	0.409	0.573	1.71	0.254	0.615	1.729	0.088	0.541
1013	5.065	1.73	0.906	0.436	NaN	NaN	NaN	1.643	0.816	0.235	1.554	0.655	0.198	1.538	0.513	0.25	1.548	0.416	0.239	1.568	0.259	0.194	1.564	0.086	0.261	1.421	0.01	0.22	NaN	NaN	NaN	1.613	0.831	0.605	1.628	0.656	0.638	1.634	0.521	0.574	1.662	0.409	0.572	1.709	0.255	0.614	1.729	0.088	0.541
1014	5.07	1.729	0.906	0.435	NaN	NaN	NaN	1.642	0.817	0.235	1.553	0.655	0.197	1.538	0.513	0.25	1.548	0.416	0.239	1.568	0.259	0.194	1.564	0.086	0.262	1.421	0.01	0.22	NaN	NaN	NaN	1.613	0.831	0.604	1.628	0.656	0.636	1.634	0.521	0.573	1.662	0.409	0.572	1.709	0.255	0.614	1.729	0.088	0.541
1015	5.075	1.728	0.906	0.433	NaN	NaN	NaN	1.641	0.817	0.234	1.552	0.655	0.196	1.538	0.513	0.249	1.548	0.416	0.238	1.568	0.259	0.194	1.564	0.086	0.262	1.421	0.01	0.22	NaN	NaN	NaN	1.612	0.83	0.603	1.627	0.656	0.635	1.633	0.521	0.573	1.661	0.41	0.571	1.709	0.255	0.614	1.729	0.088	0.541
1016	5.08	1.727	0.907	0.432	NaN	NaN	NaN	1.64	0.817	0.233	1.552	0.655	0.196	1.538	0.513	0.249	1.548	0.416	0.238	1.568	0.259	0.194	1.564	0.086	0.262	1.421	0.01	0.22	NaN	NaN	NaN	1.611	0.83	0.602	1.627	0.656	0.635	1.632	0.521	0.572	1.661	0.41	0.571	1.709	0.256	0.614	1.729	0.088	0.541
1017	5.085	1.726	0.907	0.431	NaN	NaN	NaN	1.638	0.817	0.232	1.551	0.654	0.195	1.538	0.513	0.249	1.548	0.416	0.238	1.568	0.259	0.194	1.564	0.086	0.262	1.421	0.009	0.22	NaN	NaN	NaN	1.611	0.831	0.601	1.627	0.657	0.634	1.631	0.521	0.571	1.66	0.41	0.571	1.708	0.256	0.614	1.729	0.088	0.541
1018	5.09	1.725	0.907	0.43	NaN	NaN	NaN	1.637	0.817	0.231	1.55	0.654	0.195	1.538	0.513	0.249	1.548	0.415	0.238	1.569	0.259	0.193	1.564	0.086	0.262	1.421	0.009	0.22	NaN	NaN	NaN	1.611	0.831	0.601	1.626	0.657	0.633	1.631	0.521	0.571	1.66	0.41	0.57	1.708	0.256	0.613	1.729	0.088	0.541
1019	5.095	1.724	0.908	0.429	NaN	NaN	NaN	1.636	0.818	0.23	1.55	0.654	0.194	1.538	0.513	0.248	1.548	0.415	0.237	1.569	0.259	0.193	1.564	0.086	0.262	1.421	0.009	0.22	NaN	NaN	NaN	1.611	0.832	0.6	1.626	0.657	0.633	1.63	0.521	0.57	1.659	0.411	0.57	1.708	0.257	0.613	1.728	0.088	0.541
1020	5.1	1.724	0.908	0.428	NaN	NaN	NaN	1.636	0.818	0.229	1.55	0.654	0.194	1.538	0.513	0.248	1.548	0.415	0.237	1.569	0.259	0.193	1.564	0.086	0.261	1.421	0.009	0.22	NaN	NaN	NaN	1.61	0.832	0.599	1.626	0.657	0.632	1.63	0.521	0.57	1.659	0.411	0.569	1.708	0.257	0.613	1.728	0.088	0.541
1021	5.105	1.723	0.909	0.427	NaN	NaN	NaN	1.635	0.818	0.228	1.549	0.655	0.193	1.538	0.513	0.248	1.548	0.415	0.237	1.569	0.258	0.193	1.564	0.086	0.261	1.421	0.009	0.22	NaN	NaN	NaN	1.609	0.832	0.598	1.626	0.657	0.63	1.63	0.521	0.57	1.658	0.411	0.569	1.707	0.258	0.613	1.728	0.089	0.541
1022	5.11	1.722	0.909	0.426	NaN	NaN	NaN	1.634	0.819	0.227	1.549	0.655	0.192	1.538	0.513	0.248	1.549	0.415	0.237	1.569	0.258	0.193	1.564	0.086	0.261	1.421	0.009	0.22	NaN	NaN	NaN	1.609	0.832	0.598	1.625	0.657	0.629	1.629	0.522	0.569	1.658	0.412	0.568	1.707	0.258	0.612	1.728	0.089	0.541
1023	5.115	1.721	0.909	0.425	NaN	NaN	NaN	1.633	0.819	0.226	1.549	0.655	0.192	1.538	0.513	0.247	1.549	0.415	0.237	1.569	0.258	0.193	1.564	0.086	0.261	1.421	0.009	0.22	NaN	NaN	NaN	1.608	0.832	0.597	1.625	0.658	0.629	1.629	0.522	0.569	1.657	0.412	0.568	1.707	0.259	0.612	1.728	0.09	0.541
1024	5.12	1.72	0.909	0.424	NaN	NaN	NaN	1.633	0.82	0.225	1.549	0.655	0.191	1.538	0.512	0.247	1.549	0.415	0.236	1.569	0.258	0.193	1.564	0.086	0.261	1.421	0.009	0.22	NaN	NaN	NaN	1.608	0.832	0.596	1.624	0.658	0.628	1.628	0.522	0.568	1.656	0.412	0.567	1.707	0.259	0.612	1.727	0.09	0.541
1025	5.125	1.719	0.91	0.423	NaN	NaN	NaN	1.632	0.82	0.224	1.549	0.655	0.19	1.538	0.512	0.246	1.549	0.415	0.236	1.569	0.258	0.193	1.564	0.086	0.261	1.421	0.009	0.22	NaN	NaN	NaN	1.608	0.833	0.595	1.624	0.658	0.628	1.627	0.522	0.567	1.655	0.412	0.567	1.706	0.26	0.612	1.728	0.09	0.54
1026	5.13	1.719	0.91	0.422	NaN	NaN	NaN	1.631	0.82	0.224	1.549	0.655	0.189	1.538	0.512	0.246	1.549	0.415	0.235	1.569	0.258	0.192	1.564	0.086	0.261	1.421	0.009	0.22	NaN	NaN	NaN	1.608	0.833	0.594	1.624	0.658	0.627	1.626	0.521	0.567	1.654	0.412	0.566	1.706	0.261	0.611	1.728	0.091	0.54
1027	5.135	1.718	0.91	0.421	1.563	0.883	0.25	1.63	0.82	0.223	1.549	0.655	0.189	1.538	0.512	0.245	1.549	0.415	0.235	1.569	0.258	0.192	1.564	0.086	0.261	1.421	0.009	0.22	NaN	NaN	NaN	1.607	0.833	0.593	1.623	0.658	0.626	1.625	0.522	0.566	1.653	0.412	0.566	1.705	0.261	0.611	1.728	0.091	0.54
1028	5.14	1.717	0.911	0.42	1.56	0.882	0.248	1.629	0.82	0.223	1.548	0.655	0.188	1.538	0.512	0.245	1.55	0.415	0.234	1.569	0.258	0.192	1.564	0.086	0.261	1.421	0.009	0.22	NaN	NaN	NaN	1.606	0.834	0.592	1.623	0.658	0.625	1.624	0.522	0.566	1.652	0.412	0.566	1.704	0.261	0.611	1.728	0.092	0.539
1029	5.145	1.716	0.911	0.419	1.559	0.882	0.247	1.628	0.82	0.222	1.548	0.654	0.187	1.538	0.512	0.244	1.55	0.415	0.234	1.57	0.258	0.192	1.564	0.086	0.261	1.421	0.009	0.22	NaN	NaN	NaN	1.606	0.834	0.591	1.622	0.659	0.624	1.623	0.522	0.566	1.651	0.413	0.565	1.704	0.262	0.61	1.728	0.092	0.539
1030	5.15	1.715	0.911	0.418	1.559	0.881	0.246	1.627	0.82	0.221	1.548	0.654	0.187	1.538	0.512	0.244	1.55	0.415	0.234	1.57	0.257	0.191	1.564	0.085	0.261	1.421	0.009	0.22	NaN	NaN	NaN	1.606	0.834	0.59	1.621	0.659	0.623	1.623	0.522	0.566	1.65	0.413	0.565	1.703	0.262	0.61	1.727	0.093	0.539
1031	5.155	1.715	0.912	0.417	1.56	0.881	0.246	1.626	0.82	0.22	1.548	0.654	0.186	1.538	0.512	0.243	1.55	0.415	0.234	1.57	0.257	0.191	1.564	0.085	0.261	1.421	0.009	0.22	NaN	NaN	NaN	1.605	0.834	0.589	1.621	0.659	0.623	1.622	0.523	0.565	1.649	0.413	0.565	1.702	0.262	0.61	1.727	0.093	0.539
1032	5.16	1.714	0.912	0.416	1.56	0.881	0.246	1.625	0.82	0.219	1.547	0.654	0.186	1.538	0.512	0.243	1.55	0.415	0.233	1.569	0.257	0.191	1.564	0.085	0.261	1.421	0.009	0.22	NaN	NaN	NaN	1.604	0.834	0.589	1.62	0.659	0.622	1.621	0.523	0.565	1.648	0.414	0.565	1.701	0.263	0.61	1.727	0.094	0.539
1033	5.165	1.713	0.912	0.415	NaN	NaN	NaN	1.624	0.82	0.218	1.547	0.654	0.185	1.538	0.512	0.243	1.55	0.414	0.233	1.569	0.257	0.191	1.564	0.085	0.261	1.421	0.009	0.22	NaN	NaN	NaN	1.603	0.834	0.588	1.619	0.66	0.622	1.619	0.522	0.564	1.646	0.414	0.565	1.7	0.263	0.61	1.726	0.094	0.539
1034	5.17	1.713	0.912	0.414	1.552	0.882	0.243	1.623	0.82	0.218	1.547	0.654	0.184	1.538	0.512	0.242	1.55	0.414	0.233	1.569	0.257	0.191	1.564	0.085	0.261	1.421	0.009	0.22	NaN	NaN	NaN	1.603	0.834	0.587	1.619	0.66	0.621	1.618	0.523	0.563	1.645	0.414	0.564	1.699	0.264	0.61	1.726	0.095	0.539
1035	5.175	1.712	0.913	0.413	1.551	0.883	0.243	1.622	0.82	0.217	1.546	0.654	0.184	1.538	0.512	0.242	1.55	0.415	0.233	1.569	0.257	0.191	1.564	0.085	0.261	1.421	0.009	0.22	NaN	NaN	NaN	1.602	0.835	0.586	1.618	0.66	0.621	1.617	0.523	0.563	1.643	0.414	0.564	1.698	0.264	0.609	1.726	0.096	0.54
1036	5.18	1.711	0.913	0.412	1.552	0.883	0.242	1.622	0.82	0.216	1.545	0.654	0.184	1.538	0.512	0.242	1.55	0.415	0.233	1.569	0.257	0.19	1.564	0.085	0.261	1.421	0.009	0.22	NaN	NaN	NaN	1.602	0.835	0.585	1.618	0.66	0.62	1.615	0.523	0.563	1.641	0.414	0.564	1.697	0.265	0.609	1.726	0.097	0.54
1037	5.185	1.711	0.913	0.411	1.552	0.883	0.242	1.621	0.821	0.215	1.544	0.653	0.183	1.538	0.512	0.242	1.55	0.415	0.232	1.569	0.257	0.19	1.564	0.085	0.261	1.421	0.009	0.22	NaN	NaN	NaN	1.601	0.835	0.584	1.617	0.661	0.619	1.614	0.523	0.563	1.64	0.414	0.563	1.696	0.265	0.61	1.725	0.098	0.54
1038	5.19	1.71	0.914	0.41	NaN	NaN	NaN	1.62	0.82	0.214	1.544	0.653	0.183	1.537	0.512	0.242	1.55	0.415	0.232	1.569	0.256	0.19	1.564	0.085	0.261	1.421	0.009	0.22	NaN	NaN	NaN	1.601	0.836	0.584	1.616	0.661	0.618	1.612	0.523	0.563	1.638	0.414	0.563	1.695	0.266	0.609	1.725	0.098	0.54
1039	5.195	1.709	0.913	0.409	NaN	NaN	NaN	1.619	0.82	0.213	1.544	0.653	0.182	1.537	0.512	0.242	1.55	0.415	0.232	1.569	0.256	0.19	1.564	0.085	0.261	1.421	0.009	0.22	NaN	NaN	NaN	1.601	0.836	0.583	1.615	0.661	0.617	1.611	0.523	0.562	1.636	0.415	0.563	1.694	0.266	0.609	1.724	0.098	0.54
1040	5.2	1.708	0.914	0.408	1.547	0.883	0.238	1.618	0.82	0.212	1.543	0.653	0.182	1.537	0.512	0.241	1.55	0.415	0.232	1.569	0.256	0.19	1.564	0.085	0.261	1.421	0.009	0.22	NaN	NaN	NaN	1.6	0.836	0.582	1.615	0.661	0.617	1.609	0.523	0.562	1.634	0.415	0.563	1.692	0.267	0.609	1.723	0.098	0.54
1041	5.205	1.708	0.914	0.408	1.547	0.883	0.238	1.617	0.82	0.212	1.542	0.653	0.181	1.536	0.511	0.241	1.549	0.415	0.231	1.569	0.256	0.189	1.564	0.085	0.261	1.421	0.009	0.22	NaN	NaN	NaN	1.599	0.837	0.582	1.614	0.662	0.616	1.607	0.523	0.562	1.632	0.415	0.563	1.691	0.267	0.609	1.723	0.099	0.54
1042	5.21	1.707	0.914	0.407	1.548	0.883	0.237	1.617	0.82	0.211	1.542	0.653	0.181	1.536	0.511	0.241	1.549	0.415	0.231	1.569	0.256	0.189	1.564	0.085	0.261	1.421	0.009	0.22	NaN	NaN	NaN	1.599	0.837	0.581	1.613	0.662	0.616	1.605	0.523	0.562	1.63	0.415	0.563	1.69	0.268	0.609	1.722	0.099	0.54
1043	5.215	1.707	0.914	0.406	1.548	0.883	0.237	1.616	0.821	0.211	1.541	0.653	0.18	1.535	0.511	0.24	1.549	0.415	0.231	1.568	0.256	0.189	1.564	0.085	0.261	1.421	0.009	0.22	NaN	NaN	NaN	1.598	0.837	0.58	1.612	0.663	0.615	1.603	0.523	0.562	1.628	0.416	0.563	1.688	0.268	0.609	1.721	0.1	0.541
1044	5.22	1.706	0.915	0.405	NaN	NaN	NaN	1.615	0.821	0.209	1.54	0.653	0.18	1.535	0.511	0.24	1.549	0.415	0.231	1.568	0.256	0.189	1.564	0.085	0.261	1.421	0.009	0.22	NaN	NaN	NaN	1.598	0.837	0.579	1.611	0.663	0.615	1.601	0.523	0.562	1.626	0.416	0.563	1.686	0.269	0.61	1.72	0.1	0.541
1045	5.225	1.705	0.915	0.404	1.542	0.884	0.235	1.614	0.821	0.209	1.54	0.653	0.179	1.535	0.511	0.239	1.548	0.414	0.231	1.568	0.256	0.189	1.564	0.085	0.261	1.421	0.009	0.22	NaN	NaN	NaN	1.597	0.838	0.579	1.61	0.663	0.615	1.599	0.524	0.561	1.624	0.416	0.563	1.685	0.269	0.61	1.719	0.1	0.542
1046	5.23	1.705	0.915	0.403	1.542	0.884	0.234	1.614	0.821	0.208	1.539	0.653	0.179	1.534	0.511	0.239	1.548	0.414	0.231	1.568	0.256	0.189	1.564	0.085	0.261	1.421	0.009	0.22	NaN	NaN	NaN	1.597	0.838	0.579	1.608	0.663	0.614	1.596	0.523	0.561	1.621	0.416	0.563	1.683	0.27	0.61	1.718	0.102	0.543
1047	5.235	1.704	0.915	0.402	1.543	0.884	0.234	1.613	0.821	0.208	1.539	0.653	0.179	1.534	0.511	0.238	1.548	0.414	0.23	1.567	0.256	0.189	1.564	0.085	0.261	1.421	0.009	0.22	NaN	NaN	NaN	1.596	0.839	0.578	1.604	0.661	0.613	1.594	0.523	0.561	1.619	0.416	0.564	1.681	0.27	0.61	1.719	0.104	0.542
1048	5.24	1.703	0.915	0.401	1.544	0.883	0.233	1.612	0.821	0.207	1.538	0.653	0.178	1.534	0.511	0.238	1.548	0.414	0.23	1.567	0.256	0.189	1.564	0.085	0.261	1.421	0.009	0.22	NaN	NaN	NaN	1.596	0.839	0.577	1.602	0.66	0.612	1.592	0.524	0.561	1.616	0.417	0.564	1.679	0.27	0.61	1.718	0.105	0.542
1049	5.245	1.703	0.916	0.4	1.542	0.883	0.232	1.61	0.821	0.207	1.537	0.653	0.178	1.533	0.511	0.238	1.547	0.414	0.23	1.567	0.256	0.189	1.564	0.084	0.261	1.421	0.009	0.22	NaN	NaN	NaN	1.595	0.839	0.577	1.6	0.661	0.612	1.59	0.524	0.561	1.614	0.417	0.564	1.677	0.27	0.61	1.717	0.105	0.542
1050	5.25	1.702	0.916	0.399	1.539	0.882	0.231	1.609	0.82	0.206	1.536	0.652	0.177	1.533	0.511	0.238	1.547	0.414	0.229	1.566	0.255	0.189	1.564	0.084	0.261	1.421	0.009	0.22	NaN	NaN	NaN	1.594	0.84	0.576	1.599	0.661	0.612	1.587	0.524	0.56	1.611	0.417	0.565	1.675	0.271	0.611	1.717	0.106	0.542
1051	5.255	1.701	0.916	0.399	1.539	0.882	0.231	1.609	0.82	0.205	1.535	0.652	0.177	1.532	0.511	0.237	1.546	0.413	0.229	1.566	0.255	0.189	1.564	0.084	0.261	1.421	0.009	0.22	NaN	NaN	NaN	1.594	0.84	0.576	1.598	0.661	0.611	1.584	0.524	0.56	1.608	0.417	0.565	1.673	0.271	0.611	1.716	0.107	0.542
1052	5.26	1.7	0.916	0.398	1.539	0.882	0.23	1.608	0.82	0.204	1.535	0.652	0.177	1.532	0.511	0.237	1.546	0.413	0.229	1.566	0.255	0.188	1.564	0.084	0.261	1.421	0.009	0.22	NaN	NaN	NaN	1.593	0.84	0.575	1.596	0.661	0.611	1.581	0.525	0.56	1.605	0.417	0.565	1.671	0.272	0.611	1.715	0.108	0.542
1053	5.265	1.7	0.916	0.397	1.539	0.882	0.23	1.606	0.82	0.203	1.534	0.652	0.176	1.532	0.51	0.237	1.546	0.413	0.229	1.565	0.255	0.188	1.564	0.084	0.261	1.421	0.009	0.22	NaN	NaN	NaN	1.593	0.84	0.574	1.594	0.662	0.611	1.579	0.525	0.56	1.603	0.417	0.565	1.669	0.273	0.611	1.714	0.109	0.542
1054	5.27	1.699	0.916	0.396	1.538	0.882	0.23	1.605	0.82	0.203	1.533	0.652	0.176	1.531	0.51	0.237	1.545	0.413	0.228	1.565	0.255	0.188	1.564	0.084	0.261	1.421	0.009	0.22	NaN	NaN	NaN	1.592	0.841	0.574	1.592	0.662	0.611	1.576	0.525	0.56	1.6	0.418	0.565	1.666	0.273	0.612	1.713	0.11	0.543
1055	5.275	1.698	0.916	0.395	1.536	0.882	0.229	1.604	0.82	0.202	1.533	0.652	0.175	1.53	0.51	0.236	1.545	0.413	0.228	1.565	0.255	0.188	1.564	0.084	0.261	1.421	0.009	0.22	NaN	NaN	NaN	1.591	0.841	0.573	1.59	0.662	0.61	1.573	0.525	0.559	1.597	0.418	0.565	1.664	0.274	0.612	1.712	0.111	0.543
1056	5.28	1.698	0.917	0.394	NaN	NaN	NaN	1.604	0.82	0.202	1.532	0.652	0.175	1.53	0.511	0.236	1.545	0.413	0.228	1.564	0.255	0.188	1.564	0.084	0.261	1.421	0.009	0.22	NaN	NaN	NaN	1.591	0.841	0.573	1.587	0.661	0.61	1.57	0.526	0.559	1.594	0.418	0.566	1.662	0.274	0.612	1.711	0.112	0.543
1057	5.285	1.697	0.917	0.393	1.533	0.882	0.227	1.603	0.82	0.201	1.531	0.652	0.174	1.53	0.511	0.236	1.545	0.413	0.228	1.564	0.255	0.188	1.563	0.084	0.261	1.421	0.009	0.22	NaN	NaN	NaN	1.591	0.842	0.573	1.585	0.661	0.61	1.567	0.526	0.559	1.591	0.419	0.566	1.659	0.275	0.612	1.71	0.113	0.543
1058	5.29	1.696	0.917	0.393	1.534	0.882	0.227	1.602	0.82	0.201	1.531	0.652	0.174	1.529	0.511	0.236	1.544	0.413	0.227	1.564	0.254	0.187	1.563	0.084	0.261	1.421	0.009	0.22	NaN	NaN	NaN	1.59	0.842	0.572	1.583	0.662	0.61	1.564	0.526	0.559	1.588	0.419	0.566	1.657	0.276	0.612	1.709	0.114	0.544
1059	5.295	1.695	0.917	0.392	1.534	0.881	0.227	1.601	0.82	0.2	1.53	0.652	0.173	1.529	0.511	0.236	1.544	0.413	0.227	1.564	0.254	0.187	1.563	0.084	0.261	1.421	0.009	0.22	NaN	NaN	NaN	1.589	0.842	0.572	1.58	0.661	0.61	1.56	0.525	0.559	1.584	0.419	0.567	1.654	0.277	0.612	1.707	0.115	0.544
1060	5.3	1.695	0.917	0.391	1.533	0.881	0.226	1.6	0.819	0.2	1.529	0.651	0.173	1.529	0.511	0.236	1.544	0.413	0.227	1.563	0.254	0.187	1.563	0.084	0.262	1.421	0.009	0.22	NaN	NaN	NaN	1.589	0.842	0.571	1.578	0.662	0.609	1.557	0.525	0.559	1.581	0.419	0.567	1.652	0.278	0.613	1.707	0.117	0.545
1061	5.305	1.694	0.917	0.39	1.529	0.881	0.225	1.599	0.819	0.199	1.529	0.651	0.173	1.528	0.511	0.235	1.544	0.413	0.227	1.563	0.254	0.187	1.563	0.084	0.262	1.421	0.009	0.22	NaN	NaN	NaN	1.588	0.842	0.57	1.575	0.662	0.609	1.554	0.525	0.559	1.578	0.42	0.567	1.649	0.278	0.613	1.706	0.119	0.545
1062	5.31	1.693	0.917	0.389	1.528	0.881	0.224	1.597	0.82	0.198	1.528	0.651	0.172	1.528	0.51	0.235	1.543	0.413	0.227	1.563	0.254	0.187	1.563	0.084	0.262	1.421	0.009	0.22	NaN	NaN	NaN	1.588	0.843	0.57	1.572	0.662	0.609	1.551	0.526	0.56	1.575	0.421	0.568	1.647	0.279	0.613	1.704	0.12	0.545
1063	5.315	1.692	0.917	0.388	1.528	0.881	0.225	1.596	0.82	0.197	1.527	0.651	0.172	1.528	0.51	0.235	1.543	0.413	0.227	1.563	0.254	0.187	1.563	0.084	0.262	1.421	0.009	0.22	NaN	NaN	NaN	1.587	0.843	0.57	1.57	0.662	0.609	1.548	0.526	0.56	1.571	0.421	0.568	1.645	0.28	0.613	1.702	0.121	0.545
1064	5.32	1.692	0.917	0.387	1.527	0.881	0.225	1.595	0.819	0.196	1.527	0.651	0.172	1.527	0.51	0.235	1.543	0.413	0.227	1.563	0.254	0.187	1.563	0.084	0.262	1.421	0.009	0.22	NaN	NaN	NaN	1.587	0.843	0.569	1.568	0.662	0.608	1.544	0.527	0.559	1.568	0.421	0.568	1.642	0.281	0.614	1.7	0.122	0.546
1065	5.325	1.691	0.917	0.386	1.526	0.882	0.224	1.594	0.819	0.196	1.526	0.651	0.172	1.527	0.51	0.234	1.543	0.413	0.227	1.563	0.253	0.187	1.563	0.084	0.262	1.421	0.009	0.22	NaN	NaN	NaN	1.586	0.844	0.569	1.565	0.662	0.608	1.541	0.527	0.56	1.564	0.422	0.569	1.64	0.282	0.614	1.699	0.124	0.547
1066	5.33	1.69	0.917	0.386	1.526	0.883	0.224	1.593	0.819	0.196	1.525	0.651	0.171	1.527	0.51	0.234	1.543	0.412	0.227	1.563	0.253	0.187	1.563	0.084	0.262	1.421	0.009	0.22	NaN	NaN	NaN	1.586	0.844	0.568	1.563	0.662	0.608	1.538	0.527	0.56	1.561	0.423	0.569	1.637	0.284	0.614	1.697	0.126	0.547
1067	5.335	1.689	0.917	0.385	1.524	0.882	0.223	1.592	0.819	0.195	1.524	0.651	0.171	1.527	0.509	0.234	1.543	0.412	0.227	1.562	0.253	0.187	1.563	0.084	0.262	1.421	0.009	0.22	NaN	NaN	NaN	1.585	0.844	0.567	1.56	0.663	0.608	1.535	0.528	0.561	1.557	0.423	0.569	1.635	0.286	0.614	1.696	0.128	0.546
1068	5.34	1.689	0.917	0.384	1.522	0.882	0.222	1.591	0.819	0.195	1.524	0.651	0.171	1.527	0.509	0.233	1.543	0.412	0.227	1.562	0.253	0.186	1.563	0.084	0.262	1.421	0.009	0.22	NaN	NaN	NaN	1.584	0.844	0.567	1.558	0.663	0.608	1.532	0.529	0.561	1.553	0.424	0.57	1.632	0.287	0.614	1.694	0.13	0.546
1069	5.345	1.688	0.918	0.383	1.521	0.881	0.222	1.59	0.819	0.194	1.523	0.65	0.17	1.527	0.509	0.233	1.543	0.412	0.227	1.562	0.253	0.186	1.563	0.084	0.262	1.421	0.009	0.22	NaN	NaN	NaN	1.583	0.843	0.566	1.556	0.663	0.608	1.528	0.529	0.562	1.549	0.425	0.57	1.629	0.288	0.614	1.692	0.132	0.547
1070	5.35	1.688	0.918	0.382	1.519	0.882	0.222	1.588	0.819	0.193	1.522	0.65	0.17	1.527	0.509	0.233	1.543	0.412	0.227	1.562	0.253	0.186	1.563	0.084	0.262	1.421	0.009	0.22	NaN	NaN	NaN	1.582	0.843	0.565	1.554	0.664	0.608	1.524	0.529	0.562	1.545	0.426	0.571	1.626	0.29	0.615	1.69	0.134	0.547
1071	5.355	1.687	0.918	0.381	1.518	0.882	0.221	1.587	0.819	0.192	1.522	0.65	0.17	1.526	0.509	0.232	1.543	0.412	0.227	1.562	0.253	0.186	1.563	0.084	0.262	1.421	0.009	0.22	NaN	NaN	NaN	1.582	0.844	0.565	1.551	0.664	0.608	1.52	0.529	0.562	1.541	0.427	0.571	1.622	0.291	0.615	1.687	0.136	0.547
1072	5.36	1.686	0.918	0.38	1.517	0.882	0.22	1.587	0.819	0.191	1.521	0.65	0.169	1.526	0.509	0.232	1.543	0.412	0.226	1.562	0.253	0.186	1.563	0.084	0.262	1.421	0.009	0.22	NaN	NaN	NaN	1.582	0.844	0.564	1.549	0.665	0.608	1.516	0.53	0.563	1.536	0.427	0.572	1.619	0.293	0.616	1.685	0.139	0.548
1073	5.365	1.686	0.918	0.379	1.516	0.882	0.219	1.586	0.819	0.191	1.521	0.65	0.169	1.526	0.509	0.232	1.544	0.412	0.226	1.562	0.253	0.186	1.563	0.084	0.262	1.421	0.009	0.22	NaN	NaN	NaN	1.582	0.845	0.564	1.547	0.665	0.608	1.512	0.53	0.564	1.532	0.428	0.573	1.615	0.295	0.616	1.683	0.142	0.548
1074	5.37	1.685	0.918	0.378	1.514	0.881	0.219	1.585	0.82	0.19	1.52	0.65	0.168	1.526	0.509	0.232	1.544	0.412	0.226	1.562	0.253	0.186	1.563	0.084	0.262	1.421	0.009	0.22	NaN	NaN	NaN	1.582	0.846	0.563	1.545	0.665	0.608	1.509	0.531	0.565	1.527	0.43	0.573	1.612	0.297	0.617	1.68	0.144	0.549
1075	5.375	1.684	0.919	0.378	1.513	0.882	0.218	1.583	0.82	0.19	1.519	0.65	0.167	1.526	0.509	0.231	1.544	0.412	0.225	1.562	0.253	0.185	1.563	0.084	0.262	1.421	0.009	0.22	NaN	NaN	NaN	1.581	0.846	0.562	1.542	0.665	0.608	1.505	0.532	0.566	1.522	0.431	0.574	1.608	0.299	0.617	1.677	0.146	0.549
1076	5.38	1.684	0.919	0.376	1.513	0.882	0.218	1.582	0.82	0.19	1.519	0.65	0.167	1.527	0.509	0.231	1.545	0.412	0.225	1.562	0.253	0.185	1.563	0.084	0.262	1.421	0.009	0.22	NaN	NaN	NaN	1.58	0.846	0.561	1.54	0.665	0.608	1.5	0.532	0.565	1.517	0.432	0.574	1.604	0.301	0.618	1.674	0.149	0.55
1077	5.385	1.684	0.919	0.375	1.512	0.883	0.218	1.581	0.82	0.189	1.518	0.65	0.167	1.527	0.509	0.231	1.545	0.412	0.224	1.562	0.253	0.185	1.563	0.083	0.262	1.421	0.009	0.22	NaN	NaN	NaN	1.579	0.845	0.56	1.538	0.665	0.608	1.496	0.533	0.566	1.512	0.433	0.575	1.6	0.303	0.618	1.671	0.151	0.55
1078	5.39	1.683	0.919	0.375	1.511	0.883	0.217	1.58	0.82	0.189	1.518	0.65	0.166	1.527	0.509	0.231	1.546	0.412	0.224	1.562	0.253	0.185	1.563	0.083	0.261	1.421	0.009	0.22	NaN	NaN	NaN	1.579	0.845	0.559	1.536	0.666	0.609	1.493	0.534	0.567	1.507	0.434	0.576	1.596	0.305	0.618	1.669	0.154	0.551
1079	5.395	1.683	0.919	0.374	1.509	0.883	0.216	1.579	0.821	0.187	1.517	0.65	0.166	1.528	0.509	0.23	1.547	0.412	0.223	1.563	0.253	0.184	1.563	0.083	0.261	1.421	0.009	0.22	NaN	NaN	NaN	1.579	0.846	0.559	1.534	0.666	0.609	1.489	0.536	0.569	1.503	0.435	0.577	1.592	0.307	0.619	1.665	0.157	0.551
1080	5.4	1.682	0.92	0.372	1.508	0.883	0.216	1.578	0.821	0.186	1.517	0.65	0.165	1.529	0.51	0.23	1.547	0.412	0.223	1.563	0.253	0.184	1.563	0.083	0.261	1.421	0.009	0.22	NaN	NaN	NaN	1.579	0.846	0.558	1.532	0.666	0.609	1.485	0.536	0.569	1.498	0.437	0.577	1.588	0.309	0.619	1.662	0.159	0.553
1081	5.405	1.681	0.92	0.372	1.507	0.884	0.215	1.577	0.821	0.186	1.517	0.65	0.165	1.529	0.51	0.229	1.548	0.412	0.223	1.564	0.253	0.184	1.564	0.083	0.261	1.421	0.009	0.22	NaN	NaN	NaN	1.579	0.846	0.558	1.53	0.666	0.609	1.48	0.537	0.569	1.492	0.438	0.578	1.583	0.311	0.62	1.658	0.161	0.554
1082	5.41	1.681	0.92	0.371	1.506	0.884	0.215	1.575	0.821	0.185	1.516	0.65	0.164	1.53	0.51	0.228	1.549	0.412	0.222	1.564	0.253	0.183	1.564	0.083	0.261	1.421	0.009	0.22	NaN	NaN	NaN	1.579	0.846	0.558	1.528	0.667	0.609	1.476	0.538	0.57	1.488	0.439	0.578	1.579	0.313	0.621	1.655	0.165	0.554
1083	5.415	1.68	0.92	0.37	1.505	0.884	0.215	1.574	0.821	0.184	1.516	0.651	0.164	1.531	0.51	0.227	1.549	0.412	0.222	1.565	0.253	0.182	1.564	0.083	0.261	1.421	0.009	0.22	NaN	NaN	NaN	1.578	0.845	0.557	1.526	0.667	0.608	1.472	0.539	0.57	1.483	0.441	0.579	1.575	0.315	0.621	1.653	0.168	0.555
1084	5.42	1.679	0.919	0.369	1.504	0.884	0.215	1.572	0.821	0.184	1.515	0.651	0.163	1.531	0.51	0.227	1.55	0.412	0.221	1.566	0.252	0.182	1.564	0.083	0.261	1.421	0.009	0.22	NaN	NaN	NaN	1.577	0.845	0.556	1.524	0.667	0.608	1.469	0.54	0.57	1.478	0.442	0.58	1.571	0.318	0.622	1.649	0.17	0.555
1085	5.425	1.678	0.919	0.368	1.503	0.884	0.214	1.571	0.821	0.183	1.515	0.65	0.163	1.532	0.51	0.226	1.552	0.412	0.221	1.566	0.252	0.182	1.564	0.083	0.261	1.421	0.009	0.22	NaN	NaN	NaN	1.577	0.844	0.555	1.522	0.667	0.608	1.465	0.541	0.571	1.473	0.444	0.58	1.567	0.32	0.622	1.646	0.172	0.555
1086	5.43	1.678	0.919	0.367	1.501	0.884	0.213	1.57	0.821	0.183	1.514	0.65	0.162	1.532	0.51	0.226	1.553	0.413	0.22	1.567	0.252	0.181	1.564	0.083	0.261	1.421	0.009	0.22	NaN	NaN	NaN	1.577	0.844	0.555	1.52	0.667	0.608	1.461	0.542	0.571	1.469	0.445	0.58	1.563	0.321	0.623	1.643	0.174	0.556
1087	5.435	1.677	0.919	0.366	1.5	0.884	0.213	1.569	0.822	0.181	1.513	0.651	0.162	1.533	0.509	0.225	1.554	0.413	0.22	1.567	0.252	0.181	1.564	0.083	0.26	1.421	0.009	0.22	NaN	NaN	NaN	1.577	0.843	0.555	1.518	0.667	0.608	1.457	0.543	0.571	1.464	0.446	0.581	1.559	0.323	0.623	1.64	0.176	0.558
1088	5.44	1.676	0.919	0.366	1.499	0.884	0.213	1.567	0.822	0.181	1.513	0.651	0.161	1.533	0.509	0.225	1.554	0.413	0.219	1.568	0.252	0.18	1.564	0.083	0.26	1.421	0.009	0.22	NaN	NaN	NaN	1.577	0.843	0.554	1.516	0.667	0.608	1.454	0.543	0.571	1.46	0.447	0.581	1.555	0.325	0.623	1.637	0.178	0.558
1089	5.445	1.676	0.919	0.365	1.498	0.884	0.213	1.566	0.822	0.18	1.513	0.651	0.161	1.534	0.509	0.225	1.555	0.413	0.218	1.568	0.252	0.18	1.564	0.083	0.26	1.421	0.009	0.22	NaN	NaN	NaN	1.577	0.843	0.554	1.515	0.668	0.607	1.451	0.544	0.571	1.456	0.449	0.582	1.551	0.326	0.623	1.635	0.181	0.558
1090	5.45	1.675	0.919	0.364	1.497	0.884	0.213	1.566	0.823	0.179	1.512	0.651	0.161	1.534	0.51	0.224	1.555	0.413	0.218	1.568	0.252	0.18	1.564	0.082	0.26	1.421	0.009	0.22	NaN	NaN	NaN	1.577	0.843	0.554	1.513	0.668	0.607	1.449	0.545	0.571	1.452	0.45	0.581	1.548	0.327	0.624	1.633	0.183	0.558
1091	5.455	1.674	0.919	0.363	1.497	0.884	0.213	1.565	0.823	0.179	1.512	0.65	0.16	1.534	0.51	0.223	1.555	0.413	0.217	1.568	0.251	0.179	1.564	0.082	0.26	1.421	0.009	0.219	NaN	NaN	NaN	1.577	0.843	0.554	1.511	0.668	0.606	1.446	0.546	0.571	1.449	0.451	0.581	1.544	0.329	0.624	1.631	0.186	0.558
1092	5.46	1.674	0.918	0.363	1.496	0.884	0.212	1.564	0.823	0.178	1.511	0.65	0.159	1.534	0.51	0.223	1.556	0.413	0.217	1.568	0.251	0.179	1.564	0.082	0.26	1.421	0.009	0.219	NaN	NaN	NaN	1.576	0.842	0.552	1.51	0.668	0.606	1.443	0.546	0.571	1.445	0.453	0.581	1.541	0.331	0.624	1.627	0.187	0.558
1093	5.465	1.673	0.918	0.362	1.495	0.884	0.212	1.563	0.823	0.178	1.511	0.65	0.159	1.535	0.51	0.222	1.556	0.413	0.216	1.568	0.251	0.178	1.564	0.082	0.26	1.421	0.009	0.219	NaN	NaN	NaN	1.575	0.841	0.552	1.508	0.668	0.605	1.44	0.547	0.57	1.442	0.454	0.581	1.539	0.332	0.624	1.624	0.188	0.558
1094	5.47	1.672	0.918	0.362	1.494	0.883	0.211	1.562	0.823	0.178	1.51	0.651	0.158	1.535	0.51	0.221	1.556	0.413	0.216	1.568	0.251	0.178	1.564	0.082	0.259	1.421	0.009	0.219	NaN	NaN	NaN	1.574	0.84	0.551	1.506	0.669	0.605	1.438	0.548	0.57	1.44	0.455	0.581	1.536	0.333	0.624	1.621	0.189	0.558
1095	5.475	1.671	0.918	0.361	1.493	0.883	0.211	1.561	0.823	0.177	1.509	0.651	0.158	1.534	0.51	0.221	1.555	0.412	0.216	1.567	0.251	0.178	1.564	0.082	0.259	1.421	0.009	0.219	NaN	NaN	NaN	1.573	0.84	0.551	1.505	0.669	0.604	1.436	0.549	0.57	1.437	0.456	0.581	1.533	0.334	0.624	1.617	0.189	0.558
1096	5.48	1.671	0.918	0.361	1.492	0.883	0.21	1.561	0.823	0.177	1.509	0.651	0.157	1.533	0.51	0.221	1.555	0.412	0.215	1.567	0.251	0.178	1.564	0.082	0.259	1.421	0.009	0.219	NaN	NaN	NaN	1.573	0.84	0.55	1.503	0.669	0.604	1.434	0.55	0.57	1.434	0.456	0.58	1.529	0.335	0.624	1.613	0.189	0.558
1097	5.485	1.67	0.918	0.36	1.491	0.883	0.21	1.56	0.823	0.176	1.508	0.65	0.157	1.532	0.51	0.221	1.555	0.412	0.215	1.567	0.251	0.178	1.564	0.082	0.259	1.421	0.009	0.219	NaN	NaN	NaN	1.572	0.84	0.55	1.501	0.67	0.603	1.432	0.551	0.569	1.432	0.457	0.58	1.526	0.335	0.624	1.61	0.189	0.558
1098	5.49	1.669	0.918	0.36	1.491	0.884	0.21	1.56	0.823	0.175	1.507	0.65	0.157	1.532	0.51	0.221	1.554	0.412	0.215	1.567	0.251	0.178	1.564	0.082	0.259	1.421	0.009	0.219	NaN	NaN	NaN	1.57	0.84	0.549	1.5	0.67	0.603	1.43	0.552	0.569	1.43	0.458	0.58	1.524	0.336	0.624	1.606	0.189	0.558
1099	5.495	1.669	0.918	0.36	1.491	0.884	0.21	1.56	0.823	0.175	1.507	0.65	0.156	1.532	0.51	0.22	1.554	0.412	0.215	1.567	0.251	0.177	1.564	0.082	0.259	1.421	0.009	0.219	NaN	NaN	NaN	1.57	0.841	0.549	1.498	0.671	0.603	1.428	0.552	0.569	1.428	0.458	0.579	1.521	0.336	0.623	1.602	0.189	0.558
1100	5.5	1.668	0.918	0.36	1.49	0.884	0.209	1.56	0.823	0.174	1.506	0.65	0.156	1.531	0.51	0.22	1.553	0.412	0.215	1.566	0.251	0.177	1.564	0.082	0.259	1.421	0.009	0.219	NaN	NaN	NaN	1.569	0.841	0.549	1.496	0.671	0.602	1.426	0.553	0.568	1.425	0.459	0.579	1.518	0.336	0.623	1.598	0.188	0.558
1101	5.505	1.667	0.918	0.36	1.489	0.884	0.209	1.56	0.823	0.174	1.506	0.65	0.156	1.531	0.51	0.22	1.553	0.412	0.215	1.566	0.251	0.177	1.564	0.082	0.259	1.421	0.009	0.219	NaN	NaN	NaN	1.567	0.841	0.549	1.495	0.672	0.602	1.424	0.554	0.568	1.423	0.459	0.578	1.515	0.336	0.623	1.595	0.188	0.559
1102	5.51	1.667	0.918	0.36	1.489	0.884	0.208	1.56	0.823	0.173	1.505	0.65	0.155	1.53	0.509	0.22	1.553	0.412	0.215	1.566	0.251	0.177	1.564	0.082	0.259	1.421	0.009	0.219	NaN	NaN	NaN	1.567	0.842	0.549	1.493	0.672	0.601	1.422	0.555	0.568	1.421	0.46	0.578	1.512	0.336	0.623	1.59	0.186	0.559
1103	5.515	1.666	0.918	0.359	1.488	0.884	0.207	1.559	0.823	0.173	1.505	0.65	0.154	1.53	0.509	0.219	1.552	0.412	0.215	1.566	0.251	0.177	1.564	0.082	0.259	1.421	0.009	0.219	NaN	NaN	NaN	1.566	0.842	0.549	1.491	0.672	0.601	1.42	0.555	0.567	1.42	0.46	0.577	1.509	0.336	0.622	1.586	0.185	0.559
1104	5.52	1.666	0.918	0.359	1.487	0.884	0.207	1.559	0.823	0.173	1.505	0.651	0.154	1.529	0.509	0.219	1.552	0.412	0.214	1.566	0.251	0.177	1.564	0.082	0.259	1.421	0.009	0.219	NaN	NaN	NaN	1.565	0.843	0.549	1.489	0.673	0.601	1.418	0.555	0.566	1.418	0.46	0.577	1.506	0.335	0.622	1.581	0.184	0.558
1105	5.525	1.665	0.918	0.359	1.487	0.884	0.206	1.558	0.823	0.173	1.504	0.65	0.154	1.529	0.509	0.219	1.551	0.412	0.214	1.565	0.251	0.177	1.564	0.082	0.259	1.421	0.009	0.219	NaN	NaN	NaN	1.565	0.843	0.549	1.488	0.673	0.6	1.416	0.555	0.566	1.416	0.46	0.577	1.503	0.334	0.622	1.576	0.183	0.558
1106	5.53	1.664	0.919	0.358	1.487	0.884	0.206	1.558	0.823	0.173	1.504	0.65	0.153	1.529	0.509	0.219	1.551	0.412	0.214	1.565	0.251	0.177	1.564	0.082	0.259	1.421	0.009	0.219	NaN	NaN	NaN	1.564	0.843	0.549	1.486	0.674	0.6	1.415	0.556	0.566	1.414	0.46	0.576	1.5	0.333	0.621	1.571	0.181	0.558
1107	5.535	1.664	0.919	0.358	1.486	0.884	0.206	1.557	0.823	0.173	1.504	0.65	0.153	1.529	0.509	0.219	1.551	0.412	0.213	1.565	0.251	0.177	1.564	0.082	0.259	1.421	0.009	0.219	NaN	NaN	NaN	1.562	0.843	0.548	1.485	0.674	0.6	1.413	0.556	0.565	1.412	0.46	0.575	1.496	0.333	0.621	1.566	0.179	0.558
1108	5.54	1.663	0.919	0.358	1.486	0.884	0.205	1.557	0.823	0.172	1.504	0.65	0.153	1.528	0.509	0.219	1.55	0.412	0.213	1.565	0.251	0.177	1.564	0.082	0.259	1.421	0.009	0.219	NaN	NaN	NaN	1.561	0.844	0.548	1.484	0.675	0.6	1.412	0.557	0.565	1.41	0.461	0.575	1.494	0.332	0.62	1.562	0.177	0.557
1109	5.545	1.662	0.919	0.358	1.485	0.884	0.205	1.556	0.823	0.172	1.503	0.65	0.153	1.528	0.509	0.218	1.55	0.412	0.213	1.565	0.251	0.177	1.564	0.082	0.259	1.421	0.009	0.219	NaN	NaN	NaN	1.56	0.844	0.548	1.482	0.675	0.599	1.411	0.557	0.564	1.408	0.461	0.575	1.49	0.33	0.62	1.556	0.175	0.557
1110	5.55	1.661	0.919	0.358	1.485	0.884	0.205	1.555	0.823	0.172	1.503	0.65	0.153	1.528	0.509	0.218	1.55	0.412	0.213	1.565	0.251	0.177	1.564	0.082	0.259	1.421	0.009	0.219	NaN	NaN	NaN	1.56	0.844	0.547	1.481	0.675	0.599	1.409	0.558	0.563	1.407	0.46	0.574	1.487	0.329	0.62	1.551	0.173	0.557
1111	5.555	1.661	0.919	0.357	1.485	0.884	0.204	1.555	0.823	0.172	1.503	0.65	0.152	1.527	0.509	0.218	1.55	0.412	0.213	1.565	0.251	0.177	1.564	0.082	0.259	1.421	0.009	0.219	NaN	NaN	NaN	1.559	0.844	0.547	1.48	0.676	0.599	1.408	0.558	0.563	1.405	0.46	0.573	1.484	0.328	0.619	1.545	0.171	0.557
1112	5.56	1.66	0.92	0.357	1.483	0.884	0.204	1.554	0.823	0.172	1.503	0.649	0.152	1.527	0.509	0.218	1.55	0.412	0.213	1.565	0.251	0.177	1.564	0.082	0.259	1.421	0.009	0.219	NaN	NaN	NaN	1.558	0.844	0.547	1.478	0.676	0.598	1.407	0.558	0.562	1.404	0.46	0.573	1.481	0.327	0.619	1.54	0.168	0.557
1113	5.565	1.659	0.92	0.357	1.482	0.883	0.204	1.553	0.823	0.172	1.503	0.649	0.152	1.527	0.509	0.217	1.55	0.412	0.212	1.565	0.251	0.177	1.564	0.082	0.259	1.421	0.009	0.219	NaN	NaN	NaN	1.557	0.844	0.547	1.477	0.676	0.598	1.406	0.558	0.562	1.403	0.46	0.572	1.478	0.325	0.619	1.534	0.166	0.557
1114	5.57	1.659	0.92	0.357	1.481	0.883	0.204	1.552	0.823	0.172	1.503	0.649	0.152	1.527	0.509	0.217	1.55	0.412	0.212	1.565	0.251	0.177	1.564	0.082	0.259	1.421	0.009	0.219	NaN	NaN	NaN	1.557	0.844	0.547	1.476	0.677	0.598	1.405	0.558	0.561	1.401	0.459	0.572	1.475	0.324	0.618	1.528	0.163	0.557
1115	5.575	1.658	0.92	0.356	1.481	0.883	0.204	1.551	0.822	0.172	1.503	0.649	0.152	1.527	0.509	0.217	1.55	0.412	0.212	1.565	0.251	0.177	1.564	0.082	0.259	1.421	0.009	0.219	NaN	NaN	NaN	1.556	0.845	0.547	1.475	0.677	0.598	1.405	0.558	0.561	1.4	0.459	0.571	1.472	0.322	0.618	1.522	0.16	0.557
1116	5.58	1.657	0.92	0.356	1.48	0.883	0.204	1.55	0.822	0.172	1.503	0.649	0.151	1.526	0.509	0.217	1.55	0.412	0.212	1.565	0.251	0.177	1.564	0.082	0.259	1.421	0.009	0.219	NaN	NaN	NaN	1.555	0.845	0.547	1.475	0.677	0.598	1.404	0.558	0.56	1.399	0.458	0.571	1.469	0.32	0.617	1.517	0.158	0.556
1117	5.585	1.656	0.92	0.356	1.48	0.883	0.204	1.55	0.822	0.172	1.503	0.649	0.151	1.526	0.509	0.217	1.55	0.412	0.212	1.565	0.251	0.177	1.564	0.082	0.259	1.421	0.009	0.219	NaN	NaN	NaN	1.555	0.845	0.547	1.473	0.677	0.598	1.403	0.558	0.56	1.399	0.458	0.57	1.466	0.319	0.617	1.511	0.155	0.556
1118	5.59	1.656	0.92	0.356	1.479	0.883	0.204	1.549	0.822	0.172	1.503	0.649	0.151	1.526	0.509	0.217	1.55	0.412	0.212	1.565	0.251	0.177	1.564	0.082	0.259	1.421	0.009	0.219	1.478	0.901	0.513	1.554	0.845	0.547	1.472	0.677	0.598	1.403	0.558	0.56	1.398	0.457	0.57	1.463	0.317	0.616	1.504	0.152	0.556
1119	5.595	1.655	0.921	0.356	1.479	0.883	0.204	1.549	0.822	0.172	1.502	0.649	0.151	1.526	0.509	0.217	1.55	0.412	0.212	1.565	0.251	0.177	1.564	0.082	0.259	1.421	0.009	0.219	1.478	0.901	0.513	1.553	0.845	0.547	1.471	0.677	0.598	1.403	0.557	0.56	1.397	0.456	0.57	1.46	0.315	0.616	1.498	0.149	0.556
1120	5.6	1.655	0.921	0.356	1.479	0.883	0.203	1.548	0.822	0.172	1.502	0.649	0.151	1.526	0.509	0.217	1.55	0.412	0.212	1.565	0.251	0.177	1.564	0.082	0.259	1.421	0.009	0.219	1.477	0.902	0.513	1.553	0.845	0.547	1.47	0.677	0.598	1.402	0.557	0.56	1.397	0.454	0.569	1.457	0.313	0.616	1.492	0.146	0.556
1121	5.605	1.654	0.921	0.356	1.478	0.883	0.203	1.548	0.822	0.172	1.502	0.649	0.151	1.526	0.509	0.217	1.55	0.412	0.212	1.565	0.251	0.177	1.564	0.082	0.259	1.421	0.009	0.219	1.477	0.902	0.513	1.552	0.845	0.547	1.469	0.677	0.598	1.402	0.557	0.559	1.396	0.453	0.569	1.454	0.311	0.616	1.485	0.143	0.555
1122	5.61	1.653	0.921	0.357	1.478	0.883	0.203	1.548	0.822	0.172	1.502	0.649	0.151	1.526	0.509	0.217	1.549	0.412	0.212	1.565	0.251	0.177	1.564	0.082	0.259	1.421	0.009	0.219	1.476	0.902	0.513	1.551	0.846	0.547	1.468	0.677	0.598	1.402	0.556	0.559	1.396	0.453	0.568	1.451	0.308	0.615	1.478	0.14	0.555
1123	5.615	1.652	0.921	0.357	1.477	0.883	0.203	1.547	0.822	0.172	1.501	0.649	0.151	1.525	0.509	0.217	1.549	0.412	0.212	1.565	0.251	0.177	1.564	0.082	0.259	1.421	0.009	0.219	NaN	NaN	NaN	1.55	0.846	0.547	1.468	0.677	0.598	1.403	0.556	0.559	1.396	0.452	0.568	1.448	0.306	0.615	1.472	0.137	0.555
1124	5.62	1.651	0.921	0.357	1.477	0.883	0.203	1.547	0.822	0.172	1.5	0.649	0.151	1.525	0.509	0.217	1.549	0.412	0.212	1.565	0.251	0.177	1.564	0.082	0.259	1.421	0.009	0.219	NaN	NaN	NaN	1.549	0.846	0.547	1.468	0.677	0.598	1.403	0.555	0.559	1.395	0.451	0.568	1.445	0.304	0.614	1.465	0.134	0.554
1125	5.625	1.651	0.922	0.357	1.476	0.883	0.203	1.547	0.823	0.172	1.5	0.649	0.151	1.525	0.509	0.217	1.549	0.412	0.212	1.565	0.251	0.177	1.564	0.082	0.259	1.421	0.009	0.219	NaN	NaN	NaN	1.548	0.846	0.547	1.468	0.677	0.598	1.403	0.555	0.559	1.395	0.45	0.567	1.442	0.302	0.614	1.459	0.132	0.554
1126	5.63	1.65	0.922	0.357	1.475	0.883	0.203	1.546	0.823	0.172	1.499	0.649	0.151	1.525	0.509	0.217	1.548	0.412	0.213	1.564	0.251	0.177	1.564	0.082	0.259	1.421	0.009	0.219	NaN	NaN	NaN	1.547	0.845	0.547	1.467	0.677	0.598	1.403	0.554	0.559	1.395	0.449	0.567	1.439	0.3	0.613	1.452	0.129	0.553
1127	5.635	1.649	0.922	0.358	1.474	0.882	0.203	1.546	0.823	0.172	1.499	0.649	0.151	1.524	0.509	0.217	1.548	0.412	0.213	1.564	0.251	0.177	1.564	0.082	0.259	1.421	0.009	0.219	NaN	NaN	NaN	1.546	0.845	0.547	1.467	0.677	0.598	1.403	0.554	0.559	1.394	0.447	0.567	1.436	0.298	0.613	1.446	0.127	0.553
1128	5.64	1.648	0.922	0.358	1.473	0.882	0.203	1.546	0.823	0.172	1.498	0.649	0.152	1.524	0.509	0.218	1.547	0.412	0.213	1.564	0.251	0.177	1.564	0.082	0.259	1.421	0.009	0.219	NaN	NaN	NaN	1.545	0.845	0.547	1.467	0.677	0.598	1.404	0.553	0.558	1.394	0.446	0.566	1.433	0.295	0.613	1.439	0.124	0.552
1129	5.645	1.648	0.922	0.358	1.473	0.882	0.203	1.546	0.823	0.172	1.498	0.648	0.152	1.523	0.509	0.218	1.547	0.412	0.213	1.564	0.251	0.177	1.564	0.082	0.259	1.421	0.009	0.219	NaN	NaN	NaN	1.544	0.845	0.547	1.467	0.676	0.598	1.404	0.553	0.558	1.394	0.445	0.566	1.43	0.293	0.612	1.432	0.122	0.552
1130	5.65	1.647	0.922	0.358	1.472	0.882	0.203	1.546	0.823	0.172	1.497	0.648	0.152	1.522	0.508	0.219	1.547	0.412	0.213	1.564	0.251	0.177	1.564	0.082	0.259	1.421	0.009	0.219	NaN	NaN	NaN	1.543	0.845	0.547	1.467	0.675	0.598	1.405	0.552	0.558	1.394	0.444	0.565	1.427	0.291	0.612	1.426	0.119	0.551
1131	5.655	1.646	0.922	0.359	1.472	0.882	0.203	1.545	0.823	0.172	1.496	0.648	0.152	1.522	0.508	0.219	1.546	0.412	0.213	1.564	0.251	0.177	1.564	0.082	0.259	1.421	0.009	0.219	NaN	NaN	NaN	1.543	0.845	0.547	1.467	0.675	0.598	1.405	0.551	0.557	1.394	0.443	0.565	1.423	0.289	0.611	1.419	0.118	0.551
1132	5.66	1.645	0.922	0.359	1.471	0.882	0.203	1.545	0.823	0.172	1.495	0.648	0.153	1.521	0.508	0.219	1.546	0.412	0.214	1.563	0.251	0.177	1.564	0.082	0.259	1.421	0.009	0.219	NaN	NaN	NaN	1.542	0.845	0.547	1.468	0.674	0.598	1.406	0.55	0.557	1.394	0.442	0.565	1.42	0.287	0.611	1.413	0.116	0.55
1133	5.665	1.644	0.922	0.36	1.471	0.882	0.203	1.544	0.823	0.173	1.494	0.648	0.153	1.521	0.508	0.218	1.546	0.412	0.214	1.563	0.251	0.177	1.564	0.082	0.259	1.421	0.009	0.219	1.465	0.901	0.512	1.541	0.845	0.547	1.469	0.673	0.598	1.407	0.55	0.556	1.394	0.441	0.564	1.417	0.286	0.611	1.407	0.114	0.549
1134	5.67	1.643	0.922	0.36	1.47	0.882	0.203	1.543	0.823	0.173	1.493	0.648	0.153	1.521	0.508	0.218	1.545	0.412	0.214	1.563	0.251	0.177	1.564	0.082	0.26	1.421	0.009	0.219	NaN	NaN	NaN	1.541	0.845	0.547	1.47	0.673	0.597	1.408	0.549	0.556	1.393	0.439	0.563	1.414	0.284	0.61	1.401	0.112	0.549
1135	5.675	1.642	0.922	0.36	1.469	0.882	0.204	1.542	0.823	0.173	1.493	0.648	0.153	1.521	0.508	0.218	1.545	0.412	0.214	1.563	0.251	0.178	1.564	0.082	0.26	1.421	0.009	0.219	1.462	0.902	0.514	1.54	0.845	0.548	1.47	0.671	0.597	1.408	0.547	0.555	1.393	0.438	0.562	1.412	0.282	0.61	1.396	0.111	0.548
1136	5.68	1.641	0.922	0.361	1.468	0.882	0.204	1.542	0.823	0.173	1.492	0.648	0.153	1.521	0.508	0.219	1.545	0.412	0.214	1.563	0.252	0.178	1.564	0.082	0.26	1.421	0.009	0.219	1.462	0.901	0.514	1.539	0.845	0.548	1.471	0.67	0.597	1.409	0.546	0.554	1.393	0.437	0.562	1.409	0.281	0.609	1.39	0.11	0.548
1137	5.685	1.64	0.922	0.361	1.468	0.882	0.204	1.541	0.822	0.174	1.492	0.648	0.153	1.52	0.509	0.219	1.544	0.412	0.214	1.562	0.252	0.178	1.564	0.082	0.26	1.421	0.009	0.219	1.462	0.901	0.514	1.538	0.845	0.548	1.472	0.669	0.597	1.41	0.545	0.553	1.394	0.436	0.561	1.406	0.28	0.609	1.384	0.108	0.547
1138	5.69	1.639	0.922	0.362	1.468	0.882	0.204	1.54	0.823	0.174	1.491	0.648	0.154	1.519	0.509	0.219	1.544	0.412	0.215	1.562	0.252	0.178	1.564	0.082	0.26	1.421	0.009	0.219	NaN	NaN	NaN	1.537	0.844	0.548	1.473	0.668	0.596	1.411	0.543	0.552	1.394	0.435	0.56	1.404	0.278	0.608	1.379	0.107	0.546
1139	5.695	1.638	0.922	0.362	1.467	0.882	0.204	1.54	0.823	0.174	1.491	0.648	0.154	1.518	0.509	0.22	1.543	0.412	0.215	1.562	0.252	0.178	1.563	0.082	0.26	1.421	0.009	0.219	1.458	0.901	0.516	1.536	0.844	0.548	1.474	0.667	0.596	1.412	0.542	0.55	1.393	0.434	0.559	1.402	0.277	0.607	1.375	0.106	0.546
1140	5.7	1.637	0.922	0.363	1.467	0.882	0.205	1.539	0.823	0.174	1.49	0.649	0.154	1.518	0.509	0.22	1.542	0.412	0.215	1.562	0.252	0.178	1.563	0.083	0.26	1.421	0.009	0.219	1.458	0.901	0.516	1.535	0.844	0.548	1.474	0.665	0.596	1.412	0.541	0.549	1.393	0.433	0.558	1.4	0.276	0.606	1.37	0.105	0.545
1141	5.705	1.636	0.922	0.364	1.466	0.882	0.205	1.538	0.822	0.174	1.49	0.649	0.154	1.517	0.508	0.22	1.542	0.412	0.215	1.561	0.252	0.178	1.563	0.083	0.26	1.421	0.009	0.219	NaN	NaN	NaN	1.534	0.844	0.548	1.475	0.664	0.595	1.413	0.54	0.548	1.394	0.432	0.557	1.398	0.275	0.606	1.366	0.105	0.544
1142	5.71	1.635	0.922	0.364	1.465	0.882	0.205	1.538	0.823	0.175	1.489	0.649	0.154	1.516	0.508	0.22	1.541	0.412	0.215	1.561	0.252	0.179	1.563	0.083	0.26	1.421	0.009	0.219	NaN	NaN	NaN	1.533	0.843	0.548	1.476	0.663	0.595	1.414	0.538	0.547	1.394	0.431	0.556	1.397	0.273	0.605	1.362	0.104	0.543
1143	5.715	1.634	0.922	0.365	1.464	0.882	0.205	1.537	0.823	0.175	1.489	0.649	0.154	1.516	0.508	0.22	1.541	0.412	0.216	1.561	0.252	0.179	1.563	0.083	0.26	1.421	0.009	0.219	NaN	NaN	NaN	1.531	0.843	0.548	1.477	0.661	0.595	1.415	0.537	0.547	1.394	0.43	0.555	1.396	0.273	0.604	1.358	0.103	0.543
1144	5.72	1.633	0.922	0.365	1.464	0.882	0.205	1.536	0.823	0.175	1.488	0.648	0.155	1.515	0.508	0.22	1.54	0.412	0.216	1.56	0.252	0.179	1.563	0.083	0.26	1.421	0.009	0.219	NaN	NaN	NaN	1.53	0.842	0.548	1.477	0.66	0.594	1.415	0.535	0.546	1.394	0.429	0.554	1.394	0.272	0.603	1.355	0.102	0.542
1145	5.725	1.632	0.921	0.366	1.463	0.882	0.205	1.536	0.823	0.176	1.487	0.648	0.156	1.514	0.508	0.22	1.539	0.412	0.216	1.56	0.252	0.179	1.563	0.083	0.26	1.421	0.009	0.219	NaN	NaN	NaN	1.529	0.842	0.548	1.478	0.659	0.594	1.416	0.534	0.546	1.394	0.427	0.553	1.393	0.27	0.601	1.352	0.101	0.541
1146	5.73	1.63	0.921	0.367	1.462	0.882	0.205	1.535	0.823	0.176	1.486	0.648	0.156	1.514	0.508	0.22	1.539	0.412	0.216	1.559	0.252	0.179	1.563	0.083	0.26	1.421	0.009	0.219	NaN	NaN	NaN	1.528	0.842	0.549	1.479	0.657	0.594	1.416	0.533	0.545	1.394	0.426	0.552	1.393	0.269	0.6	1.349	0.101	0.54
1147	5.735	1.629	0.921	0.367	1.461	0.882	0.205	1.534	0.823	0.177	1.486	0.648	0.156	1.513	0.508	0.22	1.538	0.412	0.216	1.559	0.252	0.179	1.563	0.083	0.26	1.421	0.009	0.219	NaN	NaN	NaN	1.526	0.841	0.549	1.479	0.656	0.594	1.417	0.531	0.544	1.395	0.425	0.552	1.392	0.268	0.599	1.347	0.1	0.539
1148	5.74	1.628	0.921	0.368	1.461	0.883	0.206	1.533	0.823	0.177	1.485	0.648	0.156	1.512	0.508	0.22	1.538	0.412	0.216	1.558	0.252	0.179	1.563	0.083	0.26	1.421	0.009	0.219	NaN	NaN	NaN	1.524	0.841	0.549	1.479	0.655	0.593	1.417	0.53	0.543	1.395	0.424	0.55	1.392	0.267	0.598	1.345	0.099	0.537
1149	5.745	1.627	0.921	0.369	1.46	0.883	0.206	1.532	0.823	0.177	1.485	0.648	0.156	1.512	0.508	0.22	1.537	0.412	0.216	1.558	0.252	0.18	1.563	0.083	0.26	1.421	0.009	0.219	NaN	NaN	NaN	1.523	0.84	0.549	1.48	0.654	0.593	1.418	0.529	0.542	1.395	0.423	0.549	1.391	0.266	0.597	1.343	0.098	0.537
1150	5.75	1.626	0.921	0.369	1.459	0.883	0.206	1.531	0.823	0.178	1.484	0.648	0.156	1.511	0.508	0.22	1.537	0.412	0.216	1.558	0.252	0.18	1.563	0.083	0.26	1.421	0.009	0.219	NaN	NaN	NaN	1.522	0.84	0.549	1.48	0.653	0.593	1.418	0.528	0.542	1.395	0.422	0.548	1.391	0.265	0.595	1.342	0.097	0.536
1151	5.755	1.624	0.92	0.37	1.458	0.883	0.206	1.53	0.823	0.178	1.484	0.648	0.156	1.511	0.508	0.22	1.537	0.412	0.217	1.557	0.252	0.18	1.563	0.083	0.261	1.421	0.009	0.219	NaN	NaN	NaN	1.52	0.839	0.549	1.48	0.652	0.593	1.418	0.527	0.541	1.396	0.42	0.547	1.391	0.263	0.594	1.341	0.096	0.534
1152	5.76	1.623	0.92	0.371	1.457	0.883	0.206	1.53	0.823	0.178	1.483	0.648	0.156	1.51	0.508	0.22	1.536	0.412	0.217	1.557	0.252	0.18	1.563	0.083	0.261	1.421	0.009	0.219	NaN	NaN	NaN	1.519	0.838	0.549	1.48	0.65	0.592	1.418	0.526	0.54	1.396	0.42	0.546	1.391	0.262	0.593	1.34	0.095	0.533
1153	5.765	1.621	0.92	0.371	1.456	0.883	0.207	1.529	0.823	0.179	1.482	0.648	0.156	1.51	0.508	0.22	1.535	0.412	0.217	1.557	0.252	0.18	1.563	0.083	0.261	1.421	0.009	0.219	NaN	NaN	NaN	1.517	0.838	0.549	1.48	0.649	0.592	1.418	0.524	0.54	1.397	0.418	0.545	1.392	0.261	0.592	1.34	0.094	0.532
1154	5.77	1.62	0.919	0.372	1.455	0.883	0.207	1.528	0.823	0.179	1.482	0.648	0.156	1.509	0.508	0.22	1.535	0.412	0.217	1.557	0.252	0.18	1.563	0.083	0.261	1.421	0.009	0.219	1.435	0.895	0.518	1.515	0.838	0.55	1.48	0.648	0.592	1.418	0.523	0.539	1.397	0.417	0.544	1.392	0.26	0.59	1.34	0.094	0.53
1155	5.775	1.619	0.919	0.373	1.454	0.883	0.207	1.527	0.823	0.179	1.481	0.648	0.156	1.508	0.508	0.22	1.534	0.412	0.217	1.557	0.252	0.18	1.563	0.083	0.261	1.421	0.009	0.219	1.434	0.895	0.518	1.514	0.837	0.55	1.479	0.647	0.591	1.418	0.522	0.538	1.397	0.416	0.543	1.392	0.258	0.589	1.34	0.093	0.529
1156	5.78	1.617	0.919	0.373	1.453	0.883	0.208	1.526	0.823	0.179	1.481	0.648	0.156	1.507	0.508	0.221	1.533	0.412	0.217	1.556	0.252	0.18	1.563	0.083	0.261	1.421	0.009	0.219	1.432	0.894	0.519	1.512	0.836	0.55	1.479	0.646	0.591	1.419	0.522	0.537	1.397	0.414	0.542	1.392	0.257	0.587	1.34	0.093	0.528
1157	5.785	1.616	0.918	0.374	1.451	0.882	0.208	1.525	0.823	0.18	1.48	0.648	0.156	1.507	0.508	0.221	1.532	0.412	0.218	1.556	0.252	0.18	1.563	0.083	0.261	1.421	0.009	0.219	1.431	0.894	0.52	1.51	0.836	0.55	1.478	0.646	0.59	1.419	0.521	0.537	1.398	0.413	0.541	1.393	0.256	0.586	1.341	0.093	0.527
1158	5.79	1.614	0.918	0.375	1.45	0.882	0.209	1.524	0.823	0.18	1.479	0.648	0.156	1.506	0.508	0.221	1.531	0.412	0.218	1.555	0.252	0.18	1.563	0.083	0.261	1.421	0.009	0.219	1.43	0.894	0.521	1.509	0.836	0.55	1.477	0.645	0.59	1.419	0.52	0.535	1.398	0.412	0.54	1.394	0.256	0.585	1.341	0.093	0.527
1159	5.795	1.613	0.918	0.376	1.449	0.883	0.209	1.522	0.823	0.181	1.477	0.648	0.157	1.504	0.508	0.221	1.53	0.412	0.218	1.555	0.252	0.18	1.563	0.083	0.261	1.421	0.009	0.219	1.429	0.894	0.521	1.506	0.835	0.55	1.476	0.644	0.589	1.418	0.52	0.534	1.398	0.412	0.539	1.394	0.255	0.584	1.34	0.092	0.526
1160	5.8	1.611	0.917	0.376	1.449	0.883	0.209	1.521	0.823	0.181	1.476	0.648	0.157	1.503	0.508	0.222	1.53	0.412	0.218	1.554	0.253	0.18	1.563	0.083	0.261	1.421	0.009	0.219	1.427	0.894	0.521	1.504	0.834	0.551	1.475	0.644	0.589	1.418	0.519	0.533	1.399	0.411	0.539	1.394	0.255	0.583	1.339	0.092	0.526
1161	5.805	1.61	0.917	0.377	1.448	0.883	0.209	1.521	0.823	0.181	1.475	0.648	0.157	1.502	0.508	0.222	1.529	0.412	0.219	1.553	0.253	0.18	1.563	0.083	0.261	1.421	0.009	0.219	1.424	0.893	0.52	1.503	0.834	0.551	1.474	0.644	0.588	1.418	0.519	0.533	1.399	0.41	0.538	1.394	0.254	0.582	1.337	0.091	0.526
1162	5.81	1.608	0.917	0.378	1.446	0.884	0.209	1.52	0.823	0.181	1.474	0.648	0.158	1.501	0.508	0.222	1.528	0.412	0.219	1.553	0.253	0.18	1.563	0.083	0.261	1.421	0.009	0.219	1.422	0.892	0.519	1.501	0.833	0.552	1.473	0.643	0.588	1.418	0.519	0.533	1.399	0.41	0.538	1.394	0.254	0.581	1.335	0.091	0.526
1163	5.815	1.607	0.917	0.378	1.445	0.884	0.209	1.519	0.823	0.182	1.473	0.648	0.158	1.5	0.508	0.223	1.527	0.412	0.219	1.552	0.253	0.181	1.563	0.083	0.261	1.421	0.009	0.219	1.42	0.892	0.52	1.499	0.833	0.552	1.472	0.643	0.588	1.418	0.519	0.533	1.399	0.41	0.538	1.393	0.255	0.581	1.335	0.09	0.526
1164	5.82	1.606	0.917	0.379	1.444	0.884	0.21	1.517	0.823	0.182	1.471	0.648	0.159	1.498	0.508	0.223	1.525	0.412	0.22	1.551	0.253	0.181	1.563	0.083	0.261	1.421	0.009	0.219	1.418	0.892	0.52	1.497	0.833	0.552	1.47	0.644	0.588	1.418	0.519	0.533	1.399	0.41	0.538	1.392	0.255	0.582	1.334	0.09	0.526
1165	5.825	1.604	0.917	0.38	1.443	0.884	0.21	1.515	0.822	0.183	1.469	0.648	0.159	1.497	0.508	0.224	1.524	0.412	0.22	1.55	0.253	0.181	1.563	0.083	0.261	1.421	0.009	0.219	1.416	0.892	0.521	1.495	0.833	0.553	1.469	0.644	0.588	1.418	0.519	0.533	1.398	0.41	0.538	1.39	0.255	0.582	1.334	0.09	0.526
1166	5.83	1.603	0.916	0.38	1.442	0.884	0.21	1.514	0.822	0.183	1.468	0.647	0.16	1.496	0.508	0.224	1.523	0.412	0.22	1.549	0.253	0.181	1.563	0.083	0.261	1.421	0.009	0.219	NaN	NaN	NaN	1.493	0.833	0.553	1.467	0.644	0.588	1.417	0.518	0.533	1.397	0.41	0.539	1.389	0.255	0.583	1.335	0.09	0.526
1167	5.835	1.601	0.916	0.381	1.441	0.884	0.21	1.513	0.822	0.183	1.467	0.647	0.16	1.495	0.508	0.224	1.521	0.411	0.221	1.549	0.253	0.182	1.563	0.084	0.262	1.421	0.009	0.219	NaN	NaN	NaN	1.491	0.833	0.554	1.465	0.644	0.589	1.416	0.518	0.533	1.397	0.41	0.539	1.388	0.255	0.584	1.335	0.09	0.526
1168	5.84	1.6	0.916	0.381	1.44	0.884	0.21	1.513	0.822	0.183	1.466	0.647	0.161	1.494	0.508	0.224	1.52	0.411	0.221	1.548	0.253	0.182	1.562	0.084	0.262	1.421	0.009	0.219	NaN	NaN	NaN	1.489	0.834	0.555	1.463	0.645	0.589	1.414	0.518	0.534	1.396	0.41	0.54	1.387	0.254	0.585	1.335	0.089	0.526
1169	5.845	1.598	0.916	0.382	1.438	0.884	0.21	1.511	0.822	0.184	1.464	0.647	0.162	1.492	0.508	0.225	1.519	0.411	0.221	1.547	0.253	0.182	1.562	0.084	0.262	1.421	0.009	0.219	NaN	NaN	NaN	1.487	0.834	0.556	1.461	0.646	0.59	1.413	0.519	0.535	1.394	0.41	0.54	1.386	0.254	0.586	1.335	0.089	0.526
1170	5.85	1.597	0.917	0.382	1.437	0.883	0.211	1.509	0.822	0.184	1.462	0.647	0.163	1.49	0.507	0.225	1.518	0.412	0.222	1.546	0.253	0.182	1.562	0.084	0.262	1.421	0.009	0.219	NaN	NaN	NaN	1.485	0.835	0.556	1.459	0.647	0.591	1.411	0.519	0.535	1.393	0.41	0.541	1.385	0.254	0.587	1.335	0.089	0.526
1171	5.855	1.595	0.917	0.383	1.436	0.883	0.211	1.508	0.821	0.185	1.461	0.647	0.163	1.489	0.507	0.226	1.517	0.412	0.222	1.546	0.253	0.183	1.562	0.084	0.262	1.421	0.009	0.219	NaN	NaN	NaN	1.484	0.835	0.557	1.457	0.649	0.591	1.409	0.52	0.536	1.392	0.411	0.541	1.383	0.254	0.587	1.335	0.089	0.526
1172	5.86	1.594	0.917	0.383	1.434	0.883	0.212	1.507	0.821	0.185	1.46	0.647	0.164	1.488	0.507	0.227	1.516	0.412	0.223	1.545	0.253	0.183	1.562	0.084	0.262	1.421	0.009	0.219	NaN	NaN	NaN	1.482	0.836	0.557	1.454	0.65	0.592	1.407	0.521	0.537	1.391	0.411	0.542	1.382	0.253	0.588	1.335	0.089	0.527
1173	5.865	1.593	0.917	0.384	1.433	0.882	0.213	1.506	0.822	0.186	1.458	0.646	0.164	1.486	0.507	0.228	1.515	0.412	0.223	1.544	0.254	0.183	1.562	0.084	0.262	1.421	0.009	0.219	NaN	NaN	NaN	1.481	0.836	0.557	1.451	0.651	0.593	1.404	0.521	0.538	1.39	0.411	0.542	1.381	0.253	0.589	1.334	0.089	0.527
1174	5.87	1.591	0.917	0.384	1.432	0.882	0.214	1.504	0.822	0.187	1.456	0.646	0.165	1.485	0.507	0.229	1.514	0.412	0.224	1.544	0.254	0.183	1.562	0.084	0.262	1.421	0.009	0.22	NaN	NaN	NaN	1.479	0.837	0.558	1.448	0.652	0.594	1.402	0.522	0.54	1.389	0.411	0.543	1.38	0.252	0.589	1.334	0.089	0.527
1175	5.875	1.59	0.917	0.385	1.43	0.883	0.214	1.503	0.822	0.187	1.455	0.646	0.166	1.484	0.507	0.229	1.513	0.412	0.225	1.543	0.254	0.184	1.561	0.084	0.262	1.421	0.009	0.22	NaN	NaN	NaN	1.477	0.837	0.559	1.446	0.653	0.595	1.4	0.522	0.54	1.388	0.412	0.544	1.379	0.252	0.59	1.334	0.089	0.527
1176	5.88	1.588	0.918	0.385	1.429	0.883	0.214	1.501	0.822	0.188	1.453	0.646	0.166	1.484	0.507	0.229	1.512	0.412	0.225	1.542	0.254	0.184	1.561	0.084	0.262	1.421	0.009	0.22	NaN	NaN	NaN	1.476	0.838	0.561	1.443	0.654	0.596	1.398	0.523	0.541	1.387	0.412	0.544	1.378	0.253	0.591	1.334	0.089	0.527
1177	5.885	1.587	0.918	0.386	1.427	0.883	0.215	1.5	0.822	0.189	1.452	0.646	0.167	1.483	0.507	0.229	1.511	0.412	0.225	1.542	0.254	0.184	1.561	0.084	0.263	1.421	0.009	0.22	NaN	NaN	NaN	1.474	0.838	0.561	1.44	0.654	0.597	1.397	0.524	0.542	1.387	0.412	0.545	1.377	0.253	0.591	1.334	0.089	0.528
1178	5.89	1.585	0.918	0.386	1.426	0.882	0.215	1.499	0.822	0.189	1.452	0.646	0.167	1.482	0.507	0.229	1.511	0.412	0.226	1.541	0.255	0.185	1.561	0.085	0.263	1.421	0.009	0.22	NaN	NaN	NaN	1.474	0.839	0.561	1.437	0.655	0.597	1.395	0.525	0.543	1.385	0.412	0.545	1.377	0.253	0.592	1.334	0.088	0.528
1179	5.895	1.584	0.918	0.387	1.424	0.882	0.216	1.498	0.822	0.189	1.451	0.646	0.168	1.481	0.507	0.23	1.51	0.412	0.226	1.541	0.255	0.185	1.561	0.085	0.263	1.421	0.009	0.22	NaN	NaN	NaN	1.473	0.84	0.561	1.435	0.656	0.598	1.394	0.525	0.543	1.385	0.412	0.546	1.376	0.253	0.592	1.334	0.088	0.528
1180	5.9	1.583	0.918	0.387	1.423	0.882	0.217	1.496	0.822	0.19	1.45	0.646	0.169	1.481	0.507	0.23	1.51	0.412	0.226	1.541	0.255	0.185	1.561	0.085	0.263	1.421	0.009	0.22	NaN	NaN	NaN	1.471	0.84	0.562	1.432	0.656	0.599	1.393	0.526	0.544	1.384	0.413	0.546	1.375	0.253	0.593	1.334	0.088	0.528
1181	5.905	1.581	0.918	0.388	1.421	0.882	0.217	1.494	0.821	0.191	1.449	0.646	0.17	1.48	0.507	0.231	1.51	0.412	0.227	1.541	0.255	0.185	1.561	0.085	0.263	1.421	0.009	0.22	NaN	NaN	NaN	1.47	0.84	0.562	1.43	0.656	0.599	1.392	0.526	0.544	1.383	0.413	0.547	1.374	0.253	0.593	1.334	0.088	0.528
1182	5.91	1.58	0.918	0.389	1.42	0.882	0.218	1.492	0.821	0.192	1.448	0.646	0.171	1.48	0.507	0.232	1.509	0.412	0.227	1.541	0.256	0.185	1.561	0.085	0.263	1.421	0.009	0.22	NaN	NaN	NaN	1.468	0.84	0.562	1.429	0.657	0.6	1.391	0.526	0.545	1.382	0.412	0.547	1.373	0.253	0.593	1.334	0.088	0.528
1183	5.915	1.578	0.919	0.389	1.419	0.882	0.219	1.491	0.821	0.192	1.448	0.646	0.171	1.479	0.508	0.232	1.509	0.412	0.228	1.54	0.256	0.186	1.561	0.085	0.264	1.421	0.009	0.22	NaN	NaN	NaN	1.466	0.841	0.563	1.427	0.657	0.6	1.39	0.527	0.545	1.381	0.413	0.547	1.372	0.253	0.593	1.333	0.088	0.528
1184	5.92	1.577	0.919	0.39	1.418	0.882	0.219	1.491	0.822	0.193	1.447	0.646	0.172	1.479	0.508	0.233	1.509	0.413	0.228	1.54	0.256	0.186	1.561	0.086	0.264	1.421	0.009	0.22	NaN	NaN	NaN	1.465	0.841	0.564	1.426	0.658	0.601	1.388	0.527	0.546	1.38	0.413	0.548	1.371	0.254	0.593	1.333	0.088	0.528
1185	5.925	1.575	0.919	0.391	1.417	0.882	0.221	1.49	0.822	0.194	1.446	0.646	0.172	1.478	0.507	0.234	1.508	0.413	0.229	1.54	0.256	0.186	1.561	0.086	0.264	1.421	0.009	0.22	NaN	NaN	NaN	1.463	0.841	0.564	1.424	0.658	0.601	1.387	0.526	0.546	1.379	0.413	0.548	1.371	0.254	0.593	1.333	0.088	0.528
1186	5.93	1.574	0.919	0.391	1.414	0.881	0.222	1.488	0.822	0.195	1.446	0.646	0.173	1.478	0.507	0.235	1.508	0.413	0.23	1.54	0.257	0.187	1.561	0.086	0.264	1.421	0.009	0.22	NaN	NaN	NaN	1.46	0.841	0.564	1.423	0.657	0.602	1.387	0.526	0.546	1.379	0.413	0.548	1.37	0.254	0.593	1.333	0.088	0.528
1187	5.935	1.572	0.919	0.392	1.413	0.881	0.223	1.487	0.822	0.196	1.445	0.646	0.173	1.477	0.507	0.235	1.508	0.413	0.23	1.54	0.257	0.187	1.561	0.086	0.264	1.421	0.009	0.22	NaN	NaN	NaN	1.458	0.841	0.564	1.422	0.657	0.602	1.386	0.526	0.547	1.378	0.412	0.549	1.37	0.254	0.593	1.333	0.088	0.528
1188	5.94	1.571	0.92	0.393	1.412	0.881	0.223	1.486	0.822	0.197	1.444	0.646	0.173	1.477	0.507	0.236	1.507	0.413	0.231	1.54	0.257	0.187	1.561	0.086	0.264	1.421	0.009	0.22	NaN	NaN	NaN	1.457	0.841	0.565	1.421	0.657	0.603	1.385	0.526	0.547	1.378	0.412	0.549	1.37	0.254	0.593	1.333	0.088	0.528
1189	5.945	1.57	0.92	0.394	1.411	0.881	0.224	1.484	0.821	0.198	1.444	0.646	0.174	1.476	0.507	0.236	1.507	0.413	0.231	1.54	0.257	0.188	1.561	0.086	0.264	1.421	0.009	0.22	NaN	NaN	NaN	1.455	0.841	0.566	1.42	0.657	0.603	1.385	0.527	0.547	1.377	0.412	0.549	1.37	0.254	0.593	1.333	0.088	0.528
1190	5.95	1.568	0.92	0.395	1.409	0.881	0.225	1.483	0.821	0.199	1.444	0.646	0.174	1.476	0.507	0.236	1.506	0.413	0.231	1.54	0.258	0.188	1.561	0.086	0.264	1.421	0.009	0.22	NaN	NaN	NaN	1.453	0.841	0.567	1.42	0.657	0.604	1.384	0.526	0.547	1.377	0.412	0.549	1.37	0.253	0.593	1.333	0.088	0.528
1191	5.955	1.567	0.92	0.396	1.408	0.881	0.225	1.482	0.82	0.199	1.443	0.646	0.175	1.475	0.507	0.237	1.506	0.413	0.232	1.54	0.258	0.189	1.561	0.086	0.264	1.421	0.009	0.22	NaN	NaN	NaN	1.452	0.842	0.568	1.419	0.656	0.604	1.384	0.526	0.548	1.376	0.412	0.55	1.37	0.253	0.593	1.333	0.087	0.528
1192	5.96	1.565	0.92	0.397	1.406	0.881	0.226	1.481	0.82	0.2	1.443	0.646	0.176	1.475	0.507	0.238	1.506	0.413	0.232	1.54	0.258	0.189	1.561	0.086	0.264	1.421	0.009	0.22	NaN	NaN	NaN	1.45	0.842	0.569	1.419	0.656	0.605	1.383	0.526	0.548	1.376	0.412	0.55	1.371	0.253	0.593	1.333	0.087	0.528
1193	5.965	1.564	0.92	0.398	1.405	0.881	0.227	1.481	0.82	0.201	1.443	0.646	0.176	1.474	0.507	0.238	1.505	0.414	0.232	1.54	0.258	0.189	1.561	0.087	0.264	1.421	0.009	0.22	NaN	NaN	NaN	1.449	0.843	0.569	1.419	0.656	0.606	1.383	0.526	0.549	1.376	0.412	0.55	1.371	0.253	0.593	1.333	0.087	0.528
1194	5.97	1.562	0.92	0.399	1.404	0.88	0.228	1.48	0.82	0.202	1.442	0.646	0.177	1.473	0.507	0.239	1.505	0.414	0.232	1.539	0.258	0.189	1.561	0.087	0.264	1.421	0.009	0.22	NaN	NaN	NaN	1.447	0.843	0.57	1.418	0.656	0.606	1.382	0.526	0.549	1.375	0.412	0.551	1.371	0.253	0.593	1.333	0.087	0.528
1195	5.975	1.561	0.92	0.4	1.403	0.879	0.229	1.479	0.82	0.203	1.441	0.646	0.178	1.472	0.507	0.239	1.504	0.414	0.233	1.539	0.258	0.19	1.561	0.087	0.264	1.421	0.009	0.22	NaN	NaN	NaN	1.445	0.843	0.571	1.418	0.656	0.607	1.381	0.525	0.549	1.375	0.412	0.551	1.371	0.253	0.593	1.333	0.087	0.528
1196	5.98	1.559	0.92	0.401	1.402	0.879	0.229	1.478	0.82	0.204	1.44	0.646	0.179	1.472	0.507	0.24	1.504	0.414	0.233	1.539	0.259	0.19	1.561	0.087	0.264	1.421	0.009	0.22	NaN	NaN	NaN	1.444	0.844	0.573	1.418	0.656	0.607	1.381	0.525	0.549	1.374	0.412	0.552	1.371	0.253	0.593	1.333	0.087	0.528
1197	5.985	1.558	0.92	0.402	1.401	0.879	0.23	1.477	0.82	0.205	1.44	0.646	0.179	1.471	0.507	0.24	1.503	0.414	0.234	1.539	0.259	0.191	1.561	0.087	0.264	1.421	0.009	0.22	NaN	NaN	NaN	1.443	0.844	0.574	1.417	0.656	0.608	1.38	0.525	0.55	1.374	0.412	0.552	1.371	0.252	0.593	1.333	0.087	0.528
1198	5.99	1.557	0.92	0.403	1.4	0.879	0.231	1.477	0.82	0.205	1.439	0.646	0.18	1.47	0.507	0.24	1.502	0.414	0.235	1.538	0.259	0.191	1.561	0.087	0.264	1.421	0.009	0.22	NaN	NaN	NaN	1.441	0.844	0.575	1.417	0.656	0.609	1.38	0.525	0.55	1.374	0.412	0.552	1.371	0.252	0.593	1.333	0.087	0.528
1199	5.995	1.555	0.92	0.404	1.399	0.88	0.232	1.475	0.82	0.207	1.438	0.645	0.181	1.47	0.507	0.241	1.501	0.415	0.235	1.538	0.259	0.191	1.561	0.087	0.264	1.421	0.009	0.22	NaN	NaN	NaN	1.439	0.844	0.576	1.416	0.656	0.61	1.379	0.525	0.551	1.373	0.412	0.553	1.37	0.252	0.594	1.332	0.087	0.528
1200	6	1.554	0.92	0.405	1.398	0.88	0.233	1.474	0.819	0.208	1.437	0.645	0.181	1.469	0.507	0.242	1.501	0.415	0.235	1.538	0.259	0.191	1.561	0.087	0.264	1.421	0.009	0.22	NaN	NaN	NaN	1.438	0.844	0.577	1.416	0.656	0.611	1.378	0.525	0.551	1.372	0.412	0.553	1.37	0.252	0.595	1.332	0.087	0.528
1201	6.005	1.552	0.92	0.406	1.397	0.88	0.233	1.473	0.819	0.209	1.436	0.645	0.182	1.468	0.507	0.243	1.5	0.414	0.236	1.537	0.26	0.191	1.56	0.087	0.264	1.421	0.009	0.22	NaN	NaN	NaN	1.437	0.845	0.578	1.415	0.657	0.611	1.377	0.525	0.551	1.372	0.412	0.554	1.369	0.252	0.595	1.332	0.087	0.528
1202	6.01	1.551	0.92	0.407	1.396	0.88	0.233	1.472	0.819	0.209	1.435	0.645	0.183	1.467	0.507	0.243	1.499	0.415	0.236	1.537	0.26	0.191	1.56	0.087	0.264	1.421	0.009	0.22	NaN	NaN	NaN	1.436	0.845	0.579	1.414	0.657	0.612	1.376	0.525	0.552	1.372	0.412	0.555	1.369	0.251	0.596	1.332	0.087	0.528
1203	6.015	1.549	0.919	0.408	1.395	0.88	0.234	1.472	0.819	0.21	1.434	0.645	0.183	1.466	0.507	0.244	1.499	0.415	0.237	1.536	0.26	0.191	1.56	0.088	0.264	1.421	0.009	0.22	NaN	NaN	NaN	1.435	0.846	0.579	1.413	0.657	0.613	1.375	0.526	0.553	1.371	0.412	0.555	1.368	0.251	0.596	1.332	0.087	0.528
1204	6.02	1.548	0.92	0.408	1.394	0.879	0.235	1.471	0.819	0.212	1.433	0.645	0.184	1.465	0.507	0.244	1.498	0.415	0.237	1.536	0.26	0.192	1.56	0.088	0.264	1.421	0.009	0.22	NaN	NaN	NaN	1.433	0.845	0.579	1.411	0.657	0.614	1.375	0.526	0.554	1.371	0.412	0.556	1.367	0.251	0.597	1.332	0.087	0.528
1205	6.025	1.547	0.919	0.409	1.392	0.878	0.236	1.469	0.819	0.213	1.432	0.646	0.184	1.465	0.507	0.245	1.498	0.415	0.238	1.536	0.26	0.192	1.56	0.088	0.265	1.421	0.009	0.22	NaN	NaN	NaN	1.431	0.844	0.58	1.41	0.657	0.615	1.374	0.526	0.554	1.37	0.412	0.557	1.367	0.251	0.597	1.332	0.087	0.529
1206	6.03	1.545	0.919	0.41	1.391	0.878	0.238	1.468	0.819	0.213	1.431	0.646	0.185	1.464	0.507	0.245	1.497	0.415	0.238	1.535	0.26	0.192	1.56	0.088	0.265	1.421	0.009	0.22	NaN	NaN	NaN	1.429	0.845	0.581	1.409	0.657	0.616	1.373	0.526	0.555	1.369	0.412	0.557	1.366	0.251	0.597	1.332	0.087	0.529
1207	6.035	1.544	0.919	0.411	1.39	0.878	0.238	1.467	0.819	0.214	1.43	0.646	0.186	1.463	0.507	0.245	1.496	0.415	0.239	1.535	0.261	0.192	1.56	0.088	0.265	1.421	0.009	0.22	NaN	NaN	NaN	1.428	0.845	0.582	1.407	0.658	0.617	1.372	0.526	0.556	1.368	0.412	0.558	1.366	0.252	0.598	1.332	0.087	0.529
1208	6.04	1.543	0.919	0.412	1.389	0.878	0.239	1.466	0.819	0.215	1.429	0.646	0.187	1.462	0.506	0.246	1.496	0.415	0.239	1.535	0.261	0.193	1.56	0.088	0.265	1.421	0.009	0.22	NaN	NaN	NaN	1.427	0.844	0.583	1.406	0.658	0.617	1.371	0.527	0.557	1.368	0.412	0.559	1.365	0.252	0.598	1.332	0.087	0.529
1209	6.045	1.541	0.919	0.413	1.388	0.878	0.239	1.466	0.819	0.216	1.427	0.645	0.188	1.461	0.506	0.247	1.495	0.415	0.239	1.534	0.261	0.193	1.56	0.088	0.265	1.421	0.009	0.22	NaN	NaN	NaN	1.426	0.844	0.583	1.404	0.658	0.618	1.37	0.527	0.558	1.366	0.412	0.559	1.364	0.251	0.599	1.332	0.086	0.529
1210	6.05	1.54	0.919	0.414	1.387	0.878	0.24	1.464	0.819	0.216	1.426	0.645	0.189	1.46	0.506	0.247	1.495	0.415	0.24	1.534	0.261	0.193	1.559	0.089	0.265	1.421	0.009	0.22	NaN	NaN	NaN	1.424	0.845	0.583	1.402	0.658	0.619	1.369	0.527	0.558	1.366	0.412	0.56	1.363	0.251	0.6	1.332	0.086	0.529
1211	6.055	1.539	0.919	0.415	1.386	0.878	0.242	1.462	0.818	0.217	1.425	0.645	0.189	1.459	0.506	0.248	1.494	0.415	0.241	1.534	0.261	0.193	1.559	0.089	0.265	1.421	0.009	0.22	NaN	NaN	NaN	1.422	0.845	0.585	1.4	0.658	0.62	1.368	0.527	0.559	1.365	0.412	0.56	1.363	0.251	0.601	1.332	0.086	0.53
1212	6.06	1.538	0.92	0.415	1.385	0.877	0.243	1.459	0.817	0.218	1.424	0.645	0.19	1.459	0.506	0.248	1.493	0.415	0.241	1.533	0.261	0.194	1.559	0.089	0.265	1.421	0.009	0.22	NaN	NaN	NaN	1.421	0.845	0.587	1.399	0.658	0.621	1.367	0.527	0.561	1.365	0.411	0.561	1.363	0.251	0.601	1.332	0.086	0.53
1213	6.065	1.536	0.92	0.416	1.383	0.877	0.244	1.458	0.817	0.219	1.422	0.645	0.191	1.458	0.506	0.249	1.492	0.415	0.241	1.533	0.262	0.194	1.559	0.089	0.265	1.421	0.009	0.22	NaN	NaN	NaN	1.42	0.845	0.587	1.397	0.658	0.622	1.366	0.528	0.562	1.364	0.412	0.562	1.363	0.252	0.601	1.332	0.086	0.53
1214	6.07	1.535	0.919	0.417	1.382	0.877	0.245	1.457	0.817	0.219	1.422	0.645	0.191	1.457	0.506	0.25	1.492	0.415	0.242	1.532	0.262	0.194	1.559	0.089	0.265	1.421	0.009	0.22	NaN	NaN	NaN	1.419	0.845	0.587	1.395	0.658	0.623	1.365	0.528	0.563	1.363	0.412	0.562	1.363	0.252	0.602	1.332	0.086	0.53
1215	6.075	1.534	0.92	0.418	1.381	0.877	0.246	1.456	0.817	0.22	1.421	0.645	0.192	1.456	0.506	0.25	1.491	0.415	0.242	1.532	0.262	0.195	1.559	0.089	0.265	1.421	0.009	0.22	NaN	NaN	NaN	1.418	0.845	0.588	1.394	0.658	0.624	1.364	0.527	0.563	1.363	0.411	0.563	1.362	0.251	0.602	1.332	0.086	0.53
1216	6.08	1.533	0.919	0.419	1.379	0.876	0.247	1.455	0.817	0.222	1.42	0.645	0.193	1.456	0.506	0.251	1.49	0.416	0.243	1.531	0.262	0.195	1.559	0.089	0.265	1.421	0.009	0.22	NaN	NaN	NaN	1.416	0.846	0.589	1.392	0.658	0.625	1.363	0.527	0.564	1.362	0.411	0.563	1.361	0.25	0.602	1.332	0.086	0.53
1217	6.085	1.531	0.919	0.42	1.378	0.876	0.248	1.454	0.817	0.223	1.419	0.646	0.194	1.455	0.507	0.251	1.49	0.416	0.243	1.531	0.262	0.196	1.559	0.089	0.265	1.421	0.009	0.22	NaN	NaN	NaN	1.415	0.846	0.59	1.391	0.658	0.625	1.361	0.527	0.564	1.361	0.411	0.564	1.36	0.25	0.602	1.332	0.086	0.53
1218	6.09	1.53	0.919	0.421	1.377	0.876	0.249	1.452	0.817	0.224	1.418	0.646	0.195	1.454	0.507	0.252	1.489	0.416	0.244	1.531	0.263	0.196	1.559	0.089	0.265	1.421	0.009	0.22	NaN	NaN	NaN	1.413	0.846	0.591	1.389	0.658	0.626	1.36	0.527	0.565	1.36	0.411	0.565	1.36	0.25	0.603	1.332	0.086	0.53
1219	6.095	1.529	0.919	0.422	1.376	0.876	0.249	1.451	0.817	0.224	1.417	0.646	0.196	1.453	0.507	0.252	1.488	0.416	0.245	1.53	0.263	0.196	1.559	0.089	0.266	1.421	0.009	0.22	NaN	NaN	NaN	1.412	0.846	0.592	1.388	0.658	0.627	1.359	0.527	0.566	1.359	0.411	0.565	1.359	0.249	0.603	1.332	0.086	0.53
1220	6.1	1.527	0.919	0.423	1.374	0.876	0.251	1.45	0.817	0.225	1.416	0.646	0.197	1.452	0.507	0.253	1.487	0.416	0.245	1.53	0.263	0.196	1.559	0.09	0.266	1.421	0.009	0.22	NaN	NaN	NaN	1.411	0.846	0.593	1.386	0.658	0.628	1.358	0.528	0.567	1.359	0.411	0.566	1.359	0.249	0.603	1.332	0.086	0.53
1221	6.105	1.526	0.919	0.425	1.373	0.876	0.252	1.448	0.816	0.226	1.416	0.645	0.197	1.451	0.506	0.254	1.486	0.416	0.246	1.529	0.263	0.197	1.559	0.09	0.266	1.421	0.009	0.22	NaN	NaN	NaN	1.409	0.846	0.595	1.384	0.658	0.629	1.358	0.528	0.568	1.358	0.411	0.566	1.359	0.249	0.604	1.332	0.086	0.531
1222	6.11	1.525	0.919	0.426	1.372	0.876	0.253	1.446	0.815	0.228	1.415	0.645	0.198	1.45	0.506	0.254	1.485	0.416	0.246	1.529	0.264	0.197	1.559	0.09	0.266	1.421	0.009	0.22	NaN	NaN	NaN	1.407	0.846	0.596	1.383	0.658	0.63	1.357	0.528	0.568	1.357	0.411	0.567	1.358	0.249	0.604	1.332	0.085	0.531
1223	6.115	1.524	0.919	0.427	1.371	0.876	0.254	1.446	0.816	0.229	1.414	0.645	0.199	1.449	0.506	0.255	1.485	0.416	0.246	1.529	0.264	0.197	1.559	0.09	0.266	1.421	0.009	0.22	NaN	NaN	NaN	1.405	0.846	0.597	1.382	0.658	0.63	1.355	0.527	0.569	1.356	0.411	0.567	1.358	0.249	0.605	1.332	0.085	0.531
1224	6.12	1.522	0.919	0.428	1.37	0.875	0.254	1.445	0.816	0.229	1.413	0.645	0.199	1.448	0.506	0.255	1.484	0.416	0.247	1.529	0.264	0.197	1.558	0.09	0.266	1.421	0.009	0.22	NaN	NaN	NaN	1.403	0.846	0.598	1.38	0.658	0.631	1.354	0.527	0.569	1.356	0.411	0.568	1.358	0.249	0.605	1.332	0.085	0.531
1225	6.125	1.521	0.92	0.429	1.369	0.875	0.255	1.444	0.816	0.23	1.412	0.645	0.2	1.447	0.506	0.255	1.483	0.416	0.247	1.529	0.265	0.198	1.558	0.091	0.267	1.421	0.009	0.22	NaN	NaN	NaN	1.401	0.846	0.6	1.379	0.658	0.632	1.353	0.527	0.57	1.355	0.411	0.569	1.357	0.249	0.606	1.332	0.085	0.531
1226	6.13	1.52	0.919	0.43	1.367	0.875	0.257	1.444	0.815	0.231	1.411	0.645	0.201	1.446	0.506	0.256	1.482	0.415	0.248	1.528	0.265	0.198	1.558	0.091	0.267	1.421	0.009	0.22	NaN	NaN	NaN	1.4	0.846	0.601	1.378	0.658	0.633	1.352	0.528	0.57	1.354	0.411	0.569	1.357	0.249	0.606	1.332	0.085	0.531
1227	6.135	1.519	0.92	0.431	1.367	0.874	0.258	1.443	0.815	0.233	1.41	0.645	0.202	1.445	0.506	0.256	1.481	0.415	0.248	1.528	0.265	0.199	1.558	0.091	0.267	1.421	0.009	0.22	NaN	NaN	NaN	1.399	0.847	0.602	1.376	0.658	0.634	1.351	0.527	0.571	1.353	0.411	0.569	1.356	0.248	0.606	1.332	0.085	0.532
1228	6.14	1.517	0.92	0.432	1.366	0.874	0.259	1.442	0.815	0.233	1.409	0.645	0.202	1.444	0.506	0.256	1.48	0.415	0.249	1.527	0.265	0.199	1.558	0.091	0.267	1.421	0.009	0.22	NaN	NaN	NaN	1.397	0.847	0.603	1.375	0.658	0.635	1.35	0.528	0.572	1.352	0.411	0.57	1.355	0.248	0.607	1.332	0.085	0.532
1229	6.145	1.516	0.92	0.433	1.365	0.874	0.26	1.442	0.816	0.234	1.409	0.645	0.203	1.443	0.506	0.257	1.479	0.415	0.249	1.527	0.266	0.199	1.558	0.092	0.267	1.421	0.009	0.22	NaN	NaN	NaN	1.396	0.847	0.604	1.374	0.658	0.636	1.349	0.527	0.572	1.351	0.41	0.571	1.355	0.248	0.607	1.332	0.085	0.532
1230	6.15	1.515	0.92	0.434	1.364	0.874	0.261	1.441	0.816	0.235	1.408	0.645	0.204	1.442	0.505	0.257	1.478	0.415	0.25	1.526	0.266	0.2	1.558	0.092	0.267	1.421	0.009	0.22	NaN	NaN	NaN	1.394	0.847	0.605	1.373	0.658	0.637	1.348	0.527	0.573	1.351	0.41	0.572	1.355	0.248	0.607	1.332	0.085	0.532
1231	6.155	1.514	0.92	0.436	1.364	0.874	0.262	1.441	0.816	0.236	1.407	0.645	0.205	1.441	0.505	0.258	1.477	0.416	0.25	1.526	0.266	0.2	1.558	0.092	0.267	1.421	0.009	0.22	NaN	NaN	NaN	1.393	0.847	0.606	1.371	0.658	0.637	1.347	0.527	0.574	1.351	0.41	0.572	1.354	0.248	0.608	1.332	0.084	0.532
1232	6.16	1.512	0.919	0.437	1.363	0.874	0.263	1.44	0.815	0.237	1.406	0.645	0.205	1.44	0.505	0.258	1.476	0.416	0.25	1.526	0.266	0.2	1.558	0.092	0.267	1.421	0.009	0.22	NaN	NaN	NaN	1.392	0.848	0.607	1.37	0.658	0.638	1.346	0.527	0.574	1.35	0.41	0.572	1.354	0.248	0.608	1.332	0.084	0.533
1233	6.165	1.511	0.919	0.438	1.362	0.874	0.263	1.439	0.815	0.238	1.406	0.645	0.205	1.439	0.505	0.259	1.475	0.416	0.251	1.525	0.266	0.201	1.558	0.093	0.267	1.421	0.009	0.22	NaN	NaN	NaN	1.391	0.847	0.607	1.369	0.658	0.639	1.345	0.527	0.575	1.349	0.41	0.573	1.353	0.248	0.609	1.332	0.084	0.533
1234	6.17	1.51	0.919	0.439	1.362	0.874	0.264	1.438	0.815	0.239	1.406	0.646	0.206	1.438	0.506	0.259	1.474	0.416	0.251	1.525	0.267	0.201	1.557	0.093	0.267	1.421	0.009	0.22	NaN	NaN	NaN	1.389	0.847	0.608	1.368	0.658	0.64	1.345	0.527	0.576	1.348	0.41	0.574	1.352	0.248	0.609	1.332	0.084	0.533
1235	6.175	1.509	0.919	0.44	1.361	0.874	0.264	1.438	0.815	0.24	1.405	0.646	0.207	1.437	0.506	0.259	1.473	0.416	0.251	1.524	0.267	0.202	1.557	0.093	0.268	1.421	0.009	0.22	NaN	NaN	NaN	1.388	0.847	0.609	1.367	0.658	0.641	1.344	0.528	0.576	1.348	0.41	0.574	1.352	0.248	0.61	1.331	0.084	0.533
1236	6.18	1.507	0.919	0.442	1.36	0.873	0.265	1.437	0.815	0.241	1.405	0.646	0.207	1.436	0.506	0.26	1.472	0.416	0.252	1.524	0.267	0.202	1.557	0.094	0.268	1.421	0.009	0.22	NaN	NaN	NaN	1.386	0.847	0.61	1.367	0.658	0.641	1.343	0.528	0.577	1.347	0.41	0.574	1.351	0.247	0.61	1.331	0.084	0.533
1237	6.185	1.506	0.919	0.443	1.359	0.873	0.266	1.437	0.815	0.242	1.405	0.646	0.208	1.435	0.506	0.26	1.471	0.416	0.252	1.523	0.268	0.202	1.557	0.094	0.268	1.421	0.009	0.22	NaN	NaN	NaN	1.385	0.847	0.611	1.366	0.658	0.642	1.342	0.527	0.577	1.346	0.41	0.575	1.35	0.247	0.61	1.331	0.084	0.533
1238	6.19	1.505	0.919	0.444	1.358	0.873	0.267	1.437	0.815	0.243	1.404	0.646	0.209	1.434	0.506	0.26	1.47	0.416	0.252	1.522	0.268	0.202	1.557	0.094	0.268	1.421	0.009	0.22	NaN	NaN	NaN	1.384	0.847	0.611	1.365	0.658	0.643	1.341	0.527	0.578	1.345	0.41	0.575	1.35	0.247	0.61	1.331	0.084	0.533
1239	6.195	1.504	0.919	0.445	1.357	0.873	0.268	1.435	0.814	0.244	1.403	0.647	0.209	1.433	0.506	0.261	1.469	0.417	0.252	1.522	0.268	0.202	1.557	0.095	0.268	1.421	0.009	0.22	NaN	NaN	NaN	1.383	0.847	0.612	1.363	0.658	0.644	1.34	0.527	0.579	1.345	0.41	0.576	1.349	0.246	0.611	1.331	0.084	0.533
1240	6.2	1.503	0.919	0.446	1.356	0.873	0.268	1.435	0.814	0.244	1.402	0.647	0.21	1.432	0.506	0.261	1.468	0.417	0.253	1.521	0.269	0.203	1.556	0.095	0.268	1.421	0.009	0.22	NaN	NaN	NaN	1.381	0.847	0.614	1.362	0.658	0.644	1.34	0.527	0.58	1.344	0.409	0.576	1.348	0.246	0.611	1.331	0.084	0.533
1241	6.205	1.502	0.919	0.447	1.355	0.873	0.269	1.436	0.815	0.245	1.401	0.647	0.21	1.431	0.506	0.261	1.467	0.417	0.253	1.521	0.269	0.203	1.556	0.095	0.268	1.421	0.009	0.22	NaN	NaN	NaN	1.38	0.847	0.614	1.361	0.657	0.645	1.338	0.527	0.58	1.343	0.409	0.577	1.347	0.246	0.611	1.331	0.084	0.533
1242	6.21	1.5	0.919	0.448	1.354	0.873	0.269	1.435	0.816	0.246	1.401	0.647	0.211	1.43	0.506	0.262	1.465	0.417	0.253	1.52	0.269	0.203	1.556	0.096	0.268	1.421	0.009	0.22	NaN	NaN	NaN	1.379	0.847	0.615	1.36	0.657	0.646	1.337	0.527	0.581	1.342	0.409	0.577	1.347	0.246	0.611	1.331	0.084	0.533
1243	6.215	1.499	0.919	0.449	1.353	0.873	0.271	1.434	0.815	0.248	1.4	0.648	0.211	1.429	0.506	0.262	1.464	0.417	0.253	1.519	0.27	0.203	1.555	0.096	0.268	1.421	0.009	0.22	NaN	NaN	NaN	1.378	0.847	0.616	1.358	0.657	0.646	1.336	0.526	0.581	1.341	0.409	0.578	1.346	0.246	0.611	1.331	0.084	0.533
1244	6.22	1.498	0.919	0.45	1.352	0.873	0.272	1.432	0.815	0.249	1.399	0.648	0.212	1.428	0.506	0.263	1.463	0.417	0.253	1.519	0.27	0.203	1.555	0.096	0.268	1.421	0.009	0.22	NaN	NaN	NaN	1.376	0.847	0.617	1.357	0.657	0.647	1.335	0.526	0.581	1.34	0.409	0.578	1.345	0.246	0.612	1.33	0.084	0.533
1245	6.225	1.497	0.918	0.451	1.351	0.873	0.272	1.431	0.815	0.249	1.398	0.648	0.213	1.426	0.507	0.263	1.462	0.417	0.254	1.518	0.27	0.203	1.555	0.097	0.268	1.421	0.009	0.22	NaN	NaN	NaN	1.375	0.847	0.618	1.356	0.657	0.647	1.334	0.527	0.582	1.339	0.409	0.579	1.345	0.246	0.612	1.33	0.084	0.533
1246	6.23	1.496	0.919	0.453	1.351	0.873	0.273	1.431	0.816	0.25	1.397	0.649	0.213	1.425	0.507	0.264	1.461	0.418	0.254	1.518	0.271	0.204	1.555	0.097	0.268	1.421	0.009	0.22	NaN	NaN	NaN	1.373	0.847	0.619	1.354	0.657	0.648	1.333	0.527	0.582	1.339	0.409	0.579	1.344	0.246	0.612	1.33	0.084	0.533
1247	6.235	1.495	0.919	0.454	1.35	0.873	0.274	1.43	0.816	0.251	1.396	0.649	0.214	1.424	0.507	0.264	1.46	0.418	0.254	1.517	0.271	0.204	1.555	0.098	0.268	1.421	0.009	0.22	NaN	NaN	NaN	1.372	0.847	0.62	1.353	0.657	0.649	1.332	0.526	0.583	1.338	0.409	0.579	1.343	0.246	0.612	1.33	0.084	0.533
1248	6.24	1.493	0.919	0.455	1.349	0.873	0.275	1.429	0.816	0.252	1.395	0.649	0.214	1.422	0.507	0.264	1.459	0.418	0.254	1.516	0.272	0.204	1.554	0.098	0.268	1.421	0.009	0.22	NaN	NaN	NaN	1.37	0.847	0.62	1.352	0.656	0.649	1.331	0.526	0.583	1.338	0.409	0.579	1.342	0.246	0.612	1.33	0.084	0.533
1249	6.245	1.492	0.919	0.456	1.348	0.874	0.277	1.428	0.816	0.253	1.394	0.649	0.215	1.421	0.507	0.264	1.458	0.419	0.255	1.515	0.272	0.204	1.554	0.099	0.268	1.421	0.009	0.22	NaN	NaN	NaN	1.368	0.847	0.621	1.35	0.656	0.65	1.331	0.526	0.584	1.337	0.409	0.58	1.342	0.245	0.612	1.33	0.084	0.533
1250	6.25	1.491	0.919	0.457	1.347	0.874	0.277	1.427	0.816	0.253	1.394	0.65	0.215	1.42	0.508	0.264	1.457	0.419	0.255	1.514	0.272	0.204	1.554	0.099	0.268	1.421	0.009	0.22	NaN	NaN	NaN	1.366	0.846	0.623	1.35	0.657	0.651	1.33	0.526	0.585	1.336	0.409	0.58	1.341	0.245	0.612	1.33	0.084	0.533
1251	6.255	1.49	0.919	0.458	1.347	0.874	0.278	1.426	0.816	0.254	1.393	0.65	0.216	1.419	0.508	0.264	1.455	0.419	0.255	1.513	0.273	0.204	1.553	0.1	0.268	1.421	0.009	0.22	NaN	NaN	NaN	1.365	0.847	0.623	1.348	0.657	0.652	1.329	0.526	0.585	1.335	0.409	0.581	1.341	0.245	0.613	1.33	0.084	0.533
1252	6.26	1.489	0.919	0.458	1.346	0.874	0.279	1.425	0.817	0.255	1.392	0.65	0.216	1.418	0.508	0.264	1.454	0.419	0.256	1.512	0.273	0.204	1.553	0.1	0.268	1.421	0.009	0.22	NaN	NaN	NaN	1.365	0.847	0.624	1.347	0.657	0.652	1.328	0.526	0.586	1.334	0.409	0.581	1.34	0.245	0.613	1.33	0.083	0.533
1253	6.265	1.488	0.919	0.46	1.345	0.874	0.279	1.424	0.817	0.256	1.391	0.65	0.217	1.416	0.508	0.265	1.452	0.419	0.256	1.511	0.273	0.204	1.553	0.101	0.268	1.421	0.009	0.22	NaN	NaN	NaN	1.363	0.847	0.625	1.345	0.656	0.653	1.327	0.525	0.586	1.334	0.409	0.581	1.339	0.245	0.613	1.329	0.083	0.533
1254	6.27	1.487	0.919	0.46	1.343	0.874	0.28	1.423	0.817	0.256	1.39	0.65	0.217	1.415	0.508	0.265	1.451	0.419	0.256	1.51	0.274	0.204	1.552	0.101	0.268	1.421	0.009	0.22	NaN	NaN	NaN	1.362	0.847	0.626	1.344	0.656	0.654	1.325	0.525	0.586	1.333	0.409	0.582	1.339	0.245	0.614	1.329	0.083	0.533
1255	6.275	1.486	0.919	0.461	1.342	0.874	0.281	1.422	0.817	0.257	1.389	0.651	0.218	1.413	0.508	0.265	1.45	0.419	0.256	1.509	0.274	0.204	1.552	0.102	0.268	1.421	0.009	0.22	NaN	NaN	NaN	1.36	0.847	0.627	1.343	0.656	0.654	1.325	0.525	0.587	1.333	0.409	0.582	1.338	0.245	0.614	1.329	0.083	0.533
1256	6.28	1.485	0.919	0.462	1.341	0.874	0.282	1.422	0.817	0.258	1.388	0.651	0.219	1.412	0.508	0.265	1.448	0.419	0.256	1.508	0.275	0.204	1.551	0.102	0.268	1.421	0.009	0.22	NaN	NaN	NaN	1.359	0.847	0.627	1.342	0.656	0.655	1.324	0.525	0.587	1.332	0.408	0.583	1.338	0.244	0.614	1.329	0.083	0.533
1257	6.285	1.484	0.919	0.463	1.34	0.875	0.282	1.421	0.817	0.259	1.387	0.652	0.219	1.411	0.508	0.265	1.447	0.42	0.256	1.508	0.275	0.205	1.551	0.102	0.268	1.421	0.009	0.22	NaN	NaN	NaN	1.358	0.847	0.628	1.341	0.656	0.655	1.323	0.525	0.588	1.331	0.408	0.583	1.338	0.244	0.615	1.329	0.083	0.533
1258	6.29	1.483	0.919	0.464	1.34	0.875	0.283	1.419	0.818	0.259	1.386	0.652	0.22	1.41	0.509	0.265	1.446	0.42	0.256	1.507	0.276	0.205	1.55	0.103	0.268	1.421	0.009	0.22	NaN	NaN	NaN	1.357	0.847	0.629	1.34	0.656	0.656	1.322	0.526	0.588	1.33	0.408	0.583	1.337	0.244	0.615	1.329	0.083	0.534
1259	6.295	1.482	0.92	0.465	1.339	0.875	0.283	1.419	0.818	0.26	1.385	0.652	0.22	1.408	0.509	0.265	1.444	0.42	0.256	1.506	0.276	0.205	1.55	0.104	0.268	1.421	0.009	0.22	NaN	NaN	NaN	1.356	0.847	0.629	1.339	0.656	0.656	1.322	0.526	0.589	1.33	0.408	0.584	1.337	0.244	0.615	1.329	0.083	0.534
1260	6.3	1.481	0.92	0.466	1.338	0.875	0.284	1.418	0.818	0.261	1.384	0.653	0.22	1.406	0.509	0.265	1.443	0.42	0.256	1.505	0.277	0.205	1.55	0.104	0.269	1.421	0.009	0.22	NaN	NaN	NaN	1.354	0.846	0.63	1.338	0.656	0.657	1.322	0.526	0.589	1.329	0.408	0.584	1.337	0.244	0.615	1.329	0.083	0.534
1261	6.305	1.48	0.92	0.467	1.337	0.876	0.284	1.417	0.818	0.261	1.383	0.653	0.22	1.405	0.509	0.265	1.441	0.42	0.256	1.505	0.278	0.205	1.549	0.105	0.269	1.421	0.009	0.22	NaN	NaN	NaN	1.352	0.846	0.632	1.337	0.656	0.657	1.322	0.525	0.59	1.328	0.408	0.584	1.336	0.244	0.615	1.329	0.083	0.534
1262	6.31	1.479	0.92	0.468	1.336	0.876	0.286	1.416	0.818	0.262	1.382	0.654	0.221	1.403	0.51	0.265	1.44	0.421	0.256	1.504	0.278	0.205	1.549	0.105	0.269	1.421	0.009	0.22	NaN	NaN	NaN	1.352	0.846	0.632	1.336	0.656	0.658	1.321	0.526	0.591	1.328	0.408	0.585	1.335	0.243	0.616	1.329	0.083	0.534
1263	6.315	1.478	0.92	0.468	1.335	0.876	0.286	1.416	0.818	0.263	1.38	0.654	0.221	1.402	0.51	0.265	1.439	0.421	0.256	1.503	0.279	0.205	1.548	0.106	0.269	1.421	0.009	0.22	NaN	NaN	NaN	1.351	0.846	0.632	1.336	0.655	0.658	1.321	0.526	0.591	1.327	0.408	0.585	1.335	0.243	0.616	1.329	0.083	0.534
1264	6.32	1.477	0.92	0.469	1.334	0.877	0.287	1.415	0.819	0.264	1.379	0.654	0.222	1.401	0.51	0.266	1.437	0.421	0.256	1.502	0.279	0.205	1.548	0.107	0.269	1.421	0.009	0.22	NaN	NaN	NaN	1.351	0.846	0.632	1.335	0.655	0.659	1.32	0.526	0.592	1.327	0.408	0.585	1.335	0.243	0.616	1.329	0.083	0.534
1265	6.325	1.476	0.92	0.47	1.334	0.877	0.288	1.414	0.819	0.264	1.378	0.654	0.222	1.4	0.511	0.266	1.436	0.421	0.256	1.501	0.279	0.206	1.548	0.107	0.269	1.421	0.009	0.22	NaN	NaN	NaN	1.35	0.846	0.633	1.334	0.655	0.659	1.319	0.525	0.592	1.327	0.408	0.585	1.334	0.243	0.616	1.329	0.083	0.534
1266	6.33	1.475	0.92	0.471	1.334	0.878	0.288	1.413	0.819	0.265	1.377	0.655	0.223	1.399	0.511	0.266	1.435	0.421	0.256	1.501	0.28	0.206	1.547	0.108	0.27	1.421	0.009	0.22	NaN	NaN	NaN	1.349	0.846	0.634	1.334	0.655	0.66	1.319	0.525	0.592	1.326	0.408	0.586	1.334	0.242	0.616	1.329	0.083	0.534
1267	6.335	1.474	0.92	0.472	1.333	0.878	0.289	1.412	0.82	0.266	1.376	0.655	0.223	1.397	0.511	0.266	1.433	0.421	0.256	1.5	0.28	0.206	1.547	0.108	0.27	1.421	0.009	0.22	NaN	NaN	NaN	1.348	0.846	0.635	1.333	0.655	0.66	1.318	0.525	0.593	1.326	0.408	0.586	1.334	0.242	0.616	1.329	0.083	0.534
1268	6.34	1.473	0.92	0.473	1.333	0.878	0.289	1.412	0.82	0.266	1.375	0.656	0.223	1.396	0.512	0.266	1.432	0.422	0.256	1.499	0.281	0.206	1.546	0.109	0.27	1.421	0.01	0.221	NaN	NaN	NaN	1.347	0.846	0.636	1.333	0.655	0.661	1.318	0.525	0.593	1.326	0.407	0.586	1.334	0.242	0.616	1.329	0.083	0.534
1269	6.345	1.472	0.92	0.474	1.332	0.878	0.29	1.411	0.82	0.267	1.374	0.656	0.223	1.395	0.512	0.267	1.431	0.422	0.256	1.498	0.281	0.206	1.546	0.109	0.271	1.421	0.01	0.221	NaN	NaN	NaN	1.346	0.846	0.636	1.332	0.655	0.661	1.317	0.525	0.593	1.326	0.407	0.587	1.334	0.242	0.616	1.329	0.083	0.534
1270	6.35	1.471	0.92	0.475	1.331	0.878	0.291	1.41	0.821	0.268	1.373	0.657	0.224	1.393	0.512	0.267	1.429	0.422	0.256	1.498	0.282	0.207	1.545	0.11	0.271	1.422	0.01	0.221	NaN	NaN	NaN	1.345	0.846	0.637	1.332	0.655	0.661	1.317	0.525	0.594	1.325	0.407	0.587	1.333	0.242	0.617	1.329	0.083	0.534
1271	6.355	1.47	0.92	0.476	1.33	0.879	0.292	1.409	0.821	0.268	1.372	0.657	0.224	1.391	0.512	0.266	1.428	0.423	0.256	1.497	0.283	0.207	1.545	0.111	0.271	1.422	0.01	0.221	NaN	NaN	NaN	1.344	0.845	0.637	1.332	0.655	0.662	1.316	0.525	0.594	1.325	0.407	0.587	1.333	0.242	0.617	1.329	0.083	0.534
1272	6.36	1.469	0.92	0.476	1.329	0.879	0.292	1.409	0.821	0.269	1.371	0.657	0.224	1.39	0.512	0.266	1.427	0.423	0.256	1.496	0.283	0.207	1.544	0.112	0.271	1.422	0.01	0.221	NaN	NaN	NaN	1.343	0.845	0.638	1.331	0.655	0.662	1.316	0.525	0.595	1.324	0.407	0.588	1.333	0.242	0.617	1.329	0.083	0.534
1273	6.365	1.468	0.92	0.477	1.329	0.879	0.293	1.408	0.822	0.269	1.37	0.658	0.224	1.388	0.513	0.266	1.426	0.423	0.256	1.496	0.284	0.208	1.544	0.112	0.271	1.423	0.01	0.222	NaN	NaN	NaN	1.342	0.845	0.638	1.33	0.655	0.663	1.315	0.524	0.595	1.324	0.407	0.588	1.333	0.242	0.617	1.329	0.083	0.534
1274	6.37	1.468	0.921	0.478	1.328	0.879	0.293	1.407	0.822	0.27	1.368	0.658	0.224	1.387	0.513	0.267	1.424	0.424	0.256	1.495	0.284	0.208	1.543	0.113	0.272	1.423	0.01	0.222	NaN	NaN	NaN	1.341	0.845	0.639	1.33	0.654	0.663	1.314	0.524	0.595	1.323	0.407	0.588	1.333	0.242	0.617	1.329	0.083	0.534
1275	6.375	1.467	0.921	0.479	1.327	0.88	0.293	1.406	0.822	0.27	1.367	0.659	0.224	1.386	0.514	0.267	1.424	0.424	0.256	1.494	0.285	0.208	1.543	0.113	0.272	1.423	0.01	0.222	NaN	NaN	NaN	1.34	0.845	0.64	1.329	0.654	0.663	1.314	0.524	0.595	1.323	0.407	0.588	1.333	0.242	0.617	1.329	0.083	0.534
1276	6.38	1.466	0.921	0.479	1.326	0.88	0.294	1.406	0.822	0.271	1.366	0.659	0.224	1.385	0.514	0.266	1.422	0.424	0.256	1.494	0.285	0.208	1.542	0.114	0.272	1.423	0.01	0.222	NaN	NaN	NaN	1.339	0.845	0.641	1.328	0.654	0.664	1.313	0.524	0.596	1.323	0.407	0.588	1.333	0.242	0.617	1.329	0.083	0.534
1277	6.385	1.465	0.921	0.48	1.325	0.88	0.295	1.405	0.823	0.271	1.366	0.66	0.225	1.383	0.514	0.266	1.421	0.425	0.256	1.493	0.285	0.208	1.542	0.114	0.273	1.423	0.009	0.223	NaN	NaN	NaN	1.338	0.844	0.641	1.328	0.654	0.664	1.313	0.524	0.596	1.322	0.407	0.588	1.332	0.242	0.618	1.329	0.083	0.534
1278	6.39	1.464	0.921	0.481	1.325	0.881	0.296	1.404	0.823	0.272	1.365	0.66	0.225	1.383	0.515	0.266	1.42	0.425	0.256	1.492	0.286	0.208	1.541	0.115	0.273	1.423	0.009	0.223	NaN	NaN	NaN	1.338	0.844	0.641	1.328	0.654	0.665	1.312	0.524	0.596	1.321	0.407	0.589	1.332	0.242	0.618	1.329	0.083	0.534
1279	6.395	1.463	0.921	0.481	1.324	0.881	0.296	1.404	0.824	0.272	1.364	0.661	0.225	1.382	0.515	0.266	1.419	0.425	0.256	1.491	0.286	0.209	1.541	0.116	0.274	1.423	0.009	0.223	NaN	NaN	NaN	1.337	0.844	0.642	1.327	0.654	0.665	1.311	0.523	0.596	1.321	0.407	0.589	1.332	0.242	0.618	1.329	0.083	0.534
1280	6.4	1.462	0.921	0.482	1.324	0.882	0.297	1.403	0.824	0.272	1.363	0.662	0.225	1.38	0.516	0.266	1.417	0.425	0.256	1.491	0.286	0.209	1.54	0.116	0.274	1.423	0.01	0.223	NaN	NaN	NaN	1.336	0.844	0.642	1.326	0.654	0.665	1.311	0.523	0.596	1.32	0.407	0.589	1.331	0.242	0.618	1.329	0.083	0.534
1281	6.405	1.462	0.921	0.483	1.323	0.882	0.297	1.402	0.825	0.273	1.362	0.662	0.225	1.378	0.516	0.265	1.416	0.425	0.256	1.49	0.287	0.209	1.54	0.117	0.275	1.423	0.01	0.223	NaN	NaN	NaN	1.335	0.844	0.642	1.325	0.654	0.666	1.31	0.523	0.597	1.32	0.407	0.59	1.331	0.242	0.619	1.329	0.083	0.534
1282	6.41	1.461	0.921	0.483	1.323	0.882	0.298	1.402	0.825	0.274	1.361	0.663	0.225	1.377	0.516	0.265	1.415	0.425	0.256	1.49	0.287	0.21	1.539	0.117	0.276	1.423	0.01	0.224	NaN	NaN	NaN	1.334	0.844	0.643	1.324	0.654	0.666	1.309	0.524	0.597	1.319	0.407	0.59	1.331	0.242	0.619	1.329	0.083	0.534
1283	6.415	1.46	0.921	0.484	1.322	0.883	0.298	1.401	0.825	0.274	1.36	0.663	0.225	1.376	0.516	0.265	1.414	0.426	0.256	1.489	0.288	0.21	1.539	0.118	0.276	1.423	0.01	0.224	NaN	NaN	NaN	1.334	0.844	0.643	1.323	0.654	0.666	1.309	0.524	0.598	1.319	0.407	0.59	1.331	0.242	0.619	1.329	0.083	0.534
1284	6.42	1.46	0.922	0.485	1.322	0.883	0.298	1.401	0.826	0.275	1.359	0.663	0.226	1.375	0.517	0.265	1.413	0.426	0.256	1.489	0.289	0.211	1.539	0.118	0.277	1.423	0.01	0.224	NaN	NaN	NaN	1.333	0.843	0.644	1.323	0.654	0.667	1.309	0.524	0.598	1.319	0.407	0.59	1.331	0.242	0.619	1.329	0.083	0.534
1285	6.425	1.459	0.922	0.486	1.321	0.883	0.299	1.4	0.826	0.275	1.359	0.664	0.226	1.374	0.517	0.265	1.412	0.427	0.256	1.488	0.289	0.211	1.538	0.119	0.278	1.422	0.01	0.224	NaN	NaN	NaN	1.332	0.843	0.645	1.322	0.654	0.667	1.308	0.524	0.598	1.319	0.407	0.59	1.331	0.242	0.619	1.329	0.083	0.534
1286	6.43	1.458	0.922	0.486	1.321	0.884	0.299	1.4	0.827	0.276	1.358	0.664	0.226	1.374	0.518	0.265	1.411	0.427	0.257	1.488	0.29	0.212	1.537	0.12	0.278	1.422	0.011	0.224	NaN	NaN	NaN	1.331	0.843	0.645	1.322	0.654	0.667	1.308	0.524	0.599	1.318	0.407	0.591	1.331	0.242	0.619	1.329	0.083	0.534
1287	6.435	1.457	0.922	0.487	1.32	0.884	0.301	1.4	0.827	0.276	1.357	0.665	0.226	1.373	0.518	0.265	1.41	0.427	0.257	1.488	0.29	0.212	1.536	0.12	0.279	1.422	0.011	0.224	NaN	NaN	NaN	1.33	0.843	0.645	1.321	0.653	0.667	1.308	0.524	0.599	1.318	0.407	0.591	1.331	0.242	0.619	1.329	0.083	0.534
1288	6.44	1.456	0.922	0.488	1.32	0.884	0.301	1.399	0.827	0.277	1.357	0.666	0.226	1.372	0.519	0.265	1.41	0.427	0.257	1.487	0.29	0.212	1.535	0.12	0.279	1.421	0.011	0.224	NaN	NaN	NaN	1.329	0.843	0.646	1.321	0.653	0.668	1.307	0.524	0.599	1.318	0.407	0.591	1.33	0.242	0.62	1.329	0.083	0.534
1289	6.445	1.456	0.923	0.488	1.319	0.884	0.301	1.399	0.827	0.277	1.356	0.666	0.226	1.372	0.519	0.265	1.409	0.428	0.257	1.487	0.291	0.213	1.534	0.12	0.279	1.42	0.012	0.224	NaN	NaN	NaN	1.328	0.843	0.646	1.32	0.653	0.668	1.307	0.524	0.6	1.317	0.406	0.591	1.33	0.242	0.62	1.329	0.083	0.534
1290	6.45	1.455	0.923	0.489	1.319	0.885	0.302	1.398	0.828	0.278	1.356	0.667	0.227	1.371	0.519	0.265	1.409	0.428	0.257	1.486	0.291	0.213	1.533	0.12	0.28	1.419	0.012	0.223	NaN	NaN	NaN	1.327	0.843	0.646	1.32	0.653	0.668	1.307	0.524	0.6	1.317	0.406	0.591	1.33	0.242	0.62	1.329	0.083	0.534
1291	6.455	1.454	0.923	0.49	1.318	0.885	0.302	1.398	0.828	0.278	1.356	0.667	0.227	1.37	0.52	0.265	1.408	0.428	0.257	1.486	0.291	0.213	1.531	0.12	0.28	1.418	0.012	0.223	NaN	NaN	NaN	1.326	0.843	0.646	1.319	0.653	0.669	1.306	0.524	0.6	1.317	0.406	0.591	1.329	0.242	0.62	1.329	0.083	0.534
1292	6.46	1.453	0.923	0.49	1.318	0.885	0.302	1.397	0.828	0.279	1.356	0.668	0.227	1.37	0.52	0.265	1.407	0.429	0.257	1.485	0.291	0.214	1.529	0.12	0.28	1.416	0.013	0.223	NaN	NaN	NaN	1.326	0.843	0.647	1.318	0.653	0.669	1.306	0.523	0.6	1.316	0.406	0.591	1.329	0.241	0.62	1.329	0.083	0.534
1293	6.465	1.453	0.923	0.491	1.318	0.886	0.303	1.397	0.828	0.28	1.356	0.668	0.228	1.369	0.52	0.265	1.407	0.429	0.258	1.484	0.291	0.214	1.528	0.119	0.28	1.414	0.012	0.222	NaN	NaN	NaN	1.325	0.843	0.647	1.318	0.653	0.669	1.305	0.523	0.6	1.316	0.406	0.592	1.329	0.241	0.62	1.329	0.083	0.534
1294	6.47	1.452	0.923	0.492	1.318	0.886	0.303	1.397	0.829	0.28	1.356	0.668	0.228	1.369	0.52	0.266	1.406	0.43	0.258	1.483	0.291	0.214	1.526	0.119	0.281	1.412	0.012	0.222	NaN	NaN	NaN	1.324	0.843	0.648	1.317	0.653	0.669	1.305	0.523	0.6	1.315	0.406	0.592	1.329	0.241	0.62	1.329	0.083	0.534
1295	6.475	1.451	0.923	0.492	1.318	0.886	0.303	1.396	0.829	0.28	1.355	0.669	0.228	1.369	0.521	0.266	1.406	0.43	0.258	1.482	0.291	0.215	1.524	0.119	0.281	1.409	0.012	0.221	NaN	NaN	NaN	1.323	0.843	0.648	1.317	0.653	0.67	1.304	0.523	0.6	1.315	0.406	0.592	1.329	0.241	0.62	1.33	0.083	0.534
1296	6.48	1.45	0.924	0.493	1.317	0.887	0.303	1.396	0.829	0.281	1.355	0.669	0.229	1.369	0.521	0.266	1.405	0.43	0.258	1.482	0.291	0.215	1.521	0.118	0.281	1.406	0.013	0.22	NaN	NaN	NaN	1.322	0.843	0.649	1.317	0.653	0.67	1.303	0.523	0.6	1.315	0.406	0.592	1.328	0.241	0.62	1.33	0.083	0.534
1297	6.485	1.45	0.924	0.494	1.317	0.887	0.304	1.396	0.83	0.281	1.355	0.669	0.229	1.369	0.522	0.267	1.405	0.43	0.258	1.481	0.291	0.215	1.518	0.117	0.281	1.403	0.013	0.219	NaN	NaN	NaN	1.321	0.842	0.649	1.316	0.653	0.67	1.302	0.522	0.6	1.314	0.406	0.592	1.328	0.241	0.62	1.33	0.083	0.534
1298	6.49	1.449	0.924	0.495	1.316	0.888	0.304	1.396	0.831	0.282	1.355	0.669	0.229	1.369	0.522	0.267	1.404	0.43	0.258	1.479	0.291	0.216	1.515	0.116	0.28	1.399	0.013	0.218	NaN	NaN	NaN	1.321	0.842	0.65	1.315	0.653	0.67	1.302	0.522	0.6	1.314	0.406	0.592	1.328	0.241	0.62	1.329	0.083	0.534
1299	6.495	1.449	0.924	0.495	1.316	0.888	0.304	1.395	0.831	0.282	1.355	0.67	0.229	1.369	0.523	0.268	1.403	0.431	0.259	1.478	0.291	0.216	1.513	0.116	0.281	1.396	0.012	0.218	NaN	NaN	NaN	1.32	0.842	0.65	1.315	0.653	0.671	1.301	0.522	0.601	1.314	0.406	0.592	1.328	0.241	0.62	1.329	0.083	0.534
1300	6.5	1.448	0.924	0.496	1.316	0.888	0.305	1.395	0.831	0.283	1.355	0.67	0.23	1.368	0.523	0.268	1.403	0.431	0.259	1.476	0.29	0.216	1.509	0.115	0.28	1.392	0.013	0.217	NaN	NaN	NaN	1.319	0.842	0.65	1.314	0.653	0.671	1.301	0.522	0.601	1.314	0.406	0.593	1.327	0.241	0.62	1.329	0.083	0.534
1301	6.505	1.447	0.924	0.497	1.316	0.888	0.306	1.395	0.832	0.283	1.355	0.671	0.23	1.368	0.523	0.268	1.402	0.431	0.26	1.475	0.29	0.216	1.506	0.114	0.28	1.389	0.013	0.216	NaN	NaN	NaN	1.318	0.842	0.651	1.313	0.653	0.671	1.301	0.522	0.601	1.313	0.406	0.593	1.327	0.24	0.62	1.329	0.083	0.534
1302	6.51	1.447	0.924	0.497	1.315	0.888	0.307	1.395	0.832	0.284	1.356	0.671	0.23	1.368	0.523	0.268	1.401	0.431	0.26	1.473	0.29	0.217	1.502	0.113	0.28	1.385	0.013	0.215	NaN	NaN	NaN	1.317	0.842	0.651	1.313	0.652	0.671	1.301	0.522	0.601	1.313	0.406	0.593	1.327	0.24	0.62	1.329	0.083	0.534
1303	6.515	1.446	0.924	0.498	1.315	0.888	0.307	1.395	0.832	0.284	1.356	0.671	0.231	1.367	0.524	0.269	1.4	0.431	0.26	1.471	0.29	0.217	1.498	0.112	0.28	1.38	0.013	0.214	NaN	NaN	NaN	1.316	0.841	0.651	1.312	0.652	0.672	1.3	0.522	0.601	1.313	0.406	0.593	1.327	0.24	0.62	1.329	0.083	0.534
1304	6.52	1.445	0.924	0.498	1.315	0.889	0.307	1.394	0.832	0.285	1.356	0.672	0.232	1.366	0.524	0.269	1.399	0.431	0.261	1.469	0.29	0.217	1.494	0.111	0.28	1.375	0.013	0.213	NaN	NaN	NaN	1.315	0.841	0.651	1.311	0.652	0.672	1.3	0.522	0.602	1.313	0.406	0.593	1.326	0.24	0.62	1.329	0.083	0.535
1305	6.525	1.445	0.924	0.499	1.315	0.889	0.307	1.394	0.832	0.285	1.356	0.672	0.232	1.366	0.524	0.269	1.398	0.431	0.261	1.467	0.289	0.217	1.49	0.11	0.279	1.371	0.014	0.212	NaN	NaN	NaN	1.314	0.841	0.652	1.31	0.652	0.672	1.299	0.522	0.602	1.312	0.406	0.593	1.326	0.24	0.62	1.329	0.083	0.535
1306	6.53	1.444	0.925	0.5	1.315	0.889	0.307	1.394	0.833	0.286	1.356	0.672	0.232	1.365	0.524	0.269	1.396	0.431	0.261	1.464	0.288	0.217	1.486	0.11	0.279	1.366	0.014	0.211	NaN	NaN	NaN	1.313	0.841	0.652	1.31	0.652	0.672	1.298	0.522	0.602	1.312	0.406	0.593	1.326	0.24	0.62	1.329	0.083	0.535
1307	6.535	1.444	0.925	0.5	1.315	0.889	0.308	1.394	0.833	0.286	1.356	0.672	0.233	1.365	0.524	0.27	1.395	0.431	0.261	1.462	0.288	0.217	1.482	0.109	0.279	1.361	0.014	0.21	NaN	NaN	NaN	1.313	0.841	0.652	1.309	0.652	0.672	1.298	0.522	0.602	1.312	0.406	0.593	1.326	0.24	0.62	1.329	0.083	0.535
1308	6.54	1.443	0.925	0.501	1.315	0.89	0.308	1.395	0.834	0.287	1.356	0.672	0.233	1.364	0.525	0.27	1.393	0.431	0.261	1.46	0.288	0.218	1.478	0.108	0.279	1.356	0.015	0.209	NaN	NaN	NaN	1.312	0.841	0.652	1.309	0.652	0.672	1.297	0.522	0.602	1.311	0.406	0.593	1.326	0.24	0.62	1.329	0.083	0.535
1309	6.545	1.443	0.925	0.502	1.315	0.89	0.308	1.395	0.834	0.287	1.356	0.672	0.234	1.364	0.525	0.27	1.391	0.431	0.262	1.457	0.287	0.218	1.473	0.107	0.278	1.351	0.015	0.208	NaN	NaN	NaN	1.311	0.841	0.653	1.308	0.652	0.672	1.297	0.522	0.603	1.311	0.406	0.593	1.325	0.24	0.62	1.329	0.083	0.535
1310	6.55	1.442	0.925	0.502	1.315	0.89	0.308	1.395	0.834	0.288	1.356	0.673	0.234	1.362	0.525	0.27	1.39	0.431	0.262	1.454	0.287	0.218	1.468	0.106	0.278	1.346	0.015	0.207	NaN	NaN	NaN	1.31	0.841	0.653	1.307	0.652	0.673	1.296	0.522	0.603	1.31	0.406	0.593	1.325	0.24	0.62	1.329	0.083	0.535
1311	6.555	1.442	0.925	0.503	1.315	0.89	0.308	1.395	0.834	0.288	1.355	0.673	0.234	1.361	0.525	0.27	1.388	0.431	0.262	1.451	0.286	0.218	1.464	0.105	0.277	1.341	0.015	0.206	NaN	NaN	NaN	1.309	0.841	0.653	1.306	0.652	0.673	1.296	0.522	0.603	1.31	0.406	0.594	1.325	0.24	0.62	1.329	0.083	0.535
1312	6.56	1.441	0.926	0.503	1.315	0.89	0.308	1.395	0.834	0.289	1.355	0.673	0.235	1.36	0.525	0.27	1.386	0.431	0.262	1.449	0.286	0.218	1.459	0.105	0.277	1.335	0.015	0.205	NaN	NaN	NaN	1.308	0.841	0.653	1.305	0.652	0.673	1.296	0.522	0.603	1.309	0.406	0.594	1.324	0.24	0.62	1.329	0.083	0.535
1313	6.565	1.441	0.926	0.504	1.315	0.891	0.309	1.395	0.834	0.289	1.355	0.673	0.235	1.358	0.525	0.271	1.384	0.432	0.262	1.445	0.285	0.218	1.454	0.104	0.277	1.33	0.016	0.205	NaN	NaN	NaN	1.307	0.841	0.653	1.305	0.652	0.673	1.296	0.522	0.603	1.309	0.406	0.594	1.324	0.24	0.62	1.329	0.083	0.535
1314	6.57	1.44	0.926	0.505	1.314	0.89	0.31	1.395	0.834	0.289	1.354	0.674	0.235	1.357	0.525	0.271	1.381	0.431	0.263	1.442	0.285	0.218	1.449	0.103	0.277	1.325	0.016	0.204	NaN	NaN	NaN	1.306	0.841	0.654	1.304	0.652	0.673	1.295	0.523	0.603	1.308	0.406	0.594	1.324	0.24	0.62	1.328	0.083	0.535
1315	6.575	1.44	0.926	0.505	1.314	0.89	0.311	1.395	0.835	0.29	1.354	0.674	0.235	1.355	0.525	0.272	1.379	0.431	0.263	1.439	0.285	0.218	1.444	0.103	0.276	1.319	0.017	0.204	NaN	NaN	NaN	1.305	0.841	0.654	1.303	0.652	0.673	1.295	0.523	0.603	1.308	0.406	0.594	1.324	0.24	0.62	1.328	0.083	0.535
1316	6.58	1.439	0.926	0.506	1.314	0.89	0.311	1.395	0.835	0.29	1.353	0.674	0.236	1.353	0.526	0.272	1.376	0.431	0.262	1.435	0.284	0.218	1.439	0.102	0.276	1.313	0.017	0.203	NaN	NaN	NaN	1.305	0.841	0.654	1.303	0.652	0.673	1.295	0.522	0.603	1.308	0.406	0.594	1.323	0.24	0.62	1.328	0.083	0.535
1317	6.585	1.439	0.926	0.506	1.314	0.89	0.311	1.395	0.835	0.29	1.352	0.674	0.236	1.351	0.526	0.272	1.374	0.431	0.262	1.431	0.284	0.218	1.434	0.102	0.276	1.308	0.017	0.203	NaN	NaN	NaN	1.304	0.841	0.654	1.302	0.652	0.673	1.294	0.522	0.603	1.307	0.406	0.594	1.323	0.24	0.62	1.328	0.083	0.535
1318	6.59	1.438	0.926	0.507	1.314	0.891	0.312	1.395	0.835	0.291	1.351	0.674	0.236	1.349	0.526	0.272	1.371	0.431	0.263	1.428	0.284	0.218	1.429	0.101	0.275	1.302	0.018	0.203	NaN	NaN	NaN	1.303	0.841	0.654	1.301	0.652	0.674	1.293	0.522	0.603	1.307	0.406	0.594	1.323	0.24	0.62	1.328	0.083	0.535
1319	6.595	1.438	0.926	0.507	1.314	0.891	0.312	1.395	0.835	0.291	1.349	0.674	0.236	1.347	0.526	0.272	1.368	0.431	0.263	1.424	0.283	0.217	1.424	0.101	0.275	1.296	0.018	0.202	NaN	NaN	NaN	1.303	0.84	0.654	1.3	0.652	0.674	1.293	0.522	0.603	1.307	0.406	0.594	1.322	0.24	0.62	1.328	0.083	0.535
1320	6.6	1.438	0.926	0.508	1.314	0.891	0.312	1.395	0.835	0.292	1.348	0.674	0.236	1.344	0.526	0.272	1.365	0.431	0.263	1.42	0.283	0.217	1.419	0.1	0.274	1.291	0.018	0.202	NaN	NaN	NaN	1.302	0.84	0.655	1.3	0.652	0.674	1.293	0.522	0.603	1.307	0.406	0.594	1.322	0.24	0.62	1.328	0.083	0.535
1321	6.605	1.437	0.926	0.508	1.314	0.891	0.312	1.395	0.835	0.292	1.346	0.673	0.236	1.342	0.526	0.272	1.362	0.431	0.263	1.416	0.283	0.217	1.414	0.1	0.274	1.285	0.018	0.202	NaN	NaN	NaN	1.301	0.84	0.655	1.299	0.651	0.674	1.292	0.522	0.603	1.307	0.406	0.594	1.322	0.24	0.62	1.328	0.083	0.535
1322	6.61	1.437	0.926	0.509	1.314	0.892	0.312	1.395	0.835	0.292	1.344	0.674	0.236	1.339	0.526	0.272	1.359	0.431	0.262	1.412	0.282	0.217	1.408	0.1	0.273	1.279	0.019	0.202	NaN	NaN	NaN	1.301	0.84	0.655	1.298	0.651	0.674	1.292	0.522	0.603	1.306	0.406	0.594	1.322	0.24	0.62	1.328	0.083	0.535
1323	6.615	1.436	0.926	0.51	1.314	0.892	0.312	1.394	0.835	0.293	1.343	0.674	0.236	1.337	0.527	0.272	1.356	0.431	0.262	1.408	0.282	0.216	1.403	0.1	0.273	1.273	0.019	0.202	NaN	NaN	NaN	1.3	0.84	0.655	1.297	0.651	0.674	1.292	0.522	0.603	1.306	0.406	0.594	1.321	0.24	0.62	1.328	0.083	0.535
1324	6.62	1.436	0.926	0.51	1.314	0.892	0.312	1.394	0.835	0.293	1.341	0.674	0.236	1.334	0.527	0.272	1.353	0.432	0.262	1.403	0.282	0.216	1.398	0.099	0.273	1.267	0.02	0.202	NaN	NaN	NaN	1.299	0.84	0.655	1.296	0.651	0.674	1.291	0.522	0.603	1.306	0.406	0.594	1.321	0.24	0.62	1.328	0.083	0.535
1325	6.625	1.436	0.926	0.511	1.314	0.892	0.312	1.394	0.835	0.293	1.34	0.675	0.236	1.332	0.527	0.272	1.349	0.432	0.262	1.399	0.282	0.216	1.393	0.099	0.272	1.261	0.02	0.203	NaN	NaN	NaN	1.299	0.84	0.656	1.296	0.651	0.674	1.291	0.522	0.603	1.305	0.406	0.594	1.321	0.24	0.62	1.328	0.083	0.535
1326	6.63	1.435	0.925	0.511	1.314	0.892	0.312	1.393	0.835	0.294	1.338	0.675	0.236	1.328	0.527	0.272	1.346	0.432	0.262	1.395	0.282	0.215	1.388	0.099	0.272	1.255	0.021	0.203	NaN	NaN	NaN	1.298	0.84	0.656	1.295	0.651	0.674	1.29	0.522	0.603	1.304	0.406	0.594	1.321	0.24	0.62	1.328	0.083	0.534
1327	6.635	1.435	0.925	0.512	1.314	0.892	0.312	1.393	0.835	0.294	1.335	0.675	0.236	1.325	0.527	0.272	1.342	0.432	0.262	1.39	0.282	0.215	1.382	0.099	0.272	1.249	0.021	0.203	NaN	NaN	NaN	1.297	0.839	0.656	1.295	0.651	0.675	1.29	0.522	0.603	1.304	0.406	0.594	1.321	0.24	0.62	1.328	0.083	0.534
1328	6.64	1.434	0.925	0.512	1.314	0.893	0.312	1.393	0.835	0.294	1.333	0.675	0.236	1.322	0.527	0.272	1.339	0.432	0.262	1.385	0.282	0.215	1.377	0.099	0.271	1.242	0.022	0.204	NaN	NaN	NaN	1.297	0.839	0.656	1.294	0.651	0.675	1.289	0.522	0.603	1.303	0.405	0.594	1.321	0.24	0.62	1.328	0.083	0.534
1329	6.645	1.434	0.925	0.513	1.314	0.893	0.312	1.392	0.835	0.295	1.331	0.675	0.236	1.319	0.528	0.272	1.335	0.433	0.262	1.38	0.282	0.214	1.372	0.099	0.271	1.237	0.022	0.205	NaN	NaN	NaN	1.296	0.839	0.657	1.294	0.651	0.675	1.288	0.521	0.603	1.303	0.405	0.594	1.32	0.24	0.62	1.327	0.083	0.534
1330	6.65	1.433	0.925	0.513	1.314	0.893	0.312	1.392	0.835	0.295	1.329	0.675	0.236	1.315	0.528	0.272	1.331	0.433	0.261	1.376	0.282	0.214	1.367	0.099	0.27	1.23	0.022	0.206	NaN	NaN	NaN	1.295	0.839	0.657	1.294	0.651	0.675	1.288	0.521	0.603	1.302	0.405	0.594	1.32	0.24	0.62	1.327	0.083	0.534
1331	6.655	1.433	0.925	0.513	1.313	0.893	0.312	1.391	0.835	0.295	1.326	0.676	0.236	1.312	0.528	0.272	1.327	0.433	0.261	1.371	0.282	0.213	1.362	0.099	0.27	1.224	0.023	0.206	NaN	NaN	NaN	1.295	0.839	0.657	1.293	0.651	0.675	1.288	0.521	0.603	1.302	0.405	0.594	1.32	0.24	0.62	1.327	0.083	0.534
1332	6.66	1.432	0.925	0.513	1.313	0.893	0.313	1.39	0.834	0.295	1.323	0.676	0.237	1.309	0.528	0.272	1.324	0.433	0.261	1.366	0.282	0.212	1.356	0.099	0.269	1.218	0.024	0.207	NaN	NaN	NaN	1.294	0.839	0.657	1.292	0.651	0.675	1.287	0.521	0.604	1.302	0.405	0.594	1.32	0.24	0.62	1.327	0.083	0.534
1333	6.665	1.432	0.924	0.513	1.312	0.894	0.313	1.389	0.834	0.295	1.32	0.676	0.237	1.305	0.529	0.272	1.32	0.434	0.261	1.361	0.283	0.212	1.351	0.099	0.269	1.212	0.024	0.208	NaN	NaN	NaN	1.294	0.839	0.658	1.292	0.65	0.675	1.287	0.521	0.604	1.302	0.405	0.594	1.32	0.24	0.62	1.327	0.083	0.534
1334	6.67	1.432	0.924	0.514	1.312	0.894	0.313	1.388	0.834	0.295	1.318	0.676	0.237	1.303	0.529	0.272	1.316	0.434	0.26	1.356	0.283	0.211	1.346	0.1	0.268	1.206	0.025	0.209	NaN	NaN	NaN	1.293	0.839	0.658	1.291	0.65	0.675	1.287	0.521	0.604	1.301	0.405	0.594	1.32	0.24	0.62	1.327	0.083	0.534
1335	6.675	1.431	0.924	0.514	1.311	0.894	0.313	1.388	0.835	0.295	1.315	0.677	0.237	1.299	0.53	0.272	1.312	0.434	0.26	1.352	0.283	0.211	1.341	0.1	0.268	1.2	0.025	0.21	NaN	NaN	NaN	1.293	0.839	0.658	1.291	0.65	0.676	1.286	0.521	0.604	1.301	0.405	0.594	1.32	0.24	0.62	1.327	0.083	0.534
1336	6.68	1.431	0.924	0.514	1.311	0.894	0.313	1.387	0.834	0.295	1.313	0.677	0.237	1.296	0.53	0.272	1.308	0.435	0.26	1.347	0.283	0.21	1.336	0.1	0.268	1.194	0.026	0.211	NaN	NaN	NaN	1.293	0.838	0.658	1.29	0.65	0.676	1.286	0.521	0.604	1.301	0.405	0.594	1.319	0.24	0.62	1.327	0.083	0.534
1337	6.685	1.43	0.924	0.515	1.31	0.894	0.313	1.385	0.834	0.295	1.31	0.677	0.237	1.292	0.53	0.272	1.305	0.435	0.26	1.342	0.283	0.21	1.331	0.1	0.267	1.189	0.026	0.212	NaN	NaN	NaN	1.292	0.838	0.658	1.289	0.65	0.676	1.285	0.52	0.604	1.3	0.405	0.594	1.319	0.239	0.62	1.327	0.083	0.534
1338	6.69	1.43	0.924	0.515	1.31	0.894	0.313	1.384	0.835	0.295	1.307	0.677	0.237	1.288	0.53	0.272	1.301	0.435	0.26	1.338	0.283	0.209	1.326	0.1	0.267	1.183	0.027	0.213	NaN	NaN	NaN	1.292	0.838	0.658	1.289	0.649	0.676	1.285	0.52	0.604	1.3	0.404	0.594	1.319	0.239	0.62	1.327	0.083	0.534
1339	6.695	1.429	0.924	0.515	1.309	0.894	0.313	1.384	0.835	0.295	1.304	0.678	0.237	1.285	0.531	0.272	1.297	0.436	0.26	1.333	0.283	0.209	1.321	0.101	0.267	1.177	0.027	0.214	NaN	NaN	NaN	1.291	0.838	0.658	1.289	0.649	0.676	1.284	0.52	0.604	1.299	0.404	0.594	1.319	0.239	0.62	1.327	0.083	0.534
1340	6.7	1.429	0.924	0.515	1.308	0.895	0.313	1.382	0.835	0.295	1.302	0.678	0.237	1.282	0.531	0.272	1.293	0.436	0.26	1.329	0.284	0.209	1.316	0.101	0.266	1.171	0.028	0.215	NaN	NaN	NaN	1.29	0.838	0.658	1.288	0.649	0.676	1.283	0.52	0.604	1.299	0.404	0.594	1.319	0.239	0.62	1.327	0.083	0.534
1341	6.705	1.429	0.923	0.515	1.308	0.895	0.313	1.381	0.835	0.295	1.299	0.679	0.237	1.279	0.532	0.271	1.29	0.437	0.26	1.324	0.284	0.208	1.312	0.101	0.266	1.166	0.029	0.216	NaN	NaN	NaN	1.29	0.837	0.658	1.288	0.649	0.676	1.283	0.52	0.604	1.299	0.404	0.594	1.319	0.239	0.62	1.327	0.083	0.534
1342	6.71	1.428	0.923	0.515	1.307	0.895	0.313	1.38	0.834	0.295	1.297	0.679	0.237	1.276	0.532	0.271	1.286	0.437	0.26	1.319	0.284	0.208	1.307	0.101	0.266	1.16	0.03	0.217	NaN	NaN	NaN	1.289	0.837	0.658	1.287	0.649	0.676	1.282	0.52	0.604	1.298	0.404	0.594	1.319	0.239	0.62	1.327	0.083	0.534
1343	6.715	1.428	0.923	0.515	1.306	0.895	0.314	1.379	0.834	0.295	1.293	0.68	0.237	1.273	0.533	0.272	1.283	0.437	0.259	1.315	0.285	0.208	1.302	0.101	0.265	1.155	0.03	0.218	NaN	NaN	NaN	1.289	0.837	0.658	1.287	0.649	0.676	1.282	0.52	0.604	1.298	0.404	0.594	1.319	0.24	0.62	1.327	0.083	0.534
1344	6.72	1.427	0.923	0.515	1.305	0.895	0.314	1.377	0.834	0.295	1.291	0.68	0.237	1.27	0.533	0.272	1.279	0.438	0.259	1.311	0.285	0.207	1.297	0.101	0.265	1.149	0.031	0.219	NaN	NaN	NaN	1.289	0.837	0.658	1.287	0.649	0.676	1.281	0.52	0.604	1.297	0.404	0.594	1.319	0.24	0.62	1.327	0.083	0.534
1345	6.725	1.426	0.923	0.515	1.303	0.895	0.315	1.376	0.834	0.294	1.288	0.68	0.238	1.267	0.533	0.272	1.276	0.438	0.259	1.307	0.285	0.207	1.292	0.101	0.265	1.144	0.032	0.219	NaN	NaN	NaN	1.288	0.837	0.658	1.286	0.649	0.676	1.281	0.52	0.604	1.297	0.404	0.594	1.319	0.24	0.62	1.327	0.083	0.534
1346	6.73	1.426	0.922	0.515	1.302	0.895	0.316	1.375	0.834	0.294	1.286	0.681	0.238	1.264	0.534	0.272	1.273	0.438	0.259	1.303	0.286	0.207	1.288	0.102	0.265	1.139	0.033	0.22	NaN	NaN	NaN	1.288	0.837	0.658	1.286	0.649	0.676	1.28	0.52	0.604	1.297	0.404	0.594	1.318	0.24	0.62	1.327	0.083	0.534
1347	6.735	1.425	0.922	0.515	1.302	0.895	0.316	1.374	0.834	0.294	1.283	0.681	0.238	1.261	0.534	0.272	1.27	0.439	0.259	1.299	0.286	0.207	1.284	0.102	0.264	1.134	0.033	0.22	NaN	NaN	NaN	1.287	0.837	0.658	1.286	0.649	0.676	1.28	0.519	0.604	1.297	0.404	0.594	1.318	0.24	0.62	1.327	0.083	0.534
1348	6.74	1.425	0.922	0.515	1.301	0.895	0.316	1.372	0.834	0.294	1.28	0.681	0.238	1.259	0.535	0.272	1.267	0.439	0.259	1.295	0.286	0.206	1.279	0.103	0.264	1.13	0.034	0.221	NaN	NaN	NaN	1.287	0.837	0.658	1.285	0.649	0.676	1.28	0.519	0.604	1.297	0.404	0.594	1.318	0.24	0.62	1.327	0.083	0.534
1349	6.745	1.424	0.921	0.514	1.3	0.896	0.316	1.371	0.834	0.294	1.278	0.682	0.238	1.256	0.535	0.272	1.264	0.439	0.259	1.291	0.286	0.206	1.275	0.103	0.264	1.125	0.035	0.221	NaN	NaN	NaN	1.286	0.837	0.658	1.285	0.649	0.676	1.28	0.52	0.604	1.296	0.404	0.594	1.318	0.24	0.62	1.327	0.083	0.534
1350	6.75	1.423	0.921	0.514	1.299	0.896	0.316	1.37	0.834	0.294	1.276	0.682	0.238	1.253	0.535	0.272	1.261	0.439	0.259	1.288	0.286	0.206	1.271	0.103	0.264	1.12	0.036	0.221	NaN	NaN	NaN	1.286	0.837	0.658	1.285	0.649	0.676	1.279	0.52	0.604	1.296	0.404	0.594	1.318	0.24	0.62	1.327	0.083	0.534
1351	6.755	1.423	0.921	0.514	1.298	0.896	0.316	1.368	0.835	0.294	1.274	0.683	0.238	1.251	0.535	0.272	1.258	0.44	0.259	1.284	0.286	0.206	1.266	0.103	0.264	1.115	0.036	0.221	NaN	NaN	NaN	1.285	0.837	0.658	1.284	0.649	0.676	1.279	0.52	0.604	1.296	0.404	0.594	1.318	0.24	0.62	1.327	0.083	0.534
1352	6.76	1.422	0.92	0.514	1.297	0.896	0.316	1.367	0.835	0.293	1.271	0.682	0.239	1.249	0.536	0.273	1.256	0.44	0.259	1.281	0.286	0.206	1.263	0.103	0.263	1.111	0.037	0.222	NaN	NaN	NaN	1.285	0.836	0.658	1.284	0.649	0.676	1.279	0.52	0.604	1.295	0.404	0.594	1.318	0.24	0.62	1.327	0.083	0.534
1353	6.765	1.422	0.92	0.514	1.296	0.896	0.316	1.366	0.835	0.293	1.268	0.682	0.239	1.246	0.536	0.273	1.253	0.44	0.26	1.277	0.286	0.206	1.259	0.104	0.263	1.107	0.039	0.222	NaN	NaN	NaN	1.285	0.836	0.659	1.283	0.649	0.676	1.278	0.52	0.604	1.295	0.404	0.594	1.318	0.24	0.62	1.327	0.083	0.534
1354	6.77	1.421	0.92	0.513	1.295	0.896	0.316	1.365	0.835	0.293	1.266	0.683	0.239	1.244	0.536	0.273	1.251	0.44	0.259	1.274	0.287	0.206	1.255	0.104	0.263	1.102	0.039	0.222	NaN	NaN	NaN	1.284	0.836	0.659	1.283	0.649	0.676	1.278	0.52	0.604	1.295	0.404	0.594	1.318	0.24	0.62	1.327	0.083	0.534
1355	6.775	1.421	0.919	0.513	1.294	0.896	0.316	1.363	0.834	0.293	1.264	0.683	0.239	1.242	0.536	0.273	1.248	0.44	0.259	1.271	0.287	0.206	1.251	0.104	0.263	1.098	0.04	0.222	NaN	NaN	NaN	1.284	0.836	0.659	1.283	0.649	0.677	1.277	0.52	0.605	1.295	0.404	0.594	1.318	0.24	0.62	1.327	0.083	0.534
1356	6.78	1.42	0.919	0.513	1.293	0.896	0.316	1.362	0.834	0.293	1.263	0.683	0.239	1.24	0.537	0.273	1.246	0.44	0.259	1.268	0.287	0.206	1.248	0.105	0.263	1.094	0.041	0.222	NaN	NaN	NaN	1.283	0.836	0.659	1.282	0.649	0.677	1.277	0.521	0.605	1.294	0.404	0.594	1.318	0.24	0.62	1.327	0.083	0.534
1357	6.785	1.42	0.919	0.513	1.293	0.896	0.316	1.361	0.834	0.293	1.261	0.683	0.239	1.238	0.537	0.273	1.243	0.441	0.26	1.265	0.287	0.206	1.244	0.105	0.263	1.091	0.042	0.222	NaN	NaN	NaN	1.283	0.836	0.659	1.282	0.649	0.677	1.277	0.521	0.605	1.294	0.404	0.594	1.318	0.24	0.62	1.327	0.083	0.534
1358	6.79	1.419	0.918	0.512	1.292	0.896	0.316	1.359	0.834	0.292	1.259	0.683	0.239	1.236	0.537	0.273	1.241	0.441	0.26	1.262	0.287	0.206	1.24	0.104	0.263	1.086	0.042	0.222	NaN	NaN	NaN	1.283	0.836	0.659	1.282	0.649	0.677	1.277	0.521	0.604	1.294	0.404	0.595	1.318	0.24	0.62	1.327	0.083	0.534
1359	6.795	1.418	0.918	0.512	1.292	0.896	0.316	1.358	0.834	0.292	1.258	0.683	0.24	1.234	0.537	0.273	1.239	0.441	0.26	1.26	0.288	0.206	1.237	0.105	0.262	1.082	0.043	0.221	NaN	NaN	NaN	1.282	0.836	0.659	1.281	0.649	0.677	1.277	0.521	0.604	1.294	0.404	0.594	1.318	0.24	0.62	1.327	0.083	0.534
1360	6.8	1.418	0.918	0.512	1.292	0.896	0.316	1.357	0.834	0.292	1.256	0.683	0.239	1.232	0.537	0.273	1.237	0.441	0.259	1.257	0.287	0.206	1.234	0.105	0.262	1.079	0.044	0.221	NaN	NaN	NaN	1.282	0.836	0.659	1.281	0.649	0.677	1.276	0.521	0.604	1.294	0.404	0.594	1.318	0.24	0.62	1.327	0.084	0.534
1361	6.805	1.417	0.917	0.512	1.293	0.895	0.317	1.356	0.834	0.292	1.254	0.683	0.239	1.23	0.537	0.273	1.235	0.441	0.259	1.254	0.287	0.205	1.23	0.104	0.262	1.076	0.045	0.221	NaN	NaN	NaN	1.282	0.836	0.659	1.28	0.649	0.677	1.276	0.52	0.604	1.294	0.404	0.594	1.318	0.241	0.62	1.327	0.084	0.534
1362	6.81	1.416	0.917	0.512	1.295	0.894	0.317	1.355	0.834	0.291	1.253	0.683	0.239	1.229	0.537	0.273	1.233	0.441	0.259	1.251	0.287	0.205	1.227	0.105	0.262	1.072	0.045	0.221	NaN	NaN	NaN	1.281	0.836	0.659	1.28	0.649	0.677	1.276	0.52	0.604	1.293	0.404	0.594	1.318	0.241	0.62	1.327	0.083	0.534
1363	6.815	1.416	0.916	0.511	1.295	0.893	0.317	1.354	0.834	0.291	1.252	0.683	0.239	1.228	0.537	0.273	1.231	0.441	0.259	1.249	0.287	0.205	1.224	0.105	0.262	1.068	0.046	0.221	NaN	NaN	NaN	1.281	0.836	0.659	1.28	0.649	0.677	1.275	0.52	0.604	1.293	0.404	0.594	1.318	0.241	0.62	1.327	0.083	0.534
1364	6.82	1.415	0.916	0.511	1.294	0.893	0.317	1.353	0.833	0.291	1.251	0.683	0.239	1.226	0.538	0.273	1.229	0.441	0.259	1.247	0.287	0.205	1.221	0.105	0.261	1.065	0.046	0.22	NaN	NaN	NaN	1.281	0.836	0.659	1.279	0.649	0.677	1.274	0.52	0.604	1.293	0.404	0.594	1.319	0.241	0.62	1.327	0.083	0.534
1365	6.825	1.414	0.916	0.511	1.293	0.893	0.317	1.351	0.833	0.291	1.25	0.683	0.239	1.225	0.538	0.273	1.227	0.441	0.259	1.244	0.287	0.205	1.218	0.105	0.261	1.062	0.047	0.22	NaN	NaN	NaN	1.281	0.836	0.658	1.279	0.649	0.677	1.274	0.52	0.605	1.292	0.404	0.594	1.319	0.241	0.62	1.327	0.083	0.534
1366	6.83	1.414	0.915	0.51	1.292	0.893	0.317	1.35	0.833	0.291	1.249	0.683	0.239	1.223	0.537	0.273	1.225	0.441	0.259	1.242	0.287	0.205	1.215	0.106	0.261	1.059	0.048	0.22	NaN	NaN	NaN	1.281	0.837	0.659	1.278	0.649	0.677	1.273	0.52	0.605	1.292	0.404	0.594	1.318	0.241	0.62	1.327	0.084	0.534
1367	6.835	1.413	0.915	0.51	1.291	0.893	0.317	1.349	0.833	0.291	1.248	0.683	0.239	1.221	0.537	0.273	1.223	0.441	0.259	1.239	0.287	0.205	1.212	0.106	0.261	1.056	0.048	0.22	NaN	NaN	NaN	1.28	0.837	0.659	1.278	0.649	0.677	1.273	0.52	0.604	1.291	0.404	0.594	1.318	0.241	0.62	1.327	0.083	0.533
1368	6.84	1.413	0.915	0.51	1.291	0.893	0.317	1.349	0.833	0.29	1.247	0.682	0.238	1.22	0.537	0.273	1.221	0.441	0.259	1.237	0.287	0.205	1.209	0.105	0.261	1.053	0.048	0.22	NaN	NaN	NaN	1.278	0.835	0.658	1.278	0.649	0.677	1.272	0.52	0.604	1.291	0.404	0.594	1.318	0.241	0.62	1.327	0.084	0.533
1369	6.845	1.412	0.914	0.51	1.29	0.892	0.317	1.348	0.833	0.29	1.246	0.682	0.238	1.219	0.537	0.273	1.22	0.441	0.259	1.235	0.287	0.204	1.206	0.105	0.261	1.05	0.049	0.22	NaN	NaN	NaN	1.277	0.835	0.657	1.277	0.649	0.677	1.272	0.52	0.604	1.291	0.404	0.594	1.318	0.241	0.62	1.327	0.084	0.533
1370	6.85	1.411	0.914	0.509	1.29	0.892	0.317	1.347	0.832	0.29	1.245	0.682	0.238	1.217	0.537	0.273	1.218	0.441	0.259	1.233	0.287	0.204	1.204	0.106	0.26	1.047	0.05	0.22	NaN	NaN	NaN	1.276	0.834	0.657	1.276	0.649	0.677	1.271	0.52	0.604	1.29	0.404	0.594	1.318	0.241	0.62	1.327	0.084	0.533
1371	6.855	1.411	0.914	0.509	1.29	0.892	0.317	1.346	0.832	0.29	1.245	0.681	0.237	1.216	0.537	0.273	1.216	0.441	0.259	1.231	0.287	0.204	1.202	0.106	0.26	1.044	0.05	0.22	NaN	NaN	NaN	1.276	0.834	0.657	1.276	0.649	0.677	1.271	0.52	0.604	1.29	0.404	0.594	1.318	0.241	0.62	1.327	0.084	0.533
1372	6.86	1.41	0.913	0.509	1.289	0.892	0.317	1.345	0.831	0.29	1.244	0.681	0.237	1.215	0.537	0.273	1.214	0.441	0.259	1.229	0.287	0.204	1.199	0.106	0.26	1.042	0.05	0.219	NaN	NaN	NaN	1.275	0.834	0.658	1.275	0.649	0.677	1.27	0.52	0.604	1.29	0.404	0.594	1.318	0.241	0.62	1.327	0.084	0.533
1373	6.865	1.41	0.913	0.509	1.289	0.891	0.317	1.345	0.831	0.29	1.243	0.681	0.237	1.213	0.537	0.273	1.213	0.441	0.259	1.227	0.287	0.204	1.196	0.105	0.26	1.039	0.051	0.219	NaN	NaN	NaN	1.275	0.834	0.658	1.275	0.649	0.677	1.27	0.519	0.604	1.29	0.404	0.594	1.318	0.241	0.62	1.327	0.084	0.533
1374	6.87	1.409	0.913	0.508	1.288	0.891	0.317	1.343	0.831	0.29	1.243	0.681	0.237	1.211	0.537	0.273	1.212	0.441	0.259	1.225	0.287	0.204	1.194	0.106	0.26	1.037	0.051	0.219	NaN	NaN	NaN	1.274	0.834	0.658	1.274	0.649	0.676	1.27	0.519	0.604	1.289	0.404	0.594	1.318	0.241	0.62	1.327	0.084	0.533
1375	6.875	1.409	0.912	0.508	1.287	0.891	0.317	1.343	0.831	0.29	1.242	0.68	0.236	1.21	0.537	0.273	1.21	0.441	0.259	1.223	0.287	0.204	1.192	0.106	0.259	1.034	0.051	0.219	NaN	NaN	NaN	1.274	0.834	0.658	1.274	0.649	0.676	1.269	0.519	0.604	1.289	0.404	0.594	1.318	0.241	0.62	1.327	0.084	0.533
1376	6.88	1.408	0.912	0.508	1.287	0.89	0.317	1.342	0.831	0.289	1.241	0.68	0.236	1.209	0.536	0.273	1.209	0.441	0.259	1.221	0.287	0.203	1.19	0.106	0.259	1.032	0.052	0.219	NaN	NaN	NaN	1.274	0.834	0.657	1.273	0.649	0.676	1.269	0.519	0.604	1.289	0.404	0.593	1.318	0.241	0.62	1.327	0.084	0.533
1377	6.885	1.407	0.912	0.507	1.286	0.89	0.317	1.341	0.83	0.289	1.24	0.68	0.236	1.208	0.536	0.273	1.207	0.441	0.258	1.219	0.287	0.203	1.188	0.106	0.259	1.03	0.052	0.219	NaN	NaN	NaN	1.273	0.834	0.657	1.272	0.649	0.676	1.269	0.519	0.604	1.289	0.404	0.593	1.318	0.241	0.62	1.327	0.084	0.533
1378	6.89	1.407	0.911	0.507	1.286	0.889	0.317	1.341	0.83	0.289	1.239	0.68	0.236	1.207	0.536	0.272	1.205	0.441	0.258	1.217	0.287	0.203	1.185	0.105	0.259	1.028	0.052	0.219	NaN	NaN	NaN	1.273	0.834	0.657	1.272	0.649	0.676	1.268	0.519	0.604	1.288	0.404	0.594	1.318	0.241	0.62	1.327	0.084	0.533
1379	6.895	1.406	0.911	0.507	1.285	0.889	0.317	1.34	0.829	0.289	1.239	0.68	0.236	1.205	0.536	0.272	1.204	0.441	0.258	1.216	0.286	0.203	1.184	0.105	0.259	1.025	0.052	0.219	NaN	NaN	NaN	1.272	0.834	0.657	1.271	0.649	0.676	1.268	0.519	0.604	1.288	0.404	0.594	1.318	0.241	0.62	1.327	0.084	0.533
1380	6.9	1.406	0.911	0.507	1.284	0.889	0.317	1.339	0.829	0.289	1.237	0.68	0.236	1.204	0.536	0.272	1.203	0.441	0.258	1.214	0.287	0.203	1.182	0.106	0.259	1.024	0.052	0.219	NaN	NaN	NaN	1.272	0.834	0.657	1.271	0.649	0.676	1.267	0.519	0.604	1.288	0.404	0.593	1.319	0.241	0.62	1.327	0.084	0.533
1381	6.905	1.405	0.91	0.506	1.284	0.889	0.317	1.338	0.829	0.289	1.236	0.679	0.236	1.203	0.536	0.272	1.202	0.441	0.258	1.213	0.287	0.203	1.18	0.106	0.258	1.022	0.052	0.219	NaN	NaN	NaN	1.271	0.834	0.657	1.271	0.649	0.676	1.267	0.519	0.604	1.288	0.404	0.593	1.319	0.241	0.62	1.327	0.084	0.533
1382	6.91	1.404	0.91	0.506	1.283	0.889	0.317	1.337	0.828	0.289	1.235	0.679	0.236	1.202	0.536	0.272	1.2	0.441	0.258	1.212	0.286	0.202	1.179	0.106	0.258	1.02	0.053	0.218	NaN	NaN	NaN	1.271	0.834	0.656	1.27	0.649	0.676	1.266	0.519	0.604	1.287	0.404	0.593	1.319	0.241	0.62	1.327	0.084	0.533
1383	6.915	1.403	0.909	0.506	1.283	0.889	0.317	1.336	0.828	0.289	1.234	0.679	0.235	1.201	0.536	0.272	1.199	0.441	0.258	1.21	0.286	0.202	1.177	0.106	0.258	1.018	0.053	0.218	NaN	NaN	NaN	1.27	0.833	0.656	1.27	0.649	0.676	1.266	0.519	0.604	1.287	0.404	0.593	1.319	0.241	0.62	1.327	0.084	0.533
1384	6.92	1.403	0.909	0.506	1.282	0.889	0.317	1.335	0.828	0.289	1.233	0.679	0.235	1.199	0.536	0.271	1.198	0.44	0.257	1.209	0.286	0.202	1.175	0.105	0.258	1.017	0.053	0.218	NaN	NaN	NaN	1.269	0.833	0.655	1.269	0.649	0.676	1.266	0.519	0.604	1.287	0.404	0.593	1.319	0.241	0.62	1.327	0.084	0.533
1385	6.925	1.402	0.909	0.505	1.281	0.889	0.317	1.334	0.828	0.288	1.231	0.679	0.235	1.199	0.536	0.271	1.196	0.44	0.257	1.207	0.286	0.202	1.173	0.105	0.258	1.015	0.053	0.218	NaN	NaN	NaN	1.268	0.833	0.655	1.269	0.649	0.676	1.265	0.519	0.604	1.287	0.404	0.593	1.319	0.241	0.62	1.327	0.084	0.533
1386	6.93	1.402	0.909	0.505	1.28	0.888	0.317	1.334	0.828	0.288	1.231	0.678	0.235	1.198	0.536	0.271	1.195	0.44	0.257	1.206	0.286	0.202	1.172	0.105	0.258	1.014	0.053	0.217	NaN	NaN	NaN	1.267	0.833	0.655	1.269	0.649	0.676	1.265	0.519	0.604	1.286	0.404	0.593	1.319	0.241	0.62	1.327	0.084	0.533
1387	6.935	1.401	0.909	0.505	1.279	0.888	0.317	1.333	0.827	0.288	1.23	0.678	0.235	1.197	0.535	0.271	1.194	0.44	0.257	1.205	0.286	0.202	1.171	0.105	0.257	1.012	0.053	0.217	NaN	NaN	NaN	1.267	0.833	0.655	1.268	0.649	0.676	1.265	0.519	0.604	1.286	0.404	0.593	1.319	0.241	0.62	1.327	0.084	0.533
1388	6.94	1.4	0.908	0.504	1.278	0.888	0.317	1.332	0.827	0.288	1.229	0.678	0.234	1.196	0.535	0.271	1.193	0.44	0.257	1.204	0.286	0.202	1.17	0.105	0.257	1.011	0.053	0.217	NaN	NaN	NaN	1.267	0.833	0.655	1.268	0.649	0.676	1.265	0.519	0.604	1.286	0.404	0.593	1.319	0.241	0.62	1.327	0.084	0.533
1389	6.945	1.4	0.908	0.504	1.277	0.888	0.316	1.331	0.827	0.288	1.228	0.679	0.234	1.195	0.535	0.27	1.193	0.44	0.257	1.203	0.286	0.202	1.169	0.105	0.257	1.01	0.053	0.217	NaN	NaN	NaN	1.267	0.833	0.655	1.268	0.649	0.676	1.264	0.519	0.604	1.286	0.404	0.593	1.318	0.242	0.62	1.327	0.084	0.533
1390	6.95	1.399	0.908	0.504	1.275	0.888	0.316	1.33	0.826	0.287	1.227	0.679	0.234	1.194	0.535	0.27	1.192	0.44	0.257	1.202	0.285	0.202	1.167	0.105	0.257	1.008	0.053	0.217	NaN	NaN	NaN	1.266	0.833	0.655	1.267	0.649	0.676	1.264	0.519	0.604	1.286	0.404	0.593	1.318	0.242	0.62	1.327	0.084	0.533
1391	6.955	1.398	0.907	0.504	1.273	0.888	0.315	1.329	0.826	0.287	1.226	0.679	0.234	1.193	0.535	0.27	1.191	0.44	0.257	1.201	0.285	0.202	1.165	0.105	0.257	1.007	0.053	0.216	NaN	NaN	NaN	1.266	0.833	0.654	1.267	0.649	0.676	1.264	0.519	0.603	1.285	0.404	0.593	1.318	0.242	0.62	1.327	0.084	0.533
1392	6.96	1.398	0.907	0.503	1.271	0.889	0.314	1.328	0.826	0.287	1.225	0.678	0.234	1.192	0.535	0.27	1.19	0.439	0.257	1.2	0.285	0.202	1.164	0.104	0.257	1.006	0.053	0.216	NaN	NaN	NaN	1.265	0.833	0.654	1.267	0.649	0.676	1.264	0.519	0.603	1.285	0.404	0.593	1.318	0.242	0.62	1.327	0.084	0.533
1393	6.965	1.397	0.907	0.503	1.269	0.889	0.314	1.327	0.826	0.287	1.224	0.678	0.234	1.191	0.535	0.27	1.188	0.439	0.256	1.199	0.285	0.202	1.163	0.104	0.257	1.005	0.053	0.216	NaN	NaN	NaN	1.264	0.833	0.654	1.266	0.649	0.676	1.264	0.52	0.603	1.285	0.404	0.593	1.318	0.242	0.62	1.327	0.084	0.533
1394	6.97	1.397	0.907	0.503	1.268	0.889	0.314	1.326	0.826	0.287	1.222	0.678	0.234	1.19	0.535	0.27	1.187	0.439	0.256	1.198	0.284	0.201	1.163	0.104	0.257	1.004	0.053	0.216	NaN	NaN	NaN	1.263	0.833	0.654	1.266	0.649	0.675	1.264	0.52	0.603	1.285	0.404	0.593	1.318	0.242	0.62	1.327	0.084	0.533
1395	6.975	1.396	0.906	0.502	1.265	0.89	0.313	1.325	0.826	0.286	1.221	0.678	0.234	1.19	0.535	0.269	1.187	0.439	0.256	1.197	0.284	0.201	1.162	0.105	0.257	1.003	0.053	0.216	NaN	NaN	NaN	1.263	0.833	0.654	1.265	0.65	0.675	1.263	0.52	0.603	1.285	0.404	0.593	1.318	0.242	0.62	1.326	0.084	0.533
1396	6.98	1.396	0.906	0.502	1.262	0.891	0.312	1.324	0.825	0.286	1.22	0.678	0.234	1.189	0.534	0.269	1.186	0.438	0.256	1.196	0.284	0.201	1.161	0.105	0.257	1.002	0.053	0.216	NaN	NaN	NaN	1.262	0.833	0.654	1.265	0.65	0.675	1.263	0.519	0.602	1.285	0.404	0.593	1.318	0.242	0.62	1.326	0.084	0.533
1397	6.985	1.395	0.906	0.501	1.259	0.892	0.311	1.323	0.825	0.286	1.22	0.678	0.233	1.188	0.534	0.269	1.186	0.438	0.256	1.196	0.284	0.201	1.16	0.105	0.257	1.001	0.053	0.216	NaN	NaN	NaN	1.262	0.833	0.654	1.264	0.65	0.675	1.262	0.519	0.602	1.284	0.404	0.593	1.318	0.242	0.62	1.326	0.084	0.533
1398	6.99	1.394	0.905	0.501	1.259	0.891	0.311	1.322	0.825	0.286	1.219	0.678	0.233	1.187	0.534	0.269	1.185	0.438	0.256	1.195	0.284	0.201	1.159	0.104	0.257	1	0.052	0.216	NaN	NaN	NaN	1.262	0.833	0.654	1.264	0.65	0.675	1.262	0.519	0.602	1.284	0.404	0.593	1.317	0.242	0.62	1.326	0.084	0.533
1399	6.995	1.394	0.905	0.501	1.258	0.891	0.311	1.322	0.825	0.285	1.219	0.678	0.233	1.186	0.534	0.269	1.184	0.438	0.256	1.194	0.284	0.201	1.157	0.103	0.258	0.999	0.052	0.216	NaN	NaN	NaN	1.261	0.833	0.653	1.263	0.65	0.675	1.261	0.519	0.602	1.284	0.404	0.592	1.317	0.242	0.619	1.326	0.084	0.533
1400	7	1.393	0.905	0.5	1.257	0.89	0.311	1.321	0.825	0.285	1.218	0.678	0.233	1.186	0.533	0.269	1.184	0.438	0.256	1.193	0.283	0.201	1.156	0.103	0.258	0.998	0.052	0.216	NaN	NaN	NaN	1.261	0.833	0.653	1.263	0.65	0.675	1.261	0.519	0.602	1.283	0.404	0.592	1.317	0.242	0.619	1.326	0.084	0.533
1401	7.005	1.393	0.905	0.5	1.257	0.89	0.311	1.32	0.824	0.285	1.217	0.678	0.233	1.185	0.533	0.269	1.183	0.438	0.256	1.193	0.283	0.201	1.156	0.103	0.258	0.998	0.051	0.216	NaN	NaN	NaN	1.261	0.833	0.653	1.262	0.65	0.675	1.26	0.519	0.602	1.283	0.404	0.592	1.317	0.242	0.619	1.326	0.084	0.533
1402	7.01	1.392	0.905	0.5	1.257	0.89	0.311	1.32	0.824	0.284	1.217	0.677	0.233	1.184	0.533	0.269	1.182	0.437	0.255	1.192	0.283	0.201	1.155	0.103	0.258	0.998	0.051	0.216	NaN	NaN	NaN	1.261	0.833	0.653	1.261	0.65	0.675	1.26	0.519	0.602	1.283	0.404	0.592	1.317	0.242	0.619	1.326	0.084	0.533
1403	7.015	1.391	0.904	0.499	1.256	0.889	0.311	1.319	0.824	0.284	1.216	0.677	0.233	1.184	0.533	0.268	1.181	0.437	0.255	1.191	0.282	0.201	1.155	0.103	0.258	0.997	0.051	0.216	NaN	NaN	NaN	1.26	0.833	0.653	1.261	0.65	0.674	1.26	0.519	0.602	1.282	0.404	0.592	1.317	0.242	0.619	1.326	0.084	0.533
1404	7.02	1.391	0.904	0.499	1.256	0.889	0.311	1.318	0.824	0.284	1.215	0.677	0.233	1.183	0.533	0.268	1.181	0.437	0.255	1.191	0.282	0.201	1.154	0.103	0.258	0.997	0.05	0.216	NaN	NaN	NaN	1.26	0.833	0.653	1.261	0.65	0.674	1.26	0.519	0.602	1.282	0.404	0.592	1.317	0.242	0.619	1.326	0.084	0.533
1405	7.025	1.39	0.904	0.498	1.255	0.889	0.311	1.317	0.824	0.284	1.214	0.676	0.232	1.183	0.532	0.268	1.18	0.436	0.255	1.19	0.282	0.201	1.154	0.103	0.258	0.996	0.05	0.216	NaN	NaN	NaN	1.26	0.833	0.653	1.26	0.65	0.674	1.259	0.519	0.601	1.282	0.405	0.592	1.317	0.242	0.619	1.326	0.084	0.533
1406	7.03	1.39	0.904	0.498	1.253	0.889	0.31	1.316	0.824	0.283	1.213	0.676	0.232	1.182	0.532	0.268	1.18	0.436	0.255	1.19	0.282	0.201	1.154	0.103	0.258	0.996	0.049	0.216	NaN	NaN	NaN	1.259	0.833	0.653	1.26	0.65	0.674	1.259	0.519	0.601	1.282	0.405	0.592	1.317	0.242	0.619	1.326	0.084	0.533
1407	7.035	1.389	0.904	0.497	1.248	0.89	0.309	1.315	0.824	0.283	1.212	0.675	0.232	1.181	0.532	0.268	1.179	0.436	0.255	1.189	0.281	0.201	1.154	0.102	0.258	0.995	0.049	0.216	NaN	NaN	NaN	1.259	0.833	0.653	1.259	0.65	0.674	1.259	0.519	0.601	1.282	0.405	0.591	1.316	0.242	0.619	1.326	0.084	0.533
1408	7.04	1.389	0.903	0.497	1.248	0.89	0.309	1.315	0.824	0.283	1.212	0.675	0.232	1.181	0.531	0.268	1.179	0.436	0.255	1.189	0.281	0.201	1.154	0.102	0.258	0.995	0.048	0.217	NaN	NaN	NaN	1.258	0.833	0.652	1.259	0.65	0.674	1.259	0.519	0.601	1.281	0.405	0.591	1.316	0.242	0.619	1.326	0.084	0.533
1409	7.045	1.388	0.903	0.497	1.248	0.889	0.309	1.314	0.823	0.283	1.211	0.675	0.232	1.18	0.531	0.268	1.178	0.436	0.255	1.189	0.28	0.202	1.153	0.102	0.258	0.995	0.048	0.217	NaN	NaN	NaN	1.257	0.833	0.652	1.258	0.65	0.673	1.259	0.519	0.601	1.281	0.405	0.591	1.316	0.243	0.619	1.326	0.084	0.533
1410	7.05	1.387	0.903	0.496	1.248	0.889	0.309	1.313	0.823	0.282	1.211	0.675	0.232	1.18	0.531	0.268	1.178	0.435	0.255	1.188	0.28	0.202	1.153	0.102	0.258	0.995	0.047	0.217	NaN	NaN	NaN	1.257	0.833	0.652	1.257	0.649	0.673	1.258	0.519	0.601	1.281	0.405	0.591	1.316	0.243	0.619	1.326	0.084	0.533
1411	7.055	1.387	0.903	0.496	1.248	0.888	0.309	1.312	0.822	0.282	1.21	0.675	0.231	1.179	0.531	0.268	1.178	0.435	0.255	1.188	0.28	0.202	1.153	0.101	0.258	0.995	0.047	0.217	NaN	NaN	NaN	1.256	0.833	0.652	1.256	0.649	0.672	1.258	0.519	0.601	1.281	0.405	0.591	1.316	0.243	0.619	1.326	0.084	0.533
1412	7.06	1.386	0.902	0.496	1.25	0.887	0.309	1.312	0.822	0.282	1.209	0.674	0.231	1.179	0.531	0.267	1.177	0.434	0.255	1.188	0.279	0.202	1.152	0.101	0.259	0.995	0.046	0.218	NaN	NaN	NaN	1.256	0.833	0.651	1.256	0.649	0.672	1.258	0.519	0.6	1.281	0.405	0.591	1.316	0.243	0.619	1.326	0.084	0.533
1413	7.065	1.386	0.902	0.495	1.252	0.886	0.309	1.311	0.822	0.281	1.209	0.674	0.231	1.179	0.53	0.267	1.177	0.434	0.255	1.188	0.279	0.202	1.152	0.1	0.259	0.994	0.046	0.218	NaN	NaN	NaN	1.256	0.833	0.651	1.256	0.649	0.672	1.257	0.52	0.6	1.281	0.405	0.591	1.316	0.243	0.619	1.326	0.084	0.533
1414	7.07	1.385	0.902	0.495	1.244	0.888	0.308	1.311	0.822	0.281	1.208	0.674	0.231	1.179	0.53	0.267	1.177	0.434	0.255	1.187	0.279	0.202	1.152	0.1	0.259	0.994	0.045	0.218	NaN	NaN	NaN	1.255	0.833	0.651	1.255	0.649	0.672	1.257	0.52	0.6	1.281	0.405	0.591	1.316	0.243	0.619	1.326	0.084	0.533
1415	7.075	1.385	0.902	0.494	1.242	0.888	0.307	1.31	0.822	0.281	1.208	0.673	0.231	1.178	0.529	0.267	1.176	0.433	0.255	1.187	0.279	0.202	1.152	0.1	0.259	0.994	0.045	0.218	NaN	NaN	NaN	1.255	0.832	0.651	1.255	0.649	0.672	1.257	0.52	0.6	1.28	0.405	0.59	1.315	0.243	0.619	1.326	0.084	0.533
1416	7.08	1.384	0.902	0.494	1.242	0.888	0.307	1.309	0.822	0.281	1.207	0.673	0.23	1.178	0.529	0.267	1.176	0.433	0.255	1.187	0.278	0.202	1.151	0.099	0.259	0.994	0.044	0.219	NaN	NaN	NaN	1.254	0.832	0.65	1.255	0.649	0.672	1.256	0.52	0.6	1.28	0.405	0.59	1.315	0.243	0.619	1.326	0.084	0.533
1417	7.085	1.383	0.902	0.494	1.242	0.887	0.306	1.306	0.821	0.281	1.207	0.673	0.23	1.177	0.529	0.267	1.176	0.433	0.255	1.187	0.278	0.202	1.151	0.099	0.259	0.994	0.044	0.219	NaN	NaN	NaN	1.254	0.832	0.649	1.254	0.649	0.672	1.256	0.52	0.6	1.28	0.405	0.59	1.315	0.243	0.619	1.326	0.084	0.533
1418	7.09	1.383	0.902	0.493	1.243	0.887	0.306	1.305	0.82	0.281	1.207	0.673	0.23	1.177	0.528	0.267	1.176	0.432	0.255	1.187	0.278	0.202	1.151	0.099	0.259	0.994	0.043	0.219	NaN	NaN	NaN	1.253	0.832	0.649	1.254	0.649	0.672	1.256	0.52	0.6	1.28	0.405	0.59	1.315	0.243	0.619	1.326	0.084	0.533
1419	7.095	1.382	0.901	0.493	1.243	0.887	0.306	1.305	0.82	0.281	1.206	0.673	0.23	1.177	0.528	0.267	1.176	0.432	0.255	1.186	0.277	0.202	1.151	0.099	0.259	0.993	0.043	0.22	NaN	NaN	NaN	1.253	0.832	0.649	1.254	0.649	0.671	1.256	0.52	0.599	1.28	0.405	0.59	1.315	0.243	0.618	1.326	0.084	0.533
1420	7.1	1.382	0.901	0.492	1.242	0.887	0.306	1.304	0.82	0.28	1.206	0.672	0.23	1.176	0.527	0.267	1.175	0.432	0.255	1.186	0.277	0.202	1.151	0.099	0.26	0.993	0.042	0.22	NaN	NaN	NaN	1.252	0.832	0.648	1.254	0.649	0.671	1.256	0.52	0.599	1.28	0.405	0.59	1.315	0.243	0.618	1.326	0.084	0.533
1421	7.105	1.381	0.901	0.491	1.241	0.887	0.305	1.303	0.82	0.28	1.205	0.672	0.229	1.176	0.527	0.267	1.175	0.432	0.255	1.186	0.277	0.202	1.15	0.098	0.26	0.993	0.042	0.22	NaN	NaN	NaN	1.251	0.832	0.648	1.253	0.649	0.671	1.255	0.52	0.599	1.28	0.405	0.59	1.315	0.244	0.618	1.326	0.084	0.533
1422	7.11	1.38	0.901	0.491	1.24	0.887	0.305	1.303	0.82	0.279	1.205	0.671	0.229	1.176	0.527	0.267	1.174	0.432	0.255	1.185	0.277	0.202	1.15	0.098	0.26	0.993	0.042	0.22	NaN	NaN	NaN	1.251	0.831	0.647	1.253	0.649	0.671	1.255	0.52	0.599	1.28	0.405	0.59	1.315	0.244	0.618	1.326	0.084	0.533
1423	7.115	1.38	0.901	0.49	1.239	0.887	0.304	1.302	0.82	0.279	1.204	0.671	0.229	1.176	0.527	0.267	1.174	0.431	0.255	1.185	0.276	0.202	1.15	0.098	0.26	0.993	0.041	0.22	NaN	NaN	NaN	1.25	0.831	0.647	1.252	0.649	0.671	1.255	0.52	0.599	1.28	0.405	0.59	1.315	0.244	0.618	1.326	0.084	0.532
1424	7.12	1.38	0.901	0.49	1.238	0.887	0.304	1.301	0.82	0.279	1.204	0.671	0.229	1.175	0.527	0.267	1.174	0.431	0.255	1.185	0.276	0.202	1.149	0.098	0.26	0.992	0.041	0.22	NaN	NaN	NaN	1.25	0.831	0.647	1.252	0.649	0.67	1.255	0.52	0.598	1.28	0.405	0.589	1.316	0.244	0.618	1.326	0.084	0.532
1425	7.125	1.379	0.901	0.49	1.237	0.887	0.304	1.3	0.82	0.278	1.203	0.67	0.229	1.175	0.526	0.267	1.173	0.431	0.255	1.184	0.276	0.202	1.149	0.097	0.26	0.992	0.041	0.22	NaN	NaN	NaN	1.249	0.831	0.647	1.251	0.649	0.67	1.255	0.52	0.598	1.28	0.405	0.589	1.316	0.244	0.618	1.326	0.084	0.532
1426	7.13	1.378	0.901	0.489	1.236	0.887	0.304	1.299	0.82	0.278	1.202	0.67	0.228	1.174	0.526	0.267	1.172	0.431	0.255	1.184	0.275	0.202	1.149	0.097	0.26	0.992	0.04	0.22	NaN	NaN	NaN	1.249	0.831	0.647	1.251	0.65	0.67	1.255	0.52	0.598	1.279	0.405	0.589	1.316	0.244	0.618	1.326	0.084	0.532
1427	7.135	1.378	0.901	0.488	1.235	0.887	0.304	1.298	0.82	0.278	1.202	0.67	0.228	1.174	0.526	0.267	1.172	0.43	0.255	1.183	0.275	0.202	1.149	0.097	0.26	0.992	0.04	0.22	NaN	NaN	NaN	1.249	0.831	0.647	1.25	0.65	0.67	1.255	0.52	0.598	1.279	0.405	0.589	1.316	0.244	0.618	1.326	0.084	0.532
1428	7.14	1.377	0.901	0.488	1.234	0.887	0.303	1.298	0.819	0.278	1.201	0.669	0.228	1.173	0.526	0.267	1.171	0.43	0.255	1.183	0.275	0.202	1.148	0.097	0.26	0.992	0.039	0.22	NaN	NaN	NaN	1.249	0.832	0.647	1.25	0.65	0.669	1.255	0.521	0.598	1.279	0.405	0.589	1.316	0.244	0.618	1.326	0.084	0.532
1429	7.145	1.376	0.901	0.487	1.233	0.887	0.303	1.297	0.819	0.278	1.201	0.669	0.228	1.173	0.526	0.266	1.171	0.43	0.254	1.182	0.274	0.202	1.148	0.097	0.26	0.992	0.039	0.22	NaN	NaN	NaN	1.249	0.832	0.647	1.25	0.65	0.669	1.255	0.521	0.597	1.279	0.405	0.589	1.316	0.244	0.618	1.326	0.084	0.532
1430	7.15	1.376	0.901	0.487	1.231	0.887	0.303	1.296	0.819	0.277	1.2	0.669	0.228	1.172	0.526	0.266	1.17	0.43	0.254	1.182	0.274	0.202	1.148	0.096	0.26	0.991	0.038	0.22	NaN	NaN	NaN	1.248	0.832	0.647	1.25	0.65	0.669	1.254	0.52	0.597	1.278	0.405	0.588	1.316	0.244	0.618	1.326	0.084	0.532
1431	7.155	1.375	0.901	0.487	1.23	0.886	0.303	1.295	0.819	0.277	1.2	0.669	0.227	1.172	0.525	0.266	1.17	0.43	0.254	1.181	0.274	0.202	1.147	0.096	0.26	0.991	0.038	0.22	NaN	NaN	NaN	1.248	0.832	0.647	1.249	0.65	0.669	1.254	0.521	0.597	1.278	0.405	0.588	1.316	0.244	0.618	1.326	0.084	0.532
1432	7.16	1.375	0.901	0.486	1.229	0.887	0.302	1.294	0.819	0.276	1.199	0.669	0.227	1.171	0.525	0.266	1.169	0.43	0.254	1.181	0.274	0.202	1.147	0.096	0.26	0.991	0.037	0.22	NaN	NaN	NaN	1.248	0.832	0.646	1.249	0.65	0.669	1.253	0.521	0.597	1.278	0.406	0.588	1.316	0.244	0.617	1.326	0.084	0.532
1433	7.165	1.374	0.901	0.485	1.229	0.887	0.302	1.294	0.819	0.275	1.198	0.668	0.226	1.17	0.525	0.266	1.169	0.43	0.254	1.18	0.274	0.202	1.147	0.096	0.26	0.991	0.037	0.22	NaN	NaN	NaN	1.247	0.832	0.646	1.249	0.65	0.668	1.253	0.521	0.597	1.277	0.406	0.588	1.316	0.245	0.617	1.326	0.084	0.532
1434	7.17	1.374	0.901	0.485	1.228	0.887	0.301	1.293	0.819	0.275	1.197	0.668	0.226	1.169	0.525	0.265	1.168	0.43	0.254	1.18	0.274	0.202	1.147	0.095	0.26	0.991	0.037	0.22	NaN	NaN	NaN	1.247	0.832	0.646	1.249	0.65	0.668	1.252	0.521	0.597	1.277	0.406	0.588	1.316	0.245	0.617	1.326	0.084	0.532
1435	7.175	1.373	0.901	0.484	1.228	0.887	0.301	1.292	0.819	0.274	1.197	0.668	0.226	1.169	0.525	0.265	1.168	0.429	0.253	1.18	0.274	0.202	1.146	0.095	0.26	0.991	0.036	0.22	NaN	NaN	NaN	1.246	0.832	0.645	1.249	0.65	0.668	1.252	0.521	0.597	1.277	0.406	0.587	1.316	0.245	0.617	1.326	0.084	0.532
1436	7.18	1.373	0.901	0.484	1.227	0.887	0.3	1.291	0.819	0.274	1.196	0.668	0.226	1.168	0.525	0.265	1.167	0.429	0.253	1.179	0.274	0.202	1.146	0.095	0.26	0.991	0.036	0.221	NaN	NaN	NaN	1.246	0.832	0.645	1.249	0.65	0.668	1.252	0.521	0.596	1.277	0.406	0.587	1.316	0.245	0.617	1.326	0.084	0.532
1437	7.185	1.372	0.901	0.483	1.226	0.887	0.3	1.29	0.819	0.274	1.195	0.668	0.225	1.167	0.525	0.265	1.166	0.429	0.253	1.179	0.274	0.201	1.146	0.095	0.26	0.991	0.036	0.221	NaN	NaN	NaN	1.246	0.832	0.645	1.248	0.65	0.668	1.251	0.521	0.596	1.277	0.406	0.587	1.317	0.245	0.617	1.326	0.084	0.532
1438	7.19	1.371	0.901	0.482	1.225	0.887	0.299	1.289	0.819	0.274	1.194	0.668	0.225	1.167	0.525	0.265	1.166	0.429	0.253	1.178	0.274	0.201	1.145	0.095	0.26	0.991	0.035	0.221	NaN	NaN	NaN	1.246	0.832	0.644	1.248	0.65	0.667	1.251	0.521	0.596	1.277	0.406	0.587	1.317	0.245	0.617	1.326	0.084	0.532
1439	7.195	1.371	0.901	0.482	1.224	0.887	0.299	1.288	0.819	0.273	1.193	0.668	0.225	1.166	0.525	0.265	1.165	0.429	0.252	1.178	0.273	0.201	1.145	0.095	0.26	0.991	0.035	0.221	NaN	NaN	NaN	1.245	0.832	0.643	1.248	0.65	0.667	1.251	0.521	0.596	1.277	0.406	0.587	1.317	0.245	0.617	1.326	0.084	0.532
1440	7.2	1.37	0.901	0.481	1.223	0.887	0.299	1.287	0.819	0.273	1.192	0.668	0.224	1.166	0.525	0.265	1.165	0.429	0.252	1.177	0.273	0.201	1.145	0.095	0.26	0.991	0.035	0.221	NaN	NaN	NaN	1.245	0.832	0.642	1.248	0.65	0.667	1.251	0.521	0.595	1.277	0.406	0.587	1.317	0.245	0.617	1.326	0.084	0.532
1441	7.205	1.37	0.902	0.481	1.222	0.887	0.298	1.287	0.819	0.272	1.19	0.668	0.224	1.165	0.525	0.264	1.164	0.429	0.252	1.176	0.273	0.201	1.145	0.094	0.26	0.99	0.034	0.221	NaN	NaN	NaN	1.245	0.832	0.642	1.249	0.65	0.666	1.251	0.521	0.595	1.277	0.406	0.587	1.317	0.246	0.617	1.326	0.084	0.532
1442	7.21	1.369	0.902	0.48	1.221	0.887	0.298	1.286	0.819	0.272	1.189	0.668	0.224	1.164	0.524	0.264	1.163	0.429	0.252	1.176	0.273	0.201	1.145	0.094	0.26	0.99	0.034	0.221	NaN	NaN	NaN	1.245	0.832	0.641	1.249	0.65	0.666	1.251	0.521	0.594	1.277	0.406	0.586	1.317	0.246	0.617	1.326	0.084	0.532
1443	7.215	1.369	0.902	0.479	1.22	0.886	0.298	1.285	0.819	0.271	1.189	0.668	0.224	1.163	0.524	0.264	1.162	0.428	0.252	1.175	0.273	0.2	1.145	0.094	0.26	0.99	0.034	0.221	NaN	NaN	NaN	1.245	0.832	0.641	1.249	0.65	0.666	1.251	0.521	0.594	1.277	0.406	0.586	1.317	0.246	0.617	1.326	0.084	0.532
1444	7.22	1.368	0.902	0.479	1.219	0.886	0.298	1.284	0.819	0.27	1.188	0.668	0.224	1.162	0.524	0.263	1.161	0.428	0.251	1.175	0.273	0.2	1.144	0.094	0.26	0.99	0.034	0.221	NaN	NaN	NaN	1.245	0.833	0.64	1.249	0.651	0.665	1.251	0.52	0.594	1.277	0.406	0.586	1.317	0.246	0.617	1.326	0.084	0.532
1445	7.225	1.367	0.902	0.478	1.218	0.886	0.298	1.283	0.819	0.27	1.187	0.668	0.223	1.161	0.524	0.263	1.161	0.428	0.251	1.174	0.273	0.2	1.144	0.094	0.26	0.99	0.033	0.221	NaN	NaN	NaN	1.245	0.833	0.64	1.248	0.651	0.665	1.251	0.52	0.594	1.277	0.406	0.586	1.317	0.246	0.617	1.326	0.084	0.532
1446	7.23	1.367	0.902	0.478	1.217	0.886	0.297	1.282	0.819	0.27	1.186	0.668	0.223	1.16	0.524	0.263	1.16	0.428	0.251	1.174	0.273	0.2	1.144	0.094	0.26	0.99	0.033	0.221	NaN	NaN	NaN	1.245	0.832	0.639	1.248	0.651	0.665	1.251	0.52	0.593	1.277	0.406	0.586	1.317	0.246	0.616	1.326	0.084	0.532
[truncated: 2,668 more rows]
[truncated: 3 more columns]
