# Supplementary material for: Associations between lower-limb muscle activation and knee flexion in post-stroke individuals: A study on the stance-to-swing phases of gait
Source: PLoS One. 2017 Sep 8;12(9):e0183865. doi: 10.1371/journal.pone.0183865 (PMC5590852; doi:10.1371/journal.pone.0183865)
Supplement: S1 Dataset — (ZIP) [file pone.0183865.s001.zip › S1_Dataset/Patient group/8/3/emg.csv]

Frame	Time	EMG Signal 1	EMG Signal 2	EMG Signal 3	EMG Signal 4	EMG Signal 5	EMG Signal 6	EMG Signal 7	EMG Signal 8
0	0	49.644	62.78	59.733	46.17	13.703	32.731	26.379	42.078
1	0.001	51.274	49.906	50.951	53.188	31.009	33.134	8.819	43.067
2	0.002	49.43	53.487	42.948	50.153	39.603	29.458	0.761	40.393
3	0.003	50.304	59.97	38.608	36.485	28.841	32.946	8.769	47.395
4	0.004	43.845	62.412	41.442	39.28	24.646	26.56	29.931	42.02
5	0.005	43.976	38.559	36.159	41.7	20.662	26.174	43.944	43.24
6	0.006	43.931	20.719	30.107	41.038	12.251	38.76	50.601	32.475
7	0.007	38.681	38.319	31.631	35.755	8.701	38.98	36.168	38.948
8	0.008	38.281	59.412	26.413	39.195	9.231	42.5	36.844	38.082
9	0.009	38.675	66.599	31.074	50.217	13.098	42.363	41.625	33.37
10	0.01	31.545	38.985	26.283	50.225	19.699	30.632	53.598	18.431
11	0.011	22.701	19.917	26.932	34.196	17.038	22.6	39.868	18.609
12	0.012	22.99	21.018	24.32	26.711	1.414	24.457	46.304	11.653
13	0.013	21.589	27.376	21.932	23.324	5.894	25.93	37.676	20.984
14	0.014	30.291	12.691	15.514	26.356	2.85	17.545	29.844	17.962
15	0.015	23.552	31.923	13.197	23.424	6.242	18.455	29.611	9.939
16	0.016	20.132	21.769	11.881	12.968	15.109	20.924	25.145	14.338
17	0.017	27.012	17.445	13.501	17.448	17.64	25.937	28.638	11.809
18	0.018	33.362	27.299	11.49	16.94	20.014	11.252	28.115	9.317
19	0.019	32.41	6.44	11.062	6.607	34.98	7.839	19.509	12.095
20	0.02	15.832	7.305	11.453	-5.616	22.288	-2.322	13.463	8.332
21	0.021	7.635	3.367	13.441	-17.014	36.138	-21.166	-0.867	10.416
22	0.022	0.078	-4.596	7.551	-6.508	29.285	-34.17	-3.912	8.479
23	0.023	14.256	3.57	10.227	9.654	8.892	-37.65	10.9	3.111
24	0.024	10.505	21.467	10.243	1.478	0.371	-29.274	7.753	4.368
25	0.025	7.002	27.629	4.504	-10.33	11.072	-25.326	-2.9	3.546
26	0.026	0.266	23.964	-0.802	-9.511	29.345	-5.85	1.413	7.22
27	0.027	-9.111	20.519	-5.482	-8.836	-10.043	-4.322	-10.466	6.684
28	0.028	-6.237	17.319	-4.312	-11.406	-27.379	2.095	-7.003	-0.96
29	0.029	-1.169	-6.728	-5.023	-11.014	-23.195	-1.314	-14.127	-1.202
30	0.03	-3.587	-23.542	-0.071	-5.534	7.949	-4.475	-6.487	-6.233
31	0.031	-3.811	-21.918	-0.284	1.917	3.16	0.362	-18.937	-5.215
32	0.032	1.838	-35.729	-5.286	0.133	-23.831	1.19	-14.887	-5.506
33	0.033	-5.223	-43.681	-5.589	0.334	-34.527	8.29	-16.796	-2.267
34	0.034	1.127	-33.975	-5.846	7.547	-25.86	6.204	-26.214	-0.524
35	0.035	-4.656	-40.646	-9.535	12.096	-12.315	1.827	-20.702	-5.696
36	0.036	-9.798	-18.623	-5.441	8.575	-10.358	16.842	-15.912	-5.791
37	0.037	-14.69	-16.278	-5.551	-3.427	24.188	26.886	-7.405	-7.774
38	0.038	-17.389	-8.651	-4.453	-8.601	38.848	24.389	5.387	-5.063
39	0.039	-20.033	8.516	-1.56	-10.449	6.519	18.636	6.789	-4.44
40	0.04	-15.264	5.612	-9.455	-19.786	35.227	3.818	14.439	-0.478
41	0.041	-20.69	-1.304	-6.844	-16.691	53.733	-10.166	12.845	-4.987
42	0.042	-21.81	-15.328	-10.188	-9.682	50.222	-19.245	8.962	-8.869
43	0.043	-21.71	-3.572	-16.585	-7.088	21.768	-30.613	-6.892	-12.52
44	0.044	-18.651	-5.487	-20.036	-13.362	-12.501	-20.848	-26.214	-14
45	0.045	-13.609	-4.439	-8.162	-17.679	-44.693	-19.953	-44.157	-13.114
46	0.046	-14.519	-16.507	-6.704	-14.404	-49.041	-23.693	-60.533	-9.868
47	0.047	-7.447	-5.682	-11.585	-14.005	-45.62	-37.848	-37.231	-12.975
48	0.048	1.225	-4.472	-7.526	-11.255	-22.006	-32.221	-21.627	-16.819
49	0.049	-4.95	-16.381	-11.363	-10.008	-12.85	-27.12	15.303	-9.598
50	0.05	-10.307	-24.398	-12.653	-14.544	-27.079	-3.358	10.27	-6.594
51	0.051	-15.157	-20.088	-13.626	-16.263	-19.573	6.723	-3.206	-15.497
52	0.052	-15.935	-11.119	1.066	-17.592	-12.645	3.649	0.905	-9.482
53	0.053	-23.3	-19.403	-5.34	-17.179	2.204	6.347	12.173	-10.442
54	0.054	-18.464	-24.606	-7.295	-13.106	-7.537	8.868	8.946	-13.328
55	0.055	-17.7	-17.811	-2.084	-11.735	-19.753	6.615	18.313	-12.543
56	0.056	-16.929	-18.594	-13.134	-15.004	-24.465	-3.952	21.098	-10.215
57	0.057	-7.436	-6.441	-23.219	-8.407	-23.169	-1.942	18.649	-8.28
58	0.058	-3.744	-8.173	-11.424	-17.298	-42.758	-7.097	-2.428	-11.567
59	0.059	-2.574	-12.777	-16.085	-8.965	-40.079	-8.563	-10.767	-15.632
60	0.06	-1.586	-11.375	-11.83	-7.982	-37.569	-9.84	-18.327	-12.151
61	0.061	-6.41	-17.767	-12.996	-6.995	-16.505	-8.616	-25.309	-10.804
62	0.062	-19.554	-11.755	-11.836	-9.498	20.43	7.112	-23.217	-11.201
63	0.063	-17.602	-21.422	-12.806	-8.725	15.37	13.558	-13.576	-11.599
64	0.064	-15.84	-25.117	-13.782	-9.299	-7.496	23.301	-25.817	-9.663
65	0.065	-4.782	-11.996	-11.272	0.782	-28.231	28.599	-14.868	-9.85
66	0.066	-3.41	3.869	-7.212	2.144	-39.466	20.747	-4.886	-11.213
67	0.067	-7.085	-2.539	-12.045	-4.249	-36.165	4.984	-13.872	-9.276
68	0.068	-10.543	-12.232	-7.4	-7.737	-14.266	-9.803	-17.446	-12.957
69	0.069	-9.543	-10.482	-9.125	-10.829	-0.101	-3.874	-18.524	-10.444
70	0.07	-14.353	0.527	-12.594	-15.675	2.433	1.477	-13.808	-9.087
71	0.071	-16.878	7.66	-19.938	-7.757	23.464	0.046	-27.101	-8.703
72	0.072	-19.204	-6.673	-20.892	-6.802	37.565	-4.095	-29.19	-14.699
73	0.073	-25.79	-8.625	-19.911	-7.758	4.064	-15.752	-20.622	-12.175
74	0.074	-19.784	-20.837	-19.125	-6.946	-18.82	-1.252	-16.101	-14.496
75	0.075	-15.716	-9.808	-13.503	-7.677	-6.521	-6.854	-29.206	-11.012
76	0.076	-20.552	11.891	-10.017	-9.578	12.208	-15.362	-38.039	-10.433
77	0.077	-17.263	8.811	-4.017	-7.614	43.159	-19.829	-36.615	-13.33
78	0.078	-17.848	6.083	-8.079	-16.493	30.736	-18.31	-38.096	-11.974
79	0.079	-16.489	-11.763	-8.654	-20.145	4.382	-24.516	-37.037	-11.593
80	0.08	-17.832	-9.505	-14.646	-9.276	-19.397	-35.153	-24.001	-11.988
81	0.081	-20.715	-3.182	-12.307	-13.487	-28.648	-36.282	-22.355	-8.323
82	0.082	-17.994	-5.176	-14.218	-14.596	-25.907	-55.587	-14.551	-7.943
83	0.083	-14.489	-0.02	-9.55	-11.05	-2.712	-86.51	-7.501	-10.859
84	0.084	-11.566	-17.493	-10.105	-10.029	-5.822	-57.234	4.185	-12.8
85	0.085	-11.929	-15.217	-4.268	-18.889	2.463	-38.226	-3.87	-11.649
86	0.086	-9.198	-21.638	-8.297	-8.006	-31.05	-41.274	-2.622	-10.878
87	0.087	-13.434	-23.585	-7.68	-15.124	-35.499	-25.346	6.197	-12.818
88	0.088	-10.519	-25.341	-12.302	-8.711	-31.402	-10.97	12.136	-9.15
89	0.089	-13.019	-26.874	-14.027	-19.535	-57.69	2.034	-3.979	-12.45
90	0.09	-16.304	-25.493	-19.816	-20.875	-60.99	-9.376	-11.007	-12.853
91	0.091	-11.458	-26.655	-17.48	-19.698	-57.849	-24.108	-8.945	-15.584
92	0.092	-16.095	-18.355	-15.527	-13.685	-38.029	-10.405	-3.202	-10.587
93	0.093	-17.844	-34.435	-13.572	-10.567	0.555	-5.047	8.93	-12.581
94	0.094	-15.333	-41.437	-9.494	2.227	61.579	2.986	10.394	-15.585
95	0.095	-13.978	-35.068	-5.999	-6.47	85.962	24.76	14.553	-14.316
96	0.096	-13.577	-40.889	-13.333	-1.815	63.849	21.747	26.229	-11.115
97	0.097	-19.561	-49.619	-12.341	-0.453	16.992	13.509	5.39	-13.365
98	0.098	-25.554	-41.703	-15.23	-12.25	-13.379	-4.197	-8.825	-13.065
99	0.099	-24.763	-22.948	-10.949	-7.608	-18.765	-39.115	-16.455	-18.866
100	0.1	-13.924	-20.456	-13.254	-8.962	-13.713	-3.773	-9.548	-8.203
101	0.101	-15.479	-36.734	-9.758	-7.787	-0.154	0.794	-3.234	-18.216
102	0.102	-8.335	-4.826	-11.675	-13.774	12.239	29.894	-5.256	-11.798
103	0.103	-12.026	8.704	-12.225	-10.673	8.605	18.707	-14.047	-12.935
104	0.104	-8.56	4.612	-11.812	-13.578	-29.082	-32.753	-12.559	-11.963
105	0.105	-11.666	8.27	-9.46	-16.066	6.193	-25.399	-8.361	-7.129
106	0.106	-20.582	18.321	-9.047	-13.723	-7.327	-5.506	-7.258	-9.668
107	0.107	-24.08	-9.931	-14.271	-13.113	-19.672	0.415	10.67	-7.351
108	0.108	-14.411	-21.136	-9.446	-11.129	-23.274	-5.105	23.373	-6.781
109	0.109	-20.801	-24.398	-15.449	-9.361	-33.268	-0.213	7.043	-10.092
110	0.11	-17.324	-2.521	-13.127	-17.268	-4.956	4.085	0.578	-14.177
111	0.111	-20.43	-28.068	-13.7	-23.251	-8.58	7.972	-5.306	-9.362
112	0.112	-15.605	-18.031	-11.755	-15.883	-18.607	4.118	-14.086	-9.964
113	0.113	-14.857	10.205	-7.676	-20.707	-9.27	0.658	-18.81	-10.557
114	0.114	-12.552	13.849	-11.147	-23.208	-11.956	-8.808	-5.887	-16.379
115	0.115	-9.083	-3.229	-11.524	-14.285	-19.515	-11.703	-14.637	-7.5
116	0.116	0.969	-0.158	-16.35	-8.267	-26.508	-24.676	-22.584	-11.002
117	0.117	-14.908	-8.474	-8.991	-5.162	-37.189	-22.573	-18.318	-7.923
118	0.118	-17.058	-21.247	-19.833	-11.935	-35.334	-33.451	-9.431	-8.901
119	0.119	-15.15	-9.65	-15.587	-5.938	-9.075	-27.893	-12.913	-11.441
120	0.12	0.687	-3.253	-9.21	-5.157	40.096	-19.431	-11.945	-9.136
121	0.121	-9.995	-16.784	-10.384	-9.989	6.762	-21.216	-7.086	-12.642
122	0.122	-11.974	-15.022	-13.495	-14.632	-11.291	-40.227	-20.212	-17.302
123	0.123	-10.269	-3.98	-8.667	-21.228	-5.727	-47.999	-22.124	-13.253
124	0.124	-11.851	-8.26	-7.899	-25.506	19.545	-41.256	-13.4	-11.914
125	0.125	-13.228	-27.845	-5.58	-19.907	-12.37	-22.3	-30.82	-9.624
126	0.126	-14.407	-25.154	-9.053	-9.078	-24.766	15.992	-23.863	-13.71
127	0.127	-15.592	-1.919	-10.983	-1.161	-28.419	21.211	-26.022	-11.196
128	0.128	-16.583	7.363	-10.387	-2.526	-31.743	5.918	-35.714	-10.834
129	0.129	-17.568	4.628	-11.736	-6.225	-60.14	-17.097	-16.377	-9.694
130	0.13	-23.576	-8.188	-14.055	-12.254	-33.988	-37.988	-29.17	-10.106
131	0.131	-14.685	-5.892	-18.903	-11.303	-24.075	-41.82	-3.419	-12.06
132	0.132	-18.174	-3.769	-19.485	-20.229	10.251	-31.898	-13.46	-7.245
133	0.133	-21.28	-13.473	-18.909	-11.932	-3.42	-35.135	-4.124	-12.099
134	0.134	-18.395	-8.258	-20.261	-0.164	25.51	-26.958	-6.79	-8.824
135	0.135	-20.922	-16.2	-23.552	-4.859	29.101	-34.597	-9.27	-17.747
136	0.136	-21.707	-14.843	-16.964	-9.166	-1.898	-32.335	-20.864	-16.594
137	0.137	-15.136	-11.173	-6.132	-8.042	-6.016	-26.013	-27.217	-13.12
138	0.138	-17.67	-29.152	-1.884	-2.066	-2.402	-20.254	-21.359	-10.022
139	0.139	-8.791	-26.625	-3.053	-5.175	0.82	-8.086	-12.593	-7.117
140	0.14	-7.669	-10.365	-9.065	-11.978	-27.525	-0.159	-4.617	-2.858
141	0.141	-10.806	-3.959	-10.04	-6.002	-46.365	-4.438	-11.745	1.209
142	0.142	0.003	-21.377	-14.884	-8.346	-43.155	4.423	-18.083	12.052
143	0.143	-4.275	-0.252	-12.368	-7.772	-52.565	20.067	-7.2	35.871
144	0.144	-7.963	-19.966	-11.598	-5.851	-15.68	17.916	-5.81	12.079
145	0.145	-16.307	-22.451	-9.664	-8.755	10.257	22.155	13.752	8.998
146	0.146	-19.418	-24.745	-12.954	-3.915	-4.818	8.619	11.043	28.75
147	0.147	-8.595	-18.3	-8.903	-7.2	-18.403	-17.679	-1.731	-9.737
148	0.148	-15.783	-20.166	-14.719	1.693	-6.092	-21.351	9.85	-81.902
149	0.149	-12.146	-21.852	-12.405	-4.736	12.61	-24.651	11.939	-72.02
150	0.15	-13.333	-26.418	-10.479	-20.447	9.247	-8.984	9.982	-80.903
151	0.151	-10.241	-16.245	-15.128	-18.361	18.477	22.208	4.742	-56.487
152	0.152	-15.088	-14.993	-15.708	-12.604	-7.128	26.317	0.081	-34.392
153	0.153	-17.602	-11.397	-18.234	-7.41	-3.887	22.749	-12.888	-14.434
154	0.154	-19.928	-20.971	-21.529	-28.14	-13.253	19.584	-18.133	-8.409
155	0.155	-15.099	-17.216	-14.95	-19.843	0.795	28.925	-13.506	8.056
156	0.156	-14.525	-27.973	-4.116	-27.405	-11.992	31.705	-6.351	-7.022
157	0.157	-15.11	-29.276	0.141	-34.387	-33.083	29.27	-12.749	-2.559
158	0.158	-18.601	-32.911	-1.025	-19.499	-30.345	36.334	-23.591	1.515
159	0.159	-18.211	-17.219	-9.35	-13.71	-7.1	25.771	-19.339	-2.14
160	0.16	-17.829	-6.554	-12.458	-5.026	2.203	23.926	-18.21	1.172
161	0.161	-20.548	7.012	-15.364	-6.598	27.776	8.156	-19.434	-1.919
162	0.162	-18.622	1.771	-17.886	-10.884	31.084	-2.374	-3.439	-10.232
163	0.163	-22.117	3.303	-15.566	-12.07	28.016	-8.043	-19.779	-7.712
164	0.164	-21.735	10.481	-13.632	-18.081	25.36	-9.627	-22.026	-0.729
165	0.165	-15.162	-1.306	-13.056	-10.743	12.607	-11.019	-27.947	-7.101
166	0.166	-19.991	-18.738	-6.479	-5.915	10.293	-15.148	-29.813	-9.012
167	0.167	-12.037	-21.088	-3.976	-8.442	42.254	-23.943	-9.229	-14.235
168	0.168	-11.073	-14.78	1.639	-10.776	28.72	-27.318	-20.956	-4.366
169	0.169	-8.172	-32.287	-6.313	-20.279	-33.781	-24.069	-12.759	-9.015
170	0.17	-8.944	-25.396	-7.296	-21.46	-132.291	-30.69	-20.445	-4.733
171	0.171	-6.611	-23.319	-12.136	-10.628	-92.836	-29.756	-32.213	-11.103
172	0.172	-14.545	-25.324	-14.657	2.337	-81.102	-41.79	-13.224	-14.576
173	0.173	-17.643	0.964	-15.44	0.6	-70.331	-43.382	4.411	-11.475
174	0.174	-20.541	4.591	-16.029	-7.338	-1.222	-41.658	20.511	1.317
175	0.175	-18.03	-5.525	-20.679	-14.525	25.543	-25.624	13.984	-7.386
176	0.176	-14.359	-17.175	-14.101	-8.142	1.186	-40.331	23.51	-21.691
177	0.177	-12.039	-7.913	-18.361	-14.131	52.876	-34.306	11.169	-4.264
178	0.178	-15.526	0.386	-14.305	-11.026	99.708	-35.821	9.474	-6.567
179	0.179	-20.171	-2.143	-13.73	-6.181	69.335	-24.61	13.587	-4.428
180	0.18	-17.27	-13.769	-7.737	-8.679	19.41	-40.298	-6.084	-10.21
181	0.181	-20.762	-24.429	-13.361	-7.89	-14.005	-33.739	-14.518	-4.965
182	0.182	-13.412	-7.045	-12.795	-7.284	-7.897	-27.736	-27.354	-12.893
183	0.183	-3.744	-18.698	-14.736	2.806	-13.195	-22.339	-20.463	-14.24
184	0.184	-10.148	-29.391	-13	10.002	-28.218	-20.653	-9.885	-10.56
185	0.185	-11.314	-27.502	-16.488	-1.766	-60.077	-16.255	-8.033	-18.881
186	0.186	-12.277	-18.854	-9.135	-6.379	-55.966	-1.805	-23.963	-15.791
187	0.187	-9.372	-33.238	-8.162	-22.218	-37.161	4.109	-34.689	-22.574
188	0.188	-5.103	-19.746	-12.992	-24.313	-20.048	-1.03	-36.695	-18.318
189	0.189	2.259	-7.618	-10.469	-15.96	-10.591	-2.496	-34.99	-17.549
190	0.19	-2.556	-15.61	-17.816	-17.87	-18.744	1.844	-30.35	-16.971
191	0.191	-10.482	3.121	-14.914	-16.107	4.602	10.822	-37.509	-17.557
192	0.192	-22.282	-14.741	-15.69	-20.728	51.748	14.377	-28.599	-19.305
193	0.193	-26.917	-17.151	-10.086	-10.646	31.935	9.232	-12.909	-15.818
194	0.194	-13.966	-19.353	-10.671	-14.304	-10.601	10.266	-2.232	-18.131
195	0.195	-19.219	-5.881	-10.1	-22.605	-27.072	-2.851	3.612	-11.578
196	0.196	-17.699	-28.771	-6.054	-21.618	-12.005	-16.375	1.933	-18.382
197	0.197	-10.563	-31.913	-9.562	-8.823	-25.605	-7.664	0.44	-14.15
198	0.198	-4.193	-6.419	-11.921	7.065	-46.435	-6.156	-6.685	-5.305
199	0.199	-15.057	-9.79	-9.056	0.702	-35.321	-22.072	-26.193	-13.741
200	0.2	-22.241	-31.724	-15.092	2.651	-32.049	-20.002	-23.438	-14.791
201	0.201	-18.582	-23.498	-15.905	4.392	-16.325	-18.122	-15.83	-19.7
202	0.202	-22.086	-16.027	-8.588	-16.305	-13.566	-44.481	-27.374	-6.575
203	0.203	-19.009	-4.491	-13.453	-19.007	4.234	-55.763	-16.666	-8.512
204	0.204	-12.258	1.838	-15.998	-16.481	-16.849	-18.114	-14.689	0.216
205	0.205	-18.275	-7.89	-11.971	-23.451	-36.588	-13.187	-19.892	-1.318
206	0.206	-23.896	11.422	-13.937	-17.062	-49.374	0.25	-11.933	-2.654
207	0.207	-20.42	-11.847	-14.539	-15.125	-61.022	-3.956	-7.631	-1.489
208	0.208	-18.493	-2.606	-11.663	-9.9	-37.634	7.111	-3.907	-14.649
209	0.209	-15.595	-10.981	-9.179	-1.947	-21.953	3.662	-0.383	-16.39
210	0.21	-7.66	1.763	-14.635	-9.095	-2.171	0.396	13.608	-5.366
211	0.211	-11.142	4.083	-11.189	-7.922	5.428	-8.128	7.87	-6.734
212	0.212	-5.913	6.199	-13.16	-4.435	-6.134	-26.148	9.69	-5.59
213	0.213	-12.68	-11.238	-11.455	-16.247	-12.542	-37.968	30.496	-16.461
214	0.214	-10.165	-18.195	-11.877	-11.606	16.431	-31.792	27.86	-17.844
215	0.215	-22.352	-11.768	-13.264	-7.348	20.437	-2.956	20.372	-19.036
216	0.216	-24.084	-5.926	-8.464	-3.659	1.573	9.24	8.832	-3.402
217	0.217	-16.154	20.439	-15.862	-4.807	11.52	12.724	2.528	-1.313
218	0.218	-17.521	9.267	-7	-3.825	20.719	-25.213	12.328	-3.293
219	0.219	-18.689	-0.74	-5.873	-2.855	46.182	-10.303	14.207	-29.655
220	0.22	-15.206	-22.571	-13.262	-16.02	77.026	-6.021	22.293	-18.481
221	0.221	-16.165	-19.813	-12.331	-21.834	64.504	-2.132	26.687	-15.233
222	0.222	-15.175	-48.015	-11.592	-27.062	30.361	-5.971	7.267	-12.18
223	0.223	-19.415	-21.634	-9.298	-19.129	-38.386	-23.156	-6.721	-20.549
224	0.224	-12.045	-24.824	-12.814	-0.36	-48.232	-1.416	-14.136	-7.813
225	0.225	-12.995	-46.579	-14.782	-13.154	-39.249	-9.842	-16.3	-14.805
226	0.226	-15.491	-43.77	-17.72	-15.502	-31.041	-7.385	-9.761	-12.714
227	0.227	-14.691	-25.862	-14.263	-9.133	-8.96	-19.061	-11.545	-18.564
228	0.228	-16.592	-28.082	-14.684	-11.093	-15.528	0.07	-16.65	-9.889
229	0.229	-14.626	-30.118	-15.099	-23.307	-21.497	-23.167	-14.974	-20.953
230	0.23	-11.684	-35.835	-12.419	-21.776	-37.934	-26.232	-30.715	-16.726
231	0.231	-8.161	-16.42	-12.052	-26.059	-53.079	-40.33	-45.516	-7.853
232	0.232	-7.734	-8.831	-16.918	-27.243	-30.361	-6.798	-35.758	-6.717
233	0.233	-2.849	-11.076	-15.016	-23.775	-1.395	16.091	-30.461	-7.712
234	0.234	-12.862	-8.863	-14.463	-14.115	9.79	12.093	-16.055	-6.774
235	0.235	-19.988	-2.993	-16.23	-12.968	19.823	8.489	-33.359	-7.585
236	0.236	-16.291	-1.187	-14.9	-14.16	-2.063	18.635	-16.993	-5.332
237	0.237	-17.456	-5.756	-10.467	-15.164	-44.66	28.016	-23.286	-10.238
238	0.238	-16.492	-9.953	-8.736	-8.429	-99.632	19.805	-36.746	-7.017
239	0.239	-21.325	-8.708	-13.202	-7.69	-77.56	12.356	-45.374	-9.983
240	0.24	-9.883	-9.804	-11.861	-8.5	-44.081	5.462	-34.257	-7.506
241	0.241	-11.412	6.311	-13.232	-6.584	-38.067	-9.351	-35.511	-7.904
242	0.242	-10.049	13.367	-12.081	-4.659	-21.529	-22.801	-34.245	-14.452
243	0.243	1.745	11.303	-12.47	-6.423	44.23	-13.994	-30.649	-9.588
244	0.244	3.298	-6.057	-8.978	-7.786	106.82	-12.358	-25.291	-7.034
245	0.245	-6.742	-22.278	-2.39	-9.152	98.693	-10.912	-26.119	-12.609
246	0.246	-13.104	-24.352	-3.35	-8.008	76.638	-17.206	-18.033	-7.722
247	0.247	-11.918	-10.766	6.342	-9.965	96.602	-11.131	-8.224	-15.033
248	0.248	-10.93	12.096	-2.547	-8.034	66.211	-14.138	0.817	-10.151
249	0.249	-11.87	-3.531	-3.702	-7.252	-17.081	-11.133	-5.052	-12.619
250	0.25	-17.851	16.259	-4.66	-7.433	-76.7	-8.541	-16.739	-13.35
251	0.251	-13.776	3.515	-11.423	-11.683	-65.83	-12.515	-21.245	-11.38
252	0.252	-18.603	1.219	-19.347	-5.108	-36.159	-8.934	-13.93	-16.01
253	0.253	-16.654	-13.657	-18.359	-4.336	-44.997	-1.507	0.543	-16.544
254	0.254	-20.697	-23.3	-11.57	-8.407	-36.829	-6.281	18.117	-9.522
255	0.255	-21.051	-25.007	-12.321	-4.919	-14.816	-8.701	20.593	-6.565
256	0.256	-20.645	-23.444	-13.065	-8.223	-8.262	3.588	10.101	-10.775
257	0.257	-18.497	-16.245	-9.555	-8.798	-26.47	-1.536	4.464	-8.396
258	0.258	-21.19	-9.856	-10.103	-10.136	-42.904	-9.394	6.387	-10.275
259	0.259	-22.336	-15.84	-14.126	-2.762	-47.905	-19.369	1.911	-10.811
260	0.26	-20.184	-27.646	-16.604	0.37	-43.446	-2.253	-2.199	-7.868
261	0.261	-20.933	-10.241	-17.921	-0.576	-22.71	-9.137	-5.73	-11.292
262	0.262	-17.813	-12.593	-17.488	0.222	26.491	-23.991	-6.765	-6.773
263	0.263	-13.337	-36.024	-14.74	-7.118	33.136	-22.038	5.133	-10.776
264	0.264	-15.07	-51.731	-14.315	-16.013	15.014	-30.737	16.277	-5.884
265	0.265	-12.537	-49.073	-9.448	-19.472	20.525	-26.082	3.399	-6.41
266	0.266	-5.169	-56.679	-1.492	-18.479	25.63	-18.889	-1.773	-10.425
267	0.267	4.528	-49.769	-6.692	-21.361	12.131	-12.445	-16.067	-11.717
268	0.268	-4.344	-34.914	-11.514	-13.41	-16.849	-15.882	-29.599	-7.192
269	0.269	-10.307	-21.439	-17.483	-14.363	-28.037	-16.838	-27.84	-5.381
270	0.27	-19.945	-16.315	-16.679	-11.433	-58.972	-5.974	-13.519	-12.303
271	0.271	-28.817	-11.775	-20.139	-8.896	-38.23	-7.316	-7.725	-15.139
272	0.272	-27.619	-13.222	-23.408	-4.808	-34.534	-10.993	-2.52	-12.551
273	0.273	-24.493	-22.209	-16.802	-9.614	-58.332	-19.33	11.757	-18.093
274	0.274	-23.497	-28.254	-14.253	-6.288	-36.553	-22.466	-5.728	-17.454
275	0.275	-19.212	-20.965	-11.895	-9.148	-16.944	-33.319	-12.791	-12.735
276	0.276	-19.972	-25.862	-12.444	-12.604	11.193	-23.294	-10.775	-15.577
277	0.277	-21.898	-12.78	-7.768	-12.961	37.425	-32.245	-1.221	-9.71
278	0.278	-19.961	0.723	-8.317	-12.528	27.305	-28.847	-13.55	-11.969
279	0.279	-25.391	-1.057	-5.768	-14.422	-7.203	-40.732	-15.252	-12.474
280	0.28	-20.562	9.945	-10.18	-10.917	-2.787	-32.894	-8.236	-15.706
281	0.281	-18.629	17.075	-8.394	-13.788	26.193	-28.742	0.533	-13.911
282	0.282	-16.885	-2.497	-2.542	-18.99	-15.429	-11.818	-0.755	-15.2
283	0.283	-13.392	-16.624	-9.851	-12.392	-31.829	-9.595	-6.094	-10.684
284	0.284	-6.024	-3.854	-8.843	-13.138	-36.795	-7.548	-20.887	-1.722
285	0.285	1.333	-1.533	-11.318	-10.781	-50.316	-5.69	-14.588	17.871
286	0.286	16.027	-3.671	-10.515	-11.32	-21.269	-0.511	-12.75	15.206
287	0.287	9.631	-1.748	-15.324	-18.636	-2.486	-11.557	-11.074	7.706
288	0.288	-0.065	-10.478	-14.71	-17.636	0.79	-4.449	-3.19	5.421
289	0.289	-15.957	10.179	-11.769	-7.924	16.356	15.027	-4.596	-13.699
290	0.29	-18.095	7.429	-13.094	-19.699	-3.528	0.826	-11.021	-31.466
291	0.291	-16.16	-15.865	-13.452	-21.217	-42.116	-1.765	-17.038	-57.173
292	0.292	-7.441	-12.82	-17.492	-11.131	-58.59	-4.174	-13.922	-40.115
293	0.293	-21.759	-10.158	-19.99	-12.271	-13.115	-2.139	-18.709	-37
294	0.294	-23.693	2.582	-16.676	-11.096	17.372	-8.034	-19.41	-28.656
295	0.295	-25.448	-9.067	-14.527	-10.118	1.058	-16.829	-28.228	-26.12
296	0.296	-20.823	-15.506	-16.436	-3.343	-3.877	-8.978	-17.298	-19.136
297	0.297	-10.788	-5.873	-15.249	-7.605	19.013	-10.448	-27.277	-12.738
298	0.298	-14.51	-11.114	-10.392	-8.394	56.606	-16.95	-26.048	-6.929
299	0.299	-15.71	-19.042	-9.794	-19.248	11.104	-3.879	-27.141	-8.672
300	0.3	-12.643	-17.684	-13.071	-14.622	-19.374	-9.208	-36.764	-0.744
301	0.301	-9.772	-11.286	-11.324	-4.573	-24.916	-10.856	-37.87	12.218
302	0.302	-14.052	-7.777	-12.679	-21.618	-19.959	-3.796	-36.652	-7.145
303	0.303	-16.402	-12.978	-11.337	-14.663	11.929	2.504	-26.893	-14.701
304	0.304	-19.907	-15.886	-16.193	-16.807	57.727	5.905	-20.415	-7.749
305	0.305	-12.58	-13.385	-16.799	-3.281	15.117	4.836	-21.487	-5.626
306	0.306	-15.505	-25.583	-12.756	-12.01	-1.344	3.771	-26.62	-15.314
307	0.307	-9.518	-16.873	-15.287	-16.689	-26.523	11.638	-31.378	-13.591
308	0.308	-8.745	-24.793	-17.625	-12.473	-12.966	-0.251	-18.156	-12.061
309	0.309	-13.584	-20.503	-11.833	-18.898	16.094	-8.252	-0.7	-7.827
310	0.31	-11.648	-6.148	-14.18	-10.615	4.863	-15.468	1.658	-14.245
311	0.311	-15.713	-0.308	-16.131	-11.618	-12.198	1.512	3.811	-20.269
312	0.312	-14.36	-19.606	-10.143	-0.814	-40.489	8.435	21.253	-12.946
313	0.313	-8.949	-22.053	-7.83	-5.105	-44.173	1.995	4.988	-12.009
314	0.314	-16.889	-10.381	-1.255	-14.051	-40.895	3.873	7.116	-11.266
315	0.315	-22.128	-3.937	1.252	-10.625	-25.294	-1.396	16.802	-5.68
316	0.316	-25.048	-5.804	-1.075	-5.464	-22.649	-22.12	15.061	-5.129
317	0.317	-24.282	-3.981	-1.653	-4.558	-20.15	-19.414	10.412	-15.228
318	0.318	-28.35	-2.326	-9.011	-3.844	-8.562	-21.928	6.139	-13.916
319	0.319	-26.426	4.975	-9.991	-16.093	2.03	-24.267	9.792	-10.271
320	0.32	-16.382	-11.911	-10.774	-17.893	0.064	-13.664	13.234	-16.316
321	0.321	-20.659	-18.723	-8.458	-19.491	-15.836	-7.9	8.005	-15.405
322	0.322	-14.296	-37.75	-13.301	-23.789	-39.235	-6.202	3.134	-10.63
323	0.323	-15.473	-40.117	-16.606	-14.916	-4.806	-4.693	5.617	-6.427
324	0.324	-10.251	-18.883	-20.672	-6.611	27.072	-14.809	17.756	-10.555
325	0.325	-3.473	-32.867	-17.19	-5.664	22.969	-8.445	22.906	-5.769
326	0.326	-4.244	-4.446	-16.803	-8.584	4.203	-4.97	27.47	-6.41
327	0.327	-1.913	-15.502	-12.733	-16.543	-5.803	8.988	25.998	-13.054
328	0.328	2.935	-18.639	-14.079	-13.47	-8.852	7.071	27.053	-15.633
329	0.329	-1.697	-21.6	-18.532	-4.592	-28.562	-5.092	11.251	-10.087
330	0.33	-10.594	-18.776	-19.111	-10.623	-21.023	-3.516	-12.295	-3.571
331	0.331	-14.268	-5.9	-19.499	-5.423	-46.765	-13.543	-21.719	-9.629
332	0.332	-22.582	-22.059	-19.11	-0.604	-63.774	0.822	-19.147	-12.002
333	0.333	-23.544	-19.851	-13.3	-6.629	-41.918	-8.79	-32.073	-11.471
334	0.334	-22.58	-17.879	-12.529	-5.873	0.635	-24.59	-15.972	-4.159
335	0.335	-12.897	-9.123	-4.593	-12.466	6.613	-56.444	-18.274	-7.098
336	0.336	-14.051	-7.536	-5.561	-11.696	-9.876	-69.916	-28.127	-13.116
337	0.337	-8.039	-6.164	-8.462	-9.379	-14.953	-32.288	-40.52	-10.822
338	0.338	-7.072	10.899	-12.717	-9.962	35.359	-27.182	-39.218	-12.801
339	0.339	-21.789	-0.69	-10.383	-8.02	82.244	-31.559	-43.721	-16.132
340	0.34	-19.686	18.475	-10.949	-12.069	40.906	-33.4	-40.279	-12.13
341	0.341	-29.387	5.7	-9.002	-8.589	-1.609	-29.242	-58.516	-11.809
342	0.342	-20.703	-1.278	-4.928	-9.962	-7.033	-25.493	-66.295	-11.498
343	0.343	-12.79	-20.45	-12.859	-9.585	-52.5	-15.37	-64.206	-12.706
344	0.344	-5.666	-28.04	-9.374	-10.763	-46.442	-12.214	-53.796	-11.584
345	0.345	-12.085	-21.119	-12.46	-8.069	-40.962	-9.444	-48.222	-15.865
346	0.346	-10.959	-23.328	-15.348	-7.311	-35.924	13.832	-25.62	-10.078
347	0.347	0.822	-29.229	-7.396	-3.445	-31.521	16.999	-3.978	-10.859
348	0.348	-7.127	-27.566	-17.049	-5.95	-10.819	-8.488	-1.492	-6.02
349	0.349	-17.204	-32.3	-15.864	-8.243	-14.462	8.619	0.803	-7.947
350	0.35	-18.377	-22.327	-12.358	-14.798	-17.765	5.606	-11.014	-12.006
351	0.351	-21.859	-39.481	-13.314	-19.61	-27.09	2.975	-13.324	-8.511
352	0.352	-18.75	-32.62	-8.472	-17.067	-13.002	-4.491	-27.027	-15.85
353	0.353	-19.711	-13.565	-4.211	-16.279	10.196	-2.096	-21.929	-10.632
354	0.354	-15.442	-6.159	4.694	-15.678	-5.466	8.622	-11.007	-15.492
355	0.355	-17.764	-8.604	-3.625	-15.081	-2.735	2.897	-18.252	-11.263
356	0.356	-22.599	-6.61	-10.981	-8.465	10.018	-12.895	-19.475	-10.503
357	0.357	-25.893	-8.669	-10.014	-5.931	-25.049	-2.181	-11.191	-12.458
358	0.358	-22.989	-13.983	-12.526	-11.528	-40.22	-19.527	4.841	-11.898
359	0.359	-21.627	-15.633	-8.457	-8.012	0.932	-26.457	-2.123	-7.855
360	0.36	-15.242	-17.087	-16.381	-12.628	28.566	-11.534	0.027	-13.677
361	0.361	-12.727	-16.028	-19.469	-16.656	43.601	-17.336	-5.742	-12.938
362	0.362	-5.378	-24.449	-18.488	-17.983	39.094	-12.084	17.16	-12.382
363	0.363	-6.35	-25.51	-17.695	-14.668	26.644	-1.025	9.889	-15.875
364	0.364	-2.097	-20.781	-13.614	-9.804	45.379	-11.069	0.657	-16.446
365	0.365	-1.334	-14.888	-13.013	-5.149	21.551	-19.953	-7.619	-15.849
366	0.366	-7.932	-19.052	-14.93	-5.716	-25.467	-16.442	-10.101	-14.458
367	0.367	-8.736	-22.631	-14.337	-8.219	-32.054	-9.068	-12.379	-9.984
368	0.368	-14.376	-28.727	-11.811	-4.915	-26.078	5.668	-10.211	-16.567
369	0.369	-12.47	-16.608	-17.227	-4.509	-42.54	24.863	7.233	-5.148
370	0.37	-19.858	-18.416	-16.652	-9.72	-47.547	27.409	-13.83	-3.598
371	0.371	-18.911	1.435	-17.241	-16.283	-51.997	20.462	11.74	-2.253
372	0.372	-19.896	-16.08	-8.34	-20.514	-6.099	9.849	8.468	-8.644
373	0.373	-22.423	-13.869	-12.022	-31.131	12.137	11.823	24.178	-5.161
374	0.374	-24.752	-20.366	-10.87	-21.028	17.619	-14.466	15.888	-14.828
375	0.375	-16.82	-30.144	-9.912	-22.145	-7.472	-25.689	8.396	-3.01
376	0.376	-19.909	-31.967	-14.754	-16.103	-30.201	-35.748	29.525	-4.542
377	0.377	-18.932	-8.2	-13.99	-12.975	-9.415	-26.447	15.418	-3.176
378	0.378	-18.153	8.778	-6.637	-10.052	-13.009	-23.708	12.934	-4.328
379	0.379	-14.076	11.83	-9.542	-4.024	-9.609	-21.164	6.003	-7.794
380	0.38	-7.491	14.489	-12.063	-6.324	-12.64	-14.178	8.146	-15.121
381	0.381	-10.012	6.896	-12.839	-11.164	-15.334	-12.037	6.196	-17.989
382	0.382	-9.245	-4.76	-12.261	-7.87	-17.87	-13.973	7.895	-17.189
383	0.383	-1.321	10.095	-11.675	-7.281	-15.624	-15.704	-3.168	-17.95
384	0.384	-8.677	0.353	-14.574	-10.182	-13.558	-20.366	-4.549	-16.027
385	0.385	-9.642	-1.438	-14.18	-13.666	-0.052	-16.129	-0.864	-19.314
386	0.386	-10.408	3.163	-14.549	-11.349	26.27	-19.834	12.32	-16.412
387	0.387	-12.727	-18.566	-17.445	-16.196	-0.101	-18.698	38.661	-12.941
388	0.388	-17.556	-21.706	-20.149	-18.134	-44.838	-13.451	27.478	-17.408
389	0.389	-15.612	-1.993	-17.433	-14.069	-50.8	-18.272	3.713	-13.363
390	0.39	-17.357	-9.591	-14.518	-6.135	-45.368	-29.698	-5.553	-16.878
391	0.391	-13.868	-25.89	-10.841	7.017	-10.143	-12.289	-19.64	-15.534
392	0.392	-11.544	-23.807	-8.498	5.267	-23.734	-5.292	-17.09	-15.918
393	0.393	-10.364	-2.565	-6.368	6.807	-19.709	-7.367	-19.355	-10.668
394	0.394	-14.019	0.055	-10.831	2.532	-0.985	-13.109	-21.403	-11.253
395	0.395	-10.707	7.505	-11.421	1.344	22.804	-11.293	-23.23	-9.307
396	0.396	-14.764	5.093	-12.765	-6.999	51.096	-19.143	-17.866	-9.873
397	0.397	-16.109	-9.862	-16.052	-23.086	17.062	-8.977	-25.644	-11.208
398	0.398	-18.416	-11.842	-11.212	-34.728	-5.755	-25.915	-21.207	-12.544
399	0.399	-20.539	-20.606	-10.652	-32.635	-9.751	-18.889	-29.95	-11.355
400	0.4	-26.54	3.156	-4.087	-22.994	-13.358	-16.69	-45.48	-11.718
401	0.401	-30.804	-13.896	0.154	-14.318	-9.995	-18.566	-51.71	-8.214
402	0.402	-25.192	-17.029	-2.182	-12.8	-13.059	-6.317	-57.381	-7.804
403	0.403	-27.115	2.665	-4.127	-11.472	-21.374	-4.727	-48.542	-1.794
404	0.404	-17.04	-20.563	-8.769	-7.808	-3.532	-11.836	-49.958	6.162
405	0.405	-12.762	-11.267	-5.865	-13.812	-10.501	-12.942	-54.111	-7.758
406	0.406	-9.067	-30.988	-5.487	-6.473	-8.371	-9.413	-60.396	-9.671
407	0.407	-10.214	-48.763	-12.864	-7.462	5.188	-8.424	-49.446	-7.907
408	0.408	-15.417	-37.116	-13.847	-17.163	10.378	6.31	-50.688	-6.331
409	0.409	-12.476	-30.68	-14.838	-16.033	2.421	8.44	-38.795	-7.661
410	0.41	-11.671	-17.088	-14.083	-14.897	3.818	14.258	-40.233	1.268
411	0.411	-10.865	-18.783	-19.722	-7.568	-13.16	2.09	-50.208	-11.872
412	0.412	-11.415	-36.138	-17.814	-0.818	-20.105	0.552	-41.236	-17.073
413	0.413	-8.106	-19.833	-14.545	-8.781	-30.747	-3.691	-23.166	-28.082
414	0.414	-9.823	-13.407	-15.147	-3.571	-24.926	-4.831	-5.315	-29.406
415	0.415	-7.274	-15.302	-14.78	-6.488	-30.132	-17.997	10.97	-35.762
416	0.416	0.111	-20.466	-13.437	-3.973	-6.358	-23.235	0.348	-20.062
417	0.417	-2.953	-18.853	-14.613	-8.025	10.621	-21.719	2.281	-5.124
418	0.418	-3.895	-34.672	-15.014	-14.595	7.47	-23.105	10.968	-7.02
419	0.419	0.375	-32.482	-9.997	-18.84	-18.112	-14.251	9.402	-5.245
420	0.42	-5.214	-26.598	-8.088	-19.606	-1.086	3.689	16.512	-0.555
421	0.421	-13.13	-14.332	-14.691	-24.451	-35.533	-3.94	15.291	-4.769
422	0.422	-14.08	-9.574	-13.937	-22.525	-49.099	-11.008	-0.43	-5.891
423	0.423	-18.895	-5.218	-11.634	-21.95	-28.39	-4.746	5.898	-11.856
424	0.424	-18.098	6.696	-13.585	-18.49	-9.586	8.682	-3.833	-17.039
425	0.425	-23.687	-17.001	-13.02	-16.18	-47.308	6.829	15.426	-16.042
426	0.426	-25.587	-26.964	-7.625	-9.606	-32.208	-1.247	22.847	-11.751
427	0.427	-20.907	-17.556	-12.501	-6.686	-36.653	-11.463	6.467	-14.045
428	0.428	-26.288	-20.135	-11.946	-12.656	-48.997	-15.268	-0.06	-20.6
429	0.429	-22.76	-12.48	-12.552	-1.985	-14.904	-18.87	5.625	-21.346
430	0.43	-20.781	-10.057	-13.932	8.12	35.47	-11.633	14.227	-20.54
431	0.431	-18.995	0.692	-12.608	1.761	42.116	-8.829	31.541	-15.682
432	0.432	-20.307	-8.884	-16.695	-4.225	72.562	-9.688	24.485	-5.604
433	0.433	-22.598	10.537	-10.921	-7.315	67.183	2.442	13.76	13.184
434	0.434	-20.442	-2.132	-13.075	-8.263	62.172	-6.322	0.117	0.429
435	0.435	-15.216	0.289	-17.168	-10.769	11.876	-17.436	-8.67	-1.875
436	0.436	-11.744	6.739	-10.612	-8.443	31.84	-16.193	-7.186	0.273
437	0.437	-12.34	-2.863	-13.146	-13.259	1.513	-17.45	-23.1	2.233
438	0.438	-12.937	-8.055	-17.219	-16.545	-26.139	-6.703	-8.238	0.518
439	0.439	-12.566	-0.096	-19.162	-14.79	9.092	9.092	9.145	5.188
440	0.44	-15.874	1.311	-9.103	-11.282	-32.065	6.872	2.145	-10.652
441	0.441	-15.506	-10.463	-24.982	-9.893	-26.558	-22.286	0	-21.268
442	0.442	-19.967	-15.079	-5.834	-11.994	-31.496	-34.817	-13.567	-34.781
443	0.443	-14.558	6.62	-3.336	-5.977	-44.984	-31.244	-18.796	-8.427
444	0.444	-9.729	9.753	-5.672	-1.698	-48.972	-34.533	-23.407	-19.613
445	0.445	-5.091	7.063	-24.852	-7.306	-67.666	-37.689	-33.415	-22.864
446	0.446	-8.004	-21.187	-17.333	-6.732	-36.618	-35.047	-24.444	-19.73
447	0.447	-7.62	-24.851	-10.394	-2.102	-15.787	-27.582	-27.826	-16.988
448	0.448	-8.983	-7.83	0.221	-3.872	-34.479	-20.677	-13.77	-19.476
449	0.449	-11.106	-17.154	-5.605	-8.743	-31.137	-18.588	-7.811	-17.12
450	0.45	-7.418	-19.891	-3.884	-16.114	-28.016	-16.663	-30.498	-14.964
451	0.451	-14.759	-12.341	-8.535	-19.018	3.106	-18.388	-14.677	-12.999
452	0.452	-19.984	3.887	-9.892	-16.483	32.047	-13.735	-22.85	-7.745
453	0.453	-17.064	-15.284	-18.81	-23.818	13.245	-20.858	-20.194	-12.352
454	0.454	-19.578	-17.81	-12.822	-26.709	23.229	-17.151	5.71	-8.067
455	0.455	-17.252	-29.468	-13.806	-13.532	13.849	-15.976	-4.177	-11.714
456	0.456	-15.317	-31.641	-8.981	-3.853	5.477	-8.598	-19.666	-10.544
457	0.457	-21.312	-33.63	-14.994	-2.109	13.054	-5.658	-16.776	-15.761
458	0.458	-26.928	-42.401	-9.399	-3.661	-7.997	0.364	6.637	-10.922
459	0.459	-16.113	-31.419	-11.356	-7.927	-27.691	-11.815	-27.607	-10.147
460	0.46	-11.489	-27.201	-10.793	-11.609	-20.123	-10.055	-13.856	-7.825
461	0.461	-10.147	-33.611	-11.385	-15.098	5.649	-2.093	-9.589	-11.31
462	0.462	1.644	-20.459	-13.911	-9.877	2.392	-3.445	-5.706	-8.024
463	0.463	-9.396	-8.286	-11.594	-16.649	-25.856	-4.617	-2.222	-16.939
464	0.464	-16.563	-3.613	-9.472	-12.397	-22.204	6.194	-5.096	-13.284
465	0.465	-17.739	-16.547	-15.469	-19.746	-5.187	1.896	-13.207	-7.3
466	0.466	-23.756	-18.255	-12.946	-28.644	-20.893	16.177	-0.24	-14.67
467	0.467	-18.548	-7.21	-13.703	-25.157	-12.616	14.226	6.879	-13.707
468	0.468	-11.79	-17.259	-10.204	-22.045	-15.169	26.416	-3.645	-11.181
469	0.469	-19.735	-18.422	-5.541	-15.258	-40.961	31.047	25.513	-13.498
470	0.47	-18.78	-14.929	-8.426	-7.308	-30.935	29.693	4.921	-11.557
471	0.471	-15.898	-30.995	-10.916	-8.264	-2.694	20.815	1.34	-9.621
472	0.472	-18.436	-28.661	-6.458	-11.18	16.032	17.366	-1.869	-11.371
473	0.473	-17.689	-30.791	-13.024	-1.511	-1.053	1.327	-4.915	-14.866
474	0.474	-17.135	-28.855	-13.793	-0.346	8.191	-29.017	9.262	-11.589
475	0.475	-19.093	-23.631	-6.443	-6.359	-5.953	-8.277	16.832	-6.778
476	0.476	-18.531	-31.576	-1.597	-18.161	-18.74	-4.559	14.551	-6.237
477	0.477	-18.941	-18.604	-13.002	-22.805	-25.697	-14.584	3.932	-5.684
478	0.478	-21.276	7.733	-8.328	-15.653	-15.001	-17.64	-21.233	-11.526
479	0.479	-16.449	4.086	-12.554	-22.053	-28.48	-14.896	-38.316	-17.194
480	0.48	-13.166	-5.931	-11.36	-11.212	-30.081	-22.404	-35.298	-10.672
481	0.481	-14.912	-15.182	-17.331	-4.048	-21.981	-29.32	-43.703	-8.206
482	0.482	-7.945	-1.023	-9.943	2.33	-0.168	-44.146	-41.268	-7.465
483	0.483	-3.103	-24.24	-14.749	-10.848	15.597	-42.14	-29.763	-9.431
484	0.484	6.573	-27.326	-13.941	-5.645	12.861	-15.762	-36.304	-7.497
485	0.485	7.74	-1.78	-16.228	-4.121	10.277	10.601	-34.526	-10.412
486	0.486	4.269	-11.833	-19.68	-17.118	-1.463	-6.396	-32.938	-11.772
487	0.487	-3.069	3.861	-25.637	-4.957	0.499	-9.442	-15.686	-11.396
488	0.488	-9.823	6.555	-23.276	-12.915	-17.084	-17.69	-27.475	-12.582
489	0.489	-9.026	-6.246	-19.759	-17.201	-52.289	-4.835	-38.276	-12.232
490	0.49	-11.327	0.692	-11.018	-18.396	-47.357	16.343	-44.208	-14.198
491	0.491	-17.894	-9.973	-7.489	-5.263	-15.492	36.149	-32.181	-16.378
492	0.492	-17.095	-4.209	-2.23	-3.551	5.205	-2.337	-27.713	-15.658
493	0.493	-17.856	-2.513	-7.016	-11.513	-6.039	-85.521	-40.858	-14.949
494	0.494	-22.677	5.406	-6.189	-4.373	4.001	-25.884	-39.266	-15.566
495	0.495	-18.017	12.54	-2.081	-0.722	7.092	-15.011	-31.468	-14.06
496	0.496	-26.899	-7.028	-5.542	-4.232	-18.432	-5.103	-35.858	-11.004
497	0.497	-20.499	-4.366	-7.438	-5.222	-15.057	-13.956	-37.142	-9.881
498	0.498	-31.325	8.37	-11.46	-6.206	-11.848	-38.288	-38.425	-15.904
499	0.499	-32.669	-7.888	-11.02	-14.155	7.997	-45.563	-22.49	-9.938
500	0.5	-31.497	-18.539	-18.331	-15.142	46.641	-52.063	-11.003	-14.028
501	0.501	-18.315	-8.868	-19.257	-21.929	74.417	-33.78	-0.499	-12.119
502	0.502	-23.526	-24.731	-10.315	-19.427	8.906	-39.109	16.783	-19.491
503	0.503	-9.202	-14.055	-16.278	-10.528	35.669	-23.917	14.319	-8.66
504	0.504	-3.396	-4.358	-15.284	-14.019	43.754	-10.274	12.03	-10.026
505	0.505	-1.664	-2.594	-14.295	-6.678	-7.973	-14.238	9.939	-6.356
506	0.506	-6.319	-10.507	-13.499	-3.77	-68.573	-17.811	18.502	-9.852
507	0.507	-4.976	-11.834	-14.26	-2.987	-60.506	-0.66	22.99	-4.637
508	0.508	1.398	-10.65	-9.412	-8.592	-53.199	15.124	12.792	-7.557
509	0.509	-2.119	-11.805	-11.335	-10.525	-33.304	6.92	21.592	-10.083
510	0.51	-11.812	-14.879	-14.231	-9.942	-39.348	-0.517	17.965	-6.027
511	0.511	-12.976	-29.554	-15.578	-7.039	-44.779	6.561	6.037	-15.515
512	0.512	-18.977	-27.397	-14.212	-10.521	-19.584	13.06	20.24	-11.844
513	0.513	-19.94	-48.643	-7.622	-12.846	3.265	18.966	2.708	-10.678
514	0.514	-15.106	-40.263	-14.38	-19.429	-0.82	24.278	14.217	-13.769
515	0.515	-12.594	-37.685	-15.136	-20.4	10.397	10.032	20.503	-12.805
516	0.516	-11.811	-21.382	-19.19	-17.882	34.217	-11.186	26.2	-8.547
517	0.517	-18.396	-19.22	-15.701	-30.069	24.923	-13.835	31.337	-10.887
518	0.518	-24.398	-13.359	-15.126	-28.311	22.217	-1.027	7.468	-11.516
519	0.519	-20.331	-18.531	-8.542	-26.731	-16.265	-3.329	-2.665	-13.494
520	0.52	-18.41	-1.062	-14.53	-19.534	-21.675	-9.712	0.401	-9.472
521	0.521	-21.71	-7.983	-2.33	0.047	-16.644	-23.272	-7.966	-8.152
522	0.522	-16.291	2.682	-7.557	-2.625	-12.183	-14.59	-10.525	-10.52
523	0.523	-18.237	-3.12	0.372	-10.134	0.214	-19.244	-17.539	-14.611
524	0.524	-17.675	-1.354	4.614	6.173	-11.03	-3.406	-15.451	-6.73
525	0.525	-20.58	-15.652	-7.21	-8.682	-34.836	-14.108	-29.009	1.558
526	0.526	-14.796	-33.005	-8.773	-2.834	-31.769	-16.082	-23.774	-8.14
527	0.527	-15.581	-30.633	-24.649	2.426	-57.337	-21.353	-22.221	-4.496
528	0.528	-17.534	-36.96	-22.536	-2.189	-60.642	-13.465	-0.544	3.792
529	0.529	-14.255	-38.829	-20.605	-12.213	-76.314	-14.869	8.729	2.787
530	0.53	-12.517	-26.594	-15.391	-8.502	-50.758	-13.744	0.389	-6.147
531	0.531	-12.913	-12.259	-16.946	-9.614	-26.935	-26.945	-7.14	-16.991
532	0.532	-15.241	-2.584	-15.604	-8.6	20.096	-18.274	-9.419	-12.734
533	0.533	-12.339	2.656	-11.935	-9.522	80.678	2.398	5.534	-27.051
534	0.534	-13.503	-5.302	-13.115	-10.27	72.589	5.102	-15.669	-28.991
535	0.535	-13.884	-15.409	-12.164	-7.925	56.763	4.171	-29.715	-34.217
536	0.536	-15.434	-19.086	-15.084	-7.326	78.854	-8.542	-22.077	-26.29
537	0.537	-17.379	-1.098	-12.583	-17.383	32.021	-24.751	-24.295	-13.329
538	0.538	-20.508	1.411	-10.285	-13.121	13.798	-18.337	-30.542	-8.102
539	0.539	-16.875	3.717	-9.724	-6.735	-24.917	-8.647	-43.962	-12.753
540	0.54	-12.466	-6.953	-13.032	-10.229	-70.42	0.095	-17.495	-8.503
541	0.541	-21.409	-1.192	-13.627	-7.157	-88.62	8.065	-13.651	-12.188
542	0.542	-12.543	-2.995	-13.251	-11.999	-60.911	-4.878	-23.541	-8.717
543	0.543	-11.421	-14.05	-14.609	-12.759	-45.747	3.822	-45.216	-9.699
544	0.544	-8.363	-6.938	-10.558	-7.143	-41.271	-0.915	-47.722	-12.604
545	0.545	-11.302	-15.903	-7.082	-11.969	-53.672	-2.311	-44.992	-13.364
546	0.546	-10.559	-14.805	-14.444	-15.256	-57.36	-6.02	-33.179	-9.275
547	0.547	-11.382	-20.106	-11.36	-17	-47.311	-2.553	-26.589	-17.186
548	0.548	-13.347	-31.039	-14.274	-19.515	-38.008	-18.633	-5.076	-7.479
549	0.549	-16.691	-26.89	-13.519	-16.221	-40.699	-16.332	-2.126	-11.142
550	0.55	-22.155	-23.34	-12.759	-22.799	-2.147	-22.733	-4.391	-7.642
551	0.551	-20.264	-22.317	-16.263	-19.893	25.57	-20.8	7.479	-12.852
552	0.552	-12.945	-27.654	-14.346	-20.664	60.82	-22.517	5.604	-17.675
553	0.553	-8.139	-26.814	-11.45	-16.596	101.989	-24.042	23.263	-15.151
554	0.554	-3.898	-24.411	-4.498	-8.648	85.464	-22.666	30.446	-14.361
555	0.555	-3.139	-23.755	-7.41	-11.747	29.781	-23.807	7.196	-12.409
556	0.556	-3.717	-20.404	0.516	-6.919	36.974	-29.804	4.209	-11.815
557	0.557	-9.738	-10.467	-4.72	-6.169	16.862	-18.012	-9.831	-8.895
558	0.558	2.44	2.353	-5.702	-5.419	-13.646	-22.654	-16.144	-10.808
559	0.559	-6.277	0.468	-6.486	-10.289	-19.145	-26.894	-3.353	-12.148
560	0.56	-17.319	-4.3	-8.817	-9.742	-34.312	-23.204	-5.642	-11.752
561	0.561	-18.697	-3.053	-13.664	-11.515	-47.92	-19.707	-3.491	-12.906
562	0.562	-17.56	-4.286	-15.604	-4.575	-27.242	-12.318	-1.558	-18.902
563	0.563	-21.072	-10.33	-18.511	-7.512	-16.021	-5.504	-6.805	-21.423
564	0.564	-26.325	-13.486	-18.897	-5.03	-19.315	4.202	-8.407	-9.231
565	0.565	-33.132	-12.535	-16.579	-12.421	-22.461	-2.153	-4.2	-7.488
566	0.566	-22.323	-3.44	-10.777	-17.297	-14.155	6.163	-7.943	0.444
567	0.567	-18.08	-16.605	-3.431	-18.1	-11.631	13.5	-18.872	22.124
568	0.568	-17.325	-22.431	-12.332	-22.205	-32.738	18.326	-17.631	12.835
569	0.569	-9.401	-20.726	-15.813	-17.391	-24.402	17.541	-24.158	4.519
570	0.57	-12.5	-12.826	-16.77	-8.703	-1.195	13.456	-23.152	-3.028
571	0.571	-19.269	-5.661	-11.931	-12.196	8.059	2.584	-20.199	3.94
572	0.572	-11.335	8.641	-7.655	-15.288	10.756	-21.271	-11.467	-15.213
573	0.573	-6.1	-12.657	-6.877	-18.195	13.275	-18.016	-12.807	2.594
574	0.574	-20.804	-9.976	-6.287	-13.952	-2.981	-14.969	-20.365	-13.66
575	0.575	-5.897	-38.254	-8.216	-16.286	3.378	-12.292	-25.414	-20.04
576	0.576	-15.583	-27.056	-13.636	-15.734	-14.088	-4.795	-17.714	-10.345
577	0.577	-10.373	-23.808	-15.579	-12.472	-21.085	-11.826	-16.954	-12.076
578	0.578	-18.328	-14.55	-21.593	-11.917	-23.224	-9.785	-10.377	-13.617
579	0.579	-19.707	-6.254	-17.539	-10.798	-32.851	-15.703	-8.035	-20.766
580	0.58	-13.341	1.263	-19.474	-14.331	-31.101	-14.08	-20.374	-32.57
581	0.581	-19.349	-1.073	-16.181	-7.015	-7.307	-15.748	-29.237	-31.029
582	0.582	-18.385	-11.736	-14.439	-6.079	2.769	-20.148	-15.08	-29.689
583	0.583	-15.489	-2.075	-8.637	-3.212	-19.012	-32.084	-21.053	-20.806
584	0.584	-19.743	6.624	-9.41	-0.716	-27.244	-36.834	-8.996	-19.666
585	0.585	-17.417	-17.226	-11.343	0.049	-19.697	-32.693	-4.475	-14.467
586	0.586	-18	-20.548	-14.639	-3.465	-8.148	-31.662	-5.967	-15.457
587	0.587	-7.93	-17.509	-8.069	3.88	15.275	-13.797	-15.002	-17.983
588	0.588	-6.573	-14.829	-8.843	-2.91	-19.16	-6.395	-6.809	-10.619
589	0.589	-10.253	-22.387	-6.537	-0.403	-23.665	-13.512	-22.983	-7.707
590	0.59	-13.735	-6.13	-4.62	6.947	-19.696	-3.019	-30.05	-8.472
591	0.591	-21.086	-8.268	-7.933	-5.837	-23.464	10.404	-15.216	-6.14
592	0.592	-16.245	-37.306	-13.37	-21.718	-33.56	-1.852	-21.07	-2.652
593	0.593	-15.461	-16.624	-11.448	-19.605	-5.267	12.381	-29.815	-12.701
594	0.594	-17.769	-5.433	-16.104	-21.555	28.857	18.121	-25.211	-22.753
595	0.595	-15.816	-8.74	-14.367	-12.849	15.396	12.802	-3.562	-26.43
596	0.596	-5.746	-18.043	-13.985	-14.405	-5.254	1.673	-6.662	-18.11
597	0.597	-15.802	-3.926	-17.288	-18.665	-24.006	-8.472	-20.765	-21.207
598	0.598	-1.478	8.835	-13.238	-22.334	-20.689	-20.332	-28.269	-8.447
599	0.599	-7.284	1.865	-15.774	-23.477	-23.748	-21.931	-21.232	-6.709
600	0.6	-5.533	-0.235	-14.451	-22.476	-3.992	-26.249	-19.014	-8.263
601	0.601	-3.983	-17.641	-13.313	-23.423	8.813	-25.169	-13.121	-6.907
602	0.602	-11.129	-15.314	-15.279	-17.387	11.189	-21.748	-0.813	-5.753
603	0.603	-14.775	-17.452	-11.822	-16.572	34.616	-5.763	3.953	-4.594
604	0.604	-13.58	-7.773	-14.757	-5.69	69.077	1.121	25.776	-7.691
605	0.605	-29.61	0.945	-12.063	2.288	27.855	7.449	47.781	-4.79
606	0.606	-13.313	-13.374	-9.371	9.49	0.097	9.348	45.198	-10.786
607	0.607	-19.671	0.203	-7.839	3.146	-25.09	0.6	32.548	-13.103
608	0.608	-21.595	-4.985	-7.668	-0.294	-38.711	-10.46	44.272	-9.622
609	0.609	-23.318	-22.353	-11.955	-3.35	-18.095	-20.554	12.434	-7.702
610	0.61	-18.67	-33.928	-12.572	-8.16	-21.837	-29.49	-1.029	-4.8
611	0.611	-17.312	-61.569	-16.092	-10.639	-38.936	-42.666	-5.02	-9.641
612	0.612	-16.161	-65.221	-13.812	-9.836	-29.713	-40.914	6.308	-0.943
613	0.613	-15.001	-48.164	-12.694	-11.736	-10.008	-29.859	3.119	-6.957
614	0.614	-5.319	-57.453	-13.124	-13.642	18.228	-31.186	-6.079	-10.062
615	0.615	-8.987	-49.142	-12.779	-11.855	-8.063	-14.12	-3.276	-7.155
616	0.616	-19.824	-20.878	-10.688	-15.305	-18.085	-21.077	4.363	-11.405
617	0.617	-18.456	-2.08	-15.168	-10.83	-14.966	-23.213	6.762	-10.613
618	0.618	-24.826	14.934	-13.253	-19.713	-40.474	-13.567	-3.81	-15.425
619	0.619	-23.634	5.633	-15.025	-16.012	-37.17	-8.383	-9.526	-12.122
620	0.62	-22.636	-14.107	-11.57	-17.145	-15.285	-3.788	-21.624	-10.38
621	0.621	-17.766	-1.335	-17.012	-14.015	-23.566	0.407	-10.482	-13.866
622	0.622	-18.508	-3.665	-10.449	-11.08	-26.04	-6.052	-8.982	-13.476
623	0.623	-12.852	2.75	-11.235	-10.281	-9.763	2.198	2.989	-14.655
624	0.624	-12.225	-3.043	-8.928	-4.652	5.166	-3.102	4.708	-13.493
625	0.625	-2.14	-11.728	-13.784	-5.21	7.157	1.65	9.149	-17.764
626	0.626	5.063	-7.1	-10.521	-4.613	-1.503	7.559	-10.208	-19.131
627	0.627	3.927	-8.452	-14.622	-6.336	-25.299	19.684	-18.329	-12.753
628	0.628	2.799	-12.123	-13.306	-1.472	-56.267	35.489	-20.648	-13.534
629	0.629	-2.405	-3.803	-17.606	-4.733	-10.429	29.022	-36.693	-7.924
630	0.63	-13.222	-4.778	-13.184	-12.452	32.064	19.266	-34.358	-9.864
631	0.631	-17.457	7.986	-10.301	-17.645	26.499	20.917	-28.354	-11.806
632	0.632	-16.276	6.222	-6.841	-12.777	-8.901	9.802	-22.952	-4.069
633	0.633	-22.25	-1.748	-9.181	-24.174	13.817	-3.242	-33.797	-11.422
634	0.634	-21.255	14.085	-11.318	-28.81	51.321	-1.572	-49.477	-4.628
635	0.635	-16.399	-9.362	-5.329	-7.128	56.334	-0.091	-34.38	-8.866
636	0.636	-22.378	6.272	-6.119	-22.788	-12.351	-13.113	-20.629	-9.61
637	0.637	-18.285	-7.904	-13.489	-20.074	-61.668	-14.9	-15.211	-14.419
638	0.638	-14.765	-25.732	-0.721	-17.558	-16.935	-6.994	-22.989	-11.091
639	0.639	-14.142	-32.711	-2.463	-15.236	-8.793	-2.756	-27.11	-15.111
640	0.64	-12.376	-30.603	-4.012	-8.864	-30.863	-22.312	-20.656	-12.565
641	0.641	-18.157	-24.782	-11.173	-6.942	-64.331	-64.882	-24.071	-11.177
642	0.642	-15.814	-12.563	-14.854	-5.219	-70.289	-46.664	-29.187	-17.713
643	0.643	-17.718	-14.099	-18.343	-6.802	-53.797	-52.073	-24.246	-14.762
644	0.644	-19.621	-21.23	-19.314	-11.087	-48.705	-26.881	-19.893	-8.728
645	0.645	-11.855	-27.588	-16.417	-9.96	-16.777	-22.391	-19.019	-7.92
646	0.646	-12.787	-24.098	-15.647	-13.452	20.713	-34.75	-18.357	-7.308
647	0.647	-11.783	-23.126	-13.327	-18.697	25.706	-45.963	-16.347	-3.982
648	0.648	-10.97	-29.902	-9.843	-23.559	21.228	-49.249	-13.368	-6.854
649	0.649	-19.832	-43.071	-2.475	-26.099	33.623	-27.373	-20.277	-10.291
650	0.65	-16.32	-17.904	-11.368	-13.929	37.364	-7.613	-13.479	-13.542
651	0.651	-21.529	-7.831	-7.872	-19.17	20.426	-15.136	-23.111	-11.373
652	0.652	-26.357	1.45	-10.957	-17.645	54.941	1.16	-21.929	-17.331
653	0.653	-23.841	-6.863	-6.108	-13.406	41.416	7.589	-25.394	-14.77
654	0.654	-18.229	-9.377	-17.514	-4.509	3.883	-9.752	-9.342	-12.405
655	0.655	-24.81	-2.394	-19.049	-5.664	8.934	-21.285	-16.335	-14.306
656	0.656	-15.151	-21.519	-14.773	-4.689	-41.397	-14.829	-9.979	-14.851
657	0.657	-6.25	-18.98	-15.915	-5.66	-21.486	-8.962	-4.264	-7.08
658	0.658	-7.418	-21.272	-12.412	-4.901	-27.486	-7.173	11.485	0.3
659	0.659	-4.326	-14.871	-9.297	-0.861	-43.951	-2.498	30.51	-14.373
660	0.66	-13.233	-16.803	-12.19	-8.84	-38.934	-9.638	32.852	-12.209
661	0.661	-2.388	-11.577	-11.404	-3.681	-34.467	-23.94	6.908	-6.366
662	0.662	-9.542	-16.233	-10.612	-6.638	-30.368	-21.991	10.011	-8.08
663	0.663	-15.91	-0.357	-12.524	-5.908	-26.674	-16.733	12.928	-12.694
664	0.664	-19.376	1.818	-11.916	-18.137	-57.63	-15.134	10.037	-14.024
665	0.665	-11.997	-15.53	-12.465	-12.956	-53.525	0.79	12.343	-15.159
666	0.666	-11.011	-22.409	-13.79	-8.36	-19.469	15.758	19.089	-18.624
667	0.667	-10.23	1.122	-17.054	-4.142	-23.925	29.376	12.46	-13.381
668	0.668	-20.86	-8.042	-14.125	-10.564	-11.538	27.701	-1.321	-14.329
669	0.669	-13.69	-16.229	-16.032	-9.449	-0.337	19.846	-6.797	-13.536
670	0.67	-17.358	-8.573	-18.713	-8.514	-3.619	15.671	-14.985	-17.58
671	0.671	-20.833	-1.518	-17.909	-11.435	-0.481	6.858	-34.021	-15.626
672	0.672	-21.79	-24.845	-16.521	-8.941	13.683	-11.056	-36.777	-12.314
673	0.673	-20.81	-27.87	-13.396	-4.892	0.912	-3.451	-34.687	-12.879
674	0.674	-9.368	-30.509	-10.649	-8.39	-34.123	8.215	-41.276	-11.517
675	0.675	-17.281	-12.662	-5.585	-6.472	-19.011	10.381	-39.543	-13.831
676	0.676	-10.103	-14.946	-2.264	-9.382	3.884	-7.008	-34.501	-7.248
677	0.677	-13.754	-12.755	-2.809	-14.208	8.021	-13.948	-23.665	-8.212
678	0.678	-10.252	0.855	-4.132	-17.488	26.862	0.973	-28.139	-10.721
679	0.679	-11.203	6.136	-10.491	-12.066	57.884	-4.817	-19.471	-11.494
680	0.68	-8.298	4.66	-16.459	-22.908	95.519	3.886	-20.859	-12.065
681	0.681	-10.823	6.096	-9.078	-14.988	110.728	-4.059	-7.133	-7.421
682	0.682	-14.897	2.472	-11.953	-10.746	42.111	-11.222	-5.399	-5.681
683	0.683	-14.33	3.67	-14.444	-1.846	-46.649	-20.137	-14.309	-11.485
684	0.684	-9.698	-3.689	-12.101	-5.339	-58.329	-19.005	-12.974	-7.434
685	0.685	-10.287	-14.521	-10.149	-17.145	-69.019	-18.051	-20.344	-10.92
686	0.686	-18.232	-10.286	-10.712	-12.474	-59.026	-19.021	-16.855	-10.354
687	0.687	-17.075	-27.326	-14.761	-8.201	-32.306	-14.77	0.99	-16.958
688	0.688	-22.299	-29.646	-18.24	-17.09	-40.481	-17.113	13.618	-14.471
689	0.689	-11.462	-23.274	-14.938	-6.245	-18.457	-27.975	43.867	-2.306
690	0.69	-15.723	-36.838	-12.803	-7.584	-25.136	-29.548	23.046	-7.562
691	0.691	-16.892	-42.075	-13.19	-16.458	-43.468	-33.834	-11.12	-15.524
692	0.692	-20.386	-40.539	-14.356	-12.93	-38.147	-27.509	-15.67	-16.907
693	0.693	-19.419	-30.468	-12.813	-15.969	-23.083	-33.52	-19.817	-13.257
694	0.694	-14.589	-16.145	-11.47	-9.132	45.538	-32.556	-23.569	-16.765
695	0.695	-20.584	-2.618	-10.702	-22.23	55.292	-25.746	0.16	-13.684
696	0.696	-14.953	-7.843	-10.128	-12.495	10.529	-19.699	-9.208	-8.862
697	0.697	-24.413	6.459	-13.614	-10.702	-13.891	-17.34	-29.022	-6.362
698	0.698	-15.485	12.241	-18.065	-12.197	-36.032	-22.143	-21.545	-10.444
699	0.699	-11.976	-14.095	-13.997	-10.8	-69.586	-24.052	4.131	-5.62
700	0.7	-4.613	-17.783	-12.634	-14.438	-63.583	-22.282	-19.719	-10.29
701	0.701	-3.657	-14.473	-10.316	-6.068	-24.81	-22.628	-4.073	-12.059
702	0.702	-4.447	-23.731	-9.935	-5.056	10.448	-15.232	-6.795	-15.563
703	0.703	-10.08	-15.373	-8.008	-15.853	24.041	-24.865	5.974	-14.24
704	0.704	-9.522	-17.872	-10.719	-17.163	19.984	-18.46	12.963	-11.359
705	0.705	-7.6	-24.831	-12.282	-13.423	1.149	-5.305	6.652	-11.766
706	0.706	-10.499	-22.696	-10.941	-5.044	-15.934	-0.082	24.142	-12.946
707	0.707	-10.867	-16.882	-10.167	-5.95	-44.298	1.457	12.617	-12.189
708	0.708	-14.138	-8.174	-10.754	-4.919	-25.652	5.742	6.311	-16.067
709	0.709	-13.743	-9.744	-7.271	4.814	-1.956	6.96	-3.276	-15.688
710	0.71	-19.728	-11.122	-9.589	13.775	-23.948	3.52	-1.422	-16.109
711	0.711	-17.213	-12.302	-16.168	-4.167	-38.204	2.604	-25.132	-12.08
712	0.712	-24.565	-15.793	-17.138	-11.657	-4.827	-4.076	-28.362	-10.77
713	0.713	-21.664	-23.145	-17.915	-18.578	17.937	-6.468	-31.37	-12.173
714	0.714	-20.892	-35.884	-18.689	-12.145	5.521	-5.582	-17.166	-16.289
715	0.715	-18.568	-30.642	-15.204	-6.307	16.669	-0.651	-9.562	-8.413
716	0.716	-16.62	-22.667	-10.557	-14.974	6.519	-10.601	6.759	-11.943
717	0.717	-19.901	-18.398	-13.453	-13.388	3.381	-6.213	-8.08	-12.947
718	0.718	-18.168	-17.187	-12.102	-9.093	6.048	-9.753	-6.1	-15.889
719	0.719	-14.703	-8.824	-13.455	-15.458	-11.777	-8.493	-11.297	-13.419
720	0.72	-11.419	-9.793	-11.325	-23.761	-18.733	-13.657	-9.705	-11.14
721	0.721	-10.275	-4.925	-17.324	-14.077	-16.583	-8.777	-19.728	-16.024
722	0.722	-13.007	3.032	-7.642	-15.237	12.433	4.388	-20.843	-10.07
723	0.723	-18.851	-0.067	-16.538	-14.073	24.806	6.31	-33.932	-4.499
724	0.724	-16.563	10.772	-10.535	-6.715	6.03	8.045	-28.619	-6.465
725	0.725	-8.645	0.709	-13.618	-15.623	-31.752	9.62	-36.465	-7.068
726	0.726	-16.018	-18.81	-14.572	-28.784	-46.875	5.456	-32.094	-7.669
727	0.727	-15.084	-21.483	-13.781	-23.56	-51.373	9.158	-12.413	-8.07
728	0.728	-17.629	-18.94	-9.707	-12.535	-47.35	7.973	7.478	-4.797
729	0.729	-13.601	-25.878	-14.539	-8.278	-28.584	4.849	-5.138	-11.396
730	0.73	-13.055	-32.221	-8.542	-4.602	-18.718	-9.718	-7.285	-6.574
731	0.731	-15.02	-3.155	-7.773	-5.763	-8.66	-22.546	-0.734	-9.115
732	0.732	-10.984	0.947	-5.835	-10.996	-24.351	-24.357	9.107	-9.906
733	0.733	-14.493	19.752	-7.776	-10.047	-49.972	-19.784	14.496	-6.437
734	0.734	-15.869	9.697	-7.197	-14.334	-40.034	-29.917	6.703	-12.463
735	0.735	-9.305	6.579	-7.584	-16.698	-24.458	-33.65	8.197	-8.42
736	0.736	-18.227	-1.772	-8.931	-14.822	12.398	-32.531	-6.005	-4.955
737	0.737	-17.09	-25.011	-7.762	-7.521	27.416	-16.496	-3.97	-6.913
738	0.738	-11.887	-21.937	-7.366	1.35	50.258	-4.912	-12.591	-7.513
739	0.739	-10.946	-19.249	-9.293	-4.7	87.82	-2.8	-23.545	-10.043
740	0.74	-6.709	-16.761	-7.734	-9.971	82.822	-12.498	-16.285	-12.373
741	0.741	-10.796	-9.832	-12.175	-20.858	14.137	-7.301	-15.058	-11.226
742	0.742	-17.4	-16.259	-14.1	-28.054	-35.237	-21.645	-21.034	-17.243
743	0.743	-11.435	-14.337	-11.187	-29.235	27.231	-19.724	-13.671	-16.483
744	0.744	-22.118	-2.133	-14.659	-25.764	51.586	-24.953	-2.839	-18.82
745	0.745	-26.43	-22.821	-11.357	-18.416	14.697	-23.405	4.298	-18.254
746	0.746	-27.651	-3.043	-13.476	-11.661	8.158	-16.229	3.143	-17.685
747	0.747	-26.543	-0.498	-14.628	-14.188	26.36	-15.038	4.29	-14.785
748	0.748	-23.498	-12.087	-15.009	-5.293	-1.318	-1.849	1.163	-20.589
749	0.749	-14.62	-22.714	-14.229	-1.817	-66.917	14.042	-13.585	-13.237
750	0.75	3.356	-24.658	-11.506	-0.842	-111.642	11.933	-15.745	-14.198
751	0.751	0.828	-26.413	-9.558	-1.813	-87.267	-1.581	-29.349	-16.711
752	0.752	-1.512	-24.888	-11.09	0.697	-65.185	3.681	-24.186	-11.098
753	0.753	0.595	-17.758	-14.947	-1.633	-45.23	18.055	-37.218	-14.971
754	0.754	-5.232	-14.087	-11.443	-12.49	-14.835	12.293	-54.727	-14.386
755	0.755	-24.605	-10.624	-12.784	-10.965	-20.211	-3.527	-43.216	-14.964
756	0.756	-27.151	-26.708	-18.577	-15.225	-5.053	2.912	-36.928	-15.539
757	0.757	-20.22	-15.116	-12.952	-18.909	26.959	-26.07	-19.58	-15.922
758	0.758	-13.875	-0.231	-14.877	-12.93	6.309	-46.747	-12.697	-11.46
759	0.759	-19.722	1.706	-15.452	-13.929	10.074	-27.939	-19.167	-2.547
760	0.76	-14.535	-7.006	-14.856	-18.807	20.231	-37.964	-5.684	-1.375
761	0.761	-12.054	-14.572	-11.356	-16.324	4.578	-72.393	-0.506	6.967
762	0.762	-16.743	-25.617	-10.002	-10.77	-15.222	-76.819	-21.295	3.912
763	0.763	-21.064	-38.596	-14.844	-11.415	-38.453	-47.773	-7.234	-0.887
764	0.764	-24.799	-22.742	-14.269	-9.544	-10.184	-21.448	5.47	1.665
765	0.765	-26.001	-50.433	-14.85	-13.674	8.581	-24.752	-1.547	-10.492
766	0.766	-20.801	-24.137	-17.357	-7.939	-1.489	-27.858	0.562	-19.155
767	0.767	-6.106	-34.207	-9.995	-7.239	-4.586	-25.161	6.367	-11.179
768	0.768	-8.236	-31.115	-10.955	-2.477	-12.877	-1.943	8.091	-6.885
769	0.769	-14.048	0.051	-11.913	-3.13	-30.669	13.726	-9.314	-8.016
770	0.77	-8.837	-20.647	-11.141	2.219	-37.634	16.413	-6.979	-9.142
771	0.771	-7.291	-9.42	-13.464	0.213	-5.695	29.153	-17.607	-8.136
772	0.772	2.772	-6.104	-11.524	-4.481	-1.209	22.161	-27.253	-9.076
773	0.773	-3.609	-9.157	-6.86	-6.266	-21.83	15.761	-25.483	-16.975
774	0.774	-11.935	-6.412	-13.428	-5.537	-10.542	-9.413	-17.533	-22.162
775	0.775	-17.177	-13.917	-10.899	-11.389	-7.223	-60.911	-24.637	-21.156
776	0.776	-2.47	-20.847	-13.206	-15.489	21.027	-9.256	-25.735	-20.341
777	0.777	-13.136	-10.21	-9.705	-16.101	9.808	24.192	-22.169	-16.24
778	0.778	-7.368	-4.434	-10.269	-22.123	-13.95	30.16	-21.101	-15.632
779	0.779	-12.62	-16.671	-8.502	-16.511	-4.591	35.54	-23.889	-16.185
780	0.78	-17.267	-15.176	-11.009	-23.079	3.804	30.471	-10.621	-8.414
781	0.781	-21.514	-16.571	-11.402	-9.914	-3.694	25.967	-0.855	-11.472
782	0.782	-25.168	-17.77	-7.342	-0.229	-19.922	13.534	-2.511	-12.417
783	0.783	-26.303	0.212	-12.19	8.478	-34.807	2.265	5.52	-6.396
784	0.784	-25.309	12.973	-11.617	6.922	-40.609	-7.833	4.257	-8.698
785	0.785	-22.38	5.993	-15.702	5.564	-17.747	-17.168	10.723	-13.522
786	0.786	-21.573	-4.673	-15.34	-0.802	-14.615	-25.52	21.643	-7.502
787	0.787	-20.77	-10.533	-17.679	-18.774	-45.724	-17.991	31.778	-14.825
788	0.788	-17.26	-8.842	-16.542	-11.206	-41.625	-24.956	30.672	-13.837
789	0.789	-13.931	2.131	-13.864	-8.869	-22.8	-22.812	12.731	-9.566
790	0.79	-15.625	0.736	-11.187	-10.981	-5.666	-13.121	5.212	-8.778
791	0.791	-14.211	1.856	-10.446	-28.379	22.7	-14.869	2.946	-10.702
792	0.792	-7.78	-16.173	-11.836	-35.345	41.515	-13.318	5.174	-12.623
793	0.793	-3.493	-23.763	-10.525	-37.474	38.225	-20.486	7.186	-7.195
794	0.794	8.718	-16.83	-10.375	-31.656	-8.752	-16.816	12.494	-9.113
795	0.795	3.504	-23.253	-8.881	-26.41	11.236	-20.297	-4.81	-7.165
796	0.796	-1.132	-21.372	-9.117	-21.737	-6.984	-23.394	-2.369	-11.217
797	0.797	-11.176	-9.207	-10.124	-20.353	-12.453	-18.553	-8.649	-12.556
798	0.798	-25.479	-7.689	-12.3	-19.177	-27.554	-14.289	1.136	-12.144
799	0.799	-23.519	-11.986	-14.282	-27.471	-14.003	-11.957	2.978	-15.035
800	0.8	-25.234	-10.885	-12.193	-17.782	-1.7	-19.875	-1.581	-13.852
801	0.801	-20.554	-2.618	-14.169	-8.877	9.448	-20.832	5.678	-11.125
802	0.802	-19.166	-5.763	-11.693	-7.715	26.436	-25.677	-3.143	-10.341
803	0.803	-22.81	-20.515	-16.563	-6.741	29.523	-21.424	14.939	-12.265
804	0.804	-21.602	-9.89	-13.118	-3.823	-13.031	-19.104	12.49	-7.997
805	0.805	-11.884	-15.694	-13.727	-16.965	-43.384	-12.533	-8.575	-9.727
806	0.806	-10.697	-13.961	-13.186	-7.261	-59.827	-8.291	-28.273	-9.333
807	0.807	-7.193	-12.419	-10.706	1.463	-44.704	0.599	-30.736	-12.615
808	0.808	-10.267	-22.463	-8.415	6.126	-40.173	-7.748	-37.614	-13.763
809	0.809	-13.147	-21.266	-15.04	13.309	-19.415	-15.14	-56.686	-11.039
810	0.81	-17.382	-10.382	-17.98	4.43	22.246	-6.262	-59.149	-16.825
811	0.811	-6.722	-17.509	-8.342	5.605	72.203	-17.132	-38.006	-27.459
812	0.812	3.347	-21.163	-7.209	0.398	38.741	-15.834	-40.665	-20.296
813	0.813	-0.327	-22.307	-6.069	-4.415	20.566	-9.502	-27.87	-16.631
814	0.814	-13.488	-25.383	-11.317	-0.128	15.13	3.646	-25.535	-15.488
815	0.815	-22.204	-10.645	-16.186	5.517	10.093	-1.565	-36.157	-16.472
816	0.816	-26.854	-17.021	-11.956	-1.03	-12.722	-9.498	-34.212	-13.596
817	0.817	-34.007	-15.05	-14.301	-0.208	-41.728	-13.743	-25.516	-9.368
818	0.818	-22.182	-23.707	-14.899	-2.481	-22.929	-14.877	-39.861	-5.336
819	0.819	-11.132	-18.996	-7.565	-10.361	-26.204	-1.669	-34.08	-7.294
820	0.82	-18.283	-14.655	-8.553	-13.408	-29.301	0.134	-25.399	-9.259
821	0.821	-17.105	-31.639	-18.254	-20.131	-43.422	-4.442	-33.34	-3.865
822	0.822	-23.096	-38.555	-21.948	-22.607	-56.148	-8.627	-20.382	-7.374
823	0.823	-15.719	-32.108	-20.796	-16.962	-25.703	-9.743	-8.228	-7.983
824	0.824	-2.93	-30.138	-16.158	-9.01	-13.263	-8.548	-25.668	-10.922
825	0.825	-11.629	-31.821	-19.267	-22.925	-9.517	-13.776	-23.359	-14.442
826	0.826	-0.598	-7.969	-20.243	-28.711	-19.518	-7.034	-21.262	-12.15
827	0.827	9.485	9.114	-17.737	-23.482	-41.269	-9.53	-11.62	-5.589
828	0.828	-4.823	18.452	-20.058	-28.12	-38.435	-7.158	-6.427	-6.573
829	0.829	-22.213	15.806	-10.577	-29.478	-15.15	-13.697	-8.001	-14.519
830	0.83	-29.165	-1.953	3.746	-17.667	13.126	-11.155	7.81	-17.63
831	0.831	-35.556	14.362	-2.057	-19.221	31.879	-20.052	14.148	-6.805
832	0.832	-29.751	-9.02	-0.31	-12.062	21.737	-16.572	8.271	-8.174
833	0.833	-28.018	-5.882	-8.241	-5.662	12.333	-15.617	9.935	-7.022
834	0.834	-23.383	-19.946	-1.084	-11.657	3.847	-6.737	8.286	-8.184
835	0.835	-22.035	-17.352	-2.246	-27.715	6.237	-15.072	3.943	-11.291
836	0.836	-20.875	-1.019	-13.086	-25.375	13.216	-16.062	0.17	-18.071
837	0.837	-14.887	-20.127	-8.836	-10.458	19.65	-15.116	13.227	-12.07
838	0.838	-20.114	-7.314	-5.161	-0.791	2.228	-14.351	4.434	-8.015
839	0.839	-23	-18.894	-8.65	-9.507	-32.799	-12.051	18.655	-11.505
840	0.84	-27.233	-12.455	-9.614	-14.15	-57.995	-1.234	1.105	-10.934
841	0.841	-15.018	-14.331	-12.507	-4.088	-53.565	-5.897	-29.421	-13.834
842	0.842	-6.287	-9.062	-8.242	-5.267	-41.2	-7.272	-8.862	-12.489
843	0.843	4.763	-13.649	-7.453	-11.273	-29.975	-3.608	-5.331	-16.944
844	0.844	0.529	-3.512	-3.955	-10.312	-19.888	-11.942	-22.496	-12.877
845	0.845	-0.601	-4.577	-12.647	-9.335	14.535	-4.595	-19.547	-11.516
846	0.846	-8.893	-12.797	-16.113	-3.332	19.003	-1.698	-11.377	-11.897
847	0.847	-5.773	-9.61	-10.867	4.037	-10.01	-4.216	-14.048	-17.7
848	0.848	-8.662	-12.41	-11.812	-2.718	-36.31	-0.15	-11.874	-8.791
849	0.849	-4.399	-0.887	-16.053	6.973	1.402	-0.716	-9.87	-12.266
850	0.85	-3.62	-5.463	-13.712	8.148	-13.709	-5.347	-19.653	-9.166
851	0.851	-10.208	-9.66	-13.112	2.176	-0.148	-5.906	-11.057	-6.25
852	0.852	-16.201	-8.452	-20.446	-5.158	3.946	-7.224	-6.516	-5.466
853	0.853	-28.383	-21.591	-15.595	-17.909	0.277	-3.899	0.535	-9.514
854	0.854	-26.616	-30.294	-19.832	-26.587	17.303	-10.457	19.988	-11.432
855	0.855	-25.051	-15.953	-10.912	-28.103	26.606	-17.209	17.184	-8.117
856	0.856	-17.865	-25.626	-16.891	-18.012	12.439	-16.412	9.512	-10.999
857	0.857	-11.46	-30.815	-13.774	-19.138	-15.878	-21.995	-11.73	-15.816
858	0.858	-7.949	-29.235	-4.851	-15.626	-12.249	-17.115	-9.175	-13.86
859	0.859	-13.15	-33.455	-10.825	-14.651	-15.585	-7.014	8.489	-13.259
860	0.86	-4.228	-24.532	-9.835	-9.813	6.296	-2.726	10.676	-8.394
861	0.861	1.794	-18.517	-14.658	-9.062	-7.757	0.975	-0.074	-2.37
862	0.862	-3.398	-15.43	-18.896	-11.407	-20.445	7.003	-2.09	-0.028
863	0.863	-6.267	-20.292	-18.102	-14.905	-4.189	-0.339	6.539	-4.834
864	0.864	-5.48	-8.891	-10.146	-15.496	6.46	-1.29	-4.53	-9.446
865	0.865	-7.804	-7.342	-11.1	-17.247	-7.065	3.006	-11.707	-12.314
866	0.866	-15.737	-3.062	-15.921	-23.046	-19.259	-9.149	-2.821	-14.791
867	0.867	-16.703	-20.078	-13.38	-22.283	-23.959	-17.814	-1.669	-7.395
868	0.868	-19.603	-22.392	-11.03	-21.714	-16.872	-19.332	-13.455	-12.579
869	0.869	-17.063	-11.744	-11.585	-17.083	-13.207	-23.565	-30.868	-9.641
870	0.87	-21.092	1.789	-6.903	-14.204	-16.689	-32.44	-47.092	-15.613
871	0.871	-14.489	3.53	-14.616	-9.402	-21.958	-31.25	-49.154	-13.284
872	0.872	-22.405	-7.536	-17.693	-8.848	-28.718	-19.428	-27.795	-12.702
873	0.873	-23.363	8.307	-14.778	0.047	-32.925	-20.976	-36.019	-10.779
874	0.874	-24.309	-15.123	-13.989	-3.652	-28.784	-10.909	-33.379	-12.565
875	0.875	-18.282	-12.061	-13.193	-9.662	-17.882	-17.292	-21.641	-13.961
876	0.876	-23.885	-20.419	-12.593	-0.011	-41.659	-16.125	-19.387	-19.394
877	0.877	-25.807	-7.66	-17.224	-3.711	-51.733	-19.195	-17.308	-14.496
878	0.878	-30.43	-19.26	-13.149	-0.239	-10.919	-14.335	-22.369	-16.359
879	0.879	-21.509	-12.883	-13.517	-3.348	27.759	-8.319	1.615	-12.236
880	0.88	-7.194	-22.596	-15.81	-0.453	52.927	-4.244	-1.506	-7.361
881	0.881	-13.015	-3.277	-14.61	3.822	75.799	-9.054	14.343	-9.249
882	0.882	-7.802	-10.863	-10.126	-6.811	71.775	-15.041	6.172	-13.257
883	0.883	-6.254	-17.883	-7.192	0.349	83.041	-15.811	19.079	-15.732
884	0.884	-7.597	-24.324	-8.538	-8.541	31.606	-26.632	-6.533	-9.309
885	0.885	-8.736	-30.199	-8.914	-24.219	-64.743	-18.688	-3.108	-15.27
886	0.886	-0.386	-18.062	-4.069	-26.36	-77.886	-17.344	0.109	-16.032
887	0.887	-10.022	-13.466	-8.728	-16.665	-42.25	-13.678	-19.525	-11.17
888	0.888	-21.767	-6.366	-4.673	-11.398	-31.394	-2.85	-16.909	-10.57
889	0.889	-23.257	-18.25	-9.516	-16.008	17.973	1.403	-9.852	-5.136
890	0.89	-21.852	-26.282	-12.805	-14.624	9.042	7.776	-11.887	-14.613
891	0.891	-18.135	-13.408	-8.751	-10.917	17.14	6.6	-9.877	-5.702
892	0.892	-12.108	-36.341	-16.7	-19.195	-4.947	1.354	-11.582	-11.7
893	0.893	-15.186	-45.691	-13.225	-13.943	-38.435	-3.507	-19.458	-12.662
894	0.894	-16.136	-48.484	-14.198	-16.832	-32.425	-2.748	-6.438	-15.566
895	0.895	-22.138	-46.058	-13.232	-3.666	-48.882	-5.075	-15.097	-13.048
896	0.896	-21.394	-25.032	-15.764	-9.463	-53.883	-7.031	-7.077	-12.272
897	0.897	-20.855	-22.381	-16.552	-11.194	-49.386	-5.115	-14.115	-14.209
898	0.898	-20.314	-19.947	-11.72	-6.522	-11.802	-10.555	-20.357	-13.636
899	0.899	-13.781	5.721	-13.657	-10.763	-6.764	-7.101	-28.556	-9.581
900	0.9	-2.395	8.947	-11.923	-14.422	-20.281	-17.201	-18.768	-14.434
901	0.901	-10.363	18.186	-12.314	-3.57	-24.324	-24.4	-15.002	-8.443
902	0.902	-11.754	26.444	-4.97	-7.821	2.035	-20.745	-11.44	-12.516
903	0.903	-23.605	18.826	-14.662	-16.737	5.36	-2.774	-8.272	-13.117
904	0.904	-12.624	7.16	-8.28	-17.93	-41.643	-0.275	-7.244	-15.08
905	0.905	-11.307	9.257	-11.768	-23.179	-8.146	2.023	5.964	-12.222
906	0.906	-7.656	-19.786	-10.81	-20.311	10.041	-4.392	15.632	-10.9
907	0.907	-13.674	-15.759	-9.845	-10.661	15.432	-10.215	24.284	-12.303
908	0.908	-14.653	-27.043	-12.361	3.632	20.431	-15.457	13.144	-11.203
909	0.909	-13.694	-10.084	-14.678	5.544	-11.507	-13.922	5.899	-12.426
910	0.91	-17.979	-0.863	-9.851	7.278	-32.219	-3.85	-5.961	-13.641
911	0.911	-18.776	7.395	-7.919	-0.647	-13.439	-15.639	1.9	-13.476
912	0.912	-13.967	9.882	-8.512	-16.492	17.5	-1.304	6.077	-14.289
913	0.913	-3.951	-1.75	-11.999	-22.868	-11.598	-3.218	-11.04	-10.088
914	0.914	-5.358	-20.926	-10.642	-20.919	-30.413	-15.383	-18.089	-9.566
915	0.915	-14.311	-28.442	-16.435	-29.621	-13.427	-20.004	-16.038	-13.117
916	0.916	-15.531	-26.09	-18.749	-18.584	14.781	-30.033	-10.317	-11.842
917	0.917	-16.557	-19.702	-20.679	-17.231	11.073	-18.216	-19.12	-9.01
918	0.918	-21.451	-21.646	-17.376	-16.072	-19.975	-13.561	-8.189	-3.058
919	0.919	-20.73	-5.807	-20.268	-12.586	-24.13	-6.399	-18.334	-2.339
920	0.92	-15.17	-16.447	-13.296	-2.908	17.419	-10.084	-30.255	8.253
921	0.921	-10.384	-2.873	-12.332	-14.712	-32.555	-6.609	-28.804	9.555
922	0.922	-8.508	-15.026	-8.091	-25.74	-52.55	0.746	-30.231	10.661
923	0.923	-12.642	-19.647	-8.872	-4.076	-34.451	-6.013	-36.663	26.276
924	0.924	-11.36	-0.832	-10.805	-7.184	-6.83	-6.781	-40.191	11.316
925	0.925	-6.017	-3.346	-11.381	-4.498	24.91	-13.533	-26.288	-17.772
926	0.926	-6.672	-10.31	-5.953	-7.047	40.048	-24.164	-32.103	-72.015
927	0.927	-12.735	-25.212	-4.011	-9.394	26.539	-19.883	-33.836	-64.719
928	0.928	-24.961	-11.641	-12.704	-7.294	30.618	-13.469	-35.373	-44.827
929	0.929	-16.283	-2.917	-13.844	-9.261	11.846	-12.29	-22.4	-26.673
930	0.93	-11.663	-26.702	-14.786	-18.003	1.81	-24.089	-13.676	-32.122
931	0.931	-15.926	-16.655	-17.672	-10.099	-1.25	-13.054	3.72	-27.126
932	0.932	-17.097	-25.963	-16.891	2.824	-20.926	-2.995	6.061	-13.614
933	0.933	-23.102	-23.263	-6.247	-5.968	-33.653	-11.894	3.936	-9.589
934	0.934	-24.074	-20.77	-7.607	-1.37	-26.631	-1.046	-9.606	-13.306
935	0.935	-25.053	-27.771	-8.778	-5.676	-15.978	6.129	-4.388	3.694
936	0.936	-31.077	-21.446	-2.782	-25.286	-21.865	2.486	0.259	-12.016
937	0.937	-38.457	-23.432	-5.876	-28.067	-13.233	-0.967	7.446	-3.727
938	0.938	-35.599	-0.636	-10.717	-15.369	-27.628	-6.163	1.094	-1.233
939	0.939	-25.966	2.437	-18.651	-17.722	-10.279	0.652	-0.032	1.067
940	0.94	-17.102	-0.343	-11.303	-19.863	-17.287	3.204	-3.094	-5.34
941	0.941	0.854	-2.94	-10.337	-21.792	-6.714	-0.824	3.693	-3.431
942	0.942	8.379	-28.736	-12.856	-9.592	-4.836	-4.288	-0.559	-8.674
943	0.943	6.048	-11.774	-15.182	-4.94	-6.633	-11.629	1.744	-7.144
944	0.944	8.174	-2.533	-17.116	-0.703	14.015	-26.323	-9.095	-8.522
945	0.945	17.849	-22.321	-11.119	-4.386	-0.18	-7.149	-32.901	-9.699
946	0.946	9.133	-35.123	-15.184	-5.554	-18.062	-9.643	-49.948	-8.552
947	0.947	1.2	-9.393	-15.774	-17.361	-34.342	-11.95	-59.262	-9.533
948	0.948	-3.052	-19.482	-19.076	-15.809	-19.379	-5.545	-30.636	-4.323
949	0.949	-17.361	-16.416	-15.017	-11.552	-9.571	-3.593	-16.5	-5.306
950	0.95	-19.291	-30.546	-14.638	-12.714	-14.672	-8.8	-3.73	-11.316
951	0.951	-24.5	-17.785	-8.255	-13.861	-19.206	-23.114	7.896	-12.103
952	0.952	-19.85	-10.8	-9.034	-4.159	-14.854	-17.301	10.035	-5.531
953	0.953	-24.107	-29.952	-13.093	-0.465	-11.115	-22.52	15.864	-6.315
954	0.954	-27.794	-42.72	-13.677	-11.287	2.039	-17.864	24.607	2.576
955	0.955	-31.281	-35.785	-3.609	-1.21	14.157	-16.496	48.441	-10.592
956	0.956	-27.612	-14.901	-13.675	-0.044	9.437	-20.163	58.527	-1.889
957	0.957	-26.653	4.222	-12.515	-1.194	-12.274	-18.997	61.665	-0.344
958	0.958	-25.69	16.968	-11.357	-4.271	-27.893	-13.765	24.756	-1.71
959	0.959	-14.276	9.966	-4.001	-17.014	-25.106	-20.544	-0.348	-10.621
960	0.96	-12.735	12.094	-10.769	-25.681	-17.513	-21.319	4.147	-28.634
961	0.961	-8.488	-13.054	-8.241	-33.577	-1.229	-15.706	-8.201	-15.878
962	0.962	-2.11	-16.35	-17.131	-20.584	22.209	-16.295	-11.841	-4.282
963	0.963	-5.6	-19.459	-18.284	-22.327	6.589	-26.356	-15.104	-10.681
964	0.964	-10.821	-45.041	-19.252	-14.396	9.297	-19.185	-30.785	-8.751
965	0.965	-7.916	-35.021	-14.41	-13.04	-3.468	-22.87	-28.096	-3.522
966	0.966	-15.855	-6.826	-15.186	-9.368	-24.559	-9.734	-15.35	-14.559
967	0.967	-16.814	-10.557	-17.506	-5.87	18.045	-11.513	-13.047	-27.526
968	0.968	-19.705	6.45	-12.67	-8.947	24.067	-0.486	-36.485	-22.3
969	0.969	-15.46	-15.428	-8.025	-4.867	-3.634	6.673	-14.636	-20.743
970	0.97	-16.241	-23.719	-0.287	-3.876	-18.755	2.997	-34.425	-22.091
971	0.971	-5.385	-31.238	0.688	-4.626	-5.158	-0.517	-42.048	-15.697
972	0.972	-3.801	-24.236	-10.137	2.737	15.555	0.412	-35.164	-9.695
973	0.973	-2.413	-26.357	-14.374	3.709	-18.497	5.216	-33.137	-10.661
974	0.974	-1.225	-8.937	-15.514	2.954	-50.363	-0.818	-31.312	-11.616
975	0.975	-0.053	-6.592	-16.657	0.65	-62.629	-0.081	-33.162	-14.135
976	0.976	-13.982	-8.688	-13.551	-4.166	-58.823	-8.059	-37.895	-13.386
977	0.977	-35.279	-18.352	-22.447	-8.802	-27.759	-11.21	-30.853	-20.03
978	0.978	-32.584	-16.594	-21.267	-8.215	18.121	-0.428	-24.599	-20.835
979	0.979	-25.054	-11.933	-22.25	-13.045	12.058	9.585	-11.582	-20.06
980	0.98	-27.378	9.758	-13.366	-14.978	6.559	8.382	11.12	-10.555
981	0.981	-25.248	19.025	-5.071	-6.085	-18.679	4.866	-17.274	-11.697
982	0.982	-23.307	-0.71	2.265	13.449	-23.196	-9.098	-13.711	-10.508
983	0.983	-21.556	1.8	3.246	-17.715	-35.607	-14.919	-10.491	-9.495
984	0.984	-16.909	4.143	0.745	-21.795	-39.281	-23.65	-19.844	-12.349
985	0.985	-6.844	19.057	-8.146	-18.135	-22.227	-28.294	-22.631	-11.533
986	0.986	-3.16	13.261	-11.622	-8.093	-12.947	-21.132	-35.491	-10.705
987	0.987	0.328	1.074	-12.574	1.166	23.981	-14.743	-47.215	-14.153
988	0.988	-9.345	-13.262	-13.538	-30.024	28.989	-18.226	-32.411	-12.169
989	0.989	-13.012	11.911	-12.778	-42.421	33.422	-12.998	-18.965	-9.213
990	0.99	-6.981	8.642	-18.417	-46.099	37.516	-12.015	0.263	-10.512
991	0.991	-18.748	-7.01	-13.59	-36.039	18.761	-6	7.649	-10.077
992	0.992	-23.336	-15.311	-18.242	-32.953	-4.988	-8.312	23.758	-12.94
993	0.993	-27.536	-33.106	-17.668	-1.792	-20.566	-16.245	0.165	-7.684
994	0.994	-23.812	-26.116	-12.84	-14.178	-0.742	-17.215	9.312	-14.242
995	0.995	-20.291	-32.474	-13.433	-2.962	1.842	-23.995	11.876	-11.7
996	0.996	-21.222	-26.657	-8.024	-13.033	-33.138	-17.994	19.261	-9.354
997	0.997	-20.236	-10.767	-6.1	-16.131	-78.619	-18.776	2.854	-7.392
998	0.998	-20.994	-8.587	-9.4	-7.815	-84.668	-19.391	-20.722	-6.792
999	0.999	-8.798	-18.239	-8.827	-10.338	-57.028	-16.128	-11.565	-7.351
1000	1	-10.566	-16.478	-12.315	-21.968	-41.951	-13.254	-14.385	-7.715
1001	1.001	-9.04	-40.279	-11.941	-19.863	-19.144	-14.646	-6.921	-8.083
1002	1.002	-7.707	-30.179	-14.851	-14.079	26.728	-7.347	-13.944	-8.459
1003	1.003	-6.553	-39.428	-15.246	-15.841	69.364	-0.03	-20.383	-7.285
1004	1.004	-5.378	-19.618	-16.417	-11.204	74.841	-4.904	-14.636	-10.752
1005	1.005	-2.258	-32.334	-12.943	-4.067	79.922	-4.152	-2.507	-9.568
1006	1.006	-3.197	-34.573	-13.331	-5.232	38.761	-8.233	-16.896	-9.948
1007	1.007	-12.842	-32.347	-11.208	-4.078	-44.433	-14.819	-26.648	-4.126
1008	1.008	-13.969	-26.421	-17.216	-5.059	-56.252	-6.878	-35.453	-6.436
1009	1.009	-10.456	-35.029	-19.74	-15.924	-45.435	-9.953	-30.954	-2.949
1010	1.01	-11.39	-33.406	-18.972	-14.61	-35.578	-5.095	-29.766	-3.536
1011	1.011	-12.325	-11.662	-17.049	-10.978	-8.862	-7.587	-21.018	-5.291
1012	1.012	-11.519	-8.546	-13.773	-0.203	-16.97	-6.791	-10.341	-8.772
1013	1.013	-13.816	-0.208	-9.725	-1.607	5.088	-17.609	2.466	-12.051
1014	1.014	-15.739	-7.712	-11.096	-2.812	-14.898	-9.667	7.535	-18.618
1015	1.015	-17.658	3.922	-10.726	-1.674	3.25	0.407	12.035	-11.832
1016	1.016	-26.533	1.837	-14.797	-9.036	-2.176	4.099	4.779	-14.337
1017	1.017	-25.349	-15.513	-8.989	-10.005	-7.202	-13.867	-1.643	-13.561
1018	1.018	-7.335	-22.407	-8.221	-5.735	6.392	-11.323	1.829	-15.507
1019	1.019	-9.846	-37.237	-7.055	-9.798	2.388	-8.965	13.606	-13.578
1020	1.02	-26.097	-35.262	-10.541	-4.964	-31.646	10.241	21.557	-10.67
1021	1.021	-32.477	-23.066	-13.827	-4.378	-27.199	12.779	22.908	-9.297
1022	1.022	-26.653	-5.655	-17.898	-8.44	-31.276	5.823	29.316	-12.561
1023	1.023	-21.405	-3.328	-17.525	-5.932	-50.071	-4.814	23.363	-15.441
1024	1.024	-7.057	-5.437	-16.192	-10.385	-60.219	-6.747	13.798	-18.116
1025	1.025	-1.226	-15.083	-9.629	-14.451	-38.472	-8.492	2.117	-19.229
1026	1.026	4.023	-2.856	-4.799	-6.535	-7.451	-6.939	16.569	-14.928
1027	1.027	-0.6	-13.86	-16.212	-10.049	38.307	-2.686	18.639	-20.313
1028	1.028	-7.753	-0.868	4.486	-11.031	80.857	-3.854	17.077	-18.351
1029	1.029	-14.127	4.389	1.773	-10.049	53.269	-12.168	9.369	-15.039
1030	1.03	-12.945	15.44	4.29	-7.529	28.153	-26.079	8.279	-10.95
1031	1.031	-20.272	-0.39	-7.317	-1.921	5.367	-16.376	-10.989	-11.306
1032	1.032	-21.219	1.775	-30.724	-2.493	-40.502	-21.59	-53.321	-12.637
1033	1.033	-16.94	-15.647	-21.43	-7.113	-58.762	-20.048	-59.082	-13.78
1034	1.034	-14.596	-4.04	-18.718	-6.546	-53.421	-30.11	-53.429	-10.082
1035	1.035	-16.51	-6.153	-16.205	-10.044	-8.037	-23.721	-38.119	-10.459
1036	1.036	-15.893	3.531	-18.541	-17.395	10.087	-27.201	-15.101	-9.287
1037	1.037	-15.272	15.708	-12.168	-14.287	4.634	-26.228	-27.32	-15.265
1038	1.038	-13.879	1.321	-2.506	-19.113	-10.441	-27.178	-30.823	-17.738
1039	1.039	-21.212	-8.414	-0.775	-27.058	-33.22	-29.674	-13.619	-20.005
1040	1.04	-18.099	-17.155	-8.71	-21.847	-20.796	-24.02	8.436	-18.027
1041	1.041	-20.98	-18.761	-12.972	-15.083	-39.542	-20.498	-5.523	-10.638
1042	1.042	-20.182	-25.971	-14.129	-15.842	-63.336	-13.106	7.42	-7.698
1043	1.043	-17.83	-19.658	-12.963	-11.763	-41.491	-12.106	-22.816	-1.665
1044	1.044	-12.956	-18.558	-11.982	-5.143	-10.395	-14.606	-26.762	-8.988
1045	1.045	-12.341	-17.619	-9.064	-13.048	-6.38	-2.39	-22.974	-7.997
1046	1.046	-10.573	-28.487	-11.556	-20.351	19.898	2.846	-32.94	-10.487
1047	1.047	-18.497	-29.872	-12.302	-23.229	43.627	20.294	-17.156	-6.393
1048	1.048	-12.493	-12.865	-15.751	-17.203	34.239	13.37	-8.737	-6.941
1049	1.049	-0.683	-5.905	-13.788	-4.972	20.053	11.29	-11.157	-10.213
1050	1.05	-5.317	-3.798	-6.021	-3.197	17.521	9.41	-22.646	-11.933
1051	1.051	-9.576	-21.242	-9.101	-7.813	-17.537	11.211	-33.167	-6.112
1052	1.052	-15.959	-18.971	-10.055	-3.517	-52.765	0.231	-31.084	-5.322
1053	1.053	-31.634	-50.927	-12.562	-15.278	-39.158	-3.96	-18.753	-10.156
1054	1.054	-33.766	-37.419	-13.333	-10.595	-18.372	-10.289	-10.693	-10.72
1055	1.055	-31.832	-41.478	-13.914	-20.613	-22.034	-11.413	2.422	-10.136
1056	1.056	-23.121	-30.258	-17.196	-16.892	1.763	-18.737	4.312	-11.479
1057	1.057	-18.481	-33.556	-13.119	-13.371	10.999	-23.556	9.11	-9.127
1058	1.058	-11.329	-11.669	-12.707	-5.973	2.564	-26.044	13.512	-6.194
1059	1.059	-4.94	-3.318	-10.366	-4.975	-0.048	-23.672	9.958	-5.778
1060	1.06	-6.106	-5.822	-11.511	-5.72	-11.707	-21.717	4.089	-11.581
1061	1.061	-5.154	10.454	-9.551	4.954	-9.595	-11.639	5.17	-12.387
1062	1.062	-0.339	4.087	-13.785	3.639	19.439	-7.372	6.248	-10.465
1063	1.063	2.146	-21.067	-12.399	-2.697	31.822	-3.687	7.136	-16.47
1064	1.064	-10.078	-17.784	-11.012	-13.489	13.067	-0.2	-4.966	-14.136
1065	1.065	-18.811	-20.887	-15.051	-23.509	-31.638	-5.414	-27.731	-9.297
1066	1.066	-20.392	-18.158	-20.836	-22.316	-49.818	-10.248	-49.555	-9.869
1067	1.067	-13.262	-25.696	-13.464	-28.29	-44.419	-9.471	-46.817	-6.967
1068	1.068	-6.906	-14.07	-16.348	-18.609	-49.461	-8.718	-29.002	-4.454
1069	1.069	-5.755	-7.66	-8.406	-9.707	-35.912	-16.656	-31.33	-11.799
1070	1.07	-8.863	13.626	-9.364	-18.036	-15.205	-2.71	-12.167	-19.123
1071	1.071	-13.725	10.916	-4.518	-14.965	3.527	-0.766	-19.72	-18.11
1072	1.072	-18.008	3.385	-8.769	-2.213	20.482	-2.517	-17.414	-10.143
1073	1.073	-22.076	-12.822	-6.442	-10.956	36.079	-0.994	-49.364	-19.795
1074	1.074	-21.49	-10.651	-11.265	-12.535	38.761	-5.273	-35.867	-28.681
1075	1.075	-20.902	-16.419	-17.254	-2.513	41.329	-14.183	-23.528	-22.669
1076	1.076	-28.633	-14.65	-22.85	1.129	20.328	-13.031	-12.355	-10.85
1077	1.077	-25.533	-22.554	-13.339	-16.886	-22.161	-12.092	-29.43	-9.294
1078	1.078	-20.704	-23.888	-14.482	-34.711	-77.035	-16.975	-45.159	-5.036
1079	1.079	-16.452	-12.074	-15.62	-23.107	-39.987	-23.037	-47.931	-6.197
1080	1.08	-20.536	-16.706	-10.377	-12.475	-46.531	-27.188	-30.196	-5.028
1081	1.081	-9.713	-15.317	-9.388	-14.431	-16.146	-16.434	-14.016	-1.905
1082	1.082	-8.182	-3.498	-3.382	-12.711	33.75	-11.862	0.791	-0.909
1083	1.083	-6.844	-8.122	-5.717	-4.803	27.116	-19.105	10.335	-5.144
1084	1.084	-5.699	-26.893	-7.654	-3.471	33.07	-20.316	18.92	-1.056
1085	1.085	-14.038	-14.105	-7.067	-12.396	16.6	-16.898	42.634	-4.507
1086	1.086	-17.15	-7.131	-11.121	-8.93	-8.54	-7.282	39.285	-14.538
1087	1.087	-16.19	16.278	-10.72	-3.734	-31.328	-11.016	23.565	-33.28
1088	1.088	-11.938	-5.583	-13.032	-6.652	-60.311	-12.219	31.831	-35.78
1089	1.089	-12.714	-13.907	-19.598	-5.88	-41.52	-21.936	24.219	-19.508
1090	1.09	-14.655	-1.139	-16.685	-5.107	-31.489	-15.577	40.422	-13.113
1091	1.091	-24.715	-22.236	-17.468	-9.935	-34.623	-9.591	25.492	-15.038
1092	1.092	-28.977	-8.109	-18.26	-3.922	-20.533	-6.525	35.132	-13.288
1093	1.093	-30.133	-25.941	-20.212	-1.587	2.658	0.221	22.902	-8.628
1094	1.094	-21.807	-37.576	-15.58	-6.402	5.8	-5.793	18.203	-7.26
1095	1.095	-9.99	-31.202	-21.013	-16.439	-2.43	-0.211	13.904	-8.43
1096	1.096	1.057	-17.664	-17.543	-3.463	0.174	-11.086	-5.655	-11.924
1097	1.097	2.428	-8.963	-19.492	-8.687	-2.032	-19.074	-19.803	-12.899
1098	1.098	-1.237	-19.983	-15.442	-13.333	-21.092	-20.472	-37.626	-2.07
1099	1.099	-2.387	-12.788	-11.973	-11.97	-18.56	-19.388	-49.255	-9.234
1100	1.1	0.732	-6.363	-7.532	-15.639	11.812	-18.31	-47.166	-5.578
1101	1.101	-8.162	-0.337	-4.633	-19.111	7.721	-11.028	-56.88	-9.083
1102	1.102	-9.323	-12.117	-3.284	-18.136	-18.636	-17.827	-48.234	-1.746
1103	1.103	-10.298	-1.052	-0.006	-13.299	-15.415	-6.503	-37.258	-14.547
1104	1.104	-15.15	-19.833	-0.407	-15.826	18.988	1.355	-47.37	-5.875
1105	1.105	-19.411	-17.31	-5.645	-10.207	14.506	2.656	-35.601	-13.852
1106	1.106	-17.08	-10.328	-10.502	-9.629	2.098	3.721	-46.659	-26.86
1107	1.107	-21.893	-25.192	-19.231	-16.969	-9.16	-12.091	-39.523	-21.692
1108	1.108	-30.583	-23.225	-15.769	-8.059	-19.22	-22.864	-22.524	-20.194
1109	1.109	-19.719	-10.98	-12.686	-16.376	-34.865	-1.714	-20.245	1.419
1110	1.11	-12.537	-12.497	-17.54	-15.402	-37.513	0.87	-5.381	23.232
1111	1.111	-8.853	3.4	-13.299	-20.233	-24.696	-1.755	0.398	-2.384
1112	1.112	-5.359	9.819	-15.631	-20.991	-17.706	-4.165	-1.397	-12.519
1113	1.113	-8.461	15.649	-13.717	-18.653	-15.596	-10.638	15.945	-28.27
1114	1.114	-17.382	-0.247	-9.084	-19.233	-13.68	-12.653	18.205	-20.027
1115	1.115	-11.415	-19.428	-7.353	-10.534	-8.517	-4.024	24.502	-17.588
1116	1.116	-18.806	-16.925	-8.729	-11.715	12.099	-5.659	14.717	-10.696
1117	1.117	-14.001	-33.177	-7.393	2.216	-2.098	-4.388	9.388	-8.644
1118	1.118	-18.272	-39.577	-0.82	4.152	-4.637	-18.79	10.86	-18.383
1119	1.119	-19.064	-22.151	-5.675	2.426	-6.94	-28.541	-2.136	-30.637
1120	1.12	-19.663	-15.183	-9.937	13.474	3.185	-13.324	-3.893	-35.354
1121	1.121	-17.746	-17.294	-12.266	3.404	35.203	-4.677	-8.558	-19.551
1122	1.122	-26.672	-30.848	-14.2	4.566	30.822	-3.196	-15.778	-13.23
1123	1.123	-25.541	-22.157	-20.199	-1.434	-23.316	-19.13	-6.934	-7.486
1124	1.124	-14.737	-20.632	-14.596	-0.48	-74.944	-29.84	-25.032	-5.813
1125	1.125	-16.119	-19.284	-14.024	-11.339	-68.331	-27.974	-32.664	-7.431
1126	1.126	-9.747	-12.927	-21.395	-21.42	-25.732	-8.693	-30.397	-0.334
1127	1.127	-8.602	-14.119	-20.444	-20.275	1.922	4.019	-24.043	0.779
1128	1.128	-18.289	1.91	-10.776	-28.618	16.933	10.935	-22.15	-0.423
1129	1.129	-11.909	-5.099	-11.941	-21.298	12.403	17.272	-23.95	-5.684
1130	1.13	-15.39	-20.039	-17.944	-12.414	8.332	-0.191	-19.395	-18.501
1131	1.131	-16.364	-18.156	-14.847	-8.95	12.006	-2.549	-18.112	-20.291
1132	1.132	-15.393	-23.455	-13.882	-7.998	-5.007	-0.437	-9.318	-15.712
1133	1.133	-11.131	-18.859	-13.106	-16.92	-14.268	-25.609	-8.258	-17.116
1134	1.134	-8.812	-20.269	-15.435	-15.77	-16.967	-15.564	-20.165	-20.855
1135	1.135	-12.301	-13.952	-14.859	-20.994	-9.414	-12.487	-21.835	-19.758
1136	1.136	-16.964	1.668	-18.148	-14.232	-20.994	-15.2	-11.871	-16.73
1137	1.137	-17.577	-9.036	-9.242	-20.248	-23.098	-22.733	-8.3	-10.02
1138	1.138	-17.239	-14.878	-8.077	-29.174	-9.537	-20.398	-0.125	-10.872
1139	1.139	-18.641	-20.17	-6.906	-28.039	16.763	-26.764	2.795	-6.906
1140	1.14	-19.845	-24.893	-1.674	-24.975	28.028	-28.686	-6.29	-7.558
1141	1.141	-13.89	-20.699	-0.693	-18.239	11.079	-9.32	-12.467	-2.978
1142	1.142	-18.198	-1.225	-4.94	-14.027	-4.51	-6.776	-5.314	-10.789
1143	1.143	-14.191	1.427	-9.006	-18.135	-41.423	-18.351	-14.809	-7.941
1144	1.144	-16.174	-6.175	-8.43	-13.347	-46.487	-7.675	-21.826	-0.636
1145	1.145	-18.147	-8.56	-9.007	-6.046	-32.989	2.027	-35.242	-3.578
1146	1.146	-17.588	-14.98	-11.907	-3.189	-37.128	10.78	-25.835	-11.54
1147	1.147	-17.991	-24.644	-13.248	-2.44	-10.898	2.88	-10.262	-10.603
1148	1.148	-12.584	-26.369	-14.591	-4.8	33.699	12.978	-4.159	-17.41
1149	1.149	-14.538	-21.716	-15.732	1.747	27.67	4.119	9.119	-7.752
1150	1.15	-9.915	-11.62	-15.321	-4.282	22.279	-13.81	-3.329	-11.454
1151	1.151	-8.773	-21.267	-17.234	-6.637	-2.795	-52.253	10.782	-12.623
1152	1.152	-8.228	-22.396	-12.379	-0.089	1.713	-2.237	4.789	-7.41
1153	1.153	-13.102	-4.371	-12.942	-2.644	-2.317	-22.1	6.373	-6.444
1154	1.154	-19.127	-1.812	-13.504	-14.864	1.377	-40.21	-1.696	-5.684
1155	1.155	-21.482	-8.773	-9.43	-13.167	-8.688	-1.425	-6.089	-9.751
1156	1.156	-23.445	-15.146	-10.781	-21.129	13.15	23.817	-12.595	-0.277
1157	1.157	-13.414	-9.349	-6.33	-11.097	-18.024	10.341	-9.212	-9.198
1158	1.158	-14.804	-11.097	-12.915	-4.748	-47.074	14.464	-4.055	-0.881
1159	1.159	-8.458	6.306	-10.397	-8.262	-65.867	3.287	-18.806	-10.56
1160	1.16	-2.483	-0.666	-11.172	-11.389	-48.905	-6.713	-33.745	-6.864
1161	1.161	-9.847	-2.796	-16.015	-14.311	-20.693	-15.94	-12.464	-7.995
1162	1.162	0.985	-8.581	-8.664	-16.853	28.451	-13.184	1.685	-7.025
1163	1.163	5.236	7.308	-15.448	-11.266	21.828	-15.646	-16.109	-9.93
1164	1.164	-1.153	0.932	-14.683	-10.504	27.774	-13.271	-4.481	-10.71
1165	1.165	-7.164	-12.624	-9.07	-8.58	11.208	-11.092	-6.58	-9.931
1166	1.166	-12.4	-24.841	-13.906	-18.645	-13.99	-16.836	-20.102	-11.844
1167	1.167	-23.26	-13.851	-15.846	-19.996	-36.785	-15.03	-28.793	-21.882
1168	1.168	-16.105	-23.974	-9.265	-21.143	-57.466	-16.49	-43.069	-20.503
1169	1.169	-17.272	-15.13	-13.511	-12.808	-61.096	-20.636	-44.942	-16.82
1170	1.17	-20.756	-18.641	-12.735	-1.002	-50.962	-14.185	-18.57	-25.137
1171	1.171	-19.787	-8.959	-16.214	-5.643	-16.444	-8.096	7.798	-19.907
1172	1.172	-16.883	-12.605	-18.144	1.504	6.504	-11.101	4.554	-15.038
1173	1.173	-16.114	-23.415	-9.249	0.338	10.675	-8.085	13.878	-14.215
1174	1.174	-18.434	-33.447	-12.939	1.486	7.035	-7.213	11.225	-16.472
1175	1.175	-26.36	-16.38	-9.461	0.504	3.74	-9.454	-6.543	-12.929
1176	1.176	-25.38	-14.028	-12.553	-4.365	13.035	-12.896	-18.125	-14.811
1177	1.177	-22.461	-16.113	-9.649	-15.823	27.212	-16.118	-20.217	-18.834
1178	1.178	-19.939	-10.278	-13.901	-14.308	-11.215	-15.452	-14.366	-19.178
1179	1.179	-22.258	-4.99	-13.128	-15.692	-27.618	-14.957	12.006	-11.785
1180	1.18	-15.667	-0.266	-12.582	-6.809	-22.578	-18.152	8.375	-8.646
1181	1.181	-16.434	12.772	-9.329	-12.811	-9.031	-17.68	39.376	4.149
1182	1.182	-17.196	-6.535	-9.94	-9.714	11.637	-11.609	27.033	-11.699
1183	1.183	-12.356	-9.025	-7.45	-12.614	7.907	-7.263	15.868	-5.276
1184	1.184	-11.767	-11.325	-11.92	-24.039	4.597	-3.125	19.213	-3.307
1185	1.185	-10.019	-13.423	-15.998	-19.398	-36.222	-9.618	-2.602	-5.015
1186	1.186	-3.031	-7.579	-19.497	-12.233	-41.615	-13.803	-16.651	-16.017
1187	1.187	7.824	-16.26	-18.157	-5.838	-36.565	-11.409	-8.975	-11.725
1188	1.188	3.584	-11.59	-21.075	-9.317	-13.708	-14.834	7.419	7.867
1189	1.189	-5.301	-10.222	-19.936	-6.21	-34.372	-10.127	-7.307	-0.408
1190	1.19	-8.763	-13.891	-18.799	-5.226	-45.55	-1.155	-12.927	-2.877
1191	1.191	-11.833	-22.202	-13.98	-5.966	-35.442	-7.472	-14.522	-0.511
1192	1.192	-8.912	-21.212	-3.162	-5.164	11.595	-10.888	-12.858	-11.111
1193	1.193	-14.901	-32.036	-1.644	-3.209	85.515	-1.148	0.233	-13.015
1194	1.194	-15.671	-24.86	-5.934	-9.188	75.617	-2.263	-1.379	-18.212
1195	1.195	-20.514	-33.758	-9.645	-21.351	66.689	-13.055	0.309	-26.109
1196	1.196	-19.942	-51.747	-13.157	-26.537	58.593	-11.641	4.684	-21.812
1197	1.197	-23.997	-38.968	-12.218	-18.558	51.255	-12.739	-14.729	-15.397
1198	1.198	-23.591	-32.003	-15.146	-22.761	-36.201	-16.18	-28.718	-18.86
1199	1.199	-22.208	-38.377	-14.393	-21.555	-71.787	-27.947	-31.08	-15.753
1200	1.2	-22.578	-24.808	-10.347	-18.034	-82.623	-19.998	-47.177	-24.651
1201	1.201	-16.561	-19.563	-6.875	-17.04	-53.002	-21.361	-49.171	-18.655
1202	1.202	-17.317	-21.094	-10.178	-8.123	-44.103	-9.6	-43.245	-19.631
1203	1.203	-24.644	-22.428	-10.764	-11.591	-19.715	-8.046	-34.439	-14.8
1204	1.204	-19.784	-2.852	-8.258	0.234	17.24	-0.905	-23.321	-14.028
1205	1.205	-22.285	-5.554	-10.593	-10.786	23.815	-7.327	-13.155	-13.254
1206	1.206	-13.372	17.665	-11.765	-6.518	-6.573	1.002	-21.915	-8.4
1207	1.207	-12.192	1.965	-13.706	-7.671	-11.978	-2.056	-27.751	-11.649
1208	1.208	-11.196	10.268	-14.868	-6.499	-17.04	-1.065	-22.338	-7.541
1209	1.209	-12.138	7.742	-10.031	-11.707	14.836	1.466	-15.382	-8.835
1210	1.21	-18.115	0.765	-10.612	-18.461	-5.915	-0.865	-21.223	-6.486
1211	1.211	-17.326	-9.906	-8.678	-12.44	-17.149	5.688	-33.255	-6.073
1212	1.212	-13.823	-8.026	-5.785	-10.098	13.851	-5.75	-17.223	-8.742
1213	1.213	-19.789	-2.895	-7.141	-16.657	17.991	-10.402	-6.407	-12.951
1214	1.214	-15.693	-4.494	-12.762	-14.125	59.65	-9.081	-15.906	-10.402
1215	1.215	-10.832	-5.894	-14.114	-13.352	-12.474	-12.803	-7.008	-17.739
1216	1.216	-6.169	8.365	-11.208	-16.838	-61.794	-16.315	-8.347	-12.489
1217	1.217	-15.061	10.201	-16.435	-14.923	-52.913	-32.423	-29.804	-7.625
1218	1.218	-16.228	4.878	-21.276	-14.36	-61.12	-53.559	-32.705	0.343
1219	1.219	-17.395	-6.261	-16.626	-7.399	-68.569	-11.035	-24.24	-4.849
1220	1.22	-16.434	-28.02	-22.045	-6.42	-48.673	-17.096	-11.329	-3.847
1221	1.221	-11.614	-43.785	-21.455	-3.885	-54.615	-11.72	-4.188	-9.818
1222	1.222	-10.855	-41.135	-11.391	-12.791	-49.055	-26.848	6.661	-18.693
1223	1.223	-13.195	-28.43	-10.036	-11.617	-23.739	-22.435	1.044	-24.66
1224	1.224	-8.366	-26.179	-11.189	-10.608	-10.125	-10.087	9.962	-17.27
1225	1.225	-13.013	-15.604	-17.187	-3.783	2.27	23.924	18.094	-12.406
1226	1.226	-11.274	-21.441	-18.141	-2.973	5.945	10.331	19.622	0.782
1227	1.227	-4.303	-9.288	-17.154	-5.271	-4.072	-2.085	20.943	-4.992
1228	1.228	-11.072	-26.734	-3.971	-10.095	30.415	-20.865	17.603	-6.697
1229	1.229	-11.838	-43.02	17.331	-8.143	43.931	-10.821	22.999	-14.598
1230	1.23	-12.599	-40.908	9.02	-13.534	31.537	-20.166	32.082	-7.405
1231	1.231	-16.057	-11.902	1.487	-11.552	50.319	-11.9	23.921	-6.211
1232	1.232	-7.332	0.478	-5.466	-12.096	33.278	-24.717	12.286	-14.508
1233	1.233	-10.802	4.131	-11.833	-9.149	-7.592	-27.109	13.958	-11.439
1234	1.234	-9.81	-5.954	-17.615	-8.713	-35.332	-25.043	3.994	-12.43
1235	1.235	-24.493	-9.063	-15.85	-16.038	-30.416	-7.665	-15.486	-6.446
1236	1.236	-22.35	5.076	-17.369	-10.782	-26.113	-10.003	-40.989	-8.744
1237	1.237	-20.386	-7.687	-10.184	-9.805	-22.142	-3.649	-37.672	-13.524
1238	1.238	-18.625	-5.371	-6.477	-17.73	-25.871	-5.614	-53.319	-15.389
1239	1.239	-20.156	-7.496	-7.605	-14.624	-8.855	-14.355	-50.571	-13.566
1240	1.24	-21.506	-13.297	-10.663	-21.388	-5.788	-12.823	-17.06	-12.17
1241	1.241	-9.7	-18.509	-13.532	-8.209	2.516	3.038	5.802	-11.751
1242	1.242	-8.15	-1.086	-10.971	1.51	0.001	0.9	1.769	-8.829
1243	1.243	-0.983	-8.037	-13.244	-3.659	-6.924	2.83	-9.431	-6.109
1244	1.244	0.179	-10.154	-12.62	-8.262	-4.738	4.582	-19.454	-11.897
1245	1.245	-0.982	-19.82	-17.227	-12.49	-33.713	-6.422	-3.739	-17.497
1246	1.246	-17.046	-21.565	-18.938	-16.148	-12.933	-10.68	-6.421	-14.015
1247	1.247	-24.016	-20.022	-19.293	-24.44	5.862	-7.007	1.147	-8.008
1248	1.248	-26.15	-30.068	-21.591	-17.053	22.856	-3.536	-10.468	-5.67
1249	1.249	-16.473	-28.883	-21.184	-8.118	19.625	-0.478	-8.374	3.822
1250	1.25	-14.737	-18.02	-21.55	-6.923	-6.05	0.442	-2.623	2.675
1251	1.251	-16.292	-22.232	-18.815	-1.659	-16.224	1.186	13.166	1.519
1252	1.252	-23.449	-23.343	-17.238	-2.587	-19.39	-4.432	15.22	0.56
1253	1.253	-22.28	-17.299	-12.762	-10.482	-11.155	-2.485	13.218	-8.338
1254	1.254	-18.793	-1.19	-9.452	-13.547	-13.743	-3.015	-13.141	-11.821
1255	1.255	-15.684	-3.446	-7.697	-10.604	-20.73	-11.801	-47.229	-27.874
1256	1.256	-20.519	3.005	-13.485	-13.093	-18.607	-25.981	-60.796	-39.487
1257	1.257	-19.72	-2.711	-12.7	-7.457	-5.076	-27.798	-64.877	-41.605
1258	1.258	-17.377	-14.83	-16.179	-9.368	0.133	-22.497	-46.117	-43.544
1259	1.259	-10.778	-6.817	-12.886	-15.343	-14.204	-14.506	-29.098	-17.207
1260	1.26	-4.767	-5.395	-12.296	-17.648	-16.098	-10.2	-32.21	-13.523
1261	1.261	-16.952	8.968	-6.474	-17.048	-24.785	-21.972	-12.502	-23.583
1262	1.262	-22.168	26.426	-8.779	-16.443	-23.21	-26.572	-10.039	-26.686
1263	1.263	-20.609	-8.572	-6.822	-7.519	-13.091	-4.881	-26.325	-12.574
1264	1.264	-19.24	-23.637	-14.161	4.299	-24.842	4.418	-24.215	0.164
1265	1.265	-20.382	-19.147	-9.318	2.777	-13.745	-9.701	-37.798	-6.84
1266	1.266	-16.876	1.595	-8.547	7.046	7.913	-2.14	-46.547	-9.005
1267	1.267	-9.495	5.292	-7.782	0.664	36.098	-4.43	-22.813	-18.718
1268	1.268	-4.64	1.996	-9.735	-10.176	32.407	1.966	14.787	-13.523
1269	1.269	-5.408	-13.69	-7.818	-17.341	-12.25	3.897	19.668	-8.899
1270	1.27	0.215	-10.966	-14.408	-16.185	-67.091	-8.25	6.007	-7.567
1271	1.271	-3.262	-28.762	-8.415	-3.035	-89.028	-12.863	-6.471	-1.215
1272	1.272	-1.317	-21.781	-7.648	-15.225	-68.986	-11.505	-2.891	-2.436
1273	1.273	-10.201	-23.882	-8.224	-39.02	10.43	-10.359	-20.004	-5.599
1274	1.274	-16.578	-25.779	-6.288	-42.308	43.006	-2.027	-17.016	-0.818
1275	1.275	-20.05	-37.952	-14.033	-26.638	33.173	-9.374	-14.427	-1.623
1276	1.276	-21.014	-23.6	-19.269	-18.318	-11.517	-24.061	-12.043	-7.278
1277	1.277	-16.174	-29.359	-18.309	-15.814	-3.446	-38.974	-0.595	-15.25
1278	1.278	-15.403	-20.598	-12.316	-13.509	18.57	-21.607	-19.944	-10.074
1279	1.279	-19.482	-25.213	-8.249	-19.915	-14.935	8.701	-12.608	-5.283
1280	1.28	-22.981	-15.128	-11.717	-25.738	-20.929	4.592	-5.827	-6.114
1281	1.281	-14.282	-21.501	-8.422	-17.06	6.725	-6.642	-3.884	4.493
1282	1.282	-13.131	-20.301	-13.847	-18.634	31.902	17.123	9.466	26.143
1283	1.283	-18.358	-21.258	-15.797	-20.018	36.375	7.743	7.527	16.84
1284	1.284	-19.322	-26.061	-17.752	-8.233	57.028	-12.113	21.658	2.705
1285	1.285	-9.64	-39.209	-21.841	-3.597	38.19	-35.452	11.784	-35.818
1286	1.286	-18.554	-25.655	-17.02	18.05	-13.334	-19.868	6.35	-63.507
1287	1.287	-7.717	-13.423	-17.613	14.929	-35.431	-17.252	4.584	-58.491
1288	1.288	-14.872	-14.94	-18.2	6.573	-42.102	-14.796	0.15	-44.96
1289	1.289	-13.706	-10.671	-17.819	4.025	-36.175	-21.748	-11.814	-15.938
1290	1.29	-14.857	-17.054	-10.468	-7.61	-41.627	-19.625	-13.502	-12.266
1291	1.291	-17.942	-11.058	-15.701	-26.794	-36.584	-21.579	-20.763	-2.206
1292	1.292	-18.888	-14.171	-10.871	-34.361	-32.098	-23.31	-14.47	-5.315
1293	1.293	-18.083	-11.271	-8.362	-18.129	-3.059	-24.868	-20.56	-13.642
1294	1.294	-15.742	0.164	-9.143	-11.764	-29.401	-34.944	-23.793	-11.139
1295	1.295	-16.314	8.114	-8.571	-9.857	-60.404	-15.401	-15.069	-4.212
1296	1.296	-13.022	0.968	-11.881	-18.597	-31.454	-7.107	-11.708	-6.388
1297	1.297	-11.303	-2.68	-6.49	-10.704	2.527	0.428	-10.831	-8.37
1298	1.298	-13.843	0.832	-5.927	-12.096	16.001	16.647	3.757	-6.654
1299	1.299	-6.517	-2.253	-7.864	-8.456	-4.771	14.477	14.242	-8.243
1300	1.3	-5.558	-7.07	-9.586	-9.641	-8.557	4.762	19.908	-6.909
1301	1.301	-10.399	-6.263	-10.915	-8.699	-5.389	-14.643	11.084	-5.759
1302	1.302	-14.665	-3.927	-12.248	-3.882	22.725	-17.206	6.384	-4.607
1303	1.303	-15.467	-7.428	-10.103	-3.123	26.234	-43.004	-12.464	0.615
1304	1.304	-17.425	-12.107	-4.867	-5.47	2.261	-80.793	-15.005	-10.237
1305	1.305	-10.091	-16.196	-12.802	-6.072	-13.578	-85.884	-17.378	-3.089
1306	1.306	-20.943	-24.163	-9.713	-4.15	-27.852	-44.732	-28.098	-12.014
1307	1.307	-16.71	-25.323	-6.807	-8.225	-25.445	-6.088	-33.961	-6.057
1308	1.308	-15.559	-26.304	-7.582	-10.758	-23.198	8.95	-28.752	-22.153
1309	1.309	-12.077	-21.488	-11.649	-10.383	-42.424	13.353	-20.801	-15.215
1310	1.31	-13.043	-8.357	-18.228	-16.983	-34.933	17.383	-13.601	-13.082
1311	1.311	-14.014	-18.095	-17.45	-16.033	-37.28	6.114	-7.189	-7.262
1312	1.312	-13.249	-9.43	-19.754	-11.791	-30.882	16.111	-17.995	-5.53
1313	1.313	-20.616	-7.915	-16.252	-11.028	-25.064	12.951	-22.23	2.39
1314	1.314	-19.657	-18.048	-11.59	-18.977	-9.164	10.193	-18.533	1.038
1315	1.315	-18.889	-16.984	-7.516	-7.178	1.143	0.851	-12.512	-7.859
1316	1.316	-19.663	0.957	-1.696	-5.624	16.097	-17.027	3.579	-6.713
1317	1.317	-17.735	13.711	-2.462	-1.377	-12.862	-5.478	33.985	-11.948
1318	1.318	-10.384	2.083	-5.937	-2.543	-50.291	-3.409	29.977	-16.782
1319	1.319	-15.224	-29.851	-10.573	-1.397	-85.4	-9.256	-3.994	-21.03
1320	1.32	-10.969	-34.319	-15.985	-2.408	-44.14	-4.077	-17.475	-12.121
1321	1.321	-11.746	-38.392	-14.047	-15.208	-16.562	19.672	-13.379	1.043
1322	1.322	-19.696	-34.751	-14.62	-27.424	28.758	16.314	-24.571	-4.178
1323	1.323	-14.493	-24.719	-12.866	-19.524	46.835	-5.625	-14.472	-15.207
1324	1.324	-13.547	-2.899	-10.345	-12.407	63.256	2.644	-5.162	-28.17
1325	1.325	-12.806	-5.666	-10.726	-13.604	68.27	5.114	-2.405	-12.304
1326	1.326	-10.52	-23.513	-13.634	-7.626	100.214	7.379	10.431	-10.188
1327	1.327	-5.713	-16.601	-13.253	-8.623	54.307	17.966	17.485	-8.279
1328	1.328	-5.159	-10.3	-12.88	-13.486	36.071	15.986	15.452	-13.542
1329	1.329	-8.089	-12.304	-12.683	-14.281	-2.616	-10.34	-13.493	-12.018
1330	1.33	-16.05	-0.166	-16.544	-8.691	-7.631	-44.381	-17.464	-22.117
1331	1.331	-17.231	-1.747	-16.146	-12.199	-39.552	-12.448	-21.043	-28.555
1332	1.332	-18.215	19.865	-15.748	-10.256	-60.286	16.539	-31.011	-39.449
1333	1.333	-25.011	-8.44	-15.344	-16.835	-26.213	27.747	-33.992	-35.233
1334	1.334	-24.26	-4.811	-13.396	-24.769	-30.633	17.672	-31.189	-26.375
1335	1.335	-18.665	-8.133	-16.861	-12.955	-34.647	2.01	-28.603	-15.578
1336	1.336	-22.162	-30.004	-17.999	-11.399	-30.992	-6.295	-26.244	-14.273
1337	1.337	-21.606	-32.692	-16.035	-4.214	20.459	-34.544	-41.119	-15.531
1338	1.338	-17.559	-14.872	-13.302	-13.106	-1.603	-91.249	-45.172	-20.065
1339	1.339	-21.066	-12.537	-15.407	-16.595	-21.508	-66.857	-35.508	-16.627
1340	1.34	-19.733	-14.623	-14.038	-17.576	-51.835	-44.803	-26.821	-13.539
1341	1.341	-17.624	-8.774	-13.248	-10.824	-57.224	-51.376	-9.417	-4.653
1342	1.342	-23.647	-10.457	-11.693	-2.927	-32.05	-33.18	-11.75	-8.133
1343	1.343	-10.507	-34.23	-12.268	-12.643	-9.182	-27.751	20.186	-0.79
1344	1.344	-4.715	-30.909	-9.186	-11.506	3.302	-32.775	43.032	13.896
1345	1.345	-6.473	-33.962	-2.61	-12.684	14.585	-19.24	5.504	11.75
1346	1.346	-1.062	-39.718	2.234	-5.345	24.704	-31.62	-19.628	9.804
1347	1.347	-5.71	-31.358	-7.444	-14.271	21.699	-5.275	12.323	-6.086
1348	1.348	-4.358	-18.573	-19.247	-5.971	13.544	-1.922	33.066	4.521
1349	1.349	-13.267	-20.901	-30.275	-11.218	31.594	-4.904	14.356	-9.06
1350	1.35	-16.747	-18.778	-28.93	-10.267	10.742	3.505	-2.609	-21.281
1351	1.351	-13.65	-5.24	-17.13	-11.064	13.648	-3.982	-36.979	-22.863
1352	1.352	-2.814	17.578	-9.202	-18.437	26.549	-1.609	-14.075	-27.145
1353	1.353	-7.082	26.854	-2.051	-15.554	24.31	-7.951	-51.552	-20.785
1354	1.354	-8.254	18.497	6.848	-18.094	9.512	-2.113	-36.406	-21.964
1355	1.355	-11.749	10.927	8.006	-20.449	-11.704	-0.345	-22.802	-18.889
1356	1.356	-8.658	-19.48	-8.071	-19.898	-37.227	-14.586	-26.819	-4.189
1357	1.357	-19.512	-15.468	-5.761	-9.876	-47.302	-12.52	-38	-6.316
1358	1.358	-23.782	-19.19	-7.906	-14.177	-44.25	-10.632	-27.878	-4.36
1359	1.359	-20.112	-9.194	-9.856	-10.545	-52.581	-12.042	-18.533	-9.592
1360	1.36	-14.114	12.62	-11.609	-11.744	-65.321	1.045	1.267	-14.247
1361	1.361	-19.347	-1.533	-19.565	-10.633	-81.483	9.881	14.128	-1.29
1362	1.362	-18.38	-9.119	-20.931	-11.657	-57.964	5.34	21.177	0.461
1363	1.363	-19.161	-11.476	-17.267	-2.81	-48.572	6.786	10.604	-4.193
1364	1.364	-18.387	-0.881	-16.113	-4.037	-56.77	10.539	12.605	-2.837
1365	1.365	-21.868	-29.986	-15.147	-18.037	-33.383	11.777	0.452	3.544
1366	1.366	-13.148	-42.452	-10.315	-4.54	-23.896	4.49	5.1	-7.297
1367	1.367	-11.978	-38.826	-11.092	-16.774	-37.839	-4.353	-2.076	-26.072
1368	1.368	-12.934	-48.942	-13.404	-15.255	-35.192	-15.109	-5.745	-23.564
1369	1.369	-15.812	-39.706	-11.489	3.489	-0.055	-10.776	9.931	-16.612
1370	1.37	-15.021	-37.093	-12.093	-9.307	75.697	-11.875	16.279	-14.504
1371	1.371	-10.938	-19.363	-12.694	-2.349	108.317	-3.475	-1.194	-12.589
1372	1.372	-7.447	-12.467	-16.197	-4.489	78.806	-0.276	-3.541	-14.335
1373	1.373	-17.507	2.384	-10.802	-10.312	52.204	-12.955	-5.715	-18.999
1374	1.374	-13.238	8.154	-11.402	-12.071	44.144	-11.141	-23.157	-11.857
1375	1.375	-12.065	-11.224	-8.127	-7.43	-7.468	-6.433	-30.13	-8.184
1376	1.376	-15.536	11.95	-11.053	5.524	-0.827	-13.507	-40.773	-4.68
1377	1.377	-14.551	27.577	-3.142	0.304	5.249	-25.267	-34.952	-3.692
1378	1.378	-13.569	13.401	-14.017	-4.332	-33.47	-33.189	-33.233	-12.566
1379	1.379	-16.067	-4.432	-15.404	-8.59	-48.656	-26.031	-28.644	-1.707
1380	1.38	-21.667	-16.096	-19.116	-9.757	-35.251	-11.714	-24.495	5.478
1381	1.381	-15.079	3.026	-15.674	-27.752	18.818	13.408	-18.208	9.192
1382	1.382	-10.808	-9.787	-23.058	-20.207	-3.331	3.341	-26.605	0.905
1383	1.383	-13.117	-12.133	-18.237	-17.882	-23.371	-12.308	-10.634	-12.994
1384	1.384	-17.953	-27.1	-20.76	-15.749	-29.44	-43.451	10.389	-30.37
1385	1.385	-13.299	-52.316	-23.102	-13.804	9.194	-47.529	18.659	-41.934
1386	1.386	-10.379	-49.119	-19.638	-15.533	-26.1	-13.505	11.086	-9.954
1387	1.387	-10.757	-27.335	-13.66	-13.948	-49.004	-0.016	13.372	-5.456
1388	1.388	-12.096	-24.702	-12.906	-12.542	-53.017	-4.168	19.734	-17.805
1389	1.389	-12.458	-42.582	-3.439	-11.34	-49.328	6.932	10.047	-21.445
1390	1.39	-15.147	-40.312	-2.294	-14.783	-11.634	-3.212	-2.118	-11.356
1391	1.391	-13.191	-42.488	-1.148	-13.767	13.435	-0.148	-10	-20.62
1392	1.392	-16.07	-17.376	-0.191	-12.742	8.919	-2.888	-17.091	-12.268
1393	1.393	-18.762	-14.141	12.569	-10.176	-20.212	-0.384	-23.433	-9.713
1394	1.394	-13.698	-17.322	-3.315	-10.903	-1.583	11.241	-26.89	-11.991
1395	1.395	-19.667	-20.116	-13.969	-11.436	-11.72	9.125	-23.762	-14.06
1396	1.396	-18.87	-17.672	-12.042	-10.809	-8.619	-4.425	-12.897	-8.196
1397	1.397	-18.268	-1.49	-13.79	-6.698	-39.749	-30.741	-25.837	0.594
1398	1.398	-14.965	9.113	-15.363	-9.181	-85.635	-57.079	-34.479	-3.995
1399	1.399	-19.018	-0.618	-8.224	-11.48	-79.692	-33.325	-29.772	-11.098
1400	1.4	-15.534	-5.908	-14.638	-8.538	-29.821	-17.718	-36.896	-7.375
1401	1.401	-17.856	-1.312	-15.825	-12.179	30.657	-20.442	-33.193	-15.643
1402	1.402	-12.049	-8.486	-14.864	-8.846	71.16	-12.93	-34.351	-12.496
1403	1.403	-12.816	3.326	-17.774	-7.648	34.079	-15.348	-29.11	-17.272
1404	1.404	-12.229	-14.067	-15.263	-5.669	27.439	-21.743	-28.13	-19.72
1405	1.405	-11.649	-16.385	-12.941	-10.66	45.533	-46.85	-14.924	-23.717
1406	1.406	-9.907	2.769	-12.366	-1.908	50.796	-36.785	-12.917	-33.136
1407	1.407	-10.292	-4.811	-9.091	-5.347	65.657	-14.935	-21.561	-36.726
1408	1.408	-12.619	11.41	-13.162	-8.391	24.132	-0.856	-7.174	-18.644
1409	1.409	-14.754	0.728	-18.789	-13.184	-26.017	6.586	-1.304	-5.803
1410	1.41	-10.305	-16.711	-13.968	-7.126	-59.676	-5.001	-17.074	-3.418
1411	1.411	-16.879	-14.382	-18.63	-1.462	-53.784	-2.627	-6.307	-14.016
1412	1.412	-10.882	-12.273	-16.91	-0.828	-37.335	7.183	-4.24	3.455
1413	1.413	-19.785	-2.627	-16.545	5.219	-42.259	5.427	-2.368	-3.454
1414	1.414	-18.626	6.048	-16.174	-2.085	-55.64	-5.614	21.54	-1.273
1415	1.415	-21.726	4.465	-9.605	-8.813	-67.872	-9.873	45.424	-10.91
1416	1.416	-16.896	-11.459	-10.587	-14.781	-41.375	-16.251	54.775	-9.137
1417	1.417	-16.119	-9.409	-23.745	-22.095	-17.394	-24.59	35.113	-7.563
1418	1.418	-20.178	-23.014	-2.452	-23.033	-20.406	-17.253	17.383	-3.309
1419	1.419	-15.345	-10.843	-5.16	-23.783	-12.044	-10.492	10.477	0.354
1420	1.42	-14.771	-28.276	-12.707	-32.645	5.852	-20.183	8.414	6.338
1421	1.421	-5.872	-25.962	-10.388	-33.779	27.114	-23.886	-16.69	-1.029
1422	1.422	-9.55	-32.331	-8.257	-28.519	35.586	-22.755	-6.601	3.794
1423	1.423	-13.034	-30.376	-10.186	-13.782	48.437	-21.811	-15.867	-5.91
1424	1.424	-12.075	-21.617	-11.912	-15.896	32.214	-7.15	-24.19	-22.964
1425	1.425	-13.043	-7.231	-7.255	-6.208	4.536	-26.365	-26.703	-25.275
1426	1.426	-15.56	-20.736	-8.591	-14.907	-14.292	7.077	-28.995	-18.859
1427	1.427	-11.501	-15.443	0.32	-16.438	2.661	29.886	2.973	-20.778
1428	1.428	-16.338	-26.394	-5.667	-9.278	30.911	25.794	16.564	-15.54
1429	1.429	-14.401	-7.553	-4.699	-2.905	27.236	-0.566	29	-13.991
1430	1.43	-17.306	-15.067	-3.733	-6.406	-3.723	2.69	10.279	-26.938
1431	1.431	-19.831	-17.373	-13.417	-3.326	-49.594	-0.422	-13.475	-21.697
1432	1.432	-18.475	-19.466	-22.323	-6.259	-31.381	-8.752	-4.13	-20.157
1433	1.433	-11.891	-9.784	-25.813	-10.526	-25.991	-1.235	-18.212	-13.062
1434	1.434	-14.788	-15.002	-11.872	-16.138	-21.006	5.692	-25.718	-6.774
1435	1.435	-15.56	8.812	-13.794	-5.295	-16.554	3.5	-37.276	1.456
1436	1.436	-9.938	-14.996	-12.029	-22.719	-12.473	9.25	-18.055	0.382
1437	1.437	-14.767	-18.077	-10.457	-25.058	-69.199	10.981	-30.782	5.182
1438	1.438	-18.046	-3.902	-11.781	-18.682	-44.857	6.356	-33.073	-0.759
1439	1.439	-15.136	-21.646	-12.914	-16.76	-7.893	-0.784	-43.708	8.228
1440	1.44	-13.777	-23.925	-11.715	-18.52	12.083	-17.803	-45.673	4.821
1441	1.441	-14.17	-17.489	-14.772	-16.989	-5.975	-15.483	-37.008	1.777
1442	1.442	-13.006	-11.614	-11.833	-4.04	44.12	-13.343	-13.262	-12.926
1443	1.443	-15.709	-2.824	-11.028	-9.283	77.758	-26.869	17.625	-15.106
1444	1.444	-12.993	1.901	-13.31	-7.752	10.773	-25.093	13.449	-20.972
1445	1.445	-10.849	-8.093	-11.347	-6.417	-51.568	-1.255	-20.767	-26.254
1446	1.446	-10.644	-6.853	-11.913	-2.755	-59.579	-18.254	-34.467	-46.985
1447	1.447	-11.402	-22.459	-6.486	0.717	-22.563	16.191	-38.674	-32.872
1448	1.448	-11.969	1.039	-17.321	10.385	-2.662	29.724	-20.054	-25.327
1449	1.449	-12.143	4.217	-15.77	-9.168	3.177	25.675	-16.928	-22.998
1450	1.45	-15.225	-9.85	-11.501	-6.475	8.401	-23.429	-20.193	-33.661
1451	1.451	-14.042	-27.605	-15.171	-14.035	33.413	-16.773	-17.673	-24.012
1452	1.452	-12.857	-29.862	-9.16	-11.721	10.538	25.865	-5.063	-29.294
1453	1.453	-17.866	-40.439	-8.18	-13.851	-43.621	-57.274	-21.434	-21.395
1454	1.454	-14.553	-30.684	-9.134	-11.909	-21.546	-92.791	-23.655	-17.138
1455	1.455	-18.6	-28.889	-9.893	-13.642	11.924	-38.516	-25.714	-8.234
1456	1.456	-17.228	-24.18	-15.489	-12.098	54.462	-28.592	-13.661	-16.562
1457	1.457	-19.53	-14.04	-18.953	-10.742	93.165	-1.828	-15.341	-15.605
1458	1.458	-17.382	-10.302	-14.28	-9.579	17.595	38.891	0.398	-2.833
1459	1.459	-16.209	-13.697	-12.513	-17.909	-14.847	-72.117	-18.875	-4.57
1460	1.46	-17.357	-20.983	-12.883	-12.68	-64.148	-215.266	-21.476	3.376
1461	1.461	-12.506	-10.093	-12.471	-13.642	-126.652	-80.517	-19.257	2.027
1462	1.462	-13.081	-5.779	-10.322	-11.113	-151.109	42.03	-17.232	-6.892
1463	1.463	-12.485	-4.542	-9.91	-8.777	-143.824	26.221	-7.676	-8.042
1464	1.464	-9.572	3.85	-11.814	-9.341	-97.023	11.962	8.078	-0.69
1465	1.465	-9.183	-1.302	-6.95	-9.922	-66.634	-1.146	5.833	4.138
1466	1.466	-11.513	13.471	-16.401	-9.337	-38.931	10.712	-7.801	-5.566
1467	1.467	-14.413	2.867	-17.53	-10.695	36.781	-0.104	-13.133	3.31
1468	1.468	-8.406	-26.118	-14.024	-6.255	69.373	-9.975	-5.333	11.614
1469	1.469	-10.925	-13.71	-10.89	-10.325	39.764	-1.069	-1.23	12.567
1470	1.47	-13.239	-10.02	-7.957	-11.682	13.083	7.051	4.994	5.779
1471	1.471	-13.81	-13.292	-12.184	-14.972	21.213	14.394	8.319	3.262
1472	1.472	-13.215	-10.176	-16.221	-14.574	28.536	7.799	2.916	5.567
1473	1.473	-14.948	-24.311	-18.129	-8.564	21.856	13.798	15.54	-5.305
1474	1.474	-18.427	-31.858	-13.459	-9.31	27.786	19.2	-3.937	-29.162
1475	1.475	-16.103	-24.9	-15.181	-6.967	22.279	4.11	-27.281	-39.283
1476	1.476	-15.711	-27.014	-8.194	-8.869	37.266	-9.445	-30.492	-23.637
1477	1.477	-19.391	-28.938	-7.209	-2.856	-22.478	-13.492	-22.275	-20.96
1478	1.478	-18.032	-30.642	-6.409	-2.062	-46.985	-2.267	-19.813	-18.466
1479	1.479	-15.131	-13.176	-5.617	-5.525	-39.66	0.992	-12.865	-25.453
1480	1.48	-13.199	-6.151	-3.668	-10.13	-6.131	-2.18	-6.482	-19.09
1481	1.481	-15.91	-8.233	-4.234	-11.829	12.081	6.087	-8.429	-1.736
1482	1.482	-14.373	5.363	-5.97	-19.723	28.521	8.577	-6.705	28.563
1483	1.483	-18.827	0.183	-12.936	-23.171	23.505	1.576	4.327	32.552
1484	1.484	-16.888	-10.811	-17.778	-22.177	-17.723	-0.626	0.066	6.168
1485	1.485	-18.63	-9.444	-22.016	-9.386	-1.284	-2.605	-11.72	9.437
1486	1.486	-16.117	-13.095	-16.385	-4.128	3.753	-11.391	-13.247	-25.005
1487	1.487	-17.467	-16.582	-15.79	-8.752	8.225	-25.788	-8.938	-93.77
1488	1.488	-14.561	-19.688	-12.485	-7.375	-20.815	-27.802	2.914	-103.74
1489	1.489	-13.405	-12.895	-14.212	-3.681	-39.625	-11.961	14.004	-77.022
1490	1.49	-7.602	-8.645	-15.551	-9.643	-70.63	-9.865	3.987	-36.291
1491	1.491	-13.219	-20.831	-14.182	-8.64	-66.585	-19.569	2.869	0.733
1492	1.492	-18.06	-8.595	-11.265	-9.561	-55.37	-28.292	6.429	47.594
1493	1.493	-18.645	-7.028	-13.958	-8.733	-72.357	-32.94	22.629	41.573
1494	1.494	-19.236	-2.751	-17.427	-9.461	-44.041	-22.88	43.879	25.086
1495	1.495	-18.855	-14.561	-13.359	-14.253	-2.423	-21.699	29.895	-10.167
1496	1.496	-18.481	-6.588	-5.42	-16.147	47.48	-3.667	17.234	-14.618
1497	1.497	-14.429	-7.905	-4.263	-15.529	80.915	-11.191	5.732	-18.677
1498	1.498	-15.8	-9.028	-5.223	-18.978	135.823	-41.534	3.709	-29.893
1499	1.499	-13.502	-5.5	-8.124	-11.596	143.082	-37.44	5.723	-12.832
1500	1.5	-16.442	-6.414	-10.639	-12.556	109.491	-33.768	11.012	-3.496
1501	1.501	-17.638	-21.084	-12.954	-17.389	30.016	-16.779	-12.753	10.66
1502	1.502	-11.863	-27.469	-12.372	-19.912	-24.253	-19.87	-50.45	-7.121
1503	1.503	-14.212	-29.377	-14.299	-22.244	-53.887	-28.152	-55.411	-37.491
1504	1.504	-9.407	-20.644	-11.394	-20.321	-44.946	-20.675	-23.381	-33.424
1505	1.505	-10.013	-28.533	-11	-11.626	-20.448	-4.512	-2.526	-22.205
1506	1.506	-14.105	-24.246	-12.359	-10.476	-57.217	6.067	-13.595	-18.912
1507	1.507	-13.744	-17.842	-17.201	-13.579	-130.968	4.021	-23.494	-22.003
1508	1.508	-10.476	-31.004	-16.624	-6.808	-120.944	9.15	-26.445	-7.857
1509	1.509	-14.561	-22.326	-12.554	-18.231	-112.056	16.985	-46.003	-5.298
1510	1.51	-11.105	-20.829	-13.9	-13.604	-69.186	6.917	-38.288	-2.926
1511	1.511	-11.526	-19.524	-11.57	-14.981	20.258	7.968	-26.484	3.542
1512	1.512	-16.391	-31.364	-13.69	-13.843	31.883	-6.46	-11.393	-9.897
1513	1.513	-17.005	-17.088	-16.393	-12.702	-0.822	-16.009	-17.002	-8.027
1514	1.514	-9.297	-15.19	-10.585	-5.355	-30.522	-17.572	-4.585	-3.275
1515	1.515	-4.107	-13.465	-11.361	-14.292	-39.416	-22.04	-21.756	1.046
1516	1.516	-10.916	-5.546	-13.29	-8.331	-14.967	-0.216	-9.903	-2.578
1517	1.517	-15.217	-9.829	-12.71	-5.281	-22.212	9.209	-11.811	-10.87
1518	1.518	-9.654	-0.966	-10.974	-6.267	38.528	6.73	-13.555	-11.788
1519	1.519	-16.28	12.102	-9.618	-7.077	14.297	14.381	-11.672	-10.753
1520	1.52	-17.103	-7.299	-16.005	-9.43	36.456	2.776	-16.212	-20.359
1521	1.521	-16.378	-4.821	-11.746	-12.948	56.403	0.654	-11.876	-13.934
1522	1.522	-17.016	11.412	-10.978	-4.267	86.779	-12.887	-20.696	1.785
1523	1.523	-16.487	5	-12.916	-5.461	36.814	-0.7	-36.322	3.945
1524	1.524	-14.801	14.618	-9.637	-2.394	16.752	-11.763	-29.905	-5.725
1525	1.525	-18.33	-1.323	-7.9	-7.266	-1.566	-16.057	-20.19	-25.091
1526	1.526	-15.082	-12.01	-9.264	0.641	3.74	-14.953	-14.908	-12.345
1527	1.527	-18.032	-29.51	-12.556	-6.739	-1.354	2.998	-22.775	-19.323
1528	1.528	-16.921	-41.228	-12.947	-3.859	-61.067	10.522	-32.728	-12.945
1529	1.529	-14.255	-30.684	-10.243	-17.05	-117.997	12.827	-28.901	-7.161
1530	1.53	-17.778	-24.946	-12.955	-22.887	-95.89	-10.629	-27.569	15.609
1531	1.531	-12.403	-26.74	-12.765	-17.693	-75.832	-38.908	-26.446	31.178
1532	1.532	-17.284	-22.149	-13.547	-16.179	-57.49	-35.254	-19.537	16.928
1533	1.533	-17.914	-9.223	-9.889	-11.965	-18.633	2.466	-12.813	6.364
1534	1.534	-17.378	2.875	-17.265	-8.331	-3.44	-22.734	-20.613	-27.224
1535	1.535	-16.073	1.194	-16.323	-14.367	-7.882	0	-10.821	-40.922
1536	1.536	-19.407	-0.256	-11.511	-15.367	-11.916	-4.22	-7.067	13.158
1537	1.537	-20.614	-1.524	-10.751	-14.426	-15.569	-8.051	1.319	35.204
1538	1.538	-16.216	-19.629	-13.089	-4.783	35.98	-52.879	2.361	-65.534
1539	1.539	-15.68	-12.174	-13.679	-19.135	58.077	-46.966	17.152	-108.634
1540	1.54	-13.212	-23.873	-11.756	-17.23	38.157	-52.467	27.844	-69.117
1541	1.541	-16.738	-45.248	-13.504	-22.492	7.698	-47.496	14.271	-33.477
1542	1.542	-15.418	-17.674	-13.12	-17.877	-8.814	-43.123	-12.109	-0.915
1543	1.543	-13.34	-14.066	-11.775	-16.551	-13.87	-39.143	-0.944	8.995
1544	1.544	-15.323	2.932	-5.206	-15.422	-27.444	-42.878	2.309	0.105
1545	1.545	-9.56	-44.083	-6.189	-11.967	-31.499	-25.872	5.404	-24.334
1546	1.546	-13.663	-37.493	-1.942	-8.903	-5.146	-22.774	2.639	-31.725
1547	1.547	-11.776	-43.452	-10.842	-7.966	32.68	-8.619	10.138	-11.764
1548	1.548	-8.523	-26.977	-14.328	-2.002	68.025	4.145	45.091	-17.732
1549	1.549	-1.991	-31.985	-11.238	-6.099	63.719	20.347	50.037	-23.153
1550	1.55	-9.972	-27.518	-14.143	-4.192	59.756	9.672	54.418	-8.045
1551	1.551	-13.111	-6.84	-11.637	-3.631	18.172	-19.374	41.982	5.532
1552	1.552	-17.984	-25.639	-13.977	-1.914	-54.106	-15.37	15.57	9.607
1553	1.553	-15.5	-22.396	-9.161	-4.45	-123.358	18.571	-22.304	20.86
1554	1.554	-19.599	-25.526	-15.18	-4.857	-132.49	22.913	-57.664	24.186
1555	1.555	-19.05	-5.815	-7.841	-10.292	-140.826	43.585	-53.316	14.962
1556	1.556	-19.665	6.935	-12.694	-13.783	-74.191	77.571	-41.004	0.915
1557	1.557	-21.438	23.172	-15.222	-17.08	-29.568	63.953	-22.313	-11.77
1558	1.558	-20.114	38.055	-17.56	-14.188	43.663	67.974	-39.419	-23.316
1559	1.559	-12.791	36.073	-16.995	-10.713	73.167	49.167	-36.426	-29.626
1560	1.56	-9.734	16.704	-16.427	-4.34	81.947	45.897	-50.675	-46.983
1561	1.561	-12.672	3.92	-15.869	-6.862	57.464	-1.06	-38.027	-63.186
1562	1.562	-10.186	6.257	-12.419	-9.194	64.801	-101.811	-35.848	-73.775
1563	1.563	-12.539	-8.68	-9.165	-20.037	4.234	-144.918	-46.619	-44.718
1564	1.564	-10.636	-26.117	-9.584	0.662	-20.135	-131.71	-48.684	1.164
1565	1.565	-12.589	-33.114	-13.289	-2.051	-27.446	-96.032	-43.566	7.17
1566	1.566	-10.858	-18.243	-14.671	0.459	-33.874	-63.454	-32.654	12.581
1567	1.567	-9.523	-20.195	-10.642	-25.284	-27.722	-132.418	-11.068	-2.526
1568	1.568	-10.896	-0.873	-13.181	-8.257	-11.182	-15.787	29.674	-16.107
1569	1.569	-12.074	-29.146	-9.934	-17.553	-6.06	63.859	46.046	-20.208
1570	1.57	-15.773	-32.855	-10.372	-14.849	25.914	49.627	51.018	-1.484
1571	1.571	-10.372	-42.982	-10.038	-22.403	30.03	36.56	28.103	-11.62
1572	1.572	-15.22	-33.742	-14.309	-15.446	33.745	24.822	32.082	-2.418
1573	1.573	-14.65	-14.018	-9.483	-13.311	78.417	35.694	35.629	5.823
1574	1.574	-23.562	-6.531	-10.088	-11.377	47.849	25.833	-2.261	3.221
1575	1.575	-22.404	-22.836	-9.533	-16.597	8.999	16.911	-37.666	10.06
1576	1.576	-16.413	9.032	-10.915	-18.151	-36.586	-7.476	-42.31	7.781
1577	1.577	-15.451	22.483	-11.329	-16.792	-42.7	-29.515	-63.182	5.729
1578	1.578	-18.364	10.011	-10.995	-10.417	-103.769	-22.901	-82.084	14.376
1579	1.579	-17.596	-8.819	-14.728	-13.9	-128.292	-4.657	-78.906	38.125
1580	1.58	-13.536	-18.859	-14.384	-17.009	-135.774	-21.046	-50.753	61.88
1581	1.581	-15.472	-21.922	-13.273	-14.118	-115.881	-15.963	-32.078	64.942
1582	1.582	-9.466	-24.639	-7.345	-9.851	-85.552	-20.379	-35.44	50.769
1583	1.583	-16.812	8.805	-11.662	-10.619	-35.593	-7.964	-19.832	22.441
1584	1.584	-10.025	22.359	-10.95	-11.185	11.315	33.705	-11.587	18.671
1585	1.585	-16.008	-15.161	-12.948	-5.168	5.406	61.391	6.133	-26.15
1586	1.586	-11.92	-10.112	-16.286	-7.471	10.956	36.204	8.357	-117.813
1587	1.587	-7.056	-14.553	-13.41	-6.876	-24.141	-5.066	-2.392	-210.003
1588	1.588	-13.031	-26.925	-15.962	-8.788	-10.451	-32.739	-8.295	-126.653
1589	1.589	-10.669	-23.251	-13.678	-8.18	2.106	-17.729	17.933	-50.933
1590	1.59	-12.563	-19.982	-18.559	-8.547	58.959	-31.424	51.935	-1.741
1591	1.591	-22.582	-16.909	-18.023	-12.977	50.907	-19.187	56.336	7.081
1592	1.592	-12.474	-31.071	-10.332	-13.537	28.862	-15.561	35.55	31.425
1593	1.593	-13.589	-54.271	-11.35	-10.029	22.266	-32.52	9.099	24.056
1594	1.594	-17.022	-76.134	-10.437	-12.322	16.184	-41.659	-22.019	43.97
1595	1.595	-17.931	-67.778	-11.257	-11.135	21.52	-49.883	-1.508	-11.039
1596	1.596	-8.976	-70.285	-16.919	-11.493	-3.645	-47.246	-27.993	-62.767
1597	1.597	-14.92	-44.532	-13.482	-6.43	-26.367	-16.734	-18.044	-56.246
1598	1.598	-7.506	-34.412	-12.956	-8.332	-30.277	4.134	-15.026	-25.926
1599	1.599	-8.419	-18.664	-19.586	-6.556	-18.936	-6.937	-29.218	-20.613
1600	1.6	-14.364	18.363	-13.641	-13.494	-8.844	-10.184	-42.074	-25.754
1601	1.601	-19.94	3.301	-9.625	-10.559	13.03	36.794	-21.073	-3.006
1602	1.602	-16.424	16.888	-6.19	-13.04	27.115	70.144	-7.075	-32.105
1603	1.603	-15.808	4.512	-10.887	-12.225	60.525	39.636	0.351	-50.95
1604	1.604	-14.023	8.207	-12.875	-10.259	46.84	-21.444	-2.117	-54.314
1605	1.605	-13.594	-1.859	-12.345	-9.641	0.839	19.151	-12.91	-45.117
1606	1.606	-17.994	1.238	-15.869	-9.039	-54.188	11.882	-14.942	-36.872
1607	1.607	-17.359	3.945	-15.526	-7.664	-46.848	-21.459	-23.71	-13.682
1608	1.608	-13.816	16.693	-13.441	-6.292	-13.336	-27.4	0.087	-10.545
1609	1.609	-9.298	-4.422	-12.33	-10.339	29.36	-66.062	3.385	3.606
1610	1.61	-10.971	-7.162	-6.568	-11.666	45.858	-101.325	12.714	6.115
1611	1.611	-15.731	-25.025	2.295	-9.311	30.676	-87.823	32.509	3.771
1612	1.612	-17.595	9.942	-1.228	-10.449	-1.391	-58.719	19.801	10.151
1613	1.613	-13.45	4.854	-8.621	-7.711	-39.035	-47.377	8.264	15.986
1614	1.614	-19.183	9.256	-9.621	-7.307	-74.336	-50.425	-6.524	17.816
1615	1.615	-19.884	5.152	-12.167	-12.11	-143.062	-34.628	-12.158	22.583
1616	1.616	-16.337	-6.125	-8.134	-10.148	-93.722	-54.334	-27.83	12.64
1617	1.617	-18.208	-2.867	-19.006	-9.542	-31.206	-36.498	-25.522	16.429
1618	1.618	-14.085	-12.167	-1.614	-8.965	9.428	-15.409	-34.996	10.526
1619	1.619	-12.681	1.944	0.687	-11.465	16.743	4.445	-43.448	13.692
1620	1.62	-14.951	4.434	-5.717	-12.815	10.118	-8.198	-25.782	18.563
1621	1.621	-17.033	-11.844	-34.766	-11.641	16.099	12.986	-13.958	26.496
1622	1.622	-15.04	-31.078	-30.715	-17.638	66.021	27.133	13.867	19.114
1623	1.623	-12.275	-2.883	-19.506	-13.369	112.812	50.342	17.675	12.325
1624	1.624	-14.345	-14.148	-16.224	-15.688	33.433	53.413	41.619	25.518
1625	1.625	-10.421	-17.444	-13.138	-10.842	-20.823	27.755	44.83	19.778
1626	1.626	-9.015	-1.793	-15.853	-14.132	-11.024	3.855	13.783	-6.46
1627	1.627	-6.635	-21.526	1.942	-7.555	-19.996	6.776	-23.618	-55.551
1628	1.628	-8.706	-44.762	-0.391	-15.486	-28.248	-7.538	-38.558	-48.875
1629	1.629	-8.261	-85.628	-11.042	-12.388	-50.458	-15.271	-33.945	-42.747
1630	1.63	-12.468	-69.176	-9.114	-13.35	-70.458	-22.541	-29.696	-37.154
1631	1.631	-13.753	-23.641	6.757	-23.017	-15.49	-20.664	-40.721	-21.881
1632	1.632	-16.981	6.761	-8.132	-14.096	-52.398	-3.411	-30.45	-17.28
1633	1.633	-18.078	-20.941	-6.181	-15.236	-45.746	-1.053	-14.566	-13.11
1634	1.634	-17.636	-25.998	-11.39	-14.247	-39.662	18.234	-11.635	-16.728
1635	1.635	-19.516	-21.611	-22.403	-17.129	-67.237	56.888	6.36	-13.377
1636	1.636	-19.664	-17.598	-32.454	-11.109	-52.063	51.642	8.865	-16.46
1637	1.637	-16.321	-21.243	-20.626	-15.159	-56.413	-3.745	2.628	-13.783
1638	1.638	-22.073	-17.895	-19.052	-10.301	-35.666	33.392	-6.884	-16.389
1639	1.639	-19.706	3.995	-14.77	-13.579	-9.249	80.337	-26.111	-14.052
1640	1.64	-17.727	-4.208	-11.068	-9.512	21.845	62.191	-28.453	-28.844
1641	1.641	-18.26	-6.602	-7.554	-10.865	34.358	-21.002	-16.613	-22.879
1642	1.642	-15.316	-27.538	-8.489	-8.543	38.127	-104.413	7.04	-17.474
1643	1.643	-16.625	-7.63	-5.542	-9.71	75.957	-136.898	29.104	-9.358
1644	1.644	-22.002	-20.264	-9.755	-5.275	50.885	-67.827	54.826	0.881
1645	1.645	-11.121	-27.103	-8.922	-5.866	-17.741	-59.087	17.215	-10.743
1646	1.646	-15.729	-16.345	-10.804	-7.218	-86.772	-51.216	-28.112	-9.071
1647	1.647	-17.042	-45.293	-12.694	-9.542	-77.868	-58.796	-46.151	9.786
1648	1.648	-10.623	-32.8	-16.712	-7.412	-20.988	-39.116	-29.507	33.106
1649	1.649	-7.105	-21.391	-9.69	-9.358	30.686	52.095	-14.207	23.945
1650	1.65	-1.849	9.81	-16.414	-12.071	24.126	91.35	-9.586	9.957
1651	1.651	-2.793	14.137	-12.098	-15.567	18.141	103.086	2.94	-2.679
1652	1.652	-10.706	18.037	-9.716	-18.867	-9.503	70.676	-23.254	-4.859
1653	1.653	-13.785	8.193	-6.171	-13.071	15.672	61.034	-19.852	-2.622
1654	1.654	-14.724	17.736	-12.106	-18.694	29.242	-19.549	-22.844	3.283
1655	1.655	-18.955	20.7	-14.367	-9.221	-8.346	-117.268	-36.878	-22.937
1656	1.656	-19.709	18.379	-13.73	-10.384	16.747	-130.364	-34.276	-64.44
1657	1.657	-21.633	30.145	-13.091	-9.232	12.239	-70.634	-41.178	-114.275
1658	1.658	-22.198	15.403	-7.616	-6.142	-16.827	-59.771	-43.285	-80.693
1659	1.659	-16.764	2.005	-11.038	-12.925	39.863	-10.449	-41.304	-38.021
1660	1.66	-21.588	-3.122	-11.552	-12.164	113.25	-19.443	-39.534	-21.475
1661	1.661	-16.942	-17.358	-9.744	-8.115	83.704	-141.684	-15.702	-26.419
1662	1.662	-22.361	-23.113	-7.158	-14.711	21.239	-194.226	-5.611	-39.895
1663	1.663	-15.789	-38.913	-9.415	-12.213	-52.118	-241.875	-27.456	-43.877
1664	1.664	-15.019	-49.504	-12.257	-11.448	-101.498	-53.999	-53.02	-25.053
1665	1.665	-9.414	-32.037	-11.809	-9.526	-92.663	74.032	-43.032	-14.975
1666	1.666	-10	-29.697	-9.82	-8.966	-84.651	97.159	-2.264	-5.705
1667	1.667	-6.709	-40.347	-11.892	-4.918	-47.769	75.936	3.082	-3.023
1668	1.668	-3.8	-15.169	-16.291	-8.415	-0.996	56.67	-12.096	9.744
1669	1.669	-9.598	-25.233	-14.288	-6.107	4.948	74.034	1.332	35.489
1670	1.67	-8.816	-22.128	-11.318	-10.956	-0.514	58.107	21.917	66.437
1671	1.671	-15.398	20.453	-14.746	-7.677	-15.634	72.361	40.608	62.324
1672	1.672	-17.915	14.417	-14.324	-8.264	7.176	59.121	43.871	43.491
1673	1.673	-18.683	8.941	-13.896	-2.47	11.23	47.265	22.009	-1.274
1674	1.674	-19.264	-16.26	-11.133	-6.54	0.029	79.774	7.875	-31.695
1675	1.675	-14.631	-11.837	-13.007	-5.964	-30.929	30.431	-9.966	-37.141
1676	1.676	-14.057	-15.955	-9.461	-5.386	-51.605	57.095	-26.292	-22.099
1677	1.677	-14.458	2.781	-8.048	-10.814	5.147	32.614	-32.766	-45.012
1678	1.678	-16.803	-0.547	-10.101	-5.976	-2.991	25.132	-27.056	-57.557
1679	1.679	-10.248	-41.429	-10.423	-13.336	-54.674	112.447	-21.938	-69.054
1680	1.68	-23.045	-80.198	-15.396	-18.175	-74.69	28.881	1.761	-52.339
1681	1.681	-17.853	-34.76	-19.988	-22.435	-56.635	-47.119	11.728	-30.713
1682	1.682	-16.335	7.81	-14.508	-20.127	-18.103	-195.274	8.521	-11.059
1683	1.683	-15.02	24.301	-16.393	-19.54	16.891	-216.433	5.699	1.631
1684	1.684	-11.375	49.451	-14.409	-18.953	30.269	-158.836	28.805	-5.42
1685	1.685	-10.241	-0.913	-8.953	-14.873	26.127	-141.511	31.775	5.094
1686	1.686	-15.49	-61.582	-16.861	-12.341	-0.242	-125.74	39.975	-4.759
1687	1.687	-14.55	-69.807	-13.744	-17.743	16.765	-140.203	1.334	14.387
1688	1.688	-13.796	-32.933	-10.809	-12.892	-24.087	-74.598	17.647	21.727
1689	1.689	-13.048	-93.61	-8.258	-6.881	-40.511	8.627	-17.73	9.928
1690	1.69	-19.648	-69.274	-13.828	-7.641	-5.238	19.297	-49.833	3.382
1691	1.691	-20.437	-76.656	-11.847	-11.106	-0.748	48.712	-62.399	-14.134
1692	1.692	-16.392	-70.083	-13.743	-7.799	-29.735	21.767	-51.329	-7.211
1693	1.693	-14.481	-39.738	-13.125	1.131	-33.359	45.871	-54.754	-17.873
1694	1.694	-19.15	-23.297	-21.024	-7.745	-29.967	141.925	-32.984	-19.831
1695	1.695	-13.777	11.918	-15	-18.556	-14.178	181.157	-35.775	-18.121
1696	1.696	-13.24	43.863	-9.744	-14.274	11.433	121.31	-48.672	-16.623
1697	1.697	-12.703	39.781	-6.809	-13.083	8.208	131.922	-65.105	-12.403
1698	1.698	-10.986	-16.968	-12.787	-7.059	-7.396	161.319	-58.896	-11.271
1699	1.699	-12.354	-41.388	-10.448	-12.256	-10.05	26.854	-29.991	-17.279
1700	1.7	-13.722	-34.064	-12.364	-11.265	2.803	-107.852	-9.376	-18.28
1701	1.701	-16.631	-14.157	-9.06	-10.476	0.524	-195.158	16.839	-9.422
1702	1.702	-10.656	-8.19	-9.62	-12.78	11.198	-242.624	26.823	-6.023
1703	1.703	-20.368	-46.935	-15.41	-10.826	13.136	-141.566	23.635	-11.333
1704	1.704	-16.733	-41.949	-13.071	-10.215	36.015	-75.752	15.242	-10.431
1705	1.705	-13.281	-0.761	-8.222	-16.769	6.121	-72.325	2.388	-6.229
1706	1.706	-10.219	26.857	-11.508	-8.808	-34.582	-108.054	9.287	5.855
1707	1.707	-15.079	11.704	-8.604	-11.892	-29.007	-32.259	28.37	7.473
1708	1.708	-12.591	16.12	-11.124	-8.977	-13.833	17.06	10.469	2.712
1709	1.709	-11.844	28.458	-14.41	-9.75	-27.418	43.73	12.69	-1.614
1710	1.71	-5.292	24.718	-10.352	-8.983	-39.805	51.876	1.974	-8.019
1711	1.711	-11.334	27.943	-9.968	-7.045	-36.096	44.499	-0.015	-9.158
1712	1.712	-9.046	24.749	-12.292	-7.609	-12.362	24.435	-22.869	-25.198
1713	1.713	-11.019	16.326	-14.422	-13.02	-15.63	30.322	-7.185	-8.929
1714	1.714	-14.334	8.666	-15.593	-9.528	3.827	57.965	18.38	5.995
1715	1.715	-16.103	15.486	-11.345	-7.584	16.374	63.301	-5.411	15.719
1716	1.716	-19.613	13.239	-10.963	-10.48	42.025	59.451	-14.665	-3.579
1717	1.717	-24.082	-15.92	-15.426	-10.855	65.862	39.388	-6.253	-31.756
1718	1.718	-21.19	-12.003	-14.862	-10.461	69.063	-1.727	11.652	-50.445
1719	1.719	-20.81	-15.802	-14.488	-14.528	38.052	4.062	4.76	-33.333
1720	1.72	-14.43	-19.227	-11.215	-13.172	0.583	-10.727	-18.562	-11.375
1721	1.721	-16.946	-3.677	-14.128	-14.537	-4.445	3.219	-52.933	-8.565
1722	1.722	-21.028	-6.446	-10.469	-12.419	0.019	-25.556	-57.289	-26.295
1723	1.723	-14.486	-4.008	-10.871	-12.038	-20.608	-59.429	-44.822	-51.996
1724	1.724	-8.508	-29.83	-13.783	-13.209	-77.256	-72.816	-10.705	-48.717
1725	1.725	-12.588	-12.945	-12.637	-9.739	-117.88	-51.9	2.885	-33.074
1726	1.726	-7.762	-22.367	-11.49	-6.459	-95.791	-25.484	-17.832	-30.394
1727	1.727	-4.489	-36.618	-14.403	-9.371	-35.188	-1.545	-36.635	8.101
1728	1.728	-8.58	-39.228	-11.704	-9.773	-26.992	7.906	-27.572	102.111
1729	1.729	-12.093	-41.619	-15.973	-10.954	24.767	-6.029	-17.533	118.503
1730	1.73	-10.754	-31.054	-11.15	-10.204	58.296	-23.532	-14.478	42.772
1731	1.731	-14.839	-21.439	-9.232	-5.78	113.305	-39.621	-6.192	-76.654
1732	1.732	-11.364	-40.778	-15.835	-14.524	106.064	-50.194	6.576	-60.772
1733	1.733	-17.756	-22.903	-13.335	-13.391	45.607	-32.84	18.199	-46.413
1734	1.734	-20.276	2.93	-9.285	-18.649	-27.639	-2.556	20.348	-6.87
1735	1.735	-22.606	33.983	-8.724	-17.712	-57.14	18.098	18.43	28.818
1736	1.736	-17.197	24.165	-9.318	-11.738	-48.197	29.292	13.21	39.716
1737	1.737	-19.145	3.436	-8.755	-10.979	-40.021	19.198	5.287	29.908
1738	1.738	-17.216	7.078	-10.121	-6.16	-47.287	28.492	6.605	3.252
1739	1.739	-18.965	-30.658	-13.418	-12.173	-40.633	25.891	2.931	-21.089
1740	1.74	-18.582	-55.853	-14.587	-11.405	-10.242	13.317	8.882	-72.722
1741	1.741	-15.309	-69.378	-8.601	-12.001	-15.636	-16.92	-5.142	-92.628
1742	1.742	-8.733	-48.656	-11.132	-19.375	-30.692	-20.821	-7.158	-86.613
1743	1.743	-11.63	-52.333	-10.373	-16.488	-53.525	20.921	-26.556	-58.922
1744	1.744	1.541	-55.586	-8.457	-13.986	-82.562	26.453	-29.124	-33.749
1745	1.745	3.491	-64.829	-14.482	-13.234	-78.899	31.567	-26.803	-20.187
1746	1.746	-5.188	-22.167	-18.559	-18.104	-95.91	27.101	-11.893	-24.246
1747	1.747	-22.57	-16.051	-10.633	-14.845	-55.015	14.604	-13.805	-13.009
1748	1.748	-24.857	-10.53	-11.606	-15.447	17.237	-11.813	-33.15	-16.257
1749	1.749	-22.69	-5.45	-10.655	-12.753	27.149	-63.308	-35.677	-6.924
1750	1.75	-24.593	8.113	-11.441	-6.961	36.126	-174.378	-14.574	-9.598
1751	1.751	-12.364	4.056	-15.52	-12.581	28.116	-126.697	-22.864	13.661
1752	1.752	-10.778	0.386	-10.694	-13.163	20.836	-54.402	-25.316	10.603
1753	1.753	-9.388	-9.652	-11.293	-16.452	0.89	-41.08	-27.583	-3.496
1754	1.754	-18.264	-18.941	-13.056	-14.71	-41.735	-28.976	-12.67	-5.994
1755	1.755	-17.071	-4.825	-10.556	-6.778	-80.512	-17.885	-22.385	19.759
1756	1.756	-24.398	-12.346	-8.254	1.531	-65.559	-27.546	-3.083	9.72
1757	1.757	-17.605	-28.553	-6.152	-1.571	2.93	17.376	14.687	-12.116
1758	1.758	-15.067	-30.643	-12.166	5.195	71.812	41.951	21.62	-3.782
1759	1.759	-9.433	-24.791	-7.923	2.678	62.798	34.779	2.387	-1.265
1760	1.76	-1.478	-23.027	-13.547	-7.973	54.68	54.887	-5.225	-17.522
1761	1.761	-6.681	-2.318	-14.128	-18.04	76.796	61.002	-12.266	-15.393
1762	1.762	-7.631	0.362	-13.565	-14.372	83.397	33.366	-22.971	-9.593
1763	1.763	-13.606	2.819	-10.685	-13.218	101.58	-22.171	-40.471	-11.357
1764	1.764	-11.256	28.495	-14.202	-12.263	18.314	-118.473	-38.213	-12.917
1765	1.765	-9.294	18.377	-17.499	-11.298	-65.22	-236.791	-31.878	-8.666
1766	1.766	-17.978	27.619	-10.93	-15.562	-119.455	-220.798	-37.747	-20.462
1767	1.767	-21.438	30.247	-9.977	-9.957	-109.505	-90.625	-36.066	-22.024
1768	1.768	-22.383	22.578	-16.012	-6.481	-82.674	-3.105	-21.774	-11.999
1769	1.769	-25.256	20.137	-10.422	-11.135	-9.234	44.497	-23.73	-8.385
1770	1.77	-27.741	9.417	-15.285	-7.08	40.146	-56.537	2.556	-9.591
1771	1.771	-15.507	-19.607	-10.671	-5.73	13.457	61.849	-8.708	-8.658
1772	1.772	0.396	-15.526	-12.433	-13.09	-27.165	77.691	-5.461	-5.796
1773	1.773	-14.472	-19.214	-17.285	-7.867	-5.093	63.376	-8.604	-5.069
1774	1.774	-16.37	11.727	-9.951	-10.776	14.798	23.871	-11.383	-5.877
1775	1.775	-14.587	-0.646	-12.876	-15.043	-15.707	59.415	16.749	-5.272
1776	1.776	-9.907	-11.814	-13.677	-15.824	-21.289	26.843	20.318	-0.551
1777	1.777	-2.713	-21.801	-12.931	-15.245	-6.374	-22.539	16.89	8.407
1778	1.778	-3.839	-43.605	-14.899	-7.901	-29.323	-49.272	13.67	14.871
1779	1.779	-12.128	-51.845	-11.642	-10.807	-25.389	-73.686	27.687	13.848
1780	1.78	-15.203	-69.577	-13.414	-11.589	-21.784	-22.112	30.089	-2.121
1781	1.781	-20.017	-71.824	-10.926	-5.989	-45.621	11.206	-0.407	-9.075
1782	1.782	-17.473	-69.601	-12.312	-9.478	-11.11	41.447	-21.173	-15.537
1783	1.783	-16.683	-67.598	-13.513	-4.847	20.868	91.238	-32.376	-29.121
1784	1.784	-10.094	-41.169	-7.542	-6.601	8.501	111.064	-15.307	-45.02
1785	1.785	-9.307	-44.709	-10.087	-7.966	42.608	105.018	-12.198	-21.591
1786	1.786	-11.615	-13.574	-12.432	-15.326	1.471	110.321	-20.483	-30.858
1787	1.787	-15.068	7.282	-14.395	-14.352	-26.09	64.646	-12.925	-11.1
1788	1.788	-13.114	11.102	-15.001	-15.314	-41.11	21.898	-34.015	-8.579
1789	1.789	-14.83	7.932	-13.285	-16.075	9.237	-5.895	-14.267	-20.184
1790	1.79	-7.842	-7.668	-12.923	-10.453	15.83	19.269	3.523	-18.049
1791	1.791	-18.661	6.531	-9.667	-11.023	-2.447	-3.526	-3.457	-20.005
1792	1.792	-19.988	29.804	-11.825	-11.595	2.83	-24.267	-14.137	-14.812
1793	1.793	-21.123	20.61	-8.17	-9.847	7.797	-13.099	-0.631	-19.461
1794	1.794	-24.587	17.974	-7.81	-12.357	12.282	38.414	-19.987	-18.082
1795	1.795	-27.663	0.202	-14.409	-10.999	-8.372	75.366	-22.454	-6.238
1796	1.796	-28.608	-15.981	-13.471	-8.081	-27.064	41.914	-33.994	-10.858
1797	1.797	-24.344	-22.176	-14.276	-14.072	-37.041	-12.982	-19.002	-29.572
1798	1.798	-22.027	-23.981	-10.231	-14.841	-27.66	-94.39	10.071	-26.956
1799	1.799	-15.458	-11.672	-12.774	-18.907	-53.022	-213.844	14.111	-19.891
1800	1.8	-19.725	2.747	-12.229	-20.837	-69.878	-293.513	2.832	-17.669
1801	1.801	-18.953	12.506	-12.85	-22.772	-28.865	-279.41	-14.229	-11.789
1802	1.802	-10.999	-6.739	-8.829	-22.189	43.409	-240.093	-11.178	-3.007
1803	1.803	-10.01	-14.144	-11.377	-17.348	53.284	-180.645	8.519	-1.407
1804	1.804	-10.953	2.244	-13.721	-12.704	62.149	-39.704	26.296	-0.013
1805	1.805	-4.936	-4.053	-7.164	-8.635	70.218	17.918	10.034	-8.877
1806	1.806	0.685	-13.677	-6.208	-7.271	77.512	0.556	-9.114	-9.982
1807	1.807	-7.246	-25.834	-15.893	-8.61	57.559	80.121	-6.533	1.87
1808	1.808	-6.272	-33.776	-17.059	-11.505	-21.718	94.498	0.525	0.348
1809	1.809	-7.244	-12.139	-20.548	-7.822	-119.305	81.33	-14.281	-6.772
1810	1.81	-6.481	-9.091	-23.641	-10.154	-132.347	93.081	-20.015	-13.121
1811	1.811	-10.554	5	-8.93	-4.358	-72.591	103.929	-32.137	-9.615
1812	1.812	-15.407	12.547	-6.797	-8.436	-18.253	74.307	-27.443	-6.497
1813	1.813	-20.074	-3.679	-0.992	-7.867	11.475	-6.476	-26.039	-3.572
1814	1.814	-19.525	-22.848	-23.83	-12.528	74.132	-39.101	-19.621	-1.037
1815	1.815	-18.196	-25.35	-14.538	-8.481	0.836	-49.141	-27.902	-13.212
1816	1.816	-17.841	-4.278	-11.832	-9.849	-88.062	-58.317	-30.939	-11.469
1817	1.817	-16.717	4.036	0.95	-10.25	-100.007	-17.878	-43.645	-9.972
1818	1.818	-18.691	1.56	-10.656	-7.359	-67.632	-10.539	-31.373	2.945
1819	1.819	-16.017	-33.39	-8.525	-11.042	-38.122	-3.876	-23.342	4.672
1820	1.82	-18.957	-88.891	-2.705	-11.438	-47.048	14.404	-30.393	9.315
1821	1.821	-13.765	-66.833	-14.88	-10.277	-38.876	-2.078	-36.651	10.669
1822	1.822	-15.718	-33.421	-16.411	-11.446	-16.778	-47.505	-18.523	-1.133
1823	1.823	-13.784	-15.312	-12.143	-7.199	16.777	-29.287	20.106	-24.92
1824	1.824	-13.223	-54.093	-13.303	-5.846	47.287	9.42	81.178	-55.873
1825	1.825	-13.626	-59.157	-7.288	-6.231	63.854	24.469	56.93	-68.256
1826	1.826	-10.351	-63.624	-8.244	-9.137	99.137	19.983	49.751	-34.22
1827	1.827	-13.264	-42.991	-7.262	-6.426	76.326	23.968	16.424	-20.691
1828	1.828	-15.978	-39.407	-6.469	-12.235	80.363	20.194	10.567	-16.621
1829	1.829	-10.96	-15.736	-12.059	-9.906	46.197	51.1	16.112	2.169
1830	1.83	-14.267	-0.223	-11.456	-6.412	14.16	71.804	11.225	-7.894
1831	1.831	-20.866	-3.071	-8.142	-9.69	-48.387	30.204	-29.858	-17.196
1832	1.832	-7.729	9.598	-7.53	-10.248	-57.288	13.775	-79.642	-19.915
1833	1.833	-9.684	-6.761	-15.435	-9.844	-81.638	-1.267	-72.955	-2.125
1834	1.834	-14.929	-8.994	-11.924	-14.279	-133.236	-33.057	-42.494	-4.479
1835	1.835	-16.496	-18.739	-17.124	-14.847	-139.761	29.613	-58.828	6.126
1836	1.836	-23.673	-13.611	-14.199	-18.317	-109.335	74.369	-33.535	4.185
1837	1.837	-14.786	-24.691	-14.95	-15.017	-37.147	17.458	-28.953	-4.526
1838	1.838	-18.293	-3.02	-15.703	-17.909	12.175	-34.282	-24.736	-28.306
1839	1.839	-15.218	6.259	-17.612	-17.513	38.851	-135.214	-5.844	-38.338
1840	1.84	-12.335	-2.059	-8.876	-16.337	128.464	-149.649	-2.437	-35.231
1841	1.841	-18.346	15.676	-10.006	-14.187	140.27	-83.943	7.018	-15.478
1842	1.842	-14.309	-0.657	-17.336	-14.361	42.556	-48.453	9.916	-12.955
1843	1.843	-12.39	18.421	-12.473	-10.67	-49.509	-81.07	-28.412	-1.36
1844	1.844	-7.763	46.557	-16.705	-6.201	-61.24	-31.777	-55.943	9.234
1845	1.845	-14.359	4.812	-11.068	-15.083	-50.363	-58.478	-50.797	26.616
1846	1.846	-11.848	-56.323	-11.624	-11.385	-40.544	-82.853	-37.12	-8.429
1847	1.847	-15.917	0.425	-13.533	-5.36	4.054	-75.51	8.861	-33.612
1848	1.848	-11.064	7.675	-8.092	-2.238	-20.487	11.922	51.571	-29.183
1849	1.849	-10.466	14.195	-1.483	-7.054	-13.278	47.462	68.157	-16.79
1850	1.85	-17.016	20.117	-0.692	-1.031	-20.018	58.184	53.15	-5.533
1851	1.851	-24.928	-18.624	-2.998	-9.914	34.813	67.926	48.767	4.566
1852	1.852	-23.944	-53.858	-9.56	-11.057	71.663	112.651	36.43	7.702
1853	1.853	-24.899	-49.381	-17.474	-10.074	65.067	88.373	17.731	-0.562
1854	1.854	-24.12	-20.34	-16.49	-12.958	34.68	7.023	7.783	-8.066
1855	1.855	-13.475	13.764	-21.308	-12.158	7.028	-68.733	-13.948	-10.352
1856	1.856	-14.823	9.347	-20.5	-12.904	-8.062	-39.007	-39.369	-16.709
1857	1.857	-11.136	21.725	-19.692	-12.293	-30.982	-30.089	-42.577	-18.612
1858	1.858	-2.812	32.933	-20.24	-8.972	-51.832	26.764	-39.408	-23.798
1859	1.859	2.415	29.586	-22.141	-3.526	-48.349	34.195	-31.016	-19.124
1860	1.86	-0.484	7.67	-21.527	-12.976	-86.3	-26.28	-28.422	-17.732
1861	1.861	-6.478	-17.964	-18.013	-16.626	-71.248	-17.764	-12.085	-13.994
1862	1.862	-5.706	-49.003	-11.585	-13.117	-48.313	4.527	-14.15	-10.438
1863	1.863	-6.299	-20.04	-7.291	-7.868	-68.833	-15.321	-4.398	-9.408
1864	1.864	-12.312	-31.355	-11.317	-6.875	-49.851	-21.214	-2.572	-10.327
1865	1.865	-8.254	-21.362	-7.816	-9.373	1.813	17.693	-7.121	2.879
1866	1.866	-13.092	-37.074	-11.076	-11.68	38.857	13.113	-11.28	31.95
1867	1.867	-13.674	-79.618	-8.142	-9.725	58.746	-18.235	-12.364	19.615
1868	1.868	-16.573	-109.963	-7.715	-11.647	52.63	-30	-11.167	-6.648
1869	1.869	-15.221	-71.213	-13.106	-13.375	36.051	-10.662	-18.513	-16.668
1870	1.87	-17.536	-35.956	-16.565	-16.85	0.778	6.857	-13.656	-19.715
1871	1.871	-20.427	-4.026	-10.539	-9.482	-22.078	10.387	-23.313	-22.394
1872	1.872	-22.343	8.404	-6.46	-12.572	-76.252	13.464	-9.011	-29.93
1873	1.873	-19.609	-2.748	-1.609	-15.474	-83.583	-4.064	-7.072	-22.969
1874	1.874	-22.492	-19.68	-8.946	-17.991	-50.103	-10.662	-29.861	-16.595
1875	1.875	-19.77	-41.508	-7.967	-15.671	-19.687	-8.145	-39.079	4.673
1876	1.876	-20.145	1.118	-10.465	-16.26	8.052	-9.706	-19.314	-3.667
1877	1.877	-19.343	7.176	-12.767	-8.922	53.596	-32.282	-16.791	-21.438
1878	1.878	-15.461	23.729	-14.688	-11.841	83.992	-66.521	-9.859	-28.344
1879	1.879	-17.959	38.96	-11.381	-16.116	67.549	-98.285	-20.556	-17.642
1880	1.88	-18.332	7.176	-13.111	-15.36	1.873	-43.882	-18.693	-19.522
1881	1.881	-16.2	-13.414	-16.585	-18.861	-42.969	-21.622	-45.124	-24.709
1882	1.882	-14.263	-2.096	-14.257	-14.242	-35.079	-28.103	-18.97	-20.036
1883	1.883	-13.086	8.047	-11.354	-10.203	-42.688	-70.744	4.6	-9.954
1884	1.884	-9.595	-1.18	-6.905	-8.874	-36.31	-76.348	-11.281	-8.764
1885	1.885	-11.917	18.612	-7.492	-11.229	-6.093	-0.974	-19.803	-12.234
1886	1.886	-14.827	-4.538	-10.019	-11.642	-11.549	31.206	-17.469	-17.443
1887	1.887	-10.383	-32.722	-9.642	-9.737	-6.5	21.025	-24.577	-18.403
1888	1.888	-10.968	-28.907	-14.49	-7.827	-10.887	11.844	-5.529	-20.91
1889	1.889	-13.49	-45.712	-12.577	-11.333	-6.735	3.718	12.146	-8.696
1890	1.89	-15.821	1.546	-14.332	-10.976	-2.966	10.913	-18.341	-6.959
1891	1.891	-9.244	8.305	-7.365	-9.855	-33.794	17.337	-39.158	-2.348
1892	1.892	-18.162	14.495	-10.275	-5.424	-54.404	-1.117	-35.578	19.279
1893	1.893	-14.695	20.07	-9.516	-8.349	-58.092	-17.783	9.059	34.851
1894	1.894	-15.67	15.175	-10.301	-11.853	-20.476	-22.971	14.961	14.972
1895	1.895	-22.446	19.765	-15.158	-10.526	34.915	-0.211	-1.604	2.098
1896	1.896	-18.21	-17.723	-14.584	-12.691	56.842	-12.77	3.34	-0.273
1897	1.897	-25.582	-52.924	-11.686	-15.432	76.687	-16.671	-1.148	-15.188
1898	1.898	-20.764	-75.66	-14.208	-11.975	58.484	-26.982	11.224	-32.593
1899	1.899	-23.304	-37.975	-6.862	-14.125	42.031	-24.104	37.516	-39.54
1900	1.9	-17.715	-52.966	-7.823	-8.932	6.269	-1.873	27.398	-33.189
1901	1.901	-9.797	-57.36	-10.717	-8.381	21.39	-39.044	18.052	-27.495
1902	1.902	-2.466	-86.409	-11.49	-3.784	-19.808	-14.142	-7.562	-32.903
1903	1.903	0.405	-60.134	-10.732	-4.416	-36.196	54.278	-31.43	-18.732
1904	1.904	-2.149	-56.903	-15.595	-6.993	-61.279	162.553	-40.785	-13.027
1905	1.905	-6.267	-41.287	-21.618	-9.381	-47.677	147.855	-43.606	-14.846
1906	1.906	-9.779	-4.399	-20.868	-11.568	14.856	160.565	-20.501	-16.475
1907	1.907	-13.092	0.507	-24.372	-14.344	23.697	195.77	-11.332	-15.245
1908	1.908	-13.695	32.329	-22.472	-14.783	-0.854	32.633	-8.743	-9.011
1909	1.909	-18.554	36.361	-20.766	-16.368	-37.942	-37.341	-26.695	-22.283
1910	1.91	-19.153	62.65	-15.961	-14.467	-138.839	-270.696	-29.173	-41.69
1911	1.911	-16.279	45.606	-14.047	-10.249	-153.269	-116.101	-18.737	-39.216
1912	1.912	-11.468	29.897	-8.64	-14.353	-140.181	-32.163	-20.919	-23.022
1913	1.913	-13.435	27.117	-9.226	-15.745	-104.665	-109.417	-22.959	-8.199
1914	1.914	-17.543	-6.424	-9.811	-13.454	-28.87	-179.538	-24.831	-6.337
1915	1.915	-20.109	-29.298	-12.729	-9.418	0.688	-328.233	-29.435	-11.648
1916	1.916	-15.698	-58.352	-11.398	-15.256	45.43	-347.793	-10.209	-16.373
1917	1.917	-18.647	-47.206	-11.818	-11.226	102.381	-260.705	15.121	-17.797
1918	1.918	-12.889	-44.031	-12.231	-10.673	124.478	-149.829	38.771	1.647
1919	1.919	-18.535	-47.247	-9.545	-11.278	63.993	-49.201	22.918	-6.789
1920	1.92	-22.048	-33.185	-9.184	-16.716	23.537	16.254	8.636	5.891
1921	1.921	-22.661	-30.735	-10.765	-10.16	1.621	51.552	26.295	12.769
1922	1.922	-25.596	-14.554	-10.027	-7.653	8.324	83.755	9.867	10.556
1923	1.923	-17.694	-16.779	-10.823	-5.328	38.74	14.351	-12.335	-4.628
1924	1.924	-11.729	8.256	-8.131	-7.26	11.087	22.937	-10.365	-14.398
1925	1.925	-12.733	4.843	-10.861	-6.679	-24.078	30.753	-16.352	-12.759
1926	1.926	-23.601	1.61	-14.363	-4.931	-19.495	97.22	-25.25	-20.776
1927	1.927	-10.67	-12.592	-11.096	-6.278	-15.277	105.818	-26.958	-28.038
1928	1.928	-19.418	-30.468	-14.026	-12.652	-26.337	97.383	-22.835	-19.286
1929	1.929	-11.512	-18.942	-14.437	-10.129	-2.371	45.413	-11.133	-6.269
1930	1.93	-7.281	12.871	-12.528	-10.903	19.637	38.561	6.156	-4.606
1931	1.931	-11.178	18.295	-7.707	-8.966	50.885	56.579	13.007	-6.219
1932	1.932	-14.876	22.525	-5.789	-10.895	54.996	139.694	32.034	-2.011
1933	1.933	-11.407	9.923	-11.798	-11.466	-1.636	175.193	14.101	-3.237
1934	1.934	-10.453	6.069	-6.191	-10.1	-42.219	185.892	30.28	0.188
1935	1.935	-7.568	-25.05	-6.779	-15.511	-108.889	195.688	-1.764	-2.971
1936	1.936	-13.582	-21.101	-7.364	-13.57	-82.038	133.188	-15.442	-5.934
1937	1.937	-9.527	-77.913	-9.12	-14.141	-41.297	11.098	-36.283	-19.16
1938	1.938	-11.477	-118.73	-1.194	-17.029	-19.197	-251.51	-17.649	-44.388
1939	1.939	-9.549	-96.873	-12.042	-9.084	-12.659	-138.865	-27.808	-20.643
1940	1.94	-13.619	-50.264	-16.31	-0.758	-6.711	-104.822	-24.743	7.57
1941	1.941	-8.791	-44.429	-12.643	-16.815	-1.34	50.247	-33.104	26.332
1942	1.942	-8.21	-28.095	-11.487	-14.482	-6.499	22.249	-56.356	57.262
1943	1.943	-17.117	-3.049	-12.457	-12.337	16.196	-54.545	-53.264	69.661
1944	1.944	-18.271	1.335	-9.554	-5.746	36.821	-77.771	-44.913	20.541
1945	1.945	-9.943	21.96	-15.551	-7.671	33.145	-14.328	-47.41	-26.282
1946	1.946	-13.037	3.085	-17.878	-9.396	2.276	4.805	-63.663	-81.249
1947	1.947	-15.928	-20.861	-17.293	-10.933	-26.65	22.181	-40.223	-103.308
1948	1.948	-9.927	-49.277	-12.636	-15.181	-45.351	38.043	-5.752	-83.388
1949	1.949	-13.992	-15.42	-21.529	-11.498	-62.336	23.801	7.869	-16.265
1950	1.95	-23.467	16.356	-22.674	-10.327	-40.438	-15.557	-21.068	46.236
1951	1.951	-22.285	36.894	-19.183	-5.092	2.096	-3.526	-24.712	86.881
1952	1.952	-11.414	25.497	-9.485	-4.106	-16.146	7.558	-41.76	35.216
1953	1.953	-7.111	35.367	-8.321	1.908	-43.895	-41.546	-51.078	-25.357
1954	1.954	4.733	44.531	-9.488	-0.398	-48.985	-50.079	-14.166	-49.704
1955	1.955	-12.655	58.623	-10.462	-6.967	-35.537	-41.556	-19.215	-42.31
1956	1.956	-19.601	66.205	-11.415	-2.697	26.862	-48.664	-23.654	-8.792
1957	1.957	-17.465	31.26	1.75	-14.876	89.321	-55.05	-11.188	9.445
1958	1.958	-15.521	-44.385	-0.177	-23.574	32.386	-73.222	22.975	-29.209
1959	1.959	-17.254	-55.164	-5.392	-18.922	-4.658	-34.735	36.653	-64.374
1960	1.96	-15.714	-84.709	-13.304	-20.269	15.178	-19.95	74.33	-59.869
1961	1.961	-22.868	-75.754	-17.54	-19.1	9.042	2.448	99.626	-30.805
1962	1.962	-19.174	-51.355	-16.357	-15.599	47.646	-1.707	113.329	-11.973
1963	1.963	-10.826	-29.31	-15.169	-14.619	12.401	2.006	109.399	-15.171
1964	1.964	-11.766	-49.307	-9.914	-15.578	16.947	-0.93	98.299	-5.757
1965	1.965	-18.524	-43.333	-3.12	-13.042	-20.49	-15.925	46.934	-2.931
1966	1.966	-15.989	-4.603	-2.332	-10.693	-15.409	-29.591	-49.336	-0.306
1967	1.967	-15.197	0.452	-7.922	-14.159	-1.796	-31.772	-88.692	6.747
1968	1.968	-26.01	-4.011	-12.738	-16.071	-64.185	-33.472	-52.9	-8.068
1969	1.969	-24.424	-8.081	-14.648	-17.79	-144.743	-43.2	-63.505	-29.244
1970	1.97	-20.128	18.271	-11.724	-11.968	-112.206	-44.203	-53.471	-26.438
1971	1.971	-18.932	35.351	-4.736	-17.57	-82.647	-31.082	-26.627	-23.835
1972	1.972	-15.417	38.501	-15.565	-24.132	-20.228	-15.892	-34.591	-16.764
1973	1.973	-10.169	30.245	-16.908	-21.596	4.103	-17.23	-12.39	-1.77
1974	1.974	-9.171	2.087	-20.572	-15.961	11.484	-11.671	-5.676	11.864
1975	1.975	-9.914	-9.019	-19.4	-14.005	-21.978	-6.836	0.43	6.717
1976	1.976	-5.817	-32.735	-16.296	-12.053	-15.978	6.279	-4.895	11.428
1977	1.977	-2.32	-35.767	-13.388	-9.134	0.48	4.64	-19.918	33.15
1978	1.978	-9.65	-21.534	-15.896	-5.635	5.512	-6.348	-33.396	17.52
1979	1.979	-12.539	1.75	-10.282	-2.335	-8.048	-19.123	-12.597	-25
1980	1.98	-11.742	17.493	-18.224	-2.713	-20.444	-27.47	-16.172	-30.92
1981	1.981	-14.041	14.851	-17.27	-7.935	-9.276	-44.334	-12.769	-36.254
1982	1.982	-17.502	7.316	-18.252	-5.988	-12.598	-18.173	9.248	-10.998
1983	1.983	-15.551	-27.73	-17.485	-4.045	3.016	-0.725	-16.142	-6.448
1984	1.984	-10.116	-52.871	-11.876	-2.288	-16.796	-28.583	1.048	-2.29
1985	1.985	-14.938	-66.315	-13.812	-3.63	-24.402	-16.962	10.535	-5.882
1986	1.986	-20.918	-78.725	-7.811	-8.079	10.535	0.424	13.412	-2.518
1987	1.987	-12.005	-29.61	-11.872	-10.979	55.99	10.053	11.054	0.622
1988	1.988	-17.992	3.792	-12.456	-6.138	98.611	7.583	-9.852	-7.697
1989	1.989	-18.956	9.73	-10.524	-5.554	82.217	30.973	-46.616	-10.199
1990	1.99	-16.047	-6.654	-9.948	-7.274	57.081	-15.741	-51.481	-31.274
1991	1.991	-18.559	-41.659	-8.606	-10.73	79.911	-8.935	-55.727	-5.678
1992	1.992	-17.772	-37.011	-13.07	-13.044	59.226	9.482	-51.456	-29.377
1993	1.993	-22.598	-65.849	-13.66	-10.902	2.5	37.284	-32.492	-38.536
1994	1.994	-19.307	-46.879	-14.449	-12.826	-38.219	62.485	-15.296	-30.115
1995	1.995	-17.555	-22.883	-10.966	-16.289	-75.289	66.998	-12.043	-22.516
1996	1.996	-18.89	-13.423	-15.427	-12.211	-68.824	63.054	-20.23	-24.82
1997	1.997	-11.52	-10.556	-17.187	-11.805	-38.591	29.121	-17.625	-14.207
1998	1.998	-4.148	23.073	-13.715	-5.407	-44.233	-39.482	-43.33	-4.551
[truncated: 19,690 more rows]
