# Supplementary material for: Associations between lower-limb muscle activation and knee flexion in post-stroke individuals: A study on the stance-to-swing phases of gait
Source: PLoS One. 2017 Sep 8;12(9):e0183865. doi: 10.1371/journal.pone.0183865 (PMC5590852; doi:10.1371/journal.pone.0183865)
Supplement: S1 Dataset — (ZIP) [file pone.0183865.s001.zip › S1_Dataset/Patient group/8/3/point.csv]

Frame	Time	sacrum.X	sacrum.Y	sacrum.Z	r asis.X	r asis.Y	r asis.Z	r thigh.X	r thigh.Y	r thigh.Z	r bar 1.X	r bar 1.Y	r bar 1.Z	r knee 1.X	r knee 1.Y	r knee 1.Z	r knee 2.X	r knee 2.Y	r knee 2.Z	r bar 2.X	r bar 2.Y	r bar 2.Z	r mall.X	r mall.Y	r mall.Z	r met.X	r met.Y	r met.Z	l asis.X	l asis.Y	l asis.Z	l thigh.X	l thigh.Y	l thigh.Z	l bar 1.X	l bar 1.Y	l bar 1.Z	l knee 1.X	l knee 1.Y	l knee 1.Z	l knee 2.X	l knee 2.Y	l knee 2.Z	l bar 2.X	l bar 2.Y	l bar 2.Z	l mall.X	l mall.Y	l mall.Z
0	0	-1.447	0.934	0.248	NaN	NaN	NaN	-1.385	0.842	0.455	NaN	NaN	NaN	-1.327	0.525	0.439	-1.347	0.434	0.45	-1.381	0.276	0.496	NaN	NaN	NaN	NaN	NaN	NaN	NaN	NaN	NaN	-1.327	0.853	0.092	-1.324	0.67	0.062	NaN	NaN	NaN	NaN	NaN	NaN	NaN	NaN	NaN	NaN	NaN	NaN
1	0.005	-1.448	0.934	0.249	NaN	NaN	NaN	-1.386	0.842	0.455	NaN	NaN	NaN	-1.327	0.525	0.439	-1.347	0.433	0.45	-1.381	0.276	0.496	NaN	NaN	NaN	NaN	NaN	NaN	NaN	NaN	NaN	-1.327	0.853	0.092	-1.324	0.67	0.062	NaN	NaN	NaN	NaN	NaN	NaN	NaN	NaN	NaN	NaN	NaN	NaN
2	0.01	-1.448	0.934	0.249	NaN	NaN	NaN	-1.386	0.842	0.455	NaN	NaN	NaN	-1.327	0.526	0.439	-1.348	0.434	0.45	-1.381	0.276	0.496	NaN	NaN	NaN	NaN	NaN	NaN	NaN	NaN	NaN	-1.327	0.853	0.092	-1.324	0.67	0.062	NaN	NaN	NaN	NaN	NaN	NaN	NaN	NaN	NaN	NaN	NaN	NaN
3	0.015	-1.448	0.934	0.249	NaN	NaN	NaN	-1.386	0.842	0.455	NaN	NaN	NaN	-1.327	0.526	0.439	-1.347	0.434	0.45	-1.381	0.276	0.496	NaN	NaN	NaN	NaN	NaN	NaN	NaN	NaN	NaN	-1.327	0.853	0.092	-1.324	0.67	0.062	NaN	NaN	NaN	NaN	NaN	NaN	NaN	NaN	NaN	NaN	NaN	NaN
4	0.02	-1.449	0.934	0.249	NaN	NaN	NaN	-1.386	0.842	0.455	NaN	NaN	NaN	-1.327	0.526	0.439	-1.347	0.434	0.45	-1.381	0.276	0.496	NaN	NaN	NaN	NaN	NaN	NaN	NaN	NaN	NaN	-1.327	0.853	0.092	-1.324	0.67	0.062	NaN	NaN	NaN	NaN	NaN	NaN	NaN	NaN	NaN	NaN	NaN	NaN
5	0.025	-1.449	0.934	0.249	NaN	NaN	NaN	-1.386	0.842	0.455	NaN	NaN	NaN	-1.327	0.526	0.439	-1.347	0.434	0.45	-1.381	0.276	0.496	NaN	NaN	NaN	NaN	NaN	NaN	NaN	NaN	NaN	-1.327	0.853	0.092	-1.324	0.67	0.062	NaN	NaN	NaN	NaN	NaN	NaN	NaN	NaN	NaN	NaN	NaN	NaN
6	0.03	-1.449	0.934	0.249	NaN	NaN	NaN	-1.386	0.842	0.455	NaN	NaN	NaN	-1.327	0.526	0.439	-1.347	0.434	0.45	-1.381	0.276	0.496	NaN	NaN	NaN	NaN	NaN	NaN	NaN	NaN	NaN	-1.327	0.853	0.092	-1.324	0.67	0.062	NaN	NaN	NaN	NaN	NaN	NaN	NaN	NaN	NaN	NaN	NaN	NaN
7	0.035	-1.449	0.934	0.249	NaN	NaN	NaN	-1.386	0.842	0.455	NaN	NaN	NaN	-1.327	0.526	0.439	-1.347	0.434	0.45	-1.38	0.276	0.496	NaN	NaN	NaN	NaN	NaN	NaN	NaN	NaN	NaN	-1.328	0.853	0.092	-1.324	0.67	0.062	NaN	NaN	NaN	NaN	NaN	NaN	NaN	NaN	NaN	NaN	NaN	NaN
8	0.04	-1.449	0.934	0.249	NaN	NaN	NaN	-1.386	0.842	0.455	NaN	NaN	NaN	-1.327	0.525	0.439	-1.347	0.434	0.45	-1.38	0.276	0.496	NaN	NaN	NaN	NaN	NaN	NaN	NaN	NaN	NaN	-1.328	0.853	0.092	-1.324	0.67	0.062	NaN	NaN	NaN	NaN	NaN	NaN	NaN	NaN	NaN	NaN	NaN	NaN
9	0.045	-1.449	0.934	0.249	NaN	NaN	NaN	-1.386	0.842	0.455	NaN	NaN	NaN	-1.327	0.525	0.439	-1.347	0.434	0.45	-1.38	0.276	0.496	NaN	NaN	NaN	NaN	NaN	NaN	NaN	NaN	NaN	-1.328	0.853	0.092	-1.324	0.67	0.062	NaN	NaN	NaN	NaN	NaN	NaN	NaN	NaN	NaN	NaN	NaN	NaN
10	0.05	-1.449	0.934	0.249	NaN	NaN	NaN	-1.386	0.842	0.455	NaN	NaN	NaN	-1.327	0.525	0.439	-1.347	0.434	0.45	-1.38	0.276	0.496	NaN	NaN	NaN	NaN	NaN	NaN	NaN	NaN	NaN	-1.328	0.853	0.092	-1.324	0.67	0.062	NaN	NaN	NaN	NaN	NaN	NaN	NaN	NaN	NaN	NaN	NaN	NaN
11	0.055	-1.449	0.934	0.248	NaN	NaN	NaN	-1.386	0.842	0.455	NaN	NaN	NaN	-1.327	0.525	0.439	-1.347	0.434	0.45	-1.38	0.276	0.496	NaN	NaN	NaN	NaN	NaN	NaN	NaN	NaN	NaN	-1.328	0.853	0.092	-1.324	0.67	0.062	NaN	NaN	NaN	NaN	NaN	NaN	NaN	NaN	NaN	NaN	NaN	NaN
12	0.06	-1.448	0.934	0.248	NaN	NaN	NaN	-1.386	0.842	0.455	NaN	NaN	NaN	-1.327	0.525	0.439	-1.347	0.434	0.45	-1.38	0.276	0.496	NaN	NaN	NaN	NaN	NaN	NaN	NaN	NaN	NaN	-1.328	0.853	0.092	-1.324	0.67	0.062	NaN	NaN	NaN	NaN	NaN	NaN	NaN	NaN	NaN	NaN	NaN	NaN
13	0.065	-1.448	0.934	0.248	NaN	NaN	NaN	-1.386	0.842	0.454	NaN	NaN	NaN	-1.327	0.525	0.439	-1.347	0.434	0.45	-1.38	0.276	0.496	NaN	NaN	NaN	NaN	NaN	NaN	NaN	NaN	NaN	-1.328	0.853	0.092	-1.324	0.67	0.062	NaN	NaN	NaN	NaN	NaN	NaN	NaN	NaN	NaN	NaN	NaN	NaN
14	0.07	-1.448	0.934	0.248	NaN	NaN	NaN	-1.386	0.842	0.454	NaN	NaN	NaN	-1.327	0.525	0.439	-1.347	0.434	0.45	-1.38	0.276	0.496	NaN	NaN	NaN	NaN	NaN	NaN	NaN	NaN	NaN	-1.328	0.853	0.092	-1.324	0.67	0.062	NaN	NaN	NaN	NaN	NaN	NaN	NaN	NaN	NaN	NaN	NaN	NaN
15	0.075	-1.448	0.933	0.248	NaN	NaN	NaN	-1.386	0.842	0.454	NaN	NaN	NaN	-1.327	0.525	0.439	-1.347	0.434	0.45	-1.38	0.276	0.496	NaN	NaN	NaN	NaN	NaN	NaN	NaN	NaN	NaN	-1.328	0.853	0.092	-1.324	0.67	0.062	NaN	NaN	NaN	NaN	NaN	NaN	NaN	NaN	NaN	NaN	NaN	NaN
16	0.08	-1.448	0.933	0.248	NaN	NaN	NaN	-1.386	0.842	0.454	NaN	NaN	NaN	-1.327	0.525	0.439	-1.347	0.434	0.45	-1.38	0.276	0.496	NaN	NaN	NaN	NaN	NaN	NaN	NaN	NaN	NaN	-1.328	0.853	0.092	-1.324	0.67	0.062	NaN	NaN	NaN	NaN	NaN	NaN	NaN	NaN	NaN	NaN	NaN	NaN
17	0.085	-1.448	0.933	0.248	NaN	NaN	NaN	-1.387	0.842	0.455	NaN	NaN	NaN	-1.327	0.525	0.439	-1.347	0.434	0.45	-1.38	0.276	0.496	NaN	NaN	NaN	NaN	NaN	NaN	NaN	NaN	NaN	-1.328	0.853	0.092	-1.324	0.67	0.062	NaN	NaN	NaN	NaN	NaN	NaN	NaN	NaN	NaN	NaN	NaN	NaN
18	0.09	-1.448	0.933	0.247	NaN	NaN	NaN	-1.387	0.842	0.455	NaN	NaN	NaN	-1.327	0.525	0.439	-1.347	0.434	0.45	-1.38	0.276	0.496	NaN	NaN	NaN	NaN	NaN	NaN	NaN	NaN	NaN	-1.328	0.853	0.092	-1.324	0.67	0.062	NaN	NaN	NaN	NaN	NaN	NaN	NaN	NaN	NaN	NaN	NaN	NaN
19	0.095	-1.448	0.933	0.247	NaN	NaN	NaN	-1.387	0.842	0.455	NaN	NaN	NaN	-1.327	0.525	0.439	-1.347	0.434	0.45	-1.38	0.276	0.496	NaN	NaN	NaN	NaN	NaN	NaN	NaN	NaN	NaN	-1.328	0.853	0.092	-1.324	0.67	0.062	NaN	NaN	NaN	NaN	NaN	NaN	NaN	NaN	NaN	NaN	NaN	NaN
20	0.1	-1.448	0.933	0.247	NaN	NaN	NaN	-1.387	0.842	0.455	NaN	NaN	NaN	-1.327	0.525	0.439	-1.346	0.434	0.45	-1.38	0.276	0.496	NaN	NaN	NaN	NaN	NaN	NaN	NaN	NaN	NaN	-1.328	0.853	0.092	-1.324	0.67	0.062	NaN	NaN	NaN	NaN	NaN	NaN	NaN	NaN	NaN	NaN	NaN	NaN
21	0.105	-1.448	0.933	0.247	NaN	NaN	NaN	-1.387	0.842	0.455	NaN	NaN	NaN	-1.327	0.525	0.439	-1.346	0.433	0.45	-1.38	0.276	0.496	NaN	NaN	NaN	NaN	NaN	NaN	NaN	NaN	NaN	-1.328	0.853	0.092	-1.324	0.67	0.062	NaN	NaN	NaN	NaN	NaN	NaN	NaN	NaN	NaN	NaN	NaN	NaN
22	0.11	-1.449	0.933	0.247	NaN	NaN	NaN	-1.387	0.842	0.455	NaN	NaN	NaN	-1.327	0.525	0.439	-1.346	0.433	0.45	-1.38	0.276	0.496	NaN	NaN	NaN	NaN	NaN	NaN	NaN	NaN	NaN	-1.328	0.853	0.092	-1.324	0.67	0.062	NaN	NaN	NaN	NaN	NaN	NaN	NaN	NaN	NaN	NaN	NaN	NaN
23	0.115	-1.449	0.933	0.247	NaN	NaN	NaN	-1.387	0.842	0.455	NaN	NaN	NaN	-1.327	0.525	0.439	-1.346	0.433	0.45	-1.38	0.276	0.496	NaN	NaN	NaN	NaN	NaN	NaN	NaN	NaN	NaN	-1.328	0.853	0.092	-1.324	0.67	0.062	NaN	NaN	NaN	NaN	NaN	NaN	NaN	NaN	NaN	NaN	NaN	NaN
24	0.12	-1.449	0.933	0.247	NaN	NaN	NaN	-1.387	0.842	0.455	NaN	NaN	NaN	-1.327	0.525	0.439	-1.346	0.433	0.45	-1.38	0.276	0.496	NaN	NaN	NaN	NaN	NaN	NaN	NaN	NaN	NaN	-1.328	0.853	0.092	-1.324	0.67	0.062	NaN	NaN	NaN	NaN	NaN	NaN	NaN	NaN	NaN	NaN	NaN	NaN
25	0.125	-1.449	0.933	0.247	NaN	NaN	NaN	-1.387	0.842	0.455	NaN	NaN	NaN	-1.327	0.525	0.439	-1.346	0.433	0.45	-1.38	0.276	0.496	NaN	NaN	NaN	NaN	NaN	NaN	NaN	NaN	NaN	-1.328	0.853	0.092	-1.324	0.67	0.062	NaN	NaN	NaN	NaN	NaN	NaN	NaN	NaN	NaN	NaN	NaN	NaN
26	0.13	-1.449	0.933	0.247	NaN	NaN	NaN	-1.387	0.842	0.455	NaN	NaN	NaN	-1.327	0.525	0.439	-1.346	0.433	0.45	-1.38	0.276	0.496	NaN	NaN	NaN	NaN	NaN	NaN	NaN	NaN	NaN	-1.328	0.853	0.092	-1.324	0.67	0.062	NaN	NaN	NaN	NaN	NaN	NaN	NaN	NaN	NaN	NaN	NaN	NaN
27	0.135	-1.449	0.933	0.247	NaN	NaN	NaN	-1.387	0.842	0.455	NaN	NaN	NaN	-1.327	0.525	0.439	-1.346	0.433	0.45	-1.38	0.276	0.496	NaN	NaN	NaN	NaN	NaN	NaN	NaN	NaN	NaN	-1.328	0.853	0.092	-1.324	0.67	0.062	NaN	NaN	NaN	NaN	NaN	NaN	NaN	NaN	NaN	NaN	NaN	NaN
28	0.14	-1.449	0.933	0.247	NaN	NaN	NaN	-1.387	0.842	0.455	NaN	NaN	NaN	-1.326	0.525	0.439	-1.346	0.433	0.45	-1.38	0.276	0.496	NaN	NaN	NaN	NaN	NaN	NaN	NaN	NaN	NaN	-1.328	0.853	0.092	-1.324	0.67	0.062	NaN	NaN	NaN	NaN	NaN	NaN	NaN	NaN	NaN	NaN	NaN	NaN
29	0.145	-1.449	0.933	0.247	NaN	NaN	NaN	-1.387	0.842	0.455	NaN	NaN	NaN	-1.326	0.526	0.439	-1.346	0.433	0.45	-1.38	0.276	0.496	NaN	NaN	NaN	NaN	NaN	NaN	NaN	NaN	NaN	-1.328	0.853	0.092	-1.324	0.67	0.062	NaN	NaN	NaN	NaN	NaN	NaN	NaN	NaN	NaN	NaN	NaN	NaN
30	0.15	-1.449	0.933	0.247	NaN	NaN	NaN	-1.387	0.842	0.455	NaN	NaN	NaN	-1.326	0.526	0.439	-1.346	0.433	0.45	-1.38	0.276	0.496	NaN	NaN	NaN	NaN	NaN	NaN	NaN	NaN	NaN	-1.328	0.853	0.092	-1.324	0.67	0.062	NaN	NaN	NaN	NaN	NaN	NaN	NaN	NaN	NaN	NaN	NaN	NaN
31	0.155	-1.449	0.933	0.247	NaN	NaN	NaN	-1.387	0.842	0.455	NaN	NaN	NaN	-1.326	0.526	0.439	-1.346	0.433	0.45	-1.38	0.276	0.496	NaN	NaN	NaN	NaN	NaN	NaN	NaN	NaN	NaN	-1.328	0.853	0.092	-1.324	0.67	0.062	NaN	NaN	NaN	NaN	NaN	NaN	NaN	NaN	NaN	NaN	NaN	NaN
32	0.16	-1.45	0.934	0.248	NaN	NaN	NaN	-1.387	0.841	0.454	NaN	NaN	NaN	-1.326	0.526	0.439	-1.345	0.433	0.45	-1.38	0.276	0.496	NaN	NaN	NaN	NaN	NaN	NaN	NaN	NaN	NaN	-1.328	0.853	0.092	-1.324	0.67	0.062	NaN	NaN	NaN	NaN	NaN	NaN	NaN	NaN	NaN	NaN	NaN	NaN
33	0.165	-1.451	0.934	0.248	NaN	NaN	NaN	-1.387	0.841	0.454	NaN	NaN	NaN	-1.326	0.526	0.439	-1.345	0.433	0.45	-1.38	0.276	0.496	NaN	NaN	NaN	NaN	NaN	NaN	NaN	NaN	NaN	-1.328	0.853	0.092	-1.324	0.67	0.062	NaN	NaN	NaN	NaN	NaN	NaN	NaN	NaN	NaN	NaN	NaN	NaN
34	0.17	-1.451	0.934	0.248	NaN	NaN	NaN	-1.387	0.841	0.454	NaN	NaN	NaN	-1.326	0.526	0.439	-1.345	0.432	0.45	-1.38	0.276	0.496	NaN	NaN	NaN	NaN	NaN	NaN	NaN	NaN	NaN	-1.328	0.853	0.092	-1.323	0.67	0.062	NaN	NaN	NaN	NaN	NaN	NaN	NaN	NaN	NaN	NaN	NaN	NaN
35	0.175	-1.451	0.934	0.248	NaN	NaN	NaN	-1.387	0.841	0.454	NaN	NaN	NaN	-1.326	0.525	0.439	-1.345	0.432	0.45	-1.38	0.276	0.496	NaN	NaN	NaN	NaN	NaN	NaN	NaN	NaN	NaN	-1.328	0.853	0.092	-1.323	0.67	0.062	NaN	NaN	NaN	NaN	NaN	NaN	NaN	NaN	NaN	NaN	NaN	NaN
36	0.18	-1.451	0.934	0.248	NaN	NaN	NaN	-1.387	0.841	0.454	NaN	NaN	NaN	-1.325	0.525	0.44	-1.345	0.432	0.45	-1.38	0.276	0.496	NaN	NaN	NaN	NaN	NaN	NaN	NaN	NaN	NaN	-1.327	0.853	0.092	-1.323	0.67	0.062	NaN	NaN	NaN	NaN	NaN	NaN	NaN	NaN	NaN	NaN	NaN	NaN
37	0.185	-1.451	0.934	0.248	NaN	NaN	NaN	-1.387	0.841	0.454	NaN	NaN	NaN	-1.327	0.527	0.441	-1.345	0.432	0.45	-1.38	0.276	0.496	NaN	NaN	NaN	NaN	NaN	NaN	NaN	NaN	NaN	-1.327	0.853	0.092	-1.323	0.67	0.062	NaN	NaN	NaN	NaN	NaN	NaN	NaN	NaN	NaN	NaN	NaN	NaN
38	0.19	-1.451	0.934	0.248	NaN	NaN	NaN	-1.387	0.841	0.454	NaN	NaN	NaN	-1.328	0.528	0.441	-1.345	0.432	0.45	-1.38	0.276	0.496	NaN	NaN	NaN	NaN	NaN	NaN	NaN	NaN	NaN	-1.327	0.853	0.092	-1.323	0.67	0.062	NaN	NaN	NaN	NaN	NaN	NaN	NaN	NaN	NaN	NaN	NaN	NaN
39	0.195	-1.451	0.933	0.248	NaN	NaN	NaN	-1.387	0.841	0.454	NaN	NaN	NaN	-1.328	0.528	0.441	-1.345	0.432	0.45	-1.38	0.276	0.496	NaN	NaN	NaN	NaN	NaN	NaN	NaN	NaN	NaN	-1.327	0.853	0.092	-1.323	0.67	0.062	NaN	NaN	NaN	NaN	NaN	NaN	NaN	NaN	NaN	NaN	NaN	NaN
40	0.2	-1.451	0.933	0.248	NaN	NaN	NaN	-1.388	0.841	0.454	NaN	NaN	NaN	-1.327	0.527	0.44	-1.345	0.432	0.45	-1.38	0.276	0.496	NaN	NaN	NaN	NaN	NaN	NaN	NaN	NaN	NaN	-1.327	0.852	0.092	-1.323	0.67	0.062	NaN	NaN	NaN	NaN	NaN	NaN	NaN	NaN	NaN	NaN	NaN	NaN
41	0.205	-1.451	0.933	0.248	NaN	NaN	NaN	-1.388	0.841	0.454	NaN	NaN	NaN	-1.326	0.526	0.438	-1.345	0.432	0.45	-1.38	0.276	0.496	NaN	NaN	NaN	NaN	NaN	NaN	NaN	NaN	NaN	-1.327	0.852	0.092	-1.323	0.67	0.062	NaN	NaN	NaN	NaN	NaN	NaN	NaN	NaN	NaN	NaN	NaN	NaN
42	0.21	-1.451	0.933	0.248	NaN	NaN	NaN	-1.388	0.841	0.454	NaN	NaN	NaN	-1.325	0.525	0.438	-1.345	0.432	0.45	-1.379	0.276	0.496	NaN	NaN	NaN	NaN	NaN	NaN	NaN	NaN	NaN	-1.327	0.852	0.092	-1.323	0.67	0.062	NaN	NaN	NaN	NaN	NaN	NaN	NaN	NaN	NaN	NaN	NaN	NaN
43	0.215	-1.451	0.933	0.248	NaN	NaN	NaN	-1.388	0.841	0.454	NaN	NaN	NaN	-1.325	0.525	0.437	-1.345	0.432	0.45	-1.379	0.276	0.496	NaN	NaN	NaN	NaN	NaN	NaN	NaN	NaN	NaN	-1.327	0.852	0.092	-1.322	0.67	0.062	NaN	NaN	NaN	NaN	NaN	NaN	NaN	NaN	NaN	NaN	NaN	NaN
44	0.22	-1.451	0.933	0.248	NaN	NaN	NaN	-1.388	0.841	0.454	NaN	NaN	NaN	-1.325	0.525	0.437	-1.345	0.432	0.45	-1.379	0.276	0.496	NaN	NaN	NaN	NaN	NaN	NaN	NaN	NaN	NaN	-1.327	0.852	0.092	-1.322	0.67	0.062	NaN	NaN	NaN	NaN	NaN	NaN	NaN	NaN	NaN	NaN	NaN	NaN
45	0.225	-1.451	0.933	0.248	NaN	NaN	NaN	-1.388	0.841	0.454	NaN	NaN	NaN	-1.325	0.525	0.437	-1.345	0.432	0.45	-1.379	0.276	0.496	NaN	NaN	NaN	NaN	NaN	NaN	NaN	NaN	NaN	-1.327	0.852	0.092	-1.322	0.669	0.062	NaN	NaN	NaN	NaN	NaN	NaN	NaN	NaN	NaN	NaN	NaN	NaN
46	0.23	-1.451	0.933	0.248	NaN	NaN	NaN	-1.388	0.841	0.454	NaN	NaN	NaN	-1.325	0.525	0.437	-1.345	0.432	0.45	-1.379	0.276	0.496	NaN	NaN	NaN	NaN	NaN	NaN	NaN	NaN	NaN	-1.327	0.852	0.092	-1.322	0.669	0.062	NaN	NaN	NaN	NaN	NaN	NaN	NaN	NaN	NaN	NaN	NaN	NaN
47	0.235	-1.451	0.933	0.248	NaN	NaN	NaN	-1.388	0.841	0.454	NaN	NaN	NaN	-1.325	0.525	0.437	-1.345	0.432	0.45	-1.379	0.276	0.496	NaN	NaN	NaN	NaN	NaN	NaN	NaN	NaN	NaN	-1.327	0.852	0.092	-1.322	0.67	0.062	NaN	NaN	NaN	NaN	NaN	NaN	NaN	NaN	NaN	NaN	NaN	NaN
48	0.24	-1.451	0.933	0.248	NaN	NaN	NaN	-1.388	0.841	0.454	NaN	NaN	NaN	-1.325	0.525	0.437	-1.345	0.432	0.45	-1.379	0.276	0.496	NaN	NaN	NaN	NaN	NaN	NaN	NaN	NaN	NaN	-1.327	0.852	0.092	-1.322	0.67	0.062	NaN	NaN	NaN	NaN	NaN	NaN	NaN	NaN	NaN	NaN	NaN	NaN
49	0.245	-1.451	0.933	0.248	NaN	NaN	NaN	-1.388	0.841	0.454	NaN	NaN	NaN	-1.325	0.525	0.437	-1.345	0.432	0.45	-1.379	0.276	0.496	NaN	NaN	NaN	NaN	NaN	NaN	NaN	NaN	NaN	-1.327	0.852	0.092	-1.322	0.67	0.062	NaN	NaN	NaN	NaN	NaN	NaN	NaN	NaN	NaN	NaN	NaN	NaN
50	0.25	-1.451	0.933	0.248	NaN	NaN	NaN	-1.388	0.841	0.454	NaN	NaN	NaN	-1.325	0.525	0.437	-1.345	0.432	0.45	-1.379	0.276	0.496	NaN	NaN	NaN	NaN	NaN	NaN	NaN	NaN	NaN	-1.327	0.852	0.092	-1.322	0.67	0.062	NaN	NaN	NaN	NaN	NaN	NaN	NaN	NaN	NaN	NaN	NaN	NaN
51	0.255	-1.451	0.933	0.248	NaN	NaN	NaN	-1.388	0.841	0.454	NaN	NaN	NaN	-1.325	0.525	0.437	-1.345	0.432	0.45	-1.379	0.276	0.496	NaN	NaN	NaN	NaN	NaN	NaN	NaN	NaN	NaN	-1.327	0.852	0.092	-1.322	0.67	0.062	NaN	NaN	NaN	NaN	NaN	NaN	NaN	NaN	NaN	NaN	NaN	NaN
52	0.26	-1.451	0.933	0.248	NaN	NaN	NaN	-1.388	0.841	0.454	NaN	NaN	NaN	-1.325	0.525	0.437	-1.345	0.432	0.45	-1.379	0.276	0.496	NaN	NaN	NaN	NaN	NaN	NaN	NaN	NaN	NaN	-1.327	0.852	0.092	-1.322	0.669	0.062	NaN	NaN	NaN	NaN	NaN	NaN	NaN	NaN	NaN	NaN	NaN	NaN
53	0.265	-1.451	0.933	0.248	NaN	NaN	NaN	-1.388	0.841	0.454	NaN	NaN	NaN	-1.325	0.525	0.437	-1.345	0.432	0.45	-1.379	0.276	0.496	NaN	NaN	NaN	NaN	NaN	NaN	NaN	NaN	NaN	-1.327	0.852	0.092	-1.322	0.669	0.062	NaN	NaN	NaN	NaN	NaN	NaN	NaN	NaN	NaN	NaN	NaN	NaN
54	0.27	-1.451	0.933	0.248	NaN	NaN	NaN	-1.388	0.841	0.454	NaN	NaN	NaN	-1.325	0.525	0.437	-1.345	0.432	0.45	-1.379	0.276	0.496	NaN	NaN	NaN	NaN	NaN	NaN	NaN	NaN	NaN	-1.327	0.852	0.092	-1.322	0.669	0.062	NaN	NaN	NaN	NaN	NaN	NaN	NaN	NaN	NaN	NaN	NaN	NaN
55	0.275	-1.451	0.933	0.248	NaN	NaN	NaN	-1.388	0.841	0.454	NaN	NaN	NaN	-1.325	0.525	0.437	-1.345	0.432	0.45	-1.379	0.276	0.496	NaN	NaN	NaN	NaN	NaN	NaN	NaN	NaN	NaN	-1.327	0.852	0.092	NaN	NaN	NaN	NaN	NaN	NaN	NaN	NaN	NaN	NaN	NaN	NaN	NaN	NaN	NaN
56	0.28	-1.451	0.933	0.248	NaN	NaN	NaN	-1.388	0.841	0.454	NaN	NaN	NaN	-1.325	0.525	0.437	-1.345	0.432	0.45	-1.379	0.276	0.496	NaN	NaN	NaN	NaN	NaN	NaN	NaN	NaN	NaN	-1.327	0.852	0.092	NaN	NaN	NaN	NaN	NaN	NaN	NaN	NaN	NaN	NaN	NaN	NaN	NaN	NaN	NaN
57	0.285	-1.451	0.933	0.248	NaN	NaN	NaN	-1.387	0.841	0.454	NaN	NaN	NaN	-1.325	0.525	0.437	-1.345	0.432	0.45	-1.379	0.276	0.496	NaN	NaN	NaN	NaN	NaN	NaN	NaN	NaN	NaN	-1.327	0.852	0.092	NaN	NaN	NaN	NaN	NaN	NaN	NaN	NaN	NaN	NaN	NaN	NaN	NaN	NaN	NaN
58	0.29	-1.451	0.933	0.248	NaN	NaN	NaN	-1.387	0.841	0.454	NaN	NaN	NaN	-1.325	0.525	0.437	-1.345	0.432	0.45	-1.379	0.276	0.496	NaN	NaN	NaN	NaN	NaN	NaN	NaN	NaN	NaN	-1.327	0.852	0.092	NaN	NaN	NaN	NaN	NaN	NaN	NaN	NaN	NaN	NaN	NaN	NaN	NaN	NaN	NaN
59	0.295	-1.451	0.933	0.248	NaN	NaN	NaN	-1.387	0.841	0.454	NaN	NaN	NaN	-1.325	0.525	0.437	-1.345	0.432	0.45	-1.379	0.276	0.496	NaN	NaN	NaN	NaN	NaN	NaN	NaN	NaN	NaN	-1.327	0.852	0.092	NaN	NaN	NaN	NaN	NaN	NaN	NaN	NaN	NaN	NaN	NaN	NaN	NaN	NaN	NaN
60	0.3	-1.451	0.933	0.248	NaN	NaN	NaN	-1.387	0.841	0.454	NaN	NaN	NaN	-1.325	0.525	0.438	-1.345	0.432	0.45	-1.379	0.276	0.496	NaN	NaN	NaN	NaN	NaN	NaN	NaN	NaN	NaN	-1.327	0.852	0.092	NaN	NaN	NaN	NaN	NaN	NaN	NaN	NaN	NaN	NaN	NaN	NaN	NaN	NaN	NaN
61	0.305	-1.451	0.933	0.248	NaN	NaN	NaN	-1.387	0.841	0.454	NaN	NaN	NaN	-1.325	0.525	0.438	-1.345	0.432	0.45	-1.379	0.276	0.496	NaN	NaN	NaN	NaN	NaN	NaN	NaN	NaN	NaN	-1.327	0.852	0.092	NaN	NaN	NaN	NaN	NaN	NaN	NaN	NaN	NaN	NaN	NaN	NaN	NaN	NaN	NaN
62	0.31	-1.451	0.933	0.248	NaN	NaN	NaN	-1.387	0.841	0.454	NaN	NaN	NaN	-1.326	0.526	0.439	-1.345	0.432	0.45	-1.379	0.276	0.496	NaN	NaN	NaN	NaN	NaN	NaN	NaN	NaN	NaN	-1.327	0.852	0.092	NaN	NaN	NaN	NaN	NaN	NaN	NaN	NaN	NaN	NaN	NaN	NaN	NaN	NaN	NaN
63	0.315	-1.451	0.933	0.248	NaN	NaN	NaN	-1.388	0.841	0.454	NaN	NaN	NaN	-1.326	0.526	0.44	-1.345	0.432	0.45	-1.379	0.276	0.496	NaN	NaN	NaN	NaN	NaN	NaN	NaN	NaN	NaN	-1.327	0.852	0.092	NaN	NaN	NaN	NaN	NaN	NaN	NaN	NaN	NaN	NaN	NaN	NaN	NaN	NaN	NaN
64	0.32	-1.451	0.933	0.248	NaN	NaN	NaN	-1.388	0.84	0.454	NaN	NaN	NaN	-1.324	0.524	0.439	-1.345	0.432	0.45	-1.379	0.276	0.496	NaN	NaN	NaN	NaN	NaN	NaN	NaN	NaN	NaN	-1.327	0.852	0.092	NaN	NaN	NaN	NaN	NaN	NaN	NaN	NaN	NaN	NaN	NaN	NaN	NaN	NaN	NaN
65	0.325	-1.451	0.933	0.248	NaN	NaN	NaN	-1.388	0.84	0.454	NaN	NaN	NaN	-1.323	0.524	0.439	-1.345	0.432	0.45	-1.379	0.276	0.496	NaN	NaN	NaN	NaN	NaN	NaN	NaN	NaN	NaN	-1.327	0.852	0.092	-1.322	0.669	0.061	NaN	NaN	NaN	NaN	NaN	NaN	NaN	NaN	NaN	NaN	NaN	NaN
66	0.33	-1.451	0.933	0.248	NaN	NaN	NaN	-1.388	0.84	0.454	NaN	NaN	NaN	-1.323	0.524	0.439	-1.345	0.432	0.45	-1.379	0.276	0.496	NaN	NaN	NaN	NaN	NaN	NaN	NaN	NaN	NaN	-1.327	0.852	0.092	-1.322	0.669	0.061	NaN	NaN	NaN	NaN	NaN	NaN	NaN	NaN	NaN	NaN	NaN	NaN
67	0.335	-1.451	0.933	0.248	NaN	NaN	NaN	-1.388	0.84	0.454	NaN	NaN	NaN	-1.323	0.524	0.439	-1.345	0.432	0.45	-1.379	0.276	0.496	NaN	NaN	NaN	NaN	NaN	NaN	NaN	NaN	NaN	-1.327	0.852	0.092	-1.322	0.669	0.061	NaN	NaN	NaN	NaN	NaN	NaN	NaN	NaN	NaN	NaN	NaN	NaN
68	0.34	-1.451	0.933	0.248	NaN	NaN	NaN	-1.388	0.84	0.454	NaN	NaN	NaN	-1.323	0.524	0.439	-1.345	0.432	0.45	-1.379	0.276	0.496	NaN	NaN	NaN	NaN	NaN	NaN	NaN	NaN	NaN	-1.327	0.852	0.092	-1.322	0.669	0.061	NaN	NaN	NaN	NaN	NaN	NaN	NaN	NaN	NaN	NaN	NaN	NaN
69	0.345	-1.451	0.933	0.248	NaN	NaN	NaN	-1.388	0.84	0.454	NaN	NaN	NaN	-1.323	0.524	0.439	-1.345	0.432	0.45	-1.379	0.276	0.496	NaN	NaN	NaN	NaN	NaN	NaN	NaN	NaN	NaN	-1.327	0.852	0.092	-1.322	0.669	0.061	NaN	NaN	NaN	NaN	NaN	NaN	NaN	NaN	NaN	NaN	NaN	NaN
70	0.35	-1.451	0.933	0.248	NaN	NaN	NaN	-1.388	0.84	0.454	NaN	NaN	NaN	-1.323	0.524	0.439	-1.345	0.432	0.45	-1.379	0.276	0.496	NaN	NaN	NaN	NaN	NaN	NaN	NaN	NaN	NaN	-1.327	0.852	0.092	NaN	NaN	NaN	NaN	NaN	NaN	NaN	NaN	NaN	NaN	NaN	NaN	NaN	NaN	NaN
71	0.355	-1.451	0.933	0.248	NaN	NaN	NaN	-1.388	0.84	0.454	NaN	NaN	NaN	-1.323	0.524	0.439	-1.345	0.432	0.45	-1.379	0.276	0.496	NaN	NaN	NaN	NaN	NaN	NaN	NaN	NaN	NaN	-1.327	0.852	0.092	NaN	NaN	NaN	NaN	NaN	NaN	NaN	NaN	NaN	NaN	NaN	NaN	NaN	NaN	NaN
72	0.36	-1.451	0.933	0.248	NaN	NaN	NaN	-1.388	0.84	0.454	NaN	NaN	NaN	-1.323	0.524	0.439	-1.345	0.432	0.45	-1.379	0.276	0.496	NaN	NaN	NaN	NaN	NaN	NaN	NaN	NaN	NaN	-1.327	0.852	0.092	-1.322	0.669	0.061	NaN	NaN	NaN	NaN	NaN	NaN	NaN	NaN	NaN	NaN	NaN	NaN
73	0.365	-1.451	0.933	0.248	NaN	NaN	NaN	-1.388	0.84	0.454	NaN	NaN	NaN	-1.323	0.524	0.439	-1.345	0.433	0.45	-1.379	0.276	0.496	NaN	NaN	NaN	NaN	NaN	NaN	NaN	NaN	NaN	-1.327	0.852	0.092	-1.322	0.669	0.061	NaN	NaN	NaN	NaN	NaN	NaN	NaN	NaN	NaN	NaN	NaN	NaN
74	0.37	-1.451	0.932	0.248	NaN	NaN	NaN	-1.388	0.84	0.454	NaN	NaN	NaN	-1.323	0.524	0.439	-1.345	0.433	0.45	-1.379	0.276	0.496	NaN	NaN	NaN	NaN	NaN	NaN	NaN	NaN	NaN	-1.327	0.852	0.092	NaN	NaN	NaN	NaN	NaN	NaN	NaN	NaN	NaN	NaN	NaN	NaN	NaN	NaN	NaN
75	0.375	-1.45	0.932	0.247	NaN	NaN	NaN	-1.388	0.84	0.454	NaN	NaN	NaN	-1.323	0.524	0.439	-1.345	0.433	0.45	-1.379	0.276	0.496	NaN	NaN	NaN	NaN	NaN	NaN	NaN	NaN	NaN	-1.327	0.852	0.092	NaN	NaN	NaN	NaN	NaN	NaN	NaN	NaN	NaN	NaN	NaN	NaN	NaN	NaN	NaN
76	0.38	-1.45	0.932	0.247	NaN	NaN	NaN	-1.388	0.84	0.454	NaN	NaN	NaN	-1.323	0.524	0.439	-1.345	0.432	0.45	-1.379	0.276	0.496	NaN	NaN	NaN	NaN	NaN	NaN	NaN	NaN	NaN	-1.327	0.852	0.092	NaN	NaN	NaN	NaN	NaN	NaN	NaN	NaN	NaN	NaN	NaN	NaN	NaN	NaN	NaN
77	0.385	-1.45	0.932	0.247	NaN	NaN	NaN	-1.388	0.84	0.454	NaN	NaN	NaN	-1.323	0.524	0.439	-1.345	0.433	0.45	-1.379	0.276	0.496	NaN	NaN	NaN	NaN	NaN	NaN	NaN	NaN	NaN	-1.327	0.852	0.092	-1.322	0.669	0.062	NaN	NaN	NaN	NaN	NaN	NaN	NaN	NaN	NaN	NaN	NaN	NaN
78	0.39	-1.45	0.932	0.247	NaN	NaN	NaN	-1.388	0.84	0.454	NaN	NaN	NaN	-1.323	0.524	0.439	-1.345	0.433	0.45	-1.379	0.276	0.496	NaN	NaN	NaN	NaN	NaN	NaN	NaN	NaN	NaN	-1.327	0.852	0.092	-1.322	0.669	0.062	NaN	NaN	NaN	NaN	NaN	NaN	NaN	NaN	NaN	NaN	NaN	NaN
79	0.395	-1.45	0.931	0.247	NaN	NaN	NaN	-1.388	0.84	0.454	NaN	NaN	NaN	-1.323	0.524	0.439	-1.345	0.433	0.45	-1.379	0.276	0.496	NaN	NaN	NaN	NaN	NaN	NaN	NaN	NaN	NaN	-1.327	0.852	0.092	-1.322	0.669	0.062	NaN	NaN	NaN	NaN	NaN	NaN	NaN	NaN	NaN	NaN	NaN	NaN
80	0.4	-1.45	0.931	0.247	NaN	NaN	NaN	-1.388	0.84	0.454	NaN	NaN	NaN	-1.323	0.524	0.439	-1.345	0.433	0.451	-1.379	0.276	0.496	NaN	NaN	NaN	NaN	NaN	NaN	NaN	NaN	NaN	-1.327	0.852	0.092	-1.322	0.669	0.062	NaN	NaN	NaN	NaN	NaN	NaN	NaN	NaN	NaN	NaN	NaN	NaN
81	0.405	-1.45	0.931	0.247	NaN	NaN	NaN	-1.388	0.84	0.454	NaN	NaN	NaN	-1.323	0.524	0.439	-1.345	0.433	0.451	-1.378	0.276	0.496	NaN	NaN	NaN	NaN	NaN	NaN	NaN	NaN	NaN	-1.327	0.852	0.092	-1.322	0.67	0.062	NaN	NaN	NaN	NaN	NaN	NaN	NaN	NaN	NaN	NaN	NaN	NaN
82	0.41	-1.45	0.931	0.247	NaN	NaN	NaN	-1.388	0.84	0.454	NaN	NaN	NaN	-1.323	0.524	0.439	-1.345	0.433	0.451	-1.378	0.276	0.496	NaN	NaN	NaN	NaN	NaN	NaN	NaN	NaN	NaN	-1.327	0.852	0.092	-1.323	0.67	0.062	NaN	NaN	NaN	NaN	NaN	NaN	NaN	NaN	NaN	NaN	NaN	NaN
83	0.415	-1.45	0.931	0.247	NaN	NaN	NaN	-1.388	0.84	0.454	NaN	NaN	NaN	-1.323	0.524	0.439	-1.345	0.433	0.45	-1.378	0.276	0.496	NaN	NaN	NaN	NaN	NaN	NaN	NaN	NaN	NaN	-1.327	0.852	0.092	-1.323	0.67	0.062	NaN	NaN	NaN	NaN	NaN	NaN	NaN	NaN	NaN	NaN	NaN	NaN
84	0.42	-1.45	0.932	0.247	NaN	NaN	NaN	-1.388	0.84	0.454	NaN	NaN	NaN	-1.323	0.524	0.439	-1.344	0.433	0.45	-1.378	0.276	0.495	NaN	NaN	NaN	NaN	NaN	NaN	NaN	NaN	NaN	-1.327	0.852	0.092	-1.323	0.67	0.062	NaN	NaN	NaN	NaN	NaN	NaN	NaN	NaN	NaN	NaN	NaN	NaN
85	0.425	-1.45	0.932	0.247	NaN	NaN	NaN	-1.388	0.84	0.454	NaN	NaN	NaN	-1.323	0.524	0.439	-1.345	0.433	0.451	-1.378	0.276	0.495	NaN	NaN	NaN	NaN	NaN	NaN	NaN	NaN	NaN	-1.328	0.852	0.092	-1.323	0.67	0.062	NaN	NaN	NaN	NaN	NaN	NaN	NaN	NaN	NaN	NaN	NaN	NaN
86	0.43	-1.45	0.932	0.247	NaN	NaN	NaN	-1.389	0.84	0.454	NaN	NaN	NaN	-1.323	0.524	0.439	-1.345	0.433	0.451	-1.378	0.276	0.495	NaN	NaN	NaN	NaN	NaN	NaN	NaN	NaN	NaN	-1.328	0.852	0.092	-1.323	0.67	0.062	NaN	NaN	NaN	NaN	NaN	NaN	NaN	NaN	NaN	NaN	NaN	NaN
87	0.435	-1.45	0.932	0.247	NaN	NaN	NaN	-1.389	0.84	0.454	NaN	NaN	NaN	-1.323	0.524	0.439	-1.345	0.434	0.451	-1.378	0.276	0.495	NaN	NaN	NaN	NaN	NaN	NaN	NaN	NaN	NaN	-1.328	0.852	0.092	-1.323	0.67	0.062	NaN	NaN	NaN	NaN	NaN	NaN	NaN	NaN	NaN	NaN	NaN	NaN
88	0.44	-1.45	0.932	0.247	NaN	NaN	NaN	-1.389	0.84	0.454	NaN	NaN	NaN	-1.324	0.524	0.44	NaN	NaN	NaN	-1.378	0.276	0.495	NaN	NaN	NaN	NaN	NaN	NaN	NaN	NaN	NaN	-1.328	0.853	0.092	-1.323	0.67	0.062	NaN	NaN	NaN	NaN	NaN	NaN	NaN	NaN	NaN	NaN	NaN	NaN
89	0.445	-1.45	0.932	0.247	NaN	NaN	NaN	-1.389	0.84	0.454	NaN	NaN	NaN	-1.324	0.524	0.44	NaN	NaN	NaN	-1.378	0.276	0.495	NaN	NaN	NaN	NaN	NaN	NaN	NaN	NaN	NaN	-1.328	0.853	0.092	-1.323	0.67	0.062	NaN	NaN	NaN	NaN	NaN	NaN	NaN	NaN	NaN	NaN	NaN	NaN
90	0.45	-1.45	0.932	0.247	NaN	NaN	NaN	-1.389	0.84	0.454	NaN	NaN	NaN	-1.324	0.524	0.44	NaN	NaN	NaN	-1.378	0.276	0.495	NaN	NaN	NaN	NaN	NaN	NaN	NaN	NaN	NaN	-1.328	0.853	0.092	-1.323	0.67	0.062	NaN	NaN	NaN	NaN	NaN	NaN	NaN	NaN	NaN	NaN	NaN	NaN
91	0.455	-1.45	0.932	0.247	NaN	NaN	NaN	-1.389	0.84	0.454	NaN	NaN	NaN	-1.324	0.524	0.44	NaN	NaN	NaN	-1.378	0.276	0.495	NaN	NaN	NaN	NaN	NaN	NaN	NaN	NaN	NaN	-1.328	0.853	0.092	-1.323	0.67	0.062	NaN	NaN	NaN	NaN	NaN	NaN	NaN	NaN	NaN	NaN	NaN	NaN
92	0.46	-1.45	0.932	0.247	NaN	NaN	NaN	-1.389	0.84	0.454	NaN	NaN	NaN	-1.324	0.524	0.44	NaN	NaN	NaN	-1.378	0.276	0.495	NaN	NaN	NaN	NaN	NaN	NaN	NaN	NaN	NaN	-1.328	0.853	0.092	-1.323	0.67	0.062	NaN	NaN	NaN	NaN	NaN	NaN	NaN	NaN	NaN	NaN	NaN	NaN
93	0.465	-1.45	0.932	0.247	NaN	NaN	NaN	-1.389	0.84	0.454	NaN	NaN	NaN	-1.324	0.524	0.44	NaN	NaN	NaN	-1.378	0.276	0.495	NaN	NaN	NaN	NaN	NaN	NaN	NaN	NaN	NaN	-1.328	0.853	0.092	-1.323	0.67	0.062	NaN	NaN	NaN	NaN	NaN	NaN	NaN	NaN	NaN	NaN	NaN	NaN
94	0.47	-1.45	0.932	0.247	NaN	NaN	NaN	-1.389	0.84	0.454	NaN	NaN	NaN	-1.324	0.524	0.44	NaN	NaN	NaN	-1.378	0.276	0.495	NaN	NaN	NaN	NaN	NaN	NaN	NaN	NaN	NaN	-1.328	0.853	0.092	-1.323	0.67	0.062	NaN	NaN	NaN	NaN	NaN	NaN	NaN	NaN	NaN	NaN	NaN	NaN
95	0.475	-1.45	0.932	0.247	NaN	NaN	NaN	-1.389	0.84	0.454	NaN	NaN	NaN	-1.324	0.524	0.44	NaN	NaN	NaN	-1.378	0.276	0.495	NaN	NaN	NaN	NaN	NaN	NaN	NaN	NaN	NaN	-1.328	0.853	0.092	-1.323	0.67	0.062	NaN	NaN	NaN	NaN	NaN	NaN	NaN	NaN	NaN	NaN	NaN	NaN
96	0.48	-1.45	0.932	0.247	NaN	NaN	NaN	-1.389	0.84	0.454	NaN	NaN	NaN	-1.324	0.524	0.44	NaN	NaN	NaN	-1.378	0.276	0.495	NaN	NaN	NaN	NaN	NaN	NaN	NaN	NaN	NaN	-1.329	0.853	0.092	-1.323	0.67	0.062	NaN	NaN	NaN	NaN	NaN	NaN	NaN	NaN	NaN	NaN	NaN	NaN
97	0.485	-1.45	0.932	0.247	NaN	NaN	NaN	-1.389	0.84	0.454	NaN	NaN	NaN	-1.324	0.524	0.44	NaN	NaN	NaN	-1.378	0.276	0.495	NaN	NaN	NaN	NaN	NaN	NaN	NaN	NaN	NaN	-1.329	0.853	0.092	-1.323	0.67	0.062	NaN	NaN	NaN	NaN	NaN	NaN	NaN	NaN	NaN	NaN	NaN	NaN
98	0.49	-1.451	0.932	0.247	NaN	NaN	NaN	-1.389	0.84	0.454	NaN	NaN	NaN	-1.324	0.524	0.44	NaN	NaN	NaN	-1.378	0.276	0.495	NaN	NaN	NaN	NaN	NaN	NaN	NaN	NaN	NaN	-1.329	0.853	0.092	-1.323	0.67	0.062	NaN	NaN	NaN	NaN	NaN	NaN	NaN	NaN	NaN	NaN	NaN	NaN
99	0.495	-1.451	0.932	0.247	NaN	NaN	NaN	-1.389	0.84	0.454	NaN	NaN	NaN	-1.324	0.524	0.44	NaN	NaN	NaN	-1.378	0.276	0.495	NaN	NaN	NaN	NaN	NaN	NaN	NaN	NaN	NaN	-1.329	0.853	0.092	-1.323	0.67	0.062	NaN	NaN	NaN	NaN	NaN	NaN	NaN	NaN	NaN	NaN	NaN	NaN
100	0.5	-1.451	0.932	0.247	NaN	NaN	NaN	-1.389	0.84	0.454	NaN	NaN	NaN	-1.324	0.524	0.44	NaN	NaN	NaN	-1.378	0.276	0.495	NaN	NaN	NaN	NaN	NaN	NaN	NaN	NaN	NaN	-1.329	0.853	0.092	-1.323	0.67	0.062	NaN	NaN	NaN	NaN	NaN	NaN	NaN	NaN	NaN	NaN	NaN	NaN
101	0.505	-1.451	0.932	0.247	NaN	NaN	NaN	-1.389	0.84	0.454	NaN	NaN	NaN	-1.323	0.524	0.439	NaN	NaN	NaN	-1.378	0.276	0.495	NaN	NaN	NaN	NaN	NaN	NaN	NaN	NaN	NaN	-1.329	0.853	0.092	-1.323	0.67	0.062	NaN	NaN	NaN	NaN	NaN	NaN	NaN	NaN	NaN	NaN	NaN	NaN
102	0.51	-1.451	0.932	0.247	NaN	NaN	NaN	-1.389	0.84	0.454	NaN	NaN	NaN	-1.323	0.524	0.439	NaN	NaN	NaN	-1.379	0.276	0.495	NaN	NaN	NaN	NaN	NaN	NaN	NaN	NaN	NaN	-1.329	0.853	0.092	-1.324	0.67	0.062	NaN	NaN	NaN	NaN	NaN	NaN	NaN	NaN	NaN	NaN	NaN	NaN
103	0.515	-1.451	0.932	0.247	NaN	NaN	NaN	-1.389	0.84	0.454	NaN	NaN	NaN	-1.323	0.524	0.439	-1.345	0.433	0.451	-1.379	0.276	0.495	NaN	NaN	NaN	NaN	NaN	NaN	NaN	NaN	NaN	-1.329	0.853	0.092	-1.324	0.67	0.062	NaN	NaN	NaN	NaN	NaN	NaN	NaN	NaN	NaN	NaN	NaN	NaN
104	0.52	-1.451	0.932	0.247	NaN	NaN	NaN	-1.389	0.84	0.454	NaN	NaN	NaN	-1.323	0.524	0.439	-1.345	0.433	0.451	-1.379	0.276	0.495	NaN	NaN	NaN	NaN	NaN	NaN	NaN	NaN	NaN	-1.329	0.853	0.092	-1.324	0.67	0.062	NaN	NaN	NaN	NaN	NaN	NaN	NaN	NaN	NaN	NaN	NaN	NaN
105	0.525	-1.451	0.932	0.247	NaN	NaN	NaN	-1.389	0.84	0.454	NaN	NaN	NaN	-1.323	0.524	0.439	-1.345	0.433	0.451	-1.379	0.276	0.495	NaN	NaN	NaN	NaN	NaN	NaN	NaN	NaN	NaN	-1.329	0.853	0.092	-1.324	0.67	0.062	NaN	NaN	NaN	NaN	NaN	NaN	NaN	NaN	NaN	NaN	NaN	NaN
106	0.53	-1.451	0.932	0.248	NaN	NaN	NaN	-1.389	0.84	0.454	NaN	NaN	NaN	-1.323	0.524	0.439	-1.346	0.435	0.452	-1.379	0.276	0.495	NaN	NaN	NaN	NaN	NaN	NaN	NaN	NaN	NaN	-1.329	0.853	0.092	-1.324	0.67	0.062	NaN	NaN	NaN	NaN	NaN	NaN	NaN	NaN	NaN	NaN	NaN	NaN
107	0.535	-1.453	0.932	0.248	NaN	NaN	NaN	-1.389	0.84	0.454	NaN	NaN	NaN	-1.323	0.524	0.439	NaN	NaN	NaN	-1.379	0.276	0.495	NaN	NaN	NaN	NaN	NaN	NaN	NaN	NaN	NaN	-1.329	0.853	0.092	-1.324	0.67	0.062	NaN	NaN	NaN	NaN	NaN	NaN	NaN	NaN	NaN	NaN	NaN	NaN
108	0.54	-1.453	0.933	0.249	NaN	NaN	NaN	-1.389	0.84	0.454	NaN	NaN	NaN	-1.323	0.524	0.439	NaN	NaN	NaN	-1.379	0.276	0.495	NaN	NaN	NaN	NaN	NaN	NaN	NaN	NaN	NaN	-1.329	0.853	0.092	-1.324	0.67	0.062	NaN	NaN	NaN	NaN	NaN	NaN	NaN	NaN	NaN	NaN	NaN	NaN
109	0.545	-1.453	0.933	0.249	NaN	NaN	NaN	-1.389	0.84	0.454	NaN	NaN	NaN	-1.323	0.524	0.439	NaN	NaN	NaN	-1.379	0.276	0.495	NaN	NaN	NaN	NaN	NaN	NaN	NaN	NaN	NaN	-1.329	0.853	0.092	-1.324	0.67	0.062	NaN	NaN	NaN	NaN	NaN	NaN	NaN	NaN	NaN	NaN	NaN	NaN
110	0.55	-1.453	0.933	0.249	NaN	NaN	NaN	-1.389	0.84	0.454	NaN	NaN	NaN	-1.323	0.524	0.439	NaN	NaN	NaN	-1.379	0.276	0.495	NaN	NaN	NaN	NaN	NaN	NaN	NaN	NaN	NaN	-1.33	0.853	0.092	-1.324	0.669	0.062	NaN	NaN	NaN	NaN	NaN	NaN	NaN	NaN	NaN	NaN	NaN	NaN
111	0.555	-1.453	0.933	0.249	NaN	NaN	NaN	-1.389	0.84	0.454	NaN	NaN	NaN	-1.323	0.524	0.439	NaN	NaN	NaN	-1.379	0.276	0.495	NaN	NaN	NaN	NaN	NaN	NaN	NaN	NaN	NaN	-1.33	0.853	0.092	-1.324	0.669	0.062	NaN	NaN	NaN	NaN	NaN	NaN	NaN	NaN	NaN	NaN	NaN	NaN
112	0.56	-1.453	0.933	0.249	NaN	NaN	NaN	-1.389	0.84	0.454	NaN	NaN	NaN	-1.324	0.524	0.44	NaN	NaN	NaN	-1.379	0.276	0.495	NaN	NaN	NaN	NaN	NaN	NaN	NaN	NaN	NaN	-1.33	0.853	0.092	-1.324	0.669	0.062	NaN	NaN	NaN	NaN	NaN	NaN	NaN	NaN	NaN	NaN	NaN	NaN
113	0.565	-1.453	0.933	0.249	NaN	NaN	NaN	-1.389	0.84	0.454	NaN	NaN	NaN	-1.323	0.524	0.439	NaN	NaN	NaN	-1.378	0.276	0.495	NaN	NaN	NaN	NaN	NaN	NaN	NaN	NaN	NaN	-1.33	0.853	0.092	-1.324	0.669	0.062	NaN	NaN	NaN	NaN	NaN	NaN	NaN	NaN	NaN	NaN	NaN	NaN
114	0.57	-1.453	0.933	0.249	NaN	NaN	NaN	-1.389	0.84	0.454	NaN	NaN	NaN	-1.323	0.524	0.439	NaN	NaN	NaN	-1.378	0.276	0.495	NaN	NaN	NaN	NaN	NaN	NaN	NaN	NaN	NaN	-1.33	0.852	0.092	-1.324	0.669	0.062	NaN	NaN	NaN	NaN	NaN	NaN	NaN	NaN	NaN	NaN	NaN	NaN
115	0.575	-1.453	0.933	0.249	NaN	NaN	NaN	-1.389	0.84	0.454	NaN	NaN	NaN	-1.323	0.524	0.439	NaN	NaN	NaN	-1.379	0.276	0.495	NaN	NaN	NaN	NaN	NaN	NaN	NaN	NaN	NaN	-1.33	0.852	0.092	-1.324	0.669	0.062	NaN	NaN	NaN	NaN	NaN	NaN	NaN	NaN	NaN	NaN	NaN	NaN
116	0.58	-1.453	0.933	0.249	NaN	NaN	NaN	-1.389	0.84	0.454	NaN	NaN	NaN	-1.323	0.524	0.439	NaN	NaN	NaN	-1.378	0.276	0.495	NaN	NaN	NaN	NaN	NaN	NaN	NaN	NaN	NaN	-1.33	0.852	0.092	-1.324	0.669	0.062	NaN	NaN	NaN	NaN	NaN	NaN	NaN	NaN	NaN	NaN	NaN	NaN
117	0.585	-1.453	0.933	0.249	NaN	NaN	NaN	-1.389	0.84	0.455	NaN	NaN	NaN	-1.323	0.524	0.439	NaN	NaN	NaN	-1.379	0.276	0.495	NaN	NaN	NaN	NaN	NaN	NaN	NaN	NaN	NaN	-1.33	0.852	0.092	-1.324	0.669	0.062	NaN	NaN	NaN	NaN	NaN	NaN	NaN	NaN	NaN	NaN	NaN	NaN
118	0.59	-1.453	0.933	0.249	NaN	NaN	NaN	-1.389	0.84	0.455	NaN	NaN	NaN	-1.323	0.524	0.439	NaN	NaN	NaN	-1.379	0.276	0.495	NaN	NaN	NaN	NaN	NaN	NaN	NaN	NaN	NaN	-1.33	0.852	0.092	-1.324	0.669	0.062	NaN	NaN	NaN	NaN	NaN	NaN	NaN	NaN	NaN	NaN	NaN	NaN
119	0.595	-1.453	0.933	0.249	NaN	NaN	NaN	-1.389	0.84	0.455	NaN	NaN	NaN	-1.323	0.524	0.439	NaN	NaN	NaN	-1.379	0.276	0.495	NaN	NaN	NaN	NaN	NaN	NaN	NaN	NaN	NaN	-1.33	0.852	0.092	-1.324	0.669	0.062	NaN	NaN	NaN	NaN	NaN	NaN	NaN	NaN	NaN	NaN	NaN	NaN
120	0.6	-1.453	0.932	0.249	NaN	NaN	NaN	-1.389	0.84	0.455	NaN	NaN	NaN	-1.323	0.524	0.439	NaN	NaN	NaN	-1.379	0.276	0.495	NaN	NaN	NaN	NaN	NaN	NaN	NaN	NaN	NaN	-1.33	0.852	0.092	-1.324	0.669	0.062	NaN	NaN	NaN	NaN	NaN	NaN	NaN	NaN	NaN	NaN	NaN	NaN
121	0.605	-1.453	0.932	0.249	NaN	NaN	NaN	-1.389	0.84	0.455	NaN	NaN	NaN	-1.323	0.524	0.439	NaN	NaN	NaN	-1.379	0.276	0.495	NaN	NaN	NaN	NaN	NaN	NaN	NaN	NaN	NaN	-1.33	0.852	0.092	-1.324	0.669	0.062	NaN	NaN	NaN	NaN	NaN	NaN	NaN	NaN	NaN	NaN	NaN	NaN
122	0.61	-1.453	0.933	0.249	NaN	NaN	NaN	-1.389	0.84	0.455	NaN	NaN	NaN	-1.323	0.524	0.439	NaN	NaN	NaN	-1.379	0.276	0.496	NaN	NaN	NaN	NaN	NaN	NaN	NaN	NaN	NaN	-1.33	0.853	0.092	-1.324	0.669	0.062	NaN	NaN	NaN	NaN	NaN	NaN	NaN	NaN	NaN	NaN	NaN	NaN
123	0.615	-1.453	0.933	0.249	NaN	NaN	NaN	-1.389	0.84	0.455	NaN	NaN	NaN	-1.323	0.524	0.44	NaN	NaN	NaN	-1.379	0.276	0.495	NaN	NaN	NaN	NaN	NaN	NaN	NaN	NaN	NaN	-1.33	0.853	0.093	-1.324	0.669	0.062	NaN	NaN	NaN	NaN	NaN	NaN	NaN	NaN	NaN	NaN	NaN	NaN
124	0.62	-1.454	0.933	0.249	NaN	NaN	NaN	-1.389	0.84	0.455	NaN	NaN	NaN	-1.323	0.523	0.441	NaN	NaN	NaN	-1.379	0.276	0.495	NaN	NaN	NaN	NaN	NaN	NaN	NaN	NaN	NaN	-1.33	0.853	0.093	-1.324	0.669	0.062	NaN	NaN	NaN	NaN	NaN	NaN	NaN	NaN	NaN	NaN	NaN	NaN
125	0.625	-1.454	0.933	0.249	NaN	NaN	NaN	-1.389	0.84	0.455	NaN	NaN	NaN	-1.323	0.523	0.441	-1.344	0.432	0.451	-1.378	0.276	0.495	NaN	NaN	NaN	NaN	NaN	NaN	NaN	NaN	NaN	-1.33	0.853	0.093	-1.324	0.669	0.062	NaN	NaN	NaN	NaN	NaN	NaN	NaN	NaN	NaN	NaN	NaN	NaN
126	0.63	-1.454	0.933	0.249	NaN	NaN	NaN	-1.389	0.84	0.455	NaN	NaN	NaN	-1.323	0.523	0.441	-1.345	0.433	0.451	-1.378	0.276	0.495	NaN	NaN	NaN	NaN	NaN	NaN	NaN	NaN	NaN	-1.33	0.853	0.093	-1.324	0.669	0.062	NaN	NaN	NaN	NaN	NaN	NaN	NaN	NaN	NaN	NaN	NaN	NaN
127	0.635	-1.453	0.932	0.249	NaN	NaN	NaN	-1.389	0.84	0.455	NaN	NaN	NaN	-1.323	0.523	0.442	-1.345	0.433	0.451	-1.378	0.276	0.495	NaN	NaN	NaN	NaN	NaN	NaN	NaN	NaN	NaN	-1.33	0.853	0.093	-1.324	0.669	0.062	NaN	NaN	NaN	NaN	NaN	NaN	NaN	NaN	NaN	NaN	NaN	NaN
128	0.64	-1.452	0.932	0.248	NaN	NaN	NaN	-1.389	0.84	0.455	NaN	NaN	NaN	-1.323	0.523	0.441	-1.345	0.433	0.451	-1.378	0.276	0.495	NaN	NaN	NaN	NaN	NaN	NaN	NaN	NaN	NaN	-1.33	0.853	0.093	-1.324	0.669	0.062	NaN	NaN	NaN	NaN	NaN	NaN	NaN	NaN	NaN	NaN	NaN	NaN
129	0.645	-1.452	0.932	0.248	NaN	NaN	NaN	-1.389	0.84	0.455	NaN	NaN	NaN	-1.323	0.523	0.44	-1.345	0.432	0.451	-1.378	0.276	0.495	NaN	NaN	NaN	NaN	NaN	NaN	NaN	NaN	NaN	-1.33	0.853	0.093	-1.324	0.669	0.062	NaN	NaN	NaN	NaN	NaN	NaN	NaN	NaN	NaN	NaN	NaN	NaN
130	0.65	-1.452	0.932	0.248	NaN	NaN	NaN	-1.389	0.841	0.455	NaN	NaN	NaN	-1.323	0.523	0.441	-1.345	0.432	0.451	-1.378	0.276	0.495	NaN	NaN	NaN	NaN	NaN	NaN	NaN	NaN	NaN	-1.33	0.853	0.093	-1.324	0.669	0.062	NaN	NaN	NaN	NaN	NaN	NaN	NaN	NaN	NaN	NaN	NaN	NaN
131	0.655	-1.452	0.932	0.248	NaN	NaN	NaN	-1.389	0.841	0.455	NaN	NaN	NaN	-1.323	0.523	0.442	-1.345	0.432	0.451	-1.378	0.276	0.496	NaN	NaN	NaN	NaN	NaN	NaN	NaN	NaN	NaN	-1.33	0.853	0.093	-1.324	0.67	0.062	NaN	NaN	NaN	NaN	NaN	NaN	NaN	NaN	NaN	NaN	NaN	NaN
132	0.66	-1.452	0.932	0.248	NaN	NaN	NaN	-1.389	0.841	0.455	NaN	NaN	NaN	-1.323	0.523	0.442	-1.345	0.432	0.451	-1.378	0.276	0.495	NaN	NaN	NaN	NaN	NaN	NaN	NaN	NaN	NaN	-1.33	0.853	0.093	-1.324	0.67	0.062	NaN	NaN	NaN	NaN	NaN	NaN	NaN	NaN	NaN	NaN	NaN	NaN
133	0.665	-1.452	0.932	0.248	NaN	NaN	NaN	-1.389	0.841	0.455	NaN	NaN	NaN	-1.323	0.523	0.442	-1.345	0.432	0.451	-1.378	0.276	0.496	NaN	NaN	NaN	-1.252	0.024	0.482	NaN	NaN	NaN	-1.33	0.853	0.093	-1.324	0.67	0.062	NaN	NaN	NaN	NaN	NaN	NaN	NaN	NaN	NaN	NaN	NaN	NaN
134	0.67	-1.452	0.932	0.248	NaN	NaN	NaN	-1.39	0.841	0.455	NaN	NaN	NaN	-1.323	0.523	0.442	-1.345	0.432	0.451	-1.378	0.276	0.496	NaN	NaN	NaN	-1.252	0.025	0.482	NaN	NaN	NaN	-1.33	0.853	0.093	-1.325	0.67	0.062	NaN	NaN	NaN	NaN	NaN	NaN	NaN	NaN	NaN	NaN	NaN	NaN
135	0.675	-1.452	0.932	0.249	NaN	NaN	NaN	-1.39	0.841	0.456	NaN	NaN	NaN	-1.323	0.523	0.442	-1.345	0.432	0.451	-1.378	0.276	0.496	-1.386	0.105	0.428	-1.252	0.025	0.482	NaN	NaN	NaN	-1.33	0.853	0.093	-1.325	0.67	0.062	NaN	NaN	NaN	NaN	NaN	NaN	NaN	NaN	NaN	NaN	NaN	NaN
136	0.68	-1.452	0.932	0.249	NaN	NaN	NaN	-1.39	0.841	0.456	NaN	NaN	NaN	-1.323	0.523	0.442	-1.345	0.432	0.451	-1.378	0.276	0.496	-1.387	0.105	0.428	-1.252	0.025	0.482	NaN	NaN	NaN	-1.33	0.853	0.093	-1.325	0.67	0.062	NaN	NaN	NaN	NaN	NaN	NaN	NaN	NaN	NaN	NaN	NaN	NaN
137	0.685	-1.452	0.932	0.249	NaN	NaN	NaN	-1.39	0.841	0.456	NaN	NaN	NaN	-1.323	0.523	0.442	-1.345	0.432	0.451	-1.379	0.276	0.496	-1.388	0.105	0.429	-1.253	0.025	0.482	NaN	NaN	NaN	-1.33	0.853	0.093	-1.325	0.67	0.063	NaN	NaN	NaN	NaN	NaN	NaN	NaN	NaN	NaN	NaN	NaN	NaN
138	0.69	-1.452	0.932	0.249	NaN	NaN	NaN	-1.39	0.841	0.456	NaN	NaN	NaN	-1.323	0.523	0.442	-1.345	0.432	0.451	-1.379	0.276	0.496	-1.388	0.105	0.429	-1.253	0.025	0.482	NaN	NaN	NaN	-1.33	0.853	0.093	-1.325	0.67	0.063	NaN	NaN	NaN	NaN	NaN	NaN	NaN	NaN	NaN	NaN	NaN	NaN
139	0.695	-1.452	0.932	0.249	NaN	NaN	NaN	-1.39	0.841	0.456	NaN	NaN	NaN	-1.323	0.523	0.442	-1.345	0.432	0.451	-1.379	0.276	0.496	-1.388	0.105	0.429	-1.253	0.025	0.482	NaN	NaN	NaN	-1.33	0.853	0.093	-1.325	0.67	0.063	NaN	NaN	NaN	NaN	NaN	NaN	NaN	NaN	NaN	NaN	NaN	NaN
140	0.7	-1.452	0.932	0.249	NaN	NaN	NaN	-1.389	0.841	0.456	NaN	NaN	NaN	-1.323	0.523	0.442	-1.345	0.432	0.451	-1.379	0.276	0.496	-1.388	0.105	0.429	-1.253	0.025	0.482	NaN	NaN	NaN	-1.33	0.853	0.093	-1.325	0.67	0.063	NaN	NaN	NaN	NaN	NaN	NaN	NaN	NaN	NaN	NaN	NaN	NaN
141	0.705	-1.452	0.932	0.249	NaN	NaN	NaN	-1.389	0.841	0.456	NaN	NaN	NaN	-1.323	0.523	0.442	-1.345	0.432	0.451	-1.379	0.276	0.496	-1.388	0.105	0.429	-1.253	0.025	0.482	NaN	NaN	NaN	-1.33	0.853	0.093	-1.325	0.67	0.063	NaN	NaN	NaN	NaN	NaN	NaN	NaN	NaN	NaN	NaN	NaN	NaN
142	0.71	-1.452	0.932	0.249	NaN	NaN	NaN	-1.389	0.841	0.456	NaN	NaN	NaN	-1.323	0.523	0.442	-1.345	0.432	0.451	-1.379	0.276	0.496	-1.388	0.105	0.429	-1.253	0.025	0.482	NaN	NaN	NaN	-1.33	0.852	0.093	-1.325	0.67	0.063	NaN	NaN	NaN	NaN	NaN	NaN	NaN	NaN	NaN	NaN	NaN	NaN
143	0.715	-1.452	0.932	0.249	NaN	NaN	NaN	-1.389	0.841	0.456	NaN	NaN	NaN	-1.323	0.523	0.442	-1.345	0.432	0.451	-1.379	0.276	0.496	-1.388	0.105	0.429	-1.253	0.025	0.482	NaN	NaN	NaN	-1.33	0.852	0.093	-1.325	0.669	0.063	NaN	NaN	NaN	NaN	NaN	NaN	NaN	NaN	NaN	NaN	NaN	NaN
144	0.72	-1.452	0.931	0.249	NaN	NaN	NaN	-1.389	0.841	0.456	NaN	NaN	NaN	-1.323	0.523	0.442	-1.345	0.432	0.451	-1.379	0.276	0.496	-1.388	0.105	0.429	-1.253	0.025	0.482	NaN	NaN	NaN	-1.33	0.852	0.093	-1.325	0.669	0.063	NaN	NaN	NaN	NaN	NaN	NaN	NaN	NaN	NaN	NaN	NaN	NaN
145	0.725	-1.452	0.931	0.249	NaN	NaN	NaN	-1.389	0.84	0.456	NaN	NaN	NaN	-1.323	0.523	0.442	-1.345	0.432	0.451	-1.379	0.276	0.496	-1.388	0.105	0.429	-1.253	0.025	0.482	NaN	NaN	NaN	-1.33	0.852	0.094	-1.325	0.669	0.063	NaN	NaN	NaN	NaN	NaN	NaN	NaN	NaN	NaN	NaN	NaN	NaN
146	0.73	-1.452	0.931	0.249	NaN	NaN	NaN	-1.389	0.84	0.456	NaN	NaN	NaN	-1.323	0.523	0.442	-1.344	0.432	0.451	-1.379	0.276	0.496	-1.388	0.105	0.429	-1.253	0.025	0.482	NaN	NaN	NaN	-1.33	0.852	0.094	-1.325	0.669	0.063	NaN	NaN	NaN	NaN	NaN	NaN	NaN	NaN	NaN	NaN	NaN	NaN
147	0.735	-1.452	0.931	0.249	NaN	NaN	NaN	-1.389	0.84	0.456	NaN	NaN	NaN	-1.323	0.523	0.442	-1.344	0.432	0.451	-1.379	0.276	0.496	-1.388	0.105	0.429	-1.253	0.025	0.482	NaN	NaN	NaN	-1.33	0.852	0.094	-1.325	0.669	0.063	NaN	NaN	NaN	NaN	NaN	NaN	NaN	NaN	NaN	NaN	NaN	NaN
148	0.74	-1.452	0.931	0.249	NaN	NaN	NaN	-1.389	0.84	0.456	NaN	NaN	NaN	-1.323	0.523	0.442	-1.344	0.432	0.451	-1.378	0.275	0.496	-1.388	0.105	0.429	-1.253	0.025	0.482	NaN	NaN	NaN	-1.33	0.852	0.094	-1.325	0.669	0.063	NaN	NaN	NaN	NaN	NaN	NaN	NaN	NaN	NaN	NaN	NaN	NaN
149	0.745	-1.452	0.931	0.249	NaN	NaN	NaN	-1.389	0.84	0.456	NaN	NaN	NaN	-1.323	0.523	0.442	-1.344	0.432	0.452	-1.378	0.275	0.496	-1.388	0.105	0.429	-1.253	0.025	0.482	NaN	NaN	NaN	-1.33	0.852	0.094	-1.325	0.669	0.063	NaN	NaN	NaN	NaN	NaN	NaN	NaN	NaN	NaN	NaN	NaN	NaN
150	0.75	-1.452	0.931	0.25	NaN	NaN	NaN	-1.389	0.84	0.456	NaN	NaN	NaN	-1.323	0.523	0.442	-1.344	0.432	0.452	-1.378	0.275	0.496	-1.388	0.105	0.429	-1.253	0.025	0.482	NaN	NaN	NaN	-1.33	0.852	0.094	-1.325	0.669	0.063	NaN	NaN	NaN	NaN	NaN	NaN	NaN	NaN	NaN	NaN	NaN	NaN
151	0.755	-1.452	0.931	0.25	NaN	NaN	NaN	-1.389	0.84	0.456	NaN	NaN	NaN	-1.323	0.523	0.442	-1.344	0.432	0.452	-1.378	0.275	0.496	-1.388	0.105	0.429	-1.253	0.025	0.482	NaN	NaN	NaN	-1.33	0.852	0.094	-1.325	0.669	0.063	NaN	NaN	NaN	NaN	NaN	NaN	NaN	NaN	NaN	NaN	NaN	NaN
152	0.76	-1.452	0.931	0.25	NaN	NaN	NaN	-1.389	0.84	0.456	NaN	NaN	NaN	-1.323	0.523	0.442	-1.344	0.432	0.452	-1.378	0.275	0.496	-1.388	0.105	0.429	-1.253	0.025	0.482	NaN	NaN	NaN	-1.33	0.852	0.094	-1.324	0.669	0.063	NaN	NaN	NaN	NaN	NaN	NaN	NaN	NaN	NaN	NaN	NaN	NaN
153	0.765	-1.452	0.931	0.25	NaN	NaN	NaN	-1.389	0.84	0.456	NaN	NaN	NaN	-1.323	0.523	0.442	-1.344	0.432	0.452	-1.378	0.275	0.496	-1.388	0.105	0.429	-1.253	0.025	0.482	NaN	NaN	NaN	-1.33	0.852	0.094	-1.324	0.669	0.063	NaN	NaN	NaN	NaN	NaN	NaN	NaN	NaN	NaN	NaN	NaN	NaN
154	0.77	-1.452	0.931	0.25	NaN	NaN	NaN	-1.389	0.84	0.456	NaN	NaN	NaN	-1.323	0.523	0.442	-1.344	0.432	0.452	-1.378	0.275	0.496	-1.388	0.105	0.429	-1.253	0.025	0.482	NaN	NaN	NaN	-1.33	0.852	0.094	-1.324	0.669	0.063	NaN	NaN	NaN	NaN	NaN	NaN	NaN	NaN	NaN	NaN	NaN	NaN
155	0.775	-1.451	0.931	0.25	NaN	NaN	NaN	-1.389	0.84	0.457	NaN	NaN	NaN	-1.323	0.523	0.442	-1.344	0.432	0.452	-1.378	0.275	0.496	-1.388	0.105	0.429	-1.253	0.025	0.482	NaN	NaN	NaN	-1.33	0.852	0.094	-1.324	0.669	0.063	NaN	NaN	NaN	NaN	NaN	NaN	NaN	NaN	NaN	NaN	NaN	NaN
156	0.78	-1.451	0.931	0.25	NaN	NaN	NaN	-1.389	0.84	0.457	NaN	NaN	NaN	-1.323	0.523	0.442	-1.344	0.432	0.452	-1.378	0.275	0.496	-1.388	0.105	0.429	-1.253	0.025	0.482	NaN	NaN	NaN	-1.33	0.852	0.094	-1.324	0.669	0.063	NaN	NaN	NaN	NaN	NaN	NaN	NaN	NaN	NaN	NaN	NaN	NaN
157	0.785	-1.451	0.931	0.25	NaN	NaN	NaN	-1.389	0.84	0.457	NaN	NaN	NaN	-1.323	0.523	0.442	-1.344	0.432	0.452	-1.378	0.275	0.496	-1.388	0.105	0.429	-1.253	0.025	0.482	NaN	NaN	NaN	-1.33	0.852	0.094	-1.324	0.669	0.063	NaN	NaN	NaN	NaN	NaN	NaN	NaN	NaN	NaN	NaN	NaN	NaN
158	0.79	-1.451	0.931	0.25	NaN	NaN	NaN	-1.389	0.84	0.457	NaN	NaN	NaN	-1.323	0.523	0.442	-1.344	0.432	0.452	-1.378	0.275	0.496	-1.388	0.105	0.429	-1.253	0.025	0.482	NaN	NaN	NaN	-1.33	0.852	0.094	-1.324	0.669	0.063	NaN	NaN	NaN	NaN	NaN	NaN	NaN	NaN	NaN	NaN	NaN	NaN
159	0.795	-1.451	0.931	0.25	NaN	NaN	NaN	-1.389	0.84	0.457	NaN	NaN	NaN	-1.323	0.523	0.442	-1.344	0.432	0.452	-1.378	0.275	0.496	-1.388	0.105	0.429	-1.253	0.025	0.482	NaN	NaN	NaN	-1.33	0.852	0.094	-1.324	0.669	0.063	NaN	NaN	NaN	NaN	NaN	NaN	NaN	NaN	NaN	NaN	NaN	NaN
160	0.8	-1.451	0.931	0.25	NaN	NaN	NaN	-1.389	0.84	0.457	NaN	NaN	NaN	-1.323	0.523	0.442	-1.344	0.432	0.452	-1.378	0.275	0.496	-1.388	0.105	0.429	-1.252	0.025	0.482	NaN	NaN	NaN	-1.33	0.852	0.094	-1.324	0.669	0.063	NaN	NaN	NaN	NaN	NaN	NaN	NaN	NaN	NaN	NaN	NaN	NaN
161	0.805	-1.451	0.931	0.25	NaN	NaN	NaN	-1.389	0.84	0.457	NaN	NaN	NaN	-1.323	0.523	0.442	-1.344	0.432	0.452	-1.378	0.275	0.496	-1.388	0.105	0.429	-1.253	0.025	0.482	NaN	NaN	NaN	-1.33	0.852	0.094	-1.324	0.669	0.063	NaN	NaN	NaN	NaN	NaN	NaN	NaN	NaN	NaN	NaN	NaN	NaN
162	0.81	-1.451	0.931	0.25	NaN	NaN	NaN	-1.389	0.84	0.457	NaN	NaN	NaN	-1.323	0.523	0.442	-1.344	0.432	0.452	-1.378	0.275	0.496	-1.388	0.105	0.429	-1.253	0.025	0.482	NaN	NaN	NaN	-1.33	0.852	0.094	-1.324	0.669	0.063	NaN	NaN	NaN	NaN	NaN	NaN	NaN	NaN	NaN	NaN	NaN	NaN
163	0.815	-1.451	0.931	0.25	NaN	NaN	NaN	-1.389	0.84	0.457	NaN	NaN	NaN	-1.323	0.523	0.442	-1.343	0.432	0.452	-1.378	0.275	0.496	-1.388	0.105	0.429	-1.253	0.025	0.482	NaN	NaN	NaN	-1.33	0.852	0.094	-1.324	0.669	0.063	NaN	NaN	NaN	NaN	NaN	NaN	NaN	NaN	NaN	NaN	NaN	NaN
164	0.82	-1.451	0.931	0.25	NaN	NaN	NaN	-1.389	0.84	0.457	NaN	NaN	NaN	-1.323	0.523	0.442	-1.343	0.432	0.452	-1.378	0.275	0.496	-1.388	0.105	0.429	-1.253	0.025	0.482	NaN	NaN	NaN	-1.33	0.852	0.094	-1.324	0.669	0.063	NaN	NaN	NaN	NaN	NaN	NaN	NaN	NaN	NaN	NaN	NaN	NaN
165	0.825	-1.451	0.931	0.25	NaN	NaN	NaN	-1.388	0.84	0.457	NaN	NaN	NaN	-1.323	0.523	0.442	-1.343	0.431	0.452	-1.378	0.275	0.496	-1.388	0.105	0.429	-1.253	0.025	0.482	NaN	NaN	NaN	-1.33	0.852	0.094	-1.324	0.669	0.063	NaN	NaN	NaN	NaN	NaN	NaN	NaN	NaN	NaN	NaN	NaN	NaN
166	0.83	-1.451	0.931	0.25	NaN	NaN	NaN	-1.388	0.84	0.457	NaN	NaN	NaN	-1.323	0.523	0.442	-1.343	0.431	0.452	-1.378	0.275	0.496	-1.388	0.105	0.429	-1.253	0.025	0.482	NaN	NaN	NaN	-1.33	0.852	0.094	-1.324	0.669	0.063	NaN	NaN	NaN	NaN	NaN	NaN	NaN	NaN	NaN	NaN	NaN	NaN
167	0.835	-1.451	0.931	0.25	NaN	NaN	NaN	-1.388	0.84	0.457	NaN	NaN	NaN	-1.323	0.523	0.442	-1.343	0.431	0.452	-1.378	0.275	0.496	-1.388	0.105	0.429	-1.253	0.025	0.482	NaN	NaN	NaN	-1.33	0.852	0.094	-1.323	0.669	0.064	NaN	NaN	NaN	NaN	NaN	NaN	NaN	NaN	NaN	NaN	NaN	NaN
168	0.84	-1.451	0.931	0.251	NaN	NaN	NaN	-1.388	0.84	0.457	NaN	NaN	NaN	-1.323	0.523	0.442	-1.343	0.431	0.452	-1.378	0.275	0.496	-1.388	0.105	0.429	-1.253	0.025	0.482	NaN	NaN	NaN	-1.33	0.852	0.094	-1.323	0.669	0.064	NaN	NaN	NaN	NaN	NaN	NaN	NaN	NaN	NaN	NaN	NaN	NaN
169	0.845	-1.451	0.931	0.251	NaN	NaN	NaN	-1.388	0.84	0.457	NaN	NaN	NaN	-1.323	0.523	0.442	-1.343	0.431	0.452	-1.378	0.275	0.496	-1.388	0.105	0.429	-1.253	0.025	0.482	NaN	NaN	NaN	-1.33	0.852	0.094	-1.323	0.669	0.064	NaN	NaN	NaN	NaN	NaN	NaN	NaN	NaN	NaN	NaN	NaN	NaN
170	0.85	-1.451	0.931	0.251	NaN	NaN	NaN	-1.388	0.84	0.457	NaN	NaN	NaN	-1.323	0.523	0.442	-1.343	0.431	0.452	-1.378	0.275	0.496	-1.388	0.105	0.429	-1.253	0.025	0.482	NaN	NaN	NaN	-1.33	0.852	0.094	-1.323	0.669	0.064	NaN	NaN	NaN	NaN	NaN	NaN	NaN	NaN	NaN	NaN	NaN	NaN
171	0.855	-1.451	0.931	0.251	NaN	NaN	NaN	-1.388	0.839	0.457	NaN	NaN	NaN	-1.323	0.523	0.442	-1.343	0.431	0.452	-1.378	0.275	0.496	-1.388	0.105	0.429	-1.253	0.025	0.482	NaN	NaN	NaN	-1.33	0.852	0.094	-1.323	0.67	0.064	NaN	NaN	NaN	NaN	NaN	NaN	NaN	NaN	NaN	NaN	NaN	NaN
172	0.86	-1.451	0.931	0.251	NaN	NaN	NaN	-1.388	0.839	0.457	NaN	NaN	NaN	-1.323	0.523	0.442	-1.343	0.431	0.452	-1.378	0.275	0.496	-1.388	0.105	0.429	-1.253	0.025	0.482	NaN	NaN	NaN	-1.33	0.852	0.094	-1.323	0.67	0.064	NaN	NaN	NaN	NaN	NaN	NaN	NaN	NaN	NaN	NaN	NaN	NaN
173	0.865	-1.451	0.931	0.251	NaN	NaN	NaN	-1.388	0.839	0.457	NaN	NaN	NaN	-1.323	0.523	0.442	-1.343	0.431	0.452	-1.377	0.275	0.496	-1.388	0.105	0.429	-1.253	0.025	0.482	NaN	NaN	NaN	-1.33	0.852	0.094	-1.323	0.669	0.064	NaN	NaN	NaN	NaN	NaN	NaN	NaN	NaN	NaN	NaN	NaN	NaN
174	0.87	-1.451	0.931	0.251	NaN	NaN	NaN	-1.388	0.839	0.457	NaN	NaN	NaN	-1.323	0.523	0.442	-1.343	0.431	0.452	-1.377	0.274	0.496	-1.388	0.105	0.429	-1.253	0.025	0.482	NaN	NaN	NaN	-1.33	0.852	0.094	-1.323	0.67	0.064	NaN	NaN	NaN	NaN	NaN	NaN	NaN	NaN	NaN	NaN	NaN	NaN
175	0.875	-1.451	0.931	0.251	NaN	NaN	NaN	-1.388	0.839	0.457	NaN	NaN	NaN	-1.323	0.523	0.442	-1.343	0.431	0.452	-1.377	0.274	0.496	-1.388	0.105	0.429	-1.253	0.025	0.482	NaN	NaN	NaN	-1.33	0.852	0.094	-1.323	0.67	0.064	NaN	NaN	NaN	NaN	NaN	NaN	NaN	NaN	NaN	NaN	NaN	NaN
176	0.88	-1.451	0.931	0.251	NaN	NaN	NaN	-1.388	0.839	0.457	NaN	NaN	NaN	-1.323	0.523	0.442	-1.343	0.431	0.452	-1.377	0.274	0.496	-1.388	0.105	0.429	-1.253	0.025	0.482	NaN	NaN	NaN	-1.33	0.852	0.094	-1.323	0.67	0.064	NaN	NaN	NaN	NaN	NaN	NaN	NaN	NaN	NaN	NaN	NaN	NaN
177	0.885	-1.451	0.931	0.251	NaN	NaN	NaN	-1.388	0.839	0.457	NaN	NaN	NaN	-1.323	0.523	0.442	-1.343	0.431	0.452	-1.377	0.274	0.496	-1.388	0.105	0.429	-1.253	0.025	0.482	NaN	NaN	NaN	-1.33	0.852	0.094	-1.323	0.669	0.064	NaN	NaN	NaN	NaN	NaN	NaN	NaN	NaN	NaN	NaN	NaN	NaN
178	0.89	-1.451	0.931	0.251	NaN	NaN	NaN	-1.388	0.839	0.457	NaN	NaN	NaN	-1.323	0.523	0.442	-1.343	0.431	0.452	-1.377	0.274	0.496	-1.388	0.105	0.429	-1.253	0.025	0.482	NaN	NaN	NaN	-1.33	0.852	0.094	-1.323	0.669	0.064	NaN	NaN	NaN	NaN	NaN	NaN	NaN	NaN	NaN	NaN	NaN	NaN
179	0.895	-1.451	0.931	0.251	NaN	NaN	NaN	-1.388	0.839	0.457	NaN	NaN	NaN	-1.323	0.523	0.442	-1.343	0.431	0.452	-1.377	0.274	0.496	-1.388	0.105	0.429	-1.252	0.025	0.482	NaN	NaN	NaN	-1.33	0.852	0.094	-1.323	0.669	0.064	NaN	NaN	NaN	NaN	NaN	NaN	NaN	NaN	NaN	NaN	NaN	NaN
180	0.9	-1.451	0.931	0.251	NaN	NaN	NaN	-1.388	0.839	0.457	NaN	NaN	NaN	-1.323	0.523	0.442	-1.343	0.431	0.452	-1.378	0.274	0.496	-1.388	0.105	0.429	-1.252	0.025	0.482	NaN	NaN	NaN	-1.33	0.852	0.094	-1.323	0.669	0.064	NaN	NaN	NaN	NaN	NaN	NaN	NaN	NaN	NaN	NaN	NaN	NaN
181	0.905	-1.451	0.931	0.251	NaN	NaN	NaN	-1.388	0.839	0.457	NaN	NaN	NaN	-1.323	0.523	0.442	-1.343	0.431	0.452	-1.378	0.274	0.496	-1.388	0.105	0.429	-1.252	0.025	0.482	NaN	NaN	NaN	-1.33	0.852	0.094	-1.323	0.669	0.064	NaN	NaN	NaN	NaN	NaN	NaN	NaN	NaN	NaN	NaN	NaN	NaN
182	0.91	-1.451	0.931	0.251	NaN	NaN	NaN	-1.388	0.839	0.457	NaN	NaN	NaN	-1.323	0.523	0.442	-1.343	0.431	0.452	-1.377	0.274	0.496	-1.387	0.105	0.429	-1.252	0.025	0.482	NaN	NaN	NaN	-1.329	0.852	0.094	-1.322	0.669	0.064	NaN	NaN	NaN	NaN	NaN	NaN	NaN	NaN	NaN	NaN	NaN	NaN
183	0.915	-1.451	0.931	0.251	NaN	NaN	NaN	-1.388	0.839	0.457	NaN	NaN	NaN	-1.323	0.523	0.442	-1.343	0.431	0.452	-1.378	0.274	0.496	-1.388	0.105	0.429	-1.252	0.025	0.482	NaN	NaN	NaN	-1.329	0.852	0.094	-1.322	0.669	0.063	NaN	NaN	NaN	NaN	NaN	NaN	NaN	NaN	NaN	NaN	NaN	NaN
184	0.92	-1.451	0.931	0.251	NaN	NaN	NaN	-1.388	0.839	0.457	NaN	NaN	NaN	-1.323	0.523	0.442	-1.343	0.431	0.452	-1.378	0.274	0.496	-1.388	0.105	0.429	-1.253	0.025	0.482	NaN	NaN	NaN	-1.329	0.852	0.094	-1.322	0.669	0.063	NaN	NaN	NaN	NaN	NaN	NaN	NaN	NaN	NaN	NaN	NaN	NaN
185	0.925	-1.451	0.931	0.25	NaN	NaN	NaN	-1.388	0.839	0.457	NaN	NaN	NaN	-1.323	0.523	0.442	-1.343	0.431	0.452	-1.378	0.274	0.496	-1.387	0.105	0.429	-1.253	0.025	0.482	NaN	NaN	NaN	-1.329	0.852	0.094	-1.322	0.669	0.063	NaN	NaN	NaN	NaN	NaN	NaN	NaN	NaN	NaN	NaN	NaN	NaN
186	0.93	-1.451	0.931	0.25	NaN	NaN	NaN	-1.388	0.839	0.457	NaN	NaN	NaN	-1.323	0.523	0.442	-1.343	0.431	0.452	-1.378	0.274	0.496	-1.387	0.105	0.429	-1.253	0.025	0.482	NaN	NaN	NaN	-1.329	0.852	0.094	-1.322	0.669	0.063	NaN	NaN	NaN	NaN	NaN	NaN	NaN	NaN	NaN	NaN	NaN	NaN
187	0.935	-1.451	0.931	0.25	NaN	NaN	NaN	-1.388	0.839	0.457	NaN	NaN	NaN	-1.323	0.523	0.442	-1.343	0.431	0.452	-1.378	0.274	0.496	-1.387	0.105	0.428	-1.253	0.025	0.482	NaN	NaN	NaN	-1.329	0.852	0.094	-1.322	0.669	0.063	NaN	NaN	NaN	NaN	NaN	NaN	NaN	NaN	NaN	NaN	NaN	NaN
188	0.94	-1.451	0.931	0.25	NaN	NaN	NaN	-1.388	0.839	0.457	NaN	NaN	NaN	-1.323	0.523	0.442	-1.343	0.431	0.452	-1.378	0.274	0.496	-1.387	0.105	0.428	-1.253	0.025	0.482	NaN	NaN	NaN	-1.329	0.852	0.094	-1.322	0.669	0.063	NaN	NaN	NaN	NaN	NaN	NaN	NaN	NaN	NaN	NaN	NaN	NaN
189	0.945	-1.451	0.931	0.25	NaN	NaN	NaN	-1.388	0.839	0.457	NaN	NaN	NaN	-1.323	0.523	0.442	-1.343	0.431	0.452	-1.378	0.274	0.496	-1.387	0.105	0.428	-1.253	0.025	0.482	NaN	NaN	NaN	-1.329	0.852	0.094	-1.322	0.669	0.063	NaN	NaN	NaN	NaN	NaN	NaN	NaN	NaN	NaN	NaN	NaN	NaN
190	0.95	-1.451	0.931	0.25	NaN	NaN	NaN	-1.388	0.839	0.457	NaN	NaN	NaN	-1.323	0.523	0.442	-1.343	0.431	0.452	-1.378	0.274	0.496	-1.387	0.105	0.428	-1.252	0.025	0.482	NaN	NaN	NaN	-1.329	0.852	0.094	-1.322	0.669	0.063	NaN	NaN	NaN	NaN	NaN	NaN	NaN	NaN	NaN	NaN	NaN	NaN
191	0.955	-1.451	0.931	0.25	NaN	NaN	NaN	-1.388	0.839	0.457	NaN	NaN	NaN	-1.323	0.523	0.442	-1.343	0.431	0.452	-1.378	0.274	0.496	-1.387	0.105	0.428	-1.252	0.025	0.482	NaN	NaN	NaN	-1.329	0.853	0.094	-1.322	0.669	0.063	NaN	NaN	NaN	NaN	NaN	NaN	NaN	NaN	NaN	NaN	NaN	NaN
192	0.96	-1.451	0.931	0.25	NaN	NaN	NaN	-1.388	0.839	0.457	NaN	NaN	NaN	-1.323	0.523	0.442	-1.343	0.431	0.451	-1.378	0.274	0.496	-1.387	0.105	0.428	-1.253	0.025	0.482	NaN	NaN	NaN	-1.329	0.853	0.094	-1.321	0.669	0.063	NaN	NaN	NaN	NaN	NaN	NaN	NaN	NaN	NaN	NaN	NaN	NaN
193	0.965	-1.451	0.931	0.25	NaN	NaN	NaN	-1.388	0.839	0.457	NaN	NaN	NaN	-1.323	0.523	0.442	-1.343	0.431	0.451	-1.378	0.274	0.496	-1.387	0.105	0.428	-1.253	0.025	0.482	NaN	NaN	NaN	-1.329	0.853	0.094	-1.321	0.669	0.063	NaN	NaN	NaN	NaN	NaN	NaN	NaN	NaN	NaN	NaN	NaN	NaN
194	0.97	-1.451	0.931	0.25	NaN	NaN	NaN	-1.388	0.839	0.456	NaN	NaN	NaN	-1.323	0.523	0.442	-1.343	0.431	0.451	-1.378	0.274	0.496	-1.387	0.105	0.428	-1.253	0.025	0.482	NaN	NaN	NaN	-1.329	0.853	0.094	-1.321	0.669	0.063	NaN	NaN	NaN	NaN	NaN	NaN	NaN	NaN	NaN	NaN	NaN	NaN
195	0.975	-1.451	0.931	0.25	NaN	NaN	NaN	-1.388	0.839	0.456	NaN	NaN	NaN	-1.323	0.523	0.442	-1.343	0.431	0.451	-1.378	0.274	0.496	-1.387	0.105	0.428	-1.253	0.025	0.482	NaN	NaN	NaN	-1.329	0.853	0.094	-1.321	0.669	0.063	NaN	NaN	NaN	NaN	NaN	NaN	NaN	NaN	NaN	NaN	NaN	NaN
196	0.98	-1.451	0.931	0.25	NaN	NaN	NaN	-1.389	0.839	0.456	NaN	NaN	NaN	-1.323	0.523	0.442	-1.343	0.431	0.451	-1.378	0.274	0.496	-1.387	0.105	0.428	-1.253	0.025	0.482	NaN	NaN	NaN	-1.329	0.853	0.094	-1.322	0.669	0.063	NaN	NaN	NaN	NaN	NaN	NaN	NaN	NaN	NaN	NaN	NaN	NaN
197	0.985	-1.451	0.931	0.25	NaN	NaN	NaN	-1.389	0.839	0.456	NaN	NaN	NaN	-1.323	0.523	0.442	-1.343	0.431	0.451	-1.378	0.274	0.496	-1.387	0.105	0.428	-1.253	0.025	0.482	NaN	NaN	NaN	-1.329	0.853	0.094	-1.322	0.669	0.063	NaN	NaN	NaN	NaN	NaN	NaN	NaN	NaN	NaN	NaN	NaN	NaN
198	0.99	-1.451	0.931	0.25	NaN	NaN	NaN	-1.389	0.839	0.456	NaN	NaN	NaN	-1.323	0.523	0.442	-1.343	0.431	0.451	-1.378	0.274	0.496	-1.387	0.105	0.428	-1.253	0.025	0.482	NaN	NaN	NaN	-1.329	0.853	0.094	-1.322	0.669	0.063	NaN	NaN	NaN	NaN	NaN	NaN	NaN	NaN	NaN	NaN	NaN	NaN
199	0.995	-1.451	0.931	0.25	NaN	NaN	NaN	-1.389	0.839	0.456	NaN	NaN	NaN	-1.323	0.523	0.442	-1.344	0.431	0.451	-1.378	0.275	0.496	-1.387	0.105	0.428	-1.253	0.025	0.482	NaN	NaN	NaN	-1.329	0.853	0.094	-1.322	0.669	0.063	NaN	NaN	NaN	NaN	NaN	NaN	NaN	NaN	NaN	NaN	NaN	NaN
200	1	-1.451	0.931	0.249	NaN	NaN	NaN	-1.389	0.839	0.455	NaN	NaN	NaN	-1.323	0.522	0.442	-1.344	0.431	0.451	-1.378	0.275	0.496	-1.387	0.105	0.428	-1.252	0.025	0.482	NaN	NaN	NaN	-1.329	0.853	0.094	-1.322	0.669	0.063	NaN	NaN	NaN	NaN	NaN	NaN	NaN	NaN	NaN	NaN	NaN	NaN
201	1.005	-1.451	0.931	0.249	NaN	NaN	NaN	-1.389	0.839	0.455	NaN	NaN	NaN	-1.323	0.522	0.442	-1.344	0.431	0.451	-1.378	0.275	0.496	-1.387	0.105	0.428	-1.252	0.025	0.482	NaN	NaN	NaN	-1.329	0.853	0.094	-1.322	0.669	0.063	NaN	NaN	NaN	NaN	NaN	NaN	NaN	NaN	NaN	NaN	NaN	NaN
202	1.01	-1.451	0.931	0.249	NaN	NaN	NaN	-1.389	0.839	0.455	NaN	NaN	NaN	-1.324	0.522	0.442	-1.344	0.431	0.451	-1.378	0.275	0.496	-1.387	0.105	0.428	-1.253	0.025	0.482	NaN	NaN	NaN	-1.329	0.853	0.094	-1.322	0.669	0.063	NaN	NaN	NaN	NaN	NaN	NaN	NaN	NaN	NaN	NaN	NaN	NaN
203	1.015	-1.451	0.931	0.249	NaN	NaN	NaN	-1.389	0.839	0.455	NaN	NaN	NaN	-1.324	0.522	0.442	-1.344	0.431	0.451	-1.378	0.275	0.496	-1.387	0.105	0.428	-1.253	0.025	0.482	NaN	NaN	NaN	-1.329	0.853	0.093	-1.322	0.669	0.063	NaN	NaN	NaN	NaN	NaN	NaN	NaN	NaN	NaN	NaN	NaN	NaN
204	1.02	-1.451	0.931	0.249	NaN	NaN	NaN	-1.389	0.839	0.455	NaN	NaN	NaN	-1.324	0.522	0.442	-1.344	0.431	0.451	-1.378	0.275	0.496	-1.387	0.105	0.428	-1.253	0.025	0.482	NaN	NaN	NaN	-1.329	0.853	0.093	-1.322	0.669	0.063	NaN	NaN	NaN	NaN	NaN	NaN	NaN	NaN	NaN	NaN	NaN	NaN
205	1.025	-1.451	0.931	0.249	NaN	NaN	NaN	-1.389	0.839	0.455	NaN	NaN	NaN	-1.324	0.522	0.442	-1.344	0.431	0.451	-1.378	0.275	0.496	-1.387	0.105	0.428	-1.253	0.025	0.482	NaN	NaN	NaN	-1.329	0.853	0.093	-1.322	0.669	0.063	NaN	NaN	NaN	NaN	NaN	NaN	NaN	NaN	NaN	NaN	NaN	NaN
206	1.03	-1.452	0.931	0.249	NaN	NaN	NaN	-1.389	0.839	0.455	NaN	NaN	NaN	-1.324	0.522	0.442	-1.344	0.431	0.451	-1.378	0.275	0.496	-1.387	0.105	0.428	-1.253	0.025	0.482	NaN	NaN	NaN	-1.329	0.853	0.093	-1.322	0.669	0.063	NaN	NaN	NaN	NaN	NaN	NaN	NaN	NaN	NaN	NaN	NaN	NaN
207	1.035	-1.452	0.931	0.248	NaN	NaN	NaN	-1.389	0.839	0.455	NaN	NaN	NaN	-1.324	0.522	0.442	-1.344	0.431	0.451	-1.378	0.275	0.496	-1.387	0.105	0.428	-1.253	0.025	0.482	NaN	NaN	NaN	-1.329	0.853	0.093	-1.322	0.669	0.062	NaN	NaN	NaN	NaN	NaN	NaN	NaN	NaN	NaN	NaN	NaN	NaN
208	1.04	-1.452	0.931	0.248	NaN	NaN	NaN	-1.389	0.839	0.455	NaN	NaN	NaN	-1.324	0.522	0.441	-1.344	0.432	0.451	-1.378	0.275	0.496	-1.387	0.105	0.428	-1.253	0.025	0.482	NaN	NaN	NaN	-1.329	0.853	0.093	-1.322	0.669	0.062	NaN	NaN	NaN	NaN	NaN	NaN	NaN	NaN	NaN	NaN	NaN	NaN
209	1.045	-1.452	0.931	0.248	NaN	NaN	NaN	-1.39	0.839	0.454	NaN	NaN	NaN	-1.324	0.522	0.441	-1.345	0.432	0.451	-1.378	0.275	0.496	-1.387	0.105	0.428	-1.253	0.025	0.482	NaN	NaN	NaN	-1.329	0.853	0.093	-1.322	0.669	0.062	NaN	NaN	NaN	NaN	NaN	NaN	NaN	NaN	NaN	NaN	NaN	NaN
210	1.05	-1.452	0.932	0.248	NaN	NaN	NaN	-1.39	0.839	0.454	NaN	NaN	NaN	-1.324	0.523	0.441	-1.345	0.432	0.451	-1.378	0.275	0.496	-1.387	0.105	0.428	-1.253	0.025	0.482	NaN	NaN	NaN	-1.329	0.853	0.093	-1.322	0.67	0.062	NaN	NaN	NaN	NaN	NaN	NaN	NaN	NaN	NaN	NaN	NaN	NaN
211	1.055	-1.454	0.932	0.249	NaN	NaN	NaN	-1.39	0.839	0.454	NaN	NaN	NaN	-1.324	0.523	0.441	-1.345	0.432	0.451	-1.378	0.275	0.496	-1.387	0.105	0.428	-1.253	0.025	0.482	NaN	NaN	NaN	-1.329	0.853	0.093	-1.322	0.67	0.062	NaN	NaN	NaN	NaN	NaN	NaN	NaN	NaN	NaN	NaN	NaN	NaN
212	1.06	-1.454	0.932	0.249	NaN	NaN	NaN	-1.39	0.839	0.454	NaN	NaN	NaN	-1.324	0.523	0.44	-1.345	0.432	0.45	-1.378	0.275	0.496	-1.387	0.105	0.428	-1.253	0.025	0.482	NaN	NaN	NaN	-1.329	0.853	0.092	-1.322	0.669	0.062	NaN	NaN	NaN	NaN	NaN	NaN	NaN	NaN	NaN	NaN	NaN	NaN
213	1.065	-1.454	0.932	0.248	NaN	NaN	NaN	-1.39	0.839	0.454	NaN	NaN	NaN	-1.324	0.523	0.44	-1.345	0.432	0.45	-1.378	0.275	0.496	-1.387	0.105	0.428	-1.253	0.025	0.482	NaN	NaN	NaN	-1.329	0.853	0.092	-1.322	0.669	0.062	NaN	NaN	NaN	NaN	NaN	NaN	NaN	NaN	NaN	NaN	NaN	NaN
214	1.07	-1.454	0.932	0.248	NaN	NaN	NaN	-1.39	0.839	0.454	NaN	NaN	NaN	-1.325	0.524	0.44	-1.345	0.432	0.45	-1.378	0.275	0.496	-1.387	0.105	0.428	-1.253	0.025	0.482	NaN	NaN	NaN	-1.329	0.853	0.092	-1.322	0.669	0.062	NaN	NaN	NaN	NaN	NaN	NaN	NaN	NaN	NaN	NaN	NaN	NaN
215	1.075	-1.453	0.932	0.248	NaN	NaN	NaN	-1.391	0.839	0.454	NaN	NaN	NaN	-1.326	0.525	0.439	-1.345	0.432	0.45	-1.379	0.275	0.496	-1.387	0.105	0.428	-1.253	0.025	0.482	NaN	NaN	NaN	-1.329	0.853	0.092	-1.322	0.669	0.061	NaN	NaN	NaN	NaN	NaN	NaN	NaN	NaN	NaN	NaN	NaN	NaN
216	1.08	-1.452	0.931	0.247	NaN	NaN	NaN	-1.391	0.839	0.454	NaN	NaN	NaN	-1.327	0.525	0.439	-1.345	0.432	0.45	-1.379	0.275	0.495	-1.387	0.105	0.428	-1.253	0.025	0.482	NaN	NaN	NaN	-1.329	0.853	0.092	-1.322	0.669	0.061	NaN	NaN	NaN	NaN	NaN	NaN	NaN	NaN	NaN	NaN	NaN	NaN
217	1.085	-1.452	0.931	0.247	NaN	NaN	NaN	-1.391	0.839	0.453	NaN	NaN	NaN	-1.327	0.525	0.439	-1.345	0.432	0.45	-1.379	0.275	0.495	-1.387	0.105	0.428	-1.253	0.025	0.482	NaN	NaN	NaN	-1.329	0.853	0.092	-1.322	0.669	0.061	NaN	NaN	NaN	NaN	NaN	NaN	NaN	NaN	NaN	NaN	NaN	NaN
218	1.09	-1.452	0.931	0.247	NaN	NaN	NaN	-1.391	0.84	0.453	NaN	NaN	NaN	-1.327	0.525	0.439	-1.345	0.432	0.45	-1.379	0.275	0.495	-1.387	0.105	0.428	-1.253	0.025	0.482	NaN	NaN	NaN	-1.329	0.853	0.092	-1.322	0.669	0.061	NaN	NaN	NaN	NaN	NaN	NaN	NaN	NaN	NaN	NaN	NaN	NaN
219	1.095	-1.452	0.931	0.246	NaN	NaN	NaN	-1.391	0.84	0.453	NaN	NaN	NaN	-1.327	0.525	0.439	-1.345	0.432	0.45	-1.379	0.275	0.495	-1.387	0.105	0.428	-1.253	0.025	0.482	NaN	NaN	NaN	-1.329	0.853	0.091	-1.322	0.669	0.061	NaN	NaN	NaN	NaN	NaN	NaN	NaN	NaN	NaN	NaN	NaN	NaN
220	1.1	-1.452	0.931	0.246	NaN	NaN	NaN	-1.391	0.839	0.453	NaN	NaN	NaN	-1.327	0.525	0.439	-1.345	0.432	0.45	-1.379	0.275	0.495	-1.387	0.105	0.428	-1.252	0.025	0.482	NaN	NaN	NaN	-1.329	0.853	0.091	-1.322	0.669	0.061	NaN	NaN	NaN	NaN	NaN	NaN	NaN	NaN	NaN	NaN	NaN	NaN
221	1.105	-1.452	0.931	0.246	NaN	NaN	NaN	-1.391	0.839	0.453	NaN	NaN	NaN	-1.327	0.525	0.439	-1.345	0.432	0.45	-1.379	0.275	0.495	-1.387	0.105	0.428	-1.252	0.025	0.482	NaN	NaN	NaN	-1.329	0.853	0.091	-1.322	0.669	0.061	NaN	NaN	NaN	NaN	NaN	NaN	NaN	NaN	NaN	NaN	NaN	NaN
222	1.11	-1.453	0.932	0.246	NaN	NaN	NaN	-1.391	0.839	0.452	NaN	NaN	NaN	-1.327	0.525	0.439	-1.345	0.432	0.45	-1.379	0.275	0.495	-1.387	0.105	0.428	-1.253	0.025	0.482	NaN	NaN	NaN	-1.329	0.852	0.091	-1.322	0.669	0.061	NaN	NaN	NaN	NaN	NaN	NaN	NaN	NaN	NaN	NaN	NaN	NaN
223	1.115	-1.454	0.932	0.246	NaN	NaN	NaN	-1.392	0.839	0.452	NaN	NaN	NaN	-1.327	0.525	0.438	-1.345	0.432	0.45	-1.379	0.275	0.495	-1.387	0.105	0.428	-1.253	0.025	0.482	NaN	NaN	NaN	-1.329	0.852	0.091	-1.322	0.669	0.061	NaN	NaN	NaN	NaN	NaN	NaN	NaN	NaN	NaN	NaN	NaN	NaN
224	1.12	-1.454	0.932	0.246	NaN	NaN	NaN	-1.392	0.839	0.452	NaN	NaN	NaN	-1.327	0.525	0.438	-1.345	0.432	0.449	-1.379	0.275	0.495	-1.387	0.105	0.428	-1.253	0.025	0.482	NaN	NaN	NaN	-1.329	0.852	0.091	-1.322	0.669	0.061	NaN	NaN	NaN	NaN	NaN	NaN	NaN	NaN	NaN	NaN	NaN	NaN
225	1.125	-1.454	0.932	0.246	NaN	NaN	NaN	-1.392	0.839	0.452	NaN	NaN	NaN	-1.328	0.525	0.438	-1.345	0.432	0.449	-1.379	0.275	0.495	-1.387	0.105	0.428	-1.253	0.025	0.482	NaN	NaN	NaN	-1.328	0.852	0.091	-1.322	0.669	0.061	NaN	NaN	NaN	NaN	NaN	NaN	NaN	NaN	NaN	NaN	NaN	NaN
226	1.13	-1.455	0.933	0.246	NaN	NaN	NaN	-1.393	0.84	0.451	NaN	NaN	NaN	-1.328	0.525	0.438	-1.346	0.432	0.449	-1.379	0.276	0.495	-1.387	0.105	0.428	-1.253	0.025	0.482	NaN	NaN	NaN	-1.328	0.852	0.09	-1.322	0.669	0.06	NaN	NaN	NaN	NaN	NaN	NaN	NaN	NaN	NaN	NaN	NaN	NaN
227	1.135	-1.455	0.933	0.246	NaN	NaN	NaN	-1.393	0.84	0.451	NaN	NaN	NaN	-1.328	0.525	0.438	-1.346	0.432	0.449	-1.379	0.276	0.495	-1.387	0.105	0.428	-1.253	0.025	0.482	NaN	NaN	NaN	-1.328	0.852	0.09	-1.321	0.668	0.06	NaN	NaN	NaN	NaN	NaN	NaN	NaN	NaN	NaN	NaN	NaN	NaN
228	1.14	-1.455	0.933	0.245	NaN	NaN	NaN	-1.393	0.839	0.451	NaN	NaN	NaN	-1.328	0.525	0.438	-1.346	0.432	0.449	-1.379	0.276	0.495	-1.387	0.105	0.428	-1.253	0.025	0.482	NaN	NaN	NaN	-1.329	0.853	0.09	-1.321	0.668	0.06	NaN	NaN	NaN	NaN	NaN	NaN	NaN	NaN	NaN	NaN	NaN	NaN
229	1.145	-1.454	0.933	0.245	NaN	NaN	NaN	-1.393	0.839	0.451	NaN	NaN	NaN	-1.328	0.525	0.438	-1.346	0.432	0.449	-1.38	0.276	0.495	-1.387	0.105	0.428	-1.253	0.025	0.482	NaN	NaN	NaN	-1.329	0.853	0.09	-1.321	0.668	0.06	NaN	NaN	NaN	NaN	NaN	NaN	NaN	NaN	NaN	NaN	NaN	NaN
230	1.15	-1.453	0.932	0.243	NaN	NaN	NaN	-1.393	0.839	0.451	NaN	NaN	NaN	-1.328	0.525	0.438	-1.346	0.432	0.449	-1.38	0.276	0.495	-1.387	0.105	0.428	-1.253	0.025	0.482	NaN	NaN	NaN	-1.329	0.853	0.089	-1.322	0.669	0.06	NaN	NaN	NaN	NaN	NaN	NaN	NaN	NaN	NaN	NaN	NaN	NaN
231	1.155	-1.453	0.932	0.243	NaN	NaN	NaN	-1.393	0.839	0.451	NaN	NaN	NaN	-1.328	0.525	0.438	-1.346	0.432	0.449	-1.38	0.276	0.495	-1.387	0.105	0.428	-1.253	0.025	0.482	NaN	NaN	NaN	-1.329	0.853	0.089	-1.322	0.669	0.059	NaN	NaN	NaN	NaN	NaN	NaN	NaN	NaN	NaN	NaN	NaN	NaN
232	1.16	-1.453	0.932	0.243	NaN	NaN	NaN	-1.394	0.839	0.45	NaN	NaN	NaN	-1.328	0.525	0.438	-1.347	0.432	0.449	-1.38	0.276	0.495	-1.387	0.105	0.428	-1.253	0.025	0.482	NaN	NaN	NaN	-1.329	0.853	0.089	-1.322	0.669	0.059	NaN	NaN	NaN	NaN	NaN	NaN	NaN	NaN	NaN	NaN	NaN	NaN
233	1.165	-1.453	0.931	0.243	NaN	NaN	NaN	-1.394	0.839	0.45	NaN	NaN	NaN	-1.328	0.525	0.438	-1.347	0.433	0.448	-1.38	0.276	0.495	-1.387	0.105	0.428	-1.253	0.025	0.482	NaN	NaN	NaN	-1.329	0.853	0.089	-1.322	0.669	0.059	NaN	NaN	NaN	NaN	NaN	NaN	NaN	NaN	NaN	NaN	NaN	NaN
234	1.17	-1.453	0.932	0.242	NaN	NaN	NaN	-1.394	0.839	0.45	NaN	NaN	NaN	-1.328	0.525	0.438	-1.347	0.433	0.448	-1.38	0.276	0.495	-1.387	0.105	0.428	-1.253	0.025	0.482	NaN	NaN	NaN	-1.329	0.852	0.089	-1.322	0.669	0.059	NaN	NaN	NaN	NaN	NaN	NaN	NaN	NaN	NaN	NaN	NaN	NaN
235	1.175	-1.453	0.932	0.242	NaN	NaN	NaN	-1.394	0.839	0.449	NaN	NaN	NaN	-1.329	0.525	0.437	-1.347	0.433	0.448	-1.38	0.276	0.495	-1.387	0.105	0.428	-1.253	0.025	0.482	NaN	NaN	NaN	-1.329	0.852	0.088	-1.322	0.669	0.059	NaN	NaN	NaN	NaN	NaN	NaN	NaN	NaN	NaN	NaN	NaN	NaN
236	1.18	-1.453	0.932	0.242	NaN	NaN	NaN	-1.394	0.839	0.449	NaN	NaN	NaN	-1.329	0.525	0.437	-1.347	0.433	0.448	-1.38	0.276	0.495	-1.387	0.105	0.428	-1.253	0.025	0.482	NaN	NaN	NaN	-1.329	0.852	0.088	-1.322	0.669	0.058	NaN	NaN	NaN	NaN	NaN	NaN	NaN	NaN	NaN	NaN	NaN	NaN
237	1.185	-1.454	0.932	0.242	NaN	NaN	NaN	-1.394	0.84	0.449	NaN	NaN	NaN	-1.329	0.525	0.437	-1.347	0.433	0.448	-1.38	0.276	0.495	-1.387	0.105	0.428	-1.253	0.025	0.482	NaN	NaN	NaN	-1.329	0.852	0.088	-1.322	0.668	0.058	NaN	NaN	NaN	NaN	NaN	NaN	NaN	NaN	NaN	NaN	NaN	NaN
238	1.19	-1.455	0.932	0.242	NaN	NaN	NaN	-1.395	0.84	0.449	NaN	NaN	NaN	-1.329	0.525	0.437	-1.347	0.433	0.448	-1.38	0.276	0.495	-1.387	0.105	0.428	-1.253	0.025	0.482	NaN	NaN	NaN	-1.329	0.852	0.088	-1.321	0.668	0.058	NaN	NaN	NaN	NaN	NaN	NaN	NaN	NaN	NaN	NaN	NaN	NaN
239	1.195	-1.455	0.932	0.241	NaN	NaN	NaN	-1.395	0.84	0.448	NaN	NaN	NaN	-1.329	0.525	0.437	-1.347	0.433	0.448	-1.38	0.276	0.495	-1.387	0.105	0.428	-1.253	0.025	0.482	NaN	NaN	NaN	-1.329	0.852	0.087	-1.321	0.668	0.058	NaN	NaN	NaN	NaN	NaN	NaN	NaN	NaN	NaN	NaN	NaN	NaN
240	1.2	-1.454	0.932	0.241	NaN	NaN	NaN	-1.395	0.84	0.448	NaN	NaN	NaN	-1.329	0.525	0.437	-1.347	0.433	0.448	-1.38	0.276	0.495	-1.387	0.105	0.428	-1.253	0.025	0.482	NaN	NaN	NaN	-1.329	0.853	0.087	-1.321	0.668	0.058	NaN	NaN	NaN	NaN	NaN	NaN	NaN	NaN	NaN	NaN	NaN	NaN
241	1.205	-1.454	0.932	0.24	NaN	NaN	NaN	-1.395	0.84	0.448	NaN	NaN	NaN	-1.329	0.525	0.437	-1.347	0.433	0.448	-1.38	0.276	0.495	-1.387	0.105	0.428	-1.253	0.025	0.482	NaN	NaN	NaN	-1.329	0.853	0.086	-1.321	0.668	0.058	NaN	NaN	NaN	NaN	NaN	NaN	NaN	NaN	NaN	NaN	NaN	NaN
242	1.21	-1.454	0.932	0.24	NaN	NaN	NaN	-1.395	0.84	0.447	NaN	NaN	NaN	-1.329	0.525	0.437	-1.347	0.433	0.447	-1.38	0.276	0.495	-1.387	0.105	0.428	-1.253	0.025	0.482	NaN	NaN	NaN	-1.329	0.853	0.086	-1.322	0.668	0.057	NaN	NaN	NaN	NaN	NaN	NaN	NaN	NaN	NaN	NaN	NaN	NaN
243	1.215	-1.454	0.932	0.239	NaN	NaN	NaN	-1.395	0.84	0.447	NaN	NaN	NaN	-1.329	0.525	0.437	-1.347	0.433	0.447	-1.38	0.276	0.494	-1.387	0.105	0.428	-1.253	0.025	0.482	NaN	NaN	NaN	-1.329	0.853	0.086	-1.322	0.668	0.057	NaN	NaN	NaN	NaN	NaN	NaN	NaN	NaN	NaN	NaN	NaN	NaN
244	1.22	-1.455	0.933	0.24	NaN	NaN	NaN	-1.395	0.84	0.447	NaN	NaN	NaN	-1.329	0.525	0.436	-1.347	0.433	0.447	-1.38	0.276	0.494	-1.387	0.105	0.428	-1.253	0.025	0.482	NaN	NaN	NaN	-1.329	0.852	0.086	-1.322	0.668	0.057	NaN	NaN	NaN	NaN	NaN	NaN	NaN	NaN	NaN	NaN	NaN	NaN
245	1.225	-1.455	0.933	0.239	NaN	NaN	NaN	-1.396	0.84	0.446	NaN	NaN	NaN	-1.329	0.525	0.436	-1.348	0.433	0.447	-1.38	0.276	0.494	-1.387	0.105	0.428	-1.253	0.025	0.482	NaN	NaN	NaN	-1.329	0.852	0.085	-1.322	0.668	0.056	NaN	NaN	NaN	NaN	NaN	NaN	NaN	NaN	NaN	NaN	NaN	NaN
246	1.23	-1.454	0.932	0.238	NaN	NaN	NaN	-1.396	0.84	0.446	NaN	NaN	NaN	-1.33	0.525	0.436	-1.348	0.433	0.447	-1.38	0.276	0.494	-1.387	0.105	0.428	-1.253	0.025	0.482	NaN	NaN	NaN	-1.329	0.852	0.085	-1.322	0.668	0.056	NaN	NaN	NaN	NaN	NaN	NaN	NaN	NaN	NaN	NaN	NaN	NaN
247	1.235	-1.454	0.932	0.238	NaN	NaN	NaN	-1.396	0.84	0.446	NaN	NaN	NaN	-1.33	0.526	0.436	-1.348	0.433	0.447	-1.38	0.276	0.494	-1.387	0.105	0.428	-1.253	0.025	0.482	NaN	NaN	NaN	NaN	NaN	NaN	-1.322	0.668	0.056	NaN	NaN	NaN	NaN	NaN	NaN	NaN	NaN	NaN	NaN	NaN	NaN
248	1.24	-1.455	0.933	0.238	NaN	NaN	NaN	-1.396	0.84	0.446	NaN	NaN	NaN	-1.329	0.525	0.435	-1.347	0.433	0.447	-1.38	0.276	0.494	-1.387	0.105	0.428	-1.253	0.025	0.482	NaN	NaN	NaN	-1.329	0.852	0.084	-1.321	0.668	0.056	NaN	NaN	NaN	NaN	NaN	NaN	NaN	NaN	NaN	NaN	NaN	NaN
249	1.245	-1.455	0.933	0.238	NaN	NaN	NaN	-1.396	0.84	0.445	NaN	NaN	NaN	-1.33	0.525	0.435	-1.347	0.433	0.446	-1.38	0.276	0.494	-1.387	0.105	0.428	-1.253	0.025	0.482	NaN	NaN	NaN	-1.329	0.852	0.084	-1.321	0.667	0.056	NaN	NaN	NaN	NaN	NaN	NaN	NaN	NaN	NaN	NaN	NaN	NaN
250	1.25	-1.456	0.933	0.238	NaN	NaN	NaN	-1.396	0.84	0.445	NaN	NaN	NaN	-1.331	0.527	0.435	-1.347	0.433	0.446	-1.38	0.276	0.494	-1.387	0.105	0.428	-1.253	0.025	0.482	NaN	NaN	NaN	-1.329	0.853	0.084	-1.321	0.667	0.055	NaN	NaN	NaN	NaN	NaN	NaN	NaN	NaN	NaN	NaN	NaN	NaN
251	1.255	-1.455	0.933	0.237	NaN	NaN	NaN	-1.396	0.84	0.444	NaN	NaN	NaN	-1.331	0.527	0.436	-1.347	0.433	0.446	-1.38	0.276	0.494	-1.387	0.105	0.428	-1.253	0.025	0.482	NaN	NaN	NaN	-1.33	0.853	0.083	-1.321	0.667	0.055	NaN	NaN	NaN	NaN	NaN	NaN	NaN	NaN	NaN	NaN	NaN	NaN
252	1.26	-1.454	0.932	0.236	NaN	NaN	NaN	-1.396	0.84	0.444	NaN	NaN	NaN	-1.331	0.528	0.436	-1.347	0.432	0.446	-1.38	0.276	0.494	-1.387	0.105	0.428	-1.253	0.025	0.482	NaN	NaN	NaN	-1.33	0.853	0.083	NaN	NaN	NaN	NaN	NaN	NaN	NaN	NaN	NaN	NaN	NaN	NaN	NaN	NaN	NaN
253	1.265	-1.454	0.932	0.236	NaN	NaN	NaN	-1.396	0.84	0.444	NaN	NaN	NaN	-1.331	0.528	0.435	-1.347	0.433	0.446	-1.38	0.276	0.494	-1.387	0.104	0.428	-1.253	0.025	0.482	NaN	NaN	NaN	-1.33	0.852	0.082	-1.321	0.667	0.054	NaN	NaN	NaN	NaN	NaN	NaN	NaN	NaN	NaN	NaN	NaN	NaN
254	1.27	-1.454	0.932	0.235	NaN	NaN	NaN	-1.396	0.84	0.443	NaN	NaN	NaN	-1.331	0.527	0.435	-1.347	0.433	0.446	-1.38	0.276	0.494	-1.387	0.104	0.428	-1.253	0.025	0.482	NaN	NaN	NaN	-1.329	0.852	0.082	-1.321	0.667	0.054	NaN	NaN	NaN	NaN	NaN	NaN	NaN	NaN	NaN	NaN	NaN	NaN
255	1.275	-1.455	0.933	0.236	NaN	NaN	NaN	-1.397	0.84	0.443	NaN	NaN	NaN	-1.329	0.525	0.433	-1.348	0.433	0.445	-1.38	0.276	0.494	-1.387	0.104	0.428	-1.253	0.025	0.482	NaN	NaN	NaN	-1.329	0.852	0.082	-1.322	0.667	0.054	NaN	NaN	NaN	NaN	NaN	NaN	NaN	NaN	NaN	NaN	NaN	NaN
256	1.28	-1.456	0.933	0.235	NaN	NaN	NaN	-1.397	0.84	0.443	NaN	NaN	NaN	-1.329	0.525	0.433	-1.348	0.433	0.445	-1.38	0.276	0.493	-1.387	0.104	0.428	-1.253	0.025	0.482	NaN	NaN	NaN	-1.33	0.852	0.082	-1.322	0.667	0.053	NaN	NaN	NaN	NaN	NaN	NaN	NaN	NaN	NaN	NaN	NaN	NaN
257	1.285	-1.456	0.933	0.235	NaN	NaN	NaN	-1.397	0.84	0.442	NaN	NaN	NaN	-1.329	0.525	0.432	-1.348	0.434	0.445	-1.38	0.276	0.493	-1.387	0.104	0.428	-1.252	0.025	0.482	NaN	NaN	NaN	-1.33	0.852	0.081	-1.322	0.667	0.053	NaN	NaN	NaN	NaN	NaN	NaN	NaN	NaN	NaN	NaN	NaN	NaN
258	1.29	-1.456	0.933	0.235	NaN	NaN	NaN	-1.397	0.84	0.442	NaN	NaN	NaN	-1.329	0.525	0.432	-1.348	0.434	0.445	-1.38	0.276	0.493	-1.387	0.104	0.428	-1.252	0.025	0.482	NaN	NaN	NaN	-1.33	0.852	0.081	-1.321	0.667	0.053	NaN	NaN	NaN	NaN	NaN	NaN	NaN	NaN	NaN	NaN	NaN	NaN
259	1.295	-1.455	0.933	0.234	NaN	NaN	NaN	-1.397	0.84	0.441	NaN	NaN	NaN	-1.329	0.525	0.432	-1.348	0.434	0.445	-1.38	0.276	0.493	-1.387	0.104	0.428	-1.252	0.025	0.482	NaN	NaN	NaN	-1.33	0.852	0.08	-1.321	0.666	0.053	NaN	NaN	NaN	NaN	NaN	NaN	NaN	NaN	NaN	NaN	NaN	NaN
260	1.3	-1.455	0.932	0.233	NaN	NaN	NaN	-1.397	0.84	0.441	NaN	NaN	NaN	-1.329	0.525	0.432	-1.348	0.434	0.444	-1.38	0.276	0.493	-1.387	0.104	0.428	-1.252	0.025	0.482	NaN	NaN	NaN	-1.329	0.852	0.08	-1.321	0.667	0.052	NaN	NaN	NaN	NaN	NaN	NaN	NaN	NaN	NaN	NaN	NaN	NaN
261	1.305	-1.455	0.933	0.233	NaN	NaN	NaN	-1.397	0.84	0.441	NaN	NaN	NaN	-1.329	0.525	0.432	-1.348	0.434	0.444	-1.38	0.276	0.493	-1.387	0.104	0.427	-1.252	0.025	0.482	NaN	NaN	NaN	-1.329	0.852	0.079	-1.321	0.667	0.052	NaN	NaN	NaN	NaN	NaN	NaN	NaN	NaN	NaN	NaN	NaN	NaN
262	1.31	-1.456	0.933	0.233	NaN	NaN	NaN	-1.397	0.84	0.44	NaN	NaN	NaN	-1.329	0.525	0.432	-1.348	0.434	0.444	-1.38	0.276	0.493	-1.387	0.104	0.427	-1.252	0.025	0.482	NaN	NaN	NaN	-1.329	0.851	0.079	-1.321	0.666	0.051	NaN	NaN	NaN	NaN	NaN	NaN	NaN	NaN	NaN	NaN	NaN	NaN
263	1.315	-1.456	0.933	0.232	NaN	NaN	NaN	-1.397	0.84	0.44	NaN	NaN	NaN	-1.329	0.525	0.431	-1.348	0.434	0.444	-1.38	0.277	0.492	-1.387	0.104	0.427	-1.252	0.025	0.482	NaN	NaN	NaN	-1.329	0.852	0.078	-1.321	0.666	0.051	NaN	NaN	NaN	NaN	NaN	NaN	NaN	NaN	NaN	NaN	NaN	NaN
264	1.32	-1.456	0.933	0.232	NaN	NaN	NaN	-1.397	0.84	0.439	NaN	NaN	NaN	-1.329	0.525	0.431	-1.347	0.434	0.444	-1.38	0.277	0.492	-1.387	0.104	0.427	-1.252	0.025	0.482	NaN	NaN	NaN	-1.329	0.852	0.078	-1.321	0.666	0.051	NaN	NaN	NaN	NaN	NaN	NaN	NaN	NaN	NaN	NaN	NaN	NaN
265	1.325	-1.456	0.933	0.231	NaN	NaN	NaN	-1.397	0.84	0.439	NaN	NaN	NaN	-1.329	0.525	0.431	-1.347	0.434	0.444	-1.38	0.277	0.492	-1.387	0.104	0.427	-1.253	0.025	0.482	NaN	NaN	NaN	-1.329	0.852	0.077	NaN	NaN	NaN	NaN	NaN	NaN	NaN	NaN	NaN	NaN	NaN	NaN	NaN	NaN	NaN
266	1.33	-1.455	0.932	0.23	NaN	NaN	NaN	-1.397	0.84	0.438	NaN	NaN	NaN	-1.329	0.525	0.431	-1.347	0.434	0.443	-1.38	0.277	0.492	-1.387	0.104	0.427	-1.252	0.025	0.482	NaN	NaN	NaN	-1.329	0.852	0.077	-1.321	0.666	0.05	NaN	NaN	NaN	NaN	NaN	NaN	NaN	NaN	NaN	NaN	NaN	NaN
267	1.335	-1.454	0.932	0.229	NaN	NaN	NaN	-1.397	0.84	0.438	NaN	NaN	NaN	-1.329	0.525	0.431	-1.347	0.434	0.443	-1.38	0.277	0.492	-1.387	0.104	0.427	-1.252	0.025	0.482	NaN	NaN	NaN	-1.329	0.852	0.077	-1.32	0.666	0.05	NaN	NaN	NaN	NaN	NaN	NaN	NaN	NaN	NaN	NaN	NaN	NaN
268	1.34	-1.454	0.932	0.229	NaN	NaN	NaN	-1.397	0.84	0.438	NaN	NaN	NaN	-1.329	0.525	0.431	-1.347	0.434	0.443	-1.38	0.278	0.492	-1.387	0.104	0.427	-1.252	0.025	0.482	NaN	NaN	NaN	-1.329	0.851	0.076	-1.32	0.666	0.049	NaN	NaN	NaN	NaN	NaN	NaN	NaN	NaN	NaN	NaN	NaN	NaN
269	1.345	-1.454	0.932	0.228	NaN	NaN	NaN	-1.397	0.84	0.437	NaN	NaN	NaN	-1.329	0.524	0.431	-1.347	0.434	0.443	-1.38	0.278	0.491	-1.387	0.104	0.427	-1.252	0.025	0.482	NaN	NaN	NaN	-1.329	0.851	0.076	-1.32	0.666	0.049	NaN	NaN	NaN	NaN	NaN	NaN	NaN	NaN	NaN	NaN	NaN	NaN
270	1.35	-1.454	0.932	0.228	NaN	NaN	NaN	-1.397	0.84	0.437	NaN	NaN	NaN	-1.329	0.524	0.431	-1.347	0.434	0.443	-1.38	0.278	0.491	-1.387	0.104	0.427	-1.252	0.025	0.482	NaN	NaN	NaN	-1.329	0.852	0.075	-1.32	0.666	0.049	NaN	NaN	NaN	NaN	NaN	NaN	NaN	NaN	NaN	NaN	NaN	NaN
271	1.355	-1.454	0.932	0.228	NaN	NaN	NaN	-1.397	0.84	0.436	NaN	NaN	NaN	-1.329	0.524	0.431	-1.347	0.434	0.442	-1.38	0.278	0.491	-1.387	0.104	0.427	-1.253	0.025	0.482	NaN	NaN	NaN	-1.329	0.852	0.075	-1.32	0.666	0.048	NaN	NaN	NaN	NaN	NaN	NaN	NaN	NaN	NaN	NaN	NaN	NaN
272	1.36	-1.455	0.932	0.228	NaN	NaN	NaN	-1.397	0.84	0.436	NaN	NaN	NaN	-1.329	0.524	0.43	-1.347	0.434	0.442	-1.381	0.278	0.491	-1.387	0.104	0.427	-1.252	0.025	0.482	NaN	NaN	NaN	-1.329	0.852	0.074	NaN	NaN	NaN	NaN	NaN	NaN	NaN	NaN	NaN	NaN	NaN	NaN	NaN	NaN	NaN
273	1.365	-1.455	0.932	0.227	NaN	NaN	NaN	-1.397	0.84	0.435	NaN	NaN	NaN	-1.328	0.524	0.43	-1.347	0.434	0.442	-1.381	0.278	0.491	-1.387	0.104	0.427	-1.252	0.025	0.482	NaN	NaN	NaN	-1.329	0.852	0.074	NaN	NaN	NaN	NaN	NaN	NaN	NaN	NaN	NaN	NaN	NaN	NaN	NaN	NaN	NaN
274	1.37	-1.454	0.932	0.226	NaN	NaN	NaN	-1.397	0.84	0.435	NaN	NaN	NaN	-1.328	0.524	0.43	-1.347	0.434	0.442	-1.381	0.278	0.491	-1.387	0.104	0.427	-1.252	0.025	0.482	NaN	NaN	NaN	-1.329	0.851	0.073	NaN	NaN	NaN	NaN	NaN	NaN	NaN	NaN	NaN	NaN	NaN	NaN	NaN	NaN	NaN
275	1.375	-1.454	0.932	0.226	NaN	NaN	NaN	-1.397	0.84	0.434	NaN	NaN	NaN	-1.328	0.524	0.429	-1.347	0.434	0.442	-1.381	0.278	0.491	-1.387	0.104	0.427	-1.252	0.025	0.482	NaN	NaN	NaN	-1.329	0.852	0.073	-1.32	0.665	0.047	NaN	NaN	NaN	NaN	NaN	NaN	NaN	NaN	NaN	NaN	NaN	NaN
276	1.38	-1.455	0.932	0.226	NaN	NaN	NaN	-1.397	0.84	0.434	NaN	NaN	NaN	-1.328	0.525	0.428	-1.347	0.434	0.441	-1.381	0.278	0.491	-1.387	0.104	0.427	-1.253	0.025	0.482	NaN	NaN	NaN	-1.328	0.851	0.072	-1.32	0.665	0.046	NaN	NaN	NaN	NaN	NaN	NaN	NaN	NaN	NaN	NaN	NaN	NaN
277	1.385	-1.456	0.933	0.225	NaN	NaN	NaN	-1.397	0.84	0.433	NaN	NaN	NaN	-1.33	0.527	0.429	-1.347	0.434	0.441	-1.381	0.278	0.49	-1.387	0.104	0.427	-1.253	0.025	0.482	NaN	NaN	NaN	-1.328	0.851	0.072	-1.32	0.665	0.046	NaN	NaN	NaN	NaN	NaN	NaN	NaN	NaN	NaN	NaN	NaN	NaN
278	1.39	-1.455	0.932	0.225	NaN	NaN	NaN	-1.397	0.84	0.433	NaN	NaN	NaN	-1.33	0.527	0.428	-1.347	0.434	0.441	-1.381	0.279	0.49	-1.387	0.104	0.427	-1.253	0.025	0.482	NaN	NaN	NaN	-1.328	0.852	0.071	-1.32	0.665	0.045	NaN	NaN	NaN	NaN	NaN	NaN	NaN	NaN	NaN	NaN	NaN	NaN
279	1.395	-1.454	0.932	0.224	NaN	NaN	NaN	-1.396	0.84	0.433	NaN	NaN	NaN	-1.329	0.525	0.427	-1.347	0.434	0.441	-1.381	0.279	0.49	-1.387	0.104	0.427	-1.253	0.025	0.482	NaN	NaN	NaN	-1.328	0.851	0.071	-1.32	0.665	0.045	NaN	NaN	NaN	NaN	NaN	NaN	NaN	NaN	NaN	NaN	NaN	NaN
280	1.4	-1.454	0.931	0.223	NaN	NaN	NaN	-1.396	0.84	0.432	NaN	NaN	NaN	-1.328	0.525	0.426	-1.347	0.435	0.44	-1.381	0.279	0.49	-1.387	0.104	0.427	-1.252	0.025	0.482	NaN	NaN	NaN	-1.328	0.851	0.07	-1.319	0.665	0.045	NaN	NaN	NaN	NaN	NaN	NaN	NaN	NaN	NaN	NaN	NaN	NaN
281	1.405	-1.454	0.931	0.223	NaN	NaN	NaN	-1.396	0.84	0.432	NaN	NaN	NaN	-1.328	0.525	0.426	-1.347	0.435	0.44	-1.381	0.279	0.49	-1.387	0.105	0.427	-1.253	0.025	0.482	NaN	NaN	NaN	-1.328	0.851	0.07	-1.319	0.664	0.045	NaN	NaN	NaN	NaN	NaN	NaN	NaN	NaN	NaN	NaN	NaN	NaN
282	1.41	-1.454	0.932	0.222	NaN	NaN	NaN	-1.396	0.84	0.431	NaN	NaN	NaN	-1.328	0.525	0.426	-1.347	0.435	0.44	-1.381	0.279	0.49	-1.387	0.105	0.427	-1.253	0.025	0.482	NaN	NaN	NaN	-1.328	0.851	0.069	-1.319	0.664	0.044	NaN	NaN	NaN	NaN	NaN	NaN	NaN	NaN	NaN	NaN	NaN	NaN
283	1.415	-1.454	0.931	0.222	NaN	NaN	NaN	-1.396	0.84	0.431	NaN	NaN	NaN	-1.328	0.525	0.426	-1.347	0.435	0.44	-1.381	0.279	0.49	-1.387	0.105	0.427	-1.253	0.025	0.482	NaN	NaN	NaN	-1.328	0.851	0.069	-1.319	0.664	0.044	NaN	NaN	NaN	NaN	NaN	NaN	NaN	NaN	NaN	NaN	NaN	NaN
284	1.42	-1.453	0.931	0.221	NaN	NaN	NaN	-1.396	0.84	0.43	NaN	NaN	NaN	-1.328	0.525	0.426	-1.347	0.435	0.439	-1.381	0.279	0.49	-1.387	0.105	0.427	-1.253	0.025	0.482	NaN	NaN	NaN	-1.328	0.851	0.068	-1.319	0.665	0.043	NaN	NaN	NaN	NaN	NaN	NaN	NaN	NaN	NaN	NaN	NaN	NaN
285	1.425	-1.453	0.931	0.22	NaN	NaN	NaN	-1.396	0.84	0.43	NaN	NaN	NaN	-1.328	0.525	0.426	-1.347	0.435	0.439	-1.381	0.28	0.49	-1.387	0.105	0.427	-1.253	0.025	0.482	NaN	NaN	NaN	-1.328	0.851	0.068	NaN	NaN	NaN	NaN	NaN	NaN	NaN	NaN	NaN	NaN	NaN	NaN	NaN	NaN	NaN
286	1.43	-1.453	0.931	0.22	NaN	NaN	NaN	-1.396	0.84	0.429	NaN	NaN	NaN	-1.328	0.525	0.426	-1.347	0.435	0.439	-1.381	0.28	0.49	-1.387	0.105	0.427	-1.253	0.025	0.482	NaN	NaN	NaN	-1.328	0.851	0.067	NaN	NaN	NaN	NaN	NaN	NaN	NaN	NaN	NaN	NaN	NaN	NaN	NaN	NaN	NaN
287	1.435	-1.453	0.931	0.219	NaN	NaN	NaN	-1.396	0.84	0.429	NaN	NaN	NaN	-1.327	0.525	0.425	-1.347	0.435	0.439	-1.381	0.28	0.49	-1.387	0.105	0.427	-1.253	0.025	0.482	NaN	NaN	NaN	-1.328	0.85	0.067	NaN	NaN	NaN	NaN	NaN	NaN	NaN	NaN	NaN	NaN	NaN	NaN	NaN	NaN	NaN
288	1.44	-1.453	0.931	0.219	NaN	NaN	NaN	-1.396	0.84	0.428	NaN	NaN	NaN	-1.327	0.525	0.425	-1.347	0.435	0.439	-1.381	0.28	0.489	-1.387	0.105	0.427	-1.253	0.025	0.482	NaN	NaN	NaN	-1.328	0.851	0.066	NaN	NaN	NaN	NaN	NaN	NaN	NaN	NaN	NaN	NaN	NaN	NaN	NaN	NaN	NaN
289	1.445	-1.453	0.931	0.218	NaN	NaN	NaN	-1.396	0.84	0.428	NaN	NaN	NaN	-1.327	0.525	0.425	-1.347	0.435	0.439	-1.38	0.28	0.489	-1.387	0.105	0.427	-1.253	0.025	0.482	NaN	NaN	NaN	-1.328	0.851	0.066	NaN	NaN	NaN	NaN	NaN	NaN	NaN	NaN	NaN	NaN	NaN	NaN	NaN	NaN	NaN
290	1.45	-1.453	0.931	0.217	NaN	NaN	NaN	-1.396	0.84	0.427	NaN	NaN	NaN	-1.327	0.525	0.425	-1.347	0.435	0.439	-1.38	0.28	0.489	-1.387	0.105	0.427	-1.253	0.025	0.482	NaN	NaN	NaN	-1.328	0.85	0.065	NaN	NaN	NaN	NaN	NaN	NaN	NaN	NaN	NaN	NaN	NaN	NaN	NaN	NaN	NaN
291	1.455	-1.453	0.931	0.217	NaN	NaN	NaN	-1.395	0.84	0.427	NaN	NaN	NaN	-1.328	0.526	0.425	-1.346	0.435	0.438	-1.38	0.28	0.489	-1.387	0.105	0.427	-1.253	0.025	0.482	NaN	NaN	NaN	-1.328	0.85	0.065	-1.319	0.664	0.04	NaN	NaN	NaN	NaN	NaN	NaN	NaN	NaN	NaN	NaN	NaN	NaN
292	1.46	-1.453	0.931	0.217	NaN	NaN	NaN	-1.395	0.84	0.426	NaN	NaN	NaN	-1.329	0.528	0.425	-1.346	0.435	0.438	-1.38	0.28	0.489	-1.387	0.105	0.427	-1.253	0.025	0.482	NaN	NaN	NaN	-1.328	0.85	0.064	-1.319	0.664	0.04	NaN	NaN	NaN	NaN	NaN	NaN	NaN	NaN	NaN	NaN	NaN	NaN
293	1.465	-1.454	0.931	0.217	NaN	NaN	NaN	-1.395	0.84	0.426	NaN	NaN	NaN	-1.329	0.528	0.425	-1.346	0.435	0.438	-1.38	0.28	0.489	-1.387	0.105	0.427	-1.253	0.025	0.482	NaN	NaN	NaN	-1.328	0.85	0.064	-1.318	0.663	0.039	NaN	NaN	NaN	NaN	NaN	NaN	NaN	NaN	NaN	NaN	NaN	NaN
294	1.47	-1.453	0.931	0.216	NaN	NaN	NaN	-1.395	0.84	0.426	NaN	NaN	NaN	-1.329	0.529	0.425	-1.346	0.435	0.437	-1.38	0.28	0.489	-1.387	0.106	0.427	-1.253	0.025	0.482	NaN	NaN	NaN	-1.328	0.85	0.063	-1.318	0.663	0.039	NaN	NaN	NaN	NaN	NaN	NaN	NaN	NaN	NaN	NaN	NaN	NaN
295	1.475	-1.453	0.93	0.215	NaN	NaN	NaN	-1.395	0.84	0.425	NaN	NaN	NaN	-1.329	0.529	0.425	-1.346	0.435	0.437	-1.38	0.28	0.489	-1.387	0.106	0.427	-1.253	0.025	0.482	NaN	NaN	NaN	-1.327	0.85	0.063	-1.318	0.663	0.039	NaN	NaN	NaN	NaN	NaN	NaN	NaN	NaN	NaN	NaN	NaN	NaN
296	1.48	-1.452	0.93	0.214	NaN	NaN	NaN	-1.394	0.84	0.425	NaN	NaN	NaN	-1.329	0.529	0.425	-1.346	0.435	0.437	-1.379	0.28	0.489	-1.387	0.106	0.427	-1.253	0.025	0.482	NaN	NaN	NaN	-1.327	0.85	0.062	-1.318	0.663	0.038	NaN	NaN	NaN	NaN	NaN	NaN	NaN	NaN	NaN	NaN	NaN	NaN
297	1.485	-1.452	0.93	0.214	NaN	NaN	NaN	-1.394	0.84	0.424	NaN	NaN	NaN	-1.329	0.528	0.425	-1.345	0.435	0.437	-1.379	0.28	0.488	-1.387	0.106	0.427	-1.253	0.025	0.482	NaN	NaN	NaN	-1.327	0.85	0.061	NaN	NaN	NaN	NaN	NaN	NaN	NaN	NaN	NaN	NaN	NaN	NaN	NaN	NaN	NaN
298	1.49	-1.453	0.93	0.214	NaN	NaN	NaN	-1.394	0.84	0.424	NaN	NaN	NaN	-1.328	0.528	0.424	-1.345	0.436	0.437	-1.379	0.281	0.488	-1.387	0.106	0.427	-1.253	0.025	0.482	NaN	NaN	NaN	-1.327	0.85	0.061	-1.318	0.663	0.037	NaN	NaN	NaN	NaN	NaN	NaN	NaN	NaN	NaN	NaN	NaN	NaN
299	1.495	-1.452	0.93	0.213	NaN	NaN	NaN	-1.394	0.84	0.424	NaN	NaN	NaN	-1.328	0.528	0.424	-1.344	0.435	0.437	-1.379	0.281	0.488	-1.387	0.106	0.427	-1.253	0.025	0.482	NaN	NaN	NaN	-1.327	0.85	0.06	-1.318	0.663	0.037	NaN	NaN	NaN	NaN	NaN	NaN	NaN	NaN	NaN	NaN	NaN	NaN
300	1.5	-1.452	0.93	0.212	NaN	NaN	NaN	-1.393	0.84	0.423	NaN	NaN	NaN	-1.328	0.528	0.424	-1.344	0.435	0.436	-1.379	0.281	0.488	-1.387	0.106	0.427	-1.253	0.025	0.482	NaN	NaN	NaN	-1.327	0.85	0.06	-1.318	0.662	0.037	NaN	NaN	NaN	NaN	NaN	NaN	NaN	NaN	NaN	NaN	NaN	NaN
301	1.505	-1.452	0.93	0.212	NaN	NaN	NaN	-1.393	0.84	0.422	NaN	NaN	NaN	-1.328	0.528	0.423	-1.344	0.435	0.436	-1.379	0.281	0.488	-1.387	0.106	0.427	-1.253	0.025	0.482	NaN	NaN	NaN	-1.327	0.849	0.059	-1.317	0.662	0.036	NaN	NaN	NaN	NaN	NaN	NaN	NaN	NaN	NaN	NaN	NaN	NaN
302	1.51	-1.453	0.93	0.211	NaN	NaN	NaN	-1.393	0.84	0.422	NaN	NaN	NaN	-1.327	0.527	0.423	-1.344	0.435	0.436	-1.379	0.281	0.488	-1.387	0.106	0.427	-1.253	0.025	0.482	NaN	NaN	NaN	-1.327	0.849	0.059	-1.317	0.662	0.036	NaN	NaN	NaN	NaN	NaN	NaN	NaN	NaN	NaN	NaN	NaN	NaN
303	1.515	-1.453	0.93	0.211	NaN	NaN	NaN	-1.393	0.84	0.422	NaN	NaN	NaN	-1.325	0.526	0.421	-1.344	0.435	0.436	-1.379	0.281	0.488	-1.387	0.106	0.427	-1.253	0.025	0.482	NaN	NaN	NaN	-1.327	0.849	0.058	NaN	NaN	NaN	NaN	NaN	NaN	NaN	NaN	NaN	NaN	NaN	NaN	NaN	NaN	NaN
304	1.52	-1.454	0.93	0.211	NaN	NaN	NaN	-1.393	0.84	0.421	NaN	NaN	NaN	-1.324	0.525	0.421	-1.343	0.435	0.436	-1.379	0.281	0.487	-1.387	0.106	0.427	-1.253	0.025	0.482	NaN	NaN	NaN	-1.327	0.849	0.058	-1.317	0.662	0.034	NaN	NaN	NaN	NaN	NaN	NaN	NaN	NaN	NaN	NaN	NaN	NaN
305	1.525	-1.453	0.93	0.21	NaN	NaN	NaN	-1.392	0.84	0.421	NaN	NaN	NaN	-1.324	0.525	0.421	-1.343	0.435	0.436	-1.378	0.281	0.487	-1.387	0.106	0.427	-1.253	0.026	0.482	NaN	NaN	NaN	-1.327	0.849	0.057	NaN	NaN	NaN	NaN	NaN	NaN	NaN	NaN	NaN	NaN	NaN	NaN	NaN	NaN	NaN
306	1.53	-1.452	0.929	0.209	NaN	NaN	NaN	-1.392	0.84	0.42	NaN	NaN	NaN	-1.323	0.525	0.421	-1.342	0.435	0.435	-1.378	0.281	0.487	-1.387	0.106	0.426	-1.253	0.026	0.482	NaN	NaN	NaN	-1.327	0.849	0.056	-1.316	0.661	0.034	NaN	NaN	NaN	NaN	NaN	NaN	NaN	NaN	NaN	NaN	NaN	NaN
307	1.535	-1.451	0.929	0.208	NaN	NaN	NaN	-1.392	0.839	0.42	NaN	NaN	NaN	-1.323	0.525	0.421	-1.342	0.435	0.435	-1.378	0.281	0.487	-1.387	0.107	0.426	-1.253	0.026	0.482	NaN	NaN	NaN	-1.327	0.849	0.056	-1.316	0.661	0.034	NaN	NaN	NaN	NaN	NaN	NaN	NaN	NaN	NaN	NaN	NaN	NaN
308	1.54	-1.451	0.929	0.208	NaN	NaN	NaN	-1.392	0.84	0.419	NaN	NaN	NaN	-1.323	0.525	0.421	-1.342	0.435	0.435	-1.378	0.281	0.487	-1.387	0.107	0.426	-1.253	0.026	0.482	NaN	NaN	NaN	-1.327	0.849	0.055	-1.316	0.661	0.033	NaN	NaN	NaN	NaN	NaN	NaN	NaN	NaN	NaN	NaN	NaN	NaN
309	1.545	-1.452	0.929	0.208	NaN	NaN	NaN	-1.392	0.84	0.419	NaN	NaN	NaN	-1.323	0.525	0.421	-1.342	0.435	0.435	-1.378	0.281	0.487	-1.387	0.107	0.426	-1.253	0.026	0.482	NaN	NaN	NaN	-1.327	0.849	0.055	-1.317	0.661	0.032	NaN	NaN	NaN	NaN	NaN	NaN	NaN	NaN	NaN	NaN	NaN	NaN
310	1.55	-1.451	0.929	0.207	NaN	NaN	NaN	-1.391	0.84	0.419	NaN	NaN	NaN	-1.323	0.525	0.42	-1.342	0.435	0.435	-1.378	0.281	0.486	-1.387	0.107	0.426	-1.253	0.026	0.482	NaN	NaN	NaN	-1.327	0.848	0.054	-1.317	0.662	0.032	NaN	NaN	NaN	NaN	NaN	NaN	NaN	NaN	NaN	NaN	NaN	NaN
311	1.555	-1.451	0.929	0.206	NaN	NaN	NaN	-1.391	0.84	0.418	NaN	NaN	NaN	-1.322	0.525	0.42	-1.342	0.435	0.434	-1.378	0.281	0.486	-1.387	0.107	0.426	-1.253	0.026	0.482	NaN	NaN	NaN	-1.327	0.848	0.054	-1.316	0.661	0.032	NaN	NaN	NaN	NaN	NaN	NaN	NaN	NaN	NaN	NaN	NaN	NaN
312	1.56	-1.451	0.929	0.206	NaN	NaN	NaN	-1.391	0.84	0.418	NaN	NaN	NaN	-1.322	0.526	0.42	-1.342	0.436	0.434	-1.378	0.282	0.486	-1.387	0.107	0.426	-1.253	0.026	0.482	NaN	NaN	NaN	-1.327	0.848	0.053	-1.316	0.661	0.031	NaN	NaN	NaN	NaN	NaN	NaN	NaN	NaN	NaN	NaN	NaN	NaN
313	1.565	-1.451	0.929	0.205	NaN	NaN	NaN	-1.391	0.84	0.417	NaN	NaN	NaN	-1.322	0.526	0.42	-1.342	0.436	0.434	-1.378	0.282	0.486	-1.387	0.107	0.426	-1.253	0.026	0.482	NaN	NaN	NaN	-1.327	0.848	0.053	-1.316	0.66	0.031	NaN	NaN	NaN	NaN	NaN	NaN	NaN	NaN	NaN	NaN	NaN	NaN
314	1.57	-1.451	0.929	0.205	NaN	NaN	NaN	-1.391	0.84	0.417	NaN	NaN	NaN	-1.322	0.526	0.42	-1.341	0.436	0.434	-1.378	0.283	0.485	-1.387	0.107	0.426	-1.253	0.026	0.482	NaN	NaN	NaN	-1.327	0.848	0.052	-1.316	0.661	0.031	NaN	NaN	NaN	NaN	NaN	NaN	NaN	NaN	NaN	NaN	NaN	NaN
315	1.575	-1.451	0.928	0.204	NaN	NaN	NaN	-1.391	0.84	0.416	NaN	NaN	NaN	-1.322	0.526	0.42	-1.341	0.436	0.434	-1.378	0.283	0.485	-1.387	0.107	0.426	-1.253	0.026	0.482	NaN	NaN	NaN	-1.326	0.848	0.052	-1.316	0.661	0.03	NaN	NaN	NaN	NaN	NaN	NaN	NaN	NaN	NaN	NaN	NaN	NaN
316	1.58	-1.451	0.928	0.204	NaN	NaN	NaN	-1.39	0.84	0.416	NaN	NaN	NaN	-1.322	0.526	0.42	-1.341	0.436	0.433	-1.378	0.283	0.485	-1.387	0.107	0.426	-1.253	0.026	0.482	NaN	NaN	NaN	-1.326	0.847	0.051	-1.316	0.661	0.029	NaN	NaN	NaN	NaN	NaN	NaN	NaN	NaN	NaN	NaN	NaN	NaN
317	1.585	-1.452	0.929	0.204	NaN	NaN	NaN	-1.39	0.84	0.415	NaN	NaN	NaN	-1.322	0.526	0.42	-1.341	0.436	0.433	-1.378	0.283	0.485	-1.386	0.107	0.426	-1.253	0.026	0.482	NaN	NaN	NaN	-1.326	0.847	0.051	-1.316	0.661	0.029	NaN	NaN	NaN	NaN	NaN	NaN	NaN	NaN	NaN	NaN	NaN	NaN
318	1.59	-1.452	0.929	0.203	NaN	NaN	NaN	-1.39	0.84	0.415	NaN	NaN	NaN	-1.322	0.526	0.42	-1.341	0.436	0.433	-1.378	0.283	0.485	-1.386	0.108	0.426	-1.253	0.026	0.482	NaN	NaN	NaN	-1.326	0.848	0.05	-1.316	0.66	0.029	NaN	NaN	NaN	NaN	NaN	NaN	NaN	NaN	NaN	NaN	NaN	NaN
319	1.595	-1.451	0.929	0.202	NaN	NaN	NaN	-1.39	0.841	0.414	NaN	NaN	NaN	-1.321	0.526	0.419	-1.341	0.436	0.433	-1.378	0.284	0.485	-1.386	0.108	0.426	-1.253	0.026	0.482	NaN	NaN	NaN	-1.327	0.848	0.05	-1.316	0.66	0.029	NaN	NaN	NaN	NaN	NaN	NaN	NaN	NaN	NaN	NaN	NaN	NaN
320	1.6	-1.45	0.928	0.201	NaN	NaN	NaN	-1.389	0.841	0.414	NaN	NaN	NaN	-1.321	0.526	0.419	-1.341	0.436	0.433	-1.378	0.284	0.485	-1.386	0.108	0.426	-1.253	0.026	0.482	NaN	NaN	NaN	-1.326	0.847	0.049	-1.317	0.66	0.028	NaN	NaN	NaN	NaN	NaN	NaN	NaN	NaN	NaN	NaN	NaN	NaN
321	1.605	-1.45	0.928	0.201	NaN	NaN	NaN	-1.389	0.841	0.414	NaN	NaN	NaN	-1.322	0.527	0.42	-1.341	0.436	0.432	-1.378	0.284	0.484	-1.386	0.108	0.426	-1.253	0.026	0.482	NaN	NaN	NaN	-1.327	0.847	0.049	-1.317	0.66	0.028	NaN	NaN	NaN	NaN	NaN	NaN	NaN	NaN	NaN	NaN	NaN	NaN
322	1.61	-1.45	0.928	0.2	NaN	NaN	NaN	-1.389	0.841	0.414	NaN	NaN	NaN	-1.322	0.527	0.42	-1.341	0.437	0.432	-1.378	0.284	0.484	-1.386	0.108	0.426	-1.253	0.026	0.482	NaN	NaN	NaN	-1.327	0.847	0.049	-1.317	0.66	0.027	NaN	NaN	NaN	NaN	NaN	NaN	NaN	NaN	NaN	NaN	NaN	NaN
323	1.615	-1.449	0.928	0.2	NaN	NaN	NaN	-1.389	0.842	0.413	NaN	NaN	NaN	-1.322	0.528	0.419	-1.342	0.437	0.432	-1.378	0.284	0.484	-1.386	0.109	0.426	-1.253	0.026	0.482	NaN	NaN	NaN	-1.327	0.847	0.048	-1.318	0.66	0.027	NaN	NaN	NaN	NaN	NaN	NaN	NaN	NaN	NaN	NaN	NaN	NaN
324	1.62	-1.449	0.928	0.199	NaN	NaN	NaN	-1.388	0.842	0.413	NaN	NaN	NaN	-1.324	0.53	0.419	-1.342	0.438	0.432	-1.378	0.284	0.484	-1.386	0.109	0.426	-1.253	0.026	0.482	NaN	NaN	NaN	-1.327	0.847	0.048	NaN	NaN	NaN	NaN	NaN	NaN	NaN	NaN	NaN	NaN	NaN	NaN	NaN	NaN	NaN
325	1.625	-1.45	0.928	0.199	NaN	NaN	NaN	-1.388	0.842	0.412	NaN	NaN	NaN	-1.324	0.531	0.419	-1.342	0.438	0.431	-1.378	0.284	0.484	-1.386	0.109	0.426	-1.253	0.026	0.482	NaN	NaN	NaN	-1.327	0.847	0.047	NaN	NaN	NaN	NaN	NaN	NaN	NaN	NaN	NaN	NaN	NaN	NaN	NaN	NaN	NaN
326	1.63	-1.45	0.928	0.199	NaN	NaN	NaN	-1.388	0.842	0.412	NaN	NaN	NaN	-1.324	0.531	0.419	-1.342	0.438	0.431	-1.379	0.284	0.483	-1.386	0.109	0.426	-1.253	0.026	0.482	NaN	NaN	NaN	-1.327	0.846	0.047	-1.318	0.66	0.026	NaN	NaN	NaN	NaN	NaN	NaN	NaN	NaN	NaN	NaN	NaN	NaN
327	1.635	-1.45	0.928	0.198	NaN	NaN	NaN	-1.388	0.843	0.412	NaN	NaN	NaN	-1.324	0.531	0.419	-1.342	0.438	0.431	-1.379	0.284	0.483	-1.386	0.109	0.426	-1.253	0.026	0.482	NaN	NaN	NaN	-1.327	0.846	0.046	-1.318	0.659	0.026	NaN	NaN	NaN	NaN	NaN	NaN	NaN	NaN	NaN	NaN	NaN	NaN
328	1.64	-1.449	0.928	0.198	NaN	NaN	NaN	-1.387	0.843	0.412	NaN	NaN	NaN	-1.324	0.531	0.418	-1.342	0.438	0.431	-1.379	0.284	0.483	-1.386	0.11	0.425	-1.253	0.026	0.482	NaN	NaN	NaN	-1.326	0.846	0.046	-1.318	0.659	0.026	NaN	NaN	NaN	NaN	NaN	NaN	NaN	NaN	NaN	NaN	NaN	NaN
329	1.645	-1.449	0.928	0.197	NaN	NaN	NaN	-1.387	0.843	0.411	NaN	NaN	NaN	-1.324	0.531	0.418	-1.342	0.439	0.431	-1.379	0.284	0.483	-1.386	0.11	0.425	-1.253	0.026	0.482	NaN	NaN	NaN	-1.326	0.846	0.046	-1.318	0.659	0.026	NaN	NaN	NaN	NaN	NaN	NaN	NaN	NaN	NaN	NaN	NaN	NaN
330	1.65	-1.449	0.928	0.197	NaN	NaN	NaN	-1.387	0.843	0.411	NaN	NaN	NaN	-1.324	0.531	0.418	-1.342	0.439	0.431	-1.379	0.285	0.483	-1.386	0.11	0.425	-1.253	0.026	0.482	NaN	NaN	NaN	NaN	NaN	NaN	-1.318	0.659	0.025	NaN	NaN	NaN	NaN	NaN	NaN	NaN	NaN	NaN	NaN	NaN	NaN
331	1.655	-1.45	0.928	0.197	NaN	NaN	NaN	-1.387	0.844	0.411	NaN	NaN	NaN	-1.324	0.532	0.418	-1.342	0.439	0.431	-1.379	0.285	0.482	-1.386	0.11	0.425	-1.253	0.026	0.482	NaN	NaN	NaN	NaN	NaN	NaN	-1.318	0.659	0.025	NaN	NaN	NaN	NaN	NaN	NaN	NaN	NaN	NaN	NaN	NaN	NaN
332	1.66	-1.45	0.928	0.196	NaN	NaN	NaN	-1.386	0.844	0.41	NaN	NaN	NaN	-1.324	0.532	0.418	-1.342	0.439	0.43	-1.379	0.285	0.482	-1.385	0.109	0.424	-1.253	0.026	0.482	NaN	NaN	NaN	-1.327	0.846	0.044	-1.318	0.66	0.025	NaN	NaN	NaN	NaN	NaN	NaN	NaN	NaN	NaN	NaN	NaN	NaN
333	1.665	-1.45	0.928	0.196	NaN	NaN	NaN	-1.386	0.844	0.41	NaN	NaN	NaN	-1.323	0.532	0.417	-1.342	0.439	0.43	-1.38	0.286	0.482	-1.385	0.109	0.424	-1.253	0.026	0.482	NaN	NaN	NaN	-1.327	0.845	0.044	-1.318	0.66	0.024	NaN	NaN	NaN	NaN	NaN	NaN	NaN	NaN	NaN	NaN	NaN	NaN
334	1.67	-1.45	0.928	0.195	NaN	NaN	NaN	-1.386	0.845	0.41	NaN	NaN	NaN	-1.321	0.531	0.415	-1.341	0.439	0.43	-1.38	0.287	0.482	-1.385	0.109	0.424	-1.253	0.026	0.482	NaN	NaN	NaN	-1.326	0.845	0.044	-1.318	0.66	0.024	NaN	NaN	NaN	NaN	NaN	NaN	NaN	NaN	NaN	NaN	NaN	NaN
335	1.675	-1.449	0.928	0.194	NaN	NaN	NaN	-1.386	0.845	0.41	NaN	NaN	NaN	-1.321	0.531	0.415	-1.341	0.44	0.43	-1.38	0.287	0.482	-1.385	0.11	0.423	-1.254	0.026	0.482	NaN	NaN	NaN	-1.326	0.845	0.043	-1.318	0.659	0.024	NaN	NaN	NaN	NaN	NaN	NaN	NaN	NaN	NaN	NaN	NaN	NaN
336	1.68	-1.448	0.928	0.194	NaN	NaN	NaN	-1.386	0.845	0.409	NaN	NaN	NaN	-1.321	0.531	0.415	-1.341	0.44	0.43	-1.38	0.288	0.481	-1.385	0.11	0.423	-1.254	0.026	0.482	NaN	NaN	NaN	-1.326	0.845	0.043	-1.318	0.659	0.024	NaN	NaN	NaN	NaN	NaN	NaN	NaN	NaN	NaN	NaN	NaN	NaN
337	1.685	-1.448	0.928	0.193	NaN	NaN	NaN	-1.386	0.846	0.409	NaN	NaN	NaN	-1.321	0.532	0.415	-1.341	0.44	0.429	-1.381	0.288	0.481	-1.385	0.111	0.423	-1.254	0.025	0.482	NaN	NaN	NaN	-1.326	0.845	0.043	-1.318	0.659	0.023	NaN	NaN	NaN	NaN	NaN	NaN	NaN	NaN	NaN	NaN	NaN	NaN
338	1.69	-1.448	0.928	0.193	NaN	NaN	NaN	-1.386	0.846	0.409	NaN	NaN	NaN	-1.321	0.532	0.415	-1.34	0.44	0.429	-1.381	0.289	0.481	-1.385	0.112	0.423	-1.254	0.025	0.482	NaN	NaN	NaN	NaN	NaN	NaN	-1.318	0.659	0.023	NaN	NaN	NaN	NaN	NaN	NaN	NaN	NaN	NaN	NaN	NaN	NaN
339	1.695	-1.449	0.929	0.192	NaN	NaN	NaN	-1.386	0.847	0.408	NaN	NaN	NaN	-1.321	0.532	0.415	-1.34	0.44	0.429	-1.381	0.289	0.48	-1.384	0.111	0.422	-1.255	0.025	0.482	NaN	NaN	NaN	NaN	NaN	NaN	-1.317	0.659	0.023	NaN	NaN	NaN	NaN	NaN	NaN	NaN	NaN	NaN	NaN	NaN	NaN
340	1.7	-1.448	0.929	0.192	NaN	NaN	NaN	-1.386	0.847	0.408	NaN	NaN	NaN	-1.32	0.532	0.416	-1.339	0.44	0.429	-1.38	0.289	0.48	-1.384	0.111	0.421	-1.255	0.025	0.482	NaN	NaN	NaN	-1.325	0.845	0.041	-1.317	0.659	0.023	NaN	NaN	NaN	NaN	NaN	NaN	NaN	NaN	NaN	NaN	NaN	NaN
341	1.705	-1.448	0.929	0.191	NaN	NaN	NaN	-1.386	0.847	0.408	NaN	NaN	NaN	-1.32	0.533	0.416	-1.339	0.44	0.429	-1.38	0.289	0.48	-1.384	0.111	0.421	-1.256	0.025	0.482	NaN	NaN	NaN	-1.325	0.844	0.041	-1.318	0.659	0.023	NaN	NaN	NaN	NaN	NaN	NaN	NaN	NaN	NaN	NaN	NaN	NaN
342	1.71	-1.448	0.928	0.191	NaN	NaN	NaN	-1.386	0.847	0.407	NaN	NaN	NaN	-1.319	0.533	0.416	-1.338	0.441	0.429	-1.38	0.289	0.479	-1.384	0.111	0.42	-1.256	0.025	0.482	NaN	NaN	NaN	-1.325	0.844	0.041	-1.318	0.659	0.022	NaN	NaN	NaN	NaN	NaN	NaN	NaN	NaN	NaN	NaN	NaN	NaN
343	1.715	-1.447	0.928	0.19	NaN	NaN	NaN	-1.386	0.847	0.407	NaN	NaN	NaN	-1.318	0.533	0.416	-1.338	0.441	0.429	-1.38	0.289	0.479	-1.384	0.112	0.42	-1.256	0.025	0.482	NaN	NaN	NaN	-1.325	0.844	0.041	-1.318	0.659	0.022	NaN	NaN	NaN	NaN	NaN	NaN	NaN	NaN	NaN	NaN	NaN	NaN
344	1.72	-1.447	0.929	0.19	NaN	NaN	NaN	-1.386	0.848	0.407	NaN	NaN	NaN	-1.318	0.533	0.416	-1.338	0.442	0.429	-1.38	0.289	0.478	-1.384	0.112	0.42	-1.256	0.025	0.482	NaN	NaN	NaN	-1.325	0.844	0.04	-1.318	0.659	0.022	NaN	NaN	NaN	NaN	NaN	NaN	NaN	NaN	NaN	NaN	NaN	NaN
345	1.725	-1.447	0.929	0.189	NaN	NaN	NaN	-1.386	0.848	0.406	NaN	NaN	NaN	-1.318	0.534	0.416	-1.337	0.442	0.429	-1.38	0.289	0.478	-1.384	0.113	0.419	-1.256	0.025	0.482	NaN	NaN	NaN	-1.324	0.845	0.04	-1.318	0.659	0.021	NaN	NaN	NaN	NaN	NaN	NaN	NaN	NaN	NaN	NaN	NaN	NaN
346	1.73	-1.447	0.929	0.189	NaN	NaN	NaN	-1.387	0.848	0.406	NaN	NaN	NaN	-1.317	0.534	0.416	-1.337	0.442	0.429	-1.38	0.289	0.477	-1.383	0.113	0.418	-1.257	0.026	0.482	NaN	NaN	NaN	-1.324	0.845	0.04	-1.318	0.659	0.021	NaN	NaN	NaN	NaN	NaN	NaN	NaN	NaN	NaN	NaN	NaN	NaN
347	1.735	-1.447	0.929	0.188	NaN	NaN	NaN	-1.387	0.848	0.405	NaN	NaN	NaN	-1.316	0.535	0.417	-1.336	0.442	0.429	-1.38	0.289	0.477	-1.383	0.113	0.418	-1.257	0.026	0.482	NaN	NaN	NaN	-1.324	0.844	0.039	-1.318	0.659	0.021	NaN	NaN	NaN	NaN	NaN	NaN	NaN	NaN	NaN	NaN	NaN	NaN
348	1.74	-1.448	0.929	0.188	NaN	NaN	NaN	-1.387	0.849	0.405	NaN	NaN	NaN	-1.316	0.536	0.418	-1.336	0.442	0.429	-1.379	0.289	0.476	-1.383	0.114	0.417	-1.257	0.026	0.482	NaN	NaN	NaN	-1.324	0.844	0.039	-1.317	0.658	0.021	NaN	NaN	NaN	NaN	NaN	NaN	NaN	NaN	NaN	NaN	NaN	NaN
349	1.745	-1.448	0.929	0.188	NaN	NaN	NaN	-1.387	0.849	0.405	NaN	NaN	NaN	-1.314	0.535	0.418	-1.335	0.442	0.429	-1.379	0.289	0.476	-1.383	0.114	0.417	-1.257	0.026	0.482	NaN	NaN	NaN	-1.324	0.844	0.039	-1.317	0.658	0.021	NaN	NaN	NaN	NaN	NaN	NaN	NaN	NaN	NaN	NaN	NaN	NaN
350	1.75	-1.447	0.929	0.187	NaN	NaN	NaN	-1.387	0.849	0.404	NaN	NaN	NaN	-1.312	0.535	0.419	-1.334	0.443	0.429	-1.378	0.289	0.475	-1.383	0.114	0.416	-1.257	0.026	0.482	NaN	NaN	NaN	-1.323	0.844	0.038	-1.317	0.658	0.021	NaN	NaN	NaN	NaN	NaN	NaN	NaN	NaN	NaN	NaN	NaN	NaN
351	1.755	-1.447	0.929	0.186	NaN	NaN	NaN	-1.387	0.849	0.404	NaN	NaN	NaN	-1.311	0.535	0.419	-1.334	0.443	0.429	-1.378	0.29	0.475	-1.382	0.114	0.415	-1.258	0.025	0.482	NaN	NaN	NaN	-1.323	0.844	0.038	-1.317	0.658	0.021	NaN	NaN	NaN	NaN	NaN	NaN	NaN	NaN	NaN	NaN	NaN	NaN
352	1.76	-1.447	0.929	0.186	NaN	NaN	NaN	-1.387	0.849	0.404	NaN	NaN	NaN	-1.311	0.535	0.419	-1.333	0.444	0.429	-1.378	0.29	0.475	-1.382	0.114	0.415	-1.258	0.025	0.482	NaN	NaN	NaN	-1.323	0.844	0.038	-1.317	0.658	0.021	NaN	NaN	NaN	NaN	NaN	NaN	NaN	NaN	NaN	NaN	NaN	NaN
353	1.765	-1.447	0.929	0.185	NaN	NaN	NaN	-1.387	0.849	0.403	NaN	NaN	NaN	-1.31	0.535	0.419	-1.332	0.444	0.429	-1.378	0.291	0.474	-1.382	0.115	0.414	-1.258	0.025	0.482	NaN	NaN	NaN	-1.323	0.844	0.038	-1.317	0.658	0.02	NaN	NaN	NaN	NaN	NaN	NaN	NaN	NaN	NaN	NaN	NaN	NaN
354	1.77	-1.447	0.929	0.185	NaN	NaN	NaN	-1.388	0.849	0.403	NaN	NaN	NaN	-1.309	0.536	0.419	-1.331	0.444	0.429	-1.378	0.291	0.474	-1.381	0.116	0.414	-1.258	0.025	0.482	NaN	NaN	NaN	-1.323	0.844	0.038	-1.317	0.658	0.02	NaN	NaN	NaN	NaN	NaN	NaN	NaN	NaN	NaN	NaN	NaN	NaN
355	1.775	-1.448	0.929	0.185	NaN	NaN	NaN	-1.388	0.849	0.402	NaN	NaN	NaN	-1.309	0.536	0.419	-1.33	0.444	0.429	-1.378	0.292	0.473	-1.381	0.115	0.413	-1.258	0.025	0.482	NaN	NaN	NaN	-1.322	0.844	0.037	-1.317	0.658	0.02	NaN	NaN	NaN	NaN	NaN	NaN	NaN	NaN	NaN	NaN	NaN	NaN
356	1.78	-1.447	0.929	0.184	NaN	NaN	NaN	-1.388	0.85	0.402	NaN	NaN	NaN	-1.308	0.536	0.419	-1.33	0.444	0.429	-1.377	0.292	0.473	-1.38	0.115	0.412	-1.258	0.025	0.482	NaN	NaN	NaN	-1.322	0.844	0.037	-1.317	0.658	0.02	NaN	NaN	NaN	NaN	NaN	NaN	NaN	NaN	NaN	NaN	NaN	NaN
357	1.785	-1.446	0.929	0.184	NaN	NaN	NaN	-1.388	0.85	0.402	NaN	NaN	NaN	-1.307	0.537	0.419	-1.329	0.444	0.429	-1.377	0.292	0.473	-1.38	0.115	0.412	-1.258	0.025	0.482	NaN	NaN	NaN	-1.322	0.844	0.037	-1.317	0.658	0.019	NaN	NaN	NaN	NaN	NaN	NaN	NaN	NaN	NaN	NaN	NaN	NaN
358	1.79	-1.446	0.929	0.183	NaN	NaN	NaN	-1.388	0.85	0.402	NaN	NaN	NaN	-1.307	0.537	0.419	-1.328	0.445	0.429	-1.376	0.292	0.472	-1.379	0.116	0.412	-1.257	0.025	0.482	NaN	NaN	NaN	-1.322	0.844	0.037	-1.317	0.659	0.019	NaN	NaN	NaN	NaN	NaN	NaN	NaN	NaN	NaN	NaN	NaN	NaN
359	1.795	-1.446	0.929	0.183	NaN	NaN	NaN	-1.388	0.85	0.401	NaN	NaN	NaN	-1.306	0.538	0.419	-1.327	0.445	0.429	-1.376	0.292	0.472	-1.378	0.116	0.411	-1.257	0.025	0.481	NaN	NaN	NaN	-1.321	0.844	0.036	-1.317	0.659	0.019	NaN	NaN	NaN	NaN	NaN	NaN	NaN	NaN	NaN	NaN	NaN	NaN
360	1.8	-1.446	0.929	0.182	NaN	NaN	NaN	-1.388	0.85	0.401	NaN	NaN	NaN	-1.305	0.539	0.419	-1.326	0.445	0.429	-1.375	0.293	0.471	-1.377	0.116	0.411	-1.256	0.025	0.481	NaN	NaN	NaN	-1.321	0.843	0.036	-1.317	0.659	0.019	NaN	NaN	NaN	NaN	NaN	NaN	NaN	NaN	NaN	NaN	NaN	NaN
361	1.805	-1.446	0.929	0.182	NaN	NaN	NaN	-1.388	0.85	0.401	NaN	NaN	NaN	-1.305	0.539	0.419	-1.325	0.445	0.429	-1.375	0.293	0.471	-1.377	0.116	0.411	-1.255	0.025	0.481	NaN	NaN	NaN	-1.321	0.843	0.036	-1.317	0.658	0.018	NaN	NaN	NaN	NaN	NaN	NaN	NaN	NaN	NaN	NaN	NaN	NaN
362	1.81	-1.446	0.929	0.181	NaN	NaN	NaN	-1.388	0.85	0.4	NaN	NaN	NaN	-1.304	0.539	0.419	-1.324	0.445	0.429	-1.374	0.293	0.471	-1.375	0.117	0.41	-1.254	0.025	0.48	NaN	NaN	NaN	-1.321	0.843	0.036	-1.317	0.658	0.018	NaN	NaN	NaN	NaN	NaN	NaN	NaN	NaN	NaN	NaN	NaN	NaN
363	1.815	-1.445	0.929	0.181	NaN	NaN	NaN	-1.388	0.85	0.4	NaN	NaN	NaN	-1.303	0.54	0.419	-1.323	0.445	0.429	-1.373	0.293	0.471	-1.375	0.117	0.41	-1.252	0.025	0.48	NaN	NaN	NaN	-1.32	0.843	0.036	-1.316	0.658	0.018	NaN	NaN	NaN	NaN	NaN	NaN	NaN	NaN	NaN	NaN	NaN	NaN
364	1.82	-1.445	0.929	0.181	NaN	NaN	NaN	-1.388	0.85	0.4	NaN	NaN	NaN	-1.302	0.54	0.419	-1.322	0.446	0.429	-1.372	0.293	0.47	-1.373	0.116	0.41	-1.251	0.026	0.479	NaN	NaN	NaN	-1.319	0.843	0.036	-1.316	0.658	0.018	NaN	NaN	NaN	NaN	NaN	NaN	NaN	NaN	NaN	NaN	NaN	NaN
365	1.825	-1.445	0.929	0.18	NaN	NaN	NaN	-1.388	0.85	0.4	NaN	NaN	NaN	-1.301	0.54	0.419	-1.321	0.446	0.428	-1.371	0.293	0.47	-1.372	0.116	0.41	-1.249	0.026	0.479	NaN	NaN	NaN	-1.319	0.843	0.035	-1.315	0.658	0.018	NaN	NaN	NaN	NaN	NaN	NaN	NaN	NaN	NaN	NaN	NaN	NaN
366	1.83	-1.445	0.928	0.18	NaN	NaN	NaN	-1.388	0.85	0.4	NaN	NaN	NaN	-1.301	0.54	0.419	-1.32	0.446	0.429	-1.37	0.294	0.47	-1.371	0.117	0.41	-1.248	0.026	0.478	NaN	NaN	NaN	-1.319	0.843	0.035	NaN	NaN	NaN	NaN	NaN	NaN	NaN	NaN	NaN	NaN	NaN	NaN	NaN	NaN	NaN
367	1.835	-1.445	0.928	0.18	NaN	NaN	NaN	-1.388	0.85	0.399	NaN	NaN	NaN	-1.3	0.541	0.419	-1.319	0.446	0.429	-1.369	0.294	0.471	-1.369	0.117	0.41	-1.246	0.026	0.477	NaN	NaN	NaN	-1.319	0.843	0.035	NaN	NaN	NaN	NaN	NaN	NaN	NaN	NaN	NaN	NaN	NaN	NaN	NaN	NaN	NaN
368	1.84	-1.444	0.928	0.179	NaN	NaN	NaN	-1.388	0.851	0.399	NaN	NaN	NaN	-1.299	0.541	0.419	-1.318	0.446	0.429	-1.367	0.294	0.471	-1.368	0.117	0.41	-1.244	0.026	0.477	NaN	NaN	NaN	-1.319	0.843	0.035	-1.314	0.657	0.018	NaN	NaN	NaN	NaN	NaN	NaN	NaN	NaN	NaN	NaN	NaN	NaN
369	1.845	-1.444	0.928	0.179	NaN	NaN	NaN	-1.388	0.851	0.399	NaN	NaN	NaN	-1.298	0.541	0.419	-1.317	0.446	0.429	-1.366	0.294	0.471	-1.366	0.117	0.41	-1.241	0.026	0.476	NaN	NaN	NaN	-1.319	0.843	0.034	-1.314	0.657	0.017	NaN	NaN	NaN	NaN	NaN	NaN	NaN	NaN	NaN	NaN	NaN	NaN
370	1.85	-1.444	0.928	0.179	NaN	NaN	NaN	-1.388	0.851	0.399	NaN	NaN	NaN	-1.298	0.541	0.419	-1.316	0.447	0.429	-1.365	0.295	0.471	-1.365	0.117	0.41	-1.239	0.026	0.475	NaN	NaN	NaN	-1.318	0.843	0.034	-1.314	0.657	0.017	NaN	NaN	NaN	NaN	NaN	NaN	NaN	NaN	NaN	NaN	NaN	NaN
371	1.855	-1.444	0.928	0.178	NaN	NaN	NaN	-1.388	0.851	0.399	NaN	NaN	NaN	-1.297	0.541	0.419	-1.315	0.447	0.429	-1.364	0.295	0.471	-1.363	0.117	0.411	-1.237	0.027	0.475	NaN	NaN	NaN	-1.318	0.843	0.034	-1.314	0.657	0.017	NaN	NaN	NaN	NaN	NaN	NaN	NaN	NaN	NaN	NaN	NaN	NaN
372	1.86	-1.444	0.928	0.178	NaN	NaN	NaN	-1.388	0.851	0.398	NaN	NaN	NaN	-1.295	0.541	0.42	-1.314	0.448	0.429	-1.362	0.295	0.472	-1.361	0.116	0.411	-1.234	0.027	0.474	NaN	NaN	NaN	-1.318	0.843	0.034	-1.313	0.657	0.017	NaN	NaN	NaN	NaN	NaN	NaN	NaN	NaN	NaN	NaN	NaN	NaN
373	1.865	-1.443	0.928	0.178	NaN	NaN	NaN	-1.387	0.851	0.398	NaN	NaN	NaN	-1.294	0.541	0.42	-1.313	0.448	0.429	-1.36	0.295	0.472	-1.359	0.117	0.411	-1.232	0.027	0.473	NaN	NaN	NaN	-1.317	0.843	0.033	-1.313	0.657	0.017	NaN	NaN	NaN	NaN	NaN	NaN	NaN	NaN	NaN	NaN	NaN	NaN
374	1.87	-1.443	0.928	0.177	NaN	NaN	NaN	-1.387	0.851	0.398	NaN	NaN	NaN	-1.293	0.542	0.419	-1.312	0.448	0.429	-1.359	0.296	0.473	-1.357	0.116	0.412	-1.229	0.028	0.473	NaN	NaN	NaN	-1.317	0.842	0.033	-1.313	0.657	0.017	NaN	NaN	NaN	NaN	NaN	NaN	NaN	NaN	NaN	NaN	NaN	NaN
375	1.875	-1.443	0.928	0.177	NaN	NaN	NaN	-1.387	0.851	0.398	NaN	NaN	NaN	-1.293	0.542	0.419	-1.311	0.448	0.429	-1.357	0.295	0.474	-1.356	0.117	0.413	-1.226	0.028	0.472	NaN	NaN	NaN	-1.316	0.842	0.033	-1.313	0.657	0.016	NaN	NaN	NaN	NaN	NaN	NaN	NaN	NaN	NaN	NaN	NaN	NaN
376	1.88	-1.443	0.928	0.177	NaN	NaN	NaN	-1.387	0.851	0.398	NaN	NaN	NaN	-1.292	0.542	0.419	-1.309	0.448	0.429	-1.355	0.294	0.474	-1.354	0.116	0.413	-1.223	0.028	0.472	NaN	NaN	NaN	-1.316	0.842	0.033	-1.312	0.657	0.016	NaN	NaN	NaN	NaN	NaN	NaN	NaN	NaN	NaN	NaN	NaN	NaN
377	1.885	-1.443	0.928	0.176	NaN	NaN	NaN	-1.387	0.851	0.398	NaN	NaN	NaN	-1.291	0.542	0.419	-1.308	0.448	0.429	-1.353	0.294	0.475	-1.352	0.117	0.414	-1.22	0.028	0.471	NaN	NaN	NaN	-1.316	0.842	0.033	-1.312	0.658	0.016	NaN	NaN	NaN	NaN	NaN	NaN	NaN	NaN	NaN	NaN	NaN	NaN
378	1.89	-1.442	0.928	0.176	NaN	NaN	NaN	-1.386	0.851	0.397	NaN	NaN	NaN	-1.29	0.543	0.418	-1.307	0.449	0.429	-1.351	0.295	0.475	-1.35	0.117	0.415	-1.217	0.029	0.471	NaN	NaN	NaN	-1.315	0.842	0.033	-1.312	0.658	0.016	NaN	NaN	NaN	NaN	NaN	NaN	NaN	NaN	NaN	NaN	NaN	NaN
379	1.895	-1.442	0.928	0.176	NaN	NaN	NaN	-1.386	0.851	0.397	NaN	NaN	NaN	-1.289	0.543	0.418	-1.306	0.449	0.429	-1.349	0.295	0.476	-1.348	0.117	0.415	-1.214	0.029	0.47	NaN	NaN	NaN	-1.314	0.841	0.033	-1.312	0.658	0.016	NaN	NaN	NaN	NaN	NaN	NaN	NaN	NaN	NaN	NaN	NaN	NaN
380	1.9	-1.443	0.928	0.176	NaN	NaN	NaN	-1.386	0.852	0.397	NaN	NaN	NaN	-1.289	0.543	0.419	-1.305	0.449	0.429	-1.348	0.295	0.476	-1.346	0.117	0.415	-1.211	0.029	0.47	NaN	NaN	NaN	-1.314	0.841	0.033	-1.312	0.658	0.016	NaN	NaN	NaN	NaN	NaN	NaN	NaN	NaN	NaN	NaN	NaN	NaN
381	1.905	-1.442	0.928	0.175	NaN	NaN	NaN	-1.386	0.852	0.397	NaN	NaN	NaN	-1.288	0.543	0.419	-1.304	0.449	0.429	-1.346	0.296	0.476	-1.343	0.116	0.416	-1.208	0.03	0.47	NaN	NaN	NaN	-1.314	0.841	0.033	-1.312	0.658	0.016	NaN	NaN	NaN	NaN	NaN	NaN	NaN	NaN	NaN	NaN	NaN	NaN
382	1.91	-1.441	0.927	0.175	NaN	NaN	NaN	-1.386	0.852	0.397	NaN	NaN	NaN	-1.287	0.543	0.419	-1.302	0.449	0.43	-1.344	0.296	0.477	-1.34	0.116	0.416	-1.205	0.03	0.469	NaN	NaN	NaN	-1.314	0.842	0.032	NaN	NaN	NaN	NaN	NaN	NaN	NaN	NaN	NaN	NaN	NaN	NaN	NaN	NaN	NaN
383	1.915	-1.441	0.927	0.174	NaN	NaN	NaN	-1.386	0.852	0.396	NaN	NaN	NaN	-1.286	0.544	0.419	-1.301	0.449	0.43	-1.343	0.296	0.477	-1.339	0.116	0.417	-1.202	0.031	0.469	NaN	NaN	NaN	-1.314	0.842	0.032	NaN	NaN	NaN	NaN	NaN	NaN	NaN	NaN	NaN	NaN	NaN	NaN	NaN	NaN	NaN
384	1.92	-1.441	0.927	0.174	NaN	NaN	NaN	-1.386	0.852	0.396	NaN	NaN	NaN	-1.286	0.544	0.419	-1.301	0.45	0.43	-1.341	0.296	0.477	-1.336	0.116	0.418	-1.199	0.031	0.469	NaN	NaN	NaN	-1.313	0.842	0.032	NaN	NaN	NaN	NaN	NaN	NaN	NaN	NaN	NaN	NaN	NaN	NaN	NaN	NaN	NaN
385	1.925	-1.441	0.927	0.174	NaN	NaN	NaN	-1.386	0.852	0.396	NaN	NaN	NaN	-1.285	0.544	0.419	-1.299	0.45	0.43	-1.338	0.296	0.477	-1.334	0.116	0.419	-1.196	0.032	0.47	NaN	NaN	NaN	-1.313	0.842	0.032	-1.31	0.657	0.015	NaN	NaN	NaN	NaN	NaN	NaN	NaN	NaN	NaN	NaN	NaN	NaN
386	1.93	-1.441	0.927	0.174	NaN	NaN	NaN	-1.386	0.852	0.395	NaN	NaN	NaN	-1.284	0.544	0.418	-1.298	0.45	0.43	-1.336	0.296	0.478	-1.332	0.116	0.42	-1.194	0.032	0.47	NaN	NaN	NaN	-1.313	0.842	0.031	-1.31	0.657	0.015	NaN	NaN	NaN	NaN	NaN	NaN	NaN	NaN	NaN	NaN	NaN	NaN
387	1.935	-1.441	0.927	0.174	NaN	NaN	NaN	-1.385	0.852	0.395	NaN	NaN	NaN	-1.283	0.544	0.418	-1.297	0.45	0.43	-1.335	0.296	0.478	-1.33	0.116	0.42	-1.19	0.033	0.47	NaN	NaN	NaN	-1.313	0.843	0.031	-1.309	0.657	0.015	NaN	NaN	NaN	NaN	NaN	NaN	NaN	NaN	NaN	NaN	NaN	NaN
388	1.94	-1.44	0.927	0.173	NaN	NaN	NaN	-1.385	0.852	0.395	NaN	NaN	NaN	-1.282	0.544	0.419	-1.296	0.45	0.43	-1.333	0.296	0.478	-1.327	0.116	0.421	-1.187	0.033	0.47	NaN	NaN	NaN	-1.312	0.842	0.031	-1.309	0.657	0.015	NaN	NaN	NaN	NaN	NaN	NaN	NaN	NaN	NaN	NaN	NaN	NaN
389	1.945	-1.44	0.927	0.173	NaN	NaN	NaN	-1.385	0.852	0.395	NaN	NaN	NaN	-1.281	0.544	0.419	-1.294	0.45	0.431	-1.331	0.296	0.479	-1.325	0.116	0.421	-1.185	0.034	0.47	NaN	NaN	NaN	NaN	NaN	NaN	-1.308	0.656	0.015	NaN	NaN	NaN	NaN	NaN	NaN	NaN	NaN	NaN	NaN	NaN	NaN
390	1.95	-1.439	0.927	0.172	NaN	NaN	NaN	-1.385	0.852	0.395	NaN	NaN	NaN	-1.28	0.545	0.419	-1.293	0.451	0.431	-1.33	0.297	0.48	-1.322	0.116	0.422	-1.182	0.035	0.471	NaN	NaN	NaN	NaN	NaN	NaN	-1.307	0.656	0.015	NaN	NaN	NaN	NaN	NaN	NaN	NaN	NaN	NaN	NaN	NaN	NaN
391	1.955	-1.439	0.927	0.172	NaN	NaN	NaN	-1.385	0.852	0.395	NaN	NaN	NaN	-1.28	0.546	0.419	-1.292	0.451	0.431	-1.328	0.297	0.48	-1.32	0.116	0.422	-1.179	0.036	0.472	NaN	NaN	NaN	NaN	NaN	NaN	-1.307	0.656	0.015	NaN	NaN	NaN	NaN	NaN	NaN	NaN	NaN	NaN	NaN	NaN	NaN
392	1.96	-1.439	0.926	0.172	NaN	NaN	NaN	-1.385	0.852	0.395	NaN	NaN	NaN	-1.278	0.544	0.419	-1.291	0.451	0.431	-1.327	0.297	0.481	-1.318	0.116	0.423	-1.176	0.036	0.472	NaN	NaN	NaN	-1.31	0.842	0.031	-1.306	0.656	0.015	NaN	NaN	NaN	NaN	NaN	NaN	NaN	NaN	NaN	NaN	NaN	NaN
393	1.965	-1.438	0.926	0.171	NaN	NaN	NaN	-1.384	0.852	0.394	NaN	NaN	NaN	-1.276	0.544	0.419	-1.29	0.452	0.431	-1.325	0.297	0.482	-1.316	0.117	0.424	-1.174	0.037	0.473	NaN	NaN	NaN	-1.309	0.841	0.031	-1.306	0.655	0.015	NaN	NaN	NaN	NaN	NaN	NaN	NaN	NaN	NaN	NaN	NaN	NaN
394	1.97	-1.438	0.926	0.171	NaN	NaN	NaN	-1.384	0.852	0.394	NaN	NaN	NaN	-1.275	0.544	0.419	-1.289	0.452	0.432	-1.323	0.297	0.482	-1.314	0.117	0.425	-1.171	0.038	0.474	NaN	NaN	NaN	-1.308	0.841	0.031	-1.305	0.655	0.015	NaN	NaN	NaN	NaN	NaN	NaN	NaN	NaN	NaN	NaN	NaN	NaN
395	1.975	-1.438	0.926	0.171	NaN	NaN	NaN	-1.384	0.852	0.394	NaN	NaN	NaN	-1.274	0.545	0.419	-1.287	0.452	0.432	-1.322	0.297	0.482	-1.311	0.117	0.425	-1.169	0.038	0.475	NaN	NaN	NaN	-1.308	0.841	0.03	-1.305	0.656	0.014	NaN	NaN	NaN	NaN	NaN	NaN	NaN	NaN	NaN	NaN	NaN	NaN
396	1.98	-1.438	0.926	0.171	NaN	NaN	NaN	-1.384	0.852	0.394	NaN	NaN	NaN	-1.273	0.545	0.419	-1.286	0.452	0.432	-1.32	0.297	0.483	-1.309	0.117	0.426	-1.166	0.04	0.476	NaN	NaN	NaN	-1.307	0.841	0.03	-1.304	0.656	0.014	NaN	NaN	NaN	NaN	NaN	NaN	NaN	NaN	NaN	NaN	NaN	NaN
397	1.985	-1.437	0.926	0.17	NaN	NaN	NaN	-1.383	0.852	0.393	NaN	NaN	NaN	-1.272	0.545	0.419	-1.284	0.452	0.432	-1.318	0.297	0.483	-1.306	0.116	0.426	-1.164	0.04	0.477	NaN	NaN	NaN	-1.306	0.84	0.03	-1.304	0.656	0.014	NaN	NaN	NaN	NaN	NaN	NaN	NaN	NaN	NaN	NaN	NaN	NaN
398	1.99	-1.437	0.925	0.17	NaN	NaN	NaN	-1.383	0.852	0.393	NaN	NaN	NaN	-1.271	0.546	0.419	-1.282	0.452	0.432	-1.317	0.298	0.484	-1.304	0.117	0.427	-1.161	0.041	0.478	NaN	NaN	NaN	-1.306	0.84	0.03	-1.303	0.656	0.014	NaN	NaN	NaN	NaN	NaN	NaN	NaN	NaN	NaN	NaN	NaN	NaN
399	1.995	-1.437	0.925	0.17	NaN	NaN	NaN	-1.383	0.852	0.393	NaN	NaN	NaN	-1.27	0.546	0.419	-1.281	0.452	0.432	-1.315	0.298	0.484	-1.302	0.117	0.427	-1.159	0.042	0.479	NaN	NaN	NaN	-1.306	0.84	0.03	-1.303	0.655	0.014	NaN	NaN	NaN	NaN	NaN	NaN	NaN	NaN	NaN	NaN	NaN	NaN
400	2	-1.436	0.925	0.169	NaN	NaN	NaN	-1.382	0.852	0.393	NaN	NaN	NaN	-1.269	0.546	0.419	-1.279	0.453	0.432	-1.314	0.298	0.484	-1.299	0.117	0.428	-1.157	0.043	0.48	NaN	NaN	NaN	-1.305	0.84	0.03	-1.303	0.655	0.014	NaN	NaN	NaN	NaN	NaN	NaN	NaN	NaN	NaN	NaN	NaN	NaN
401	2.005	-1.436	0.925	0.169	NaN	NaN	NaN	-1.382	0.852	0.393	NaN	NaN	NaN	-1.268	0.546	0.42	-1.278	0.453	0.433	-1.312	0.299	0.484	-1.298	0.118	0.429	-1.154	0.044	0.481	NaN	NaN	NaN	-1.305	0.84	0.029	-1.302	0.656	0.013	NaN	NaN	NaN	NaN	NaN	NaN	NaN	NaN	NaN	NaN	NaN	NaN
402	2.01	-1.435	0.925	0.169	NaN	NaN	NaN	-1.382	0.852	0.393	NaN	NaN	NaN	-1.265	0.546	0.42	-1.277	0.453	0.433	-1.311	0.299	0.485	-1.295	0.118	0.429	-1.152	0.045	0.482	NaN	NaN	NaN	-1.304	0.84	0.029	-1.302	0.656	0.013	NaN	NaN	NaN	NaN	NaN	NaN	NaN	NaN	NaN	NaN	NaN	NaN
403	2.015	-1.435	0.925	0.169	NaN	NaN	NaN	-1.382	0.852	0.392	NaN	NaN	NaN	-1.265	0.546	0.42	-1.276	0.454	0.433	-1.309	0.299	0.485	-1.293	0.118	0.43	-1.15	0.046	0.483	NaN	NaN	NaN	-1.304	0.841	0.029	-1.302	0.656	0.013	NaN	NaN	NaN	NaN	NaN	NaN	NaN	NaN	NaN	NaN	NaN	NaN
404	2.02	-1.435	0.924	0.168	NaN	NaN	NaN	-1.382	0.852	0.392	NaN	NaN	NaN	-1.264	0.547	0.421	-1.274	0.454	0.434	-1.307	0.3	0.485	-1.291	0.119	0.431	-1.147	0.047	0.485	NaN	NaN	NaN	-1.304	0.841	0.029	-1.301	0.655	0.013	NaN	NaN	NaN	NaN	NaN	NaN	NaN	NaN	NaN	NaN	NaN	NaN
405	2.025	-1.434	0.924	0.168	NaN	NaN	NaN	-1.382	0.852	0.392	NaN	NaN	NaN	-1.263	0.548	0.421	-1.273	0.454	0.434	-1.306	0.3	0.485	-1.289	0.119	0.431	-1.145	0.048	0.486	NaN	NaN	NaN	-1.303	0.841	0.028	-1.301	0.655	0.013	NaN	NaN	NaN	NaN	NaN	NaN	NaN	NaN	NaN	NaN	NaN	NaN
406	2.03	-1.434	0.924	0.168	NaN	NaN	NaN	-1.381	0.851	0.392	NaN	NaN	NaN	-1.262	0.548	0.421	-1.272	0.454	0.434	-1.304	0.301	0.486	-1.287	0.119	0.432	-1.143	0.048	0.487	NaN	NaN	NaN	-1.302	0.84	0.028	-1.3	0.656	0.013	NaN	NaN	NaN	NaN	NaN	NaN	NaN	NaN	NaN	NaN	NaN	NaN
407	2.035	-1.434	0.924	0.167	NaN	NaN	NaN	-1.381	0.851	0.391	NaN	NaN	NaN	-1.261	0.549	0.421	-1.271	0.455	0.435	-1.303	0.301	0.487	-1.284	0.119	0.432	-1.14	0.049	0.488	NaN	NaN	NaN	NaN	NaN	NaN	-1.3	0.656	0.013	NaN	NaN	NaN	NaN	NaN	NaN	NaN	NaN	NaN	NaN	NaN	NaN
408	2.04	-1.433	0.923	0.167	NaN	NaN	NaN	-1.381	0.851	0.391	NaN	NaN	NaN	-1.26	0.549	0.421	-1.269	0.455	0.435	-1.302	0.302	0.487	-1.282	0.119	0.433	-1.138	0.05	0.489	NaN	NaN	NaN	NaN	NaN	NaN	-1.3	0.655	0.013	NaN	NaN	NaN	NaN	NaN	NaN	NaN	NaN	NaN	NaN	NaN	NaN
409	2.045	-1.433	0.923	0.167	NaN	NaN	NaN	-1.38	0.851	0.391	NaN	NaN	NaN	-1.259	0.549	0.421	-1.268	0.455	0.436	-1.3	0.302	0.488	-1.28	0.12	0.434	-1.136	0.051	0.49	NaN	NaN	NaN	-1.301	0.84	0.028	-1.299	0.655	0.013	NaN	NaN	NaN	NaN	NaN	NaN	NaN	NaN	NaN	NaN	NaN	NaN
410	2.05	-1.433	0.923	0.167	NaN	NaN	NaN	-1.38	0.851	0.391	NaN	NaN	NaN	-1.258	0.55	0.421	-1.267	0.456	0.436	-1.298	0.302	0.488	-1.278	0.121	0.435	-1.134	0.052	0.491	NaN	NaN	NaN	-1.301	0.84	0.028	-1.299	0.655	0.013	NaN	NaN	NaN	NaN	NaN	NaN	NaN	NaN	NaN	NaN	NaN	NaN
411	2.055	-1.432	0.923	0.166	NaN	NaN	NaN	-1.38	0.851	0.391	NaN	NaN	NaN	-1.257	0.55	0.422	-1.265	0.456	0.436	-1.296	0.302	0.489	-1.276	0.121	0.435	-1.131	0.053	0.492	NaN	NaN	NaN	-1.3	0.84	0.028	-1.298	0.655	0.013	NaN	NaN	NaN	NaN	NaN	NaN	NaN	NaN	NaN	NaN	NaN	NaN
412	2.06	-1.432	0.922	0.166	NaN	NaN	NaN	-1.38	0.85	0.391	NaN	NaN	NaN	-1.255	0.55	0.422	-1.264	0.456	0.437	-1.294	0.302	0.489	-1.274	0.121	0.436	-1.129	0.054	0.493	NaN	NaN	NaN	-1.3	0.84	0.028	-1.298	0.655	0.013	NaN	NaN	NaN	NaN	NaN	NaN	NaN	NaN	NaN	NaN	NaN	NaN
413	2.065	-1.432	0.922	0.166	NaN	NaN	NaN	-1.379	0.85	0.39	NaN	NaN	NaN	-1.254	0.55	0.422	-1.262	0.456	0.437	-1.293	0.302	0.489	-1.271	0.121	0.437	-1.127	0.054	0.494	NaN	NaN	NaN	-1.299	0.84	0.027	-1.298	0.655	0.012	NaN	NaN	NaN	NaN	NaN	NaN	NaN	NaN	NaN	NaN	NaN	NaN
414	2.07	-1.431	0.922	0.166	NaN	NaN	NaN	-1.379	0.85	0.39	NaN	NaN	NaN	-1.253	0.55	0.423	-1.261	0.457	0.437	-1.291	0.302	0.49	-1.269	0.121	0.437	-1.124	0.056	0.495	NaN	NaN	NaN	-1.299	0.84	0.027	NaN	NaN	NaN	NaN	NaN	NaN	NaN	NaN	NaN	NaN	NaN	NaN	NaN	NaN	NaN
415	2.075	-1.431	0.922	0.166	NaN	NaN	NaN	-1.378	0.85	0.39	NaN	NaN	NaN	-1.252	0.551	0.423	-1.259	0.457	0.438	-1.289	0.302	0.49	-1.267	0.122	0.438	-1.122	0.056	0.496	NaN	NaN	NaN	-1.298	0.84	0.027	NaN	NaN	NaN	NaN	NaN	NaN	NaN	NaN	NaN	NaN	NaN	NaN	NaN	NaN	NaN
416	2.08	-1.431	0.922	0.165	NaN	NaN	NaN	-1.378	0.85	0.39	NaN	NaN	NaN	-1.251	0.552	0.423	-1.258	0.457	0.438	-1.287	0.303	0.49	-1.265	0.123	0.439	-1.12	0.057	0.497	NaN	NaN	NaN	-1.298	0.84	0.027	-1.296	0.654	0.012	NaN	NaN	NaN	NaN	NaN	NaN	NaN	NaN	NaN	NaN	NaN	NaN
417	2.085	-1.431	0.922	0.165	NaN	NaN	NaN	-1.378	0.85	0.39	NaN	NaN	NaN	-1.251	0.553	0.424	-1.256	0.458	0.438	-1.285	0.303	0.491	-1.263	0.123	0.44	-1.117	0.058	0.498	NaN	NaN	NaN	-1.297	0.839	0.027	-1.296	0.654	0.012	NaN	NaN	NaN	NaN	NaN	NaN	NaN	NaN	NaN	NaN	NaN	NaN
418	2.09	-1.43	0.921	0.165	NaN	NaN	NaN	-1.378	0.85	0.39	NaN	NaN	NaN	-1.25	0.553	0.424	-1.255	0.458	0.439	-1.284	0.304	0.492	-1.261	0.123	0.441	-1.115	0.059	0.499	NaN	NaN	NaN	-1.297	0.839	0.026	-1.295	0.654	0.012	NaN	NaN	NaN	NaN	NaN	NaN	NaN	NaN	NaN	NaN	NaN	NaN
419	2.095	-1.43	0.921	0.165	NaN	NaN	NaN	-1.378	0.85	0.389	NaN	NaN	NaN	-1.249	0.553	0.425	-1.253	0.458	0.44	-1.282	0.304	0.493	-1.258	0.123	0.441	-1.113	0.06	0.5	NaN	NaN	NaN	-1.297	0.839	0.026	-1.295	0.654	0.012	NaN	NaN	NaN	NaN	NaN	NaN	NaN	NaN	NaN	NaN	NaN	NaN
420	2.1	-1.43	0.921	0.164	NaN	NaN	NaN	-1.377	0.85	0.389	NaN	NaN	NaN	-1.248	0.554	0.425	-1.252	0.458	0.44	-1.281	0.305	0.494	-1.256	0.123	0.442	-1.11	0.061	0.501	NaN	NaN	NaN	-1.296	0.839	0.026	-1.294	0.654	0.012	NaN	NaN	NaN	NaN	NaN	NaN	NaN	NaN	NaN	NaN	NaN	NaN
421	2.105	-1.429	0.92	0.164	NaN	NaN	NaN	-1.377	0.85	0.389	NaN	NaN	NaN	-1.246	0.554	0.425	-1.25	0.458	0.44	-1.279	0.306	0.495	-1.254	0.124	0.443	-1.108	0.062	0.502	NaN	NaN	NaN	-1.296	0.839	0.026	-1.294	0.654	0.012	NaN	NaN	NaN	NaN	NaN	NaN	NaN	NaN	NaN	NaN	NaN	NaN
422	2.11	-1.429	0.92	0.164	NaN	NaN	NaN	-1.377	0.85	0.389	NaN	NaN	NaN	-1.245	0.554	0.426	-1.249	0.459	0.441	-1.277	0.306	0.495	-1.252	0.125	0.444	-1.106	0.063	0.503	NaN	NaN	NaN	-1.295	0.839	0.026	-1.293	0.654	0.012	NaN	NaN	NaN	NaN	NaN	NaN	NaN	NaN	NaN	NaN	NaN	NaN
423	2.115	-1.429	0.92	0.164	NaN	NaN	NaN	-1.376	0.85	0.389	NaN	NaN	NaN	-1.243	0.554	0.426	-1.247	0.46	0.441	-1.275	0.307	0.496	-1.25	0.125	0.445	-1.104	0.064	0.504	NaN	NaN	NaN	-1.295	0.839	0.026	-1.293	0.654	0.011	NaN	NaN	NaN	NaN	NaN	NaN	NaN	NaN	NaN	NaN	NaN	NaN
424	2.12	-1.428	0.92	0.164	NaN	NaN	NaN	-1.376	0.85	0.389	NaN	NaN	NaN	-1.242	0.554	0.427	-1.246	0.46	0.442	-1.273	0.307	0.496	-1.247	0.125	0.446	-1.101	0.065	0.505	NaN	NaN	NaN	-1.294	0.839	0.026	-1.293	0.654	0.011	NaN	NaN	NaN	NaN	NaN	NaN	NaN	NaN	NaN	NaN	NaN	NaN
425	2.125	-1.428	0.919	0.164	NaN	NaN	NaN	-1.376	0.849	0.389	NaN	NaN	NaN	-1.241	0.555	0.427	-1.244	0.46	0.442	-1.272	0.307	0.497	-1.246	0.126	0.447	-1.099	0.065	0.506	NaN	NaN	NaN	-1.294	0.839	0.025	-1.293	0.654	0.011	NaN	NaN	NaN	NaN	NaN	NaN	NaN	NaN	NaN	NaN	NaN	NaN
426	2.13	-1.427	0.919	0.164	NaN	NaN	NaN	-1.375	0.849	0.389	NaN	NaN	NaN	-1.24	0.555	0.427	-1.243	0.461	0.443	-1.27	0.307	0.498	-1.243	0.126	0.448	-1.096	0.066	0.507	NaN	NaN	NaN	-1.294	0.839	0.025	-1.293	0.654	0.011	NaN	NaN	NaN	NaN	NaN	NaN	NaN	NaN	NaN	NaN	NaN	NaN
427	2.135	-1.427	0.919	0.164	NaN	NaN	NaN	-1.375	0.849	0.389	NaN	NaN	NaN	-1.24	0.556	0.428	-1.241	0.461	0.443	-1.268	0.308	0.498	-1.241	0.127	0.449	-1.094	0.067	0.508	NaN	NaN	NaN	-1.294	0.839	0.025	-1.292	0.654	0.011	NaN	NaN	NaN	NaN	NaN	NaN	NaN	NaN	NaN	NaN	NaN	NaN
428	2.14	-1.427	0.919	0.163	NaN	NaN	NaN	-1.374	0.849	0.389	NaN	NaN	NaN	-1.239	0.557	0.428	-1.24	0.461	0.444	-1.266	0.308	0.499	-1.239	0.127	0.449	-1.092	0.068	0.509	NaN	NaN	NaN	-1.293	0.839	0.025	-1.292	0.654	0.011	NaN	NaN	NaN	NaN	NaN	NaN	NaN	NaN	NaN	NaN	NaN	NaN
429	2.145	-1.426	0.918	0.163	NaN	NaN	NaN	-1.374	0.849	0.389	NaN	NaN	NaN	-1.238	0.558	0.428	-1.24	0.463	0.445	-1.264	0.309	0.5	-1.237	0.127	0.45	-1.09	0.069	0.509	NaN	NaN	NaN	NaN	NaN	NaN	-1.292	0.654	0.01	NaN	NaN	NaN	NaN	NaN	NaN	NaN	NaN	NaN	NaN	NaN	NaN
430	2.15	-1.426	0.918	0.163	NaN	NaN	NaN	-1.373	0.848	0.388	NaN	NaN	NaN	-1.237	0.558	0.428	-1.239	0.464	0.446	-1.263	0.309	0.501	-1.235	0.128	0.451	-1.087	0.07	0.51	NaN	NaN	NaN	NaN	NaN	NaN	-1.291	0.654	0.01	NaN	NaN	NaN	NaN	NaN	NaN	NaN	NaN	NaN	NaN	NaN	NaN
431	2.155	-1.426	0.918	0.163	NaN	NaN	NaN	-1.373	0.848	0.388	NaN	NaN	NaN	-1.235	0.558	0.428	-1.237	0.464	0.446	-1.261	0.31	0.501	-1.233	0.129	0.452	-1.085	0.071	0.511	NaN	NaN	NaN	-1.292	0.839	0.024	-1.291	0.654	0.01	NaN	NaN	NaN	NaN	NaN	NaN	NaN	NaN	NaN	NaN	NaN	NaN
432	2.16	-1.425	0.918	0.163	NaN	NaN	NaN	-1.373	0.848	0.388	NaN	NaN	NaN	-1.233	0.558	0.429	-1.236	0.465	0.446	-1.259	0.31	0.502	-1.231	0.129	0.453	-1.083	0.072	0.512	NaN	NaN	NaN	-1.292	0.84	0.024	-1.291	0.654	0.01	NaN	NaN	NaN	NaN	NaN	NaN	NaN	NaN	NaN	NaN	NaN	NaN
433	2.165	-1.425	0.917	0.163	NaN	NaN	NaN	-1.372	0.848	0.388	NaN	NaN	NaN	-1.232	0.558	0.429	-1.234	0.465	0.447	-1.258	0.311	0.502	-1.229	0.129	0.454	-1.081	0.073	0.513	NaN	NaN	NaN	-1.291	0.839	0.024	-1.291	0.654	0.01	NaN	NaN	NaN	NaN	NaN	NaN	NaN	NaN	NaN	NaN	NaN	NaN
434	2.17	-1.425	0.917	0.163	NaN	NaN	NaN	-1.372	0.848	0.388	NaN	NaN	NaN	-1.23	0.558	0.429	-1.233	0.465	0.447	-1.256	0.311	0.503	-1.227	0.129	0.454	-1.079	0.073	0.514	NaN	NaN	NaN	-1.29	0.839	0.024	-1.291	0.654	0.01	NaN	NaN	NaN	NaN	NaN	NaN	NaN	NaN	NaN	NaN	NaN	NaN
435	2.175	-1.424	0.917	0.163	NaN	NaN	NaN	-1.372	0.847	0.388	NaN	NaN	NaN	-1.229	0.558	0.429	-1.231	0.466	0.448	-1.254	0.312	0.503	-1.225	0.13	0.455	-1.076	0.074	0.515	NaN	NaN	NaN	-1.29	0.839	0.024	-1.291	0.655	0.01	NaN	NaN	NaN	NaN	NaN	NaN	NaN	NaN	NaN	NaN	NaN	NaN
436	2.18	-1.424	0.917	0.163	NaN	NaN	NaN	-1.371	0.847	0.388	NaN	NaN	NaN	-1.228	0.558	0.429	-1.23	0.466	0.448	-1.252	0.312	0.503	-1.222	0.13	0.456	-1.074	0.075	0.516	NaN	NaN	NaN	-1.289	0.839	0.024	-1.291	0.655	0.01	NaN	NaN	NaN	NaN	NaN	NaN	NaN	NaN	NaN	NaN	NaN	NaN
437	2.185	-1.423	0.916	0.163	NaN	NaN	NaN	-1.37	0.847	0.387	NaN	NaN	NaN	-1.228	0.559	0.43	-1.229	0.466	0.449	-1.25	0.312	0.504	-1.221	0.131	0.457	-1.072	0.076	0.517	NaN	NaN	NaN	-1.289	0.839	0.024	-1.291	0.654	0.01	NaN	NaN	NaN	NaN	NaN	NaN	NaN	NaN	NaN	NaN	NaN	NaN
438	2.19	-1.423	0.916	0.163	NaN	NaN	NaN	-1.369	0.847	0.387	NaN	NaN	NaN	-1.228	0.561	0.431	-1.227	0.467	0.449	-1.249	0.313	0.505	-1.219	0.131	0.458	-1.07	0.077	0.518	NaN	NaN	NaN	-1.289	0.838	0.024	-1.29	0.654	0.01	NaN	NaN	NaN	NaN	NaN	NaN	NaN	NaN	NaN	NaN	NaN	NaN
439	2.195	-1.422	0.916	0.162	NaN	NaN	NaN	-1.369	0.846	0.387	NaN	NaN	NaN	-1.226	0.561	0.431	-1.226	0.467	0.449	-1.247	0.313	0.506	-1.217	0.131	0.459	-1.068	0.077	0.519	NaN	NaN	NaN	-1.288	0.838	0.024	-1.29	0.654	0.01	NaN	NaN	NaN	NaN	NaN	NaN	NaN	NaN	NaN	NaN	NaN	NaN
440	2.2	-1.422	0.915	0.162	NaN	NaN	NaN	-1.368	0.846	0.387	NaN	NaN	NaN	-1.222	0.558	0.43	-1.224	0.467	0.45	-1.245	0.312	0.507	-1.214	0.131	0.459	-1.066	0.078	0.52	NaN	NaN	NaN	-1.288	0.838	0.024	-1.289	0.654	0.01	NaN	NaN	NaN	NaN	NaN	NaN	NaN	NaN	NaN	NaN	NaN	NaN
441	2.205	-1.422	0.915	0.162	NaN	NaN	NaN	-1.368	0.846	0.387	NaN	NaN	NaN	-1.221	0.558	0.43	-1.223	0.467	0.45	-1.243	0.312	0.507	-1.212	0.132	0.46	-1.064	0.079	0.52	NaN	NaN	NaN	-1.288	0.838	0.023	-1.289	0.654	0.01	NaN	NaN	NaN	NaN	NaN	NaN	NaN	NaN	NaN	NaN	NaN	NaN
442	2.21	-1.421	0.915	0.162	NaN	NaN	NaN	-1.368	0.846	0.387	NaN	NaN	NaN	-1.22	0.559	0.431	-1.222	0.468	0.451	-1.242	0.313	0.508	-1.211	0.132	0.461	-1.061	0.08	0.521	NaN	NaN	NaN	-1.287	0.838	0.023	NaN	NaN	NaN	NaN	NaN	NaN	NaN	NaN	NaN	NaN	NaN	NaN	NaN	NaN	NaN
443	2.215	-1.421	0.915	0.162	NaN	NaN	NaN	-1.367	0.846	0.387	NaN	NaN	NaN	-1.219	0.559	0.432	-1.221	0.468	0.451	-1.24	0.313	0.508	-1.209	0.133	0.461	-1.059	0.08	0.522	NaN	NaN	NaN	NaN	NaN	NaN	NaN	NaN	NaN	NaN	NaN	NaN	NaN	NaN	NaN	NaN	NaN	NaN	NaN	NaN	NaN
444	2.22	-1.421	0.915	0.162	NaN	NaN	NaN	-1.366	0.846	0.387	NaN	NaN	NaN	-1.219	0.56	0.432	-1.219	0.469	0.451	-1.239	0.313	0.508	-1.207	0.133	0.462	-1.057	0.081	0.523	NaN	NaN	NaN	-1.286	0.837	0.023	-1.288	0.654	0.01	NaN	NaN	NaN	NaN	NaN	NaN	NaN	NaN	NaN	NaN	NaN	NaN
445	2.225	-1.42	0.914	0.162	NaN	NaN	NaN	-1.365	0.846	0.387	NaN	NaN	NaN	-1.218	0.561	0.433	-1.218	0.469	0.452	-1.237	0.314	0.509	-1.205	0.133	0.463	-1.055	0.082	0.524	NaN	NaN	NaN	-1.286	0.837	0.023	-1.287	0.654	0.01	NaN	NaN	NaN	NaN	NaN	NaN	NaN	NaN	NaN	NaN	NaN	NaN
446	2.23	-1.42	0.914	0.162	NaN	NaN	NaN	-1.365	0.846	0.387	NaN	NaN	NaN	-1.217	0.561	0.433	-1.216	0.469	0.452	-1.236	0.314	0.509	-1.203	0.133	0.463	-1.053	0.083	0.524	NaN	NaN	NaN	-1.285	0.838	0.023	-1.287	0.654	0.01	NaN	NaN	NaN	NaN	NaN	NaN	NaN	NaN	NaN	NaN	NaN	NaN
447	2.235	-1.419	0.914	0.162	NaN	NaN	NaN	-1.365	0.846	0.388	NaN	NaN	NaN	-1.216	0.561	0.433	-1.215	0.469	0.452	-1.234	0.314	0.509	-1.201	0.134	0.464	-1.051	0.083	0.525	NaN	NaN	NaN	-1.285	0.838	0.023	-1.286	0.653	0.01	NaN	NaN	NaN	NaN	NaN	NaN	NaN	NaN	NaN	NaN	NaN	NaN
448	2.24	-1.419	0.914	0.163	NaN	NaN	NaN	-1.364	0.846	0.388	NaN	NaN	NaN	-1.215	0.561	0.434	-1.214	0.469	0.453	-1.232	0.315	0.51	-1.199	0.134	0.464	-1.049	0.084	0.525	NaN	NaN	NaN	-1.285	0.837	0.023	-1.285	0.653	0.01	NaN	NaN	NaN	NaN	NaN	NaN	NaN	NaN	NaN	NaN	NaN	NaN
449	2.245	-1.418	0.913	0.163	NaN	NaN	NaN	-1.363	0.846	0.388	NaN	NaN	NaN	-1.213	0.561	0.434	-1.213	0.469	0.453	-1.231	0.315	0.51	-1.197	0.134	0.465	-1.047	0.085	0.526	NaN	NaN	NaN	-1.284	0.837	0.023	-1.285	0.653	0.01	NaN	NaN	NaN	NaN	NaN	NaN	NaN	NaN	NaN	NaN	NaN	NaN
450	2.25	-1.418	0.913	0.163	NaN	NaN	NaN	-1.363	0.845	0.388	NaN	NaN	NaN	-1.212	0.561	0.435	-1.212	0.47	0.453	-1.23	0.315	0.51	-1.195	0.134	0.465	-1.045	0.085	0.526	NaN	NaN	NaN	-1.284	0.837	0.023	NaN	NaN	NaN	NaN	NaN	NaN	NaN	NaN	NaN	NaN	NaN	NaN	NaN	NaN	NaN
451	2.255	-1.418	0.913	0.163	NaN	NaN	NaN	-1.362	0.845	0.388	NaN	NaN	NaN	-1.211	0.561	0.435	-1.21	0.47	0.453	-1.229	0.316	0.511	-1.193	0.134	0.466	-1.043	0.086	0.527	NaN	NaN	NaN	-1.283	0.837	0.023	-1.285	0.654	0.01	NaN	NaN	NaN	NaN	NaN	NaN	NaN	NaN	NaN	-1.367	0.103	0.167
452	2.26	-1.417	0.913	0.163	NaN	NaN	NaN	-1.362	0.845	0.388	NaN	NaN	NaN	-1.21	0.562	0.435	-1.209	0.47	0.454	-1.227	0.317	0.511	-1.191	0.135	0.466	-1.041	0.087	0.528	NaN	NaN	NaN	-1.283	0.837	0.023	-1.284	0.654	0.01	NaN	NaN	NaN	NaN	NaN	NaN	NaN	NaN	NaN	-1.367	0.103	0.167
453	2.265	-1.417	0.912	0.163	NaN	NaN	NaN	-1.361	0.845	0.388	NaN	NaN	NaN	-1.209	0.562	0.435	-1.208	0.47	0.454	-1.226	0.317	0.512	-1.19	0.136	0.467	-1.039	0.088	0.528	NaN	NaN	NaN	-1.282	0.837	0.023	-1.284	0.654	0.01	NaN	NaN	NaN	NaN	NaN	NaN	NaN	NaN	NaN	-1.367	0.103	0.167
454	2.27	-1.416	0.912	0.163	NaN	NaN	NaN	-1.36	0.845	0.388	NaN	NaN	NaN	-1.209	0.562	0.435	-1.207	0.47	0.454	-1.224	0.317	0.512	-1.188	0.136	0.467	-1.037	0.088	0.528	NaN	NaN	NaN	-1.282	0.837	0.023	-1.283	0.654	0.01	NaN	NaN	NaN	NaN	NaN	NaN	NaN	NaN	NaN	-1.367	0.103	0.167
455	2.275	-1.416	0.912	0.163	NaN	NaN	NaN	-1.36	0.845	0.388	NaN	NaN	NaN	-1.208	0.563	0.435	-1.206	0.471	0.454	-1.223	0.317	0.513	-1.186	0.136	0.468	-1.035	0.089	0.529	NaN	NaN	NaN	-1.282	0.837	0.023	-1.283	0.654	0.01	NaN	NaN	NaN	NaN	NaN	NaN	NaN	NaN	NaN	-1.367	0.102	0.167
456	2.28	-1.415	0.912	0.163	NaN	NaN	NaN	-1.359	0.845	0.388	NaN	NaN	NaN	-1.207	0.563	0.435	-1.204	0.471	0.454	-1.221	0.317	0.513	-1.184	0.136	0.468	-1.034	0.09	0.529	NaN	NaN	NaN	-1.281	0.837	0.023	-1.282	0.653	0.01	NaN	NaN	NaN	NaN	NaN	NaN	NaN	NaN	NaN	-1.367	0.102	0.167
457	2.285	-1.415	0.911	0.163	NaN	NaN	NaN	-1.359	0.845	0.388	NaN	NaN	NaN	-1.207	0.563	0.435	-1.203	0.471	0.455	-1.22	0.317	0.513	-1.183	0.136	0.468	-1.032	0.09	0.529	NaN	NaN	NaN	-1.28	0.837	0.023	-1.282	0.653	0.01	NaN	NaN	NaN	NaN	NaN	NaN	NaN	NaN	NaN	-1.367	0.102	0.167
458	2.29	-1.415	0.911	0.163	NaN	NaN	NaN	-1.359	0.845	0.388	NaN	NaN	NaN	-1.206	0.564	0.435	-1.202	0.471	0.455	-1.218	0.317	0.514	-1.181	0.137	0.469	-1.03	0.09	0.53	NaN	NaN	NaN	-1.28	0.837	0.023	-1.282	0.653	0.01	NaN	NaN	NaN	NaN	NaN	NaN	NaN	NaN	NaN	-1.367	0.102	0.167
459	2.295	-1.414	0.911	0.163	NaN	NaN	NaN	-1.358	0.844	0.388	NaN	NaN	NaN	-1.205	0.565	0.435	-1.201	0.472	0.455	-1.217	0.317	0.514	-1.18	0.137	0.469	-1.028	0.091	0.53	NaN	NaN	NaN	-1.28	0.837	0.023	-1.282	0.653	0.01	NaN	NaN	NaN	NaN	NaN	NaN	NaN	NaN	NaN	-1.367	0.102	0.167
460	2.3	-1.414	0.911	0.163	NaN	NaN	NaN	-1.357	0.844	0.388	NaN	NaN	NaN	-1.204	0.564	0.435	-1.2	0.472	0.455	-1.216	0.318	0.514	-1.178	0.137	0.469	-1.026	0.091	0.53	NaN	NaN	NaN	-1.279	0.837	0.023	-1.282	0.654	0.01	NaN	NaN	NaN	NaN	NaN	NaN	NaN	NaN	NaN	-1.367	0.102	0.167
461	2.305	-1.413	0.911	0.164	NaN	NaN	NaN	-1.356	0.844	0.389	NaN	NaN	NaN	-1.202	0.563	0.435	-1.199	0.472	0.455	-1.214	0.318	0.514	-1.176	0.137	0.47	-1.024	0.092	0.53	NaN	NaN	NaN	-1.279	0.837	0.023	-1.281	0.653	0.01	NaN	NaN	NaN	NaN	NaN	NaN	NaN	NaN	NaN	-1.367	0.102	0.167
462	2.31	-1.413	0.911	0.164	NaN	NaN	NaN	-1.356	0.844	0.389	NaN	NaN	NaN	-1.2	0.563	0.435	-1.197	0.472	0.455	-1.213	0.318	0.514	-1.174	0.137	0.47	-1.023	0.092	0.53	NaN	NaN	NaN	-1.279	0.836	0.024	-1.281	0.653	0.01	NaN	NaN	NaN	NaN	NaN	NaN	NaN	NaN	NaN	-1.367	0.102	0.167
463	2.315	-1.412	0.91	0.164	NaN	NaN	NaN	-1.356	0.844	0.389	NaN	NaN	NaN	-1.199	0.563	0.435	-1.196	0.472	0.456	-1.211	0.318	0.514	-1.173	0.137	0.47	-1.021	0.093	0.53	NaN	NaN	NaN	-1.278	0.836	0.024	NaN	NaN	NaN	NaN	NaN	NaN	NaN	NaN	NaN	NaN	NaN	NaN	-1.367	0.102	0.167
464	2.32	-1.412	0.91	0.164	NaN	NaN	NaN	-1.355	0.844	0.389	NaN	NaN	NaN	-1.198	0.563	0.435	-1.195	0.472	0.456	-1.21	0.317	0.514	-1.171	0.138	0.47	-1.019	0.093	0.53	NaN	NaN	NaN	-1.278	0.836	0.024	-1.28	0.654	0.01	NaN	NaN	NaN	NaN	NaN	NaN	NaN	NaN	NaN	-1.367	0.102	0.167
465	2.325	-1.412	0.91	0.164	NaN	NaN	NaN	-1.354	0.844	0.389	NaN	NaN	NaN	-1.197	0.563	0.435	-1.195	0.473	0.456	-1.209	0.317	0.514	-1.169	0.137	0.47	-1.018	0.093	0.53	NaN	NaN	NaN	-1.277	0.836	0.024	-1.28	0.654	0.01	NaN	NaN	NaN	NaN	NaN	NaN	NaN	NaN	NaN	-1.367	0.103	0.168
466	2.33	-1.411	0.91	0.164	NaN	NaN	NaN	-1.354	0.843	0.389	NaN	NaN	NaN	-1.197	0.562	0.435	-1.193	0.473	0.456	-1.207	0.318	0.515	-1.168	0.138	0.47	-1.016	0.093	0.53	NaN	NaN	NaN	-1.277	0.836	0.024	-1.28	0.654	0.01	NaN	NaN	NaN	NaN	NaN	NaN	NaN	NaN	NaN	-1.367	0.103	0.168
467	2.335	-1.411	0.91	0.165	NaN	NaN	NaN	-1.353	0.843	0.389	NaN	NaN	NaN	-1.196	0.563	0.435	-1.192	0.472	0.456	-1.206	0.317	0.515	-1.166	0.137	0.47	-1.014	0.093	0.53	NaN	NaN	NaN	-1.277	0.836	0.024	-1.279	0.654	0.01	NaN	NaN	NaN	NaN	NaN	NaN	NaN	NaN	NaN	-1.367	0.103	0.168
468	2.34	-1.41	0.909	0.165	NaN	NaN	NaN	-1.353	0.843	0.389	NaN	NaN	NaN	-1.195	0.563	0.435	-1.191	0.472	0.456	-1.205	0.317	0.515	-1.164	0.137	0.47	-1.012	0.093	0.53	NaN	NaN	NaN	-1.276	0.837	0.024	-1.279	0.654	0.01	NaN	NaN	NaN	NaN	NaN	NaN	NaN	NaN	NaN	-1.367	0.103	0.168
469	2.345	-1.41	0.909	0.165	NaN	NaN	NaN	-1.352	0.843	0.389	NaN	NaN	NaN	-1.195	0.563	0.436	-1.19	0.472	0.456	-1.203	0.317	0.515	-1.163	0.138	0.469	-1.011	0.093	0.53	NaN	NaN	NaN	-1.276	0.837	0.024	-1.279	0.654	0.01	NaN	NaN	NaN	NaN	NaN	NaN	NaN	NaN	NaN	-1.367	0.103	0.168
470	2.35	-1.409	0.909	0.165	NaN	NaN	NaN	-1.351	0.843	0.39	NaN	NaN	NaN	-1.193	0.563	0.436	-1.189	0.472	0.456	-1.202	0.317	0.515	-1.161	0.137	0.469	-1.01	0.093	0.529	NaN	NaN	NaN	-1.276	0.837	0.024	-1.278	0.654	0.01	NaN	NaN	NaN	NaN	NaN	NaN	NaN	NaN	NaN	-1.367	0.103	0.168
471	2.355	-1.409	0.909	0.166	NaN	NaN	NaN	-1.35	0.843	0.39	NaN	NaN	NaN	-1.192	0.562	0.436	-1.188	0.472	0.456	-1.201	0.317	0.515	-1.16	0.137	0.469	-1.008	0.094	0.529	NaN	NaN	NaN	-1.276	0.837	0.024	-1.278	0.654	0.011	NaN	NaN	NaN	NaN	NaN	NaN	NaN	NaN	NaN	-1.367	0.103	0.168
472	2.36	-1.409	0.909	0.166	NaN	NaN	NaN	-1.35	0.842	0.39	NaN	NaN	NaN	-1.191	0.562	0.436	-1.187	0.472	0.456	-1.2	0.317	0.515	-1.159	0.137	0.469	-1.007	0.094	0.529	NaN	NaN	NaN	-1.276	0.837	0.024	-1.277	0.654	0.011	NaN	NaN	NaN	NaN	NaN	NaN	NaN	NaN	NaN	-1.367	0.103	0.168
473	2.365	-1.408	0.909	0.166	NaN	NaN	NaN	-1.349	0.842	0.39	NaN	NaN	NaN	-1.19	0.563	0.436	-1.186	0.472	0.456	-1.199	0.317	0.515	-1.158	0.137	0.469	-1.006	0.094	0.529	NaN	NaN	NaN	-1.275	0.836	0.025	-1.277	0.653	0.011	NaN	NaN	NaN	NaN	NaN	NaN	NaN	NaN	NaN	-1.367	0.103	0.168
474	2.37	-1.408	0.909	0.167	NaN	NaN	NaN	-1.349	0.843	0.39	NaN	NaN	NaN	-1.189	0.563	0.436	-1.185	0.472	0.456	-1.198	0.317	0.514	-1.155	0.137	0.469	-1.005	0.095	0.529	NaN	NaN	NaN	-1.275	0.836	0.025	-1.276	0.653	0.011	NaN	NaN	NaN	NaN	NaN	NaN	NaN	NaN	NaN	-1.367	0.103	0.168
475	2.375	-1.408	0.909	0.167	NaN	NaN	NaN	-1.348	0.842	0.391	NaN	NaN	NaN	-1.189	0.563	0.436	-1.184	0.471	0.456	-1.197	0.317	0.514	-1.153	0.137	0.468	-1.003	0.095	0.529	NaN	NaN	NaN	-1.275	0.836	0.025	-1.276	0.653	0.011	NaN	NaN	NaN	NaN	NaN	NaN	NaN	NaN	NaN	-1.367	0.103	0.168
476	2.38	-1.407	0.908	0.167	NaN	NaN	NaN	-1.347	0.842	0.391	NaN	NaN	NaN	-1.188	0.563	0.436	-1.183	0.472	0.456	-1.196	0.318	0.514	-1.154	0.138	0.469	-1.001	0.094	0.528	NaN	NaN	NaN	-1.274	0.836	0.025	-1.276	0.653	0.011	NaN	NaN	NaN	NaN	NaN	NaN	NaN	NaN	NaN	-1.367	0.103	0.168
477	2.385	-1.407	0.908	0.167	NaN	NaN	NaN	-1.347	0.842	0.391	NaN	NaN	NaN	-1.188	0.563	0.436	-1.183	0.472	0.455	-1.195	0.318	0.514	-1.153	0.137	0.468	-1	0.094	0.528	NaN	NaN	NaN	-1.274	0.836	0.025	-1.275	0.653	0.011	NaN	NaN	NaN	NaN	NaN	NaN	NaN	NaN	NaN	-1.367	0.103	0.168
478	2.39	-1.406	0.908	0.168	NaN	NaN	NaN	-1.346	0.842	0.391	NaN	NaN	NaN	-1.187	0.563	0.436	-1.182	0.472	0.455	-1.193	0.317	0.514	-1.151	0.137	0.468	-0.998	0.094	0.527	NaN	NaN	NaN	-1.273	0.836	0.025	-1.275	0.653	0.012	NaN	NaN	NaN	NaN	NaN	NaN	NaN	NaN	NaN	-1.367	0.103	0.168
479	2.395	-1.406	0.908	0.168	NaN	NaN	NaN	-1.346	0.842	0.392	NaN	NaN	NaN	-1.186	0.563	0.436	-1.181	0.472	0.455	-1.192	0.316	0.513	-1.149	0.136	0.468	-0.997	0.094	0.527	NaN	NaN	NaN	-1.273	0.836	0.026	-1.274	0.653	0.012	NaN	NaN	NaN	NaN	NaN	NaN	NaN	NaN	NaN	-1.367	0.103	0.168
480	2.4	-1.405	0.908	0.168	NaN	NaN	NaN	-1.345	0.842	0.392	NaN	NaN	NaN	-1.185	0.563	0.436	-1.179	0.471	0.455	-1.191	0.316	0.513	-1.149	0.137	0.467	-0.996	0.094	0.527	NaN	NaN	NaN	-1.273	0.836	0.026	-1.274	0.653	0.012	NaN	NaN	NaN	NaN	NaN	NaN	NaN	NaN	NaN	-1.367	0.103	0.168
481	2.405	-1.405	0.908	0.169	NaN	NaN	NaN	-1.344	0.842	0.392	NaN	NaN	NaN	-1.184	0.562	0.436	-1.179	0.471	0.455	-1.19	0.316	0.513	-1.147	0.137	0.467	-0.995	0.094	0.527	NaN	NaN	NaN	-1.272	0.835	0.026	-1.274	0.653	0.012	NaN	NaN	NaN	NaN	NaN	NaN	NaN	NaN	NaN	-1.367	0.103	0.168
482	2.41	-1.405	0.908	0.169	NaN	NaN	NaN	-1.344	0.842	0.392	NaN	NaN	NaN	-1.184	0.562	0.436	-1.178	0.471	0.455	-1.189	0.316	0.513	-1.146	0.136	0.467	-0.994	0.094	0.526	NaN	NaN	NaN	-1.272	0.835	0.026	-1.274	0.653	0.012	NaN	NaN	NaN	NaN	NaN	NaN	NaN	NaN	NaN	-1.367	0.103	0.168
483	2.415	-1.405	0.907	0.169	NaN	NaN	NaN	-1.343	0.841	0.393	NaN	NaN	NaN	-1.183	0.561	0.436	-1.177	0.471	0.455	-1.188	0.316	0.513	-1.144	0.136	0.466	-0.993	0.094	0.525	NaN	NaN	NaN	-1.271	0.835	0.026	-1.274	0.653	0.012	NaN	NaN	NaN	NaN	NaN	NaN	NaN	NaN	NaN	-1.367	0.103	0.168
484	2.42	-1.404	0.907	0.169	NaN	NaN	NaN	-1.342	0.841	0.393	NaN	NaN	NaN	-1.182	0.561	0.436	-1.176	0.47	0.455	-1.187	0.315	0.512	-1.144	0.136	0.466	-0.992	0.094	0.525	NaN	NaN	NaN	-1.271	0.835	0.027	-1.274	0.653	0.012	NaN	NaN	NaN	NaN	NaN	NaN	NaN	NaN	NaN	-1.367	0.103	0.168
485	2.425	-1.403	0.907	0.17	NaN	NaN	NaN	-1.342	0.841	0.393	NaN	NaN	NaN	-1.181	0.561	0.436	-1.176	0.47	0.454	-1.186	0.315	0.512	-1.143	0.135	0.466	-0.99	0.094	0.524	NaN	NaN	NaN	-1.271	0.835	0.027	-1.274	0.653	0.012	NaN	NaN	NaN	NaN	NaN	NaN	NaN	NaN	NaN	-1.367	0.103	0.168
486	2.43	-1.403	0.907	0.17	NaN	NaN	NaN	-1.341	0.841	0.393	NaN	NaN	NaN	-1.181	0.561	0.437	-1.175	0.469	0.454	-1.185	0.314	0.511	-1.142	0.135	0.465	-0.989	0.093	0.524	NaN	NaN	NaN	-1.271	0.835	0.027	NaN	NaN	NaN	NaN	NaN	NaN	NaN	NaN	NaN	NaN	NaN	NaN	-1.367	0.103	0.168
487	2.435	-1.402	0.907	0.17	NaN	NaN	NaN	-1.34	0.841	0.393	NaN	NaN	NaN	-1.18	0.561	0.436	-1.174	0.469	0.454	-1.184	0.314	0.511	-1.141	0.135	0.465	-0.988	0.093	0.523	NaN	NaN	NaN	-1.271	0.835	0.027	NaN	NaN	NaN	NaN	NaN	NaN	NaN	NaN	NaN	NaN	NaN	NaN	-1.366	0.103	0.168
488	2.44	-1.402	0.907	0.171	NaN	NaN	NaN	-1.339	0.841	0.394	NaN	NaN	NaN	-1.179	0.562	0.435	-1.173	0.469	0.454	-1.183	0.314	0.511	-1.139	0.135	0.464	-0.986	0.092	0.522	NaN	NaN	NaN	-1.27	0.835	0.027	NaN	NaN	NaN	NaN	NaN	NaN	NaN	NaN	NaN	NaN	NaN	NaN	-1.366	0.103	0.168
489	2.445	-1.402	0.907	0.171	NaN	NaN	NaN	-1.339	0.841	0.394	NaN	NaN	NaN	-1.178	0.562	0.435	-1.173	0.469	0.453	-1.183	0.313	0.511	-1.137	0.134	0.464	-0.985	0.092	0.522	NaN	NaN	NaN	-1.27	0.835	0.027	-1.273	0.654	0.013	NaN	NaN	NaN	NaN	NaN	NaN	NaN	NaN	NaN	-1.366	0.103	0.168
490	2.45	-1.401	0.907	0.172	NaN	NaN	NaN	-1.338	0.84	0.394	NaN	NaN	NaN	-1.178	0.562	0.434	-1.172	0.469	0.453	-1.182	0.313	0.511	-1.135	0.133	0.463	-0.984	0.091	0.521	NaN	NaN	NaN	-1.27	0.835	0.027	-1.273	0.654	0.013	NaN	NaN	NaN	NaN	NaN	NaN	NaN	NaN	NaN	-1.366	0.103	0.168
491	2.455	-1.401	0.906	0.172	NaN	NaN	NaN	-1.337	0.84	0.394	NaN	NaN	NaN	-1.178	0.561	0.435	-1.172	0.469	0.453	-1.181	0.312	0.511	-1.135	0.133	0.462	-0.983	0.091	0.52	NaN	NaN	NaN	-1.27	0.835	0.028	-1.273	0.654	0.013	NaN	NaN	NaN	NaN	NaN	NaN	NaN	NaN	NaN	-1.366	0.102	0.168
492	2.46	-1.401	0.906	0.173	NaN	NaN	NaN	-1.336	0.84	0.395	NaN	NaN	NaN	-1.178	0.56	0.436	-1.171	0.468	0.453	-1.18	0.312	0.51	-1.136	0.133	0.462	-0.982	0.091	0.519	NaN	NaN	NaN	-1.27	0.835	0.028	-1.272	0.654	0.013	NaN	NaN	NaN	NaN	NaN	NaN	NaN	NaN	NaN	-1.366	0.102	0.168
493	2.465	-1.4	0.906	0.173	NaN	NaN	NaN	-1.336	0.84	0.395	NaN	NaN	NaN	-1.177	0.559	0.435	-1.17	0.468	0.452	-1.179	0.312	0.51	-1.135	0.133	0.462	-0.981	0.091	0.519	NaN	NaN	NaN	-1.27	0.835	0.028	-1.272	0.654	0.013	NaN	NaN	NaN	NaN	NaN	NaN	NaN	NaN	NaN	-1.366	0.102	0.168
494	2.47	-1.4	0.906	0.173	NaN	NaN	NaN	-1.335	0.84	0.395	NaN	NaN	NaN	-1.175	0.558	0.433	-1.17	0.467	0.452	-1.179	0.312	0.509	-1.135	0.133	0.462	-0.981	0.091	0.518	NaN	NaN	NaN	-1.27	0.835	0.028	-1.272	0.654	0.013	-1.475	0.617	0.106	NaN	NaN	NaN	NaN	NaN	NaN	-1.366	0.102	0.168
495	2.475	-1.399	0.906	0.174	NaN	NaN	NaN	-1.334	0.84	0.396	NaN	NaN	NaN	-1.174	0.558	0.432	-1.169	0.467	0.452	-1.178	0.312	0.509	-1.134	0.132	0.461	-0.98	0.091	0.517	NaN	NaN	NaN	-1.269	0.835	0.028	-1.271	0.654	0.014	-1.474	0.615	0.106	NaN	NaN	NaN	NaN	NaN	NaN	-1.365	0.102	0.168
496	2.48	-1.399	0.906	0.174	NaN	NaN	NaN	-1.334	0.84	0.396	NaN	NaN	NaN	-1.173	0.558	0.432	-1.168	0.466	0.451	-1.177	0.311	0.508	-1.133	0.132	0.46	-0.979	0.09	0.516	NaN	NaN	NaN	-1.269	0.835	0.029	-1.271	0.653	0.014	-1.473	0.614	0.106	NaN	NaN	NaN	NaN	NaN	NaN	-1.365	0.102	0.168
497	2.485	-1.398	0.905	0.174	NaN	NaN	NaN	-1.333	0.84	0.397	NaN	NaN	NaN	-1.172	0.558	0.432	-1.167	0.466	0.451	-1.177	0.311	0.508	-1.132	0.131	0.46	-0.978	0.089	0.515	NaN	NaN	NaN	-1.268	0.835	0.029	-1.27	0.653	0.014	-1.472	0.613	0.106	NaN	NaN	NaN	NaN	NaN	NaN	-1.365	0.102	0.168
498	2.49	-1.398	0.905	0.175	NaN	NaN	NaN	-1.332	0.839	0.397	NaN	NaN	NaN	-1.172	0.557	0.432	-1.167	0.465	0.451	-1.176	0.31	0.507	-1.131	0.132	0.459	-0.977	0.089	0.514	NaN	NaN	NaN	-1.268	0.835	0.029	-1.27	0.653	0.014	-1.471	0.613	0.106	NaN	NaN	NaN	NaN	NaN	NaN	-1.365	0.102	0.168
499	2.495	-1.397	0.905	0.175	NaN	NaN	NaN	-1.331	0.839	0.397	NaN	NaN	NaN	-1.172	0.557	0.431	-1.166	0.465	0.45	-1.175	0.31	0.507	-1.131	0.132	0.459	-0.977	0.088	0.513	NaN	NaN	NaN	-1.268	0.834	0.029	-1.27	0.653	0.015	-1.471	0.612	0.107	NaN	NaN	NaN	NaN	NaN	NaN	-1.365	0.102	0.168
500	2.5	-1.397	0.905	0.176	NaN	NaN	NaN	-1.33	0.839	0.397	NaN	NaN	NaN	-1.171	0.557	0.431	-1.166	0.465	0.45	-1.174	0.309	0.506	-1.13	0.131	0.458	-0.976	0.088	0.512	NaN	NaN	NaN	-1.267	0.834	0.03	-1.269	0.653	0.015	NaN	NaN	NaN	NaN	NaN	NaN	NaN	NaN	NaN	-1.365	0.102	0.168
501	2.505	-1.396	0.905	0.176	NaN	NaN	NaN	-1.33	0.839	0.398	NaN	NaN	NaN	-1.171	0.557	0.431	-1.165	0.464	0.45	-1.174	0.309	0.506	-1.128	0.13	0.457	-0.975	0.087	0.511	NaN	NaN	NaN	-1.267	0.834	0.03	-1.269	0.653	0.015	NaN	NaN	NaN	NaN	NaN	NaN	NaN	NaN	NaN	-1.365	0.102	0.168
502	2.51	-1.396	0.905	0.177	NaN	NaN	NaN	-1.329	0.838	0.398	NaN	NaN	NaN	-1.17	0.556	0.431	-1.165	0.464	0.449	-1.173	0.308	0.506	-1.127	0.129	0.457	-0.974	0.087	0.51	NaN	NaN	NaN	-1.266	0.834	0.03	-1.269	0.653	0.015	NaN	NaN	NaN	NaN	NaN	NaN	NaN	NaN	NaN	-1.365	0.101	0.168
503	2.515	-1.396	0.905	0.177	NaN	NaN	NaN	-1.328	0.838	0.398	NaN	NaN	NaN	-1.17	0.556	0.431	-1.164	0.464	0.449	-1.172	0.308	0.506	-1.128	0.129	0.456	-0.973	0.086	0.51	NaN	NaN	NaN	-1.266	0.834	0.03	-1.269	0.653	0.015	NaN	NaN	NaN	NaN	NaN	NaN	NaN	NaN	NaN	-1.365	0.101	0.168
504	2.52	-1.395	0.905	0.177	NaN	NaN	NaN	-1.327	0.838	0.398	NaN	NaN	NaN	-1.17	0.556	0.431	-1.164	0.463	0.449	-1.171	0.307	0.506	-1.128	0.129	0.456	-0.972	0.085	0.508	NaN	NaN	NaN	-1.266	0.834	0.03	-1.268	0.653	0.015	NaN	NaN	NaN	NaN	NaN	NaN	NaN	NaN	NaN	-1.365	0.101	0.168
505	2.525	-1.395	0.905	0.178	NaN	NaN	NaN	-1.327	0.838	0.399	NaN	NaN	NaN	-1.17	0.555	0.43	-1.164	0.463	0.448	-1.171	0.307	0.505	-1.127	0.128	0.455	-0.971	0.085	0.507	NaN	NaN	NaN	-1.266	0.834	0.031	-1.268	0.653	0.015	NaN	NaN	NaN	NaN	NaN	NaN	NaN	NaN	NaN	-1.365	0.101	0.168
506	2.53	-1.394	0.905	0.178	NaN	NaN	NaN	-1.326	0.838	0.399	NaN	NaN	NaN	-1.168	0.554	0.43	-1.163	0.462	0.448	-1.171	0.306	0.505	-1.125	0.127	0.454	-0.971	0.085	0.506	NaN	NaN	NaN	-1.266	0.834	0.031	-1.268	0.654	0.015	NaN	NaN	NaN	NaN	NaN	NaN	NaN	NaN	NaN	-1.365	0.101	0.168
507	2.535	-1.394	0.905	0.179	NaN	NaN	NaN	-1.325	0.838	0.399	NaN	NaN	NaN	-1.167	0.553	0.43	-1.163	0.462	0.448	-1.17	0.306	0.505	-1.125	0.126	0.454	-0.97	0.084	0.505	NaN	NaN	NaN	-1.265	0.834	0.031	-1.268	0.654	0.015	NaN	NaN	NaN	NaN	NaN	NaN	NaN	NaN	NaN	-1.364	0.101	0.168
508	2.54	-1.393	0.905	0.179	NaN	NaN	NaN	-1.325	0.838	0.4	NaN	NaN	NaN	-1.167	0.553	0.43	-1.163	0.462	0.447	-1.169	0.305	0.504	-1.126	0.127	0.453	-0.97	0.083	0.504	NaN	NaN	NaN	NaN	NaN	NaN	-1.268	0.654	0.015	NaN	NaN	NaN	NaN	NaN	NaN	NaN	NaN	NaN	-1.364	0.101	0.168
509	2.545	-1.393	0.905	0.18	NaN	NaN	NaN	-1.325	0.838	0.4	NaN	NaN	NaN	-1.167	0.553	0.43	-1.162	0.461	0.447	-1.168	0.304	0.503	-1.126	0.126	0.453	-0.97	0.083	0.503	NaN	NaN	NaN	NaN	NaN	NaN	-1.268	0.654	0.015	NaN	NaN	NaN	NaN	NaN	NaN	NaN	NaN	NaN	-1.364	0.101	0.168
510	2.55	-1.392	0.904	0.18	NaN	NaN	NaN	-1.324	0.837	0.4	NaN	NaN	NaN	-1.167	0.553	0.43	-1.162	0.461	0.446	-1.168	0.304	0.503	-1.125	0.126	0.452	-0.969	0.082	0.502	NaN	NaN	NaN	NaN	NaN	NaN	-1.268	0.654	0.015	NaN	NaN	NaN	NaN	NaN	NaN	NaN	NaN	NaN	-1.364	0.101	0.168
511	2.555	-1.392	0.904	0.181	NaN	NaN	NaN	-1.323	0.837	0.401	NaN	NaN	NaN	-1.166	0.553	0.429	-1.162	0.46	0.446	-1.167	0.303	0.502	-1.125	0.125	0.452	-0.968	0.082	0.501	NaN	NaN	NaN	-1.263	0.833	0.032	-1.268	0.654	0.016	NaN	NaN	NaN	NaN	NaN	NaN	NaN	NaN	NaN	-1.364	0.101	0.168
512	2.56	-1.392	0.904	0.181	NaN	NaN	NaN	-1.322	0.837	0.401	NaN	NaN	NaN	-1.166	0.552	0.429	-1.161	0.46	0.446	-1.167	0.303	0.502	-1.125	0.125	0.451	-0.968	0.081	0.5	NaN	NaN	NaN	-1.263	0.833	0.032	-1.267	0.654	0.016	NaN	NaN	NaN	NaN	NaN	NaN	NaN	NaN	NaN	-1.364	0.101	0.168
513	2.565	-1.391	0.904	0.181	NaN	NaN	NaN	-1.321	0.837	0.401	NaN	NaN	NaN	-1.166	0.552	0.429	-1.161	0.459	0.445	-1.167	0.303	0.501	-1.124	0.124	0.45	-0.967	0.08	0.499	NaN	NaN	NaN	-1.263	0.833	0.033	-1.267	0.654	0.016	NaN	NaN	NaN	NaN	NaN	NaN	NaN	NaN	NaN	-1.364	0.101	0.168
514	2.57	-1.39	0.904	0.182	NaN	NaN	NaN	-1.32	0.836	0.401	NaN	NaN	NaN	-1.165	0.552	0.428	-1.161	0.459	0.445	-1.167	0.303	0.501	-1.122	0.123	0.449	-0.967	0.08	0.498	NaN	NaN	NaN	-1.262	0.833	0.033	-1.267	0.654	0.016	NaN	NaN	NaN	NaN	NaN	NaN	NaN	NaN	NaN	-1.364	0.101	0.168
515	2.575	-1.39	0.904	0.182	NaN	NaN	NaN	-1.32	0.836	0.402	NaN	NaN	NaN	-1.164	0.551	0.428	-1.16	0.458	0.445	-1.166	0.302	0.501	-1.122	0.122	0.448	-0.967	0.079	0.497	NaN	NaN	NaN	-1.262	0.834	0.033	-1.266	0.654	0.017	NaN	NaN	NaN	NaN	NaN	NaN	NaN	NaN	NaN	-1.364	0.101	0.168
516	2.58	-1.389	0.904	0.183	NaN	NaN	NaN	-1.319	0.836	0.402	NaN	NaN	NaN	-1.163	0.549	0.427	-1.16	0.458	0.445	-1.165	0.302	0.5	-1.121	0.122	0.448	-0.967	0.078	0.495	NaN	NaN	NaN	-1.262	0.834	0.033	-1.266	0.654	0.017	NaN	NaN	NaN	NaN	NaN	NaN	NaN	NaN	NaN	-1.364	0.101	0.168
517	2.585	-1.389	0.904	0.183	NaN	NaN	NaN	-1.318	0.836	0.402	NaN	NaN	NaN	-1.163	0.549	0.427	-1.16	0.457	0.444	-1.166	0.301	0.5	-1.121	0.121	0.447	-0.967	0.078	0.495	NaN	NaN	NaN	-1.262	0.834	0.033	-1.266	0.654	0.017	-1.269	0.524	0.092	NaN	NaN	NaN	NaN	NaN	NaN	-1.364	0.101	0.168
518	2.59	-1.389	0.904	0.184	NaN	NaN	NaN	-1.317	0.836	0.402	NaN	NaN	NaN	-1.163	0.548	0.427	-1.159	0.457	0.444	-1.165	0.3	0.499	-1.122	0.121	0.447	-0.967	0.077	0.494	NaN	NaN	NaN	-1.262	0.834	0.034	-1.266	0.654	0.017	-1.269	0.525	0.092	NaN	NaN	NaN	NaN	NaN	NaN	-1.364	0.101	0.168
519	2.595	-1.388	0.904	0.184	NaN	NaN	NaN	-1.317	0.836	0.403	NaN	NaN	NaN	-1.163	0.548	0.427	-1.159	0.456	0.444	-1.165	0.299	0.498	-1.122	0.12	0.446	-0.966	0.076	0.493	NaN	NaN	NaN	-1.262	0.834	0.034	-1.265	0.654	0.017	-1.269	0.525	0.092	NaN	NaN	NaN	NaN	NaN	NaN	-1.364	0.101	0.168
520	2.6	-1.387	0.904	0.185	NaN	NaN	NaN	-1.316	0.836	0.403	NaN	NaN	NaN	-1.163	0.548	0.426	-1.159	0.456	0.443	-1.164	0.299	0.498	-1.122	0.12	0.445	-0.966	0.076	0.492	NaN	NaN	NaN	-1.261	0.833	0.035	-1.265	0.654	0.018	-1.269	0.525	0.092	NaN	NaN	NaN	NaN	NaN	NaN	-1.364	0.101	0.168
521	2.605	-1.387	0.904	0.185	NaN	NaN	NaN	-1.315	0.835	0.403	NaN	NaN	NaN	-1.162	0.548	0.426	-1.159	0.455	0.443	-1.165	0.298	0.498	-1.122	0.119	0.444	-0.966	0.075	0.491	NaN	NaN	NaN	-1.261	0.833	0.035	-1.265	0.654	0.018	-1.269	0.526	0.092	NaN	NaN	NaN	NaN	NaN	NaN	-1.364	0.101	0.168
522	2.61	-1.386	0.904	0.185	NaN	NaN	NaN	-1.315	0.835	0.404	NaN	NaN	NaN	-1.162	0.547	0.426	-1.159	0.454	0.442	-1.165	0.297	0.497	-1.122	0.118	0.444	-0.966	0.074	0.49	NaN	NaN	NaN	-1.261	0.834	0.035	-1.264	0.654	0.018	-1.269	0.526	0.092	NaN	NaN	NaN	NaN	NaN	NaN	-1.364	0.101	0.168
523	2.615	-1.386	0.904	0.186	NaN	NaN	NaN	-1.314	0.835	0.404	NaN	NaN	NaN	-1.162	0.547	0.426	-1.158	0.454	0.442	-1.165	0.297	0.497	-1.121	0.118	0.443	-0.966	0.073	0.489	NaN	NaN	NaN	-1.261	0.834	0.035	-1.264	0.654	0.018	-1.269	0.526	0.092	NaN	NaN	NaN	NaN	NaN	NaN	-1.364	0.101	0.168
524	2.62	-1.386	0.904	0.187	NaN	NaN	NaN	-1.313	0.835	0.405	NaN	NaN	NaN	-1.162	0.547	0.425	-1.158	0.454	0.442	-1.165	0.296	0.496	-1.122	0.117	0.443	-0.967	0.073	0.488	NaN	NaN	NaN	-1.26	0.834	0.035	-1.264	0.654	0.018	NaN	NaN	NaN	NaN	NaN	NaN	NaN	NaN	NaN	-1.364	0.101	0.168
525	2.625	-1.385	0.904	0.187	NaN	NaN	NaN	-1.312	0.834	0.405	NaN	NaN	NaN	-1.162	0.546	0.425	-1.158	0.453	0.441	-1.165	0.296	0.496	-1.122	0.117	0.442	-0.967	0.073	0.488	NaN	NaN	NaN	-1.26	0.834	0.036	-1.264	0.654	0.018	NaN	NaN	NaN	NaN	NaN	NaN	NaN	NaN	NaN	-1.364	0.101	0.168
526	2.63	-1.384	0.904	0.187	NaN	NaN	NaN	-1.311	0.834	0.405	NaN	NaN	NaN	-1.162	0.546	0.425	-1.159	0.453	0.441	-1.165	0.295	0.496	-1.122	0.116	0.441	-0.967	0.071	0.487	NaN	NaN	NaN	-1.26	0.834	0.036	-1.264	0.654	0.018	NaN	NaN	NaN	NaN	NaN	NaN	NaN	NaN	NaN	-1.364	0.101	0.168
527	2.635	-1.384	0.904	0.188	NaN	NaN	NaN	-1.311	0.834	0.405	NaN	NaN	NaN	-1.162	0.545	0.425	-1.159	0.453	0.441	-1.165	0.295	0.495	-1.122	0.116	0.441	-0.967	0.07	0.486	NaN	NaN	NaN	-1.26	0.834	0.036	-1.264	0.654	0.019	NaN	NaN	NaN	NaN	NaN	NaN	NaN	NaN	NaN	-1.364	0.101	0.168
528	2.64	-1.383	0.904	0.189	NaN	NaN	NaN	-1.31	0.834	0.405	NaN	NaN	NaN	-1.161	0.544	0.425	-1.159	0.452	0.44	-1.165	0.294	0.495	-1.122	0.115	0.44	-0.967	0.07	0.485	NaN	NaN	NaN	-1.259	0.834	0.037	-1.263	0.654	0.019	NaN	NaN	NaN	NaN	NaN	NaN	NaN	NaN	NaN	-1.364	0.101	0.168
529	2.645	-1.383	0.904	0.189	NaN	NaN	NaN	-1.309	0.834	0.406	NaN	NaN	NaN	-1.161	0.543	0.425	-1.159	0.451	0.44	-1.165	0.293	0.494	-1.122	0.114	0.439	-0.968	0.069	0.484	NaN	NaN	NaN	-1.259	0.834	0.037	-1.263	0.654	0.019	NaN	NaN	NaN	NaN	NaN	NaN	NaN	NaN	NaN	-1.364	0.101	0.168
530	2.65	-1.382	0.904	0.19	NaN	NaN	NaN	-1.308	0.834	0.406	NaN	NaN	NaN	-1.161	0.542	0.425	-1.159	0.45	0.44	-1.165	0.293	0.494	-1.122	0.114	0.439	-0.968	0.068	0.483	NaN	NaN	NaN	-1.258	0.834	0.037	-1.263	0.654	0.02	-1.267	0.525	0.093	NaN	NaN	NaN	NaN	NaN	NaN	-1.364	0.101	0.168
531	2.655	-1.382	0.904	0.19	NaN	NaN	NaN	-1.308	0.834	0.407	NaN	NaN	NaN	-1.161	0.542	0.425	-1.159	0.449	0.44	-1.165	0.292	0.493	-1.123	0.114	0.438	-0.968	0.067	0.482	NaN	NaN	NaN	-1.258	0.834	0.038	-1.263	0.654	0.02	NaN	NaN	NaN	NaN	NaN	NaN	NaN	NaN	NaN	-1.364	0.101	0.168
532	2.66	-1.381	0.904	0.191	NaN	NaN	NaN	-1.307	0.834	0.407	NaN	NaN	NaN	-1.162	0.542	0.425	-1.159	0.449	0.439	-1.165	0.291	0.493	-1.123	0.113	0.438	-0.967	0.066	0.482	NaN	NaN	NaN	-1.258	0.834	0.038	-1.262	0.655	0.02	NaN	NaN	NaN	NaN	NaN	NaN	NaN	NaN	NaN	-1.364	0.101	0.169
533	2.665	-1.38	0.904	0.191	NaN	NaN	NaN	-1.306	0.833	0.408	NaN	NaN	NaN	-1.163	0.541	0.425	-1.159	0.448	0.439	-1.166	0.291	0.492	-1.123	0.113	0.437	-0.967	0.065	0.481	NaN	NaN	NaN	-1.257	0.834	0.038	-1.262	0.655	0.02	NaN	NaN	NaN	NaN	NaN	NaN	NaN	NaN	NaN	-1.364	0.101	0.169
534	2.67	-1.38	0.904	0.192	NaN	NaN	NaN	-1.306	0.833	0.408	NaN	NaN	NaN	-1.163	0.541	0.425	-1.16	0.448	0.439	-1.166	0.29	0.492	-1.123	0.112	0.437	-0.965	0.062	0.479	NaN	NaN	NaN	-1.257	0.834	0.038	-1.262	0.655	0.021	NaN	NaN	NaN	NaN	NaN	NaN	NaN	NaN	NaN	-1.364	0.101	0.169
535	2.675	-1.379	0.904	0.192	NaN	NaN	NaN	-1.305	0.833	0.408	NaN	NaN	NaN	-1.164	0.541	0.425	-1.16	0.448	0.438	-1.165	0.29	0.491	-1.123	0.112	0.436	-0.965	0.062	0.478	NaN	NaN	NaN	-1.256	0.834	0.039	-1.262	0.655	0.021	-1.266	0.525	0.095	NaN	NaN	NaN	NaN	NaN	NaN	-1.363	0.101	0.169
536	2.68	-1.378	0.904	0.193	NaN	NaN	NaN	-1.304	0.833	0.409	NaN	NaN	NaN	-1.163	0.54	0.425	-1.16	0.447	0.438	-1.166	0.29	0.491	-1.123	0.111	0.436	-0.966	0.062	0.477	NaN	NaN	NaN	-1.256	0.834	0.039	-1.262	0.655	0.021	-1.266	0.526	0.095	NaN	NaN	NaN	NaN	NaN	NaN	-1.363	0.101	0.169
537	2.685	-1.378	0.904	0.193	NaN	NaN	NaN	-1.303	0.833	0.409	NaN	NaN	NaN	-1.163	0.54	0.424	-1.161	0.447	0.438	-1.167	0.289	0.491	-1.123	0.111	0.436	-0.966	0.062	0.477	NaN	NaN	NaN	-1.256	0.834	0.04	-1.261	0.655	0.021	-1.266	0.526	0.095	NaN	NaN	NaN	NaN	NaN	NaN	-1.363	0.101	0.169
538	2.69	-1.377	0.903	0.194	NaN	NaN	NaN	-1.302	0.833	0.409	NaN	NaN	NaN	-1.164	0.539	0.425	-1.161	0.446	0.438	-1.167	0.289	0.491	-1.122	0.111	0.436	-0.964	0.059	0.475	NaN	NaN	NaN	-1.256	0.834	0.04	-1.261	0.655	0.022	-1.265	0.526	0.095	NaN	NaN	NaN	NaN	NaN	NaN	-1.363	0.101	0.169
539	2.695	-1.377	0.903	0.195	NaN	NaN	NaN	-1.301	0.832	0.41	NaN	NaN	NaN	-1.163	0.539	0.424	-1.161	0.445	0.438	-1.167	0.288	0.491	-1.121	0.111	0.435	-0.964	0.058	0.475	NaN	NaN	NaN	-1.255	0.834	0.04	-1.26	0.654	0.022	-1.265	0.526	0.095	NaN	NaN	NaN	NaN	NaN	NaN	-1.363	0.101	0.169
540	2.7	-1.376	0.904	0.195	NaN	NaN	NaN	-1.301	0.832	0.41	NaN	NaN	NaN	-1.163	0.538	0.424	-1.161	0.445	0.438	-1.166	0.287	0.491	-1.12	0.11	0.435	-0.964	0.058	0.474	NaN	NaN	NaN	-1.255	0.834	0.041	-1.259	0.654	0.022	NaN	NaN	NaN	NaN	NaN	NaN	NaN	NaN	NaN	-1.363	0.101	0.169
541	2.705	-1.376	0.904	0.196	NaN	NaN	NaN	-1.3	0.832	0.411	NaN	NaN	NaN	-1.163	0.537	0.423	-1.161	0.444	0.438	-1.165	0.286	0.49	-1.119	0.11	0.435	-0.965	0.059	0.475	NaN	NaN	NaN	-1.255	0.834	0.041	-1.259	0.655	0.023	NaN	NaN	NaN	NaN	NaN	NaN	NaN	NaN	NaN	-1.363	0.101	0.169
542	2.71	-1.375	0.904	0.197	NaN	NaN	NaN	-1.3	0.832	0.411	NaN	NaN	NaN	-1.163	0.536	0.423	-1.161	0.444	0.437	-1.164	0.285	0.49	-1.119	0.109	0.435	-0.963	0.057	0.474	NaN	NaN	NaN	-1.254	0.834	0.041	-1.258	0.655	0.023	NaN	NaN	NaN	NaN	NaN	NaN	NaN	NaN	NaN	-1.363	0.101	0.169
543	2.715	-1.375	0.904	0.197	NaN	NaN	NaN	-1.299	0.832	0.412	NaN	NaN	NaN	-1.163	0.536	0.423	-1.161	0.444	0.437	-1.164	0.285	0.49	-1.118	0.108	0.435	-0.961	0.053	0.473	NaN	NaN	NaN	-1.254	0.834	0.042	-1.258	0.655	0.023	NaN	NaN	NaN	NaN	NaN	NaN	NaN	NaN	NaN	-1.363	0.101	0.169
544	2.72	-1.374	0.903	0.197	NaN	NaN	NaN	-1.298	0.832	0.412	NaN	NaN	NaN	-1.163	0.536	0.423	-1.161	0.443	0.437	-1.163	0.285	0.49	-1.118	0.108	0.435	-0.96	0.052	0.473	NaN	NaN	NaN	-1.253	0.834	0.042	-1.258	0.655	0.023	NaN	NaN	NaN	NaN	NaN	NaN	NaN	NaN	NaN	-1.363	0.101	0.169
545	2.725	-1.373	0.904	0.198	NaN	NaN	NaN	-1.297	0.832	0.412	NaN	NaN	NaN	-1.163	0.536	0.423	-1.16	0.443	0.437	-1.163	0.285	0.491	-1.117	0.108	0.435	-0.959	0.05	0.472	NaN	NaN	NaN	-1.253	0.834	0.043	-1.258	0.655	0.024	NaN	NaN	NaN	NaN	NaN	NaN	NaN	NaN	NaN	-1.363	0.101	0.169
546	2.73	-1.373	0.904	0.199	NaN	NaN	NaN	-1.296	0.831	0.413	NaN	NaN	NaN	-1.163	0.535	0.422	-1.16	0.442	0.437	-1.162	0.285	0.491	-1.117	0.108	0.435	-0.959	0.049	0.472	NaN	NaN	NaN	-1.253	0.834	0.043	-1.258	0.655	0.024	NaN	NaN	NaN	NaN	NaN	NaN	NaN	NaN	NaN	-1.363	0.101	0.169
547	2.735	-1.372	0.904	0.199	NaN	NaN	NaN	-1.296	0.831	0.413	NaN	NaN	NaN	-1.162	0.535	0.423	-1.16	0.442	0.437	-1.162	0.285	0.491	-1.117	0.108	0.435	-0.959	0.048	0.472	NaN	NaN	NaN	-1.252	0.834	0.043	-1.257	0.655	0.025	NaN	NaN	NaN	NaN	NaN	NaN	NaN	NaN	NaN	-1.363	0.101	0.17
548	2.74	-1.372	0.904	0.2	NaN	NaN	NaN	-1.295	0.831	0.414	NaN	NaN	NaN	-1.162	0.534	0.423	-1.16	0.442	0.437	-1.161	0.284	0.49	-1.116	0.108	0.435	-0.959	0.048	0.472	NaN	NaN	NaN	-1.252	0.834	0.044	-1.257	0.655	0.025	-1.263	0.526	0.098	NaN	NaN	NaN	NaN	NaN	NaN	-1.363	0.101	0.17
549	2.745	-1.371	0.904	0.2	NaN	NaN	NaN	-1.295	0.831	0.414	NaN	NaN	NaN	-1.162	0.534	0.423	-1.16	0.442	0.437	-1.161	0.284	0.491	-1.116	0.107	0.435	-0.96	0.049	0.472	NaN	NaN	NaN	-1.251	0.834	0.044	-1.257	0.655	0.025	-1.262	0.526	0.098	NaN	NaN	NaN	NaN	NaN	NaN	-1.363	0.101	0.17
550	2.75	-1.37	0.904	0.201	NaN	NaN	NaN	-1.294	0.831	0.415	NaN	NaN	NaN	-1.162	0.534	0.423	-1.16	0.442	0.437	-1.161	0.284	0.491	-1.115	0.107	0.435	-0.961	0.05	0.473	NaN	NaN	NaN	-1.25	0.833	0.045	-1.256	0.655	0.026	-1.262	0.526	0.098	NaN	NaN	NaN	NaN	NaN	NaN	-1.363	0.101	0.17
551	2.755	-1.37	0.904	0.202	NaN	NaN	NaN	-1.293	0.831	0.415	NaN	NaN	NaN	-1.162	0.534	0.423	-1.16	0.441	0.438	-1.16	0.283	0.491	-1.115	0.106	0.436	-0.961	0.05	0.474	NaN	NaN	NaN	NaN	NaN	NaN	-1.256	0.655	0.026	-1.262	0.526	0.099	NaN	NaN	NaN	NaN	NaN	NaN	-1.363	0.101	0.17
552	2.76	-1.369	0.904	0.202	NaN	NaN	NaN	-1.293	0.831	0.415	NaN	NaN	NaN	-1.163	0.535	0.424	-1.16	0.441	0.438	-1.16	0.283	0.491	-1.115	0.106	0.436	-0.961	0.05	0.474	NaN	NaN	NaN	-1.249	0.834	0.046	-1.255	0.656	0.026	-1.262	0.526	0.099	NaN	NaN	NaN	NaN	NaN	NaN	-1.363	0.101	0.17
553	2.765	-1.368	0.904	0.203	NaN	NaN	NaN	-1.292	0.831	0.416	NaN	NaN	NaN	-1.163	0.534	0.424	-1.159	0.44	0.438	-1.16	0.282	0.491	-1.114	0.106	0.436	-0.962	0.049	0.474	NaN	NaN	NaN	-1.249	0.834	0.046	-1.255	0.656	0.026	-1.262	0.526	0.099	NaN	NaN	NaN	NaN	NaN	NaN	-1.363	0.101	0.17
554	2.77	-1.368	0.904	0.203	NaN	NaN	NaN	-1.291	0.831	0.416	NaN	NaN	NaN	-1.161	0.534	0.425	-1.159	0.44	0.438	-1.16	0.282	0.491	-1.114	0.106	0.435	-0.962	0.049	0.474	NaN	NaN	NaN	-1.248	0.834	0.046	-1.255	0.655	0.027	-1.261	0.526	0.1	NaN	NaN	NaN	NaN	NaN	NaN	-1.363	0.101	0.17
555	2.775	-1.367	0.904	0.204	NaN	NaN	NaN	-1.291	0.831	0.417	NaN	NaN	NaN	-1.161	0.533	0.425	-1.159	0.44	0.438	-1.16	0.281	0.491	-1.114	0.106	0.435	-0.961	0.049	0.474	NaN	NaN	NaN	-1.248	0.834	0.047	-1.254	0.655	0.028	NaN	NaN	NaN	NaN	NaN	NaN	NaN	NaN	NaN	-1.363	0.101	0.17
556	2.78	-1.366	0.904	0.205	NaN	NaN	NaN	-1.29	0.831	0.418	NaN	NaN	NaN	-1.16	0.533	0.425	-1.158	0.439	0.438	-1.16	0.281	0.491	-1.114	0.106	0.436	-0.961	0.048	0.474	NaN	NaN	NaN	-1.247	0.834	0.048	-1.254	0.655	0.028	NaN	NaN	NaN	NaN	NaN	NaN	NaN	NaN	NaN	-1.363	0.101	0.17
557	2.785	-1.366	0.904	0.205	NaN	NaN	NaN	-1.289	0.831	0.418	NaN	NaN	NaN	-1.159	0.533	0.425	-1.158	0.439	0.439	-1.16	0.28	0.491	-1.114	0.105	0.436	-0.96	0.046	0.474	NaN	NaN	NaN	-1.248	0.834	0.048	-1.254	0.655	0.028	NaN	NaN	NaN	NaN	NaN	NaN	NaN	NaN	NaN	-1.363	0.101	0.17
558	2.79	-1.365	0.904	0.206	NaN	NaN	NaN	-1.289	0.831	0.419	NaN	NaN	NaN	-1.159	0.532	0.425	-1.158	0.439	0.439	-1.16	0.28	0.491	-1.114	0.105	0.436	-0.958	0.043	0.473	NaN	NaN	NaN	-1.247	0.834	0.048	-1.253	0.656	0.029	NaN	NaN	NaN	NaN	NaN	NaN	NaN	NaN	NaN	-1.363	0.102	0.17
559	2.795	-1.365	0.904	0.206	NaN	NaN	NaN	-1.288	0.83	0.419	NaN	NaN	NaN	-1.158	0.531	0.425	-1.157	0.439	0.439	-1.159	0.28	0.491	-1.114	0.105	0.436	-0.958	0.042	0.473	NaN	NaN	NaN	-1.246	0.834	0.049	-1.253	0.656	0.029	NaN	NaN	NaN	NaN	NaN	NaN	NaN	NaN	NaN	-1.363	0.102	0.17
560	2.8	-1.364	0.904	0.207	NaN	NaN	NaN	-1.287	0.83	0.419	NaN	NaN	NaN	-1.158	0.531	0.425	-1.157	0.439	0.44	-1.159	0.28	0.491	-1.113	0.105	0.436	-0.96	0.044	0.475	NaN	NaN	NaN	-1.246	0.834	0.05	-1.253	0.656	0.029	-1.259	0.526	0.102	NaN	NaN	NaN	NaN	NaN	NaN	-1.363	0.101	0.17
561	2.805	-1.363	0.905	0.208	NaN	NaN	NaN	-1.287	0.83	0.42	NaN	NaN	NaN	-1.157	0.531	0.426	-1.157	0.439	0.44	-1.159	0.279	0.492	-1.113	0.105	0.436	-0.961	0.045	0.475	NaN	NaN	NaN	-1.245	0.834	0.05	-1.252	0.656	0.03	-1.259	0.526	0.102	NaN	NaN	NaN	NaN	NaN	NaN	-1.363	0.101	0.17
562	2.81	-1.363	0.905	0.208	NaN	NaN	NaN	-1.286	0.83	0.421	NaN	NaN	NaN	-1.157	0.531	0.426	-1.157	0.439	0.44	-1.159	0.279	0.492	-1.113	0.105	0.436	-0.961	0.045	0.476	NaN	NaN	NaN	-1.245	0.834	0.051	-1.251	0.655	0.03	NaN	NaN	NaN	NaN	NaN	NaN	NaN	NaN	NaN	-1.363	0.102	0.17
563	2.815	-1.362	0.904	0.209	NaN	NaN	NaN	-1.285	0.83	0.421	NaN	NaN	NaN	-1.156	0.531	0.427	-1.157	0.438	0.441	-1.159	0.279	0.492	-1.113	0.105	0.436	-0.96	0.043	0.475	NaN	NaN	NaN	-1.245	0.834	0.051	-1.25	0.655	0.031	NaN	NaN	NaN	NaN	NaN	NaN	NaN	NaN	NaN	-1.363	0.102	0.17
564	2.82	-1.361	0.905	0.209	NaN	NaN	NaN	-1.284	0.83	0.422	NaN	NaN	NaN	-1.156	0.531	0.427	-1.156	0.438	0.441	-1.158	0.28	0.492	-1.113	0.105	0.436	-0.957	0.039	0.475	NaN	NaN	NaN	-1.244	0.834	0.051	-1.25	0.655	0.031	NaN	NaN	NaN	NaN	NaN	NaN	NaN	NaN	NaN	-1.363	0.102	0.17
565	2.825	-1.361	0.905	0.21	NaN	NaN	NaN	-1.284	0.83	0.422	NaN	NaN	NaN	-1.156	0.531	0.428	-1.155	0.438	0.442	-1.157	0.28	0.492	-1.113	0.105	0.436	-0.957	0.038	0.475	NaN	NaN	NaN	-1.243	0.834	0.052	NaN	NaN	NaN	NaN	NaN	NaN	NaN	NaN	NaN	NaN	NaN	NaN	-1.363	0.102	0.17
566	2.83	-1.36	0.905	0.211	NaN	NaN	NaN	-1.283	0.83	0.423	NaN	NaN	NaN	-1.156	0.531	0.428	-1.155	0.437	0.442	-1.157	0.28	0.493	-1.112	0.104	0.436	-0.956	0.037	0.475	NaN	NaN	NaN	-1.242	0.833	0.053	-1.249	0.656	0.032	NaN	NaN	NaN	NaN	NaN	NaN	NaN	NaN	NaN	-1.363	0.102	0.17
567	2.835	-1.36	0.905	0.211	NaN	NaN	NaN	-1.283	0.83	0.424	NaN	NaN	NaN	-1.155	0.531	0.429	-1.154	0.437	0.442	-1.158	0.28	0.493	-1.112	0.104	0.436	-0.957	0.037	0.475	NaN	NaN	NaN	-1.242	0.833	0.053	-1.249	0.656	0.033	NaN	NaN	NaN	NaN	NaN	NaN	NaN	NaN	NaN	-1.363	0.102	0.17
568	2.84	-1.359	0.905	0.212	NaN	NaN	NaN	-1.282	0.83	0.424	NaN	NaN	NaN	-1.155	0.531	0.43	-1.154	0.437	0.443	-1.158	0.28	0.493	-1.112	0.104	0.436	-0.957	0.037	0.475	NaN	NaN	NaN	-1.241	0.834	0.054	-1.248	0.656	0.033	NaN	NaN	NaN	NaN	NaN	NaN	NaN	NaN	NaN	-1.363	0.102	0.17
569	2.845	-1.358	0.905	0.212	NaN	NaN	NaN	NaN	NaN	NaN	NaN	NaN	NaN	-1.154	0.531	0.431	-1.153	0.437	0.443	-1.157	0.279	0.494	-1.111	0.103	0.436	-0.957	0.037	0.475	NaN	NaN	NaN	-1.241	0.834	0.054	-1.248	0.655	0.034	NaN	NaN	NaN	NaN	NaN	NaN	NaN	NaN	NaN	-1.363	0.102	0.17
570	2.85	-1.357	0.905	0.213	NaN	NaN	NaN	NaN	NaN	NaN	NaN	NaN	NaN	-1.153	0.531	0.431	-1.152	0.437	0.444	-1.157	0.279	0.494	-1.111	0.103	0.436	-0.957	0.036	0.475	NaN	NaN	NaN	-1.24	0.833	0.055	-1.247	0.655	0.034	-1.255	0.526	0.105	NaN	NaN	NaN	NaN	NaN	NaN	-1.363	0.102	0.17
571	2.855	-1.357	0.905	0.214	NaN	NaN	NaN	-1.28	0.83	0.426	NaN	NaN	NaN	-1.152	0.53	0.432	-1.152	0.437	0.444	-1.156	0.278	0.495	-1.111	0.103	0.437	-0.958	0.036	0.476	NaN	NaN	NaN	-1.239	0.833	0.055	-1.247	0.656	0.034	NaN	NaN	NaN	NaN	NaN	NaN	NaN	NaN	NaN	-1.363	0.102	0.17
572	2.86	-1.356	0.905	0.214	NaN	NaN	NaN	-1.28	0.83	0.426	NaN	NaN	NaN	-1.151	0.53	0.432	-1.151	0.437	0.444	-1.155	0.278	0.495	-1.11	0.103	0.437	-0.959	0.037	0.476	NaN	NaN	NaN	-1.239	0.833	0.056	-1.247	0.656	0.035	NaN	NaN	NaN	NaN	NaN	NaN	NaN	NaN	NaN	-1.363	0.102	0.17
573	2.865	-1.355	0.905	0.215	NaN	NaN	NaN	NaN	NaN	NaN	NaN	NaN	NaN	-1.15	0.53	0.432	-1.15	0.437	0.445	-1.154	0.277	0.496	-1.11	0.103	0.437	-0.96	0.037	0.477	NaN	NaN	NaN	-1.238	0.833	0.057	-1.246	0.656	0.035	-1.254	0.526	0.107	NaN	NaN	NaN	NaN	NaN	NaN	-1.363	0.102	0.17
574	2.87	-1.354	0.905	0.216	NaN	NaN	NaN	-1.278	0.83	0.428	NaN	NaN	NaN	-1.149	0.53	0.432	-1.15	0.437	0.445	-1.153	0.277	0.496	-1.11	0.103	0.437	-0.96	0.037	0.477	NaN	NaN	NaN	-1.238	0.833	0.057	-1.245	0.656	0.036	-1.254	0.526	0.107	NaN	NaN	NaN	NaN	NaN	NaN	-1.363	0.102	0.17
575	2.875	-1.354	0.905	0.216	NaN	NaN	NaN	-1.277	0.83	0.428	NaN	NaN	NaN	-1.148	0.53	0.433	-1.149	0.437	0.446	-1.152	0.277	0.496	-1.11	0.103	0.437	-0.959	0.036	0.477	NaN	NaN	NaN	-1.237	0.833	0.058	-1.244	0.656	0.036	NaN	NaN	NaN	NaN	NaN	NaN	NaN	NaN	NaN	-1.363	0.102	0.17
576	2.88	-1.353	0.905	0.217	NaN	NaN	NaN	-1.276	0.83	0.428	NaN	NaN	NaN	-1.148	0.53	0.433	-1.148	0.437	0.446	-1.151	0.277	0.496	-1.11	0.103	0.437	-0.959	0.035	0.477	NaN	NaN	NaN	-1.236	0.833	0.058	-1.244	0.656	0.037	-1.254	0.526	0.107	NaN	NaN	NaN	NaN	NaN	NaN	-1.363	0.102	0.17
577	2.885	-1.352	0.905	0.218	NaN	NaN	NaN	-1.276	0.83	0.429	NaN	NaN	NaN	-1.147	0.529	0.433	-1.147	0.436	0.446	-1.151	0.277	0.496	-1.109	0.103	0.437	-0.959	0.034	0.477	NaN	NaN	NaN	-1.236	0.833	0.059	NaN	NaN	NaN	NaN	NaN	NaN	NaN	NaN	NaN	NaN	NaN	NaN	-1.363	0.102	0.171
578	2.89	-1.351	0.906	0.218	NaN	NaN	NaN	-1.275	0.83	0.43	NaN	NaN	NaN	-1.146	0.529	0.433	-1.147	0.436	0.447	-1.151	0.277	0.496	-1.109	0.103	0.437	-0.959	0.034	0.477	NaN	NaN	NaN	-1.235	0.833	0.06	-1.243	0.657	0.038	NaN	NaN	NaN	NaN	NaN	NaN	NaN	NaN	NaN	-1.363	0.102	0.171
579	2.895	-1.35	0.906	0.219	NaN	NaN	NaN	-1.274	0.83	0.431	NaN	NaN	NaN	-1.145	0.529	0.434	-1.146	0.436	0.447	-1.151	0.277	0.497	-1.109	0.102	0.437	-0.959	0.033	0.477	NaN	NaN	NaN	-1.234	0.833	0.06	-1.243	0.657	0.038	NaN	NaN	NaN	NaN	NaN	NaN	NaN	NaN	NaN	-1.363	0.102	0.171
580	2.9	-1.35	0.906	0.22	NaN	NaN	NaN	-1.273	0.83	0.431	NaN	NaN	NaN	-1.145	0.53	0.434	-1.145	0.436	0.447	-1.15	0.277	0.497	-1.109	0.102	0.437	-0.958	0.032	0.477	NaN	NaN	NaN	-1.233	0.833	0.061	-1.242	0.656	0.039	-1.253	0.526	0.109	NaN	NaN	NaN	NaN	NaN	NaN	-1.363	0.102	0.171
581	2.905	-1.349	0.906	0.221	NaN	NaN	NaN	-1.272	0.829	0.432	NaN	NaN	NaN	-1.144	0.53	0.435	-1.144	0.436	0.448	-1.149	0.277	0.497	-1.108	0.102	0.437	-0.957	0.029	0.477	NaN	NaN	NaN	-1.232	0.833	0.061	-1.241	0.656	0.039	-1.252	0.526	0.11	NaN	NaN	NaN	NaN	NaN	NaN	-1.363	0.102	0.171
582	2.91	-1.348	0.906	0.221	NaN	NaN	NaN	-1.271	0.829	0.432	NaN	NaN	NaN	-1.143	0.53	0.435	-1.144	0.436	0.448	-1.148	0.277	0.497	-1.108	0.102	0.437	-0.956	0.029	0.477	NaN	NaN	NaN	-1.232	0.833	0.062	-1.241	0.656	0.04	-1.252	0.526	0.11	NaN	NaN	NaN	NaN	NaN	NaN	-1.363	0.102	0.171
583	2.915	-1.347	0.906	0.222	NaN	NaN	NaN	-1.271	0.83	0.433	NaN	NaN	NaN	-1.142	0.53	0.436	-1.143	0.436	0.448	-1.147	0.277	0.497	-1.108	0.102	0.437	-0.956	0.028	0.477	NaN	NaN	NaN	-1.231	0.833	0.063	-1.241	0.657	0.04	-1.252	0.526	0.11	NaN	NaN	NaN	NaN	NaN	NaN	-1.363	0.103	0.171
584	2.92	-1.346	0.906	0.223	NaN	NaN	NaN	-1.27	0.829	0.434	NaN	NaN	NaN	-1.141	0.529	0.436	-1.143	0.436	0.449	-1.146	0.276	0.497	-1.108	0.102	0.437	-0.956	0.028	0.477	NaN	NaN	NaN	-1.23	0.833	0.063	-1.241	0.657	0.041	NaN	NaN	NaN	NaN	NaN	NaN	NaN	NaN	NaN	-1.363	0.103	0.171
585	2.925	-1.345	0.906	0.224	NaN	NaN	NaN	-1.269	0.829	0.434	NaN	NaN	NaN	-1.14	0.529	0.436	-1.142	0.435	0.449	-1.146	0.276	0.497	-1.109	0.102	0.437	-0.957	0.028	0.477	NaN	NaN	NaN	-1.23	0.834	0.064	-1.24	0.657	0.041	NaN	NaN	NaN	NaN	NaN	NaN	NaN	NaN	NaN	-1.363	0.103	0.171
586	2.93	-1.344	0.906	0.224	NaN	NaN	NaN	-1.268	0.829	0.435	NaN	NaN	NaN	-1.139	0.529	0.436	-1.141	0.435	0.449	-1.146	0.276	0.498	-1.108	0.102	0.437	-0.958	0.029	0.478	NaN	NaN	NaN	-1.229	0.833	0.065	-1.239	0.657	0.042	NaN	NaN	NaN	NaN	NaN	NaN	NaN	NaN	NaN	-1.363	0.103	0.171
587	2.935	-1.343	0.906	0.225	NaN	NaN	NaN	-1.267	0.829	0.436	NaN	NaN	NaN	-1.138	0.529	0.437	-1.141	0.435	0.45	-1.146	0.275	0.498	-1.107	0.1	0.437	-0.958	0.029	0.478	NaN	NaN	NaN	-1.228	0.833	0.066	-1.239	0.657	0.042	NaN	NaN	NaN	NaN	NaN	NaN	NaN	NaN	NaN	-1.363	0.103	0.171
588	2.94	-1.342	0.907	0.226	NaN	NaN	NaN	-1.266	0.829	0.436	NaN	NaN	NaN	-1.138	0.529	0.437	-1.14	0.435	0.45	-1.146	0.274	0.498	-1.106	0.1	0.437	-0.958	0.028	0.478	NaN	NaN	NaN	-1.227	0.833	0.066	-1.238	0.657	0.043	-1.249	0.526	0.113	NaN	NaN	NaN	NaN	NaN	NaN	-1.363	0.103	0.171
589	2.945	-1.341	0.907	0.227	NaN	NaN	NaN	-1.265	0.829	0.437	NaN	NaN	NaN	-1.137	0.529	0.437	-1.139	0.435	0.45	-1.145	0.274	0.498	-1.106	0.1	0.437	-0.958	0.028	0.478	NaN	NaN	NaN	-1.226	0.833	0.067	-1.238	0.657	0.044	-1.249	0.526	0.113	NaN	NaN	NaN	NaN	NaN	NaN	-1.363	0.103	0.171
590	2.95	-1.341	0.907	0.228	NaN	NaN	NaN	-1.264	0.829	0.438	NaN	NaN	NaN	-1.136	0.529	0.438	-1.138	0.434	0.45	-1.144	0.274	0.498	-1.106	0.1	0.437	-0.958	0.027	0.478	NaN	NaN	NaN	-1.225	0.833	0.067	-1.237	0.657	0.044	-1.249	0.527	0.114	NaN	NaN	NaN	NaN	NaN	NaN	-1.363	0.103	0.171
591	2.955	-1.34	0.907	0.229	NaN	NaN	NaN	-1.263	0.829	0.438	NaN	NaN	NaN	-1.136	0.528	0.438	-1.137	0.434	0.45	-1.142	0.274	0.498	-1.106	0.1	0.437	-0.959	0.027	0.478	NaN	NaN	NaN	-1.225	0.833	0.068	-1.236	0.657	0.045	NaN	NaN	NaN	NaN	NaN	NaN	NaN	NaN	NaN	-1.363	0.103	0.171
592	2.96	-1.339	0.907	0.229	NaN	NaN	NaN	-1.262	0.83	0.439	NaN	NaN	NaN	-1.135	0.528	0.438	-1.137	0.434	0.451	-1.142	0.274	0.498	-1.106	0.1	0.437	-0.958	0.026	0.478	NaN	NaN	NaN	-1.224	0.833	0.069	-1.236	0.658	0.045	NaN	NaN	NaN	NaN	NaN	NaN	NaN	NaN	NaN	-1.363	0.103	0.171
593	2.965	-1.337	0.907	0.23	NaN	NaN	NaN	-1.261	0.83	0.44	NaN	NaN	NaN	-1.134	0.528	0.439	-1.136	0.434	0.451	-1.141	0.274	0.498	-1.106	0.1	0.437	-0.958	0.026	0.478	NaN	NaN	NaN	-1.223	0.834	0.069	-1.235	0.658	0.046	NaN	NaN	NaN	NaN	NaN	NaN	NaN	NaN	NaN	-1.363	0.103	0.171
594	2.97	-1.337	0.908	0.231	NaN	NaN	NaN	-1.26	0.83	0.44	NaN	NaN	NaN	-1.133	0.528	0.439	-1.135	0.434	0.451	-1.141	0.274	0.498	-1.106	0.1	0.437	-0.957	0.024	0.478	NaN	NaN	NaN	-1.222	0.833	0.07	-1.234	0.657	0.047	NaN	NaN	NaN	NaN	NaN	NaN	NaN	NaN	NaN	-1.363	0.103	0.171
595	2.975	-1.336	0.908	0.232	NaN	NaN	NaN	-1.259	0.83	0.441	NaN	NaN	NaN	-1.132	0.528	0.439	-1.134	0.433	0.452	-1.141	0.273	0.498	-1.105	0.101	0.437	-0.956	0.021	0.477	NaN	NaN	NaN	-1.221	0.833	0.071	-1.233	0.657	0.047	NaN	NaN	NaN	NaN	NaN	NaN	NaN	NaN	NaN	-1.363	0.103	0.171
596	2.98	-1.335	0.908	0.233	NaN	NaN	NaN	-1.258	0.83	0.442	NaN	NaN	NaN	-1.131	0.528	0.439	-1.134	0.433	0.452	-1.14	0.273	0.498	-1.104	0.101	0.437	-0.955	0.021	0.477	NaN	NaN	NaN	-1.22	0.833	0.072	-1.233	0.657	0.048	NaN	NaN	NaN	NaN	NaN	NaN	NaN	NaN	NaN	-1.362	0.103	0.171
597	2.985	-1.334	0.908	0.234	NaN	NaN	NaN	-1.257	0.83	0.443	NaN	NaN	NaN	-1.13	0.527	0.439	-1.133	0.433	0.452	-1.139	0.273	0.498	-1.105	0.101	0.437	-0.955	0.02	0.477	NaN	NaN	NaN	-1.219	0.833	0.073	-1.232	0.658	0.048	-1.245	0.526	0.118	NaN	NaN	NaN	NaN	NaN	NaN	-1.362	0.103	0.171
598	2.99	-1.332	0.908	0.234	NaN	NaN	NaN	-1.256	0.83	0.443	NaN	NaN	NaN	-1.13	0.527	0.44	-1.132	0.433	0.452	-1.138	0.273	0.498	-1.104	0.101	0.436	-0.955	0.02	0.477	NaN	NaN	NaN	-1.218	0.833	0.073	-1.232	0.658	0.049	-1.245	0.526	0.118	NaN	NaN	NaN	NaN	NaN	NaN	-1.362	0.103	0.171
599	2.995	-1.331	0.909	0.235	NaN	NaN	NaN	-1.254	0.83	0.444	NaN	NaN	NaN	-1.129	0.527	0.44	-1.131	0.433	0.453	-1.137	0.273	0.498	-1.104	0.101	0.436	-0.955	0.02	0.477	NaN	NaN	NaN	-1.218	0.833	0.074	-1.231	0.657	0.05	-1.245	0.527	0.118	NaN	NaN	NaN	NaN	NaN	NaN	-1.362	0.103	0.171
600	3	-1.33	0.909	0.236	NaN	NaN	NaN	-1.253	0.83	0.445	NaN	NaN	NaN	-1.128	0.527	0.44	-1.13	0.433	0.453	-1.136	0.273	0.499	-1.103	0.101	0.436	-0.955	0.02	0.477	NaN	NaN	NaN	-1.217	0.833	0.075	-1.23	0.657	0.051	-1.244	0.527	0.119	NaN	NaN	NaN	NaN	NaN	NaN	-1.362	0.103	0.171
601	3.005	-1.329	0.909	0.237	NaN	NaN	NaN	-1.252	0.83	0.446	NaN	NaN	NaN	-1.127	0.527	0.44	-1.13	0.433	0.453	-1.135	0.272	0.499	-1.103	0.101	0.436	-0.955	0.02	0.477	NaN	NaN	NaN	-1.216	0.833	0.076	-1.23	0.657	0.051	NaN	NaN	NaN	NaN	NaN	NaN	NaN	NaN	NaN	-1.362	0.103	0.171
602	3.01	-1.328	0.909	0.238	NaN	NaN	NaN	-1.251	0.831	0.446	NaN	NaN	NaN	-1.126	0.527	0.44	-1.129	0.433	0.453	-1.134	0.272	0.499	-1.103	0.1	0.436	-0.955	0.02	0.477	NaN	NaN	NaN	-1.215	0.833	0.076	-1.229	0.657	0.052	NaN	NaN	NaN	NaN	NaN	NaN	NaN	NaN	NaN	-1.362	0.103	0.171
603	3.015	-1.327	0.909	0.239	NaN	NaN	NaN	-1.25	0.83	0.447	NaN	NaN	NaN	-1.126	0.527	0.441	-1.128	0.432	0.453	-1.134	0.272	0.499	-1.103	0.1	0.436	-0.955	0.02	0.477	NaN	NaN	NaN	-1.214	0.833	0.077	-1.228	0.657	0.053	-1.242	0.527	0.121	NaN	NaN	NaN	NaN	NaN	NaN	-1.362	0.103	0.171
604	3.02	-1.326	0.909	0.239	NaN	NaN	NaN	-1.249	0.831	0.448	NaN	NaN	NaN	-1.125	0.527	0.441	-1.127	0.432	0.453	-1.133	0.272	0.5	-1.102	0.1	0.436	-0.955	0.02	0.477	NaN	NaN	NaN	-1.213	0.832	0.078	-1.228	0.657	0.053	-1.241	0.526	0.121	NaN	NaN	NaN	NaN	NaN	NaN	-1.361	0.103	0.171
605	3.025	-1.325	0.909	0.24	NaN	NaN	NaN	-1.248	0.831	0.449	NaN	NaN	NaN	-1.123	0.527	0.44	-1.126	0.432	0.453	-1.132	0.272	0.5	-1.102	0.1	0.435	-0.955	0.02	0.477	NaN	NaN	NaN	-1.211	0.832	0.079	-1.229	0.658	0.054	-1.241	0.526	0.122	NaN	NaN	NaN	NaN	NaN	NaN	-1.361	0.103	0.171
606	3.03	-1.324	0.909	0.241	NaN	NaN	NaN	-1.247	0.831	0.45	NaN	NaN	NaN	-1.123	0.526	0.44	-1.126	0.432	0.453	-1.131	0.271	0.5	-1.101	0.1	0.435	-0.956	0.021	0.477	NaN	NaN	NaN	-1.211	0.832	0.08	-1.227	0.658	0.055	NaN	NaN	NaN	NaN	NaN	NaN	NaN	NaN	NaN	-1.361	0.103	0.171
607	3.035	-1.323	0.91	0.242	NaN	NaN	NaN	-1.246	0.831	0.451	NaN	NaN	NaN	-1.123	0.526	0.441	-1.125	0.432	0.453	-1.13	0.271	0.499	-1.101	0.1	0.435	-0.956	0.022	0.477	NaN	NaN	NaN	-1.21	0.832	0.08	-1.225	0.658	0.056	NaN	NaN	NaN	NaN	NaN	NaN	NaN	NaN	NaN	-1.361	0.104	0.172
608	3.04	-1.322	0.91	0.243	NaN	NaN	NaN	-1.244	0.831	0.451	NaN	NaN	NaN	-1.121	0.526	0.441	-1.124	0.432	0.453	-1.129	0.271	0.499	-1.101	0.1	0.435	-0.956	0.021	0.477	NaN	NaN	NaN	-1.209	0.832	0.081	-1.225	0.658	0.056	NaN	NaN	NaN	NaN	NaN	NaN	NaN	NaN	NaN	-1.361	0.104	0.172
609	3.045	-1.321	0.91	0.243	NaN	NaN	NaN	-1.243	0.832	0.452	NaN	NaN	NaN	-1.12	0.526	0.44	-1.123	0.431	0.453	-1.128	0.271	0.499	-1.101	0.1	0.435	-0.957	0.022	0.478	NaN	NaN	NaN	-1.208	0.832	0.082	-1.225	0.658	0.057	-1.238	0.526	0.125	NaN	NaN	NaN	NaN	NaN	NaN	-1.361	0.104	0.172
610	3.05	-1.319	0.91	0.244	NaN	NaN	NaN	-1.242	0.832	0.453	NaN	NaN	NaN	-1.119	0.526	0.44	-1.122	0.431	0.454	-1.127	0.27	0.499	-1.1	0.099	0.434	-0.957	0.023	0.478	NaN	NaN	NaN	-1.206	0.832	0.083	-1.225	0.658	0.057	-1.238	0.526	0.125	NaN	NaN	NaN	NaN	NaN	NaN	-1.361	0.104	0.172
611	3.055	-1.318	0.91	0.245	NaN	NaN	NaN	-1.241	0.832	0.454	NaN	NaN	NaN	-1.118	0.526	0.44	-1.122	0.431	0.454	-1.126	0.27	0.5	-1.1	0.099	0.433	-0.957	0.023	0.478	NaN	NaN	NaN	-1.205	0.832	0.084	-1.223	0.658	0.058	NaN	NaN	NaN	NaN	NaN	NaN	NaN	NaN	NaN	-1.361	0.104	0.172
612	3.06	-1.317	0.911	0.246	NaN	NaN	NaN	-1.24	0.832	0.454	NaN	NaN	NaN	-1.117	0.525	0.44	-1.121	0.431	0.454	-1.125	0.27	0.5	-1.099	0.099	0.433	-0.957	0.023	0.478	NaN	NaN	NaN	-1.204	0.832	0.084	-1.222	0.658	0.059	-1.237	0.527	0.126	NaN	NaN	NaN	NaN	NaN	NaN	-1.361	0.104	0.172
613	3.065	-1.316	0.911	0.247	NaN	NaN	NaN	-1.239	0.832	0.456	NaN	NaN	NaN	-1.116	0.524	0.441	-1.12	0.431	0.454	-1.124	0.27	0.5	-1.099	0.099	0.433	-0.956	0.022	0.477	NaN	NaN	NaN	-1.203	0.832	0.085	-1.223	0.658	0.059	-1.236	0.526	0.127	NaN	NaN	NaN	NaN	NaN	NaN	-1.361	0.104	0.172
614	3.07	-1.315	0.911	0.248	NaN	NaN	NaN	-1.237	0.832	0.456	-1.135	0.666	0.496	-1.115	0.524	0.44	-1.12	0.431	0.454	-1.124	0.27	0.5	-1.099	0.099	0.433	-0.956	0.021	0.477	NaN	NaN	NaN	-1.202	0.832	0.086	-1.223	0.658	0.06	-1.236	0.526	0.127	NaN	NaN	NaN	NaN	NaN	NaN	-1.361	0.104	0.172
615	3.075	-1.314	0.911	0.248	NaN	NaN	NaN	-1.236	0.832	0.457	-1.134	0.667	0.496	-1.114	0.524	0.44	-1.119	0.431	0.454	-1.123	0.27	0.5	-1.099	0.099	0.432	-0.957	0.022	0.477	NaN	NaN	NaN	-1.201	0.832	0.087	-1.221	0.659	0.061	-1.235	0.526	0.127	NaN	NaN	NaN	NaN	NaN	NaN	-1.36	0.104	0.172
616	3.08	-1.313	0.912	0.249	NaN	NaN	NaN	-1.235	0.833	0.458	-1.133	0.667	0.496	-1.113	0.524	0.441	-1.118	0.431	0.454	-1.123	0.27	0.5	-1.099	0.099	0.432	-0.957	0.023	0.477	NaN	NaN	NaN	-1.2	0.832	0.088	-1.22	0.659	0.062	NaN	NaN	NaN	NaN	NaN	NaN	NaN	NaN	NaN	-1.36	0.104	0.172
617	3.085	-1.312	0.912	0.25	NaN	NaN	NaN	-1.234	0.833	0.459	-1.132	0.667	0.496	-1.114	0.524	0.442	-1.118	0.431	0.455	-1.123	0.27	0.5	-1.099	0.099	0.432	-0.957	0.023	0.477	NaN	NaN	NaN	-1.199	0.832	0.088	-1.22	0.66	0.062	NaN	NaN	NaN	NaN	NaN	NaN	NaN	NaN	NaN	-1.36	0.104	0.172
618	3.09	-1.311	0.912	0.251	NaN	NaN	NaN	-1.233	0.833	0.46	-1.131	0.667	0.496	-1.113	0.525	0.443	-1.117	0.431	0.455	-1.123	0.27	0.5	-1.099	0.099	0.432	-0.957	0.023	0.477	NaN	NaN	NaN	-1.198	0.832	0.089	-1.219	0.66	0.063	NaN	NaN	NaN	NaN	NaN	NaN	NaN	NaN	NaN	-1.36	0.105	0.172
619	3.095	-1.31	0.913	0.252	NaN	NaN	NaN	-1.231	0.833	0.46	NaN	NaN	NaN	-1.112	0.525	0.443	-1.117	0.431	0.455	-1.122	0.27	0.5	-1.099	0.099	0.432	-0.957	0.023	0.477	NaN	NaN	NaN	-1.198	0.832	0.09	-1.219	0.66	0.064	NaN	NaN	NaN	NaN	NaN	NaN	NaN	NaN	NaN	-1.36	0.105	0.172
620	3.1	-1.309	0.913	0.253	NaN	NaN	NaN	-1.23	0.833	0.461	-1.127	0.666	0.497	-1.113	0.525	0.444	-1.117	0.431	0.456	-1.122	0.27	0.5	-1.099	0.099	0.432	-0.957	0.023	0.477	NaN	NaN	NaN	-1.197	0.833	0.091	-1.218	0.66	0.065	-1.232	0.528	0.13	NaN	NaN	NaN	NaN	NaN	NaN	-1.36	0.106	0.172
621	3.105	-1.308	0.913	0.254	NaN	NaN	NaN	-1.229	0.834	0.462	-1.126	0.666	0.497	-1.112	0.525	0.444	-1.116	0.431	0.456	-1.122	0.27	0.5	-1.099	0.099	0.432	-0.957	0.023	0.478	NaN	NaN	NaN	-1.196	0.833	0.092	-1.218	0.661	0.065	-1.232	0.529	0.13	NaN	NaN	NaN	NaN	NaN	NaN	-1.359	0.106	0.172
622	3.11	-1.307	0.914	0.255	NaN	NaN	NaN	-1.228	0.834	0.463	-1.125	0.666	0.497	-1.112	0.526	0.445	-1.116	0.43	0.456	-1.121	0.27	0.5	-1.099	0.099	0.432	-0.957	0.023	0.478	NaN	NaN	NaN	-1.195	0.833	0.092	-1.217	0.661	0.066	-1.232	0.529	0.13	NaN	NaN	NaN	NaN	NaN	NaN	-1.359	0.107	0.172
623	3.115	-1.305	0.914	0.256	NaN	NaN	NaN	-1.227	0.834	0.464	-1.125	0.666	0.498	-1.111	0.526	0.445	-1.116	0.431	0.456	-1.12	0.27	0.5	-1.099	0.099	0.432	-0.957	0.023	0.478	NaN	NaN	NaN	-1.195	0.833	0.093	-1.217	0.661	0.067	-1.231	0.528	0.131	NaN	NaN	NaN	NaN	NaN	NaN	-1.359	0.107	0.172
624	3.12	-1.305	0.915	0.257	NaN	NaN	NaN	-1.226	0.835	0.465	-1.124	0.666	0.498	-1.11	0.526	0.445	-1.116	0.431	0.457	-1.12	0.269	0.5	-1.099	0.099	0.432	-0.957	0.022	0.478	NaN	NaN	NaN	-1.194	0.833	0.094	-1.216	0.662	0.068	NaN	NaN	NaN	NaN	NaN	NaN	NaN	NaN	NaN	-1.359	0.107	0.172
625	3.125	-1.304	0.915	0.258	NaN	NaN	NaN	-1.225	0.835	0.466	NaN	NaN	NaN	-1.11	0.526	0.446	-1.116	0.431	0.457	-1.119	0.269	0.501	-1.099	0.099	0.432	-0.957	0.022	0.478	NaN	NaN	NaN	-1.193	0.833	0.095	-1.216	0.662	0.068	-1.229	0.528	0.132	NaN	NaN	NaN	NaN	NaN	NaN	-1.359	0.107	0.171
626	3.13	-1.303	0.915	0.259	NaN	NaN	NaN	-1.224	0.835	0.466	NaN	NaN	NaN	-1.11	0.526	0.447	-1.115	0.43	0.458	-1.119	0.269	0.501	-1.099	0.099	0.432	-0.957	0.022	0.478	NaN	NaN	NaN	-1.192	0.834	0.096	-1.215	0.662	0.069	NaN	NaN	NaN	NaN	NaN	NaN	NaN	NaN	NaN	-1.357	0.105	0.17
627	3.135	-1.302	0.916	0.26	NaN	NaN	NaN	-1.222	0.835	0.467	NaN	NaN	NaN	-1.109	0.526	0.446	-1.115	0.43	0.458	-1.119	0.268	0.502	-1.098	0.099	0.432	-0.957	0.022	0.478	NaN	NaN	NaN	-1.191	0.834	0.096	-1.215	0.663	0.07	NaN	NaN	NaN	NaN	NaN	NaN	NaN	NaN	NaN	-1.357	0.104	0.17
628	3.14	-1.3	0.916	0.261	NaN	NaN	NaN	-1.221	0.835	0.468	-1.122	0.667	0.503	-1.108	0.526	0.446	-1.114	0.43	0.458	-1.119	0.268	0.502	-1.098	0.099	0.433	-0.957	0.022	0.478	NaN	NaN	NaN	-1.191	0.834	0.097	-1.214	0.663	0.07	-1.227	0.529	0.133	NaN	NaN	NaN	NaN	NaN	NaN	-1.357	0.104	0.17
629	3.145	-1.3	0.917	0.262	NaN	NaN	NaN	-1.22	0.836	0.469	-1.122	0.667	0.504	-1.108	0.526	0.447	-1.114	0.43	0.459	-1.118	0.268	0.502	-1.099	0.099	0.432	-0.957	0.022	0.478	NaN	NaN	NaN	-1.19	0.835	0.098	-1.213	0.663	0.071	-1.226	0.529	0.134	NaN	NaN	NaN	-1.328	0.273	0.097	-1.356	0.104	0.17
630	3.15	-1.299	0.917	0.263	NaN	NaN	NaN	-1.219	0.836	0.469	-1.122	0.667	0.504	-1.108	0.526	0.447	-1.114	0.43	0.459	-1.118	0.268	0.503	-1.098	0.099	0.432	-0.946	0.009	0.468	NaN	NaN	NaN	-1.19	0.835	0.099	-1.213	0.664	0.072	NaN	NaN	NaN	NaN	NaN	NaN	-1.327	0.273	0.098	-1.356	0.105	0.169
631	3.155	-1.298	0.917	0.263	NaN	NaN	NaN	-1.218	0.836	0.47	-1.122	0.667	0.504	-1.108	0.526	0.447	-1.115	0.43	0.459	-1.118	0.268	0.503	-1.098	0.099	0.433	-0.923	-0.021	0.447	NaN	NaN	NaN	-1.189	0.835	0.1	-1.212	0.664	0.073	-1.225	0.531	0.134	NaN	NaN	NaN	-1.327	0.273	0.098	-1.355	0.105	0.169
632	3.16	-1.296	0.918	0.265	NaN	NaN	NaN	-1.218	0.837	0.471	-1.122	0.667	0.505	-1.108	0.525	0.449	-1.115	0.43	0.46	-1.119	0.267	0.503	-1.098	0.099	0.433	-0.927	-0.015	0.451	NaN	NaN	NaN	-1.188	0.835	0.101	-1.212	0.665	0.073	NaN	NaN	NaN	NaN	NaN	NaN	-1.326	0.273	0.098	-1.355	0.105	0.169
633	3.165	-1.295	0.918	0.265	NaN	NaN	NaN	-1.217	0.837	0.472	NaN	NaN	NaN	-1.109	0.525	0.45	-1.115	0.43	0.46	-1.12	0.267	0.503	-1.098	0.099	0.433	-0.949	0.013	0.471	NaN	NaN	NaN	-1.187	0.836	0.102	-1.211	0.665	0.074	-1.223	0.53	0.136	NaN	NaN	NaN	-1.324	0.273	0.098	-1.355	0.105	0.169
634	3.17	-1.294	0.919	0.266	NaN	NaN	NaN	-1.216	0.837	0.473	-1.123	0.664	0.51	-1.109	0.525	0.451	-1.114	0.429	0.46	-1.12	0.267	0.504	-1.098	0.099	0.433	-0.955	0.02	0.476	NaN	NaN	NaN	-1.186	0.835	0.103	-1.211	0.665	0.074	-1.223	0.531	0.136	NaN	NaN	NaN	-1.323	0.274	0.098	-1.355	0.106	0.169
635	3.175	-1.293	0.919	0.267	NaN	NaN	NaN	-1.215	0.837	0.473	-1.122	0.665	0.51	-1.109	0.525	0.451	-1.114	0.429	0.46	-1.12	0.267	0.504	-1.098	0.099	0.433	-0.956	0.022	0.477	NaN	NaN	NaN	-1.185	0.836	0.103	-1.21	0.666	0.075	NaN	NaN	NaN	NaN	NaN	NaN	-1.323	0.273	0.098	-1.354	0.106	0.169
636	3.18	-1.292	0.919	0.268	NaN	NaN	NaN	-1.214	0.837	0.474	-1.122	0.665	0.51	-1.109	0.525	0.452	-1.115	0.43	0.461	-1.12	0.267	0.504	-1.098	0.099	0.433	-0.957	0.022	0.478	NaN	NaN	NaN	-1.185	0.837	0.104	-1.209	0.667	0.076	NaN	NaN	NaN	NaN	NaN	NaN	-1.322	0.273	0.098	-1.355	0.108	0.169
637	3.185	-1.291	0.92	0.269	NaN	NaN	NaN	-1.213	0.838	0.475	-1.122	0.665	0.51	-1.108	0.525	0.452	-1.115	0.43	0.461	-1.12	0.267	0.504	-1.098	0.098	0.433	-0.957	0.022	0.478	NaN	NaN	NaN	-1.184	0.837	0.105	-1.208	0.667	0.076	-1.22	0.532	0.137	NaN	NaN	NaN	-1.322	0.274	0.098	-1.357	0.113	0.171
638	3.19	-1.29	0.92	0.27	NaN	NaN	NaN	-1.212	0.838	0.476	-1.121	0.665	0.51	-1.108	0.524	0.452	-1.115	0.43	0.461	-1.12	0.267	0.504	-1.098	0.099	0.433	-0.957	0.022	0.478	NaN	NaN	NaN	-1.183	0.837	0.106	-1.208	0.668	0.077	-1.22	0.533	0.137	NaN	NaN	NaN	-1.321	0.274	0.098	-1.357	0.113	0.171
639	3.195	-1.289	0.92	0.271	NaN	NaN	NaN	-1.211	0.838	0.477	-1.122	0.667	0.512	-1.108	0.524	0.452	-1.115	0.43	0.461	-1.121	0.267	0.504	-1.098	0.099	0.433	-0.957	0.022	0.478	NaN	NaN	NaN	-1.182	0.838	0.106	-1.207	0.668	0.078	NaN	NaN	NaN	NaN	NaN	NaN	-1.32	0.275	0.098	-1.355	0.111	0.17
640	3.2	-1.288	0.921	0.272	NaN	NaN	NaN	-1.21	0.838	0.478	-1.123	0.668	0.513	-1.108	0.524	0.453	-1.116	0.43	0.462	-1.12	0.267	0.504	-1.098	0.098	0.433	-0.957	0.022	0.478	NaN	NaN	NaN	-1.181	0.838	0.107	-1.206	0.668	0.078	-1.217	0.532	0.139	NaN	NaN	NaN	-1.319	0.275	0.098	-1.354	0.11	0.17
641	3.205	-1.287	0.921	0.273	NaN	NaN	NaN	-1.209	0.838	0.478	-1.123	0.669	0.513	-1.108	0.524	0.453	-1.116	0.43	0.462	-1.12	0.267	0.504	-1.098	0.098	0.433	-0.957	0.022	0.478	NaN	NaN	NaN	-1.18	0.838	0.108	-1.205	0.669	0.079	-1.216	0.532	0.139	NaN	NaN	NaN	-1.319	0.275	0.098	-1.353	0.11	0.17
642	3.21	-1.286	0.922	0.274	NaN	NaN	NaN	-1.208	0.838	0.479	-1.122	0.668	0.513	-1.108	0.524	0.453	-1.116	0.43	0.462	-1.12	0.267	0.504	-1.098	0.099	0.433	-0.957	0.022	0.478	NaN	NaN	NaN	-1.18	0.839	0.109	-1.205	0.669	0.079	-1.216	0.533	0.139	NaN	NaN	NaN	-1.318	0.276	0.098	-1.353	0.111	0.17
643	3.215	-1.285	0.922	0.275	NaN	NaN	NaN	-1.207	0.839	0.48	-1.119	0.665	0.513	-1.107	0.524	0.453	-1.116	0.43	0.462	-1.12	0.267	0.504	-1.099	0.099	0.433	-0.957	0.022	0.478	NaN	NaN	NaN	-1.179	0.839	0.109	-1.204	0.669	0.08	-1.215	0.534	0.139	NaN	NaN	NaN	-1.317	0.276	0.099	-1.352	0.111	0.17
644	3.22	-1.284	0.923	0.276	NaN	NaN	NaN	-1.206	0.839	0.481	-1.118	0.665	0.514	-1.107	0.524	0.452	-1.116	0.429	0.462	-1.121	0.267	0.504	-1.099	0.099	0.433	-0.957	0.022	0.478	NaN	NaN	NaN	-1.178	0.84	0.11	-1.203	0.67	0.081	NaN	NaN	NaN	NaN	NaN	NaN	-1.317	0.277	0.099	-1.351	0.112	0.17
645	3.225	-1.283	0.923	0.276	NaN	NaN	NaN	-1.205	0.839	0.482	-1.118	0.665	0.514	-1.107	0.524	0.452	-1.116	0.429	0.462	-1.121	0.266	0.504	-1.099	0.099	0.432	-0.957	0.022	0.478	NaN	NaN	NaN	-1.176	0.839	0.111	-1.202	0.67	0.081	-1.212	0.534	0.14	NaN	NaN	NaN	-1.316	0.278	0.099	-1.351	0.112	0.169
646	3.23	-1.282	0.923	0.277	NaN	NaN	NaN	-1.204	0.839	0.482	-1.118	0.665	0.515	-1.107	0.523	0.452	-1.116	0.429	0.463	-1.122	0.266	0.504	-1.099	0.098	0.433	-0.957	0.022	0.478	NaN	NaN	NaN	-1.176	0.84	0.112	-1.201	0.67	0.082	-1.212	0.535	0.14	NaN	NaN	NaN	-1.315	0.278	0.099	-1.351	0.112	0.169
647	3.235	-1.281	0.924	0.278	NaN	NaN	NaN	-1.203	0.839	0.483	-1.118	0.666	0.516	-1.107	0.523	0.452	-1.116	0.429	0.463	-1.122	0.266	0.505	-1.099	0.098	0.433	-0.957	0.022	0.478	NaN	NaN	NaN	-1.175	0.841	0.112	-1.2	0.671	0.082	-1.211	0.535	0.14	NaN	NaN	NaN	-1.315	0.279	0.099	-1.352	0.114	0.169
648	3.24	-1.28	0.924	0.279	NaN	NaN	NaN	-1.202	0.839	0.484	-1.118	0.666	0.516	-1.107	0.523	0.452	-1.117	0.429	0.463	-1.122	0.266	0.505	-1.099	0.099	0.432	-0.957	0.022	0.478	NaN	NaN	NaN	-1.174	0.841	0.113	-1.199	0.671	0.083	NaN	NaN	NaN	NaN	NaN	NaN	-1.314	0.279	0.099	-1.353	0.118	0.17
649	3.245	-1.279	0.925	0.28	NaN	NaN	NaN	-1.201	0.839	0.485	-1.118	0.666	0.516	-1.107	0.523	0.453	-1.117	0.429	0.464	-1.122	0.266	0.505	-1.099	0.099	0.432	-0.957	0.022	0.478	NaN	NaN	NaN	-1.173	0.841	0.114	-1.198	0.671	0.084	-1.208	0.535	0.142	NaN	NaN	NaN	-1.313	0.279	0.1	-1.354	0.12	0.171
650	3.25	-1.279	0.925	0.281	NaN	NaN	NaN	-1.201	0.84	0.485	-1.118	0.666	0.517	-1.107	0.523	0.453	-1.118	0.429	0.464	-1.121	0.266	0.505	-1.099	0.099	0.433	-0.957	0.022	0.478	NaN	NaN	NaN	-1.172	0.842	0.114	-1.197	0.672	0.084	-1.207	0.535	0.142	NaN	NaN	NaN	-1.311	0.28	0.1	-1.353	0.121	0.171
651	3.255	-1.278	0.925	0.282	NaN	NaN	NaN	-1.199	0.84	0.486	-1.118	0.666	0.518	-1.107	0.523	0.454	-1.118	0.429	0.464	-1.122	0.266	0.505	-1.099	0.098	0.433	-0.957	0.022	0.478	NaN	NaN	NaN	-1.172	0.842	0.115	-1.196	0.672	0.085	-1.206	0.535	0.142	-1.24	0.426	0.144	-1.308	0.281	0.1	-1.353	0.121	0.17
652	3.26	-1.277	0.926	0.282	NaN	NaN	NaN	-1.199	0.84	0.486	-1.116	0.664	0.518	-1.108	0.523	0.456	-1.118	0.429	0.464	-1.122	0.266	0.505	-1.099	0.099	0.433	-0.957	0.022	0.478	NaN	NaN	NaN	-1.171	0.843	0.116	-1.195	0.672	0.086	-1.205	0.536	0.143	-1.242	0.427	0.144	-1.307	0.282	0.1	-1.352	0.121	0.17
653	3.265	-1.275	0.926	0.283	NaN	NaN	NaN	-1.198	0.84	0.487	-1.115	0.664	0.519	-1.108	0.523	0.457	-1.118	0.429	0.465	-1.122	0.266	0.506	-1.099	0.099	0.433	-0.957	0.022	0.478	NaN	NaN	NaN	-1.17	0.843	0.116	-1.194	0.673	0.086	-1.204	0.536	0.143	-1.242	0.427	0.144	-1.306	0.282	0.1	-1.351	0.121	0.17
654	3.27	-1.274	0.926	0.284	NaN	NaN	NaN	-1.197	0.84	0.488	-1.115	0.664	0.519	-1.109	0.524	0.458	-1.118	0.429	0.465	-1.123	0.266	0.506	-1.099	0.099	0.433	-0.957	0.022	0.478	NaN	NaN	NaN	-1.168	0.843	0.117	-1.193	0.673	0.087	-1.202	0.536	0.143	-1.24	0.428	0.144	-1.305	0.282	0.1	-1.351	0.121	0.17
655	3.275	-1.273	0.927	0.285	NaN	NaN	NaN	-1.196	0.84	0.489	-1.114	0.664	0.519	-1.109	0.524	0.458	-1.119	0.429	0.465	-1.123	0.266	0.506	-1.099	0.099	0.433	-0.957	0.022	0.478	NaN	NaN	NaN	-1.168	0.843	0.117	-1.192	0.673	0.087	-1.201	0.536	0.143	-1.239	0.428	0.144	-1.303	0.282	0.1	-1.35	0.122	0.17
656	3.28	-1.272	0.927	0.286	NaN	NaN	NaN	-1.195	0.84	0.489	-1.114	0.664	0.519	-1.109	0.524	0.458	-1.119	0.429	0.465	-1.122	0.266	0.506	-1.099	0.099	0.433	-0.957	0.022	0.478	NaN	NaN	NaN	-1.167	0.844	0.118	-1.191	0.673	0.088	-1.2	0.536	0.144	-1.238	0.429	0.144	-1.303	0.283	0.1	-1.35	0.123	0.17
657	3.285	-1.271	0.927	0.286	NaN	NaN	NaN	-1.194	0.84	0.49	-1.114	0.664	0.52	-1.109	0.524	0.458	-1.119	0.429	0.465	-1.122	0.266	0.506	-1.099	0.099	0.433	-0.957	0.022	0.478	NaN	NaN	NaN	-1.166	0.844	0.119	-1.19	0.673	0.089	-1.198	0.537	0.144	-1.236	0.429	0.144	-1.301	0.283	0.1	-1.35	0.124	0.17
658	3.29	-1.27	0.928	0.287	NaN	NaN	NaN	-1.193	0.84	0.491	-1.115	0.665	0.521	-1.109	0.524	0.459	-1.119	0.429	0.466	-1.122	0.266	0.506	-1.099	0.098	0.433	-0.957	0.022	0.478	NaN	NaN	NaN	-1.165	0.844	0.12	-1.189	0.674	0.089	-1.197	0.537	0.145	-1.236	0.43	0.144	-1.301	0.283	0.1	-1.349	0.124	0.169
659	3.295	-1.27	0.928	0.288	NaN	NaN	NaN	-1.192	0.841	0.492	-1.116	0.667	0.522	-1.109	0.524	0.458	-1.119	0.429	0.466	-1.122	0.266	0.506	-1.099	0.098	0.433	-0.957	0.022	0.478	NaN	NaN	NaN	-1.164	0.845	0.12	-1.188	0.674	0.09	-1.195	0.536	0.145	-1.235	0.431	0.145	-1.302	0.283	0.1	-1.347	0.122	0.168
660	3.3	-1.269	0.928	0.289	NaN	NaN	NaN	-1.191	0.841	0.492	-1.115	0.666	0.522	-1.108	0.524	0.458	-1.119	0.429	0.466	-1.123	0.266	0.506	-1.099	0.099	0.433	-0.957	0.022	0.478	NaN	NaN	NaN	-1.163	0.845	0.121	-1.186	0.674	0.09	-1.193	0.536	0.145	-1.231	0.43	0.144	-1.301	0.283	0.101	-1.346	0.122	0.168
661	3.305	-1.268	0.929	0.29	NaN	NaN	NaN	-1.19	0.841	0.493	-1.112	0.663	0.522	-1.108	0.524	0.458	-1.119	0.429	0.466	-1.123	0.266	0.506	-1.099	0.099	0.433	-0.957	0.022	0.478	NaN	NaN	NaN	-1.162	0.845	0.122	-1.185	0.674	0.091	-1.191	0.536	0.145	-1.229	0.429	0.144	-1.3	0.284	0.101	-1.346	0.122	0.168
662	3.31	-1.267	0.929	0.291	NaN	NaN	NaN	-1.189	0.841	0.493	-1.111	0.663	0.523	-1.108	0.524	0.458	-1.119	0.428	0.467	-1.123	0.266	0.507	-1.099	0.099	0.433	-0.957	0.022	0.478	NaN	NaN	NaN	-1.161	0.846	0.122	-1.184	0.674	0.091	-1.19	0.537	0.146	-1.227	0.43	0.144	-1.299	0.285	0.101	-1.345	0.123	0.168
663	3.315	-1.266	0.929	0.291	NaN	NaN	NaN	-1.188	0.841	0.494	-1.111	0.663	0.523	-1.108	0.524	0.458	-1.119	0.428	0.467	-1.123	0.266	0.507	-1.099	0.098	0.433	-0.957	0.022	0.478	NaN	NaN	NaN	-1.161	0.846	0.123	-1.183	0.675	0.092	-1.189	0.537	0.146	-1.226	0.43	0.144	-1.298	0.285	0.101	-1.344	0.123	0.168
664	3.32	-1.265	0.929	0.292	NaN	NaN	NaN	-1.188	0.841	0.495	-1.111	0.663	0.524	-1.107	0.524	0.459	-1.119	0.428	0.468	-1.123	0.266	0.507	-1.098	0.098	0.433	-0.957	0.022	0.478	NaN	NaN	NaN	-1.16	0.846	0.123	-1.181	0.675	0.092	-1.187	0.537	0.146	-1.225	0.43	0.144	-1.297	0.286	0.101	-1.343	0.123	0.167
665	3.325	-1.264	0.93	0.293	NaN	NaN	NaN	-1.186	0.841	0.495	-1.111	0.664	0.525	-1.107	0.523	0.459	-1.119	0.428	0.468	-1.123	0.265	0.507	-1.098	0.098	0.433	-0.957	0.022	0.478	NaN	NaN	NaN	-1.159	0.847	0.124	-1.18	0.675	0.093	-1.185	0.537	0.146	-1.224	0.431	0.144	-1.296	0.287	0.101	-1.343	0.124	0.167
666	3.33	-1.263	0.93	0.294	NaN	NaN	NaN	-1.186	0.841	0.496	-1.111	0.664	0.525	-1.107	0.523	0.46	-1.119	0.428	0.468	-1.123	0.265	0.507	-1.098	0.098	0.433	-0.957	0.022	0.478	NaN	NaN	NaN	-1.157	0.847	0.125	-1.179	0.676	0.093	-1.184	0.537	0.146	-1.222	0.431	0.144	-1.295	0.288	0.101	-1.342	0.125	0.167
667	3.335	-1.262	0.93	0.295	NaN	NaN	NaN	-1.185	0.841	0.497	-1.112	0.665	0.526	-1.107	0.523	0.461	-1.119	0.428	0.468	-1.124	0.265	0.507	-1.098	0.098	0.433	-0.957	0.022	0.478	NaN	NaN	NaN	-1.157	0.847	0.126	-1.178	0.676	0.093	-1.182	0.538	0.147	-1.221	0.432	0.144	-1.294	0.288	0.101	-1.341	0.125	0.167
668	3.34	-1.261	0.93	0.295	NaN	NaN	NaN	-1.184	0.841	0.498	-1.111	0.665	0.527	-1.107	0.523	0.462	-1.119	0.428	0.468	-1.124	0.265	0.508	-1.098	0.098	0.433	-0.957	0.022	0.478	NaN	NaN	NaN	-1.156	0.848	0.127	-1.176	0.676	0.094	-1.181	0.538	0.147	-1.22	0.433	0.145	-1.293	0.289	0.101	-1.342	0.127	0.167
669	3.345	-1.26	0.931	0.296	NaN	NaN	NaN	-1.183	0.841	0.498	-1.109	0.664	0.527	-1.107	0.523	0.463	-1.119	0.428	0.469	-1.124	0.265	0.508	-1.098	0.098	0.433	-0.957	0.022	0.478	NaN	NaN	NaN	-1.155	0.848	0.128	-1.175	0.676	0.094	-1.179	0.538	0.147	-1.217	0.432	0.144	-1.292	0.289	0.1	-1.344	0.131	0.168
670	3.35	-1.259	0.931	0.297	NaN	NaN	NaN	-1.182	0.841	0.499	-1.108	0.663	0.527	-1.107	0.523	0.463	-1.119	0.428	0.469	-1.124	0.265	0.508	-1.098	0.097	0.433	-0.957	0.022	0.478	NaN	NaN	NaN	-1.154	0.848	0.128	-1.174	0.676	0.095	-1.177	0.538	0.147	-1.214	0.432	0.144	-1.29	0.29	0.1	-1.343	0.133	0.169
671	3.355	-1.258	0.931	0.298	NaN	NaN	NaN	-1.181	0.841	0.499	-1.108	0.663	0.528	-1.107	0.523	0.463	-1.119	0.428	0.469	-1.124	0.265	0.508	-1.097	0.097	0.433	-0.957	0.022	0.478	NaN	NaN	NaN	-1.153	0.848	0.129	-1.172	0.676	0.095	-1.175	0.538	0.147	-1.212	0.432	0.144	-1.289	0.29	0.1	-1.342	0.133	0.168
672	3.36	-1.257	0.932	0.298	NaN	NaN	NaN	-1.181	0.841	0.5	-1.107	0.663	0.528	-1.107	0.523	0.464	-1.119	0.428	0.469	-1.124	0.265	0.508	-1.097	0.097	0.433	-0.957	0.022	0.478	NaN	NaN	NaN	-1.152	0.849	0.129	-1.171	0.676	0.096	-1.173	0.539	0.148	-1.211	0.432	0.144	-1.287	0.291	0.1	-1.341	0.133	0.168
673	3.365	-1.256	0.932	0.299	NaN	NaN	NaN	-1.18	0.841	0.501	-1.107	0.663	0.528	-1.106	0.523	0.464	-1.118	0.429	0.47	-1.124	0.264	0.509	-1.097	0.097	0.433	-0.957	0.022	0.478	NaN	NaN	NaN	-1.151	0.849	0.13	-1.17	0.676	0.096	-1.171	0.539	0.148	-1.209	0.433	0.144	-1.286	0.291	0.1	-1.341	0.135	0.168
674	3.37	-1.255	0.932	0.3	NaN	NaN	NaN	-1.179	0.841	0.502	-1.106	0.663	0.529	-1.106	0.523	0.464	-1.118	0.429	0.47	-1.124	0.264	0.509	-1.097	0.097	0.433	-0.957	0.022	0.478	NaN	NaN	NaN	-1.15	0.849	0.131	-1.168	0.677	0.097	-1.169	0.539	0.148	-1.207	0.433	0.144	-1.284	0.292	0.1	-1.34	0.136	0.168
675	3.375	-1.254	0.932	0.301	NaN	NaN	NaN	-1.178	0.841	0.502	-1.106	0.663	0.529	-1.106	0.523	0.464	-1.118	0.429	0.47	-1.123	0.264	0.509	-1.097	0.097	0.433	-0.957	0.022	0.478	NaN	NaN	NaN	-1.149	0.85	0.131	-1.167	0.676	0.097	-1.167	0.538	0.148	-1.204	0.432	0.144	-1.283	0.292	0.1	-1.34	0.136	0.168
676	3.38	-1.253	0.933	0.301	NaN	NaN	NaN	-1.177	0.841	0.503	-1.105	0.662	0.53	-1.105	0.523	0.465	-1.117	0.428	0.471	-1.123	0.264	0.509	-1.097	0.097	0.433	-0.957	0.022	0.478	NaN	NaN	NaN	-1.148	0.85	0.132	-1.165	0.677	0.098	-1.165	0.538	0.149	-1.202	0.432	0.144	-1.281	0.292	0.1	-1.339	0.137	0.168
677	3.385	-1.252	0.933	0.302	NaN	NaN	NaN	-1.177	0.841	0.503	-1.104	0.662	0.53	-1.104	0.523	0.465	-1.116	0.428	0.471	-1.123	0.264	0.509	-1.097	0.097	0.433	-0.957	0.022	0.478	NaN	NaN	NaN	-1.147	0.85	0.132	-1.164	0.677	0.098	-1.162	0.538	0.149	-1.2	0.433	0.144	-1.279	0.292	0.1	-1.338	0.138	0.168
678	3.39	-1.252	0.933	0.303	NaN	NaN	NaN	-1.176	0.841	0.504	-1.103	0.661	0.531	-1.104	0.522	0.465	-1.116	0.428	0.471	-1.123	0.264	0.51	-1.097	0.097	0.433	-0.957	0.022	0.478	NaN	NaN	NaN	-1.146	0.85	0.133	-1.162	0.677	0.099	-1.16	0.538	0.149	-1.198	0.433	0.144	-1.277	0.293	0.1	-1.337	0.139	0.168
679	3.395	-1.251	0.933	0.304	NaN	NaN	NaN	-1.175	0.841	0.504	-1.102	0.661	0.531	-1.102	0.522	0.465	-1.116	0.429	0.471	-1.122	0.264	0.51	-1.097	0.097	0.433	-0.957	0.022	0.478	NaN	NaN	NaN	-1.145	0.85	0.134	-1.161	0.677	0.099	-1.159	0.538	0.149	-1.195	0.434	0.144	-1.274	0.293	0.1	-1.337	0.14	0.168
680	3.4	-1.25	0.933	0.304	NaN	NaN	NaN	-1.174	0.841	0.505	-1.102	0.661	0.531	-1.101	0.522	0.465	-1.115	0.429	0.471	-1.122	0.264	0.51	-1.097	0.097	0.433	-0.957	0.022	0.478	NaN	NaN	NaN	-1.145	0.851	0.134	-1.159	0.677	0.099	-1.157	0.538	0.15	-1.193	0.433	0.145	-1.271	0.294	0.101	-1.336	0.141	0.168
681	3.405	-1.249	0.933	0.305	NaN	NaN	NaN	-1.173	0.841	0.505	-1.102	0.662	0.532	-1.101	0.522	0.465	-1.115	0.429	0.472	-1.122	0.264	0.51	-1.097	0.097	0.433	-0.957	0.022	0.478	NaN	NaN	NaN	-1.144	0.852	0.134	-1.158	0.677	0.099	-1.154	0.538	0.15	-1.19	0.433	0.145	-1.269	0.295	0.101	-1.335	0.142	0.168
682	3.41	-1.248	0.934	0.306	NaN	NaN	NaN	-1.172	0.84	0.506	-1.102	0.662	0.533	-1.1	0.522	0.465	-1.114	0.428	0.472	-1.121	0.264	0.51	-1.097	0.097	0.433	-0.957	0.022	0.478	NaN	NaN	NaN	-1.143	0.852	0.135	-1.156	0.677	0.099	-1.152	0.537	0.15	-1.188	0.433	0.145	-1.267	0.296	0.101	-1.334	0.143	0.168
683	3.415	-1.247	0.934	0.306	NaN	NaN	NaN	-1.171	0.84	0.506	-1.103	0.663	0.534	-1.099	0.522	0.465	-1.114	0.428	0.472	-1.121	0.264	0.51	-1.097	0.097	0.433	-0.957	0.022	0.478	NaN	NaN	NaN	-1.142	0.852	0.136	-1.155	0.677	0.1	-1.149	0.537	0.15	-1.185	0.434	0.144	-1.265	0.297	0.101	-1.333	0.144	0.168
684	3.42	-1.246	0.934	0.307	NaN	NaN	NaN	-1.169	0.84	0.507	-1.102	0.664	0.534	-1.098	0.522	0.465	-1.113	0.428	0.473	-1.121	0.263	0.51	-1.097	0.097	0.433	-0.957	0.022	0.478	NaN	NaN	NaN	-1.141	0.852	0.136	-1.153	0.677	0.1	-1.147	0.537	0.15	-1.183	0.434	0.145	-1.264	0.298	0.101	-1.332	0.145	0.168
685	3.425	-1.245	0.934	0.308	NaN	NaN	NaN	-1.168	0.84	0.507	-1.099	0.661	0.534	-1.098	0.522	0.466	-1.113	0.428	0.473	-1.12	0.263	0.51	-1.097	0.097	0.433	-0.957	0.022	0.478	NaN	NaN	NaN	-1.14	0.852	0.137	-1.151	0.677	0.1	-1.144	0.536	0.15	-1.179	0.434	0.145	-1.263	0.299	0.101	-1.33	0.146	0.168
686	3.43	-1.244	0.934	0.308	NaN	NaN	NaN	-1.168	0.84	0.508	-1.098	0.661	0.534	-1.099	0.522	0.467	-1.113	0.428	0.473	-1.12	0.263	0.511	-1.097	0.097	0.433	-0.957	0.022	0.478	NaN	NaN	NaN	-1.139	0.852	0.137	-1.15	0.677	0.1	-1.141	0.536	0.15	-1.176	0.434	0.144	-1.263	0.299	0.101	-1.329	0.147	0.168
687	3.435	-1.243	0.934	0.309	NaN	NaN	NaN	-1.167	0.84	0.509	-1.097	0.661	0.535	-1.098	0.521	0.468	-1.112	0.428	0.473	-1.12	0.263	0.511	-1.097	0.097	0.433	-0.957	0.022	0.478	NaN	NaN	NaN	-1.139	0.853	0.137	-1.148	0.677	0.101	-1.139	0.537	0.15	-1.174	0.434	0.144	-1.26	0.3	0.101	-1.328	0.148	0.168
688	3.44	-1.242	0.934	0.31	NaN	NaN	NaN	-1.166	0.84	0.51	-1.097	0.661	0.535	-1.098	0.521	0.469	-1.112	0.428	0.474	-1.119	0.263	0.511	-1.097	0.097	0.433	-0.957	0.022	0.478	NaN	NaN	NaN	-1.137	0.853	0.138	-1.146	0.676	0.101	-1.136	0.537	0.15	-1.171	0.435	0.144	-1.258	0.3	0.101	-1.326	0.15	0.168
689	3.445	-1.241	0.934	0.311	NaN	NaN	NaN	-1.164	0.839	0.51	-1.096	0.662	0.536	-1.097	0.521	0.469	-1.111	0.428	0.474	-1.119	0.263	0.511	-1.097	0.097	0.433	-0.957	0.022	0.478	NaN	NaN	NaN	-1.136	0.853	0.139	-1.144	0.676	0.101	-1.134	0.537	0.15	-1.168	0.435	0.144	-1.255	0.301	0.101	-1.325	0.151	0.168
690	3.45	-1.24	0.934	0.312	NaN	NaN	NaN	-1.163	0.839	0.511	-1.096	0.662	0.536	-1.097	0.521	0.47	-1.11	0.427	0.474	-1.118	0.263	0.511	-1.097	0.097	0.433	-0.957	0.022	0.478	NaN	NaN	NaN	-1.135	0.853	0.139	-1.141	0.675	0.101	-1.13	0.536	0.15	-1.163	0.434	0.144	-1.253	0.302	0.101	-1.324	0.152	0.168
691	3.455	-1.239	0.934	0.313	NaN	NaN	NaN	-1.162	0.839	0.511	-1.095	0.662	0.537	-1.097	0.521	0.47	-1.11	0.427	0.475	-1.117	0.263	0.511	-1.097	0.097	0.433	-0.957	0.022	0.478	NaN	NaN	NaN	-1.135	0.853	0.14	-1.137	0.674	0.102	-1.125	0.534	0.15	-1.16	0.434	0.143	-1.25	0.303	0.101	-1.322	0.154	0.168
692	3.46	-1.238	0.935	0.314	NaN	NaN	NaN	-1.161	0.839	0.512	-1.093	0.661	0.537	-1.096	0.522	0.47	-1.11	0.427	0.475	-1.117	0.263	0.511	-1.097	0.096	0.433	-0.957	0.022	0.478	NaN	NaN	NaN	-1.134	0.854	0.14	-1.135	0.674	0.102	-1.122	0.534	0.15	-1.156	0.434	0.142	-1.248	0.304	0.1	-1.321	0.156	0.168
693	3.465	-1.238	0.935	0.314	NaN	NaN	NaN	-1.159	0.839	0.513	-1.092	0.661	0.538	-1.096	0.522	0.471	-1.11	0.427	0.475	-1.117	0.263	0.511	-1.097	0.096	0.433	-0.957	0.022	0.478	NaN	NaN	NaN	-1.133	0.854	0.141	-1.132	0.674	0.102	-1.119	0.535	0.149	-1.152	0.434	0.142	-1.246	0.305	0.1	-1.32	0.157	0.168
694	3.47	-1.237	0.935	0.315	NaN	NaN	NaN	-1.158	0.839	0.513	-1.091	0.661	0.538	-1.095	0.522	0.471	-1.109	0.427	0.475	-1.117	0.263	0.512	-1.097	0.096	0.433	-0.957	0.022	0.478	NaN	NaN	NaN	-1.132	0.854	0.141	-1.13	0.674	0.102	-1.116	0.535	0.149	-1.149	0.434	0.142	-1.243	0.306	0.1	-1.317	0.159	0.168
695	3.475	-1.236	0.935	0.316	NaN	NaN	NaN	-1.157	0.839	0.514	-1.091	0.661	0.539	-1.095	0.522	0.471	-1.109	0.427	0.476	-1.116	0.263	0.512	-1.097	0.096	0.433	-0.957	0.022	0.478	NaN	NaN	NaN	-1.131	0.854	0.142	-1.128	0.674	0.103	-1.113	0.535	0.148	-1.145	0.435	0.142	-1.239	0.306	0.099	-1.315	0.16	0.168
696	3.48	-1.235	0.935	0.317	NaN	NaN	NaN	-1.155	0.839	0.515	-1.09	0.661	0.539	-1.094	0.522	0.471	-1.108	0.426	0.476	-1.115	0.263	0.512	-1.097	0.096	0.433	-0.957	0.022	0.478	NaN	NaN	NaN	-1.131	0.854	0.142	-1.125	0.674	0.103	-1.11	0.535	0.148	-1.142	0.436	0.141	-1.236	0.307	0.099	-1.313	0.162	0.167
697	3.485	-1.234	0.935	0.318	NaN	NaN	NaN	-1.154	0.839	0.516	-1.088	0.661	0.54	-1.093	0.522	0.471	-1.108	0.427	0.477	-1.115	0.263	0.512	-1.097	0.096	0.433	-0.957	0.022	0.478	NaN	NaN	NaN	-1.13	0.854	0.143	-1.123	0.674	0.103	-1.107	0.535	0.148	-1.138	0.436	0.141	-1.233	0.308	0.098	-1.311	0.164	0.167
698	3.49	-1.233	0.935	0.319	NaN	NaN	NaN	-1.153	0.839	0.516	-1.087	0.661	0.54	-1.092	0.522	0.471	-1.108	0.427	0.477	-1.115	0.263	0.513	-1.097	0.096	0.433	-0.957	0.022	0.478	NaN	NaN	NaN	-1.13	0.854	0.143	-1.121	0.674	0.103	-1.103	0.535	0.148	-1.133	0.436	0.141	-1.229	0.309	0.098	-1.31	0.166	0.166
699	3.495	-1.233	0.935	0.32	NaN	NaN	NaN	-1.152	0.839	0.517	-1.086	0.66	0.541	-1.091	0.521	0.471	-1.108	0.427	0.478	-1.115	0.263	0.513	-1.097	0.096	0.433	-0.957	0.022	0.478	NaN	NaN	NaN	-1.129	0.854	0.144	-1.118	0.674	0.103	-1.099	0.536	0.148	-1.129	0.437	0.14	-1.225	0.31	0.098	-1.307	0.168	0.166
700	3.5	-1.232	0.936	0.321	NaN	NaN	NaN	-1.15	0.839	0.518	-1.085	0.66	0.541	-1.091	0.521	0.472	-1.108	0.427	0.478	-1.115	0.263	0.513	-1.097	0.096	0.433	-0.957	0.022	0.478	NaN	NaN	NaN	-1.129	0.854	0.144	-1.116	0.675	0.103	-1.095	0.536	0.147	-1.126	0.438	0.139	-1.222	0.311	0.097	-1.305	0.17	0.166
701	3.505	-1.231	0.936	0.322	NaN	NaN	NaN	-1.149	0.839	0.518	-1.084	0.66	0.54	-1.092	0.521	0.475	-1.107	0.427	0.478	-1.114	0.262	0.513	-1.097	0.096	0.433	-0.957	0.022	0.478	NaN	NaN	NaN	-1.128	0.854	0.145	-1.114	0.675	0.103	-1.091	0.536	0.147	-1.121	0.439	0.139	-1.219	0.313	0.097	-1.302	0.172	0.165
702	3.51	-1.23	0.936	0.323	NaN	NaN	NaN	-1.148	0.839	0.519	-1.083	0.661	0.54	-1.092	0.521	0.475	-1.107	0.427	0.479	-1.114	0.262	0.514	-1.097	0.096	0.433	-0.956	0.022	0.478	NaN	NaN	NaN	-1.128	0.855	0.145	-1.111	0.675	0.103	-1.087	0.536	0.147	-1.116	0.438	0.138	-1.215	0.315	0.096	-1.299	0.175	0.165
703	3.515	-1.23	0.936	0.324	NaN	NaN	NaN	-1.146	0.84	0.52	-1.084	0.663	0.543	-1.091	0.521	0.475	-1.106	0.427	0.479	-1.114	0.262	0.514	-1.097	0.096	0.433	-0.955	0.021	0.477	NaN	NaN	NaN	-1.127	0.855	0.146	-1.108	0.674	0.103	-1.083	0.537	0.146	-1.111	0.439	0.138	-1.211	0.317	0.096	-1.297	0.177	0.164
704	3.52	-1.229	0.936	0.325	NaN	NaN	NaN	-1.145	0.84	0.521	-1.082	0.662	0.544	-1.09	0.521	0.475	-1.106	0.427	0.479	-1.113	0.262	0.514	-1.097	0.096	0.433	-0.954	0.02	0.477	NaN	NaN	NaN	-1.126	0.854	0.147	-1.105	0.675	0.104	-1.078	0.537	0.146	-1.106	0.439	0.137	-1.208	0.319	0.096	-1.294	0.179	0.164
705	3.525	-1.228	0.936	0.326	NaN	NaN	NaN	-1.144	0.84	0.522	-1.084	0.665	0.546	-1.089	0.52	0.476	-1.106	0.427	0.48	-1.113	0.262	0.514	-1.097	0.096	0.433	-0.954	0.02	0.477	NaN	NaN	NaN	-1.126	0.854	0.148	-1.103	0.675	0.104	-1.074	0.538	0.146	-1.101	0.44	0.136	-1.203	0.321	0.096	-1.29	0.181	0.163
706	3.53	-1.227	0.937	0.327	NaN	NaN	NaN	-1.143	0.84	0.522	-1.084	0.666	0.547	-1.089	0.52	0.476	-1.105	0.427	0.48	-1.113	0.262	0.515	-1.097	0.096	0.433	-0.954	0.02	0.477	NaN	NaN	NaN	-1.126	0.855	0.148	-1.101	0.675	0.104	-1.07	0.538	0.145	-1.096	0.44	0.136	-1.199	0.322	0.096	-1.287	0.183	0.163
707	3.535	-1.227	0.937	0.328	NaN	NaN	NaN	-1.141	0.84	0.523	-1.082	0.665	0.546	-1.088	0.52	0.476	-1.105	0.427	0.48	-1.112	0.262	0.515	-1.097	0.096	0.433	-0.954	0.02	0.477	NaN	NaN	NaN	-1.125	0.855	0.149	-1.098	0.675	0.104	-1.065	0.539	0.145	-1.091	0.441	0.135	-1.194	0.324	0.095	-1.284	0.186	0.162
708	3.54	-1.226	0.937	0.329	NaN	NaN	NaN	-1.14	0.84	0.524	-1.077	0.661	0.543	-1.087	0.52	0.476	-1.104	0.427	0.481	-1.112	0.261	0.515	-1.097	0.096	0.434	-0.954	0.02	0.477	NaN	NaN	NaN	-1.125	0.855	0.149	-1.094	0.675	0.104	-1.061	0.539	0.145	-1.086	0.442	0.135	-1.19	0.325	0.095	-1.281	0.188	0.162
709	3.545	-1.225	0.937	0.33	NaN	NaN	NaN	-1.139	0.84	0.524	-1.077	0.662	0.544	-1.086	0.52	0.476	-1.104	0.427	0.481	-1.112	0.261	0.516	-1.097	0.096	0.434	-0.954	0.02	0.477	NaN	NaN	NaN	-1.124	0.855	0.15	-1.092	0.675	0.104	-1.056	0.539	0.144	-1.08	0.443	0.135	-1.185	0.327	0.094	-1.277	0.191	0.162
710	3.55	-1.225	0.937	0.331	NaN	NaN	NaN	-1.138	0.84	0.525	-1.08	0.666	0.548	-1.085	0.52	0.476	-1.104	0.427	0.482	-1.111	0.261	0.516	-1.097	0.096	0.434	-0.954	0.02	0.477	NaN	NaN	NaN	-1.124	0.855	0.151	-1.089	0.676	0.104	-1.052	0.54	0.144	-1.075	0.444	0.134	-1.181	0.328	0.093	-1.274	0.194	0.161
711	3.555	-1.224	0.937	0.332	NaN	NaN	NaN	-1.136	0.84	0.526	-1.079	0.667	0.549	-1.085	0.521	0.476	-1.103	0.427	0.482	-1.111	0.261	0.516	-1.097	0.096	0.434	-0.954	0.02	0.477	NaN	NaN	NaN	-1.124	0.855	0.151	-1.087	0.676	0.104	-1.048	0.541	0.143	-1.07	0.445	0.134	-1.176	0.33	0.093	-1.27	0.196	0.161
712	3.56	-1.223	0.937	0.333	NaN	NaN	NaN	-1.135	0.84	0.526	-1.078	0.667	0.55	-1.084	0.521	0.477	-1.102	0.426	0.482	-1.111	0.261	0.517	-1.097	0.096	0.434	-0.954	0.02	0.477	NaN	NaN	NaN	-1.124	0.855	0.152	-1.084	0.676	0.104	-1.043	0.541	0.143	-1.065	0.446	0.134	-1.171	0.331	0.093	-1.267	0.199	0.16
713	3.565	-1.223	0.937	0.334	NaN	NaN	NaN	-1.134	0.84	0.527	-1.075	0.665	0.549	-1.084	0.521	0.477	-1.101	0.426	0.483	-1.11	0.261	0.517	-1.097	0.096	0.434	-0.954	0.02	0.477	NaN	NaN	NaN	-1.123	0.854	0.153	-1.081	0.676	0.104	-1.039	0.542	0.143	-1.06	0.447	0.133	-1.166	0.333	0.093	-1.264	0.202	0.16
714	3.57	-1.222	0.937	0.334	NaN	NaN	NaN	-1.133	0.84	0.528	-1.071	0.661	0.546	-1.084	0.52	0.478	-1.101	0.426	0.483	-1.11	0.261	0.517	-1.097	0.096	0.434	-0.954	0.02	0.477	NaN	NaN	NaN	-1.122	0.854	0.153	-1.078	0.676	0.104	-1.035	0.543	0.143	-1.054	0.448	0.133	-1.161	0.336	0.093	-1.26	0.205	0.16
715	3.575	-1.222	0.937	0.335	NaN	NaN	NaN	-1.132	0.84	0.528	-1.069	0.66	0.546	-1.083	0.521	0.478	-1.101	0.426	0.484	-1.11	0.261	0.517	-1.097	0.096	0.434	-0.954	0.02	0.477	NaN	NaN	NaN	-1.123	0.854	0.154	-1.076	0.676	0.104	-1.03	0.543	0.143	-1.049	0.449	0.133	-1.157	0.338	0.093	-1.256	0.207	0.16
716	3.58	-1.221	0.937	0.336	NaN	NaN	NaN	-1.131	0.84	0.529	-1.067	0.659	0.546	-1.082	0.52	0.479	-1.101	0.426	0.484	-1.109	0.26	0.517	-1.097	0.096	0.434	-0.954	0.02	0.477	NaN	NaN	NaN	-1.122	0.854	0.154	-1.073	0.677	0.105	-1.026	0.544	0.143	-1.045	0.45	0.133	-1.152	0.339	0.093	-1.253	0.21	0.16
717	3.585	-1.22	0.937	0.337	NaN	NaN	NaN	-1.13	0.84	0.529	-1.065	0.659	0.546	-1.081	0.52	0.48	-1.1	0.425	0.485	-1.109	0.26	0.518	-1.097	0.096	0.434	-0.954	0.02	0.477	NaN	NaN	NaN	-1.122	0.853	0.155	-1.071	0.677	0.105	-1.022	0.545	0.143	-1.04	0.451	0.133	-1.148	0.34	0.093	-1.25	0.213	0.16
718	3.59	-1.219	0.937	0.337	NaN	NaN	NaN	-1.128	0.84	0.53	-1.064	0.659	0.547	-1.081	0.52	0.48	-1.1	0.425	0.485	-1.108	0.26	0.518	-1.097	0.096	0.434	-0.954	0.02	0.477	NaN	NaN	NaN	-1.121	0.853	0.156	-1.068	0.677	0.105	-1.018	0.546	0.143	-1.035	0.452	0.133	-1.143	0.342	0.093	-1.246	0.215	0.16
719	3.595	-1.218	0.937	0.338	NaN	NaN	NaN	-1.127	0.84	0.53	-1.064	0.659	0.547	-1.08	0.52	0.48	-1.099	0.425	0.486	-1.108	0.26	0.518	-1.097	0.096	0.434	-0.954	0.02	0.477	NaN	NaN	NaN	-1.121	0.852	0.156	-1.066	0.677	0.105	-1.014	0.547	0.143	-1.03	0.453	0.134	-1.139	0.344	0.093	-1.243	0.217	0.16
720	3.6	-1.218	0.936	0.339	NaN	NaN	NaN	-1.126	0.84	0.531	-1.063	0.659	0.547	-1.08	0.52	0.481	-1.099	0.426	0.486	-1.108	0.26	0.518	-1.097	0.096	0.434	-0.954	0.02	0.477	NaN	NaN	NaN	-1.12	0.852	0.157	-1.063	0.676	0.106	-1.011	0.548	0.143	-1.026	0.455	0.134	-1.136	0.346	0.093	-1.239	0.219	0.16
721	3.605	-1.217	0.936	0.339	NaN	NaN	NaN	-1.125	0.84	0.531	-1.062	0.659	0.547	-1.079	0.52	0.481	-1.098	0.426	0.486	-1.107	0.26	0.519	-1.097	0.096	0.434	-0.954	0.02	0.477	NaN	NaN	NaN	-1.119	0.851	0.158	-1.061	0.677	0.106	-1.008	0.549	0.143	-1.022	0.456	0.134	-1.132	0.348	0.094	-1.236	0.221	0.161
722	3.61	-1.216	0.936	0.34	NaN	NaN	NaN	-1.124	0.84	0.532	-1.06	0.659	0.548	-1.078	0.52	0.481	-1.098	0.425	0.486	-1.107	0.26	0.519	-1.097	0.096	0.434	-0.954	0.02	0.477	NaN	NaN	NaN	-1.118	0.851	0.158	-1.059	0.677	0.107	-1.004	0.549	0.144	-1.018	0.457	0.135	-1.128	0.348	0.095	-1.232	0.222	0.161
723	3.615	-1.216	0.936	0.34	NaN	NaN	NaN	-1.123	0.84	0.532	-1.059	0.658	0.548	-1.078	0.52	0.481	-1.097	0.425	0.486	-1.107	0.26	0.519	-1.097	0.096	0.434	-0.955	0.02	0.477	NaN	NaN	NaN	-1.118	0.851	0.159	-1.056	0.677	0.107	-1	0.549	0.145	-1.014	0.457	0.135	-1.124	0.349	0.095	-1.229	0.223	0.162
724	3.62	-1.215	0.936	0.341	NaN	NaN	NaN	-1.122	0.84	0.533	-1.058	0.658	0.549	-1.077	0.52	0.481	-1.097	0.425	0.487	-1.106	0.26	0.519	-1.097	0.096	0.434	-0.955	0.02	0.477	NaN	NaN	NaN	-1.117	0.851	0.159	-1.054	0.677	0.107	-0.997	0.55	0.145	-1.01	0.458	0.136	-1.12	0.35	0.096	-1.225	0.224	0.163
725	3.625	-1.214	0.936	0.341	NaN	NaN	NaN	-1.121	0.84	0.533	-1.057	0.658	0.549	-1.076	0.519	0.482	-1.096	0.425	0.487	-1.106	0.259	0.519	-1.097	0.096	0.434	-0.955	0.02	0.477	NaN	NaN	NaN	-1.117	0.851	0.159	-1.052	0.677	0.108	-0.994	0.551	0.145	-1.006	0.459	0.136	-1.116	0.351	0.096	-1.221	0.225	0.163
726	3.63	-1.213	0.936	0.342	NaN	NaN	NaN	-1.12	0.84	0.533	-1.056	0.658	0.549	-1.075	0.519	0.482	-1.096	0.425	0.487	-1.106	0.259	0.519	-1.097	0.096	0.434	-0.955	0.02	0.477	NaN	NaN	NaN	-1.116	0.851	0.159	-1.05	0.677	0.108	-0.991	0.552	0.145	-1.003	0.46	0.137	-1.113	0.352	0.097	-1.216	0.225	0.164
727	3.635	-1.212	0.936	0.342	NaN	NaN	NaN	-1.118	0.84	0.534	-1.056	0.658	0.549	-1.075	0.519	0.482	-1.096	0.425	0.488	-1.106	0.259	0.52	-1.097	0.096	0.434	-0.955	0.02	0.477	NaN	NaN	NaN	-1.115	0.851	0.159	-1.048	0.677	0.109	-0.987	0.552	0.146	-1	0.461	0.138	-1.109	0.352	0.097	-1.211	0.225	0.164
728	3.64	-1.212	0.936	0.343	NaN	NaN	NaN	-1.117	0.84	0.534	-1.055	0.659	0.549	-1.074	0.519	0.482	-1.095	0.425	0.488	-1.105	0.259	0.52	-1.097	0.096	0.434	-0.955	0.02	0.477	NaN	NaN	NaN	-1.114	0.851	0.16	-1.046	0.678	0.109	-0.985	0.553	0.146	-0.996	0.462	0.139	-1.105	0.353	0.098	-1.207	0.225	0.165
729	3.645	-1.211	0.936	0.343	NaN	NaN	NaN	-1.116	0.84	0.534	-1.054	0.658	0.55	-1.074	0.519	0.482	-1.095	0.425	0.488	-1.105	0.259	0.52	-1.097	0.096	0.434	-0.955	0.02	0.477	NaN	NaN	NaN	-1.112	0.851	0.16	-1.044	0.678	0.11	-0.983	0.554	0.146	-0.994	0.462	0.14	-1.102	0.354	0.099	-1.202	0.224	0.166
730	3.65	-1.21	0.936	0.343	NaN	NaN	NaN	-1.115	0.839	0.535	-1.052	0.657	0.55	-1.073	0.519	0.482	-1.094	0.425	0.488	-1.105	0.26	0.52	-1.097	0.096	0.434	-0.955	0.02	0.477	NaN	NaN	NaN	-1.112	0.851	0.16	-1.042	0.678	0.11	-0.98	0.555	0.147	-0.991	0.463	0.14	-1.099	0.354	0.1	-1.199	0.225	0.167
731	3.655	-1.209	0.936	0.344	NaN	NaN	NaN	-1.114	0.84	0.535	-1.051	0.657	0.55	-1.072	0.519	0.482	-1.094	0.425	0.488	-1.105	0.26	0.52	-1.097	0.096	0.434	-0.955	0.02	0.477	NaN	NaN	NaN	-1.111	0.852	0.16	-1.04	0.679	0.111	-0.978	0.556	0.148	-0.988	0.464	0.141	-1.094	0.353	0.1	-1.195	0.224	0.168
732	3.66	-1.208	0.936	0.344	NaN	NaN	NaN	-1.113	0.84	0.535	-1.05	0.657	0.55	-1.072	0.519	0.483	-1.093	0.425	0.489	-1.104	0.26	0.52	-1.097	0.096	0.434	-0.955	0.02	0.477	NaN	NaN	NaN	-1.109	0.852	0.16	-1.038	0.679	0.111	-0.976	0.557	0.149	-0.985	0.465	0.142	-1.09	0.353	0.101	-1.19	0.222	0.169
733	3.665	-1.207	0.936	0.344	NaN	NaN	NaN	-1.112	0.839	0.535	-1.05	0.658	0.551	-1.072	0.519	0.484	-1.093	0.425	0.489	-1.104	0.259	0.521	-1.097	0.096	0.434	-0.955	0.02	0.477	NaN	NaN	NaN	-1.108	0.852	0.16	-1.036	0.679	0.112	-0.974	0.557	0.149	-0.982	0.465	0.143	-1.087	0.352	0.102	-1.185	0.221	0.17
734	3.67	-1.206	0.936	0.344	NaN	NaN	NaN	-1.111	0.839	0.536	-1.049	0.658	0.551	-1.072	0.519	0.484	-1.092	0.425	0.489	-1.104	0.259	0.521	-1.097	0.096	0.434	-0.955	0.02	0.477	NaN	NaN	NaN	-1.107	0.852	0.16	-1.034	0.68	0.112	-0.972	0.558	0.15	-0.979	0.465	0.144	-1.083	0.352	0.103	-1.18	0.22	0.171
735	3.675	-1.206	0.936	0.345	NaN	NaN	NaN	-1.11	0.84	0.536	-1.049	0.658	0.551	-1.071	0.519	0.484	-1.092	0.425	0.489	-1.104	0.259	0.521	-1.097	0.096	0.434	-0.955	0.02	0.477	NaN	NaN	NaN	-1.107	0.853	0.16	-1.032	0.68	0.113	-0.97	0.559	0.151	-0.977	0.465	0.145	-1.079	0.351	0.104	-1.175	0.218	0.172
736	3.68	-1.205	0.936	0.345	NaN	NaN	NaN	-1.109	0.84	0.536	-1.049	0.658	0.551	-1.071	0.52	0.484	-1.092	0.425	0.489	-1.103	0.259	0.521	-1.097	0.096	0.434	-0.955	0.02	0.477	NaN	NaN	NaN	-1.105	0.853	0.16	-1.03	0.68	0.113	-0.966	0.559	0.152	-0.974	0.465	0.146	-1.077	0.352	0.105	-1.17	0.216	0.172
737	3.685	-1.204	0.937	0.346	NaN	NaN	NaN	-1.108	0.84	0.536	-1.048	0.659	0.551	-1.07	0.52	0.484	-1.091	0.425	0.49	-1.103	0.259	0.521	-1.097	0.096	0.434	-0.955	0.02	0.477	NaN	NaN	NaN	-1.104	0.853	0.16	-1.028	0.68	0.114	-0.964	0.559	0.152	-0.972	0.465	0.147	-1.074	0.352	0.106	-1.164	0.214	0.173
738	3.69	-1.203	0.937	0.346	NaN	NaN	NaN	-1.107	0.84	0.536	-1.047	0.659	0.551	-1.07	0.52	0.484	-1.091	0.425	0.49	-1.103	0.259	0.521	-1.097	0.096	0.434	-0.955	0.02	0.477	NaN	NaN	NaN	-1.103	0.854	0.16	-1.027	0.68	0.114	-0.962	0.56	0.153	-0.969	0.465	0.147	-1.069	0.349	0.107	-1.159	0.212	0.174
739	3.695	-1.202	0.937	0.346	NaN	NaN	NaN	-1.106	0.84	0.537	-1.046	0.658	0.551	-1.07	0.52	0.485	-1.09	0.425	0.49	-1.102	0.259	0.521	-1.097	0.096	0.434	-0.955	0.02	0.477	NaN	NaN	NaN	-1.103	0.854	0.16	-1.025	0.681	0.114	-0.96	0.56	0.154	-0.967	0.465	0.148	-1.066	0.348	0.108	-1.153	0.208	0.174
740	3.7	-1.201	0.937	0.346	NaN	NaN	NaN	-1.105	0.84	0.537	-1.045	0.658	0.551	-1.069	0.52	0.485	-1.089	0.425	0.49	-1.102	0.259	0.521	-1.097	0.096	0.434	-0.955	0.02	0.477	NaN	NaN	NaN	-1.102	0.854	0.16	-1.024	0.681	0.115	-0.958	0.56	0.154	-0.964	0.465	0.149	-1.063	0.348	0.108	-1.146	0.204	0.174
741	3.705	-1.2	0.937	0.347	NaN	NaN	NaN	-1.104	0.84	0.537	-1.043	0.657	0.551	-1.068	0.519	0.485	-1.089	0.425	0.49	-1.101	0.259	0.521	-1.097	0.096	0.434	-0.955	0.02	0.477	NaN	NaN	NaN	-1.101	0.854	0.161	-1.021	0.681	0.115	-0.956	0.561	0.155	-0.962	0.465	0.15	-1.06	0.348	0.109	-1.14	0.202	0.175
742	3.71	-1.199	0.937	0.347	NaN	NaN	NaN	-1.103	0.84	0.537	-1.042	0.657	0.551	-1.067	0.519	0.485	-1.089	0.425	0.489	-1.101	0.259	0.521	-1.097	0.096	0.434	-0.955	0.02	0.477	NaN	NaN	NaN	-1.1	0.854	0.161	-1.02	0.682	0.115	-0.954	0.561	0.156	-0.96	0.465	0.151	-1.056	0.345	0.11	-1.133	0.198	0.175
743	3.715	-1.198	0.937	0.347	NaN	NaN	NaN	-1.102	0.84	0.537	-1.042	0.657	0.552	-1.066	0.519	0.485	-1.089	0.425	0.489	-1.1	0.259	0.521	-1.096	0.096	0.434	-0.955	0.02	0.477	NaN	NaN	NaN	-1.099	0.854	0.162	-1.018	0.682	0.116	-0.952	0.561	0.156	-0.958	0.464	0.152	-1.052	0.343	0.111	-1.127	0.195	0.175
744	3.72	-1.197	0.937	0.347	NaN	NaN	NaN	-1.101	0.84	0.537	-1.041	0.657	0.552	-1.066	0.519	0.485	-1.089	0.425	0.489	-1.1	0.259	0.521	-1.096	0.096	0.434	-0.955	0.02	0.477	NaN	NaN	NaN	-1.098	0.854	0.162	-1.017	0.682	0.116	-0.951	0.561	0.157	-0.956	0.464	0.153	-1.048	0.341	0.111	-1.12	0.192	0.176
745	3.725	-1.196	0.937	0.347	NaN	NaN	NaN	-1.1	0.84	0.537	-1.041	0.657	0.552	-1.065	0.519	0.485	-1.088	0.425	0.49	-1.1	0.259	0.521	-1.096	0.096	0.434	-0.954	0.02	0.477	NaN	NaN	NaN	-1.097	0.854	0.162	-1.015	0.682	0.116	-0.949	0.561	0.158	-0.954	0.464	0.154	-1.044	0.34	0.112	-1.116	0.189	0.177
746	3.73	-1.195	0.937	0.348	NaN	NaN	NaN	-1.099	0.84	0.538	-1.041	0.658	0.552	-1.064	0.518	0.485	-1.087	0.426	0.49	-1.1	0.259	0.521	-1.096	0.096	0.434	-0.955	0.021	0.477	NaN	NaN	NaN	-1.096	0.854	0.162	-1.013	0.682	0.117	-0.948	0.562	0.158	-0.952	0.464	0.155	-1.041	0.339	0.112	-1.108	0.184	0.177
747	3.735	-1.194	0.937	0.348	NaN	NaN	NaN	-1.097	0.84	0.538	-1.04	0.658	0.552	-1.063	0.518	0.485	-1.087	0.426	0.49	-1.1	0.259	0.521	-1.096	0.096	0.434	-0.957	0.022	0.478	NaN	NaN	NaN	-1.095	0.854	0.162	-1.012	0.683	0.117	-0.947	0.562	0.159	-0.951	0.463	0.155	-1.037	0.336	0.113	-1.1	0.18	0.178
748	3.74	-1.193	0.938	0.348	NaN	NaN	NaN	-1.096	0.84	0.538	-1.039	0.658	0.552	-1.062	0.518	0.485	-1.086	0.425	0.49	-1.099	0.259	0.521	-1.096	0.096	0.434	-0.957	0.022	0.478	NaN	NaN	NaN	-1.094	0.854	0.163	-1.011	0.683	0.117	-0.946	0.562	0.16	-0.949	0.463	0.156	-1.033	0.335	0.114	-1.093	0.177	0.178
749	3.745	-1.192	0.938	0.348	NaN	NaN	NaN	-1.095	0.84	0.538	-1.039	0.658	0.552	-1.062	0.518	0.485	-1.085	0.425	0.49	-1.099	0.259	0.521	-1.096	0.096	0.434	-0.957	0.022	0.478	NaN	NaN	NaN	-1.092	0.854	0.163	-1.009	0.683	0.118	-0.945	0.562	0.16	-0.947	0.462	0.157	-1.028	0.331	0.114	-1.087	0.173	0.179
750	3.75	-1.191	0.937	0.348	NaN	NaN	NaN	-1.094	0.839	0.538	-1.038	0.658	0.552	-1.061	0.519	0.485	-1.085	0.425	0.49	-1.099	0.259	0.521	-1.096	0.096	0.434	-0.957	0.022	0.478	NaN	NaN	NaN	-1.091	0.855	0.163	-1.008	0.683	0.118	-0.943	0.562	0.161	-0.946	0.461	0.157	-1.024	0.329	0.114	-1.08	0.17	0.179
751	3.755	-1.19	0.938	0.348	NaN	NaN	NaN	-1.093	0.839	0.538	-1.037	0.657	0.552	-1.061	0.519	0.485	-1.085	0.425	0.49	-1.098	0.259	0.521	-1.096	0.096	0.434	-0.957	0.022	0.478	NaN	NaN	NaN	-1.09	0.855	0.163	-1.006	0.683	0.118	-0.943	0.562	0.162	-0.944	0.461	0.158	-1.02	0.327	0.115	-1.074	0.167	0.18
752	3.76	-1.189	0.938	0.348	NaN	NaN	NaN	-1.092	0.84	0.538	-1.036	0.657	0.552	-1.061	0.519	0.485	-1.085	0.425	0.49	-1.098	0.259	0.521	-1.096	0.096	0.434	-0.957	0.022	0.478	NaN	NaN	NaN	-1.089	0.855	0.162	-1.005	0.683	0.118	-0.942	0.561	0.162	-0.942	0.459	0.158	-1.016	0.324	0.115	-1.067	0.163	0.18
753	3.765	-1.188	0.938	0.348	NaN	NaN	NaN	-1.092	0.84	0.538	-1.034	0.656	0.551	-1.06	0.519	0.485	-1.085	0.426	0.49	-1.097	0.26	0.521	-1.096	0.096	0.434	-0.957	0.022	0.478	NaN	NaN	NaN	-1.088	0.855	0.162	-1.004	0.683	0.119	-0.94	0.56	0.163	-0.941	0.458	0.159	-1.011	0.321	0.116	-1.061	0.159	0.18
754	3.77	-1.187	0.938	0.348	NaN	NaN	NaN	-1.09	0.84	0.538	-1.033	0.656	0.551	-1.06	0.519	0.484	-1.084	0.426	0.49	-1.097	0.26	0.521	-1.096	0.096	0.434	-0.957	0.022	0.478	NaN	NaN	NaN	-1.087	0.855	0.162	-1.002	0.682	0.119	-0.939	0.56	0.164	-0.94	0.458	0.159	-1.008	0.319	0.116	-1.054	0.156	0.181
755	3.775	-1.186	0.938	0.348	NaN	NaN	NaN	-1.089	0.84	0.538	-1.032	0.656	0.551	-1.06	0.519	0.484	-1.084	0.425	0.49	-1.097	0.26	0.521	-1.096	0.096	0.434	-0.957	0.022	0.478	NaN	NaN	NaN	-1.086	0.855	0.162	-1	0.681	0.119	-0.939	0.56	0.164	-0.938	0.457	0.16	-1.003	0.317	0.116	-1.047	0.153	0.182
756	3.78	-1.185	0.938	0.348	NaN	NaN	NaN	-1.089	0.84	0.538	-1.032	0.656	0.551	-1.059	0.52	0.484	-1.083	0.425	0.489	-1.097	0.26	0.521	-1.096	0.096	0.434	-0.957	0.022	0.478	NaN	NaN	NaN	-1.084	0.855	0.162	-1	0.681	0.119	-0.939	0.56	0.165	-0.937	0.456	0.16	-0.999	0.314	0.117	-1.039	0.149	0.182
757	3.785	-1.184	0.938	0.348	NaN	NaN	NaN	-1.088	0.84	0.538	-1.032	0.656	0.552	-1.059	0.52	0.484	-1.083	0.425	0.489	-1.097	0.26	0.521	-1.096	0.096	0.434	-0.957	0.022	0.478	NaN	NaN	NaN	-1.083	0.855	0.162	-0.999	0.681	0.12	-0.938	0.56	0.165	-0.936	0.455	0.161	-0.994	0.311	0.117	-1.032	0.147	0.183
758	3.79	-1.183	0.938	0.348	NaN	NaN	NaN	-1.087	0.84	0.538	-1.031	0.657	0.552	-1.058	0.52	0.484	-1.082	0.425	0.489	-1.097	0.26	0.521	-1.096	0.096	0.434	-0.957	0.022	0.478	NaN	NaN	NaN	-1.082	0.855	0.162	-0.998	0.681	0.12	-0.937	0.559	0.166	-0.935	0.454	0.161	-0.99	0.309	0.118	-1.025	0.143	0.183
759	3.795	-1.182	0.938	0.348	NaN	NaN	NaN	-1.086	0.84	0.538	-1.03	0.657	0.552	-1.058	0.52	0.484	-1.082	0.425	0.489	-1.097	0.26	0.521	-1.097	0.096	0.435	-0.957	0.022	0.478	NaN	NaN	NaN	-1.081	0.855	0.162	-0.997	0.68	0.12	-0.937	0.558	0.167	-0.933	0.453	0.162	-0.986	0.307	0.118	-1.018	0.14	0.184
760	3.8	-1.18	0.938	0.347	NaN	NaN	NaN	-1.085	0.84	0.538	-1.03	0.657	0.552	-1.057	0.52	0.484	-1.081	0.425	0.489	-1.096	0.26	0.521	-1.097	0.096	0.435	-0.957	0.022	0.478	NaN	NaN	NaN	-1.079	0.855	0.162	-0.996	0.68	0.121	-0.936	0.558	0.167	-0.932	0.451	0.162	-0.982	0.304	0.118	-1.01	0.137	0.185
761	3.805	-1.179	0.938	0.347	NaN	NaN	NaN	-1.084	0.84	0.538	-1.03	0.657	0.552	-1.057	0.52	0.484	-1.081	0.425	0.489	-1.096	0.26	0.521	-1.097	0.096	0.435	-0.957	0.022	0.478	NaN	NaN	NaN	-1.078	0.855	0.162	-0.995	0.679	0.121	-0.936	0.557	0.168	-0.93	0.449	0.163	-0.978	0.303	0.119	-1.002	0.134	0.186
762	3.81	-1.178	0.938	0.347	NaN	NaN	NaN	-1.083	0.84	0.537	-1.029	0.657	0.552	-1.057	0.52	0.484	-1.08	0.425	0.489	-1.096	0.26	0.521	-1.097	0.096	0.435	-0.957	0.022	0.478	NaN	NaN	NaN	-1.077	0.855	0.162	-0.994	0.679	0.121	-0.937	0.556	0.168	-0.928	0.448	0.164	-0.974	0.3	0.119	-0.995	0.131	0.187
763	3.815	-1.177	0.937	0.347	NaN	NaN	NaN	-1.082	0.84	0.537	-1.029	0.657	0.552	-1.056	0.52	0.484	-1.08	0.425	0.489	-1.096	0.26	0.521	-1.097	0.096	0.435	-0.957	0.022	0.478	NaN	NaN	NaN	-1.076	0.855	0.162	-0.994	0.678	0.121	-0.936	0.556	0.169	-0.928	0.447	0.164	-0.969	0.298	0.119	-0.988	0.129	0.188
764	3.82	-1.176	0.937	0.347	NaN	NaN	NaN	-1.081	0.84	0.537	-1.028	0.657	0.552	-1.056	0.52	0.484	-1.08	0.425	0.489	-1.096	0.26	0.521	-1.097	0.096	0.435	-0.957	0.022	0.478	NaN	NaN	NaN	-1.074	0.855	0.162	-0.993	0.677	0.122	-0.936	0.555	0.17	-0.927	0.447	0.165	-0.965	0.295	0.12	-0.982	0.126	0.188
765	3.825	-1.175	0.937	0.346	NaN	NaN	NaN	-1.081	0.84	0.537	-1.028	0.657	0.551	-1.056	0.52	0.484	-1.08	0.425	0.489	-1.095	0.26	0.521	-1.097	0.096	0.435	-0.957	0.022	0.478	NaN	NaN	NaN	-1.073	0.855	0.162	-0.993	0.677	0.122	-0.936	0.554	0.17	-0.926	0.446	0.166	-0.961	0.293	0.12	-0.975	0.124	0.189
766	3.83	-1.173	0.937	0.346	NaN	NaN	NaN	-1.08	0.84	0.537	-1.026	0.657	0.551	-1.055	0.52	0.484	-1.08	0.426	0.489	-1.095	0.26	0.521	-1.097	0.096	0.434	-0.957	0.022	0.478	NaN	NaN	NaN	-1.072	0.855	0.162	-0.992	0.677	0.122	-0.936	0.554	0.171	-0.925	0.444	0.167	-0.957	0.291	0.121	-0.969	0.122	0.19
767	3.835	-1.172	0.937	0.345	NaN	NaN	NaN	-1.079	0.84	0.536	-1.025	0.656	0.551	-1.055	0.52	0.484	-1.08	0.426	0.489	-1.095	0.26	0.52	-1.097	0.096	0.434	-0.957	0.022	0.478	NaN	NaN	NaN	-1.07	0.855	0.162	-0.992	0.676	0.122	-0.936	0.553	0.172	-0.925	0.444	0.167	-0.954	0.289	0.121	-0.963	0.12	0.19
768	3.84	-1.171	0.937	0.345	NaN	NaN	NaN	-1.078	0.84	0.536	-1.025	0.656	0.551	-1.054	0.52	0.484	-1.08	0.427	0.489	-1.095	0.26	0.52	-1.097	0.096	0.434	-0.957	0.022	0.478	NaN	NaN	NaN	-1.069	0.855	0.162	-0.993	0.676	0.122	-0.936	0.552	0.172	-0.925	0.443	0.167	-0.951	0.287	0.122	-0.957	0.119	0.19
769	3.845	-1.169	0.937	0.345	NaN	NaN	NaN	-1.077	0.839	0.536	-1.024	0.656	0.551	-1.053	0.519	0.484	-1.079	0.427	0.489	-1.094	0.26	0.52	-1.097	0.096	0.434	-0.957	0.022	0.478	NaN	NaN	NaN	-1.067	0.855	0.162	-0.993	0.675	0.122	-0.936	0.551	0.172	-0.924	0.441	0.169	-0.948	0.287	0.123	-0.951	0.117	0.191
770	3.85	-1.168	0.937	0.345	NaN	NaN	NaN	-1.076	0.839	0.536	-1.024	0.656	0.551	-1.052	0.519	0.484	-1.079	0.427	0.488	-1.094	0.26	0.52	-1.097	0.096	0.434	-0.957	0.022	0.478	NaN	NaN	NaN	-1.066	0.855	0.162	-0.992	0.674	0.123	-0.936	0.55	0.173	-0.923	0.44	0.169	-0.946	0.286	0.123	-0.945	0.115	0.192
771	3.855	-1.167	0.937	0.344	NaN	NaN	NaN	-1.075	0.839	0.536	-1.023	0.656	0.551	-1.051	0.519	0.483	-1.078	0.426	0.488	-1.094	0.26	0.52	-1.097	0.096	0.434	-0.957	0.022	0.478	NaN	NaN	NaN	-1.065	0.855	0.162	-0.992	0.673	0.123	-0.937	0.549	0.173	-0.923	0.44	0.17	-0.943	0.284	0.124	-0.94	0.114	0.193
772	3.86	-1.166	0.937	0.344	NaN	NaN	NaN	-1.075	0.84	0.535	-1.022	0.656	0.551	-1.051	0.518	0.483	-1.077	0.426	0.488	-1.094	0.26	0.52	-1.097	0.096	0.434	-0.957	0.022	0.478	NaN	NaN	NaN	-1.063	0.854	0.162	-0.992	0.673	0.123	-0.937	0.548	0.174	-0.923	0.439	0.17	-0.941	0.283	0.125	-0.935	0.113	0.194
773	3.865	-1.164	0.937	0.343	NaN	NaN	NaN	-1.074	0.84	0.535	-1.021	0.656	0.551	-1.05	0.519	0.483	-1.077	0.426	0.488	-1.094	0.261	0.52	-1.097	0.096	0.434	-0.957	0.022	0.478	NaN	NaN	NaN	-1.062	0.854	0.162	-0.992	0.672	0.123	-0.937	0.547	0.174	-0.923	0.437	0.171	-0.939	0.282	0.126	-0.93	0.112	0.195
774	3.87	-1.163	0.937	0.343	NaN	NaN	NaN	-1.073	0.839	0.535	-1.021	0.656	0.551	-1.05	0.519	0.483	-1.076	0.426	0.488	-1.093	0.261	0.52	-1.097	0.096	0.434	-0.957	0.022	0.478	NaN	NaN	NaN	-1.06	0.854	0.162	-0.992	0.671	0.123	-0.937	0.546	0.175	-0.922	0.436	0.173	-0.937	0.281	0.127	-0.925	0.11	0.196
775	3.875	-1.162	0.937	0.342	NaN	NaN	NaN	-1.072	0.839	0.535	-1.02	0.656	0.551	-1.049	0.519	0.483	-1.076	0.425	0.488	-1.093	0.261	0.52	-1.097	0.096	0.434	-0.957	0.022	0.478	NaN	NaN	NaN	-1.059	0.854	0.161	-0.992	0.67	0.123	-0.938	0.545	0.176	-0.922	0.435	0.173	-0.936	0.28	0.128	-0.919	0.109	0.196
776	3.88	-1.16	0.937	0.342	NaN	NaN	NaN	-1.071	0.84	0.535	-1.02	0.656	0.551	-1.049	0.519	0.483	-1.075	0.425	0.488	-1.093	0.261	0.52	-1.097	0.096	0.434	-0.957	0.022	0.478	NaN	NaN	NaN	-1.057	0.853	0.161	-0.992	0.669	0.123	-0.938	0.544	0.177	-0.923	0.435	0.174	-0.935	0.279	0.129	-0.915	0.108	0.197
777	3.885	-1.159	0.937	0.341	NaN	NaN	NaN	-1.07	0.84	0.534	-1.02	0.656	0.551	-1.048	0.519	0.483	-1.075	0.426	0.487	-1.093	0.261	0.52	-1.097	0.096	0.434	-0.957	0.022	0.478	NaN	NaN	NaN	-1.055	0.853	0.161	-0.992	0.668	0.123	-0.938	0.543	0.177	-0.923	0.433	0.175	-0.934	0.279	0.13	-0.911	0.108	0.198
778	3.89	-1.158	0.937	0.341	NaN	NaN	NaN	-1.069	0.84	0.534	-1.019	0.657	0.551	-1.048	0.519	0.484	-1.075	0.426	0.487	-1.093	0.261	0.52	-1.097	0.096	0.434	-0.957	0.022	0.478	NaN	NaN	NaN	-1.053	0.853	0.161	-0.992	0.667	0.123	-0.939	0.543	0.178	-0.922	0.432	0.176	-0.932	0.278	0.131	-0.906	0.107	0.199
779	3.895	-1.156	0.937	0.341	NaN	NaN	NaN	-1.068	0.84	0.534	-1.019	0.657	0.551	-1.047	0.519	0.483	-1.074	0.426	0.487	-1.092	0.261	0.52	-1.096	0.096	0.434	-0.957	0.022	0.478	NaN	NaN	NaN	-1.052	0.853	0.161	-0.992	0.667	0.124	-0.939	0.542	0.178	-0.922	0.431	0.177	-0.93	0.277	0.132	-0.902	0.106	0.2
780	3.9	-1.155	0.937	0.34	NaN	NaN	NaN	-1.067	0.839	0.534	-1.018	0.657	0.551	-1.046	0.52	0.483	-1.074	0.426	0.487	-1.092	0.261	0.52	-1.096	0.096	0.434	-0.957	0.022	0.478	NaN	NaN	NaN	-1.05	0.852	0.161	-0.993	0.666	0.124	-0.94	0.542	0.179	-0.923	0.431	0.177	-0.929	0.276	0.133	-0.898	0.106	0.201
781	3.905	-1.154	0.937	0.34	NaN	NaN	NaN	-1.066	0.84	0.533	-1.018	0.657	0.551	-1.046	0.52	0.483	-1.074	0.426	0.487	-1.092	0.261	0.52	-1.096	0.096	0.434	-0.957	0.022	0.478	NaN	NaN	NaN	-1.049	0.852	0.161	-0.993	0.665	0.124	-0.94	0.54	0.18	-0.923	0.43	0.178	-0.928	0.275	0.135	-0.895	0.105	0.202
782	3.91	-1.152	0.936	0.339	NaN	NaN	NaN	-1.065	0.84	0.533	-1.017	0.657	0.55	-1.046	0.52	0.483	-1.074	0.427	0.487	-1.092	0.261	0.52	-1.096	0.096	0.434	-0.957	0.022	0.478	NaN	NaN	NaN	-1.047	0.852	0.161	-0.993	0.664	0.124	-0.94	0.539	0.181	-0.923	0.429	0.179	-0.926	0.273	0.136	-0.892	0.104	0.203
783	3.915	-1.151	0.936	0.339	NaN	NaN	NaN	-1.065	0.84	0.533	-1.017	0.657	0.55	-1.045	0.52	0.483	-1.074	0.427	0.486	-1.091	0.261	0.52	-1.096	0.096	0.434	-0.957	0.022	0.478	NaN	NaN	NaN	-1.046	0.852	0.161	-0.993	0.663	0.124	-0.94	0.538	0.182	-0.922	0.428	0.18	-0.925	0.272	0.137	-0.889	0.104	0.205
784	3.92	-1.149	0.936	0.339	NaN	NaN	NaN	-1.063	0.84	0.533	-1.018	0.659	0.552	-1.045	0.52	0.483	-1.073	0.427	0.486	-1.092	0.261	0.52	-1.096	0.097	0.434	-0.957	0.022	0.478	NaN	NaN	NaN	-1.045	0.852	0.161	-0.993	0.662	0.125	-0.94	0.537	0.183	-0.923	0.427	0.181	-0.924	0.271	0.138	-0.886	0.104	0.206
785	3.925	-1.148	0.936	0.338	NaN	NaN	NaN	-1.062	0.84	0.533	-1.02	0.661	0.554	-1.044	0.52	0.483	-1.073	0.427	0.486	-1.092	0.261	0.52	-1.096	0.097	0.434	-0.957	0.022	0.478	NaN	NaN	NaN	-1.043	0.852	0.161	-0.994	0.661	0.125	-0.94	0.537	0.184	-0.923	0.427	0.182	-0.922	0.27	0.139	-0.882	0.103	0.207
786	3.93	-1.147	0.936	0.338	NaN	NaN	NaN	-1.061	0.84	0.532	-1.016	0.659	0.551	-1.044	0.52	0.483	-1.072	0.427	0.486	-1.092	0.261	0.52	-1.096	0.097	0.434	-0.957	0.022	0.478	NaN	NaN	NaN	-1.042	0.852	0.161	-0.994	0.66	0.126	-0.941	0.536	0.184	-0.923	0.426	0.183	-0.921	0.269	0.14	-0.88	0.103	0.208
787	3.935	-1.145	0.936	0.337	NaN	NaN	NaN	-1.06	0.84	0.532	-1.015	0.658	0.55	-1.044	0.52	0.483	-1.071	0.427	0.486	-1.092	0.261	0.519	-1.096	0.097	0.434	-0.957	0.022	0.478	NaN	NaN	NaN	-1.041	0.852	0.161	-0.993	0.659	0.126	-0.941	0.536	0.185	-0.922	0.425	0.184	-0.921	0.268	0.142	-0.878	0.103	0.209
788	3.94	-1.144	0.936	0.337	NaN	NaN	NaN	-1.059	0.84	0.532	-1.013	0.658	0.55	-1.043	0.52	0.483	-1.071	0.427	0.486	-1.091	0.262	0.519	-1.096	0.097	0.433	-0.957	0.022	0.478	NaN	NaN	NaN	-1.039	0.852	0.161	-0.993	0.658	0.126	-0.941	0.535	0.186	-0.922	0.424	0.185	-0.92	0.268	0.143	-0.876	0.102	0.211
789	3.945	-1.142	0.936	0.337	NaN	NaN	NaN	-1.058	0.84	0.532	-1.015	0.66	0.552	-1.042	0.52	0.483	-1.07	0.427	0.486	-1.09	0.262	0.519	-1.096	0.097	0.433	-0.957	0.022	0.478	NaN	NaN	NaN	-1.038	0.851	0.161	-0.993	0.658	0.127	-0.94	0.533	0.187	-0.923	0.424	0.186	-0.919	0.266	0.144	-0.874	0.102	0.212
790	3.95	-1.141	0.935	0.336	NaN	NaN	NaN	-1.057	0.84	0.531	-1.016	0.662	0.554	-1.042	0.52	0.483	-1.069	0.427	0.486	-1.09	0.262	0.519	-1.096	0.097	0.433	-0.957	0.022	0.478	NaN	NaN	NaN	-1.036	0.851	0.161	-0.993	0.657	0.127	-0.94	0.533	0.188	-0.923	0.423	0.186	-0.918	0.266	0.145	-0.872	0.102	0.213
791	3.955	-1.139	0.935	0.336	NaN	NaN	NaN	-1.056	0.84	0.531	-1.012	0.658	0.551	-1.041	0.52	0.483	-1.069	0.427	0.485	-1.089	0.263	0.518	-1.096	0.097	0.433	-0.957	0.022	0.478	NaN	NaN	NaN	-1.035	0.851	0.161	-0.993	0.656	0.128	-0.941	0.533	0.188	-0.922	0.423	0.187	-0.917	0.265	0.146	-0.871	0.101	0.213
792	3.96	-1.138	0.935	0.335	NaN	NaN	NaN	-1.054	0.84	0.531	-1.011	0.659	0.551	-1.04	0.52	0.483	-1.069	0.427	0.485	-1.089	0.263	0.518	-1.096	0.097	0.433	-0.957	0.022	0.478	NaN	NaN	NaN	-1.033	0.851	0.161	-0.993	0.656	0.128	-0.941	0.533	0.188	-0.922	0.422	0.188	-0.917	0.265	0.147	-0.87	0.101	0.214
793	3.965	-1.137	0.935	0.335	NaN	NaN	NaN	-1.053	0.84	0.531	-1.014	0.663	0.554	-1.039	0.52	0.482	-1.068	0.427	0.485	-1.089	0.262	0.518	-1.096	0.097	0.433	-0.957	0.022	0.478	NaN	NaN	NaN	-1.032	0.851	0.161	-0.992	0.655	0.129	-0.941	0.532	0.189	-0.922	0.421	0.188	-0.917	0.264	0.148	-0.869	0.101	0.214
794	3.97	-1.135	0.935	0.334	NaN	NaN	NaN	-1.052	0.84	0.53	-1.014	0.664	0.554	-1.039	0.521	0.483	-1.066	0.427	0.484	-1.089	0.262	0.518	-1.096	0.097	0.433	-0.957	0.022	0.478	NaN	NaN	NaN	-1.031	0.85	0.16	-0.992	0.655	0.129	-0.94	0.531	0.19	-0.921	0.42	0.189	-0.916	0.264	0.148	-0.869	0.101	0.215
795	3.975	-1.134	0.935	0.334	NaN	NaN	NaN	-1.051	0.84	0.53	-1.014	0.665	0.555	-1.039	0.521	0.484	-1.065	0.427	0.485	-1.089	0.263	0.518	-1.096	0.097	0.433	-0.957	0.022	0.478	NaN	NaN	NaN	-1.029	0.85	0.16	-0.991	0.654	0.129	-0.939	0.53	0.191	-0.921	0.42	0.189	-0.916	0.264	0.149	-0.869	0.101	0.216
796	3.98	-1.132	0.935	0.333	NaN	NaN	NaN	-1.05	0.841	0.53	-1.011	0.663	0.553	-1.038	0.521	0.484	-1.065	0.427	0.484	-1.089	0.263	0.518	-1.095	0.097	0.433	-0.957	0.022	0.478	NaN	NaN	NaN	-1.028	0.85	0.16	-0.989	0.654	0.129	-0.939	0.53	0.191	-0.921	0.42	0.19	-0.915	0.262	0.15	-0.868	0.1	0.217
797	3.985	-1.131	0.934	0.333	NaN	NaN	NaN	-1.049	0.841	0.53	-1.005	0.658	0.549	-1.035	0.519	0.484	-1.064	0.427	0.484	-1.088	0.263	0.518	-1.095	0.097	0.433	-0.957	0.022	0.478	NaN	NaN	NaN	-1.026	0.849	0.16	-0.988	0.653	0.13	-0.938	0.53	0.191	-0.921	0.419	0.19	-0.914	0.261	0.151	-0.869	0.099	0.218
798	3.99	-1.129	0.934	0.332	NaN	NaN	NaN	-1.047	0.84	0.529	-1.003	0.657	0.548	-1.033	0.518	0.483	-1.064	0.427	0.484	-1.088	0.263	0.518	-1.095	0.097	0.433	-0.957	0.022	0.478	NaN	NaN	NaN	-1.024	0.849	0.16	-0.987	0.653	0.13	-0.938	0.53	0.191	-0.92	0.419	0.191	-0.914	0.261	0.151	-0.869	0.099	0.218
799	3.995	-1.127	0.934	0.332	NaN	NaN	NaN	-1.046	0.84	0.529	-1.002	0.657	0.548	-1.032	0.518	0.482	-1.063	0.428	0.484	-1.088	0.263	0.518	-1.095	0.097	0.433	-0.957	0.022	0.478	NaN	NaN	NaN	-1.022	0.849	0.16	-0.986	0.653	0.13	-0.937	0.529	0.192	-0.92	0.418	0.191	-0.914	0.261	0.151	-0.869	0.098	0.218
800	4	-1.126	0.934	0.331	NaN	NaN	NaN	-1.045	0.84	0.529	-1.001	0.657	0.547	-1.031	0.518	0.481	-1.062	0.428	0.484	-1.087	0.263	0.518	-1.095	0.097	0.433	-0.957	0.022	0.478	NaN	NaN	NaN	-1.02	0.848	0.16	-0.984	0.652	0.13	-0.936	0.529	0.192	-0.919	0.418	0.191	-0.913	0.261	0.151	-0.869	0.098	0.218
801	4.005	-1.125	0.934	0.331	NaN	NaN	NaN	-1.043	0.84	0.529	-0.999	0.657	0.547	-1.03	0.519	0.48	-1.06	0.428	0.483	-1.086	0.263	0.518	-1.095	0.097	0.433	-0.957	0.022	0.478	NaN	NaN	NaN	-1.017	0.847	0.16	-0.983	0.653	0.13	-0.935	0.528	0.192	-0.918	0.418	0.191	-0.913	0.261	0.151	-0.869	0.098	0.218
802	4.01	-1.123	0.934	0.33	NaN	NaN	NaN	-1.042	0.84	0.529	-0.997	0.656	0.547	-1.028	0.519	0.48	-1.059	0.427	0.483	-1.085	0.264	0.518	-1.094	0.097	0.433	-0.957	0.022	0.478	NaN	NaN	NaN	-1.015	0.847	0.16	-0.981	0.653	0.129	-0.934	0.528	0.192	-0.918	0.418	0.191	-0.912	0.261	0.151	-0.869	0.098	0.218
803	4.015	-1.122	0.934	0.329	NaN	NaN	NaN	-1.041	0.84	0.528	-0.995	0.656	0.546	-1.027	0.519	0.479	-1.058	0.427	0.483	-1.084	0.264	0.518	-1.093	0.097	0.432	-0.957	0.022	0.478	NaN	NaN	NaN	-1.013	0.846	0.16	-0.98	0.654	0.129	-0.932	0.528	0.192	-0.917	0.418	0.19	-0.911	0.261	0.151	-0.869	0.098	0.218
804	4.02	-1.12	0.934	0.329	NaN	NaN	NaN	-1.04	0.84	0.528	-0.994	0.656	0.546	-1.026	0.519	0.479	-1.058	0.427	0.483	-1.083	0.264	0.517	-1.093	0.097	0.432	-0.957	0.022	0.478	NaN	NaN	NaN	-1.012	0.846	0.159	-0.978	0.654	0.129	-0.931	0.528	0.191	-0.916	0.418	0.19	-0.91	0.261	0.151	-0.869	0.098	0.218
805	4.025	-1.119	0.934	0.329	NaN	NaN	NaN	-1.038	0.84	0.528	-0.993	0.656	0.546	-1.026	0.519	0.479	-1.057	0.427	0.482	-1.083	0.264	0.517	-1.093	0.097	0.432	-0.957	0.022	0.478	NaN	NaN	NaN	-1.01	0.847	0.159	-0.976	0.655	0.129	-0.93	0.529	0.191	-0.915	0.418	0.19	-0.91	0.262	0.15	-0.868	0.098	0.218
806	4.03	-1.118	0.934	0.328	NaN	NaN	NaN	-1.037	0.84	0.528	-0.992	0.656	0.546	-1.025	0.519	0.479	-1.055	0.427	0.482	-1.083	0.264	0.517	-1.093	0.097	0.432	-0.957	0.022	0.478	NaN	NaN	NaN	-1.008	0.847	0.158	-0.974	0.655	0.128	-0.928	0.529	0.19	-0.914	0.418	0.189	-0.909	0.262	0.149	-0.868	0.098	0.217
807	4.035	-1.116	0.934	0.328	NaN	NaN	NaN	-1.036	0.84	0.527	-0.99	0.656	0.545	-1.024	0.519	0.479	-1.054	0.427	0.482	-1.082	0.264	0.517	-1.093	0.097	0.432	-0.957	0.022	0.478	NaN	NaN	NaN	-1.007	0.847	0.158	-0.972	0.656	0.128	-0.927	0.529	0.19	-0.913	0.418	0.189	-0.907	0.262	0.148	-0.868	0.097	0.217
808	4.04	-1.115	0.934	0.328	NaN	NaN	NaN	-1.034	0.84	0.527	-0.99	0.656	0.545	-1.023	0.519	0.479	-1.053	0.427	0.481	-1.081	0.264	0.516	-1.093	0.098	0.432	-0.957	0.022	0.478	NaN	NaN	NaN	-1.005	0.848	0.157	-0.969	0.656	0.127	-0.925	0.53	0.189	-0.911	0.418	0.188	-0.905	0.262	0.147	-0.868	0.097	0.217
809	4.045	-1.114	0.934	0.327	NaN	NaN	NaN	-1.033	0.84	0.527	-0.989	0.656	0.545	-1.022	0.519	0.479	-1.052	0.427	0.481	-1.079	0.265	0.516	-1.092	0.098	0.432	-0.957	0.022	0.478	NaN	NaN	NaN	-1.003	0.848	0.157	-0.967	0.656	0.127	-0.923	0.53	0.188	-0.91	0.419	0.188	-0.903	0.262	0.147	-0.868	0.097	0.217
810	4.05	-1.112	0.934	0.327	NaN	NaN	NaN	-1.032	0.84	0.527	-0.987	0.656	0.544	-1.02	0.519	0.479	-1.051	0.427	0.481	-1.078	0.265	0.516	-1.093	0.098	0.432	-0.957	0.022	0.478	NaN	NaN	NaN	-1.002	0.849	0.156	-0.964	0.657	0.127	-0.922	0.532	0.187	-0.909	0.419	0.187	-0.902	0.261	0.146	-0.868	0.097	0.216
811	4.055	-1.111	0.934	0.327	NaN	NaN	NaN	-1.031	0.84	0.526	-0.986	0.656	0.544	-1.019	0.518	0.48	-1.05	0.427	0.481	-1.078	0.265	0.516	-1.093	0.098	0.433	-0.957	0.022	0.478	NaN	NaN	NaN	-1.001	0.849	0.156	-0.962	0.658	0.126	-0.92	0.533	0.187	-0.907	0.419	0.186	-0.9	0.261	0.145	-0.868	0.097	0.216
812	4.06	-1.109	0.934	0.326	NaN	NaN	NaN	-1.029	0.84	0.526	-0.985	0.656	0.544	-1.018	0.518	0.479	-1.048	0.427	0.48	-1.078	0.265	0.515	-1.093	0.098	0.433	-0.957	0.022	0.478	NaN	NaN	NaN	-0.999	0.85	0.155	-0.96	0.658	0.126	-0.918	0.533	0.186	-0.905	0.419	0.186	-0.898	0.26	0.145	-0.868	0.096	0.216
813	4.065	-1.108	0.934	0.326	NaN	NaN	NaN	-1.028	0.839	0.525	-0.984	0.656	0.543	-1.016	0.518	0.478	-1.048	0.427	0.48	-1.078	0.265	0.516	-1.093	0.098	0.433	-0.957	0.022	0.478	NaN	NaN	NaN	-0.997	0.85	0.155	-0.957	0.659	0.125	-0.915	0.534	0.186	-0.904	0.419	0.186	-0.897	0.261	0.144	-0.867	0.097	0.216
814	4.07	-1.107	0.935	0.326	NaN	NaN	NaN	-1.027	0.839	0.525	-0.982	0.655	0.543	-1.015	0.518	0.477	-1.047	0.427	0.48	-1.078	0.265	0.515	-1.093	0.098	0.433	-0.957	0.022	0.478	NaN	NaN	NaN	-0.996	0.85	0.155	-0.955	0.66	0.125	-0.913	0.534	0.185	-0.902	0.419	0.185	-0.896	0.261	0.143	-0.867	0.097	0.215
815	4.075	-1.105	0.935	0.325	NaN	NaN	NaN	-1.026	0.84	0.525	-0.98	0.655	0.543	-1.015	0.518	0.477	-1.046	0.427	0.479	-1.077	0.265	0.515	-1.093	0.098	0.432	-0.957	0.022	0.478	NaN	NaN	NaN	-0.995	0.851	0.154	-0.952	0.66	0.124	-0.911	0.534	0.185	-0.901	0.419	0.185	-0.895	0.261	0.143	-0.867	0.097	0.215
816	4.08	-1.104	0.934	0.325	NaN	NaN	NaN	-1.024	0.839	0.524	-0.979	0.655	0.542	-1.014	0.518	0.476	-1.045	0.427	0.479	-1.076	0.265	0.515	-1.093	0.098	0.432	-0.957	0.022	0.478	NaN	NaN	NaN	-0.994	0.851	0.153	-0.949	0.66	0.124	-0.909	0.534	0.185	-0.9	0.42	0.185	-0.895	0.261	0.143	-0.867	0.097	0.215
817	4.085	-1.102	0.934	0.324	NaN	NaN	NaN	-1.023	0.839	0.524	-0.977	0.654	0.541	-1.013	0.518	0.475	-1.044	0.427	0.478	-1.075	0.266	0.514	-1.093	0.098	0.432	-0.957	0.022	0.478	NaN	NaN	NaN	-0.992	0.851	0.153	-0.946	0.66	0.123	-0.907	0.534	0.185	-0.898	0.42	0.184	-0.894	0.261	0.143	-0.867	0.097	0.215
818	4.09	-1.101	0.934	0.324	NaN	NaN	NaN	-1.022	0.839	0.523	-0.977	0.654	0.541	-1.011	0.518	0.474	-1.042	0.427	0.478	-1.075	0.266	0.514	-1.093	0.098	0.432	-0.957	0.022	0.478	NaN	NaN	NaN	-0.99	0.851	0.153	-0.944	0.661	0.123	-0.905	0.534	0.185	-0.897	0.42	0.184	-0.893	0.261	0.143	-0.867	0.097	0.215
819	4.095	-1.1	0.935	0.323	NaN	NaN	NaN	-1.02	0.839	0.523	-0.976	0.654	0.54	-1.01	0.518	0.474	-1.042	0.427	0.478	-1.074	0.266	0.514	-1.093	0.098	0.432	-0.957	0.022	0.478	NaN	NaN	NaN	-0.989	0.851	0.153	-0.942	0.661	0.122	-0.904	0.534	0.184	-0.896	0.42	0.184	-0.892	0.261	0.143	-0.867	0.097	0.215
820	4.1	-1.098	0.935	0.323	NaN	NaN	NaN	-1.019	0.839	0.522	-0.975	0.654	0.539	-1.009	0.518	0.473	-1.041	0.427	0.477	-1.073	0.266	0.513	-1.093	0.098	0.432	-0.957	0.022	0.478	NaN	NaN	NaN	-0.987	0.851	0.153	-0.94	0.661	0.122	-0.903	0.535	0.184	-0.895	0.419	0.184	-0.891	0.261	0.143	-0.867	0.097	0.215
821	4.105	-1.097	0.935	0.322	NaN	NaN	NaN	-1.018	0.839	0.522	-0.974	0.654	0.539	-1.009	0.518	0.473	-1.04	0.427	0.477	-1.073	0.266	0.513	-1.092	0.099	0.432	-0.957	0.022	0.478	NaN	NaN	NaN	-0.986	0.85	0.153	-0.939	0.661	0.121	-0.902	0.535	0.184	-0.894	0.42	0.184	-0.891	0.261	0.143	-0.866	0.097	0.215
822	4.11	-1.095	0.935	0.322	NaN	NaN	NaN	-1.017	0.838	0.521	-0.973	0.654	0.538	-1.008	0.518	0.473	-1.039	0.427	0.476	-1.072	0.266	0.513	-1.091	0.099	0.431	-0.957	0.022	0.478	NaN	NaN	NaN	-0.984	0.85	0.153	-0.937	0.661	0.121	-0.901	0.535	0.184	-0.893	0.42	0.184	-0.89	0.261	0.143	-0.866	0.097	0.216
823	4.115	-1.094	0.935	0.321	NaN	NaN	NaN	-1.015	0.838	0.521	-0.971	0.654	0.538	-1.007	0.518	0.473	-1.039	0.427	0.476	-1.071	0.266	0.513	-1.091	0.099	0.431	-0.957	0.022	0.478	NaN	NaN	NaN	-0.982	0.85	0.153	-0.936	0.661	0.121	-0.9	0.535	0.183	-0.892	0.42	0.184	-0.89	0.261	0.143	-0.866	0.097	0.216
824	4.12	-1.092	0.935	0.32	NaN	NaN	NaN	-1.014	0.838	0.52	-0.97	0.654	0.537	-1.006	0.518	0.473	-1.038	0.427	0.476	-1.072	0.266	0.513	-1.091	0.099	0.431	-0.957	0.022	0.478	NaN	NaN	NaN	-0.98	0.85	0.152	-0.935	0.661	0.12	-0.899	0.535	0.183	-0.892	0.42	0.184	-0.89	0.261	0.143	-0.866	0.097	0.216
825	4.125	-1.091	0.935	0.32	NaN	NaN	NaN	-1.013	0.838	0.519	-0.97	0.654	0.537	-1.005	0.517	0.472	-1.037	0.427	0.475	-1.072	0.266	0.513	-1.09	0.099	0.431	-0.957	0.022	0.478	NaN	NaN	NaN	-0.979	0.85	0.152	-0.934	0.661	0.12	-0.898	0.535	0.183	-0.892	0.42	0.184	-0.89	0.261	0.143	-0.866	0.097	0.216
826	4.13	-1.09	0.935	0.319	NaN	NaN	NaN	-1.012	0.838	0.519	-0.969	0.654	0.536	-1.005	0.517	0.472	-1.037	0.427	0.475	-1.071	0.267	0.513	-1.09	0.099	0.431	-0.957	0.022	0.478	NaN	NaN	NaN	-0.978	0.851	0.151	-0.933	0.661	0.12	-0.897	0.535	0.183	-0.891	0.42	0.184	-0.889	0.261	0.143	-0.866	0.097	0.216
827	4.135	-1.088	0.935	0.318	NaN	NaN	NaN	-1.011	0.838	0.518	-0.969	0.654	0.536	-1.003	0.517	0.471	-1.036	0.427	0.474	-1.071	0.267	0.512	-1.09	0.099	0.431	-0.957	0.022	0.478	NaN	NaN	NaN	-0.976	0.851	0.151	-0.932	0.66	0.12	-0.896	0.534	0.183	-0.89	0.419	0.184	-0.889	0.261	0.144	-0.865	0.097	0.216
828	4.14	-1.087	0.935	0.318	NaN	NaN	NaN	-1.01	0.838	0.518	-0.968	0.654	0.535	-1.002	0.517	0.47	-1.035	0.427	0.474	-1.071	0.267	0.512	-1.09	0.099	0.431	-0.957	0.022	0.478	NaN	NaN	NaN	-0.974	0.851	0.15	-0.932	0.66	0.12	-0.895	0.534	0.183	-0.889	0.419	0.184	-0.889	0.261	0.144	-0.865	0.097	0.216
829	4.145	-1.085	0.934	0.317	NaN	NaN	NaN	-1.009	0.838	0.517	-0.968	0.655	0.535	-1.002	0.517	0.47	-1.035	0.427	0.474	-1.07	0.267	0.512	-1.09	0.099	0.431	-0.957	0.022	0.478	NaN	NaN	NaN	-0.972	0.851	0.15	-0.931	0.66	0.119	-0.895	0.534	0.183	-0.888	0.419	0.183	-0.889	0.26	0.144	-0.865	0.097	0.216
830	4.15	-1.084	0.934	0.316	NaN	NaN	NaN	-1.008	0.837	0.517	-0.967	0.655	0.535	-1.001	0.517	0.469	-1.034	0.427	0.473	-1.069	0.267	0.512	-1.09	0.099	0.431	-0.957	0.022	0.478	NaN	NaN	NaN	-0.971	0.851	0.149	-0.931	0.659	0.119	-0.894	0.534	0.183	-0.887	0.419	0.183	-0.889	0.26	0.144	-0.865	0.096	0.216
831	4.155	-1.082	0.934	0.315	NaN	NaN	NaN	-1.007	0.837	0.516	-0.966	0.654	0.535	-1.001	0.517	0.469	-1.033	0.427	0.473	-1.069	0.267	0.512	-1.09	0.099	0.431	-0.957	0.022	0.478	NaN	NaN	NaN	-0.969	0.851	0.148	-0.93	0.659	0.119	-0.894	0.533	0.183	-0.887	0.418	0.183	-0.889	0.26	0.144	-0.865	0.096	0.216
832	4.16	-1.081	0.934	0.315	NaN	NaN	NaN	-1.006	0.837	0.515	-0.966	0.655	0.535	-1	0.517	0.469	-1.033	0.427	0.473	-1.07	0.267	0.512	-1.09	0.099	0.431	-0.957	0.022	0.478	NaN	NaN	NaN	-0.967	0.851	0.147	-0.93	0.659	0.118	-0.893	0.533	0.182	-0.887	0.418	0.183	-0.889	0.26	0.144	-0.865	0.096	0.216
833	4.165	-1.08	0.934	0.314	NaN	NaN	NaN	-1.005	0.837	0.515	-0.966	0.655	0.536	-1	0.517	0.469	-1.032	0.427	0.473	-1.07	0.267	0.511	-1.09	0.099	0.431	-0.957	0.022	0.478	NaN	NaN	NaN	-0.965	0.851	0.147	-0.93	0.659	0.118	-0.893	0.533	0.182	-0.886	0.418	0.182	-0.889	0.26	0.144	-0.865	0.096	0.216
834	4.17	-1.078	0.934	0.313	NaN	NaN	NaN	-1.004	0.837	0.514	-0.965	0.655	0.535	-0.999	0.517	0.469	-1.032	0.427	0.472	-1.069	0.268	0.511	-1.09	0.099	0.431	-0.957	0.022	0.478	NaN	NaN	NaN	-0.963	0.851	0.146	-0.929	0.659	0.118	-0.892	0.533	0.182	-0.885	0.418	0.182	-0.888	0.26	0.144	-0.865	0.096	0.216
835	4.175	-1.077	0.934	0.313	NaN	NaN	NaN	-1.003	0.836	0.514	-0.964	0.654	0.534	-0.998	0.517	0.469	-1.031	0.427	0.472	-1.069	0.268	0.511	-1.091	0.099	0.431	-0.957	0.022	0.478	NaN	NaN	NaN	-0.962	0.852	0.145	-0.928	0.659	0.117	-0.891	0.533	0.181	-0.885	0.418	0.182	-0.887	0.259	0.144	-0.865	0.096	0.216
836	4.18	-1.075	0.934	0.312	NaN	NaN	NaN	-1.003	0.836	0.513	-0.964	0.654	0.534	-0.997	0.517	0.468	-1.031	0.427	0.471	-1.069	0.268	0.511	-1.092	0.1	0.431	-0.957	0.022	0.478	NaN	NaN	NaN	-0.96	0.852	0.145	-0.928	0.66	0.117	-0.89	0.533	0.181	-0.885	0.418	0.181	-0.886	0.259	0.143	-0.865	0.096	0.216
837	4.185	-1.074	0.934	0.312	NaN	NaN	NaN	-1.002	0.836	0.512	-0.963	0.654	0.534	-0.996	0.517	0.468	-1.03	0.427	0.471	-1.068	0.268	0.511	-1.092	0.1	0.431	-0.957	0.022	0.478	NaN	NaN	NaN	-0.959	0.853	0.144	-0.927	0.66	0.116	-0.89	0.533	0.18	-0.884	0.418	0.181	-0.886	0.259	0.143	-0.865	0.096	0.216
838	4.19	-1.072	0.934	0.311	NaN	NaN	NaN	-1.001	0.836	0.512	-0.962	0.655	0.533	-0.996	0.517	0.469	-1.029	0.427	0.471	-1.067	0.268	0.51	-1.092	0.1	0.431	-0.957	0.022	0.478	NaN	NaN	NaN	-0.958	0.853	0.143	-0.926	0.66	0.116	-0.889	0.533	0.179	-0.884	0.418	0.181	-0.885	0.259	0.143	-0.865	0.096	0.216
839	4.195	-1.071	0.934	0.31	NaN	NaN	NaN	-1	0.836	0.511	-0.962	0.655	0.533	-0.995	0.517	0.469	-1.028	0.427	0.471	-1.066	0.268	0.51	-1.092	0.1	0.431	-0.957	0.022	0.478	NaN	NaN	NaN	-0.956	0.853	0.143	-0.924	0.66	0.115	-0.888	0.533	0.179	-0.883	0.419	0.181	-0.885	0.259	0.143	-0.865	0.096	0.216
840	4.2	-1.07	0.935	0.31	NaN	NaN	NaN	-0.998	0.836	0.51	-0.961	0.655	0.533	-0.994	0.518	0.468	-1.027	0.426	0.471	-1.066	0.268	0.51	-1.092	0.1	0.431	-0.957	0.022	0.478	NaN	NaN	NaN	-0.955	0.853	0.143	-0.923	0.66	0.115	-0.887	0.534	0.178	-0.882	0.419	0.18	-0.885	0.26	0.143	-0.865	0.096	0.216
841	4.205	-1.068	0.935	0.309	NaN	NaN	NaN	-0.997	0.835	0.51	-0.959	0.654	0.533	-0.994	0.517	0.468	-1.026	0.426	0.47	-1.066	0.268	0.51	-1.092	0.1	0.431	-0.957	0.022	0.478	NaN	NaN	NaN	-0.953	0.853	0.142	-0.921	0.66	0.114	-0.886	0.534	0.178	-0.882	0.419	0.18	-0.884	0.259	0.142	-0.865	0.096	0.216
842	4.21	-1.067	0.935	0.309	NaN	NaN	NaN	-0.996	0.835	0.509	-0.958	0.654	0.532	-0.993	0.517	0.468	-1.026	0.427	0.47	-1.066	0.268	0.51	-1.092	0.101	0.431	-0.957	0.022	0.478	NaN	NaN	NaN	-0.952	0.854	0.142	-0.92	0.661	0.113	-0.885	0.534	0.178	-0.881	0.418	0.18	-0.883	0.258	0.142	-0.865	0.096	0.216
843	4.215	-1.066	0.935	0.308	NaN	NaN	NaN	-0.995	0.835	0.509	-0.957	0.654	0.532	-0.993	0.517	0.468	-1.025	0.427	0.469	-1.065	0.268	0.509	-1.092	0.101	0.431	-0.957	0.022	0.478	NaN	NaN	NaN	-0.951	0.854	0.141	-0.919	0.661	0.113	-0.885	0.534	0.178	-0.88	0.418	0.179	-0.882	0.258	0.142	-0.865	0.095	0.216
844	4.22	-1.064	0.934	0.308	NaN	NaN	NaN	-0.994	0.835	0.508	-0.956	0.654	0.532	-0.991	0.516	0.466	-1.024	0.427	0.469	-1.065	0.269	0.509	-1.092	0.101	0.43	-0.957	0.022	0.478	NaN	NaN	NaN	-0.95	0.855	0.141	-0.917	0.661	0.112	-0.884	0.535	0.177	-0.879	0.418	0.179	-0.881	0.258	0.141	-0.865	0.095	0.217
845	4.225	-1.063	0.934	0.307	NaN	NaN	NaN	-0.993	0.835	0.508	-0.954	0.653	0.531	-0.989	0.516	0.465	-1.023	0.427	0.469	-1.064	0.269	0.509	-1.092	0.101	0.43	-0.957	0.022	0.478	NaN	NaN	NaN	-0.949	0.854	0.14	-0.915	0.661	0.112	-0.883	0.535	0.177	-0.878	0.418	0.179	-0.88	0.258	0.141	-0.865	0.095	0.216
846	4.23	-1.061	0.934	0.307	NaN	NaN	NaN	-0.992	0.835	0.507	-0.953	0.653	0.53	-0.988	0.516	0.464	-1.022	0.427	0.468	-1.063	0.269	0.509	-1.091	0.101	0.43	-0.957	0.022	0.478	NaN	NaN	NaN	-0.947	0.854	0.14	-0.913	0.661	0.111	-0.882	0.535	0.176	-0.877	0.418	0.178	-0.88	0.258	0.141	-0.865	0.095	0.216
847	4.235	-1.06	0.934	0.306	NaN	NaN	NaN	-0.99	0.834	0.507	-0.952	0.653	0.53	-0.987	0.516	0.463	-1.021	0.426	0.468	-1.063	0.269	0.509	-1.091	0.101	0.43	-0.957	0.022	0.478	NaN	NaN	NaN	-0.945	0.854	0.14	-0.912	0.661	0.111	-0.88	0.534	0.176	-0.876	0.418	0.178	-0.879	0.258	0.14	-0.864	0.095	0.216
848	4.24	-1.058	0.934	0.306	NaN	NaN	NaN	-0.989	0.834	0.506	-0.951	0.653	0.529	-0.987	0.516	0.463	-1.02	0.426	0.468	-1.063	0.269	0.509	-1.091	0.102	0.43	-0.957	0.022	0.478	NaN	NaN	NaN	-0.944	0.854	0.14	-0.91	0.661	0.11	-0.879	0.534	0.175	-0.876	0.418	0.178	-0.878	0.258	0.14	-0.864	0.095	0.216
849	4.245	-1.057	0.934	0.305	NaN	NaN	NaN	-0.988	0.834	0.506	-0.95	0.653	0.528	-0.986	0.516	0.464	-1.019	0.426	0.468	-1.063	0.269	0.508	-1.091	0.102	0.43	-0.957	0.022	0.478	NaN	NaN	NaN	-0.942	0.854	0.14	-0.909	0.661	0.11	-0.878	0.534	0.174	-0.875	0.418	0.177	-0.878	0.258	0.14	-0.864	0.095	0.217
850	4.25	-1.056	0.934	0.305	NaN	NaN	NaN	-0.986	0.834	0.505	-0.949	0.653	0.528	-0.985	0.516	0.464	-1.019	0.427	0.467	-1.063	0.269	0.508	-1.091	0.102	0.43	-0.957	0.022	0.478	NaN	NaN	NaN	-0.941	0.854	0.14	-0.908	0.661	0.109	-0.877	0.534	0.174	-0.875	0.418	0.177	-0.878	0.258	0.14	-0.864	0.095	0.217
851	4.255	-1.054	0.934	0.304	NaN	NaN	NaN	-0.985	0.834	0.505	-0.948	0.653	0.527	-0.984	0.517	0.464	-1.018	0.427	0.467	-1.062	0.269	0.508	-1.091	0.102	0.43	-0.957	0.022	0.478	NaN	NaN	NaN	-0.939	0.854	0.139	-0.906	0.661	0.109	-0.877	0.534	0.174	-0.875	0.418	0.177	-0.878	0.258	0.14	-0.864	0.095	0.217
852	4.26	-1.053	0.934	0.303	NaN	NaN	NaN	-0.983	0.833	0.504	-0.947	0.653	0.527	-0.984	0.517	0.464	-1.018	0.427	0.466	-1.062	0.269	0.508	-1.09	0.102	0.429	-0.957	0.022	0.478	NaN	NaN	NaN	-0.938	0.854	0.139	-0.904	0.661	0.109	-0.876	0.534	0.173	-0.874	0.418	0.176	-0.878	0.258	0.14	-0.864	0.095	0.217
853	4.265	-1.052	0.934	0.303	NaN	NaN	NaN	-0.982	0.833	0.504	-0.946	0.653	0.527	-0.983	0.517	0.464	-1.017	0.427	0.466	-1.061	0.27	0.508	-1.09	0.102	0.429	-0.957	0.022	0.478	NaN	NaN	NaN	-0.936	0.854	0.138	-0.903	0.662	0.108	-0.875	0.534	0.173	-0.874	0.418	0.176	-0.878	0.258	0.14	-0.864	0.094	0.217
854	4.27	-1.05	0.934	0.302	NaN	NaN	NaN	-0.981	0.833	0.503	-0.945	0.653	0.526	-0.981	0.516	0.464	-1.016	0.427	0.466	-1.06	0.27	0.507	-1.09	0.102	0.429	-0.957	0.022	0.478	NaN	NaN	NaN	-0.934	0.854	0.138	-0.902	0.662	0.108	-0.875	0.534	0.173	-0.874	0.418	0.176	-0.878	0.258	0.14	-0.864	0.094	0.217
855	4.275	-1.049	0.934	0.302	NaN	NaN	NaN	-0.98	0.833	0.503	-0.944	0.653	0.525	-0.98	0.516	0.463	-1.015	0.426	0.466	-1.06	0.271	0.507	-1.09	0.102	0.429	-0.957	0.022	0.478	NaN	NaN	NaN	-0.932	0.854	0.137	-0.901	0.662	0.107	-0.874	0.534	0.173	-0.873	0.418	0.176	-0.878	0.258	0.14	-0.863	0.094	0.217
856	4.28	-1.048	0.934	0.301	NaN	NaN	NaN	-0.978	0.833	0.502	-0.942	0.653	0.525	-0.979	0.516	0.463	-1.014	0.426	0.466	-1.06	0.271	0.507	-1.09	0.102	0.429	-0.957	0.022	0.478	NaN	NaN	NaN	-0.931	0.854	0.136	-0.9	0.662	0.107	-0.873	0.534	0.172	-0.873	0.418	0.175	-0.877	0.258	0.14	-0.863	0.094	0.217
857	4.285	-1.046	0.934	0.3	NaN	NaN	NaN	-0.977	0.833	0.502	-0.941	0.653	0.525	-0.978	0.516	0.463	-1.013	0.426	0.465	-1.06	0.271	0.507	-1.091	0.102	0.429	-0.957	0.022	0.478	NaN	NaN	NaN	-0.929	0.854	0.136	-0.898	0.662	0.107	-0.873	0.534	0.172	-0.872	0.418	0.175	-0.877	0.258	0.14	-0.863	0.094	0.217
858	4.29	-1.045	0.934	0.3	NaN	NaN	NaN	-0.976	0.833	0.501	-0.94	0.653	0.524	-0.977	0.516	0.463	-1.013	0.426	0.465	-1.06	0.271	0.507	-1.091	0.103	0.429	-0.957	0.022	0.478	NaN	NaN	NaN	-0.927	0.855	0.135	-0.897	0.662	0.106	-0.872	0.534	0.172	-0.872	0.418	0.175	-0.877	0.258	0.14	-0.863	0.094	0.217
859	4.295	-1.044	0.934	0.299	NaN	NaN	NaN	-0.975	0.833	0.501	-0.94	0.653	0.524	-0.977	0.516	0.462	-1.013	0.427	0.465	-1.06	0.271	0.507	-1.091	0.103	0.429	-0.957	0.022	0.478	NaN	NaN	NaN	-0.926	0.855	0.134	-0.896	0.662	0.106	-0.871	0.534	0.172	-0.872	0.418	0.175	-0.876	0.257	0.14	-0.863	0.094	0.217
860	4.3	-1.042	0.934	0.298	NaN	NaN	NaN	-0.974	0.833	0.5	-0.939	0.652	0.523	-0.976	0.516	0.462	-1.012	0.427	0.464	-1.06	0.271	0.507	-1.091	0.103	0.429	-0.957	0.022	0.478	NaN	NaN	NaN	-0.925	0.856	0.133	-0.895	0.663	0.105	-0.871	0.535	0.171	-0.871	0.418	0.175	-0.875	0.257	0.139	-0.863	0.094	0.217
861	4.305	-1.041	0.934	0.298	NaN	NaN	NaN	-0.973	0.833	0.5	-0.937	0.652	0.523	-0.976	0.516	0.461	-1.012	0.427	0.464	-1.059	0.272	0.506	-1.091	0.103	0.429	-0.957	0.022	0.478	NaN	NaN	NaN	-0.923	0.856	0.133	-0.894	0.663	0.105	-0.87	0.535	0.171	-0.871	0.418	0.174	-0.874	0.256	0.139	-0.863	0.094	0.217
862	4.31	-1.039	0.934	0.297	NaN	NaN	NaN	-0.972	0.833	0.499	-0.937	0.652	0.522	-0.976	0.516	0.461	-1.011	0.427	0.463	-1.059	0.272	0.506	-1.091	0.103	0.429	-0.957	0.022	0.478	NaN	NaN	NaN	-0.922	0.856	0.132	-0.893	0.663	0.104	-0.869	0.535	0.17	-0.87	0.418	0.174	-0.873	0.256	0.139	-0.863	0.094	0.217
863	4.315	-1.038	0.934	0.297	NaN	NaN	NaN	-0.971	0.832	0.499	-0.936	0.652	0.522	-0.974	0.516	0.46	-1.01	0.427	0.463	-1.058	0.272	0.506	-1.091	0.103	0.429	-0.957	0.022	0.478	NaN	NaN	NaN	-0.92	0.856	0.131	-0.892	0.663	0.104	-0.868	0.535	0.17	-0.87	0.418	0.174	-0.873	0.256	0.139	-0.863	0.094	0.217
864	4.32	-1.037	0.934	0.296	NaN	NaN	NaN	-0.969	0.832	0.498	-0.935	0.652	0.522	-0.973	0.515	0.459	-1.01	0.427	0.463	-1.058	0.272	0.506	-1.091	0.103	0.429	-0.957	0.022	0.478	NaN	NaN	NaN	-0.919	0.856	0.131	-0.891	0.663	0.104	-0.868	0.535	0.169	-0.869	0.418	0.173	-0.872	0.256	0.139	-0.863	0.094	0.217
865	4.325	-1.035	0.934	0.295	NaN	NaN	NaN	-0.968	0.832	0.498	-0.934	0.652	0.522	-0.973	0.515	0.459	-1.01	0.427	0.463	-1.058	0.273	0.506	-1.09	0.103	0.429	-0.957	0.022	0.478	NaN	NaN	NaN	-0.917	0.856	0.13	-0.89	0.663	0.103	-0.867	0.535	0.169	-0.868	0.418	0.173	-0.872	0.256	0.138	-0.863	0.094	0.217
866	4.33	-1.034	0.934	0.295	NaN	NaN	NaN	-0.967	0.832	0.497	-0.934	0.652	0.521	-0.972	0.516	0.459	-1.01	0.427	0.462	-1.058	0.273	0.505	-1.09	0.103	0.428	-0.957	0.022	0.478	NaN	NaN	NaN	-0.916	0.856	0.13	-0.89	0.663	0.103	-0.866	0.535	0.168	-0.867	0.418	0.172	-0.871	0.256	0.138	-0.863	0.094	0.217
867	4.335	-1.032	0.934	0.294	NaN	NaN	NaN	-0.966	0.832	0.496	-0.933	0.652	0.521	-0.972	0.516	0.458	-1.009	0.427	0.462	-1.058	0.273	0.505	-1.09	0.104	0.428	-0.957	0.022	0.478	NaN	NaN	NaN	-0.914	0.856	0.129	-0.888	0.663	0.102	-0.866	0.535	0.168	-0.867	0.418	0.172	-0.871	0.256	0.138	-0.863	0.094	0.217
868	4.34	-1.031	0.934	0.294	NaN	NaN	NaN	-0.965	0.832	0.496	-0.932	0.652	0.521	-0.972	0.516	0.458	-1.009	0.428	0.461	-1.058	0.274	0.504	-1.09	0.104	0.428	-0.957	0.022	0.478	NaN	NaN	NaN	-0.913	0.856	0.129	-0.888	0.663	0.102	-0.865	0.534	0.168	-0.866	0.417	0.172	-0.87	0.256	0.138	-0.863	0.094	0.216
869	4.345	-1.03	0.934	0.293	NaN	NaN	NaN	-0.964	0.832	0.495	-0.932	0.652	0.52	-0.971	0.516	0.458	-1.008	0.428	0.461	-1.058	0.274	0.504	-1.09	0.104	0.428	-0.957	0.022	0.478	NaN	NaN	NaN	-0.912	0.856	0.128	-0.886	0.663	0.101	-0.864	0.534	0.168	-0.866	0.417	0.172	-0.87	0.256	0.138	-0.863	0.094	0.216
870	4.35	-1.029	0.934	0.293	NaN	NaN	NaN	-0.964	0.831	0.495	-0.931	0.652	0.52	-0.971	0.516	0.458	-1.007	0.428	0.461	-1.059	0.274	0.504	-1.09	0.104	0.428	-0.957	0.022	0.478	NaN	NaN	NaN	-0.911	0.857	0.128	-0.885	0.663	0.101	-0.862	0.534	0.168	-0.865	0.417	0.171	-0.87	0.255	0.138	-0.863	0.094	0.216
871	4.355	-1.027	0.934	0.292	NaN	NaN	NaN	-0.962	0.831	0.494	-0.931	0.653	0.519	-0.97	0.516	0.458	-1.006	0.428	0.461	-1.059	0.274	0.504	-1.09	0.104	0.428	-0.957	0.022	0.478	NaN	NaN	NaN	-0.91	0.857	0.127	-0.884	0.663	0.101	-0.861	0.534	0.167	-0.864	0.417	0.171	-0.869	0.255	0.138	-0.862	0.093	0.216
872	4.36	-1.026	0.934	0.291	NaN	NaN	NaN	-0.961	0.831	0.493	-0.93	0.653	0.518	-0.97	0.516	0.458	-1.006	0.427	0.461	-1.058	0.274	0.504	-1.089	0.104	0.428	-0.957	0.022	0.478	NaN	NaN	NaN	-0.908	0.857	0.127	-0.883	0.663	0.1	-0.861	0.534	0.167	-0.864	0.417	0.171	-0.869	0.255	0.137	-0.862	0.093	0.216
873	4.365	-1.025	0.934	0.29	NaN	NaN	NaN	-0.96	0.831	0.493	-0.93	0.653	0.518	-0.969	0.516	0.458	-1.005	0.427	0.461	-1.057	0.275	0.504	-1.089	0.104	0.428	-0.957	0.022	0.478	NaN	NaN	NaN	-0.907	0.857	0.127	-0.881	0.663	0.1	-0.86	0.533	0.167	-0.864	0.417	0.171	-0.868	0.255	0.137	-0.862	0.093	0.216
874	4.37	-1.023	0.934	0.29	NaN	NaN	NaN	-0.959	0.831	0.493	-0.929	0.653	0.518	-0.969	0.517	0.458	-1.004	0.427	0.46	-1.057	0.275	0.503	-1.089	0.104	0.428	-0.957	0.022	0.478	NaN	NaN	NaN	-0.905	0.857	0.127	-0.881	0.663	0.099	-0.859	0.534	0.166	-0.863	0.417	0.17	-0.868	0.255	0.137	-0.862	0.093	0.216
875	4.375	-1.022	0.934	0.289	NaN	NaN	NaN	-0.958	0.831	0.492	-0.929	0.653	0.517	-0.968	0.517	0.457	-1.004	0.428	0.46	-1.056	0.275	0.503	-1.089	0.104	0.428	-0.957	0.022	0.478	NaN	NaN	NaN	-0.904	0.857	0.126	-0.88	0.663	0.098	-0.858	0.534	0.165	-0.863	0.417	0.17	-0.868	0.255	0.137	-0.862	0.093	0.216
876	4.38	-1.021	0.934	0.288	NaN	NaN	NaN	-0.957	0.831	0.491	-0.928	0.653	0.517	-0.967	0.517	0.457	-1.003	0.428	0.459	-1.056	0.275	0.503	-1.089	0.105	0.428	-0.957	0.022	0.478	NaN	NaN	NaN	-0.903	0.857	0.126	-0.879	0.663	0.098	-0.857	0.534	0.165	-0.862	0.418	0.17	-0.867	0.255	0.137	-0.862	0.093	0.216
877	4.385	-1.019	0.934	0.288	NaN	NaN	NaN	-0.957	0.831	0.491	-0.927	0.653	0.517	-0.966	0.517	0.456	-1.002	0.428	0.459	-1.056	0.275	0.503	-1.089	0.105	0.428	-0.957	0.022	0.478	NaN	NaN	NaN	-0.901	0.857	0.125	-0.877	0.663	0.098	-0.857	0.534	0.165	-0.861	0.418	0.17	-0.867	0.255	0.136	-0.862	0.093	0.216
878	4.39	-1.018	0.934	0.287	NaN	NaN	NaN	-0.956	0.831	0.49	-0.926	0.653	0.516	-0.965	0.517	0.456	-1.002	0.428	0.459	-1.056	0.275	0.503	-1.089	0.105	0.428	-0.957	0.022	0.478	NaN	NaN	NaN	-0.9	0.857	0.125	-0.876	0.663	0.097	-0.856	0.534	0.164	-0.861	0.417	0.17	-0.866	0.255	0.136	-0.862	0.093	0.216
879	4.395	-1.017	0.934	0.286	NaN	NaN	NaN	-0.955	0.831	0.489	-0.925	0.653	0.516	-0.965	0.517	0.456	-1.001	0.428	0.459	-1.056	0.275	0.503	-1.089	0.105	0.428	-0.957	0.022	0.478	NaN	NaN	NaN	-0.898	0.857	0.124	-0.876	0.664	0.097	-0.855	0.534	0.164	-0.86	0.417	0.169	-0.866	0.255	0.136	-0.862	0.093	0.216
880	4.4	-1.016	0.934	0.286	NaN	NaN	NaN	-0.954	0.831	0.488	-0.924	0.653	0.516	-0.964	0.517	0.456	-1	0.428	0.458	-1.055	0.276	0.503	-1.088	0.105	0.428	-0.957	0.022	0.478	NaN	NaN	NaN	-0.897	0.857	0.123	-0.874	0.663	0.096	-0.855	0.534	0.164	-0.859	0.417	0.169	-0.865	0.255	0.136	-0.862	0.093	0.216
881	4.405	-1.015	0.934	0.285	NaN	NaN	NaN	-0.953	0.83	0.488	-0.923	0.653	0.515	-0.963	0.517	0.456	-0.999	0.428	0.458	-1.054	0.276	0.503	-1.088	0.105	0.428	-0.957	0.022	0.478	NaN	NaN	NaN	-0.895	0.857	0.123	-0.873	0.663	0.096	-0.854	0.534	0.164	-0.858	0.417	0.169	-0.864	0.254	0.136	-0.862	0.093	0.216
882	4.41	-1.013	0.934	0.284	NaN	NaN	NaN	-0.952	0.83	0.487	-0.922	0.653	0.515	-0.963	0.517	0.455	-0.998	0.428	0.458	-1.054	0.276	0.502	-1.088	0.105	0.427	-0.957	0.022	0.478	NaN	NaN	NaN	-0.894	0.857	0.122	-0.872	0.663	0.095	-0.853	0.534	0.163	-0.857	0.417	0.169	-0.863	0.254	0.135	-0.862	0.093	0.216
883	4.415	-1.012	0.934	0.283	NaN	NaN	NaN	-0.951	0.83	0.487	-0.921	0.653	0.514	-0.961	0.517	0.454	-0.998	0.429	0.458	-1.053	0.277	0.502	-1.088	0.106	0.428	-0.957	0.022	0.478	NaN	NaN	NaN	-0.893	0.857	0.121	-0.87	0.663	0.095	-0.852	0.534	0.163	-0.856	0.416	0.169	-0.862	0.253	0.135	-0.862	0.093	0.216
884	4.42	-1.011	0.934	0.283	NaN	NaN	NaN	-0.949	0.83	0.486	-0.92	0.653	0.514	-0.961	0.517	0.454	-0.997	0.429	0.457	-1.053	0.277	0.502	-1.088	0.107	0.429	-0.957	0.022	0.478	NaN	NaN	NaN	-0.892	0.857	0.121	-0.869	0.662	0.095	-0.851	0.533	0.163	-0.855	0.416	0.169	-0.861	0.253	0.135	-0.861	0.093	0.216
885	4.425	-1.01	0.934	0.282	NaN	NaN	NaN	-0.948	0.83	0.486	-0.919	0.653	0.513	-0.96	0.517	0.454	-0.997	0.429	0.457	-1.052	0.278	0.502	-1.088	0.108	0.429	-0.957	0.022	0.478	NaN	NaN	NaN	-0.89	0.857	0.12	-0.867	0.662	0.094	-0.85	0.533	0.163	-0.854	0.416	0.168	-0.861	0.253	0.135	-0.861	0.093	0.216
886	4.43	-1.009	0.934	0.281	NaN	NaN	NaN	-0.947	0.83	0.485	-0.918	0.653	0.513	-0.959	0.517	0.454	-0.996	0.429	0.457	-1.052	0.278	0.502	-1.088	0.108	0.428	-0.957	0.022	0.478	NaN	NaN	NaN	-0.888	0.857	0.119	-0.866	0.662	0.094	-0.849	0.533	0.162	-0.854	0.416	0.168	-0.86	0.253	0.135	-0.861	0.093	0.216
887	4.435	-1.007	0.934	0.281	NaN	NaN	NaN	-0.946	0.83	0.484	-0.918	0.653	0.513	-0.957	0.517	0.454	-0.995	0.429	0.457	-1.051	0.278	0.502	-1.087	0.108	0.428	-0.957	0.022	0.478	NaN	NaN	NaN	-0.887	0.857	0.118	-0.865	0.663	0.093	-0.848	0.533	0.162	-0.853	0.416	0.167	-0.86	0.253	0.135	-0.861	0.093	0.216
888	4.44	-1.006	0.934	0.28	NaN	NaN	NaN	-0.945	0.83	0.484	-0.917	0.653	0.512	-0.955	0.517	0.454	-0.994	0.429	0.457	-1.051	0.279	0.502	-1.087	0.108	0.428	-0.957	0.022	0.478	NaN	NaN	NaN	-0.886	0.857	0.118	-0.864	0.663	0.093	-0.847	0.533	0.161	-0.853	0.416	0.167	-0.859	0.253	0.135	-0.861	0.093	0.216
889	4.445	-1.005	0.933	0.279	NaN	NaN	NaN	-0.945	0.831	0.483	-0.916	0.654	0.512	-0.954	0.517	0.454	-0.993	0.429	0.456	-1.051	0.279	0.502	-1.087	0.108	0.428	-0.957	0.022	0.478	NaN	NaN	NaN	-0.885	0.857	0.117	-0.863	0.663	0.093	-0.846	0.533	0.161	-0.852	0.416	0.167	-0.859	0.253	0.135	-0.861	0.093	0.216
890	4.45	-1.004	0.934	0.278	NaN	NaN	NaN	-0.944	0.831	0.482	-0.915	0.654	0.512	-0.954	0.517	0.453	-0.992	0.429	0.456	-1.051	0.279	0.502	-1.086	0.109	0.428	-0.957	0.022	0.478	NaN	NaN	NaN	-0.884	0.857	0.116	-0.862	0.662	0.092	-0.845	0.533	0.16	-0.851	0.417	0.167	-0.858	0.253	0.135	-0.861	0.093	0.216
891	4.455	-1.003	0.934	0.278	NaN	NaN	NaN	-0.943	0.831	0.482	-0.915	0.654	0.511	-0.953	0.517	0.453	-0.992	0.43	0.456	-1.05	0.28	0.501	-1.086	0.109	0.428	-0.957	0.022	0.478	NaN	NaN	NaN	-0.882	0.857	0.116	-0.861	0.662	0.092	-0.845	0.533	0.16	-0.851	0.417	0.166	-0.858	0.253	0.135	-0.861	0.093	0.216
892	4.46	-1.002	0.934	0.277	NaN	NaN	NaN	-0.942	0.831	0.481	-0.914	0.654	0.511	-0.952	0.518	0.453	-0.991	0.43	0.456	-1.05	0.28	0.501	-1.086	0.109	0.428	-0.957	0.022	0.478	NaN	NaN	NaN	-0.881	0.857	0.115	-0.86	0.663	0.091	-0.844	0.533	0.16	-0.85	0.416	0.166	-0.858	0.253	0.134	-0.861	0.093	0.216
893	4.465	-1.001	0.934	0.276	NaN	NaN	NaN	-0.941	0.831	0.481	-0.913	0.655	0.511	-0.952	0.518	0.453	-0.99	0.43	0.456	-1.049	0.281	0.501	-1.086	0.109	0.428	-0.957	0.022	0.478	NaN	NaN	NaN	-0.88	0.857	0.115	-0.859	0.662	0.091	-0.843	0.533	0.16	-0.85	0.416	0.166	-0.858	0.253	0.134	-0.861	0.093	0.216
894	4.47	-0.999	0.934	0.275	NaN	NaN	NaN	-0.94	0.831	0.48	-0.912	0.655	0.511	-0.951	0.518	0.453	-0.989	0.43	0.456	-1.049	0.281	0.501	-1.086	0.109	0.428	-0.957	0.022	0.478	NaN	NaN	NaN	-0.878	0.857	0.114	-0.858	0.662	0.09	-0.842	0.533	0.159	-0.849	0.417	0.166	-0.857	0.253	0.134	-0.861	0.093	0.216
895	4.475	-0.998	0.933	0.275	NaN	NaN	NaN	-0.939	0.831	0.479	-0.911	0.655	0.51	-0.951	0.518	0.453	-0.988	0.429	0.456	-1.048	0.281	0.501	-1.086	0.109	0.428	-0.957	0.022	0.478	NaN	NaN	NaN	-0.877	0.856	0.114	-0.857	0.662	0.09	-0.841	0.533	0.159	-0.848	0.417	0.166	-0.857	0.253	0.134	-0.861	0.093	0.216
896	4.48	-0.997	0.933	0.274	NaN	NaN	NaN	-0.938	0.831	0.479	-0.91	0.655	0.51	-0.951	0.519	0.453	-0.987	0.43	0.456	-1.048	0.281	0.501	-1.086	0.109	0.428	-0.957	0.022	0.478	NaN	NaN	NaN	-0.876	0.856	0.114	-0.856	0.662	0.089	-0.84	0.533	0.159	-0.847	0.417	0.166	-0.856	0.253	0.134	-0.86	0.093	0.216
897	4.485	-0.996	0.934	0.273	NaN	NaN	NaN	-0.937	0.831	0.478	-0.909	0.655	0.509	-0.95	0.519	0.453	-0.986	0.43	0.455	-1.047	0.281	0.501	-1.085	0.109	0.428	-0.957	0.022	0.478	NaN	NaN	NaN	-0.874	0.856	0.113	-0.855	0.662	0.089	-0.84	0.533	0.159	-0.847	0.416	0.165	-0.856	0.253	0.134	-0.86	0.093	0.216
898	4.49	-0.995	0.933	0.273	NaN	NaN	NaN	-0.936	0.831	0.478	-0.909	0.655	0.508	-0.949	0.519	0.453	-0.986	0.43	0.455	-1.047	0.282	0.501	-1.085	0.11	0.428	-0.957	0.022	0.478	NaN	NaN	NaN	-0.873	0.856	0.113	-0.854	0.661	0.089	-0.839	0.532	0.159	-0.846	0.416	0.165	-0.855	0.253	0.134	-0.86	0.093	0.216
899	4.495	-0.994	0.933	0.272	NaN	NaN	NaN	-0.935	0.83	0.477	-0.908	0.655	0.508	-0.948	0.519	0.452	-0.984	0.43	0.455	-1.046	0.282	0.5	-1.085	0.11	0.429	-0.957	0.022	0.478	NaN	NaN	NaN	-0.873	0.857	0.112	-0.853	0.661	0.089	-0.837	0.532	0.159	-0.845	0.416	0.165	-0.855	0.253	0.134	-0.86	0.093	0.216
900	4.5	-0.993	0.933	0.271	NaN	NaN	NaN	-0.935	0.831	0.476	-0.907	0.656	0.508	-0.947	0.519	0.452	-0.983	0.43	0.455	-1.046	0.282	0.5	-1.085	0.11	0.428	-0.957	0.022	0.478	NaN	NaN	NaN	-0.871	0.857	0.112	-0.852	0.661	0.088	-0.836	0.531	0.159	-0.844	0.416	0.164	-0.855	0.253	0.134	-0.86	0.093	0.216
901	4.505	-0.992	0.933	0.27	NaN	NaN	NaN	-0.934	0.831	0.476	-0.906	0.656	0.507	-0.945	0.519	0.452	-0.982	0.43	0.455	-1.045	0.282	0.5	-1.085	0.11	0.429	-0.957	0.022	0.478	NaN	NaN	NaN	-0.87	0.857	0.111	-0.851	0.662	0.088	-0.835	0.532	0.158	-0.843	0.416	0.164	-0.854	0.253	0.134	-0.86	0.093	0.216
902	4.51	-0.991	0.933	0.27	NaN	NaN	NaN	-0.933	0.831	0.475	-0.906	0.656	0.507	-0.944	0.518	0.452	-0.981	0.43	0.455	-1.045	0.282	0.5	-1.085	0.111	0.429	-0.957	0.022	0.478	NaN	NaN	NaN	-0.868	0.856	0.111	-0.851	0.662	0.087	-0.835	0.532	0.158	-0.842	0.415	0.164	-0.853	0.252	0.134	-0.86	0.093	0.216
903	4.515	-0.99	0.933	0.269	NaN	NaN	NaN	-0.932	0.831	0.474	-0.905	0.656	0.507	-0.942	0.518	0.452	-0.98	0.429	0.455	-1.044	0.282	0.501	-1.084	0.111	0.429	-0.957	0.022	0.478	NaN	NaN	NaN	-0.867	0.856	0.11	-0.849	0.662	0.087	-0.834	0.532	0.157	-0.842	0.415	0.164	-0.852	0.252	0.134	-0.86	0.093	0.216
904	4.52	-0.989	0.933	0.268	NaN	NaN	NaN	-0.932	0.831	0.474	-0.904	0.656	0.507	-0.941	0.518	0.452	-0.979	0.429	0.455	-1.043	0.283	0.501	-1.084	0.111	0.429	-0.957	0.022	0.478	NaN	NaN	NaN	-0.866	0.856	0.11	-0.848	0.661	0.086	-0.833	0.532	0.156	-0.841	0.415	0.164	-0.852	0.251	0.134	-0.86	0.093	0.216
905	4.525	-0.987	0.933	0.268	NaN	NaN	NaN	-0.93	0.831	0.474	-0.903	0.657	0.506	-0.94	0.518	0.451	-0.978	0.429	0.455	-1.042	0.283	0.501	-1.083	0.111	0.429	-0.957	0.022	0.478	NaN	NaN	NaN	-0.865	0.856	0.109	-0.847	0.661	0.086	-0.833	0.532	0.156	-0.84	0.415	0.163	-0.852	0.252	0.134	-0.86	0.093	0.216
906	4.53	-0.986	0.933	0.267	NaN	NaN	NaN	-0.93	0.831	0.473	-0.903	0.657	0.506	-0.939	0.518	0.451	-0.977	0.43	0.455	-1.042	0.283	0.501	-1.083	0.112	0.429	-0.957	0.022	0.478	NaN	NaN	NaN	-0.864	0.856	0.109	-0.845	0.66	0.086	-0.832	0.532	0.155	-0.839	0.415	0.163	-0.851	0.251	0.134	-0.86	0.093	0.216
907	4.535	-0.985	0.933	0.266	NaN	NaN	NaN	-0.929	0.83	0.472	-0.902	0.657	0.506	-0.938	0.519	0.452	-0.975	0.43	0.455	-1.041	0.283	0.501	-1.083	0.112	0.429	-0.957	0.022	0.478	NaN	NaN	NaN	-0.863	0.856	0.108	-0.844	0.66	0.086	-0.831	0.532	0.155	-0.839	0.415	0.163	-0.851	0.251	0.133	-0.86	0.093	0.216
908	4.54	-0.985	0.933	0.266	NaN	NaN	NaN	-0.928	0.83	0.472	-0.901	0.657	0.506	-0.938	0.519	0.452	-0.974	0.43	0.455	-1.04	0.284	0.501	-1.084	0.114	0.43	-0.957	0.022	0.478	NaN	NaN	NaN	-0.862	0.856	0.107	-0.843	0.659	0.085	-0.83	0.532	0.155	-0.838	0.415	0.163	-0.85	0.251	0.133	-0.86	0.093	0.215
909	4.545	-0.984	0.933	0.265	NaN	NaN	NaN	-0.927	0.83	0.471	-0.9	0.658	0.505	-0.937	0.519	0.452	-0.973	0.43	0.455	-1.039	0.284	0.501	-1.084	0.114	0.43	-0.957	0.022	0.478	NaN	NaN	NaN	-0.86	0.855	0.107	-0.84	0.658	0.085	-0.83	0.532	0.155	-0.838	0.415	0.163	-0.85	0.251	0.133	-0.86	0.093	0.215
910	4.55	-0.983	0.932	0.264	NaN	NaN	NaN	-0.926	0.83	0.471	-0.899	0.658	0.505	-0.936	0.519	0.452	-0.972	0.43	0.455	-1.039	0.284	0.501	-1.084	0.114	0.43	-0.957	0.022	0.478	NaN	NaN	NaN	-0.859	0.855	0.106	-0.839	0.657	0.085	-0.829	0.532	0.154	-0.837	0.415	0.162	-0.85	0.251	0.133	-0.86	0.094	0.215
911	4.555	-0.982	0.932	0.264	NaN	NaN	NaN	-0.925	0.83	0.47	-0.898	0.658	0.505	-0.934	0.519	0.452	-0.97	0.43	0.455	-1.038	0.284	0.501	-1.083	0.115	0.43	-0.957	0.022	0.478	NaN	NaN	NaN	-0.858	0.855	0.106	-0.838	0.657	0.084	-0.829	0.532	0.154	-0.837	0.415	0.162	-0.849	0.251	0.133	-0.86	0.094	0.215
912	4.56	-0.981	0.932	0.263	NaN	NaN	NaN	-0.924	0.83	0.47	-0.897	0.658	0.505	-0.934	0.519	0.452	-0.97	0.43	0.455	-1.038	0.285	0.501	-1.083	0.115	0.43	-0.957	0.022	0.478	NaN	NaN	NaN	-0.857	0.855	0.105	-0.837	0.657	0.084	-0.828	0.531	0.154	-0.837	0.415	0.162	-0.849	0.251	0.133	-0.86	0.094	0.215
913	4.565	-0.98	0.932	0.262	NaN	NaN	NaN	-0.924	0.83	0.469	-0.896	0.658	0.504	-0.933	0.52	0.453	-0.968	0.43	0.455	-1.037	0.285	0.502	-1.083	0.115	0.431	-0.957	0.022	0.478	NaN	NaN	NaN	-0.856	0.855	0.105	-0.836	0.657	0.084	-0.827	0.531	0.154	-0.836	0.415	0.162	-0.848	0.251	0.132	-0.86	0.094	0.215
914	4.57	-0.979	0.932	0.262	NaN	NaN	NaN	-0.923	0.83	0.469	-0.895	0.658	0.504	-0.93	0.519	0.452	-0.967	0.43	0.455	-1.036	0.285	0.502	-1.082	0.116	0.431	-0.957	0.022	0.478	NaN	NaN	NaN	-0.855	0.855	0.104	-0.836	0.657	0.084	-0.826	0.531	0.153	-0.835	0.415	0.161	-0.848	0.251	0.132	-0.86	0.094	0.216
915	4.575	-0.977	0.932	0.261	NaN	NaN	NaN	-0.922	0.83	0.468	-0.894	0.658	0.504	-0.929	0.519	0.452	-0.966	0.43	0.455	-1.035	0.286	0.502	-1.082	0.116	0.43	-0.957	0.022	0.478	NaN	NaN	NaN	-0.854	0.855	0.104	-0.835	0.657	0.083	-0.825	0.531	0.153	-0.835	0.415	0.161	-0.848	0.251	0.132	-0.859	0.094	0.216
916	4.58	-0.976	0.932	0.26	NaN	NaN	NaN	-0.921	0.83	0.467	-0.893	0.658	0.504	-0.927	0.518	0.452	-0.965	0.43	0.455	-1.035	0.286	0.502	-1.081	0.116	0.43	-0.957	0.022	0.478	NaN	NaN	NaN	-0.853	0.855	0.103	-0.835	0.658	0.082	-0.824	0.531	0.153	-0.834	0.415	0.161	-0.847	0.251	0.132	-0.859	0.094	0.216
917	4.585	-0.976	0.932	0.26	NaN	NaN	NaN	-0.92	0.83	0.467	-0.892	0.659	0.504	-0.925	0.518	0.452	-0.964	0.43	0.455	-1.034	0.286	0.502	-1.081	0.117	0.43	-0.957	0.022	0.478	NaN	NaN	NaN	-0.852	0.854	0.103	-0.834	0.658	0.082	-0.824	0.531	0.153	-0.834	0.415	0.161	-0.847	0.251	0.132	-0.859	0.094	0.216
918	4.59	-0.975	0.932	0.259	NaN	NaN	NaN	-0.92	0.83	0.466	-0.891	0.659	0.504	-0.924	0.518	0.452	-0.962	0.43	0.456	-1.033	0.287	0.502	-1.08	0.117	0.43	-0.957	0.022	0.478	NaN	NaN	NaN	-0.851	0.854	0.102	-0.833	0.657	0.081	-0.823	0.53	0.153	-0.833	0.415	0.16	-0.847	0.251	0.132	-0.859	0.094	0.216
919	4.595	-0.974	0.932	0.258	NaN	NaN	NaN	-0.919	0.83	0.465	-0.89	0.659	0.503	-0.923	0.518	0.452	-0.961	0.43	0.456	-1.033	0.287	0.502	-1.08	0.117	0.43	-0.956	0.022	0.478	NaN	NaN	NaN	-0.85	0.854	0.101	-0.832	0.656	0.081	-0.822	0.53	0.152	-0.833	0.414	0.16	-0.847	0.251	0.132	-0.859	0.094	0.216
920	4.6	-0.973	0.932	0.258	NaN	NaN	NaN	-0.918	0.83	0.465	-0.889	0.659	0.503	-0.922	0.518	0.452	-0.96	0.43	0.456	-1.032	0.287	0.502	-1.08	0.117	0.43	-0.956	0.022	0.478	NaN	NaN	NaN	-0.849	0.854	0.101	-0.831	0.656	0.08	-0.821	0.53	0.151	-0.833	0.414	0.16	-0.847	0.251	0.131	-0.859	0.094	0.215
921	4.605	-0.972	0.931	0.257	NaN	NaN	NaN	-0.917	0.831	0.464	-0.888	0.659	0.503	-0.921	0.518	0.452	-0.958	0.43	0.456	-1.031	0.287	0.502	-1.08	0.118	0.431	-0.956	0.022	0.478	NaN	NaN	NaN	-0.848	0.854	0.101	-0.83	0.656	0.08	-0.82	0.53	0.151	-0.831	0.414	0.16	-0.847	0.251	0.131	-0.859	0.094	0.215
922	4.61	-0.971	0.931	0.256	NaN	NaN	NaN	-0.916	0.831	0.464	-0.887	0.66	0.502	-0.92	0.519	0.452	-0.957	0.43	0.456	-1.031	0.288	0.502	-1.08	0.119	0.432	-0.956	0.022	0.478	NaN	NaN	NaN	-0.847	0.854	0.1	-0.829	0.656	0.08	-0.82	0.529	0.151	-0.83	0.414	0.16	-0.846	0.251	0.131	-0.859	0.094	0.215
923	4.615	-0.97	0.931	0.256	NaN	NaN	NaN	-0.915	0.831	0.463	-0.886	0.66	0.502	-0.919	0.519	0.452	-0.956	0.43	0.456	-1.029	0.288	0.502	-1.08	0.12	0.432	-0.956	0.022	0.478	NaN	NaN	NaN	-0.846	0.854	0.1	-0.829	0.657	0.079	-0.819	0.53	0.151	-0.83	0.414	0.159	-0.846	0.251	0.131	-0.859	0.094	0.215
924	4.62	-0.969	0.931	0.255	NaN	NaN	NaN	-0.914	0.831	0.463	-0.885	0.66	0.502	-0.917	0.519	0.452	-0.955	0.43	0.457	-1.028	0.288	0.502	-1.08	0.12	0.433	-0.956	0.022	0.478	NaN	NaN	NaN	-0.845	0.854	0.099	-0.828	0.657	0.079	-0.818	0.53	0.15	-0.829	0.414	0.159	-0.845	0.25	0.131	-0.859	0.094	0.215
925	4.625	-0.968	0.931	0.254	NaN	NaN	NaN	-0.913	0.831	0.462	-0.883	0.66	0.502	-0.916	0.519	0.452	-0.954	0.431	0.457	-1.028	0.289	0.503	-1.079	0.12	0.433	-0.956	0.022	0.478	NaN	NaN	NaN	-0.844	0.853	0.098	-0.828	0.657	0.078	-0.818	0.53	0.15	-0.829	0.413	0.159	-0.845	0.25	0.131	-0.859	0.094	0.215
926	4.63	-0.967	0.931	0.254	NaN	NaN	NaN	-0.912	0.831	0.462	-0.883	0.66	0.502	-0.915	0.519	0.452	-0.953	0.431	0.457	-1.027	0.289	0.503	-1.078	0.12	0.432	-0.956	0.022	0.478	NaN	NaN	NaN	-0.843	0.853	0.098	-0.827	0.657	0.078	-0.817	0.529	0.15	-0.828	0.413	0.159	-0.844	0.25	0.131	-0.859	0.094	0.215
927	4.635	-0.966	0.931	0.253	NaN	NaN	NaN	-0.912	0.831	0.461	-0.882	0.661	0.501	-0.913	0.519	0.452	-0.951	0.431	0.457	-1.027	0.289	0.503	-1.077	0.121	0.432	-0.956	0.022	0.478	NaN	NaN	NaN	-0.842	0.853	0.097	-0.827	0.657	0.078	-0.816	0.529	0.15	-0.828	0.413	0.158	-0.844	0.25	0.13	-0.859	0.094	0.215
928	4.64	-0.966	0.931	0.252	NaN	NaN	NaN	-0.911	0.831	0.461	-0.881	0.661	0.501	-0.912	0.519	0.452	-0.95	0.431	0.457	-1.026	0.289	0.503	-1.077	0.121	0.433	-0.956	0.022	0.478	NaN	NaN	NaN	-0.841	0.854	0.097	-0.826	0.657	0.077	-0.816	0.529	0.149	-0.827	0.414	0.158	-0.844	0.25	0.13	-0.859	0.094	0.215
929	4.645	-0.965	0.931	0.252	NaN	NaN	NaN	-0.91	0.831	0.46	-0.88	0.661	0.501	-0.911	0.519	0.453	-0.948	0.431	0.458	-1.025	0.29	0.503	-1.077	0.122	0.433	-0.956	0.022	0.478	NaN	NaN	NaN	-0.841	0.854	0.096	-0.825	0.656	0.076	-0.816	0.53	0.148	-0.827	0.413	0.158	-0.843	0.25	0.13	-0.859	0.094	0.215
930	4.65	-0.964	0.931	0.251	NaN	NaN	NaN	-0.909	0.831	0.46	-0.879	0.662	0.501	-0.909	0.519	0.453	-0.947	0.43	0.458	-1.024	0.291	0.503	-1.077	0.122	0.433	-0.956	0.022	0.478	NaN	NaN	NaN	-0.84	0.853	0.096	-0.824	0.656	0.076	-0.816	0.53	0.148	-0.827	0.413	0.158	-0.843	0.25	0.13	-0.859	0.094	0.215
931	4.655	-0.963	0.931	0.25	NaN	NaN	NaN	-0.908	0.831	0.459	-0.878	0.662	0.5	-0.907	0.519	0.453	-0.945	0.43	0.458	-1.023	0.291	0.503	-1.076	0.122	0.433	-0.956	0.022	0.478	NaN	NaN	NaN	-0.838	0.853	0.095	-0.823	0.656	0.075	-0.816	0.53	0.147	-0.827	0.413	0.158	-0.843	0.25	0.13	-0.859	0.094	0.215
932	4.66	-0.963	0.931	0.25	NaN	NaN	NaN	-0.908	0.831	0.459	-0.877	0.662	0.5	-0.906	0.52	0.453	-0.944	0.43	0.458	-1.022	0.291	0.503	-1.076	0.122	0.433	-0.956	0.022	0.478	NaN	NaN	NaN	-0.837	0.853	0.095	-0.823	0.656	0.075	-0.815	0.53	0.147	-0.827	0.413	0.157	-0.843	0.249	0.13	-0.859	0.094	0.215
933	4.665	-0.962	0.931	0.249	NaN	NaN	NaN	-0.907	0.831	0.458	-0.876	0.662	0.5	-0.905	0.52	0.453	-0.943	0.43	0.459	-1.022	0.292	0.503	-1.075	0.123	0.433	-0.956	0.022	0.478	NaN	NaN	NaN	-0.836	0.853	0.094	-0.822	0.656	0.075	-0.815	0.529	0.147	-0.826	0.413	0.157	-0.843	0.249	0.129	-0.859	0.093	0.216
934	4.67	-0.961	0.93	0.248	NaN	NaN	NaN	-0.906	0.832	0.458	-0.875	0.663	0.5	-0.904	0.52	0.454	-0.941	0.431	0.459	-1.021	0.292	0.503	-1.075	0.124	0.434	-0.956	0.022	0.478	NaN	NaN	NaN	-0.836	0.853	0.094	-0.822	0.656	0.074	-0.813	0.528	0.147	-0.826	0.412	0.156	-0.843	0.249	0.129	-0.857	0.091	0.216
935	4.675	-0.961	0.93	0.248	NaN	NaN	NaN	-0.906	0.832	0.457	-0.874	0.663	0.5	-0.903	0.521	0.454	-0.94	0.431	0.459	-1.02	0.292	0.504	-1.074	0.124	0.434	-0.956	0.022	0.478	NaN	NaN	NaN	-0.835	0.853	0.093	-0.821	0.656	0.074	-0.813	0.528	0.147	-0.826	0.412	0.156	-0.843	0.249	0.129	-0.857	0.091	0.216
936	4.68	-0.96	0.93	0.247	NaN	NaN	NaN	-0.905	0.832	0.457	-0.873	0.663	0.5	-0.901	0.521	0.454	-0.938	0.431	0.46	-1.02	0.293	0.504	-1.074	0.125	0.434	-0.956	0.022	0.478	NaN	NaN	NaN	-0.834	0.852	0.093	-0.821	0.656	0.073	-0.812	0.527	0.146	-0.825	0.412	0.155	-0.843	0.249	0.128	-0.857	0.091	0.216
937	4.685	-0.959	0.93	0.246	NaN	NaN	NaN	-0.905	0.832	0.457	-0.872	0.663	0.5	-0.9	0.521	0.454	-0.937	0.431	0.46	-1.018	0.293	0.504	-1.074	0.126	0.434	-0.956	0.022	0.478	NaN	NaN	NaN	-0.832	0.852	0.092	-0.82	0.656	0.073	-0.812	0.527	0.146	-0.825	0.412	0.155	-0.843	0.248	0.128	-0.857	0.091	0.216
938	4.69	-0.958	0.93	0.245	NaN	NaN	NaN	-0.904	0.832	0.456	-0.871	0.664	0.5	-0.898	0.521	0.454	-0.935	0.431	0.46	-1.017	0.294	0.504	-1.073	0.127	0.434	-0.956	0.022	0.478	NaN	NaN	NaN	-0.832	0.852	0.092	-0.819	0.656	0.072	-0.811	0.527	0.145	-0.825	0.412	0.154	-0.843	0.248	0.128	-0.857	0.091	0.216
939	4.695	-0.957	0.93	0.245	NaN	NaN	NaN	-0.903	0.832	0.456	-0.871	0.664	0.5	-0.896	0.521	0.454	-0.934	0.431	0.461	-1.016	0.294	0.504	-1.072	0.127	0.434	-0.956	0.022	0.478	NaN	NaN	NaN	-0.831	0.851	0.091	-0.819	0.656	0.072	-0.811	0.527	0.145	-0.824	0.412	0.154	-0.843	0.248	0.127	-0.857	0.09	0.216
940	4.7	-0.956	0.93	0.244	NaN	NaN	NaN	-0.903	0.832	0.455	-0.869	0.664	0.5	-0.894	0.521	0.454	-0.932	0.431	0.462	-1.015	0.294	0.505	-1.072	0.128	0.434	-0.956	0.022	0.478	NaN	NaN	NaN	-0.83	0.851	0.09	-0.819	0.657	0.071	-0.81	0.527	0.144	-0.824	0.412	0.154	-0.843	0.248	0.127	-0.857	0.091	0.216
941	4.705	-0.956	0.93	0.243	NaN	NaN	NaN	-0.902	0.832	0.454	-0.868	0.665	0.5	-0.892	0.521	0.455	-0.931	0.431	0.462	-1.014	0.295	0.505	-1.072	0.129	0.434	-0.956	0.022	0.478	NaN	NaN	NaN	-0.83	0.852	0.09	-0.818	0.657	0.071	-0.81	0.527	0.144	-0.824	0.412	0.154	-0.844	0.249	0.127	-0.857	0.09	0.216
942	4.71	-0.955	0.93	0.242	NaN	NaN	NaN	-0.902	0.832	0.454	-0.868	0.665	0.5	-0.891	0.52	0.455	-0.929	0.431	0.462	-1.013	0.295	0.505	-1.071	0.13	0.434	-0.956	0.022	0.478	NaN	NaN	NaN	-0.83	0.852	0.089	-0.817	0.657	0.071	-0.81	0.528	0.143	-0.824	0.412	0.153	-0.844	0.249	0.127	-0.857	0.09	0.216
943	4.715	-0.955	0.93	0.242	NaN	NaN	NaN	-0.901	0.832	0.454	-0.867	0.665	0.499	-0.889	0.521	0.455	-0.928	0.431	0.463	-1.013	0.296	0.506	-1.07	0.129	0.434	-0.956	0.022	0.478	NaN	NaN	NaN	-0.828	0.851	0.089	-0.816	0.655	0.07	-0.81	0.528	0.143	-0.824	0.412	0.153	-0.844	0.249	0.127	-0.857	0.09	0.215
944	4.72	-0.954	0.93	0.241	NaN	NaN	NaN	-0.901	0.832	0.453	-0.866	0.666	0.5	-0.888	0.521	0.456	-0.926	0.432	0.463	-1.012	0.297	0.506	-1.068	0.129	0.434	-0.956	0.022	0.478	NaN	NaN	NaN	-0.827	0.851	0.088	-0.815	0.655	0.07	-0.809	0.528	0.142	-0.824	0.412	0.153	-0.844	0.249	0.126	-0.857	0.09	0.215
945	4.725	-0.953	0.93	0.24	NaN	NaN	NaN	-0.901	0.832	0.452	-0.864	0.666	0.5	-0.886	0.521	0.456	-0.925	0.432	0.464	-1.011	0.297	0.506	-1.068	0.13	0.434	-0.956	0.022	0.478	NaN	NaN	NaN	-0.826	0.851	0.088	-0.815	0.655	0.069	-0.809	0.528	0.142	-0.824	0.412	0.152	-0.844	0.249	0.126	-0.857	0.09	0.215
946	4.73	-0.952	0.93	0.24	NaN	NaN	NaN	-0.9	0.833	0.452	-0.864	0.667	0.5	-0.885	0.521	0.457	-0.924	0.433	0.464	-1.011	0.298	0.507	-1.068	0.131	0.434	-0.956	0.022	0.478	NaN	NaN	NaN	-0.826	0.851	0.087	-0.814	0.655	0.069	-0.809	0.528	0.141	-0.823	0.412	0.152	-0.844	0.248	0.126	-0.857	0.09	0.215
947	4.735	-0.952	0.93	0.239	NaN	NaN	NaN	-0.9	0.833	0.451	-0.863	0.667	0.499	-0.884	0.522	0.457	-0.922	0.433	0.465	-1.01	0.299	0.507	-1.067	0.132	0.435	-0.956	0.022	0.478	NaN	NaN	NaN	-0.825	0.851	0.087	-0.813	0.655	0.069	-0.808	0.527	0.141	-0.823	0.411	0.152	-0.843	0.248	0.126	-0.856	0.09	0.215
948	4.74	-0.951	0.93	0.238	NaN	NaN	NaN	-0.9	0.833	0.451	-0.862	0.668	0.499	-0.882	0.522	0.458	-0.921	0.433	0.465	-1.009	0.299	0.507	-1.067	0.133	0.436	-0.956	0.022	0.478	NaN	NaN	NaN	-0.825	0.851	0.086	-0.812	0.655	0.068	-0.808	0.527	0.141	-0.823	0.411	0.151	-0.843	0.248	0.125	-0.856	0.089	0.215
949	4.745	-0.951	0.93	0.237	NaN	NaN	NaN	-0.899	0.833	0.45	-0.861	0.668	0.499	-0.881	0.523	0.458	-0.919	0.433	0.465	-1.008	0.3	0.507	-1.065	0.133	0.437	-0.956	0.022	0.478	NaN	NaN	NaN	-0.824	0.851	0.086	-0.812	0.655	0.068	-0.808	0.527	0.141	-0.823	0.411	0.151	-0.843	0.247	0.125	-0.856	0.089	0.215
950	4.75	-0.95	0.93	0.237	NaN	NaN	NaN	-0.899	0.833	0.449	-0.86	0.669	0.499	-0.88	0.523	0.459	-0.918	0.434	0.466	-1.007	0.3	0.508	-1.064	0.133	0.437	-0.956	0.022	0.478	NaN	NaN	NaN	-0.823	0.851	0.085	-0.812	0.656	0.068	-0.808	0.527	0.14	-0.823	0.411	0.151	-0.843	0.247	0.125	-0.856	0.089	0.215
951	4.755	-0.95	0.93	0.236	NaN	NaN	NaN	-0.899	0.834	0.449	-0.859	0.669	0.499	-0.879	0.523	0.459	-0.917	0.434	0.467	-1.006	0.301	0.508	-1.064	0.133	0.437	-0.956	0.022	0.478	NaN	NaN	NaN	-0.822	0.85	0.085	-0.811	0.656	0.068	-0.807	0.527	0.14	-0.823	0.411	0.151	-0.843	0.247	0.125	-0.856	0.089	0.215
952	4.76	-0.949	0.93	0.235	NaN	NaN	NaN	-0.898	0.834	0.448	-0.859	0.67	0.499	-0.878	0.524	0.46	-0.916	0.434	0.467	-1.005	0.301	0.509	-1.064	0.134	0.438	-0.955	0.022	0.478	NaN	NaN	NaN	-0.822	0.85	0.084	-0.811	0.656	0.067	-0.807	0.527	0.14	-0.822	0.411	0.151	-0.843	0.247	0.125	-0.856	0.089	0.215
953	4.765	-0.948	0.93	0.235	NaN	NaN	NaN	-0.898	0.834	0.448	-0.858	0.67	0.499	-0.877	0.524	0.46	-0.915	0.434	0.468	-1.004	0.302	0.509	-1.063	0.134	0.438	-0.955	0.022	0.478	NaN	NaN	NaN	-0.821	0.85	0.084	-0.811	0.656	0.067	-0.806	0.526	0.14	-0.822	0.411	0.15	-0.843	0.247	0.125	-0.856	0.089	0.215
954	4.77	-0.948	0.93	0.234	NaN	NaN	NaN	-0.897	0.834	0.447	-0.857	0.671	0.499	-0.876	0.525	0.46	-0.914	0.435	0.468	-1.003	0.302	0.51	-1.062	0.134	0.438	-0.954	0.022	0.478	NaN	NaN	NaN	-0.82	0.85	0.084	-0.81	0.656	0.067	-0.806	0.526	0.14	-0.822	0.411	0.15	-0.843	0.247	0.125	-0.859	0.092	0.215
955	4.775	-0.947	0.931	0.233	NaN	NaN	NaN	-0.897	0.835	0.447	-0.856	0.671	0.499	-0.875	0.525	0.461	-0.913	0.436	0.468	-1.003	0.303	0.51	-1.061	0.135	0.438	-0.952	0.022	0.478	NaN	NaN	NaN	-0.819	0.85	0.083	-0.81	0.656	0.066	-0.806	0.526	0.14	-0.822	0.411	0.15	-0.842	0.247	0.125	-0.865	0.097	0.214
956	4.78	-0.947	0.931	0.232	NaN	NaN	NaN	-0.897	0.835	0.446	-0.856	0.672	0.499	-0.874	0.526	0.461	-0.913	0.436	0.469	-1.002	0.303	0.511	-1.06	0.136	0.439	-0.951	0.022	0.479	NaN	NaN	NaN	-0.819	0.85	0.083	-0.81	0.656	0.066	-0.805	0.526	0.139	-0.822	0.41	0.15	-0.842	0.247	0.125	-0.866	0.097	0.214
957	4.785	-0.946	0.931	0.232	NaN	NaN	NaN	-0.897	0.835	0.446	-0.856	0.673	0.499	-0.873	0.526	0.461	-0.912	0.436	0.469	-1.001	0.304	0.511	-1.058	0.136	0.439	-0.949	0.022	0.479	NaN	NaN	NaN	-0.818	0.85	0.082	-0.808	0.656	0.065	-0.805	0.527	0.139	-0.822	0.411	0.149	-0.843	0.247	0.125	-0.866	0.097	0.214
958	4.79	-0.945	0.931	0.231	NaN	NaN	NaN	-0.897	0.835	0.445	-0.855	0.673	0.499	-0.873	0.527	0.461	-0.911	0.437	0.469	-1	0.304	0.511	-1.057	0.136	0.44	-0.948	0.022	0.48	NaN	NaN	NaN	-0.817	0.849	0.082	-0.807	0.654	0.065	-0.805	0.527	0.138	-0.823	0.411	0.148	-0.843	0.247	0.124	-0.864	0.096	0.214
959	4.795	-0.945	0.931	0.23	NaN	NaN	NaN	-0.896	0.836	0.445	-0.855	0.674	0.499	-0.872	0.527	0.461	-0.91	0.437	0.469	-1	0.304	0.511	-1.054	0.135	0.44	-0.946	0.023	0.481	NaN	NaN	NaN	-0.816	0.849	0.081	-0.807	0.655	0.065	-0.805	0.527	0.137	-0.823	0.411	0.148	-0.843	0.247	0.124	-0.863	0.094	0.213
960	4.8	-0.944	0.931	0.23	NaN	NaN	NaN	-0.896	0.836	0.445	-0.855	0.674	0.499	-0.872	0.527	0.461	-0.91	0.437	0.47	-0.999	0.305	0.511	-1.052	0.135	0.441	-0.944	0.022	0.482	NaN	NaN	NaN	-0.815	0.849	0.081	-0.807	0.655	0.065	-0.805	0.527	0.137	-0.824	0.412	0.148	-0.843	0.247	0.124	-0.862	0.094	0.213
961	4.805	-0.944	0.931	0.229	NaN	NaN	NaN	-0.896	0.837	0.444	-0.854	0.675	0.499	-0.872	0.528	0.461	-0.909	0.438	0.47	-0.998	0.305	0.512	-1.05	0.134	0.442	-0.942	0.022	0.483	NaN	NaN	NaN	-0.815	0.849	0.081	-0.807	0.655	0.065	-0.804	0.527	0.138	-0.824	0.412	0.147	-0.844	0.247	0.123	-0.862	0.094	0.212
962	4.81	-0.943	0.932	0.228	NaN	NaN	NaN	-0.896	0.837	0.444	-0.855	0.676	0.499	-0.871	0.529	0.462	-0.909	0.438	0.471	-0.997	0.305	0.512	-1.049	0.134	0.443	-0.939	0.022	0.484	NaN	NaN	NaN	-0.814	0.849	0.081	-0.806	0.655	0.065	-0.804	0.527	0.137	-0.823	0.412	0.147	-0.844	0.247	0.123	-0.862	0.094	0.212
963	4.815	-0.943	0.932	0.228	NaN	NaN	NaN	-0.896	0.837	0.443	-0.855	0.676	0.499	-0.871	0.529	0.462	-0.909	0.439	0.471	-0.996	0.305	0.512	-1.047	0.134	0.444	-0.937	0.022	0.485	NaN	NaN	NaN	-0.813	0.849	0.08	-0.805	0.654	0.064	-0.804	0.527	0.137	-0.823	0.411	0.147	-0.845	0.247	0.122	-0.863	0.095	0.212
964	4.82	-0.942	0.932	0.227	NaN	NaN	NaN	-0.896	0.838	0.443	-0.855	0.677	0.499	-0.871	0.529	0.462	-0.908	0.439	0.471	-0.995	0.305	0.513	-1.044	0.133	0.444	-0.934	0.022	0.487	NaN	NaN	NaN	-0.813	0.849	0.08	-0.805	0.654	0.063	-0.804	0.527	0.137	-0.823	0.411	0.147	-0.845	0.247	0.122	-0.863	0.095	0.212
965	4.825	-0.942	0.932	0.227	NaN	NaN	NaN	-0.896	0.839	0.442	-0.855	0.677	0.499	-0.87	0.53	0.462	-0.907	0.439	0.471	-0.994	0.305	0.513	-1.042	0.132	0.445	-0.931	0.022	0.488	NaN	NaN	NaN	-0.813	0.849	0.079	-0.805	0.654	0.063	-0.804	0.527	0.137	-0.823	0.411	0.146	-0.846	0.247	0.122	-0.863	0.095	0.211
966	4.83	-0.941	0.932	0.226	NaN	NaN	NaN	-0.896	0.839	0.442	-0.856	0.677	0.499	-0.87	0.53	0.462	-0.907	0.44	0.471	-0.992	0.305	0.514	-1.04	0.132	0.446	-0.928	0.022	0.49	NaN	NaN	NaN	-0.812	0.849	0.079	-0.805	0.655	0.063	-0.804	0.527	0.136	-0.823	0.411	0.146	-0.846	0.247	0.121	-0.863	0.095	0.211
967	4.835	-0.941	0.932	0.225	NaN	NaN	NaN	-0.896	0.839	0.442	-0.856	0.678	0.499	-0.87	0.53	0.462	-0.906	0.44	0.471	-0.991	0.305	0.514	-1.038	0.132	0.447	-0.925	0.022	0.492	NaN	NaN	NaN	-0.811	0.849	0.079	-0.805	0.655	0.063	-0.804	0.527	0.136	-0.823	0.411	0.146	-0.846	0.247	0.121	-0.864	0.096	0.211
968	4.84	-0.94	0.933	0.225	NaN	NaN	NaN	-0.896	0.839	0.442	-0.856	0.678	0.499	-0.87	0.531	0.462	-0.906	0.441	0.472	-0.99	0.305	0.514	-1.034	0.13	0.447	-0.921	0.022	0.494	NaN	NaN	NaN	-0.811	0.849	0.079	-0.806	0.655	0.063	-0.803	0.527	0.135	-0.822	0.411	0.146	-0.846	0.247	0.12	-0.866	0.097	0.212
969	4.845	-0.94	0.933	0.224	NaN	NaN	NaN	-0.896	0.84	0.441	-0.856	0.679	0.498	-0.87	0.531	0.462	-0.905	0.441	0.472	-0.988	0.305	0.515	-1.031	0.13	0.448	-0.918	0.022	0.497	NaN	NaN	NaN	-0.81	0.849	0.078	-0.806	0.656	0.062	-0.803	0.527	0.135	-0.822	0.411	0.146	-0.847	0.248	0.12	-0.867	0.098	0.213
970	4.85	-0.94	0.933	0.224	NaN	NaN	NaN	-0.896	0.84	0.441	-0.857	0.68	0.498	-0.871	0.532	0.463	-0.904	0.441	0.472	-0.986	0.304	0.515	-1.028	0.129	0.449	-0.914	0.022	0.499	NaN	NaN	NaN	-0.81	0.849	0.078	-0.805	0.655	0.062	-0.803	0.527	0.135	-0.822	0.411	0.146	-0.847	0.248	0.12	-0.867	0.098	0.213
971	4.855	-0.939	0.933	0.223	NaN	NaN	NaN	-0.896	0.841	0.44	-0.857	0.68	0.498	-0.871	0.533	0.464	-0.903	0.441	0.472	-0.985	0.304	0.515	-1.024	0.128	0.45	-0.91	0.022	0.502	NaN	NaN	NaN	-0.81	0.849	0.078	-0.805	0.655	0.062	-0.803	0.527	0.135	-0.822	0.411	0.145	-0.847	0.248	0.12	-0.867	0.098	0.212
972	4.86	-0.939	0.933	0.223	NaN	NaN	NaN	-0.896	0.841	0.44	-0.857	0.68	0.498	-0.871	0.533	0.464	-0.902	0.441	0.472	-0.983	0.304	0.515	-1.021	0.127	0.451	-0.907	0.022	0.505	NaN	NaN	NaN	-0.809	0.849	0.078	-0.806	0.656	0.062	-0.802	0.526	0.135	-0.821	0.411	0.145	-0.847	0.248	0.12	-0.867	0.098	0.212
973	4.865	-0.938	0.933	0.222	NaN	NaN	NaN	-0.896	0.841	0.44	-0.857	0.68	0.498	-0.87	0.533	0.463	-0.902	0.441	0.472	-0.981	0.304	0.515	-1.017	0.127	0.452	-0.903	0.022	0.507	NaN	NaN	NaN	-0.808	0.848	0.078	-0.806	0.656	0.062	-0.802	0.526	0.135	-0.821	0.411	0.145	-0.847	0.248	0.12	-0.867	0.098	0.212
974	4.87	-0.937	0.933	0.222	NaN	NaN	NaN	-0.896	0.842	0.439	-0.857	0.681	0.497	-0.869	0.534	0.463	-0.9	0.442	0.472	-0.98	0.304	0.516	-1.013	0.126	0.453	-0.899	0.022	0.51	NaN	NaN	NaN	-0.807	0.848	0.078	-0.805	0.656	0.062	-0.802	0.526	0.135	-0.821	0.411	0.145	-0.847	0.248	0.12	-0.867	0.098	0.212
975	4.875	-0.937	0.933	0.221	NaN	NaN	NaN	-0.896	0.842	0.439	-0.857	0.681	0.497	-0.869	0.534	0.463	-0.899	0.442	0.473	-0.978	0.304	0.516	-1.009	0.125	0.453	-0.895	0.022	0.513	NaN	NaN	NaN	-0.806	0.848	0.078	-0.804	0.655	0.062	-0.801	0.526	0.135	-0.821	0.412	0.145	-0.847	0.248	0.12	-0.867	0.098	0.212
976	4.88	-0.937	0.933	0.221	NaN	NaN	NaN	-0.896	0.842	0.439	-0.857	0.682	0.497	-0.868	0.534	0.463	-0.898	0.442	0.473	-0.976	0.303	0.516	-1.006	0.124	0.455	-0.89	0.021	0.516	NaN	NaN	NaN	-0.805	0.847	0.078	-0.804	0.655	0.062	-0.801	0.526	0.135	-0.821	0.412	0.145	-0.847	0.248	0.12	-0.867	0.098	0.212
977	4.885	-0.937	0.934	0.22	NaN	NaN	NaN	-0.896	0.842	0.439	-0.857	0.682	0.497	-0.867	0.534	0.463	-0.897	0.443	0.473	-0.974	0.303	0.516	-1.003	0.124	0.456	-0.886	0.021	0.519	NaN	NaN	NaN	-0.805	0.847	0.078	-0.803	0.655	0.062	-0.801	0.525	0.136	-0.821	0.412	0.145	-0.847	0.248	0.12	-0.867	0.098	0.212
978	4.89	-0.937	0.934	0.22	NaN	NaN	NaN	-0.896	0.843	0.438	-0.857	0.683	0.496	-0.867	0.535	0.463	-0.896	0.442	0.473	-0.972	0.303	0.517	-0.999	0.122	0.456	-0.881	0.021	0.522	NaN	NaN	NaN	-0.804	0.847	0.078	-0.803	0.655	0.062	-0.8	0.525	0.136	-0.82	0.412	0.145	-0.847	0.248	0.12	-0.867	0.098	0.212
979	4.895	-0.936	0.934	0.219	NaN	NaN	NaN	-0.897	0.843	0.438	-0.857	0.683	0.496	-0.866	0.535	0.464	-0.894	0.443	0.474	-0.97	0.302	0.517	-0.995	0.122	0.458	-0.876	0.021	0.524	NaN	NaN	NaN	-0.804	0.847	0.078	-0.802	0.654	0.062	-0.8	0.525	0.136	-0.82	0.412	0.145	-0.847	0.248	0.12	-0.867	0.098	0.212
980	4.9	-0.936	0.934	0.219	NaN	NaN	NaN	-0.897	0.843	0.438	-0.857	0.683	0.496	-0.864	0.535	0.464	-0.893	0.442	0.474	-0.967	0.302	0.517	-0.99	0.121	0.459	-0.872	0.022	0.527	NaN	NaN	NaN	-0.803	0.847	0.078	-0.799	0.652	0.062	-0.799	0.525	0.136	-0.82	0.412	0.145	-0.846	0.248	0.12	-0.867	0.098	0.212
981	4.905	-0.935	0.934	0.219	NaN	NaN	NaN	-0.897	0.843	0.437	-0.857	0.684	0.497	-0.863	0.535	0.464	-0.891	0.442	0.474	-0.965	0.302	0.517	-0.984	0.12	0.46	-0.866	0.022	0.529	NaN	NaN	NaN	-0.802	0.847	0.078	-0.798	0.652	0.062	-0.799	0.525	0.136	-0.82	0.412	0.145	-0.846	0.248	0.12	-0.867	0.098	0.212
982	4.91	-0.935	0.933	0.218	NaN	NaN	NaN	-0.897	0.843	0.437	-0.857	0.685	0.497	-0.862	0.535	0.465	-0.89	0.443	0.474	-0.963	0.301	0.518	-0.979	0.119	0.461	-0.861	0.023	0.531	NaN	NaN	NaN	-0.801	0.846	0.078	-0.798	0.652	0.062	-0.798	0.525	0.136	-0.819	0.412	0.145	-0.846	0.248	0.12	-0.867	0.098	0.212
983	4.915	-0.935	0.933	0.218	NaN	NaN	NaN	-0.897	0.844	0.437	-0.857	0.685	0.497	-0.861	0.536	0.465	-0.889	0.444	0.475	-0.96	0.301	0.518	-0.974	0.118	0.461	-0.856	0.023	0.533	NaN	NaN	NaN	-0.801	0.846	0.078	-0.797	0.652	0.062	-0.798	0.525	0.136	-0.819	0.411	0.145	-0.846	0.248	0.12	-0.867	0.097	0.212
984	4.92	-0.934	0.933	0.217	NaN	NaN	NaN	-0.897	0.844	0.436	-0.856	0.685	0.497	-0.859	0.536	0.465	-0.887	0.444	0.475	-0.957	0.3	0.519	-0.969	0.117	0.462	-0.851	0.024	0.535	NaN	NaN	NaN	-0.8	0.846	0.078	-0.797	0.652	0.062	-0.798	0.525	0.136	-0.819	0.411	0.145	-0.846	0.248	0.12	-0.867	0.097	0.212
985	4.925	-0.934	0.933	0.217	NaN	NaN	NaN	-0.898	0.844	0.436	-0.856	0.686	0.497	-0.858	0.536	0.466	-0.885	0.443	0.475	-0.954	0.3	0.519	-0.965	0.116	0.463	-0.845	0.025	0.536	NaN	NaN	NaN	-0.8	0.846	0.078	-0.796	0.652	0.062	-0.797	0.526	0.136	-0.819	0.411	0.145	-0.846	0.248	0.12	-0.867	0.097	0.212
986	4.93	-0.934	0.933	0.217	NaN	NaN	NaN	-0.898	0.844	0.436	-0.855	0.686	0.497	-0.856	0.536	0.466	-0.883	0.443	0.476	-0.951	0.3	0.52	-0.959	0.115	0.464	-0.84	0.026	0.538	NaN	NaN	NaN	-0.8	0.846	0.078	-0.796	0.652	0.062	-0.797	0.526	0.135	-0.819	0.411	0.146	-0.846	0.248	0.12	-0.867	0.097	0.212
987	4.935	-0.934	0.933	0.216	NaN	NaN	NaN	-0.898	0.844	0.436	-0.854	0.686	0.497	-0.855	0.536	0.466	-0.88	0.443	0.476	-0.948	0.299	0.52	-0.954	0.114	0.465	-0.834	0.026	0.539	NaN	NaN	NaN	-0.799	0.846	0.078	-0.796	0.652	0.062	-0.797	0.526	0.135	-0.819	0.411	0.146	-0.845	0.248	0.12	-0.867	0.097	0.212
988	4.94	-0.934	0.934	0.216	NaN	NaN	NaN	-0.898	0.844	0.436	-0.854	0.686	0.498	-0.854	0.536	0.467	-0.878	0.443	0.477	-0.944	0.299	0.521	-0.95	0.115	0.466	-0.828	0.026	0.541	NaN	NaN	NaN	-0.798	0.846	0.078	-0.795	0.652	0.062	-0.797	0.526	0.135	-0.818	0.411	0.146	-0.845	0.248	0.12	-0.867	0.097	0.212
989	4.945	-0.934	0.934	0.216	NaN	NaN	NaN	-0.898	0.844	0.435	-0.854	0.687	0.498	-0.852	0.537	0.467	-0.876	0.444	0.477	-0.941	0.298	0.522	-0.946	0.115	0.468	-0.823	0.026	0.542	NaN	NaN	NaN	-0.797	0.845	0.078	-0.795	0.653	0.062	-0.797	0.526	0.135	-0.818	0.411	0.146	-0.845	0.248	0.12	-0.866	0.097	0.212
990	4.95	-0.933	0.934	0.215	NaN	NaN	NaN	-0.898	0.844	0.435	-0.853	0.687	0.498	-0.851	0.537	0.467	-0.873	0.444	0.478	-0.937	0.298	0.522	-0.94	0.114	0.468	-0.817	0.027	0.544	NaN	NaN	NaN	-0.797	0.845	0.078	-0.796	0.654	0.062	-0.796	0.526	0.135	-0.818	0.411	0.146	-0.845	0.248	0.12	-0.866	0.097	0.212
991	4.955	-0.933	0.934	0.215	NaN	NaN	NaN	-0.898	0.844	0.435	-0.852	0.687	0.498	-0.849	0.538	0.468	-0.871	0.444	0.478	-0.934	0.298	0.523	-0.935	0.114	0.47	-0.811	0.028	0.545	NaN	NaN	NaN	-0.796	0.845	0.078	-0.796	0.654	0.062	-0.796	0.526	0.136	-0.818	0.411	0.146	-0.844	0.248	0.121	-0.866	0.097	0.212
992	4.96	-0.933	0.934	0.214	NaN	NaN	NaN	-0.899	0.844	0.435	-0.851	0.687	0.498	-0.847	0.538	0.468	-0.868	0.444	0.479	-0.93	0.297	0.524	-0.929	0.112	0.47	-0.805	0.028	0.546	NaN	NaN	NaN	-0.796	0.845	0.078	-0.795	0.654	0.062	-0.796	0.526	0.136	-0.817	0.411	0.146	-0.844	0.248	0.121	-0.866	0.097	0.212
993	4.965	-0.932	0.934	0.214	NaN	NaN	NaN	-0.899	0.845	0.435	-0.85	0.688	0.499	-0.845	0.538	0.468	-0.865	0.444	0.479	-0.926	0.297	0.525	-0.923	0.112	0.471	-0.799	0.029	0.547	NaN	NaN	NaN	-0.796	0.845	0.078	-0.795	0.654	0.062	-0.796	0.526	0.136	-0.817	0.411	0.146	-0.844	0.248	0.121	-0.866	0.097	0.212
994	4.97	-0.932	0.934	0.214	NaN	NaN	NaN	-0.899	0.845	0.435	-0.85	0.688	0.499	-0.842	0.538	0.469	-0.862	0.444	0.48	-0.922	0.297	0.526	-0.917	0.111	0.472	-0.793	0.029	0.548	NaN	NaN	NaN	-0.795	0.845	0.078	-0.795	0.654	0.062	-0.796	0.526	0.136	-0.817	0.411	0.146	-0.844	0.247	0.121	-0.866	0.097	0.212
995	4.975	-0.932	0.933	0.213	NaN	NaN	NaN	-0.899	0.845	0.434	-0.849	0.688	0.499	-0.84	0.538	0.469	-0.859	0.445	0.48	-0.918	0.297	0.526	-0.912	0.111	0.473	-0.787	0.03	0.549	NaN	NaN	NaN	-0.795	0.845	0.078	-0.793	0.653	0.062	-0.796	0.526	0.136	-0.817	0.411	0.146	-0.844	0.247	0.121	-0.865	0.096	0.212
996	4.98	-0.932	0.933	0.213	NaN	NaN	NaN	-0.899	0.845	0.434	-0.847	0.688	0.499	-0.838	0.539	0.469	-0.856	0.444	0.481	-0.913	0.297	0.527	-0.907	0.111	0.474	-0.781	0.03	0.549	NaN	NaN	NaN	-0.795	0.845	0.078	-0.791	0.651	0.063	-0.795	0.526	0.136	-0.816	0.411	0.147	-0.844	0.247	0.121	-0.863	0.095	0.211
997	4.985	-0.931	0.933	0.213	NaN	NaN	NaN	-0.899	0.845	0.434	-0.847	0.689	0.5	-0.835	0.539	0.47	-0.853	0.445	0.482	-0.909	0.297	0.528	-0.901	0.111	0.476	-0.774	0.031	0.55	NaN	NaN	NaN	-0.795	0.845	0.078	-0.79	0.651	0.063	-0.795	0.526	0.136	-0.816	0.411	0.147	-0.844	0.247	0.121	-0.863	0.095	0.211
998	4.99	-0.931	0.933	0.213	NaN	NaN	NaN	-0.899	0.845	0.434	-0.845	0.689	0.5	-0.833	0.539	0.47	-0.849	0.445	0.482	-0.905	0.297	0.529	-0.896	0.111	0.477	-0.768	0.031	0.55	NaN	NaN	NaN	-0.794	0.845	0.078	-0.79	0.651	0.063	-0.795	0.525	0.136	-0.816	0.411	0.147	-0.844	0.247	0.121	-0.862	0.095	0.211
999	4.995	-0.931	0.933	0.213	NaN	NaN	NaN	-0.899	0.845	0.434	-0.844	0.689	0.5	-0.83	0.54	0.471	-0.846	0.445	0.483	-0.9	0.297	0.53	-0.891	0.111	0.478	-0.762	0.032	0.55	NaN	NaN	NaN	-0.793	0.845	0.078	-0.79	0.651	0.063	-0.794	0.525	0.137	-0.816	0.411	0.147	-0.844	0.247	0.121	-0.862	0.095	0.211
1000	5	-0.931	0.933	0.212	NaN	NaN	NaN	-0.899	0.845	0.434	-0.842	0.689	0.5	-0.828	0.54	0.472	-0.842	0.446	0.483	-0.896	0.297	0.531	-0.886	0.111	0.479	-0.755	0.032	0.55	NaN	NaN	NaN	-0.793	0.845	0.078	-0.789	0.651	0.063	-0.794	0.525	0.137	-0.816	0.411	0.147	-0.844	0.247	0.121	-0.862	0.094	0.211
1001	5.005	-0.93	0.933	0.212	NaN	NaN	NaN	-0.899	0.845	0.434	-0.841	0.689	0.501	-0.825	0.54	0.472	-0.839	0.446	0.484	-0.891	0.297	0.532	-0.881	0.111	0.48	-0.749	0.033	0.551	NaN	NaN	NaN	-0.792	0.845	0.078	-0.789	0.651	0.063	-0.793	0.525	0.137	-0.816	0.411	0.147	-0.844	0.247	0.122	-0.862	0.094	0.211
1002	5.01	-0.93	0.933	0.212	NaN	NaN	NaN	-0.898	0.845	0.434	-0.839	0.689	0.501	-0.822	0.54	0.473	-0.836	0.446	0.485	-0.887	0.297	0.533	-0.875	0.111	0.481	-0.743	0.034	0.551	NaN	NaN	NaN	-0.791	0.845	0.078	-0.789	0.651	0.063	-0.793	0.525	0.137	-0.815	0.411	0.147	-0.844	0.247	0.122	-0.862	0.094	0.211
1003	5.015	-0.93	0.932	0.212	NaN	NaN	NaN	-0.898	0.845	0.434	-0.837	0.689	0.501	-0.818	0.541	0.473	-0.832	0.447	0.485	-0.882	0.297	0.534	-0.87	0.111	0.483	-0.737	0.035	0.552	NaN	NaN	NaN	-0.791	0.844	0.078	-0.789	0.651	0.063	-0.792	0.525	0.137	-0.815	0.411	0.147	-0.844	0.247	0.122	-0.862	0.094	0.211
1004	5.02	-0.929	0.932	0.211	NaN	NaN	NaN	-0.897	0.845	0.434	-0.835	0.69	0.502	-0.816	0.541	0.473	-0.829	0.447	0.486	-0.878	0.297	0.535	-0.865	0.112	0.484	-0.731	0.036	0.553	NaN	NaN	NaN	-0.79	0.844	0.078	-0.788	0.651	0.063	-0.792	0.525	0.137	-0.815	0.411	0.147	-0.843	0.247	0.122	-0.862	0.094	0.211
1005	5.025	-0.929	0.932	0.211	NaN	NaN	NaN	-0.896	0.845	0.434	-0.833	0.69	0.502	-0.813	0.542	0.474	-0.825	0.447	0.487	-0.873	0.298	0.536	-0.859	0.112	0.485	-0.725	0.037	0.553	NaN	NaN	NaN	-0.79	0.844	0.079	-0.788	0.651	0.063	-0.791	0.525	0.137	-0.815	0.411	0.147	-0.843	0.247	0.122	-0.861	0.094	0.211
1006	5.03	-0.929	0.932	0.211	NaN	NaN	NaN	-0.896	0.845	0.434	-0.83	0.689	0.502	-0.81	0.542	0.474	-0.821	0.448	0.487	-0.869	0.298	0.538	-0.854	0.112	0.486	-0.719	0.037	0.553	NaN	NaN	NaN	-0.79	0.844	0.079	-0.787	0.651	0.063	-0.791	0.525	0.137	-0.814	0.411	0.147	-0.843	0.247	0.122	-0.861	0.094	0.211
1007	5.035	-0.928	0.931	0.211	NaN	NaN	NaN	-0.895	0.845	0.434	-0.827	0.689	0.503	-0.807	0.542	0.474	-0.818	0.448	0.488	-0.864	0.298	0.539	-0.849	0.112	0.488	-0.712	0.038	0.553	NaN	NaN	NaN	-0.79	0.844	0.079	-0.787	0.652	0.063	-0.791	0.525	0.137	-0.814	0.411	0.147	-0.843	0.247	0.123	-0.861	0.094	0.211
1008	5.04	-0.928	0.931	0.212	NaN	NaN	NaN	-0.895	0.845	0.434	-0.825	0.69	0.503	-0.804	0.543	0.475	-0.814	0.448	0.489	-0.859	0.298	0.54	-0.844	0.112	0.489	-0.706	0.038	0.553	NaN	NaN	NaN	-0.79	0.844	0.079	-0.786	0.652	0.063	-0.79	0.525	0.137	-0.813	0.411	0.148	-0.843	0.247	0.123	-0.861	0.094	0.212
1009	5.045	-0.928	0.931	0.212	NaN	NaN	NaN	-0.894	0.845	0.435	-0.823	0.69	0.503	-0.801	0.543	0.475	-0.811	0.449	0.49	-0.855	0.298	0.541	-0.839	0.112	0.49	-0.701	0.039	0.553	NaN	NaN	NaN	-0.789	0.844	0.079	-0.786	0.652	0.063	-0.79	0.525	0.137	-0.813	0.411	0.148	-0.842	0.247	0.123	-0.861	0.094	0.212
1010	5.05	-0.927	0.931	0.212	NaN	NaN	NaN	-0.892	0.844	0.435	-0.82	0.691	0.504	-0.798	0.544	0.476	-0.807	0.45	0.49	-0.85	0.299	0.542	-0.834	0.113	0.491	-0.696	0.041	0.554	NaN	NaN	NaN	-0.789	0.844	0.079	-0.786	0.652	0.064	-0.79	0.525	0.137	-0.812	0.411	0.148	-0.842	0.247	0.123	-0.861	0.094	0.212
1011	5.055	-0.927	0.93	0.212	NaN	NaN	NaN	-0.892	0.844	0.435	-0.818	0.691	0.504	-0.795	0.544	0.476	-0.803	0.45	0.491	-0.845	0.299	0.543	-0.829	0.113	0.492	-0.69	0.042	0.554	NaN	NaN	NaN	-0.788	0.843	0.079	-0.784	0.65	0.064	-0.789	0.525	0.138	-0.812	0.411	0.148	-0.842	0.248	0.123	-0.861	0.094	0.212
1012	5.06	-0.927	0.93	0.212	NaN	NaN	NaN	-0.891	0.844	0.435	-0.815	0.691	0.504	-0.792	0.545	0.476	-0.8	0.451	0.492	-0.841	0.299	0.544	-0.824	0.114	0.493	-0.684	0.043	0.554	NaN	NaN	NaN	-0.788	0.843	0.079	-0.783	0.65	0.064	-0.789	0.525	0.138	-0.812	0.411	0.148	-0.841	0.248	0.123	-0.861	0.095	0.212
1013	5.065	-0.927	0.93	0.212	NaN	NaN	NaN	-0.89	0.844	0.436	-0.813	0.692	0.505	-0.788	0.546	0.477	-0.797	0.451	0.492	-0.836	0.3	0.545	-0.819	0.114	0.494	-0.678	0.043	0.554	NaN	NaN	NaN	-0.787	0.843	0.079	-0.782	0.65	0.064	-0.788	0.525	0.138	-0.812	0.411	0.148	-0.841	0.248	0.124	-0.861	0.095	0.212
1014	5.07	-0.926	0.929	0.212	NaN	NaN	NaN	-0.889	0.844	0.436	-0.81	0.692	0.505	-0.785	0.546	0.477	-0.794	0.452	0.493	-0.832	0.3	0.546	-0.814	0.114	0.496	-0.672	0.044	0.554	NaN	NaN	NaN	-0.786	0.843	0.08	-0.782	0.65	0.064	-0.788	0.525	0.138	-0.811	0.411	0.148	-0.841	0.248	0.124	-0.861	0.095	0.212
1015	5.075	-0.926	0.929	0.213	NaN	NaN	NaN	-0.888	0.844	0.436	-0.808	0.692	0.505	-0.782	0.546	0.477	-0.791	0.452	0.493	-0.828	0.3	0.547	-0.809	0.114	0.497	-0.667	0.044	0.555	NaN	NaN	NaN	-0.785	0.842	0.08	-0.781	0.65	0.064	-0.787	0.525	0.138	-0.81	0.41	0.149	-0.841	0.248	0.124	-0.861	0.095	0.212
1016	5.08	-0.926	0.929	0.213	NaN	NaN	NaN	-0.886	0.844	0.437	-0.805	0.693	0.506	-0.779	0.546	0.478	-0.787	0.453	0.494	-0.824	0.301	0.548	-0.804	0.115	0.498	-0.661	0.046	0.555	NaN	NaN	NaN	-0.784	0.842	0.08	-0.781	0.65	0.064	-0.786	0.525	0.138	-0.809	0.41	0.15	-0.841	0.248	0.124	-0.861	0.095	0.212
1017	5.085	-0.925	0.928	0.213	NaN	NaN	NaN	-0.885	0.844	0.437	-0.803	0.693	0.506	-0.776	0.547	0.478	-0.784	0.453	0.495	-0.819	0.301	0.549	-0.8	0.115	0.499	-0.656	0.047	0.555	NaN	NaN	NaN	-0.784	0.842	0.08	-0.78	0.651	0.064	-0.786	0.525	0.138	-0.808	0.41	0.15	-0.841	0.248	0.124	-0.861	0.095	0.212
1018	5.09	-0.925	0.928	0.213	NaN	NaN	NaN	-0.884	0.844	0.437	-0.8	0.693	0.506	-0.773	0.547	0.478	-0.781	0.454	0.495	-0.815	0.301	0.55	-0.795	0.116	0.499	-0.652	0.048	0.556	NaN	NaN	NaN	-0.783	0.842	0.08	-0.78	0.651	0.064	-0.786	0.525	0.138	-0.808	0.41	0.15	-0.841	0.248	0.124	-0.862	0.095	0.212
1019	5.095	-0.924	0.927	0.213	NaN	NaN	NaN	-0.883	0.844	0.438	-0.798	0.693	0.507	-0.77	0.548	0.479	-0.778	0.454	0.496	-0.811	0.302	0.551	-0.791	0.116	0.501	-0.647	0.049	0.556	NaN	NaN	NaN	-0.783	0.842	0.08	-0.78	0.651	0.064	-0.785	0.525	0.138	-0.809	0.41	0.149	-0.84	0.248	0.124	-0.862	0.095	0.212
1020	5.1	-0.924	0.927	0.213	NaN	NaN	NaN	-0.882	0.844	0.438	-0.796	0.694	0.507	-0.767	0.548	0.479	-0.775	0.455	0.497	-0.807	0.302	0.552	-0.786	0.116	0.501	-0.641	0.05	0.557	NaN	NaN	NaN	-0.783	0.842	0.08	-0.78	0.651	0.064	-0.785	0.525	0.138	-0.809	0.41	0.149	-0.84	0.248	0.124	-0.862	0.095	0.212
1021	5.105	-0.924	0.927	0.214	NaN	NaN	NaN	-0.881	0.843	0.438	-0.794	0.694	0.508	-0.764	0.548	0.48	-0.772	0.455	0.497	-0.803	0.302	0.552	-0.781	0.117	0.502	-0.636	0.051	0.557	NaN	NaN	NaN	-0.783	0.842	0.08	-0.78	0.651	0.064	-0.785	0.525	0.138	-0.809	0.41	0.149	-0.84	0.248	0.124	-0.862	0.095	0.212
1022	5.11	-0.923	0.926	0.214	NaN	NaN	NaN	-0.88	0.843	0.439	-0.792	0.695	0.508	-0.761	0.549	0.481	-0.769	0.456	0.498	-0.799	0.303	0.553	-0.777	0.117	0.503	-0.631	0.052	0.558	NaN	NaN	NaN	-0.782	0.842	0.081	-0.779	0.651	0.064	-0.785	0.525	0.138	-0.809	0.41	0.149	-0.84	0.248	0.124	-0.862	0.095	0.212
1023	5.115	-0.923	0.926	0.214	NaN	NaN	NaN	-0.879	0.843	0.439	-0.79	0.695	0.508	-0.759	0.55	0.481	-0.766	0.456	0.498	-0.795	0.303	0.554	-0.773	0.118	0.504	-0.626	0.053	0.559	NaN	NaN	NaN	-0.782	0.842	0.081	-0.779	0.651	0.065	-0.785	0.525	0.138	-0.809	0.41	0.149	-0.84	0.248	0.124	-0.862	0.095	0.212
1024	5.12	-0.922	0.925	0.214	NaN	NaN	NaN	-0.878	0.843	0.439	-0.788	0.696	0.509	-0.756	0.55	0.481	-0.764	0.457	0.499	-0.792	0.303	0.554	-0.769	0.118	0.505	-0.622	0.055	0.559	NaN	NaN	NaN	-0.782	0.842	0.081	-0.779	0.652	0.065	-0.785	0.525	0.138	-0.808	0.41	0.149	-0.84	0.248	0.124	-0.861	0.095	0.212
1025	5.125	-0.922	0.925	0.215	NaN	NaN	NaN	-0.877	0.843	0.44	-0.787	0.697	0.509	-0.753	0.55	0.481	-0.76	0.457	0.499	-0.788	0.303	0.555	-0.765	0.118	0.505	-0.617	0.056	0.56	NaN	NaN	NaN	-0.781	0.842	0.081	-0.779	0.652	0.065	-0.785	0.525	0.138	-0.808	0.41	0.15	-0.84	0.248	0.124	-0.861	0.095	0.212
1026	5.13	-0.921	0.925	0.215	NaN	NaN	NaN	-0.876	0.842	0.44	-0.783	0.695	0.508	-0.751	0.55	0.482	-0.758	0.457	0.499	-0.785	0.303	0.556	-0.76	0.118	0.506	-0.612	0.056	0.56	NaN	NaN	NaN	-0.781	0.842	0.081	-0.778	0.652	0.065	-0.784	0.525	0.138	-0.808	0.41	0.15	-0.84	0.248	0.124	-0.861	0.095	0.212
1027	5.135	-0.921	0.924	0.215	NaN	NaN	NaN	-0.876	0.842	0.44	-0.78	0.695	0.508	-0.749	0.55	0.482	-0.755	0.457	0.5	-0.781	0.303	0.556	-0.756	0.118	0.507	-0.606	0.055	0.561	NaN	NaN	NaN	-0.781	0.842	0.081	-0.776	0.65	0.066	-0.784	0.525	0.138	-0.808	0.41	0.15	-0.84	0.248	0.124	-0.861	0.095	0.212
1028	5.14	-0.921	0.924	0.216	NaN	NaN	NaN	-0.875	0.842	0.441	-0.779	0.695	0.508	-0.747	0.55	0.482	-0.752	0.457	0.5	-0.778	0.304	0.557	-0.751	0.118	0.508	-0.603	0.058	0.561	NaN	NaN	NaN	-0.781	0.842	0.081	-0.775	0.65	0.066	-0.784	0.525	0.139	-0.808	0.41	0.15	-0.84	0.248	0.124	-0.861	0.095	0.212
1029	5.145	-0.92	0.923	0.216	NaN	NaN	NaN	-0.874	0.841	0.441	-0.777	0.695	0.508	-0.744	0.55	0.482	-0.75	0.457	0.5	-0.774	0.304	0.557	-0.748	0.118	0.508	-0.599	0.059	0.562	NaN	NaN	NaN	-0.781	0.842	0.081	-0.775	0.649	0.066	-0.783	0.524	0.139	-0.808	0.41	0.15	-0.84	0.248	0.124	-0.861	0.095	0.212
1030	5.15	-0.92	0.923	0.216	NaN	NaN	NaN	-0.873	0.841	0.441	-0.776	0.695	0.508	-0.743	0.551	0.482	-0.748	0.458	0.5	-0.771	0.304	0.557	-0.744	0.119	0.509	-0.595	0.06	0.563	NaN	NaN	NaN	-0.78	0.842	0.082	-0.774	0.649	0.066	-0.783	0.524	0.139	-0.808	0.41	0.15	-0.84	0.248	0.125	-0.861	0.095	0.212
1031	5.155	-0.919	0.923	0.217	NaN	NaN	NaN	-0.872	0.841	0.442	-0.775	0.695	0.509	-0.741	0.551	0.482	-0.746	0.458	0.501	-0.768	0.304	0.558	-0.74	0.119	0.509	-0.591	0.061	0.563	NaN	NaN	NaN	-0.779	0.842	0.082	-0.774	0.65	0.066	-0.782	0.525	0.14	-0.807	0.41	0.15	-0.84	0.248	0.125	-0.861	0.095	0.212
1032	5.16	-0.919	0.922	0.217	NaN	NaN	NaN	-0.871	0.84	0.442	-0.773	0.695	0.509	-0.739	0.551	0.483	-0.743	0.458	0.501	-0.765	0.304	0.558	-0.736	0.119	0.51	-0.586	0.061	0.563	NaN	NaN	NaN	-0.778	0.842	0.082	-0.774	0.65	0.066	-0.782	0.525	0.14	-0.807	0.41	0.15	-0.839	0.248	0.125	-0.861	0.095	0.213
1033	5.165	-0.918	0.922	0.217	NaN	NaN	NaN	-0.87	0.84	0.442	-0.772	0.695	0.509	-0.737	0.551	0.483	-0.741	0.458	0.501	-0.762	0.304	0.559	-0.732	0.119	0.51	-0.581	0.061	0.563	NaN	NaN	NaN	-0.778	0.841	0.083	-0.774	0.65	0.066	-0.782	0.525	0.14	-0.807	0.41	0.15	-0.839	0.248	0.125	-0.861	0.095	0.213
1034	5.17	-0.918	0.921	0.218	NaN	NaN	NaN	-0.87	0.84	0.442	-0.771	0.695	0.509	-0.736	0.551	0.483	-0.739	0.458	0.501	-0.76	0.304	0.559	-0.728	0.119	0.511	-0.579	0.064	0.564	NaN	NaN	NaN	-0.777	0.841	0.083	-0.774	0.65	0.066	-0.781	0.525	0.14	-0.806	0.41	0.151	-0.839	0.248	0.125	-0.861	0.095	0.213
1035	5.175	-0.918	0.921	0.218	NaN	NaN	NaN	-0.869	0.84	0.443	-0.77	0.695	0.51	-0.734	0.551	0.483	-0.737	0.458	0.502	-0.757	0.304	0.559	-0.725	0.119	0.511	-0.575	0.065	0.565	NaN	NaN	NaN	-0.777	0.841	0.083	-0.774	0.65	0.066	-0.781	0.525	0.14	-0.806	0.41	0.151	-0.839	0.248	0.125	-0.861	0.095	0.213
1036	5.18	-0.917	0.921	0.219	NaN	NaN	NaN	-0.868	0.84	0.443	-0.769	0.695	0.51	-0.734	0.551	0.484	-0.736	0.459	0.502	-0.754	0.304	0.559	-0.721	0.119	0.511	-0.57	0.065	0.565	NaN	NaN	NaN	-0.776	0.841	0.083	-0.773	0.65	0.066	-0.781	0.524	0.14	-0.806	0.41	0.151	-0.839	0.248	0.125	-0.861	0.095	0.213
1037	5.185	-0.917	0.92	0.219	NaN	NaN	NaN	-0.867	0.839	0.443	-0.768	0.694	0.51	-0.732	0.551	0.483	-0.733	0.459	0.502	-0.752	0.304	0.56	-0.718	0.12	0.512	-0.565	0.064	0.566	NaN	NaN	NaN	-0.776	0.841	0.083	-0.773	0.65	0.066	-0.78	0.524	0.14	-0.805	0.41	0.151	-0.839	0.248	0.125	-0.861	0.095	0.213
1038	5.19	-0.916	0.92	0.219	NaN	NaN	NaN	-0.866	0.839	0.443	-0.767	0.694	0.51	-0.73	0.551	0.483	-0.732	0.458	0.502	-0.749	0.304	0.56	-0.714	0.12	0.512	-0.563	0.067	0.566	NaN	NaN	NaN	-0.776	0.841	0.084	-0.773	0.65	0.066	-0.78	0.524	0.141	-0.805	0.41	0.151	-0.839	0.249	0.125	-0.861	0.095	0.213
1039	5.195	-0.916	0.919	0.22	NaN	NaN	NaN	-0.865	0.839	0.443	-0.766	0.694	0.511	-0.728	0.55	0.484	-0.73	0.458	0.502	-0.747	0.304	0.56	-0.711	0.12	0.512	-0.561	0.069	0.567	NaN	NaN	NaN	-0.776	0.841	0.084	-0.773	0.65	0.066	-0.779	0.524	0.141	-0.805	0.41	0.151	-0.838	0.249	0.125	-0.861	0.095	0.213
1040	5.2	-0.915	0.919	0.22	NaN	NaN	NaN	-0.865	0.838	0.444	-0.766	0.694	0.511	-0.727	0.55	0.484	-0.728	0.458	0.502	-0.744	0.304	0.56	-0.708	0.12	0.512	-0.556	0.068	0.567	NaN	NaN	NaN	-0.775	0.841	0.084	-0.772	0.651	0.066	-0.779	0.524	0.141	-0.805	0.411	0.151	-0.838	0.249	0.125	-0.861	0.095	0.213
1041	5.205	-0.915	0.919	0.221	NaN	NaN	NaN	-0.864	0.838	0.444	-0.765	0.693	0.511	-0.726	0.55	0.484	-0.727	0.458	0.503	-0.742	0.304	0.56	-0.705	0.12	0.512	-0.55	0.066	0.566	NaN	NaN	NaN	-0.775	0.841	0.084	-0.772	0.651	0.066	-0.779	0.524	0.141	-0.805	0.41	0.151	-0.838	0.249	0.125	-0.861	0.095	0.213
1042	5.21	-0.915	0.918	0.221	NaN	NaN	NaN	-0.863	0.838	0.445	-0.764	0.693	0.511	-0.725	0.55	0.484	-0.725	0.459	0.503	-0.74	0.303	0.56	-0.702	0.12	0.513	-0.547	0.067	0.567	NaN	NaN	NaN	-0.775	0.84	0.085	-0.773	0.653	0.067	-0.778	0.524	0.141	-0.804	0.41	0.151	-0.838	0.249	0.125	-0.861	0.095	0.213
1043	5.215	-0.914	0.918	0.222	NaN	NaN	NaN	-0.863	0.837	0.445	-0.764	0.693	0.511	-0.724	0.551	0.484	-0.724	0.459	0.503	-0.738	0.304	0.56	-0.699	0.12	0.513	-0.544	0.068	0.567	NaN	NaN	NaN	-0.774	0.84	0.085	-0.773	0.653	0.067	-0.778	0.524	0.141	-0.804	0.411	0.151	-0.838	0.248	0.125	-0.861	0.095	0.213
1044	5.22	-0.914	0.917	0.222	NaN	NaN	NaN	-0.862	0.837	0.445	-0.763	0.693	0.512	-0.723	0.55	0.484	-0.722	0.459	0.503	-0.736	0.304	0.56	-0.696	0.12	0.513	-0.543	0.07	0.567	NaN	NaN	NaN	-0.774	0.84	0.085	-0.772	0.653	0.067	-0.778	0.524	0.141	-0.804	0.41	0.151	-0.838	0.248	0.125	-0.861	0.095	0.213
1045	5.225	-0.913	0.917	0.223	NaN	NaN	NaN	-0.861	0.837	0.446	-0.762	0.692	0.512	-0.722	0.55	0.484	-0.721	0.458	0.503	-0.734	0.303	0.56	-0.693	0.12	0.512	-0.54	0.071	0.567	NaN	NaN	NaN	-0.774	0.84	0.085	-0.772	0.653	0.068	-0.778	0.524	0.141	-0.804	0.41	0.152	-0.838	0.249	0.126	-0.861	0.095	0.213
1046	5.23	-0.913	0.917	0.223	NaN	NaN	NaN	-0.86	0.836	0.446	-0.761	0.692	0.512	-0.72	0.55	0.485	-0.719	0.458	0.503	-0.732	0.303	0.56	-0.69	0.12	0.513	-0.537	0.071	0.567	NaN	NaN	NaN	-0.773	0.839	0.086	-0.772	0.653	0.068	-0.777	0.524	0.141	-0.803	0.41	0.152	-0.838	0.249	0.126	-0.861	0.095	0.213
1047	5.235	-0.913	0.917	0.223	NaN	NaN	NaN	-0.86	0.836	0.446	-0.761	0.692	0.513	-0.719	0.55	0.485	-0.718	0.458	0.503	-0.73	0.303	0.56	-0.688	0.12	0.512	-0.534	0.072	0.567	NaN	NaN	NaN	-0.773	0.839	0.086	-0.772	0.653	0.068	-0.777	0.524	0.142	-0.803	0.41	0.152	-0.837	0.248	0.126	-0.861	0.095	0.213
1048	5.24	-0.913	0.916	0.224	NaN	NaN	NaN	-0.859	0.836	0.447	-0.76	0.691	0.513	-0.719	0.55	0.485	-0.717	0.458	0.503	-0.728	0.302	0.56	-0.685	0.12	0.512	-0.532	0.072	0.567	NaN	NaN	NaN	-0.772	0.839	0.086	-0.771	0.653	0.068	-0.777	0.524	0.142	-0.803	0.41	0.152	-0.837	0.248	0.126	-0.861	0.095	0.213
1049	5.245	-0.912	0.916	0.224	NaN	NaN	NaN	-0.858	0.836	0.447	-0.759	0.691	0.513	-0.718	0.55	0.485	-0.715	0.458	0.503	-0.726	0.302	0.56	-0.683	0.12	0.512	-0.529	0.073	0.567	NaN	NaN	NaN	-0.772	0.84	0.087	-0.77	0.652	0.068	-0.777	0.524	0.142	-0.803	0.41	0.152	-0.837	0.248	0.126	-0.861	0.095	0.214
1050	5.25	-0.911	0.915	0.225	NaN	NaN	NaN	-0.858	0.835	0.447	-0.758	0.691	0.513	-0.717	0.55	0.485	-0.713	0.457	0.503	-0.725	0.302	0.56	-0.68	0.12	0.512	-0.527	0.073	0.567	NaN	NaN	NaN	-0.773	0.84	0.087	-0.768	0.651	0.069	-0.777	0.524	0.142	-0.803	0.41	0.152	-0.837	0.248	0.126	-0.861	0.095	0.214
1051	5.255	-0.911	0.915	0.225	NaN	NaN	NaN	-0.857	0.835	0.447	-0.757	0.691	0.514	-0.716	0.549	0.485	-0.711	0.456	0.502	-0.723	0.302	0.559	-0.678	0.119	0.512	-0.524	0.072	0.567	NaN	NaN	NaN	-0.773	0.84	0.087	-0.768	0.651	0.069	-0.776	0.524	0.142	-0.802	0.41	0.152	-0.837	0.248	0.126	-0.861	0.095	0.214
1052	5.26	-0.91	0.914	0.226	NaN	NaN	NaN	-0.856	0.835	0.448	-0.756	0.69	0.514	-0.714	0.549	0.485	-0.71	0.456	0.502	-0.721	0.301	0.559	-0.675	0.119	0.511	-0.52	0.071	0.567	NaN	NaN	NaN	-0.773	0.84	0.087	-0.767	0.651	0.069	-0.776	0.524	0.142	-0.802	0.41	0.153	-0.837	0.248	0.126	-0.861	0.095	0.214
1053	5.265	-0.91	0.914	0.226	NaN	NaN	NaN	-0.856	0.834	0.448	-0.755	0.69	0.514	-0.713	0.549	0.486	-0.709	0.456	0.502	-0.72	0.301	0.559	-0.673	0.119	0.511	-0.517	0.071	0.567	NaN	NaN	NaN	-0.772	0.84	0.087	-0.767	0.651	0.069	-0.776	0.524	0.142	-0.802	0.409	0.153	-0.836	0.248	0.126	-0.861	0.095	0.214
1054	5.27	-0.909	0.914	0.226	NaN	NaN	NaN	-0.855	0.834	0.449	-0.754	0.69	0.515	-0.712	0.549	0.486	-0.708	0.456	0.502	-0.718	0.301	0.559	-0.671	0.119	0.511	-0.516	0.072	0.567	NaN	NaN	NaN	-0.772	0.84	0.088	-0.767	0.651	0.069	-0.775	0.524	0.143	-0.801	0.409	0.153	-0.836	0.248	0.126	-0.861	0.095	0.214
1055	5.275	-0.909	0.914	0.227	NaN	NaN	NaN	-0.854	0.834	0.449	-0.754	0.69	0.515	-0.711	0.549	0.486	-0.707	0.456	0.502	-0.716	0.3	0.559	-0.669	0.119	0.51	-0.515	0.073	0.566	NaN	NaN	NaN	-0.771	0.84	0.088	-0.767	0.652	0.069	-0.775	0.524	0.143	-0.801	0.409	0.153	-0.836	0.248	0.126	-0.861	0.095	0.214
1056	5.28	-0.908	0.913	0.228	NaN	NaN	NaN	-0.853	0.833	0.45	-0.752	0.689	0.515	-0.71	0.548	0.485	-0.706	0.456	0.502	-0.715	0.3	0.559	-0.668	0.118	0.51	-0.511	0.071	0.566	NaN	NaN	NaN	-0.77	0.839	0.089	-0.767	0.652	0.07	-0.774	0.524	0.144	-0.801	0.409	0.153	-0.836	0.248	0.126	-0.861	0.095	0.214
1057	5.285	-0.908	0.913	0.228	NaN	NaN	NaN	-0.853	0.833	0.45	-0.751	0.689	0.515	-0.709	0.548	0.485	-0.705	0.455	0.502	-0.714	0.299	0.558	-0.666	0.118	0.51	-0.509	0.071	0.565	NaN	NaN	NaN	-0.769	0.839	0.089	-0.766	0.652	0.07	-0.774	0.523	0.144	-0.8	0.409	0.154	-0.836	0.248	0.126	-0.861	0.095	0.214
1058	5.29	-0.907	0.912	0.228	NaN	NaN	NaN	-0.852	0.833	0.45	-0.749	0.689	0.515	-0.708	0.547	0.486	-0.703	0.455	0.502	-0.712	0.299	0.558	-0.664	0.118	0.51	-0.507	0.07	0.565	NaN	NaN	NaN	-0.769	0.839	0.089	-0.766	0.652	0.07	-0.774	0.523	0.144	-0.8	0.409	0.154	-0.836	0.248	0.127	-0.861	0.095	0.214
1059	5.295	-0.907	0.912	0.229	NaN	NaN	NaN	-0.851	0.833	0.451	-0.749	0.689	0.516	-0.706	0.547	0.486	-0.702	0.454	0.502	-0.711	0.299	0.558	-0.662	0.118	0.51	-0.505	0.071	0.564	NaN	NaN	NaN	-0.768	0.839	0.089	-0.766	0.652	0.07	-0.773	0.523	0.144	-0.8	0.409	0.154	-0.836	0.248	0.127	-0.861	0.095	0.214
1060	5.3	-0.906	0.912	0.229	NaN	NaN	NaN	-0.85	0.832	0.451	-0.748	0.689	0.516	-0.706	0.547	0.486	-0.7	0.453	0.501	-0.709	0.298	0.558	-0.66	0.117	0.509	-0.504	0.072	0.564	NaN	NaN	NaN	-0.768	0.838	0.09	-0.764	0.651	0.071	-0.773	0.524	0.144	-0.8	0.409	0.154	-0.836	0.248	0.127	-0.861	0.095	0.214
1061	5.305	-0.906	0.911	0.23	NaN	NaN	NaN	-0.849	0.832	0.451	-0.747	0.688	0.516	-0.705	0.547	0.486	-0.698	0.452	0.501	-0.708	0.298	0.558	-0.659	0.117	0.509	-0.504	0.073	0.564	NaN	NaN	NaN	-0.768	0.838	0.09	-0.763	0.65	0.071	-0.773	0.524	0.145	-0.799	0.409	0.154	-0.835	0.248	0.127	-0.861	0.095	0.214
1062	5.31	-0.905	0.911	0.23	NaN	NaN	NaN	-0.848	0.832	0.452	-0.745	0.688	0.516	-0.704	0.547	0.486	-0.697	0.452	0.501	-0.707	0.297	0.558	-0.657	0.116	0.509	-0.503	0.073	0.563	NaN	NaN	NaN	-0.767	0.838	0.09	-0.762	0.65	0.072	-0.773	0.524	0.145	-0.799	0.409	0.154	-0.835	0.248	0.127	-0.861	0.095	0.214
1063	5.315	-0.905	0.911	0.231	NaN	NaN	NaN	-0.848	0.831	0.452	-0.744	0.687	0.516	-0.703	0.546	0.486	-0.696	0.451	0.501	-0.706	0.297	0.558	-0.656	0.116	0.508	-0.502	0.073	0.563	NaN	NaN	NaN	-0.767	0.838	0.09	-0.762	0.65	0.072	-0.772	0.524	0.145	-0.799	0.409	0.154	-0.835	0.248	0.127	-0.861	0.095	0.214
1064	5.32	-0.904	0.91	0.231	NaN	NaN	NaN	-0.847	0.831	0.453	-0.743	0.687	0.516	-0.702	0.546	0.486	-0.695	0.451	0.501	-0.705	0.296	0.557	-0.655	0.116	0.508	-0.5	0.072	0.562	NaN	NaN	NaN	-0.766	0.838	0.09	-0.761	0.651	0.072	-0.772	0.524	0.145	-0.798	0.409	0.155	-0.835	0.248	0.127	-0.861	0.095	0.214
1065	5.325	-0.903	0.91	0.232	NaN	NaN	NaN	-0.846	0.83	0.453	-0.742	0.687	0.517	-0.701	0.545	0.486	-0.695	0.451	0.5	-0.704	0.296	0.557	-0.653	0.115	0.507	-0.496	0.07	0.561	NaN	NaN	NaN	-0.765	0.837	0.091	-0.761	0.651	0.072	-0.771	0.524	0.145	-0.798	0.409	0.155	-0.835	0.248	0.127	-0.861	0.095	0.215
1066	5.33	-0.903	0.91	0.232	NaN	NaN	NaN	-0.845	0.83	0.454	-0.741	0.687	0.517	-0.7	0.544	0.486	-0.694	0.45	0.5	-0.702	0.296	0.557	-0.652	0.115	0.507	-0.494	0.069	0.561	NaN	NaN	NaN	-0.764	0.837	0.091	-0.761	0.651	0.072	-0.771	0.524	0.145	-0.798	0.409	0.155	-0.835	0.248	0.127	-0.861	0.095	0.215
1067	5.335	-0.902	0.909	0.233	NaN	NaN	NaN	-0.844	0.829	0.454	-0.74	0.686	0.517	-0.699	0.544	0.486	-0.693	0.45	0.5	-0.701	0.295	0.556	-0.651	0.114	0.507	-0.494	0.069	0.561	NaN	NaN	NaN	-0.764	0.837	0.092	-0.76	0.651	0.072	-0.771	0.524	0.145	-0.798	0.409	0.155	-0.834	0.248	0.127	-0.861	0.095	0.215
1068	5.34	-0.902	0.909	0.234	NaN	NaN	NaN	-0.843	0.829	0.455	-0.738	0.686	0.517	-0.698	0.543	0.486	-0.692	0.449	0.5	-0.7	0.294	0.556	-0.65	0.114	0.506	-0.493	0.069	0.56	NaN	NaN	NaN	-0.763	0.837	0.092	-0.76	0.651	0.072	-0.77	0.524	0.146	-0.797	0.409	0.155	-0.834	0.248	0.128	-0.861	0.095	0.215
1069	5.345	-0.901	0.909	0.234	NaN	NaN	NaN	-0.842	0.829	0.455	-0.737	0.685	0.517	-0.698	0.543	0.485	-0.692	0.449	0.5	-0.699	0.294	0.556	-0.649	0.114	0.506	-0.491	0.067	0.559	NaN	NaN	NaN	-0.763	0.837	0.092	-0.759	0.651	0.072	-0.769	0.523	0.146	-0.797	0.409	0.156	-0.834	0.248	0.128	-0.861	0.095	0.215
1070	5.35	-0.9	0.908	0.235	NaN	NaN	NaN	-0.841	0.829	0.455	-0.736	0.685	0.516	-0.697	0.543	0.485	-0.691	0.448	0.5	-0.698	0.293	0.556	-0.648	0.114	0.505	-0.49	0.066	0.558	NaN	NaN	NaN	-0.762	0.837	0.093	-0.757	0.65	0.073	-0.769	0.523	0.146	-0.797	0.41	0.156	-0.834	0.249	0.128	-0.861	0.095	0.215
1071	5.355	-0.9	0.908	0.235	NaN	NaN	NaN	-0.84	0.828	0.456	-0.735	0.684	0.516	-0.697	0.543	0.485	-0.691	0.448	0.5	-0.697	0.293	0.555	-0.648	0.113	0.505	-0.49	0.066	0.558	NaN	NaN	NaN	-0.762	0.838	0.093	-0.756	0.65	0.073	-0.768	0.523	0.147	-0.797	0.41	0.156	-0.834	0.249	0.128	-0.861	0.095	0.215
1072	5.36	-0.899	0.908	0.236	NaN	NaN	NaN	-0.839	0.828	0.456	-0.735	0.684	0.516	-0.696	0.542	0.485	-0.69	0.447	0.5	-0.697	0.292	0.555	-0.647	0.112	0.504	-0.49	0.066	0.557	NaN	NaN	NaN	-0.762	0.838	0.093	-0.756	0.65	0.074	-0.768	0.523	0.147	-0.796	0.409	0.156	-0.834	0.249	0.128	-0.861	0.095	0.215
1073	5.365	-0.898	0.907	0.236	NaN	NaN	NaN	-0.839	0.828	0.456	-0.734	0.683	0.516	-0.696	0.542	0.485	-0.691	0.448	0.5	-0.696	0.292	0.554	-0.646	0.112	0.504	-0.489	0.066	0.556	NaN	NaN	NaN	-0.761	0.837	0.093	-0.755	0.65	0.074	-0.768	0.523	0.147	-0.796	0.409	0.156	-0.834	0.249	0.128	-0.861	0.095	0.215
1074	5.37	-0.898	0.907	0.237	NaN	NaN	NaN	-0.838	0.827	0.457	-0.732	0.683	0.517	-0.695	0.541	0.485	-0.69	0.447	0.5	-0.696	0.291	0.554	-0.645	0.111	0.503	-0.487	0.065	0.555	NaN	NaN	NaN	-0.76	0.837	0.094	-0.755	0.65	0.074	-0.767	0.523	0.147	-0.796	0.409	0.156	-0.834	0.249	0.128	-0.861	0.095	0.215
1075	5.375	-0.897	0.907	0.237	NaN	NaN	NaN	-0.837	0.827	0.457	-0.731	0.682	0.517	-0.693	0.54	0.485	-0.69	0.447	0.499	-0.695	0.29	0.554	-0.645	0.111	0.503	-0.488	0.065	0.554	NaN	NaN	NaN	-0.76	0.837	0.094	-0.755	0.65	0.074	-0.767	0.523	0.147	-0.795	0.409	0.156	-0.834	0.249	0.128	-0.861	0.095	0.215
1076	5.38	-0.897	0.907	0.238	NaN	NaN	NaN	-0.836	0.827	0.458	-0.731	0.682	0.517	-0.693	0.539	0.485	-0.689	0.446	0.499	-0.695	0.289	0.554	-0.644	0.11	0.503	-0.489	0.066	0.554	NaN	NaN	NaN	-0.759	0.836	0.094	-0.754	0.65	0.074	-0.767	0.523	0.148	-0.795	0.409	0.157	-0.834	0.249	0.128	-0.861	0.095	0.215
1077	5.385	-0.896	0.907	0.239	NaN	NaN	NaN	-0.834	0.826	0.458	-0.73	0.682	0.517	-0.693	0.539	0.485	-0.689	0.446	0.499	-0.694	0.289	0.553	-0.644	0.11	0.502	-0.488	0.065	0.552	NaN	NaN	NaN	-0.759	0.836	0.095	-0.754	0.65	0.074	-0.766	0.524	0.148	-0.794	0.409	0.157	-0.834	0.249	0.128	-0.861	0.095	0.215
1078	5.39	-0.895	0.906	0.24	NaN	NaN	NaN	-0.833	0.826	0.459	-0.73	0.681	0.517	-0.692	0.538	0.484	-0.688	0.444	0.498	-0.694	0.288	0.553	-0.643	0.109	0.502	-0.486	0.063	0.551	NaN	NaN	NaN	-0.758	0.836	0.095	-0.754	0.651	0.074	-0.766	0.524	0.148	-0.794	0.409	0.157	-0.834	0.249	0.128	-0.861	0.095	0.215
1079	5.395	-0.895	0.906	0.24	NaN	NaN	NaN	-0.832	0.826	0.459	-0.729	0.681	0.517	-0.692	0.538	0.484	-0.686	0.443	0.497	-0.693	0.288	0.553	-0.643	0.109	0.501	-0.486	0.063	0.55	NaN	NaN	NaN	-0.758	0.836	0.096	-0.754	0.651	0.075	-0.766	0.524	0.148	-0.794	0.409	0.157	-0.834	0.249	0.129	-0.861	0.095	0.215
1080	5.4	-0.894	0.906	0.241	NaN	NaN	NaN	-0.831	0.825	0.46	-0.728	0.68	0.518	-0.692	0.537	0.484	-0.686	0.442	0.497	-0.693	0.287	0.552	-0.642	0.108	0.501	-0.486	0.063	0.55	NaN	NaN	NaN	-0.758	0.837	0.096	-0.754	0.651	0.074	-0.766	0.524	0.148	-0.794	0.409	0.157	-0.834	0.25	0.129	-0.861	0.095	0.215
1081	5.405	-0.893	0.906	0.241	NaN	NaN	NaN	-0.831	0.825	0.46	-0.727	0.68	0.518	-0.691	0.537	0.484	-0.686	0.442	0.497	-0.693	0.287	0.552	-0.642	0.108	0.5	-0.486	0.063	0.549	NaN	NaN	NaN	-0.759	0.838	0.096	-0.756	0.652	0.074	-0.766	0.524	0.148	-0.793	0.409	0.157	-0.834	0.25	0.129	-0.861	0.095	0.215
1082	5.41	-0.893	0.906	0.242	NaN	NaN	NaN	-0.83	0.825	0.46	-0.726	0.679	0.518	-0.691	0.537	0.484	-0.686	0.442	0.497	-0.692	0.286	0.551	-0.642	0.108	0.5	-0.484	0.061	0.547	NaN	NaN	NaN	-0.759	0.838	0.096	-0.757	0.654	0.075	-0.765	0.524	0.148	-0.793	0.409	0.157	-0.834	0.25	0.129	-0.861	0.095	0.215
1083	5.415	-0.892	0.905	0.243	NaN	NaN	NaN	-0.829	0.825	0.461	-0.726	0.679	0.518	-0.691	0.536	0.483	-0.686	0.442	0.497	-0.692	0.285	0.551	-0.641	0.108	0.5	-0.482	0.058	0.546	NaN	NaN	NaN	-0.758	0.837	0.097	-0.757	0.654	0.075	-0.765	0.523	0.149	-0.793	0.409	0.158	-0.834	0.25	0.129	-0.861	0.095	0.215
1084	5.42	-0.891	0.905	0.243	NaN	NaN	NaN	-0.828	0.825	0.461	-0.725	0.678	0.518	-0.691	0.536	0.483	-0.686	0.442	0.497	-0.691	0.285	0.551	-0.641	0.107	0.499	-0.482	0.057	0.545	NaN	NaN	NaN	-0.757	0.837	0.097	-0.757	0.655	0.075	-0.764	0.523	0.149	-0.793	0.409	0.158	-0.834	0.25	0.129	-0.861	0.095	0.215
1085	5.425	-0.891	0.905	0.244	NaN	NaN	NaN	-0.827	0.825	0.462	-0.725	0.678	0.518	-0.69	0.535	0.483	-0.686	0.441	0.497	-0.691	0.284	0.55	-0.64	0.107	0.499	-0.482	0.057	0.544	NaN	NaN	NaN	-0.756	0.837	0.098	-0.757	0.655	0.075	-0.763	0.523	0.149	-0.792	0.409	0.158	-0.834	0.251	0.129	-0.861	0.095	0.215
1086	5.43	-0.89	0.905	0.245	NaN	NaN	NaN	-0.826	0.825	0.462	-0.724	0.677	0.518	-0.689	0.534	0.483	-0.686	0.441	0.497	-0.691	0.284	0.55	-0.639	0.106	0.499	-0.48	0.055	0.543	NaN	NaN	NaN	-0.756	0.836	0.098	-0.756	0.654	0.076	-0.763	0.522	0.149	-0.792	0.409	0.158	-0.834	0.251	0.129	-0.861	0.095	0.215
1087	5.435	-0.89	0.905	0.245	NaN	NaN	NaN	-0.825	0.825	0.463	-0.723	0.676	0.519	-0.689	0.534	0.483	-0.685	0.44	0.496	-0.69	0.284	0.55	-0.638	0.106	0.499	-0.479	0.054	0.542	NaN	NaN	NaN	-0.755	0.836	0.098	-0.753	0.652	0.076	-0.762	0.523	0.15	-0.792	0.409	0.158	-0.834	0.251	0.129	-0.861	0.095	0.215
1088	5.44	-0.889	0.905	0.246	NaN	NaN	NaN	-0.824	0.825	0.464	-0.722	0.676	0.519	-0.688	0.533	0.483	-0.684	0.439	0.496	-0.689	0.284	0.55	-0.638	0.106	0.498	-0.479	0.054	0.541	NaN	NaN	NaN	-0.755	0.836	0.099	-0.753	0.652	0.077	-0.762	0.523	0.15	-0.791	0.409	0.158	-0.834	0.251	0.129	-0.861	0.095	0.215
1089	5.445	-0.888	0.905	0.247	NaN	NaN	NaN	-0.823	0.825	0.464	-0.722	0.676	0.519	-0.688	0.533	0.483	-0.683	0.439	0.496	-0.688	0.283	0.55	-0.637	0.106	0.498	-0.478	0.053	0.54	NaN	NaN	NaN	-0.754	0.836	0.099	-0.753	0.652	0.077	-0.762	0.523	0.15	-0.791	0.409	0.159	-0.834	0.251	0.129	-0.861	0.095	0.215
1090	5.45	-0.888	0.905	0.247	NaN	NaN	NaN	-0.822	0.825	0.465	-0.721	0.675	0.52	-0.688	0.533	0.483	-0.683	0.439	0.496	-0.687	0.283	0.551	-0.637	0.105	0.498	-0.478	0.053	0.54	NaN	NaN	NaN	-0.754	0.836	0.099	-0.752	0.652	0.077	-0.762	0.523	0.15	-0.791	0.41	0.159	-0.834	0.251	0.129	-0.861	0.095	0.215
1091	5.455	-0.887	0.905	0.248	NaN	NaN	NaN	-0.821	0.824	0.465	-0.721	0.675	0.52	-0.688	0.533	0.483	-0.682	0.439	0.496	-0.686	0.283	0.551	-0.637	0.105	0.498	-0.48	0.054	0.54	NaN	NaN	NaN	-0.754	0.836	0.1	-0.752	0.652	0.078	-0.761	0.523	0.151	-0.791	0.41	0.159	-0.834	0.251	0.129	-0.861	0.095	0.215
1092	5.46	-0.886	0.905	0.249	NaN	NaN	NaN	-0.82	0.824	0.465	-0.72	0.675	0.52	-0.687	0.532	0.483	-0.681	0.439	0.496	-0.686	0.283	0.551	-0.636	0.105	0.498	-0.479	0.052	0.539	NaN	NaN	NaN	-0.754	0.837	0.1	-0.752	0.652	0.078	-0.761	0.523	0.151	-0.791	0.41	0.159	-0.834	0.251	0.129	-0.861	0.095	0.215
1093	5.465	-0.886	0.905	0.25	NaN	NaN	NaN	-0.819	0.824	0.466	-0.719	0.674	0.52	-0.686	0.532	0.483	-0.681	0.438	0.496	-0.685	0.282	0.551	-0.636	0.105	0.498	-0.476	0.049	0.539	NaN	NaN	NaN	-0.754	0.837	0.101	-0.752	0.652	0.078	-0.761	0.523	0.151	-0.791	0.41	0.159	-0.834	0.252	0.13	-0.861	0.095	0.215
1094	5.47	-0.885	0.905	0.25	NaN	NaN	NaN	-0.818	0.824	0.467	-0.718	0.674	0.52	-0.686	0.532	0.483	-0.68	0.438	0.496	-0.684	0.282	0.551	-0.636	0.105	0.498	-0.476	0.049	0.538	NaN	NaN	NaN	-0.753	0.836	0.101	-0.752	0.653	0.078	-0.761	0.523	0.151	-0.791	0.41	0.159	-0.834	0.252	0.13	-0.861	0.095	0.215
1095	5.475	-0.884	0.905	0.251	NaN	NaN	NaN	-0.817	0.824	0.467	-0.717	0.673	0.521	-0.685	0.532	0.483	-0.679	0.438	0.496	-0.684	0.282	0.551	-0.635	0.105	0.498	-0.476	0.049	0.538	NaN	NaN	NaN	-0.753	0.836	0.102	-0.751	0.653	0.078	-0.761	0.523	0.151	-0.791	0.41	0.16	-0.834	0.251	0.13	-0.861	0.095	0.215
1096	5.48	-0.884	0.905	0.252	NaN	NaN	NaN	-0.816	0.824	0.468	-0.717	0.673	0.521	-0.684	0.532	0.483	-0.678	0.438	0.496	-0.683	0.281	0.551	-0.635	0.104	0.498	-0.478	0.05	0.537	NaN	NaN	NaN	-0.753	0.837	0.102	-0.751	0.653	0.079	-0.761	0.524	0.151	-0.791	0.41	0.16	-0.833	0.251	0.13	-0.861	0.095	0.215
1097	5.485	-0.883	0.905	0.253	NaN	NaN	NaN	-0.815	0.824	0.468	-0.716	0.673	0.521	-0.683	0.532	0.483	-0.678	0.437	0.496	-0.682	0.281	0.551	-0.635	0.104	0.498	-0.478	0.05	0.537	NaN	NaN	NaN	-0.752	0.837	0.102	-0.751	0.653	0.079	-0.762	0.524	0.152	-0.791	0.41	0.16	-0.834	0.251	0.13	-0.861	0.095	0.215
1098	5.49	-0.882	0.905	0.253	NaN	NaN	NaN	-0.814	0.824	0.469	-0.715	0.673	0.522	-0.682	0.531	0.484	-0.677	0.437	0.497	-0.682	0.281	0.551	-0.634	0.104	0.498	-0.478	0.05	0.537	NaN	NaN	NaN	-0.752	0.837	0.103	-0.751	0.653	0.079	-0.762	0.524	0.152	-0.791	0.41	0.161	-0.834	0.252	0.13	-0.861	0.095	0.215
1099	5.495	-0.882	0.905	0.254	NaN	NaN	NaN	-0.813	0.824	0.469	-0.714	0.673	0.522	-0.681	0.531	0.484	-0.676	0.437	0.497	-0.681	0.281	0.551	-0.634	0.104	0.498	-0.477	0.048	0.536	NaN	NaN	NaN	-0.752	0.837	0.103	-0.751	0.653	0.08	-0.762	0.525	0.152	-0.791	0.41	0.161	-0.834	0.251	0.13	-0.861	0.095	0.215
1100	5.5	-0.881	0.905	0.255	NaN	NaN	NaN	-0.812	0.824	0.47	-0.712	0.673	0.522	-0.681	0.531	0.484	-0.675	0.437	0.497	-0.68	0.281	0.551	-0.634	0.104	0.498	-0.476	0.047	0.536	NaN	NaN	NaN	-0.752	0.837	0.104	-0.751	0.653	0.08	-0.762	0.525	0.153	-0.791	0.41	0.161	-0.833	0.251	0.13	-0.861	0.095	0.215
1101	5.505	-0.88	0.905	0.256	NaN	NaN	NaN	-0.811	0.824	0.471	-0.711	0.673	0.523	-0.68	0.531	0.484	-0.674	0.436	0.497	-0.68	0.281	0.552	-0.633	0.103	0.498	-0.477	0.047	0.537	NaN	NaN	NaN	-0.751	0.837	0.104	-0.752	0.655	0.081	-0.762	0.525	0.153	-0.791	0.411	0.161	-0.833	0.251	0.13	-0.861	0.095	0.215
1102	5.51	-0.88	0.906	0.256	NaN	NaN	NaN	-0.81	0.824	0.471	-0.71	0.673	0.523	-0.679	0.531	0.485	-0.673	0.436	0.498	-0.679	0.281	0.552	-0.633	0.103	0.498	-0.478	0.047	0.537	NaN	NaN	NaN	-0.751	0.837	0.105	-0.752	0.655	0.081	-0.762	0.525	0.153	-0.791	0.411	0.161	-0.834	0.251	0.131	-0.861	0.095	0.215
1103	5.515	-0.879	0.906	0.257	NaN	NaN	NaN	-0.809	0.824	0.472	-0.709	0.673	0.523	-0.678	0.531	0.485	-0.672	0.436	0.498	-0.679	0.281	0.552	-0.633	0.103	0.498	-0.478	0.047	0.537	NaN	NaN	NaN	-0.75	0.837	0.105	-0.752	0.656	0.081	-0.761	0.525	0.153	-0.791	0.411	0.162	-0.834	0.253	0.131	-0.861	0.095	0.215
1104	5.52	-0.878	0.906	0.258	NaN	NaN	NaN	-0.808	0.824	0.473	-0.707	0.673	0.524	-0.677	0.531	0.485	-0.671	0.436	0.498	-0.678	0.28	0.552	-0.632	0.103	0.498	-0.477	0.045	0.537	NaN	NaN	NaN	-0.75	0.837	0.105	-0.752	0.656	0.082	-0.761	0.525	0.154	-0.791	0.411	0.162	-0.835	0.253	0.131	-0.861	0.095	0.215
1105	5.525	-0.878	0.906	0.259	NaN	NaN	NaN	-0.807	0.824	0.473	-0.706	0.673	0.524	-0.675	0.531	0.486	-0.67	0.435	0.498	-0.677	0.28	0.553	-0.632	0.102	0.498	-0.474	0.042	0.537	NaN	NaN	NaN	-0.75	0.836	0.106	-0.751	0.655	0.082	-0.761	0.525	0.154	-0.791	0.411	0.162	-0.835	0.253	0.131	-0.861	0.095	0.215
1106	5.53	-0.877	0.906	0.26	NaN	NaN	NaN	-0.806	0.823	0.474	-0.705	0.673	0.525	-0.675	0.531	0.486	-0.669	0.435	0.499	-0.677	0.28	0.553	-0.632	0.102	0.498	-0.473	0.041	0.537	NaN	NaN	NaN	-0.75	0.837	0.106	-0.75	0.654	0.083	-0.76	0.524	0.154	-0.79	0.411	0.162	-0.835	0.253	0.131	-0.861	0.095	0.215
1107	5.535	-0.877	0.906	0.261	NaN	NaN	NaN	-0.805	0.823	0.474	-0.704	0.673	0.525	-0.674	0.531	0.487	-0.668	0.435	0.499	-0.676	0.28	0.553	-0.632	0.102	0.498	-0.473	0.041	0.537	NaN	NaN	NaN	-0.749	0.837	0.107	-0.749	0.654	0.083	-0.76	0.524	0.155	-0.79	0.411	0.162	-0.835	0.253	0.131	-0.861	0.095	0.215
1108	5.54	-0.876	0.906	0.261	NaN	NaN	NaN	-0.804	0.824	0.475	-0.703	0.673	0.526	-0.673	0.531	0.487	-0.667	0.435	0.499	-0.675	0.28	0.553	-0.632	0.102	0.498	-0.473	0.04	0.537	NaN	NaN	NaN	-0.749	0.837	0.108	-0.749	0.654	0.083	-0.76	0.524	0.155	-0.79	0.411	0.162	-0.834	0.253	0.131	-0.861	0.095	0.215
1109	5.545	-0.876	0.907	0.262	NaN	NaN	NaN	-0.803	0.823	0.476	-0.702	0.673	0.527	-0.672	0.53	0.488	-0.669	0.437	0.501	-0.675	0.279	0.554	-0.632	0.102	0.498	-0.475	0.041	0.538	NaN	NaN	NaN	-0.749	0.837	0.108	-0.749	0.654	0.084	-0.759	0.524	0.155	-0.79	0.411	0.162	-0.834	0.252	0.131	-0.861	0.095	0.215
1110	5.55	-0.875	0.907	0.263	NaN	NaN	NaN	-0.802	0.823	0.477	-0.701	0.673	0.527	-0.671	0.53	0.488	-0.669	0.437	0.501	-0.674	0.279	0.554	-0.632	0.102	0.498	-0.477	0.042	0.539	NaN	NaN	NaN	-0.749	0.837	0.108	-0.749	0.654	0.084	-0.759	0.524	0.155	-0.79	0.411	0.163	-0.834	0.252	0.131	-0.861	0.096	0.215
1111	5.555	-0.874	0.907	0.264	NaN	NaN	NaN	-0.801	0.823	0.477	-0.699	0.673	0.527	-0.67	0.53	0.489	-0.668	0.437	0.502	-0.674	0.279	0.554	-0.631	0.102	0.498	-0.478	0.042	0.54	NaN	NaN	NaN	-0.748	0.837	0.109	-0.749	0.654	0.084	-0.759	0.524	0.156	-0.79	0.411	0.163	-0.834	0.252	0.131	-0.861	0.096	0.215
1112	5.56	-0.873	0.907	0.265	NaN	NaN	NaN	-0.8	0.823	0.478	-0.697	0.672	0.527	-0.67	0.53	0.489	-0.668	0.437	0.502	-0.673	0.279	0.554	-0.631	0.102	0.498	-0.477	0.041	0.539	NaN	NaN	NaN	-0.748	0.837	0.11	-0.749	0.654	0.084	-0.759	0.524	0.156	-0.79	0.411	0.163	-0.834	0.252	0.131	-0.861	0.096	0.215
1113	5.565	-0.872	0.907	0.266	NaN	NaN	NaN	-0.799	0.823	0.478	-0.696	0.672	0.527	-0.669	0.53	0.489	-0.667	0.436	0.503	-0.672	0.279	0.555	-0.631	0.102	0.498	-0.474	0.037	0.539	NaN	NaN	NaN	-0.747	0.837	0.11	-0.749	0.654	0.085	-0.759	0.524	0.156	-0.79	0.411	0.163	-0.834	0.252	0.131	-0.861	0.095	0.215
1114	5.57	-0.872	0.907	0.267	NaN	NaN	NaN	-0.798	0.823	0.479	-0.695	0.672	0.528	-0.667	0.53	0.489	-0.666	0.436	0.503	-0.672	0.279	0.555	-0.631	0.102	0.498	-0.473	0.036	0.539	NaN	NaN	NaN	-0.747	0.837	0.111	-0.749	0.654	0.085	-0.759	0.524	0.156	-0.789	0.411	0.164	-0.834	0.253	0.131	-0.861	0.095	0.215
1115	5.575	-0.871	0.907	0.268	NaN	NaN	NaN	-0.797	0.823	0.48	-0.694	0.672	0.529	-0.666	0.529	0.49	-0.665	0.435	0.503	-0.671	0.278	0.555	-0.631	0.102	0.499	-0.473	0.035	0.539	NaN	NaN	NaN	-0.747	0.837	0.112	-0.749	0.654	0.086	-0.759	0.524	0.157	-0.789	0.411	0.164	-0.834	0.253	0.132	-0.861	0.095	0.215
1116	5.58	-0.87	0.907	0.269	NaN	NaN	NaN	-0.796	0.823	0.48	-0.694	0.672	0.53	-0.665	0.529	0.49	-0.663	0.435	0.504	-0.67	0.278	0.555	-0.63	0.102	0.499	-0.473	0.035	0.539	NaN	NaN	NaN	-0.747	0.837	0.112	-0.749	0.655	0.086	-0.758	0.524	0.157	-0.789	0.411	0.164	-0.834	0.253	0.132	-0.861	0.096	0.215
1117	5.585	-0.87	0.907	0.27	NaN	NaN	NaN	-0.795	0.823	0.481	-0.693	0.672	0.531	-0.664	0.529	0.491	-0.662	0.434	0.504	-0.67	0.278	0.556	-0.629	0.1	0.499	-0.474	0.035	0.539	NaN	NaN	NaN	-0.747	0.838	0.113	-0.749	0.656	0.087	-0.758	0.524	0.157	-0.789	0.411	0.164	-0.834	0.253	0.132	-0.861	0.095	0.215
1118	5.59	-0.869	0.907	0.271	NaN	NaN	NaN	-0.794	0.823	0.482	-0.692	0.672	0.531	-0.664	0.529	0.492	-0.661	0.434	0.504	-0.669	0.277	0.556	-0.628	0.1	0.499	-0.475	0.035	0.54	NaN	NaN	NaN	-0.747	0.838	0.114	-0.75	0.657	0.087	-0.758	0.525	0.158	-0.789	0.411	0.165	-0.834	0.253	0.132	-0.861	0.095	0.215
1119	5.595	-0.868	0.907	0.271	NaN	NaN	NaN	-0.793	0.823	0.482	-0.691	0.672	0.532	-0.663	0.529	0.492	-0.66	0.434	0.505	-0.669	0.277	0.556	-0.628	0.1	0.499	-0.477	0.036	0.54	NaN	NaN	NaN	-0.747	0.838	0.114	-0.75	0.657	0.088	-0.759	0.525	0.158	-0.789	0.411	0.165	-0.834	0.253	0.132	-0.86	0.094	0.215
1120	5.6	-0.867	0.907	0.272	NaN	NaN	NaN	-0.792	0.823	0.483	-0.69	0.672	0.532	-0.662	0.529	0.492	-0.659	0.434	0.505	-0.668	0.277	0.556	-0.628	0.1	0.499	-0.476	0.035	0.54	NaN	NaN	NaN	-0.747	0.838	0.115	-0.749	0.656	0.088	-0.759	0.525	0.158	-0.789	0.412	0.166	-0.834	0.253	0.132	-0.861	0.095	0.215
1121	5.605	-0.866	0.907	0.273	NaN	NaN	NaN	-0.791	0.823	0.484	-0.689	0.671	0.533	-0.661	0.528	0.493	-0.659	0.433	0.505	-0.668	0.277	0.556	-0.627	0.1	0.499	-0.474	0.031	0.54	NaN	NaN	NaN	-0.746	0.837	0.115	-0.748	0.655	0.089	-0.759	0.526	0.159	-0.789	0.412	0.166	-0.834	0.253	0.132	-0.861	0.096	0.215
1122	5.61	-0.866	0.907	0.274	NaN	NaN	NaN	-0.79	0.823	0.485	-0.687	0.671	0.533	-0.66	0.528	0.493	-0.658	0.433	0.506	-0.667	0.277	0.557	-0.627	0.099	0.499	-0.473	0.03	0.54	NaN	NaN	NaN	-0.745	0.837	0.116	-0.748	0.655	0.09	-0.758	0.525	0.159	-0.789	0.412	0.167	-0.834	0.253	0.133	-0.862	0.096	0.215
1123	5.615	-0.865	0.907	0.275	NaN	NaN	NaN	-0.788	0.822	0.486	-0.687	0.67	0.534	-0.659	0.528	0.494	-0.657	0.433	0.506	-0.666	0.276	0.557	-0.627	0.099	0.499	-0.474	0.031	0.54	NaN	NaN	NaN	-0.744	0.837	0.117	-0.747	0.655	0.09	-0.758	0.525	0.16	-0.788	0.412	0.167	-0.834	0.254	0.133	-0.862	0.096	0.215
1124	5.62	-0.864	0.908	0.276	NaN	NaN	NaN	-0.788	0.822	0.486	-0.687	0.67	0.535	-0.659	0.528	0.494	-0.657	0.433	0.506	-0.665	0.276	0.557	-0.627	0.099	0.499	-0.476	0.033	0.541	NaN	NaN	NaN	-0.744	0.838	0.117	-0.747	0.655	0.09	-0.757	0.525	0.161	-0.788	0.412	0.167	-0.834	0.254	0.133	-0.862	0.096	0.215
1125	5.625	-0.864	0.908	0.277	NaN	NaN	NaN	-0.787	0.822	0.487	-0.686	0.67	0.536	-0.658	0.528	0.494	-0.656	0.433	0.507	-0.665	0.275	0.557	-0.626	0.099	0.499	-0.477	0.033	0.541	NaN	NaN	NaN	-0.744	0.838	0.118	-0.747	0.655	0.091	-0.757	0.525	0.161	-0.788	0.412	0.168	-0.834	0.254	0.133	-0.862	0.096	0.215
1126	5.63	-0.862	0.908	0.278	NaN	NaN	NaN	-0.785	0.823	0.488	-0.686	0.671	0.537	-0.657	0.527	0.494	-0.656	0.433	0.507	-0.664	0.275	0.557	-0.626	0.099	0.499	-0.477	0.032	0.541	NaN	NaN	NaN	-0.743	0.838	0.119	-0.747	0.655	0.091	-0.756	0.525	0.162	-0.788	0.412	0.168	-0.834	0.254	0.134	-0.862	0.096	0.215
1127	5.635	-0.861	0.908	0.279	NaN	NaN	NaN	-0.784	0.823	0.489	-0.685	0.67	0.537	-0.656	0.527	0.495	-0.655	0.432	0.508	-0.663	0.275	0.557	-0.626	0.099	0.499	-0.477	0.031	0.541	NaN	NaN	NaN	-0.742	0.837	0.12	-0.747	0.656	0.092	-0.756	0.525	0.162	-0.787	0.412	0.168	-0.834	0.254	0.134	-0.861	0.096	0.215
1128	5.64	-0.86	0.908	0.28	NaN	NaN	NaN	-0.783	0.822	0.489	-0.684	0.67	0.538	-0.655	0.527	0.495	-0.652	0.43	0.507	-0.663	0.275	0.557	-0.625	0.098	0.499	-0.477	0.03	0.541	NaN	NaN	NaN	-0.741	0.837	0.12	-0.748	0.657	0.093	-0.756	0.525	0.162	-0.787	0.412	0.168	-0.833	0.254	0.134	-0.861	0.095	0.215
1129	5.645	-0.859	0.908	0.281	NaN	NaN	NaN	-0.781	0.822	0.49	-0.682	0.67	0.538	-0.655	0.527	0.495	-0.651	0.43	0.508	-0.662	0.274	0.558	-0.624	0.098	0.499	-0.477	0.029	0.541	NaN	NaN	NaN	-0.741	0.837	0.121	-0.747	0.657	0.093	-0.756	0.525	0.162	-0.786	0.412	0.169	-0.833	0.254	0.135	-0.861	0.095	0.215
1130	5.65	-0.858	0.908	0.282	NaN	NaN	NaN	-0.78	0.822	0.491	-0.681	0.669	0.539	-0.654	0.527	0.496	-0.651	0.43	0.508	-0.662	0.274	0.558	-0.623	0.097	0.499	-0.477	0.028	0.541	NaN	NaN	NaN	-0.74	0.837	0.122	-0.744	0.655	0.094	-0.755	0.525	0.163	-0.786	0.412	0.169	-0.833	0.254	0.135	-0.86	0.095	0.215
1131	5.655	-0.857	0.908	0.283	NaN	NaN	NaN	-0.779	0.823	0.492	-0.68	0.669	0.539	-0.653	0.527	0.496	-0.651	0.43	0.508	-0.661	0.274	0.558	-0.623	0.097	0.499	-0.476	0.028	0.541	NaN	NaN	NaN	-0.74	0.837	0.123	-0.744	0.655	0.095	-0.754	0.525	0.164	-0.785	0.412	0.17	-0.832	0.254	0.135	-0.86	0.095	0.215
1132	5.66	-0.856	0.908	0.284	NaN	NaN	NaN	-0.778	0.823	0.492	-0.679	0.668	0.539	-0.652	0.526	0.496	-0.65	0.43	0.509	-0.66	0.273	0.559	-0.622	0.097	0.499	-0.476	0.027	0.541	NaN	NaN	NaN	-0.739	0.837	0.123	-0.743	0.655	0.095	-0.753	0.524	0.164	-0.785	0.412	0.17	-0.832	0.255	0.136	-0.861	0.096	0.216
1133	5.665	-0.855	0.908	0.285	NaN	NaN	NaN	-0.777	0.822	0.493	-0.678	0.668	0.54	-0.65	0.526	0.497	-0.649	0.43	0.509	-0.659	0.273	0.559	-0.622	0.097	0.499	-0.476	0.026	0.541	NaN	NaN	NaN	-0.738	0.837	0.124	-0.743	0.656	0.096	-0.752	0.524	0.165	-0.784	0.412	0.17	-0.832	0.255	0.136	-0.86	0.095	0.215
1134	5.67	-0.854	0.908	0.286	NaN	NaN	NaN	-0.775	0.822	0.494	-0.677	0.668	0.541	-0.649	0.526	0.497	-0.648	0.429	0.51	-0.659	0.273	0.559	-0.622	0.097	0.499	-0.476	0.024	0.541	NaN	NaN	NaN	-0.737	0.837	0.125	-0.741	0.655	0.097	-0.751	0.524	0.165	-0.783	0.412	0.171	-0.832	0.255	0.136	-0.86	0.095	0.216
1135	5.675	-0.853	0.908	0.287	NaN	NaN	NaN	-0.774	0.823	0.495	-0.677	0.668	0.542	-0.648	0.526	0.497	-0.647	0.429	0.51	-0.658	0.273	0.559	-0.622	0.097	0.499	-0.476	0.023	0.541	NaN	NaN	NaN	-0.736	0.837	0.126	-0.74	0.655	0.097	-0.751	0.524	0.165	-0.783	0.412	0.171	-0.831	0.255	0.136	-0.86	0.095	0.216
1136	5.68	-0.853	0.908	0.288	NaN	NaN	NaN	-0.773	0.823	0.496	-0.676	0.668	0.543	-0.648	0.526	0.498	-0.647	0.429	0.511	-0.658	0.273	0.559	-0.622	0.097	0.499	-0.476	0.023	0.542	NaN	NaN	NaN	-0.736	0.837	0.127	-0.739	0.655	0.098	-0.75	0.524	0.166	-0.782	0.411	0.172	-0.831	0.255	0.136	-0.859	0.095	0.216
1137	5.685	-0.851	0.908	0.289	NaN	NaN	NaN	-0.772	0.823	0.496	-0.674	0.668	0.543	-0.647	0.526	0.498	-0.646	0.429	0.511	-0.657	0.273	0.56	-0.621	0.097	0.499	-0.475	0.021	0.541	NaN	NaN	NaN	-0.735	0.836	0.128	-0.738	0.655	0.098	-0.75	0.524	0.167	-0.782	0.412	0.172	-0.83	0.255	0.136	-0.86	0.096	0.216
1138	5.69	-0.85	0.908	0.29	NaN	NaN	NaN	-0.77	0.823	0.497	-0.672	0.667	0.544	-0.645	0.525	0.499	-0.645	0.429	0.511	-0.656	0.272	0.56	-0.621	0.096	0.499	-0.472	0.018	0.541	NaN	NaN	NaN	-0.733	0.836	0.129	-0.738	0.655	0.099	-0.749	0.524	0.167	-0.782	0.412	0.173	-0.83	0.256	0.137	-0.86	0.096	0.216
1139	5.695	-0.849	0.909	0.291	NaN	NaN	NaN	-0.769	0.823	0.498	-0.671	0.666	0.544	-0.644	0.525	0.499	-0.644	0.429	0.511	-0.655	0.272	0.56	-0.621	0.096	0.5	-0.472	0.018	0.541	NaN	NaN	NaN	-0.732	0.836	0.129	-0.737	0.656	0.099	-0.748	0.524	0.168	-0.781	0.412	0.173	-0.83	0.256	0.137	-0.86	0.096	0.216
1140	5.7	-0.848	0.909	0.292	NaN	NaN	NaN	-0.769	0.823	0.499	-0.67	0.666	0.544	-0.643	0.525	0.499	-0.643	0.428	0.512	-0.654	0.272	0.56	-0.62	0.096	0.5	-0.474	0.02	0.541	NaN	NaN	NaN	-0.731	0.836	0.13	-0.737	0.656	0.1	-0.748	0.524	0.169	-0.78	0.412	0.174	-0.83	0.256	0.137	-0.861	0.097	0.217
1141	5.705	-0.847	0.909	0.292	NaN	NaN	NaN	-0.767	0.823	0.5	-0.669	0.666	0.545	-0.642	0.525	0.5	-0.642	0.429	0.512	-0.653	0.272	0.56	-0.62	0.096	0.5	-0.474	0.02	0.541	NaN	NaN	NaN	-0.729	0.836	0.131	-0.735	0.655	0.101	-0.747	0.524	0.169	-0.78	0.412	0.174	-0.83	0.256	0.138	-0.861	0.097	0.217
1142	5.71	-0.846	0.909	0.293	NaN	NaN	NaN	-0.766	0.822	0.501	-0.667	0.666	0.546	-0.641	0.525	0.5	-0.641	0.429	0.513	-0.652	0.271	0.561	-0.62	0.097	0.499	-0.474	0.021	0.541	NaN	NaN	NaN	-0.728	0.835	0.132	-0.734	0.655	0.102	-0.747	0.525	0.17	-0.779	0.412	0.174	-0.83	0.257	0.138	-0.861	0.097	0.217
1143	5.715	-0.845	0.909	0.294	NaN	NaN	NaN	-0.764	0.822	0.502	-0.666	0.667	0.547	-0.64	0.525	0.501	-0.64	0.429	0.513	-0.651	0.271	0.561	-0.619	0.097	0.499	-0.475	0.021	0.541	NaN	NaN	NaN	-0.727	0.836	0.133	-0.734	0.655	0.103	-0.747	0.525	0.17	-0.779	0.412	0.175	-0.83	0.257	0.139	-0.861	0.097	0.217
1144	5.72	-0.844	0.909	0.295	NaN	NaN	NaN	-0.764	0.823	0.503	-0.665	0.667	0.548	-0.638	0.524	0.501	-0.639	0.429	0.513	-0.649	0.271	0.561	-0.619	0.097	0.498	-0.475	0.021	0.541	NaN	NaN	NaN	-0.725	0.835	0.134	-0.733	0.656	0.103	-0.746	0.524	0.171	-0.778	0.412	0.175	-0.83	0.257	0.139	-0.861	0.097	0.217
1145	5.725	-0.842	0.909	0.296	NaN	NaN	NaN	-0.762	0.823	0.504	-0.664	0.667	0.549	-0.637	0.525	0.501	-0.637	0.429	0.514	-0.648	0.271	0.561	-0.619	0.097	0.498	-0.475	0.021	0.541	NaN	NaN	NaN	-0.721	0.833	0.136	-0.732	0.656	0.104	-0.745	0.524	0.171	-0.778	0.412	0.176	-0.83	0.258	0.139	-0.861	0.097	0.217
1146	5.73	-0.841	0.909	0.297	NaN	NaN	NaN	-0.761	0.822	0.504	-0.662	0.666	0.549	-0.636	0.525	0.502	-0.636	0.429	0.514	-0.647	0.271	0.561	-0.619	0.097	0.498	-0.475	0.021	0.541	NaN	NaN	NaN	-0.72	0.832	0.136	-0.731	0.655	0.105	-0.744	0.524	0.172	-0.777	0.412	0.176	-0.83	0.258	0.139	-0.861	0.097	0.217
1147	5.735	-0.84	0.909	0.298	NaN	NaN	NaN	-0.76	0.822	0.505	-0.66	0.666	0.55	-0.635	0.525	0.502	-0.635	0.428	0.514	-0.646	0.27	0.561	-0.619	0.097	0.498	-0.475	0.021	0.541	NaN	NaN	NaN	-0.719	0.832	0.137	-0.73	0.655	0.106	-0.743	0.524	0.173	-0.777	0.412	0.177	-0.829	0.258	0.139	-0.861	0.097	0.217
1148	5.74	-0.838	0.909	0.299	NaN	NaN	NaN	-0.759	0.823	0.506	-0.659	0.666	0.55	-0.633	0.525	0.502	-0.634	0.428	0.515	-0.645	0.27	0.562	-0.618	0.096	0.498	-0.474	0.02	0.541	NaN	NaN	NaN	-0.718	0.832	0.137	-0.729	0.655	0.106	-0.743	0.524	0.173	-0.777	0.412	0.177	-0.829	0.258	0.14	-0.861	0.097	0.217
1149	5.745	-0.837	0.909	0.299	NaN	NaN	NaN	-0.758	0.823	0.507	-0.658	0.666	0.551	-0.632	0.524	0.503	-0.633	0.428	0.515	-0.644	0.27	0.562	-0.617	0.096	0.498	-0.474	0.02	0.541	NaN	NaN	NaN	-0.716	0.831	0.138	-0.728	0.655	0.107	-0.742	0.524	0.174	-0.776	0.412	0.178	-0.828	0.258	0.14	-0.86	0.097	0.217
1150	5.75	-0.836	0.909	0.3	NaN	NaN	NaN	-0.756	0.823	0.508	-0.657	0.666	0.552	-0.631	0.524	0.503	-0.631	0.428	0.515	-0.643	0.27	0.562	-0.617	0.096	0.498	-0.474	0.02	0.541	NaN	NaN	NaN	-0.714	0.831	0.139	-0.728	0.655	0.108	-0.742	0.524	0.175	-0.776	0.412	0.178	-0.828	0.258	0.14	-0.86	0.097	0.217
1151	5.755	-0.835	0.909	0.301	NaN	NaN	NaN	-0.755	0.823	0.509	-0.656	0.666	0.553	-0.63	0.524	0.503	-0.63	0.428	0.515	-0.641	0.27	0.562	-0.617	0.096	0.498	-0.474	0.02	0.541	NaN	NaN	NaN	-0.714	0.831	0.139	-0.726	0.655	0.109	-0.741	0.524	0.175	-0.775	0.413	0.179	-0.827	0.258	0.14	-0.86	0.097	0.217
1152	5.76	-0.834	0.909	0.302	NaN	NaN	NaN	-0.754	0.823	0.51	-0.654	0.666	0.554	-0.629	0.524	0.503	-0.629	0.428	0.516	-0.64	0.27	0.563	-0.616	0.096	0.497	-0.474	0.02	0.541	NaN	NaN	NaN	-0.713	0.831	0.14	-0.725	0.655	0.109	-0.74	0.524	0.176	-0.775	0.413	0.179	-0.827	0.258	0.141	-0.86	0.098	0.217
1153	5.765	-0.832	0.91	0.303	NaN	NaN	NaN	-0.753	0.823	0.511	-0.653	0.666	0.554	-0.627	0.524	0.504	-0.628	0.428	0.516	-0.639	0.27	0.563	-0.616	0.096	0.497	-0.474	0.02	0.541	NaN	NaN	NaN	-0.711	0.83	0.141	-0.725	0.656	0.11	-0.74	0.524	0.177	-0.775	0.413	0.18	-0.827	0.258	0.141	-0.86	0.098	0.218
1154	5.77	-0.831	0.91	0.304	NaN	NaN	NaN	-0.752	0.823	0.512	-0.65	0.666	0.554	-0.626	0.524	0.504	-0.627	0.428	0.516	-0.639	0.27	0.563	-0.616	0.096	0.497	-0.474	0.02	0.541	NaN	NaN	NaN	-0.71	0.831	0.142	-0.724	0.656	0.111	-0.739	0.524	0.178	-0.774	0.413	0.18	-0.827	0.259	0.141	-0.86	0.097	0.218
1155	5.775	-0.83	0.91	0.305	NaN	NaN	NaN	-0.75	0.823	0.512	-0.649	0.665	0.555	-0.624	0.524	0.504	-0.626	0.427	0.516	-0.638	0.269	0.563	-0.616	0.096	0.497	-0.474	0.02	0.541	NaN	NaN	NaN	-0.709	0.831	0.143	-0.724	0.656	0.112	-0.739	0.525	0.178	-0.774	0.413	0.181	-0.827	0.259	0.142	-0.859	0.097	0.218
1156	5.78	-0.829	0.91	0.306	NaN	NaN	NaN	-0.749	0.823	0.513	-0.648	0.665	0.555	-0.623	0.523	0.504	-0.624	0.426	0.517	-0.636	0.269	0.563	-0.615	0.096	0.497	-0.474	0.02	0.541	NaN	NaN	NaN	-0.709	0.831	0.144	-0.722	0.656	0.112	-0.739	0.525	0.178	-0.773	0.413	0.181	-0.827	0.26	0.142	-0.859	0.097	0.218
1157	5.785	-0.827	0.91	0.307	NaN	NaN	NaN	-0.748	0.824	0.514	-0.647	0.665	0.555	-0.622	0.523	0.504	-0.623	0.426	0.517	-0.636	0.269	0.563	-0.614	0.095	0.497	-0.474	0.02	0.541	NaN	NaN	NaN	-0.707	0.831	0.145	-0.721	0.656	0.113	-0.738	0.525	0.179	-0.773	0.414	0.182	-0.827	0.26	0.142	-0.859	0.097	0.218
1158	5.79	-0.826	0.91	0.308	NaN	NaN	NaN	-0.747	0.824	0.515	-0.645	0.665	0.556	-0.622	0.523	0.505	-0.623	0.426	0.517	-0.635	0.269	0.563	-0.614	0.095	0.497	-0.474	0.02	0.541	NaN	NaN	NaN	-0.705	0.831	0.146	-0.72	0.656	0.114	-0.737	0.524	0.18	-0.772	0.414	0.182	-0.827	0.26	0.142	-0.859	0.097	0.218
1159	5.795	-0.825	0.911	0.309	NaN	NaN	NaN	-0.745	0.824	0.516	-0.645	0.665	0.557	-0.621	0.523	0.505	-0.622	0.426	0.517	-0.634	0.268	0.563	-0.614	0.095	0.497	-0.474	0.019	0.541	NaN	NaN	NaN	-0.704	0.831	0.146	-0.72	0.656	0.115	-0.736	0.524	0.181	-0.772	0.414	0.183	-0.827	0.261	0.142	-0.859	0.097	0.218
1160	5.8	-0.824	0.911	0.31	NaN	NaN	NaN	-0.744	0.824	0.517	-0.644	0.665	0.558	-0.62	0.523	0.506	-0.621	0.426	0.517	-0.633	0.268	0.563	-0.614	0.095	0.497	-0.474	0.019	0.541	NaN	NaN	NaN	-0.703	0.831	0.147	-0.72	0.657	0.116	-0.735	0.524	0.181	-0.772	0.414	0.184	-0.826	0.261	0.142	-0.858	0.097	0.218
1161	5.805	-0.822	0.911	0.311	NaN	NaN	NaN	-0.743	0.824	0.518	-0.643	0.665	0.558	-0.619	0.523	0.506	-0.621	0.426	0.518	-0.632	0.268	0.563	-0.614	0.095	0.497	-0.473	0.019	0.541	NaN	NaN	NaN	-0.702	0.831	0.148	-0.719	0.657	0.116	-0.735	0.524	0.182	-0.771	0.414	0.184	-0.826	0.261	0.143	-0.858	0.097	0.218
1162	5.81	-0.821	0.911	0.312	NaN	NaN	NaN	-0.741	0.824	0.519	-0.642	0.665	0.559	-0.619	0.523	0.506	-0.62	0.426	0.518	-0.632	0.268	0.563	-0.614	0.095	0.497	-0.473	0.019	0.541	NaN	NaN	NaN	-0.701	0.831	0.149	-0.718	0.657	0.118	-0.735	0.525	0.182	-0.771	0.415	0.185	-0.826	0.262	0.143	-0.858	0.097	0.218
1163	5.815	-0.82	0.912	0.313	NaN	NaN	NaN	-0.739	0.824	0.52	-0.641	0.665	0.56	-0.618	0.523	0.506	-0.619	0.425	0.518	-0.631	0.267	0.563	-0.614	0.095	0.497	-0.473	0.019	0.541	NaN	NaN	NaN	-0.7	0.832	0.15	-0.717	0.657	0.119	-0.734	0.525	0.183	-0.771	0.415	0.185	-0.826	0.262	0.143	-0.857	0.097	0.218
1164	5.82	-0.819	0.912	0.314	NaN	NaN	NaN	-0.738	0.825	0.521	-0.639	0.665	0.56	-0.617	0.523	0.506	-0.618	0.425	0.518	-0.631	0.267	0.563	-0.614	0.095	0.497	-0.473	0.019	0.541	NaN	NaN	NaN	-0.7	0.832	0.151	-0.717	0.657	0.119	-0.734	0.526	0.183	-0.77	0.415	0.186	-0.826	0.262	0.144	-0.856	0.097	0.218
1165	5.825	-0.818	0.912	0.315	NaN	NaN	NaN	-0.737	0.825	0.522	-0.638	0.665	0.56	-0.617	0.523	0.507	-0.618	0.425	0.518	-0.631	0.267	0.564	-0.613	0.095	0.497	-0.473	0.019	0.541	NaN	NaN	NaN	-0.698	0.832	0.152	-0.717	0.657	0.12	-0.733	0.525	0.184	-0.77	0.415	0.186	-0.826	0.263	0.144	-0.856	0.098	0.218
1166	5.83	-0.816	0.913	0.316	NaN	NaN	NaN	-0.736	0.825	0.523	-0.637	0.665	0.561	-0.617	0.523	0.507	-0.618	0.425	0.518	-0.63	0.267	0.564	-0.613	0.095	0.497	-0.473	0.019	0.541	NaN	NaN	NaN	-0.697	0.831	0.153	-0.718	0.659	0.121	-0.732	0.525	0.185	-0.769	0.415	0.187	-0.826	0.263	0.145	-0.857	0.098	0.218
1167	5.835	-0.815	0.913	0.317	NaN	NaN	NaN	-0.734	0.826	0.524	-0.636	0.664	0.561	-0.616	0.523	0.507	-0.618	0.425	0.519	-0.63	0.267	0.564	-0.613	0.095	0.497	-0.474	0.019	0.541	NaN	NaN	NaN	-0.696	0.831	0.154	-0.718	0.66	0.122	-0.731	0.525	0.186	-0.769	0.416	0.187	-0.825	0.264	0.145	-0.857	0.098	0.218
1168	5.84	-0.814	0.913	0.318	NaN	NaN	NaN	-0.733	0.826	0.525	-0.636	0.664	0.562	-0.615	0.523	0.508	-0.618	0.425	0.519	-0.63	0.267	0.564	-0.613	0.095	0.497	-0.474	0.019	0.541	NaN	NaN	NaN	-0.696	0.832	0.155	-0.717	0.66	0.123	-0.731	0.525	0.186	-0.768	0.416	0.188	-0.825	0.265	0.145	-0.857	0.099	0.218
1169	5.845	-0.813	0.914	0.319	NaN	NaN	NaN	-0.732	0.827	0.526	-0.635	0.664	0.562	-0.615	0.523	0.508	-0.618	0.425	0.519	-0.629	0.267	0.564	-0.613	0.095	0.497	-0.474	0.019	0.541	NaN	NaN	NaN	-0.695	0.832	0.156	-0.717	0.66	0.124	-0.73	0.526	0.187	-0.768	0.416	0.188	-0.825	0.265	0.145	-0.857	0.099	0.218
1170	5.85	-0.812	0.914	0.32	NaN	NaN	NaN	-0.731	0.827	0.527	-0.634	0.664	0.564	-0.615	0.522	0.509	-0.618	0.425	0.519	-0.629	0.266	0.564	-0.613	0.095	0.497	-0.474	0.019	0.541	NaN	NaN	NaN	-0.694	0.832	0.157	-0.717	0.661	0.125	-0.73	0.526	0.187	-0.767	0.416	0.189	-0.825	0.265	0.146	-0.857	0.1	0.218
1171	5.855	-0.811	0.914	0.321	NaN	NaN	NaN	-0.729	0.827	0.528	-0.634	0.664	0.564	-0.615	0.522	0.509	-0.618	0.425	0.52	-0.629	0.266	0.564	-0.613	0.095	0.497	-0.474	0.019	0.541	NaN	NaN	NaN	-0.693	0.832	0.158	-0.716	0.661	0.126	-0.73	0.527	0.188	-0.766	0.417	0.19	-0.824	0.265	0.146	-0.857	0.1	0.218
1172	5.86	-0.809	0.915	0.322	NaN	NaN	NaN	-0.728	0.828	0.529	-0.633	0.664	0.565	-0.614	0.522	0.51	-0.618	0.424	0.52	-0.629	0.266	0.565	-0.613	0.095	0.497	-0.474	0.019	0.541	NaN	NaN	NaN	-0.692	0.832	0.159	-0.716	0.661	0.127	-0.73	0.527	0.189	-0.766	0.417	0.19	-0.824	0.266	0.147	-0.857	0.101	0.218
1173	5.865	-0.808	0.915	0.323	NaN	NaN	NaN	-0.728	0.829	0.53	-0.632	0.664	0.565	-0.614	0.523	0.51	-0.618	0.424	0.52	-0.63	0.266	0.565	-0.613	0.095	0.497	-0.474	0.019	0.541	NaN	NaN	NaN	-0.691	0.832	0.159	-0.716	0.662	0.128	-0.73	0.527	0.189	-0.766	0.418	0.191	-0.825	0.267	0.147	-0.857	0.101	0.218
1174	5.87	-0.807	0.915	0.324	NaN	NaN	NaN	-0.726	0.829	0.531	-0.631	0.664	0.566	-0.614	0.523	0.51	-0.618	0.424	0.52	-0.63	0.266	0.565	-0.613	0.095	0.497	-0.474	0.019	0.541	NaN	NaN	NaN	-0.69	0.832	0.16	-0.715	0.662	0.129	-0.729	0.527	0.19	-0.766	0.418	0.191	-0.825	0.268	0.147	-0.857	0.101	0.218
1175	5.875	-0.806	0.916	0.325	NaN	NaN	NaN	-0.725	0.829	0.531	-0.631	0.664	0.566	-0.614	0.523	0.511	-0.619	0.424	0.521	-0.63	0.265	0.565	-0.613	0.095	0.497	-0.474	0.019	0.541	NaN	NaN	NaN	-0.689	0.832	0.162	-0.715	0.663	0.13	-0.728	0.527	0.191	-0.765	0.418	0.192	-0.825	0.269	0.147	-0.857	0.102	0.219
1176	5.88	-0.805	0.916	0.326	NaN	NaN	NaN	-0.724	0.83	0.532	-0.63	0.664	0.567	-0.614	0.523	0.511	-0.619	0.425	0.522	-0.63	0.265	0.565	-0.614	0.095	0.497	-0.474	0.019	0.541	NaN	NaN	NaN	-0.688	0.832	0.162	-0.714	0.663	0.131	-0.727	0.527	0.192	-0.764	0.419	0.192	-0.824	0.269	0.148	-0.857	0.102	0.219
1177	5.885	-0.804	0.917	0.327	NaN	NaN	NaN	-0.723	0.83	0.533	-0.63	0.664	0.568	-0.614	0.523	0.512	-0.62	0.425	0.522	-0.63	0.265	0.566	-0.614	0.095	0.497	-0.474	0.019	0.541	NaN	NaN	NaN	-0.687	0.833	0.163	-0.714	0.663	0.131	-0.727	0.527	0.192	-0.764	0.419	0.193	-0.824	0.27	0.148	-0.857	0.102	0.219
1178	5.89	-0.803	0.917	0.328	NaN	NaN	NaN	-0.722	0.831	0.534	-0.63	0.665	0.569	-0.614	0.522	0.512	-0.62	0.426	0.523	-0.63	0.265	0.566	-0.614	0.095	0.497	-0.474	0.019	0.541	NaN	NaN	NaN	-0.686	0.833	0.164	-0.713	0.664	0.132	-0.726	0.528	0.192	-0.763	0.419	0.193	-0.824	0.27	0.148	-0.856	0.103	0.219
1179	5.895	-0.802	0.917	0.329	NaN	NaN	NaN	-0.721	0.831	0.535	-0.63	0.664	0.57	-0.614	0.522	0.513	-0.62	0.426	0.523	-0.63	0.265	0.566	-0.614	0.094	0.497	-0.474	0.019	0.541	NaN	NaN	NaN	-0.685	0.833	0.165	-0.713	0.664	0.133	-0.725	0.529	0.193	-0.763	0.42	0.193	-0.823	0.271	0.148	-0.856	0.103	0.219
1180	5.9	-0.801	0.918	0.33	NaN	NaN	NaN	-0.72	0.831	0.536	-0.629	0.664	0.57	-0.614	0.522	0.513	-0.62	0.426	0.523	-0.631	0.265	0.567	-0.614	0.094	0.497	-0.474	0.019	0.541	NaN	NaN	NaN	-0.684	0.833	0.166	-0.712	0.664	0.134	-0.725	0.529	0.193	-0.762	0.42	0.193	-0.822	0.271	0.148	-0.855	0.104	0.219
1181	5.905	-0.8	0.918	0.331	NaN	NaN	NaN	-0.719	0.832	0.537	-0.628	0.664	0.571	-0.614	0.522	0.514	-0.62	0.426	0.524	-0.631	0.265	0.567	-0.614	0.094	0.497	-0.474	0.019	0.541	NaN	NaN	NaN	-0.683	0.834	0.167	-0.71	0.663	0.134	-0.724	0.53	0.194	-0.761	0.421	0.194	-0.822	0.271	0.149	-0.855	0.104	0.219
1182	5.91	-0.799	0.919	0.332	NaN	NaN	NaN	-0.718	0.832	0.538	-0.628	0.664	0.571	-0.614	0.522	0.514	-0.621	0.426	0.524	-0.631	0.265	0.567	-0.614	0.094	0.497	-0.474	0.019	0.541	NaN	NaN	NaN	-0.683	0.834	0.168	-0.708	0.663	0.135	-0.723	0.53	0.195	-0.76	0.421	0.194	-0.821	0.272	0.149	-0.855	0.104	0.219
1183	5.915	-0.798	0.919	0.333	NaN	NaN	NaN	-0.717	0.832	0.538	-0.627	0.663	0.572	-0.615	0.522	0.515	-0.621	0.426	0.524	-0.631	0.265	0.567	-0.614	0.094	0.497	-0.474	0.019	0.541	NaN	NaN	NaN	-0.683	0.835	0.169	-0.707	0.663	0.136	-0.722	0.53	0.195	-0.759	0.421	0.195	-0.82	0.272	0.149	-0.854	0.105	0.219
1184	5.92	-0.797	0.92	0.334	NaN	NaN	NaN	-0.717	0.832	0.539	-0.627	0.663	0.573	-0.615	0.522	0.515	-0.621	0.426	0.525	-0.631	0.265	0.568	-0.614	0.094	0.497	-0.474	0.019	0.541	NaN	NaN	NaN	-0.682	0.835	0.17	-0.707	0.664	0.137	-0.72	0.53	0.196	-0.758	0.422	0.195	-0.819	0.273	0.149	-0.854	0.105	0.219
1185	5.925	-0.795	0.92	0.335	NaN	NaN	NaN	-0.716	0.833	0.54	-0.627	0.664	0.574	-0.615	0.522	0.515	-0.621	0.426	0.525	-0.631	0.265	0.568	-0.614	0.094	0.497	-0.474	0.019	0.541	NaN	NaN	NaN	-0.681	0.835	0.171	-0.706	0.664	0.138	-0.719	0.53	0.196	-0.757	0.422	0.196	-0.818	0.274	0.149	-0.854	0.106	0.218
1186	5.93	-0.794	0.92	0.336	NaN	NaN	NaN	-0.715	0.833	0.541	-0.627	0.664	0.575	-0.615	0.522	0.516	-0.621	0.425	0.525	-0.631	0.265	0.568	-0.614	0.094	0.497	-0.474	0.019	0.541	NaN	NaN	NaN	-0.679	0.836	0.171	-0.706	0.665	0.139	-0.719	0.53	0.196	-0.755	0.422	0.196	-0.818	0.274	0.149	-0.853	0.107	0.218
1187	5.935	-0.793	0.921	0.337	NaN	NaN	NaN	-0.714	0.833	0.542	-0.627	0.664	0.575	-0.615	0.522	0.516	-0.62	0.424	0.525	-0.631	0.265	0.568	-0.614	0.094	0.497	-0.474	0.019	0.541	NaN	NaN	NaN	-0.678	0.836	0.172	-0.706	0.667	0.139	-0.718	0.531	0.196	-0.754	0.423	0.196	-0.817	0.275	0.149	-0.853	0.107	0.218
1188	5.94	-0.793	0.921	0.338	NaN	NaN	NaN	-0.713	0.833	0.543	-0.626	0.664	0.576	-0.615	0.522	0.516	-0.62	0.424	0.526	-0.632	0.265	0.568	-0.614	0.094	0.497	-0.474	0.019	0.541	NaN	NaN	NaN	-0.678	0.837	0.173	-0.705	0.667	0.14	-0.717	0.531	0.197	-0.753	0.423	0.196	-0.816	0.276	0.149	-0.852	0.108	0.218
1189	5.945	-0.792	0.922	0.339	NaN	NaN	NaN	-0.713	0.834	0.544	-0.626	0.664	0.576	-0.615	0.522	0.517	-0.62	0.423	0.526	-0.632	0.264	0.568	-0.614	0.094	0.497	-0.474	0.019	0.541	NaN	NaN	NaN	-0.677	0.838	0.174	-0.704	0.668	0.141	-0.715	0.531	0.197	-0.751	0.423	0.197	-0.815	0.276	0.149	-0.852	0.108	0.218
1190	5.95	-0.791	0.922	0.34	NaN	NaN	NaN	-0.712	0.834	0.545	-0.626	0.664	0.577	-0.615	0.522	0.517	-0.62	0.423	0.526	-0.632	0.264	0.568	-0.614	0.094	0.497	-0.474	0.019	0.541	NaN	NaN	NaN	-0.676	0.838	0.174	-0.703	0.668	0.142	-0.713	0.531	0.198	-0.75	0.424	0.197	-0.814	0.277	0.149	-0.852	0.109	0.218
1191	5.955	-0.79	0.922	0.341	NaN	NaN	NaN	-0.711	0.834	0.545	-0.625	0.664	0.577	-0.615	0.522	0.518	-0.62	0.423	0.526	-0.632	0.264	0.568	-0.614	0.094	0.497	-0.474	0.019	0.541	NaN	NaN	NaN	-0.675	0.838	0.175	-0.702	0.669	0.142	-0.712	0.531	0.198	-0.748	0.424	0.197	-0.813	0.277	0.149	-0.851	0.11	0.217
1192	5.96	-0.789	0.923	0.342	NaN	NaN	NaN	-0.71	0.834	0.546	-0.625	0.663	0.578	-0.615	0.522	0.518	-0.621	0.423	0.527	-0.633	0.264	0.569	-0.614	0.094	0.497	-0.474	0.019	0.541	NaN	NaN	NaN	-0.674	0.838	0.176	-0.701	0.669	0.143	-0.711	0.532	0.198	-0.747	0.424	0.197	-0.812	0.278	0.149	-0.851	0.111	0.217
1193	5.965	-0.788	0.923	0.343	NaN	NaN	NaN	-0.709	0.834	0.547	-0.625	0.663	0.579	-0.615	0.522	0.519	-0.621	0.423	0.527	-0.633	0.264	0.569	-0.614	0.094	0.497	-0.474	0.019	0.541	NaN	NaN	NaN	-0.673	0.839	0.177	-0.7	0.67	0.143	-0.709	0.532	0.199	-0.746	0.425	0.197	-0.811	0.279	0.15	-0.851	0.112	0.217
1194	5.97	-0.787	0.924	0.344	NaN	NaN	NaN	-0.709	0.834	0.548	-0.625	0.663	0.579	-0.615	0.522	0.519	-0.621	0.423	0.527	-0.633	0.264	0.569	-0.614	0.094	0.497	-0.474	0.019	0.541	NaN	NaN	NaN	-0.673	0.839	0.178	-0.699	0.67	0.144	-0.708	0.533	0.199	-0.744	0.425	0.197	-0.81	0.279	0.15	-0.851	0.113	0.217
1195	5.975	-0.786	0.924	0.345	NaN	NaN	NaN	-0.708	0.834	0.549	-0.624	0.663	0.58	-0.615	0.522	0.519	-0.622	0.423	0.527	-0.633	0.264	0.569	-0.614	0.094	0.497	-0.474	0.019	0.541	NaN	NaN	NaN	-0.672	0.84	0.178	-0.697	0.67	0.145	-0.706	0.533	0.199	-0.742	0.425	0.198	-0.809	0.28	0.15	-0.851	0.113	0.217
1196	5.98	-0.785	0.924	0.345	NaN	NaN	NaN	-0.707	0.834	0.55	-0.624	0.662	0.58	-0.615	0.522	0.52	-0.622	0.423	0.527	-0.633	0.264	0.569	-0.614	0.094	0.497	-0.474	0.019	0.541	NaN	NaN	NaN	-0.671	0.841	0.179	-0.696	0.67	0.145	-0.704	0.533	0.2	-0.74	0.425	0.198	-0.808	0.28	0.15	-0.85	0.114	0.216
1197	5.985	-0.784	0.925	0.346	NaN	NaN	NaN	-0.706	0.834	0.55	-0.624	0.662	0.581	-0.615	0.522	0.52	-0.623	0.423	0.528	-0.634	0.264	0.569	-0.614	0.094	0.497	-0.474	0.019	0.541	NaN	NaN	NaN	-0.67	0.841	0.18	-0.695	0.671	0.146	-0.703	0.533	0.2	-0.739	0.425	0.198	-0.806	0.281	0.15	-0.849	0.115	0.216
1198	5.99	-0.784	0.925	0.347	NaN	NaN	NaN	-0.705	0.834	0.551	-0.623	0.662	0.581	-0.616	0.522	0.52	-0.623	0.423	0.528	-0.634	0.264	0.569	-0.614	0.094	0.497	-0.474	0.019	0.541	NaN	NaN	NaN	-0.669	0.841	0.181	-0.694	0.671	0.147	-0.702	0.533	0.2	-0.737	0.426	0.198	-0.805	0.282	0.15	-0.849	0.115	0.216
1199	5.995	-0.783	0.926	0.348	NaN	NaN	NaN	-0.705	0.834	0.552	-0.623	0.662	0.582	-0.616	0.522	0.52	-0.625	0.425	0.529	-0.634	0.264	0.569	-0.614	0.094	0.497	-0.474	0.019	0.541	NaN	NaN	NaN	-0.668	0.841	0.182	-0.693	0.671	0.147	-0.7	0.533	0.2	-0.735	0.426	0.198	-0.803	0.282	0.15	-0.848	0.116	0.216
1200	6	-0.782	0.926	0.349	NaN	NaN	NaN	-0.704	0.834	0.553	-0.623	0.662	0.582	-0.616	0.522	0.521	-0.625	0.425	0.529	-0.634	0.264	0.57	-0.614	0.094	0.497	-0.474	0.019	0.541	NaN	NaN	NaN	-0.667	0.842	0.183	-0.691	0.671	0.148	-0.698	0.533	0.201	-0.733	0.426	0.198	-0.802	0.282	0.15	-0.847	0.116	0.216
1201	6.005	-0.781	0.926	0.35	NaN	NaN	NaN	-0.703	0.834	0.553	-0.622	0.662	0.582	-0.616	0.521	0.521	-0.625	0.425	0.529	-0.634	0.264	0.57	-0.614	0.094	0.497	-0.474	0.019	0.541	NaN	NaN	NaN	-0.667	0.842	0.183	-0.69	0.671	0.149	-0.695	0.533	0.201	-0.731	0.426	0.198	-0.801	0.283	0.15	-0.847	0.117	0.215
1202	6.01	-0.78	0.927	0.351	NaN	NaN	NaN	-0.702	0.834	0.554	-0.622	0.662	0.583	-0.616	0.521	0.522	-0.625	0.425	0.53	-0.634	0.264	0.57	-0.614	0.094	0.497	-0.474	0.019	0.541	NaN	NaN	NaN	-0.666	0.843	0.184	-0.689	0.671	0.149	-0.694	0.533	0.201	-0.729	0.426	0.198	-0.799	0.283	0.15	-0.846	0.118	0.215
1203	6.015	-0.779	0.927	0.351	NaN	NaN	NaN	-0.702	0.835	0.555	-0.622	0.662	0.583	-0.615	0.521	0.522	-0.625	0.425	0.53	-0.634	0.264	0.57	-0.614	0.094	0.497	-0.474	0.019	0.541	NaN	NaN	NaN	-0.666	0.843	0.184	-0.687	0.671	0.149	-0.692	0.533	0.201	-0.727	0.427	0.198	-0.798	0.284	0.15	-0.846	0.118	0.215
1204	6.02	-0.778	0.927	0.352	NaN	NaN	NaN	-0.701	0.835	0.556	-0.622	0.662	0.584	-0.615	0.521	0.523	-0.625	0.425	0.53	-0.634	0.264	0.57	-0.614	0.094	0.497	-0.474	0.019	0.541	NaN	NaN	NaN	-0.664	0.843	0.185	-0.686	0.671	0.15	-0.689	0.533	0.202	-0.725	0.427	0.198	-0.796	0.284	0.15	-0.845	0.119	0.215
1205	6.025	-0.777	0.927	0.353	NaN	NaN	NaN	-0.7	0.835	0.557	-0.622	0.662	0.586	-0.615	0.521	0.523	-0.626	0.425	0.531	-0.635	0.263	0.57	-0.614	0.094	0.497	-0.474	0.019	0.541	NaN	NaN	NaN	-0.663	0.843	0.186	-0.685	0.672	0.151	-0.687	0.533	0.202	-0.722	0.427	0.198	-0.795	0.285	0.15	-0.844	0.12	0.215
1206	6.03	-0.776	0.928	0.354	NaN	NaN	NaN	-0.698	0.835	0.557	-0.621	0.662	0.586	-0.615	0.521	0.523	-0.626	0.426	0.531	-0.635	0.263	0.57	-0.614	0.094	0.497	-0.474	0.019	0.541	NaN	NaN	NaN	-0.662	0.843	0.187	-0.683	0.672	0.151	-0.685	0.533	0.202	-0.72	0.427	0.197	-0.793	0.286	0.15	-0.843	0.121	0.215
1207	6.035	-0.776	0.928	0.355	NaN	NaN	NaN	-0.697	0.835	0.558	-0.621	0.662	0.587	-0.615	0.521	0.524	-0.626	0.426	0.531	-0.634	0.263	0.571	-0.614	0.094	0.497	-0.474	0.019	0.541	NaN	NaN	NaN	-0.662	0.844	0.187	-0.681	0.672	0.152	-0.683	0.534	0.202	-0.718	0.428	0.197	-0.792	0.286	0.149	-0.842	0.121	0.215
1208	6.04	-0.775	0.928	0.356	NaN	NaN	NaN	-0.697	0.835	0.559	-0.62	0.662	0.587	-0.615	0.521	0.524	-0.626	0.425	0.531	-0.634	0.263	0.571	-0.614	0.094	0.497	-0.474	0.019	0.541	NaN	NaN	NaN	-0.661	0.844	0.188	-0.68	0.672	0.152	-0.68	0.533	0.203	-0.716	0.428	0.197	-0.789	0.287	0.149	-0.841	0.123	0.214
1209	6.045	-0.774	0.928	0.357	NaN	NaN	NaN	-0.696	0.835	0.56	-0.619	0.662	0.587	-0.615	0.521	0.524	-0.626	0.425	0.531	-0.634	0.263	0.571	-0.614	0.094	0.497	-0.474	0.019	0.541	NaN	NaN	NaN	-0.66	0.844	0.188	-0.679	0.672	0.152	-0.678	0.533	0.203	-0.713	0.428	0.197	-0.787	0.288	0.148	-0.841	0.124	0.214
1210	6.05	-0.773	0.929	0.358	NaN	NaN	NaN	-0.695	0.835	0.56	-0.618	0.661	0.588	-0.615	0.521	0.525	-0.626	0.425	0.532	-0.634	0.263	0.571	-0.614	0.094	0.497	-0.474	0.019	0.541	NaN	NaN	NaN	-0.66	0.845	0.189	-0.677	0.673	0.153	-0.676	0.534	0.203	-0.71	0.428	0.197	-0.786	0.288	0.148	-0.84	0.125	0.214
1211	6.055	-0.772	0.929	0.359	NaN	NaN	NaN	-0.694	0.835	0.561	-0.617	0.661	0.588	-0.615	0.521	0.525	-0.625	0.425	0.532	-0.634	0.263	0.572	-0.614	0.094	0.497	-0.474	0.019	0.541	NaN	NaN	NaN	-0.658	0.845	0.19	-0.675	0.673	0.153	-0.674	0.534	0.203	-0.707	0.428	0.197	-0.784	0.289	0.148	-0.839	0.126	0.213
1212	6.06	-0.771	0.929	0.36	NaN	NaN	NaN	-0.693	0.835	0.562	-0.617	0.661	0.589	-0.614	0.521	0.526	-0.625	0.425	0.533	-0.634	0.262	0.572	-0.614	0.094	0.497	-0.474	0.019	0.541	NaN	NaN	NaN	-0.657	0.845	0.191	-0.674	0.673	0.154	-0.671	0.533	0.204	-0.705	0.428	0.197	-0.782	0.29	0.148	-0.838	0.127	0.213
1213	6.065	-0.77	0.929	0.361	NaN	NaN	NaN	-0.692	0.835	0.563	-0.617	0.661	0.59	-0.614	0.521	0.526	-0.625	0.425	0.533	-0.634	0.262	0.572	-0.614	0.094	0.497	-0.474	0.019	0.541	NaN	NaN	NaN	-0.657	0.845	0.192	-0.672	0.673	0.154	-0.668	0.534	0.204	-0.703	0.429	0.197	-0.78	0.291	0.148	-0.837	0.127	0.213
1214	6.07	-0.769	0.929	0.361	NaN	NaN	NaN	-0.691	0.836	0.564	-0.617	0.661	0.59	-0.613	0.521	0.527	-0.625	0.425	0.533	-0.633	0.262	0.573	-0.614	0.094	0.497	-0.474	0.019	0.541	NaN	NaN	NaN	-0.656	0.846	0.192	-0.67	0.673	0.155	-0.666	0.534	0.204	-0.7	0.429	0.197	-0.777	0.29	0.148	-0.836	0.128	0.213
1215	6.075	-0.768	0.93	0.363	NaN	NaN	NaN	-0.69	0.835	0.564	-0.616	0.661	0.591	-0.613	0.52	0.527	-0.625	0.425	0.533	-0.633	0.262	0.573	-0.614	0.094	0.497	-0.474	0.019	0.541	NaN	NaN	NaN	-0.656	0.846	0.193	-0.668	0.673	0.155	-0.662	0.534	0.204	-0.696	0.429	0.197	-0.774	0.291	0.148	-0.834	0.129	0.213
1216	6.08	-0.767	0.93	0.363	NaN	NaN	NaN	-0.689	0.836	0.565	-0.614	0.66	0.591	-0.612	0.52	0.528	-0.624	0.424	0.534	-0.633	0.262	0.573	-0.614	0.094	0.497	-0.474	0.019	0.541	NaN	NaN	NaN	-0.655	0.846	0.193	-0.667	0.673	0.156	-0.66	0.534	0.205	-0.693	0.429	0.197	-0.772	0.291	0.148	-0.834	0.131	0.213
1217	6.085	-0.767	0.93	0.364	NaN	NaN	NaN	-0.688	0.835	0.565	-0.613	0.66	0.592	-0.612	0.521	0.528	-0.623	0.424	0.534	-0.633	0.262	0.573	-0.614	0.094	0.497	-0.474	0.019	0.541	NaN	NaN	NaN	-0.654	0.847	0.194	-0.664	0.673	0.156	-0.657	0.534	0.205	-0.69	0.429	0.197	-0.769	0.291	0.148	-0.834	0.134	0.213
1218	6.09	-0.766	0.93	0.365	NaN	NaN	NaN	-0.687	0.835	0.566	-0.613	0.66	0.592	-0.612	0.521	0.528	-0.622	0.423	0.534	-0.633	0.262	0.573	-0.614	0.094	0.497	-0.474	0.019	0.541	NaN	NaN	NaN	-0.653	0.847	0.195	-0.662	0.672	0.156	-0.654	0.534	0.205	-0.687	0.429	0.196	-0.766	0.292	0.148	-0.832	0.134	0.213
1219	6.095	-0.765	0.93	0.366	NaN	NaN	NaN	-0.686	0.835	0.567	-0.612	0.66	0.593	-0.611	0.521	0.528	-0.622	0.423	0.534	-0.632	0.262	0.573	-0.614	0.094	0.497	-0.474	0.019	0.541	NaN	NaN	NaN	-0.652	0.847	0.196	-0.66	0.672	0.157	-0.651	0.534	0.205	-0.684	0.429	0.196	-0.764	0.293	0.148	-0.83	0.135	0.212
1220	6.1	-0.764	0.931	0.367	NaN	NaN	NaN	-0.685	0.835	0.568	-0.612	0.66	0.593	-0.611	0.521	0.529	-0.621	0.423	0.535	-0.632	0.262	0.573	-0.614	0.094	0.497	-0.474	0.019	0.541	NaN	NaN	NaN	-0.652	0.847	0.197	-0.658	0.672	0.157	-0.649	0.534	0.205	-0.68	0.429	0.196	-0.762	0.294	0.147	-0.829	0.136	0.212
1221	6.105	-0.763	0.931	0.368	NaN	NaN	NaN	-0.684	0.834	0.568	-0.611	0.66	0.593	-0.61	0.52	0.529	-0.621	0.423	0.535	-0.632	0.262	0.573	-0.614	0.094	0.497	-0.474	0.019	0.541	NaN	NaN	NaN	-0.651	0.848	0.197	-0.655	0.671	0.157	-0.645	0.534	0.205	-0.677	0.429	0.196	-0.759	0.295	0.147	-0.827	0.137	0.212
1222	6.11	-0.763	0.931	0.369	NaN	NaN	NaN	-0.682	0.835	0.569	-0.61	0.66	0.594	-0.61	0.52	0.53	-0.621	0.423	0.535	-0.632	0.262	0.574	-0.614	0.094	0.497	-0.474	0.019	0.541	NaN	NaN	NaN	-0.651	0.848	0.198	-0.652	0.671	0.158	-0.642	0.534	0.205	-0.674	0.43	0.196	-0.757	0.296	0.147	-0.826	0.139	0.212
1223	6.115	-0.762	0.931	0.37	NaN	NaN	NaN	-0.681	0.834	0.57	-0.609	0.66	0.594	-0.609	0.52	0.53	-0.621	0.423	0.536	-0.632	0.262	0.574	-0.614	0.094	0.497	-0.474	0.019	0.541	NaN	NaN	NaN	-0.65	0.848	0.198	-0.65	0.671	0.158	-0.639	0.534	0.205	-0.671	0.43	0.195	-0.755	0.298	0.148	-0.825	0.142	0.212
1224	6.12	-0.761	0.931	0.371	NaN	NaN	NaN	-0.681	0.834	0.571	-0.608	0.66	0.595	-0.608	0.52	0.531	-0.621	0.424	0.536	-0.631	0.262	0.574	-0.614	0.094	0.497	-0.474	0.019	0.541	NaN	NaN	NaN	-0.649	0.848	0.199	-0.648	0.671	0.158	-0.636	0.534	0.205	-0.667	0.431	0.195	-0.752	0.299	0.148	-0.823	0.143	0.212
1225	6.125	-0.76	0.931	0.372	NaN	NaN	NaN	-0.68	0.835	0.572	-0.608	0.66	0.596	-0.608	0.52	0.531	-0.621	0.424	0.537	-0.631	0.261	0.574	-0.614	0.094	0.497	-0.474	0.019	0.541	NaN	NaN	NaN	-0.648	0.848	0.2	-0.645	0.671	0.159	-0.632	0.534	0.205	-0.662	0.431	0.195	-0.749	0.299	0.148	-0.821	0.145	0.212
1226	6.13	-0.759	0.932	0.373	NaN	NaN	NaN	-0.679	0.835	0.572	-0.607	0.66	0.597	-0.607	0.52	0.531	-0.621	0.424	0.537	-0.63	0.261	0.574	-0.614	0.094	0.497	-0.474	0.019	0.541	NaN	NaN	NaN	-0.647	0.849	0.2	-0.643	0.671	0.159	-0.629	0.534	0.205	-0.659	0.431	0.195	-0.746	0.3	0.147	-0.819	0.146	0.211
1227	6.135	-0.758	0.932	0.374	NaN	NaN	NaN	-0.677	0.834	0.573	-0.606	0.66	0.597	-0.607	0.52	0.532	-0.62	0.424	0.537	-0.63	0.261	0.574	-0.614	0.094	0.497	-0.474	0.018	0.541	NaN	NaN	NaN	-0.646	0.849	0.201	-0.641	0.671	0.159	-0.626	0.534	0.205	-0.655	0.432	0.195	-0.743	0.301	0.147	-0.817	0.148	0.211
1228	6.14	-0.757	0.932	0.375	NaN	NaN	NaN	-0.676	0.834	0.573	-0.605	0.659	0.597	-0.607	0.52	0.532	-0.619	0.423	0.537	-0.629	0.261	0.575	-0.614	0.094	0.497	-0.474	0.018	0.541	NaN	NaN	NaN	-0.646	0.849	0.201	-0.638	0.672	0.159	-0.622	0.534	0.205	-0.651	0.432	0.195	-0.74	0.302	0.148	-0.815	0.15	0.211
1229	6.145	-0.756	0.932	0.376	NaN	NaN	NaN	-0.675	0.834	0.574	-0.604	0.659	0.598	-0.606	0.52	0.532	-0.618	0.422	0.538	-0.629	0.261	0.575	-0.614	0.094	0.497	-0.474	0.018	0.541	NaN	NaN	NaN	-0.645	0.85	0.202	-0.636	0.672	0.159	-0.618	0.535	0.204	-0.646	0.432	0.194	-0.736	0.304	0.148	-0.813	0.152	0.211
1230	6.15	-0.755	0.932	0.376	NaN	NaN	NaN	-0.673	0.834	0.575	-0.603	0.659	0.598	-0.606	0.52	0.533	-0.617	0.422	0.538	-0.629	0.26	0.575	-0.614	0.094	0.497	-0.474	0.018	0.541	NaN	NaN	NaN	-0.645	0.85	0.202	-0.633	0.672	0.159	-0.614	0.535	0.204	-0.642	0.433	0.194	-0.732	0.304	0.147	-0.811	0.154	0.211
1231	6.155	-0.755	0.932	0.378	NaN	NaN	NaN	-0.671	0.833	0.575	-0.603	0.659	0.598	-0.605	0.52	0.533	-0.617	0.421	0.538	-0.628	0.26	0.575	-0.614	0.094	0.497	-0.474	0.018	0.541	NaN	NaN	NaN	-0.644	0.85	0.203	-0.631	0.672	0.159	-0.611	0.535	0.204	-0.638	0.434	0.194	-0.728	0.305	0.146	-0.808	0.156	0.211
1232	6.16	-0.754	0.933	0.379	NaN	NaN	NaN	-0.669	0.833	0.575	-0.602	0.659	0.599	-0.605	0.52	0.534	-0.617	0.422	0.538	-0.628	0.26	0.575	-0.614	0.094	0.497	-0.474	0.018	0.541	NaN	NaN	NaN	-0.643	0.85	0.204	-0.629	0.672	0.159	-0.607	0.535	0.204	-0.634	0.434	0.194	-0.724	0.306	0.146	-0.805	0.158	0.21
1233	6.165	-0.753	0.933	0.38	NaN	NaN	NaN	-0.669	0.833	0.576	-0.6	0.659	0.599	-0.604	0.519	0.534	-0.618	0.422	0.539	-0.628	0.26	0.576	-0.614	0.094	0.497	-0.474	0.019	0.541	NaN	NaN	NaN	-0.642	0.85	0.204	-0.626	0.672	0.159	-0.602	0.535	0.204	-0.629	0.435	0.193	-0.721	0.308	0.146	-0.803	0.161	0.21
1234	6.17	-0.752	0.933	0.381	NaN	NaN	NaN	-0.669	0.834	0.578	-0.599	0.659	0.6	-0.604	0.519	0.534	-0.618	0.423	0.539	-0.628	0.26	0.576	-0.614	0.094	0.497	-0.474	0.018	0.541	NaN	NaN	NaN	-0.641	0.851	0.205	-0.623	0.673	0.16	-0.598	0.536	0.203	-0.624	0.435	0.193	-0.718	0.31	0.146	-0.8	0.163	0.21
1235	6.175	-0.752	0.933	0.382	NaN	NaN	NaN	-0.668	0.834	0.579	-0.599	0.659	0.601	-0.604	0.519	0.535	-0.618	0.424	0.54	-0.628	0.26	0.576	-0.614	0.094	0.497	-0.474	0.018	0.541	NaN	NaN	NaN	-0.641	0.851	0.206	-0.62	0.672	0.159	-0.594	0.536	0.203	-0.62	0.436	0.193	-0.714	0.312	0.146	-0.797	0.165	0.21
1236	6.18	-0.751	0.933	0.383	NaN	NaN	NaN	-0.667	0.835	0.58	-0.598	0.659	0.601	-0.604	0.519	0.535	-0.618	0.424	0.541	-0.628	0.26	0.576	-0.614	0.094	0.497	-0.474	0.018	0.541	NaN	NaN	NaN	-0.641	0.852	0.206	-0.617	0.673	0.16	-0.59	0.537	0.203	-0.615	0.437	0.193	-0.71	0.313	0.146	-0.794	0.168	0.209
1237	6.185	-0.75	0.933	0.384	NaN	NaN	NaN	-0.666	0.835	0.581	-0.597	0.659	0.602	-0.604	0.518	0.536	-0.618	0.424	0.541	-0.628	0.26	0.577	-0.614	0.093	0.497	-0.474	0.018	0.541	NaN	NaN	NaN	-0.641	0.852	0.207	-0.615	0.673	0.16	-0.586	0.537	0.202	-0.609	0.438	0.192	-0.705	0.315	0.146	-0.792	0.171	0.209
1238	6.19	-0.749	0.933	0.385	NaN	NaN	NaN	-0.664	0.834	0.581	-0.596	0.658	0.602	-0.603	0.518	0.537	-0.618	0.424	0.542	-0.628	0.26	0.577	-0.614	0.093	0.497	-0.474	0.018	0.541	NaN	NaN	NaN	-0.639	0.851	0.208	-0.612	0.673	0.16	-0.581	0.538	0.202	-0.604	0.439	0.192	-0.702	0.318	0.146	-0.789	0.173	0.209
1239	6.195	-0.748	0.933	0.386	NaN	NaN	NaN	-0.663	0.834	0.582	-0.595	0.658	0.603	-0.603	0.518	0.537	-0.619	0.424	0.542	-0.628	0.26	0.577	-0.614	0.093	0.497	-0.474	0.018	0.541	NaN	NaN	NaN	-0.638	0.851	0.209	-0.609	0.673	0.16	-0.576	0.538	0.202	-0.599	0.439	0.192	-0.699	0.32	0.146	-0.785	0.175	0.209
1240	6.2	-0.748	0.933	0.387	NaN	NaN	NaN	-0.66	0.834	0.582	-0.594	0.658	0.603	-0.602	0.518	0.537	-0.618	0.423	0.543	-0.628	0.26	0.578	-0.614	0.093	0.497	-0.474	0.018	0.541	NaN	NaN	NaN	-0.637	0.851	0.209	-0.606	0.673	0.16	-0.571	0.539	0.202	-0.594	0.44	0.192	-0.694	0.322	0.146	-0.782	0.178	0.208
1241	6.205	-0.747	0.933	0.388	NaN	NaN	NaN	-0.658	0.833	0.582	-0.593	0.658	0.604	-0.602	0.518	0.538	-0.618	0.422	0.543	-0.628	0.259	0.578	-0.614	0.093	0.497	-0.474	0.018	0.541	NaN	NaN	NaN	-0.638	0.851	0.21	-0.603	0.673	0.16	-0.566	0.539	0.202	-0.588	0.441	0.192	-0.688	0.323	0.145	-0.779	0.181	0.208
1242	6.21	-0.746	0.933	0.389	NaN	NaN	NaN	-0.659	0.835	0.584	-0.593	0.659	0.604	-0.602	0.518	0.539	-0.617	0.422	0.543	-0.628	0.259	0.579	-0.614	0.093	0.497	-0.474	0.018	0.541	NaN	NaN	NaN	-0.64	0.853	0.21	-0.6	0.673	0.161	-0.562	0.54	0.202	-0.584	0.442	0.192	-0.684	0.324	0.145	-0.775	0.184	0.208
1243	6.215	-0.745	0.933	0.39	NaN	NaN	NaN	-0.658	0.835	0.585	-0.592	0.659	0.605	-0.602	0.519	0.539	-0.617	0.421	0.544	-0.627	0.259	0.579	-0.614	0.093	0.497	-0.474	0.018	0.541	NaN	NaN	NaN	-0.64	0.853	0.211	-0.597	0.673	0.161	-0.558	0.541	0.202	-0.578	0.443	0.192	-0.679	0.326	0.146	-0.771	0.185	0.208
1244	6.22	-0.745	0.933	0.391	NaN	NaN	NaN	-0.656	0.835	0.586	-0.591	0.659	0.606	-0.602	0.518	0.54	-0.617	0.421	0.544	-0.627	0.258	0.58	-0.614	0.092	0.497	-0.474	0.018	0.541	NaN	NaN	NaN	-0.639	0.853	0.211	-0.595	0.673	0.161	-0.554	0.541	0.202	-0.573	0.444	0.192	-0.674	0.328	0.146	-0.767	0.188	0.208
1245	6.225	-0.744	0.934	0.392	NaN	NaN	NaN	-0.655	0.835	0.587	-0.591	0.659	0.607	-0.602	0.518	0.54	-0.617	0.421	0.545	-0.627	0.258	0.58	-0.614	0.092	0.497	-0.474	0.018	0.541	NaN	NaN	NaN	-0.639	0.852	0.212	-0.593	0.673	0.161	-0.549	0.541	0.202	-0.567	0.445	0.192	-0.67	0.329	0.146	-0.764	0.191	0.208
1246	6.23	-0.743	0.933	0.393	NaN	NaN	NaN	-0.654	0.835	0.587	-0.59	0.659	0.608	-0.601	0.518	0.541	-0.617	0.421	0.545	-0.627	0.258	0.58	-0.614	0.092	0.497	-0.474	0.018	0.541	NaN	NaN	NaN	-0.638	0.852	0.213	-0.59	0.674	0.161	-0.545	0.542	0.202	-0.562	0.446	0.192	-0.665	0.331	0.146	-0.76	0.193	0.208
1247	6.235	-0.742	0.933	0.394	NaN	NaN	NaN	-0.653	0.835	0.588	-0.589	0.659	0.608	-0.601	0.518	0.541	-0.617	0.421	0.545	-0.627	0.258	0.58	-0.614	0.092	0.497	-0.474	0.018	0.541	NaN	NaN	NaN	-0.638	0.851	0.213	-0.588	0.673	0.162	-0.541	0.543	0.203	-0.558	0.447	0.192	-0.66	0.332	0.146	-0.757	0.195	0.208
1248	6.24	-0.742	0.933	0.395	NaN	NaN	NaN	-0.651	0.836	0.589	-0.587	0.658	0.609	-0.6	0.518	0.541	-0.617	0.421	0.546	-0.627	0.258	0.58	-0.614	0.092	0.498	-0.474	0.018	0.541	NaN	NaN	NaN	-0.637	0.851	0.214	-0.586	0.674	0.163	-0.537	0.543	0.203	-0.553	0.448	0.192	-0.656	0.334	0.146	-0.754	0.198	0.208
1249	6.245	-0.741	0.933	0.396	NaN	NaN	NaN	-0.65	0.835	0.59	-0.586	0.658	0.609	-0.6	0.518	0.543	-0.617	0.421	0.547	-0.627	0.258	0.581	-0.614	0.092	0.498	-0.474	0.018	0.541	NaN	NaN	NaN	-0.637	0.851	0.215	-0.584	0.674	0.164	-0.534	0.544	0.204	-0.548	0.449	0.192	-0.651	0.336	0.146	-0.751	0.201	0.208
1250	6.25	-0.74	0.933	0.396	NaN	NaN	NaN	-0.648	0.835	0.59	-0.585	0.658	0.609	-0.599	0.518	0.544	-0.616	0.422	0.548	-0.627	0.258	0.581	-0.614	0.092	0.498	-0.474	0.018	0.541	NaN	NaN	NaN	-0.636	0.851	0.216	-0.582	0.673	0.164	-0.53	0.545	0.204	-0.543	0.45	0.192	-0.647	0.338	0.147	-0.748	0.203	0.208
1251	6.255	-0.739	0.932	0.397	NaN	NaN	NaN	-0.647	0.836	0.591	-0.583	0.658	0.608	-0.599	0.517	0.544	-0.615	0.42	0.548	-0.626	0.257	0.582	-0.615	0.092	0.498	-0.474	0.018	0.541	NaN	NaN	NaN	-0.636	0.85	0.216	-0.579	0.673	0.165	-0.526	0.546	0.205	-0.538	0.451	0.193	-0.643	0.339	0.147	-0.745	0.206	0.208
1252	6.26	-0.738	0.932	0.398	NaN	NaN	NaN	-0.646	0.836	0.592	-0.582	0.658	0.609	-0.598	0.517	0.545	-0.614	0.42	0.548	-0.626	0.257	0.582	-0.615	0.092	0.498	-0.474	0.018	0.541	NaN	NaN	NaN	-0.635	0.85	0.217	-0.576	0.674	0.166	-0.522	0.546	0.205	-0.534	0.453	0.193	-0.639	0.341	0.147	-0.742	0.208	0.208
1253	6.265	-0.738	0.932	0.399	NaN	NaN	NaN	-0.645	0.836	0.593	-0.582	0.658	0.611	-0.598	0.517	0.545	-0.615	0.421	0.549	-0.625	0.257	0.582	-0.615	0.092	0.498	-0.474	0.018	0.541	NaN	NaN	NaN	-0.634	0.849	0.218	-0.574	0.674	0.166	-0.519	0.547	0.206	-0.53	0.454	0.194	-0.635	0.342	0.148	-0.738	0.209	0.209
1254	6.27	-0.737	0.932	0.4	NaN	NaN	NaN	-0.644	0.836	0.593	-0.581	0.658	0.612	-0.597	0.517	0.545	-0.615	0.421	0.55	-0.625	0.257	0.583	-0.614	0.092	0.498	-0.474	0.018	0.541	NaN	NaN	NaN	-0.634	0.849	0.218	-0.572	0.674	0.167	-0.516	0.548	0.206	-0.526	0.455	0.194	-0.632	0.344	0.148	-0.734	0.21	0.209
1255	6.275	-0.736	0.932	0.4	NaN	NaN	NaN	-0.643	0.836	0.594	-0.581	0.659	0.613	-0.596	0.517	0.545	-0.614	0.421	0.55	-0.625	0.257	0.583	-0.614	0.091	0.498	-0.474	0.018	0.541	NaN	NaN	NaN	-0.632	0.848	0.219	-0.57	0.674	0.168	-0.513	0.549	0.207	-0.522	0.456	0.195	-0.628	0.345	0.149	-0.73	0.211	0.21
1256	6.28	-0.736	0.932	0.401	NaN	NaN	NaN	-0.641	0.836	0.594	-0.58	0.659	0.614	-0.596	0.517	0.546	-0.614	0.421	0.55	-0.624	0.257	0.583	-0.614	0.091	0.499	-0.474	0.018	0.541	NaN	NaN	NaN	-0.63	0.847	0.22	-0.568	0.675	0.168	-0.509	0.549	0.207	-0.518	0.456	0.196	-0.624	0.346	0.15	-0.725	0.212	0.21
1257	6.285	-0.735	0.932	0.402	NaN	NaN	NaN	-0.639	0.835	0.595	-0.579	0.658	0.614	-0.595	0.518	0.547	-0.615	0.422	0.551	-0.624	0.257	0.583	-0.614	0.091	0.499	-0.474	0.018	0.541	NaN	NaN	NaN	-0.629	0.847	0.22	-0.565	0.675	0.169	-0.507	0.55	0.208	-0.515	0.458	0.197	-0.62	0.347	0.15	-0.721	0.213	0.211
1258	6.29	-0.734	0.932	0.403	NaN	NaN	NaN	-0.636	0.833	0.595	-0.578	0.658	0.615	-0.594	0.518	0.547	-0.614	0.422	0.551	-0.624	0.257	0.583	-0.614	0.091	0.499	-0.474	0.018	0.541	NaN	NaN	NaN	-0.629	0.847	0.22	-0.563	0.675	0.17	-0.503	0.551	0.208	-0.512	0.459	0.198	-0.616	0.348	0.151	-0.717	0.213	0.211
1259	6.295	-0.733	0.932	0.403	NaN	NaN	NaN	-0.635	0.833	0.595	-0.576	0.658	0.615	-0.593	0.518	0.547	-0.613	0.421	0.551	-0.623	0.256	0.584	-0.614	0.091	0.499	-0.474	0.018	0.541	NaN	NaN	NaN	-0.628	0.847	0.221	-0.561	0.675	0.17	-0.5	0.552	0.209	-0.508	0.46	0.198	-0.613	0.349	0.151	-0.713	0.214	0.212
1260	6.3	-0.733	0.932	0.404	NaN	NaN	NaN	-0.635	0.834	0.596	-0.575	0.658	0.615	-0.592	0.518	0.547	-0.611	0.42	0.552	-0.623	0.256	0.584	-0.614	0.091	0.499	-0.474	0.018	0.541	NaN	NaN	NaN	-0.625	0.846	0.222	-0.559	0.675	0.171	-0.498	0.553	0.209	-0.505	0.461	0.199	-0.609	0.35	0.152	-0.708	0.213	0.212
1261	6.305	-0.731	0.932	0.404	NaN	NaN	NaN	-0.636	0.835	0.597	-0.574	0.658	0.614	-0.592	0.518	0.547	-0.611	0.42	0.552	-0.622	0.256	0.584	-0.614	0.091	0.499	-0.474	0.018	0.541	NaN	NaN	NaN	-0.624	0.846	0.222	-0.557	0.675	0.171	-0.495	0.554	0.21	-0.502	0.462	0.2	-0.605	0.351	0.153	-0.703	0.213	0.213
1262	6.31	-0.731	0.932	0.405	NaN	NaN	NaN	-0.636	0.836	0.598	-0.573	0.658	0.614	-0.591	0.518	0.548	-0.61	0.42	0.552	-0.622	0.256	0.584	-0.614	0.091	0.499	-0.474	0.018	0.541	NaN	NaN	NaN	-0.624	0.846	0.223	-0.555	0.676	0.172	-0.492	0.555	0.211	-0.499	0.463	0.2	-0.602	0.351	0.153	-0.698	0.213	0.214
1263	6.315	-0.73	0.932	0.406	NaN	NaN	NaN	-0.635	0.836	0.598	-0.573	0.658	0.615	-0.59	0.517	0.548	-0.61	0.42	0.552	-0.622	0.256	0.585	-0.614	0.091	0.499	-0.474	0.018	0.541	NaN	NaN	NaN	-0.624	0.846	0.223	-0.553	0.676	0.173	-0.49	0.556	0.211	-0.496	0.464	0.201	-0.598	0.351	0.154	-0.693	0.212	0.215
1264	6.32	-0.729	0.932	0.406	NaN	NaN	NaN	-0.633	0.836	0.599	-0.572	0.657	0.615	-0.59	0.517	0.55	-0.61	0.421	0.553	-0.621	0.256	0.585	-0.614	0.091	0.499	-0.474	0.018	0.541	NaN	NaN	NaN	-0.623	0.847	0.223	-0.552	0.677	0.173	-0.487	0.557	0.212	-0.493	0.465	0.202	-0.594	0.351	0.155	-0.688	0.212	0.216
1265	6.325	-0.728	0.932	0.407	NaN	NaN	NaN	-0.632	0.836	0.599	-0.571	0.657	0.615	-0.59	0.517	0.55	-0.609	0.421	0.553	-0.621	0.256	0.585	-0.614	0.091	0.499	-0.474	0.018	0.541	NaN	NaN	NaN	-0.623	0.847	0.224	-0.55	0.678	0.174	-0.485	0.557	0.212	-0.49	0.465	0.203	-0.59	0.351	0.156	-0.684	0.211	0.217
1266	6.33	-0.727	0.932	0.407	NaN	NaN	NaN	-0.631	0.836	0.6	-0.57	0.657	0.616	-0.589	0.517	0.55	-0.609	0.421	0.553	-0.621	0.256	0.585	-0.614	0.091	0.499	-0.474	0.018	0.541	NaN	NaN	NaN	-0.623	0.848	0.224	-0.549	0.679	0.175	-0.482	0.558	0.213	-0.487	0.466	0.204	-0.586	0.35	0.157	-0.678	0.21	0.217
1267	6.335	-0.726	0.932	0.408	NaN	NaN	NaN	-0.63	0.835	0.6	-0.569	0.657	0.616	-0.588	0.517	0.55	-0.608	0.421	0.553	-0.62	0.256	0.585	-0.614	0.091	0.499	-0.474	0.018	0.541	NaN	NaN	NaN	-0.622	0.848	0.224	-0.548	0.68	0.175	-0.48	0.559	0.213	-0.484	0.466	0.205	-0.583	0.35	0.158	-0.673	0.208	0.218
1268	6.34	-0.725	0.932	0.409	NaN	NaN	NaN	-0.629	0.836	0.601	-0.568	0.657	0.617	-0.587	0.517	0.55	-0.607	0.42	0.554	-0.62	0.256	0.585	-0.614	0.091	0.499	-0.474	0.018	0.541	NaN	NaN	NaN	-0.621	0.848	0.225	-0.546	0.68	0.176	-0.478	0.56	0.214	-0.482	0.467	0.206	-0.579	0.35	0.158	-0.667	0.206	0.219
1269	6.345	-0.725	0.932	0.41	NaN	NaN	NaN	-0.628	0.836	0.601	-0.568	0.657	0.618	-0.586	0.517	0.55	-0.606	0.42	0.554	-0.619	0.256	0.585	-0.614	0.091	0.499	-0.474	0.018	0.541	NaN	NaN	NaN	-0.62	0.849	0.225	-0.545	0.681	0.176	-0.476	0.56	0.214	-0.479	0.468	0.206	-0.576	0.349	0.159	-0.661	0.204	0.22
1270	6.35	-0.724	0.932	0.41	NaN	NaN	NaN	-0.626	0.835	0.602	-0.566	0.656	0.617	-0.585	0.517	0.55	-0.606	0.42	0.554	-0.619	0.256	0.585	-0.613	0.091	0.499	-0.474	0.018	0.541	NaN	NaN	NaN	-0.62	0.849	0.226	-0.543	0.682	0.176	-0.474	0.561	0.215	-0.477	0.468	0.207	-0.572	0.349	0.16	-0.655	0.202	0.221
1271	6.355	-0.723	0.932	0.411	NaN	NaN	NaN	-0.625	0.836	0.602	-0.565	0.656	0.618	-0.585	0.517	0.55	-0.605	0.42	0.554	-0.618	0.256	0.586	-0.613	0.09	0.499	-0.474	0.018	0.541	NaN	NaN	NaN	-0.619	0.849	0.226	-0.541	0.681	0.176	-0.472	0.562	0.215	-0.474	0.468	0.207	-0.568	0.348	0.161	-0.649	0.199	0.222
1272	6.36	-0.722	0.932	0.411	NaN	NaN	NaN	-0.625	0.836	0.603	-0.565	0.656	0.618	-0.584	0.517	0.551	-0.604	0.42	0.554	-0.618	0.256	0.586	-0.613	0.09	0.499	-0.474	0.018	0.541	NaN	NaN	NaN	-0.619	0.849	0.226	-0.539	0.682	0.177	-0.47	0.562	0.216	-0.471	0.468	0.208	-0.564	0.347	0.162	-0.644	0.197	0.223
1273	6.365	-0.721	0.932	0.412	NaN	NaN	NaN	-0.623	0.836	0.603	-0.564	0.656	0.619	-0.584	0.517	0.551	-0.604	0.42	0.554	-0.618	0.256	0.586	-0.613	0.09	0.499	-0.474	0.018	0.541	NaN	NaN	NaN	-0.618	0.849	0.227	-0.537	0.682	0.177	-0.468	0.563	0.216	-0.469	0.468	0.208	-0.561	0.346	0.163	-0.637	0.195	0.224
1274	6.37	-0.72	0.932	0.413	NaN	NaN	NaN	-0.622	0.836	0.603	-0.564	0.656	0.619	-0.583	0.517	0.551	-0.604	0.42	0.555	-0.617	0.256	0.586	-0.613	0.09	0.499	-0.474	0.018	0.541	NaN	NaN	NaN	-0.617	0.85	0.227	-0.536	0.682	0.177	-0.466	0.564	0.217	-0.467	0.468	0.209	-0.557	0.345	0.163	-0.631	0.192	0.225
1275	6.375	-0.719	0.932	0.413	NaN	NaN	NaN	-0.621	0.836	0.604	-0.563	0.656	0.619	-0.582	0.517	0.551	-0.604	0.42	0.555	-0.617	0.256	0.586	-0.612	0.09	0.499	-0.474	0.018	0.541	NaN	NaN	NaN	-0.616	0.85	0.227	-0.534	0.683	0.177	-0.464	0.564	0.217	-0.465	0.469	0.21	-0.553	0.343	0.164	-0.625	0.19	0.226
1276	6.38	-0.718	0.932	0.414	NaN	NaN	NaN	-0.619	0.836	0.604	-0.563	0.656	0.619	-0.582	0.517	0.551	-0.603	0.42	0.555	-0.617	0.256	0.586	-0.612	0.09	0.499	-0.474	0.018	0.541	NaN	NaN	NaN	-0.615	0.85	0.228	-0.533	0.683	0.178	-0.463	0.565	0.218	-0.463	0.469	0.211	-0.55	0.342	0.165	-0.618	0.187	0.227
1277	6.385	-0.717	0.932	0.414	NaN	NaN	NaN	-0.618	0.836	0.605	-0.562	0.656	0.619	-0.582	0.517	0.552	-0.603	0.42	0.555	-0.617	0.256	0.587	-0.612	0.09	0.499	-0.474	0.018	0.541	NaN	NaN	NaN	-0.614	0.849	0.228	-0.532	0.684	0.178	-0.462	0.565	0.218	-0.46	0.468	0.211	-0.546	0.341	0.166	-0.612	0.184	0.228
1278	6.39	-0.716	0.933	0.414	NaN	NaN	NaN	-0.617	0.836	0.605	-0.56	0.656	0.62	-0.581	0.517	0.552	-0.603	0.42	0.555	-0.616	0.256	0.587	-0.612	0.09	0.499	-0.474	0.018	0.541	NaN	NaN	NaN	-0.614	0.849	0.228	-0.531	0.684	0.178	-0.46	0.566	0.218	-0.459	0.468	0.212	-0.542	0.339	0.167	-0.605	0.182	0.23
1279	6.395	-0.715	0.933	0.415	NaN	NaN	NaN	-0.615	0.835	0.605	-0.559	0.656	0.62	-0.58	0.517	0.552	-0.602	0.42	0.555	-0.616	0.256	0.587	-0.612	0.09	0.499	-0.474	0.018	0.541	NaN	NaN	NaN	-0.613	0.849	0.229	-0.529	0.684	0.178	-0.459	0.566	0.218	-0.457	0.468	0.213	-0.539	0.338	0.168	-0.598	0.179	0.231
1280	6.4	-0.714	0.933	0.415	NaN	NaN	NaN	-0.613	0.835	0.605	-0.559	0.656	0.62	-0.58	0.517	0.552	-0.602	0.42	0.556	-0.616	0.256	0.587	-0.612	0.09	0.499	-0.474	0.018	0.541	NaN	NaN	NaN	-0.612	0.85	0.229	-0.527	0.683	0.179	-0.458	0.566	0.219	-0.455	0.468	0.213	-0.534	0.336	0.169	-0.592	0.176	0.232
1281	6.405	-0.713	0.933	0.416	NaN	NaN	NaN	-0.61	0.833	0.605	-0.558	0.656	0.62	-0.579	0.517	0.552	-0.601	0.42	0.556	-0.616	0.256	0.587	-0.612	0.09	0.499	-0.474	0.018	0.541	NaN	NaN	NaN	-0.611	0.85	0.229	-0.525	0.683	0.179	-0.456	0.566	0.219	-0.454	0.467	0.214	-0.531	0.334	0.169	-0.585	0.173	0.233
1282	6.41	-0.712	0.933	0.416	NaN	NaN	NaN	-0.609	0.833	0.605	-0.557	0.656	0.62	-0.578	0.516	0.552	-0.601	0.42	0.556	-0.616	0.256	0.587	-0.612	0.09	0.499	-0.474	0.018	0.541	NaN	NaN	NaN	-0.61	0.85	0.229	-0.525	0.684	0.179	-0.455	0.566	0.219	-0.452	0.467	0.214	-0.527	0.332	0.17	-0.578	0.17	0.234
1283	6.415	-0.711	0.933	0.417	NaN	NaN	NaN	-0.607	0.833	0.605	-0.554	0.655	0.619	-0.578	0.516	0.552	-0.6	0.419	0.556	-0.615	0.256	0.587	-0.612	0.09	0.499	-0.474	0.018	0.541	NaN	NaN	NaN	-0.609	0.85	0.23	-0.525	0.685	0.179	-0.454	0.566	0.22	-0.45	0.466	0.214	-0.523	0.33	0.171	-0.571	0.167	0.235
1284	6.42	-0.71	0.933	0.417	NaN	NaN	NaN	-0.606	0.832	0.605	-0.553	0.655	0.619	-0.577	0.516	0.552	-0.6	0.419	0.556	-0.615	0.256	0.587	-0.612	0.09	0.499	-0.474	0.018	0.541	NaN	NaN	NaN	-0.608	0.85	0.23	-0.524	0.685	0.179	-0.452	0.566	0.22	-0.448	0.465	0.215	-0.518	0.328	0.172	-0.564	0.164	0.236
1285	6.425	-0.709	0.933	0.417	NaN	NaN	NaN	-0.605	0.833	0.605	-0.552	0.655	0.619	-0.577	0.516	0.553	-0.599	0.419	0.556	-0.615	0.256	0.587	-0.612	0.09	0.499	-0.474	0.018	0.541	NaN	NaN	NaN	-0.607	0.85	0.23	-0.522	0.684	0.179	-0.451	0.566	0.22	-0.447	0.465	0.215	-0.515	0.326	0.172	-0.557	0.162	0.237
1286	6.43	-0.708	0.933	0.418	NaN	NaN	NaN	-0.604	0.833	0.605	-0.551	0.655	0.619	-0.576	0.516	0.553	-0.598	0.419	0.556	-0.614	0.256	0.588	-0.612	0.09	0.499	-0.474	0.018	0.541	NaN	NaN	NaN	-0.606	0.85	0.23	-0.521	0.685	0.179	-0.451	0.566	0.221	-0.445	0.464	0.216	-0.51	0.324	0.173	-0.549	0.159	0.238
1287	6.435	-0.707	0.933	0.418	NaN	NaN	NaN	-0.603	0.833	0.605	-0.55	0.655	0.619	-0.576	0.516	0.553	-0.598	0.419	0.556	-0.614	0.256	0.588	-0.612	0.09	0.499	-0.474	0.018	0.541	NaN	NaN	NaN	-0.605	0.85	0.23	-0.521	0.685	0.179	-0.45	0.566	0.221	-0.443	0.463	0.216	-0.506	0.322	0.173	-0.542	0.156	0.238
1288	6.44	-0.706	0.933	0.418	NaN	NaN	NaN	-0.602	0.833	0.606	-0.55	0.655	0.62	-0.575	0.516	0.553	-0.598	0.419	0.556	-0.614	0.256	0.588	-0.612	0.09	0.499	-0.474	0.018	0.541	NaN	NaN	NaN	-0.605	0.85	0.23	-0.519	0.684	0.179	-0.449	0.565	0.221	-0.442	0.463	0.216	-0.502	0.32	0.174	-0.535	0.153	0.239
1289	6.445	-0.705	0.933	0.418	NaN	NaN	NaN	-0.602	0.833	0.606	-0.549	0.655	0.62	-0.575	0.516	0.553	-0.598	0.419	0.556	-0.613	0.256	0.588	-0.612	0.09	0.499	-0.474	0.018	0.541	NaN	NaN	NaN	-0.604	0.85	0.231	-0.518	0.684	0.18	-0.449	0.565	0.222	-0.441	0.462	0.217	-0.498	0.318	0.175	-0.528	0.151	0.24
1290	6.45	-0.704	0.933	0.418	NaN	NaN	NaN	-0.601	0.833	0.606	-0.549	0.655	0.62	-0.574	0.516	0.553	-0.597	0.419	0.556	-0.613	0.256	0.588	-0.612	0.09	0.499	-0.474	0.018	0.541	NaN	NaN	NaN	-0.603	0.85	0.231	-0.518	0.683	0.18	-0.448	0.565	0.222	-0.439	0.461	0.218	-0.494	0.316	0.175	-0.52	0.148	0.241
1291	6.455	-0.703	0.933	0.419	NaN	NaN	NaN	-0.6	0.833	0.606	-0.548	0.655	0.62	-0.573	0.516	0.553	-0.597	0.42	0.556	-0.613	0.256	0.588	-0.612	0.09	0.499	-0.474	0.018	0.541	NaN	NaN	NaN	-0.602	0.85	0.231	-0.517	0.682	0.18	-0.448	0.564	0.223	-0.438	0.461	0.218	-0.49	0.314	0.176	-0.513	0.146	0.242
1292	6.46	-0.702	0.932	0.419	NaN	NaN	NaN	-0.6	0.833	0.607	-0.548	0.655	0.621	-0.573	0.516	0.553	-0.597	0.42	0.556	-0.612	0.256	0.588	-0.612	0.09	0.499	-0.474	0.018	0.541	NaN	NaN	NaN	-0.6	0.85	0.231	-0.517	0.682	0.18	-0.447	0.563	0.223	-0.437	0.46	0.219	-0.486	0.312	0.176	-0.506	0.143	0.243
1293	6.465	-0.701	0.932	0.419	NaN	NaN	NaN	-0.599	0.834	0.607	-0.547	0.655	0.621	-0.573	0.516	0.553	-0.597	0.42	0.556	-0.612	0.256	0.588	-0.612	0.09	0.499	-0.474	0.018	0.541	NaN	NaN	NaN	-0.599	0.85	0.231	-0.517	0.682	0.181	-0.446	0.563	0.224	-0.435	0.459	0.219	-0.482	0.31	0.177	-0.499	0.141	0.243
1294	6.47	-0.699	0.932	0.419	NaN	NaN	NaN	-0.6	0.834	0.608	-0.546	0.654	0.621	-0.573	0.516	0.554	-0.596	0.42	0.556	-0.612	0.256	0.588	-0.612	0.09	0.499	-0.474	0.018	0.541	NaN	NaN	NaN	-0.598	0.85	0.232	-0.517	0.681	0.181	-0.446	0.562	0.224	-0.434	0.458	0.22	-0.478	0.308	0.177	-0.492	0.139	0.244
1295	6.475	-0.698	0.932	0.419	NaN	NaN	NaN	-0.599	0.835	0.608	-0.545	0.654	0.621	-0.572	0.516	0.554	-0.596	0.42	0.556	-0.612	0.256	0.588	-0.612	0.09	0.499	-0.474	0.018	0.541	NaN	NaN	NaN	-0.597	0.85	0.232	-0.517	0.681	0.182	-0.446	0.561	0.225	-0.433	0.457	0.22	-0.474	0.307	0.178	-0.485	0.137	0.245
1296	6.48	-0.698	0.932	0.419	NaN	NaN	NaN	-0.598	0.835	0.608	-0.544	0.654	0.621	-0.572	0.516	0.554	-0.594	0.419	0.556	-0.611	0.256	0.588	-0.612	0.09	0.499	-0.474	0.018	0.541	NaN	NaN	NaN	-0.596	0.849	0.232	-0.517	0.68	0.182	-0.445	0.561	0.225	-0.431	0.456	0.221	-0.47	0.305	0.178	-0.478	0.135	0.246
1297	6.485	-0.696	0.932	0.419	NaN	NaN	NaN	-0.597	0.835	0.608	-0.544	0.654	0.621	-0.571	0.515	0.554	-0.594	0.42	0.556	-0.611	0.256	0.588	-0.612	0.09	0.499	-0.474	0.018	0.541	NaN	NaN	NaN	-0.595	0.849	0.232	-0.517	0.678	0.183	-0.446	0.56	0.226	-0.43	0.455	0.222	-0.466	0.303	0.179	-0.471	0.133	0.247
1298	6.49	-0.695	0.932	0.419	NaN	NaN	NaN	-0.597	0.835	0.608	-0.543	0.654	0.621	-0.57	0.515	0.554	-0.594	0.421	0.556	-0.611	0.256	0.588	-0.612	0.09	0.499	-0.474	0.018	0.541	NaN	NaN	NaN	-0.594	0.849	0.233	-0.517	0.677	0.183	-0.445	0.559	0.227	-0.429	0.454	0.222	-0.462	0.301	0.18	-0.464	0.131	0.248
1299	6.495	-0.694	0.933	0.419	NaN	NaN	NaN	-0.596	0.835	0.608	-0.543	0.654	0.621	-0.569	0.515	0.554	-0.594	0.421	0.557	-0.611	0.256	0.588	-0.612	0.091	0.499	-0.474	0.018	0.541	NaN	NaN	NaN	-0.593	0.849	0.233	-0.517	0.676	0.183	-0.445	0.558	0.227	-0.428	0.454	0.223	-0.459	0.3	0.18	-0.458	0.129	0.248
1300	6.5	-0.693	0.933	0.419	NaN	NaN	NaN	-0.595	0.835	0.608	-0.542	0.654	0.621	-0.569	0.515	0.554	-0.594	0.42	0.557	-0.611	0.256	0.588	-0.612	0.091	0.499	-0.474	0.018	0.541	NaN	NaN	NaN	-0.591	0.849	0.233	-0.517	0.676	0.184	-0.445	0.557	0.228	-0.427	0.453	0.224	-0.455	0.298	0.181	-0.451	0.128	0.249
1301	6.505	-0.692	0.932	0.419	NaN	NaN	NaN	-0.594	0.835	0.608	-0.542	0.654	0.621	-0.568	0.515	0.554	-0.592	0.419	0.557	-0.611	0.256	0.588	-0.612	0.091	0.499	-0.474	0.018	0.541	NaN	NaN	NaN	-0.59	0.849	0.233	-0.517	0.674	0.184	-0.445	0.556	0.229	-0.426	0.452	0.225	-0.451	0.297	0.182	-0.445	0.127	0.249
1302	6.51	-0.69	0.932	0.418	NaN	NaN	NaN	-0.593	0.835	0.608	-0.541	0.655	0.621	-0.568	0.515	0.554	-0.592	0.419	0.557	-0.61	0.257	0.588	-0.612	0.091	0.499	-0.474	0.018	0.541	NaN	NaN	NaN	-0.589	0.848	0.233	-0.517	0.673	0.184	-0.445	0.555	0.229	-0.425	0.451	0.226	-0.448	0.295	0.183	-0.439	0.126	0.25
1303	6.515	-0.689	0.932	0.418	NaN	NaN	NaN	-0.592	0.835	0.608	-0.541	0.655	0.621	-0.568	0.515	0.554	-0.591	0.419	0.556	-0.61	0.257	0.588	-0.612	0.091	0.499	-0.474	0.018	0.541	NaN	NaN	NaN	-0.588	0.848	0.233	-0.518	0.672	0.184	-0.445	0.554	0.23	-0.425	0.45	0.227	-0.445	0.294	0.184	-0.432	0.124	0.251
1304	6.52	-0.688	0.932	0.418	NaN	NaN	NaN	-0.591	0.835	0.608	-0.54	0.655	0.621	-0.567	0.516	0.554	-0.591	0.419	0.556	-0.61	0.257	0.588	-0.612	0.091	0.499	-0.474	0.018	0.541	NaN	NaN	NaN	-0.586	0.848	0.233	-0.519	0.671	0.185	-0.445	0.553	0.232	-0.423	0.449	0.228	-0.442	0.293	0.185	-0.426	0.123	0.251
1305	6.525	-0.687	0.932	0.418	NaN	NaN	NaN	-0.591	0.835	0.608	-0.539	0.655	0.621	-0.567	0.516	0.554	-0.591	0.419	0.556	-0.61	0.257	0.588	-0.612	0.091	0.499	-0.474	0.018	0.541	NaN	NaN	NaN	-0.585	0.848	0.234	-0.519	0.67	0.185	-0.445	0.552	0.233	-0.423	0.448	0.229	-0.439	0.292	0.186	-0.42	0.122	0.252
1306	6.53	-0.685	0.932	0.418	NaN	NaN	NaN	-0.59	0.835	0.608	-0.538	0.654	0.622	-0.567	0.516	0.554	-0.591	0.419	0.557	-0.61	0.257	0.588	-0.611	0.091	0.499	-0.474	0.018	0.541	NaN	NaN	NaN	-0.584	0.848	0.234	-0.519	0.669	0.185	-0.445	0.551	0.233	-0.422	0.447	0.229	-0.436	0.291	0.187	-0.415	0.121	0.253
1307	6.535	-0.684	0.931	0.418	NaN	NaN	NaN	-0.588	0.835	0.608	-0.538	0.654	0.621	-0.566	0.516	0.554	-0.59	0.419	0.557	-0.61	0.257	0.588	-0.611	0.091	0.499	-0.474	0.018	0.541	NaN	NaN	NaN	-0.582	0.847	0.234	-0.518	0.668	0.186	-0.445	0.549	0.234	-0.422	0.446	0.231	-0.434	0.289	0.188	-0.409	0.12	0.253
1308	6.54	-0.683	0.931	0.417	NaN	NaN	NaN	-0.587	0.835	0.608	-0.537	0.654	0.621	-0.566	0.516	0.554	-0.59	0.42	0.557	-0.61	0.257	0.588	-0.611	0.091	0.499	-0.474	0.018	0.541	NaN	NaN	NaN	-0.581	0.847	0.234	-0.518	0.666	0.186	-0.445	0.548	0.235	-0.422	0.446	0.232	-0.431	0.288	0.189	-0.404	0.119	0.254
1309	6.545	-0.682	0.932	0.417	NaN	NaN	NaN	-0.586	0.835	0.608	-0.537	0.654	0.621	-0.565	0.517	0.555	-0.591	0.421	0.557	-0.609	0.257	0.588	-0.611	0.091	0.499	-0.473	0.018	0.541	NaN	NaN	NaN	-0.58	0.847	0.234	-0.518	0.666	0.187	-0.445	0.547	0.236	-0.421	0.444	0.233	-0.429	0.287	0.189	-0.4	0.119	0.255
1310	6.55	-0.68	0.932	0.417	NaN	NaN	NaN	-0.586	0.835	0.608	-0.536	0.654	0.622	-0.564	0.517	0.555	-0.591	0.421	0.557	-0.609	0.257	0.588	-0.611	0.091	0.499	-0.473	0.018	0.541	NaN	NaN	NaN	-0.578	0.847	0.234	-0.518	0.665	0.187	-0.445	0.546	0.237	-0.42	0.443	0.234	-0.426	0.286	0.19	-0.394	0.118	0.256
1311	6.555	-0.679	0.931	0.416	NaN	NaN	NaN	-0.585	0.835	0.608	-0.536	0.654	0.622	-0.564	0.517	0.555	-0.591	0.422	0.557	-0.609	0.257	0.588	-0.611	0.091	0.499	-0.474	0.018	0.541	NaN	NaN	NaN	-0.577	0.847	0.234	-0.518	0.664	0.188	-0.446	0.545	0.238	-0.42	0.442	0.234	-0.424	0.285	0.191	-0.389	0.117	0.257
1312	6.56	-0.678	0.931	0.416	NaN	NaN	NaN	-0.584	0.835	0.608	-0.535	0.654	0.622	-0.563	0.516	0.555	-0.591	0.422	0.557	-0.609	0.257	0.588	-0.611	0.091	0.499	-0.474	0.018	0.541	NaN	NaN	NaN	-0.575	0.847	0.234	-0.517	0.663	0.188	-0.446	0.544	0.239	-0.42	0.441	0.235	-0.423	0.284	0.193	-0.384	0.116	0.257
1313	6.565	-0.677	0.931	0.416	NaN	NaN	NaN	-0.583	0.835	0.608	-0.535	0.654	0.622	-0.563	0.516	0.555	-0.59	0.422	0.557	-0.609	0.257	0.588	-0.611	0.091	0.499	-0.473	0.018	0.541	NaN	NaN	NaN	-0.574	0.846	0.235	-0.517	0.662	0.189	-0.446	0.543	0.239	-0.419	0.44	0.237	-0.421	0.283	0.194	-0.38	0.115	0.258
1314	6.57	-0.675	0.931	0.416	NaN	NaN	NaN	-0.582	0.835	0.608	-0.534	0.654	0.622	-0.563	0.516	0.555	-0.59	0.422	0.557	-0.609	0.257	0.588	-0.611	0.091	0.499	-0.473	0.018	0.541	NaN	NaN	NaN	-0.572	0.846	0.235	-0.517	0.661	0.189	-0.446	0.542	0.24	-0.419	0.439	0.238	-0.419	0.282	0.194	-0.376	0.115	0.259
1315	6.575	-0.674	0.931	0.415	NaN	NaN	NaN	-0.581	0.835	0.608	-0.534	0.654	0.622	-0.562	0.516	0.555	-0.59	0.422	0.557	-0.609	0.257	0.587	-0.611	0.091	0.499	-0.474	0.018	0.541	NaN	NaN	NaN	-0.57	0.846	0.235	-0.517	0.661	0.189	-0.446	0.541	0.241	-0.419	0.438	0.238	-0.417	0.281	0.196	-0.372	0.114	0.259
1316	6.58	-0.672	0.931	0.415	NaN	NaN	NaN	-0.581	0.835	0.607	-0.533	0.654	0.622	-0.562	0.516	0.554	-0.589	0.422	0.557	-0.609	0.257	0.587	-0.611	0.091	0.499	-0.474	0.018	0.541	NaN	NaN	NaN	-0.569	0.846	0.235	-0.516	0.66	0.19	-0.445	0.54	0.242	-0.419	0.437	0.239	-0.415	0.28	0.197	-0.368	0.114	0.26
1317	6.585	-0.671	0.931	0.415	NaN	NaN	NaN	-0.58	0.835	0.607	-0.533	0.654	0.623	-0.561	0.516	0.554	-0.589	0.422	0.556	-0.608	0.258	0.587	-0.611	0.091	0.499	-0.473	0.018	0.541	NaN	NaN	NaN	-0.567	0.846	0.235	-0.515	0.658	0.19	-0.445	0.54	0.243	-0.418	0.436	0.24	-0.414	0.279	0.198	-0.365	0.113	0.261
1318	6.59	-0.67	0.931	0.414	NaN	NaN	NaN	-0.579	0.835	0.607	-0.533	0.655	0.624	-0.561	0.516	0.554	-0.588	0.422	0.556	-0.608	0.258	0.587	-0.611	0.091	0.499	-0.473	0.018	0.541	NaN	NaN	NaN	-0.566	0.846	0.235	-0.515	0.658	0.19	-0.445	0.539	0.244	-0.418	0.435	0.24	-0.412	0.278	0.199	-0.362	0.113	0.261
1319	6.595	-0.668	0.93	0.414	NaN	NaN	NaN	-0.578	0.835	0.607	-0.532	0.655	0.624	-0.56	0.517	0.554	-0.588	0.422	0.556	-0.608	0.258	0.587	-0.611	0.091	0.499	-0.474	0.018	0.541	NaN	NaN	NaN	-0.564	0.845	0.235	-0.514	0.657	0.191	-0.445	0.538	0.245	-0.417	0.434	0.241	-0.411	0.277	0.199	-0.359	0.112	0.262
1320	6.6	-0.667	0.93	0.413	NaN	NaN	NaN	-0.576	0.835	0.607	-0.531	0.655	0.624	-0.56	0.517	0.554	-0.588	0.422	0.556	-0.608	0.258	0.587	-0.611	0.091	0.499	-0.474	0.018	0.541	NaN	NaN	NaN	-0.562	0.845	0.235	-0.514	0.657	0.191	-0.444	0.538	0.246	-0.417	0.433	0.242	-0.41	0.276	0.2	-0.356	0.111	0.263
1321	6.605	-0.665	0.93	0.413	NaN	NaN	NaN	-0.575	0.835	0.607	-0.53	0.655	0.624	-0.559	0.517	0.554	-0.587	0.422	0.556	-0.608	0.258	0.587	-0.611	0.091	0.499	-0.473	0.018	0.541	NaN	NaN	NaN	-0.561	0.845	0.234	-0.513	0.657	0.192	-0.444	0.537	0.246	-0.416	0.433	0.244	-0.408	0.275	0.201	-0.354	0.111	0.264
1322	6.61	-0.664	0.93	0.413	NaN	NaN	NaN	-0.575	0.835	0.607	-0.53	0.655	0.624	-0.559	0.517	0.554	-0.587	0.422	0.556	-0.608	0.258	0.587	-0.611	0.091	0.499	-0.474	0.018	0.541	NaN	NaN	NaN	-0.559	0.845	0.234	-0.512	0.658	0.192	-0.443	0.537	0.247	-0.415	0.432	0.244	-0.407	0.275	0.202	-0.352	0.11	0.264
1323	6.615	-0.663	0.93	0.412	NaN	NaN	NaN	-0.574	0.835	0.607	-0.529	0.654	0.624	-0.558	0.517	0.555	-0.586	0.423	0.556	-0.607	0.258	0.587	-0.611	0.091	0.499	-0.473	0.018	0.541	NaN	NaN	NaN	-0.557	0.844	0.234	-0.511	0.657	0.192	-0.442	0.536	0.247	-0.415	0.431	0.245	-0.406	0.274	0.203	-0.349	0.109	0.265
1324	6.62	-0.661	0.93	0.412	NaN	NaN	NaN	-0.573	0.835	0.606	-0.528	0.654	0.624	-0.557	0.516	0.555	-0.585	0.423	0.556	-0.607	0.258	0.587	-0.611	0.091	0.499	-0.473	0.018	0.541	NaN	NaN	NaN	-0.555	0.844	0.234	-0.509	0.656	0.193	-0.442	0.536	0.248	-0.414	0.43	0.245	-0.405	0.273	0.203	-0.347	0.109	0.266
1325	6.625	-0.66	0.93	0.411	NaN	NaN	NaN	-0.572	0.835	0.606	-0.527	0.654	0.624	-0.557	0.516	0.556	-0.585	0.423	0.556	-0.607	0.258	0.587	-0.611	0.092	0.498	-0.473	0.018	0.541	NaN	NaN	NaN	-0.553	0.844	0.234	-0.507	0.655	0.193	-0.441	0.535	0.248	-0.414	0.429	0.246	-0.403	0.272	0.204	-0.345	0.109	0.266
1326	6.63	-0.658	0.929	0.411	NaN	NaN	NaN	-0.571	0.836	0.606	-0.526	0.654	0.624	-0.556	0.516	0.556	-0.584	0.422	0.556	-0.607	0.258	0.587	-0.611	0.092	0.498	-0.473	0.018	0.541	NaN	NaN	NaN	-0.552	0.843	0.234	-0.505	0.655	0.193	-0.44	0.534	0.249	-0.414	0.428	0.246	-0.402	0.272	0.204	-0.344	0.108	0.267
1327	6.635	-0.657	0.929	0.41	NaN	NaN	NaN	-0.57	0.836	0.606	-0.526	0.654	0.624	-0.555	0.516	0.556	-0.584	0.422	0.556	-0.607	0.258	0.587	-0.611	0.092	0.498	-0.474	0.018	0.541	NaN	NaN	NaN	-0.55	0.843	0.233	-0.504	0.655	0.193	-0.439	0.534	0.249	-0.414	0.428	0.247	-0.401	0.271	0.205	-0.342	0.107	0.267
1328	6.64	-0.655	0.929	0.41	NaN	NaN	NaN	-0.569	0.835	0.606	-0.525	0.654	0.624	-0.555	0.517	0.556	-0.583	0.423	0.556	-0.606	0.258	0.587	-0.611	0.092	0.498	-0.473	0.018	0.541	NaN	NaN	NaN	-0.548	0.843	0.233	-0.502	0.655	0.193	-0.439	0.533	0.249	-0.413	0.426	0.248	-0.4	0.27	0.205	-0.341	0.106	0.268
1329	6.645	-0.654	0.929	0.409	NaN	NaN	NaN	-0.568	0.835	0.606	-0.524	0.654	0.624	-0.554	0.517	0.556	-0.583	0.423	0.556	-0.606	0.258	0.587	-0.611	0.092	0.498	-0.473	0.017	0.541	NaN	NaN	NaN	-0.546	0.843	0.233	-0.501	0.655	0.194	-0.438	0.532	0.25	-0.412	0.425	0.248	-0.399	0.269	0.206	-0.341	0.106	0.268
1330	6.65	-0.652	0.929	0.409	NaN	NaN	NaN	-0.567	0.835	0.605	-0.523	0.654	0.624	-0.553	0.517	0.556	-0.582	0.423	0.555	-0.605	0.258	0.587	-0.611	0.092	0.498	-0.473	0.017	0.541	NaN	NaN	NaN	-0.544	0.842	0.233	-0.499	0.654	0.194	-0.437	0.532	0.25	-0.412	0.425	0.249	-0.398	0.269	0.206	-0.34	0.105	0.269
1331	6.655	-0.651	0.929	0.408	NaN	NaN	NaN	-0.566	0.834	0.605	-0.522	0.654	0.624	-0.552	0.517	0.555	-0.581	0.423	0.555	-0.605	0.258	0.586	-0.611	0.092	0.498	-0.474	0.018	0.541	NaN	NaN	NaN	-0.542	0.842	0.233	-0.498	0.654	0.194	-0.437	0.531	0.251	-0.412	0.425	0.249	-0.397	0.268	0.206	-0.34	0.104	0.269
1332	6.66	-0.649	0.929	0.408	NaN	NaN	NaN	-0.565	0.834	0.605	-0.521	0.654	0.624	-0.552	0.517	0.555	-0.581	0.422	0.555	-0.605	0.258	0.586	-0.611	0.092	0.498	-0.474	0.018	0.541	NaN	NaN	NaN	-0.54	0.842	0.233	-0.496	0.654	0.194	-0.436	0.53	0.251	-0.412	0.424	0.25	-0.397	0.267	0.206	-0.339	0.103	0.27
1333	6.665	-0.648	0.928	0.407	NaN	NaN	NaN	-0.564	0.834	0.605	-0.521	0.654	0.624	-0.551	0.516	0.554	-0.58	0.422	0.555	-0.605	0.258	0.586	-0.611	0.092	0.498	-0.474	0.018	0.541	NaN	NaN	NaN	-0.538	0.841	0.233	-0.495	0.654	0.195	-0.435	0.53	0.251	-0.411	0.423	0.25	-0.396	0.266	0.207	-0.339	0.102	0.271
1334	6.67	-0.646	0.928	0.407	NaN	NaN	NaN	-0.562	0.834	0.604	-0.52	0.654	0.623	-0.55	0.516	0.554	-0.58	0.422	0.555	-0.604	0.258	0.586	-0.611	0.091	0.498	-0.474	0.018	0.541	NaN	NaN	NaN	-0.536	0.841	0.233	-0.492	0.653	0.195	-0.434	0.529	0.252	-0.411	0.422	0.251	-0.395	0.266	0.207	-0.34	0.101	0.271
1335	6.675	-0.644	0.928	0.406	NaN	NaN	NaN	-0.561	0.834	0.604	-0.519	0.654	0.623	-0.55	0.516	0.554	-0.579	0.423	0.555	-0.604	0.258	0.586	-0.611	0.091	0.498	-0.474	0.018	0.541	NaN	NaN	NaN	-0.534	0.84	0.233	-0.49	0.653	0.195	-0.433	0.529	0.252	-0.41	0.421	0.251	-0.395	0.265	0.208	-0.34	0.101	0.272
1336	6.68	-0.642	0.928	0.406	NaN	NaN	NaN	-0.561	0.834	0.603	-0.519	0.654	0.623	-0.549	0.516	0.555	-0.578	0.423	0.554	-0.604	0.258	0.586	-0.611	0.091	0.498	-0.474	0.017	0.541	NaN	NaN	NaN	-0.532	0.84	0.233	-0.488	0.653	0.195	-0.432	0.528	0.252	-0.41	0.421	0.251	-0.395	0.265	0.208	-0.34	0.101	0.273
1337	6.685	-0.641	0.927	0.405	NaN	NaN	NaN	-0.56	0.834	0.603	-0.518	0.655	0.623	-0.549	0.516	0.555	-0.578	0.423	0.554	-0.603	0.258	0.586	-0.611	0.092	0.498	-0.474	0.017	0.541	NaN	NaN	NaN	-0.53	0.84	0.233	-0.487	0.652	0.195	-0.432	0.527	0.253	-0.409	0.42	0.252	-0.395	0.264	0.209	-0.341	0.1	0.273
1338	6.69	-0.639	0.927	0.404	NaN	NaN	NaN	-0.558	0.834	0.603	-0.517	0.655	0.623	-0.548	0.516	0.555	-0.577	0.422	0.554	-0.603	0.258	0.586	-0.611	0.092	0.498	-0.474	0.018	0.541	NaN	NaN	NaN	-0.528	0.839	0.232	-0.485	0.652	0.196	-0.431	0.527	0.253	-0.409	0.42	0.252	-0.395	0.263	0.209	-0.342	0.1	0.274
1339	6.695	-0.638	0.927	0.404	NaN	NaN	NaN	-0.557	0.834	0.603	-0.516	0.654	0.623	-0.547	0.517	0.555	-0.576	0.422	0.554	-0.603	0.258	0.586	-0.611	0.092	0.498	-0.474	0.018	0.541	NaN	NaN	NaN	-0.526	0.839	0.232	-0.484	0.652	0.196	-0.43	0.526	0.254	-0.408	0.419	0.252	-0.394	0.263	0.209	-0.342	0.099	0.274
1340	6.7	-0.636	0.927	0.403	NaN	NaN	NaN	-0.555	0.834	0.602	-0.515	0.654	0.622	-0.546	0.516	0.554	-0.575	0.422	0.553	-0.602	0.258	0.586	-0.611	0.092	0.498	-0.474	0.018	0.541	NaN	NaN	NaN	-0.524	0.839	0.232	-0.482	0.652	0.196	-0.429	0.526	0.254	-0.407	0.418	0.253	-0.394	0.262	0.21	-0.343	0.099	0.275
1341	6.705	-0.635	0.927	0.403	NaN	NaN	NaN	-0.554	0.834	0.602	-0.514	0.654	0.622	-0.545	0.516	0.553	-0.574	0.422	0.553	-0.602	0.259	0.586	-0.611	0.092	0.498	-0.474	0.018	0.541	NaN	NaN	NaN	-0.522	0.839	0.232	-0.48	0.652	0.196	-0.428	0.525	0.254	-0.407	0.418	0.254	-0.393	0.262	0.21	-0.344	0.099	0.275
1342	6.71	-0.633	0.927	0.402	NaN	NaN	NaN	-0.553	0.834	0.602	-0.513	0.654	0.622	-0.544	0.516	0.553	-0.574	0.422	0.553	-0.602	0.259	0.586	-0.611	0.092	0.497	-0.474	0.018	0.541	NaN	NaN	NaN	-0.52	0.838	0.232	-0.478	0.651	0.196	-0.428	0.525	0.255	-0.406	0.417	0.254	-0.393	0.261	0.211	-0.344	0.098	0.276
1343	6.715	-0.631	0.927	0.402	NaN	NaN	NaN	-0.552	0.834	0.601	-0.512	0.654	0.622	-0.543	0.516	0.553	-0.573	0.422	0.553	-0.601	0.259	0.586	-0.611	0.092	0.498	-0.474	0.018	0.541	NaN	NaN	NaN	-0.517	0.838	0.231	-0.476	0.651	0.196	-0.427	0.525	0.255	-0.406	0.417	0.254	-0.392	0.261	0.211	-0.344	0.098	0.277
1344	6.72	-0.63	0.927	0.401	NaN	NaN	NaN	-0.551	0.834	0.601	-0.511	0.654	0.621	-0.542	0.516	0.552	-0.572	0.422	0.552	-0.601	0.259	0.586	-0.611	0.093	0.498	-0.474	0.018	0.541	NaN	NaN	NaN	-0.516	0.838	0.231	-0.474	0.651	0.196	-0.426	0.524	0.255	-0.406	0.416	0.255	-0.392	0.26	0.212	-0.343	0.098	0.277
1345	6.725	-0.628	0.927	0.4	NaN	NaN	NaN	-0.549	0.834	0.6	-0.51	0.654	0.621	-0.541	0.516	0.552	-0.571	0.422	0.552	-0.6	0.259	0.585	-0.611	0.092	0.497	-0.474	0.018	0.541	NaN	NaN	NaN	-0.514	0.838	0.231	-0.473	0.651	0.196	-0.425	0.524	0.255	-0.405	0.416	0.255	-0.391	0.26	0.212	-0.343	0.097	0.278
1346	6.73	-0.626	0.927	0.4	NaN	NaN	NaN	-0.548	0.834	0.6	-0.509	0.654	0.621	-0.54	0.516	0.551	-0.57	0.422	0.552	-0.6	0.259	0.585	-0.611	0.092	0.497	-0.474	0.018	0.541	NaN	NaN	NaN	-0.512	0.838	0.231	-0.472	0.65	0.197	-0.424	0.523	0.256	-0.405	0.416	0.256	-0.39	0.259	0.213	-0.342	0.097	0.278
1347	6.735	-0.625	0.927	0.399	NaN	NaN	NaN	-0.547	0.834	0.6	-0.508	0.654	0.62	-0.54	0.516	0.551	-0.57	0.422	0.551	-0.599	0.259	0.585	-0.611	0.092	0.497	-0.473	0.017	0.541	NaN	NaN	NaN	-0.509	0.838	0.23	-0.469	0.65	0.197	-0.423	0.523	0.256	-0.404	0.415	0.256	-0.389	0.259	0.213	-0.341	0.096	0.279
1348	6.74	-0.624	0.927	0.399	NaN	NaN	NaN	-0.545	0.833	0.599	-0.506	0.653	0.62	-0.538	0.516	0.552	-0.569	0.422	0.551	-0.598	0.259	0.585	-0.611	0.093	0.497	-0.473	0.017	0.541	NaN	NaN	NaN	-0.507	0.838	0.23	-0.466	0.65	0.197	-0.422	0.523	0.256	-0.403	0.415	0.256	-0.388	0.259	0.214	-0.34	0.096	0.279
1349	6.745	-0.622	0.927	0.398	NaN	NaN	NaN	-0.544	0.833	0.599	-0.506	0.653	0.619	-0.537	0.516	0.551	-0.568	0.422	0.551	-0.598	0.259	0.585	-0.611	0.093	0.497	-0.473	0.017	0.541	NaN	NaN	NaN	-0.505	0.838	0.23	-0.465	0.65	0.197	-0.421	0.523	0.256	-0.403	0.415	0.256	-0.388	0.259	0.214	-0.339	0.096	0.279
1350	6.75	-0.62	0.927	0.398	NaN	NaN	NaN	-0.543	0.833	0.599	-0.505	0.653	0.619	-0.536	0.516	0.55	-0.567	0.422	0.551	-0.597	0.259	0.584	-0.612	0.094	0.498	-0.474	0.017	0.541	NaN	NaN	NaN	-0.504	0.838	0.229	-0.463	0.65	0.197	-0.42	0.523	0.256	-0.402	0.415	0.256	-0.387	0.259	0.214	-0.338	0.096	0.279
1351	6.755	-0.618	0.927	0.397	NaN	NaN	NaN	-0.542	0.833	0.598	-0.504	0.653	0.618	-0.535	0.516	0.55	-0.566	0.422	0.55	-0.597	0.259	0.584	-0.612	0.094	0.497	-0.474	0.017	0.541	NaN	NaN	NaN	-0.502	0.839	0.229	-0.462	0.65	0.197	-0.419	0.523	0.256	-0.401	0.415	0.256	-0.386	0.259	0.214	-0.338	0.096	0.279
1352	6.76	-0.617	0.927	0.397	NaN	NaN	NaN	-0.54	0.833	0.598	-0.502	0.653	0.617	-0.534	0.516	0.549	-0.565	0.422	0.55	-0.596	0.26	0.584	-0.611	0.093	0.497	-0.474	0.018	0.541	NaN	NaN	NaN	-0.5	0.839	0.229	-0.461	0.651	0.197	-0.418	0.523	0.256	-0.399	0.415	0.256	-0.385	0.26	0.214	-0.338	0.095	0.279
1353	6.765	-0.615	0.927	0.396	NaN	NaN	NaN	-0.538	0.833	0.597	-0.5	0.652	0.616	-0.533	0.516	0.549	-0.565	0.422	0.549	-0.596	0.26	0.584	-0.611	0.094	0.497	-0.474	0.017	0.541	NaN	NaN	NaN	-0.498	0.839	0.229	-0.46	0.651	0.197	-0.417	0.523	0.256	-0.399	0.415	0.256	-0.384	0.259	0.213	-0.338	0.095	0.279
1354	6.77	-0.613	0.927	0.396	NaN	NaN	NaN	-0.536	0.832	0.596	-0.499	0.652	0.616	-0.532	0.516	0.549	-0.563	0.422	0.549	-0.595	0.26	0.583	-0.612	0.094	0.497	-0.474	0.018	0.541	NaN	NaN	NaN	-0.496	0.839	0.228	-0.458	0.651	0.197	-0.416	0.524	0.256	-0.398	0.415	0.256	-0.383	0.259	0.213	-0.338	0.095	0.279
1355	6.775	-0.612	0.927	0.395	NaN	NaN	NaN	-0.535	0.832	0.596	-0.498	0.652	0.616	-0.531	0.515	0.549	-0.562	0.422	0.549	-0.595	0.26	0.583	-0.612	0.095	0.497	-0.474	0.018	0.541	NaN	NaN	NaN	-0.495	0.839	0.228	-0.457	0.652	0.196	-0.414	0.524	0.256	-0.396	0.415	0.255	-0.383	0.259	0.213	-0.338	0.095	0.279
1356	6.78	-0.61	0.927	0.395	NaN	NaN	NaN	-0.534	0.832	0.595	-0.497	0.652	0.616	-0.53	0.515	0.548	-0.562	0.422	0.549	-0.594	0.26	0.583	-0.611	0.094	0.497	-0.473	0.018	0.541	NaN	NaN	NaN	-0.493	0.839	0.228	-0.455	0.652	0.196	-0.413	0.524	0.255	-0.395	0.416	0.254	-0.382	0.258	0.213	-0.338	0.095	0.279
1357	6.785	-0.609	0.927	0.394	NaN	NaN	NaN	-0.533	0.832	0.595	-0.496	0.652	0.616	-0.529	0.515	0.548	-0.561	0.422	0.548	-0.594	0.26	0.583	-0.61	0.093	0.497	-0.474	0.018	0.541	NaN	NaN	NaN	-0.491	0.84	0.227	-0.453	0.652	0.196	-0.411	0.525	0.255	-0.395	0.416	0.254	-0.381	0.258	0.212	-0.337	0.095	0.279
1358	6.79	-0.607	0.928	0.394	NaN	NaN	NaN	-0.532	0.832	0.595	-0.495	0.652	0.615	-0.528	0.516	0.547	-0.56	0.422	0.548	-0.593	0.261	0.582	-0.609	0.093	0.496	-0.474	0.018	0.541	NaN	NaN	NaN	-0.49	0.84	0.227	-0.451	0.653	0.195	-0.409	0.525	0.254	-0.394	0.417	0.254	-0.381	0.258	0.212	-0.337	0.095	0.279
1359	6.795	-0.606	0.928	0.393	NaN	NaN	NaN	-0.529	0.831	0.594	-0.494	0.652	0.614	-0.528	0.516	0.547	-0.559	0.423	0.547	-0.593	0.261	0.582	-0.609	0.093	0.496	-0.473	0.018	0.541	NaN	NaN	NaN	-0.488	0.841	0.227	-0.449	0.653	0.195	-0.407	0.525	0.253	-0.394	0.417	0.253	-0.38	0.258	0.212	-0.337	0.095	0.279
1360	6.8	-0.604	0.928	0.393	NaN	NaN	NaN	-0.528	0.831	0.593	-0.493	0.652	0.614	-0.527	0.516	0.547	-0.558	0.423	0.547	-0.592	0.261	0.582	-0.609	0.094	0.496	-0.474	0.018	0.541	NaN	NaN	NaN	-0.487	0.841	0.226	-0.447	0.654	0.194	-0.406	0.526	0.253	-0.393	0.416	0.253	-0.379	0.258	0.212	-0.337	0.095	0.279
1361	6.805	-0.602	0.928	0.393	NaN	NaN	NaN	-0.527	0.832	0.593	-0.492	0.652	0.613	-0.526	0.515	0.546	-0.558	0.423	0.546	-0.592	0.261	0.581	-0.61	0.094	0.496	-0.474	0.018	0.541	NaN	NaN	NaN	-0.485	0.842	0.226	-0.446	0.655	0.193	-0.405	0.526	0.253	-0.392	0.416	0.253	-0.379	0.258	0.212	-0.337	0.095	0.279
1362	6.81	-0.601	0.928	0.393	NaN	NaN	NaN	-0.526	0.832	0.592	-0.491	0.652	0.613	-0.525	0.515	0.545	-0.557	0.423	0.546	-0.591	0.261	0.581	-0.61	0.095	0.496	-0.474	0.018	0.541	NaN	NaN	NaN	-0.484	0.842	0.226	-0.444	0.655	0.193	-0.403	0.527	0.252	-0.39	0.416	0.252	-0.378	0.259	0.211	-0.337	0.095	0.279
1363	6.815	-0.599	0.929	0.392	NaN	NaN	NaN	-0.524	0.831	0.592	-0.489	0.652	0.612	-0.523	0.515	0.545	-0.556	0.423	0.545	-0.591	0.262	0.581	-0.61	0.095	0.496	-0.474	0.018	0.541	NaN	NaN	NaN	-0.482	0.843	0.225	-0.442	0.656	0.192	-0.402	0.527	0.252	-0.389	0.416	0.252	-0.377	0.259	0.211	-0.336	0.095	0.279
1364	6.82	-0.598	0.929	0.392	NaN	NaN	NaN	-0.522	0.831	0.591	-0.488	0.652	0.611	-0.522	0.515	0.544	-0.555	0.423	0.545	-0.59	0.262	0.58	-0.609	0.095	0.496	-0.474	0.018	0.541	NaN	NaN	NaN	-0.481	0.843	0.224	-0.44	0.656	0.192	-0.401	0.527	0.252	-0.388	0.417	0.252	-0.377	0.259	0.211	-0.336	0.095	0.279
1365	6.825	-0.596	0.929	0.391	NaN	NaN	NaN	-0.521	0.831	0.591	-0.487	0.651	0.611	-0.522	0.516	0.544	-0.555	0.423	0.545	-0.59	0.262	0.58	-0.609	0.095	0.496	-0.474	0.018	0.541	NaN	NaN	NaN	-0.479	0.844	0.224	-0.438	0.656	0.191	-0.4	0.528	0.251	-0.388	0.417	0.251	-0.376	0.259	0.21	-0.336	0.095	0.278
1366	6.83	-0.594	0.929	0.391	NaN	NaN	NaN	-0.519	0.831	0.59	-0.485	0.651	0.61	-0.521	0.516	0.544	-0.554	0.423	0.544	-0.589	0.262	0.58	-0.609	0.095	0.495	-0.473	0.018	0.541	NaN	NaN	NaN	-0.477	0.844	0.224	-0.437	0.656	0.191	-0.399	0.528	0.251	-0.387	0.417	0.251	-0.375	0.259	0.21	-0.336	0.095	0.278
1367	6.835	-0.592	0.929	0.391	NaN	NaN	NaN	-0.518	0.831	0.59	-0.484	0.651	0.61	-0.52	0.515	0.543	-0.553	0.423	0.544	-0.589	0.262	0.58	-0.609	0.095	0.495	-0.474	0.018	0.541	NaN	NaN	NaN	-0.476	0.844	0.223	-0.435	0.657	0.19	-0.397	0.528	0.25	-0.386	0.417	0.25	-0.374	0.259	0.21	-0.336	0.094	0.278
1368	6.84	-0.591	0.929	0.39	NaN	NaN	NaN	-0.516	0.831	0.589	-0.482	0.651	0.609	-0.519	0.515	0.543	-0.552	0.423	0.543	-0.589	0.263	0.58	-0.609	0.095	0.495	-0.474	0.018	0.541	NaN	NaN	NaN	-0.474	0.845	0.222	-0.434	0.657	0.19	-0.396	0.528	0.25	-0.385	0.417	0.25	-0.372	0.259	0.209	-0.336	0.094	0.278
1369	6.845	-0.589	0.929	0.389	NaN	NaN	NaN	-0.514	0.831	0.588	-0.481	0.651	0.608	-0.518	0.515	0.542	-0.552	0.423	0.543	-0.588	0.263	0.58	-0.608	0.095	0.495	-0.474	0.018	0.541	NaN	NaN	NaN	-0.472	0.845	0.222	-0.432	0.657	0.189	-0.395	0.528	0.25	-0.384	0.417	0.25	-0.371	0.259	0.209	-0.336	0.094	0.278
1370	6.85	-0.588	0.93	0.389	NaN	NaN	NaN	-0.513	0.831	0.588	-0.48	0.651	0.608	-0.517	0.515	0.542	-0.551	0.423	0.543	-0.588	0.263	0.579	-0.608	0.095	0.495	-0.474	0.018	0.541	NaN	NaN	NaN	-0.47	0.845	0.221	-0.431	0.657	0.189	-0.394	0.529	0.249	-0.382	0.417	0.249	-0.369	0.258	0.208	-0.336	0.094	0.278
1371	6.855	-0.586	0.93	0.388	NaN	NaN	NaN	-0.511	0.831	0.588	-0.479	0.651	0.607	-0.516	0.515	0.541	-0.55	0.423	0.542	-0.587	0.263	0.579	-0.608	0.095	0.495	-0.474	0.018	0.541	NaN	NaN	NaN	-0.468	0.845	0.221	-0.43	0.657	0.188	-0.393	0.529	0.249	-0.381	0.417	0.249	-0.368	0.258	0.208	-0.335	0.094	0.278
1372	6.86	-0.584	0.93	0.388	NaN	NaN	NaN	-0.51	0.831	0.587	-0.478	0.651	0.607	-0.515	0.516	0.541	-0.55	0.424	0.542	-0.587	0.264	0.579	-0.608	0.095	0.495	-0.474	0.018	0.541	NaN	NaN	NaN	-0.466	0.845	0.22	-0.429	0.658	0.188	-0.392	0.529	0.249	-0.381	0.417	0.249	-0.367	0.258	0.208	-0.335	0.094	0.278
1373	6.865	-0.583	0.93	0.387	NaN	NaN	NaN	-0.508	0.83	0.586	-0.477	0.651	0.606	-0.515	0.516	0.54	-0.549	0.424	0.541	-0.587	0.264	0.579	-0.608	0.095	0.495	-0.473	0.018	0.541	NaN	NaN	NaN	-0.465	0.846	0.22	-0.428	0.658	0.188	-0.391	0.529	0.248	-0.38	0.418	0.249	-0.366	0.258	0.208	-0.335	0.094	0.278
1374	6.87	-0.581	0.93	0.387	NaN	NaN	NaN	-0.507	0.83	0.585	-0.476	0.651	0.606	-0.514	0.516	0.54	-0.548	0.424	0.541	-0.586	0.264	0.578	-0.609	0.096	0.494	-0.473	0.018	0.541	NaN	NaN	NaN	-0.463	0.846	0.219	-0.426	0.657	0.188	-0.39	0.529	0.248	-0.379	0.418	0.248	-0.365	0.258	0.207	-0.335	0.094	0.278
1375	6.875	-0.579	0.93	0.386	NaN	NaN	NaN	-0.506	0.83	0.585	-0.475	0.651	0.605	-0.513	0.515	0.539	-0.548	0.424	0.54	-0.586	0.264	0.578	-0.609	0.096	0.494	-0.474	0.018	0.541	NaN	NaN	NaN	-0.461	0.846	0.219	-0.425	0.657	0.187	-0.389	0.529	0.248	-0.379	0.418	0.248	-0.363	0.258	0.207	-0.335	0.094	0.278
1376	6.88	-0.578	0.93	0.385	NaN	NaN	NaN	-0.504	0.83	0.584	-0.474	0.651	0.604	-0.512	0.515	0.539	-0.547	0.424	0.54	-0.586	0.264	0.578	-0.608	0.096	0.494	-0.473	0.018	0.541	NaN	NaN	NaN	-0.459	0.846	0.218	-0.423	0.657	0.186	-0.388	0.529	0.247	-0.378	0.418	0.248	-0.363	0.257	0.207	-0.335	0.094	0.278
1377	6.885	-0.576	0.93	0.385	NaN	NaN	NaN	-0.502	0.83	0.583	-0.473	0.651	0.604	-0.511	0.515	0.538	-0.546	0.424	0.54	-0.585	0.264	0.577	-0.608	0.096	0.494	-0.473	0.018	0.541	NaN	NaN	NaN	-0.458	0.847	0.218	-0.422	0.657	0.186	-0.387	0.529	0.247	-0.377	0.418	0.247	-0.362	0.257	0.207	-0.335	0.094	0.278
1378	6.89	-0.574	0.93	0.384	NaN	NaN	NaN	-0.501	0.829	0.583	-0.472	0.65	0.604	-0.51	0.515	0.538	-0.545	0.424	0.539	-0.585	0.265	0.577	-0.608	0.096	0.494	-0.474	0.018	0.541	NaN	NaN	NaN	-0.456	0.847	0.217	-0.421	0.657	0.185	-0.386	0.529	0.246	-0.375	0.417	0.247	-0.362	0.257	0.207	-0.335	0.094	0.278
1379	6.895	-0.572	0.93	0.384	NaN	NaN	NaN	-0.5	0.829	0.582	-0.47	0.65	0.603	-0.509	0.515	0.537	-0.544	0.424	0.539	-0.584	0.265	0.577	-0.608	0.096	0.494	-0.473	0.018	0.541	NaN	NaN	NaN	-0.454	0.847	0.216	-0.42	0.657	0.185	-0.384	0.529	0.246	-0.374	0.417	0.246	-0.362	0.257	0.207	-0.335	0.094	0.278
1380	6.9	-0.571	0.93	0.383	NaN	NaN	NaN	-0.498	0.829	0.582	-0.469	0.65	0.603	-0.508	0.515	0.537	-0.544	0.424	0.539	-0.584	0.265	0.577	-0.608	0.097	0.494	-0.473	0.017	0.541	NaN	NaN	NaN	-0.453	0.848	0.216	-0.419	0.657	0.184	-0.383	0.529	0.246	-0.373	0.417	0.246	-0.362	0.257	0.207	-0.335	0.094	0.278
1381	6.905	-0.569	0.93	0.382	NaN	NaN	NaN	-0.496	0.829	0.581	-0.467	0.65	0.602	-0.507	0.515	0.537	-0.543	0.424	0.538	-0.583	0.265	0.576	-0.608	0.097	0.494	-0.473	0.017	0.541	NaN	NaN	NaN	-0.451	0.848	0.215	-0.418	0.657	0.184	-0.382	0.529	0.245	-0.372	0.417	0.246	-0.362	0.257	0.207	-0.335	0.094	0.278
1382	6.91	-0.568	0.93	0.382	NaN	NaN	NaN	-0.495	0.829	0.58	-0.467	0.65	0.602	-0.506	0.515	0.536	-0.542	0.424	0.538	-0.583	0.265	0.576	-0.607	0.097	0.494	-0.474	0.018	0.541	NaN	NaN	NaN	-0.449	0.848	0.215	-0.417	0.658	0.183	-0.381	0.529	0.245	-0.372	0.417	0.246	-0.361	0.257	0.207	-0.335	0.094	0.278
1383	6.915	-0.566	0.93	0.381	NaN	NaN	NaN	-0.494	0.829	0.58	-0.466	0.65	0.601	-0.505	0.515	0.536	-0.542	0.424	0.537	-0.583	0.266	0.576	-0.607	0.097	0.494	-0.473	0.018	0.541	NaN	NaN	NaN	-0.447	0.848	0.214	-0.416	0.658	0.182	-0.38	0.529	0.245	-0.371	0.417	0.246	-0.361	0.256	0.206	-0.335	0.094	0.278
1384	6.92	-0.564	0.93	0.381	NaN	NaN	NaN	-0.493	0.829	0.579	-0.465	0.65	0.601	-0.505	0.515	0.535	-0.541	0.425	0.537	-0.582	0.266	0.576	-0.607	0.097	0.494	-0.473	0.018	0.541	NaN	NaN	NaN	-0.445	0.847	0.214	-0.415	0.658	0.181	-0.378	0.529	0.244	-0.371	0.417	0.245	-0.361	0.256	0.206	-0.335	0.094	0.278
1385	6.925	-0.562	0.93	0.38	NaN	NaN	NaN	-0.492	0.828	0.579	-0.464	0.65	0.601	-0.504	0.515	0.535	-0.54	0.425	0.537	-0.582	0.266	0.575	-0.607	0.097	0.494	-0.474	0.018	0.541	NaN	NaN	NaN	-0.443	0.847	0.213	-0.413	0.658	0.181	-0.377	0.529	0.244	-0.37	0.417	0.245	-0.36	0.256	0.206	-0.335	0.094	0.278
1386	6.93	-0.561	0.93	0.379	NaN	NaN	NaN	-0.49	0.828	0.578	-0.462	0.65	0.6	-0.503	0.515	0.534	-0.539	0.425	0.536	-0.581	0.266	0.575	-0.607	0.097	0.494	-0.474	0.018	0.541	NaN	NaN	NaN	-0.442	0.848	0.212	-0.412	0.659	0.18	-0.377	0.529	0.243	-0.369	0.417	0.245	-0.36	0.256	0.206	-0.335	0.094	0.278
1387	6.935	-0.559	0.93	0.378	NaN	NaN	NaN	-0.488	0.828	0.577	-0.461	0.65	0.6	-0.502	0.515	0.534	-0.539	0.425	0.536	-0.581	0.267	0.575	-0.607	0.098	0.493	-0.474	0.018	0.541	NaN	NaN	NaN	-0.44	0.848	0.212	-0.411	0.659	0.18	-0.376	0.53	0.243	-0.368	0.417	0.244	-0.359	0.256	0.206	-0.335	0.093	0.278
1388	6.94	-0.558	0.93	0.378	NaN	NaN	NaN	-0.486	0.828	0.577	-0.46	0.65	0.599	-0.502	0.515	0.534	-0.538	0.425	0.536	-0.581	0.267	0.575	-0.607	0.098	0.493	-0.474	0.018	0.541	NaN	NaN	NaN	-0.439	0.848	0.211	-0.41	0.66	0.18	-0.375	0.53	0.243	-0.367	0.417	0.244	-0.358	0.256	0.205	-0.335	0.093	0.277
1389	6.945	-0.556	0.93	0.377	NaN	NaN	NaN	-0.485	0.828	0.576	-0.459	0.65	0.599	-0.5	0.515	0.533	-0.537	0.425	0.535	-0.58	0.267	0.575	-0.607	0.098	0.493	-0.474	0.018	0.541	NaN	NaN	NaN	-0.437	0.849	0.211	-0.409	0.66	0.18	-0.374	0.53	0.242	-0.367	0.418	0.244	-0.358	0.256	0.205	-0.335	0.093	0.277
1390	6.95	-0.554	0.93	0.377	NaN	NaN	NaN	-0.484	0.827	0.576	-0.458	0.65	0.598	-0.499	0.515	0.533	-0.536	0.425	0.535	-0.58	0.267	0.575	-0.607	0.098	0.493	-0.474	0.018	0.541	NaN	NaN	NaN	-0.436	0.849	0.21	-0.408	0.66	0.179	-0.372	0.53	0.242	-0.366	0.418	0.244	-0.357	0.256	0.205	-0.335	0.093	0.277
1391	6.955	-0.553	0.93	0.376	NaN	NaN	NaN	-0.482	0.827	0.575	-0.456	0.65	0.598	-0.498	0.515	0.533	-0.535	0.425	0.534	-0.58	0.268	0.574	-0.607	0.099	0.493	-0.474	0.018	0.541	NaN	NaN	NaN	-0.434	0.849	0.21	-0.404	0.658	0.179	-0.371	0.53	0.241	-0.365	0.418	0.243	-0.356	0.256	0.205	-0.335	0.093	0.277
1392	6.96	-0.551	0.93	0.376	NaN	NaN	NaN	-0.481	0.827	0.575	-0.455	0.65	0.597	-0.497	0.515	0.532	-0.534	0.425	0.534	-0.58	0.268	0.574	-0.607	0.099	0.493	-0.474	0.018	0.541	NaN	NaN	NaN	-0.433	0.849	0.209	-0.402	0.658	0.178	-0.37	0.53	0.241	-0.363	0.417	0.242	-0.355	0.256	0.204	-0.334	0.093	0.277
1393	6.965	-0.55	0.93	0.375	NaN	NaN	NaN	-0.479	0.827	0.574	-0.453	0.65	0.597	-0.496	0.515	0.532	-0.533	0.425	0.534	-0.579	0.269	0.574	-0.607	0.099	0.493	-0.474	0.018	0.541	NaN	NaN	NaN	-0.431	0.85	0.209	-0.401	0.659	0.178	-0.369	0.531	0.24	-0.362	0.417	0.242	-0.354	0.256	0.204	-0.334	0.093	0.277
1394	6.97	-0.548	0.93	0.374	NaN	NaN	NaN	-0.478	0.827	0.574	-0.452	0.65	0.596	-0.495	0.515	0.532	-0.532	0.425	0.533	-0.579	0.269	0.574	-0.606	0.099	0.493	-0.474	0.018	0.541	NaN	NaN	NaN	-0.43	0.85	0.208	-0.399	0.659	0.178	-0.367	0.531	0.24	-0.361	0.417	0.241	-0.354	0.255	0.204	-0.334	0.093	0.277
1395	6.975	-0.546	0.93	0.374	NaN	NaN	NaN	-0.476	0.827	0.573	-0.451	0.65	0.596	-0.494	0.515	0.531	-0.532	0.425	0.533	-0.579	0.269	0.574	-0.606	0.1	0.493	-0.474	0.018	0.541	NaN	NaN	NaN	-0.428	0.85	0.207	-0.397	0.659	0.177	-0.366	0.531	0.24	-0.361	0.417	0.241	-0.353	0.255	0.204	-0.334	0.092	0.277
1396	6.98	-0.545	0.93	0.373	NaN	NaN	NaN	-0.474	0.826	0.573	-0.45	0.65	0.596	-0.493	0.515	0.531	-0.531	0.425	0.533	-0.578	0.27	0.574	-0.606	0.1	0.493	-0.474	0.018	0.541	NaN	NaN	NaN	-0.427	0.85	0.207	-0.396	0.66	0.177	-0.365	0.531	0.239	-0.36	0.417	0.241	-0.353	0.255	0.204	-0.334	0.092	0.277
1397	6.985	-0.543	0.93	0.373	NaN	NaN	NaN	-0.473	0.827	0.572	-0.448	0.65	0.595	-0.492	0.515	0.531	-0.53	0.425	0.532	-0.578	0.27	0.573	-0.606	0.1	0.493	-0.474	0.018	0.541	NaN	NaN	NaN	-0.425	0.85	0.206	-0.395	0.661	0.176	-0.363	0.531	0.239	-0.36	0.417	0.24	-0.352	0.255	0.204	-0.333	0.092	0.277
1398	6.99	-0.542	0.931	0.372	NaN	NaN	NaN	-0.472	0.827	0.571	-0.447	0.65	0.595	-0.491	0.515	0.53	-0.529	0.425	0.532	-0.577	0.27	0.573	-0.606	0.1	0.493	-0.474	0.018	0.541	NaN	NaN	NaN	-0.423	0.85	0.206	-0.394	0.662	0.176	-0.362	0.531	0.239	-0.359	0.417	0.24	-0.352	0.255	0.203	-0.333	0.092	0.277
1399	6.995	-0.54	0.931	0.371	NaN	NaN	NaN	-0.471	0.826	0.571	-0.446	0.65	0.594	-0.49	0.515	0.53	-0.528	0.425	0.532	-0.577	0.27	0.573	-0.605	0.1	0.493	-0.474	0.018	0.541	NaN	NaN	NaN	-0.421	0.85	0.205	-0.394	0.663	0.175	-0.361	0.531	0.238	-0.359	0.417	0.24	-0.352	0.255	0.203	-0.333	0.092	0.277
1400	7	-0.539	0.93	0.371	NaN	NaN	NaN	-0.469	0.826	0.57	-0.445	0.65	0.593	-0.489	0.515	0.53	-0.527	0.426	0.531	-0.577	0.271	0.572	-0.605	0.1	0.493	-0.474	0.018	0.541	NaN	NaN	NaN	-0.419	0.85	0.204	-0.392	0.663	0.174	-0.36	0.531	0.238	-0.358	0.417	0.24	-0.351	0.255	0.203	-0.333	0.092	0.277
1401	7.005	-0.537	0.93	0.37	NaN	NaN	NaN	-0.468	0.826	0.57	-0.443	0.65	0.593	-0.488	0.516	0.529	-0.526	0.426	0.531	-0.576	0.271	0.572	-0.605	0.101	0.493	-0.474	0.018	0.541	NaN	NaN	NaN	-0.418	0.85	0.204	-0.389	0.663	0.174	-0.359	0.531	0.237	-0.357	0.418	0.239	-0.351	0.254	0.203	-0.333	0.092	0.277
1402	7.01	-0.535	0.93	0.369	NaN	NaN	NaN	-0.466	0.827	0.569	-0.442	0.65	0.593	-0.487	0.516	0.529	-0.525	0.426	0.531	-0.575	0.271	0.572	-0.605	0.101	0.493	-0.474	0.018	0.541	NaN	NaN	NaN	-0.416	0.85	0.203	-0.387	0.662	0.173	-0.358	0.532	0.237	-0.356	0.418	0.239	-0.35	0.254	0.202	-0.333	0.092	0.277
1403	7.015	-0.534	0.93	0.369	NaN	NaN	NaN	-0.465	0.827	0.569	-0.441	0.65	0.592	-0.486	0.516	0.528	-0.525	0.426	0.531	-0.575	0.272	0.572	-0.605	0.101	0.493	-0.474	0.018	0.541	NaN	NaN	NaN	-0.415	0.85	0.203	-0.385	0.662	0.173	-0.357	0.532	0.237	-0.355	0.418	0.238	-0.35	0.254	0.202	-0.333	0.092	0.276
1404	7.02	-0.533	0.931	0.368	NaN	NaN	NaN	-0.463	0.826	0.568	-0.44	0.65	0.591	-0.486	0.516	0.528	-0.524	0.426	0.53	-0.575	0.272	0.572	-0.604	0.101	0.493	-0.474	0.018	0.541	NaN	NaN	NaN	-0.413	0.851	0.202	-0.384	0.662	0.173	-0.356	0.532	0.236	-0.355	0.418	0.238	-0.349	0.254	0.202	-0.333	0.092	0.276
1405	7.025	-0.531	0.931	0.367	NaN	NaN	NaN	-0.462	0.826	0.567	-0.439	0.651	0.591	-0.485	0.516	0.528	-0.523	0.427	0.53	-0.574	0.273	0.571	-0.604	0.102	0.493	-0.474	0.018	0.541	NaN	NaN	NaN	-0.411	0.851	0.201	-0.382	0.662	0.172	-0.356	0.532	0.236	-0.354	0.418	0.238	-0.349	0.254	0.202	-0.333	0.092	0.276
1406	7.03	-0.529	0.931	0.367	NaN	NaN	NaN	-0.461	0.826	0.566	-0.438	0.651	0.591	-0.483	0.516	0.528	-0.522	0.427	0.529	-0.574	0.273	0.571	-0.604	0.102	0.493	-0.474	0.018	0.541	NaN	NaN	NaN	-0.41	0.851	0.201	-0.381	0.662	0.172	-0.355	0.532	0.235	-0.354	0.417	0.237	-0.349	0.254	0.202	-0.333	0.092	0.276
1407	7.035	-0.528	0.931	0.366	NaN	NaN	NaN	-0.46	0.827	0.566	-0.437	0.651	0.59	-0.482	0.516	0.527	-0.521	0.427	0.529	-0.573	0.273	0.571	-0.604	0.102	0.493	-0.474	0.018	0.541	NaN	NaN	NaN	-0.408	0.852	0.2	-0.38	0.662	0.171	-0.354	0.532	0.235	-0.353	0.417	0.237	-0.348	0.254	0.201	-0.333	0.092	0.276
1408	7.04	-0.526	0.931	0.365	NaN	NaN	NaN	-0.459	0.827	0.565	-0.436	0.651	0.59	-0.481	0.516	0.527	-0.52	0.427	0.529	-0.573	0.274	0.571	-0.604	0.103	0.493	-0.474	0.018	0.541	NaN	NaN	NaN	-0.407	0.852	0.2	-0.38	0.662	0.17	-0.352	0.532	0.234	-0.352	0.417	0.237	-0.348	0.254	0.201	-0.333	0.092	0.276
1409	7.045	-0.525	0.931	0.364	NaN	NaN	NaN	-0.458	0.827	0.564	-0.435	0.651	0.589	-0.48	0.516	0.526	-0.519	0.427	0.529	-0.572	0.274	0.571	-0.604	0.103	0.493	-0.474	0.018	0.541	NaN	NaN	NaN	-0.405	0.852	0.199	-0.379	0.662	0.17	-0.351	0.532	0.233	-0.351	0.417	0.237	-0.347	0.254	0.201	-0.332	0.092	0.276
1410	7.05	-0.523	0.931	0.364	NaN	NaN	NaN	-0.456	0.827	0.564	-0.434	0.651	0.589	-0.479	0.517	0.526	-0.518	0.428	0.528	-0.572	0.275	0.571	-0.604	0.104	0.493	-0.474	0.018	0.541	NaN	NaN	NaN	-0.404	0.852	0.198	-0.378	0.662	0.169	-0.35	0.532	0.233	-0.351	0.417	0.236	-0.347	0.254	0.201	-0.332	0.091	0.276
1411	7.055	-0.522	0.931	0.363	NaN	NaN	NaN	-0.455	0.827	0.563	-0.433	0.651	0.588	-0.478	0.517	0.526	-0.518	0.428	0.528	-0.572	0.275	0.571	-0.603	0.104	0.493	-0.474	0.018	0.541	NaN	NaN	NaN	-0.402	0.852	0.198	-0.376	0.662	0.169	-0.35	0.532	0.233	-0.35	0.417	0.236	-0.346	0.254	0.201	-0.332	0.091	0.276
1412	7.06	-0.52	0.931	0.362	NaN	NaN	NaN	-0.454	0.827	0.562	-0.432	0.652	0.588	-0.477	0.517	0.526	-0.517	0.428	0.528	-0.571	0.276	0.571	-0.603	0.104	0.493	-0.474	0.018	0.541	NaN	NaN	NaN	-0.4	0.852	0.197	-0.376	0.663	0.168	-0.349	0.532	0.233	-0.349	0.417	0.236	-0.346	0.254	0.2	-0.332	0.091	0.276
[truncated: 2,477 more rows]
[truncated: 3 more columns]
