# Supplementary material for: Associations between lower-limb muscle activation and knee flexion in post-stroke individuals: A study on the stance-to-swing phases of gait
Source: PLoS One. 2017 Sep 8;12(9):e0183865. doi: 10.1371/journal.pone.0183865 (PMC5590852; doi:10.1371/journal.pone.0183865)
Supplement: S1 Dataset — (ZIP) [file pone.0183865.s001.zip › S1_Dataset/Patient group/8/4/emg.csv]

Frame	Time	EMG Signal 1	EMG Signal 2	EMG Signal 3	EMG Signal 4	EMG Signal 5	EMG Signal 6	EMG Signal 7	EMG Signal 8
0	0	56.426	54.364	64.607	50.477	33.727	22.805	63.255	53.717
1	0.001	61.315	54.673	57.93	46.195	33.04	33.239	65.267	87.007
2	0.002	52.081	45.503	48.735	49.069	27.906	55.282	66.89	62.218
3	0.003	55.636	41.183	37.806	43.825	30.906	50.243	49.544	22.763
4	0.004	52.447	40.942	36.954	50.781	32.367	39.213	39.556	5.775
5	0.005	49.473	40.53	31.857	55.237	32.285	34.779	30.359	26.717
6	0.006	50.374	46.33	32.771	47.342	25.439	25.514	26.389	28.856
7	0.007	50.924	34.144	24.803	31.536	25.962	26.119	18.35	30.62
8	0.008	56.532	28.364	28.471	39.364	23.985	35.054	14.777	38.83
9	0.009	48.235	39.437	25.97	28.84	22.026	39.18	-6.206	65.274
10	0.01	38.608	39.106	20.784	38.095	15.827	28.82	-0.265	59.81
11	0.011	31.533	38.595	22.987	32.107	17.776	28.736	5.089	34.256
12	0.012	26.8	46.615	24.637	26.73	14.713	14.16	1.362	48.212
13	0.013	30.233	27.565	23.228	26.234	15.927	3.858	9.44	43.822
14	0.014	34.675	27.913	23.597	17.259	16.97	6.952	16.562	29.413
15	0.015	28.335	23.844	16.648	16.635	12.82	-1.726	13.449	16.173
16	0.016	18.944	4.52	21.542	28.238	11.988	-6.877	-9.781	12.448
17	0.017	16.002	-13.595	17.384	13.185	14.279	-4.817	-20.621	8.941
18	0.018	13.298	-13.29	15.017	-0.478	9.059	7.735	-13.806	5.673
19	0.019	9.102	-5.391	16.951	-0.36	6.576	16.069	-12.768	-3.738
20	0.02	5.354	15.708	14.874	-8.908	7.802	16.5	-39.94	-9.432
21	0.021	1.655	10.922	15.164	-6.574	7.13	16.78	-38.06	-1.915
22	0.022	2.856	11.99	13.371	-11.351	4.94	11.311	-30.151	-21.249
23	0.023	4.703	2.853	11.62	-2.925	5.11	3.756	-17.391	-30.073
24	0.024	5.442	-5.67	10.694	2.265	5.699	6.118	4.496	-15.01
25	0.025	0.997	3.472	3.431	14.281	4.588	1.953	25.052	-5.521
26	0.026	-0.098	11.69	1.451	14.916	-0.555	-1.981	26.476	-0.843
27	0.027	-1.122	1.566	-5.32	-0.485	-0.825	-10.899	22.718	6.797
28	0.028	2.374	-14.118	-8.367	-7.337	5.331	-4.482	23.849	4.236
29	0.029	-0.833	-9.625	-7.483	18	1.652	3.528	16.333	1.907
30	0.03	-1.461	-9.124	-5.586	28.316	-1.598	6.18	1.717	15.312
31	0.031	-2.026	-21.357	-3.056	17.399	-4.623	10.619	-8.03	0.903
32	0.032	-1.751	-0.824	-0.664	7.312	-4.71	10.842	-26.453	1.823
33	0.033	-5.093	13.787	-0.349	-13.175	-4.755	5.88	-34.378	12.079
34	0.034	-8.945	4.456	-1.52	-42.106	-1.275	-2.134	-20.379	9.996
35	0.035	-14.283	-9.266	-8.06	-31.497	-6.667	-7.588	-19.303	-10.216
36	0.036	-12.211	-7.836	-16.101	-21.989	-1.181	-21.302	-25.363	-30.586
37	0.037	-13.367	6.247	-15.773	-13.222	-10.567	-12.126	-2.33	-18.403
38	0.038	-8.652	-0.306	-17.13	-10.969	-7.529	3.289	-13.12	-7.332
39	0.039	-11.233	-9.727	-15.345	-13.89	-8.904	9.252	-4.517	2.825
40	0.04	-15.103	-18.322	-10.998	-2.639	-6.378	-4.689	-13.478	-3.417
41	0.041	-18.529	2.766	-12.021	-0.837	-7.496	-3.289	3.718	1.407
42	0.042	-11.062	-13.443	-6.996	-3.05	-7.034	-2.04	10.116	2.604
43	0.043	-5.475	5.799	-9.285	1.944	-9.243	4.866	20.237	-10.669
44	0.044	-8.932	12.902	0.472	0.214	-6.195	-1.73	29.449	-30.286
45	0.045	-18.143	0.882	7.364	1.411	-4.665	6.419	48.389	-28.002
46	0.046	-17.248	-22.891	8.299	-2.393	-5.24	-5.509	24.797	-25.869
47	0.047	-10.118	-20.115	2.111	-5.958	-8.689	-7.148	2.606	-19.638
48	0.048	-15.124	-23.098	-7.725	-11.24	-7.663	-5.853	10.649	-6.199
49	0.049	-7.318	-15.779	-9.007	1.511	-7.388	-4.722	12.925	-14.989
50	0.05	-6.437	-27.579	-15.092	-0.226	-7.081	-17.886	19.672	2.359
51	0.051	-7.363	-25.5	-9.832	4.539	-8.631	-12.588	8.903	18.659
52	0.052	-13.309	-27.467	-10.774	0.389	-9.401	-17.138	2.994	-13.226
53	0.053	-25.457	-29.248	-15.007	-0.67	-10.753	-15.664	-5.81	-17.628
54	0.054	-27.152	-33.924	-14.22	-4.06	-8.432	-19.237	-20.234	-5.175
55	0.055	-12.79	-32.596	-10.719	-20.04	-7.069	-13.149	-18.374	28.941
56	0.056	-22.426	-23.723	-13.995	-22.28	-8.994	-1.277	-9.721	24.524
57	0.057	-20.641	-20.269	-15.726	-20.074	-10.541	3.406	-17.678	-13.008
58	0.058	-19.051	-12.937	-16.109	-25.815	-10.732	-6.612	-16.331	-28.102
59	0.059	-11.843	-4.057	-14.743	-30.978	-10.538	-12.947	-25.233	-23.623
60	0.06	-12.963	4.248	-18.802	-38.865	-9.954	-9.411	-7.229	-27.64
61	0.061	0.235	11.586	-15.319	-31.647	-8.412	-6.276	-9.7	-23.928
62	0.062	-1.473	12.543	-18.599	-32.76	-5.119	0.53	1.987	-27.207
63	0.063	-2.99	-0.635	-17.426	-26.718	-4.731	-10.862	4.204	-30.28
64	0.064	-13.023	-2.599	-15.48	-17.004	-9.954	-12.401	-1.494	-4.715
65	0.065	-11.836	-0.874	-14.307	-10.593	-10.535	-19.547	3.846	-1.416
66	0.066	-22.656	-8.837	-15.844	-16.562	-8.6	-28.437	14.998	7.878
67	0.067	-15.499	-4.613	-20.282	-9.156	-12.665	-27.258	-6.572	-0.456
68	0.068	-16.655	-8.343	-16.989	-6.223	-10.148	-24.124	-9.537	-8.039
69	0.069	-20.136	-4.898	-21.046	-3.681	-8.792	-15.167	-23.534	-5.737
70	0.07	-12.771	-8.014	-17.561	-2.871	-11.695	-13.944	-15.856	-12.144
71	0.071	-15.658	-8.987	-14.271	-4.789	-8.014	-23.56	-13.408	-14.108
72	0.072	-19.899	-11.507	-7.691	-1.474	-10.328	-19.827	1.643	-22.824
73	0.073	-12.521	0.699	-8.658	-6.871	-7.422	-18.599	-0.091	-46.63
74	0.074	2.211	-4.509	-7.886	-8.764	-11.098	-21.639	5.366	-29.594
75	0.075	0.107	0.163	-13.5	1.345	-7.802	-12.676	7.171	-7.702
76	0.076	-9.544	4.441	-8.666	17.258	-5.672	-11.472	-2.643	-16.008
77	0.077	-14.746	0.795	-5.382	23.692	-7.607	-10.468	-14.209	-18.502
78	0.078	-19.365	-0.34	-11.977	6.285	-6.447	-7.537	-31.41	-6.851
79	0.079	-17.983	-16.387	-5.999	-14.812	-9.344	-17.174	-42.809	-13.205
80	0.08	-16.795	-4.753	-6.796	-17.501	-4.889	-13.439	-27.703	-15.1
81	0.081	-17.928	-11.111	-10.291	-20.001	-4.304	-7.375	-17.839	-6.349
82	0.082	-14.81	-28.503	-9.718	-17.701	-7.784	-2.085	-19.394	-4.77
83	0.083	-19.625	-26.136	-17.468	-32.624	-11.07	-1.057	-27.143	-3.378
84	0.084	-18.83	-28.217	-14.381	-34.585	-6.23	-1.789	-22.705	-15.158
85	0.085	-13.197	-26.224	-11.483	-36.356	-9.514	-13.964	-5.492	-4.114
86	0.086	-13.764	-38.357	-8.975	-18.948	-4.095	-19.188	-21.566	0.12
87	0.087	-18.39	-46.219	-14.605	-30.567	-7.567	-17.651	-19.277	-3.561
88	0.088	-16.626	-24.468	-11.138	-28.446	-9.505	-4.679	-13.289	-11.875
89	0.089	-22.406	-21.312	-10.575	-22.646	-7.757	4.062	-14.865	-14.985
90	0.09	-20.065	-35.404	-12.324	-10.44	-6.399	-6.931	-3.672	-8.23
91	0.091	-19.47	-32.86	-14.842	-15.08	-7.746	-8.28	-2.169	-14.235
92	0.092	-18.871	-16.56	-10.391	-16.424	-11.804	-11.956	-5.695	-16.536
93	0.093	-18.256	-18.652	-14.452	-20.097	-12.18	-15.444	-18.709	-15.928
94	0.094	-18.614	-8.926	-11.924	-6.934	-11.786	-14.459	-23.803	-9.912
95	0.095	-12.205	-14.1	-13.261	-1.721	-7.708	-23.359	-22.15	-13.976
96	0.096	-9.682	-6.115	-12.088	-9.678	-8.088	-17.367	-23.402	-12.022
97	0.097	-18.569	-10.343	-6.857	-2.553	-6.72	-14.281	-22.186	-20.716
98	0.098	-15.051	-13.986	-10.348	-6.253	-5.552	-11.393	-18.697	-14.698
99	0.099	-15.982	-12.777	-12.305	-2.788	-11.555	-7.167	-2.64	1.41
100	0.1	-9.169	-20.058	-9.422	-8.007	-9.037	-1.575	13.611	-0.878
101	0.101	-15.136	-28.914	-9.058	-3.181	-13.102	-9.574	-1.293	9.838
102	0.102	-14.335	-20.557	-16.43	-0.685	-12.526	-12.722	-3.266	-19.112
103	0.103	-12.385	-21.495	-13.353	-1.467	-6.537	-6.029	-5.074	-56.643
104	0.104	-10.451	-18.573	-14.346	6.444	-12.155	-3.598	-22.552	-41.567
105	0.105	-13.359	-8.864	-13.59	1.175	-12.746	8.543	-29.586	-0.35
106	0.106	-14.708	-2.459	-7.992	-7.787	-9.466	20.698	-40.316	16.117
107	0.107	-13.357	-13.239	-7.427	-11.324	-8.899	9.636	-34.59	21.175
108	0.108	-16.257	-11.807	-9.374	-6.124	-7.557	5.363	-22.491	-1.669
109	0.109	-18.186	-2.829	-5.32	-5.175	-10.871	1.669	-21.032	-5.758
110	0.11	-21.653	-3.921	-4.949	-9.435	-5.09	0.463	-25.372	-9.437
111	0.111	-20.473	-6.958	-12.321	-10.218	-10.726	-0.558	-24.258	-12.733
112	0.112	-17.736	3.917	-11.363	-12.162	-8.817	-7.376	-18.282	-15.823
113	0.113	-11.919	-3.213	-12.343	-10.243	-8.252	-1.403	-10.94	-18.535
114	0.114	-6.297	-9.589	-13.115	-7.342	-4.2	-3.756	-0.11	-21.05
115	0.115	-5.72	-1.245	-17.175	-14.296	-7.705	-7.28	1.233	-23.39
116	0.116	2.989	-6.478	-13.689	-23.185	-7.335	-13.312	7.597	-8.512
117	0.117	-7.858	2.411	-10.393	-17.178	-6.964	-23.994	-8.105	8.903
118	0.118	-6.501	-1.078	-14.453	-20.243	-9.694	-25.38	10.98	-7.338
119	0.119	-15.412	-4.197	-9.608	-23.118	-10.099	-24.252	18.45	-9.46
120	0.12	-18.904	0.631	-11.537	-9.941	-9.924	-23.107	11.395	-3.632
121	0.121	-17.94	-5.392	-12.111	-11.853	-13.235	-20.03	4.927	-12.336
122	0.122	-18.912	-17.618	-14.618	-10.082	-9.192	-32.832	-20.316	-23.379
123	0.123	-14.662	-22.866	-14.219	-17.992	-6.701	-27.626	-23.683	-24.73
124	0.124	-13.89	-30.816	-15.367	-16.598	-10.018	-26.085	-20.642	-18.36
125	0.125	-15.818	-12.074	-18.062	-7.661	-5.982	-13.143	-0.963	-2.679
126	0.126	-13.88	-14.618	-15.346	-15.95	-9.491	-11.423	1.508	-4.788
127	0.127	-15.631	-16.98	-11.082	0.157	-7.196	-9.876	8.457	-14.452
128	0.128	-13.129	-14.903	-7.013	2.528	-8.385	-14.129	2.01	-12.705
129	0.129	-15.463	-13.036	-4.498	-3.819	-10.354	-23.049	-3.857	-20.653
130	0.13	-16.644	-14.867	-11.843	-1.858	-11.54	-26.545	-5.674	-13.525
131	0.131	-11.433	-16.493	-12.805	10.34	-11.76	-23.46	-13.666	-17.214
132	0.132	-13.391	-15.23	-9.903	-7.08	-10.433	-20.56	-23.769	-20.727
133	0.133	-13.992	-8.957	-10.675	-18.695	-7.948	-10.877	-17.451	-4.684
134	0.134	-16.917	-27.052	-16.293	-29.346	-8.179	0.942	-6.709	-2.382
135	0.135	-13.456	-34.688	-16.876	-27.4	-8.016	5.604	-8.14	8.255
136	0.136	-14.829	-37.091	-12.225	-15.189	-12.305	4.253	3.602	-20.787
137	0.137	-17.757	-26.511	-11.638	-7.218	-6.916	-4.653	-4.424	-16.732
138	0.138	-15.865	-16.912	-9.124	-8.549	-11.791	-17.811	-5.866	9.582
139	0.139	-13.213	-4.768	-14.542	-25.549	-8.534	-19.538	-4.771	12.859
140	0.14	-12.502	-6.352	-13.963	-9.263	-10.313	-5.191	-8.316	-9.026
141	0.141	-17.004	-5.036	-15.902	-15.6	-8.989	-3.249	-7.398	-28.776
142	0.142	-24.398	-13.983	-14.17	-13.606	-13.086	-2.274	-10.359	-31.307
143	0.143	-15.515	-12.853	-22.118	-11.831	-9.829	-18.138	-4.414	-29.001
144	0.144	-14.386	-13.874	-18.643	-3.851	-12.764	-11.748	4.414	-22.627
145	0.145	-9.191	-24.743	-11.306	0.454	-6.796	-2.064	-1.663	-28.439
146	0.146	-15.99	-23.444	-10.351	1.652	-12.821	-10.781	-0.767	-16.253
147	0.147	-25.685	-19.791	-7.854	-13.998	-10.53	-9.232	8.05	-11.612
148	0.148	-29.39	-28.136	-5.543	-20.362	-1.066	3.744	6.826	-21.688
149	0.149	-23.417	-37.848	-9.04	-30.024	-7.469	-8.432	-7.162	-18.016
150	0.15	-18.218	-18.363	-11.006	-14.113	-6.33	15.387	-16.886	-33.681
151	0.151	-15.338	-4.304	-10.452	-7.711	-5.38	5.349	-8.189	-27.294
152	0.152	-11.116	-1.851	-10.093	-21.247	-2.498	21.038	-0.258	1.75
153	0.153	-7.101	5.075	-7.815	-9.037	-8.511	18.335	-19.024	22.441
154	0.154	-5.205	-9.856	-12.687	2.01	-4.458	-15.123	-26.566	11.176
155	0.155	-5.826	3.667	-12.15	3.375	-5.055	-19.552	-10.293	7.869
156	0.156	-6.447	-22.667	-12.772	-2.993	-5.644	-15.459	-12.411	-13.98
157	0.157	-12.298	-33.897	-15.33	-21.003	-8.554	-26.654	-10.473	-16.661
158	0.158	-13.121	-23.844	-14.032	-23.527	-0.621	-29.929	-15.683	-9.093
159	0.159	-18.021	-14.584	-7.505	-30.506	-1.785	-8.066	-26.683	-20.701
160	0.16	-21.366	-6.297	-8.525	-19.865	-4.884	0.238	-39.603	-14.325
161	0.161	-19.667	6.444	-11.101	-6.335	-3.909	-7.324	-55.409	-16.281
162	0.162	-11.772	-0.54	-10.402	2.342	-11.844	-18.955	-48.953	-7.583
163	0.163	-15.287	-2.674	-19.964	-2.337	-14.934	-21.102	-46.915	-9.139
164	0.164	-14.344	-20.098	-16.362	-6.633	-12.028	-11.43	-42.163	22.401
165	0.165	-17.274	1.003	-12.949	-2.998	-14.535	-20.149	-26.184	18.147
166	0.166	-16.521	-7.314	-16.117	-4.194	-13.755	-15.519	-15.415	-1.396
167	0.167	-18.86	-14.874	-15.212	-18.16	-11.809	-14.185	5.974	-26.921
168	0.168	-10.945	-7.893	-12.761	-12.388	-11.222	-5.305	3.335	-23.606
169	0.169	-14.072	-18.524	-13.603	-3.7	-10.639	-11.327	0.896	-32.908
170	0.17	-13.141	-12.719	-10.181	-11.666	-9.276	-6.118	3.279	-18.804
171	0.171	-15.692	-7.501	-9.666	-18.837	-7.915	-5.15	5.437	-6.038
172	0.172	-14.953	-21.833	-9.145	-12.463	-6.743	-7.661	7.396	-22.304
173	0.173	-15.187	-19.326	-12.685	-28.169	-4.02	-15.014	-15.426	-15.937
174	0.174	-14.639	-13.534	-14.083	-21.802	-7.489	-0.302	-6.126	-14.029
175	0.175	-16.6	-15.291	-12.97	-12.131	-7.862	1.826	-20.228	-8.806
176	0.176	-16.046	-7.357	-10.313	-13.89	-5.905	-15.583	-43.407	-10.338
177	0.177	-15.675	-6.008	-9.196	-18.545	-8.6	-17.889	-8.914	-6.069
178	0.178	-20.144	0.363	-11.365	-25.727	-3.744	1.277	-13.323	13.479
179	0.179	-11.251	1.5	-15.861	-24.589	-14.564	-11.479	-0.884	16.187
180	0.18	-14.941	-3.736	-15.322	-6.61	-9.9	-9.149	2.856	-7.048
181	0.181	-8.956	-0.822	-13.622	0.915	-8.526	-11.267	-0.384	8.631
182	0.182	-9.928	1.691	-16.186	3.245	-9.666	-17.063	21.525	-5.506
183	0.183	-12.839	-10.481	-13.907	-3.15	-6.159	-22.285	35.695	-8.025
184	0.184	-12.071	-15.685	-14.337	-12.835	-9.228	-23.819	17.927	-29.094
185	0.185	-11.3	-17.202	-18.833	-14.587	-10.168	-19.551	15.643	-14.943
186	0.186	-9.356	-33.037	-16.743	-11.108	-7.628	-13.17	22.062	-17.43
187	0.187	0.723	-18.102	-13.879	-6.447	-5.284	-14.348	16.298	-24.396
188	0.188	7.906	-19.97	-13.521	-7.787	-10.093	-13.415	0.461	-22.266
189	0.189	4.256	-25.112	-12.196	-1.387	-5.431	-16.378	-5.922	-20.33
190	0.19	-8.876	-26.582	-11.839	-9.731	-9.467	-10.452	-7.879	-18.594
191	0.191	-17.556	-13.559	-9.927	-21.578	-9.054	-11.284	-2.695	-17.059
192	0.192	-31.86	-11.783	-5.693	-0.916	-10.384	-10.756	-10.67	-15.736
193	0.193	-18.309	2.557	-13.646	-15.077	-9.199	-11.393	-3.556	-16.928
194	0.194	-20.049	-10.959	-5.345	-7.536	-8.782	-10.889	-2.452	-15.799
195	0.195	-18.509	1.268	-12.709	-0.555	-9.152	-3.036	-5.985	-16.778
196	0.196	-22.777	-22.514	-7.877	-2.645	-4.282	-4.268	5.752	-15.826
197	0.197	-21.623	-25.788	-12.139	-0.653	-13.742	-9.571	-11.738	-13.314
198	0.198	-18.136	-16.472	-14.46	-2.325	-12.559	-12.541	-14.119	-12.528
199	0.199	-19.095	3.303	-3.617	-26.065	-11.367	-8.332	-7.798	-14.459
200	0.2	-16.17	0.817	-8.266	-8.986	-10.376	-13.998	-29.175	-9.804
201	0.201	-11.879	-10.773	-9.621	-5.825	-9.386	-10.535	-43.424	-16.391
202	0.202	-2.944	-21.378	-3.231	-14.08	-11.877	-7.27	-46.081	-12.124
203	0.203	-11.226	-27.141	-11.547	-16.54	-7.789	-15.007	-39.251	-12.865
204	0.204	-12.155	-25.373	-6.304	-9.509	-7.19	-14.036	-50.046	-10.903
205	0.205	-15.024	-23.774	-9.198	-24.349	-11.809	-13.089	-36.639	-8.956
206	0.206	-12.474	-25.058	-6.67	-6.872	-7.725	-8.847	-24.574	-9.522
207	0.207	-10.126	-26.184	0.698	-13.796	-11.193	-11.174	-20.065	-7.02
208	0.208	-3.531	-8.169	-8.187	-7.383	-7.889	-1.703	-15.916	-14.402
209	0.209	-11.457	-0.587	-9.327	-17.025	-9.032	1.968	-22.415	-7.08
210	0.21	-23.257	-7.534	-6.204	-8.284	-11.727	-6.345	-30.85	-2.267
211	0.211	-21.703	-22.418	-3.276	-0.3	-8.237	-5.37	-25.71	-13.688
212	0.212	-23.044	-24.316	-2.471	-1.61	-10.357	-12.154	-40.477	-15.238
213	0.213	-21.855	-26.043	-9.778	-0.393	-6.678	-18.166	-29.867	-16.577
214	0.214	-15.838	-37.085	-14.573	0.813	-8.033	-14.112	-20.228	-20.247
215	0.215	-21.048	-24.144	-17.042	-13.088	-7.644	-12.185	-28.986	-16.741
216	0.216	-20.066	-11.937	-19.325	-18.852	-10.356	-8.9	-5.216	-17.728
217	0.217	-24.313	-26.272	-14.452	-10.099	-5.325	-12.954	4.836	-8.862
218	0.218	-13.657	-24.357	-14.991	-21.11	-4.741	-8.088	7.965	6.765
219	0.219	-15.001	-12.186	-16.693	-11.028	-8.801	-8.639	16.317	8.847
220	0.22	-16.159	-4.248	-14.135	-17.388	-6.282	-17.516	23.887	-4.729
221	0.221	-12.666	-5.613	-18.536	-16.227	-10.728	-13.807	12.316	-9.973
222	0.222	-7.427	-14.525	-20.223	-0.165	-7.82	-14.942	-2.519	-8.432
223	0.223	-10.309	-8.554	-28.104	-16.418	-7.429	-7.57	-0.502	-1.294
224	0.224	-14.552	-7.585	-19.724	-22.813	-7.811	-0.771	-9.154	-15.631
225	0.225	-13.757	-2.745	-14.439	-5.396	-11.876	0.066	-10.637	-17.575
226	0.226	-18.577	-0.222	-17.278	-17.006	-7.043	-7.222	-11.949	-15.844
227	0.227	-16.62	5.415	-14.697	2.153	-7.624	-0.388	-8.234	-14.308
228	0.228	-18.338	12.017	-7.272	-0.362	-8.206	-13.483	-23.835	-10.062
229	0.229	-15.809	-1.111	-10.113	-11.971	-10.724	-11.465	-34.413	-6.364
230	0.23	-12.49	-18.505	-14.315	-9.835	-9.379	-13.138	-20.782	-12.318
231	0.231	-15.365	-6.889	-8.649	-27.23	-10.545	-8.436	-15.469	-4.942
232	0.232	-12.624	-21.808	-9.172	-24.895	-9.383	-1.217	-20.042	-11.672
233	0.233	-13.768	-16.005	-9.701	-27.011	-10.546	-4.845	-7.013	-23.054
234	0.234	-15.886	-31.875	-11.386	-25.08	-10.347	1.189	-1.725	-18.395
235	0.235	-20.328	-29.724	-12.683	-19.872	-7.058	8.578	-0.136	-17.089
236	0.236	-23.606	-20.038	-8.176	-21.456	-8.22	5.72	-4.361	-15.961
237	0.237	-26.49	-32.252	-13.535	-11.431	-9.385	6.561	-5.495	-9.998
238	0.238	-23.947	-30.693	-9.985	-10.306	-4.346	10.706	12.526	6.058
239	0.239	-18.507	-14.807	-11.855	7.659	-10.348	14.282	25.298	3.752
240	0.24	-16.562	0.087	-14.693	30.848	-9.566	4.304	27.605	-11.146
241	0.241	-7.861	13.629	-12.118	21.511	-7.634	-5.667	16.961	-9.199
242	0.242	-1.882	11.877	-12.449	7.334	-9.563	-6.73	11.153	-7.475
243	0.243	5.452	-2.48	-12.772	-15.912	-11.311	-5.478	16.357	-2.821
244	0.244	10.288	-8.306	-14.652	-25.243	-3.374	-0.163	5.326	-12.896
245	0.245	9.511	-6.6	-8.781	-39.414	-11.696	-6.859	6.689	-11.753
246	0.246	-2.685	-1.979	-9.508	-47.003	-8.6	-11.032	3.031	-10.564
247	0.247	-18.559	-9.19	-11.384	-58.655	-5.698	-19.845	-10.103	-20.227
248	0.248	-20.691	-21.025	-11.922	-43.794	-8.217	-25.758	-11.846	-19.056
249	0.249	-22.621	-19.492	-6.463	-26.431	-8.994	-28.766	-7.176	-17.879
250	0.25	-24.36	2.19	-9.905	-19.549	-8.412	-37.582	8.751	-12.645
251	0.251	-19.71	-7.106	-11.807	-13.229	-10.35	-38.66	23.695	-17.456
252	0.252	-21.055	-15.455	-11.203	-11.356	-9.766	-48.264	14.068	-14.921
253	0.253	-17.361	-2.737	-18.143	-6.207	-10.152	-44.536	5.411	-2.717
254	0.254	-13.87	-37.82	-11.344	1.653	-13.442	-41.025	-11.936	-7.928
255	0.255	-16.96	-42.894	-12.096	0.228	-9.375	-35.78	-9.56	-18.942
256	0.256	-12.117	-29.369	-11.305	3.823	-8.019	-30.915	-7.378	-11.754
257	0.257	-9.592	-16.998	-13.225	2.583	-9.371	-21.201	-28.632	-2.826
258	0.258	-7.257	-20.67	-12.623	-4.883	-8.214	-17.491	-25.886	3.204
259	0.259	-9.17	-3.613	-10.873	-5.978	-8.597	-6.616	-28.342	-12.831
260	0.26	-12.449	-0.481	-9.508	-8.606	-5.886	0.582	-49.374	-24.403
261	0.261	-16.51	-14.593	-14.917	1.952	-8.794	9.508	-63.428	-22.232
262	0.262	-21.345	-7.043	-24.394	-5.292	-9.178	3.517	-55.787	-28.026
263	0.263	-15.347	4.56	-23.227	-4.177	-8.789	2.553	-34.582	-19.323
264	0.264	-13.022	-1.841	-17.236	-3.057	-7.235	9.336	-8.923	-11.398
265	0.265	-14.945	-23.139	-5.439	-10.469	-5.295	1.399	-5.509	10.289
266	0.266	-11.637	-8.983	-3.901	-15.378	-6.064	-5.954	-14.684	1.021
267	0.267	-14.523	-11.476	-8.171	-7.475	-7.61	-14.876	-34.307	-7.274
268	0.268	-8.694	-9.153	-4.502	-2.263	-8.766	-6.577	-31.677	-4.712
269	0.269	-7.886	-36.828	-7.997	-7.114	-6.827	-5.637	-24.598	-20.915
270	0.27	-14.432	-18.056	-11.105	4.311	-8.377	-6.623	-35.148	-14.468
271	0.271	-20.4	-14.769	-14.014	-3.621	-8.572	-0.642	-48.633	-12.495
272	0.272	-24.425	-11.654	-13.254	-4.956	-7.218	3.403	-50.341	-10.733
273	0.273	-17.811	-31.371	-17.329	-8.605	-8.569	-7.454	-36.008	-9.163
274	0.274	-22.043	-23.796	-17.922	-9.759	-7.019	-24.882	-26.31	-13.395
275	0.275	-19.69	-26.115	-17.348	-6.678	-5.461	-22.566	-10.424	-7.003
276	0.276	-20.239	-32.474	-15.605	-9.591	-8.947	-24.713	-12.55	-8.161
277	0.277	-20.795	-26.63	-18.122	-15.589	-10.296	-22.799	-10.591	-7.191
278	0.278	-14.194	-28.337	-10.761	-21.178	-8.163	-17.6	-1.871	-21.889
279	0.279	-20.191	-20.391	-9.78	-21.768	-9.32	-13.012	-6.51	-41.034
280	0.28	-20.975	-10.318	-6.867	-19.853	-8.93	-0.099	-5.151	-33.471
281	0.281	-19.043	6.712	-9.383	-10.957	-13.19	-1.901	3.776	-35.785
282	0.282	-8.979	-9.546	-7.054	-14.662	-10.285	2.69	21.781	-33.639
283	0.283	-7.62	-20.209	-10.533	-11.166	-13.761	9.806	19.269	-12.34
284	0.284	-8.781	-37.621	-11.113	-10.163	-10.467	8.597	12.324	24.621
285	0.285	-12.268	-21.373	-12.859	0.738	-10.076	2.54	10.22	19.588
286	0.286	-17.505	-2.212	-14.217	-0.553	-5.615	-11.447	12.156	15.144
287	0.287	-18.478	-14.971	-16.54	-4.155	-14.504	-21.174	3.427	-13.884
288	0.288	-12.48	-17.297	-14.419	-12.386	-8.113	-26.446	8.055	-25.103
289	0.289	-10.155	1.864	-14.038	-11.323	-14.098	-18.549	12.317	-8.056
290	0.29	-9.562	-0.636	-10.558	-10.243	-6.736	-17.241	-1.987	-11.145
291	0.291	-6.258	11.013	-8.438	-18.045	-13.501	-20.989	3.829	14.392
292	0.292	-15.132	25.953	-14.443	-25.276	-3.812	-12.755	12.535	-9.418
293	0.293	-16.266	12.434	-13.676	-18.401	-10.194	-11.871	-1.809	6.252
294	0.294	-15.068	7.198	-17.739	-12.335	-6.719	-3.06	-7.639	8.955
295	0.295	-11.946	-0.756	-9.808	-11.514	-7.684	-6.642	-16.391	-29.576
296	0.296	-12.89	0.598	-17.164	-16.308	-4.79	-14.117	-11.796	-13.143
297	0.297	-12.11	-18.95	-8.26	-16.846	-9.038	-17.153	-1.799	-8.129
298	0.298	-14.436	-21.688	-9.427	-7.891	-8.264	-19.809	-21.433	-12.612
299	0.299	-12.511	-24.244	-6.339	-1.43	-8.855	-14.338	-35.634	-8.588
300	0.3	-11.928	-17.319	-7.308	-4.814	-5.569	-16.399	-28.191	-19.841
301	0.301	-13.676	-10.956	-3.057	-7.815	-9.65	-6.435	-30.608	-16.578
302	0.302	-14.067	2.559	-7.131	-4.808	-8.313	9.344	-20.028	-7.307
303	0.303	-14.471	-2.699	-15.076	-7.223	-5.047	15.657	-18.183	-10.032
304	0.304	-14.88	-10.654	-9.867	-6.351	-7.977	13.653	-2.4	-12.551
305	0.305	-14.512	-23.651	-10.839	-6.826	-9.936	1.393	12.393	-19.525
306	0.306	-17.244	-25.427	-10.069	1.982	-7.23	-9.687	33.574	-17.432
307	0.307	-17.06	-36.456	-14.135	20.078	-5.114	-11.075	25.161	-19.396
308	0.308	-21.517	-35.09	-12.207	27.705	-9.573	-12.263	1.827	-21.166
309	0.309	-16.873	-33.906	-15.505	2.034	-9.008	-15.769	-7.571	-22.736
310	0.31	-17.471	-20.698	-14.935	-14.929	-4.956	-14.835	-21.791	-21.429
311	0.311	-14.013	-18.925	-11.464	-11.771	-9.8	-5.97	-29.467	-4.431
312	0.312	-8.618	-7.907	-13.809	-42.87	-10.395	-12.008	-45.85	7.152
313	0.313	-10.576	-3.65	-8.995	-38.751	-9.834	-21.733	-31.042	4.998
314	0.314	-13.877	-12.522	-13.649	-19.922	-11.203	-9.972	-29.174	-16.298
315	0.315	-20.466	-30.528	-13.073	-16.571	-9.865	-14.662	-24.036	-19.017
316	0.316	-16.217	-12.766	-11.713	-44.783	-10.264	1.148	-9.832	-21.562
317	0.317	-21.839	-5.832	-11.317	-41.062	-8.346	-5.298	-8.011	-28.554
318	0.318	-19.921	-3.729	-9.185	-37.738	-8.754	-3.43	-13.372	-22.208
319	0.319	-20.518	2.067	-10.356	-34.617	-7.23	-15.685	-2.465	-28.06
320	0.32	-17.625	3.769	-13.084	-26.285	-6.47	-23.672	13.279	-19.419
321	0.321	-20.149	-20.063	-9.62	-28.788	-10.746	-19.474	10.991	-8.47
322	0.322	-12.81	-30.136	-12.932	-17.175	-11.348	-20.678	5.031	-9.873
323	0.323	-9.734	-27.039	-14.114	-6.539	-10.02	-21.897	-10.996	-8.753
324	0.324	-18.643	-7.316	-11.419	10.865	-15.461	-22.931	-17.522	-5.292
325	0.325	-17.497	-25.108	-12.597	17.812	-7.549	-14.115	-11.843	-4.368
326	0.326	-14.416	-32.073	-13.381	-1.39	-10.667	-20.205	-31.3	-3.443
327	0.327	-9.596	-25.698	-17.264	-3.971	-9.726	-12.931	-18.619	-9.49
328	0.328	1.798	-4.427	-17.661	17.046	-10.518	-0.227	-25.641	-10.269
329	0.329	9.718	-18.566	-16.312	14.247	-9.767	-5.506	-27.843	-9.725
330	0.33	-0.369	-21.063	-11.483	1.395	-4.954	-4.013	-29.867	-10.356
331	0.331	-9.297	-9.412	-13.417	8.299	-9.621	-8.307	-10.623	-12.137
332	0.332	-12.813	-7.243	-12.832	-19.422	-12.548	-14.721	-13.272	-13.513
333	0.333	-11.864	-20.776	-11.476	-30.678	-9.087	-15.885	-20.363	-9.076
334	0.334	-12.854	-15.528	-10.125	-40.75	-8.724	-6.197	-22.614	-6.174
335	0.335	-10.367	-17.069	-12.262	-25.067	-11.646	-9.884	-5.332	-11.951
336	0.336	-17.752	-15.692	-11.878	-27.77	-14.378	-18.229	1.508	-6.314
337	0.337	-20.673	-6.76	-9.942	-25.262	-6.844	-22.136	-9.249	-8.247
338	0.338	-19.917	-7.912	-10.147	-22.981	-12.666	-27.393	-19.053	-8.868
339	0.339	-22.256	-6.932	-14.603	-20.908	-10.361	-18.509	-27.883	-8.336
340	0.34	-21.692	-15.826	-11.33	-22.914	-9.798	-7.685	-26.445	-9.743
341	0.341	-26.359	-12.324	-11.927	-24.722	-11.743	-3.443	-27.918	-12.116
342	0.342	-22.326	-11.336	-11.566	-16.861	-6.344	-7.126	-19.13	-11.73
343	0.343	-27.198	3.387	-17.985	-3.983	1.585	-1.117	-18.065	-10.524
344	0.344	-18.523	1.273	-13.749	8.136	-3.653	6.259	-12.958	-9.295
345	0.345	-22.041	-16.14	-11.444	3.428	-2.69	15.193	-10.179	-11.364
346	0.346	-18.983	-13.83	-14.945	4.714	-15.854	16.394	-2.365	-10.021
347	0.347	-21.932	1.045	-10.324	-4.282	-6.182	13.335	2.763	-5.762
348	0.348	-15.976	-0.966	-8.604	-3.222	-0.961	8.552	-10.115	0.831
349	0.349	-23.368	0.679	-12.109	-8.541	-8.901	-4.551	16.069	-8.829
350	0.35	-14.504	-4.063	-11.743	0.293	1.159	-25.782	12.259	-7.65
351	0.351	-11.055	-8.409	-9.635	-5.766	-2.518	-23.009	-11.678	-18.5
352	0.352	-1.413	-14.865	-10.813	-4.854	0.963	-30.474	-2.534	-17.159
353	0.353	2.226	-16.091	-9.675	-3.959	-0.007	-18.768	-16.766	-18.321
354	0.354	-1.304	-30.073	-13.962	-10.044	-6.78	-8.032	-9.302	-19.478
355	0.355	-4.445	-20.469	-14.568	-12.45	-19.942	-13.744	-7.05	-3.41
356	0.356	-13.389	-32.721	-14.211	-14.47	-10.269	-15.405	-17.77	-5.742
357	0.357	-16.906	-24.836	-11.913	-5.838	-15.494	-10.686	-12.007	-3.613
358	0.358	-20.039	-32.064	-9.814	-9.385	-7.554	-9.267	-6.847	-9.407
359	0.359	-9.236	-35.802	-7.904	-14.681	-11.81	5.116	-15.289	-3.013
360	0.36	-7.905	-17.865	-6.761	-13.808	-15.485	7.108	5.297	-22.366
361	0.361	-14.315	5.323	-3.872	-9.654	-9.479	5.419	2.489	-19.83
362	0.362	-17.817	-4.024	-9.89	-17.108	-6.379	0.837	-10.364	-22.123
363	0.363	-20.925	-23.792	-17.833	-20.136	-11.211	-9.173	-8.088	-24.204
364	0.364	-19.977	-0.58	-14.748	-24.503	-8.688	-7.951	23.862	-14.478
365	0.365	-20.777	8.69	-13.793	-17.252	-11.006	-6.702	37.455	11.861
366	0.366	-16.744	5.97	-18.065	-22.202	-9.059	-13.962	16.817	-6.917
367	0.367	-13.28	-6.808	-15.752	-9.146	-7.112	-12.887	13.247	-3.657
368	0.368	-11.56	-19.586	-4.924	-3.408	-6.515	-10.282	3.323	-0.58
369	0.369	-17.577	-12.615	-3.379	-1.712	-13.464	-17.573	6.568	2.149
370	0.37	-23.209	-6.227	-7.646	-3.285	-10.546	-10.749	20.882	14.956
371	0.371	-19.744	-19.77	-8.819	-7.555	-8.016	-20.362	3.268	-15.381
372	0.372	-15.118	-24.989	-9.988	-6.408	-3.941	-5.967	5.753	-19.394
373	0.373	-19.191	-20.343	-17.351	-9.897	-8.77	-7.829	-0.507	-30.578
374	0.374	-13.388	-33.334	-14.455	-8.916	-8.185	-2.538	-6.188	-13.51
375	0.375	-11.068	-21.144	-16.981	5.823	-8.762	5.459	-18.245	-10.378
376	0.376	-9.13	-10.116	-12.931	12.22	-7.389	-4.535	-32.399	-7.639
377	0.377	-5.84	-0.098	-14.874	10.275	-13.762	-8.144	-57.378	-41.081
378	0.378	-9.894	-6.5	-12.949	8.527	-7.743	-14.073	-33.388	-18.223
379	0.379	-8.531	-24.501	-10.049	-5.771	-6.951	-6.65	-23.921	-14.12
380	0.38	-8.915	-32.046	-17.981	-19.307	-8.867	-13.358	-9.613	-10.391
381	0.381	-2.336	-20.442	-21.84	-27.039	-9.423	-21.222	8.38	-20.407
382	0.382	-11.244	-14.043	-15.835	-39.218	-7.661	-35.099	1.637	-17.267
383	0.383	-10.082	-27.578	-14.865	-50.261	-7.261	-36.979	-13.028	-8.924
384	0.384	-9.108	-22.368	-11.956	-54.538	-8.595	-17.569	-14.746	-11.428
385	0.385	-13.939	-17.722	-16.196	-40.234	-5.674	-9.959	-26.742	-18.367
386	0.386	-27.094	-10.567	-18.504	-26.682	-9.334	-7.592	-37.575	-7.71
387	0.387	-25.163	-6.908	-9.009	-3.829	-12.609	-13.956	-30.22	1.965
388	0.388	-19.949	-12.92	-12.675	-0.712	-6.007	-19.743	-28.872	0.217
389	0.389	-18.409	1.011	-1.817	7.631	-8.892	-11.028	-32.148	14.534
390	0.39	-14.164	-16.408	-3.167	0.101	-9.646	-3.079	-30.992	4.838
391	0.391	-7.783	-14.106	3.235	-2.197	-5.561	-10.222	-24.013	-21.499
392	0.392	-13.789	-7.741	-0.224	4.208	-10.383	-11.36	-28.06	-70.677
393	0.393	-14.746	-25.187	-9.883	-5.434	-8.427	-17.335	-15.657	-64.103
394	0.394	-13.758	-22.868	-16.247	-10.611	-12.464	-14.202	-10.233	-45.917
395	0.395	-9.469	-16.47	-10.224	-5.917	-12.054	-20.936	-11.574	-7.214
396	0.396	-5.369	-6.785	-11.165	7.096	-8.74	-18.389	-18.522	-2.216
397	0.397	-10.177	16.063	-6.302	8.889	-11.631	-27.27	1.251	-6.685
398	0.398	-17.496	25.361	-10.528	4.277	-9.679	-21.256	15.598	-10.762
399	0.399	-14.551	17.035	-9.728	-17.384	-10.045	-11.56	8.251	-7.099
400	0.4	-18.775	9.499	-13.189	-26.67	-9.259	-12.713	20.081	9.91
401	0.401	-17.965	-6.741	-15.111	-29.346	-10.015	-16.22	30.902	12.988
402	0.402	-15.992	-4.606	-13.346	-11.51	-8.062	-13.143	5.868	4.622
403	0.403	-8.602	-25.888	-13.711	-4.512	-7.854	-8.347	-4.047	-2.959
404	0.404	-11.466	-11.751	-12.332	-6.604	-7.267	-14.376	-0.826	-5.316
405	0.405	-13.965	-29.559	-10.188	-8.528	-7.073	-12.086	13.443	1.037
406	0.406	-21.312	-31.857	-14.618	-10.265	-8.045	-11.542	-4.227	-4.793
407	0.407	-16.461	-16.958	-11.687	-11.794	-10.175	-1.518	2.839	-13.531
408	0.408	-18.959	-15.004	-14.177	-7.506	-9.016	-0.193	26.313	-8.923
409	0.409	-21.27	-9.771	-19.565	-11.16	-8.237	3.451	17.091	-1.813
410	0.41	-19.311	-17.68	-20.113	-14.626	-8.429	6.92	-8.405	-16.166
411	0.411	-18.704	1.147	-11.374	-11.521	-8.624	3.8	-18.403	-10.4
412	0.412	-19.266	-16.583	-19.672	-6.669	-10.169	4.735	-40.243	-19.129
413	0.413	-13.445	-28.122	-12.299	-7.436	-9.576	-8.462	-59.978	-23.786
414	0.414	-11.106	-25.926	-13.26	4.771	-6.472	-18.186	-57.442	-13.725
415	0.415	-10.514	-39.408	-10.735	13.476	-10.529	-23.471	-50.45	5.828
416	0.416	-15.145	-23.458	-13.048	-10.339	-9.168	-18.904	-52.56	19.964
417	0.417	-15.702	-17.007	-11.111	-27.375	-10.512	-8.912	-58.355	2.115
418	0.418	-15.287	-22.759	-14.395	-30.46	-10.891	10.574	-49.635	-23.646
419	0.419	-10.804	-17.487	-10.314	-33.16	-7.208	7.814	-54.277	-33.742
420	0.42	-10.202	-18.976	-8.935	-25.588	-5.851	-10.046	-32.616	-30.659
421	0.421	-9.8	-34.767	-10.267	-18.601	-6.234	-12.44	-4.373	-22.321
422	0.422	-13.074	-28.333	-11.399	-12.196	-5.062	-10.398	21.891	-14.776
423	0.423	-15.951	0.759	-11.763	-17.963	-0.794	-4.632	11.769	-12.461
424	0.424	-21.151	-3.236	-7.489	-19.666	-4.273	-2.934	2.399	-10.337
425	0.425	-20.549	-14.4	-4.947	-2.223	-10.655	-4.506	-11.797	-8.387
426	0.426	-14.531	16.624	-10.343	-4.506	-8.13	-8.773	-24.675	-17.086
427	0.427	-18.574	-3.991	-10.894	-10.869	-12.187	-7.621	-8.533	-9.136
428	0.428	-10.617	-0.189	-14.163	-20.547	-10.25	-1.636	1.991	-25.017
429	0.429	-5.375	-17.116	-15.884	-15.347	-9.663	-9.023	3.825	-31.387
430	0.43	-14.26	-7.743	-17.218	-23.309	-11.402	-15.823	1.983	-25.554
431	0.431	-17.73	-15.99	-11.785	-19.072	-10.042	-11.598	-9.118	-20.3
432	0.432	-22.937	-13.384	-8.284	-15.409	-6.751	-15.687	-16.34	-2.862
433	0.433	-23.902	-1.695	-10.196	-9.422	-9.652	-19.191	-2.077	4.125
434	0.434	-21.373	-12.28	-17.916	-10.387	-7.711	-17.284	15.231	-10.75
435	0.435	-15.758	-6.435	-14.799	-9.403	-8.87	-8.388	22.065	-4.916
436	0.436	-10.932	2.32	-11.881	-15.356	-8.67	0.509	19.831	7.3
437	0.437	-6.305	0.818	-9.352	-9.658	-8.48	-2.986	10.077	2.699
438	0.438	-6.901	-12.075	-16.691	-4.721	-9.256	0.082	-16.283	-4.412
439	0.439	-3.422	-13.755	-5.84	1.372	-9.829	-2.834	-5.105	4.533
440	0.44	-8.836	-5.757	-12.979	-4.148	-10.024	-3.609	-15.192	-3.732
441	0.441	-9.404	-4.337	-19.353	0.773	-6.924	-10.949	-18.316	-4.643
442	0.442	-18.098	-0.603	-11.02	-6.51	-8.084	-19.85	-10.016	-19.318
443	0.443	-24.084	-13.705	-18.369	-9.336	-9.25	-28.162	-2.477	-17.191
444	0.444	-23.104	-29.53	-13.532	-5.021	-11.961	-27.189	-9.467	-19.095
445	0.445	-24.061	-35.865	-12.763	-10.592	-12.736	-18.269	-15.888	3.788
446	0.446	-14.377	-30.015	-13.54	-17.123	-11.381	-17.088	-25.585	-11.818
447	0.447	-18.035	-14.094	-14.121	-9.131	-7.705	-20.158	-20.375	-14.47
448	0.448	-16.858	-7.642	-8.122	2.717	-10.029	-30.985	-18.841	-11.901
449	0.449	-13.747	-21.134	-8.902	4.277	-7.904	-29.588	-20.195	-14.166
450	0.45	-8.891	-26.33	-2.328	-17.422	-8.294	-15.214	-0.648	-16.211
451	0.451	-9.652	-18.395	-10.269	-20.526	-11.77	-13.235	13.496	-2.554
452	0.452	-5.58	-19.756	-11.234	-17.821	-8.867	2.674	-9.718	-11.146
453	0.453	-10.423	-18.622	-12.195	-20.329	-4.416	0.583	-6.631	-9.502
454	0.454	-0.353	-12.682	-7.933	-4.066	-7.315	6.427	-20.784	-10.797
455	0.455	-1.708	-22.379	-13.549	-1.905	-10.797	1.228	-18.283	-7.123
456	0.456	-16.049	-2.882	-17.044	-15.423	-5.378	-0.291	-2.024	-8.261
457	0.457	-21.885	-11.249	-12.409	-17.14	-7.317	-7.422	25.634	-3.009
458	0.458	-16.674	-3.724	-15.315	-12.48	-7.901	-6.234	6.835	-0.084
459	0.459	-18.225	-15.373	-14.935	-11.112	-7.324	-14.524	3.524	-13.213
460	0.46	-19.583	-21.788	-12.624	-2.205	-7.715	-9.273	-5.781	-18.989
461	0.461	-18.42	-19.882	-7.797	-5.685	-6.358	-8.272	8.319	-27.696
462	0.462	-17.259	-25.146	-9.732	-6.646	-12.165	-10.767	5.761	-29.246
463	0.463	-18.236	-29.874	-5.683	-13.413	-11.4	-11.52	-15.378	-30.595
464	0.464	-11.464	-8.269	-6.08	-0.248	-7.919	-0.684	-7.122	-24.189
465	0.465	-13.986	-17.615	-7.445	9.453	-9.854	10.34	-9.679	-6.173
466	0.466	-18.059	-9.36	-4.557	-2.702	-10.438	-2.653	-30.788	17.072
467	0.467	-18.646	-11.943	-7.278	-7.345	-7.93	-11.397	-39.128	-4.779
468	0.468	-20.589	-14.322	-10.768	-6.005	-6.579	-16.074	-41.639	3.539
469	0.469	-15.174	-16.494	-17.352	-20.352	-8.71	-14.733	-25.359	-14.28
470	0.47	-13.223	-26.194	-20.254	-18.446	-7.55	4.796	-23.193	-30.557
471	0.471	-11.266	-6.858	-24.51	-20.201	-11.808	7.468	-5.703	-32.699
472	0.472	-16.661	-19.684	-18.894	-34.523	-8.334	-20.83	-7.948	-23.029
473	0.473	-17.225	-17.403	-16.952	-32.584	-7.953	-17.179	-1.467	-24.787
474	0.474	-11.207	-15.286	-20.239	-16.711	-8.341	-27.256	-18.794	-20.151
475	0.475	-8.881	-1.769	-17.336	-18.833	-12.021	-30.368	2.38	-10.08
476	0.476	-12.366	-21.142	-17.712	-5.264	-9.71	-33.108	-0.265	-11.235
477	0.477	-14.307	-38.942	-10.357	6.943	-8.557	-25.602	-7.735	-7.755
478	0.478	-14.908	-22.717	-9.394	14.883	-8.188	-9.389	-0.695	-8.713
479	0.479	-16.276	-16.347	-8.436	-0.997	-5.489	-7.316	5.782	-11.623
480	0.48	-14.932	-10.582	-9.223	-15.905	-10.333	-5.437	-11.537	-9.119
481	0.481	-16.107	-12.348	-13.31	-21.719	-6.86	-14.209	-9.126	-6.799
482	0.482	-11.662	1.947	-12.744	-23.47	-6.281	-18.892	-19.688	-1.952
483	0.483	-20.57	3.861	-9.475	-31.41	-10.351	-5.96	9.414	-2.517
484	0.484	-11.678	19.711	-8.914	-30.052	-9.002	-4.252	21.863	-6.568
485	0.485	-5.688	9.016	-7.578	-31.22	-10.364	0.369	-12.15	-6.972
486	0.486	-10.912	7.04	-8.938	-42.084	-5.535	4.613	-34.936	-14.35
487	0.487	-9.95	-19.325	-4.872	-29.148	-8.834	10.999	-47.286	-13.382
488	0.488	-14.209	-15.699	-9.71	-20.455	-11.743	-7.012	-28.509	-10.491
489	0.489	-19.822	-12.44	-10.296	-15.827	-6.914	-9.55	-38.6	-14.768
490	0.49	-21.75	-28.137	-8.551	-14.481	-11.578	-16.565	-22.954	-23.671
491	0.491	-18.457	-19.836	-7.195	-8.095	-6.179	-10.23	-14.689	-20.208
492	0.492	-21.366	-17.349	-9.526	-11.573	-6.784	-16.083	-22.304	-15.04
493	0.493	-20.016	-19.724	-14.361	-4.225	-7.392	-14.405	3.38	-21.896
494	0.494	-16.734	-21.906	-14.947	2.527	-11.485	-19.111	13.396	-8.782
495	0.495	-12.678	-12.284	-12.043	-3.498	-10.162	-20.502	-2.311	0.845
496	0.496	-19.645	-14.081	-15.521	-4.308	-6.899	-19.376	-10.665	9.518
497	0.497	-20.607	-15.664	-13.195	2.223	-9.049	-8.562	2.062	1.526
498	0.498	-23.121	-11.43	-12.031	15.345	-5.387	-24.443	-4.953	-8.595
499	0.499	-20.798	-7.746	-11.639	21.126	-7.725	-22.332	-15.673	-28.201
500	0.5	-17.309	0.567	-15.114	-1.738	-14.322	-12.689	-21.551	-36.575
501	0.501	-11.294	-13.369	-21.681	-4.88	-9.505	-10.972	-12.922	-39.122
502	0.502	-0.631	0.182	-20.708	-2.219	-7.008	-6.35	-17.629	-27.532
503	0.503	-7.779	5.399	-16.454	0.249	-11.091	-4.999	-10.58	-4.169
504	0.504	-6.612	-18.406	-9.111	-25.534	-9.171	-1.308	-14.396	36.598
505	0.505	4.234	-8.339	-2.342	-22.267	-8.608	-4.762	-18.037	8.858
506	0.506	2.877	-11.431	-8.353	-19.189	-6.892	-5.709	-12.986	-6.266
507	0.507	-8.942	-19.741	-12.423	-10.897	-9.425	-0.853	1.565	-10.757
508	0.508	-19.985	-6.954	-10.493	-8.408	-8.091	-8.769	7.814	-14.879
509	0.509	-18.638	-13.913	-11.08	-6.096	-7.729	-5.649	-9.785	-11.283
510	0.51	-19.804	-20.314	-9.349	-8.235	-13.749	-14.539	-16.946	-1.294
511	0.511	-16.319	-2.925	-12.844	-10.176	-9.519	-11.037	-6.528	1.718
512	0.512	-8.956	13.309	-5.493	-8.441	-5.478	-14.118	-12.552	-12.478
513	0.513	-11.852	-10.128	-6.467	-9.999	-10.343	-7.332	3.07	-25.27
514	0.514	-9.321	-19.423	-7.433	-20.087	-10.95	-9.836	-3.587	-13.642
515	0.515	-8.53	-16.706	-4.918	-26.489	-10.391	2.379	-9.639	-7.24
516	0.516	-16.443	-3.93	-10.531	-15.647	-5.581	11.133	2.298	-1.415
517	0.517	-15.464	-10.9	-14.023	-11.391	-10.251	9.603	-12.302	-6.613
518	0.518	-18.362	-25.819	-18.675	-2.5	-12.017	-0.461	-10.639	-17.65
519	0.519	-29.773	-35.496	-18.108	0.966	-9.524	-6.856	-16.113	-16.301
520	0.52	-31.322	-37.264	-16.766	-6.412	-9.154	-8.019	-21.015	-15.174
521	0.521	-29.962	-13.488	-19.096	-11.266	-4.332	-7.036	-5.361	-11.735
522	0.522	-23.547	-16.789	-21.227	-10.504	-7.65	-19.78	-7.677	0.03
523	0.523	-24.704	-19.909	-15.999	-14.588	-10.574	-25.009	-21.402	-7.932
524	0.524	-12.894	-11.588	-11.155	-18.08	-11.95	-20.352	-23.312	-20.92
525	0.525	-8.238	-29.385	-18.503	-17.483	-9.642	-10.28	-21.907	-19.169
526	0.526	-1.074	-27.023	-13.651	-14.572	-10.831	-6.584	-37.896	-17.595
527	0.527	5.321	-16.356	-9.381	-14.157	-4.848	-5.415	-18.876	-21.842
528	0.528	-0.679	-26.029	-8.595	-7.737	-9.122	4.292	-26.583	-18.155
529	0.529	-3.783	-17.295	-6.655	-8.474	-13.203	-4.57	-33.679	-14.689
530	0.53	-10.57	-21.906	-0.65	-12.523	-8.378	-5.687	-27.413	-15.687
531	0.531	-20.264	-23.218	-4.714	-7.677	-14.391	-21.698	-29.484	-18.58
532	0.532	-21.44	-22.003	0.123	-9.605	-8.02	-24.361	-24.38	-12.531
533	0.533	-15.445	-13.631	-5.893	-13.669	-10.354	-21.993	-7.094	-10.164
534	0.534	-12.353	2.482	-13.237	-7.866	-6.883	-24.067	9.079	-0.649
535	0.535	-17.193	-4.427	-20.019	4.329	-7.472	-22.084	-1.666	3.054
536	0.536	-9.256	1.994	-20.802	-0.891	-8.066	-23.768	-3.698	-14.921
537	0.537	-12.368	0.085	-16.754	-11.93	-10.589	-15.782	4.931	-12.374
538	0.538	-15.291	-26.224	-16.169	-10.561	-7.303	-5.668	3.323	-14.662
539	0.539	-21.296	-29.898	-14.235	-16.916	-1.504	8.676	7.576	-25.296
540	0.54	-22.088	-19.84	-17.152	-27.732	-2.284	6.759	13.979	-15.628
541	0.541	-15.522	-10.588	-12.321	-29.066	1.189	-5.421	12.875	10.675
542	0.542	-21.538	9.133	-14.248	-22.654	-0.744	2.534	1.131	14.345
543	0.543	-19.237	-3.666	-11.357	-11.793	-2.489	-4.605	-6.728	-16.609
544	0.544	-15.771	-10.648	-12.727	-7.489	-3.848	-18.899	-28.291	-12.542
545	0.545	-20.43	-8.53	-14.103	-3.763	-8.297	-9.204	-31.272	-8.854
546	0.546	-15.023	-14.357	-12.961	-0.246	-12.361	-14.419	-22.842	-5.547
547	0.547	-14.467	-9.189	-11.821	-5.454	-13.709	-22.349	-15.196	-8.623
548	0.548	-11.199	-26.659	-9.911	-10.277	-14.089	-18.074	6.018	-5.897
549	0.549	-14.137	-19.752	-14.19	-11.028	-11.181	1.48	-2.165	-13.45
550	0.55	-19.023	-21.952	-13.633	-11.79	-8.457	4.197	10.712	-29.73
551	0.551	-22.353	-16.197	-14.051	-9.859	-12.71	1.701	-5.445	-23.364
552	0.552	-14.644	-4.086	-7.691	-6.583	-9.214	-5.253	9.593	-2.09
553	0.553	-13.704	-8.8	-3.466	-10.66	-10.553	-24.387	23.275	6.238
554	0.554	-10.843	-7.522	-7.557	-14.167	-10.928	-31.915	17.815	0.455
555	0.555	-6.634	-13.995	-8.162	-17.501	-6.461	-24.934	23.183	-27.763
556	0.556	-10.73	-5.76	-14.183	-15.403	-10.505	-22.798	9.016	-16.535
557	0.557	-15.598	-15.531	-10.137	-16.588	-9.132	-24.73	-0.507	0.493
558	0.558	-13.705	-6.735	-12.103	-22.414	-6.789	-22.977	8.406	16.158
559	0.559	-15.5	1.508	-7.484	-18.38	-9.666	-15.044	3.999	-3.595
560	0.56	-20.395	4.512	-6.933	-13.591	-5.964	-13.69	14.294	-1.093
561	0.561	-22.377	-0.407	-11.798	-15.587	-8.272	-7.311	5.643	-17.355
562	0.562	-16.987	-8.409	-11.245	-11.604	-10.382	-6.164	16.717	-49.296
563	0.563	-22.247	-19.863	-16.683	-4.701	-8.417	-5.211	9.809	-62.865
564	0.564	-17.459	-14.668	-14.769	-3.793	-9.556	-6.188	-9.477	-42.191
565	0.565	-22.134	-17.63	-16.73	-15.27	-5.274	-17.627	-6.506	-23.431
566	0.566	-14.446	-8.006	-9.01	-19.959	-8.154	-6.614	-3.75	-13.379
567	0.567	-9.28	-1.642	-14.264	-12.817	-7.741	3.43	-10.455	-4.092
568	0.568	-12.252	-19.681	-11.389	-6.415	-7.334	4.556	-25.076	-1.389
569	0.569	-2.642	-1.975	-15.677	-9.866	-13.89	1.016	0.379	6.137
570	0.57	-9.117	-9.029	-19.77	-10.814	-12.896	-2.14	-30.286	3.789
571	0.571	-27.189	-11.209	-21.726	-11.795	-4.939	-14.978	-34.033	1.644
572	0.572	-9.422	-13.159	-17.111	-9.3	-8.008	-6.331	-37.364	-0.297
573	0.573	-11.79	-29.043	-16.558	-11.64	-7.018	-14.338	-33.744	-5.51
574	0.574	-13.967	-31.198	-15.221	-15.147	-12.999	-13.061	-55.321	-22.92
575	0.575	-8.179	-44.756	-17.565	-7.822	-4.075	-16.8	-46.728	-25.258
576	0.576	-16.93	-39.539	-14.881	-13.066	-10.054	-3.692	-23.235	-10.393
577	0.577	-12.315	-28.522	-8.311	-10.17	-9.059	-12.443	-7.317	-8.48
578	0.578	-8.09	-27.164	-3.483	-12.686	-8.065	-7.842	-21.197	10.857
579	0.579	-6.968	-26.025	-7.746	-8.616	-8.816	-9.23	-18.438	13.37
580	0.58	-5.844	-27.209	-5.435	-13.461	-11.123	-15.661	-11.223	-21.667
581	0.581	-11.108	-34.566	-8.93	-14.05	-6.262	-16.865	-13.095	-46.828
582	0.582	-17.948	-19.86	1.105	-5.151	-9.534	-15.948	-3.188	-33.278
583	0.583	-24.018	-21.984	-20.596	-6.319	-10.093	-13.098	-15.173	-20.886
584	0.584	-18.464	-20.031	-4.955	-5.164	-11.43	-7.139	8.856	-17.195
585	0.585	-19.099	-14.772	-7.696	-6.133	-6.958	-14.527	-14.737	-13.894
586	0.586	-10.417	-13.194	-5.216	0.645	-7.522	-9.725	-30.236	-23.16
587	0.587	-9.282	-20.321	-21.506	-5.368	-12.344	-8.993	-32.804	-20.429
588	0.588	-25.374	-8.5	-19.397	-12.743	-10.398	-3.401	-40.205	2.838
589	0.589	-18.437	-0.591	-9.735	-1.926	-6.318	-3.992	-42.408	12.174
590	0.59	-20.595	12.363	-14.97	-3.302	-5.916	-5.933	-40.193	9.486
591	0.591	-14.82	0.175	-26.008	-7.005	-11.326	-8.852	-18.819	1.924
592	0.592	-13.087	4.832	-10.135	-10.519	-6.475	-13.724	-21.476	-9.699
593	0.593	-14.651	-8.098	-12.265	-26.611	-5.884	-15.693	-18.905	-7.565
594	0.594	-16.007	-13.315	-6.458	-24.311	-13.618	-11.678	-7.252	-5.666
595	0.595	-14.84	1.008	-8.195	-17.959	-8.391	-3.802	-5.12	-7.43
596	0.596	-11.345	22.28	-9.738	-8.309	-11.298	-0.363	4.562	-8.987
597	0.597	-14.435	8.137	-5.475	-6.593	-10.529	-5.63	2.842	-16.157
598	0.598	-5.526	10.652	-9.141	-11.272	-6.474	-10.498	-11.492	-7.289
599	0.599	2.799	12.957	-7.969	-7.05	-14.417	-8.007	17.512	-6.169
600	0.6	-4.55	-6.193	-6.997	-15.983	-9.194	-12.07	21.555	-11.42
601	0.601	-11.319	1.366	-13.761	-12.52	-10.161	-7.219	2.754	-12.405
602	0.602	-12.082	-5.612	-7.742	-13.51	-9.39	-17.26	5.946	-16.682
603	0.603	-9.73	-3.502	-8.494	-6.759	-8.618	-12.997	2.714	-12.595
604	0.604	-9.118	-17.095	-7.887	-9.284	-9.2	-9.338	10.904	-3.071
605	0.605	-19.151	-11.938	-8.444	-14.9	-11.139	-10.513	3.204	-6.731
606	0.606	-26.28	-10.462	-17.327	-15.478	-7.076	-11.465	9.996	-17.588
607	0.607	-25.087	-9.149	-10.925	-12.169	-10.562	-16.271	-17.887	-13.322
608	0.608	-21.577	-23.493	-14.387	-3.256	-12.889	-13.713	-36.877	-14.459
609	0.609	-16.333	-17.701	-11.275	8.555	-9.991	-14.448	-33.813	-10.925
610	0.61	-23.091	-29.918	-14.159	10.12	-4.771	-14.975	-43.321	-11.872
611	0.611	-31.023	-25.283	-14.912	17.3	-5.354	-7.576	-12.376	-10.897
612	0.612	-19.209	-41.162	-17.217	-2.228	-11.356	-10.439	-24.986	-11.69
613	0.613	-8.165	-56.086	-16.611	-10.53	-7.3	-11.159	-13.966	-9.405
614	0.614	-24.02	-30.958	-13.298	-18.048	-9.239	-5.495	-17.495	-17.36
615	0.615	-4.833	-27.705	-16.174	-29.629	-7.311	-3.502	-2.058	-12.122
616	0.616	-7.324	-37.018	-13.635	-36.002	-6.735	-2.878	-10.621	-16.925
617	0.617	-0.319	-22.9	-15.928	-53.411	-5.386	0.083	-34.082	-17.658
618	0.618	-6.663	15.604	-14.739	-51.076	-9.842	3.625	-37.408	-12.007
619	0.619	3.047	-0.885	-11.997	-31.903	-9.266	-3.678	-34.938	-7.135
620	0.62	-9.107	-26.043	-16.22	-8.661	-5.797	-2.685	-42.698	-13.079
621	0.621	-32.873	-30.52	-8.245	-5.556	-8.138	-7.493	-45.247	-17.09
622	0.622	-15.813	-26.463	-9.366	-8.267	-6.981	-8.232	-26.275	-23.612
623	0.623	-12.672	-15.251	-12.423	-5.745	-6.602	-5.856	-3.204	-22.802
624	0.624	-26.762	-18.564	-5.615	-3.423	-10.093	-13.757	12.314	-10.61
625	0.625	-3.501	-27.864	-8.1	-9.813	-7.204	-12.759	9.437	8.741
626	0.626	-12.75	-13.776	-15.423	-15.604	-13.21	-17.568	16.841	-4.033
627	0.627	-10.011	-16.325	-12.484	-17.337	-8.966	-15.025	19.044	-10.99
628	0.628	-12.501	-0.094	-14.961	-15.778	-9.747	-17.327	8.298	-17.349
629	0.629	-19.446	6.276	-9.31	-5.704	-6.272	-15.356	-5.367	-7.639
630	0.63	-21.552	-15.014	-7.34	-6.854	-9.569	-15.905	-10.699	-12.832
631	0.631	-4.106	-12.291	0.045	-8.016	-9	-17.621	3.538	-17.475
632	0.632	-1.763	-14.809	-2.824	-7.047	-8.615	-12.76	17.005	-13.231
633	0.633	-8.127	-17.096	-3.551	-9.946	-7.267	-16.034	1.066	-16.906
634	0.634	-10.049	-19.194	-12.425	-9.157	-8.437	-16.589	7.384	-8.563
635	0.635	-32.864	-21.086	-11.219	-6.813	-7.281	-8.615	9.264	-18.217
636	0.636	-23.547	-19.319	-12.158	-0.22	-8.448	-2.575	17.897	-27.093
637	0.637	-20.8	-8.292	-16.975	-4.465	-6.909	-12.2	0.391	-37.921
638	0.638	-18.248	4.658	-17.743	-3.69	-9.629	-10.997	2.65	-33.64
639	0.639	-20.54	-7.539	-16.969	-8.542	-6.921	-7.472	13.212	-14.052
640	0.64	-14.118	-12.167	-18.892	-9.132	-5.375	-4.343	-4.278	22.959
641	0.641	-23.757	-10.774	-19.473	-2.557	-9.829	-1.41	2.655	28.031
642	0.642	-18.494	-19.666	-15.411	1.694	-11.771	1.142	-25.035	5.204
643	0.643	-23.098	-8.828	-12.88	2.476	-11.192	5.235	-28.714	9.265
644	0.644	-21.706	-10.181	-15.189	10.409	-9.84	0.435	-18.646	-1.952
645	0.645	-25.351	4.124	-14.01	0.736	-8.491	-4.16	-27.908	-12.024
646	0.646	-12.168	-5.528	-12.058	-2.937	-10.622	-9.528	-36.188	-8.927
647	0.647	-10.402	-14.17	-14.753	-4.085	-7.91	-20.308	-7.89	5.204
648	0.648	-5.738	-12.584	-11.25	-9.301	-7.523	-15.606	3.37	7.714
649	0.649	-9.971	-25.496	-8.903	-14.129	-10.427	-19.813	-20.415	-13.377
650	0.65	-11.103	-23.689	-11.781	-22.058	-10.049	-26.154	-17.285	-27.499
651	0.651	-17.09	0.158	-17.757	-16.844	-10.435	-32.115	13.899	-14.725
652	0.652	-22.303	10.293	-13.486	-13.947	-7.53	-18.138	34.628	-30.968
653	0.653	-19.374	19.653	-14.244	-27.108	-10.244	-8.427	15.876	-37.359
654	0.654	-15.092	28.042	-14.806	-29.044	-8.304	-10.14	5.812	-19.954
655	0.655	-12.735	15.319	-10.147	-30.787	-7.528	-21.14	8.941	-8.348
656	0.656	-16.196	-10.368	-11.884	-35.427	-9.466	-25.364	6.272	-19.009
657	0.657	-12.891	-34.098	-12.28	-22.464	-7.527	-24.17	-6.445	-17.101
658	0.658	-5.134	-30.95	-7.823	-17.24	-6.948	-13.319	-4.086	-29.307
659	0.659	-4.153	-16.759	-7.244	-18.789	-9.076	-14.651	-23.206	-18.286
660	0.66	0.707	-29.452	-10.72	-14.516	-8.882	-2.835	-25.64	-5.315
661	0.661	-5.28	-31.683	-10.33	-13.332	-11.585	5.111	-27.878	3.398
662	0.662	-6.052	-25.205	-15.167	-9.814	-7.321	-7.846	-38.396	-1.239
663	0.663	-10.872	-23.186	-15.752	-12.909	-10.81	-6.102	-17.01	-14.203
664	0.664	-16.844	-10.934	-14.025	-13.902	-7.521	-10.746	-31.019	-15.945
665	0.665	-16.059	-21.848	-10.553	-7.928	-8.678	-6.481	-23.353	-14.412
666	0.666	-19.513	-23.062	-10.174	-5.63	-9.063	-10.149	-20.898	-10.161
667	0.667	-18.915	-19.269	-11.337	-3.715	-10.222	-4.141	-27.156	-3.793
668	0.668	-14.829	-5.974	-13.273	-1.798	-10.411	-1.047	-21.239	-2.652
669	0.669	-12.305	-25.147	-15.978	-10.7	-5.959	11.72	-19.388	-18.727
670	0.67	-19.64	-7.19	-20.225	-4.309	-2.664	-0.484	-20.834	-21.055
671	0.671	-22.724	-23.308	-17.319	1.725	-9.24	-14.811	-42.406	-27.45
672	0.672	-19.819	-16.798	-10.338	-5.587	-8.464	-20.639	-51.604	-10.042
673	0.673	-15.546	-14.724	-5.494	-4.572	-9.235	-8.479	-25.978	11.04
674	0.674	-16.3	-19.797	-2.981	-5.312	-7.293	-3.864	-15.834	-3.096
675	0.675	-15.705	1.032	-5.297	-15.93	-7.867	-5.268	-12.643	-5.607
676	0.676	-13.741	3.862	-8.781	-14.572	-7.283	3.579	-4.271	-3.258
677	0.677	-7.144	6.489	-8.207	-13.413	-10.767	0.04	-1.705	-18.149
678	0.678	-4.614	-0.346	-7.633	-14.57	-9.405	-11.813	5.314	-12.338
679	0.679	-8.676	-10.852	-10.159	-11.46	-10.562	-10.32	3.24	-14.091
680	0.68	-15.263	-20.423	-8.807	-6.598	-7.847	-9.018	-6.412	-15.667
681	0.681	-14.491	-8.155	-15.389	-9.087	-11.329	-7.896	-4.666	-14.33
682	0.682	-20.085	-25.509	-20.233	-6.745	-10.164	-1.95	-3.089	-10.659
683	0.683	-15.228	-18.502	-19.466	-17.559	-7.449	-9.345	-7.329	-14.15
684	0.684	-15.792	-24.846	-20.247	-22.196	-10.934	-16.159	1.564	-11.088
685	0.685	-19.84	-3.502	-9.419	-15.028	-6.891	-22.197	2.705	-12.097
686	0.686	-20.229	16.284	-4.778	-11.336	-5.546	-24.571	7.913	-4.188
687	0.687	-18.867	13.819	-6.143	-7.825	-7.883	-15.144	-6.823	-13.893
688	0.688	-22.918	6.937	0.231	-2.583	-12.739	-11.523	12.273	-12.759
689	0.689	-19.419	-12.139	-5.785	-1.594	-8.104	-8.098	9.664	-16.256
690	0.69	-19.793	-24.853	-2.7	-9.501	-8.681	-9.098	-11.55	-17.206
691	0.691	-14.936	-13.211	-9.491	-12.579	-8.294	-18.051	-3.361	-2.458
692	0.692	-15.507	-6.821	-12.03	-25.332	-9.654	-14.617	-11.045	-4.522
693	0.693	-14.906	-20.387	-14.369	-23.575	-8.501	-22.018	-8.896	-14.096
694	0.694	-11.396	-8.195	-14.963	-18.927	-10.438	-24.986	-15.452	-1.82
695	0.695	-4.988	-32.007	-16.907	-11.756	-8.509	-19.065	-21.416	-12.803
696	0.696	-5.743	-49.035	-16.323	-10.6	-13.351	-21.474	-12.882	-17.049
697	0.697	-8.035	-33.358	-18.835	-7.113	-9.869	-25.048	-8.403	-13.364
698	0.698	-8.586	-41.682	-25.231	-12.337	-5.228	-20.488	-4.284	-14.516
699	0.699	-11.839	-44.203	-22.721	-5.577	-4.65	-12.812	1.987	-15.485
700	0.7	-7.751	-32.614	-20.393	0.384	-9.492	-9.783	3.003	-14.521
701	0.701	-15.66	-43.302	-15.548	-3.714	-10.078	-10.812	-11.069	-24.205
702	0.702	-26.478	-37.565	-13.622	-8.579	-4.656	-11.661	-9.267	-9.88
703	0.703	-22.207	-25.439	-16.53	-5.326	-11.236	-2.804	2.771	-0.207
704	0.704	-28.585	-14.474	-13.061	-9.45	-8.722	-3.996	-21.184	-1.94
705	0.705	-22.57	-7.387	-6.682	-16.484	-6.4	-9.248	-31.438	-0.363
706	0.706	-17.338	-19.254	-4.172	-9.781	-9.883	-10.251	-34.745	-1.685
707	0.707	-14.422	4.47	-11.529	-9.067	-6.6	1.14	-32.247	-10.55
708	0.708	-8.403	-12.68	-8.627	-5.029	-10.664	-6.814	-35.004	-14.002
709	0.709	-10.699	-15.9	-14.622	-12.97	-7.181	0.335	-51.496	-21.351
710	0.71	-8.741	-24.32	-12.293	-22.627	-9.504	-3.352	-41.072	-20.368
711	0.711	-5.431	-11.683	-10.364	-28.963	-9.899	0.13	-39.327	-19.607
712	0.712	-9.486	-9.49	-8.437	-15.736	-5.453	-0.835	-16.654	-14.022
713	0.713	-10.837	9.542	0.456	0.2	-7.203	-3.749	-19.951	-10.52
714	0.714	-10.451	-13.8	-3.234	-6.139	-12.052	-9.755	-17.422	-3.169
715	0.715	-12.588	-23.191	-9.246	-11.903	-8.768	-12.085	-15.05	-8.022
716	0.716	-8.932	-3.586	-12.353	-13.598	-9.355	-14.025	-17.476	-2.03
717	0.717	-12.251	-6.231	-15.268	-18.186	-10.716	-6.685	-15.423	-2.818
718	0.718	-9.378	-17.969	-17.798	-19.483	-10.339	-7.66	-9.672	-6.335
719	0.719	-15.402	-11.682	-18.595	-2.389	-13.253	-11.925	2.508	-9.627
720	0.72	-21.418	-17.618	-15.132	-9.297	-8.809	-17.53	-2.139	-12.528
721	0.721	-25.497	-5.532	-17.088	-15.632	-9.394	-9.609	7.934	-13.879
722	0.722	-20.667	-13.556	-11.693	-21.394	-9.02	-4.41	27.493	-13.501
723	0.723	-20.091	-14.972	-8.225	-9.175	-12.323	-7.343	30.25	-13.099
724	0.724	-22.986	4.493	-12.88	-4.506	-13.497	0.573	12.547	-14.24
725	0.725	-16.006	-3.914	-9.979	5.586	-8.279	1.532	28.923	-20.039
726	0.726	-15.015	8.756	-11.342	1.935	-8.87	-3.321	14.145	-17.716
727	0.727	-10.738	-17.078	-9.994	-6.372	-10.813	-9.716	-3.155	-17.132
728	0.728	-5.094	-13.847	-8.854	-13.733	-8.889	-5.478	-24.136	-7.079
729	0.729	-4.484	7.945	-11.584	-14.69	-7.154	-7.83	-15.716	11.686
730	0.73	-10.469	5.149	-11.998	-18.96	-6.773	-18.693	-8.087	-6.124
731	0.731	-16.078	7.551	-7.199	-14.916	-9.102	-7.691	-24.238	-17.746
732	0.732	-16.667	14.437	-10.726	-16.864	-9.495	-14.874	-13.488	-11.37
733	0.733	-21.341	-0.553	-14.065	-6.815	-3.503	-16.054	-11.44	6.047
734	0.734	-20.796	-18.047	-18.168	-8.195	9.654	-17.245	-6.098	13.025
735	0.735	-19.47	-15.796	-20.719	-14.61	-3.899	-1.214	-16.998	-10.376
736	0.736	-16.206	-22.208	-13.399	-20.628	-2.158	1.071	-9.707	-13.464
737	0.737	-15.84	-43.508	-14.405	-15.419	-0.613	-9.616	-3.2	-16.18
738	0.738	-14.701	-35.191	-9.609	-18.339	-10.68	-7.703	12.611	-18.73
739	0.739	-12.784	-27.663	-12.16	-26.277	-19.59	-27.076	27.682	-25.746
740	0.74	-13.584	-11.451	-8.141	-16.618	-13.591	-9.286	10.409	-19.382
741	0.741	-11.672	3.422	-3.339	-12.964	-12.625	-11.615	8.252	-40.687
742	0.742	-15.946	5.339	-6.668	-6.99	-9.721	-13.753	10.55	-83.272
743	0.743	-22.539	-10.571	-8.433	-1.78	-13.976	-0.218	1.031	-52.906
744	0.744	-14.624	-12.729	-14.289	-6.661	-8.365	1.513	-4.05	-25.263
745	0.745	-13.681	-18.561	-21.708	-5.933	-8.942	-0.041	0.769	-0.119
746	0.746	-12.738	-30.818	-18.878	-16.617	-12.231	-4.311	-12.015	4.305
747	0.747	-13.533	-35.535	-9.26	-15.294	-8.173	-16.128	-13.569	8.322
748	0.748	-17.618	-31.301	-10.485	-6.413	-8.559	-24.078	-27.69	11.937
749	0.749	-12.799	-24.932	-18.872	9.214	-9.906	-19.829	-18.79	-6.301
750	0.75	-16.112	-6.96	-19.909	-1.527	-8.74	-23.505	-20.528	-9.655
751	0.751	-15.551	21.307	-11.073	-3.539	-13.959	-10.34	-4.471	-6.625
752	0.752	-14.225	10.116	-9.963	5.108	-9.12	-19.048	14.836	-9.379
753	0.753	-6.905	0.098	-4.786	12.979	-9.697	-20.602	-13.294	-16.941
754	0.754	-12.161	-2.956	-11.623	14.277	-9.116	-21.959	5.607	-14.609
755	0.755	-5.413	-34.052	-10.899	13.078	-8.727	-18.279	15.806	-8.227
756	0.756	-15.105	-38.05	-15.03	-0.13	-5.432	-21.748	6.616	-17.929
757	0.757	-18.792	-19.231	-17.018	-16.041	-9.493	-20.759	15.034	-9.24
758	0.758	-19.387	-9.483	-17.646	-26.738	-9.872	-13.971	7.594	5.062
759	0.759	-18.228	-19.482	-19.452	-44.203	-10.258	-13.182	-18.03	3.113
760	0.76	-15.137	2.432	-11.591	-55.86	-4.442	-10.836	-34.968	29.393
761	0.761	-14.172	-5.841	-10.508	-58.038	-8.494	-10.239	-44.146	32.98
762	0.762	-13.406	-3.245	-13.662	-44.541	-3.651	-9.634	-7.079	-18.605
763	0.763	-14.193	-10.129	-10.823	-25.222	-5.576	-11.348	-1.951	-11.347
764	0.764	-13.618	-16.441	-10.11	-17.703	-7.305	-11.719	-33.819	-4.841
765	0.765	-3.563	1.027	-10.945	-15.417	-8.652	-10.361	-46.137	-10.875
766	0.766	-2.214	-5.913	-10.417	-21.861	-9.027	-4.542	-49.746	-5.497
767	0.767	-3.383	-7.995	-11.06	-19.988	-6.886	-6.834	-52.98	9.569
768	0.768	-6.879	-21.469	-7.071	-21.783	-6.493	-4.848	-62.207	-22.352
769	0.769	-14.254	-9.216	-11.99	-23.381	-6.868	-10.792	-48.029	-34.691
770	0.77	-21.058	-17.092	-14.008	-10.447	-8.409	-5.112	-40.452	-30.945
771	0.771	-25.342	-38.725	-8.861	-3.134	-7.041	-4.459	-38.102	-20.812
772	0.772	-23.041	-47.968	-11.842	2.042	-6.834	-3.809	-48.716	-23.838
773	0.773	-27.894	-22.409	-14.421	0.437	-8.365	-3.163	-50.628	-15.446
774	0.774	-28.478	-19.089	-21.831	-6.75	-11.45	-8.914	-38.424	-17.9
775	0.775	-32.538	9.183	-18.793	-13.16	-8.727	-4.8	-24.133	-15.517
776	0.776	-24.589	-2.016	-21.751	-2.344	-10.641	-5.325	-2.893	-17.607
777	0.777	-28.054	-32.955	-10.391	13.494	-9.848	-1.993	5.356	-15.619
778	0.778	-22.813	-20.588	-12.004	-5.706	-11.184	-3.689	23.071	-13.829
779	0.779	-13.893	-16.917	-10.706	12.049	-11.938	-5.004	29.947	-15.324
780	0.78	-10.392	0.105	-1.851	14.331	-8.237	-1.662	2.17	-11.005
781	0.781	-0.705	-15.581	-5.377	-0.621	-10.729	-6.445	5.739	-9.802
782	0.782	8.195	-18.314	-6.384	-2.592	-8.391	-6.959	2.31	-15.771
783	0.783	11.673	-15.813	-13.192	-4.362	-8.762	-2.832	-0.919	-25.408
784	0.784	-0.135	-18.164	-15.742	-5.919	-9.125	-6.267	-3.773	-24.198
785	0.785	-8.058	-33.102	-8.424	-10.186	-10.254	-3.88	-1.423	-15.819
786	0.786	-12.298	-27.344	-5.547	-11.355	-6.753	0.258	10.036	0.265
787	0.787	-11.119	-32.595	-8.084	-10.202	-9.059	-7.604	-13.525	11.903
788	0.788	-17.094	-21.602	-12.168	-19.885	-8.658	-6.387	-22.96	18.298
789	0.789	-7.396	-11.54	-11.595	-10.981	-9.812	-9.432	-3.354	-10.722
790	0.79	-11.058	-25.852	-18.954	-14.453	-9.425	-16.158	-31.743	-14.758
791	0.791	-14.524	-16.157	-21.853	-15.403	-9.612	-16.866	-20.692	-11.04
792	0.792	-17.601	10.203	-33.259	-30.094	-11.533	-9.436	-10.823	-7.716
793	0.793	-12.744	-8.551	-9.437	-2.4	-7.261	-14.195	4.671	-4.621
794	0.794	-8.477	1.518	0.639	1.298	-11.314	-14.886	-21.057	-12.936
795	0.795	-7.683	17.194	3.742	-1.981	-6.456	-2.622	-24.509	-10.388
796	0.796	-15.606	14.48	-10.379	-11.254	-4.502	-4.294	-15.366	1.297
797	0.797	-18.686	-8.778	-7.848	-19.562	-7.389	-2.681	-18.225	12.007
798	0.798	-21.578	-11.909	-10.147	-1.73	-9.88	-3.983	-5.605	-5.356
799	0.799	-20.792	2.206	-3.734	33.327	-7.534	-7.627	-8.078	6.305
800	0.8	-19.999	-15.59	-5.643	8.212	-11.578	-8.752	-1.841	4.209
801	0.801	-18.053	-31.826	-14.324	-14.593	-6.721	-7.737	15.443	-20.916
802	0.802	-18.616	-25.387	-15.828	-18.624	-6.119	-4.782	26.925	-30.948
803	0.803	-15.686	-7.922	-5.711	-22.256	-7.836	-3.974	20.41	-40.208
804	0.804	-20.495	-14.874	-14.55	-39.236	-7.423	-12.846	-8.764	-26.064
805	0.805	-19.891	-12.731	1.183	-29.895	-7.785	-25.975	11.823	-8.233
806	0.806	-18.123	-6.939	-13.655	-27.148	-8.922	-27.676	8.032	-15.164
807	0.807	-12.304	-12.187	-23.269	-14.358	-10.052	-13.315	-2.18	-21.525
808	0.808	-17.91	-20.128	-7.342	-16.67	-6.54	-19.087	-11.619	-23.407
809	0.809	-17.321	-7.142	-5.159	-23.068	-11.357	-20.805	-3.464	-4.017
810	0.81	-17.883	-15.84	-3.168	-21.147	-13.268	-16.141	-11.2	34.477
811	0.811	-12.439	-30.129	-18.967	-19.406	-6.664	-20.388	-4.416	39.875
812	0.812	-13.005	-28.173	-12.514	-17.867	-7.411	-21.55	10.304	24.739
813	0.813	-18.995	-8.809	-10.516	-10.722	-11.446	-13.227	19.822	1.814
814	0.814	-16.662	-11.324	-15.669	-9.567	-9.493	-5.877	3.808	-27.284
815	0.815	-18.582	0.272	-26.616	1.269	-8.899	-14.776	-6.997	-23.662
816	0.816	-13.92	-6.095	-16.477	2.645	-9.464	-25.624	-9.089	-27.018
817	0.817	-12.171	-31.218	-7.485	-9.118	-4.608	-29.898	-21.418	-55.327
818	0.818	-4.239	-27.891	-3.917	-10.614	-9.233	-28.766	-16.893	-74.096
819	0.819	-3.087	-18.577	-2.857	-11.937	-6.313	-34.802	-4.035	-77.378
820	0.82	-10.448	-10.232	-3.739	-10.748	-7.651	-31.768	-19.973	-61.737
821	0.821	-15.295	-7.714	-6.175	-7.22	-8.023	-17.124	-26.405	-47.681
822	0.822	-14.535	8.541	-13.451	-4.079	-10.911	-6.544	-20.616	-35.019
823	0.823	-20.156	-10.624	-16.284	-18.731	-7.22	-0.793	-25.854	-18.911
824	0.824	-23.648	7.204	-15.438	-16.558	-8.566	7.862	-17.901	-12.67
825	0.825	-23.063	-13.868	-14.598	-10.716	-10.684	-0.12	-7.771	4.657
826	0.826	-22.478	-11.108	-11.05	-8.96	-8.742	4.098	-14.09	-2.345
827	0.827	-14.53	1.681	-4.984	-7.399	-9.889	-4.85	-22.33	3.986
828	0.828	-13.366	-9.943	-10.516	-6.014	-8.331	3.42	-38.315	5.846
829	0.829	-14.324	0.716	-18.361	-12.368	-11.031	-10.565	-21.961	7.521
830	0.83	-13.335	-8.944	-19.238	-4.001	-9.862	-16.43	-15.506	5.883
831	0.831	-7.302	-3.675	-16.256	-11.301	-5.592	-14.759	-5.777	4.431
832	0.832	-4.942	-14.656	-18.707	-16.099	-6.164	-13.284	-7.483	0.693
833	0.833	-11.486	-18.888	-17.887	-20.321	-9.637	-0.402	-2.809	1.808
834	0.834	-19.384	-25.251	-14.362	-17.965	-9.241	-12.682	10.166	-5.595
835	0.835	-20.337	-12.089	-18.971	-19.879	-9.614	-8.112	-16.154	3.257
836	0.836	-15.496	-31.466	-12.33	-17.932	-8.445	-6.806	-19.839	-5.105
837	0.837	-19.762	-28.963	-11.483	-11.346	-6.504	-3.177	-16.55	6.665
838	0.838	-14.16	-40.604	-15.473	-15.585	-8.626	0.259	-19.645	1.996
839	0.839	-7.61	-34.21	-14.815	-22.931	-7.843	-9.459	-16.918	-16.798
840	0.84	-11.894	-24.532	-16.676	-14.02	-7.061	-10.654	-4.083	-19.37
841	0.841	-12.694	-29.785	-17.192	-8.014	-10.728	-19.001	2.932	-21.751
842	0.842	-14.661	-12.382	-20.624	-4.913	-8.206	-19.993	-11.904	-11.158
843	0.843	-11.402	-14.689	-13.228	-3.955	-7.813	-13.239	-21.493	13.956
844	0.844	-13.163	-12.571	-10.085	-1.427	-9.931	-5.329	-37.235	10.625
845	0.845	-7.372	-10.646	-11.008	-7.025	-9.536	-8.443	-39.261	-11.288
846	0.846	-11.452	5.219	-10.201	-11.854	-9.139	-9.415	-37.224	-8.615
847	0.847	-9.542	3.075	-7.866	-17.848	-12.614	-10.201	-24.89	-6.128
848	0.848	-14.211	-10.512	-9.807	-10.485	-10.287	1.969	-26.292	-8.472
849	0.849	-15.978	-19.278	-11.751	-13.365	-9.124	0.212	-10.257	-14.897
850	0.85	-12.513	-14.679	-10.004	-12.537	-6.417	-10.828	-16.504	-20.737
851	0.851	-17.944	-24.796	-13.486	-14.846	-12.222	-6.569	-2.816	-19.028
852	0.852	-22.787	-31.243	-16.773	-18.335	-9.898	-0.188	9.497	-20.621
853	0.853	-19.498	-13.3	-18.902	-17.762	-10.476	-1.348	1.674	-16.411
854	0.854	-18.918	-15.848	-15.214	-19.521	-9.89	-4.437	-2.469	-22.841
855	0.855	-16.405	-13.55	-17.543	-11.605	-8.146	-11.211	-1.215	-26.35
856	0.856	-14.084	-2.929	-14.635	-5.607	-11.628	-13.731	16.883	-23.261
857	0.857	-11.181	-1.008	-8.647	-10.81	-12.013	-8.122	19.513	-37.975
858	0.858	-13.11	-16.885	-4.405	3.936	-6.207	1.371	21.946	-14.572
859	0.859	-18.917	-14.77	-5.181	-2.429	-8.527	0.216	19.933	19.871
860	0.86	-21.236	-16.706	-10.018	-12.102	-5.05	1.376	6.513	24.339
861	0.861	-11.754	-14.967	-6.73	3.769	-12.413	4.481	8.369	20.314
862	0.862	-8.067	-7.039	-5.002	22.934	-9.51	-4.419	19.532	9.124
863	0.863	-11.538	-5.692	-10.811	25.467	-3.513	-7.902	9.608	-7.899
864	0.864	-16.756	0.696	-19.716	18.528	-2.743	-17.565	3.342	-17.203
865	0.865	-11.898	-17.298	-11.402	-4.863	-7.584	-8.639	-0.054	-14.528
866	0.866	-7.622	-35.097	-21.098	-26.703	-9.526	-5.154	-7.333	-22.102
867	0.867	-5.274	-32.798	-14.715	-29.393	-10.12	-4.199	-10.186	-57.155
868	0.868	-7.186	-26.452	-18.199	-11.576	-7.607	-3.236	-10.938	-72.295
869	0.869	-17.223	-12.923	-15.102	-9.249	-8.975	6.45	-18.271	-31.12
870	0.87	-18.556	-0.706	-10.258	-15.632	-8.595	2.794	-19.213	7.561
871	0.871	-14.87	-11.701	-5.998	-13.693	-8.218	-5.49	-28.875	42.789
872	0.872	-16.035	-7.419	-3.688	-22.404	-8.616	-17.235	-25.183	56.368
873	0.873	-17.008	-8.545	-8.549	-17.76	-5.722	-21.819	-35.998	44.032
874	0.874	-23.789	-5.048	-9.145	-19.127	-9.405	-31.824	-48.944	-12.593
875	0.875	-21.273	-12.365	-5.1	-7.32	-4.96	-32.927	-26.074	-53.122
876	0.876	-18.943	2.386	-9.968	-2.668	-12.709	-26.886	-16.728	-30.917
877	0.877	-10.998	0.277	-13.288	-12.74	-7.496	-19.498	-8.362	-10.879
878	0.878	-11.953	-13.226	-22.212	-32.295	-8.473	-22.379	-15.866	-16.766
879	0.879	-14.846	-11.469	-21.069	-29.578	-7.718	-16.366	5.263	-0.209
880	0.88	-24.515	-22.481	-7.937	-37.129	-8.515	-5.737	-8.807	4.906
881	0.881	-20.816	-38.36	-2.734	-34.811	-7.957	-10.007	4.013	-26.956
882	0.882	-17.311	-14.964	5.182	-28.448	-8.557	-3.645	1.735	-39.285
883	0.883	-20.388	-11.875	-1.988	-26.553	-7.998	-0.177	12.401	-35.58
884	0.884	-15.538	2.279	-3.152	-14.396	-12.867	-16.251	10.454	-25.496
885	0.885	-13.029	9.844	-21.146	-9.77	-8.246	-32.521	12.171	-22.41
886	0.886	-8.972	2.926	-28.696	-5.526	-4.21	-26.146	7.441	-14.076
887	0.887	-8.403	9.333	-31.012	-14.44	-9.071	-28.068	-14.364	-16.589
888	0.888	1.648	-15.805	-33.128	-10.975	-11.038	-26.294	-30.15	-18.925
889	0.889	0.277	-5.722	-27.314	-3.643	-10.49	-27.819	-44.364	-12.552
890	0.89	-6.116	3.596	-22.081	-4.656	-11.876	-32.068	-41.911	-10.655
891	0.891	-7.282	-4.675	-11.033	-3.918	-8.62	-23.157	-35.003	-12.415
892	0.892	-10.394	-17.411	-9.649	-1.622	-9.826	-14.849	-37.157	-13.948
893	0.893	-17.183	-15.021	2.179	-1.062	-11.034	-9.625	-50.727	-12.52
894	0.894	-17.969	-12.832	3.757	-4.367	-10.691	-10.575	-38.551	-13.617
895	0.895	-17.204	-14.696	5.129	-6.116	-9.968	-9.79	-27.534	-14.717
896	0.896	-15.28	-16.365	3.989	-11.93	-8.661	-2.427	-43.431	-11.578
897	0.897	-17.232	-17.854	12.334	-17.553	-7.931	6.465	-37.088	-10.586
898	0.898	-15.498	-7.691	5.001	-15.635	-8.556	-1.864	-35.139	-9.759
899	0.899	-18.996	-11.313	-9.697	-18.941	-5.115	-7.084	-8.778	-5.615
900	0.9	-19.396	-19.581	-11.807	-10.066	-10.578	-13.854	-5.036	-9.023
901	0.901	-22.311	-22.613	-21.464	-11.26	-8.678	-4.18	18.817	-13.641
902	0.902	-21.935	-17.721	-19.705	-10.139	-9.308	-5.354	21.952	-10.717
903	0.903	-17.693	-21.961	-21.242	-2.829	-13.415	-8.854	2.232	-12.077
904	0.904	-17.314	-30.833	-14.067	-9.65	-10.938	-5.787	-5.296	-7.669
905	0.905	-15.962	-27.325	-15.207	-10.484	-10.591	-6.805	1.687	-5.987
906	0.906	-13.838	-26.326	-14.028	-22.73	-11.788	-2.598	-17.471	-9.51
907	0.907	-15.002	-33.053	-17.101	-21.036	-10.667	-0.333	-20.007	-4.109
908	0.908	-12.292	-27.009	-16.11	-6.767	-9.549	0.189	-27.012	-8.973
909	0.909	-14.435	-24.668	-18.609	2.881	-6.681	6.155	-24.914	-10.902
910	0.91	-10.59	-25.223	-16.275	4.587	-6.335	2.064	-15.274	-5.463
911	0.911	-16.427	-24.607	-16.838	-0.087	-9.081	3.946	-20.563	-7.405
912	0.912	-18.772	-15.663	-20.098	-10.146	-8.344	4.488	-15.976	-5.526
913	0.913	-16.865	-6.718	-17.163	-13.811	-10.316	-0.968	2.726	-7.314
914	0.914	-22.893	-10.168	-15.789	-12.623	-10.157	-5.84	10.162	-8.698
915	0.915	-20.603	-4.914	-11.319	-9.498	-6.516	4.179	7.7	-7.341
916	0.916	-21.2	9.798	-15.362	-6.599	-3.068	5.509	22.453	-5.214
917	0.917	-16.573	3.387	-10.509	-12.632	-10.461	-3.403	28.102	-1.522
918	0.918	-14.839	-10.176	-11.072	-8.602	-5.271	-11.746	26.229	-0.159
919	0.919	-12.338	-33.038	-16.479	-10.548	-10.144	-21.444	21.468	-6.746
920	0.92	-9.074	-29.949	-14.529	-11.135	-9.404	-25.136	11.257	-7.679
921	0.921	-4.262	-15.832	-5.805	-5.724	-10.21	-28.646	2.178	-10.165
922	0.922	-4.869	-13.329	-4.626	-9.215	-12.756	-18.619	-1.463	-10.923
923	0.923	-7.8	-11.026	-11.969	-11.166	-12.207	-15.559	-4.697	-20.375
924	0.924	-15.757	-17.443	-7.12	-20.069	-12.813	-12.68	-11.581	-39.91
925	0.925	-19.271	-34.889	0.819	-18.927	-12.261	-10.184	-24.834	-48.274
926	0.926	-18.343	-9.178	1.79	-5.789	-7.442	-6.138	-19.065	-20.094
927	0.927	-13.539	-19.258	-4.989	-7.564	-10.762	-8.079	-24.285	-23.794
928	0.928	-11.041	-3.618	-12.928	-21.929	-1.885	-0.715	-22.718	-20.498
929	0.929	-11.838	-0.97	-9.841	-16.173	-3.074	6.075	-26.964	-4.796
930	0.93	-22.712	11.736	-12.761	-10.973	-4.257	-5.311	-12.613	-2.054
931	0.931	-18.117	18.63	-11.99	-3.067	-5.245	2.661	-6.788	0.485
932	0.932	-16.803	-4.887	-19.359	4.076	-6.234	-7.373	1.968	12.094
933	0.933	-15.679	-33.23	-20.335	-4.845	-3.74	-6.163	22.728	9.965
934	0.934	-7.388	-22.073	-19.569	-18.011	-9.376	-16.949	25.485	19.651
935	0.935	-8.382	-32.17	-13.973	-19.749	-7.464	-15.549	38.29	-3.167
936	0.936	-3.559	-16.532	-14.589	-18.193	-12.123	-35.057	54.618	-6.243
937	0.937	-7.818	-8.272	-17.928	-8.11	-3.237	-43.326	22.755	7.917
938	0.938	-3.748	-10.842	-15.075	-9.246	-6.927	-30.495	-9.121	-4.826
939	0.939	-10.314	-8.604	-11.644	3.922	-8.1	-23.472	-29.774	-2.482
940	0.94	-18.228	-15.063	-19.038	-1.283	-7.138	-21.297	-26.041	-21.612
941	0.941	-10.866	-5.458	-24.282	-9.196	-2.306	-7.717	-49.733	-44.806
942	0.942	-13.772	-17.739	-17.524	-13.435	-1.534	-16.382	-58.884	-73.036
943	0.943	-16.297	-13.189	-15.017	-19.841	-5.602	-24.274	-61.437	-38.95
944	0.944	-20.376	-20.423	-2.816	-25.887	-3.669	-11.265	-60.273	-38.144
945	0.945	-15.553	-19.339	-8.035	-26.895	-6.953	-12.963	-36.864	-33.665
946	0.946	-14.989	-1.405	-9.585	-25.955	-11.013	1.389	-14.808	-12.93
947	0.947	-22.752	-39.986	-8.243	-21.693	-12.356	-4.391	-45.803	-31.673
948	0.948	-19.685	-12.382	-1.883	-14.357	-11.954	-9.587	-57.985	-48.676
949	0.949	-20.67	-17.493	-12.76	-7.609	-9.812	-11.112	-54.11	-39.363
950	0.95	-18.165	-22.027	-11.474	-3.376	-14.248	-15.359	-36.852	3.235
951	0.951	-22.227	-18.057	-12.707	-1.072	-7.656	-3.555	-14.769	9.255
952	0.952	-18.748	8.165	-9.302	-1.678	-10.157	1.093	5.182	25.716
953	0.953	-19.894	5.354	-12.48	0.247	-14.207	5.353	-7.384	50.888
954	0.954	-21.813	1.959	-13.52	5.677	-10.71	14.25	-9.528	46.448
955	0.955	-16.383	-7.426	-12.812	3.733	-12.631	3.402	1.263	17.436
956	0.956	-15.79	-15.828	-13.643	-2.272	-10.873	4.739	22.688	-1.331
957	0.957	-16.359	-18.439	-10.221	-6.338	-8.339	5.883	25.475	-4.638
958	0.958	-7.444	-11.552	-4.276	-17.169	-9.676	-12.146	7.738	-13.942
959	0.959	-3.748	-18.01	-5.1	-18.705	-7.522	-19.723	0.808	-5.641
960	0.96	-2.567	-27.755	-15.978	-28.752	-8.661	1.345	7.242	7.1
961	0.961	-5.639	-29.566	-23.952	-40.544	-12.892	-12.819	-2.395	28.153
962	0.962	-2.712	-24.982	-22.644	-32.601	-9.379	-20.413	9.818	-3.051
963	0.963	-8.692	-17.867	-16.305	-42.657	-7.999	-22.785	27.26	-32.112
964	0.964	-10.987	-14.227	-19.84	-46.326	-6.808	-16.449	34.247	-58.425
965	0.965	-21.808	-10.787	-14.662	-30.65	-10.458	-22.32	27.853	-41.363
966	0.966	-17.146	-1.155	-14.514	-14.216	-9.073	-27.596	21.994	-50.633
967	0.967	-24.29	-7.571	-11.673	-7.846	-11.174	-13.324	-4.403	-53.34
968	0.968	-20.591	3.242	-9.211	-9.804	-8.44	-11.435	-15.739	-30.106
969	0.969	-17.09	-6.852	-10.038	-8.07	-8.801	-9.745	7.917	-20.815
970	0.97	-16.101	-3.218	-8.147	-9.607	-9.549	-5.156	29.621	10.333
971	0.971	-13.172	-16.406	-10.135	-5.33	-9.331	-3.847	3.904	31.034
972	0.972	-12.371	-11.191	-6.12	-1.652	-7.956	-10.274	-6.335	4.702
973	0.973	-16.407	-9.669	-13.13	-7.658	-10.254	-18.618	-28.403	-5.377
974	0.974	-12.901	-13.961	-10.264	8.404	-8.297	-19.603	-36.942	-8.503
975	0.975	-2.819	-22.896	-9.518	15.375	-11.948	-12.841	-49.939	-5.83
976	0.976	-7.058	-24.077	-8.771	21.762	-7.471	-12.079	-61.765	-23.671
977	0.977	-15.939	-14.399	-13.64	15.958	-5.696	-12.852	-51.33	-25.993
978	0.978	-12.43	-8	-15.602	3.759	-4.31	-16.342	-38.022	-40.901
979	0.979	-5.054	-6.798	-6.72	-10.58	-8.724	-18.275	-29.556	-27.354
980	0.98	-2.133	-11.977	-10.397	-8.648	-9.269	-12.863	-25.172	-15.145
981	0.981	-8.129	-1.079	-2.074	-10.384	-5.755	-8.031	-32.564	-13.584
982	0.982	-8.89	3.247	-7.301	-2.429	-6.11	-18.095	-31.613	-17.828
983	0.983	-16.814	-16.26	-18.145	-9.554	-3.953	-16.75	-16.153	-14.142
984	0.984	-15.839	-35.978	-13.871	-8.369	-6.635	-20.438	-5.716	-8.146
985	0.985	-22.599	-28.385	-12.696	-9.526	-9.319	-19.289	-34.99	-5.047
986	0.986	-28.592	-16.743	-4.375	-19.186	-4.457	-18.328	-31.164	-7.968
987	0.987	-32.64	-23.088	-5.355	-28.068	-11.015	-17.376	-27.715	-7.204
988	0.988	-29.147	-17.235	-2.472	-10.048	-10.211	-7.717	-24.704	-1.583
989	0.989	-33.777	-18.923	-8.478	-17.584	-12.508	1.181	-21.913	-5.078
990	0.99	-26.022	-14.219	-20.672	-19.887	-10.55	9.516	-47.785	-5.662
991	0.991	-16.334	-9.893	-15.442	-17.736	-9.95	6.443	-44.837	-3.951
992	0.992	-12.632	-13.504	-20.075	11.308	-7.027	9.371	-42.115	-7.485
993	0.993	-11.456	-26.587	-27.218	23.7	-8.359	6.877	-62.223	-11.999
994	0.994	-10.475	-17.803	-26.032	4.93	-12.778	-0.439	-24.048	-10.275
995	0.995	-7.561	-25.667	-19.992	-12.089	-8.684	4.445	-7.902	-10.669
996	0.996	-1.554	-18.438	-14.733	-40.326	-12.141	7.004	6.922	-10.285
997	0.997	0.777	-14.692	-3.867	-21.537	-12.508	1.461	-16.174	-9.101
998	0.998	-8.7	1.015	-5.188	-11.452	-9.585	-7.964	-4.061	-7.918
999	0.999	-15.076	-1.032	3.757	-14.523	-7.635	-6.749	-7.987	-5.95
1000	1	-23.384	0.978	0.303	-11.785	-8.009	-5.525	1.843	-10.736
1001	1.001	-16.01	2.775	-2.761	-9.238	-8.779	-6.436	10.9	-7.16
1002	1.002	-26.831	7.485	0.171	-20.824	-6.835	-11.213	2.379	-9.021
1003	1.003	-19.659	6.211	-9.477	-31.454	-8.187	-10.372	-0.295	-10.727
1004	1.004	-13.261	-8.054	-8.289	-17.907	-5.481	-7.99	11.168	-13.253
1005	1.005	-12.086	-13.831	-16.578	-19.637	-6.648	-7.355	13.149	-5.89
1006	1.006	-8.97	2.049	-11.308	-27.564	-8.197	-9.241	34.284	5.871
1007	1.007	-11.848	-12.87	-18.036	-26.212	-6.258	-2.621	25.85	1.205
1008	1.008	-14.345	-10.954	-18.757	-17.292	-10.507	-8.578	33.315	-3.015
1009	1.009	-16.635	-9.214	-24.314	-13.792	-6.437	-12.605	12.117	0.687
1010	1.01	-16.021	-7.647	-19.427	-12.79	-9.911	-11.984	14.732	6.725
1011	1.011	-19.268	-11.87	-10.68	-13.735	-13.189	-7.283	12.151	1.553
1012	1.012	-15.176	-15.498	-11.809	-19.724	-8.346	-8.981	0.501	-13.084
1013	1.013	-17.662	-16.619	-4.416	-18.936	-12.974	-16.884	2.613	-44.985
1014	1.014	-11.253	-13.457	-7.276	-8.081	-8.89	-8.533	12.281	-58.581
1015	1.015	-8.717	-10.474	-6.462	6.267	-8.482	-15.858	24.49	-37.987
1016	1.016	-7.933	-14.667	2.476	4.377	-5.178	-18.73	29.154	-19.265
1017	1.017	-9.849	-26.814	-3.486	2.692	-9.222	-26.634	30.523	-22.602
1018	1.018	-6.552	-28.536	-6.537	-8.272	-6.693	-23.484	29.405	-13.296
1019	1.019	-9.462	-26.972	-17.33	-24.095	-9.975	-22.478	11.486	-10.508
1020	1.02	-12.941	-28.335	-7.218	-26.19	-7.845	-24.94	-11.6	-12.957
1021	1.021	-12.553	-24.667	-6.013	-4.87	-5.907	-22.554	-27.087	-10.558
1022	1.022	-17.386	-6.701	-11.974	-2.126	-10.164	-23.068	-18.558	-8.361
1023	1.023	-15.442	0.818	-21.614	-9.629	-6.682	-18.364	-15.82	-2.573
1024	1.024	-18.343	-6.179	-22.741	-16.555	-9.974	-16.565	-22.579	-7.824
1025	1.025	-19.69	-25.372	-16.706	-10.101	-8.817	-10.72	-41.497	-6.286
1026	1.026	-18.327	-17.854	-13.575	-0.344	-11.528	-16.286	-38.748	-10.553
1027	1.027	-17.94	-29.495	-22.443	1.487	-11.92	-9.658	-17.422	-6.878
1028	1.028	-12.722	-35.897	-28.419	-0.001	-10.373	-10.404	-14.433	-8.041
1029	1.029	-12.136	-33.956	-35.753	-7.145	-11.145	0.257	-6.557	-11.15
1030	1.03	-7.489	-32.206	-30.881	-10.827	-8.629	-9.797	-22.451	-8.245
1031	1.031	-12.914	-33.749	-21.171	-16.845	-12.117	-8.625	-36.957	-10.743
1032	1.032	-10.995	-23.677	-17.456	-24.229	-9.788	-7.448	-26.891	-3.366
1033	1.033	-7.722	-22.497	-28.267	-19.433	-8.627	-4.348	-24.74	-2.382
1034	1.034	-9.487	-23.674	-18.188	-9.792	-10.563	-9.182	-0.498	-8.358
1035	1.035	-9.121	-9.778	1.373	-18.701	-8.638	-8.408	-10.104	-12.386
1036	1.036	-15.538	-3.986	9.71	-15.22	-10.199	-9.182	-18.966	-20.297
1037	1.037	-16.341	-2.252	12.245	-7.868	-10.018	-4.346	-10.234	-25.51
1038	1.038	-18.682	-10.214	0.655	-1.071	-9.254	0.287	-12.325	-16.591
1039	1.039	-23.525	-11.625	-1.455	-1.777	-8.685	-5.131	-4.929	-20.044
1040	1.04	-25.461	-20.564	-11.12	-10.634	-6.181	-8.612	14.67	-8.207
1041	1.041	-27.192	-9.759	-16.341	-11.745	-4.644	0.096	27.832	-3.545
1042	1.042	-19.245	-25.642	-11.7	-6.469	-9.1	-3.393	21.24	-2.183
1043	1.043	-18.067	-15.025	-13.061	-7.368	-19.157	-19.455	2.458	-5.854
1044	1.044	-17.085	-13.112	-16.749	-15.226	-14.894	-12.505	-9.947	-9.336
1045	1.045	-10.299	-7.865	-13.269	-16.146	-13.738	-10.414	-7.229	-4.115
1046	1.046	-11.061	3.19	-10.167	-9.337	-10.251	-20.126	3.824	-8.955
1047	1.047	-13.384	4.589	-13.058	-8.548	-9.274	-14.937	-1.572	-20.371
1048	1.048	-13.979	-14.914	-15.548	-4.438	-4.416	-13.421	-17.076	-31.401
1049	1.049	-15.936	-12.152	-11.459	-4.973	-1.878	-20.61	-10.334	-30.047
1050	1.05	-17.701	0.665	-12.022	-6.864	0.461	-14.251	11.277	-26.377
1051	1.051	-15.213	-6.264	-8.711	-3.916	-0.102	-8.274	3.275	-10.709
1052	1.052	-8.837	-4.101	-5.787	-0.388	0.494	-11.394	-14.236	21.217
1053	1.053	-9.62	5.614	-8.284	6.042	1.085	-4.649	-25.592	53.13
1054	1.054	-13.69	14.374	-12.721	-5.327	2.438	-0.417	-18.977	7.246
1055	1.055	-13.109	12.852	-19.289	-9.897	-4.907	-9.323	-1.357	13.237
1056	1.056	-17.757	20.03	-18.516	-8.472	-7.992	-3.33	-17.436	-25.474
1057	1.057	-13.702	11.13	-19.285	-27.951	-10.893	-8.581	-36.434	-70.943
1058	1.058	-18.544	-4.525	-15.806	-30.592	-10.125	-17.527	-23.552	-52.748
1059	1.059	-19.131	-27.921	-11.169	-38.046	-12.462	-21.068	-25.784	-47.335
1060	1.06	-26.879	-43.567	-10.596	-26.352	-14.403	-15.911	-32.143	-42.303
1061	1.061	-17.21	-46.229	-9.245	-15.645	-11.12	-15.006	-45.685	-37.847
1062	1.062	-18.376	-28.394	-10.595	-5.914	-17.704	-7.136	-36.994	-25.468
1063	1.063	-17.206	-39.958	-8.472	-11.095	-16.931	-4.112	-19.65	23.665
1064	1.064	-18.173	-42.048	-8.095	-12.602	-16.166	0.653	-26.726	57.094
1065	1.065	-15.263	-24.582	-2.298	-11.194	-12.688	-5.399	-24.716	14.459
1066	1.066	-17.781	-3.457	-4.622	-7.45	-14.638	-6.23	-15.145	9.012
1067	1.067	-10.424	4.905	-11.193	-13.393	-10.586	-14.225	-41.556	-36.471
1068	1.068	2.347	7.48	-10.416	0.599	-3.629	-0.352	-52.899	-54.662
1069	1.069	-6.355	9.881	-16.026	6.465	-0.731	-13.941	-56.348	-26.973
1070	1.07	-4.807	3.572	-11.194	1.265	-4.99	-19.196	-59.655	-11.861
1071	1.071	-9.068	5.585	-10.614	-3.359	-4.21	-20.767	-68.2	1.691
1072	1.072	-12.746	0.444	-8.867	-13.395	-3.618	-19.424	-55.652	39.219
1073	1.073	-11.594	-4.104	-13.706	-17.038	-5.544	-20.597	-30.113	24.054
1074	1.074	-14.693	-8.247	-13.137	-27.87	-4.955	-4.931	-33.588	1.099
1075	1.075	-9.858	-19.956	-13.731	-35.073	-9.803	-7.077	-5.55	-3.137
1076	1.076	-10.641	-18.344	-13.35	-38.808	-5.167	-9.009	12.968	-22.087
1077	1.077	-12.978	-22.518	-10.057	-20.866	-8.08	3.186	2.659	-18.972
1078	1.078	-20.922	-34.276	-9.684	2.322	-11.577	4.728	-6.87	-15.998
1079	1.079	-13.571	-32.677	-15.702	5.397	-12.937	6.085	-9.833	-13.408
1080	1.08	-8.725	-31.259	-18.224	13.712	-10.029	2.409	-17.648	-16.003
1081	1.081	-7.935	-24.789	-17.448	16.234	-16.028	-3.612	-1.71	-18.269
1082	1.082	-11.992	-30.673	-13.952	23.186	-10.034	-4.579	-4.195	-15.816
1083	1.083	-12.574	-14.479	-11.991	3.98	-9.254	-7.482	-6.495	-17.417
1084	1.084	-14.506	-7.37	-9.053	-19.3	-4.411	-8.258	-8.619	-22.485
1085	1.085	-10.453	-17.874	-10.327	-22.446	-4.984	-9.047	2.071	-11.315
1086	1.086	-15.305	-11.916	-8.843	-25.188	-4.396	-8.452	23.464	-6.939
1087	1.087	-21.323	0.438	-15.316	-43.031	-11.36	-3.808	13.905	-13.234
1088	1.088	-25.416	24.388	-12.342	-54.649	-8.454	-10.382	10.936	-21.49
1089	1.089	-24.856	0.713	-13.096	-31.212	-9.228	-11.15	3.112	-24.494
1090	1.09	-24.281	-2.271	-15.427	-28.092	-8.459	-10.384	23.956	-13.514
1091	1.091	-15.366	-16.312	-4.607	-19.761	-11.952	-15.245	32.042	-6.211
1092	1.092	-16.513	-8.682	-6.2	-12.205	-17.959	-23.96	24.279	-9.757
1093	1.093	-15.321	-20.253	-7.59	-14.507	-15.648	-15.642	12.47	-10.807
1094	1.094	-14.313	-43.641	-11.299	-8.11	-9.095	-8.307	10.135	-5.464
1095	1.095	-13.306	-40.52	-12.492	-10.04	-11.633	-11.225	-3.616	-10.204
1096	1.096	-3.588	-43.195	-13.475	-8.298	-17.255	-13.748	-9.059	-12.663
1097	1.097	2.834	-30.394	-18.32	-12.938	-22.092	-24.414	-4.634	-11.866
1098	1.098	-5.464	-23.412	-19.095	-2.863	-17.438	-31.607	-3.478	-9.925
1099	1.099	-10.676	-17.05	-10.207	-4.007	-9.68	-27.962	2.714	-5.327
1100	1.1	-13.579	-11.267	-18.551	-2.842	-10.633	-26.836	-8.334	-9.396
1101	1.101	-21.525	-9.551	-21.672	-1.871	-7.72	-23.749	-1.356	-9.768
1102	1.102	-26.761	-11.114	-18.795	-8.649	-3.451	-18.909	-0.359	-2.369
1103	1.103	-19.985	-24.094	-21.341	-16.585	3.915	-18.148	-1.658	-7.536
1104	1.104	-19.189	-11.925	-17.303	-21.796	-4.976	-30.357	3.433	-16.377
1105	1.105	-15.143	-7.318	-10.745	-15.036	-8.445	-21.669	-1.521	-12.907
1106	1.106	-10.324	14.294	-11.552	-14.279	-3.217	-4.283	-0.846	-18.171
1107	1.107	-17.693	-14.025	-7.512	-10.237	3.555	11.957	4.674	-17.295
1108	1.108	-16.726	-10.42	-5.587	-21.117	4.332	14.075	-4.901	-13.144
1109	1.109	-17.515	-13.836	-7.529	-6.839	-3.028	15.998	3.952	-15.563
1110	1.11	-15.213	-23.266	-6.948	6.669	-5.934	7.278	-2.045	-16.282
1111	1.111	-18.708	-9.322	-7.32	8.388	-10.198	8.826	-9.378	-11.779
1112	1.112	-24.693	-22.235	-1.888	6.835	-7.884	10.17	5.374	-9.026
1113	1.113	-17.328	-10.722	2.951	5.477	-5.944	1.291	11.848	-4.37
1114	1.114	-16.357	-12.945	-4.409	-0.917	-5.361	-9.534	2.273	0.124
1115	1.115	-8.422	4.385	-13.328	-9.252	0.071	-10.861	-23.929	-2.878
1116	1.116	-13.653	-7.325	-16.846	-8.303	-1.829	-7.157	-50.118	-7.743
1117	1.117	-12.702	-26.546	-17.863	-17.212	-8.549	-9.843	-39.918	-10.95
1118	1.118	-18.72	-34.213	-18.871	-28.079	-11.78	-18.167	-24.117	-14.977
1119	1.119	-14.668	-22.728	-18.124	-9.313	-15.781	-21.247	-9.815	-13.664
1120	1.12	-15.273	-16.46	-14.093	-6.814	-18.242	-22.224	-27.389	-6.379
1121	1.121	-15.876	-14.636	-17.607	0.134	-19.557	-22.99	-38.766	9.639
1122	1.122	-11.833	-9.545	-15.705	-10.532	-18.362	-17.361	-49.147	44.643
1123	1.123	-15.336	-20.691	-11.659	2.985	-12.337	-10.748	-54.702	69.792
1124	1.124	-14.975	-10.751	-8.212	29.288	-0.908	-2.781	-28.091	83.293
1125	1.125	-10.168	0.934	-8.633	32.936	-2.464	-14.538	-9.005	62.52
1126	1.126	-4.201	-10.253	-12.743	22.847	-3.852	-16.049	-11.957	36.121
1127	1.127	-9.849	11.29	-4.854	-5.449	-2.725	-3.048	-2.32	-15.461
1128	1.128	-10.463	1.852	-3.737	-24.254	-8.757	-11.725	6.338	-22.921
1129	1.129	-20.562	-6.601	-15.58	-41.3	-16.144	-3.756	14.25	-56.5
1130	1.13	-21.957	-19.526	-14.072	-50.604	-9.395	3.428	35.709	-148.13
1131	1.131	-18.318	-40.746	-12.766	-30.884	-6.895	-16.106	44.391	-319.316
1132	1.132	-10.044	-38.145	-19.183	-7.687	-14.27	-13.382	47.29	-249.75
1133	1.133	-13.199	-40.762	-30.047	1.565	-11.391	-10.858	49.986	-59.223
1134	1.134	-4.355	-33.885	-51.746	-1.216	-13.935	-3.891	18.423	-33.781
1135	1.135	-5.574	-31.84	-67.44	-24.539	-11.647	-27.316	-40.8	-10.655
1136	1.136	-8.734	-33.88	-36.301	-15.336	-8.2	-11.656	-48.535	10.351
1137	1.137	-2.019	-21.796	-7.292	-35.134	-7.649	-14.377	-40.79	29.426
1138	1.138	-11.755	-17.228	18.991	-47.979	-5.932	-11.856	-20.504	11.91
1139	1.139	-26.13	-7.227	29.015	-45.744	-2.473	-4.853	-30.408	-26.898
1140	1.14	-35.855	1.617	19.695	-35.161	0.807	1.533	-24.111	-11.125
1141	1.141	-30.679	5.057	27.989	-29.398	-2.095	-8.138	-29.227	3.114
1142	1.142	-32.279	18.938	15.203	-31.173	-5.776	-13.355	-44.05	16.19
1143	1.143	-33.69	24.688	3.573	-20.171	0.606	-11.796	-39.338	4.294
1144	1.144	-27.349	15.912	-2.824	-18.858	-1.91	-7.52	-35.021	15.029
1145	1.145	-21.381	-1.606	-16.388	-12.533	-10.808	-11.165	-8.459	44.552
1146	1.146	-16.181	0.642	-21.643	-9.119	-16.795	-5.122	8.802	53.363
1147	1.147	-9.427	-1.566	-26.317	-14.419	-19.881	6.734	-6.637	45.151
1148	1.148	-3.067	4.566	-16.276	-15.456	-20.843	5.226	-9.115	67.141
1149	1.149	2.891	-5.159	-7.389	-5.835	-16.574	1.004	19.351	20.24
1150	1.15	6.903	-3.471	-8.548	-7.027	-10.942	-15.984	15.85	1.989
1151	1.151	2.007	-27.318	-7.597	-1.042	-14.408	-18.272	-1.043	-14.514
1152	1.152	-8.118	-30.66	-6.662	-4.155	-13.805	-7.597	-22.784	-9.542
1153	1.153	-26.952	-21.406	-14.628	-14.999	-14.357	-1.772	-14.37	-5.145
1154	1.154	1.261	-13.104	-22.01	-2.05	-15.683	-0.025	-6.722	7.186
1155	1.155	-2.469	-5.566	-15.252	-3.818	-11.208	-1.569	5	18.347
1156	1.156	-12.581	-12.539	-21.269	0.78	-8.282	-11.623	-1.331	21.58
1157	1.157	-21.906	-23.162	-28.624	2.099	-13.091	-20.501	0.624	-0.343
1158	1.158	-13.614	1.978	-25.731	3.233	-2.984	-21.629	-8.1	7.935
1159	1.159	-11.116	-8.1	-24.971	-2.806	-7.208	-20.637	-31.96	41.386
1160	1.16	-22.733	13.766	-33.894	-3.788	-3.506	-21.573	-28.745	36.908
1161	1.161	-33.384	-23.225	-26.961	-10.369	-0.001	-8.394	-31.942	32.827
1162	1.162	-27.581	-38.357	-16.163	-5.546	-13.925	-29.672	-34.763	51.586
1163	1.163	-18.877	-42.858	-9.034	-8.101	-8.111	-15.531	-11.67	34.55
1164	1.164	-17.324	-38.816	-2.671	-5.835	-13.333	-23.076	-14.916	-12.48
1165	1.165	-10.167	-12.505	10.469	-2.402	-24.367	-25.403	-6.767	-113.299
1166	1.166	-6.491	-29.514	12.177	-12.519	-34.436	-19.026	5.772	-185.479
1167	1.167	-3.019	17.54	-5.273	0.394	-28.062	-1.629	7.809	-145.996
1168	1.168	-6.128	10.974	-16.924	-11.859	-22.074	-8.623	-24.423	-62.578
1169	1.169	-9.046	-7.191	-14.83	-3.998	-10.271	1.974	-47.541	-8.39
1170	1.17	-13.315	-23.6	-12.937	-11.215	-2.347	-15.491	-27.082	-18.267
1171	1.171	-20.68	-8.437	-11.228	-14.944	1.9	-17.862	-31.005	-27.172
1172	1.172	-25.533	-31.175	-22.308	-16.149	5.567	-24.298	6.464	-19.052
1173	1.173	-17.607	-27.005	-9.394	-25.866	11.563	-18.534	1.168	-11.695
1174	1.174	-16.647	-30.596	-11.18	-19.491	21.246	-16.83	-12.629	-18.274
1175	1.175	-13.746	-6.692	-3.265	-20.64	30.169	-8.926	-8.779	-12.274
1176	1.176	-12.977	-22.257	-4.656	-4.579	24.189	-7.629	-5.329	-6.858
1177	1.177	-18.582	-8.063	-5.829	2.355	12.397	1.217	-8.866	-1.786
1178	1.178	-20.515	-25.796	-11.818	0.172	4.476	-4.838	-37.38	-6.309
1179	1.179	-10.447	0.001	-14.919	-5.683	-5.586	0.313	-33.95	-10.5
1180	1.18	-11.789	-16.974	-8.199	-4.002	-11.97	1.216	-30.926	0.581
1181	1.181	-5.385	-19.997	-21.443	-5.594	-10.799	-8.53	-34.324	-2.902
1182	1.182	-4.195	-22.638	-19.608	-1.336	-5.564	-4.94	-26.35	-6.256
1183	1.183	-7.253	-15.016	-17.973	2.355	-2.659	-1.534	-24.182	-3.69
1184	1.184	-12.063	-12.627	-19.633	3.523	1.608	1.488	-36.138	-11.267
1185	1.185	-6.031	-1.912	-18.399	-10.412	-2.449	4.329	-34.414	-8.943
1186	1.186	-14.899	3.954	-14.826	-31.753	-10.375	-1.749	-21.291	-10.927
1187	1.187	-18.356	-15.329	-6.526	-23.485	-20.04	-13.999	-5.811	-4.635
1188	1.188	-21.436	-12.725	-3.394	-10.752	-16.346	-40.389	-16.821	-5.845
1189	1.189	-22.409	-33.703	-12.223	-8.468	-27.167	-6.409	11.874	-10.196
1190	1.19	-16.43	-41.881	-15.647	-19.108	-31.408	-10.94	7.486	-11.318
1191	1.191	-7.539	-34.206	-18.726	-17.124	-25.006	-15.089	18.395	-4.716
1192	1.192	-6.387	-17.828	-15.819	-15.323	-23.828	-18.862	1.087	-3.303
1193	1.193	-16.07	-11.326	-21.839	-7.334	-20.722	-15.672	-14.857	4.337
1194	1.194	-24.96	6.19	-17.814	8.597	-15.874	-18.861	-17.758	-6.249
1195	1.195	-26.097	-5.359	-7.029	6.526	-21.873	-27.26	-25.474	-7.323
1196	1.196	-22.956	5.345	-8.652	4.651	-19.56	-29.856	-37.206	-13.47
1197	1.197	-13.99	3.464	-15.872	-7.473	-14.73	-22.951	-30.926	-19.382
1198	1.198	-10.444	1.779	-19.605	-15.342	-11.447	-16.616	-17.457	-18.479
1199	1.199	-7.284	9.756	-23.12	-36.946	-10.873	-14.731	5.348	-17.462
1200	1.2	-6.253	2.636	-11.335	-46.157	-9.518	-2.578	14.643	-21.583
1201	1.201	-8.718	9.064	-0.311	-37.747	-9.901	2.042	11.949	-12.568
1202	1.202	-11.009	-8.895	1.037	-45.198	-12.799	12.116	24.726	-9.031
1203	1.203	-18.937	-26.66	-5.358	-33.504	-8.34	18.506	-0.987	-9.957
1204	1.204	-7.144	-19.617	-11.364	-22.797	-12.393	5.348	-17.979	-6.995
1205	1.205	-8.674	-17.404	-6.151	2.444	-12.762	3.621	10.288	-6.168
1206	1.206	-15.82	-23.121	-20.856	-7.542	-13.117	-1.007	21.468	-8.45
1207	1.207	-24.709	-10.869	-10.208	-10.558	-19.665	-5.278	31.479	-11.916
1208	1.208	-28.175	-9.28	-8.267	-7.782	-10.741	-6.436	34.542	-15.211
1209	1.209	-33.375	-19.295	-6.513	-15.25	-9.555	-19.594	31.829	-13.466
1210	1.21	-24.445	-2.248	1.446	-17.515	-8.571	-21.296	24.273	-16.922
1211	1.211	-25.587	14.058	0.11	-6.813	-1.787	-16.602	8.1	-12.47
1212	1.212	-22.474	11.906	-6.244	6.785	0.73	-23.699	14.607	-11.899
1213	1.213	-19.54	-5.541	-14.516	12.062	4.781	-22.48	12.797	-9.385
1214	1.214	-9.822	-17.167	-24.137	-2.22	6.689	-23.567	4.25	-13.847
1215	1.215	-6.104	-27.807	-17.691	-7.979	8.591	-18.272	18.757	-11
1216	1.216	-2.578	-37.46	-18.781	-6.196	6.823	-7.366	28.638	-9.783
1217	1.217	-3.514	-32.236	-11.352	-4.626	-1.14	-5.942	34.113	-11.3
1218	1.218	-6.394	-36.858	-14.2	-0.329	-11.993	3.042	13.678	-4.799
1219	1.219	-7.156	-29.684	-6.23	0.863	-4.837	-0.365	-17.239	4.118
1220	1.22	-7.921	-38.604	-11.412	-2.577	-5.985	-1.238	-37.698	5.342
1221	1.221	-5.968	-51.814	-0.54	-5.65	-4.798	-2.125	-26.177	15.076
1222	1.222	-9.247	-43.159	0.859	-16.47	-7.861	-4.566	-35.954	18.805
1223	1.223	-13.305	-25.806	-5.476	-26.517	-10.735	-5.262	-44.896	17.701
1224	1.224	-15.8	-23.556	-23.413	-27.668	-13.23	-8.657	-47.289	3.82
1225	1.225	-10.356	-21.472	-10.577	-16.814	-13.996	1.497	-23.773	-25.157
1226	1.226	-16.909	7.558	-31.606	-3.831	-10.514	-2.66	-14.227	-79.295
1227	1.227	-17.659	11.601	-39.862	-9.027	-9.954	1.129	-5.623	-12.476
1228	1.228	-18.417	7.913	-21.998	-20.028	-5.91	4.731	-18.137	32.282
1229	1.229	-29.244	-2.178	8.444	-12.842	-10.785	-2.497	-6.284	24.196
1230	1.23	-27.666	-24.049	29.205	-19.211	-10.255	0.531	21.659	16.872
1231	1.231	-28.987	-26.771	32.94	-27.52	-8.586	-3.604	40.736	-3.02
1232	1.232	-25.269	-19.231	22.931	-13.589	-7.302	-10.834	17.23	15.201
1233	1.233	-16.912	-7.626	13.699	-0.056	-10.664	-11.679	-4.333	76.183
1234	1.234	-13.785	-1.241	5.441	1.659	-9.569	-17.559	10.05	51.824
1235	1.235	-16.666	8.44	-12.292	25.439	-8.465	-18.223	-17.979	-59.247
1236	1.236	-12.382	-0.27	-47.243	28.715	-8.137	-20.064	-36.531	-297.856
1237	1.237	-1.719	-8.237	-62.252	0.47	-12.453	-9.916	-33.043	-263.79
1238	1.238	5.464	-27.056	-66.604	-3.219	-10.77	0.225	-29.745	-46.848
1239	1.239	4.325	-39.888	-45.796	-27.039	-10.428	1.442	-32.271	-18.786
1240	1.24	-8.801	-18.88	-19.39	-42.738	-8.147	5.012	-19.291	6.751
1241	1.241	-3.544	-16.262	-9.252	-34.438	-13.021	2	-40.185	-16.482
1242	1.242	-5.065	-8.763	-6.097	-21.688	-11.112	-0.822	-37.281	-37.585
1243	1.243	-18.005	-1.821	-3.336	-14.748	-7.072	-6.746	-70.596	-18.433
1244	1.244	-19.717	8.809	-0.777	-8.389	-4.571	-15.569	-56.9	-35.86
1245	1.245	-27.619	-12.482	6.253	-6.457	-4.198	-14.333	-52.711	11.731
1246	1.246	-34.746	-9.791	-8.575	-11.672	-9.048	-21.609	-33.81	112.731
1247	1.247	-25.812	-17.345	-10.432	-13.208	-10.986	-20.569	-50.69	178.502
1248	1.248	-22.292	-5.747	-19.082	-17.478	-8.08	-21.279	-66.207	47.254
1249	1.249	-19.154	-16.404	-17.482	-16.345	-9.432	-30.115	-51.918	-75.283
1250	1.25	-10.205	-18.35	-24.605	-24.712	-8.071	-45.73	-44.215	-59.437
1251	1.251	-4.157	-30.562	-20.89	-25.718	-10.966	-60.565	-27.828	-16.308
1252	1.252	3.227	-25.938	-14.859	-16.836	-12.115	-31.476	-38.352	-3.159
1253	1.253	2.276	-41.85	-17.943	-8.525	-13.265	-19.035	-16.928	-14.983
1254	1.254	-7.38	-35.52	-13.103	-15.867	-18.086	-22.658	25.767	-4.164
1255	1.255	-11.022	-29.751	-15.621	-14.875	-22.913	-19.343	80.831	5.691
1256	1.256	-19.312	-10.434	-14.838	-15.61	-18.265	2.537	73.587	14.556
1257	1.257	-26.637	-2.938	-15.407	-6.681	-11.682	-11.591	53.753	6.398
1258	1.258	-23.72	3.982	-10.733	-19.834	-7.426	-4.044	23.435	-0.993
1259	1.259	-21.184	14.578	-14.763	-7.634	-5.09	-25.143	18	-7.621
1260	1.26	-20.39	-6.745	-9.88	-12.28	-1.59	-22.455	-37.588	-1.66
1261	1.261	-20.937	18.82	-9.261	-10.923	4.43	-14.934	-45.001	-7.126
1262	1.262	-22.842	8.782	-12.121	-9.768	2.122	-17.282	-25.125	-12.208
1263	1.263	-19.913	-6.854	-9.55	-3.788	12.979	-10.933	-19.142	-25.781
1264	1.264	-17.37	-15.157	-9.103	-11.176	8.352	-5.181	-24.583	-21.743
1265	1.265	-12.887	-12.625	-11.201	-6.373	-7.507	-0.004	-19.607	-10.57
1266	1.266	-3.962	-5.669	-16.407	-0.417	-9.626	7.88	-33.206	-7.336
1267	1.267	-0.256	0.71	-12.927	-9.357	-11.557	9.194	-37.372	-10.466
1268	1.268	0.932	-8.972	-4.227	-12.859	-13.303	5.481	-18.739	-7.787
1269	1.269	-4.269	-3.746	-7.726	-18.074	-17.962	-2.888	-22.179	-5.33
1270	1.27	-17.013	4.217	1.942	-7.209	-22.228	-3.921	-25.511	-12.398
1271	1.271	-15.253	11.404	-6.967	-5.8	-25.915	0.846	-6.044	-14.642
1272	1.272	-13.701	-2.883	-17.81	-6.906	-19.935	-3.49	-19.051	-12.779
1273	1.273	-17.954	2.971	-13.556	-8.041	-12.612	-5.907	6.447	-7.61
1274	1.274	-19.114	-23.259	-14.737	-7.079	-1.802	-4.065	16.265	-15.587
1275	1.275	-17.951	-41.944	-11.298	-8.053	2.44	-6.101	44.278	-11.325
1276	1.276	-14.85	-31.784	-12.304	-8.801	1.256	-15.083	17.74	-12.52
1277	1.277	-11.945	-28.555	-9.445	-7.989	-14.434	-14.024	27.623	-16.065
1278	1.278	-9.423	-25.716	-11.994	-11.456	-8.061	-24.997	18.174	-14.983
1279	1.279	-18.319	-28.132	-9.671	-10.897	-6.131	-17.968	-1.751	-11.855
1280	1.28	-21.791	-30.372	-9.055	-9.219	6.052	-16.95	-25.153	-17.708
1281	1.281	-22.749	-32.426	-15.018	-1.332	4.496	-23.094	-16.018	-15.304
1282	1.282	-17.901	-30.421	-12.663	4.65	5.848	-17.992	-13.473	-14.668
1283	1.283	-17.122	-25.112	-14.592	9.878	-0.536	-13.284	24.85	-20.609
1284	1.284	-14.79	-26.56	-19.241	-0.951	-6.538	-5.465	30.081	-18.199
1285	1.285	-14.191	-13.506	-19.833	-22.614	-9.632	4.11	24.888	-16.206
1286	1.286	-14.75	9.411	-21.221	-50.838	-14.476	0.339	38.292	-12.963
1287	1.287	-18.806	0.191	-23.594	-16.756	-16.999	-5.752	25.777	-5.422
1288	1.288	-18.415	8.563	-21.523	-3.228	-19.326	-4.855	14.443	-12.86
1289	1.289	-24.791	11.107	-15.568	0.792	-22.811	-5.884	-2.688	-11.769
1290	1.29	-15.11	8.803	-7.646	-10.478	-20.859	-10.198	-18.454	-14.135
1291	1.291	-6.235	-18.837	2.061	-7.236	-15.414	-12.575	-21.247	-11.658
1292	1.292	-7.425	-22.49	5.801	-4.159	-10.543	-10.696	-23.87	-15.027
1293	1.293	-19.263	-25.758	4.72	-1.452	-11.093	-12.686	-30.949	-10.311
1294	1.294	-23.947	-22.637	-11.283	-14.235	-4.488	-12.17	-20.466	-15.679
1295	1.295	-19.714	-19.89	-13.547	-30.494	-8.726	-20.182	-34.16	-13.718
1296	1.296	-13.344	-22.377	-19.897	-32.615	-11.029	-14.267	-60.627	-13.051
1297	1.297	-9.882	-20.014	-10.208	-19.057	-9.063	-2.536	-57.04	-11.12
1298	1.298	-12.998	-22.11	-8.457	-10.333	-5.742	-4.148	-47.072	-10.512
1299	1.299	-15.912	-20.133	-0.528	-8.774	-7.467	-2.836	-31.468	-15.863
1300	1.3	-18.431	-18.378	3.725	-13.01	-7.863	-6.546	-17.379	-12.44
1301	1.301	-6.249	-13.738	7.391	-14.146	-11.171	-5.41	-24.923	-17.13
1302	1.302	-1.042	-9.507	13.37	-20.124	-10.799	-4.468	-41.135	-8.228
1303	1.303	-12.077	-8.362	5.964	-21.06	-11.979	-11.217	-51.754	-9.361
1304	1.304	-16.356	-14.385	-2.994	-18.123	-8.526	-6.92	-49.769	-10.524
1305	1.305	-15.229	-9.186	-13.853	-12.095	-1.993	-6.106	-37.507	5.546
1306	1.306	-18.742	1.654	-26.819	-11.298	-3.023	-7.997	-29.47	-6.065
1307	1.307	-11.426	5.896	-32.037	-0.433	-3.858	-16.646	-7.711	-3.975
1308	1.308	-16.307	4.727	-33.577	-1.955	-9.51	-17.755	39.347	1.779
1309	1.309	-15.559	-13.271	-37.834	-3.283	-11.455	-14.586	32.754	-6.951
1310	1.31	-17.917	-41.525	-26.035	-9.637	-13.401	-11.625	14.519	-2.353
1311	1.311	-13.111	-30.321	-30.68	3.536	-4.503	-10.787	-13.243	1.853
1312	1.312	-7.131	-40.393	-43.649	15.747	-9.723	-8.379	-48.575	-17.749
1313	1.313	-7.905	-31.133	-45.408	17.297	-8.561	3.908	-44.231	-15.098
1314	1.314	-7.32	-28.47	-21.619	-1.474	-5.072	-4.707	-23.643	2.634
1315	1.315	-2.665	-5.299	-4.604	-4.01	-8.171	-3.07	-20.124	4.885
1316	1.316	-11.557	-8.465	11.055	-10.994	-9.161	-7.245	17.444	-14.34
1317	1.317	-15.233	-0.203	13.743	-25.918	-9.95	-16.061	32.338	-16.926
1318	1.318	-18.719	-2.805	11.215	-43.365	-9.187	-5.134	9.314	8.726
1319	1.319	-23.962	-14.498	4.237	-50.351	-8.615	-0.791	46.708	39.607
1320	1.32	-17.233	-12.441	-6.424	-65.236	-9.21	-4.394	51.6	35.463
1321	1.321	-7.609	-18.34	-4.497	-55.563	-0.318	-5.481	19.52	-6.217
1322	1.322	-14.045	-13.196	-9.736	-29.252	3.353	-0.187	15.324	-22.732
1323	1.323	-15.25	-27.608	-5.124	-2.93	-2.64	-6.895	11.497	-37.888
1324	1.324	-18.393	-18.016	-0.89	0.358	-14.436	-7.615	8.069	-79.166
1325	1.325	-17.459	-19.86	0.238	-15.322	-6.479	-19.764	4.824	-51.564
1326	1.326	-19.998	-27.906	-10.633	-12.635	-10.707	-7.528	-20.839	-46.602
1327	1.327	-22.338	-23.743	-20.733	0.108	-9.52	16.301	-31.058	-115.369
1328	1.328	-20.409	-6.813	-29.663	21.172	-12.999	6.252	-15.523	-145.049
1329	1.329	-29.118	-4.608	-33.176	52.295	-12.016	3.168	-12.982	-64.4
1330	1.33	-20.799	-15.353	-23.528	23.23	-11.029	0.474	-15.689	-10.247
1331	1.331	-17.698	-9.645	-24.718	-10.873	-13.522	-22.749	-4.274	-0.418
1332	1.332	-8.801	-14.978	-16.444	-15.363	-14.279	-19.667	-10.826	8.431
1333	1.333	-7.645	-19.717	-19.587	-11.343	-12.329	-27.997	-28.424	16.465
1334	1.334	-15.014	-6.855	-20.603	-15.078	-12.91	-35.551	-36.141	5.888
1335	1.335	-19.849	-1.713	-14.662	-18.447	-5.173	-33.227	-62.053	13.144
1336	1.336	-6.68	-6.425	-17.037	-15.437	-4.212	-26.837	-65.519	6.499
1337	1.337	-0.865	-2.227	-10.499	-7.2	-9.053	-28.767	-56.387	0.509
1338	1.338	-9.573	-1.137	-9.77	5.531	-9.84	-23.539	-42.433	16.984
1339	1.339	-11.112	-2.359	-10.586	-10.765	-22.051	-21.994	-35.066	11.925
1340	1.34	-1.043	-1.477	-21.452	-12.945	-23.801	-17.756	-18.987	16.329
1341	1.341	-2.186	3.29	-35.795	-22.675	-28.447	-16.605	-4.265	20.363
1342	1.342	-5.65	2.404	-41.633	-20.981	-18.368	-15.449	9.112	31.557
1343	1.343	-12.799	-3.298	-18.835	-6.701	-9.44	-8.106	31.809	48.549
1344	1.344	-24.603	-15.538	-15.796	-8.679	-3.405	0.782	34.78	39.231
1345	1.345	-32.531	-27.763	3.869	-17.422	-4.314	9.082	37.412	8.046
1346	1.346	-25.359	-35.716	6.309	-22.102	-17.03	-0.626	3.834	-29.525
1347	1.347	-16.439	-31.458	3.92	-23.493	-15.232	-4.335	-0.729	-44.64
1348	1.348	-17.584	-30.305	5.996	-19.853	-0.855	-15.204	-21.535	-40.2
1349	1.349	-20.661	-14.644	4.021	-23.376	16.632	-19.494	-25.272	-19.497
1350	1.35	-7.874	-4.01	2.246	-26.499	19.02	-23.199	-42.327	-8.266
1351	1.351	-2.632	1.796	10.154	-17.63	8.435	-17.228	-51.585	-11.56
1352	1.352	-13.646	-6.916	31.791	-16.491	6.545	-22.486	-31.814	-27.227
1353	1.353	-6.473	-11.581	22.459	-11.299	11.801	-15.757	-29.258	-13.081
1354	1.354	-7.632	-4.431	-8.754	-12.284	16.461	-13.296	-17.608	-15.563
1355	1.355	-15.961	-23.992	-29.532	-6.3	20.718	-7.75	-19.666	-8.567
1356	1.356	-14.992	1.54	-31.939	-10.759	17.05	-4.337	-29.233	19.134
1357	1.357	-14.026	-8.516	-28.343	-5.154	-0.951	-7.706	-13.25	7.904
1358	1.358	-21.959	-17.783	-18.35	-16.009	-24.182	-16.716	-10.984	-29.849
1359	1.359	-10.149	-20.47	-15.308	-11.392	-21.088	-15.646	2.732	-14.767
1360	1.36	-11.691	-22.993	-18.062	-1.325	-23.799	-12.255	-2.338	-10.315
1361	1.361	-21.742	-20.694	-15.572	-7.704	-26.311	-19.699	15.23	-14.378
1362	1.362	-33.533	-18.567	-8.629	3.162	-23.973	-22.686	26.954	-18.056
1363	1.363	-28.872	-20.529	-10.78	1.835	-21.833	-13.089	33.392	-14.781
1364	1.364	-27.497	-22.264	-12.74	8.22	-19.887	-4.27	50.885	-11.674
1365	1.365	-21.088	-7.918	-14.5	2.215	-14.64	1.64	48.665	-8.913
1366	1.366	-7.908	-13.683	-16.037	3.186	-19.274	-1.545	50.893	-6.325
1367	1.367	-6.162	5.719	-20.271	-3.587	-20.618	-8.404	25.872	0.694
1368	1.368	1.764	-12.039	-16.578	-16.76	-19.451	-11.008	2.239	-5.658
1369	1.369	11.825	-18.962	-15.413	-45.814	-13.448	-10.297	-13.294	-11.408
1370	1.37	2.921	0.229	-18.515	-16.816	-14.409	-12.284	-10.437	-23.515
1371	1.371	-0.549	-12.484	-21.424	-13.148	-15.37	-6.336	-12.814	-28.069
1372	1.372	-7.893	-19.398	-13.481	-23.204	-14.587	-8.708	-10.417	-26.683
1373	1.373	-8.863	-21.468	-16.562	-20.065	-8.967	-3.909	-8.227	-22.98
1374	1.374	-20.275	-23.355	-9.772	-17.264	-10.906	3.4	-2.359	-14.643
1375	1.375	-24.914	-21.565	-8.979	-4.405	-14.208	-3.418	-21.631	-11.543
1376	1.376	-23.555	-19.971	-8.191	-2.015	-12.474	2.534	-19.033	-16.337
1377	1.377	-27.236	-6.968	-14.77	-4.075	-5.522	8.127	-30.616	-12.015
1378	1.378	-28.405	8.953	-15.554	-5.919	-8.434	-1.361	-19.975	-22.639
1379	1.379	-27.459	-5.872	-14.799	-7.564	-9.217	-0.213	-18.03	-29.778
1380	1.38	-30.37	-7.738	-14.238	-2.81	-5.161	8.104	-26.705	-23.265
1381	1.381	-17.195	1.026	-4.173	-4.091	-4.583	11.198	-37.687	-7.399
1382	1.382	-11.375	-6.827	-5.517	-0.369	-4.009	4.408	-15.969	24.713
1383	1.383	-2.652	6.216	-6.646	5.661	0.048	0.152	-0.251	38.426
1384	1.384	-16.973	-13.091	-3.119	6.66	-2.471	-7.201	-2.952	9.539
1385	1.385	-18.922	-15.566	-8.303	-6.086	-2.859	-8.172	-10.537	-16.656
1386	1.386	-17.196	-8.538	-17.157	-21.912	-8.662	-19.571	-22.198	-68.008
1387	1.387	-12.564	-10.597	-13.623	-23.982	0.238	-24.187	-20.075	-60.536
1388	1.388	-16.843	-16.327	-12.596	-14.252	3.716	-19.889	-21.967	-13.597
1389	1.389	-15.708	-0.36	-17.38	-5.486	-5.966	-10.924	-30.568	4.713
1390	1.39	-16.89	-19.435	-16.567	-13.376	-7.138	-24.026	-28.831	-11.636
1391	1.391	-11.666	-6.588	-4.347	-14.699	-13.144	-29.188	-24.348	-6.509
1392	1.392	-8.774	-22.769	-2.585	-18.333	-16.253	-21.18	-35.898	-1.987
1393	1.393	-9.564	-50.355	5.377	-14.803	-21.094	-19.749	-34.105	-5.994
1394	1.394	-15.198	-46.579	1.165	-28.678	-30.768	-13.27	-46.807	-9.623
1395	1.395	-14.649	-43.224	-2.458	-30.564	-27.081	-12.015	-20.214	-6.284
1396	1.396	-14.097	-46.275	-15.538	-21.825	-23.596	-8.809	-8.724	-9.336
1397	1.397	-11.204	-26.488	-17.22	-4.389	-16.253	-3.871	1.542	-12.037
1398	1.398	-17.022	-13.67	-25.135	2.577	-23.041	-9.781	-7.571	-14.562
1399	1.399	-14.715	-11.291	-23.778	-8.071	-17.044	-15.309	-10.155	-21.532
1400	1.4	-16.67	-13.364	-24.951	-6.133	-9.679	-20.052	-33.272	-6.613
1401	1.401	-9.323	-3.632	-14.119	-14.838	-0.778	-15.325	-23.87	-16.283
1402	1.402	-6.407	12.31	-9.848	-6.897	10.051	-7.482	-26.433	-14.556
1403	1.403	-8.925	1.729	-8.644	-16.938	17.196	-6.408	-13.471	-22.511
1404	1.404	-6.595	-0.135	-5.129	-13.214	26.084	2.618	-20.203	-15.367
1405	1.405	-13.187	1.668	-2.015	-11.997	12.908	1.579	-26.308	-1.043
1406	1.406	-13.979	-9.324	-10.916	-10.947	14.634	2.663	-8.616	12.559
1407	1.407	-11.671	-19.326	-16.893	3.833	9.964	15.539	-6.05	17.875
1408	1.408	-18.263	-20.434	-22.078	6.035	-3.049	-3.717	0.534	13.244
1409	1.409	-17.508	-7.228	-22.99	-22.936	-8.338	-1.096	-1.26	-8.504
1410	1.41	-23.127	-8.923	-20.414	-26.914	-13.036	-3.296	-13.334	-5.49
1411	1.411	-19.647	-10.425	-18.044	-30.492	-17.332	-9.578	1.078	-2.885
1412	1.412	-16.371	8.385	-18.574	-20.353	-16.195	-11.434	30.201	-5.493
1413	1.413	-21.816	-9.399	-8.449	1.592	-15.059	-2.631	17.905	-21.837
1414	1.414	-22.414	-16.361	7.483	-12.485	-20.306	-7.172	14.297	-36.801
1415	1.415	-17.791	-9.976	-7.373	-19.998	-13.549	-8.43	17.674	-46.532
1416	1.416	-12.379	-19.645	-9.263	-17.647	-14.337	-14.713	8.42	-34.336
1417	1.417	-5.795	-10.935	-7.476	-11.234	-10.289	-15.76	-17.108	-13.588
1418	1.418	-13.726	-12.477	-5.883	-5.411	-8.358	-25.336	-13.805	-10.862
1419	1.419	-16.815	-11.15	-7.19	3.288	-11.644	-26.393	1.861	-18.41
1420	1.42	-21.642	-30.739	-16.057	-14.167	-12.221	-25.128	-0.856	-30.028
1421	1.421	-11.963	-22.441	-24.344	-7.194	-9.701	-21.938	16.954	-10.883
1422	1.422	-8.301	-19.944	-29.531	-9.317	-8.333	-22.81	14.639	-13.396
1423	1.423	-16.642	-17.642	-22.702	-26.732	-7.15	-16.718	3.992	-6.375
1424	1.424	-17.627	-7.02	-18.395	-19.757	-9.819	-14.312	-17.312	-12.688
1425	1.425	-14.745	-5.129	-12.723	-13.353	-7.072	-13.652	-20.031	-10.678
1426	1.426	-8.768	-3.452	-9.172	-11.401	-6.276	-20.951	8.2	-12.359
1427	1.427	-8.009	-11.472	-4.459	-20.101	-10.725	-11.997	26.94	-7.71
1428	1.428	2.808	-18.689	-0.333	-12.162	-12.661	-13.125	23.616	-3.429
1429	1.429	-14.623	-12.335	1.085	-10.8	-12.093	-18.326	1.732	-12.327
1430	1.43	-26.234	-11.22	-6.202	-11.953	-14.629	-17.321	-12.417	-20.645
1431	1.431	-19.853	-27.302	-11.37	-15.429	-11.349	-14.774	0.34	-8.814
1432	1.432	-14.028	-24.99	-18.098	-3.628	-10.201	-17.064	-6.639	-0.845
1433	1.433	-5.295	-1.574	-26.01	-2.075	-12.174	-12.236	8.272	12.139
1434	1.434	-3.717	7.689	-18.662	-0.723	-12.614	-3.566	37.339	3.395
1435	1.435	-7.959	-12.102	-15.75	-15.065	-9.749	-9.627	24.992	-4.67
1436	1.436	-4.273	-24.944	-16.51	-20.927	-7.054	-4.446	-9.042	-11.942
1437	1.437	-0.778	-27.307	-17.271	-8.814	-9.011	-7.387	-31.871	-13.144
1438	1.438	-8.115	-42.245	-10.684	-4.263	-9.795	-13.398	-60.898	-19.164
1439	1.439	-17.006	-28.747	0.726	-8.593	-12.513	-1.227	-102.506	-16.043
1440	1.44	-27.827	-20.085	-0.839	0.259	-12.913	0.494	-97.1	-16.979
1441	1.441	-20.653	-18.57	-2.221	-15.469	-8.089	-4.191	-92.061	-3.81
1442	1.442	-21.802	-31.581	-8.64	-13.381	-6.161	-2.876	-60.106	1.999
1443	1.443	-20.63	-40.367	-5.185	-11.457	-4.226	-9.292	-56.015	3.736
1444	1.444	-19.652	-16.666	-10.428	-6.253	-8.295	-3.321	-59.661	-20.072
1445	1.445	-22.551	-6.7	-19.347	1.658	-4.824	-13.024	-49.571	-43.893
1446	1.446	-26.802	-9.892	-6.197	5.904	-4.45	-11.905	-21.275	-34.627
1447	1.447	-14.606	-1.635	16.646	17.708	-1.54	-5.972	-2.461	-20.524
1448	1.448	-12.854	-9.192	19.757	16.17	-3.457	-9.145	21.414	-13
1449	1.449	-11.3	2.425	17.05	3.227	-7.702	-15.997	30.761	-10.709
1450	1.45	-12.651	4.563	-0.738	-1.988	-4.213	-4.672	11.072	4.15
1451	1.451	-26.965	-12.852	-16.983	-0.427	-11.559	-12.712	-17.153	13.807
1452	1.452	-21.149	-15.164	-31.874	-16.294	-10.59	-17.067	-28.332	1.582
1453	1.453	-22.876	-25.813	-33.807	-31.185	-11.559	-20.845	-52.109	6.191
1454	1.454	-8.548	-12.271	-42.523	-36.994	-10.781	-14.948	-67.73	-15.523
1455	1.455	-10.467	-10.536	-34.599	-49.193	-13.109	-5.355	-47.939	-50
1456	1.456	-12.193	-12.111	-41.776	-38.161	-12.567	3.502	-19.638	-54.473
1457	1.457	-13.734	-16.412	-40.641	-31.003	-9.317	2.308	29.603	-0.298
1458	1.458	-12.379	-17.645	-34.687	-24.613	-8.776	-13.869	63.169	36.647
1459	1.459	-13.55	-18.864	-29.522	-40.293	-10.163	-25.643	69.249	43.2
1460	1.46	-17.053	-17.916	-14.864	-38.185	-17.56	-6.626	63.871	49.142
1461	1.461	-13.979	-9.043	-12.786	-20.795	-22.836	5.999	48.782	21.414
1462	1.462	-9.166	4.098	-14.763	-13.845	-12.041	-10.395	35.236	6.268
1463	1.463	-9.963	9.318	-16.541	1.051	-7.813	-12.667	31.167	-16.618
1464	1.464	-4.376	7.712	-2.239	10.75	-6.684	-3.138	4.832	-20.748
1465	1.465	-10.979	3.391	-4.181	2.041	-3.245	-12.011	21.852	-62.418
1466	1.466	-11.761	-3.034	-5.942	-2.618	-2.313	-26.494	12.553	-78.933
1467	1.467	-12.517	-1.922	-7.514	-3.991	-11.249	-20.844	-18.644	-43.761
1468	1.468	-13.073	3.283	-6.177	4.897	-12.443	-26.221	-22.756	-30.243
1469	1.469	-14.989	4.23	2.711	6.042	-5.11	-24.826	-34.043	-26.193
1470	1.47	-17.874	-5.452	-0.79	-7.893	-6.09	-17.811	-37.43	-22.533
1471	1.471	-9.933	-25.027	-6.044	-5.945	-12.106	-16.781	-34.455	-32.627
1472	1.472	-13.407	-27.762	-14.977	-11.159	-16.188	-18.074	-20.46	-60.904
1473	1.473	-16.508	-25.273	-11.52	-12.716	-24.135	-10.86	-7.841	-57.242
1474	1.474	-19.421	-9.066	-14.629	-17.007	-18.917	-8.098	-10.316	-40.208
1475	1.475	-18.657	5.811	-21.413	-8.123	-6.154	-0.313	-12.63	-18.343
1476	1.476	-17.885	15.469	-20.642	-4.637	9.707	-1.415	-3.092	24.219
1477	1.477	-13.036	-7.417	-18.324	-7.708	11.824	7.346	-8.387	6.008
1478	1.478	-16.317	-23.147	-18.909	-14.463	13.742	-3.619	-13.1	11.411
1479	1.479	-21.714	-25.897	-19.49	-16.963	11.986	-19.604	-6.032	6.376
1480	1.48	-13.782	-49.151	-10.586	-14.621	0.951	-13.313	-15.076	-7.193
1481	1.481	-21.155	-46.081	3.738	-8.014	-0.414	-19.211	-21.249	-3.153
1482	1.482	-20.201	-54.467	13.414	-15.924	13.9	3.537	-18.282	23.152
1483	1.483	-17.695	-21.039	25.608	-8.555	19.704	12.753	-29.196	54.112
1484	1.484	-16.926	-16.618	4.897	0.354	-3.141	15.41	-30.605	83.141
1485	1.485	-12.102	-4.246	-9.227	13.512	-25.008	-7.859	-24.232	26.414
1486	1.486	-11.547	-23.031	-16.778	15.242	-22.296	-23.583	-13.44	-63.227
1487	1.487	-13.305	-26.333	-9.816	19.867	-24.803	-43.339	-6.372	-51.471
1488	1.488	-11.96	-17.053	0.824	4.011	-22.462	-25.55	-5.387	-40.703
1489	1.489	-15.282	-8.75	-1.1	-10.882	-24.562	-18.631	0.401	-30.943
1490	1.49	-13.197	-31.967	4.155	-16.675	-22.598	-12.297	-13.764	-22.187
1491	1.491	-9.567	-10.095	8.831	-25.365	-27.798	-14.272	-19.791	-14.249
1492	1.492	-8.239	4.047	-1.191	-46.063	-29.32	-16.054	-25.184	-7.081
1493	1.493	-11.17	6.552	-12.964	-26.302	-22.13	-14.54	-20.647	-13.849
1494	1.494	-11.581	8.867	-20.863	-28.8	-15.707	-13.211	-19.381	-8.021
1495	1.495	-14.304	11.023	-30.9	-31.096	-7.351	-1.41	-7.639	-2.723
1496	1.496	-12.197	-14.092	-50.435	-24.685	-17.001	12.916	-3.043	-7.7
1497	1.497	-16.095	-37.88	-47.701	-18.868	-15.841	14.885	-24.741	-12.053
1498	1.498	-16.497	-34.769	-34.898	-24.099	-12.361	2.732	-21.676	-7.895
1499	1.499	-13.218	-32.061	-37.181	-19.473	-0.554	4.323	-18.989	-4.187
1500	1.5	-17.3	-24.515	-26.506	-18.137	0.997	5.711	-16.501	-14.226
1501	1.501	-14.806	-22.206	-12.944	-14.489	8.153	-3.138	-18.833	-11.072
1502	1.502	-18.137	-3.077	-4.227	-13.359	9.303	0.395	-3.983	-8.307
1503	1.503	-15.267	-15.855	0.413	-8.161	0.962	-4.785	-17.58	-10.761
1504	1.504	-21.301	-18.21	1.765	-1.417	4.045	-19.44	-19.386	-13.024
1505	1.505	-25.591	-3.342	2.923	-7.437	10.812	-51.294	-17.882	-10.884
1506	1.506	-16.719	-1.434	-0.54	-3.379	2.874	-55.645	-33.744	-12.821
1507	1.507	-10.747	10.75	6.834	-1.426	-7.778	18.58	-31.553	-11.081
1508	1.508	-7.686	-3.584	11.685	0.521	-23.84	31.073	-21.792	-15.668
1509	1.509	-0.943	-24.914	-1.443	-8.363	-16.874	4.839	4.643	-8.432
1510	1.51	-5.223	-16.626	0.561	-1.984	-10.491	1.631	15.975	-12.037
1511	1.511	-1.183	-24.22	-8.102	-10.331	-16.299	-13.945	19.334	-13.143
1512	1.512	-4.703	-21.93	-12.699	-9.371	-21.528	-11.118	28.684	-16.228
1513	1.513	-8.042	5.726	-19.813	-16.126	-13.582	-3.481	8.992	-13.329
1514	1.514	-12.155	2.032	-20.929	-8.168	-3.508	3.571	-8.8	-21.285
1515	1.515	-20.129	-14.999	-22.033	-2.932	-4.651	-2.723	-15.824	-16.094
1516	1.516	-35.85	-11.902	-18.882	1.895	-5.795	-12.312	-5.225	-11.308
1517	1.517	-33.757	-26.051	-21.733	1.097	-2.68	-13.974	-18.885	-10.588
1518	1.518	-31.86	-23.572	-22.48	1.839	-11.561	-15.435	-3.205	-19.504
1519	1.519	-30.152	-30.607	-18.399	-9.031	-17.541	-16.7	28.532	-20.668
1520	1.52	-19.16	-20.029	-14.893	-32.866	-12.29	-20.282	32.826	-13.305
1521	1.521	-14.942	-10.401	-15.48	-22.854	-7.432	-11.854	36.788	-4.389
1522	1.522	-3.183	-5.232	-17.242	-7.242	-9.924	-2.056	33.063	-12.703
1523	1.523	-7.862	12.166	-18.637	1.004	-12.219	4.437	9.25	-22.393
1524	1.524	-9.253	-4.089	-13.245	-6.604	-10.273	10.549	12.337	-18.717
1525	1.525	-15.682	-10.469	-12.68	-18.259	-8.316	-3.267	-30.268	-7.86
1526	1.526	-21.719	10.829	-9.423	-33.188	-5.386	-1.208	-60.704	-6.46
1527	1.527	-20.792	2.526	-7.713	-27.42	-4	-6.297	-44.304	-7.55
1528	1.528	-23.729	-15.271	-10.265	-15.27	-7.282	-14.095	-29.288	-15.841
1529	1.529	-17.768	-17.588	-12.605	-16.884	-13.089	-29.862	-6.339	-7.681
1530	1.53	-10.454	-19.734	-19.221	-21.214	-7.477	-23.392	7.088	-10.752
1531	1.531	-9.519	1.521	-18.283	-20.113	-6.916	-17.493	-22.09	-9.765
1532	1.532	-10.329	-6.826	-20.819	-2.172	-8.892	-26.123	-63.865	-14.003
1533	1.533	-9.588	-9.354	-16.778	0.261	-4.858	-30.664	-58.562	-11.665
1534	1.534	-6.121	-20.945	-11.961	2.49	-11.838	-23.394	-63.674	-3.698
1535	1.535	-4.195	-35.8	-3.304	-3.964	-8.968	-19.622	-40.949	-2.689
1536	1.536	-13.103	-37.689	-2.212	-2.064	-11.535	-35.219	-20.322	0.18
1537	1.537	-19.487	-32.427	-3.266	-21.43	-18.934	-28.777	36.347	13.233
1538	1.538	-8.257	-26.003	-12.255	-13.915	-23.807	0.285	44.463	34.436
1539	1.539	-7.088	-27.516	-18.345	-20.941	-21.314	12.71	37.123	54.109
1540	1.54	-12.311	-14.517	-21.533	-18.892	-13.975	1.524	43.751	71.866
1541	1.541	-21.207	-19.723	-28.392	-20.924	-9.148	-1.724	13.409	55.573
1542	1.542	-17.72	-5.379	-22.464	-26.25	-9.929	-4.784	-2.997	40.647
1543	1.543	-18.697	-11.134	-20.215	-18.447	-13.997	-13.088	-7.944	11.591
1544	1.544	-23.55	-19.793	-13.696	-19.921	-13.408	-20.626	-21.4	-50.954
1545	1.545	-15.618	-24.388	-5.813	-13.645	-3.329	-27.582	-17.251	-185.301
1546	1.546	-12.528	-5.55	-6.823	-2.894	15.467	-38.212	-13.479	-166.186
1547	1.547	-13.504	-2.985	-0.106	10.02	12.97	-28.508	3.627	-113.789
1548	1.548	-16.022	-0.644	-11.593	8.25	1.378	-23.259	0.567	-34.294
1549	1.549	-10.407	1.511	-13.221	-9.18	-4.979	-12.242	-2.122	-19.988
1550	1.55	-10.987	3.469	-14.671	-6.871	0.861	-13.598	-40.58	-33.144
1551	1.551	-4.983	-1.717	-19.023	-7.079	-0.853	-9.934	-24.048	-21.353
1552	1.552	-9.039	-25.481	-12.72	-22.001	3.82	-3.994	-28.989	-32.173
1553	1.553	-8.448	-8.394	-9.29	-23.944	-3.316	-7.188	-24.448	-22.281
1554	1.554	-3.788	0.937	-8.372	-25.677	-9.686	-16.193	-36.767	4.416
1555	1.555	-10.358	-7.348	-15.212	-33.605	-13.158	-19.78	-47.923	-3.785
1556	1.556	-16.348	-25.128	-12.759	-32.257	-7.921	-12.547	-57.932	3.428
1557	1.557	-12.267	-22.78	-0.635	-12.713	-12.756	-13.619	-36.003	-3.272
1558	1.558	-17.09	0.664	-9.394	-10.013	-10.246	-3.967	-44.231	2.653
1559	1.559	-24.432	-8.613	-30.159	2.74	-9.488	-5.172	-41.652	-2.838
1560	1.56	-23.453	-0.265	0.936	18.975	-14.335	-1.797	-25.339	2.148
1561	1.561	-10.29	-7.767	-3.191	12.592	-13.755	-7.151	-35.916	6.522
1562	1.562	-0.605	-14.718	-6.938	-8.699	-15.502	3.552	-37.861	2.381
1563	1.563	-5.822	-16.823	-10.288	-5.995	-10.671	4.793	-11.519	-1.348
1564	1.564	-13.757	-34.191	-13.445	1.536	-16.669	3.529	22.506	8.687
1565	1.565	-15.107	-36.481	-16.207	3.848	-12.59	-0.045	18.003	-0.567
1566	1.566	-24.014	-21.562	-18.764	1.71	-14.52	-3.238	55.51	2.183
1567	1.567	-20.546	-8.009	-2.541	-0.236	-21.861	-2.388	80.629	4.712
1568	1.568	-23.656	14.841	-0.432	-1.994	-17.011	-6.76	67.051	7.035
1569	1.569	-18.83	5.595	-6.25	-9.945	-16.226	-7.649	21.198	0.639
1570	1.57	-18.061	-19.918	5.942	-8.62	-10.604	-9.694	-21.348	-1.31
1571	1.571	-7.407	-23.167	4.391	-2.284	-17.168	-19.864	-49.014	-3.061
1572	1.572	-20.351	-45	5.752	-1.18	-19.667	-6.995	-54.04	-1.504
1573	1.573	-18.564	-47.675	-8.572	-17.294	-7.453	-8.818	-31.196	-2.845
1574	1.574	-13.882	-29.816	-22.144	-33.601	-9.178	-13.54	-10.492	-4.005
1575	1.575	-15.191	-18.169	-13.463	-35.764	-4.514	-14.983	8.307	-9.999
1576	1.576	-11.473	-20.268	-15.022	-22.229	-0.237	-29.411	11.602	-9.018
1577	1.577	-12.603	-26.01	-10.767	-20.504	11.591	-23.7	27.286	-0.094
1578	1.578	-11.614	-27.713	-27.802	-6.179	10.066	-7.918	18.979	-8.397
1579	1.579	-12.568	-3.903	-11.547	-4.227	0.026	-5.886	47.262	-15.736
1580	1.58	-11.763	-0.629	-13.661	-12.93	1.213	-11.79	50.999	-24.607
1581	1.581	-14.043	2.432	-15.583	-11.384	12.086	-6.642	47.808	-23.421
1582	1.582	-13.418	-5.898	-13.823	1.597	4.959	-14.648	0.868	-7.356
1583	1.583	-23.434	-3.409	-15.358	10.322	-12.049	-18.978	-32.543	-14.302
1584	1.584	-24.74	-19.699	-13.988	-10.365	-14.347	-12.651	-2.06	-20.66
1585	1.585	-21.007	-9.103	-12.786	-30.095	-12.203	-21.015	-18.413	-14.814
1586	1.586	-24.433	-14.947	-6.726	-47.892	-10.24	-13.683	-43.479	-16.517
1587	1.587	-25.363	-13.236	-3.571	-26.808	-15.434	-6.949	-47.838	-14.924
1588	1.588	-22.43	-2.216	1.32	-18.496	-16.965	0.945	-60.103	-13.518
1589	1.589	-18.127	2.056	-6.572	-10.924	-18.322	1.913	-71.222	-17.142
1590	1.59	-17.309	-4.315	-11.779	0.712	-14.645	-2.898	-61.109	-15.927
1591	1.591	-10.698	6.543	-24.539	-1.367	-15.8	-5.393	-51.791	-18.972
1592	1.592	-1.007	-12.227	-29.77	12.226	-12.691	1.986	-71.53	-12.166
1593	1.593	-2.142	-14.739	-44.094	17.49	-11.711	2.988	-53.744	-11.385
1594	1.594	-12.949	-17.071	-46.003	6.495	-10.926	-4.914	-32.684	-5.785
1595	1.595	-11.574	-31.965	-47.707	-12.26	-10.154	-5.836	-24.403	-1.013
1596	1.596	-7.865	-33.846	-33.338	-30.027	-12.08	-16.629	-1.212	-4.471
1597	1.597	-16.146	-17.911	-8.136	-36.928	-10.115	-20.853	14.434	-13.474
1598	1.598	-17.067	-15.735	15.705	-43.24	-13.005	-6.486	28.529	-32.996
1599	1.599	-12.183	-6.014	25.033	-29.626	-9.534	-23.835	0.241	-41.218
1600	1.6	-16.394	-11.163	27.777	-20.891	-5.106	-16.782	-18.554	-28.332
1601	1.601	-15.58	-9.519	20.257	-9.839	-4.542	6.72	-21.925	-44.498
1602	1.602	-17.468	-10.798	-5.46	-16.987	-5.927	28.67	-6.297	-38.025
1603	1.603	-16.843	-9.577	-8.701	-23.381	-9.263	14.606	1.992	-8.894
1604	1.604	-13.896	-8.355	0.654	-15.068	-5.242	-3.142	-0.575	37.112
1605	1.605	-13.469	7.77	-7.582	-7.705	-4.883	-10.04	11.002	79.871
1606	1.606	-11.117	0.857	-10.022	-8.658	-8.203	-20.605	-3.951	41.342
1607	1.607	-6.255	-1.243	-21.54	-2.623	-8.62	-30.207	-25.288	-3.971
1608	1.608	-4.29	-7.013	-15.048	3.064	-9.027	-14.263	11.679	-9.817
1609	1.609	-2.527	-33.258	-20.76	-4.783	-7.111	9.234	26.804	-26.118
1610	1.61	-3.871	-36.899	-18.95	-20.754	-7.903	12.411	13.335	-0.815
1611	1.611	-10.245	-13.071	-17.335	-18.35	-6.56	-1.62	59.311	-5.115
1612	1.612	-14.472	-16.148	-24.446	-11.891	-6.372	-19.334	16.865	-25.693
1613	1.613	-12.103	-18.866	-23.251	-6.037	-6.57	-21.556	33.422	-36.796
1614	1.614	-18.644	-11.323	-22.065	-4.257	-10.056	-27.856	18.379	-81.397
1615	1.615	-14.364	-13.653	-25.13	-2.657	-4.648	-25.85	-4.406	-63.14
1616	1.616	-13.58	-3.05	-20.257	-1.257	-12.606	-13.578	-0.332	-24.355
1617	1.617	-8.737	-20.516	-26.215	-0.063	-9.554	-15.027	-19.085	-9.213
1618	1.618	-5.452	-36.795	-23.845	-3.526	-14.438	-13.608	-42.844	-4.75
1619	1.619	-8.376	-26.172	-21.864	-2.546	-15.254	-14.708	-33.477	-0.631
1620	1.62	-11.887	-20.389	-11.757	0.361	-12.967	-15.796	-19.266	3.08
1621	1.621	-19.26	-8.265	-15.97	13.543	-9.508	-12.614	-21.722	-6.966
1622	1.622	-28.943	-6.774	-4.135	15.486	-14.188	-17.373	-33.305	-16.255
1623	1.623	-25.279	-16.9	13.316	13.762	-10.155	-14.781	-39.646	-7.963
1624	1.624	-31.292	-15.774	15.646	-10.033	-9.78	-2.498	-56.966	-5.437
1625	1.625	-28.198	-16.971	0.747	-33.85	-8.437	-0.681	-54.576	-3.115
1626	1.626	-21.421	-30.92	-5.046	-30.777	-9.591	-8.545	-56.649	-9.488
1627	1.627	-10.005	-17.405	-3.285	-33.496	-9.943	-15.632	-27.564	-7.541
1628	1.628	-5.365	-5.242	-7.903	-25.941	-11.83	-9.178	-15.114	-9.279
1629	1.629	-15.42	9.03	-20.861	-14.309	-16.613	-12.591	-18.698	-13.925
1630	1.63	-19.085	18.703	-19.092	-7.879	-18.521	-15.609	-35.631	-9.687
1631	1.631	-20.242	2.817	-17.51	-17.519	-13.848	-8.764	-38.655	9.828
1632	1.632	-23.332	4.921	-10.312	-5.299	-6.089	-7.925	-35.904	-9.931
1633	1.633	-22.358	2.958	-6.587	-9.893	-5.123	-13.47	-33.394	-12.448
1634	1.634	-24.884	1.172	-22.221	-2.663	-4.182	-12.822	-17.156	-14.781
1635	1.635	-24.103	-16.3	-28.574	-9.001	-12.173	-18.748	14.809	-12.676
1636	1.636	-13.255	-18.686	-22.731	4.178	-15.349	-6.477	28.393	-14.618
1637	1.637	-11.702	-25.164	-17.474	-11.693	-6.529	5.807	32.491	-12.885
1638	1.638	-15.947	-34.925	-12.803	-30.834	6.563	-5.139	28.852	-4.963
1639	1.639	-14.772	-29.765	3.101	-28.29	4.77	-18.019	45.921	-3.614
1640	1.64	-8.759	-21.871	5.262	-39.868	3.19	-19.679	42.871	-4.8
1641	1.641	-3.53	-8.967	14.972	-29.195	-1.081	-21.166	23.19	-15.644
1642	1.642	-10.284	-3.794	13.26	-19.484	-4.774	-25.354	15.712	-14.288
1643	1.643	-14.515	-2.341	-10.525	-7.247	-8.269	-21.615	18.091	-20.675
1644	1.644	-8.883	-24.098	-13.813	7.103	1.399	-27.571	7.524	-12.369
1645	1.645	-12.363	-58.62	-16.901	-6.427	-4.999	-20.193	1.819	3.651
1646	1.646	-16.994	-45.148	-14.183	-22.276	-13.324	-7.382	0.183	1.305
1647	1.647	-22.398	-24.521	-6.632	-20.144	-8.102	-2.105	8.246	-30.648
1648	1.648	-21.819	-20.888	-18.218	-18.219	-1.319	-10.007	-1.707	-17.134
1649	1.649	-17.186	-44.755	-16.039	1.123	-2.085	-11.33	-15.919	-13.116
1650	1.65	-13.127	-54.096	-10.195	3.646	-7.687	-7.647	5.471	-1.953
1651	1.651	-15.66	-34.388	-8.425	5.978	-1.092	0.69	-8.549	8.06
1652	1.652	-17.994	-31.907	-25.83	8.128	8.601	16.768	-21.188	-13.855
1653	1.653	-17.612	-15.663	-32.81	6.204	-5.693	14.472	0.052	-33.611
1654	1.654	-11.615	-9.291	-43.471	-9.67	-23.087	-4.699	-19.527	-46.365
1655	1.655	-10.836	-11.254	-33.798	-16.066	-20.741	-12.282	-6.58	-43.996
1656	1.656	-11.6	-2.558	-39.042	-25.755	-14.329	-0.702	-8.722	-29.033
1657	1.657	-13.515	-4.118	-34.423	-37.959	-23.981	-2.875	-27.723	-23.213
1658	1.658	-10.204	-20.029	-27.304	-39.528	-18.728	-0.99	-45.398	-18.027
1659	1.659	-7.265	3.299	-15.529	-29.497	-17.159	-6.268	-66.331	-19.624
1660	1.66	-6.861	12.514	8.252	-12.498	-21.401	-17.344	-63.452	-23.938
1661	1.661	-14.217	4.177	11.539	-14.849	-22.543	-16.043	-70.818	-6.93
1662	1.662	-21.58	16.979	14.64	-12.752	-19.04	-17.291	-35.549	-9.264
1663	1.663	-20.625	5.389	11.927	-3.114	-13.795	-6.568	30.243	-2.889
1664	1.664	-12.691	-5.241	-0.845	-11.846	-8.936	0.468	39.324	26.126
1665	1.665	-5.347	19.94	-7.816	-7.219	4.236	-13.977	47.594	-2.952
1666	1.666	-8.258	30.054	-14.225	-2.983	17.81	-31.504	40.362	15.769
1667	1.667	1.419	8.242	-8.454	0.695	9.121	-1.223	7.043	32.713
1668	1.668	7.796	11.006	-10.233	1.901	7.595	-5.381	-47.758	-14.362
1669	1.669	11.267	-6.756	-14.9	-1.186	0.45	-16.715	-84.6	-7.759
1670	1.67	-0.547	4.903	-10.658	-15.91	-5.924	-26.883	-77.912	-1.721
1671	1.671	-8.489	-9.944	-4.274	-1.018	-2.425	-23.895	-47.44	3.755
1672	1.672	-15.655	-19.579	-12.601	-10.712	-7.637	-9.855	-41.967	18.879
1673	1.673	-14.487	-35.408	-5.247	-15.967	-14.403	-22.724	-46.95	-22.341
1674	1.674	-20.472	-16.238	-12.008	-4.989	-15.165	-11.198	3.39	-16.906
1675	1.675	-25.68	-23.739	-12.769	5.003	-25.793	-9.148	23.286	-31.984
1676	1.676	-18.886	-12.037	-18.386	3.753	-41.659	-18.897	17.229	-27.509
1677	1.677	-18.063	-18.371	-18.977	-9.486	-39.531	-6.788	11.761	-15.109
1678	1.678	-28.648	-4.729	-14.335	-11.29	-41.461	1.064	-23.484	-18.775
1679	1.679	-29.938	-27.467	-16.085	-28.738	-22.108	-9.064	-9.967	-8.688
1680	1.68	-20.982	-18.063	-20.935	-26.444	-19.572	-10.295	2.38	-5.582
1681	1.681	-24.427	-15.253	-22.878	-15.83	-3.31	-4.367	13.53	-13.894
1682	1.682	-21.323	-22.729	-26.952	-25.548	3.091	-14.114	10.132	-16.383
1683	1.683	-14.555	-11.067	-19.023	-34.268	8.921	-17.863	0.72	-14.058
1684	1.684	-25.985	-17.401	-10.707	-29.639	28.296	-16.77	-13.571	-7.668
1685	1.685	-21.351	-3.815	-11.689	-13.788	41.087	-26.517	-21.3	-17.34
1686	1.686	-17.112	8.426	-4.915	-3.163	34.128	-27.742	-23.816	-15.598
1687	1.687	-20.772	-2.567	-2.376	-1.24	10.719	-16.956	-13.365	-10.953
1688	1.688	-17.259	-15.508	-9.71	-3.022	-4.947	-15.642	-7.743	-15.22
1689	1.689	-12.011	-34.858	-16.468	-4.633	-19.056	-14.542	-6.211	-3.415
1690	1.69	-5.224	-22.07	-20.714	2.49	-26.594	-6.287	4.582	-17.739
1691	1.691	-14.881	-24.382	-23.047	-9.322	-19.624	-18.157	11.463	-23.557
1692	1.692	-16.032	-5.182	-12.226	-13.952	-17.5	-10.286	14.801	-14.865
1693	1.693	-14.863	-17.925	-4.307	-3.858	-15.577	-0.291	15.584	-3.831
1694	1.694	-11.763	-24.86	-5.692	-10.237	-10.366	3.331	12.112	17.862
1695	1.695	-18.535	-26.993	-2.041	-28.226	-15.016	-14.719	8.796	-3.972
1696	1.696	-17.761	-17.332	13.64	-20.695	-13.68	-32.563	0.448	-12.253
1697	1.697	-10.405	-29.532	7.264	-9.086	-20.093	-16.331	13.942	-9.709
1698	1.698	-3.648	-8.792	-6.264	-6.95	-16.636	-5.705	7.683	-12.053
1699	1.699	-7.925	-11.462	-1.011	-8.876	-13.554	0.067	-19.091	-1.429
1700	1.7	-3.877	-29.24	-5.618	-3.619	-12.608	-5.18	-38.36	0.493
1701	1.701	-8.729	-22.248	-9.854	-8.229	-13.413	5.86	-55.874	-11.728
1702	1.702	-16.092	-37.099	-13.527	-6.829	-20.592	0.059	-47.074	-26.05
1703	1.703	-17.068	-27.371	-14.736	-0.408	-16.536	7.223	-50.265	-27.978
1704	1.704	-19.598	-11.435	-20.027	5.613	-11.718	3.551	-58.278	-22.749
1705	1.705	-21.915	-13.475	-15.257	6.576	-12.325	-9.624	-51.784	-18.116
1706	1.706	-26.744	-19.196	-12.786	-2.357	-11.774	-7.897	-41.583	-22.375
1707	1.707	-22.102	3.721	-7.214	3.592	-13.148	-9.45	-28.458	-15.971
1708	1.708	-31	32.032	-12.079	6.646	-5.827	3.518	-27.146	-9.954
1709	1.709	-13.972	-1.974	-20.817	-8.1	-0.622	5.268	-29.125	-13.026
1710	1.71	-2.37	-43.12	-31.654	-23.036	-5.473	3.729	-51.223	-19.774
1711	1.711	-4.517	-48.485	-30.304	-17.25	-4.707	10.883	-67.273	-27.683
1712	1.712	-6.483	-33.357	-23.93	-8.589	-5.492	12.028	-53.494	-34.998
1713	1.713	-15.234	-19.798	-20.468	-19.685	-7.449	13.171	-35.984	-28.19
1714	1.714	-10.623	-15.741	-13.143	-24.007	-2.821	3.471	-19.935	-14.971
1715	1.715	-9.3	-34.547	1.522	-20.404	-11.732	-8.353	-22.268	14.171
1716	1.716	-15.709	-24.501	12.111	-38.471	-10.575	-6.825	-47.644	68.464
1717	1.717	-4.897	-27.62	6.23	-66.798	-9.413	-16.932	-51.192	31.606
1718	1.718	-3.557	-19.34	-6.023	-32.791	-6.336	-5.153	-23.211	-28.9
1719	1.719	-12.477	-6.611	-10.73	-10.003	-3.465	-13.13	2.817	-37.074
1720	1.72	-15.994	-4.347	-15.047	-14.098	-4.28	-11.827	26.347	-44.622
1721	1.721	-21.266	14.751	-16.269	-2.873	-1.999	-26.203	41.828	-24.832
1722	1.722	-32.155	12.134	-12.821	0.421	-1.464	-20.429	27.547	-6.653
1723	1.723	-27.953	23.605	-15.921	9.693	-3.449	-25.636	34.973	-12.048
1724	1.724	-26.849	-8.479	-20.739	1.328	-8.911	-20.979	61.968	-11.101
1725	1.725	-20.901	-40.526	-19.957	-1.256	1.892	-25.201	64.274	-16.153
1726	1.726	-32.767	-11.618	-20.722	-3.662	0.312	-21.489	40.872	-11.742
1727	1.727	-28.182	-30.512	-24.215	-14.411	-6.887	-24.942	25.212	-7.748
1728	1.728	-26.885	-20.572	-22.28	-28.078	-5.756	-30.111	22.537	-19.051
1729	1.729	-23.255	-23.765	-24.014	-16.008	-23.774	-23.271	9.823	-9.042
1730	1.73	-10.124	-9.731	-21.51	-8.169	-10.998	-20.694	12.229	-5.962
1731	1.731	12.694	-2.285	-14.175	-6.866	-13.307	-13.3	22.972	-8.691
1732	1.732	15.79	9.219	-11.123	-21.233	-15.411	-10.347	21.144	-6.191
1733	1.733	15.406	-0.562	-8.277	-19.359	-13.45	-16.295	37.127	-8.533
1734	1.734	7.088	1.488	-12.581	-10.724	-11.675	-10.644	39.346	-10.668
1735	1.735	9.591	-19.871	-24.795	-15.437	-10.085	-17.194	41.357	-4.864
1736	1.736	-16.161	-11.62	-30.041	-11.261	-11.394	-14.654	15.133	-6.618
1737	1.737	-26.233	-4.138	-19.037	-2.428	-7.689	-13.866	-18.786	1.327
1738	1.738	-23.144	7.408	-9.008	3.519	-8.855	-5.889	-23.053	-2.914
1739	1.739	-14.825	0.941	2.758	-12.565	-7.906	-8.934	-10.478	-4.07
1740	1.74	-17.325	6.665	13.753	-38.333	-6.961	-7.913	-6.6	-0.572
1741	1.741	-10.325	-12.729	15.077	-35.066	-7.76	-5.336	3.7	-7.926
1742	1.742	-16.68	-5.208	0.717	-32.003	-7.002	-1.218	7.054	-20.697
1743	1.743	-18.574	-12.208	-8.984	-0.88	-8.944	-5.991	-12.412	-32.873
1744	1.744	-13.293	-1.62	-14.225	3.179	-10.881	-7.865	-4.563	-34.389
1745	1.745	-17.892	-15.223	-38.051	6.827	-6.81	-8.388	-20.509	-24.29
1746	1.746	-22.135	-6.571	-32.263	-16.273	-7.193	-9.705	-9.575	-15.373
1747	1.747	-10.312	-24.023	-28.983	-19.631	-3.89	-10.089	-3.529	2.631
1748	1.748	-8.745	-26.369	-38.3	-16.6	-10.452	-3.497	-19.159	10.193
1749	1.749	-10.083	-28.485	-35.624	-19.363	-7.534	-12.374	0.254	3.231
1750	1.75	-11.241	-26.53	-12.441	-21.891	-4.999	-30.338	-2.003	18.161
1751	1.751	-19.546	-28.242	3.187	-28.864	-12.334	-17.542	-13.365	-6.973
1752	1.752	-20.516	-23.567	28.679	-18.219	-15.211	-5.93	-27.985	-30.768
1753	1.753	-15.671	-24.894	31.923	-12.385	-15.966	-12.331	-21.871	-33.859
1754	1.754	-27.064	-39.185	22.588	-3.646	-20.004	-10.419	-26.783	-19.737
1755	1.755	-28.591	-37.217	8.416	10.704	-9.135	-12.187	-34.371	-17.23
1756	1.756	-18.5	-28.478	0.841	16.53	-10.65	-10.672	-44.063	-14.902
1757	1.757	-24.862	-14.134	-6.151	0.671	-3.451	-14.967	-37.266	-8.5
1758	1.758	-16.523	-27.615	0.214	-1.458	-7.084	-16.16	-30.848	-10.411
1759	1.759	-11.283	-29.261	-17.23	4.357	-10.506	-17.322	-31.419	-12.118
1760	1.76	-6.425	-11.733	-1.009	2.642	-13.547	-7.659	-41.84	-13.633
1761	1.761	-5.615	-9.359	-3.192	16.984	-8.66	4.137	-40.087	-12.267
1762	1.762	-3.264	5.625	-5.171	22.81	4.542	5.688	-33.309	-13.446
1763	1.763	-11.167	-0.102	-10.423	17.608	2.642	15.754	-43.714	-29.134
1764	1.764	-8.045	5.208	-15.093	9.681	-2.553	12.079	-33.193	-52.549
1765	1.765	-12.864	-2.659	-13.748	-0.373	-0.981	-1.094	-13.181	-61.798
1766	1.766	-15.36	-3.939	-4.842	-1.521	-2.318	7.6	12.822	-41.982
1767	1.767	-19.411	-15.647	-15.662	-19.519	1.367	12.233	3.22	-3.373
1768	1.768	-15.907	-17.092	-17.014	-27.076	2.517	16.489	-5.605	46.602
1769	1.769	-5.827	-21.243	-23.41	-43.289	-0.575	10.109	-19.249	147.423
1770	1.77	-10.074	-12.211	-17.43	-70.894	-7.333	4.11	-41.983	75.213
1771	1.771	-13.731	5.931	-33.508	-52.056	-3.06	-11.932	-19.634	-43.24
1772	1.772	-14.881	23.872	-59.245	-34.95	-5.359	-37.645	-16.485	-59.103
1773	1.773	-11.791	17.035	-62.516	-13.006	-14.822	-34.312	-13.593	-44.766
1774	1.774	-18.556	-2.026	-46.81	12.621	-18.482	-37.355	-24.868	-31.607
1775	1.775	-10.624	-4.496	-38.453	22.738	-21.954	-28.972	-22.425	-19.804
1776	1.776	-5.392	2.478	-20.612	25.858	-18.839	-26.397	-16.337	12.701
1777	1.777	-6.364	-3.882	-22.896	17.548	-13.987	-33.297	-21.334	22.565
1778	1.778	-19.526	-17.419	-20.737	9.981	-14.756	-31.101	-44.964	-4.15
1779	1.779	-29.213	-33.234	-3.283	-25.053	-12.429	-29.112	-27.813	-28.561
1780	1.78	-23.994	-14.003	-0.939	-50.172	-15.918	-9.713	-12.064	-21.239
1781	1.781	-35.028	-6.351	18.213	-36.57	-11.266	-12.186	2.111	-27.84
1782	1.782	-27.846	-13.216	20.714	-24.153	-9.512	-19.093	4.656	-21.841
1783	1.783	-18.938	-23.791	13.742	-12.923	-14.343	-8.387	25.735	-27.26
1784	1.784	-10.63	-29.518	-5.41	-9.624	-12.395	1.341	34.044	-22.26
1785	1.785	-5.436	-17.214	-7.911	12.292	-15.292	-0.362	21.252	-17.852
1786	1.786	-6.447	-12.48	-0.929	4.068	-13.924	7.592	-4.542	-30.302
1787	1.787	-9.012	-22.477	1.214	-13.612	-8.497	-8.26	-14.711	-26.727
1788	1.788	-9.858	-16.046	-4.573	-39.257	-9.064	-14.627	0.798	-16.806
1789	1.789	-20.762	-22.008	-13.261	-29.128	-12.347	-12.673	3.337	-13.901
1790	1.79	-28.731	-35.92	-17.874	-25.992	-9.433	-14.39	-9.586	-11.4
1791	1.791	-30.1	-37.844	-10.675	-23.297	-5.947	-15.884	-12.06	-14.102
1792	1.792	-33.768	-11.54	-14.31	-20.78	-8.268	-17.175	-14.364	-16.532
1793	1.793	-37.268	-0.325	-15.447	-32.346	-7.105	-8.206	-28.097	-18.61
1794	1.794	-21.23	-3.618	-12.348	-13.105	-8.27	-7.008	-26.533	-8.904
1795	1.795	-0.143	-0.492	-15.251	10.197	-7.111	-5.997	-2.916	-10.672
1796	1.796	-2.862	-8.811	-12.751	13.336	-10.013	8.764	34.578	-9.175
1797	1.797	-0.351	-21.584	-8.695	16.055	-14.466	10.944	39.368	-13.488
1798	1.798	1.968	-28.558	-15.274	3.287	-5.559	1.302	16.299	-7.158
1799	1.799	4.097	-30.683	-7.336	-31.729	-4.402	-7.353	-4.657	-18.07
1800	1.8	-9.462	-40.358	-6.357	-26.673	-3.245	-5.776	-1.213	-13.895
1801	1.801	-0.773	-24.484	-5.351	-31.085	-8.469	13.012	-25.254	-10.288
1802	1.802	-15.121	-22.353	-14.969	-43.444	-5.57	10.528	-22.417	-13.881
1803	1.803	-28.701	-8.792	-13.728	-32.179	-6.349	12.889	-14.372	-2.218
1804	1.804	-23.511	3.435	-14.818	-22.042	-5.58	2.269	-32.438	5.563
1805	1.805	-25.11	1.895	-22.123	-12.683	-7.523	-7.386	-30.371	-4.669
1806	1.806	-20.897	3.269	-17.263	-9.909	-10.807	-5.63	-41.281	-13.744
1807	1.807	-9.111	-16.254	-14.731	2.923	-14.867	-13.546	-28.013	-15.095
1808	1.808	-10.679	-24.538	-12.406	-4.034	-20.668	-29.409	-5.473	-18.397
1809	1.809	-3.535	-58.005	-8.912	-27.457	-11.755	-18.75	-21.423	-17.64
1810	1.81	-12.477	-26.051	1.156	-24.376	-10.59	-24.544	-18.969	-4.712
1811	1.811	-11.358	-38.391	-3.08	-10.232	-5.369	-29.745	-16.728	12.437
1812	1.812	-18.752	-12.051	-9.447	-2.653	-2.462	-28.158	-33.232	0.585
1813	1.813	-19.756	-1.991	-5.93	4.364	-1.672	-26.765	-35.587	-6.031
1814	1.814	-11.86	13.682	-13.258	2.265	2.401	-20.354	-30.018	-27.657
1815	1.815	-12.872	-6.046	-14.214	4.197	-1.082	-23.832	-28.518	-36.317
1816	1.816	-13.88	-13.57	-20.209	5.901	4.917	-20.738	-49.426	-23.714
1817	1.817	-14.68	-15.858	-14.584	1.222	15.558	-29.625	-46.885	-21.587
1818	1.818	-12.38	-9.475	-15.155	-8.873	-0.316	-21.265	-39.513	-23.937
1819	1.819	-17.23	-19.161	-9.139	-10.056	-10.963	-15.998	-32.751	-10.693
1820	1.82	-25.937	-27.886	-14.729	-8.928	-12.906	-24.875	-22.32	-19.624
1821	1.821	-19.917	-10.49	-25.524	-9.939	-18.148	-30.878	-1.229	-15.162
1822	1.822	-10.204	-12.835	-30.127	-8.989	-16.613	-27.782	12.724	-11.371
1823	1.823	-16.53	10.581	-34.366	-11.511	-15.273	-28.785	20.099	-5.556
1824	1.824	-5.637	19.866	-33.194	0.693	-14.139	-20.856	22.278	-6.956
1825	1.825	-9.847	22.548	-24.848	16.594	-12.999	-13.49	11.491	-9.981
1826	1.826	-8.644	19.967	-19.571	14.489	-12.058	-10.557	5.545	-10.532
1827	1.827	-7.457	12.977	-10.612	24.162	-11.106	-6.264	10.642	-9.36
1828	1.828	-0.099	-19.038	-9.398	-2.21	-10.343	5.963	24.843	-5.119
1829	1.829	-4.97	-32.665	2.429	-28.613	-12.673	18.19	26.645	1.605
1830	1.83	-2.517	-45.151	26.243	-32.017	-12.093	19.776	21.327	-11.439
1831	1.831	-14.744	-33.993	29.557	-10.245	-15.387	6.856	16.592	-32.616
1832	1.832	-9.552	-3.083	13.957	-1.97	-11.319	5.165	23.651	-29.816
1833	1.833	-4.919	-23.847	-0.094	-4.515	-11.701	6.749	3.978	-6.457
1834	1.834	-6.274	-50.232	-12.818	-30.254	-5.315	16.869	-15.859	-3.242
1835	1.835	-5.111	-40.245	-19.763	-67.947	-9.57	20.605	-8.403	10.99
1836	1.836	-23.109	-12.013	-17.622	-72.857	-7.249	17.173	-6.197	28.926
1837	1.837	-10.334	6.722	-11.787	-31.491	-9.185	9.876	4.307	50.124
1838	1.838	-12.65	9.944	-6.537	-3.742	-5.89	8.944	-5.494	64.339
1839	1.839	-31.785	6.842	-11.159	1.323	-8.793	-4.194	-21.475	51.67
1840	1.84	-44.54	9.529	-15.398	24.2	-2.994	-29.336	-23.709	16.724
1841	1.841	-51.481	6.966	-21.767	11.854	-5.322	-32.605	-6.401	-58.861
1842	1.842	-28.038	-0.064	-20.593	-22.136	-5.905	-29.487	-8.816	-178.183
1843	1.843	-18.731	-14.991	-10.91	-26.5	-5.329	-9.739	-36.555	-130.489
1844	1.844	-27.038	-36.325	-12.064	-22.37	-8.237	-17.267	-25.417	-58.215
1845	1.845	-24.503	-22.254	-13.216	4.03	-8.634	-24.227	5.486	-18.635
1846	1.846	-26.795	-14.757	-10.12	7.409	-8.251	-22.086	1.417	-6.747
1847	1.847	-16.131	-21.768	-11.082	4.389	-12.32	-8.521	-9.793	4.172
1848	1.848	-18.042	-28.174	-15.323	-3.871	-9.813	-20.711	-13.058	14.105
1849	1.849	-9.294	-22.377	-14.532	-16.582	-8.465	-6.427	-16.127	5.279
1850	1.85	-4.608	-20.661	-16.431	-28.15	-11.377	-8.416	-18.834	-2.796
1851	1.851	-5.942	-16.059	-23.745	-17.477	-11.77	-10.19	-11.294	4.613
1852	1.852	-2.243	-20.345	-26.61	-19.404	-12.166	-8.667	-8.981	11.287
1853	1.853	1.233	-34.695	-24.071	-38.763	-10.052	-4.444	-15.375	17.471
1854	1.854	4.299	-17.295	-18.431	-26.016	-8.722	-3.326	-21.175	34.098
1855	1.855	-2.504	-19.606	-11.825	-14.39	-11.265	-2.223	-12.443	29.201
1856	1.856	-15.674	-13.221	-14.331	-12.202	-10.511	-7.521	-4.471	33.785
1857	1.857	-17.591	-15.17	-8.71	9.166	-6.657	-2.749	17.258	37.967
1858	1.858	-12.341	-6.528	-12.183	11.965	-14.602	-12.506	1.667	26.85
1859	1.859	8.388	-14.539	-18.18	14.524	-11.137	-11.461	-12.369	30.236
1860	1.86	5.699	-21.786	-17.397	-20.513	-5.913	-15.064	0.489	45.999
1861	1.861	-1.835	-2.274	-16.8	-25.501	-8.831	-20.418	-15.663	9.119
1862	1.862	-8.798	17.436	-26.858	-38.982	-11.366	-21.511	-21.939	-5.885
1863	1.863	-15.198	-0.38	-19.691	-26.528	-9.071	-8.461	-12.149	62.891
1864	1.864	-9.413	-16.683	-7.867	-7.701	-8.527	-2.76	3.861	33.344
1865	1.865	-18.129	-35.897	0.085	9.348	-7.989	-11.562	-15.161	-100.921
1866	1.866	-29.165	-43.528	-1.26	0.05	-8.616	-22.683	-22.583	-43.208
1867	1.867	-30.527	-17.865	-7.629	-14.087	-6.13	-38.633	-24.79	9.288
1868	1.868	-31.699	-14.634	-11.086	-21.659	-9.439	-36.597	-5.477	88.874
1869	1.869	-30.531	-11.578	-16.295	-14.693	-9.876	-26.992	-7.825	45.752
1870	1.87	-44.453	-3.282	-23.065	-12.549	-7.217	-7.704	-28.749	-72.654
1871	1.871	-50.259	4.255	-25.601	-6.746	-7.649	-20.567	-20.255	70.569
1872	1.872	-58.951	-11.999	-13.44	1.944	-8.473	-4.428	-12.507	128.249
1873	1.873	-41.496	-22.666	2.404	3.468	-4.069	-19.434	-28.555	-134.355
1874	1.874	-29.871	-20.755	8.773	-0.832	-10.118	-25.318	-26.229	-322.065
1875	1.875	-14.971	5.533	-4.778	2.829	-4.555	-23.654	-16.355	-492.562
1876	1.876	2.411	-28.553	3.935	13.648	-9.43	-19.072	-14.44	-337.548
1877	1.877	13.991	12.667	2.393	32.415	-7.517	-14.914	-15.834	-83.842
1878	1.878	28.86	-3.757	24.079	34.947	-9.26	-8.628	-11.408	-49.786
1879	1.879	38.501	1.28	33.379	23.315	-11.782	-5.23	-20.138	-18.83
1880	1.88	12.11	-12.29	7.856	-8.68	-9.463	2.079	-1.965	9.215
1881	1.881	0.811	-16.397	-29.86	-31.593	-11.604	-6.829	15.989	34.717
1882	1.882	-9.32	-20.084	-34.884	-27.579	-10.468	-0.873	32.404	11.429
1883	1.883	-12.472	-16.764	-21.351	-38.846	-8.553	-10.612	13.393	32.458
1884	1.884	-9.806	-7.468	-17.303	-62.691	-8.783	-9.54	5.965	51.565
1885	1.885	-7.344	-38.635	-13.656	-97.189	-7.458	-8.479	8.387	34.1
1886	1.886	-14.374	-17.925	-23.756	-101.71	-6.711	-11.687	6.386	49.922
1887	1.887	-20.822	0.875	-20.691	-39.276	-7.313	-8.87	-10.915	64.189
1888	1.888	-34.417	-43.755	-23.412	-12.608	-5.206	-4.721	-3.821	50.967
1889	1.889	-32.742	-25.462	-25.936	-4.481	-3.863	-0.775	-5.838	62.69
1890	1.89	-37.477	-8.945	-23.632	2.888	-3.682	-7.471	-7.703	51.736
1891	1.891	-30.383	6.213	-12.997	-17.031	-7.158	-10.088	-16.343	41.704
1892	1.892	-18.642	-7.271	-11.071	-23.025	-7.548	-1.259	-30.566	32.569
1893	1.893	-14.026	13.488	-12.824	-6.614	-8.707	-7.302	-9.18	24.143
1894	1.894	-3.961	9.826	-11.273	-1.61	-6.78	-0.002	-17.418	16.598
1895	1.895	-2.792	-0.237	-7.014	2.823	-12.598	-8.91	-35.119	23.088
1896	1.896	-3.94	-15.908	-10.671	6.888	-13.39	-7.732	-18.755	17.023
1897	1.897	-11.306	-41.465	-16.645	10.546	-13.02	-2.162	-25.062	22.389
1898	1.898	-26.02	-44.79	-21.841	-6.526	-8.199	13.693	-38.535	7.235
1899	1.899	-28.171	-22.956	-28.598	-15.887	-7.626	11.031	-22.608	11.63
1900	1.9	-22.389	-8.862	-27.829	3.78	-10.525	-12.8	-3.379	7.493
1901	1.901	-17.168	-6.37	-23.778	16.506	-14.007	-10.087	-10.869	-26.645
1902	1.902	-6.117	-4.037	-15.849	18.814	-6.656	-13.174	0.77	-95.426
1903	1.903	1.067	-6.163	-16.844	37.934	-1.43	-11.127	2.89	-65.892
1904	1.904	2.238	-23.6	-13.967	4.364	-2.392	-13.728	-14.531	-21.257
1905	1.905	-15.759	-16.599	-4.324	-27.613	-12.058	-11.497	-12.218	-29.455
1906	1.906	-33.587	-10.18	-0.657	-39.982	-15.723	-17.055	-18.584	-22.177
1907	1.907	-26.672	15.007	-1.83	-36.308	-21.707	-11.52	-20.509	-15.665
1908	1.908	-24.591	11.707	3.375	-5.406	-14.325	5.859	-1.12	-9.735
1909	1.909	-18.808	-4.006	-3.395	15.229	-19.125	12.476	-3.638	-4.41
1910	1.91	-20.534	-18.18	-5.906	-26.46	-5.924	9.87	-10.624	0.539
1911	1.911	-12.587	-25.738	-5.125	-31.976	-0.067	-0.224	-8.524	-3.97
1912	1.912	-5.422	-18.785	-13.046	-26.973	5.204	-12.665	-14.389	-8.121
1913	1.913	-1.752	13.159	-20.403	-13.399	6.781	-14.588	-26.647	-11.896
1914	1.914	-10.086	17.618	-23.32	7.334	8.148	-19.129	-9.283	-15.216
1915	1.915	-15.311	13.545	-15.365	18.576	1.748	-22.715	6.917	-18.377
1916	1.916	-14.349	-5.229	-22.689	8.556	-11.423	-25.982	4.709	-15.825
1917	1.917	-13.596	-22.258	-21.725	5.477	-16.665	-18.09	-16.667	-13.385
1918	1.918	-25.792	-31.549	-12.059	-25.691	-5.659	-26.344	-14.06	-11.085
1919	1.919	-31.022	-45.701	2.247	-38.087	-12.855	-24.784	-5.825	-5.428
1920	1.92	-23.088	-53.283	11.919	-19.31	-16.586	-8.411	1.609	-3.31
1921	1.921	-27.354	-41.698	10.142	-9.233	-13.153	8.146	-10.154	-5.336
1922	1.922	-33.746	-18.33	-0.933	-6.128	-10.094	-2.059	-12.457	-13.991
1923	1.923	-15.754	-2.714	-8.141	2.204	-5.273	-22.643	-6.822	-15.446
1924	1.924	2.062	-0.071	-14.556	-15.625	-4.508	-13.726	-15.737	-14.22
1925	1.925	18.346	-12.931	-13.41	-8.711	-11.883	-20.732	-11.275	-18.12
1926	1.926	7.738	-38.749	-10.353	-27.932	-20.807	10.194	-7.183	-17.208
1927	1.927	1.985	-62.651	-9.425	-40.757	-31.656	6.61	-21.659	-24.564
1928	1.928	1.44	-56.542	-11.983	-29.15	-21.592	-4.159	-19.869	-23.329
1929	1.929	17.321	-28.359	-17.621	-9.982	-20.439	-34.651	-28.698	-17.015
1930	1.93	10.965	-9.631	-6.796	2.793	-9.618	-63.281	-17.784	-11.061
1931	1.931	-10.295	-19.739	-5.285	-4.198	0.414	-36.682	-33.768	-12.645
1932	1.932	-18.602	-22.888	-9.601	-6.361	-0.776	-19.419	-23.233	-10.342
1933	1.933	-26.138	-14.608	-21.459	-12.224	10.052	2.744	-17.526	-8.265
1934	1.934	-19.144	-12.171	-19.951	-20.999	5.812	11.333	-15.899	-15.858
1935	1.935	-12.722	-5.258	-15.724	-19.481	-3.048	14.234	-30.32	-14.366
1936	1.936	-26.245	-3.236	-16.913	-3.638	-6.474	-15.742	-16.881	-6.725
1937	1.937	-24.479	-28.5	-25.28	2.747	-7.366	-2.997	-18.753	-1.619
1938	1.938	-10.15	-45.595	-22.239	-10.737	-14.066	0.988	-14.249	2.889
1939	1.939	-4.327	-17.438	-15.518	-22.85	-13.212	-8.856	7.288	0.78
1940	1.94	-27.132	-13.824	-23.5	-11.746	-23.778	-30.53	4.057	-0.959
1941	1.941	-23.994	-17.155	-23.335	-18.653	-13.642	-38.786	-10.19	2.485
1942	1.942	-26.671	-14.102	-15.99	-8.578	-17.262	-41.243	-12.816	-6.293
1943	1.943	-39.388	5.589	-16.96	-17.494	-6.383	-6.15	-19.901	-25.742
1944	1.944	-41.651	3.044	-16.198	-18.65	-4.984	-41.273	-22.113	-33.986
1945	1.945	-35.207	9.974	-28.418	-13.396	-1.258	-45.587	-4.782	-16.114
1946	1.946	-10.009	24.826	-26.692	-0.584	-2.366	16.99	6.758	-18.372
1947	1.947	-6.686	30.553	-25.159	8.183	-5.409	151.336	-3.937	-7.683
1948	1.948	2.621	18.266	-15.108	19.263	-10.187	208.982	1.812	-9.572
1949	1.949	5.336	16.641	4.421	3.415	-16.14	226.355	-14.104	-7.806
1950	1.95	-12.471	3.646	7.103	-24.242	-13.805	146.732	-7.727	-12.428
1951	1.951	-33.561	-22.721	-5.676	-35.424	-7.222	103.442	17.447	-8.156
1952	1.952	-30.868	-19.097	10.573	-11.561	-9.751	142.785	34.484	-9.338
1953	1.953	-18.098	-9.055	8.416	16.759	-10.554	-36.398	12.633	-12.889
1954	1.954	-11.106	-37.287	14.199	-9.492	-11.179	-318.567	4.322	-7.691
1955	1.955	-0.427	-33.614	-5.166	-47.203	-13.141	-356.334	-18.907	-12.513
1956	1.956	9.273	-23.571	-7.686	-22.067	-12.58	-322.506	-9.637	-20.431
1957	1.957	0.585	4.658	-0.74	37.515	-17.429	18.234	-23.766	-19.44
1958	1.958	-16.819	23.433	-24.196	29.404	-27.458	244.971	-10.993	-10.52
1959	1.959	-33.054	13.374	-27.345	22.091	-20.212	285.924	-13.286	-18.817
1960	1.96	-30.899	-27.467	-24.686	2.196	-21.298	173.016	-2.622	-28.466
1961	1.961	-28.949	-11.047	-27.252	-52.764	-15.183	2.213	3.159	-27.28
1962	1.962	-20.206	-26.171	-15.68	-89.728	-1.116	94.754	-2.081	-18.936
1963	1.963	-18.623	-39.701	-0.799	-56.265	12.562	9.965	-10.025	-22.019
1964	1.964	-19.965	-35.636	-22.103	-25.895	28.545	-272.399	-2.86	-15.236
1965	1.965	-18.82	-46.844	-24.821	-31.317	18.009	-310.344	-6.517	-17.75
1966	1.966	-7.975	-43.54	-1.603	-16.218	16.174	-481.247	-7.656	-15.431
1967	1.967	-18.023	-15.271	-4.713	-2.68	18.005	-450.687	-0.276	-8.856
1968	1.968	-11.615	3.475	-7.416	-6.729	16.55	-141.065	-5.111	-9.631
1969	1.969	-8.121	6.74	-20.156	-10.398	23.801	-17.831	6.317	-4.025
1970	1.97	-7.153	-2.6	0.978	-13.681	14.973	19.275	14.266	-11.955
1971	1.971	-6.195	11.473	3.724	-4.367	-2.968	-83.316	30.152	-17.188
1972	1.972	-3.719	-1.323	11.299	-1.598	-20.716	-238.733	19.517	-20.103
1973	1.973	0.289	-8.251	-0.306	21.692	-22.995	-98.261	25.339	-14.126
1974	1.974	-4.575	6.714	-15.218	31.028	-16.565	-21.865	-0.956	-8.538
1975	1.975	-2.628	8.754	-9.413	28.355	-10.714	0.932	-12.143	-7.979
1976	1.976	-9.194	-7.049	-7.654	15.656	-22.863	63.992	-22.132	0.701
1977	1.977	3.959	3.666	-12.27	-19.338	-27.475	82.76	-31.327	4.166
1978	1.978	17.483	-25.288	-16.491	-34.414	-17.374	64.956	-45.368	-3.211
1979	1.979	-8.825	-45.913	-28.263	-38.827	-10.936	112.18	-47.783	-6.135
1980	1.98	-35.112	-49.497	-29.796	-34.732	2.28	183.977	-31.421	-3.635
1981	1.981	-31.796	-39.315	-34.045	-31.021	-2.882	170.424	-24.925	-14.294
1982	1.982	-34.892	-42.29	-30.361	-0.035	-17.131	86.683	-26.776	-18.57
1983	1.983	-43.224	-5.207	-22.034	4.06	-34.485	75.55	-31.91	-22.257
1984	1.984	-40.736	-20.192	-21.075	-29.982	-46.04	-33.289	-46.146	-16.269
1985	1.985	-24.514	2.775	-16.26	-34.435	-48.141	-47.855	-32.522	-11.063
1986	1.986	-26.677	15.3	-6.577	-30.394	-50.078	-8.618	-13.1	-4.308
1987	1.987	-13.176	-10.887	5.258	-19.192	-37.886	26.746	-15.559	-3.548
1988	1.988	-25.384	-14.059	0.64	-9.173	-33.234	80.715	-8.545	-5.886
1989	1.989	-26.919	-23.249	-3.593	0.065	-23.17	70.668	-10.59	-6.478
1990	1.99	-28.256	-25.82	-15.367	8.337	-14.266	133.004	-20.175	-1.853
1991	1.991	-8.708	-12.934	-19.982	26.14	-1.123	92.201	-25.303	-3.627
1992	1.992	-17.032	-19.784	-21.294	33.111	11.061	55.092	-17.312	-5.01
1993	1.993	-14.529	-21.816	-12.34	18.179	6.406	-5.592	-21.489	-8.325
1994	1.994	-7.576	-19.762	0.866	-6.977	2.15	-46.288	-15.046	-14.933
1995	1.995	3.057	-17.898	-7.791	-17.012	-4.236	-9.386	-28.171	-15.936
1996	1.996	1.12	-3.47	-12.386	-32.671	-3.071	-2.834	-19.389	-13.44
1997	1.997	2.88	-5.266	-16.585	-24.333	-6.181	27.597	-8.3	-17.52
1998	1.998	-1.76	-13.861	-12.846	-16.76	8.514	22.348	-15.395	-16.949
[truncated: 20,404 more rows]
