# Supplementary material for: Associations between lower-limb muscle activation and knee flexion in post-stroke individuals: A study on the stance-to-swing phases of gait
Source: PLoS One. 2017 Sep 8;12(9):e0183865. doi: 10.1371/journal.pone.0183865 (PMC5590852; doi:10.1371/journal.pone.0183865)
Supplement: S1 Dataset — (ZIP) [file pone.0183865.s001.zip › S1_Dataset/Patient group/8/4/point.csv]

Frame	Time	sacrum.X	sacrum.Y	sacrum.Z	r asis.X	r asis.Y	r asis.Z	r thigh.X	r thigh.Y	r thigh.Z	r bar 1.X	r bar 1.Y	r bar 1.Z	r knee 1.X	r knee 1.Y	r knee 1.Z	r knee 2.X	r knee 2.Y	r knee 2.Z	r bar 2.X	r bar 2.Y	r bar 2.Z	r mall.X	r mall.Y	r mall.Z	r met.X	r met.Y	r met.Z	l asis.X	l asis.Y	l asis.Z	l thigh.X	l thigh.Y	l thigh.Z	l bar 1.X	l bar 1.Y	l bar 1.Z	l knee 1.X	l knee 1.Y	l knee 1.Z	l knee 2.X	l knee 2.Y	l knee 2.Z	l bar 2.X	l bar 2.Y	l bar 2.Z	l mall.X	l mall.Y	l mall.Z
0	0	2.214	0.925	0.434	NaN	NaN	NaN	NaN	NaN	NaN	2.085	0.651	0.209	2.099	0.51	0.269	NaN	NaN	NaN	2.143	0.259	0.22	2.138	0.087	0.29	NaN	NaN	NaN	NaN	NaN	NaN	2.112	0.837	0.606	2.12	0.661	0.634	2.107	0.525	0.573	2.126	0.412	0.572	2.166	0.25	0.612	NaN	NaN	NaN
1	0.005	2.214	0.925	0.434	NaN	NaN	NaN	NaN	NaN	NaN	2.085	0.651	0.209	2.099	0.509	0.269	NaN	NaN	NaN	2.143	0.259	0.22	2.138	0.087	0.29	NaN	NaN	NaN	NaN	NaN	NaN	2.114	0.839	0.606	2.12	0.661	0.634	2.107	0.525	0.573	2.126	0.412	0.572	2.159	0.253	0.61	NaN	NaN	NaN
2	0.01	2.214	0.925	0.434	NaN	NaN	NaN	NaN	NaN	NaN	2.085	0.651	0.209	2.099	0.509	0.27	NaN	NaN	NaN	2.143	0.259	0.22	2.138	0.088	0.289	NaN	NaN	NaN	NaN	NaN	NaN	2.116	0.842	0.606	2.12	0.662	0.634	2.107	0.525	0.573	2.127	0.413	0.572	2.157	0.253	0.609	NaN	NaN	NaN
3	0.015	2.214	0.925	0.434	NaN	NaN	NaN	NaN	NaN	NaN	2.085	0.65	0.209	2.099	0.509	0.27	NaN	NaN	NaN	2.143	0.259	0.22	2.138	0.088	0.289	NaN	NaN	NaN	NaN	NaN	NaN	2.117	0.843	0.606	2.12	0.662	0.634	2.107	0.525	0.573	2.127	0.413	0.572	2.156	0.252	0.609	NaN	NaN	NaN
4	0.02	2.214	0.925	0.434	NaN	NaN	NaN	NaN	NaN	NaN	2.085	0.65	0.209	2.099	0.509	0.27	NaN	NaN	NaN	2.143	0.259	0.22	2.138	0.088	0.289	NaN	NaN	NaN	NaN	NaN	NaN	2.117	0.843	0.606	2.12	0.662	0.634	2.107	0.525	0.573	2.127	0.413	0.572	2.156	0.252	0.609	NaN	NaN	NaN
5	0.025	2.214	0.925	0.434	NaN	NaN	NaN	NaN	NaN	NaN	2.085	0.65	0.209	2.099	0.509	0.27	NaN	NaN	NaN	2.143	0.259	0.22	2.138	0.088	0.289	NaN	NaN	NaN	NaN	NaN	NaN	2.117	0.843	0.606	2.12	0.662	0.634	2.107	0.525	0.573	2.127	0.413	0.572	2.156	0.251	0.609	NaN	NaN	NaN
6	0.03	2.214	0.925	0.434	NaN	NaN	NaN	NaN	NaN	NaN	2.085	0.65	0.209	2.099	0.509	0.27	NaN	NaN	NaN	2.143	0.259	0.22	2.138	0.088	0.289	NaN	NaN	NaN	NaN	NaN	NaN	2.117	0.844	0.606	2.12	0.662	0.634	2.107	0.525	0.573	2.127	0.413	0.572	2.156	0.251	0.609	NaN	NaN	NaN
7	0.035	2.214	0.925	0.434	NaN	NaN	NaN	NaN	NaN	NaN	2.085	0.65	0.209	2.099	0.509	0.27	NaN	NaN	NaN	2.143	0.259	0.22	2.138	0.088	0.289	NaN	NaN	NaN	NaN	NaN	NaN	2.117	0.844	0.606	2.12	0.662	0.634	2.107	0.525	0.573	2.127	0.413	0.572	2.156	0.251	0.609	NaN	NaN	NaN
8	0.04	2.214	0.925	0.434	NaN	NaN	NaN	NaN	NaN	NaN	2.085	0.65	0.209	2.099	0.509	0.27	NaN	NaN	NaN	2.143	0.259	0.22	2.138	0.088	0.289	NaN	NaN	NaN	NaN	NaN	NaN	2.117	0.844	0.606	2.12	0.662	0.634	2.107	0.525	0.573	2.127	0.413	0.572	2.156	0.251	0.609	NaN	NaN	NaN
9	0.045	2.214	0.925	0.434	NaN	NaN	NaN	NaN	NaN	NaN	2.085	0.65	0.209	2.099	0.509	0.27	NaN	NaN	NaN	2.143	0.259	0.22	2.138	0.088	0.289	NaN	NaN	NaN	NaN	NaN	NaN	2.117	0.844	0.606	2.12	0.662	0.634	2.107	0.525	0.573	2.127	0.413	0.572	2.156	0.251	0.609	NaN	NaN	NaN
10	0.05	2.213	0.925	0.434	NaN	NaN	NaN	NaN	NaN	NaN	2.085	0.65	0.209	2.099	0.509	0.27	NaN	NaN	NaN	2.143	0.259	0.22	2.138	0.088	0.289	NaN	NaN	NaN	NaN	NaN	NaN	2.117	0.844	0.606	2.12	0.662	0.634	2.107	0.525	0.573	2.127	0.413	0.572	2.156	0.251	0.609	NaN	NaN	NaN
11	0.055	2.213	0.925	0.434	NaN	NaN	NaN	NaN	NaN	NaN	2.085	0.65	0.209	2.099	0.509	0.27	NaN	NaN	NaN	2.143	0.259	0.22	2.138	0.088	0.289	NaN	NaN	NaN	NaN	NaN	NaN	2.117	0.844	0.606	2.12	0.662	0.634	2.107	0.525	0.573	2.127	0.413	0.572	2.156	0.251	0.609	NaN	NaN	NaN
12	0.06	2.213	0.925	0.434	NaN	NaN	NaN	NaN	NaN	NaN	2.085	0.65	0.209	2.099	0.509	0.27	NaN	NaN	NaN	2.143	0.259	0.22	2.138	0.088	0.289	NaN	NaN	NaN	NaN	NaN	NaN	2.117	0.844	0.606	2.12	0.662	0.634	2.107	0.525	0.573	2.127	0.413	0.572	2.156	0.251	0.609	NaN	NaN	NaN
13	0.065	2.213	0.925	0.434	NaN	NaN	NaN	NaN	NaN	NaN	2.085	0.65	0.209	2.099	0.509	0.27	NaN	NaN	NaN	2.143	0.259	0.22	2.138	0.088	0.289	NaN	NaN	NaN	NaN	NaN	NaN	2.117	0.844	0.606	2.12	0.662	0.634	2.107	0.525	0.573	2.127	0.413	0.572	2.156	0.251	0.609	NaN	NaN	NaN
14	0.07	2.213	0.925	0.434	NaN	NaN	NaN	NaN	NaN	NaN	2.085	0.65	0.209	2.099	0.509	0.27	NaN	NaN	NaN	2.143	0.259	0.22	2.138	0.088	0.289	NaN	NaN	NaN	NaN	NaN	NaN	2.117	0.844	0.606	2.12	0.662	0.634	2.107	0.525	0.573	2.127	0.413	0.572	2.156	0.251	0.609	NaN	NaN	NaN
15	0.075	2.213	0.925	0.434	NaN	NaN	NaN	NaN	NaN	NaN	2.085	0.65	0.209	2.099	0.509	0.27	NaN	NaN	NaN	2.143	0.259	0.22	2.138	0.088	0.289	NaN	NaN	NaN	NaN	NaN	NaN	2.117	0.844	0.606	2.12	0.662	0.634	2.107	0.525	0.573	2.127	0.413	0.572	2.156	0.251	0.609	NaN	NaN	NaN
16	0.08	2.213	0.925	0.434	NaN	NaN	NaN	NaN	NaN	NaN	2.085	0.65	0.209	2.099	0.509	0.27	NaN	NaN	NaN	2.143	0.259	0.22	2.138	0.088	0.289	NaN	NaN	NaN	NaN	NaN	NaN	2.117	0.844	0.606	2.12	0.662	0.634	2.107	0.525	0.573	2.127	0.413	0.572	2.156	0.252	0.609	NaN	NaN	NaN
17	0.085	2.213	0.925	0.434	NaN	NaN	NaN	NaN	NaN	NaN	2.085	0.65	0.209	2.098	0.509	0.27	NaN	NaN	NaN	2.143	0.259	0.22	2.138	0.088	0.289	NaN	NaN	NaN	NaN	NaN	NaN	2.117	0.844	0.606	2.12	0.662	0.634	2.107	0.525	0.573	2.127	0.413	0.572	2.156	0.251	0.609	NaN	NaN	NaN
18	0.09	2.213	0.925	0.434	NaN	NaN	NaN	NaN	NaN	NaN	2.085	0.65	0.209	2.099	0.509	0.27	NaN	NaN	NaN	2.143	0.259	0.22	2.138	0.088	0.289	NaN	NaN	NaN	NaN	NaN	NaN	2.117	0.844	0.606	2.12	0.662	0.634	2.107	0.525	0.573	2.127	0.413	0.572	2.156	0.251	0.61	NaN	NaN	NaN
19	0.095	2.213	0.925	0.434	NaN	NaN	NaN	NaN	NaN	NaN	2.085	0.65	0.209	2.098	0.509	0.27	NaN	NaN	NaN	2.143	0.259	0.22	2.138	0.088	0.289	NaN	NaN	NaN	NaN	NaN	NaN	2.117	0.844	0.606	2.12	0.662	0.634	2.107	0.525	0.573	2.127	0.413	0.572	2.156	0.251	0.61	NaN	NaN	NaN
20	0.1	2.213	0.925	0.434	NaN	NaN	NaN	NaN	NaN	NaN	2.085	0.65	0.209	2.098	0.509	0.27	NaN	NaN	NaN	2.143	0.259	0.22	2.138	0.088	0.289	NaN	NaN	NaN	NaN	NaN	NaN	2.117	0.844	0.606	2.12	0.662	0.634	2.107	0.525	0.573	2.127	0.413	0.572	2.156	0.251	0.61	NaN	NaN	NaN
21	0.105	2.213	0.925	0.434	NaN	NaN	NaN	NaN	NaN	NaN	2.085	0.65	0.209	2.098	0.509	0.27	NaN	NaN	NaN	2.143	0.259	0.22	2.138	0.088	0.289	NaN	NaN	NaN	NaN	NaN	NaN	2.117	0.844	0.606	2.12	0.662	0.634	2.107	0.525	0.573	2.127	0.413	0.572	2.156	0.251	0.61	NaN	NaN	NaN
22	0.11	2.213	0.925	0.434	NaN	NaN	NaN	NaN	NaN	NaN	2.085	0.65	0.209	2.098	0.509	0.27	NaN	NaN	NaN	2.143	0.259	0.22	2.138	0.088	0.289	NaN	NaN	NaN	NaN	NaN	NaN	2.117	0.844	0.606	2.12	0.662	0.634	2.107	0.525	0.573	2.126	0.413	0.572	2.156	0.251	0.609	NaN	NaN	NaN
23	0.115	2.213	0.925	0.434	NaN	NaN	NaN	NaN	NaN	NaN	2.085	0.65	0.209	2.098	0.509	0.27	NaN	NaN	NaN	2.143	0.259	0.22	2.138	0.088	0.289	NaN	NaN	NaN	NaN	NaN	NaN	2.117	0.844	0.606	2.12	0.662	0.634	2.107	0.525	0.573	2.126	0.413	0.572	2.156	0.251	0.61	NaN	NaN	NaN
24	0.12	2.213	0.925	0.434	NaN	NaN	NaN	NaN	NaN	NaN	2.085	0.65	0.209	2.098	0.509	0.27	NaN	NaN	NaN	2.143	0.259	0.22	2.138	0.088	0.289	NaN	NaN	NaN	NaN	NaN	NaN	2.117	0.844	0.606	2.119	0.662	0.634	2.107	0.525	0.573	2.126	0.413	0.572	2.156	0.251	0.61	NaN	NaN	NaN
25	0.125	2.213	0.925	0.434	NaN	NaN	NaN	NaN	NaN	NaN	2.085	0.65	0.209	2.098	0.509	0.27	NaN	NaN	NaN	2.143	0.259	0.22	2.138	0.088	0.289	NaN	NaN	NaN	NaN	NaN	NaN	2.117	0.844	0.606	2.119	0.662	0.634	2.107	0.525	0.573	2.126	0.413	0.572	2.156	0.251	0.61	NaN	NaN	NaN
26	0.13	2.213	0.925	0.434	NaN	NaN	NaN	NaN	NaN	NaN	2.085	0.65	0.209	2.098	0.509	0.27	NaN	NaN	NaN	2.143	0.259	0.22	2.138	0.088	0.289	NaN	NaN	NaN	NaN	NaN	NaN	2.117	0.844	0.606	2.119	0.662	0.634	2.107	0.525	0.573	2.126	0.413	0.572	2.156	0.251	0.61	NaN	NaN	NaN
27	0.135	2.213	0.925	0.434	NaN	NaN	NaN	NaN	NaN	NaN	2.085	0.65	0.209	2.098	0.509	0.27	NaN	NaN	NaN	2.143	0.259	0.22	2.138	0.088	0.289	NaN	NaN	NaN	NaN	NaN	NaN	2.117	0.844	0.606	2.119	0.662	0.634	2.107	0.525	0.573	2.126	0.413	0.572	2.156	0.251	0.61	NaN	NaN	NaN
28	0.14	2.213	0.925	0.434	NaN	NaN	NaN	NaN	NaN	NaN	2.085	0.65	0.209	2.098	0.509	0.27	NaN	NaN	NaN	2.143	0.259	0.22	2.138	0.088	0.289	NaN	NaN	NaN	NaN	NaN	NaN	2.117	0.844	0.605	2.119	0.662	0.634	2.107	0.525	0.573	2.126	0.413	0.572	2.156	0.251	0.61	NaN	NaN	NaN
29	0.145	2.213	0.925	0.434	NaN	NaN	NaN	NaN	NaN	NaN	2.085	0.651	0.209	2.098	0.509	0.27	NaN	NaN	NaN	2.143	0.259	0.22	2.138	0.088	0.289	NaN	NaN	NaN	NaN	NaN	NaN	2.117	0.844	0.605	2.119	0.662	0.634	2.107	0.525	0.573	2.126	0.413	0.572	2.156	0.251	0.61	NaN	NaN	NaN
30	0.15	2.213	0.925	0.434	NaN	NaN	NaN	NaN	NaN	NaN	2.085	0.65	0.209	2.098	0.509	0.27	NaN	NaN	NaN	2.143	0.259	0.22	2.138	0.088	0.289	NaN	NaN	NaN	NaN	NaN	NaN	2.117	0.844	0.605	2.119	0.662	0.634	2.107	0.525	0.573	2.126	0.413	0.572	2.156	0.251	0.61	NaN	NaN	NaN
31	0.155	2.213	0.925	0.434	NaN	NaN	NaN	NaN	NaN	NaN	2.085	0.651	0.209	2.098	0.509	0.27	NaN	NaN	NaN	2.143	0.259	0.22	2.138	0.088	0.289	NaN	NaN	NaN	NaN	NaN	NaN	2.117	0.844	0.605	2.119	0.662	0.634	2.107	0.525	0.573	2.126	0.413	0.572	2.156	0.251	0.609	NaN	NaN	NaN
32	0.16	2.213	0.925	0.434	NaN	NaN	NaN	NaN	NaN	NaN	2.085	0.65	0.209	2.098	0.509	0.27	NaN	NaN	NaN	2.143	0.259	0.22	2.138	0.088	0.289	NaN	NaN	NaN	NaN	NaN	NaN	2.117	0.844	0.605	2.119	0.662	0.634	2.107	0.525	0.573	2.126	0.413	0.572	2.156	0.251	0.609	NaN	NaN	NaN
33	0.165	2.213	0.925	0.434	NaN	NaN	NaN	NaN	NaN	NaN	2.085	0.65	0.209	2.098	0.509	0.27	NaN	NaN	NaN	2.143	0.259	0.22	2.138	0.088	0.289	NaN	NaN	NaN	NaN	NaN	NaN	2.117	0.844	0.605	2.119	0.662	0.634	2.107	0.525	0.573	2.126	0.413	0.572	2.156	0.251	0.609	NaN	NaN	NaN
34	0.17	2.213	0.925	0.434	NaN	NaN	NaN	NaN	NaN	NaN	2.085	0.651	0.209	2.098	0.509	0.27	NaN	NaN	NaN	2.143	0.259	0.22	2.138	0.088	0.289	NaN	NaN	NaN	NaN	NaN	NaN	2.117	0.844	0.605	2.119	0.662	0.634	2.107	0.525	0.573	2.126	0.413	0.572	2.156	0.251	0.609	NaN	NaN	NaN
35	0.175	2.213	0.925	0.434	NaN	NaN	NaN	NaN	NaN	NaN	2.085	0.651	0.209	2.098	0.509	0.27	NaN	NaN	NaN	2.143	0.259	0.22	2.138	0.088	0.289	NaN	NaN	NaN	NaN	NaN	NaN	2.117	0.844	0.605	2.119	0.662	0.634	2.107	0.525	0.573	2.126	0.413	0.572	2.156	0.251	0.609	NaN	NaN	NaN
36	0.18	2.213	0.925	0.434	NaN	NaN	NaN	NaN	NaN	NaN	2.085	0.65	0.209	2.098	0.509	0.27	NaN	NaN	NaN	2.143	0.259	0.22	2.138	0.088	0.289	NaN	NaN	NaN	NaN	NaN	NaN	2.117	0.844	0.605	2.119	0.662	0.634	2.107	0.525	0.573	2.126	0.413	0.572	2.156	0.251	0.609	NaN	NaN	NaN
37	0.185	2.213	0.925	0.434	NaN	NaN	NaN	NaN	NaN	NaN	2.085	0.65	0.209	2.098	0.509	0.27	NaN	NaN	NaN	2.143	0.259	0.22	2.138	0.088	0.289	NaN	NaN	NaN	NaN	NaN	NaN	2.117	0.844	0.605	2.119	0.662	0.634	2.107	0.525	0.573	2.126	0.413	0.572	2.156	0.251	0.61	NaN	NaN	NaN
38	0.19	2.213	0.925	0.434	NaN	NaN	NaN	NaN	NaN	NaN	2.085	0.65	0.209	2.098	0.509	0.27	NaN	NaN	NaN	2.143	0.259	0.22	2.138	0.088	0.289	NaN	NaN	NaN	NaN	NaN	NaN	2.117	0.844	0.605	2.119	0.662	0.634	2.107	0.525	0.573	2.126	0.413	0.572	2.156	0.252	0.61	NaN	NaN	NaN
39	0.195	2.213	0.925	0.434	NaN	NaN	NaN	NaN	NaN	NaN	2.085	0.65	0.209	2.098	0.509	0.27	NaN	NaN	NaN	2.143	0.259	0.22	2.138	0.088	0.289	NaN	NaN	NaN	NaN	NaN	NaN	2.117	0.844	0.605	2.119	0.662	0.634	2.107	0.525	0.573	2.126	0.413	0.572	2.156	0.252	0.609	NaN	NaN	NaN
40	0.2	2.213	0.925	0.434	NaN	NaN	NaN	NaN	NaN	NaN	2.085	0.65	0.209	2.098	0.509	0.27	NaN	NaN	NaN	2.142	0.259	0.22	2.138	0.088	0.289	NaN	NaN	NaN	NaN	NaN	NaN	2.116	0.844	0.605	2.119	0.662	0.634	2.107	0.525	0.573	2.126	0.413	0.572	2.156	0.252	0.609	NaN	NaN	NaN
41	0.205	2.213	0.925	0.434	NaN	NaN	NaN	NaN	NaN	NaN	2.085	0.651	0.209	2.098	0.509	0.27	NaN	NaN	NaN	2.142	0.259	0.22	2.138	0.088	0.289	NaN	NaN	NaN	NaN	NaN	NaN	2.116	0.844	0.605	2.119	0.662	0.634	2.107	0.525	0.573	2.126	0.413	0.572	2.156	0.251	0.609	NaN	NaN	NaN
42	0.21	2.213	0.925	0.434	NaN	NaN	NaN	NaN	NaN	NaN	2.085	0.651	0.209	2.098	0.509	0.27	NaN	NaN	NaN	2.142	0.259	0.22	2.138	0.088	0.289	NaN	NaN	NaN	NaN	NaN	NaN	2.116	0.844	0.605	2.119	0.662	0.634	2.107	0.525	0.573	2.126	0.413	0.572	2.156	0.252	0.609	NaN	NaN	NaN
43	0.215	2.213	0.925	0.434	NaN	NaN	NaN	NaN	NaN	NaN	2.085	0.651	0.209	2.098	0.509	0.27	NaN	NaN	NaN	2.142	0.259	0.22	2.138	0.088	0.289	NaN	NaN	NaN	NaN	NaN	NaN	2.116	0.844	0.605	2.119	0.662	0.634	2.107	0.525	0.573	2.126	0.413	0.572	2.156	0.252	0.609	NaN	NaN	NaN
44	0.22	2.213	0.925	0.434	NaN	NaN	NaN	NaN	NaN	NaN	2.085	0.651	0.209	2.098	0.509	0.27	NaN	NaN	NaN	2.142	0.259	0.22	2.138	0.088	0.289	NaN	NaN	NaN	NaN	NaN	NaN	2.116	0.844	0.605	2.119	0.662	0.634	2.107	0.525	0.573	2.126	0.413	0.572	2.156	0.252	0.609	NaN	NaN	NaN
45	0.225	2.213	0.925	0.434	NaN	NaN	NaN	NaN	NaN	NaN	2.085	0.651	0.209	2.098	0.509	0.27	NaN	NaN	NaN	2.142	0.259	0.22	2.138	0.088	0.289	NaN	NaN	NaN	NaN	NaN	NaN	2.116	0.844	0.605	2.119	0.662	0.634	2.107	0.525	0.573	2.126	0.413	0.572	2.156	0.252	0.609	NaN	NaN	NaN
46	0.23	2.213	0.925	0.434	NaN	NaN	NaN	NaN	NaN	NaN	2.085	0.651	0.209	2.098	0.509	0.27	NaN	NaN	NaN	2.142	0.259	0.22	2.138	0.088	0.289	NaN	NaN	NaN	NaN	NaN	NaN	2.116	0.844	0.605	2.119	0.662	0.634	2.107	0.525	0.573	2.126	0.413	0.572	2.156	0.252	0.609	NaN	NaN	NaN
47	0.235	2.213	0.925	0.434	NaN	NaN	NaN	NaN	NaN	NaN	2.085	0.651	0.209	2.098	0.509	0.27	NaN	NaN	NaN	2.142	0.259	0.22	2.138	0.088	0.289	NaN	NaN	NaN	NaN	NaN	NaN	2.116	0.844	0.605	2.119	0.662	0.634	2.106	0.525	0.573	2.126	0.413	0.572	2.156	0.252	0.609	NaN	NaN	NaN
48	0.24	2.213	0.925	0.434	NaN	NaN	NaN	NaN	NaN	NaN	2.085	0.651	0.209	2.098	0.508	0.27	NaN	NaN	NaN	2.142	0.259	0.22	2.138	0.088	0.289	NaN	NaN	NaN	NaN	NaN	NaN	2.116	0.844	0.605	2.119	0.662	0.634	2.106	0.525	0.573	2.126	0.414	0.572	2.156	0.252	0.609	NaN	NaN	NaN
49	0.245	2.213	0.925	0.434	NaN	NaN	NaN	NaN	NaN	NaN	2.085	0.651	0.209	2.098	0.508	0.27	NaN	NaN	NaN	2.142	0.259	0.22	2.138	0.088	0.289	NaN	NaN	NaN	NaN	NaN	NaN	2.116	0.844	0.605	2.119	0.662	0.634	2.106	0.525	0.573	2.126	0.414	0.572	2.156	0.252	0.609	NaN	NaN	NaN
50	0.25	2.213	0.925	0.434	NaN	NaN	NaN	NaN	NaN	NaN	2.085	0.651	0.209	2.098	0.508	0.27	NaN	NaN	NaN	2.142	0.259	0.22	2.138	0.088	0.289	NaN	NaN	NaN	NaN	NaN	NaN	2.116	0.844	0.605	2.119	0.662	0.634	2.106	0.525	0.573	2.126	0.414	0.572	2.156	0.252	0.609	NaN	NaN	NaN
51	0.255	2.213	0.925	0.434	NaN	NaN	NaN	NaN	NaN	NaN	2.085	0.651	0.209	2.098	0.508	0.27	NaN	NaN	NaN	2.142	0.259	0.22	2.138	0.088	0.289	NaN	NaN	NaN	NaN	NaN	NaN	2.116	0.844	0.605	2.119	0.662	0.634	2.106	0.525	0.573	2.126	0.414	0.572	2.156	0.252	0.609	NaN	NaN	NaN
52	0.26	2.212	0.925	0.434	NaN	NaN	NaN	NaN	NaN	NaN	2.085	0.651	0.209	2.098	0.508	0.269	NaN	NaN	NaN	2.142	0.259	0.22	2.138	0.088	0.289	NaN	NaN	NaN	NaN	NaN	NaN	2.116	0.844	0.605	2.119	0.662	0.634	2.106	0.525	0.573	2.126	0.413	0.572	2.155	0.252	0.609	NaN	NaN	NaN
53	0.265	2.212	0.925	0.434	NaN	NaN	NaN	NaN	NaN	NaN	2.085	0.651	0.209	2.098	0.508	0.269	NaN	NaN	NaN	2.142	0.259	0.22	2.138	0.088	0.289	NaN	NaN	NaN	NaN	NaN	NaN	2.116	0.844	0.605	2.119	0.662	0.634	2.106	0.525	0.573	2.126	0.413	0.572	2.154	0.253	0.609	NaN	NaN	NaN
54	0.27	2.212	0.925	0.434	NaN	NaN	NaN	NaN	NaN	NaN	2.085	0.651	0.209	2.098	0.508	0.269	NaN	NaN	NaN	2.142	0.259	0.22	2.138	0.088	0.289	NaN	NaN	NaN	NaN	NaN	NaN	2.116	0.844	0.605	2.119	0.662	0.634	2.106	0.525	0.573	2.126	0.414	0.572	2.154	0.253	0.608	NaN	NaN	NaN
55	0.275	2.212	0.925	0.433	NaN	NaN	NaN	NaN	NaN	NaN	2.085	0.651	0.209	2.098	0.508	0.269	NaN	NaN	NaN	2.142	0.259	0.22	2.138	0.088	0.289	NaN	NaN	NaN	NaN	NaN	NaN	2.116	0.844	0.605	2.119	0.662	0.634	2.106	0.525	0.573	2.126	0.414	0.572	2.154	0.253	0.608	NaN	NaN	NaN
56	0.28	2.212	0.925	0.433	NaN	NaN	NaN	NaN	NaN	NaN	2.085	0.651	0.209	2.098	0.508	0.269	NaN	NaN	NaN	2.142	0.259	0.22	2.138	0.088	0.289	NaN	NaN	NaN	NaN	NaN	NaN	2.116	0.844	0.605	2.119	0.662	0.634	2.106	0.525	0.573	2.126	0.414	0.572	2.154	0.253	0.608	NaN	NaN	NaN
57	0.285	2.212	0.925	0.433	NaN	NaN	NaN	NaN	NaN	NaN	2.085	0.651	0.209	2.098	0.508	0.269	NaN	NaN	NaN	2.142	0.259	0.22	2.138	0.088	0.289	NaN	NaN	NaN	NaN	NaN	NaN	2.116	0.844	0.605	2.119	0.662	0.634	2.106	0.525	0.573	2.126	0.414	0.572	2.154	0.253	0.608	NaN	NaN	NaN
58	0.29	2.212	0.925	0.433	NaN	NaN	NaN	NaN	NaN	NaN	2.085	0.651	0.209	2.098	0.508	0.269	NaN	NaN	NaN	2.142	0.259	0.22	2.138	0.088	0.289	NaN	NaN	NaN	NaN	NaN	NaN	2.116	0.844	0.605	2.119	0.662	0.634	2.106	0.525	0.573	2.126	0.414	0.572	2.154	0.253	0.608	NaN	NaN	NaN
59	0.295	2.212	0.925	0.433	NaN	NaN	NaN	NaN	NaN	NaN	2.085	0.651	0.209	2.098	0.508	0.269	NaN	NaN	NaN	2.142	0.259	0.22	2.138	0.088	0.289	NaN	NaN	NaN	NaN	NaN	NaN	2.116	0.844	0.605	2.119	0.662	0.634	2.106	0.525	0.573	2.126	0.414	0.572	2.154	0.253	0.608	NaN	NaN	NaN
60	0.3	2.212	0.925	0.433	NaN	NaN	NaN	NaN	NaN	NaN	2.085	0.651	0.209	2.098	0.508	0.269	NaN	NaN	NaN	2.142	0.259	0.22	2.138	0.088	0.289	NaN	NaN	NaN	NaN	NaN	NaN	2.116	0.844	0.605	2.119	0.662	0.634	2.106	0.525	0.573	2.126	0.414	0.572	2.154	0.253	0.608	NaN	NaN	NaN
61	0.305	2.212	0.925	0.433	NaN	NaN	NaN	NaN	NaN	NaN	2.085	0.651	0.209	2.098	0.508	0.269	NaN	NaN	NaN	2.142	0.259	0.22	2.138	0.088	0.289	NaN	NaN	NaN	NaN	NaN	NaN	2.116	0.844	0.604	2.119	0.662	0.633	2.106	0.525	0.573	2.126	0.414	0.572	2.154	0.253	0.608	NaN	NaN	NaN
62	0.31	2.212	0.925	0.433	NaN	NaN	NaN	NaN	NaN	NaN	2.085	0.651	0.209	2.098	0.508	0.269	NaN	NaN	NaN	2.142	0.259	0.22	2.138	0.088	0.289	NaN	NaN	NaN	NaN	NaN	NaN	2.116	0.844	0.604	2.119	0.662	0.633	2.106	0.525	0.573	2.126	0.414	0.572	2.154	0.253	0.608	NaN	NaN	NaN
63	0.315	2.212	0.925	0.433	NaN	NaN	NaN	NaN	NaN	NaN	2.085	0.651	0.209	2.098	0.508	0.269	NaN	NaN	NaN	2.142	0.259	0.22	2.138	0.088	0.289	NaN	NaN	NaN	NaN	NaN	NaN	2.116	0.844	0.604	2.119	0.662	0.633	2.106	0.525	0.573	2.126	0.414	0.572	2.154	0.253	0.608	NaN	NaN	NaN
64	0.32	2.212	0.925	0.433	NaN	NaN	NaN	NaN	NaN	NaN	2.085	0.651	0.209	2.098	0.508	0.269	NaN	NaN	NaN	2.142	0.259	0.22	2.138	0.088	0.289	NaN	NaN	NaN	NaN	NaN	NaN	2.116	0.844	0.604	2.119	0.662	0.633	2.106	0.525	0.573	2.126	0.414	0.572	2.154	0.253	0.608	NaN	NaN	NaN
65	0.325	2.212	0.925	0.433	NaN	NaN	NaN	NaN	NaN	NaN	2.085	0.651	0.209	2.098	0.508	0.269	NaN	NaN	NaN	2.142	0.259	0.22	2.138	0.088	0.289	NaN	NaN	NaN	NaN	NaN	NaN	2.116	0.844	0.604	2.119	0.662	0.633	2.106	0.525	0.573	2.126	0.414	0.572	2.154	0.253	0.608	NaN	NaN	NaN
66	0.33	2.212	0.925	0.433	NaN	NaN	NaN	NaN	NaN	NaN	2.085	0.651	0.209	2.098	0.508	0.269	NaN	NaN	NaN	2.142	0.259	0.22	2.138	0.088	0.289	NaN	NaN	NaN	NaN	NaN	NaN	2.116	0.843	0.604	2.119	0.662	0.633	2.106	0.525	0.573	2.126	0.414	0.572	2.154	0.253	0.608	NaN	NaN	NaN
67	0.335	2.212	0.925	0.433	NaN	NaN	NaN	NaN	NaN	NaN	2.085	0.65	0.208	2.098	0.508	0.269	NaN	NaN	NaN	2.142	0.259	0.22	2.138	0.088	0.289	NaN	NaN	NaN	NaN	NaN	NaN	2.116	0.843	0.604	2.119	0.662	0.633	2.106	0.525	0.573	2.126	0.414	0.572	2.154	0.253	0.608	NaN	NaN	NaN
68	0.34	2.212	0.925	0.433	NaN	NaN	NaN	NaN	NaN	NaN	2.084	0.65	0.208	2.098	0.508	0.269	NaN	NaN	NaN	2.142	0.259	0.22	2.138	0.088	0.289	NaN	NaN	NaN	NaN	NaN	NaN	2.116	0.843	0.604	2.119	0.662	0.633	2.106	0.525	0.573	2.126	0.414	0.572	2.154	0.253	0.608	NaN	NaN	NaN
69	0.345	2.212	0.925	0.433	NaN	NaN	NaN	NaN	NaN	NaN	2.084	0.651	0.208	2.098	0.508	0.269	NaN	NaN	NaN	2.142	0.259	0.22	2.138	0.088	0.289	NaN	NaN	NaN	NaN	NaN	NaN	2.116	0.843	0.604	2.119	0.662	0.633	2.106	0.525	0.573	2.126	0.415	0.572	2.154	0.253	0.608	NaN	NaN	NaN
70	0.35	2.212	0.925	0.433	NaN	NaN	NaN	NaN	NaN	NaN	2.084	0.65	0.208	2.098	0.508	0.269	NaN	NaN	NaN	2.142	0.259	0.22	2.138	0.088	0.289	NaN	NaN	NaN	NaN	NaN	NaN	2.116	0.843	0.604	2.119	0.662	0.633	2.106	0.525	0.573	2.126	0.415	0.572	2.154	0.253	0.608	NaN	NaN	NaN
71	0.355	2.212	0.925	0.433	NaN	NaN	NaN	NaN	NaN	NaN	2.084	0.65	0.208	2.098	0.508	0.269	NaN	NaN	NaN	2.142	0.259	0.22	2.138	0.088	0.289	NaN	NaN	NaN	NaN	NaN	NaN	2.116	0.843	0.604	2.119	0.662	0.633	2.106	0.525	0.573	2.126	0.415	0.572	2.154	0.253	0.608	NaN	NaN	NaN
72	0.36	2.212	0.925	0.433	NaN	NaN	NaN	NaN	NaN	NaN	2.084	0.65	0.208	2.098	0.508	0.269	NaN	NaN	NaN	2.142	0.259	0.22	2.138	0.088	0.289	NaN	NaN	NaN	NaN	NaN	NaN	2.116	0.843	0.604	2.119	0.662	0.633	2.106	0.525	0.573	2.126	0.415	0.572	2.154	0.253	0.608	NaN	NaN	NaN
73	0.365	2.212	0.925	0.433	NaN	NaN	NaN	NaN	NaN	NaN	2.085	0.65	0.208	2.098	0.508	0.269	NaN	NaN	NaN	2.142	0.259	0.22	2.138	0.088	0.289	NaN	NaN	NaN	NaN	NaN	NaN	2.115	0.843	0.604	2.119	0.662	0.633	2.106	0.525	0.573	2.126	0.414	0.572	2.154	0.253	0.608	NaN	NaN	NaN
74	0.37	2.212	0.925	0.433	NaN	NaN	NaN	NaN	NaN	NaN	2.085	0.65	0.208	2.098	0.508	0.269	NaN	NaN	NaN	2.142	0.259	0.22	2.138	0.088	0.289	NaN	NaN	NaN	NaN	NaN	NaN	2.115	0.843	0.604	2.119	0.662	0.633	2.106	0.525	0.573	2.126	0.415	0.572	2.154	0.253	0.608	NaN	NaN	NaN
75	0.375	2.212	0.925	0.433	NaN	NaN	NaN	NaN	NaN	NaN	2.085	0.65	0.208	2.098	0.508	0.269	NaN	NaN	NaN	2.142	0.259	0.22	2.138	0.088	0.289	NaN	NaN	NaN	NaN	NaN	NaN	2.115	0.843	0.604	2.119	0.662	0.633	2.106	0.525	0.573	2.126	0.415	0.572	2.154	0.253	0.608	NaN	NaN	NaN
76	0.38	2.212	0.925	0.433	NaN	NaN	NaN	NaN	NaN	NaN	2.085	0.65	0.208	2.098	0.508	0.269	NaN	NaN	NaN	2.142	0.259	0.22	2.138	0.088	0.289	NaN	NaN	NaN	NaN	NaN	NaN	2.115	0.843	0.604	2.119	0.662	0.633	2.106	0.525	0.573	2.126	0.415	0.572	2.154	0.253	0.608	NaN	NaN	NaN
77	0.385	2.212	0.925	0.433	NaN	NaN	NaN	NaN	NaN	NaN	2.085	0.65	0.208	2.098	0.508	0.269	NaN	NaN	NaN	2.142	0.259	0.22	2.138	0.088	0.289	NaN	NaN	NaN	NaN	NaN	NaN	2.115	0.843	0.604	2.119	0.662	0.633	2.106	0.525	0.573	2.126	0.415	0.572	2.154	0.253	0.608	NaN	NaN	NaN
78	0.39	2.212	0.925	0.433	NaN	NaN	NaN	NaN	NaN	NaN	2.085	0.65	0.208	2.098	0.508	0.269	NaN	NaN	NaN	2.142	0.259	0.219	2.138	0.088	0.289	NaN	NaN	NaN	NaN	NaN	NaN	2.115	0.843	0.604	2.119	0.662	0.633	2.106	0.525	0.573	2.126	0.415	0.572	2.154	0.253	0.608	NaN	NaN	NaN
79	0.395	2.212	0.925	0.433	NaN	NaN	NaN	NaN	NaN	NaN	2.085	0.65	0.208	2.098	0.508	0.269	NaN	NaN	NaN	2.142	0.259	0.219	2.138	0.088	0.289	NaN	NaN	NaN	NaN	NaN	NaN	2.115	0.843	0.604	2.119	0.662	0.633	2.106	0.525	0.573	2.126	0.415	0.572	2.154	0.253	0.608	NaN	NaN	NaN
80	0.4	2.212	0.925	0.433	NaN	NaN	NaN	NaN	NaN	NaN	2.085	0.65	0.208	2.098	0.508	0.269	NaN	NaN	NaN	2.142	0.259	0.219	2.138	0.088	0.289	NaN	NaN	NaN	NaN	NaN	NaN	2.115	0.843	0.604	2.119	0.662	0.633	2.106	0.525	0.573	2.126	0.415	0.572	2.154	0.253	0.608	NaN	NaN	NaN
81	0.405	2.212	0.925	0.433	NaN	NaN	NaN	NaN	NaN	NaN	2.085	0.65	0.208	2.098	0.508	0.269	NaN	NaN	NaN	2.142	0.259	0.219	2.138	0.088	0.289	NaN	NaN	NaN	NaN	NaN	NaN	2.115	0.843	0.604	2.119	0.662	0.633	2.106	0.525	0.573	2.126	0.415	0.572	2.154	0.253	0.608	NaN	NaN	NaN
82	0.41	2.212	0.925	0.433	NaN	NaN	NaN	NaN	NaN	NaN	2.085	0.65	0.208	2.098	0.508	0.269	NaN	NaN	NaN	2.142	0.259	0.219	2.138	0.088	0.289	NaN	NaN	NaN	NaN	NaN	NaN	2.115	0.843	0.604	2.119	0.662	0.633	2.106	0.525	0.573	2.126	0.415	0.572	2.154	0.253	0.608	NaN	NaN	NaN
83	0.415	2.212	0.925	0.433	NaN	NaN	NaN	NaN	NaN	NaN	2.085	0.65	0.208	2.098	0.508	0.269	NaN	NaN	NaN	2.142	0.259	0.219	2.138	0.088	0.289	NaN	NaN	NaN	NaN	NaN	NaN	2.115	0.844	0.604	2.119	0.662	0.633	2.106	0.525	0.573	2.126	0.415	0.572	2.154	0.253	0.608	NaN	NaN	NaN
84	0.42	2.212	0.925	0.433	NaN	NaN	NaN	NaN	NaN	NaN	2.085	0.65	0.208	2.098	0.508	0.269	NaN	NaN	NaN	2.142	0.259	0.219	2.138	0.088	0.289	NaN	NaN	NaN	NaN	NaN	NaN	2.115	0.844	0.603	2.119	0.662	0.633	2.106	0.525	0.573	2.126	0.415	0.572	2.153	0.253	0.608	NaN	NaN	NaN
85	0.425	2.212	0.925	0.433	NaN	NaN	NaN	NaN	NaN	NaN	2.085	0.65	0.208	2.098	0.508	0.269	NaN	NaN	NaN	2.142	0.259	0.219	2.138	0.088	0.289	NaN	NaN	NaN	NaN	NaN	NaN	2.115	0.844	0.603	2.119	0.662	0.633	2.106	0.525	0.573	2.126	0.415	0.572	2.153	0.253	0.608	NaN	NaN	NaN
86	0.43	2.212	0.925	0.433	NaN	NaN	NaN	NaN	NaN	NaN	2.085	0.65	0.208	2.098	0.508	0.268	NaN	NaN	NaN	2.142	0.259	0.219	2.138	0.088	0.289	NaN	NaN	NaN	NaN	NaN	NaN	2.115	0.844	0.603	2.118	0.662	0.633	2.106	0.525	0.573	2.127	0.415	0.573	2.153	0.253	0.608	NaN	NaN	NaN
87	0.435	2.212	0.925	0.433	NaN	NaN	NaN	NaN	NaN	NaN	2.085	0.65	0.208	2.098	0.508	0.268	NaN	NaN	NaN	2.142	0.259	0.219	2.138	0.088	0.289	NaN	NaN	NaN	NaN	NaN	NaN	2.115	0.844	0.603	2.118	0.662	0.633	2.106	0.525	0.573	2.126	0.415	0.572	2.153	0.253	0.608	NaN	NaN	NaN
88	0.44	2.212	0.925	0.433	NaN	NaN	NaN	NaN	NaN	NaN	2.085	0.65	0.208	2.098	0.508	0.268	NaN	NaN	NaN	2.142	0.259	0.219	2.138	0.088	0.289	NaN	NaN	NaN	NaN	NaN	NaN	2.115	0.844	0.603	2.118	0.662	0.633	2.106	0.525	0.573	2.126	0.415	0.572	2.153	0.253	0.608	NaN	NaN	NaN
89	0.445	2.212	0.925	0.433	NaN	NaN	NaN	NaN	NaN	NaN	2.085	0.65	0.208	2.098	0.508	0.268	NaN	NaN	NaN	2.142	0.259	0.219	2.138	0.088	0.289	NaN	NaN	NaN	NaN	NaN	NaN	2.115	0.844	0.603	2.118	0.662	0.633	2.106	0.525	0.573	2.126	0.415	0.572	2.153	0.253	0.608	NaN	NaN	NaN
90	0.45	2.212	0.925	0.433	NaN	NaN	NaN	NaN	NaN	NaN	2.085	0.65	0.208	2.098	0.508	0.268	NaN	NaN	NaN	2.142	0.259	0.219	2.138	0.088	0.289	NaN	NaN	NaN	NaN	NaN	NaN	2.115	0.844	0.603	2.118	0.662	0.633	2.106	0.525	0.573	2.126	0.415	0.572	2.153	0.253	0.608	NaN	NaN	NaN
91	0.455	2.212	0.925	0.433	NaN	NaN	NaN	NaN	NaN	NaN	2.085	0.65	0.208	2.098	0.508	0.268	NaN	NaN	NaN	2.142	0.259	0.219	2.138	0.088	0.289	NaN	NaN	NaN	NaN	NaN	NaN	2.115	0.844	0.603	2.118	0.662	0.633	2.106	0.525	0.573	2.126	0.415	0.572	2.153	0.253	0.608	NaN	NaN	NaN
92	0.46	2.212	0.925	0.433	NaN	NaN	NaN	NaN	NaN	NaN	2.085	0.65	0.208	2.098	0.508	0.268	NaN	NaN	NaN	2.142	0.259	0.219	2.138	0.088	0.289	NaN	NaN	NaN	NaN	NaN	NaN	2.115	0.844	0.603	2.118	0.662	0.633	2.106	0.525	0.573	2.126	0.415	0.572	2.153	0.253	0.608	NaN	NaN	NaN
93	0.465	2.212	0.925	0.433	NaN	NaN	NaN	NaN	NaN	NaN	2.085	0.65	0.208	2.098	0.508	0.268	NaN	NaN	NaN	2.142	0.259	0.219	2.138	0.088	0.289	NaN	NaN	NaN	NaN	NaN	NaN	2.115	0.844	0.603	2.118	0.662	0.633	2.106	0.525	0.573	2.126	0.415	0.572	2.153	0.253	0.608	NaN	NaN	NaN
94	0.47	2.212	0.925	0.433	NaN	NaN	NaN	NaN	NaN	NaN	2.085	0.65	0.208	2.098	0.508	0.268	NaN	NaN	NaN	2.142	0.259	0.219	2.138	0.088	0.289	NaN	NaN	NaN	NaN	NaN	NaN	2.115	0.844	0.603	2.118	0.662	0.633	2.106	0.525	0.573	2.126	0.415	0.572	2.153	0.253	0.608	NaN	NaN	NaN
95	0.475	2.212	0.925	0.433	NaN	NaN	NaN	NaN	NaN	NaN	2.085	0.65	0.208	2.098	0.508	0.268	NaN	NaN	NaN	2.142	0.259	0.219	2.138	0.088	0.289	NaN	NaN	NaN	NaN	NaN	NaN	2.115	0.844	0.603	2.118	0.662	0.633	2.106	0.525	0.573	2.126	0.415	0.572	2.153	0.253	0.608	NaN	NaN	NaN
96	0.48	2.212	0.925	0.433	NaN	NaN	NaN	NaN	NaN	NaN	2.085	0.65	0.208	2.098	0.508	0.268	NaN	NaN	NaN	2.142	0.259	0.219	2.138	0.088	0.289	NaN	NaN	NaN	NaN	NaN	NaN	2.115	0.844	0.603	2.118	0.662	0.633	2.106	0.525	0.573	2.126	0.415	0.572	2.153	0.253	0.608	NaN	NaN	NaN
97	0.485	2.212	0.925	0.433	NaN	NaN	NaN	NaN	NaN	NaN	2.085	0.65	0.208	2.098	0.508	0.268	NaN	NaN	NaN	2.142	0.259	0.219	2.138	0.088	0.289	NaN	NaN	NaN	NaN	NaN	NaN	2.115	0.844	0.603	2.118	0.662	0.633	2.106	0.525	0.573	2.126	0.415	0.572	2.153	0.253	0.608	NaN	NaN	NaN
98	0.49	2.212	0.925	0.433	NaN	NaN	NaN	NaN	NaN	NaN	2.085	0.65	0.208	2.098	0.508	0.268	NaN	NaN	NaN	2.142	0.259	0.219	2.138	0.088	0.289	NaN	NaN	NaN	NaN	NaN	NaN	2.115	0.844	0.603	2.118	0.662	0.633	2.106	0.525	0.573	2.126	0.415	0.572	2.153	0.253	0.608	NaN	NaN	NaN
99	0.495	2.212	0.925	0.433	NaN	NaN	NaN	NaN	NaN	NaN	2.085	0.65	0.208	2.098	0.508	0.268	NaN	NaN	NaN	2.142	0.259	0.219	2.138	0.088	0.289	NaN	NaN	NaN	NaN	NaN	NaN	2.115	0.844	0.603	2.118	0.662	0.633	2.106	0.525	0.573	2.126	0.415	0.572	2.153	0.253	0.608	NaN	NaN	NaN
100	0.5	2.212	0.925	0.433	NaN	NaN	NaN	NaN	NaN	NaN	2.085	0.65	0.208	2.098	0.508	0.268	NaN	NaN	NaN	2.142	0.259	0.219	2.138	0.088	0.289	NaN	NaN	NaN	NaN	NaN	NaN	2.115	0.844	0.603	2.118	0.662	0.633	2.106	0.525	0.572	2.126	0.415	0.572	2.153	0.253	0.608	NaN	NaN	NaN
101	0.505	2.212	0.925	0.433	NaN	NaN	NaN	NaN	NaN	NaN	2.085	0.65	0.208	2.097	0.508	0.268	NaN	NaN	NaN	2.142	0.259	0.219	2.138	0.088	0.289	NaN	NaN	NaN	NaN	NaN	NaN	2.115	0.844	0.603	2.118	0.662	0.633	2.106	0.525	0.572	2.126	0.415	0.572	2.153	0.253	0.608	NaN	NaN	NaN
102	0.51	2.212	0.925	0.433	NaN	NaN	NaN	NaN	NaN	NaN	2.085	0.65	0.208	2.097	0.508	0.268	NaN	NaN	NaN	2.142	0.259	0.219	2.138	0.088	0.289	NaN	NaN	NaN	NaN	NaN	NaN	2.115	0.844	0.603	2.118	0.662	0.633	2.106	0.525	0.572	2.126	0.415	0.572	2.153	0.253	0.607	NaN	NaN	NaN
103	0.515	2.212	0.925	0.433	NaN	NaN	NaN	NaN	NaN	NaN	2.084	0.65	0.208	2.097	0.508	0.268	NaN	NaN	NaN	2.142	0.259	0.219	2.138	0.088	0.289	NaN	NaN	NaN	NaN	NaN	NaN	2.115	0.844	0.603	2.118	0.662	0.633	2.106	0.525	0.572	2.126	0.415	0.572	2.153	0.253	0.608	NaN	NaN	NaN
104	0.52	2.212	0.925	0.433	NaN	NaN	NaN	NaN	NaN	NaN	2.084	0.65	0.208	2.097	0.508	0.268	NaN	NaN	NaN	2.142	0.259	0.219	2.138	0.088	0.289	NaN	NaN	NaN	NaN	NaN	NaN	2.115	0.844	0.603	2.118	0.662	0.633	2.106	0.525	0.572	2.126	0.415	0.572	2.153	0.253	0.608	NaN	NaN	NaN
105	0.525	2.212	0.925	0.433	NaN	NaN	NaN	NaN	NaN	NaN	2.085	0.65	0.208	2.097	0.508	0.268	NaN	NaN	NaN	2.142	0.259	0.219	2.138	0.088	0.289	NaN	NaN	NaN	NaN	NaN	NaN	2.115	0.844	0.603	2.118	0.662	0.633	2.106	0.525	0.572	2.126	0.415	0.572	2.153	0.253	0.608	NaN	NaN	NaN
106	0.53	2.212	0.925	0.433	NaN	NaN	NaN	NaN	NaN	NaN	2.085	0.65	0.208	2.097	0.508	0.268	NaN	NaN	NaN	2.142	0.259	0.219	2.138	0.088	0.289	NaN	NaN	NaN	NaN	NaN	NaN	2.115	0.844	0.603	2.118	0.662	0.633	2.106	0.525	0.572	2.126	0.415	0.572	2.153	0.253	0.608	NaN	NaN	NaN
107	0.535	2.212	0.925	0.433	NaN	NaN	NaN	NaN	NaN	NaN	2.084	0.65	0.208	2.097	0.508	0.268	NaN	NaN	NaN	2.142	0.259	0.219	2.138	0.088	0.289	NaN	NaN	NaN	NaN	NaN	NaN	2.115	0.844	0.603	2.118	0.662	0.633	2.106	0.525	0.572	2.126	0.415	0.572	2.153	0.253	0.607	NaN	NaN	NaN
108	0.54	2.212	0.925	0.433	NaN	NaN	NaN	NaN	NaN	NaN	2.084	0.65	0.208	2.097	0.508	0.268	NaN	NaN	NaN	2.142	0.259	0.219	2.138	0.088	0.289	NaN	NaN	NaN	NaN	NaN	NaN	2.115	0.844	0.603	2.117	0.662	0.633	2.106	0.525	0.572	2.126	0.415	0.572	2.153	0.253	0.607	NaN	NaN	NaN
109	0.545	2.212	0.925	0.432	NaN	NaN	NaN	NaN	NaN	NaN	2.084	0.65	0.208	2.097	0.508	0.268	NaN	NaN	NaN	2.142	0.259	0.219	2.138	0.088	0.289	NaN	NaN	NaN	NaN	NaN	NaN	2.115	0.844	0.603	2.117	0.662	0.633	2.106	0.525	0.572	2.126	0.415	0.572	2.153	0.253	0.607	NaN	NaN	NaN
110	0.55	2.212	0.925	0.432	NaN	NaN	NaN	NaN	NaN	NaN	2.084	0.65	0.208	2.097	0.508	0.268	NaN	NaN	NaN	2.142	0.259	0.219	2.138	0.088	0.289	NaN	NaN	NaN	NaN	NaN	NaN	2.115	0.844	0.603	2.117	0.662	0.633	2.106	0.525	0.572	2.126	0.415	0.572	2.153	0.253	0.607	NaN	NaN	NaN
111	0.555	2.212	0.925	0.432	NaN	NaN	NaN	NaN	NaN	NaN	2.084	0.65	0.208	2.097	0.508	0.268	NaN	NaN	NaN	2.142	0.259	0.219	2.138	0.088	0.289	NaN	NaN	NaN	NaN	NaN	NaN	2.115	0.844	0.603	2.117	0.662	0.633	2.105	0.525	0.572	2.126	0.415	0.572	2.153	0.253	0.607	NaN	NaN	NaN
112	0.56	2.212	0.925	0.432	NaN	NaN	NaN	NaN	NaN	NaN	2.084	0.65	0.208	2.097	0.508	0.267	NaN	NaN	NaN	2.142	0.259	0.219	2.138	0.088	0.289	NaN	NaN	NaN	NaN	NaN	NaN	2.115	0.844	0.603	2.117	0.662	0.633	2.105	0.525	0.572	2.126	0.415	0.572	2.153	0.253	0.607	NaN	NaN	NaN
113	0.565	2.212	0.925	0.432	NaN	NaN	NaN	NaN	NaN	NaN	2.084	0.65	0.208	2.097	0.508	0.267	NaN	NaN	NaN	2.142	0.259	0.219	2.138	0.088	0.289	NaN	NaN	NaN	NaN	NaN	NaN	2.114	0.844	0.603	2.117	0.662	0.633	2.105	0.525	0.572	NaN	NaN	NaN	2.153	0.253	0.607	NaN	NaN	NaN
114	0.57	2.212	0.925	0.432	NaN	NaN	NaN	NaN	NaN	NaN	2.084	0.65	0.208	2.097	0.508	0.267	NaN	NaN	NaN	2.142	0.259	0.219	2.138	0.088	0.289	NaN	NaN	NaN	NaN	NaN	NaN	2.114	0.844	0.603	2.117	0.662	0.633	2.105	0.525	0.572	2.126	0.415	0.572	2.153	0.253	0.607	NaN	NaN	NaN
115	0.575	2.212	0.925	0.432	NaN	NaN	NaN	NaN	NaN	NaN	2.084	0.65	0.208	2.097	0.508	0.267	NaN	NaN	NaN	2.142	0.259	0.219	2.138	0.088	0.289	NaN	NaN	NaN	NaN	NaN	NaN	2.114	0.844	0.603	2.117	0.662	0.633	2.105	0.525	0.572	2.126	0.415	0.572	2.153	0.253	0.607	NaN	NaN	NaN
116	0.58	2.212	0.925	0.432	NaN	NaN	NaN	NaN	NaN	NaN	2.084	0.65	0.208	2.097	0.508	0.267	NaN	NaN	NaN	2.142	0.259	0.219	2.138	0.088	0.289	NaN	NaN	NaN	NaN	NaN	NaN	2.114	0.844	0.603	2.117	0.662	0.633	2.105	0.525	0.572	2.126	0.415	0.572	2.153	0.253	0.607	NaN	NaN	NaN
117	0.585	2.212	0.925	0.432	NaN	NaN	NaN	NaN	NaN	NaN	2.084	0.65	0.208	2.097	0.508	0.267	NaN	NaN	NaN	2.142	0.259	0.219	2.138	0.088	0.289	NaN	NaN	NaN	NaN	NaN	NaN	2.114	0.844	0.603	2.117	0.662	0.633	2.105	0.525	0.572	2.126	0.415	0.572	2.153	0.253	0.607	NaN	NaN	NaN
118	0.59	2.212	0.925	0.432	NaN	NaN	NaN	NaN	NaN	NaN	2.084	0.65	0.208	2.097	0.508	0.267	NaN	NaN	NaN	2.142	0.259	0.219	2.138	0.088	0.289	NaN	NaN	NaN	NaN	NaN	NaN	2.114	0.844	0.603	2.117	0.662	0.633	2.105	0.525	0.572	2.126	0.415	0.572	2.153	0.253	0.607	NaN	NaN	NaN
119	0.595	2.212	0.925	0.432	NaN	NaN	NaN	NaN	NaN	NaN	2.084	0.65	0.207	2.096	0.508	0.267	NaN	NaN	NaN	2.142	0.259	0.219	2.138	0.088	0.289	NaN	NaN	NaN	NaN	NaN	NaN	2.114	0.844	0.603	2.117	0.662	0.633	2.105	0.525	0.572	2.126	0.416	0.572	2.153	0.253	0.607	NaN	NaN	NaN
120	0.6	2.212	0.925	0.432	NaN	NaN	NaN	NaN	NaN	NaN	2.084	0.65	0.207	2.096	0.508	0.267	NaN	NaN	NaN	2.142	0.259	0.219	2.138	0.088	0.289	NaN	NaN	NaN	NaN	NaN	NaN	2.114	0.844	0.603	2.117	0.662	0.633	2.105	0.525	0.572	2.126	0.415	0.572	2.153	0.253	0.607	NaN	NaN	NaN
121	0.605	2.212	0.925	0.432	NaN	NaN	NaN	NaN	NaN	NaN	2.084	0.65	0.207	2.096	0.508	0.267	NaN	NaN	NaN	2.142	0.259	0.219	2.138	0.088	0.289	NaN	NaN	NaN	NaN	NaN	NaN	2.114	0.844	0.603	2.117	0.662	0.633	2.105	0.525	0.572	2.126	0.415	0.572	2.153	0.253	0.607	NaN	NaN	NaN
122	0.61	2.212	0.925	0.432	NaN	NaN	NaN	NaN	NaN	NaN	2.084	0.65	0.207	2.096	0.508	0.267	NaN	NaN	NaN	2.142	0.258	0.219	2.138	0.088	0.289	NaN	NaN	NaN	NaN	NaN	NaN	2.114	0.844	0.603	2.117	0.662	0.633	2.105	0.525	0.572	2.126	0.415	0.572	2.153	0.253	0.607	NaN	NaN	NaN
123	0.615	2.212	0.925	0.432	NaN	NaN	NaN	NaN	NaN	NaN	2.084	0.65	0.207	2.096	0.508	0.267	NaN	NaN	NaN	2.142	0.258	0.219	2.138	0.088	0.289	NaN	NaN	NaN	NaN	NaN	NaN	2.114	0.844	0.603	2.117	0.663	0.633	2.105	0.525	0.572	NaN	NaN	NaN	2.153	0.253	0.607	NaN	NaN	NaN
124	0.62	2.212	0.925	0.432	NaN	NaN	NaN	NaN	NaN	NaN	2.084	0.65	0.207	2.096	0.508	0.267	NaN	NaN	NaN	2.142	0.258	0.219	2.138	0.088	0.289	NaN	NaN	NaN	NaN	NaN	NaN	2.114	0.844	0.603	2.117	0.663	0.633	2.105	0.525	0.572	NaN	NaN	NaN	2.153	0.253	0.607	NaN	NaN	NaN
125	0.625	2.212	0.925	0.432	NaN	NaN	NaN	NaN	NaN	NaN	2.084	0.65	0.207	2.096	0.508	0.267	NaN	NaN	NaN	2.142	0.258	0.219	2.138	0.088	0.289	NaN	NaN	NaN	NaN	NaN	NaN	2.114	0.844	0.603	2.117	0.663	0.632	2.105	0.525	0.572	NaN	NaN	NaN	2.153	0.253	0.607	NaN	NaN	NaN
126	0.63	2.212	0.925	0.432	NaN	NaN	NaN	NaN	NaN	NaN	2.084	0.65	0.207	2.096	0.508	0.267	NaN	NaN	NaN	2.142	0.258	0.219	2.138	0.088	0.289	NaN	NaN	NaN	NaN	NaN	NaN	2.114	0.844	0.603	2.117	0.663	0.632	2.105	0.525	0.572	NaN	NaN	NaN	2.153	0.253	0.607	NaN	NaN	NaN
127	0.635	2.212	0.925	0.432	NaN	NaN	NaN	NaN	NaN	NaN	2.084	0.65	0.207	2.096	0.508	0.267	NaN	NaN	NaN	2.142	0.258	0.219	2.138	0.088	0.289	NaN	NaN	NaN	NaN	NaN	NaN	2.114	0.844	0.603	2.117	0.663	0.632	2.105	0.525	0.572	NaN	NaN	NaN	2.153	0.253	0.607	NaN	NaN	NaN
128	0.64	2.211	0.925	0.432	NaN	NaN	NaN	NaN	NaN	NaN	2.084	0.65	0.207	2.096	0.508	0.267	NaN	NaN	NaN	2.142	0.258	0.219	2.138	0.088	0.289	NaN	NaN	NaN	NaN	NaN	NaN	2.114	0.844	0.602	2.117	0.663	0.632	2.105	0.525	0.572	2.127	0.416	0.573	2.153	0.253	0.607	NaN	NaN	NaN
129	0.645	2.211	0.925	0.432	NaN	NaN	NaN	NaN	NaN	NaN	2.083	0.65	0.207	2.096	0.508	0.267	NaN	NaN	NaN	2.142	0.258	0.219	2.138	0.088	0.289	NaN	NaN	NaN	NaN	NaN	NaN	2.114	0.844	0.602	2.117	0.663	0.632	2.105	0.525	0.572	NaN	NaN	NaN	2.153	0.253	0.607	NaN	NaN	NaN
130	0.65	2.211	0.925	0.432	NaN	NaN	NaN	NaN	NaN	NaN	2.083	0.65	0.207	2.096	0.508	0.266	NaN	NaN	NaN	2.142	0.258	0.219	2.138	0.088	0.289	NaN	NaN	NaN	NaN	NaN	NaN	2.114	0.844	0.602	2.117	0.663	0.632	2.105	0.525	0.572	NaN	NaN	NaN	2.153	0.253	0.607	NaN	NaN	NaN
131	0.655	2.211	0.925	0.432	NaN	NaN	NaN	NaN	NaN	NaN	2.083	0.65	0.207	2.096	0.508	0.266	NaN	NaN	NaN	2.142	0.258	0.219	2.138	0.088	0.289	NaN	NaN	NaN	NaN	NaN	NaN	2.114	0.844	0.602	2.117	0.663	0.632	2.105	0.525	0.571	NaN	NaN	NaN	2.153	0.253	0.607	NaN	NaN	NaN
132	0.66	2.211	0.925	0.431	NaN	NaN	NaN	NaN	NaN	NaN	2.083	0.65	0.207	2.096	0.508	0.266	NaN	NaN	NaN	2.142	0.258	0.219	2.138	0.088	0.289	NaN	NaN	NaN	NaN	NaN	NaN	2.114	0.844	0.602	2.117	0.663	0.632	2.105	0.525	0.571	NaN	NaN	NaN	2.153	0.253	0.607	NaN	NaN	NaN
133	0.665	2.211	0.925	0.431	NaN	NaN	NaN	NaN	NaN	NaN	2.083	0.65	0.207	2.096	0.508	0.266	NaN	NaN	NaN	2.142	0.258	0.219	2.138	0.088	0.289	NaN	NaN	NaN	NaN	NaN	NaN	2.114	0.844	0.602	2.117	0.663	0.632	2.105	0.525	0.571	NaN	NaN	NaN	2.153	0.253	0.607	NaN	NaN	NaN
134	0.67	2.211	0.925	0.431	NaN	NaN	NaN	NaN	NaN	NaN	2.083	0.65	0.207	2.096	0.508	0.266	NaN	NaN	NaN	2.141	0.258	0.219	2.138	0.088	0.289	NaN	NaN	NaN	NaN	NaN	NaN	2.114	0.844	0.602	2.117	0.663	0.632	2.105	0.525	0.571	NaN	NaN	NaN	2.153	0.253	0.607	NaN	NaN	NaN
135	0.675	2.211	0.925	0.431	NaN	NaN	NaN	NaN	NaN	NaN	2.083	0.65	0.207	2.096	0.508	0.266	NaN	NaN	NaN	2.141	0.258	0.219	2.138	0.088	0.289	NaN	NaN	NaN	NaN	NaN	NaN	2.114	0.844	0.602	2.117	0.663	0.632	2.105	0.525	0.571	NaN	NaN	NaN	2.153	0.253	0.607	NaN	NaN	NaN
136	0.68	2.211	0.925	0.431	NaN	NaN	NaN	NaN	NaN	NaN	2.083	0.65	0.207	2.096	0.508	0.266	NaN	NaN	NaN	2.141	0.258	0.219	2.138	0.088	0.289	NaN	NaN	NaN	NaN	NaN	NaN	2.114	0.844	0.602	2.117	0.663	0.632	2.105	0.525	0.571	NaN	NaN	NaN	2.153	0.253	0.607	NaN	NaN	NaN
137	0.685	2.211	0.925	0.431	NaN	NaN	NaN	NaN	NaN	NaN	2.083	0.65	0.207	2.096	0.508	0.266	NaN	NaN	NaN	2.141	0.258	0.219	2.138	0.088	0.289	NaN	NaN	NaN	NaN	NaN	NaN	2.114	0.844	0.602	2.117	0.663	0.632	2.105	0.525	0.571	NaN	NaN	NaN	2.153	0.253	0.607	NaN	NaN	NaN
138	0.69	2.211	0.925	0.431	NaN	NaN	NaN	NaN	NaN	NaN	2.083	0.65	0.207	2.096	0.508	0.266	NaN	NaN	NaN	2.141	0.258	0.219	2.138	0.088	0.289	NaN	NaN	NaN	NaN	NaN	NaN	2.114	0.844	0.602	2.117	0.663	0.632	2.105	0.525	0.571	NaN	NaN	NaN	2.153	0.253	0.607	NaN	NaN	NaN
139	0.695	2.211	0.925	0.431	NaN	NaN	NaN	NaN	NaN	NaN	2.083	0.65	0.207	2.096	0.508	0.266	NaN	NaN	NaN	2.141	0.258	0.219	2.138	0.088	0.289	NaN	NaN	NaN	NaN	NaN	NaN	2.114	0.844	0.602	2.117	0.663	0.632	2.105	0.525	0.571	NaN	NaN	NaN	2.153	0.253	0.607	NaN	NaN	NaN
140	0.7	2.211	0.925	0.431	NaN	NaN	NaN	NaN	NaN	NaN	2.083	0.65	0.207	2.096	0.508	0.266	NaN	NaN	NaN	2.141	0.258	0.218	2.138	0.088	0.289	NaN	NaN	NaN	NaN	NaN	NaN	2.114	0.844	0.602	2.117	0.662	0.632	2.105	0.525	0.571	NaN	NaN	NaN	2.153	0.253	0.607	NaN	NaN	NaN
141	0.705	2.211	0.925	0.431	NaN	NaN	NaN	NaN	NaN	NaN	2.083	0.65	0.207	2.096	0.508	0.266	NaN	NaN	NaN	2.141	0.258	0.218	2.138	0.088	0.289	NaN	NaN	NaN	NaN	NaN	NaN	2.114	0.844	0.602	2.117	0.662	0.632	2.105	0.525	0.571	NaN	NaN	NaN	2.153	0.253	0.607	NaN	NaN	NaN
142	0.71	2.211	0.925	0.431	NaN	NaN	NaN	NaN	NaN	NaN	2.083	0.65	0.206	2.095	0.508	0.266	NaN	NaN	NaN	2.141	0.258	0.218	2.138	0.088	0.289	NaN	NaN	NaN	NaN	NaN	NaN	2.114	0.844	0.602	2.117	0.662	0.632	2.105	0.525	0.571	NaN	NaN	NaN	2.153	0.253	0.607	NaN	NaN	NaN
143	0.715	2.211	0.925	0.431	NaN	NaN	NaN	NaN	NaN	NaN	2.083	0.65	0.206	2.095	0.508	0.266	NaN	NaN	NaN	2.141	0.258	0.218	2.138	0.088	0.289	NaN	NaN	NaN	NaN	NaN	NaN	2.114	0.844	0.602	2.117	0.662	0.632	2.105	0.525	0.571	NaN	NaN	NaN	2.153	0.253	0.607	NaN	NaN	NaN
144	0.72	2.211	0.925	0.431	NaN	NaN	NaN	NaN	NaN	NaN	2.082	0.65	0.206	2.095	0.508	0.266	NaN	NaN	NaN	2.141	0.258	0.218	2.138	0.088	0.289	NaN	NaN	NaN	NaN	NaN	NaN	2.114	0.844	0.602	2.117	0.662	0.631	2.105	0.525	0.571	NaN	NaN	NaN	2.153	0.253	0.607	NaN	NaN	NaN
145	0.725	2.211	0.925	0.43	NaN	NaN	NaN	NaN	NaN	NaN	2.082	0.65	0.206	2.095	0.508	0.266	NaN	NaN	NaN	2.141	0.258	0.218	2.138	0.088	0.289	NaN	NaN	NaN	NaN	NaN	NaN	2.114	0.844	0.602	2.117	0.662	0.631	2.105	0.525	0.571	NaN	NaN	NaN	2.153	0.253	0.607	NaN	NaN	NaN
146	0.73	2.211	0.925	0.43	NaN	NaN	NaN	NaN	NaN	NaN	2.082	0.65	0.206	2.095	0.508	0.266	NaN	NaN	NaN	2.141	0.258	0.218	2.138	0.088	0.289	NaN	NaN	NaN	NaN	NaN	NaN	2.114	0.844	0.601	2.117	0.662	0.631	2.105	0.525	0.571	NaN	NaN	NaN	2.153	0.253	0.607	NaN	NaN	NaN
147	0.735	2.211	0.925	0.43	NaN	NaN	NaN	NaN	NaN	NaN	2.082	0.65	0.206	2.095	0.508	0.266	NaN	NaN	NaN	2.141	0.258	0.218	2.138	0.088	0.289	NaN	NaN	NaN	NaN	NaN	NaN	2.114	0.844	0.601	2.116	0.662	0.631	2.105	0.525	0.571	NaN	NaN	NaN	2.153	0.253	0.607	NaN	NaN	NaN
148	0.74	2.21	0.925	0.43	NaN	NaN	NaN	NaN	NaN	NaN	2.082	0.65	0.206	2.095	0.508	0.266	NaN	NaN	NaN	2.141	0.258	0.218	2.138	0.088	0.289	NaN	NaN	NaN	NaN	NaN	NaN	2.114	0.844	0.601	2.116	0.662	0.631	2.105	0.525	0.571	NaN	NaN	NaN	2.153	0.253	0.607	NaN	NaN	NaN
149	0.745	2.21	0.925	0.43	NaN	NaN	NaN	NaN	NaN	NaN	2.082	0.65	0.206	2.095	0.508	0.266	NaN	NaN	NaN	2.141	0.258	0.218	2.138	0.088	0.289	NaN	NaN	NaN	NaN	NaN	NaN	2.114	0.844	0.601	2.116	0.662	0.631	2.105	0.525	0.571	2.122	0.41	0.567	2.153	0.253	0.607	NaN	NaN	NaN
150	0.75	2.21	0.925	0.43	NaN	NaN	NaN	NaN	NaN	NaN	2.082	0.65	0.206	2.095	0.508	0.266	NaN	NaN	NaN	2.141	0.258	0.218	2.138	0.088	0.289	NaN	NaN	NaN	NaN	NaN	NaN	2.114	0.844	0.601	2.116	0.662	0.631	2.105	0.525	0.571	2.122	0.41	0.567	2.153	0.253	0.607	NaN	NaN	NaN
151	0.755	2.21	0.925	0.43	NaN	NaN	NaN	NaN	NaN	NaN	2.082	0.65	0.206	2.095	0.508	0.266	NaN	NaN	NaN	2.141	0.258	0.218	2.138	0.088	0.289	NaN	NaN	NaN	NaN	NaN	NaN	2.114	0.844	0.601	2.116	0.662	0.631	2.105	0.525	0.571	NaN	NaN	NaN	2.153	0.253	0.607	NaN	NaN	NaN
152	0.76	2.21	0.925	0.43	NaN	NaN	NaN	NaN	NaN	NaN	2.082	0.65	0.206	2.095	0.508	0.266	NaN	NaN	NaN	2.141	0.258	0.218	2.138	0.088	0.289	NaN	NaN	NaN	NaN	NaN	NaN	2.114	0.844	0.601	2.116	0.662	0.631	2.105	0.525	0.571	2.122	0.41	0.567	2.153	0.253	0.607	NaN	NaN	NaN
153	0.765	2.21	0.925	0.43	NaN	NaN	NaN	NaN	NaN	NaN	2.081	0.65	0.206	2.095	0.508	0.266	NaN	NaN	NaN	2.141	0.258	0.218	2.138	0.088	0.289	NaN	NaN	NaN	NaN	NaN	NaN	2.114	0.844	0.601	2.116	0.662	0.631	2.105	0.525	0.571	2.122	0.41	0.567	2.153	0.253	0.607	NaN	NaN	NaN
154	0.77	2.21	0.925	0.43	NaN	NaN	NaN	NaN	NaN	NaN	2.081	0.65	0.206	2.095	0.508	0.266	NaN	NaN	NaN	2.141	0.258	0.218	2.138	0.088	0.289	NaN	NaN	NaN	NaN	NaN	NaN	2.114	0.844	0.601	2.116	0.662	0.631	2.105	0.525	0.571	2.122	0.41	0.567	2.153	0.253	0.607	NaN	NaN	NaN
155	0.775	2.21	0.925	0.43	NaN	NaN	NaN	NaN	NaN	NaN	2.081	0.65	0.206	2.095	0.508	0.266	NaN	NaN	NaN	2.141	0.258	0.218	2.138	0.088	0.289	NaN	NaN	NaN	NaN	NaN	NaN	2.114	0.844	0.601	2.116	0.662	0.631	2.105	0.525	0.571	NaN	NaN	NaN	2.153	0.253	0.607	NaN	NaN	NaN
156	0.78	2.21	0.925	0.43	NaN	NaN	NaN	NaN	NaN	NaN	2.081	0.65	0.206	2.095	0.508	0.266	NaN	NaN	NaN	2.141	0.258	0.218	2.138	0.088	0.289	NaN	NaN	NaN	NaN	NaN	NaN	2.114	0.844	0.601	2.116	0.662	0.631	2.105	0.525	0.571	2.122	0.41	0.567	2.153	0.253	0.607	NaN	NaN	NaN
157	0.785	2.21	0.925	0.43	NaN	NaN	NaN	NaN	NaN	NaN	2.081	0.65	0.206	2.095	0.508	0.266	NaN	NaN	NaN	2.141	0.258	0.218	2.138	0.088	0.289	NaN	NaN	NaN	NaN	NaN	NaN	2.114	0.844	0.601	2.116	0.662	0.631	2.105	0.525	0.571	2.122	0.41	0.566	2.153	0.253	0.607	NaN	NaN	NaN
158	0.79	2.21	0.925	0.43	NaN	NaN	NaN	NaN	NaN	NaN	2.081	0.65	0.206	2.095	0.508	0.266	NaN	NaN	NaN	2.141	0.258	0.218	2.138	0.088	0.289	NaN	NaN	NaN	NaN	NaN	NaN	2.114	0.844	0.601	2.116	0.662	0.631	2.105	0.525	0.571	2.122	0.41	0.567	2.153	0.253	0.607	NaN	NaN	NaN
159	0.795	2.21	0.925	0.43	NaN	NaN	NaN	NaN	NaN	NaN	2.081	0.65	0.206	2.095	0.508	0.266	NaN	NaN	NaN	2.141	0.258	0.218	2.138	0.088	0.289	NaN	NaN	NaN	NaN	NaN	NaN	2.114	0.844	0.601	2.116	0.662	0.631	2.104	0.525	0.571	2.122	0.41	0.567	2.153	0.253	0.607	NaN	NaN	NaN
160	0.8	2.21	0.925	0.43	NaN	NaN	NaN	NaN	NaN	NaN	2.081	0.65	0.206	2.095	0.508	0.266	NaN	NaN	NaN	2.141	0.258	0.218	2.138	0.088	0.289	NaN	NaN	NaN	NaN	NaN	NaN	2.114	0.844	0.601	2.116	0.662	0.63	2.104	0.525	0.571	2.122	0.41	0.566	2.153	0.253	0.607	NaN	NaN	NaN
161	0.805	2.21	0.925	0.43	NaN	NaN	NaN	NaN	NaN	NaN	2.081	0.65	0.206	2.095	0.508	0.266	NaN	NaN	NaN	2.141	0.258	0.218	2.138	0.088	0.289	NaN	NaN	NaN	NaN	NaN	NaN	2.114	0.844	0.601	2.116	0.661	0.63	2.104	0.525	0.57	2.122	0.41	0.566	2.153	0.253	0.607	NaN	NaN	NaN
162	0.81	2.21	0.925	0.43	NaN	NaN	NaN	NaN	NaN	NaN	2.081	0.65	0.206	2.095	0.508	0.266	NaN	NaN	NaN	2.141	0.258	0.218	2.138	0.088	0.289	NaN	NaN	NaN	NaN	NaN	NaN	2.114	0.844	0.601	2.116	0.661	0.63	2.104	0.525	0.57	2.122	0.41	0.566	2.153	0.253	0.607	NaN	NaN	NaN
163	0.815	2.21	0.925	0.43	NaN	NaN	NaN	NaN	NaN	NaN	2.081	0.65	0.206	2.095	0.508	0.266	NaN	NaN	NaN	2.141	0.258	0.218	2.138	0.088	0.289	NaN	NaN	NaN	NaN	NaN	NaN	2.114	0.844	0.601	2.116	0.661	0.63	2.104	0.525	0.57	2.122	0.41	0.566	2.153	0.252	0.607	NaN	NaN	NaN
164	0.82	2.21	0.925	0.43	NaN	NaN	NaN	NaN	NaN	NaN	2.081	0.649	0.205	2.095	0.508	0.266	NaN	NaN	NaN	2.141	0.258	0.218	2.138	0.088	0.289	NaN	NaN	NaN	NaN	NaN	NaN	2.114	0.844	0.601	2.116	0.661	0.63	2.104	0.525	0.57	2.122	0.41	0.566	2.153	0.252	0.608	NaN	NaN	NaN
165	0.825	2.21	0.925	0.43	NaN	NaN	NaN	NaN	NaN	NaN	2.081	0.649	0.205	2.095	0.508	0.266	NaN	NaN	NaN	2.141	0.258	0.218	2.138	0.088	0.289	NaN	NaN	NaN	NaN	NaN	NaN	2.114	0.844	0.601	2.116	0.661	0.63	2.104	0.525	0.57	2.122	0.41	0.566	2.153	0.252	0.608	NaN	NaN	NaN
166	0.83	2.21	0.925	0.43	NaN	NaN	NaN	NaN	NaN	NaN	2.081	0.649	0.205	2.095	0.508	0.266	NaN	NaN	NaN	2.141	0.258	0.218	2.138	0.088	0.289	NaN	NaN	NaN	NaN	NaN	NaN	2.114	0.844	0.601	2.116	0.662	0.63	2.104	0.525	0.57	2.122	0.41	0.566	2.153	0.253	0.608	NaN	NaN	NaN
167	0.835	2.21	0.925	0.43	NaN	NaN	NaN	NaN	NaN	NaN	2.081	0.649	0.205	2.095	0.508	0.266	NaN	NaN	NaN	2.141	0.258	0.218	2.138	0.088	0.289	NaN	NaN	NaN	NaN	NaN	NaN	2.114	0.844	0.601	2.117	0.662	0.63	2.104	0.525	0.57	2.122	0.41	0.566	2.153	0.252	0.608	NaN	NaN	NaN
168	0.84	2.21	0.925	0.429	NaN	NaN	NaN	NaN	NaN	NaN	2.081	0.649	0.205	2.095	0.508	0.266	NaN	NaN	NaN	2.141	0.258	0.218	2.138	0.088	0.289	NaN	NaN	NaN	NaN	NaN	NaN	2.114	0.844	0.601	2.116	0.661	0.63	2.104	0.525	0.57	2.122	0.41	0.566	2.153	0.252	0.608	NaN	NaN	NaN
169	0.845	2.21	0.925	0.429	NaN	NaN	NaN	NaN	NaN	NaN	2.081	0.649	0.205	2.095	0.508	0.266	NaN	NaN	NaN	2.141	0.258	0.218	2.138	0.088	0.289	NaN	NaN	NaN	NaN	NaN	NaN	2.114	0.844	0.601	2.116	0.661	0.63	2.104	0.525	0.57	2.122	0.41	0.566	2.153	0.252	0.608	NaN	NaN	NaN
170	0.85	2.21	0.925	0.429	NaN	NaN	NaN	NaN	NaN	NaN	2.081	0.649	0.205	2.095	0.508	0.266	NaN	NaN	NaN	2.141	0.258	0.218	2.138	0.088	0.289	NaN	NaN	NaN	NaN	NaN	NaN	2.114	0.844	0.601	2.116	0.661	0.63	2.105	0.525	0.57	2.122	0.41	0.566	2.154	0.252	0.607	NaN	NaN	NaN
171	0.855	2.21	0.925	0.429	NaN	NaN	NaN	NaN	NaN	NaN	2.081	0.649	0.205	2.095	0.508	0.266	NaN	NaN	NaN	2.141	0.258	0.218	2.138	0.088	0.289	NaN	NaN	NaN	NaN	NaN	NaN	2.114	0.844	0.601	2.116	0.661	0.63	2.104	0.525	0.57	2.122	0.41	0.566	2.154	0.252	0.607	NaN	NaN	NaN
172	0.86	2.21	0.925	0.429	NaN	NaN	NaN	NaN	NaN	NaN	2.081	0.649	0.205	2.095	0.508	0.266	NaN	NaN	NaN	2.141	0.258	0.218	2.138	0.088	0.289	NaN	NaN	NaN	NaN	NaN	NaN	2.114	0.844	0.601	2.116	0.662	0.63	2.104	0.525	0.57	2.122	0.41	0.566	2.154	0.252	0.607	NaN	NaN	NaN
173	0.865	2.21	0.925	0.429	NaN	NaN	NaN	NaN	NaN	NaN	2.081	0.649	0.205	2.095	0.508	0.266	NaN	NaN	NaN	2.141	0.258	0.218	2.138	0.088	0.289	NaN	NaN	NaN	NaN	NaN	NaN	2.114	0.844	0.601	2.117	0.662	0.63	2.105	0.525	0.57	2.122	0.41	0.566	2.154	0.252	0.607	NaN	NaN	NaN
174	0.87	2.21	0.925	0.429	NaN	NaN	NaN	NaN	NaN	NaN	2.081	0.649	0.205	2.095	0.508	0.266	NaN	NaN	NaN	2.141	0.258	0.218	2.138	0.088	0.289	NaN	NaN	NaN	NaN	NaN	NaN	2.114	0.844	0.601	2.116	0.661	0.63	2.105	0.525	0.57	2.122	0.41	0.566	2.155	0.252	0.607	NaN	NaN	NaN
175	0.875	2.21	0.925	0.429	NaN	NaN	NaN	NaN	NaN	NaN	2.081	0.649	0.205	2.095	0.508	0.266	NaN	NaN	NaN	2.141	0.258	0.218	2.138	0.088	0.289	NaN	NaN	NaN	NaN	NaN	NaN	2.114	0.844	0.601	2.116	0.661	0.63	2.105	0.525	0.57	2.122	0.41	0.566	2.155	0.252	0.607	NaN	NaN	NaN
176	0.88	2.21	0.925	0.429	NaN	NaN	NaN	NaN	NaN	NaN	2.081	0.649	0.205	2.095	0.508	0.266	NaN	NaN	NaN	2.141	0.258	0.218	2.138	0.088	0.289	NaN	NaN	NaN	NaN	NaN	NaN	2.114	0.844	0.6	2.116	0.661	0.63	2.105	0.525	0.57	2.122	0.41	0.566	2.155	0.252	0.607	NaN	NaN	NaN
177	0.885	2.21	0.925	0.428	NaN	NaN	NaN	NaN	NaN	NaN	2.081	0.649	0.205	2.095	0.508	0.266	NaN	NaN	NaN	2.141	0.258	0.218	2.138	0.088	0.289	NaN	NaN	NaN	NaN	NaN	NaN	2.114	0.844	0.6	2.116	0.661	0.63	2.105	0.525	0.57	2.122	0.41	0.566	2.155	0.252	0.607	NaN	NaN	NaN
178	0.89	2.21	0.925	0.428	NaN	NaN	NaN	NaN	NaN	NaN	2.081	0.649	0.205	2.095	0.508	0.266	NaN	NaN	NaN	2.141	0.258	0.218	2.138	0.088	0.289	NaN	NaN	NaN	NaN	NaN	NaN	2.114	0.844	0.6	2.116	0.661	0.629	2.105	0.525	0.57	2.122	0.41	0.566	2.154	0.252	0.607	NaN	NaN	NaN
179	0.895	2.21	0.925	0.428	NaN	NaN	NaN	NaN	NaN	NaN	2.081	0.649	0.205	2.095	0.508	0.266	NaN	NaN	NaN	2.141	0.258	0.218	2.138	0.088	0.289	NaN	NaN	NaN	NaN	NaN	NaN	2.114	0.844	0.6	2.116	0.661	0.629	2.105	0.525	0.57	2.122	0.41	0.566	2.155	0.252	0.607	NaN	NaN	NaN
180	0.9	2.21	0.925	0.428	NaN	NaN	NaN	NaN	NaN	NaN	2.081	0.649	0.205	2.095	0.508	0.265	NaN	NaN	NaN	2.141	0.258	0.218	2.138	0.088	0.289	NaN	NaN	NaN	NaN	NaN	NaN	2.114	0.844	0.6	2.116	0.661	0.629	2.105	0.525	0.57	2.122	0.41	0.566	2.155	0.252	0.607	NaN	NaN	NaN
181	0.905	2.21	0.925	0.428	NaN	NaN	NaN	NaN	NaN	NaN	2.081	0.649	0.205	2.095	0.508	0.265	NaN	NaN	NaN	2.141	0.258	0.218	2.138	0.088	0.289	NaN	NaN	NaN	NaN	NaN	NaN	2.114	0.844	0.6	2.116	0.661	0.629	2.105	0.525	0.57	2.122	0.41	0.566	2.155	0.252	0.607	NaN	NaN	NaN
182	0.91	2.21	0.925	0.428	NaN	NaN	NaN	NaN	NaN	NaN	2.081	0.649	0.205	2.095	0.508	0.265	NaN	NaN	NaN	2.141	0.258	0.218	2.138	0.088	0.289	NaN	NaN	NaN	NaN	NaN	NaN	2.114	0.844	0.6	2.116	0.66	0.629	2.105	0.525	0.57	2.122	0.41	0.566	2.155	0.252	0.607	NaN	NaN	NaN
183	0.915	2.21	0.926	0.428	NaN	NaN	NaN	NaN	NaN	NaN	2.081	0.649	0.205	2.095	0.508	0.265	NaN	NaN	NaN	2.141	0.258	0.218	2.138	0.088	0.289	NaN	NaN	NaN	NaN	NaN	NaN	2.114	0.844	0.6	2.116	0.66	0.629	2.105	0.526	0.57	2.122	0.41	0.566	2.155	0.252	0.607	NaN	NaN	NaN
184	0.92	2.21	0.926	0.428	NaN	NaN	NaN	NaN	NaN	NaN	2.081	0.649	0.205	2.095	0.508	0.265	NaN	NaN	NaN	2.141	0.257	0.218	2.138	0.088	0.289	NaN	NaN	NaN	NaN	NaN	NaN	2.114	0.844	0.6	2.116	0.661	0.629	2.105	0.526	0.57	2.122	0.41	0.566	2.155	0.252	0.607	NaN	NaN	NaN
185	0.925	2.21	0.926	0.428	NaN	NaN	NaN	NaN	NaN	NaN	2.081	0.649	0.204	2.095	0.508	0.265	NaN	NaN	NaN	2.141	0.257	0.218	2.138	0.088	0.289	NaN	NaN	NaN	NaN	NaN	NaN	2.114	0.844	0.6	2.116	0.66	0.629	2.105	0.526	0.57	2.122	0.41	0.566	2.155	0.252	0.607	NaN	NaN	NaN
186	0.93	2.21	0.926	0.428	NaN	NaN	NaN	NaN	NaN	NaN	2.081	0.649	0.204	2.095	0.508	0.265	NaN	NaN	NaN	2.141	0.257	0.218	2.138	0.088	0.289	NaN	NaN	NaN	NaN	NaN	NaN	2.114	0.844	0.6	2.116	0.66	0.629	2.105	0.526	0.57	2.122	0.41	0.566	2.155	0.252	0.607	NaN	NaN	NaN
187	0.935	2.21	0.926	0.428	NaN	NaN	NaN	NaN	NaN	NaN	2.081	0.649	0.204	2.095	0.508	0.265	NaN	NaN	NaN	2.141	0.258	0.218	2.138	0.088	0.289	NaN	NaN	NaN	NaN	NaN	NaN	2.114	0.844	0.6	2.116	0.66	0.629	2.105	0.526	0.57	2.123	0.41	0.566	2.156	0.252	0.607	NaN	NaN	NaN
188	0.94	2.21	0.926	0.428	NaN	NaN	NaN	NaN	NaN	NaN	2.081	0.649	0.204	2.095	0.508	0.265	NaN	NaN	NaN	2.141	0.257	0.218	2.138	0.088	0.289	NaN	NaN	NaN	NaN	NaN	NaN	2.114	0.844	0.599	2.116	0.66	0.629	2.105	0.526	0.569	2.123	0.41	0.566	2.156	0.252	0.607	NaN	NaN	NaN
189	0.945	2.21	0.926	0.428	NaN	NaN	NaN	NaN	NaN	NaN	2.081	0.649	0.204	2.095	0.508	0.265	NaN	NaN	NaN	2.141	0.257	0.218	2.138	0.088	0.289	NaN	NaN	NaN	NaN	NaN	NaN	2.114	0.844	0.599	2.115	0.66	0.629	2.105	0.526	0.569	2.123	0.41	0.566	2.156	0.252	0.607	NaN	NaN	NaN
190	0.95	2.21	0.926	0.428	NaN	NaN	NaN	NaN	NaN	NaN	2.08	0.649	0.204	2.095	0.508	0.265	NaN	NaN	NaN	2.141	0.257	0.218	2.138	0.088	0.289	NaN	NaN	NaN	NaN	NaN	NaN	2.114	0.844	0.599	2.116	0.66	0.629	2.105	0.526	0.569	2.123	0.41	0.566	2.156	0.252	0.607	NaN	NaN	NaN
191	0.955	2.21	0.926	0.427	NaN	NaN	NaN	NaN	NaN	NaN	2.08	0.649	0.204	2.095	0.508	0.265	NaN	NaN	NaN	2.141	0.257	0.217	2.138	0.088	0.289	NaN	NaN	NaN	NaN	NaN	NaN	2.114	0.844	0.599	2.115	0.66	0.628	2.105	0.526	0.569	2.123	0.41	0.566	2.157	0.252	0.607	NaN	NaN	NaN
192	0.96	2.21	0.926	0.427	NaN	NaN	NaN	NaN	NaN	NaN	2.08	0.649	0.204	2.095	0.508	0.265	NaN	NaN	NaN	2.141	0.257	0.217	2.138	0.088	0.289	NaN	NaN	NaN	NaN	NaN	NaN	2.114	0.844	0.599	2.115	0.66	0.628	2.105	0.526	0.569	2.123	0.41	0.566	2.157	0.252	0.607	NaN	NaN	NaN
193	0.965	2.21	0.926	0.427	NaN	NaN	NaN	NaN	NaN	NaN	2.08	0.649	0.204	2.095	0.508	0.265	NaN	NaN	NaN	2.141	0.257	0.217	2.138	0.088	0.289	NaN	NaN	NaN	NaN	NaN	NaN	2.114	0.844	0.599	2.115	0.66	0.628	2.105	0.526	0.569	2.123	0.41	0.566	2.157	0.252	0.607	NaN	NaN	NaN
194	0.97	2.21	0.925	0.427	NaN	NaN	NaN	NaN	NaN	NaN	2.08	0.649	0.204	2.095	0.508	0.265	NaN	NaN	NaN	2.141	0.257	0.217	2.138	0.088	0.289	NaN	NaN	NaN	NaN	NaN	NaN	2.114	0.844	0.599	2.115	0.66	0.628	2.105	0.526	0.569	2.123	0.41	0.566	2.157	0.252	0.607	NaN	NaN	NaN
195	0.975	2.21	0.925	0.427	NaN	NaN	NaN	NaN	NaN	NaN	2.08	0.649	0.204	2.095	0.508	0.265	NaN	NaN	NaN	2.141	0.257	0.217	2.138	0.088	0.289	NaN	NaN	NaN	NaN	NaN	NaN	2.114	0.844	0.599	2.115	0.66	0.628	2.105	0.526	0.569	2.123	0.41	0.566	2.157	0.252	0.607	NaN	NaN	NaN
196	0.98	2.21	0.925	0.427	NaN	NaN	NaN	NaN	NaN	NaN	2.08	0.649	0.204	2.094	0.508	0.265	NaN	NaN	NaN	2.141	0.257	0.217	2.138	0.088	0.289	NaN	NaN	NaN	NaN	NaN	NaN	2.114	0.844	0.599	2.115	0.66	0.628	2.105	0.526	0.569	2.123	0.41	0.566	2.157	0.252	0.607	NaN	NaN	NaN
197	0.985	2.21	0.925	0.426	NaN	NaN	NaN	NaN	NaN	NaN	2.08	0.649	0.204	2.094	0.508	0.265	NaN	NaN	NaN	2.141	0.257	0.217	2.138	0.088	0.289	NaN	NaN	NaN	NaN	NaN	NaN	2.114	0.844	0.599	2.115	0.66	0.628	2.105	0.526	0.569	2.123	0.41	0.566	2.157	0.252	0.607	NaN	NaN	NaN
198	0.99	2.21	0.925	0.426	NaN	NaN	NaN	NaN	NaN	NaN	2.08	0.649	0.204	2.094	0.508	0.264	NaN	NaN	NaN	2.141	0.257	0.217	2.138	0.088	0.289	NaN	NaN	NaN	NaN	NaN	NaN	2.114	0.844	0.598	2.115	0.66	0.628	2.105	0.526	0.569	2.123	0.41	0.566	2.157	0.252	0.607	NaN	NaN	NaN
199	0.995	2.21	0.925	0.426	NaN	NaN	NaN	NaN	NaN	NaN	2.08	0.649	0.204	2.094	0.508	0.264	NaN	NaN	NaN	2.141	0.257	0.217	2.138	0.088	0.289	NaN	NaN	NaN	NaN	NaN	NaN	2.114	0.844	0.598	2.115	0.66	0.628	2.105	0.526	0.569	2.123	0.41	0.566	2.157	0.252	0.607	NaN	NaN	NaN
200	1	2.21	0.925	0.426	NaN	NaN	NaN	NaN	NaN	NaN	2.08	0.649	0.204	2.094	0.508	0.264	NaN	NaN	NaN	2.14	0.257	0.217	2.138	0.088	0.289	NaN	NaN	NaN	NaN	NaN	NaN	2.114	0.844	0.598	2.115	0.66	0.628	2.105	0.526	0.569	2.123	0.41	0.566	2.157	0.252	0.607	NaN	NaN	NaN
201	1.005	2.21	0.925	0.426	NaN	NaN	NaN	NaN	NaN	NaN	2.08	0.649	0.204	2.094	0.508	0.264	NaN	NaN	NaN	2.14	0.257	0.217	2.138	0.088	0.289	NaN	NaN	NaN	NaN	NaN	NaN	2.114	0.845	0.598	2.115	0.66	0.628	2.105	0.526	0.569	2.122	0.411	0.566	2.156	0.252	0.607	NaN	NaN	NaN
202	1.01	2.21	0.925	0.426	NaN	NaN	NaN	NaN	NaN	NaN	2.08	0.649	0.204	2.094	0.508	0.264	NaN	NaN	NaN	2.14	0.257	0.217	2.138	0.088	0.289	NaN	NaN	NaN	NaN	NaN	NaN	2.114	0.845	0.598	2.115	0.66	0.628	2.105	0.526	0.569	2.122	0.411	0.566	2.157	0.252	0.607	NaN	NaN	NaN
203	1.015	2.21	0.925	0.425	NaN	NaN	NaN	NaN	NaN	NaN	2.079	0.649	0.204	2.094	0.508	0.264	NaN	NaN	NaN	2.14	0.257	0.217	2.138	0.088	0.289	NaN	NaN	NaN	NaN	NaN	NaN	2.114	0.845	0.598	2.115	0.66	0.627	2.105	0.526	0.569	2.122	0.411	0.566	2.156	0.252	0.607	NaN	NaN	NaN
204	1.02	2.21	0.925	0.425	NaN	NaN	NaN	NaN	NaN	NaN	2.079	0.649	0.204	2.094	0.508	0.264	NaN	NaN	NaN	2.14	0.257	0.217	2.138	0.088	0.289	NaN	NaN	NaN	NaN	NaN	NaN	2.114	0.844	0.598	2.115	0.66	0.627	2.105	0.526	0.569	2.122	0.411	0.566	2.156	0.252	0.607	NaN	NaN	NaN
205	1.025	2.21	0.925	0.425	NaN	NaN	NaN	NaN	NaN	NaN	2.079	0.649	0.204	2.094	0.508	0.264	NaN	NaN	NaN	2.14	0.257	0.217	2.138	0.088	0.289	NaN	NaN	NaN	NaN	NaN	NaN	2.114	0.844	0.598	2.115	0.66	0.627	2.105	0.526	0.569	2.122	0.411	0.566	2.156	0.252	0.607	NaN	NaN	NaN
206	1.03	2.21	0.925	0.425	NaN	NaN	NaN	NaN	NaN	NaN	2.079	0.648	0.204	2.094	0.508	0.264	NaN	NaN	NaN	2.14	0.257	0.217	2.138	0.088	0.289	NaN	NaN	NaN	NaN	NaN	NaN	2.114	0.844	0.597	2.115	0.66	0.627	2.105	0.526	0.569	2.122	0.411	0.566	2.156	0.252	0.607	NaN	NaN	NaN
207	1.035	2.21	0.925	0.425	NaN	NaN	NaN	NaN	NaN	NaN	2.079	0.648	0.203	2.094	0.508	0.264	NaN	NaN	NaN	2.14	0.257	0.217	2.138	0.088	0.289	NaN	NaN	NaN	NaN	NaN	NaN	2.114	0.844	0.597	2.115	0.66	0.627	2.105	0.526	0.569	2.122	0.411	0.566	2.156	0.252	0.607	NaN	NaN	NaN
208	1.04	2.21	0.925	0.425	NaN	NaN	NaN	NaN	NaN	NaN	2.079	0.648	0.203	2.094	0.508	0.264	NaN	NaN	NaN	2.14	0.257	0.217	2.138	0.088	0.289	NaN	NaN	NaN	NaN	NaN	NaN	2.114	0.844	0.597	2.116	0.661	0.628	2.105	0.526	0.569	2.122	0.411	0.566	2.156	0.252	0.607	NaN	NaN	NaN
209	1.045	2.21	0.925	0.425	NaN	NaN	NaN	NaN	NaN	NaN	2.079	0.648	0.203	2.094	0.508	0.264	NaN	NaN	NaN	2.14	0.257	0.217	2.138	0.088	0.289	NaN	NaN	NaN	NaN	NaN	NaN	2.114	0.844	0.597	2.115	0.66	0.627	2.105	0.526	0.569	2.122	0.411	0.566	2.156	0.252	0.607	NaN	NaN	NaN
210	1.05	2.209	0.924	0.424	NaN	NaN	NaN	NaN	NaN	NaN	2.079	0.649	0.203	2.094	0.508	0.264	NaN	NaN	NaN	2.14	0.257	0.217	2.138	0.088	0.289	NaN	NaN	NaN	NaN	NaN	NaN	2.114	0.844	0.597	2.115	0.66	0.627	2.105	0.526	0.569	2.122	0.411	0.566	2.156	0.252	0.607	NaN	NaN	NaN
211	1.055	2.209	0.924	0.424	NaN	NaN	NaN	NaN	NaN	NaN	2.079	0.649	0.202	2.094	0.508	0.264	NaN	NaN	NaN	2.14	0.257	0.217	2.138	0.088	0.289	NaN	NaN	NaN	NaN	NaN	NaN	2.113	0.843	0.596	2.115	0.66	0.627	2.105	0.526	0.569	2.122	0.411	0.566	2.156	0.252	0.607	NaN	NaN	NaN
212	1.06	2.209	0.924	0.424	NaN	NaN	NaN	NaN	NaN	NaN	2.078	0.649	0.202	2.094	0.508	0.264	NaN	NaN	NaN	2.14	0.257	0.216	2.138	0.088	0.289	NaN	NaN	NaN	NaN	NaN	NaN	2.112	0.841	0.595	2.115	0.66	0.627	2.105	0.526	0.568	2.122	0.411	0.566	2.156	0.252	0.607	NaN	NaN	NaN
213	1.065	2.209	0.924	0.423	NaN	NaN	NaN	NaN	NaN	NaN	2.078	0.649	0.202	2.094	0.508	0.264	NaN	NaN	NaN	2.14	0.257	0.216	2.138	0.088	0.289	NaN	NaN	NaN	NaN	NaN	NaN	2.112	0.842	0.595	2.115	0.661	0.627	2.105	0.526	0.568	2.122	0.411	0.566	2.156	0.252	0.607	NaN	NaN	NaN
214	1.07	2.209	0.924	0.423	NaN	NaN	NaN	NaN	NaN	NaN	2.078	0.648	0.202	2.094	0.508	0.264	NaN	NaN	NaN	2.14	0.257	0.216	2.138	0.088	0.289	NaN	NaN	NaN	NaN	NaN	NaN	2.111	0.84	0.594	2.116	0.661	0.627	2.104	0.526	0.568	2.122	0.411	0.566	2.156	0.252	0.607	NaN	NaN	NaN
215	1.075	2.209	0.924	0.423	NaN	NaN	NaN	NaN	NaN	NaN	2.078	0.648	0.202	2.094	0.508	0.264	NaN	NaN	NaN	2.14	0.257	0.216	2.138	0.088	0.289	NaN	NaN	NaN	NaN	NaN	NaN	2.11	0.839	0.594	2.116	0.662	0.627	2.104	0.525	0.568	2.122	0.411	0.566	2.156	0.252	0.607	NaN	NaN	NaN
216	1.08	2.209	0.924	0.423	NaN	NaN	NaN	NaN	NaN	NaN	2.078	0.649	0.202	2.094	0.508	0.264	NaN	NaN	NaN	2.14	0.257	0.216	2.138	0.088	0.289	NaN	NaN	NaN	NaN	NaN	NaN	2.11	0.839	0.594	2.118	0.663	0.627	2.104	0.525	0.568	2.122	0.411	0.566	2.156	0.252	0.607	NaN	NaN	NaN
217	1.085	2.209	0.924	0.423	NaN	NaN	NaN	NaN	NaN	NaN	2.078	0.648	0.202	2.094	0.508	0.264	NaN	NaN	NaN	2.14	0.257	0.216	2.138	0.088	0.289	NaN	NaN	NaN	NaN	NaN	NaN	2.11	0.839	0.594	2.118	0.664	0.627	2.104	0.525	0.568	2.122	0.411	0.566	2.156	0.252	0.607	NaN	NaN	NaN
218	1.09	2.209	0.924	0.423	NaN	NaN	NaN	NaN	NaN	NaN	2.078	0.648	0.201	2.094	0.508	0.264	NaN	NaN	NaN	2.14	0.257	0.216	2.138	0.088	0.289	NaN	NaN	NaN	NaN	NaN	NaN	2.11	0.839	0.594	2.118	0.664	0.627	2.104	0.525	0.568	2.122	0.412	0.566	2.156	0.252	0.607	NaN	NaN	NaN
219	1.095	2.209	0.924	0.423	NaN	NaN	NaN	NaN	NaN	NaN	2.077	0.648	0.201	2.094	0.508	0.264	NaN	NaN	NaN	2.14	0.257	0.216	2.138	0.088	0.289	NaN	NaN	NaN	NaN	NaN	NaN	2.11	0.839	0.594	2.117	0.662	0.626	2.104	0.525	0.567	2.124	0.415	0.567	2.156	0.252	0.606	NaN	NaN	NaN
220	1.1	2.21	0.925	0.423	NaN	NaN	NaN	NaN	NaN	NaN	2.077	0.648	0.201	2.094	0.508	0.264	NaN	NaN	NaN	2.14	0.257	0.216	2.138	0.088	0.289	NaN	NaN	NaN	NaN	NaN	NaN	2.11	0.839	0.594	2.117	0.662	0.626	2.104	0.525	0.567	2.124	0.416	0.567	2.156	0.252	0.606	NaN	NaN	NaN
221	1.105	2.21	0.925	0.422	NaN	NaN	NaN	NaN	NaN	NaN	2.077	0.648	0.201	2.094	0.508	0.264	NaN	NaN	NaN	2.14	0.257	0.216	2.138	0.088	0.289	NaN	NaN	NaN	NaN	NaN	NaN	2.11	0.839	0.594	2.117	0.662	0.626	2.104	0.525	0.567	2.124	0.415	0.567	2.156	0.252	0.606	NaN	NaN	NaN
222	1.11	2.21	0.924	0.422	NaN	NaN	NaN	NaN	NaN	NaN	2.077	0.648	0.201	2.094	0.508	0.264	NaN	NaN	NaN	2.14	0.257	0.216	2.138	0.088	0.289	NaN	NaN	NaN	NaN	NaN	NaN	2.11	0.839	0.593	2.117	0.662	0.626	2.104	0.525	0.567	2.122	0.413	0.566	2.156	0.252	0.606	NaN	NaN	NaN
223	1.115	2.21	0.924	0.422	NaN	NaN	NaN	NaN	NaN	NaN	2.077	0.648	0.201	2.094	0.508	0.264	NaN	NaN	NaN	2.14	0.257	0.216	2.138	0.088	0.289	NaN	NaN	NaN	NaN	NaN	NaN	2.111	0.839	0.593	2.117	0.662	0.626	2.104	0.525	0.567	2.122	0.413	0.567	2.156	0.252	0.606	NaN	NaN	NaN
224	1.12	2.209	0.924	0.421	NaN	NaN	NaN	NaN	NaN	NaN	2.077	0.648	0.201	2.094	0.508	0.264	NaN	NaN	NaN	2.14	0.257	0.216	2.138	0.088	0.289	NaN	NaN	NaN	NaN	NaN	NaN	2.111	0.839	0.593	2.118	0.663	0.625	2.104	0.525	0.567	2.122	0.413	0.567	2.156	0.252	0.606	NaN	NaN	NaN
225	1.125	2.209	0.924	0.421	NaN	NaN	NaN	NaN	NaN	NaN	2.077	0.648	0.201	2.094	0.508	0.264	NaN	NaN	NaN	2.14	0.257	0.216	2.138	0.088	0.289	NaN	NaN	NaN	NaN	NaN	NaN	2.111	0.839	0.593	2.118	0.663	0.625	2.104	0.525	0.567	2.122	0.413	0.567	2.156	0.252	0.606	NaN	NaN	NaN
226	1.13	2.209	0.924	0.421	NaN	NaN	NaN	NaN	NaN	NaN	2.077	0.648	0.201	2.094	0.508	0.264	NaN	NaN	NaN	2.14	0.257	0.216	2.138	0.088	0.289	NaN	NaN	NaN	NaN	NaN	NaN	2.111	0.839	0.593	2.118	0.663	0.625	2.104	0.525	0.567	2.122	0.413	0.567	2.156	0.252	0.606	NaN	NaN	NaN
227	1.135	2.209	0.924	0.421	NaN	NaN	NaN	NaN	NaN	NaN	2.077	0.648	0.201	2.094	0.508	0.263	NaN	NaN	NaN	2.14	0.257	0.216	2.138	0.088	0.289	NaN	NaN	NaN	NaN	NaN	NaN	2.112	0.84	0.593	2.118	0.663	0.625	2.104	0.525	0.567	2.123	0.414	0.567	2.156	0.252	0.606	NaN	NaN	NaN
228	1.14	2.209	0.924	0.421	NaN	NaN	NaN	NaN	NaN	NaN	2.077	0.648	0.201	2.094	0.508	0.263	NaN	NaN	NaN	2.14	0.257	0.216	2.138	0.088	0.289	NaN	NaN	NaN	NaN	NaN	NaN	2.114	0.843	0.594	2.118	0.663	0.625	2.104	0.525	0.567	2.124	0.415	0.567	2.156	0.252	0.606	NaN	NaN	NaN
229	1.145	2.209	0.924	0.421	NaN	NaN	NaN	NaN	NaN	NaN	2.077	0.648	0.201	2.094	0.508	0.263	NaN	NaN	NaN	2.14	0.257	0.216	2.138	0.088	0.289	NaN	NaN	NaN	NaN	NaN	NaN	2.114	0.842	0.594	2.118	0.663	0.625	2.105	0.525	0.567	2.123	0.413	0.567	2.156	0.252	0.606	NaN	NaN	NaN
230	1.15	2.209	0.925	0.421	NaN	NaN	NaN	NaN	NaN	NaN	2.077	0.648	0.201	2.094	0.508	0.263	NaN	NaN	NaN	2.14	0.257	0.216	2.138	0.088	0.289	NaN	NaN	NaN	NaN	NaN	NaN	2.111	0.838	0.594	2.118	0.663	0.625	2.105	0.525	0.567	2.123	0.413	0.566	2.156	0.252	0.606	NaN	NaN	NaN
231	1.155	2.209	0.925	0.42	NaN	NaN	NaN	NaN	NaN	NaN	2.077	0.648	0.201	2.094	0.508	0.263	NaN	NaN	NaN	2.14	0.257	0.216	2.138	0.088	0.289	NaN	NaN	NaN	NaN	NaN	NaN	2.111	0.839	0.594	2.118	0.663	0.625	2.104	0.525	0.567	2.123	0.413	0.566	2.156	0.253	0.606	NaN	NaN	NaN
232	1.16	2.209	0.924	0.42	NaN	NaN	NaN	NaN	NaN	NaN	2.077	0.648	0.201	2.094	0.508	0.263	NaN	NaN	NaN	2.14	0.257	0.216	2.138	0.088	0.289	NaN	NaN	NaN	NaN	NaN	NaN	2.114	0.843	0.594	2.118	0.663	0.625	2.104	0.525	0.566	2.122	0.413	0.566	2.156	0.253	0.606	NaN	NaN	NaN
233	1.165	2.209	0.924	0.42	NaN	NaN	NaN	NaN	NaN	NaN	2.077	0.648	0.201	2.094	0.508	0.263	NaN	NaN	NaN	2.14	0.257	0.216	2.138	0.088	0.289	NaN	NaN	NaN	NaN	NaN	NaN	2.115	0.844	0.594	2.118	0.663	0.625	2.104	0.525	0.566	2.122	0.413	0.566	2.156	0.253	0.606	NaN	NaN	NaN
234	1.17	2.209	0.924	0.419	NaN	NaN	NaN	NaN	NaN	NaN	2.077	0.648	0.201	2.094	0.508	0.263	NaN	NaN	NaN	2.14	0.257	0.216	2.138	0.088	0.289	NaN	NaN	NaN	NaN	NaN	NaN	2.115	0.844	0.594	2.118	0.663	0.625	2.104	0.525	0.566	2.122	0.413	0.566	2.156	0.253	0.606	NaN	NaN	NaN
235	1.175	2.209	0.924	0.419	NaN	NaN	NaN	NaN	NaN	NaN	2.077	0.648	0.201	2.094	0.509	0.263	NaN	NaN	NaN	2.14	0.257	0.216	2.138	0.088	0.289	NaN	NaN	NaN	NaN	NaN	NaN	2.115	0.844	0.594	2.118	0.663	0.625	2.104	0.525	0.566	2.122	0.413	0.566	2.156	0.253	0.606	NaN	NaN	NaN
236	1.18	2.209	0.924	0.419	NaN	NaN	NaN	NaN	NaN	NaN	2.077	0.648	0.2	2.094	0.509	0.263	NaN	NaN	NaN	2.14	0.257	0.216	2.138	0.088	0.289	NaN	NaN	NaN	NaN	NaN	NaN	2.115	0.844	0.594	2.118	0.663	0.625	2.104	0.525	0.566	2.122	0.413	0.566	2.156	0.253	0.606	NaN	NaN	NaN
237	1.185	2.209	0.924	0.419	NaN	NaN	NaN	NaN	NaN	NaN	2.076	0.648	0.2	2.094	0.509	0.263	NaN	NaN	NaN	2.14	0.257	0.216	2.138	0.088	0.289	NaN	NaN	NaN	NaN	NaN	NaN	2.116	0.845	0.594	2.118	0.663	0.625	2.104	0.525	0.566	2.122	0.413	0.567	2.156	0.253	0.606	NaN	NaN	NaN
238	1.19	2.209	0.924	0.418	NaN	NaN	NaN	NaN	NaN	NaN	2.076	0.648	0.2	2.094	0.509	0.262	NaN	NaN	NaN	2.14	0.257	0.216	2.138	0.088	0.289	NaN	NaN	NaN	NaN	NaN	NaN	2.116	0.845	0.593	2.118	0.663	0.625	2.104	0.525	0.566	2.122	0.413	0.566	2.156	0.253	0.606	NaN	NaN	NaN
239	1.195	2.209	0.924	0.418	NaN	NaN	NaN	NaN	NaN	NaN	2.076	0.648	0.2	2.094	0.509	0.262	NaN	NaN	NaN	2.14	0.257	0.216	2.138	0.088	0.289	NaN	NaN	NaN	NaN	NaN	NaN	2.116	0.845	0.593	2.118	0.663	0.625	2.104	0.525	0.566	2.122	0.413	0.566	2.156	0.253	0.606	NaN	NaN	NaN
240	1.2	2.209	0.924	0.418	NaN	NaN	NaN	NaN	NaN	NaN	2.076	0.648	0.2	2.094	0.509	0.262	NaN	NaN	NaN	2.14	0.257	0.216	2.138	0.088	0.289	NaN	NaN	NaN	NaN	NaN	NaN	2.116	0.845	0.593	2.118	0.663	0.625	2.104	0.525	0.565	2.121	0.413	0.567	2.156	0.253	0.606	NaN	NaN	NaN
241	1.205	2.208	0.924	0.418	NaN	NaN	NaN	NaN	NaN	NaN	2.076	0.648	0.2	2.094	0.509	0.262	NaN	NaN	NaN	2.14	0.257	0.216	2.139	0.088	0.289	NaN	NaN	NaN	NaN	NaN	NaN	2.116	0.845	0.593	2.118	0.662	0.625	2.103	0.525	0.565	2.121	0.413	0.567	2.156	0.253	0.606	NaN	NaN	NaN
242	1.21	2.208	0.924	0.417	NaN	NaN	NaN	NaN	NaN	NaN	2.076	0.648	0.2	2.094	0.509	0.262	NaN	NaN	NaN	2.14	0.257	0.216	2.138	0.088	0.289	NaN	NaN	NaN	NaN	NaN	NaN	2.116	0.845	0.593	2.118	0.662	0.625	2.103	0.525	0.565	2.121	0.413	0.567	2.156	0.253	0.606	NaN	NaN	NaN
243	1.215	2.208	0.924	0.417	NaN	NaN	NaN	NaN	NaN	NaN	2.076	0.648	0.2	2.095	0.509	0.262	NaN	NaN	NaN	2.14	0.257	0.216	2.138	0.088	0.289	NaN	NaN	NaN	NaN	NaN	NaN	2.117	0.845	0.593	2.118	0.662	0.625	2.103	0.525	0.565	2.121	0.413	0.567	2.156	0.253	0.606	NaN	NaN	NaN
244	1.22	2.208	0.924	0.417	NaN	NaN	NaN	NaN	NaN	NaN	2.076	0.648	0.2	2.095	0.509	0.262	NaN	NaN	NaN	2.14	0.257	0.215	2.139	0.088	0.289	NaN	NaN	NaN	NaN	NaN	NaN	2.117	0.845	0.593	2.118	0.662	0.625	2.103	0.525	0.565	2.121	0.413	0.567	2.156	0.253	0.606	NaN	NaN	NaN
245	1.225	2.209	0.924	0.416	NaN	NaN	NaN	NaN	NaN	NaN	2.076	0.648	0.2	2.094	0.508	0.262	NaN	NaN	NaN	2.14	0.257	0.215	2.139	0.088	0.289	NaN	NaN	NaN	NaN	NaN	NaN	2.117	0.845	0.592	2.118	0.662	0.625	2.103	0.525	0.565	2.121	0.413	0.567	2.155	0.253	0.606	NaN	NaN	NaN
246	1.23	2.209	0.925	0.416	NaN	NaN	NaN	NaN	NaN	NaN	2.076	0.648	0.2	2.092	0.507	0.261	NaN	NaN	NaN	2.14	0.257	0.215	2.139	0.088	0.289	NaN	NaN	NaN	NaN	NaN	NaN	2.117	0.845	0.592	2.119	0.662	0.625	2.103	0.525	0.565	2.121	0.413	0.567	2.155	0.253	0.606	NaN	NaN	NaN
247	1.235	2.209	0.925	0.416	NaN	NaN	NaN	NaN	NaN	NaN	2.076	0.648	0.2	2.092	0.507	0.261	NaN	NaN	NaN	2.14	0.257	0.215	2.139	0.088	0.289	NaN	NaN	NaN	NaN	NaN	NaN	2.117	0.845	0.592	2.119	0.662	0.625	2.102	0.525	0.565	2.121	0.413	0.566	2.155	0.253	0.606	NaN	NaN	NaN
248	1.24	2.209	0.925	0.416	NaN	NaN	NaN	NaN	NaN	NaN	2.076	0.648	0.2	2.092	0.507	0.26	NaN	NaN	NaN	2.14	0.257	0.215	2.139	0.088	0.289	NaN	NaN	NaN	NaN	NaN	NaN	2.117	0.845	0.592	2.119	0.662	0.625	2.102	0.525	0.565	2.12	0.413	0.566	2.155	0.253	0.606	NaN	NaN	NaN
249	1.245	2.209	0.925	0.415	NaN	NaN	NaN	NaN	NaN	NaN	2.076	0.648	0.2	2.092	0.507	0.26	NaN	NaN	NaN	2.14	0.257	0.215	2.139	0.088	0.289	NaN	NaN	NaN	NaN	NaN	NaN	2.117	0.845	0.592	2.119	0.662	0.625	2.102	0.525	0.565	2.12	0.413	0.566	2.155	0.253	0.606	NaN	NaN	NaN
250	1.25	2.209	0.924	0.415	NaN	NaN	NaN	NaN	NaN	NaN	2.075	0.648	0.2	2.092	0.507	0.26	NaN	NaN	NaN	2.14	0.257	0.215	2.139	0.088	0.289	NaN	NaN	NaN	NaN	NaN	NaN	2.117	0.845	0.591	2.119	0.662	0.625	2.102	0.525	0.565	2.12	0.413	0.566	2.155	0.253	0.606	NaN	NaN	NaN
251	1.255	2.209	0.924	0.414	NaN	NaN	NaN	NaN	NaN	NaN	2.075	0.648	0.199	2.092	0.507	0.26	NaN	NaN	NaN	2.14	0.257	0.215	2.139	0.088	0.289	NaN	NaN	NaN	NaN	NaN	NaN	2.118	0.845	0.591	2.119	0.662	0.625	2.102	0.525	0.565	2.12	0.413	0.566	2.155	0.253	0.606	NaN	NaN	NaN
252	1.26	2.208	0.924	0.414	NaN	NaN	NaN	NaN	NaN	NaN	2.075	0.648	0.199	2.092	0.507	0.26	NaN	NaN	NaN	2.14	0.257	0.215	2.139	0.088	0.289	NaN	NaN	NaN	NaN	NaN	NaN	2.118	0.845	0.591	2.119	0.662	0.625	2.102	0.525	0.565	2.119	0.413	0.566	2.155	0.253	0.606	NaN	NaN	NaN
253	1.265	2.209	0.924	0.414	NaN	NaN	NaN	NaN	NaN	NaN	2.075	0.648	0.199	2.092	0.507	0.26	NaN	NaN	NaN	2.14	0.257	0.215	2.139	0.088	0.289	NaN	NaN	NaN	NaN	NaN	NaN	2.118	0.845	0.591	2.12	0.662	0.625	2.102	0.525	0.565	2.119	0.413	0.566	2.154	0.253	0.606	NaN	NaN	NaN
254	1.27	2.209	0.924	0.414	NaN	NaN	NaN	NaN	NaN	NaN	2.075	0.648	0.199	2.092	0.508	0.26	NaN	NaN	NaN	2.14	0.257	0.215	2.139	0.088	0.289	NaN	NaN	NaN	NaN	NaN	NaN	2.119	0.845	0.591	2.12	0.662	0.625	2.101	0.525	0.565	2.119	0.413	0.566	2.154	0.253	0.606	NaN	NaN	NaN
255	1.275	2.209	0.924	0.413	NaN	NaN	NaN	NaN	NaN	NaN	2.074	0.648	0.199	2.092	0.508	0.26	NaN	NaN	NaN	2.14	0.256	0.215	2.139	0.088	0.289	NaN	NaN	NaN	NaN	NaN	NaN	2.119	0.845	0.591	2.12	0.662	0.625	2.101	0.525	0.565	2.119	0.412	0.566	2.154	0.253	0.606	NaN	NaN	NaN
256	1.28	2.208	0.924	0.413	NaN	NaN	NaN	NaN	NaN	NaN	2.074	0.648	0.199	2.092	0.508	0.26	NaN	NaN	NaN	2.14	0.256	0.215	2.139	0.088	0.289	NaN	NaN	NaN	NaN	NaN	NaN	2.119	0.845	0.591	2.12	0.662	0.625	2.101	0.525	0.565	2.118	0.412	0.566	2.154	0.253	0.606	NaN	NaN	NaN
257	1.285	2.208	0.924	0.413	NaN	NaN	NaN	NaN	NaN	NaN	2.074	0.648	0.199	2.092	0.508	0.26	NaN	NaN	NaN	2.14	0.256	0.215	2.139	0.088	0.289	NaN	NaN	NaN	NaN	NaN	NaN	2.119	0.844	0.59	2.12	0.662	0.625	2.101	0.525	0.565	2.118	0.412	0.566	2.154	0.253	0.606	NaN	NaN	NaN
258	1.29	2.208	0.924	0.412	NaN	NaN	NaN	NaN	NaN	NaN	2.073	0.648	0.198	2.092	0.508	0.26	NaN	NaN	NaN	2.14	0.256	0.215	2.139	0.088	0.289	NaN	NaN	NaN	NaN	NaN	NaN	2.119	0.844	0.59	2.12	0.662	0.625	2.101	0.525	0.565	2.118	0.412	0.565	2.154	0.253	0.606	NaN	NaN	NaN
259	1.295	2.208	0.924	0.412	NaN	NaN	NaN	NaN	NaN	NaN	2.073	0.648	0.198	2.092	0.508	0.26	NaN	NaN	NaN	2.14	0.256	0.215	2.139	0.088	0.289	NaN	NaN	NaN	NaN	NaN	NaN	2.12	0.844	0.59	2.12	0.662	0.624	2.101	0.525	0.565	2.118	0.412	0.565	2.154	0.253	0.606	NaN	NaN	NaN
260	1.3	2.208	0.924	0.412	NaN	NaN	NaN	NaN	NaN	NaN	2.073	0.648	0.198	2.092	0.508	0.26	NaN	NaN	NaN	2.14	0.256	0.215	2.139	0.088	0.289	NaN	NaN	NaN	NaN	NaN	NaN	2.12	0.844	0.59	2.12	0.662	0.624	2.101	0.525	0.565	2.118	0.412	0.565	2.154	0.253	0.606	NaN	NaN	NaN
261	1.305	2.209	0.924	0.412	NaN	NaN	NaN	NaN	NaN	NaN	2.073	0.648	0.198	2.092	0.508	0.26	NaN	NaN	NaN	2.14	0.256	0.215	2.139	0.088	0.289	NaN	NaN	NaN	NaN	NaN	NaN	2.12	0.844	0.59	2.12	0.662	0.624	2.101	0.525	0.565	2.118	0.413	0.565	2.154	0.253	0.606	NaN	NaN	NaN
262	1.31	2.209	0.924	0.411	NaN	NaN	NaN	NaN	NaN	NaN	2.072	0.648	0.198	2.092	0.508	0.26	NaN	NaN	NaN	2.14	0.256	0.215	2.139	0.088	0.289	NaN	NaN	NaN	NaN	NaN	NaN	2.12	0.844	0.589	2.12	0.662	0.624	2.101	0.525	0.565	2.119	0.414	0.566	2.154	0.253	0.606	NaN	NaN	NaN
263	1.315	2.209	0.925	0.411	NaN	NaN	NaN	NaN	NaN	NaN	2.072	0.647	0.198	2.092	0.508	0.26	NaN	NaN	NaN	2.14	0.256	0.215	2.139	0.088	0.289	NaN	NaN	NaN	NaN	NaN	NaN	2.12	0.844	0.589	2.12	0.662	0.624	2.101	0.525	0.565	2.119	0.414	0.566	2.154	0.253	0.606	NaN	NaN	NaN
264	1.32	2.209	0.925	0.411	NaN	NaN	NaN	NaN	NaN	NaN	2.071	0.647	0.197	2.092	0.507	0.26	NaN	NaN	NaN	2.139	0.256	0.215	2.139	0.088	0.289	NaN	NaN	NaN	NaN	NaN	NaN	2.12	0.845	0.589	2.12	0.662	0.624	2.101	0.525	0.565	2.119	0.414	0.566	2.154	0.253	0.606	NaN	NaN	NaN
265	1.325	2.209	0.924	0.41	NaN	NaN	NaN	NaN	NaN	NaN	2.071	0.647	0.197	2.091	0.507	0.26	NaN	NaN	NaN	2.139	0.256	0.215	2.139	0.088	0.289	NaN	NaN	NaN	NaN	NaN	NaN	2.12	0.845	0.589	2.121	0.662	0.624	2.101	0.525	0.565	2.119	0.415	0.566	2.154	0.253	0.606	NaN	NaN	NaN
266	1.33	2.209	0.924	0.41	NaN	NaN	NaN	NaN	NaN	NaN	2.071	0.647	0.197	2.091	0.507	0.26	NaN	NaN	NaN	2.139	0.256	0.215	2.139	0.088	0.289	NaN	NaN	NaN	NaN	NaN	NaN	2.121	0.845	0.589	2.121	0.662	0.624	2.102	0.525	0.565	2.119	0.415	0.566	2.154	0.253	0.606	NaN	NaN	NaN
267	1.335	2.208	0.924	0.409	NaN	NaN	NaN	NaN	NaN	NaN	2.071	0.647	0.197	2.091	0.507	0.259	NaN	NaN	NaN	2.139	0.256	0.215	2.139	0.088	0.289	NaN	NaN	NaN	NaN	NaN	NaN	2.121	0.845	0.589	2.121	0.662	0.624	2.102	0.525	0.565	2.119	0.415	0.566	2.154	0.253	0.606	NaN	NaN	NaN
268	1.34	2.208	0.924	0.409	NaN	NaN	NaN	NaN	NaN	NaN	2.071	0.647	0.197	2.091	0.507	0.259	NaN	NaN	NaN	2.139	0.256	0.215	2.138	0.088	0.289	NaN	NaN	NaN	NaN	NaN	NaN	2.121	0.845	0.588	2.121	0.662	0.624	2.102	0.525	0.565	2.12	0.415	0.566	2.154	0.254	0.606	NaN	NaN	NaN
269	1.345	2.209	0.924	0.409	NaN	NaN	NaN	NaN	NaN	NaN	2.071	0.648	0.197	2.091	0.507	0.259	NaN	NaN	NaN	2.139	0.256	0.215	2.138	0.087	0.289	NaN	NaN	NaN	NaN	NaN	NaN	2.121	0.845	0.588	2.122	0.662	0.623	2.102	0.525	0.564	2.119	0.414	0.565	2.154	0.254	0.606	NaN	NaN	NaN
270	1.35	2.209	0.924	0.409	NaN	NaN	NaN	NaN	NaN	NaN	2.071	0.648	0.197	2.091	0.507	0.259	NaN	NaN	NaN	2.139	0.256	0.215	2.139	0.088	0.289	NaN	NaN	NaN	NaN	NaN	NaN	2.121	0.845	0.588	2.122	0.662	0.623	2.102	0.525	0.564	2.119	0.414	0.565	2.154	0.254	0.606	NaN	NaN	NaN
271	1.355	2.209	0.925	0.409	NaN	NaN	NaN	NaN	NaN	NaN	2.071	0.648	0.197	2.091	0.507	0.259	NaN	NaN	NaN	2.139	0.256	0.215	2.139	0.088	0.289	NaN	NaN	NaN	NaN	NaN	NaN	2.121	0.845	0.588	2.122	0.662	0.623	2.103	0.525	0.564	2.12	0.415	0.565	2.154	0.254	0.606	NaN	NaN	NaN
272	1.36	2.209	0.925	0.409	NaN	NaN	NaN	NaN	NaN	NaN	2.071	0.648	0.197	2.091	0.507	0.259	NaN	NaN	NaN	2.139	0.256	0.215	2.139	0.088	0.289	NaN	NaN	NaN	NaN	NaN	NaN	2.122	0.845	0.588	2.123	0.663	0.623	2.103	0.525	0.564	2.12	0.415	0.565	2.154	0.254	0.606	NaN	NaN	NaN
273	1.365	2.209	0.924	0.408	NaN	NaN	NaN	NaN	NaN	NaN	2.071	0.648	0.197	2.091	0.507	0.259	NaN	NaN	NaN	2.139	0.256	0.215	2.139	0.088	0.289	NaN	NaN	NaN	NaN	NaN	NaN	2.122	0.845	0.588	2.124	0.663	0.622	2.103	0.525	0.564	2.12	0.415	0.565	2.154	0.254	0.606	NaN	NaN	NaN
274	1.37	2.208	0.924	0.408	NaN	NaN	NaN	NaN	NaN	NaN	2.071	0.648	0.196	2.09	0.507	0.259	NaN	NaN	NaN	2.139	0.256	0.215	2.139	0.088	0.289	NaN	NaN	NaN	NaN	NaN	NaN	2.122	0.845	0.588	2.124	0.663	0.622	2.103	0.525	0.564	2.12	0.415	0.565	2.154	0.254	0.606	NaN	NaN	NaN
275	1.375	2.208	0.924	0.407	NaN	NaN	NaN	NaN	NaN	NaN	2.07	0.648	0.196	2.09	0.507	0.259	NaN	NaN	NaN	2.139	0.256	0.215	2.139	0.088	0.289	NaN	NaN	NaN	NaN	NaN	NaN	2.122	0.845	0.587	2.124	0.663	0.622	2.103	0.525	0.564	2.12	0.415	0.566	2.154	0.254	0.606	NaN	NaN	NaN
276	1.38	2.208	0.924	0.407	NaN	NaN	NaN	NaN	NaN	NaN	2.07	0.648	0.196	2.09	0.507	0.259	NaN	NaN	NaN	2.139	0.256	0.215	2.139	0.088	0.289	NaN	NaN	NaN	NaN	NaN	NaN	2.122	0.845	0.587	2.125	0.663	0.622	2.104	0.525	0.564	2.12	0.415	0.566	2.154	0.255	0.605	NaN	NaN	NaN
277	1.385	2.208	0.924	0.407	NaN	NaN	NaN	NaN	NaN	NaN	2.07	0.648	0.196	2.09	0.507	0.259	NaN	NaN	NaN	2.139	0.256	0.215	2.139	0.088	0.289	NaN	NaN	NaN	NaN	NaN	NaN	2.123	0.845	0.587	2.125	0.663	0.622	2.104	0.525	0.564	2.12	0.415	0.566	2.154	0.255	0.605	NaN	NaN	NaN
278	1.39	2.208	0.924	0.407	NaN	NaN	NaN	NaN	NaN	NaN	2.07	0.648	0.196	2.09	0.507	0.259	NaN	NaN	NaN	2.139	0.256	0.215	2.138	0.088	0.289	NaN	NaN	NaN	NaN	NaN	NaN	2.123	0.845	0.587	2.125	0.663	0.621	2.104	0.525	0.564	2.119	0.414	0.564	2.154	0.255	0.605	NaN	NaN	NaN
279	1.395	2.208	0.924	0.407	NaN	NaN	NaN	NaN	NaN	NaN	2.07	0.648	0.196	2.09	0.507	0.259	NaN	NaN	NaN	2.139	0.256	0.215	2.138	0.087	0.289	NaN	NaN	NaN	NaN	NaN	NaN	2.123	0.845	0.587	2.125	0.663	0.621	2.104	0.525	0.564	2.117	0.411	0.562	2.154	0.255	0.605	NaN	NaN	NaN
280	1.4	2.209	0.924	0.406	NaN	NaN	NaN	NaN	NaN	NaN	2.07	0.648	0.196	2.09	0.507	0.259	NaN	NaN	NaN	2.139	0.256	0.214	2.138	0.088	0.289	NaN	NaN	NaN	NaN	NaN	NaN	2.123	0.846	0.587	2.125	0.663	0.621	2.104	0.525	0.564	2.117	0.41	0.561	2.154	0.255	0.605	NaN	NaN	NaN
281	1.405	2.209	0.924	0.406	NaN	NaN	NaN	NaN	NaN	NaN	2.07	0.647	0.196	2.09	0.507	0.259	NaN	NaN	NaN	2.139	0.256	0.214	2.139	0.088	0.289	NaN	NaN	NaN	NaN	NaN	NaN	2.123	0.846	0.587	2.126	0.663	0.621	2.104	0.525	0.564	2.117	0.411	0.562	2.154	0.255	0.605	NaN	NaN	NaN
282	1.41	2.209	0.924	0.406	NaN	NaN	NaN	NaN	NaN	NaN	2.07	0.647	0.196	2.09	0.507	0.259	NaN	NaN	NaN	2.139	0.256	0.214	2.139	0.088	0.289	NaN	NaN	NaN	NaN	NaN	NaN	2.124	0.846	0.586	2.126	0.663	0.621	2.104	0.525	0.564	2.119	0.413	0.564	2.154	0.255	0.605	NaN	NaN	NaN
283	1.415	2.209	0.924	0.405	NaN	NaN	NaN	NaN	NaN	NaN	2.07	0.647	0.196	2.09	0.507	0.259	NaN	NaN	NaN	2.138	0.256	0.214	2.139	0.088	0.289	NaN	NaN	NaN	NaN	NaN	NaN	2.124	0.846	0.586	2.125	0.663	0.62	2.104	0.525	0.564	2.117	0.411	0.562	2.154	0.255	0.605	NaN	NaN	NaN
284	1.42	2.209	0.924	0.405	NaN	NaN	NaN	NaN	NaN	NaN	2.069	0.647	0.196	2.09	0.507	0.259	NaN	NaN	NaN	2.138	0.256	0.214	2.138	0.088	0.289	NaN	NaN	NaN	NaN	NaN	NaN	2.124	0.845	0.586	2.125	0.662	0.62	2.104	0.526	0.563	2.117	0.41	0.561	2.153	0.255	0.605	NaN	NaN	NaN
285	1.425	2.209	0.924	0.405	NaN	NaN	NaN	NaN	NaN	NaN	2.069	0.647	0.196	2.09	0.507	0.259	NaN	NaN	NaN	2.138	0.256	0.214	2.138	0.088	0.289	NaN	NaN	NaN	NaN	NaN	NaN	2.124	0.845	0.586	2.125	0.661	0.619	2.104	0.526	0.563	2.117	0.41	0.561	2.153	0.255	0.605	NaN	NaN	NaN
286	1.43	2.208	0.924	0.404	NaN	NaN	NaN	NaN	NaN	NaN	2.069	0.647	0.196	2.09	0.507	0.258	NaN	NaN	NaN	2.138	0.256	0.214	2.138	0.087	0.289	NaN	NaN	NaN	NaN	NaN	NaN	2.124	0.845	0.585	2.125	0.661	0.619	2.104	0.525	0.563	2.117	0.41	0.561	2.153	0.255	0.605	NaN	NaN	NaN
287	1.435	2.208	0.924	0.404	NaN	NaN	NaN	NaN	NaN	NaN	2.069	0.647	0.196	2.09	0.507	0.258	NaN	NaN	NaN	2.138	0.256	0.214	2.138	0.088	0.289	NaN	NaN	NaN	NaN	NaN	NaN	2.124	0.845	0.585	2.125	0.661	0.619	2.104	0.526	0.563	2.117	0.41	0.561	2.153	0.255	0.605	NaN	NaN	NaN
288	1.44	2.208	0.924	0.404	NaN	NaN	NaN	NaN	NaN	NaN	2.069	0.647	0.196	2.09	0.507	0.258	NaN	NaN	NaN	2.138	0.256	0.214	2.138	0.087	0.289	NaN	NaN	NaN	NaN	NaN	NaN	2.124	0.845	0.585	2.125	0.661	0.619	2.104	0.526	0.563	2.117	0.41	0.561	2.153	0.256	0.605	NaN	NaN	NaN
289	1.445	2.208	0.924	0.404	NaN	NaN	NaN	NaN	NaN	NaN	2.068	0.647	0.196	2.09	0.507	0.258	NaN	NaN	NaN	2.138	0.256	0.214	2.138	0.087	0.289	NaN	NaN	NaN	NaN	NaN	NaN	2.124	0.845	0.585	2.125	0.661	0.619	2.104	0.526	0.563	2.116	0.41	0.561	2.153	0.256	0.605	NaN	NaN	NaN
290	1.45	2.208	0.924	0.403	NaN	NaN	NaN	NaN	NaN	NaN	2.068	0.647	0.195	2.09	0.507	0.258	NaN	NaN	NaN	2.138	0.256	0.214	2.138	0.087	0.289	NaN	NaN	NaN	NaN	NaN	NaN	2.124	0.845	0.584	2.125	0.661	0.619	2.103	0.526	0.563	2.116	0.41	0.561	2.153	0.256	0.605	NaN	NaN	NaN
291	1.455	2.208	0.924	0.403	NaN	NaN	NaN	NaN	NaN	NaN	2.068	0.647	0.195	2.09	0.507	0.258	NaN	NaN	NaN	2.138	0.256	0.214	2.138	0.087	0.289	NaN	NaN	NaN	NaN	NaN	NaN	2.125	0.846	0.584	2.125	0.661	0.619	2.103	0.526	0.563	2.116	0.41	0.561	2.153	0.256	0.605	NaN	NaN	NaN
292	1.46	2.208	0.924	0.403	NaN	NaN	NaN	NaN	NaN	NaN	2.068	0.647	0.195	2.09	0.507	0.259	NaN	NaN	NaN	2.138	0.256	0.214	2.138	0.087	0.289	NaN	NaN	NaN	NaN	NaN	NaN	2.125	0.846	0.584	2.125	0.661	0.619	2.103	0.526	0.562	2.116	0.41	0.561	2.153	0.256	0.605	NaN	NaN	NaN
293	1.465	2.208	0.924	0.402	NaN	NaN	NaN	NaN	NaN	NaN	2.067	0.647	0.195	2.09	0.507	0.259	NaN	NaN	NaN	2.138	0.256	0.214	2.138	0.088	0.289	NaN	NaN	NaN	NaN	NaN	NaN	2.125	0.846	0.584	2.125	0.661	0.619	2.103	0.526	0.562	2.116	0.41	0.561	2.153	0.256	0.605	NaN	NaN	NaN
294	1.47	2.208	0.924	0.402	NaN	NaN	NaN	NaN	NaN	NaN	2.067	0.647	0.195	2.09	0.507	0.259	NaN	NaN	NaN	2.138	0.256	0.214	2.138	0.087	0.289	NaN	NaN	NaN	NaN	NaN	NaN	2.125	0.846	0.584	2.125	0.661	0.618	2.103	0.526	0.562	2.116	0.41	0.561	2.153	0.256	0.605	NaN	NaN	NaN
295	1.475	2.208	0.924	0.402	NaN	NaN	NaN	NaN	NaN	NaN	2.067	0.647	0.195	2.089	0.507	0.258	NaN	NaN	NaN	2.138	0.256	0.214	2.138	0.087	0.289	NaN	NaN	NaN	NaN	NaN	NaN	2.125	0.846	0.583	2.125	0.661	0.618	2.102	0.526	0.562	2.116	0.41	0.561	2.153	0.256	0.605	NaN	NaN	NaN
296	1.48	2.208	0.924	0.402	NaN	NaN	NaN	NaN	NaN	NaN	2.067	0.647	0.195	2.089	0.507	0.258	NaN	NaN	NaN	2.138	0.256	0.214	2.138	0.087	0.289	NaN	NaN	NaN	NaN	NaN	NaN	2.125	0.845	0.583	2.125	0.661	0.618	2.102	0.526	0.561	2.116	0.41	0.561	2.153	0.256	0.605	NaN	NaN	NaN
297	1.485	2.207	0.924	0.401	NaN	NaN	NaN	NaN	NaN	NaN	2.066	0.647	0.194	2.088	0.507	0.258	NaN	NaN	NaN	2.138	0.256	0.214	2.138	0.087	0.289	NaN	NaN	NaN	NaN	NaN	NaN	2.125	0.845	0.583	2.125	0.661	0.618	2.102	0.526	0.561	2.116	0.41	0.561	2.154	0.256	0.605	NaN	NaN	NaN
298	1.49	2.207	0.924	0.401	NaN	NaN	NaN	NaN	NaN	NaN	2.066	0.647	0.194	2.088	0.507	0.258	NaN	NaN	NaN	2.138	0.256	0.214	2.138	0.087	0.289	NaN	NaN	NaN	NaN	NaN	NaN	2.125	0.845	0.583	2.125	0.661	0.618	2.102	0.526	0.561	2.116	0.411	0.561	2.154	0.256	0.605	NaN	NaN	NaN
299	1.495	2.207	0.923	0.4	NaN	NaN	NaN	NaN	NaN	NaN	2.065	0.647	0.194	2.087	0.507	0.258	NaN	NaN	NaN	2.138	0.255	0.214	2.138	0.087	0.289	NaN	NaN	NaN	NaN	NaN	NaN	2.125	0.845	0.583	2.125	0.661	0.618	2.102	0.526	0.561	2.116	0.411	0.561	2.154	0.256	0.605	NaN	NaN	NaN
300	1.5	2.207	0.923	0.4	NaN	NaN	NaN	NaN	NaN	NaN	2.065	0.646	0.194	2.087	0.507	0.257	NaN	NaN	NaN	2.138	0.255	0.214	2.138	0.087	0.289	NaN	NaN	NaN	NaN	NaN	NaN	2.125	0.845	0.582	2.125	0.661	0.617	2.102	0.526	0.561	NaN	NaN	NaN	2.154	0.256	0.604	NaN	NaN	NaN
301	1.505	2.207	0.923	0.4	NaN	NaN	NaN	NaN	NaN	NaN	2.065	0.646	0.194	2.088	0.507	0.255	NaN	NaN	NaN	2.137	0.255	0.214	2.138	0.087	0.289	NaN	NaN	NaN	NaN	NaN	NaN	2.124	0.846	0.582	2.125	0.661	0.617	2.102	0.526	0.561	NaN	NaN	NaN	2.154	0.256	0.604	NaN	NaN	NaN
302	1.51	2.207	0.923	0.4	NaN	NaN	NaN	NaN	NaN	NaN	2.065	0.646	0.194	2.088	0.506	0.255	NaN	NaN	NaN	2.138	0.255	0.214	2.138	0.087	0.289	NaN	NaN	NaN	NaN	NaN	NaN	2.124	0.846	0.582	2.125	0.661	0.617	2.102	0.526	0.561	NaN	NaN	NaN	2.154	0.256	0.604	NaN	NaN	NaN
303	1.515	2.207	0.924	0.4	NaN	NaN	NaN	NaN	NaN	NaN	2.065	0.646	0.194	2.088	0.506	0.255	NaN	NaN	NaN	2.138	0.255	0.214	2.138	0.087	0.289	NaN	NaN	NaN	NaN	NaN	NaN	2.124	0.846	0.582	2.125	0.661	0.617	2.101	0.526	0.561	NaN	NaN	NaN	2.154	0.256	0.604	NaN	NaN	NaN
304	1.52	2.207	0.924	0.4	NaN	NaN	NaN	NaN	NaN	NaN	2.064	0.646	0.194	2.088	0.506	0.254	NaN	NaN	NaN	2.137	0.255	0.214	2.138	0.087	0.289	NaN	NaN	NaN	NaN	NaN	NaN	2.124	0.846	0.582	2.125	0.661	0.617	2.101	0.526	0.561	2.115	0.412	0.561	2.154	0.256	0.604	NaN	NaN	NaN
305	1.525	2.207	0.924	0.4	NaN	NaN	NaN	NaN	NaN	NaN	2.064	0.646	0.194	2.088	0.506	0.254	NaN	NaN	NaN	2.137	0.255	0.214	2.138	0.087	0.289	NaN	NaN	NaN	NaN	NaN	NaN	2.124	0.846	0.582	2.125	0.661	0.617	2.101	0.526	0.561	NaN	NaN	NaN	2.154	0.256	0.604	NaN	NaN	NaN
306	1.53	2.207	0.924	0.399	NaN	NaN	NaN	NaN	NaN	NaN	2.064	0.646	0.194	2.086	0.507	0.255	NaN	NaN	NaN	2.137	0.255	0.214	2.138	0.087	0.289	NaN	NaN	NaN	NaN	NaN	NaN	2.124	0.846	0.581	2.124	0.662	0.617	2.101	0.526	0.561	NaN	NaN	NaN	2.154	0.256	0.604	NaN	NaN	NaN
307	1.535	2.206	0.924	0.399	NaN	NaN	NaN	NaN	NaN	NaN	2.064	0.646	0.193	2.084	0.507	0.256	NaN	NaN	NaN	2.137	0.255	0.214	2.138	0.087	0.289	NaN	NaN	NaN	NaN	NaN	NaN	2.124	0.846	0.581	2.124	0.662	0.617	2.101	0.526	0.561	2.115	0.413	0.561	2.154	0.256	0.604	NaN	NaN	NaN
308	1.54	2.206	0.923	0.399	NaN	NaN	NaN	NaN	NaN	NaN	2.064	0.646	0.193	2.085	0.507	0.255	NaN	NaN	NaN	2.137	0.255	0.214	2.138	0.087	0.289	NaN	NaN	NaN	NaN	NaN	NaN	2.124	0.846	0.581	2.124	0.662	0.617	2.101	0.526	0.561	2.115	0.413	0.561	2.154	0.256	0.604	NaN	NaN	NaN
309	1.545	2.206	0.923	0.398	NaN	NaN	NaN	NaN	NaN	NaN	2.064	0.646	0.192	2.084	0.507	0.256	NaN	NaN	NaN	2.137	0.255	0.213	2.138	0.087	0.289	NaN	NaN	NaN	NaN	NaN	NaN	2.123	0.846	0.581	2.124	0.662	0.617	2.101	0.527	0.561	2.114	0.413	0.561	2.154	0.256	0.604	NaN	NaN	NaN
310	1.55	2.206	0.923	0.398	NaN	NaN	NaN	NaN	NaN	NaN	2.064	0.646	0.192	2.085	0.507	0.255	NaN	NaN	NaN	2.137	0.255	0.213	2.138	0.087	0.289	NaN	NaN	NaN	NaN	NaN	NaN	2.123	0.846	0.581	2.124	0.662	0.616	2.1	0.527	0.561	2.114	0.413	0.561	2.154	0.256	0.604	NaN	NaN	NaN
311	1.555	2.206	0.923	0.398	NaN	NaN	NaN	NaN	NaN	NaN	2.064	0.646	0.192	2.083	0.508	0.256	NaN	NaN	NaN	2.137	0.255	0.213	2.138	0.087	0.289	NaN	NaN	NaN	NaN	NaN	NaN	2.123	0.846	0.58	2.123	0.662	0.616	2.1	0.526	0.561	2.114	0.413	0.561	2.154	0.256	0.604	NaN	NaN	NaN
312	1.56	2.206	0.923	0.398	NaN	NaN	NaN	NaN	NaN	NaN	2.064	0.646	0.192	2.083	0.507	0.255	NaN	NaN	NaN	2.137	0.255	0.213	2.138	0.087	0.289	NaN	NaN	NaN	NaN	NaN	NaN	2.123	0.846	0.58	2.123	0.662	0.616	2.1	0.526	0.561	2.114	0.413	0.561	2.154	0.256	0.604	NaN	NaN	NaN
313	1.565	2.206	0.923	0.397	NaN	NaN	NaN	NaN	NaN	NaN	2.064	0.646	0.192	2.085	0.507	0.255	NaN	NaN	NaN	2.136	0.255	0.213	2.138	0.087	0.289	NaN	NaN	NaN	NaN	NaN	NaN	2.122	0.846	0.58	2.123	0.662	0.616	2.1	0.526	0.561	NaN	NaN	NaN	2.154	0.256	0.604	NaN	NaN	NaN
314	1.57	2.206	0.923	0.397	NaN	NaN	NaN	NaN	NaN	NaN	2.064	0.646	0.192	2.083	0.508	0.255	NaN	NaN	NaN	2.136	0.255	0.213	2.138	0.087	0.289	NaN	NaN	NaN	NaN	NaN	NaN	2.122	0.846	0.58	2.122	0.662	0.616	2.1	0.526	0.56	NaN	NaN	NaN	2.154	0.256	0.604	NaN	NaN	NaN
315	1.575	2.206	0.923	0.397	NaN	NaN	NaN	NaN	NaN	NaN	2.064	0.646	0.192	2.082	0.508	0.256	NaN	NaN	NaN	2.136	0.255	0.212	2.138	0.087	0.289	NaN	NaN	NaN	NaN	NaN	NaN	2.122	0.846	0.579	2.122	0.662	0.616	2.099	0.526	0.56	NaN	NaN	NaN	2.154	0.256	0.604	2.139	0.087	0.538
316	1.58	2.206	0.924	0.397	NaN	NaN	NaN	NaN	NaN	NaN	2.064	0.646	0.191	2.082	0.508	0.256	NaN	NaN	NaN	2.136	0.255	0.212	2.138	0.087	0.289	NaN	NaN	NaN	NaN	NaN	NaN	2.122	0.846	0.579	2.122	0.662	0.616	2.099	0.526	0.56	NaN	NaN	NaN	2.154	0.256	0.604	2.139	0.087	0.538
317	1.585	2.206	0.923	0.397	NaN	NaN	NaN	NaN	NaN	NaN	2.064	0.646	0.191	2.083	0.507	0.255	NaN	NaN	NaN	2.136	0.255	0.212	2.138	0.087	0.289	NaN	NaN	NaN	NaN	NaN	NaN	2.122	0.846	0.579	2.121	0.662	0.616	2.098	0.526	0.56	NaN	NaN	NaN	2.153	0.256	0.604	2.139	0.087	0.538
318	1.59	2.205	0.923	0.396	NaN	NaN	NaN	NaN	NaN	NaN	2.064	0.646	0.191	2.083	0.507	0.255	NaN	NaN	NaN	2.136	0.255	0.212	2.138	0.087	0.289	NaN	NaN	NaN	NaN	NaN	NaN	2.122	0.846	0.579	2.121	0.662	0.616	2.097	0.527	0.56	NaN	NaN	NaN	2.153	0.256	0.604	2.14	0.087	0.538
319	1.595	2.205	0.923	0.396	NaN	NaN	NaN	NaN	NaN	NaN	2.064	0.646	0.191	2.083	0.507	0.255	NaN	NaN	NaN	2.135	0.254	0.212	2.138	0.087	0.289	NaN	NaN	NaN	NaN	NaN	NaN	2.12	0.845	0.578	2.121	0.662	0.616	2.096	0.527	0.56	NaN	NaN	NaN	2.153	0.256	0.604	2.14	0.087	0.538
320	1.6	2.205	0.923	0.396	NaN	NaN	NaN	NaN	NaN	NaN	2.064	0.646	0.19	2.083	0.507	0.255	NaN	NaN	NaN	2.135	0.254	0.212	2.138	0.087	0.289	NaN	NaN	NaN	NaN	NaN	NaN	2.118	0.843	0.577	2.121	0.662	0.615	2.092	0.527	0.561	NaN	NaN	NaN	2.152	0.256	0.604	2.14	0.087	0.538
321	1.605	2.205	0.923	0.395	NaN	NaN	NaN	NaN	NaN	NaN	2.063	0.646	0.19	2.083	0.507	0.255	NaN	NaN	NaN	2.135	0.254	0.211	2.138	0.087	0.289	NaN	NaN	NaN	NaN	NaN	NaN	2.117	0.842	0.576	2.12	0.662	0.615	2.092	0.527	0.561	NaN	NaN	NaN	2.152	0.256	0.604	2.139	0.087	0.538
322	1.61	2.204	0.923	0.395	NaN	NaN	NaN	NaN	NaN	NaN	2.063	0.645	0.19	2.083	0.507	0.255	NaN	NaN	NaN	2.135	0.254	0.211	2.138	0.087	0.29	NaN	NaN	NaN	NaN	NaN	NaN	2.117	0.842	0.576	2.12	0.662	0.615	2.091	0.526	0.561	NaN	NaN	NaN	2.151	0.256	0.604	2.139	0.088	0.538
323	1.615	2.204	0.923	0.395	NaN	NaN	NaN	NaN	NaN	NaN	2.063	0.645	0.189	2.084	0.507	0.255	NaN	NaN	NaN	2.135	0.254	0.211	2.138	0.087	0.289	NaN	NaN	NaN	NaN	NaN	NaN	2.116	0.842	0.576	2.12	0.662	0.615	2.092	0.526	0.561	NaN	NaN	NaN	2.151	0.256	0.604	2.139	0.088	0.538
324	1.62	2.204	0.923	0.395	NaN	NaN	NaN	NaN	NaN	NaN	2.062	0.645	0.189	2.084	0.507	0.255	NaN	NaN	NaN	2.135	0.254	0.211	2.138	0.087	0.289	NaN	NaN	NaN	NaN	NaN	NaN	2.116	0.842	0.576	2.12	0.662	0.615	2.093	0.527	0.56	NaN	NaN	NaN	2.15	0.257	0.604	2.14	0.087	0.538
325	1.625	2.204	0.923	0.395	NaN	NaN	NaN	NaN	NaN	NaN	2.062	0.645	0.189	2.084	0.507	0.255	NaN	NaN	NaN	2.135	0.254	0.211	2.138	0.087	0.289	NaN	NaN	NaN	NaN	NaN	NaN	2.116	0.842	0.576	2.119	0.663	0.615	2.093	0.527	0.559	NaN	NaN	NaN	2.15	0.257	0.604	2.14	0.087	0.538
326	1.63	2.204	0.923	0.395	NaN	NaN	NaN	NaN	NaN	NaN	2.062	0.645	0.189	2.084	0.506	0.255	NaN	NaN	NaN	2.134	0.254	0.211	2.138	0.087	0.289	NaN	NaN	NaN	NaN	NaN	NaN	2.116	0.842	0.576	2.119	0.663	0.615	2.092	0.526	0.559	NaN	NaN	NaN	2.149	0.257	0.604	2.14	0.087	0.538
327	1.635	2.204	0.923	0.394	NaN	NaN	NaN	NaN	NaN	NaN	2.061	0.645	0.189	2.085	0.506	0.254	NaN	NaN	NaN	2.134	0.254	0.21	2.138	0.087	0.289	NaN	NaN	NaN	NaN	NaN	NaN	2.116	0.842	0.576	2.119	0.663	0.615	2.092	0.526	0.559	NaN	NaN	NaN	2.149	0.257	0.603	2.141	0.087	0.538
328	1.64	2.203	0.922	0.394	NaN	NaN	NaN	NaN	NaN	NaN	2.061	0.645	0.189	2.086	0.506	0.253	NaN	NaN	NaN	2.134	0.254	0.21	2.138	0.087	0.289	NaN	NaN	NaN	NaN	NaN	NaN	2.116	0.842	0.576	2.119	0.663	0.614	2.091	0.526	0.559	2.105	0.411	0.559	2.148	0.257	0.603	2.141	0.088	0.538
329	1.645	2.203	0.922	0.393	NaN	NaN	NaN	NaN	NaN	NaN	2.061	0.645	0.188	2.086	0.506	0.253	NaN	NaN	NaN	2.134	0.254	0.21	2.138	0.087	0.289	NaN	NaN	NaN	NaN	NaN	NaN	2.116	0.842	0.575	2.118	0.663	0.614	2.091	0.526	0.559	2.105	0.411	0.559	2.147	0.257	0.603	2.141	0.088	0.538
330	1.65	2.203	0.922	0.393	NaN	NaN	NaN	NaN	NaN	NaN	2.061	0.645	0.188	2.086	0.506	0.252	NaN	NaN	NaN	2.134	0.253	0.21	2.138	0.087	0.289	NaN	NaN	NaN	NaN	NaN	NaN	2.117	0.843	0.576	2.118	0.663	0.614	2.091	0.526	0.559	2.104	0.411	0.559	2.147	0.257	0.603	2.141	0.088	0.538
331	1.655	2.203	0.922	0.393	NaN	NaN	NaN	NaN	NaN	NaN	2.061	0.646	0.188	2.085	0.506	0.252	NaN	NaN	NaN	2.134	0.253	0.21	2.138	0.087	0.289	NaN	NaN	NaN	NaN	NaN	NaN	2.118	0.845	0.576	2.117	0.663	0.614	2.09	0.527	0.559	2.104	0.412	0.559	2.147	0.257	0.603	2.141	0.088	0.538
332	1.66	2.203	0.921	0.393	NaN	NaN	NaN	NaN	NaN	NaN	2.061	0.646	0.188	2.085	0.506	0.252	NaN	NaN	NaN	2.134	0.253	0.21	2.138	0.087	0.289	NaN	NaN	NaN	NaN	NaN	NaN	2.118	0.846	0.576	2.117	0.662	0.614	2.09	0.527	0.559	2.104	0.412	0.559	2.147	0.258	0.603	2.14	0.088	0.538
333	1.665	2.202	0.921	0.392	NaN	NaN	NaN	NaN	NaN	NaN	2.061	0.646	0.188	2.085	0.506	0.251	NaN	NaN	NaN	2.134	0.253	0.21	2.138	0.087	0.289	NaN	NaN	NaN	NaN	NaN	NaN	2.118	0.846	0.576	2.116	0.662	0.613	2.09	0.527	0.559	2.103	0.412	0.559	2.147	0.258	0.603	2.14	0.089	0.538
334	1.67	2.202	0.921	0.392	NaN	NaN	NaN	NaN	NaN	NaN	2.061	0.646	0.188	2.085	0.506	0.251	NaN	NaN	NaN	2.134	0.253	0.21	2.138	0.087	0.289	NaN	NaN	NaN	NaN	NaN	NaN	2.118	0.846	0.575	2.116	0.662	0.613	2.09	0.527	0.559	2.103	0.412	0.559	2.147	0.258	0.603	2.139	0.089	0.538
335	1.675	2.202	0.921	0.392	NaN	NaN	NaN	NaN	NaN	NaN	2.06	0.646	0.188	2.084	0.506	0.251	NaN	NaN	NaN	2.134	0.253	0.21	2.138	0.087	0.289	NaN	NaN	NaN	NaN	NaN	NaN	2.117	0.846	0.575	2.115	0.662	0.613	2.089	0.527	0.558	NaN	NaN	NaN	2.146	0.258	0.603	2.139	0.089	0.538
336	1.68	2.202	0.921	0.392	NaN	NaN	NaN	NaN	NaN	NaN	2.06	0.645	0.187	2.083	0.506	0.251	NaN	NaN	NaN	2.134	0.253	0.21	2.138	0.087	0.289	NaN	NaN	NaN	NaN	NaN	NaN	2.117	0.846	0.575	NaN	NaN	NaN	2.088	0.526	0.558	2.101	0.413	0.559	2.146	0.258	0.603	2.139	0.089	0.538
337	1.685	2.202	0.921	0.391	NaN	NaN	NaN	NaN	NaN	NaN	2.06	0.646	0.187	2.08	0.507	0.251	NaN	NaN	NaN	2.134	0.253	0.21	2.138	0.087	0.289	NaN	NaN	NaN	NaN	NaN	NaN	2.117	0.846	0.575	2.114	0.661	0.612	2.088	0.526	0.558	2.101	0.413	0.56	2.145	0.258	0.603	2.139	0.089	0.538
338	1.69	2.202	0.921	0.391	NaN	NaN	NaN	NaN	NaN	NaN	2.06	0.646	0.187	2.079	0.507	0.251	NaN	NaN	NaN	2.134	0.253	0.21	2.138	0.087	0.29	NaN	NaN	NaN	NaN	NaN	NaN	2.116	0.845	0.574	2.114	0.661	0.611	2.087	0.526	0.558	2.1	0.413	0.56	2.144	0.258	0.603	2.138	0.09	0.538
339	1.695	2.201	0.921	0.39	NaN	NaN	NaN	NaN	NaN	NaN	2.06	0.646	0.186	2.079	0.507	0.251	NaN	NaN	NaN	2.134	0.253	0.21	2.138	0.087	0.29	NaN	NaN	NaN	NaN	NaN	NaN	2.113	0.842	0.572	2.113	0.661	0.611	2.086	0.526	0.558	2.1	0.413	0.56	2.143	0.258	0.603	2.138	0.09	0.538
340	1.7	2.201	0.921	0.39	NaN	NaN	NaN	NaN	NaN	NaN	2.06	0.645	0.186	2.078	0.507	0.251	NaN	NaN	NaN	2.134	0.253	0.21	2.138	0.087	0.289	NaN	NaN	NaN	NaN	NaN	NaN	2.112	0.841	0.572	2.112	0.661	0.611	2.086	0.525	0.558	2.099	0.413	0.56	2.142	0.259	0.603	2.138	0.09	0.538
341	1.705	2.201	0.921	0.39	NaN	NaN	NaN	NaN	NaN	NaN	2.06	0.645	0.186	2.078	0.507	0.251	NaN	NaN	NaN	2.134	0.253	0.21	2.138	0.087	0.29	NaN	NaN	NaN	NaN	NaN	NaN	2.112	0.841	0.572	2.112	0.661	0.61	2.085	0.525	0.558	2.099	0.413	0.56	2.141	0.259	0.603	2.136	0.091	0.537
342	1.71	2.201	0.921	0.39	NaN	NaN	NaN	NaN	NaN	NaN	2.06	0.645	0.186	2.078	0.506	0.251	NaN	NaN	NaN	2.134	0.253	0.21	2.138	0.087	0.29	NaN	NaN	NaN	NaN	NaN	NaN	2.112	0.841	0.571	2.111	0.661	0.61	2.085	0.525	0.558	2.098	0.414	0.561	2.14	0.259	0.603	2.136	0.091	0.537
343	1.715	2.201	0.921	0.389	NaN	NaN	NaN	NaN	NaN	NaN	2.059	0.645	0.185	2.078	0.506	0.251	NaN	NaN	NaN	2.134	0.253	0.21	2.138	0.087	0.29	NaN	NaN	NaN	NaN	NaN	NaN	2.112	0.841	0.571	2.111	0.661	0.61	2.084	0.525	0.559	2.098	0.414	0.561	2.14	0.26	0.603	2.136	0.091	0.537
344	1.72	2.201	0.921	0.389	NaN	NaN	NaN	NaN	NaN	NaN	2.059	0.645	0.185	2.078	0.506	0.251	NaN	NaN	NaN	2.134	0.253	0.21	2.138	0.087	0.29	NaN	NaN	NaN	NaN	NaN	NaN	2.112	0.841	0.571	2.11	0.661	0.61	2.083	0.525	0.559	2.097	0.414	0.561	2.138	0.26	0.603	2.135	0.092	0.537
345	1.725	2.2	0.92	0.388	NaN	NaN	NaN	NaN	NaN	NaN	2.058	0.644	0.185	2.078	0.506	0.251	NaN	NaN	NaN	2.133	0.253	0.21	2.138	0.087	0.289	NaN	NaN	NaN	NaN	NaN	NaN	2.112	0.841	0.571	2.11	0.661	0.61	2.082	0.525	0.559	2.096	0.414	0.561	2.137	0.26	0.603	2.135	0.092	0.537
346	1.73	2.2	0.92	0.388	NaN	NaN	NaN	NaN	NaN	NaN	2.058	0.645	0.184	2.078	0.506	0.251	NaN	NaN	NaN	2.133	0.253	0.21	2.138	0.087	0.289	NaN	NaN	NaN	NaN	NaN	NaN	2.111	0.841	0.571	2.109	0.661	0.61	2.082	0.526	0.558	2.095	0.414	0.56	2.137	0.261	0.604	2.135	0.092	0.537
347	1.735	2.2	0.92	0.388	NaN	NaN	NaN	NaN	NaN	NaN	2.058	0.646	0.184	2.078	0.506	0.251	NaN	NaN	NaN	2.133	0.253	0.21	2.138	0.087	0.289	NaN	NaN	NaN	NaN	NaN	NaN	2.111	0.841	0.571	2.109	0.661	0.609	2.081	0.526	0.558	2.094	0.414	0.56	2.136	0.261	0.604	2.134	0.092	0.537
348	1.74	2.2	0.92	0.387	NaN	NaN	NaN	NaN	NaN	NaN	2.058	0.645	0.183	2.078	0.506	0.251	NaN	NaN	NaN	2.133	0.253	0.21	2.138	0.087	0.289	NaN	NaN	NaN	NaN	NaN	NaN	2.111	0.841	0.571	2.108	0.661	0.609	2.08	0.526	0.558	NaN	NaN	NaN	2.135	0.261	0.604	NaN	NaN	NaN
349	1.745	2.2	0.92	0.387	NaN	NaN	NaN	NaN	NaN	NaN	2.058	0.645	0.183	2.078	0.506	0.251	NaN	NaN	NaN	2.133	0.253	0.21	2.138	0.087	0.29	NaN	NaN	NaN	NaN	NaN	NaN	2.111	0.841	0.571	2.108	0.662	0.609	2.079	0.526	0.558	2.091	0.415	0.561	2.135	0.261	0.604	NaN	NaN	NaN
350	1.75	2.2	0.92	0.387	NaN	NaN	NaN	NaN	NaN	NaN	2.057	0.644	0.183	2.078	0.506	0.251	NaN	NaN	NaN	2.133	0.253	0.21	2.138	0.087	0.29	NaN	NaN	NaN	NaN	NaN	NaN	2.113	0.845	0.571	2.107	0.662	0.609	2.078	0.526	0.558	2.091	0.415	0.561	2.135	0.262	0.604	NaN	NaN	NaN
351	1.755	2.199	0.92	0.386	NaN	NaN	NaN	NaN	NaN	NaN	2.057	0.644	0.183	2.078	0.506	0.251	NaN	NaN	NaN	2.133	0.253	0.21	2.138	0.087	0.29	NaN	NaN	NaN	NaN	NaN	NaN	2.114	0.846	0.571	2.107	0.662	0.609	2.077	0.525	0.558	2.09	0.415	0.561	2.134	0.262	0.604	NaN	NaN	NaN
352	1.76	2.199	0.92	0.385	NaN	NaN	NaN	NaN	NaN	NaN	2.057	0.644	0.183	2.078	0.507	0.25	NaN	NaN	NaN	2.133	0.253	0.21	2.138	0.087	0.29	NaN	NaN	NaN	NaN	NaN	NaN	2.114	0.846	0.57	2.106	0.662	0.609	2.076	0.525	0.558	2.089	0.415	0.561	2.134	0.262	0.604	NaN	NaN	NaN
353	1.765	2.199	0.92	0.385	NaN	NaN	NaN	NaN	NaN	NaN	2.057	0.644	0.183	2.078	0.507	0.25	NaN	NaN	NaN	2.133	0.253	0.21	2.138	0.087	0.289	NaN	NaN	NaN	NaN	NaN	NaN	2.114	0.846	0.57	2.105	0.662	0.608	2.075	0.526	0.558	2.088	0.415	0.561	2.133	0.262	0.604	NaN	NaN	NaN
354	1.77	2.199	0.92	0.385	NaN	NaN	NaN	NaN	NaN	NaN	2.056	0.644	0.183	2.078	0.507	0.25	NaN	NaN	NaN	2.133	0.253	0.21	2.138	0.087	0.289	NaN	NaN	NaN	NaN	NaN	NaN	2.114	0.846	0.57	2.105	0.662	0.608	2.074	0.526	0.558	2.087	0.416	0.561	2.133	0.262	0.604	NaN	NaN	NaN
355	1.775	2.199	0.92	0.385	NaN	NaN	NaN	NaN	NaN	NaN	2.056	0.644	0.183	2.078	0.507	0.249	NaN	NaN	NaN	2.133	0.253	0.21	2.138	0.087	0.289	NaN	NaN	NaN	NaN	NaN	NaN	2.113	0.846	0.569	2.104	0.663	0.608	2.073	0.526	0.558	2.086	0.416	0.561	2.132	0.263	0.604	NaN	NaN	NaN
356	1.78	2.199	0.919	0.384	NaN	NaN	NaN	NaN	NaN	NaN	2.056	0.644	0.183	2.079	0.506	0.248	NaN	NaN	NaN	2.133	0.253	0.21	2.138	0.087	0.289	NaN	NaN	NaN	NaN	NaN	NaN	2.113	0.846	0.569	2.103	0.663	0.608	2.072	0.526	0.557	2.085	0.416	0.561	2.132	0.264	0.604	NaN	NaN	NaN
357	1.785	2.199	0.919	0.383	NaN	NaN	NaN	NaN	NaN	NaN	2.056	0.643	0.183	2.08	0.506	0.247	NaN	NaN	NaN	2.133	0.253	0.21	2.138	0.087	0.289	NaN	NaN	NaN	NaN	NaN	NaN	2.113	0.846	0.569	2.102	0.662	0.608	2.071	0.526	0.558	2.084	0.416	0.562	2.133	0.265	0.604	NaN	NaN	NaN
358	1.79	2.199	0.919	0.383	NaN	NaN	NaN	NaN	NaN	NaN	2.056	0.643	0.182	2.079	0.506	0.247	NaN	NaN	NaN	2.133	0.253	0.209	2.138	0.087	0.289	NaN	NaN	NaN	NaN	NaN	NaN	2.113	0.846	0.569	2.101	0.662	0.608	2.07	0.526	0.558	2.083	0.417	0.562	2.133	0.266	0.604	NaN	NaN	NaN
359	1.795	2.199	0.919	0.383	NaN	NaN	NaN	NaN	NaN	NaN	2.056	0.644	0.182	2.081	0.505	0.246	NaN	NaN	NaN	2.133	0.253	0.209	2.138	0.087	0.289	NaN	NaN	NaN	NaN	NaN	NaN	2.113	0.846	0.568	2.1	0.662	0.608	2.069	0.526	0.558	2.082	0.417	0.562	2.131	0.266	0.603	NaN	NaN	NaN
360	1.8	2.199	0.92	0.382	NaN	NaN	NaN	NaN	NaN	NaN	2.056	0.644	0.182	2.081	0.505	0.246	NaN	NaN	NaN	2.133	0.253	0.209	2.138	0.087	0.289	NaN	NaN	NaN	NaN	NaN	NaN	2.112	0.846	0.568	2.099	0.662	0.608	2.068	0.527	0.558	2.081	0.417	0.562	2.131	0.266	0.604	NaN	NaN	NaN
361	1.805	2.199	0.92	0.382	NaN	NaN	NaN	NaN	NaN	NaN	2.056	0.644	0.182	2.081	0.505	0.246	NaN	NaN	NaN	2.133	0.253	0.209	2.138	0.087	0.289	NaN	NaN	NaN	NaN	NaN	NaN	2.112	0.846	0.567	2.098	0.662	0.608	2.067	0.527	0.558	2.08	0.418	0.562	2.131	0.265	0.604	NaN	NaN	NaN
362	1.81	2.199	0.919	0.381	NaN	NaN	NaN	NaN	NaN	NaN	2.056	0.644	0.182	2.081	0.505	0.246	NaN	NaN	NaN	2.133	0.253	0.209	2.138	0.087	0.289	NaN	NaN	NaN	NaN	NaN	NaN	2.111	0.846	0.566	2.097	0.662	0.608	2.066	0.528	0.559	2.079	0.418	0.562	2.129	0.267	0.603	NaN	NaN	NaN
363	1.815	2.198	0.919	0.381	NaN	NaN	NaN	NaN	NaN	NaN	2.056	0.644	0.181	2.082	0.505	0.245	NaN	NaN	NaN	2.133	0.252	0.209	2.138	0.087	0.289	NaN	NaN	NaN	NaN	NaN	NaN	2.11	0.845	0.566	2.096	0.662	0.607	2.065	0.528	0.559	2.077	0.419	0.563	2.128	0.267	0.604	NaN	NaN	NaN
364	1.82	2.198	0.919	0.38	NaN	NaN	NaN	NaN	NaN	NaN	2.056	0.645	0.179	2.082	0.505	0.245	NaN	NaN	NaN	2.133	0.252	0.209	2.138	0.087	0.289	NaN	NaN	NaN	NaN	NaN	NaN	2.111	0.845	0.566	2.095	0.662	0.607	2.063	0.528	0.559	2.076	0.419	0.563	2.129	0.265	0.605	NaN	NaN	NaN
365	1.825	2.198	0.919	0.38	NaN	NaN	NaN	2.098	0.818	0.196	2.056	0.644	0.179	2.082	0.505	0.245	NaN	NaN	NaN	2.133	0.252	0.209	2.138	0.087	0.289	NaN	NaN	NaN	NaN	NaN	NaN	2.11	0.844	0.565	2.094	0.662	0.607	2.062	0.528	0.559	2.074	0.419	0.563	2.128	0.265	0.605	NaN	NaN	NaN
366	1.83	2.198	0.92	0.379	NaN	NaN	NaN	2.098	0.818	0.196	2.055	0.643	0.179	2.081	0.505	0.245	NaN	NaN	NaN	2.133	0.252	0.208	2.138	0.087	0.289	NaN	NaN	NaN	NaN	NaN	NaN	2.109	0.844	0.564	2.093	0.662	0.607	2.06	0.528	0.559	2.073	0.419	0.563	2.129	0.265	0.606	NaN	NaN	NaN
367	1.835	2.198	0.919	0.379	NaN	NaN	NaN	2.098	0.818	0.195	2.055	0.643	0.178	2.078	0.506	0.246	NaN	NaN	NaN	2.133	0.252	0.208	2.138	0.087	0.289	NaN	NaN	NaN	NaN	NaN	NaN	2.109	0.844	0.564	2.092	0.662	0.607	2.058	0.528	0.559	2.071	0.419	0.563	2.131	0.265	0.608	2.118	0.104	0.542
368	1.84	2.198	0.919	0.378	NaN	NaN	NaN	2.098	0.818	0.195	2.055	0.643	0.178	2.077	0.506	0.246	NaN	NaN	NaN	2.133	0.252	0.208	2.138	0.087	0.289	NaN	NaN	NaN	NaN	NaN	NaN	2.11	0.844	0.564	2.091	0.663	0.607	2.056	0.528	0.559	2.07	0.42	0.564	2.127	0.266	0.608	2.118	0.104	0.542
369	1.845	2.198	0.919	0.378	NaN	NaN	NaN	2.098	0.818	0.195	2.055	0.643	0.178	2.076	0.506	0.246	NaN	NaN	NaN	2.132	0.251	0.208	2.138	0.087	0.289	NaN	NaN	NaN	NaN	NaN	NaN	2.111	0.846	0.564	2.09	0.663	0.607	2.055	0.528	0.56	2.068	0.42	0.565	2.124	0.267	0.608	2.117	0.105	0.542
370	1.85	2.198	0.919	0.377	NaN	NaN	NaN	NaN	NaN	NaN	2.055	0.643	0.178	2.076	0.506	0.245	NaN	NaN	NaN	2.132	0.251	0.208	2.138	0.087	0.289	NaN	NaN	NaN	NaN	NaN	NaN	2.112	0.847	0.564	2.089	0.663	0.607	2.053	0.528	0.56	2.066	0.421	0.565	2.128	0.266	0.61	2.115	0.106	0.542
371	1.855	2.198	0.919	0.377	NaN	NaN	NaN	NaN	NaN	NaN	2.055	0.643	0.177	2.076	0.506	0.245	NaN	NaN	NaN	2.132	0.251	0.207	2.138	0.087	0.289	NaN	NaN	NaN	NaN	NaN	NaN	2.112	0.847	0.563	2.088	0.663	0.607	2.051	0.528	0.56	2.064	0.422	0.566	2.127	0.267	0.61	2.114	0.107	0.542
372	1.86	2.198	0.919	0.376	NaN	NaN	NaN	NaN	NaN	NaN	2.055	0.643	0.177	2.076	0.506	0.245	NaN	NaN	NaN	2.132	0.251	0.207	2.138	0.087	0.289	NaN	NaN	NaN	NaN	NaN	NaN	2.111	0.847	0.563	2.087	0.663	0.607	2.05	0.529	0.56	2.062	0.422	0.567	2.118	0.269	0.608	2.117	0.107	0.54
373	1.865	2.198	0.919	0.376	NaN	NaN	NaN	NaN	NaN	NaN	2.055	0.643	0.177	2.077	0.505	0.245	NaN	NaN	NaN	2.132	0.251	0.207	2.138	0.087	0.289	NaN	NaN	NaN	NaN	NaN	NaN	2.11	0.846	0.562	2.086	0.664	0.607	2.048	0.529	0.56	2.06	0.422	0.567	2.115	0.271	0.608	2.123	0.104	0.537
374	1.87	2.198	0.919	0.375	NaN	NaN	NaN	2.096	0.818	0.194	2.055	0.642	0.177	2.077	0.505	0.245	NaN	NaN	NaN	2.132	0.251	0.207	2.138	0.087	0.289	NaN	NaN	NaN	NaN	NaN	NaN	2.107	0.843	0.56	2.085	0.664	0.607	2.046	0.529	0.561	2.057	0.423	0.566	2.114	0.271	0.608	NaN	NaN	NaN
375	1.875	2.198	0.919	0.374	NaN	NaN	NaN	2.096	0.818	0.194	2.055	0.642	0.177	2.077	0.505	0.245	NaN	NaN	NaN	2.132	0.25	0.207	2.138	0.087	0.289	NaN	NaN	NaN	NaN	NaN	NaN	2.107	0.842	0.56	2.084	0.664	0.606	2.044	0.529	0.561	2.055	0.423	0.567	2.112	0.273	0.608	NaN	NaN	NaN
376	1.88	2.198	0.919	0.374	NaN	NaN	NaN	2.096	0.818	0.193	2.055	0.642	0.177	2.078	0.505	0.244	NaN	NaN	NaN	2.132	0.25	0.206	2.138	0.087	0.289	NaN	NaN	NaN	NaN	NaN	NaN	2.107	0.842	0.559	2.083	0.664	0.606	2.043	0.53	0.561	2.054	0.423	0.567	2.11	0.274	0.607	NaN	NaN	NaN
377	1.885	2.198	0.919	0.373	NaN	NaN	NaN	2.096	0.818	0.193	2.055	0.643	0.176	2.079	0.504	0.244	NaN	NaN	NaN	2.132	0.25	0.206	2.138	0.087	0.289	NaN	NaN	NaN	NaN	NaN	NaN	2.107	0.842	0.559	2.081	0.664	0.606	2.041	0.53	0.562	NaN	NaN	NaN	2.108	0.275	0.607	2.121	0.109	0.543
378	1.89	2.199	0.919	0.373	NaN	NaN	NaN	2.096	0.818	0.193	2.055	0.643	0.176	2.079	0.504	0.244	NaN	NaN	NaN	2.132	0.25	0.206	2.138	0.086	0.288	NaN	NaN	NaN	NaN	NaN	NaN	2.107	0.842	0.559	2.08	0.663	0.607	2.039	0.53	0.562	2.047	0.422	0.568	2.107	0.276	0.608	2.122	0.108	0.543
379	1.895	2.198	0.919	0.372	NaN	NaN	NaN	2.095	0.817	0.193	2.055	0.643	0.176	2.08	0.504	0.243	NaN	NaN	NaN	2.132	0.25	0.206	2.138	0.086	0.287	NaN	NaN	NaN	NaN	NaN	NaN	2.107	0.842	0.559	2.078	0.663	0.607	2.037	0.531	0.563	2.047	0.425	0.571	2.105	0.277	0.608	2.125	0.108	0.543
380	1.9	2.198	0.919	0.372	NaN	NaN	NaN	2.095	0.817	0.192	2.055	0.643	0.175	2.079	0.504	0.243	NaN	NaN	NaN	2.132	0.25	0.206	2.138	0.086	0.287	NaN	NaN	NaN	NaN	NaN	NaN	2.107	0.842	0.559	2.077	0.663	0.607	2.035	0.531	0.563	2.045	0.427	0.571	2.103	0.278	0.608	2.126	0.108	0.543
381	1.905	2.198	0.919	0.371	NaN	NaN	NaN	2.095	0.816	0.191	2.055	0.643	0.174	2.079	0.504	0.242	NaN	NaN	NaN	2.132	0.25	0.206	2.138	0.086	0.287	NaN	NaN	NaN	NaN	NaN	NaN	2.106	0.842	0.559	2.076	0.664	0.608	2.033	0.531	0.564	2.042	0.428	0.571	2.102	0.279	0.609	2.123	0.111	0.543
382	1.91	2.199	0.919	0.371	NaN	NaN	NaN	2.095	0.816	0.191	2.055	0.642	0.173	2.078	0.504	0.242	NaN	NaN	NaN	2.132	0.25	0.206	2.138	0.086	0.287	NaN	NaN	NaN	NaN	NaN	NaN	2.106	0.841	0.559	2.076	0.665	0.608	2.031	0.532	0.564	2.04	0.428	0.572	2.099	0.28	0.61	NaN	NaN	NaN
383	1.915	2.198	0.919	0.37	NaN	NaN	NaN	2.095	0.815	0.19	2.054	0.642	0.173	2.079	0.504	0.241	NaN	NaN	NaN	2.132	0.25	0.206	2.138	0.086	0.287	NaN	NaN	NaN	NaN	NaN	NaN	2.106	0.841	0.559	2.075	0.666	0.608	2.029	0.532	0.565	2.037	0.428	0.572	2.096	0.281	0.612	NaN	NaN	NaN
384	1.92	2.198	0.918	0.369	NaN	NaN	NaN	2.095	0.816	0.189	2.054	0.642	0.172	2.079	0.504	0.241	NaN	NaN	NaN	2.132	0.25	0.205	2.138	0.086	0.287	NaN	NaN	NaN	NaN	NaN	NaN	2.106	0.841	0.559	2.074	0.667	0.608	2.026	0.533	0.566	2.033	0.428	0.572	2.094	0.282	0.612	NaN	NaN	NaN
385	1.925	2.199	0.918	0.369	NaN	NaN	NaN	2.095	0.816	0.188	2.054	0.642	0.172	2.08	0.504	0.241	NaN	NaN	NaN	2.133	0.25	0.205	2.138	0.085	0.287	NaN	NaN	NaN	NaN	NaN	NaN	2.107	0.842	0.559	2.073	0.667	0.609	2.024	0.534	0.566	2.032	0.431	0.575	2.093	0.283	0.613	NaN	NaN	NaN
386	1.93	2.199	0.919	0.368	NaN	NaN	NaN	2.096	0.816	0.188	2.054	0.642	0.171	2.08	0.504	0.24	NaN	NaN	NaN	2.133	0.25	0.205	2.138	0.085	0.287	NaN	NaN	NaN	NaN	NaN	NaN	2.11	0.846	0.558	2.071	0.668	0.608	2.022	0.534	0.567	2.03	0.433	0.576	2.092	0.284	0.613	NaN	NaN	NaN
387	1.935	2.199	0.918	0.367	NaN	NaN	NaN	2.095	0.816	0.188	2.054	0.641	0.171	2.081	0.504	0.24	NaN	NaN	NaN	2.133	0.249	0.205	2.138	0.086	0.287	NaN	NaN	NaN	NaN	NaN	NaN	2.111	0.847	0.558	2.069	0.667	0.608	2.02	0.535	0.568	2.027	0.433	0.576	2.091	0.285	0.613	2.103	0.125	0.547
388	1.94	2.199	0.918	0.367	NaN	NaN	NaN	2.095	0.816	0.187	2.054	0.641	0.171	2.082	0.503	0.24	NaN	NaN	NaN	2.134	0.249	0.204	2.138	0.086	0.287	NaN	NaN	NaN	NaN	NaN	NaN	2.111	0.847	0.557	2.068	0.667	0.608	2.017	0.536	0.569	2.023	0.435	0.576	2.088	0.289	0.613	2.104	0.126	0.546
389	1.945	2.199	0.918	0.366	NaN	NaN	NaN	2.095	0.816	0.186	2.054	0.641	0.171	2.082	0.503	0.24	NaN	NaN	NaN	2.134	0.249	0.204	2.139	0.086	0.287	NaN	NaN	NaN	NaN	NaN	NaN	2.111	0.847	0.557	2.066	0.668	0.608	2.014	0.537	0.569	2.019	0.435	0.576	2.086	0.29	0.614	2.109	0.125	0.542
390	1.95	2.199	0.918	0.365	NaN	NaN	NaN	2.095	0.816	0.185	2.054	0.641	0.17	2.082	0.503	0.239	NaN	NaN	NaN	2.134	0.249	0.204	2.139	0.086	0.287	NaN	NaN	NaN	NaN	NaN	NaN	2.112	0.847	0.556	2.065	0.668	0.608	2.012	0.538	0.57	2.016	0.434	0.577	2.082	0.29	0.615	2.108	0.127	0.543
391	1.955	2.2	0.918	0.365	NaN	NaN	NaN	2.095	0.816	0.184	2.054	0.641	0.17	2.081	0.503	0.239	NaN	NaN	NaN	2.134	0.249	0.204	2.139	0.086	0.287	NaN	NaN	NaN	NaN	NaN	NaN	2.112	0.847	0.556	2.063	0.669	0.608	2.009	0.539	0.571	2.014	0.437	0.579	2.073	0.294	0.617	2.106	0.129	0.547
392	1.96	2.2	0.918	0.364	NaN	NaN	NaN	2.095	0.816	0.184	2.054	0.641	0.17	2.081	0.503	0.238	NaN	NaN	NaN	2.134	0.249	0.203	2.139	0.086	0.287	NaN	NaN	NaN	NaN	NaN	NaN	2.112	0.847	0.555	2.061	0.669	0.609	2.007	0.54	0.571	2.011	0.438	0.58	2.067	0.297	0.618	2.109	0.128	0.548
393	1.965	2.2	0.918	0.363	NaN	NaN	NaN	2.095	0.816	0.183	2.054	0.641	0.17	2.08	0.503	0.238	NaN	NaN	NaN	2.134	0.248	0.203	2.139	0.086	0.287	NaN	NaN	NaN	NaN	NaN	NaN	2.113	0.847	0.555	2.06	0.669	0.609	2.004	0.541	0.572	2.007	0.438	0.58	2.067	0.298	0.618	2.113	0.127	0.548
394	1.97	2.2	0.918	0.362	NaN	NaN	NaN	2.095	0.816	0.183	2.055	0.641	0.169	2.08	0.503	0.237	NaN	NaN	NaN	2.134	0.248	0.203	2.139	0.085	0.287	NaN	NaN	NaN	NaN	NaN	NaN	2.113	0.847	0.555	2.058	0.67	0.609	2.001	0.542	0.573	2.004	0.439	0.58	2.071	0.299	0.617	NaN	NaN	NaN
395	1.975	2.2	0.918	0.362	NaN	NaN	NaN	2.094	0.816	0.183	2.054	0.641	0.168	2.08	0.504	0.236	NaN	NaN	NaN	2.134	0.248	0.203	2.139	0.085	0.287	NaN	NaN	NaN	NaN	NaN	NaN	2.113	0.847	0.554	2.056	0.671	0.61	1.998	0.543	0.573	2	0.44	0.581	2.07	0.301	0.618	NaN	NaN	NaN
396	1.98	2.2	0.918	0.361	NaN	NaN	NaN	2.094	0.816	0.183	2.054	0.64	0.167	2.081	0.503	0.235	NaN	NaN	NaN	2.134	0.248	0.203	2.139	0.085	0.287	NaN	NaN	NaN	NaN	NaN	NaN	2.113	0.846	0.553	2.055	0.671	0.61	1.995	0.544	0.574	1.997	0.442	0.582	2.067	0.302	0.619	2.092	0.143	0.553
397	1.985	2.2	0.917	0.36	NaN	NaN	NaN	2.094	0.816	0.182	2.054	0.64	0.166	2.082	0.503	0.235	NaN	NaN	NaN	2.134	0.247	0.202	2.14	0.085	0.287	NaN	NaN	NaN	NaN	NaN	NaN	2.111	0.844	0.552	2.053	0.671	0.61	1.992	0.545	0.574	1.994	0.444	0.583	2.062	0.304	0.62	2.092	0.143	0.553
398	1.99	2.2	0.917	0.36	NaN	NaN	NaN	2.094	0.816	0.18	2.054	0.641	0.166	2.083	0.503	0.235	NaN	NaN	NaN	2.134	0.247	0.202	2.14	0.085	0.287	NaN	NaN	NaN	NaN	NaN	NaN	2.111	0.843	0.551	2.051	0.672	0.61	1.989	0.546	0.575	1.991	0.446	0.584	2.055	0.307	0.622	2.092	0.143	0.553
399	1.995	2.2	0.917	0.359	NaN	NaN	NaN	2.094	0.816	0.18	2.053	0.64	0.165	2.083	0.503	0.235	NaN	NaN	NaN	2.134	0.247	0.202	2.14	0.085	0.287	NaN	NaN	NaN	NaN	NaN	NaN	2.111	0.843	0.551	2.05	0.672	0.61	1.986	0.547	0.575	1.987	0.447	0.584	2.052	0.309	0.622	NaN	NaN	NaN
400	2	2.2	0.917	0.358	NaN	NaN	NaN	2.094	0.816	0.179	2.053	0.64	0.165	2.084	0.503	0.234	NaN	NaN	NaN	2.134	0.247	0.201	2.14	0.085	0.287	NaN	NaN	NaN	NaN	NaN	NaN	2.111	0.843	0.55	2.049	0.673	0.61	1.983	0.548	0.575	1.984	0.448	0.584	2.055	0.31	0.621	NaN	NaN	NaN
401	2.005	2.2	0.916	0.358	NaN	NaN	NaN	2.093	0.816	0.179	2.053	0.64	0.165	2.085	0.503	0.234	NaN	NaN	NaN	2.134	0.247	0.201	2.14	0.085	0.287	NaN	NaN	NaN	NaN	NaN	NaN	2.112	0.842	0.55	2.049	0.675	0.61	1.98	0.549	0.576	1.981	0.449	0.585	2.053	0.311	0.621	NaN	NaN	NaN
402	2.01	2.2	0.916	0.357	NaN	NaN	NaN	2.093	0.816	0.179	2.053	0.64	0.165	2.085	0.503	0.234	NaN	NaN	NaN	2.134	0.247	0.201	2.14	0.085	0.287	NaN	NaN	NaN	NaN	NaN	NaN	2.112	0.842	0.55	2.048	0.675	0.61	1.977	0.55	0.576	1.977	0.451	0.586	2.051	0.314	0.622	2.084	0.154	0.558
403	2.015	2.2	0.916	0.356	NaN	NaN	NaN	2.094	0.816	0.178	2.053	0.639	0.164	2.084	0.503	0.233	NaN	NaN	NaN	2.135	0.246	0.2	2.14	0.085	0.287	NaN	NaN	NaN	NaN	NaN	NaN	2.113	0.842	0.549	2.047	0.676	0.61	1.975	0.551	0.577	1.974	0.452	0.587	2.049	0.316	0.623	2.084	0.154	0.558
404	2.02	2.2	0.916	0.356	NaN	NaN	NaN	2.094	0.816	0.177	2.053	0.639	0.164	2.084	0.503	0.233	NaN	NaN	NaN	2.135	0.246	0.2	2.14	0.085	0.287	NaN	NaN	NaN	NaN	NaN	NaN	2.113	0.842	0.549	2.046	0.676	0.609	1.973	0.552	0.577	1.971	0.453	0.588	2.042	0.318	0.624	2.084	0.154	0.558
405	2.025	2.201	0.916	0.355	NaN	NaN	NaN	2.093	0.816	0.177	2.053	0.639	0.164	2.083	0.503	0.232	NaN	NaN	NaN	2.135	0.246	0.2	2.14	0.085	0.287	NaN	NaN	NaN	NaN	NaN	NaN	2.114	0.843	0.549	2.044	0.676	0.609	1.97	0.553	0.577	1.968	0.455	0.588	2.033	0.321	0.626	NaN	NaN	NaN
406	2.03	2.201	0.916	0.355	NaN	NaN	NaN	2.093	0.816	0.177	2.053	0.639	0.163	2.083	0.503	0.231	NaN	NaN	NaN	2.135	0.246	0.199	2.14	0.085	0.287	NaN	NaN	NaN	NaN	NaN	NaN	2.115	0.844	0.549	2.043	0.676	0.609	1.968	0.554	0.577	1.966	0.457	0.588	2.032	0.322	0.626	2.08	0.162	0.557
407	2.035	2.2	0.916	0.355	NaN	NaN	NaN	2.093	0.816	0.176	2.053	0.639	0.163	2.083	0.503	0.231	NaN	NaN	NaN	2.135	0.246	0.199	2.14	0.085	0.287	NaN	NaN	NaN	NaN	NaN	NaN	2.115	0.844	0.549	2.042	0.676	0.609	1.966	0.555	0.578	1.964	0.459	0.588	2.035	0.321	0.625	2.08	0.162	0.556
408	2.04	2.2	0.915	0.354	NaN	NaN	NaN	2.093	0.816	0.176	2.054	0.639	0.162	2.083	0.503	0.231	NaN	NaN	NaN	2.135	0.246	0.199	2.14	0.085	0.287	NaN	NaN	NaN	NaN	NaN	NaN	2.115	0.843	0.549	2.041	0.677	0.609	1.964	0.556	0.578	1.961	0.46	0.588	2.035	0.322	0.625	2.079	0.163	0.557
409	2.045	2.2	0.915	0.354	NaN	NaN	NaN	2.093	0.816	0.176	2.053	0.639	0.162	2.084	0.503	0.23	NaN	NaN	NaN	2.135	0.246	0.199	2.14	0.085	0.287	NaN	NaN	NaN	NaN	NaN	NaN	2.115	0.843	0.548	2.04	0.676	0.609	1.963	0.557	0.578	1.959	0.46	0.588	2.033	0.323	0.625	2.077	0.163	0.557
410	2.05	2.2	0.914	0.354	NaN	NaN	NaN	2.093	0.816	0.176	2.053	0.639	0.161	2.085	0.503	0.23	NaN	NaN	NaN	2.135	0.246	0.198	2.141	0.085	0.287	NaN	NaN	NaN	NaN	NaN	NaN	2.114	0.843	0.548	2.039	0.676	0.609	1.961	0.558	0.578	1.956	0.46	0.587	2.031	0.323	0.626	2.075	0.164	0.557
411	2.055	2.2	0.914	0.353	NaN	NaN	NaN	2.093	0.816	0.176	2.053	0.639	0.161	2.085	0.502	0.229	NaN	NaN	NaN	2.135	0.246	0.198	2.141	0.085	0.287	NaN	NaN	NaN	NaN	NaN	NaN	2.114	0.842	0.548	2.038	0.676	0.609	1.96	0.559	0.578	1.954	0.461	0.587	2.028	0.324	0.626	2.073	0.165	0.557
412	2.06	2.199	0.914	0.353	NaN	NaN	NaN	2.093	0.816	0.175	2.053	0.639	0.16	2.086	0.502	0.229	NaN	NaN	NaN	2.135	0.246	0.198	2.14	0.085	0.287	NaN	NaN	NaN	NaN	NaN	NaN	2.113	0.842	0.548	2.038	0.676	0.609	1.959	0.559	0.578	1.952	0.461	0.587	2.026	0.325	0.626	NaN	NaN	NaN
413	2.065	2.199	0.914	0.353	NaN	NaN	NaN	2.093	0.816	0.174	2.054	0.639	0.16	2.086	0.502	0.229	NaN	NaN	NaN	2.135	0.246	0.198	2.14	0.085	0.287	NaN	NaN	NaN	NaN	NaN	NaN	2.112	0.841	0.547	2.038	0.676	0.609	1.957	0.56	0.578	1.95	0.462	0.587	2.024	0.325	0.626	NaN	NaN	NaN
414	2.07	2.199	0.914	0.353	NaN	NaN	NaN	2.094	0.816	0.174	2.054	0.64	0.159	2.086	0.502	0.229	NaN	NaN	NaN	2.135	0.246	0.198	2.141	0.085	0.287	NaN	NaN	NaN	NaN	NaN	NaN	2.109	0.838	0.547	2.036	0.677	0.607	1.956	0.56	0.577	1.949	0.462	0.587	2.022	0.325	0.626	2.053	0.165	0.562
415	2.075	2.199	0.914	0.353	NaN	NaN	NaN	2.094	0.815	0.174	2.054	0.639	0.159	2.086	0.502	0.229	NaN	NaN	NaN	2.135	0.246	0.198	2.141	0.085	0.287	NaN	NaN	NaN	NaN	NaN	NaN	2.107	0.837	0.547	2.032	0.678	0.606	1.955	0.561	0.577	1.947	0.463	0.587	2.02	0.325	0.626	2.053	0.165	0.562
416	2.08	2.199	0.914	0.353	NaN	NaN	NaN	2.094	0.816	0.173	2.054	0.639	0.159	2.086	0.502	0.228	NaN	NaN	NaN	2.135	0.246	0.198	2.141	0.085	0.287	NaN	NaN	NaN	NaN	NaN	NaN	2.108	0.838	0.546	2.03	0.678	0.605	1.954	0.561	0.577	1.946	0.463	0.587	2.018	0.325	0.626	NaN	NaN	NaN
417	2.085	2.199	0.914	0.353	NaN	NaN	NaN	2.094	0.816	0.173	2.054	0.639	0.158	2.086	0.502	0.228	NaN	NaN	NaN	2.135	0.246	0.198	2.141	0.085	0.287	NaN	NaN	NaN	NaN	NaN	NaN	2.107	0.838	0.546	2.029	0.678	0.605	1.952	0.56	0.576	1.945	0.464	0.587	2.016	0.324	0.627	2.051	0.163	0.561
418	2.09	2.199	0.914	0.353	NaN	NaN	NaN	2.094	0.816	0.172	2.054	0.639	0.158	2.085	0.502	0.228	NaN	NaN	NaN	2.135	0.246	0.198	2.141	0.085	0.287	NaN	NaN	NaN	NaN	NaN	NaN	2.107	0.839	0.546	2.028	0.678	0.605	1.951	0.56	0.575	1.944	0.464	0.587	2.013	0.323	0.627	2.049	0.162	0.56
419	2.095	2.198	0.914	0.353	NaN	NaN	NaN	2.094	0.816	0.172	2.054	0.639	0.158	2.084	0.502	0.228	NaN	NaN	NaN	2.135	0.246	0.198	2.141	0.085	0.287	NaN	NaN	NaN	NaN	NaN	NaN	2.107	0.84	0.546	2.028	0.678	0.605	1.95	0.56	0.575	1.943	0.464	0.586	2.011	0.324	0.626	2.044	0.16	0.561
420	2.1	2.198	0.913	0.353	NaN	NaN	NaN	2.094	0.816	0.172	2.054	0.639	0.158	2.084	0.503	0.228	NaN	NaN	NaN	2.136	0.246	0.198	2.141	0.085	0.287	NaN	NaN	NaN	NaN	NaN	NaN	2.106	0.84	0.546	2.027	0.678	0.605	1.949	0.561	0.575	1.942	0.464	0.586	2.009	0.324	0.626	2.043	0.16	0.56
421	2.105	2.198	0.913	0.353	NaN	NaN	NaN	2.094	0.816	0.172	2.054	0.638	0.158	2.084	0.503	0.228	NaN	NaN	NaN	2.136	0.246	0.198	2.141	0.085	0.287	NaN	NaN	NaN	NaN	NaN	NaN	2.106	0.841	0.546	2.027	0.678	0.605	1.949	0.561	0.574	1.942	0.463	0.585	2.008	0.324	0.625	NaN	NaN	NaN
422	2.11	2.197	0.913	0.353	NaN	NaN	NaN	2.094	0.816	0.171	2.055	0.638	0.158	2.084	0.503	0.228	NaN	NaN	NaN	2.136	0.246	0.198	2.141	0.085	0.287	NaN	NaN	NaN	NaN	NaN	NaN	2.105	0.841	0.546	2.026	0.678	0.605	1.948	0.561	0.574	1.941	0.463	0.585	2.005	0.323	0.626	2.028	0.157	0.562
423	2.115	2.197	0.914	0.353	NaN	NaN	NaN	2.094	0.816	0.171	2.055	0.638	0.158	2.084	0.503	0.228	NaN	NaN	NaN	2.136	0.246	0.198	2.141	0.085	0.287	NaN	NaN	NaN	NaN	NaN	NaN	2.105	0.842	0.546	2.025	0.679	0.605	1.948	0.561	0.573	1.941	0.463	0.585	2.002	0.32	0.625	NaN	NaN	NaN
424	2.12	2.196	0.914	0.353	NaN	NaN	NaN	2.094	0.816	0.171	2.055	0.638	0.158	2.084	0.503	0.228	NaN	NaN	NaN	2.136	0.246	0.198	2.141	0.085	0.287	NaN	NaN	NaN	NaN	NaN	NaN	2.105	0.843	0.546	2.024	0.679	0.605	1.947	0.561	0.573	1.94	0.463	0.585	2	0.319	0.625	NaN	NaN	NaN
425	2.125	2.196	0.914	0.353	NaN	NaN	NaN	2.094	0.816	0.171	2.055	0.638	0.157	2.084	0.503	0.227	NaN	NaN	NaN	2.136	0.246	0.198	2.141	0.085	0.287	NaN	NaN	NaN	NaN	NaN	NaN	2.105	0.843	0.546	2.024	0.679	0.605	1.947	0.561	0.572	1.939	0.462	0.584	1.998	0.317	0.624	2.011	0.151	0.565
426	2.13	2.196	0.914	0.353	NaN	NaN	NaN	2.094	0.816	0.171	2.055	0.638	0.157	2.084	0.503	0.227	NaN	NaN	NaN	2.136	0.246	0.198	2.141	0.085	0.287	NaN	NaN	NaN	NaN	NaN	NaN	2.103	0.842	0.545	2.023	0.678	0.604	1.947	0.561	0.572	1.938	0.46	0.583	1.996	0.316	0.624	NaN	NaN	NaN
427	2.135	2.195	0.914	0.353	NaN	NaN	NaN	2.094	0.816	0.171	2.055	0.638	0.157	2.085	0.502	0.227	NaN	NaN	NaN	2.136	0.246	0.198	2.141	0.085	0.287	NaN	NaN	NaN	NaN	NaN	NaN	2.1	0.84	0.544	2.022	0.678	0.604	1.947	0.561	0.572	1.938	0.459	0.582	1.993	0.314	0.623	2.002	0.146	0.564
428	2.14	2.195	0.914	0.353	NaN	NaN	NaN	2.094	0.816	0.171	2.056	0.638	0.157	2.085	0.502	0.227	NaN	NaN	NaN	2.136	0.246	0.198	2.141	0.085	0.287	NaN	NaN	NaN	NaN	NaN	NaN	2.099	0.84	0.543	2.022	0.678	0.604	1.946	0.56	0.572	1.939	0.46	0.581	1.991	0.312	0.623	2	0.143	0.563
429	2.145	2.195	0.914	0.353	NaN	NaN	NaN	2.094	0.816	0.171	2.056	0.638	0.156	2.085	0.502	0.227	NaN	NaN	NaN	2.136	0.246	0.198	2.141	0.085	0.287	NaN	NaN	NaN	NaN	NaN	NaN	2.099	0.84	0.543	2.022	0.678	0.604	1.947	0.559	0.57	1.939	0.459	0.581	1.989	0.311	0.623	1.998	0.141	0.562
430	2.15	2.194	0.915	0.353	NaN	NaN	NaN	2.095	0.816	0.171	2.056	0.639	0.155	2.085	0.502	0.227	NaN	NaN	NaN	2.136	0.246	0.198	2.141	0.085	0.287	NaN	NaN	NaN	NaN	NaN	NaN	2.098	0.84	0.543	2.022	0.678	0.604	1.947	0.559	0.569	1.938	0.457	0.58	1.987	0.309	0.622	1.992	0.138	0.562
431	2.155	2.194	0.915	0.353	NaN	NaN	NaN	2.095	0.816	0.17	2.056	0.639	0.155	2.085	0.502	0.227	NaN	NaN	NaN	2.136	0.246	0.197	2.141	0.085	0.287	NaN	NaN	NaN	NaN	NaN	NaN	2.097	0.84	0.543	2.021	0.678	0.604	1.947	0.559	0.568	1.938	0.455	0.579	1.985	0.307	0.622	1.989	0.137	0.561
432	2.16	2.193	0.915	0.354	NaN	NaN	NaN	2.095	0.816	0.17	2.056	0.639	0.155	2.085	0.502	0.227	NaN	NaN	NaN	2.137	0.246	0.197	2.141	0.085	0.287	NaN	NaN	NaN	NaN	NaN	NaN	2.097	0.841	0.543	2.021	0.678	0.604	1.947	0.558	0.568	1.937	0.454	0.578	1.983	0.305	0.621	1.984	0.136	0.561
433	2.165	2.193	0.915	0.354	NaN	NaN	NaN	2.094	0.816	0.17	2.056	0.639	0.155	2.085	0.502	0.227	NaN	NaN	NaN	2.137	0.246	0.197	2.141	0.085	0.287	NaN	NaN	NaN	NaN	NaN	NaN	2.096	0.841	0.543	2.021	0.678	0.604	1.948	0.557	0.567	1.937	0.453	0.578	1.981	0.303	0.621	1.979	0.133	0.562
434	2.17	2.192	0.915	0.354	NaN	NaN	NaN	2.094	0.816	0.17	2.056	0.639	0.155	2.085	0.502	0.227	NaN	NaN	NaN	2.137	0.246	0.197	2.141	0.085	0.287	NaN	NaN	NaN	NaN	NaN	NaN	2.096	0.841	0.544	2.02	0.678	0.603	1.95	0.559	0.567	1.938	0.451	0.577	1.979	0.301	0.62	NaN	NaN	NaN
435	2.175	2.192	0.915	0.354	NaN	NaN	NaN	2.094	0.816	0.17	2.056	0.639	0.155	2.085	0.502	0.227	NaN	NaN	NaN	2.137	0.246	0.197	2.14	0.085	0.287	NaN	NaN	NaN	NaN	NaN	NaN	2.095	0.841	0.544	2.019	0.677	0.602	1.95	0.558	0.567	1.938	0.45	0.576	1.976	0.299	0.62	NaN	NaN	NaN
436	2.18	2.191	0.915	0.354	NaN	NaN	NaN	2.093	0.816	0.17	2.056	0.639	0.155	2.085	0.502	0.227	NaN	NaN	NaN	2.137	0.246	0.197	2.141	0.085	0.287	NaN	NaN	NaN	NaN	NaN	NaN	2.095	0.841	0.544	2.018	0.676	0.601	1.95	0.555	0.565	1.938	0.448	0.575	1.974	0.297	0.62	1.947	0.129	0.565
437	2.185	2.19	0.914	0.354	NaN	NaN	NaN	2.093	0.816	0.171	2.056	0.639	0.155	2.085	0.502	0.227	NaN	NaN	NaN	2.137	0.246	0.197	2.141	0.085	0.287	NaN	NaN	NaN	NaN	NaN	NaN	2.095	0.843	0.545	2.017	0.676	0.6	1.95	0.554	0.564	1.938	0.447	0.574	1.972	0.295	0.62	1.944	0.126	0.565
438	2.19	2.189	0.914	0.355	NaN	NaN	NaN	2.092	0.816	0.171	2.056	0.639	0.155	2.085	0.502	0.227	NaN	NaN	NaN	2.137	0.246	0.197	2.141	0.085	0.287	NaN	NaN	NaN	NaN	NaN	NaN	2.095	0.843	0.545	2.017	0.675	0.599	1.951	0.553	0.564	1.938	0.446	0.573	1.97	0.292	0.619	1.94	0.124	0.565
439	2.195	2.189	0.915	0.355	NaN	NaN	NaN	2.092	0.816	0.171	2.055	0.639	0.155	2.085	0.502	0.227	NaN	NaN	NaN	2.137	0.246	0.197	2.141	0.085	0.287	NaN	NaN	NaN	NaN	NaN	NaN	2.094	0.843	0.545	2.017	0.674	0.599	1.952	0.552	0.563	1.939	0.445	0.573	1.967	0.291	0.618	1.936	0.122	0.564
440	2.2	2.189	0.915	0.356	NaN	NaN	NaN	2.092	0.816	0.171	2.055	0.639	0.155	2.085	0.501	0.227	NaN	NaN	NaN	2.137	0.246	0.197	2.141	0.085	0.287	NaN	NaN	NaN	NaN	NaN	NaN	2.093	0.842	0.545	2.018	0.674	0.599	1.952	0.551	0.563	1.939	0.443	0.573	1.965	0.289	0.617	1.931	0.119	0.564
441	2.205	2.188	0.915	0.356	NaN	NaN	NaN	2.092	0.815	0.171	2.055	0.639	0.155	2.085	0.501	0.227	NaN	NaN	NaN	2.137	0.246	0.197	2.141	0.085	0.287	NaN	NaN	NaN	NaN	NaN	NaN	2.091	0.841	0.544	2.019	0.675	0.6	1.953	0.55	0.562	1.94	0.442	0.572	1.962	0.287	0.617	1.927	0.117	0.563
442	2.21	2.187	0.914	0.356	NaN	NaN	NaN	2.092	0.815	0.171	2.055	0.639	0.155	2.085	0.501	0.227	NaN	NaN	NaN	2.136	0.246	0.197	2.141	0.085	0.287	NaN	NaN	NaN	NaN	NaN	NaN	2.087	0.837	0.543	2.02	0.674	0.6	1.954	0.549	0.562	1.94	0.441	0.571	1.96	0.285	0.616	1.923	0.115	0.562
443	2.215	2.186	0.914	0.356	NaN	NaN	NaN	2.091	0.815	0.171	2.055	0.639	0.155	2.085	0.502	0.227	NaN	NaN	NaN	2.136	0.246	0.197	2.141	0.085	0.287	NaN	NaN	NaN	NaN	NaN	NaN	2.086	0.837	0.543	2.02	0.674	0.6	1.956	0.549	0.562	1.941	0.44	0.57	1.957	0.284	0.616	1.921	0.113	0.561
444	2.22	2.185	0.914	0.357	NaN	NaN	NaN	2.091	0.815	0.171	2.055	0.639	0.155	2.084	0.502	0.227	NaN	NaN	NaN	2.136	0.246	0.197	2.14	0.085	0.287	NaN	NaN	NaN	NaN	NaN	NaN	2.085	0.836	0.543	2.021	0.673	0.6	1.956	0.546	0.561	1.941	0.439	0.569	1.955	0.282	0.615	1.915	0.112	0.561
445	2.225	2.185	0.914	0.357	NaN	NaN	NaN	2.09	0.815	0.171	2.054	0.639	0.155	2.084	0.502	0.227	NaN	NaN	NaN	2.136	0.246	0.197	2.14	0.085	0.287	NaN	NaN	NaN	NaN	NaN	NaN	2.084	0.836	0.543	2.02	0.672	0.599	1.956	0.544	0.561	1.941	0.436	0.568	1.952	0.28	0.615	1.908	0.111	0.561
446	2.23	2.184	0.914	0.357	NaN	NaN	NaN	2.09	0.815	0.171	2.054	0.639	0.155	2.084	0.502	0.226	NaN	NaN	NaN	2.136	0.246	0.197	2.141	0.085	0.287	NaN	NaN	NaN	NaN	NaN	NaN	2.084	0.837	0.543	2.02	0.67	0.598	1.957	0.543	0.559	1.941	0.434	0.568	1.95	0.279	0.615	1.904	0.11	0.56
447	2.235	2.182	0.914	0.358	NaN	NaN	NaN	2.09	0.815	0.171	2.053	0.639	0.155	2.083	0.502	0.226	NaN	NaN	NaN	2.136	0.246	0.197	2.141	0.085	0.287	NaN	NaN	NaN	NaN	NaN	NaN	2.083	0.837	0.543	2.021	0.669	0.598	1.958	0.542	0.558	1.942	0.434	0.567	1.947	0.277	0.614	1.898	0.109	0.56
448	2.24	2.182	0.914	0.358	NaN	NaN	NaN	2.09	0.815	0.171	2.053	0.639	0.155	2.083	0.502	0.226	NaN	NaN	NaN	2.136	0.246	0.197	2.14	0.085	0.287	NaN	NaN	NaN	NaN	NaN	NaN	2.082	0.837	0.543	2.022	0.669	0.598	1.959	0.54	0.557	1.942	0.432	0.566	1.944	0.275	0.614	1.896	0.109	0.559
449	2.245	2.181	0.914	0.359	NaN	NaN	NaN	2.09	0.815	0.171	2.053	0.639	0.156	2.082	0.502	0.226	NaN	NaN	NaN	2.136	0.246	0.197	2.14	0.085	0.287	NaN	NaN	NaN	NaN	NaN	NaN	2.082	0.837	0.543	2.023	0.668	0.598	1.96	0.538	0.556	1.94	0.428	0.564	1.942	0.274	0.613	1.891	0.106	0.559
450	2.25	2.18	0.913	0.359	NaN	NaN	NaN	2.089	0.815	0.171	2.053	0.639	0.156	2.082	0.502	0.226	NaN	NaN	NaN	2.136	0.246	0.197	2.14	0.085	0.287	NaN	NaN	NaN	NaN	NaN	NaN	2.081	0.837	0.544	2.023	0.666	0.597	1.961	0.536	0.555	1.94	0.427	0.563	1.94	0.273	0.612	1.885	0.105	0.559
451	2.255	2.179	0.913	0.36	NaN	NaN	NaN	2.088	0.815	0.172	2.053	0.639	0.156	2.082	0.502	0.226	NaN	NaN	NaN	2.136	0.246	0.197	2.14	0.085	0.287	NaN	NaN	NaN	NaN	NaN	NaN	2.082	0.839	0.544	2.022	0.663	0.595	1.961	0.534	0.554	1.941	0.426	0.563	1.938	0.271	0.612	1.882	0.104	0.557
452	2.26	2.178	0.913	0.36	NaN	NaN	NaN	2.087	0.816	0.172	2.052	0.639	0.156	2.081	0.502	0.226	NaN	NaN	NaN	2.135	0.246	0.198	2.14	0.085	0.287	NaN	NaN	NaN	NaN	NaN	NaN	2.081	0.838	0.545	2.024	0.661	0.596	1.963	0.533	0.553	1.941	0.425	0.562	1.936	0.27	0.611	1.879	0.104	0.557
453	2.265	2.177	0.913	0.361	NaN	NaN	NaN	2.087	0.816	0.172	2.052	0.639	0.155	2.08	0.502	0.226	NaN	NaN	NaN	2.135	0.247	0.198	2.14	0.085	0.287	NaN	NaN	NaN	NaN	NaN	NaN	2.08	0.838	0.545	2.027	0.658	0.597	1.964	0.532	0.552	1.941	0.424	0.561	1.935	0.269	0.61	1.876	0.105	0.556
454	2.27	2.176	0.912	0.361	NaN	NaN	NaN	2.087	0.816	0.172	2.051	0.64	0.155	2.08	0.502	0.226	NaN	NaN	NaN	2.135	0.247	0.198	2.14	0.085	0.287	NaN	NaN	NaN	NaN	NaN	NaN	2.078	0.836	0.544	2.028	0.656	0.597	1.965	0.531	0.551	1.942	0.423	0.56	1.933	0.267	0.609	1.87	0.103	0.556
455	2.275	2.175	0.912	0.362	NaN	NaN	NaN	2.087	0.815	0.172	2.051	0.64	0.155	2.079	0.503	0.226	NaN	NaN	NaN	2.135	0.247	0.198	2.14	0.085	0.287	NaN	NaN	NaN	NaN	NaN	NaN	2.074	0.833	0.543	2.028	0.655	0.595	1.965	0.529	0.55	1.942	0.422	0.558	1.932	0.267	0.608	1.865	0.102	0.557
456	2.28	2.174	0.912	0.362	NaN	NaN	NaN	2.086	0.815	0.172	2.05	0.64	0.154	2.078	0.503	0.226	NaN	NaN	NaN	2.135	0.247	0.198	2.14	0.085	0.287	NaN	NaN	NaN	NaN	NaN	NaN	2.072	0.832	0.543	2.027	0.654	0.594	1.965	0.527	0.549	1.943	0.421	0.557	1.931	0.266	0.608	1.864	0.102	0.555
457	2.285	2.173	0.912	0.363	NaN	NaN	NaN	2.085	0.816	0.173	2.05	0.64	0.155	2.077	0.503	0.226	NaN	NaN	NaN	2.135	0.247	0.198	2.14	0.085	0.287	NaN	NaN	NaN	NaN	NaN	NaN	2.071	0.832	0.543	2.027	0.653	0.593	1.966	0.526	0.548	1.943	0.42	0.556	1.93	0.265	0.607	1.859	0.102	0.555
458	2.29	2.172	0.912	0.363	NaN	NaN	NaN	2.084	0.816	0.173	2.05	0.639	0.155	2.075	0.504	0.225	NaN	NaN	NaN	2.135	0.247	0.198	2.14	0.085	0.287	NaN	NaN	NaN	NaN	NaN	NaN	2.071	0.832	0.543	2.027	0.651	0.593	1.967	0.524	0.547	1.943	0.419	0.555	1.929	0.264	0.605	1.85	0.103	0.556
459	2.295	2.171	0.912	0.364	NaN	NaN	NaN	2.084	0.816	0.173	2.049	0.639	0.155	2.075	0.504	0.225	NaN	NaN	NaN	2.135	0.247	0.198	2.14	0.085	0.287	NaN	NaN	NaN	NaN	NaN	NaN	2.07	0.832	0.544	2.029	0.651	0.593	1.967	0.523	0.546	1.943	0.418	0.554	1.929	0.263	0.604	1.849	0.103	0.556
460	2.3	2.17	0.912	0.364	NaN	NaN	NaN	2.084	0.816	0.172	2.048	0.639	0.155	2.075	0.504	0.225	NaN	NaN	NaN	2.135	0.247	0.198	2.14	0.085	0.287	NaN	NaN	NaN	NaN	NaN	NaN	2.07	0.834	0.544	2.03	0.649	0.592	1.968	0.522	0.544	1.944	0.417	0.552	1.928	0.263	0.603	1.849	0.102	0.555
461	2.305	2.169	0.911	0.365	NaN	NaN	NaN	2.083	0.816	0.173	2.047	0.639	0.155	2.075	0.504	0.225	NaN	NaN	NaN	2.134	0.247	0.198	2.14	0.085	0.287	NaN	NaN	NaN	NaN	NaN	NaN	2.069	0.834	0.544	2.029	0.646	0.591	1.968	0.521	0.543	1.944	0.416	0.551	1.928	0.262	0.602	1.839	0.103	0.555
462	2.31	2.168	0.911	0.366	NaN	NaN	NaN	2.082	0.816	0.173	2.047	0.639	0.155	2.075	0.504	0.225	NaN	NaN	NaN	2.134	0.247	0.198	2.14	0.085	0.287	NaN	NaN	NaN	NaN	NaN	NaN	2.068	0.833	0.544	2.03	0.645	0.59	1.969	0.52	0.542	1.943	0.414	0.549	1.926	0.261	0.6	1.837	0.102	0.553
463	2.315	2.167	0.911	0.366	NaN	NaN	NaN	2.082	0.817	0.173	2.047	0.639	0.155	2.075	0.504	0.225	NaN	NaN	NaN	2.134	0.247	0.198	2.14	0.085	0.287	NaN	NaN	NaN	NaN	NaN	NaN	2.065	0.831	0.544	2.029	0.645	0.589	1.969	0.519	0.54	1.943	0.413	0.549	1.926	0.26	0.599	1.845	0.099	0.549
464	2.32	2.166	0.911	0.367	NaN	NaN	NaN	2.081	0.816	0.173	2.046	0.638	0.155	2.074	0.504	0.225	NaN	NaN	NaN	2.134	0.247	0.198	2.14	0.085	0.287	NaN	NaN	NaN	NaN	NaN	NaN	2.061	0.827	0.544	2.029	0.644	0.588	1.969	0.518	0.539	1.944	0.413	0.547	1.927	0.259	0.598	1.847	0.098	0.548
465	2.325	2.164	0.91	0.367	NaN	NaN	NaN	2.08	0.817	0.174	2.046	0.638	0.155	2.074	0.504	0.225	NaN	NaN	NaN	2.133	0.247	0.198	2.14	0.085	0.287	NaN	NaN	NaN	NaN	NaN	NaN	2.06	0.827	0.543	2.029	0.644	0.587	1.969	0.517	0.538	1.945	0.413	0.546	1.926	0.258	0.597	1.843	0.098	0.548
466	2.33	2.163	0.91	0.368	NaN	NaN	NaN	2.079	0.817	0.174	2.045	0.638	0.155	2.074	0.504	0.225	NaN	NaN	NaN	2.133	0.247	0.198	2.14	0.085	0.287	NaN	NaN	NaN	NaN	NaN	NaN	2.059	0.827	0.543	2.03	0.643	0.587	1.969	0.517	0.537	1.945	0.413	0.545	1.925	0.258	0.595	1.835	0.1	0.549
467	2.335	2.162	0.91	0.368	NaN	NaN	NaN	2.079	0.817	0.174	2.044	0.639	0.155	2.074	0.504	0.226	NaN	NaN	NaN	2.133	0.248	0.198	2.139	0.085	0.287	NaN	NaN	NaN	NaN	NaN	NaN	2.058	0.827	0.543	2.03	0.642	0.587	1.969	0.516	0.536	1.945	0.412	0.544	1.925	0.257	0.594	1.835	0.1	0.548
468	2.34	2.161	0.91	0.369	NaN	NaN	NaN	2.078	0.817	0.175	2.044	0.639	0.155	2.074	0.504	0.226	NaN	NaN	NaN	2.132	0.248	0.198	2.139	0.085	0.287	NaN	NaN	NaN	NaN	NaN	NaN	2.057	0.827	0.543	2.029	0.641	0.586	1.968	0.516	0.535	1.943	0.41	0.543	1.925	0.256	0.593	1.842	0.097	0.544
469	2.345	2.16	0.909	0.369	NaN	NaN	NaN	2.078	0.817	0.174	2.044	0.639	0.155	2.073	0.504	0.226	NaN	NaN	NaN	2.132	0.248	0.198	2.139	0.085	0.287	NaN	NaN	NaN	NaN	NaN	NaN	2.057	0.828	0.544	2.028	0.641	0.585	1.968	0.515	0.534	1.943	0.409	0.543	1.925	0.255	0.592	1.843	0.095	0.542
470	2.35	2.159	0.909	0.37	NaN	NaN	NaN	2.077	0.817	0.174	2.043	0.639	0.155	2.072	0.504	0.226	NaN	NaN	NaN	2.132	0.248	0.198	2.139	0.085	0.287	NaN	NaN	NaN	NaN	NaN	NaN	2.056	0.829	0.544	2.027	0.64	0.584	1.967	0.514	0.533	1.942	0.408	0.541	1.924	0.254	0.591	1.844	0.094	0.541
471	2.355	2.157	0.909	0.37	NaN	NaN	NaN	2.076	0.817	0.175	2.042	0.639	0.155	2.071	0.504	0.226	NaN	NaN	NaN	2.132	0.248	0.198	2.139	0.085	0.287	NaN	NaN	NaN	NaN	NaN	NaN	2.055	0.829	0.544	2.026	0.64	0.584	1.966	0.514	0.533	1.94	0.406	0.54	1.923	0.253	0.59	1.844	0.094	0.54
472	2.36	2.156	0.909	0.37	NaN	NaN	NaN	2.075	0.817	0.175	2.042	0.639	0.155	2.07	0.504	0.227	NaN	NaN	NaN	2.131	0.248	0.198	2.139	0.085	0.287	NaN	NaN	NaN	NaN	NaN	NaN	2.054	0.829	0.544	2.026	0.64	0.584	1.964	0.513	0.533	1.94	0.406	0.539	1.924	0.253	0.589	1.844	0.093	0.539
473	2.365	2.155	0.909	0.371	NaN	NaN	NaN	2.074	0.817	0.175	2.041	0.639	0.156	2.07	0.504	0.227	NaN	NaN	NaN	2.131	0.248	0.198	2.139	0.085	0.287	NaN	NaN	NaN	NaN	NaN	NaN	2.051	0.827	0.545	2.025	0.641	0.583	1.963	0.513	0.533	1.939	0.407	0.539	1.923	0.252	0.588	1.844	0.093	0.539
474	2.37	2.154	0.908	0.372	NaN	NaN	NaN	2.074	0.817	0.175	2.04	0.639	0.156	2.069	0.504	0.227	NaN	NaN	NaN	2.131	0.248	0.198	2.139	0.085	0.287	NaN	NaN	NaN	NaN	NaN	NaN	2.047	0.823	0.544	2.024	0.64	0.583	1.962	0.513	0.533	1.939	0.407	0.539	1.923	0.252	0.588	1.844	0.092	0.537
475	2.375	2.152	0.908	0.372	NaN	NaN	NaN	2.073	0.817	0.176	2.039	0.639	0.157	2.068	0.504	0.227	NaN	NaN	NaN	2.13	0.248	0.198	2.139	0.085	0.287	NaN	NaN	NaN	NaN	NaN	NaN	2.046	0.823	0.544	2.02	0.637	0.583	1.961	0.513	0.533	1.938	0.407	0.539	1.921	0.251	0.587	1.843	0.091	0.536
476	2.38	2.151	0.908	0.372	NaN	NaN	NaN	2.071	0.817	0.176	2.038	0.639	0.157	2.065	0.504	0.227	NaN	NaN	NaN	2.13	0.248	0.199	2.139	0.085	0.287	NaN	NaN	NaN	NaN	NaN	NaN	2.044	0.823	0.544	2.017	0.637	0.583	1.959	0.513	0.532	1.937	0.407	0.539	1.92	0.251	0.586	1.842	0.091	0.535
477	2.385	2.15	0.908	0.373	NaN	NaN	NaN	2.071	0.817	0.176	2.038	0.639	0.158	2.064	0.505	0.227	NaN	NaN	NaN	2.129	0.248	0.199	2.139	0.085	0.287	NaN	NaN	NaN	NaN	NaN	NaN	2.043	0.823	0.544	2.015	0.638	0.582	1.957	0.512	0.532	1.936	0.406	0.538	1.918	0.251	0.586	1.841	0.092	0.535
478	2.39	2.148	0.908	0.374	NaN	NaN	NaN	2.07	0.817	0.176	2.037	0.638	0.158	2.064	0.505	0.227	NaN	NaN	NaN	2.129	0.248	0.199	2.138	0.085	0.287	NaN	NaN	NaN	NaN	NaN	NaN	2.042	0.823	0.545	2.015	0.64	0.583	1.956	0.512	0.531	1.934	0.406	0.538	1.916	0.252	0.587	1.84	0.092	0.535
479	2.395	2.147	0.908	0.374	NaN	NaN	NaN	2.069	0.817	0.177	2.036	0.638	0.158	2.063	0.505	0.227	NaN	NaN	NaN	2.129	0.248	0.199	2.138	0.085	0.287	NaN	NaN	NaN	NaN	NaN	NaN	2.041	0.824	0.545	2.013	0.64	0.583	1.954	0.512	0.531	1.932	0.406	0.538	1.914	0.252	0.587	1.84	0.091	0.535
480	2.4	2.146	0.908	0.375	NaN	NaN	NaN	2.068	0.817	0.177	2.035	0.638	0.158	2.063	0.505	0.227	NaN	NaN	NaN	2.128	0.249	0.199	2.138	0.085	0.287	NaN	NaN	NaN	NaN	NaN	NaN	2.039	0.824	0.545	2.011	0.641	0.584	1.953	0.512	0.531	1.93	0.405	0.537	1.911	0.252	0.587	1.839	0.091	0.534
481	2.405	2.145	0.908	0.375	NaN	NaN	NaN	2.067	0.817	0.177	2.034	0.638	0.159	2.062	0.505	0.227	NaN	NaN	NaN	2.128	0.249	0.199	2.138	0.085	0.287	NaN	NaN	NaN	NaN	NaN	NaN	2.036	0.822	0.544	2.008	0.641	0.585	1.951	0.512	0.532	1.929	0.405	0.538	1.909	0.253	0.588	1.837	0.09	0.534
482	2.41	2.143	0.907	0.376	NaN	NaN	NaN	2.066	0.817	0.177	2.034	0.639	0.159	2.061	0.504	0.228	NaN	NaN	NaN	2.128	0.249	0.2	2.138	0.085	0.287	NaN	NaN	NaN	NaN	NaN	NaN	2.034	0.822	0.544	2.005	0.641	0.585	1.949	0.512	0.532	1.927	0.406	0.538	1.907	0.253	0.588	1.836	0.09	0.534
483	2.415	2.142	0.908	0.376	NaN	NaN	NaN	2.065	0.817	0.178	2.033	0.639	0.159	2.061	0.504	0.228	NaN	NaN	NaN	2.128	0.249	0.2	2.138	0.085	0.287	NaN	NaN	NaN	NaN	NaN	NaN	2.032	0.822	0.544	2.002	0.641	0.585	1.948	0.513	0.532	1.925	0.406	0.538	1.904	0.253	0.589	1.837	0.09	0.533
484	2.42	2.141	0.908	0.377	NaN	NaN	NaN	2.064	0.817	0.179	2.032	0.639	0.159	2.061	0.504	0.229	NaN	NaN	NaN	2.127	0.249	0.2	2.138	0.085	0.287	NaN	NaN	NaN	NaN	NaN	NaN	2.03	0.822	0.545	1.999	0.642	0.585	1.946	0.513	0.533	1.924	0.407	0.538	1.902	0.253	0.589	1.836	0.09	0.532
485	2.425	2.139	0.908	0.378	NaN	NaN	NaN	2.063	0.817	0.179	2.031	0.639	0.16	2.06	0.504	0.229	NaN	NaN	NaN	2.127	0.249	0.2	2.138	0.085	0.287	NaN	NaN	NaN	NaN	NaN	NaN	2.028	0.823	0.545	1.996	0.642	0.585	1.944	0.513	0.533	1.922	0.408	0.539	1.9	0.253	0.589	1.836	0.09	0.532
486	2.43	2.138	0.908	0.378	NaN	NaN	NaN	2.062	0.817	0.179	2.03	0.639	0.16	2.059	0.504	0.23	NaN	NaN	NaN	2.126	0.249	0.2	2.138	0.085	0.287	NaN	NaN	NaN	NaN	NaN	NaN	2.027	0.824	0.546	1.992	0.641	0.585	1.941	0.514	0.533	1.92	0.408	0.54	1.898	0.254	0.59	1.835	0.09	0.532
487	2.435	2.137	0.908	0.379	NaN	NaN	NaN	2.06	0.817	0.18	2.029	0.639	0.16	2.059	0.503	0.231	NaN	NaN	NaN	2.126	0.249	0.2	2.138	0.085	0.287	NaN	NaN	NaN	NaN	NaN	NaN	2.027	0.826	0.548	1.988	0.642	0.586	1.939	0.514	0.534	1.917	0.407	0.541	1.895	0.253	0.59	1.834	0.09	0.533
488	2.44	2.135	0.908	0.38	NaN	NaN	NaN	2.06	0.817	0.18	2.028	0.639	0.161	2.058	0.503	0.231	NaN	NaN	NaN	2.126	0.249	0.201	2.138	0.085	0.287	NaN	NaN	NaN	NaN	NaN	NaN	2.025	0.826	0.548	1.985	0.643	0.587	1.936	0.514	0.534	1.916	0.407	0.541	1.894	0.253	0.59	1.833	0.09	0.533
489	2.445	2.134	0.908	0.38	NaN	NaN	NaN	2.058	0.817	0.181	2.027	0.639	0.162	2.058	0.503	0.232	NaN	NaN	NaN	2.125	0.25	0.201	2.137	0.086	0.287	NaN	NaN	NaN	NaN	NaN	NaN	2.021	0.824	0.548	1.982	0.643	0.587	1.933	0.515	0.536	1.914	0.408	0.541	1.892	0.253	0.591	1.833	0.09	0.533
490	2.45	2.132	0.908	0.381	NaN	NaN	NaN	2.057	0.817	0.182	2.026	0.639	0.163	2.057	0.503	0.232	NaN	NaN	NaN	2.125	0.25	0.201	2.137	0.086	0.287	NaN	NaN	NaN	NaN	NaN	NaN	2.018	0.823	0.548	1.979	0.644	0.588	1.931	0.515	0.536	1.913	0.408	0.542	1.891	0.253	0.591	1.831	0.091	0.534
491	2.455	2.131	0.908	0.381	NaN	NaN	NaN	2.056	0.817	0.182	2.025	0.639	0.164	2.056	0.503	0.233	NaN	NaN	NaN	2.124	0.25	0.202	2.137	0.086	0.287	NaN	NaN	NaN	NaN	NaN	NaN	2.015	0.823	0.55	1.975	0.645	0.589	1.929	0.516	0.537	1.911	0.408	0.542	1.89	0.253	0.591	1.825	0.092	0.535
492	2.46	2.13	0.909	0.382	NaN	NaN	NaN	2.055	0.817	0.182	2.024	0.639	0.164	2.055	0.503	0.233	NaN	NaN	NaN	2.124	0.251	0.202	2.137	0.086	0.287	NaN	NaN	NaN	NaN	NaN	NaN	2.013	0.822	0.551	1.973	0.646	0.589	1.927	0.516	0.538	1.91	0.408	0.542	1.89	0.253	0.592	1.823	0.093	0.536
493	2.465	2.128	0.909	0.383	NaN	NaN	NaN	2.054	0.817	0.183	2.023	0.638	0.165	2.054	0.503	0.233	NaN	NaN	NaN	2.123	0.251	0.202	2.136	0.086	0.287	NaN	NaN	NaN	NaN	NaN	NaN	2.011	0.824	0.551	1.97	0.647	0.591	1.925	0.517	0.538	1.909	0.408	0.543	1.889	0.253	0.592	1.822	0.093	0.536
494	2.47	2.127	0.909	0.384	NaN	NaN	NaN	2.052	0.817	0.184	2.022	0.638	0.165	2.053	0.503	0.233	NaN	NaN	NaN	2.123	0.251	0.202	2.136	0.086	0.288	NaN	NaN	NaN	NaN	NaN	NaN	2.01	0.824	0.551	1.967	0.647	0.592	1.923	0.517	0.539	1.908	0.408	0.543	1.888	0.254	0.593	1.822	0.093	0.536
495	2.475	2.125	0.909	0.385	NaN	NaN	NaN	2.051	0.816	0.185	2.021	0.638	0.166	2.053	0.503	0.234	NaN	NaN	NaN	2.122	0.251	0.203	2.136	0.086	0.288	NaN	NaN	NaN	NaN	NaN	NaN	2.008	0.825	0.552	1.964	0.648	0.592	1.921	0.518	0.54	1.907	0.409	0.543	1.887	0.254	0.593	1.822	0.093	0.536
496	2.48	2.124	0.909	0.385	NaN	NaN	NaN	2.05	0.816	0.185	2.02	0.638	0.166	2.052	0.504	0.235	NaN	NaN	NaN	2.122	0.252	0.203	2.136	0.087	0.289	NaN	NaN	NaN	NaN	NaN	NaN	2.006	0.825	0.553	1.962	0.648	0.593	1.919	0.518	0.54	1.906	0.409	0.544	1.886	0.253	0.593	1.822	0.092	0.536
497	2.485	2.122	0.91	0.386	NaN	NaN	NaN	2.049	0.816	0.186	2.019	0.638	0.166	2.051	0.504	0.235	NaN	NaN	NaN	2.121	0.252	0.203	2.136	0.086	0.288	NaN	NaN	NaN	NaN	NaN	NaN	2.004	0.826	0.553	1.96	0.649	0.593	1.918	0.518	0.54	1.905	0.409	0.545	1.885	0.253	0.593	1.825	0.091	0.535
498	2.49	2.121	0.91	0.387	NaN	NaN	NaN	2.048	0.816	0.187	2.018	0.638	0.167	2.05	0.504	0.236	NaN	NaN	NaN	2.121	0.252	0.204	2.137	0.087	0.289	NaN	NaN	NaN	NaN	NaN	NaN	2.002	0.826	0.554	1.958	0.649	0.594	1.916	0.518	0.54	1.904	0.409	0.545	1.884	0.252	0.593	1.83	0.088	0.534
499	2.495	2.12	0.91	0.388	NaN	NaN	NaN	2.047	0.816	0.188	2.017	0.638	0.168	2.049	0.504	0.237	NaN	NaN	NaN	2.12	0.252	0.204	2.137	0.087	0.29	NaN	NaN	NaN	NaN	NaN	NaN	2	0.826	0.555	1.956	0.649	0.594	1.915	0.518	0.541	1.903	0.409	0.545	1.883	0.252	0.593	1.83	0.088	0.533
500	2.5	2.118	0.91	0.389	NaN	NaN	NaN	2.046	0.816	0.188	2.016	0.638	0.169	2.048	0.504	0.238	NaN	NaN	NaN	2.12	0.252	0.204	2.137	0.087	0.29	NaN	NaN	NaN	NaN	NaN	NaN	1.998	0.827	0.555	1.954	0.65	0.594	1.914	0.518	0.541	1.902	0.409	0.545	1.882	0.252	0.593	1.83	0.088	0.533
501	2.505	2.116	0.91	0.39	NaN	NaN	NaN	2.045	0.816	0.189	2.015	0.638	0.17	2.047	0.504	0.238	NaN	NaN	NaN	2.12	0.252	0.205	2.136	0.087	0.29	NaN	NaN	NaN	NaN	NaN	NaN	1.996	0.827	0.556	1.952	0.649	0.595	1.913	0.518	0.541	1.9	0.408	0.545	1.882	0.252	0.593	1.829	0.088	0.532
502	2.51	2.115	0.911	0.391	NaN	NaN	NaN	2.043	0.815	0.19	2.014	0.638	0.17	2.046	0.503	0.239	NaN	NaN	NaN	2.119	0.252	0.206	2.136	0.087	0.29	NaN	NaN	NaN	NaN	NaN	NaN	1.994	0.828	0.557	1.951	0.648	0.596	1.912	0.518	0.541	1.899	0.408	0.545	1.88	0.252	0.593	1.829	0.088	0.532
503	2.515	2.113	0.911	0.392	NaN	NaN	NaN	2.042	0.815	0.191	2.013	0.638	0.171	2.045	0.502	0.239	NaN	NaN	NaN	2.119	0.252	0.206	2.136	0.088	0.29	NaN	NaN	NaN	NaN	NaN	NaN	1.993	0.828	0.558	1.95	0.648	0.597	1.911	0.518	0.542	1.898	0.408	0.545	1.876	0.253	0.593	1.828	0.088	0.532
504	2.52	2.112	0.911	0.393	NaN	NaN	NaN	2.041	0.815	0.192	2.012	0.638	0.171	2.044	0.502	0.24	NaN	NaN	NaN	2.119	0.253	0.206	2.136	0.088	0.29	NaN	NaN	NaN	NaN	NaN	NaN	1.991	0.829	0.558	1.949	0.648	0.597	1.91	0.518	0.542	1.896	0.407	0.545	1.875	0.254	0.593	1.829	0.088	0.531
505	2.525	2.11	0.911	0.394	NaN	NaN	NaN	2.04	0.815	0.193	2.011	0.638	0.172	2.044	0.502	0.241	NaN	NaN	NaN	2.118	0.253	0.207	2.136	0.088	0.29	NaN	NaN	NaN	NaN	NaN	NaN	1.989	0.829	0.558	1.947	0.649	0.597	1.909	0.518	0.542	1.895	0.407	0.545	1.874	0.253	0.593	1.829	0.089	0.531
506	2.53	2.109	0.911	0.395	NaN	NaN	NaN	2.039	0.815	0.194	2.01	0.638	0.173	2.043	0.502	0.241	NaN	NaN	NaN	2.118	0.253	0.207	2.135	0.087	0.29	NaN	NaN	NaN	NaN	NaN	NaN	1.987	0.829	0.559	1.946	0.649	0.597	1.908	0.518	0.543	1.894	0.407	0.546	1.874	0.253	0.593	1.829	0.089	0.531
507	2.535	2.107	0.911	0.395	NaN	NaN	NaN	2.038	0.814	0.195	2.009	0.637	0.174	2.042	0.502	0.242	NaN	NaN	NaN	2.118	0.253	0.207	2.135	0.087	0.29	NaN	NaN	NaN	NaN	NaN	NaN	1.986	0.83	0.56	1.945	0.649	0.598	1.907	0.518	0.543	1.893	0.407	0.546	1.874	0.253	0.593	1.829	0.089	0.531
508	2.54	2.106	0.911	0.396	NaN	NaN	NaN	2.036	0.814	0.195	2.008	0.637	0.175	2.041	0.503	0.242	NaN	NaN	NaN	2.118	0.254	0.208	2.135	0.087	0.29	NaN	NaN	NaN	NaN	NaN	NaN	1.984	0.83	0.561	1.944	0.649	0.598	1.906	0.519	0.543	1.892	0.408	0.546	1.873	0.253	0.593	1.828	0.088	0.531
509	2.545	2.104	0.911	0.397	NaN	NaN	NaN	2.035	0.814	0.196	2.007	0.637	0.175	2.04	0.503	0.243	NaN	NaN	NaN	2.118	0.254	0.208	2.134	0.088	0.29	NaN	NaN	NaN	NaN	NaN	NaN	1.982	0.831	0.562	1.944	0.649	0.598	1.905	0.519	0.543	1.891	0.408	0.546	1.873	0.253	0.593	1.828	0.088	0.531
510	2.55	2.103	0.911	0.398	NaN	NaN	NaN	2.034	0.814	0.197	2.006	0.637	0.176	2.039	0.503	0.243	NaN	NaN	NaN	2.117	0.254	0.209	2.134	0.088	0.29	NaN	NaN	NaN	NaN	NaN	NaN	1.981	0.832	0.563	1.943	0.649	0.599	1.904	0.519	0.543	1.89	0.408	0.547	1.872	0.253	0.593	1.828	0.088	0.531
511	2.555	2.101	0.911	0.399	NaN	NaN	NaN	2.033	0.813	0.198	2.006	0.638	0.176	2.039	0.503	0.244	NaN	NaN	NaN	2.116	0.255	0.209	2.134	0.088	0.29	NaN	NaN	NaN	NaN	NaN	NaN	1.979	0.832	0.563	1.943	0.65	0.601	1.903	0.519	0.544	1.889	0.408	0.547	1.872	0.252	0.593	1.828	0.088	0.531
512	2.56	2.099	0.911	0.399	NaN	NaN	NaN	2.031	0.813	0.199	2.005	0.638	0.176	2.038	0.503	0.245	NaN	NaN	NaN	2.116	0.255	0.209	2.134	0.088	0.29	NaN	NaN	NaN	NaN	NaN	NaN	1.978	0.832	0.564	1.943	0.65	0.601	1.902	0.519	0.545	1.888	0.408	0.547	1.871	0.252	0.594	1.827	0.088	0.531
513	2.565	2.098	0.911	0.4	NaN	NaN	NaN	2.03	0.813	0.2	2.004	0.638	0.177	2.038	0.503	0.245	NaN	NaN	NaN	2.116	0.255	0.209	2.134	0.088	0.291	NaN	NaN	NaN	NaN	NaN	NaN	1.979	0.835	0.566	1.942	0.65	0.602	1.901	0.519	0.545	1.887	0.408	0.548	1.87	0.252	0.594	1.828	0.089	0.531
514	2.57	2.096	0.911	0.401	NaN	NaN	NaN	2.029	0.813	0.2	2.003	0.638	0.178	2.037	0.504	0.246	NaN	NaN	NaN	2.116	0.255	0.21	2.134	0.088	0.291	NaN	NaN	NaN	NaN	NaN	NaN	1.978	0.836	0.567	1.941	0.65	0.603	1.9	0.519	0.546	1.886	0.409	0.549	1.87	0.252	0.594	1.828	0.089	0.531
515	2.575	2.095	0.911	0.401	NaN	NaN	NaN	2.028	0.813	0.201	2.002	0.637	0.18	2.036	0.504	0.247	NaN	NaN	NaN	2.116	0.255	0.21	2.134	0.088	0.291	NaN	NaN	NaN	NaN	NaN	NaN	1.976	0.835	0.568	1.939	0.649	0.603	1.899	0.519	0.546	1.885	0.409	0.549	1.869	0.252	0.594	1.828	0.09	0.531
516	2.58	2.093	0.911	0.402	NaN	NaN	NaN	2.027	0.813	0.202	2.002	0.637	0.18	2.035	0.504	0.248	NaN	NaN	NaN	2.115	0.255	0.21	2.134	0.088	0.291	NaN	NaN	NaN	NaN	NaN	NaN	1.974	0.835	0.569	1.937	0.648	0.603	1.898	0.519	0.546	1.884	0.409	0.549	1.868	0.252	0.595	1.828	0.09	0.531
517	2.585	2.092	0.911	0.403	NaN	NaN	NaN	2.025	0.813	0.203	2	0.637	0.181	2.035	0.503	0.249	NaN	NaN	NaN	2.115	0.256	0.21	2.134	0.088	0.291	NaN	NaN	NaN	NaN	NaN	NaN	1.972	0.834	0.569	1.936	0.648	0.604	1.896	0.519	0.546	1.883	0.409	0.55	1.868	0.252	0.595	1.828	0.089	0.531
518	2.59	2.09	0.911	0.404	NaN	NaN	NaN	2.024	0.812	0.204	1.999	0.637	0.181	2.034	0.503	0.249	NaN	NaN	NaN	2.114	0.256	0.21	2.134	0.088	0.292	NaN	NaN	NaN	NaN	NaN	NaN	1.968	0.832	0.569	1.935	0.649	0.605	1.895	0.518	0.547	1.882	0.409	0.55	1.867	0.251	0.595	1.828	0.089	0.531
519	2.595	2.089	0.911	0.404	NaN	NaN	NaN	2.023	0.812	0.204	1.999	0.637	0.182	2.033	0.503	0.25	NaN	NaN	NaN	2.114	0.256	0.211	2.134	0.088	0.292	NaN	NaN	NaN	NaN	NaN	NaN	1.966	0.832	0.569	1.934	0.649	0.606	1.894	0.519	0.547	1.881	0.408	0.551	1.866	0.251	0.595	1.827	0.089	0.53
520	2.6	2.087	0.911	0.405	NaN	NaN	NaN	2.021	0.812	0.205	1.998	0.637	0.182	2.032	0.503	0.25	NaN	NaN	NaN	2.113	0.256	0.211	2.134	0.088	0.292	NaN	NaN	NaN	NaN	NaN	NaN	1.965	0.833	0.57	1.933	0.649	0.607	1.892	0.519	0.548	1.88	0.408	0.551	1.866	0.251	0.596	1.826	0.087	0.53
521	2.605	2.086	0.911	0.406	NaN	NaN	NaN	2.019	0.812	0.206	1.997	0.637	0.182	2.031	0.503	0.25	NaN	NaN	NaN	2.113	0.257	0.211	2.141	0.085	0.293	NaN	NaN	NaN	NaN	NaN	NaN	1.964	0.833	0.571	1.932	0.65	0.608	1.891	0.519	0.548	1.879	0.408	0.552	1.865	0.251	0.596	1.826	0.087	0.53
522	2.61	2.084	0.911	0.406	NaN	NaN	NaN	2.018	0.811	0.207	1.998	0.637	0.184	2.03	0.502	0.251	NaN	NaN	NaN	2.112	0.257	0.212	2.15	0.081	0.295	NaN	NaN	NaN	NaN	NaN	NaN	1.963	0.833	0.571	1.931	0.651	0.609	1.89	0.519	0.549	1.878	0.408	0.552	1.865	0.251	0.596	1.826	0.087	0.53
523	2.615	2.083	0.911	0.407	NaN	NaN	NaN	2.016	0.811	0.207	1.996	0.637	0.185	2.029	0.502	0.251	NaN	NaN	NaN	2.112	0.257	0.212	2.145	0.083	0.294	NaN	NaN	NaN	NaN	NaN	NaN	1.962	0.834	0.573	1.929	0.651	0.609	1.889	0.519	0.55	1.877	0.408	0.553	1.864	0.251	0.597	1.826	0.086	0.53
524	2.62	2.081	0.912	0.408	NaN	NaN	NaN	2.015	0.811	0.208	1.996	0.637	0.185	2.028	0.502	0.252	NaN	NaN	NaN	2.112	0.258	0.212	2.157	0.078	0.297	NaN	NaN	NaN	NaN	NaN	NaN	1.961	0.835	0.573	1.928	0.65	0.61	1.888	0.52	0.55	1.877	0.408	0.554	1.864	0.251	0.597	1.826	0.086	0.53
525	2.625	2.08	0.912	0.409	NaN	NaN	NaN	2.013	0.811	0.209	1.993	0.637	0.186	2.027	0.502	0.252	NaN	NaN	NaN	2.111	0.258	0.213	2.16	0.076	0.297	NaN	NaN	NaN	NaN	NaN	NaN	1.959	0.835	0.574	1.926	0.65	0.612	1.887	0.52	0.551	1.876	0.408	0.554	1.863	0.251	0.598	1.826	0.086	0.53
526	2.63	2.078	0.912	0.41	NaN	NaN	NaN	2.012	0.81	0.21	1.991	0.637	0.186	2.026	0.502	0.253	NaN	NaN	NaN	2.11	0.258	0.213	2.161	0.076	0.297	NaN	NaN	NaN	NaN	NaN	NaN	1.958	0.835	0.575	1.924	0.65	0.612	1.886	0.52	0.551	1.875	0.408	0.554	1.862	0.251	0.598	1.826	0.086	0.53
527	2.635	2.077	0.912	0.41	NaN	NaN	NaN	2.01	0.81	0.211	1.989	0.637	0.187	2.026	0.503	0.254	NaN	NaN	NaN	2.11	0.259	0.214	2.162	0.076	0.298	NaN	NaN	NaN	NaN	NaN	NaN	1.956	0.836	0.575	1.923	0.651	0.613	1.885	0.52	0.552	1.874	0.408	0.555	1.861	0.25	0.598	1.824	0.087	0.531
528	2.64	2.076	0.912	0.411	NaN	NaN	NaN	2.009	0.81	0.211	1.989	0.636	0.188	2.025	0.503	0.254	NaN	NaN	NaN	2.109	0.259	0.214	2.161	0.076	0.298	NaN	NaN	NaN	NaN	NaN	NaN	1.955	0.836	0.576	1.921	0.652	0.613	1.884	0.521	0.552	1.873	0.408	0.555	1.861	0.25	0.599	1.821	0.088	0.532
529	2.645	2.074	0.912	0.412	NaN	NaN	NaN	2.007	0.81	0.212	1.988	0.636	0.188	2.024	0.503	0.255	NaN	NaN	NaN	2.109	0.259	0.214	2.161	0.076	0.298	NaN	NaN	NaN	NaN	NaN	NaN	1.953	0.836	0.577	1.92	0.652	0.614	1.882	0.521	0.553	1.872	0.408	0.556	1.86	0.25	0.599	1.82	0.088	0.533
530	2.65	2.073	0.912	0.412	NaN	NaN	NaN	2.006	0.81	0.213	1.985	0.636	0.189	2.023	0.503	0.255	NaN	NaN	NaN	2.109	0.259	0.214	2.161	0.076	0.297	NaN	NaN	NaN	NaN	NaN	NaN	1.951	0.836	0.577	1.918	0.652	0.616	1.881	0.521	0.555	1.871	0.409	0.556	1.859	0.25	0.599	1.82	0.088	0.533
531	2.655	2.071	0.912	0.413	NaN	NaN	NaN	2.004	0.81	0.214	1.984	0.635	0.19	2.022	0.502	0.256	NaN	NaN	NaN	2.108	0.259	0.215	2.153	0.079	0.296	NaN	NaN	NaN	NaN	NaN	NaN	1.949	0.835	0.578	1.917	0.652	0.616	1.88	0.521	0.555	1.871	0.409	0.557	1.859	0.25	0.6	1.82	0.088	0.533
532	2.66	2.069	0.912	0.414	NaN	NaN	NaN	2.003	0.809	0.215	1.982	0.635	0.191	2.021	0.502	0.257	NaN	NaN	NaN	2.107	0.259	0.215	2.137	0.087	0.293	NaN	NaN	NaN	NaN	NaN	NaN	1.947	0.835	0.579	1.915	0.652	0.617	1.879	0.522	0.556	1.87	0.409	0.557	1.858	0.25	0.6	1.82	0.087	0.533
533	2.665	2.068	0.913	0.415	NaN	NaN	NaN	2.001	0.81	0.215	1.981	0.635	0.192	2.02	0.502	0.257	NaN	NaN	NaN	2.107	0.259	0.215	2.133	0.088	0.293	NaN	NaN	NaN	NaN	NaN	NaN	1.945	0.835	0.58	1.913	0.653	0.617	1.878	0.522	0.556	1.87	0.409	0.558	1.858	0.249	0.6	1.82	0.087	0.534
534	2.67	2.067	0.913	0.416	NaN	NaN	NaN	2	0.809	0.216	1.981	0.635	0.192	2.019	0.502	0.257	NaN	NaN	NaN	2.107	0.259	0.215	2.132	0.089	0.293	NaN	NaN	NaN	NaN	NaN	NaN	1.942	0.834	0.582	1.912	0.653	0.618	1.876	0.522	0.557	1.868	0.409	0.559	1.857	0.249	0.601	1.821	0.087	0.534
535	2.675	2.065	0.913	0.416	NaN	NaN	NaN	1.998	0.809	0.217	1.98	0.635	0.193	2.017	0.502	0.259	NaN	NaN	NaN	2.107	0.259	0.215	2.132	0.089	0.293	NaN	NaN	NaN	NaN	NaN	NaN	1.941	0.835	0.582	1.909	0.653	0.618	1.875	0.522	0.557	1.868	0.409	0.56	1.856	0.249	0.601	1.821	0.087	0.534
536	2.68	2.064	0.913	0.417	NaN	NaN	NaN	1.996	0.808	0.218	1.979	0.636	0.193	2.016	0.501	0.26	NaN	NaN	NaN	2.106	0.26	0.216	2.132	0.09	0.293	NaN	NaN	NaN	NaN	NaN	NaN	1.94	0.836	0.582	1.907	0.653	0.619	1.873	0.522	0.558	1.867	0.409	0.56	1.856	0.249	0.601	1.821	0.087	0.534
537	2.685	2.063	0.913	0.418	NaN	NaN	NaN	1.995	0.808	0.219	1.977	0.636	0.195	2.015	0.501	0.261	NaN	NaN	NaN	2.105	0.26	0.216	2.132	0.09	0.293	NaN	NaN	NaN	NaN	NaN	NaN	1.938	0.836	0.583	1.906	0.653	0.62	1.872	0.522	0.559	1.866	0.409	0.56	1.855	0.249	0.602	1.821	0.087	0.534
538	2.69	2.061	0.913	0.419	NaN	NaN	NaN	1.994	0.808	0.22	1.975	0.635	0.196	2.014	0.501	0.261	NaN	NaN	NaN	2.105	0.26	0.217	2.132	0.091	0.293	NaN	NaN	NaN	NaN	NaN	NaN	1.937	0.837	0.585	1.904	0.653	0.621	1.871	0.523	0.56	1.865	0.409	0.561	1.854	0.249	0.602	1.821	0.086	0.534
539	2.695	2.059	0.913	0.42	NaN	NaN	NaN	1.992	0.808	0.221	1.974	0.635	0.197	2.013	0.501	0.261	2.053	0.414	0.256	2.105	0.261	0.217	2.132	0.091	0.294	NaN	NaN	NaN	NaN	NaN	NaN	1.935	0.837	0.587	1.903	0.653	0.622	1.87	0.523	0.56	1.864	0.409	0.561	1.854	0.249	0.603	1.821	0.086	0.534
540	2.7	2.057	0.913	0.42	NaN	NaN	NaN	1.991	0.808	0.222	1.974	0.635	0.197	2.012	0.501	0.262	2.053	0.415	0.257	2.104	0.261	0.218	2.132	0.092	0.294	NaN	NaN	NaN	NaN	NaN	NaN	1.935	0.838	0.588	1.901	0.653	0.622	1.869	0.523	0.561	1.863	0.408	0.561	1.854	0.249	0.603	1.821	0.086	0.534
541	2.705	2.056	0.913	0.422	NaN	NaN	NaN	1.989	0.808	0.223	1.973	0.635	0.198	2.011	0.502	0.262	2.053	0.415	0.258	2.104	0.262	0.218	2.132	0.092	0.294	NaN	NaN	NaN	NaN	NaN	NaN	1.934	0.839	0.588	1.9	0.653	0.623	1.867	0.523	0.561	1.862	0.408	0.562	1.853	0.249	0.603	1.821	0.086	0.534
542	2.71	2.055	0.913	0.422	NaN	NaN	NaN	1.989	0.808	0.224	1.971	0.635	0.199	2.011	0.502	0.263	2.052	0.415	0.259	2.104	0.262	0.219	2.132	0.093	0.294	NaN	NaN	NaN	NaN	NaN	NaN	1.933	0.839	0.589	1.898	0.653	0.624	1.866	0.523	0.562	1.861	0.408	0.562	1.853	0.249	0.604	1.822	0.086	0.534
543	2.715	2.053	0.913	0.423	NaN	NaN	NaN	1.987	0.808	0.225	1.97	0.635	0.199	2.01	0.502	0.263	2.051	0.415	0.259	2.103	0.263	0.219	2.132	0.093	0.295	NaN	NaN	NaN	NaN	NaN	NaN	1.932	0.841	0.59	1.897	0.653	0.624	1.865	0.523	0.562	1.86	0.408	0.563	1.852	0.249	0.604	1.822	0.086	0.534
544	2.72	2.052	0.913	0.424	NaN	NaN	NaN	1.986	0.808	0.226	1.969	0.635	0.2	2.009	0.502	0.264	2.051	0.415	0.26	2.103	0.263	0.219	2.132	0.094	0.295	NaN	NaN	NaN	NaN	NaN	NaN	1.932	0.842	0.592	1.895	0.653	0.626	1.864	0.523	0.563	1.859	0.408	0.564	1.852	0.249	0.604	1.822	0.086	0.534
545	2.725	2.051	0.914	0.425	NaN	NaN	NaN	1.985	0.807	0.227	1.967	0.635	0.202	2.008	0.502	0.265	2.05	0.415	0.26	2.103	0.264	0.219	2.132	0.094	0.294	NaN	NaN	NaN	NaN	NaN	NaN	1.93	0.842	0.593	1.894	0.653	0.627	1.863	0.524	0.564	1.858	0.408	0.564	1.851	0.249	0.604	1.822	0.086	0.535
546	2.73	2.048	0.913	0.426	NaN	NaN	NaN	1.983	0.807	0.228	1.967	0.635	0.202	2.007	0.502	0.265	2.049	0.415	0.261	2.102	0.264	0.22	2.132	0.095	0.294	NaN	NaN	NaN	NaN	NaN	NaN	1.929	0.842	0.594	1.892	0.653	0.627	1.862	0.524	0.565	1.857	0.408	0.565	1.85	0.249	0.605	1.822	0.086	0.535
547	2.735	2.047	0.913	0.427	NaN	NaN	NaN	1.982	0.807	0.229	1.966	0.635	0.203	2.006	0.502	0.266	2.048	0.415	0.262	2.103	0.265	0.22	2.132	0.095	0.294	NaN	NaN	NaN	NaN	NaN	NaN	1.926	0.841	0.595	1.891	0.654	0.628	1.861	0.524	0.565	1.858	0.409	0.565	1.85	0.249	0.605	1.822	0.086	0.535
548	2.74	2.046	0.913	0.429	NaN	NaN	NaN	1.981	0.807	0.23	1.965	0.635	0.203	2.005	0.502	0.267	2.048	0.416	0.262	2.103	0.265	0.22	2.131	0.095	0.294	NaN	NaN	NaN	NaN	NaN	NaN	1.922	0.838	0.595	1.89	0.654	0.629	1.86	0.524	0.565	1.857	0.409	0.566	1.849	0.248	0.606	1.822	0.085	0.534
549	2.745	2.045	0.913	0.43	NaN	NaN	NaN	1.98	0.807	0.231	1.964	0.635	0.204	2.004	0.503	0.267	2.047	0.416	0.262	2.102	0.265	0.22	2.131	0.096	0.294	NaN	NaN	NaN	NaN	NaN	NaN	1.92	0.839	0.595	1.888	0.654	0.63	1.859	0.524	0.566	1.856	0.409	0.566	1.848	0.248	0.606	1.823	0.085	0.534
550	2.75	2.042	0.913	0.43	NaN	NaN	NaN	1.979	0.807	0.232	1.963	0.636	0.205	2.003	0.503	0.267	2.046	0.416	0.263	2.102	0.266	0.22	2.131	0.096	0.294	NaN	NaN	NaN	NaN	NaN	NaN	1.919	0.839	0.596	1.887	0.654	0.63	1.858	0.524	0.566	1.855	0.409	0.567	1.848	0.248	0.606	1.823	0.085	0.534
551	2.755	2.041	0.913	0.431	NaN	NaN	NaN	1.978	0.807	0.233	1.961	0.636	0.205	2.003	0.503	0.267	2.045	0.416	0.263	2.101	0.266	0.221	2.131	0.096	0.294	NaN	NaN	NaN	NaN	NaN	NaN	1.917	0.839	0.597	1.885	0.653	0.631	1.857	0.524	0.567	1.854	0.408	0.567	1.847	0.247	0.606	1.824	0.085	0.534
552	2.76	2.04	0.913	0.433	NaN	NaN	NaN	1.977	0.807	0.234	1.961	0.636	0.206	2.001	0.503	0.268	2.045	0.417	0.264	2.1	0.266	0.221	2.131	0.096	0.294	NaN	NaN	NaN	NaN	NaN	NaN	1.916	0.84	0.597	1.883	0.652	0.632	1.856	0.523	0.568	1.853	0.408	0.568	1.846	0.247	0.607	1.824	0.085	0.534
553	2.765	2.038	0.913	0.434	NaN	NaN	NaN	1.976	0.807	0.235	1.96	0.636	0.207	2	0.503	0.268	2.044	0.417	0.265	2.099	0.267	0.221	2.131	0.096	0.294	NaN	NaN	NaN	NaN	NaN	NaN	1.914	0.84	0.598	1.882	0.652	0.632	1.855	0.524	0.569	1.852	0.408	0.569	1.846	0.247	0.607	1.824	0.085	0.534
554	2.77	2.038	0.914	0.435	NaN	NaN	NaN	1.974	0.807	0.236	1.959	0.636	0.208	2	0.503	0.269	2.042	0.416	0.265	2.099	0.267	0.222	2.13	0.096	0.294	NaN	NaN	NaN	NaN	NaN	NaN	1.913	0.84	0.599	1.881	0.653	0.633	1.854	0.524	0.569	1.852	0.408	0.57	1.846	0.248	0.607	1.824	0.084	0.534
555	2.775	2.036	0.914	0.436	NaN	NaN	NaN	1.973	0.807	0.237	1.958	0.637	0.209	2.002	0.503	0.269	2.042	0.417	0.265	2.098	0.268	0.222	2.13	0.097	0.294	NaN	NaN	NaN	NaN	NaN	NaN	1.911	0.84	0.6	1.88	0.653	0.634	1.854	0.524	0.57	1.851	0.408	0.57	1.846	0.248	0.608	1.824	0.085	0.534
556	2.78	2.035	0.914	0.438	NaN	NaN	NaN	1.972	0.807	0.238	1.958	0.637	0.209	2	0.503	0.27	2.041	0.417	0.265	2.097	0.268	0.222	2.129	0.097	0.293	NaN	NaN	NaN	NaN	NaN	NaN	1.908	0.84	0.602	1.879	0.653	0.636	1.853	0.524	0.571	1.85	0.408	0.571	1.845	0.248	0.608	1.825	0.085	0.534
557	2.785	2.033	0.914	0.439	NaN	NaN	NaN	1.971	0.807	0.239	1.957	0.637	0.21	1.997	0.503	0.271	2.039	0.417	0.266	2.097	0.268	0.222	2.129	0.097	0.293	NaN	NaN	NaN	NaN	NaN	NaN	1.907	0.841	0.604	1.878	0.653	0.636	1.851	0.524	0.571	1.85	0.408	0.571	1.844	0.247	0.608	1.825	0.086	0.534
558	2.79	2.031	0.914	0.439	NaN	NaN	NaN	1.97	0.807	0.24	1.957	0.637	0.21	1.995	0.503	0.272	2.038	0.417	0.266	2.096	0.268	0.223	2.129	0.097	0.293	NaN	NaN	NaN	NaN	NaN	NaN	1.908	0.843	0.605	1.877	0.653	0.637	1.85	0.524	0.572	1.849	0.408	0.571	1.843	0.247	0.609	1.825	0.086	0.534
559	2.795	2.03	0.914	0.44	NaN	NaN	NaN	1.969	0.807	0.241	1.956	0.637	0.211	1.994	0.504	0.272	2.036	0.417	0.266	2.095	0.269	0.223	2.128	0.098	0.293	NaN	NaN	NaN	NaN	NaN	NaN	1.908	0.845	0.606	1.875	0.654	0.638	1.85	0.524	0.573	1.848	0.408	0.572	1.843	0.247	0.609	1.825	0.086	0.534
560	2.8	2.028	0.914	0.441	NaN	NaN	NaN	1.968	0.807	0.242	1.955	0.637	0.212	1.993	0.504	0.272	2.034	0.417	0.266	2.094	0.269	0.223	2.128	0.098	0.293	NaN	NaN	NaN	NaN	NaN	NaN	1.906	0.845	0.607	1.874	0.654	0.638	1.849	0.524	0.574	1.847	0.408	0.572	1.842	0.247	0.609	1.825	0.086	0.534
561	2.805	2.026	0.914	0.442	NaN	NaN	NaN	1.967	0.807	0.243	1.954	0.638	0.213	1.992	0.504	0.272	2.033	0.417	0.267	2.093	0.27	0.224	2.128	0.099	0.293	NaN	NaN	NaN	NaN	NaN	NaN	1.902	0.842	0.608	1.873	0.654	0.639	1.848	0.524	0.574	1.846	0.407	0.573	1.842	0.247	0.61	1.825	0.086	0.534
562	2.81	2.025	0.914	0.443	NaN	NaN	NaN	1.966	0.807	0.244	1.953	0.638	0.214	1.992	0.503	0.273	2.031	0.417	0.266	2.092	0.27	0.224	2.128	0.1	0.294	NaN	NaN	NaN	NaN	NaN	NaN	1.9	0.842	0.608	1.872	0.653	0.64	1.847	0.524	0.575	1.845	0.407	0.573	1.841	0.247	0.61	1.824	0.085	0.534
563	2.815	2.023	0.914	0.444	NaN	NaN	NaN	1.964	0.807	0.245	1.953	0.638	0.215	1.989	0.503	0.273	2.03	0.417	0.267	2.092	0.271	0.224	2.128	0.101	0.294	NaN	NaN	NaN	NaN	NaN	NaN	1.899	0.842	0.609	1.871	0.654	0.641	1.846	0.524	0.576	1.844	0.407	0.574	1.841	0.246	0.61	1.823	0.083	0.534
564	2.82	2.022	0.914	0.445	NaN	NaN	NaN	1.963	0.807	0.246	1.952	0.638	0.215	1.988	0.503	0.274	2.03	0.417	0.268	2.092	0.271	0.224	2.128	0.101	0.294	NaN	NaN	NaN	NaN	NaN	NaN	1.897	0.842	0.61	1.868	0.653	0.641	1.845	0.524	0.576	1.844	0.407	0.574	1.84	0.246	0.61	1.823	0.084	0.534
565	2.825	2.021	0.914	0.446	NaN	NaN	NaN	1.962	0.807	0.247	1.951	0.639	0.216	1.986	0.503	0.274	2.027	0.417	0.267	2.091	0.271	0.225	2.128	0.102	0.295	NaN	NaN	NaN	NaN	NaN	NaN	1.896	0.843	0.611	1.866	0.652	0.642	1.843	0.524	0.577	1.843	0.407	0.575	1.839	0.246	0.611	1.824	0.084	0.534
566	2.83	2.019	0.914	0.447	NaN	NaN	NaN	1.961	0.807	0.248	1.95	0.639	0.216	1.985	0.504	0.275	2.027	0.418	0.268	2.09	0.272	0.225	2.128	0.102	0.295	NaN	NaN	NaN	NaN	NaN	NaN	1.895	0.844	0.612	1.865	0.652	0.642	1.842	0.524	0.577	1.842	0.407	0.576	1.838	0.245	0.611	1.823	0.083	0.534
567	2.835	2.018	0.915	0.448	NaN	NaN	NaN	1.96	0.807	0.249	1.949	0.639	0.217	1.984	0.504	0.275	2.027	0.418	0.269	2.09	0.273	0.225	2.127	0.103	0.295	NaN	NaN	NaN	NaN	NaN	NaN	1.894	0.844	0.613	1.864	0.652	0.643	1.842	0.524	0.578	1.841	0.407	0.576	1.837	0.245	0.611	1.823	0.083	0.534
568	2.84	2.017	0.915	0.449	NaN	NaN	NaN	1.958	0.807	0.25	1.948	0.639	0.218	1.983	0.504	0.275	2.026	0.418	0.27	2.089	0.273	0.225	2.127	0.103	0.295	NaN	NaN	NaN	NaN	NaN	NaN	1.892	0.844	0.613	1.863	0.653	0.644	1.84	0.524	0.578	1.841	0.407	0.576	1.837	0.244	0.612	1.823	0.083	0.534
569	2.845	2.015	0.915	0.45	NaN	NaN	NaN	1.958	0.807	0.251	1.948	0.64	0.218	1.982	0.505	0.276	2.023	0.418	0.269	2.088	0.274	0.226	2.127	0.104	0.295	NaN	NaN	NaN	NaN	NaN	NaN	1.889	0.842	0.614	1.862	0.654	0.645	1.839	0.524	0.579	1.84	0.408	0.577	1.836	0.245	0.612	1.823	0.083	0.534
570	2.85	2.014	0.915	0.451	NaN	NaN	NaN	1.957	0.808	0.252	1.946	0.64	0.219	1.982	0.505	0.276	2.022	0.419	0.269	2.088	0.274	0.226	2.126	0.104	0.295	NaN	NaN	NaN	NaN	NaN	NaN	1.886	0.84	0.616	1.861	0.653	0.646	1.838	0.524	0.579	1.839	0.408	0.577	1.835	0.245	0.612	1.823	0.083	0.534
571	2.855	2.013	0.915	0.452	NaN	NaN	NaN	1.956	0.808	0.253	1.945	0.64	0.22	1.982	0.504	0.277	2.021	0.419	0.269	2.087	0.275	0.226	2.126	0.104	0.295	NaN	NaN	NaN	NaN	NaN	NaN	1.884	0.839	0.617	1.859	0.653	0.647	1.837	0.524	0.58	1.839	0.408	0.577	1.835	0.245	0.613	1.823	0.083	0.534
572	2.86	2.011	0.915	0.453	NaN	NaN	NaN	1.954	0.808	0.254	1.944	0.64	0.22	1.981	0.505	0.277	2.02	0.419	0.27	2.086	0.275	0.226	2.125	0.105	0.294	NaN	NaN	NaN	NaN	NaN	NaN	1.883	0.84	0.618	1.858	0.653	0.647	1.837	0.524	0.581	1.838	0.408	0.578	1.834	0.245	0.613	1.822	0.083	0.534
573	2.865	2.01	0.915	0.454	NaN	NaN	NaN	1.953	0.808	0.255	1.942	0.641	0.221	1.978	0.505	0.277	2.018	0.419	0.27	2.086	0.275	0.226	2.125	0.105	0.294	NaN	NaN	NaN	NaN	NaN	NaN	1.882	0.841	0.618	1.857	0.653	0.648	1.835	0.523	0.581	1.837	0.408	0.578	1.834	0.245	0.613	1.822	0.083	0.534
574	2.87	2.009	0.915	0.455	NaN	NaN	NaN	1.951	0.807	0.256	1.941	0.641	0.221	1.977	0.506	0.278	2.017	0.419	0.27	2.085	0.276	0.226	2.125	0.105	0.295	NaN	NaN	NaN	NaN	NaN	NaN	1.882	0.842	0.618	1.855	0.653	0.648	1.834	0.523	0.582	1.836	0.407	0.579	1.833	0.245	0.613	1.821	0.083	0.534
575	2.875	2.007	0.915	0.456	NaN	NaN	NaN	1.951	0.808	0.256	1.939	0.641	0.222	1.975	0.506	0.278	2.017	0.419	0.271	2.085	0.276	0.226	2.125	0.105	0.295	NaN	NaN	NaN	NaN	NaN	NaN	1.88	0.842	0.619	1.854	0.653	0.648	1.833	0.523	0.582	1.835	0.407	0.58	1.833	0.244	0.614	1.819	0.084	0.535
576	2.88	2.006	0.915	0.457	NaN	NaN	NaN	1.95	0.809	0.257	1.938	0.642	0.222	1.975	0.506	0.278	2.016	0.419	0.271	2.084	0.277	0.226	2.124	0.106	0.295	NaN	NaN	NaN	NaN	NaN	NaN	1.879	0.842	0.619	1.852	0.652	0.649	1.832	0.523	0.583	1.834	0.406	0.58	1.832	0.244	0.614	1.821	0.083	0.534
577	2.885	2.005	0.916	0.458	NaN	NaN	NaN	1.949	0.81	0.258	1.937	0.642	0.223	1.975	0.506	0.278	2.014	0.42	0.271	2.083	0.278	0.226	2.124	0.106	0.295	NaN	NaN	NaN	NaN	NaN	NaN	1.878	0.842	0.62	1.851	0.652	0.65	1.831	0.523	0.583	1.833	0.406	0.58	1.832	0.244	0.614	1.822	0.083	0.534
578	2.89	2.003	0.916	0.459	NaN	NaN	NaN	1.948	0.81	0.259	1.936	0.642	0.223	1.973	0.506	0.278	2.013	0.421	0.271	2.083	0.278	0.226	2.124	0.106	0.295	NaN	NaN	NaN	NaN	NaN	NaN	1.877	0.843	0.622	1.85	0.652	0.651	1.83	0.523	0.584	1.832	0.406	0.581	1.831	0.244	0.615	1.821	0.083	0.535
579	2.895	2.002	0.916	0.46	NaN	NaN	NaN	1.946	0.809	0.26	1.935	0.643	0.224	1.971	0.507	0.278	2.012	0.421	0.271	2.082	0.279	0.226	2.123	0.106	0.295	NaN	NaN	NaN	NaN	NaN	NaN	1.878	0.845	0.624	1.849	0.652	0.651	1.83	0.523	0.584	1.832	0.406	0.581	1.83	0.244	0.615	1.821	0.083	0.535
580	2.9	2.001	0.916	0.461	NaN	NaN	NaN	1.945	0.809	0.261	1.934	0.643	0.225	1.97	0.507	0.278	2.011	0.421	0.271	2.081	0.279	0.226	2.123	0.107	0.295	NaN	NaN	NaN	NaN	NaN	NaN	1.877	0.845	0.624	1.848	0.652	0.652	1.829	0.523	0.585	1.831	0.406	0.581	1.83	0.243	0.615	1.821	0.083	0.535
581	2.905	2	0.916	0.462	NaN	NaN	NaN	1.944	0.809	0.262	1.933	0.643	0.225	1.971	0.507	0.279	2.01	0.421	0.272	2.081	0.28	0.226	2.122	0.107	0.295	NaN	NaN	NaN	NaN	NaN	NaN	1.875	0.845	0.624	1.847	0.652	0.652	1.828	0.523	0.585	1.83	0.406	0.581	1.829	0.243	0.615	1.821	0.083	0.535
582	2.91	1.998	0.916	0.463	NaN	NaN	NaN	1.943	0.81	0.262	1.932	0.644	0.225	1.97	0.507	0.279	2.01	0.421	0.272	2.08	0.28	0.227	2.122	0.108	0.295	NaN	NaN	NaN	NaN	NaN	NaN	1.87	0.842	0.624	1.845	0.652	0.653	1.827	0.523	0.586	1.829	0.406	0.581	1.829	0.243	0.615	1.821	0.082	0.535
583	2.915	1.997	0.916	0.464	NaN	NaN	NaN	1.942	0.81	0.262	1.931	0.644	0.226	1.967	0.508	0.279	2.007	0.421	0.272	2.079	0.281	0.227	2.122	0.109	0.295	NaN	NaN	NaN	NaN	NaN	NaN	1.868	0.841	0.624	1.845	0.652	0.654	1.827	0.523	0.586	1.829	0.406	0.582	1.828	0.243	0.615	1.821	0.083	0.535
584	2.92	1.996	0.916	0.465	NaN	NaN	NaN	1.941	0.811	0.263	1.93	0.644	0.226	1.966	0.508	0.279	2.006	0.422	0.272	2.078	0.281	0.227	2.121	0.11	0.295	NaN	NaN	NaN	NaN	NaN	NaN	1.866	0.841	0.625	1.844	0.652	0.655	1.826	0.523	0.587	1.828	0.406	0.582	1.828	0.243	0.615	1.821	0.083	0.535
585	2.925	1.994	0.916	0.466	NaN	NaN	NaN	1.94	0.811	0.263	1.929	0.645	0.226	1.965	0.508	0.28	2.005	0.422	0.272	2.078	0.282	0.227	2.121	0.111	0.295	NaN	NaN	NaN	NaN	NaN	NaN	1.865	0.841	0.627	1.843	0.652	0.656	1.825	0.523	0.587	1.828	0.406	0.582	1.827	0.243	0.616	1.821	0.083	0.535
586	2.93	1.993	0.917	0.467	NaN	NaN	NaN	1.939	0.811	0.264	1.927	0.645	0.227	1.963	0.508	0.28	2.004	0.423	0.272	2.077	0.283	0.227	2.121	0.112	0.295	NaN	NaN	NaN	NaN	NaN	NaN	1.864	0.841	0.627	1.842	0.652	0.656	1.824	0.523	0.588	1.827	0.407	0.583	1.827	0.243	0.616	1.821	0.083	0.535
587	2.935	1.992	0.917	0.468	NaN	NaN	NaN	1.938	0.811	0.265	1.926	0.645	0.227	1.961	0.508	0.28	2.003	0.423	0.272	2.076	0.283	0.227	2.121	0.113	0.295	NaN	NaN	NaN	NaN	NaN	NaN	1.863	0.842	0.628	1.841	0.652	0.657	1.823	0.523	0.588	1.827	0.407	0.583	1.827	0.242	0.616	1.821	0.083	0.535
588	2.94	1.99	0.917	0.469	NaN	NaN	NaN	1.937	0.811	0.265	1.925	0.646	0.227	1.959	0.509	0.28	2.002	0.422	0.272	2.075	0.284	0.227	2.12	0.113	0.294	NaN	NaN	NaN	NaN	NaN	NaN	1.863	0.843	0.629	1.84	0.652	0.657	1.822	0.522	0.589	1.826	0.407	0.584	1.826	0.242	0.616	1.821	0.083	0.535
589	2.945	1.989	0.917	0.469	NaN	NaN	NaN	1.936	0.812	0.266	1.924	0.646	0.228	1.958	0.509	0.28	2	0.423	0.272	2.074	0.284	0.227	2.12	0.114	0.294	NaN	NaN	NaN	NaN	NaN	NaN	1.865	0.846	0.63	1.839	0.652	0.657	1.821	0.522	0.589	1.825	0.406	0.585	1.826	0.242	0.617	1.821	0.083	0.535
590	2.95	1.988	0.917	0.47	NaN	NaN	NaN	1.935	0.812	0.266	1.923	0.646	0.228	1.957	0.509	0.28	1.998	0.423	0.272	2.074	0.284	0.227	2.119	0.114	0.294	NaN	NaN	NaN	NaN	NaN	NaN	1.864	0.846	0.632	1.837	0.652	0.657	1.82	0.522	0.589	1.824	0.406	0.585	1.826	0.242	0.617	1.82	0.083	0.535
591	2.955	1.987	0.917	0.471	NaN	NaN	NaN	1.934	0.812	0.267	1.922	0.647	0.228	1.956	0.509	0.28	1.997	0.423	0.272	2.073	0.285	0.227	2.119	0.114	0.294	NaN	NaN	NaN	NaN	NaN	NaN	1.863	0.846	0.632	1.836	0.652	0.657	1.819	0.522	0.59	1.823	0.405	0.585	1.825	0.242	0.617	1.82	0.083	0.535
592	2.96	1.986	0.917	0.472	NaN	NaN	NaN	1.933	0.813	0.268	1.921	0.648	0.228	1.954	0.509	0.28	1.995	0.424	0.272	2.071	0.285	0.227	2.118	0.115	0.294	NaN	NaN	NaN	NaN	NaN	NaN	1.86	0.845	0.633	1.835	0.651	0.658	1.818	0.522	0.59	1.822	0.405	0.585	1.825	0.242	0.617	1.82	0.083	0.535
593	2.965	1.984	0.917	0.473	NaN	NaN	NaN	1.932	0.813	0.268	1.92	0.648	0.229	1.953	0.51	0.28	1.994	0.423	0.272	2.07	0.286	0.227	2.117	0.115	0.294	NaN	NaN	NaN	NaN	NaN	NaN	1.859	0.844	0.634	1.834	0.651	0.658	1.817	0.522	0.591	1.821	0.405	0.586	1.825	0.242	0.618	1.82	0.083	0.535
594	2.97	1.983	0.918	0.474	NaN	NaN	NaN	1.931	0.813	0.269	1.919	0.648	0.229	1.951	0.51	0.28	1.993	0.423	0.272	2.07	0.286	0.227	2.117	0.116	0.294	NaN	NaN	NaN	NaN	NaN	NaN	1.856	0.843	0.634	1.833	0.651	0.659	1.816	0.522	0.591	1.821	0.405	0.586	1.824	0.242	0.618	1.821	0.083	0.535
595	2.975	1.982	0.918	0.475	NaN	NaN	NaN	1.93	0.814	0.269	1.917	0.649	0.229	1.951	0.51	0.28	1.99	0.424	0.272	2.069	0.286	0.227	2.116	0.116	0.295	NaN	NaN	NaN	NaN	NaN	NaN	1.853	0.841	0.633	1.831	0.65	0.66	1.815	0.522	0.592	1.82	0.405	0.586	1.824	0.241	0.618	1.821	0.083	0.536
596	2.98	1.981	0.918	0.476	NaN	NaN	NaN	1.929	0.814	0.27	1.916	0.649	0.23	1.95	0.51	0.28	1.989	0.424	0.271	2.067	0.287	0.227	2.116	0.117	0.295	NaN	NaN	NaN	NaN	NaN	NaN	1.851	0.841	0.634	1.83	0.65	0.661	1.815	0.522	0.592	1.82	0.405	0.587	1.824	0.241	0.619	1.821	0.083	0.536
597	2.985	1.98	0.918	0.477	NaN	NaN	NaN	1.928	0.815	0.271	1.915	0.65	0.23	1.948	0.511	0.279	1.987	0.424	0.271	2.066	0.287	0.228	2.115	0.118	0.296	NaN	NaN	NaN	NaN	NaN	NaN	1.851	0.842	0.635	1.83	0.65	0.661	1.814	0.522	0.592	1.819	0.405	0.587	1.824	0.241	0.619	1.821	0.083	0.536
598	2.99	1.979	0.918	0.477	NaN	NaN	NaN	1.927	0.815	0.271	1.914	0.65	0.23	1.947	0.511	0.279	1.985	0.424	0.271	2.065	0.287	0.228	2.114	0.119	0.296	NaN	NaN	NaN	NaN	NaN	NaN	1.853	0.844	0.636	1.829	0.651	0.661	1.813	0.522	0.593	1.818	0.405	0.587	1.823	0.241	0.619	1.821	0.083	0.536
599	2.995	1.978	0.918	0.478	NaN	NaN	NaN	1.927	0.815	0.272	1.913	0.651	0.23	1.943	0.511	0.278	1.983	0.424	0.271	2.064	0.288	0.228	2.113	0.12	0.296	NaN	NaN	NaN	NaN	NaN	NaN	1.851	0.844	0.637	1.828	0.651	0.661	1.812	0.522	0.593	1.818	0.405	0.587	1.823	0.241	0.619	1.821	0.083	0.536
600	3	1.977	0.918	0.479	NaN	NaN	NaN	1.926	0.816	0.272	1.912	0.651	0.23	1.941	0.511	0.278	1.981	0.424	0.271	2.063	0.289	0.229	2.113	0.121	0.297	NaN	NaN	NaN	NaN	NaN	NaN	1.849	0.842	0.638	1.828	0.651	0.662	1.812	0.521	0.594	1.817	0.405	0.587	1.823	0.241	0.619	1.821	0.083	0.536
601	3.005	1.975	0.918	0.48	NaN	NaN	NaN	1.925	0.816	0.273	1.91	0.652	0.23	1.94	0.511	0.278	1.979	0.424	0.27	2.062	0.289	0.229	2.113	0.122	0.298	NaN	NaN	NaN	NaN	NaN	NaN	1.848	0.842	0.638	1.827	0.651	0.662	1.811	0.521	0.594	1.817	0.405	0.588	1.823	0.241	0.619	1.821	0.083	0.537
602	3.01	1.974	0.919	0.481	NaN	NaN	NaN	1.924	0.817	0.273	1.909	0.652	0.23	1.938	0.511	0.278	1.977	0.424	0.27	2.061	0.29	0.23	2.112	0.123	0.299	NaN	NaN	NaN	NaN	NaN	NaN	1.847	0.842	0.639	1.827	0.651	0.662	1.81	0.521	0.594	1.816	0.405	0.588	1.823	0.241	0.62	1.821	0.083	0.537
603	3.015	1.973	0.919	0.481	NaN	NaN	NaN	1.924	0.817	0.274	1.908	0.653	0.23	1.936	0.511	0.277	1.975	0.424	0.27	2.059	0.29	0.23	2.112	0.124	0.3	NaN	NaN	NaN	NaN	NaN	NaN	1.846	0.842	0.639	1.826	0.651	0.663	1.809	0.521	0.594	1.815	0.405	0.588	1.822	0.24	0.62	1.821	0.083	0.537
604	3.02	1.972	0.919	0.482	NaN	NaN	NaN	1.923	0.818	0.274	1.906	0.653	0.231	1.933	0.512	0.277	1.973	0.425	0.27	2.058	0.29	0.23	2.111	0.125	0.3	NaN	NaN	NaN	NaN	NaN	NaN	1.844	0.841	0.639	1.825	0.651	0.663	1.809	0.521	0.594	1.815	0.405	0.589	1.822	0.24	0.62	1.821	0.083	0.537
605	3.025	1.971	0.919	0.483	NaN	NaN	NaN	1.924	0.819	0.274	1.905	0.653	0.231	1.931	0.512	0.276	1.971	0.424	0.27	2.056	0.291	0.231	2.109	0.126	0.3	NaN	NaN	NaN	NaN	NaN	NaN	1.841	0.839	0.638	1.824	0.65	0.663	1.808	0.521	0.595	1.814	0.405	0.589	1.822	0.24	0.62	1.821	0.083	0.537
606	3.03	1.97	0.919	0.483	NaN	NaN	NaN	1.923	0.82	0.274	1.903	0.654	0.23	1.929	0.512	0.276	1.969	0.424	0.269	2.055	0.291	0.231	2.108	0.126	0.301	NaN	NaN	NaN	NaN	NaN	NaN	1.84	0.839	0.638	1.823	0.65	0.663	1.807	0.521	0.595	1.814	0.405	0.589	1.822	0.24	0.62	1.821	0.082	0.537
607	3.035	1.97	0.919	0.484	NaN	NaN	NaN	1.923	0.82	0.275	1.902	0.654	0.23	1.927	0.512	0.276	1.966	0.425	0.269	2.054	0.292	0.231	2.107	0.127	0.303	NaN	NaN	NaN	NaN	NaN	NaN	1.838	0.838	0.638	1.823	0.65	0.663	1.806	0.521	0.595	1.813	0.405	0.589	1.822	0.24	0.62	1.821	0.082	0.537
608	3.04	1.968	0.919	0.485	NaN	NaN	NaN	1.922	0.82	0.275	1.9	0.655	0.23	1.924	0.512	0.275	1.964	0.425	0.269	2.052	0.292	0.231	2.107	0.128	0.304	NaN	NaN	NaN	NaN	NaN	NaN	1.837	0.838	0.638	1.822	0.65	0.664	1.805	0.52	0.595	1.812	0.405	0.589	1.822	0.24	0.621	1.821	0.082	0.538
609	3.045	1.968	0.919	0.485	NaN	NaN	NaN	1.921	0.82	0.276	1.899	0.655	0.23	1.922	0.512	0.275	1.962	0.425	0.269	2.051	0.293	0.231	2.106	0.129	0.305	NaN	NaN	NaN	NaN	NaN	NaN	1.836	0.838	0.639	1.822	0.65	0.664	1.805	0.52	0.595	1.812	0.405	0.589	1.822	0.24	0.621	1.821	0.082	0.539
610	3.05	1.967	0.919	0.486	NaN	NaN	NaN	1.92	0.821	0.277	1.898	0.656	0.23	1.92	0.512	0.275	1.96	0.425	0.268	2.05	0.294	0.232	2.105	0.131	0.306	NaN	NaN	NaN	NaN	NaN	NaN	1.834	0.838	0.641	1.821	0.65	0.664	1.804	0.52	0.595	1.812	0.405	0.589	1.822	0.24	0.621	1.821	0.082	0.539
611	3.055	1.966	0.919	0.487	NaN	NaN	NaN	1.92	0.821	0.277	1.897	0.657	0.23	1.917	0.513	0.274	1.957	0.425	0.268	2.049	0.295	0.233	2.104	0.132	0.306	NaN	NaN	NaN	NaN	NaN	NaN	1.834	0.838	0.641	1.82	0.65	0.665	1.804	0.52	0.595	1.811	0.405	0.59	1.823	0.24	0.621	1.821	0.082	0.539
612	3.06	1.965	0.92	0.487	NaN	NaN	NaN	1.919	0.822	0.277	1.896	0.657	0.231	1.915	0.513	0.274	1.955	0.425	0.268	2.047	0.295	0.233	2.103	0.134	0.307	NaN	NaN	NaN	NaN	NaN	NaN	1.833	0.838	0.641	1.819	0.65	0.665	1.803	0.52	0.596	1.811	0.405	0.59	1.823	0.24	0.621	1.821	0.082	0.539
613	3.065	1.964	0.92	0.488	NaN	NaN	NaN	1.918	0.822	0.277	1.894	0.658	0.231	1.913	0.513	0.273	1.953	0.425	0.268	2.046	0.296	0.234	2.103	0.135	0.309	NaN	NaN	NaN	NaN	NaN	NaN	1.833	0.838	0.641	1.818	0.65	0.665	1.803	0.52	0.596	1.811	0.406	0.59	1.823	0.241	0.622	1.821	0.081	0.539
614	3.07	1.963	0.92	0.488	NaN	NaN	NaN	1.917	0.822	0.278	1.893	0.658	0.231	1.911	0.513	0.273	1.952	0.425	0.268	2.044	0.296	0.235	2.101	0.135	0.31	NaN	NaN	NaN	NaN	NaN	NaN	1.832	0.838	0.642	1.818	0.65	0.665	1.802	0.52	0.596	1.811	0.406	0.59	1.824	0.242	0.622	1.821	0.081	0.539
615	3.075	1.962	0.92	0.489	NaN	NaN	NaN	1.917	0.822	0.278	1.892	0.659	0.23	1.908	0.514	0.273	1.949	0.426	0.267	2.043	0.297	0.236	2.1	0.136	0.312	NaN	NaN	NaN	NaN	NaN	NaN	1.833	0.84	0.643	1.817	0.65	0.666	1.802	0.521	0.596	1.811	0.406	0.59	1.824	0.242	0.622	1.821	0.081	0.539
616	3.08	1.961	0.92	0.489	NaN	NaN	NaN	1.916	0.823	0.279	1.891	0.659	0.23	1.906	0.514	0.272	1.947	0.426	0.267	2.042	0.297	0.236	2.099	0.136	0.313	NaN	NaN	NaN	NaN	NaN	NaN	1.832	0.84	0.643	1.817	0.65	0.666	1.801	0.521	0.596	1.81	0.406	0.59	1.824	0.242	0.622	1.821	0.081	0.54
617	3.085	1.96	0.92	0.49	NaN	NaN	NaN	1.915	0.823	0.279	1.889	0.66	0.23	1.905	0.515	0.272	1.945	0.426	0.267	2.041	0.298	0.237	2.097	0.137	0.314	NaN	NaN	NaN	NaN	NaN	NaN	1.832	0.84	0.643	1.816	0.65	0.666	1.801	0.521	0.596	1.81	0.406	0.591	1.824	0.242	0.623	1.821	0.081	0.54
618	3.09	1.959	0.92	0.49	NaN	NaN	NaN	1.914	0.824	0.279	1.888	0.66	0.23	1.903	0.515	0.271	1.944	0.426	0.267	2.04	0.298	0.237	2.096	0.138	0.315	NaN	NaN	NaN	NaN	NaN	NaN	1.831	0.841	0.643	1.815	0.65	0.666	1.8	0.521	0.596	1.81	0.406	0.591	1.824	0.243	0.623	1.821	0.081	0.54
619	3.095	1.958	0.92	0.491	NaN	NaN	NaN	1.913	0.824	0.279	1.887	0.661	0.23	1.901	0.515	0.271	1.942	0.426	0.267	2.038	0.299	0.238	2.094	0.139	0.316	NaN	NaN	NaN	NaN	NaN	NaN	1.83	0.841	0.643	1.814	0.65	0.666	1.8	0.521	0.596	1.81	0.406	0.591	1.824	0.243	0.623	1.821	0.081	0.54
620	3.1	1.957	0.92	0.491	NaN	NaN	NaN	1.912	0.824	0.279	1.885	0.661	0.23	1.899	0.516	0.271	1.94	0.427	0.267	2.037	0.3	0.239	2.092	0.139	0.317	NaN	NaN	NaN	NaN	NaN	NaN	1.828	0.84	0.643	1.814	0.65	0.666	1.799	0.521	0.597	1.81	0.406	0.591	1.824	0.243	0.623	1.821	0.081	0.54
621	3.105	1.956	0.92	0.491	NaN	NaN	NaN	1.911	0.824	0.28	1.884	0.662	0.229	1.897	0.516	0.27	1.938	0.427	0.267	2.035	0.3	0.239	2.09	0.139	0.318	NaN	NaN	NaN	NaN	NaN	NaN	1.825	0.838	0.643	1.813	0.65	0.666	1.799	0.521	0.597	1.809	0.406	0.591	1.824	0.243	0.623	1.821	0.081	0.54
622	3.11	1.955	0.92	0.492	NaN	NaN	NaN	1.91	0.825	0.28	1.883	0.662	0.229	1.896	0.516	0.27	1.937	0.427	0.267	2.034	0.3	0.24	2.088	0.139	0.318	NaN	NaN	NaN	NaN	NaN	NaN	1.824	0.838	0.643	1.812	0.65	0.666	1.798	0.521	0.597	1.809	0.406	0.591	1.824	0.243	0.623	1.821	0.081	0.54
623	3.115	1.954	0.921	0.492	NaN	NaN	NaN	1.909	0.825	0.281	1.881	0.662	0.23	1.894	0.516	0.27	1.935	0.427	0.267	2.033	0.3	0.241	2.086	0.139	0.319	NaN	NaN	NaN	NaN	NaN	NaN	1.823	0.838	0.643	1.812	0.65	0.666	1.798	0.521	0.597	1.809	0.406	0.591	1.824	0.243	0.623	1.821	0.081	0.54
624	3.12	1.953	0.921	0.492	NaN	NaN	NaN	1.908	0.826	0.281	1.88	0.662	0.23	1.893	0.517	0.27	1.934	0.428	0.267	2.032	0.3	0.242	2.083	0.138	0.319	NaN	NaN	NaN	NaN	NaN	NaN	1.822	0.838	0.643	1.811	0.651	0.666	1.797	0.521	0.597	1.808	0.406	0.591	1.823	0.243	0.623	1.821	0.081	0.54
625	3.125	1.952	0.921	0.493	NaN	NaN	NaN	1.907	0.826	0.281	1.879	0.663	0.23	1.892	0.517	0.27	1.933	0.428	0.267	2.031	0.301	0.242	2.08	0.138	0.32	NaN	NaN	NaN	NaN	NaN	NaN	1.821	0.838	0.643	1.81	0.651	0.666	1.796	0.521	0.597	1.808	0.406	0.591	1.823	0.243	0.623	1.821	0.081	0.54
626	3.13	1.951	0.921	0.493	NaN	NaN	NaN	1.907	0.826	0.281	1.878	0.663	0.23	1.891	0.517	0.27	1.932	0.428	0.268	2.029	0.301	0.242	2.078	0.137	0.32	NaN	NaN	NaN	NaN	NaN	NaN	1.82	0.838	0.643	1.81	0.651	0.666	1.796	0.521	0.597	1.807	0.406	0.591	1.823	0.243	0.623	1.821	0.081	0.54
627	3.135	1.95	0.921	0.493	NaN	NaN	NaN	1.906	0.827	0.281	1.877	0.664	0.23	1.89	0.517	0.27	1.93	0.428	0.268	2.027	0.3	0.243	2.075	0.135	0.321	NaN	NaN	NaN	NaN	NaN	NaN	1.819	0.838	0.644	1.809	0.651	0.666	1.795	0.521	0.597	1.807	0.406	0.591	1.823	0.243	0.623	1.821	0.081	0.54
628	3.14	1.949	0.922	0.494	NaN	NaN	NaN	1.905	0.827	0.281	1.876	0.664	0.23	1.889	0.518	0.27	1.929	0.428	0.268	2.023	0.3	0.243	2.071	0.135	0.321	NaN	NaN	NaN	NaN	NaN	NaN	1.816	0.837	0.645	1.808	0.651	0.666	1.795	0.521	0.597	1.807	0.406	0.591	1.823	0.243	0.623	1.821	0.081	0.54
629	3.145	1.948	0.922	0.494	NaN	NaN	NaN	1.904	0.827	0.281	1.875	0.664	0.23	1.888	0.518	0.27	1.928	0.428	0.268	2.021	0.299	0.243	2.068	0.134	0.322	NaN	NaN	NaN	NaN	NaN	NaN	1.815	0.837	0.645	1.807	0.651	0.666	1.794	0.521	0.597	1.806	0.406	0.591	1.823	0.243	0.623	1.821	0.081	0.54
630	3.15	1.947	0.922	0.494	NaN	NaN	NaN	1.902	0.828	0.282	1.875	0.665	0.23	1.887	0.518	0.27	1.927	0.428	0.269	2.02	0.299	0.243	2.064	0.132	0.321	NaN	NaN	NaN	NaN	NaN	NaN	1.814	0.837	0.645	1.806	0.651	0.666	1.794	0.521	0.597	1.806	0.406	0.591	1.822	0.243	0.623	1.821	0.081	0.54
631	3.155	1.946	0.922	0.494	NaN	NaN	NaN	1.902	0.828	0.282	1.874	0.665	0.231	1.887	0.519	0.27	1.925	0.428	0.269	2.018	0.298	0.244	2.06	0.131	0.321	NaN	NaN	NaN	NaN	NaN	NaN	1.814	0.838	0.644	1.806	0.651	0.666	1.793	0.521	0.597	1.806	0.406	0.591	1.822	0.243	0.623	1.821	0.081	0.54
632	3.16	1.945	0.922	0.495	NaN	NaN	NaN	1.901	0.828	0.282	1.874	0.665	0.231	1.886	0.519	0.271	1.924	0.428	0.269	2.015	0.297	0.244	2.056	0.129	0.321	NaN	NaN	NaN	NaN	NaN	NaN	1.813	0.838	0.644	1.805	0.651	0.666	1.793	0.521	0.597	1.805	0.406	0.591	1.822	0.243	0.623	1.821	0.081	0.54
633	3.165	1.944	0.922	0.495	NaN	NaN	NaN	1.9	0.829	0.282	1.874	0.665	0.231	1.885	0.519	0.271	1.923	0.428	0.27	2.013	0.296	0.244	2.052	0.127	0.32	NaN	NaN	NaN	NaN	NaN	NaN	1.812	0.838	0.644	1.804	0.651	0.666	1.792	0.521	0.597	1.804	0.405	0.591	1.822	0.243	0.623	1.821	0.081	0.54
634	3.17	1.943	0.922	0.495	NaN	NaN	NaN	1.9	0.829	0.282	1.873	0.665	0.231	1.885	0.52	0.272	1.921	0.428	0.27	2.01	0.295	0.244	2.048	0.125	0.319	NaN	NaN	NaN	NaN	NaN	NaN	1.811	0.838	0.644	1.803	0.651	0.666	1.792	0.521	0.597	1.803	0.405	0.591	1.821	0.243	0.623	1.821	0.081	0.54
635	3.175	1.942	0.922	0.495	NaN	NaN	NaN	1.899	0.829	0.282	1.873	0.666	0.231	1.884	0.52	0.272	1.92	0.428	0.27	2.008	0.294	0.244	2.043	0.124	0.318	NaN	NaN	NaN	NaN	NaN	NaN	1.81	0.838	0.644	1.802	0.651	0.666	1.791	0.521	0.597	1.802	0.405	0.591	1.82	0.242	0.623	1.821	0.081	0.54
636	3.18	1.941	0.922	0.496	NaN	NaN	NaN	1.898	0.829	0.282	1.872	0.666	0.231	1.883	0.52	0.273	1.918	0.428	0.271	2.005	0.293	0.244	2.038	0.122	0.317	NaN	NaN	NaN	NaN	NaN	NaN	1.81	0.839	0.645	1.801	0.651	0.666	1.791	0.521	0.597	1.802	0.405	0.591	1.819	0.242	0.622	1.821	0.081	0.54
637	3.185	1.94	0.922	0.496	NaN	NaN	NaN	1.897	0.83	0.282	1.872	0.666	0.232	1.882	0.519	0.273	1.917	0.427	0.271	2.002	0.292	0.244	2.033	0.12	0.317	NaN	NaN	NaN	NaN	NaN	NaN	1.811	0.84	0.645	1.8	0.651	0.666	1.79	0.521	0.597	1.802	0.405	0.591	1.818	0.241	0.622	1.821	0.081	0.54
638	3.19	1.939	0.922	0.496	NaN	NaN	NaN	1.897	0.83	0.282	1.871	0.666	0.232	1.881	0.519	0.274	1.915	0.427	0.271	1.999	0.291	0.243	2.028	0.119	0.316	NaN	NaN	NaN	NaN	NaN	NaN	1.809	0.84	0.645	1.799	0.651	0.666	1.79	0.521	0.597	1.801	0.405	0.591	1.817	0.241	0.622	1.821	0.081	0.54
639	3.195	1.938	0.922	0.496	NaN	NaN	NaN	1.896	0.83	0.282	1.871	0.666	0.232	1.88	0.519	0.275	1.914	0.427	0.272	1.996	0.29	0.243	2.023	0.116	0.315	NaN	NaN	NaN	NaN	NaN	NaN	1.806	0.838	0.645	1.799	0.651	0.666	1.789	0.521	0.597	1.801	0.405	0.59	1.817	0.241	0.622	1.821	0.081	0.54
640	3.2	1.937	0.922	0.497	NaN	NaN	NaN	1.895	0.83	0.282	1.87	0.666	0.233	1.879	0.519	0.275	1.912	0.427	0.272	1.993	0.289	0.243	2.018	0.115	0.315	NaN	NaN	NaN	NaN	NaN	NaN	1.805	0.837	0.645	1.798	0.65	0.666	1.789	0.522	0.598	1.8	0.405	0.59	1.816	0.241	0.622	1.821	0.081	0.54
641	3.205	1.937	0.922	0.497	NaN	NaN	NaN	1.894	0.83	0.282	1.87	0.666	0.233	1.878	0.519	0.275	1.91	0.427	0.272	1.989	0.288	0.242	2.013	0.113	0.314	NaN	NaN	NaN	NaN	NaN	NaN	1.803	0.836	0.646	1.797	0.65	0.666	1.788	0.521	0.598	1.8	0.405	0.59	1.815	0.241	0.622	1.821	0.081	0.54
642	3.21	1.936	0.922	0.497	NaN	NaN	NaN	1.894	0.83	0.282	1.869	0.666	0.233	1.877	0.519	0.275	1.908	0.426	0.272	1.986	0.287	0.242	2.008	0.112	0.313	NaN	NaN	NaN	NaN	NaN	NaN	1.802	0.836	0.646	1.796	0.65	0.666	1.787	0.521	0.597	1.799	0.405	0.59	1.815	0.241	0.622	1.821	0.081	0.54
643	3.215	1.935	0.921	0.497	NaN	NaN	NaN	1.893	0.83	0.283	1.868	0.665	0.234	1.876	0.519	0.276	1.906	0.426	0.273	1.982	0.286	0.242	2.003	0.111	0.313	NaN	NaN	NaN	NaN	NaN	NaN	1.802	0.837	0.645	1.795	0.65	0.667	1.786	0.521	0.597	1.799	0.405	0.59	1.814	0.241	0.621	1.821	0.081	0.539
644	3.22	1.934	0.921	0.497	NaN	NaN	NaN	1.892	0.83	0.283	1.867	0.665	0.235	1.874	0.519	0.276	1.904	0.426	0.273	1.979	0.285	0.241	1.997	0.109	0.312	NaN	NaN	NaN	NaN	NaN	NaN	1.8	0.837	0.644	1.794	0.65	0.667	1.784	0.521	0.597	1.798	0.405	0.59	1.814	0.241	0.621	1.821	0.081	0.539
645	3.225	1.933	0.921	0.498	NaN	NaN	NaN	1.891	0.83	0.283	1.866	0.665	0.235	1.872	0.519	0.277	1.902	0.426	0.273	1.975	0.284	0.241	1.992	0.108	0.31	NaN	NaN	NaN	NaN	NaN	NaN	1.801	0.838	0.645	1.793	0.651	0.667	1.783	0.52	0.597	1.797	0.405	0.59	1.813	0.241	0.621	1.821	0.081	0.539
646	3.23	1.932	0.921	0.498	NaN	NaN	NaN	1.891	0.83	0.283	1.864	0.664	0.236	1.871	0.518	0.277	1.899	0.425	0.273	1.972	0.283	0.241	1.986	0.106	0.309	NaN	NaN	NaN	NaN	NaN	NaN	1.8	0.838	0.645	1.792	0.651	0.666	1.783	0.52	0.596	1.797	0.405	0.59	1.812	0.241	0.621	1.821	0.081	0.539
647	3.235	1.931	0.921	0.498	NaN	NaN	NaN	1.89	0.83	0.283	1.863	0.664	0.236	1.869	0.518	0.278	1.897	0.425	0.273	1.968	0.282	0.241	1.981	0.105	0.308	NaN	NaN	NaN	NaN	NaN	NaN	1.799	0.838	0.645	1.79	0.65	0.666	1.782	0.52	0.596	1.796	0.405	0.589	1.811	0.241	0.621	1.821	0.081	0.539
648	3.24	1.93	0.921	0.498	NaN	NaN	NaN	1.89	0.83	0.283	1.862	0.664	0.236	1.867	0.518	0.278	1.894	0.425	0.274	1.964	0.281	0.24	1.975	0.104	0.307	NaN	NaN	NaN	NaN	NaN	NaN	1.799	0.839	0.645	1.789	0.65	0.666	1.781	0.52	0.596	1.795	0.405	0.589	1.811	0.241	0.62	1.821	0.081	0.539
649	3.245	1.93	0.921	0.498	NaN	NaN	NaN	1.889	0.83	0.284	1.861	0.664	0.236	1.865	0.518	0.278	1.892	0.425	0.274	1.96	0.28	0.24	1.969	0.103	0.306	NaN	NaN	NaN	NaN	NaN	NaN	1.798	0.839	0.645	1.788	0.65	0.665	1.78	0.52	0.596	1.794	0.405	0.589	1.81	0.241	0.62	1.821	0.081	0.539
650	3.25	1.929	0.921	0.499	NaN	NaN	NaN	1.888	0.83	0.284	1.859	0.664	0.236	1.863	0.517	0.278	1.889	0.424	0.274	1.957	0.28	0.239	1.964	0.102	0.306	NaN	NaN	NaN	NaN	NaN	NaN	1.796	0.838	0.645	1.787	0.65	0.665	1.78	0.52	0.596	1.793	0.404	0.589	1.809	0.241	0.62	1.821	0.081	0.538
651	3.255	1.928	0.92	0.499	NaN	NaN	NaN	1.887	0.83	0.284	1.857	0.663	0.236	1.861	0.517	0.279	1.886	0.424	0.274	1.953	0.279	0.24	1.959	0.101	0.305	NaN	NaN	NaN	NaN	NaN	NaN	1.794	0.837	0.644	1.786	0.65	0.666	1.779	0.52	0.596	1.793	0.404	0.589	1.809	0.241	0.62	1.821	0.081	0.538
652	3.26	1.927	0.92	0.499	NaN	NaN	NaN	1.887	0.83	0.284	1.855	0.663	0.236	1.858	0.517	0.279	1.884	0.423	0.274	1.949	0.278	0.239	1.955	0.1	0.305	NaN	NaN	NaN	NaN	NaN	NaN	1.792	0.837	0.644	1.784	0.649	0.666	1.778	0.52	0.596	1.792	0.404	0.589	1.808	0.241	0.62	1.82	0.082	0.537
653	3.265	1.927	0.92	0.499	NaN	NaN	NaN	1.886	0.83	0.284	1.853	0.663	0.236	1.856	0.517	0.279	1.881	0.423	0.274	1.946	0.278	0.239	1.95	0.1	0.304	NaN	NaN	NaN	NaN	NaN	NaN	1.791	0.836	0.644	1.783	0.649	0.666	1.778	0.52	0.596	1.791	0.404	0.589	1.807	0.24	0.619	1.819	0.082	0.536
654	3.27	1.926	0.92	0.5	NaN	NaN	NaN	1.885	0.83	0.284	1.851	0.663	0.236	1.853	0.517	0.279	1.878	0.423	0.274	1.943	0.277	0.239	1.945	0.099	0.304	NaN	NaN	NaN	NaN	NaN	NaN	1.79	0.836	0.644	1.782	0.649	0.666	1.777	0.52	0.596	1.79	0.404	0.589	1.806	0.24	0.619	1.819	0.083	0.536
655	3.275	1.925	0.92	0.5	NaN	NaN	NaN	1.884	0.829	0.285	1.848	0.663	0.236	1.85	0.517	0.278	1.875	0.423	0.274	1.939	0.276	0.239	1.94	0.098	0.303	NaN	NaN	NaN	NaN	NaN	NaN	1.789	0.835	0.644	1.781	0.649	0.666	1.776	0.52	0.596	1.789	0.404	0.589	1.805	0.24	0.619	1.819	0.083	0.536
656	3.28	1.924	0.92	0.5	NaN	NaN	NaN	1.884	0.829	0.285	1.846	0.662	0.236	1.848	0.516	0.278	1.872	0.423	0.274	1.935	0.276	0.238	1.936	0.097	0.303	NaN	NaN	NaN	NaN	NaN	NaN	1.787	0.835	0.644	1.78	0.649	0.666	1.775	0.52	0.595	1.789	0.404	0.589	1.804	0.24	0.619	1.819	0.083	0.535
657	3.285	1.923	0.92	0.501	NaN	NaN	NaN	1.883	0.829	0.285	1.844	0.662	0.236	1.845	0.516	0.278	1.869	0.422	0.273	1.932	0.275	0.238	1.931	0.097	0.303	NaN	NaN	NaN	NaN	NaN	NaN	1.786	0.835	0.643	1.778	0.649	0.666	1.774	0.519	0.595	1.788	0.404	0.588	1.803	0.24	0.619	1.818	0.082	0.535
658	3.29	1.923	0.919	0.501	NaN	NaN	NaN	1.882	0.829	0.285	1.841	0.662	0.236	1.842	0.516	0.277	1.866	0.422	0.273	1.929	0.275	0.239	1.927	0.096	0.302	NaN	NaN	NaN	NaN	NaN	NaN	1.784	0.835	0.643	1.777	0.649	0.666	1.773	0.519	0.595	1.787	0.404	0.588	1.803	0.24	0.618	1.818	0.083	0.535
659	3.295	1.922	0.919	0.501	NaN	NaN	NaN	1.882	0.829	0.285	1.839	0.662	0.236	1.839	0.516	0.277	1.863	0.422	0.273	1.926	0.274	0.238	1.922	0.096	0.301	NaN	NaN	NaN	NaN	NaN	NaN	1.785	0.836	0.644	1.776	0.649	0.666	1.772	0.519	0.595	1.786	0.404	0.588	1.802	0.239	0.618	1.818	0.082	0.535
660	3.3	1.921	0.919	0.502	NaN	NaN	NaN	1.881	0.829	0.285	1.837	0.662	0.236	1.836	0.516	0.277	1.86	0.422	0.273	1.922	0.274	0.238	1.917	0.095	0.3	NaN	NaN	NaN	NaN	NaN	NaN	1.786	0.837	0.645	1.774	0.648	0.666	1.771	0.519	0.595	1.785	0.403	0.588	1.802	0.239	0.618	1.818	0.082	0.534
661	3.305	1.921	0.919	0.502	NaN	NaN	NaN	1.88	0.828	0.286	1.834	0.663	0.236	1.833	0.516	0.277	1.856	0.421	0.272	1.917	0.274	0.237	1.913	0.095	0.301	NaN	NaN	NaN	NaN	NaN	NaN	1.782	0.834	0.644	1.773	0.648	0.666	1.77	0.519	0.595	1.784	0.403	0.588	1.801	0.239	0.618	1.818	0.082	0.535
662	3.31	1.92	0.919	0.502	NaN	NaN	NaN	1.879	0.828	0.286	1.831	0.662	0.236	1.831	0.516	0.276	1.853	0.421	0.272	1.913	0.273	0.237	1.909	0.095	0.301	NaN	NaN	NaN	NaN	NaN	NaN	1.782	0.835	0.645	1.772	0.648	0.666	1.77	0.519	0.595	1.783	0.403	0.588	1.8	0.239	0.618	1.818	0.082	0.535
663	3.315	1.919	0.918	0.503	NaN	NaN	NaN	1.879	0.828	0.286	1.829	0.662	0.236	1.828	0.516	0.276	1.85	0.421	0.271	1.91	0.273	0.236	1.905	0.095	0.301	NaN	NaN	NaN	NaN	NaN	NaN	1.783	0.837	0.646	1.77	0.648	0.666	1.769	0.518	0.595	1.783	0.402	0.588	1.8	0.239	0.618	1.818	0.082	0.535
664	3.32	1.919	0.918	0.503	NaN	NaN	NaN	1.878	0.828	0.286	1.827	0.662	0.236	1.825	0.516	0.276	1.847	0.421	0.271	1.906	0.272	0.237	1.9	0.094	0.301	NaN	NaN	NaN	NaN	NaN	NaN	1.779	0.833	0.645	1.77	0.647	0.666	1.768	0.518	0.595	1.782	0.402	0.588	1.8	0.239	0.618	1.817	0.082	0.534
665	3.325	1.918	0.918	0.503	NaN	NaN	NaN	1.877	0.828	0.286	1.825	0.662	0.236	1.821	0.516	0.276	1.843	0.421	0.271	1.902	0.272	0.236	1.896	0.094	0.3	NaN	NaN	NaN	NaN	NaN	NaN	1.778	0.833	0.645	1.768	0.647	0.666	1.767	0.518	0.596	1.782	0.403	0.588	1.799	0.239	0.618	1.817	0.082	0.534
666	3.33	1.917	0.917	0.504	NaN	NaN	NaN	1.876	0.828	0.286	1.822	0.663	0.235	1.818	0.516	0.276	1.839	0.421	0.27	1.897	0.272	0.235	1.892	0.094	0.299	NaN	NaN	NaN	NaN	NaN	NaN	1.777	0.832	0.646	1.767	0.647	0.666	1.767	0.518	0.596	1.781	0.402	0.588	1.799	0.239	0.618	1.817	0.082	0.534
667	3.335	1.916	0.917	0.504	NaN	NaN	NaN	1.875	0.828	0.286	1.82	0.663	0.235	1.815	0.516	0.275	1.836	0.421	0.27	1.893	0.272	0.234	1.887	0.094	0.299	NaN	NaN	NaN	NaN	NaN	NaN	1.775	0.832	0.647	1.766	0.648	0.666	1.766	0.518	0.596	1.78	0.402	0.588	1.798	0.238	0.618	1.817	0.082	0.534
668	3.34	1.916	0.917	0.504	NaN	NaN	NaN	1.875	0.828	0.286	1.817	0.663	0.235	1.812	0.516	0.275	1.832	0.421	0.27	1.888	0.272	0.233	1.883	0.093	0.298	NaN	NaN	NaN	NaN	NaN	NaN	1.774	0.832	0.648	1.766	0.648	0.666	1.765	0.518	0.596	1.78	0.402	0.588	1.797	0.238	0.618	1.817	0.082	0.534
669	3.345	1.915	0.916	0.505	NaN	NaN	NaN	1.874	0.827	0.287	1.815	0.663	0.235	1.809	0.517	0.275	1.828	0.421	0.269	1.884	0.271	0.232	1.879	0.094	0.297	NaN	NaN	NaN	NaN	NaN	NaN	1.774	0.832	0.648	1.765	0.648	0.666	1.764	0.518	0.596	1.779	0.402	0.588	1.796	0.238	0.618	1.816	0.081	0.534
670	3.35	1.914	0.916	0.505	NaN	NaN	NaN	1.873	0.827	0.287	1.813	0.663	0.235	1.806	0.517	0.274	1.824	0.421	0.269	1.879	0.272	0.232	1.875	0.094	0.297	NaN	NaN	NaN	NaN	NaN	NaN	1.773	0.833	0.648	1.765	0.648	0.667	1.764	0.518	0.596	1.779	0.402	0.588	1.796	0.238	0.618	1.816	0.082	0.534
671	3.355	1.914	0.916	0.505	NaN	NaN	NaN	1.872	0.827	0.287	1.811	0.664	0.235	1.802	0.517	0.274	1.821	0.421	0.268	1.875	0.272	0.231	1.871	0.094	0.296	NaN	NaN	NaN	NaN	NaN	NaN	1.774	0.833	0.647	1.764	0.648	0.667	1.763	0.518	0.596	1.778	0.402	0.588	1.795	0.238	0.618	1.816	0.082	0.534
672	3.36	1.913	0.916	0.505	NaN	NaN	NaN	1.871	0.827	0.287	1.808	0.664	0.235	1.799	0.517	0.274	1.817	0.422	0.267	1.87	0.272	0.231	1.866	0.094	0.296	NaN	NaN	NaN	NaN	NaN	NaN	1.773	0.833	0.647	1.763	0.648	0.667	1.762	0.518	0.596	1.778	0.402	0.588	1.795	0.238	0.618	1.816	0.082	0.534
673	3.365	1.912	0.915	0.505	NaN	NaN	NaN	1.87	0.827	0.287	1.806	0.664	0.234	1.796	0.518	0.274	1.813	0.422	0.267	1.866	0.272	0.23	1.862	0.094	0.295	1.741	0.01	0.225	NaN	NaN	NaN	1.773	0.833	0.647	1.762	0.648	0.667	1.761	0.517	0.596	1.777	0.402	0.588	1.794	0.238	0.618	1.816	0.082	0.534
674	3.37	1.912	0.915	0.505	NaN	NaN	NaN	1.869	0.827	0.287	1.804	0.664	0.234	1.793	0.518	0.274	1.809	0.422	0.267	1.863	0.272	0.229	1.858	0.093	0.294	1.736	0.009	0.227	NaN	NaN	NaN	1.772	0.833	0.647	1.762	0.648	0.667	1.761	0.517	0.597	1.776	0.402	0.588	1.794	0.238	0.618	1.816	0.082	0.534
675	3.375	1.911	0.915	0.506	NaN	NaN	NaN	1.868	0.826	0.288	1.802	0.664	0.234	1.789	0.518	0.273	1.805	0.422	0.266	1.858	0.272	0.228	1.854	0.093	0.294	1.731	0.008	0.228	NaN	NaN	NaN	1.772	0.834	0.648	1.761	0.648	0.667	1.76	0.517	0.597	1.776	0.402	0.588	1.794	0.238	0.618	1.816	0.082	0.534
676	3.38	1.91	0.914	0.506	NaN	NaN	NaN	1.867	0.826	0.288	1.8	0.664	0.234	1.786	0.518	0.273	1.802	0.423	0.266	1.853	0.272	0.227	1.85	0.094	0.293	1.726	0.008	0.229	NaN	NaN	NaN	1.771	0.834	0.648	1.76	0.647	0.667	1.76	0.517	0.597	1.775	0.402	0.588	1.794	0.238	0.618	1.816	0.082	0.534
677	3.385	1.909	0.914	0.506	NaN	NaN	NaN	1.866	0.826	0.288	1.797	0.665	0.234	1.782	0.519	0.273	1.798	0.423	0.265	1.848	0.272	0.226	1.845	0.094	0.292	1.72	0.008	0.23	NaN	NaN	NaN	1.771	0.834	0.648	1.76	0.647	0.667	1.759	0.517	0.597	1.775	0.402	0.588	1.793	0.238	0.618	1.816	0.082	0.534
678	3.39	1.909	0.914	0.506	NaN	NaN	NaN	1.865	0.826	0.288	1.795	0.665	0.234	1.779	0.52	0.273	1.794	0.424	0.264	1.844	0.273	0.225	1.841	0.094	0.291	1.715	0.009	0.231	NaN	NaN	NaN	1.772	0.835	0.649	1.759	0.647	0.667	1.759	0.517	0.597	1.775	0.402	0.588	1.793	0.237	0.618	1.816	0.082	0.534
679	3.395	1.908	0.914	0.507	NaN	NaN	NaN	1.864	0.826	0.288	1.792	0.665	0.233	1.776	0.52	0.272	1.79	0.424	0.264	1.84	0.273	0.224	1.836	0.094	0.29	1.708	0.008	0.232	NaN	NaN	NaN	1.772	0.835	0.649	1.758	0.647	0.667	1.759	0.517	0.597	1.775	0.402	0.588	1.793	0.237	0.618	1.816	0.082	0.534
680	3.4	1.907	0.913	0.507	NaN	NaN	NaN	1.863	0.826	0.288	1.79	0.665	0.233	1.772	0.52	0.272	1.787	0.424	0.263	1.835	0.273	0.223	1.832	0.095	0.289	1.702	0.008	0.234	NaN	NaN	NaN	1.772	0.836	0.649	1.757	0.646	0.668	1.758	0.517	0.597	1.774	0.402	0.588	1.793	0.237	0.618	1.816	0.082	0.533
681	3.405	1.907	0.913	0.507	NaN	NaN	NaN	1.861	0.826	0.289	1.788	0.665	0.233	1.769	0.521	0.272	1.783	0.425	0.263	1.831	0.274	0.222	1.828	0.095	0.288	1.697	0.009	0.234	NaN	NaN	NaN	1.773	0.837	0.65	1.757	0.646	0.668	1.758	0.517	0.597	1.774	0.402	0.588	1.793	0.237	0.618	1.815	0.082	0.533
682	3.41	1.906	0.913	0.507	NaN	NaN	NaN	1.86	0.827	0.289	1.786	0.666	0.233	1.765	0.521	0.271	1.779	0.425	0.262	1.826	0.274	0.221	1.823	0.095	0.287	1.691	0.01	0.235	NaN	NaN	NaN	1.772	0.837	0.65	1.757	0.646	0.668	1.757	0.517	0.597	1.774	0.402	0.589	1.792	0.237	0.618	1.815	0.082	0.533
683	3.415	1.905	0.913	0.507	NaN	NaN	NaN	1.86	0.827	0.288	1.784	0.666	0.232	1.762	0.522	0.271	1.775	0.425	0.261	1.822	0.274	0.22	1.819	0.095	0.286	1.686	0.01	0.236	NaN	NaN	NaN	1.77	0.835	0.649	1.757	0.647	0.668	1.757	0.518	0.597	1.773	0.402	0.589	1.792	0.237	0.618	1.815	0.082	0.533
684	3.42	1.905	0.912	0.507	NaN	NaN	NaN	1.858	0.827	0.288	1.781	0.667	0.232	1.759	0.523	0.271	1.772	0.426	0.26	1.817	0.275	0.219	1.814	0.095	0.285	1.68	0.011	0.236	NaN	NaN	NaN	1.765	0.831	0.648	1.756	0.647	0.669	1.758	0.519	0.598	1.773	0.402	0.589	1.792	0.237	0.618	1.815	0.082	0.533
685	3.425	1.904	0.912	0.507	NaN	NaN	NaN	1.856	0.826	0.288	1.778	0.667	0.232	1.756	0.523	0.27	1.768	0.427	0.26	1.813	0.275	0.218	1.81	0.095	0.283	1.675	0.011	0.237	NaN	NaN	NaN	1.763	0.83	0.648	1.756	0.647	0.669	1.758	0.519	0.598	1.772	0.402	0.589	1.792	0.237	0.618	1.815	0.082	0.533
686	3.43	1.903	0.912	0.507	NaN	NaN	NaN	1.856	0.827	0.288	1.776	0.668	0.232	1.753	0.524	0.27	1.764	0.426	0.26	1.808	0.276	0.217	1.805	0.096	0.282	1.67	0.012	0.238	NaN	NaN	NaN	1.762	0.83	0.648	1.755	0.647	0.669	1.756	0.518	0.597	1.772	0.402	0.589	1.792	0.237	0.618	1.815	0.082	0.533
687	3.435	1.902	0.912	0.507	NaN	NaN	NaN	1.854	0.827	0.288	1.773	0.669	0.232	1.75	0.524	0.269	1.76	0.427	0.259	1.804	0.276	0.216	1.8	0.096	0.281	1.664	0.013	0.238	NaN	NaN	NaN	1.762	0.83	0.648	1.755	0.647	0.669	1.755	0.517	0.597	1.772	0.402	0.589	1.792	0.237	0.618	1.815	0.082	0.533
688	3.44	1.902	0.912	0.507	NaN	NaN	NaN	1.852	0.826	0.288	1.77	0.67	0.232	1.747	0.525	0.269	1.757	0.428	0.259	1.799	0.276	0.214	1.796	0.096	0.28	1.659	0.013	0.237	NaN	NaN	NaN	1.761	0.83	0.648	1.754	0.647	0.669	1.755	0.517	0.597	1.771	0.402	0.589	1.791	0.237	0.618	1.815	0.082	0.533
689	3.445	1.901	0.912	0.507	NaN	NaN	NaN	1.851	0.826	0.288	1.768	0.67	0.232	1.743	0.525	0.269	1.754	0.429	0.258	1.795	0.277	0.213	1.792	0.096	0.279	1.653	0.014	0.238	NaN	NaN	NaN	1.76	0.83	0.649	1.754	0.647	0.669	1.754	0.517	0.597	1.771	0.402	0.589	1.791	0.237	0.618	1.815	0.082	0.533
690	3.45	1.9	0.911	0.507	NaN	NaN	NaN	1.851	0.827	0.287	1.765	0.671	0.232	1.741	0.525	0.269	1.751	0.43	0.257	1.791	0.278	0.212	1.788	0.097	0.278	1.648	0.015	0.237	NaN	NaN	NaN	1.759	0.83	0.65	1.753	0.647	0.669	1.754	0.517	0.598	1.771	0.402	0.589	1.791	0.237	0.618	1.815	0.082	0.533
691	3.455	1.899	0.911	0.507	NaN	NaN	NaN	1.849	0.827	0.287	1.762	0.671	0.232	1.738	0.526	0.268	1.748	0.43	0.257	1.787	0.278	0.211	1.784	0.097	0.276	1.644	0.017	0.236	NaN	NaN	NaN	1.759	0.83	0.65	1.753	0.647	0.669	1.753	0.517	0.598	1.771	0.402	0.589	1.791	0.237	0.618	1.815	0.082	0.533
692	3.46	1.899	0.911	0.507	NaN	NaN	NaN	1.847	0.826	0.288	1.759	0.671	0.233	1.736	0.527	0.268	1.745	0.431	0.256	1.783	0.278	0.21	1.779	0.098	0.275	1.639	0.018	0.235	NaN	NaN	NaN	1.758	0.83	0.651	1.752	0.647	0.669	1.753	0.517	0.598	1.771	0.402	0.589	1.791	0.237	0.618	1.815	0.082	0.533
693	3.465	1.898	0.911	0.507	NaN	NaN	NaN	1.846	0.827	0.288	1.756	0.672	0.233	1.733	0.527	0.268	1.742	0.431	0.256	1.779	0.278	0.209	1.775	0.097	0.273	1.634	0.019	0.234	NaN	NaN	NaN	1.758	0.83	0.65	1.752	0.647	0.67	1.752	0.517	0.598	1.77	0.402	0.589	1.791	0.237	0.618	1.815	0.082	0.533
694	3.47	1.897	0.911	0.507	NaN	NaN	NaN	1.845	0.827	0.287	1.754	0.673	0.233	1.73	0.528	0.267	1.738	0.431	0.256	1.775	0.279	0.209	1.77	0.097	0.273	1.628	0.02	0.233	NaN	NaN	NaN	1.758	0.831	0.65	1.752	0.647	0.67	1.752	0.517	0.598	1.77	0.402	0.589	1.791	0.237	0.618	1.815	0.082	0.533
695	3.475	1.897	0.911	0.507	NaN	NaN	NaN	1.843	0.826	0.287	1.751	0.673	0.233	1.728	0.529	0.267	1.736	0.431	0.256	1.772	0.279	0.208	1.766	0.098	0.271	1.624	0.021	0.232	NaN	NaN	NaN	1.758	0.831	0.65	1.752	0.647	0.67	1.752	0.517	0.598	1.77	0.402	0.589	1.791	0.237	0.618	1.815	0.083	0.533
696	3.48	1.896	0.911	0.507	NaN	NaN	NaN	1.841	0.827	0.288	1.748	0.674	0.233	1.725	0.529	0.267	1.733	0.432	0.256	1.768	0.28	0.207	1.762	0.098	0.269	1.619	0.022	0.23	NaN	NaN	NaN	1.758	0.831	0.65	1.751	0.647	0.67	1.752	0.517	0.598	1.77	0.402	0.589	1.791	0.237	0.618	1.815	0.083	0.533
697	3.485	1.895	0.911	0.507	NaN	NaN	NaN	1.84	0.827	0.288	1.745	0.674	0.233	1.723	0.53	0.267	1.73	0.433	0.255	1.765	0.28	0.206	1.757	0.099	0.267	1.614	0.023	0.228	NaN	NaN	NaN	1.757	0.831	0.65	1.751	0.647	0.67	1.752	0.517	0.598	1.77	0.402	0.589	1.791	0.237	0.618	1.815	0.083	0.533
698	3.49	1.895	0.911	0.507	NaN	NaN	NaN	1.839	0.827	0.287	1.743	0.675	0.233	1.72	0.53	0.267	1.728	0.434	0.254	1.761	0.281	0.205	1.753	0.099	0.266	1.609	0.025	0.227	NaN	NaN	NaN	1.757	0.831	0.65	1.751	0.647	0.67	1.751	0.517	0.598	1.77	0.402	0.589	1.791	0.237	0.619	1.815	0.083	0.533
699	3.495	1.894	0.911	0.506	NaN	NaN	NaN	1.837	0.827	0.287	1.741	0.675	0.233	1.718	0.531	0.266	1.725	0.435	0.253	1.758	0.281	0.204	1.749	0.099	0.265	1.605	0.026	0.225	NaN	NaN	NaN	1.757	0.831	0.65	1.75	0.646	0.67	1.751	0.517	0.598	1.769	0.402	0.589	1.791	0.237	0.619	1.815	0.083	0.533
700	3.5	1.893	0.91	0.506	NaN	NaN	NaN	1.836	0.827	0.287	1.739	0.676	0.233	1.715	0.531	0.266	1.723	0.436	0.253	1.754	0.282	0.203	1.744	0.1	0.263	1.6	0.027	0.224	NaN	NaN	NaN	1.756	0.831	0.65	1.749	0.646	0.67	1.751	0.516	0.598	1.769	0.402	0.589	1.791	0.237	0.619	1.815	0.083	0.533
701	3.505	1.893	0.91	0.506	NaN	NaN	NaN	1.834	0.827	0.287	1.737	0.677	0.233	1.713	0.531	0.266	1.72	0.436	0.252	1.751	0.282	0.202	1.74	0.1	0.262	1.596	0.028	0.221	NaN	NaN	NaN	1.756	0.831	0.65	1.749	0.646	0.67	1.75	0.516	0.598	1.769	0.402	0.589	1.791	0.237	0.619	1.815	0.083	0.533
702	3.51	1.892	0.91	0.506	NaN	NaN	NaN	1.833	0.827	0.287	1.735	0.677	0.233	1.711	0.532	0.266	1.718	0.437	0.252	1.748	0.283	0.201	1.736	0.101	0.26	1.592	0.03	0.219	NaN	NaN	NaN	1.755	0.832	0.65	1.748	0.646	0.67	1.75	0.516	0.598	1.768	0.402	0.589	1.791	0.237	0.619	1.815	0.083	0.533
703	3.515	1.891	0.91	0.506	NaN	NaN	NaN	1.832	0.827	0.286	1.733	0.677	0.233	1.708	0.532	0.266	1.715	0.437	0.251	1.744	0.284	0.2	1.731	0.101	0.259	1.587	0.032	0.217	NaN	NaN	NaN	1.755	0.832	0.65	1.748	0.646	0.67	1.75	0.516	0.598	1.768	0.402	0.589	1.791	0.237	0.619	1.815	0.083	0.533
704	3.52	1.891	0.91	0.506	NaN	NaN	NaN	1.831	0.827	0.286	1.731	0.678	0.233	1.706	0.533	0.265	1.712	0.437	0.25	1.741	0.284	0.199	1.727	0.102	0.258	1.583	0.033	0.215	NaN	NaN	NaN	1.755	0.832	0.65	1.747	0.646	0.67	1.749	0.516	0.598	1.768	0.401	0.589	1.791	0.237	0.619	1.815	0.083	0.533
705	3.525	1.89	0.91	0.506	NaN	NaN	NaN	1.83	0.827	0.286	1.729	0.678	0.232	1.704	0.533	0.265	1.709	0.436	0.25	1.738	0.284	0.198	1.724	0.103	0.256	1.578	0.034	0.214	NaN	NaN	NaN	1.754	0.831	0.65	1.747	0.646	0.67	1.749	0.516	0.598	1.767	0.401	0.589	1.791	0.237	0.619	1.815	0.082	0.533
706	3.53	1.889	0.909	0.505	NaN	NaN	NaN	1.829	0.827	0.286	1.728	0.679	0.232	1.702	0.534	0.265	1.706	0.437	0.25	1.734	0.285	0.197	1.72	0.104	0.255	1.574	0.035	0.213	NaN	NaN	NaN	1.753	0.831	0.65	1.746	0.645	0.67	1.749	0.516	0.598	1.767	0.401	0.589	1.791	0.237	0.619	1.815	0.083	0.533
707	3.535	1.889	0.909	0.505	NaN	NaN	NaN	1.828	0.827	0.286	1.726	0.679	0.232	1.7	0.534	0.264	1.704	0.437	0.249	1.732	0.286	0.196	1.715	0.103	0.254	1.57	0.037	0.21	NaN	NaN	NaN	1.753	0.831	0.65	1.746	0.645	0.67	1.749	0.516	0.598	1.767	0.401	0.589	1.79	0.237	0.619	1.815	0.083	0.533
708	3.54	1.888	0.909	0.505	NaN	NaN	NaN	1.827	0.827	0.286	1.725	0.679	0.232	1.699	0.535	0.263	1.702	0.438	0.249	1.729	0.286	0.195	1.711	0.103	0.253	1.566	0.038	0.208	NaN	NaN	NaN	1.752	0.831	0.65	1.745	0.645	0.67	1.748	0.516	0.598	1.766	0.401	0.589	1.79	0.238	0.619	1.815	0.083	0.533
709	3.545	1.888	0.909	0.505	NaN	NaN	NaN	1.826	0.827	0.285	1.724	0.68	0.232	1.697	0.535	0.263	1.699	0.438	0.248	1.725	0.286	0.194	1.708	0.104	0.252	1.562	0.04	0.206	NaN	NaN	NaN	1.751	0.831	0.65	1.744	0.645	0.67	1.748	0.516	0.598	1.766	0.401	0.589	1.79	0.238	0.618	1.815	0.083	0.533
710	3.55	1.887	0.909	0.505	NaN	NaN	NaN	1.825	0.827	0.286	1.723	0.68	0.231	1.695	0.536	0.262	1.697	0.438	0.247	1.722	0.287	0.193	1.704	0.105	0.25	1.558	0.042	0.205	NaN	NaN	NaN	1.751	0.831	0.65	1.744	0.645	0.67	1.747	0.516	0.599	1.766	0.401	0.589	1.79	0.238	0.618	1.815	0.083	0.533
711	3.555	1.886	0.908	0.505	NaN	NaN	NaN	1.823	0.826	0.286	1.721	0.681	0.231	1.694	0.536	0.262	1.695	0.439	0.246	1.719	0.287	0.192	1.7	0.106	0.249	1.554	0.044	0.204	NaN	NaN	NaN	1.75	0.831	0.65	1.743	0.645	0.67	1.747	0.516	0.599	1.766	0.401	0.589	1.79	0.238	0.618	1.815	0.083	0.533
712	3.56	1.886	0.908	0.504	NaN	NaN	NaN	1.823	0.826	0.286	1.72	0.681	0.23	1.692	0.537	0.261	1.693	0.44	0.246	1.716	0.287	0.191	1.696	0.106	0.248	1.55	0.044	0.203	NaN	NaN	NaN	1.75	0.831	0.65	1.743	0.645	0.67	1.746	0.516	0.599	1.765	0.401	0.589	1.79	0.238	0.618	1.814	0.083	0.533
713	3.565	1.885	0.908	0.504	NaN	NaN	NaN	1.822	0.826	0.286	1.719	0.681	0.23	1.69	0.537	0.26	1.691	0.44	0.245	1.714	0.288	0.191	1.692	0.106	0.247	1.545	0.044	0.202	NaN	NaN	NaN	1.75	0.83	0.65	1.742	0.645	0.67	1.746	0.516	0.599	1.765	0.401	0.589	1.789	0.238	0.618	1.814	0.083	0.533
714	3.57	1.885	0.908	0.504	NaN	NaN	NaN	1.821	0.826	0.286	1.718	0.681	0.229	1.689	0.537	0.26	1.689	0.441	0.245	1.711	0.289	0.19	1.689	0.107	0.246	1.541	0.044	0.201	NaN	NaN	NaN	1.751	0.832	0.651	1.742	0.645	0.67	1.745	0.516	0.599	1.765	0.401	0.589	1.789	0.238	0.618	1.814	0.083	0.533
715	3.575	1.884	0.907	0.504	NaN	NaN	NaN	1.82	0.826	0.285	1.717	0.681	0.229	1.687	0.538	0.259	1.687	0.441	0.244	1.708	0.289	0.189	1.686	0.107	0.245	1.538	0.045	0.2	NaN	NaN	NaN	1.751	0.832	0.651	1.741	0.645	0.67	1.745	0.516	0.599	1.765	0.401	0.589	1.789	0.237	0.618	1.814	0.083	0.533
716	3.58	1.883	0.907	0.504	NaN	NaN	NaN	1.819	0.826	0.285	1.716	0.682	0.229	1.685	0.538	0.259	1.684	0.441	0.244	1.706	0.289	0.188	1.682	0.107	0.243	1.534	0.046	0.199	NaN	NaN	NaN	1.748	0.83	0.652	1.741	0.645	0.67	1.744	0.515	0.599	1.764	0.401	0.589	1.789	0.237	0.618	1.815	0.082	0.533
717	3.585	1.883	0.907	0.503	NaN	NaN	NaN	1.819	0.826	0.285	1.715	0.682	0.228	1.683	0.538	0.258	1.682	0.442	0.243	1.703	0.29	0.187	1.679	0.108	0.242	1.531	0.047	0.198	NaN	NaN	NaN	1.751	0.833	0.652	1.74	0.645	0.67	1.744	0.515	0.599	1.764	0.401	0.589	1.789	0.237	0.618	1.818	0.079	0.534
718	3.59	1.882	0.907	0.503	NaN	NaN	NaN	1.818	0.825	0.285	1.714	0.682	0.228	1.682	0.539	0.258	1.68	0.443	0.243	1.7	0.29	0.187	1.676	0.108	0.241	1.528	0.048	0.197	NaN	NaN	NaN	1.75	0.833	0.651	1.74	0.645	0.67	1.744	0.515	0.599	1.764	0.401	0.589	1.789	0.237	0.618	1.818	0.08	0.534
719	3.595	1.881	0.906	0.503	NaN	NaN	NaN	1.817	0.825	0.285	1.713	0.682	0.228	1.68	0.539	0.258	1.679	0.443	0.243	1.698	0.29	0.186	1.673	0.108	0.241	1.525	0.049	0.196	NaN	NaN	NaN	1.748	0.832	0.651	1.739	0.645	0.67	1.743	0.515	0.599	1.764	0.401	0.589	1.789	0.237	0.618	1.816	0.081	0.534
720	3.6	1.881	0.906	0.503	NaN	NaN	NaN	1.816	0.825	0.285	1.712	0.682	0.227	1.678	0.539	0.257	1.677	0.444	0.242	1.695	0.29	0.185	1.67	0.109	0.24	1.522	0.05	0.195	NaN	NaN	NaN	1.747	0.831	0.651	1.739	0.645	0.67	1.743	0.515	0.599	1.763	0.401	0.589	1.789	0.237	0.618	1.817	0.08	0.534
721	3.605	1.88	0.906	0.503	NaN	NaN	NaN	1.816	0.825	0.285	1.711	0.682	0.227	1.676	0.539	0.257	1.675	0.444	0.241	1.693	0.291	0.185	1.668	0.11	0.24	1.519	0.051	0.195	NaN	NaN	NaN	1.747	0.831	0.651	1.738	0.645	0.67	1.743	0.515	0.599	1.763	0.401	0.589	1.789	0.237	0.618	1.815	0.082	0.533
722	3.61	1.88	0.905	0.503	NaN	NaN	NaN	1.815	0.825	0.284	1.71	0.682	0.226	1.675	0.539	0.257	1.674	0.445	0.24	1.691	0.291	0.184	1.665	0.11	0.239	1.516	0.051	0.194	NaN	NaN	NaN	1.746	0.831	0.651	1.738	0.645	0.67	1.742	0.515	0.599	1.763	0.401	0.589	1.789	0.237	0.618	1.815	0.083	0.533
723	3.615	1.879	0.905	0.502	NaN	NaN	NaN	1.814	0.825	0.284	1.71	0.682	0.226	1.673	0.539	0.256	1.671	0.445	0.24	1.689	0.291	0.184	1.662	0.11	0.238	1.513	0.051	0.193	NaN	NaN	NaN	1.745	0.83	0.65	1.738	0.646	0.67	1.742	0.515	0.599	1.763	0.401	0.589	1.789	0.238	0.618	1.814	0.083	0.533
724	3.62	1.878	0.905	0.502	NaN	NaN	NaN	1.814	0.825	0.284	1.709	0.682	0.225	1.672	0.539	0.255	1.67	0.445	0.239	1.687	0.292	0.183	1.66	0.11	0.237	1.51	0.051	0.193	NaN	NaN	NaN	1.743	0.828	0.649	1.738	0.646	0.67	1.742	0.515	0.598	1.763	0.401	0.589	1.789	0.238	0.618	1.814	0.083	0.533
725	3.625	1.878	0.905	0.501	NaN	NaN	NaN	1.813	0.824	0.284	1.708	0.682	0.225	1.67	0.54	0.255	1.668	0.445	0.239	1.685	0.292	0.183	1.657	0.111	0.236	1.507	0.051	0.193	NaN	NaN	NaN	1.742	0.828	0.649	1.737	0.646	0.67	1.741	0.515	0.598	1.762	0.401	0.589	1.789	0.238	0.618	1.815	0.082	0.533
726	3.63	1.877	0.904	0.501	NaN	NaN	NaN	1.812	0.824	0.284	1.707	0.682	0.224	1.669	0.54	0.254	1.665	0.444	0.238	1.683	0.293	0.183	1.655	0.111	0.236	1.505	0.051	0.192	NaN	NaN	NaN	1.741	0.828	0.649	1.737	0.646	0.67	1.741	0.515	0.598	1.762	0.401	0.589	1.789	0.238	0.618	1.817	0.08	0.534
727	3.635	1.877	0.904	0.501	NaN	NaN	NaN	1.811	0.824	0.283	1.706	0.682	0.224	1.668	0.54	0.254	1.663	0.444	0.238	1.681	0.293	0.182	1.653	0.111	0.235	1.503	0.052	0.191	NaN	NaN	NaN	1.741	0.828	0.649	1.737	0.646	0.67	1.741	0.515	0.598	1.762	0.401	0.589	1.789	0.238	0.618	1.816	0.081	0.534
728	3.64	1.876	0.904	0.501	NaN	NaN	NaN	1.81	0.824	0.283	1.705	0.682	0.223	1.666	0.54	0.254	1.661	0.444	0.238	1.679	0.293	0.182	1.651	0.112	0.235	1.501	0.053	0.19	NaN	NaN	NaN	1.74	0.828	0.649	1.736	0.646	0.67	1.74	0.515	0.598	1.762	0.401	0.589	1.789	0.238	0.618	1.818	0.079	0.534
729	3.645	1.876	0.903	0.5	NaN	NaN	NaN	1.809	0.823	0.283	1.704	0.682	0.223	1.665	0.541	0.254	1.66	0.444	0.238	1.677	0.293	0.181	1.649	0.113	0.235	1.5	0.054	0.189	NaN	NaN	NaN	1.74	0.828	0.649	1.736	0.646	0.67	1.74	0.515	0.598	1.762	0.401	0.589	1.789	0.238	0.618	1.818	0.079	0.535
730	3.65	1.875	0.903	0.5	NaN	NaN	NaN	1.808	0.823	0.283	1.703	0.682	0.222	1.664	0.541	0.253	1.658	0.445	0.237	1.676	0.293	0.181	1.647	0.113	0.235	1.498	0.055	0.189	NaN	NaN	NaN	1.739	0.828	0.649	1.735	0.646	0.669	1.74	0.515	0.598	1.761	0.401	0.589	1.789	0.238	0.618	1.819	0.079	0.535
731	3.655	1.875	0.903	0.499	NaN	NaN	NaN	1.807	0.823	0.282	1.702	0.682	0.222	1.662	0.541	0.253	1.657	0.445	0.237	1.674	0.293	0.181	1.645	0.112	0.234	1.496	0.055	0.189	NaN	NaN	NaN	1.739	0.828	0.649	1.735	0.646	0.669	1.739	0.515	0.598	1.761	0.401	0.589	1.789	0.238	0.618	1.819	0.079	0.535
732	3.66	1.874	0.903	0.499	NaN	NaN	NaN	1.806	0.823	0.282	1.701	0.682	0.222	1.661	0.541	0.252	1.656	0.445	0.237	1.673	0.293	0.181	1.643	0.112	0.234	1.494	0.054	0.189	NaN	NaN	NaN	1.739	0.828	0.648	1.734	0.646	0.669	1.739	0.516	0.598	1.761	0.401	0.589	1.788	0.238	0.618	1.819	0.079	0.535
733	3.665	1.873	0.902	0.498	NaN	NaN	NaN	1.805	0.822	0.281	1.7	0.681	0.222	1.659	0.54	0.252	1.655	0.446	0.236	1.671	0.293	0.18	1.641	0.112	0.234	1.492	0.054	0.189	NaN	NaN	NaN	1.738	0.827	0.648	1.734	0.646	0.669	1.738	0.516	0.598	1.761	0.401	0.588	1.788	0.238	0.618	1.818	0.079	0.535
734	3.67	1.873	0.902	0.498	NaN	NaN	NaN	1.805	0.822	0.281	1.699	0.681	0.221	1.658	0.54	0.252	1.653	0.446	0.236	1.67	0.293	0.18	1.64	0.112	0.234	1.49	0.054	0.189	NaN	NaN	NaN	1.738	0.827	0.648	1.733	0.646	0.669	1.738	0.516	0.597	1.761	0.402	0.588	1.788	0.238	0.618	1.818	0.079	0.535
735	3.675	1.872	0.901	0.497	NaN	NaN	NaN	1.804	0.822	0.28	1.697	0.681	0.221	1.656	0.54	0.252	1.652	0.446	0.236	1.668	0.293	0.18	1.638	0.112	0.234	1.489	0.054	0.189	NaN	NaN	NaN	1.737	0.828	0.648	1.732	0.645	0.669	1.738	0.516	0.597	1.761	0.402	0.588	1.788	0.238	0.618	1.818	0.079	0.535
736	3.68	1.872	0.901	0.497	NaN	NaN	NaN	1.803	0.822	0.28	1.696	0.681	0.221	1.655	0.54	0.252	1.651	0.446	0.236	1.667	0.292	0.18	1.637	0.112	0.234	1.488	0.054	0.189	NaN	NaN	NaN	1.736	0.827	0.649	1.731	0.645	0.669	1.738	0.515	0.597	1.761	0.402	0.588	1.788	0.238	0.618	1.818	0.079	0.535
737	3.685	1.871	0.901	0.496	NaN	NaN	NaN	1.802	0.822	0.279	1.696	0.681	0.22	1.654	0.54	0.252	1.65	0.445	0.236	1.666	0.292	0.18	1.636	0.112	0.234	1.487	0.055	0.188	NaN	NaN	NaN	1.735	0.826	0.649	1.73	0.645	0.668	1.737	0.515	0.597	1.76	0.402	0.587	1.787	0.238	0.617	1.818	0.079	0.535
738	3.69	1.87	0.901	0.496	NaN	NaN	NaN	1.8	0.822	0.279	1.694	0.681	0.22	1.653	0.539	0.251	1.648	0.445	0.236	1.665	0.292	0.18	1.635	0.112	0.234	1.485	0.055	0.188	NaN	NaN	NaN	1.734	0.826	0.649	1.73	0.645	0.668	1.737	0.515	0.597	1.759	0.401	0.587	1.787	0.238	0.617	1.818	0.079	0.535
739	3.695	1.87	0.9	0.495	NaN	NaN	NaN	1.799	0.821	0.279	1.693	0.681	0.22	1.652	0.539	0.251	1.647	0.444	0.236	1.664	0.292	0.18	1.633	0.111	0.234	1.483	0.054	0.188	NaN	NaN	NaN	1.734	0.826	0.649	1.73	0.645	0.668	1.736	0.515	0.597	1.758	0.401	0.587	1.787	0.238	0.617	1.818	0.079	0.535
740	3.7	1.869	0.9	0.495	NaN	NaN	NaN	1.798	0.821	0.278	1.692	0.681	0.22	1.651	0.539	0.251	1.646	0.444	0.236	1.662	0.292	0.18	1.632	0.111	0.234	1.481	0.052	0.189	NaN	NaN	NaN	1.733	0.826	0.648	1.729	0.645	0.668	1.736	0.515	0.596	1.758	0.401	0.587	1.787	0.238	0.617	1.817	0.08	0.534
741	3.705	1.869	0.899	0.494	NaN	NaN	NaN	1.797	0.821	0.278	1.691	0.68	0.22	1.651	0.539	0.251	1.645	0.444	0.236	1.661	0.291	0.18	1.63	0.111	0.234	1.48	0.052	0.189	NaN	NaN	NaN	1.733	0.826	0.648	1.729	0.645	0.668	1.736	0.515	0.596	1.758	0.401	0.586	1.787	0.238	0.617	1.816	0.081	0.533
742	3.71	1.868	0.899	0.493	NaN	NaN	NaN	1.796	0.82	0.278	1.69	0.68	0.22	1.65	0.539	0.251	1.644	0.443	0.236	1.66	0.291	0.18	1.629	0.11	0.234	1.479	0.052	0.189	NaN	NaN	NaN	1.733	0.826	0.648	1.729	0.644	0.667	1.735	0.515	0.596	1.758	0.401	0.586	1.787	0.238	0.617	1.817	0.08	0.534
743	3.715	1.867	0.899	0.493	NaN	NaN	NaN	1.795	0.82	0.277	1.689	0.679	0.219	1.649	0.538	0.25	1.643	0.443	0.236	1.659	0.29	0.18	1.628	0.11	0.235	1.478	0.052	0.189	NaN	NaN	NaN	1.733	0.827	0.647	1.728	0.645	0.667	1.735	0.515	0.596	1.758	0.401	0.586	1.787	0.238	0.617	1.815	0.082	0.533
744	3.72	1.867	0.899	0.492	NaN	NaN	NaN	1.794	0.82	0.277	1.688	0.679	0.219	1.648	0.538	0.25	1.643	0.443	0.235	1.658	0.29	0.18	1.627	0.109	0.235	1.477	0.052	0.189	NaN	NaN	NaN	1.734	0.827	0.646	1.728	0.645	0.667	1.735	0.515	0.595	1.757	0.401	0.586	1.787	0.238	0.617	1.814	0.082	0.533
745	3.725	1.866	0.898	0.492	NaN	NaN	NaN	1.793	0.82	0.277	1.687	0.678	0.219	1.648	0.537	0.251	1.642	0.442	0.235	1.657	0.289	0.18	1.627	0.109	0.235	1.476	0.051	0.19	NaN	NaN	NaN	1.734	0.826	0.645	1.728	0.645	0.667	1.734	0.515	0.595	1.757	0.401	0.586	1.787	0.238	0.617	1.814	0.083	0.533
746	3.73	1.866	0.898	0.491	NaN	NaN	NaN	1.792	0.819	0.276	1.686	0.678	0.219	1.647	0.537	0.251	1.641	0.441	0.236	1.657	0.288	0.181	1.626	0.109	0.235	1.474	0.05	0.191	NaN	NaN	NaN	1.733	0.826	0.644	1.727	0.645	0.667	1.734	0.515	0.595	1.757	0.401	0.586	1.787	0.239	0.617	1.814	0.083	0.533
747	3.735	1.865	0.898	0.49	NaN	NaN	NaN	1.791	0.819	0.276	1.685	0.678	0.219	1.646	0.536	0.251	1.641	0.44	0.236	1.656	0.288	0.181	1.624	0.108	0.236	1.474	0.049	0.192	NaN	NaN	NaN	1.733	0.826	0.644	1.727	0.645	0.666	1.733	0.515	0.595	1.757	0.401	0.586	1.787	0.239	0.617	1.814	0.083	0.532
748	3.74	1.865	0.897	0.49	NaN	NaN	NaN	1.79	0.818	0.275	1.684	0.678	0.219	1.646	0.535	0.251	1.64	0.44	0.236	1.655	0.288	0.181	1.623	0.107	0.237	1.473	0.049	0.192	NaN	NaN	NaN	1.732	0.826	0.643	1.726	0.645	0.666	1.733	0.515	0.595	1.757	0.401	0.586	1.787	0.239	0.616	1.814	0.083	0.532
749	3.745	1.864	0.897	0.489	NaN	NaN	NaN	1.789	0.818	0.275	1.683	0.677	0.219	1.645	0.535	0.251	1.64	0.439	0.236	1.655	0.287	0.182	1.623	0.107	0.238	1.472	0.049	0.193	NaN	NaN	NaN	1.732	0.825	0.643	1.726	0.645	0.666	1.733	0.515	0.595	1.757	0.401	0.586	1.787	0.239	0.616	1.814	0.083	0.532
750	3.75	1.864	0.897	0.488	NaN	NaN	NaN	1.789	0.818	0.275	1.683	0.676	0.219	1.645	0.534	0.251	1.64	0.439	0.237	1.655	0.286	0.182	1.622	0.107	0.238	1.472	0.048	0.193	NaN	NaN	NaN	1.731	0.825	0.642	1.725	0.644	0.665	1.733	0.515	0.594	1.757	0.401	0.586	1.787	0.239	0.616	1.814	0.083	0.532
751	3.755	1.863	0.897	0.488	NaN	NaN	NaN	1.788	0.818	0.275	1.682	0.676	0.219	1.645	0.533	0.251	1.64	0.438	0.237	1.654	0.285	0.182	1.622	0.106	0.238	1.471	0.048	0.194	NaN	NaN	NaN	1.731	0.825	0.642	1.724	0.644	0.665	1.732	0.515	0.594	1.756	0.401	0.586	1.787	0.239	0.616	1.814	0.083	0.532
752	3.76	1.862	0.897	0.487	NaN	NaN	NaN	1.787	0.817	0.274	1.681	0.675	0.219	1.645	0.532	0.251	1.64	0.437	0.237	1.654	0.284	0.183	1.621	0.105	0.239	1.47	0.047	0.194	NaN	NaN	NaN	1.732	0.826	0.642	1.724	0.644	0.665	1.732	0.515	0.594	1.756	0.401	0.585	1.787	0.239	0.616	1.814	0.083	0.532
753	3.765	1.862	0.896	0.487	NaN	NaN	NaN	1.786	0.817	0.274	1.68	0.674	0.219	1.645	0.532	0.251	1.64	0.437	0.238	1.653	0.283	0.183	1.62	0.104	0.239	1.47	0.047	0.195	NaN	NaN	NaN	1.733	0.828	0.642	1.724	0.644	0.665	1.732	0.515	0.594	1.756	0.401	0.585	1.787	0.239	0.616	1.814	0.083	0.532
754	3.77	1.861	0.896	0.486	NaN	NaN	NaN	1.785	0.816	0.274	1.679	0.674	0.219	1.645	0.531	0.251	1.64	0.436	0.238	1.653	0.283	0.184	1.62	0.103	0.239	1.469	0.045	0.196	NaN	NaN	NaN	1.731	0.826	0.641	1.723	0.644	0.665	1.732	0.515	0.594	1.756	0.401	0.585	1.787	0.239	0.616	1.814	0.083	0.532
755	3.775	1.86	0.896	0.485	NaN	NaN	NaN	1.784	0.816	0.273	1.679	0.673	0.219	1.644	0.531	0.252	1.64	0.435	0.238	1.653	0.282	0.184	1.619	0.102	0.24	1.468	0.044	0.197	NaN	NaN	NaN	1.73	0.826	0.641	1.723	0.644	0.664	1.731	0.515	0.594	1.756	0.401	0.585	1.787	0.239	0.616	1.814	0.083	0.532
756	3.78	1.86	0.896	0.485	NaN	NaN	NaN	1.783	0.816	0.273	1.679	0.673	0.219	1.644	0.53	0.252	1.64	0.434	0.239	1.653	0.281	0.184	1.619	0.101	0.242	1.468	0.044	0.198	NaN	NaN	NaN	1.729	0.825	0.641	1.723	0.645	0.664	1.731	0.515	0.594	1.755	0.401	0.585	1.787	0.239	0.616	1.814	0.083	0.532
757	3.785	1.859	0.895	0.484	NaN	NaN	NaN	1.783	0.816	0.273	1.678	0.672	0.219	1.644	0.529	0.253	1.641	0.433	0.24	1.653	0.279	0.185	1.619	0.101	0.243	1.468	0.043	0.198	NaN	NaN	NaN	1.727	0.824	0.641	1.723	0.645	0.664	1.731	0.516	0.594	1.755	0.401	0.585	1.786	0.239	0.616	1.814	0.083	0.532
758	3.79	1.858	0.895	0.484	NaN	NaN	NaN	1.782	0.816	0.272	1.677	0.671	0.219	1.644	0.528	0.253	1.641	0.432	0.24	1.653	0.278	0.186	1.619	0.1	0.243	1.467	0.041	0.199	NaN	NaN	NaN	1.727	0.824	0.64	1.722	0.645	0.664	1.73	0.516	0.593	1.755	0.401	0.585	1.786	0.239	0.616	1.814	0.083	0.532
759	3.795	1.857	0.895	0.483	NaN	NaN	NaN	1.781	0.815	0.271	1.677	0.67	0.219	1.645	0.527	0.253	1.641	0.431	0.241	1.653	0.277	0.187	1.618	0.099	0.243	1.467	0.04	0.201	NaN	NaN	NaN	1.727	0.825	0.639	1.722	0.645	0.663	1.73	0.516	0.593	1.754	0.401	0.585	1.786	0.239	0.616	1.814	0.083	0.532
760	3.8	1.857	0.894	0.482	NaN	NaN	NaN	1.78	0.815	0.27	1.677	0.669	0.219	1.645	0.526	0.253	1.641	0.43	0.241	1.653	0.277	0.188	1.618	0.098	0.244	1.467	0.039	0.202	NaN	NaN	NaN	1.727	0.825	0.638	1.722	0.645	0.663	1.73	0.516	0.593	1.754	0.401	0.585	1.786	0.239	0.616	1.814	0.083	0.533
761	3.805	1.856	0.894	0.482	NaN	NaN	NaN	1.779	0.814	0.27	1.677	0.669	0.219	1.645	0.525	0.254	1.642	0.429	0.241	1.654	0.275	0.188	1.618	0.097	0.245	1.467	0.039	0.203	NaN	NaN	NaN	1.727	0.825	0.637	1.722	0.645	0.663	1.729	0.516	0.593	1.754	0.401	0.584	1.786	0.239	0.616	1.814	0.083	0.533
762	3.81	1.855	0.894	0.481	NaN	NaN	NaN	1.778	0.814	0.27	1.676	0.668	0.219	1.646	0.524	0.254	1.642	0.428	0.242	1.654	0.274	0.189	1.617	0.096	0.247	1.466	0.038	0.204	NaN	NaN	NaN	1.727	0.825	0.637	1.721	0.645	0.662	1.729	0.515	0.593	1.753	0.401	0.584	1.786	0.239	0.616	1.814	0.083	0.532
763	3.815	1.855	0.894	0.48	NaN	NaN	NaN	1.777	0.813	0.27	1.676	0.667	0.219	1.646	0.523	0.255	1.642	0.427	0.242	1.654	0.273	0.19	1.617	0.096	0.248	1.466	0.037	0.204	NaN	NaN	NaN	1.726	0.825	0.637	1.72	0.645	0.662	1.729	0.515	0.593	1.753	0.401	0.584	1.786	0.239	0.616	1.814	0.083	0.532
764	3.82	1.854	0.894	0.48	NaN	NaN	NaN	1.776	0.813	0.269	1.676	0.666	0.219	1.647	0.523	0.255	1.643	0.426	0.243	1.655	0.272	0.191	1.617	0.096	0.249	1.465	0.036	0.205	NaN	NaN	NaN	1.726	0.825	0.637	1.72	0.645	0.662	1.728	0.515	0.593	1.752	0.401	0.584	1.786	0.239	0.616	1.814	0.083	0.532
765	3.825	1.854	0.894	0.479	NaN	NaN	NaN	1.775	0.813	0.269	1.676	0.665	0.219	1.647	0.521	0.256	1.644	0.426	0.244	1.655	0.271	0.192	1.617	0.095	0.249	1.464	0.035	0.207	NaN	NaN	NaN	1.726	0.826	0.637	1.719	0.645	0.661	1.727	0.515	0.593	1.752	0.401	0.584	1.785	0.239	0.616	1.814	0.083	0.532
766	3.83	1.853	0.893	0.478	NaN	NaN	NaN	1.775	0.812	0.269	1.676	0.664	0.219	1.647	0.52	0.256	1.644	0.426	0.245	1.655	0.27	0.193	1.617	0.095	0.25	1.463	0.034	0.208	NaN	NaN	NaN	1.726	0.826	0.636	1.718	0.645	0.661	1.727	0.515	0.592	1.752	0.401	0.583	1.785	0.239	0.616	1.814	0.083	0.533
767	3.835	1.853	0.893	0.478	NaN	NaN	NaN	1.774	0.812	0.268	1.676	0.663	0.219	1.648	0.519	0.257	1.645	0.425	0.245	1.656	0.27	0.194	1.615	0.095	0.25	1.463	0.034	0.209	NaN	NaN	NaN	1.725	0.826	0.636	1.718	0.645	0.661	1.726	0.515	0.591	1.751	0.401	0.583	1.785	0.239	0.616	1.814	0.083	0.532
768	3.84	1.852	0.893	0.477	NaN	NaN	NaN	1.773	0.812	0.267	1.676	0.663	0.219	1.648	0.519	0.257	1.645	0.424	0.246	1.655	0.269	0.195	1.614	0.094	0.25	1.463	0.033	0.21	NaN	NaN	NaN	1.725	0.826	0.635	1.718	0.645	0.661	1.726	0.515	0.591	1.751	0.401	0.583	1.785	0.24	0.616	1.814	0.083	0.532
769	3.845	1.851	0.893	0.476	NaN	NaN	NaN	1.772	0.812	0.267	1.675	0.662	0.219	1.649	0.518	0.257	1.645	0.424	0.246	1.655	0.269	0.195	1.613	0.094	0.25	1.461	0.031	0.211	NaN	NaN	NaN	1.723	0.825	0.634	1.717	0.645	0.66	1.726	0.515	0.591	1.751	0.401	0.582	1.785	0.24	0.615	1.814	0.083	0.533
770	3.85	1.851	0.893	0.476	NaN	NaN	NaN	1.771	0.812	0.266	1.675	0.661	0.219	1.649	0.518	0.258	1.646	0.423	0.247	1.655	0.268	0.196	1.612	0.093	0.251	1.46	0.03	0.213	NaN	NaN	NaN	1.722	0.825	0.634	1.717	0.645	0.66	1.725	0.515	0.59	1.751	0.401	0.582	1.785	0.24	0.615	1.814	0.083	0.532
771	3.855	1.85	0.893	0.476	NaN	NaN	NaN	1.77	0.812	0.266	1.676	0.66	0.219	1.649	0.517	0.258	1.646	0.423	0.247	1.654	0.268	0.196	1.612	0.092	0.252	1.46	0.029	0.214	NaN	NaN	NaN	1.722	0.825	0.633	1.717	0.646	0.66	1.725	0.515	0.59	1.75	0.401	0.582	1.785	0.24	0.615	1.814	0.083	0.533
772	3.86	1.849	0.892	0.475	NaN	NaN	NaN	1.769	0.812	0.266	1.675	0.66	0.219	1.649	0.517	0.259	1.645	0.423	0.247	1.654	0.268	0.196	1.611	0.092	0.252	1.459	0.028	0.214	NaN	NaN	NaN	1.722	0.825	0.633	1.716	0.646	0.66	1.725	0.516	0.59	1.75	0.401	0.582	1.784	0.24	0.615	1.814	0.083	0.533
773	3.865	1.849	0.892	0.474	NaN	NaN	NaN	1.769	0.812	0.265	1.675	0.659	0.219	1.649	0.516	0.259	1.645	0.422	0.247	1.653	0.268	0.196	1.61	0.092	0.252	1.459	0.027	0.215	NaN	NaN	NaN	1.721	0.825	0.633	1.716	0.646	0.66	1.725	0.516	0.59	1.75	0.402	0.582	1.784	0.24	0.615	1.814	0.083	0.533
774	3.87	1.848	0.893	0.474	NaN	NaN	NaN	1.768	0.812	0.265	1.675	0.659	0.219	1.648	0.516	0.26	1.645	0.422	0.247	1.652	0.267	0.196	1.609	0.091	0.252	1.458	0.026	0.215	NaN	NaN	NaN	1.721	0.825	0.633	1.716	0.646	0.66	1.725	0.516	0.589	1.75	0.402	0.581	1.784	0.24	0.614	1.814	0.083	0.533
775	3.875	1.848	0.893	0.473	NaN	NaN	NaN	1.768	0.812	0.264	1.675	0.658	0.218	1.647	0.516	0.26	1.644	0.421	0.248	1.65	0.267	0.196	1.608	0.091	0.251	1.458	0.026	0.216	NaN	NaN	NaN	1.721	0.825	0.632	1.716	0.647	0.659	1.725	0.516	0.589	1.75	0.402	0.581	1.784	0.24	0.614	1.814	0.083	0.532
776	3.88	1.847	0.893	0.473	NaN	NaN	NaN	1.767	0.812	0.263	1.674	0.658	0.218	1.647	0.516	0.261	1.643	0.421	0.248	1.649	0.266	0.196	1.608	0.091	0.251	1.458	0.026	0.216	NaN	NaN	NaN	1.721	0.825	0.632	1.716	0.647	0.658	1.724	0.516	0.589	1.75	0.402	0.581	1.784	0.24	0.614	1.814	0.083	0.532
777	3.885	1.847	0.893	0.472	NaN	NaN	NaN	1.766	0.812	0.263	1.674	0.657	0.218	1.647	0.516	0.261	1.643	0.421	0.248	1.648	0.266	0.196	1.607	0.09	0.252	1.458	0.025	0.216	NaN	NaN	NaN	1.721	0.825	0.632	1.716	0.647	0.658	1.724	0.516	0.589	1.75	0.402	0.581	1.784	0.24	0.614	1.814	0.083	0.533
778	3.89	1.846	0.893	0.472	NaN	NaN	NaN	1.766	0.812	0.262	1.674	0.657	0.218	1.646	0.516	0.261	1.642	0.421	0.248	1.647	0.266	0.196	1.605	0.089	0.253	1.458	0.024	0.216	NaN	NaN	NaN	1.72	0.825	0.631	1.715	0.647	0.657	1.724	0.516	0.588	1.75	0.402	0.581	1.784	0.24	0.614	1.814	0.083	0.532
779	3.895	1.846	0.893	0.471	NaN	NaN	NaN	1.765	0.811	0.262	1.673	0.657	0.217	1.645	0.516	0.261	1.641	0.421	0.247	1.646	0.266	0.196	1.605	0.089	0.253	1.458	0.024	0.216	NaN	NaN	NaN	1.719	0.825	0.63	1.715	0.647	0.657	1.723	0.516	0.588	1.75	0.402	0.58	1.783	0.24	0.613	1.814	0.083	0.532
780	3.9	1.845	0.893	0.471	NaN	NaN	NaN	1.764	0.811	0.262	1.672	0.657	0.217	1.644	0.516	0.261	1.64	0.421	0.247	1.645	0.266	0.196	1.605	0.089	0.253	1.458	0.023	0.216	NaN	NaN	NaN	1.719	0.826	0.63	1.715	0.647	0.656	1.723	0.516	0.588	1.749	0.402	0.58	1.783	0.24	0.613	1.814	0.083	0.532
781	3.905	1.845	0.893	0.47	NaN	NaN	NaN	1.764	0.811	0.262	1.671	0.656	0.217	1.643	0.516	0.26	1.639	0.421	0.247	1.645	0.266	0.196	1.605	0.089	0.252	1.458	0.023	0.216	NaN	NaN	NaN	1.718	0.825	0.629	1.714	0.647	0.656	1.723	0.516	0.588	1.749	0.402	0.58	1.783	0.24	0.613	1.814	0.083	0.532
782	3.91	1.844	0.893	0.47	NaN	NaN	NaN	1.763	0.811	0.261	1.67	0.657	0.216	1.642	0.516	0.26	1.638	0.421	0.247	1.644	0.266	0.195	1.606	0.089	0.252	1.458	0.023	0.216	NaN	NaN	NaN	1.718	0.825	0.629	1.714	0.647	0.656	1.723	0.516	0.587	1.749	0.402	0.58	1.783	0.24	0.613	1.814	0.083	0.532
783	3.915	1.844	0.893	0.469	NaN	NaN	NaN	1.763	0.811	0.261	1.669	0.657	0.216	1.641	0.516	0.259	1.638	0.421	0.247	1.644	0.266	0.195	1.605	0.089	0.252	1.457	0.022	0.216	NaN	NaN	NaN	1.717	0.825	0.629	1.714	0.647	0.656	1.722	0.515	0.587	1.749	0.402	0.58	1.783	0.24	0.613	1.814	0.083	0.532
784	3.92	1.843	0.893	0.468	NaN	NaN	NaN	1.762	0.811	0.261	1.667	0.657	0.215	1.64	0.516	0.259	1.637	0.422	0.247	1.643	0.266	0.194	1.605	0.089	0.252	1.456	0.02	0.216	NaN	NaN	NaN	1.717	0.825	0.628	1.713	0.647	0.656	1.722	0.515	0.587	1.749	0.402	0.58	1.783	0.24	0.613	1.814	0.083	0.533
785	3.925	1.843	0.893	0.468	NaN	NaN	NaN	1.762	0.811	0.26	1.666	0.657	0.215	1.639	0.516	0.259	1.636	0.422	0.246	1.642	0.266	0.194	1.605	0.089	0.252	1.456	0.02	0.215	NaN	NaN	NaN	1.717	0.825	0.628	1.713	0.647	0.655	1.722	0.515	0.586	1.749	0.402	0.58	1.783	0.24	0.613	1.814	0.083	0.532
786	3.93	1.843	0.893	0.468	NaN	NaN	NaN	1.761	0.811	0.26	1.665	0.657	0.215	1.637	0.516	0.258	1.635	0.422	0.246	1.641	0.266	0.193	1.605	0.089	0.251	1.456	0.019	0.215	NaN	NaN	NaN	1.717	0.825	0.628	1.713	0.647	0.655	1.722	0.516	0.586	1.749	0.402	0.58	1.783	0.24	0.613	1.814	0.083	0.532
787	3.935	1.842	0.893	0.467	NaN	NaN	NaN	1.761	0.811	0.259	1.664	0.658	0.215	1.636	0.516	0.258	1.634	0.422	0.245	1.64	0.266	0.193	1.605	0.089	0.251	1.456	0.019	0.215	NaN	NaN	NaN	1.717	0.825	0.628	1.713	0.647	0.655	1.722	0.516	0.586	1.749	0.402	0.579	1.784	0.241	0.613	1.814	0.083	0.532
788	3.94	1.841	0.893	0.467	NaN	NaN	NaN	1.76	0.811	0.259	1.662	0.658	0.214	1.635	0.516	0.257	1.633	0.421	0.244	1.64	0.266	0.193	1.605	0.089	0.251	1.456	0.019	0.215	NaN	NaN	NaN	1.717	0.825	0.628	1.712	0.647	0.655	1.722	0.516	0.586	1.749	0.402	0.579	1.784	0.241	0.613	1.814	0.083	0.533
789	3.945	1.841	0.894	0.466	NaN	NaN	NaN	1.76	0.811	0.259	1.661	0.658	0.214	1.634	0.517	0.257	1.632	0.421	0.243	1.639	0.266	0.192	1.605	0.089	0.251	1.456	0.018	0.215	NaN	NaN	NaN	1.717	0.825	0.628	1.712	0.646	0.655	1.722	0.516	0.586	1.749	0.402	0.579	1.784	0.241	0.613	1.815	0.083	0.533
790	3.95	1.841	0.894	0.466	NaN	NaN	NaN	1.759	0.81	0.259	1.66	0.659	0.214	1.633	0.517	0.257	1.631	0.421	0.243	1.639	0.265	0.192	1.605	0.089	0.251	1.456	0.018	0.215	NaN	NaN	NaN	1.716	0.825	0.627	1.712	0.646	0.655	1.722	0.516	0.586	1.749	0.402	0.579	1.784	0.241	0.613	1.815	0.083	0.533
791	3.955	1.84	0.894	0.465	NaN	NaN	NaN	1.758	0.81	0.258	1.658	0.659	0.213	1.632	0.517	0.256	1.63	0.421	0.242	1.638	0.265	0.192	1.605	0.089	0.251	1.456	0.018	0.215	NaN	NaN	NaN	1.716	0.825	0.627	1.712	0.646	0.654	1.722	0.516	0.586	1.749	0.402	0.579	1.784	0.241	0.613	1.815	0.083	0.533
792	3.96	1.84	0.894	0.464	NaN	NaN	NaN	1.757	0.81	0.258	1.657	0.659	0.213	1.631	0.517	0.256	1.63	0.42	0.242	1.638	0.265	0.191	1.605	0.089	0.251	1.456	0.018	0.215	NaN	NaN	NaN	1.715	0.825	0.626	1.712	0.646	0.654	1.722	0.516	0.586	1.749	0.402	0.579	1.785	0.241	0.613	1.815	0.083	0.533
793	3.965	1.839	0.894	0.464	NaN	NaN	NaN	1.757	0.81	0.258	1.656	0.659	0.212	1.63	0.517	0.255	1.629	0.42	0.241	1.638	0.266	0.191	1.605	0.089	0.25	1.457	0.018	0.215	NaN	NaN	NaN	1.715	0.825	0.626	1.712	0.646	0.654	1.722	0.516	0.586	1.749	0.402	0.579	1.785	0.242	0.613	1.815	0.083	0.533
794	3.97	1.839	0.894	0.463	NaN	NaN	NaN	1.756	0.81	0.257	1.655	0.659	0.212	1.629	0.517	0.254	1.628	0.42	0.241	1.637	0.266	0.191	1.605	0.089	0.25	1.457	0.018	0.215	NaN	NaN	NaN	1.715	0.825	0.625	1.712	0.647	0.654	1.722	0.516	0.586	1.749	0.402	0.579	1.785	0.242	0.613	1.815	0.083	0.533
795	3.975	1.838	0.894	0.462	NaN	NaN	NaN	1.755	0.81	0.256	1.654	0.659	0.211	1.628	0.517	0.253	1.627	0.42	0.241	1.636	0.266	0.19	1.605	0.089	0.25	1.457	0.018	0.215	NaN	NaN	NaN	1.715	0.825	0.625	1.712	0.647	0.654	1.722	0.516	0.586	1.75	0.402	0.579	1.786	0.242	0.613	1.815	0.083	0.533
796	3.98	1.838	0.894	0.462	NaN	NaN	NaN	1.755	0.81	0.256	1.653	0.66	0.211	1.627	0.517	0.253	1.627	0.42	0.24	1.636	0.265	0.19	1.604	0.088	0.25	1.458	0.017	0.215	NaN	NaN	NaN	1.714	0.825	0.624	1.712	0.647	0.654	1.721	0.516	0.585	1.75	0.402	0.578	1.786	0.242	0.613	1.815	0.083	0.533
797	3.985	1.837	0.894	0.461	NaN	NaN	NaN	1.754	0.81	0.255	1.652	0.66	0.21	1.626	0.517	0.253	1.626	0.421	0.24	1.635	0.265	0.189	1.604	0.088	0.25	1.458	0.017	0.214	NaN	NaN	NaN	1.714	0.825	0.624	1.712	0.647	0.653	1.721	0.516	0.584	1.749	0.402	0.578	1.786	0.243	0.613	1.815	0.083	0.533
798	3.99	1.837	0.894	0.46	NaN	NaN	NaN	1.753	0.809	0.255	1.652	0.66	0.209	1.625	0.516	0.252	1.625	0.421	0.24	1.635	0.265	0.189	1.604	0.088	0.25	1.458	0.016	0.214	NaN	NaN	NaN	1.714	0.825	0.623	1.712	0.647	0.653	1.721	0.516	0.583	1.749	0.402	0.578	1.786	0.243	0.613	1.815	0.083	0.533
799	3.995	1.837	0.894	0.46	NaN	NaN	NaN	1.752	0.809	0.255	1.651	0.659	0.209	1.625	0.516	0.252	1.625	0.42	0.24	1.634	0.265	0.189	1.603	0.088	0.25	1.457	0.015	0.214	NaN	NaN	NaN	1.715	0.825	0.623	1.712	0.647	0.652	1.721	0.516	0.583	1.749	0.402	0.578	1.786	0.243	0.613	1.815	0.083	0.533
800	4	1.836	0.894	0.459	NaN	NaN	NaN	1.751	0.809	0.254	1.65	0.659	0.208	1.624	0.516	0.252	1.624	0.42	0.239	1.634	0.265	0.189	1.603	0.088	0.25	1.457	0.014	0.214	NaN	NaN	NaN	1.715	0.826	0.622	1.711	0.647	0.652	1.722	0.517	0.584	1.749	0.402	0.578	1.786	0.243	0.613	1.815	0.083	0.533
801	4.005	1.835	0.894	0.458	NaN	NaN	NaN	1.75	0.809	0.254	1.65	0.659	0.207	1.623	0.517	0.251	1.623	0.42	0.238	1.633	0.265	0.188	1.603	0.088	0.25	1.457	0.013	0.214	NaN	NaN	NaN	1.715	0.826	0.622	1.711	0.647	0.651	1.722	0.517	0.584	1.749	0.402	0.578	1.786	0.243	0.612	1.815	0.083	0.533
802	4.01	1.835	0.894	0.457	NaN	NaN	NaN	1.75	0.809	0.253	1.649	0.659	0.207	1.622	0.516	0.251	1.622	0.42	0.237	1.633	0.265	0.188	1.602	0.088	0.25	1.457	0.013	0.214	NaN	NaN	NaN	1.715	0.826	0.622	1.71	0.647	0.65	1.722	0.517	0.584	1.749	0.402	0.577	1.786	0.243	0.612	1.815	0.083	0.533
803	4.015	1.834	0.894	0.456	NaN	NaN	NaN	1.749	0.809	0.252	1.649	0.658	0.207	1.622	0.516	0.251	1.622	0.42	0.237	1.633	0.265	0.188	1.602	0.087	0.249	1.457	0.012	0.214	NaN	NaN	NaN	1.715	0.826	0.621	1.71	0.647	0.65	1.721	0.517	0.583	1.748	0.402	0.577	1.786	0.243	0.612	1.815	0.083	0.533
804	4.02	1.834	0.895	0.456	NaN	NaN	NaN	1.748	0.809	0.251	1.649	0.658	0.206	1.621	0.516	0.25	1.621	0.419	0.236	1.632	0.265	0.188	1.601	0.087	0.249	1.457	0.011	0.214	NaN	NaN	NaN	1.715	0.826	0.621	1.711	0.647	0.65	1.721	0.517	0.583	1.748	0.402	0.577	1.786	0.243	0.612	1.815	0.083	0.533
805	4.025	1.833	0.894	0.455	NaN	NaN	NaN	1.747	0.809	0.251	1.648	0.658	0.205	1.621	0.516	0.25	1.62	0.419	0.236	1.632	0.264	0.188	1.601	0.087	0.249	1.457	0.011	0.214	NaN	NaN	NaN	1.714	0.826	0.62	1.712	0.648	0.65	1.721	0.517	0.582	1.748	0.402	0.576	1.786	0.243	0.612	1.815	0.083	0.533
806	4.03	1.832	0.894	0.454	NaN	NaN	NaN	1.746	0.809	0.25	1.648	0.658	0.204	1.62	0.515	0.25	1.62	0.419	0.236	1.631	0.264	0.187	1.601	0.087	0.249	1.457	0.011	0.214	NaN	NaN	NaN	1.714	0.826	0.619	1.712	0.649	0.65	1.721	0.517	0.582	1.748	0.402	0.576	1.786	0.243	0.612	1.815	0.083	0.533
807	4.035	1.832	0.894	0.453	NaN	NaN	NaN	1.745	0.809	0.25	1.648	0.657	0.204	1.62	0.515	0.25	1.62	0.419	0.236	1.63	0.264	0.187	1.6	0.087	0.249	1.457	0.01	0.214	NaN	NaN	NaN	1.713	0.826	0.618	1.712	0.649	0.649	1.72	0.516	0.581	1.748	0.402	0.575	1.786	0.243	0.611	1.815	0.083	0.533
808	4.04	1.831	0.894	0.452	NaN	NaN	NaN	1.744	0.809	0.249	1.647	0.657	0.203	1.62	0.515	0.25	1.619	0.419	0.236	1.629	0.263	0.187	1.6	0.087	0.249	1.457	0.01	0.214	NaN	NaN	NaN	1.713	0.825	0.617	1.711	0.649	0.649	1.72	0.516	0.581	1.748	0.402	0.575	1.786	0.243	0.611	1.816	0.082	0.533
809	4.045	1.83	0.895	0.451	NaN	NaN	NaN	1.742	0.808	0.249	1.647	0.657	0.203	1.619	0.515	0.249	1.619	0.419	0.236	1.629	0.263	0.187	1.6	0.087	0.249	1.457	0.01	0.214	NaN	NaN	NaN	1.713	0.826	0.617	1.71	0.648	0.648	1.719	0.516	0.581	1.748	0.403	0.575	1.786	0.243	0.611	1.816	0.082	0.533
810	4.05	1.83	0.895	0.451	NaN	NaN	NaN	1.741	0.808	0.248	1.646	0.656	0.202	1.618	0.514	0.249	1.619	0.418	0.236	1.628	0.263	0.187	1.6	0.087	0.249	1.457	0.01	0.214	NaN	NaN	NaN	1.713	0.826	0.617	1.71	0.648	0.648	1.719	0.516	0.58	1.748	0.403	0.575	1.785	0.243	0.611	1.816	0.082	0.533
811	4.055	1.829	0.895	0.45	NaN	NaN	NaN	1.74	0.808	0.248	1.646	0.656	0.202	1.618	0.514	0.249	1.618	0.419	0.236	1.628	0.263	0.187	1.6	0.087	0.25	1.457	0.01	0.214	NaN	NaN	NaN	1.713	0.826	0.616	1.71	0.648	0.647	1.718	0.516	0.58	1.747	0.403	0.574	1.785	0.243	0.611	1.816	0.081	0.533
812	4.06	1.828	0.895	0.449	NaN	NaN	NaN	1.74	0.808	0.247	1.645	0.655	0.202	1.617	0.514	0.249	1.617	0.419	0.236	1.627	0.263	0.187	1.599	0.087	0.25	1.457	0.01	0.214	NaN	NaN	NaN	1.712	0.826	0.615	1.709	0.648	0.647	1.718	0.516	0.58	1.747	0.403	0.574	1.785	0.243	0.61	1.817	0.081	0.534
813	4.065	1.827	0.895	0.448	NaN	NaN	NaN	1.739	0.809	0.245	1.645	0.655	0.202	1.617	0.514	0.249	1.616	0.419	0.236	1.627	0.263	0.188	1.599	0.087	0.25	1.457	0.01	0.214	NaN	NaN	NaN	1.712	0.826	0.615	1.709	0.649	0.646	1.718	0.516	0.58	1.746	0.402	0.574	1.785	0.243	0.61	1.817	0.081	0.534
814	4.07	1.827	0.895	0.447	NaN	NaN	NaN	1.738	0.809	0.245	1.644	0.655	0.201	1.616	0.514	0.249	1.616	0.419	0.236	1.626	0.263	0.188	1.599	0.087	0.25	1.457	0.01	0.214	NaN	NaN	NaN	1.711	0.825	0.614	1.708	0.649	0.645	1.717	0.516	0.579	1.746	0.402	0.573	1.785	0.243	0.61	1.817	0.081	0.534
815	4.075	1.826	0.895	0.446	NaN	NaN	NaN	1.737	0.809	0.244	1.643	0.654	0.201	1.616	0.514	0.249	1.615	0.419	0.236	1.626	0.263	0.188	1.598	0.087	0.251	1.457	0.01	0.215	NaN	NaN	NaN	1.71	0.825	0.613	1.707	0.648	0.644	1.716	0.516	0.578	1.745	0.403	0.573	1.784	0.244	0.61	1.817	0.081	0.534
816	4.08	1.825	0.895	0.446	NaN	NaN	NaN	1.736	0.809	0.244	1.642	0.654	0.201	1.615	0.514	0.249	1.614	0.418	0.235	1.625	0.263	0.188	1.598	0.087	0.251	1.457	0.01	0.215	NaN	NaN	NaN	1.709	0.825	0.612	1.706	0.647	0.644	1.716	0.516	0.577	1.745	0.403	0.573	1.784	0.244	0.61	1.817	0.081	0.534
817	4.085	1.825	0.895	0.445	NaN	NaN	NaN	1.735	0.809	0.243	1.641	0.654	0.2	1.614	0.514	0.249	1.613	0.417	0.235	1.625	0.262	0.188	1.597	0.086	0.251	1.457	0.01	0.215	NaN	NaN	NaN	1.709	0.825	0.612	1.705	0.647	0.644	1.715	0.515	0.577	1.745	0.403	0.572	1.784	0.244	0.61	1.817	0.081	0.534
818	4.09	1.824	0.896	0.444	NaN	NaN	NaN	1.734	0.809	0.243	1.641	0.654	0.2	1.613	0.513	0.249	1.612	0.417	0.235	1.624	0.262	0.188	1.597	0.086	0.251	1.457	0.01	0.215	NaN	NaN	NaN	1.708	0.825	0.611	1.705	0.647	0.643	1.715	0.515	0.577	1.744	0.403	0.572	1.783	0.244	0.61	1.817	0.081	0.534
819	4.095	1.823	0.896	0.443	NaN	NaN	NaN	1.734	0.809	0.242	1.64	0.654	0.199	1.612	0.513	0.249	1.611	0.416	0.236	1.623	0.262	0.188	1.597	0.086	0.251	1.457	0.01	0.215	NaN	NaN	NaN	1.707	0.825	0.611	1.704	0.647	0.643	1.715	0.515	0.576	1.744	0.403	0.572	1.783	0.244	0.61	1.817	0.081	0.534
820	4.1	1.823	0.896	0.442	NaN	NaN	NaN	1.733	0.81	0.241	1.639	0.654	0.199	1.611	0.513	0.249	1.61	0.416	0.236	1.622	0.261	0.188	1.597	0.086	0.251	1.457	0.01	0.215	NaN	NaN	NaN	1.707	0.825	0.61	1.704	0.648	0.642	1.715	0.515	0.576	1.744	0.403	0.572	1.783	0.245	0.609	1.817	0.081	0.534
821	4.105	1.822	0.896	0.442	NaN	NaN	NaN	1.732	0.81	0.24	1.637	0.654	0.199	1.61	0.513	0.249	1.61	0.416	0.236	1.621	0.261	0.188	1.597	0.086	0.252	1.457	0.01	0.215	NaN	NaN	NaN	1.706	0.825	0.609	1.703	0.648	0.642	1.714	0.516	0.576	1.744	0.403	0.571	1.783	0.245	0.609	1.817	0.081	0.534
822	4.11	1.821	0.896	0.441	1.664	0.874	0.267	1.731	0.81	0.24	1.636	0.654	0.199	1.609	0.514	0.249	1.609	0.416	0.236	1.621	0.261	0.188	1.597	0.086	0.252	1.456	0.01	0.215	NaN	NaN	NaN	1.705	0.824	0.609	1.703	0.648	0.642	1.714	0.516	0.575	1.744	0.403	0.571	1.783	0.245	0.609	1.817	0.081	0.534
823	4.115	1.82	0.896	0.44	1.664	0.874	0.267	1.73	0.81	0.239	1.635	0.654	0.198	1.608	0.514	0.249	1.609	0.416	0.236	1.62	0.261	0.188	1.597	0.086	0.252	1.456	0.01	0.215	NaN	NaN	NaN	1.704	0.824	0.608	1.702	0.648	0.641	1.714	0.516	0.575	1.744	0.403	0.571	1.783	0.245	0.609	1.817	0.081	0.534
824	4.12	1.82	0.897	0.439	1.664	0.874	0.267	1.73	0.81	0.239	1.634	0.654	0.198	1.608	0.514	0.249	1.608	0.417	0.236	1.619	0.261	0.188	1.597	0.086	0.252	1.456	0.01	0.215	NaN	NaN	NaN	1.704	0.825	0.608	1.701	0.648	0.641	1.714	0.516	0.574	1.744	0.404	0.57	1.783	0.245	0.609	1.817	0.081	0.534
825	4.125	1.819	0.897	0.439	1.664	0.874	0.267	1.729	0.811	0.238	1.632	0.654	0.197	1.606	0.514	0.249	1.607	0.417	0.235	1.618	0.261	0.188	1.597	0.086	0.252	1.456	0.01	0.215	NaN	NaN	NaN	1.704	0.825	0.607	1.701	0.648	0.64	1.714	0.517	0.574	1.744	0.404	0.57	1.783	0.245	0.609	1.817	0.081	0.534
826	4.13	1.818	0.897	0.438	1.664	0.874	0.267	1.728	0.811	0.237	1.631	0.654	0.197	1.606	0.514	0.249	1.607	0.417	0.235	1.617	0.261	0.188	1.596	0.086	0.252	1.456	0.01	0.215	NaN	NaN	NaN	1.703	0.825	0.607	1.701	0.648	0.639	1.714	0.517	0.574	1.744	0.404	0.569	1.784	0.246	0.608	1.817	0.081	0.534
827	4.135	1.817	0.897	0.438	NaN	NaN	NaN	1.727	0.811	0.237	1.63	0.654	0.197	1.604	0.514	0.248	1.606	0.417	0.235	1.617	0.26	0.188	1.596	0.086	0.252	1.456	0.01	0.215	NaN	NaN	NaN	1.702	0.825	0.606	1.701	0.648	0.639	1.713	0.517	0.574	1.744	0.404	0.569	1.784	0.246	0.608	1.817	0.082	0.534
828	4.14	1.816	0.898	0.437	NaN	NaN	NaN	1.726	0.811	0.237	1.628	0.654	0.197	1.603	0.513	0.248	1.605	0.417	0.235	1.616	0.26	0.188	1.596	0.086	0.252	1.456	0.01	0.215	NaN	NaN	NaN	1.701	0.825	0.605	1.701	0.648	0.638	1.712	0.517	0.574	1.744	0.404	0.569	1.784	0.246	0.608	1.817	0.082	0.534
829	4.145	1.816	0.898	0.436	NaN	NaN	NaN	1.725	0.81	0.236	1.627	0.654	0.197	1.603	0.514	0.248	1.605	0.417	0.234	1.616	0.26	0.188	1.596	0.086	0.252	1.456	0.01	0.215	NaN	NaN	NaN	1.7	0.825	0.604	1.7	0.648	0.638	1.712	0.517	0.574	1.744	0.405	0.568	1.784	0.246	0.608	1.817	0.082	0.534
830	4.15	1.815	0.898	0.436	1.658	0.878	0.262	1.724	0.811	0.235	1.626	0.655	0.196	1.602	0.514	0.248	1.604	0.416	0.234	1.615	0.26	0.187	1.596	0.086	0.252	1.456	0.01	0.214	NaN	NaN	NaN	1.7	0.825	0.604	1.7	0.648	0.637	1.713	0.517	0.572	1.744	0.405	0.568	1.784	0.247	0.607	1.817	0.082	0.534
831	4.155	1.814	0.898	0.435	1.658	0.879	0.262	1.724	0.811	0.234	1.624	0.655	0.196	1.601	0.514	0.247	1.604	0.416	0.234	1.615	0.261	0.187	1.596	0.086	0.252	1.456	0.01	0.214	NaN	NaN	NaN	1.699	0.825	0.604	1.7	0.648	0.637	1.713	0.517	0.572	1.744	0.405	0.568	1.784	0.247	0.607	1.817	0.082	0.534
832	4.16	1.813	0.898	0.434	1.659	0.879	0.261	1.723	0.811	0.233	1.623	0.655	0.196	1.601	0.514	0.247	1.603	0.416	0.234	1.614	0.261	0.187	1.596	0.086	0.252	1.456	0.01	0.214	NaN	NaN	NaN	1.699	0.825	0.603	1.7	0.648	0.636	1.713	0.517	0.571	1.744	0.405	0.568	1.784	0.247	0.607	1.817	0.082	0.534
833	4.165	1.812	0.899	0.433	NaN	NaN	NaN	1.721	0.811	0.233	1.622	0.655	0.196	1.6	0.514	0.247	1.602	0.416	0.234	1.614	0.261	0.187	1.595	0.086	0.252	1.456	0.01	0.214	NaN	NaN	NaN	1.699	0.826	0.603	1.7	0.649	0.636	1.712	0.517	0.57	1.744	0.405	0.567	1.785	0.247	0.607	1.817	0.082	0.534
834	4.17	1.811	0.899	0.433	NaN	NaN	NaN	1.72	0.811	0.233	1.621	0.655	0.195	1.6	0.514	0.247	1.601	0.416	0.234	1.613	0.261	0.187	1.595	0.086	0.252	1.456	0.01	0.214	NaN	NaN	NaN	1.699	0.826	0.602	1.7	0.649	0.635	1.713	0.517	0.57	1.744	0.405	0.567	1.785	0.247	0.607	1.817	0.082	0.534
835	4.175	1.81	0.899	0.432	1.654	0.877	0.258	1.718	0.811	0.232	1.62	0.655	0.195	1.599	0.514	0.247	1.6	0.415	0.234	1.612	0.26	0.187	1.595	0.086	0.252	1.456	0.01	0.214	NaN	NaN	NaN	1.698	0.826	0.601	1.7	0.65	0.635	1.713	0.517	0.57	1.744	0.405	0.567	1.785	0.247	0.607	1.817	0.082	0.534
836	4.18	1.809	0.899	0.431	1.655	0.877	0.257	1.717	0.811	0.232	1.619	0.655	0.194	1.599	0.514	0.246	1.599	0.415	0.234	1.612	0.26	0.187	1.595	0.086	0.252	1.456	0.009	0.214	NaN	NaN	NaN	1.697	0.826	0.601	1.7	0.65	0.634	1.713	0.517	0.57	1.744	0.405	0.567	1.785	0.247	0.607	1.815	0.083	0.534
837	4.185	1.809	0.9	0.43	1.655	0.877	0.257	1.716	0.811	0.231	1.619	0.655	0.194	1.598	0.514	0.246	1.599	0.415	0.234	1.611	0.26	0.186	1.595	0.086	0.252	1.456	0.009	0.214	NaN	NaN	NaN	1.697	0.826	0.6	1.699	0.649	0.633	1.713	0.518	0.569	1.744	0.405	0.566	1.785	0.248	0.607	1.811	0.085	0.535
838	4.19	1.808	0.9	0.429	1.656	0.877	0.257	1.715	0.811	0.231	1.618	0.655	0.193	1.598	0.514	0.245	1.599	0.415	0.234	1.611	0.26	0.186	1.595	0.086	0.252	1.456	0.009	0.214	NaN	NaN	NaN	1.696	0.826	0.599	1.699	0.649	0.633	1.713	0.518	0.569	1.744	0.405	0.566	1.785	0.248	0.607	1.81	0.086	0.535
839	4.195	1.807	0.9	0.428	NaN	NaN	NaN	1.714	0.812	0.23	1.618	0.655	0.192	1.597	0.514	0.245	1.599	0.415	0.234	1.611	0.26	0.186	1.595	0.086	0.252	1.456	0.009	0.214	NaN	NaN	NaN	1.695	0.826	0.599	1.699	0.65	0.632	1.713	0.518	0.568	1.744	0.406	0.566	1.785	0.248	0.606	1.809	0.086	0.535
840	4.2	1.806	0.901	0.427	NaN	NaN	NaN	1.714	0.813	0.229	1.617	0.655	0.191	1.597	0.514	0.245	1.598	0.415	0.234	1.611	0.259	0.186	1.595	0.086	0.252	1.456	0.009	0.214	NaN	NaN	NaN	1.695	0.826	0.598	1.699	0.65	0.632	1.713	0.518	0.568	1.743	0.406	0.565	1.786	0.249	0.606	1.809	0.087	0.535
841	4.205	1.806	0.901	0.427	NaN	NaN	NaN	1.713	0.813	0.228	1.617	0.655	0.191	1.597	0.514	0.244	1.598	0.415	0.234	1.61	0.259	0.186	1.595	0.086	0.253	1.456	0.009	0.214	NaN	NaN	NaN	1.694	0.826	0.598	1.699	0.65	0.631	1.713	0.518	0.568	1.743	0.406	0.565	1.786	0.249	0.606	1.809	0.087	0.535
842	4.21	1.805	0.902	0.426	NaN	NaN	NaN	1.712	0.813	0.227	1.616	0.655	0.191	1.596	0.514	0.244	1.598	0.415	0.234	1.61	0.259	0.186	1.595	0.086	0.253	1.456	0.009	0.214	NaN	NaN	NaN	1.694	0.826	0.598	1.699	0.65	0.631	1.712	0.518	0.568	1.743	0.406	0.564	1.786	0.25	0.606	1.809	0.087	0.535
843	4.215	1.804	0.902	0.425	1.648	0.878	0.255	1.711	0.813	0.226	1.616	0.654	0.191	1.596	0.514	0.244	1.598	0.415	0.233	1.61	0.259	0.185	1.595	0.086	0.253	1.456	0.009	0.214	NaN	NaN	NaN	1.694	0.826	0.597	1.699	0.65	0.631	1.711	0.518	0.568	1.743	0.406	0.564	1.786	0.25	0.606	1.808	0.088	0.535
844	4.22	1.803	0.903	0.424	1.648	0.878	0.255	1.71	0.813	0.226	1.615	0.654	0.19	1.596	0.514	0.244	1.598	0.415	0.233	1.61	0.259	0.185	1.595	0.086	0.253	1.456	0.009	0.214	NaN	NaN	NaN	1.693	0.826	0.596	1.698	0.65	0.63	1.711	0.519	0.568	1.743	0.407	0.563	1.786	0.25	0.606	1.808	0.088	0.535
845	4.225	1.802	0.903	0.423	NaN	NaN	NaN	1.708	0.813	0.225	1.615	0.654	0.19	1.596	0.514	0.244	1.598	0.415	0.233	1.61	0.259	0.185	1.595	0.086	0.253	1.456	0.009	0.214	NaN	NaN	NaN	1.692	0.826	0.595	1.698	0.651	0.63	1.712	0.518	0.566	1.743	0.407	0.563	1.786	0.25	0.605	1.807	0.089	0.535
846	4.23	1.802	0.903	0.422	NaN	NaN	NaN	1.707	0.813	0.225	1.615	0.654	0.189	1.596	0.514	0.243	1.598	0.415	0.233	1.61	0.259	0.185	1.595	0.086	0.253	1.456	0.009	0.214	NaN	NaN	NaN	1.692	0.826	0.594	1.7	0.652	0.629	1.712	0.519	0.565	1.743	0.407	0.563	1.786	0.251	0.605	1.807	0.089	0.535
847	4.235	1.801	0.903	0.421	NaN	NaN	NaN	1.707	0.814	0.224	1.614	0.654	0.188	1.596	0.513	0.243	1.598	0.415	0.233	1.61	0.259	0.185	1.595	0.086	0.253	1.456	0.009	0.214	NaN	NaN	NaN	1.691	0.827	0.594	1.7	0.653	0.628	1.712	0.519	0.564	1.743	0.407	0.563	1.786	0.251	0.605	1.808	0.089	0.535
848	4.24	1.8	0.904	0.42	NaN	NaN	NaN	1.706	0.814	0.224	1.614	0.654	0.188	1.596	0.513	0.243	1.598	0.415	0.233	1.61	0.259	0.185	1.595	0.086	0.253	1.456	0.009	0.214	NaN	NaN	NaN	1.691	0.827	0.593	1.7	0.653	0.627	1.712	0.519	0.564	1.743	0.407	0.562	1.786	0.252	0.605	1.808	0.089	0.534
849	4.245	1.799	0.904	0.419	NaN	NaN	NaN	1.705	0.815	0.222	1.614	0.654	0.187	1.596	0.513	0.243	1.599	0.415	0.232	1.611	0.258	0.185	1.595	0.086	0.253	1.456	0.009	0.214	NaN	NaN	NaN	1.691	0.827	0.593	1.7	0.652	0.626	1.711	0.519	0.563	1.743	0.408	0.562	1.786	0.252	0.604	1.807	0.09	0.534
850	4.25	1.799	0.904	0.418	NaN	NaN	NaN	1.704	0.815	0.221	1.614	0.654	0.187	1.596	0.513	0.243	1.599	0.415	0.231	1.611	0.258	0.185	1.595	0.085	0.253	1.456	0.009	0.214	NaN	NaN	NaN	1.692	0.828	0.592	1.699	0.652	0.626	1.711	0.519	0.562	1.742	0.408	0.562	1.786	0.252	0.604	1.809	0.089	0.534
851	4.255	1.798	0.905	0.417	NaN	NaN	NaN	1.703	0.815	0.221	1.613	0.654	0.186	1.597	0.513	0.243	1.6	0.415	0.23	1.611	0.258	0.185	1.595	0.085	0.253	1.456	0.009	0.214	NaN	NaN	NaN	1.692	0.828	0.591	1.699	0.652	0.625	1.71	0.519	0.562	1.742	0.408	0.561	1.786	0.253	0.604	1.814	0.088	0.532
852	4.26	1.797	0.905	0.417	NaN	NaN	NaN	1.702	0.816	0.22	1.613	0.654	0.186	1.597	0.513	0.243	1.601	0.415	0.23	1.611	0.258	0.184	1.595	0.085	0.253	1.456	0.009	0.214	NaN	NaN	NaN	1.691	0.828	0.59	1.699	0.652	0.625	1.71	0.519	0.561	1.742	0.408	0.561	1.786	0.253	0.604	1.816	0.088	0.532
853	4.265	1.796	0.906	0.416	1.634	0.88	0.247	1.701	0.816	0.22	1.613	0.654	0.185	1.598	0.513	0.243	1.601	0.415	0.23	1.611	0.258	0.184	1.595	0.085	0.253	1.456	0.009	0.214	NaN	NaN	NaN	1.69	0.828	0.589	1.699	0.653	0.624	1.71	0.519	0.561	1.741	0.408	0.561	1.786	0.253	0.603	1.816	0.088	0.531
854	4.27	1.796	0.906	0.415	1.634	0.88	0.247	1.7	0.816	0.219	1.612	0.654	0.185	1.598	0.513	0.242	1.601	0.415	0.23	1.611	0.258	0.184	1.595	0.085	0.253	1.456	0.009	0.214	NaN	NaN	NaN	1.69	0.828	0.588	1.699	0.653	0.624	1.71	0.519	0.56	1.741	0.409	0.56	1.786	0.254	0.603	1.816	0.088	0.532
855	4.275	1.795	0.906	0.414	NaN	NaN	NaN	1.699	0.816	0.219	1.612	0.654	0.185	1.598	0.513	0.242	1.601	0.415	0.229	1.612	0.258	0.184	1.595	0.085	0.253	1.456	0.009	0.214	NaN	NaN	NaN	1.689	0.827	0.588	1.699	0.653	0.623	1.71	0.519	0.56	1.741	0.409	0.56	1.787	0.254	0.603	1.815	0.088	0.532
856	4.28	1.794	0.907	0.414	NaN	NaN	NaN	1.699	0.817	0.219	1.611	0.654	0.184	1.598	0.513	0.242	1.601	0.414	0.229	1.612	0.258	0.184	1.595	0.085	0.253	1.456	0.009	0.214	NaN	NaN	NaN	1.689	0.827	0.587	1.698	0.652	0.622	1.709	0.519	0.56	1.741	0.409	0.559	1.787	0.254	0.603	1.815	0.088	0.532
857	4.285	1.793	0.907	0.413	NaN	NaN	NaN	1.698	0.818	0.218	1.611	0.654	0.184	1.598	0.513	0.241	1.6	0.414	0.23	1.612	0.258	0.184	1.595	0.085	0.253	1.456	0.009	0.214	NaN	NaN	NaN	1.689	0.827	0.587	1.698	0.652	0.62	1.709	0.519	0.559	1.741	0.41	0.559	1.787	0.254	0.603	1.815	0.088	0.532
858	4.29	1.793	0.907	0.412	NaN	NaN	NaN	1.697	0.818	0.217	1.611	0.653	0.184	1.597	0.513	0.241	1.601	0.414	0.23	1.612	0.257	0.183	1.595	0.085	0.253	1.456	0.009	0.214	NaN	NaN	NaN	1.688	0.827	0.586	1.7	0.654	0.62	1.709	0.519	0.559	1.741	0.41	0.558	1.787	0.254	0.603	1.814	0.089	0.532
859	4.295	1.792	0.908	0.411	NaN	NaN	NaN	1.696	0.818	0.216	1.61	0.653	0.183	1.597	0.513	0.24	1.601	0.414	0.229	1.612	0.257	0.183	1.595	0.085	0.253	1.456	0.009	0.214	NaN	NaN	NaN	1.688	0.827	0.585	1.7	0.654	0.62	1.709	0.519	0.559	1.741	0.41	0.558	1.787	0.255	0.602	1.814	0.089	0.532
860	4.3	1.791	0.908	0.41	1.626	0.881	0.245	1.696	0.818	0.215	1.609	0.654	0.183	1.597	0.513	0.24	1.601	0.413	0.229	1.612	0.257	0.183	1.595	0.085	0.253	1.456	0.009	0.214	NaN	NaN	NaN	1.687	0.827	0.585	1.7	0.654	0.62	1.709	0.519	0.558	1.74	0.41	0.557	1.787	0.255	0.602	1.814	0.089	0.532
861	4.305	1.79	0.908	0.41	1.626	0.881	0.245	1.695	0.818	0.214	1.609	0.654	0.182	1.597	0.513	0.24	1.601	0.413	0.229	1.612	0.257	0.183	1.595	0.085	0.253	1.456	0.009	0.214	NaN	NaN	NaN	1.686	0.827	0.584	1.7	0.654	0.619	1.708	0.519	0.558	1.74	0.41	0.557	1.787	0.256	0.602	1.814	0.089	0.532
862	4.31	1.789	0.908	0.409	1.627	0.88	0.244	1.694	0.818	0.214	1.609	0.654	0.182	1.597	0.513	0.239	1.601	0.413	0.229	1.612	0.257	0.183	1.595	0.085	0.253	1.456	0.009	0.214	NaN	NaN	NaN	1.686	0.827	0.583	1.7	0.654	0.619	1.708	0.519	0.557	1.74	0.41	0.557	1.787	0.256	0.601	1.814	0.089	0.532
863	4.315	1.788	0.909	0.408	NaN	NaN	NaN	1.693	0.818	0.214	1.608	0.654	0.181	1.597	0.512	0.239	1.601	0.413	0.229	1.613	0.257	0.183	1.595	0.085	0.253	1.456	0.009	0.214	NaN	NaN	NaN	1.686	0.828	0.583	1.699	0.655	0.618	1.707	0.519	0.557	1.739	0.41	0.556	1.787	0.256	0.601	1.814	0.089	0.532
864	4.32	1.788	0.909	0.407	NaN	NaN	NaN	1.692	0.818	0.213	1.608	0.654	0.181	1.597	0.512	0.239	1.601	0.413	0.229	1.613	0.257	0.183	1.595	0.085	0.252	1.456	0.009	0.214	NaN	NaN	NaN	1.686	0.828	0.582	1.699	0.655	0.618	1.707	0.519	0.556	1.739	0.41	0.556	1.786	0.257	0.601	1.814	0.089	0.532
865	4.325	1.787	0.909	0.407	NaN	NaN	NaN	1.691	0.819	0.213	1.607	0.654	0.18	1.597	0.512	0.238	1.601	0.413	0.228	1.613	0.257	0.183	1.595	0.085	0.252	1.456	0.009	0.214	NaN	NaN	NaN	1.686	0.828	0.582	1.699	0.655	0.618	1.707	0.519	0.556	1.739	0.411	0.556	1.786	0.257	0.601	1.814	0.089	0.532
866	4.33	1.786	0.909	0.406	NaN	NaN	NaN	1.69	0.819	0.212	1.607	0.654	0.18	1.597	0.512	0.238	1.602	0.413	0.228	1.613	0.257	0.183	1.596	0.085	0.252	1.456	0.009	0.214	NaN	NaN	NaN	1.686	0.829	0.581	1.699	0.655	0.617	1.706	0.519	0.555	1.738	0.411	0.556	1.786	0.257	0.601	1.814	0.089	0.532
867	4.335	1.785	0.91	0.405	1.62	0.881	0.24	1.689	0.819	0.212	1.606	0.654	0.18	1.597	0.512	0.238	1.602	0.413	0.228	1.613	0.257	0.182	1.596	0.085	0.252	1.456	0.009	0.214	NaN	NaN	NaN	1.686	0.829	0.581	1.699	0.656	0.615	1.706	0.52	0.555	1.738	0.411	0.555	1.786	0.257	0.6	1.813	0.089	0.532
868	4.34	1.785	0.91	0.405	1.62	0.882	0.239	1.688	0.82	0.21	1.605	0.654	0.179	1.597	0.512	0.237	1.602	0.413	0.228	1.613	0.257	0.182	1.596	0.085	0.252	1.456	0.009	0.214	NaN	NaN	NaN	1.685	0.829	0.58	1.698	0.656	0.615	1.706	0.52	0.555	1.737	0.411	0.555	1.786	0.257	0.6	1.813	0.089	0.531
869	4.345	1.784	0.911	0.404	1.62	0.882	0.239	1.688	0.82	0.21	1.604	0.654	0.179	1.597	0.512	0.237	1.602	0.413	0.228	1.613	0.257	0.182	1.596	0.085	0.252	1.456	0.009	0.214	NaN	NaN	NaN	1.684	0.829	0.579	1.698	0.655	0.614	1.705	0.52	0.554	1.737	0.411	0.555	1.786	0.257	0.6	1.813	0.089	0.531
870	4.35	1.783	0.911	0.403	1.62	0.882	0.239	1.687	0.821	0.209	1.604	0.654	0.178	1.598	0.513	0.237	1.602	0.414	0.227	1.613	0.257	0.182	1.596	0.085	0.252	1.456	0.009	0.214	NaN	NaN	NaN	1.684	0.829	0.579	1.698	0.655	0.614	1.705	0.52	0.554	1.736	0.411	0.554	1.785	0.257	0.599	1.813	0.089	0.531
871	4.355	1.782	0.911	0.402	NaN	NaN	NaN	1.686	0.821	0.209	1.604	0.654	0.178	1.598	0.513	0.236	1.602	0.413	0.227	1.613	0.256	0.182	1.596	0.085	0.252	1.456	0.009	0.214	NaN	NaN	NaN	1.683	0.829	0.578	1.698	0.656	0.613	1.705	0.52	0.554	1.735	0.411	0.554	1.784	0.257	0.599	1.813	0.089	0.531
872	4.36	1.782	0.912	0.402	1.613	0.883	0.236	1.685	0.821	0.208	1.603	0.654	0.177	1.598	0.513	0.236	1.603	0.414	0.227	1.613	0.256	0.182	1.596	0.084	0.252	1.456	0.009	0.214	NaN	NaN	NaN	1.682	0.829	0.578	1.697	0.656	0.613	1.705	0.521	0.554	1.735	0.411	0.554	1.784	0.258	0.598	1.813	0.09	0.53
873	4.365	1.781	0.912	0.401	1.614	0.883	0.236	1.684	0.821	0.208	1.603	0.655	0.177	1.598	0.513	0.235	1.605	0.414	0.225	1.613	0.256	0.182	1.596	0.084	0.252	1.456	0.009	0.214	NaN	NaN	NaN	1.682	0.829	0.577	1.697	0.656	0.612	1.704	0.521	0.553	1.734	0.411	0.553	1.783	0.258	0.598	1.813	0.09	0.53
874	4.37	1.78	0.912	0.4	1.614	0.883	0.236	1.684	0.822	0.207	1.602	0.655	0.176	1.598	0.513	0.235	1.605	0.414	0.225	1.613	0.256	0.182	1.596	0.084	0.252	1.456	0.009	0.214	NaN	NaN	NaN	1.681	0.83	0.577	1.697	0.656	0.612	1.703	0.521	0.553	1.734	0.411	0.553	1.783	0.258	0.598	1.813	0.09	0.53
875	4.375	1.779	0.913	0.399	1.614	0.883	0.236	1.683	0.822	0.206	1.602	0.655	0.176	1.597	0.513	0.234	1.605	0.415	0.225	1.613	0.256	0.181	1.596	0.084	0.252	1.456	0.009	0.214	NaN	NaN	NaN	1.681	0.83	0.576	1.696	0.656	0.611	1.702	0.52	0.552	1.733	0.411	0.552	1.783	0.258	0.597	1.813	0.091	0.53
876	4.38	1.779	0.913	0.399	1.614	0.883	0.236	1.682	0.822	0.205	1.601	0.654	0.175	1.597	0.513	0.234	1.604	0.414	0.225	1.613	0.256	0.181	1.596	0.084	0.252	1.456	0.009	0.214	NaN	NaN	NaN	1.681	0.83	0.576	1.696	0.656	0.611	1.701	0.52	0.551	1.732	0.411	0.552	1.782	0.259	0.597	1.813	0.091	0.53
877	4.385	1.778	0.913	0.398	1.615	0.883	0.236	1.681	0.822	0.204	1.6	0.654	0.175	1.597	0.513	0.234	1.604	0.414	0.225	1.613	0.256	0.181	1.596	0.084	0.252	1.456	0.009	0.214	NaN	NaN	NaN	1.681	0.831	0.575	1.695	0.656	0.61	1.701	0.52	0.551	1.732	0.411	0.552	1.782	0.259	0.597	1.814	0.091	0.53
878	4.39	1.777	0.913	0.397	1.615	0.884	0.236	1.679	0.822	0.204	1.6	0.654	0.174	1.597	0.513	0.234	1.604	0.414	0.225	1.613	0.256	0.181	1.596	0.084	0.252	1.456	0.009	0.214	NaN	NaN	NaN	1.68	0.831	0.575	1.695	0.656	0.609	1.7	0.52	0.551	1.731	0.411	0.551	1.782	0.259	0.597	1.814	0.091	0.53
879	4.395	1.776	0.913	0.396	1.615	0.884	0.235	1.678	0.821	0.203	1.6	0.654	0.174	1.596	0.513	0.234	1.604	0.414	0.225	1.613	0.256	0.181	1.596	0.084	0.252	1.456	0.009	0.214	NaN	NaN	NaN	1.679	0.831	0.574	1.695	0.656	0.609	1.7	0.52	0.55	1.73	0.411	0.551	1.781	0.26	0.597	1.814	0.092	0.529
880	4.4	1.776	0.914	0.396	1.614	0.885	0.235	1.677	0.821	0.203	1.599	0.654	0.174	1.596	0.512	0.233	1.604	0.414	0.224	1.613	0.256	0.181	1.596	0.084	0.252	1.456	0.009	0.214	NaN	NaN	NaN	1.679	0.831	0.573	1.694	0.657	0.608	1.699	0.521	0.55	1.729	0.411	0.55	1.781	0.26	0.597	1.814	0.093	0.529
881	4.405	1.775	0.914	0.395	1.612	0.885	0.234	1.677	0.822	0.202	1.599	0.654	0.174	1.596	0.512	0.233	1.604	0.414	0.224	1.613	0.255	0.18	1.596	0.084	0.252	1.456	0.009	0.214	NaN	NaN	NaN	1.678	0.831	0.572	1.694	0.657	0.608	1.699	0.521	0.55	1.728	0.412	0.55	1.78	0.26	0.596	1.813	0.094	0.528
882	4.41	1.774	0.914	0.394	1.609	0.883	0.234	1.676	0.822	0.202	1.598	0.654	0.173	1.595	0.512	0.232	1.603	0.414	0.224	1.612	0.255	0.18	1.596	0.084	0.252	1.456	0.009	0.214	NaN	NaN	NaN	1.678	0.831	0.572	1.694	0.657	0.607	1.698	0.521	0.55	1.727	0.412	0.55	1.779	0.261	0.596	1.813	0.094	0.528
883	4.415	1.774	0.914	0.394	1.608	0.883	0.234	1.675	0.822	0.202	1.598	0.654	0.173	1.595	0.512	0.232	1.603	0.414	0.223	1.612	0.255	0.18	1.596	0.084	0.252	1.456	0.009	0.214	NaN	NaN	NaN	1.677	0.831	0.572	1.693	0.657	0.607	1.697	0.521	0.55	1.726	0.412	0.55	1.779	0.261	0.596	1.812	0.095	0.528
884	4.42	1.773	0.914	0.393	1.608	0.883	0.232	1.674	0.822	0.201	1.597	0.654	0.173	1.595	0.512	0.232	1.603	0.414	0.223	1.612	0.255	0.18	1.596	0.084	0.252	1.456	0.009	0.214	NaN	NaN	NaN	1.677	0.832	0.571	1.693	0.657	0.607	1.696	0.521	0.55	1.725	0.412	0.55	1.778	0.261	0.596	1.812	0.095	0.528
885	4.425	1.772	0.915	0.392	1.607	0.883	0.231	1.673	0.822	0.201	1.597	0.654	0.172	1.594	0.512	0.231	1.602	0.414	0.223	1.612	0.255	0.179	1.596	0.084	0.252	1.456	0.009	0.214	NaN	NaN	NaN	1.677	0.832	0.571	1.693	0.658	0.606	1.695	0.521	0.549	1.724	0.412	0.55	1.778	0.262	0.596	1.812	0.095	0.528
886	4.43	1.772	0.915	0.391	1.604	0.882	0.23	1.673	0.822	0.2	1.596	0.654	0.172	1.594	0.512	0.231	1.602	0.414	0.222	1.611	0.255	0.179	1.596	0.084	0.252	1.456	0.009	0.214	NaN	NaN	NaN	1.676	0.832	0.57	1.692	0.658	0.606	1.694	0.521	0.549	1.723	0.412	0.55	1.777	0.262	0.596	1.812	0.096	0.529
887	4.435	1.771	0.915	0.391	1.604	0.883	0.23	1.672	0.822	0.199	1.595	0.654	0.171	1.594	0.512	0.231	1.601	0.414	0.222	1.611	0.255	0.179	1.596	0.084	0.252	1.456	0.009	0.214	NaN	NaN	NaN	1.676	0.832	0.569	1.692	0.658	0.606	1.693	0.521	0.549	1.722	0.413	0.55	1.776	0.262	0.597	1.812	0.096	0.529
888	4.44	1.77	0.915	0.39	1.603	0.883	0.23	1.671	0.822	0.199	1.595	0.654	0.17	1.593	0.512	0.231	1.601	0.414	0.222	1.611	0.255	0.179	1.596	0.084	0.252	1.456	0.009	0.214	NaN	NaN	NaN	1.675	0.832	0.569	1.691	0.658	0.605	1.692	0.522	0.549	1.721	0.413	0.55	1.776	0.263	0.597	1.811	0.096	0.529
889	4.445	1.769	0.915	0.39	1.603	0.884	0.229	1.67	0.823	0.198	1.594	0.654	0.17	1.593	0.512	0.23	1.601	0.414	0.222	1.611	0.255	0.179	1.596	0.084	0.252	1.456	0.009	0.214	NaN	NaN	NaN	1.674	0.832	0.568	1.69	0.659	0.605	1.691	0.522	0.549	1.72	0.413	0.55	1.775	0.263	0.597	1.811	0.097	0.529
890	4.45	1.768	0.915	0.389	1.602	0.885	0.228	1.669	0.823	0.197	1.593	0.654	0.17	1.592	0.512	0.23	1.6	0.414	0.222	1.61	0.255	0.179	1.596	0.084	0.252	1.456	0.009	0.214	NaN	NaN	NaN	1.673	0.832	0.568	1.689	0.659	0.605	1.69	0.522	0.549	1.719	0.413	0.55	1.774	0.263	0.597	1.81	0.097	0.53
891	4.455	1.767	0.915	0.388	1.601	0.885	0.228	1.668	0.823	0.197	1.592	0.654	0.169	1.592	0.512	0.23	1.6	0.414	0.222	1.61	0.255	0.178	1.596	0.084	0.252	1.456	0.009	0.214	NaN	NaN	NaN	1.672	0.832	0.567	1.688	0.659	0.604	1.689	0.522	0.549	1.718	0.413	0.55	1.774	0.264	0.597	1.809	0.097	0.531
892	4.46	1.766	0.915	0.388	1.6	0.886	0.227	1.667	0.822	0.197	1.591	0.653	0.169	1.591	0.512	0.23	1.599	0.414	0.222	1.61	0.255	0.178	1.596	0.084	0.252	1.456	0.009	0.214	NaN	NaN	NaN	1.672	0.833	0.567	1.688	0.659	0.604	1.688	0.523	0.549	1.718	0.414	0.55	1.773	0.264	0.598	1.809	0.098	0.531
893	4.465	1.765	0.915	0.387	1.599	0.886	0.226	1.666	0.822	0.196	1.59	0.653	0.169	1.59	0.512	0.229	1.599	0.414	0.222	1.609	0.255	0.178	1.596	0.084	0.252	1.456	0.009	0.214	NaN	NaN	NaN	1.672	0.833	0.566	1.686	0.659	0.604	1.687	0.523	0.549	1.717	0.414	0.551	1.772	0.265	0.598	1.808	0.098	0.531
894	4.47	1.764	0.916	0.386	1.598	0.885	0.226	1.665	0.822	0.196	1.589	0.653	0.169	1.589	0.512	0.229	1.598	0.414	0.222	1.609	0.255	0.178	1.596	0.084	0.252	1.456	0.009	0.214	NaN	NaN	NaN	1.671	0.834	0.566	1.685	0.66	0.604	1.686	0.523	0.549	1.716	0.414	0.551	1.772	0.265	0.598	1.807	0.098	0.532
895	4.475	1.764	0.916	0.386	1.597	0.885	0.225	1.664	0.822	0.195	1.588	0.653	0.168	1.589	0.512	0.228	1.598	0.414	0.221	1.608	0.255	0.178	1.596	0.084	0.252	1.456	0.009	0.214	NaN	NaN	NaN	1.67	0.834	0.566	1.684	0.66	0.604	1.685	0.524	0.549	1.715	0.415	0.551	1.772	0.266	0.598	1.807	0.098	0.532
896	4.48	1.763	0.916	0.385	1.596	0.885	0.225	1.663	0.822	0.194	1.587	0.653	0.168	1.588	0.512	0.228	1.597	0.414	0.221	1.608	0.255	0.178	1.595	0.084	0.252	1.456	0.009	0.214	NaN	NaN	NaN	1.669	0.834	0.565	1.683	0.66	0.603	1.684	0.524	0.549	1.714	0.415	0.551	1.771	0.266	0.598	1.807	0.099	0.533
897	4.485	1.762	0.916	0.384	1.594	0.885	0.224	1.662	0.822	0.194	1.586	0.653	0.168	1.587	0.512	0.228	1.596	0.414	0.22	1.607	0.255	0.178	1.595	0.084	0.252	1.456	0.009	0.214	NaN	NaN	NaN	1.668	0.835	0.564	1.682	0.661	0.603	1.683	0.524	0.549	1.713	0.415	0.551	1.771	0.267	0.598	1.807	0.099	0.533
898	4.49	1.761	0.916	0.383	1.593	0.884	0.223	1.661	0.822	0.193	1.585	0.653	0.168	1.586	0.512	0.228	1.595	0.414	0.22	1.607	0.255	0.177	1.595	0.084	0.252	1.456	0.009	0.214	NaN	NaN	NaN	1.668	0.835	0.563	1.681	0.661	0.603	1.682	0.524	0.549	1.712	0.416	0.551	1.77	0.267	0.598	1.807	0.099	0.533
899	4.495	1.76	0.916	0.382	1.591	0.884	0.223	1.66	0.822	0.193	1.585	0.653	0.167	1.585	0.512	0.228	1.594	0.414	0.22	1.606	0.255	0.177	1.595	0.084	0.252	1.456	0.009	0.214	NaN	NaN	NaN	1.667	0.836	0.563	1.68	0.662	0.602	1.68	0.525	0.549	1.711	0.416	0.551	1.77	0.268	0.599	1.806	0.1	0.534
900	4.5	1.759	0.917	0.381	1.59	0.884	0.223	1.659	0.822	0.192	1.583	0.653	0.167	1.584	0.512	0.228	1.593	0.414	0.22	1.606	0.255	0.177	1.595	0.084	0.252	1.456	0.009	0.214	NaN	NaN	NaN	1.666	0.836	0.562	1.679	0.662	0.602	1.679	0.525	0.548	1.71	0.416	0.551	1.77	0.269	0.599	1.806	0.1	0.534
901	4.505	1.759	0.917	0.381	1.589	0.884	0.222	1.658	0.822	0.192	1.582	0.653	0.166	1.583	0.512	0.227	1.593	0.413	0.22	1.605	0.255	0.177	1.595	0.084	0.252	1.456	0.009	0.214	NaN	NaN	NaN	1.665	0.836	0.562	1.678	0.662	0.602	1.678	0.525	0.548	1.709	0.417	0.551	1.769	0.27	0.599	1.805	0.101	0.535
902	4.51	1.758	0.917	0.38	1.588	0.885	0.222	1.657	0.822	0.191	1.581	0.653	0.166	1.582	0.512	0.227	1.592	0.413	0.22	1.605	0.255	0.177	1.595	0.084	0.252	1.456	0.009	0.214	NaN	NaN	NaN	1.665	0.837	0.562	1.677	0.663	0.601	1.677	0.525	0.548	1.708	0.417	0.551	1.769	0.27	0.599	1.806	0.102	0.534
903	4.515	1.756	0.917	0.38	1.587	0.885	0.221	1.656	0.822	0.19	1.581	0.653	0.165	1.581	0.511	0.227	1.591	0.413	0.22	1.604	0.255	0.177	1.595	0.084	0.252	1.456	0.009	0.214	NaN	NaN	NaN	1.664	0.837	0.561	1.676	0.663	0.601	1.676	0.525	0.548	1.707	0.417	0.551	1.769	0.271	0.599	1.806	0.104	0.534
904	4.52	1.755	0.917	0.379	1.585	0.884	0.22	1.655	0.822	0.19	1.58	0.653	0.165	1.581	0.511	0.227	1.59	0.413	0.22	1.604	0.255	0.177	1.595	0.084	0.252	1.456	0.009	0.214	NaN	NaN	NaN	1.663	0.837	0.561	1.675	0.663	0.601	1.674	0.526	0.548	1.706	0.418	0.551	1.769	0.272	0.599	1.806	0.104	0.534
905	4.525	1.754	0.917	0.378	1.584	0.884	0.22	1.653	0.821	0.19	1.579	0.653	0.165	1.58	0.511	0.226	1.59	0.413	0.219	1.603	0.255	0.177	1.594	0.084	0.252	1.456	0.009	0.214	NaN	NaN	NaN	1.663	0.838	0.56	1.674	0.664	0.601	1.673	0.526	0.548	1.705	0.418	0.551	1.768	0.272	0.599	1.805	0.104	0.535
906	4.53	1.753	0.918	0.378	1.583	0.884	0.22	1.652	0.821	0.189	1.578	0.653	0.165	1.579	0.511	0.226	1.589	0.413	0.219	1.603	0.255	0.177	1.594	0.084	0.252	1.456	0.009	0.214	NaN	NaN	NaN	1.662	0.838	0.56	1.674	0.664	0.6	1.672	0.526	0.548	1.704	0.418	0.551	1.767	0.273	0.599	1.805	0.105	0.535
907	4.535	1.752	0.918	0.377	1.582	0.884	0.22	1.65	0.821	0.189	1.577	0.653	0.164	1.578	0.511	0.226	1.589	0.413	0.219	1.602	0.255	0.177	1.594	0.084	0.252	1.456	0.009	0.214	NaN	NaN	NaN	1.661	0.839	0.559	1.673	0.664	0.6	1.671	0.527	0.548	1.703	0.419	0.551	1.766	0.273	0.599	1.804	0.106	0.534
908	4.54	1.751	0.918	0.376	1.58	0.883	0.219	1.649	0.821	0.188	1.576	0.652	0.164	1.577	0.511	0.226	1.588	0.413	0.219	1.602	0.255	0.177	1.594	0.084	0.253	1.456	0.009	0.214	NaN	NaN	NaN	1.66	0.839	0.558	1.672	0.665	0.6	1.67	0.527	0.548	1.701	0.419	0.551	1.766	0.274	0.599	1.804	0.106	0.534
909	4.545	1.75	0.918	0.375	1.579	0.883	0.219	1.648	0.821	0.188	1.575	0.652	0.164	1.576	0.511	0.227	1.587	0.413	0.218	1.601	0.254	0.177	1.594	0.084	0.253	1.456	0.009	0.214	NaN	NaN	NaN	1.659	0.839	0.558	1.671	0.665	0.599	1.67	0.528	0.548	1.7	0.42	0.551	1.765	0.275	0.599	1.804	0.107	0.534
910	4.55	1.749	0.918	0.374	1.577	0.883	0.218	1.647	0.821	0.187	1.574	0.652	0.163	1.575	0.511	0.227	1.586	0.412	0.218	1.601	0.254	0.177	1.594	0.084	0.253	1.456	0.009	0.214	NaN	NaN	NaN	1.658	0.84	0.558	1.67	0.665	0.599	1.668	0.528	0.547	1.699	0.42	0.552	1.764	0.275	0.599	1.803	0.107	0.534
911	4.555	1.749	0.918	0.374	1.576	0.883	0.217	1.646	0.821	0.186	1.573	0.652	0.163	1.575	0.511	0.227	1.586	0.412	0.218	1.601	0.254	0.178	1.594	0.084	0.253	1.456	0.009	0.214	NaN	NaN	NaN	1.658	0.84	0.557	1.669	0.666	0.598	1.667	0.528	0.547	1.697	0.42	0.552	1.763	0.276	0.6	1.803	0.108	0.535
912	4.56	1.748	0.919	0.373	1.575	0.883	0.217	1.644	0.821	0.186	1.572	0.652	0.163	1.574	0.511	0.226	1.585	0.412	0.218	1.6	0.254	0.178	1.594	0.084	0.253	1.456	0.009	0.214	NaN	NaN	NaN	1.657	0.841	0.557	1.669	0.666	0.598	1.665	0.528	0.547	1.696	0.421	0.552	1.761	0.276	0.6	1.801	0.108	0.536
913	4.565	1.747	0.919	0.372	1.574	0.883	0.217	1.643	0.821	0.185	1.571	0.652	0.163	1.574	0.511	0.225	1.585	0.412	0.218	1.6	0.254	0.178	1.594	0.084	0.253	1.456	0.009	0.214	NaN	NaN	NaN	1.656	0.841	0.556	1.667	0.666	0.598	1.663	0.528	0.546	1.694	0.421	0.552	1.76	0.276	0.6	1.8	0.108	0.536
914	4.57	1.746	0.919	0.372	1.573	0.883	0.216	1.642	0.821	0.185	1.57	0.652	0.163	1.573	0.511	0.225	1.584	0.412	0.218	1.599	0.254	0.177	1.594	0.084	0.253	1.456	0.009	0.214	NaN	NaN	NaN	1.655	0.841	0.556	1.667	0.667	0.597	1.662	0.528	0.546	1.693	0.421	0.552	1.759	0.277	0.6	1.8	0.109	0.536
915	4.575	1.745	0.919	0.371	1.571	0.883	0.215	1.641	0.821	0.185	1.569	0.652	0.163	1.573	0.511	0.225	1.584	0.412	0.218	1.598	0.254	0.177	1.594	0.084	0.253	1.456	0.009	0.214	NaN	NaN	NaN	1.654	0.841	0.555	1.666	0.667	0.597	1.66	0.528	0.546	1.691	0.421	0.552	1.758	0.277	0.6	1.8	0.111	0.535
916	4.58	1.743	0.919	0.37	1.57	0.883	0.215	1.639	0.821	0.184	1.568	0.651	0.162	1.572	0.511	0.226	1.584	0.412	0.218	1.598	0.254	0.177	1.594	0.084	0.253	1.456	0.009	0.214	NaN	NaN	NaN	1.654	0.841	0.555	1.664	0.667	0.597	1.658	0.529	0.546	1.689	0.422	0.552	1.757	0.278	0.6	1.8	0.112	0.535
917	4.585	1.742	0.919	0.369	1.569	0.883	0.215	1.637	0.82	0.184	1.567	0.651	0.162	1.571	0.51	0.226	1.583	0.412	0.218	1.597	0.253	0.177	1.594	0.084	0.253	1.456	0.009	0.214	NaN	NaN	NaN	1.653	0.842	0.554	1.663	0.668	0.596	1.657	0.529	0.546	1.687	0.422	0.552	1.756	0.278	0.6	1.8	0.113	0.535
918	4.59	1.741	0.919	0.368	1.568	0.883	0.215	1.636	0.819	0.184	1.566	0.651	0.162	1.57	0.51	0.226	1.582	0.412	0.218	1.597	0.253	0.177	1.594	0.084	0.253	1.456	0.009	0.214	NaN	NaN	NaN	1.652	0.842	0.554	1.662	0.668	0.595	1.655	0.53	0.546	1.686	0.422	0.552	1.754	0.279	0.6	1.798	0.113	0.536
919	4.595	1.74	0.919	0.368	1.567	0.883	0.214	1.635	0.82	0.183	1.565	0.651	0.161	1.569	0.51	0.225	1.582	0.412	0.217	1.597	0.253	0.177	1.594	0.084	0.253	1.456	0.009	0.214	NaN	NaN	NaN	1.651	0.843	0.553	1.661	0.668	0.595	1.653	0.53	0.546	1.683	0.422	0.552	1.753	0.28	0.601	1.798	0.114	0.536
920	4.6	1.739	0.92	0.367	1.566	0.883	0.214	1.634	0.82	0.183	1.564	0.651	0.161	1.569	0.51	0.225	1.581	0.412	0.218	1.596	0.253	0.177	1.594	0.084	0.253	1.456	0.009	0.214	NaN	NaN	NaN	1.65	0.843	0.553	1.659	0.669	0.594	1.651	0.53	0.546	1.681	0.422	0.552	1.751	0.28	0.601	1.798	0.115	0.535
921	4.605	1.738	0.92	0.366	1.564	0.883	0.213	1.632	0.82	0.182	1.564	0.651	0.161	1.569	0.509	0.224	1.581	0.411	0.218	1.596	0.253	0.176	1.594	0.084	0.253	1.456	0.009	0.214	NaN	NaN	NaN	1.65	0.844	0.552	1.658	0.669	0.594	1.649	0.529	0.546	1.679	0.423	0.553	1.75	0.281	0.601	1.796	0.115	0.536
922	4.61	1.737	0.92	0.366	1.563	0.883	0.212	1.631	0.82	0.182	1.563	0.651	0.16	1.569	0.509	0.224	1.58	0.411	0.218	1.596	0.253	0.176	1.594	0.084	0.253	1.456	0.009	0.214	NaN	NaN	NaN	1.649	0.844	0.552	1.656	0.669	0.593	1.647	0.53	0.546	1.677	0.423	0.553	1.749	0.282	0.601	1.794	0.116	0.537
923	4.615	1.736	0.92	0.365	1.562	0.883	0.212	1.63	0.82	0.181	1.562	0.65	0.16	1.568	0.509	0.224	1.58	0.411	0.217	1.596	0.253	0.176	1.593	0.084	0.253	1.456	0.009	0.214	NaN	NaN	NaN	1.648	0.845	0.551	1.654	0.669	0.593	1.645	0.53	0.546	1.675	0.424	0.553	1.747	0.283	0.6	1.793	0.117	0.537
924	4.62	1.735	0.92	0.364	1.561	0.883	0.211	1.629	0.82	0.18	1.562	0.65	0.16	1.568	0.51	0.223	1.579	0.411	0.217	1.595	0.253	0.176	1.593	0.084	0.253	1.456	0.009	0.214	NaN	NaN	NaN	1.647	0.845	0.551	1.652	0.669	0.593	1.643	0.531	0.546	1.673	0.424	0.553	1.745	0.283	0.601	1.793	0.118	0.537
925	4.625	1.734	0.92	0.363	1.56	0.883	0.211	1.628	0.82	0.18	1.561	0.65	0.16	1.567	0.51	0.223	1.579	0.411	0.217	1.595	0.253	0.176	1.593	0.084	0.253	1.456	0.009	0.214	NaN	NaN	NaN	1.647	0.845	0.55	1.651	0.669	0.593	1.641	0.531	0.546	1.67	0.424	0.554	1.743	0.283	0.601	1.792	0.119	0.537
926	4.63	1.733	0.92	0.362	1.559	0.883	0.211	1.627	0.82	0.179	1.56	0.65	0.159	1.567	0.509	0.223	1.579	0.411	0.217	1.595	0.253	0.176	1.593	0.084	0.253	1.456	0.009	0.214	NaN	NaN	NaN	1.646	0.845	0.55	1.649	0.669	0.593	1.638	0.531	0.546	1.668	0.424	0.554	1.741	0.284	0.601	1.791	0.12	0.537
927	4.635	1.732	0.92	0.362	1.557	0.882	0.21	1.626	0.82	0.179	1.56	0.65	0.159	1.567	0.509	0.222	1.579	0.411	0.217	1.595	0.253	0.176	1.593	0.084	0.253	1.456	0.009	0.214	NaN	NaN	NaN	1.645	0.845	0.549	1.647	0.669	0.593	1.636	0.531	0.546	1.665	0.424	0.554	1.74	0.285	0.601	1.791	0.12	0.537
928	4.64	1.731	0.92	0.361	1.555	0.882	0.21	1.624	0.82	0.179	1.559	0.65	0.158	1.566	0.509	0.222	1.579	0.411	0.217	1.595	0.253	0.176	1.593	0.084	0.253	1.456	0.009	0.214	NaN	NaN	NaN	1.644	0.845	0.549	1.645	0.669	0.593	1.633	0.531	0.546	1.662	0.424	0.554	1.738	0.286	0.601	1.79	0.122	0.537
929	4.645	1.73	0.92	0.361	1.554	0.882	0.209	1.623	0.82	0.179	1.558	0.65	0.158	1.566	0.509	0.222	1.579	0.411	0.217	1.595	0.252	0.176	1.593	0.084	0.253	1.456	0.009	0.214	NaN	NaN	NaN	1.643	0.846	0.548	1.644	0.669	0.592	1.63	0.53	0.547	1.659	0.425	0.555	1.736	0.286	0.601	1.789	0.123	0.537
930	4.65	1.729	0.92	0.36	1.553	0.883	0.209	1.621	0.82	0.178	1.558	0.65	0.158	1.566	0.509	0.222	1.579	0.411	0.216	1.595	0.252	0.175	1.593	0.084	0.253	1.456	0.009	0.214	NaN	NaN	NaN	1.642	0.846	0.548	1.642	0.67	0.592	1.628	0.53	0.547	1.657	0.425	0.555	1.734	0.287	0.602	1.788	0.125	0.536
931	4.655	1.728	0.921	0.359	1.552	0.883	0.209	1.62	0.82	0.177	1.557	0.649	0.157	1.566	0.509	0.221	1.579	0.411	0.216	1.595	0.252	0.175	1.593	0.084	0.253	1.456	0.008	0.214	NaN	NaN	NaN	1.641	0.846	0.547	1.64	0.67	0.592	1.625	0.53	0.547	1.654	0.425	0.556	1.732	0.288	0.602	1.786	0.127	0.536
932	4.66	1.727	0.921	0.359	1.551	0.883	0.209	1.619	0.82	0.177	1.556	0.649	0.157	1.566	0.509	0.221	1.58	0.412	0.216	1.595	0.252	0.175	1.593	0.084	0.253	1.456	0.009	0.214	NaN	NaN	NaN	1.64	0.846	0.547	1.638	0.67	0.592	1.622	0.53	0.547	1.65	0.425	0.556	1.73	0.289	0.602	1.785	0.128	0.536
933	4.665	1.726	0.921	0.358	1.549	0.883	0.208	1.618	0.82	0.176	1.556	0.649	0.156	1.566	0.509	0.221	1.58	0.412	0.216	1.595	0.252	0.175	1.593	0.084	0.253	1.456	0.009	0.214	NaN	NaN	NaN	1.638	0.846	0.546	1.636	0.67	0.592	1.619	0.53	0.547	1.647	0.426	0.557	1.728	0.29	0.602	1.784	0.129	0.536
934	4.67	1.725	0.921	0.357	1.548	0.883	0.207	1.617	0.82	0.175	1.555	0.649	0.156	1.566	0.509	0.221	1.58	0.412	0.215	1.595	0.252	0.175	1.594	0.084	0.253	1.456	0.009	0.214	NaN	NaN	NaN	1.638	0.846	0.546	1.633	0.669	0.592	1.616	0.53	0.548	1.643	0.426	0.558	1.725	0.291	0.603	1.783	0.13	0.536
935	4.675	1.724	0.921	0.356	1.547	0.883	0.207	1.616	0.82	0.174	1.554	0.649	0.156	1.566	0.509	0.221	1.581	0.412	0.214	1.595	0.252	0.175	1.594	0.084	0.253	1.456	0.009	0.214	NaN	NaN	NaN	1.637	0.846	0.545	1.63	0.668	0.592	1.613	0.531	0.548	1.64	0.426	0.558	1.723	0.292	0.603	1.781	0.13	0.537
936	4.68	1.724	0.921	0.356	1.546	0.883	0.207	1.614	0.82	0.174	1.554	0.649	0.155	1.566	0.509	0.221	1.581	0.412	0.214	1.595	0.252	0.175	1.594	0.084	0.253	1.456	0.009	0.214	NaN	NaN	NaN	1.636	0.846	0.545	1.628	0.668	0.592	1.61	0.531	0.549	1.636	0.427	0.559	1.72	0.293	0.603	1.779	0.131	0.538
937	4.685	1.723	0.921	0.355	1.545	0.883	0.206	1.613	0.82	0.174	1.553	0.649	0.155	1.566	0.509	0.221	1.581	0.412	0.213	1.596	0.252	0.175	1.594	0.084	0.253	1.456	0.009	0.214	NaN	NaN	NaN	1.636	0.847	0.544	1.627	0.668	0.592	1.607	0.531	0.55	1.633	0.427	0.559	1.718	0.294	0.604	1.778	0.134	0.538
938	4.69	1.722	0.922	0.354	1.544	0.882	0.206	1.612	0.82	0.173	1.553	0.649	0.154	1.567	0.509	0.221	1.581	0.412	0.213	1.596	0.252	0.175	1.594	0.084	0.253	1.455	0.008	0.214	NaN	NaN	NaN	1.635	0.847	0.544	1.625	0.669	0.592	1.603	0.531	0.55	1.629	0.428	0.56	1.715	0.295	0.604	1.776	0.135	0.538
939	4.695	1.721	0.922	0.354	1.542	0.882	0.205	1.611	0.82	0.173	1.553	0.649	0.154	1.567	0.509	0.22	1.582	0.412	0.213	1.596	0.252	0.174	1.594	0.084	0.253	1.455	0.008	0.214	NaN	NaN	NaN	1.634	0.847	0.543	1.623	0.669	0.592	1.599	0.53	0.551	1.625	0.428	0.561	1.712	0.296	0.605	1.774	0.137	0.539
940	4.7	1.72	0.921	0.353	1.541	0.882	0.204	1.61	0.82	0.173	1.552	0.649	0.154	1.567	0.509	0.22	1.582	0.411	0.212	1.596	0.252	0.174	1.594	0.084	0.253	1.455	0.008	0.214	NaN	NaN	NaN	1.633	0.847	0.543	1.62	0.669	0.593	1.596	0.53	0.551	1.621	0.428	0.562	1.709	0.298	0.606	1.773	0.139	0.54
941	4.705	1.719	0.921	0.352	1.54	0.882	0.204	1.609	0.82	0.172	1.552	0.649	0.153	1.567	0.51	0.219	1.582	0.411	0.212	1.596	0.252	0.174	1.594	0.083	0.253	1.456	0.009	0.214	NaN	NaN	NaN	1.632	0.847	0.542	1.618	0.668	0.593	1.593	0.531	0.552	1.617	0.429	0.563	1.706	0.299	0.606	1.77	0.141	0.541
942	4.71	1.718	0.922	0.351	1.539	0.882	0.204	1.607	0.82	0.171	1.551	0.649	0.152	1.567	0.51	0.219	1.583	0.411	0.212	1.596	0.251	0.174	1.594	0.083	0.253	1.455	0.008	0.214	NaN	NaN	NaN	1.631	0.847	0.542	1.616	0.668	0.593	1.589	0.531	0.553	1.613	0.43	0.564	1.702	0.3	0.607	1.767	0.142	0.541
943	4.715	1.718	0.922	0.35	1.539	0.882	0.204	1.607	0.82	0.17	1.551	0.649	0.152	1.567	0.51	0.218	1.583	0.412	0.211	1.597	0.251	0.173	1.594	0.083	0.253	1.455	0.008	0.214	NaN	NaN	NaN	1.631	0.847	0.541	1.614	0.668	0.593	1.585	0.532	0.553	1.608	0.43	0.564	1.699	0.301	0.608	1.765	0.144	0.542
944	4.72	1.717	0.922	0.35	1.538	0.882	0.204	1.606	0.821	0.169	1.55	0.649	0.151	1.567	0.509	0.218	1.584	0.412	0.211	1.597	0.251	0.173	1.594	0.083	0.253	1.455	0.008	0.214	NaN	NaN	NaN	1.631	0.847	0.541	1.611	0.668	0.593	1.581	0.531	0.554	1.604	0.431	0.565	1.695	0.303	0.609	1.763	0.146	0.544
945	4.725	1.717	0.922	0.349	1.536	0.882	0.203	1.605	0.821	0.169	1.55	0.649	0.151	1.568	0.509	0.217	1.584	0.412	0.21	1.597	0.251	0.172	1.594	0.083	0.253	1.456	0.009	0.214	NaN	NaN	NaN	1.63	0.847	0.54	1.609	0.669	0.593	1.577	0.531	0.555	1.599	0.431	0.566	1.692	0.305	0.609	1.76	0.148	0.545
946	4.73	1.716	0.922	0.348	1.535	0.882	0.202	1.604	0.822	0.168	1.549	0.649	0.15	1.567	0.509	0.217	1.584	0.412	0.21	1.598	0.251	0.172	1.594	0.083	0.253	1.455	0.008	0.214	NaN	NaN	NaN	1.63	0.847	0.54	1.607	0.668	0.593	1.572	0.531	0.555	1.594	0.432	0.567	1.688	0.306	0.61	1.758	0.15	0.546
947	4.735	1.715	0.922	0.347	1.534	0.882	0.202	1.603	0.822	0.168	1.548	0.649	0.151	1.567	0.509	0.216	1.585	0.412	0.209	1.598	0.251	0.171	1.594	0.083	0.252	1.455	0.008	0.214	NaN	NaN	NaN	1.63	0.847	0.539	1.604	0.668	0.593	1.569	0.532	0.556	1.59	0.433	0.568	1.684	0.307	0.611	1.756	0.153	0.547
948	4.74	1.715	0.923	0.347	1.533	0.882	0.202	1.602	0.822	0.167	1.547	0.649	0.15	1.567	0.509	0.216	1.585	0.412	0.209	1.598	0.251	0.171	1.594	0.083	0.252	1.455	0.008	0.214	NaN	NaN	NaN	1.629	0.847	0.539	1.602	0.668	0.593	1.565	0.533	0.557	1.585	0.434	0.569	1.68	0.309	0.612	1.753	0.155	0.547
949	4.745	1.714	0.923	0.346	1.532	0.882	0.202	1.601	0.821	0.167	1.546	0.649	0.15	1.567	0.509	0.215	1.585	0.412	0.209	1.598	0.251	0.171	1.594	0.083	0.252	1.455	0.008	0.214	NaN	NaN	NaN	1.629	0.847	0.538	1.599	0.668	0.593	1.561	0.533	0.557	1.58	0.435	0.569	1.676	0.311	0.613	1.75	0.157	0.549
950	4.75	1.714	0.923	0.345	1.532	0.882	0.201	1.6	0.822	0.166	1.546	0.648	0.15	1.566	0.509	0.215	1.585	0.412	0.208	1.597	0.251	0.171	1.594	0.083	0.252	1.456	0.008	0.214	NaN	NaN	NaN	1.628	0.846	0.538	1.597	0.668	0.593	1.557	0.534	0.558	1.575	0.435	0.57	1.672	0.313	0.614	1.746	0.159	0.551
951	4.755	1.713	0.923	0.344	1.531	0.882	0.201	1.599	0.822	0.166	1.545	0.648	0.149	1.566	0.509	0.214	1.584	0.412	0.208	1.597	0.251	0.17	1.594	0.083	0.252	1.455	0.008	0.214	NaN	NaN	NaN	1.628	0.846	0.537	1.594	0.668	0.593	1.552	0.534	0.558	1.57	0.436	0.571	1.667	0.314	0.615	1.743	0.161	0.551
952	4.76	1.713	0.923	0.343	1.53	0.882	0.201	1.598	0.822	0.165	1.544	0.649	0.149	1.566	0.509	0.214	1.584	0.411	0.207	1.597	0.251	0.17	1.594	0.082	0.252	1.455	0.008	0.214	NaN	NaN	NaN	1.628	0.845	0.537	1.592	0.668	0.593	1.548	0.534	0.559	1.566	0.437	0.572	1.663	0.316	0.616	1.741	0.163	0.552
953	4.765	1.712	0.923	0.343	1.529	0.882	0.201	1.597	0.822	0.164	1.543	0.649	0.148	1.566	0.509	0.213	1.583	0.411	0.207	1.596	0.25	0.17	1.594	0.082	0.251	1.455	0.008	0.214	NaN	NaN	NaN	1.627	0.845	0.536	1.589	0.668	0.594	1.544	0.535	0.559	1.561	0.438	0.573	1.659	0.317	0.616	1.738	0.166	0.553
954	4.77	1.712	0.923	0.342	1.528	0.882	0.2	1.596	0.822	0.163	1.542	0.649	0.148	1.566	0.509	0.213	1.583	0.411	0.206	1.595	0.25	0.17	1.594	0.082	0.251	1.455	0.008	0.214	NaN	NaN	NaN	1.627	0.845	0.536	1.586	0.668	0.594	1.54	0.535	0.559	1.556	0.439	0.573	1.654	0.318	0.617	1.736	0.17	0.554
955	4.775	1.711	0.922	0.342	1.527	0.882	0.199	1.595	0.822	0.163	1.541	0.648	0.147	1.565	0.509	0.213	1.582	0.411	0.206	1.595	0.249	0.169	1.594	0.082	0.251	1.455	0.008	0.214	NaN	NaN	NaN	1.627	0.844	0.535	1.584	0.668	0.593	1.536	0.535	0.559	1.551	0.44	0.574	1.65	0.32	0.618	1.733	0.171	0.555
956	4.78	1.711	0.922	0.341	1.526	0.882	0.199	1.594	0.822	0.163	1.54	0.648	0.147	1.564	0.509	0.212	1.582	0.41	0.206	1.594	0.249	0.169	1.594	0.082	0.251	1.455	0.008	0.214	NaN	NaN	NaN	1.627	0.844	0.534	1.582	0.668	0.593	1.531	0.536	0.56	1.546	0.441	0.574	1.645	0.321	0.619	1.73	0.173	0.556
957	4.785	1.71	0.922	0.34	1.526	0.882	0.199	1.594	0.822	0.162	1.54	0.648	0.146	1.563	0.508	0.211	1.581	0.41	0.206	1.594	0.249	0.169	1.594	0.082	0.251	1.455	0.008	0.214	NaN	NaN	NaN	1.626	0.843	0.534	1.579	0.668	0.593	1.528	0.537	0.56	1.541	0.442	0.574	1.64	0.322	0.62	1.727	0.175	0.557
958	4.79	1.71	0.922	0.34	1.526	0.882	0.198	1.593	0.822	0.162	1.539	0.648	0.146	1.562	0.508	0.211	1.581	0.41	0.205	1.594	0.249	0.169	1.594	0.082	0.251	1.455	0.008	0.214	NaN	NaN	NaN	1.625	0.842	0.533	1.577	0.668	0.593	1.524	0.538	0.56	1.537	0.442	0.575	1.636	0.324	0.62	1.724	0.177	0.557
959	4.795	1.71	0.922	0.339	1.525	0.882	0.198	1.592	0.822	0.162	1.538	0.648	0.146	1.562	0.508	0.211	1.581	0.41	0.205	1.594	0.249	0.169	1.594	0.082	0.251	1.455	0.008	0.214	NaN	NaN	NaN	1.625	0.842	0.533	1.574	0.669	0.593	1.52	0.538	0.56	1.532	0.443	0.575	1.632	0.325	0.621	1.721	0.179	0.558
960	4.8	1.709	0.922	0.339	1.524	0.882	0.198	1.592	0.822	0.161	1.537	0.648	0.145	1.562	0.508	0.21	1.58	0.411	0.205	1.594	0.249	0.169	1.594	0.082	0.251	1.455	0.008	0.214	NaN	NaN	NaN	1.625	0.842	0.532	1.572	0.669	0.593	1.516	0.539	0.561	1.528	0.444	0.575	1.628	0.326	0.621	1.718	0.181	0.56
961	4.805	1.708	0.921	0.338	1.524	0.882	0.197	1.591	0.822	0.161	1.536	0.649	0.145	1.561	0.508	0.21	1.58	0.41	0.205	1.593	0.249	0.168	1.594	0.082	0.251	1.455	0.008	0.214	NaN	NaN	NaN	1.624	0.841	0.532	1.57	0.669	0.592	1.513	0.54	0.561	1.524	0.445	0.575	1.624	0.328	0.621	1.716	0.184	0.56
962	4.81	1.708	0.921	0.338	1.523	0.882	0.197	1.591	0.822	0.16	1.536	0.648	0.145	1.561	0.508	0.21	1.58	0.41	0.204	1.593	0.249	0.168	1.594	0.082	0.251	1.455	0.008	0.214	NaN	NaN	NaN	1.624	0.841	0.532	1.567	0.669	0.592	1.51	0.541	0.561	1.519	0.446	0.575	1.62	0.329	0.622	1.713	0.186	0.56
963	4.815	1.707	0.921	0.337	1.521	0.881	0.196	1.59	0.822	0.16	1.535	0.648	0.145	1.561	0.508	0.21	1.58	0.41	0.203	1.593	0.249	0.168	1.594	0.082	0.251	1.455	0.008	0.214	NaN	NaN	NaN	1.623	0.84	0.531	1.565	0.669	0.591	1.507	0.541	0.56	1.515	0.447	0.575	1.616	0.33	0.622	1.709	0.187	0.56
964	4.82	1.707	0.921	0.337	1.521	0.881	0.196	1.589	0.822	0.159	1.534	0.648	0.145	1.561	0.508	0.209	1.579	0.41	0.203	1.593	0.249	0.168	1.594	0.082	0.251	1.455	0.008	0.214	NaN	NaN	NaN	1.622	0.84	0.531	1.562	0.669	0.591	1.503	0.542	0.56	1.512	0.448	0.575	1.612	0.332	0.622	1.705	0.188	0.56
965	4.825	1.706	0.921	0.337	1.52	0.881	0.196	1.589	0.822	0.158	1.533	0.648	0.144	1.561	0.508	0.209	1.579	0.41	0.203	1.593	0.249	0.167	1.594	0.082	0.251	1.455	0.008	0.214	NaN	NaN	NaN	1.622	0.84	0.531	1.561	0.669	0.591	1.5	0.542	0.56	1.508	0.449	0.575	1.609	0.333	0.622	1.701	0.188	0.56
966	4.83	1.706	0.921	0.337	1.52	0.882	0.196	1.588	0.823	0.158	1.532	0.648	0.144	1.56	0.508	0.209	1.579	0.41	0.202	1.593	0.249	0.167	1.594	0.082	0.251	1.455	0.008	0.214	NaN	NaN	NaN	1.621	0.84	0.53	1.558	0.669	0.591	1.498	0.543	0.56	1.504	0.45	0.575	1.605	0.334	0.622	1.698	0.189	0.56
967	4.835	1.705	0.921	0.336	1.519	0.882	0.195	1.588	0.823	0.158	1.532	0.647	0.144	1.56	0.508	0.208	1.578	0.41	0.202	1.592	0.249	0.166	1.594	0.082	0.25	1.455	0.008	0.214	NaN	NaN	NaN	1.621	0.84	0.53	1.556	0.67	0.591	1.495	0.544	0.56	1.501	0.45	0.574	1.601	0.334	0.622	1.694	0.19	0.56
968	4.84	1.704	0.921	0.336	1.519	0.882	0.195	1.587	0.823	0.158	1.532	0.647	0.143	1.559	0.508	0.207	1.578	0.41	0.202	1.592	0.249	0.166	1.594	0.082	0.25	1.455	0.008	0.214	NaN	NaN	NaN	1.62	0.84	0.53	1.555	0.67	0.59	1.492	0.545	0.56	1.498	0.451	0.574	1.598	0.335	0.622	1.69	0.19	0.56
969	4.845	1.703	0.92	0.336	1.518	0.882	0.195	1.586	0.823	0.158	1.531	0.647	0.143	1.558	0.508	0.207	1.578	0.41	0.201	1.592	0.249	0.166	1.594	0.082	0.25	1.455	0.008	0.214	NaN	NaN	NaN	1.619	0.84	0.53	1.553	0.67	0.59	1.489	0.546	0.559	1.495	0.452	0.574	1.594	0.336	0.622	1.686	0.189	0.559
970	4.85	1.703	0.92	0.336	1.518	0.883	0.195	1.585	0.823	0.158	1.531	0.647	0.143	1.558	0.508	0.207	1.578	0.41	0.201	1.592	0.249	0.166	1.594	0.082	0.25	1.455	0.008	0.214	NaN	NaN	NaN	1.619	0.839	0.53	1.551	0.67	0.59	1.487	0.547	0.559	1.491	0.452	0.574	1.591	0.336	0.622	1.682	0.19	0.559
971	4.855	1.702	0.92	0.335	1.517	0.883	0.195	1.585	0.823	0.158	1.53	0.647	0.143	1.558	0.508	0.207	1.578	0.41	0.201	1.591	0.248	0.165	1.594	0.082	0.25	1.455	0.008	0.214	NaN	NaN	NaN	1.618	0.839	0.53	1.549	0.671	0.59	1.485	0.548	0.559	1.489	0.453	0.573	1.587	0.336	0.622	1.678	0.19	0.559
972	4.86	1.702	0.921	0.335	1.517	0.884	0.194	1.584	0.823	0.158	1.53	0.648	0.142	1.558	0.508	0.206	1.578	0.41	0.201	1.591	0.248	0.165	1.594	0.082	0.25	1.455	0.008	0.214	NaN	NaN	NaN	1.617	0.839	0.53	1.547	0.671	0.59	1.482	0.548	0.559	1.486	0.453	0.573	1.584	0.336	0.621	1.674	0.19	0.559
973	4.865	1.701	0.921	0.335	1.517	0.884	0.194	1.583	0.823	0.157	1.53	0.648	0.142	1.558	0.508	0.206	1.578	0.41	0.201	1.591	0.248	0.165	1.594	0.082	0.25	1.455	0.008	0.214	NaN	NaN	NaN	1.616	0.839	0.53	1.545	0.671	0.589	1.48	0.549	0.558	1.484	0.454	0.572	1.58	0.336	0.621	1.669	0.19	0.559
974	4.87	1.701	0.921	0.335	1.516	0.884	0.194	1.583	0.823	0.157	1.53	0.647	0.142	1.558	0.508	0.206	1.578	0.41	0.201	1.591	0.248	0.165	1.594	0.082	0.25	1.455	0.008	0.214	NaN	NaN	NaN	1.615	0.84	0.53	1.543	0.671	0.589	1.478	0.55	0.558	1.481	0.454	0.572	1.576	0.335	0.62	1.664	0.189	0.559
975	4.875	1.7	0.921	0.335	1.515	0.884	0.194	1.582	0.823	0.157	1.529	0.647	0.142	1.558	0.508	0.206	1.578	0.41	0.201	1.591	0.248	0.165	1.594	0.082	0.25	1.455	0.008	0.214	NaN	NaN	NaN	1.615	0.84	0.53	1.542	0.672	0.589	1.476	0.55	0.558	1.479	0.454	0.571	1.573	0.335	0.62	1.659	0.188	0.558
976	4.88	1.699	0.921	0.335	1.513	0.883	0.193	1.581	0.823	0.157	1.529	0.647	0.141	1.557	0.508	0.206	1.578	0.41	0.201	1.591	0.248	0.165	1.594	0.082	0.25	1.455	0.008	0.214	NaN	NaN	NaN	1.614	0.84	0.529	1.541	0.672	0.589	1.474	0.551	0.558	1.477	0.455	0.571	1.57	0.335	0.619	1.654	0.186	0.557
977	4.885	1.699	0.922	0.335	1.513	0.883	0.193	1.58	0.823	0.157	1.529	0.647	0.141	1.557	0.508	0.206	1.577	0.41	0.201	1.591	0.248	0.165	1.594	0.082	0.25	1.455	0.008	0.214	NaN	NaN	NaN	1.613	0.84	0.529	1.539	0.672	0.589	1.472	0.552	0.557	1.475	0.456	0.57	1.567	0.334	0.619	1.65	0.185	0.557
978	4.89	1.698	0.922	0.335	1.512	0.883	0.194	1.58	0.823	0.157	1.528	0.647	0.141	1.557	0.508	0.206	1.577	0.41	0.201	1.591	0.248	0.165	1.594	0.082	0.25	1.455	0.008	0.214	NaN	NaN	NaN	1.612	0.84	0.529	1.538	0.672	0.588	1.471	0.552	0.557	1.473	0.456	0.57	1.564	0.334	0.618	1.645	0.184	0.556
979	4.895	1.697	0.922	0.335	1.512	0.883	0.194	1.579	0.823	0.157	1.528	0.647	0.141	1.557	0.508	0.206	1.577	0.41	0.201	1.591	0.248	0.165	1.594	0.082	0.25	1.455	0.008	0.214	NaN	NaN	NaN	1.612	0.84	0.53	1.537	0.673	0.588	1.469	0.552	0.557	1.47	0.456	0.569	1.561	0.334	0.617	1.639	0.182	0.555
980	4.9	1.697	0.922	0.335	1.511	0.883	0.194	1.579	0.823	0.157	1.528	0.647	0.141	1.557	0.508	0.206	1.577	0.41	0.2	1.591	0.248	0.165	1.594	0.082	0.25	1.455	0.008	0.214	NaN	NaN	NaN	1.612	0.841	0.53	1.536	0.673	0.588	1.467	0.553	0.557	1.468	0.456	0.569	1.558	0.333	0.616	1.634	0.18	0.555
981	4.905	1.696	0.922	0.335	1.511	0.883	0.194	1.578	0.823	0.157	1.528	0.647	0.141	1.557	0.508	0.206	1.577	0.41	0.2	1.591	0.248	0.165	1.594	0.082	0.25	1.455	0.008	0.214	NaN	NaN	NaN	1.611	0.841	0.53	1.535	0.673	0.588	1.465	0.553	0.556	1.466	0.457	0.568	1.554	0.332	0.616	1.628	0.178	0.554
982	4.91	1.695	0.922	0.335	1.51	0.883	0.194	1.578	0.823	0.156	1.527	0.647	0.141	1.556	0.508	0.206	1.576	0.41	0.2	1.591	0.248	0.165	1.594	0.082	0.25	1.455	0.008	0.214	NaN	NaN	NaN	1.611	0.841	0.53	1.534	0.673	0.588	1.464	0.553	0.556	1.464	0.457	0.568	1.551	0.331	0.615	1.623	0.176	0.554
983	4.915	1.695	0.923	0.335	1.51	0.883	0.194	1.577	0.823	0.157	1.527	0.647	0.141	1.556	0.508	0.206	1.576	0.41	0.2	1.591	0.248	0.165	1.594	0.082	0.25	1.455	0.008	0.214	NaN	NaN	NaN	1.61	0.841	0.53	1.533	0.673	0.587	1.463	0.553	0.556	1.462	0.456	0.568	1.549	0.33	0.614	1.617	0.174	0.554
984	4.92	1.694	0.923	0.335	1.509	0.883	0.194	1.577	0.823	0.157	1.527	0.647	0.141	1.556	0.508	0.206	1.576	0.41	0.201	1.591	0.248	0.165	1.594	0.082	0.25	1.455	0.008	0.214	NaN	NaN	NaN	1.609	0.842	0.53	1.533	0.674	0.587	1.461	0.554	0.556	1.461	0.456	0.567	1.546	0.329	0.614	1.611	0.171	0.553
985	4.925	1.693	0.923	0.335	1.509	0.883	0.194	1.577	0.823	0.157	1.526	0.647	0.141	1.556	0.508	0.206	1.576	0.41	0.201	1.591	0.248	0.165	1.594	0.082	0.25	1.455	0.008	0.214	NaN	NaN	NaN	1.608	0.842	0.53	1.532	0.674	0.587	1.46	0.554	0.555	1.459	0.456	0.567	1.543	0.328	0.613	1.605	0.168	0.553
986	4.93	1.693	0.924	0.335	1.508	0.883	0.194	1.576	0.823	0.157	1.526	0.647	0.142	1.556	0.508	0.206	1.576	0.41	0.201	1.59	0.248	0.165	1.594	0.082	0.25	1.455	0.008	0.214	NaN	NaN	NaN	1.608	0.842	0.53	1.531	0.674	0.587	1.459	0.554	0.555	1.458	0.456	0.566	1.54	0.327	0.613	1.6	0.166	0.552
987	4.935	1.692	0.924	0.335	1.508	0.883	0.194	1.575	0.823	0.157	1.526	0.647	0.142	1.555	0.508	0.206	1.576	0.41	0.201	1.59	0.249	0.165	1.594	0.082	0.25	1.455	0.008	0.214	NaN	NaN	NaN	1.607	0.842	0.531	1.53	0.674	0.588	1.459	0.554	0.555	1.457	0.456	0.566	1.537	0.325	0.612	1.594	0.163	0.552
988	4.94	1.691	0.924	0.336	1.507	0.882	0.195	1.575	0.823	0.157	1.526	0.647	0.142	1.555	0.508	0.207	1.576	0.41	0.201	1.59	0.249	0.165	1.594	0.082	0.25	1.455	0.008	0.214	NaN	NaN	NaN	1.606	0.842	0.531	1.529	0.674	0.588	1.458	0.554	0.555	1.456	0.455	0.565	1.534	0.324	0.611	1.587	0.16	0.551
989	4.945	1.69	0.924	0.336	1.507	0.882	0.195	1.575	0.823	0.157	1.526	0.647	0.142	1.555	0.508	0.207	1.576	0.41	0.201	1.59	0.249	0.165	1.594	0.082	0.25	1.455	0.008	0.214	NaN	NaN	NaN	1.605	0.843	0.531	1.528	0.674	0.588	1.457	0.554	0.555	1.454	0.455	0.565	1.531	0.322	0.611	1.58	0.158	0.551
990	4.95	1.69	0.924	0.336	1.506	0.882	0.195	1.574	0.823	0.157	1.525	0.647	0.142	1.555	0.508	0.207	1.576	0.41	0.201	1.59	0.249	0.165	1.594	0.082	0.25	1.455	0.008	0.214	NaN	NaN	NaN	1.605	0.843	0.531	1.527	0.674	0.588	1.456	0.554	0.554	1.453	0.455	0.564	1.527	0.32	0.61	1.573	0.155	0.551
991	4.955	1.689	0.925	0.336	1.506	0.882	0.195	1.574	0.823	0.157	1.525	0.647	0.142	1.554	0.508	0.207	1.576	0.41	0.201	1.59	0.249	0.165	1.594	0.082	0.25	1.455	0.008	0.214	NaN	NaN	NaN	1.604	0.843	0.531	1.526	0.674	0.588	1.455	0.554	0.554	1.452	0.454	0.564	1.524	0.319	0.61	1.567	0.152	0.55
992	4.96	1.688	0.925	0.337	1.506	0.882	0.195	1.574	0.823	0.158	1.525	0.647	0.142	1.554	0.508	0.207	1.576	0.411	0.201	1.59	0.249	0.165	1.594	0.082	0.25	1.455	0.008	0.214	NaN	NaN	NaN	1.603	0.843	0.532	1.526	0.674	0.588	1.455	0.554	0.554	1.452	0.454	0.563	1.52	0.316	0.61	1.56	0.149	0.55
993	4.965	1.687	0.925	0.337	1.505	0.882	0.195	1.573	0.823	0.158	1.524	0.647	0.143	1.554	0.508	0.208	1.576	0.411	0.201	1.59	0.249	0.166	1.594	0.082	0.25	1.455	0.008	0.214	NaN	NaN	NaN	1.602	0.843	0.532	1.525	0.674	0.589	1.454	0.554	0.554	1.451	0.454	0.563	1.517	0.315	0.609	1.553	0.146	0.549
994	4.97	1.687	0.925	0.338	1.504	0.882	0.196	1.573	0.823	0.158	1.524	0.647	0.143	1.554	0.508	0.208	1.576	0.411	0.202	1.59	0.249	0.166	1.594	0.082	0.25	1.455	0.008	0.214	NaN	NaN	NaN	1.601	0.844	0.532	1.525	0.674	0.589	1.454	0.554	0.554	1.45	0.453	0.563	1.513	0.312	0.609	1.547	0.143	0.549
995	4.975	1.686	0.925	0.338	1.504	0.882	0.196	1.573	0.823	0.159	1.524	0.647	0.143	1.553	0.508	0.208	1.575	0.411	0.202	1.59	0.249	0.166	1.594	0.082	0.25	1.455	0.008	0.214	NaN	NaN	NaN	1.601	0.844	0.533	1.524	0.674	0.589	1.453	0.554	0.554	1.448	0.451	0.563	1.51	0.31	0.609	1.54	0.141	0.549
996	4.98	1.685	0.926	0.339	1.503	0.882	0.196	1.573	0.823	0.159	1.523	0.647	0.144	1.553	0.508	0.208	1.575	0.411	0.202	1.59	0.249	0.166	1.594	0.082	0.25	1.455	0.008	0.214	NaN	NaN	NaN	1.6	0.844	0.533	1.524	0.674	0.589	1.453	0.553	0.554	1.447	0.45	0.563	1.506	0.308	0.609	1.532	0.137	0.549
997	4.985	1.684	0.926	0.339	1.503	0.882	0.196	1.572	0.823	0.159	1.523	0.647	0.144	1.553	0.508	0.208	1.575	0.411	0.202	1.59	0.249	0.166	1.594	0.082	0.25	1.455	0.008	0.214	NaN	NaN	NaN	1.598	0.844	0.534	1.523	0.674	0.59	1.453	0.553	0.554	1.446	0.45	0.563	1.502	0.305	0.608	1.525	0.134	0.548
998	4.99	1.683	0.926	0.34	1.502	0.882	0.197	1.572	0.823	0.16	1.523	0.647	0.144	1.553	0.508	0.209	1.575	0.411	0.203	1.59	0.249	0.166	1.594	0.082	0.25	1.455	0.008	0.214	NaN	NaN	NaN	1.597	0.844	0.534	1.522	0.674	0.59	1.453	0.553	0.554	1.446	0.449	0.562	1.498	0.303	0.608	1.517	0.131	0.548
999	4.995	1.682	0.926	0.34	1.502	0.882	0.197	1.571	0.823	0.161	1.522	0.647	0.145	1.553	0.508	0.209	1.575	0.411	0.203	1.59	0.25	0.167	1.594	0.082	0.251	1.455	0.008	0.214	NaN	NaN	NaN	1.597	0.844	0.534	1.522	0.674	0.59	1.453	0.553	0.554	1.444	0.448	0.562	1.494	0.3	0.608	1.51	0.129	0.547
1000	5	1.682	0.926	0.341	1.501	0.882	0.197	1.571	0.823	0.161	1.522	0.647	0.145	1.553	0.508	0.209	1.574	0.411	0.203	1.59	0.25	0.167	1.594	0.082	0.251	1.455	0.008	0.214	NaN	NaN	NaN	1.596	0.845	0.535	1.522	0.674	0.59	1.453	0.552	0.554	1.444	0.446	0.562	1.49	0.298	0.608	1.502	0.126	0.547
1001	5.005	1.681	0.926	0.342	1.501	0.882	0.198	1.57	0.823	0.162	1.522	0.647	0.145	1.552	0.508	0.209	1.574	0.411	0.203	1.59	0.25	0.167	1.594	0.082	0.251	1.455	0.008	0.214	NaN	NaN	NaN	1.594	0.845	0.535	1.521	0.673	0.591	1.453	0.552	0.554	1.443	0.445	0.562	1.486	0.296	0.608	1.495	0.124	0.547
1002	5.01	1.68	0.926	0.342	1.501	0.882	0.198	1.57	0.823	0.162	1.521	0.647	0.146	1.552	0.508	0.209	1.574	0.411	0.204	1.59	0.25	0.168	1.594	0.082	0.251	1.455	0.008	0.214	NaN	NaN	NaN	1.593	0.845	0.536	1.521	0.673	0.591	1.453	0.551	0.553	1.443	0.444	0.562	1.482	0.294	0.608	1.488	0.121	0.546
1003	5.015	1.679	0.927	0.343	1.5	0.882	0.198	1.57	0.823	0.162	1.521	0.647	0.146	1.552	0.508	0.21	1.573	0.411	0.204	1.59	0.25	0.168	1.594	0.082	0.251	1.455	0.008	0.214	NaN	NaN	NaN	1.592	0.845	0.536	1.521	0.672	0.591	1.453	0.55	0.553	1.442	0.443	0.561	1.478	0.291	0.607	1.48	0.119	0.546
1004	5.02	1.678	0.927	0.344	1.499	0.882	0.198	1.57	0.824	0.163	1.521	0.647	0.146	1.551	0.508	0.21	1.573	0.411	0.204	1.59	0.25	0.168	1.594	0.082	0.251	1.455	0.008	0.214	NaN	NaN	NaN	1.591	0.845	0.537	1.521	0.672	0.591	1.453	0.549	0.552	1.442	0.442	0.561	1.474	0.289	0.607	1.473	0.116	0.546
1005	5.025	1.677	0.927	0.344	1.498	0.881	0.198	1.569	0.824	0.163	1.521	0.647	0.147	1.551	0.508	0.211	1.573	0.411	0.204	1.589	0.25	0.169	1.594	0.082	0.251	1.455	0.008	0.214	NaN	NaN	NaN	1.59	0.846	0.537	1.52	0.671	0.591	1.454	0.548	0.552	1.441	0.441	0.56	1.47	0.287	0.607	1.466	0.115	0.545
1006	5.03	1.676	0.927	0.345	1.498	0.881	0.198	1.569	0.823	0.163	1.521	0.647	0.147	1.55	0.508	0.211	1.572	0.411	0.205	1.589	0.25	0.169	1.594	0.082	0.251	1.455	0.008	0.214	NaN	NaN	NaN	1.589	0.846	0.538	1.52	0.671	0.591	1.454	0.548	0.551	1.441	0.44	0.56	1.467	0.286	0.607	1.459	0.113	0.545
1007	5.035	1.675	0.927	0.346	1.497	0.881	0.199	1.568	0.823	0.164	1.52	0.647	0.147	1.55	0.508	0.211	1.572	0.411	0.205	1.589	0.25	0.169	1.593	0.082	0.251	1.455	0.008	0.214	NaN	NaN	NaN	1.588	0.846	0.538	1.52	0.67	0.591	1.454	0.547	0.551	1.44	0.438	0.559	1.463	0.284	0.606	1.452	0.111	0.545
1008	5.04	1.674	0.927	0.347	1.496	0.881	0.199	1.567	0.823	0.165	1.52	0.647	0.148	1.549	0.508	0.212	1.572	0.411	0.205	1.589	0.25	0.169	1.593	0.082	0.251	1.455	0.008	0.214	NaN	NaN	NaN	1.586	0.845	0.538	1.52	0.669	0.591	1.455	0.546	0.55	1.44	0.437	0.558	1.46	0.282	0.606	1.445	0.11	0.545
1009	5.045	1.673	0.927	0.348	1.496	0.88	0.2	1.567	0.823	0.166	1.519	0.646	0.148	1.549	0.508	0.212	1.571	0.411	0.205	1.589	0.25	0.169	1.593	0.082	0.251	1.455	0.008	0.214	NaN	NaN	NaN	1.585	0.845	0.539	1.52	0.668	0.591	1.455	0.545	0.55	1.44	0.436	0.557	1.456	0.28	0.606	1.439	0.108	0.544
1010	5.05	1.672	0.927	0.349	1.495	0.88	0.201	1.566	0.823	0.167	1.519	0.646	0.148	1.548	0.508	0.213	1.571	0.412	0.206	1.589	0.251	0.17	1.593	0.082	0.251	1.455	0.008	0.214	NaN	NaN	NaN	1.583	0.845	0.539	1.52	0.667	0.591	1.456	0.544	0.55	1.441	0.435	0.557	1.453	0.279	0.605	1.432	0.107	0.544
1011	5.055	1.671	0.927	0.35	1.494	0.88	0.202	1.566	0.823	0.167	1.519	0.647	0.149	1.548	0.508	0.214	1.571	0.412	0.206	1.589	0.251	0.17	1.593	0.082	0.251	1.455	0.008	0.214	NaN	NaN	NaN	1.582	0.845	0.54	1.52	0.666	0.591	1.456	0.543	0.548	1.44	0.434	0.556	1.451	0.278	0.605	1.426	0.106	0.543
1012	5.06	1.67	0.927	0.351	1.494	0.88	0.202	1.565	0.823	0.167	1.518	0.647	0.149	1.547	0.508	0.214	1.571	0.412	0.206	1.589	0.251	0.17	1.593	0.082	0.252	1.455	0.008	0.214	NaN	NaN	NaN	1.58	0.845	0.54	1.521	0.665	0.591	1.457	0.541	0.547	1.44	0.432	0.555	1.448	0.276	0.604	1.42	0.105	0.543
1013	5.065	1.668	0.927	0.352	1.493	0.881	0.202	1.565	0.823	0.168	1.517	0.647	0.15	1.547	0.508	0.215	1.571	0.413	0.207	1.588	0.251	0.17	1.593	0.082	0.252	1.455	0.008	0.214	NaN	NaN	NaN	1.579	0.845	0.541	1.521	0.664	0.591	1.458	0.54	0.546	1.44	0.431	0.554	1.445	0.274	0.603	1.414	0.104	0.542
1014	5.07	1.667	0.927	0.353	1.492	0.881	0.203	1.564	0.823	0.168	1.516	0.647	0.151	1.547	0.508	0.215	1.571	0.413	0.207	1.588	0.251	0.17	1.593	0.082	0.252	1.455	0.008	0.214	NaN	NaN	NaN	1.577	0.845	0.541	1.521	0.663	0.591	1.458	0.538	0.545	1.44	0.43	0.553	1.443	0.273	0.602	1.409	0.103	0.542
1015	5.075	1.666	0.927	0.354	1.492	0.881	0.203	1.563	0.823	0.169	1.516	0.647	0.151	1.546	0.508	0.215	1.57	0.413	0.208	1.588	0.251	0.171	1.593	0.082	0.252	1.455	0.008	0.214	NaN	NaN	NaN	1.576	0.844	0.541	1.521	0.661	0.591	1.459	0.536	0.544	1.44	0.428	0.553	1.441	0.272	0.601	1.404	0.102	0.541
1016	5.08	1.665	0.927	0.355	1.491	0.881	0.204	1.562	0.823	0.17	1.516	0.647	0.151	1.545	0.508	0.215	1.569	0.413	0.209	1.588	0.251	0.171	1.593	0.083	0.252	1.455	0.008	0.214	NaN	NaN	NaN	1.574	0.844	0.542	1.522	0.66	0.591	1.46	0.535	0.543	1.44	0.428	0.551	1.44	0.271	0.6	1.399	0.101	0.541
1017	5.085	1.663	0.927	0.356	1.49	0.881	0.204	1.562	0.823	0.171	1.515	0.647	0.152	1.545	0.508	0.216	1.568	0.412	0.21	1.587	0.251	0.171	1.593	0.083	0.252	1.455	0.008	0.214	NaN	NaN	NaN	1.572	0.844	0.542	1.522	0.659	0.591	1.461	0.534	0.543	1.44	0.426	0.55	1.438	0.27	0.599	1.395	0.101	0.54
1018	5.09	1.662	0.926	0.357	1.489	0.881	0.205	1.561	0.823	0.172	1.515	0.647	0.152	1.544	0.508	0.217	1.567	0.412	0.211	1.587	0.252	0.171	1.593	0.083	0.252	1.455	0.008	0.214	NaN	NaN	NaN	1.571	0.844	0.543	1.523	0.657	0.591	1.461	0.533	0.542	1.44	0.426	0.549	1.437	0.269	0.598	1.392	0.1	0.539
1019	5.095	1.661	0.926	0.358	1.488	0.881	0.205	1.56	0.823	0.173	1.514	0.647	0.153	1.543	0.508	0.217	1.566	0.411	0.211	1.587	0.252	0.172	1.593	0.083	0.253	1.455	0.008	0.214	NaN	NaN	NaN	1.569	0.843	0.543	1.522	0.656	0.591	1.462	0.532	0.541	1.44	0.425	0.548	1.435	0.267	0.597	1.389	0.099	0.538
1020	5.1	1.659	0.926	0.359	1.487	0.882	0.205	1.56	0.823	0.173	1.514	0.647	0.153	1.543	0.508	0.217	1.566	0.411	0.212	1.586	0.252	0.172	1.593	0.083	0.253	1.455	0.008	0.214	NaN	NaN	NaN	1.567	0.843	0.544	1.522	0.655	0.591	1.462	0.531	0.54	1.44	0.424	0.547	1.434	0.266	0.596	1.385	0.098	0.537
1021	5.105	1.658	0.926	0.36	1.487	0.882	0.205	1.559	0.823	0.173	1.513	0.647	0.154	1.542	0.508	0.217	1.565	0.411	0.212	1.586	0.252	0.172	1.593	0.083	0.253	1.455	0.008	0.214	NaN	NaN	NaN	1.565	0.842	0.544	1.522	0.653	0.591	1.462	0.53	0.539	1.44	0.423	0.546	1.434	0.265	0.595	1.382	0.097	0.536
1022	5.11	1.656	0.925	0.362	1.486	0.882	0.205	1.558	0.823	0.174	1.512	0.647	0.154	1.541	0.508	0.218	1.565	0.412	0.212	1.586	0.252	0.172	1.593	0.083	0.253	1.455	0.008	0.214	NaN	NaN	NaN	1.563	0.842	0.545	1.522	0.652	0.591	1.462	0.529	0.538	1.44	0.421	0.546	1.433	0.264	0.594	1.38	0.097	0.534
1023	5.115	1.655	0.925	0.363	1.484	0.882	0.206	1.557	0.823	0.175	1.511	0.647	0.155	1.541	0.508	0.218	1.564	0.412	0.212	1.586	0.252	0.173	1.593	0.083	0.253	1.455	0.008	0.214	NaN	NaN	NaN	1.561	0.842	0.546	1.521	0.651	0.591	1.462	0.527	0.538	1.44	0.419	0.545	1.433	0.262	0.592	1.378	0.096	0.533
1024	5.12	1.653	0.925	0.364	1.483	0.882	0.206	1.556	0.823	0.176	1.51	0.647	0.155	1.54	0.509	0.218	1.564	0.412	0.212	1.585	0.252	0.173	1.593	0.083	0.253	1.455	0.008	0.214	NaN	NaN	NaN	1.559	0.841	0.546	1.521	0.65	0.59	1.462	0.526	0.537	1.44	0.418	0.544	1.433	0.262	0.591	1.377	0.096	0.532
1025	5.125	1.652	0.924	0.365	1.482	0.882	0.207	1.555	0.823	0.177	1.509	0.647	0.156	1.539	0.509	0.219	1.563	0.412	0.213	1.585	0.253	0.173	1.593	0.084	0.253	1.455	0.008	0.214	NaN	NaN	NaN	1.557	0.84	0.547	1.52	0.649	0.59	1.461	0.525	0.536	1.44	0.417	0.543	1.432	0.26	0.59	1.376	0.095	0.53
1026	5.13	1.65	0.924	0.366	1.481	0.882	0.208	1.554	0.823	0.178	1.508	0.647	0.156	1.538	0.509	0.219	1.562	0.412	0.213	1.584	0.253	0.174	1.593	0.084	0.253	1.455	0.008	0.214	NaN	NaN	NaN	1.555	0.84	0.547	1.519	0.649	0.59	1.461	0.524	0.536	1.441	0.416	0.542	1.432	0.259	0.588	1.375	0.094	0.529
1027	5.135	1.649	0.924	0.367	1.48	0.883	0.208	1.553	0.824	0.178	1.508	0.647	0.156	1.537	0.508	0.219	1.561	0.412	0.213	1.584	0.253	0.174	1.593	0.084	0.253	1.455	0.008	0.214	NaN	NaN	NaN	1.553	0.84	0.548	1.518	0.648	0.59	1.461	0.524	0.535	1.441	0.415	0.541	1.432	0.258	0.587	1.374	0.094	0.528
1028	5.14	1.647	0.923	0.368	1.479	0.883	0.209	1.551	0.824	0.178	1.506	0.647	0.157	1.536	0.508	0.219	1.56	0.412	0.214	1.583	0.253	0.174	1.593	0.084	0.253	1.455	0.008	0.214	NaN	NaN	NaN	1.551	0.839	0.549	1.517	0.647	0.59	1.461	0.523	0.535	1.441	0.414	0.54	1.432	0.256	0.586	1.374	0.093	0.527
1029	5.145	1.645	0.923	0.369	1.478	0.883	0.209	1.55	0.823	0.179	1.505	0.648	0.157	1.535	0.508	0.219	1.559	0.412	0.215	1.583	0.253	0.174	1.593	0.084	0.253	1.455	0.008	0.214	NaN	NaN	NaN	1.548	0.838	0.549	1.516	0.646	0.59	1.46	0.523	0.534	1.441	0.413	0.54	1.433	0.255	0.584	1.374	0.093	0.527
1030	5.15	1.644	0.922	0.37	1.476	0.884	0.209	1.548	0.823	0.179	1.504	0.648	0.158	1.534	0.508	0.22	1.558	0.413	0.215	1.582	0.253	0.175	1.593	0.084	0.253	1.455	0.008	0.214	NaN	NaN	NaN	1.546	0.838	0.55	1.515	0.646	0.589	1.459	0.522	0.534	1.441	0.412	0.539	1.433	0.255	0.583	1.374	0.092	0.527
1031	5.155	1.642	0.922	0.371	1.475	0.883	0.21	1.547	0.823	0.18	1.502	0.648	0.158	1.533	0.508	0.22	1.558	0.413	0.215	1.582	0.253	0.175	1.593	0.084	0.254	1.455	0.008	0.214	NaN	NaN	NaN	1.544	0.837	0.551	1.513	0.645	0.589	1.458	0.522	0.533	1.441	0.412	0.539	1.433	0.254	0.582	1.374	0.092	0.526
1032	5.16	1.64	0.921	0.372	1.473	0.883	0.21	1.546	0.823	0.18	1.501	0.648	0.159	1.532	0.508	0.22	1.557	0.413	0.215	1.581	0.253	0.175	1.593	0.084	0.254	1.455	0.008	0.214	NaN	NaN	NaN	1.541	0.836	0.551	1.511	0.644	0.589	1.457	0.521	0.533	1.44	0.411	0.539	1.433	0.254	0.582	1.373	0.091	0.526
1033	5.165	1.639	0.921	0.373	1.472	0.883	0.211	1.545	0.824	0.181	1.5	0.648	0.159	1.531	0.508	0.221	1.555	0.413	0.216	1.581	0.254	0.175	1.593	0.084	0.254	1.455	0.008	0.214	NaN	NaN	NaN	1.539	0.836	0.552	1.51	0.644	0.589	1.456	0.52	0.533	1.439	0.41	0.539	1.433	0.254	0.581	1.372	0.091	0.526
1034	5.17	1.637	0.921	0.375	1.471	0.883	0.211	1.543	0.823	0.182	1.498	0.648	0.159	1.529	0.508	0.221	1.554	0.413	0.216	1.58	0.254	0.175	1.593	0.084	0.254	1.455	0.008	0.214	NaN	NaN	NaN	1.537	0.836	0.552	1.508	0.644	0.589	1.454	0.52	0.534	1.438	0.409	0.539	1.432	0.254	0.581	1.371	0.09	0.526
1035	5.175	1.636	0.92	0.375	1.47	0.884	0.212	1.541	0.823	0.183	1.497	0.647	0.16	1.528	0.508	0.222	1.552	0.412	0.217	1.579	0.254	0.175	1.593	0.084	0.254	1.455	0.008	0.214	NaN	NaN	NaN	1.534	0.835	0.553	1.506	0.644	0.59	1.453	0.519	0.534	1.437	0.409	0.539	1.431	0.254	0.582	1.37	0.089	0.526
1036	5.18	1.634	0.92	0.376	1.468	0.883	0.212	1.54	0.823	0.183	1.495	0.647	0.161	1.527	0.508	0.222	1.55	0.412	0.217	1.579	0.254	0.176	1.593	0.084	0.254	1.455	0.008	0.214	NaN	NaN	NaN	1.532	0.835	0.553	1.503	0.644	0.59	1.452	0.519	0.534	1.436	0.409	0.54	1.429	0.254	0.583	1.37	0.089	0.527
1037	5.185	1.633	0.92	0.377	1.466	0.883	0.214	1.539	0.823	0.184	1.494	0.647	0.161	1.525	0.508	0.223	1.55	0.412	0.217	1.578	0.255	0.176	1.592	0.084	0.254	1.455	0.008	0.214	NaN	NaN	NaN	1.53	0.834	0.554	1.501	0.645	0.591	1.451	0.52	0.535	1.434	0.409	0.54	1.427	0.254	0.584	1.369	0.089	0.528
1038	5.19	1.631	0.919	0.378	1.464	0.883	0.214	1.537	0.824	0.184	1.492	0.647	0.162	1.523	0.508	0.224	1.549	0.412	0.218	1.577	0.255	0.176	1.592	0.084	0.254	1.455	0.008	0.214	NaN	NaN	NaN	1.528	0.834	0.555	1.499	0.645	0.591	1.449	0.52	0.536	1.433	0.409	0.541	1.425	0.254	0.585	1.37	0.089	0.528
1039	5.195	1.629	0.919	0.379	1.462	0.883	0.214	1.535	0.823	0.185	1.491	0.647	0.162	1.522	0.508	0.224	1.547	0.412	0.218	1.576	0.255	0.176	1.592	0.084	0.254	1.455	0.008	0.214	NaN	NaN	NaN	1.526	0.834	0.556	1.496	0.646	0.592	1.447	0.521	0.537	1.431	0.41	0.542	1.423	0.254	0.586	1.37	0.089	0.528
1040	5.2	1.627	0.919	0.379	1.461	0.883	0.215	1.534	0.823	0.186	1.489	0.647	0.163	1.521	0.508	0.225	1.546	0.412	0.219	1.575	0.255	0.177	1.592	0.084	0.254	1.455	0.008	0.214	NaN	NaN	NaN	1.524	0.834	0.556	1.494	0.646	0.593	1.445	0.522	0.538	1.429	0.41	0.543	1.421	0.253	0.587	1.369	0.089	0.529
1041	5.205	1.626	0.919	0.38	1.46	0.883	0.215	1.532	0.823	0.186	1.487	0.647	0.163	1.519	0.508	0.225	1.545	0.412	0.22	1.575	0.255	0.177	1.592	0.085	0.254	1.455	0.008	0.214	NaN	NaN	NaN	1.522	0.834	0.557	1.491	0.647	0.594	1.442	0.523	0.539	1.427	0.41	0.544	1.418	0.253	0.589	1.369	0.089	0.529
1042	5.21	1.624	0.918	0.381	1.458	0.883	0.216	1.531	0.823	0.187	1.486	0.646	0.164	1.518	0.508	0.226	1.543	0.413	0.221	1.574	0.255	0.177	1.592	0.085	0.254	1.455	0.008	0.214	NaN	NaN	NaN	1.52	0.834	0.558	1.488	0.647	0.595	1.439	0.523	0.54	1.425	0.41	0.545	1.416	0.253	0.59	1.368	0.088	0.529
1043	5.215	1.623	0.918	0.382	1.457	0.883	0.216	1.529	0.823	0.188	1.484	0.647	0.165	1.516	0.507	0.227	1.542	0.413	0.221	1.573	0.256	0.178	1.592	0.085	0.254	1.455	0.008	0.214	NaN	NaN	NaN	1.518	0.835	0.558	1.485	0.648	0.596	1.436	0.524	0.542	1.423	0.411	0.546	1.414	0.253	0.591	1.367	0.088	0.529
1044	5.22	1.621	0.918	0.383	1.456	0.883	0.217	1.527	0.822	0.188	1.483	0.647	0.166	1.515	0.507	0.227	1.541	0.413	0.221	1.572	0.256	0.178	1.591	0.085	0.254	1.456	0.008	0.214	NaN	NaN	NaN	1.517	0.835	0.559	1.482	0.649	0.597	1.433	0.524	0.543	1.421	0.411	0.547	1.411	0.252	0.592	1.367	0.088	0.529
1045	5.225	1.619	0.918	0.383	1.454	0.883	0.217	1.526	0.822	0.189	1.481	0.647	0.167	1.513	0.507	0.228	1.54	0.413	0.222	1.571	0.256	0.179	1.591	0.085	0.254	1.455	0.008	0.214	NaN	NaN	NaN	1.515	0.835	0.56	1.479	0.65	0.599	1.431	0.524	0.543	1.419	0.411	0.547	1.409	0.252	0.593	1.367	0.088	0.529
1046	5.23	1.617	0.918	0.384	1.452	0.883	0.218	1.524	0.823	0.189	1.479	0.647	0.168	1.512	0.507	0.229	1.539	0.412	0.222	1.571	0.256	0.179	1.591	0.085	0.255	1.455	0.008	0.214	NaN	NaN	NaN	1.513	0.836	0.561	1.475	0.65	0.6	1.428	0.525	0.544	1.417	0.411	0.548	1.408	0.252	0.594	1.366	0.088	0.529
1047	5.235	1.616	0.918	0.385	1.451	0.882	0.219	1.523	0.822	0.19	1.478	0.647	0.168	1.511	0.507	0.229	1.537	0.412	0.223	1.57	0.256	0.18	1.591	0.085	0.255	1.455	0.008	0.214	NaN	NaN	NaN	1.512	0.836	0.561	1.472	0.651	0.601	1.426	0.525	0.545	1.415	0.412	0.549	1.406	0.252	0.595	1.366	0.088	0.529
1048	5.24	1.614	0.918	0.386	1.449	0.882	0.22	1.52	0.821	0.191	1.477	0.647	0.169	1.51	0.508	0.229	1.536	0.412	0.223	1.569	0.256	0.18	1.591	0.085	0.255	1.455	0.008	0.214	NaN	NaN	NaN	1.51	0.836	0.562	1.469	0.652	0.602	1.425	0.526	0.546	1.413	0.412	0.549	1.405	0.253	0.595	1.366	0.088	0.529
1049	5.245	1.612	0.918	0.386	1.447	0.882	0.221	1.518	0.821	0.192	1.475	0.646	0.17	1.509	0.508	0.23	1.535	0.412	0.224	1.569	0.256	0.18	1.591	0.085	0.255	1.456	0.009	0.214	NaN	NaN	NaN	1.509	0.837	0.563	1.467	0.652	0.603	1.423	0.526	0.546	1.412	0.412	0.55	1.404	0.253	0.596	1.365	0.087	0.53
1050	5.25	1.611	0.918	0.387	1.446	0.883	0.222	1.517	0.821	0.193	1.473	0.646	0.171	1.507	0.508	0.231	1.534	0.412	0.225	1.568	0.256	0.181	1.59	0.085	0.255	1.456	0.008	0.214	NaN	NaN	NaN	1.507	0.837	0.563	1.464	0.652	0.604	1.421	0.526	0.547	1.41	0.412	0.551	1.402	0.253	0.596	1.365	0.087	0.53
1051	5.255	1.609	0.917	0.388	1.444	0.883	0.224	1.515	0.821	0.194	1.472	0.646	0.172	1.506	0.507	0.232	1.533	0.413	0.226	1.567	0.256	0.181	1.59	0.085	0.255	1.456	0.009	0.214	NaN	NaN	NaN	1.505	0.838	0.564	1.462	0.653	0.605	1.419	0.527	0.547	1.408	0.412	0.552	1.4	0.253	0.596	1.365	0.087	0.53
1052	5.26	1.607	0.917	0.389	1.442	0.883	0.224	1.513	0.821	0.195	1.471	0.646	0.173	1.505	0.507	0.233	1.532	0.413	0.227	1.567	0.256	0.182	1.59	0.086	0.255	1.456	0.009	0.214	NaN	NaN	NaN	1.503	0.838	0.565	1.46	0.653	0.606	1.417	0.527	0.548	1.407	0.412	0.552	1.399	0.252	0.597	1.364	0.087	0.53
1053	5.265	1.606	0.917	0.39	1.441	0.883	0.225	1.512	0.822	0.196	1.469	0.646	0.174	1.503	0.507	0.234	1.531	0.413	0.227	1.566	0.256	0.182	1.59	0.086	0.255	1.456	0.009	0.214	NaN	NaN	NaN	1.502	0.838	0.566	1.458	0.653	0.607	1.415	0.526	0.548	1.405	0.412	0.552	1.398	0.252	0.597	1.364	0.087	0.53
1054	5.27	1.604	0.917	0.391	1.439	0.882	0.226	1.51	0.821	0.197	1.467	0.646	0.175	1.502	0.507	0.235	1.53	0.413	0.228	1.566	0.257	0.182	1.59	0.086	0.255	1.456	0.009	0.214	NaN	NaN	NaN	1.5	0.838	0.566	1.457	0.653	0.607	1.414	0.526	0.549	1.403	0.412	0.553	1.398	0.252	0.597	1.364	0.087	0.53
1055	5.275	1.602	0.917	0.392	1.437	0.881	0.227	1.508	0.821	0.198	1.466	0.646	0.176	1.501	0.506	0.235	1.53	0.413	0.228	1.565	0.257	0.183	1.59	0.086	0.255	1.456	0.009	0.214	NaN	NaN	NaN	1.497	0.838	0.567	1.455	0.653	0.608	1.412	0.526	0.549	1.402	0.412	0.553	1.397	0.253	0.597	1.364	0.087	0.53
1056	5.28	1.601	0.917	0.392	1.436	0.881	0.228	1.506	0.82	0.199	1.465	0.646	0.177	1.501	0.507	0.235	1.529	0.413	0.228	1.565	0.257	0.183	1.59	0.086	0.255	1.456	0.009	0.214	NaN	NaN	NaN	1.495	0.838	0.568	1.454	0.653	0.608	1.411	0.526	0.55	1.402	0.412	0.553	1.397	0.253	0.597	1.364	0.087	0.53
1057	5.285	1.599	0.917	0.394	1.434	0.881	0.229	1.505	0.82	0.2	1.464	0.645	0.178	1.5	0.507	0.236	1.529	0.413	0.228	1.564	0.257	0.183	1.59	0.086	0.255	1.456	0.009	0.214	NaN	NaN	NaN	1.493	0.838	0.569	1.453	0.652	0.609	1.41	0.526	0.55	1.401	0.412	0.553	1.397	0.253	0.597	1.364	0.087	0.53
1058	5.29	1.597	0.917	0.395	1.433	0.881	0.23	1.504	0.82	0.201	1.463	0.645	0.178	1.499	0.507	0.236	1.527	0.413	0.229	1.564	0.257	0.184	1.59	0.086	0.256	1.456	0.009	0.214	NaN	NaN	NaN	1.491	0.838	0.57	1.452	0.652	0.61	1.409	0.526	0.551	1.4	0.412	0.554	1.397	0.253	0.597	1.364	0.087	0.53
1059	5.295	1.596	0.917	0.396	1.431	0.881	0.231	1.502	0.82	0.202	1.462	0.646	0.179	1.499	0.507	0.237	1.526	0.413	0.229	1.563	0.258	0.184	1.59	0.086	0.256	1.456	0.009	0.214	NaN	NaN	NaN	1.488	0.838	0.571	1.451	0.652	0.61	1.408	0.526	0.551	1.399	0.412	0.554	1.397	0.253	0.597	1.364	0.087	0.53
1060	5.3	1.594	0.917	0.397	1.429	0.881	0.233	1.501	0.82	0.203	1.461	0.646	0.179	1.497	0.507	0.238	1.525	0.413	0.23	1.563	0.258	0.184	1.59	0.086	0.256	1.456	0.009	0.214	NaN	NaN	NaN	1.487	0.839	0.572	1.45	0.652	0.611	1.407	0.526	0.552	1.399	0.412	0.554	1.397	0.252	0.597	1.364	0.087	0.53
1061	5.305	1.592	0.917	0.398	1.428	0.881	0.234	1.499	0.82	0.204	1.46	0.646	0.18	1.496	0.507	0.238	1.525	0.412	0.231	1.563	0.258	0.185	1.59	0.087	0.256	1.456	0.009	0.214	NaN	NaN	NaN	1.484	0.839	0.573	1.449	0.652	0.611	1.406	0.526	0.552	1.398	0.412	0.555	1.397	0.252	0.597	1.364	0.087	0.53
1062	5.31	1.591	0.916	0.399	1.427	0.88	0.234	1.498	0.82	0.206	1.459	0.645	0.18	1.496	0.506	0.239	1.525	0.412	0.231	1.562	0.258	0.185	1.59	0.087	0.256	1.456	0.009	0.214	NaN	NaN	NaN	1.483	0.84	0.574	1.448	0.652	0.612	1.405	0.526	0.553	1.398	0.412	0.555	1.397	0.252	0.597	1.364	0.086	0.53
1063	5.315	1.589	0.916	0.4	1.425	0.88	0.235	1.497	0.819	0.207	1.459	0.645	0.181	1.495	0.506	0.24	1.523	0.412	0.231	1.562	0.258	0.185	1.59	0.087	0.256	1.456	0.009	0.214	NaN	NaN	NaN	1.481	0.84	0.575	1.447	0.651	0.613	1.404	0.526	0.554	1.397	0.412	0.556	1.397	0.252	0.597	1.364	0.086	0.53
1064	5.32	1.588	0.916	0.401	1.424	0.879	0.236	1.496	0.818	0.208	1.458	0.644	0.182	1.494	0.506	0.24	1.523	0.413	0.232	1.562	0.259	0.185	1.59	0.087	0.256	1.456	0.009	0.214	NaN	NaN	NaN	1.479	0.84	0.577	1.446	0.652	0.614	1.404	0.526	0.554	1.397	0.412	0.557	1.397	0.252	0.597	1.364	0.086	0.531
1065	5.325	1.586	0.916	0.403	1.423	0.879	0.237	1.495	0.818	0.208	1.457	0.644	0.183	1.493	0.506	0.241	1.523	0.413	0.232	1.561	0.259	0.186	1.59	0.087	0.257	1.456	0.009	0.214	NaN	NaN	NaN	1.477	0.841	0.578	1.445	0.652	0.614	1.403	0.526	0.555	1.396	0.412	0.558	1.397	0.252	0.598	1.364	0.086	0.531
1066	5.33	1.585	0.916	0.404	1.421	0.879	0.238	1.494	0.818	0.209	1.456	0.644	0.184	1.491	0.506	0.241	1.521	0.413	0.233	1.56	0.259	0.186	1.59	0.087	0.257	1.456	0.009	0.214	NaN	NaN	NaN	1.475	0.841	0.579	1.444	0.652	0.615	1.401	0.526	0.556	1.395	0.411	0.558	1.396	0.252	0.598	1.364	0.086	0.531
1067	5.335	1.583	0.916	0.405	1.42	0.879	0.239	1.493	0.818	0.21	1.456	0.644	0.185	1.49	0.506	0.242	1.519	0.412	0.234	1.56	0.259	0.186	1.59	0.087	0.257	1.456	0.009	0.214	NaN	NaN	NaN	1.474	0.841	0.58	1.443	0.653	0.616	1.4	0.526	0.556	1.394	0.411	0.558	1.396	0.252	0.598	1.364	0.086	0.531
1068	5.34	1.581	0.916	0.406	1.419	0.879	0.24	1.492	0.817	0.211	1.455	0.644	0.185	1.489	0.506	0.243	1.519	0.413	0.234	1.559	0.259	0.187	1.589	0.087	0.257	1.456	0.009	0.214	NaN	NaN	NaN	1.472	0.841	0.581	1.442	0.653	0.617	1.399	0.526	0.557	1.393	0.411	0.559	1.395	0.251	0.599	1.364	0.086	0.531
1069	5.345	1.58	0.916	0.407	1.418	0.878	0.241	1.491	0.817	0.212	1.454	0.644	0.186	1.488	0.506	0.243	1.519	0.413	0.235	1.559	0.259	0.187	1.589	0.088	0.257	1.456	0.009	0.214	NaN	NaN	NaN	1.47	0.842	0.582	1.44	0.653	0.618	1.398	0.526	0.558	1.392	0.411	0.56	1.394	0.251	0.599	1.363	0.086	0.531
1070	5.35	1.578	0.915	0.408	1.417	0.877	0.242	1.49	0.816	0.213	1.453	0.644	0.187	1.488	0.506	0.244	1.517	0.413	0.236	1.558	0.259	0.187	1.589	0.088	0.257	1.456	0.009	0.214	NaN	NaN	NaN	1.469	0.842	0.584	1.439	0.653	0.619	1.397	0.526	0.56	1.391	0.411	0.561	1.393	0.251	0.6	1.363	0.086	0.531
1071	5.355	1.577	0.915	0.409	1.415	0.877	0.243	1.489	0.816	0.214	1.452	0.644	0.187	1.486	0.506	0.244	1.516	0.413	0.236	1.558	0.259	0.187	1.589	0.088	0.257	1.456	0.009	0.214	NaN	NaN	NaN	1.467	0.842	0.585	1.437	0.653	0.62	1.395	0.527	0.561	1.39	0.411	0.561	1.392	0.251	0.6	1.364	0.086	0.532
1072	5.36	1.575	0.915	0.41	1.414	0.878	0.244	1.488	0.816	0.215	1.452	0.645	0.188	1.485	0.505	0.245	1.516	0.414	0.236	1.557	0.259	0.188	1.589	0.088	0.257	1.456	0.009	0.214	NaN	NaN	NaN	1.465	0.842	0.586	1.435	0.653	0.621	1.394	0.527	0.561	1.389	0.411	0.562	1.392	0.251	0.601	1.363	0.086	0.532
1073	5.365	1.574	0.915	0.411	1.413	0.877	0.244	1.487	0.815	0.217	1.451	0.644	0.189	1.484	0.505	0.246	1.515	0.413	0.237	1.557	0.26	0.188	1.589	0.088	0.257	1.456	0.009	0.214	NaN	NaN	NaN	1.464	0.842	0.587	1.434	0.653	0.622	1.393	0.527	0.562	1.387	0.411	0.563	1.391	0.251	0.601	1.364	0.085	0.532
1074	5.37	1.572	0.915	0.412	1.412	0.877	0.245	1.486	0.815	0.218	1.45	0.644	0.19	1.483	0.505	0.246	1.514	0.413	0.237	1.556	0.26	0.188	1.589	0.088	0.257	1.456	0.009	0.214	NaN	NaN	NaN	1.463	0.842	0.587	1.432	0.654	0.623	1.392	0.527	0.563	1.386	0.411	0.563	1.39	0.251	0.602	1.364	0.085	0.532
1075	5.375	1.571	0.915	0.413	1.411	0.876	0.246	1.485	0.815	0.219	1.448	0.643	0.191	1.482	0.505	0.247	1.513	0.413	0.237	1.556	0.26	0.188	1.589	0.088	0.257	1.456	0.009	0.214	NaN	NaN	NaN	1.461	0.842	0.589	1.43	0.654	0.624	1.39	0.527	0.563	1.385	0.411	0.564	1.389	0.251	0.603	1.364	0.085	0.532
1076	5.38	1.57	0.915	0.414	1.41	0.876	0.247	1.484	0.815	0.219	1.447	0.643	0.191	1.481	0.505	0.247	1.512	0.413	0.238	1.555	0.26	0.189	1.589	0.088	0.257	1.456	0.009	0.214	NaN	NaN	NaN	1.459	0.842	0.59	1.428	0.654	0.625	1.389	0.527	0.564	1.384	0.411	0.564	1.388	0.251	0.604	1.364	0.085	0.533
1077	5.385	1.568	0.914	0.415	1.409	0.875	0.248	1.483	0.814	0.22	1.446	0.643	0.192	1.479	0.504	0.248	1.511	0.413	0.238	1.555	0.261	0.189	1.589	0.088	0.257	1.456	0.009	0.214	NaN	NaN	NaN	1.458	0.842	0.591	1.427	0.654	0.626	1.388	0.527	0.565	1.383	0.411	0.565	1.387	0.251	0.604	1.363	0.085	0.533
1078	5.39	1.567	0.914	0.416	1.408	0.875	0.249	1.481	0.814	0.222	1.445	0.643	0.193	1.478	0.504	0.249	1.51	0.413	0.238	1.554	0.261	0.189	1.588	0.088	0.258	1.456	0.009	0.214	NaN	NaN	NaN	1.457	0.842	0.591	1.425	0.654	0.627	1.386	0.527	0.566	1.382	0.411	0.566	1.386	0.251	0.605	1.363	0.085	0.533
1079	5.395	1.566	0.914	0.417	1.407	0.875	0.25	1.48	0.813	0.223	1.444	0.643	0.194	1.477	0.504	0.249	1.508	0.413	0.239	1.553	0.261	0.19	1.588	0.089	0.258	1.456	0.009	0.214	NaN	NaN	NaN	1.455	0.842	0.591	1.423	0.654	0.628	1.384	0.526	0.566	1.381	0.411	0.566	1.385	0.25	0.605	1.363	0.085	0.533
1080	5.4	1.564	0.914	0.418	1.406	0.875	0.25	1.478	0.812	0.224	1.443	0.643	0.195	1.476	0.504	0.249	1.507	0.412	0.24	1.553	0.261	0.19	1.588	0.089	0.258	1.456	0.009	0.214	NaN	NaN	NaN	1.454	0.842	0.592	1.42	0.653	0.628	1.383	0.526	0.567	1.379	0.411	0.567	1.384	0.25	0.606	1.363	0.085	0.533
1081	5.405	1.563	0.914	0.419	1.405	0.875	0.252	1.477	0.812	0.224	1.442	0.643	0.195	1.475	0.504	0.25	1.505	0.412	0.241	1.552	0.261	0.19	1.588	0.089	0.258	1.456	0.009	0.214	NaN	NaN	NaN	1.452	0.842	0.592	1.418	0.653	0.629	1.382	0.527	0.568	1.378	0.411	0.567	1.383	0.25	0.606	1.363	0.085	0.533
1082	5.41	1.561	0.913	0.421	1.403	0.874	0.253	1.476	0.812	0.225	1.441	0.643	0.196	1.473	0.503	0.25	1.504	0.412	0.241	1.552	0.261	0.191	1.588	0.089	0.258	1.456	0.009	0.214	NaN	NaN	NaN	1.451	0.842	0.593	1.417	0.654	0.63	1.381	0.527	0.568	1.378	0.411	0.568	1.382	0.25	0.607	1.363	0.085	0.533
1083	5.415	1.56	0.913	0.422	1.402	0.874	0.254	1.475	0.812	0.227	1.44	0.643	0.197	1.472	0.503	0.251	1.504	0.412	0.241	1.551	0.261	0.191	1.588	0.089	0.258	1.456	0.009	0.214	NaN	NaN	NaN	1.449	0.842	0.594	1.415	0.654	0.631	1.38	0.527	0.569	1.377	0.41	0.569	1.382	0.25	0.607	1.363	0.085	0.533
1084	5.42	1.559	0.913	0.423	1.401	0.874	0.255	1.474	0.812	0.228	1.438	0.643	0.198	1.471	0.503	0.251	1.503	0.412	0.241	1.55	0.261	0.191	1.588	0.089	0.258	1.456	0.009	0.214	NaN	NaN	NaN	1.447	0.842	0.595	1.413	0.654	0.632	1.379	0.527	0.57	1.376	0.41	0.569	1.381	0.249	0.608	1.363	0.085	0.533
1085	5.425	1.557	0.913	0.424	1.4	0.874	0.256	1.473	0.812	0.229	1.437	0.642	0.198	1.469	0.503	0.252	1.502	0.413	0.242	1.55	0.262	0.192	1.588	0.089	0.258	1.456	0.009	0.214	NaN	NaN	NaN	1.445	0.842	0.596	1.413	0.655	0.633	1.378	0.527	0.57	1.375	0.41	0.57	1.381	0.249	0.608	1.363	0.084	0.533
1086	5.43	1.556	0.913	0.425	1.399	0.873	0.257	1.472	0.812	0.229	1.437	0.642	0.199	1.468	0.502	0.252	1.5	0.413	0.242	1.549	0.262	0.192	1.587	0.09	0.258	1.456	0.009	0.214	NaN	NaN	NaN	1.444	0.842	0.597	1.412	0.655	0.634	1.377	0.526	0.571	1.374	0.41	0.57	1.381	0.249	0.608	1.363	0.084	0.533
1087	5.435	1.555	0.913	0.426	1.398	0.873	0.258	1.471	0.811	0.23	1.435	0.642	0.2	1.467	0.502	0.253	1.499	0.412	0.242	1.548	0.262	0.192	1.587	0.09	0.258	1.456	0.01	0.214	NaN	NaN	NaN	1.442	0.842	0.598	1.41	0.655	0.635	1.375	0.526	0.572	1.374	0.41	0.571	1.381	0.249	0.608	1.363	0.084	0.533
1088	5.44	1.553	0.913	0.427	1.396	0.873	0.259	1.47	0.811	0.231	1.434	0.642	0.2	1.465	0.502	0.253	1.497	0.412	0.242	1.548	0.262	0.192	1.587	0.09	0.259	1.456	0.01	0.214	NaN	NaN	NaN	1.44	0.842	0.599	1.408	0.654	0.636	1.375	0.526	0.573	1.373	0.41	0.571	1.381	0.249	0.608	1.363	0.084	0.533
1089	5.445	1.552	0.912	0.428	1.395	0.872	0.259	1.469	0.811	0.232	1.433	0.642	0.201	1.464	0.502	0.254	1.496	0.411	0.243	1.547	0.263	0.192	1.587	0.09	0.259	1.456	0.01	0.214	NaN	NaN	NaN	1.438	0.842	0.6	1.406	0.654	0.637	1.374	0.526	0.573	1.373	0.41	0.572	1.381	0.249	0.608	1.363	0.084	0.533
1090	5.45	1.551	0.912	0.429	1.394	0.872	0.26	1.468	0.811	0.233	1.432	0.642	0.202	1.463	0.502	0.254	1.494	0.411	0.243	1.546	0.263	0.192	1.587	0.09	0.259	1.456	0.01	0.214	NaN	NaN	NaN	1.437	0.843	0.601	1.406	0.654	0.637	1.373	0.526	0.574	1.372	0.41	0.572	1.381	0.249	0.609	1.362	0.084	0.533
1091	5.455	1.55	0.912	0.431	1.393	0.872	0.261	1.467	0.81	0.234	1.431	0.642	0.202	1.461	0.502	0.255	1.493	0.411	0.243	1.546	0.263	0.192	1.586	0.09	0.259	1.456	0.01	0.214	NaN	NaN	NaN	1.435	0.843	0.602	1.405	0.654	0.638	1.371	0.526	0.574	1.372	0.41	0.573	1.381	0.249	0.609	1.362	0.083	0.533
1092	5.46	1.548	0.912	0.432	1.392	0.871	0.263	1.466	0.81	0.235	1.43	0.642	0.203	1.46	0.502	0.255	1.492	0.41	0.244	1.545	0.263	0.193	1.586	0.09	0.259	1.456	0.01	0.215	NaN	NaN	NaN	1.433	0.843	0.604	1.403	0.654	0.639	1.37	0.526	0.575	1.371	0.41	0.573	1.381	0.249	0.609	1.362	0.083	0.533
1093	5.465	1.547	0.912	0.433	1.391	0.871	0.263	1.465	0.81	0.236	1.429	0.642	0.204	1.459	0.501	0.256	1.491	0.41	0.245	1.545	0.263	0.193	1.586	0.091	0.259	1.456	0.01	0.215	NaN	NaN	NaN	1.432	0.843	0.605	1.402	0.654	0.64	1.37	0.526	0.575	1.37	0.41	0.574	1.38	0.249	0.609	1.362	0.083	0.533
1094	5.47	1.546	0.912	0.434	1.39	0.871	0.264	1.464	0.81	0.237	1.428	0.642	0.205	1.458	0.501	0.256	1.49	0.411	0.245	1.544	0.263	0.193	1.586	0.091	0.259	1.456	0.01	0.215	NaN	NaN	NaN	1.43	0.843	0.606	1.402	0.655	0.641	1.369	0.526	0.576	1.37	0.409	0.574	1.38	0.249	0.61	1.362	0.083	0.534
1095	5.475	1.545	0.912	0.435	1.389	0.871	0.265	1.463	0.81	0.238	1.427	0.642	0.206	1.456	0.501	0.257	1.489	0.411	0.246	1.544	0.264	0.194	1.586	0.091	0.26	1.456	0.01	0.215	NaN	NaN	NaN	1.428	0.843	0.607	1.401	0.655	0.642	1.368	0.526	0.577	1.369	0.409	0.574	1.379	0.248	0.61	1.362	0.083	0.534
1096	5.48	1.544	0.912	0.436	1.388	0.871	0.266	1.463	0.81	0.239	1.426	0.642	0.206	1.455	0.501	0.257	1.488	0.411	0.246	1.543	0.264	0.194	1.586	0.092	0.26	1.456	0.01	0.215	NaN	NaN	NaN	1.427	0.843	0.609	1.399	0.654	0.642	1.367	0.525	0.578	1.368	0.409	0.575	1.379	0.248	0.61	1.362	0.083	0.534
1097	5.485	1.542	0.912	0.437	1.387	0.871	0.267	1.462	0.81	0.24	1.425	0.642	0.207	1.455	0.501	0.257	1.488	0.411	0.246	1.543	0.264	0.195	1.586	0.092	0.26	1.456	0.01	0.215	NaN	NaN	NaN	1.426	0.843	0.609	1.398	0.654	0.643	1.366	0.525	0.578	1.367	0.409	0.576	1.378	0.248	0.61	1.362	0.083	0.534
1098	5.49	1.541	0.911	0.438	1.387	0.87	0.268	1.461	0.809	0.241	1.425	0.642	0.207	1.454	0.501	0.258	1.486	0.411	0.247	1.542	0.264	0.195	1.586	0.093	0.26	1.456	0.01	0.215	NaN	NaN	NaN	1.424	0.843	0.611	1.397	0.654	0.644	1.365	0.525	0.579	1.366	0.409	0.576	1.377	0.248	0.611	1.362	0.083	0.534
1099	5.495	1.54	0.911	0.439	1.386	0.87	0.269	1.46	0.809	0.242	1.424	0.642	0.208	1.453	0.501	0.258	1.485	0.411	0.247	1.542	0.264	0.196	1.586	0.093	0.26	1.456	0.01	0.215	NaN	NaN	NaN	1.423	0.844	0.612	1.396	0.654	0.644	1.364	0.525	0.579	1.365	0.409	0.576	1.377	0.247	0.611	1.362	0.083	0.534
1100	5.5	1.539	0.911	0.441	1.385	0.87	0.269	1.459	0.809	0.243	1.423	0.642	0.208	1.451	0.501	0.259	1.485	0.411	0.247	1.542	0.264	0.196	1.586	0.093	0.26	1.456	0.01	0.215	NaN	NaN	NaN	1.422	0.844	0.613	1.394	0.654	0.645	1.363	0.525	0.58	1.365	0.409	0.577	1.376	0.247	0.611	1.362	0.083	0.534
1101	5.505	1.537	0.911	0.442	1.384	0.87	0.27	1.458	0.808	0.244	1.422	0.642	0.209	1.45	0.501	0.259	1.484	0.411	0.248	1.541	0.264	0.196	1.586	0.093	0.261	1.456	0.01	0.215	NaN	NaN	NaN	1.421	0.844	0.614	1.393	0.654	0.646	1.362	0.525	0.58	1.364	0.409	0.578	1.376	0.247	0.612	1.362	0.083	0.535
1102	5.51	1.536	0.911	0.443	1.383	0.87	0.271	1.457	0.808	0.245	1.421	0.642	0.21	1.45	0.501	0.26	1.482	0.412	0.248	1.541	0.265	0.197	1.585	0.094	0.261	1.456	0.01	0.215	NaN	NaN	NaN	1.419	0.843	0.614	1.392	0.654	0.646	1.361	0.525	0.581	1.363	0.409	0.578	1.375	0.246	0.613	1.362	0.083	0.535
1103	5.515	1.535	0.911	0.444	1.382	0.87	0.273	1.456	0.808	0.246	1.421	0.643	0.21	1.449	0.501	0.26	1.482	0.412	0.248	1.541	0.265	0.197	1.585	0.094	0.261	1.456	0.01	0.215	NaN	NaN	NaN	1.418	0.843	0.615	1.39	0.654	0.647	1.36	0.525	0.582	1.363	0.409	0.579	1.374	0.246	0.613	1.362	0.083	0.535
1104	5.52	1.534	0.911	0.445	1.381	0.87	0.274	1.455	0.808	0.246	1.42	0.643	0.211	1.448	0.502	0.26	1.481	0.412	0.249	1.54	0.265	0.198	1.585	0.094	0.261	1.456	0.01	0.215	NaN	NaN	NaN	1.416	0.843	0.615	1.389	0.654	0.648	1.359	0.525	0.582	1.362	0.409	0.579	1.373	0.246	0.613	1.362	0.083	0.535
1105	5.525	1.533	0.911	0.446	1.38	0.87	0.274	1.454	0.808	0.247	1.42	0.643	0.211	1.447	0.502	0.26	1.481	0.412	0.249	1.54	0.266	0.198	1.584	0.095	0.261	1.456	0.01	0.215	NaN	NaN	NaN	1.414	0.843	0.616	1.388	0.654	0.648	1.358	0.525	0.583	1.361	0.408	0.579	1.372	0.247	0.613	1.362	0.083	0.535
1106	5.53	1.532	0.911	0.447	1.38	0.869	0.275	1.453	0.808	0.249	1.42	0.644	0.211	1.446	0.502	0.261	1.479	0.412	0.249	1.539	0.266	0.198	1.584	0.095	0.262	1.456	0.01	0.215	NaN	NaN	NaN	1.413	0.843	0.617	1.387	0.654	0.649	1.357	0.525	0.584	1.36	0.408	0.58	1.371	0.247	0.613	1.362	0.083	0.535
1107	5.535	1.531	0.911	0.448	1.379	0.869	0.275	1.453	0.808	0.249	1.419	0.644	0.212	1.444	0.501	0.261	1.478	0.412	0.25	1.539	0.266	0.198	1.584	0.095	0.262	1.457	0.01	0.215	NaN	NaN	NaN	1.412	0.843	0.617	1.385	0.654	0.65	1.356	0.524	0.584	1.359	0.408	0.58	1.371	0.247	0.613	1.362	0.083	0.535
1108	5.54	1.529	0.911	0.449	1.378	0.869	0.276	1.452	0.808	0.25	1.418	0.644	0.213	1.443	0.501	0.262	1.477	0.412	0.251	1.539	0.267	0.198	1.584	0.095	0.262	1.457	0.01	0.215	NaN	NaN	NaN	1.411	0.843	0.618	1.384	0.654	0.651	1.355	0.524	0.584	1.358	0.408	0.581	1.37	0.246	0.613	1.362	0.083	0.535
1109	5.545	1.528	0.911	0.45	1.377	0.869	0.277	1.451	0.808	0.251	1.418	0.644	0.213	1.442	0.501	0.262	1.476	0.412	0.251	1.538	0.267	0.198	1.584	0.096	0.262	1.457	0.01	0.215	NaN	NaN	NaN	1.41	0.843	0.619	1.383	0.654	0.651	1.354	0.524	0.585	1.357	0.407	0.581	1.37	0.246	0.613	1.362	0.083	0.535
1110	5.55	1.527	0.911	0.451	1.376	0.869	0.278	1.451	0.808	0.252	1.417	0.644	0.214	1.441	0.502	0.262	1.475	0.412	0.251	1.538	0.268	0.199	1.584	0.096	0.262	1.457	0.01	0.215	NaN	NaN	NaN	1.409	0.843	0.62	1.381	0.653	0.652	1.353	0.524	0.585	1.357	0.407	0.581	1.369	0.246	0.613	1.362	0.083	0.535
1111	5.555	1.526	0.911	0.452	1.375	0.87	0.278	1.45	0.808	0.253	1.416	0.644	0.215	1.441	0.502	0.263	1.474	0.412	0.251	1.538	0.268	0.199	1.583	0.096	0.263	1.457	0.01	0.215	NaN	NaN	NaN	1.408	0.843	0.622	1.38	0.653	0.653	1.352	0.524	0.586	1.356	0.407	0.581	1.368	0.245	0.613	1.362	0.083	0.535
1112	5.56	1.525	0.911	0.453	1.374	0.87	0.279	1.449	0.808	0.254	1.415	0.644	0.215	1.44	0.502	0.263	1.473	0.412	0.252	1.537	0.269	0.2	1.583	0.097	0.263	1.457	0.01	0.215	NaN	NaN	NaN	1.406	0.843	0.622	1.379	0.653	0.653	1.352	0.524	0.586	1.356	0.407	0.582	1.367	0.245	0.614	1.362	0.083	0.535
1113	5.565	1.524	0.911	0.454	1.373	0.87	0.28	1.449	0.809	0.255	1.415	0.645	0.216	1.439	0.502	0.264	1.473	0.413	0.252	1.537	0.269	0.2	1.583	0.098	0.263	1.457	0.01	0.215	NaN	NaN	NaN	1.404	0.843	0.623	1.377	0.653	0.654	1.351	0.524	0.587	1.355	0.407	0.582	1.366	0.244	0.614	1.361	0.083	0.535
1114	5.57	1.523	0.911	0.455	1.372	0.87	0.28	1.448	0.809	0.256	1.414	0.645	0.217	1.439	0.503	0.264	1.472	0.413	0.252	1.537	0.27	0.2	1.583	0.098	0.263	1.457	0.01	0.216	NaN	NaN	NaN	1.403	0.842	0.623	1.376	0.653	0.654	1.35	0.524	0.587	1.355	0.407	0.582	1.366	0.244	0.614	1.361	0.083	0.535
1115	5.575	1.521	0.911	0.456	1.372	0.87	0.281	1.447	0.808	0.257	1.414	0.645	0.217	1.438	0.503	0.265	1.472	0.413	0.252	1.537	0.27	0.201	1.583	0.098	0.263	1.457	0.01	0.216	NaN	NaN	NaN	1.402	0.842	0.624	1.375	0.653	0.655	1.349	0.524	0.588	1.354	0.407	0.583	1.366	0.244	0.614	1.361	0.083	0.535
1116	5.58	1.52	0.911	0.457	1.371	0.87	0.283	1.446	0.809	0.258	1.413	0.646	0.218	1.437	0.503	0.265	1.471	0.414	0.252	1.536	0.271	0.201	1.583	0.099	0.263	1.457	0.01	0.216	NaN	NaN	NaN	1.401	0.842	0.625	1.373	0.653	0.656	1.348	0.524	0.588	1.353	0.407	0.583	1.365	0.244	0.614	1.361	0.083	0.535
1117	5.585	1.519	0.911	0.458	1.37	0.87	0.283	1.445	0.808	0.259	1.412	0.646	0.218	1.436	0.503	0.266	1.471	0.414	0.253	1.536	0.271	0.201	1.583	0.099	0.264	1.457	0.01	0.216	NaN	NaN	NaN	1.399	0.842	0.626	1.373	0.653	0.656	1.347	0.523	0.588	1.352	0.407	0.583	1.365	0.244	0.614	1.361	0.083	0.535
1118	5.59	1.518	0.911	0.459	1.369	0.87	0.284	1.444	0.809	0.26	1.411	0.646	0.219	1.435	0.503	0.266	1.47	0.415	0.253	1.535	0.271	0.201	1.582	0.099	0.264	1.458	0.01	0.216	NaN	NaN	NaN	1.397	0.842	0.627	1.372	0.653	0.657	1.346	0.523	0.589	1.352	0.407	0.583	1.365	0.244	0.614	1.361	0.083	0.535
1119	5.595	1.517	0.911	0.46	1.369	0.87	0.285	1.443	0.809	0.26	1.41	0.646	0.219	1.435	0.503	0.266	1.47	0.415	0.253	1.535	0.272	0.202	1.582	0.1	0.264	1.458	0.01	0.216	NaN	NaN	NaN	1.396	0.842	0.628	1.37	0.653	0.657	1.345	0.523	0.589	1.351	0.407	0.584	1.364	0.244	0.614	1.361	0.083	0.535
1120	5.6	1.516	0.911	0.461	1.368	0.87	0.286	1.442	0.809	0.261	1.409	0.646	0.22	1.434	0.503	0.267	1.469	0.416	0.254	1.535	0.272	0.202	1.582	0.1	0.264	1.458	0.01	0.216	NaN	NaN	NaN	1.394	0.842	0.629	1.369	0.653	0.658	1.344	0.523	0.59	1.351	0.407	0.584	1.364	0.244	0.614	1.36	0.083	0.535
1121	5.605	1.515	0.911	0.462	1.367	0.871	0.287	1.442	0.809	0.262	1.408	0.646	0.22	1.433	0.504	0.267	1.468	0.416	0.254	1.534	0.273	0.202	1.582	0.101	0.265	1.458	0.01	0.216	NaN	NaN	NaN	1.393	0.842	0.631	1.368	0.652	0.658	1.344	0.523	0.59	1.351	0.406	0.584	1.363	0.244	0.615	1.36	0.083	0.535
1122	5.61	1.514	0.911	0.463	1.366	0.871	0.288	1.441	0.81	0.262	1.408	0.647	0.221	1.433	0.504	0.267	1.467	0.416	0.254	1.534	0.273	0.203	1.581	0.101	0.265	1.458	0.01	0.216	NaN	NaN	NaN	1.392	0.842	0.631	1.367	0.652	0.659	1.344	0.523	0.59	1.35	0.406	0.585	1.363	0.244	0.615	1.36	0.083	0.535
1123	5.615	1.513	0.911	0.464	1.365	0.871	0.289	1.44	0.81	0.263	1.407	0.647	0.222	1.432	0.505	0.267	1.466	0.416	0.254	1.533	0.273	0.203	1.581	0.101	0.265	1.458	0.01	0.216	NaN	NaN	NaN	1.391	0.843	0.632	1.366	0.652	0.659	1.343	0.523	0.591	1.349	0.406	0.585	1.362	0.244	0.615	1.36	0.083	0.535
1124	5.62	1.511	0.911	0.465	1.364	0.871	0.289	1.44	0.811	0.263	1.407	0.648	0.222	1.431	0.505	0.267	1.465	0.416	0.254	1.533	0.274	0.203	1.581	0.102	0.266	1.458	0.01	0.216	NaN	NaN	NaN	1.39	0.842	0.632	1.366	0.652	0.66	1.342	0.523	0.591	1.349	0.406	0.586	1.362	0.243	0.616	1.36	0.083	0.535
1125	5.625	1.511	0.911	0.466	1.363	0.871	0.289	1.439	0.812	0.264	1.406	0.648	0.223	1.43	0.505	0.267	1.464	0.416	0.255	1.532	0.274	0.204	1.581	0.102	0.266	1.458	0.009	0.216	NaN	NaN	NaN	1.389	0.842	0.632	1.365	0.652	0.66	1.342	0.523	0.592	1.348	0.406	0.586	1.361	0.243	0.616	1.36	0.083	0.535
1126	5.63	1.51	0.911	0.467	1.362	0.871	0.29	1.438	0.811	0.265	1.405	0.648	0.223	1.429	0.505	0.267	1.463	0.416	0.256	1.532	0.274	0.204	1.58	0.103	0.267	1.458	0.01	0.216	NaN	NaN	NaN	1.388	0.843	0.633	1.364	0.652	0.661	1.342	0.523	0.593	1.348	0.406	0.586	1.361	0.243	0.616	1.36	0.083	0.535
1127	5.635	1.509	0.912	0.468	1.361	0.871	0.291	1.437	0.811	0.265	1.405	0.649	0.223	1.428	0.505	0.268	1.462	0.416	0.256	1.532	0.274	0.204	1.58	0.103	0.267	1.458	0.009	0.216	NaN	NaN	NaN	1.389	0.844	0.635	1.363	0.652	0.661	1.342	0.523	0.593	1.347	0.406	0.586	1.36	0.243	0.617	1.36	0.083	0.535
1128	5.64	1.508	0.912	0.468	1.36	0.872	0.291	1.438	0.813	0.266	1.404	0.649	0.224	1.426	0.506	0.268	1.462	0.417	0.256	1.531	0.275	0.205	1.58	0.104	0.268	1.458	0.009	0.216	NaN	NaN	NaN	1.386	0.843	0.635	1.362	0.652	0.662	1.341	0.523	0.594	1.347	0.406	0.587	1.36	0.242	0.617	1.36	0.083	0.535
1129	5.645	1.506	0.912	0.469	1.359	0.872	0.292	1.437	0.813	0.266	1.403	0.649	0.224	1.425	0.506	0.268	1.461	0.417	0.256	1.531	0.276	0.205	1.58	0.104	0.268	1.458	0.009	0.216	NaN	NaN	NaN	1.383	0.842	0.635	1.362	0.652	0.663	1.341	0.523	0.594	1.347	0.406	0.587	1.359	0.242	0.617	1.36	0.083	0.535
1130	5.65	1.505	0.912	0.47	1.358	0.872	0.293	1.435	0.812	0.267	1.403	0.649	0.225	1.425	0.506	0.268	1.46	0.417	0.257	1.531	0.276	0.206	1.579	0.105	0.269	1.459	0.009	0.216	NaN	NaN	NaN	1.382	0.841	0.635	1.361	0.652	0.663	1.34	0.523	0.595	1.346	0.406	0.587	1.359	0.242	0.618	1.36	0.083	0.535
1131	5.655	1.504	0.912	0.471	1.357	0.872	0.293	1.435	0.813	0.267	1.402	0.65	0.225	1.424	0.506	0.268	1.46	0.418	0.257	1.531	0.277	0.207	1.579	0.105	0.269	1.459	0.009	0.216	NaN	NaN	NaN	1.381	0.841	0.636	1.361	0.652	0.664	1.339	0.523	0.595	1.346	0.406	0.588	1.359	0.242	0.618	1.36	0.084	0.535
1132	5.66	1.504	0.912	0.472	1.357	0.873	0.294	1.435	0.814	0.268	1.401	0.651	0.226	1.423	0.507	0.269	1.459	0.418	0.257	1.531	0.277	0.207	1.578	0.106	0.27	1.459	0.009	0.216	NaN	NaN	NaN	1.38	0.841	0.636	1.361	0.652	0.664	1.339	0.523	0.596	1.346	0.406	0.588	1.359	0.242	0.618	1.36	0.084	0.535
1133	5.665	1.503	0.912	0.473	1.356	0.873	0.294	1.435	0.814	0.269	1.4	0.651	0.226	1.422	0.507	0.269	1.459	0.419	0.257	1.53	0.278	0.208	1.578	0.106	0.271	1.459	0.009	0.216	NaN	NaN	NaN	1.379	0.841	0.638	1.36	0.652	0.665	1.339	0.523	0.596	1.346	0.406	0.589	1.359	0.242	0.618	1.36	0.084	0.535
1134	5.67	1.501	0.912	0.474	1.355	0.874	0.295	1.433	0.814	0.269	1.399	0.652	0.226	1.421	0.508	0.269	1.458	0.419	0.258	1.53	0.278	0.209	1.578	0.107	0.271	1.459	0.009	0.217	NaN	NaN	NaN	1.378	0.841	0.64	1.359	0.652	0.665	1.339	0.523	0.597	1.346	0.406	0.589	1.359	0.241	0.618	1.36	0.084	0.535
1135	5.675	1.501	0.913	0.474	1.354	0.874	0.295	1.433	0.815	0.27	1.398	0.652	0.226	1.42	0.508	0.269	1.457	0.42	0.258	1.53	0.279	0.209	1.578	0.107	0.272	1.46	0.009	0.217	NaN	NaN	NaN	1.378	0.842	0.64	1.358	0.652	0.666	1.339	0.523	0.598	1.345	0.406	0.589	1.359	0.241	0.618	1.36	0.083	0.535
1136	5.68	1.5	0.913	0.475	1.354	0.875	0.296	1.432	0.815	0.27	1.397	0.652	0.227	1.419	0.509	0.27	1.456	0.42	0.258	1.529	0.279	0.21	1.577	0.108	0.273	1.46	0.01	0.217	NaN	NaN	NaN	1.377	0.842	0.64	1.358	0.652	0.666	1.338	0.523	0.598	1.345	0.406	0.589	1.359	0.241	0.618	1.36	0.083	0.535
1137	5.685	1.499	0.913	0.476	1.353	0.875	0.297	1.431	0.816	0.271	1.396	0.653	0.227	1.419	0.509	0.27	1.455	0.42	0.259	1.529	0.28	0.21	1.577	0.109	0.274	1.462	0.011	0.217	NaN	NaN	NaN	1.377	0.842	0.64	1.357	0.652	0.667	1.338	0.523	0.598	1.345	0.405	0.59	1.359	0.241	0.619	1.36	0.083	0.535
1138	5.69	1.498	0.913	0.477	1.352	0.876	0.298	1.43	0.817	0.271	1.396	0.653	0.227	1.418	0.509	0.27	1.454	0.42	0.259	1.529	0.281	0.211	1.576	0.11	0.275	1.462	0.011	0.218	NaN	NaN	NaN	1.375	0.841	0.64	1.357	0.651	0.667	1.338	0.523	0.598	1.344	0.405	0.59	1.359	0.241	0.619	1.36	0.083	0.535
1139	5.695	1.497	0.913	0.478	1.351	0.876	0.298	1.43	0.818	0.272	1.395	0.654	0.228	1.417	0.51	0.27	1.453	0.42	0.26	1.528	0.281	0.212	1.576	0.11	0.276	1.463	0.011	0.218	NaN	NaN	NaN	1.374	0.84	0.641	1.357	0.651	0.667	1.338	0.523	0.599	1.344	0.405	0.59	1.359	0.241	0.619	1.36	0.083	0.535
1140	5.7	1.496	0.914	0.478	1.351	0.877	0.299	1.429	0.818	0.273	1.394	0.655	0.228	1.416	0.51	0.27	1.452	0.421	0.26	1.528	0.282	0.213	1.575	0.111	0.277	1.463	0.011	0.218	NaN	NaN	NaN	1.373	0.84	0.641	1.356	0.651	0.668	1.338	0.523	0.599	1.344	0.405	0.591	1.359	0.241	0.619	1.36	0.083	0.535
1141	5.705	1.495	0.914	0.479	1.351	0.877	0.299	1.428	0.818	0.273	1.394	0.655	0.228	1.416	0.511	0.27	1.451	0.421	0.261	1.528	0.282	0.213	1.575	0.111	0.278	1.464	0.012	0.219	NaN	NaN	NaN	1.373	0.84	0.642	1.356	0.651	0.668	1.338	0.523	0.599	1.344	0.405	0.591	1.359	0.241	0.619	1.36	0.083	0.535
1142	5.71	1.494	0.914	0.48	1.35	0.878	0.3	1.427	0.819	0.274	1.393	0.656	0.229	1.415	0.511	0.27	1.45	0.421	0.261	1.527	0.283	0.214	1.575	0.112	0.279	1.464	0.011	0.219	NaN	NaN	NaN	1.372	0.84	0.643	1.355	0.651	0.668	1.337	0.523	0.599	1.343	0.405	0.591	1.359	0.241	0.619	1.36	0.083	0.536
1143	5.715	1.494	0.914	0.48	1.349	0.878	0.3	1.427	0.82	0.274	1.393	0.656	0.229	1.414	0.512	0.271	1.449	0.422	0.261	1.527	0.283	0.215	1.575	0.113	0.28	1.463	0.011	0.22	NaN	NaN	NaN	1.371	0.84	0.644	1.355	0.651	0.668	1.337	0.523	0.599	1.343	0.405	0.591	1.359	0.241	0.619	1.36	0.083	0.536
1144	5.72	1.493	0.915	0.481	1.348	0.879	0.301	1.426	0.82	0.275	1.392	0.657	0.229	1.413	0.512	0.271	1.449	0.423	0.262	1.527	0.284	0.215	1.574	0.113	0.281	1.464	0.012	0.22	NaN	NaN	NaN	1.371	0.84	0.645	1.355	0.651	0.668	1.336	0.523	0.599	1.343	0.405	0.591	1.358	0.241	0.619	1.36	0.083	0.536
1145	5.725	1.492	0.915	0.482	1.347	0.879	0.302	1.426	0.821	0.275	1.392	0.658	0.23	1.412	0.513	0.271	1.448	0.423	0.262	1.526	0.284	0.216	1.573	0.113	0.282	1.464	0.012	0.221	NaN	NaN	NaN	1.37	0.84	0.645	1.354	0.651	0.669	1.336	0.522	0.599	1.343	0.405	0.591	1.358	0.241	0.619	1.36	0.083	0.535
1146	5.73	1.491	0.915	0.483	1.346	0.88	0.302	1.425	0.822	0.276	1.391	0.658	0.23	1.411	0.513	0.271	1.447	0.424	0.262	1.526	0.285	0.217	1.573	0.114	0.283	1.464	0.012	0.221	NaN	NaN	NaN	1.369	0.84	0.645	1.354	0.651	0.669	1.335	0.522	0.599	1.343	0.405	0.591	1.358	0.241	0.619	1.36	0.083	0.535
1147	5.735	1.49	0.915	0.483	1.345	0.88	0.303	1.424	0.822	0.277	1.39	0.659	0.23	1.41	0.513	0.271	1.447	0.424	0.262	1.526	0.285	0.218	1.572	0.115	0.285	1.465	0.013	0.221	NaN	NaN	NaN	1.369	0.84	0.645	1.354	0.651	0.669	1.334	0.522	0.599	1.343	0.405	0.591	1.358	0.241	0.619	1.36	0.083	0.535
1148	5.74	1.489	0.915	0.484	1.345	0.881	0.303	1.424	0.823	0.277	1.39	0.66	0.23	1.409	0.514	0.271	1.446	0.424	0.263	1.525	0.286	0.219	1.572	0.116	0.286	1.466	0.014	0.222	NaN	NaN	NaN	1.368	0.84	0.645	1.353	0.651	0.669	1.334	0.522	0.599	1.342	0.405	0.592	1.358	0.241	0.619	1.36	0.083	0.535
1149	5.745	1.489	0.916	0.484	1.344	0.882	0.303	1.423	0.823	0.277	1.39	0.66	0.231	1.408	0.514	0.272	1.445	0.424	0.263	1.525	0.286	0.22	1.571	0.116	0.287	1.466	0.014	0.222	NaN	NaN	NaN	1.368	0.84	0.646	1.353	0.65	0.669	1.334	0.522	0.6	1.342	0.405	0.592	1.358	0.241	0.619	1.36	0.084	0.535
1150	5.75	1.488	0.916	0.485	1.344	0.882	0.304	1.422	0.824	0.278	1.389	0.661	0.231	1.407	0.515	0.272	1.444	0.424	0.263	1.525	0.287	0.221	1.571	0.117	0.288	1.466	0.014	0.223	NaN	NaN	NaN	1.367	0.839	0.647	1.352	0.65	0.67	1.333	0.522	0.601	1.341	0.405	0.592	1.358	0.241	0.619	1.36	0.084	0.535
1151	5.755	1.487	0.916	0.486	1.343	0.883	0.304	1.422	0.824	0.278	1.389	0.661	0.231	1.406	0.515	0.272	1.443	0.424	0.264	1.525	0.287	0.222	1.57	0.117	0.29	1.465	0.014	0.223	NaN	NaN	NaN	1.366	0.839	0.649	1.351	0.65	0.67	1.332	0.521	0.601	1.34	0.404	0.592	1.358	0.241	0.619	1.36	0.083	0.535
1152	5.76	1.486	0.916	0.486	1.343	0.883	0.304	1.421	0.825	0.279	1.388	0.662	0.231	1.405	0.515	0.272	1.441	0.424	0.264	1.524	0.288	0.223	1.569	0.118	0.291	1.465	0.014	0.224	NaN	NaN	NaN	1.366	0.84	0.649	1.351	0.65	0.67	1.332	0.521	0.601	1.34	0.404	0.592	1.358	0.241	0.62	1.36	0.083	0.535
1153	5.765	1.486	0.916	0.487	1.342	0.884	0.305	1.421	0.825	0.279	1.387	0.663	0.232	1.404	0.516	0.272	1.441	0.425	0.265	1.524	0.288	0.224	1.568	0.118	0.292	1.464	0.014	0.224	NaN	NaN	NaN	1.367	0.841	0.65	1.35	0.65	0.67	1.331	0.521	0.601	1.34	0.404	0.592	1.357	0.241	0.62	1.36	0.083	0.535
1154	5.77	1.485	0.917	0.487	1.342	0.885	0.305	1.42	0.826	0.28	1.387	0.663	0.232	1.403	0.516	0.272	1.44	0.425	0.265	1.523	0.289	0.225	1.567	0.118	0.293	1.463	0.014	0.225	NaN	NaN	NaN	1.366	0.84	0.649	1.35	0.65	0.67	1.331	0.521	0.602	1.34	0.404	0.593	1.357	0.241	0.62	1.36	0.083	0.535
1155	5.775	1.484	0.917	0.488	1.342	0.885	0.306	1.419	0.826	0.28	1.386	0.663	0.232	1.403	0.516	0.273	1.44	0.426	0.266	1.523	0.289	0.226	1.566	0.118	0.294	1.463	0.014	0.225	NaN	NaN	NaN	1.363	0.838	0.648	1.349	0.65	0.671	1.33	0.521	0.602	1.341	0.404	0.593	1.357	0.241	0.62	1.36	0.083	0.536
1156	5.78	1.483	0.917	0.489	1.341	0.886	0.307	1.419	0.827	0.28	1.386	0.664	0.232	1.402	0.517	0.273	1.439	0.427	0.267	1.522	0.29	0.227	1.564	0.119	0.295	1.462	0.015	0.225	NaN	NaN	NaN	1.361	0.838	0.648	1.349	0.65	0.671	1.33	0.521	0.602	1.341	0.404	0.593	1.357	0.241	0.62	1.36	0.083	0.536
1157	5.785	1.483	0.917	0.489	1.34	0.886	0.308	1.419	0.827	0.281	1.386	0.664	0.233	1.401	0.517	0.273	1.438	0.427	0.267	1.522	0.29	0.228	1.563	0.119	0.296	1.461	0.015	0.225	NaN	NaN	NaN	1.36	0.838	0.648	1.348	0.65	0.671	1.33	0.521	0.602	1.341	0.404	0.593	1.357	0.241	0.62	1.36	0.083	0.536
1158	5.79	1.482	0.917	0.49	1.34	0.886	0.308	1.418	0.828	0.281	1.385	0.664	0.233	1.4	0.518	0.274	1.438	0.428	0.267	1.521	0.29	0.229	1.561	0.119	0.297	1.46	0.016	0.225	NaN	NaN	NaN	1.359	0.838	0.649	1.348	0.65	0.671	1.33	0.521	0.603	1.341	0.405	0.593	1.357	0.241	0.62	1.36	0.083	0.536
1159	5.795	1.481	0.918	0.491	1.34	0.887	0.308	1.417	0.828	0.282	1.384	0.665	0.233	1.4	0.518	0.274	1.437	0.428	0.267	1.52	0.29	0.23	1.56	0.119	0.298	1.458	0.016	0.225	NaN	NaN	NaN	1.358	0.838	0.649	1.347	0.65	0.672	1.33	0.521	0.603	1.341	0.405	0.593	1.357	0.241	0.62	1.36	0.083	0.536
1160	5.8	1.48	0.918	0.491	1.339	0.887	0.309	1.417	0.828	0.282	1.384	0.666	0.234	1.399	0.518	0.274	1.436	0.428	0.268	1.519	0.29	0.23	1.558	0.118	0.299	1.456	0.016	0.226	NaN	NaN	NaN	1.357	0.838	0.65	1.347	0.65	0.672	1.33	0.521	0.603	1.341	0.405	0.593	1.357	0.241	0.62	1.36	0.083	0.536
1161	5.805	1.479	0.918	0.492	1.339	0.887	0.309	1.417	0.829	0.283	1.384	0.666	0.234	1.399	0.519	0.275	1.435	0.428	0.268	1.518	0.29	0.231	1.555	0.118	0.3	1.453	0.015	0.226	NaN	NaN	NaN	1.356	0.838	0.65	1.346	0.65	0.672	1.329	0.521	0.603	1.341	0.405	0.594	1.357	0.241	0.621	1.36	0.083	0.536
1162	5.81	1.479	0.918	0.493	1.338	0.888	0.309	1.417	0.829	0.283	1.384	0.666	0.234	1.398	0.519	0.275	1.434	0.427	0.269	1.517	0.29	0.232	1.553	0.117	0.3	1.451	0.016	0.226	NaN	NaN	NaN	1.355	0.838	0.651	1.345	0.65	0.673	1.329	0.521	0.603	1.341	0.405	0.594	1.357	0.241	0.621	1.36	0.083	0.536
1163	5.815	1.478	0.919	0.494	1.338	0.888	0.309	1.416	0.83	0.283	1.383	0.667	0.234	1.397	0.52	0.275	1.432	0.427	0.269	1.515	0.289	0.232	1.55	0.117	0.301	1.449	0.016	0.226	NaN	NaN	NaN	1.354	0.838	0.652	1.344	0.65	0.673	1.329	0.521	0.603	1.341	0.405	0.594	1.357	0.241	0.621	1.36	0.083	0.536
1164	5.82	1.477	0.919	0.494	1.338	0.888	0.309	1.416	0.83	0.284	1.383	0.667	0.235	1.397	0.52	0.275	1.432	0.428	0.269	1.514	0.289	0.233	1.548	0.116	0.301	1.445	0.016	0.227	NaN	NaN	NaN	1.353	0.838	0.652	1.344	0.65	0.673	1.329	0.521	0.603	1.341	0.405	0.594	1.357	0.241	0.621	1.36	0.083	0.536
1165	5.825	1.477	0.919	0.495	1.337	0.889	0.31	1.415	0.831	0.285	1.382	0.667	0.235	1.396	0.52	0.276	1.431	0.428	0.27	1.512	0.289	0.233	1.545	0.116	0.301	1.442	0.016	0.226	NaN	NaN	NaN	1.353	0.838	0.652	1.344	0.651	0.674	1.329	0.521	0.603	1.341	0.405	0.595	1.357	0.24	0.621	1.36	0.083	0.536
1166	5.83	1.476	0.919	0.496	1.336	0.889	0.311	1.415	0.831	0.285	1.382	0.668	0.236	1.395	0.52	0.276	1.43	0.428	0.271	1.511	0.289	0.234	1.542	0.115	0.301	1.439	0.016	0.227	NaN	NaN	NaN	1.352	0.838	0.653	1.344	0.651	0.674	1.328	0.521	0.603	1.34	0.405	0.595	1.357	0.24	0.621	1.36	0.083	0.536
1167	5.835	1.476	0.919	0.496	1.336	0.889	0.312	1.415	0.831	0.285	1.381	0.668	0.236	1.394	0.52	0.276	1.429	0.428	0.271	1.509	0.289	0.234	1.538	0.114	0.301	1.434	0.015	0.227	NaN	NaN	NaN	1.352	0.839	0.653	1.343	0.651	0.674	1.328	0.521	0.603	1.34	0.405	0.595	1.358	0.24	0.622	1.36	0.083	0.536
1168	5.84	1.475	0.92	0.497	1.336	0.889	0.312	1.415	0.831	0.286	1.381	0.668	0.236	1.393	0.52	0.277	1.427	0.428	0.271	1.506	0.288	0.234	1.535	0.113	0.301	1.43	0.014	0.227	NaN	NaN	NaN	1.352	0.84	0.654	1.343	0.651	0.674	1.328	0.521	0.603	1.34	0.405	0.596	1.358	0.24	0.622	1.36	0.083	0.536
1169	5.845	1.474	0.92	0.498	1.336	0.889	0.312	1.414	0.832	0.286	1.38	0.668	0.237	1.392	0.521	0.277	1.426	0.428	0.272	1.504	0.287	0.235	1.532	0.113	0.301	1.425	0.014	0.227	NaN	NaN	NaN	1.351	0.84	0.654	1.342	0.651	0.675	1.327	0.521	0.604	1.34	0.405	0.596	1.358	0.24	0.622	1.36	0.083	0.536
1170	5.85	1.474	0.92	0.498	1.336	0.89	0.313	1.414	0.832	0.287	1.379	0.669	0.237	1.391	0.521	0.277	1.424	0.428	0.272	1.502	0.287	0.235	1.528	0.112	0.301	1.421	0.014	0.227	NaN	NaN	NaN	1.348	0.838	0.654	1.341	0.651	0.675	1.327	0.522	0.604	1.34	0.405	0.596	1.358	0.24	0.622	1.36	0.083	0.536
1171	5.855	1.473	0.92	0.499	1.336	0.89	0.313	1.414	0.832	0.287	1.379	0.669	0.238	1.39	0.521	0.278	1.422	0.428	0.272	1.5	0.287	0.235	1.524	0.111	0.3	1.416	0.013	0.228	NaN	NaN	NaN	1.347	0.838	0.654	1.34	0.65	0.675	1.327	0.522	0.604	1.34	0.406	0.596	1.359	0.24	0.622	1.36	0.083	0.537
1172	5.86	1.473	0.92	0.5	1.336	0.891	0.313	1.414	0.833	0.288	1.378	0.669	0.238	1.389	0.521	0.278	1.421	0.429	0.272	1.497	0.286	0.235	1.52	0.11	0.3	1.411	0.013	0.228	NaN	NaN	NaN	1.346	0.837	0.654	1.339	0.65	0.675	1.327	0.522	0.604	1.34	0.406	0.596	1.359	0.24	0.623	1.36	0.083	0.537
1173	5.865	1.472	0.92	0.501	1.336	0.891	0.313	1.414	0.833	0.288	1.378	0.669	0.238	1.388	0.522	0.279	1.419	0.429	0.272	1.494	0.286	0.235	1.516	0.109	0.3	1.405	0.013	0.229	NaN	NaN	NaN	1.346	0.837	0.654	1.339	0.65	0.675	1.327	0.522	0.604	1.34	0.406	0.596	1.36	0.241	0.623	1.36	0.083	0.537
1174	5.87	1.471	0.92	0.501	1.336	0.892	0.314	1.414	0.833	0.288	1.377	0.669	0.239	1.387	0.522	0.279	1.417	0.429	0.272	1.491	0.286	0.234	1.511	0.108	0.299	1.399	0.013	0.229	NaN	NaN	NaN	1.345	0.837	0.655	1.339	0.65	0.676	1.326	0.522	0.604	1.339	0.406	0.596	1.36	0.241	0.623	1.36	0.082	0.537
1175	5.875	1.471	0.92	0.502	1.336	0.892	0.314	1.414	0.834	0.289	1.377	0.67	0.239	1.385	0.522	0.28	1.415	0.428	0.272	1.487	0.284	0.233	1.507	0.107	0.298	1.393	0.012	0.229	NaN	NaN	NaN	1.343	0.837	0.657	1.339	0.65	0.676	1.326	0.522	0.605	1.339	0.406	0.596	1.36	0.241	0.624	1.36	0.082	0.537
1176	5.88	1.47	0.92	0.503	1.336	0.892	0.314	1.414	0.834	0.289	1.376	0.67	0.239	1.384	0.522	0.28	1.413	0.428	0.272	1.484	0.284	0.233	1.503	0.106	0.298	1.387	0.011	0.229	NaN	NaN	NaN	1.342	0.837	0.657	1.338	0.65	0.676	1.325	0.522	0.605	1.339	0.406	0.597	1.361	0.241	0.624	1.36	0.082	0.537
1177	5.885	1.47	0.921	0.503	1.336	0.893	0.314	1.414	0.834	0.29	1.375	0.67	0.24	1.382	0.523	0.28	1.41	0.428	0.272	1.48	0.284	0.232	1.498	0.106	0.297	1.382	0.012	0.229	NaN	NaN	NaN	1.342	0.837	0.657	1.338	0.65	0.676	1.325	0.522	0.605	1.338	0.405	0.597	1.361	0.241	0.624	1.36	0.082	0.537
1178	5.89	1.47	0.921	0.504	1.335	0.893	0.314	1.414	0.835	0.29	1.374	0.67	0.24	1.381	0.523	0.28	1.408	0.429	0.272	1.476	0.283	0.232	1.494	0.105	0.296	1.376	0.011	0.229	NaN	NaN	NaN	1.342	0.837	0.657	1.338	0.65	0.676	1.325	0.522	0.605	1.338	0.405	0.597	1.361	0.241	0.624	1.36	0.082	0.537
1179	5.895	1.469	0.921	0.504	1.335	0.893	0.314	1.414	0.835	0.291	1.373	0.67	0.24	1.379	0.523	0.28	1.405	0.428	0.272	1.473	0.283	0.231	1.489	0.104	0.295	1.37	0.011	0.23	NaN	NaN	NaN	1.341	0.837	0.657	1.337	0.65	0.677	1.324	0.522	0.606	1.338	0.405	0.597	1.361	0.241	0.624	1.36	0.082	0.537
1180	5.9	1.468	0.92	0.505	1.335	0.893	0.315	1.413	0.835	0.291	1.371	0.67	0.241	1.377	0.523	0.28	1.403	0.428	0.272	1.469	0.283	0.231	1.484	0.103	0.294	1.365	0.012	0.23	NaN	NaN	NaN	1.341	0.837	0.657	1.337	0.65	0.677	1.324	0.521	0.606	1.337	0.405	0.597	1.361	0.241	0.624	1.36	0.083	0.537
1181	5.905	1.468	0.921	0.505	1.335	0.893	0.315	1.413	0.835	0.291	1.37	0.67	0.241	1.374	0.523	0.281	1.401	0.429	0.272	1.466	0.282	0.23	1.479	0.103	0.293	1.358	0.012	0.23	NaN	NaN	NaN	1.34	0.837	0.657	1.337	0.65	0.677	1.323	0.521	0.606	1.337	0.405	0.598	1.361	0.241	0.624	1.36	0.082	0.537
1182	5.91	1.468	0.921	0.506	1.335	0.893	0.315	1.413	0.835	0.292	1.369	0.67	0.241	1.372	0.523	0.281	1.398	0.429	0.271	1.462	0.282	0.229	1.474	0.102	0.293	1.353	0.013	0.23	NaN	NaN	NaN	1.34	0.837	0.657	1.336	0.65	0.677	1.323	0.521	0.606	1.336	0.405	0.598	1.361	0.241	0.624	1.36	0.082	0.537
1183	5.915	1.468	0.921	0.506	1.334	0.894	0.315	1.412	0.835	0.292	1.368	0.671	0.241	1.371	0.523	0.281	1.395	0.429	0.271	1.458	0.282	0.229	1.469	0.101	0.292	1.345	0.012	0.23	NaN	NaN	NaN	1.34	0.837	0.658	1.336	0.65	0.677	1.322	0.52	0.606	1.336	0.405	0.598	1.361	0.241	0.624	1.36	0.082	0.538
1184	5.92	1.467	0.921	0.507	1.333	0.894	0.317	1.412	0.835	0.292	1.367	0.671	0.241	1.369	0.524	0.28	1.392	0.429	0.271	1.454	0.282	0.228	1.464	0.101	0.291	1.339	0.011	0.231	NaN	NaN	NaN	1.339	0.837	0.658	1.336	0.649	0.677	1.321	0.52	0.607	1.336	0.405	0.598	1.361	0.241	0.624	1.36	0.083	0.538
1185	5.925	1.466	0.921	0.508	1.333	0.894	0.317	1.412	0.836	0.293	1.365	0.672	0.241	1.367	0.525	0.28	1.39	0.429	0.271	1.45	0.282	0.228	1.459	0.101	0.29	1.333	0.012	0.231	NaN	NaN	NaN	1.338	0.836	0.658	1.335	0.649	0.678	1.321	0.52	0.607	1.335	0.405	0.598	1.361	0.241	0.625	1.36	0.083	0.538
1186	5.93	1.466	0.921	0.508	1.333	0.894	0.317	1.411	0.836	0.293	1.363	0.672	0.241	1.364	0.525	0.28	1.387	0.43	0.271	1.446	0.281	0.227	1.455	0.1	0.289	1.327	0.012	0.231	NaN	NaN	NaN	1.338	0.836	0.658	1.334	0.649	0.678	1.32	0.52	0.607	1.335	0.405	0.598	1.361	0.241	0.625	1.36	0.083	0.538
1187	5.935	1.466	0.921	0.508	1.332	0.894	0.317	1.411	0.836	0.293	1.361	0.672	0.242	1.361	0.524	0.28	1.384	0.43	0.27	1.442	0.281	0.226	1.45	0.1	0.288	1.322	0.013	0.231	NaN	NaN	NaN	1.337	0.835	0.658	1.333	0.649	0.678	1.32	0.52	0.607	1.335	0.405	0.598	1.361	0.241	0.625	1.36	0.083	0.538
1188	5.94	1.465	0.92	0.509	1.332	0.895	0.318	1.411	0.836	0.294	1.359	0.672	0.242	1.358	0.524	0.28	1.381	0.43	0.27	1.438	0.281	0.225	1.445	0.1	0.287	1.316	0.013	0.23	NaN	NaN	NaN	1.336	0.835	0.658	1.333	0.649	0.678	1.32	0.52	0.607	1.334	0.405	0.598	1.362	0.241	0.625	1.359	0.083	0.538
1189	5.945	1.464	0.92	0.51	1.332	0.895	0.318	1.41	0.836	0.294	1.357	0.673	0.242	1.356	0.525	0.28	1.378	0.43	0.27	1.434	0.281	0.224	1.44	0.099	0.286	1.31	0.014	0.23	NaN	NaN	NaN	1.335	0.835	0.658	1.332	0.649	0.678	1.32	0.52	0.607	1.334	0.405	0.598	1.362	0.241	0.625	1.359	0.083	0.538
1190	5.95	1.464	0.92	0.51	1.332	0.895	0.318	1.41	0.836	0.295	1.355	0.673	0.242	1.353	0.525	0.279	1.374	0.43	0.269	1.43	0.281	0.224	1.435	0.099	0.285	1.305	0.014	0.229	NaN	NaN	NaN	1.335	0.835	0.658	1.332	0.649	0.679	1.319	0.52	0.607	1.334	0.405	0.599	1.362	0.241	0.625	1.359	0.083	0.538
1191	5.955	1.464	0.92	0.51	1.332	0.895	0.318	1.409	0.836	0.295	1.353	0.674	0.242	1.351	0.526	0.279	1.371	0.43	0.269	1.426	0.281	0.223	1.43	0.099	0.284	1.299	0.014	0.229	NaN	NaN	NaN	1.334	0.835	0.658	1.332	0.649	0.679	1.319	0.521	0.607	1.334	0.405	0.599	1.362	0.241	0.625	1.359	0.083	0.538
1192	5.96	1.463	0.92	0.511	1.332	0.896	0.318	1.409	0.836	0.295	1.352	0.674	0.242	1.349	0.526	0.279	1.368	0.43	0.268	1.423	0.281	0.222	1.425	0.099	0.283	1.293	0.015	0.228	NaN	NaN	NaN	1.333	0.835	0.659	1.331	0.649	0.679	1.319	0.521	0.607	1.334	0.405	0.599	1.362	0.241	0.625	1.359	0.083	0.538
1193	5.965	1.463	0.92	0.511	1.332	0.896	0.318	1.409	0.837	0.295	1.349	0.674	0.242	1.346	0.526	0.278	1.365	0.431	0.268	1.418	0.281	0.221	1.421	0.099	0.282	1.287	0.016	0.227	NaN	NaN	NaN	1.332	0.835	0.66	1.331	0.649	0.679	1.319	0.521	0.608	1.333	0.405	0.599	1.362	0.241	0.625	1.359	0.083	0.538
1194	5.97	1.462	0.92	0.512	1.332	0.896	0.319	1.408	0.837	0.295	1.347	0.675	0.241	1.343	0.527	0.278	1.361	0.431	0.267	1.414	0.282	0.22	1.416	0.099	0.281	1.283	0.017	0.226	NaN	NaN	NaN	1.332	0.835	0.66	1.33	0.649	0.679	1.319	0.521	0.608	1.333	0.405	0.599	1.362	0.242	0.625	1.359	0.083	0.538
1195	5.975	1.462	0.92	0.512	1.331	0.896	0.319	1.408	0.837	0.295	1.345	0.675	0.241	1.34	0.527	0.277	1.358	0.431	0.266	1.41	0.282	0.219	1.411	0.099	0.28	1.277	0.018	0.226	NaN	NaN	NaN	1.331	0.835	0.661	1.329	0.649	0.679	1.318	0.521	0.608	1.333	0.405	0.599	1.361	0.242	0.625	1.359	0.083	0.538
1196	5.98	1.461	0.92	0.512	1.331	0.896	0.319	1.407	0.837	0.295	1.342	0.675	0.241	1.337	0.527	0.277	1.355	0.432	0.265	1.406	0.282	0.218	1.406	0.099	0.279	1.271	0.018	0.225	NaN	NaN	NaN	1.331	0.835	0.661	1.329	0.649	0.68	1.318	0.521	0.608	1.333	0.405	0.599	1.361	0.242	0.625	1.359	0.083	0.538
1197	5.985	1.461	0.92	0.513	1.331	0.897	0.319	1.406	0.837	0.295	1.34	0.675	0.241	1.334	0.528	0.276	1.351	0.432	0.265	1.402	0.282	0.217	1.401	0.099	0.277	1.266	0.019	0.224	NaN	NaN	NaN	1.331	0.835	0.661	1.328	0.649	0.68	1.318	0.521	0.608	1.333	0.405	0.599	1.361	0.242	0.625	1.359	0.083	0.538
1198	5.99	1.461	0.92	0.513	1.331	0.897	0.319	1.406	0.837	0.296	1.339	0.676	0.241	1.331	0.528	0.275	1.348	0.432	0.264	1.398	0.282	0.217	1.396	0.099	0.276	1.261	0.02	0.223	NaN	NaN	NaN	1.33	0.835	0.661	1.328	0.649	0.68	1.317	0.521	0.608	1.332	0.405	0.599	1.361	0.242	0.625	1.359	0.083	0.538
1199	5.995	1.46	0.92	0.513	1.33	0.897	0.319	1.405	0.837	0.296	1.336	0.676	0.241	1.328	0.529	0.275	1.345	0.433	0.264	1.394	0.283	0.216	1.391	0.099	0.275	1.255	0.021	0.221	NaN	NaN	NaN	1.33	0.835	0.661	1.327	0.649	0.68	1.317	0.521	0.608	1.332	0.405	0.599	1.361	0.242	0.625	1.359	0.083	0.538
1200	6	1.46	0.92	0.514	1.33	0.897	0.319	1.404	0.837	0.296	1.334	0.677	0.24	1.326	0.529	0.274	1.342	0.434	0.263	1.39	0.283	0.215	1.386	0.1	0.273	1.25	0.022	0.22	NaN	NaN	NaN	1.329	0.835	0.662	1.327	0.648	0.68	1.317	0.521	0.609	1.332	0.405	0.599	1.361	0.242	0.625	1.359	0.083	0.538
1201	6.005	1.46	0.92	0.514	1.33	0.898	0.32	1.404	0.837	0.296	1.333	0.677	0.24	1.323	0.53	0.274	1.338	0.434	0.263	1.386	0.284	0.213	1.382	0.1	0.272	1.245	0.023	0.219	NaN	NaN	NaN	1.329	0.835	0.662	1.326	0.648	0.68	1.317	0.521	0.609	1.332	0.405	0.599	1.361	0.242	0.625	1.359	0.083	0.538
1202	6.01	1.459	0.919	0.514	1.329	0.898	0.32	1.403	0.837	0.296	1.331	0.678	0.24	1.32	0.53	0.273	1.335	0.434	0.262	1.382	0.284	0.212	1.377	0.1	0.271	1.239	0.023	0.218	NaN	NaN	NaN	1.328	0.835	0.662	1.325	0.648	0.681	1.317	0.521	0.609	1.331	0.404	0.599	1.361	0.242	0.625	1.359	0.083	0.538
1203	6.015	1.459	0.919	0.515	1.329	0.898	0.32	1.403	0.838	0.296	1.329	0.678	0.24	1.317	0.53	0.273	1.331	0.434	0.262	1.377	0.285	0.211	1.372	0.101	0.269	1.234	0.024	0.217	NaN	NaN	NaN	1.328	0.835	0.662	1.325	0.649	0.681	1.316	0.521	0.609	1.331	0.404	0.599	1.361	0.242	0.625	1.359	0.083	0.538
1204	6.02	1.458	0.919	0.515	1.328	0.899	0.32	1.402	0.838	0.296	1.328	0.679	0.24	1.314	0.531	0.272	1.328	0.435	0.261	1.373	0.285	0.21	1.368	0.101	0.268	1.229	0.026	0.215	NaN	NaN	NaN	1.327	0.835	0.662	1.324	0.648	0.681	1.316	0.521	0.609	1.331	0.404	0.599	1.361	0.242	0.625	1.359	0.083	0.538
1205	6.025	1.458	0.919	0.515	1.327	0.899	0.321	1.402	0.838	0.296	1.326	0.68	0.239	1.311	0.531	0.272	1.325	0.436	0.26	1.369	0.285	0.209	1.363	0.102	0.266	1.224	0.028	0.214	NaN	NaN	NaN	1.327	0.835	0.662	1.324	0.648	0.681	1.316	0.521	0.609	1.331	0.404	0.599	1.361	0.242	0.625	1.359	0.083	0.538
1206	6.03	1.458	0.919	0.515	1.326	0.899	0.322	1.401	0.838	0.296	1.324	0.68	0.239	1.309	0.532	0.271	1.322	0.437	0.259	1.365	0.286	0.208	1.358	0.102	0.265	1.219	0.029	0.213	NaN	NaN	NaN	1.326	0.835	0.662	1.324	0.649	0.681	1.316	0.521	0.609	1.331	0.404	0.599	1.361	0.242	0.625	1.359	0.083	0.538
1207	6.035	1.458	0.919	0.515	1.325	0.899	0.322	1.4	0.838	0.296	1.322	0.681	0.239	1.306	0.533	0.271	1.319	0.437	0.258	1.361	0.286	0.207	1.353	0.102	0.264	1.213	0.03	0.212	NaN	NaN	NaN	1.326	0.834	0.662	1.324	0.649	0.681	1.315	0.521	0.609	1.33	0.404	0.599	1.361	0.242	0.625	1.359	0.083	0.537
1208	6.04	1.457	0.919	0.515	1.325	0.899	0.322	1.399	0.838	0.296	1.321	0.681	0.238	1.304	0.534	0.271	1.315	0.437	0.257	1.357	0.287	0.206	1.348	0.103	0.262	1.208	0.031	0.21	NaN	NaN	NaN	1.325	0.834	0.662	1.323	0.649	0.681	1.315	0.521	0.609	1.33	0.404	0.599	1.361	0.242	0.625	1.359	0.083	0.537
1209	6.045	1.456	0.919	0.515	1.324	0.899	0.322	1.398	0.838	0.297	1.319	0.682	0.238	1.301	0.534	0.27	1.312	0.438	0.257	1.353	0.287	0.204	1.344	0.103	0.26	1.203	0.032	0.208	NaN	NaN	NaN	1.325	0.834	0.662	1.324	0.649	0.681	1.314	0.52	0.609	1.33	0.405	0.599	1.361	0.242	0.625	1.359	0.083	0.537
1210	6.05	1.456	0.919	0.515	1.324	0.899	0.322	1.397	0.838	0.297	1.318	0.682	0.238	1.298	0.535	0.27	1.309	0.439	0.256	1.349	0.288	0.203	1.339	0.104	0.259	1.198	0.033	0.207	NaN	NaN	NaN	1.324	0.834	0.662	1.324	0.649	0.681	1.313	0.52	0.609	1.329	0.405	0.599	1.361	0.242	0.625	1.359	0.083	0.537
1211	6.055	1.456	0.918	0.515	1.323	0.899	0.322	1.397	0.838	0.297	1.316	0.683	0.238	1.296	0.535	0.269	1.306	0.44	0.255	1.345	0.288	0.202	1.334	0.104	0.257	1.193	0.035	0.206	NaN	NaN	NaN	1.324	0.834	0.662	1.324	0.649	0.682	1.312	0.52	0.609	1.329	0.405	0.599	1.361	0.242	0.625	1.359	0.083	0.537
1212	6.06	1.455	0.918	0.515	1.322	0.899	0.322	1.396	0.838	0.297	1.314	0.683	0.238	1.293	0.536	0.269	1.303	0.441	0.255	1.341	0.289	0.201	1.33	0.105	0.256	1.187	0.036	0.205	NaN	NaN	NaN	1.323	0.833	0.663	1.323	0.649	0.682	1.312	0.52	0.609	1.329	0.405	0.599	1.36	0.242	0.625	1.359	0.083	0.537
1213	6.065	1.455	0.918	0.515	1.321	0.899	0.322	1.395	0.838	0.297	1.312	0.683	0.237	1.29	0.536	0.268	1.3	0.442	0.254	1.337	0.29	0.199	1.325	0.105	0.254	1.182	0.037	0.204	NaN	NaN	NaN	1.323	0.833	0.663	1.323	0.649	0.682	1.312	0.52	0.609	1.329	0.405	0.599	1.36	0.242	0.624	1.359	0.083	0.537
1214	6.07	1.454	0.918	0.515	1.321	0.899	0.322	1.394	0.838	0.297	1.31	0.684	0.237	1.288	0.537	0.268	1.297	0.442	0.253	1.333	0.29	0.198	1.32	0.106	0.252	1.177	0.039	0.202	NaN	NaN	NaN	1.323	0.833	0.663	1.322	0.649	0.682	1.311	0.52	0.609	1.329	0.405	0.599	1.36	0.242	0.624	1.359	0.083	0.537
1215	6.075	1.454	0.917	0.515	1.32	0.899	0.322	1.393	0.838	0.297	1.309	0.684	0.237	1.286	0.538	0.267	1.294	0.443	0.252	1.329	0.291	0.197	1.316	0.107	0.251	1.172	0.04	0.2	NaN	NaN	NaN	1.323	0.833	0.662	1.322	0.649	0.682	1.311	0.52	0.609	1.328	0.405	0.599	1.36	0.242	0.624	1.359	0.083	0.537
1216	6.08	1.453	0.917	0.515	1.319	0.9	0.322	1.392	0.838	0.297	1.307	0.685	0.237	1.283	0.538	0.266	1.291	0.443	0.251	1.326	0.292	0.196	1.311	0.107	0.249	1.167	0.041	0.199	NaN	NaN	NaN	1.322	0.833	0.663	1.321	0.648	0.682	1.311	0.52	0.609	1.328	0.405	0.598	1.36	0.242	0.624	1.359	0.083	0.537
1217	6.085	1.453	0.917	0.515	1.319	0.9	0.323	1.391	0.838	0.297	1.306	0.685	0.237	1.281	0.539	0.266	1.287	0.444	0.251	1.322	0.293	0.194	1.307	0.108	0.247	1.162	0.042	0.198	NaN	NaN	NaN	1.321	0.833	0.663	1.321	0.648	0.682	1.311	0.52	0.609	1.328	0.405	0.598	1.36	0.242	0.624	1.359	0.083	0.537
1218	6.09	1.453	0.917	0.515	1.318	0.9	0.323	1.39	0.838	0.297	1.303	0.685	0.236	1.279	0.539	0.265	1.284	0.444	0.25	1.318	0.293	0.193	1.303	0.108	0.246	1.157	0.044	0.196	NaN	NaN	NaN	1.321	0.833	0.662	1.32	0.648	0.682	1.311	0.519	0.609	1.328	0.405	0.598	1.36	0.242	0.624	1.359	0.083	0.537
1219	6.095	1.452	0.916	0.515	1.317	0.9	0.323	1.389	0.838	0.297	1.301	0.686	0.236	1.277	0.54	0.265	1.282	0.445	0.249	1.314	0.294	0.192	1.298	0.109	0.244	1.153	0.046	0.195	NaN	NaN	NaN	1.321	0.833	0.662	1.32	0.648	0.682	1.311	0.519	0.609	1.327	0.405	0.598	1.36	0.242	0.624	1.359	0.083	0.537
1220	6.1	1.451	0.916	0.515	1.317	0.9	0.323	1.388	0.838	0.296	1.299	0.686	0.236	1.274	0.541	0.265	1.279	0.446	0.249	1.311	0.294	0.191	1.294	0.11	0.243	1.148	0.047	0.194	NaN	NaN	NaN	1.321	0.832	0.662	1.32	0.648	0.682	1.31	0.519	0.609	1.327	0.405	0.598	1.36	0.242	0.624	1.359	0.083	0.537
1221	6.105	1.451	0.916	0.514	1.316	0.9	0.323	1.387	0.838	0.296	1.298	0.686	0.236	1.272	0.541	0.264	1.276	0.446	0.248	1.307	0.295	0.19	1.289	0.11	0.241	1.143	0.048	0.192	NaN	NaN	NaN	1.32	0.832	0.662	1.32	0.648	0.682	1.31	0.519	0.609	1.327	0.405	0.598	1.36	0.243	0.624	1.359	0.083	0.537
1222	6.11	1.451	0.915	0.514	1.315	0.9	0.323	1.387	0.839	0.296	1.296	0.687	0.236	1.27	0.542	0.264	1.274	0.447	0.247	1.304	0.296	0.189	1.285	0.111	0.24	1.138	0.049	0.191	NaN	NaN	NaN	1.32	0.833	0.663	1.319	0.648	0.682	1.31	0.519	0.609	1.326	0.405	0.598	1.36	0.243	0.624	1.359	0.083	0.537
1223	6.115	1.45	0.915	0.514	1.315	0.901	0.323	1.386	0.839	0.296	1.294	0.688	0.235	1.268	0.543	0.264	1.271	0.448	0.246	1.3	0.296	0.188	1.281	0.112	0.238	1.134	0.051	0.189	NaN	NaN	NaN	1.319	0.832	0.662	1.319	0.648	0.682	1.309	0.519	0.609	1.326	0.405	0.598	1.36	0.243	0.624	1.359	0.083	0.537
1224	6.12	1.45	0.915	0.514	1.314	0.901	0.323	1.385	0.839	0.296	1.293	0.688	0.235	1.265	0.543	0.263	1.269	0.448	0.245	1.296	0.297	0.187	1.277	0.112	0.237	1.129	0.053	0.188	NaN	NaN	NaN	1.319	0.833	0.663	1.318	0.648	0.682	1.309	0.519	0.609	1.326	0.405	0.598	1.36	0.243	0.624	1.359	0.083	0.537
1225	6.125	1.449	0.914	0.514	1.313	0.901	0.323	1.384	0.839	0.296	1.291	0.689	0.235	1.263	0.543	0.263	1.266	0.448	0.245	1.293	0.297	0.186	1.274	0.113	0.235	1.125	0.054	0.187	NaN	NaN	NaN	1.318	0.832	0.662	1.318	0.648	0.682	1.308	0.519	0.609	1.326	0.404	0.598	1.36	0.243	0.624	1.359	0.083	0.537
1226	6.13	1.449	0.914	0.514	1.312	0.901	0.323	1.382	0.839	0.296	1.289	0.69	0.235	1.26	0.544	0.262	1.263	0.449	0.244	1.289	0.298	0.185	1.27	0.114	0.234	1.12	0.055	0.186	NaN	NaN	NaN	1.318	0.832	0.662	1.317	0.648	0.682	1.308	0.519	0.609	1.325	0.404	0.598	1.36	0.243	0.624	1.359	0.083	0.537
1227	6.135	1.448	0.914	0.514	1.312	0.901	0.323	1.381	0.839	0.296	1.287	0.69	0.234	1.259	0.544	0.262	1.261	0.449	0.244	1.286	0.299	0.183	1.266	0.114	0.232	1.116	0.056	0.184	NaN	NaN	NaN	1.317	0.832	0.662	1.316	0.648	0.682	1.307	0.519	0.609	1.325	0.404	0.598	1.359	0.243	0.624	1.359	0.084	0.537
1228	6.14	1.448	0.914	0.514	1.311	0.901	0.324	1.381	0.839	0.296	1.286	0.691	0.234	1.256	0.545	0.261	1.258	0.45	0.243	1.283	0.3	0.182	1.261	0.115	0.231	1.112	0.058	0.183	NaN	NaN	NaN	1.317	0.832	0.662	1.316	0.648	0.682	1.306	0.519	0.609	1.325	0.404	0.598	1.359	0.243	0.624	1.359	0.084	0.536
1229	6.145	1.447	0.913	0.514	1.311	0.902	0.324	1.38	0.838	0.295	1.284	0.691	0.234	1.254	0.545	0.261	1.256	0.451	0.242	1.28	0.3	0.181	1.258	0.115	0.23	1.108	0.059	0.182	NaN	NaN	NaN	1.317	0.832	0.662	1.315	0.648	0.682	1.306	0.519	0.609	1.325	0.404	0.598	1.359	0.243	0.624	1.359	0.084	0.536
1230	6.15	1.447	0.913	0.514	1.31	0.902	0.324	1.379	0.838	0.295	1.282	0.692	0.234	1.252	0.546	0.26	1.254	0.452	0.242	1.277	0.3	0.181	1.254	0.116	0.229	1.104	0.06	0.181	NaN	NaN	NaN	1.316	0.832	0.662	1.315	0.648	0.682	1.305	0.519	0.609	1.325	0.404	0.598	1.359	0.243	0.624	1.359	0.084	0.536
1231	6.155	1.446	0.912	0.513	1.309	0.902	0.324	1.378	0.839	0.295	1.28	0.692	0.234	1.25	0.546	0.26	1.251	0.452	0.241	1.274	0.301	0.18	1.25	0.116	0.228	1.1	0.061	0.181	NaN	NaN	NaN	1.315	0.831	0.663	1.314	0.648	0.682	1.305	0.519	0.609	1.324	0.404	0.598	1.359	0.243	0.623	1.359	0.084	0.536
1232	6.16	1.446	0.912	0.513	1.308	0.902	0.323	1.377	0.839	0.295	1.279	0.692	0.233	1.248	0.547	0.26	1.249	0.453	0.24	1.271	0.302	0.179	1.246	0.117	0.227	1.096	0.062	0.18	NaN	NaN	NaN	1.314	0.831	0.664	1.314	0.648	0.682	1.305	0.519	0.609	1.324	0.404	0.598	1.359	0.243	0.623	1.359	0.084	0.536
1233	6.165	1.445	0.912	0.513	1.308	0.902	0.323	1.376	0.838	0.295	1.277	0.693	0.233	1.246	0.547	0.259	1.246	0.453	0.24	1.268	0.302	0.178	1.243	0.117	0.226	1.093	0.063	0.178	NaN	NaN	NaN	1.314	0.831	0.664	1.313	0.648	0.682	1.305	0.519	0.609	1.323	0.404	0.598	1.359	0.243	0.623	1.359	0.084	0.536
1234	6.17	1.445	0.911	0.513	1.307	0.902	0.323	1.375	0.838	0.294	1.276	0.693	0.233	1.244	0.548	0.259	1.244	0.453	0.239	1.265	0.303	0.177	1.24	0.118	0.225	1.089	0.064	0.178	NaN	NaN	NaN	1.313	0.831	0.664	1.313	0.648	0.681	1.305	0.519	0.609	1.323	0.404	0.597	1.359	0.243	0.623	1.359	0.084	0.536
1235	6.175	1.444	0.911	0.512	1.306	0.902	0.323	1.374	0.838	0.294	1.275	0.694	0.233	1.243	0.548	0.259	1.242	0.454	0.239	1.263	0.303	0.177	1.236	0.118	0.224	1.086	0.065	0.177	NaN	NaN	NaN	1.313	0.831	0.664	1.312	0.648	0.681	1.305	0.519	0.609	1.322	0.404	0.597	1.359	0.243	0.623	1.359	0.084	0.536
1236	6.18	1.444	0.911	0.512	1.306	0.902	0.323	1.373	0.838	0.294	1.273	0.694	0.233	1.241	0.549	0.258	1.239	0.454	0.239	1.26	0.303	0.176	1.233	0.118	0.224	1.082	0.066	0.177	NaN	NaN	NaN	1.313	0.831	0.664	1.311	0.647	0.681	1.304	0.519	0.609	1.322	0.404	0.597	1.359	0.242	0.623	1.359	0.084	0.536
1237	6.185	1.443	0.911	0.512	1.305	0.902	0.323	1.373	0.838	0.294	1.271	0.694	0.232	1.239	0.549	0.258	1.237	0.455	0.238	1.257	0.304	0.175	1.23	0.119	0.223	1.079	0.067	0.176	NaN	NaN	NaN	1.312	0.831	0.664	1.31	0.647	0.682	1.304	0.519	0.608	1.322	0.404	0.597	1.359	0.242	0.623	1.359	0.084	0.536
1238	6.19	1.443	0.91	0.512	1.305	0.902	0.323	1.371	0.838	0.294	1.27	0.694	0.232	1.237	0.549	0.258	1.235	0.455	0.238	1.254	0.304	0.175	1.227	0.12	0.222	1.075	0.067	0.175	NaN	NaN	NaN	1.312	0.831	0.664	1.31	0.647	0.682	1.304	0.519	0.608	1.322	0.404	0.597	1.358	0.242	0.623	1.359	0.084	0.536
1239	6.195	1.442	0.91	0.512	1.305	0.902	0.323	1.37	0.837	0.294	1.269	0.694	0.232	1.235	0.55	0.257	1.233	0.455	0.238	1.252	0.305	0.174	1.225	0.121	0.221	1.072	0.068	0.175	NaN	NaN	NaN	1.311	0.831	0.664	1.309	0.647	0.682	1.303	0.519	0.608	1.321	0.404	0.597	1.358	0.242	0.623	1.359	0.084	0.536
1240	6.2	1.442	0.909	0.511	1.304	0.902	0.323	1.37	0.837	0.294	1.267	0.694	0.232	1.234	0.55	0.257	1.231	0.456	0.237	1.25	0.305	0.174	1.222	0.121	0.22	1.07	0.07	0.174	NaN	NaN	NaN	1.311	0.831	0.663	1.309	0.647	0.682	1.303	0.519	0.608	1.321	0.404	0.597	1.358	0.243	0.623	1.359	0.084	0.536
1241	6.205	1.441	0.909	0.511	1.304	0.901	0.323	1.369	0.837	0.293	1.266	0.694	0.232	1.232	0.55	0.257	1.229	0.456	0.237	1.247	0.305	0.173	1.218	0.12	0.22	1.067	0.07	0.174	NaN	NaN	NaN	1.311	0.831	0.663	1.309	0.647	0.682	1.302	0.519	0.608	1.321	0.404	0.597	1.358	0.243	0.623	1.359	0.084	0.536
1242	6.21	1.441	0.909	0.511	1.304	0.901	0.323	1.368	0.837	0.293	1.265	0.694	0.231	1.231	0.55	0.256	1.228	0.456	0.237	1.245	0.305	0.173	1.216	0.121	0.22	1.064	0.071	0.173	NaN	NaN	NaN	1.31	0.83	0.663	1.308	0.647	0.682	1.302	0.519	0.608	1.321	0.404	0.597	1.358	0.243	0.623	1.359	0.084	0.536
1243	6.215	1.44	0.908	0.511	1.303	0.901	0.323	1.368	0.837	0.293	1.264	0.694	0.231	1.229	0.55	0.256	1.226	0.456	0.236	1.243	0.306	0.173	1.214	0.121	0.219	1.061	0.071	0.173	NaN	NaN	NaN	1.311	0.831	0.663	1.308	0.647	0.682	1.301	0.519	0.608	1.321	0.404	0.597	1.358	0.243	0.623	1.359	0.084	0.536
1244	6.22	1.44	0.908	0.511	1.303	0.901	0.323	1.367	0.837	0.293	1.263	0.694	0.231	1.228	0.551	0.256	1.224	0.456	0.236	1.24	0.306	0.172	1.211	0.122	0.219	1.058	0.071	0.173	NaN	NaN	NaN	1.312	0.832	0.664	1.308	0.647	0.682	1.3	0.519	0.608	1.321	0.404	0.597	1.358	0.243	0.623	1.359	0.084	0.536
1245	6.225	1.439	0.907	0.51	1.303	0.901	0.323	1.366	0.837	0.292	1.261	0.694	0.23	1.226	0.551	0.256	1.221	0.456	0.235	1.239	0.306	0.172	1.209	0.123	0.219	1.056	0.072	0.172	NaN	NaN	NaN	1.312	0.832	0.664	1.307	0.647	0.682	1.3	0.518	0.608	1.321	0.404	0.597	1.357	0.243	0.623	1.359	0.084	0.536
1246	6.23	1.439	0.907	0.51	1.302	0.9	0.322	1.366	0.836	0.292	1.26	0.694	0.23	1.225	0.551	0.255	1.22	0.456	0.235	1.237	0.306	0.172	1.207	0.123	0.219	1.054	0.073	0.172	NaN	NaN	NaN	1.311	0.831	0.663	1.307	0.648	0.682	1.3	0.518	0.608	1.32	0.404	0.596	1.357	0.243	0.623	1.359	0.084	0.536
1247	6.235	1.438	0.906	0.51	1.3	0.9	0.322	1.365	0.836	0.292	1.26	0.694	0.23	1.224	0.551	0.255	1.218	0.457	0.235	1.234	0.306	0.172	1.204	0.122	0.218	1.051	0.073	0.172	NaN	NaN	NaN	1.308	0.83	0.662	1.306	0.648	0.682	1.299	0.518	0.608	1.32	0.404	0.596	1.357	0.243	0.623	1.359	0.084	0.536
1248	6.24	1.438	0.906	0.509	1.299	0.9	0.322	1.364	0.836	0.292	1.259	0.694	0.23	1.222	0.551	0.255	1.217	0.457	0.235	1.233	0.306	0.172	1.202	0.122	0.219	1.049	0.073	0.172	NaN	NaN	NaN	1.308	0.829	0.661	1.306	0.648	0.681	1.299	0.518	0.608	1.32	0.404	0.596	1.357	0.243	0.623	1.359	0.084	0.536
1249	6.245	1.437	0.906	0.509	1.297	0.9	0.321	1.363	0.835	0.292	1.259	0.694	0.23	1.22	0.551	0.255	1.216	0.457	0.235	1.231	0.306	0.172	1.2	0.122	0.219	1.047	0.073	0.172	NaN	NaN	NaN	1.307	0.829	0.661	1.305	0.648	0.681	1.299	0.518	0.608	1.32	0.404	0.596	1.357	0.243	0.623	1.359	0.084	0.536
1250	6.25	1.437	0.905	0.509	1.296	0.9	0.321	1.363	0.835	0.292	1.258	0.694	0.229	1.219	0.551	0.255	1.215	0.457	0.235	1.229	0.306	0.172	1.198	0.123	0.219	1.044	0.073	0.172	NaN	NaN	NaN	1.307	0.829	0.661	1.305	0.648	0.681	1.298	0.518	0.608	1.32	0.405	0.596	1.357	0.243	0.623	1.359	0.084	0.536
1251	6.255	1.436	0.905	0.509	1.296	0.9	0.321	1.362	0.835	0.291	1.257	0.693	0.229	1.218	0.55	0.255	1.213	0.456	0.235	1.227	0.306	0.172	1.196	0.123	0.218	1.042	0.074	0.172	NaN	NaN	NaN	1.306	0.829	0.661	1.304	0.648	0.681	1.298	0.518	0.608	1.319	0.405	0.596	1.357	0.243	0.623	1.359	0.084	0.536
1252	6.26	1.436	0.904	0.508	1.296	0.9	0.321	1.361	0.835	0.291	1.256	0.693	0.229	1.217	0.55	0.255	1.211	0.455	0.235	1.226	0.305	0.172	1.194	0.122	0.218	1.04	0.074	0.173	NaN	NaN	NaN	1.306	0.829	0.661	1.304	0.648	0.681	1.298	0.518	0.607	1.319	0.405	0.596	1.357	0.243	0.623	1.359	0.084	0.536
1253	6.265	1.435	0.904	0.508	1.296	0.9	0.321	1.361	0.834	0.291	1.255	0.693	0.229	1.216	0.55	0.255	1.209	0.455	0.236	1.225	0.305	0.172	1.191	0.121	0.218	1.039	0.074	0.173	NaN	NaN	NaN	1.306	0.829	0.661	1.303	0.648	0.681	1.298	0.518	0.607	1.319	0.405	0.596	1.357	0.243	0.623	1.359	0.084	0.536
1254	6.27	1.435	0.904	0.508	1.296	0.899	0.321	1.36	0.834	0.291	1.254	0.693	0.229	1.215	0.55	0.255	1.208	0.455	0.236	1.223	0.305	0.172	1.19	0.122	0.219	1.037	0.075	0.173	NaN	NaN	NaN	1.305	0.829	0.66	1.303	0.648	0.681	1.298	0.518	0.607	1.319	0.405	0.596	1.357	0.243	0.622	1.359	0.084	0.536
1255	6.275	1.434	0.903	0.507	1.295	0.899	0.321	1.359	0.834	0.291	1.254	0.692	0.229	1.214	0.55	0.255	1.208	0.455	0.236	1.221	0.305	0.173	1.188	0.121	0.219	1.035	0.074	0.174	NaN	NaN	NaN	1.305	0.829	0.66	1.303	0.648	0.681	1.298	0.518	0.607	1.319	0.405	0.596	1.357	0.243	0.622	1.359	0.084	0.536
1256	6.28	1.434	0.903	0.507	1.294	0.899	0.321	1.358	0.833	0.29	1.253	0.692	0.229	1.213	0.549	0.255	1.207	0.455	0.236	1.22	0.304	0.173	1.186	0.121	0.22	1.033	0.074	0.174	NaN	NaN	NaN	1.304	0.828	0.66	1.302	0.648	0.68	1.297	0.518	0.607	1.319	0.405	0.596	1.357	0.243	0.622	1.359	0.084	0.535
1257	6.285	1.433	0.903	0.506	1.293	0.898	0.321	1.357	0.833	0.29	1.252	0.692	0.229	1.212	0.549	0.255	1.206	0.455	0.236	1.219	0.304	0.173	1.185	0.121	0.22	1.031	0.074	0.175	NaN	NaN	NaN	1.304	0.828	0.66	1.302	0.648	0.68	1.297	0.519	0.607	1.319	0.405	0.596	1.357	0.244	0.622	1.359	0.084	0.535
1258	6.29	1.433	0.902	0.506	1.292	0.898	0.321	1.357	0.832	0.29	1.252	0.691	0.229	1.211	0.549	0.255	1.204	0.455	0.237	1.218	0.304	0.174	1.183	0.121	0.221	1.03	0.074	0.175	NaN	NaN	NaN	1.303	0.828	0.659	1.302	0.648	0.68	1.297	0.519	0.607	1.319	0.405	0.596	1.357	0.244	0.622	1.359	0.084	0.535
1259	6.295	1.433	0.902	0.506	1.291	0.898	0.321	1.356	0.832	0.29	1.251	0.691	0.229	1.21	0.548	0.255	1.203	0.454	0.237	1.217	0.303	0.174	1.181	0.12	0.222	1.029	0.074	0.175	NaN	NaN	NaN	1.303	0.828	0.659	1.302	0.648	0.68	1.297	0.519	0.607	1.319	0.405	0.596	1.357	0.244	0.622	1.359	0.084	0.536
1260	6.3	1.432	0.902	0.505	1.29	0.898	0.32	1.355	0.832	0.29	1.25	0.69	0.229	1.21	0.548	0.255	1.203	0.454	0.237	1.216	0.302	0.175	1.18	0.12	0.222	1.027	0.074	0.176	NaN	NaN	NaN	1.303	0.828	0.659	1.302	0.648	0.68	1.297	0.519	0.607	1.318	0.405	0.596	1.357	0.244	0.622	1.359	0.084	0.536
1261	6.305	1.431	0.901	0.505	1.289	0.898	0.32	1.355	0.831	0.29	1.249	0.69	0.228	1.209	0.548	0.256	1.202	0.454	0.237	1.215	0.302	0.176	1.178	0.119	0.223	1.025	0.074	0.176	NaN	NaN	NaN	1.303	0.828	0.659	1.301	0.648	0.68	1.297	0.519	0.607	1.318	0.405	0.596	1.357	0.244	0.622	1.359	0.084	0.535
1262	6.31	1.431	0.901	0.505	1.289	0.898	0.32	1.354	0.831	0.29	1.249	0.69	0.228	1.208	0.548	0.256	1.201	0.453	0.237	1.214	0.302	0.176	1.177	0.119	0.224	1.024	0.074	0.177	NaN	NaN	NaN	1.302	0.828	0.659	1.301	0.648	0.68	1.297	0.519	0.607	1.318	0.405	0.596	1.357	0.244	0.622	1.359	0.084	0.535
1263	6.315	1.43	0.901	0.504	1.289	0.897	0.32	1.353	0.831	0.289	1.248	0.689	0.228	1.208	0.547	0.256	1.2	0.452	0.238	1.213	0.301	0.177	1.176	0.118	0.225	1.023	0.073	0.178	NaN	NaN	NaN	1.302	0.828	0.658	1.301	0.649	0.679	1.296	0.519	0.607	1.318	0.405	0.596	1.356	0.244	0.622	1.359	0.084	0.535
1264	6.32	1.43	0.9	0.504	1.289	0.897	0.32	1.353	0.83	0.289	1.248	0.689	0.228	1.207	0.547	0.256	1.199	0.452	0.238	1.212	0.301	0.178	1.174	0.118	0.226	1.021	0.073	0.179	NaN	NaN	NaN	1.302	0.828	0.658	1.3	0.649	0.679	1.296	0.519	0.607	1.317	0.405	0.596	1.356	0.244	0.622	1.359	0.084	0.535
1265	6.325	1.43	0.9	0.504	1.289	0.897	0.319	1.352	0.83	0.289	1.247	0.689	0.228	1.207	0.546	0.257	1.199	0.451	0.238	1.211	0.3	0.178	1.173	0.117	0.227	1.02	0.073	0.18	NaN	NaN	NaN	1.301	0.828	0.658	1.3	0.649	0.679	1.296	0.519	0.607	1.317	0.405	0.596	1.356	0.244	0.622	1.359	0.084	0.535
1266	6.33	1.429	0.9	0.503	1.288	0.897	0.318	1.352	0.83	0.288	1.246	0.688	0.228	1.206	0.546	0.257	1.198	0.451	0.239	1.211	0.299	0.179	1.172	0.117	0.228	1.019	0.073	0.18	NaN	NaN	NaN	1.301	0.828	0.658	1.3	0.649	0.679	1.296	0.519	0.606	1.317	0.405	0.595	1.356	0.244	0.622	1.359	0.084	0.535
1267	6.335	1.428	0.9	0.503	1.288	0.897	0.318	1.351	0.83	0.288	1.245	0.688	0.228	1.206	0.546	0.257	1.198	0.451	0.239	1.21	0.299	0.18	1.17	0.116	0.229	1.018	0.073	0.181	NaN	NaN	NaN	1.301	0.828	0.657	1.299	0.649	0.679	1.295	0.519	0.606	1.316	0.405	0.595	1.356	0.244	0.622	1.359	0.084	0.535
1268	6.34	1.428	0.899	0.502	1.288	0.897	0.317	1.351	0.83	0.288	1.245	0.688	0.228	1.205	0.545	0.257	1.197	0.45	0.24	1.209	0.298	0.18	1.17	0.116	0.229	1.016	0.072	0.182	NaN	NaN	NaN	1.3	0.828	0.657	1.299	0.649	0.678	1.295	0.519	0.606	1.316	0.405	0.595	1.356	0.244	0.622	1.359	0.084	0.535
1269	6.345	1.427	0.899	0.502	1.288	0.897	0.317	1.35	0.83	0.287	1.244	0.687	0.229	1.204	0.545	0.257	1.196	0.45	0.241	1.208	0.297	0.181	1.169	0.116	0.23	1.015	0.071	0.183	NaN	NaN	NaN	1.299	0.827	0.657	1.298	0.649	0.678	1.295	0.519	0.605	1.316	0.405	0.595	1.356	0.244	0.622	1.359	0.084	0.535
1270	6.35	1.427	0.899	0.502	1.287	0.896	0.317	1.349	0.83	0.287	1.243	0.686	0.229	1.204	0.544	0.258	1.195	0.449	0.241	1.208	0.296	0.182	1.167	0.115	0.232	1.014	0.071	0.184	NaN	NaN	NaN	1.298	0.827	0.656	1.296	0.649	0.677	1.294	0.519	0.605	1.316	0.405	0.595	1.356	0.244	0.622	1.358	0.084	0.535
1271	6.355	1.426	0.899	0.502	1.286	0.896	0.317	1.347	0.829	0.288	1.243	0.686	0.229	1.203	0.544	0.258	1.195	0.448	0.242	1.207	0.296	0.183	1.166	0.114	0.233	1.013	0.071	0.185	NaN	NaN	NaN	1.298	0.827	0.656	1.295	0.649	0.677	1.294	0.519	0.605	1.316	0.405	0.595	1.355	0.244	0.622	1.358	0.084	0.535
1272	6.36	1.426	0.898	0.501	1.285	0.896	0.317	1.346	0.828	0.288	1.242	0.686	0.229	1.203	0.543	0.259	1.195	0.448	0.242	1.207	0.295	0.184	1.165	0.114	0.234	1.013	0.071	0.186	NaN	NaN	NaN	1.298	0.827	0.656	1.295	0.649	0.677	1.293	0.519	0.605	1.316	0.405	0.594	1.355	0.244	0.622	1.358	0.084	0.535
1273	6.365	1.425	0.898	0.501	1.284	0.896	0.316	1.345	0.828	0.287	1.242	0.685	0.229	1.202	0.542	0.259	1.194	0.448	0.243	1.206	0.295	0.185	1.164	0.113	0.235	1.012	0.07	0.187	NaN	NaN	NaN	1.297	0.827	0.656	1.295	0.649	0.677	1.293	0.519	0.605	1.315	0.405	0.594	1.355	0.244	0.621	1.358	0.084	0.535
1274	6.37	1.425	0.898	0.5	1.284	0.896	0.316	1.344	0.828	0.287	1.241	0.685	0.229	1.202	0.542	0.259	1.194	0.447	0.243	1.205	0.294	0.185	1.164	0.113	0.236	1.011	0.069	0.189	NaN	NaN	NaN	1.297	0.827	0.655	1.295	0.649	0.678	1.292	0.519	0.604	1.315	0.405	0.594	1.355	0.244	0.621	1.358	0.084	0.535
1275	6.375	1.424	0.898	0.5	1.283	0.896	0.316	1.344	0.827	0.287	1.24	0.684	0.229	1.201	0.541	0.26	1.194	0.446	0.244	1.204	0.293	0.187	1.163	0.112	0.237	1.01	0.069	0.19	NaN	NaN	NaN	1.297	0.827	0.655	1.294	0.649	0.677	1.292	0.519	0.604	1.315	0.405	0.594	1.355	0.244	0.621	1.358	0.084	0.535
1276	6.38	1.424	0.897	0.5	1.282	0.896	0.316	1.343	0.827	0.287	1.239	0.683	0.229	1.2	0.541	0.26	1.193	0.446	0.245	1.204	0.292	0.188	1.162	0.111	0.239	1.009	0.068	0.191	NaN	NaN	NaN	1.296	0.827	0.655	1.294	0.649	0.677	1.292	0.519	0.604	1.315	0.405	0.594	1.355	0.244	0.621	1.358	0.084	0.535
1277	6.385	1.423	0.897	0.499	1.281	0.896	0.316	1.342	0.827	0.287	1.238	0.683	0.229	1.2	0.541	0.261	1.193	0.445	0.246	1.204	0.292	0.188	1.161	0.11	0.24	1.008	0.067	0.193	NaN	NaN	NaN	1.296	0.827	0.655	1.294	0.649	0.677	1.292	0.519	0.604	1.315	0.405	0.593	1.355	0.244	0.621	1.358	0.084	0.535
1278	6.39	1.422	0.897	0.499	1.28	0.895	0.315	1.342	0.827	0.286	1.238	0.682	0.229	1.2	0.54	0.261	1.193	0.444	0.246	1.203	0.291	0.189	1.161	0.11	0.241	1.007	0.067	0.194	NaN	NaN	NaN	1.295	0.827	0.655	1.293	0.649	0.677	1.292	0.519	0.604	1.315	0.406	0.593	1.355	0.244	0.621	1.358	0.084	0.535
1279	6.395	1.422	0.897	0.498	1.279	0.895	0.315	1.341	0.826	0.286	1.237	0.682	0.229	1.199	0.539	0.262	1.193	0.444	0.247	1.202	0.29	0.19	1.16	0.109	0.243	1.007	0.066	0.196	NaN	NaN	NaN	1.295	0.827	0.655	1.293	0.649	0.677	1.292	0.519	0.604	1.314	0.406	0.593	1.355	0.245	0.621	1.358	0.084	0.535
1280	6.4	1.422	0.897	0.498	1.278	0.895	0.315	1.34	0.825	0.286	1.237	0.681	0.229	1.199	0.539	0.262	1.192	0.443	0.247	1.202	0.289	0.191	1.16	0.108	0.244	1.006	0.065	0.197	NaN	NaN	NaN	1.294	0.827	0.654	1.292	0.649	0.677	1.291	0.52	0.604	1.314	0.406	0.593	1.355	0.245	0.621	1.358	0.084	0.535
1281	6.405	1.421	0.896	0.498	1.278	0.895	0.315	1.339	0.825	0.286	1.236	0.681	0.23	1.199	0.538	0.262	1.192	0.443	0.248	1.202	0.288	0.192	1.159	0.108	0.246	1.005	0.064	0.199	NaN	NaN	NaN	1.293	0.827	0.654	1.291	0.649	0.676	1.291	0.52	0.603	1.314	0.406	0.593	1.354	0.245	0.621	1.358	0.084	0.535
1282	6.41	1.42	0.896	0.497	1.277	0.895	0.315	1.338	0.825	0.285	1.236	0.68	0.23	1.199	0.537	0.263	1.191	0.442	0.249	1.202	0.287	0.194	1.159	0.108	0.247	1.005	0.064	0.201	NaN	NaN	NaN	1.293	0.827	0.654	1.291	0.649	0.676	1.291	0.52	0.603	1.314	0.406	0.593	1.354	0.245	0.621	1.358	0.084	0.535
1283	6.415	1.42	0.896	0.497	1.276	0.894	0.315	1.338	0.825	0.285	1.235	0.68	0.23	1.199	0.537	0.263	1.191	0.441	0.25	1.201	0.287	0.194	1.158	0.107	0.248	1.005	0.063	0.202	NaN	NaN	NaN	1.292	0.827	0.653	1.291	0.65	0.676	1.291	0.52	0.603	1.314	0.406	0.593	1.354	0.245	0.621	1.358	0.084	0.535
1284	6.42	1.419	0.896	0.496	1.275	0.894	0.315	1.338	0.825	0.285	1.235	0.679	0.23	1.198	0.536	0.264	1.191	0.44	0.251	1.201	0.286	0.196	1.158	0.106	0.25	1.004	0.062	0.204	NaN	NaN	NaN	1.291	0.827	0.653	1.291	0.65	0.676	1.29	0.52	0.603	1.314	0.406	0.593	1.354	0.245	0.621	1.358	0.084	0.535
1285	6.425	1.419	0.896	0.496	1.274	0.894	0.314	1.338	0.825	0.284	1.234	0.679	0.231	1.198	0.535	0.265	1.191	0.439	0.252	1.201	0.285	0.197	1.158	0.105	0.251	1.003	0.061	0.206	NaN	NaN	NaN	1.291	0.827	0.653	1.29	0.65	0.676	1.29	0.52	0.603	1.313	0.406	0.592	1.354	0.245	0.621	1.358	0.084	0.535
1286	6.43	1.418	0.896	0.496	1.274	0.894	0.313	1.337	0.825	0.284	1.234	0.678	0.231	1.198	0.535	0.265	1.191	0.439	0.252	1.201	0.284	0.198	1.157	0.105	0.253	1.003	0.06	0.208	NaN	NaN	NaN	1.291	0.827	0.653	1.29	0.65	0.676	1.29	0.52	0.603	1.313	0.406	0.592	1.354	0.245	0.621	1.358	0.084	0.535
1287	6.435	1.418	0.896	0.495	1.273	0.894	0.313	1.336	0.824	0.283	1.234	0.677	0.231	1.198	0.534	0.266	1.191	0.438	0.253	1.2	0.283	0.199	1.157	0.104	0.254	1.003	0.059	0.21	NaN	NaN	NaN	1.291	0.827	0.652	1.29	0.65	0.676	1.289	0.52	0.602	1.313	0.406	0.592	1.354	0.245	0.621	1.358	0.084	0.535
1288	6.44	1.418	0.896	0.495	1.273	0.893	0.312	1.335	0.824	0.283	1.233	0.676	0.231	1.198	0.534	0.266	1.191	0.437	0.253	1.2	0.282	0.2	1.157	0.103	0.255	1.002	0.059	0.211	NaN	NaN	NaN	1.291	0.827	0.652	1.29	0.65	0.675	1.289	0.52	0.602	1.313	0.405	0.592	1.354	0.245	0.621	1.358	0.084	0.535
1289	6.445	1.417	0.895	0.494	1.272	0.893	0.312	1.335	0.823	0.283	1.232	0.676	0.231	1.198	0.533	0.267	1.191	0.437	0.254	1.2	0.282	0.201	1.157	0.103	0.257	1.002	0.059	0.213	NaN	NaN	NaN	1.291	0.827	0.652	1.289	0.65	0.675	1.289	0.52	0.602	1.313	0.405	0.592	1.354	0.245	0.621	1.358	0.084	0.535
1290	6.45	1.417	0.895	0.494	1.272	0.893	0.311	1.334	0.823	0.283	1.231	0.675	0.231	1.198	0.532	0.268	1.191	0.436	0.255	1.2	0.281	0.202	1.156	0.103	0.258	1.001	0.058	0.215	NaN	NaN	NaN	1.29	0.827	0.652	1.289	0.65	0.675	1.289	0.52	0.602	1.313	0.405	0.592	1.353	0.245	0.62	1.358	0.084	0.535
1291	6.455	1.416	0.895	0.493	1.271	0.893	0.311	1.333	0.823	0.283	1.231	0.674	0.231	1.198	0.531	0.268	1.191	0.435	0.256	1.2	0.28	0.203	1.156	0.103	0.259	1.001	0.058	0.217	NaN	NaN	NaN	1.29	0.827	0.651	1.289	0.65	0.675	1.288	0.52	0.602	1.312	0.405	0.592	1.353	0.245	0.62	1.358	0.084	0.535
1292	6.46	1.416	0.895	0.493	1.271	0.893	0.311	1.332	0.823	0.282	1.231	0.674	0.231	1.197	0.531	0.269	1.19	0.434	0.257	1.2	0.28	0.204	1.156	0.103	0.259	1	0.057	0.219	NaN	NaN	NaN	1.29	0.827	0.651	1.288	0.65	0.675	1.288	0.52	0.602	1.312	0.405	0.592	1.353	0.245	0.62	1.358	0.084	0.535
1293	6.465	1.415	0.895	0.492	1.27	0.893	0.311	1.332	0.823	0.282	1.23	0.673	0.231	1.197	0.53	0.269	1.19	0.434	0.257	1.2	0.279	0.205	1.155	0.102	0.26	0.999	0.056	0.221	NaN	NaN	NaN	1.289	0.827	0.651	1.288	0.65	0.674	1.287	0.52	0.602	1.312	0.405	0.592	1.353	0.245	0.62	1.358	0.084	0.535
1294	6.47	1.415	0.895	0.492	1.269	0.893	0.31	1.331	0.822	0.282	1.23	0.673	0.232	1.197	0.53	0.27	1.19	0.434	0.258	1.199	0.279	0.206	1.155	0.102	0.261	0.997	0.055	0.223	NaN	NaN	NaN	1.289	0.827	0.651	1.288	0.65	0.674	1.287	0.52	0.602	1.311	0.405	0.592	1.353	0.245	0.62	1.358	0.084	0.535
1295	6.475	1.415	0.895	0.491	1.268	0.892	0.31	1.33	0.822	0.282	1.229	0.672	0.232	1.196	0.529	0.271	1.189	0.433	0.258	1.198	0.278	0.206	1.154	0.101	0.262	0.996	0.055	0.225	NaN	NaN	NaN	1.289	0.827	0.65	1.287	0.65	0.674	1.287	0.52	0.602	1.311	0.405	0.592	1.353	0.245	0.62	1.358	0.084	0.535
1296	6.48	1.414	0.895	0.491	1.267	0.892	0.31	1.329	0.821	0.282	1.228	0.672	0.232	1.196	0.529	0.271	1.189	0.434	0.259	1.197	0.278	0.206	1.153	0.101	0.262	0.996	0.055	0.227	NaN	NaN	NaN	1.289	0.827	0.65	1.287	0.65	0.674	1.287	0.52	0.602	1.311	0.405	0.592	1.353	0.246	0.62	1.358	0.084	0.534
1297	6.485	1.414	0.895	0.49	1.267	0.892	0.309	1.328	0.821	0.282	1.228	0.671	0.232	1.196	0.529	0.272	1.189	0.433	0.26	1.196	0.278	0.206	1.153	0.101	0.262	0.995	0.054	0.229	NaN	NaN	NaN	1.288	0.827	0.65	1.287	0.651	0.674	1.286	0.52	0.601	1.311	0.405	0.592	1.352	0.246	0.62	1.358	0.084	0.534
1298	6.49	1.413	0.895	0.49	1.266	0.892	0.309	1.328	0.821	0.281	1.227	0.671	0.233	1.196	0.528	0.272	1.189	0.433	0.26	1.195	0.278	0.207	1.152	0.101	0.263	0.993	0.053	0.231	NaN	NaN	NaN	1.288	0.826	0.649	1.286	0.651	0.673	1.286	0.52	0.601	1.311	0.405	0.591	1.352	0.246	0.62	1.358	0.084	0.534
1299	6.495	1.413	0.895	0.49	1.266	0.892	0.309	1.327	0.821	0.281	1.227	0.671	0.233	1.195	0.528	0.272	1.189	0.433	0.261	1.193	0.277	0.207	1.151	0.1	0.263	0.992	0.052	0.232	NaN	NaN	NaN	1.288	0.826	0.649	1.286	0.651	0.673	1.286	0.52	0.601	1.31	0.405	0.591	1.352	0.246	0.62	1.358	0.084	0.534
1300	6.5	1.412	0.895	0.489	1.265	0.892	0.309	1.327	0.821	0.28	1.226	0.671	0.233	1.195	0.528	0.273	1.188	0.432	0.261	1.192	0.277	0.207	1.15	0.1	0.263	0.992	0.051	0.234	NaN	NaN	NaN	1.287	0.826	0.649	1.286	0.651	0.673	1.286	0.52	0.601	1.31	0.405	0.591	1.353	0.246	0.62	1.358	0.084	0.534
1301	6.505	1.412	0.895	0.489	1.264	0.892	0.309	1.326	0.821	0.28	1.225	0.67	0.233	1.194	0.528	0.273	1.187	0.432	0.261	1.19	0.277	0.207	1.149	0.099	0.264	0.991	0.051	0.236	NaN	NaN	NaN	1.287	0.826	0.649	1.286	0.651	0.673	1.286	0.52	0.601	1.31	0.405	0.591	1.353	0.246	0.62	1.358	0.084	0.534
1302	6.51	1.411	0.895	0.488	1.264	0.892	0.309	1.326	0.821	0.279	1.225	0.67	0.233	1.193	0.527	0.274	1.186	0.432	0.261	1.189	0.277	0.207	1.148	0.099	0.264	0.99	0.05	0.237	NaN	NaN	NaN	1.287	0.826	0.649	1.286	0.651	0.673	1.286	0.52	0.601	1.31	0.405	0.591	1.353	0.246	0.62	1.358	0.084	0.534
1303	6.515	1.411	0.895	0.488	1.263	0.892	0.309	1.325	0.822	0.279	1.224	0.67	0.234	1.192	0.527	0.274	1.185	0.432	0.262	1.188	0.277	0.207	1.147	0.099	0.264	0.99	0.049	0.238	NaN	NaN	NaN	1.287	0.826	0.648	1.286	0.651	0.673	1.286	0.52	0.601	1.31	0.405	0.591	1.353	0.246	0.619	1.358	0.084	0.534
1304	6.52	1.411	0.895	0.487	1.262	0.892	0.309	1.324	0.822	0.278	1.223	0.67	0.234	1.192	0.527	0.274	1.184	0.432	0.262	1.186	0.277	0.207	1.147	0.099	0.265	0.989	0.049	0.24	NaN	NaN	NaN	1.287	0.826	0.648	1.286	0.651	0.672	1.287	0.521	0.601	1.31	0.406	0.591	1.353	0.246	0.619	1.358	0.084	0.534
1305	6.525	1.411	0.895	0.487	1.261	0.892	0.308	1.324	0.822	0.278	1.221	0.67	0.234	1.191	0.527	0.274	1.183	0.432	0.262	1.185	0.277	0.206	1.147	0.099	0.265	0.989	0.048	0.241	NaN	NaN	NaN	1.287	0.827	0.648	1.287	0.651	0.672	1.287	0.521	0.6	1.31	0.406	0.591	1.353	0.247	0.619	1.358	0.084	0.534
1306	6.53	1.41	0.895	0.486	1.261	0.892	0.308	1.323	0.822	0.278	1.22	0.67	0.234	1.19	0.527	0.274	1.182	0.432	0.262	1.184	0.277	0.206	1.147	0.099	0.265	0.988	0.047	0.241	NaN	NaN	NaN	1.287	0.827	0.648	1.287	0.651	0.672	1.287	0.521	0.6	1.31	0.406	0.591	1.353	0.247	0.619	1.358	0.084	0.534
1307	6.535	1.41	0.895	0.486	1.26	0.892	0.307	1.322	0.821	0.278	1.219	0.67	0.234	1.189	0.527	0.274	1.182	0.432	0.262	1.183	0.277	0.206	1.147	0.099	0.265	0.988	0.047	0.242	NaN	NaN	NaN	1.287	0.827	0.647	1.287	0.651	0.672	1.287	0.521	0.6	1.31	0.406	0.591	1.354	0.247	0.619	1.358	0.084	0.534
1308	6.54	1.41	0.895	0.485	1.259	0.892	0.307	1.321	0.821	0.278	1.218	0.67	0.234	1.188	0.527	0.274	1.181	0.432	0.262	1.183	0.277	0.206	1.146	0.099	0.265	0.988	0.047	0.243	NaN	NaN	NaN	1.288	0.827	0.647	1.287	0.651	0.672	1.287	0.522	0.6	1.31	0.406	0.591	1.354	0.247	0.619	1.358	0.084	0.534
1309	6.545	1.409	0.895	0.485	1.259	0.892	0.307	1.32	0.821	0.278	1.217	0.67	0.233	1.187	0.528	0.274	1.181	0.432	0.262	1.182	0.277	0.207	1.146	0.099	0.265	0.987	0.046	0.243	NaN	NaN	NaN	1.288	0.827	0.647	1.287	0.651	0.671	1.287	0.522	0.599	1.31	0.406	0.59	1.354	0.247	0.619	1.358	0.084	0.534
1310	6.55	1.409	0.895	0.484	1.259	0.892	0.306	1.319	0.821	0.277	1.215	0.67	0.234	1.187	0.528	0.274	1.18	0.432	0.262	1.181	0.277	0.207	1.146	0.099	0.265	0.987	0.046	0.244	NaN	NaN	NaN	1.288	0.827	0.647	1.288	0.651	0.671	1.287	0.522	0.599	1.31	0.406	0.59	1.354	0.247	0.619	1.358	0.084	0.534
1311	6.555	1.409	0.895	0.484	1.258	0.892	0.306	1.318	0.821	0.277	1.214	0.67	0.234	1.186	0.528	0.274	1.179	0.432	0.261	1.181	0.277	0.207	1.146	0.099	0.265	0.987	0.046	0.244	NaN	NaN	NaN	1.288	0.827	0.647	1.288	0.652	0.671	1.287	0.522	0.599	1.31	0.406	0.59	1.354	0.247	0.619	1.358	0.084	0.534
1312	6.56	1.409	0.895	0.483	1.258	0.892	0.306	1.317	0.82	0.277	1.212	0.67	0.234	1.184	0.528	0.274	1.178	0.432	0.261	1.181	0.277	0.207	1.145	0.099	0.265	0.987	0.045	0.245	NaN	NaN	NaN	1.288	0.828	0.647	1.288	0.652	0.671	1.287	0.522	0.599	1.31	0.406	0.59	1.354	0.247	0.619	1.358	0.084	0.534
1313	6.565	1.408	0.896	0.482	1.257	0.892	0.306	1.316	0.82	0.277	1.211	0.67	0.234	1.183	0.528	0.273	1.177	0.432	0.261	1.18	0.277	0.207	1.145	0.099	0.265	0.987	0.045	0.245	NaN	NaN	NaN	1.289	0.828	0.646	1.288	0.652	0.671	1.288	0.522	0.599	1.31	0.406	0.59	1.354	0.247	0.619	1.358	0.084	0.534
1314	6.57	1.408	0.896	0.482	1.256	0.892	0.305	1.316	0.821	0.276	1.21	0.671	0.233	1.182	0.528	0.273	1.176	0.432	0.261	1.18	0.277	0.207	1.145	0.099	0.265	0.986	0.045	0.245	NaN	NaN	NaN	1.289	0.828	0.646	1.288	0.652	0.671	1.288	0.522	0.599	1.311	0.406	0.59	1.355	0.247	0.619	1.358	0.084	0.534
1315	6.575	1.408	0.896	0.481	1.254	0.891	0.305	1.315	0.821	0.276	1.209	0.671	0.233	1.182	0.528	0.273	1.176	0.432	0.261	1.18	0.277	0.207	1.145	0.099	0.265	0.986	0.045	0.245	NaN	NaN	NaN	1.289	0.828	0.646	1.288	0.652	0.671	1.288	0.522	0.599	1.311	0.406	0.59	1.355	0.248	0.618	1.358	0.084	0.534
1316	6.58	1.407	0.896	0.48	1.254	0.891	0.305	1.314	0.821	0.275	1.208	0.671	0.233	1.181	0.528	0.273	1.175	0.432	0.261	1.179	0.277	0.206	1.145	0.099	0.265	0.986	0.044	0.245	NaN	NaN	NaN	1.289	0.828	0.645	1.288	0.652	0.67	1.288	0.522	0.599	1.311	0.406	0.589	1.355	0.248	0.618	1.358	0.084	0.534
1317	6.585	1.407	0.896	0.48	1.253	0.891	0.305	1.314	0.821	0.275	1.207	0.671	0.233	1.18	0.528	0.273	1.175	0.432	0.261	1.179	0.277	0.206	1.145	0.098	0.265	0.986	0.044	0.244	NaN	NaN	NaN	1.289	0.828	0.645	1.288	0.652	0.67	1.288	0.522	0.599	1.311	0.406	0.589	1.355	0.248	0.618	1.358	0.084	0.534
1318	6.59	1.407	0.896	0.48	1.252	0.891	0.305	1.313	0.821	0.274	1.206	0.672	0.233	1.18	0.528	0.272	1.174	0.432	0.261	1.178	0.277	0.206	1.145	0.098	0.265	0.986	0.044	0.244	NaN	NaN	NaN	1.289	0.828	0.645	1.289	0.651	0.67	1.288	0.522	0.598	1.311	0.406	0.589	1.355	0.248	0.618	1.359	0.084	0.534
1319	6.595	1.406	0.896	0.479	1.252	0.891	0.305	1.312	0.821	0.274	1.205	0.672	0.232	1.18	0.528	0.272	1.174	0.432	0.26	1.178	0.277	0.206	1.145	0.098	0.265	0.986	0.044	0.244	NaN	NaN	NaN	1.289	0.828	0.644	1.289	0.651	0.67	1.288	0.522	0.598	1.311	0.407	0.589	1.355	0.248	0.618	1.359	0.084	0.534
1320	6.6	1.406	0.896	0.478	1.251	0.891	0.304	1.311	0.821	0.274	1.204	0.672	0.232	1.179	0.528	0.272	1.173	0.432	0.26	1.177	0.276	0.205	1.145	0.098	0.265	0.986	0.044	0.243	NaN	NaN	NaN	1.289	0.828	0.644	1.289	0.651	0.67	1.288	0.522	0.598	1.311	0.407	0.589	1.355	0.248	0.618	1.359	0.084	0.534
1321	6.605	1.406	0.896	0.478	1.25	0.891	0.304	1.311	0.821	0.273	1.204	0.672	0.232	1.178	0.527	0.272	1.172	0.431	0.259	1.177	0.276	0.205	1.145	0.098	0.265	0.986	0.044	0.243	NaN	NaN	NaN	1.289	0.828	0.643	1.289	0.651	0.669	1.288	0.522	0.598	1.312	0.407	0.588	1.355	0.248	0.618	1.359	0.084	0.534
1322	6.61	1.405	0.897	0.477	1.249	0.891	0.304	1.31	0.821	0.273	1.203	0.672	0.231	1.177	0.527	0.271	1.172	0.431	0.259	1.177	0.276	0.205	1.145	0.098	0.265	0.986	0.043	0.242	NaN	NaN	NaN	1.289	0.828	0.643	1.289	0.651	0.669	1.288	0.522	0.598	1.312	0.407	0.588	1.355	0.248	0.618	1.359	0.084	0.534
1323	6.615	1.405	0.897	0.476	1.248	0.891	0.304	1.309	0.821	0.273	1.202	0.672	0.231	1.176	0.527	0.271	1.171	0.431	0.259	1.177	0.276	0.204	1.144	0.098	0.265	0.986	0.043	0.241	NaN	NaN	NaN	1.289	0.828	0.642	1.289	0.651	0.669	1.288	0.522	0.598	1.312	0.407	0.588	1.355	0.248	0.618	1.359	0.084	0.534
1324	6.62	1.405	0.897	0.475	1.248	0.891	0.304	1.308	0.821	0.273	1.202	0.672	0.23	1.176	0.527	0.271	1.171	0.431	0.258	1.176	0.276	0.204	1.144	0.098	0.264	0.986	0.042	0.241	NaN	NaN	NaN	1.289	0.828	0.642	1.289	0.652	0.669	1.288	0.522	0.598	1.312	0.407	0.588	1.355	0.248	0.618	1.359	0.084	0.534
1325	6.625	1.404	0.897	0.475	1.247	0.891	0.304	1.307	0.821	0.272	1.201	0.672	0.23	1.175	0.527	0.27	1.17	0.431	0.258	1.176	0.276	0.204	1.144	0.097	0.264	0.985	0.042	0.241	NaN	NaN	NaN	1.289	0.828	0.642	1.289	0.652	0.668	1.288	0.522	0.598	1.312	0.407	0.588	1.355	0.248	0.618	1.359	0.084	0.534
1326	6.63	1.404	0.897	0.474	1.246	0.891	0.303	1.306	0.821	0.272	1.201	0.672	0.23	1.175	0.527	0.27	1.17	0.431	0.258	1.176	0.276	0.204	1.144	0.097	0.264	0.985	0.041	0.241	NaN	NaN	NaN	1.289	0.828	0.641	1.289	0.652	0.668	1.288	0.522	0.598	1.312	0.407	0.588	1.355	0.248	0.618	1.359	0.084	0.534
1327	6.635	1.403	0.897	0.474	1.245	0.891	0.303	1.306	0.821	0.271	1.2	0.672	0.229	1.175	0.527	0.269	1.17	0.431	0.257	1.176	0.276	0.203	1.144	0.097	0.264	0.986	0.041	0.241	NaN	NaN	NaN	1.289	0.828	0.641	1.289	0.652	0.668	1.288	0.522	0.598	1.312	0.407	0.588	1.355	0.248	0.618	1.359	0.084	0.534
1328	6.64	1.403	0.897	0.473	1.244	0.891	0.303	1.305	0.821	0.27	1.2	0.672	0.229	1.175	0.527	0.269	1.17	0.431	0.257	1.176	0.276	0.203	1.143	0.097	0.264	0.986	0.041	0.24	NaN	NaN	NaN	1.289	0.828	0.641	1.288	0.652	0.667	1.288	0.522	0.597	1.312	0.407	0.588	1.355	0.248	0.618	1.359	0.084	0.534
1329	6.645	1.403	0.897	0.472	1.244	0.89	0.303	1.304	0.821	0.27	1.199	0.671	0.228	1.175	0.527	0.268	1.169	0.431	0.257	1.176	0.276	0.203	1.143	0.097	0.264	0.986	0.04	0.24	NaN	NaN	NaN	1.289	0.828	0.641	1.288	0.652	0.667	1.288	0.521	0.597	1.312	0.407	0.587	1.355	0.248	0.618	1.359	0.084	0.534
1330	6.65	1.403	0.898	0.471	1.243	0.89	0.303	1.304	0.821	0.269	1.199	0.671	0.228	1.174	0.527	0.268	1.169	0.43	0.256	1.175	0.276	0.203	1.143	0.097	0.264	0.986	0.04	0.24	NaN	NaN	NaN	1.289	0.828	0.64	1.289	0.652	0.667	1.287	0.521	0.597	1.312	0.407	0.587	1.355	0.248	0.618	1.359	0.084	0.534
1331	6.655	1.402	0.897	0.471	1.241	0.889	0.302	1.303	0.821	0.269	1.199	0.671	0.228	1.174	0.526	0.267	1.169	0.43	0.256	1.175	0.276	0.203	1.143	0.097	0.264	0.986	0.039	0.239	NaN	NaN	NaN	1.29	0.828	0.64	1.289	0.652	0.667	1.287	0.521	0.596	1.312	0.407	0.587	1.355	0.248	0.618	1.359	0.084	0.534
1332	6.66	1.402	0.897	0.47	1.241	0.889	0.302	1.302	0.821	0.269	1.198	0.671	0.227	1.173	0.526	0.267	1.168	0.43	0.256	1.175	0.275	0.202	1.143	0.097	0.263	0.986	0.039	0.239	NaN	NaN	NaN	1.29	0.828	0.639	1.289	0.652	0.667	1.286	0.521	0.596	1.312	0.407	0.587	1.355	0.248	0.618	1.359	0.084	0.534
1333	6.665	1.401	0.897	0.469	1.24	0.889	0.301	1.301	0.82	0.269	1.198	0.67	0.227	1.173	0.526	0.266	1.168	0.43	0.255	1.175	0.275	0.202	1.143	0.097	0.263	0.986	0.038	0.238	NaN	NaN	NaN	1.29	0.828	0.639	1.289	0.652	0.666	1.286	0.521	0.596	1.311	0.407	0.587	1.355	0.248	0.618	1.359	0.084	0.534
1334	6.67	1.4	0.897	0.468	1.239	0.889	0.301	1.3	0.82	0.268	1.198	0.67	0.226	1.173	0.526	0.266	1.168	0.43	0.255	1.174	0.275	0.202	1.143	0.096	0.263	0.986	0.038	0.237	NaN	NaN	NaN	1.29	0.828	0.639	1.289	0.652	0.666	1.285	0.52	0.595	1.311	0.407	0.587	1.355	0.248	0.617	1.359	0.084	0.534
1335	6.675	1.4	0.897	0.468	1.239	0.889	0.301	1.3	0.82	0.268	1.198	0.67	0.226	1.173	0.526	0.266	1.168	0.43	0.255	1.174	0.274	0.201	1.143	0.096	0.263	0.986	0.037	0.236	NaN	NaN	NaN	1.29	0.828	0.638	1.289	0.652	0.666	1.285	0.52	0.595	1.311	0.407	0.587	1.355	0.248	0.617	1.359	0.084	0.534
1336	6.68	1.4	0.898	0.467	1.238	0.889	0.3	1.299	0.82	0.267	1.198	0.669	0.225	1.172	0.526	0.266	1.167	0.429	0.254	1.174	0.274	0.201	1.142	0.096	0.262	0.986	0.037	0.236	NaN	NaN	NaN	1.29	0.828	0.638	1.289	0.652	0.666	1.285	0.52	0.595	1.31	0.407	0.587	1.354	0.248	0.617	1.359	0.084	0.534
1337	6.685	1.399	0.898	0.467	1.237	0.889	0.3	1.298	0.82	0.266	1.198	0.669	0.225	1.172	0.525	0.266	1.167	0.429	0.254	1.174	0.274	0.201	1.142	0.096	0.262	0.986	0.036	0.236	NaN	NaN	NaN	1.289	0.828	0.637	1.288	0.652	0.665	1.284	0.52	0.595	1.31	0.407	0.586	1.354	0.248	0.617	1.359	0.084	0.534
1338	6.69	1.399	0.898	0.466	1.236	0.889	0.299	1.298	0.82	0.266	1.198	0.669	0.224	1.172	0.525	0.265	1.167	0.429	0.254	1.174	0.274	0.201	1.142	0.096	0.262	0.987	0.036	0.235	NaN	NaN	NaN	1.289	0.828	0.636	1.288	0.652	0.665	1.284	0.52	0.595	1.31	0.407	0.586	1.354	0.248	0.617	1.359	0.084	0.534
1339	6.695	1.398	0.898	0.465	1.235	0.889	0.299	1.297	0.82	0.266	1.198	0.668	0.224	1.172	0.525	0.265	1.166	0.428	0.253	1.174	0.274	0.201	1.142	0.095	0.262	0.987	0.035	0.235	NaN	NaN	NaN	1.289	0.828	0.636	1.288	0.652	0.665	1.284	0.521	0.595	1.31	0.407	0.586	1.354	0.248	0.617	1.359	0.084	0.534
1340	6.7	1.398	0.898	0.464	1.235	0.888	0.299	1.296	0.82	0.265	1.198	0.668	0.224	1.172	0.524	0.265	1.166	0.428	0.253	1.174	0.273	0.201	1.141	0.095	0.262	0.987	0.034	0.235	NaN	NaN	NaN	1.289	0.828	0.636	1.287	0.652	0.664	1.284	0.521	0.594	1.31	0.407	0.586	1.354	0.248	0.617	1.359	0.084	0.534
1341	6.705	1.397	0.897	0.464	1.234	0.888	0.299	1.295	0.819	0.265	1.197	0.668	0.223	1.172	0.524	0.265	1.166	0.428	0.253	1.174	0.273	0.201	1.141	0.095	0.262	0.987	0.034	0.234	NaN	NaN	NaN	1.289	0.828	0.635	1.287	0.652	0.664	1.284	0.521	0.594	1.31	0.407	0.586	1.354	0.248	0.617	1.359	0.084	0.534
1342	6.71	1.396	0.897	0.463	1.233	0.888	0.298	1.295	0.819	0.265	1.197	0.667	0.223	1.171	0.524	0.264	1.166	0.428	0.253	1.174	0.272	0.2	1.141	0.095	0.262	0.987	0.033	0.234	NaN	NaN	NaN	1.289	0.829	0.635	1.287	0.652	0.664	1.284	0.521	0.594	1.309	0.407	0.586	1.354	0.248	0.617	1.359	0.084	0.534
1343	6.715	1.396	0.897	0.462	1.232	0.888	0.298	1.294	0.819	0.264	1.197	0.666	0.222	1.171	0.523	0.264	1.166	0.427	0.252	1.174	0.272	0.2	1.141	0.094	0.262	0.987	0.033	0.234	NaN	NaN	NaN	1.289	0.829	0.635	1.287	0.652	0.663	1.284	0.521	0.594	1.309	0.407	0.585	1.354	0.248	0.617	1.359	0.084	0.534
1344	6.72	1.395	0.898	0.462	1.231	0.887	0.298	1.293	0.818	0.264	1.196	0.666	0.222	1.171	0.523	0.264	1.166	0.427	0.252	1.174	0.272	0.2	1.141	0.094	0.262	0.987	0.032	0.234	NaN	NaN	NaN	1.289	0.829	0.634	1.286	0.652	0.663	1.284	0.521	0.594	1.309	0.407	0.585	1.354	0.248	0.617	1.359	0.084	0.534
1345	6.725	1.395	0.898	0.461	1.23	0.887	0.298	1.292	0.818	0.263	1.196	0.665	0.221	1.171	0.523	0.263	1.166	0.427	0.252	1.174	0.271	0.2	1.14	0.094	0.262	0.987	0.031	0.233	NaN	NaN	NaN	1.288	0.829	0.634	1.286	0.653	0.663	1.284	0.521	0.594	1.309	0.407	0.585	1.354	0.248	0.617	1.359	0.084	0.534
1346	6.73	1.394	0.898	0.46	1.229	0.887	0.297	1.292	0.818	0.263	1.196	0.665	0.221	1.171	0.523	0.263	1.165	0.427	0.252	1.173	0.271	0.2	1.14	0.094	0.262	0.988	0.031	0.233	NaN	NaN	NaN	1.287	0.829	0.633	1.286	0.653	0.662	1.284	0.521	0.593	1.309	0.407	0.585	1.353	0.249	0.617	1.359	0.084	0.534
1347	6.735	1.394	0.898	0.46	1.229	0.887	0.296	1.291	0.818	0.262	1.196	0.665	0.221	1.17	0.523	0.263	1.165	0.427	0.252	1.173	0.271	0.2	1.14	0.093	0.262	0.988	0.03	0.233	NaN	NaN	NaN	1.287	0.829	0.633	1.285	0.653	0.662	1.284	0.521	0.593	1.309	0.407	0.585	1.353	0.249	0.617	1.359	0.084	0.534
1348	6.74	1.393	0.898	0.459	1.228	0.887	0.296	1.29	0.818	0.262	1.195	0.665	0.22	1.169	0.522	0.263	1.164	0.426	0.251	1.173	0.271	0.2	1.14	0.093	0.262	0.988	0.03	0.233	NaN	NaN	NaN	1.286	0.829	0.632	1.285	0.653	0.662	1.284	0.521	0.592	1.309	0.407	0.585	1.353	0.249	0.616	1.359	0.084	0.534
1349	6.745	1.392	0.898	0.458	1.228	0.887	0.295	1.29	0.818	0.261	1.195	0.665	0.22	1.169	0.522	0.263	1.164	0.426	0.251	1.173	0.27	0.2	1.139	0.093	0.262	0.988	0.029	0.233	NaN	NaN	NaN	1.285	0.828	0.632	1.285	0.653	0.662	1.284	0.521	0.592	1.309	0.407	0.584	1.353	0.249	0.616	1.359	0.084	0.534
1350	6.75	1.391	0.898	0.458	1.227	0.887	0.294	1.289	0.818	0.261	1.194	0.665	0.22	1.168	0.522	0.263	1.163	0.426	0.251	1.172	0.27	0.2	1.139	0.093	0.262	0.988	0.029	0.233	NaN	NaN	NaN	1.285	0.829	0.631	1.285	0.653	0.661	1.284	0.521	0.592	1.308	0.407	0.584	1.353	0.249	0.616	1.359	0.084	0.534
1351	6.755	1.391	0.898	0.458	1.227	0.886	0.294	1.288	0.818	0.261	1.193	0.665	0.219	1.168	0.522	0.262	1.163	0.426	0.25	1.172	0.27	0.2	1.139	0.093	0.262	0.987	0.029	0.233	NaN	NaN	NaN	1.285	0.829	0.631	1.284	0.653	0.661	1.283	0.522	0.591	1.308	0.407	0.584	1.353	0.249	0.616	1.359	0.084	0.534
1352	6.76	1.39	0.898	0.457	1.226	0.886	0.293	1.287	0.817	0.26	1.192	0.665	0.219	1.167	0.522	0.262	1.162	0.426	0.25	1.171	0.27	0.2	1.138	0.093	0.262	0.987	0.028	0.233	NaN	NaN	NaN	1.284	0.829	0.63	1.284	0.653	0.661	1.283	0.521	0.591	1.308	0.407	0.584	1.353	0.249	0.616	1.359	0.084	0.534
1353	6.765	1.39	0.899	0.456	1.225	0.886	0.293	1.286	0.817	0.26	1.191	0.664	0.218	1.166	0.522	0.262	1.162	0.425	0.25	1.171	0.27	0.2	1.138	0.093	0.262	0.987	0.027	0.233	NaN	NaN	NaN	1.284	0.829	0.63	1.284	0.653	0.66	1.283	0.521	0.591	1.307	0.407	0.583	1.353	0.249	0.616	1.359	0.084	0.534
1354	6.77	1.389	0.899	0.456	1.223	0.886	0.293	1.286	0.817	0.259	1.191	0.664	0.218	1.165	0.521	0.262	1.162	0.425	0.25	1.17	0.269	0.2	1.137	0.092	0.262	0.986	0.027	0.234	NaN	NaN	NaN	1.284	0.829	0.63	1.283	0.654	0.66	1.283	0.522	0.59	1.307	0.407	0.583	1.352	0.249	0.615	1.359	0.084	0.534
1355	6.775	1.388	0.899	0.455	1.223	0.885	0.292	1.285	0.817	0.258	1.19	0.664	0.218	1.164	0.521	0.261	1.161	0.425	0.25	1.169	0.269	0.2	1.137	0.092	0.262	0.986	0.026	0.233	NaN	NaN	NaN	1.283	0.829	0.629	1.283	0.654	0.659	1.282	0.522	0.59	1.307	0.407	0.583	1.352	0.249	0.615	1.359	0.084	0.534
1356	6.78	1.388	0.899	0.454	1.222	0.885	0.292	1.285	0.817	0.258	1.189	0.664	0.217	1.163	0.521	0.261	1.16	0.425	0.25	1.169	0.269	0.2	1.137	0.092	0.262	0.986	0.026	0.234	NaN	NaN	NaN	1.282	0.829	0.629	1.282	0.653	0.659	1.282	0.522	0.59	1.306	0.407	0.583	1.352	0.249	0.615	1.359	0.084	0.534
1357	6.785	1.387	0.899	0.454	1.221	0.885	0.292	1.284	0.818	0.258	1.188	0.664	0.217	1.163	0.521	0.261	1.159	0.425	0.25	1.168	0.269	0.2	1.137	0.092	0.262	0.986	0.025	0.234	NaN	NaN	NaN	1.281	0.829	0.628	1.282	0.653	0.658	1.282	0.522	0.589	1.306	0.407	0.583	1.352	0.249	0.615	1.359	0.084	0.534
1358	6.79	1.386	0.899	0.453	1.22	0.886	0.291	1.283	0.817	0.257	1.186	0.664	0.216	1.162	0.521	0.261	1.158	0.425	0.25	1.167	0.269	0.2	1.136	0.092	0.263	0.986	0.025	0.234	NaN	NaN	NaN	1.28	0.829	0.628	1.281	0.653	0.658	1.282	0.523	0.589	1.306	0.407	0.582	1.352	0.249	0.615	1.359	0.084	0.534
1359	6.795	1.385	0.899	0.452	1.219	0.886	0.29	1.282	0.817	0.257	1.185	0.664	0.216	1.161	0.521	0.261	1.157	0.425	0.25	1.167	0.269	0.2	1.136	0.092	0.263	0.986	0.025	0.234	NaN	NaN	NaN	1.28	0.829	0.627	1.281	0.653	0.657	1.281	0.523	0.589	1.306	0.407	0.582	1.352	0.249	0.615	1.359	0.084	0.534
1360	6.8	1.385	0.899	0.452	1.219	0.886	0.289	1.281	0.817	0.257	1.184	0.664	0.216	1.16	0.521	0.261	1.156	0.425	0.25	1.166	0.269	0.2	1.136	0.092	0.263	0.986	0.024	0.234	NaN	NaN	NaN	1.28	0.83	0.627	1.28	0.653	0.657	1.281	0.522	0.589	1.305	0.407	0.582	1.352	0.249	0.614	1.359	0.084	0.533
1361	6.805	1.384	0.899	0.451	1.218	0.885	0.289	1.28	0.816	0.256	1.183	0.663	0.216	1.16	0.521	0.261	1.156	0.424	0.249	1.165	0.269	0.2	1.135	0.092	0.263	0.986	0.024	0.234	NaN	NaN	NaN	1.28	0.83	0.626	1.28	0.653	0.657	1.28	0.522	0.588	1.305	0.407	0.582	1.351	0.249	0.614	1.359	0.084	0.533
1362	6.81	1.383	0.9	0.451	1.218	0.885	0.288	1.279	0.816	0.256	1.182	0.663	0.216	1.158	0.521	0.261	1.155	0.424	0.249	1.164	0.268	0.2	1.135	0.092	0.263	0.986	0.024	0.234	NaN	NaN	NaN	1.28	0.83	0.626	1.279	0.653	0.656	1.28	0.522	0.588	1.305	0.407	0.581	1.351	0.25	0.614	1.359	0.084	0.533
1363	6.815	1.383	0.9	0.45	1.216	0.885	0.288	1.279	0.816	0.255	1.181	0.663	0.215	1.157	0.521	0.261	1.154	0.424	0.249	1.163	0.268	0.199	1.135	0.092	0.263	0.986	0.023	0.234	NaN	NaN	NaN	1.279	0.831	0.626	1.279	0.653	0.656	1.279	0.522	0.587	1.305	0.407	0.581	1.351	0.25	0.614	1.358	0.084	0.533
1364	6.82	1.382	0.9	0.449	1.215	0.885	0.287	1.278	0.817	0.254	1.179	0.663	0.215	1.155	0.52	0.26	1.153	0.424	0.249	1.163	0.268	0.199	1.135	0.092	0.263	0.985	0.023	0.234	NaN	NaN	NaN	1.279	0.831	0.625	1.278	0.653	0.655	1.279	0.522	0.587	1.304	0.407	0.581	1.351	0.25	0.613	1.358	0.084	0.533
1365	6.825	1.381	0.9	0.448	1.214	0.885	0.287	1.277	0.817	0.253	1.178	0.663	0.215	1.154	0.52	0.26	1.152	0.424	0.249	1.162	0.268	0.199	1.134	0.092	0.263	0.985	0.023	0.234	NaN	NaN	NaN	1.278	0.83	0.624	1.277	0.653	0.655	1.278	0.522	0.586	1.304	0.407	0.58	1.351	0.25	0.613	1.358	0.084	0.533
1366	6.83	1.381	0.9	0.448	1.213	0.885	0.287	1.276	0.817	0.253	1.177	0.663	0.214	1.153	0.52	0.26	1.151	0.424	0.248	1.161	0.268	0.199	1.134	0.091	0.263	0.985	0.022	0.234	NaN	NaN	NaN	1.277	0.83	0.624	1.277	0.654	0.654	1.278	0.522	0.586	1.304	0.407	0.58	1.351	0.25	0.613	1.358	0.084	0.533
1367	6.835	1.38	0.9	0.447	1.212	0.885	0.286	1.275	0.817	0.253	1.176	0.663	0.214	1.152	0.521	0.26	1.151	0.424	0.248	1.16	0.267	0.199	1.134	0.091	0.263	0.985	0.022	0.234	NaN	NaN	NaN	1.276	0.83	0.623	1.276	0.654	0.654	1.278	0.522	0.586	1.303	0.407	0.58	1.351	0.25	0.613	1.358	0.084	0.533
1368	6.84	1.379	0.9	0.446	1.211	0.884	0.286	1.274	0.816	0.252	1.175	0.663	0.214	1.152	0.521	0.26	1.149	0.424	0.248	1.159	0.267	0.199	1.134	0.091	0.263	0.985	0.022	0.234	NaN	NaN	NaN	1.276	0.83	0.622	1.276	0.654	0.654	1.278	0.522	0.585	1.303	0.407	0.58	1.35	0.251	0.613	1.358	0.084	0.533
1369	6.845	1.378	0.9	0.445	1.21	0.885	0.285	1.272	0.816	0.251	1.174	0.663	0.213	1.151	0.521	0.26	1.148	0.424	0.248	1.158	0.267	0.199	1.133	0.091	0.263	0.985	0.021	0.234	NaN	NaN	NaN	1.276	0.83	0.622	1.275	0.654	0.653	1.277	0.522	0.585	1.303	0.407	0.579	1.35	0.251	0.613	1.358	0.084	0.533
1370	6.85	1.377	0.9	0.445	1.21	0.884	0.284	1.272	0.816	0.25	1.172	0.663	0.213	1.15	0.521	0.26	1.147	0.424	0.248	1.158	0.267	0.199	1.133	0.091	0.263	0.984	0.02	0.234	NaN	NaN	NaN	1.275	0.831	0.621	1.275	0.654	0.653	1.277	0.523	0.585	1.302	0.407	0.579	1.35	0.251	0.612	1.358	0.084	0.533
1371	6.855	1.376	0.9	0.444	1.208	0.884	0.283	1.271	0.816	0.25	1.171	0.663	0.212	1.148	0.52	0.26	1.146	0.423	0.248	1.157	0.267	0.199	1.132	0.091	0.263	0.984	0.02	0.234	NaN	NaN	NaN	1.274	0.83	0.621	1.274	0.654	0.652	1.277	0.523	0.585	1.302	0.408	0.579	1.35	0.251	0.612	1.358	0.084	0.533
1372	6.86	1.376	0.901	0.443	1.207	0.884	0.283	1.27	0.816	0.249	1.17	0.663	0.212	1.147	0.52	0.259	1.145	0.423	0.247	1.156	0.267	0.198	1.132	0.091	0.263	0.984	0.019	0.234	NaN	NaN	NaN	1.273	0.83	0.62	1.274	0.654	0.652	1.277	0.523	0.584	1.302	0.408	0.578	1.35	0.251	0.612	1.358	0.084	0.533
1373	6.865	1.375	0.901	0.442	1.206	0.884	0.282	1.269	0.816	0.249	1.169	0.662	0.212	1.146	0.52	0.259	1.145	0.423	0.247	1.155	0.267	0.198	1.132	0.091	0.263	0.985	0.018	0.234	NaN	NaN	NaN	1.272	0.83	0.619	1.274	0.654	0.651	1.276	0.522	0.584	1.302	0.408	0.578	1.35	0.251	0.612	1.358	0.084	0.533
1374	6.87	1.374	0.901	0.441	1.205	0.884	0.282	1.267	0.816	0.248	1.167	0.662	0.211	1.145	0.52	0.259	1.144	0.423	0.247	1.155	0.267	0.198	1.131	0.09	0.263	0.985	0.018	0.234	NaN	NaN	NaN	1.272	0.83	0.618	1.273	0.654	0.65	1.275	0.522	0.583	1.301	0.408	0.578	1.35	0.251	0.612	1.358	0.084	0.533
1375	6.875	1.373	0.901	0.441	1.204	0.884	0.281	1.266	0.816	0.248	1.166	0.662	0.211	1.144	0.519	0.259	1.143	0.423	0.247	1.154	0.266	0.198	1.131	0.09	0.263	0.985	0.018	0.234	NaN	NaN	NaN	1.271	0.83	0.618	1.272	0.654	0.65	1.274	0.522	0.582	1.301	0.408	0.577	1.35	0.251	0.612	1.358	0.084	0.533
1376	6.88	1.372	0.901	0.44	1.203	0.884	0.28	1.265	0.816	0.247	1.165	0.662	0.21	1.143	0.519	0.259	1.142	0.422	0.246	1.153	0.266	0.198	1.131	0.09	0.263	0.985	0.017	0.234	NaN	NaN	NaN	1.27	0.83	0.617	1.272	0.654	0.649	1.273	0.521	0.582	1.301	0.408	0.577	1.35	0.251	0.612	1.358	0.084	0.533
1377	6.885	1.371	0.901	0.439	1.203	0.884	0.279	1.264	0.816	0.246	1.164	0.662	0.21	1.142	0.519	0.258	1.142	0.422	0.246	1.152	0.266	0.198	1.13	0.09	0.263	0.985	0.016	0.234	NaN	NaN	NaN	1.269	0.83	0.617	1.271	0.654	0.649	1.273	0.521	0.582	1.301	0.408	0.577	1.35	0.252	0.611	1.358	0.084	0.533
1378	6.89	1.37	0.901	0.438	1.201	0.884	0.279	1.263	0.816	0.245	1.164	0.662	0.209	1.141	0.519	0.258	1.141	0.422	0.246	1.151	0.266	0.198	1.13	0.09	0.263	0.985	0.015	0.234	NaN	NaN	NaN	1.268	0.83	0.616	1.271	0.654	0.648	1.273	0.522	0.581	1.301	0.408	0.576	1.349	0.252	0.611	1.358	0.084	0.533
1379	6.895	1.369	0.901	0.437	1.2	0.883	0.278	1.262	0.816	0.245	1.162	0.662	0.209	1.14	0.519	0.258	1.14	0.422	0.246	1.151	0.266	0.198	1.13	0.09	0.263	0.984	0.014	0.234	NaN	NaN	NaN	1.268	0.83	0.615	1.27	0.654	0.648	1.273	0.522	0.581	1.3	0.408	0.576	1.349	0.252	0.611	1.358	0.084	0.533
1380	6.9	1.368	0.901	0.437	1.199	0.883	0.278	1.261	0.816	0.244	1.161	0.661	0.208	1.14	0.518	0.257	1.139	0.422	0.245	1.15	0.266	0.198	1.129	0.09	0.263	0.984	0.013	0.234	NaN	NaN	NaN	1.267	0.83	0.614	1.27	0.654	0.647	1.272	0.522	0.581	1.3	0.408	0.575	1.349	0.252	0.611	1.358	0.085	0.533
1381	6.905	1.367	0.902	0.436	1.197	0.883	0.277	1.26	0.816	0.244	1.16	0.661	0.208	1.139	0.518	0.257	1.138	0.421	0.245	1.149	0.265	0.197	1.129	0.09	0.263	0.983	0.012	0.234	NaN	NaN	NaN	1.267	0.83	0.614	1.269	0.655	0.647	1.272	0.522	0.58	1.299	0.408	0.575	1.349	0.252	0.61	1.358	0.085	0.533
1382	6.91	1.366	0.901	0.435	1.196	0.883	0.277	1.259	0.816	0.243	1.159	0.661	0.207	1.139	0.518	0.257	1.138	0.421	0.245	1.148	0.265	0.197	1.128	0.09	0.263	0.983	0.012	0.234	NaN	NaN	NaN	1.266	0.83	0.613	1.268	0.655	0.646	1.271	0.522	0.58	1.299	0.408	0.575	1.348	0.252	0.61	1.358	0.085	0.533
1383	6.915	1.365	0.902	0.434	1.195	0.883	0.276	1.258	0.815	0.242	1.158	0.661	0.207	1.138	0.518	0.257	1.137	0.421	0.245	1.147	0.264	0.197	1.128	0.089	0.263	0.983	0.012	0.234	NaN	NaN	NaN	1.265	0.83	0.612	1.267	0.655	0.646	1.27	0.522	0.579	1.298	0.408	0.574	1.348	0.252	0.61	1.358	0.085	0.533
1384	6.92	1.364	0.902	0.433	1.194	0.883	0.275	1.257	0.815	0.241	1.158	0.66	0.206	1.138	0.518	0.257	1.136	0.421	0.245	1.146	0.264	0.197	1.127	0.089	0.263	0.983	0.012	0.234	NaN	NaN	NaN	1.264	0.83	0.611	1.267	0.655	0.645	1.269	0.521	0.578	1.298	0.408	0.574	1.347	0.252	0.61	1.358	0.085	0.533
1385	6.925	1.363	0.902	0.432	1.193	0.883	0.274	1.255	0.815	0.24	1.157	0.66	0.205	1.137	0.517	0.256	1.135	0.42	0.245	1.145	0.264	0.197	1.127	0.089	0.264	0.983	0.012	0.234	NaN	NaN	NaN	1.263	0.83	0.611	1.266	0.655	0.645	1.268	0.521	0.578	1.297	0.409	0.574	1.347	0.252	0.61	1.358	0.085	0.533
1386	6.93	1.362	0.902	0.431	1.192	0.883	0.273	1.254	0.815	0.24	1.156	0.66	0.204	1.136	0.517	0.256	1.134	0.42	0.244	1.145	0.263	0.197	1.127	0.089	0.264	0.983	0.012	0.234	NaN	NaN	NaN	1.263	0.83	0.61	1.265	0.655	0.644	1.268	0.521	0.578	1.297	0.409	0.573	1.347	0.252	0.609	1.358	0.085	0.533
1387	6.935	1.361	0.902	0.431	1.191	0.883	0.272	1.253	0.816	0.239	1.156	0.659	0.204	1.134	0.517	0.255	1.134	0.421	0.244	1.144	0.263	0.197	1.127	0.089	0.264	0.983	0.012	0.234	NaN	NaN	NaN	1.263	0.831	0.609	1.265	0.655	0.644	1.268	0.521	0.578	1.297	0.409	0.573	1.346	0.252	0.609	1.358	0.085	0.533
1388	6.94	1.36	0.902	0.43	1.19	0.883	0.272	1.252	0.816	0.238	1.155	0.659	0.203	1.133	0.517	0.255	1.133	0.42	0.244	1.143	0.263	0.197	1.126	0.089	0.264	0.983	0.012	0.234	NaN	NaN	NaN	1.261	0.83	0.608	1.264	0.655	0.643	1.267	0.522	0.577	1.296	0.409	0.573	1.346	0.252	0.609	1.357	0.085	0.533
1389	6.945	1.359	0.903	0.429	1.188	0.883	0.271	1.251	0.816	0.237	1.154	0.659	0.203	1.133	0.517	0.255	1.132	0.42	0.244	1.143	0.263	0.197	1.126	0.089	0.264	0.983	0.012	0.234	NaN	NaN	NaN	1.26	0.83	0.608	1.263	0.655	0.642	1.267	0.522	0.576	1.296	0.409	0.572	1.346	0.253	0.609	1.357	0.085	0.533
1390	6.95	1.357	0.903	0.428	1.187	0.883	0.271	1.249	0.816	0.236	1.152	0.659	0.202	1.132	0.517	0.255	1.131	0.42	0.244	1.142	0.263	0.197	1.126	0.089	0.264	0.983	0.012	0.234	NaN	NaN	NaN	1.259	0.83	0.607	1.262	0.655	0.642	1.266	0.522	0.576	1.295	0.409	0.572	1.346	0.253	0.609	1.357	0.085	0.533
1391	6.955	1.356	0.903	0.427	1.185	0.883	0.27	1.248	0.815	0.236	1.151	0.659	0.202	1.131	0.517	0.255	1.13	0.42	0.243	1.142	0.263	0.197	1.126	0.089	0.265	0.983	0.012	0.234	NaN	NaN	NaN	1.258	0.83	0.606	1.261	0.655	0.641	1.266	0.522	0.575	1.294	0.409	0.571	1.345	0.253	0.608	1.357	0.085	0.533
1392	6.96	1.355	0.903	0.426	1.184	0.883	0.269	1.247	0.816	0.235	1.15	0.659	0.202	1.13	0.517	0.255	1.129	0.42	0.243	1.141	0.263	0.197	1.126	0.089	0.265	0.983	0.012	0.234	NaN	NaN	NaN	1.257	0.83	0.605	1.26	0.655	0.64	1.265	0.522	0.575	1.294	0.409	0.571	1.345	0.253	0.608	1.357	0.085	0.533
1393	6.965	1.354	0.903	0.425	1.184	0.883	0.268	1.246	0.816	0.234	1.149	0.658	0.201	1.129	0.516	0.255	1.128	0.42	0.243	1.14	0.263	0.197	1.126	0.089	0.265	0.983	0.012	0.234	NaN	NaN	NaN	1.256	0.83	0.604	1.259	0.655	0.64	1.264	0.522	0.574	1.294	0.409	0.57	1.345	0.254	0.608	1.357	0.085	0.533
1394	6.97	1.353	0.903	0.425	1.183	0.883	0.267	1.245	0.817	0.233	1.148	0.658	0.2	1.127	0.516	0.254	1.127	0.42	0.243	1.139	0.263	0.197	1.125	0.089	0.265	0.983	0.012	0.234	NaN	NaN	NaN	1.255	0.83	0.604	1.259	0.655	0.639	1.264	0.522	0.574	1.294	0.409	0.57	1.345	0.254	0.608	1.357	0.085	0.533
1395	6.975	1.352	0.904	0.424	1.182	0.883	0.266	1.244	0.816	0.232	1.146	0.658	0.2	1.126	0.516	0.254	1.126	0.42	0.243	1.138	0.262	0.197	1.125	0.089	0.265	0.983	0.012	0.235	NaN	NaN	NaN	1.254	0.83	0.603	1.258	0.655	0.638	1.264	0.523	0.573	1.293	0.409	0.57	1.345	0.255	0.607	1.357	0.085	0.532
1396	6.98	1.35	0.904	0.423	1.181	0.883	0.266	1.243	0.816	0.232	1.145	0.658	0.199	1.125	0.516	0.254	1.125	0.419	0.243	1.137	0.262	0.196	1.125	0.089	0.265	0.983	0.012	0.235	NaN	NaN	NaN	1.253	0.83	0.602	1.257	0.655	0.637	1.264	0.523	0.573	1.293	0.41	0.569	1.345	0.255	0.607	1.357	0.085	0.532
1397	6.985	1.349	0.904	0.423	1.179	0.884	0.265	1.242	0.817	0.231	1.144	0.658	0.199	1.125	0.517	0.253	1.125	0.419	0.242	1.136	0.262	0.196	1.125	0.089	0.265	0.983	0.012	0.235	NaN	NaN	NaN	1.252	0.83	0.602	1.257	0.656	0.637	1.263	0.523	0.572	1.293	0.41	0.569	1.345	0.255	0.607	1.357	0.086	0.532
1398	6.99	1.348	0.904	0.421	1.178	0.884	0.264	1.241	0.817	0.23	1.142	0.658	0.198	1.124	0.517	0.253	1.124	0.419	0.242	1.136	0.262	0.196	1.125	0.089	0.265	0.983	0.012	0.234	NaN	NaN	NaN	1.25	0.83	0.601	1.256	0.656	0.636	1.263	0.523	0.571	1.293	0.41	0.568	1.345	0.255	0.606	1.357	0.086	0.532
1399	6.995	1.347	0.905	0.421	1.177	0.884	0.263	1.24	0.817	0.229	1.141	0.658	0.198	1.124	0.517	0.253	1.124	0.419	0.242	1.136	0.262	0.196	1.125	0.089	0.265	0.983	0.012	0.234	NaN	NaN	NaN	1.249	0.83	0.6	1.255	0.656	0.636	1.262	0.523	0.57	1.293	0.41	0.568	1.345	0.255	0.606	1.357	0.086	0.532
1400	7	1.346	0.905	0.42	1.176	0.884	0.262	1.238	0.817	0.228	1.139	0.658	0.198	1.122	0.517	0.253	1.123	0.419	0.242	1.135	0.262	0.196	1.125	0.089	0.265	0.983	0.012	0.234	NaN	NaN	NaN	1.248	0.83	0.599	1.255	0.656	0.635	1.261	0.523	0.569	1.293	0.41	0.567	1.345	0.255	0.606	1.357	0.086	0.532
1401	7.005	1.345	0.905	0.419	1.175	0.884	0.261	1.237	0.817	0.228	1.138	0.658	0.197	1.121	0.517	0.252	1.122	0.419	0.241	1.135	0.262	0.196	1.124	0.089	0.265	0.983	0.012	0.234	NaN	NaN	NaN	1.247	0.83	0.599	1.255	0.657	0.634	1.261	0.523	0.569	1.293	0.41	0.567	1.344	0.256	0.606	1.357	0.086	0.532
1402	7.01	1.343	0.905	0.418	1.173	0.884	0.26	1.236	0.817	0.227	1.137	0.658	0.197	1.12	0.516	0.252	1.122	0.419	0.241	1.134	0.261	0.196	1.124	0.089	0.265	0.983	0.012	0.235	NaN	NaN	NaN	1.246	0.83	0.598	1.254	0.657	0.633	1.261	0.523	0.569	1.293	0.411	0.566	1.344	0.256	0.605	1.357	0.086	0.532
1403	7.015	1.342	0.905	0.417	1.172	0.884	0.26	1.235	0.817	0.226	1.136	0.658	0.197	1.119	0.516	0.252	1.121	0.418	0.241	1.133	0.261	0.196	1.124	0.089	0.265	0.983	0.012	0.234	NaN	NaN	NaN	1.244	0.83	0.597	1.254	0.657	0.632	1.261	0.523	0.568	1.292	0.411	0.565	1.344	0.256	0.605	1.357	0.086	0.532
1404	7.02	1.341	0.905	0.417	1.171	0.884	0.259	1.234	0.818	0.225	1.135	0.659	0.196	1.119	0.516	0.251	1.121	0.418	0.24	1.132	0.261	0.196	1.124	0.089	0.265	0.983	0.012	0.234	NaN	NaN	NaN	1.243	0.83	0.596	1.253	0.657	0.631	1.261	0.523	0.568	1.292	0.411	0.565	1.344	0.256	0.605	1.357	0.087	0.532
1405	7.025	1.34	0.906	0.416	1.169	0.885	0.257	1.233	0.818	0.224	1.134	0.659	0.195	1.118	0.516	0.251	1.12	0.418	0.24	1.132	0.261	0.195	1.124	0.088	0.265	0.983	0.012	0.234	NaN	NaN	NaN	1.243	0.83	0.596	1.253	0.657	0.631	1.26	0.523	0.567	1.291	0.411	0.564	1.344	0.256	0.605	1.357	0.087	0.531
1406	7.03	1.339	0.906	0.415	1.168	0.885	0.256	1.231	0.818	0.224	1.133	0.658	0.195	1.117	0.517	0.251	1.119	0.418	0.24	1.131	0.261	0.195	1.124	0.088	0.265	0.983	0.012	0.234	NaN	NaN	NaN	1.242	0.83	0.595	1.252	0.657	0.63	1.26	0.524	0.566	1.291	0.411	0.564	1.344	0.256	0.605	1.357	0.087	0.531
1407	7.035	1.338	0.907	0.414	1.167	0.885	0.256	1.229	0.818	0.223	1.132	0.658	0.194	1.117	0.517	0.251	1.119	0.418	0.24	1.131	0.26	0.195	1.124	0.088	0.265	0.983	0.012	0.234	NaN	NaN	NaN	1.24	0.83	0.594	1.252	0.657	0.629	1.259	0.523	0.565	1.291	0.411	0.564	1.344	0.257	0.604	1.357	0.087	0.531
1408	7.04	1.336	0.907	0.413	1.166	0.885	0.255	1.228	0.818	0.222	1.131	0.658	0.193	1.116	0.516	0.25	1.119	0.418	0.24	1.13	0.26	0.195	1.124	0.088	0.265	0.983	0.012	0.234	NaN	NaN	NaN	1.239	0.83	0.593	1.251	0.657	0.628	1.258	0.523	0.565	1.291	0.412	0.563	1.344	0.257	0.604	1.357	0.087	0.531
1409	7.045	1.335	0.907	0.412	1.164	0.885	0.254	1.227	0.819	0.221	1.131	0.658	0.193	1.115	0.516	0.25	1.119	0.418	0.239	1.13	0.26	0.195	1.124	0.088	0.265	0.983	0.012	0.234	NaN	NaN	NaN	1.239	0.831	0.592	1.251	0.657	0.628	1.258	0.523	0.564	1.29	0.412	0.563	1.343	0.257	0.604	1.357	0.087	0.531
1410	7.05	1.334	0.907	0.411	1.163	0.885	0.253	1.226	0.819	0.22	1.13	0.658	0.193	1.115	0.516	0.249	1.118	0.418	0.239	1.129	0.26	0.195	1.123	0.088	0.265	0.983	0.012	0.234	NaN	NaN	NaN	1.238	0.831	0.592	1.25	0.658	0.627	1.257	0.523	0.564	1.289	0.412	0.562	1.343	0.258	0.603	1.357	0.088	0.531
1411	7.055	1.333	0.908	0.41	1.162	0.885	0.252	1.224	0.819	0.22	1.128	0.658	0.192	1.114	0.516	0.249	1.118	0.418	0.239	1.129	0.259	0.195	1.123	0.088	0.266	0.983	0.012	0.234	NaN	NaN	NaN	1.238	0.831	0.591	1.25	0.658	0.626	1.257	0.523	0.563	1.289	0.412	0.562	1.342	0.258	0.603	1.357	0.088	0.531
1412	7.06	1.332	0.908	0.409	1.16	0.885	0.252	1.223	0.819	0.219	1.127	0.658	0.192	1.114	0.516	0.249	1.118	0.417	0.239	1.129	0.259	0.195	1.123	0.088	0.266	0.983	0.012	0.234	NaN	NaN	NaN	1.237	0.831	0.59	1.249	0.658	0.625	1.257	0.523	0.563	1.288	0.412	0.561	1.342	0.258	0.603	1.357	0.088	0.531
1413	7.065	1.33	0.908	0.408	1.159	0.886	0.251	1.222	0.82	0.218	1.127	0.658	0.191	1.114	0.516	0.248	1.117	0.417	0.238	1.129	0.259	0.195	1.123	0.088	0.266	0.983	0.012	0.234	NaN	NaN	NaN	1.235	0.831	0.589	1.248	0.658	0.625	1.256	0.524	0.562	1.287	0.412	0.561	1.342	0.259	0.602	1.356	0.088	0.531
1414	7.07	1.329	0.908	0.407	1.158	0.886	0.25	1.221	0.82	0.217	1.126	0.658	0.191	1.113	0.516	0.248	1.117	0.417	0.238	1.129	0.259	0.194	1.123	0.088	0.266	0.983	0.011	0.234	NaN	NaN	NaN	1.235	0.831	0.588	1.248	0.658	0.624	1.255	0.524	0.562	1.286	0.412	0.56	1.341	0.259	0.602	1.356	0.088	0.531
1415	7.075	1.328	0.909	0.406	1.156	0.886	0.25	1.22	0.82	0.216	1.126	0.657	0.19	1.113	0.516	0.248	1.117	0.417	0.238	1.129	0.259	0.194	1.123	0.088	0.266	0.983	0.011	0.234	NaN	NaN	NaN	1.234	0.831	0.588	1.247	0.658	0.623	1.254	0.524	0.561	1.285	0.412	0.56	1.341	0.259	0.602	1.356	0.088	0.531
1416	7.08	1.327	0.909	0.406	1.155	0.886	0.249	1.219	0.82	0.215	1.125	0.657	0.189	1.113	0.516	0.248	1.117	0.417	0.238	1.129	0.259	0.194	1.123	0.088	0.266	0.983	0.011	0.234	NaN	NaN	NaN	1.233	0.831	0.587	1.247	0.658	0.622	1.254	0.524	0.56	1.285	0.412	0.56	1.34	0.26	0.601	1.356	0.089	0.531
1417	7.085	1.326	0.91	0.405	1.154	0.887	0.248	1.217	0.82	0.215	1.125	0.657	0.188	1.113	0.516	0.247	1.117	0.417	0.237	1.129	0.259	0.194	1.123	0.087	0.266	0.983	0.011	0.234	NaN	NaN	NaN	1.232	0.831	0.586	1.246	0.658	0.621	1.253	0.524	0.56	1.284	0.412	0.559	1.34	0.26	0.601	1.355	0.089	0.531
1418	7.09	1.325	0.91	0.404	1.153	0.887	0.247	1.216	0.821	0.214	1.124	0.657	0.188	1.113	0.516	0.247	1.117	0.417	0.237	1.129	0.258	0.194	1.123	0.087	0.266	0.983	0.011	0.234	NaN	NaN	NaN	1.231	0.831	0.585	1.245	0.658	0.62	1.253	0.524	0.559	1.283	0.412	0.558	1.34	0.261	0.601	1.355	0.089	0.531
1419	7.095	1.324	0.91	0.403	1.152	0.887	0.246	1.215	0.821	0.213	1.124	0.657	0.187	1.113	0.516	0.246	1.117	0.417	0.237	1.129	0.258	0.193	1.123	0.087	0.266	0.983	0.011	0.234	NaN	NaN	NaN	1.23	0.831	0.584	1.245	0.658	0.619	1.252	0.524	0.559	1.283	0.412	0.558	1.339	0.261	0.601	1.355	0.089	0.531
1420	7.1	1.323	0.911	0.402	1.15	0.887	0.246	1.214	0.821	0.212	1.123	0.657	0.187	1.113	0.515	0.246	1.117	0.417	0.236	1.129	0.258	0.193	1.123	0.087	0.266	0.983	0.011	0.234	NaN	NaN	NaN	1.23	0.831	0.583	1.245	0.659	0.618	1.251	0.524	0.558	1.282	0.413	0.557	1.339	0.261	0.6	1.355	0.089	0.531
1421	7.105	1.322	0.911	0.401	1.149	0.887	0.245	1.212	0.821	0.211	1.122	0.658	0.186	1.112	0.515	0.246	1.116	0.416	0.236	1.129	0.258	0.193	1.123	0.087	0.266	0.983	0.011	0.234	NaN	NaN	NaN	1.228	0.831	0.582	1.244	0.658	0.617	1.25	0.524	0.557	1.281	0.413	0.556	1.339	0.262	0.6	1.355	0.09	0.531
1422	7.11	1.32	0.911	0.4	1.147	0.887	0.245	1.211	0.822	0.211	1.122	0.657	0.186	1.112	0.515	0.245	1.116	0.416	0.236	1.129	0.258	0.193	1.123	0.087	0.266	0.983	0.011	0.234	NaN	NaN	NaN	1.227	0.831	0.581	1.243	0.658	0.617	1.249	0.524	0.556	1.281	0.413	0.556	1.338	0.262	0.6	1.355	0.09	0.531
1423	7.115	1.319	0.911	0.399	1.146	0.887	0.244	1.21	0.822	0.21	1.121	0.657	0.185	1.112	0.515	0.244	1.116	0.416	0.236	1.129	0.257	0.192	1.123	0.087	0.266	0.983	0.011	0.234	NaN	NaN	NaN	1.227	0.831	0.58	1.243	0.659	0.616	1.249	0.524	0.556	1.281	0.414	0.555	1.338	0.262	0.6	1.355	0.09	0.53
1424	7.12	1.318	0.911	0.399	1.145	0.887	0.243	1.21	0.822	0.209	1.12	0.657	0.184	1.112	0.515	0.243	1.117	0.416	0.236	1.129	0.257	0.192	1.123	0.087	0.266	0.983	0.011	0.234	NaN	NaN	NaN	1.226	0.831	0.579	1.242	0.659	0.615	1.249	0.524	0.556	1.28	0.414	0.555	1.337	0.263	0.599	1.355	0.091	0.53
1425	7.125	1.317	0.911	0.398	1.144	0.887	0.242	1.209	0.823	0.208	1.119	0.657	0.184	1.112	0.515	0.243	1.117	0.416	0.235	1.129	0.257	0.192	1.123	0.087	0.265	0.983	0.011	0.234	NaN	NaN	NaN	1.225	0.831	0.579	1.242	0.659	0.614	1.248	0.525	0.555	1.28	0.415	0.554	1.337	0.263	0.599	1.355	0.091	0.53
1426	7.13	1.316	0.912	0.397	1.143	0.888	0.241	1.208	0.823	0.207	1.119	0.656	0.183	1.112	0.515	0.243	1.118	0.416	0.234	1.129	0.257	0.192	1.123	0.087	0.265	0.983	0.011	0.234	NaN	NaN	NaN	1.224	0.831	0.577	1.241	0.66	0.613	1.248	0.525	0.555	1.279	0.415	0.554	1.337	0.263	0.598	1.355	0.092	0.53
1427	7.135	1.315	0.912	0.396	1.142	0.888	0.241	1.207	0.823	0.207	1.119	0.656	0.182	1.112	0.515	0.242	1.118	0.416	0.234	1.129	0.257	0.192	1.123	0.087	0.265	0.983	0.011	0.234	NaN	NaN	NaN	1.223	0.831	0.577	1.241	0.66	0.612	1.247	0.525	0.554	1.278	0.415	0.554	1.337	0.264	0.598	1.355	0.092	0.529
1428	7.14	1.314	0.913	0.396	1.141	0.888	0.24	1.206	0.823	0.206	1.118	0.656	0.182	1.112	0.515	0.242	1.117	0.416	0.234	1.129	0.257	0.191	1.123	0.087	0.265	0.983	0.011	0.234	NaN	NaN	NaN	1.222	0.832	0.576	1.24	0.66	0.611	1.246	0.525	0.553	1.278	0.415	0.553	1.336	0.264	0.598	1.355	0.093	0.529
1429	7.145	1.313	0.913	0.395	1.14	0.888	0.24	1.206	0.824	0.205	1.117	0.656	0.182	1.112	0.515	0.242	1.118	0.416	0.233	1.129	0.257	0.191	1.123	0.087	0.265	0.983	0.011	0.234	NaN	NaN	NaN	1.222	0.832	0.575	1.24	0.66	0.61	1.244	0.524	0.553	1.277	0.415	0.553	1.336	0.265	0.597	1.354	0.093	0.529
1430	7.15	1.311	0.913	0.394	1.138	0.888	0.239	1.205	0.825	0.205	1.117	0.656	0.181	1.112	0.515	0.242	1.118	0.416	0.233	1.129	0.256	0.191	1.123	0.087	0.265	0.983	0.011	0.234	NaN	NaN	NaN	1.22	0.832	0.575	1.239	0.661	0.609	1.243	0.524	0.552	1.276	0.415	0.552	1.335	0.265	0.597	1.354	0.094	0.529
1431	7.155	1.31	0.913	0.393	1.138	0.888	0.238	1.203	0.824	0.205	1.116	0.656	0.181	1.112	0.515	0.241	1.117	0.416	0.233	1.129	0.256	0.191	1.123	0.087	0.265	0.983	0.011	0.234	NaN	NaN	NaN	1.219	0.831	0.574	1.238	0.661	0.609	1.243	0.524	0.552	1.275	0.415	0.552	1.335	0.265	0.596	1.354	0.094	0.529
1432	7.16	1.309	0.914	0.393	1.136	0.888	0.237	1.202	0.824	0.204	1.115	0.656	0.18	1.112	0.515	0.24	1.117	0.416	0.233	1.129	0.256	0.191	1.123	0.086	0.265	0.983	0.011	0.234	NaN	NaN	NaN	1.218	0.832	0.573	1.238	0.661	0.608	1.242	0.525	0.552	1.274	0.415	0.552	1.334	0.266	0.596	1.354	0.094	0.529
[truncated: 2,589 more rows]
[truncated: 3 more columns]
