# Supplementary material for: Associations between lower-limb muscle activation and knee flexion in post-stroke individuals: A study on the stance-to-swing phases of gait
Source: PLoS One. 2017 Sep 8;12(9):e0183865. doi: 10.1371/journal.pone.0183865 (PMC5590852; doi:10.1371/journal.pone.0183865)
Supplement: S1 Dataset — (ZIP) [file pone.0183865.s001.zip › S1_Dataset/Patient group/8/5/emg.csv]

Frame	Time	EMG Signal 1	EMG Signal 2	EMG Signal 3	EMG Signal 4	EMG Signal 5	EMG Signal 6	EMG Signal 7	EMG Signal 8
0	0	50.177	84.19	43.859	49.708	39.102	39.6	24.586	41.881
1	0.001	50.845	79.569	42.745	40.626	36.857	35.971	17.672	41.109
2	0.002	49.393	70.909	43.569	21.675	40.228	32.346	23.947	35.695
3	0.003	58.401	58.966	38.99	12.792	48.816	39.562	23.648	47.703
4	0.004	57.54	48.011	44.284	21.522	69.026	28.982	41.557	43.85
5	0.005	65.204	56.804	37.392	21.544	51.901	23.822	37.22	43.689
6	0.006	56.426	32.905	35.167	21.963	30.728	27.386	43.133	40.252
7	0.007	48.058	27.606	33.93	35.953	26.802	34.661	39.21	34.122
8	0.008	50.941	28.147	29.619	36.246	13.817	24.727	26.991	25.877
9	0.009	55.409	33.541	29.592	32.489	10.332	11.346	27.36	30.034
10	0.01	48.889	29.108	27.074	46.558	3.189	8.261	27.562	27.255
11	0.011	44.345	16.379	21.103	29.856	3.617	5.4	33.99	36.315
12	0.012	31.323	20.137	22.713	22.282	-2.316	10.307	36.777	30.319
13	0.013	11.763	16.367	19.525	32.731	9.382	12.339	34.188	32.289
14	0.014	11.976	22.307	24.301	19.994	2.901	18.257	26.792	31.772
15	0.015	12.045	10.302	19.641	11.163	-2.975	21.665	18.069	20.438
16	0.016	8.08	7.262	18.703	18.427	0.069	12.317	15.761	-0.768
17	0.017	14.802	23.433	24.382	13.339	5.278	-0.864	10.208	17.346
18	0.018	8.192	24.186	11.91	14.874	-1.871	2.438	16.327	-2.005
19	0.019	10.537	20.147	23.293	20.121	10.958	-0.24	16.083	-5.809
20	0.02	7.537	7.848	16.529	26.585	4.079	10.27	22.841	-9.376
21	0.021	11.756	12.063	10.388	22.065	8.271	10.569	20.725	2.777
22	0.022	11.004	19.231	7.59	19.731	11.907	2.184	28.531	-0.333
23	0.023	10.313	22.374	9.884	20.919	15.192	-2.681	21.492	-0.113
24	0.024	6.202	7.965	2.556	12.275	13.087	2.153	36.562	-0.037
25	0.025	6.999	-2.136	4.384	0.196	20.494	8.382	42.574	-4.95
26	0.026	7.481	1.174	4.129	3.279	29.291	10.207	31.008	4.716
27	0.027	-2.624	-10.159	7.221	5.835	45.485	9.942	8.848	7.85
28	0.028	-7.455	-7.669	2.043	-3.567	23.603	12.997	5.329	5.595
29	0.029	0.937	-17.122	8.915	-1.482	-2.683	15.506	-8.208	1.082
30	0.03	-3.954	-6.406	6.938	-3.403	-6.679	17.876	-11.253	5.336
31	0.031	0.896	-5.89	1.138	-17.453	-10.432	8.102	-14.052	-0.419
32	0.032	-9.863	6.108	-0.537	-12.485	-2.723	0.884	-8.874	1.231
33	0.033	-12.037	-0.047	-5.447	-18.513	-16.072	3.576	-7.726	-0.355
34	0.034	-9.509	-5.555	-12.818	-8.242	-18.932	-4.533	9.136	-1.7
35	0.035	-9.431	3.688	-11.04	-13.209	-13.045	-8.155	-12.477	-2.998
36	0.036	-11.227	4.082	-12.496	-15.032	-19.324	-6.345	-32.68	-1.923
37	0.037	-12.773	-0.103	-8.293	-12.155	-25.015	-14.389	-40.655	-6.02
38	0.038	-11.174	11.071	-5.586	-11.748	-11.136	-19.892	-34.061	-8.908
39	0.039	-8.364	5.84	-5.539	-9.36	-5.736	-23.039	-19.496	-9.826
40	0.04	-5.686	3.985	-3.509	-10.602	6.096	-30.995	-13.977	-5.856
41	0.041	-10.293	-5.373	-11.292	-10.243	10.425	-32.536	-22.944	-0.873
42	0.042	-12.128	-14.119	-12.642	-8.686	14.409	-28.802	-15.227	3.572
43	0.043	-8.101	-9.266	-12.005	-9.601	-0.164	-17.107	-31.283	-6.841
44	0.044	-16.222	-16.346	-13.068	-9.309	-10.046	1.78	-29.315	-14.306
45	0.045	-15.592	-19.108	-10.993	-6.067	-18.933	-1.155	-12.03	-10.899
46	0.046	-14.909	-31.524	-6.361	-7.621	-30.122	10.061	-14.454	-0.284
47	0.047	-14.373	-40.409	-11.17	-9.906	-26.005	28.86	-25.174	-1.82
48	0.048	-12.256	-29.517	-10.712	-8.858	-17.226	26.018	-15.552	-5.645
49	0.049	-18.994	-25.337	-15.633	-12.425	-4.18	14.115	-10.365	-16.603
50	0.05	-23.372	-11.054	-12.394	-9.56	-9.494	11.74	-15.019	-23.845
51	0.051	-22.583	-24.471	-10.594	-7.555	-7.957	1.912	-27.9	-20.15
52	0.052	-20.629	-19.132	-17.497	-7.115	2.088	-3.46	-19.121	-16.648
53	0.053	-10.545	-23.682	-10.654	-2.222	-1.592	-8.26	-17.483	-15.664
54	0.054	-6.258	-13.545	-6.333	2.683	-7.566	-7.036	-10.237	-16.603
55	0.055	0.146	-9.792	-11.883	2.194	-10.613	-13.53	9.401	-15.795
56	0.056	-3.318	-8.565	-13.756	-6.615	-17.367	-31.633	-4.655	-13.439
57	0.057	-6.4	-15.855	-14.274	-26.078	-30.55	-29.206	-7.102	-9.92
58	0.058	-15.289	-4.943	-14.789	-17.663	-24.796	-40.906	4.577	-5.25
59	0.059	-23.591	-14.911	-13.372	-15.039	-19.629	-51.635	2.491	-11.813
60	0.06	-26.677	-8.437	-13.701	6.155	-18.128	-49.781	-3.269	-17.786
61	0.061	-23.795	-9.5	-14.809	-2.076	-16.809	-44.637	-8.475	-23.373
62	0.062	-23.039	4.526	-19.205	0.511	-10.435	-40.075	-16.386	-21.398
63	0.063	-14.16	6.541	-11.413	-6.389	0.385	-24.26	-12.138	-15.353
64	0.064	-17.683	-5.563	-18.709	-8.443	1.743	-5.151	-5.777	-3.13
65	0.065	-3.777	-19.797	-19.618	-6.449	8.125	2.35	0.173	23.209
66	0.066	-1.854	-21.683	-13.563	-4.653	-0.204	-4.652	-7.221	19.546
67	0.067	17.49	-30.354	-11.185	-9.236	0.763	-6.82	-21.972	-18.195
68	0.068	9.947	-22.352	-14.607	-4.921	-10.071	2.796	-7.117	-33.277
69	0.069	-11.149	-26.57	-11.266	-16.668	-8.719	4.497	-1.352	-28.808
70	0.07	-13.853	-30.225	-7.142	-18.15	-12.38	-6.565	7.298	-24.716
71	0.071	-16.364	-21.928	-9.603	-25.234	-4.048	0.594	-3.784	-5.901
72	0.072	-18.678	-5.9	-16.913	-16.257	-4.991	-0.548	-13.909	-2.559
73	0.073	-20.794	-8.245	-17.842	-7.872	-0.137	7.8	-15.12	-5.624
74	0.074	-26.586	-1.884	-20.696	-8.777	4.117	2.625	-9.175	-2.893
75	0.075	-31.799	-3.853	-12.728	-21.492	1.784	-6.218	0.444	-15.626
76	0.076	-23.855	-9.113	-13.664	-23.2	-4.806	-7.3	-6.015	-13.27
77	0.077	-10.872	-26.557	-10.731	-12.13	-14.474	0.133	-19.277	1.672
78	0.078	-12.603	-19.618	-8.18	-25.068	-20.837	1.165	-17.674	-11.829
79	0.079	-17.242	-4.706	-7.372	-26.795	-14.837	-11.941	-13.167	-17.022
80	0.08	-18.58	-2.762	-2.493	-31.436	-22.221	-17.702	-17.579	-18.541
81	0.081	-19.728	-7.97	-8.456	-27.171	-23.221	-15.901	-14.056	-17.145
82	0.082	-23.19	6.348	-9.212	-10.142	-19.003	-14.311	-5.894	-18.292
83	0.083	-17.948	-3.32	-9.776	-3.172	-16.716	-9.999	-2.958	-14.82
84	0.084	-18.903	5.412	-10.342	-5.299	-16.165	-6.259	-0.227	-11.704
85	0.085	-18.116	3.861	-12.074	-3.337	-6.128	11.812	-13.55	-12.612
86	0.086	-14.036	-6.176	-7.227	-8.524	15.522	24.658	-7.939	-15.053
87	0.087	-6.079	-20.482	-9.15	-6.95	18.588	27.055	-20.327	-14.207
88	0.088	-0.838	-10.798	-8.554	-5.581	10.246	20.749	-15.878	-3.316
89	0.089	-7.591	-37.094	-8.15	-6.725	-2.53	18.889	-23.235	-7.968
90	0.09	-18.977	-25.848	-15.492	-12.711	-14.127	17.238	-14.51	-9.333
91	0.091	-23.583	-8.807	-14.512	-5.341	-20.476	-0.084	-18.171	-8.179
92	0.092	-24.907	-11.93	-17.412	-6.302	-10.752	2.338	-13.129	-9.331
93	0.093	-15.978	-26.083	-14.89	-10.557	-22.904	0.308	-8.444	-12.427
94	0.094	-9.959	-33.67	-12.568	-14.617	-18.232	-13.132	-6.101	-7.598
95	0.095	-15.176	-12.629	-11.983	-15.202	-11.056	-7.789	-8.606	-15.545
96	0.096	-14.208	-15.377	-13.905	-17.132	-2.136	-12.324	-6.826	-16.519
97	0.097	-6.275	-12.905	-15.628	-21.193	1.367	-16.485	-5.056	-13.62
98	0.098	-11.502	-29.199	-16.976	-13.265	11.068	-20.065	0.207	-7.608
99	0.099	-10.555	-27.098	-13.675	-21.589	4.706	-30.824	-6.517	-13.229
100	0.1	-14.849	-36.797	-11.542	-16.357	5.898	-29.427	-19.808	-8.4
101	0.101	-14.095	-28.108	-14.244	-5.517	4.952	-28.234	-10.256	-6.479
102	0.102	-16.038	-20.209	-14.618	-15.596	-9.747	-17.388	-22.573	-8.23
103	0.103	-15.459	-13.071	-11.707	-22	-28.887	-27.458	-18.041	-8.625
104	0.104	-8.873	-22.006	-6.469	-25.484	-36.435	-44.507	-13.889	-15.977
105	0.105	-8.095	-6.347	-11.292	-18.135	-24.844	-37.557	-7.585	-15
106	0.106	-15.435	-21.282	-11.872	-3.425	-5.697	-35.451	-8.822	-17.897
107	0.107	-20.271	-27.12	-14.773	-1.293	12.105	-21.937	-18.587	-11.891
108	0.108	-22.801	-35.874	-12.252	-14.862	5.124	-23.707	-12.281	-9.563
109	0.109	-12.169	-18.512	-8.956	-9.639	-5.537	-25.283	-18.343	-11.489
110	0.11	3.689	-25.528	-6.819	4.685	-15.21	-15.249	-2.35	-12.061
111	0.111	-6.968	-23.421	-12.043	2.764	-27.385	-6.38	-9.384	-16.133
112	0.112	-12.782	-6.045	-7.208	-2.461	-19.419	-17.248	9.73	-24.078
113	0.113	-11.042	-13.038	-14.561	-4.015	-20.744	-10.106	7.178	-8.408
114	0.114	-15.674	-6.668	-11.654	-2.693	-14.327	-3.712	9.46	-2.026
115	0.115	-22.824	14.588	-12.436	-6.398	-10.813	-7.172	-13.985	-7.827
116	0.116	-21.643	17.24	-13.22	-7.585	-9.811	-6.184	-17.113	-6.06
117	0.117	-22.796	-0.62	-15.155	-8.587	-6.892	6.586	-19.859	-4.5
118	0.118	-17.558	15.583	-15.737	-9.605	-6.104	-2.158	-22.406	-20.4
119	0.119	-18.53	17.663	-15.155	-13.9	-10.163	-6.84	-10.81	-22.573
120	0.12	-16.037	35.031	-16.501	-19.559	-10.723	-16.934	-17.189	-28.408
121	0.121	-13.733	32.68	-12.035	-23.103	-16.7	-25.878	-15.231	-19.736
122	0.122	-17.229	13.492	-10.281	-15.817	-7.762	-29.413	-23.924	-2.348
123	0.123	-16.656	5.924	-17.243	-16.851	7.927	-39.162	-28.549	4.606
124	0.124	-16.083	-5.697	-8.334	-19.415	5.802	-30.354	-18.449	-10.307
125	0.125	-12.6	-16.354	-7.167	-8.815	3.884	-31.614	-9.495	-8.385
126	0.126	-18.027	-22.179	-8.112	-10.201	-11.976	-22.027	-3.437	-6.636
127	0.127	-17.453	-27.433	-10.999	-1.32	-18.374	-5.107	3.967	-11.284
128	0.128	-14.152	-51.285	-15.242	-0.159	-20.359	6.364	-2.767	-4.138
129	0.129	-15.884	-48.037	-16.002	7.19	-11.709	12.591	-0.195	-7.835
130	0.13	-14.526	-38.774	-15.409	-1.73	-10.205	-1.122	-2.454	-16.176
131	0.131	-16.85	-19.05	-6.692	-5.238	-3.102	3.922	1.097	-0.14
132	0.132	-18.017	-21.574	-7.855	-6.213	0.527	-10.563	4.472	16.089
133	0.133	-14.361	-37.848	-10.959	-9.118	-12.662	-12.648	12.304	-15.864
134	0.134	-11.077	-18.73	-11.929	-20.524	-10.952	-21.488	11.422	-47.814
135	0.135	-12.231	-36.564	-9.413	-31.545	-3.066	-16.966	14.406	-51.892
136	0.136	-18.231	-24.975	-11.74	-18.566	-1.749	-12.805	1.322	-40.684
137	0.137	-12.231	-22.843	-11.158	-6.368	-10.674	-16.578	-0.528	-23.67
138	0.138	-14.544	-28.641	-11.739	-11.006	-9.545	-10.7	8.243	23.344
139	0.139	-21.103	-30.362	-8.841	-6.735	-19.262	-18.224	3.661	16.775
140	0.14	-23.613	-22.427	-10.204	-13.105	-25.69	-19.38	5.069	10.778
141	0.141	-18.007	-0.716	-8.863	-7.107	-29.213	-15.314	1.459	-5.667
142	0.142	-16.08	-9.973	-12.933	-6.142	-19.574	-4.864	-16.474	-0.632
143	0.143	-7.387	4.167	-8.111	-10.994	-18.431	-0.775	-8.865	-5.077
144	0.144	-6.225	6.718	-12.768	-6.745	-12.466	0.224	2.786	-9.139
145	0.145	-0.995	-9.557	-18.197	-15.657	-15.592	-1.086	-7.825	-12.808
146	0.146	-1.956	-11.667	-18.781	-16.83	-18.531	10.577	-2.014	-9.524
147	0.147	-4.462	-17.466	-12.785	-11.624	-10.626	8.917	-17.867	-25.222
148	0.148	7.738	-12.229	-15.116	-16.47	-0.99	7.458	-15.699	-11.106
149	0.149	9.497	-10.678	-13.187	-26.147	2.645	13.742	-21.479	-18.657
150	0.15	-11.2	-3.516	-12.61	-19.765	3.758	7.662	-26.673	-16.344
151	0.151	-19.517	-2.356	-16.677	-4.094	11.067	8.584	-28.192	-14.227
152	0.152	-22.043	-10.647	-15.321	-6.214	4.245	7.588	-23.878	-12.312
153	0.153	-19.728	-5.391	-13.967	-19.763	12.118	5.052	-22.633	-17.565
154	0.154	-17.603	-12.125	-12.808	-14.547	17.259	-2.336	-30.847	-22.24
155	0.155	-23.398	1.077	-6.801	-22.49	2.472	-7.177	-18.949	-15.118
156	0.156	-18.18	-4.68	-9.322	-29.661	-11.51	-13.323	-17.309	-13.983
157	0.157	-10.259	-2.902	-13.399	-17.854	-9.413	-14.031	-21.477	-10.508
158	0.158	-20.335	8.177	-12.85	-22.493	0.248	-19.555	-25.073	-11.475
159	0.159	-24.02	-10.55	-13.459	-21.143	-11.963	-20.033	-16.665	-16.319
160	0.16	-20.539	-28.312	-8.076	-14.767	-19.929	-9.854	-19.682	-6.664
161	0.161	-19.567	-12.012	-6.171	-11.297	-27.129	-5.455	-34.281	-7.859
162	0.162	-20.564	-18.365	-12.205	-6.098	-18.264	-11.672	-36.338	-9.053
163	0.163	-24.871	-27.991	-9.921	6.646	-12.304	-22.347	-18.835	-5.982
164	0.164	-22.603	-22.705	-5.121	-2.098	-13.311	-23.529	-16.441	-6.966
165	0.165	-19.163	-11.588	-5.731	-3.68	-16.235	-22.194	-5.73	-11.231
166	0.166	-11.843	-12.839	-9.824	0.554	-10.26	-13.697	-3.744	-12.009
167	0.167	-7.032	-16.416	-8.496	6.941	-11.081	2.54	-12.4	-7.169
168	0.168	-7.833	-10.33	-13.943	-3.893	-13.064	0.41	-7.705	-5.236
169	0.169	-11.923	-11.224	-17.464	-5.273	-23.161	-14.299	-17.7	-10.668
170	0.17	-16.785	-25.878	-19.432	3.614	-24.541	-19.92	-18.793	0.162
171	0.171	-22.792	-15.189	-18.881	4.757	-25.752	-11.036	-15.244	4.796
172	0.172	-23.583	-9.367	-16.392	7.841	-7.801	-2.938	-18.281	-11.065
173	0.173	-21.665	-21.556	-16.821	-4.943	-0.285	10.192	-23.068	-17.431
174	0.174	-26.324	-13.629	-15.696	-10.167	-11.915	-1.846	-20.488	-15.461
175	0.175	-17.453	-12.334	-21.733	-27.596	-9.796	-22.385	-11.517	-38.283
176	0.176	-8.579	-8.742	-15.776	-29.923	-0.129	-8.098	-5.447	-22.591
177	0.177	-14.617	-5.343	-11.757	-32.062	19.202	15.284	-0.167	-2.846
178	0.178	-13.693	-4.418	-11.226	-30.13	16.675	18.54	-6.902	-10.405
179	0.179	-12.763	-7.407	-10.695	-14.256	5.052	4.582	-3.779	-14.675
180	0.18	-8.547	-17.143	-6.678	-7.882	7.18	7.259	-4.517	-7.716
181	0.181	-6.272	-26.083	-6.337	-13.702	-2.49	-8.862	-10.106	-5.613
182	0.182	1.617	-8.096	-5.022	-5.004	-14.666	-19.377	-5.246	-11.427
183	0.183	-8.103	-0.555	-11.653	-12.948	-10.008	-28.948	2.107	-9.664
184	0.184	-19.937	-7.549	-14.595	-14.345	2.954	-30.589	6.935	-11.229
185	0.185	-12.015	-18.211	-12.13	-15.557	-2.277	-35.149	0.929	-9.897
186	0.186	-10.684	-43.413	-14.504	-14.461	-6.918	-27.925	-1.379	-11.108
187	0.187	-14.39	-46.704	-15.143	-13.537	-5.56	-8.313	9.44	-12.343
188	0.188	-22.365	-39.746	-11.887	-18.394	-11.946	17.311	10.975	-24.17
189	0.189	-16.404	-30.464	-10.178	-20.917	-22.773	20.708	12.337	-19.496
190	0.19	-15.478	-38.781	-11.595	-8.732	-29.921	11.518	5.97	-20.865
191	0.191	-14.55	-15.551	-16.11	-3.51	-28.752	-2.514	2.506	-17.226
192	0.192	-8.57	0.152	-9.6	1.144	-32.23	-20.215	7.754	-18.429
193	0.193	-15.932	-25.374	-10.449	-8.934	-20.408	-22.434	22.474	-15.345
194	0.194	-14.973	19.357	-11.288	-10.125	-15.737	-32.966	20.367	-16.301
195	0.195	-20.986	1.172	-16.206	-8.992	-2.734	-23.209	30.071	-8.364
196	0.196	-21.778	6.575	-16.865	-3.808	-4.437	-39.004	10.734	3.438
197	0.197	-15.217	1.526	-12.876	-14.688	3.537	-32.545	-12.466	-4.516
198	0.198	-26.658	-2.941	-15.464	-13.365	4.938	-22.813	-3.179	-8.802
199	0.199	-18.745	1.108	-14.186	-14.556	-1.391	-31.492	-17.321	-7.644
200	0.2	-17.425	-2.584	-13.096	-8.565	-7.338	-39.415	-24.904	-4.174
201	0.201	-5.687	-19.623	-18.365	-13.02	-8.249	-32.258	-36.531	1.039
202	0.202	-10.409	-10.328	-15.716	-12.062	-9.154	-15.246	-59.939	2.01
203	0.203	-14.735	-13.059	-12.285	-9.203	-1.166	0.967	-63.011	-0.507
204	0.204	-21.185	-20.635	-17.181	-10.051	-6.342	-22.503	-37.429	-1.296
205	0.205	-8.081	-13.692	-11.228	-2.767	-17.126	-38.255	-27.348	-12.156
206	0.206	-9.87	-15.832	-7.206	-5.739	-12.839	-30.015	-24.218	-26.47
207	0.207	-14.553	-25.558	3.595	-11.819	-13.986	-22.555	-21.459	-24.512
208	0.208	-18.849	-23.859	-1.097	-14.197	-17.453	-20.318	-18.881	-15.808
209	0.209	-15.221	-6.478	3.115	-6.321	-14.334	-18.272	-16.48	-4.771
210	0.21	-11.776	-13.486	-5.828	0.99	-11.416	-20.299	-27.042	2.395
211	0.211	2.152	-2.909	-9.343	1.924	-15.668	-25.592	-1.821	-3.979
212	0.212	7.96	-8.797	-6.279	-6.028	-3.471	-17.724	-5.054	-14.81
213	0.213	6.226	-24.751	-13.087	-7.016	-1.709	-10.651	-1.912	-10.552
214	0.214	-11.176	-39.743	-19.125	-9.929	-9.611	-1.84	-4.569	-14.202
215	0.215	-22.776	-37.9	-19.931	-23.109	-2.416	-3.093	-12.071	-22.491
216	0.216	-24.897	-36.223	-20.546	-40.551	14.65	2.028	-14.357	-23.472
217	0.217	-22.955	-37.824	-20.004	-38.254	12.363	-2.894	-12.21	-18.645
218	0.218	-17.728	-16.194	-11.142	-10.607	-2.51	-8.959	-25.763	-17.865
219	0.219	-19.289	-6.951	-14.861	-21.864	-12.155	-3.406	-13.573	-20.186
220	0.22	-29.367	1.322	-18.385	-18.619	7.22	-0.007	-15.154	-16.682
221	0.221	-17.578	8.806	-15.328	-21.751	-0.295	7.253	-8.044	-21.307
222	0.222	-19.127	-7.515	-4.522	-13.479	-7.221	6.211	-6.935	-15.871
223	0.223	-20.465	-9.701	-14.605	-21.074	-9.285	10.418	-17.838	-23.806
224	0.224	-6.125	19.279	-8.23	-9.53	-18.89	6.308	-10.758	-16.467
225	0.225	-8.045	23.296	-7.08	-7.471	-20.57	14.184	-7.153	-15.541
226	0.226	-6.279	12.034	-8.058	-5.603	-18.959	17.193	5.926	-5.92
227	0.227	-4.695	-25.73	-9.025	-7.404	-26.054	20.039	14.524	2.957
228	0.228	-8.916	-0.612	-13.272	-15.385	-19.595	8.581	9.755	4.129
229	0.229	-10.045	-14.221	-15.587	0.447	-16.048	7	-3.333	-5.552
230	0.23	-6.529	-18.36	-14.993	-10.21	-16.973	5.58	-1.742	0.834
231	0.231	-11.735	-22.123	-14.397	-16.037	-15.975	4.334	-3.434	-5.156
232	0.232	-14.615	-25.478	-7.794	-17.785	-9.97	3.062	9.382	-21.204
233	0.233	-24.264	-16.229	-20.931	6.023	-4.354	-2.288	10.99	-14.231
234	0.234	-33.142	-7.937	-11.239	2.723	-0.853	-1.431	-3.455	-24.853
235	0.235	-22.282	-0.419	-9.479	5.813	-2.756	11.62	-24.868	4.199
236	0.236	-20.891	-26.194	-7.906	-2.51	-3.302	1.845	-10.875	33.235
237	0.237	-6.526	-16.188	-26.661	-15.285	-6.761	-17.589	-18.566	-0.818
238	0.238	-12.293	-19.335	-24.132	-26.898	-12.15	-40.875	-30.319	-14.366
239	0.239	-14	-27.693	1.621	-20.517	-16.966	-37.825	-41.112	6.354
240	0.24	-15.506	-20.16	-1.65	-26.329	-10.956	-35.16	-35.478	10.057
241	0.241	-25.529	-22.5	1.466	-28.066	-5.334	-37.732	-37.403	-6.985
242	0.242	-29.162	-24.64	-1.222	-7.349	-3.393	-30.836	-32.961	-28.908
243	0.243	-20.799	-22.69	-8.74	0.978	-8.028	-37.293	-28.932	-48.657
244	0.244	-15.551	-10.499	-1.746	-1.546	-9.736	-16.074	-20.29	-35.899
245	0.245	-10.695	-8.897	-8.096	0.759	-12.21	-18.862	-17.082	-28.944
246	0.246	-13.207	-13.11	-9.998	-1.378	-10.815	-16.417	-16.392	-9.773
247	0.247	-13.979	-19.45	-8.225	-7.175	-8.649	-14.186	-3.904	-12.249
248	0.248	-9.134	-15.935	-6.641	-12.382	-11.322	-3.606	7.997	-19.196
249	0.249	-3.127	-16.854	-10.859	-33.069	-6.262	2.151	18.739	-12.798
250	0.25	2.523	-17.776	-30.363	-24.715	-12.261	-3.137	-3.259	-10.844
251	0.251	3.143	-30.911	-16.196	-6.882	-13.039	-1.638	-19.261	-19.525
252	0.252	-6.877	-13.484	-18.673	14.246	-13.634	5.49	-22.296	-11.561
253	0.253	-8.196	-6.48	-11.656	22.605	-6.28	-0.882	-25.145	-4.373
254	0.254	-11.839	-17.099	-17.988	15.1	-11.11	2.632	-9.191	-0.675
255	0.255	-20.138	-19.016	-16.006	3.525	-5.105	-4.723	-11.566	-18.649
256	0.256	-19.13	3.854	-21.177	5.682	-2.773	-9.583	-21.43	-26.198
257	0.257	-12.328	-5.409	-13.19	-7.836	-3.337	-15.59	-30.306	-0.473
258	0.258	-9.791	-8.1	-11.774	-9.555	-2.747	-21.203	-38.418	-10.549
259	0.259	-18.665	-20.834	-15.401	-20.576	-5.642	-14.619	-28.503	-13.647
260	0.26	-36.637	-9.166	-16.511	-21.904	-2.147	-26.026	-11.547	-10.93
261	0.261	-34.099	14.292	-13.384	-30.763	-3.497	-24.46	-13.864	-8.401
262	0.262	-31.75	5.033	-14.321	-22.4	-7.564	-11.49	-3.171	-6.064
263	0.263	-33.847	2.345	-8.29	-23.338	-11.035	-16.705	2.698	-25.215
264	0.264	-20.263	4.876	-10.583	-22.33	-11.405	-15.14	4.497	-27.711
265	0.265	-11.528	-11.347	-8.616	-19.79	-12.552	-2.144	12.507	7.329
266	0.266	-3.57	-21.956	-8.004	-17.446	-6.534	-14.316	16.834	2.299
267	0.267	0.715	-27.741	-6.23	-12.588	-2.249	-18.934	18.07	-11.241
268	0.268	7.129	-19.039	-7.548	-18.541	-6.292	-26.077	7.308	-7.159
269	0.269	1.162	-17.484	-9.824	-9.554	-5.704	-14.254	14.537	-25.904
270	0.27	-4.041	-13.215	-8.626	-12.966	-11.713	-9.595	18.296	-15.799
271	0.271	-18.729	-4.298	-12.272	-3.222	-15.764	-16.748	10.079	-12.663
272	0.272	-29.342	-7.754	-16.682	-6.839	-19.252	-28.543	9.242	-9.933
273	0.273	-23.514	-21.681	-19.534	-3.297	-18.676	-20.6	8.409	-2.363
274	0.274	-18.283	-15.891	-13.691	-6.336	-18.103	-19.243	-4.626	18.743
275	0.275	-16.742	-21.113	-15.973	-17.104	-15.605	-7.437	1.316	10.444
276	0.276	-18.121	-25.753	-15.362	-18.399	-11.17	-18.48	17.333	-2.302
277	0.277	-21.81	-9.876	-18.614	-22.009	-8.278	-14.247	15.377	-18.527
278	0.278	-15.806	5.035	-12	-18.46	-8.676	-20.678	-5.714	-12.096
279	0.279	-14.837	6.993	-14.489	-21.488	-5.392	-5.074	8.617	-17.85
280	0.28	-2.068	5.263	-12.14	-6.714	1.192	9.752	-8.982	-19.555
281	0.281	-7.299	-18.544	-16.947	-21.568	7.974	15.477	-15.73	-21.063
282	0.282	-8.857	-21.845	-14.977	-19.581	-1.685	17.136	-30.409	-16.782
283	0.283	-16.028	-24.937	-12.037	-10.813	-10.565	-0.382	-35.975	-25.679
284	0.284	-22.429	-27.612	-13.364	-12.286	-14.01	1.827	-33.981	-24.504
285	0.285	-23.607	-25.055	-14.683	-13.562	-19.187	-4.673	-32.18	-8.432
286	0.286	-26.715	-18.025	-8.066	-9.813	-14.301	-6.706	-27.686	-10.724
287	0.287	-21.883	-15.845	-3.191	-6.274	-15.043	-5.061	-23.758	-4.28
288	0.288	-21.1	-13.853	-2.404	-5.278	-12.713	-3.61	-20.018	-21.673
289	0.289	-18.775	-19.016	-6.445	-4.303	-7.883	-7.97	-5.829	-23.986
290	0.29	-15.295	-14.303	-8.337	-3.506	-8.484	-9.21	-7.525	7.972
291	0.291	-15.882	-1.253	-11.586	-4.239	0.391	-8.107	1.448	39.912
292	0.292	-9.316	-13.378	-12.13	-0.713	-3.319	-17.821	19.146	-5.972
293	0.293	-1.39	-17.955	-10.742	-0.059	-11.672	-14.16	40.54	0.001
294	0.294	-0.413	-30.829	-17.106	4.071	-12.66	-5.849	32.523	-5.455
295	0.295	4.451	-35.973	-16.306	-3.811	-3.757	-0.617	25.3	-20.586
296	0.296	1.953	-31.237	-12.229	-14.615	-4.919	8.304	4.52	-34.133
297	0.297	-0.354	-21.089	-11.645	-27.56	-3.939	-4.821	-9.287	-21.739
298	0.298	-11.183	-35.333	-14.933	-22.314	-1.033	-6.52	-1.414	-18.055
299	0.299	-28.598	-25.597	-14.349	-26.933	10.374	1.477	15.165	-21.335
300	0.3	-26.268	-9.665	-9.504	-13.959	2.434	-11.431	13.34	-24.416
301	0.301	-19.876	-7.472	-12.798	-19.162	6.675	-13.132	7.798	-21.693
302	0.302	-17.937	-20.959	-16.842	-17.561	-10.371	-33.803	6.284	-19.168
303	0.303	-19.684	-8.721	-16.439	-16.15	-12.714	-31.052	-7.8	-16.835
304	0.304	-15.049	-7.136	-11.966	-9.725	-14.857	-18.255	-21.117	-18.944
305	0.305	-19.323	-11.35	-13.695	1.123	-24.548	-6.631	-47.21	-5.398
306	0.306	-12.958	-4.923	-8.847	-3.132	-22.807	-8.739	-43.32	-3.67
307	0.307	-11.806	-3.71	-12.126	-4.291	-14.875	-6.798	-19.322	-2.171
308	0.308	-21.476	-15.489	-9.196	4.023	-13.533	-8.548	-28.437	-3.567
309	0.309	-15.073	-13.919	-10.523	-5.66	-12.384	-13.225	-70.852	-4.76
310	0.31	-11.577	-6.756	-4.113	-14.565	-4.077	-17.524	-113.255	-8.219
311	0.311	-8.473	7.574	-8.347	-13.405	-3.136	-8.654	-96.635	-15.527
312	0.312	-15.229	5.652	-9.092	-10.322	-8.009	-7.498	-81.383	-16.442
313	0.313	-24.891	-3.072	-12.551	-19.23	-12.311	-10.575	-49.298	-20.685
314	0.314	-28.569	-23.799	-17.172	-6.067	-16.429	-17.309	-45.095	-13.393
315	0.315	-29.718	-15.509	-15.407	-11.286	-14.529	-12.975	-26.216	-8.621
316	0.316	-28.72	2.259	-12.872	-15.93	-12.613	-18.538	-16.049	-11.135
317	0.317	-21.916	23.292	-15.184	-25.996	-13.206	-16.539	-0.279	-13.458
318	0.318	-19.359	20.506	-14.008	-29.667	-14.575	-22.436	8.112	-16.95
319	0.319	-10.421	12.901	-10.313	-21.346	-7.244	-14.973	15.678	-27.011
320	0.32	-13.875	5.881	-7.004	-11.68	-12.494	-10.002	4.071	-16.971
321	0.321	-12.883	-9.054	-13.565	-5.322	-5.748	-10.621	-2.329	-2.648
322	0.322	-6.09	-11.04	-14.519	0.648	-11.777	-14.514	3.439	-0.716
323	0.323	3.585	1.074	-11.987	-4.605	-9.486	-10.847	12.081	1.029
324	0.324	17.915	-3.646	-9.65	-7.528	-6.023	-16.628	13.538	-3.615
325	0.325	19.884	-13.79	-4.792	-1.531	-5.459	-4.206	12.047	-7.862
326	0.326	0.569	-30.906	-13.484	-8.892	-7.215	1.288	3.004	-6.697
327	0.327	-17.188	-56.735	-12.312	-11.799	-8.585	9.493	-7.966	-15.032
328	0.328	-19.453	-39.758	-11.345	-19.726	-4.163	14.011	-12.352	-22.404
329	0.329	-17.263	-36.725	-12.31	-7.914	-9.609	7.878	-16.174	-17.575
330	0.33	-15.287	-22.688	-14.83	-3.278	-11.56	4.639	-17.474	-16.818
331	0.331	-16.983	-15.243	-17.147	-13.331	-14.856	-0.344	-12.415	-9.495
332	0.332	-18.514	-26.983	-13.678	-19.729	-13.119	8.798	-11.607	-6.632
333	0.333	-19.845	-37.744	-15.608	-16.253	-21.068	10.186	-16.038	-7.439
334	0.334	-21.019	-32.044	-13.862	-23.617	-24.577	7.316	-20.3	-11.569
335	0.335	-12.727	-40.889	-14.25	-18.782	-23.639	-1.329	-11.006	-8.138
336	0.336	-15.849	-42.551	-13.863	-12.771	-8.957	-11.93	-4.787	-18.249
337	0.337	-18.765	-29.677	-7.278	-2.077	5.933	-21.768	-8.436	-19.652
338	0.338	-17.981	-31.488	-12.11	5.124	11.717	-22.7	-7.636	-16.006
339	0.339	-13.901	-33.106	-11.328	-3.743	13.43	-25.976	6.907	-14.861
340	0.34	-13.312	-31.835	-15.385	-21.727	18.06	-26.755	-3.917	-3.068
341	0.341	-13.879	-14.873	-11.906	-19.191	19.416	-31.411	-9.924	1.593
342	0.342	-17.937	-12.617	-15.2	-26.143	10.519	-28.719	-15.384	-8.462
343	0.343	-23.73	-27.598	-12.302	-15.485	-7.483	-24.492	-11.007	-7.339
344	0.344	-29.33	-6.394	-11.915	-9.676	-25.296	-13.466	-18.434	5.804
345	0.345	-18.482	-14.785	-8.636	2.532	-22.981	-17.939	-6.893	-17.048
346	0.346	-16.918	-12.356	-3.804	4.082	-29.368	-22.027	-11.812	-7.797
347	0.347	-12.667	-10.093	-4.386	-5.994	-15.823	-18.187	-10.736	-10.542
348	0.348	-6.298	4.744	-7.291	-14.916	-7.119	-21.516	-7.343	-18.108
349	0.349	-9.824	-1.099	-14.259	-13.761	-8.675	-9.585	3.242	-15.812
350	0.35	-8.906	-6.334	-17.168	-14.751	-4.415	1.559	7.272	-13.7
351	0.351	-11.837	-10.978	-21.421	-25.602	-7.706	5.311	13.445	-15.652
352	0.352	-14.37	10.718	-17.355	-15.546	-4.03	4.028	-4.757	-10.425
353	0.353	-13.597	13.838	-15.432	-3.765	-5.21	10.468	-7.483	-15.057
354	0.354	-11.659	-5.867	-10.788	4.145	-10.445	18.852	-0.739	0.839
355	0.355	-12.24	-8.335	-6.723	-5.942	-17.232	2.852	-3.095	-5.529
356	0.356	-19.988	-5.962	-11.579	-9.637	-14.731	9.865	-5.266	15.797
357	0.357	-25.216	0.466	-17.594	-13.15	-7.384	16.299	-3.735	18.543
358	0.358	-28.118	-5.291	-15.307	-16.306	-10.287	29.91	-5.481	-4.66
359	0.359	-27.355	-3.526	-14.759	-23.13	-11.057	35.174	-15.753	-51.68
360	0.36	-28.122	-5.034	-14.21	-20.68	-0.406	14.481	-9.589	-58.251
361	0.361	-24.617	-0.744	-14.811	-11.845	0.954	-5.275	-13.29	-52.263
362	0.362	-14.54	2.99	-11.351	-8.432	2.118	-12.83	-14.412	-13.579
363	0.363	1.338	-5.268	-8.088	-13.714	3.267	-29.109	-13.568	31.893
364	0.364	-0.79	-2.119	-11.013	-12.808	-12.801	-48.319	-3.956	25.899
365	0.365	-10.473	-16.763	-7.36	-4.904	-24.426	-9.881	-12.874	-12.793
366	0.366	-8.73	-6.03	-2.939	-1.831	-22.308	-26.41	-21.18	-17.814
367	0.367	-16.666	-0.126	-9.548	-6.719	-16.501	-51.666	-15.925	-22.266
368	0.368	-12.41	-12.22	-13.839	-6.012	-11.272	-47.33	-1.162	-26.337
369	0.369	-16.082	-16.788	-17.938	4.566	-9.718	-43.392	-3.238	-15.105
370	0.37	-17.234	-29.708	-16.034	11.681	-11.065	-47.22	-5.105	-25.157
371	0.371	-22.454	-10.33	-14.125	10.48	-9.898	-50.679	-10.271	-15.853
372	0.372	-9.673	2.453	-18.221	-0.401	-8.715	-53.952	-2.28	-18.55
373	0.373	-11.399	-13.802	-16.897	-10.526	-13.929	-56.836	-0.872	-10.965
374	0.374	-25.701	-7.408	-14.608	-27.615	-12.944	-49.48	10.774	-8.406
375	0.375	-23.742	-9.347	-13.475	-30.009	-10.409	-56.649	1.896	-15.35
376	0.376	-28.946	-11.099	-7.494	-27.951	-4.774	-50.466	-8.917	-13.206
377	0.377	-33.598	-28.529	-1.526	-33.831	6.077	-25.51	-27.668	-18.993
378	0.378	-26.474	-12.32	-2.332	-25.189	1.448	-15.656	-35.207	-17.248
379	0.379	-6.953	2.577	-1.785	-10.94	-8.594	5.985	-32.891	-12.598
380	0.38	-4.255	0.654	-10.529	-16.806	-12.253	14.05	-26.503	0.375
381	0.381	8.5	-1.078	0.268	-8.163	-11.074	11.268	-36.175	5.61
382	0.382	-3.137	-15.386	-15.641	-9.784	-12.033	13.309	-30.949	0.982
383	0.383	15.811	-23.894	-13.543	-2.693	-9.116	-6.144	-10.229	19.768
384	0.384	17.932	1.278	-11.633	-11.652	-6.589	-29.657	-12.906	7.006
385	0.385	8.251	-15.725	-13.4	-24.857	-10.641	-14.262	-25.639	9.335
386	0.386	-7.616	-24.986	-14.973	-47.723	-15.464	-6.227	-18.631	2.952
387	0.387	-22.502	-39.085	-13.643	-32.087	-5.374	-9.028	-12.189	-10.601
388	0.388	-24.431	-31.486	-17.334	-23.819	1.815	6.942	-10.212	-33.445
389	0.389	-15.716	-19.802	-20.831	-6.072	-7.055	13.047	9.181	-30.351
390	0.39	-17.268	-26.122	-13.496	-13.115	-20.186	10.827	16.794	-27.644
391	0.391	-13.01	-16.387	-16.423	-11.07	-14.929	8.806	37.957	-4.415
392	0.392	-16.682	-14.575	-15.662	-9.199	-10.263	6.974	57.777	-7.51
393	0.393	-13.196	-12.991	-17.995	-4.059	-11.61	-14.974	45.091	-21.648
394	0.394	-16.304	-28.871	-13.161	-15.163	-10.468	0.451	14.821	-24.178
395	0.395	-21.144	-9.701	-15.103	-10.978	-9.337	-2.484	2.531	-12.566
396	0.396	-9.703	-22.481	-15.306	-8.132	-8.392	-0.181	-16.131	-18.963
397	0.397	-8.123	-6.227	-13.569	-9.352	-5.512	-11.997	-19.326	-17.018
398	0.398	-0.928	-33.921	-17.054	-12.91	-3.001	2.706	-34.888	-4.805
399	0.399	-9.81	-37.611	-11.643	-1.165	-7.057	8.316	-37.501	-12.735
400	0.4	-22.976	-27.551	-16.494	0.32	-11.89	16.852	-44.95	-11.403
401	0.401	-24.729	-36.88	-15.922	-9.8	-9.949	5.667	-47.197	-20.325
402	0.402	-32.687	-39.64	-7.032	4.469	-7.042	-1.64	-32.202	-21.523
403	0.403	-31.347	-32.113	-15.933	2.491	-14.969	-10.701	-22.458	-26.784
404	0.404	-22.449	-34.471	-12.438	0.724	-8.969	-7.371	-17.186	-15.954
405	0.405	-18.97	-32.364	-0.615	-0.832	-9.936	4.286	-12.51	-20.199
406	0.406	-15.862	-14.949	-2.142	-2.199	-10.909	-10.206	-13.888	-16.536
407	0.407	-18.757	-17.267	7.935	14.814	-6.647	-31.658	5.595	-3.4
408	0.408	-14.493	-2.387	1.558	3.179	-7.401	-17.678	13.863	1.801
409	0.409	-23.391	-12.13	-4.425	1.04	-6.794	-10.251	6.291	-2.865
410	0.41	-29.39	-0.026	-11.766	-8.656	-0.762	1.251	-5.326	7.14
411	0.411	-19.702	-11.146	-14.657	-6.932	0.055	-9.534	-15.937	5.934
412	0.412	-18.521	-18.37	-13.87	-17.98	4.926	-7.756	-6.249	-7.252
413	0.413	-17.326	-14.768	-19.474	-19.351	-5.122	0.776	-14.917	-19.438
414	0.414	-9.938	-32.828	-18.883	-33.712	-0.857	2.149	-35.568	-17.828
415	0.415	-14.754	-35.404	-11.528	-39.544	-2.034	-2.255	-32.779	-10.631
416	0.416	-8.732	-23.835	-10.549	-16.693	-10.391	-3.49	-25.167	-4.241
417	0.417	-3.096	-8.971	-9.749	-7.368	-11.401	2.445	-27.417	-3.07
418	0.418	-7.92	0.713	-7.411	-10.059	-12.402	-4.966	-16.694	-16.985
419	0.419	-7.323	12.904	-9.336	-17.622	-8.174	9.697	-22.403	-22.772
420	0.42	-9.055	17.514	-12.618	-15.287	-10.513	11.799	-20.584	-14.028
421	0.421	-12.531	13.236	-13.183	-8.872	-17.111	2.099	-18.994	-2.968
422	0.422	-15.821	14.411	-13.553	4.698	-12.865	-13.764	-8.923	-24.619
423	0.423	-14.658	13.278	-10.251	-7.484	-13.645	-7.355	10.621	-27.707
424	0.424	-14.276	12.301	-13.136	-2.831	-13.068	-13.118	13.347	-13.551
425	0.425	-18.551	5.522	-18.341	-4.195	-15.003	-11.3	5.813	-11.007
426	0.426	-12.75	-4.157	-13.478	-10.588	-8.412	-19.169	-1.156	-13.319
427	0.427	-3.859	10.151	-11.515	-18.909	-10.914	-17.713	0.966	-6.937
428	0.428	-14.692	-7.301	-9.739	-17.938	-13.214	-11.2	10.635	-12.75
429	0.429	-21.825	-14.262	-9.316	-16.933	-13.781	-5.055	1.916	-7.511
430	0.43	-12.883	0.656	-6.956	-10.911	-13.197	-10.091	0.376	-9.002
431	0.431	-6.847	-1.269	-9.059	-13.205	-6.618	-10.883	7.524	-10.276
432	0.432	-14.16	-6.508	-13.487	-18.004	-9.133	-2.777	-1.396	-6.54
433	0.433	-20.914	-17.545	-17.546	-22.606	-9.91	-14.415	-19.393	-7.651
434	0.434	-20.12	-21.803	-14.054	-31.464	-10.496	-28.591	-21.887	-8.559
435	0.435	-17.786	-22.913	-13.654	-32.592	-8.562	-30.384	-10.267	-5.623
436	0.436	-27.282	-19.4	-12.484	-14.563	-6.825	-35.455	-16.662	-6.365
437	0.437	-18.424	-24.593	-15.179	3.264	-1.024	-33.738	-6.965	-5.56
438	0.438	-15.007	-39.26	-18.647	5.643	-6.627	-29.309	-5.206	-7.478
439	0.439	-3.258	-28.55	-12.052	7.846	-8.553	-20.213	-16.216	-6.901
440	0.44	-7.925	-18.801	-9.14	-1.741	-13.206	-16.533	-26.232	-7.487
441	0.441	-12.199	-16.965	-15.121	-13.851	-9.164	-8.973	-35.086	-6.119
442	0.442	-13.372	6.962	-17.424	0.559	-9.562	-7.8	-36.22	-6.475
443	0.443	-5.064	24.112	-17.987	-1.293	-3.172	-15.53	-45.868	-6.052
444	0.444	-14.745	8.562	-13.332	0.528	-5.687	-20.563	-26.321	-12.031
445	0.445	-23.653	5.959	-7.893	-7.343	-6.457	-25.2	-23.652	-19.947
446	0.446	-27.149	-6.687	-9.811	-8.626	-7.026	-24.232	-10.959	-27.287
447	0.447	-21.93	0.409	-14.44	-4.871	-8.947	-15.143	-22.693	-34.028
448	0.448	-7.233	-5.851	-10.352	-22.786	-11.836	-11.481	-3.664	-20.82
449	0.449	7.672	-27.02	-11.69	-15.159	-10.463	-12.256	-1.263	4.378
450	0.45	5.734	-7.148	-13.993	-17.381	-8.129	-14.949	14.916	1.159
451	0.451	7.462	-9.547	-11.07	-23.661	-9.286	-12.222	-4.299	10.511
452	0.452	-6.88	-25.7	-16.276	-17.765	-10.433	0.159	-1.851	7.847
453	0.453	-16.574	-19.2	-19.738	-19.409	-6.157	2.081	9.705	-20.374
454	0.454	-14.843	-48.111	-17.79	-27.261	-9.638	3.795	20.302	-24.033
455	0.455	-29.166	-60.393	-16.031	-25.848	-9.26	11.122	49.33	-6.99
456	0.456	-27.24	-56.605	-12.527	-19.42	-12.167	10.136	61.755	8.711
457	0.457	-25.517	-25.534	-11.158	-13.387	-18.176	1.97	35.502	0.43
458	0.458	-20.881	3.594	-13.27	-20.703	-22.432	-9.702	-2.111	-22.739
459	0.459	-13.739	14.933	-8.033	-11.78	-23.203	-14.214	-27.114	-19.6
460	0.46	-20.145	4.942	-6.092	-5.759	-21.266	-1.108	-49.768	-22.27
461	0.461	-21.325	-16.832	-8.033	1.624	-11.192	4.256	-28.883	-19.739
462	0.462	-22.286	-8.418	-1.461	2.647	1.787	21.806	-47.469	-12.753
463	0.463	-13.366	-26.122	-3.981	15.874	3.544	14.963	-50.581	-27.622
464	0.464	-9.861	-23.686	0.073	2.395	8.19	-8.314	-53.582	-17.948
465	0.465	-19.512	-42.762	-9.415	-23.878	12.452	-23.842	-39.417	-19.673
466	0.466	-20.658	-29.906	-18.323	-35.069	18.837	-26.404	-41.892	-24.267
467	0.467	-17.156	-55.572	-14.846	-17.984	10.509	-28.768	-34.897	-28.472
468	0.468	-16.161	-45.443	-11.749	10.331	7.406	-12.362	-32.706	-22.055
469	0.469	-13.236	-10.922	-12.72	-8.378	-5.367	-5.854	-15.196	-20.898
470	0.47	-12.441	-24.417	-15.234	-18.389	-7.099	3.935	10.671	-17.844
471	0.471	-10.104	-28.443	-12.911	-15.234	-11.742	-8.147	27.848	-3.162
472	0.472	-3.523	-24.75	-10.964	-12.47	-16.002	-6.5	31.096	7.487
473	0.473	-4.301	-0.949	-12.883	-14.922	-19.682	-7.764	5.711	-6.063
474	0.474	-6.628	2.133	-12.284	-7.909	-18.524	-14.044	9.176	-4.319
475	0.475	-14.564	-0.59	-14.781	-5.738	-23.757	4.033	6.239	3.633
476	0.476	-11.466	6.926	-12.452	-3.774	-18.925	-8.684	-1.949	13.695
477	0.477	-24.222	13.838	-15.354	-5.509	-18.151	-1.713	-14.581	7.304
478	0.478	-32.897	-5.363	-18.073	-19.816	-15.833	-8.085	-12.135	-10.695
479	0.479	-24.944	-2.912	-20.009	5.347	-13.898	-25.509	-18.429	-38.974
480	0.48	-20.685	-0.655	-15.172	-4.718	-11.967	-9.259	6.812	-42.663
481	0.481	-19.525	14.193	-7.241	-7.809	-10.235	-11.411	3.603	-18.859
482	0.482	-13.527	-3.28	-6.279	-10.499	-7.733	-9.496	-5.572	-15.784
483	0.483	-6.188	-10.305	-7.256	-7.963	-3.301	-7.789	-8.16	-13.083
484	0.484	-7.188	-29.546	-9.784	-5.634	-6.217	-18.859	-0.487	-5.548
485	0.485	-2.96	-16.886	-9.014	-12.036	-7.563	-11.747	1.959	-7.875
486	0.486	4.383	-19.323	-13.849	-13.991	-8.9	-15.478	-17.076	-14.242
487	0.487	7.271	-25.815	-13.262	-22.709	-12.944	-19.027	-9.383	-12.306
488	0.488	-4.161	-27.845	-13.843	-24.249	-9.44	-24.3	-11.565	-7.094
489	0.489	-24.882	-15.775	-10.361	-19.973	-2.073	-23.355	-22.033	0.825
490	0.49	-27.588	-30.221	-11.702	-18.762	-1.095	-33.04	-19.909	-9.267
491	0.491	-25.078	-36.127	-13.817	-19.864	-5.926	-31.883	3.127	-5.594
492	0.492	-22.764	-24.038	-11.096	-12.481	-13.854	-30.696	0.227	-13.911
493	0.493	-24.905	-22.569	-7.602	-7.644	-10.753	-31.618	-2.31	-8.697
494	0.494	-22.98	-12.583	-11.655	-5.121	-11.711	-22.652	0.35	-7.751
495	0.495	-17.769	-11.525	-11.246	-9.163	-15.955	-16.561	16.804	5.372
496	0.496	-13.141	-19.953	-10.834	-14.011	-15.166	-9.106	31.878	-15.966
497	0.497	-8.895	-4.006	-15.657	-18.674	-11.666	-9.959	30.125	-24.338
498	0.498	-17.813	-15.726	-12.36	-18.092	-13.592	-12.358	3.981	-6.579
499	0.499	-18.965	-22.218	-10.618	-25.075	-10.682	-22.879	-22.174	-36.991
500	0.5	-17.982	2.825	-15.449	-27.993	-7.19	-18.512	-32.119	-24.62
501	0.501	-9.059	6.008	-13.505	-20.086	-12.597	-12.032	-10.13	-13.414
502	0.502	-15.031	-3.397	-9.425	-17.02	-13.177	-10.761	-1.681	-3.353
503	0.503	-14.055	-0.808	-10.768	-8.141	-4.475	-5.434	0.949	5.922
504	0.504	-11.155	6.654	-12.116	5.009	8.668	-4.387	-29.352	14.21
505	0.505	-3.219	-0.412	-9.203	10.246	-0.056	-5.109	-50.016	-3.633
506	0.506	4.116	10.167	-9.578	8.736	1.489	-2.733	-61.238	-15.263
507	0.507	-8.675	4.303	-9.177	7.408	-5.686	0.796	-78.317	-17.393
508	0.508	0.015	-7.933	-13.995	3.747	-9.379	10.884	-81.508	-7.732
509	0.509	-7.933	9.456	-15.912	-4.585	-8.241	6.652	-89.982	-12.979
510	0.51	-12.22	-11.661	-12.6	-20.652	-11.358	7.829	-72.334	7.7
511	0.511	-24.064	-25.819	-12	-36.892	-14.285	-0.467	-65.524	-6.458
512	0.512	-28.747	-38.66	-14.503	-47.507	-13.536	2.647	-33.737	-29.704
513	0.513	-27.423	-45.678	-12.165	-37.802	-11.226	-10.117	34.815	-7.851
514	0.514	-23.756	-30.806	-13.316	-21.902	-10.658	-18.855	64.311	-22.003
515	0.515	-17.767	-28.901	-7.306	-6.984	-7.389	-23.553	55.33	-39.816
516	0.516	-16.817	-13.1	-8.079	-5.056	-10.317	-27.891	63.421	-32.857
517	0.517	-21.661	-2.505	-13.692	-3.332	-8.992	-21.599	26.441	-13.707
518	0.518	-20.881	-12.221	-10.208	-11.275	-13.494	-6.031	6.484	4.084
519	0.519	-20.087	-0.035	-16.201	-7.006	-16.454	4.518	-23.953	25.174
520	0.52	-16.579	-1.565	-16.975	-10.694	-9.559	-1.392	-29.448	11.063
521	0.521	-9.201	-2.886	-23.555	-4.725	-8.658	-6.732	-24.547	-12.138
522	0.522	-8.211	-1.68	-24.329	-5.707	-4.454	-14.804	-20.289	-21.4
523	0.523	-8.95	-7.635	-20.269	-4.74	-3.739	-22.109	-16.488	-24.078
524	0.524	-11.237	-21.485	-19.687	-2.214	-0.309	-5.236	-5.581	-21.559
525	0.525	-17.79	-19.467	-10.975	1.865	-3.647	10.854	4.19	-5.291
526	0.526	-23.766	-14.175	-2.648	9.823	-4.275	38.384	-11.765	-7.409
527	0.527	-29.356	-22.028	4.711	-6.22	-4.703	19.465	2.067	-9.331
528	0.528	-22.775	-20.596	-4.182	0.767	-9.206	29.383	24.994	2.859
529	0.529	-11.377	-26.917	-5.339	2.901	-6.374	19.949	15.427	-8.196
530	0.53	-3.458	-25.668	-4.366	-2.874	-1.619	17.092	6.793	-21.217
531	0.531	-2.108	-28.701	-7.262	-18.717	2.937	4.177	-21.786	-5.387
532	0.532	-0.945	-29.6	-8.025	-20.831	1.117	11.005	-33.317	-16.069
533	0.533	5.072	-16.369	-8.793	-11.14	-6.877	-4.041	-43.677	-14.165
534	0.534	-0.117	4.984	-12.268	1.046	-24.929	-9.991	-34.678	-22.887
535	0.535	-14.808	2.313	-16.911	2.561	-27.493	-8.4	-20.825	-37.218
536	0.536	-16.911	-5.179	-17.488	3.894	-25.216	-3.908	-38.893	-19.813
537	0.537	-11.065	-16.731	-11.689	-5.024	-18.869	-17.021	-22.915	-8.231
538	0.538	-9.301	-1.799	-12.469	-18.203	-16.982	-33.055	-46.606	-10.369
539	0.539	-17.215	7.914	-19.058	-44.537	-15.284	-35.36	-56.175	-0.681
540	0.54	-15.866	-7.898	-14.806	-55.761	-13.774	-33.608	-59.182	-23.509
541	0.541	-17.025	-5.709	-17.136	-31.953	-9.565	-49.668	-46.727	-26.608
542	0.542	-15.88	-11.466	-15.206	2.515	-8.477	-60.484	-16.647	-12.488
543	0.543	-12.789	-9.671	-14.631	-10.979	-9.741	-70.315	3.785	-4.981
544	0.544	-17.616	-8.082	-17.53	-23.325	-15.059	-82.642	-22.805	1.961
545	0.545	-20.099	-12.295	-15.011	-4.518	-16.105	-74.815	0.723	4.091
546	0.546	-22.38	-15.948	-9.584	-1.206	-16.949	-68.913	-2.631	-1.712
547	0.547	-12.855	-17.107	-6.089	-16.857	-11.026	-50.236	-11.188	-6.975
548	0.548	-21.711	-22.314	-0.082	-14.127	-10.302	-42.802	6.355	-8.585
549	0.549	-18.189	-25.218	-8.981	-6.554	-10.926	-26.652	31.83	-4.376
550	0.55	-27.839	-12.055	-12.458	0.439	-10.382	-11.859	21.517	-8.109
551	0.551	-31.489	-6.207	-15.554	-1.656	-3.838	-21.643	-13.168	-18.965
552	0.552	-25.459	-11.371	-14.588	-3.568	0.39	-5.875	-8.902	-14.702
553	0.553	-20.207	-28.754	-12.071	-15.752	7.71	8.946	11.669	-18.352
554	0.554	-19.215	-26.395	-11.299	-33.128	-1.217	22.424	30.36	-12.324
555	0.555	-9.496	-45.52	-11.882	-44.712	-12.07	13.637	54.089	-15.404
556	0.556	-5.771	-27.714	-9.949	-21.277	-4.931	8.899	63.327	-18.342
557	0.557	-2.239	-6.622	-15.378	-5.599	-8.627	10.167	43.565	-14.15
558	0.558	-3.186	1.678	-14.814	8.525	-5.175	-4.234	35.994	-23.107
559	0.559	11.548	-0.882	-14.251	5.985	-6.169	-2.375	5.593	-9.963
560	0.56	9.442	-7.894	-11.368	-10.317	-1.357	-4.185	-15.07	-8.244
561	0.561	3.64	6.964	-10.034	-16.767	4.615	0.38	-11.277	-9.817
562	0.562	-5.087	-2.744	-9.669	-18.784	-2.758	10.348	-21.22	-8.501
563	0.563	-16.155	-29.091	-10.086	-13.628	-7.609	22.07	-49.331	-9.698
564	0.564	-14.835	-17.911	-10.496	-15.218	-3.357	14.039	-67.9	-13.194
565	0.565	-16.026	5.865	-11.678	-13.889	-4.128	18.203	-77.735	-12.268
566	0.566	-24.364	2.744	-15.951	-7.48	-4.703	21.803	-80.602	-11.344
567	0.567	-27.472	-17.02	-13.066	-1.466	-1.414	25.228	-54.847	-7.124
568	0.568	-34.268	-24.597	-14.448	-0.513	-5.479	17.841	-23.709	-7.923
569	0.569	-31.761	-13.019	-10.023	-1.51	-6.825	18.812	3.933	-22.423
570	0.57	-26.161	-32.202	-11.797	4.47	-13.198	21.338	49.945	-20.471
571	0.571	-21.321	-34.747	-9.317	-7.723	-24.591	17.283	80.481	-13.123
572	0.572	-25.962	-23.165	-7.029	-16.472	-19.916	13.795	97.083	-12.181
573	0.573	-25.385	-33.858	-12.876	-24.448	-21.236	11.863	82.122	-2.544
574	0.574	-19.588	-28.12	-13.693	-20.231	-20.051	5.305	31.951	-11.488
575	0.575	-20.361	-16.006	-17.215	-23.925	-18.855	-7.795	-1.388	-8.024
576	0.576	-15.535	-24.018	-13.967	-17.963	-15.728	-21.272	-7.231	-8.996
577	0.577	-5.467	-16.934	-18.067	-18.955	-2.92	-19.455	-23.538	-6.096
578	0.578	6.344	-22.641	-14.621	-14.17	12.991	-27.348	-38.464	-5.319
579	0.579	7.704	-34.524	-14.284	-16.732	19.417	-34.476	-15.429	0.294
580	0.58	-1.187	-10.794	-11.431	-20.834	17.518	-22.648	5.479	-9.198
581	0.581	-7.181	-7.594	-10.322	-11.404	5.375	-27.249	-20.62	7.825
582	0.582	-16.863	-23.366	-7.685	-12.634	-11.986	-20.064	-37.42	0.864
583	0.583	-25.779	-20.732	-12.587	5.3	-14.257	-18.874	-40.276	-14.044
584	0.584	-12.647	-8.017	-10.724	23.039	-20.594	-20.008	-42.761	-12.109
585	0.585	-17.912	-10.372	-12.739	1.888	-22.481	-12.633	-45.03	-13.85
586	0.586	-25.906	-12.544	-8.75	-6.507	-24.166	-19.387	-37.818	-5.928
587	0.587	-12.997	8.689	-10.159	-9.112	-16.169	-6.195	-26.935	-21.789
588	0.588	-21.748	0.293	-8.857	-11.536	-14.745	-0.337	-17.029	-32.404
589	0.589	-13.86	-7.316	-10.07	-18.033	-13.51	4.931	-4.662	-22.694
590	0.59	-18.168	-18.986	-11.293	-16.246	-5.113	3.421	16.201	-20.915
591	0.591	1.337	-8.427	-14.636	-26.293	8.901	-9.492	19.068	-12.963
592	0.592	-7.013	-2.714	-13.532	-42.279	22.526	-18.158	-9.022	5.822
593	0.593	-19.81	5.902	-18.43	-23.168	10.407	-29.127	-12.505	-6.937
594	0.594	-31.449	4.271	-20.425	-15.67	-3.844	-36.248	-2.227	-28.018
595	0.595	-29.344	14.253	-22.418	-8.76	-13.447	-32.543	-5.125	-19.675
596	0.596	-23.551	15.349	-23.049	-15.22	-4.666	-24.174	-13.225	-1.845
597	0.597	-21.829	4.453	-20.583	-13.334	-22.008	-8.074	4.793	9.778
598	0.598	-20.3	3.056	-13.276	-15.139	-24.248	-14.981	-11.25	7.654
599	0.599	-10.267	-11.335	-14.286	-16.758	-22.042	-17.044	-30.198	-9.772
600	0.6	-9.133	-28.825	-13.372	-21.067	-16.156	-11.125	-27.467	-26.032
601	0.601	-8.006	-45.145	-9.171	-4.054	-21.312	-9.233	-34.226	-32.413
602	0.602	-11.136	-30.256	-10.007	7.548	-13.302	-23.407	-48.957	-38.222
603	0.603	-10.201	-32.205	-9.485	-15.906	-11.884	-25.165	-70.095	-29.513
604	0.604	-23.396	-27.024	-11.475	-0.278	-10.659	-12.77	-67.248	-15.197
605	0.605	-21.489	-9.627	-10.939	2.361	-11.761	-1.528	-64.617	9.963
606	0.606	-19.761	-7.314	-6.143	4.816	-12.684	-5.603	-57.579	20.039
607	0.607	-8.73	-5.209	-4.244	-2.207	-5.856	-9.108	-29.899	4.384
608	0.608	-10.074	-3.248	-8.341	4.143	-10.06	-5.457	-3.619	-21.137
609	0.609	-16.447	1.996	-9.729	6.068	-7.682	-17.105	-27.475	-17.842
610	0.61	-5.601	-21.768	-7.433	4.32	-5.695	-5.92	-36.855	-2.157
611	0.611	1.557	-38.755	-7.85	5.847	-11.654	1.368	-5.824	-4.87
612	0.612	10.454	-41.792	-5.173	-10.058	-10.831	-7.406	14.743	-22.672
613	0.613	6.973	-22.016	-11.013	-20.746	-11.372	-3.806	18.268	-20.366
614	0.614	1.736	-19.463	-15.11	-18.851	-13.275	-6.781	8.025	-5.473
615	0.615	-9.111	-17.092	-15.721	-45.206	-9.174	-15.572	-7.858	-11.296
616	0.616	-13.382	-6.383	-15.171	-34.009	-4.306	-23.808	6.073	-6.086
617	0.617	-9.732	-0.507	-12.303	-10.227	-0.98	-26.804	3.393	-1.456
618	0.618	-20.6	-9.161	-11.942	-7.146	-9.853	-33.527	0.928	-23.125
619	0.619	-16.365	-13.76	-12.348	-15.467	-10.99	-23.83	-1.338	-13.818
620	0.62	-25.274	-15.032	-9.457	-33.257	-12.125	-20.145	0.489	-11.1
621	0.621	-21.792	-18.648	-15.458	1.803	-11.149	-6.997	12.566	-13.617
622	0.622	-16.565	-5.416	-7.529	-3.221	-10.184	-12.251	33.145	-6.644
623	0.623	-15.596	-0.092	-4.43	-7.675	1.232	-23.325	24.628	-4.502
624	0.624	-27.002	-4.648	-9.272	-28.387	-6.689	-30.578	31.902	-18.04
625	0.625	-19.037	-5.896	-1.339	-9.617	-5.324	-18.924	19.915	-16.296
626	0.626	-34.883	-4.62	-6.568	-19.687	-8.986	-4.771	13.095	-17.83
627	0.627	-32.731	1.466	-5.596	-10.406	-12.453	4.751	-0.914	-22.067
628	0.628	-23.024	-12.388	-8.103	-13.121	-11.448	13.317	-13.553	-10.246
629	0.629	-17.767	-18.116	-12.157	-20.662	-4.616	8.535	-25.014	-11.782
630	0.63	-9.805	-2.196	-12.721	-13.692	-10.567	-13.266	-47.048	-18.929
631	0.631	-5.522	0.015	-2.627	-11.559	-12.861	-4.064	-63.051	-15.244
632	0.632	-4.35	-17.292	-12.656	-13.463	-9.372	-1.44	-60.673	-11.741
633	0.633	3.964	-19.522	-8.942	-4.729	-12.684	-9.052	-37.781	-12.703
634	0.634	0.856	-25.815	-7.746	-6.229	-18.15	-2.162	-34.99	-15.617
635	0.635	-0.099	-19.903	-15.064	3.892	-18.782	4.155	-15.527	-9.631
636	0.636	-6.086	-18.071	-29.739	10.331	-12.831	-1.716	-18.289	-8.874
637	0.637	-16.713	-10.07	-23.308	6.872	-8.812	-21.136	2.605	-16.817
638	0.638	-12.429	-11.348	-21.323	1.652	-8.26	-13.629	27.995	-19.937
639	0.639	-16.083	-10.099	-16.053	14.428	-4.981	-2.048	31.169	-15.134
640	0.64	-22.054	-4.043	-17.551	30.297	-6.726	-4.219	21.812	-12.631
641	0.641	-29.383	1.249	-13.244	-1.642	-1.876	1.559	19.054	-8.567
642	0.642	-28.374	-5.458	-9.523	-33.593	1.446	-10.661	6.278	2.279
643	0.643	-20.408	-13.346	-8.316	-37.673	-0.258	13.116	-9.961	3.844
644	0.644	-23.482	-12.327	-11.37	-33.974	-7.208	23.15	-24.811	-3.31
645	0.645	-30.238	-26.988	-14.229	-2.979	-6.239	20.027	-34.415	-9.701
646	0.646	-20.541	-29.058	-9.926	-23.651	-8.77	34.147	-36.049	-6.212
647	0.647	-11.619	-34.84	-10.652	-19.941	-9.554	26.6	-46.954	-7.16
648	0.648	-8.131	-8.499	-12.531	-9.837	-6.099	19.659	-36.729	-0.374
649	0.649	-7.147	-4.819	-10.529	-19.066	-9.42	-12.254	-32.877	-4.623
650	0.65	-8.095	-1.553	-9.876	-38.732	-2.873	-35.065	-45.882	-16.818
651	0.651	-8.851	-36.013	-7.292	-41.191	-5.408	-39.1	-44.015	-15.085
652	0.652	-3.218	-31.609	-8.574	-15.392	1.922	-50.297	-26.473	-13.544
653	0.653	1.644	-10.929	-9.668	-12.057	-0.989	-60.338	-10.084	-9.29
654	0.654	-5.685	-22.174	-15.606	-2.728	-8.932	-57.205	4.998	-10.42
655	0.655	-12.451	-32.247	-16.323	-10.994	-7.967	-43.014	30.376	-21.208
656	0.656	-22.104	2.214	-17.035	6.857	-12.808	-40.426	54.415	-25.402
657	0.657	-28.456	-20.606	-20.45	-0.054	-15.326	-38.02	39.009	-21.681
658	0.658	-29.565	-8.197	-15.735	-14.929	-16.107	-40.073	13.76	-8.534
659	0.659	-15.593	-26.971	-17.422	-20.695	-14.186	-34.179	4.002	-3.342
660	0.66	-13.631	-30.255	-9.427	-18.923	-4.137	-14.742	7.37	4.594
661	0.661	-18.822	-27.164	-5.896	-7.868	-11.301	-17.176	10.351	-5.448
662	0.662	-29.819	-13.066	-4.88	-0.681	-12.469	-5.499	3.128	6.362
663	0.663	-22.63	-25.856	-5.799	0.49	-11.314	-11.838	1.155	-4.659
664	0.664	-18.936	-18.854	-8.273	-5.502	-14.409	-17.619	12.126	-3.312
665	0.665	-12.941	-12.426	-7.462	-8.597	-9.563	-1.747	-1.116	-7.002
666	0.666	-5.604	-18.17	-6.837	-7.636	-17.494	-20.912	-20.179	-8.161
667	0.667	-2.709	-16.35	-10.089	-10.119	-10.136	12.57	-12.318	-24.183
668	0.668	-10.638	-8.358	-14.119	-22.252	-11.101	17.04	4.247	-31.113
669	0.669	-15.851	-24.19	-14.462	-30.897	-13.62	12.962	-10.361	-28.981
670	0.67	-10.996	-13.51	-20.805	-35.488	-4.712	16.642	11.227	-15.423
671	0.671	-8.475	-15.406	-12.828	-19.58	-3.536	13.372	14.21	-13.686
672	0.672	-9.251	-20.609	-15.894	-13.115	-0.423	10.309	42.703	-18.32
673	0.673	-15.853	-12.645	-12.955	-11.126	-13.18	35.877	54.153	-8.242
674	0.674	-21.897	-16.884	-12.143	-5.868	-7.94	59.684	64.416	-11.902
675	0.675	-14.605	-10.487	-9.788	-1.199	-9.49	44	61.487	-17.884
676	0.676	-9.799	7.511	-11.684	6.003	-8.139	12.806	58.9	-23.092
677	0.677	-10.626	15.054	-14.946	2.363	-17.044	0.375	20.473	-16.301
678	0.678	-8.335	8.088	-10.851	-3.587	-25.359	-10.874	-7.165	-12.03
679	0.679	-8.927	18.721	-12.182	-2.596	-15.674	-20.95	-42.381	-11.233
680	0.68	-18.998	5.153	-19.517	-5.518	-6.756	-36.665	-46.842	-14.695
681	0.681	-11.83	-21.181	-18.538	-18.674	-3.253	-34.035	-50.918	-12.728
682	0.682	-5.445	-17.519	-15.614	-12.851	4.121	-36.629	-47.265	-9.799
683	0.683	-8.936	-14.278	-14.827	-18.053	18.847	-20.451	-50.575	-7.272
684	0.684	-18.612	-17.436	-12.493	-16.441	12.479	-22.672	-53.641	-3.969
685	0.685	-19.773	-9.159	-8.995	-29.362	6.694	-16.944	-56.315	-2.769
686	0.686	-25.774	3.572	-14.989	-9.934	1.49	-18.749	-63.826	-5.434
687	0.687	-20.565	1.198	-17.321	2.926	-6.415	-26.732	-66.142	-5.026
688	0.688	-21.56	-22.254	-10.744	0.64	-19.35	-28.137	-68.259	-0.747
689	0.689	-17.328	-6.613	-14.994	-1.471	-21.066	-13.871	-74.088	-9.62
690	0.69	-16.571	-26.39	-12.663	4.388	-25.682	-27.468	-54.802	-15.978
691	0.691	-17.172	-18.862	-9.179	6.209	-29.906	-32.724	-72.706	-14.783
692	0.692	-16.599	-2.644	-8.585	-4.762	-26.186	-31.208	-84.454	-9.524
693	0.693	-18.353	-9.097	-7.991	-17.679	-20.145	-27.017	-82.518	-12.388
694	0.694	-17.972	-14.963	-9.33	-15.903	-17.019	-23.386	-61.451	-16.601
695	0.695	-14.689	-23.731	-8.942	-14.317	-8.11	-24.587	-64.371	-14.247
696	0.696	-8.132	-3.073	-9.325	-15.606	-4.637	-17.279	-57.031	-12.291
697	0.697	4.631	-17.263	-11.255	-19.224	-1.554	-20.225	-45.623	-2.224
698	0.698	-7.567	-9.776	-13.962	-32.331	1.334	-16.027	-43.699	-6.473
699	0.699	-6.01	-2.828	-18.217	-37.507	5.565	-16.888	-14.856	-12.837
700	0.7	-7.371	-26.265	-12.801	-20.035	-1.828	-12.139	30.82	-16.297
701	0.701	-13.76	-4.413	-13.377	-8.387	-0.88	-7.618	36.619	-15.32
702	0.702	-19.759	-7.169	-10.082	6.548	-6.898	-9.473	30.996	-16.273
703	0.703	-20.72	-14.756	-7.176	-10.785	-6.118	-17.516	-4.43	-29.425
704	0.704	-15.876	-17.075	-6.782	-13.038	-9.606	-23.624	-9.075	-27.489
705	0.705	-25.565	-23.459	-12.194	-6.582	-9.037	-18.498	3.134	-18.78
706	0.706	-29.271	-25.426	-15.677	-16.192	-9.642	-27.48	-0.736	-1.371
707	0.707	-32.786	-30.659	-16.252	-0.242	-1.726	-19.224	9.121	24.362
708	0.708	-21.008	-9.961	-8.515	-10.826	-0.586	-22.361	24.549	14.293
709	0.709	-16.381	-18.267	-15.865	-4.954	-1.585	-21.41	32.607	-13.952
710	0.71	-15.025	-25.805	-5.022	-6.64	-10.512	-8.237	24.791	-17.617
711	0.711	-13.861	-14.193	-9.27	-11.234	-11.687	9.215	3.451	-7.532
712	0.712	-7.868	-20.585	-10.431	-9.823	-10.739	11.597	-5.095	-23.198
713	0.713	-8.842	-41.875	-11.594	-13.445	-15.599	26.566	7.439	-3.438
714	0.714	-2.067	-39.173	-10.628	-5.068	-19.881	32.43	9.519	9.337
715	0.715	-4.577	-46.733	-17.409	-12.368	-11.001	23.783	2.891	-11.752
716	0.716	-16.755	-44.407	-11.412	-27.042	-7.537	6.453	-10.902	-37.3
717	0.717	-25.452	-20.983	-7.353	-24.876	-6.591	-9.734	-12.909	-27.241
718	0.718	-33.381	-11.672	-16.845	-22.914	-9.514	13.789	-8.532	-11.589
719	0.719	-29.127	-14.361	-15.7	-17.681	-15.53	4.593	-18.853	-8.901
720	0.72	-20.234	-16.853	-14.554	-13.041	-21.168	-9.464	-2.094	3.858
721	0.721	-9.404	-5.204	-9.349	-17.299	-17.692	-11.922	23.425	-12.406
722	0.722	9.354	-3.065	-10.328	-2.957	-14.41	-9.542	26.526	-10.283
723	0.723	22.109	2.758	-12.858	6.749	-5.514	-3.12	17.074	-12.244
724	0.724	19.78	1.052	-13.642	-1.915	0.85	-1.144	25.248	-20.973
725	0.725	-3.638	2.617	-15.593	-3.416	-0.32	25.225	27.596	-16.349
726	0.726	-0.523	1.286	-12.305	-7.629	-5.562	28.923	29.728	-15.022
727	0.727	-14.634	-5.075	-16.373	-11.266	-14.479	5.104	35.912	-11.371
728	0.728	-22.164	-8.528	-12.894	6.749	-13.341	-10.593	29.892	-10.22
729	0.729	-19.813	-5.422	-13.274	29.969	-12.412	-2.289	17.449	-11.208
730	0.73	-26.171	-2.533	-7.468	8.106	-19.207	5.256	-6.6	-22.065
731	0.731	-16.487	-5.079	-11.537	-6.02	-16.707	2.934	-10.073	-12.023
732	0.732	-14.737	5.491	-13.475	-13.58	-11.103	-3.434	-13.313	2.279
733	0.733	-19.372	9.674	-10.187	-39.333	-11.692	-5.336	-38.929	-3.546
734	0.734	-23.625	-9.945	-13.091	-22.339	-14.988	-17.464	-42.208	-26.389
735	0.735	-24.802	-7.323	-11.737	-38.043	-12.098	-28.436	-32.85	-23.301
736	0.736	-18.812	0.162	-8.442	-40.808	-12.506	-44.244	-18.639	-3.578
737	0.737	-15.735	-11.503	-8.053	-2.308	-9.252	-50.579	-21.057	-11.141
738	0.738	-14.788	-13.663	-13.272	3.134	-4.459	-33.131	4.766	-18.107
739	0.739	-22.736	-11.777	-9.781	-22.006	-6.448	-26.141	14.919	-11.701
740	0.74	-21.777	-24.019	-5.128	-35.529	-11.912	-40.999	5.703	-13.619
741	0.741	-30.694	-6.669	-14.021	-39.577	-16.214	-31.479	8.52	-11.874
742	0.742	-19.875	4.901	-12.846	-43.234	-12.775	-10.159	21.456	-10.351
743	0.743	-15.626	-10.045	-14.004	-19.451	-6.802	-12.816	10.064	-17.541
744	0.744	-14.478	-12.04	-6.649	-10.219	5.374	-15.275	-21.573	-13.877
745	0.745	-3.654	-27.951	-13.44	-7.551	14.077	-17.534	-34.747	-10.421
746	0.746	-7.931	-13.103	-10.937	-15.137	9.434	-15.353	-38.416	3.482
747	0.747	-6.773	-15.1	-11.728	-3.556	5.172	-13.337	-41.685	-6.223
748	0.748	-17.617	-27.368	-13.689	7.034	11.557	-1.061	-44.566	-14.946
749	0.749	-7.582	-22.807	-9.061	-6.595	12.727	-21.696	-34.904	-19.603
750	0.75	-13.997	-24.232	-15.649	-1.435	-3.326	-1.889	-31.849	-15.381
751	0.751	-17.529	-20.658	-14.881	3.164	-10.289	-4.345	-23.962	-16.579
752	0.752	-20.689	-17.239	-15.663	-18.553	-25.184	-6.594	-12.076	-8.31
753	0.753	-17.859	-33.374	-19.151	-2.895	-19.371	-0.143	-13.982	-1.004
754	0.754	-10.007	-35.756	-21.091	-0.22	-17.618	5.716	-23.442	-3.945
755	0.755	-4.854	-8.141	-14.519	-7.808	-6.583	7.502	-3.833	-6.481
756	0.756	-9.763	-4.553	-17.05	-10.184	-13.74	2.899	3.98	-8.813
757	0.757	-15.812	-21.696	-9.721	-3.862	-12.585	-10.032	6.563	-6.887
758	0.758	-19.936	-31.087	-12.65	-21.307	-4.281	-22.204	-12.359	-10.165
759	0.759	-21.922	-33.886	-13.444	-14.372	-7.396	-30.12	-19.68	-10.731
760	0.76	-20.035	-21.199	-11.146	-7.999	-10.314	-25.831	-35.721	-16.548
761	0.761	-14.657	-9.654	-3.226	-6.082	-11.112	-40.119	-46.161	-15.783
762	0.762	-19.537	-3.322	-4.211	-4.379	-10.356	-30.402	-32.467	-17.699
763	0.763	-17.646	-9.185	-9.067	-9.064	-6.882	-21.667	-23.648	-13.04
764	0.764	-15.946	-0.536	-8.307	-16.26	-10.183	-23.197	-13.048	-16.508
765	0.765	-17.331	-11.598	-13.934	-4.484	-9.608	-27.445	-14.45	-12.43
766	0.766	-11.946	-18.791	-12.019	-9.161	-12.107	-21.068	-4.249	-12.041
767	0.767	-8.507	-27.695	-11.452	-4.944	-7.634	-22.275	10.179	-7.606
768	0.768	-9.133	-19.352	-9.722	-1.293	-11.678	-10.555	16.09	-10.505
769	0.769	-10.924	-31.13	-10.127	2.168	-5.857	0.371	17.916	-10.884
770	0.77	-9.612	-29.564	-9.759	-5.181	-14.754	7.438	-5.825	-5.458
771	0.771	-5.204	-7.876	-10.937	-10.019	-13.6	-1.551	-22.784	-6.018
772	0.772	-6.984	-17.129	-11.339	-14.283	-14.58	9.224	-19.623	4.074
773	0.773	-22.492	-25.02	-11.74	-26.477	-9.748	13.425	-22.274	2.773
774	0.774	-28.329	-10.849	-6.919	-24.734	-15.743	6.99	1.021	-3.574
775	0.775	-33.989	-13.322	-17.77	-20.103	-10.117	3.468	10.399	-4.711
776	0.776	-26.124	-6.323	-16.234	-15.869	-10.685	2.469	13.19	-9.944
777	0.777	-25.217	-12.676	-17.602	-4.096	-8.731	-4.327	-4.53	-16.781
778	0.778	-30.119	-6.864	-21.284	0.509	0.187	-12.319	16.638	-7.138
779	0.779	-27.668	9.02	-15.287	-12.471	-6.182	-24.198	2.564	-8.311
780	0.78	-15.539	2.643	-14.325	-14.201	-5.004	-25.825	-25.676	-11.784
781	0.781	-10.382	12.327	-13.359	-12.673	-10.218	-24.542	-29.352	-12.751
782	0.782	-8.884	10.615	-10.858	-8.461	-7.3	-25.765	-53.179	-11.767
783	0.783	-10.28	6.001	-10.103	3.283	-4.767	-26.982	-81.478	-21.417
784	0.784	-1.415	10.294	-9.536	-4.717	-8.831	-15.239	-85.218	-17.746
785	0.785	-9.771	-9.242	-12.84	5.33	-10.766	-7.378	-54.3	-11.773
786	0.786	-4.574	-11.928	-14.016	-18.114	-4.76	2.613	-33.627	-17
787	0.787	-1.694	-35.112	-18.09	-37.686	-3.97	14.36	7.968	-29.77
788	0.788	-9.656	-31.996	-12.293	-34.96	-5.887	18.985	24.403	-38.473
789	0.789	-10.641	-17.85	-16.37	-37.458	-10.512	8.955	49.565	-36.901
790	0.79	-7.757	-15.316	-14.443	-25.841	-9.921	2.606	45.102	-23.919
791	0.791	-7.006	-26.927	-15.021	-27.964	-7.395	3.799	-0.789	2.425
792	0.792	-15.931	-12.023	-6.12	-2.821	-13.77	-10.081	-31.213	6.133
793	0.793	-14.776	-6.2	-7.279	14.209	-12.981	-8.076	-58.917	-10.875
794	0.794	-13.794	-25.555	3.559	-1.43	-15.278	-9.727	-74.046	-1.571
795	0.795	-8.941	-18.01	-3.6	-4.101	-11.76	-1.686	-60.554	1.153
796	0.796	-20.342	3.064	-4.76	-11.6	-5.717	-20.336	-39.906	-1.344
797	0.797	-12.396	0.359	-1.271	4.69	-6.459	-22.736	-13.639	-8.277
798	0.798	-8.125	7.913	-13.066	15.375	-14.374	-11	24.041	-14.649
799	0.799	-11.793	-3.699	-20.993	-1.995	-13.384	-8.739	59.22	-1.095
800	0.8	-0.939	2.696	-16.721	-4.288	-14.327	-2.822	72.721	-2.834
801	0.801	0.428	-14.722	-15.551	-2.138	-15.101	-14.889	93.377	8.197
802	0.802	-0.718	-12.39	-14.385	-15.654	-17.441	-13.225	89.656	1.046
803	0.803	2.772	-27.264	-13.42	-17.385	-16.882	-11.758	38.131	-15.976
804	0.804	-6.9	-25.312	-12.456	-12.711	-10.896	-10.477	-13.574	-22.926
805	0.805	-15.785	-2.437	-9.943	0.286	-8.581	-6.875	-20.194	-20.783
806	0.806	-33.759	13.28	-5.87	-1.445	0.903	-9.859	-26.226	-7.231
807	0.807	-20.956	-0.803	-6.446	-22.159	12.706	4.948	-9.838	-12.451
808	0.808	-18.6	1.73	-7.009	-24.866	8.061	-1.353	-4.91	-26.757
809	0.809	-16.443	-9.87	-11.056	-32.408	0.909	-14.836	-9.457	-24.814
810	0.81	-22.207	-29.027	-11.429	-25.416	-0.236	-9.557	-21.908	-23.065
811	0.811	-20.424	-26.471	-13.738	-10.505	-6.223	-11.052	-3.193	-34.082
812	0.812	-15.739	-24.109	-14.101	-8.571	-11.435	-6.757	6.815	-32.723
813	0.813	-19.952	-30.464	-18.528	-13.805	-10.453	-3.033	-27.66	-13.196
814	0.814	-26.291	-40.113	-15.609	-12.267	-14.695	-6.454	-32.148	-4.898
815	0.815	-25.083	-31.365	-14.229	-13.634	-22.051	-9.477	-36.243	-12.435
816	0.816	-24.067	-42.393	-14.598	-14.8	-19.149	-2.632	-25.054	-10.1
817	0.817	-24.984	-32.335	-13.421	-18.302	-14.892	10.602	-28.403	-12.21
818	0.818	-22.418	-25.944	-14.572	-15.22	-10.827	31.981	-12.821	-2.502
819	0.819	-18.306	-17.586	-11.076	-28.012	-5.995	0.906	-10.23	-0.723
820	0.82	-8.782	-14.477	-11.441	-15.839	2.711	-19.742	-12.86	-5.338
821	0.821	-7.577	-23.353	-8.713	-11.216	8.706	-38.467	-1.382	-24.108
822	0.822	-8.701	-26.8	-12.174	-4.072	3.484	-35.146	-12.185	-36.881
823	0.823	-3.438	-21.542	-10.991	-2.932	-1.344	-32.009	-41.412	-20.61
824	0.824	-2.43	-22.484	-13.678	-1.8	-7.326	-34.675	-53.961	-9.962
825	0.825	-8.377	-12.762	-14.804	1.266	-9.636	-21.863	-50.385	19.064
826	0.826	-15.672	-16.387	-10.52	2.204	-19.103	-28.797	-53.772	56.597
827	0.827	-22.37	-0.664	-19.39	2.957	-20.25	-18.115	-44.584	21.354
828	0.828	-21.516	-11.274	-15.686	-9.233	-16.745	-12.28	-36.384	-1.509
829	0.829	-15.831	-5.438	-12.177	-17.916	-13.622	-0.067	-18.715	-22.234
830	0.83	-12.277	-3.659	-11.185	-13.275	-10.704	-1.608	-25.859	-18.572
831	0.831	-16.844	-24.32	-4.39	-3.217	-9.915	-11.655	-6.898	-21.862
832	0.832	-18.514	-15.93	-3.591	3.16	-5.839	-18.025	5.698	-18.751
833	0.833	-21.942	-18.387	-7.635	-10.005	5.013	-9.674	3.208	0.997
834	0.834	-20.551	-11.378	-9.55	-29.351	0.379	-4.422	-7.591	-1.519
835	0.835	-20.118	-17.731	-8.941	-21.801	-3.874	-5.367	-5.771	-17.783
836	0.836	-15.623	-23.535	-10.657	-14.832	-12.773	-18.508	-11.02	-7.136
837	0.837	-6.697	-11.352	-11.991	-16.968	-11.608	-35.918	-9.402	-16.806
838	0.838	-13.05	-9.84	-12.36	-15.041	-10.64	-47.535	-7.926	-32.681
839	0.839	-14.17	-5.605	-12.722	-20.275	-5.801	-28.391	4.008	-17.782
840	0.84	-6.778	0.765	-18.705	-21.849	-10.063	-20.874	-0.55	-23.59
841	0.841	-9.654	11.588	-19.46	-0.167	-14.131	-18.613	6.629	-25.338
842	0.842	-12.149	1.499	-18.671	-9.466	-12.189	-8.038	-2.378	-14.312
843	0.843	-22.773	2.628	-15.158	-17.776	-15.464	-21.682	-13.43	-12.946
844	0.844	-18.499	-0.889	-10.485	-10.21	-16.022	-27.011	-17.994	-9.269
845	0.845	-12.095	2.173	-14.517	-17.187	-19.485	-31.791	-17.134	-10.393
846	0.846	-10.909	-6.748	-14.11	-10.838	-16.175	-16.07	-16.211	-15.564
847	0.847	-11.866	-10.225	-17.376	-8.94	-11.314	-14.118	-6.698	-8.75
848	0.848	-14.747	-11.169	-14.449	-10.691	-11.875	-8.49	-13.237	-9.511
849	0.849	-12.219	-12.094	-14.05	-9.145	-15.93	-3.44	2.328	-8.732
850	0.85	-12.999	-4.134	-12.883	-2.004	-7.982	1.025	8.651	-3.887
851	0.851	-16.473	-9.333	-8.037	-10.952	0.352	5.114	6.668	-12.603
852	0.852	-7.761	-20.157	-1.441	-12.14	-4.871	3.77	11.855	-6.575
853	0.853	-4.286	-18.8	-3.954	-15.254	-3.895	0.12	-5.645	-11.794
854	0.854	-9.519	-30.615	-4.724	-16.236	-6.396	0.93	-8.091	-12.775
855	0.855	-12.434	-9.908	-9.557	-6.568	-4.048	1.741	-1.904	-10.264
856	0.856	-20.392	-12.607	-7.611	2.334	-5.948	4.095	19.184	-12.587
857	0.857	-25.657	-5.016	-13.023	-3.672	-6.486	1.602	38.775	-19.157
858	0.858	-18.9	-7.319	-13.602	-19.765	-8.189	9.384	5.162	-14.927
859	0.859	-26.845	-0.903	-11.665	-26.749	-16.09	10.194	-26.856	-14.168
860	0.86	-19.499	-22.189	-9.921	-7.599	-12.58	10.973	-39.325	-22.098
861	0.861	-12.729	-13.898	-13.405	-0.063	-11.595	13.282	-35.717	-10.262
862	0.862	-16.996	-6.371	-15.732	2.27	-10.634	9.006	-39.034	7.178
863	0.863	-16.221	-13.35	-12.83	-4.084	-8.131	-0.689	-17.145	9.513
864	0.864	-12.74	-19.735	-18.828	-9.848	2.5	-12.707	-14.413	-22.389
865	0.865	-13.335	-2.309	-16.308	-8.075	1.137	-14.466	-11.847	-17.917
866	0.866	-11.604	-4.62	-10.694	-3.392	-2.547	-13.321	9.333	-21.96
867	0.867	-10.25	-19.501	-7.208	-7.63	-1.385	-27.828	35.007	-25.614
868	0.868	-10.625	-36.902	-7.784	-3.943	-0.421	-14.451	38.45	-28.883
869	0.869	-7.703	-20.633	-16.681	-7.408	-1.38	4.746	16.769	-19.558
870	0.87	-12.134	-26.983	-12.991	-12.593	-7.365	7.076	2.844	6.037
871	0.871	-5.537	-17.278	-16.469	-21.449	-11.404	-0.07	5.572	2.785
872	0.872	-11.526	-22.458	-15.488	-17.9	-16.228	-10.89	31.544	-6.506
873	0.873	-23.713	-20.845	-14.511	-16.866	-15.66	-20.729	-5.967	-3.82
874	0.874	-32.412	-25.054	-20.512	-10.041	-13.942	-29.574	-40.98	-6.35
875	0.875	-33.947	-31.401	-18.183	-5.725	-10.473	-31.25	-36.333	-4.042
876	0.876	-32.583	-20.536	-18.765	-9.737	-9.118	-38.487	-32.051	-1.874
877	0.877	-28.916	-16.246	-12.765	-20.514	-13.961	-37.391	-28.141	-3.745
878	0.878	-20.609	-9.806	-11.995	-34.799	-10.68	-33.965	-4.102	-5.47
879	0.879	-13.251	-10.908	-5.417	-17.365	-7.785	-28.793	11.797	-10.107
880	0.88	-10.342	-26.874	-2.9	-15.051	-8.171	-33.664	3.741	-23.081
881	0.881	-4.326	-38.392	-6.967	-8.662	-9.522	-27.704	-13.82	-31.798
882	0.882	4.585	-31.963	-3.48	-10.584	-9.134	-35.104	-29.794	-20.79
883	0.883	10.595	-22.241	-5.415	-12.317	-5.473	-28.364	-40.155	-16.543
884	0.884	0.931	-13.486	-13.155	-16.961	-5.109	-15.217	-49.571	-4.746
885	0.885	-10.852	-5.523	-14.127	-9.811	-5.526	-9.429	-75.642	-9.404
886	0.886	3.484	1.667	-11.225	-18.707	-3.625	-0.724	-109.457	-13.689
887	0.887	-10.057	5.376	-10.461	-24.689	-3.264	7.218	-95.67	-10.025
888	0.888	-25.9	-0.592	-12.784	-12.853	-6.773	2.973	-74.725	-13.537
889	0.889	-23.749	4.651	-9.31	4.582	-6.408	-3.384	-17.8	-6.212
890	0.89	-14.035	1.765	-9.897	-11.669	-7.591	7.515	23.053	8.475
891	0.891	-12.251	1.01	-8.167	3.239	-13.622	3.34	74.901	19.104
892	0.892	-20.146	13.224	-15.144	1.319	-23.332	7.131	121.911	-2.2
893	0.893	-15.865	11.458	-16.121	-0.429	-24.54	6.111	152.473	-10.519
894	0.894	-17.015	-5.972	-13.607	4.203	-18.583	22.294	113.913	-33.746
895	0.895	-20.468	-12.945	-12.828	17.171	-13.407	24.721	58.46	-43.033
896	0.896	-17.338	-19.341	-17.673	4.963	-10.553	22.697	6.862	-28.905
897	0.897	-20.215	-36.787	-17.093	-12.472	-8.09	13.153	13.533	-11.107
898	0.898	-10.541	-43.786	-15.362	-14.817	-5.819	11.547	-4.561	-8.785
899	0.899	-1.66	-33.165	-14.011	-16.966	-7.792	7.076	-32.159	-2.399
900	0.9	-12.524	-27.386	-10.726	0.43	-7.25	-5.702	-47.167	3.414
901	0.901	-11.199	-25.664	-16.523	-15.827	0.459	-7.241	-51.531	-22.905
902	0.902	-7.549	-11.375	-4.328	-30.7	-6.92	-21.366	-30.76	-11.682
903	0.903	-11.042	-9.493	-6.067	-28.721	-9.856	-26.979	-41.917	-8.392
904	0.904	-18.392	-11.274	-7.613	-23.492	-14.152	-25.053	-10.919	-17.683
905	0.905	-15.479	-3.374	-11.868	-18.862	-18.256	-16.926	-6.795	-14.972
906	0.906	-12.958	-22.173	-8.197	-14.608	-17.705	-12.468	-40.817	-12.456
907	0.907	-18.565	-14.641	-7.045	-8.217	-9.041	-18.65	-27.208	13.269
908	0.908	-20.486	-21.61	-10.145	-16.528	-12.565	-19.637	-47.844	-10.551
909	0.909	-18.542	-6.715	-14.993	-21.768	-13.576	-3.404	-36.55	-19.851
910	0.91	-23.963	6.839	-12.492	-7.098	-8.795	13.026	-39.782	-33.993
911	0.911	-14.477	1.596	-11.727	-13.513	4.312	11.054	-42.825	-26.47
912	0.912	-18.143	-3.066	-13.673	-27.094	2.329	9.284	-56.915	-10.212
913	0.913	-16.978	-16.04	-18.333	-32.359	0.539	7.699	-59.391	-8.07
914	0.914	-9.626	-21.282	-15.435	-18.073	-7.442	-0.103	-57.045	1.613
915	0.915	-10.583	-10.258	-11.963	-20.048	-11.731	-4.242	-59.16	-7.116
916	0.916	-16.575	-20.299	-12.364	-4.222	-12.924	-18.436	-57.223	-8.699
917	0.917	-23.922	-3.268	-13.528	2.142	-4.633	-20.238	-51.986	-10.091
918	0.918	-22.959	3.705	-13.919	-3.686	-12.001	-18.368	-44.016	-16.536
919	0.919	-18.701	-11.206	-17.407	-26.555	-12.982	-16.688	-33.922	-27.465
920	0.92	-9.805	-5.404	-10.835	-17.3	-17.26	-29.508	-25.023	-20.376
921	0.921	-6.332	-24.749	-15.68	-25.65	-6.651	-31.118	-19.043	-0.875
922	0.922	-7.301	-37.478	-14.906	-18.131	6.283	-23.073	-9.395	7.396
923	0.923	-10.21	-16.343	-6.004	-6.553	4.494	-27.228	-0.506	9.858
924	0.924	-16.213	-7.975	-14.325	-12.971	-9.875	-20.748	17.433	12.127
925	0.925	-18.56	4.841	-9.11	-7.184	-23.472	-38.652	14.811	-19.848
926	0.926	-7.742	-6.738	-8.144	-15.916	-21.774	-36.031	12.407	-24.325
927	0.927	-9.311	-17.36	-10.66	1.456	-13.888	-19.669	27.206	-20.292
928	0.928	-22.297	-30.876	-9.879	3.738	-9.69	-8.918	44.491	-31.556
929	0.929	-17.091	-53.665	-10.455	14.336	-13.423	-10.751	18.653	-28.309
930	0.93	-21.763	-44.319	-7.156	4.639	-12.309	-1.945	28.648	-19.075
931	0.931	-17.513	-13.116	-10.053	-0.596	-9.255	-0.315	6.716	-5.013
932	0.932	-18.662	-9.035	-9.663	0.937	5.422	-7.399	9.344	-12.615
933	0.933	-19.815	-12.671	-15.082	-6.265	11.783	-11.007	16.779	-1.03
934	0.934	-22.901	4.402	-13.146	-9.974	5.963	2.228	9.709	-3.186
935	0.935	-14.003	-4.832	-15.09	-16.02	0.714	-6.394	7.494	-5.139
936	0.936	-3.2	-13.111	-9.676	-17.035	-14.986	-16.185	1.61	-10.407
937	0.937	-16.168	-5.518	-17.609	-27.92	-13.452	-20.75	-0.202	-5.84
938	0.938	-17.933	1.478	-10.259	-12.079	-14.822	-24.926	7.685	-13.066
939	0.939	-29.014	-0.64	-13.17	-5.716	-11.152	-21.185	11.927	-6.756
940	0.94	-24.8	-6.445	-12.399	-7.687	-7.674	-19.993	23.765	-15.114
941	0.941	-23.676	-8.205	-11.641	-2.529	-8.65	-31.779	12.756	-12.003
942	0.942	-10.562	12.487	-11.07	2.073	2.179	-33.331	-8.888	-16.835
943	0.943	-8.865	-7.263	-13.02	-2.233	-4.994	-14.598	0.423	-10.879
944	0.944	-19.939	-20.059	-14.765	-11.173	-1.328	3.118	31.569	-13.273
945	0.945	-15.715	-17.801	-8.936	-5.22	-4.818	5.332	27.415	-13.935
946	0.946	-9.368	-11.487	-12.984	-2.184	0.411	-1.186	0.947	-10.719
947	0.947	8.605	-13.474	-6.39	-1.296	-0.54	0.598	-9.279	-12.467
948	0.948	16.128	-22.239	-10.641	-9.315	-13.689	-22.433	-6.328	-13.792
949	0.949	13.785	-17.651	-9.864	-10.37	-15.603	-25.74	-14.787	-19.184
950	0.95	7.382	-19.056	-19.349	-25.167	-13.845	-28.672	-22.46	-11.226
951	0.951	-2.317	-12.742	-10.444	-52.912	-15.374	-16.131	-15.662	-16.435
952	0.952	-14.531	-4.45	-9.295	-56.668	-13.993	-14.026	-26.484	-13.533
953	0.953	-25.582	-14.147	-12.395	-19.015	-10.288	-7.853	-20.821	-16.046
954	0.954	-32.769	-23.053	-15.306	-4.005	-11.427	-13.872	-47.29	-18.381
955	0.955	-29.121	-12.252	-12.801	-8.54	-18.767	-19.309	-28.616	-13.551
956	0.956	-30.316	-22.336	-8.753	-12.675	-7.914	-17.953	-38.753	-4.836
957	0.957	-35.582	-26.047	-18.256	-23.96	-12.15	3.528	-41.967	-8.313
958	0.958	-20.918	-22.6	-11.902	-13.954	-10.955	6.419	-67.586	-9.234
959	0.959	-14.58	-27.871	-5.926	1.656	-4.927	-2.112	-71.15	-7.081
960	0.96	-12.687	-18.982	-11.173	4.307	-5.867	5.24	-61.146	-4.162
961	0.961	-14.463	-10.665	-12.156	6.759	-8.736	-6.562	-32.95	-17.3
962	0.962	-12.936	-13.777	-9.66	4.379	-7.914	-8.89	-29.328	-15.323
963	0.963	-8.712	-10.91	-15.293	-10.566	-7.097	0.571	1.578	-13.542
964	0.964	-17.645	-20.616	-13.375	-12.541	-13.641	-1.385	5.611	-15.1
965	0.965	-16.517	-29.55	-7.387	-10.82	-14.385	-9.529	9.282	0.745
966	0.966	-15.574	-11.567	-13.006	-25.169	-18.427	-13.982	5.989	-1.359
967	0.967	-6.694	-24.362	-11.077	-27.128	-27.89	-17.857	-9.7	12.203
968	0.968	-15.238	-16.997	-11.661	-14.934	-24.192	-9.711	-18.008	31.596
969	0.969	-9.275	-5.359	-14.571	-16.486	-15.846	-10.852	-15.481	13.841
970	0.97	-12.408	-16.002	-12.07	-23.663	-6.147	-4.244	-17.764	2.274
971	0.971	-17.27	-33.439	-18.461	-24.82	-9.8	-0.139	-11.327	-4.072
972	0.972	-19.806	-26.522	-15.959	-13.984	1.064	-7.624	-13.22	-13.708
973	0.973	-27.197	-24.464	-13.644	-12.636	2.453	-10.608	-7.952	-15.391
974	0.974	-12.524	-18.698	-8.807	-16.312	6.16	-16.684	6.403	-26.37
975	0.975	-14.686	-10.017	-12.106	-10.297	2.693	-24.105	-7.093	-36.409
976	0.976	-8.911	7.394	-12.691	3.676	5.799	-25.149	15.788	-27.488
977	0.977	-7.184	0.389	-13.084	-9.86	8.717	-20.91	37.695	-21.471
978	0.978	-2.553	-10.289	-10.768	-11.595	6.228	-11.981	17.995	-18.36
979	0.979	4.582	-20.017	-11.931	-16.255	-1.097	-5.909	-5.212	-11.558
980	0.98	-14.974	-18.354	-9.226	-20.51	-5.906	-0.583	-20.915	-10.747
981	0.981	-29.112	-1.007	-11.938	-10.053	-15.551	2.45	-18.231	-21.347
982	0.982	-21.562	-12.672	-9.23	6.964	-16.676	-1.664	-0.484	-28.459
983	0.983	-23.881	-6.325	-12.723	-4.646	-20.113	-7.126	-12.132	-19.515
984	0.984	-21.741	-12.15	-12.341	1.748	-10.385	-13.552	-22.834	-15.98
985	0.985	-8.185	0.033	-14.466	3.706	-9.175	-10.862	-32.607	0.133
986	0.986	-27.517	-4.634	-17.186	-4.973	-15.13	-14.747	-37.921	21.276
987	0.987	-19.941	2.493	-11.388	-22.374	-12.011	-21.152	-20.606	7.182
988	0.988	-8.318	3.635	-9.08	-15.422	-18.756	-18.451	-13.766	9.736
989	0.989	-10.438	4.785	-12.569	3.732	-16.225	-6.075	-7.526	-20.61
990	0.99	-8.513	7.857	-2.508	11.271	-12.153	-0.662	21.326	-49.602
991	0.991	-3.291	-4.933	-9.663	-4.978	-12.711	1.086	25.192	-30.796
992	0.992	-11.224	-10.179	-10.816	-7.099	-10.761	17.165	28.644	-6.956
993	0.993	-9.867	-8.65	-19.129	-20.653	-7.833	36.548	31.704	8.741
994	0.994	-18.754	4.278	-35.19	-11.938	-2.984	39.301	22.234	0.434
995	0.995	-15.259	-1.002	-23.573	2.378	-6.269	32.582	2.359	-7.107
996	0.996	-22.594	-24.855	-21.439	0.451	-11.684	22.173	-31.267	-42.114
997	0.997	-21.607	-28.183	-11.76	-11.743	-5.096	28.192	-35.866	-47.1
998	0.998	-17.318	-25.113	-6.525	-10.201	-11.08	19.686	-48.398	-33.518
999	0.999	-14.991	-16.835	-1.882	-8.851	-7.008	8.829	-59.784	-21.105
1000	1	-19.843	6.366	-6.14	-12.543	-8.933	-3.981	-15.25	-9.855
1001	1.001	-17.932	-28.122	0.235	-16.033	-9.495	-23.197	2.753	-13.117
1002	1.002	-17.384	-23.709	-0.931	-17.019	-14.901	-35.819	-2.861	-3.805
1003	1.003	-13.934	-36.1	-4.031	-10.262	-10.044	-33.348	1.95	10.347
1004	1.004	-16.29	-9.786	-5.001	-4.249	-5.375	-26.819	-11.778	-2.411
1005	1.005	-9.737	-19.867	-7.519	-9.835	-7.096	-32.487	-24.355	-9.358
1006	1.006	-2.968	-22.95	-3.448	-14.64	-8.44	-23.634	-5.734	-7.21
1007	1.007	-5.479	-14.607	3.136	-11.308	-10.742	-15.567	-22.916	-20.725
1008	1.008	-4.702	-12.069	-10.026	-9.535	-7.816	-11.177	-19.951	-18.962
1009	1.009	-8.166	-28.291	-15.827	-17.424	-6.623	-9.883	-17.386	-14.314
1010	1.01	-18.209	-26.146	-17.563	-1.702	-7.749	-6.284	-9.956	-21.473
1011	1.011	-19.544	-24.191	-12.917	-12.301	-10.622	-5.21	-7.69	-22.638
1012	1.012	-10.621	-11.964	-14.276	-29.677	-10.212	1.646	-5.558	-4.656
1013	1.013	-11.76	-26.255	-17.949	-27.326	-7.48	-4.287	-19.081	33.837
1014	1.014	-6.506	-24.294	-19.111	-25.179	-9.015	-14.875	-24.25	39.251
1015	1.015	-15.38	-26.01	-18.146	-15.489	-5.712	-24.915	-16.256	-16.297
1016	1.016	-21.348	-24.429	-17.179	-6.769	-4.541	-23.751	2.587	-8.945
1017	1.017	-18.227	-34.428	-19.699	-24.172	-0.095	-32.087	-10.114	-28.889
1018	1.018	-9.294	-38.056	-14.091	-21.819	-9.02	-20.302	1.564	-34.894
1019	1.019	-5.783	-24.857	-10.609	-23.9	-7.871	-15.677	-13.273	-29.47
1020	1.02	-10.982	-1.972	-12.545	-25.786	-11.35	-22.866	-15.141	-14.401
1021	1.021	-13.879	7.375	-9.641	-20.522	-3.971	-26.588	-6.346	-0.89
1022	1.022	-4.21	15.756	-13.134	-6.161	-4.903	-44.642	-4.69	-13.314
1023	1.023	-10.606	3.048	-12.747	-4.174	-7.387	-31.952	-0.332	-9.686
1024	1.024	-16.612	-3.844	-12.361	-20.01	-8.125	-20.438	-12.028	7.302
1025	1.025	-19.688	-14.413	-11.962	-30.596	-10.028	-9.915	-19.835	-14.618
1026	1.026	-22.559	-0.767	-11.572	-9.229	-10.591	-39.073	-23.991	-11.971
1027	1.027	-23.29	-12.872	-13.696	4.982	-12.313	-43.264	-22.675	-4.474
1028	1.028	-20.932	-4.867	-15.626	17.782	-9.782	-54.598	-4.471	-20.783
1029	1.029	-25.744	5.263	-14.26	1.55	-12.103	-57.984	-1.755	-18.707
1030	1.03	-23.783	9.006	-12.711	-13.332	-12.501	-54.977	-8.529	-12.934
1031	1.031	-26.682	15.056	-16.188	-3.627	-12.13	-46.749	-6.21	-7.749
1032	1.032	-23.207	-0.938	-8.832	-15.778	-12.538	-39.307	-27.305	-9.349
1033	1.033	-25.531	-21.99	-16.188	-23.648	-14.683	-27.812	-7.347	-10.772
1034	1.034	-21.463	-19.231	-19.091	-33.668	-19.151	-21.53	10.654	-14.502
1035	1.035	-21.053	-16.686	-7.677	-34.808	-19.739	-19.715	-5.429	-15.706
1036	1.036	-17.724	-14.351	-6.131	-16.793	-10.844	-11.134	-3.132	-8.359
1037	1.037	-12.868	-20.75	-7.485	6.44	-12.014	-9.735	10.581	-11.256
1038	1.038	-10.905	-22.687	-8.644	9.516	-1.174	0.164	22.947	-17.274
1039	1.039	-1.984	-13.983	-14.644	12.209	5.98	8.912	37.473	-11.685
1040	1.04	-3.13	-25.022	-17.741	-5.583	-5.829	5.282	43.504	-15.22
1041	1.041	-6.599	-20.772	-18.699	-3.22	-1.18	-2.233	38.546	-14.71
1042	1.042	0.775	-8.964	-16.187	7.441	-5.437	-5.304	15.007	-5.851
1043	1.043	-11.986	-10.508	-10.572	-9.955	-1.768	4.216	-22.477	0.519
1044	1.044	-17.198	-6.257	-14.061	-7.628	1.713	7.748	-37.326	1.674
1045	1.045	-18.74	-7.418	-9.441	-14	-3.508	15.905	-32.647	-14.405
1046	1.046	-14.479	-10.912	-10.026	-4.315	-6.406	20.943	-44.865	-30.684
1047	1.047	-13.319	-20.625	-11.385	-2.578	-14.342	23.641	-41.072	-20.089
1048	1.048	4.678	-8.86	-6.925	-10.536	-17.433	22.655	-17.125	-14.315
1049	1.049	7.193	-19.919	-7.488	-3.377	-16.467	29.781	-7.704	-16.061
1050	1.05	0.23	-4.058	-6.116	-17.686	-18.977	36.31	6.564	-11.38
1051	1.051	-6.158	-1.913	-6.493	-19.606	-11.629	22.904	19.491	-12.675
1052	1.052	-15.832	-23.217	-7.645	-10.881	-12.591	16.844	31.283	-11.47
1053	1.053	-21.06	-25.925	-11.318	-2.928	-13.367	14.862	3.794	-7.977
1054	1.054	-25.699	-18.377	-13.638	-4.255	-9.3	3.605	0.303	-13.211
1055	1.055	-32.859	-29.944	-17.705	-16.04	-5.824	-12.469	-9.589	-10.35
1056	1.056	-31.688	-36.298	-11.902	-23.955	-5.256	-6.289	-6.329	-16.395
1057	1.057	-25.672	-30.459	-12.686	-19.684	-10.692	-0.648	-14.488	-12.39
1058	1.058	-22.563	-28.673	-13.265	-20.823	-15.556	-12.993	-6.796	-1.584
1059	1.059	-15.767	-11.201	-9.99	-9.965	-13.634	-14.682	-13.638	-3.138
1060	1.06	-13.234	-4.185	-11.745	-11.304	-9.582	-13.434	-36.935	-1.784
1061	1.061	-15.547	-10.523	-8.271	-10.128	-6.101	-12.365	-46.129	-5.467
1062	1.062	-14.959	-8.541	-13.701	-6.633	-6.499	-11.29	-43.314	-4.281
1063	1.063	-16.885	-3.263	-13.128	-11.865	0.076	-6.142	-35.649	-16.041
1064	1.064	-22.292	-11.163	-9.85	-8.96	-6.704	4.606	-28.603	-17.521
1065	1.065	-20.342	-18.285	-8.111	-6.432	-4.2	0.267	-30.669	-10.321
1066	1.066	-12.985	-27.137	-10.619	-18.583	4.688	-0.965	-28.697	-9.179
1067	1.067	-12.009	-18.749	-9.256	-27.267	10.676	-9.33	-26.937	-10.343
1068	1.068	-16.258	-2.612	-13.315	-25.693	3.313	-14.568	-22.301	-13.446
1069	1.069	-10.626	-4.856	-14.657	-24.303	-5.607	-17.454	-12.226	-8.622
1070	1.07	0.233	-19.666	-14.256	-15.358	-16.459	-9.477	-21.131	-14.626
1071	1.071	4.886	-29.244	-9.406	-14.164	-26.545	-10.401	-24.615	-18.672
1072	1.072	0.634	-20.467	-14.039	-13.154	-14.752	-5.499	-10.7	-15.168
1073	1.073	-8.258	-21.951	-11.126	1.607	-19.42	-7.956	-8.784	-18.442
1074	1.074	-19.088	-14.764	-18.085	-21.727	-15.188	-3.794	-10.549	-15.529
1075	1.075	-29.143	-26.561	-13.245	-30.945	-8.825	-11.624	3.727	-7.588
1076	1.076	-30.293	-5.875	-14.009	-22.597	-12.332	-18.885	-21.497	-6.423
1077	1.077	-21.966	-3.17	-14.77	10.942	-9.249	-33.527	-45.378	0.947
1078	1.078	-12.279	-10.72	-16.704	6.553	-4.419	-39.84	-48.567	1.93
1079	1.079	-11.114	-17.678	-9.357	2.558	-3.641	-41.687	-45.931	-11.209
1080	1.08	-9.951	-2.76	-12.268	-8.624	-5.967	-36.334	-38.459	-5.357
1081	1.081	-8.974	-8.561	-11.512	-11.892	-7.908	-28.255	-22.31	-3.586
1082	1.082	-7.996	0.171	-7.467	-21.152	-11.209	-26.726	-20.313	4.352
1083	1.083	-13.975	-4.481	-12.308	-12.811	-9.473	-40.851	-3.061	-2.785
1084	1.084	-24.589	2.632	-9.024	5.01	-9.096	-30.967	13.027	-9.137
1085	1.085	-25.904	16.914	-11.928	2.702	-8.729	-22.037	14.96	-27.105
1086	1.086	-19.479	22.673	-15.405	-3.668	-9.924	-7.471	16.681	-24.553
1087	1.087	-18.267	6.742	-12.111	6.04	-15.953	-1.413	25.169	-17.532
1088	1.088	-4.281	0.294	-9.21	4.353	-10.013	-9.882	1.162	-15.355
1089	1.089	-6.176	-5.577	-11.923	-9.927	-9.26	-8.1	-9.074	-13.399
1090	1.09	-7.877	-10.845	-14.643	-31.193	-11.212	2.221	-24.907	-11.685
1091	1.091	-12.488	-31.612	-9.82	-22.867	-7.947	3.622	-22.385	-13.272
1092	1.092	-13.827	-34.365	-16.41	-25.383	-0.242	-2.139	-15.032	-14.604
1093	1.093	-14.989	-21.648	-13.903	-18.411	-5.516	-7.138	-12.932	-13.421
1094	1.094	-16.155	-19.357	-6.552	-16.297	-8.452	-0.143	-11.076	-14.548
1095	1.095	-10.94	-17.242	-11.388	-2.76	-12.731	2.596	17.684	-13.538
1096	1.096	-11.925	-11.458	-8.865	2.437	-11.998	0.495	29.814	-12.562
1097	1.097	-11.162	-9.743	-12.923	3.962	-11.459	4.169	3.206	-20.492
1098	1.098	-8.848	-14.428	-16.403	-14.83	-10.913	4.929	6.181	-23.576
1099	1.099	-12.324	-21.615	-14.461	-22.41	-12.679	6.819	-3.377	-38.26
1100	1.1	-11.738	-25.302	-13.879	-24.766	-4.741	-0.986	16.11	-40.37
1101	1.101	-13.473	-21.823	-10.392	-22.687	-15.562	-2.027	-1.966	-22.933
1102	1.102	-9.997	-27.064	-10.008	-20.817	-11.261	-11.605	-18.479	12.116
1103	1.103	-15.435	-28.058	-14.077	-19.156	-10.053	-7.86	-20.877	27.236
1104	1.104	-13.52	-37.762	-11.571	-8.176	0.829	-8.966	-23.104	31.71
1105	1.105	-16.832	-28.91	-13.906	-12.455	-0.487	0.734	-25.098	19.35
1106	1.106	-19.769	-25.466	-7.339	-8.8	0.712	-16.287	-14.31	23.052
1107	1.107	-20.179	-24.544	-14.118	-12.306	1.877	-9.304	-15.888	-14.667
1108	1.108	-27.54	-27.48	-11.602	-9.222	-7.821	-7.177	-1.785	-29.737
1109	1.109	-24.445	-28.259	-15.675	-10.198	-9.031	-24.594	-3.925	-25.258
1110	1.11	-23.477	-19.356	-17.602	1.212	-17.434	-22.278	11.752	-21.17
1111	1.111	-19.202	-13.338	-10.249	-6.738	-12.271	-15.914	-7.623	-39.945
1112	1.112	-13.574	-8.121	-13.151	-2.487	-15.241	-10.14	-25.629	-36.652
1113	1.113	-17.04	-3.276	-10.637	-6.149	-11.044	2.011	-9.547	-27.379
1114	1.114	-15.087	-5.783	-16.248	-9.611	-8.774	-5.961	-7.579	-7.67
1115	1.115	-12.168	-14.675	-21.087	-23.515	-5.351	-10.249	9.679	-5.192
1116	1.116	-20.096	-22.991	-16.443	-2.213	-8.703	-19.191	21.165	-12.199
1117	1.117	-14.082	-30.347	-13.546	-16.339	-9.351	-32.375	14.679	-18.613
1118	1.118	-17.181	-27.428	-13.166	-18.86	-9.024	-30.667	-10.551	-8.951
1119	1.119	-16.23	-23.128	-10.855	-21.183	-12.361	-32.248	-20.65	-7.227
1120	1.12	-10.26	-10.918	-10.484	-10.528	-6.584	-22.224	-29.928	-11.894
1121	1.121	-11.042	11.919	-9.336	-12.443	-10.659	-25.95	-15.78	-4.75
1122	1.122	-9.123	8.834	-10.502	-10.685	-4.1	-17.689	-23.283	-11.151
1123	1.123	-13.783	17.179	-8.386	-34.466	-4.889	-22.978	-25.555	-2.835
1124	1.124	-17.876	14.68	-4.525	-31.144	-8.979	-8.336	-23.379	6.845
1125	1.125	-19.274	21.663	-12.479	3.31	-9.592	15.012	-17.537	-10.186
1126	1.126	-13.899	6.752	-13.649	-10.239	-16.969	18.026	-15.734	-17.154
1127	1.127	-15.87	-10.661	-6.304	-6.151	-19.897	15.227	-7.75	-10.78
1128	1.128	-7.177	-17.632	-1.468	-9.786	-24.178	2.366	-17.756	-24.318
1129	1.129	-8.343	-19.787	-2.25	-6.469	-15.299	-18.806	-21.35	-36.51
1130	1.13	-11.46	-14.025	3.358	-3.354	-11.837	-16.141	-8.09	-12.747
1131	1.131	-12.443	-29.919	-1.484	-6.067	-6.43	-20.646	4.238	11.026
1132	1.132	-16.727	-19.298	-11.549	-8.58	-9.536	-23.227	5.947	-10.855
1133	1.133	-22.363	-1.876	-15.815	-10.93	-6.644	-16.314	13.283	-19.173
1134	1.134	-24.331	-8.846	-19.511	-13.074	-0.657	-18.485	30.535	-16.655
1135	1.135	-19.726	-2.447	-16.045	-11.137	9.984	-32.042	14.497	-18.985
1136	1.136	-25.179	7.233	-15.107	-9.404	8.621	-26.801	8.335	-25.41
1137	1.137	-20.373	-1.494	-12.236	-14.063	25.634	-15.735	-8.866	-19.639
1138	1.138	-10.327	-3.067	-13.04	-6.906	-4.756	-5.632	-34.363	-0.305
1139	1.139	-8.986	-16.057	-12.299	1.981	-8.819	-25.151	-44.204	38.197
1140	1.14	-7.848	-10.841	-10.395	-4.038	-12.485	-16.815	-22.116	32.763
1141	1.141	-1.866	-18.804	-15.07	-3.12	-2.395	-24.359	-30.248	-22.785
1142	1.142	9.918	-2.982	-13.353	-6.043	0.737	-17.397	-27.522	-15.435
1143	1.143	-4.429	-26.458	-13.766	-6.835	-13.34	-11.033	-11.052	-22.041
1144	1.144	-6.389	-35.801	-20.175	-10.908	-20.841	-16.868	-17.243	-28.072
1145	1.145	-4.665	-27.552	-19.422	-2.966	-9.192	-15.15	-15.124	-11.643
1146	1.146	-9.324	-25.076	-18.673	-3.904	-11.285	2.23	11.391	-16.705
1147	1.147	-13.597	-18.138	-16.76	-8.719	-20.946	-0.142	37.877	-12.278
1148	1.148	-17.292	-20.31	-16.209	-7.937	-26.162	10.463	14.201	-16.362
1149	1.149	-18.475	-37.773	-13.343	-3.886	-40.473	12.358	5.047	-12.694
1150	1.15	-28.182	-26.201	-14.735	-4.488	-42.412	7.09	24.911	-9.415
1151	1.151	-21.821	-15.6	-10.321	5.574	-47.649	-0.899	12.248	-12.521
1152	1.152	-18.364	-21.46	-12.103	18.518	-39.752	6.205	19.298	-15.226
1153	1.153	-19.344	-16.292	-10.786	-7.804	-29.696	2.459	8.718	-12.679
1154	1.154	-18.381	7.468	-10.432	-34.12	-15.36	8.37	-26.447	-18.85
1155	1.155	-10.446	-9.623	-12.589	-37.391	-9.487	0.924	-32.188	-16.516
1156	1.156	-15.675	-6.575	-13.777	-34.311	16.904	-5.908	-33.868	-14.389
1157	1.157	-20.534	-9.346	-18.062	-31.616	28.205	5.426	-32.22	-16.34
1158	1.158	-19.777	-27.187	-10.157	-29.127	38.341	-12.057	-24.965	-11.167
1159	1.159	-15.743	-15.625	-21.024	-17.536	54.065	-9.794	-28.523	-12.774
1160	1.16	-26.595	-26.3	-13.894	-11.166	28.56	0.783	-10.413	5.958
1161	1.161	-25.059	-8.88	-12.767	-16.963	25.301	2.671	-12.815	-6.838
1162	1.162	-23.707	-20.486	-13.953	-29.177	9.666	4.376	-15.037	4.749
1163	1.163	-23.698	-19.139	-14.95	-33.853	1.382	-3.595	-4.295	2.598
1164	1.164	-22.528	-25.53	-10.142	-32.514	-1.085	-7.888	9.382	4.502
1165	1.165	-11.673	-23.619	-10.943	-13.009	-3.347	-11.597	-9.849	6.215
1166	1.166	-13.017	-18.429	-8.656	-10.354	3.115	-29.622	-17.257	-8.117
1167	1.167	-1.205	-23.143	-8.106	-7.857	-6.505	-27.146	-24.087	-21.682
1168	1.168	3.459	-30.382	-8.708	-5.552	-25.798	-29.511	-34.607	-19.96
1169	1.169	10.645	-10.893	-5.829	-11.969	-43.524	-23.146	-48.053	-12.034
1170	1.17	-6.35	-8.23	-9.329	-10.077	-55.061	-9.609	-42.744	-22.109
1171	1.171	-3.998	-21.047	-12.631	-4.878	-40.086	-4.374	-44.221	-23.28
1172	1.172	-14.629	-18.745	-10.516	-9.547	-26.485	-2.809	-22.461	-24.435
1173	1.173	-12.685	-12.395	-10.918	-8.219	-14.259	-7.035	-6.707	-29.656
1174	1.174	-10.941	-6.641	-8.224	-4.583	-3.214	-5.853	7.493	-20.743
1175	1.175	-15.595	5.482	-13.078	-3.459	-4.577	-4.666	0.031	-12.419
1176	1.176	-19.855	3.873	-13.288	-14.687	-5.75	-5.593	-2.224	-5.083
1177	1.177	-26.224	5.155	-18.136	-7.355	-4.603	-16.395	-12.802	-19.817
1178	1.178	-25.04	11.451	-13.5	-4.47	-1.513	-23.527	-18.559	-13.45
1179	1.179	-11.078	12.52	-11.764	-5.271	-4.405	-40.565	-13.308	7.813
1180	1.18	-16.866	0.628	-14.287	0.31	-14.046	-19.544	-21.226	-0.544
1181	1.181	-8.145	-10.479	-14.678	-9.196	-15.163	0.093	-16.939	-18.351
1182	1.182	-12.772	-29.316	-8.105	7.829	-13.937	-7.585	-18.093	-25.302
1183	1.183	-11.406	-26.856	-5.213	0.85	-8.657	-23.978	-33.8	-27.434
1184	1.184	-12.566	-33.846	-6.005	-5.556	-13.441	-34.766	-14.687	-21.637
1185	1.185	-16.06	-18.981	-0.411	-3.646	-7.38	-40.723	-17.251	-5.777
1186	1.186	-10.84	-5.463	-5.256	-8.896	0.027	-39.138	-10.361	-3.65
1187	1.187	-21.672	-17.671	-5.844	-13.57	-12.717	-34.624	-25.395	-9.454
1188	1.188	-14.499	-25.641	-4.108	-9.342	-10.942	-27.55	-23.617	-14.669
1189	1.189	-10.805	-38.664	-9.913	-18.25	-15.594	-13.279	-22.058	-6.709
1190	1.19	-19.106	-22.856	-13.974	-5.097	-25.68	0.233	-1.531	-13.821
1191	1.191	-18.104	-16.527	-14.546	-20.979	-24.539	1.969	-10.01	-14.961
1192	1.192	-15.171	-3.046	-19.18	-18.862	-25.705	6.617	-2.607	3.002
1193	1.193	-15.909	2.121	-17.426	-16.953	-22.617	2.392	13.514	5.511
1194	1.194	-21.506	16.355	-13.927	-25.692	-11.784	-1.231	19.788	-6.105
1195	1.195	-18.009	-12.74	-14.297	-30.367	-10.439	7.14	21.61	0.262
1196	1.196	-17.411	-16.837	-15.438	-20.325	9.114	8.171	37.364	-5.544
1197	1.197	-13.325	-5.656	-12.706	-8.557	11.834	-4.53	30.885	-14.25
1198	1.198	-9.828	-8.984	-9.201	-7.04	9.33	-6.193	13.409	-22.185
1199	1.199	-6.521	-18.292	-7.045	-5.72	16.316	-7.643	6.346	-23.535
1200	1.2	-11.352	-15.604	-8.948	-20.08	22.722	-6.184	21.143	-17.139
1201	1.201	-11.942	-2.839	-4.65	1.155	28.55	-7.245	15.271	-11.137
1202	1.202	-20.837	-5.162	-9.444	-13.015	2.247	-3.68	9.977	-10.173
1203	1.203	-27.208	-15.787	-16.753	-15.58	-16.503	12.46	8.377	-1.259
1204	1.204	-26.026	-6.071	-17.677	-17.976	-47.441	10.209	-4.643	-2.397
1205	1.205	-20.765	-7.749	-18.41	5.36	-43.351	-13.129	-6.473	-9.734
1206	1.206	-6.02	3.323	-12.753	2.224	-39.658	-3.756	-30.354	-4.871
1207	1.207	-8.114	-18.318	-16.191	4.918	-29.577	-12.004	-27.119	-5.624
1208	1.208	-2.279	-8.999	-12.861	-2.64	-13.878	-14.439	-36.439	-9.662
1209	1.209	-10.972	-23.115	-14.557	-9.622	-5.522	-16.688	-33.752	-16.223
1210	1.21	-9.41	-40.902	-11.046	-24.505	-2.967	-23.001	-26.233	-22.198
1211	1.211	-13.673	-33.943	-12.364	-7.058	-5.29	-20.991	-33.205	-26.228
1212	1.212	-17.362	-19.02	-11.165	-0.069	-3.182	-12.204	-39.583	-16.724
1213	1.213	-18.531	-20.928	-9.195	-19.219	-9.028	-4.191	-49.244	2.854
1214	1.214	-21.616	-8.692	-14.191	-1.414	-14.298	-14.174	-37.035	11.201
1215	1.215	-12.69	-10.214	-9.512	-3.742	-22.274	-17.773	-38.548	-6.578
1216	1.216	-13.813	8.597	-8.901	-18.628	-6.447	-9.361	-31.376	-8.882
1217	1.217	-18.993	6.144	-13.7	-28.285	-8.612	-10.26	-30.214	-11.008
1218	1.218	-23.777	-10.048	-10.374	-16.062	-22.2	-19.09	-29.049	-12.965
1219	1.219	-27.987	-16.39	-14.397	-4.976	-17.03	-20.17	-19.384	-11.242
1220	1.22	-15.763	-10.49	-16.87	-12.086	-9.158	-21.07	-12.995	-15.909
1221	1.221	-3.56	-19.109	-13.538	-15.714	3.745	-21.972	-11.827	-23.1
1222	1.222	-2	-14.393	-13.12	-12.191	19.578	-21.135	-12.795	-24.295
1223	1.223	-3.358	-4.263	-10.373	-15.27	25.943	-10.423	-7.943	-20.828
1224	1.224	0.305	-3.022	-9.191	-10.413	31.745	-3.21	-17.606	-9.009
1225	1.225	-8.031	-13.794	-14.013	-14.651	23.041	-2.01	1.951	-7.451
1226	1.226	-19.848	-20.875	-17.477	-10.569	12.014	-3.141	-0.755	-6.079
1227	1.227	-24.516	-19.639	-12.808	-12.495	-0.955	-6.209	12.024	-7.228
1228	1.228	-20.283	-20.732	-11.047	-9.193	-16.825	8.497	14.364	-10.704
1229	1.229	-13.906	-21.62	-12.38	-5.104	-27.472	40.423	12.252	-7.578
1230	1.23	-12.749	-22.516	-11.971	-13.007	-29.411	53.947	2.598	-14.316
1231	1.231	-17.981	-35.605	-14.082	-28.644	-38.13	58.005	18.459	-13.515
1232	1.232	-15.085	-25.874	-16.769	-22.246	-27.113	46.797	33.356	-15.831
1233	1.233	-9.087	-34.54	-10.945	-16.446	-22.872	43.518	31.434	-15.245
1234	1.234	-1.738	-23.475	-10.145	-11.256	-24.046	34.235	22.742	-10.591
1235	1.235	-4.642	-22.097	-13.609	-9.772	-10.902	20.104	14.849	-15.996
1236	1.236	-16.068	-23.24	-10.302	-5.577	1.288	-3.118	36.548	-19.449
1237	1.237	-17.618	-12.364	-7.384	-9.307	-0.246	-31.365	27.295	-17.478
1238	1.238	-13.369	3.554	-12.215	-22.538	4.013	-50.135	18.986	-14.548
1239	1.239	-17.039	-2.798	-11.626	-13.874	7.697	-67.158	6.22	-12.011
1240	1.24	-27.87	-0.838	-13.363	-15.456	-0.624	-70.23	-0.747	-4.639
1241	1.241	-20.71	0.958	-15.878	-14.102	-7.997	-67.492	-19.885	-3.674
1242	1.242	-19.545	5.656	-12.59	-5.207	-7.051	-69.982	-22.382	-18.383
1243	1.243	-16.051	9.989	-12.974	-4.055	-20.239	-67.644	-29.341	-20.483
1244	1.244	-17.001	-9.495	-16.649	-7.148	-18.323	-52.74	-31.43	-6.912
1245	1.245	-19.896	-23.543	-13.361	-10.048	-20.065	-50.818	-25.614	-8.657
1246	1.246	-25.898	-5.713	-11.23	1.385	-21.634	-34.965	-27.339	-13.291
1247	1.247	-20.274	-3.37	-7.545	-9.619	-25.88	-37.123	-41.631	-6.122
1248	1.248	-22.199	-18.242	-10.829	-5.316	-27.025	-39.103	-31.944	-12.501
1249	1.249	-12.121	-20.134	-11.204	-1.59	-28.19	-37.408	-30.199	-11.354
1250	1.25	-4.947	-14.88	-16.418	6.789	-20.84	-32.815	-47.615	-4.031
1251	1.251	-11.328	-10.189	-15.838	-0.518	-10.007	-17.004	-49.918	-3.07
1252	1.252	-14.804	-26.011	-15.25	6.319	-2.858	-6.42	-52.037	-16.219
1253	1.253	-17.912	-32.369	-12.341	2.111	3.492	-4.552	-50.095	-22.012
1254	1.254	-26.832	-30.428	-9.824	-10.034	11.762	-6.353	-34.236	-16.779
1255	1.255	-18.523	-21.708	-14.276	-36.312	16.93	-14.347	-32.128	-18.342
1256	1.256	-19.487	-10.676	-13.698	-39.929	21.739	-7.265	-34.07	-11.207
1257	1.257	-16.56	-9.314	-11.174	-29.819	8.559	-3.661	-35.835	-14.9
1258	1.258	-3.378	-5.659	-9.817	-14.1	-8.858	-7.224	-21.52	-4.077
1259	1.259	-1.414	0.329	-3.237	-28.182	-15.819	-2.088	-7.979	-11.278
1260	1.26	3.843	12.125	-6.15	-25.605	-13.674	4.579	-6.238	-7.65
1261	1.261	8.509	-2.2	-6.93	-18.596	-7.852	1.928	-14.181	-8.84
1262	1.262	1.362	-15.739	-7.713	-12.168	-9.588	1.024	-12.846	-11.959
1263	1.263	-15.662	-24.418	-9.647	-2.434	-14.228	-7.026	-1.057	-11.005
1264	1.264	-22.624	-10.073	-6.356	6.315	-18.48	-6.16	-5.713	-13.525
1265	1.265	-24.748	-15.86	-6.932	1.728	-17.323	-15.176	1.442	-9.479
1266	1.266	-30.543	-28.041	-13.895	-2.493	-16.156	-4.431	7.816	-8.926
1267	1.267	-28.775	-26.439	-12.922	-11.338	-17.102	-0.242	4.333	1.113
1268	1.268	-20.817	-10.489	-18.928	-29.275	-14.183	-3.99	14.025	-0.268
1269	1.269	-7.843	-33.841	-18.154	-26.69	-11.659	13.933	-0.302	6.077
1270	1.27	-9.586	-24.494	-20.096	-19.662	-7.58	21.421	9.361	2.563
1271	1.271	-11.123	-16.132	-12.748	-8.978	-9.49	19.051	18.041	3.509
1272	1.272	-9.747	-8.562	-17.595	4.606	-4.819	8.372	22.65	-11.214
1273	1.273	-0.828	-15.5	-4.438	-0.587	-8.86	10.285	26.878	-34.642
1274	1.274	-4.314	-0.553	-2.508	-2.147	-7.486	15.513	28.012	-18.98
1275	1.275	-11.679	-10.213	-11.224	-3.53	-8.815	13.988	17.143	-16.27
1276	1.276	-6.869	-11.943	-15.873	-7.241	-5.896	6.853	4.159	-8.743
1277	1.277	-9.414	-10.374	-14.522	-6.13	-7.053	15.776	-15.236	-15.753
1278	1.278	-20.085	-20.41	-13.361	-15.863	-5.128	7.462	-17.782	-26.41
1279	1.279	-12.937	-16.712	-12.204	-22.307	-7.291	6.528	-15.5	-16.743
1280	1.28	-16.608	-27.519	-11.24	-23.52	-9.268	3.675	3.595	-18.485
1281	1.281	-10.615	-20.333	-16.076	-7.518	-5.043	-7.703	0.99	-13.856
1282	1.282	-20.309	-19.142	-8.145	13.506	-1.01	-15.613	-15.348	-15.22
1283	1.283	-16.651	-5.944	-15.501	21.773	-2.388	-25.69	-26.076	-16.392
1284	1.284	-20.149	-0.679	-12.595	29.281	-3.772	-22.034	-28.111	-12.907
1285	1.285	-17.057	13.719	-10.078	17.663	-10.375	-25.566	-12.358	-13.869
1286	1.286	-18.03	0.231	-14.14	-1.49	-19.298	-24.656	-18.885	-18.699
1287	1.287	-18.823	-19.057	-10.646	6.079	-15.822	-13.889	-9.327	-16.186
1288	1.288	-24.456	-11.463	-12.577	-15.005	-16.809	-12.615	-4.235	-13.859
1289	1.289	-19.63	-9.085	-15.484	-29.123	-11.988	-19.08	0.278	-7.268
1290	1.29	-17.714	-19.68	-14.129	-41.871	-0.588	-17.989	-7.025	2.426
1291	1.291	-19.489	-13.833	-11.81	-39.519	4.035	-21.133	-16.079	-3.934
1292	1.292	-20.863	-22.5	-17.618	-28.847	8.275	-16.319	-5.386	-17.078
1293	1.293	-24.163	-11.432	-13.554	-30.747	1.882	-15.55	-27.194	-15.337
1294	1.294	-17.588	-21.485	-6.978	-28.977	-6.455	-13.215	-5.453	-4.302
1295	1.295	-4.823	-1.926	-11.238	-33.576	7.472	-11.248	-19.708	-14.344
1296	1.296	-17.034	-4.63	-16.845	-26.364	-9.954	-9.269	-27.384	-18.01
1297	1.297	-12.404	-7.121	-12.006	-27.473	-16.932	-13.26	-25.186	-21.482
1298	1.298	-13.757	-23.347	-15.281	-26.273	-6.298	-16.65	-35.974	-7.53
1299	1.299	-12.595	-16.952	-12.365	-27.197	-8.229	-16.159	-38.008	6.032
1300	1.3	-11.425	-26.627	-6.554	-24.259	-9.948	-13.158	-39.845	-9.821
1301	1.301	-14.511	-17.905	-12.163	-18.228	-8.371	-14.969	-35.305	-20.443
1302	1.302	-5.594	-6.873	-15.642	-15.879	-12.606	-10.566	-34.032	-18.485
1303	1.303	-4.422	0.261	-15.054	-12.359	-11.431	-10.804	-19.768	-9.766
1304	1.304	-7.516	-0.924	-12.144	-6.326	-22.259	-18.008	-17.861	4.564
1305	1.305	-16.426	0.234	-10.78	-5.531	-29.407	-20.965	-26.565	2.648
1306	1.306	-22.435	-2.847	-14.073	-0.694	-20.492	-17.948	-21.918	-6.046
1307	1.307	-21.486	0.071	-11.171	-1.268	-21.646	-17.048	-23.266	-10.674
1308	1.308	-24.407	-5.946	-6.713	-10.153	-9.865	-9.559	-19.591	5.195
1309	1.309	-30.418	-18.153	-1.287	-27.157	-11.45	3.332	-11.232	3.071
1310	1.31	-19.782	-30.368	-4.764	-15.531	-10.125	19.323	4.906	-18.22
1311	1.311	-15.53	-25.727	-5.343	-0.601	-3.769	13.05	11.971	-20.931
1312	1.312	-11.864	-27.126	-14.24	-10.234	-4.953	3.47	5.665	-18.41
1313	1.313	-10.718	-20.806	-13.078	-8.457	-10.2	-5.136	-0.081	-11.429
1314	1.314	-11.719	-7.711	-19.085	-9.983	-5.383	-3.493	8.709	-0.766
1315	1.315	-10.799	-6.016	-13.856	3	-16.82	-22.18	13.421	-10.429
1316	1.316	-23.997	-29.861	-14.814	-23.319	-15.292	-29.663	6.336	-15.657
1317	1.317	-22.099	-53.729	-8.804	-27.001	-11.053	-22.618	-5.372	-14.111
1318	1.318	-9.946	-44.512	-12.861	-16.934	-12.227	-20.414	12.154	-4.034
1319	1.319	-5.324	-36.254	-9.368	-1.251	-11.07	-26.149	19.236	-12.919
1320	1.32	-6.698	-13.141	-11.298	7.091	-12.038	-27.815	25.713	-21.222
1321	1.321	-10.397	-3.958	-7.225	4.595	-5.254	-29.306	20.021	-26.433
1322	1.322	-9.254	-6.739	-12.055	6.939	2.685	-27.917	4.266	-23.524
1323	1.323	0.411	-14.319	-8.764	34.655	-0.407	-31.587	-2.007	-13.858
1324	1.324	1.553	6.719	-8.18	38.341	-11.252	-35.08	-11.56	-15.035
1325	1.325	2.69	-1.634	-13.977	28.274	-15.512	-27.727	-13.185	2.961
1326	1.326	-9.161	-14.455	-16.297	31.354	-18.031	-18.443	-2.053	15.748
1327	1.327	-13.858	-16.843	-14.36	23.019	-14.346	-5.697	-12.041	-14.633
1328	1.328	-21.058	-10.532	-9.718	15.437	-3.506	-14.428	-10.854	-18.735
1329	1.329	-30.017	-16.423	-11.466	3.782	-2.143	-6.532	-2.537	-22.407
1330	1.33	-16.911	-11.282	-16.297	-2.673	-5.817	0.579	0.552	-12.331
1331	1.331	-11.747	-19.319	-11.654	-8.537	-6.962	4.196	-4.278	-15.42
1332	1.332	-10.244	-15.161	-14.569	-17.293	0.41	14.952	-3.499	-12.704
1333	1.333	-11.657	-18.939	-13.226	-25.234	9.33	7.707	-5.849	-20.24
1334	1.334	-18.096	-34.711	-11.886	-46.928	3.344	14	-9.355	-17.912
1335	1.335	-21.631	-15.635	-14.803	-50.069	8.568	5.582	-3.373	-20.027
1336	1.336	-18.576	-18.22	-18.49	-52.836	1.798	0.266	-15.542	-10.333
1337	1.337	-17.653	2.799	-11.159	-40.135	4.318	-4.661	-17.252	-12.072
1338	1.338	-20.21	0.014	-8.081	-42.528	0.258	-5.524	-28.221	-13.612
1339	1.339	-16.176	-7.582	-12.942	-40.493	-3.221	-6.386	-26.789	-14.953
1340	1.34	-11.374	-5.294	-10.45	-38.648	-10.574	-8.431	-20.317	-16.087
1341	1.341	-16.048	-11.724	-12.793	-30.023	-19.465	-6.597	-33.394	-7.728
1342	1.342	-21.495	-9.818	-10.869	-25.449	-25.438	-6.121	-31.59	-4.624
1343	1.343	-20.915	6.025	-8.948	-18.329	-22.308	-3.71	-26.867	-9.498
1344	1.344	-17.642	-17.419	-13.02	-32.69	-21.31	3.542	-16.742	-12.045
1345	1.345	-11.092	-20.579	-15.541	-34.671	-17.035	2.476	-2.342	-6.446
1346	1.346	-17.117	-23.315	-10.131	-22.525	-11.388	-4.395	-0.329	-9.946
1347	1.347	-24.51	-25.873	-19.628	-17.918	-10.797	-17.668	11.948	-10.562
1348	1.348	-21.647	-18.956	-18.476	-16.605	-18.144	-19.715	-11.766	-13.497
1349	1.349	-19.18	-12.616	-12.485	-7.743	-27.045	-7.625	-4.15	-11.979
1350	1.35	-16.889	-18.43	-13.463	-1.789	-18.731	-22.048	-0.803	-12.382
1351	1.351	-26.394	-6.269	-12.505	-7.043	-4.802	-24.093	-10.022	-12.795
1352	1.352	-22.748	1.652	-13.299	-11.905	4.871	-18.978	-18.265	-11.676
1353	1.353	-16.788	-5.505	-10.997	-14.449	6.613	-20.631	-25.727	-12.08
1354	1.354	-13.735	-19.818	-10.437	-12.15	1.979	-16.492	-27.954	-14.79
1355	1.355	-4.878	-25.613	-5.817	-8.682	-2.269	-4.791	-12.959	-9.967
1356	1.356	-1.438	-16.892	-7.585	-9.268	-3.415	-12.857	-10.934	-6.502
1357	1.357	-2.449	6.937	-12.446	-5.2	4.929	-23.048	1.368	3.549
1358	1.358	-3.648	-1.95	-13.048	0.611	-2.396	-14.292	-15.95	2.177
1359	1.359	-10.458	1.341	-9.002	-0.169	-13.197	-17.9	-32.115	-1.493
1360	1.36	-14.751	-14.328	-10.369	-6.764	-8.907	-12.791	-42.666	-2.687
1361	1.361	-12.446	-0.195	-14.834	-12.771	-10.038	-8.061	-25.161	-12.392
1362	1.362	-19.04	2.325	-11.944	-0.578	-11.168	-21.331	-4.007	-21.303
1363	1.363	-18.277	-9.268	-8.483	11.613	-14.248	-23.391	-12.303	-22.485
1364	1.364	-9.383	-15.629	-15.857	13.162	-15.21	-18.307	-4.751	-17.291
1365	1.365	-17.721	-25.257	-21.107	11.805	-9.194	-10.526	-7.076	-2.599
1366	1.366	-18.699	-13.025	-24.022	5.419	-8.396	-17.879	-21.979	-4.757
1367	1.367	-11.944	-5.085	-18.042	-12.595	-11.843	-16.888	-31.672	-14.472
1368	1.368	-17.952	-3.751	-20.377	-25.39	-13.735	-20.501	-26.49	-19.732
1369	1.369	-12.337	13.271	-13.819	-27.717	-13.102	-17.51	-15.514	-18.204
1370	1.37	-12.919	10.932	-14.618	-17.073	-16.531	-6.78	-25.627	-19.584
1371	1.371	-18.917	-16.733	-7.864	-10.487	-12.031	-2.621	-19.282	-13.234
1372	1.372	-22.981	-43.021	-5.559	-20.159	-7.919	0.965	-15.846	-12.113
1373	1.373	-12.138	-25.964	-0.742	-0.797	-2.079	4.38	-23.259	-19.492
1374	1.374	-13.666	-35.24	-8.111	1.75	-6.142	-9.61	-18.491	-14.664
1375	1.375	-3.588	-26.892	-11.031	4.098	-6.72	-15.46	-14.318	-22.6
1376	1.376	0.094	-14.11	-13.58	-6.532	-14.072	-10.262	-2.214	-6.54
1377	1.377	-15.582	-7.14	-8	7.025	-9.226	-14.923	24.043	19.187
1378	1.378	-9.203	-9.258	-6.086	1.799	-11.729	-13.565	42.734	-25.579
1379	1.379	-7.282	-7.292	-16.166	12.813	-9.38	-9.896	39.355	-19.619
1380	1.38	-5.567	-2.049	-9.021	-0.196	-18.846	-8.738	29.976	-14.219
1381	1.381	-16.611	-0.466	-5.36	-1.976	-15.154	-3.507	21.554	-9.195
1382	1.382	-12.362	-1.786	-1.888	-25.825	-11.672	-8.329	28.976	-13.663
1383	1.383	-13.53	-0.602	-7.13	-15.811	-8.579	-7.527	12.605	-9.613
1384	1.384	-17.013	-13.743	-8.109	-0.177	0.321	-1.893	6.106	-13.313
1385	1.385	-20.12	-18.979	-10.629	-8.548	-8	-8.443	-15.291	-16.618
1386	1.386	-17.211	-26.888	-5.025	-16.137	-13.217	-7.635	-23.71	-7.341
1387	1.387	-17.969	-36.93	-8.51	-13.826	-6.449	-0.239	-36.581	-10.054
1388	1.388	-28.592	-45.788	-7.93	-11.7	-5.686	-3.095	-38.993	-12.576
1389	1.389	-15.599	-46.917	-10.827	-21.397	1.651	6.655	-36.966	-19.546
1390	1.39	-17.315	-37.246	-13.334	-26.621	-1.274	-2.161	-35.129	-21.688
1391	1.391	-18.836	-36.086	-18.746	-25.043	-12.721	-3.233	-19.345	-4.284
1392	1.392	-37.576	-34.954	-19.314	-32.149	-17.393	-2.178	-21.571	16.794
1393	1.393	-19.739	-18.926	-19.882	-25.683	-18.77	-4.992	-19.716	8.469
1394	1.394	-3.443	6.79	-16.96	-12.427	-12.403	-9.157	-14.557	-4.303
1395	1.395	-1.264	-10.295	-17.338	-10.593	-15.907	-9.838	-22.54	-11.259
1396	1.396	-3.141	-1.071	-15.976	-8.952	-8.56	1.115	-26.813	-0.6
1397	1.397	-1.348	1.58	-15.578	-4.602	-7.593	-6.693	-23.162	-6.398
1398	1.398	0.242	-11.271	-17.518	-3.353	5.566	-16.627	-7.486	-1.177
1399	1.399	-15.577	-32.428	-12.483	0.234	7.499	-15.32	3.136	-9.117
1400	1.4	-21.917	-12.747	-10.532	-11.471	2.271	-6.821	-6.551	-16.274
1401	1.401	-16.06	-15.328	-7.612	-9.81	0.732	-7.598	-8.295	-9.881
1402	1.402	-3.823	-17.701	-11.065	-5.442	-6.404	-10.308	-9.842	-27.87
1403	1.403	-5.329	-15.619	-9.686	-9.018	-12.766	-0.417	-8.488	-30.378
1404	1.404	-9.537	-17.621	-5.584	-12.412	-16.248	-17.229	-7.323	-9.27
1405	1.405	-18.388	-15.962	-5.167	-22.001	-19.347	4.098	-13.307	-11.968
1406	1.406	-19.484	-27.069	-12.487	-25.59	-12.603	1.635	-25.086	-24.724
1407	1.407	-20.386	-14.18	-11.491	-26.676	-15.151	14.633	-17.109	-22.383
1408	1.408	-19.348	-5.537	-12.442	-21.384	-9.562	-1.389	-9.898	-28.741
1409	1.409	-20.05	-16.633	-14.944	-22.283	-7.652	-3.272	-8.685	0.304
1410	1.41	-22.315	-18.077	-17.256	-14.278	-4.397	-4.963	-0.329	-20.397
1411	1.411	-18.772	-6.377	-19.176	-11.122	-3.851	-13.43	13.648	-31.612
1412	1.412	-16.773	-14.4	-15.873	-15.905	4.042	-11.632	19.499	-14.589
1413	1.413	-18.459	-10.226	-15.278	-15.085	5.163	-4.253	17.817	1.089
1414	1.414	-11.438	-16.706	-13.907	-12.718	-4.545	4.861	13.218	-7.222
1415	1.415	-16.216	-8.474	-17.182	-6.104	-18.896	20.73	0.296	-4.687
1416	1.416	-16.937	3.256	-10.591	-12.092	-24.729	-2.509	-4.874	-2.325
1417	1.417	-19.215	11.154	-11.543	-4.738	-23.012	-24.217	-0.2	-4.422
1418	1.418	-17.246	9.771	-7.265	-9.597	-27.669	-32.384	9.887	-10.202
1419	1.419	-11.207	21.552	-3.182	-1.691	-23.419	-24.691	-4.403	-11.929
1420	1.42	-15.222	10.49	-9.739	-4.816	-17.038	-22.214	-17.923	-7.288
1421	1.421	-17.115	-8.289	-10.488	-9.674	-11.043	-19.92	-26.605	-5.944
1422	1.422	-19.022	-10.845	-9.686	-13.939	2.896	-25.557	-31.248	-12.31
1423	1.423	-23.062	-8.575	-13.145	-16.276	20.318	-27.142	-27.026	-15.749
1424	1.424	-18.184	-10.724	-11.18	-16.853	4.079	-25.457	-20.71	-20.942
1425	1.425	-10.788	-8.769	-2.258	-20.152	-2.297	-21.076	-17.298	-6.202
1426	1.426	-15.567	-17.434	-5.915	-18.418	-8.093	-14.574	-29.188	4.448
1427	1.427	-11.255	-25.299	-11.895	-18.057	-9.831	-15.616	-18.227	14.131
1428	1.428	-8.906	-35.291	-12.838	-10.72	-14.456	-8.135	-11.113	-8.649
1429	1.429	-2.293	-26.312	-13.783	1.06	-7.283	-3.172	-4.769	-24.314
1430	1.43	-3.032	-34.556	-14.544	-6.882	-10.953	-3.823	1.175	-21.6
1431	1.431	-3.774	-35.432	-13.753	-2.644	-0.111	-9.324	12.919	-14.03
1432	1.432	-5.689	-20.638	-10.248	-1.498	1.265	-11.145	-1.478	-11.686
1433	1.433	-13.026	-18.428	-12.167	-7.523	0.121	-10.47	-7.344	-9.536
1434	1.434	-8.187	-4.792	-16.23	-6.563	-13.02	-12.137	-12.66	-11.436
1435	1.435	-21.345	-20.588	-13.719	-3.655	-18.232	-19.03	-17.405	-13.154
1436	1.436	-23.269	-18.375	-18.181	-16.82	-13.575	-23.811	-21.761	-11.592
1437	1.437	-21.502	-24.084	-11.603	-3.294	-9.306	-22.992	-22.998	-10.209
1438	1.438	-23.018	-18.753	-14.123	16.03	-10.434	-35.153	-14.741	-13.85
1439	1.439	-15.836	2.069	-18.195	3.219	-9.238	-33.406	-9.564	-5.481
1440	1.44	-12.127	-6.138	-13.367	-13.088	-10.168	-25.468	-10.558	-6.402
1441	1.441	-18.09	6.776	-18.03	-19.517	-14.982	-12.504	-4.578	0.411
1442	1.442	-19.023	4.6	-13.986	-29.22	-17.486	-7.294	-11.92	-10.97
1443	1.443	-19.978	-1.642	-17.493	-30.982	-11.867	-2.671	-12.887	-18.877
1444	1.444	-22.463	0.449	-10.162	-29.436	-7.033	4.458	-15.394	-26.014
1445	1.445	-21.642	2.344	-9.211	-22.259	-13.054	-12.623	-27.562	-22.31
1446	1.446	-16.775	-8.564	-8.255	-7.931	-10.782	-19.654	-15.336	-16.314
1447	1.447	-12.099	4.51	-2.255	-2.112	-10.228	-21.848	-26.341	-6.614
1448	1.448	-13.819	-7.571	-7.862	-14.288	-12.185	-23.862	-22.048	-7.747
1449	1.449	-8.003	-9.034	-12.696	-6.338	-13.925	-29.176	-20.837	-13.726
1450	1.45	-10.347	-10.319	-13.271	-16.391	-13.522	-37.192	-21.913	-14.679
1451	1.451	-9.788	-16.632	-22.167	-20.075	-14.851	-24.313	-24.93	-15.634
1452	1.452	-5.156	-17.738	-15.778	-16.59	-8.249	-26.132	-21.93	-11.357
1453	1.453	-8.062	-10.339	-21.771	-9.218	6.462	-18.28	-21.06	-15.419
1454	1.454	-8.455	-9.316	-14.407	-8.249	0.063	-16.995	-21.747	-13.48
1455	1.455	-15.818	-18.938	-13.433	-9.023	13.602	-13.43	-12.18	-12.88
1456	1.456	-16.808	-9.983	-10.911	-3.427	8.376	2.134	-18.468	-11.119
1457	1.457	-23.598	-6.458	-5.299	1.396	0.446	-8.685	-12.36	-13.624
1458	1.458	-26.132	-18.209	-4.719	-4.61	-6.704	-6.958	-21.911	-7.225
1459	1.459	-18.792	-0.719	-1.435	-11.955	-7.857	-5.461	-9.96	-4.701
1460	1.46	-21.717	-2.964	-8.025	-12.902	-4.367	2.24	-14.452	-10.279
1461	1.461	-22.503	-9.276	-10.546	-15.403	-1.263	-2.253	4.483	-3.682
1462	1.462	-18.454	-14.997	-9.781	-3.201	-4.178	11.802	7.176	-16.83
1463	1.463	-14.986	-16.659	-10.366	-1.459	-13.859	13.463	9.672	-18.741
1464	1.464	-13.066	-21.235	-13.656	-3.011	-12.699	25.379	11.977	-16.958
1465	1.465	-14.825	-34.138	-13.075	4.149	-9.218	33.041	-1.385	-21.569
1466	1.466	-7.872	-46.271	-16.557	-2.228	-10.19	28.525	7.484	-14.377
1467	1.467	2.949	-38.255	-13.261	-3.372	-21.028	21.875	6.088	-15.511
1468	1.468	-10.03	-33.944	-12.096	-8.568	-22.377	15.587	4.886	-7.166
1469	1.469	-15.253	-14.345	-10.922	-9.5	-18.692	1.372	13.932	8.907
1470	1.47	-10.592	-34.036	-12.845	-8.696	-17.514	-8.56	3.228	11.243
1471	1.471	-6.318	-21.244	-11.3	-16.041	-18.454	-17.505	25.025	-12.155
1472	1.472	-7.467	-18.931	-9.945	-17.005	-11.628	-13.069	47.026	-27.809
1473	1.473	-13.457	-21.063	-13.625	-19.521	-17.571	-6.103	55.47	-19.473
1474	1.474	-18.674	-46.222	-13.241	-10.612	-13.447	-15.197	42.842	-11.911
1475	1.475	-25.439	-42.946	-15.373	-14.08	-11.469	-18.869	40.677	4.348
1476	1.476	-21.172	-39.86	-17.306	-10.965	-9.499	-24.292	21.675	10.756
1477	1.477	-12.263	-25.742	-16.142	-11.903	-17.213	-37.294	4.022	-18.241
1478	1.478	-13.425	-23.255	-14.592	-14.392	-9.838	-35.806	-2.783	-14.135
1479	1.479	-16.535	-16.324	-14.402	-23.259	-3.053	-34.519	-13.27	-2.906
1480	1.48	-15.58	-18.482	-11.891	-24.388	-5.555	-27.618	-26.679	-12.975
1481	1.481	-14.816	-8.855	-14.026	-27.464	-14.453	-31.545	-28.278	-9.881
1482	1.482	-10.759	-3.693	-9.581	-30.338	-6.116	-23.481	-39.197	-12.579
1483	1.483	-1.286	-8.369	-4.936	-29.547	-5.139	-14.045	-29.065	-20.118
1484	1.484	-7.694	-1.223	-3.202	-23.946	3.761	-17.944	-25.355	-13.142
1485	1.485	-18.552	-10.127	-3.603	-19.101	-4.576	-16.957	-38.468	-6.748
1486	1.486	-25.757	-18.455	-9.032	-9.021	-7.691	-14.005	-50.613	-12.553
1487	1.487	-29.473	-21.569	-12.524	1.052	-18.536	-7.35	-52.131	-21.261
1488	1.488	-23.503	-20.612	-10.587	7.465	-17.186	0.499	-47.819	-29.202
1489	1.489	-20.43	-9.189	-11.17	8.666	-13.516	-4.787	-46.587	-27.845
1490	1.49	-23.35	-13.78	-7.686	-0.979	-5.198	-17.596	-33.365	-18.932
1491	1.491	-20.839	-9.489	-10.006	-9.892	-4.247	-15.864	-35.025	-3.245
1492	1.492	-13.494	-0.528	-7.098	-15.896	-3.295	-17.381	-17.512	11.66
1493	1.493	-12.544	3.026	-8.256	-18.996	6.359	-18.654	-15.112	-1.896
1494	1.494	-16.825	17.007	-10.193	-19.973	20.66	-12.166	-17.16	-17.799
1495	1.495	-4.651	18.967	-15.027	-8.562	34.201	-8.578	-22.889	1.335
1496	1.496	-13.361	27.71	-21.608	-13.228	11.341	-7.503	-10.639	-16.482
1497	1.497	-8.715	13.411	-22.384	-11.887	2.019	-10.314	-9.053	-23.452
1498	1.498	-4.454	15.378	-20.057	-10.746	-12.133	-14.459	-4.798	-12.803
1499	1.499	4.452	6.692	-15.221	-7.31	-24.914	-21.679	-24.359	-14.738
1500	1.5	-3.866	11.369	-14.647	-2.134	-36.535	-12.637	-21.688	-16.477
1501	1.501	-9.093	15.651	-10.592	-8.972	-30.157	-25.655	-29.345	-14.936
1502	1.502	-11.996	12.018	-16.41	-18.714	-16.623	-23.752	-22.498	-10.687
1503	1.503	-14.501	-3.637	-17.19	-6.953	-7.93	-28.222	-7.746	-9.543
1504	1.504	-16.816	-9.994	-12.358	-8.518	-12.609	-6.348	-2.101	-6.09
1505	1.505	-13.321	-11.904	-12.931	-1.361	-16.915	3.149	-14.463	-9.212
1506	1.506	-17.965	-13.625	-13.502	-2.535	-13.29	40.33	-22.578	-10.202
1507	1.507	-16.219	-18.257	-12.136	-8.533	-16.849	55.656	-21.427	-7.721
1508	1.508	-17.571	-31.173	-8.834	-13.777	-9.581	51.422	-25.296	-6.966
1509	1.509	-10.214	-43.347	-7.661	-20.58	-6.751	22.615	-22.008	-8.901
1510	1.51	-19.888	-38.677	-12.1	-7.449	-6.041	11.623	-19.103	-10.834
1511	1.511	-13.496	-37.308	-9.191	-1.679	6.095	21.937	-18.349	-11.434
1512	1.512	-12.335	-38.488	-10.547	0.017	0.814	19.08	-12.552	-8.968
1513	1.513	-13.293	-25.359	-12.86	1.539	-7.18	16.611	-16.822	-13.496
1514	1.514	-8.431	-27.131	-11.696	-2.747	-14.402	9.311	-26.526	-15.293
1515	1.515	-16.355	-19.208	-13.635	-9.164	-20.838	-2.057	-12.414	-13.972
1516	1.516	-15.374	-32.153	-11.704	-20.023	-22.033	-20.966	-6.841	-10.698
1517	1.517	-18.264	-9.329	-11.913	-24.3	-18.985	-13.165	-1.877	-11.863
1518	1.518	-27.922	-18.611	-16.379	-30.709	-18.073	-19.891	8.884	-7.426
1519	1.519	-31.602	-15.899	-13.103	-17.574	-15.626	-26.053	4.35	-12.858
1520	1.52	-30.429	-8.312	-7.695	-5.413	-16.477	-31.664	2.916	-14.798
1521	1.521	-25.176	-5.968	-11.187	-6.992	-28.371	-41.96	-8.214	-16.74
1522	1.522	-20.323	-16.594	-9.259	-8.39	-18.97	-43.58	1.585	-15.029
1523	1.523	-19.545	-18.509	-12.168	-14.826	-12.668	-32.425	-10.467	-16.43
1524	1.524	-13.935	-9.783	-10.832	-20.874	-13.91	-22.223	-12.262	-9.114
1525	1.525	-9.105	-14.434	-9.495	-21.898	-12.995	-2.558	-8.274	-14.372
1526	1.526	-12.411	-21.597	-15.332	-24.863	-10.137	28.716	-9.731	-17.293
1527	1.527	-3.515	-9.789	-17.686	-18.925	-5.922	41.222	-8.867	-21.575
1528	1.528	2.88	-8.199	-12.88	-18.22	-1.905	45.014	-1.798	-9.423
1529	1.529	1.722	-6.827	-10.973	-8.787	-0.02	35.062	12.619	-11.204
1530	1.53	-7.955	4.999	-10.408	-7.684	3.226	19.509	1.677	-9.684
1531	1.531	-14.336	12.936	-10.026	-13.729	-2.245	16.927	22.667	-13.987
1532	1.532	-15.5	-5.864	-12.367	-6.408	-0.393	-0.752	30.714	-10.351
1533	1.533	-12.404	-18.66	-7.542	8.26	2.795	-12.223	38.003	-9.23
1534	1.534	-11.438	-21.001	-5.612	-10.94	0.954	-44.011	7.416	-10.253
1535	1.535	-1.782	-27.419	-8.516	-18.556	-2.598	-57.429	-5.127	-7.387
1536	1.536	-8.201	-13.897	-12.002	-20.944	-8.028	-61.384	-1.606	-6.633
1537	1.537	-14.233	-22.623	-15.298	-23.097	-7.438	-64.965	-25.552	-2.595
1538	1.538	-17.353	-27.3	-12.394	-21.163	-8.022	-68.172	-34.963	-13.471
1539	1.539	-16.391	-49.021	-16.852	-26.398	-9.787	-58.809	-26.729	-15.063
1540	1.54	-22.4	-33.387	-12.8	-2.602	-1.884	-50.438	-44.586	-16.46
1541	1.541	-21.637	-41.767	-17.649	-12.68	-7.913	-52.923	-51.55	-7.586
1542	1.542	-12.158	-49.374	-11.669	-15.799	-4.853	-69.159	-40.864	-8.752
1543	1.543	-8.481	-28.345	-9.37	-7.498	-3.929	-58.526	-42.727	5.193
1544	1.544	-14.472	-8.681	-9.969	-4.996	-13.614	-37.295	-39.727	-8.555
1545	1.545	-24.161	-16.297	-6.702	11.24	-4.714	-34.665	-30.898	-14.384
1546	1.546	-20.486	-14.048	-7.308	9.086	1.278	-11.522	-6.946	-16.138
1547	1.547	-17.014	-11.988	-12.178	10.996	-8.416	-14.685	10.258	-14.614
1548	1.548	-17.985	-14.019	-11.626	16.199	-22.764	-17.465	13.554	-13.281
1549	1.549	-15.082	-19.348	-13.388	14.624	-20.865	-9.981	22.09	-19.675
1550	1.55	-12.557	-11.538	-10.882	10.35	-19.176	-3.089	60.82	-11.363
1551	1.551	-14.884	-27.527	-14.182	3.961	-14.591	3.231	44.595	-10.402
1552	1.552	-21.478	-4.234	-13.024	-14.034	-7.48	1.219	49.856	-1.504
1553	1.553	-20.531	-4.377	-15.735	-31.828	12.031	-4.069	36.571	1.979
1554	1.554	-23.07	-1.446	-19.227	-38.781	9.316	-2.591	24.477	-3.249
1555	1.555	-17.489	-4.307	-18.836	-28.125	11.836	-1.287	21.117	-8.083
1556	1.556	-19.46	8.315	-16.899	-33.909	14.163	2.346	18.143	-0.148
1557	1.557	-18.923	-22.219	-14.188	-14.539	7.789	5.814	-3.406	-16.212
1558	1.558	-17.221	-1.646	-14.964	-12.016	-13.491	4.819	-17.209	-27.828
1559	1.559	-9.322	1.894	-14.783	-18.987	-21.799	-2.023	-19.404	-25.699
1560	1.56	-12.837	5.063	-14.987	-12.615	-24.293	-10.096	-12.098	-12.157
1561	1.561	-7.653	20.611	-11.324	-6.819	-21.941	-2.918	-18.129	14.159
1562	1.562	-12.516	17.782	-19.267	-15.532	-19.782	3.676	-23.569	17.833
1563	1.563	-20.457	10.15	-13.27	-13.995	-21.693	-6.188	-17.979	-5.965
1564	1.564	-8.655	-10.993	-10.179	-15.379	-26.9	-0.001	-35.024	-21.641
1565	1.565	-13.288	-42.208	-9.214	-19.074	-31.532	-8.54	-27.681	-35.769
1566	1.566	-9.033	-13.216	-3.417	-25.282	-15.651	-20.571	-3.877	-33.242
1567	1.567	-10.199	-16.929	-2.65	-21.824	-13.502	-19.272	-6.587	-21.617
1568	1.568	-6.728	-6.869	-4.975	-20.878	0.073	-12.347	-8.925	-15.213
1569	1.569	-22.804	-22.546	-8.47	-14.124	8.821	-0.767	-11.086	-13.258
1570	1.57	-29.794	-19.831	-13.119	-13.349	16.802	19.741	-8.458	-14.985
1571	1.571	-14.903	-7.051	-12.534	-5.97	6.788	33.676	-18.817	-13.41
1572	1.572	-9.108	-9.339	-12.921	-1.108	10.506	25.935	-24.36	-9.127
1573	1.573	-10.856	-11.437	-5.569	-3.585	-0.276	9.509	-25.853	-7.939
1574	1.574	-9.306	-9.449	-8.664	8.623	-18.987	11.479	-20.985	-6.751
1575	1.575	-7.944	-7.664	0.24	6.886	-21.436	5.528	-4.903	-9.812
1576	1.576	-11.612	-9.181	-3.243	5.347	-19.043	-6.788	-19.601	-4.948
1577	1.577	-17.607	-30.816	-4.219	6.737	-16.836	-11.544	-32.956	-14.593
1578	1.578	-14.514	-8.882	-7.129	-12.757	-7.082	-7.38	-20.583	-10.894
1579	1.579	-13.549	-11.547	-18.55	-9.995	-8.73	-16.379	-9.373	-12.018
1580	1.58	-17.805	-3.952	-23.188	-17.491	-3.974	-15.318	-4.958	-4.632
1581	1.581	-10.462	17.208	-13.119	-24.413	11.997	-18.529	-8.527	-7.506
1582	1.582	-11.446	3.164	-14.272	-13.738	26.993	-25.413	-11.887	-9.993
1583	1.583	-7.206	-14.575	-17.756	-7.887	17.403	-24.767	-27.857	-2.605
1584	1.584	-1.608	-7.546	-20.843	18.485	-8.835	-19.276	-39.391	-11.474
1585	1.585	-3.551	-26.663	-19.87	14.827	-57.92	-8.568	-24.469	-19.754
1586	1.586	-9.536	-39.399	-20.639	-16.139	-64.446	-4.038	-18.696	-16.6
1587	1.587	-18.425	-27.717	-26.242	-28.514	-46.224	0.125	-10.057	-9.774
1588	1.588	-24.413	-17.031	-15.391	-17.283	-18.532	-1.108	-11.725	-7.196
1589	1.589	-17.053	-15.055	-10.73	-20.544	-3.438	0.001	-16.093	-4.838
1590	1.59	-16.092	-9.802	-9.371	-23.609	1.015	-5.245	-28.009	-6.764
1591	1.591	-18.62	-11.289	-5.684	-20.841	5.109	-6.202	-36.076	-15.447
1592	1.592	-16.303	-6.966	-2.195	-23.305	8.822	6.995	-26.142	-18.888
1593	1.593	-22.864	-5.738	-9.534	-25.584	-14.938	28.327	-25.109	-15.782
1594	1.594	-9.685	-11.632	-8.556	-14.906	-11.791	31.114	-26.41	-12.88
1595	1.595	-11.6	-16.722	-9.316	-1.326	-3.434	13.431	-33.91	-6.864
1596	1.596	-13.338	-23.384	-8.519	-6.513	-16.164	-12.172	-25.152	-10.911
1597	1.597	-17.979	-19.01	-9.083	-8.033	-13.798	-22.073	-28.798	-14.393
1598	1.598	-19.336	-16.578	-12.361	-3.75	-11.632	-37.597	-21.611	-14.975
1599	1.599	-23.016	-11.645	-15.241	-10.107	-1.944	-34.765	-22.778	-12.056
1600	1.6	-19.54	-16.195	-13.865	-18.398	3.328	-37.143	-9.854	-13.393
1601	1.601	-16.444	-14.349	-15.196	-25.73	4.901	-39.338	-4.321	-12.007
1602	1.602	-13.546	-6.318	-18.078	-32.494	6.279	-45.591	-13.361	-10.827
1603	1.603	-14.33	-2.705	-12.057	-21.097	-10.698	-39.665	-15.26	-7.134
1604	1.604	-8.735	-18.662	-16.29	-16.509	-17.586	-37.825	-22.808	-11.549
1605	1.605	-3.904	-16.247	-13.943	-17.911	-15.39	-39.282	-19.563	-9.779
1606	1.606	-3.32	-14.034	-13.328	-14.293	-13.396	-40.554	-16.531	-9.369
1607	1.607	-7.383	-23.642	-8.65	-8.334	-8.112	-31.561	-9.611	-6.058
1608	1.608	-12.217	-21.859	0.285	-3.112	-3.387	-15.781	-1.174	-8.961
1609	1.609	-11.619	-29.744	-3.358	1.722	-7.561	7.744	-7.659	-7.032
1610	1.61	-11.014	-8.021	-6.803	5.96	-11.142	17.115	-13.376	-9.741
1611	1.611	-18.916	-4.873	-9.855	1.884	-2.737	14.478	-14.825	-10.5
1612	1.612	-32.033	-24.566	-16.587	3.834	-3.646	6.992	-7.372	-14.918
1613	1.613	-30.266	-32.08	-14.034	13.892	-4.586	4.733	-15.217	-11.599
1614	1.614	-34.887	-15.795	-14.769	-4.881	-3.797	6.901	-20.528	-11.025
1615	1.615	-24.786	-17.916	-9.889	-12.42	-4.564	1.136	-16.739	-16.846
1616	1.616	-18.369	-19.883	-10.429	-10.1	-8.077	6.382	-13.099	-14.55
1617	1.617	-12.334	-21.635	-14.448	-12.244	-8.691	1.746	-2.638	-16.506
1618	1.618	-15.396	-23.179	-8.601	-14.185	-12.772	-8.308	8.029	-13.232
1619	1.619	-6.452	-18.906	-12.627	-15.935	-13.164	-25.31	29.359	-12.648
1620	1.62	-12.422	-9.998	-14.528	-23.871	-12.76	-22.969	25.939	-20.565
1621	1.621	-5.04	-25.672	-13.924	-22.52	-9.817	-16.555	17.308	-17.07
1622	1.622	-5.976	-23.546	-9.832	-31.434	-10.179	-22.32	19.54	-13.976
1623	1.623	-11.95	-33.211	-15.614	-13.431	-8.214	-10.122	12.315	-12.985
1624	1.624	-12.703	-10.384	-13.257	-5.886	-13.024	-5.495	5.686	-12.182
1625	1.625	-12.11	-1.098	-11.294	-8.198	-12.427	-4.152	-0.348	-8.094
1626	1.626	-11.532	-9.403	-7.973	-27.351	-15.705	4.734	-5.779	-12.92
1627	1.627	-2.64	-16.958	-9.698	-29.865	-10.268	-8.454	-10.619	-6.907
1628	1.628	-3.812	4.107	-9.298	-22.905	-21.08	-10.217	-17.953	-9.224
1629	1.629	-14.646	1.403	-15.671	-12.277	-32.058	-18.149	-6.287	-7.278
1630	1.63	-13.299	-6.162	-13.155	-6.476	-19.065	-16.799	4.649	-5.334
1631	1.631	-14.471	-17.786	-13.937	-1.258	-17.316	-17.96	-14.201	-9.38
1632	1.632	-13.302	-15.623	-9.099	-9.205	-9.382	-9.637	-6.732	-10.723
1633	1.633	-14.265	-17.553	-13.737	-7.859	-5.118	-14.879	-13.769	-11.103
1634	1.634	-19.096	1.778	-9.676	1.045	-1.462	-15.873	-11.679	-17.678
1635	1.635	-28.762	4.274	-12.2	9.383	6.827	-16.666	5.736	-26.578
1636	1.636	-29.925	-12.022	-17.625	-4.548	16.442	-14.347	17.381	-20.584
1637	1.637	-28.773	7.095	-19.566	-2.633	20.079	-13.779	19.585	-23.683
1638	1.638	-21.444	4.555	-17.637	-18.521	26.082	-10.489	-9.348	-8.974
1639	1.639	-8.699	2.2	-8.721	-20.659	14.302	-9.903	-13.316	10.19
1640	1.64	-6.969	-8.44	-9.867	-22.612	-9.472	-12.394	-16.903	-7.614
1641	1.641	-11.617	-14.25	-8.688	-24.367	-19.516	-19.72	-26.853	-14.589
1642	1.642	-21.696	-12.519	-11.767	-16.433	-22.586	-18.71	-23.64	8.819
1643	1.643	-18.028	-23.581	-6.911	-3.473	-25.264	-19.623	-20.783	18.094
1644	1.644	-21.532	-30.76	-11.169	-5.213	-17.707	-25.553	-18.092	-13.07
1645	1.645	-11.857	-16.475	-15.237	-3.641	-15.374	-23.162	-20.219	-17.137
1646	1.646	-8.171	-18.438	-11.75	-4.952	-13.231	-19.621	-0.86	-5.912
1647	1.647	0.156	-13.253	-11.174	-8.593	-15.177	-9.517	-3.174	-2.622
1648	1.648	-2.929	-5.323	-17.756	-14.565	-2.982	12.185	4.002	-18.301
1649	1.649	-0.009	-12.485	-16.984	-21.888	-26.766	2.919	14.883	-21.012
1650	1.65	-6.006	-16.18	-14.667	-20.886	-2.933	11.279	40.309	-23.515
1651	1.651	-6.78	-22.206	-12.728	-16.601	0.188	3.777	37.293	-11.898
1652	1.652	-8.7	-31.87	-12.141	-4.38	-19.532	6.165	21.884	-5.524
1653	1.653	-2.684	-14.84	-15.045	11.514	-27.064	12.638	13.825	-22.937
1654	1.654	-13.317	-7.868	-14.654	0.911	-20.103	10.812	16.59	-20.599
1655	1.655	-17.572	-10	-19.12	18.362	-13.726	9.178	9.895	-18.482
1656	1.656	-16.405	3.512	-13.724	-2.706	-15.675	-1.75	-21.761	-12.673
1657	1.657	-17.569	-5.21	-10.27	-16.798	-38.519	-17.523	-17.024	-7.435
1658	1.658	-24.926	-3.677	-10.881	-14.236	-47.807	-23.806	-12.671	-8.962
1659	1.659	-23.971	-7.942	-13.816	-7.231	-50.496	-10.155	-8.705	-10.309
1660	1.66	-31.906	-16.826	-17.33	-9.322	-27.256	-11.767	-11.713	-11.459
1661	1.661	-32.874	-10.783	-11.94	-26.716	1.01	-0.623	-14.534	-10.286
1662	1.662	-20.102	-13.819	-12.545	-15.087	27.352	-4.785	-5.932	-11.246
1663	1.663	-21.858	-22.71	-9.275	-17.201	30.652	1.677	-13.188	-4.473
1664	1.664	-23.407	-23.869	-9.871	-22.988	27.559	-1.742	-19.883	-8.727
1665	1.665	-19.142	-12.051	-9.491	-14.294	47.299	1.416	-38.772	-6.401
1666	1.666	-20.293	-7.393	-11.819	-6.365	49.803	-1.428	-46.042	-5.816
1667	1.667	-19.112	-23.247	-10.673	-10.617	24.041	-3.894	-43.43	0.191
1668	1.668	-22.195	-25.35	-11.85	-6.963	13.962	-16.033	-45.253	-12.001
1669	1.669	-21.215	-27.276	-13.018	-8.156	-7.923	-3.786	-46.874	-20.71
1670	1.67	-20.428	-18.594	-8.189	-7.216	-27.681	-5.291	-37.824	-16.056
1671	1.671	-9.77	-7.58	-11.687	1.654	-25.178	-18.202	-45.429	-3.085
1672	1.672	-2.594	-23.466	-9.765	-14.049	-27.513	-5.954	-46.493	-22.427
1673	1.673	-3.752	-8.56	-13.845	-11.951	-33.922	-7.464	-34.444	-24.932
1674	1.674	-0.278	-14.386	-12.504	-17.768	-31.995	-17.462	-19.898	-17.963
1675	1.675	7.052	-30.255	-11.157	-19.492	-23.291	-21.077	-10.021	-11.577
1676	1.676	4.13	-11.091	-4.589	-17.935	-21.723	-19.844	-11.578	-9.652
1677	1.677	-3.809	-8.592	-7.511	-13.668	-20.357	-27.118	-19.386	-11.398
1678	1.678	-15.605	-20.253	-11.787	-20.043	-32.149	-37.873	-15.043	-12.941
1679	1.679	-7.67	-5.401	-9.487	-23.508	-8.348	-30.652	-23.875	-11.573
1680	1.68	-9.035	-7.377	-6.031	-22.527	8.663	-26.91	-15.482	-15.264
1681	1.681	-20.839	-33.728	-5.474	-17.677	17.939	-23.358	-1.51	-11.819
1682	1.682	-19.299	-22.568	-13.235	-9.727	9.594	-7.221	4.317	-10.878
1683	1.683	-17.946	-12.562	-8.02	-12.84	12.089	4.466	-15.024	-6.02
1684	1.684	-19.115	-9.523	-7.06	-8.011	-4.189	2.386	-27.776	-11.984
1685	1.685	-13.125	-6.876	-7.849	-7.247	-10.607	-3.361	-20.801	-9.655
1686	1.686	-14.113	-9.456	-8.639	-11.308	-20.328	5.409	-27.173	-9.074
1687	1.687	-7.356	-11.861	-12.146	-16.17	-29.072	-5.567	-17.478	-7.112
1688	1.688	-9.885	2.97	-19.521	-11.561	-18.051	-12.7	-1.58	-9.986
1689	1.689	-17.249	-26.152	-16.628	-3.864	-10.888	-26.969	13.349	-6.46
1690	1.69	-22.082	-13.854	-19.145	-6.984	-2.009	-28.85	-0.155	-4.085
1691	1.691	-12.389	-10.279	-16.824	-11.826	-10.377	-34.028	8.587	-10.633
1692	1.692	-16.042	6.674	-16.241	-5.83	-15.694	-29.34	3.933	-7.715
1693	1.693	-10.022	-9.065	-10.244	-11.444	-14.818	-25.041	-3.226	-11.937
1694	1.694	-17.347	-0.819	-7.921	-18.024	-12.423	-23.847	-6.891	-11.123
1695	1.695	-26.203	-13.66	-17.405	-22.28	-10.245	-27.313	-0.879	-10.542
1696	1.696	-22.668	-6.728	-11.028	-18.227	0.447	-24.206	15.175	-13.838
1697	1.697	-27.849	-30.185	-14.519	-11.665	-10.692	-11.427	12.868	-12.096
1698	1.698	-28.775	-27.113	-17.619	-10.917	-20.862	-9.696	2.23	-13.455
1699	1.699	-15.581	-7.417	-16.66	-18.306	-19.78	-8.174	-15.149	-20.855
1700	1.7	-9.754	-4.97	-20.926	-15.437	-13.872	-6.863	-3.467	-13.567
1701	1.701	-18.448	-35.422	-21.7	-16.252	-10.825	-13.307	7.236	1.092
1702	1.702	-16.9	-14.769	-15.118	-12.22	-9.912	-21.712	5.336	-13.888
1703	1.703	-12.649	-18.499	-14.34	-12.817	-5.726	-22.763	14.046	-19.74
1704	1.704	-3.747	-21.834	-2.138	-2.743	-8.129	-8.142	-9.805	-0.415
1705	1.705	-7.247	6.397	3.095	1.506	-1.614	2.409	-6.576	-13.192
1706	1.706	-4.158	-12.411	4.652	-4.864	-5.917	11.992	-9.749	-20.155
1707	1.707	-10.923	-15.712	3.327	-10.855	-10.018	13.633	-7.154	-22.289
1708	1.708	-8.374	-18.82	4.532	-3.514	-20.909	21.452	-4.749	-12.614
1709	1.709	-19.011	-38.582	-6.248	-4.478	-19.419	8.357	-7.167	-14.356
1710	1.71	-17.656	-36.094	-13.34	3.458	-15.212	16.946	-9.393	-15.912
1711	1.711	-21.334	-43.127	-19.672	-1.758	-16.396	15.268	-15.288	-11.667
1712	1.712	-15.336	-11.264	-25.632	-4.663	-8.082	13.804	-20.611	-8.004
1713	1.713	-20.546	-6.871	-24.65	-7.161	-4.97	10.01	-12.801	-9.184
1714	1.714	-23.45	-2.869	-27.579	0.212	-4.007	3.878	-17.175	-8.229
1715	1.715	-13.782	-6.592	-21.618	-14.478	1.964	-5.949	-20.989	-13.092
1716	1.716	-14.944	-9.915	-12.728	-20.852	4.655	-1.844	-29.463	-12.332
1717	1.717	-6.635	-19.237	-13.872	0.457	-4.259	-13.805	-36.964	-6.737
1718	1.718	-9.75	-5.151	-16.952	3.159	-7.786	-24.99	-38.073	-4.819
1719	1.719	-6.862	23.097	-16	-4.385	-6.866	-23.79	-49.635	-12.201
1720	1.72	-14.8	11.845	-11.777	-6.723	-9.832	-27.601	-48.217	-13.203
1721	1.721	-11.708	-5.188	-11.039	-8.861	-7.388	-19.429	-26.657	-14.002
1722	1.722	-6.862	-20.85	-6.218	-10.812	-1.855	-7.786	1.476	-9.953
1723	1.723	-4.337	-6.713	-12.231	-12.579	-12.776	-22.25	-2.318	-3.407
1724	1.724	3.022	-9.225	-14.59	-30.002	-17.495	-16.555	0.865	-2.663
1725	1.725	-5.894	-11.539	-8.032	-23.041	-33.441	-25.367	-2.318	4.659
1726	1.726	-19.055	-5.137	-2.039	-33.695	-22.855	-27.045	28.757	-8.138
1727	1.727	-24.292	8.435	-6.099	-27.932	-17.106	-37.225	41.061	-13.382
1728	1.728	-19.665	13.671	-4.173	-22.727	-8.436	-17.806	29.746	-21.342
1729	1.729	-18.34	-7.026	-6.137	-8.429	-0.519	-26.252	19.604	0.304
1730	1.73	-24.757	-26.743	-7.928	-6.507	3.757	-23.84	35.199	15.948
1731	1.731	-16.474	-8.918	-11.473	-8.247	10.178	-26.251	15.399	-3.826
1732	1.732	-19.622	-15.909	-14.833	6.09	9.052	-19.951	12.841	-42.363
1733	1.733	-14.851	-18.023	-19.747	-3.576	5.963	-2.594	-12.933	-47.8
1734	1.734	-15.684	-4.463	-9.745	-1.828	8.863	-14.262	-9.708	-22.652
1735	1.735	-11.67	-9.678	-11.156	-12.843	14.84	-16.453	-12.889	-18.223
1736	1.736	-12.277	-11.215	-7.536	-5.676	2.624	-10.722	-21.293	-30.625
1737	1.737	-11.727	-12.567	-11.077	0.721	-23.731	8.545	-39.174	-26.978
1738	1.738	-7.683	-3.681	-16.363	-7.602	-34.991	-14.778	-60.335	-23.733
1739	1.739	-12.536	-16.837	-15.453	-23.65	-24.927	-17.965	-69.493	-18.158
1740	1.74	-22.63	-15.115	-16.285	-35.248	-21.809	-15.341	-55.422	-15.095
1741	1.741	-29.815	-38.897	-17.117	-28.862	9.37	-17.932	-22.025	-6.802
1742	1.742	-31.006	-42.161	-15.232	-19.197	5.321	-15.667	-26.54	-9.351
1743	1.743	-29.881	-32.848	-13.348	-10.495	24.113	-9.333	-30.683	-11.697
1744	1.744	-39.599	-35.561	-15.132	-15.138	41.171	-3.566	-27.119	-5.339
1745	1.745	-30.747	-43.106	-10.337	-5.07	31.915	1.615	-10.182	-3.421
1746	1.746	-19.964	-31.513	-9.803	-3.917	-5.007	3.108	-19.535	-1.701
1747	1.747	-12.862	-33.641	-12.751	-2.757	-9.992	16.027	-16.874	-0.176
1748	1.748	-11.761	-9.281	-11.445	-1.799	-23.491	28.192	-40.144	18.574
1749	1.749	-2.905	4.247	-11.095	-8.567	-27.513	17.136	-55.867	26.106
1750	1.75	-6.415	-0.96	-15.192	-0.639	-38.694	18.482	-30.382	4.996
1751	1.751	0.919	-15.273	-13.865	-5.867	-28.577	17.301	-20.346	30.533
1752	1.752	-0.086	-17.222	-14.266	-10.684	-25.435	4.125	-11.055	-0.434
1753	1.753	-6.112	-8.525	-20.073	-23.829	-17.087	-1.121	14.479	-29.472
1754	1.754	-3.807	-19.567	-16.004	-18.022	-19.59	-9.067	17.753	-40.709
1755	1.755	-14.662	-9.52	-17.927	-26.726	-26.551	-19.104	14.664	-37.418
1756	1.756	-25.709	-21.324	-27.973	-34.66	-28.657	-25.451	17.397	-21.754
1757	1.757	-41.591	-25.988	-32.229	-21.702	-22.794	-24.253	14.924	-19.057
1758	1.758	-18.195	-13.049	-38.626	-26.947	-14.02	-16.873	3.372	-21.575
1759	1.759	-8.935	-11.342	-42.122	-15.944	-12.412	-13.942	5.568	-14.6
1760	1.76	-11.675	12.427	-26.082	-20.232	-11.002	-9.676	-4.01	-12.463
1761	1.761	-9.184	15.685	-5.591	-18.509	-2.039	-20.311	1.337	-10.524
1762	1.762	-11.535	-0.01	10.634	-19.698	-10.301	-18.958	25.282	-8.788
1763	1.763	-0.911	-2.711	38.274	-16.249	-0.561	-4.641	8.4	-10.332
1764	1.764	0.999	-15.469	34.569	-15.315	5.895	1.151	17.828	-6.048
1765	1.765	-4.248	-13.134	3.578	-0.651	-2.361	-0.624	15.249	-14.937
1766	1.766	0.385	-10.982	-25.455	-2.842	-18.369	-5.306	7.812	-13.79
1767	1.767	1.727	-12.889	-21.766	14.519	-15.989	-12.493	10.282	-10.702
1768	1.768	-7.193	-35.716	2.05	2.842	-22.314	-18.904	12.562	-11.668
1769	1.769	-18.056	-13.854	11.341	13.418	-20.325	-24.917	3.036	-12.423
1770	1.77	-16.727	-22.164	8.628	3.647	-18.538	-10.981	1.422	-14.729
1771	1.771	-20.423	-24.695	-14.596	8.769	-1.07	-9.057	3.101	-12.767
1772	1.772	-19.271	-27.053	-17.69	0.741	5.938	-14.301	1.916	-10.809
1773	1.773	-20.232	-7.943	-3.565	-15.204	-0.408	-38.123	3.277	-12.523
1774	1.774	-7.442	-15.515	-16.335	-17.397	9.314	-41.455	-4.838	-4.544
1775	1.775	-19.618	-27.142	-27.934	-11.665	4.121	-13.226	-3.649	-7.988
1776	1.776	-18.067	-16.522	-30.048	14.604	5.689	-16.931	-10.222	-11.039
1777	1.777	-22.329	-2.992	-20.349	-4.214	-4.352	-6.902	-10.774	-8.118
1778	1.778	-21.173	-11.721	-8.146	-7.53	-23.868	-10.029	-17.902	-7.335
1779	1.779	-15.177	-10.183	6.181	-16.826	-26.566	-12.738	-20.624	-5.007
1780	1.78	-12.078	-11.567	11.997	-25.148	-24.061	-15.26	-28.398	-6.913
1781	1.781	-11.119	5.402	10.264	-27.659	-17.091	-8.304	-31.321	-12.873
1782	1.782	2.047	-15.713	2.344	-16.046	-2.189	-14.687	-32.171	-16.924
1783	1.783	-7.626	-7.43	-10.61	-13.907	3.6	-8.851	-18.892	-18.894
1784	1.784	-16.324	-4.926	-15.819	-19.71	5.349	-7.056	-9.116	-12.904
1785	1.785	-30.633	-7.231	-17.336	-11.016	0.718	-2.358	-3.782	-15.195
1786	1.786	-24.806	-5.091	-18.657	-18.962	4.997	10.648	-11.602	-4.32
1787	1.787	-26.534	4.594	-17.456	-11.796	1.326	8.941	-10.131	6.775
1788	1.788	-31.162	-7.618	-23.409	-20.682	-14.348	-5.334	-3.65	-6.114
1789	1.789	-21.08	-12.264	-18.142	-14.664	-20.747	-14.982	-2.421	-7.798
1790	1.79	-24.739	-33.964	-17.13	-7.301	-11.075	-16.687	2.879	-12.4
1791	1.791	-11.562	-30.88	-19.604	-4.384	-9.325	-24.569	-11.735	-13.742
1792	1.792	-9.813	-16.784	-15.502	-6.87	-13.93	-14.428	-5.212	-17.455
1793	1.793	-1.854	-9.248	-17.397	-19.026	-15.242	-15.495	12.309	-16.306
1794	1.794	-3.175	-11.56	-15.427	-24.222	-14.025	-4.548	-8.712	-21.497
1795	1.795	-6.822	-5.17	-17.134	-13.179	-15.136	5.627	-28.379	-14.691
1796	1.796	-0.773	-18.715	-12.25	-14.492	-9.877	2.057	-25.8	-13.878
1797	1.797	-3.797	-13.465	-11.626	-2.656	-16.656	-3.834	-28.094	-11.509
1798	1.798	-14.551	-11.903	-20.486	-16.951	-14.165	-4.708	-30.2	-16.316
1799	1.799	-18.737	-27.747	-19.283	-11.109	-10.152	-17.429	-24.42	-18.216
1800	1.8	-19.846	-17.051	-22.731	-12.824	-9.621	-5.22	-33.2	-14.125
1801	1.801	-11.474	-18.927	-27.914	-30.211	0.386	-13.131	-41.208	-9.284
1802	1.802	-18.769	-3.012	-26.898	-18.609	13.314	-11.755	-22.501	-13.916
1803	1.803	-21.617	-9.342	-26.078	-7.964	21.997	-15.434	-9.787	-12.186
1804	1.804	-15.579	-7.346	-18.677	-6.02	17.357	-31.105	-40.198	-8.74
1805	1.805	-19.625	-5.566	-19.594	-4.241	1.511	-29.002	-36.182	-7.428
1806	1.806	-20.197	-7.061	-6.385	-5.74	-30.402	-19.343	-39.919	-10.364
1807	1.807	-18.254	-5.676	-0.537	-4.344	-34.84	-10.627	-36.699	-16.376
1808	1.808	-9.343	-4.49	-2.234	4.6	-30.771	-12.139	-27.486	-13.871
1809	1.809	-15.677	-17.623	-3.742	-1.362	-19.545	-7.823	-41.744	-13.105
1810	1.81	-16.79	-12.362	-7.953	-8.665	-16.26	-6.55	-44.427	-8.27
1811	1.811	-13.646	-23.342	-4.212	-9.608	-13.162	-2.936	-46.972	1.801
1812	1.812	-14.569	-19.036	-2.968	-8.815	-10.439	-5.949	-36.559	-5.358
1813	1.813	-12.011	-22.667	-3.846	-12.882	-12.95	-4.896	-7.756	-24.895
1814	1.814	-14.285	-19.146	-4.719	-2.026	-10.601	4.876	4.375	-10.769
1815	1.815	-13.646	-30.931	-14.318	-0.422	0.07	-1.404	22.917	7.036
1816	1.816	-13.023	-35.563	-17.969	-10.43	-5.715	-7.316	-8.275	0.053
1817	1.817	-4.081	-22.586	-14.485	9.171	-17.894	-14.594	-4.463	-6.348
1818	1.818	-2.889	0.283	-7.131	6.551	-13.229	-23.425	6.519	-19.9
1819	1.819	-4.039	-2.805	-0.328	14.167	-6.053	-24.552	23.326	-21.652
1820	1.82	-15.84	-0.053	-1.076	11.917	-12.428	-8.454	26.207	-26.305
1821	1.821	-20.475	-2.513	-5.12	-2.925	-4.096	7.856	11.864	-19.148
1822	1.822	-27.643	-4.786	1.452	-20.264	-3.112	14.302	4.122	-17.987
1823	1.823	-31.339	-15.373	-9.964	-27.153	-15.852	20.182	-7.71	-23.985
1824	1.824	-23.044	-24.999	-17.872	-24.97	-7.108	8.045	-18.595	-18.759
1825	1.825	-17.843	-16.246	-13.608	-30.704	-5.505	3.465	-5.308	-17.782
1826	1.826	-18.834	-17.741	-14.77	-32.363	1.693	7.829	-7.295	-4.62
1827	1.827	-16.327	-7.613	-8.763	-33.829	-1.962	-0.951	-12.164	-2.689
1828	1.828	-10.713	-16.46	-5.648	-35.117	16.041	-9.157	3.488	-4.431
1829	1.829	-12.648	-17.577	-12.396	-23.258	28.795	-8.089	1.159	-9.076
1830	1.83	-5.301	-3.628	-11.589	-21.66	7.676	-1.217	-8.75	-10.429
1831	1.831	-10.136	-21.017	-18.909	-17.342	4.949	-12.523	10.365	-6.755
1832	1.832	-9.349	-9.359	-15.98	-13.59	7.454	-26.716	-2.622	6.391
1833	1.833	-10.105	-28.478	-18.483	-14.649	-22.931	-28.536	-9.785	-12.975
1834	1.834	-12.036	-35.974	-20.81	1.501	-26.989	-33.626	-16.358	-20.534
1835	1.835	-15.333	-28.959	-20.235	-10.051	-30.647	-19.16	-22.341	-18.221
1836	1.836	-9.927	-22.516	-19.665	-16.363	-27.341	-9.309	-27.749	-41.64
1837	1.837	-11.874	2.701	-25.096	-18.23	-36.613	-7.328	-16.911	-38.533
1838	1.838	-11.299	-7.289	-20.271	-23.38	-22.482	-11.765	-4.105	-12.966
1839	1.839	-15.367	2.075	-16.999	-18.671	-14.945	-18.776	-9.475	4.071
1840	1.84	-18.837	-6.194	-12.942	-22.857	-17.281	-25.044	-8.054	25.948
1841	1.841	-12.444	-3.655	-8.097	-19.108	-19.41	-40.614	-18.235	57.112
1842	1.842	-22.103	-15.259	-7.517	-10.721	-25.216	-42.643	1.175	19.577
1843	1.843	-23.243	-17.375	-2.095	3.254	-23.479	-40.62	15.18	-25.901
1844	1.844	-19.736	-7.684	-4.028	12.958	-12.459	-31.83	7.532	-19.898
1845	1.845	-22.815	-5.936	-11.373	-6.372	-13.833	-20.733	14.383	-25.317
1846	1.846	-29.576	-10.573	-8.461	1.202	-10.161	-19.301	20.66	-30.339
1847	1.847	-28.796	-0.522	-10.973	3.543	3.001	0.307	10.883	-16.784
1848	1.848	-16.603	5.876	-10.193	-7.075	15.203	31.506	19.501	-12.702
1849	1.849	2.743	-12.107	-5.353	-5.136	10.577	35.593	33.737	-9.019
1850	1.85	-4.813	-24.894	-14.056	-3.409	11.961	16.829	35.596	-12.303
1851	1.851	-11.782	-22.582	-17.538	20.378	5.613	6.776	16.173	-9.191
1852	1.852	-13.9	-28.976	-14.442	3.332	-0.333	9.857	-1.68	-17.494
1853	1.853	-8.088	-23.171	-17.349	-12.347	-16.334	-4.285	-27.425	-14.957
1854	1.854	4.117	-10.984	-14.826	-26.457	-27.876	13.493	-24.11	-12.612
1855	1.855	-0.505	-15.634	-14.031	-33.969	-21.444	-2.792	-33.401	-10.455
1856	1.856	-10.554	-5.573	-13.43	-22.333	-11.75	-21.97	-36.082	-12.359
1857	1.857	-19.444	-4.423	-13.977	-7.412	4.093	-34.751	-43.61	-10.597
1858	1.858	-32.604	1.562	-11.043	-5.478	10.455	-37.096	-17.847	-12.132
1859	1.859	-20.419	-8.154	-13.535	-7.223	12.35	-64.794	-0.78	-10.76
1860	1.86	-21.969	-9.365	-12.154	10.175	3.586	-61.179	21.126	-17.134
1861	1.861	-17.708	-12.883	-13.303	12.444	-4.401	-16.515	12.85	-11.122
1862	1.862	-18.86	-26.864	-13.689	23.02	-5.794	-10.567	5.327	-16.326
1863	1.863	-17.697	-21.093	-7.895	1.676	-17.615	-5.225	-1.609	-9.53
1864	1.864	-27.373	-15.903	-10.231	-29.531	-16.07	-10.348	-29.238	-8.757
1865	1.865	-18.47	-7.976	-0.763	-17.196	-17.42	3.112	-40.393	-4.698
1866	1.866	-14.984	-6.656	-4.462	-20.92	-21.072	7.082	-30.246	-5.245
1867	1.867	-11.887	-26.246	-1.002	-37.997	-19.895	3.289	-39.497	-12.578
1868	1.868	-5.109	-17.945	-12.833	-28.732	-16.801	26.925	-53.581	-9.695
1869	1.869	-9.372	-25.475	-8.204	-26.052	-7.909	17.492	-61.063	-12.208
1870	1.87	-13.433	-37.054	-12.473	-23.552	-4.433	8.993	-54.029	-16.281
1871	1.871	-2.592	-26.366	-8.807	-35.186	0.774	1.298	-60.364	-16.867
1872	1.872	5.346	-28.267	-19.658	-37.345	-12.018	-15.095	-31.296	-14.932
1873	1.873	6.699	-5.385	-26.834	-23.84	-20.764	-13.104	-10.559	-15.516
1874	1.874	7.852	-8.462	-17.959	-32.593	-28.76	-15.153	0.686	-15.937
1875	1.875	-7.806	-22.606	-16.834	-31.089	-18.735	-23.977	-9.383	-12.666
1876	1.876	-18.451	-20.096	-19.96	-9.453	-6.926	-35.105	-25.051	-10.512
1877	1.877	-28.12	-3.853	-17.082	-12.582	-2.272	-19.322	-22.319	-11.623
1878	1.878	-22.888	-5.98	-12.847	-4.289	2.001	-8.77	-29.838	-11.198
1879	1.879	-11.851	15.317	-12.091	-6.828	5.697	-10.809	5.229	-11.939
1880	1.88	-18.995	-4.427	-14.042	-18.455	2.227	-23.087	10.296	-10.559
1881	1.881	-25.368	-11.977	-13.465	-24.858	1.236	-27.78	-3.226	-6.28
1882	1.882	-21.89	-23.587	-11.736	-30.677	0.234	-20.667	-7.242	-9.171
1883	1.883	-18.788	-25.704	-9.226	-11.337	-5.811	-29.625	4.034	-10.504
1884	1.884	-15.888	-19.892	-11.567	6.466	-18.102	-33.156	7.371	-7.216
1885	1.885	-18.405	-28.616	-6.741	-0.523	-19.957	-49.25	16.704	-13.802
1886	1.886	-12.802	-27.057	-6.181	-2.679	-18.523	-84.277	19.477	-14.783
1887	1.887	-16.294	-31.303	-4.454	-4.648	-11.476	-49.04	-3.688	-17.316
1888	1.888	-18.24	-37.654	-4.866	-2.947	-10.433	-7.8	-6.704	-14.998
1889	1.889	-21.155	-19.636	-9.336	-4.553	-9.351	8.654	-14.9	-16.905
1890	1.89	-16.333	-6.82	-18.262	-3.229	-12.491	13.675	-12.246	-16.283
1891	1.891	-14.419	9.449	-11.889	0.435	-9.616	9.211	-0.483	-18.001
1892	1.892	-18.495	11.593	-10.752	11.271	-8.885	21.574	-2.462	-10.023
1893	1.893	-15.992	9.639	-11.733	7.015	-3.319	17.888	-4.202	-8.888
1894	1.894	-14.644	7.888	-14.649	3.344	3.214	27.934	-2.243	-8.004
1895	1.895	-15.802	3.227	-15.437	4.516	-9.968	12.254	-13.041	-9.053
1896	1.896	-9.809	4.595	-6.566	3.523	-11.926	9.521	-5.648	-6.63
1897	1.897	-10.587	-14.946	-10.076	-1.328	-20.662	12.007	-4.282	-12.327
1898	1.898	-14.658	-17.646	-13.186	1.172	-22.222	14.335	-0.607	-5.811
1899	1.899	-15.244	-4.858	-14.156	13.334	-23.59	7.972	4.791	-6.679
1900	1.9	-19.886	-2.548	-11.637	4.597	-27.29	6.056	2.068	-10.803
1901	1.901	-21.645	-8.967	-10.865	-12.848	-28.476	11.282	-10.934	-10.214
1902	1.902	-21.3	-7.071	-6.043	-15.185	-25.416	3.317	-20.501	-14.841
1903	1.903	-24.629	-12.369	-13.405	-25.876	-26.424	1.923	-25.612	-13.101
1904	1.904	-24.285	-13.962	-18.258	-39.489	-13.303	-12.45	-14.424	-15.645
1905	1.905	-18.328	-18.237	-15.748	-27.382	-3.682	-18.282	-21.414	-16.051
1906	1.906	-14.13	-14.548	-18.069	-25.906	8.469	-20.078	-4.194	-9.493
1907	1.907	-2.014	-13.372	-14.581	-10.089	6.895	-5.804	2.974	-8.554
1908	1.908	6.608	2.68	-12.631	-7.99	22.758	-11.667	5.298	-9.352
1909	1.909	-7.797	-4.287	-19.194	-6.07	37.671	14.612	-0.307	-5.308
1910	1.91	-13.687	-14.931	-11.25	9.789	28	-11.75	-1.852	-4.74
1911	1.911	-15.489	-12.985	-3.888	11.915	9.99	-8.474	19.085	-8.049
1912	1.912	-10.894	-18.165	2.899	-5.504	-9.384	1.601	22.03	-16.967
1913	1.913	-9.576	-19.702	-3.099	-17.126	-22.178	4.711	24.771	-10.602
1914	1.914	-13.285	-35.542	-7.164	-10.767	-24.525	-3.593	3.845	2.539
1915	1.915	-14.471	-16.337	-10.663	-16.635	-30.945	-11.121	-4.36	-20.314
1916	1.916	-13.543	-8.766	-12.605	-25.398	-25.188	-4.117	3.304	-17.235
1917	1.917	-12.626	-15.686	-8.561	-30.115	-16.514	23.565	-3.525	8.288
1918	1.918	-6.682	-30.566	-12.055	-28.85	-5.484	-10.489	-18.295	-22.705
1919	1.919	-18.941	-44.092	-14.387	-35.32	-4.109	12.362	-12.364	-10.348
1920	1.92	-27.705	-45.814	-17.285	-31.897	-2.918	-8.362	-7.005	-14.059
1921	1.921	-26.222	-34.793	-19.227	-32.906	0.575	-12.071	-14.783	-10.806
1922	1.922	-22.014	-41.935	-14.201	-30.052	10.236	-15.423	-16.018	-7.745
1923	1.923	-15.672	-22.344	-13.636	-24.073	13.863	-37.38	-17.056	11.964
1924	1.924	-26.56	3.268	-10.733	-15.178	-4.174	-45.792	-3.76	-0.831
1925	1.925	-4.937	0.026	-13.216	-16.366	-37.674	-58.688	-5.366	-35.873
1926	1.926	-14.304	3.166	-15.51	-15.392	-33.225	-56.499	-19.538	-40.904
1927	1.927	-11.686	-5.145	-12.606	-12.453	-37.306	-50.219	-25.232	-27.356
1928	1.928	-9.28	-17.919	-14.58	-11.657	-26.09	-36.746	-19.907	-23.293
1929	1.929	-21.01	-6.342	-20.461	-4.252	-16.005	-42.016	-18.279	-19.614
1930	1.93	-14.737	0.011	-26.142	-1.316	-6.678	-56.363	-16.833	-16.331
1931	1.931	-5.175	-17.458	-19.643	-0.539	-3.942	-50.579	-20.464	-7.047
1932	1.932	-17.474	-15.219	-18.951	0.242	3.618	-38.392	-31.284	-9.756
1933	1.933	-12.916	-21.682	-8.373	-10.606	19.85	-30.498	-27.027	-7.253
1934	1.934	-17.24	-4.326	-12.691	13.211	26.193	-31.938	-21.988	-9.005
1935	1.935	-13.615	-16.021	-3.846	3.163	20.347	-33.185	-33.814	-2.045
1936	1.936	-12.51	-9.716	-7.376	0.06	18.582	-24.985	-22.837	-12.7
1937	1.937	-13.521	-11.723	-2.195	2.778	13.916	-17.751	-24.266	-14.647
1938	1.938	-14.537	-10.07	-3.208	10.311	-7.776	-3.109	-43.945	-19.887
1939	1.939	-15.356	-24.449	0.997	-10.818	-29.636	7.509	-46.829	-18.349
1940	1.94	-13.089	-7.028	-6.417	-24.966	-37.918	9.437	-44.497	3.314
1941	1.941	-17.973	-9.329	2.414	-27.495	-20.068	11.131	-37.709	-5.984
1942	1.942	-22.666	5.602	-10.812	-20.544	-17.701	6.423	-48.495	8.136
1943	1.943	-25.239	-6.007	-9.142	-14.165	-11.269	19.353	-46.692	15.679
1944	1.944	-27.03	3.67	-13.867	-16.119	-20.897	17.583	-55.552	13.355
1945	1.945	-19.139	-22.65	-6.785	-3.94	-19.118	38.263	-38.301	15.489
1946	1.946	-22.664	-18.985	-10.546	-11.886	-11.157	35.534	-8.112	1.941
1947	1.947	-15.349	-15.705	-23.779	-10.544	-15.401	12.285	-4.205	-6.762
1948	1.948	-8.611	-18.853	-29.091	-9.417	-9.01	9.151	14.419	17.04
1949	1.949	-6.141	-10.612	-27.628	-10.625	-10.155	0.803	11.001	-13.919
1950	1.95	-2.117	-3.152	-26.354	-11.62	-11.115	-6.793	20.179	-68.11
1951	1.951	5.78	3.72	-14.624	-8.754	-10.135	4.762	34.228	-60.754
1952	1.952	-3.918	22.775	-16.247	-0.871	-12.62	6.841	10.884	-40.822
1953	1.953	-2.781	-0.584	-12.06	0.051	-21.476	0.968	-36.298	-10.445
1954	1.954	-1.642	-16.405	-15.809	4.84	-10.587	-11.299	-29.89	-15.862
1955	1.955	-0.695	-42.083	-19.369	-8.368	-11.869	-3.459	-36.081	-10.821
1956	1.956	-1.668	-32.137	-19.444	-12.279	-12.948	-22.34	-30.87	-6.361
1957	1.957	-4.18	-10.371	-24.742	-18.117	-16.329	-14.914	-15.962	-10.417
1958	1.958	-16.356	-18.784	-21.899	-26.84	-25.91	-21.982	6.689	-14.093
1959	1.959	-7.625	-26.404	-15.954	-28.404	-19.435	-28.478	18.887	-17.385
1960	1.96	-28.325	-33.463	-11.944	-21.246	-11.019	-30.491	-0.057	-14.287
1961	1.961	-31.032	-56.968	-16.814	-22.394	-7.86	-11.229	-17.271	-11.57
1962	1.962	-38.573	-28.777	-6.752	-11.544	-6.855	-8.788	-14.301	-9.053
1963	1.963	-36.241	-32.495	-2.512	-15.787	-9.36	-11.149	22.583	-6.74
1964	1.964	-42.605	-35.843	3.831	-6.879	2.823	-17.546	37.598	-8.864
1965	1.965	-17.418	-7.662	-2.236	-0.869	15.005	-23.371	23.946	-6.911
1966	1.966	-7.33	-26.488	0.782	10.938	0.676	-0.545	11.491	-5.157
1967	1.967	-4.217	-16.487	-10.145	12.478	-20.607	-9.828	7.756	-6.692
1968	1.968	4.144	-7.271	-20.293	13.833	-28.913	-7.104	4.405	-5.306
1969	1.969	-13.62	-10.051	-26.764	-3.193	-21.331	0.421	-4.955	-4.16
1970	1.97	-11.257	7.67	-18.505	-14.805	-0.196	-1.903	-13.327	-5.308
1971	1.971	-17.603	-8.629	-15.466	-12.667	19.591	8.714	14.921	-6.25
1972	1.972	-19.499	-27.839	-14.548	-30.077	32.42	10.62	26.138	-9.13
1973	1.973	-17.722	-25.354	-27.745	-23.083	11.376	8.861	16.088	-15.135
1974	1.974	-19.22	-13.743	-41.324	-8.163	-8.316	26.262	6.813	-19.183
1975	1.975	-12.028	-20.101	-29.168	-29.43	-10.804	19.277	-24.306	-25.753
1976	1.976	-8.324	8.951	-5.397	-32.135	10.302	-12.694	-11.869	-19.775
1977	1.977	-0.008	21.371	25.527	-19.347	1.996	-26.265	-8.129	-17.461
1978	1.978	9.672	32.628	46.202	-35.579	-21.208	-38.644	-4.787	-16.883
1979	1.979	8.531	29.378	27.399	-20.635	-30.468	-49.819	-1.641	-8.158
1980	1.98	0.226	13.77	24.082	-3.155	-22.108	-53.05	18.161	-9.304
1981	1.981	-11.543	22.162	14.759	-10.057	-9.28	-56.077	10.698	-10.268
1982	1.982	-22.531	-0.976	-5.009	0.653	16.54	-13.403	3.795	-3.474
1983	1.983	-32.567	-16.575	-12.59	-5.099	19.923	17.12	-11.093	-7.688
1984	1.984	-36.206	3.237	-19.568	0.166	4.341	11.852	-1.448	-8.399
1985	1.985	-27.85	-9.439	-25.954	4.861	-9.697	27.11	10.701	-10.276
1986	1.986	-28.783	-16.322	-27.876	-13.893	-7.126	4.448	6.018	-9.644
1987	1.987	-23.905	-5.573	-26.124	-1.102	-4.762	-7.746	16.043	-6.701
1988	1.988	-23.086	-34.516	-21.462	10.53	-23.908	-11.223	27.787	-9.185
1989	1.989	-12.387	-63.466	-20.098	-8.592	-41.73	-21.083	10.295	-7.8
1990	1.99	-13.673	-59.735	-16.405	-16.122	-39.463	7.377	-6.01	-8.924
1991	1.991	-9.912	-49.572	-15.24	-13.799	-28.867	3.898	-37.946	-10.036
1992	1.992	-3.843	-27.617	-12.137	-15.929	-23.07	-19.72	-51.442	-7.296
1993	1.993	-8.993	-30.235	-7.312	-13.99	-17.861	-35.24	-38.981	-10.159
1994	1.994	-11.83	-32.686	-13.309	-22.693	-3.555	-32.37	-27.673	-14.572
1995	1.995	-12.54	-25.664	-9.244	-24.243	-5.506	-50.027	-17.511	-11.643
1996	1.996	-10.16	-27.778	-14.063	-22.88	3.207	-42.919	-45.639	-15.087
1997	1.997	-13.593	-6.46	-8.045	-8.557	4.779	-27.918	-49.194	-11.757
1998	1.998	-7.52	13.279	-12.083	1.12	-5.265	-33.668	-59.131	-13.878
[truncated: 19,847 more rows]
