# Supplementary material for: Associations between lower-limb muscle activation and knee flexion in post-stroke individuals: A study on the stance-to-swing phases of gait
Source: PLoS One. 2017 Sep 8;12(9):e0183865. doi: 10.1371/journal.pone.0183865 (PMC5590852; doi:10.1371/journal.pone.0183865)
Supplement: S1 Dataset — (ZIP) [file pone.0183865.s001.zip › S1_Dataset/Patient group/8/5/point.csv]

Frame	Time	sacrum.X	sacrum.Y	sacrum.Z	r asis.X	r asis.Y	r asis.Z	r thigh.X	r thigh.Y	r thigh.Z	r bar 1.X	r bar 1.Y	r bar 1.Z	r knee 1.X	r knee 1.Y	r knee 1.Z	r knee 2.X	r knee 2.Y	r knee 2.Z	r bar 2.X	r bar 2.Y	r bar 2.Z	r mall.X	r mall.Y	r mall.Z	r met.X	r met.Y	r met.Z	l asis.X	l asis.Y	l asis.Z	l thigh.X	l thigh.Y	l thigh.Z	l bar 1.X	l bar 1.Y	l bar 1.Z	l knee 1.X	l knee 1.Y	l knee 1.Z	l knee 2.X	l knee 2.Y	l knee 2.Z	l bar 2.X	l bar 2.Y	l bar 2.Z	l mall.X	l mall.Y	l mall.Z
0	0	-1.441	0.941	0.342	NaN	NaN	NaN	NaN	NaN	NaN	NaN	NaN	NaN	-1.321	0.526	0.512	-1.342	0.435	0.523	-1.364	0.274	0.57	-1.364	0.102	0.498	NaN	NaN	NaN	NaN	NaN	NaN	NaN	NaN	NaN	-1.344	0.673	0.147	NaN	NaN	NaN	-1.355	0.43	0.21	NaN	NaN	NaN	NaN	NaN	NaN
1	0.005	-1.441	0.941	0.342	NaN	NaN	NaN	NaN	NaN	NaN	NaN	NaN	NaN	-1.321	0.526	0.512	-1.343	0.435	0.523	-1.364	0.274	0.57	-1.364	0.102	0.498	NaN	NaN	NaN	NaN	NaN	NaN	NaN	NaN	NaN	-1.344	0.673	0.147	NaN	NaN	NaN	-1.354	0.43	0.209	NaN	NaN	NaN	NaN	NaN	NaN
2	0.01	-1.441	0.941	0.342	NaN	NaN	NaN	NaN	NaN	NaN	NaN	NaN	NaN	-1.321	0.526	0.512	-1.343	0.435	0.523	-1.364	0.274	0.57	-1.365	0.103	0.499	NaN	NaN	NaN	NaN	NaN	NaN	NaN	NaN	NaN	-1.345	0.673	0.147	NaN	NaN	NaN	-1.354	0.43	0.209	NaN	NaN	NaN	NaN	NaN	NaN
3	0.015	-1.441	0.941	0.342	NaN	NaN	NaN	NaN	NaN	NaN	NaN	NaN	NaN	-1.322	0.526	0.513	-1.343	0.435	0.523	-1.364	0.274	0.57	-1.365	0.103	0.499	NaN	NaN	NaN	NaN	NaN	NaN	NaN	NaN	NaN	-1.345	0.673	0.147	NaN	NaN	NaN	-1.354	0.43	0.209	NaN	NaN	NaN	NaN	NaN	NaN
4	0.02	-1.442	0.941	0.342	NaN	NaN	NaN	NaN	NaN	NaN	NaN	NaN	NaN	-1.321	0.526	0.513	-1.343	0.435	0.523	-1.364	0.274	0.57	-1.365	0.104	0.499	NaN	NaN	NaN	NaN	NaN	NaN	NaN	NaN	NaN	-1.345	0.673	0.147	NaN	NaN	NaN	-1.355	0.43	0.209	NaN	NaN	NaN	NaN	NaN	NaN
5	0.025	-1.444	0.942	0.343	NaN	NaN	NaN	NaN	NaN	NaN	NaN	NaN	NaN	-1.322	0.526	0.513	-1.343	0.435	0.523	-1.364	0.274	0.57	-1.365	0.104	0.499	NaN	NaN	NaN	NaN	NaN	NaN	NaN	NaN	NaN	-1.345	0.673	0.147	NaN	NaN	NaN	-1.355	0.43	0.209	NaN	NaN	NaN	NaN	NaN	NaN
6	0.03	-1.444	0.943	0.343	NaN	NaN	NaN	NaN	NaN	NaN	NaN	NaN	NaN	-1.321	0.526	0.512	-1.343	0.435	0.523	-1.364	0.274	0.57	-1.365	0.104	0.499	NaN	NaN	NaN	NaN	NaN	NaN	NaN	NaN	NaN	-1.344	0.673	0.146	NaN	NaN	NaN	-1.355	0.43	0.209	NaN	NaN	NaN	NaN	NaN	NaN
7	0.035	-1.444	0.943	0.343	NaN	NaN	NaN	NaN	NaN	NaN	NaN	NaN	NaN	-1.321	0.526	0.511	-1.343	0.435	0.523	-1.364	0.274	0.57	-1.365	0.104	0.499	NaN	NaN	NaN	NaN	NaN	NaN	NaN	NaN	NaN	-1.344	0.673	0.146	NaN	NaN	NaN	-1.355	0.43	0.209	NaN	NaN	NaN	NaN	NaN	NaN
8	0.04	-1.444	0.943	0.343	NaN	NaN	NaN	NaN	NaN	NaN	NaN	NaN	NaN	-1.321	0.526	0.512	-1.343	0.435	0.523	-1.364	0.274	0.57	-1.365	0.104	0.499	NaN	NaN	NaN	NaN	NaN	NaN	NaN	NaN	NaN	-1.344	0.673	0.146	NaN	NaN	NaN	-1.355	0.43	0.209	NaN	NaN	NaN	NaN	NaN	NaN
9	0.045	-1.444	0.943	0.343	NaN	NaN	NaN	NaN	NaN	NaN	NaN	NaN	NaN	-1.322	0.526	0.513	-1.343	0.435	0.523	-1.364	0.274	0.57	-1.365	0.104	0.499	NaN	NaN	NaN	NaN	NaN	NaN	NaN	NaN	NaN	-1.345	0.673	0.146	NaN	NaN	NaN	-1.355	0.43	0.209	NaN	NaN	NaN	NaN	NaN	NaN
10	0.05	-1.444	0.943	0.343	NaN	NaN	NaN	NaN	NaN	NaN	NaN	NaN	NaN	-1.321	0.526	0.512	-1.343	0.435	0.523	-1.364	0.274	0.57	-1.365	0.104	0.499	NaN	NaN	NaN	NaN	NaN	NaN	NaN	NaN	NaN	NaN	NaN	NaN	NaN	NaN	NaN	-1.355	0.43	0.209	NaN	NaN	NaN	NaN	NaN	NaN
11	0.055	-1.444	0.943	0.343	NaN	NaN	NaN	NaN	NaN	NaN	NaN	NaN	NaN	-1.321	0.526	0.511	-1.343	0.435	0.523	-1.364	0.274	0.569	-1.365	0.104	0.499	NaN	NaN	NaN	NaN	NaN	NaN	NaN	NaN	NaN	NaN	NaN	NaN	NaN	NaN	NaN	-1.355	0.43	0.209	NaN	NaN	NaN	NaN	NaN	NaN
12	0.06	-1.444	0.943	0.343	NaN	NaN	NaN	NaN	NaN	NaN	NaN	NaN	NaN	-1.321	0.526	0.511	-1.343	0.435	0.523	-1.364	0.274	0.569	-1.365	0.104	0.499	NaN	NaN	NaN	NaN	NaN	NaN	NaN	NaN	NaN	NaN	NaN	NaN	NaN	NaN	NaN	-1.355	0.43	0.209	NaN	NaN	NaN	NaN	NaN	NaN
13	0.065	-1.444	0.943	0.343	NaN	NaN	NaN	NaN	NaN	NaN	NaN	NaN	NaN	-1.321	0.526	0.512	-1.343	0.435	0.523	-1.363	0.274	0.569	-1.365	0.104	0.499	NaN	NaN	NaN	NaN	NaN	NaN	NaN	NaN	NaN	NaN	NaN	NaN	NaN	NaN	NaN	-1.355	0.43	0.209	NaN	NaN	NaN	NaN	NaN	NaN
14	0.07	-1.444	0.942	0.342	NaN	NaN	NaN	NaN	NaN	NaN	NaN	NaN	NaN	-1.322	0.526	0.513	-1.343	0.435	0.523	-1.363	0.274	0.569	-1.365	0.104	0.499	NaN	NaN	NaN	NaN	NaN	NaN	NaN	NaN	NaN	NaN	NaN	NaN	NaN	NaN	NaN	-1.355	0.43	0.209	NaN	NaN	NaN	NaN	NaN	NaN
15	0.075	-1.442	0.942	0.341	NaN	NaN	NaN	NaN	NaN	NaN	NaN	NaN	NaN	-1.321	0.526	0.512	-1.343	0.435	0.523	-1.363	0.274	0.569	-1.365	0.104	0.499	NaN	NaN	NaN	NaN	NaN	NaN	NaN	NaN	NaN	NaN	NaN	NaN	NaN	NaN	NaN	-1.355	0.43	0.209	NaN	NaN	NaN	NaN	NaN	NaN
16	0.08	-1.442	0.941	0.341	NaN	NaN	NaN	NaN	NaN	NaN	NaN	NaN	NaN	-1.321	0.526	0.511	-1.343	0.435	0.523	-1.363	0.274	0.569	-1.365	0.104	0.499	NaN	NaN	NaN	NaN	NaN	NaN	NaN	NaN	NaN	NaN	NaN	NaN	NaN	NaN	NaN	-1.355	0.43	0.209	NaN	NaN	NaN	NaN	NaN	NaN
17	0.085	-1.442	0.941	0.341	NaN	NaN	NaN	NaN	NaN	NaN	NaN	NaN	NaN	-1.321	0.526	0.511	-1.343	0.435	0.523	-1.363	0.274	0.569	-1.365	0.104	0.499	NaN	NaN	NaN	NaN	NaN	NaN	NaN	NaN	NaN	NaN	NaN	NaN	NaN	NaN	NaN	-1.355	0.43	0.209	NaN	NaN	NaN	NaN	NaN	NaN
18	0.09	-1.442	0.941	0.341	NaN	NaN	NaN	NaN	NaN	NaN	NaN	NaN	NaN	-1.321	0.526	0.511	-1.342	0.435	0.523	-1.363	0.274	0.569	-1.365	0.104	0.499	NaN	NaN	NaN	NaN	NaN	NaN	NaN	NaN	NaN	NaN	NaN	NaN	NaN	NaN	NaN	-1.355	0.43	0.209	NaN	NaN	NaN	NaN	NaN	NaN
19	0.095	-1.442	0.941	0.341	NaN	NaN	NaN	NaN	NaN	NaN	NaN	NaN	NaN	-1.321	0.526	0.511	-1.342	0.435	0.523	-1.363	0.274	0.569	-1.365	0.104	0.499	NaN	NaN	NaN	NaN	NaN	NaN	NaN	NaN	NaN	NaN	NaN	NaN	NaN	NaN	NaN	-1.355	0.43	0.209	NaN	NaN	NaN	NaN	NaN	NaN
20	0.1	-1.442	0.941	0.341	NaN	NaN	NaN	NaN	NaN	NaN	NaN	NaN	NaN	-1.321	0.526	0.511	-1.342	0.435	0.523	-1.363	0.274	0.569	-1.365	0.104	0.499	NaN	NaN	NaN	NaN	NaN	NaN	NaN	NaN	NaN	-1.345	0.673	0.146	NaN	NaN	NaN	-1.355	0.43	0.209	NaN	NaN	NaN	NaN	NaN	NaN
21	0.105	-1.442	0.942	0.341	NaN	NaN	NaN	NaN	NaN	NaN	NaN	NaN	NaN	-1.321	0.526	0.511	-1.342	0.435	0.523	-1.363	0.274	0.569	-1.365	0.104	0.499	NaN	NaN	NaN	NaN	NaN	NaN	NaN	NaN	NaN	-1.345	0.673	0.146	NaN	NaN	NaN	-1.355	0.43	0.209	NaN	NaN	NaN	NaN	NaN	NaN
22	0.11	-1.442	0.942	0.341	NaN	NaN	NaN	NaN	NaN	NaN	NaN	NaN	NaN	-1.321	0.526	0.511	-1.342	0.435	0.523	-1.363	0.274	0.569	-1.365	0.104	0.499	NaN	NaN	NaN	NaN	NaN	NaN	NaN	NaN	NaN	-1.345	0.674	0.146	NaN	NaN	NaN	-1.355	0.431	0.209	NaN	NaN	NaN	NaN	NaN	NaN
23	0.115	-1.442	0.942	0.341	NaN	NaN	NaN	NaN	NaN	NaN	NaN	NaN	NaN	-1.321	0.526	0.511	-1.342	0.435	0.523	-1.363	0.274	0.569	-1.365	0.104	0.499	NaN	NaN	NaN	NaN	NaN	NaN	NaN	NaN	NaN	-1.345	0.674	0.146	NaN	NaN	NaN	-1.355	0.431	0.209	NaN	NaN	NaN	NaN	NaN	NaN
24	0.12	-1.442	0.942	0.341	NaN	NaN	NaN	NaN	NaN	NaN	NaN	NaN	NaN	-1.321	0.526	0.511	-1.342	0.435	0.523	-1.363	0.274	0.569	-1.365	0.104	0.499	NaN	NaN	NaN	NaN	NaN	NaN	NaN	NaN	NaN	-1.345	0.674	0.146	NaN	NaN	NaN	-1.355	0.431	0.209	NaN	NaN	NaN	NaN	NaN	NaN
25	0.125	-1.442	0.942	0.341	NaN	NaN	NaN	NaN	NaN	NaN	NaN	NaN	NaN	-1.321	0.526	0.511	-1.342	0.435	0.523	-1.363	0.274	0.569	-1.365	0.104	0.499	NaN	NaN	NaN	NaN	NaN	NaN	NaN	NaN	NaN	-1.345	0.674	0.146	NaN	NaN	NaN	-1.355	0.431	0.209	NaN	NaN	NaN	NaN	NaN	NaN
26	0.13	-1.442	0.942	0.341	NaN	NaN	NaN	NaN	NaN	NaN	NaN	NaN	NaN	-1.32	0.526	0.511	-1.342	0.435	0.523	-1.363	0.274	0.569	-1.365	0.104	0.499	NaN	NaN	NaN	NaN	NaN	NaN	NaN	NaN	NaN	-1.345	0.674	0.146	NaN	NaN	NaN	-1.355	0.431	0.209	NaN	NaN	NaN	NaN	NaN	NaN
27	0.135	-1.442	0.942	0.341	NaN	NaN	NaN	NaN	NaN	NaN	NaN	NaN	NaN	-1.32	0.526	0.511	-1.342	0.435	0.523	-1.363	0.274	0.569	-1.365	0.104	0.499	NaN	NaN	NaN	NaN	NaN	NaN	NaN	NaN	NaN	-1.345	0.674	0.146	NaN	NaN	NaN	-1.355	0.431	0.209	NaN	NaN	NaN	NaN	NaN	NaN
28	0.14	-1.442	0.942	0.341	NaN	NaN	NaN	NaN	NaN	NaN	NaN	NaN	NaN	-1.321	0.526	0.512	-1.341	0.435	0.523	-1.363	0.274	0.569	-1.365	0.104	0.499	NaN	NaN	NaN	NaN	NaN	NaN	NaN	NaN	NaN	-1.345	0.674	0.145	NaN	NaN	NaN	-1.355	0.431	0.209	NaN	NaN	NaN	NaN	NaN	NaN
29	0.145	-1.442	0.942	0.34	NaN	NaN	NaN	NaN	NaN	NaN	NaN	NaN	NaN	-1.321	0.526	0.514	-1.341	0.435	0.523	-1.363	0.274	0.569	-1.365	0.104	0.499	NaN	NaN	NaN	NaN	NaN	NaN	NaN	NaN	NaN	-1.345	0.674	0.145	NaN	NaN	NaN	-1.355	0.431	0.209	NaN	NaN	NaN	NaN	NaN	NaN
30	0.15	-1.442	0.942	0.34	NaN	NaN	NaN	NaN	NaN	NaN	NaN	NaN	NaN	-1.322	0.526	0.514	-1.341	0.435	0.523	-1.363	0.274	0.57	-1.365	0.104	0.499	NaN	NaN	NaN	NaN	NaN	NaN	NaN	NaN	NaN	-1.345	0.674	0.145	NaN	NaN	NaN	-1.355	0.431	0.209	NaN	NaN	NaN	NaN	NaN	NaN
31	0.155	-1.442	0.942	0.34	NaN	NaN	NaN	NaN	NaN	NaN	NaN	NaN	NaN	-1.322	0.526	0.514	-1.341	0.435	0.523	-1.363	0.274	0.57	-1.365	0.104	0.499	NaN	NaN	NaN	NaN	NaN	NaN	NaN	NaN	NaN	-1.345	0.674	0.145	NaN	NaN	NaN	-1.355	0.431	0.209	NaN	NaN	NaN	NaN	NaN	NaN
32	0.16	-1.442	0.942	0.34	NaN	NaN	NaN	NaN	NaN	NaN	NaN	NaN	NaN	-1.322	0.526	0.514	-1.341	0.435	0.523	-1.363	0.274	0.57	-1.365	0.104	0.499	NaN	NaN	NaN	NaN	NaN	NaN	NaN	NaN	NaN	-1.345	0.674	0.145	NaN	NaN	NaN	-1.355	0.431	0.209	NaN	NaN	NaN	NaN	NaN	NaN
33	0.165	-1.442	0.942	0.34	NaN	NaN	NaN	NaN	NaN	NaN	NaN	NaN	NaN	-1.321	0.526	0.513	-1.341	0.435	0.523	-1.363	0.274	0.57	-1.365	0.104	0.499	NaN	NaN	NaN	NaN	NaN	NaN	NaN	NaN	NaN	-1.345	0.674	0.145	NaN	NaN	NaN	-1.355	0.431	0.209	NaN	NaN	NaN	NaN	NaN	NaN
34	0.17	-1.442	0.942	0.34	NaN	NaN	NaN	NaN	NaN	NaN	NaN	NaN	NaN	-1.321	0.526	0.512	-1.341	0.435	0.523	-1.363	0.274	0.57	-1.365	0.104	0.499	NaN	NaN	NaN	NaN	NaN	NaN	NaN	NaN	NaN	-1.345	0.674	0.145	NaN	NaN	NaN	-1.355	0.431	0.209	NaN	NaN	NaN	NaN	NaN	NaN
35	0.175	-1.442	0.942	0.34	NaN	NaN	NaN	NaN	NaN	NaN	NaN	NaN	NaN	-1.321	0.526	0.514	-1.341	0.435	0.523	-1.363	0.274	0.57	-1.365	0.104	0.499	NaN	NaN	NaN	NaN	NaN	NaN	NaN	NaN	NaN	-1.345	0.674	0.145	NaN	NaN	NaN	-1.355	0.431	0.209	NaN	NaN	NaN	NaN	NaN	NaN
36	0.18	-1.442	0.942	0.34	NaN	NaN	NaN	NaN	NaN	NaN	NaN	NaN	NaN	-1.321	0.526	0.514	-1.341	0.435	0.523	-1.363	0.274	0.57	-1.365	0.104	0.499	NaN	NaN	NaN	NaN	NaN	NaN	NaN	NaN	NaN	-1.345	0.674	0.145	NaN	NaN	NaN	-1.355	0.431	0.209	NaN	NaN	NaN	NaN	NaN	NaN
37	0.185	-1.442	0.942	0.34	NaN	NaN	NaN	NaN	NaN	NaN	NaN	NaN	NaN	-1.321	0.526	0.514	-1.341	0.435	0.523	-1.363	0.274	0.569	-1.365	0.104	0.499	NaN	NaN	NaN	NaN	NaN	NaN	NaN	NaN	NaN	-1.345	0.674	0.145	NaN	NaN	NaN	-1.355	0.431	0.209	NaN	NaN	NaN	NaN	NaN	NaN
38	0.19	-1.441	0.942	0.34	NaN	NaN	NaN	NaN	NaN	NaN	NaN	NaN	NaN	-1.321	0.526	0.514	-1.341	0.435	0.523	-1.363	0.274	0.569	-1.365	0.104	0.499	NaN	NaN	NaN	NaN	NaN	NaN	NaN	NaN	NaN	-1.345	0.674	0.145	NaN	NaN	NaN	-1.355	0.431	0.209	NaN	NaN	NaN	NaN	NaN	NaN
39	0.195	-1.441	0.942	0.34	NaN	NaN	NaN	NaN	NaN	NaN	NaN	NaN	NaN	-1.321	0.526	0.513	-1.341	0.435	0.523	-1.363	0.274	0.569	-1.365	0.104	0.499	NaN	NaN	NaN	NaN	NaN	NaN	NaN	NaN	NaN	-1.345	0.674	0.145	NaN	NaN	NaN	-1.355	0.431	0.209	NaN	NaN	NaN	NaN	NaN	NaN
40	0.2	-1.441	0.942	0.34	NaN	NaN	NaN	NaN	NaN	NaN	NaN	NaN	NaN	-1.321	0.526	0.512	-1.341	0.435	0.523	-1.363	0.274	0.569	-1.365	0.104	0.499	NaN	NaN	NaN	NaN	NaN	NaN	NaN	NaN	NaN	-1.345	0.674	0.145	NaN	NaN	NaN	-1.355	0.431	0.209	NaN	NaN	NaN	NaN	NaN	NaN
41	0.205	-1.441	0.942	0.34	NaN	NaN	NaN	NaN	NaN	NaN	NaN	NaN	NaN	-1.321	0.526	0.514	-1.341	0.435	0.523	-1.363	0.274	0.569	-1.365	0.104	0.499	NaN	NaN	NaN	NaN	NaN	NaN	NaN	NaN	NaN	-1.345	0.674	0.145	NaN	NaN	NaN	-1.355	0.431	0.209	NaN	NaN	NaN	NaN	NaN	NaN
42	0.21	-1.441	0.942	0.34	NaN	NaN	NaN	NaN	NaN	NaN	NaN	NaN	NaN	-1.321	0.526	0.514	-1.341	0.435	0.523	-1.363	0.274	0.569	-1.365	0.104	0.499	NaN	NaN	NaN	NaN	NaN	NaN	NaN	NaN	NaN	-1.345	0.674	0.145	NaN	NaN	NaN	-1.355	0.431	0.209	NaN	NaN	NaN	NaN	NaN	NaN
43	0.215	-1.442	0.942	0.341	NaN	NaN	NaN	NaN	NaN	NaN	NaN	NaN	NaN	-1.321	0.526	0.514	-1.341	0.435	0.523	-1.363	0.274	0.569	-1.365	0.104	0.499	NaN	NaN	NaN	NaN	NaN	NaN	NaN	NaN	NaN	-1.345	0.674	0.145	NaN	NaN	NaN	-1.355	0.431	0.209	NaN	NaN	NaN	NaN	NaN	NaN
44	0.22	-1.443	0.943	0.342	NaN	NaN	NaN	NaN	NaN	NaN	NaN	NaN	NaN	-1.321	0.526	0.513	-1.341	0.435	0.523	-1.363	0.274	0.569	-1.365	0.104	0.499	NaN	NaN	NaN	NaN	NaN	NaN	NaN	NaN	NaN	-1.345	0.674	0.145	NaN	NaN	NaN	-1.355	0.431	0.209	NaN	NaN	NaN	NaN	NaN	NaN
45	0.225	-1.444	0.944	0.342	NaN	NaN	NaN	NaN	NaN	NaN	NaN	NaN	NaN	-1.32	0.526	0.512	-1.341	0.435	0.523	-1.363	0.274	0.569	-1.365	0.104	0.499	NaN	NaN	NaN	NaN	NaN	NaN	NaN	NaN	NaN	-1.345	0.674	0.145	NaN	NaN	NaN	-1.355	0.431	0.209	NaN	NaN	NaN	NaN	NaN	NaN
46	0.23	-1.444	0.944	0.342	NaN	NaN	NaN	NaN	NaN	NaN	NaN	NaN	NaN	-1.321	0.526	0.512	-1.341	0.435	0.523	-1.363	0.274	0.569	-1.365	0.104	0.499	NaN	NaN	NaN	NaN	NaN	NaN	NaN	NaN	NaN	-1.345	0.674	0.145	NaN	NaN	NaN	-1.355	0.431	0.209	NaN	NaN	NaN	NaN	NaN	NaN
47	0.235	-1.444	0.944	0.342	NaN	NaN	NaN	NaN	NaN	NaN	NaN	NaN	NaN	-1.321	0.526	0.513	-1.341	0.435	0.523	-1.363	0.274	0.569	-1.365	0.104	0.499	NaN	NaN	NaN	NaN	NaN	NaN	NaN	NaN	NaN	-1.345	0.674	0.146	NaN	NaN	NaN	-1.355	0.431	0.209	NaN	NaN	NaN	NaN	NaN	NaN
48	0.24	-1.444	0.944	0.342	NaN	NaN	NaN	NaN	NaN	NaN	NaN	NaN	NaN	-1.32	0.526	0.511	-1.341	0.435	0.523	-1.363	0.274	0.569	-1.365	0.104	0.499	NaN	NaN	NaN	NaN	NaN	NaN	NaN	NaN	NaN	-1.345	0.674	0.146	NaN	NaN	NaN	-1.355	0.431	0.209	NaN	NaN	NaN	NaN	NaN	NaN
49	0.245	-1.444	0.944	0.342	NaN	NaN	NaN	NaN	NaN	NaN	NaN	NaN	NaN	-1.32	0.526	0.511	-1.341	0.435	0.523	-1.363	0.274	0.569	-1.365	0.104	0.499	NaN	NaN	NaN	NaN	NaN	NaN	NaN	NaN	NaN	-1.345	0.674	0.146	NaN	NaN	NaN	-1.355	0.431	0.209	NaN	NaN	NaN	NaN	NaN	NaN
50	0.25	-1.444	0.944	0.342	NaN	NaN	NaN	NaN	NaN	NaN	NaN	NaN	NaN	-1.32	0.526	0.511	-1.341	0.435	0.523	-1.363	0.274	0.569	-1.365	0.104	0.499	NaN	NaN	NaN	NaN	NaN	NaN	NaN	NaN	NaN	-1.345	0.674	0.146	NaN	NaN	NaN	-1.355	0.431	0.209	NaN	NaN	NaN	NaN	NaN	NaN
51	0.255	-1.444	0.944	0.342	NaN	NaN	NaN	NaN	NaN	NaN	NaN	NaN	NaN	-1.321	0.526	0.512	-1.341	0.435	0.523	-1.363	0.274	0.569	-1.365	0.104	0.499	NaN	NaN	NaN	NaN	NaN	NaN	NaN	NaN	NaN	-1.345	0.674	0.146	NaN	NaN	NaN	-1.355	0.431	0.209	NaN	NaN	NaN	NaN	NaN	NaN
52	0.26	-1.444	0.944	0.342	NaN	NaN	NaN	NaN	NaN	NaN	NaN	NaN	NaN	-1.321	0.526	0.513	-1.341	0.435	0.523	-1.363	0.274	0.569	-1.365	0.104	0.499	NaN	NaN	NaN	NaN	NaN	NaN	NaN	NaN	NaN	-1.344	0.674	0.146	NaN	NaN	NaN	-1.355	0.431	0.209	NaN	NaN	NaN	NaN	NaN	NaN
53	0.265	-1.443	0.944	0.342	NaN	NaN	NaN	NaN	NaN	NaN	NaN	NaN	NaN	-1.321	0.526	0.512	-1.341	0.435	0.523	-1.363	0.274	0.569	-1.365	0.104	0.499	NaN	NaN	NaN	NaN	NaN	NaN	NaN	NaN	NaN	-1.344	0.674	0.146	NaN	NaN	NaN	-1.355	0.431	0.209	NaN	NaN	NaN	NaN	NaN	NaN
54	0.27	-1.443	0.944	0.342	NaN	NaN	NaN	NaN	NaN	NaN	NaN	NaN	NaN	-1.321	0.526	0.514	-1.341	0.435	0.523	-1.363	0.274	0.569	-1.365	0.104	0.499	NaN	NaN	NaN	NaN	NaN	NaN	NaN	NaN	NaN	-1.344	0.674	0.146	NaN	NaN	NaN	-1.355	0.431	0.209	NaN	NaN	NaN	NaN	NaN	NaN
55	0.275	-1.443	0.944	0.342	NaN	NaN	NaN	NaN	NaN	NaN	NaN	NaN	NaN	-1.322	0.526	0.514	-1.341	0.435	0.523	-1.363	0.274	0.569	-1.365	0.104	0.499	NaN	NaN	NaN	NaN	NaN	NaN	NaN	NaN	NaN	NaN	NaN	NaN	NaN	NaN	NaN	-1.355	0.431	0.209	NaN	NaN	NaN	NaN	NaN	NaN
56	0.28	-1.443	0.944	0.342	NaN	NaN	NaN	NaN	NaN	NaN	NaN	NaN	NaN	-1.322	0.526	0.514	-1.341	0.435	0.523	-1.363	0.274	0.569	-1.365	0.103	0.499	NaN	NaN	NaN	NaN	NaN	NaN	NaN	NaN	NaN	NaN	NaN	NaN	NaN	NaN	NaN	-1.355	0.431	0.209	NaN	NaN	NaN	NaN	NaN	NaN
57	0.285	-1.443	0.944	0.342	NaN	NaN	NaN	NaN	NaN	NaN	NaN	NaN	NaN	-1.322	0.526	0.514	-1.342	0.435	0.523	-1.363	0.274	0.569	-1.365	0.104	0.499	NaN	NaN	NaN	NaN	NaN	NaN	NaN	NaN	NaN	-1.344	0.674	0.146	NaN	NaN	NaN	-1.355	0.431	0.209	NaN	NaN	NaN	NaN	NaN	NaN
58	0.29	-1.443	0.944	0.342	NaN	NaN	NaN	NaN	NaN	NaN	NaN	NaN	NaN	-1.321	0.526	0.513	-1.342	0.435	0.523	-1.363	0.274	0.569	-1.365	0.104	0.499	NaN	NaN	NaN	NaN	NaN	NaN	NaN	NaN	NaN	-1.344	0.674	0.146	NaN	NaN	NaN	-1.355	0.431	0.209	NaN	NaN	NaN	NaN	NaN	NaN
59	0.295	-1.443	0.944	0.342	NaN	NaN	NaN	NaN	NaN	NaN	NaN	NaN	NaN	-1.321	0.526	0.512	-1.342	0.435	0.523	-1.363	0.274	0.569	-1.365	0.104	0.499	NaN	NaN	NaN	NaN	NaN	NaN	NaN	NaN	NaN	-1.343	0.673	0.146	NaN	NaN	NaN	-1.355	0.431	0.209	NaN	NaN	NaN	NaN	NaN	NaN
60	0.3	-1.443	0.944	0.342	NaN	NaN	NaN	NaN	NaN	NaN	NaN	NaN	NaN	-1.322	0.526	0.514	-1.342	0.435	0.523	-1.363	0.274	0.569	-1.365	0.104	0.499	NaN	NaN	NaN	NaN	NaN	NaN	NaN	NaN	NaN	-1.343	0.673	0.146	NaN	NaN	NaN	-1.355	0.431	0.209	NaN	NaN	NaN	NaN	NaN	NaN
61	0.305	-1.443	0.944	0.342	NaN	NaN	NaN	NaN	NaN	NaN	NaN	NaN	NaN	-1.322	0.526	0.514	-1.342	0.435	0.523	-1.363	0.274	0.569	-1.365	0.103	0.499	NaN	NaN	NaN	NaN	NaN	NaN	NaN	NaN	NaN	-1.343	0.673	0.146	NaN	NaN	NaN	-1.355	0.431	0.209	NaN	NaN	NaN	NaN	NaN	NaN
62	0.31	-1.443	0.944	0.342	NaN	NaN	NaN	NaN	NaN	NaN	NaN	NaN	NaN	-1.322	0.526	0.514	-1.342	0.435	0.523	-1.363	0.274	0.569	-1.365	0.104	0.499	NaN	NaN	NaN	NaN	NaN	NaN	NaN	NaN	NaN	-1.343	0.673	0.146	NaN	NaN	NaN	-1.355	0.431	0.209	NaN	NaN	NaN	NaN	NaN	NaN
63	0.315	-1.442	0.944	0.342	NaN	NaN	NaN	NaN	NaN	NaN	NaN	NaN	NaN	-1.322	0.526	0.514	-1.342	0.435	0.523	-1.363	0.274	0.569	-1.365	0.104	0.499	NaN	NaN	NaN	NaN	NaN	NaN	NaN	NaN	NaN	-1.343	0.674	0.146	NaN	NaN	NaN	-1.355	0.431	0.209	NaN	NaN	NaN	NaN	NaN	NaN
64	0.32	-1.441	0.943	0.341	NaN	NaN	NaN	NaN	NaN	NaN	NaN	NaN	NaN	-1.322	0.526	0.514	-1.342	0.435	0.523	-1.363	0.274	0.569	-1.365	0.104	0.499	NaN	NaN	NaN	NaN	NaN	NaN	NaN	NaN	NaN	-1.343	0.674	0.146	NaN	NaN	NaN	-1.355	0.431	0.209	NaN	NaN	NaN	NaN	NaN	NaN
65	0.325	-1.44	0.943	0.341	NaN	NaN	NaN	NaN	NaN	NaN	NaN	NaN	NaN	-1.322	0.526	0.513	-1.342	0.435	0.523	-1.363	0.274	0.569	-1.365	0.103	0.499	NaN	NaN	NaN	NaN	NaN	NaN	NaN	NaN	NaN	-1.343	0.674	0.146	NaN	NaN	NaN	-1.355	0.431	0.209	NaN	NaN	NaN	NaN	NaN	NaN
66	0.33	-1.44	0.943	0.341	NaN	NaN	NaN	NaN	NaN	NaN	NaN	NaN	NaN	-1.321	0.526	0.512	-1.342	0.435	0.523	-1.363	0.274	0.569	-1.365	0.103	0.499	NaN	NaN	NaN	NaN	NaN	NaN	NaN	NaN	NaN	-1.343	0.674	0.146	NaN	NaN	NaN	-1.355	0.431	0.209	NaN	NaN	NaN	NaN	NaN	NaN
67	0.335	-1.44	0.943	0.341	NaN	NaN	NaN	NaN	NaN	NaN	NaN	NaN	NaN	-1.321	0.526	0.513	-1.342	0.435	0.523	-1.363	0.274	0.569	-1.365	0.103	0.499	NaN	NaN	NaN	NaN	NaN	NaN	NaN	NaN	NaN	-1.343	0.674	0.146	NaN	NaN	NaN	-1.355	0.431	0.209	NaN	NaN	NaN	NaN	NaN	NaN
68	0.34	-1.44	0.943	0.341	NaN	NaN	NaN	NaN	NaN	NaN	NaN	NaN	NaN	-1.321	0.526	0.512	-1.342	0.435	0.523	-1.363	0.274	0.569	-1.365	0.103	0.499	NaN	NaN	NaN	NaN	NaN	NaN	NaN	NaN	NaN	-1.343	0.674	0.147	NaN	NaN	NaN	-1.355	0.431	0.209	NaN	NaN	NaN	NaN	NaN	NaN
69	0.345	-1.44	0.943	0.341	NaN	NaN	NaN	NaN	NaN	NaN	NaN	NaN	NaN	-1.322	0.526	0.514	-1.342	0.435	0.523	-1.363	0.274	0.569	-1.365	0.103	0.499	NaN	NaN	NaN	NaN	NaN	NaN	NaN	NaN	NaN	-1.343	0.674	0.147	NaN	NaN	NaN	-1.355	0.431	0.209	NaN	NaN	NaN	NaN	NaN	NaN
70	0.35	-1.44	0.943	0.341	NaN	NaN	NaN	NaN	NaN	NaN	NaN	NaN	NaN	-1.322	0.526	0.514	-1.342	0.435	0.523	-1.363	0.274	0.569	-1.365	0.103	0.499	NaN	NaN	NaN	NaN	NaN	NaN	NaN	NaN	NaN	-1.343	0.674	0.147	NaN	NaN	NaN	-1.355	0.431	0.209	NaN	NaN	NaN	NaN	NaN	NaN
71	0.355	-1.439	0.943	0.341	NaN	NaN	NaN	NaN	NaN	NaN	NaN	NaN	NaN	-1.322	0.526	0.514	-1.343	0.435	0.523	-1.363	0.274	0.569	-1.365	0.103	0.499	NaN	NaN	NaN	NaN	NaN	NaN	NaN	NaN	NaN	-1.343	0.674	0.147	NaN	NaN	NaN	-1.355	0.431	0.209	NaN	NaN	NaN	NaN	NaN	NaN
72	0.36	-1.439	0.943	0.341	NaN	NaN	NaN	NaN	NaN	NaN	NaN	NaN	NaN	-1.322	0.526	0.514	-1.343	0.435	0.523	-1.364	0.274	0.569	-1.365	0.103	0.499	NaN	NaN	NaN	NaN	NaN	NaN	NaN	NaN	NaN	-1.343	0.674	0.147	NaN	NaN	NaN	-1.356	0.431	0.21	NaN	NaN	NaN	NaN	NaN	NaN
73	0.365	-1.439	0.943	0.341	NaN	NaN	NaN	NaN	NaN	NaN	NaN	NaN	NaN	-1.322	0.526	0.514	-1.343	0.435	0.523	-1.364	0.274	0.569	-1.365	0.103	0.499	NaN	NaN	NaN	NaN	NaN	NaN	NaN	NaN	NaN	-1.343	0.674	0.147	NaN	NaN	NaN	-1.356	0.431	0.21	NaN	NaN	NaN	NaN	NaN	NaN
74	0.37	-1.439	0.943	0.341	NaN	NaN	NaN	NaN	NaN	NaN	NaN	NaN	NaN	-1.322	0.526	0.514	-1.343	0.435	0.523	-1.364	0.274	0.569	-1.365	0.103	0.499	NaN	NaN	NaN	NaN	NaN	NaN	NaN	NaN	NaN	-1.343	0.674	0.147	NaN	NaN	NaN	-1.356	0.431	0.21	NaN	NaN	NaN	NaN	NaN	NaN
75	0.375	-1.439	0.943	0.341	NaN	NaN	NaN	NaN	NaN	NaN	NaN	NaN	NaN	-1.322	0.526	0.515	-1.343	0.435	0.523	-1.364	0.274	0.569	-1.365	0.103	0.499	NaN	NaN	NaN	NaN	NaN	NaN	NaN	NaN	NaN	-1.343	0.674	0.147	NaN	NaN	NaN	-1.356	0.431	0.21	NaN	NaN	NaN	NaN	NaN	NaN
76	0.38	-1.439	0.943	0.341	NaN	NaN	NaN	NaN	NaN	NaN	NaN	NaN	NaN	-1.322	0.526	0.515	-1.343	0.435	0.523	-1.364	0.274	0.569	-1.365	0.103	0.499	NaN	NaN	NaN	NaN	NaN	NaN	NaN	NaN	NaN	NaN	NaN	NaN	NaN	NaN	NaN	-1.356	0.431	0.21	NaN	NaN	NaN	NaN	NaN	NaN
77	0.385	-1.439	0.943	0.342	NaN	NaN	NaN	NaN	NaN	NaN	NaN	NaN	NaN	-1.322	0.526	0.515	-1.343	0.435	0.523	-1.364	0.274	0.569	-1.365	0.103	0.499	NaN	NaN	NaN	NaN	NaN	NaN	NaN	NaN	NaN	NaN	NaN	NaN	NaN	NaN	NaN	-1.356	0.431	0.21	NaN	NaN	NaN	NaN	NaN	NaN
78	0.39	-1.439	0.943	0.342	NaN	NaN	NaN	NaN	NaN	NaN	NaN	NaN	NaN	-1.322	0.526	0.515	-1.343	0.435	0.523	-1.364	0.274	0.569	-1.365	0.103	0.499	NaN	NaN	NaN	NaN	NaN	NaN	NaN	NaN	NaN	NaN	NaN	NaN	NaN	NaN	NaN	-1.356	0.431	0.21	NaN	NaN	NaN	NaN	NaN	NaN
79	0.395	-1.438	0.943	0.342	NaN	NaN	NaN	NaN	NaN	NaN	NaN	NaN	NaN	-1.322	0.526	0.515	-1.343	0.435	0.523	-1.364	0.274	0.569	-1.365	0.104	0.499	NaN	NaN	NaN	NaN	NaN	NaN	NaN	NaN	NaN	NaN	NaN	NaN	NaN	NaN	NaN	-1.356	0.431	0.21	NaN	NaN	NaN	NaN	NaN	NaN
80	0.4	-1.438	0.943	0.342	NaN	NaN	NaN	NaN	NaN	NaN	NaN	NaN	NaN	-1.322	0.526	0.515	-1.343	0.435	0.523	-1.364	0.274	0.569	-1.365	0.103	0.499	NaN	NaN	NaN	NaN	NaN	NaN	NaN	NaN	NaN	NaN	NaN	NaN	NaN	NaN	NaN	-1.356	0.431	0.21	NaN	NaN	NaN	NaN	NaN	NaN
81	0.405	-1.438	0.943	0.342	NaN	NaN	NaN	NaN	NaN	NaN	NaN	NaN	NaN	-1.322	0.526	0.515	-1.343	0.435	0.523	-1.364	0.274	0.569	-1.365	0.103	0.499	NaN	NaN	NaN	NaN	NaN	NaN	NaN	NaN	NaN	NaN	NaN	NaN	NaN	NaN	NaN	-1.356	0.431	0.21	NaN	NaN	NaN	NaN	NaN	NaN
82	0.41	-1.438	0.943	0.342	NaN	NaN	NaN	NaN	NaN	NaN	NaN	NaN	NaN	-1.322	0.526	0.515	-1.343	0.435	0.523	-1.364	0.274	0.57	-1.365	0.103	0.499	NaN	NaN	NaN	NaN	NaN	NaN	NaN	NaN	NaN	NaN	NaN	NaN	NaN	NaN	NaN	-1.355	0.431	0.21	NaN	NaN	NaN	NaN	NaN	NaN
83	0.415	-1.438	0.943	0.342	NaN	NaN	NaN	NaN	NaN	NaN	NaN	NaN	NaN	-1.322	0.526	0.515	-1.343	0.435	0.523	-1.364	0.274	0.57	-1.365	0.103	0.499	NaN	NaN	NaN	NaN	NaN	NaN	NaN	NaN	NaN	NaN	NaN	NaN	NaN	NaN	NaN	-1.355	0.431	0.21	NaN	NaN	NaN	NaN	NaN	NaN
84	0.42	-1.438	0.943	0.342	NaN	NaN	NaN	NaN	NaN	NaN	NaN	NaN	NaN	-1.322	0.526	0.515	-1.343	0.435	0.523	-1.364	0.274	0.57	-1.365	0.103	0.499	NaN	NaN	NaN	NaN	NaN	NaN	NaN	NaN	NaN	NaN	NaN	NaN	NaN	NaN	NaN	-1.355	0.431	0.21	NaN	NaN	NaN	NaN	NaN	NaN
85	0.425	-1.438	0.943	0.342	NaN	NaN	NaN	NaN	NaN	NaN	NaN	NaN	NaN	-1.322	0.526	0.515	-1.343	0.435	0.523	-1.364	0.274	0.57	-1.365	0.103	0.499	NaN	NaN	NaN	NaN	NaN	NaN	NaN	NaN	NaN	NaN	NaN	NaN	NaN	NaN	NaN	-1.355	0.431	0.21	NaN	NaN	NaN	NaN	NaN	NaN
86	0.43	-1.438	0.943	0.342	NaN	NaN	NaN	NaN	NaN	NaN	NaN	NaN	NaN	-1.322	0.526	0.515	-1.343	0.435	0.523	-1.364	0.274	0.57	-1.365	0.103	0.499	NaN	NaN	NaN	NaN	NaN	NaN	NaN	NaN	NaN	NaN	NaN	NaN	NaN	NaN	NaN	-1.355	0.431	0.21	NaN	NaN	NaN	NaN	NaN	NaN
87	0.435	-1.438	0.943	0.342	NaN	NaN	NaN	NaN	NaN	NaN	NaN	NaN	NaN	-1.322	0.526	0.515	-1.343	0.435	0.523	-1.364	0.274	0.57	-1.365	0.104	0.499	NaN	NaN	NaN	NaN	NaN	NaN	NaN	NaN	NaN	NaN	NaN	NaN	NaN	NaN	NaN	-1.355	0.431	0.21	NaN	NaN	NaN	NaN	NaN	NaN
88	0.44	-1.439	0.944	0.343	NaN	NaN	NaN	NaN	NaN	NaN	NaN	NaN	NaN	-1.322	0.526	0.515	-1.343	0.435	0.523	-1.364	0.274	0.57	-1.365	0.104	0.499	NaN	NaN	NaN	NaN	NaN	NaN	NaN	NaN	NaN	NaN	NaN	NaN	NaN	NaN	NaN	-1.355	0.43	0.21	NaN	NaN	NaN	NaN	NaN	NaN
89	0.445	-1.441	0.945	0.344	NaN	NaN	NaN	NaN	NaN	NaN	NaN	NaN	NaN	-1.322	0.526	0.515	-1.343	0.435	0.523	-1.364	0.274	0.57	-1.365	0.103	0.499	NaN	NaN	NaN	NaN	NaN	NaN	NaN	NaN	NaN	NaN	NaN	NaN	NaN	NaN	NaN	-1.355	0.43	0.21	NaN	NaN	NaN	NaN	NaN	NaN
90	0.45	-1.441	0.945	0.344	NaN	NaN	NaN	NaN	NaN	NaN	NaN	NaN	NaN	-1.322	0.526	0.515	-1.343	0.435	0.523	-1.364	0.274	0.57	-1.365	0.104	0.499	NaN	NaN	NaN	NaN	NaN	NaN	NaN	NaN	NaN	-1.343	0.675	0.147	NaN	NaN	NaN	-1.355	0.43	0.21	NaN	NaN	NaN	NaN	NaN	NaN
91	0.455	-1.441	0.945	0.344	NaN	NaN	NaN	NaN	NaN	NaN	NaN	NaN	NaN	-1.322	0.526	0.515	-1.343	0.435	0.523	-1.364	0.274	0.57	-1.365	0.104	0.499	NaN	NaN	NaN	NaN	NaN	NaN	NaN	NaN	NaN	-1.343	0.675	0.147	NaN	NaN	NaN	-1.355	0.43	0.21	NaN	NaN	NaN	NaN	NaN	NaN
92	0.46	-1.441	0.945	0.344	NaN	NaN	NaN	NaN	NaN	NaN	NaN	NaN	NaN	-1.322	0.526	0.515	-1.343	0.435	0.523	-1.364	0.274	0.57	-1.365	0.104	0.499	NaN	NaN	NaN	NaN	NaN	NaN	NaN	NaN	NaN	-1.343	0.675	0.147	NaN	NaN	NaN	-1.355	0.43	0.211	NaN	NaN	NaN	NaN	NaN	NaN
93	0.465	-1.441	0.945	0.345	NaN	NaN	NaN	NaN	NaN	NaN	NaN	NaN	NaN	-1.322	0.526	0.515	-1.343	0.435	0.523	-1.364	0.274	0.57	-1.365	0.104	0.499	NaN	NaN	NaN	NaN	NaN	NaN	NaN	NaN	NaN	-1.342	0.675	0.148	NaN	NaN	NaN	-1.355	0.43	0.211	NaN	NaN	NaN	NaN	NaN	NaN
94	0.47	-1.441	0.945	0.345	NaN	NaN	NaN	NaN	NaN	NaN	NaN	NaN	NaN	-1.322	0.526	0.515	-1.343	0.435	0.523	-1.364	0.274	0.57	-1.365	0.104	0.499	NaN	NaN	NaN	NaN	NaN	NaN	NaN	NaN	NaN	-1.342	0.675	0.148	NaN	NaN	NaN	-1.355	0.43	0.211	NaN	NaN	NaN	NaN	NaN	NaN
95	0.475	-1.44	0.944	0.344	NaN	NaN	NaN	NaN	NaN	NaN	NaN	NaN	NaN	-1.322	0.526	0.515	-1.343	0.435	0.523	-1.364	0.274	0.57	-1.365	0.104	0.499	NaN	NaN	NaN	NaN	NaN	NaN	NaN	NaN	NaN	-1.342	0.675	0.148	NaN	NaN	NaN	-1.355	0.43	0.211	NaN	NaN	NaN	NaN	NaN	NaN
96	0.48	-1.438	0.943	0.344	NaN	NaN	NaN	NaN	NaN	NaN	NaN	NaN	NaN	-1.322	0.526	0.515	-1.343	0.435	0.523	-1.364	0.274	0.57	-1.365	0.104	0.499	NaN	NaN	NaN	NaN	NaN	NaN	NaN	NaN	NaN	-1.342	0.675	0.148	NaN	NaN	NaN	-1.355	0.43	0.211	NaN	NaN	NaN	NaN	NaN	NaN
97	0.485	-1.438	0.943	0.344	NaN	NaN	NaN	NaN	NaN	NaN	NaN	NaN	NaN	-1.322	0.526	0.515	-1.343	0.435	0.524	-1.364	0.274	0.57	-1.365	0.104	0.499	NaN	NaN	NaN	NaN	NaN	NaN	NaN	NaN	NaN	-1.343	0.675	0.148	NaN	NaN	NaN	-1.355	0.43	0.211	NaN	NaN	NaN	NaN	NaN	NaN
98	0.49	-1.439	0.944	0.345	NaN	NaN	NaN	NaN	NaN	NaN	NaN	NaN	NaN	-1.322	0.526	0.515	-1.343	0.435	0.524	-1.364	0.274	0.57	-1.365	0.104	0.499	NaN	NaN	NaN	NaN	NaN	NaN	NaN	NaN	NaN	-1.343	0.675	0.148	NaN	NaN	NaN	-1.355	0.43	0.211	NaN	NaN	NaN	NaN	NaN	NaN
99	0.495	-1.44	0.944	0.345	NaN	NaN	NaN	NaN	NaN	NaN	NaN	NaN	NaN	-1.322	0.526	0.515	-1.343	0.435	0.524	-1.364	0.274	0.57	-1.365	0.104	0.499	NaN	NaN	NaN	NaN	NaN	NaN	NaN	NaN	NaN	-1.342	0.675	0.148	NaN	NaN	NaN	-1.354	0.43	0.211	NaN	NaN	NaN	NaN	NaN	NaN
100	0.5	-1.44	0.945	0.345	NaN	NaN	NaN	NaN	NaN	NaN	NaN	NaN	NaN	-1.322	0.526	0.515	-1.343	0.435	0.524	-1.364	0.274	0.57	-1.365	0.104	0.499	NaN	NaN	NaN	NaN	NaN	NaN	NaN	NaN	NaN	-1.342	0.675	0.148	NaN	NaN	NaN	-1.354	0.43	0.211	NaN	NaN	NaN	NaN	NaN	NaN
101	0.505	-1.44	0.945	0.346	NaN	NaN	NaN	NaN	NaN	NaN	NaN	NaN	NaN	-1.322	0.526	0.515	-1.343	0.435	0.524	-1.364	0.274	0.57	-1.365	0.104	0.499	NaN	NaN	NaN	NaN	NaN	NaN	NaN	NaN	NaN	-1.342	0.675	0.149	NaN	NaN	NaN	-1.354	0.43	0.211	NaN	NaN	NaN	NaN	NaN	NaN
102	0.51	-1.44	0.945	0.346	NaN	NaN	NaN	NaN	NaN	NaN	NaN	NaN	NaN	-1.322	0.526	0.515	-1.343	0.435	0.524	-1.364	0.274	0.57	-1.365	0.104	0.499	NaN	NaN	NaN	NaN	NaN	NaN	NaN	NaN	NaN	NaN	NaN	NaN	NaN	NaN	NaN	-1.354	0.43	0.211	NaN	NaN	NaN	NaN	NaN	NaN
103	0.515	-1.44	0.945	0.346	NaN	NaN	NaN	NaN	NaN	NaN	NaN	NaN	NaN	-1.322	0.526	0.515	-1.343	0.435	0.524	-1.364	0.274	0.57	-1.365	0.104	0.499	NaN	NaN	NaN	NaN	NaN	NaN	NaN	NaN	NaN	NaN	NaN	NaN	NaN	NaN	NaN	-1.354	0.43	0.211	NaN	NaN	NaN	NaN	NaN	NaN
104	0.52	-1.44	0.945	0.346	NaN	NaN	NaN	NaN	NaN	NaN	NaN	NaN	NaN	-1.322	0.526	0.515	-1.343	0.435	0.524	-1.364	0.274	0.57	-1.365	0.104	0.499	NaN	NaN	NaN	NaN	NaN	NaN	NaN	NaN	NaN	NaN	NaN	NaN	NaN	NaN	NaN	-1.354	0.43	0.211	NaN	NaN	NaN	NaN	NaN	NaN
105	0.525	-1.44	0.945	0.346	NaN	NaN	NaN	NaN	NaN	NaN	NaN	NaN	NaN	-1.322	0.526	0.515	-1.343	0.435	0.524	-1.364	0.274	0.57	-1.365	0.104	0.499	NaN	NaN	NaN	NaN	NaN	NaN	NaN	NaN	NaN	NaN	NaN	NaN	NaN	NaN	NaN	-1.354	0.43	0.211	NaN	NaN	NaN	NaN	NaN	NaN
106	0.53	-1.44	0.945	0.346	NaN	NaN	NaN	NaN	NaN	NaN	NaN	NaN	NaN	-1.322	0.526	0.515	-1.343	0.435	0.524	-1.364	0.274	0.57	-1.365	0.104	0.499	NaN	NaN	NaN	NaN	NaN	NaN	NaN	NaN	NaN	NaN	NaN	NaN	NaN	NaN	NaN	-1.354	0.43	0.211	NaN	NaN	NaN	NaN	NaN	NaN
107	0.535	-1.44	0.945	0.346	NaN	NaN	NaN	NaN	NaN	NaN	NaN	NaN	NaN	-1.322	0.526	0.515	-1.343	0.435	0.524	-1.364	0.274	0.57	-1.365	0.104	0.499	NaN	NaN	NaN	NaN	NaN	NaN	NaN	NaN	NaN	NaN	NaN	NaN	NaN	NaN	NaN	-1.354	0.43	0.211	NaN	NaN	NaN	NaN	NaN	NaN
108	0.54	-1.44	0.945	0.346	NaN	NaN	NaN	NaN	NaN	NaN	NaN	NaN	NaN	-1.322	0.526	0.515	-1.343	0.435	0.524	-1.364	0.274	0.57	-1.365	0.104	0.499	NaN	NaN	NaN	NaN	NaN	NaN	NaN	NaN	NaN	NaN	NaN	NaN	NaN	NaN	NaN	-1.354	0.43	0.211	NaN	NaN	NaN	NaN	NaN	NaN
109	0.545	-1.44	0.945	0.346	NaN	NaN	NaN	NaN	NaN	NaN	NaN	NaN	NaN	-1.322	0.526	0.515	-1.343	0.435	0.524	-1.364	0.274	0.57	-1.365	0.104	0.499	NaN	NaN	NaN	NaN	NaN	NaN	NaN	NaN	NaN	NaN	NaN	NaN	NaN	NaN	NaN	-1.354	0.43	0.211	NaN	NaN	NaN	NaN	NaN	NaN
110	0.55	-1.44	0.945	0.347	NaN	NaN	NaN	NaN	NaN	NaN	NaN	NaN	NaN	-1.322	0.526	0.515	-1.343	0.435	0.524	-1.364	0.274	0.57	-1.365	0.104	0.499	NaN	NaN	NaN	NaN	NaN	NaN	NaN	NaN	NaN	NaN	NaN	NaN	NaN	NaN	NaN	-1.354	0.43	0.211	NaN	NaN	NaN	NaN	NaN	NaN
111	0.555	-1.439	0.945	0.347	NaN	NaN	NaN	NaN	NaN	NaN	NaN	NaN	NaN	-1.322	0.526	0.516	-1.343	0.435	0.524	-1.364	0.274	0.57	-1.365	0.104	0.499	NaN	NaN	NaN	NaN	NaN	NaN	NaN	NaN	NaN	NaN	NaN	NaN	NaN	NaN	NaN	-1.354	0.43	0.211	NaN	NaN	NaN	NaN	NaN	NaN
112	0.56	-1.439	0.945	0.347	NaN	NaN	NaN	NaN	NaN	NaN	NaN	NaN	NaN	-1.322	0.526	0.516	-1.343	0.435	0.524	-1.364	0.274	0.57	-1.365	0.104	0.499	NaN	NaN	NaN	NaN	NaN	NaN	NaN	NaN	NaN	NaN	NaN	NaN	NaN	NaN	NaN	-1.354	0.43	0.212	NaN	NaN	NaN	NaN	NaN	NaN
113	0.565	-1.439	0.945	0.347	NaN	NaN	NaN	NaN	NaN	NaN	NaN	NaN	NaN	-1.322	0.526	0.516	-1.343	0.435	0.524	-1.364	0.274	0.57	-1.365	0.104	0.499	NaN	NaN	NaN	NaN	NaN	NaN	NaN	NaN	NaN	NaN	NaN	NaN	NaN	NaN	NaN	-1.354	0.43	0.212	NaN	NaN	NaN	NaN	NaN	NaN
114	0.57	-1.439	0.945	0.347	NaN	NaN	NaN	NaN	NaN	NaN	NaN	NaN	NaN	-1.322	0.526	0.516	-1.343	0.435	0.524	-1.364	0.274	0.57	-1.365	0.104	0.499	NaN	NaN	NaN	NaN	NaN	NaN	NaN	NaN	NaN	-1.342	0.675	0.149	NaN	NaN	NaN	-1.353	0.429	0.211	NaN	NaN	NaN	NaN	NaN	NaN
115	0.575	-1.439	0.945	0.347	NaN	NaN	NaN	NaN	NaN	NaN	NaN	NaN	NaN	-1.322	0.526	0.516	-1.343	0.435	0.525	-1.364	0.274	0.57	-1.365	0.104	0.499	NaN	NaN	NaN	NaN	NaN	NaN	NaN	NaN	NaN	-1.342	0.676	0.15	NaN	NaN	NaN	-1.352	0.428	0.211	NaN	NaN	NaN	NaN	NaN	NaN
116	0.58	-1.439	0.945	0.347	NaN	NaN	NaN	NaN	NaN	NaN	NaN	NaN	NaN	-1.323	0.526	0.515	-1.343	0.435	0.525	-1.364	0.274	0.57	-1.365	0.104	0.499	NaN	NaN	NaN	NaN	NaN	NaN	NaN	NaN	NaN	-1.342	0.676	0.15	NaN	NaN	NaN	-1.354	0.43	0.212	NaN	NaN	NaN	NaN	NaN	NaN
117	0.585	-1.438	0.945	0.347	NaN	NaN	NaN	NaN	NaN	NaN	NaN	NaN	NaN	-1.323	0.526	0.515	-1.343	0.435	0.525	-1.364	0.274	0.57	-1.365	0.104	0.499	NaN	NaN	NaN	NaN	NaN	NaN	NaN	NaN	NaN	-1.342	0.676	0.15	NaN	NaN	NaN	-1.354	0.431	0.212	NaN	NaN	NaN	NaN	NaN	NaN
118	0.59	-1.438	0.945	0.347	NaN	NaN	NaN	NaN	NaN	NaN	NaN	NaN	NaN	-1.322	0.526	0.516	-1.343	0.435	0.525	-1.364	0.274	0.57	-1.365	0.104	0.499	NaN	NaN	NaN	NaN	NaN	NaN	NaN	NaN	NaN	-1.342	0.676	0.15	NaN	NaN	NaN	-1.355	0.431	0.212	NaN	NaN	NaN	NaN	NaN	NaN
119	0.595	-1.438	0.945	0.348	NaN	NaN	NaN	NaN	NaN	NaN	NaN	NaN	NaN	-1.322	0.526	0.516	-1.343	0.435	0.525	-1.364	0.274	0.57	-1.365	0.104	0.499	NaN	NaN	NaN	NaN	NaN	NaN	NaN	NaN	NaN	-1.343	0.676	0.15	NaN	NaN	NaN	-1.355	0.431	0.212	NaN	NaN	NaN	NaN	NaN	NaN
120	0.6	-1.437	0.944	0.347	NaN	NaN	NaN	NaN	NaN	NaN	NaN	NaN	NaN	-1.322	0.526	0.516	-1.343	0.435	0.525	-1.364	0.274	0.57	-1.365	0.104	0.499	NaN	NaN	NaN	NaN	NaN	NaN	NaN	NaN	NaN	-1.343	0.676	0.15	NaN	NaN	NaN	-1.355	0.431	0.212	NaN	NaN	NaN	NaN	NaN	NaN
121	0.605	-1.436	0.943	0.346	NaN	NaN	NaN	NaN	NaN	NaN	NaN	NaN	NaN	-1.322	0.526	0.516	-1.343	0.435	0.525	-1.364	0.274	0.57	-1.365	0.104	0.499	NaN	NaN	NaN	NaN	NaN	NaN	NaN	NaN	NaN	-1.343	0.676	0.15	NaN	NaN	NaN	-1.355	0.431	0.212	NaN	NaN	NaN	NaN	NaN	NaN
122	0.61	-1.435	0.943	0.346	NaN	NaN	NaN	NaN	NaN	NaN	NaN	NaN	NaN	-1.322	0.526	0.516	-1.343	0.435	0.525	-1.364	0.274	0.57	-1.365	0.103	0.499	NaN	NaN	NaN	NaN	NaN	NaN	NaN	NaN	NaN	-1.343	0.676	0.15	NaN	NaN	NaN	-1.355	0.431	0.212	NaN	NaN	NaN	NaN	NaN	NaN
123	0.615	-1.435	0.943	0.346	NaN	NaN	NaN	NaN	NaN	NaN	NaN	NaN	NaN	-1.323	0.526	0.516	-1.343	0.435	0.525	-1.364	0.274	0.57	-1.365	0.103	0.499	NaN	NaN	NaN	NaN	NaN	NaN	NaN	NaN	NaN	-1.343	0.676	0.15	NaN	NaN	NaN	-1.355	0.431	0.212	NaN	NaN	NaN	NaN	NaN	NaN
124	0.62	-1.435	0.943	0.347	NaN	NaN	NaN	NaN	NaN	NaN	NaN	NaN	NaN	-1.323	0.527	0.516	-1.343	0.435	0.525	-1.364	0.274	0.57	-1.365	0.103	0.499	NaN	NaN	NaN	NaN	NaN	NaN	NaN	NaN	NaN	-1.343	0.676	0.15	NaN	NaN	NaN	-1.355	0.431	0.212	NaN	NaN	NaN	NaN	NaN	NaN
125	0.625	-1.435	0.943	0.347	NaN	NaN	NaN	NaN	NaN	NaN	NaN	NaN	NaN	-1.323	0.527	0.516	-1.343	0.435	0.525	-1.364	0.274	0.57	-1.365	0.103	0.499	NaN	NaN	NaN	NaN	NaN	NaN	NaN	NaN	NaN	-1.343	0.676	0.15	NaN	NaN	NaN	-1.355	0.431	0.212	NaN	NaN	NaN	NaN	NaN	NaN
126	0.63	-1.436	0.944	0.347	NaN	NaN	NaN	NaN	NaN	NaN	NaN	NaN	NaN	-1.323	0.527	0.516	-1.343	0.435	0.525	-1.364	0.274	0.57	-1.365	0.103	0.499	NaN	NaN	NaN	NaN	NaN	NaN	NaN	NaN	NaN	-1.343	0.676	0.15	NaN	NaN	NaN	-1.355	0.431	0.212	NaN	NaN	NaN	NaN	NaN	NaN
127	0.635	-1.437	0.944	0.348	NaN	NaN	NaN	NaN	NaN	NaN	NaN	NaN	NaN	-1.323	0.527	0.516	-1.343	0.435	0.525	-1.364	0.274	0.57	-1.365	0.103	0.499	NaN	NaN	NaN	NaN	NaN	NaN	NaN	NaN	NaN	-1.342	0.676	0.15	NaN	NaN	NaN	-1.355	0.431	0.212	NaN	NaN	NaN	NaN	NaN	NaN
128	0.64	-1.438	0.945	0.349	NaN	NaN	NaN	NaN	NaN	NaN	NaN	NaN	NaN	-1.324	0.528	0.516	-1.343	0.435	0.525	-1.364	0.274	0.57	-1.365	0.103	0.499	NaN	NaN	NaN	NaN	NaN	NaN	NaN	NaN	NaN	-1.342	0.675	0.151	NaN	NaN	NaN	-1.355	0.431	0.212	NaN	NaN	NaN	NaN	NaN	NaN
129	0.645	-1.438	0.945	0.349	NaN	NaN	NaN	NaN	NaN	NaN	NaN	NaN	NaN	-1.324	0.528	0.517	-1.343	0.435	0.525	-1.364	0.274	0.57	-1.365	0.103	0.499	NaN	NaN	NaN	NaN	NaN	NaN	NaN	NaN	NaN	-1.342	0.675	0.151	NaN	NaN	NaN	-1.355	0.431	0.213	NaN	NaN	NaN	NaN	NaN	NaN
130	0.65	-1.438	0.945	0.349	NaN	NaN	NaN	NaN	NaN	NaN	NaN	NaN	NaN	-1.324	0.528	0.517	-1.343	0.435	0.525	-1.364	0.274	0.57	-1.365	0.103	0.499	NaN	NaN	NaN	NaN	NaN	NaN	NaN	NaN	NaN	-1.342	0.675	0.151	NaN	NaN	NaN	-1.355	0.431	0.213	NaN	NaN	NaN	NaN	NaN	NaN
131	0.655	-1.438	0.945	0.349	NaN	NaN	NaN	NaN	NaN	NaN	NaN	NaN	NaN	-1.324	0.528	0.517	-1.343	0.435	0.525	-1.364	0.274	0.57	-1.365	0.104	0.499	NaN	NaN	NaN	NaN	NaN	NaN	NaN	NaN	NaN	-1.342	0.675	0.151	NaN	NaN	NaN	-1.355	0.431	0.213	NaN	NaN	NaN	NaN	NaN	NaN
132	0.66	-1.437	0.945	0.349	NaN	NaN	NaN	NaN	NaN	NaN	NaN	NaN	NaN	-1.324	0.528	0.517	-1.343	0.435	0.525	-1.364	0.274	0.57	-1.365	0.103	0.499	NaN	NaN	NaN	NaN	NaN	NaN	NaN	NaN	NaN	-1.342	0.675	0.151	NaN	NaN	NaN	-1.355	0.431	0.213	NaN	NaN	NaN	NaN	NaN	NaN
133	0.665	-1.437	0.945	0.35	NaN	NaN	NaN	NaN	NaN	NaN	NaN	NaN	NaN	-1.324	0.528	0.517	-1.343	0.435	0.525	-1.364	0.274	0.571	-1.365	0.103	0.499	NaN	NaN	NaN	NaN	NaN	NaN	NaN	NaN	NaN	-1.342	0.675	0.151	NaN	NaN	NaN	-1.355	0.431	0.213	NaN	NaN	NaN	NaN	NaN	NaN
134	0.67	-1.437	0.945	0.35	NaN	NaN	NaN	NaN	NaN	NaN	NaN	NaN	NaN	-1.324	0.528	0.517	-1.343	0.435	0.525	-1.364	0.274	0.571	-1.365	0.103	0.499	NaN	NaN	NaN	NaN	NaN	NaN	NaN	NaN	NaN	-1.342	0.675	0.151	NaN	NaN	NaN	-1.355	0.431	0.213	NaN	NaN	NaN	NaN	NaN	NaN
135	0.675	-1.437	0.945	0.35	NaN	NaN	NaN	NaN	NaN	NaN	NaN	NaN	NaN	-1.324	0.529	0.517	-1.343	0.435	0.525	-1.364	0.273	0.571	-1.365	0.103	0.499	NaN	NaN	NaN	NaN	NaN	NaN	NaN	NaN	NaN	-1.342	0.675	0.151	NaN	NaN	NaN	-1.355	0.431	0.213	NaN	NaN	NaN	NaN	NaN	NaN
136	0.68	-1.436	0.944	0.35	NaN	NaN	NaN	NaN	NaN	NaN	NaN	NaN	NaN	-1.323	0.529	0.517	-1.343	0.435	0.525	-1.364	0.273	0.571	-1.365	0.103	0.499	NaN	NaN	NaN	NaN	NaN	NaN	NaN	NaN	NaN	-1.342	0.675	0.152	NaN	NaN	NaN	-1.355	0.432	0.213	NaN	NaN	NaN	NaN	NaN	NaN
137	0.685	-1.435	0.944	0.349	NaN	NaN	NaN	NaN	NaN	NaN	NaN	NaN	NaN	-1.324	0.529	0.518	-1.343	0.435	0.525	-1.364	0.273	0.571	-1.365	0.103	0.499	NaN	NaN	NaN	NaN	NaN	NaN	NaN	NaN	NaN	-1.342	0.675	0.152	NaN	NaN	NaN	-1.355	0.432	0.213	NaN	NaN	NaN	NaN	NaN	NaN
138	0.69	-1.436	0.944	0.35	NaN	NaN	NaN	NaN	NaN	NaN	NaN	NaN	NaN	-1.325	0.531	0.519	-1.343	0.435	0.525	-1.364	0.273	0.571	-1.365	0.103	0.499	NaN	NaN	NaN	NaN	NaN	NaN	NaN	NaN	NaN	-1.342	0.675	0.152	NaN	NaN	NaN	-1.355	0.432	0.213	NaN	NaN	NaN	NaN	NaN	NaN
139	0.695	-1.434	0.943	0.349	NaN	NaN	NaN	NaN	NaN	NaN	NaN	NaN	NaN	-1.326	0.531	0.519	-1.343	0.435	0.525	-1.364	0.273	0.571	-1.365	0.103	0.499	NaN	NaN	NaN	NaN	NaN	NaN	NaN	NaN	NaN	-1.342	0.675	0.152	NaN	NaN	NaN	-1.355	0.432	0.213	NaN	NaN	NaN	NaN	NaN	NaN
140	0.7	-1.434	0.943	0.349	NaN	NaN	NaN	NaN	NaN	NaN	NaN	NaN	NaN	-1.326	0.531	0.52	-1.343	0.435	0.525	-1.364	0.273	0.571	-1.365	0.103	0.5	NaN	NaN	NaN	NaN	NaN	NaN	NaN	NaN	NaN	-1.342	0.676	0.152	NaN	NaN	NaN	-1.355	0.432	0.213	NaN	NaN	NaN	NaN	NaN	NaN
141	0.705	-1.434	0.943	0.349	NaN	NaN	NaN	NaN	NaN	NaN	NaN	NaN	NaN	-1.326	0.532	0.52	-1.343	0.435	0.525	-1.364	0.273	0.571	-1.365	0.103	0.499	NaN	NaN	NaN	NaN	NaN	NaN	NaN	NaN	NaN	-1.342	0.676	0.152	NaN	NaN	NaN	-1.355	0.432	0.213	NaN	NaN	NaN	NaN	NaN	NaN
142	0.71	-1.433	0.943	0.349	NaN	NaN	NaN	NaN	NaN	NaN	NaN	NaN	NaN	-1.326	0.532	0.52	-1.343	0.435	0.525	-1.364	0.273	0.571	-1.365	0.103	0.5	NaN	NaN	NaN	NaN	NaN	NaN	NaN	NaN	NaN	-1.342	0.676	0.152	NaN	NaN	NaN	-1.354	0.431	0.214	NaN	NaN	NaN	NaN	NaN	NaN
143	0.715	-1.433	0.943	0.349	NaN	NaN	NaN	NaN	NaN	NaN	NaN	NaN	NaN	-1.326	0.532	0.52	-1.343	0.435	0.526	-1.364	0.273	0.571	-1.365	0.104	0.5	NaN	NaN	NaN	NaN	NaN	NaN	NaN	NaN	NaN	-1.342	0.676	0.152	NaN	NaN	NaN	-1.354	0.431	0.214	NaN	NaN	NaN	NaN	NaN	NaN
144	0.72	-1.433	0.943	0.349	NaN	NaN	NaN	NaN	NaN	NaN	NaN	NaN	NaN	-1.326	0.531	0.52	-1.343	0.435	0.526	-1.364	0.273	0.571	-1.365	0.103	0.5	NaN	NaN	NaN	NaN	NaN	NaN	NaN	NaN	NaN	-1.342	0.676	0.152	NaN	NaN	NaN	-1.354	0.431	0.214	NaN	NaN	NaN	NaN	NaN	NaN
145	0.725	-1.433	0.943	0.349	NaN	NaN	NaN	NaN	NaN	NaN	NaN	NaN	NaN	-1.326	0.531	0.52	-1.343	0.435	0.526	-1.364	0.273	0.571	-1.365	0.103	0.5	NaN	NaN	NaN	NaN	NaN	NaN	NaN	NaN	NaN	-1.341	0.676	0.152	NaN	NaN	NaN	-1.354	0.431	0.214	NaN	NaN	NaN	NaN	NaN	NaN
146	0.73	-1.433	0.943	0.349	NaN	NaN	NaN	NaN	NaN	NaN	NaN	NaN	NaN	-1.326	0.531	0.52	-1.343	0.435	0.526	-1.364	0.273	0.571	-1.365	0.103	0.5	NaN	NaN	NaN	NaN	NaN	NaN	NaN	NaN	NaN	-1.342	0.676	0.152	NaN	NaN	NaN	-1.354	0.431	0.214	NaN	NaN	NaN	NaN	NaN	NaN
147	0.735	-1.433	0.943	0.349	NaN	NaN	NaN	NaN	NaN	NaN	NaN	NaN	NaN	-1.325	0.531	0.52	-1.343	0.435	0.526	-1.364	0.273	0.571	-1.365	0.103	0.5	NaN	NaN	NaN	NaN	NaN	NaN	NaN	NaN	NaN	-1.342	0.676	0.152	NaN	NaN	NaN	-1.354	0.431	0.214	NaN	NaN	NaN	NaN	NaN	NaN
148	0.74	-1.433	0.943	0.349	NaN	NaN	NaN	NaN	NaN	NaN	NaN	NaN	NaN	-1.325	0.531	0.52	-1.343	0.435	0.526	-1.364	0.273	0.571	-1.365	0.104	0.5	NaN	NaN	NaN	NaN	NaN	NaN	NaN	NaN	NaN	-1.342	0.676	0.152	NaN	NaN	NaN	-1.354	0.431	0.214	NaN	NaN	NaN	NaN	NaN	NaN
149	0.745	-1.433	0.943	0.35	NaN	NaN	NaN	NaN	NaN	NaN	NaN	NaN	NaN	-1.325	0.531	0.52	-1.343	0.435	0.526	-1.364	0.273	0.571	-1.365	0.104	0.5	NaN	NaN	NaN	NaN	NaN	NaN	NaN	NaN	NaN	NaN	NaN	NaN	NaN	NaN	NaN	-1.354	0.431	0.214	NaN	NaN	NaN	NaN	NaN	NaN
150	0.75	-1.433	0.943	0.35	NaN	NaN	NaN	NaN	NaN	NaN	NaN	NaN	NaN	-1.325	0.531	0.52	-1.342	0.435	0.526	-1.364	0.273	0.571	-1.365	0.103	0.5	NaN	NaN	NaN	NaN	NaN	NaN	NaN	NaN	NaN	NaN	NaN	NaN	NaN	NaN	NaN	-1.353	0.431	0.214	NaN	NaN	NaN	NaN	NaN	NaN
151	0.755	-1.433	0.943	0.35	NaN	NaN	NaN	NaN	NaN	NaN	NaN	NaN	NaN	-1.325	0.531	0.52	-1.342	0.435	0.526	-1.364	0.273	0.571	-1.365	0.103	0.5	NaN	NaN	NaN	NaN	NaN	NaN	NaN	NaN	NaN	NaN	NaN	NaN	NaN	NaN	NaN	-1.353	0.431	0.214	NaN	NaN	NaN	NaN	NaN	NaN
152	0.76	-1.433	0.943	0.35	NaN	NaN	NaN	NaN	NaN	NaN	NaN	NaN	NaN	-1.325	0.531	0.52	-1.342	0.435	0.526	-1.364	0.273	0.571	-1.365	0.103	0.5	NaN	NaN	NaN	NaN	NaN	NaN	NaN	NaN	NaN	NaN	NaN	NaN	NaN	NaN	NaN	-1.353	0.431	0.214	NaN	NaN	NaN	NaN	NaN	NaN
153	0.765	-1.433	0.943	0.35	NaN	NaN	NaN	NaN	NaN	NaN	NaN	NaN	NaN	-1.325	0.531	0.52	-1.342	0.435	0.526	-1.364	0.273	0.571	-1.365	0.103	0.5	NaN	NaN	NaN	NaN	NaN	NaN	NaN	NaN	NaN	NaN	NaN	NaN	NaN	NaN	NaN	-1.353	0.431	0.214	NaN	NaN	NaN	NaN	NaN	NaN
154	0.77	-1.433	0.943	0.35	NaN	NaN	NaN	NaN	NaN	NaN	NaN	NaN	NaN	-1.325	0.531	0.52	-1.342	0.435	0.526	-1.364	0.273	0.571	-1.365	0.103	0.5	NaN	NaN	NaN	NaN	NaN	NaN	NaN	NaN	NaN	NaN	NaN	NaN	NaN	NaN	NaN	-1.353	0.431	0.214	NaN	NaN	NaN	NaN	NaN	NaN
155	0.775	-1.433	0.943	0.35	NaN	NaN	NaN	NaN	NaN	NaN	NaN	NaN	NaN	-1.325	0.531	0.52	-1.342	0.435	0.526	-1.364	0.273	0.571	-1.365	0.103	0.5	NaN	NaN	NaN	NaN	NaN	NaN	NaN	NaN	NaN	NaN	NaN	NaN	NaN	NaN	NaN	-1.353	0.431	0.214	NaN	NaN	NaN	NaN	NaN	NaN
156	0.78	-1.433	0.943	0.35	NaN	NaN	NaN	NaN	NaN	NaN	NaN	NaN	NaN	-1.325	0.531	0.52	-1.342	0.435	0.526	-1.364	0.273	0.571	-1.365	0.103	0.5	NaN	NaN	NaN	NaN	NaN	NaN	NaN	NaN	NaN	NaN	NaN	NaN	NaN	NaN	NaN	-1.353	0.431	0.214	NaN	NaN	NaN	NaN	NaN	NaN
157	0.785	-1.433	0.943	0.35	NaN	NaN	NaN	NaN	NaN	NaN	NaN	NaN	NaN	-1.325	0.531	0.52	-1.342	0.435	0.526	-1.364	0.273	0.571	-1.365	0.103	0.5	NaN	NaN	NaN	NaN	NaN	NaN	NaN	NaN	NaN	NaN	NaN	NaN	NaN	NaN	NaN	-1.353	0.431	0.214	NaN	NaN	NaN	NaN	NaN	NaN
158	0.79	-1.433	0.943	0.35	NaN	NaN	NaN	NaN	NaN	NaN	NaN	NaN	NaN	-1.325	0.531	0.52	-1.342	0.435	0.526	-1.364	0.273	0.571	-1.365	0.103	0.5	NaN	NaN	NaN	NaN	NaN	NaN	NaN	NaN	NaN	NaN	NaN	NaN	NaN	NaN	NaN	-1.353	0.431	0.214	NaN	NaN	NaN	NaN	NaN	NaN
159	0.795	-1.433	0.943	0.35	NaN	NaN	NaN	NaN	NaN	NaN	NaN	NaN	NaN	-1.324	0.53	0.52	-1.342	0.435	0.526	-1.364	0.273	0.571	-1.365	0.103	0.5	NaN	NaN	NaN	NaN	NaN	NaN	NaN	NaN	NaN	NaN	NaN	NaN	NaN	NaN	NaN	-1.353	0.431	0.214	NaN	NaN	NaN	NaN	NaN	NaN
160	0.8	-1.432	0.943	0.35	NaN	NaN	NaN	NaN	NaN	NaN	NaN	NaN	NaN	-1.322	0.526	0.52	-1.342	0.435	0.526	-1.364	0.273	0.571	-1.365	0.103	0.5	NaN	NaN	NaN	NaN	NaN	NaN	NaN	NaN	NaN	NaN	NaN	NaN	NaN	NaN	NaN	-1.353	0.431	0.214	NaN	NaN	NaN	NaN	NaN	NaN
161	0.805	-1.432	0.943	0.35	NaN	NaN	NaN	NaN	NaN	NaN	NaN	NaN	NaN	-1.321	0.525	0.52	-1.342	0.435	0.526	-1.364	0.273	0.571	-1.365	0.103	0.5	NaN	NaN	NaN	NaN	NaN	NaN	NaN	NaN	NaN	NaN	NaN	NaN	NaN	NaN	NaN	-1.353	0.431	0.214	NaN	NaN	NaN	NaN	NaN	NaN
162	0.81	-1.432	0.943	0.35	NaN	NaN	NaN	NaN	NaN	NaN	NaN	NaN	NaN	-1.321	0.525	0.52	-1.342	0.434	0.526	-1.364	0.273	0.571	-1.365	0.103	0.5	NaN	NaN	NaN	NaN	NaN	NaN	NaN	NaN	NaN	NaN	NaN	NaN	NaN	NaN	NaN	-1.353	0.431	0.214	NaN	NaN	NaN	NaN	NaN	NaN
163	0.815	-1.432	0.943	0.35	NaN	NaN	NaN	NaN	NaN	NaN	NaN	NaN	NaN	-1.321	0.525	0.52	-1.342	0.434	0.526	-1.364	0.273	0.571	-1.365	0.103	0.5	NaN	NaN	NaN	NaN	NaN	NaN	NaN	NaN	NaN	-1.341	0.676	0.153	NaN	NaN	NaN	-1.353	0.431	0.214	NaN	NaN	NaN	NaN	NaN	NaN
164	0.82	-1.432	0.943	0.351	NaN	NaN	NaN	NaN	NaN	NaN	NaN	NaN	NaN	-1.321	0.525	0.52	-1.342	0.434	0.526	-1.364	0.273	0.571	-1.365	0.103	0.5	NaN	NaN	NaN	NaN	NaN	NaN	NaN	NaN	NaN	-1.341	0.676	0.153	NaN	NaN	NaN	-1.353	0.431	0.214	NaN	NaN	NaN	NaN	NaN	NaN
165	0.825	-1.432	0.943	0.351	NaN	NaN	NaN	NaN	NaN	NaN	NaN	NaN	NaN	-1.321	0.525	0.52	-1.342	0.434	0.526	-1.364	0.273	0.571	-1.365	0.103	0.5	NaN	NaN	NaN	NaN	NaN	NaN	NaN	NaN	NaN	-1.341	0.676	0.153	NaN	NaN	NaN	-1.353	0.431	0.215	NaN	NaN	NaN	NaN	NaN	NaN
166	0.83	-1.432	0.943	0.351	NaN	NaN	NaN	NaN	NaN	NaN	NaN	NaN	NaN	-1.321	0.525	0.52	-1.342	0.434	0.526	-1.364	0.273	0.571	-1.365	0.103	0.5	NaN	NaN	NaN	NaN	NaN	NaN	NaN	NaN	NaN	-1.34	0.676	0.153	NaN	NaN	NaN	-1.353	0.431	0.215	NaN	NaN	NaN	NaN	NaN	NaN
167	0.835	-1.432	0.943	0.351	NaN	NaN	NaN	NaN	NaN	NaN	NaN	NaN	NaN	-1.321	0.525	0.52	-1.342	0.434	0.526	-1.363	0.273	0.571	-1.365	0.103	0.5	NaN	NaN	NaN	NaN	NaN	NaN	NaN	NaN	NaN	-1.34	0.676	0.153	NaN	NaN	NaN	-1.353	0.431	0.215	NaN	NaN	NaN	NaN	NaN	NaN
168	0.84	-1.432	0.943	0.351	NaN	NaN	NaN	NaN	NaN	NaN	NaN	NaN	NaN	-1.321	0.525	0.52	-1.342	0.434	0.526	-1.363	0.273	0.571	-1.365	0.103	0.5	NaN	NaN	NaN	NaN	NaN	NaN	NaN	NaN	NaN	-1.34	0.676	0.153	NaN	NaN	NaN	-1.353	0.431	0.215	NaN	NaN	NaN	NaN	NaN	NaN
169	0.845	-1.432	0.943	0.351	NaN	NaN	NaN	NaN	NaN	NaN	NaN	NaN	NaN	-1.321	0.526	0.52	-1.342	0.434	0.526	-1.363	0.273	0.571	-1.365	0.103	0.5	NaN	NaN	NaN	NaN	NaN	NaN	NaN	NaN	NaN	-1.34	0.676	0.154	NaN	NaN	NaN	-1.353	0.432	0.215	NaN	NaN	NaN	NaN	NaN	NaN
170	0.85	-1.432	0.943	0.351	NaN	NaN	NaN	NaN	NaN	NaN	NaN	NaN	NaN	-1.321	0.526	0.52	-1.342	0.434	0.526	-1.363	0.273	0.571	-1.365	0.103	0.5	NaN	NaN	NaN	NaN	NaN	NaN	NaN	NaN	NaN	-1.34	0.676	0.154	NaN	NaN	NaN	-1.353	0.432	0.215	NaN	NaN	NaN	NaN	NaN	NaN
171	0.855	-1.432	0.943	0.351	NaN	NaN	NaN	NaN	NaN	NaN	NaN	NaN	NaN	-1.321	0.526	0.52	-1.342	0.434	0.526	-1.363	0.273	0.571	-1.365	0.103	0.5	NaN	NaN	NaN	NaN	NaN	NaN	NaN	NaN	NaN	-1.34	0.676	0.154	NaN	NaN	NaN	-1.353	0.432	0.215	NaN	NaN	NaN	NaN	NaN	NaN
172	0.86	-1.431	0.943	0.351	NaN	NaN	NaN	NaN	NaN	NaN	NaN	NaN	NaN	-1.321	0.526	0.52	-1.342	0.434	0.526	-1.363	0.273	0.571	-1.365	0.103	0.5	NaN	NaN	NaN	NaN	NaN	NaN	NaN	NaN	NaN	-1.34	0.676	0.154	NaN	NaN	NaN	-1.353	0.432	0.215	NaN	NaN	NaN	NaN	NaN	NaN
173	0.865	-1.431	0.943	0.351	NaN	NaN	NaN	NaN	NaN	NaN	NaN	NaN	NaN	-1.321	0.526	0.52	-1.342	0.434	0.526	-1.363	0.273	0.571	-1.365	0.103	0.5	NaN	NaN	NaN	NaN	NaN	NaN	NaN	NaN	NaN	-1.34	0.676	0.154	NaN	NaN	NaN	-1.353	0.432	0.215	NaN	NaN	NaN	NaN	NaN	NaN
174	0.87	-1.431	0.943	0.351	NaN	NaN	NaN	NaN	NaN	NaN	NaN	NaN	NaN	-1.321	0.526	0.52	-1.342	0.435	0.526	-1.363	0.273	0.571	-1.365	0.103	0.5	NaN	NaN	NaN	NaN	NaN	NaN	NaN	NaN	NaN	-1.34	0.676	0.154	NaN	NaN	NaN	-1.353	0.432	0.215	NaN	NaN	NaN	NaN	NaN	NaN
175	0.875	-1.431	0.943	0.351	NaN	NaN	NaN	NaN	NaN	NaN	NaN	NaN	NaN	-1.321	0.526	0.52	-1.342	0.435	0.526	-1.363	0.273	0.571	-1.365	0.103	0.5	NaN	NaN	NaN	NaN	NaN	NaN	NaN	NaN	NaN	-1.34	0.676	0.154	NaN	NaN	NaN	-1.353	0.432	0.215	NaN	NaN	NaN	NaN	NaN	NaN
176	0.88	-1.431	0.943	0.351	NaN	NaN	NaN	NaN	NaN	NaN	NaN	NaN	NaN	-1.321	0.526	0.52	-1.342	0.435	0.526	-1.363	0.273	0.571	-1.365	0.103	0.5	NaN	NaN	NaN	NaN	NaN	NaN	NaN	NaN	NaN	-1.34	0.676	0.154	NaN	NaN	NaN	-1.353	0.432	0.215	NaN	NaN	NaN	NaN	NaN	NaN
177	0.885	-1.431	0.943	0.351	NaN	NaN	NaN	NaN	NaN	NaN	NaN	NaN	NaN	-1.321	0.526	0.52	-1.342	0.435	0.527	-1.363	0.273	0.571	-1.365	0.103	0.5	NaN	NaN	NaN	NaN	NaN	NaN	NaN	NaN	NaN	-1.34	0.676	0.154	NaN	NaN	NaN	-1.353	0.432	0.215	NaN	NaN	NaN	NaN	NaN	NaN
178	0.89	-1.431	0.943	0.351	NaN	NaN	NaN	NaN	NaN	NaN	NaN	NaN	NaN	-1.321	0.526	0.52	-1.342	0.435	0.527	-1.363	0.273	0.571	-1.365	0.103	0.5	NaN	NaN	NaN	NaN	NaN	NaN	NaN	NaN	NaN	-1.34	0.676	0.154	NaN	NaN	NaN	-1.353	0.432	0.215	NaN	NaN	NaN	NaN	NaN	NaN
179	0.895	-1.431	0.943	0.351	NaN	NaN	NaN	NaN	NaN	NaN	NaN	NaN	NaN	-1.321	0.526	0.52	-1.342	0.435	0.527	-1.363	0.273	0.571	-1.365	0.103	0.5	NaN	NaN	NaN	NaN	NaN	NaN	NaN	NaN	NaN	-1.34	0.676	0.154	NaN	NaN	NaN	-1.353	0.432	0.215	NaN	NaN	NaN	NaN	NaN	NaN
180	0.9	-1.431	0.943	0.351	NaN	NaN	NaN	NaN	NaN	NaN	NaN	NaN	NaN	-1.321	0.526	0.52	-1.342	0.435	0.527	-1.363	0.273	0.571	-1.365	0.103	0.5	NaN	NaN	NaN	NaN	NaN	NaN	NaN	NaN	NaN	-1.34	0.676	0.154	NaN	NaN	NaN	-1.353	0.432	0.215	NaN	NaN	NaN	NaN	NaN	NaN
181	0.905	-1.431	0.943	0.351	NaN	NaN	NaN	NaN	NaN	NaN	NaN	NaN	NaN	-1.321	0.526	0.52	-1.342	0.435	0.527	-1.363	0.273	0.571	-1.365	0.103	0.5	NaN	NaN	NaN	NaN	NaN	NaN	NaN	NaN	NaN	-1.34	0.676	0.154	NaN	NaN	NaN	-1.353	0.432	0.215	NaN	NaN	NaN	NaN	NaN	NaN
182	0.91	-1.431	0.943	0.351	NaN	NaN	NaN	NaN	NaN	NaN	NaN	NaN	NaN	-1.321	0.526	0.52	-1.342	0.435	0.527	-1.363	0.273	0.571	-1.365	0.103	0.5	NaN	NaN	NaN	NaN	NaN	NaN	NaN	NaN	NaN	NaN	NaN	NaN	NaN	NaN	NaN	-1.353	0.432	0.215	NaN	NaN	NaN	NaN	NaN	NaN
183	0.915	-1.431	0.943	0.352	NaN	NaN	NaN	NaN	NaN	NaN	NaN	NaN	NaN	-1.321	0.526	0.52	-1.342	0.435	0.527	-1.363	0.273	0.571	-1.365	0.103	0.5	NaN	NaN	NaN	NaN	NaN	NaN	NaN	NaN	NaN	NaN	NaN	NaN	NaN	NaN	NaN	-1.353	0.432	0.215	NaN	NaN	NaN	NaN	NaN	NaN
184	0.92	-1.431	0.943	0.352	NaN	NaN	NaN	NaN	NaN	NaN	NaN	NaN	NaN	-1.321	0.526	0.52	-1.342	0.435	0.527	-1.363	0.273	0.571	-1.365	0.103	0.5	NaN	NaN	NaN	NaN	NaN	NaN	NaN	NaN	NaN	NaN	NaN	NaN	NaN	NaN	NaN	-1.353	0.432	0.215	NaN	NaN	NaN	NaN	NaN	NaN
185	0.925	-1.431	0.943	0.352	NaN	NaN	NaN	NaN	NaN	NaN	NaN	NaN	NaN	-1.321	0.526	0.52	-1.342	0.435	0.527	-1.363	0.273	0.571	-1.365	0.103	0.5	NaN	NaN	NaN	NaN	NaN	NaN	NaN	NaN	NaN	NaN	NaN	NaN	NaN	NaN	NaN	-1.353	0.432	0.215	NaN	NaN	NaN	NaN	NaN	NaN
186	0.93	-1.431	0.943	0.352	NaN	NaN	NaN	NaN	NaN	NaN	NaN	NaN	NaN	-1.321	0.526	0.52	-1.342	0.435	0.527	-1.363	0.273	0.571	-1.365	0.103	0.5	NaN	NaN	NaN	NaN	NaN	NaN	NaN	NaN	NaN	NaN	NaN	NaN	NaN	NaN	NaN	-1.353	0.432	0.215	NaN	NaN	NaN	NaN	NaN	NaN
187	0.935	-1.431	0.943	0.352	NaN	NaN	NaN	NaN	NaN	NaN	NaN	NaN	NaN	-1.321	0.526	0.52	-1.342	0.435	0.527	-1.363	0.273	0.571	-1.365	0.103	0.5	NaN	NaN	NaN	NaN	NaN	NaN	NaN	NaN	NaN	NaN	NaN	NaN	NaN	NaN	NaN	-1.353	0.432	0.215	NaN	NaN	NaN	NaN	NaN	NaN
188	0.94	-1.431	0.943	0.352	NaN	NaN	NaN	NaN	NaN	NaN	NaN	NaN	NaN	-1.321	0.526	0.52	-1.342	0.435	0.527	-1.363	0.273	0.571	-1.365	0.103	0.5	NaN	NaN	NaN	NaN	NaN	NaN	NaN	NaN	NaN	-1.34	0.676	0.154	NaN	NaN	NaN	-1.353	0.432	0.215	NaN	NaN	NaN	NaN	NaN	NaN
189	0.945	-1.431	0.943	0.352	NaN	NaN	NaN	NaN	NaN	NaN	NaN	NaN	NaN	-1.321	0.526	0.52	-1.342	0.435	0.527	-1.363	0.273	0.571	-1.365	0.103	0.5	NaN	NaN	NaN	NaN	NaN	NaN	NaN	NaN	NaN	-1.339	0.676	0.154	NaN	NaN	NaN	-1.353	0.432	0.215	NaN	NaN	NaN	NaN	NaN	NaN
190	0.95	-1.431	0.943	0.352	NaN	NaN	NaN	NaN	NaN	NaN	NaN	NaN	NaN	-1.321	0.526	0.52	-1.342	0.435	0.527	-1.363	0.273	0.571	-1.365	0.103	0.5	NaN	NaN	NaN	NaN	NaN	NaN	NaN	NaN	NaN	-1.339	0.676	0.154	NaN	NaN	NaN	-1.353	0.432	0.215	NaN	NaN	NaN	NaN	NaN	NaN
191	0.955	-1.431	0.943	0.352	NaN	NaN	NaN	NaN	NaN	NaN	NaN	NaN	NaN	-1.321	0.526	0.52	-1.342	0.435	0.527	-1.363	0.273	0.571	-1.365	0.103	0.5	NaN	NaN	NaN	NaN	NaN	NaN	NaN	NaN	NaN	-1.339	0.676	0.154	NaN	NaN	NaN	-1.353	0.432	0.215	NaN	NaN	NaN	NaN	NaN	NaN
192	0.96	-1.431	0.943	0.352	NaN	NaN	NaN	NaN	NaN	NaN	NaN	NaN	NaN	-1.321	0.526	0.52	-1.342	0.435	0.527	-1.363	0.273	0.571	-1.365	0.103	0.5	NaN	NaN	NaN	NaN	NaN	NaN	NaN	NaN	NaN	-1.339	0.676	0.154	NaN	NaN	NaN	-1.353	0.432	0.215	NaN	NaN	NaN	NaN	NaN	NaN
193	0.965	-1.432	0.944	0.352	NaN	NaN	NaN	NaN	NaN	NaN	NaN	NaN	NaN	-1.321	0.526	0.52	-1.342	0.435	0.527	-1.363	0.273	0.571	-1.365	0.103	0.5	NaN	NaN	NaN	NaN	NaN	NaN	NaN	NaN	NaN	-1.339	0.676	0.154	NaN	NaN	NaN	-1.353	0.432	0.215	NaN	NaN	NaN	NaN	NaN	NaN
194	0.97	-1.433	0.945	0.353	NaN	NaN	NaN	NaN	NaN	NaN	NaN	NaN	NaN	-1.321	0.526	0.52	-1.342	0.435	0.527	-1.363	0.273	0.571	-1.365	0.103	0.5	NaN	NaN	NaN	NaN	NaN	NaN	NaN	NaN	NaN	-1.339	0.676	0.154	NaN	NaN	NaN	-1.353	0.432	0.215	NaN	NaN	NaN	NaN	NaN	NaN
195	0.975	-1.431	0.944	0.352	NaN	NaN	NaN	NaN	NaN	NaN	NaN	NaN	NaN	-1.321	0.526	0.52	-1.342	0.435	0.527	-1.363	0.273	0.571	-1.365	0.103	0.5	NaN	NaN	NaN	NaN	NaN	NaN	NaN	NaN	NaN	-1.339	0.676	0.155	NaN	NaN	NaN	-1.353	0.432	0.215	NaN	NaN	NaN	NaN	NaN	NaN
196	0.98	-1.431	0.944	0.352	NaN	NaN	NaN	NaN	NaN	NaN	NaN	NaN	NaN	-1.321	0.526	0.52	-1.342	0.435	0.527	-1.363	0.273	0.571	-1.365	0.103	0.5	NaN	NaN	NaN	NaN	NaN	NaN	NaN	NaN	NaN	-1.339	0.676	0.155	NaN	NaN	NaN	-1.353	0.432	0.215	NaN	NaN	NaN	NaN	NaN	NaN
197	0.985	-1.432	0.944	0.352	NaN	NaN	NaN	NaN	NaN	NaN	NaN	NaN	NaN	-1.321	0.526	0.52	-1.342	0.435	0.527	-1.363	0.273	0.571	-1.365	0.103	0.5	NaN	NaN	NaN	NaN	NaN	NaN	NaN	NaN	NaN	-1.339	0.676	0.155	NaN	NaN	NaN	-1.353	0.432	0.215	NaN	NaN	NaN	NaN	NaN	NaN
198	0.99	-1.433	0.945	0.353	NaN	NaN	NaN	NaN	NaN	NaN	NaN	NaN	NaN	-1.321	0.526	0.52	-1.342	0.435	0.527	-1.363	0.273	0.571	-1.365	0.103	0.5	NaN	NaN	NaN	NaN	NaN	NaN	NaN	NaN	NaN	-1.339	0.676	0.155	NaN	NaN	NaN	-1.353	0.432	0.215	NaN	NaN	NaN	NaN	NaN	NaN
199	0.995	-1.434	0.945	0.353	NaN	NaN	NaN	NaN	NaN	NaN	NaN	NaN	NaN	-1.321	0.526	0.52	-1.342	0.435	0.527	-1.363	0.273	0.571	-1.365	0.103	0.5	NaN	NaN	NaN	NaN	NaN	NaN	NaN	NaN	NaN	-1.339	0.676	0.155	NaN	NaN	NaN	-1.353	0.432	0.215	NaN	NaN	NaN	NaN	NaN	NaN
200	1	-1.434	0.945	0.353	NaN	NaN	NaN	NaN	NaN	NaN	NaN	NaN	NaN	-1.321	0.526	0.52	-1.342	0.435	0.527	-1.363	0.273	0.571	-1.365	0.103	0.5	NaN	NaN	NaN	NaN	NaN	NaN	NaN	NaN	NaN	-1.339	0.676	0.155	NaN	NaN	NaN	-1.353	0.432	0.215	NaN	NaN	NaN	NaN	NaN	NaN
201	1.005	-1.434	0.945	0.353	NaN	NaN	NaN	NaN	NaN	NaN	NaN	NaN	NaN	-1.321	0.526	0.52	-1.342	0.435	0.527	-1.363	0.273	0.571	-1.365	0.103	0.5	NaN	NaN	NaN	NaN	NaN	NaN	NaN	NaN	NaN	-1.339	0.676	0.155	NaN	NaN	NaN	-1.353	0.432	0.215	NaN	NaN	NaN	NaN	NaN	NaN
202	1.01	-1.434	0.945	0.353	NaN	NaN	NaN	NaN	NaN	NaN	NaN	NaN	NaN	-1.321	0.526	0.52	-1.342	0.435	0.527	-1.363	0.273	0.571	-1.365	0.103	0.5	NaN	NaN	NaN	NaN	NaN	NaN	NaN	NaN	NaN	-1.339	0.676	0.155	NaN	NaN	NaN	-1.353	0.432	0.215	NaN	NaN	NaN	NaN	NaN	NaN
203	1.015	-1.434	0.945	0.353	NaN	NaN	NaN	NaN	NaN	NaN	NaN	NaN	NaN	-1.321	0.526	0.52	-1.342	0.435	0.527	-1.363	0.273	0.571	-1.365	0.103	0.5	NaN	NaN	NaN	NaN	NaN	NaN	NaN	NaN	NaN	-1.339	0.676	0.155	NaN	NaN	NaN	-1.353	0.432	0.215	NaN	NaN	NaN	NaN	NaN	NaN
204	1.02	-1.434	0.945	0.353	NaN	NaN	NaN	NaN	NaN	NaN	NaN	NaN	NaN	-1.321	0.526	0.52	-1.342	0.435	0.527	-1.363	0.273	0.571	-1.365	0.103	0.5	NaN	NaN	NaN	NaN	NaN	NaN	NaN	NaN	NaN	-1.339	0.676	0.155	NaN	NaN	NaN	-1.353	0.432	0.215	NaN	NaN	NaN	NaN	NaN	NaN
205	1.025	-1.434	0.945	0.353	NaN	NaN	NaN	NaN	NaN	NaN	NaN	NaN	NaN	-1.321	0.526	0.52	-1.342	0.435	0.527	-1.363	0.273	0.571	-1.365	0.103	0.5	NaN	NaN	NaN	NaN	NaN	NaN	NaN	NaN	NaN	-1.339	0.676	0.155	NaN	NaN	NaN	-1.353	0.432	0.215	NaN	NaN	NaN	NaN	NaN	NaN
206	1.03	-1.434	0.945	0.353	NaN	NaN	NaN	NaN	NaN	NaN	NaN	NaN	NaN	-1.321	0.526	0.52	-1.342	0.435	0.527	-1.363	0.273	0.571	-1.365	0.103	0.5	NaN	NaN	NaN	NaN	NaN	NaN	NaN	NaN	NaN	-1.339	0.676	0.155	NaN	NaN	NaN	-1.353	0.432	0.215	NaN	NaN	NaN	NaN	NaN	NaN
207	1.035	-1.434	0.945	0.353	NaN	NaN	NaN	NaN	NaN	NaN	NaN	NaN	NaN	-1.321	0.526	0.52	-1.342	0.435	0.527	-1.363	0.273	0.571	-1.365	0.103	0.5	NaN	NaN	NaN	NaN	NaN	NaN	NaN	NaN	NaN	-1.339	0.677	0.155	NaN	NaN	NaN	-1.353	0.432	0.215	NaN	NaN	NaN	NaN	NaN	NaN
208	1.04	-1.434	0.945	0.353	NaN	NaN	NaN	NaN	NaN	NaN	NaN	NaN	NaN	-1.321	0.526	0.52	-1.342	0.435	0.527	-1.363	0.273	0.571	-1.365	0.103	0.5	NaN	NaN	NaN	NaN	NaN	NaN	NaN	NaN	NaN	-1.339	0.677	0.155	NaN	NaN	NaN	-1.353	0.432	0.215	NaN	NaN	NaN	NaN	NaN	NaN
209	1.045	-1.434	0.945	0.353	NaN	NaN	NaN	NaN	NaN	NaN	NaN	NaN	NaN	-1.321	0.526	0.52	-1.342	0.435	0.527	-1.363	0.273	0.571	-1.365	0.103	0.5	NaN	NaN	NaN	NaN	NaN	NaN	NaN	NaN	NaN	-1.339	0.677	0.155	NaN	NaN	NaN	-1.353	0.432	0.215	NaN	NaN	NaN	NaN	NaN	NaN
210	1.05	-1.433	0.945	0.353	NaN	NaN	NaN	NaN	NaN	NaN	NaN	NaN	NaN	-1.321	0.526	0.52	-1.342	0.435	0.527	-1.363	0.273	0.571	-1.365	0.103	0.5	NaN	NaN	NaN	NaN	NaN	NaN	NaN	NaN	NaN	-1.339	0.677	0.154	NaN	NaN	NaN	-1.353	0.432	0.215	NaN	NaN	NaN	NaN	NaN	NaN
211	1.055	-1.433	0.945	0.353	NaN	NaN	NaN	NaN	NaN	NaN	NaN	NaN	NaN	-1.321	0.526	0.52	-1.342	0.435	0.527	-1.364	0.273	0.571	-1.365	0.103	0.5	NaN	NaN	NaN	NaN	NaN	NaN	NaN	NaN	NaN	-1.339	0.677	0.154	NaN	NaN	NaN	-1.353	0.432	0.215	NaN	NaN	NaN	NaN	NaN	NaN
212	1.06	-1.433	0.945	0.353	NaN	NaN	NaN	NaN	NaN	NaN	NaN	NaN	NaN	-1.321	0.526	0.52	-1.342	0.435	0.527	-1.364	0.273	0.571	-1.365	0.103	0.5	NaN	NaN	NaN	NaN	NaN	NaN	NaN	NaN	NaN	-1.339	0.676	0.154	NaN	NaN	NaN	-1.353	0.432	0.215	NaN	NaN	NaN	NaN	NaN	NaN
213	1.065	-1.433	0.945	0.353	NaN	NaN	NaN	NaN	NaN	NaN	NaN	NaN	NaN	-1.321	0.526	0.52	-1.342	0.435	0.527	-1.364	0.273	0.571	-1.365	0.103	0.5	NaN	NaN	NaN	NaN	NaN	NaN	NaN	NaN	NaN	-1.339	0.676	0.154	NaN	NaN	NaN	-1.353	0.432	0.215	NaN	NaN	NaN	NaN	NaN	NaN
214	1.07	-1.433	0.945	0.353	NaN	NaN	NaN	NaN	NaN	NaN	NaN	NaN	NaN	-1.321	0.526	0.52	-1.342	0.435	0.527	-1.364	0.273	0.571	-1.365	0.103	0.5	NaN	NaN	NaN	NaN	NaN	NaN	NaN	NaN	NaN	-1.338	0.676	0.154	NaN	NaN	NaN	-1.353	0.432	0.215	NaN	NaN	NaN	NaN	NaN	NaN
215	1.075	-1.433	0.945	0.353	NaN	NaN	NaN	NaN	NaN	NaN	NaN	NaN	NaN	-1.321	0.526	0.52	-1.342	0.435	0.527	-1.364	0.273	0.571	-1.365	0.103	0.5	NaN	NaN	NaN	NaN	NaN	NaN	NaN	NaN	NaN	-1.338	0.676	0.154	NaN	NaN	NaN	-1.353	0.432	0.215	NaN	NaN	NaN	NaN	NaN	NaN
216	1.08	-1.433	0.945	0.353	NaN	NaN	NaN	NaN	NaN	NaN	NaN	NaN	NaN	-1.321	0.526	0.52	-1.342	0.435	0.527	-1.364	0.273	0.571	-1.365	0.103	0.5	NaN	NaN	NaN	NaN	NaN	NaN	NaN	NaN	NaN	-1.338	0.676	0.154	NaN	NaN	NaN	-1.353	0.432	0.215	NaN	NaN	NaN	NaN	NaN	NaN
217	1.085	-1.433	0.945	0.353	NaN	NaN	NaN	NaN	NaN	NaN	NaN	NaN	NaN	-1.321	0.526	0.52	-1.342	0.435	0.527	-1.364	0.273	0.571	-1.365	0.103	0.5	NaN	NaN	NaN	NaN	NaN	NaN	NaN	NaN	NaN	-1.338	0.676	0.154	NaN	NaN	NaN	-1.353	0.432	0.215	NaN	NaN	NaN	NaN	NaN	NaN
218	1.09	-1.433	0.945	0.353	NaN	NaN	NaN	NaN	NaN	NaN	NaN	NaN	NaN	-1.321	0.526	0.52	-1.342	0.435	0.527	-1.364	0.273	0.571	-1.365	0.103	0.499	NaN	NaN	NaN	NaN	NaN	NaN	NaN	NaN	NaN	-1.338	0.676	0.154	NaN	NaN	NaN	-1.353	0.432	0.215	NaN	NaN	NaN	NaN	NaN	NaN
219	1.095	-1.433	0.945	0.353	NaN	NaN	NaN	NaN	NaN	NaN	NaN	NaN	NaN	-1.321	0.526	0.52	-1.342	0.435	0.527	-1.364	0.273	0.571	-1.365	0.103	0.5	NaN	NaN	NaN	NaN	NaN	NaN	NaN	NaN	NaN	-1.338	0.676	0.154	NaN	NaN	NaN	-1.353	0.432	0.215	NaN	NaN	NaN	NaN	NaN	NaN
220	1.1	-1.433	0.945	0.353	NaN	NaN	NaN	NaN	NaN	NaN	NaN	NaN	NaN	-1.321	0.526	0.52	-1.342	0.435	0.527	-1.364	0.273	0.571	-1.365	0.103	0.5	NaN	NaN	NaN	NaN	NaN	NaN	NaN	NaN	NaN	-1.338	0.676	0.154	NaN	NaN	NaN	-1.353	0.432	0.215	NaN	NaN	NaN	NaN	NaN	NaN
221	1.105	-1.433	0.945	0.353	NaN	NaN	NaN	NaN	NaN	NaN	NaN	NaN	NaN	-1.321	0.526	0.52	-1.342	0.435	0.527	-1.364	0.273	0.571	-1.365	0.103	0.499	NaN	NaN	NaN	NaN	NaN	NaN	NaN	NaN	NaN	-1.338	0.676	0.154	NaN	NaN	NaN	-1.353	0.432	0.215	NaN	NaN	NaN	NaN	NaN	NaN
222	1.11	-1.433	0.945	0.353	NaN	NaN	NaN	NaN	NaN	NaN	NaN	NaN	NaN	-1.321	0.526	0.52	-1.342	0.434	0.527	-1.364	0.273	0.571	-1.365	0.103	0.499	NaN	NaN	NaN	NaN	NaN	NaN	NaN	NaN	NaN	-1.338	0.676	0.154	NaN	NaN	NaN	-1.353	0.432	0.215	NaN	NaN	NaN	NaN	NaN	NaN
223	1.115	-1.433	0.945	0.353	NaN	NaN	NaN	NaN	NaN	NaN	NaN	NaN	NaN	-1.321	0.526	0.52	-1.342	0.434	0.526	-1.364	0.273	0.571	-1.365	0.103	0.499	NaN	NaN	NaN	NaN	NaN	NaN	NaN	NaN	NaN	-1.338	0.676	0.154	NaN	NaN	NaN	-1.353	0.432	0.215	NaN	NaN	NaN	NaN	NaN	NaN
224	1.12	-1.432	0.945	0.352	NaN	NaN	NaN	NaN	NaN	NaN	NaN	NaN	NaN	-1.321	0.526	0.52	-1.342	0.434	0.526	-1.364	0.273	0.571	-1.365	0.103	0.499	NaN	NaN	NaN	NaN	NaN	NaN	NaN	NaN	NaN	-1.338	0.676	0.154	NaN	NaN	NaN	-1.353	0.432	0.215	NaN	NaN	NaN	NaN	NaN	NaN
225	1.125	-1.431	0.944	0.352	NaN	NaN	NaN	NaN	NaN	NaN	NaN	NaN	NaN	-1.321	0.525	0.52	-1.342	0.434	0.526	-1.364	0.273	0.571	-1.365	0.103	0.499	NaN	NaN	NaN	NaN	NaN	NaN	NaN	NaN	NaN	-1.338	0.676	0.154	NaN	NaN	NaN	-1.353	0.432	0.215	NaN	NaN	NaN	NaN	NaN	NaN
226	1.13	-1.432	0.944	0.352	NaN	NaN	NaN	NaN	NaN	NaN	NaN	NaN	NaN	-1.321	0.526	0.52	-1.342	0.434	0.526	-1.364	0.273	0.571	-1.365	0.103	0.5	NaN	NaN	NaN	NaN	NaN	NaN	NaN	NaN	NaN	-1.338	0.676	0.154	NaN	NaN	NaN	-1.353	0.432	0.215	NaN	NaN	NaN	NaN	NaN	NaN
227	1.135	-1.43	0.944	0.351	NaN	NaN	NaN	NaN	NaN	NaN	NaN	NaN	NaN	-1.321	0.526	0.52	-1.342	0.434	0.526	-1.364	0.273	0.571	-1.365	0.103	0.499	NaN	NaN	NaN	NaN	NaN	NaN	NaN	NaN	NaN	-1.338	0.676	0.154	NaN	NaN	NaN	-1.353	0.432	0.215	NaN	NaN	NaN	NaN	NaN	NaN
228	1.14	-1.43	0.944	0.351	NaN	NaN	NaN	NaN	NaN	NaN	NaN	NaN	NaN	-1.321	0.526	0.52	-1.342	0.434	0.526	-1.364	0.273	0.571	-1.365	0.103	0.499	NaN	NaN	NaN	NaN	NaN	NaN	NaN	NaN	NaN	-1.338	0.676	0.154	NaN	NaN	NaN	-1.353	0.432	0.215	NaN	NaN	NaN	NaN	NaN	NaN
229	1.145	-1.43	0.944	0.351	NaN	NaN	NaN	NaN	NaN	NaN	NaN	NaN	NaN	-1.321	0.526	0.52	-1.342	0.434	0.526	-1.364	0.273	0.571	-1.365	0.103	0.499	NaN	NaN	NaN	NaN	NaN	NaN	NaN	NaN	NaN	-1.338	0.676	0.154	NaN	NaN	NaN	-1.353	0.432	0.215	NaN	NaN	NaN	NaN	NaN	NaN
230	1.15	-1.43	0.943	0.351	NaN	NaN	NaN	NaN	NaN	NaN	NaN	NaN	NaN	-1.321	0.525	0.52	-1.342	0.434	0.526	-1.364	0.273	0.571	-1.365	0.103	0.499	NaN	NaN	NaN	NaN	NaN	NaN	NaN	NaN	NaN	-1.338	0.676	0.154	NaN	NaN	NaN	-1.353	0.432	0.215	NaN	NaN	NaN	NaN	NaN	NaN
231	1.155	-1.43	0.943	0.351	NaN	NaN	NaN	NaN	NaN	NaN	NaN	NaN	NaN	-1.321	0.525	0.52	-1.342	0.434	0.526	-1.364	0.273	0.571	-1.365	0.103	0.499	NaN	NaN	NaN	NaN	NaN	NaN	NaN	NaN	NaN	-1.338	0.676	0.154	NaN	NaN	NaN	-1.353	0.432	0.215	NaN	NaN	NaN	NaN	NaN	NaN
232	1.16	-1.43	0.943	0.351	NaN	NaN	NaN	NaN	NaN	NaN	NaN	NaN	NaN	-1.321	0.525	0.52	-1.342	0.434	0.526	-1.364	0.273	0.571	-1.365	0.103	0.499	NaN	NaN	NaN	NaN	NaN	NaN	NaN	NaN	NaN	-1.338	0.676	0.154	NaN	NaN	NaN	-1.353	0.432	0.215	NaN	NaN	NaN	NaN	NaN	NaN
233	1.165	-1.43	0.943	0.351	NaN	NaN	NaN	NaN	NaN	NaN	NaN	NaN	NaN	-1.321	0.526	0.52	-1.342	0.434	0.526	-1.364	0.273	0.571	-1.365	0.103	0.499	NaN	NaN	NaN	NaN	NaN	NaN	NaN	NaN	NaN	-1.338	0.676	0.154	NaN	NaN	NaN	-1.353	0.432	0.215	NaN	NaN	NaN	NaN	NaN	NaN
234	1.17	-1.43	0.943	0.351	NaN	NaN	NaN	NaN	NaN	NaN	NaN	NaN	NaN	-1.321	0.526	0.52	-1.342	0.434	0.526	-1.364	0.273	0.571	-1.365	0.103	0.499	NaN	NaN	NaN	NaN	NaN	NaN	NaN	NaN	NaN	-1.338	0.676	0.154	NaN	NaN	NaN	-1.353	0.432	0.215	NaN	NaN	NaN	NaN	NaN	NaN
235	1.175	-1.43	0.943	0.351	NaN	NaN	NaN	NaN	NaN	NaN	NaN	NaN	NaN	-1.321	0.525	0.52	-1.342	0.434	0.526	-1.364	0.273	0.571	-1.365	0.103	0.499	NaN	NaN	NaN	NaN	NaN	NaN	NaN	NaN	NaN	-1.338	0.677	0.154	NaN	NaN	NaN	-1.353	0.432	0.215	NaN	NaN	NaN	NaN	NaN	NaN
236	1.18	-1.431	0.944	0.351	NaN	NaN	NaN	NaN	NaN	NaN	NaN	NaN	NaN	-1.321	0.525	0.52	-1.342	0.434	0.526	-1.364	0.273	0.571	-1.365	0.103	0.499	NaN	NaN	NaN	NaN	NaN	NaN	NaN	NaN	NaN	-1.338	0.677	0.153	NaN	NaN	NaN	-1.353	0.432	0.215	NaN	NaN	NaN	NaN	NaN	NaN
237	1.185	-1.433	0.945	0.352	NaN	NaN	NaN	NaN	NaN	NaN	NaN	NaN	NaN	-1.321	0.525	0.52	-1.342	0.434	0.526	-1.364	0.273	0.571	-1.365	0.103	0.499	NaN	NaN	NaN	NaN	NaN	NaN	NaN	NaN	NaN	-1.338	0.677	0.153	NaN	NaN	NaN	-1.353	0.432	0.215	NaN	NaN	NaN	NaN	NaN	NaN
238	1.19	-1.432	0.945	0.352	NaN	NaN	NaN	NaN	NaN	NaN	NaN	NaN	NaN	-1.321	0.526	0.52	-1.342	0.434	0.526	-1.364	0.273	0.571	-1.365	0.103	0.499	NaN	NaN	NaN	NaN	NaN	NaN	NaN	NaN	NaN	-1.339	0.677	0.153	NaN	NaN	NaN	-1.353	0.432	0.215	NaN	NaN	NaN	NaN	NaN	NaN
239	1.195	-1.431	0.944	0.351	NaN	NaN	NaN	NaN	NaN	NaN	NaN	NaN	NaN	-1.321	0.526	0.52	-1.342	0.434	0.526	-1.364	0.273	0.571	-1.365	0.103	0.499	NaN	NaN	NaN	NaN	NaN	NaN	NaN	NaN	NaN	-1.339	0.677	0.153	NaN	NaN	NaN	-1.353	0.432	0.215	NaN	NaN	NaN	NaN	NaN	NaN
240	1.2	-1.433	0.945	0.352	NaN	NaN	NaN	NaN	NaN	NaN	NaN	NaN	NaN	-1.321	0.525	0.52	-1.342	0.434	0.526	-1.364	0.273	0.571	-1.365	0.103	0.499	NaN	NaN	NaN	NaN	NaN	NaN	NaN	NaN	NaN	-1.339	0.677	0.153	NaN	NaN	NaN	-1.353	0.432	0.215	NaN	NaN	NaN	NaN	NaN	NaN
241	1.205	-1.433	0.945	0.352	NaN	NaN	NaN	NaN	NaN	NaN	NaN	NaN	NaN	-1.321	0.525	0.52	-1.342	0.434	0.526	-1.364	0.273	0.571	-1.365	0.103	0.499	NaN	NaN	NaN	NaN	NaN	NaN	NaN	NaN	NaN	-1.339	0.677	0.153	NaN	NaN	NaN	-1.353	0.432	0.215	NaN	NaN	NaN	NaN	NaN	NaN
242	1.21	-1.433	0.945	0.352	NaN	NaN	NaN	NaN	NaN	NaN	NaN	NaN	NaN	-1.321	0.525	0.52	-1.342	0.434	0.526	-1.364	0.273	0.571	-1.365	0.103	0.499	NaN	NaN	NaN	NaN	NaN	NaN	NaN	NaN	NaN	-1.339	0.677	0.153	NaN	NaN	NaN	-1.353	0.432	0.215	NaN	NaN	NaN	NaN	NaN	NaN
243	1.215	-1.433	0.945	0.352	NaN	NaN	NaN	NaN	NaN	NaN	NaN	NaN	NaN	-1.321	0.526	0.52	-1.342	0.434	0.526	-1.364	0.273	0.571	-1.365	0.103	0.499	NaN	NaN	NaN	NaN	NaN	NaN	NaN	NaN	NaN	-1.339	0.677	0.153	NaN	NaN	NaN	-1.353	0.431	0.215	NaN	NaN	NaN	NaN	NaN	NaN
244	1.22	-1.432	0.945	0.351	NaN	NaN	NaN	NaN	NaN	NaN	NaN	NaN	NaN	-1.321	0.525	0.52	-1.342	0.434	0.526	-1.364	0.273	0.571	-1.365	0.103	0.499	NaN	NaN	NaN	NaN	NaN	NaN	NaN	NaN	NaN	-1.339	0.677	0.153	NaN	NaN	NaN	-1.352	0.431	0.215	NaN	NaN	NaN	NaN	NaN	NaN
245	1.225	-1.431	0.944	0.35	NaN	NaN	NaN	NaN	NaN	NaN	NaN	NaN	NaN	-1.321	0.525	0.52	-1.342	0.434	0.526	-1.363	0.273	0.571	-1.365	0.103	0.499	NaN	NaN	NaN	NaN	NaN	NaN	NaN	NaN	NaN	-1.339	0.677	0.153	NaN	NaN	NaN	-1.352	0.431	0.214	NaN	NaN	NaN	NaN	NaN	NaN
246	1.23	-1.43	0.943	0.35	NaN	NaN	NaN	NaN	NaN	NaN	NaN	NaN	NaN	-1.321	0.526	0.52	-1.342	0.434	0.526	-1.363	0.273	0.571	-1.365	0.103	0.499	NaN	NaN	NaN	NaN	NaN	NaN	NaN	NaN	NaN	-1.339	0.676	0.153	NaN	NaN	NaN	-1.352	0.431	0.214	NaN	NaN	NaN	NaN	NaN	NaN
247	1.235	-1.43	0.943	0.35	NaN	NaN	NaN	NaN	NaN	NaN	NaN	NaN	NaN	-1.321	0.525	0.52	-1.342	0.435	0.526	-1.364	0.273	0.571	-1.365	0.103	0.499	NaN	NaN	NaN	NaN	NaN	NaN	NaN	NaN	NaN	-1.339	0.676	0.153	NaN	NaN	NaN	-1.352	0.431	0.214	NaN	NaN	NaN	NaN	NaN	NaN
248	1.24	-1.43	0.943	0.35	NaN	NaN	NaN	NaN	NaN	NaN	NaN	NaN	NaN	-1.32	0.525	0.52	-1.342	0.435	0.526	-1.363	0.273	0.571	-1.365	0.103	0.499	NaN	NaN	NaN	NaN	NaN	NaN	NaN	NaN	NaN	-1.339	0.676	0.153	NaN	NaN	NaN	-1.352	0.431	0.214	NaN	NaN	NaN	NaN	NaN	NaN
249	1.245	-1.43	0.943	0.35	NaN	NaN	NaN	NaN	NaN	NaN	NaN	NaN	NaN	-1.321	0.526	0.52	-1.342	0.435	0.526	-1.363	0.273	0.571	-1.365	0.103	0.499	NaN	NaN	NaN	NaN	NaN	NaN	NaN	NaN	NaN	-1.339	0.676	0.153	NaN	NaN	NaN	-1.352	0.431	0.214	NaN	NaN	NaN	NaN	NaN	NaN
250	1.25	-1.43	0.943	0.35	NaN	NaN	NaN	NaN	NaN	NaN	NaN	NaN	NaN	-1.321	0.526	0.52	-1.342	0.435	0.526	-1.363	0.273	0.571	-1.365	0.103	0.499	NaN	NaN	NaN	NaN	NaN	NaN	NaN	NaN	NaN	-1.339	0.676	0.153	NaN	NaN	NaN	-1.352	0.431	0.214	NaN	NaN	NaN	NaN	NaN	NaN
251	1.255	-1.43	0.943	0.35	NaN	NaN	NaN	NaN	NaN	NaN	NaN	NaN	NaN	-1.321	0.526	0.52	-1.342	0.435	0.526	-1.363	0.273	0.571	-1.365	0.103	0.499	NaN	NaN	NaN	NaN	NaN	NaN	NaN	NaN	NaN	-1.339	0.676	0.153	NaN	NaN	NaN	-1.352	0.431	0.214	NaN	NaN	NaN	NaN	NaN	NaN
252	1.26	-1.43	0.943	0.35	NaN	NaN	NaN	NaN	NaN	NaN	NaN	NaN	NaN	-1.321	0.526	0.52	-1.342	0.435	0.526	-1.363	0.273	0.571	-1.365	0.103	0.499	NaN	NaN	NaN	NaN	NaN	NaN	NaN	NaN	NaN	-1.339	0.676	0.153	NaN	NaN	NaN	-1.352	0.431	0.214	NaN	NaN	NaN	NaN	NaN	NaN
253	1.265	-1.43	0.943	0.35	NaN	NaN	NaN	NaN	NaN	NaN	NaN	NaN	NaN	-1.32	0.525	0.52	-1.342	0.435	0.526	-1.363	0.273	0.571	-1.365	0.103	0.499	NaN	NaN	NaN	NaN	NaN	NaN	NaN	NaN	NaN	-1.339	0.676	0.153	NaN	NaN	NaN	-1.352	0.431	0.214	NaN	NaN	NaN	NaN	NaN	NaN
254	1.27	-1.43	0.943	0.35	NaN	NaN	NaN	NaN	NaN	NaN	NaN	NaN	NaN	-1.32	0.525	0.52	-1.342	0.435	0.526	-1.363	0.273	0.571	-1.365	0.103	0.499	NaN	NaN	NaN	NaN	NaN	NaN	NaN	NaN	NaN	-1.339	0.676	0.153	NaN	NaN	NaN	-1.352	0.431	0.214	NaN	NaN	NaN	NaN	NaN	NaN
255	1.275	-1.43	0.943	0.35	NaN	NaN	NaN	NaN	NaN	NaN	NaN	NaN	NaN	-1.32	0.525	0.52	-1.342	0.435	0.526	-1.363	0.273	0.571	-1.365	0.103	0.499	NaN	NaN	NaN	NaN	NaN	NaN	NaN	NaN	NaN	-1.338	0.676	0.153	NaN	NaN	NaN	-1.352	0.431	0.214	NaN	NaN	NaN	NaN	NaN	NaN
256	1.28	-1.43	0.943	0.35	NaN	NaN	NaN	NaN	NaN	NaN	NaN	NaN	NaN	-1.32	0.525	0.52	-1.342	0.435	0.526	-1.363	0.273	0.571	-1.365	0.103	0.499	NaN	NaN	NaN	NaN	NaN	NaN	NaN	NaN	NaN	-1.338	0.676	0.153	NaN	NaN	NaN	-1.352	0.431	0.214	NaN	NaN	NaN	NaN	NaN	NaN
257	1.285	-1.43	0.943	0.35	NaN	NaN	NaN	NaN	NaN	NaN	NaN	NaN	NaN	-1.32	0.525	0.52	-1.342	0.435	0.526	-1.363	0.273	0.571	-1.365	0.103	0.499	NaN	NaN	NaN	NaN	NaN	NaN	NaN	NaN	NaN	-1.338	0.676	0.153	NaN	NaN	NaN	-1.352	0.431	0.214	NaN	NaN	NaN	NaN	NaN	NaN
258	1.29	-1.43	0.943	0.35	NaN	NaN	NaN	NaN	NaN	NaN	NaN	NaN	NaN	-1.32	0.525	0.52	-1.342	0.435	0.526	-1.363	0.273	0.571	-1.365	0.103	0.499	NaN	NaN	NaN	NaN	NaN	NaN	NaN	NaN	NaN	-1.338	0.676	0.153	NaN	NaN	NaN	-1.352	0.431	0.214	NaN	NaN	NaN	NaN	NaN	NaN
259	1.295	-1.43	0.943	0.349	NaN	NaN	NaN	NaN	NaN	NaN	NaN	NaN	NaN	-1.32	0.525	0.52	-1.342	0.435	0.526	-1.363	0.273	0.571	-1.365	0.103	0.499	NaN	NaN	NaN	NaN	NaN	NaN	NaN	NaN	NaN	-1.338	0.676	0.153	NaN	NaN	NaN	-1.352	0.431	0.214	NaN	NaN	NaN	NaN	NaN	NaN
260	1.3	-1.43	0.943	0.349	NaN	NaN	NaN	NaN	NaN	NaN	NaN	NaN	NaN	-1.32	0.525	0.52	-1.342	0.435	0.526	-1.363	0.273	0.571	-1.365	0.103	0.499	NaN	NaN	NaN	NaN	NaN	NaN	NaN	NaN	NaN	-1.338	0.676	0.153	NaN	NaN	NaN	-1.352	0.431	0.214	NaN	NaN	NaN	NaN	NaN	NaN
261	1.305	-1.43	0.943	0.349	NaN	NaN	NaN	NaN	NaN	NaN	NaN	NaN	NaN	-1.32	0.525	0.519	-1.341	0.435	0.526	-1.363	0.273	0.571	-1.365	0.103	0.499	NaN	NaN	NaN	NaN	NaN	NaN	NaN	NaN	NaN	-1.338	0.676	0.153	NaN	NaN	NaN	-1.352	0.431	0.214	NaN	NaN	NaN	NaN	NaN	NaN
262	1.31	-1.43	0.943	0.349	NaN	NaN	NaN	NaN	NaN	NaN	NaN	NaN	NaN	-1.32	0.525	0.519	-1.341	0.435	0.526	-1.363	0.273	0.571	-1.365	0.103	0.499	NaN	NaN	NaN	NaN	NaN	NaN	NaN	NaN	NaN	-1.338	0.676	0.153	NaN	NaN	NaN	-1.352	0.431	0.214	NaN	NaN	NaN	NaN	NaN	NaN
263	1.315	-1.43	0.943	0.349	NaN	NaN	NaN	NaN	NaN	NaN	NaN	NaN	NaN	-1.32	0.525	0.519	-1.341	0.435	0.526	-1.363	0.273	0.571	-1.365	0.103	0.499	NaN	NaN	NaN	NaN	NaN	NaN	NaN	NaN	NaN	-1.338	0.676	0.153	NaN	NaN	NaN	-1.352	0.431	0.214	NaN	NaN	NaN	NaN	NaN	NaN
264	1.32	-1.43	0.943	0.349	NaN	NaN	NaN	NaN	NaN	NaN	NaN	NaN	NaN	-1.32	0.525	0.519	-1.341	0.435	0.526	-1.363	0.273	0.571	-1.365	0.103	0.5	NaN	NaN	NaN	NaN	NaN	NaN	NaN	NaN	NaN	-1.338	0.676	0.153	NaN	NaN	NaN	-1.352	0.431	0.214	NaN	NaN	NaN	NaN	NaN	NaN
265	1.325	-1.43	0.943	0.349	NaN	NaN	NaN	NaN	NaN	NaN	NaN	NaN	NaN	-1.32	0.525	0.519	-1.341	0.435	0.526	-1.363	0.273	0.571	-1.365	0.103	0.499	NaN	NaN	NaN	NaN	NaN	NaN	NaN	NaN	NaN	NaN	NaN	NaN	NaN	NaN	NaN	-1.352	0.431	0.214	NaN	NaN	NaN	NaN	NaN	NaN
266	1.33	-1.43	0.943	0.349	NaN	NaN	NaN	NaN	NaN	NaN	NaN	NaN	NaN	-1.32	0.525	0.519	-1.341	0.435	0.526	-1.363	0.273	0.571	-1.365	0.103	0.499	NaN	NaN	NaN	NaN	NaN	NaN	NaN	NaN	NaN	NaN	NaN	NaN	NaN	NaN	NaN	-1.352	0.431	0.214	NaN	NaN	NaN	NaN	NaN	NaN
267	1.335	-1.43	0.943	0.349	NaN	NaN	NaN	NaN	NaN	NaN	NaN	NaN	NaN	-1.32	0.525	0.519	-1.341	0.435	0.526	-1.363	0.273	0.571	-1.365	0.103	0.499	NaN	NaN	NaN	NaN	NaN	NaN	NaN	NaN	NaN	NaN	NaN	NaN	NaN	NaN	NaN	-1.352	0.431	0.214	NaN	NaN	NaN	NaN	NaN	NaN
268	1.34	-1.43	0.943	0.349	NaN	NaN	NaN	NaN	NaN	NaN	NaN	NaN	NaN	-1.32	0.525	0.519	-1.341	0.435	0.526	-1.363	0.273	0.571	-1.365	0.103	0.499	NaN	NaN	NaN	NaN	NaN	NaN	NaN	NaN	NaN	NaN	NaN	NaN	NaN	NaN	NaN	-1.352	0.431	0.214	NaN	NaN	NaN	NaN	NaN	NaN
269	1.345	-1.43	0.943	0.349	NaN	NaN	NaN	NaN	NaN	NaN	NaN	NaN	NaN	-1.32	0.525	0.519	-1.341	0.435	0.526	-1.363	0.273	0.571	-1.365	0.103	0.499	NaN	NaN	NaN	NaN	NaN	NaN	NaN	NaN	NaN	NaN	NaN	NaN	NaN	NaN	NaN	-1.352	0.431	0.214	NaN	NaN	NaN	NaN	NaN	NaN
270	1.35	-1.43	0.943	0.349	NaN	NaN	NaN	NaN	NaN	NaN	NaN	NaN	NaN	-1.32	0.525	0.519	-1.341	0.435	0.526	-1.363	0.273	0.571	-1.365	0.103	0.5	NaN	NaN	NaN	NaN	NaN	NaN	NaN	NaN	NaN	NaN	NaN	NaN	NaN	NaN	NaN	-1.352	0.431	0.214	NaN	NaN	NaN	NaN	NaN	NaN
271	1.355	-1.43	0.943	0.349	NaN	NaN	NaN	NaN	NaN	NaN	NaN	NaN	NaN	-1.32	0.525	0.519	-1.341	0.435	0.526	-1.363	0.273	0.571	-1.365	0.103	0.499	NaN	NaN	NaN	NaN	NaN	NaN	NaN	NaN	NaN	NaN	NaN	NaN	NaN	NaN	NaN	-1.352	0.431	0.214	NaN	NaN	NaN	NaN	NaN	NaN
272	1.36	-1.43	0.943	0.349	NaN	NaN	NaN	NaN	NaN	NaN	NaN	NaN	NaN	-1.32	0.525	0.519	-1.341	0.435	0.526	-1.363	0.273	0.571	-1.365	0.103	0.499	NaN	NaN	NaN	NaN	NaN	NaN	NaN	NaN	NaN	NaN	NaN	NaN	NaN	NaN	NaN	-1.352	0.431	0.214	NaN	NaN	NaN	NaN	NaN	NaN
273	1.365	-1.43	0.943	0.349	NaN	NaN	NaN	NaN	NaN	NaN	NaN	NaN	NaN	-1.32	0.525	0.519	-1.341	0.435	0.526	-1.363	0.273	0.571	-1.365	0.103	0.499	NaN	NaN	NaN	NaN	NaN	NaN	NaN	NaN	NaN	NaN	NaN	NaN	NaN	NaN	NaN	-1.352	0.431	0.214	NaN	NaN	NaN	NaN	NaN	NaN
274	1.37	-1.43	0.943	0.349	NaN	NaN	NaN	NaN	NaN	NaN	NaN	NaN	NaN	-1.32	0.525	0.519	-1.341	0.435	0.526	-1.363	0.273	0.571	-1.365	0.103	0.499	NaN	NaN	NaN	NaN	NaN	NaN	NaN	NaN	NaN	NaN	NaN	NaN	NaN	NaN	NaN	-1.352	0.431	0.214	NaN	NaN	NaN	NaN	NaN	NaN
275	1.375	-1.43	0.943	0.349	NaN	NaN	NaN	NaN	NaN	NaN	NaN	NaN	NaN	-1.319	0.525	0.519	-1.341	0.435	0.526	-1.363	0.273	0.571	-1.365	0.103	0.499	NaN	NaN	NaN	NaN	NaN	NaN	NaN	NaN	NaN	NaN	NaN	NaN	NaN	NaN	NaN	-1.352	0.431	0.214	NaN	NaN	NaN	NaN	NaN	NaN
276	1.38	-1.43	0.943	0.349	NaN	NaN	NaN	NaN	NaN	NaN	NaN	NaN	NaN	-1.319	0.525	0.519	-1.341	0.435	0.526	-1.363	0.273	0.571	-1.365	0.103	0.499	NaN	NaN	NaN	NaN	NaN	NaN	NaN	NaN	NaN	-1.338	0.676	0.152	NaN	NaN	NaN	-1.352	0.431	0.214	NaN	NaN	NaN	NaN	NaN	NaN
277	1.385	-1.431	0.943	0.349	NaN	NaN	NaN	NaN	NaN	NaN	NaN	NaN	NaN	-1.319	0.525	0.519	-1.341	0.435	0.526	-1.363	0.273	0.571	-1.365	0.103	0.499	NaN	NaN	NaN	NaN	NaN	NaN	NaN	NaN	NaN	-1.338	0.676	0.152	NaN	NaN	NaN	-1.352	0.431	0.214	NaN	NaN	NaN	NaN	NaN	NaN
278	1.39	-1.43	0.943	0.349	NaN	NaN	NaN	NaN	NaN	NaN	NaN	NaN	NaN	-1.319	0.525	0.519	-1.341	0.435	0.526	-1.363	0.273	0.571	-1.365	0.103	0.499	NaN	NaN	NaN	NaN	NaN	NaN	NaN	NaN	NaN	-1.338	0.676	0.152	NaN	NaN	NaN	-1.352	0.431	0.214	NaN	NaN	NaN	NaN	NaN	NaN
279	1.395	-1.43	0.943	0.349	NaN	NaN	NaN	NaN	NaN	NaN	NaN	NaN	NaN	-1.319	0.525	0.519	-1.341	0.435	0.526	-1.363	0.273	0.571	-1.365	0.103	0.499	NaN	NaN	NaN	NaN	NaN	NaN	NaN	NaN	NaN	-1.338	0.676	0.152	NaN	NaN	NaN	-1.352	0.431	0.214	NaN	NaN	NaN	NaN	NaN	NaN
280	1.4	-1.43	0.943	0.349	NaN	NaN	NaN	NaN	NaN	NaN	NaN	NaN	NaN	-1.319	0.525	0.519	-1.341	0.435	0.526	-1.363	0.273	0.571	-1.365	0.103	0.499	NaN	NaN	NaN	NaN	NaN	NaN	NaN	NaN	NaN	-1.338	0.676	0.152	NaN	NaN	NaN	-1.352	0.431	0.214	NaN	NaN	NaN	NaN	NaN	NaN
281	1.405	-1.431	0.943	0.349	NaN	NaN	NaN	NaN	NaN	NaN	NaN	NaN	NaN	-1.319	0.525	0.519	-1.341	0.435	0.526	-1.363	0.273	0.571	-1.365	0.103	0.499	NaN	NaN	NaN	NaN	NaN	NaN	NaN	NaN	NaN	-1.338	0.676	0.152	NaN	NaN	NaN	-1.352	0.431	0.214	NaN	NaN	NaN	NaN	NaN	NaN
282	1.41	-1.431	0.943	0.349	NaN	NaN	NaN	NaN	NaN	NaN	NaN	NaN	NaN	-1.319	0.525	0.519	-1.341	0.435	0.526	-1.363	0.273	0.571	-1.365	0.103	0.499	NaN	NaN	NaN	NaN	NaN	NaN	NaN	NaN	NaN	-1.338	0.676	0.152	NaN	NaN	NaN	-1.352	0.431	0.214	NaN	NaN	NaN	NaN	NaN	NaN
283	1.415	-1.431	0.943	0.349	NaN	NaN	NaN	NaN	NaN	NaN	NaN	NaN	NaN	-1.319	0.525	0.519	-1.341	0.435	0.526	-1.363	0.273	0.571	-1.365	0.103	0.499	NaN	NaN	NaN	NaN	NaN	NaN	NaN	NaN	NaN	-1.338	0.676	0.152	NaN	NaN	NaN	-1.352	0.431	0.214	NaN	NaN	NaN	NaN	NaN	NaN
284	1.42	-1.431	0.943	0.349	NaN	NaN	NaN	NaN	NaN	NaN	NaN	NaN	NaN	-1.319	0.525	0.519	-1.341	0.435	0.526	-1.363	0.273	0.571	-1.365	0.103	0.499	NaN	NaN	NaN	NaN	NaN	NaN	NaN	NaN	NaN	-1.338	0.676	0.152	NaN	NaN	NaN	-1.352	0.431	0.214	NaN	NaN	NaN	NaN	NaN	NaN
285	1.425	-1.431	0.943	0.349	NaN	NaN	NaN	NaN	NaN	NaN	NaN	NaN	NaN	-1.319	0.525	0.519	-1.341	0.435	0.526	-1.363	0.273	0.571	-1.365	0.103	0.499	NaN	NaN	NaN	NaN	NaN	NaN	NaN	NaN	NaN	-1.338	0.676	0.152	NaN	NaN	NaN	-1.352	0.431	0.214	NaN	NaN	NaN	NaN	NaN	NaN
286	1.43	-1.431	0.943	0.349	NaN	NaN	NaN	NaN	NaN	NaN	NaN	NaN	NaN	-1.319	0.525	0.519	-1.341	0.435	0.526	-1.363	0.273	0.571	-1.365	0.103	0.499	NaN	NaN	NaN	NaN	NaN	NaN	NaN	NaN	NaN	-1.338	0.676	0.152	NaN	NaN	NaN	-1.352	0.431	0.214	NaN	NaN	NaN	NaN	NaN	NaN
287	1.435	-1.431	0.943	0.349	NaN	NaN	NaN	NaN	NaN	NaN	NaN	NaN	NaN	-1.319	0.525	0.519	-1.341	0.435	0.526	-1.363	0.273	0.571	-1.365	0.103	0.499	NaN	NaN	NaN	NaN	NaN	NaN	NaN	NaN	NaN	-1.338	0.676	0.152	NaN	NaN	NaN	-1.352	0.431	0.213	NaN	NaN	NaN	NaN	NaN	NaN
288	1.44	-1.431	0.943	0.349	NaN	NaN	NaN	NaN	NaN	NaN	NaN	NaN	NaN	-1.319	0.525	0.519	-1.341	0.435	0.526	-1.363	0.273	0.571	-1.365	0.103	0.499	NaN	NaN	NaN	NaN	NaN	NaN	NaN	NaN	NaN	-1.338	0.676	0.152	NaN	NaN	NaN	-1.352	0.431	0.213	NaN	NaN	NaN	NaN	NaN	NaN
289	1.445	-1.431	0.943	0.349	NaN	NaN	NaN	NaN	NaN	NaN	NaN	NaN	NaN	-1.319	0.525	0.519	-1.341	0.435	0.526	-1.363	0.273	0.571	-1.365	0.103	0.499	NaN	NaN	NaN	NaN	NaN	NaN	NaN	NaN	NaN	-1.338	0.676	0.152	NaN	NaN	NaN	-1.352	0.431	0.213	NaN	NaN	NaN	NaN	NaN	NaN
290	1.45	-1.431	0.943	0.349	NaN	NaN	NaN	NaN	NaN	NaN	NaN	NaN	NaN	-1.319	0.525	0.519	-1.341	0.435	0.526	-1.363	0.273	0.571	-1.365	0.103	0.499	NaN	NaN	NaN	NaN	NaN	NaN	NaN	NaN	NaN	-1.338	0.676	0.152	NaN	NaN	NaN	-1.352	0.431	0.213	NaN	NaN	NaN	NaN	NaN	NaN
291	1.455	-1.431	0.943	0.349	NaN	NaN	NaN	NaN	NaN	NaN	NaN	NaN	NaN	-1.319	0.525	0.519	-1.341	0.435	0.526	-1.363	0.273	0.571	-1.365	0.103	0.499	NaN	NaN	NaN	NaN	NaN	NaN	NaN	NaN	NaN	-1.338	0.676	0.152	NaN	NaN	NaN	-1.352	0.431	0.213	NaN	NaN	NaN	NaN	NaN	NaN
292	1.46	-1.431	0.943	0.349	NaN	NaN	NaN	NaN	NaN	NaN	NaN	NaN	NaN	-1.319	0.525	0.519	-1.341	0.435	0.526	-1.363	0.273	0.571	-1.365	0.103	0.499	NaN	NaN	NaN	NaN	NaN	NaN	NaN	NaN	NaN	-1.338	0.676	0.152	NaN	NaN	NaN	-1.352	0.431	0.213	NaN	NaN	NaN	NaN	NaN	NaN
293	1.465	-1.431	0.943	0.349	NaN	NaN	NaN	NaN	NaN	NaN	NaN	NaN	NaN	-1.319	0.525	0.519	-1.341	0.435	0.526	-1.363	0.273	0.571	-1.365	0.103	0.499	NaN	NaN	NaN	NaN	NaN	NaN	NaN	NaN	NaN	-1.338	0.676	0.152	NaN	NaN	NaN	-1.352	0.431	0.213	NaN	NaN	NaN	NaN	NaN	NaN
294	1.47	-1.431	0.943	0.349	NaN	NaN	NaN	NaN	NaN	NaN	NaN	NaN	NaN	-1.319	0.525	0.519	-1.341	0.435	0.526	-1.363	0.273	0.571	-1.365	0.103	0.499	NaN	NaN	NaN	NaN	NaN	NaN	NaN	NaN	NaN	-1.338	0.675	0.152	NaN	NaN	NaN	-1.352	0.431	0.213	NaN	NaN	NaN	NaN	NaN	NaN
295	1.475	-1.431	0.943	0.349	NaN	NaN	NaN	NaN	NaN	NaN	NaN	NaN	NaN	-1.319	0.525	0.519	-1.341	0.435	0.526	-1.363	0.273	0.571	-1.365	0.103	0.499	NaN	NaN	NaN	NaN	NaN	NaN	NaN	NaN	NaN	-1.338	0.675	0.152	NaN	NaN	NaN	-1.352	0.431	0.213	NaN	NaN	NaN	NaN	NaN	NaN
296	1.48	-1.431	0.943	0.349	NaN	NaN	NaN	NaN	NaN	NaN	NaN	NaN	NaN	-1.319	0.525	0.519	-1.341	0.435	0.526	-1.363	0.273	0.571	-1.365	0.103	0.499	NaN	NaN	NaN	NaN	NaN	NaN	NaN	NaN	NaN	-1.338	0.675	0.152	NaN	NaN	NaN	-1.352	0.431	0.213	NaN	NaN	NaN	NaN	NaN	NaN
297	1.485	-1.431	0.943	0.349	NaN	NaN	NaN	NaN	NaN	NaN	NaN	NaN	NaN	-1.319	0.525	0.519	-1.341	0.435	0.526	-1.363	0.273	0.571	-1.365	0.103	0.499	NaN	NaN	NaN	NaN	NaN	NaN	NaN	NaN	NaN	-1.338	0.675	0.152	NaN	NaN	NaN	-1.352	0.431	0.213	NaN	NaN	NaN	NaN	NaN	NaN
298	1.49	-1.431	0.943	0.348	NaN	NaN	NaN	NaN	NaN	NaN	NaN	NaN	NaN	-1.319	0.525	0.519	-1.341	0.435	0.526	-1.363	0.273	0.571	-1.365	0.103	0.499	NaN	NaN	NaN	NaN	NaN	NaN	NaN	NaN	NaN	-1.338	0.675	0.152	NaN	NaN	NaN	-1.352	0.431	0.213	NaN	NaN	NaN	NaN	NaN	NaN
299	1.495	-1.431	0.943	0.348	NaN	NaN	NaN	NaN	NaN	NaN	NaN	NaN	NaN	-1.319	0.525	0.519	-1.341	0.435	0.526	-1.363	0.273	0.571	-1.365	0.103	0.499	NaN	NaN	NaN	NaN	NaN	NaN	NaN	NaN	NaN	-1.338	0.675	0.152	NaN	NaN	NaN	-1.352	0.431	0.213	NaN	NaN	NaN	NaN	NaN	NaN
300	1.5	-1.431	0.943	0.348	NaN	NaN	NaN	NaN	NaN	NaN	NaN	NaN	NaN	-1.319	0.525	0.519	-1.341	0.435	0.526	-1.363	0.273	0.571	-1.365	0.103	0.499	NaN	NaN	NaN	NaN	NaN	NaN	NaN	NaN	NaN	-1.338	0.675	0.152	NaN	NaN	NaN	-1.352	0.431	0.213	NaN	NaN	NaN	NaN	NaN	NaN
301	1.505	-1.431	0.943	0.348	NaN	NaN	NaN	NaN	NaN	NaN	NaN	NaN	NaN	-1.319	0.525	0.519	-1.341	0.435	0.526	-1.363	0.273	0.571	-1.365	0.103	0.499	NaN	NaN	NaN	NaN	NaN	NaN	NaN	NaN	NaN	-1.338	0.675	0.152	NaN	NaN	NaN	-1.352	0.431	0.213	NaN	NaN	NaN	NaN	NaN	NaN
302	1.51	-1.432	0.943	0.349	NaN	NaN	NaN	NaN	NaN	NaN	NaN	NaN	NaN	-1.319	0.525	0.519	-1.341	0.435	0.526	-1.362	0.273	0.571	-1.365	0.104	0.499	NaN	NaN	NaN	NaN	NaN	NaN	NaN	NaN	NaN	-1.338	0.675	0.152	NaN	NaN	NaN	-1.352	0.431	0.213	NaN	NaN	NaN	NaN	NaN	NaN
303	1.515	-1.433	0.944	0.35	NaN	NaN	NaN	NaN	NaN	NaN	NaN	NaN	NaN	-1.318	0.525	0.518	-1.341	0.435	0.526	-1.362	0.273	0.571	-1.365	0.104	0.499	NaN	NaN	NaN	NaN	NaN	NaN	NaN	NaN	NaN	-1.338	0.675	0.152	NaN	NaN	NaN	-1.351	0.431	0.213	NaN	NaN	NaN	NaN	NaN	NaN
304	1.52	-1.434	0.945	0.35	NaN	NaN	NaN	NaN	NaN	NaN	NaN	NaN	NaN	-1.317	0.524	0.516	-1.34	0.435	0.526	-1.362	0.273	0.571	-1.365	0.103	0.499	NaN	NaN	NaN	NaN	NaN	NaN	NaN	NaN	NaN	-1.338	0.675	0.152	NaN	NaN	NaN	-1.351	0.431	0.213	NaN	NaN	NaN	NaN	NaN	NaN
305	1.525	-1.434	0.945	0.35	NaN	NaN	NaN	NaN	NaN	NaN	NaN	NaN	NaN	-1.317	0.524	0.517	-1.34	0.435	0.526	-1.362	0.273	0.571	-1.365	0.103	0.499	NaN	NaN	NaN	NaN	NaN	NaN	NaN	NaN	NaN	-1.338	0.675	0.152	NaN	NaN	NaN	-1.351	0.43	0.213	NaN	NaN	NaN	NaN	NaN	NaN
306	1.53	-1.434	0.945	0.35	NaN	NaN	NaN	NaN	NaN	NaN	NaN	NaN	NaN	-1.318	0.525	0.517	-1.34	0.435	0.526	-1.362	0.273	0.571	-1.365	0.103	0.499	NaN	NaN	NaN	NaN	NaN	NaN	NaN	NaN	NaN	-1.338	0.675	0.152	NaN	NaN	NaN	-1.351	0.43	0.213	NaN	NaN	NaN	NaN	NaN	NaN
307	1.535	-1.434	0.945	0.35	NaN	NaN	NaN	NaN	NaN	NaN	NaN	NaN	NaN	-1.317	0.524	0.516	-1.34	0.435	0.526	-1.362	0.273	0.571	-1.365	0.104	0.499	NaN	NaN	NaN	NaN	NaN	NaN	NaN	NaN	NaN	-1.338	0.675	0.152	NaN	NaN	NaN	-1.351	0.43	0.213	NaN	NaN	NaN	NaN	NaN	NaN
308	1.54	-1.434	0.945	0.35	NaN	NaN	NaN	NaN	NaN	NaN	NaN	NaN	NaN	-1.317	0.524	0.516	-1.34	0.435	0.526	-1.362	0.273	0.571	-1.365	0.104	0.499	NaN	NaN	NaN	NaN	NaN	NaN	NaN	NaN	NaN	-1.338	0.675	0.152	NaN	NaN	NaN	-1.351	0.43	0.213	NaN	NaN	NaN	NaN	NaN	NaN
309	1.545	-1.434	0.945	0.35	NaN	NaN	NaN	NaN	NaN	NaN	NaN	NaN	NaN	-1.317	0.524	0.516	-1.34	0.435	0.526	-1.362	0.273	0.571	-1.365	0.104	0.499	NaN	NaN	NaN	NaN	NaN	NaN	NaN	NaN	NaN	-1.338	0.675	0.152	NaN	NaN	NaN	-1.351	0.43	0.213	NaN	NaN	NaN	NaN	NaN	NaN
310	1.55	-1.434	0.945	0.35	NaN	NaN	NaN	NaN	NaN	NaN	NaN	NaN	NaN	-1.317	0.524	0.516	-1.34	0.435	0.526	-1.362	0.273	0.571	-1.365	0.104	0.499	NaN	NaN	NaN	NaN	NaN	NaN	NaN	NaN	NaN	-1.338	0.675	0.152	NaN	NaN	NaN	-1.351	0.43	0.213	NaN	NaN	NaN	NaN	NaN	NaN
311	1.555	-1.434	0.945	0.35	NaN	NaN	NaN	NaN	NaN	NaN	NaN	NaN	NaN	-1.317	0.524	0.516	-1.34	0.435	0.526	-1.362	0.273	0.571	-1.365	0.104	0.499	NaN	NaN	NaN	NaN	NaN	NaN	NaN	NaN	NaN	-1.338	0.675	0.152	NaN	NaN	NaN	-1.351	0.43	0.213	NaN	NaN	NaN	NaN	NaN	NaN
312	1.56	-1.434	0.945	0.35	NaN	NaN	NaN	NaN	NaN	NaN	NaN	NaN	NaN	-1.316	0.524	0.516	-1.34	0.435	0.526	-1.362	0.273	0.571	-1.365	0.104	0.499	NaN	NaN	NaN	NaN	NaN	NaN	NaN	NaN	NaN	-1.338	0.675	0.152	NaN	NaN	NaN	-1.351	0.43	0.213	NaN	NaN	NaN	NaN	NaN	NaN
313	1.565	-1.434	0.945	0.35	NaN	NaN	NaN	NaN	NaN	NaN	NaN	NaN	NaN	-1.316	0.524	0.516	-1.34	0.435	0.526	-1.362	0.273	0.571	-1.365	0.104	0.499	NaN	NaN	NaN	NaN	NaN	NaN	NaN	NaN	NaN	-1.338	0.675	0.152	NaN	NaN	NaN	-1.351	0.43	0.213	NaN	NaN	NaN	NaN	NaN	NaN
314	1.57	-1.434	0.945	0.35	NaN	NaN	NaN	NaN	NaN	NaN	NaN	NaN	NaN	-1.316	0.524	0.516	-1.34	0.435	0.526	-1.362	0.273	0.571	-1.365	0.104	0.499	NaN	NaN	NaN	NaN	NaN	NaN	NaN	NaN	NaN	-1.338	0.675	0.152	NaN	NaN	NaN	-1.351	0.43	0.213	NaN	NaN	NaN	NaN	NaN	NaN
315	1.575	-1.434	0.945	0.35	NaN	NaN	NaN	NaN	NaN	NaN	NaN	NaN	NaN	-1.316	0.524	0.516	-1.34	0.435	0.526	-1.361	0.273	0.571	-1.365	0.104	0.499	NaN	NaN	NaN	NaN	NaN	NaN	NaN	NaN	NaN	-1.338	0.675	0.152	NaN	NaN	NaN	-1.351	0.43	0.213	NaN	NaN	NaN	NaN	NaN	NaN
316	1.58	-1.434	0.945	0.35	NaN	NaN	NaN	NaN	NaN	NaN	NaN	NaN	NaN	-1.316	0.524	0.516	-1.34	0.435	0.526	-1.361	0.273	0.571	-1.365	0.104	0.499	NaN	NaN	NaN	NaN	NaN	NaN	NaN	NaN	NaN	-1.338	0.675	0.152	NaN	NaN	NaN	-1.351	0.43	0.213	NaN	NaN	NaN	NaN	NaN	NaN
317	1.585	-1.434	0.945	0.35	NaN	NaN	NaN	NaN	NaN	NaN	NaN	NaN	NaN	-1.316	0.524	0.516	-1.34	0.435	0.526	-1.361	0.273	0.571	-1.365	0.104	0.499	NaN	NaN	NaN	NaN	NaN	NaN	NaN	NaN	NaN	-1.338	0.675	0.152	NaN	NaN	NaN	-1.351	0.43	0.213	NaN	NaN	NaN	NaN	NaN	NaN
318	1.59	-1.434	0.945	0.35	NaN	NaN	NaN	NaN	NaN	NaN	NaN	NaN	NaN	-1.316	0.524	0.516	-1.34	0.435	0.526	-1.361	0.273	0.571	-1.365	0.104	0.499	NaN	NaN	NaN	NaN	NaN	NaN	NaN	NaN	NaN	-1.338	0.675	0.152	NaN	NaN	NaN	-1.351	0.43	0.213	NaN	NaN	NaN	NaN	NaN	NaN
319	1.595	-1.434	0.945	0.35	NaN	NaN	NaN	NaN	NaN	NaN	NaN	NaN	NaN	-1.316	0.524	0.516	-1.34	0.435	0.526	-1.361	0.273	0.571	-1.365	0.104	0.499	NaN	NaN	NaN	NaN	NaN	NaN	NaN	NaN	NaN	-1.338	0.675	0.152	NaN	NaN	NaN	-1.351	0.43	0.213	NaN	NaN	NaN	NaN	NaN	NaN
320	1.6	-1.434	0.945	0.35	NaN	NaN	NaN	NaN	NaN	NaN	NaN	NaN	NaN	-1.316	0.524	0.516	-1.34	0.435	0.526	-1.361	0.273	0.571	-1.365	0.104	0.499	NaN	NaN	NaN	NaN	NaN	NaN	NaN	NaN	NaN	-1.338	0.675	0.152	NaN	NaN	NaN	-1.351	0.43	0.213	NaN	NaN	NaN	NaN	NaN	NaN
321	1.605	-1.434	0.945	0.35	NaN	NaN	NaN	NaN	NaN	NaN	NaN	NaN	NaN	-1.316	0.524	0.516	-1.34	0.435	0.526	-1.361	0.273	0.571	-1.365	0.104	0.499	NaN	NaN	NaN	NaN	NaN	NaN	NaN	NaN	NaN	-1.338	0.675	0.152	NaN	NaN	NaN	-1.351	0.43	0.213	NaN	NaN	NaN	NaN	NaN	NaN
322	1.61	-1.434	0.945	0.351	NaN	NaN	NaN	NaN	NaN	NaN	NaN	NaN	NaN	-1.316	0.524	0.516	-1.34	0.435	0.526	-1.361	0.273	0.571	-1.365	0.104	0.499	NaN	NaN	NaN	NaN	NaN	NaN	NaN	NaN	NaN	-1.338	0.675	0.152	NaN	NaN	NaN	-1.351	0.43	0.213	NaN	NaN	NaN	NaN	NaN	NaN
323	1.615	-1.434	0.945	0.351	NaN	NaN	NaN	NaN	NaN	NaN	NaN	NaN	NaN	-1.316	0.524	0.516	-1.34	0.435	0.526	-1.361	0.273	0.571	-1.365	0.104	0.499	NaN	NaN	NaN	NaN	NaN	NaN	NaN	NaN	NaN	-1.338	0.675	0.152	NaN	NaN	NaN	-1.351	0.43	0.213	NaN	NaN	NaN	NaN	NaN	NaN
324	1.62	-1.434	0.945	0.351	NaN	NaN	NaN	NaN	NaN	NaN	NaN	NaN	NaN	-1.316	0.524	0.516	-1.34	0.435	0.526	-1.361	0.273	0.571	-1.365	0.104	0.499	NaN	NaN	NaN	NaN	NaN	NaN	NaN	NaN	NaN	-1.338	0.675	0.152	NaN	NaN	NaN	-1.351	0.43	0.213	NaN	NaN	NaN	NaN	NaN	NaN
325	1.625	-1.434	0.945	0.351	NaN	NaN	NaN	NaN	NaN	NaN	NaN	NaN	NaN	-1.316	0.524	0.516	-1.34	0.435	0.526	-1.361	0.273	0.571	-1.365	0.104	0.499	NaN	NaN	NaN	NaN	NaN	NaN	NaN	NaN	NaN	-1.338	0.675	0.152	NaN	NaN	NaN	-1.351	0.43	0.213	NaN	NaN	NaN	NaN	NaN	NaN
326	1.63	-1.434	0.945	0.351	NaN	NaN	NaN	NaN	NaN	NaN	NaN	NaN	NaN	-1.316	0.524	0.516	-1.34	0.435	0.526	-1.361	0.273	0.571	-1.365	0.104	0.499	NaN	NaN	NaN	NaN	NaN	NaN	NaN	NaN	NaN	-1.338	0.675	0.152	NaN	NaN	NaN	-1.351	0.43	0.213	NaN	NaN	NaN	NaN	NaN	NaN
327	1.635	-1.434	0.945	0.351	NaN	NaN	NaN	NaN	NaN	NaN	NaN	NaN	NaN	-1.316	0.524	0.516	-1.34	0.435	0.526	-1.361	0.273	0.571	-1.365	0.104	0.499	NaN	NaN	NaN	NaN	NaN	NaN	NaN	NaN	NaN	-1.338	0.675	0.152	NaN	NaN	NaN	-1.351	0.43	0.213	NaN	NaN	NaN	NaN	NaN	NaN
328	1.64	-1.434	0.945	0.351	NaN	NaN	NaN	NaN	NaN	NaN	NaN	NaN	NaN	-1.316	0.524	0.516	-1.34	0.435	0.526	-1.361	0.273	0.571	-1.365	0.104	0.499	NaN	NaN	NaN	NaN	NaN	NaN	NaN	NaN	NaN	-1.338	0.675	0.152	NaN	NaN	NaN	-1.351	0.43	0.213	NaN	NaN	NaN	NaN	NaN	NaN
329	1.645	-1.434	0.945	0.351	NaN	NaN	NaN	NaN	NaN	NaN	NaN	NaN	NaN	-1.316	0.524	0.516	-1.34	0.435	0.526	-1.361	0.273	0.571	-1.365	0.104	0.5	NaN	NaN	NaN	NaN	NaN	NaN	NaN	NaN	NaN	-1.338	0.675	0.152	NaN	NaN	NaN	-1.351	0.43	0.213	NaN	NaN	NaN	NaN	NaN	NaN
330	1.65	-1.434	0.945	0.351	NaN	NaN	NaN	NaN	NaN	NaN	NaN	NaN	NaN	-1.316	0.524	0.516	-1.34	0.435	0.526	-1.361	0.273	0.571	-1.365	0.104	0.5	NaN	NaN	NaN	NaN	NaN	NaN	NaN	NaN	NaN	-1.338	0.675	0.152	NaN	NaN	NaN	-1.351	0.43	0.213	NaN	NaN	NaN	NaN	NaN	NaN
331	1.655	-1.434	0.944	0.351	NaN	NaN	NaN	NaN	NaN	NaN	NaN	NaN	NaN	-1.316	0.524	0.516	-1.34	0.435	0.526	-1.361	0.273	0.571	-1.365	0.104	0.5	NaN	NaN	NaN	NaN	NaN	NaN	NaN	NaN	NaN	-1.338	0.675	0.152	NaN	NaN	NaN	-1.351	0.43	0.213	NaN	NaN	NaN	NaN	NaN	NaN
332	1.66	-1.432	0.943	0.35	NaN	NaN	NaN	NaN	NaN	NaN	NaN	NaN	NaN	-1.316	0.524	0.516	-1.34	0.435	0.526	-1.361	0.273	0.571	-1.365	0.104	0.5	NaN	NaN	NaN	NaN	NaN	NaN	NaN	NaN	NaN	-1.338	0.675	0.152	NaN	NaN	NaN	-1.351	0.43	0.213	NaN	NaN	NaN	NaN	NaN	NaN
333	1.665	-1.431	0.943	0.349	NaN	NaN	NaN	NaN	NaN	NaN	NaN	NaN	NaN	-1.316	0.524	0.516	-1.34	0.435	0.526	-1.361	0.273	0.571	-1.365	0.104	0.5	NaN	NaN	NaN	NaN	NaN	NaN	NaN	NaN	NaN	-1.338	0.675	0.152	NaN	NaN	NaN	-1.351	0.43	0.213	NaN	NaN	NaN	NaN	NaN	NaN
334	1.67	-1.431	0.943	0.349	NaN	NaN	NaN	NaN	NaN	NaN	NaN	NaN	NaN	-1.316	0.524	0.516	-1.34	0.435	0.526	-1.361	0.273	0.571	-1.365	0.104	0.5	NaN	NaN	NaN	NaN	NaN	NaN	NaN	NaN	NaN	-1.338	0.675	0.152	NaN	NaN	NaN	-1.351	0.43	0.213	NaN	NaN	NaN	NaN	NaN	NaN
335	1.675	-1.431	0.943	0.349	NaN	NaN	NaN	NaN	NaN	NaN	NaN	NaN	NaN	-1.316	0.524	0.516	-1.34	0.435	0.526	-1.361	0.273	0.571	-1.365	0.104	0.5	NaN	NaN	NaN	NaN	NaN	NaN	NaN	NaN	NaN	-1.338	0.675	0.152	NaN	NaN	NaN	-1.351	0.43	0.213	NaN	NaN	NaN	NaN	NaN	NaN
336	1.68	-1.431	0.943	0.35	NaN	NaN	NaN	NaN	NaN	NaN	NaN	NaN	NaN	-1.316	0.525	0.516	-1.34	0.435	0.526	-1.361	0.273	0.571	-1.365	0.104	0.5	NaN	NaN	NaN	NaN	NaN	NaN	NaN	NaN	NaN	-1.338	0.675	0.152	NaN	NaN	NaN	-1.351	0.43	0.213	NaN	NaN	NaN	NaN	NaN	NaN
337	1.685	-1.431	0.943	0.35	NaN	NaN	NaN	NaN	NaN	NaN	NaN	NaN	NaN	-1.316	0.525	0.516	-1.34	0.435	0.526	-1.361	0.273	0.571	-1.365	0.104	0.5	NaN	NaN	NaN	NaN	NaN	NaN	NaN	NaN	NaN	-1.338	0.675	0.152	NaN	NaN	NaN	-1.351	0.43	0.213	NaN	NaN	NaN	NaN	NaN	NaN
338	1.69	-1.431	0.943	0.35	NaN	NaN	NaN	NaN	NaN	NaN	NaN	NaN	NaN	-1.316	0.525	0.516	-1.34	0.435	0.526	-1.361	0.273	0.571	-1.365	0.104	0.5	NaN	NaN	NaN	NaN	NaN	NaN	NaN	NaN	NaN	-1.338	0.675	0.152	NaN	NaN	NaN	-1.351	0.43	0.213	NaN	NaN	NaN	NaN	NaN	NaN
339	1.695	-1.431	0.943	0.35	NaN	NaN	NaN	NaN	NaN	NaN	NaN	NaN	NaN	-1.316	0.525	0.516	-1.34	0.435	0.526	-1.361	0.273	0.571	-1.365	0.104	0.5	NaN	NaN	NaN	NaN	NaN	NaN	NaN	NaN	NaN	-1.338	0.675	0.152	NaN	NaN	NaN	-1.351	0.431	0.213	NaN	NaN	NaN	NaN	NaN	NaN
340	1.7	-1.431	0.943	0.35	NaN	NaN	NaN	NaN	NaN	NaN	NaN	NaN	NaN	-1.316	0.525	0.516	-1.34	0.435	0.526	-1.361	0.273	0.571	-1.365	0.104	0.5	NaN	NaN	NaN	NaN	NaN	NaN	NaN	NaN	NaN	-1.338	0.675	0.152	NaN	NaN	NaN	-1.351	0.431	0.213	NaN	NaN	NaN	NaN	NaN	NaN
341	1.705	-1.431	0.943	0.35	NaN	NaN	NaN	NaN	NaN	NaN	NaN	NaN	NaN	-1.316	0.524	0.516	-1.34	0.435	0.526	-1.361	0.273	0.571	-1.365	0.104	0.5	NaN	NaN	NaN	NaN	NaN	NaN	NaN	NaN	NaN	-1.338	0.675	0.152	NaN	NaN	NaN	-1.351	0.431	0.213	NaN	NaN	NaN	NaN	NaN	NaN
342	1.71	-1.431	0.943	0.35	NaN	NaN	NaN	NaN	NaN	NaN	NaN	NaN	NaN	-1.316	0.525	0.516	-1.34	0.435	0.526	-1.361	0.273	0.571	-1.365	0.104	0.5	NaN	NaN	NaN	NaN	NaN	NaN	NaN	NaN	NaN	-1.338	0.675	0.152	NaN	NaN	NaN	-1.351	0.431	0.213	NaN	NaN	NaN	NaN	NaN	NaN
343	1.715	-1.431	0.943	0.35	NaN	NaN	NaN	NaN	NaN	NaN	NaN	NaN	NaN	-1.316	0.525	0.516	-1.34	0.435	0.526	-1.361	0.273	0.571	-1.365	0.104	0.5	NaN	NaN	NaN	NaN	NaN	NaN	NaN	NaN	NaN	-1.338	0.675	0.152	NaN	NaN	NaN	-1.351	0.431	0.213	NaN	NaN	NaN	NaN	NaN	NaN
344	1.72	-1.432	0.943	0.351	NaN	NaN	NaN	NaN	NaN	NaN	NaN	NaN	NaN	-1.316	0.525	0.516	-1.34	0.435	0.526	-1.361	0.273	0.571	-1.365	0.104	0.5	NaN	NaN	NaN	NaN	NaN	NaN	NaN	NaN	NaN	-1.338	0.675	0.152	NaN	NaN	NaN	-1.351	0.431	0.213	NaN	NaN	NaN	NaN	NaN	NaN
345	1.725	-1.433	0.944	0.352	NaN	NaN	NaN	NaN	NaN	NaN	NaN	NaN	NaN	-1.316	0.525	0.516	-1.34	0.435	0.526	-1.361	0.273	0.571	-1.365	0.104	0.5	NaN	NaN	NaN	NaN	NaN	NaN	NaN	NaN	NaN	-1.338	0.675	0.152	NaN	NaN	NaN	-1.351	0.431	0.213	NaN	NaN	NaN	NaN	NaN	NaN
346	1.73	-1.434	0.944	0.352	NaN	NaN	NaN	NaN	NaN	NaN	NaN	NaN	NaN	-1.316	0.525	0.516	-1.34	0.435	0.526	-1.361	0.273	0.571	-1.365	0.104	0.5	NaN	NaN	NaN	NaN	NaN	NaN	NaN	NaN	NaN	-1.338	0.675	0.152	NaN	NaN	NaN	-1.351	0.431	0.213	NaN	NaN	NaN	NaN	NaN	NaN
347	1.735	-1.433	0.944	0.352	NaN	NaN	NaN	NaN	NaN	NaN	NaN	NaN	NaN	-1.316	0.525	0.516	-1.339	0.435	0.526	-1.361	0.273	0.571	-1.365	0.104	0.5	NaN	NaN	NaN	NaN	NaN	NaN	NaN	NaN	NaN	-1.338	0.675	0.152	NaN	NaN	NaN	-1.351	0.431	0.213	NaN	NaN	NaN	NaN	NaN	NaN
348	1.74	-1.432	0.943	0.351	NaN	NaN	NaN	NaN	NaN	NaN	NaN	NaN	NaN	-1.316	0.525	0.516	-1.339	0.434	0.527	-1.361	0.273	0.571	-1.365	0.104	0.5	NaN	NaN	NaN	NaN	NaN	NaN	NaN	NaN	NaN	-1.338	0.675	0.152	NaN	NaN	NaN	-1.351	0.431	0.213	NaN	NaN	NaN	NaN	NaN	NaN
349	1.745	-1.431	0.943	0.351	NaN	NaN	NaN	NaN	NaN	NaN	NaN	NaN	NaN	-1.316	0.525	0.516	-1.339	0.434	0.527	-1.361	0.273	0.571	-1.365	0.104	0.5	NaN	NaN	NaN	NaN	NaN	NaN	NaN	NaN	NaN	-1.338	0.675	0.152	NaN	NaN	NaN	-1.351	0.431	0.213	NaN	NaN	NaN	NaN	NaN	NaN
350	1.75	-1.431	0.943	0.351	NaN	NaN	NaN	NaN	NaN	NaN	NaN	NaN	NaN	-1.316	0.525	0.516	-1.339	0.434	0.527	-1.361	0.273	0.571	-1.365	0.104	0.5	NaN	NaN	NaN	NaN	NaN	NaN	NaN	NaN	NaN	-1.338	0.675	0.152	NaN	NaN	NaN	-1.35	0.431	0.213	NaN	NaN	NaN	NaN	NaN	NaN
351	1.755	-1.431	0.943	0.351	NaN	NaN	NaN	NaN	NaN	NaN	NaN	NaN	NaN	-1.316	0.525	0.516	-1.339	0.434	0.527	-1.361	0.273	0.571	-1.365	0.104	0.5	NaN	NaN	NaN	NaN	NaN	NaN	NaN	NaN	NaN	-1.338	0.675	0.152	NaN	NaN	NaN	-1.35	0.431	0.213	NaN	NaN	NaN	NaN	NaN	NaN
352	1.76	-1.431	0.943	0.351	NaN	NaN	NaN	NaN	NaN	NaN	NaN	NaN	NaN	-1.316	0.525	0.516	-1.339	0.434	0.527	-1.361	0.273	0.571	-1.365	0.104	0.5	NaN	NaN	NaN	NaN	NaN	NaN	NaN	NaN	NaN	-1.338	0.675	0.152	NaN	NaN	NaN	-1.35	0.431	0.213	NaN	NaN	NaN	NaN	NaN	NaN
353	1.765	-1.431	0.943	0.351	NaN	NaN	NaN	NaN	NaN	NaN	NaN	NaN	NaN	-1.316	0.525	0.516	-1.339	0.434	0.527	-1.361	0.273	0.571	-1.365	0.104	0.5	NaN	NaN	NaN	NaN	NaN	NaN	NaN	NaN	NaN	-1.338	0.675	0.152	NaN	NaN	NaN	-1.35	0.431	0.213	NaN	NaN	NaN	NaN	NaN	NaN
354	1.77	-1.431	0.943	0.351	NaN	NaN	NaN	NaN	NaN	NaN	NaN	NaN	NaN	-1.316	0.525	0.516	-1.339	0.434	0.527	-1.361	0.273	0.571	-1.365	0.104	0.5	NaN	NaN	NaN	NaN	NaN	NaN	NaN	NaN	NaN	-1.338	0.675	0.152	NaN	NaN	NaN	-1.35	0.431	0.213	NaN	NaN	NaN	NaN	NaN	NaN
355	1.775	-1.431	0.943	0.351	NaN	NaN	NaN	NaN	NaN	NaN	NaN	NaN	NaN	-1.316	0.525	0.516	-1.339	0.434	0.527	-1.361	0.273	0.571	-1.365	0.104	0.5	NaN	NaN	NaN	NaN	NaN	NaN	NaN	NaN	NaN	-1.338	0.676	0.153	NaN	NaN	NaN	-1.35	0.431	0.213	NaN	NaN	NaN	NaN	NaN	NaN
356	1.78	-1.431	0.943	0.351	NaN	NaN	NaN	NaN	NaN	NaN	NaN	NaN	NaN	-1.316	0.525	0.516	-1.339	0.434	0.527	-1.361	0.273	0.571	-1.365	0.104	0.5	NaN	NaN	NaN	NaN	NaN	NaN	NaN	NaN	NaN	-1.338	0.676	0.153	NaN	NaN	NaN	-1.35	0.431	0.213	NaN	NaN	NaN	NaN	NaN	NaN
357	1.785	-1.431	0.943	0.352	NaN	NaN	NaN	NaN	NaN	NaN	NaN	NaN	NaN	-1.316	0.525	0.516	-1.339	0.434	0.527	-1.361	0.273	0.571	-1.365	0.104	0.5	NaN	NaN	NaN	NaN	NaN	NaN	NaN	NaN	NaN	-1.338	0.676	0.153	NaN	NaN	NaN	-1.35	0.431	0.213	NaN	NaN	NaN	NaN	NaN	NaN
358	1.79	-1.431	0.943	0.352	NaN	NaN	NaN	NaN	NaN	NaN	NaN	NaN	NaN	-1.316	0.525	0.516	-1.339	0.434	0.527	-1.361	0.273	0.571	-1.365	0.104	0.5	NaN	NaN	NaN	NaN	NaN	NaN	NaN	NaN	NaN	-1.338	0.676	0.153	NaN	NaN	NaN	-1.35	0.431	0.213	NaN	NaN	NaN	NaN	NaN	NaN
359	1.795	-1.431	0.943	0.352	NaN	NaN	NaN	NaN	NaN	NaN	NaN	NaN	NaN	-1.316	0.525	0.517	-1.339	0.434	0.527	-1.361	0.273	0.571	-1.365	0.104	0.5	NaN	NaN	NaN	NaN	NaN	NaN	NaN	NaN	NaN	-1.338	0.676	0.153	NaN	NaN	NaN	-1.35	0.431	0.213	NaN	NaN	NaN	NaN	NaN	NaN
360	1.8	-1.431	0.943	0.352	NaN	NaN	NaN	NaN	NaN	NaN	NaN	NaN	NaN	-1.316	0.525	0.517	-1.339	0.434	0.527	-1.361	0.273	0.571	-1.365	0.104	0.5	NaN	NaN	NaN	NaN	NaN	NaN	NaN	NaN	NaN	-1.338	0.675	0.153	NaN	NaN	NaN	-1.35	0.431	0.214	NaN	NaN	NaN	NaN	NaN	NaN
361	1.805	-1.431	0.943	0.352	NaN	NaN	NaN	NaN	NaN	NaN	NaN	NaN	NaN	-1.316	0.525	0.517	-1.339	0.434	0.527	-1.361	0.273	0.571	-1.365	0.104	0.5	NaN	NaN	NaN	NaN	NaN	NaN	NaN	NaN	NaN	-1.338	0.675	0.153	NaN	NaN	NaN	-1.35	0.431	0.214	NaN	NaN	NaN	NaN	NaN	NaN
362	1.81	-1.431	0.943	0.352	NaN	NaN	NaN	NaN	NaN	NaN	NaN	NaN	NaN	-1.316	0.525	0.517	-1.339	0.434	0.527	-1.361	0.273	0.571	-1.365	0.104	0.5	NaN	NaN	NaN	NaN	NaN	NaN	NaN	NaN	NaN	-1.338	0.675	0.153	NaN	NaN	NaN	-1.35	0.431	0.214	NaN	NaN	NaN	NaN	NaN	NaN
363	1.815	-1.431	0.943	0.352	NaN	NaN	NaN	NaN	NaN	NaN	NaN	NaN	NaN	-1.316	0.525	0.517	-1.339	0.434	0.527	-1.361	0.273	0.571	-1.365	0.104	0.5	NaN	NaN	NaN	NaN	NaN	NaN	NaN	NaN	NaN	-1.338	0.675	0.153	NaN	NaN	NaN	-1.35	0.431	0.214	NaN	NaN	NaN	NaN	NaN	NaN
364	1.82	-1.431	0.943	0.352	NaN	NaN	NaN	NaN	NaN	NaN	NaN	NaN	NaN	-1.316	0.525	0.517	-1.339	0.434	0.527	-1.361	0.273	0.571	-1.365	0.104	0.5	NaN	NaN	NaN	NaN	NaN	NaN	NaN	NaN	NaN	-1.338	0.675	0.154	NaN	NaN	NaN	-1.349	0.43	0.214	NaN	NaN	NaN	NaN	NaN	NaN
365	1.825	-1.432	0.943	0.353	NaN	NaN	NaN	NaN	NaN	NaN	NaN	NaN	NaN	-1.316	0.525	0.517	-1.339	0.434	0.527	-1.361	0.273	0.572	-1.365	0.104	0.5	NaN	NaN	NaN	NaN	NaN	NaN	NaN	NaN	NaN	-1.338	0.675	0.154	NaN	NaN	NaN	-1.349	0.43	0.214	NaN	NaN	NaN	NaN	NaN	NaN
366	1.83	-1.434	0.944	0.354	NaN	NaN	NaN	NaN	NaN	NaN	NaN	NaN	NaN	-1.316	0.525	0.517	-1.339	0.434	0.528	-1.361	0.273	0.572	-1.365	0.104	0.5	NaN	NaN	NaN	NaN	NaN	NaN	NaN	NaN	NaN	-1.338	0.675	0.154	NaN	NaN	NaN	-1.349	0.43	0.214	NaN	NaN	NaN	NaN	NaN	NaN
367	1.835	-1.433	0.944	0.354	NaN	NaN	NaN	NaN	NaN	NaN	NaN	NaN	NaN	-1.316	0.526	0.518	-1.339	0.434	0.528	-1.361	0.273	0.572	-1.365	0.104	0.5	NaN	NaN	NaN	NaN	NaN	NaN	NaN	NaN	NaN	-1.338	0.674	0.154	NaN	NaN	NaN	-1.349	0.43	0.214	NaN	NaN	NaN	NaN	NaN	NaN
368	1.84	-1.432	0.943	0.353	NaN	NaN	NaN	NaN	NaN	NaN	NaN	NaN	NaN	-1.317	0.526	0.519	-1.339	0.434	0.528	-1.361	0.273	0.572	-1.365	0.104	0.5	NaN	NaN	NaN	NaN	NaN	NaN	NaN	NaN	NaN	-1.338	0.674	0.154	NaN	NaN	NaN	-1.349	0.43	0.214	NaN	NaN	NaN	NaN	NaN	NaN
369	1.845	-1.431	0.943	0.353	NaN	NaN	NaN	NaN	NaN	NaN	NaN	NaN	NaN	-1.316	0.526	0.518	-1.339	0.434	0.528	-1.361	0.273	0.572	-1.365	0.104	0.5	NaN	NaN	NaN	NaN	NaN	NaN	NaN	NaN	NaN	-1.338	0.674	0.154	NaN	NaN	NaN	-1.348	0.43	0.214	NaN	NaN	NaN	NaN	NaN	NaN
370	1.85	-1.431	0.943	0.354	NaN	NaN	NaN	NaN	NaN	NaN	NaN	NaN	NaN	-1.316	0.526	0.518	-1.339	0.434	0.528	-1.361	0.273	0.572	-1.365	0.104	0.5	NaN	NaN	NaN	NaN	NaN	NaN	NaN	NaN	NaN	-1.338	0.674	0.155	NaN	NaN	NaN	-1.348	0.43	0.214	NaN	NaN	NaN	NaN	NaN	NaN
371	1.855	-1.431	0.943	0.354	NaN	NaN	NaN	NaN	NaN	NaN	NaN	NaN	NaN	-1.318	0.527	0.521	-1.339	0.434	0.528	-1.361	0.273	0.572	-1.365	0.104	0.5	NaN	NaN	NaN	NaN	NaN	NaN	NaN	NaN	NaN	-1.338	0.674	0.155	NaN	NaN	NaN	-1.348	0.43	0.214	NaN	NaN	NaN	NaN	NaN	NaN
372	1.86	-1.431	0.942	0.354	NaN	NaN	NaN	NaN	NaN	NaN	NaN	NaN	NaN	-1.318	0.527	0.521	-1.339	0.434	0.528	-1.36	0.273	0.572	-1.365	0.104	0.5	NaN	NaN	NaN	NaN	NaN	NaN	NaN	NaN	NaN	-1.338	0.674	0.155	NaN	NaN	NaN	-1.348	0.43	0.214	NaN	NaN	NaN	NaN	NaN	NaN
373	1.865	-1.431	0.942	0.354	NaN	NaN	NaN	NaN	NaN	NaN	NaN	NaN	NaN	-1.318	0.527	0.522	-1.339	0.434	0.528	-1.36	0.273	0.572	-1.365	0.104	0.5	NaN	NaN	NaN	NaN	NaN	NaN	NaN	NaN	NaN	-1.338	0.674	0.155	NaN	NaN	NaN	-1.348	0.43	0.214	NaN	NaN	NaN	NaN	NaN	NaN
374	1.87	-1.431	0.942	0.354	NaN	NaN	NaN	NaN	NaN	NaN	NaN	NaN	NaN	-1.318	0.527	0.522	-1.339	0.434	0.528	-1.36	0.273	0.572	-1.365	0.104	0.5	NaN	NaN	NaN	NaN	NaN	NaN	NaN	NaN	NaN	-1.338	0.675	0.155	NaN	NaN	NaN	-1.348	0.43	0.214	NaN	NaN	NaN	NaN	NaN	NaN
375	1.875	-1.431	0.943	0.355	NaN	NaN	NaN	NaN	NaN	NaN	NaN	NaN	NaN	-1.318	0.527	0.522	-1.339	0.435	0.528	-1.36	0.273	0.572	-1.365	0.104	0.5	NaN	NaN	NaN	NaN	NaN	NaN	NaN	NaN	NaN	-1.338	0.675	0.155	NaN	NaN	NaN	-1.348	0.43	0.214	NaN	NaN	NaN	NaN	NaN	NaN
376	1.88	-1.433	0.944	0.356	NaN	NaN	NaN	NaN	NaN	NaN	NaN	NaN	NaN	-1.318	0.527	0.522	-1.339	0.435	0.528	-1.36	0.273	0.572	-1.365	0.104	0.5	NaN	NaN	NaN	NaN	NaN	NaN	NaN	NaN	NaN	-1.338	0.675	0.155	NaN	NaN	NaN	-1.348	0.43	0.214	NaN	NaN	NaN	NaN	NaN	NaN
377	1.885	-1.433	0.944	0.356	NaN	NaN	NaN	NaN	NaN	NaN	NaN	NaN	NaN	-1.318	0.527	0.522	-1.339	0.435	0.528	-1.36	0.273	0.572	-1.365	0.104	0.5	NaN	NaN	NaN	NaN	NaN	NaN	NaN	NaN	NaN	-1.338	0.675	0.155	NaN	NaN	NaN	-1.348	0.43	0.214	NaN	NaN	NaN	NaN	NaN	NaN
378	1.89	-1.433	0.944	0.357	NaN	NaN	NaN	NaN	NaN	NaN	NaN	NaN	NaN	-1.318	0.526	0.522	-1.339	0.435	0.528	-1.36	0.273	0.572	-1.365	0.104	0.5	NaN	NaN	NaN	NaN	NaN	NaN	NaN	NaN	NaN	-1.338	0.675	0.155	NaN	NaN	NaN	-1.348	0.43	0.214	NaN	NaN	NaN	NaN	NaN	NaN
379	1.895	-1.433	0.944	0.357	NaN	NaN	NaN	NaN	NaN	NaN	NaN	NaN	NaN	-1.317	0.526	0.522	-1.339	0.434	0.528	-1.36	0.273	0.572	-1.365	0.104	0.5	NaN	NaN	NaN	NaN	NaN	NaN	NaN	NaN	NaN	-1.338	0.675	0.155	NaN	NaN	NaN	-1.348	0.431	0.214	NaN	NaN	NaN	NaN	NaN	NaN
380	1.9	-1.433	0.944	0.357	NaN	NaN	NaN	NaN	NaN	NaN	NaN	NaN	NaN	-1.317	0.526	0.522	-1.338	0.434	0.528	-1.36	0.273	0.572	-1.365	0.104	0.5	NaN	NaN	NaN	NaN	NaN	NaN	NaN	NaN	NaN	-1.338	0.676	0.155	NaN	NaN	NaN	-1.348	0.431	0.214	NaN	NaN	NaN	NaN	NaN	NaN
381	1.905	-1.434	0.944	0.357	NaN	NaN	NaN	NaN	NaN	NaN	NaN	NaN	NaN	-1.317	0.526	0.523	-1.338	0.434	0.529	-1.36	0.273	0.572	-1.365	0.104	0.5	NaN	NaN	NaN	NaN	NaN	NaN	NaN	NaN	NaN	-1.338	0.676	0.155	NaN	NaN	NaN	-1.348	0.431	0.214	NaN	NaN	NaN	NaN	NaN	NaN
382	1.91	-1.434	0.944	0.357	NaN	NaN	NaN	NaN	NaN	NaN	NaN	NaN	NaN	-1.317	0.526	0.523	-1.338	0.434	0.529	-1.36	0.273	0.572	-1.365	0.104	0.5	NaN	NaN	NaN	NaN	NaN	NaN	NaN	NaN	NaN	-1.338	0.676	0.155	NaN	NaN	NaN	-1.348	0.431	0.214	NaN	NaN	NaN	NaN	NaN	NaN
383	1.915	-1.434	0.944	0.358	NaN	NaN	NaN	NaN	NaN	NaN	NaN	NaN	NaN	-1.317	0.526	0.523	-1.338	0.434	0.529	-1.36	0.273	0.572	-1.365	0.104	0.5	NaN	NaN	NaN	NaN	NaN	NaN	NaN	NaN	NaN	-1.338	0.676	0.155	NaN	NaN	NaN	-1.348	0.431	0.214	NaN	NaN	NaN	NaN	NaN	NaN
384	1.92	-1.434	0.944	0.358	NaN	NaN	NaN	NaN	NaN	NaN	NaN	NaN	NaN	-1.316	0.525	0.522	-1.338	0.434	0.529	-1.36	0.273	0.573	-1.365	0.104	0.5	NaN	NaN	NaN	NaN	NaN	NaN	NaN	NaN	NaN	-1.338	0.676	0.155	NaN	NaN	NaN	-1.348	0.43	0.215	NaN	NaN	NaN	NaN	NaN	NaN
385	1.925	-1.434	0.944	0.358	NaN	NaN	NaN	NaN	NaN	NaN	NaN	NaN	NaN	-1.316	0.525	0.522	-1.338	0.434	0.529	-1.36	0.273	0.573	-1.365	0.104	0.5	NaN	NaN	NaN	NaN	NaN	NaN	NaN	NaN	NaN	-1.338	0.676	0.156	NaN	NaN	NaN	-1.348	0.43	0.215	NaN	NaN	NaN	NaN	NaN	NaN
386	1.93	-1.434	0.944	0.358	NaN	NaN	NaN	NaN	NaN	NaN	NaN	NaN	NaN	-1.316	0.525	0.522	-1.337	0.434	0.529	-1.36	0.273	0.573	-1.365	0.104	0.5	NaN	NaN	NaN	NaN	NaN	NaN	NaN	NaN	NaN	-1.338	0.675	0.156	NaN	NaN	NaN	-1.348	0.43	0.215	NaN	NaN	NaN	NaN	NaN	NaN
387	1.935	-1.434	0.944	0.358	NaN	NaN	NaN	NaN	NaN	NaN	NaN	NaN	NaN	-1.316	0.525	0.523	-1.337	0.434	0.529	-1.36	0.273	0.573	-1.365	0.104	0.5	NaN	NaN	NaN	NaN	NaN	NaN	NaN	NaN	NaN	-1.338	0.675	0.156	NaN	NaN	NaN	-1.348	0.43	0.215	NaN	NaN	NaN	NaN	NaN	NaN
388	1.94	-1.434	0.944	0.358	NaN	NaN	NaN	NaN	NaN	NaN	NaN	NaN	NaN	-1.316	0.525	0.523	-1.337	0.434	0.529	-1.36	0.273	0.573	-1.365	0.104	0.5	NaN	NaN	NaN	NaN	NaN	NaN	NaN	NaN	NaN	-1.338	0.675	0.156	NaN	NaN	NaN	-1.348	0.43	0.215	NaN	NaN	NaN	NaN	NaN	NaN
389	1.945	-1.434	0.944	0.358	NaN	NaN	NaN	NaN	NaN	NaN	NaN	NaN	NaN	-1.316	0.525	0.523	-1.337	0.434	0.529	-1.36	0.273	0.573	-1.365	0.104	0.5	NaN	NaN	NaN	NaN	NaN	NaN	NaN	NaN	NaN	-1.338	0.675	0.156	NaN	NaN	NaN	-1.348	0.43	0.215	NaN	NaN	NaN	NaN	NaN	NaN
390	1.95	-1.433	0.944	0.359	NaN	NaN	NaN	NaN	NaN	NaN	NaN	NaN	NaN	-1.315	0.525	0.523	-1.337	0.434	0.529	-1.36	0.273	0.573	-1.365	0.104	0.5	NaN	NaN	NaN	NaN	NaN	NaN	NaN	NaN	NaN	-1.337	0.675	0.157	NaN	NaN	NaN	-1.348	0.43	0.215	NaN	NaN	NaN	NaN	NaN	NaN
391	1.955	-1.433	0.944	0.359	NaN	NaN	NaN	NaN	NaN	NaN	NaN	NaN	NaN	-1.315	0.525	0.523	-1.337	0.434	0.529	-1.36	0.273	0.573	-1.365	0.104	0.5	NaN	NaN	NaN	NaN	NaN	NaN	NaN	NaN	NaN	-1.337	0.675	0.157	NaN	NaN	NaN	-1.348	0.431	0.215	NaN	NaN	NaN	NaN	NaN	NaN
392	1.96	-1.433	0.944	0.359	NaN	NaN	NaN	NaN	NaN	NaN	NaN	NaN	NaN	-1.315	0.525	0.523	-1.337	0.434	0.529	-1.36	0.273	0.573	-1.365	0.104	0.5	NaN	NaN	NaN	NaN	NaN	NaN	NaN	NaN	NaN	-1.337	0.675	0.157	NaN	NaN	NaN	-1.348	0.431	0.215	NaN	NaN	NaN	NaN	NaN	NaN
393	1.965	-1.432	0.944	0.359	NaN	NaN	NaN	NaN	NaN	NaN	NaN	NaN	NaN	-1.315	0.525	0.523	-1.337	0.434	0.529	-1.36	0.273	0.573	-1.365	0.104	0.5	NaN	NaN	NaN	NaN	NaN	NaN	NaN	NaN	NaN	-1.337	0.675	0.157	NaN	NaN	NaN	-1.347	0.431	0.215	NaN	NaN	NaN	NaN	NaN	NaN
394	1.97	-1.43	0.943	0.358	NaN	NaN	NaN	NaN	NaN	NaN	NaN	NaN	NaN	-1.315	0.525	0.523	-1.337	0.434	0.529	-1.36	0.273	0.573	-1.365	0.104	0.5	NaN	NaN	NaN	NaN	NaN	NaN	NaN	NaN	NaN	-1.338	0.675	0.157	NaN	NaN	NaN	-1.347	0.43	0.215	NaN	NaN	NaN	NaN	NaN	NaN
395	1.975	-1.43	0.942	0.358	NaN	NaN	NaN	NaN	NaN	NaN	NaN	NaN	NaN	-1.315	0.525	0.523	-1.337	0.434	0.53	-1.36	0.273	0.573	-1.365	0.104	0.5	NaN	NaN	NaN	NaN	NaN	NaN	NaN	NaN	NaN	-1.338	0.675	0.157	NaN	NaN	NaN	-1.347	0.43	0.215	NaN	NaN	NaN	NaN	NaN	NaN
396	1.98	-1.43	0.943	0.358	NaN	NaN	NaN	NaN	NaN	NaN	NaN	NaN	NaN	-1.315	0.525	0.523	-1.337	0.434	0.53	-1.36	0.273	0.573	-1.365	0.104	0.5	NaN	NaN	NaN	NaN	NaN	NaN	NaN	NaN	NaN	-1.338	0.675	0.157	NaN	NaN	NaN	-1.347	0.43	0.215	NaN	NaN	NaN	NaN	NaN	NaN
397	1.985	-1.432	0.944	0.36	NaN	NaN	NaN	NaN	NaN	NaN	NaN	NaN	NaN	-1.314	0.525	0.522	-1.337	0.434	0.53	-1.36	0.273	0.573	-1.365	0.104	0.5	NaN	NaN	NaN	NaN	NaN	NaN	NaN	NaN	NaN	-1.337	0.675	0.157	NaN	NaN	NaN	-1.347	0.43	0.215	NaN	NaN	NaN	NaN	NaN	NaN
398	1.99	-1.432	0.944	0.36	NaN	NaN	NaN	NaN	NaN	NaN	NaN	NaN	NaN	-1.314	0.525	0.522	-1.337	0.434	0.53	-1.36	0.273	0.573	-1.365	0.104	0.5	NaN	NaN	NaN	NaN	NaN	NaN	NaN	NaN	NaN	-1.337	0.675	0.157	NaN	NaN	NaN	-1.347	0.43	0.216	NaN	NaN	NaN	NaN	NaN	NaN
399	1.995	-1.432	0.944	0.36	NaN	NaN	NaN	NaN	NaN	NaN	NaN	NaN	NaN	-1.314	0.525	0.522	-1.337	0.434	0.53	-1.36	0.273	0.573	-1.365	0.104	0.5	NaN	NaN	NaN	NaN	NaN	NaN	NaN	NaN	NaN	-1.337	0.675	0.158	NaN	NaN	NaN	-1.347	0.43	0.216	NaN	NaN	NaN	NaN	NaN	NaN
400	2	-1.432	0.944	0.361	NaN	NaN	NaN	NaN	NaN	NaN	NaN	NaN	NaN	-1.313	0.525	0.522	-1.337	0.434	0.53	-1.36	0.273	0.573	-1.365	0.104	0.5	NaN	NaN	NaN	NaN	NaN	NaN	NaN	NaN	NaN	-1.337	0.675	0.158	NaN	NaN	NaN	-1.347	0.43	0.216	NaN	NaN	NaN	NaN	NaN	NaN
401	2.005	-1.432	0.944	0.361	NaN	NaN	NaN	NaN	NaN	NaN	NaN	NaN	NaN	-1.313	0.525	0.522	-1.337	0.434	0.53	-1.36	0.273	0.573	-1.365	0.104	0.5	NaN	NaN	NaN	NaN	NaN	NaN	NaN	NaN	NaN	-1.337	0.675	0.158	NaN	NaN	NaN	-1.347	0.43	0.216	NaN	NaN	NaN	NaN	NaN	NaN
402	2.01	-1.431	0.944	0.36	NaN	NaN	NaN	NaN	NaN	NaN	NaN	NaN	NaN	-1.313	0.525	0.522	-1.337	0.434	0.53	-1.36	0.273	0.573	-1.365	0.104	0.5	NaN	NaN	NaN	NaN	NaN	NaN	NaN	NaN	NaN	NaN	NaN	NaN	NaN	NaN	NaN	-1.347	0.43	0.216	NaN	NaN	NaN	NaN	NaN	NaN
403	2.015	-1.429	0.943	0.36	NaN	NaN	NaN	NaN	NaN	NaN	NaN	NaN	NaN	-1.313	0.525	0.522	-1.337	0.434	0.53	-1.36	0.273	0.573	-1.365	0.104	0.5	NaN	NaN	NaN	NaN	NaN	NaN	NaN	NaN	NaN	NaN	NaN	NaN	NaN	NaN	NaN	-1.347	0.43	0.216	NaN	NaN	NaN	NaN	NaN	NaN
404	2.02	-1.43	0.943	0.36	NaN	NaN	NaN	NaN	NaN	NaN	NaN	NaN	NaN	-1.313	0.525	0.522	-1.337	0.433	0.53	-1.36	0.273	0.573	-1.365	0.104	0.5	NaN	NaN	NaN	NaN	NaN	NaN	NaN	NaN	NaN	NaN	NaN	NaN	NaN	NaN	NaN	-1.347	0.43	0.216	NaN	NaN	NaN	NaN	NaN	NaN
405	2.025	-1.431	0.944	0.361	NaN	NaN	NaN	NaN	NaN	NaN	NaN	NaN	NaN	-1.313	0.525	0.522	-1.337	0.433	0.53	-1.36	0.273	0.573	-1.365	0.104	0.5	NaN	NaN	NaN	NaN	NaN	NaN	NaN	NaN	NaN	NaN	NaN	NaN	NaN	NaN	NaN	-1.347	0.43	0.216	NaN	NaN	NaN	NaN	NaN	NaN
406	2.03	-1.431	0.944	0.362	NaN	NaN	NaN	NaN	NaN	NaN	NaN	NaN	NaN	-1.313	0.525	0.522	-1.336	0.433	0.53	-1.36	0.273	0.573	-1.365	0.104	0.5	NaN	NaN	NaN	NaN	NaN	NaN	NaN	NaN	NaN	NaN	NaN	NaN	NaN	NaN	NaN	-1.347	0.43	0.216	NaN	NaN	NaN	NaN	NaN	NaN
407	2.035	-1.431	0.944	0.362	NaN	NaN	NaN	NaN	NaN	NaN	NaN	NaN	NaN	-1.313	0.525	0.522	-1.336	0.433	0.53	-1.36	0.273	0.573	-1.365	0.104	0.5	NaN	NaN	NaN	NaN	NaN	NaN	NaN	NaN	NaN	NaN	NaN	NaN	NaN	NaN	NaN	-1.347	0.43	0.216	NaN	NaN	NaN	NaN	NaN	NaN
408	2.04	-1.431	0.944	0.362	NaN	NaN	NaN	NaN	NaN	NaN	NaN	NaN	NaN	-1.313	0.525	0.522	-1.336	0.433	0.53	-1.36	0.273	0.573	-1.365	0.104	0.5	NaN	NaN	NaN	NaN	NaN	NaN	NaN	NaN	NaN	NaN	NaN	NaN	NaN	NaN	NaN	-1.347	0.43	0.216	NaN	NaN	NaN	NaN	NaN	NaN
409	2.045	-1.43	0.943	0.362	NaN	NaN	NaN	NaN	NaN	NaN	NaN	NaN	NaN	-1.313	0.525	0.522	-1.336	0.433	0.53	-1.36	0.273	0.574	-1.365	0.104	0.5	NaN	NaN	NaN	NaN	NaN	NaN	NaN	NaN	NaN	NaN	NaN	NaN	NaN	NaN	NaN	-1.347	0.43	0.216	NaN	NaN	NaN	NaN	NaN	NaN
410	2.05	-1.428	0.942	0.361	NaN	NaN	NaN	NaN	NaN	NaN	NaN	NaN	NaN	-1.313	0.525	0.522	-1.336	0.433	0.53	-1.36	0.273	0.574	-1.365	0.104	0.5	NaN	NaN	NaN	NaN	NaN	NaN	NaN	NaN	NaN	NaN	NaN	NaN	NaN	NaN	NaN	-1.347	0.431	0.217	NaN	NaN	NaN	NaN	NaN	NaN
411	2.055	-1.429	0.943	0.362	NaN	NaN	NaN	NaN	NaN	NaN	NaN	NaN	NaN	-1.313	0.525	0.522	-1.336	0.433	0.531	-1.36	0.273	0.574	-1.365	0.104	0.5	NaN	NaN	NaN	NaN	NaN	NaN	NaN	NaN	NaN	NaN	NaN	NaN	NaN	NaN	NaN	-1.346	0.431	0.217	NaN	NaN	NaN	NaN	NaN	NaN
412	2.06	-1.43	0.944	0.363	NaN	NaN	NaN	NaN	NaN	NaN	NaN	NaN	NaN	-1.313	0.525	0.522	-1.336	0.433	0.531	-1.36	0.273	0.574	-1.365	0.104	0.5	NaN	NaN	NaN	NaN	NaN	NaN	NaN	NaN	NaN	NaN	NaN	NaN	NaN	NaN	NaN	-1.346	0.431	0.217	NaN	NaN	NaN	NaN	NaN	NaN
413	2.065	-1.431	0.944	0.363	NaN	NaN	NaN	NaN	NaN	NaN	NaN	NaN	NaN	-1.313	0.525	0.522	-1.336	0.433	0.531	-1.36	0.273	0.574	-1.365	0.104	0.5	NaN	NaN	NaN	NaN	NaN	NaN	NaN	NaN	NaN	NaN	NaN	NaN	NaN	NaN	NaN	-1.346	0.431	0.217	NaN	NaN	NaN	NaN	NaN	NaN
414	2.07	-1.43	0.944	0.363	NaN	NaN	NaN	NaN	NaN	NaN	NaN	NaN	NaN	-1.313	0.525	0.522	-1.336	0.433	0.531	-1.36	0.273	0.574	-1.365	0.104	0.5	NaN	NaN	NaN	NaN	NaN	NaN	NaN	NaN	NaN	NaN	NaN	NaN	NaN	NaN	NaN	-1.346	0.431	0.217	NaN	NaN	NaN	NaN	NaN	NaN
415	2.075	-1.428	0.943	0.362	NaN	NaN	NaN	NaN	NaN	NaN	NaN	NaN	NaN	-1.313	0.525	0.522	-1.336	0.433	0.531	-1.359	0.272	0.574	-1.365	0.104	0.5	NaN	NaN	NaN	NaN	NaN	NaN	NaN	NaN	NaN	-1.346	0.681	0.16	NaN	NaN	NaN	-1.346	0.431	0.217	NaN	NaN	NaN	NaN	NaN	NaN
416	2.08	-1.427	0.942	0.362	NaN	NaN	NaN	NaN	NaN	NaN	NaN	NaN	NaN	-1.313	0.525	0.522	-1.336	0.433	0.531	-1.359	0.272	0.574	-1.365	0.104	0.5	NaN	NaN	NaN	NaN	NaN	NaN	NaN	NaN	NaN	-1.346	0.681	0.16	NaN	NaN	NaN	-1.346	0.431	0.217	NaN	NaN	NaN	NaN	NaN	NaN
417	2.085	-1.427	0.942	0.363	NaN	NaN	NaN	NaN	NaN	NaN	NaN	NaN	NaN	-1.312	0.525	0.522	-1.336	0.433	0.531	-1.359	0.272	0.574	-1.365	0.104	0.5	NaN	NaN	NaN	NaN	NaN	NaN	NaN	NaN	NaN	-1.346	0.681	0.16	NaN	NaN	NaN	-1.345	0.43	0.217	NaN	NaN	NaN	NaN	NaN	NaN
418	2.09	-1.427	0.942	0.363	NaN	NaN	NaN	NaN	NaN	NaN	NaN	NaN	NaN	-1.312	0.525	0.522	-1.336	0.434	0.531	-1.359	0.272	0.574	-1.365	0.104	0.5	NaN	NaN	NaN	NaN	NaN	NaN	NaN	NaN	NaN	NaN	NaN	NaN	NaN	NaN	NaN	-1.345	0.431	0.217	NaN	NaN	NaN	NaN	NaN	NaN
419	2.095	-1.427	0.943	0.364	NaN	NaN	NaN	NaN	NaN	NaN	NaN	NaN	NaN	-1.312	0.525	0.522	-1.336	0.434	0.531	-1.359	0.272	0.574	-1.365	0.104	0.5	NaN	NaN	NaN	NaN	NaN	NaN	NaN	NaN	NaN	-1.336	0.676	0.16	NaN	NaN	NaN	-1.345	0.431	0.217	NaN	NaN	NaN	NaN	NaN	NaN
420	2.1	-1.429	0.943	0.365	NaN	NaN	NaN	NaN	NaN	NaN	NaN	NaN	NaN	-1.312	0.525	0.522	-1.336	0.433	0.531	-1.359	0.272	0.574	-1.365	0.104	0.5	NaN	NaN	NaN	NaN	NaN	NaN	NaN	NaN	NaN	-1.336	0.676	0.16	NaN	NaN	NaN	-1.345	0.431	0.217	NaN	NaN	NaN	NaN	NaN	NaN
421	2.105	-1.429	0.944	0.365	NaN	NaN	NaN	NaN	NaN	NaN	NaN	NaN	NaN	-1.312	0.525	0.522	-1.335	0.433	0.532	-1.359	0.272	0.575	-1.365	0.104	0.5	NaN	NaN	NaN	NaN	NaN	NaN	NaN	NaN	NaN	-1.336	0.676	0.16	NaN	NaN	NaN	-1.344	0.431	0.217	NaN	NaN	NaN	NaN	NaN	NaN
422	2.11	-1.429	0.944	0.366	NaN	NaN	NaN	NaN	NaN	NaN	NaN	NaN	NaN	-1.311	0.525	0.522	-1.335	0.433	0.532	-1.358	0.272	0.575	-1.365	0.104	0.5	NaN	NaN	NaN	NaN	NaN	NaN	NaN	NaN	NaN	-1.336	0.676	0.16	NaN	NaN	NaN	-1.344	0.431	0.217	NaN	NaN	NaN	NaN	NaN	NaN
423	2.115	-1.429	0.944	0.366	NaN	NaN	NaN	NaN	NaN	NaN	NaN	NaN	NaN	-1.311	0.525	0.522	-1.335	0.433	0.532	-1.358	0.272	0.575	-1.365	0.104	0.5	NaN	NaN	NaN	NaN	NaN	NaN	NaN	NaN	NaN	-1.336	0.676	0.16	NaN	NaN	NaN	-1.344	0.431	0.217	NaN	NaN	NaN	NaN	NaN	NaN
424	2.12	-1.428	0.944	0.366	NaN	NaN	NaN	NaN	NaN	NaN	NaN	NaN	NaN	-1.311	0.525	0.522	-1.335	0.433	0.532	-1.358	0.272	0.575	-1.365	0.104	0.5	NaN	NaN	NaN	NaN	NaN	NaN	NaN	NaN	NaN	-1.336	0.676	0.16	NaN	NaN	NaN	-1.343	0.431	0.217	NaN	NaN	NaN	NaN	NaN	NaN
425	2.125	-1.426	0.942	0.365	NaN	NaN	NaN	NaN	NaN	NaN	NaN	NaN	NaN	-1.31	0.525	0.523	-1.335	0.433	0.532	-1.358	0.272	0.575	-1.365	0.104	0.5	NaN	NaN	NaN	NaN	NaN	NaN	NaN	NaN	NaN	-1.336	0.677	0.16	NaN	NaN	NaN	-1.343	0.431	0.217	NaN	NaN	NaN	NaN	NaN	NaN
426	2.13	-1.426	0.942	0.365	NaN	NaN	NaN	NaN	NaN	NaN	NaN	NaN	NaN	-1.31	0.525	0.523	-1.335	0.433	0.532	-1.358	0.272	0.575	-1.365	0.104	0.5	NaN	NaN	NaN	NaN	NaN	NaN	NaN	NaN	NaN	-1.336	0.677	0.161	NaN	NaN	NaN	-1.342	0.431	0.217	NaN	NaN	NaN	NaN	NaN	NaN
427	2.135	-1.425	0.942	0.365	NaN	NaN	NaN	NaN	NaN	NaN	NaN	NaN	NaN	-1.31	0.524	0.524	-1.334	0.433	0.532	-1.358	0.272	0.575	-1.364	0.104	0.5	NaN	NaN	NaN	NaN	NaN	NaN	NaN	NaN	NaN	-1.336	0.677	0.161	NaN	NaN	NaN	-1.342	0.431	0.217	NaN	NaN	NaN	NaN	NaN	NaN
428	2.14	-1.425	0.941	0.366	NaN	NaN	NaN	NaN	NaN	NaN	NaN	NaN	NaN	-1.311	0.524	0.526	-1.334	0.433	0.532	-1.358	0.272	0.575	-1.364	0.104	0.5	NaN	NaN	NaN	NaN	NaN	NaN	NaN	NaN	NaN	-1.337	0.678	0.161	NaN	NaN	NaN	-1.341	0.431	0.217	NaN	NaN	NaN	NaN	NaN	NaN
429	2.145	-1.425	0.941	0.366	NaN	NaN	NaN	NaN	NaN	NaN	NaN	NaN	NaN	-1.311	0.524	0.527	-1.334	0.433	0.532	-1.357	0.272	0.575	-1.364	0.104	0.5	NaN	NaN	NaN	NaN	NaN	NaN	NaN	NaN	NaN	-1.342	0.68	0.161	NaN	NaN	NaN	-1.341	0.431	0.218	NaN	NaN	NaN	NaN	NaN	NaN
430	2.15	-1.425	0.941	0.366	NaN	NaN	NaN	NaN	NaN	NaN	NaN	NaN	NaN	-1.31	0.523	0.527	-1.334	0.433	0.532	-1.357	0.272	0.575	-1.364	0.104	0.5	NaN	NaN	NaN	NaN	NaN	NaN	NaN	NaN	NaN	-1.343	0.681	0.162	NaN	NaN	NaN	-1.34	0.431	0.218	NaN	NaN	NaN	NaN	NaN	NaN
431	2.155	-1.424	0.941	0.367	NaN	NaN	NaN	NaN	NaN	NaN	NaN	NaN	NaN	-1.31	0.523	0.527	-1.334	0.433	0.532	-1.357	0.272	0.575	-1.364	0.104	0.5	NaN	NaN	NaN	NaN	NaN	NaN	NaN	NaN	NaN	NaN	NaN	NaN	NaN	NaN	NaN	-1.339	0.431	0.218	NaN	NaN	NaN	NaN	NaN	NaN
432	2.16	-1.425	0.942	0.367	NaN	NaN	NaN	NaN	NaN	NaN	NaN	NaN	NaN	-1.31	0.523	0.527	-1.333	0.433	0.533	-1.357	0.271	0.575	-1.364	0.104	0.5	NaN	NaN	NaN	NaN	NaN	NaN	NaN	NaN	NaN	-1.333	0.675	0.162	NaN	NaN	NaN	-1.339	0.431	0.218	NaN	NaN	NaN	NaN	NaN	NaN
433	2.165	-1.427	0.943	0.369	NaN	NaN	NaN	NaN	NaN	NaN	NaN	NaN	NaN	-1.31	0.523	0.527	-1.333	0.433	0.533	-1.356	0.271	0.575	-1.364	0.104	0.5	NaN	NaN	NaN	NaN	NaN	NaN	NaN	NaN	NaN	NaN	NaN	NaN	NaN	NaN	NaN	-1.338	0.431	0.218	NaN	NaN	NaN	NaN	NaN	NaN
434	2.17	-1.427	0.943	0.369	NaN	NaN	NaN	NaN	NaN	NaN	NaN	NaN	NaN	-1.31	0.523	0.527	-1.333	0.433	0.533	-1.356	0.271	0.575	-1.364	0.104	0.5	NaN	NaN	NaN	NaN	NaN	NaN	NaN	NaN	NaN	-1.332	0.675	0.163	NaN	NaN	NaN	-1.337	0.431	0.218	NaN	NaN	NaN	NaN	NaN	NaN
435	2.175	-1.426	0.942	0.369	NaN	NaN	NaN	NaN	NaN	NaN	NaN	NaN	NaN	-1.31	0.523	0.527	-1.333	0.433	0.533	-1.356	0.271	0.575	-1.364	0.104	0.5	NaN	NaN	NaN	NaN	NaN	NaN	NaN	NaN	NaN	-1.331	0.675	0.163	NaN	NaN	NaN	-1.337	0.43	0.218	NaN	NaN	NaN	NaN	NaN	NaN
436	2.18	-1.424	0.941	0.369	NaN	NaN	NaN	NaN	NaN	NaN	NaN	NaN	NaN	-1.309	0.523	0.528	-1.333	0.433	0.533	-1.356	0.271	0.575	-1.364	0.104	0.5	NaN	NaN	NaN	NaN	NaN	NaN	NaN	NaN	NaN	-1.331	0.675	0.163	NaN	NaN	NaN	-1.336	0.43	0.218	NaN	NaN	NaN	NaN	NaN	NaN
437	2.185	-1.424	0.941	0.369	NaN	NaN	NaN	NaN	NaN	NaN	NaN	NaN	NaN	-1.309	0.523	0.528	-1.332	0.433	0.533	-1.355	0.271	0.575	-1.364	0.104	0.5	NaN	NaN	NaN	NaN	NaN	NaN	NaN	NaN	NaN	-1.33	0.675	0.163	NaN	NaN	NaN	-1.335	0.43	0.218	NaN	NaN	NaN	NaN	NaN	NaN
438	2.19	-1.426	0.942	0.371	NaN	NaN	NaN	NaN	NaN	NaN	NaN	NaN	NaN	-1.309	0.523	0.528	-1.332	0.433	0.533	-1.355	0.271	0.576	-1.364	0.104	0.5	NaN	NaN	NaN	NaN	NaN	NaN	NaN	NaN	NaN	-1.33	0.675	0.163	NaN	NaN	NaN	-1.334	0.43	0.218	NaN	NaN	NaN	NaN	NaN	NaN
439	2.195	-1.426	0.942	0.371	NaN	NaN	NaN	NaN	NaN	NaN	NaN	NaN	NaN	-1.309	0.523	0.528	-1.332	0.432	0.533	-1.355	0.27	0.576	-1.364	0.104	0.5	NaN	NaN	NaN	NaN	NaN	NaN	NaN	NaN	NaN	NaN	NaN	NaN	NaN	NaN	NaN	-1.333	0.431	0.218	NaN	NaN	NaN	NaN	NaN	NaN
440	2.2	-1.426	0.942	0.372	NaN	NaN	NaN	NaN	NaN	NaN	NaN	NaN	NaN	-1.309	0.524	0.528	-1.332	0.432	0.533	-1.355	0.27	0.576	-1.364	0.104	0.5	NaN	NaN	NaN	NaN	NaN	NaN	NaN	NaN	NaN	-1.328	0.675	0.163	NaN	NaN	NaN	-1.332	0.431	0.218	NaN	NaN	NaN	NaN	NaN	NaN
441	2.205	-1.426	0.942	0.372	NaN	NaN	NaN	NaN	NaN	NaN	NaN	NaN	NaN	-1.31	0.526	0.529	-1.332	0.432	0.534	-1.355	0.27	0.576	-1.364	0.104	0.5	NaN	NaN	NaN	NaN	NaN	NaN	NaN	NaN	NaN	-1.328	0.675	0.163	NaN	NaN	NaN	-1.331	0.431	0.218	NaN	NaN	NaN	NaN	NaN	NaN
442	2.21	-1.426	0.942	0.373	NaN	NaN	NaN	NaN	NaN	NaN	NaN	NaN	NaN	-1.313	0.529	0.531	-1.332	0.432	0.534	-1.354	0.27	0.576	-1.364	0.104	0.5	NaN	NaN	NaN	NaN	NaN	NaN	NaN	NaN	NaN	-1.328	0.675	0.163	NaN	NaN	NaN	-1.33	0.43	0.218	NaN	NaN	NaN	NaN	NaN	NaN
443	2.215	-1.425	0.942	0.373	NaN	NaN	NaN	NaN	NaN	NaN	NaN	NaN	NaN	-1.313	0.53	0.532	-1.331	0.432	0.534	-1.354	0.27	0.576	-1.364	0.104	0.5	NaN	NaN	NaN	NaN	NaN	NaN	NaN	NaN	NaN	-1.327	0.675	0.163	NaN	NaN	NaN	-1.33	0.43	0.218	NaN	NaN	NaN	NaN	NaN	NaN
444	2.22	-1.424	0.941	0.373	NaN	NaN	NaN	NaN	NaN	NaN	NaN	NaN	NaN	-1.312	0.529	0.53	-1.331	0.432	0.534	-1.354	0.27	0.576	-1.364	0.104	0.5	NaN	NaN	NaN	NaN	NaN	NaN	NaN	NaN	NaN	-1.327	0.675	0.163	NaN	NaN	NaN	-1.328	0.43	0.218	NaN	NaN	NaN	NaN	NaN	NaN
445	2.225	-1.422	0.94	0.372	NaN	NaN	NaN	NaN	NaN	NaN	NaN	NaN	NaN	-1.308	0.524	0.527	-1.331	0.432	0.534	-1.354	0.27	0.576	-1.364	0.104	0.5	NaN	NaN	NaN	NaN	NaN	NaN	NaN	NaN	NaN	-1.326	0.675	0.163	NaN	NaN	NaN	-1.327	0.43	0.218	NaN	NaN	NaN	NaN	NaN	NaN
446	2.23	-1.422	0.94	0.373	NaN	NaN	NaN	NaN	NaN	NaN	NaN	NaN	NaN	-1.307	0.523	0.527	-1.331	0.432	0.534	-1.354	0.27	0.576	-1.364	0.104	0.5	NaN	NaN	NaN	NaN	NaN	NaN	NaN	NaN	NaN	NaN	NaN	NaN	NaN	NaN	NaN	-1.327	0.43	0.217	NaN	NaN	NaN	NaN	NaN	NaN
447	2.235	-1.422	0.94	0.373	NaN	NaN	NaN	NaN	NaN	NaN	NaN	NaN	NaN	-1.307	0.523	0.527	-1.331	0.432	0.535	-1.354	0.27	0.576	-1.364	0.104	0.5	NaN	NaN	NaN	NaN	NaN	NaN	NaN	NaN	NaN	-1.324	0.675	0.164	NaN	NaN	NaN	-1.325	0.43	0.217	NaN	NaN	NaN	NaN	NaN	NaN
448	2.24	-1.421	0.94	0.373	NaN	NaN	NaN	NaN	NaN	NaN	NaN	NaN	NaN	-1.306	0.523	0.527	-1.331	0.432	0.535	-1.354	0.27	0.576	-1.364	0.104	0.5	NaN	NaN	NaN	NaN	NaN	NaN	NaN	NaN	NaN	-1.324	0.675	0.164	NaN	NaN	NaN	-1.325	0.43	0.217	NaN	NaN	NaN	NaN	NaN	NaN
449	2.245	-1.421	0.939	0.374	NaN	NaN	NaN	NaN	NaN	NaN	NaN	NaN	NaN	-1.306	0.523	0.527	-1.33	0.432	0.535	-1.354	0.27	0.576	-1.364	0.103	0.5	NaN	NaN	NaN	NaN	NaN	NaN	NaN	NaN	NaN	-1.323	0.675	0.165	NaN	NaN	NaN	-1.323	0.43	0.217	NaN	NaN	NaN	NaN	NaN	NaN
450	2.25	-1.421	0.939	0.375	NaN	NaN	NaN	NaN	NaN	NaN	NaN	NaN	NaN	-1.305	0.522	0.527	-1.33	0.432	0.535	-1.354	0.27	0.576	-1.364	0.104	0.501	NaN	NaN	NaN	NaN	NaN	NaN	NaN	NaN	NaN	-1.323	0.674	0.165	NaN	NaN	NaN	-1.322	0.43	0.217	NaN	NaN	NaN	NaN	NaN	NaN
451	2.255	-1.421	0.939	0.375	NaN	NaN	NaN	NaN	NaN	NaN	NaN	NaN	NaN	-1.305	0.522	0.527	-1.33	0.432	0.535	-1.354	0.27	0.576	-1.364	0.104	0.501	NaN	NaN	NaN	NaN	NaN	NaN	NaN	NaN	NaN	NaN	NaN	NaN	NaN	NaN	NaN	-1.321	0.43	0.217	NaN	NaN	NaN	NaN	NaN	NaN
452	2.26	-1.421	0.939	0.376	NaN	NaN	NaN	NaN	NaN	NaN	NaN	NaN	NaN	-1.304	0.522	0.528	-1.33	0.432	0.536	-1.354	0.27	0.576	-1.364	0.103	0.501	NaN	NaN	NaN	NaN	NaN	NaN	NaN	NaN	NaN	-1.32	0.674	0.166	NaN	NaN	NaN	-1.32	0.43	0.217	NaN	NaN	NaN	NaN	NaN	NaN
453	2.265	-1.421	0.939	0.376	NaN	NaN	NaN	NaN	NaN	NaN	NaN	NaN	NaN	-1.304	0.522	0.528	-1.33	0.432	0.536	-1.354	0.27	0.576	-1.364	0.103	0.501	NaN	NaN	NaN	NaN	NaN	NaN	NaN	NaN	NaN	-1.32	0.674	0.166	NaN	NaN	NaN	-1.319	0.43	0.217	NaN	NaN	NaN	NaN	NaN	NaN
454	2.27	-1.421	0.939	0.376	NaN	NaN	NaN	NaN	NaN	NaN	NaN	NaN	NaN	-1.304	0.523	0.528	-1.33	0.432	0.536	-1.354	0.27	0.576	-1.364	0.103	0.501	NaN	NaN	NaN	NaN	NaN	NaN	NaN	NaN	NaN	-1.32	0.674	0.166	NaN	NaN	NaN	-1.318	0.43	0.216	NaN	NaN	NaN	NaN	NaN	NaN
455	2.275	-1.42	0.939	0.377	NaN	NaN	NaN	NaN	NaN	NaN	NaN	NaN	NaN	-1.304	0.523	0.528	-1.33	0.432	0.536	-1.353	0.27	0.576	-1.364	0.103	0.501	NaN	NaN	NaN	NaN	NaN	NaN	NaN	NaN	NaN	-1.319	0.674	0.166	NaN	NaN	NaN	-1.316	0.43	0.216	NaN	NaN	NaN	NaN	NaN	NaN
456	2.28	-1.42	0.938	0.378	NaN	NaN	NaN	NaN	NaN	NaN	NaN	NaN	NaN	-1.304	0.523	0.529	-1.33	0.432	0.536	-1.353	0.27	0.576	-1.364	0.103	0.501	NaN	NaN	NaN	NaN	NaN	NaN	NaN	NaN	NaN	-1.319	0.674	0.166	NaN	NaN	NaN	-1.315	0.43	0.216	NaN	NaN	NaN	NaN	NaN	NaN
457	2.285	-1.421	0.939	0.379	NaN	NaN	NaN	NaN	NaN	NaN	NaN	NaN	NaN	-1.303	0.523	0.529	-1.33	0.432	0.536	-1.353	0.27	0.576	-1.364	0.103	0.501	NaN	NaN	NaN	NaN	NaN	NaN	NaN	NaN	NaN	NaN	NaN	NaN	NaN	NaN	NaN	-1.313	0.43	0.216	NaN	NaN	NaN	NaN	NaN	NaN
458	2.29	-1.422	0.939	0.38	NaN	NaN	NaN	NaN	NaN	NaN	NaN	NaN	NaN	-1.303	0.523	0.529	-1.329	0.431	0.537	-1.353	0.27	0.576	-1.364	0.103	0.501	NaN	NaN	NaN	NaN	NaN	NaN	NaN	NaN	NaN	-1.317	0.674	0.167	NaN	NaN	NaN	-1.311	0.429	0.215	NaN	NaN	NaN	NaN	NaN	NaN
459	2.295	-1.42	0.938	0.379	NaN	NaN	NaN	NaN	NaN	NaN	NaN	NaN	NaN	-1.303	0.523	0.529	-1.329	0.431	0.537	-1.353	0.27	0.577	-1.364	0.103	0.501	NaN	NaN	NaN	NaN	NaN	NaN	NaN	NaN	NaN	-1.316	0.675	0.167	NaN	NaN	NaN	-1.308	0.427	0.215	NaN	NaN	NaN	NaN	NaN	NaN
460	2.3	-1.421	0.938	0.38	NaN	NaN	NaN	NaN	NaN	NaN	NaN	NaN	NaN	-1.303	0.523	0.529	-1.329	0.431	0.537	-1.353	0.27	0.577	-1.364	0.103	0.501	NaN	NaN	NaN	NaN	NaN	NaN	NaN	NaN	NaN	-1.316	0.675	0.167	NaN	NaN	NaN	-1.307	0.427	0.214	NaN	NaN	NaN	NaN	NaN	NaN
461	2.305	-1.422	0.939	0.382	NaN	NaN	NaN	NaN	NaN	NaN	NaN	NaN	NaN	-1.303	0.523	0.529	-1.329	0.431	0.537	-1.353	0.27	0.577	-1.363	0.102	0.501	NaN	NaN	NaN	NaN	NaN	NaN	NaN	NaN	NaN	NaN	NaN	NaN	NaN	NaN	NaN	-1.305	0.427	0.214	NaN	NaN	NaN	NaN	NaN	NaN
462	2.31	-1.423	0.94	0.383	NaN	NaN	NaN	NaN	NaN	NaN	NaN	NaN	NaN	-1.303	0.523	0.529	-1.329	0.431	0.537	-1.353	0.27	0.577	-1.363	0.101	0.5	NaN	NaN	NaN	NaN	NaN	NaN	NaN	NaN	NaN	-1.313	0.674	0.167	NaN	NaN	NaN	-1.304	0.428	0.214	NaN	NaN	NaN	NaN	NaN	NaN
463	2.315	-1.422	0.939	0.383	NaN	NaN	NaN	NaN	NaN	NaN	NaN	NaN	NaN	-1.303	0.523	0.529	-1.329	0.431	0.538	-1.352	0.27	0.577	-1.363	0.102	0.501	NaN	NaN	NaN	NaN	NaN	NaN	NaN	NaN	NaN	-1.313	0.674	0.167	NaN	NaN	NaN	-1.302	0.428	0.213	NaN	NaN	NaN	NaN	NaN	NaN
464	2.32	-1.42	0.938	0.382	NaN	NaN	NaN	NaN	NaN	NaN	NaN	NaN	NaN	-1.303	0.523	0.529	-1.329	0.431	0.538	-1.352	0.27	0.577	-1.363	0.102	0.501	NaN	NaN	NaN	NaN	NaN	NaN	NaN	NaN	NaN	-1.312	0.674	0.167	NaN	NaN	NaN	-1.301	0.428	0.213	NaN	NaN	NaN	NaN	NaN	NaN
465	2.325	-1.42	0.938	0.383	NaN	NaN	NaN	NaN	NaN	NaN	NaN	NaN	NaN	-1.303	0.523	0.531	-1.328	0.431	0.538	-1.352	0.27	0.578	-1.362	0.1	0.5	NaN	NaN	NaN	NaN	NaN	NaN	NaN	NaN	NaN	-1.31	0.674	0.167	NaN	NaN	NaN	-1.299	0.429	0.213	NaN	NaN	NaN	NaN	NaN	NaN
466	2.33	-1.421	0.938	0.384	NaN	NaN	NaN	NaN	NaN	NaN	NaN	NaN	NaN	-1.304	0.523	0.533	-1.328	0.431	0.538	-1.352	0.269	0.578	-1.362	0.099	0.5	NaN	NaN	NaN	NaN	NaN	NaN	NaN	NaN	NaN	-1.309	0.674	0.167	NaN	NaN	NaN	-1.298	0.43	0.212	NaN	NaN	NaN	NaN	NaN	NaN
467	2.335	-1.42	0.937	0.384	NaN	NaN	NaN	NaN	NaN	NaN	NaN	NaN	NaN	-1.303	0.523	0.532	-1.328	0.431	0.539	-1.351	0.269	0.578	-1.362	0.099	0.5	NaN	NaN	NaN	NaN	NaN	NaN	NaN	NaN	NaN	-1.308	0.674	0.167	NaN	NaN	NaN	-1.297	0.431	0.212	NaN	NaN	NaN	NaN	NaN	NaN
468	2.34	-1.419	0.937	0.385	NaN	NaN	NaN	NaN	NaN	NaN	NaN	NaN	NaN	-1.302	0.523	0.532	-1.328	0.431	0.539	-1.351	0.269	0.578	-1.362	0.099	0.5	NaN	NaN	NaN	NaN	NaN	NaN	NaN	NaN	NaN	-1.307	0.674	0.167	NaN	NaN	NaN	-1.295	0.432	0.212	NaN	NaN	NaN	NaN	NaN	NaN
469	2.345	-1.419	0.937	0.385	NaN	NaN	NaN	NaN	NaN	NaN	NaN	NaN	NaN	-1.302	0.523	0.533	-1.328	0.431	0.539	-1.351	0.269	0.578	-1.362	0.099	0.5	NaN	NaN	NaN	NaN	NaN	NaN	NaN	NaN	NaN	-1.306	0.675	0.167	NaN	NaN	NaN	-1.293	0.432	0.211	NaN	NaN	NaN	NaN	NaN	NaN
470	2.35	-1.42	0.938	0.387	NaN	NaN	NaN	NaN	NaN	NaN	NaN	NaN	NaN	-1.302	0.523	0.533	-1.328	0.431	0.539	-1.351	0.268	0.578	-1.362	0.099	0.5	NaN	NaN	NaN	NaN	NaN	NaN	NaN	NaN	NaN	-1.305	0.675	0.167	NaN	NaN	NaN	-1.291	0.433	0.211	NaN	NaN	NaN	NaN	NaN	NaN
471	2.355	-1.421	0.938	0.388	NaN	NaN	NaN	NaN	NaN	NaN	NaN	NaN	NaN	-1.302	0.522	0.533	-1.328	0.431	0.54	-1.351	0.268	0.578	-1.362	0.099	0.5	NaN	NaN	NaN	NaN	NaN	NaN	NaN	NaN	NaN	-1.303	0.675	0.167	NaN	NaN	NaN	-1.289	0.433	0.21	NaN	NaN	NaN	NaN	NaN	NaN
472	2.36	-1.42	0.938	0.388	NaN	NaN	NaN	NaN	NaN	NaN	NaN	NaN	NaN	-1.302	0.522	0.533	-1.328	0.431	0.54	-1.351	0.268	0.578	-1.362	0.099	0.5	NaN	NaN	NaN	NaN	NaN	NaN	NaN	NaN	NaN	-1.302	0.675	0.167	NaN	NaN	NaN	-1.285	0.433	0.209	NaN	NaN	NaN	NaN	NaN	NaN
473	2.365	-1.422	0.939	0.39	NaN	NaN	NaN	NaN	NaN	NaN	NaN	NaN	NaN	-1.302	0.522	0.534	-1.328	0.431	0.54	-1.351	0.268	0.579	-1.362	0.099	0.5	NaN	NaN	NaN	NaN	NaN	NaN	NaN	NaN	NaN	NaN	NaN	NaN	NaN	NaN	NaN	-1.283	0.433	0.208	NaN	NaN	NaN	NaN	NaN	NaN
474	2.37	-1.421	0.938	0.39	NaN	NaN	NaN	NaN	NaN	NaN	NaN	NaN	NaN	-1.301	0.522	0.534	-1.327	0.43	0.54	-1.351	0.268	0.579	-1.362	0.099	0.5	NaN	NaN	NaN	NaN	NaN	NaN	NaN	NaN	NaN	-1.298	0.675	0.167	NaN	NaN	NaN	-1.282	0.435	0.208	NaN	NaN	NaN	NaN	NaN	NaN
475	2.375	-1.42	0.937	0.39	NaN	NaN	NaN	NaN	NaN	NaN	NaN	NaN	NaN	-1.301	0.522	0.534	-1.327	0.43	0.54	-1.351	0.268	0.579	-1.362	0.099	0.5	NaN	NaN	NaN	NaN	NaN	NaN	NaN	NaN	NaN	-1.297	0.675	0.167	-1.261	0.541	0.213	-1.279	0.435	0.208	NaN	NaN	NaN	NaN	NaN	NaN
476	2.38	-1.419	0.937	0.39	NaN	NaN	NaN	NaN	NaN	NaN	NaN	NaN	NaN	-1.301	0.521	0.534	-1.327	0.43	0.541	-1.35	0.268	0.579	-1.362	0.099	0.5	NaN	NaN	NaN	NaN	NaN	NaN	NaN	NaN	NaN	-1.296	0.675	0.167	-1.259	0.541	0.212	-1.274	0.433	0.206	NaN	NaN	NaN	NaN	NaN	NaN
477	2.385	-1.419	0.937	0.391	NaN	NaN	NaN	NaN	NaN	NaN	NaN	NaN	NaN	-1.3	0.521	0.534	-1.327	0.43	0.541	-1.35	0.268	0.579	-1.362	0.099	0.5	NaN	NaN	NaN	NaN	NaN	NaN	NaN	NaN	NaN	-1.295	0.676	0.167	-1.256	0.542	0.212	-1.271	0.433	0.205	NaN	NaN	NaN	NaN	NaN	NaN
478	2.39	-1.419	0.937	0.392	NaN	NaN	NaN	NaN	NaN	NaN	NaN	NaN	NaN	-1.3	0.521	0.535	-1.327	0.43	0.541	-1.35	0.268	0.58	-1.362	0.099	0.5	NaN	NaN	NaN	NaN	NaN	NaN	NaN	NaN	NaN	NaN	NaN	NaN	-1.254	0.542	0.211	-1.269	0.433	0.205	NaN	NaN	NaN	NaN	NaN	NaN
479	2.395	-1.419	0.937	0.392	NaN	NaN	NaN	NaN	NaN	NaN	NaN	NaN	NaN	-1.3	0.521	0.535	-1.327	0.43	0.542	-1.35	0.268	0.58	-1.362	0.099	0.5	NaN	NaN	NaN	NaN	NaN	NaN	NaN	NaN	NaN	-1.292	0.677	0.167	-1.252	0.543	0.211	-1.266	0.434	0.204	NaN	NaN	NaN	NaN	NaN	NaN
480	2.4	-1.419	0.937	0.393	NaN	NaN	NaN	NaN	NaN	NaN	NaN	NaN	NaN	-1.3	0.521	0.535	-1.327	0.43	0.542	-1.35	0.268	0.58	-1.362	0.099	0.5	NaN	NaN	NaN	NaN	NaN	NaN	NaN	NaN	NaN	-1.291	0.677	0.167	-1.25	0.543	0.21	-1.263	0.435	0.203	NaN	NaN	NaN	NaN	NaN	NaN
481	2.405	-1.419	0.937	0.394	NaN	NaN	NaN	NaN	NaN	NaN	NaN	NaN	NaN	-1.3	0.521	0.535	-1.327	0.43	0.542	-1.35	0.268	0.581	-1.362	0.099	0.5	NaN	NaN	NaN	NaN	NaN	NaN	NaN	NaN	NaN	-1.29	0.677	0.167	-1.247	0.544	0.21	-1.26	0.436	0.203	NaN	NaN	NaN	NaN	NaN	NaN
482	2.41	-1.419	0.937	0.395	NaN	NaN	NaN	NaN	NaN	NaN	NaN	NaN	NaN	-1.3	0.521	0.535	-1.327	0.43	0.542	-1.35	0.267	0.581	-1.362	0.099	0.5	NaN	NaN	NaN	NaN	NaN	NaN	NaN	NaN	NaN	-1.288	0.677	0.167	-1.245	0.545	0.209	-1.258	0.437	0.202	NaN	NaN	NaN	NaN	NaN	NaN
483	2.415	-1.419	0.937	0.396	NaN	NaN	NaN	NaN	NaN	NaN	NaN	NaN	NaN	-1.3	0.521	0.535	-1.327	0.43	0.543	-1.35	0.267	0.581	-1.362	0.099	0.5	NaN	NaN	NaN	NaN	NaN	NaN	NaN	NaN	NaN	-1.287	0.677	0.167	-1.242	0.546	0.208	-1.255	0.438	0.201	NaN	NaN	NaN	NaN	NaN	NaN
484	2.42	-1.419	0.937	0.396	NaN	NaN	NaN	NaN	NaN	NaN	NaN	NaN	NaN	-1.3	0.521	0.535	-1.327	0.43	0.543	-1.35	0.267	0.581	-1.362	0.099	0.5	NaN	NaN	NaN	NaN	NaN	NaN	NaN	NaN	NaN	-1.286	0.678	0.167	-1.24	0.546	0.208	-1.252	0.44	0.201	NaN	NaN	NaN	NaN	NaN	NaN
485	2.425	-1.42	0.938	0.398	NaN	NaN	NaN	NaN	NaN	NaN	NaN	NaN	NaN	-1.3	0.521	0.535	-1.327	0.43	0.543	-1.35	0.267	0.581	-1.362	0.099	0.5	NaN	NaN	NaN	NaN	NaN	NaN	NaN	NaN	NaN	-1.284	0.678	0.166	NaN	NaN	NaN	-1.25	0.442	0.2	NaN	NaN	NaN	NaN	NaN	NaN
486	2.43	-1.421	0.938	0.399	NaN	NaN	NaN	NaN	NaN	NaN	NaN	NaN	NaN	-1.3	0.52	0.536	-1.327	0.43	0.543	-1.35	0.267	0.581	-1.362	0.099	0.5	NaN	NaN	NaN	NaN	NaN	NaN	NaN	NaN	NaN	-1.283	0.679	0.166	NaN	NaN	NaN	-1.246	0.443	0.199	NaN	NaN	NaN	NaN	NaN	NaN
487	2.435	-1.42	0.937	0.399	NaN	NaN	NaN	NaN	NaN	NaN	NaN	NaN	NaN	-1.3	0.52	0.536	-1.327	0.43	0.544	-1.35	0.267	0.582	-1.362	0.099	0.5	NaN	NaN	NaN	NaN	NaN	NaN	NaN	NaN	NaN	-1.282	0.679	0.166	-1.23	0.548	0.206	-1.244	0.445	0.199	NaN	NaN	NaN	NaN	NaN	NaN
488	2.44	-1.42	0.937	0.4	NaN	NaN	NaN	NaN	NaN	NaN	NaN	NaN	NaN	-1.299	0.52	0.536	-1.327	0.429	0.544	-1.35	0.267	0.582	-1.362	0.099	0.5	NaN	NaN	NaN	NaN	NaN	NaN	NaN	NaN	NaN	-1.28	0.68	0.166	-1.229	0.549	0.205	-1.24	0.446	0.198	NaN	NaN	NaN	NaN	NaN	NaN
489	2.445	-1.42	0.937	0.4	NaN	NaN	NaN	NaN	NaN	NaN	NaN	NaN	NaN	-1.299	0.52	0.537	-1.327	0.429	0.545	-1.35	0.267	0.582	-1.362	0.099	0.5	NaN	NaN	NaN	NaN	NaN	NaN	NaN	NaN	NaN	-1.279	0.68	0.166	-1.227	0.55	0.204	-1.236	0.447	0.197	NaN	NaN	NaN	NaN	NaN	NaN
490	2.45	-1.421	0.938	0.402	NaN	NaN	NaN	NaN	NaN	NaN	NaN	NaN	NaN	-1.299	0.52	0.537	-1.327	0.429	0.545	-1.35	0.267	0.583	-1.362	0.099	0.5	NaN	NaN	NaN	NaN	NaN	NaN	NaN	NaN	NaN	-1.277	0.68	0.166	-1.224	0.551	0.204	-1.232	0.447	0.196	NaN	NaN	NaN	NaN	NaN	NaN
491	2.455	-1.423	0.939	0.403	NaN	NaN	NaN	NaN	NaN	NaN	NaN	NaN	NaN	-1.299	0.519	0.537	-1.327	0.429	0.545	-1.35	0.267	0.583	-1.362	0.099	0.5	NaN	NaN	NaN	NaN	NaN	NaN	NaN	NaN	NaN	-1.275	0.681	0.165	-1.221	0.552	0.203	-1.227	0.447	0.196	NaN	NaN	NaN	NaN	NaN	NaN
492	2.46	-1.423	0.938	0.404	NaN	NaN	NaN	NaN	NaN	NaN	NaN	NaN	NaN	-1.299	0.52	0.538	-1.327	0.429	0.546	-1.349	0.266	0.583	-1.362	0.098	0.5	NaN	NaN	NaN	NaN	NaN	NaN	NaN	NaN	NaN	-1.274	0.681	0.166	-1.218	0.553	0.203	-1.224	0.449	0.195	NaN	NaN	NaN	NaN	NaN	NaN
493	2.465	-1.421	0.937	0.404	NaN	NaN	NaN	NaN	NaN	NaN	NaN	NaN	NaN	-1.299	0.52	0.539	-1.327	0.429	0.546	-1.349	0.266	0.583	-1.362	0.098	0.5	NaN	NaN	NaN	NaN	NaN	NaN	NaN	NaN	NaN	-1.273	0.681	0.165	-1.216	0.554	0.202	-1.222	0.452	0.194	NaN	NaN	NaN	NaN	NaN	NaN
494	2.47	-1.421	0.937	0.405	NaN	NaN	NaN	NaN	NaN	NaN	NaN	NaN	NaN	-1.299	0.52	0.539	-1.327	0.429	0.546	-1.349	0.266	0.583	-1.362	0.098	0.501	NaN	NaN	NaN	NaN	NaN	NaN	NaN	NaN	NaN	-1.272	0.682	0.165	-1.214	0.555	0.202	-1.219	0.454	0.194	NaN	NaN	NaN	NaN	NaN	NaN
495	2.475	-1.422	0.937	0.406	NaN	NaN	NaN	NaN	NaN	NaN	NaN	NaN	NaN	-1.299	0.52	0.54	-1.327	0.428	0.547	-1.349	0.266	0.584	-1.362	0.098	0.501	NaN	NaN	NaN	NaN	NaN	NaN	NaN	NaN	NaN	-1.271	0.683	0.164	NaN	NaN	NaN	-1.214	0.454	0.193	NaN	NaN	NaN	NaN	NaN	NaN
496	2.48	-1.424	0.939	0.408	NaN	NaN	NaN	NaN	NaN	NaN	NaN	NaN	NaN	-1.299	0.52	0.54	-1.327	0.428	0.547	-1.349	0.265	0.584	-1.362	0.098	0.501	NaN	NaN	NaN	NaN	NaN	NaN	NaN	NaN	NaN	-1.27	0.683	0.164	-1.206	0.557	0.2	-1.211	0.456	0.193	NaN	NaN	NaN	NaN	NaN	NaN
497	2.485	-1.424	0.938	0.408	NaN	NaN	NaN	NaN	NaN	NaN	NaN	NaN	NaN	-1.299	0.52	0.54	-1.327	0.428	0.548	-1.349	0.265	0.584	-1.362	0.098	0.501	NaN	NaN	NaN	NaN	NaN	NaN	NaN	NaN	NaN	-1.269	0.684	0.164	-1.204	0.558	0.2	-1.207	0.457	0.192	NaN	NaN	NaN	NaN	NaN	NaN
498	2.49	-1.422	0.937	0.408	NaN	NaN	NaN	NaN	NaN	NaN	NaN	NaN	NaN	-1.299	0.52	0.54	-1.328	0.429	0.548	-1.349	0.265	0.585	-1.362	0.098	0.501	NaN	NaN	NaN	NaN	NaN	NaN	NaN	NaN	NaN	NaN	NaN	NaN	-1.202	0.559	0.199	-1.204	0.459	0.191	NaN	NaN	NaN	NaN	NaN	NaN
499	2.495	-1.421	0.936	0.409	NaN	NaN	NaN	NaN	NaN	NaN	NaN	NaN	NaN	-1.299	0.52	0.541	-1.328	0.428	0.548	-1.349	0.265	0.585	-1.362	0.098	0.501	NaN	NaN	NaN	NaN	NaN	NaN	NaN	NaN	NaN	-1.267	0.684	0.164	-1.199	0.56	0.199	-1.201	0.46	0.19	NaN	NaN	NaN	NaN	NaN	NaN
500	2.5	-1.422	0.936	0.41	NaN	NaN	NaN	NaN	NaN	NaN	NaN	NaN	NaN	-1.299	0.52	0.541	-1.328	0.428	0.549	-1.349	0.265	0.585	-1.362	0.098	0.501	NaN	NaN	NaN	NaN	NaN	NaN	NaN	NaN	NaN	-1.266	0.684	0.164	-1.197	0.562	0.198	-1.197	0.462	0.19	NaN	NaN	NaN	NaN	NaN	NaN
501	2.505	-1.424	0.937	0.411	NaN	NaN	NaN	NaN	NaN	NaN	NaN	NaN	NaN	-1.299	0.52	0.541	-1.328	0.428	0.549	-1.349	0.265	0.585	-1.362	0.098	0.501	NaN	NaN	NaN	NaN	NaN	NaN	NaN	NaN	NaN	-1.266	0.684	0.164	-1.195	0.563	0.198	-1.193	0.463	0.189	NaN	NaN	NaN	NaN	NaN	NaN
502	2.51	-1.425	0.938	0.412	NaN	NaN	NaN	NaN	NaN	NaN	NaN	NaN	NaN	-1.299	0.52	0.542	-1.328	0.428	0.549	-1.349	0.265	0.585	-1.362	0.098	0.501	NaN	NaN	NaN	NaN	NaN	NaN	NaN	NaN	NaN	NaN	NaN	NaN	-1.192	0.564	0.198	-1.192	0.465	0.189	NaN	NaN	NaN	NaN	NaN	NaN
503	2.515	-1.425	0.938	0.413	NaN	NaN	NaN	NaN	NaN	NaN	NaN	NaN	NaN	-1.3	0.52	0.543	-1.328	0.428	0.55	-1.349	0.265	0.586	-1.362	0.098	0.501	NaN	NaN	NaN	NaN	NaN	NaN	NaN	NaN	NaN	-1.263	0.684	0.164	-1.19	0.565	0.197	-1.192	0.469	0.189	NaN	NaN	NaN	NaN	NaN	NaN
504	2.52	-1.425	0.938	0.414	NaN	NaN	NaN	NaN	NaN	NaN	NaN	NaN	NaN	-1.3	0.52	0.544	-1.328	0.428	0.55	-1.349	0.265	0.586	-1.363	0.098	0.501	NaN	NaN	NaN	NaN	NaN	NaN	NaN	NaN	NaN	-1.263	0.684	0.164	-1.188	0.566	0.197	-1.189	0.47	0.189	NaN	NaN	NaN	NaN	NaN	NaN
505	2.525	-1.425	0.937	0.414	NaN	NaN	NaN	NaN	NaN	NaN	NaN	NaN	NaN	-1.3	0.52	0.544	-1.328	0.428	0.55	-1.349	0.265	0.586	-1.363	0.098	0.502	NaN	NaN	NaN	NaN	NaN	NaN	NaN	NaN	NaN	-1.262	0.684	0.164	-1.186	0.567	0.197	-1.184	0.47	0.189	NaN	NaN	NaN	NaN	NaN	NaN
506	2.53	-1.425	0.937	0.414	NaN	NaN	NaN	NaN	NaN	NaN	NaN	NaN	NaN	-1.3	0.52	0.545	-1.328	0.428	0.551	-1.349	0.265	0.586	-1.363	0.098	0.502	NaN	NaN	NaN	NaN	NaN	NaN	NaN	NaN	NaN	-1.262	0.685	0.164	-1.184	0.567	0.197	-1.181	0.47	0.188	NaN	NaN	NaN	NaN	NaN	NaN
507	2.535	-1.425	0.937	0.415	NaN	NaN	NaN	NaN	NaN	NaN	NaN	NaN	NaN	-1.3	0.52	0.545	-1.328	0.427	0.551	-1.349	0.264	0.586	-1.363	0.098	0.502	NaN	NaN	NaN	NaN	NaN	NaN	NaN	NaN	NaN	-1.261	0.685	0.164	-1.182	0.568	0.197	-1.179	0.471	0.188	NaN	NaN	NaN	NaN	NaN	NaN
508	2.54	-1.423	0.936	0.415	NaN	NaN	NaN	NaN	NaN	NaN	NaN	NaN	NaN	-1.3	0.52	0.545	-1.328	0.427	0.551	-1.349	0.264	0.587	-1.363	0.098	0.502	NaN	NaN	NaN	NaN	NaN	NaN	NaN	NaN	NaN	-1.26	0.686	0.164	-1.181	0.569	0.197	-1.176	0.471	0.188	NaN	NaN	NaN	NaN	NaN	NaN
509	2.545	-1.421	0.935	0.414	NaN	NaN	NaN	NaN	NaN	NaN	NaN	NaN	NaN	-1.3	0.52	0.546	-1.328	0.427	0.552	-1.349	0.264	0.587	-1.363	0.098	0.502	NaN	NaN	NaN	NaN	NaN	NaN	NaN	NaN	NaN	-1.26	0.686	0.165	-1.18	0.569	0.197	-1.173	0.471	0.189	NaN	NaN	NaN	NaN	NaN	NaN
510	2.55	-1.421	0.934	0.414	NaN	NaN	NaN	NaN	NaN	NaN	NaN	NaN	NaN	-1.301	0.52	0.546	-1.328	0.427	0.552	-1.349	0.264	0.587	-1.363	0.098	0.502	NaN	NaN	NaN	NaN	NaN	NaN	NaN	NaN	NaN	-1.259	0.686	0.165	-1.179	0.57	0.197	-1.172	0.471	0.189	NaN	NaN	NaN	NaN	NaN	NaN
511	2.555	-1.421	0.934	0.414	NaN	NaN	NaN	NaN	NaN	NaN	NaN	NaN	NaN	-1.301	0.52	0.546	-1.328	0.427	0.552	-1.349	0.264	0.587	-1.363	0.098	0.502	NaN	NaN	NaN	NaN	NaN	NaN	NaN	NaN	NaN	-1.258	0.686	0.165	-1.178	0.57	0.197	-1.17	0.471	0.189	NaN	NaN	NaN	NaN	NaN	NaN
512	2.56	NaN	NaN	NaN	NaN	NaN	NaN	NaN	NaN	NaN	NaN	NaN	NaN	-1.301	0.52	0.546	-1.328	0.427	0.552	-1.349	0.264	0.587	-1.363	0.098	0.502	NaN	NaN	NaN	NaN	NaN	NaN	NaN	NaN	NaN	-1.257	0.686	0.166	-1.177	0.57	0.198	-1.169	0.472	0.189	NaN	NaN	NaN	NaN	NaN	NaN
513	2.565	NaN	NaN	NaN	NaN	NaN	NaN	NaN	NaN	NaN	NaN	NaN	NaN	-1.3	0.52	0.546	-1.328	0.427	0.552	-1.349	0.264	0.587	-1.363	0.098	0.502	NaN	NaN	NaN	NaN	NaN	NaN	NaN	NaN	NaN	-1.256	0.686	0.166	-1.176	0.571	0.198	-1.168	0.472	0.189	NaN	NaN	NaN	NaN	NaN	NaN
514	2.57	NaN	NaN	NaN	NaN	NaN	NaN	NaN	NaN	NaN	NaN	NaN	NaN	-1.3	0.52	0.546	-1.328	0.427	0.552	-1.349	0.264	0.587	-1.363	0.098	0.502	NaN	NaN	NaN	NaN	NaN	NaN	NaN	NaN	NaN	-1.255	0.687	0.166	-1.176	0.571	0.198	-1.167	0.472	0.189	NaN	NaN	NaN	NaN	NaN	NaN
515	2.575	-1.421	0.935	0.416	NaN	NaN	NaN	NaN	NaN	NaN	NaN	NaN	NaN	-1.3	0.52	0.546	-1.328	0.427	0.553	-1.35	0.264	0.588	-1.363	0.098	0.502	NaN	NaN	NaN	NaN	NaN	NaN	NaN	NaN	NaN	-1.254	0.687	0.166	-1.175	0.571	0.199	-1.167	0.473	0.189	NaN	NaN	NaN	NaN	NaN	NaN
516	2.58	-1.421	0.936	0.417	NaN	NaN	NaN	NaN	NaN	NaN	NaN	NaN	NaN	-1.3	0.52	0.546	-1.328	0.427	0.553	-1.349	0.264	0.588	-1.363	0.098	0.502	NaN	NaN	NaN	NaN	NaN	NaN	NaN	NaN	NaN	-1.254	0.687	0.167	-1.174	0.572	0.199	-1.166	0.473	0.19	NaN	NaN	NaN	NaN	NaN	NaN
517	2.585	-1.419	0.935	0.416	NaN	NaN	NaN	NaN	NaN	NaN	NaN	NaN	NaN	-1.3	0.52	0.546	-1.328	0.427	0.553	-1.349	0.264	0.588	-1.363	0.098	0.502	NaN	NaN	NaN	NaN	NaN	NaN	NaN	NaN	NaN	-1.253	0.686	0.167	-1.173	0.572	0.199	-1.165	0.473	0.191	NaN	NaN	NaN	NaN	NaN	NaN
518	2.59	-1.42	0.935	0.416	NaN	NaN	NaN	NaN	NaN	NaN	NaN	NaN	NaN	-1.3	0.52	0.546	-1.328	0.427	0.553	-1.349	0.264	0.588	-1.363	0.098	0.502	NaN	NaN	NaN	NaN	NaN	NaN	NaN	NaN	NaN	-1.252	0.687	0.167	-1.173	0.572	0.2	-1.164	0.472	0.191	NaN	NaN	NaN	NaN	NaN	NaN
519	2.595	-1.421	0.937	0.418	NaN	NaN	NaN	NaN	NaN	NaN	NaN	NaN	NaN	-1.299	0.52	0.546	-1.328	0.427	0.553	-1.349	0.264	0.588	-1.363	0.098	0.502	NaN	NaN	NaN	NaN	NaN	NaN	NaN	NaN	NaN	-1.252	0.687	0.167	-1.173	0.573	0.2	-1.162	0.471	0.191	NaN	NaN	NaN	NaN	NaN	NaN
520	2.6	-1.421	0.937	0.417	NaN	NaN	NaN	NaN	NaN	NaN	NaN	NaN	NaN	-1.299	0.52	0.546	-1.328	0.427	0.553	-1.349	0.264	0.588	-1.363	0.098	0.502	NaN	NaN	NaN	NaN	NaN	NaN	NaN	NaN	NaN	-1.252	0.688	0.167	-1.172	0.573	0.201	-1.162	0.471	0.192	NaN	NaN	NaN	NaN	NaN	NaN
521	2.605	-1.419	0.936	0.417	NaN	NaN	NaN	NaN	NaN	NaN	NaN	NaN	NaN	-1.299	0.52	0.546	-1.328	0.427	0.553	-1.349	0.264	0.588	-1.363	0.098	0.503	NaN	NaN	NaN	NaN	NaN	NaN	NaN	NaN	NaN	-1.252	0.688	0.167	-1.172	0.572	0.201	-1.161	0.471	0.192	NaN	NaN	NaN	NaN	NaN	NaN
522	2.61	-1.418	0.935	0.416	NaN	NaN	NaN	NaN	NaN	NaN	NaN	NaN	NaN	-1.299	0.52	0.546	-1.328	0.427	0.553	-1.349	0.264	0.588	-1.363	0.099	0.503	NaN	NaN	NaN	NaN	NaN	NaN	NaN	NaN	NaN	-1.252	0.689	0.167	-1.171	0.572	0.202	-1.161	0.471	0.192	NaN	NaN	NaN	NaN	NaN	NaN
523	2.615	-1.418	0.936	0.417	NaN	NaN	NaN	NaN	NaN	NaN	NaN	NaN	NaN	-1.299	0.52	0.546	-1.327	0.427	0.553	-1.349	0.264	0.588	-1.363	0.098	0.502	NaN	NaN	NaN	NaN	NaN	NaN	NaN	NaN	NaN	-1.251	0.689	0.167	-1.171	0.572	0.202	-1.16	0.47	0.193	NaN	NaN	NaN	NaN	NaN	NaN
524	2.62	-1.42	0.937	0.418	NaN	NaN	NaN	NaN	NaN	NaN	NaN	NaN	NaN	-1.299	0.52	0.546	-1.327	0.427	0.553	-1.349	0.264	0.588	-1.363	0.098	0.502	NaN	NaN	NaN	NaN	NaN	NaN	NaN	NaN	NaN	-1.251	0.689	0.168	-1.171	0.572	0.203	-1.159	0.468	0.194	NaN	NaN	NaN	NaN	NaN	NaN
525	2.625	-1.419	0.937	0.418	NaN	NaN	NaN	NaN	NaN	NaN	NaN	NaN	NaN	-1.299	0.52	0.546	-1.327	0.427	0.553	-1.349	0.264	0.588	-1.363	0.098	0.502	NaN	NaN	NaN	NaN	NaN	NaN	NaN	NaN	NaN	-1.25	0.688	0.168	-1.171	0.572	0.204	-1.159	0.468	0.194	NaN	NaN	NaN	NaN	NaN	NaN
526	2.63	-1.416	0.936	0.417	NaN	NaN	NaN	NaN	NaN	NaN	NaN	NaN	NaN	-1.298	0.52	0.546	-1.327	0.427	0.553	-1.349	0.264	0.588	-1.363	0.098	0.502	NaN	NaN	NaN	NaN	NaN	NaN	NaN	NaN	NaN	-1.249	0.687	0.169	-1.171	0.57	0.205	-1.16	0.468	0.195	NaN	NaN	NaN	NaN	NaN	NaN
527	2.635	-1.416	0.936	0.417	NaN	NaN	NaN	NaN	NaN	NaN	NaN	NaN	NaN	-1.298	0.52	0.546	-1.327	0.427	0.553	-1.349	0.264	0.588	-1.363	0.098	0.502	NaN	NaN	NaN	NaN	NaN	NaN	NaN	NaN	NaN	-1.248	0.687	0.169	-1.169	0.569	0.206	-1.16	0.467	0.195	NaN	NaN	NaN	NaN	NaN	NaN
528	2.64	-1.415	0.936	0.417	NaN	NaN	NaN	NaN	NaN	NaN	NaN	NaN	NaN	-1.298	0.52	0.546	-1.327	0.427	0.553	-1.349	0.264	0.588	-1.363	0.098	0.502	NaN	NaN	NaN	NaN	NaN	NaN	NaN	NaN	NaN	-1.248	0.687	0.169	-1.17	0.568	0.206	-1.16	0.466	0.197	NaN	NaN	NaN	NaN	NaN	NaN
529	2.645	-1.415	0.936	0.417	NaN	NaN	NaN	NaN	NaN	NaN	NaN	NaN	NaN	-1.298	0.52	0.546	-1.327	0.427	0.553	-1.349	0.264	0.588	-1.363	0.098	0.502	NaN	NaN	NaN	NaN	NaN	NaN	NaN	NaN	NaN	-1.247	0.687	0.169	-1.171	0.567	0.207	-1.159	0.464	0.198	NaN	NaN	NaN	NaN	NaN	NaN
530	2.65	-1.414	0.936	0.417	NaN	NaN	NaN	NaN	NaN	NaN	NaN	NaN	NaN	-1.298	0.52	0.546	-1.327	0.427	0.553	-1.349	0.264	0.588	-1.363	0.098	0.502	NaN	NaN	NaN	NaN	NaN	NaN	NaN	NaN	NaN	-1.247	0.687	0.169	-1.172	0.567	0.207	-1.16	0.463	0.198	NaN	NaN	NaN	NaN	NaN	NaN
531	2.655	-1.413	0.936	0.417	NaN	NaN	NaN	NaN	NaN	NaN	NaN	NaN	NaN	-1.298	0.52	0.546	-1.327	0.427	0.553	-1.349	0.264	0.588	-1.363	0.098	0.502	NaN	NaN	NaN	NaN	NaN	NaN	NaN	NaN	NaN	-1.247	0.687	0.17	-1.172	0.567	0.208	-1.161	0.462	0.199	NaN	NaN	NaN	NaN	NaN	NaN
532	2.66	NaN	NaN	NaN	NaN	NaN	NaN	NaN	NaN	NaN	NaN	NaN	NaN	-1.298	0.52	0.546	-1.326	0.427	0.553	-1.349	0.265	0.588	-1.363	0.098	0.502	NaN	NaN	NaN	NaN	NaN	NaN	NaN	NaN	NaN	-1.246	0.687	0.17	-1.174	0.566	0.208	-1.16	0.46	0.2	NaN	NaN	NaN	NaN	NaN	NaN
533	2.665	-1.412	0.936	0.416	NaN	NaN	NaN	NaN	NaN	NaN	NaN	NaN	NaN	-1.298	0.52	0.546	-1.326	0.427	0.553	-1.349	0.265	0.588	-1.363	0.098	0.502	NaN	NaN	NaN	NaN	NaN	NaN	NaN	NaN	NaN	-1.246	0.686	0.17	-1.174	0.566	0.209	-1.16	0.458	0.201	NaN	NaN	NaN	NaN	NaN	NaN
534	2.67	-1.412	0.937	0.416	NaN	NaN	NaN	NaN	NaN	NaN	NaN	NaN	NaN	-1.297	0.52	0.546	-1.326	0.427	0.552	-1.349	0.265	0.588	-1.363	0.098	0.502	NaN	NaN	NaN	NaN	NaN	NaN	NaN	NaN	NaN	-1.246	0.686	0.17	-1.175	0.565	0.209	-1.161	0.456	0.201	NaN	NaN	NaN	NaN	NaN	NaN
535	2.675	-1.411	0.936	0.416	NaN	NaN	NaN	NaN	NaN	NaN	NaN	NaN	NaN	-1.297	0.52	0.546	-1.326	0.427	0.552	-1.349	0.265	0.588	-1.363	0.098	0.502	NaN	NaN	NaN	NaN	NaN	NaN	NaN	NaN	NaN	-1.246	0.685	0.17	-1.176	0.564	0.21	-1.162	0.455	0.202	NaN	NaN	NaN	NaN	NaN	NaN
536	2.68	-1.41	0.936	0.415	NaN	NaN	NaN	NaN	NaN	NaN	NaN	NaN	NaN	-1.297	0.52	0.546	-1.326	0.427	0.552	-1.349	0.265	0.588	-1.363	0.098	0.502	NaN	NaN	NaN	NaN	NaN	NaN	NaN	NaN	NaN	-1.246	0.685	0.171	-1.177	0.563	0.21	-1.163	0.454	0.203	NaN	NaN	NaN	NaN	NaN	NaN
537	2.685	-1.41	0.936	0.415	NaN	NaN	NaN	NaN	NaN	NaN	NaN	NaN	NaN	-1.297	0.52	0.546	-1.326	0.427	0.552	-1.349	0.265	0.588	-1.363	0.098	0.502	NaN	NaN	NaN	NaN	NaN	NaN	NaN	NaN	NaN	-1.246	0.685	0.171	-1.178	0.562	0.211	-1.163	0.452	0.204	NaN	NaN	NaN	NaN	NaN	NaN
538	2.69	NaN	NaN	NaN	NaN	NaN	NaN	NaN	NaN	NaN	NaN	NaN	NaN	-1.297	0.52	0.546	-1.326	0.427	0.552	-1.349	0.265	0.587	-1.363	0.098	0.502	NaN	NaN	NaN	NaN	NaN	NaN	NaN	NaN	NaN	-1.247	0.685	0.171	-1.179	0.561	0.211	-1.164	0.45	0.205	NaN	NaN	NaN	NaN	NaN	NaN
539	2.695	-1.408	0.937	0.414	NaN	NaN	NaN	NaN	NaN	NaN	NaN	NaN	NaN	-1.296	0.519	0.546	-1.326	0.428	0.552	-1.349	0.265	0.587	-1.363	0.098	0.502	NaN	NaN	NaN	NaN	NaN	NaN	NaN	NaN	NaN	-1.247	0.684	0.171	-1.18	0.56	0.212	-1.165	0.449	0.206	NaN	NaN	NaN	NaN	NaN	NaN
540	2.7	-1.408	0.937	0.414	NaN	NaN	NaN	NaN	NaN	NaN	NaN	NaN	NaN	-1.296	0.519	0.546	-1.326	0.428	0.552	-1.349	0.265	0.587	-1.363	0.098	0.502	NaN	NaN	NaN	NaN	NaN	NaN	NaN	NaN	NaN	-1.247	0.683	0.171	-1.181	0.559	0.212	-1.166	0.449	0.206	NaN	NaN	NaN	NaN	NaN	NaN
541	2.705	NaN	NaN	NaN	NaN	NaN	NaN	NaN	NaN	NaN	NaN	NaN	NaN	-1.295	0.519	0.546	-1.326	0.428	0.552	-1.349	0.265	0.587	-1.363	0.098	0.502	NaN	NaN	NaN	NaN	NaN	NaN	NaN	NaN	NaN	-1.246	0.682	0.172	-1.182	0.558	0.213	-1.167	0.447	0.207	NaN	NaN	NaN	NaN	NaN	NaN
542	2.71	-1.406	0.936	0.413	NaN	NaN	NaN	NaN	NaN	NaN	NaN	NaN	NaN	-1.295	0.519	0.546	-1.325	0.428	0.552	-1.349	0.265	0.587	-1.363	0.098	0.502	NaN	NaN	NaN	NaN	NaN	NaN	-1.319	0.854	0.222	-1.246	0.68	0.172	-1.183	0.556	0.214	-1.166	0.444	0.209	NaN	NaN	NaN	NaN	NaN	NaN
543	2.715	-1.406	0.936	0.412	NaN	NaN	NaN	NaN	NaN	NaN	NaN	NaN	NaN	-1.295	0.519	0.546	-1.325	0.428	0.552	-1.349	0.265	0.587	-1.363	0.098	0.502	NaN	NaN	NaN	NaN	NaN	NaN	-1.309	0.845	0.227	-1.247	0.68	0.172	-1.184	0.554	0.215	-1.167	0.443	0.21	NaN	NaN	NaN	NaN	NaN	NaN
544	2.72	NaN	NaN	NaN	NaN	NaN	NaN	NaN	NaN	NaN	NaN	NaN	NaN	-1.294	0.519	0.546	-1.325	0.428	0.552	-1.349	0.265	0.587	-1.363	0.098	0.502	NaN	NaN	NaN	NaN	NaN	NaN	-1.297	0.834	0.233	NaN	NaN	NaN	-1.185	0.553	0.216	-1.167	0.441	0.211	NaN	NaN	NaN	NaN	NaN	NaN
545	2.725	-1.403	0.936	0.411	NaN	NaN	NaN	NaN	NaN	NaN	NaN	NaN	NaN	-1.294	0.519	0.546	-1.325	0.428	0.552	-1.348	0.265	0.587	-1.363	0.098	0.502	NaN	NaN	NaN	NaN	NaN	NaN	-1.312	0.849	0.224	-1.249	0.677	0.172	-1.186	0.552	0.217	-1.167	0.439	0.212	NaN	NaN	NaN	NaN	NaN	NaN
546	2.73	-1.403	0.936	0.411	NaN	NaN	NaN	NaN	NaN	NaN	NaN	NaN	NaN	-1.294	0.519	0.546	-1.324	0.428	0.552	-1.348	0.265	0.587	-1.363	0.098	0.502	NaN	NaN	NaN	NaN	NaN	NaN	-1.315	0.852	0.221	-1.249	0.676	0.173	-1.187	0.551	0.218	-1.167	0.438	0.213	NaN	NaN	NaN	NaN	NaN	NaN
547	2.735	-1.402	0.936	0.41	NaN	NaN	NaN	NaN	NaN	NaN	NaN	NaN	NaN	-1.294	0.519	0.546	-1.324	0.428	0.551	-1.348	0.265	0.587	-1.363	0.098	0.502	NaN	NaN	NaN	NaN	NaN	NaN	-1.315	0.853	0.221	-1.25	0.675	0.173	-1.188	0.549	0.219	-1.168	0.437	0.213	NaN	NaN	NaN	NaN	NaN	NaN
548	2.74	-1.401	0.936	0.41	NaN	NaN	NaN	NaN	NaN	NaN	NaN	NaN	NaN	-1.294	0.519	0.546	-1.323	0.427	0.551	-1.348	0.265	0.587	-1.363	0.098	0.502	NaN	NaN	NaN	NaN	NaN	NaN	-1.305	0.844	0.225	-1.251	0.673	0.174	-1.189	0.548	0.22	-1.169	0.436	0.214	NaN	NaN	NaN	NaN	NaN	NaN
549	2.745	NaN	NaN	NaN	NaN	NaN	NaN	NaN	NaN	NaN	NaN	NaN	NaN	-1.293	0.519	0.546	-1.323	0.427	0.551	-1.348	0.265	0.587	-1.363	0.098	0.502	NaN	NaN	NaN	NaN	NaN	NaN	-1.293	0.832	0.231	-1.251	0.672	0.174	-1.19	0.546	0.221	-1.169	0.435	0.215	NaN	NaN	NaN	NaN	NaN	NaN
550	2.75	-1.399	0.935	0.408	NaN	NaN	NaN	NaN	NaN	NaN	NaN	NaN	NaN	-1.292	0.519	0.546	-1.323	0.427	0.551	-1.348	0.265	0.587	-1.363	0.098	0.502	NaN	NaN	NaN	NaN	NaN	NaN	-1.307	0.846	0.223	-1.252	0.67	0.175	-1.191	0.545	0.221	-1.168	0.434	0.216	NaN	NaN	NaN	NaN	NaN	NaN
551	2.755	-1.398	0.935	0.408	NaN	NaN	NaN	NaN	NaN	NaN	NaN	NaN	NaN	-1.292	0.519	0.545	-1.322	0.427	0.551	-1.347	0.265	0.587	-1.363	0.098	0.502	NaN	NaN	NaN	NaN	NaN	NaN	-1.309	0.849	0.221	-1.253	0.669	0.175	-1.191	0.544	0.222	-1.168	0.433	0.217	NaN	NaN	NaN	NaN	NaN	NaN
552	2.76	-1.397	0.934	0.407	NaN	NaN	NaN	NaN	NaN	NaN	NaN	NaN	NaN	-1.291	0.519	0.545	-1.322	0.428	0.551	-1.347	0.265	0.587	-1.363	0.098	0.502	NaN	NaN	NaN	NaN	NaN	NaN	-1.309	0.85	0.22	-1.254	0.667	0.175	-1.191	0.542	0.224	-1.169	0.432	0.218	NaN	NaN	NaN	NaN	NaN	NaN
553	2.765	-1.395	0.934	0.407	NaN	NaN	NaN	NaN	NaN	NaN	NaN	NaN	NaN	-1.29	0.519	0.545	-1.321	0.428	0.55	-1.347	0.265	0.586	-1.363	0.098	0.502	NaN	NaN	NaN	NaN	NaN	NaN	-1.308	0.85	0.22	-1.255	0.665	0.176	-1.192	0.54	0.225	-1.169	0.431	0.219	NaN	NaN	NaN	NaN	NaN	NaN
554	2.77	-1.394	0.934	0.406	NaN	NaN	NaN	NaN	NaN	NaN	NaN	NaN	NaN	-1.29	0.52	0.545	-1.321	0.428	0.55	-1.347	0.265	0.586	-1.362	0.098	0.502	NaN	NaN	NaN	NaN	NaN	NaN	-1.307	0.85	0.22	-1.255	0.664	0.177	-1.193	0.539	0.225	-1.168	0.429	0.22	NaN	NaN	NaN	NaN	NaN	NaN
555	2.775	-1.393	0.934	0.406	NaN	NaN	NaN	NaN	NaN	NaN	NaN	NaN	NaN	-1.289	0.52	0.545	-1.32	0.428	0.55	-1.346	0.265	0.586	-1.362	0.098	0.501	NaN	NaN	NaN	NaN	NaN	NaN	NaN	NaN	NaN	-1.256	0.663	0.177	-1.193	0.538	0.226	-1.169	0.429	0.221	NaN	NaN	NaN	NaN	NaN	NaN
556	2.78	-1.392	0.933	0.405	NaN	NaN	NaN	NaN	NaN	NaN	NaN	NaN	NaN	-1.289	0.519	0.545	-1.32	0.428	0.55	-1.346	0.265	0.586	-1.362	0.098	0.501	NaN	NaN	NaN	NaN	NaN	NaN	-1.304	0.848	0.219	NaN	NaN	NaN	-1.193	0.536	0.227	-1.169	0.428	0.222	NaN	NaN	NaN	NaN	NaN	NaN
557	2.785	-1.391	0.933	0.404	NaN	NaN	NaN	NaN	NaN	NaN	NaN	NaN	NaN	-1.288	0.519	0.545	-1.319	0.428	0.55	-1.346	0.265	0.586	-1.362	0.098	0.501	NaN	NaN	NaN	NaN	NaN	NaN	-1.302	0.848	0.219	-1.256	0.659	0.178	-1.193	0.535	0.228	-1.169	0.427	0.223	NaN	NaN	NaN	NaN	NaN	NaN
558	2.79	-1.39	0.933	0.404	NaN	NaN	NaN	NaN	NaN	NaN	NaN	NaN	NaN	-1.287	0.519	0.545	-1.319	0.428	0.55	-1.346	0.265	0.586	-1.362	0.098	0.501	NaN	NaN	NaN	NaN	NaN	NaN	-1.301	0.847	0.219	-1.256	0.658	0.179	-1.194	0.534	0.229	-1.169	0.425	0.224	NaN	NaN	NaN	NaN	NaN	NaN
559	2.795	-1.389	0.933	0.403	NaN	NaN	NaN	NaN	NaN	NaN	NaN	NaN	NaN	-1.286	0.519	0.545	-1.318	0.428	0.55	-1.346	0.265	0.586	-1.362	0.098	0.501	NaN	NaN	NaN	NaN	NaN	NaN	-1.299	0.847	0.219	NaN	NaN	NaN	-1.194	0.533	0.23	-1.169	0.424	0.225	NaN	NaN	NaN	NaN	NaN	NaN
560	2.8	-1.387	0.932	0.402	NaN	NaN	NaN	NaN	NaN	NaN	NaN	NaN	NaN	-1.285	0.519	0.545	-1.318	0.427	0.55	-1.345	0.265	0.586	-1.362	0.098	0.501	NaN	NaN	NaN	NaN	NaN	NaN	-1.298	0.846	0.219	-1.256	0.655	0.18	-1.194	0.532	0.231	-1.17	0.424	0.226	NaN	NaN	NaN	NaN	NaN	NaN
561	2.805	-1.386	0.932	0.402	NaN	NaN	NaN	NaN	NaN	NaN	NaN	NaN	NaN	-1.285	0.518	0.545	-1.317	0.427	0.549	-1.345	0.265	0.586	-1.362	0.098	0.501	NaN	NaN	NaN	NaN	NaN	NaN	-1.296	0.846	0.218	-1.257	0.655	0.18	-1.194	0.531	0.232	-1.17	0.423	0.227	NaN	NaN	NaN	NaN	NaN	NaN
562	2.81	-1.384	0.932	0.401	NaN	NaN	NaN	NaN	NaN	NaN	NaN	NaN	NaN	-1.284	0.518	0.544	-1.316	0.427	0.549	-1.344	0.265	0.585	-1.362	0.098	0.501	NaN	NaN	NaN	NaN	NaN	NaN	-1.294	0.845	0.218	-1.256	0.653	0.18	-1.194	0.53	0.233	-1.169	0.421	0.228	NaN	NaN	NaN	NaN	NaN	NaN
563	2.815	-1.383	0.932	0.4	NaN	NaN	NaN	NaN	NaN	NaN	-1.244	0.655	0.607	-1.283	0.519	0.543	-1.316	0.427	0.549	-1.344	0.265	0.585	-1.362	0.098	0.501	NaN	NaN	NaN	NaN	NaN	NaN	-1.293	0.845	0.218	-1.256	0.652	0.181	-1.195	0.529	0.233	-1.169	0.42	0.229	NaN	NaN	NaN	NaN	NaN	NaN
564	2.82	-1.381	0.931	0.4	NaN	NaN	NaN	NaN	NaN	NaN	-1.244	0.655	0.607	-1.282	0.519	0.542	-1.315	0.427	0.549	-1.344	0.265	0.585	-1.362	0.098	0.501	NaN	NaN	NaN	NaN	NaN	NaN	-1.291	0.844	0.218	-1.255	0.65	0.181	-1.195	0.528	0.234	-1.169	0.418	0.23	NaN	NaN	NaN	NaN	NaN	NaN
565	2.825	-1.38	0.931	0.399	NaN	NaN	NaN	NaN	NaN	NaN	-1.243	0.656	0.607	-1.282	0.519	0.542	-1.315	0.427	0.549	-1.344	0.265	0.585	-1.362	0.098	0.501	NaN	NaN	NaN	NaN	NaN	NaN	-1.289	0.844	0.217	-1.254	0.65	0.181	-1.194	0.527	0.234	-1.169	0.418	0.23	NaN	NaN	NaN	NaN	NaN	NaN
566	2.83	-1.379	0.931	0.398	NaN	NaN	NaN	NaN	NaN	NaN	-1.242	0.656	0.607	-1.281	0.519	0.543	-1.314	0.427	0.549	-1.343	0.265	0.585	-1.362	0.098	0.501	NaN	NaN	NaN	NaN	NaN	NaN	-1.288	0.843	0.217	-1.254	0.649	0.182	-1.194	0.526	0.235	-1.169	0.417	0.231	NaN	NaN	NaN	NaN	NaN	NaN
567	2.835	-1.377	0.931	0.398	NaN	NaN	NaN	NaN	NaN	NaN	-1.242	0.656	0.606	-1.28	0.519	0.542	-1.314	0.427	0.549	-1.343	0.265	0.585	-1.362	0.098	0.501	NaN	NaN	NaN	NaN	NaN	NaN	-1.286	0.843	0.217	-1.253	0.649	0.182	-1.193	0.525	0.235	-1.168	0.416	0.231	NaN	NaN	NaN	NaN	NaN	NaN
568	2.84	-1.376	0.931	0.397	NaN	NaN	NaN	NaN	NaN	NaN	-1.241	0.656	0.606	-1.28	0.519	0.542	-1.313	0.428	0.548	-1.343	0.265	0.585	-1.362	0.098	0.501	NaN	NaN	NaN	NaN	NaN	NaN	-1.284	0.842	0.216	-1.252	0.648	0.182	-1.192	0.525	0.236	-1.168	0.415	0.232	NaN	NaN	NaN	NaN	NaN	NaN
569	2.845	-1.375	0.931	0.396	NaN	NaN	NaN	NaN	NaN	NaN	-1.24	0.656	0.606	-1.28	0.519	0.542	-1.313	0.428	0.548	-1.342	0.265	0.585	-1.362	0.098	0.501	NaN	NaN	NaN	NaN	NaN	NaN	-1.283	0.842	0.216	-1.251	0.648	0.182	-1.192	0.525	0.236	-1.168	0.414	0.232	NaN	NaN	NaN	NaN	NaN	NaN
570	2.85	-1.373	0.93	0.396	NaN	NaN	NaN	NaN	NaN	NaN	-1.24	0.657	0.606	-1.279	0.519	0.542	-1.312	0.428	0.548	-1.342	0.265	0.585	-1.362	0.098	0.501	NaN	NaN	NaN	NaN	NaN	NaN	-1.281	0.842	0.215	-1.25	0.647	0.182	-1.192	0.525	0.236	-1.167	0.414	0.232	NaN	NaN	NaN	NaN	NaN	NaN
571	2.855	-1.372	0.93	0.395	NaN	NaN	NaN	NaN	NaN	NaN	-1.239	0.657	0.605	-1.278	0.518	0.541	-1.311	0.428	0.548	-1.341	0.265	0.585	-1.362	0.098	0.501	NaN	NaN	NaN	NaN	NaN	NaN	-1.279	0.841	0.215	-1.248	0.646	0.182	-1.19	0.524	0.236	-1.167	0.414	0.232	NaN	NaN	NaN	NaN	NaN	NaN
572	2.86	-1.37	0.93	0.395	NaN	NaN	NaN	NaN	NaN	NaN	-1.238	0.657	0.605	-1.277	0.518	0.541	-1.311	0.428	0.547	-1.341	0.265	0.585	-1.362	0.098	0.501	NaN	NaN	NaN	NaN	NaN	NaN	-1.278	0.841	0.215	-1.247	0.646	0.181	-1.189	0.523	0.237	-1.167	0.414	0.232	NaN	NaN	NaN	NaN	NaN	NaN
573	2.865	-1.369	0.93	0.394	NaN	NaN	NaN	NaN	NaN	NaN	-1.237	0.657	0.605	-1.276	0.518	0.54	-1.31	0.428	0.547	-1.34	0.265	0.584	-1.361	0.098	0.501	NaN	NaN	NaN	NaN	NaN	NaN	-1.276	0.841	0.214	-1.246	0.647	0.181	-1.187	0.523	0.237	-1.166	0.414	0.232	NaN	NaN	NaN	NaN	NaN	NaN
574	2.87	-1.367	0.93	0.394	NaN	NaN	NaN	NaN	NaN	NaN	-1.236	0.657	0.604	-1.275	0.518	0.54	-1.309	0.428	0.547	-1.34	0.265	0.584	-1.361	0.098	0.501	NaN	NaN	NaN	NaN	NaN	NaN	-1.274	0.841	0.214	-1.244	0.647	0.18	-1.186	0.523	0.237	-1.165	0.414	0.232	NaN	NaN	NaN	NaN	NaN	NaN
575	2.875	-1.366	0.93	0.393	NaN	NaN	NaN	NaN	NaN	NaN	-1.235	0.657	0.603	-1.274	0.518	0.54	-1.309	0.428	0.546	-1.339	0.265	0.584	-1.361	0.099	0.501	NaN	NaN	NaN	NaN	NaN	NaN	-1.273	0.841	0.213	-1.242	0.646	0.18	-1.185	0.523	0.237	-1.164	0.415	0.231	NaN	NaN	NaN	NaN	NaN	NaN
576	2.88	-1.365	0.93	0.392	NaN	NaN	NaN	NaN	NaN	NaN	NaN	NaN	NaN	-1.274	0.518	0.54	-1.308	0.428	0.546	-1.339	0.266	0.584	-1.361	0.099	0.501	NaN	NaN	NaN	NaN	NaN	NaN	-1.271	0.841	0.213	-1.24	0.647	0.18	-1.184	0.523	0.236	-1.162	0.415	0.231	NaN	NaN	NaN	NaN	NaN	NaN
577	2.885	-1.363	0.93	0.392	NaN	NaN	NaN	NaN	NaN	NaN	NaN	NaN	NaN	-1.273	0.518	0.54	-1.307	0.428	0.546	-1.339	0.266	0.584	-1.361	0.099	0.501	NaN	NaN	NaN	NaN	NaN	NaN	-1.269	0.841	0.212	-1.239	0.647	0.18	-1.182	0.524	0.236	-1.16	0.415	0.231	NaN	NaN	NaN	NaN	NaN	NaN
578	2.89	-1.362	0.93	0.391	NaN	NaN	NaN	NaN	NaN	NaN	NaN	NaN	NaN	-1.272	0.518	0.539	-1.307	0.428	0.545	-1.338	0.266	0.584	-1.361	0.099	0.5	NaN	NaN	NaN	NaN	NaN	NaN	-1.268	0.841	0.212	NaN	NaN	NaN	-1.179	0.524	0.235	-1.157	0.415	0.23	NaN	NaN	NaN	NaN	NaN	NaN
579	2.895	-1.36	0.93	0.391	NaN	NaN	NaN	NaN	NaN	NaN	NaN	NaN	NaN	-1.272	0.519	0.539	-1.306	0.428	0.545	-1.338	0.266	0.583	-1.361	0.099	0.5	NaN	NaN	NaN	NaN	NaN	NaN	-1.266	0.842	0.211	NaN	NaN	NaN	-1.177	0.525	0.234	-1.154	0.414	0.23	NaN	NaN	NaN	NaN	NaN	NaN
580	2.9	-1.359	0.93	0.39	NaN	NaN	NaN	NaN	NaN	NaN	NaN	NaN	NaN	-1.271	0.519	0.538	-1.306	0.428	0.544	-1.338	0.266	0.583	-1.361	0.099	0.5	NaN	NaN	NaN	NaN	NaN	NaN	-1.265	0.842	0.211	-1.23	0.649	0.178	-1.175	0.525	0.233	-1.153	0.415	0.23	NaN	NaN	NaN	NaN	NaN	NaN
581	2.905	-1.357	0.93	0.39	NaN	NaN	NaN	NaN	NaN	NaN	NaN	NaN	NaN	-1.269	0.519	0.537	-1.305	0.428	0.544	-1.337	0.266	0.583	-1.361	0.099	0.5	NaN	NaN	NaN	NaN	NaN	NaN	-1.263	0.842	0.21	-1.228	0.65	0.177	-1.172	0.526	0.232	-1.151	0.415	0.229	NaN	NaN	NaN	NaN	NaN	NaN
582	2.91	-1.355	0.93	0.389	NaN	NaN	NaN	NaN	NaN	NaN	NaN	NaN	NaN	-1.269	0.519	0.536	-1.304	0.428	0.543	-1.337	0.267	0.583	-1.361	0.099	0.5	NaN	NaN	NaN	NaN	NaN	NaN	-1.262	0.842	0.21	-1.226	0.65	0.176	-1.17	0.526	0.231	-1.149	0.415	0.229	NaN	NaN	NaN	NaN	NaN	NaN
583	2.915	-1.354	0.93	0.389	NaN	NaN	NaN	NaN	NaN	NaN	NaN	NaN	NaN	-1.268	0.519	0.535	-1.303	0.428	0.543	-1.336	0.267	0.583	-1.361	0.099	0.5	NaN	NaN	NaN	NaN	NaN	NaN	-1.26	0.843	0.209	-1.223	0.651	0.175	-1.168	0.527	0.23	-1.147	0.415	0.228	NaN	NaN	NaN	NaN	NaN	NaN
584	2.92	-1.352	0.931	0.388	NaN	NaN	NaN	NaN	NaN	NaN	NaN	NaN	NaN	-1.267	0.519	0.535	-1.303	0.428	0.542	-1.336	0.267	0.583	-1.36	0.099	0.5	NaN	NaN	NaN	NaN	NaN	NaN	-1.258	0.843	0.209	-1.22	0.652	0.174	-1.166	0.527	0.229	-1.146	0.415	0.227	NaN	NaN	NaN	NaN	NaN	NaN
585	2.925	-1.351	0.931	0.387	NaN	NaN	NaN	NaN	NaN	NaN	NaN	NaN	NaN	-1.267	0.519	0.534	-1.302	0.429	0.542	-1.335	0.268	0.582	-1.36	0.099	0.5	NaN	NaN	NaN	NaN	NaN	NaN	-1.257	0.843	0.208	-1.217	0.653	0.173	-1.164	0.528	0.228	-1.144	0.415	0.226	NaN	NaN	NaN	NaN	NaN	NaN
586	2.93	-1.349	0.931	0.387	NaN	NaN	NaN	NaN	NaN	NaN	NaN	NaN	NaN	-1.266	0.519	0.534	-1.302	0.429	0.541	-1.335	0.268	0.581	-1.36	0.099	0.5	NaN	NaN	NaN	NaN	NaN	NaN	-1.255	0.844	0.208	-1.214	0.653	0.172	-1.162	0.528	0.228	-1.143	0.416	0.225	NaN	NaN	NaN	NaN	NaN	NaN
587	2.935	-1.347	0.931	0.386	NaN	NaN	NaN	NaN	NaN	NaN	NaN	NaN	NaN	-1.265	0.518	0.534	-1.301	0.429	0.54	-1.335	0.268	0.581	-1.36	0.099	0.5	NaN	NaN	NaN	NaN	NaN	NaN	-1.253	0.844	0.207	-1.212	0.654	0.171	-1.16	0.529	0.227	-1.141	0.416	0.225	NaN	NaN	NaN	NaN	NaN	NaN
588	2.94	-1.346	0.931	0.386	NaN	NaN	NaN	NaN	NaN	NaN	-1.217	0.652	0.594	-1.264	0.518	0.533	-1.3	0.428	0.54	-1.334	0.269	0.58	-1.36	0.099	0.5	NaN	NaN	NaN	NaN	NaN	NaN	-1.251	0.845	0.206	-1.209	0.655	0.17	-1.158	0.529	0.226	-1.14	0.417	0.224	NaN	NaN	NaN	NaN	NaN	NaN
589	2.945	-1.344	0.932	0.385	NaN	NaN	NaN	NaN	NaN	NaN	-1.217	0.653	0.594	-1.263	0.518	0.532	-1.299	0.428	0.539	-1.334	0.269	0.58	-1.36	0.1	0.5	NaN	NaN	NaN	NaN	NaN	NaN	-1.25	0.845	0.206	-1.207	0.656	0.169	-1.156	0.53	0.225	-1.139	0.417	0.224	NaN	NaN	NaN	NaN	NaN	NaN
590	2.95	-1.343	0.932	0.384	NaN	NaN	NaN	NaN	NaN	NaN	-1.216	0.653	0.593	-1.262	0.519	0.531	-1.298	0.429	0.539	-1.334	0.269	0.579	-1.36	0.1	0.5	NaN	NaN	NaN	NaN	NaN	NaN	-1.248	0.845	0.205	-1.204	0.656	0.169	-1.154	0.53	0.225	-1.138	0.417	0.223	NaN	NaN	NaN	NaN	NaN	NaN
591	2.955	-1.341	0.932	0.383	NaN	NaN	NaN	NaN	NaN	NaN	-1.216	0.653	0.593	-1.261	0.519	0.531	-1.298	0.429	0.538	-1.334	0.27	0.579	-1.36	0.1	0.499	NaN	NaN	NaN	NaN	NaN	NaN	-1.245	0.846	0.205	-1.202	0.657	0.168	-1.152	0.53	0.224	-1.137	0.418	0.222	NaN	NaN	NaN	NaN	NaN	NaN
592	2.96	-1.339	0.932	0.382	NaN	NaN	NaN	NaN	NaN	NaN	-1.215	0.654	0.592	-1.261	0.519	0.53	-1.297	0.429	0.538	-1.333	0.27	0.578	-1.36	0.1	0.499	NaN	NaN	NaN	NaN	NaN	NaN	-1.243	0.846	0.204	-1.199	0.657	0.167	-1.15	0.53	0.224	-1.135	0.418	0.222	NaN	NaN	NaN	NaN	NaN	NaN
593	2.965	-1.338	0.932	0.381	NaN	NaN	NaN	NaN	NaN	NaN	-1.214	0.654	0.592	-1.26	0.519	0.53	-1.297	0.429	0.537	-1.333	0.27	0.578	-1.36	0.1	0.499	NaN	NaN	NaN	NaN	NaN	NaN	-1.241	0.846	0.203	-1.197	0.657	0.167	-1.149	0.53	0.223	-1.134	0.419	0.222	NaN	NaN	NaN	NaN	NaN	NaN
594	2.97	-1.336	0.932	0.38	NaN	NaN	NaN	NaN	NaN	NaN	NaN	NaN	NaN	-1.259	0.519	0.529	-1.296	0.429	0.536	-1.332	0.27	0.577	-1.359	0.1	0.499	NaN	NaN	NaN	NaN	NaN	NaN	-1.238	0.846	0.202	-1.195	0.657	0.166	-1.147	0.53	0.223	-1.133	0.419	0.221	NaN	NaN	NaN	NaN	NaN	NaN
595	2.975	-1.334	0.932	0.379	NaN	NaN	NaN	NaN	NaN	NaN	NaN	NaN	NaN	-1.258	0.518	0.528	-1.295	0.429	0.536	-1.332	0.271	0.577	-1.359	0.1	0.499	NaN	NaN	NaN	NaN	NaN	NaN	-1.236	0.847	0.201	-1.193	0.657	0.166	-1.146	0.53	0.223	-1.132	0.419	0.221	NaN	NaN	NaN	NaN	NaN	NaN
596	2.98	-1.332	0.932	0.378	NaN	NaN	NaN	NaN	NaN	NaN	NaN	NaN	NaN	-1.257	0.518	0.527	-1.295	0.429	0.535	-1.332	0.271	0.577	-1.359	0.1	0.499	NaN	NaN	NaN	NaN	NaN	NaN	-1.234	0.847	0.2	-1.192	0.657	0.165	-1.144	0.53	0.222	-1.13	0.417	0.221	NaN	NaN	NaN	NaN	NaN	NaN
597	2.985	-1.331	0.932	0.377	NaN	NaN	NaN	NaN	NaN	NaN	NaN	NaN	NaN	-1.255	0.517	0.526	-1.294	0.429	0.534	-1.332	0.271	0.577	-1.359	0.1	0.499	NaN	NaN	NaN	NaN	NaN	NaN	-1.232	0.847	0.199	-1.19	0.657	0.165	-1.143	0.53	0.222	-1.128	0.417	0.221	NaN	NaN	NaN	NaN	NaN	NaN
598	2.99	-1.329	0.932	0.376	NaN	NaN	NaN	NaN	NaN	NaN	-1.214	0.657	0.591	-1.255	0.518	0.525	-1.293	0.43	0.534	-1.331	0.271	0.577	-1.359	0.1	0.499	NaN	NaN	NaN	NaN	NaN	NaN	-1.23	0.848	0.198	-1.189	0.657	0.164	-1.142	0.53	0.222	-1.127	0.417	0.221	NaN	NaN	NaN	NaN	NaN	NaN
599	2.995	-1.327	0.932	0.375	NaN	NaN	NaN	NaN	NaN	NaN	-1.21	0.654	0.589	-1.254	0.518	0.525	-1.292	0.43	0.533	-1.331	0.272	0.577	-1.358	0.1	0.499	NaN	NaN	NaN	NaN	NaN	NaN	-1.227	0.848	0.197	-1.187	0.657	0.164	-1.141	0.53	0.221	-1.125	0.416	0.221	NaN	NaN	NaN	NaN	NaN	NaN
600	3	-1.325	0.932	0.374	NaN	NaN	NaN	NaN	NaN	NaN	-1.209	0.653	0.588	-1.253	0.518	0.524	-1.291	0.43	0.533	-1.33	0.272	0.576	-1.358	0.1	0.498	NaN	NaN	NaN	NaN	NaN	NaN	-1.225	0.849	0.196	-1.186	0.657	0.163	-1.14	0.53	0.221	-1.124	0.416	0.22	NaN	NaN	NaN	NaN	NaN	NaN
601	3.005	-1.324	0.932	0.373	NaN	NaN	NaN	NaN	NaN	NaN	-1.207	0.653	0.588	-1.252	0.518	0.524	-1.291	0.43	0.532	-1.33	0.272	0.576	-1.358	0.101	0.498	NaN	NaN	NaN	NaN	NaN	NaN	-1.222	0.849	0.195	-1.185	0.658	0.162	-1.138	0.53	0.221	-1.123	0.416	0.22	NaN	NaN	NaN	NaN	NaN	NaN
602	3.01	-1.322	0.932	0.371	NaN	NaN	NaN	NaN	NaN	NaN	-1.207	0.654	0.587	-1.252	0.518	0.523	-1.29	0.43	0.532	-1.33	0.272	0.576	-1.359	0.103	0.499	NaN	NaN	NaN	NaN	NaN	NaN	-1.22	0.849	0.194	-1.184	0.657	0.162	-1.137	0.53	0.22	-1.122	0.416	0.219	NaN	NaN	NaN	NaN	NaN	NaN
603	3.015	-1.32	0.932	0.37	NaN	NaN	NaN	NaN	NaN	NaN	-1.208	0.656	0.586	-1.251	0.518	0.523	-1.289	0.43	0.531	-1.329	0.272	0.575	-1.359	0.104	0.499	NaN	NaN	NaN	NaN	NaN	NaN	-1.218	0.849	0.193	-1.182	0.656	0.161	-1.136	0.53	0.22	-1.121	0.416	0.219	NaN	NaN	NaN	NaN	NaN	NaN
604	3.02	-1.319	0.932	0.369	NaN	NaN	NaN	NaN	NaN	NaN	-1.207	0.656	0.585	-1.25	0.519	0.523	-1.288	0.43	0.53	-1.329	0.273	0.574	-1.36	0.104	0.499	NaN	NaN	NaN	NaN	NaN	NaN	-1.216	0.85	0.192	-1.18	0.656	0.16	-1.135	0.531	0.219	-1.12	0.417	0.218	NaN	NaN	NaN	NaN	NaN	NaN
605	3.025	-1.317	0.932	0.368	NaN	NaN	NaN	NaN	NaN	NaN	-1.206	0.656	0.584	-1.251	0.52	0.524	-1.288	0.43	0.53	-1.328	0.273	0.574	-1.36	0.105	0.498	NaN	NaN	NaN	NaN	NaN	NaN	-1.214	0.85	0.191	-1.18	0.657	0.159	-1.134	0.531	0.219	-1.119	0.417	0.218	NaN	NaN	NaN	NaN	NaN	NaN
606	3.03	-1.315	0.932	0.367	NaN	NaN	NaN	NaN	NaN	NaN	-1.205	0.657	0.583	-1.252	0.522	0.524	-1.287	0.43	0.529	-1.328	0.273	0.573	-1.36	0.105	0.498	NaN	NaN	NaN	NaN	NaN	NaN	-1.212	0.851	0.19	-1.178	0.657	0.159	-1.132	0.531	0.218	-1.118	0.417	0.217	NaN	NaN	NaN	NaN	NaN	NaN
607	3.035	-1.313	0.932	0.366	NaN	NaN	NaN	NaN	NaN	NaN	-1.203	0.655	0.582	-1.248	0.519	0.52	-1.286	0.431	0.529	-1.327	0.274	0.573	-1.36	0.105	0.498	NaN	NaN	NaN	NaN	NaN	NaN	-1.21	0.851	0.189	-1.176	0.657	0.158	-1.131	0.53	0.218	-1.117	0.418	0.217	NaN	NaN	NaN	NaN	NaN	NaN
608	3.04	-1.312	0.932	0.365	NaN	NaN	NaN	NaN	NaN	NaN	-1.2	0.652	0.581	-1.246	0.518	0.518	-1.286	0.431	0.528	-1.327	0.274	0.572	-1.36	0.105	0.498	NaN	NaN	NaN	NaN	NaN	NaN	-1.208	0.851	0.188	-1.175	0.657	0.157	-1.129	0.531	0.217	-1.116	0.418	0.216	NaN	NaN	NaN	NaN	NaN	NaN
609	3.045	-1.31	0.932	0.364	NaN	NaN	NaN	NaN	NaN	NaN	-1.198	0.652	0.581	-1.245	0.518	0.518	-1.285	0.431	0.528	-1.326	0.274	0.572	-1.359	0.106	0.498	NaN	NaN	NaN	NaN	NaN	NaN	-1.206	0.851	0.187	-1.173	0.657	0.156	-1.127	0.531	0.216	-1.115	0.418	0.216	NaN	NaN	NaN	NaN	NaN	NaN
610	3.05	-1.308	0.932	0.363	NaN	NaN	NaN	NaN	NaN	NaN	-1.197	0.652	0.58	-1.245	0.518	0.518	-1.284	0.431	0.527	-1.326	0.274	0.572	-1.359	0.106	0.498	NaN	NaN	NaN	NaN	NaN	NaN	-1.204	0.851	0.186	-1.171	0.657	0.155	-1.126	0.531	0.216	-1.114	0.418	0.215	NaN	NaN	NaN	NaN	NaN	NaN
611	3.055	-1.307	0.932	0.362	NaN	NaN	NaN	NaN	NaN	NaN	-1.196	0.652	0.579	-1.244	0.518	0.518	-1.283	0.431	0.527	-1.326	0.274	0.571	-1.359	0.106	0.498	NaN	NaN	NaN	NaN	NaN	NaN	-1.203	0.852	0.185	-1.169	0.657	0.154	-1.124	0.531	0.215	-1.111	0.417	0.216	NaN	NaN	NaN	NaN	NaN	NaN
612	3.06	-1.305	0.932	0.361	NaN	NaN	NaN	NaN	NaN	NaN	-1.195	0.652	0.579	-1.243	0.519	0.518	-1.282	0.431	0.526	-1.325	0.275	0.571	-1.359	0.106	0.498	NaN	NaN	NaN	NaN	NaN	NaN	-1.201	0.852	0.184	-1.167	0.657	0.154	-1.122	0.531	0.215	-1.11	0.417	0.215	NaN	NaN	NaN	NaN	NaN	NaN
613	3.065	-1.303	0.932	0.36	NaN	NaN	NaN	NaN	NaN	NaN	-1.194	0.652	0.578	-1.243	0.519	0.519	-1.281	0.431	0.525	-1.325	0.275	0.571	-1.359	0.106	0.498	NaN	NaN	NaN	NaN	NaN	NaN	-1.199	0.852	0.184	-1.165	0.658	0.152	-1.121	0.532	0.214	-1.11	0.417	0.213	NaN	NaN	NaN	NaN	NaN	NaN
614	3.07	-1.302	0.931	0.359	NaN	NaN	NaN	NaN	NaN	NaN	-1.193	0.652	0.577	-1.242	0.519	0.519	-1.281	0.431	0.525	-1.325	0.275	0.571	-1.359	0.107	0.498	NaN	NaN	NaN	NaN	NaN	NaN	-1.198	0.852	0.183	-1.163	0.658	0.151	-1.119	0.532	0.213	-1.109	0.418	0.212	NaN	NaN	NaN	NaN	NaN	NaN
615	3.075	-1.3	0.931	0.358	NaN	NaN	NaN	NaN	NaN	NaN	-1.193	0.653	0.577	-1.241	0.519	0.519	-1.28	0.431	0.525	-1.324	0.275	0.571	-1.359	0.108	0.498	NaN	NaN	NaN	NaN	NaN	NaN	-1.196	0.852	0.182	-1.161	0.659	0.151	-1.117	0.532	0.212	-1.108	0.418	0.212	NaN	NaN	NaN	NaN	NaN	NaN
616	3.08	-1.299	0.931	0.357	NaN	NaN	NaN	NaN	NaN	NaN	-1.192	0.654	0.576	-1.242	0.521	0.519	-1.279	0.432	0.524	-1.324	0.276	0.57	-1.359	0.108	0.498	NaN	NaN	NaN	NaN	NaN	NaN	-1.194	0.852	0.182	-1.159	0.659	0.15	-1.115	0.532	0.211	-1.107	0.418	0.211	NaN	NaN	NaN	NaN	NaN	NaN
617	3.085	-1.297	0.931	0.356	NaN	NaN	NaN	NaN	NaN	NaN	-1.189	0.652	0.575	-1.243	0.524	0.519	-1.278	0.432	0.524	-1.324	0.276	0.57	-1.359	0.109	0.498	NaN	NaN	NaN	NaN	NaN	NaN	-1.192	0.853	0.181	-1.157	0.66	0.149	-1.114	0.533	0.21	-1.106	0.419	0.21	NaN	NaN	NaN	NaN	NaN	NaN
618	3.09	-1.295	0.931	0.355	NaN	NaN	NaN	NaN	NaN	NaN	-1.188	0.652	0.574	-1.242	0.524	0.519	-1.277	0.432	0.523	-1.323	0.276	0.57	-1.359	0.109	0.497	NaN	NaN	NaN	NaN	NaN	NaN	-1.191	0.853	0.18	-1.155	0.66	0.148	-1.113	0.533	0.209	-1.105	0.419	0.21	NaN	NaN	NaN	NaN	NaN	NaN
619	3.095	-1.294	0.931	0.354	NaN	NaN	NaN	NaN	NaN	NaN	-1.186	0.652	0.573	-1.241	0.525	0.519	-1.287	0.445	0.52	-1.323	0.277	0.57	-1.358	0.109	0.497	NaN	NaN	NaN	NaN	NaN	NaN	-1.189	0.853	0.179	-1.153	0.66	0.148	-1.112	0.533	0.209	-1.104	0.419	0.209	NaN	NaN	NaN	NaN	NaN	NaN
620	3.1	-1.292	0.931	0.353	NaN	NaN	NaN	NaN	NaN	NaN	-1.185	0.652	0.573	-1.239	0.523	0.517	-1.3	0.461	0.516	-1.323	0.277	0.569	-1.358	0.108	0.497	NaN	NaN	NaN	NaN	NaN	NaN	-1.187	0.853	0.179	-1.15	0.659	0.147	-1.11	0.534	0.208	-1.102	0.419	0.209	NaN	NaN	NaN	NaN	NaN	NaN
621	3.105	-1.29	0.931	0.352	NaN	NaN	NaN	NaN	NaN	NaN	-1.184	0.652	0.572	-1.235	0.521	0.514	-1.281	0.44	0.52	-1.322	0.277	0.569	-1.358	0.108	0.496	NaN	NaN	NaN	NaN	NaN	NaN	-1.185	0.853	0.178	-1.148	0.659	0.146	-1.109	0.534	0.208	-1.099	0.417	0.209	NaN	NaN	NaN	NaN	NaN	NaN
622	3.11	-1.289	0.931	0.351	NaN	NaN	NaN	NaN	NaN	NaN	-1.183	0.653	0.572	-1.237	0.524	0.516	-1.275	0.434	0.521	-1.322	0.278	0.568	-1.358	0.109	0.497	NaN	NaN	NaN	NaN	NaN	NaN	-1.183	0.853	0.177	-1.147	0.66	0.145	-1.107	0.533	0.207	-1.098	0.417	0.209	NaN	NaN	NaN	NaN	NaN	NaN
623	3.115	-1.287	0.931	0.35	NaN	NaN	NaN	NaN	NaN	NaN	-1.182	0.653	0.571	-1.235	0.523	0.515	-1.273	0.433	0.52	-1.322	0.28	0.568	-1.358	0.109	0.496	NaN	NaN	NaN	NaN	NaN	NaN	-1.181	0.853	0.176	-1.145	0.66	0.144	-1.106	0.534	0.206	-1.097	0.417	0.208	NaN	NaN	NaN	NaN	NaN	NaN
624	3.12	-1.286	0.931	0.349	NaN	NaN	NaN	NaN	NaN	NaN	-1.181	0.653	0.57	-1.231	0.519	0.514	-1.272	0.433	0.52	-1.321	0.28	0.567	-1.357	0.109	0.496	NaN	NaN	NaN	NaN	NaN	NaN	-1.18	0.853	0.175	-1.143	0.66	0.143	-1.105	0.534	0.205	-1.095	0.416	0.208	NaN	NaN	NaN	NaN	NaN	NaN
625	3.125	-1.284	0.931	0.348	NaN	NaN	NaN	NaN	NaN	NaN	-1.18	0.653	0.57	-1.229	0.518	0.513	-1.271	0.433	0.52	-1.32	0.28	0.567	-1.357	0.11	0.496	NaN	NaN	NaN	NaN	NaN	NaN	-1.177	0.854	0.174	-1.142	0.661	0.142	-1.104	0.535	0.205	-1.095	0.417	0.207	NaN	NaN	NaN	NaN	NaN	NaN
626	3.13	-1.283	0.931	0.347	NaN	NaN	NaN	NaN	NaN	NaN	-1.179	0.654	0.569	-1.227	0.518	0.513	-1.269	0.433	0.519	-1.319	0.281	0.566	-1.356	0.11	0.496	NaN	NaN	NaN	NaN	NaN	NaN	-1.176	0.854	0.173	-1.141	0.661	0.141	-1.102	0.534	0.204	-1.094	0.417	0.206	NaN	NaN	NaN	NaN	NaN	NaN
627	3.135	-1.281	0.931	0.346	NaN	NaN	NaN	NaN	NaN	NaN	-1.178	0.654	0.569	-1.226	0.518	0.512	-1.268	0.433	0.519	-1.319	0.281	0.566	-1.356	0.11	0.496	NaN	NaN	NaN	NaN	NaN	NaN	-1.174	0.854	0.172	-1.139	0.661	0.141	-1.101	0.534	0.204	-1.094	0.418	0.205	NaN	NaN	NaN	NaN	NaN	NaN
628	3.14	-1.279	0.931	0.345	NaN	NaN	NaN	NaN	NaN	NaN	-1.176	0.654	0.568	-1.225	0.518	0.511	-1.266	0.434	0.518	-1.318	0.281	0.566	-1.355	0.11	0.496	NaN	NaN	NaN	NaN	NaN	NaN	-1.172	0.854	0.171	-1.137	0.66	0.14	-1.099	0.534	0.204	-1.093	0.418	0.205	NaN	NaN	NaN	NaN	NaN	NaN
629	3.145	-1.278	0.931	0.343	NaN	NaN	NaN	NaN	NaN	NaN	-1.175	0.654	0.567	-1.223	0.519	0.509	-1.264	0.434	0.517	-1.317	0.282	0.565	-1.355	0.11	0.496	NaN	NaN	NaN	NaN	NaN	NaN	-1.17	0.854	0.17	-1.135	0.66	0.139	-1.098	0.533	0.203	-1.092	0.418	0.205	NaN	NaN	NaN	NaN	NaN	NaN
630	3.15	-1.276	0.931	0.342	NaN	NaN	NaN	NaN	NaN	NaN	-1.174	0.654	0.566	-1.221	0.519	0.508	-1.263	0.434	0.517	-1.316	0.282	0.565	-1.355	0.11	0.496	NaN	NaN	NaN	NaN	NaN	NaN	-1.168	0.854	0.169	-1.134	0.66	0.139	-1.097	0.533	0.203	-1.091	0.418	0.205	NaN	NaN	NaN	NaN	NaN	NaN
631	3.155	-1.275	0.931	0.341	NaN	NaN	NaN	NaN	NaN	NaN	-1.173	0.655	0.566	-1.22	0.52	0.508	-1.261	0.434	0.517	-1.315	0.282	0.565	-1.354	0.111	0.496	NaN	NaN	NaN	NaN	NaN	NaN	-1.166	0.855	0.168	-1.132	0.66	0.138	-1.096	0.533	0.202	-1.089	0.417	0.205	NaN	NaN	NaN	NaN	NaN	NaN
632	3.16	-1.273	0.932	0.34	NaN	NaN	NaN	NaN	NaN	NaN	-1.172	0.655	0.565	-1.22	0.52	0.509	-1.26	0.434	0.516	-1.314	0.283	0.565	-1.354	0.111	0.496	NaN	NaN	NaN	NaN	NaN	NaN	-1.164	0.855	0.167	-1.131	0.661	0.137	-1.095	0.534	0.201	-1.089	0.417	0.204	NaN	NaN	NaN	NaN	NaN	NaN
633	3.165	-1.272	0.932	0.339	NaN	NaN	NaN	NaN	NaN	NaN	-1.17	0.655	0.565	-1.219	0.52	0.51	-1.258	0.434	0.516	-1.314	0.283	0.565	-1.353	0.111	0.495	NaN	NaN	NaN	NaN	NaN	NaN	-1.162	0.855	0.166	-1.13	0.661	0.136	-1.094	0.534	0.2	-1.088	0.416	0.203	NaN	NaN	NaN	NaN	NaN	NaN
634	3.17	-1.27	0.932	0.338	NaN	NaN	NaN	NaN	NaN	NaN	-1.169	0.655	0.564	-1.217	0.52	0.509	-1.257	0.434	0.516	-1.313	0.284	0.565	-1.353	0.112	0.495	NaN	NaN	NaN	NaN	NaN	NaN	-1.16	0.855	0.165	-1.128	0.661	0.136	-1.093	0.534	0.2	-1.087	0.416	0.203	NaN	NaN	NaN	NaN	NaN	NaN
635	3.175	-1.269	0.932	0.337	NaN	NaN	NaN	NaN	NaN	NaN	-1.168	0.655	0.563	-1.216	0.52	0.509	-1.255	0.434	0.515	-1.312	0.284	0.565	-1.352	0.112	0.495	NaN	NaN	NaN	NaN	NaN	NaN	-1.158	0.856	0.164	-1.127	0.661	0.135	-1.092	0.534	0.199	-1.086	0.416	0.202	NaN	NaN	NaN	NaN	NaN	NaN
636	3.18	-1.267	0.932	0.336	NaN	NaN	NaN	NaN	NaN	NaN	-1.166	0.656	0.563	-1.214	0.52	0.508	-1.254	0.434	0.515	-1.311	0.285	0.565	-1.352	0.112	0.495	NaN	NaN	NaN	NaN	NaN	NaN	-1.157	0.856	0.163	-1.125	0.661	0.134	-1.092	0.534	0.199	-1.086	0.416	0.202	NaN	NaN	NaN	NaN	NaN	NaN
637	3.185	-1.266	0.932	0.335	NaN	NaN	NaN	NaN	NaN	NaN	-1.165	0.656	0.562	-1.211	0.52	0.508	-1.252	0.434	0.515	-1.311	0.285	0.565	-1.352	0.112	0.495	NaN	NaN	NaN	NaN	NaN	NaN	-1.155	0.856	0.162	-1.124	0.661	0.133	-1.091	0.534	0.198	-1.086	0.416	0.201	NaN	NaN	NaN	NaN	NaN	NaN
638	3.19	-1.264	0.932	0.333	NaN	NaN	NaN	NaN	NaN	NaN	-1.164	0.656	0.562	-1.209	0.52	0.508	-1.251	0.434	0.514	-1.31	0.286	0.565	-1.352	0.114	0.495	NaN	NaN	NaN	NaN	NaN	NaN	-1.153	0.856	0.161	-1.122	0.661	0.133	-1.09	0.534	0.197	-1.085	0.417	0.2	NaN	NaN	NaN	NaN	NaN	NaN
639	3.195	-1.263	0.933	0.332	NaN	NaN	NaN	NaN	NaN	NaN	-1.163	0.657	0.561	-1.208	0.52	0.508	-1.25	0.435	0.515	-1.309	0.287	0.564	-1.352	0.116	0.496	NaN	NaN	NaN	NaN	NaN	NaN	-1.151	0.856	0.16	-1.121	0.661	0.132	-1.089	0.534	0.197	-1.085	0.417	0.2	NaN	NaN	NaN	NaN	NaN	NaN
640	3.2	-1.262	0.933	0.331	NaN	NaN	NaN	NaN	NaN	NaN	-1.162	0.657	0.56	-1.207	0.52	0.508	-1.248	0.435	0.514	-1.308	0.287	0.564	-1.352	0.117	0.496	NaN	NaN	NaN	NaN	NaN	NaN	-1.149	0.856	0.159	-1.12	0.662	0.131	-1.087	0.534	0.196	-1.085	0.417	0.199	NaN	NaN	NaN	NaN	NaN	NaN
641	3.205	-1.26	0.933	0.33	NaN	NaN	NaN	NaN	NaN	NaN	-1.161	0.657	0.56	-1.205	0.521	0.507	-1.247	0.436	0.514	-1.308	0.288	0.564	-1.351	0.117	0.496	NaN	NaN	NaN	NaN	NaN	NaN	-1.148	0.856	0.158	-1.118	0.662	0.131	-1.087	0.534	0.195	-1.084	0.417	0.199	NaN	NaN	NaN	NaN	NaN	NaN
642	3.21	-1.259	0.933	0.329	NaN	NaN	NaN	NaN	NaN	NaN	-1.159	0.657	0.559	-1.204	0.521	0.507	-1.246	0.436	0.514	-1.306	0.289	0.563	-1.35	0.117	0.496	NaN	NaN	NaN	NaN	NaN	NaN	-1.146	0.856	0.158	-1.117	0.662	0.13	-1.086	0.535	0.194	-1.084	0.418	0.198	NaN	NaN	NaN	NaN	NaN	NaN
643	3.215	-1.257	0.933	0.328	NaN	NaN	NaN	NaN	NaN	NaN	-1.158	0.658	0.559	-1.203	0.523	0.507	-1.244	0.436	0.514	-1.305	0.289	0.563	-1.35	0.117	0.496	NaN	NaN	NaN	NaN	NaN	NaN	-1.145	0.857	0.157	-1.116	0.662	0.129	-1.085	0.535	0.194	-1.083	0.418	0.198	NaN	NaN	NaN	NaN	NaN	NaN
644	3.22	-1.256	0.933	0.327	NaN	NaN	NaN	NaN	NaN	NaN	-1.157	0.658	0.559	-1.203	0.524	0.507	-1.242	0.436	0.514	-1.304	0.289	0.563	-1.349	0.118	0.496	NaN	NaN	NaN	NaN	NaN	NaN	-1.144	0.857	0.156	-1.115	0.662	0.129	-1.084	0.535	0.194	-1.081	0.417	0.198	NaN	NaN	NaN	NaN	NaN	NaN
645	3.225	-1.255	0.933	0.326	NaN	NaN	NaN	NaN	NaN	NaN	-1.156	0.658	0.558	-1.201	0.525	0.507	-1.24	0.435	0.514	-1.303	0.29	0.563	-1.349	0.118	0.496	NaN	NaN	NaN	NaN	NaN	NaN	-1.142	0.856	0.156	-1.113	0.662	0.128	-1.083	0.534	0.194	-1.08	0.416	0.197	NaN	NaN	NaN	NaN	NaN	NaN
646	3.23	-1.253	0.933	0.325	NaN	NaN	NaN	NaN	NaN	NaN	-1.155	0.659	0.558	-1.199	0.524	0.507	-1.237	0.435	0.514	-1.302	0.29	0.563	-1.349	0.119	0.495	NaN	NaN	NaN	NaN	NaN	NaN	-1.14	0.856	0.155	-1.112	0.662	0.127	-1.082	0.534	0.193	-1.079	0.416	0.197	NaN	NaN	NaN	NaN	NaN	NaN
647	3.235	-1.252	0.933	0.324	NaN	NaN	NaN	NaN	NaN	NaN	-1.154	0.66	0.558	-1.195	0.522	0.507	-1.235	0.435	0.514	-1.301	0.29	0.563	-1.348	0.119	0.495	NaN	NaN	NaN	NaN	NaN	NaN	-1.139	0.857	0.155	-1.111	0.662	0.127	-1.081	0.533	0.193	-1.078	0.415	0.196	NaN	NaN	NaN	NaN	NaN	NaN
648	3.24	-1.251	0.933	0.323	NaN	NaN	NaN	NaN	NaN	NaN	-1.153	0.66	0.557	-1.193	0.522	0.507	-1.233	0.435	0.514	-1.299	0.291	0.563	-1.347	0.12	0.495	NaN	NaN	NaN	NaN	NaN	NaN	-1.137	0.857	0.154	-1.11	0.662	0.126	-1.08	0.533	0.192	-1.078	0.415	0.196	NaN	NaN	NaN	NaN	NaN	NaN
649	3.245	-1.25	0.933	0.322	NaN	NaN	NaN	NaN	NaN	NaN	-1.152	0.66	0.557	-1.191	0.522	0.507	-1.231	0.436	0.514	-1.298	0.291	0.563	-1.347	0.121	0.495	NaN	NaN	NaN	NaN	NaN	NaN	-1.136	0.857	0.153	-1.108	0.662	0.125	-1.079	0.533	0.192	-1.077	0.416	0.195	NaN	NaN	NaN	NaN	NaN	NaN
650	3.25	-1.248	0.933	0.321	NaN	NaN	NaN	NaN	NaN	NaN	-1.151	0.661	0.557	-1.191	0.524	0.507	-1.228	0.435	0.514	-1.297	0.291	0.563	-1.347	0.123	0.496	NaN	NaN	NaN	NaN	NaN	NaN	-1.134	0.856	0.153	-1.107	0.662	0.125	-1.078	0.534	0.191	-1.077	0.416	0.195	NaN	NaN	NaN	NaN	NaN	NaN
651	3.255	-1.247	0.933	0.32	NaN	NaN	NaN	NaN	NaN	NaN	-1.15	0.661	0.556	-1.188	0.522	0.507	-1.226	0.435	0.514	-1.295	0.292	0.563	-1.347	0.124	0.496	NaN	NaN	NaN	NaN	NaN	NaN	-1.133	0.857	0.152	-1.106	0.662	0.125	-1.077	0.534	0.19	-1.076	0.416	0.195	NaN	NaN	NaN	NaN	NaN	NaN
652	3.26	-1.246	0.933	0.319	NaN	NaN	NaN	NaN	NaN	NaN	-1.149	0.662	0.556	-1.184	0.522	0.508	-1.225	0.435	0.515	-1.294	0.292	0.563	-1.346	0.125	0.496	NaN	NaN	NaN	NaN	NaN	NaN	-1.131	0.857	0.151	-1.105	0.663	0.124	-1.076	0.534	0.19	-1.076	0.416	0.194	NaN	NaN	NaN	NaN	NaN	NaN
653	3.265	-1.245	0.933	0.318	NaN	NaN	NaN	NaN	NaN	NaN	-1.148	0.662	0.556	-1.183	0.522	0.508	-1.222	0.436	0.515	-1.292	0.293	0.563	-1.346	0.125	0.496	NaN	NaN	NaN	NaN	NaN	NaN	-1.129	0.856	0.151	-1.103	0.663	0.123	-1.076	0.534	0.189	-1.075	0.416	0.194	NaN	NaN	NaN	NaN	NaN	NaN
654	3.27	-1.244	0.933	0.317	NaN	NaN	NaN	NaN	NaN	NaN	-1.147	0.663	0.556	-1.181	0.523	0.508	-1.22	0.436	0.515	-1.291	0.293	0.563	-1.345	0.126	0.496	NaN	NaN	NaN	NaN	NaN	NaN	-1.128	0.856	0.15	-1.102	0.663	0.123	-1.075	0.534	0.189	-1.075	0.416	0.194	NaN	NaN	NaN	NaN	NaN	NaN
655	3.275	-1.242	0.933	0.316	NaN	NaN	NaN	NaN	NaN	NaN	-1.145	0.663	0.556	-1.178	0.522	0.507	-1.217	0.435	0.515	-1.289	0.293	0.563	-1.344	0.127	0.496	NaN	NaN	NaN	NaN	NaN	NaN	-1.127	0.857	0.149	-1.1	0.662	0.123	-1.074	0.534	0.189	-1.074	0.416	0.194	NaN	NaN	NaN	NaN	NaN	NaN
656	3.28	-1.241	0.934	0.315	NaN	NaN	NaN	NaN	NaN	NaN	-1.144	0.664	0.556	-1.175	0.522	0.507	-1.213	0.435	0.515	-1.288	0.294	0.563	-1.343	0.128	0.495	NaN	NaN	NaN	NaN	NaN	NaN	-1.125	0.856	0.149	-1.099	0.662	0.122	-1.073	0.534	0.188	-1.074	0.416	0.193	NaN	NaN	NaN	NaN	NaN	NaN
657	3.285	-1.24	0.934	0.314	NaN	NaN	NaN	NaN	NaN	NaN	-1.144	0.665	0.556	-1.173	0.522	0.508	-1.212	0.435	0.516	-1.286	0.294	0.563	-1.343	0.128	0.495	NaN	NaN	NaN	NaN	NaN	NaN	-1.123	0.856	0.148	-1.098	0.662	0.121	-1.072	0.534	0.188	-1.073	0.416	0.193	NaN	NaN	NaN	NaN	NaN	NaN
658	3.29	-1.239	0.934	0.313	NaN	NaN	NaN	NaN	NaN	NaN	-1.143	0.666	0.556	-1.171	0.523	0.508	-1.21	0.435	0.517	-1.284	0.294	0.564	-1.342	0.129	0.495	NaN	NaN	NaN	NaN	NaN	NaN	-1.122	0.856	0.147	-1.097	0.662	0.121	-1.072	0.534	0.187	-1.072	0.416	0.193	NaN	NaN	NaN	NaN	NaN	NaN
659	3.295	-1.238	0.934	0.312	NaN	NaN	NaN	NaN	NaN	NaN	-1.141	0.666	0.556	-1.168	0.523	0.509	-1.207	0.435	0.517	-1.282	0.295	0.564	-1.341	0.13	0.494	NaN	NaN	NaN	NaN	NaN	NaN	-1.121	0.857	0.146	-1.095	0.662	0.12	-1.071	0.534	0.187	-1.071	0.416	0.192	NaN	NaN	NaN	NaN	NaN	NaN
660	3.3	-1.237	0.934	0.312	NaN	NaN	NaN	NaN	NaN	NaN	-1.137	0.664	0.555	-1.164	0.521	0.508	-1.203	0.435	0.517	-1.28	0.295	0.564	-1.34	0.13	0.494	NaN	NaN	NaN	NaN	NaN	NaN	-1.119	0.856	0.146	-1.094	0.662	0.12	-1.07	0.534	0.186	-1.071	0.416	0.192	NaN	NaN	NaN	NaN	NaN	NaN
661	3.305	-1.236	0.934	0.311	NaN	NaN	NaN	NaN	NaN	NaN	-1.135	0.664	0.555	-1.161	0.521	0.508	-1.2	0.434	0.517	-1.278	0.296	0.564	-1.339	0.131	0.494	NaN	NaN	NaN	NaN	NaN	NaN	-1.118	0.856	0.146	-1.092	0.662	0.12	-1.069	0.534	0.186	-1.07	0.416	0.191	NaN	NaN	NaN	NaN	NaN	NaN
662	3.31	-1.235	0.934	0.31	NaN	NaN	NaN	NaN	NaN	NaN	-1.134	0.664	0.555	-1.159	0.521	0.509	-1.199	0.435	0.518	-1.277	0.296	0.563	-1.338	0.132	0.494	NaN	NaN	NaN	NaN	NaN	NaN	-1.116	0.856	0.145	-1.091	0.662	0.119	-1.068	0.535	0.185	-1.069	0.416	0.191	NaN	NaN	NaN	NaN	NaN	NaN
663	3.315	-1.233	0.934	0.309	NaN	NaN	NaN	NaN	NaN	NaN	-1.133	0.665	0.555	-1.157	0.522	0.509	-1.196	0.435	0.519	-1.275	0.297	0.563	-1.338	0.134	0.494	NaN	NaN	NaN	NaN	NaN	NaN	-1.115	0.856	0.144	-1.091	0.663	0.119	-1.068	0.535	0.185	-1.069	0.416	0.19	NaN	NaN	NaN	NaN	NaN	NaN
664	3.32	-1.232	0.934	0.308	NaN	NaN	NaN	NaN	NaN	NaN	-1.131	0.666	0.555	-1.154	0.522	0.509	-1.193	0.435	0.519	-1.273	0.297	0.563	-1.337	0.135	0.494	NaN	NaN	NaN	NaN	NaN	NaN	-1.114	0.856	0.144	-1.089	0.663	0.118	-1.067	0.535	0.185	-1.068	0.415	0.19	NaN	NaN	NaN	NaN	NaN	NaN
665	3.325	-1.231	0.934	0.308	NaN	NaN	NaN	NaN	NaN	NaN	-1.13	0.666	0.555	-1.151	0.522	0.51	-1.19	0.435	0.519	-1.272	0.298	0.564	-1.336	0.136	0.494	NaN	NaN	NaN	NaN	NaN	NaN	-1.112	0.856	0.143	-1.089	0.663	0.118	-1.065	0.534	0.184	-1.067	0.416	0.19	NaN	NaN	NaN	NaN	NaN	NaN
666	3.33	-1.23	0.933	0.307	NaN	NaN	NaN	NaN	NaN	NaN	-1.128	0.667	0.555	-1.148	0.521	0.51	-1.187	0.434	0.519	-1.27	0.298	0.564	-1.335	0.137	0.493	NaN	NaN	NaN	NaN	NaN	NaN	-1.111	0.856	0.143	-1.087	0.663	0.118	-1.064	0.534	0.184	-1.067	0.416	0.19	NaN	NaN	NaN	NaN	NaN	NaN
667	3.335	-1.229	0.933	0.306	NaN	NaN	NaN	NaN	NaN	NaN	-1.126	0.667	0.555	-1.145	0.521	0.51	-1.185	0.435	0.52	-1.269	0.299	0.564	-1.334	0.138	0.493	NaN	NaN	NaN	NaN	NaN	NaN	-1.11	0.856	0.142	-1.086	0.663	0.117	-1.063	0.534	0.184	-1.066	0.416	0.189	NaN	NaN	NaN	NaN	NaN	NaN
668	3.34	-1.228	0.933	0.306	NaN	NaN	NaN	NaN	NaN	NaN	-1.123	0.666	0.555	-1.143	0.521	0.51	-1.183	0.435	0.521	-1.267	0.299	0.564	-1.333	0.138	0.493	NaN	NaN	NaN	NaN	NaN	NaN	-1.109	0.856	0.142	-1.085	0.663	0.117	-1.062	0.533	0.184	-1.066	0.416	0.189	NaN	NaN	NaN	NaN	NaN	NaN
669	3.345	-1.227	0.933	0.305	NaN	NaN	NaN	NaN	NaN	NaN	-1.121	0.667	0.555	-1.14	0.522	0.511	-1.18	0.435	0.521	-1.266	0.3	0.564	-1.332	0.139	0.492	NaN	NaN	NaN	NaN	NaN	NaN	-1.107	0.856	0.141	-1.084	0.663	0.117	-1.061	0.533	0.184	-1.065	0.416	0.189	NaN	NaN	NaN	NaN	NaN	NaN
670	3.35	-1.226	0.933	0.304	NaN	NaN	NaN	NaN	NaN	NaN	-1.119	0.667	0.555	-1.139	0.523	0.511	-1.178	0.436	0.521	-1.264	0.301	0.564	-1.331	0.139	0.492	NaN	NaN	NaN	NaN	NaN	NaN	-1.106	0.856	0.141	-1.083	0.663	0.116	-1.06	0.533	0.184	-1.064	0.416	0.189	NaN	NaN	NaN	NaN	NaN	NaN
671	3.355	-1.225	0.933	0.303	NaN	NaN	NaN	NaN	NaN	NaN	-1.118	0.668	0.555	-1.137	0.524	0.512	-1.175	0.435	0.521	-1.263	0.301	0.564	-1.329	0.14	0.491	NaN	NaN	NaN	NaN	NaN	NaN	-1.104	0.856	0.141	-1.082	0.663	0.116	-1.059	0.533	0.184	-1.064	0.416	0.189	NaN	NaN	NaN	NaN	NaN	NaN
672	3.36	-1.224	0.933	0.303	NaN	NaN	NaN	NaN	NaN	NaN	-1.116	0.668	0.555	-1.136	0.525	0.514	-1.174	0.436	0.522	-1.262	0.302	0.564	-1.328	0.141	0.491	NaN	NaN	NaN	NaN	NaN	NaN	-1.103	0.855	0.141	-1.081	0.663	0.116	-1.059	0.533	0.184	-1.063	0.416	0.189	NaN	NaN	NaN	NaN	NaN	NaN
673	3.365	-1.222	0.933	0.302	NaN	NaN	NaN	NaN	NaN	NaN	-1.115	0.669	0.555	-1.135	0.526	0.515	-1.171	0.436	0.522	-1.26	0.303	0.563	-1.327	0.141	0.49	NaN	NaN	NaN	NaN	NaN	NaN	-1.102	0.855	0.14	-1.08	0.663	0.115	-1.058	0.533	0.184	-1.062	0.416	0.189	NaN	NaN	NaN	NaN	NaN	NaN
674	3.37	-1.221	0.933	0.302	NaN	NaN	NaN	NaN	NaN	NaN	-1.114	0.671	0.556	-1.133	0.526	0.515	-1.17	0.437	0.522	-1.259	0.303	0.563	-1.326	0.142	0.49	NaN	NaN	NaN	NaN	NaN	NaN	-1.101	0.855	0.14	-1.078	0.663	0.115	-1.057	0.534	0.184	-1.061	0.416	0.189	NaN	NaN	NaN	NaN	NaN	NaN
675	3.375	-1.22	0.933	0.301	NaN	NaN	NaN	NaN	NaN	NaN	-1.111	0.668	0.555	-1.13	0.526	0.515	-1.168	0.436	0.522	-1.258	0.304	0.563	-1.325	0.143	0.49	NaN	NaN	NaN	NaN	NaN	NaN	-1.099	0.856	0.139	-1.077	0.663	0.115	-1.056	0.534	0.183	-1.06	0.416	0.189	NaN	NaN	NaN	NaN	NaN	NaN
676	3.38	-1.219	0.933	0.3	NaN	NaN	NaN	NaN	NaN	NaN	-1.109	0.668	0.555	-1.127	0.524	0.515	-1.168	0.437	0.523	-1.257	0.305	0.562	-1.324	0.145	0.49	NaN	NaN	NaN	NaN	NaN	NaN	-1.098	0.856	0.139	-1.075	0.662	0.115	-1.056	0.534	0.183	-1.059	0.416	0.189	NaN	NaN	NaN	NaN	NaN	NaN
677	3.385	-1.218	0.933	0.3	NaN	NaN	NaN	NaN	NaN	NaN	-1.108	0.669	0.555	-1.125	0.524	0.515	-1.166	0.437	0.523	-1.256	0.305	0.562	-1.323	0.145	0.49	NaN	NaN	NaN	NaN	NaN	NaN	-1.097	0.855	0.139	-1.074	0.663	0.115	-1.055	0.534	0.183	-1.058	0.415	0.189	NaN	NaN	NaN	NaN	NaN	NaN
678	3.39	-1.217	0.933	0.299	NaN	NaN	NaN	NaN	NaN	NaN	-1.107	0.67	0.555	-1.123	0.524	0.515	-1.164	0.437	0.523	-1.255	0.305	0.562	-1.322	0.145	0.489	NaN	NaN	NaN	NaN	NaN	NaN	-1.095	0.855	0.139	-1.072	0.662	0.115	-1.053	0.534	0.183	-1.057	0.415	0.189	NaN	NaN	NaN	NaN	NaN	NaN
679	3.395	-1.216	0.933	0.299	NaN	NaN	NaN	NaN	NaN	NaN	-1.106	0.67	0.556	-1.122	0.524	0.515	-1.163	0.437	0.523	-1.254	0.306	0.562	-1.32	0.145	0.489	NaN	NaN	NaN	NaN	NaN	NaN	-1.093	0.855	0.138	-1.071	0.662	0.115	-1.051	0.533	0.183	-1.056	0.416	0.189	NaN	NaN	NaN	NaN	NaN	NaN
680	3.4	-1.214	0.933	0.298	NaN	NaN	NaN	NaN	NaN	NaN	-1.105	0.671	0.556	-1.122	0.525	0.515	-1.161	0.437	0.522	-1.253	0.306	0.562	-1.318	0.144	0.489	NaN	NaN	NaN	NaN	NaN	NaN	-1.092	0.855	0.138	-1.07	0.662	0.114	-1.05	0.533	0.184	-1.056	0.416	0.189	NaN	NaN	NaN	NaN	NaN	NaN
681	3.405	-1.213	0.933	0.298	NaN	NaN	NaN	NaN	NaN	NaN	-1.105	0.671	0.556	-1.121	0.525	0.516	-1.16	0.437	0.523	-1.252	0.306	0.562	-1.315	0.143	0.489	NaN	NaN	NaN	NaN	NaN	NaN	-1.091	0.855	0.138	-1.068	0.662	0.114	-1.049	0.533	0.183	-1.055	0.416	0.189	NaN	NaN	NaN	NaN	NaN	NaN
682	3.41	-1.212	0.933	0.297	NaN	NaN	NaN	NaN	NaN	NaN	-1.104	0.672	0.556	-1.12	0.525	0.515	-1.161	0.439	0.523	-1.251	0.306	0.562	-1.313	0.142	0.489	NaN	NaN	NaN	NaN	NaN	NaN	-1.09	0.856	0.137	-1.067	0.662	0.114	-1.048	0.532	0.183	-1.054	0.416	0.189	NaN	NaN	NaN	NaN	NaN	NaN
683	3.415	-1.211	0.933	0.297	NaN	NaN	NaN	NaN	NaN	NaN	-1.103	0.672	0.555	-1.119	0.525	0.515	-1.16	0.438	0.523	-1.25	0.306	0.562	-1.311	0.142	0.49	NaN	NaN	NaN	NaN	NaN	NaN	-1.089	0.855	0.137	-1.066	0.662	0.113	-1.047	0.532	0.183	-1.054	0.417	0.189	NaN	NaN	NaN	NaN	NaN	NaN
684	3.42	-1.21	0.933	0.296	NaN	NaN	NaN	NaN	NaN	NaN	-1.103	0.672	0.555	-1.119	0.525	0.515	-1.159	0.438	0.522	-1.249	0.305	0.562	-1.309	0.141	0.49	NaN	NaN	NaN	NaN	NaN	NaN	-1.087	0.855	0.136	-1.064	0.662	0.113	-1.046	0.533	0.183	-1.053	0.417	0.188	NaN	NaN	NaN	NaN	NaN	NaN
685	3.425	-1.209	0.933	0.296	NaN	NaN	NaN	NaN	NaN	NaN	-1.103	0.673	0.555	-1.119	0.526	0.515	-1.16	0.439	0.523	-1.247	0.304	0.562	-1.306	0.14	0.49	NaN	NaN	NaN	NaN	NaN	NaN	-1.086	0.855	0.136	-1.063	0.662	0.113	-1.045	0.533	0.182	-1.052	0.417	0.189	NaN	NaN	NaN	NaN	NaN	NaN
686	3.43	-1.208	0.933	0.296	NaN	NaN	NaN	NaN	NaN	NaN	-1.103	0.673	0.555	-1.118	0.526	0.515	-1.158	0.438	0.522	-1.245	0.303	0.562	-1.304	0.14	0.49	NaN	NaN	NaN	NaN	NaN	NaN	-1.084	0.855	0.136	-1.062	0.662	0.113	-1.044	0.533	0.182	-1.05	0.416	0.189	NaN	NaN	NaN	NaN	NaN	NaN
687	3.435	-1.207	0.933	0.295	NaN	NaN	NaN	NaN	NaN	NaN	-1.103	0.673	0.555	-1.118	0.526	0.515	-1.155	0.437	0.521	-1.244	0.303	0.562	-1.302	0.139	0.491	NaN	NaN	NaN	NaN	NaN	NaN	-1.083	0.855	0.136	-1.06	0.662	0.113	-1.044	0.533	0.182	-1.049	0.416	0.189	NaN	NaN	NaN	NaN	NaN	NaN
688	3.44	-1.206	0.933	0.295	NaN	NaN	NaN	NaN	NaN	NaN	-1.102	0.673	0.555	-1.118	0.526	0.514	-1.154	0.437	0.521	-1.243	0.303	0.561	-1.298	0.137	0.49	NaN	NaN	NaN	NaN	NaN	NaN	-1.082	0.855	0.136	-1.059	0.662	0.113	-1.043	0.533	0.182	-1.048	0.415	0.19	NaN	NaN	NaN	NaN	NaN	NaN
689	3.445	-1.205	0.933	0.295	NaN	NaN	NaN	NaN	NaN	NaN	-1.102	0.673	0.554	-1.118	0.526	0.513	-1.154	0.437	0.521	-1.242	0.303	0.561	-1.296	0.136	0.491	NaN	NaN	NaN	NaN	NaN	NaN	-1.08	0.855	0.136	-1.058	0.662	0.113	-1.042	0.533	0.182	-1.047	0.416	0.19	NaN	NaN	NaN	NaN	NaN	NaN
690	3.45	-1.204	0.932	0.294	NaN	NaN	NaN	NaN	NaN	NaN	-1.101	0.672	0.554	-1.117	0.526	0.513	-1.155	0.438	0.521	-1.24	0.302	0.561	-1.293	0.135	0.491	NaN	NaN	NaN	NaN	NaN	NaN	-1.079	0.855	0.135	-1.057	0.662	0.113	-1.041	0.533	0.183	-1.046	0.416	0.19	NaN	NaN	NaN	NaN	NaN	NaN
691	3.455	-1.203	0.932	0.294	NaN	NaN	NaN	NaN	NaN	NaN	-1.101	0.672	0.553	-1.117	0.525	0.512	-1.155	0.438	0.521	-1.238	0.301	0.561	-1.29	0.133	0.491	NaN	NaN	NaN	NaN	NaN	NaN	-1.078	0.855	0.135	-1.055	0.661	0.113	-1.039	0.533	0.183	-1.045	0.416	0.19	NaN	NaN	NaN	NaN	NaN	NaN
692	3.46	-1.201	0.932	0.294	NaN	NaN	NaN	NaN	NaN	NaN	-1.101	0.672	0.553	-1.117	0.525	0.511	-1.154	0.437	0.52	-1.236	0.3	0.561	-1.287	0.132	0.491	NaN	NaN	NaN	NaN	NaN	NaN	-1.077	0.855	0.134	-1.054	0.662	0.113	-1.037	0.532	0.184	-1.045	0.416	0.19	NaN	NaN	NaN	NaN	NaN	NaN
693	3.465	-1.201	0.932	0.293	NaN	NaN	NaN	NaN	NaN	NaN	-1.1	0.671	0.552	-1.117	0.525	0.511	-1.152	0.437	0.519	-1.234	0.299	0.561	-1.284	0.132	0.492	NaN	NaN	NaN	NaN	NaN	NaN	-1.076	0.855	0.134	-1.053	0.661	0.113	-1.036	0.531	0.184	-1.044	0.417	0.19	NaN	NaN	NaN	NaN	NaN	NaN
694	3.47	-1.2	0.932	0.293	NaN	NaN	NaN	NaN	NaN	NaN	-1.1	0.671	0.552	-1.116	0.525	0.51	-1.153	0.437	0.519	-1.232	0.298	0.56	-1.282	0.131	0.492	NaN	NaN	NaN	NaN	NaN	NaN	-1.075	0.855	0.134	-1.051	0.661	0.113	-1.035	0.531	0.184	-1.042	0.416	0.19	-1.055	0.254	0.16	NaN	NaN	NaN
695	3.475	-1.199	0.932	0.293	NaN	NaN	NaN	NaN	NaN	NaN	-1.1	0.671	0.551	-1.116	0.525	0.51	-1.152	0.437	0.519	-1.23	0.298	0.56	-1.279	0.13	0.492	NaN	NaN	NaN	NaN	NaN	NaN	-1.073	0.855	0.134	-1.05	0.661	0.113	-1.034	0.532	0.183	-1.041	0.416	0.191	-1.054	0.254	0.16	NaN	NaN	NaN
696	3.48	-1.198	0.932	0.292	NaN	NaN	NaN	NaN	NaN	NaN	-1.099	0.671	0.55	-1.116	0.525	0.51	-1.148	0.435	0.517	-1.228	0.297	0.56	-1.277	0.129	0.492	NaN	NaN	NaN	NaN	NaN	NaN	-1.072	0.855	0.134	-1.049	0.661	0.113	-1.033	0.532	0.183	-1.039	0.415	0.191	-1.052	0.253	0.16	NaN	NaN	NaN
697	3.485	-1.197	0.932	0.292	NaN	NaN	NaN	NaN	NaN	NaN	-1.099	0.67	0.55	-1.116	0.526	0.509	-1.146	0.435	0.517	-1.227	0.297	0.56	-1.274	0.128	0.491	NaN	NaN	NaN	NaN	NaN	NaN	-1.071	0.855	0.134	-1.047	0.66	0.113	-1.032	0.532	0.183	-1.038	0.415	0.191	-1.051	0.253	0.16	NaN	NaN	NaN
698	3.49	-1.196	0.932	0.292	NaN	NaN	NaN	NaN	NaN	NaN	-1.098	0.67	0.549	-1.115	0.525	0.508	-1.145	0.434	0.516	-1.225	0.296	0.559	-1.272	0.128	0.492	NaN	NaN	NaN	NaN	NaN	NaN	-1.07	0.855	0.134	-1.046	0.66	0.113	-1.031	0.532	0.184	-1.037	0.415	0.191	-1.05	0.253	0.16	NaN	NaN	NaN
699	3.495	-1.195	0.932	0.292	NaN	NaN	NaN	NaN	NaN	NaN	-1.098	0.669	0.549	-1.114	0.525	0.506	-1.145	0.434	0.516	-1.223	0.295	0.559	-1.27	0.127	0.491	NaN	NaN	NaN	NaN	NaN	NaN	-1.068	0.855	0.134	-1.045	0.66	0.113	-1.03	0.532	0.184	-1.037	0.416	0.191	-1.05	0.252	0.161	NaN	NaN	NaN
700	3.5	-1.194	0.932	0.291	NaN	NaN	NaN	NaN	NaN	NaN	-1.097	0.669	0.548	-1.112	0.524	0.505	-1.144	0.434	0.516	-1.221	0.294	0.559	-1.269	0.127	0.491	NaN	NaN	NaN	NaN	NaN	NaN	-1.067	0.855	0.134	-1.043	0.66	0.113	-1.029	0.532	0.184	-1.036	0.416	0.191	-1.048	0.252	0.161	NaN	NaN	NaN
701	3.505	-1.193	0.932	0.291	NaN	NaN	NaN	NaN	NaN	NaN	-1.096	0.668	0.548	-1.11	0.523	0.505	-1.142	0.433	0.515	-1.22	0.294	0.558	-1.268	0.127	0.49	NaN	NaN	NaN	NaN	NaN	NaN	-1.066	0.854	0.134	-1.043	0.66	0.113	-1.028	0.532	0.184	-1.035	0.416	0.191	-1.047	0.252	0.161	NaN	NaN	NaN
702	3.51	-1.192	0.931	0.291	NaN	NaN	NaN	NaN	NaN	NaN	-1.096	0.668	0.547	-1.109	0.523	0.504	-1.14	0.432	0.514	-1.218	0.294	0.558	-1.267	0.127	0.49	NaN	NaN	NaN	NaN	NaN	NaN	-1.065	0.854	0.134	-1.042	0.66	0.113	-1.027	0.532	0.184	-1.034	0.417	0.191	-1.046	0.252	0.161	NaN	NaN	NaN
703	3.515	-1.191	0.931	0.29	NaN	NaN	NaN	NaN	NaN	NaN	-1.095	0.668	0.547	-1.107	0.523	0.504	-1.139	0.432	0.514	-1.218	0.293	0.557	-1.266	0.126	0.488	NaN	NaN	NaN	NaN	NaN	NaN	-1.064	0.854	0.134	-1.04	0.659	0.113	-1.026	0.532	0.183	-1.033	0.416	0.192	-1.046	0.252	0.162	NaN	NaN	NaN
704	3.52	-1.19	0.931	0.29	NaN	NaN	NaN	NaN	NaN	NaN	-1.094	0.668	0.546	-1.106	0.522	0.504	-1.139	0.432	0.513	-1.217	0.293	0.556	-1.266	0.127	0.488	NaN	NaN	NaN	NaN	NaN	NaN	-1.062	0.854	0.134	-1.039	0.659	0.113	-1.026	0.532	0.183	-1.032	0.415	0.192	-1.044	0.252	0.162	NaN	NaN	NaN
705	3.525	-1.189	0.931	0.29	NaN	NaN	NaN	NaN	NaN	NaN	-1.093	0.668	0.546	-1.105	0.523	0.503	-1.139	0.433	0.513	-1.217	0.293	0.555	-1.265	0.127	0.487	NaN	NaN	NaN	NaN	NaN	NaN	-1.061	0.854	0.134	-1.039	0.659	0.113	-1.024	0.532	0.183	-1.03	0.415	0.192	-1.044	0.252	0.162	NaN	NaN	NaN
706	3.53	-1.189	0.931	0.289	NaN	NaN	NaN	NaN	NaN	NaN	-1.092	0.667	0.546	-1.105	0.523	0.503	-1.139	0.433	0.513	-1.216	0.293	0.555	-1.265	0.127	0.486	NaN	NaN	NaN	NaN	NaN	NaN	-1.06	0.854	0.134	-1.037	0.659	0.113	-1.023	0.531	0.184	-1.03	0.415	0.192	-1.044	0.252	0.161	NaN	NaN	NaN
707	3.535	-1.188	0.931	0.289	NaN	NaN	NaN	NaN	NaN	NaN	-1.09	0.667	0.546	-1.104	0.524	0.503	-1.136	0.432	0.512	-1.216	0.293	0.554	-1.264	0.127	0.485	NaN	NaN	NaN	NaN	NaN	NaN	-1.059	0.854	0.133	-1.036	0.659	0.113	-1.022	0.531	0.183	-1.029	0.415	0.192	-1.043	0.252	0.161	NaN	NaN	NaN
708	3.54	-1.187	0.931	0.289	NaN	NaN	NaN	NaN	NaN	NaN	-1.089	0.666	0.546	-1.102	0.523	0.502	-1.135	0.431	0.511	-1.216	0.293	0.553	-1.265	0.127	0.484	NaN	NaN	NaN	NaN	NaN	NaN	-1.059	0.854	0.133	-1.036	0.659	0.113	-1.021	0.531	0.183	-1.028	0.415	0.192	-1.043	0.253	0.161	NaN	NaN	NaN
709	3.545	-1.186	0.93	0.288	NaN	NaN	NaN	NaN	NaN	NaN	-1.088	0.666	0.546	-1.099	0.521	0.501	-1.135	0.431	0.51	-1.217	0.293	0.552	-1.265	0.127	0.483	NaN	NaN	NaN	NaN	NaN	NaN	-1.058	0.854	0.132	-1.035	0.659	0.112	-1.02	0.531	0.183	-1.028	0.415	0.192	-1.043	0.253	0.161	NaN	NaN	NaN
710	3.55	-1.185	0.93	0.288	NaN	NaN	NaN	NaN	NaN	NaN	-1.087	0.666	0.546	-1.099	0.52	0.5	-1.135	0.431	0.51	-1.217	0.293	0.551	-1.265	0.127	0.482	NaN	NaN	NaN	NaN	NaN	NaN	-1.057	0.854	0.132	-1.034	0.659	0.112	-1.02	0.531	0.183	-1.027	0.415	0.192	-1.042	0.253	0.161	NaN	NaN	NaN
711	3.555	-1.184	0.93	0.288	NaN	NaN	NaN	NaN	NaN	NaN	-1.086	0.666	0.546	-1.098	0.52	0.5	-1.135	0.43	0.509	-1.217	0.294	0.55	-1.265	0.127	0.481	NaN	NaN	NaN	NaN	NaN	NaN	-1.056	0.854	0.132	-1.033	0.659	0.112	-1.019	0.531	0.183	-1.027	0.415	0.192	-1.042	0.253	0.161	NaN	NaN	NaN
712	3.56	-1.183	0.93	0.288	NaN	NaN	NaN	NaN	NaN	NaN	-1.085	0.666	0.546	-1.098	0.52	0.5	-1.136	0.431	0.508	-1.217	0.294	0.549	-1.265	0.127	0.481	NaN	NaN	NaN	NaN	NaN	NaN	-1.055	0.854	0.132	-1.033	0.659	0.112	-1.019	0.531	0.183	-1.027	0.415	0.192	-1.042	0.253	0.161	NaN	NaN	NaN
713	3.565	-1.182	0.929	0.287	NaN	NaN	NaN	NaN	NaN	NaN	-1.085	0.666	0.545	-1.099	0.52	0.499	-1.138	0.432	0.508	-1.218	0.294	0.548	-1.265	0.127	0.481	NaN	NaN	NaN	NaN	NaN	NaN	-1.054	0.854	0.132	-1.033	0.66	0.111	-1.018	0.531	0.183	-1.027	0.415	0.191	-1.042	0.253	0.161	NaN	NaN	NaN
714	3.57	-1.181	0.929	0.287	NaN	NaN	NaN	NaN	NaN	NaN	-1.085	0.666	0.544	-1.099	0.52	0.499	-1.137	0.431	0.506	-1.218	0.293	0.548	-1.265	0.127	0.481	NaN	NaN	NaN	NaN	NaN	NaN	-1.052	0.854	0.132	-1.032	0.659	0.111	-1.018	0.531	0.183	-1.026	0.415	0.191	-1.041	0.253	0.161	NaN	NaN	NaN
715	3.575	-1.18	0.929	0.287	NaN	NaN	NaN	NaN	NaN	NaN	-1.086	0.668	0.545	-1.101	0.521	0.498	-1.138	0.431	0.506	-1.219	0.293	0.547	-1.265	0.126	0.48	NaN	NaN	NaN	NaN	NaN	NaN	-1.052	0.854	0.131	-1.031	0.659	0.111	-1.018	0.531	0.183	-1.026	0.415	0.191	-1.041	0.253	0.161	NaN	NaN	NaN
716	3.58	-1.179	0.929	0.287	NaN	NaN	NaN	NaN	NaN	NaN	-1.086	0.668	0.544	-1.103	0.522	0.498	-1.138	0.431	0.505	-1.219	0.293	0.547	-1.265	0.126	0.48	NaN	NaN	NaN	NaN	NaN	NaN	-1.051	0.854	0.131	-1.03	0.659	0.111	-1.017	0.531	0.183	-1.026	0.415	0.191	-1.041	0.253	0.161	NaN	NaN	NaN
717	3.585	-1.178	0.929	0.287	NaN	NaN	NaN	NaN	NaN	NaN	-1.085	0.666	0.544	-1.105	0.522	0.497	-1.139	0.432	0.504	-1.219	0.293	0.547	-1.265	0.125	0.479	NaN	NaN	NaN	NaN	NaN	NaN	-1.051	0.855	0.13	-1.03	0.659	0.111	-1.017	0.531	0.182	-1.025	0.415	0.19	-1.041	0.253	0.161	NaN	NaN	NaN
718	3.59	-1.177	0.929	0.287	NaN	NaN	NaN	NaN	NaN	NaN	-1.085	0.665	0.543	-1.105	0.522	0.495	-1.142	0.433	0.504	-1.22	0.293	0.546	-1.265	0.125	0.479	NaN	NaN	NaN	NaN	NaN	NaN	-1.05	0.855	0.13	-1.029	0.658	0.11	-1.016	0.531	0.182	-1.025	0.415	0.19	-1.041	0.253	0.161	NaN	NaN	NaN
719	3.595	-1.176	0.928	0.287	NaN	NaN	NaN	NaN	NaN	NaN	-1.086	0.665	0.542	-1.105	0.521	0.494	-1.142	0.433	0.503	-1.22	0.293	0.546	-1.266	0.125	0.479	NaN	NaN	NaN	NaN	NaN	NaN	-1.049	0.855	0.129	-1.028	0.658	0.11	-1.015	0.531	0.182	-1.024	0.415	0.19	-1.041	0.253	0.161	NaN	NaN	NaN
720	3.6	-1.176	0.928	0.287	NaN	NaN	NaN	NaN	NaN	NaN	-1.087	0.665	0.541	-1.106	0.521	0.493	-1.142	0.432	0.503	-1.22	0.293	0.545	-1.266	0.125	0.479	NaN	NaN	NaN	NaN	NaN	NaN	-1.049	0.855	0.129	-1.028	0.658	0.11	-1.015	0.531	0.182	-1.023	0.414	0.19	-1.04	0.252	0.161	NaN	NaN	NaN
721	3.605	-1.175	0.928	0.287	NaN	NaN	NaN	NaN	NaN	NaN	-1.088	0.665	0.54	-1.107	0.521	0.493	-1.145	0.434	0.502	-1.221	0.293	0.545	-1.266	0.124	0.479	NaN	NaN	NaN	NaN	NaN	NaN	-1.048	0.854	0.129	-1.027	0.658	0.11	-1.015	0.531	0.182	-1.022	0.414	0.19	-1.04	0.253	0.161	-1.054	0.092	0.245
722	3.61	-1.174	0.928	0.287	NaN	NaN	NaN	NaN	NaN	NaN	-1.088	0.664	0.54	-1.107	0.521	0.492	-1.146	0.434	0.502	-1.221	0.293	0.545	-1.267	0.124	0.479	NaN	NaN	NaN	NaN	NaN	NaN	-1.047	0.854	0.129	-1.026	0.657	0.11	-1.014	0.531	0.182	-1.022	0.414	0.19	-1.04	0.253	0.161	-1.054	0.092	0.245
723	3.615	-1.173	0.928	0.287	NaN	NaN	NaN	NaN	NaN	NaN	-1.088	0.664	0.539	-1.107	0.521	0.491	-1.145	0.434	0.501	-1.221	0.293	0.544	-1.267	0.123	0.479	NaN	NaN	NaN	NaN	NaN	NaN	-1.047	0.854	0.129	-1.026	0.657	0.11	-1.013	0.531	0.182	-1.021	0.414	0.19	-1.038	0.251	0.16	-1.054	0.092	0.245
724	3.62	-1.172	0.928	0.287	NaN	NaN	NaN	NaN	NaN	NaN	-1.088	0.664	0.539	-1.108	0.521	0.49	-1.144	0.433	0.5	-1.222	0.293	0.544	-1.267	0.123	0.479	NaN	NaN	NaN	NaN	NaN	NaN	-1.046	0.854	0.129	-1.025	0.657	0.11	-1.012	0.531	0.182	-1.02	0.413	0.19	-1.037	0.251	0.16	-1.054	0.092	0.245
725	3.625	-1.171	0.928	0.287	NaN	NaN	NaN	NaN	NaN	NaN	-1.089	0.663	0.538	-1.108	0.521	0.489	-1.144	0.433	0.499	-1.222	0.293	0.544	-1.267	0.123	0.479	NaN	NaN	NaN	NaN	NaN	NaN	-1.045	0.854	0.129	-1.025	0.658	0.11	-1.012	0.53	0.182	-1.02	0.413	0.19	-1.037	0.252	0.161	-1.054	0.093	0.245
726	3.63	-1.171	0.928	0.287	NaN	NaN	NaN	NaN	NaN	NaN	-1.089	0.663	0.538	-1.108	0.521	0.488	-1.145	0.433	0.498	-1.222	0.293	0.543	-1.267	0.123	0.479	NaN	NaN	NaN	NaN	NaN	NaN	-1.044	0.854	0.129	-1.025	0.658	0.109	-1.011	0.53	0.182	-1.019	0.413	0.19	-1.037	0.252	0.161	-1.054	0.093	0.245
727	3.635	-1.17	0.928	0.287	NaN	NaN	NaN	NaN	NaN	NaN	-1.089	0.663	0.537	-1.109	0.52	0.488	-1.145	0.433	0.498	-1.223	0.293	0.543	-1.267	0.123	0.478	NaN	NaN	NaN	NaN	NaN	NaN	-1.044	0.854	0.128	-1.024	0.657	0.109	-1.01	0.529	0.182	-1.018	0.413	0.191	-1.037	0.252	0.161	-1.054	0.093	0.245
728	3.64	-1.169	0.928	0.287	NaN	NaN	NaN	NaN	NaN	NaN	-1.089	0.663	0.537	-1.109	0.52	0.488	-1.147	0.433	0.498	-1.223	0.294	0.543	-1.267	0.123	0.478	NaN	NaN	NaN	NaN	NaN	NaN	-1.043	0.853	0.128	-1.023	0.657	0.109	-1.009	0.529	0.182	-1.017	0.413	0.191	-1.036	0.251	0.161	-1.054	0.093	0.245
729	3.645	-1.169	0.928	0.287	NaN	NaN	NaN	NaN	NaN	NaN	-1.089	0.663	0.536	-1.109	0.52	0.487	-1.149	0.435	0.498	-1.224	0.294	0.542	-1.267	0.124	0.478	NaN	NaN	NaN	NaN	NaN	NaN	-1.043	0.853	0.128	-1.022	0.657	0.109	-1.008	0.529	0.182	-1.017	0.413	0.191	-1.035	0.251	0.161	-1.054	0.093	0.245
730	3.65	-1.168	0.928	0.287	NaN	NaN	NaN	NaN	NaN	NaN	-1.089	0.663	0.536	-1.111	0.521	0.487	-1.15	0.435	0.498	-1.225	0.294	0.542	-1.267	0.124	0.478	NaN	NaN	NaN	NaN	NaN	NaN	-1.042	0.853	0.128	-1.022	0.657	0.109	-1.007	0.529	0.182	-1.017	0.413	0.191	-1.035	0.25	0.161	-1.054	0.093	0.245
731	3.655	-1.167	0.929	0.287	NaN	NaN	NaN	NaN	NaN	NaN	-1.089	0.663	0.536	-1.113	0.524	0.488	-1.15	0.436	0.497	-1.225	0.295	0.541	-1.267	0.124	0.477	NaN	NaN	NaN	NaN	NaN	NaN	-1.041	0.853	0.128	-1.022	0.657	0.109	-1.007	0.529	0.182	-1.016	0.414	0.191	-1.035	0.251	0.161	-1.054	0.093	0.245
732	3.66	-1.167	0.929	0.287	NaN	NaN	NaN	NaN	NaN	NaN	-1.088	0.664	0.535	-1.113	0.525	0.487	-1.151	0.436	0.497	-1.225	0.295	0.541	-1.267	0.124	0.477	NaN	NaN	NaN	NaN	NaN	NaN	-1.041	0.853	0.128	-1.022	0.657	0.109	-1.006	0.529	0.182	-1.016	0.414	0.19	-1.034	0.251	0.161	-1.054	0.093	0.245
733	3.665	-1.166	0.929	0.286	NaN	NaN	NaN	NaN	NaN	NaN	-1.088	0.664	0.535	-1.113	0.525	0.487	-1.15	0.436	0.497	-1.225	0.295	0.54	-1.267	0.124	0.476	NaN	NaN	NaN	NaN	NaN	NaN	-1.041	0.853	0.127	-1.021	0.657	0.109	-1.006	0.529	0.182	-1.016	0.414	0.19	-1.034	0.251	0.161	-1.054	0.093	0.245
734	3.67	-1.165	0.929	0.286	NaN	NaN	NaN	NaN	NaN	NaN	-1.087	0.664	0.535	-1.113	0.525	0.487	-1.15	0.436	0.497	-1.225	0.295	0.54	-1.267	0.124	0.475	NaN	NaN	NaN	NaN	NaN	NaN	-1.041	0.853	0.127	-1.02	0.657	0.109	-1.006	0.529	0.182	-1.015	0.414	0.19	-1.034	0.251	0.161	-1.054	0.093	0.245
735	3.675	-1.165	0.929	0.286	NaN	NaN	NaN	NaN	NaN	NaN	-1.086	0.664	0.535	-1.113	0.526	0.487	-1.15	0.436	0.496	-1.225	0.295	0.539	-1.268	0.125	0.475	NaN	NaN	NaN	NaN	NaN	NaN	-1.04	0.853	0.127	-1.019	0.656	0.109	-1.005	0.529	0.182	-1.015	0.414	0.19	-1.033	0.251	0.161	-1.054	0.093	0.245
736	3.68	-1.164	0.929	0.286	NaN	NaN	NaN	NaN	NaN	NaN	-1.085	0.664	0.535	-1.113	0.526	0.487	-1.15	0.436	0.496	-1.225	0.295	0.539	-1.268	0.125	0.475	NaN	NaN	NaN	NaN	NaN	NaN	-1.039	0.853	0.127	-1.019	0.656	0.109	-1.005	0.529	0.182	-1.015	0.414	0.19	-1.033	0.251	0.161	-1.054	0.093	0.245
737	3.685	-1.164	0.929	0.286	NaN	NaN	NaN	NaN	NaN	NaN	-1.084	0.664	0.535	-1.112	0.526	0.487	-1.15	0.437	0.496	-1.226	0.296	0.538	-1.268	0.125	0.474	NaN	NaN	NaN	NaN	NaN	NaN	-1.039	0.853	0.127	-1.018	0.656	0.109	-1.005	0.529	0.182	-1.015	0.414	0.19	-1.033	0.251	0.161	-1.054	0.093	0.245
738	3.69	-1.163	0.93	0.285	NaN	NaN	NaN	NaN	NaN	NaN	-1.083	0.664	0.535	-1.112	0.526	0.487	-1.149	0.436	0.496	-1.225	0.296	0.538	-1.267	0.126	0.473	NaN	NaN	NaN	NaN	NaN	NaN	-1.038	0.853	0.127	-1.018	0.656	0.109	-1.004	0.529	0.182	-1.014	0.414	0.19	-1.033	0.251	0.161	-1.054	0.093	0.245
739	3.695	-1.163	0.93	0.285	NaN	NaN	NaN	NaN	NaN	NaN	-1.082	0.664	0.535	-1.111	0.526	0.487	-1.146	0.435	0.495	-1.225	0.296	0.537	-1.267	0.125	0.472	NaN	NaN	NaN	NaN	NaN	NaN	-1.037	0.853	0.127	-1.018	0.656	0.109	-1.004	0.529	0.182	-1.014	0.414	0.19	-1.033	0.251	0.161	-1.053	0.093	0.245
740	3.7	-1.163	0.93	0.284	NaN	NaN	NaN	NaN	NaN	NaN	-1.081	0.664	0.535	-1.109	0.525	0.487	-1.146	0.435	0.495	-1.225	0.296	0.537	-1.266	0.126	0.472	NaN	NaN	NaN	NaN	NaN	NaN	-1.036	0.852	0.127	-1.018	0.657	0.109	-1.004	0.529	0.182	-1.014	0.414	0.19	-1.033	0.251	0.161	-1.053	0.093	0.245
741	3.705	-1.162	0.93	0.284	NaN	NaN	NaN	NaN	NaN	NaN	-1.08	0.665	0.535	-1.106	0.523	0.487	-1.147	0.436	0.495	-1.224	0.296	0.537	-1.266	0.126	0.472	NaN	NaN	NaN	NaN	NaN	NaN	-1.036	0.852	0.127	-1.018	0.657	0.109	-1.004	0.529	0.182	-1.014	0.414	0.19	-1.033	0.251	0.161	-1.053	0.093	0.245
742	3.71	-1.162	0.93	0.284	NaN	NaN	NaN	NaN	NaN	NaN	-1.079	0.665	0.535	-1.105	0.522	0.487	-1.146	0.436	0.496	-1.224	0.296	0.536	-1.266	0.127	0.471	NaN	NaN	NaN	NaN	NaN	NaN	-1.035	0.852	0.126	-1.018	0.657	0.109	-1.004	0.529	0.182	-1.014	0.414	0.19	-1.033	0.251	0.161	-1.053	0.093	0.245
743	3.715	-1.161	0.93	0.283	NaN	NaN	NaN	NaN	NaN	NaN	-1.078	0.665	0.535	-1.104	0.522	0.487	-1.146	0.436	0.496	-1.224	0.296	0.536	-1.266	0.127	0.47	NaN	NaN	NaN	NaN	NaN	NaN	-1.035	0.853	0.126	-1.018	0.657	0.108	-1.004	0.529	0.181	-1.014	0.414	0.19	-1.033	0.251	0.161	-1.053	0.093	0.245
744	3.72	-1.161	0.93	0.283	NaN	NaN	NaN	NaN	NaN	NaN	-1.076	0.665	0.535	-1.103	0.522	0.487	-1.145	0.436	0.496	-1.223	0.296	0.536	-1.265	0.127	0.469	NaN	NaN	NaN	NaN	NaN	NaN	-1.034	0.852	0.126	-1.017	0.657	0.108	-1.004	0.529	0.181	-1.014	0.414	0.19	-1.033	0.251	0.16	-1.053	0.093	0.245
745	3.725	-1.161	0.93	0.283	NaN	NaN	NaN	NaN	NaN	NaN	-1.075	0.665	0.536	-1.101	0.523	0.488	-1.142	0.436	0.496	-1.223	0.296	0.535	-1.265	0.127	0.469	NaN	NaN	NaN	NaN	NaN	NaN	-1.034	0.852	0.126	-1.017	0.657	0.108	-1.004	0.529	0.181	-1.015	0.414	0.19	-1.033	0.251	0.16	-1.053	0.093	0.245
746	3.73	-1.16	0.93	0.282	NaN	NaN	NaN	NaN	NaN	NaN	-1.074	0.665	0.536	-1.1	0.523	0.488	-1.14	0.435	0.496	-1.222	0.296	0.535	-1.265	0.128	0.469	NaN	NaN	NaN	NaN	NaN	NaN	-1.033	0.852	0.126	-1.016	0.657	0.108	-1.004	0.529	0.181	-1.015	0.414	0.19	-1.033	0.251	0.16	-1.053	0.093	0.245
747	3.735	-1.16	0.93	0.282	NaN	NaN	NaN	NaN	NaN	NaN	-1.073	0.665	0.536	-1.099	0.523	0.488	-1.139	0.435	0.496	-1.222	0.297	0.535	-1.264	0.129	0.468	NaN	NaN	NaN	NaN	NaN	NaN	-1.033	0.853	0.126	-1.016	0.657	0.108	-1.004	0.529	0.181	-1.015	0.414	0.19	-1.033	0.251	0.16	-1.053	0.093	0.245
748	3.74	-1.159	0.931	0.282	NaN	NaN	NaN	NaN	NaN	NaN	-1.073	0.666	0.537	-1.098	0.524	0.488	-1.137	0.435	0.496	-1.221	0.297	0.535	-1.264	0.13	0.468	NaN	NaN	NaN	NaN	NaN	NaN	-1.033	0.853	0.125	-1.016	0.657	0.108	-1.004	0.529	0.18	-1.015	0.414	0.19	-1.033	0.251	0.16	-1.053	0.093	0.245
749	3.745	-1.159	0.931	0.281	NaN	NaN	NaN	NaN	NaN	NaN	-1.072	0.666	0.537	-1.096	0.524	0.489	-1.137	0.435	0.497	-1.22	0.297	0.535	-1.264	0.13	0.468	NaN	NaN	NaN	NaN	NaN	NaN	-1.033	0.853	0.125	-1.016	0.657	0.108	-1.004	0.529	0.18	-1.015	0.414	0.19	-1.033	0.25	0.16	-1.053	0.093	0.245
750	3.75	-1.159	0.931	0.281	NaN	NaN	NaN	NaN	NaN	NaN	-1.072	0.667	0.537	-1.094	0.523	0.489	-1.134	0.434	0.496	-1.219	0.298	0.535	-1.263	0.13	0.468	NaN	NaN	NaN	NaN	NaN	NaN	-1.032	0.853	0.125	-1.016	0.657	0.108	-1.005	0.529	0.18	-1.015	0.414	0.19	-1.034	0.25	0.16	-1.053	0.093	0.245
751	3.755	-1.158	0.931	0.281	NaN	NaN	NaN	NaN	NaN	NaN	-1.071	0.667	0.537	-1.093	0.524	0.49	-1.132	0.434	0.496	-1.218	0.298	0.535	-1.263	0.13	0.467	NaN	NaN	NaN	NaN	NaN	NaN	-1.032	0.853	0.125	-1.016	0.657	0.107	-1.005	0.529	0.179	-1.015	0.414	0.19	-1.034	0.251	0.16	-1.053	0.093	0.245
752	3.76	-1.158	0.93	0.28	NaN	NaN	NaN	NaN	NaN	NaN	-1.071	0.667	0.537	-1.092	0.524	0.49	-1.131	0.434	0.496	-1.218	0.298	0.535	-1.262	0.13	0.467	NaN	NaN	NaN	NaN	NaN	NaN	-1.032	0.853	0.125	-1.016	0.658	0.107	-1.005	0.529	0.179	-1.016	0.413	0.19	-1.035	0.252	0.16	-1.053	0.093	0.245
753	3.765	-1.157	0.93	0.28	NaN	NaN	NaN	NaN	NaN	NaN	-1.071	0.668	0.537	-1.092	0.524	0.49	-1.13	0.434	0.497	-1.218	0.298	0.535	-1.262	0.131	0.467	NaN	NaN	NaN	NaN	NaN	NaN	-1.032	0.853	0.125	-1.016	0.658	0.107	-1.005	0.529	0.179	-1.016	0.413	0.19	-1.036	0.252	0.159	-1.054	0.093	0.245
754	3.77	-1.157	0.93	0.28	NaN	NaN	NaN	NaN	NaN	NaN	-1.07	0.668	0.537	-1.091	0.524	0.491	-1.13	0.434	0.497	-1.217	0.299	0.535	-1.261	0.131	0.466	NaN	NaN	NaN	NaN	NaN	NaN	-1.031	0.853	0.125	-1.016	0.658	0.107	-1.005	0.529	0.179	-1.016	0.413	0.189	-1.036	0.252	0.159	-1.053	0.093	0.245
755	3.775	-1.157	0.93	0.28	NaN	NaN	NaN	NaN	NaN	NaN	-1.07	0.668	0.537	-1.09	0.523	0.491	-1.13	0.435	0.498	-1.216	0.299	0.536	-1.26	0.131	0.467	NaN	NaN	NaN	NaN	NaN	NaN	-1.031	0.853	0.124	-1.016	0.658	0.106	-1.005	0.529	0.179	-1.016	0.413	0.189	-1.036	0.252	0.159	-1.054	0.093	0.245
756	3.78	-1.156	0.93	0.28	NaN	NaN	NaN	NaN	NaN	NaN	-1.07	0.668	0.537	-1.089	0.523	0.491	-1.131	0.436	0.499	-1.216	0.299	0.536	-1.26	0.131	0.467	NaN	NaN	NaN	NaN	NaN	NaN	-1.03	0.853	0.124	-1.015	0.658	0.106	-1.005	0.529	0.178	-1.016	0.414	0.189	-1.036	0.251	0.159	-1.054	0.093	0.245
757	3.785	-1.156	0.93	0.279	NaN	NaN	NaN	NaN	NaN	NaN	-1.07	0.668	0.537	-1.089	0.523	0.491	-1.131	0.437	0.499	-1.215	0.3	0.536	-1.26	0.131	0.467	NaN	NaN	NaN	NaN	NaN	NaN	-1.03	0.853	0.124	-1.015	0.658	0.106	-1.005	0.529	0.178	-1.017	0.414	0.189	-1.035	0.251	0.159	-1.054	0.093	0.245
758	3.79	-1.156	0.93	0.279	NaN	NaN	NaN	NaN	NaN	NaN	-1.07	0.669	0.537	-1.088	0.524	0.491	-1.131	0.437	0.499	-1.215	0.3	0.536	-1.26	0.131	0.467	NaN	NaN	NaN	NaN	NaN	NaN	-1.029	0.853	0.124	-1.015	0.658	0.106	-1.005	0.529	0.178	-1.017	0.414	0.188	-1.036	0.251	0.159	-1.053	0.093	0.245
759	3.795	-1.155	0.93	0.279	NaN	NaN	NaN	NaN	NaN	NaN	-1.07	0.669	0.537	-1.089	0.525	0.491	-1.129	0.436	0.499	-1.214	0.3	0.537	-1.26	0.131	0.468	NaN	NaN	NaN	NaN	NaN	NaN	-1.029	0.853	0.124	-1.015	0.657	0.105	-1.005	0.529	0.178	-1.017	0.414	0.188	-1.036	0.251	0.159	-1.053	0.093	0.245
760	3.8	-1.155	0.93	0.279	NaN	NaN	NaN	NaN	NaN	NaN	-1.069	0.669	0.537	-1.089	0.525	0.491	-1.127	0.435	0.499	-1.214	0.3	0.537	-1.26	0.133	0.469	NaN	NaN	NaN	NaN	NaN	NaN	-1.029	0.853	0.124	-1.014	0.657	0.105	-1.005	0.529	0.178	-1.017	0.414	0.188	-1.036	0.251	0.159	-1.053	0.093	0.245
761	3.805	-1.154	0.93	0.278	NaN	NaN	NaN	NaN	NaN	NaN	-1.069	0.668	0.537	-1.088	0.525	0.491	-1.126	0.435	0.498	-1.214	0.301	0.537	-1.261	0.133	0.469	NaN	NaN	NaN	NaN	NaN	NaN	-1.028	0.852	0.124	-1.014	0.657	0.105	-1.005	0.529	0.178	-1.017	0.414	0.188	-1.035	0.251	0.159	-1.053	0.092	0.245
762	3.81	-1.154	0.93	0.278	NaN	NaN	NaN	NaN	NaN	NaN	-1.069	0.668	0.536	-1.088	0.525	0.491	-1.126	0.435	0.498	-1.213	0.301	0.538	-1.261	0.133	0.47	NaN	NaN	NaN	NaN	NaN	NaN	-1.028	0.852	0.123	-1.014	0.657	0.105	-1.005	0.529	0.178	-1.017	0.414	0.188	-1.035	0.251	0.159	-1.053	0.092	0.245
763	3.815	-1.153	0.93	0.278	NaN	NaN	NaN	NaN	NaN	NaN	-1.069	0.668	0.536	-1.088	0.525	0.491	-1.126	0.436	0.499	-1.212	0.301	0.538	-1.26	0.134	0.47	NaN	NaN	NaN	NaN	NaN	NaN	-1.028	0.852	0.123	-1.014	0.657	0.105	-1.005	0.529	0.178	-1.017	0.414	0.188	-1.035	0.251	0.158	-1.053	0.092	0.245
764	3.82	-1.153	0.93	0.278	NaN	NaN	NaN	NaN	NaN	NaN	-1.069	0.668	0.536	-1.087	0.525	0.491	-1.127	0.437	0.499	-1.212	0.301	0.538	-1.26	0.134	0.471	NaN	NaN	NaN	NaN	NaN	NaN	-1.028	0.853	0.122	-1.014	0.657	0.105	-1.005	0.529	0.178	-1.016	0.413	0.188	-1.035	0.251	0.158	-1.053	0.092	0.245
765	3.825	-1.152	0.93	0.278	NaN	NaN	NaN	NaN	NaN	NaN	-1.069	0.668	0.536	-1.087	0.524	0.49	-1.126	0.437	0.499	-1.212	0.301	0.539	-1.26	0.134	0.471	NaN	NaN	NaN	NaN	NaN	NaN	-1.027	0.853	0.122	-1.013	0.657	0.104	-1.005	0.529	0.177	-1.015	0.412	0.188	-1.035	0.251	0.158	-1.053	0.092	0.245
766	3.83	-1.152	0.93	0.277	NaN	NaN	NaN	NaN	NaN	NaN	-1.069	0.668	0.535	-1.086	0.524	0.49	-1.126	0.438	0.5	-1.211	0.302	0.539	-1.26	0.134	0.472	NaN	NaN	NaN	NaN	NaN	NaN	-1.027	0.853	0.122	-1.013	0.657	0.104	-1.004	0.529	0.177	-1.015	0.412	0.188	-1.035	0.251	0.158	-1.053	0.092	0.245
767	3.835	-1.152	0.93	0.277	NaN	NaN	NaN	NaN	NaN	NaN	-1.069	0.668	0.535	-1.086	0.524	0.49	-1.125	0.437	0.5	-1.211	0.302	0.539	-1.26	0.135	0.472	NaN	NaN	NaN	NaN	NaN	NaN	-1.026	0.852	0.122	-1.012	0.657	0.104	-1.004	0.529	0.177	-1.016	0.412	0.187	-1.035	0.251	0.158	-1.053	0.092	0.245
768	3.84	-1.152	0.93	0.277	NaN	NaN	NaN	NaN	NaN	NaN	-1.069	0.669	0.535	-1.086	0.524	0.49	-1.123	0.436	0.499	-1.21	0.302	0.539	-1.259	0.135	0.472	NaN	NaN	NaN	NaN	NaN	NaN	-1.026	0.852	0.122	-1.012	0.657	0.104	-1.004	0.529	0.177	-1.015	0.412	0.187	-1.035	0.251	0.158	-1.053	0.092	0.245
769	3.845	-1.151	0.93	0.276	NaN	NaN	NaN	NaN	NaN	NaN	-1.068	0.669	0.534	-1.085	0.525	0.49	-1.122	0.436	0.499	-1.21	0.302	0.539	-1.259	0.135	0.472	NaN	NaN	NaN	NaN	NaN	NaN	-1.026	0.852	0.121	-1.012	0.657	0.103	-1.004	0.529	0.176	-1.016	0.413	0.186	-1.035	0.25	0.158	-1.053	0.092	0.245
770	3.85	-1.151	0.93	0.276	NaN	NaN	NaN	NaN	NaN	NaN	-1.068	0.669	0.534	-1.085	0.525	0.49	-1.122	0.437	0.5	-1.21	0.303	0.539	-1.259	0.135	0.472	NaN	NaN	NaN	NaN	NaN	NaN	-1.025	0.852	0.121	-1.012	0.658	0.103	-1.004	0.529	0.176	-1.016	0.413	0.186	-1.035	0.25	0.157	-1.053	0.091	0.245
771	3.855	-1.15	0.93	0.275	NaN	NaN	NaN	NaN	NaN	NaN	-1.067	0.669	0.534	-1.084	0.525	0.49	-1.124	0.438	0.5	-1.209	0.303	0.539	-1.259	0.135	0.472	NaN	NaN	NaN	NaN	NaN	NaN	-1.024	0.852	0.121	-1.012	0.657	0.103	-1.004	0.529	0.176	-1.016	0.413	0.185	-1.035	0.25	0.157	-1.053	0.091	0.245
772	3.86	-1.15	0.93	0.275	NaN	NaN	NaN	NaN	NaN	NaN	-1.067	0.669	0.534	-1.084	0.525	0.491	-1.123	0.437	0.5	-1.209	0.303	0.539	-1.259	0.136	0.472	NaN	NaN	NaN	NaN	NaN	NaN	-1.024	0.852	0.121	-1.011	0.657	0.103	-1.003	0.529	0.175	-1.016	0.413	0.185	-1.034	0.25	0.157	-1.053	0.091	0.245
773	3.865	-1.15	0.93	0.274	NaN	NaN	NaN	NaN	NaN	NaN	-1.067	0.669	0.534	-1.083	0.525	0.491	-1.12	0.436	0.5	-1.209	0.303	0.539	-1.259	0.136	0.472	NaN	NaN	NaN	NaN	NaN	NaN	-1.023	0.852	0.12	-1.011	0.657	0.102	-1.003	0.529	0.175	-1.016	0.413	0.185	-1.035	0.25	0.157	-1.053	0.091	0.245
774	3.87	-1.149	0.93	0.274	NaN	NaN	NaN	NaN	NaN	NaN	-1.066	0.669	0.534	-1.083	0.525	0.491	-1.119	0.436	0.5	-1.208	0.304	0.539	-1.258	0.136	0.472	NaN	NaN	NaN	NaN	NaN	NaN	-1.023	0.852	0.12	-1.01	0.657	0.102	-1.003	0.529	0.174	-1.016	0.413	0.185	-1.035	0.251	0.157	-1.053	0.091	0.245
775	3.875	-1.149	0.93	0.273	NaN	NaN	NaN	NaN	NaN	NaN	-1.065	0.669	0.533	-1.082	0.526	0.491	-1.119	0.437	0.5	-1.208	0.304	0.539	-1.258	0.137	0.472	NaN	NaN	NaN	NaN	NaN	NaN	-1.022	0.852	0.119	-1.009	0.656	0.102	-1.003	0.529	0.174	-1.016	0.413	0.184	-1.035	0.251	0.157	-1.053	0.091	0.244
776	3.88	-1.148	0.93	0.272	NaN	NaN	NaN	NaN	NaN	NaN	-1.064	0.67	0.533	-1.081	0.526	0.492	-1.119	0.438	0.5	-1.207	0.304	0.539	-1.258	0.138	0.472	NaN	NaN	NaN	NaN	NaN	NaN	-1.022	0.852	0.119	-1.009	0.656	0.101	-1.003	0.529	0.174	-1.015	0.413	0.184	-1.035	0.251	0.157	-1.053	0.091	0.244
777	3.885	-1.148	0.93	0.272	NaN	NaN	NaN	NaN	NaN	NaN	-1.063	0.67	0.533	-1.081	0.526	0.492	-1.116	0.437	0.5	-1.207	0.305	0.539	-1.257	0.138	0.472	NaN	NaN	NaN	NaN	NaN	NaN	-1.021	0.851	0.119	-1.008	0.656	0.101	-1.002	0.529	0.174	-1.015	0.413	0.184	-1.034	0.249	0.157	-1.053	0.09	0.244
778	3.89	-1.148	0.93	0.271	NaN	NaN	NaN	NaN	NaN	NaN	-1.063	0.67	0.533	-1.08	0.527	0.492	-1.115	0.437	0.5	-1.206	0.305	0.539	-1.257	0.138	0.471	NaN	NaN	NaN	NaN	NaN	NaN	-1.02	0.851	0.118	-1.008	0.656	0.101	-1.002	0.529	0.173	-1.015	0.413	0.184	-1.034	0.249	0.157	-1.053	0.09	0.244
779	3.895	-1.148	0.93	0.27	NaN	NaN	NaN	NaN	NaN	NaN	-1.062	0.671	0.533	-1.079	0.527	0.493	-1.115	0.437	0.5	-1.205	0.305	0.538	-1.256	0.138	0.471	NaN	NaN	NaN	NaN	NaN	NaN	-1.019	0.851	0.118	-1.007	0.656	0.101	-1.002	0.529	0.173	-1.015	0.413	0.184	-1.033	0.249	0.156	-1.053	0.09	0.244
780	3.9	-1.147	0.93	0.27	NaN	NaN	NaN	NaN	NaN	NaN	-1.061	0.671	0.533	-1.078	0.527	0.493	-1.114	0.438	0.501	-1.205	0.306	0.538	-1.255	0.139	0.471	NaN	NaN	NaN	NaN	NaN	NaN	-1.019	0.851	0.118	-1.007	0.656	0.1	-1.002	0.529	0.173	-1.015	0.413	0.184	-1.033	0.249	0.156	-1.053	0.09	0.244
781	3.905	-1.147	0.93	0.269	NaN	NaN	NaN	NaN	NaN	NaN	-1.061	0.672	0.533	-1.077	0.527	0.493	-1.114	0.438	0.501	-1.204	0.306	0.538	-1.254	0.139	0.47	NaN	NaN	NaN	NaN	NaN	NaN	-1.018	0.852	0.117	-1.007	0.656	0.1	-1.002	0.529	0.173	-1.015	0.413	0.183	-1.033	0.249	0.156	-1.053	0.09	0.244
782	3.91	-1.147	0.931	0.268	NaN	NaN	NaN	NaN	NaN	NaN	-1.06	0.672	0.533	-1.075	0.528	0.493	-1.112	0.437	0.501	-1.203	0.306	0.538	-1.254	0.14	0.47	NaN	NaN	NaN	NaN	NaN	NaN	-1.018	0.852	0.116	-1.007	0.656	0.1	-1.002	0.529	0.173	-1.015	0.413	0.183	-1.033	0.249	0.156	-1.053	0.091	0.244
783	3.915	-1.147	0.931	0.267	NaN	NaN	NaN	NaN	NaN	NaN	-1.059	0.673	0.533	-1.074	0.528	0.494	-1.11	0.437	0.501	-1.202	0.306	0.538	-1.264	0.155	0.481	NaN	NaN	NaN	NaN	NaN	NaN	-1.017	0.851	0.116	-1.006	0.656	0.099	-1.002	0.529	0.173	-1.015	0.413	0.183	-1.033	0.249	0.156	-1.053	0.091	0.244
784	3.92	-1.146	0.931	0.267	NaN	NaN	NaN	NaN	NaN	NaN	-1.058	0.673	0.533	-1.073	0.528	0.494	-1.11	0.438	0.502	-1.201	0.306	0.539	-1.286	0.188	0.505	NaN	NaN	NaN	NaN	NaN	NaN	-1.016	0.851	0.116	-1.006	0.656	0.099	-1.002	0.529	0.173	-1.016	0.413	0.183	-1.033	0.249	0.156	-1.053	0.09	0.244
785	3.925	-1.146	0.931	0.266	NaN	NaN	NaN	NaN	NaN	NaN	-1.057	0.673	0.533	-1.071	0.527	0.494	-1.11	0.439	0.503	-1.2	0.306	0.539	-1.291	0.196	0.511	NaN	NaN	NaN	NaN	NaN	NaN	-1.015	0.851	0.115	-1.005	0.656	0.099	-1.001	0.529	0.172	-1.016	0.413	0.183	-1.033	0.249	0.156	-1.053	0.09	0.244
786	3.93	-1.146	0.931	0.265	NaN	NaN	NaN	NaN	NaN	NaN	-1.056	0.674	0.533	-1.069	0.527	0.495	-1.107	0.438	0.503	-1.198	0.307	0.539	-1.282	0.185	0.501	NaN	NaN	NaN	NaN	NaN	NaN	-1.015	0.851	0.115	-1.005	0.656	0.099	-1.001	0.529	0.172	-1.015	0.413	0.182	-1.033	0.249	0.156	-1.056	0.093	0.244
787	3.935	-1.146	0.931	0.264	NaN	NaN	NaN	NaN	NaN	NaN	-1.055	0.674	0.533	-1.067	0.527	0.495	-1.107	0.439	0.504	-1.198	0.307	0.539	-1.259	0.153	0.477	-1.164	0.03	0.543	NaN	NaN	NaN	-1.015	0.851	0.114	-1.005	0.656	0.098	-1.001	0.529	0.172	-1.015	0.413	0.182	-1.033	0.249	0.156	-1.063	0.1	0.243
788	3.94	-1.145	0.931	0.264	NaN	NaN	NaN	NaN	NaN	NaN	-1.054	0.674	0.533	-1.065	0.526	0.494	-1.107	0.44	0.505	-1.197	0.307	0.539	-1.252	0.146	0.472	-1.164	0.031	0.542	NaN	NaN	NaN	-1.014	0.851	0.114	-1.004	0.656	0.098	-1.001	0.529	0.172	-1.015	0.413	0.182	-1.033	0.249	0.156	-1.064	0.101	0.243
789	3.945	-1.145	0.932	0.263	NaN	NaN	NaN	NaN	NaN	NaN	-1.053	0.675	0.533	-1.064	0.527	0.495	-1.103	0.439	0.504	-1.197	0.308	0.539	-1.251	0.144	0.47	-1.164	0.031	0.542	NaN	NaN	NaN	-1.014	0.851	0.114	-1.004	0.655	0.098	-1.001	0.529	0.172	-1.015	0.413	0.182	-1.033	0.249	0.156	-1.065	0.101	0.243
790	3.95	-1.145	0.932	0.262	NaN	NaN	NaN	NaN	NaN	NaN	-1.053	0.676	0.533	-1.065	0.529	0.497	-1.102	0.439	0.504	-1.196	0.308	0.54	-1.25	0.145	0.47	-1.163	0.032	0.542	NaN	NaN	NaN	-1.013	0.851	0.113	-1.004	0.655	0.097	-1.001	0.528	0.171	-1.015	0.412	0.181	-1.033	0.249	0.155	-1.065	0.101	0.243
791	3.955	-1.145	0.932	0.262	NaN	NaN	NaN	NaN	NaN	NaN	-1.052	0.676	0.533	-1.063	0.528	0.498	-1.102	0.44	0.505	-1.196	0.309	0.54	-1.249	0.146	0.47	-1.163	0.032	0.542	NaN	NaN	NaN	-1.013	0.851	0.113	-1.004	0.656	0.097	-1	0.527	0.171	-1.015	0.412	0.181	-1.033	0.249	0.155	-1.065	0.101	0.243
792	3.96	-1.144	0.932	0.261	NaN	NaN	NaN	NaN	NaN	NaN	-1.052	0.677	0.533	-1.062	0.528	0.498	-1.102	0.44	0.506	-1.195	0.31	0.54	-1.249	0.146	0.47	-1.163	0.032	0.542	NaN	NaN	NaN	-1.012	0.851	0.113	-1.004	0.656	0.097	-1	0.527	0.171	-1.015	0.412	0.181	-1.034	0.249	0.155	-1.065	0.101	0.243
793	3.965	-1.144	0.932	0.26	NaN	NaN	NaN	NaN	NaN	NaN	-1.052	0.677	0.533	-1.061	0.528	0.499	-1.099	0.44	0.506	-1.194	0.31	0.541	-1.247	0.146	0.47	-1.162	0.032	0.542	NaN	NaN	NaN	-1.012	0.851	0.112	-1.003	0.655	0.096	-0.999	0.527	0.171	-1.015	0.412	0.181	-1.034	0.248	0.155	-1.064	0.101	0.242
794	3.97	-1.144	0.932	0.26	NaN	NaN	NaN	NaN	NaN	NaN	-1.051	0.678	0.533	-1.06	0.529	0.499	-1.098	0.44	0.506	-1.193	0.311	0.541	-1.247	0.146	0.47	-1.161	0.032	0.543	NaN	NaN	NaN	-1.012	0.851	0.112	-1.003	0.655	0.096	-0.999	0.526	0.171	-1.015	0.412	0.181	-1.033	0.248	0.154	-1.064	0.101	0.242
795	3.975	-1.144	0.932	0.259	NaN	NaN	NaN	NaN	NaN	NaN	-1.051	0.678	0.533	-1.059	0.529	0.499	-1.098	0.44	0.507	-1.192	0.311	0.541	-1.246	0.146	0.471	-1.16	0.033	0.543	NaN	NaN	NaN	-1.012	0.851	0.111	-1.002	0.655	0.096	-0.999	0.526	0.171	-1.014	0.411	0.18	-1.033	0.248	0.154	-1.064	0.1	0.242
796	3.98	-1.144	0.932	0.258	NaN	NaN	NaN	NaN	NaN	NaN	-1.051	0.679	0.533	-1.058	0.529	0.499	-1.099	0.442	0.508	-1.191	0.311	0.541	-1.244	0.146	0.471	-1.159	0.033	0.543	NaN	NaN	NaN	-1.012	0.851	0.111	-1.003	0.656	0.095	-0.999	0.526	0.17	-1.014	0.411	0.18	-1.032	0.248	0.154	-1.062	0.098	0.242
797	3.985	-1.143	0.932	0.258	NaN	NaN	NaN	NaN	NaN	NaN	-1.051	0.679	0.533	-1.058	0.529	0.499	-1.098	0.442	0.508	-1.19	0.311	0.542	-1.243	0.146	0.472	-1.158	0.033	0.544	NaN	NaN	NaN	-1.012	0.851	0.111	-1.003	0.656	0.095	-0.999	0.526	0.17	-1.014	0.411	0.18	-1.032	0.248	0.154	-1.056	0.093	0.242
798	3.99	-1.143	0.932	0.257	NaN	NaN	NaN	NaN	NaN	NaN	-1.051	0.679	0.533	-1.057	0.53	0.5	-1.095	0.441	0.508	-1.189	0.311	0.542	-1.242	0.146	0.472	-1.156	0.033	0.544	NaN	NaN	NaN	-1.011	0.851	0.111	-1.002	0.655	0.095	-0.999	0.526	0.17	-1.014	0.411	0.18	-1.034	0.249	0.153	-1.055	0.092	0.242
799	3.995	-1.143	0.932	0.257	NaN	NaN	NaN	NaN	NaN	NaN	-1.051	0.68	0.533	-1.057	0.53	0.5	-1.094	0.441	0.508	-1.188	0.311	0.543	-1.241	0.146	0.473	-1.155	0.033	0.544	NaN	NaN	NaN	-1.01	0.85	0.111	-1.002	0.655	0.094	-0.999	0.526	0.169	-1.014	0.411	0.179	-1.035	0.249	0.153	-1.055	0.092	0.242
800	4	-1.143	0.932	0.256	NaN	NaN	NaN	NaN	NaN	NaN	-1.051	0.68	0.533	-1.056	0.53	0.5	-1.093	0.441	0.508	-1.187	0.312	0.543	-1.24	0.146	0.474	-1.153	0.033	0.545	NaN	NaN	NaN	-1.009	0.849	0.11	-1.002	0.655	0.094	-0.999	0.526	0.169	-1.014	0.411	0.179	-1.035	0.249	0.153	NaN	NaN	NaN
801	4.005	-1.143	0.932	0.255	NaN	NaN	NaN	NaN	NaN	NaN	-1.051	0.68	0.533	-1.056	0.531	0.5	-1.092	0.442	0.508	-1.187	0.312	0.544	-1.238	0.146	0.474	-1.151	0.033	0.546	NaN	NaN	NaN	-1.009	0.85	0.11	-1.002	0.655	0.094	-0.999	0.526	0.168	-1.014	0.411	0.179	-1.035	0.249	0.152	NaN	NaN	NaN
802	4.01	-1.142	0.932	0.255	NaN	NaN	NaN	NaN	NaN	NaN	-1.051	0.68	0.533	-1.056	0.533	0.5	-1.091	0.442	0.509	-1.186	0.313	0.544	-1.236	0.146	0.475	-1.148	0.033	0.546	NaN	NaN	NaN	-1.009	0.85	0.11	-1.002	0.655	0.093	-1	0.527	0.168	-1.014	0.411	0.179	-1.035	0.249	0.152	NaN	NaN	NaN
803	4.015	-1.142	0.932	0.254	NaN	NaN	NaN	NaN	NaN	NaN	-1.051	0.68	0.533	-1.057	0.533	0.5	-1.091	0.442	0.509	-1.185	0.313	0.545	-1.235	0.146	0.477	-1.146	0.032	0.547	NaN	NaN	NaN	-1.009	0.85	0.109	-1.001	0.655	0.093	-1	0.527	0.167	-1.014	0.41	0.178	-1.035	0.248	0.152	NaN	NaN	NaN
804	4.02	-1.142	0.932	0.254	NaN	NaN	NaN	NaN	NaN	NaN	-1.052	0.681	0.533	-1.057	0.533	0.5	-1.091	0.443	0.51	-1.183	0.312	0.546	-1.242	0.158	0.488	-1.131	0.016	0.537	NaN	NaN	NaN	-1.009	0.85	0.109	-1.001	0.654	0.093	-1	0.527	0.167	-1.014	0.41	0.178	-1.035	0.248	0.152	NaN	NaN	NaN
805	4.025	-1.142	0.932	0.253	NaN	NaN	NaN	NaN	NaN	NaN	-1.052	0.681	0.533	-1.057	0.534	0.5	-1.091	0.444	0.51	-1.182	0.312	0.547	-1.252	0.175	0.501	-1.115	-0.004	0.525	NaN	NaN	NaN	-1.008	0.849	0.109	-1.001	0.655	0.093	-0.999	0.527	0.167	-1.014	0.411	0.178	-1.036	0.248	0.152	NaN	NaN	NaN
806	4.03	-1.142	0.932	0.252	NaN	NaN	NaN	NaN	NaN	NaN	-1.052	0.681	0.532	-1.057	0.534	0.5	-1.089	0.443	0.51	-1.18	0.312	0.547	-1.233	0.151	0.485	-1.13	0.023	0.544	NaN	NaN	NaN	-1.008	0.849	0.108	-1.001	0.655	0.092	-0.999	0.526	0.167	-1.014	0.411	0.178	-1.036	0.248	0.152	NaN	NaN	NaN
807	4.035	-1.141	0.932	0.252	NaN	NaN	NaN	NaN	NaN	NaN	-1.053	0.682	0.532	-1.057	0.535	0.5	-1.089	0.443	0.51	-1.178	0.311	0.548	-1.226	0.144	0.482	-1.131	0.029	0.549	NaN	NaN	NaN	-1.008	0.849	0.108	-1.001	0.655	0.092	-0.999	0.526	0.166	-1.014	0.411	0.178	-1.036	0.248	0.152	NaN	NaN	NaN
808	4.04	-1.141	0.932	0.251	NaN	NaN	NaN	NaN	NaN	NaN	-1.053	0.682	0.532	-1.056	0.535	0.5	-1.09	0.445	0.511	-1.177	0.311	0.548	-1.223	0.143	0.483	-1.129	0.031	0.551	NaN	NaN	NaN	-1.007	0.849	0.108	-1.001	0.655	0.092	-0.998	0.526	0.166	-1.014	0.41	0.178	-1.036	0.248	0.151	NaN	NaN	NaN
809	4.045	-1.141	0.933	0.251	NaN	NaN	NaN	NaN	NaN	NaN	-1.054	0.683	0.531	-1.056	0.535	0.5	-1.089	0.446	0.512	-1.175	0.311	0.549	-1.22	0.141	0.484	-1.125	0.031	0.552	NaN	NaN	NaN	-1.007	0.849	0.107	-1	0.654	0.091	-0.998	0.526	0.166	-1.014	0.411	0.177	-1.036	0.248	0.151	NaN	NaN	NaN
810	4.05	-1.141	0.933	0.25	NaN	NaN	NaN	NaN	NaN	NaN	-1.054	0.683	0.531	-1.056	0.536	0.5	-1.086	0.445	0.511	-1.174	0.312	0.55	-1.217	0.14	0.485	-1.121	0.03	0.554	NaN	NaN	NaN	-1.006	0.849	0.107	-1	0.654	0.091	-0.998	0.526	0.166	-1.015	0.411	0.177	-1.037	0.248	0.151	NaN	NaN	NaN
811	4.055	-1.14	0.933	0.249	NaN	NaN	NaN	NaN	NaN	NaN	-1.054	0.683	0.531	-1.055	0.536	0.5	-1.085	0.445	0.511	-1.172	0.311	0.55	-1.214	0.139	0.486	-1.117	0.03	0.555	NaN	NaN	NaN	-1.006	0.849	0.107	-1	0.654	0.091	-0.998	0.526	0.166	-1.015	0.411	0.176	-1.037	0.247	0.15	NaN	NaN	NaN
812	4.06	-1.14	0.933	0.249	NaN	NaN	NaN	NaN	NaN	NaN	-1.054	0.684	0.53	-1.055	0.536	0.5	-1.084	0.445	0.511	-1.169	0.31	0.551	-1.21	0.137	0.487	-1.113	0.03	0.556	NaN	NaN	NaN	-1.005	0.849	0.106	-1	0.654	0.09	-0.998	0.526	0.165	-1.016	0.411	0.175	-1.038	0.247	0.15	-1.053	0.09	0.242
813	4.065	-1.14	0.933	0.248	NaN	NaN	NaN	NaN	NaN	NaN	-1.054	0.684	0.53	-1.054	0.537	0.501	-1.083	0.445	0.512	-1.167	0.309	0.552	-1.207	0.137	0.489	-1.108	0.03	0.557	NaN	NaN	NaN	-1.005	0.849	0.106	-1	0.654	0.09	-0.999	0.526	0.165	-1.016	0.411	0.175	-1.038	0.247	0.15	-1.053	0.089	0.241
814	4.07	-1.14	0.933	0.248	NaN	NaN	NaN	NaN	NaN	NaN	-1.054	0.684	0.53	-1.054	0.537	0.501	-1.082	0.446	0.512	-1.166	0.31	0.553	-1.203	0.136	0.491	-1.103	0.03	0.558	NaN	NaN	NaN	-1.005	0.849	0.105	-1	0.654	0.09	-0.999	0.526	0.164	-1.016	0.411	0.174	-1.039	0.247	0.149	-1.053	0.089	0.241
815	4.075	-1.139	0.933	0.247	NaN	NaN	NaN	NaN	NaN	NaN	-1.054	0.684	0.53	-1.053	0.537	0.501	-1.082	0.446	0.513	-1.163	0.31	0.554	-1.2	0.136	0.492	-1.098	0.03	0.559	NaN	NaN	NaN	-1.004	0.849	0.105	-1	0.654	0.09	-0.999	0.526	0.164	-1.016	0.411	0.174	-1.039	0.247	0.149	-1.053	0.089	0.241
816	4.08	-1.139	0.933	0.247	NaN	NaN	NaN	NaN	NaN	NaN	-1.053	0.684	0.529	-1.053	0.537	0.501	-1.08	0.446	0.513	-1.161	0.309	0.554	-1.196	0.134	0.493	-1.093	0.029	0.56	NaN	NaN	NaN	-1.003	0.848	0.105	-0.999	0.654	0.089	-0.999	0.526	0.164	-1.016	0.411	0.174	-1.04	0.247	0.149	-1.053	0.089	0.241
817	4.085	-1.139	0.933	0.246	NaN	NaN	NaN	NaN	NaN	NaN	-1.053	0.684	0.529	-1.052	0.538	0.501	-1.079	0.446	0.513	-1.157	0.308	0.555	-1.191	0.133	0.494	-1.088	0.029	0.561	NaN	NaN	NaN	-1.003	0.848	0.105	-0.999	0.654	0.089	-0.999	0.526	0.164	-1.016	0.411	0.174	-1.04	0.247	0.149	-1.053	0.089	0.241
818	4.09	-1.138	0.933	0.245	NaN	NaN	NaN	NaN	NaN	NaN	-1.052	0.685	0.529	-1.051	0.538	0.501	-1.078	0.447	0.514	-1.154	0.308	0.556	-1.188	0.133	0.496	-1.083	0.029	0.562	NaN	NaN	NaN	-1.002	0.848	0.105	-1	0.655	0.089	-0.999	0.526	0.164	-1.016	0.411	0.174	-1.04	0.247	0.149	-1.054	0.089	0.241
819	4.095	-1.138	0.933	0.245	NaN	NaN	NaN	NaN	NaN	NaN	-1.052	0.685	0.529	-1.05	0.538	0.501	-1.075	0.446	0.513	-1.152	0.308	0.557	-1.183	0.132	0.497	-1.077	0.028	0.563	NaN	NaN	NaN	-1.002	0.849	0.104	-1	0.655	0.089	-0.999	0.526	0.164	-1.016	0.41	0.174	-1.041	0.247	0.148	-1.054	0.089	0.241
820	4.1	-1.138	0.933	0.245	NaN	NaN	NaN	NaN	NaN	NaN	-1.051	0.685	0.529	-1.05	0.539	0.501	-1.073	0.446	0.513	-1.149	0.307	0.557	-1.179	0.131	0.499	-1.071	0.028	0.564	NaN	NaN	NaN	-1.001	0.849	0.104	-1	0.655	0.088	-0.999	0.526	0.163	-1.016	0.41	0.174	-1.041	0.247	0.148	-1.054	0.089	0.241
821	4.105	-1.138	0.934	0.244	NaN	NaN	NaN	NaN	NaN	NaN	-1.051	0.686	0.529	-1.048	0.539	0.501	-1.072	0.447	0.514	-1.146	0.307	0.558	-1.174	0.13	0.5	-1.066	0.028	0.565	NaN	NaN	NaN	-1.001	0.849	0.104	-1	0.655	0.088	-0.999	0.526	0.163	-1.016	0.41	0.174	-1.042	0.247	0.148	-1.054	0.089	0.241
822	4.11	-1.137	0.934	0.243	NaN	NaN	NaN	NaN	NaN	NaN	-1.05	0.686	0.529	-1.047	0.539	0.501	-1.071	0.448	0.515	-1.142	0.306	0.559	-1.169	0.128	0.501	-1.059	0.027	0.566	NaN	NaN	NaN	-1.001	0.849	0.104	-1	0.655	0.088	-0.999	0.526	0.163	-1.017	0.41	0.174	-1.042	0.247	0.148	-1.054	0.089	0.241
823	4.115	-1.137	0.934	0.243	NaN	NaN	NaN	NaN	NaN	NaN	-1.05	0.687	0.529	-1.045	0.539	0.501	-1.069	0.447	0.515	-1.139	0.306	0.56	-1.164	0.127	0.502	-1.053	0.027	0.566	NaN	NaN	NaN	-1.001	0.849	0.103	-1	0.655	0.088	-0.999	0.526	0.163	-1.017	0.41	0.174	-1.043	0.247	0.148	-1.054	0.089	0.241
824	4.12	-1.137	0.934	0.243	NaN	NaN	NaN	NaN	NaN	NaN	-1.049	0.687	0.529	-1.043	0.538	0.5	-1.068	0.448	0.515	-1.136	0.305	0.561	-1.16	0.127	0.503	-1.047	0.027	0.567	NaN	NaN	NaN	-1	0.849	0.103	-1	0.655	0.088	-0.999	0.526	0.163	-1.016	0.41	0.174	-1.043	0.247	0.148	-1.054	0.089	0.241
825	4.125	-1.137	0.934	0.242	NaN	NaN	NaN	NaN	NaN	NaN	-1.048	0.688	0.529	-1.041	0.538	0.5	-1.063	0.446	0.515	-1.133	0.305	0.561	-1.155	0.127	0.504	-1.041	0.027	0.567	NaN	NaN	NaN	-1	0.849	0.103	-1	0.655	0.088	-0.999	0.526	0.163	-1.016	0.41	0.173	-1.043	0.247	0.147	-1.054	0.089	0.241
826	4.13	-1.137	0.934	0.242	NaN	NaN	NaN	NaN	NaN	NaN	-1.047	0.688	0.529	-1.039	0.538	0.5	-1.058	0.445	0.516	-1.128	0.305	0.562	-1.15	0.125	0.505	-1.035	0.027	0.568	NaN	NaN	NaN	-1	0.849	0.103	-1	0.655	0.088	-0.999	0.526	0.163	-1.017	0.41	0.173	-1.044	0.247	0.147	-1.054	0.089	0.241
827	4.135	-1.137	0.934	0.242	NaN	NaN	NaN	NaN	NaN	NaN	-1.046	0.688	0.529	-1.037	0.539	0.501	-1.058	0.446	0.515	-1.125	0.304	0.562	-1.145	0.125	0.506	-1.028	0.027	0.568	NaN	NaN	NaN	-1	0.849	0.103	-0.999	0.655	0.088	-0.999	0.526	0.163	-1.017	0.41	0.174	-1.044	0.247	0.147	-1.054	0.089	0.241
828	4.14	-1.136	0.934	0.242	NaN	NaN	NaN	NaN	NaN	NaN	-1.045	0.689	0.529	-1.036	0.539	0.501	-1.056	0.447	0.515	-1.122	0.304	0.563	-1.14	0.125	0.507	-1.022	0.028	0.568	NaN	NaN	NaN	-0.999	0.849	0.103	-0.999	0.655	0.088	-0.999	0.526	0.163	-1.017	0.41	0.174	-1.044	0.247	0.148	-1.054	0.089	0.241
829	4.145	-1.136	0.934	0.241	NaN	NaN	NaN	NaN	NaN	NaN	-1.044	0.69	0.529	-1.034	0.54	0.501	-1.054	0.447	0.515	-1.119	0.304	0.563	-1.134	0.124	0.508	-1.016	0.028	0.569	NaN	NaN	NaN	-0.999	0.849	0.103	-0.999	0.655	0.088	-0.998	0.526	0.163	-1.017	0.41	0.174	-1.044	0.247	0.148	-1.054	0.089	0.241
830	4.15	-1.136	0.934	0.241	NaN	NaN	NaN	NaN	NaN	NaN	-1.043	0.69	0.529	-1.032	0.54	0.501	-1.051	0.448	0.515	-1.115	0.304	0.563	-1.129	0.123	0.509	-1.009	0.028	0.569	NaN	NaN	NaN	-0.999	0.849	0.103	-0.999	0.655	0.088	-0.998	0.526	0.163	-1.016	0.41	0.174	-1.044	0.247	0.148	-1.054	0.089	0.241
831	4.155	-1.136	0.934	0.241	NaN	NaN	NaN	NaN	NaN	NaN	-1.041	0.69	0.53	-1.031	0.541	0.502	-1.049	0.448	0.515	-1.111	0.303	0.564	-1.124	0.123	0.509	-1.003	0.028	0.569	NaN	NaN	NaN	-0.998	0.848	0.103	-0.998	0.655	0.088	-0.998	0.526	0.163	-1.016	0.41	0.174	-1.045	0.248	0.148	-1.054	0.089	0.241
832	4.16	-1.136	0.934	0.241	NaN	NaN	NaN	NaN	NaN	NaN	-1.041	0.691	0.53	-1.029	0.541	0.502	-1.046	0.448	0.515	-1.107	0.303	0.565	-1.119	0.122	0.509	-0.996	0.028	0.569	NaN	NaN	NaN	-0.998	0.848	0.103	-0.998	0.655	0.088	-0.998	0.526	0.163	-1.017	0.411	0.174	-1.045	0.248	0.148	-1.054	0.089	0.241
833	4.165	-1.135	0.934	0.241	NaN	NaN	NaN	NaN	NaN	NaN	-1.04	0.692	0.53	-1.026	0.542	0.502	-1.043	0.448	0.516	-1.103	0.303	0.565	-1.113	0.121	0.51	-0.99	0.029	0.569	NaN	NaN	NaN	-0.998	0.848	0.103	-0.998	0.655	0.088	-0.998	0.526	0.163	-1.017	0.411	0.174	-1.045	0.248	0.148	-1.054	0.089	0.241
834	4.17	-1.135	0.934	0.241	NaN	NaN	NaN	NaN	NaN	NaN	-1.036	0.69	0.529	-1.024	0.542	0.502	-1.04	0.448	0.516	-1.098	0.303	0.565	-1.108	0.121	0.51	-0.984	0.029	0.569	NaN	NaN	NaN	-0.997	0.848	0.103	-0.998	0.655	0.088	-0.998	0.526	0.163	-1.016	0.411	0.174	-1.045	0.248	0.148	-1.054	0.089	0.241
835	4.175	-1.135	0.934	0.241	NaN	NaN	NaN	NaN	NaN	NaN	-1.035	0.69	0.529	-1.021	0.542	0.501	-1.037	0.449	0.516	-1.094	0.303	0.565	-1.103	0.121	0.51	-0.978	0.03	0.569	NaN	NaN	NaN	-0.997	0.848	0.103	-0.997	0.655	0.088	-0.997	0.526	0.163	-1.016	0.411	0.174	-1.045	0.248	0.148	-1.054	0.089	0.241
836	4.18	-1.135	0.934	0.241	NaN	NaN	NaN	NaN	NaN	NaN	-1.033	0.69	0.529	-1.018	0.542	0.502	-1.034	0.449	0.517	-1.091	0.303	0.566	-1.097	0.121	0.511	-0.972	0.03	0.569	NaN	NaN	NaN	-0.997	0.848	0.104	-0.997	0.654	0.089	-0.997	0.526	0.163	-1.017	0.411	0.174	-1.045	0.248	0.149	-1.054	0.089	0.241
837	4.185	-1.135	0.934	0.241	NaN	NaN	NaN	NaN	NaN	NaN	-1.031	0.69	0.529	-1.016	0.542	0.502	-1.031	0.449	0.517	-1.087	0.302	0.566	-1.091	0.12	0.511	-0.966	0.031	0.568	NaN	NaN	NaN	-0.997	0.848	0.104	-0.997	0.654	0.089	-0.997	0.526	0.164	-1.017	0.411	0.174	-1.045	0.248	0.149	-1.054	0.089	0.241
838	4.19	-1.135	0.934	0.241	NaN	NaN	NaN	NaN	NaN	NaN	-1.029	0.69	0.529	-1.013	0.543	0.502	-1.027	0.449	0.517	-1.082	0.302	0.566	-1.085	0.119	0.511	-0.96	0.031	0.568	NaN	NaN	NaN	-0.996	0.847	0.104	-0.996	0.654	0.089	-0.997	0.526	0.164	-1.017	0.411	0.174	-1.045	0.249	0.149	-1.054	0.089	0.241
839	4.195	-1.134	0.934	0.241	NaN	NaN	NaN	NaN	NaN	NaN	-1.027	0.69	0.529	-1.011	0.543	0.502	-1.024	0.449	0.517	-1.078	0.302	0.567	-1.081	0.12	0.511	-0.954	0.032	0.568	NaN	NaN	NaN	-0.996	0.847	0.104	-0.996	0.654	0.089	-0.997	0.526	0.164	-1.017	0.411	0.174	-1.045	0.249	0.149	-1.054	0.09	0.241
840	4.2	-1.134	0.934	0.241	NaN	NaN	NaN	NaN	NaN	NaN	-1.025	0.69	0.529	-1.008	0.544	0.502	-1.021	0.45	0.517	-1.074	0.302	0.567	-1.076	0.12	0.511	-0.948	0.032	0.568	NaN	NaN	NaN	-0.996	0.847	0.104	-0.996	0.654	0.089	-0.996	0.526	0.164	-1.017	0.411	0.174	-1.045	0.249	0.149	-1.054	0.09	0.241
841	4.205	-1.134	0.933	0.241	NaN	NaN	NaN	NaN	NaN	NaN	-1.024	0.69	0.529	-1.006	0.544	0.502	-1.018	0.45	0.517	-1.069	0.302	0.566	-1.071	0.12	0.511	-0.943	0.033	0.567	NaN	NaN	NaN	-0.996	0.847	0.105	-0.996	0.654	0.089	-0.996	0.526	0.164	-1.017	0.411	0.174	-1.045	0.249	0.149	-1.054	0.09	0.241
842	4.21	-1.134	0.933	0.241	NaN	NaN	NaN	NaN	NaN	NaN	-1.022	0.691	0.53	-1.003	0.545	0.502	-1.014	0.451	0.517	-1.065	0.303	0.566	-1.066	0.12	0.511	-0.937	0.034	0.567	NaN	NaN	NaN	-0.996	0.847	0.105	-0.995	0.654	0.089	-0.996	0.526	0.164	-1.017	0.411	0.175	-1.045	0.249	0.15	-1.054	0.09	0.241
843	4.215	-1.133	0.933	0.242	NaN	NaN	NaN	NaN	NaN	NaN	-1.02	0.691	0.53	-1	0.545	0.503	-1.011	0.451	0.517	-1.06	0.302	0.567	-1.06	0.12	0.511	-0.931	0.034	0.567	NaN	NaN	NaN	-0.996	0.847	0.105	-0.995	0.654	0.09	-0.996	0.526	0.164	-1.017	0.412	0.175	-1.045	0.249	0.15	-1.054	0.09	0.241
844	4.22	-1.133	0.933	0.242	NaN	NaN	NaN	NaN	NaN	NaN	-1.017	0.691	0.53	-0.998	0.546	0.503	-1.008	0.451	0.517	-1.056	0.302	0.567	-1.054	0.119	0.51	-0.925	0.035	0.566	NaN	NaN	NaN	-0.996	0.847	0.105	-0.995	0.654	0.09	-0.996	0.526	0.165	-1.017	0.412	0.175	-1.045	0.249	0.15	-1.054	0.09	0.241
845	4.225	-1.133	0.933	0.242	NaN	NaN	NaN	NaN	NaN	NaN	-1.015	0.691	0.53	-0.995	0.547	0.503	-1.005	0.452	0.518	-1.052	0.302	0.567	-1.048	0.118	0.51	-0.92	0.036	0.566	NaN	NaN	NaN	-0.995	0.847	0.105	-0.995	0.654	0.09	-0.996	0.526	0.165	-1.017	0.412	0.175	-1.045	0.249	0.15	-1.054	0.09	0.241
846	4.23	-1.132	0.933	0.242	NaN	NaN	NaN	NaN	NaN	NaN	-1.013	0.692	0.53	-0.991	0.546	0.503	-1.003	0.454	0.518	-1.047	0.302	0.567	-1.044	0.118	0.51	-0.914	0.036	0.565	NaN	NaN	NaN	-0.995	0.847	0.106	-0.995	0.654	0.09	-0.996	0.526	0.165	-1.017	0.412	0.175	-1.045	0.249	0.15	-1.054	0.091	0.241
847	4.235	-1.132	0.933	0.242	NaN	NaN	NaN	NaN	NaN	NaN	-1.011	0.692	0.53	-0.987	0.546	0.502	-1	0.453	0.518	-1.043	0.302	0.566	-1.04	0.12	0.51	-0.909	0.037	0.564	NaN	NaN	NaN	-0.994	0.847	0.106	-0.994	0.654	0.09	-0.996	0.527	0.165	-1.017	0.412	0.175	-1.044	0.249	0.15	-1.054	0.091	0.241
848	4.24	-1.131	0.932	0.243	NaN	NaN	NaN	NaN	NaN	NaN	-1.009	0.692	0.531	-0.985	0.547	0.502	-0.996	0.454	0.518	-1.039	0.302	0.566	-1.036	0.12	0.51	-0.903	0.038	0.564	NaN	NaN	NaN	-0.994	0.847	0.106	-0.994	0.654	0.09	-0.995	0.527	0.165	-1.017	0.412	0.176	-1.044	0.249	0.15	-1.054	0.091	0.241
849	4.245	-1.131	0.932	0.243	NaN	NaN	NaN	NaN	NaN	NaN	-1.006	0.692	0.531	-0.982	0.547	0.503	-0.993	0.454	0.518	-1.034	0.302	0.566	-1.031	0.12	0.51	-0.898	0.038	0.563	NaN	NaN	NaN	-0.994	0.847	0.106	-0.994	0.655	0.091	-0.995	0.526	0.165	-1.017	0.412	0.176	-1.044	0.249	0.15	-1.054	0.091	0.241
850	4.25	-1.131	0.932	0.243	NaN	NaN	NaN	NaN	NaN	NaN	-1.004	0.692	0.531	-0.978	0.547	0.503	-0.989	0.455	0.518	-1.03	0.302	0.566	-1.027	0.121	0.51	-0.893	0.039	0.563	NaN	NaN	NaN	-0.993	0.847	0.106	-0.994	0.655	0.091	-0.995	0.526	0.165	-1.016	0.412	0.176	-1.044	0.249	0.15	-1.057	0.093	0.241
851	4.255	-1.13	0.932	0.243	NaN	NaN	NaN	NaN	NaN	NaN	-1.002	0.693	0.531	-0.975	0.547	0.502	-0.986	0.455	0.518	-1.026	0.302	0.567	-1.021	0.12	0.509	-0.887	0.039	0.562	NaN	NaN	NaN	-0.993	0.847	0.106	-0.993	0.655	0.091	-0.995	0.526	0.166	-1.016	0.412	0.176	-1.044	0.249	0.151	-1.062	0.097	0.241
852	4.26	-1.13	0.932	0.244	NaN	NaN	NaN	NaN	NaN	NaN	-0.999	0.693	0.531	-0.971	0.547	0.502	-0.983	0.455	0.518	-1.021	0.302	0.567	-1.015	0.12	0.509	-0.882	0.04	0.561	NaN	NaN	NaN	-0.993	0.847	0.106	-0.993	0.655	0.091	-0.994	0.526	0.166	-1.015	0.412	0.177	-1.044	0.249	0.151	-1.063	0.099	0.241
853	4.265	-1.129	0.931	0.244	NaN	NaN	NaN	NaN	NaN	NaN	-0.996	0.693	0.531	-0.969	0.547	0.502	-0.979	0.455	0.517	-1.017	0.302	0.567	-1.012	0.12	0.509	-0.876	0.04	0.56	NaN	NaN	NaN	-0.992	0.847	0.106	-0.992	0.655	0.091	-0.994	0.526	0.166	-1.015	0.412	0.177	-1.043	0.249	0.151	-1.063	0.099	0.241
854	4.27	-1.129	0.931	0.244	NaN	NaN	NaN	NaN	NaN	NaN	-0.993	0.693	0.531	-0.966	0.548	0.502	-0.974	0.454	0.517	-1.013	0.302	0.566	-1.007	0.121	0.509	-0.871	0.041	0.559	NaN	NaN	NaN	-0.991	0.847	0.107	-0.991	0.655	0.091	-0.994	0.526	0.166	-1.014	0.411	0.177	-1.043	0.249	0.151	-1.063	0.099	0.241
855	4.275	-1.129	0.931	0.245	NaN	NaN	NaN	NaN	NaN	NaN	-0.991	0.694	0.531	-0.963	0.548	0.503	-0.969	0.453	0.516	-1.009	0.303	0.566	-1.002	0.12	0.509	-0.866	0.041	0.558	NaN	NaN	NaN	-0.991	0.846	0.107	-0.991	0.655	0.091	-0.993	0.526	0.166	-1.014	0.411	0.177	-1.043	0.249	0.151	-1.063	0.098	0.241
856	4.28	-1.128	0.931	0.245	NaN	NaN	NaN	NaN	NaN	NaN	-0.989	0.694	0.531	-0.959	0.548	0.502	-0.966	0.453	0.516	-1.005	0.302	0.566	-0.997	0.12	0.508	-0.861	0.042	0.557	NaN	NaN	NaN	-0.991	0.846	0.107	-0.99	0.654	0.091	-0.993	0.526	0.166	-1.013	0.411	0.178	-1.043	0.249	0.151	-1.063	0.098	0.241
857	4.285	-1.128	0.93	0.246	NaN	NaN	NaN	NaN	NaN	NaN	-0.986	0.694	0.531	-0.957	0.548	0.502	-0.963	0.453	0.516	-1	0.302	0.566	-0.992	0.12	0.508	-0.856	0.043	0.557	NaN	NaN	NaN	-0.99	0.846	0.107	-0.99	0.654	0.091	-0.993	0.526	0.166	-1.013	0.411	0.178	-1.042	0.249	0.152	-1.063	0.098	0.241
858	4.29	-1.127	0.93	0.246	NaN	NaN	NaN	NaN	NaN	NaN	-0.983	0.694	0.531	-0.954	0.548	0.502	-0.961	0.454	0.516	-0.997	0.302	0.567	-0.987	0.119	0.508	-0.851	0.044	0.556	NaN	NaN	NaN	-0.99	0.846	0.107	-0.99	0.654	0.091	-0.992	0.526	0.167	-1.013	0.411	0.178	-1.042	0.249	0.152	-1.063	0.098	0.241
859	4.295	-1.127	0.93	0.246	NaN	NaN	NaN	NaN	NaN	NaN	-0.981	0.694	0.531	-0.951	0.549	0.502	-0.959	0.455	0.516	-0.993	0.302	0.567	-0.982	0.12	0.508	-0.846	0.045	0.555	NaN	NaN	NaN	-0.99	0.846	0.107	-0.99	0.655	0.091	-0.992	0.526	0.167	-1.013	0.411	0.178	-1.042	0.249	0.152	-1.063	0.098	0.241
860	4.3	-1.127	0.93	0.247	NaN	NaN	NaN	NaN	NaN	NaN	-0.979	0.694	0.531	-0.948	0.549	0.502	-0.957	0.456	0.516	-0.989	0.302	0.566	-0.979	0.12	0.508	-0.841	0.045	0.554	NaN	NaN	NaN	-0.989	0.846	0.108	-0.989	0.654	0.092	-0.991	0.526	0.167	-1.013	0.411	0.178	-1.042	0.249	0.152	-1.063	0.097	0.241
861	4.305	-1.126	0.929	0.247	NaN	NaN	NaN	NaN	NaN	NaN	-0.976	0.694	0.531	-0.946	0.549	0.501	-0.954	0.456	0.516	-0.985	0.302	0.566	-0.974	0.119	0.507	-0.836	0.045	0.553	NaN	NaN	NaN	-0.989	0.846	0.108	-0.989	0.654	0.092	-0.991	0.526	0.167	-1.013	0.411	0.178	-1.042	0.249	0.152	-1.063	0.097	0.241
862	4.31	-1.126	0.929	0.248	NaN	NaN	NaN	NaN	NaN	NaN	-0.973	0.694	0.531	-0.943	0.549	0.501	-0.95	0.456	0.516	-0.981	0.302	0.566	-0.968	0.119	0.507	-0.831	0.046	0.552	NaN	NaN	NaN	-0.989	0.846	0.108	-0.988	0.654	0.092	-0.99	0.526	0.167	-1.012	0.411	0.178	-1.042	0.249	0.152	-1.063	0.097	0.241
863	4.315	-1.125	0.928	0.248	NaN	NaN	NaN	NaN	NaN	NaN	-0.971	0.694	0.531	-0.942	0.549	0.5	-0.947	0.456	0.515	-0.976	0.302	0.566	-0.964	0.119	0.507	-0.827	0.047	0.551	NaN	NaN	NaN	-0.989	0.846	0.108	-0.988	0.654	0.092	-0.99	0.526	0.167	-1.012	0.411	0.178	-1.042	0.249	0.152	-1.063	0.097	0.241
864	4.32	-1.125	0.928	0.249	NaN	NaN	NaN	NaN	NaN	NaN	-0.969	0.694	0.531	-0.939	0.549	0.5	-0.945	0.457	0.515	-0.973	0.301	0.566	-0.96	0.119	0.507	-0.822	0.048	0.55	NaN	NaN	NaN	-0.988	0.846	0.108	-0.987	0.654	0.092	-0.99	0.526	0.167	-1.012	0.411	0.178	-1.041	0.249	0.152	-1.063	0.097	0.241
865	4.325	-1.124	0.928	0.25	NaN	NaN	NaN	NaN	NaN	NaN	-0.967	0.694	0.53	-0.936	0.549	0.5	-0.943	0.456	0.515	-0.969	0.301	0.566	-0.956	0.119	0.507	-0.817	0.048	0.549	NaN	NaN	NaN	-0.989	0.846	0.109	-0.986	0.654	0.092	-0.99	0.526	0.167	-1.012	0.411	0.178	-1.041	0.249	0.152	-1.063	0.097	0.241
866	4.33	-1.124	0.928	0.25	NaN	NaN	NaN	NaN	NaN	NaN	-0.964	0.694	0.53	-0.933	0.549	0.499	-0.94	0.456	0.514	-0.965	0.301	0.566	-0.952	0.119	0.506	-0.812	0.049	0.549	NaN	NaN	NaN	-0.989	0.846	0.109	-0.986	0.654	0.093	-0.99	0.526	0.167	-1.012	0.411	0.178	-1.041	0.249	0.152	-1.063	0.097	0.241
867	4.335	-1.123	0.927	0.251	NaN	NaN	NaN	NaN	NaN	NaN	-0.962	0.693	0.53	-0.932	0.549	0.499	-0.937	0.456	0.514	-0.962	0.301	0.565	-0.947	0.118	0.506	-0.807	0.049	0.548	NaN	NaN	NaN	-0.988	0.846	0.109	-0.986	0.654	0.093	-0.989	0.526	0.168	-1.012	0.411	0.178	-1.041	0.249	0.152	-1.063	0.098	0.241
868	4.34	-1.122	0.927	0.251	NaN	NaN	NaN	NaN	NaN	NaN	-0.96	0.693	0.53	-0.93	0.549	0.499	-0.935	0.456	0.514	-0.958	0.301	0.565	-0.943	0.118	0.506	-0.802	0.05	0.546	NaN	NaN	NaN	-0.988	0.846	0.11	-0.986	0.654	0.093	-0.989	0.526	0.168	-1.011	0.411	0.178	-1.041	0.249	0.152	-1.063	0.098	0.241
869	4.345	-1.122	0.926	0.252	NaN	NaN	NaN	NaN	NaN	NaN	-0.958	0.693	0.53	-0.928	0.549	0.498	-0.932	0.456	0.514	-0.955	0.3	0.565	-0.939	0.118	0.506	-0.797	0.05	0.545	NaN	NaN	NaN	-0.987	0.845	0.11	-0.986	0.655	0.093	-0.989	0.526	0.168	-1.011	0.411	0.178	-1.041	0.249	0.152	-1.063	0.098	0.242
870	4.35	-1.121	0.926	0.253	NaN	NaN	NaN	NaN	NaN	NaN	-0.956	0.693	0.529	-0.926	0.549	0.498	-0.93	0.455	0.513	-0.952	0.3	0.565	-0.936	0.118	0.506	-0.794	0.05	0.545	NaN	NaN	NaN	-0.987	0.845	0.11	-0.986	0.655	0.093	-0.988	0.526	0.168	-1.011	0.412	0.178	-1.041	0.249	0.152	-1.063	0.098	0.242
871	4.355	-1.121	0.926	0.253	NaN	NaN	NaN	NaN	NaN	NaN	-0.953	0.692	0.529	-0.924	0.549	0.497	-0.927	0.455	0.512	-0.948	0.3	0.565	-0.933	0.118	0.506	NaN	NaN	NaN	NaN	NaN	NaN	-0.987	0.845	0.111	-0.986	0.655	0.093	-0.988	0.526	0.168	-1.012	0.412	0.177	-1.041	0.249	0.152	-1.063	0.098	0.242
872	4.36	-1.12	0.925	0.254	NaN	NaN	NaN	NaN	NaN	NaN	-0.951	0.691	0.529	-0.922	0.548	0.497	-0.925	0.455	0.512	-0.945	0.299	0.565	-0.928	0.117	0.506	-0.783	0.05	0.542	NaN	NaN	NaN	-0.987	0.845	0.111	-0.986	0.655	0.093	-0.988	0.526	0.168	-1.012	0.412	0.177	-1.041	0.249	0.152	-1.063	0.098	0.242
873	4.365	-1.119	0.925	0.255	NaN	NaN	NaN	NaN	NaN	NaN	-0.95	0.691	0.529	-0.92	0.548	0.497	-0.924	0.455	0.512	-0.942	0.299	0.564	-0.925	0.117	0.505	-0.78	0.051	0.542	NaN	NaN	NaN	-0.987	0.845	0.111	-0.985	0.655	0.094	-0.987	0.526	0.168	-1.012	0.412	0.177	-1.041	0.249	0.152	-1.063	0.098	0.242
874	4.37	-1.119	0.924	0.255	NaN	NaN	NaN	NaN	NaN	NaN	-0.948	0.691	0.529	-0.919	0.547	0.497	-0.922	0.454	0.512	-0.94	0.298	0.564	-0.921	0.117	0.505	-0.775	0.051	0.54	NaN	NaN	NaN	-0.987	0.845	0.111	-0.985	0.655	0.094	-0.987	0.526	0.168	-1.011	0.412	0.178	-1.041	0.249	0.152	-1.063	0.098	0.242
875	4.375	-1.118	0.924	0.256	NaN	NaN	NaN	NaN	NaN	NaN	-0.946	0.691	0.529	-0.918	0.547	0.496	-0.919	0.454	0.511	-0.937	0.298	0.564	-0.918	0.116	0.505	-0.772	0.051	0.54	NaN	NaN	NaN	-0.986	0.845	0.112	-0.985	0.655	0.094	-0.986	0.526	0.168	-1.009	0.411	0.178	-1.041	0.249	0.152	-1.063	0.098	0.242
876	4.38	-1.117	0.924	0.257	NaN	NaN	NaN	NaN	NaN	NaN	-0.945	0.69	0.529	-0.916	0.546	0.496	-0.917	0.453	0.51	-0.934	0.298	0.563	-0.914	0.116	0.504	-0.768	0.051	0.539	NaN	NaN	NaN	-0.986	0.844	0.112	-0.985	0.655	0.094	-0.986	0.526	0.168	-1.009	0.411	0.179	-1.041	0.249	0.153	-1.063	0.098	0.242
877	4.385	-1.117	0.923	0.257	NaN	NaN	NaN	NaN	NaN	NaN	-0.943	0.69	0.529	-0.913	0.546	0.495	-0.916	0.453	0.51	-0.932	0.297	0.563	-0.911	0.116	0.504	-0.764	0.051	0.538	NaN	NaN	NaN	-0.985	0.844	0.113	-0.985	0.655	0.094	-0.985	0.526	0.168	-1.009	0.411	0.179	-1.041	0.249	0.153	-1.063	0.098	0.242
878	4.39	-1.116	0.923	0.258	NaN	NaN	NaN	NaN	NaN	NaN	-0.942	0.69	0.529	-0.912	0.545	0.495	-0.914	0.453	0.51	-0.93	0.296	0.563	-0.908	0.115	0.504	-0.761	0.051	0.537	NaN	NaN	NaN	-0.985	0.844	0.113	-0.984	0.655	0.094	-0.985	0.526	0.168	-1.009	0.411	0.178	-1.04	0.249	0.153	-1.063	0.098	0.242
879	4.395	-1.115	0.922	0.259	NaN	NaN	NaN	NaN	NaN	NaN	-0.941	0.69	0.529	-0.911	0.545	0.495	-0.911	0.452	0.509	-0.927	0.296	0.562	-0.905	0.115	0.503	-0.758	0.052	0.537	NaN	NaN	NaN	-0.984	0.844	0.113	-0.984	0.655	0.094	-0.985	0.526	0.168	-1.01	0.412	0.178	-1.04	0.249	0.153	-1.063	0.098	0.242
880	4.4	-1.115	0.922	0.259	NaN	NaN	NaN	NaN	NaN	NaN	-0.939	0.689	0.529	-0.91	0.545	0.494	-0.91	0.452	0.508	-0.924	0.295	0.562	-0.902	0.114	0.503	-0.754	0.052	0.536	NaN	NaN	NaN	-0.984	0.844	0.114	-0.983	0.655	0.094	-0.984	0.526	0.168	-1.009	0.412	0.178	-1.04	0.249	0.153	-1.063	0.099	0.242
881	4.405	-1.114	0.921	0.26	NaN	NaN	NaN	NaN	NaN	NaN	-0.937	0.688	0.529	-0.909	0.545	0.494	-0.908	0.451	0.508	-0.922	0.295	0.561	-0.899	0.113	0.502	-0.751	0.052	0.535	NaN	NaN	NaN	-0.984	0.844	0.114	-0.982	0.655	0.094	-0.984	0.526	0.168	-1.009	0.412	0.178	-1.04	0.249	0.153	-1.063	0.099	0.242
882	4.41	-1.113	0.921	0.261	NaN	NaN	NaN	NaN	NaN	NaN	-0.936	0.688	0.529	-0.907	0.544	0.493	-0.907	0.451	0.508	-0.92	0.294	0.561	-0.896	0.113	0.501	-0.748	0.052	0.535	NaN	NaN	NaN	-0.984	0.844	0.114	-0.982	0.655	0.094	-0.984	0.526	0.168	-1.008	0.411	0.179	-1.039	0.249	0.153	-1.063	0.099	0.242
883	4.415	-1.113	0.92	0.261	NaN	NaN	NaN	NaN	NaN	NaN	-0.935	0.687	0.529	-0.906	0.544	0.493	-0.905	0.45	0.508	-0.919	0.294	0.561	-0.894	0.113	0.501	-0.745	0.052	0.534	NaN	NaN	NaN	-0.983	0.844	0.114	-0.982	0.655	0.095	-0.983	0.526	0.168	-1.006	0.411	0.18	-1.039	0.249	0.153	-1.063	0.099	0.243
884	4.42	-1.112	0.92	0.262	NaN	NaN	NaN	NaN	NaN	NaN	-0.934	0.687	0.529	-0.905	0.543	0.493	-0.904	0.45	0.507	-0.916	0.294	0.56	-0.891	0.112	0.501	-0.742	0.052	0.533	NaN	NaN	NaN	-0.983	0.844	0.114	-0.981	0.655	0.095	-0.982	0.526	0.169	-1.005	0.411	0.18	-1.039	0.249	0.153	-1.063	0.099	0.243
885	4.425	-1.111	0.92	0.263	NaN	NaN	NaN	NaN	NaN	NaN	-0.932	0.686	0.529	-0.904	0.543	0.493	-0.903	0.449	0.507	-0.914	0.293	0.56	-0.888	0.112	0.5	-0.74	0.052	0.532	NaN	NaN	NaN	-0.982	0.844	0.114	-0.981	0.655	0.095	-0.982	0.526	0.169	-1.005	0.411	0.18	-1.039	0.249	0.153	-1.063	0.098	0.243
886	4.43	-1.11	0.919	0.263	NaN	NaN	NaN	NaN	NaN	NaN	-0.931	0.685	0.529	-0.903	0.542	0.493	-0.902	0.449	0.506	-0.912	0.292	0.559	-0.885	0.111	0.5	-0.737	0.051	0.532	NaN	NaN	NaN	-0.982	0.844	0.114	-0.98	0.655	0.095	-0.981	0.526	0.169	-1.004	0.411	0.18	-1.039	0.249	0.153	-1.063	0.098	0.243
887	4.435	-1.11	0.919	0.264	NaN	NaN	NaN	NaN	NaN	NaN	-0.93	0.685	0.529	-0.902	0.542	0.493	-0.901	0.449	0.506	-0.911	0.292	0.559	-0.883	0.111	0.499	-0.734	0.051	0.531	NaN	NaN	NaN	-0.981	0.843	0.115	-0.98	0.655	0.095	-0.981	0.526	0.169	-1.005	0.411	0.18	-1.038	0.249	0.153	-1.062	0.098	0.243
888	4.44	-1.109	0.918	0.265	NaN	NaN	NaN	NaN	NaN	NaN	-0.929	0.684	0.529	-0.901	0.541	0.493	-0.9	0.449	0.506	-0.909	0.291	0.558	-0.881	0.111	0.499	-0.732	0.051	0.53	NaN	NaN	NaN	-0.98	0.843	0.115	-0.979	0.655	0.096	-0.981	0.526	0.169	-1.006	0.412	0.179	-1.038	0.249	0.153	-1.062	0.098	0.243
889	4.445	-1.108	0.918	0.265	NaN	NaN	NaN	NaN	NaN	NaN	-0.928	0.684	0.53	-0.9	0.54	0.492	-0.9	0.449	0.506	-0.908	0.29	0.558	-0.879	0.11	0.498	-0.73	0.051	0.53	NaN	NaN	NaN	-0.98	0.843	0.115	-0.978	0.655	0.096	-0.981	0.526	0.169	-1.006	0.412	0.179	-1.038	0.249	0.153	-1.062	0.098	0.243
890	4.45	-1.107	0.918	0.266	NaN	NaN	NaN	NaN	NaN	NaN	-0.927	0.684	0.53	-0.899	0.54	0.492	-0.897	0.447	0.505	-0.907	0.29	0.558	-0.877	0.11	0.498	-0.728	0.051	0.529	NaN	NaN	NaN	-0.979	0.842	0.116	-0.977	0.655	0.096	-0.98	0.525	0.17	-1.006	0.412	0.179	-1.038	0.249	0.154	-1.062	0.098	0.243
891	4.455	-1.106	0.917	0.267	NaN	NaN	NaN	NaN	NaN	NaN	-0.926	0.684	0.53	-0.897	0.54	0.492	-0.895	0.445	0.504	-0.905	0.29	0.557	-0.875	0.109	0.497	-0.726	0.051	0.528	NaN	NaN	NaN	-0.978	0.842	0.116	-0.976	0.655	0.096	-0.98	0.525	0.17	-1.005	0.412	0.18	-1.038	0.249	0.154	-1.062	0.098	0.243
892	4.46	-1.106	0.917	0.267	NaN	NaN	NaN	NaN	NaN	NaN	-0.925	0.683	0.53	-0.896	0.539	0.492	-0.895	0.446	0.504	-0.904	0.289	0.556	-0.873	0.109	0.496	-0.725	0.051	0.528	NaN	NaN	NaN	-0.978	0.842	0.116	-0.976	0.654	0.096	-0.979	0.525	0.17	-1.005	0.412	0.18	-1.038	0.249	0.154	-1.062	0.099	0.243
893	4.465	-1.105	0.917	0.268	NaN	NaN	NaN	NaN	NaN	NaN	-0.924	0.683	0.531	-0.895	0.539	0.492	-0.894	0.446	0.504	-0.902	0.289	0.556	-0.871	0.109	0.496	-0.723	0.051	0.527	NaN	NaN	NaN	-0.977	0.842	0.117	-0.975	0.654	0.097	-0.978	0.525	0.17	-1.004	0.412	0.18	-1.038	0.249	0.154	-1.062	0.099	0.243
894	4.47	-1.104	0.916	0.268	NaN	NaN	NaN	NaN	NaN	NaN	-0.923	0.682	0.531	-0.895	0.539	0.492	-0.893	0.445	0.504	-0.901	0.289	0.555	-0.87	0.109	0.495	-0.721	0.05	0.526	NaN	NaN	NaN	-0.977	0.842	0.117	-0.975	0.655	0.097	-0.978	0.525	0.17	-1.004	0.412	0.18	-1.038	0.249	0.154	-1.062	0.099	0.243
895	4.475	-1.103	0.916	0.269	NaN	NaN	NaN	NaN	NaN	NaN	-0.922	0.682	0.531	-0.894	0.539	0.492	-0.892	0.445	0.504	-0.9	0.288	0.555	-0.869	0.109	0.495	-0.72	0.05	0.526	NaN	NaN	NaN	-0.976	0.842	0.117	-0.974	0.655	0.097	-0.977	0.525	0.17	-1.003	0.412	0.18	-1.037	0.249	0.154	-1.062	0.099	0.243
896	4.48	-1.102	0.916	0.269	NaN	NaN	NaN	NaN	NaN	NaN	-0.921	0.682	0.531	-0.893	0.539	0.492	-0.891	0.445	0.504	-0.899	0.288	0.555	-0.868	0.108	0.494	-0.719	0.05	0.525	NaN	NaN	NaN	-0.976	0.842	0.117	-0.974	0.655	0.097	-0.977	0.525	0.17	-1.003	0.412	0.18	-1.037	0.249	0.154	-1.062	0.099	0.243
897	4.485	-1.101	0.915	0.27	NaN	NaN	NaN	NaN	NaN	NaN	-0.92	0.681	0.531	-0.892	0.538	0.492	-0.89	0.445	0.504	-0.898	0.287	0.555	-0.867	0.108	0.494	-0.718	0.049	0.524	NaN	NaN	NaN	-0.975	0.842	0.118	-0.974	0.656	0.097	-0.977	0.525	0.171	-1.002	0.411	0.18	-1.037	0.25	0.154	-1.062	0.099	0.243
898	4.49	-1.101	0.915	0.271	NaN	NaN	NaN	NaN	NaN	NaN	-0.919	0.681	0.531	-0.891	0.537	0.492	-0.889	0.444	0.504	-0.897	0.287	0.554	-0.865	0.108	0.494	-0.716	0.048	0.524	NaN	NaN	NaN	-0.974	0.842	0.118	-0.973	0.656	0.097	-0.976	0.525	0.171	-1.001	0.411	0.181	-1.037	0.25	0.154	-1.062	0.099	0.243
899	4.495	-1.1	0.915	0.271	NaN	NaN	NaN	NaN	NaN	NaN	-0.918	0.68	0.532	-0.89	0.537	0.492	-0.888	0.444	0.504	-0.896	0.286	0.554	-0.864	0.108	0.493	-0.716	0.049	0.523	NaN	NaN	NaN	-0.973	0.842	0.119	-0.973	0.656	0.098	-0.976	0.525	0.171	-1.001	0.411	0.181	-1.036	0.25	0.154	-1.062	0.099	0.243
900	4.5	-1.099	0.915	0.271	NaN	NaN	NaN	NaN	NaN	NaN	-0.917	0.68	0.532	-0.888	0.536	0.492	-0.887	0.444	0.504	-0.895	0.286	0.554	-0.864	0.108	0.493	-0.716	0.049	0.523	NaN	NaN	NaN	-0.973	0.842	0.119	-0.972	0.655	0.098	-0.976	0.525	0.171	-1.001	0.411	0.181	-1.036	0.25	0.154	-1.062	0.099	0.243
901	4.505	-1.098	0.914	0.272	NaN	NaN	NaN	NaN	NaN	NaN	-0.916	0.68	0.532	-0.887	0.536	0.492	-0.886	0.444	0.504	-0.894	0.286	0.554	-0.863	0.107	0.493	-0.715	0.048	0.523	NaN	NaN	NaN	-0.972	0.842	0.12	-0.971	0.655	0.098	-0.975	0.525	0.171	-1.001	0.411	0.181	-1.036	0.25	0.155	-1.062	0.099	0.243
902	4.51	-1.097	0.914	0.273	NaN	NaN	NaN	NaN	NaN	NaN	-0.915	0.68	0.532	-0.887	0.536	0.492	-0.884	0.443	0.504	-0.893	0.286	0.554	-0.863	0.107	0.492	-0.715	0.048	0.522	NaN	NaN	NaN	-0.971	0.842	0.12	-0.971	0.655	0.099	-0.975	0.525	0.171	-1.001	0.411	0.181	-1.036	0.25	0.155	-1.062	0.099	0.243
903	4.515	-1.097	0.914	0.273	NaN	NaN	NaN	NaN	NaN	NaN	-0.914	0.679	0.532	-0.886	0.536	0.492	-0.882	0.442	0.503	-0.892	0.285	0.554	-0.862	0.106	0.492	-0.716	0.048	0.521	NaN	NaN	NaN	-0.971	0.842	0.12	-0.97	0.655	0.099	-0.974	0.525	0.171	-1	0.411	0.181	-1.036	0.25	0.155	-1.062	0.099	0.243
904	4.52	-1.096	0.914	0.274	NaN	NaN	NaN	NaN	NaN	NaN	-0.912	0.679	0.532	-0.885	0.536	0.492	-0.879	0.439	0.502	-0.892	0.285	0.553	-0.862	0.106	0.491	-0.716	0.048	0.521	NaN	NaN	NaN	-0.97	0.842	0.12	-0.97	0.655	0.099	-0.974	0.525	0.172	-1	0.411	0.181	-1.036	0.25	0.155	-1.062	0.099	0.243
905	4.525	-1.095	0.913	0.274	NaN	NaN	NaN	NaN	NaN	NaN	-0.911	0.679	0.533	-0.884	0.536	0.492	-0.878	0.439	0.502	-0.89	0.284	0.554	-0.862	0.106	0.491	-0.717	0.048	0.521	NaN	NaN	NaN	-0.97	0.842	0.121	-0.97	0.655	0.099	-0.974	0.525	0.172	-1	0.411	0.181	-1.036	0.25	0.155	-1.062	0.1	0.243
906	4.53	-1.094	0.913	0.275	NaN	NaN	NaN	NaN	NaN	NaN	-0.91	0.678	0.533	-0.883	0.535	0.493	-0.878	0.439	0.502	-0.889	0.284	0.554	-0.862	0.106	0.491	NaN	NaN	NaN	NaN	NaN	NaN	-0.969	0.842	0.121	-0.969	0.655	0.099	-0.973	0.525	0.172	-1	0.411	0.181	-1.036	0.251	0.155	-1.062	0.1	0.243
907	4.535	-1.093	0.913	0.275	NaN	NaN	NaN	NaN	NaN	NaN	-0.908	0.678	0.533	-0.882	0.535	0.493	-0.877	0.439	0.502	-0.889	0.284	0.554	-0.862	0.106	0.491	NaN	NaN	NaN	NaN	NaN	NaN	-0.968	0.842	0.121	-0.969	0.656	0.1	-0.973	0.526	0.172	-1	0.412	0.182	-1.036	0.251	0.155	-1.062	0.1	0.243
908	4.54	-1.092	0.913	0.276	NaN	NaN	NaN	NaN	NaN	NaN	-0.907	0.678	0.533	-0.881	0.535	0.493	-0.876	0.439	0.502	-0.888	0.284	0.554	-0.861	0.106	0.491	NaN	NaN	NaN	NaN	NaN	NaN	-0.968	0.842	0.122	-0.969	0.656	0.1	-0.972	0.526	0.172	-1	0.412	0.182	-1.036	0.251	0.156	-1.062	0.1	0.243
909	4.545	-1.091	0.913	0.276	NaN	NaN	NaN	NaN	NaN	NaN	-0.906	0.678	0.533	-0.88	0.535	0.493	-0.877	0.439	0.503	-0.887	0.284	0.554	-0.861	0.105	0.491	NaN	NaN	NaN	NaN	NaN	NaN	-0.967	0.842	0.122	-0.969	0.656	0.1	-0.972	0.525	0.173	-0.999	0.412	0.182	-1.035	0.251	0.156	-1.063	0.1	0.244
910	4.55	-1.091	0.913	0.277	NaN	NaN	NaN	NaN	NaN	NaN	-0.905	0.678	0.534	-0.879	0.534	0.493	-0.877	0.441	0.504	-0.887	0.283	0.554	-0.861	0.105	0.491	NaN	NaN	NaN	NaN	NaN	NaN	-0.967	0.842	0.122	-0.969	0.656	0.1	-0.972	0.525	0.173	-0.999	0.412	0.183	-1.035	0.251	0.156	-1.063	0.1	0.244
911	4.555	-1.09	0.912	0.277	NaN	NaN	NaN	NaN	NaN	NaN	-0.903	0.678	0.534	-0.878	0.534	0.493	-0.876	0.44	0.504	-0.887	0.283	0.554	-0.861	0.105	0.491	NaN	NaN	NaN	NaN	NaN	NaN	-0.966	0.842	0.122	-0.968	0.656	0.101	-0.972	0.526	0.173	-0.999	0.412	0.183	-1.035	0.251	0.156	-1.063	0.1	0.244
912	4.56	-1.089	0.912	0.278	NaN	NaN	NaN	NaN	NaN	NaN	-0.902	0.678	0.534	-0.878	0.533	0.493	-0.874	0.438	0.504	-0.886	0.283	0.554	-0.861	0.105	0.491	NaN	NaN	NaN	NaN	NaN	NaN	-0.965	0.841	0.123	-0.967	0.656	0.101	-0.971	0.526	0.174	-0.999	0.413	0.183	-1.035	0.251	0.156	-1.063	0.1	0.244
913	4.565	-1.088	0.912	0.279	NaN	NaN	NaN	NaN	NaN	NaN	-0.901	0.677	0.534	-0.877	0.533	0.494	-0.873	0.437	0.504	-0.885	0.282	0.555	-0.861	0.105	0.491	NaN	NaN	NaN	NaN	NaN	NaN	-0.965	0.841	0.123	-0.967	0.656	0.102	-0.971	0.526	0.174	-0.999	0.413	0.183	-1.035	0.251	0.156	-1.063	0.1	0.244
914	4.57	-1.087	0.912	0.279	NaN	NaN	NaN	NaN	NaN	NaN	-0.9	0.677	0.534	-0.876	0.533	0.494	-0.873	0.437	0.504	-0.885	0.282	0.555	-0.861	0.105	0.491	NaN	NaN	NaN	NaN	NaN	NaN	-0.964	0.841	0.123	-0.966	0.656	0.102	-0.971	0.526	0.174	-0.998	0.413	0.183	-1.035	0.251	0.156	-1.063	0.1	0.244
915	4.575	-1.086	0.912	0.28	NaN	NaN	NaN	NaN	NaN	NaN	-0.899	0.677	0.535	-0.875	0.533	0.494	-0.873	0.437	0.504	-0.884	0.282	0.555	-0.86	0.104	0.492	NaN	NaN	NaN	NaN	NaN	NaN	-0.963	0.841	0.124	-0.966	0.656	0.102	-0.971	0.526	0.174	-0.998	0.413	0.183	-1.035	0.251	0.156	-1.063	0.1	0.244
916	4.58	-1.086	0.912	0.28	NaN	NaN	NaN	NaN	NaN	NaN	-0.898	0.677	0.535	-0.875	0.533	0.494	-0.873	0.437	0.504	-0.884	0.281	0.555	-0.859	0.103	0.492	NaN	NaN	NaN	NaN	NaN	NaN	-0.962	0.841	0.124	-0.965	0.656	0.102	-0.97	0.526	0.174	-0.998	0.413	0.184	-1.035	0.251	0.156	-1.063	0.1	0.244
917	4.585	-1.085	0.912	0.281	NaN	NaN	NaN	NaN	NaN	NaN	-0.897	0.677	0.535	-0.875	0.532	0.494	-0.873	0.437	0.505	-0.883	0.281	0.555	-0.859	0.103	0.492	NaN	NaN	NaN	NaN	NaN	NaN	-0.962	0.841	0.125	-0.965	0.656	0.103	-0.97	0.526	0.175	-0.998	0.413	0.184	-1.035	0.251	0.156	-1.063	0.1	0.244
918	4.59	-1.084	0.912	0.282	NaN	NaN	NaN	NaN	NaN	NaN	-0.896	0.677	0.536	-0.874	0.532	0.494	-0.873	0.437	0.505	-0.883	0.281	0.555	-0.859	0.102	0.492	NaN	NaN	NaN	NaN	NaN	NaN	-0.961	0.841	0.125	-0.965	0.657	0.103	-0.97	0.526	0.175	-0.997	0.413	0.184	-1.035	0.251	0.156	-1.063	0.1	0.244
919	4.595	-1.083	0.912	0.282	NaN	NaN	NaN	NaN	NaN	NaN	-0.895	0.676	0.536	-0.874	0.532	0.495	-0.873	0.437	0.505	-0.883	0.28	0.555	-0.858	0.101	0.491	NaN	NaN	NaN	NaN	NaN	NaN	-0.961	0.841	0.126	-0.965	0.657	0.103	-0.969	0.526	0.175	-0.997	0.412	0.185	-1.035	0.251	0.156	-1.063	0.1	0.244
920	4.6	-1.082	0.912	0.283	NaN	NaN	NaN	NaN	NaN	NaN	-0.895	0.676	0.536	-0.873	0.532	0.495	-0.872	0.437	0.505	-0.883	0.28	0.555	-0.858	0.101	0.491	-0.712	0.03	0.517	NaN	NaN	NaN	-0.96	0.841	0.126	-0.964	0.656	0.104	-0.968	0.525	0.176	-0.996	0.412	0.185	-1.034	0.251	0.156	-1.063	0.1	0.244
921	4.605	-1.081	0.912	0.283	NaN	NaN	NaN	NaN	NaN	NaN	-0.894	0.676	0.537	-0.873	0.532	0.495	-0.872	0.437	0.506	-0.883	0.28	0.555	-0.858	0.101	0.491	-0.712	0.03	0.518	NaN	NaN	NaN	-0.96	0.841	0.126	-0.963	0.656	0.104	-0.967	0.525	0.176	-0.995	0.412	0.185	-1.034	0.252	0.157	-1.063	0.1	0.244
922	4.61	-1.081	0.912	0.284	NaN	NaN	NaN	NaN	NaN	NaN	-0.894	0.676	0.537	-0.872	0.532	0.495	-0.872	0.436	0.506	-0.883	0.279	0.555	-0.858	0.101	0.491	-0.713	0.031	0.518	NaN	NaN	NaN	-0.959	0.84	0.127	-0.962	0.656	0.104	-0.967	0.525	0.177	-0.995	0.412	0.185	-1.034	0.252	0.157	-1.063	0.1	0.244
923	4.615	-1.08	0.912	0.285	NaN	NaN	NaN	NaN	NaN	NaN	-0.893	0.675	0.538	-0.871	0.532	0.496	-0.871	0.436	0.506	-0.884	0.279	0.555	-0.858	0.1	0.491	-0.713	0.031	0.519	NaN	NaN	NaN	-0.958	0.84	0.128	-0.962	0.656	0.104	-0.966	0.525	0.177	-0.994	0.412	0.186	-1.034	0.252	0.157	-1.063	0.1	0.244
924	4.62	-1.079	0.912	0.285	NaN	NaN	NaN	NaN	NaN	NaN	-0.893	0.675	0.538	-0.871	0.531	0.496	-0.871	0.435	0.507	-0.884	0.278	0.555	-0.858	0.1	0.491	-0.712	0.03	0.519	NaN	NaN	NaN	-0.958	0.84	0.128	-0.963	0.657	0.104	-0.966	0.525	0.177	-0.994	0.412	0.186	-1.034	0.252	0.157	-1.063	0.1	0.244
925	4.625	-1.078	0.912	0.286	NaN	NaN	NaN	NaN	NaN	NaN	-0.892	0.674	0.539	-0.87	0.531	0.496	-0.871	0.435	0.507	-0.884	0.278	0.555	-0.858	0.1	0.491	-0.712	0.03	0.519	NaN	NaN	NaN	-0.958	0.84	0.128	-0.962	0.656	0.105	-0.965	0.525	0.177	-0.994	0.412	0.186	-1.034	0.252	0.157	-1.063	0.1	0.244
926	4.63	-1.077	0.912	0.287	NaN	NaN	NaN	NaN	NaN	NaN	-0.891	0.674	0.539	-0.87	0.531	0.496	-0.871	0.435	0.507	-0.884	0.278	0.555	-0.857	0.1	0.491	-0.713	0.029	0.52	NaN	NaN	NaN	-0.957	0.84	0.129	-0.96	0.656	0.106	-0.965	0.525	0.177	-0.994	0.412	0.186	-1.034	0.252	0.157	-1.063	0.1	0.244
927	4.635	-1.076	0.912	0.287	NaN	NaN	NaN	NaN	NaN	NaN	-0.891	0.674	0.54	-0.87	0.53	0.497	-0.87	0.435	0.507	-0.884	0.277	0.555	-0.857	0.1	0.491	-0.714	0.029	0.521	NaN	NaN	NaN	-0.957	0.84	0.129	-0.96	0.657	0.106	-0.965	0.525	0.178	-0.994	0.413	0.186	-1.033	0.252	0.157	-1.062	0.1	0.244
928	4.64	-1.075	0.912	0.288	NaN	NaN	NaN	NaN	NaN	NaN	-0.891	0.674	0.54	-0.87	0.53	0.497	-0.87	0.435	0.507	-0.884	0.277	0.555	-0.857	0.1	0.49	-0.714	0.029	0.521	NaN	NaN	NaN	-0.956	0.84	0.13	-0.961	0.657	0.106	-0.964	0.525	0.178	-0.994	0.413	0.187	-1.033	0.252	0.157	-1.062	0.1	0.244
929	4.645	-1.075	0.912	0.289	NaN	NaN	NaN	NaN	NaN	NaN	-0.89	0.674	0.541	-0.869	0.529	0.497	-0.87	0.435	0.507	-0.884	0.277	0.555	-0.857	0.1	0.49	-0.714	0.029	0.522	NaN	NaN	NaN	-0.954	0.84	0.13	-0.96	0.657	0.106	-0.964	0.525	0.178	-0.993	0.413	0.187	-1.034	0.252	0.157	-1.062	0.1	0.244
930	4.65	-1.074	0.912	0.289	NaN	NaN	NaN	NaN	NaN	NaN	-0.889	0.673	0.541	-0.869	0.529	0.498	-0.87	0.434	0.508	-0.884	0.277	0.555	-0.857	0.1	0.49	-0.714	0.029	0.522	NaN	NaN	NaN	-0.953	0.84	0.131	-0.96	0.657	0.106	-0.963	0.525	0.179	-0.993	0.413	0.187	-1.034	0.253	0.157	-1.062	0.1	0.244
931	4.655	-1.073	0.912	0.29	NaN	NaN	NaN	NaN	NaN	NaN	-0.889	0.673	0.542	-0.868	0.529	0.498	-0.869	0.434	0.508	-0.884	0.277	0.555	-0.857	0.1	0.49	-0.714	0.028	0.522	NaN	NaN	NaN	-0.953	0.84	0.131	-0.959	0.657	0.107	-0.963	0.525	0.179	-0.993	0.412	0.187	-1.034	0.253	0.157	-1.062	0.1	0.244
932	4.66	-1.072	0.912	0.29	NaN	NaN	NaN	NaN	NaN	NaN	-0.889	0.673	0.543	-0.867	0.529	0.498	-0.868	0.434	0.508	-0.883	0.276	0.555	-0.856	0.1	0.49	-0.714	0.028	0.522	NaN	NaN	NaN	-0.952	0.84	0.132	-0.958	0.657	0.107	-0.963	0.525	0.179	-0.992	0.413	0.187	-1.034	0.253	0.157	-1.062	0.1	0.244
933	4.665	-1.071	0.912	0.291	NaN	NaN	NaN	NaN	NaN	NaN	-0.888	0.673	0.543	-0.867	0.529	0.499	-0.868	0.433	0.509	-0.882	0.275	0.555	-0.856	0.1	0.49	-0.713	0.028	0.522	NaN	NaN	NaN	-0.952	0.84	0.132	-0.958	0.657	0.108	-0.962	0.525	0.179	-0.992	0.412	0.188	-1.034	0.253	0.157	-1.062	0.1	0.244
934	4.67	-1.07	0.912	0.292	NaN	NaN	NaN	NaN	NaN	NaN	-0.888	0.672	0.544	-0.866	0.528	0.499	-0.867	0.433	0.509	-0.881	0.275	0.556	-0.856	0.1	0.49	-0.713	0.027	0.522	NaN	NaN	NaN	-0.951	0.84	0.133	-0.957	0.657	0.108	-0.962	0.525	0.18	-0.991	0.412	0.188	-1.034	0.254	0.157	-1.062	0.1	0.244
935	4.675	-1.069	0.912	0.292	NaN	NaN	NaN	NaN	NaN	NaN	-0.887	0.672	0.544	-0.865	0.528	0.499	-0.867	0.433	0.509	-0.881	0.275	0.556	-0.856	0.1	0.49	-0.714	0.027	0.522	NaN	NaN	NaN	-0.95	0.84	0.133	-0.956	0.657	0.108	-0.961	0.525	0.18	-0.991	0.412	0.188	-1.034	0.254	0.158	-1.062	0.1	0.244
936	4.68	-1.068	0.912	0.293	NaN	NaN	NaN	NaN	NaN	NaN	-0.886	0.672	0.545	-0.865	0.528	0.499	-0.866	0.433	0.509	-0.88	0.274	0.555	-0.856	0.1	0.49	-0.714	0.026	0.522	NaN	NaN	NaN	-0.949	0.84	0.134	-0.956	0.657	0.109	-0.961	0.525	0.181	-0.991	0.412	0.188	-1.034	0.254	0.158	-1.062	0.1	0.244
937	4.685	-1.067	0.912	0.293	NaN	NaN	NaN	NaN	NaN	NaN	-0.886	0.672	0.545	-0.864	0.528	0.499	-0.866	0.433	0.51	-0.879	0.275	0.556	-0.856	0.1	0.49	-0.713	0.026	0.522	NaN	NaN	NaN	-0.949	0.84	0.134	-0.955	0.657	0.109	-0.96	0.525	0.181	-0.99	0.412	0.189	-1.034	0.254	0.158	-1.062	0.1	0.244
938	4.69	-1.066	0.912	0.294	NaN	NaN	NaN	NaN	NaN	NaN	-0.885	0.671	0.546	-0.863	0.528	0.499	-0.865	0.432	0.51	-0.879	0.275	0.556	-0.855	0.1	0.49	-0.713	0.025	0.522	NaN	NaN	NaN	-0.948	0.839	0.135	-0.955	0.657	0.11	-0.96	0.525	0.181	-0.99	0.412	0.189	-1.034	0.254	0.158	-1.062	0.1	0.244
939	4.695	-1.065	0.912	0.295	NaN	NaN	NaN	NaN	NaN	NaN	-0.884	0.671	0.546	-0.863	0.528	0.499	-0.864	0.432	0.51	-0.879	0.275	0.556	-0.855	0.1	0.49	-0.713	0.025	0.522	NaN	NaN	NaN	-0.947	0.839	0.135	-0.954	0.657	0.11	-0.959	0.525	0.182	-0.989	0.412	0.19	-1.034	0.254	0.158	-1.062	0.1	0.244
940	4.7	-1.064	0.912	0.295	NaN	NaN	NaN	NaN	NaN	NaN	-0.884	0.671	0.547	-0.862	0.528	0.5	-0.864	0.432	0.511	-0.878	0.275	0.556	-0.855	0.1	0.49	-0.713	0.024	0.522	NaN	NaN	NaN	-0.946	0.839	0.136	-0.954	0.658	0.111	-0.959	0.525	0.182	-0.989	0.412	0.19	-1.034	0.254	0.158	-1.062	0.1	0.244
941	4.705	-1.064	0.912	0.296	NaN	NaN	NaN	NaN	NaN	NaN	-0.882	0.671	0.547	-0.861	0.528	0.5	-0.863	0.432	0.511	-0.878	0.275	0.556	-0.855	0.099	0.49	-0.713	0.024	0.523	NaN	NaN	NaN	-0.945	0.839	0.136	-0.953	0.658	0.111	-0.958	0.525	0.182	-0.989	0.412	0.19	-1.034	0.254	0.158	-1.062	0.1	0.244
942	4.71	-1.063	0.912	0.296	NaN	NaN	NaN	NaN	NaN	NaN	-0.881	0.67	0.548	-0.86	0.528	0.5	-0.862	0.432	0.511	-0.878	0.274	0.556	-0.854	0.099	0.49	-0.713	0.024	0.523	NaN	NaN	NaN	-0.944	0.839	0.137	-0.953	0.658	0.112	-0.958	0.525	0.183	-0.989	0.413	0.19	-1.034	0.255	0.158	-1.062	0.1	0.244
943	4.715	-1.061	0.912	0.297	NaN	NaN	NaN	NaN	NaN	NaN	-0.88	0.67	0.548	-0.859	0.528	0.501	-0.861	0.432	0.511	-0.877	0.274	0.556	-0.854	0.099	0.49	-0.713	0.024	0.523	NaN	NaN	NaN	-0.944	0.839	0.137	-0.952	0.658	0.112	-0.957	0.525	0.183	-0.989	0.413	0.191	-1.034	0.255	0.158	-1.062	0.1	0.244
944	4.72	-1.061	0.912	0.298	NaN	NaN	NaN	NaN	NaN	NaN	-0.879	0.67	0.548	-0.859	0.528	0.501	-0.86	0.431	0.511	-0.875	0.274	0.556	-0.853	0.098	0.49	-0.713	0.024	0.523	NaN	NaN	NaN	-0.943	0.839	0.138	-0.951	0.658	0.113	-0.956	0.525	0.184	-0.988	0.413	0.191	-1.034	0.255	0.159	-1.062	0.1	0.244
945	4.725	-1.06	0.913	0.298	NaN	NaN	NaN	NaN	NaN	NaN	-0.878	0.67	0.549	-0.857	0.527	0.501	-0.86	0.431	0.511	-0.875	0.273	0.557	-0.853	0.098	0.49	-0.713	0.023	0.523	NaN	NaN	NaN	-0.942	0.839	0.138	-0.951	0.657	0.113	-0.956	0.525	0.184	-0.988	0.413	0.191	-1.034	0.255	0.159	-1.062	0.1	0.244
946	4.73	-1.059	0.913	0.299	NaN	NaN	NaN	NaN	NaN	NaN	-0.877	0.67	0.549	-0.856	0.527	0.501	-0.86	0.432	0.511	-0.874	0.273	0.557	-0.852	0.097	0.49	-0.713	0.023	0.523	NaN	NaN	NaN	-0.941	0.839	0.139	-0.95	0.658	0.113	-0.956	0.525	0.184	-0.988	0.413	0.191	-1.034	0.255	0.159	-1.062	0.1	0.244
947	4.735	-1.058	0.913	0.3	NaN	NaN	NaN	NaN	NaN	NaN	-0.876	0.67	0.549	-0.856	0.527	0.501	-0.859	0.432	0.512	-0.874	0.273	0.557	-0.851	0.097	0.489	-0.712	0.023	0.523	NaN	NaN	NaN	-0.94	0.839	0.139	-0.949	0.658	0.114	-0.955	0.525	0.185	-0.987	0.414	0.192	-1.033	0.255	0.159	-1.062	0.1	0.244
948	4.74	-1.056	0.913	0.3	NaN	NaN	NaN	NaN	NaN	NaN	-0.875	0.67	0.55	-0.855	0.527	0.501	-0.858	0.431	0.512	-0.873	0.273	0.556	-0.851	0.096	0.489	-0.712	0.023	0.522	NaN	NaN	NaN	-0.94	0.839	0.14	-0.949	0.658	0.114	-0.955	0.525	0.185	-0.987	0.414	0.192	-1.033	0.256	0.159	-1.062	0.1	0.244
949	4.745	-1.056	0.913	0.301	NaN	NaN	NaN	NaN	NaN	NaN	-0.874	0.67	0.55	-0.853	0.527	0.501	-0.857	0.431	0.512	-0.872	0.273	0.556	-0.85	0.096	0.489	-0.712	0.023	0.522	NaN	NaN	NaN	-0.939	0.839	0.14	-0.948	0.658	0.114	-0.955	0.525	0.185	-0.987	0.414	0.193	-1.033	0.256	0.159	-1.062	0.1	0.244
950	4.75	-1.055	0.913	0.302	NaN	NaN	NaN	NaN	NaN	NaN	-0.873	0.67	0.551	-0.852	0.527	0.501	-0.856	0.431	0.512	-0.872	0.272	0.556	-0.85	0.096	0.489	-0.712	0.023	0.522	NaN	NaN	NaN	-0.938	0.839	0.141	-0.947	0.658	0.115	-0.955	0.525	0.185	-0.987	0.414	0.193	-1.033	0.256	0.16	-1.062	0.1	0.244
951	4.755	-1.054	0.913	0.302	NaN	NaN	NaN	NaN	NaN	NaN	-0.872	0.669	0.551	-0.851	0.527	0.501	-0.855	0.431	0.512	-0.871	0.272	0.556	-0.85	0.096	0.488	-0.712	0.023	0.522	NaN	NaN	NaN	-0.937	0.838	0.142	-0.947	0.658	0.115	-0.955	0.526	0.186	-0.986	0.414	0.193	-1.034	0.257	0.16	-1.061	0.1	0.244
952	4.76	-1.052	0.913	0.303	NaN	NaN	NaN	NaN	NaN	NaN	-0.871	0.669	0.551	-0.85	0.527	0.501	-0.855	0.431	0.512	-0.87	0.272	0.556	-0.85	0.096	0.488	-0.712	0.023	0.522	NaN	NaN	NaN	-0.936	0.838	0.142	-0.947	0.658	0.116	-0.954	0.526	0.186	-0.986	0.414	0.194	-1.035	0.259	0.16	-1.061	0.1	0.244
953	4.765	-1.051	0.913	0.304	NaN	NaN	NaN	NaN	NaN	NaN	-0.87	0.669	0.552	-0.849	0.527	0.501	-0.854	0.431	0.512	-0.869	0.272	0.556	-0.85	0.096	0.488	-0.712	0.023	0.522	NaN	NaN	NaN	-0.935	0.838	0.143	-0.946	0.659	0.116	-0.953	0.526	0.187	-0.986	0.414	0.194	-1.035	0.259	0.16	-1.061	0.1	0.244
954	4.77	-1.05	0.914	0.305	NaN	NaN	NaN	NaN	NaN	NaN	-0.868	0.669	0.552	-0.848	0.527	0.501	-0.853	0.43	0.512	-0.869	0.271	0.556	-0.85	0.096	0.488	-0.712	0.022	0.522	NaN	NaN	NaN	-0.935	0.839	0.143	-0.946	0.659	0.117	-0.953	0.526	0.187	-0.985	0.414	0.194	-1.034	0.259	0.16	-1.061	0.101	0.244
955	4.775	-1.049	0.914	0.305	NaN	NaN	NaN	NaN	NaN	NaN	-0.867	0.669	0.552	-0.847	0.527	0.501	-0.851	0.43	0.512	-0.868	0.271	0.556	-0.85	0.097	0.488	-0.711	0.022	0.522	NaN	NaN	NaN	-0.934	0.839	0.144	-0.946	0.659	0.117	-0.953	0.526	0.187	-0.984	0.414	0.194	-1.034	0.258	0.161	-1.061	0.101	0.244
956	4.78	-1.048	0.914	0.306	NaN	NaN	NaN	NaN	NaN	NaN	-0.866	0.668	0.553	-0.847	0.527	0.501	-0.851	0.43	0.512	-0.867	0.271	0.556	-0.849	0.097	0.488	-0.711	0.022	0.522	NaN	NaN	NaN	-0.933	0.839	0.144	-0.945	0.659	0.118	-0.952	0.526	0.187	-0.984	0.414	0.194	-1.034	0.259	0.161	-1.062	0.101	0.244
957	4.785	-1.047	0.914	0.307	NaN	NaN	NaN	NaN	NaN	NaN	-0.866	0.668	0.553	-0.846	0.527	0.501	-0.85	0.43	0.512	-0.866	0.271	0.556	-0.849	0.097	0.487	-0.711	0.022	0.522	NaN	NaN	NaN	-0.932	0.838	0.145	-0.945	0.659	0.118	-0.952	0.526	0.187	-0.984	0.414	0.194	-1.034	0.259	0.161	-1.062	0.101	0.244
958	4.79	-1.046	0.914	0.308	NaN	NaN	NaN	NaN	NaN	NaN	-0.864	0.668	0.553	-0.845	0.526	0.501	-0.85	0.43	0.511	-0.865	0.271	0.555	-0.849	0.097	0.487	-0.711	0.022	0.521	NaN	NaN	NaN	-0.931	0.838	0.145	-0.945	0.66	0.119	-0.951	0.526	0.188	-0.983	0.415	0.195	-1.034	0.26	0.161	-1.062	0.101	0.244
959	4.795	-1.045	0.914	0.309	NaN	NaN	NaN	NaN	NaN	NaN	-0.863	0.668	0.553	-0.844	0.526	0.501	-0.849	0.429	0.511	-0.864	0.271	0.555	-0.849	0.097	0.487	-0.711	0.022	0.521	NaN	NaN	NaN	-0.93	0.839	0.146	-0.945	0.66	0.119	-0.951	0.526	0.188	-0.983	0.415	0.195	-1.035	0.26	0.161	-1.062	0.102	0.244
960	4.8	-1.044	0.915	0.309	NaN	NaN	NaN	NaN	NaN	NaN	-0.862	0.667	0.554	-0.844	0.526	0.501	-0.848	0.429	0.511	-0.864	0.271	0.555	-0.849	0.097	0.487	-0.711	0.022	0.521	NaN	NaN	NaN	-0.93	0.839	0.146	-0.944	0.66	0.12	-0.951	0.527	0.189	-0.983	0.415	0.195	-1.035	0.26	0.161	-1.06	0.1	0.244
961	4.805	-1.043	0.915	0.31	NaN	NaN	NaN	NaN	NaN	NaN	-0.86	0.667	0.554	-0.843	0.526	0.5	-0.847	0.429	0.511	-0.863	0.271	0.555	-0.848	0.097	0.486	-0.71	0.022	0.521	NaN	NaN	NaN	-0.93	0.839	0.146	-0.944	0.66	0.12	-0.95	0.527	0.189	-0.983	0.416	0.195	-1.034	0.261	0.161	-1.058	0.097	0.242
962	4.81	-1.042	0.915	0.311	NaN	NaN	NaN	NaN	NaN	NaN	-0.859	0.667	0.554	-0.841	0.525	0.5	-0.845	0.428	0.511	-0.862	0.271	0.555	-0.848	0.097	0.486	-0.71	0.022	0.521	NaN	NaN	NaN	-0.929	0.839	0.147	-0.944	0.66	0.121	-0.95	0.527	0.19	-0.982	0.416	0.196	-1.034	0.261	0.161	-1.057	0.096	0.242
963	4.815	-1.041	0.915	0.312	NaN	NaN	NaN	NaN	NaN	NaN	-0.858	0.667	0.554	-0.841	0.525	0.5	-0.844	0.427	0.511	-0.862	0.271	0.555	-0.848	0.097	0.486	-0.71	0.022	0.521	NaN	NaN	NaN	-0.928	0.839	0.148	-0.944	0.661	0.122	-0.949	0.527	0.19	-0.981	0.416	0.196	-1.034	0.262	0.161	-1.057	0.097	0.242
964	4.82	-1.04	0.916	0.313	NaN	NaN	NaN	NaN	NaN	NaN	-0.857	0.667	0.554	-0.84	0.525	0.5	-0.843	0.427	0.511	-0.861	0.271	0.554	-0.848	0.097	0.486	-0.71	0.022	0.521	NaN	NaN	NaN	-0.927	0.839	0.148	-0.943	0.661	0.122	-0.949	0.528	0.19	-0.981	0.416	0.197	-1.034	0.262	0.162	-1.057	0.097	0.242
965	4.825	-1.039	0.916	0.314	NaN	NaN	NaN	NaN	NaN	NaN	-0.855	0.667	0.554	-0.839	0.525	0.5	-0.843	0.427	0.51	-0.86	0.271	0.554	-0.847	0.097	0.486	-0.71	0.022	0.521	NaN	NaN	NaN	-0.927	0.84	0.149	-0.943	0.661	0.123	-0.949	0.528	0.19	-0.981	0.417	0.197	-1.033	0.262	0.162	-1.057	0.097	0.242
966	4.83	-1.037	0.916	0.315	NaN	NaN	NaN	NaN	NaN	NaN	-0.854	0.666	0.555	-0.837	0.525	0.5	-0.842	0.427	0.51	-0.86	0.271	0.554	-0.847	0.097	0.486	-0.71	0.022	0.521	NaN	NaN	NaN	-0.927	0.84	0.149	-0.942	0.661	0.123	-0.948	0.528	0.19	-0.981	0.417	0.197	-1.033	0.263	0.162	-1.056	0.097	0.242
967	4.835	-1.036	0.916	0.316	NaN	NaN	NaN	NaN	NaN	NaN	-0.852	0.666	0.555	-0.836	0.524	0.5	-0.842	0.428	0.51	-0.859	0.27	0.554	-0.847	0.097	0.485	-0.71	0.022	0.521	NaN	NaN	NaN	-0.926	0.84	0.15	-0.942	0.662	0.124	-0.947	0.529	0.191	-0.98	0.418	0.197	-1.033	0.263	0.162	-1.054	0.098	0.243
968	4.84	-1.035	0.917	0.317	NaN	NaN	NaN	NaN	NaN	NaN	-0.851	0.666	0.555	-0.836	0.524	0.5	-0.841	0.428	0.51	-0.858	0.27	0.554	-0.847	0.097	0.485	-0.71	0.022	0.521	NaN	NaN	NaN	-0.925	0.84	0.15	-0.942	0.662	0.124	-0.947	0.529	0.191	-0.979	0.418	0.197	-1.034	0.263	0.162	-1.053	0.098	0.243
969	4.845	-1.034	0.917	0.318	NaN	NaN	NaN	NaN	NaN	NaN	-0.85	0.666	0.555	-0.835	0.524	0.5	-0.841	0.428	0.51	-0.857	0.27	0.554	-0.847	0.097	0.485	-0.71	0.022	0.521	NaN	NaN	NaN	-0.924	0.841	0.151	-0.941	0.662	0.124	-0.946	0.529	0.191	-0.979	0.418	0.197	-1.033	0.263	0.162	-1.053	0.098	0.243
970	4.85	-1.033	0.917	0.319	NaN	NaN	NaN	NaN	NaN	NaN	-0.848	0.666	0.555	-0.834	0.524	0.5	-0.84	0.429	0.511	-0.856	0.27	0.554	-0.846	0.097	0.485	-0.71	0.022	0.521	NaN	NaN	NaN	-0.924	0.841	0.152	-0.94	0.662	0.125	-0.946	0.529	0.192	-0.978	0.418	0.197	-1.033	0.264	0.162	-1.053	0.098	0.243
971	4.855	-1.032	0.918	0.32	NaN	NaN	NaN	NaN	NaN	NaN	-0.846	0.666	0.555	-0.833	0.524	0.5	-0.84	0.429	0.511	-0.856	0.27	0.554	-0.846	0.097	0.485	-0.71	0.022	0.521	NaN	NaN	NaN	-0.923	0.841	0.152	-0.94	0.663	0.125	-0.945	0.529	0.192	-0.978	0.419	0.198	-1.032	0.265	0.162	-1.053	0.099	0.243
972	4.86	-1.031	0.918	0.321	NaN	NaN	NaN	NaN	NaN	NaN	-0.845	0.666	0.555	-0.832	0.524	0.499	-0.84	0.429	0.511	-0.855	0.27	0.554	-0.846	0.097	0.485	-0.71	0.022	0.521	NaN	NaN	NaN	-0.923	0.841	0.153	-0.94	0.664	0.126	-0.944	0.53	0.192	-0.977	0.419	0.198	-1.032	0.266	0.162	-1.056	0.102	0.243
973	4.865	-1.029	0.918	0.322	NaN	NaN	NaN	NaN	NaN	NaN	-0.843	0.666	0.555	-0.831	0.524	0.5	-0.839	0.429	0.511	-0.854	0.27	0.554	-0.846	0.097	0.485	-0.71	0.022	0.521	NaN	NaN	NaN	-0.922	0.842	0.154	-0.939	0.664	0.126	-0.943	0.53	0.192	-0.976	0.419	0.198	-1.032	0.266	0.162	-1.059	0.104	0.243
974	4.87	-1.028	0.918	0.323	NaN	NaN	NaN	NaN	NaN	NaN	-0.842	0.666	0.555	-0.831	0.524	0.5	-0.838	0.428	0.511	-0.854	0.27	0.554	-0.846	0.097	0.485	-0.71	0.022	0.521	NaN	NaN	NaN	-0.922	0.842	0.154	-0.939	0.664	0.126	-0.943	0.53	0.192	-0.976	0.419	0.198	-1.032	0.267	0.162	-1.057	0.103	0.241
975	4.875	-1.027	0.919	0.324	NaN	NaN	NaN	NaN	NaN	NaN	-0.841	0.666	0.555	-0.83	0.524	0.5	-0.837	0.428	0.511	-0.853	0.27	0.554	-0.845	0.097	0.485	-0.71	0.022	0.521	NaN	NaN	NaN	-0.921	0.842	0.155	-0.938	0.665	0.127	-0.942	0.53	0.193	-0.975	0.42	0.198	-1.032	0.268	0.162	-1.057	0.103	0.241
976	4.88	-1.026	0.919	0.325	NaN	NaN	NaN	NaN	NaN	NaN	-0.839	0.666	0.556	-0.829	0.524	0.5	-0.837	0.428	0.511	-0.853	0.27	0.554	-0.845	0.097	0.484	-0.71	0.022	0.521	NaN	NaN	NaN	-0.92	0.843	0.155	-0.938	0.665	0.127	-0.941	0.53	0.193	-0.975	0.42	0.198	-1.032	0.269	0.162	-1.057	0.103	0.24
977	4.885	-1.025	0.92	0.326	NaN	NaN	NaN	NaN	NaN	NaN	-0.838	0.666	0.556	-0.828	0.524	0.499	-0.836	0.428	0.511	-0.852	0.27	0.554	-0.845	0.097	0.484	-0.71	0.022	0.521	NaN	NaN	NaN	-0.919	0.843	0.156	-0.937	0.666	0.128	-0.941	0.531	0.193	-0.974	0.421	0.198	-1.032	0.269	0.162	-1.056	0.103	0.24
978	4.89	-1.024	0.92	0.326	NaN	NaN	NaN	NaN	NaN	NaN	-0.837	0.666	0.556	-0.827	0.524	0.499	-0.836	0.428	0.511	-0.852	0.269	0.554	-0.845	0.097	0.484	-0.71	0.022	0.521	NaN	NaN	NaN	-0.918	0.843	0.156	-0.937	0.666	0.128	-0.94	0.531	0.193	-0.974	0.421	0.198	-1.031	0.27	0.162	-1.056	0.103	0.24
979	4.895	-1.022	0.92	0.327	NaN	NaN	NaN	NaN	NaN	NaN	-0.836	0.666	0.556	-0.826	0.524	0.499	-0.835	0.428	0.511	-0.851	0.269	0.554	-0.845	0.097	0.484	-0.71	0.022	0.521	NaN	NaN	NaN	-0.917	0.843	0.157	-0.936	0.666	0.129	-0.939	0.532	0.193	-0.973	0.422	0.199	-1.031	0.27	0.162	-1.056	0.104	0.24
980	4.9	-1.021	0.921	0.328	NaN	NaN	NaN	NaN	NaN	NaN	-0.835	0.666	0.557	-0.825	0.524	0.499	-0.835	0.429	0.511	-0.851	0.269	0.554	-0.844	0.096	0.484	-0.71	0.022	0.521	NaN	NaN	NaN	-0.917	0.844	0.158	-0.935	0.667	0.129	-0.939	0.532	0.194	-0.972	0.422	0.199	-1.03	0.27	0.162	-1.055	0.104	0.24
981	4.905	-1.02	0.921	0.329	NaN	NaN	NaN	NaN	NaN	NaN	-0.834	0.666	0.557	-0.824	0.524	0.499	-0.834	0.428	0.511	-0.85	0.269	0.554	-0.844	0.096	0.484	-0.71	0.022	0.521	NaN	NaN	NaN	-0.917	0.845	0.158	-0.935	0.667	0.129	-0.938	0.532	0.194	-0.972	0.423	0.199	-1.03	0.271	0.162	-1.054	0.105	0.24
982	4.91	-1.019	0.921	0.33	NaN	NaN	NaN	NaN	NaN	NaN	-0.833	0.666	0.557	-0.823	0.524	0.5	-0.833	0.428	0.512	-0.85	0.269	0.554	-0.844	0.096	0.484	-0.71	0.022	0.521	NaN	NaN	NaN	-0.916	0.845	0.158	-0.934	0.668	0.13	-0.937	0.533	0.194	-0.971	0.423	0.199	-1.029	0.271	0.162	-1.054	0.105	0.24
983	4.915	-1.017	0.921	0.331	NaN	NaN	NaN	NaN	NaN	NaN	-0.832	0.665	0.558	-0.823	0.524	0.5	-0.832	0.428	0.512	-0.849	0.269	0.554	-0.844	0.096	0.484	-0.71	0.022	0.521	NaN	NaN	NaN	-0.915	0.845	0.159	-0.934	0.668	0.13	-0.937	0.533	0.194	-0.97	0.424	0.199	-1.029	0.272	0.162	-1.053	0.105	0.239
984	4.92	-1.016	0.922	0.332	NaN	NaN	NaN	NaN	NaN	NaN	-0.831	0.665	0.558	-0.822	0.524	0.5	-0.832	0.428	0.512	-0.848	0.269	0.554	-0.844	0.096	0.484	-0.71	0.022	0.521	NaN	NaN	NaN	-0.914	0.846	0.16	-0.933	0.669	0.131	-0.936	0.534	0.194	-0.969	0.424	0.199	-1.029	0.272	0.162	-1.053	0.105	0.239
985	4.925	-1.015	0.922	0.333	NaN	NaN	NaN	NaN	NaN	NaN	-0.829	0.665	0.559	-0.822	0.523	0.5	-0.831	0.428	0.512	-0.848	0.268	0.554	-0.844	0.096	0.484	-0.71	0.022	0.521	NaN	NaN	NaN	-0.913	0.846	0.16	-0.932	0.669	0.131	-0.935	0.534	0.194	-0.968	0.424	0.199	-1.029	0.273	0.161	-1.052	0.106	0.239
986	4.93	-1.014	0.922	0.334	NaN	NaN	NaN	NaN	NaN	NaN	-0.829	0.665	0.559	-0.821	0.523	0.5	-0.831	0.428	0.512	-0.847	0.268	0.554	-0.844	0.096	0.484	-0.71	0.022	0.521	NaN	NaN	NaN	-0.912	0.847	0.161	-0.932	0.67	0.131	-0.934	0.534	0.195	-0.967	0.424	0.199	-1.028	0.274	0.161	-1.051	0.106	0.24
987	4.935	-1.013	0.923	0.335	NaN	NaN	NaN	NaN	NaN	NaN	-0.828	0.665	0.559	-0.82	0.523	0.501	-0.83	0.428	0.512	-0.847	0.268	0.554	-0.844	0.096	0.484	-0.71	0.022	0.521	NaN	NaN	NaN	-0.912	0.847	0.161	-0.931	0.67	0.132	-0.933	0.534	0.195	-0.966	0.425	0.199	-1.027	0.275	0.161	-1.051	0.107	0.239
988	4.94	-1.012	0.923	0.336	NaN	NaN	NaN	NaN	NaN	NaN	-0.827	0.665	0.56	-0.82	0.523	0.501	-0.83	0.428	0.512	-0.847	0.268	0.554	-0.844	0.096	0.484	-0.71	0.022	0.521	NaN	NaN	NaN	-0.911	0.848	0.162	-0.93	0.67	0.133	-0.932	0.535	0.195	-0.965	0.425	0.199	-1.026	0.275	0.161	-1.051	0.107	0.239
989	4.945	-1.01	0.923	0.337	NaN	NaN	NaN	NaN	NaN	NaN	-0.826	0.664	0.56	-0.82	0.523	0.502	-0.829	0.428	0.512	-0.847	0.268	0.554	-0.844	0.096	0.484	-0.71	0.022	0.521	NaN	NaN	NaN	-0.91	0.848	0.162	-0.929	0.671	0.133	-0.93	0.535	0.195	-0.964	0.425	0.199	-1.026	0.276	0.161	-1.052	0.107	0.238
990	4.95	-1.009	0.923	0.337	NaN	NaN	NaN	NaN	NaN	NaN	-0.825	0.664	0.56	-0.819	0.523	0.503	-0.829	0.427	0.513	-0.846	0.268	0.554	-0.844	0.096	0.484	-0.71	0.022	0.521	NaN	NaN	NaN	-0.909	0.848	0.163	-0.929	0.671	0.133	-0.929	0.535	0.195	-0.963	0.426	0.199	-1.025	0.276	0.161	-1.051	0.107	0.238
991	4.955	-1.008	0.924	0.338	NaN	NaN	NaN	NaN	NaN	NaN	-0.824	0.664	0.561	-0.819	0.523	0.503	-0.828	0.427	0.513	-0.846	0.268	0.554	-0.844	0.096	0.483	-0.71	0.022	0.521	NaN	NaN	NaN	-0.908	0.849	0.163	-0.928	0.671	0.134	-0.928	0.535	0.196	-0.962	0.426	0.199	-1.025	0.277	0.161	-1.051	0.108	0.238
992	4.96	-1.007	0.924	0.339	NaN	NaN	NaN	NaN	NaN	NaN	-0.823	0.664	0.561	-0.818	0.523	0.503	-0.828	0.427	0.513	-0.846	0.268	0.554	-0.844	0.096	0.483	-0.71	0.022	0.521	NaN	NaN	NaN	-0.908	0.85	0.164	-0.927	0.672	0.134	-0.927	0.536	0.196	-0.961	0.427	0.199	-1.024	0.277	0.161	-1.05	0.109	0.237
993	4.965	-1.005	0.924	0.34	NaN	NaN	NaN	NaN	NaN	NaN	-0.822	0.664	0.561	-0.817	0.522	0.503	-0.827	0.427	0.513	-0.845	0.268	0.554	-0.844	0.096	0.483	-0.71	0.022	0.521	NaN	NaN	NaN	-0.907	0.85	0.164	-0.926	0.672	0.135	-0.926	0.536	0.196	-0.96	0.427	0.199	-1.023	0.278	0.161	-1.05	0.11	0.237
994	4.97	-1.004	0.924	0.341	NaN	NaN	NaN	NaN	NaN	NaN	-0.822	0.664	0.562	-0.817	0.522	0.503	-0.827	0.427	0.513	-0.845	0.268	0.554	-0.844	0.096	0.483	-0.71	0.022	0.521	NaN	NaN	NaN	-0.906	0.85	0.165	-0.925	0.673	0.135	-0.925	0.537	0.196	-0.959	0.428	0.199	-1.022	0.278	0.161	-1.05	0.111	0.236
995	4.975	-1.003	0.925	0.342	NaN	NaN	NaN	NaN	NaN	NaN	-0.821	0.663	0.562	-0.816	0.522	0.502	-0.826	0.427	0.513	-0.845	0.268	0.554	-0.843	0.096	0.483	-0.71	0.022	0.521	NaN	NaN	NaN	-0.905	0.851	0.166	-0.924	0.673	0.135	-0.924	0.537	0.196	-0.958	0.428	0.199	-1.021	0.279	0.161	-1.05	0.112	0.236
996	4.98	-1.002	0.925	0.343	NaN	NaN	NaN	NaN	NaN	NaN	-0.82	0.663	0.563	-0.816	0.522	0.502	-0.826	0.427	0.513	-0.844	0.268	0.554	-0.843	0.096	0.483	-0.71	0.022	0.521	NaN	NaN	NaN	-0.904	0.851	0.166	-0.923	0.674	0.136	-0.923	0.538	0.196	-0.956	0.429	0.199	-1.021	0.279	0.161	-1.049	0.112	0.237
997	4.985	-1	0.925	0.344	NaN	NaN	NaN	NaN	NaN	NaN	-0.819	0.663	0.563	-0.815	0.522	0.502	-0.825	0.427	0.513	-0.844	0.268	0.554	-0.843	0.096	0.483	-0.71	0.022	0.521	NaN	NaN	NaN	-0.903	0.851	0.167	-0.923	0.675	0.136	-0.921	0.538	0.197	-0.955	0.429	0.2	-1.02	0.28	0.161	-1.048	0.113	0.236
998	4.99	-0.999	0.925	0.344	NaN	NaN	NaN	NaN	NaN	NaN	-0.818	0.663	0.563	-0.814	0.522	0.503	-0.825	0.427	0.513	-0.843	0.268	0.554	-0.843	0.096	0.483	-0.71	0.022	0.521	NaN	NaN	NaN	-0.902	0.852	0.167	-0.921	0.675	0.137	-0.92	0.538	0.197	-0.954	0.429	0.2	-1.019	0.28	0.161	-1.049	0.114	0.236
999	4.995	-0.998	0.926	0.345	NaN	NaN	NaN	NaN	NaN	NaN	-0.818	0.663	0.564	-0.813	0.522	0.503	-0.824	0.427	0.513	-0.843	0.268	0.554	-0.843	0.096	0.483	-0.71	0.022	0.521	NaN	NaN	NaN	-0.901	0.853	0.168	-0.92	0.675	0.137	-0.918	0.538	0.197	-0.953	0.429	0.2	-1.018	0.281	0.161	-1.049	0.114	0.236
1000	5	-0.997	0.926	0.346	NaN	NaN	NaN	NaN	NaN	NaN	-0.817	0.663	0.564	-0.812	0.522	0.503	-0.824	0.427	0.513	-0.842	0.268	0.555	-0.843	0.096	0.483	-0.71	0.022	0.521	NaN	NaN	NaN	-0.9	0.853	0.168	-0.919	0.675	0.138	-0.917	0.539	0.197	-0.951	0.43	0.2	-1.018	0.282	0.161	-1.049	0.115	0.236
1001	5.005	-0.995	0.926	0.347	NaN	NaN	NaN	NaN	NaN	NaN	-0.816	0.662	0.564	-0.812	0.522	0.503	-0.824	0.427	0.514	-0.842	0.267	0.555	-0.843	0.096	0.483	-0.71	0.022	0.521	NaN	NaN	NaN	-0.899	0.853	0.169	-0.918	0.676	0.138	-0.916	0.539	0.198	-0.95	0.43	0.2	-1.018	0.284	0.161	-1.048	0.115	0.236
1002	5.01	-0.994	0.926	0.348	NaN	NaN	NaN	NaN	NaN	NaN	-0.815	0.662	0.565	-0.812	0.522	0.504	-0.824	0.427	0.514	-0.841	0.267	0.555	-0.843	0.096	0.482	-0.71	0.022	0.521	NaN	NaN	NaN	-0.897	0.853	0.17	-0.917	0.676	0.138	-0.915	0.54	0.198	-0.949	0.431	0.2	-1.017	0.284	0.161	-1.048	0.116	0.236
1003	5.015	-0.993	0.927	0.349	NaN	NaN	NaN	NaN	NaN	NaN	-0.814	0.662	0.565	-0.812	0.522	0.504	-0.823	0.427	0.514	-0.841	0.267	0.555	-0.843	0.096	0.482	-0.71	0.022	0.521	NaN	NaN	NaN	-0.896	0.854	0.17	-0.916	0.677	0.139	-0.914	0.54	0.198	-0.948	0.431	0.2	-1.016	0.285	0.161	-1.047	0.117	0.235
1004	5.02	-0.991	0.927	0.349	NaN	NaN	NaN	NaN	NaN	NaN	-0.813	0.662	0.565	-0.811	0.522	0.505	-0.823	0.427	0.514	-0.841	0.267	0.555	-0.843	0.096	0.482	-0.71	0.022	0.521	NaN	NaN	NaN	-0.895	0.854	0.171	-0.915	0.677	0.139	-0.912	0.54	0.198	-0.947	0.432	0.2	-1.014	0.285	0.16	-1.046	0.117	0.235
1005	5.025	-0.99	0.927	0.35	NaN	NaN	NaN	NaN	NaN	NaN	-0.812	0.661	0.565	-0.811	0.522	0.505	-0.822	0.427	0.514	-0.84	0.267	0.555	-0.843	0.096	0.482	-0.71	0.022	0.521	NaN	NaN	NaN	-0.895	0.855	0.171	-0.913	0.678	0.14	-0.911	0.541	0.198	-0.945	0.432	0.2	-1.013	0.285	0.16	-1.045	0.117	0.235
1006	5.03	-0.989	0.927	0.351	NaN	NaN	NaN	NaN	NaN	NaN	-0.811	0.662	0.566	-0.81	0.522	0.505	-0.821	0.427	0.514	-0.84	0.267	0.555	-0.843	0.096	0.483	-0.71	0.022	0.521	NaN	NaN	NaN	-0.894	0.855	0.172	-0.912	0.678	0.14	-0.909	0.54	0.198	-0.944	0.433	0.2	-1.012	0.286	0.16	-1.043	0.117	0.235
1007	5.035	-0.988	0.928	0.352	NaN	NaN	NaN	NaN	NaN	NaN	-0.81	0.662	0.566	-0.81	0.522	0.505	-0.821	0.426	0.514	-0.839	0.267	0.555	-0.843	0.096	0.482	-0.71	0.021	0.521	NaN	NaN	NaN	-0.892	0.855	0.173	-0.911	0.678	0.141	-0.907	0.54	0.199	-0.942	0.433	0.2	-1.011	0.286	0.16	-1.043	0.118	0.235
1008	5.04	-0.986	0.928	0.353	NaN	NaN	NaN	NaN	NaN	NaN	-0.809	0.662	0.567	-0.809	0.521	0.505	-0.821	0.426	0.514	-0.839	0.267	0.555	-0.842	0.096	0.482	-0.71	0.021	0.521	NaN	NaN	NaN	-0.891	0.855	0.174	-0.91	0.678	0.141	-0.905	0.541	0.199	-0.94	0.433	0.2	-1.01	0.287	0.159	-1.044	0.119	0.234
1009	5.045	-0.985	0.928	0.354	NaN	NaN	NaN	NaN	NaN	NaN	-0.809	0.661	0.567	-0.809	0.521	0.505	-0.82	0.426	0.515	-0.839	0.267	0.555	-0.842	0.096	0.482	-0.71	0.021	0.521	NaN	NaN	NaN	-0.89	0.856	0.174	-0.908	0.678	0.142	-0.904	0.541	0.199	-0.939	0.433	0.2	-1.009	0.287	0.16	-1.043	0.119	0.234
1010	5.05	-0.984	0.928	0.355	NaN	NaN	NaN	NaN	NaN	NaN	-0.808	0.661	0.567	-0.808	0.521	0.506	-0.82	0.426	0.515	-0.839	0.266	0.555	-0.842	0.096	0.482	-0.71	0.021	0.521	NaN	NaN	NaN	-0.89	0.857	0.174	-0.907	0.678	0.142	-0.902	0.541	0.199	-0.937	0.434	0.2	-1.008	0.288	0.16	-1.042	0.12	0.234
1011	5.055	-0.983	0.929	0.355	NaN	NaN	NaN	NaN	NaN	NaN	-0.807	0.661	0.568	-0.808	0.521	0.506	-0.82	0.426	0.515	-0.838	0.266	0.555	-0.842	0.096	0.482	-0.71	0.021	0.521	NaN	NaN	NaN	-0.888	0.857	0.175	-0.905	0.678	0.143	-0.9	0.541	0.199	-0.935	0.434	0.2	-1.006	0.289	0.159	-1.042	0.121	0.234
1012	5.06	-0.982	0.929	0.356	NaN	NaN	NaN	NaN	NaN	NaN	-0.806	0.661	0.568	-0.807	0.521	0.506	-0.82	0.426	0.515	-0.838	0.266	0.555	-0.842	0.096	0.482	-0.71	0.021	0.521	NaN	NaN	NaN	-0.887	0.857	0.176	-0.904	0.679	0.143	-0.898	0.541	0.199	-0.932	0.434	0.2	-1.005	0.289	0.159	-1.042	0.123	0.233
1013	5.065	-0.98	0.929	0.357	NaN	NaN	NaN	NaN	NaN	NaN	-0.806	0.661	0.569	-0.807	0.521	0.506	-0.82	0.426	0.515	-0.838	0.266	0.555	-0.842	0.096	0.482	-0.71	0.021	0.521	NaN	NaN	NaN	-0.886	0.858	0.177	-0.903	0.679	0.144	-0.896	0.541	0.199	-0.931	0.435	0.199	-1.003	0.29	0.159	-1.043	0.126	0.234
1014	5.07	-0.979	0.929	0.358	NaN	NaN	NaN	NaN	NaN	NaN	-0.805	0.662	0.57	-0.806	0.521	0.507	-0.82	0.426	0.515	-0.838	0.266	0.555	-0.842	0.096	0.482	-0.71	0.021	0.521	NaN	NaN	NaN	-0.886	0.858	0.177	-0.901	0.68	0.144	-0.894	0.541	0.199	-0.928	0.435	0.199	-1.002	0.291	0.159	-1.044	0.128	0.235
1015	5.075	-0.978	0.93	0.359	NaN	NaN	NaN	NaN	NaN	NaN	-0.805	0.661	0.57	-0.806	0.521	0.508	-0.82	0.426	0.515	-0.838	0.266	0.555	-0.842	0.096	0.482	-0.71	0.021	0.521	NaN	NaN	NaN	-0.885	0.859	0.178	-0.9	0.68	0.144	-0.892	0.542	0.199	-0.926	0.435	0.199	-1	0.291	0.159	-1.042	0.127	0.234
1016	5.08	-0.977	0.93	0.359	NaN	NaN	NaN	NaN	NaN	NaN	-0.804	0.661	0.57	-0.806	0.521	0.508	-0.82	0.426	0.516	-0.838	0.266	0.556	-0.842	0.096	0.482	-0.71	0.021	0.521	NaN	NaN	NaN	-0.883	0.859	0.178	-0.898	0.68	0.145	-0.89	0.542	0.199	-0.923	0.435	0.199	-0.998	0.292	0.159	-1.04	0.128	0.233
1017	5.085	-0.976	0.93	0.36	NaN	NaN	NaN	NaN	NaN	NaN	-0.804	0.661	0.571	-0.806	0.521	0.508	-0.821	0.426	0.516	-0.838	0.266	0.556	-0.842	0.096	0.482	-0.71	0.021	0.521	NaN	NaN	NaN	-0.881	0.859	0.179	-0.897	0.68	0.145	-0.887	0.542	0.199	-0.92	0.435	0.198	-0.996	0.293	0.159	-1.038	0.129	0.233
1018	5.09	-0.975	0.93	0.361	NaN	NaN	NaN	NaN	NaN	NaN	-0.803	0.661	0.571	-0.806	0.521	0.509	-0.821	0.426	0.516	-0.838	0.266	0.556	-0.842	0.096	0.482	-0.71	0.021	0.521	NaN	NaN	NaN	-0.881	0.859	0.18	-0.894	0.68	0.145	-0.884	0.542	0.199	-0.918	0.436	0.198	-0.995	0.294	0.159	-1.037	0.129	0.232
1019	5.095	-0.973	0.931	0.362	NaN	NaN	NaN	NaN	NaN	NaN	-0.803	0.661	0.572	-0.806	0.521	0.509	-0.821	0.426	0.516	-0.838	0.266	0.556	-0.842	0.096	0.482	-0.71	0.021	0.521	NaN	NaN	NaN	-0.88	0.86	0.18	-0.891	0.679	0.146	-0.882	0.542	0.199	-0.915	0.436	0.197	-0.992	0.294	0.158	-1.036	0.13	0.232
1020	5.1	-0.972	0.931	0.363	NaN	NaN	NaN	NaN	NaN	NaN	-0.803	0.661	0.572	-0.807	0.521	0.509	-0.821	0.426	0.516	-0.838	0.266	0.556	-0.842	0.096	0.482	-0.71	0.021	0.521	NaN	NaN	NaN	-0.88	0.861	0.181	-0.891	0.68	0.146	-0.879	0.543	0.198	-0.911	0.436	0.196	-0.99	0.295	0.158	-1.036	0.131	0.231
1021	5.105	-0.971	0.931	0.364	NaN	NaN	NaN	NaN	NaN	NaN	-0.802	0.661	0.572	-0.807	0.521	0.509	-0.821	0.425	0.516	-0.838	0.266	0.557	-0.843	0.096	0.482	-0.71	0.021	0.521	NaN	NaN	NaN	-0.878	0.861	0.182	-0.889	0.68	0.146	-0.876	0.542	0.198	-0.908	0.436	0.196	-0.988	0.296	0.157	-1.034	0.132	0.231
1022	5.11	-0.97	0.931	0.365	NaN	NaN	NaN	NaN	NaN	NaN	-0.802	0.66	0.573	-0.806	0.521	0.508	-0.822	0.425	0.516	-0.839	0.266	0.557	-0.843	0.095	0.482	-0.71	0.021	0.521	NaN	NaN	NaN	-0.877	0.861	0.183	-0.887	0.68	0.146	-0.873	0.542	0.198	-0.905	0.437	0.195	-0.985	0.297	0.157	-1.032	0.133	0.231
1023	5.115	-0.969	0.932	0.366	NaN	NaN	NaN	NaN	NaN	NaN	-0.802	0.66	0.573	-0.807	0.521	0.508	-0.822	0.425	0.516	-0.839	0.266	0.557	-0.843	0.095	0.482	-0.71	0.021	0.521	NaN	NaN	NaN	-0.876	0.862	0.183	-0.885	0.68	0.146	-0.87	0.542	0.198	-0.901	0.437	0.195	-0.983	0.298	0.156	-1.03	0.134	0.23
1024	5.12	-0.968	0.932	0.366	NaN	NaN	NaN	NaN	NaN	NaN	-0.802	0.66	0.574	-0.807	0.52	0.508	-0.823	0.425	0.517	-0.839	0.265	0.557	-0.843	0.095	0.482	-0.71	0.021	0.521	NaN	NaN	NaN	-0.875	0.862	0.184	-0.882	0.679	0.146	-0.867	0.542	0.197	-0.898	0.437	0.194	-0.98	0.299	0.156	-1.029	0.135	0.23
1025	5.125	-0.967	0.932	0.367	NaN	NaN	NaN	NaN	NaN	NaN	-0.802	0.66	0.574	-0.807	0.52	0.508	-0.824	0.425	0.517	-0.84	0.265	0.557	-0.843	0.095	0.482	-0.71	0.021	0.521	NaN	NaN	NaN	-0.874	0.862	0.184	-0.881	0.68	0.146	-0.863	0.542	0.197	-0.894	0.437	0.194	-0.977	0.3	0.155	-1.028	0.137	0.23
1026	5.13	-0.966	0.933	0.368	NaN	NaN	NaN	NaN	NaN	NaN	-0.801	0.66	0.575	-0.808	0.521	0.509	-0.824	0.424	0.517	-0.84	0.265	0.557	-0.843	0.095	0.482	-0.71	0.021	0.521	NaN	NaN	NaN	-0.873	0.862	0.185	-0.878	0.68	0.146	-0.859	0.542	0.196	-0.89	0.438	0.193	-0.974	0.3	0.155	-1.026	0.139	0.229
1027	5.135	-0.965	0.933	0.369	NaN	NaN	NaN	NaN	NaN	NaN	-0.801	0.66	0.575	-0.809	0.521	0.51	-0.825	0.424	0.517	-0.841	0.265	0.557	-0.843	0.095	0.482	-0.71	0.021	0.521	NaN	NaN	NaN	-0.872	0.862	0.186	-0.874	0.677	0.146	-0.856	0.542	0.195	-0.886	0.438	0.192	-0.971	0.301	0.154	-1.025	0.14	0.229
1028	5.14	-0.964	0.933	0.37	NaN	NaN	NaN	NaN	NaN	NaN	-0.801	0.66	0.575	-0.811	0.521	0.511	-0.826	0.424	0.518	-0.842	0.265	0.558	-0.843	0.095	0.482	-0.71	0.021	0.521	NaN	NaN	NaN	-0.871	0.862	0.186	-0.871	0.677	0.146	-0.853	0.542	0.195	-0.881	0.438	0.191	-0.968	0.302	0.153	-1.023	0.142	0.227
1029	5.145	-0.962	0.934	0.371	NaN	NaN	NaN	NaN	NaN	NaN	-0.8	0.66	0.576	-0.812	0.521	0.511	-0.828	0.425	0.519	-0.843	0.265	0.558	-0.843	0.095	0.482	-0.71	0.021	0.521	NaN	NaN	NaN	-0.87	0.862	0.187	-0.869	0.677	0.146	-0.849	0.542	0.194	-0.877	0.438	0.19	-0.964	0.303	0.153	-1.021	0.143	0.225
1030	5.15	-0.962	0.934	0.372	NaN	NaN	NaN	NaN	NaN	NaN	-0.8	0.66	0.576	-0.813	0.521	0.511	-0.83	0.427	0.519	-0.843	0.265	0.558	-0.844	0.095	0.482	-0.71	0.021	0.521	NaN	NaN	NaN	-0.869	0.862	0.188	-0.867	0.677	0.146	-0.845	0.542	0.194	-0.873	0.439	0.189	-0.961	0.305	0.152	-1.02	0.145	0.224
1031	5.155	-0.961	0.934	0.373	NaN	NaN	NaN	NaN	NaN	NaN	-0.8	0.66	0.577	-0.814	0.52	0.511	-0.832	0.427	0.52	-0.844	0.265	0.559	-0.844	0.095	0.482	-0.71	0.021	0.521	NaN	NaN	NaN	-0.868	0.863	0.188	-0.864	0.677	0.146	-0.841	0.542	0.192	-0.868	0.439	0.188	-0.958	0.306	0.151	-1.018	0.147	0.223
1032	5.16	-0.96	0.934	0.374	NaN	NaN	NaN	NaN	NaN	NaN	-0.8	0.66	0.578	-0.814	0.52	0.512	-0.833	0.428	0.52	-0.845	0.265	0.559	-0.844	0.095	0.482	-0.71	0.021	0.521	NaN	NaN	NaN	-0.868	0.863	0.189	-0.861	0.677	0.146	-0.838	0.542	0.191	-0.863	0.44	0.187	-0.954	0.307	0.15	-1.015	0.149	0.223
1033	5.165	-0.959	0.935	0.375	NaN	NaN	NaN	NaN	NaN	NaN	-0.8	0.66	0.578	-0.815	0.52	0.513	-0.834	0.428	0.521	-0.846	0.265	0.56	-0.844	0.095	0.482	-0.71	0.021	0.521	NaN	NaN	NaN	-0.868	0.863	0.189	-0.859	0.677	0.146	-0.833	0.541	0.191	-0.858	0.44	0.186	-0.95	0.309	0.149	-1.012	0.151	0.223
1034	5.17	-0.958	0.935	0.376	NaN	NaN	NaN	NaN	NaN	NaN	-0.8	0.66	0.579	-0.816	0.52	0.513	-0.836	0.428	0.521	-0.847	0.265	0.56	-0.844	0.095	0.482	-0.71	0.021	0.521	NaN	NaN	NaN	-0.867	0.863	0.19	-0.857	0.677	0.146	-0.828	0.542	0.191	-0.853	0.44	0.185	-0.946	0.31	0.148	-1.01	0.153	0.222
1035	5.175	-0.957	0.935	0.377	NaN	NaN	NaN	NaN	NaN	NaN	-0.8	0.66	0.579	-0.816	0.52	0.513	-0.837	0.428	0.522	-0.848	0.265	0.561	-0.844	0.095	0.483	-0.71	0.021	0.521	NaN	NaN	NaN	-0.866	0.863	0.19	-0.854	0.677	0.146	-0.824	0.542	0.19	-0.848	0.441	0.184	-0.941	0.311	0.147	-1.008	0.156	0.221
1036	5.18	-0.956	0.935	0.378	NaN	NaN	NaN	NaN	NaN	NaN	-0.799	0.66	0.58	-0.817	0.52	0.514	-0.837	0.427	0.522	-0.848	0.265	0.561	-0.844	0.095	0.483	-0.71	0.02	0.521	NaN	NaN	NaN	-0.865	0.863	0.191	-0.851	0.677	0.146	-0.82	0.542	0.188	-0.843	0.441	0.183	-0.937	0.313	0.146	-1.007	0.161	0.22
1037	5.185	-0.955	0.936	0.379	NaN	NaN	NaN	NaN	NaN	NaN	-0.798	0.659	0.58	-0.818	0.52	0.515	-0.838	0.427	0.523	-0.848	0.265	0.561	-0.844	0.094	0.483	-0.71	0.02	0.521	NaN	NaN	NaN	-0.864	0.863	0.192	-0.849	0.677	0.146	-0.816	0.542	0.187	-0.838	0.442	0.182	-0.933	0.314	0.145	-1.004	0.163	0.219
1038	5.19	-0.954	0.936	0.38	NaN	NaN	NaN	NaN	NaN	NaN	-0.798	0.659	0.581	-0.818	0.52	0.515	-0.839	0.428	0.524	-0.849	0.265	0.562	-0.845	0.094	0.483	-0.71	0.02	0.521	NaN	NaN	NaN	-0.864	0.863	0.192	-0.846	0.677	0.145	-0.81	0.542	0.187	-0.833	0.443	0.181	-0.928	0.316	0.144	-1.001	0.165	0.217
1039	5.195	-0.954	0.936	0.381	NaN	NaN	NaN	NaN	NaN	NaN	-0.798	0.66	0.582	-0.818	0.52	0.516	-0.839	0.427	0.524	-0.849	0.264	0.562	-0.845	0.094	0.483	-0.71	0.02	0.521	NaN	NaN	NaN	-0.863	0.863	0.192	-0.843	0.677	0.145	-0.805	0.542	0.187	-0.827	0.443	0.18	-0.924	0.317	0.143	-0.997	0.166	0.216
1040	5.2	-0.953	0.936	0.382	NaN	NaN	NaN	NaN	NaN	NaN	-0.797	0.66	0.583	-0.817	0.52	0.517	-0.839	0.427	0.525	-0.849	0.264	0.563	-0.845	0.094	0.483	-0.71	0.02	0.521	NaN	NaN	NaN	-0.863	0.863	0.193	-0.84	0.676	0.145	-0.801	0.543	0.186	-0.822	0.444	0.179	-0.92	0.319	0.142	-0.994	0.168	0.215
1041	5.205	-0.952	0.936	0.383	NaN	NaN	NaN	NaN	NaN	NaN	-0.796	0.66	0.583	-0.817	0.521	0.517	-0.839	0.427	0.526	-0.849	0.264	0.563	-0.845	0.094	0.483	-0.71	0.02	0.521	NaN	NaN	NaN	-0.862	0.862	0.194	-0.837	0.676	0.145	-0.796	0.543	0.185	-0.816	0.444	0.178	-0.915	0.322	0.141	-0.99	0.17	0.214
1042	5.21	-0.952	0.936	0.383	NaN	NaN	NaN	NaN	NaN	NaN	-0.795	0.66	0.584	-0.816	0.521	0.518	-0.839	0.427	0.526	-0.848	0.264	0.564	-0.845	0.094	0.484	-0.71	0.02	0.521	NaN	NaN	NaN	-0.861	0.862	0.194	-0.835	0.677	0.145	-0.791	0.543	0.185	-0.811	0.445	0.177	-0.909	0.322	0.141	-0.988	0.173	0.213
1043	5.215	-0.951	0.936	0.384	NaN	NaN	NaN	NaN	NaN	NaN	-0.794	0.66	0.585	-0.816	0.521	0.518	-0.838	0.427	0.527	-0.847	0.263	0.564	-0.845	0.094	0.484	-0.71	0.02	0.521	NaN	NaN	NaN	-0.86	0.862	0.195	-0.833	0.677	0.145	-0.787	0.544	0.185	-0.806	0.446	0.177	-0.905	0.323	0.14	-0.986	0.178	0.212
1044	5.22	-0.951	0.936	0.385	NaN	NaN	NaN	NaN	NaN	NaN	-0.794	0.66	0.585	-0.815	0.52	0.519	-0.838	0.427	0.528	-0.847	0.263	0.565	-0.845	0.094	0.484	-0.71	0.02	0.521	NaN	NaN	NaN	-0.86	0.861	0.195	-0.828	0.676	0.145	-0.782	0.544	0.185	-0.8	0.446	0.177	-0.9	0.324	0.139	-0.983	0.18	0.212
1045	5.225	-0.95	0.936	0.386	NaN	NaN	NaN	NaN	NaN	NaN	-0.793	0.66	0.586	-0.815	0.52	0.52	-0.838	0.428	0.528	-0.847	0.263	0.565	-0.845	0.094	0.484	-0.71	0.02	0.521	NaN	NaN	NaN	-0.859	0.861	0.196	-0.825	0.675	0.145	-0.777	0.545	0.185	-0.795	0.447	0.176	-0.895	0.325	0.138	-0.979	0.181	0.211
1046	5.23	-0.95	0.936	0.386	NaN	NaN	NaN	NaN	NaN	NaN	-0.792	0.66	0.587	-0.815	0.52	0.521	-0.838	0.427	0.529	-0.846	0.263	0.565	-0.845	0.094	0.484	-0.71	0.02	0.521	NaN	NaN	NaN	-0.859	0.86	0.197	-0.822	0.675	0.145	-0.773	0.545	0.184	-0.789	0.448	0.176	-0.89	0.327	0.138	-0.975	0.183	0.21
1047	5.235	-0.949	0.935	0.387	NaN	NaN	NaN	NaN	NaN	NaN	-0.791	0.66	0.588	-0.815	0.52	0.521	-0.837	0.427	0.529	-0.846	0.262	0.565	-0.845	0.094	0.484	-0.71	0.02	0.521	NaN	NaN	NaN	-0.858	0.859	0.197	-0.818	0.675	0.146	-0.769	0.545	0.185	-0.784	0.448	0.176	-0.885	0.328	0.137	-0.973	0.186	0.209
1048	5.24	-0.948	0.935	0.387	NaN	NaN	NaN	NaN	NaN	NaN	-0.79	0.66	0.589	-0.814	0.52	0.522	-0.836	0.426	0.529	-0.846	0.262	0.566	-0.845	0.094	0.484	-0.71	0.02	0.521	NaN	NaN	NaN	-0.857	0.859	0.198	-0.813	0.673	0.147	-0.764	0.546	0.185	-0.779	0.449	0.176	-0.88	0.329	0.137	-0.971	0.19	0.208
1049	5.245	-0.948	0.935	0.388	NaN	NaN	NaN	NaN	NaN	NaN	-0.789	0.66	0.589	-0.814	0.52	0.523	-0.835	0.426	0.53	-0.846	0.262	0.566	-0.845	0.094	0.484	-0.71	0.02	0.521	NaN	NaN	NaN	-0.857	0.858	0.199	-0.81	0.673	0.148	-0.76	0.546	0.185	-0.774	0.45	0.175	-0.876	0.33	0.137	-0.968	0.193	0.208
1050	5.25	-0.947	0.934	0.389	NaN	NaN	NaN	NaN	NaN	NaN	-0.789	0.66	0.59	-0.813	0.52	0.524	-0.835	0.426	0.53	-0.845	0.262	0.566	-0.845	0.094	0.484	-0.71	0.02	0.521	NaN	NaN	NaN	-0.856	0.857	0.199	-0.807	0.674	0.148	-0.756	0.547	0.185	-0.77	0.451	0.175	-0.872	0.332	0.136	-0.965	0.195	0.207
1051	5.255	-0.946	0.934	0.389	NaN	NaN	NaN	NaN	NaN	NaN	-0.788	0.659	0.59	-0.813	0.52	0.524	-0.834	0.425	0.531	-0.845	0.262	0.567	-0.845	0.094	0.484	-0.71	0.02	0.521	NaN	NaN	NaN	-0.855	0.857	0.2	-0.804	0.673	0.149	-0.752	0.547	0.186	-0.765	0.451	0.176	-0.868	0.334	0.136	-0.961	0.196	0.207
1052	5.26	-0.946	0.933	0.39	NaN	NaN	NaN	NaN	NaN	NaN	-0.787	0.659	0.591	-0.813	0.52	0.524	-0.833	0.424	0.531	-0.844	0.262	0.567	-0.845	0.094	0.484	-0.71	0.02	0.521	NaN	NaN	NaN	-0.854	0.856	0.201	-0.802	0.674	0.149	-0.748	0.547	0.186	-0.761	0.452	0.176	-0.864	0.335	0.136	-0.957	0.196	0.207
1053	5.265	-0.945	0.933	0.39	NaN	NaN	NaN	NaN	NaN	NaN	-0.787	0.659	0.591	-0.812	0.52	0.525	-0.832	0.424	0.531	-0.844	0.261	0.568	-0.845	0.094	0.484	-0.71	0.02	0.521	NaN	NaN	NaN	-0.853	0.855	0.201	-0.8	0.674	0.148	-0.745	0.548	0.187	-0.756	0.453	0.176	-0.859	0.336	0.136	-0.953	0.197	0.206
1054	5.27	-0.945	0.933	0.391	NaN	NaN	NaN	NaN	NaN	NaN	-0.786	0.659	0.591	-0.811	0.52	0.525	-0.832	0.424	0.531	-0.844	0.261	0.568	-0.845	0.094	0.484	-0.71	0.02	0.521	NaN	NaN	NaN	-0.852	0.855	0.202	-0.796	0.674	0.15	-0.741	0.548	0.187	-0.752	0.453	0.177	-0.855	0.337	0.136	-0.949	0.198	0.205
1055	5.275	-0.944	0.932	0.391	NaN	NaN	NaN	NaN	NaN	NaN	-0.786	0.658	0.591	-0.811	0.52	0.526	-0.832	0.424	0.532	-0.844	0.261	0.568	-0.845	0.094	0.484	-0.71	0.02	0.521	NaN	NaN	NaN	-0.851	0.854	0.203	-0.793	0.674	0.15	-0.737	0.548	0.188	-0.748	0.455	0.177	-0.851	0.338	0.136	-0.945	0.199	0.205
1056	5.28	-0.943	0.932	0.392	NaN	NaN	NaN	NaN	NaN	NaN	-0.785	0.658	0.591	-0.81	0.519	0.526	-0.833	0.425	0.533	-0.844	0.261	0.568	-0.845	0.094	0.485	-0.71	0.02	0.521	NaN	NaN	NaN	-0.85	0.854	0.203	-0.79	0.674	0.151	-0.734	0.549	0.188	-0.745	0.455	0.178	-0.847	0.339	0.136	-0.941	0.2	0.205
1057	5.285	-0.942	0.932	0.392	NaN	NaN	NaN	NaN	NaN	NaN	-0.786	0.658	0.594	-0.81	0.519	0.527	-0.833	0.426	0.533	-0.844	0.261	0.569	-0.845	0.094	0.485	-0.71	0.02	0.521	NaN	NaN	NaN	-0.848	0.853	0.204	-0.787	0.674	0.151	-0.73	0.55	0.188	-0.74	0.456	0.178	-0.843	0.34	0.136	-0.937	0.201	0.205
1058	5.29	-0.941	0.932	0.393	NaN	NaN	NaN	NaN	NaN	NaN	-0.786	0.658	0.594	-0.809	0.519	0.527	-0.832	0.425	0.533	-0.844	0.261	0.569	-0.845	0.094	0.485	-0.71	0.02	0.521	NaN	NaN	NaN	-0.847	0.852	0.204	-0.784	0.674	0.152	-0.727	0.55	0.189	-0.736	0.456	0.179	-0.839	0.341	0.136	-0.933	0.201	0.205
1059	5.295	-0.941	0.932	0.393	NaN	NaN	NaN	NaN	NaN	NaN	-0.786	0.659	0.595	-0.809	0.519	0.528	-0.83	0.423	0.533	-0.844	0.261	0.569	-0.845	0.094	0.485	-0.71	0.02	0.522	NaN	NaN	NaN	-0.846	0.852	0.205	-0.782	0.675	0.152	-0.724	0.551	0.19	-0.733	0.457	0.179	-0.834	0.341	0.137	-0.928	0.201	0.206
1060	5.3	-0.94	0.931	0.393	NaN	NaN	NaN	NaN	NaN	NaN	-0.785	0.659	0.596	-0.808	0.519	0.528	-0.829	0.422	0.533	-0.844	0.261	0.569	-0.845	0.094	0.485	-0.71	0.02	0.522	NaN	NaN	NaN	-0.845	0.852	0.205	-0.779	0.675	0.153	-0.721	0.552	0.19	-0.729	0.457	0.18	-0.83	0.341	0.137	-0.924	0.201	0.206
1061	5.305	-0.939	0.931	0.394	NaN	NaN	NaN	NaN	NaN	NaN	-0.785	0.659	0.595	-0.808	0.519	0.529	-0.829	0.422	0.534	-0.843	0.261	0.569	-0.845	0.094	0.485	-0.71	0.02	0.522	NaN	NaN	NaN	-0.844	0.852	0.205	-0.777	0.675	0.153	-0.717	0.552	0.191	-0.726	0.458	0.181	-0.826	0.34	0.138	-0.92	0.201	0.206
1062	5.31	-0.938	0.931	0.394	NaN	NaN	NaN	NaN	NaN	NaN	-0.784	0.658	0.596	-0.808	0.518	0.529	-0.829	0.422	0.534	-0.843	0.26	0.569	-0.845	0.094	0.485	-0.71	0.02	0.522	NaN	NaN	NaN	-0.843	0.852	0.205	-0.774	0.675	0.154	-0.715	0.553	0.191	-0.723	0.458	0.182	-0.822	0.34	0.139	-0.915	0.201	0.207
1063	5.315	-0.938	0.931	0.394	NaN	NaN	NaN	NaN	NaN	NaN	-0.783	0.658	0.597	-0.808	0.518	0.529	-0.829	0.422	0.534	-0.843	0.26	0.569	-0.845	0.094	0.485	-0.71	0.02	0.522	NaN	NaN	NaN	-0.842	0.852	0.206	-0.772	0.676	0.154	-0.712	0.554	0.192	-0.719	0.459	0.183	-0.818	0.341	0.139	-0.911	0.201	0.207
1064	5.32	-0.937	0.931	0.394	NaN	NaN	NaN	NaN	NaN	NaN	-0.783	0.659	0.599	-0.808	0.518	0.529	-0.829	0.422	0.534	-0.843	0.26	0.57	-0.845	0.094	0.485	-0.71	0.02	0.522	NaN	NaN	NaN	-0.841	0.852	0.206	-0.77	0.676	0.154	-0.708	0.554	0.193	-0.716	0.459	0.184	-0.815	0.342	0.14	-0.907	0.201	0.207
1065	5.325	-0.937	0.931	0.395	NaN	NaN	NaN	NaN	NaN	NaN	-0.783	0.659	0.598	-0.807	0.518	0.53	-0.829	0.422	0.534	-0.843	0.26	0.57	-0.845	0.094	0.485	-0.71	0.02	0.522	NaN	NaN	NaN	-0.84	0.852	0.206	-0.767	0.676	0.155	-0.706	0.555	0.193	-0.712	0.46	0.184	-0.81	0.34	0.14	-0.9	0.199	0.208
1066	5.33	-0.936	0.931	0.395	NaN	NaN	NaN	NaN	NaN	NaN	-0.781	0.658	0.597	-0.807	0.518	0.53	-0.829	0.423	0.535	-0.843	0.26	0.57	-0.845	0.094	0.485	-0.71	0.02	0.522	NaN	NaN	NaN	-0.839	0.852	0.206	-0.765	0.676	0.155	-0.703	0.555	0.194	-0.709	0.46	0.185	-0.806	0.34	0.141	-0.895	0.198	0.208
1067	5.335	-0.935	0.931	0.395	NaN	NaN	NaN	NaN	NaN	NaN	-0.78	0.657	0.596	-0.806	0.519	0.53	-0.83	0.424	0.536	-0.842	0.26	0.57	-0.845	0.094	0.485	-0.71	0.02	0.522	NaN	NaN	NaN	-0.838	0.852	0.206	-0.763	0.677	0.156	-0.7	0.556	0.195	-0.706	0.46	0.186	-0.802	0.339	0.142	-0.891	0.198	0.209
1068	5.34	-0.934	0.931	0.395	NaN	NaN	NaN	NaN	NaN	NaN	-0.779	0.657	0.596	-0.806	0.519	0.531	-0.83	0.425	0.537	-0.842	0.26	0.57	-0.845	0.094	0.485	-0.71	0.02	0.522	NaN	NaN	NaN	-0.837	0.852	0.207	-0.761	0.677	0.156	-0.698	0.556	0.196	-0.703	0.46	0.187	-0.799	0.34	0.143	-0.885	0.196	0.209
1069	5.345	-0.934	0.931	0.395	NaN	NaN	NaN	NaN	NaN	NaN	-0.778	0.657	0.596	-0.806	0.519	0.531	-0.83	0.425	0.537	-0.842	0.26	0.57	-0.845	0.094	0.485	-0.71	0.02	0.522	NaN	NaN	NaN	-0.836	0.852	0.207	-0.76	0.677	0.157	-0.696	0.556	0.197	-0.701	0.46	0.188	-0.795	0.339	0.144	-0.878	0.193	0.21
1070	5.35	-0.933	0.932	0.396	NaN	NaN	NaN	NaN	NaN	NaN	-0.777	0.657	0.596	-0.806	0.519	0.531	-0.829	0.425	0.537	-0.842	0.26	0.571	-0.845	0.094	0.485	-0.71	0.02	0.522	NaN	NaN	NaN	-0.835	0.852	0.207	-0.758	0.677	0.157	-0.694	0.557	0.197	-0.698	0.461	0.19	-0.79	0.337	0.144	-0.872	0.191	0.21
1071	5.355	-0.932	0.932	0.396	NaN	NaN	NaN	NaN	NaN	NaN	-0.777	0.657	0.597	-0.805	0.519	0.532	-0.829	0.424	0.537	-0.842	0.26	0.571	-0.846	0.094	0.485	-0.71	0.02	0.522	NaN	NaN	NaN	-0.834	0.852	0.208	-0.756	0.677	0.158	-0.692	0.557	0.198	-0.696	0.461	0.191	-0.786	0.337	0.146	-0.866	0.189	0.211
1072	5.36	-0.931	0.932	0.396	NaN	NaN	NaN	NaN	NaN	NaN	-0.778	0.657	0.598	-0.805	0.519	0.532	-0.829	0.424	0.537	-0.842	0.26	0.571	-0.846	0.094	0.485	-0.71	0.02	0.522	NaN	NaN	NaN	-0.833	0.852	0.208	-0.754	0.677	0.159	-0.69	0.558	0.199	-0.694	0.461	0.191	-0.783	0.337	0.147	-0.86	0.187	0.212
1073	5.365	-0.931	0.932	0.396	NaN	NaN	NaN	NaN	NaN	NaN	-0.777	0.657	0.598	-0.805	0.519	0.532	-0.828	0.424	0.538	-0.842	0.26	0.571	-0.845	0.094	0.485	-0.71	0.02	0.522	NaN	NaN	NaN	-0.831	0.852	0.208	-0.752	0.677	0.16	-0.688	0.558	0.2	-0.691	0.461	0.192	-0.779	0.336	0.148	-0.854	0.184	0.213
1074	5.37	-0.93	0.932	0.396	NaN	NaN	NaN	NaN	NaN	NaN	-0.776	0.657	0.598	-0.805	0.519	0.532	-0.828	0.424	0.538	-0.842	0.26	0.571	-0.845	0.094	0.485	-0.71	0.02	0.522	NaN	NaN	NaN	-0.831	0.852	0.208	-0.751	0.677	0.16	-0.686	0.558	0.201	-0.688	0.461	0.193	-0.775	0.335	0.149	-0.848	0.182	0.213
1075	5.375	-0.93	0.933	0.396	NaN	NaN	NaN	NaN	NaN	NaN	-0.776	0.657	0.598	-0.805	0.519	0.532	-0.828	0.424	0.538	-0.842	0.26	0.571	-0.845	0.094	0.485	-0.71	0.02	0.522	NaN	NaN	NaN	-0.83	0.852	0.208	-0.75	0.677	0.16	-0.685	0.559	0.201	-0.686	0.461	0.194	-0.771	0.334	0.15	-0.841	0.18	0.214
1076	5.38	-0.929	0.933	0.396	NaN	NaN	NaN	NaN	NaN	NaN	-0.775	0.657	0.598	-0.805	0.519	0.532	-0.828	0.424	0.538	-0.842	0.26	0.571	-0.845	0.094	0.485	-0.71	0.02	0.522	NaN	NaN	NaN	-0.83	0.853	0.209	-0.748	0.678	0.161	-0.684	0.559	0.202	-0.684	0.461	0.195	-0.768	0.333	0.151	-0.835	0.177	0.214
1077	5.385	-0.928	0.933	0.396	NaN	NaN	NaN	NaN	NaN	NaN	-0.775	0.657	0.598	-0.804	0.519	0.532	-0.828	0.424	0.538	-0.841	0.26	0.571	-0.845	0.094	0.485	-0.71	0.02	0.522	NaN	NaN	NaN	-0.829	0.853	0.209	-0.747	0.678	0.161	-0.682	0.559	0.203	-0.683	0.461	0.196	-0.764	0.331	0.151	-0.828	0.174	0.215
1078	5.39	-0.927	0.933	0.396	NaN	NaN	NaN	NaN	NaN	NaN	-0.775	0.657	0.598	-0.804	0.519	0.532	-0.828	0.424	0.538	-0.841	0.26	0.572	-0.846	0.094	0.485	-0.71	0.02	0.522	NaN	NaN	NaN	-0.828	0.853	0.209	-0.746	0.678	0.161	-0.68	0.559	0.204	-0.681	0.461	0.197	-0.76	0.33	0.152	-0.822	0.171	0.216
1079	5.395	-0.926	0.933	0.396	NaN	NaN	NaN	NaN	NaN	NaN	-0.774	0.657	0.598	-0.804	0.519	0.533	-0.828	0.424	0.538	-0.841	0.26	0.572	-0.845	0.094	0.485	-0.71	0.02	0.522	NaN	NaN	NaN	-0.827	0.854	0.209	-0.746	0.678	0.161	-0.679	0.559	0.204	-0.679	0.461	0.198	-0.756	0.328	0.153	-0.815	0.169	0.217
1080	5.4	-0.926	0.933	0.396	NaN	NaN	NaN	NaN	NaN	NaN	-0.774	0.656	0.598	-0.803	0.519	0.533	-0.828	0.424	0.538	-0.841	0.26	0.572	-0.846	0.094	0.485	-0.71	0.02	0.522	NaN	NaN	NaN	-0.826	0.853	0.209	-0.744	0.679	0.161	-0.678	0.56	0.204	-0.677	0.46	0.199	-0.753	0.327	0.154	-0.808	0.166	0.217
1081	5.405	-0.925	0.933	0.396	NaN	NaN	NaN	NaN	NaN	NaN	-0.774	0.656	0.599	-0.803	0.519	0.533	-0.828	0.424	0.538	-0.841	0.26	0.572	-0.846	0.094	0.485	-0.71	0.02	0.522	NaN	NaN	NaN	-0.825	0.853	0.209	-0.743	0.679	0.162	-0.677	0.56	0.205	-0.675	0.46	0.199	-0.749	0.325	0.155	-0.801	0.163	0.218
1082	5.41	-0.924	0.933	0.396	NaN	NaN	NaN	NaN	NaN	NaN	-0.775	0.657	0.599	-0.803	0.519	0.533	-0.828	0.424	0.538	-0.841	0.26	0.572	-0.846	0.094	0.485	-0.71	0.02	0.522	NaN	NaN	NaN	-0.824	0.853	0.209	-0.742	0.679	0.162	-0.676	0.56	0.205	-0.674	0.46	0.2	-0.745	0.324	0.155	-0.794	0.161	0.219
1083	5.415	-0.923	0.933	0.396	NaN	NaN	NaN	NaN	NaN	NaN	-0.774	0.656	0.599	-0.802	0.519	0.533	-0.828	0.425	0.538	-0.841	0.26	0.572	-0.846	0.094	0.485	-0.71	0.02	0.522	NaN	NaN	NaN	-0.822	0.853	0.209	-0.742	0.679	0.162	-0.675	0.56	0.206	-0.672	0.46	0.2	-0.741	0.322	0.156	-0.787	0.157	0.22
1084	5.42	-0.923	0.933	0.396	NaN	NaN	NaN	NaN	NaN	NaN	-0.774	0.657	0.6	-0.802	0.519	0.533	-0.828	0.425	0.538	-0.841	0.26	0.572	-0.845	0.094	0.485	-0.71	0.02	0.522	NaN	NaN	NaN	-0.818	0.85	0.21	-0.741	0.679	0.162	-0.674	0.56	0.206	-0.671	0.459	0.201	-0.737	0.32	0.157	-0.779	0.154	0.221
1085	5.425	-0.922	0.934	0.396	NaN	NaN	NaN	NaN	NaN	NaN	-0.774	0.656	0.6	-0.802	0.519	0.533	-0.828	0.425	0.538	-0.841	0.26	0.572	-0.845	0.094	0.485	-0.71	0.02	0.522	NaN	NaN	NaN	-0.817	0.85	0.21	-0.739	0.679	0.162	-0.673	0.56	0.207	-0.669	0.458	0.202	-0.733	0.318	0.157	-0.773	0.152	0.222
1086	5.43	-0.921	0.934	0.396	NaN	NaN	NaN	NaN	NaN	NaN	-0.774	0.657	0.6	-0.802	0.519	0.533	-0.827	0.425	0.538	-0.841	0.26	0.572	-0.845	0.094	0.485	-0.71	0.02	0.522	NaN	NaN	NaN	-0.816	0.85	0.21	-0.738	0.678	0.163	-0.672	0.56	0.207	-0.668	0.457	0.202	-0.729	0.316	0.158	-0.765	0.149	0.223
1087	5.435	-0.92	0.934	0.396	NaN	NaN	NaN	NaN	NaN	NaN	-0.774	0.657	0.6	-0.801	0.519	0.533	-0.827	0.425	0.538	-0.841	0.26	0.572	-0.845	0.094	0.485	-0.71	0.02	0.522	NaN	NaN	NaN	-0.815	0.85	0.21	-0.737	0.678	0.163	-0.671	0.56	0.207	-0.666	0.456	0.203	-0.725	0.314	0.158	-0.758	0.146	0.223
1088	5.44	-0.92	0.934	0.396	NaN	NaN	NaN	NaN	NaN	NaN	-0.773	0.656	0.6	-0.801	0.519	0.533	-0.827	0.424	0.538	-0.841	0.26	0.572	-0.845	0.094	0.485	-0.71	0.02	0.522	NaN	NaN	NaN	-0.815	0.85	0.21	-0.736	0.677	0.163	-0.671	0.559	0.207	-0.665	0.456	0.203	-0.72	0.311	0.159	-0.751	0.144	0.225
1089	5.445	-0.919	0.934	0.396	NaN	NaN	NaN	NaN	NaN	NaN	-0.772	0.656	0.6	-0.801	0.518	0.533	-0.827	0.424	0.538	-0.841	0.26	0.572	-0.845	0.094	0.485	-0.71	0.02	0.522	NaN	NaN	NaN	-0.814	0.85	0.21	-0.735	0.677	0.163	-0.67	0.559	0.207	-0.663	0.455	0.203	-0.716	0.309	0.16	-0.743	0.141	0.226
1090	5.45	-0.918	0.934	0.395	NaN	NaN	NaN	NaN	NaN	NaN	-0.772	0.656	0.6	-0.801	0.518	0.533	-0.826	0.423	0.538	-0.841	0.26	0.572	-0.845	0.094	0.485	-0.71	0.02	0.522	NaN	NaN	NaN	-0.813	0.851	0.21	-0.735	0.677	0.163	-0.67	0.559	0.208	-0.662	0.454	0.204	-0.712	0.307	0.16	-0.736	0.139	0.227
1091	5.455	-0.917	0.934	0.395	NaN	NaN	NaN	NaN	NaN	NaN	-0.772	0.656	0.6	-0.8	0.518	0.533	-0.824	0.422	0.537	-0.84	0.26	0.572	-0.845	0.094	0.485	-0.71	0.02	0.522	NaN	NaN	NaN	-0.813	0.851	0.209	-0.735	0.677	0.163	-0.669	0.558	0.208	-0.661	0.454	0.204	-0.707	0.305	0.16	-0.729	0.137	0.227
1092	5.46	-0.916	0.934	0.395	NaN	NaN	NaN	NaN	NaN	NaN	-0.771	0.656	0.6	-0.8	0.518	0.533	-0.824	0.423	0.537	-0.84	0.26	0.572	-0.845	0.094	0.485	-0.71	0.02	0.522	NaN	NaN	NaN	-0.812	0.851	0.209	-0.735	0.677	0.163	-0.669	0.558	0.209	-0.66	0.453	0.205	-0.703	0.304	0.161	-0.722	0.135	0.229
1093	5.465	-0.915	0.934	0.395	NaN	NaN	NaN	NaN	NaN	NaN	-0.771	0.656	0.6	-0.799	0.518	0.533	-0.823	0.421	0.536	-0.84	0.26	0.572	-0.845	0.094	0.485	-0.71	0.02	0.522	NaN	NaN	NaN	-0.811	0.851	0.209	-0.735	0.677	0.163	-0.669	0.557	0.209	-0.658	0.452	0.205	-0.699	0.301	0.162	-0.714	0.132	0.23
1094	5.47	-0.914	0.934	0.394	NaN	NaN	NaN	NaN	NaN	NaN	-0.77	0.656	0.6	-0.799	0.518	0.533	-0.822	0.421	0.536	-0.84	0.26	0.572	-0.845	0.094	0.485	-0.71	0.02	0.522	NaN	NaN	NaN	-0.81	0.851	0.209	-0.735	0.678	0.163	-0.668	0.557	0.21	-0.657	0.451	0.206	-0.695	0.299	0.162	-0.707	0.13	0.231
1095	5.475	-0.913	0.934	0.394	NaN	NaN	NaN	NaN	NaN	NaN	-0.77	0.656	0.6	-0.798	0.518	0.533	-0.822	0.421	0.536	-0.84	0.26	0.572	-0.845	0.094	0.485	-0.71	0.02	0.522	NaN	NaN	NaN	-0.809	0.851	0.209	-0.735	0.678	0.163	-0.668	0.556	0.21	-0.656	0.451	0.206	-0.691	0.298	0.163	-0.7	0.128	0.232
1096	5.48	-0.913	0.934	0.394	NaN	NaN	NaN	NaN	NaN	NaN	-0.77	0.655	0.6	-0.798	0.518	0.533	-0.822	0.421	0.536	-0.839	0.26	0.572	-0.845	0.094	0.485	-0.71	0.02	0.522	NaN	NaN	NaN	-0.807	0.851	0.209	-0.734	0.676	0.164	-0.668	0.555	0.211	-0.655	0.45	0.207	-0.686	0.296	0.164	-0.693	0.126	0.233
1097	5.485	-0.912	0.934	0.394	NaN	NaN	NaN	NaN	NaN	NaN	-0.769	0.655	0.6	-0.798	0.518	0.533	-0.821	0.421	0.536	-0.839	0.26	0.572	-0.845	0.094	0.485	-0.71	0.02	0.522	NaN	NaN	NaN	-0.806	0.85	0.209	-0.731	0.674	0.164	-0.668	0.554	0.211	-0.654	0.449	0.207	-0.683	0.294	0.164	-0.687	0.125	0.234
1098	5.49	-0.911	0.934	0.393	NaN	NaN	NaN	NaN	NaN	NaN	-0.769	0.656	0.6	-0.797	0.518	0.533	-0.821	0.421	0.536	-0.839	0.26	0.571	-0.845	0.094	0.485	-0.71	0.02	0.522	NaN	NaN	NaN	-0.805	0.85	0.209	-0.731	0.673	0.164	-0.667	0.553	0.212	-0.653	0.448	0.208	-0.679	0.292	0.165	-0.681	0.123	0.235
1099	5.495	-0.91	0.934	0.393	NaN	NaN	NaN	NaN	NaN	NaN	-0.768	0.656	0.599	-0.797	0.518	0.533	-0.821	0.422	0.536	-0.839	0.26	0.571	-0.845	0.094	0.485	-0.71	0.02	0.522	NaN	NaN	NaN	-0.803	0.85	0.209	-0.732	0.672	0.164	-0.667	0.553	0.212	-0.652	0.447	0.209	-0.675	0.291	0.166	-0.675	0.122	0.236
1100	5.5	-0.908	0.934	0.392	NaN	NaN	NaN	NaN	NaN	NaN	-0.767	0.656	0.599	-0.797	0.518	0.533	-0.821	0.422	0.536	-0.839	0.26	0.571	-0.845	0.094	0.485	-0.71	0.02	0.522	NaN	NaN	NaN	-0.802	0.85	0.209	-0.732	0.672	0.164	-0.668	0.552	0.213	-0.651	0.445	0.21	-0.672	0.29	0.167	-0.668	0.12	0.237
1101	5.505	-0.907	0.934	0.392	NaN	NaN	NaN	NaN	NaN	NaN	-0.766	0.656	0.599	-0.797	0.518	0.533	-0.822	0.423	0.537	-0.839	0.26	0.571	-0.845	0.094	0.485	-0.71	0.02	0.522	NaN	NaN	NaN	-0.801	0.85	0.209	-0.733	0.672	0.164	-0.668	0.551	0.213	-0.65	0.444	0.211	-0.67	0.288	0.168	-0.662	0.118	0.237
1102	5.51	-0.906	0.934	0.392	NaN	NaN	NaN	NaN	NaN	NaN	-0.766	0.656	0.599	-0.797	0.518	0.533	-0.821	0.423	0.536	-0.838	0.26	0.571	-0.845	0.094	0.485	-0.71	0.02	0.522	NaN	NaN	NaN	-0.801	0.85	0.208	-0.733	0.672	0.164	-0.668	0.55	0.214	-0.649	0.443	0.212	-0.667	0.287	0.169	-0.657	0.118	0.238
1103	5.515	-0.905	0.934	0.391	NaN	NaN	NaN	NaN	NaN	NaN	-0.765	0.656	0.599	-0.796	0.518	0.533	-0.821	0.424	0.536	-0.838	0.26	0.571	-0.845	0.094	0.485	-0.71	0.02	0.522	NaN	NaN	NaN	-0.8	0.85	0.208	-0.733	0.67	0.165	-0.668	0.549	0.215	-0.649	0.443	0.212	-0.665	0.286	0.17	-0.65	0.116	0.239
1104	5.52	-0.905	0.934	0.391	NaN	NaN	NaN	NaN	NaN	NaN	-0.764	0.656	0.598	-0.795	0.518	0.532	-0.821	0.423	0.536	-0.838	0.26	0.571	-0.845	0.094	0.485	-0.71	0.02	0.522	NaN	NaN	NaN	-0.798	0.849	0.208	-0.733	0.669	0.164	-0.668	0.548	0.216	-0.649	0.442	0.213	-0.662	0.285	0.171	-0.644	0.115	0.24
1105	5.525	-0.903	0.934	0.39	NaN	NaN	NaN	NaN	NaN	NaN	-0.764	0.656	0.598	-0.794	0.518	0.532	-0.822	0.425	0.537	-0.838	0.26	0.571	-0.845	0.094	0.485	-0.71	0.02	0.522	NaN	NaN	NaN	-0.796	0.849	0.209	-0.732	0.668	0.164	-0.668	0.547	0.217	-0.649	0.441	0.215	-0.66	0.284	0.172	-0.639	0.114	0.241
1106	5.53	-0.902	0.934	0.39	NaN	NaN	NaN	NaN	NaN	NaN	-0.763	0.656	0.597	-0.793	0.518	0.532	-0.821	0.425	0.537	-0.837	0.26	0.571	-0.845	0.094	0.485	-0.71	0.02	0.522	NaN	NaN	NaN	-0.794	0.848	0.209	-0.732	0.666	0.165	-0.668	0.546	0.218	-0.649	0.439	0.216	-0.658	0.283	0.173	-0.633	0.113	0.242
1107	5.535	-0.901	0.934	0.389	NaN	NaN	NaN	NaN	NaN	NaN	-0.762	0.656	0.597	-0.792	0.518	0.531	-0.82	0.425	0.537	-0.837	0.26	0.571	-0.845	0.094	0.485	-0.71	0.02	0.522	NaN	NaN	NaN	-0.794	0.848	0.209	-0.733	0.665	0.165	-0.668	0.545	0.219	-0.649	0.438	0.217	-0.656	0.282	0.174	-0.629	0.112	0.243
1108	5.54	-0.899	0.933	0.389	NaN	NaN	NaN	NaN	NaN	NaN	-0.762	0.656	0.598	-0.791	0.518	0.531	-0.819	0.425	0.536	-0.837	0.261	0.571	-0.845	0.094	0.485	-0.71	0.02	0.522	NaN	NaN	NaN	-0.793	0.848	0.208	-0.733	0.664	0.165	-0.669	0.543	0.22	-0.649	0.438	0.217	-0.654	0.28	0.175	-0.624	0.112	0.244
1109	5.545	-0.898	0.933	0.388	NaN	NaN	NaN	NaN	NaN	NaN	-0.761	0.656	0.597	-0.791	0.518	0.531	-0.819	0.425	0.536	-0.836	0.261	0.57	-0.845	0.094	0.485	-0.71	0.02	0.522	NaN	NaN	NaN	-0.791	0.848	0.208	-0.733	0.664	0.165	-0.669	0.542	0.22	-0.649	0.437	0.218	-0.653	0.279	0.176	-0.62	0.111	0.245
1110	5.55	-0.897	0.933	0.388	NaN	NaN	NaN	NaN	NaN	NaN	-0.76	0.655	0.597	-0.791	0.518	0.531	-0.818	0.425	0.536	-0.836	0.261	0.57	-0.845	0.094	0.484	-0.71	0.02	0.522	NaN	NaN	NaN	-0.79	0.847	0.209	-0.733	0.663	0.165	-0.67	0.541	0.221	-0.649	0.435	0.219	-0.651	0.278	0.177	-0.616	0.11	0.246
1111	5.555	-0.896	0.933	0.387	NaN	NaN	NaN	NaN	NaN	NaN	-0.759	0.655	0.597	-0.79	0.518	0.531	-0.818	0.425	0.536	-0.836	0.261	0.57	-0.845	0.094	0.484	-0.71	0.02	0.522	NaN	NaN	NaN	-0.788	0.847	0.209	-0.733	0.661	0.166	-0.67	0.54	0.222	-0.649	0.435	0.22	-0.65	0.277	0.178	-0.612	0.109	0.247
1112	5.56	-0.894	0.933	0.387	NaN	NaN	NaN	NaN	NaN	NaN	-0.759	0.655	0.597	-0.79	0.518	0.531	-0.818	0.425	0.536	-0.836	0.261	0.57	-0.845	0.094	0.484	-0.71	0.02	0.522	NaN	NaN	NaN	-0.786	0.846	0.209	-0.732	0.659	0.167	-0.671	0.538	0.223	-0.649	0.434	0.221	-0.649	0.276	0.18	-0.609	0.109	0.248
1113	5.565	-0.893	0.933	0.386	NaN	NaN	NaN	NaN	NaN	NaN	-0.758	0.655	0.597	-0.789	0.518	0.531	-0.817	0.425	0.536	-0.836	0.261	0.57	-0.844	0.094	0.484	-0.71	0.02	0.522	NaN	NaN	NaN	-0.785	0.846	0.208	-0.732	0.658	0.167	-0.671	0.537	0.223	-0.649	0.433	0.222	-0.648	0.276	0.181	-0.606	0.108	0.249
1114	5.57	-0.892	0.932	0.386	NaN	NaN	NaN	NaN	NaN	NaN	-0.757	0.655	0.596	-0.789	0.518	0.531	-0.817	0.426	0.536	-0.836	0.261	0.57	-0.844	0.094	0.484	-0.71	0.02	0.522	NaN	NaN	NaN	-0.784	0.846	0.208	-0.732	0.657	0.168	-0.672	0.536	0.224	-0.649	0.432	0.223	-0.647	0.274	0.182	-0.603	0.107	0.25
1115	5.575	-0.891	0.932	0.385	NaN	NaN	NaN	NaN	NaN	NaN	-0.756	0.655	0.596	-0.789	0.518	0.531	-0.817	0.426	0.536	-0.836	0.261	0.57	-0.844	0.094	0.484	-0.71	0.02	0.522	NaN	NaN	NaN	-0.783	0.846	0.208	-0.732	0.655	0.169	-0.672	0.535	0.225	-0.649	0.43	0.224	-0.646	0.273	0.183	-0.6	0.106	0.25
1116	5.58	-0.889	0.932	0.385	NaN	NaN	NaN	NaN	NaN	NaN	-0.755	0.655	0.596	-0.788	0.518	0.531	-0.817	0.426	0.536	-0.835	0.261	0.57	-0.844	0.094	0.484	-0.71	0.02	0.522	NaN	NaN	NaN	-0.78	0.846	0.208	-0.732	0.655	0.169	-0.672	0.534	0.226	-0.649	0.429	0.225	-0.646	0.272	0.184	-0.598	0.105	0.251
1117	5.585	-0.888	0.932	0.384	NaN	NaN	NaN	NaN	NaN	NaN	-0.754	0.655	0.596	-0.788	0.518	0.531	-0.816	0.425	0.535	-0.835	0.261	0.57	-0.844	0.094	0.484	-0.71	0.02	0.522	NaN	NaN	NaN	-0.778	0.845	0.208	-0.733	0.655	0.169	-0.672	0.533	0.227	-0.649	0.428	0.226	-0.645	0.271	0.186	-0.596	0.104	0.253
1118	5.59	-0.886	0.932	0.383	NaN	NaN	NaN	NaN	NaN	NaN	-0.754	0.655	0.596	-0.787	0.518	0.531	-0.816	0.425	0.535	-0.835	0.261	0.57	-0.844	0.094	0.484	-0.71	0.02	0.522	NaN	NaN	NaN	-0.776	0.844	0.208	-0.733	0.655	0.17	-0.672	0.533	0.227	-0.648	0.427	0.227	-0.644	0.269	0.187	-0.595	0.104	0.254
1119	5.595	-0.885	0.931	0.383	NaN	NaN	NaN	NaN	NaN	NaN	-0.754	0.655	0.596	-0.786	0.518	0.532	-0.815	0.425	0.535	-0.835	0.261	0.57	-0.844	0.094	0.484	-0.71	0.02	0.522	NaN	NaN	NaN	-0.775	0.844	0.207	-0.732	0.654	0.171	-0.672	0.532	0.228	-0.648	0.426	0.228	-0.644	0.268	0.188	-0.593	0.103	0.255
1120	5.6	-0.883	0.931	0.382	NaN	NaN	NaN	NaN	NaN	NaN	-0.753	0.655	0.596	-0.785	0.517	0.532	-0.814	0.426	0.536	-0.835	0.261	0.57	-0.844	0.094	0.484	-0.71	0.02	0.522	NaN	NaN	NaN	-0.774	0.844	0.207	-0.732	0.654	0.17	-0.671	0.531	0.229	-0.648	0.425	0.229	-0.643	0.267	0.189	-0.592	0.103	0.256
1121	5.605	-0.882	0.931	0.382	NaN	NaN	NaN	NaN	NaN	NaN	-0.753	0.655	0.596	-0.784	0.517	0.532	-0.813	0.425	0.535	-0.834	0.261	0.57	-0.844	0.094	0.484	-0.71	0.02	0.522	NaN	NaN	NaN	-0.772	0.844	0.207	-0.731	0.653	0.17	-0.671	0.53	0.23	-0.648	0.424	0.229	-0.643	0.266	0.19	-0.591	0.102	0.257
1122	5.61	-0.88	0.93	0.382	NaN	NaN	NaN	NaN	NaN	NaN	-0.752	0.655	0.596	-0.783	0.517	0.532	-0.813	0.425	0.535	-0.834	0.261	0.57	-0.844	0.094	0.484	-0.71	0.02	0.522	NaN	NaN	NaN	-0.77	0.843	0.207	-0.73	0.653	0.171	-0.671	0.53	0.23	-0.648	0.423	0.23	-0.642	0.265	0.191	-0.59	0.101	0.258
1123	5.615	-0.879	0.93	0.381	NaN	NaN	NaN	NaN	NaN	NaN	-0.751	0.655	0.596	-0.782	0.517	0.531	-0.812	0.425	0.535	-0.833	0.261	0.57	-0.844	0.094	0.484	-0.71	0.02	0.522	NaN	NaN	NaN	-0.768	0.842	0.207	-0.73	0.652	0.171	-0.67	0.529	0.231	-0.648	0.422	0.231	-0.642	0.265	0.192	-0.59	0.101	0.26
1124	5.62	-0.878	0.93	0.38	NaN	NaN	NaN	NaN	NaN	NaN	-0.75	0.655	0.596	-0.781	0.518	0.531	-0.812	0.425	0.535	-0.833	0.261	0.57	-0.844	0.094	0.484	-0.71	0.02	0.522	NaN	NaN	NaN	-0.766	0.842	0.207	-0.729	0.651	0.172	-0.67	0.529	0.232	-0.648	0.421	0.232	-0.642	0.264	0.193	-0.591	0.101	0.261
1125	5.625	-0.876	0.929	0.38	NaN	NaN	NaN	NaN	NaN	NaN	-0.749	0.655	0.596	-0.781	0.518	0.531	-0.811	0.426	0.535	-0.832	0.261	0.57	-0.844	0.094	0.484	-0.71	0.02	0.522	NaN	NaN	NaN	-0.765	0.842	0.206	-0.728	0.651	0.173	-0.669	0.528	0.233	-0.647	0.42	0.233	-0.641	0.263	0.194	-0.591	0.1	0.262
1126	5.63	-0.875	0.929	0.379	NaN	NaN	NaN	NaN	NaN	NaN	-0.748	0.655	0.596	-0.78	0.518	0.53	-0.81	0.426	0.534	-0.832	0.261	0.569	-0.844	0.094	0.484	-0.71	0.02	0.522	NaN	NaN	NaN	-0.763	0.841	0.206	-0.727	0.651	0.173	-0.668	0.527	0.233	-0.646	0.419	0.234	-0.641	0.262	0.194	-0.592	0.1	0.262
1127	5.635	-0.873	0.929	0.379	NaN	NaN	NaN	NaN	NaN	NaN	-0.747	0.655	0.596	-0.779	0.518	0.53	-0.809	0.425	0.534	-0.832	0.261	0.569	-0.844	0.094	0.484	-0.71	0.02	0.522	NaN	NaN	NaN	-0.761	0.84	0.206	-0.726	0.65	0.173	-0.668	0.527	0.233	-0.646	0.419	0.234	-0.641	0.261	0.195	-0.592	0.099	0.263
1128	5.64	-0.872	0.929	0.378	NaN	NaN	NaN	NaN	NaN	NaN	-0.745	0.655	0.595	-0.778	0.518	0.53	-0.808	0.425	0.534	-0.831	0.261	0.569	-0.844	0.094	0.484	-0.71	0.02	0.522	NaN	NaN	NaN	-0.759	0.84	0.206	-0.724	0.649	0.173	-0.667	0.526	0.234	-0.646	0.418	0.235	-0.641	0.261	0.196	-0.592	0.099	0.263
1129	5.645	-0.87	0.928	0.378	NaN	NaN	NaN	NaN	NaN	NaN	-0.744	0.655	0.595	-0.778	0.518	0.53	-0.807	0.425	0.534	-0.831	0.261	0.569	-0.844	0.094	0.484	-0.71	0.02	0.522	NaN	NaN	NaN	-0.758	0.839	0.206	-0.722	0.648	0.174	-0.666	0.526	0.235	-0.646	0.418	0.236	-0.64	0.26	0.197	-0.591	0.099	0.264
1130	5.65	-0.868	0.928	0.377	NaN	NaN	NaN	NaN	NaN	NaN	-0.743	0.654	0.595	-0.777	0.518	0.531	-0.807	0.425	0.534	-0.831	0.262	0.569	-0.844	0.094	0.484	-0.71	0.02	0.522	NaN	NaN	NaN	-0.756	0.839	0.206	-0.719	0.647	0.175	-0.665	0.525	0.235	-0.646	0.417	0.236	-0.639	0.26	0.197	-0.591	0.098	0.265
1131	5.655	-0.867	0.928	0.377	NaN	NaN	NaN	NaN	NaN	NaN	-0.742	0.654	0.595	-0.776	0.517	0.531	-0.806	0.425	0.534	-0.83	0.262	0.569	-0.844	0.094	0.484	-0.71	0.02	0.522	NaN	NaN	NaN	-0.754	0.838	0.206	-0.718	0.647	0.176	-0.664	0.525	0.236	-0.645	0.417	0.237	-0.638	0.26	0.198	-0.59	0.098	0.266
1132	5.66	-0.865	0.928	0.376	NaN	NaN	NaN	NaN	NaN	NaN	-0.741	0.654	0.595	-0.775	0.517	0.531	-0.805	0.425	0.533	-0.829	0.262	0.569	-0.844	0.094	0.484	-0.71	0.02	0.522	NaN	NaN	NaN	-0.752	0.838	0.206	-0.716	0.647	0.176	-0.664	0.525	0.236	-0.645	0.416	0.237	-0.637	0.259	0.199	-0.589	0.097	0.266
1133	5.665	-0.864	0.928	0.376	NaN	NaN	NaN	NaN	NaN	NaN	-0.74	0.654	0.595	-0.773	0.517	0.53	-0.804	0.425	0.533	-0.829	0.262	0.568	-0.844	0.095	0.484	-0.71	0.02	0.522	NaN	NaN	NaN	-0.75	0.838	0.206	-0.715	0.647	0.176	-0.664	0.525	0.237	-0.645	0.416	0.238	-0.636	0.259	0.199	-0.588	0.097	0.266
1134	5.67	-0.862	0.928	0.375	NaN	NaN	NaN	NaN	NaN	NaN	-0.739	0.655	0.595	-0.771	0.517	0.529	-0.803	0.425	0.533	-0.828	0.262	0.568	-0.844	0.095	0.484	-0.71	0.02	0.522	NaN	NaN	NaN	-0.749	0.838	0.205	-0.714	0.647	0.177	-0.663	0.525	0.237	-0.644	0.415	0.238	-0.635	0.259	0.2	-0.587	0.097	0.266
1135	5.675	-0.86	0.927	0.374	NaN	NaN	NaN	NaN	NaN	NaN	-0.737	0.655	0.594	-0.77	0.517	0.528	-0.802	0.425	0.532	-0.828	0.262	0.568	-0.843	0.095	0.484	-0.71	0.02	0.522	NaN	NaN	NaN	-0.747	0.838	0.205	-0.712	0.647	0.177	-0.662	0.524	0.237	-0.644	0.415	0.238	-0.633	0.259	0.2	-0.587	0.097	0.266
1136	5.68	-0.859	0.927	0.374	NaN	NaN	NaN	NaN	NaN	NaN	-0.736	0.655	0.593	-0.769	0.517	0.528	-0.801	0.425	0.532	-0.827	0.263	0.568	-0.843	0.095	0.483	-0.71	0.02	0.522	NaN	NaN	NaN	-0.746	0.838	0.205	-0.711	0.647	0.177	-0.66	0.524	0.238	-0.643	0.415	0.238	-0.632	0.259	0.2	-0.586	0.097	0.266
1137	5.685	-0.857	0.927	0.374	NaN	NaN	NaN	NaN	NaN	NaN	-0.734	0.655	0.593	-0.769	0.517	0.528	-0.8	0.425	0.532	-0.827	0.263	0.568	-0.843	0.095	0.483	-0.71	0.02	0.522	NaN	NaN	NaN	-0.744	0.838	0.205	-0.709	0.648	0.177	-0.659	0.524	0.238	-0.641	0.415	0.237	-0.631	0.26	0.199	-0.586	0.096	0.266
1138	5.69	-0.856	0.927	0.373	NaN	NaN	NaN	NaN	NaN	NaN	-0.733	0.654	0.592	-0.768	0.518	0.528	-0.799	0.425	0.531	-0.826	0.263	0.568	-0.843	0.095	0.483	-0.71	0.02	0.522	NaN	NaN	NaN	-0.742	0.838	0.205	-0.707	0.648	0.177	-0.659	0.524	0.238	-0.64	0.415	0.237	-0.63	0.26	0.199	-0.586	0.096	0.266
1139	5.695	-0.854	0.927	0.373	NaN	NaN	NaN	NaN	NaN	NaN	-0.731	0.654	0.592	-0.767	0.517	0.527	-0.798	0.425	0.531	-0.825	0.263	0.568	-0.843	0.095	0.483	-0.71	0.02	0.522	NaN	NaN	NaN	-0.74	0.839	0.204	-0.705	0.648	0.177	-0.658	0.524	0.237	-0.639	0.415	0.237	-0.629	0.26	0.199	-0.586	0.096	0.266
1140	5.7	-0.853	0.928	0.373	NaN	NaN	NaN	NaN	NaN	NaN	-0.729	0.654	0.591	-0.766	0.517	0.526	-0.798	0.425	0.531	-0.824	0.263	0.567	-0.843	0.095	0.483	-0.71	0.02	0.522	NaN	NaN	NaN	-0.738	0.839	0.204	-0.703	0.649	0.176	-0.657	0.525	0.237	-0.638	0.415	0.236	-0.628	0.259	0.198	-0.586	0.096	0.266
1141	5.705	-0.851	0.928	0.372	NaN	NaN	NaN	NaN	NaN	NaN	-0.728	0.653	0.591	-0.764	0.518	0.526	-0.797	0.425	0.53	-0.824	0.263	0.567	-0.843	0.095	0.483	-0.71	0.02	0.522	NaN	NaN	NaN	-0.736	0.839	0.204	-0.702	0.65	0.175	-0.655	0.525	0.236	-0.637	0.416	0.236	-0.627	0.259	0.198	-0.586	0.096	0.266
1142	5.71	-0.85	0.928	0.372	NaN	NaN	NaN	NaN	NaN	NaN	-0.727	0.653	0.591	-0.763	0.518	0.525	-0.796	0.425	0.53	-0.823	0.263	0.567	-0.843	0.095	0.483	-0.71	0.02	0.522	NaN	NaN	NaN	-0.734	0.839	0.204	-0.701	0.651	0.174	-0.654	0.526	0.236	-0.636	0.416	0.236	-0.626	0.258	0.197	-0.586	0.096	0.266
1143	5.715	-0.848	0.928	0.372	NaN	NaN	NaN	NaN	NaN	NaN	-0.726	0.653	0.59	-0.762	0.518	0.525	-0.794	0.425	0.529	-0.822	0.263	0.567	-0.843	0.095	0.483	-0.71	0.02	0.522	NaN	NaN	NaN	-0.733	0.84	0.203	-0.699	0.653	0.174	-0.652	0.527	0.235	-0.635	0.416	0.236	-0.625	0.258	0.197	-0.586	0.096	0.266
1144	5.72	-0.846	0.928	0.371	NaN	NaN	NaN	NaN	NaN	NaN	-0.726	0.653	0.59	-0.761	0.517	0.525	-0.793	0.425	0.529	-0.822	0.263	0.567	-0.843	0.095	0.483	-0.71	0.02	0.522	NaN	NaN	NaN	-0.731	0.84	0.203	-0.696	0.652	0.174	-0.651	0.527	0.234	-0.634	0.416	0.235	-0.624	0.258	0.196	-0.586	0.096	0.266
1145	5.725	-0.845	0.928	0.371	NaN	NaN	NaN	NaN	NaN	NaN	-0.726	0.653	0.591	-0.76	0.517	0.525	-0.792	0.425	0.529	-0.821	0.263	0.566	-0.842	0.095	0.483	-0.71	0.02	0.521	NaN	NaN	NaN	-0.73	0.84	0.202	-0.694	0.653	0.173	-0.649	0.528	0.234	-0.633	0.417	0.235	-0.623	0.258	0.196	-0.585	0.096	0.266
1146	5.73	-0.843	0.928	0.371	NaN	NaN	NaN	NaN	NaN	NaN	-0.724	0.654	0.59	-0.759	0.516	0.524	-0.792	0.425	0.528	-0.82	0.264	0.566	-0.842	0.096	0.483	-0.71	0.02	0.521	NaN	NaN	NaN	-0.728	0.841	0.202	-0.692	0.654	0.172	-0.647	0.528	0.234	-0.633	0.417	0.234	-0.623	0.258	0.195	-0.585	0.095	0.266
1147	5.735	-0.842	0.929	0.37	NaN	NaN	NaN	NaN	NaN	NaN	-0.723	0.654	0.589	-0.757	0.516	0.524	-0.791	0.426	0.528	-0.819	0.264	0.566	-0.842	0.096	0.483	-0.71	0.02	0.521	NaN	NaN	NaN	-0.727	0.841	0.201	-0.689	0.655	0.172	-0.645	0.529	0.233	-0.632	0.417	0.234	-0.623	0.258	0.195	-0.585	0.096	0.265
1148	5.74	-0.84	0.929	0.37	NaN	NaN	NaN	NaN	NaN	NaN	-0.721	0.653	0.589	-0.755	0.517	0.523	-0.79	0.426	0.527	-0.819	0.264	0.565	-0.842	0.096	0.483	-0.71	0.02	0.521	NaN	NaN	NaN	-0.726	0.842	0.201	-0.686	0.654	0.172	-0.643	0.529	0.232	-0.631	0.417	0.233	-0.622	0.258	0.195	-0.585	0.096	0.265
1149	5.745	-0.839	0.929	0.37	NaN	NaN	NaN	NaN	NaN	NaN	-0.719	0.653	0.588	-0.754	0.517	0.523	-0.789	0.426	0.527	-0.819	0.264	0.565	-0.842	0.096	0.483	-0.71	0.02	0.521	NaN	NaN	NaN	-0.724	0.843	0.201	-0.684	0.655	0.171	-0.642	0.53	0.231	-0.63	0.417	0.233	-0.622	0.258	0.194	-0.585	0.096	0.264
1150	5.75	-0.837	0.929	0.369	NaN	NaN	NaN	NaN	NaN	NaN	-0.719	0.653	0.588	-0.754	0.517	0.522	-0.788	0.426	0.527	-0.819	0.264	0.565	-0.841	0.096	0.482	-0.71	0.02	0.521	NaN	NaN	NaN	-0.723	0.843	0.2	-0.682	0.655	0.17	-0.64	0.53	0.231	-0.629	0.417	0.232	-0.621	0.259	0.194	-0.585	0.096	0.264
1151	5.755	-0.836	0.929	0.369	NaN	NaN	NaN	NaN	NaN	NaN	-0.718	0.653	0.587	-0.753	0.517	0.522	-0.788	0.426	0.526	-0.818	0.264	0.565	-0.841	0.096	0.482	-0.71	0.02	0.521	NaN	NaN	NaN	-0.721	0.844	0.2	-0.679	0.656	0.17	-0.639	0.53	0.23	-0.628	0.417	0.232	-0.621	0.259	0.193	-0.585	0.096	0.264
1152	5.76	-0.834	0.93	0.369	NaN	NaN	NaN	NaN	NaN	NaN	-0.717	0.653	0.587	-0.753	0.517	0.522	-0.787	0.426	0.526	-0.818	0.265	0.564	-0.841	0.096	0.482	-0.71	0.02	0.521	NaN	NaN	NaN	-0.72	0.844	0.199	-0.677	0.656	0.169	-0.638	0.531	0.229	-0.627	0.417	0.231	-0.62	0.259	0.193	-0.585	0.096	0.264
1153	5.765	-0.833	0.93	0.368	NaN	NaN	NaN	NaN	NaN	NaN	-0.715	0.652	0.586	-0.752	0.517	0.521	-0.786	0.426	0.526	-0.817	0.265	0.564	-0.841	0.096	0.482	-0.71	0.02	0.521	NaN	NaN	NaN	-0.718	0.844	0.199	-0.675	0.656	0.169	-0.636	0.531	0.229	-0.627	0.417	0.231	-0.619	0.259	0.193	-0.585	0.096	0.264
1154	5.77	-0.831	0.93	0.368	NaN	NaN	NaN	NaN	NaN	NaN	-0.714	0.652	0.586	-0.751	0.517	0.52	-0.785	0.426	0.525	-0.817	0.265	0.564	-0.841	0.096	0.482	-0.71	0.02	0.521	NaN	NaN	NaN	-0.716	0.845	0.198	-0.673	0.656	0.168	-0.635	0.531	0.228	-0.626	0.417	0.231	-0.618	0.258	0.192	-0.585	0.095	0.264
1155	5.775	-0.83	0.929	0.367	NaN	NaN	NaN	NaN	NaN	NaN	-0.712	0.652	0.585	-0.75	0.517	0.52	-0.784	0.426	0.525	-0.816	0.266	0.564	-0.841	0.096	0.482	-0.71	0.02	0.521	NaN	NaN	NaN	-0.715	0.845	0.198	-0.672	0.657	0.167	-0.634	0.531	0.228	-0.625	0.417	0.23	-0.617	0.258	0.192	-0.585	0.095	0.264
1156	5.78	-0.828	0.929	0.367	NaN	NaN	NaN	NaN	NaN	NaN	-0.711	0.652	0.585	-0.749	0.517	0.519	-0.783	0.426	0.524	-0.816	0.266	0.563	-0.841	0.096	0.482	-0.71	0.02	0.521	NaN	NaN	NaN	-0.713	0.845	0.197	-0.672	0.659	0.166	-0.632	0.531	0.228	-0.625	0.418	0.23	-0.616	0.258	0.192	-0.584	0.094	0.264
1157	5.785	-0.827	0.93	0.366	NaN	NaN	NaN	NaN	NaN	NaN	-0.71	0.653	0.584	-0.748	0.517	0.519	-0.782	0.425	0.524	-0.816	0.266	0.563	-0.841	0.097	0.482	-0.71	0.02	0.521	NaN	NaN	NaN	-0.711	0.845	0.197	-0.671	0.659	0.165	-0.631	0.531	0.228	-0.623	0.417	0.23	-0.615	0.258	0.192	-0.584	0.094	0.264
1158	5.79	-0.825	0.93	0.365	NaN	NaN	NaN	NaN	NaN	NaN	-0.71	0.653	0.583	-0.748	0.516	0.519	-0.782	0.425	0.523	-0.816	0.266	0.563	-0.841	0.097	0.482	-0.71	0.02	0.521	NaN	NaN	NaN	-0.709	0.845	0.196	-0.669	0.658	0.165	-0.63	0.53	0.228	-0.621	0.417	0.23	-0.614	0.258	0.192	-0.584	0.094	0.264
1159	5.795	-0.824	0.93	0.365	NaN	NaN	NaN	NaN	NaN	NaN	-0.708	0.652	0.583	-0.747	0.516	0.519	-0.781	0.426	0.523	-0.815	0.266	0.563	-0.841	0.097	0.482	-0.71	0.02	0.521	NaN	NaN	NaN	-0.707	0.845	0.196	-0.668	0.658	0.165	-0.629	0.53	0.228	-0.62	0.417	0.229	-0.614	0.258	0.192	-0.584	0.094	0.264
1160	5.8	-0.822	0.93	0.364	NaN	NaN	NaN	NaN	NaN	NaN	-0.706	0.652	0.582	-0.746	0.516	0.518	-0.781	0.426	0.522	-0.815	0.266	0.563	-0.841	0.098	0.481	-0.71	0.02	0.521	NaN	NaN	NaN	-0.706	0.845	0.195	-0.667	0.658	0.165	-0.628	0.53	0.227	-0.619	0.417	0.229	-0.613	0.258	0.192	-0.583	0.094	0.264
1161	5.805	-0.82	0.93	0.364	NaN	NaN	NaN	NaN	NaN	NaN	-0.705	0.652	0.582	-0.745	0.516	0.517	-0.78	0.426	0.522	-0.815	0.267	0.562	-0.841	0.098	0.481	-0.71	0.02	0.521	NaN	NaN	NaN	-0.704	0.845	0.195	-0.666	0.657	0.166	-0.627	0.531	0.227	-0.619	0.417	0.229	-0.612	0.258	0.192	-0.583	0.093	0.264
1162	5.81	-0.819	0.93	0.363	NaN	NaN	NaN	NaN	NaN	NaN	-0.704	0.652	0.581	-0.744	0.516	0.517	-0.779	0.426	0.521	-0.814	0.267	0.562	-0.841	0.098	0.481	-0.71	0.02	0.521	NaN	NaN	NaN	-0.702	0.845	0.194	-0.665	0.657	0.165	-0.627	0.531	0.227	-0.618	0.417	0.229	-0.612	0.258	0.191	-0.583	0.093	0.264
1163	5.815	-0.817	0.93	0.362	NaN	NaN	NaN	NaN	NaN	NaN	-0.703	0.653	0.581	-0.743	0.516	0.516	-0.779	0.426	0.521	-0.814	0.267	0.562	-0.841	0.098	0.481	-0.71	0.02	0.521	NaN	NaN	NaN	-0.7	0.845	0.193	-0.664	0.656	0.165	-0.626	0.531	0.227	-0.617	0.417	0.228	-0.611	0.258	0.191	-0.583	0.093	0.264
1164	5.82	-0.816	0.93	0.361	NaN	NaN	NaN	NaN	NaN	NaN	-0.703	0.652	0.581	-0.742	0.516	0.515	-0.778	0.426	0.521	-0.814	0.267	0.562	-0.841	0.098	0.481	-0.71	0.02	0.521	NaN	NaN	NaN	-0.699	0.845	0.193	-0.664	0.656	0.164	-0.625	0.531	0.226	-0.616	0.417	0.228	-0.611	0.257	0.191	-0.583	0.093	0.264
1165	5.825	-0.814	0.93	0.361	NaN	NaN	NaN	NaN	NaN	NaN	-0.702	0.653	0.58	-0.742	0.517	0.516	-0.777	0.426	0.521	-0.813	0.267	0.562	-0.84	0.098	0.481	-0.71	0.02	0.521	NaN	NaN	NaN	-0.697	0.845	0.192	-0.663	0.656	0.164	-0.625	0.531	0.226	-0.616	0.417	0.228	-0.611	0.257	0.191	-0.583	0.093	0.264
1166	5.83	-0.812	0.929	0.36	NaN	NaN	NaN	NaN	NaN	NaN	-0.701	0.653	0.58	-0.742	0.517	0.516	-0.776	0.426	0.52	-0.813	0.267	0.561	-0.84	0.098	0.481	-0.71	0.02	0.521	NaN	NaN	NaN	-0.696	0.846	0.192	-0.662	0.655	0.163	-0.624	0.531	0.226	-0.615	0.417	0.228	-0.61	0.257	0.191	-0.583	0.093	0.264
1167	5.835	-0.811	0.929	0.359	NaN	NaN	NaN	NaN	NaN	NaN	-0.7	0.652	0.579	-0.741	0.517	0.517	-0.776	0.426	0.52	-0.813	0.268	0.561	-0.84	0.098	0.481	-0.71	0.02	0.521	NaN	NaN	NaN	-0.695	0.845	0.191	-0.662	0.655	0.162	-0.623	0.531	0.226	-0.613	0.417	0.228	-0.61	0.257	0.191	-0.583	0.093	0.264
1168	5.84	-0.81	0.93	0.358	NaN	NaN	NaN	NaN	NaN	NaN	-0.699	0.652	0.578	-0.741	0.517	0.516	-0.775	0.426	0.52	-0.812	0.268	0.561	-0.84	0.099	0.481	-0.71	0.02	0.521	NaN	NaN	NaN	-0.693	0.846	0.19	-0.661	0.655	0.162	-0.622	0.531	0.226	-0.612	0.416	0.228	-0.61	0.257	0.191	-0.583	0.093	0.264
1169	5.845	-0.808	0.93	0.357	NaN	NaN	NaN	NaN	NaN	NaN	-0.698	0.653	0.578	-0.739	0.517	0.516	-0.774	0.426	0.519	-0.812	0.268	0.56	-0.84	0.099	0.481	-0.71	0.02	0.521	NaN	NaN	NaN	-0.692	0.846	0.189	-0.661	0.655	0.161	-0.621	0.531	0.226	-0.611	0.416	0.227	-0.61	0.257	0.191	-0.583	0.093	0.264
1170	5.85	-0.807	0.93	0.357	NaN	NaN	NaN	NaN	NaN	NaN	-0.698	0.653	0.577	-0.738	0.517	0.516	-0.773	0.426	0.519	-0.812	0.268	0.56	-0.84	0.099	0.481	-0.71	0.021	0.521	NaN	NaN	NaN	-0.691	0.846	0.189	-0.66	0.655	0.161	-0.62	0.531	0.225	-0.61	0.416	0.227	-0.609	0.257	0.191	-0.583	0.093	0.264
1171	5.855	-0.805	0.929	0.356	NaN	NaN	NaN	NaN	NaN	NaN	-0.697	0.653	0.577	-0.737	0.517	0.515	-0.773	0.426	0.519	-0.811	0.268	0.56	-0.84	0.099	0.481	-0.71	0.021	0.521	NaN	NaN	NaN	-0.689	0.845	0.188	-0.659	0.655	0.16	-0.619	0.531	0.225	-0.61	0.416	0.226	-0.609	0.257	0.191	-0.582	0.093	0.264
1172	5.86	-0.803	0.929	0.355	NaN	NaN	NaN	NaN	NaN	NaN	-0.696	0.653	0.577	-0.736	0.517	0.514	-0.772	0.426	0.518	-0.811	0.269	0.56	-0.84	0.099	0.481	-0.71	0.021	0.521	NaN	NaN	NaN	-0.687	0.845	0.188	-0.657	0.655	0.16	-0.617	0.531	0.224	-0.609	0.416	0.226	-0.609	0.257	0.191	-0.582	0.093	0.264
1173	5.865	-0.802	0.929	0.355	NaN	NaN	NaN	NaN	NaN	NaN	-0.695	0.654	0.577	-0.734	0.517	0.513	-0.771	0.426	0.518	-0.81	0.269	0.559	-0.84	0.099	0.481	-0.71	0.021	0.521	NaN	NaN	NaN	-0.685	0.845	0.187	-0.656	0.655	0.16	-0.616	0.53	0.224	-0.609	0.417	0.226	-0.608	0.257	0.19	-0.582	0.093	0.264
1174	5.87	-0.801	0.929	0.354	NaN	NaN	NaN	NaN	NaN	NaN	-0.694	0.654	0.577	-0.733	0.516	0.513	-0.77	0.427	0.518	-0.81	0.269	0.559	-0.84	0.099	0.481	-0.71	0.021	0.521	NaN	NaN	NaN	-0.684	0.845	0.187	-0.654	0.654	0.159	-0.614	0.53	0.223	-0.608	0.416	0.225	-0.608	0.257	0.19	-0.582	0.093	0.264
1175	5.875	-0.799	0.929	0.353	NaN	NaN	NaN	NaN	NaN	NaN	-0.693	0.653	0.576	-0.733	0.516	0.512	-0.77	0.427	0.517	-0.81	0.269	0.559	-0.84	0.099	0.481	-0.71	0.021	0.521	NaN	NaN	NaN	-0.682	0.845	0.186	-0.653	0.655	0.159	-0.613	0.53	0.222	-0.607	0.416	0.224	-0.607	0.257	0.19	-0.582	0.093	0.264
1176	5.88	-0.798	0.929	0.353	NaN	NaN	NaN	NaN	NaN	NaN	-0.692	0.653	0.575	-0.732	0.516	0.512	-0.769	0.427	0.517	-0.809	0.27	0.559	-0.839	0.099	0.481	-0.71	0.021	0.521	NaN	NaN	NaN	-0.681	0.845	0.186	-0.652	0.656	0.158	-0.612	0.531	0.221	-0.607	0.416	0.224	-0.606	0.256	0.19	-0.582	0.093	0.264
1177	5.885	-0.796	0.929	0.352	NaN	NaN	NaN	NaN	NaN	NaN	-0.69	0.653	0.575	-0.731	0.516	0.512	-0.768	0.427	0.516	-0.809	0.27	0.559	-0.839	0.099	0.481	-0.71	0.021	0.521	NaN	NaN	NaN	-0.679	0.846	0.185	-0.65	0.656	0.157	-0.611	0.531	0.22	-0.606	0.417	0.223	-0.606	0.256	0.189	-0.582	0.093	0.264
1178	5.89	-0.795	0.929	0.351	NaN	NaN	NaN	NaN	NaN	NaN	-0.689	0.653	0.574	-0.73	0.516	0.511	-0.767	0.427	0.516	-0.809	0.27	0.558	-0.839	0.1	0.481	-0.71	0.021	0.521	NaN	NaN	NaN	-0.677	0.846	0.185	-0.648	0.656	0.157	-0.609	0.532	0.22	-0.605	0.417	0.223	-0.605	0.255	0.189	-0.582	0.093	0.263
1179	5.895	-0.794	0.929	0.35	NaN	NaN	NaN	NaN	NaN	NaN	-0.688	0.653	0.574	-0.729	0.516	0.511	-0.766	0.426	0.516	-0.808	0.27	0.558	-0.839	0.1	0.481	-0.71	0.021	0.521	NaN	NaN	NaN	-0.676	0.846	0.184	-0.646	0.656	0.156	-0.608	0.532	0.22	-0.604	0.417	0.223	-0.604	0.255	0.189	-0.582	0.093	0.263
1180	5.9	-0.792	0.929	0.35	NaN	NaN	NaN	NaN	NaN	NaN	-0.686	0.653	0.574	-0.728	0.516	0.511	-0.765	0.427	0.515	-0.808	0.271	0.558	-0.839	0.1	0.481	-0.71	0.021	0.521	NaN	NaN	NaN	-0.674	0.846	0.184	-0.643	0.656	0.155	-0.607	0.532	0.219	-0.603	0.416	0.222	-0.603	0.255	0.188	-0.582	0.093	0.263
1181	5.905	-0.791	0.929	0.349	NaN	NaN	NaN	NaN	NaN	NaN	-0.684	0.652	0.573	-0.727	0.516	0.511	-0.764	0.427	0.515	-0.807	0.271	0.558	-0.839	0.101	0.48	-0.71	0.021	0.521	NaN	NaN	NaN	-0.673	0.845	0.183	-0.642	0.656	0.154	-0.605	0.532	0.219	-0.601	0.416	0.222	-0.602	0.255	0.188	-0.582	0.093	0.263
1182	5.91	-0.789	0.929	0.348	NaN	NaN	NaN	NaN	NaN	NaN	-0.683	0.652	0.572	-0.727	0.517	0.511	-0.763	0.427	0.515	-0.807	0.271	0.557	-0.839	0.101	0.48	-0.71	0.021	0.521	NaN	NaN	NaN	-0.671	0.846	0.182	-0.641	0.657	0.153	-0.603	0.531	0.219	-0.6	0.416	0.221	-0.601	0.255	0.187	-0.582	0.093	0.263
1183	5.915	-0.788	0.928	0.348	NaN	NaN	NaN	NaN	NaN	NaN	-0.682	0.653	0.572	-0.726	0.517	0.511	-0.762	0.427	0.514	-0.806	0.271	0.557	-0.839	0.101	0.48	-0.71	0.021	0.521	NaN	NaN	NaN	-0.67	0.846	0.181	-0.64	0.659	0.152	-0.602	0.531	0.218	-0.598	0.416	0.221	-0.6	0.255	0.187	-0.582	0.093	0.263
1184	5.92	-0.786	0.928	0.347	NaN	NaN	NaN	NaN	NaN	NaN	-0.682	0.653	0.571	-0.724	0.517	0.511	-0.761	0.427	0.514	-0.806	0.272	0.557	-0.839	0.102	0.48	-0.71	0.021	0.521	NaN	NaN	NaN	-0.668	0.846	0.181	-0.638	0.658	0.152	-0.6	0.531	0.218	-0.597	0.416	0.22	-0.599	0.255	0.186	-0.582	0.093	0.263
1185	5.925	-0.785	0.929	0.346	NaN	NaN	NaN	NaN	NaN	NaN	-0.681	0.653	0.571	-0.723	0.517	0.511	-0.76	0.427	0.514	-0.806	0.272	0.557	-0.839	0.102	0.48	-0.71	0.021	0.521	NaN	NaN	NaN	-0.666	0.846	0.18	-0.634	0.657	0.152	-0.599	0.531	0.217	-0.597	0.416	0.22	-0.599	0.255	0.186	-0.582	0.093	0.263
1186	5.93	-0.784	0.929	0.345	NaN	NaN	NaN	NaN	NaN	NaN	-0.68	0.653	0.571	-0.721	0.517	0.511	-0.758	0.427	0.513	-0.806	0.272	0.557	-0.839	0.102	0.48	-0.71	0.021	0.521	NaN	NaN	NaN	-0.664	0.846	0.179	-0.634	0.659	0.15	-0.597	0.531	0.217	-0.596	0.416	0.22	-0.598	0.255	0.186	-0.582	0.093	0.263
1187	5.935	-0.782	0.929	0.344	NaN	NaN	NaN	NaN	NaN	NaN	-0.679	0.653	0.571	-0.72	0.517	0.51	-0.758	0.427	0.513	-0.805	0.273	0.557	-0.839	0.102	0.48	-0.71	0.021	0.521	NaN	NaN	NaN	-0.662	0.846	0.179	-0.632	0.658	0.15	-0.596	0.531	0.216	-0.595	0.416	0.219	-0.598	0.255	0.185	-0.582	0.093	0.263
1188	5.94	-0.781	0.929	0.343	NaN	NaN	NaN	NaN	NaN	NaN	-0.677	0.653	0.57	-0.719	0.516	0.51	-0.757	0.427	0.513	-0.804	0.273	0.557	-0.839	0.103	0.48	-0.71	0.021	0.521	NaN	NaN	NaN	-0.661	0.846	0.178	-0.628	0.657	0.15	-0.595	0.531	0.216	-0.595	0.416	0.219	-0.597	0.254	0.185	-0.582	0.092	0.263
1189	5.945	-0.779	0.928	0.342	NaN	NaN	NaN	NaN	NaN	NaN	-0.676	0.653	0.569	-0.718	0.516	0.509	-0.756	0.427	0.512	-0.803	0.273	0.556	-0.838	0.103	0.48	-0.71	0.021	0.521	NaN	NaN	NaN	-0.658	0.846	0.178	-0.626	0.657	0.149	-0.594	0.531	0.215	-0.594	0.416	0.218	-0.596	0.254	0.185	-0.581	0.092	0.263
1190	5.95	-0.778	0.928	0.342	NaN	NaN	NaN	NaN	NaN	NaN	-0.675	0.653	0.569	-0.717	0.516	0.509	-0.754	0.427	0.512	-0.803	0.273	0.556	-0.838	0.103	0.48	-0.71	0.021	0.521	NaN	NaN	NaN	-0.656	0.846	0.177	-0.625	0.657	0.148	-0.593	0.532	0.215	-0.593	0.416	0.218	-0.596	0.254	0.184	-0.581	0.092	0.263
1191	5.955	-0.776	0.928	0.341	NaN	NaN	NaN	NaN	NaN	NaN	-0.674	0.653	0.568	-0.715	0.516	0.509	-0.753	0.427	0.512	-0.802	0.273	0.556	-0.838	0.103	0.48	-0.71	0.021	0.521	NaN	NaN	NaN	-0.654	0.846	0.176	-0.625	0.658	0.148	-0.592	0.532	0.215	-0.592	0.416	0.218	-0.595	0.254	0.184	-0.581	0.092	0.263
1192	5.96	-0.775	0.928	0.34	NaN	NaN	NaN	NaN	NaN	NaN	-0.673	0.653	0.568	-0.715	0.517	0.509	-0.752	0.427	0.511	-0.801	0.274	0.556	-0.837	0.103	0.48	-0.71	0.021	0.521	NaN	NaN	NaN	-0.652	0.846	0.175	-0.624	0.659	0.147	-0.592	0.532	0.215	-0.591	0.416	0.217	-0.594	0.253	0.184	-0.581	0.092	0.263
1193	5.965	-0.773	0.928	0.339	NaN	NaN	NaN	NaN	NaN	NaN	-0.672	0.654	0.568	-0.714	0.517	0.508	-0.751	0.427	0.511	-0.8	0.274	0.556	-0.837	0.104	0.48	-0.71	0.021	0.521	NaN	NaN	NaN	-0.65	0.846	0.175	-0.623	0.66	0.147	-0.591	0.531	0.214	-0.59	0.416	0.217	-0.594	0.253	0.185	-0.581	0.092	0.263
1194	5.97	-0.772	0.928	0.338	NaN	NaN	NaN	NaN	NaN	NaN	-0.671	0.653	0.567	-0.713	0.517	0.508	-0.75	0.427	0.511	-0.8	0.274	0.556	-0.837	0.104	0.48	-0.71	0.021	0.521	NaN	NaN	NaN	-0.649	0.846	0.174	-0.622	0.659	0.147	-0.59	0.531	0.214	-0.59	0.416	0.217	-0.593	0.253	0.185	-0.581	0.092	0.263
1195	5.975	-0.77	0.929	0.337	NaN	NaN	NaN	NaN	NaN	NaN	-0.67	0.653	0.567	-0.711	0.517	0.508	-0.748	0.427	0.511	-0.799	0.275	0.556	-0.837	0.105	0.48	-0.71	0.021	0.521	NaN	NaN	NaN	-0.647	0.846	0.173	-0.619	0.658	0.146	-0.589	0.531	0.213	-0.589	0.416	0.217	-0.592	0.253	0.185	-0.581	0.092	0.263
1196	5.98	-0.769	0.929	0.336	NaN	NaN	NaN	NaN	NaN	NaN	-0.669	0.654	0.566	-0.709	0.517	0.508	-0.747	0.427	0.511	-0.798	0.275	0.556	-0.837	0.105	0.48	-0.71	0.021	0.521	NaN	NaN	NaN	-0.645	0.847	0.172	-0.618	0.659	0.145	-0.588	0.531	0.213	-0.589	0.416	0.217	-0.592	0.253	0.184	-0.581	0.092	0.263
1197	5.985	-0.767	0.928	0.335	NaN	NaN	NaN	NaN	NaN	NaN	-0.668	0.654	0.566	-0.708	0.517	0.507	-0.746	0.427	0.511	-0.797	0.275	0.556	-0.836	0.105	0.48	-0.71	0.021	0.521	NaN	NaN	NaN	-0.644	0.847	0.172	-0.618	0.659	0.145	-0.587	0.531	0.212	-0.589	0.416	0.217	-0.592	0.253	0.184	-0.581	0.092	0.263
1198	5.99	-0.765	0.928	0.334	NaN	NaN	NaN	NaN	NaN	NaN	-0.668	0.654	0.566	-0.707	0.517	0.507	-0.744	0.427	0.51	-0.797	0.276	0.556	-0.836	0.106	0.48	-0.71	0.021	0.521	NaN	NaN	NaN	-0.642	0.847	0.171	-0.617	0.659	0.144	-0.586	0.531	0.212	-0.588	0.416	0.216	-0.591	0.253	0.184	-0.581	0.092	0.263
1199	5.995	-0.764	0.928	0.333	NaN	NaN	NaN	NaN	NaN	NaN	-0.667	0.655	0.566	-0.706	0.517	0.507	-0.743	0.428	0.51	-0.796	0.276	0.556	-0.837	0.106	0.48	-0.71	0.021	0.521	NaN	NaN	NaN	-0.64	0.847	0.17	-0.616	0.659	0.144	-0.586	0.531	0.211	-0.587	0.415	0.216	-0.591	0.253	0.184	-0.581	0.092	0.263
1200	6	-0.763	0.929	0.332	NaN	NaN	NaN	NaN	NaN	NaN	-0.666	0.655	0.565	-0.705	0.517	0.507	-0.742	0.428	0.51	-0.796	0.276	0.556	-0.836	0.107	0.48	-0.71	0.021	0.521	NaN	NaN	NaN	-0.639	0.847	0.17	-0.615	0.659	0.144	-0.585	0.531	0.211	-0.586	0.415	0.215	-0.591	0.253	0.184	-0.581	0.092	0.263
1201	6.005	-0.762	0.929	0.331	NaN	NaN	NaN	NaN	NaN	NaN	-0.665	0.655	0.565	-0.704	0.518	0.507	-0.741	0.428	0.51	-0.795	0.277	0.556	-0.836	0.108	0.48	-0.71	0.021	0.521	NaN	NaN	NaN	-0.637	0.848	0.169	-0.612	0.658	0.144	-0.585	0.531	0.211	-0.585	0.415	0.215	-0.591	0.253	0.184	-0.58	0.092	0.263
1202	6.01	-0.76	0.929	0.331	NaN	NaN	NaN	NaN	NaN	NaN	-0.663	0.655	0.564	-0.703	0.518	0.507	-0.74	0.428	0.51	-0.794	0.277	0.555	-0.836	0.108	0.48	-0.71	0.021	0.521	NaN	NaN	NaN	-0.636	0.848	0.168	-0.611	0.659	0.142	-0.584	0.531	0.21	-0.585	0.415	0.215	-0.591	0.253	0.184	-0.58	0.091	0.263
1203	6.015	-0.759	0.929	0.33	NaN	NaN	NaN	NaN	NaN	NaN	-0.662	0.655	0.564	-0.702	0.518	0.507	-0.739	0.429	0.51	-0.793	0.278	0.555	-0.836	0.109	0.48	-0.709	0.021	0.521	NaN	NaN	NaN	-0.635	0.848	0.167	-0.611	0.659	0.142	-0.583	0.531	0.21	-0.585	0.415	0.215	-0.591	0.253	0.183	-0.58	0.091	0.262
1204	6.02	-0.757	0.929	0.329	NaN	NaN	NaN	NaN	NaN	NaN	-0.661	0.656	0.563	-0.7	0.518	0.506	-0.737	0.429	0.51	-0.793	0.278	0.555	-0.835	0.109	0.481	-0.709	0.021	0.521	NaN	NaN	NaN	-0.633	0.848	0.167	-0.61	0.659	0.141	-0.582	0.532	0.21	-0.585	0.415	0.214	-0.59	0.252	0.183	-0.58	0.091	0.262
1205	6.025	-0.756	0.929	0.328	NaN	NaN	NaN	NaN	NaN	NaN	-0.66	0.656	0.563	-0.698	0.518	0.506	-0.736	0.429	0.509	-0.793	0.278	0.555	-0.835	0.109	0.481	-0.709	0.021	0.521	NaN	NaN	NaN	-0.631	0.848	0.166	-0.609	0.659	0.141	-0.582	0.532	0.209	-0.584	0.415	0.214	-0.59	0.252	0.182	-0.58	0.091	0.262
1206	6.03	-0.754	0.929	0.327	NaN	NaN	NaN	NaN	NaN	NaN	-0.659	0.656	0.562	-0.697	0.518	0.506	-0.735	0.429	0.509	-0.792	0.279	0.555	-0.835	0.11	0.481	-0.709	0.021	0.521	NaN	NaN	NaN	-0.63	0.848	0.166	-0.608	0.659	0.141	-0.581	0.532	0.209	-0.584	0.415	0.214	-0.589	0.252	0.182	-0.58	0.091	0.262
1207	6.035	-0.753	0.929	0.326	NaN	NaN	NaN	NaN	NaN	NaN	-0.659	0.657	0.562	-0.695	0.518	0.506	-0.733	0.43	0.509	-0.791	0.28	0.555	-0.834	0.11	0.481	-0.709	0.021	0.521	NaN	NaN	NaN	-0.628	0.848	0.165	-0.606	0.658	0.14	-0.58	0.532	0.208	-0.584	0.415	0.213	-0.588	0.252	0.182	-0.58	0.091	0.262
1208	6.04	-0.752	0.929	0.325	NaN	NaN	NaN	NaN	NaN	NaN	-0.658	0.658	0.561	-0.694	0.519	0.506	-0.732	0.429	0.509	-0.791	0.28	0.555	-0.833	0.11	0.481	-0.709	0.021	0.521	NaN	NaN	NaN	-0.627	0.848	0.164	-0.605	0.659	0.14	-0.579	0.532	0.207	-0.583	0.415	0.213	-0.588	0.252	0.182	-0.58	0.091	0.262
1209	6.045	-0.751	0.929	0.324	NaN	NaN	NaN	NaN	NaN	NaN	-0.657	0.658	0.561	-0.693	0.519	0.506	-0.73	0.429	0.509	-0.79	0.281	0.555	-0.833	0.111	0.481	-0.709	0.021	0.521	NaN	NaN	NaN	-0.625	0.848	0.164	-0.604	0.659	0.139	-0.579	0.531	0.207	-0.582	0.415	0.212	-0.587	0.252	0.182	-0.58	0.091	0.262
1210	6.05	-0.75	0.929	0.324	NaN	NaN	NaN	NaN	NaN	NaN	-0.656	0.658	0.561	-0.693	0.519	0.506	-0.729	0.429	0.509	-0.789	0.281	0.555	-0.833	0.111	0.481	-0.709	0.021	0.521	NaN	NaN	NaN	-0.624	0.848	0.163	-0.603	0.659	0.139	-0.578	0.531	0.207	-0.581	0.415	0.212	-0.587	0.252	0.181	-0.58	0.091	0.262
1211	6.055	-0.748	0.929	0.323	NaN	NaN	NaN	NaN	NaN	NaN	-0.655	0.659	0.561	-0.691	0.519	0.506	-0.727	0.429	0.509	-0.789	0.282	0.555	-0.832	0.111	0.481	-0.709	0.021	0.521	NaN	NaN	NaN	-0.623	0.848	0.163	-0.601	0.659	0.139	-0.577	0.531	0.206	-0.58	0.415	0.211	-0.586	0.252	0.181	-0.58	0.091	0.262
1212	6.06	-0.746	0.929	0.322	NaN	NaN	NaN	NaN	NaN	NaN	-0.653	0.659	0.561	-0.689	0.519	0.506	-0.726	0.43	0.509	-0.788	0.282	0.555	-0.832	0.112	0.482	-0.709	0.021	0.522	NaN	NaN	NaN	-0.621	0.848	0.162	-0.599	0.659	0.138	-0.576	0.531	0.206	-0.58	0.415	0.211	-0.586	0.252	0.181	-0.58	0.091	0.262
1213	6.065	-0.745	0.929	0.322	NaN	NaN	NaN	NaN	NaN	NaN	-0.652	0.659	0.56	-0.687	0.519	0.506	-0.724	0.43	0.509	-0.787	0.283	0.555	-0.832	0.112	0.482	-0.709	0.021	0.522	NaN	NaN	NaN	-0.619	0.848	0.162	-0.598	0.659	0.137	-0.575	0.531	0.206	-0.58	0.415	0.21	-0.586	0.252	0.18	-0.58	0.091	0.262
1214	6.07	-0.744	0.929	0.321	NaN	NaN	NaN	NaN	NaN	NaN	-0.651	0.659	0.56	-0.685	0.519	0.506	-0.723	0.43	0.509	-0.786	0.283	0.555	-0.832	0.113	0.482	-0.709	0.021	0.522	NaN	NaN	NaN	-0.618	0.848	0.161	-0.597	0.659	0.136	-0.574	0.531	0.206	-0.579	0.415	0.21	-0.585	0.252	0.18	-0.58	0.091	0.262
1215	6.075	-0.743	0.93	0.32	NaN	NaN	NaN	NaN	NaN	NaN	-0.65	0.659	0.559	-0.684	0.518	0.506	-0.721	0.429	0.51	-0.785	0.283	0.555	-0.831	0.113	0.482	-0.709	0.021	0.522	NaN	NaN	NaN	-0.616	0.848	0.161	-0.596	0.659	0.136	-0.573	0.531	0.205	-0.579	0.415	0.21	-0.585	0.251	0.18	-0.58	0.091	0.262
1216	6.08	-0.741	0.93	0.319	NaN	NaN	NaN	NaN	NaN	NaN	-0.648	0.66	0.559	-0.682	0.518	0.506	-0.719	0.43	0.51	-0.784	0.284	0.555	-0.831	0.114	0.482	-0.709	0.021	0.522	NaN	NaN	NaN	-0.615	0.848	0.16	-0.595	0.659	0.136	-0.572	0.53	0.205	-0.579	0.415	0.21	-0.585	0.251	0.18	-0.58	0.091	0.262
1217	6.085	-0.74	0.929	0.318	NaN	NaN	NaN	NaN	NaN	NaN	-0.647	0.66	0.559	-0.68	0.519	0.506	-0.717	0.43	0.51	-0.783	0.284	0.554	-0.831	0.115	0.483	-0.709	0.021	0.521	NaN	NaN	NaN	-0.613	0.848	0.159	-0.592	0.658	0.136	-0.572	0.53	0.204	-0.578	0.415	0.21	-0.584	0.251	0.179	-0.58	0.091	0.262
1218	6.09	-0.739	0.93	0.317	NaN	NaN	NaN	NaN	NaN	NaN	-0.646	0.66	0.559	-0.679	0.519	0.506	-0.715	0.43	0.51	-0.782	0.284	0.555	-0.83	0.115	0.483	-0.709	0.021	0.521	NaN	NaN	NaN	-0.612	0.848	0.159	-0.591	0.657	0.135	-0.572	0.53	0.204	-0.578	0.415	0.21	-0.584	0.251	0.179	-0.58	0.091	0.262
1219	6.095	-0.738	0.93	0.316	NaN	NaN	NaN	NaN	NaN	NaN	-0.645	0.66	0.558	-0.677	0.52	0.506	-0.713	0.43	0.51	-0.78	0.284	0.555	-0.83	0.116	0.483	-0.709	0.021	0.521	NaN	NaN	NaN	-0.61	0.848	0.158	-0.59	0.658	0.134	-0.571	0.53	0.203	-0.577	0.414	0.209	-0.584	0.251	0.179	-0.58	0.091	0.262
1220	6.1	-0.737	0.93	0.315	NaN	NaN	NaN	NaN	NaN	NaN	-0.644	0.661	0.558	-0.675	0.52	0.506	-0.712	0.43	0.51	-0.779	0.284	0.555	-0.829	0.116	0.483	-0.709	0.021	0.521	NaN	NaN	NaN	-0.609	0.848	0.157	-0.59	0.659	0.134	-0.571	0.53	0.202	-0.576	0.414	0.209	-0.584	0.25	0.179	-0.58	0.09	0.262
1221	6.105	-0.736	0.93	0.315	NaN	NaN	NaN	NaN	NaN	NaN	-0.642	0.661	0.558	-0.673	0.519	0.506	-0.709	0.43	0.51	-0.778	0.285	0.555	-0.828	0.117	0.483	-0.709	0.021	0.521	NaN	NaN	NaN	-0.607	0.848	0.157	-0.589	0.659	0.133	-0.57	0.53	0.202	-0.576	0.413	0.208	-0.584	0.25	0.179	-0.579	0.09	0.262
1222	6.11	-0.734	0.93	0.314	NaN	NaN	NaN	NaN	NaN	NaN	-0.641	0.661	0.557	-0.671	0.519	0.506	-0.707	0.429	0.511	-0.777	0.285	0.555	-0.828	0.117	0.483	-0.709	0.021	0.521	NaN	NaN	NaN	-0.606	0.848	0.156	-0.588	0.659	0.133	-0.569	0.53	0.202	-0.575	0.413	0.208	-0.583	0.25	0.179	-0.579	0.09	0.262
1223	6.115	-0.733	0.93	0.313	NaN	NaN	NaN	NaN	NaN	NaN	-0.64	0.662	0.557	-0.669	0.519	0.506	-0.705	0.429	0.511	-0.776	0.286	0.555	-0.827	0.118	0.482	-0.709	0.021	0.521	NaN	NaN	NaN	-0.605	0.848	0.155	-0.587	0.658	0.133	-0.568	0.53	0.201	-0.575	0.413	0.208	-0.583	0.25	0.179	-0.579	0.09	0.262
1224	6.12	-0.732	0.93	0.313	NaN	NaN	NaN	NaN	NaN	NaN	-0.639	0.662	0.557	-0.667	0.519	0.506	-0.703	0.429	0.511	-0.775	0.286	0.555	-0.826	0.119	0.482	-0.709	0.021	0.521	NaN	NaN	NaN	-0.604	0.848	0.155	-0.585	0.658	0.132	-0.568	0.53	0.201	-0.574	0.414	0.207	-0.582	0.25	0.179	-0.579	0.09	0.262
1225	6.125	-0.731	0.93	0.311	NaN	NaN	NaN	NaN	NaN	NaN	-0.637	0.662	0.557	-0.665	0.52	0.507	-0.701	0.429	0.512	-0.774	0.287	0.556	-0.825	0.119	0.482	-0.709	0.021	0.521	NaN	NaN	NaN	-0.603	0.848	0.154	-0.584	0.658	0.131	-0.567	0.53	0.201	-0.574	0.414	0.207	-0.58	0.25	0.179	-0.579	0.09	0.262
1226	6.13	-0.73	0.93	0.311	NaN	NaN	NaN	NaN	NaN	NaN	-0.636	0.662	0.556	-0.663	0.52	0.507	-0.699	0.429	0.512	-0.772	0.287	0.556	-0.825	0.12	0.483	-0.709	0.021	0.521	NaN	NaN	NaN	-0.601	0.848	0.153	-0.584	0.658	0.131	-0.566	0.53	0.201	-0.573	0.414	0.207	-0.58	0.249	0.179	-0.579	0.09	0.262
1227	6.135	-0.729	0.93	0.31	NaN	NaN	NaN	NaN	NaN	NaN	-0.634	0.663	0.556	-0.661	0.52	0.508	-0.697	0.429	0.512	-0.771	0.288	0.556	-0.825	0.121	0.483	-0.709	0.021	0.521	NaN	NaN	NaN	-0.6	0.848	0.152	-0.583	0.658	0.13	-0.566	0.53	0.2	-0.573	0.414	0.206	-0.579	0.249	0.179	-0.578	0.09	0.262
1228	6.14	-0.728	0.93	0.309	NaN	NaN	NaN	NaN	NaN	NaN	-0.633	0.663	0.556	-0.658	0.519	0.508	-0.695	0.43	0.513	-0.77	0.288	0.556	-0.824	0.122	0.483	-0.709	0.021	0.521	NaN	NaN	NaN	-0.599	0.848	0.152	-0.583	0.659	0.13	-0.565	0.53	0.2	-0.572	0.414	0.206	-0.579	0.249	0.179	-0.578	0.09	0.262
1229	6.145	-0.727	0.93	0.308	NaN	NaN	NaN	NaN	NaN	NaN	-0.631	0.663	0.556	-0.656	0.519	0.508	-0.693	0.43	0.513	-0.768	0.289	0.557	-0.823	0.123	0.484	-0.709	0.021	0.521	NaN	NaN	NaN	-0.598	0.848	0.151	-0.584	0.659	0.129	-0.564	0.53	0.199	-0.572	0.414	0.206	-0.578	0.249	0.178	-0.578	0.09	0.262
1230	6.15	-0.726	0.93	0.308	NaN	NaN	NaN	NaN	NaN	NaN	-0.63	0.663	0.556	-0.654	0.519	0.508	-0.69	0.429	0.514	-0.767	0.289	0.557	-0.823	0.123	0.484	-0.709	0.021	0.521	NaN	NaN	NaN	-0.597	0.848	0.15	-0.583	0.659	0.128	-0.563	0.53	0.199	-0.571	0.414	0.206	-0.578	0.249	0.178	-0.578	0.09	0.262
1231	6.155	-0.725	0.93	0.307	NaN	NaN	NaN	NaN	NaN	NaN	-0.628	0.663	0.556	-0.652	0.52	0.508	-0.688	0.429	0.514	-0.766	0.29	0.557	-0.822	0.124	0.484	-0.709	0.021	0.521	NaN	NaN	NaN	-0.596	0.848	0.15	-0.581	0.658	0.128	-0.562	0.53	0.199	-0.57	0.414	0.206	-0.578	0.249	0.178	-0.578	0.09	0.262
1232	6.16	-0.724	0.93	0.306	NaN	NaN	NaN	NaN	NaN	NaN	-0.627	0.664	0.556	-0.65	0.52	0.508	-0.686	0.429	0.514	-0.765	0.29	0.557	-0.821	0.124	0.485	-0.709	0.021	0.521	NaN	NaN	NaN	-0.595	0.848	0.149	-0.578	0.658	0.128	-0.561	0.53	0.198	-0.569	0.414	0.206	-0.577	0.249	0.178	-0.578	0.09	0.262
1233	6.165	-0.723	0.93	0.305	NaN	NaN	NaN	NaN	NaN	NaN	-0.625	0.664	0.556	-0.648	0.52	0.509	-0.684	0.43	0.515	-0.764	0.291	0.557	-0.82	0.124	0.485	-0.709	0.021	0.521	NaN	NaN	NaN	-0.594	0.847	0.149	-0.577	0.658	0.128	-0.56	0.529	0.198	-0.568	0.414	0.205	-0.576	0.249	0.178	-0.578	0.09	0.262
1234	6.17	-0.722	0.93	0.305	NaN	NaN	NaN	NaN	NaN	NaN	-0.623	0.664	0.556	-0.646	0.52	0.509	-0.683	0.43	0.515	-0.763	0.291	0.558	-0.819	0.125	0.485	-0.709	0.021	0.521	NaN	NaN	NaN	-0.592	0.847	0.148	-0.576	0.658	0.128	-0.559	0.529	0.198	-0.568	0.414	0.205	-0.576	0.249	0.177	-0.578	0.09	0.262
1235	6.175	-0.72	0.929	0.304	NaN	NaN	NaN	NaN	NaN	NaN	-0.622	0.665	0.555	-0.644	0.52	0.509	-0.68	0.43	0.516	-0.761	0.292	0.558	-0.818	0.126	0.485	-0.709	0.021	0.521	NaN	NaN	NaN	-0.591	0.847	0.148	-0.576	0.658	0.127	-0.558	0.529	0.198	-0.567	0.414	0.205	-0.575	0.249	0.177	-0.578	0.09	0.262
1236	6.18	-0.719	0.929	0.303	NaN	NaN	NaN	NaN	NaN	NaN	-0.62	0.665	0.555	-0.642	0.52	0.51	-0.679	0.43	0.516	-0.76	0.292	0.558	-0.818	0.126	0.485	-0.709	0.021	0.521	NaN	NaN	NaN	-0.59	0.847	0.147	-0.575	0.658	0.127	-0.558	0.529	0.197	-0.566	0.413	0.205	-0.575	0.249	0.177	-0.578	0.09	0.262
1237	6.185	-0.718	0.929	0.303	NaN	NaN	NaN	NaN	NaN	NaN	-0.619	0.665	0.555	-0.64	0.52	0.51	-0.677	0.43	0.516	-0.759	0.293	0.559	-0.817	0.127	0.486	-0.709	0.021	0.521	NaN	NaN	NaN	-0.589	0.847	0.147	-0.573	0.657	0.126	-0.557	0.529	0.197	-0.566	0.414	0.205	-0.574	0.249	0.177	-0.578	0.09	0.262
1238	6.19	-0.717	0.929	0.302	NaN	NaN	NaN	NaN	NaN	NaN	-0.617	0.665	0.556	-0.638	0.521	0.511	-0.675	0.43	0.517	-0.758	0.293	0.559	-0.817	0.128	0.486	-0.709	0.021	0.521	NaN	NaN	NaN	-0.588	0.847	0.147	-0.572	0.657	0.125	-0.555	0.529	0.197	-0.565	0.413	0.205	-0.574	0.248	0.177	-0.578	0.09	0.261
1239	6.195	-0.716	0.929	0.301	NaN	NaN	NaN	NaN	NaN	NaN	-0.616	0.666	0.556	-0.636	0.521	0.511	-0.674	0.43	0.517	-0.757	0.294	0.559	-0.816	0.129	0.486	-0.709	0.021	0.521	NaN	NaN	NaN	-0.586	0.846	0.146	-0.571	0.657	0.125	-0.554	0.529	0.197	-0.563	0.412	0.204	-0.573	0.248	0.177	-0.578	0.09	0.261
1240	6.2	-0.715	0.929	0.301	NaN	NaN	NaN	NaN	NaN	NaN	-0.614	0.666	0.556	-0.635	0.521	0.511	-0.672	0.431	0.518	-0.756	0.294	0.56	-0.816	0.129	0.486	-0.707	0.019	0.52	NaN	NaN	NaN	-0.585	0.846	0.146	-0.569	0.657	0.125	-0.553	0.529	0.196	-0.562	0.412	0.204	-0.573	0.248	0.177	-0.578	0.09	0.261
1241	6.205	-0.714	0.929	0.3	NaN	NaN	NaN	NaN	NaN	NaN	-0.613	0.666	0.555	-0.633	0.521	0.511	-0.67	0.431	0.518	-0.755	0.295	0.56	-0.815	0.13	0.486	-0.703	0.014	0.517	NaN	NaN	NaN	-0.584	0.846	0.145	-0.568	0.657	0.124	-0.552	0.529	0.196	-0.561	0.412	0.203	-0.572	0.248	0.176	-0.578	0.09	0.261
1242	6.21	-0.713	0.928	0.299	NaN	NaN	NaN	NaN	NaN	NaN	-0.612	0.667	0.555	-0.631	0.521	0.512	-0.669	0.431	0.519	-0.754	0.295	0.56	-0.815	0.131	0.486	-0.701	0.013	0.516	NaN	NaN	NaN	-0.583	0.846	0.145	-0.568	0.657	0.124	-0.552	0.528	0.196	-0.561	0.412	0.203	-0.571	0.248	0.176	-0.578	0.09	0.261
1243	6.215	-0.712	0.928	0.299	NaN	NaN	NaN	NaN	NaN	NaN	-0.611	0.667	0.555	-0.629	0.521	0.512	-0.667	0.431	0.519	-0.753	0.296	0.56	-0.815	0.132	0.486	-0.701	0.013	0.516	NaN	NaN	NaN	-0.582	0.846	0.144	-0.568	0.657	0.123	-0.551	0.528	0.195	-0.561	0.412	0.202	-0.571	0.248	0.176	-0.578	0.09	0.261
1244	6.22	-0.711	0.928	0.298	NaN	NaN	NaN	NaN	NaN	NaN	-0.609	0.667	0.555	-0.628	0.521	0.512	-0.666	0.431	0.519	-0.752	0.296	0.56	-0.814	0.133	0.486	-0.701	0.013	0.516	NaN	NaN	NaN	-0.581	0.846	0.143	-0.566	0.657	0.123	-0.55	0.528	0.195	-0.56	0.413	0.202	-0.57	0.248	0.176	-0.578	0.09	0.261
1245	6.225	-0.71	0.928	0.297	NaN	NaN	NaN	NaN	NaN	NaN	-0.608	0.668	0.555	-0.627	0.521	0.513	-0.665	0.432	0.519	-0.752	0.297	0.561	-0.813	0.133	0.486	-0.7	0.012	0.516	NaN	NaN	NaN	-0.58	0.846	0.143	-0.567	0.657	0.122	-0.55	0.528	0.194	-0.56	0.413	0.202	-0.57	0.247	0.176	-0.578	0.09	0.261
1246	6.23	-0.709	0.928	0.297	NaN	NaN	NaN	NaN	NaN	NaN	-0.607	0.668	0.555	-0.625	0.522	0.513	-0.664	0.432	0.52	-0.751	0.297	0.561	-0.813	0.134	0.486	-0.7	0.013	0.516	NaN	NaN	NaN	-0.578	0.846	0.142	-0.566	0.657	0.121	-0.549	0.528	0.194	-0.56	0.413	0.202	-0.57	0.247	0.176	-0.578	0.09	0.261
1247	6.235	-0.707	0.927	0.297	NaN	NaN	NaN	NaN	NaN	NaN	-0.606	0.668	0.555	-0.624	0.522	0.513	-0.663	0.432	0.52	-0.75	0.298	0.561	-0.812	0.134	0.486	-0.699	0.013	0.516	NaN	NaN	NaN	-0.578	0.846	0.142	-0.566	0.657	0.121	-0.548	0.527	0.193	-0.559	0.413	0.202	-0.57	0.247	0.176	-0.578	0.09	0.26
1248	6.24	-0.706	0.927	0.296	NaN	NaN	NaN	NaN	NaN	NaN	-0.605	0.669	0.555	-0.623	0.522	0.513	-0.662	0.432	0.52	-0.749	0.298	0.561	-0.812	0.135	0.486	-0.698	0.012	0.516	NaN	NaN	NaN	-0.577	0.845	0.141	-0.565	0.657	0.121	-0.548	0.527	0.193	-0.559	0.413	0.201	-0.57	0.247	0.175	-0.578	0.09	0.26
1249	6.245	-0.705	0.928	0.295	NaN	NaN	NaN	NaN	NaN	NaN	-0.604	0.669	0.555	-0.622	0.523	0.513	-0.661	0.432	0.52	-0.749	0.299	0.561	-0.811	0.135	0.487	-0.697	0.012	0.516	NaN	NaN	NaN	-0.576	0.845	0.14	-0.564	0.657	0.12	-0.547	0.528	0.193	-0.559	0.413	0.201	-0.569	0.247	0.175	-0.578	0.089	0.26
1250	6.25	-0.704	0.928	0.295	NaN	NaN	NaN	NaN	NaN	NaN	-0.603	0.669	0.555	-0.621	0.523	0.513	-0.66	0.433	0.52	-0.748	0.299	0.561	-0.809	0.135	0.487	-0.697	0.013	0.516	NaN	NaN	NaN	-0.575	0.846	0.14	-0.563	0.656	0.119	-0.547	0.528	0.192	-0.558	0.412	0.201	-0.569	0.247	0.175	-0.578	0.089	0.26
1251	6.255	-0.703	0.928	0.294	NaN	NaN	NaN	NaN	NaN	NaN	-0.603	0.67	0.555	-0.621	0.523	0.513	-0.659	0.433	0.52	-0.747	0.299	0.561	-0.808	0.135	0.488	-0.696	0.013	0.517	NaN	NaN	NaN	-0.574	0.846	0.14	-0.561	0.656	0.119	-0.547	0.528	0.192	-0.557	0.411	0.201	-0.569	0.247	0.175	-0.578	0.089	0.26
1252	6.26	-0.702	0.928	0.294	NaN	NaN	NaN	NaN	NaN	NaN	-0.602	0.67	0.555	-0.62	0.523	0.513	-0.658	0.434	0.52	-0.746	0.3	0.561	-0.807	0.134	0.489	NaN	NaN	NaN	NaN	NaN	NaN	-0.572	0.846	0.139	-0.56	0.656	0.119	-0.546	0.528	0.192	-0.556	0.411	0.201	-0.569	0.247	0.175	-0.578	0.089	0.26
1253	6.265	-0.702	0.928	0.293	NaN	NaN	NaN	NaN	NaN	NaN	-0.601	0.671	0.555	-0.619	0.524	0.513	-0.658	0.434	0.52	-0.745	0.3	0.562	-0.806	0.134	0.489	-0.692	0.012	0.517	NaN	NaN	NaN	-0.571	0.845	0.139	-0.56	0.656	0.119	-0.546	0.528	0.191	-0.556	0.411	0.2	-0.569	0.246	0.175	-0.579	0.09	0.26
1254	6.27	-0.7	0.928	0.293	NaN	NaN	NaN	NaN	NaN	NaN	-0.601	0.671	0.554	-0.618	0.524	0.513	-0.657	0.434	0.52	-0.744	0.3	0.562	-0.804	0.134	0.489	-0.693	0.014	0.519	NaN	NaN	NaN	-0.57	0.845	0.138	-0.559	0.655	0.119	-0.545	0.528	0.19	-0.555	0.411	0.2	-0.569	0.246	0.175	-0.578	0.09	0.26
1255	6.275	-0.699	0.928	0.292	NaN	NaN	NaN	NaN	NaN	NaN	-0.6	0.672	0.554	-0.618	0.524	0.513	-0.656	0.435	0.52	-0.744	0.301	0.562	-0.803	0.134	0.49	-0.697	0.019	0.524	NaN	NaN	NaN	-0.569	0.845	0.138	-0.559	0.656	0.118	-0.545	0.528	0.19	-0.555	0.411	0.2	-0.569	0.246	0.175	-0.578	0.089	0.26
1256	6.28	-0.698	0.928	0.292	NaN	NaN	NaN	NaN	NaN	NaN	-0.6	0.672	0.554	-0.617	0.525	0.513	-0.655	0.435	0.52	-0.743	0.301	0.562	-0.801	0.134	0.49	-0.697	0.021	0.525	NaN	NaN	NaN	-0.568	0.845	0.137	-0.559	0.656	0.118	-0.545	0.528	0.19	-0.555	0.411	0.199	-0.569	0.246	0.174	-0.578	0.089	0.26
1257	6.285	-0.697	0.928	0.291	NaN	NaN	NaN	NaN	NaN	NaN	-0.599	0.672	0.553	-0.617	0.525	0.513	-0.654	0.435	0.52	-0.742	0.301	0.562	-0.8	0.134	0.49	-0.695	0.021	0.526	NaN	NaN	NaN	-0.567	0.845	0.137	-0.558	0.656	0.118	-0.544	0.528	0.19	-0.555	0.411	0.199	-0.568	0.246	0.174	-0.578	0.089	0.26
1258	6.29	-0.696	0.928	0.29	NaN	NaN	NaN	NaN	NaN	NaN	-0.599	0.672	0.553	-0.616	0.525	0.512	-0.654	0.436	0.52	-0.741	0.302	0.561	-0.798	0.134	0.49	-0.693	0.021	0.527	NaN	NaN	NaN	-0.566	0.845	0.137	-0.555	0.655	0.118	-0.543	0.528	0.19	-0.555	0.412	0.199	-0.568	0.246	0.174	-0.578	0.089	0.26
1259	6.295	-0.695	0.928	0.29	NaN	NaN	NaN	NaN	NaN	NaN	-0.598	0.673	0.552	-0.615	0.526	0.512	-0.653	0.436	0.52	-0.74	0.302	0.561	-0.796	0.134	0.49	-0.692	0.021	0.529	NaN	NaN	NaN	-0.565	0.845	0.137	-0.554	0.654	0.117	-0.542	0.527	0.189	-0.555	0.412	0.199	-0.568	0.246	0.173	-0.578	0.089	0.259
1260	6.3	-0.694	0.928	0.289	NaN	NaN	NaN	NaN	NaN	NaN	-0.597	0.673	0.552	-0.614	0.526	0.512	-0.651	0.436	0.52	-0.738	0.302	0.562	-0.794	0.133	0.491	-0.689	0.021	0.529	NaN	NaN	NaN	-0.564	0.845	0.136	-0.554	0.655	0.117	-0.541	0.527	0.189	-0.554	0.412	0.199	-0.568	0.246	0.173	-0.578	0.089	0.259
1261	6.305	-0.693	0.928	0.289	NaN	NaN	NaN	NaN	NaN	NaN	-0.597	0.673	0.552	-0.614	0.527	0.512	-0.65	0.436	0.52	-0.737	0.302	0.562	-0.792	0.133	0.491	-0.686	0.021	0.53	NaN	NaN	NaN	-0.563	0.845	0.136	-0.553	0.655	0.116	-0.54	0.527	0.189	-0.553	0.411	0.198	-0.567	0.246	0.173	-0.578	0.089	0.259
1262	6.31	-0.693	0.929	0.288	NaN	NaN	NaN	NaN	NaN	NaN	-0.596	0.673	0.551	-0.613	0.527	0.512	-0.649	0.437	0.52	-0.735	0.302	0.562	-0.789	0.132	0.492	-0.684	0.021	0.532	NaN	NaN	NaN	-0.562	0.845	0.135	-0.553	0.655	0.116	-0.54	0.526	0.189	-0.553	0.411	0.198	-0.567	0.246	0.173	-0.578	0.089	0.259
1263	6.315	-0.692	0.929	0.287	NaN	NaN	NaN	NaN	NaN	NaN	-0.596	0.674	0.551	-0.612	0.527	0.512	-0.648	0.437	0.52	-0.734	0.302	0.562	-0.787	0.132	0.492	-0.681	0.021	0.533	NaN	NaN	NaN	-0.561	0.845	0.135	-0.553	0.655	0.116	-0.539	0.526	0.189	-0.552	0.411	0.198	-0.567	0.246	0.173	-0.578	0.089	0.259
1264	6.32	-0.691	0.929	0.287	NaN	NaN	NaN	NaN	NaN	NaN	-0.595	0.674	0.551	-0.611	0.528	0.511	-0.647	0.437	0.52	-0.732	0.302	0.562	-0.784	0.131	0.492	-0.679	0.021	0.534	NaN	NaN	NaN	-0.56	0.845	0.134	-0.552	0.655	0.116	-0.539	0.526	0.189	-0.552	0.411	0.197	-0.567	0.246	0.173	-0.578	0.089	0.259
1265	6.325	-0.69	0.929	0.287	NaN	NaN	NaN	NaN	NaN	NaN	-0.594	0.674	0.55	-0.61	0.528	0.511	-0.645	0.437	0.52	-0.731	0.302	0.561	-0.782	0.131	0.492	-0.676	0.021	0.535	NaN	NaN	NaN	-0.559	0.845	0.134	-0.551	0.655	0.116	-0.539	0.526	0.189	-0.552	0.411	0.197	-0.567	0.246	0.173	-0.578	0.089	0.259
1266	6.33	-0.689	0.929	0.286	NaN	NaN	NaN	NaN	NaN	NaN	-0.593	0.675	0.55	-0.609	0.528	0.511	-0.644	0.437	0.52	-0.729	0.302	0.561	-0.778	0.131	0.493	-0.673	0.022	0.536	NaN	NaN	NaN	-0.558	0.845	0.134	-0.551	0.655	0.116	-0.539	0.526	0.189	-0.552	0.411	0.197	-0.567	0.246	0.173	-0.578	0.089	0.259
1267	6.335	-0.688	0.93	0.286	NaN	NaN	NaN	NaN	NaN	NaN	-0.593	0.675	0.55	-0.608	0.528	0.511	-0.643	0.437	0.519	-0.727	0.302	0.561	-0.775	0.13	0.493	-0.67	0.022	0.538	NaN	NaN	NaN	-0.557	0.845	0.134	-0.551	0.656	0.116	-0.539	0.526	0.188	-0.552	0.411	0.197	-0.567	0.246	0.173	-0.578	0.089	0.259
1268	6.34	-0.687	0.93	0.285	NaN	NaN	NaN	NaN	NaN	NaN	-0.592	0.676	0.549	-0.607	0.529	0.511	-0.641	0.438	0.519	-0.725	0.302	0.562	-0.773	0.13	0.493	-0.666	0.022	0.54	NaN	NaN	NaN	-0.557	0.845	0.134	-0.55	0.655	0.116	-0.539	0.526	0.188	-0.552	0.411	0.197	-0.567	0.245	0.173	-0.578	0.089	0.259
1269	6.345	-0.686	0.93	0.284	NaN	NaN	NaN	NaN	NaN	NaN	-0.591	0.676	0.549	-0.606	0.529	0.511	-0.64	0.438	0.519	-0.723	0.302	0.562	-0.77	0.129	0.493	-0.662	0.021	0.541	NaN	NaN	NaN	-0.556	0.844	0.133	-0.548	0.654	0.115	-0.538	0.526	0.188	-0.551	0.411	0.197	-0.567	0.245	0.173	-0.578	0.089	0.259
1270	6.35	-0.686	0.931	0.284	NaN	NaN	NaN	NaN	NaN	NaN	-0.59	0.677	0.549	-0.605	0.53	0.511	-0.639	0.438	0.519	-0.721	0.302	0.562	-0.766	0.128	0.494	-0.658	0.021	0.542	NaN	NaN	NaN	-0.555	0.844	0.133	-0.547	0.654	0.115	-0.538	0.526	0.188	-0.551	0.411	0.197	-0.567	0.245	0.172	-0.578	0.089	0.259
1271	6.355	-0.685	0.931	0.283	NaN	NaN	NaN	NaN	NaN	NaN	-0.589	0.677	0.549	-0.604	0.53	0.511	-0.637	0.439	0.519	-0.718	0.302	0.562	-0.762	0.128	0.494	-0.655	0.021	0.543	NaN	NaN	NaN	-0.553	0.844	0.132	-0.547	0.654	0.115	-0.538	0.527	0.188	-0.551	0.411	0.197	-0.567	0.245	0.172	-0.578	0.089	0.259
1272	6.36	-0.684	0.931	0.283	NaN	NaN	NaN	NaN	NaN	NaN	-0.588	0.677	0.549	-0.603	0.531	0.511	-0.635	0.439	0.519	-0.716	0.301	0.561	-0.759	0.127	0.494	-0.651	0.022	0.545	NaN	NaN	NaN	-0.552	0.844	0.132	-0.546	0.654	0.114	-0.538	0.527	0.187	-0.551	0.411	0.197	-0.567	0.245	0.172	-0.578	0.089	0.259
1273	6.365	-0.683	0.931	0.282	NaN	NaN	NaN	NaN	NaN	NaN	-0.587	0.677	0.549	-0.602	0.531	0.511	-0.634	0.439	0.519	-0.714	0.301	0.561	-0.755	0.127	0.494	-0.647	0.022	0.546	NaN	NaN	NaN	-0.551	0.844	0.132	-0.546	0.654	0.114	-0.537	0.527	0.187	-0.551	0.411	0.197	-0.567	0.245	0.172	-0.578	0.089	0.259
1274	6.37	-0.683	0.931	0.281	NaN	NaN	NaN	NaN	NaN	NaN	-0.586	0.677	0.548	-0.6	0.531	0.511	-0.631	0.439	0.519	-0.711	0.301	0.561	-0.751	0.126	0.495	-0.642	0.021	0.548	NaN	NaN	NaN	-0.551	0.845	0.131	-0.546	0.655	0.114	-0.537	0.527	0.187	-0.551	0.411	0.197	-0.567	0.246	0.172	-0.578	0.089	0.259
1275	6.375	-0.683	0.932	0.281	NaN	NaN	NaN	NaN	NaN	NaN	-0.585	0.678	0.548	-0.598	0.531	0.511	-0.63	0.439	0.519	-0.709	0.301	0.561	-0.747	0.125	0.495	-0.638	0.021	0.549	NaN	NaN	NaN	-0.55	0.845	0.131	-0.545	0.655	0.114	-0.537	0.527	0.187	-0.551	0.411	0.197	-0.567	0.246	0.172	-0.578	0.089	0.259
1276	6.38	-0.682	0.932	0.28	NaN	NaN	NaN	NaN	NaN	NaN	-0.584	0.678	0.548	-0.597	0.531	0.511	-0.628	0.44	0.519	-0.706	0.301	0.561	-0.743	0.125	0.495	-0.634	0.021	0.55	NaN	NaN	NaN	-0.55	0.845	0.131	-0.545	0.655	0.114	-0.537	0.527	0.186	-0.551	0.411	0.196	-0.567	0.246	0.172	-0.578	0.089	0.259
1277	6.385	-0.681	0.932	0.28	NaN	NaN	NaN	NaN	NaN	NaN	-0.583	0.678	0.548	-0.595	0.531	0.511	-0.625	0.439	0.519	-0.703	0.3	0.561	-0.739	0.124	0.495	-0.63	0.022	0.552	NaN	NaN	NaN	-0.549	0.845	0.13	-0.545	0.655	0.114	-0.536	0.527	0.186	-0.551	0.411	0.196	-0.567	0.246	0.172	-0.578	0.089	0.259
1278	6.39	-0.681	0.932	0.28	NaN	NaN	NaN	NaN	NaN	NaN	-0.582	0.679	0.548	-0.593	0.532	0.511	-0.623	0.439	0.519	-0.7	0.3	0.562	-0.735	0.123	0.496	-0.626	0.022	0.553	NaN	NaN	NaN	-0.548	0.845	0.13	-0.544	0.655	0.113	-0.536	0.527	0.186	-0.551	0.411	0.196	-0.567	0.246	0.172	-0.578	0.089	0.259
1279	6.395	-0.68	0.932	0.279	NaN	NaN	NaN	NaN	NaN	NaN	-0.581	0.679	0.548	-0.591	0.532	0.511	-0.621	0.44	0.519	-0.697	0.299	0.562	-0.73	0.122	0.497	-0.62	0.022	0.554	NaN	NaN	NaN	-0.548	0.845	0.13	-0.544	0.655	0.113	-0.536	0.527	0.186	-0.551	0.411	0.196	-0.567	0.246	0.172	-0.578	0.089	0.259
1280	6.4	-0.679	0.932	0.279	NaN	NaN	NaN	NaN	NaN	NaN	-0.58	0.68	0.548	-0.589	0.532	0.512	-0.619	0.44	0.519	-0.694	0.299	0.562	-0.725	0.122	0.497	-0.615	0.021	0.554	NaN	NaN	NaN	-0.547	0.845	0.13	-0.544	0.655	0.113	-0.536	0.527	0.186	-0.55	0.411	0.196	-0.568	0.246	0.171	-0.578	0.089	0.259
1281	6.405	-0.679	0.932	0.278	NaN	NaN	NaN	NaN	NaN	NaN	-0.579	0.68	0.548	-0.588	0.533	0.512	-0.616	0.44	0.52	-0.691	0.299	0.562	-0.72	0.121	0.498	-0.609	0.021	0.555	NaN	NaN	NaN	-0.545	0.844	0.13	-0.543	0.655	0.113	-0.535	0.527	0.185	-0.55	0.411	0.196	-0.568	0.246	0.171	-0.578	0.089	0.259
1282	6.41	-0.678	0.932	0.278	NaN	NaN	NaN	NaN	NaN	NaN	-0.578	0.681	0.548	-0.586	0.533	0.512	-0.614	0.44	0.52	-0.687	0.298	0.562	-0.716	0.12	0.498	-0.603	0.02	0.556	NaN	NaN	NaN	-0.545	0.844	0.13	-0.543	0.655	0.113	-0.535	0.527	0.185	-0.55	0.411	0.196	-0.568	0.246	0.171	-0.578	0.089	0.259
1283	6.415	-0.677	0.932	0.278	NaN	NaN	NaN	NaN	NaN	NaN	-0.576	0.681	0.548	-0.584	0.533	0.512	-0.611	0.44	0.52	-0.684	0.298	0.562	-0.711	0.12	0.498	-0.597	0.02	0.557	NaN	NaN	NaN	-0.544	0.844	0.13	-0.543	0.655	0.113	-0.535	0.527	0.185	-0.55	0.411	0.196	-0.568	0.246	0.171	-0.578	0.089	0.259
1284	6.42	-0.677	0.932	0.277	NaN	NaN	NaN	NaN	NaN	NaN	-0.575	0.681	0.549	-0.581	0.533	0.512	-0.608	0.44	0.52	-0.681	0.298	0.563	-0.706	0.119	0.499	-0.592	0.021	0.558	NaN	NaN	NaN	-0.543	0.844	0.13	-0.542	0.655	0.113	-0.534	0.527	0.185	-0.55	0.411	0.196	-0.568	0.246	0.171	-0.578	0.089	0.259
1285	6.425	-0.676	0.932	0.277	NaN	NaN	NaN	NaN	NaN	NaN	-0.575	0.682	0.549	-0.579	0.533	0.512	-0.606	0.44	0.52	-0.676	0.297	0.563	-0.701	0.118	0.5	-0.586	0.021	0.558	NaN	NaN	NaN	-0.543	0.844	0.13	-0.541	0.654	0.113	-0.534	0.527	0.186	-0.55	0.411	0.196	-0.569	0.246	0.17	-0.578	0.089	0.259
1286	6.43	-0.675	0.932	0.276	NaN	NaN	NaN	NaN	NaN	NaN	-0.574	0.682	0.549	-0.576	0.533	0.512	-0.603	0.44	0.521	-0.672	0.297	0.564	-0.696	0.118	0.501	-0.58	0.021	0.559	NaN	NaN	NaN	-0.542	0.844	0.13	-0.541	0.654	0.113	-0.534	0.527	0.186	-0.549	0.411	0.196	-0.569	0.246	0.17	-0.578	0.089	0.259
1287	6.435	-0.675	0.932	0.276	NaN	NaN	NaN	NaN	NaN	NaN	-0.573	0.682	0.549	-0.573	0.533	0.512	-0.6	0.44	0.521	-0.669	0.297	0.564	-0.69	0.117	0.502	-0.574	0.022	0.56	NaN	NaN	NaN	-0.542	0.843	0.13	-0.54	0.654	0.112	-0.533	0.527	0.186	-0.549	0.411	0.196	-0.569	0.246	0.17	-0.578	0.089	0.259
1288	6.44	-0.674	0.932	0.276	NaN	NaN	NaN	NaN	NaN	NaN	-0.571	0.683	0.549	-0.571	0.534	0.512	-0.597	0.44	0.521	-0.664	0.296	0.565	-0.685	0.116	0.503	-0.568	0.022	0.561	NaN	NaN	NaN	-0.542	0.843	0.13	-0.54	0.654	0.112	-0.533	0.527	0.186	-0.549	0.411	0.196	-0.569	0.246	0.17	-0.578	0.089	0.259
1289	6.445	-0.674	0.932	0.276	NaN	NaN	NaN	NaN	NaN	NaN	-0.57	0.683	0.549	-0.569	0.534	0.512	-0.593	0.44	0.522	-0.66	0.296	0.566	-0.679	0.115	0.504	-0.562	0.022	0.561	NaN	NaN	NaN	-0.541	0.843	0.129	-0.54	0.654	0.112	-0.533	0.527	0.186	-0.549	0.411	0.196	-0.57	0.247	0.17	-0.578	0.089	0.259
1290	6.45	-0.673	0.932	0.275	NaN	NaN	NaN	NaN	NaN	NaN	-0.568	0.683	0.549	-0.566	0.534	0.512	-0.59	0.441	0.522	-0.655	0.295	0.566	-0.673	0.115	0.504	-0.555	0.022	0.562	NaN	NaN	NaN	-0.54	0.843	0.129	-0.539	0.654	0.112	-0.533	0.527	0.186	-0.549	0.411	0.196	-0.57	0.247	0.17	-0.578	0.089	0.259
1291	6.455	-0.673	0.932	0.275	NaN	NaN	NaN	NaN	NaN	NaN	-0.566	0.683	0.549	-0.563	0.534	0.513	-0.587	0.441	0.523	-0.651	0.295	0.567	-0.668	0.115	0.505	-0.549	0.023	0.563	NaN	NaN	NaN	-0.539	0.843	0.129	-0.539	0.655	0.112	-0.532	0.527	0.186	-0.548	0.411	0.195	-0.57	0.247	0.17	-0.578	0.089	0.259
1292	6.46	-0.673	0.931	0.275	NaN	NaN	NaN	NaN	NaN	NaN	-0.565	0.683	0.549	-0.561	0.534	0.513	-0.583	0.441	0.523	-0.646	0.295	0.568	-0.662	0.114	0.506	-0.543	0.024	0.563	NaN	NaN	NaN	-0.538	0.843	0.129	-0.539	0.655	0.112	-0.532	0.527	0.186	-0.548	0.411	0.195	-0.57	0.247	0.17	-0.578	0.089	0.259
1293	6.465	-0.672	0.931	0.275	NaN	NaN	NaN	NaN	NaN	NaN	-0.563	0.683	0.549	-0.558	0.534	0.513	-0.579	0.441	0.524	-0.642	0.295	0.569	-0.657	0.114	0.507	-0.535	0.023	0.563	NaN	NaN	NaN	-0.538	0.842	0.129	-0.538	0.655	0.112	-0.532	0.527	0.186	-0.548	0.411	0.195	-0.57	0.246	0.17	-0.578	0.089	0.259
1294	6.47	-0.671	0.931	0.275	NaN	NaN	NaN	NaN	NaN	NaN	-0.562	0.683	0.55	-0.555	0.535	0.514	-0.576	0.441	0.524	-0.637	0.295	0.57	-0.651	0.113	0.508	-0.528	0.023	0.563	NaN	NaN	NaN	-0.537	0.842	0.129	-0.538	0.655	0.112	-0.531	0.527	0.186	-0.548	0.411	0.195	-0.569	0.246	0.17	-0.578	0.089	0.259
1295	6.475	-0.671	0.931	0.274	NaN	NaN	NaN	NaN	NaN	NaN	-0.56	0.684	0.55	-0.553	0.536	0.514	-0.573	0.442	0.525	-0.632	0.295	0.571	-0.645	0.113	0.509	-0.522	0.023	0.564	NaN	NaN	NaN	-0.536	0.842	0.129	-0.537	0.655	0.112	-0.531	0.527	0.186	-0.547	0.411	0.195	-0.569	0.246	0.17	-0.578	0.089	0.259
1296	6.48	-0.67	0.931	0.274	NaN	NaN	NaN	NaN	NaN	NaN	-0.558	0.684	0.55	-0.549	0.536	0.514	-0.569	0.442	0.525	-0.628	0.295	0.572	-0.639	0.113	0.511	-0.515	0.024	0.564	NaN	NaN	NaN	-0.536	0.842	0.129	-0.537	0.655	0.112	-0.53	0.527	0.186	-0.547	0.411	0.195	-0.569	0.246	0.17	-0.578	0.089	0.259
1297	6.485	-0.669	0.931	0.274	NaN	NaN	NaN	NaN	NaN	NaN	-0.555	0.684	0.55	-0.546	0.536	0.514	-0.565	0.442	0.526	-0.623	0.295	0.573	-0.633	0.112	0.511	-0.508	0.024	0.565	NaN	NaN	NaN	-0.536	0.842	0.129	-0.537	0.655	0.112	-0.53	0.527	0.185	-0.546	0.411	0.195	-0.569	0.246	0.17	-0.578	0.089	0.259
1298	6.49	-0.669	0.931	0.274	NaN	NaN	NaN	NaN	NaN	NaN	-0.553	0.684	0.55	-0.543	0.536	0.515	-0.561	0.442	0.527	-0.618	0.295	0.573	-0.628	0.112	0.512	-0.502	0.025	0.565	NaN	NaN	NaN	-0.535	0.842	0.129	-0.537	0.656	0.112	-0.529	0.526	0.185	-0.546	0.411	0.195	-0.569	0.246	0.17	-0.578	0.089	0.259
1299	6.495	-0.668	0.931	0.274	NaN	NaN	NaN	NaN	NaN	NaN	-0.551	0.685	0.55	-0.54	0.537	0.515	-0.557	0.443	0.527	-0.613	0.295	0.574	-0.622	0.112	0.514	-0.495	0.026	0.566	NaN	NaN	NaN	-0.535	0.842	0.129	-0.537	0.656	0.112	-0.529	0.526	0.185	-0.545	0.41	0.195	-0.568	0.246	0.17	-0.578	0.089	0.259
1300	6.5	-0.667	0.93	0.274	NaN	NaN	NaN	NaN	NaN	NaN	-0.549	0.685	0.551	-0.537	0.537	0.516	-0.554	0.443	0.528	-0.608	0.295	0.576	-0.616	0.112	0.516	-0.488	0.027	0.567	NaN	NaN	NaN	-0.534	0.842	0.129	-0.535	0.655	0.112	-0.528	0.526	0.185	-0.544	0.41	0.195	-0.568	0.246	0.17	-0.578	0.089	0.259
1301	6.505	-0.667	0.93	0.274	NaN	NaN	NaN	NaN	NaN	NaN	-0.546	0.685	0.551	-0.534	0.537	0.516	-0.55	0.443	0.528	-0.603	0.295	0.577	-0.61	0.111	0.517	-0.482	0.028	0.567	NaN	NaN	NaN	-0.533	0.842	0.129	-0.533	0.654	0.112	-0.528	0.526	0.185	-0.544	0.41	0.195	-0.568	0.246	0.17	-0.578	0.089	0.259
1302	6.51	-0.667	0.93	0.274	NaN	NaN	NaN	NaN	NaN	NaN	-0.544	0.686	0.551	-0.531	0.538	0.516	-0.546	0.444	0.529	-0.598	0.295	0.577	-0.604	0.111	0.518	-0.475	0.028	0.568	NaN	NaN	NaN	-0.533	0.842	0.129	-0.532	0.653	0.112	-0.527	0.526	0.185	-0.543	0.41	0.195	-0.567	0.246	0.17	-0.578	0.089	0.259
1303	6.515	-0.666	0.93	0.274	NaN	NaN	NaN	NaN	NaN	NaN	-0.541	0.686	0.551	-0.527	0.538	0.517	-0.543	0.444	0.529	-0.593	0.295	0.578	-0.598	0.111	0.519	-0.468	0.029	0.568	NaN	NaN	NaN	-0.532	0.842	0.129	-0.531	0.653	0.112	-0.526	0.526	0.185	-0.543	0.41	0.195	-0.567	0.246	0.171	-0.578	0.089	0.259
1304	6.52	-0.665	0.93	0.274	NaN	NaN	NaN	NaN	NaN	NaN	-0.539	0.686	0.551	-0.524	0.539	0.517	-0.539	0.444	0.53	-0.588	0.295	0.579	-0.592	0.111	0.52	-0.461	0.029	0.569	NaN	NaN	NaN	-0.531	0.842	0.129	-0.531	0.653	0.112	-0.525	0.526	0.185	-0.542	0.41	0.195	-0.566	0.246	0.171	-0.577	0.089	0.259
1305	6.525	-0.665	0.93	0.274	NaN	NaN	NaN	NaN	NaN	NaN	-0.536	0.687	0.551	-0.521	0.539	0.518	-0.535	0.445	0.53	-0.584	0.295	0.58	-0.586	0.111	0.522	-0.455	0.03	0.57	NaN	NaN	NaN	-0.53	0.842	0.129	-0.53	0.653	0.112	-0.525	0.526	0.186	-0.541	0.41	0.196	-0.566	0.246	0.171	-0.577	0.089	0.259
1306	6.53	-0.664	0.93	0.274	NaN	NaN	NaN	NaN	NaN	NaN	-0.533	0.687	0.552	-0.518	0.54	0.518	-0.531	0.445	0.531	-0.578	0.296	0.582	-0.581	0.112	0.523	-0.447	0.031	0.57	NaN	NaN	NaN	-0.53	0.842	0.129	-0.529	0.653	0.112	-0.524	0.526	0.186	-0.541	0.41	0.196	-0.565	0.246	0.171	-0.577	0.09	0.259
1307	6.535	-0.663	0.929	0.274	NaN	NaN	NaN	NaN	NaN	NaN	-0.53	0.687	0.552	-0.514	0.54	0.519	-0.527	0.445	0.532	-0.573	0.296	0.583	-0.575	0.112	0.524	-0.441	0.032	0.571	NaN	NaN	NaN	-0.529	0.842	0.129	-0.528	0.653	0.112	-0.523	0.525	0.186	-0.541	0.41	0.196	-0.565	0.246	0.171	-0.577	0.09	0.259
1308	6.54	-0.663	0.929	0.274	NaN	NaN	NaN	NaN	NaN	NaN	-0.527	0.688	0.552	-0.511	0.541	0.519	-0.523	0.446	0.532	-0.569	0.296	0.584	-0.569	0.112	0.525	-0.435	0.033	0.572	NaN	NaN	NaN	-0.529	0.842	0.128	-0.528	0.653	0.112	-0.523	0.525	0.186	-0.541	0.41	0.196	-0.565	0.246	0.171	-0.577	0.09	0.259
1309	6.545	-0.662	0.929	0.274	NaN	NaN	NaN	NaN	NaN	NaN	-0.524	0.688	0.551	-0.507	0.541	0.519	-0.519	0.447	0.533	-0.564	0.297	0.585	-0.563	0.112	0.527	-0.428	0.034	0.573	NaN	NaN	NaN	-0.528	0.842	0.128	-0.527	0.653	0.112	-0.522	0.525	0.186	-0.54	0.41	0.196	-0.565	0.246	0.171	-0.577	0.09	0.259
1310	6.55	-0.662	0.929	0.274	NaN	NaN	NaN	NaN	NaN	NaN	-0.521	0.689	0.552	-0.504	0.542	0.52	-0.516	0.447	0.534	-0.559	0.297	0.586	-0.558	0.113	0.528	-0.422	0.035	0.573	NaN	NaN	NaN	-0.527	0.841	0.129	-0.527	0.653	0.112	-0.522	0.525	0.186	-0.54	0.41	0.196	-0.564	0.246	0.171	-0.577	0.09	0.259
1311	6.555	-0.661	0.929	0.275	NaN	NaN	NaN	NaN	NaN	NaN	-0.518	0.69	0.552	-0.501	0.542	0.52	-0.512	0.448	0.534	-0.554	0.297	0.586	-0.552	0.113	0.53	-0.416	0.036	0.574	NaN	NaN	NaN	-0.526	0.841	0.129	-0.526	0.653	0.112	-0.522	0.525	0.186	-0.54	0.41	0.196	-0.564	0.246	0.172	-0.577	0.09	0.259
1312	6.56	-0.661	0.929	0.275	NaN	NaN	NaN	NaN	NaN	NaN	-0.516	0.69	0.552	-0.498	0.543	0.521	-0.508	0.448	0.535	-0.549	0.298	0.588	-0.546	0.113	0.531	-0.409	0.038	0.575	NaN	NaN	NaN	-0.526	0.841	0.129	-0.526	0.653	0.112	-0.521	0.525	0.186	-0.539	0.41	0.196	-0.564	0.246	0.172	-0.577	0.09	0.259
1313	6.565	-0.66	0.929	0.275	NaN	NaN	NaN	NaN	NaN	NaN	-0.512	0.691	0.552	-0.494	0.543	0.521	-0.504	0.449	0.535	-0.544	0.298	0.589	-0.54	0.114	0.532	-0.403	0.039	0.576	NaN	NaN	NaN	-0.526	0.84	0.129	-0.525	0.653	0.113	-0.521	0.525	0.186	-0.538	0.41	0.197	-0.564	0.246	0.172	-0.577	0.09	0.259
1314	6.57	-0.659	0.928	0.275	NaN	NaN	NaN	NaN	NaN	NaN	-0.509	0.691	0.552	-0.49	0.544	0.521	-0.5	0.449	0.536	-0.54	0.299	0.59	-0.535	0.114	0.533	-0.398	0.04	0.577	NaN	NaN	NaN	-0.525	0.84	0.13	-0.525	0.653	0.113	-0.52	0.525	0.186	-0.538	0.41	0.197	-0.564	0.246	0.172	-0.577	0.09	0.259
1315	6.575	-0.658	0.928	0.276	NaN	NaN	NaN	NaN	NaN	NaN	-0.507	0.691	0.552	-0.488	0.545	0.521	-0.497	0.45	0.537	-0.535	0.299	0.591	-0.53	0.115	0.534	-0.392	0.042	0.578	NaN	NaN	NaN	-0.525	0.84	0.13	-0.524	0.653	0.113	-0.519	0.525	0.186	-0.538	0.41	0.197	-0.564	0.246	0.172	-0.577	0.09	0.259
1316	6.58	-0.657	0.928	0.276	NaN	NaN	NaN	NaN	NaN	NaN	-0.504	0.692	0.552	-0.485	0.546	0.522	-0.493	0.45	0.537	-0.53	0.299	0.592	-0.525	0.116	0.536	-0.386	0.043	0.579	NaN	NaN	NaN	-0.524	0.84	0.13	-0.524	0.653	0.113	-0.519	0.525	0.187	-0.537	0.41	0.197	-0.564	0.246	0.172	-0.577	0.09	0.259
1317	6.585	-0.657	0.927	0.276	NaN	NaN	NaN	NaN	NaN	NaN	-0.501	0.692	0.552	-0.482	0.546	0.523	-0.49	0.451	0.538	-0.526	0.3	0.593	-0.519	0.115	0.537	-0.38	0.044	0.58	NaN	NaN	NaN	-0.523	0.84	0.131	-0.523	0.653	0.113	-0.519	0.525	0.187	-0.537	0.41	0.197	-0.564	0.246	0.172	-0.577	0.09	0.259
1318	6.59	-0.656	0.927	0.276	NaN	NaN	NaN	NaN	NaN	NaN	-0.499	0.693	0.552	-0.479	0.546	0.523	-0.487	0.451	0.538	-0.521	0.3	0.594	-0.514	0.115	0.538	-0.374	0.045	0.581	NaN	NaN	NaN	-0.523	0.84	0.131	-0.523	0.653	0.113	-0.518	0.525	0.187	-0.537	0.41	0.197	-0.564	0.246	0.172	-0.577	0.09	0.259
1319	6.595	-0.655	0.927	0.277	NaN	NaN	NaN	NaN	NaN	NaN	-0.496	0.694	0.552	-0.476	0.547	0.524	-0.483	0.451	0.539	-0.517	0.301	0.595	-0.509	0.116	0.54	-0.369	0.047	0.582	NaN	NaN	NaN	-0.522	0.84	0.131	-0.522	0.653	0.114	-0.518	0.525	0.187	-0.537	0.41	0.197	-0.563	0.246	0.172	-0.577	0.09	0.259
1320	6.6	-0.654	0.926	0.277	NaN	NaN	NaN	NaN	NaN	NaN	-0.494	0.695	0.553	-0.473	0.548	0.524	-0.481	0.453	0.54	-0.513	0.301	0.596	-0.504	0.117	0.54	-0.364	0.048	0.582	NaN	NaN	NaN	-0.521	0.84	0.131	-0.522	0.653	0.114	-0.518	0.525	0.187	-0.536	0.41	0.197	-0.563	0.247	0.172	-0.577	0.09	0.26
1321	6.605	-0.654	0.926	0.277	NaN	NaN	NaN	NaN	NaN	NaN	-0.492	0.695	0.554	-0.47	0.548	0.524	-0.479	0.454	0.541	-0.508	0.302	0.596	-0.499	0.117	0.541	-0.358	0.049	0.583	NaN	NaN	NaN	-0.52	0.84	0.131	-0.521	0.653	0.114	-0.517	0.525	0.187	-0.536	0.41	0.198	-0.563	0.247	0.172	-0.577	0.09	0.26
1322	6.61	-0.653	0.926	0.277	NaN	NaN	NaN	NaN	NaN	NaN	-0.49	0.696	0.554	-0.467	0.549	0.525	-0.476	0.455	0.541	-0.504	0.302	0.597	-0.494	0.117	0.543	-0.352	0.049	0.584	NaN	NaN	NaN	-0.52	0.839	0.131	-0.521	0.653	0.114	-0.517	0.525	0.187	-0.536	0.411	0.198	-0.563	0.247	0.172	-0.577	0.09	0.26
1323	6.615	-0.653	0.926	0.278	NaN	NaN	NaN	NaN	NaN	NaN	-0.488	0.696	0.555	-0.464	0.549	0.525	-0.472	0.455	0.542	-0.5	0.303	0.598	-0.49	0.118	0.544	-0.346	0.051	0.585	NaN	NaN	NaN	-0.519	0.839	0.132	-0.52	0.653	0.114	-0.516	0.525	0.188	-0.535	0.411	0.198	-0.563	0.247	0.172	-0.577	0.09	0.26
1324	6.62	-0.652	0.925	0.278	NaN	NaN	NaN	NaN	NaN	NaN	-0.486	0.697	0.555	-0.462	0.55	0.525	-0.468	0.455	0.543	-0.496	0.303	0.599	-0.485	0.119	0.545	-0.341	0.051	0.586	NaN	NaN	NaN	-0.519	0.839	0.132	-0.52	0.653	0.115	-0.516	0.525	0.188	-0.535	0.411	0.198	-0.563	0.247	0.172	-0.577	0.09	0.26
1325	6.625	-0.651	0.925	0.279	NaN	NaN	NaN	NaN	NaN	NaN	-0.483	0.697	0.555	-0.459	0.55	0.526	-0.466	0.456	0.543	-0.492	0.304	0.6	-0.48	0.119	0.546	-0.336	0.052	0.586	NaN	NaN	NaN	-0.518	0.839	0.132	-0.52	0.654	0.115	-0.516	0.526	0.188	-0.535	0.411	0.198	-0.563	0.247	0.172	-0.577	0.09	0.26
1326	6.63	-0.651	0.925	0.279	NaN	NaN	NaN	NaN	NaN	NaN	-0.481	0.697	0.555	-0.456	0.551	0.526	-0.462	0.456	0.543	-0.488	0.304	0.601	-0.475	0.119	0.547	-0.33	0.053	0.587	NaN	NaN	NaN	-0.518	0.839	0.132	-0.52	0.654	0.115	-0.515	0.526	0.188	-0.534	0.411	0.198	-0.563	0.247	0.173	-0.577	0.09	0.26
1327	6.635	-0.65	0.924	0.28	NaN	NaN	NaN	NaN	NaN	NaN	-0.479	0.697	0.555	-0.454	0.551	0.526	-0.459	0.456	0.543	-0.484	0.304	0.601	-0.471	0.119	0.548	-0.326	0.054	0.588	NaN	NaN	NaN	-0.518	0.839	0.133	-0.52	0.655	0.115	-0.515	0.526	0.188	-0.534	0.411	0.198	-0.562	0.247	0.173	-0.577	0.091	0.26
1328	6.64	-0.649	0.924	0.28	NaN	NaN	NaN	NaN	NaN	NaN	-0.477	0.698	0.556	-0.452	0.552	0.527	-0.456	0.457	0.544	-0.481	0.305	0.602	-0.467	0.12	0.549	-0.321	0.055	0.589	NaN	NaN	NaN	-0.517	0.839	0.133	-0.519	0.655	0.115	-0.514	0.526	0.188	-0.534	0.41	0.198	-0.562	0.247	0.173	-0.577	0.091	0.26
1329	6.645	-0.648	0.924	0.281	NaN	NaN	NaN	NaN	NaN	NaN	-0.475	0.698	0.556	-0.449	0.552	0.527	-0.453	0.458	0.545	-0.477	0.306	0.603	-0.463	0.121	0.55	-0.317	0.056	0.589	NaN	NaN	NaN	-0.517	0.839	0.133	-0.519	0.655	0.115	-0.513	0.525	0.188	-0.533	0.41	0.199	-0.562	0.247	0.173	-0.577	0.091	0.261
1330	6.65	-0.648	0.923	0.281	NaN	NaN	NaN	NaN	NaN	NaN	-0.473	0.699	0.556	-0.447	0.553	0.528	-0.45	0.458	0.545	-0.474	0.306	0.604	-0.458	0.121	0.551	-0.312	0.057	0.59	NaN	NaN	NaN	-0.516	0.839	0.133	-0.519	0.655	0.116	-0.513	0.525	0.189	-0.533	0.41	0.199	-0.562	0.247	0.173	-0.577	0.091	0.261
1331	6.655	-0.647	0.923	0.281	NaN	NaN	NaN	NaN	NaN	NaN	-0.471	0.699	0.557	-0.445	0.553	0.528	-0.447	0.458	0.546	-0.47	0.307	0.605	-0.453	0.121	0.551	-0.308	0.059	0.59	NaN	NaN	NaN	-0.515	0.839	0.134	-0.518	0.655	0.116	-0.512	0.525	0.189	-0.532	0.41	0.199	-0.562	0.247	0.174	-0.577	0.091	0.261
1332	6.66	-0.647	0.923	0.282	NaN	NaN	NaN	NaN	NaN	NaN	-0.47	0.699	0.557	-0.442	0.553	0.529	-0.443	0.458	0.546	-0.467	0.307	0.605	-0.45	0.121	0.552	-0.304	0.059	0.591	NaN	NaN	NaN	-0.514	0.839	0.134	-0.517	0.654	0.116	-0.512	0.525	0.189	-0.531	0.41	0.199	-0.561	0.247	0.174	-0.577	0.091	0.261
1333	6.665	-0.646	0.923	0.283	NaN	NaN	NaN	NaN	NaN	NaN	-0.468	0.699	0.557	-0.44	0.554	0.529	-0.44	0.458	0.546	-0.464	0.307	0.606	-0.446	0.122	0.553	-0.3	0.06	0.592	NaN	NaN	NaN	-0.514	0.838	0.135	-0.514	0.653	0.116	-0.511	0.525	0.19	-0.53	0.41	0.2	-0.561	0.247	0.174	-0.576	0.091	0.262
1334	6.67	-0.645	0.922	0.283	NaN	NaN	NaN	NaN	NaN	NaN	-0.466	0.699	0.558	-0.438	0.554	0.53	-0.437	0.458	0.546	-0.46	0.307	0.606	-0.443	0.123	0.554	-0.296	0.061	0.592	NaN	NaN	NaN	-0.513	0.838	0.135	-0.513	0.653	0.116	-0.511	0.525	0.19	-0.53	0.41	0.2	-0.561	0.247	0.174	-0.576	0.091	0.262
1335	6.675	-0.645	0.922	0.284	NaN	NaN	NaN	NaN	NaN	NaN	-0.465	0.7	0.559	-0.436	0.554	0.53	-0.435	0.459	0.547	-0.457	0.308	0.607	-0.439	0.123	0.555	-0.292	0.062	0.593	NaN	NaN	NaN	-0.513	0.838	0.135	-0.513	0.653	0.116	-0.511	0.525	0.19	-0.53	0.41	0.2	-0.56	0.247	0.175	-0.576	0.091	0.262
1336	6.68	-0.644	0.921	0.284	NaN	NaN	NaN	NaN	NaN	NaN	-0.464	0.7	0.559	-0.434	0.554	0.531	-0.434	0.46	0.548	-0.454	0.308	0.608	-0.435	0.123	0.556	-0.289	0.063	0.594	NaN	NaN	NaN	-0.512	0.838	0.135	-0.512	0.653	0.116	-0.51	0.525	0.19	-0.53	0.41	0.2	-0.56	0.247	0.175	-0.576	0.091	0.262
1337	6.685	-0.643	0.921	0.284	NaN	NaN	NaN	NaN	NaN	NaN	-0.462	0.699	0.56	-0.432	0.555	0.531	-0.43	0.459	0.549	-0.451	0.308	0.608	-0.432	0.123	0.556	-0.286	0.065	0.595	NaN	NaN	NaN	-0.512	0.838	0.135	-0.511	0.653	0.117	-0.51	0.525	0.19	-0.529	0.41	0.2	-0.56	0.248	0.175	-0.576	0.091	0.262
1338	6.69	-0.642	0.92	0.285	NaN	NaN	NaN	NaN	NaN	NaN	-0.46	0.699	0.56	-0.43	0.555	0.531	-0.428	0.46	0.549	-0.449	0.309	0.609	-0.428	0.124	0.557	-0.282	0.065	0.595	NaN	NaN	NaN	-0.511	0.838	0.136	-0.51	0.653	0.117	-0.51	0.525	0.19	-0.529	0.41	0.2	-0.559	0.248	0.175	-0.576	0.091	0.262
1339	6.695	-0.642	0.92	0.286	NaN	NaN	NaN	NaN	NaN	NaN	-0.459	0.7	0.56	-0.427	0.555	0.531	-0.426	0.46	0.55	-0.446	0.309	0.61	-0.425	0.124	0.558	-0.278	0.066	0.596	NaN	NaN	NaN	-0.511	0.838	0.136	-0.509	0.653	0.117	-0.509	0.525	0.191	-0.529	0.41	0.201	-0.559	0.248	0.175	-0.576	0.091	0.262
1340	6.7	-0.641	0.92	0.286	NaN	NaN	NaN	NaN	NaN	NaN	-0.458	0.7	0.561	-0.426	0.555	0.532	-0.424	0.461	0.55	-0.443	0.309	0.61	-0.422	0.124	0.558	-0.275	0.067	0.596	NaN	NaN	NaN	-0.51	0.838	0.136	-0.509	0.652	0.117	-0.508	0.525	0.191	-0.529	0.41	0.201	-0.559	0.248	0.175	-0.576	0.091	0.262
1341	6.705	-0.64	0.919	0.287	NaN	NaN	NaN	NaN	NaN	NaN	-0.456	0.7	0.561	-0.424	0.555	0.532	-0.423	0.461	0.551	-0.44	0.309	0.611	-0.419	0.124	0.558	-0.272	0.067	0.597	NaN	NaN	NaN	-0.509	0.837	0.137	-0.508	0.652	0.117	-0.507	0.525	0.191	-0.528	0.41	0.201	-0.559	0.248	0.175	-0.576	0.091	0.262
1342	6.71	-0.639	0.919	0.287	NaN	NaN	NaN	NaN	NaN	NaN	-0.455	0.7	0.561	-0.422	0.555	0.532	-0.421	0.462	0.552	-0.437	0.309	0.611	-0.416	0.124	0.559	-0.267	0.066	0.597	NaN	NaN	NaN	-0.508	0.837	0.137	-0.508	0.653	0.117	-0.507	0.525	0.191	-0.528	0.41	0.201	-0.559	0.248	0.175	-0.575	0.091	0.262
1343	6.715	-0.639	0.918	0.288	NaN	NaN	NaN	NaN	NaN	NaN	-0.453	0.7	0.561	-0.42	0.556	0.533	-0.42	0.463	0.552	-0.435	0.31	0.611	-0.412	0.124	0.559	-0.263	0.066	0.597	NaN	NaN	NaN	-0.508	0.837	0.137	-0.507	0.653	0.117	-0.506	0.525	0.191	-0.528	0.41	0.201	-0.559	0.248	0.175	-0.575	0.091	0.262
1344	6.72	-0.638	0.918	0.288	NaN	NaN	NaN	NaN	NaN	NaN	-0.452	0.7	0.562	-0.419	0.556	0.533	-0.419	0.464	0.552	-0.432	0.31	0.612	-0.41	0.125	0.56	-0.261	0.068	0.598	NaN	NaN	NaN	-0.508	0.837	0.138	-0.506	0.653	0.118	-0.506	0.525	0.191	-0.527	0.41	0.201	-0.559	0.248	0.175	-0.575	0.091	0.263
1345	6.725	-0.637	0.918	0.289	NaN	NaN	NaN	NaN	NaN	NaN	-0.451	0.7	0.562	-0.417	0.556	0.534	-0.416	0.464	0.553	-0.43	0.31	0.612	-0.407	0.125	0.561	-0.259	0.069	0.598	NaN	NaN	NaN	-0.507	0.837	0.138	-0.505	0.653	0.118	-0.505	0.525	0.192	-0.527	0.41	0.202	-0.559	0.248	0.175	-0.575	0.091	0.263
1346	6.73	-0.636	0.917	0.289	NaN	NaN	NaN	NaN	NaN	NaN	-0.449	0.699	0.562	-0.416	0.556	0.534	-0.414	0.463	0.553	-0.428	0.31	0.612	-0.404	0.125	0.561	-0.257	0.07	0.599	NaN	NaN	NaN	-0.507	0.837	0.138	-0.505	0.653	0.118	-0.505	0.525	0.192	-0.527	0.41	0.202	-0.559	0.248	0.175	-0.575	0.091	0.263
1347	6.735	-0.636	0.917	0.29	NaN	NaN	NaN	NaN	NaN	NaN	-0.448	0.699	0.563	-0.414	0.556	0.535	-0.41	0.461	0.553	-0.426	0.31	0.613	-0.402	0.126	0.561	-0.253	0.07	0.599	NaN	NaN	NaN	-0.506	0.837	0.138	-0.504	0.653	0.118	-0.505	0.525	0.192	-0.527	0.41	0.202	-0.559	0.248	0.175	-0.575	0.091	0.263
1348	6.74	-0.635	0.917	0.29	NaN	NaN	NaN	NaN	NaN	NaN	-0.447	0.699	0.563	-0.413	0.556	0.535	-0.407	0.461	0.553	-0.423	0.31	0.613	-0.399	0.125	0.562	-0.251	0.07	0.599	NaN	NaN	NaN	-0.505	0.837	0.138	-0.504	0.653	0.118	-0.505	0.525	0.192	-0.527	0.41	0.202	-0.558	0.248	0.175	-0.575	0.091	0.263
1349	6.745	-0.634	0.916	0.291	NaN	NaN	NaN	NaN	NaN	NaN	-0.446	0.699	0.563	-0.411	0.556	0.535	-0.406	0.461	0.554	-0.421	0.31	0.613	-0.396	0.125	0.562	-0.247	0.07	0.6	NaN	NaN	NaN	-0.504	0.837	0.139	-0.504	0.653	0.118	-0.504	0.525	0.192	-0.526	0.41	0.202	-0.558	0.248	0.175	-0.575	0.091	0.263
1350	6.75	-0.633	0.916	0.291	NaN	NaN	NaN	NaN	NaN	NaN	-0.445	0.699	0.564	-0.409	0.555	0.535	-0.405	0.461	0.554	-0.419	0.309	0.614	-0.394	0.125	0.563	-0.246	0.071	0.6	NaN	NaN	NaN	-0.503	0.836	0.139	-0.503	0.653	0.119	-0.504	0.525	0.192	-0.526	0.41	0.202	-0.558	0.248	0.175	-0.575	0.091	0.263
1351	6.755	-0.632	0.915	0.292	NaN	NaN	NaN	NaN	NaN	NaN	-0.444	0.699	0.565	-0.408	0.555	0.536	-0.404	0.462	0.554	-0.417	0.309	0.614	-0.391	0.125	0.563	-0.243	0.072	0.6	NaN	NaN	NaN	-0.503	0.837	0.139	-0.503	0.653	0.119	-0.504	0.525	0.192	-0.526	0.41	0.202	-0.558	0.248	0.175	-0.575	0.091	0.263
1352	6.76	-0.632	0.915	0.292	NaN	NaN	NaN	NaN	NaN	NaN	-0.442	0.699	0.565	-0.407	0.555	0.536	-0.403	0.462	0.555	-0.416	0.309	0.614	-0.389	0.125	0.563	-0.241	0.072	0.6	NaN	NaN	NaN	-0.502	0.836	0.14	-0.502	0.653	0.119	-0.504	0.526	0.192	-0.526	0.41	0.203	-0.558	0.248	0.176	-0.575	0.091	0.263
1353	6.765	-0.631	0.915	0.293	NaN	NaN	NaN	NaN	NaN	NaN	-0.441	0.699	0.565	-0.406	0.555	0.536	-0.403	0.463	0.555	-0.414	0.309	0.614	-0.388	0.125	0.563	-0.237	0.071	0.601	NaN	NaN	NaN	-0.502	0.836	0.14	-0.502	0.653	0.119	-0.503	0.526	0.192	-0.525	0.41	0.203	-0.558	0.248	0.176	-0.575	0.091	0.263
1354	6.77	-0.63	0.914	0.293	NaN	NaN	NaN	NaN	NaN	NaN	-0.44	0.699	0.566	-0.404	0.555	0.536	-0.402	0.463	0.555	-0.412	0.309	0.614	-0.386	0.125	0.563	-0.234	0.07	0.6	NaN	NaN	NaN	-0.501	0.836	0.141	-0.501	0.653	0.12	-0.503	0.525	0.192	-0.525	0.411	0.203	-0.558	0.248	0.176	-0.575	0.091	0.263
1355	6.775	-0.629	0.914	0.294	NaN	NaN	NaN	NaN	NaN	NaN	-0.439	0.699	0.566	-0.403	0.555	0.536	-0.401	0.463	0.555	-0.41	0.309	0.615	-0.383	0.124	0.563	-0.234	0.073	0.601	NaN	NaN	NaN	-0.501	0.836	0.141	-0.501	0.653	0.12	-0.502	0.525	0.192	-0.525	0.411	0.203	-0.557	0.248	0.176	-0.575	0.091	0.263
1356	6.78	-0.629	0.914	0.294	NaN	NaN	NaN	NaN	NaN	NaN	-0.437	0.698	0.566	-0.402	0.555	0.537	-0.398	0.462	0.555	-0.409	0.308	0.615	-0.381	0.124	0.563	-0.232	0.074	0.601	NaN	NaN	NaN	-0.5	0.836	0.141	-0.501	0.653	0.12	-0.502	0.525	0.193	-0.524	0.411	0.203	-0.557	0.248	0.176	-0.575	0.091	0.263
1357	6.785	-0.628	0.914	0.295	NaN	NaN	NaN	NaN	NaN	NaN	-0.436	0.698	0.567	-0.401	0.555	0.537	-0.395	0.46	0.555	-0.407	0.308	0.615	-0.379	0.124	0.563	-0.231	0.073	0.602	NaN	NaN	NaN	-0.5	0.836	0.141	-0.5	0.654	0.12	-0.501	0.524	0.193	-0.524	0.411	0.203	-0.557	0.248	0.176	-0.575	0.091	0.263
1358	6.79	-0.627	0.913	0.295	NaN	NaN	NaN	NaN	NaN	NaN	-0.436	0.698	0.567	-0.4	0.554	0.537	-0.394	0.459	0.555	-0.406	0.308	0.615	-0.377	0.124	0.564	-0.228	0.073	0.602	NaN	NaN	NaN	-0.499	0.836	0.142	-0.5	0.654	0.12	-0.5	0.524	0.194	-0.524	0.411	0.203	-0.557	0.248	0.176	-0.575	0.091	0.263
1359	6.795	-0.626	0.913	0.296	NaN	NaN	NaN	NaN	NaN	NaN	-0.434	0.698	0.567	-0.399	0.554	0.537	-0.392	0.459	0.555	-0.404	0.307	0.615	-0.375	0.124	0.564	-0.226	0.073	0.602	NaN	NaN	NaN	-0.498	0.836	0.142	-0.499	0.654	0.121	-0.499	0.524	0.194	-0.523	0.411	0.203	-0.556	0.248	0.176	-0.575	0.091	0.263
1360	6.8	-0.626	0.913	0.297	NaN	NaN	NaN	NaN	NaN	NaN	-0.433	0.697	0.567	-0.398	0.554	0.537	-0.392	0.459	0.555	-0.403	0.307	0.615	-0.374	0.124	0.563	-0.223	0.072	0.602	NaN	NaN	NaN	-0.497	0.836	0.142	-0.498	0.654	0.121	-0.499	0.524	0.194	-0.523	0.411	0.204	-0.556	0.249	0.176	-0.575	0.091	0.263
1361	6.805	-0.625	0.912	0.297	NaN	NaN	NaN	NaN	NaN	NaN	-0.431	0.697	0.567	-0.397	0.553	0.537	-0.391	0.458	0.555	-0.402	0.307	0.615	-0.372	0.123	0.563	-0.218	0.07	0.601	NaN	NaN	NaN	-0.496	0.836	0.142	-0.498	0.654	0.121	-0.499	0.525	0.194	-0.523	0.41	0.204	-0.556	0.249	0.176	-0.575	0.091	0.263
1362	6.81	-0.624	0.912	0.298	NaN	NaN	NaN	NaN	NaN	NaN	-0.43	0.697	0.567	-0.396	0.553	0.537	-0.39	0.458	0.555	-0.4	0.306	0.614	-0.37	0.123	0.563	-0.217	0.071	0.601	NaN	NaN	NaN	-0.496	0.836	0.143	-0.497	0.654	0.122	-0.498	0.525	0.194	-0.522	0.41	0.204	-0.556	0.249	0.176	-0.575	0.091	0.263
1363	6.815	-0.623	0.912	0.298	NaN	NaN	NaN	NaN	NaN	NaN	-0.429	0.697	0.567	-0.395	0.553	0.537	-0.389	0.458	0.554	-0.399	0.306	0.614	-0.369	0.123	0.563	-0.218	0.072	0.601	NaN	NaN	NaN	-0.495	0.835	0.143	-0.497	0.654	0.122	-0.498	0.525	0.194	-0.522	0.41	0.204	-0.556	0.249	0.176	-0.575	0.091	0.263
1364	6.82	-0.623	0.912	0.298	NaN	NaN	NaN	NaN	NaN	NaN	-0.428	0.697	0.567	-0.394	0.552	0.537	-0.388	0.458	0.555	-0.398	0.305	0.614	-0.367	0.122	0.563	-0.217	0.073	0.601	NaN	NaN	NaN	-0.495	0.835	0.144	-0.496	0.654	0.122	-0.498	0.525	0.195	-0.521	0.41	0.204	-0.556	0.249	0.176	-0.575	0.091	0.263
1365	6.825	-0.622	0.911	0.299	NaN	NaN	NaN	NaN	NaN	NaN	-0.427	0.696	0.567	-0.393	0.552	0.537	-0.387	0.458	0.555	-0.396	0.305	0.614	-0.365	0.121	0.563	-0.216	0.072	0.601	NaN	NaN	NaN	-0.494	0.835	0.144	-0.495	0.654	0.123	-0.498	0.525	0.195	-0.521	0.41	0.205	-0.556	0.249	0.177	-0.575	0.091	0.263
1366	6.83	-0.621	0.911	0.3	NaN	NaN	NaN	NaN	NaN	NaN	-0.426	0.695	0.567	-0.392	0.551	0.537	-0.386	0.457	0.555	-0.395	0.304	0.614	-0.363	0.12	0.563	-0.214	0.072	0.6	NaN	NaN	NaN	-0.493	0.835	0.144	-0.495	0.654	0.123	-0.497	0.525	0.195	-0.52	0.41	0.205	-0.555	0.249	0.177	-0.575	0.091	0.263
1367	6.835	-0.62	0.911	0.3	NaN	NaN	NaN	NaN	NaN	NaN	-0.425	0.695	0.568	-0.392	0.551	0.538	-0.384	0.456	0.555	-0.395	0.304	0.614	-0.362	0.12	0.563	-0.213	0.072	0.6	NaN	NaN	NaN	-0.493	0.835	0.145	-0.494	0.654	0.123	-0.497	0.525	0.195	-0.52	0.41	0.205	-0.555	0.248	0.177	-0.575	0.091	0.263
1368	6.84	-0.619	0.911	0.3	NaN	NaN	NaN	NaN	NaN	NaN	-0.425	0.694	0.568	-0.391	0.55	0.538	-0.384	0.455	0.555	-0.394	0.303	0.614	-0.362	0.12	0.563	-0.212	0.072	0.6	NaN	NaN	NaN	-0.492	0.835	0.145	-0.494	0.655	0.123	-0.496	0.525	0.196	-0.519	0.41	0.205	-0.555	0.248	0.177	-0.575	0.091	0.263
1369	6.845	-0.618	0.91	0.301	NaN	NaN	NaN	NaN	NaN	NaN	-0.424	0.693	0.568	-0.391	0.55	0.538	-0.384	0.455	0.555	-0.393	0.303	0.614	-0.361	0.12	0.562	-0.211	0.071	0.6	NaN	NaN	NaN	-0.491	0.835	0.145	-0.493	0.655	0.123	-0.495	0.525	0.196	-0.519	0.41	0.205	-0.554	0.248	0.177	-0.575	0.091	0.263
1370	6.85	-0.617	0.91	0.302	NaN	NaN	NaN	NaN	NaN	NaN	-0.424	0.693	0.568	-0.39	0.549	0.538	-0.384	0.454	0.555	-0.392	0.302	0.614	-0.36	0.12	0.561	-0.208	0.07	0.599	NaN	NaN	NaN	-0.49	0.835	0.146	-0.491	0.654	0.124	-0.494	0.524	0.196	-0.518	0.41	0.205	-0.554	0.248	0.177	-0.575	0.091	0.263
1371	6.855	-0.617	0.909	0.302	NaN	NaN	NaN	NaN	NaN	NaN	-0.423	0.693	0.568	-0.39	0.549	0.538	-0.384	0.454	0.554	-0.391	0.301	0.613	-0.358	0.119	0.56	-0.204	0.067	0.598	NaN	NaN	NaN	-0.489	0.835	0.146	-0.489	0.653	0.124	-0.494	0.524	0.196	-0.518	0.41	0.205	-0.553	0.248	0.177	-0.575	0.091	0.263
1372	6.86	-0.616	0.909	0.303	NaN	NaN	NaN	NaN	NaN	NaN	-0.422	0.692	0.568	-0.39	0.548	0.538	-0.384	0.454	0.554	-0.39	0.301	0.613	-0.357	0.118	0.56	-0.203	0.067	0.598	NaN	NaN	NaN	-0.488	0.835	0.147	-0.489	0.653	0.124	-0.493	0.524	0.196	-0.518	0.41	0.206	-0.553	0.248	0.178	-0.575	0.091	0.263
1373	6.865	-0.615	0.909	0.304	NaN	NaN	NaN	NaN	NaN	NaN	-0.421	0.691	0.568	-0.389	0.548	0.538	-0.384	0.454	0.554	-0.39	0.3	0.613	-0.357	0.119	0.559	-0.205	0.068	0.597	NaN	NaN	NaN	-0.488	0.835	0.147	-0.488	0.653	0.124	-0.493	0.524	0.197	-0.518	0.41	0.206	-0.553	0.248	0.178	-0.575	0.091	0.263
1374	6.87	-0.615	0.909	0.304	NaN	NaN	NaN	NaN	NaN	NaN	-0.42	0.69	0.569	-0.388	0.547	0.538	-0.384	0.454	0.554	-0.39	0.299	0.612	-0.357	0.118	0.559	-0.205	0.069	0.597	NaN	NaN	NaN	-0.488	0.835	0.147	-0.488	0.653	0.124	-0.493	0.524	0.197	-0.517	0.41	0.206	-0.553	0.248	0.178	-0.575	0.091	0.263
1375	6.875	-0.614	0.909	0.304	NaN	NaN	NaN	NaN	NaN	NaN	-0.42	0.69	0.569	-0.388	0.547	0.537	-0.383	0.453	0.554	-0.389	0.298	0.611	-0.355	0.117	0.558	-0.205	0.068	0.596	NaN	NaN	NaN	-0.487	0.835	0.148	-0.487	0.653	0.125	-0.492	0.525	0.197	-0.517	0.41	0.206	-0.553	0.248	0.178	-0.575	0.091	0.263
1376	6.88	-0.613	0.908	0.305	NaN	NaN	NaN	NaN	NaN	NaN	-0.42	0.69	0.569	-0.387	0.546	0.537	-0.38	0.45	0.553	-0.389	0.298	0.611	-0.354	0.116	0.557	-0.204	0.068	0.596	NaN	NaN	NaN	-0.487	0.835	0.148	-0.486	0.654	0.125	-0.492	0.525	0.197	-0.517	0.41	0.206	-0.553	0.248	0.178	-0.575	0.091	0.263
1377	6.885	-0.612	0.908	0.306	NaN	NaN	NaN	NaN	NaN	NaN	-0.42	0.689	0.569	-0.387	0.545	0.537	-0.379	0.449	0.553	-0.389	0.297	0.61	-0.352	0.115	0.557	-0.204	0.067	0.595	NaN	NaN	NaN	-0.486	0.835	0.149	-0.485	0.654	0.125	-0.491	0.525	0.198	-0.517	0.41	0.206	-0.552	0.248	0.178	-0.575	0.091	0.263
1378	6.89	-0.611	0.907	0.306	-0.461	0.898	0.488	NaN	NaN	NaN	-0.419	0.688	0.57	-0.387	0.544	0.537	-0.379	0.449	0.553	-0.388	0.296	0.61	-0.352	0.114	0.556	-0.203	0.066	0.594	NaN	NaN	NaN	-0.485	0.834	0.149	-0.485	0.654	0.126	-0.491	0.525	0.198	-0.516	0.41	0.207	-0.552	0.248	0.178	-0.575	0.091	0.263
1379	6.895	-0.611	0.907	0.307	-0.461	0.898	0.488	NaN	NaN	NaN	-0.418	0.687	0.57	-0.387	0.544	0.537	-0.38	0.448	0.552	-0.388	0.295	0.609	-0.352	0.113	0.555	-0.202	0.064	0.593	NaN	NaN	NaN	-0.484	0.834	0.15	-0.484	0.654	0.126	-0.49	0.525	0.198	-0.516	0.41	0.207	-0.552	0.248	0.178	-0.575	0.091	0.263
1380	6.9	-0.61	0.907	0.308	-0.462	0.899	0.489	NaN	NaN	NaN	-0.418	0.686	0.571	-0.387	0.543	0.537	-0.38	0.448	0.552	-0.388	0.294	0.608	-0.351	0.112	0.554	-0.198	0.059	0.592	NaN	NaN	NaN	-0.484	0.834	0.15	-0.484	0.654	0.126	-0.49	0.525	0.199	-0.516	0.411	0.207	-0.552	0.248	0.178	-0.575	0.091	0.263
1381	6.905	-0.609	0.907	0.308	-0.461	0.899	0.49	NaN	NaN	NaN	-0.418	0.685	0.571	-0.387	0.542	0.537	-0.381	0.447	0.552	-0.389	0.293	0.608	-0.351	0.111	0.553	-0.198	0.058	0.592	NaN	NaN	NaN	-0.483	0.834	0.151	-0.483	0.654	0.127	-0.49	0.525	0.199	-0.516	0.411	0.208	-0.552	0.248	0.178	-0.575	0.091	0.263
1382	6.91	-0.608	0.907	0.309	-0.46	0.898	0.491	NaN	NaN	NaN	-0.418	0.685	0.571	-0.387	0.541	0.537	-0.381	0.446	0.551	-0.389	0.292	0.607	-0.351	0.11	0.552	-0.2	0.059	0.591	NaN	NaN	NaN	-0.483	0.834	0.151	-0.483	0.654	0.127	-0.49	0.525	0.199	-0.515	0.411	0.208	-0.552	0.248	0.178	-0.575	0.091	0.263
1383	6.915	-0.608	0.907	0.309	-0.458	0.897	0.491	NaN	NaN	NaN	-0.418	0.684	0.572	-0.387	0.54	0.537	-0.381	0.445	0.551	-0.388	0.291	0.606	-0.35	0.109	0.55	-0.201	0.059	0.59	NaN	NaN	NaN	-0.482	0.834	0.152	-0.483	0.654	0.127	-0.489	0.525	0.2	-0.515	0.411	0.208	-0.552	0.248	0.178	-0.575	0.091	0.263
1384	6.92	-0.607	0.906	0.31	-0.458	0.897	0.491	NaN	NaN	NaN	-0.418	0.683	0.572	-0.387	0.539	0.537	-0.381	0.444	0.55	-0.389	0.289	0.605	-0.35	0.109	0.549	-0.202	0.059	0.59	NaN	NaN	NaN	-0.482	0.834	0.152	-0.482	0.654	0.128	-0.489	0.525	0.2	-0.515	0.411	0.209	-0.552	0.249	0.179	-0.575	0.091	0.263
1385	6.925	-0.606	0.906	0.311	-0.458	0.897	0.492	NaN	NaN	NaN	-0.417	0.682	0.573	-0.388	0.539	0.537	-0.381	0.443	0.55	-0.389	0.288	0.605	-0.35	0.108	0.548	-0.202	0.058	0.589	NaN	NaN	NaN	-0.481	0.834	0.153	-0.482	0.654	0.128	-0.489	0.525	0.2	-0.515	0.411	0.209	-0.552	0.25	0.179	-0.575	0.091	0.263
1386	6.93	-0.606	0.906	0.311	-0.457	0.897	0.493	NaN	NaN	NaN	-0.417	0.681	0.573	-0.388	0.538	0.536	-0.381	0.442	0.55	-0.39	0.287	0.604	-0.351	0.108	0.547	-0.201	0.056	0.587	NaN	NaN	NaN	-0.48	0.834	0.153	-0.481	0.655	0.129	-0.488	0.525	0.2	-0.515	0.411	0.209	-0.552	0.25	0.179	-0.575	0.091	0.263
1387	6.935	-0.605	0.906	0.312	-0.455	0.896	0.493	NaN	NaN	NaN	-0.417	0.68	0.573	-0.388	0.537	0.536	-0.381	0.441	0.549	-0.39	0.286	0.603	-0.35	0.107	0.545	-0.201	0.055	0.586	NaN	NaN	NaN	-0.48	0.834	0.154	-0.481	0.655	0.129	-0.488	0.526	0.2	-0.515	0.411	0.209	-0.552	0.249	0.179	-0.575	0.091	0.263
1388	6.94	-0.604	0.906	0.313	-0.454	0.895	0.493	NaN	NaN	NaN	-0.417	0.679	0.573	-0.389	0.536	0.536	-0.382	0.44	0.548	-0.391	0.285	0.601	-0.35	0.106	0.545	-0.202	0.054	0.586	NaN	NaN	NaN	-0.48	0.834	0.154	-0.48	0.654	0.129	-0.488	0.526	0.201	-0.514	0.411	0.21	-0.552	0.249	0.179	-0.575	0.091	0.263
1389	6.945	-0.603	0.905	0.313	-0.454	0.895	0.494	NaN	NaN	NaN	-0.417	0.679	0.573	-0.389	0.535	0.535	-0.383	0.439	0.548	-0.391	0.284	0.6	-0.35	0.105	0.543	-0.201	0.053	0.584	NaN	NaN	NaN	-0.479	0.834	0.155	-0.48	0.655	0.13	-0.488	0.526	0.201	-0.514	0.411	0.21	-0.552	0.25	0.179	-0.575	0.091	0.263
1390	6.95	-0.602	0.905	0.314	-0.453	0.895	0.495	NaN	NaN	NaN	-0.417	0.678	0.573	-0.389	0.534	0.535	-0.384	0.439	0.547	-0.392	0.283	0.599	-0.35	0.105	0.542	-0.2	0.052	0.583	NaN	NaN	NaN	-0.478	0.834	0.155	-0.48	0.655	0.13	-0.487	0.526	0.201	-0.514	0.412	0.21	-0.552	0.25	0.179	-0.575	0.091	0.263
1391	6.955	-0.601	0.905	0.315	-0.452	0.894	0.496	NaN	NaN	NaN	-0.417	0.677	0.574	-0.389	0.533	0.534	-0.385	0.438	0.547	-0.392	0.282	0.598	-0.35	0.104	0.541	-0.199	0.051	0.582	NaN	NaN	NaN	-0.477	0.834	0.156	-0.479	0.655	0.131	-0.486	0.525	0.202	-0.514	0.412	0.21	-0.552	0.25	0.18	-0.575	0.091	0.263
1392	6.96	-0.6	0.905	0.316	-0.451	0.894	0.496	NaN	NaN	NaN	-0.417	0.676	0.574	-0.389	0.532	0.534	-0.385	0.437	0.546	-0.393	0.281	0.597	-0.35	0.104	0.541	-0.199	0.049	0.58	NaN	NaN	NaN	-0.477	0.834	0.157	-0.479	0.655	0.131	-0.485	0.525	0.202	-0.513	0.412	0.21	-0.551	0.25	0.18	-0.575	0.091	0.263
1393	6.965	-0.6	0.905	0.316	-0.45	0.894	0.497	NaN	NaN	NaN	-0.417	0.675	0.574	-0.39	0.531	0.534	-0.385	0.436	0.545	-0.394	0.28	0.596	-0.349	0.103	0.54	-0.196	0.045	0.579	NaN	NaN	NaN	-0.476	0.834	0.157	-0.478	0.655	0.132	-0.484	0.525	0.203	-0.513	0.412	0.21	-0.551	0.25	0.18	-0.575	0.091	0.263
1394	6.97	-0.599	0.905	0.317	-0.45	0.894	0.498	NaN	NaN	NaN	-0.417	0.674	0.574	-0.39	0.531	0.534	-0.385	0.435	0.545	-0.394	0.279	0.595	-0.348	0.102	0.539	-0.196	0.045	0.578	NaN	NaN	NaN	-0.476	0.834	0.158	-0.478	0.655	0.132	-0.484	0.525	0.203	-0.513	0.411	0.211	-0.551	0.25	0.18	-0.575	0.091	0.263
1395	6.975	-0.598	0.905	0.318	-0.449	0.894	0.498	NaN	NaN	NaN	-0.417	0.674	0.574	-0.391	0.53	0.534	-0.385	0.435	0.544	-0.394	0.279	0.595	-0.347	0.101	0.539	-0.196	0.045	0.577	NaN	NaN	NaN	-0.475	0.834	0.158	-0.477	0.656	0.132	-0.484	0.525	0.203	-0.512	0.411	0.211	-0.551	0.25	0.18	-0.575	0.091	0.263
1396	6.98	-0.598	0.905	0.319	-0.447	0.893	0.499	NaN	NaN	NaN	-0.417	0.673	0.575	-0.391	0.53	0.533	-0.386	0.434	0.544	-0.393	0.278	0.594	-0.346	0.101	0.539	-0.194	0.043	0.575	NaN	NaN	NaN	-0.474	0.834	0.159	-0.476	0.656	0.133	-0.484	0.525	0.203	-0.511	0.411	0.211	-0.551	0.25	0.18	-0.575	0.091	0.263
1397	6.985	-0.597	0.905	0.319	-0.446	0.893	0.499	NaN	NaN	NaN	-0.417	0.672	0.575	-0.391	0.529	0.533	-0.386	0.434	0.543	-0.393	0.277	0.594	-0.345	0.1	0.539	-0.194	0.043	0.574	NaN	NaN	NaN	-0.473	0.833	0.159	-0.476	0.656	0.133	-0.484	0.525	0.204	-0.511	0.411	0.212	-0.551	0.25	0.181	-0.575	0.091	0.263
1398	6.99	-0.596	0.904	0.32	-0.445	0.893	0.499	NaN	NaN	NaN	-0.416	0.671	0.575	-0.391	0.528	0.532	-0.385	0.433	0.543	-0.392	0.277	0.594	-0.344	0.1	0.538	-0.195	0.043	0.573	NaN	NaN	NaN	-0.473	0.833	0.16	-0.475	0.656	0.134	-0.483	0.525	0.204	-0.51	0.411	0.212	-0.551	0.25	0.181	-0.575	0.091	0.263
1399	6.995	-0.595	0.904	0.321	-0.444	0.893	0.5	NaN	NaN	NaN	-0.416	0.67	0.575	-0.391	0.527	0.532	-0.384	0.432	0.543	-0.391	0.276	0.594	-0.344	0.1	0.537	-0.195	0.042	0.572	NaN	NaN	NaN	-0.472	0.833	0.16	-0.474	0.656	0.134	-0.482	0.525	0.205	-0.51	0.411	0.212	-0.55	0.251	0.181	-0.575	0.091	0.263
1400	7	-0.594	0.904	0.322	-0.443	0.892	0.5	NaN	NaN	NaN	-0.415	0.67	0.575	-0.39	0.527	0.531	-0.384	0.431	0.543	-0.39	0.276	0.594	-0.343	0.1	0.537	-0.193	0.039	0.571	NaN	NaN	NaN	-0.472	0.833	0.161	-0.473	0.655	0.134	-0.482	0.525	0.205	-0.509	0.411	0.213	-0.55	0.251	0.181	-0.575	0.091	0.263
1401	7.005	-0.593	0.904	0.322	-0.442	0.892	0.501	NaN	NaN	NaN	-0.415	0.669	0.576	-0.39	0.527	0.531	-0.384	0.431	0.543	-0.389	0.276	0.594	-0.342	0.1	0.537	-0.192	0.038	0.57	NaN	NaN	NaN	-0.471	0.833	0.161	-0.472	0.655	0.135	-0.481	0.525	0.206	-0.509	0.411	0.213	-0.55	0.251	0.181	-0.575	0.091	0.263
1402	7.01	-0.593	0.904	0.323	-0.441	0.892	0.501	NaN	NaN	NaN	-0.415	0.669	0.576	-0.39	0.526	0.531	-0.384	0.431	0.543	-0.387	0.275	0.594	-0.342	0.099	0.537	-0.191	0.037	0.569	NaN	NaN	NaN	-0.47	0.833	0.162	-0.471	0.655	0.135	-0.48	0.525	0.206	-0.509	0.411	0.213	-0.55	0.251	0.182	-0.575	0.091	0.264
1403	7.015	-0.592	0.904	0.324	-0.441	0.892	0.502	NaN	NaN	NaN	-0.414	0.668	0.576	-0.389	0.526	0.53	-0.383	0.431	0.543	-0.386	0.275	0.594	-0.341	0.099	0.537	-0.191	0.036	0.569	NaN	NaN	NaN	-0.469	0.833	0.162	-0.471	0.655	0.136	-0.48	0.525	0.206	-0.508	0.411	0.213	-0.55	0.251	0.182	-0.575	0.091	0.264
1404	7.02	-0.591	0.904	0.325	-0.439	0.891	0.502	NaN	NaN	NaN	-0.413	0.668	0.576	-0.388	0.526	0.53	-0.382	0.431	0.543	-0.384	0.275	0.594	-0.34	0.098	0.537	-0.191	0.035	0.569	NaN	NaN	NaN	-0.468	0.833	0.163	-0.47	0.655	0.136	-0.479	0.525	0.206	-0.508	0.411	0.214	-0.549	0.251	0.182	-0.575	0.091	0.264
1405	7.025	-0.59	0.904	0.325	-0.438	0.891	0.503	NaN	NaN	NaN	-0.411	0.667	0.576	-0.387	0.525	0.53	-0.381	0.43	0.542	-0.383	0.275	0.595	-0.339	0.098	0.537	-0.191	0.034	0.569	NaN	NaN	NaN	-0.468	0.833	0.164	-0.469	0.655	0.137	-0.479	0.525	0.207	-0.507	0.411	0.214	-0.549	0.251	0.182	-0.575	0.091	0.264
1406	7.03	-0.589	0.904	0.326	-0.437	0.891	0.504	NaN	NaN	NaN	-0.41	0.667	0.576	-0.387	0.525	0.531	-0.381	0.43	0.543	-0.382	0.274	0.595	-0.339	0.098	0.537	-0.191	0.033	0.569	NaN	NaN	NaN	-0.468	0.833	0.164	-0.469	0.655	0.137	-0.479	0.525	0.207	-0.507	0.411	0.215	-0.549	0.251	0.182	-0.575	0.091	0.264
1407	7.035	-0.588	0.904	0.326	-0.437	0.891	0.504	NaN	NaN	NaN	-0.409	0.666	0.576	-0.386	0.525	0.531	-0.38	0.43	0.543	-0.38	0.274	0.595	-0.338	0.097	0.537	-0.191	0.032	0.568	NaN	NaN	NaN	-0.467	0.833	0.165	-0.468	0.655	0.138	-0.478	0.525	0.207	-0.507	0.411	0.215	-0.548	0.251	0.182	-0.575	0.091	0.264
1408	7.04	-0.588	0.904	0.327	-0.437	0.891	0.505	NaN	NaN	NaN	-0.408	0.666	0.576	-0.385	0.525	0.531	-0.379	0.43	0.543	-0.379	0.274	0.596	-0.338	0.097	0.537	-0.191	0.032	0.568	NaN	NaN	NaN	-0.467	0.833	0.165	-0.467	0.655	0.138	-0.477	0.525	0.208	-0.506	0.411	0.215	-0.548	0.251	0.183	-0.575	0.091	0.264
1409	7.045	-0.587	0.905	0.328	-0.436	0.891	0.506	NaN	NaN	NaN	-0.406	0.666	0.577	-0.384	0.525	0.531	-0.379	0.43	0.543	-0.379	0.274	0.596	-0.337	0.097	0.537	-0.192	0.032	0.568	NaN	NaN	NaN	-0.466	0.833	0.166	-0.467	0.655	0.138	-0.477	0.525	0.208	-0.506	0.411	0.216	-0.548	0.251	0.183	-0.575	0.091	0.264
1410	7.05	-0.586	0.905	0.329	-0.434	0.891	0.506	NaN	NaN	NaN	-0.405	0.666	0.577	-0.383	0.525	0.531	-0.379	0.43	0.544	-0.378	0.274	0.596	-0.337	0.097	0.537	-0.192	0.032	0.569	NaN	NaN	NaN	-0.465	0.833	0.167	-0.467	0.655	0.139	-0.476	0.525	0.209	-0.506	0.411	0.216	-0.548	0.251	0.183	-0.575	0.091	0.264
1411	7.055	-0.586	0.905	0.329	-0.433	0.891	0.506	NaN	NaN	NaN	-0.404	0.666	0.578	-0.381	0.525	0.532	-0.377	0.43	0.544	-0.378	0.274	0.596	-0.337	0.097	0.537	-0.192	0.031	0.569	NaN	NaN	NaN	-0.464	0.833	0.167	-0.466	0.655	0.14	-0.476	0.525	0.21	-0.506	0.411	0.216	-0.547	0.251	0.183	-0.575	0.091	0.264
1412	7.06	-0.585	0.905	0.33	-0.433	0.891	0.507	NaN	NaN	NaN	-0.403	0.666	0.578	-0.38	0.525	0.532	-0.375	0.429	0.545	-0.377	0.274	0.596	-0.337	0.097	0.538	-0.191	0.029	0.569	NaN	NaN	NaN	-0.463	0.833	0.168	-0.465	0.655	0.14	-0.475	0.525	0.21	-0.506	0.411	0.216	-0.547	0.251	0.183	-0.575	0.091	0.264
1413	7.065	-0.584	0.905	0.331	-0.432	0.891	0.508	NaN	NaN	NaN	-0.401	0.667	0.578	-0.379	0.524	0.532	-0.374	0.429	0.545	-0.377	0.273	0.596	-0.337	0.097	0.538	-0.191	0.028	0.57	NaN	NaN	NaN	-0.463	0.833	0.168	-0.465	0.656	0.14	-0.475	0.525	0.21	-0.505	0.411	0.217	-0.547	0.251	0.183	-0.575	0.091	0.264
1414	7.07	-0.583	0.905	0.331	-0.431	0.891	0.509	NaN	NaN	NaN	-0.4	0.667	0.579	-0.377	0.525	0.532	-0.373	0.429	0.546	-0.376	0.273	0.597	-0.337	0.097	0.538	-0.191	0.028	0.57	NaN	NaN	NaN	-0.462	0.833	0.168	-0.465	0.656	0.141	-0.475	0.525	0.21	-0.505	0.411	0.217	-0.547	0.251	0.183	-0.575	0.091	0.264
1415	7.075	-0.583	0.905	0.332	-0.43	0.89	0.509	NaN	NaN	NaN	-0.398	0.667	0.579	-0.376	0.525	0.533	-0.373	0.429	0.546	-0.375	0.273	0.597	-0.337	0.097	0.538	-0.191	0.028	0.57	NaN	NaN	NaN	-0.461	0.833	0.169	-0.464	0.656	0.141	-0.475	0.525	0.21	-0.505	0.411	0.217	-0.547	0.251	0.183	-0.575	0.091	0.264
1416	7.08	-0.582	0.905	0.332	-0.429	0.89	0.51	NaN	NaN	NaN	-0.397	0.667	0.58	-0.375	0.525	0.533	-0.372	0.429	0.546	-0.374	0.273	0.598	-0.337	0.097	0.538	-0.191	0.027	0.569	NaN	NaN	NaN	-0.461	0.833	0.17	-0.464	0.656	0.141	-0.475	0.525	0.21	-0.505	0.411	0.217	-0.547	0.251	0.183	-0.575	0.091	0.264
1417	7.085	-0.581	0.905	0.333	-0.428	0.89	0.51	NaN	NaN	NaN	-0.396	0.667	0.58	-0.374	0.525	0.534	-0.371	0.429	0.547	-0.374	0.272	0.598	-0.336	0.097	0.539	-0.192	0.027	0.569	NaN	NaN	NaN	-0.46	0.833	0.17	-0.463	0.656	0.142	-0.475	0.525	0.211	-0.504	0.411	0.217	-0.547	0.252	0.183	-0.575	0.091	0.264
1418	7.09	-0.58	0.906	0.334	-0.427	0.89	0.51	NaN	NaN	NaN	-0.394	0.668	0.581	-0.373	0.525	0.535	-0.371	0.429	0.547	-0.374	0.272	0.599	-0.336	0.097	0.539	-0.192	0.027	0.569	NaN	NaN	NaN	-0.46	0.833	0.171	-0.463	0.656	0.142	-0.474	0.525	0.212	-0.504	0.411	0.218	-0.547	0.252	0.184	-0.575	0.091	0.264
1419	7.095	-0.58	0.906	0.334	-0.426	0.889	0.511	NaN	NaN	NaN	-0.393	0.668	0.581	-0.372	0.525	0.535	-0.37	0.429	0.548	-0.373	0.272	0.599	-0.336	0.096	0.539	-0.192	0.026	0.569	NaN	NaN	NaN	-0.459	0.833	0.171	-0.462	0.656	0.143	-0.473	0.525	0.212	-0.504	0.411	0.218	-0.547	0.252	0.184	-0.575	0.091	0.264
1420	7.1	-0.579	0.906	0.335	-0.425	0.889	0.512	NaN	NaN	NaN	-0.392	0.668	0.582	-0.371	0.525	0.536	-0.369	0.428	0.548	-0.373	0.272	0.599	-0.335	0.096	0.54	-0.191	0.024	0.57	NaN	NaN	NaN	-0.459	0.833	0.172	-0.461	0.655	0.143	-0.472	0.524	0.213	-0.503	0.411	0.218	-0.547	0.252	0.184	-0.575	0.091	0.264
1421	7.105	-0.578	0.906	0.336	-0.424	0.889	0.512	NaN	NaN	NaN	-0.391	0.668	0.583	-0.37	0.525	0.536	-0.368	0.428	0.549	-0.372	0.272	0.6	-0.335	0.096	0.54	-0.19	0.023	0.57	NaN	NaN	NaN	-0.458	0.834	0.172	-0.461	0.655	0.144	-0.472	0.524	0.213	-0.503	0.411	0.219	-0.547	0.252	0.184	-0.575	0.091	0.264
1422	7.11	-0.577	0.906	0.336	-0.424	0.89	0.513	NaN	NaN	NaN	-0.39	0.668	0.584	-0.369	0.525	0.536	-0.367	0.428	0.55	-0.372	0.272	0.6	-0.335	0.096	0.54	-0.19	0.023	0.57	NaN	NaN	NaN	-0.457	0.833	0.173	-0.46	0.655	0.144	-0.472	0.524	0.214	-0.503	0.411	0.219	-0.546	0.253	0.185	-0.575	0.091	0.264
1423	7.115	-0.576	0.906	0.337	-0.423	0.89	0.514	NaN	NaN	NaN	-0.388	0.668	0.585	-0.368	0.525	0.537	-0.366	0.427	0.55	-0.371	0.271	0.6	-0.335	0.096	0.54	-0.19	0.022	0.57	NaN	NaN	NaN	-0.456	0.833	0.173	-0.46	0.655	0.145	-0.472	0.524	0.214	-0.503	0.411	0.22	-0.546	0.253	0.185	-0.575	0.091	0.264
1424	7.12	-0.575	0.907	0.338	-0.422	0.889	0.514	NaN	NaN	NaN	-0.387	0.668	0.585	-0.367	0.525	0.538	-0.365	0.427	0.551	-0.371	0.271	0.601	-0.335	0.096	0.54	-0.191	0.022	0.57	NaN	NaN	NaN	-0.456	0.833	0.174	-0.459	0.655	0.145	-0.471	0.525	0.214	-0.502	0.411	0.22	-0.546	0.253	0.185	-0.575	0.091	0.264
1425	7.125	-0.575	0.907	0.339	NaN	NaN	NaN	NaN	NaN	NaN	-0.387	0.668	0.586	-0.366	0.525	0.538	-0.364	0.427	0.551	-0.37	0.271	0.601	-0.335	0.096	0.54	-0.191	0.021	0.57	NaN	NaN	NaN	-0.455	0.833	0.174	-0.459	0.655	0.146	-0.471	0.525	0.215	-0.502	0.411	0.22	-0.546	0.253	0.185	-0.574	0.091	0.264
1426	7.13	-0.574	0.907	0.34	-0.42	0.889	0.516	NaN	NaN	NaN	-0.386	0.668	0.586	-0.366	0.525	0.539	-0.363	0.427	0.552	-0.369	0.271	0.601	-0.334	0.096	0.54	-0.191	0.02	0.57	NaN	NaN	NaN	-0.455	0.833	0.175	-0.458	0.655	0.146	-0.471	0.525	0.215	-0.502	0.411	0.221	-0.546	0.253	0.185	-0.574	0.091	0.264
1427	7.135	-0.573	0.907	0.341	-0.42	0.889	0.517	NaN	NaN	NaN	-0.385	0.668	0.587	-0.365	0.524	0.54	-0.363	0.427	0.552	-0.369	0.271	0.601	-0.334	0.096	0.54	-0.19	0.019	0.57	NaN	NaN	NaN	-0.454	0.833	0.175	-0.457	0.655	0.147	-0.47	0.524	0.215	-0.502	0.411	0.221	-0.546	0.253	0.185	-0.574	0.091	0.264
1428	7.14	-0.572	0.907	0.342	NaN	NaN	NaN	NaN	NaN	NaN	-0.385	0.667	0.588	-0.364	0.524	0.54	-0.362	0.428	0.553	-0.368	0.271	0.602	-0.333	0.095	0.54	-0.19	0.018	0.57	NaN	NaN	NaN	-0.454	0.833	0.176	-0.457	0.655	0.148	-0.469	0.524	0.216	-0.501	0.411	0.221	-0.546	0.253	0.185	-0.574	0.091	0.264
1429	7.145	-0.571	0.907	0.343	-0.416	0.889	0.518	NaN	NaN	NaN	-0.385	0.667	0.589	-0.363	0.524	0.54	-0.361	0.428	0.553	-0.367	0.27	0.602	-0.332	0.095	0.54	-0.189	0.018	0.57	NaN	NaN	NaN	-0.453	0.833	0.177	-0.456	0.655	0.148	-0.469	0.524	0.217	-0.501	0.411	0.222	-0.545	0.253	0.186	-0.574	0.091	0.264
1430	7.15	-0.57	0.908	0.344	-0.415	0.889	0.519	NaN	NaN	NaN	-0.384	0.667	0.59	-0.362	0.524	0.541	-0.361	0.428	0.553	-0.366	0.27	0.602	-0.332	0.095	0.54	-0.189	0.018	0.57	NaN	NaN	NaN	-0.452	0.833	0.178	-0.455	0.654	0.148	-0.468	0.525	0.217	-0.5	0.411	0.222	-0.545	0.253	0.186	-0.574	0.091	0.264
1431	7.155	-0.569	0.908	0.345	-0.414	0.888	0.519	NaN	NaN	NaN	-0.384	0.666	0.591	-0.361	0.524	0.541	-0.36	0.427	0.554	-0.365	0.27	0.602	-0.332	0.095	0.54	-0.189	0.018	0.57	NaN	NaN	NaN	-0.452	0.833	0.179	-0.455	0.655	0.149	-0.468	0.525	0.218	-0.5	0.411	0.222	-0.545	0.253	0.186	-0.574	0.091	0.264
1432	7.16	-0.568	0.908	0.346	NaN	NaN	NaN	NaN	NaN	NaN	-0.384	0.666	0.591	-0.36	0.524	0.541	-0.359	0.427	0.554	-0.364	0.27	0.603	-0.331	0.094	0.54	-0.189	0.018	0.57	NaN	NaN	NaN	-0.451	0.833	0.179	-0.455	0.655	0.149	-0.468	0.525	0.218	-0.5	0.411	0.223	-0.545	0.254	0.186	-0.574	0.091	0.264
1433	7.165	-0.567	0.908	0.346	NaN	NaN	NaN	NaN	NaN	NaN	-0.383	0.665	0.592	-0.36	0.523	0.541	-0.358	0.426	0.554	-0.363	0.27	0.603	-0.331	0.094	0.54	-0.189	0.018	0.57	NaN	NaN	NaN	-0.45	0.833	0.18	-0.455	0.655	0.15	-0.468	0.525	0.218	-0.499	0.411	0.223	-0.545	0.254	0.187	-0.574	0.092	0.264
1434	7.17	-0.566	0.908	0.347	-0.411	0.888	0.522	NaN	NaN	NaN	-0.383	0.665	0.593	-0.359	0.523	0.541	-0.357	0.425	0.555	-0.362	0.269	0.603	-0.331	0.094	0.539	-0.189	0.018	0.57	NaN	NaN	NaN	-0.45	0.833	0.181	-0.455	0.656	0.151	-0.468	0.525	0.218	-0.499	0.412	0.223	-0.545	0.254	0.187	-0.574	0.092	0.264
1435	7.175	-0.564	0.908	0.348	-0.409	0.888	0.522	NaN	NaN	NaN	-0.383	0.665	0.593	-0.359	0.523	0.541	-0.357	0.425	0.555	-0.361	0.269	0.603	-0.331	0.094	0.539	-0.189	0.018	0.57	NaN	NaN	NaN	-0.449	0.833	0.182	-0.455	0.657	0.152	-0.468	0.525	0.219	-0.499	0.412	0.224	-0.545	0.254	0.187	-0.574	0.092	0.265
1436	7.18	-0.563	0.908	0.349	-0.408	0.888	0.523	NaN	NaN	NaN	-0.383	0.664	0.594	-0.358	0.523	0.541	-0.356	0.425	0.555	-0.36	0.269	0.603	-0.331	0.094	0.539	-0.189	0.018	0.57	NaN	NaN	NaN	-0.448	0.833	0.182	-0.455	0.657	0.152	-0.467	0.525	0.22	-0.498	0.412	0.224	-0.545	0.254	0.187	-0.574	0.092	0.265
1437	7.185	-0.562	0.909	0.35	-0.407	0.888	0.524	NaN	NaN	NaN	-0.382	0.664	0.595	-0.358	0.523	0.541	-0.356	0.425	0.555	-0.359	0.269	0.603	-0.331	0.094	0.539	-0.189	0.018	0.57	NaN	NaN	NaN	-0.447	0.833	0.183	-0.454	0.657	0.153	-0.466	0.525	0.22	-0.498	0.412	0.225	-0.545	0.254	0.188	-0.574	0.092	0.265
1438	7.19	-0.561	0.909	0.351	NaN	NaN	NaN	NaN	NaN	NaN	-0.381	0.663	0.595	-0.357	0.523	0.541	-0.355	0.425	0.555	-0.359	0.269	0.603	-0.331	0.093	0.539	-0.189	0.018	0.57	NaN	NaN	NaN	-0.446	0.832	0.184	-0.454	0.657	0.154	-0.466	0.525	0.221	-0.498	0.412	0.225	-0.545	0.255	0.188	-0.574	0.092	0.265
1439	7.195	-0.56	0.909	0.352	NaN	NaN	NaN	NaN	NaN	NaN	-0.381	0.663	0.596	-0.357	0.523	0.542	-0.355	0.425	0.555	-0.359	0.269	0.603	-0.33	0.093	0.538	-0.189	0.018	0.57	NaN	NaN	NaN	-0.445	0.833	0.185	-0.453	0.657	0.154	-0.466	0.525	0.221	-0.498	0.412	0.225	-0.545	0.255	0.188	-0.574	0.092	0.265
1440	7.2	-0.559	0.909	0.353	-0.402	0.888	0.526	NaN	NaN	NaN	-0.38	0.663	0.596	-0.356	0.522	0.542	-0.354	0.425	0.554	-0.358	0.268	0.603	-0.33	0.093	0.538	-0.189	0.018	0.57	NaN	NaN	NaN	-0.445	0.833	0.186	-0.453	0.658	0.155	-0.465	0.525	0.222	-0.498	0.412	0.226	-0.545	0.255	0.188	-0.574	0.092	0.265
1441	7.205	-0.558	0.91	0.354	-0.402	0.888	0.527	NaN	NaN	NaN	-0.379	0.663	0.596	-0.355	0.522	0.542	-0.354	0.425	0.554	-0.358	0.268	0.602	-0.33	0.093	0.538	-0.189	0.018	0.57	NaN	NaN	NaN	-0.444	0.833	0.187	-0.453	0.658	0.156	-0.465	0.526	0.223	-0.498	0.412	0.227	-0.545	0.256	0.189	-0.574	0.092	0.265
1442	7.21	-0.557	0.91	0.355	NaN	NaN	NaN	NaN	NaN	NaN	-0.378	0.662	0.596	-0.354	0.522	0.542	-0.353	0.425	0.554	-0.358	0.268	0.602	-0.329	0.093	0.538	-0.189	0.018	0.57	NaN	NaN	NaN	-0.443	0.833	0.188	-0.452	0.657	0.156	-0.465	0.526	0.223	-0.497	0.413	0.227	-0.545	0.256	0.189	-0.574	0.092	0.265
1443	7.215	-0.556	0.91	0.356	NaN	NaN	NaN	NaN	NaN	NaN	-0.377	0.662	0.597	-0.354	0.522	0.542	-0.353	0.425	0.554	-0.357	0.268	0.602	-0.329	0.093	0.538	-0.189	0.018	0.57	NaN	NaN	NaN	-0.442	0.832	0.188	-0.451	0.658	0.157	-0.465	0.526	0.224	-0.497	0.413	0.227	-0.546	0.256	0.189	-0.574	0.092	0.265
1444	7.22	-0.555	0.911	0.357	-0.397	0.889	0.53	NaN	NaN	NaN	-0.376	0.662	0.597	-0.353	0.522	0.542	-0.352	0.425	0.554	-0.357	0.267	0.602	-0.329	0.093	0.538	-0.189	0.018	0.57	NaN	NaN	NaN	-0.441	0.832	0.189	-0.451	0.658	0.158	-0.464	0.526	0.224	-0.497	0.413	0.228	-0.546	0.257	0.189	-0.574	0.093	0.266
1445	7.225	-0.554	0.911	0.358	-0.396	0.89	0.53	NaN	NaN	NaN	-0.375	0.662	0.597	-0.353	0.522	0.542	-0.352	0.425	0.554	-0.356	0.267	0.602	-0.329	0.093	0.538	-0.189	0.018	0.57	NaN	NaN	NaN	-0.44	0.832	0.19	-0.451	0.658	0.159	-0.463	0.525	0.225	-0.496	0.413	0.228	-0.545	0.257	0.189	-0.574	0.093	0.266
1446	7.23	-0.552	0.911	0.358	-0.394	0.89	0.531	NaN	NaN	NaN	-0.373	0.663	0.597	-0.352	0.522	0.542	-0.352	0.425	0.554	-0.356	0.267	0.602	-0.328	0.093	0.537	-0.189	0.018	0.57	NaN	NaN	NaN	-0.439	0.832	0.191	-0.45	0.658	0.159	-0.462	0.525	0.226	-0.496	0.413	0.229	-0.545	0.257	0.19	-0.574	0.093	0.266
1447	7.235	-0.551	0.912	0.359	-0.392	0.89	0.531	NaN	NaN	NaN	-0.372	0.662	0.597	-0.352	0.522	0.542	-0.352	0.425	0.554	-0.356	0.267	0.602	-0.328	0.093	0.537	-0.189	0.018	0.57	NaN	NaN	NaN	-0.438	0.832	0.191	-0.45	0.658	0.16	-0.462	0.525	0.226	-0.495	0.413	0.229	-0.545	0.258	0.19	-0.574	0.093	0.266
1448	7.24	-0.55	0.912	0.36	-0.391	0.89	0.532	NaN	NaN	NaN	-0.37	0.662	0.597	-0.351	0.522	0.542	-0.352	0.425	0.554	-0.355	0.266	0.602	-0.328	0.093	0.537	-0.189	0.018	0.57	NaN	NaN	NaN	-0.438	0.832	0.192	-0.449	0.658	0.161	-0.462	0.525	0.227	-0.495	0.413	0.23	-0.545	0.258	0.19	-0.574	0.094	0.266
1449	7.245	-0.549	0.912	0.361	-0.391	0.891	0.533	NaN	NaN	NaN	-0.368	0.663	0.597	-0.351	0.522	0.542	-0.352	0.425	0.554	-0.355	0.266	0.602	-0.328	0.093	0.537	-0.189	0.018	0.57	NaN	NaN	NaN	-0.437	0.833	0.193	-0.449	0.658	0.161	-0.462	0.525	0.227	-0.495	0.413	0.23	-0.545	0.258	0.191	-0.574	0.094	0.266
1450	7.25	-0.548	0.913	0.362	-0.39	0.892	0.534	NaN	NaN	NaN	-0.367	0.663	0.598	-0.35	0.522	0.542	-0.352	0.425	0.554	-0.355	0.266	0.602	-0.328	0.092	0.537	-0.189	0.018	0.57	NaN	NaN	NaN	-0.436	0.833	0.193	-0.447	0.657	0.162	-0.461	0.525	0.227	-0.495	0.413	0.231	-0.544	0.258	0.191	-0.574	0.094	0.266
1451	7.255	-0.547	0.913	0.363	-0.388	0.892	0.535	NaN	NaN	NaN	-0.366	0.663	0.598	-0.35	0.522	0.543	-0.352	0.425	0.555	-0.355	0.266	0.603	-0.328	0.092	0.537	-0.189	0.018	0.57	NaN	NaN	NaN	-0.435	0.833	0.194	-0.447	0.656	0.162	-0.461	0.526	0.228	-0.494	0.413	0.231	-0.544	0.258	0.191	-0.574	0.094	0.266
1452	7.26	-0.545	0.914	0.363	-0.386	0.892	0.535	NaN	NaN	NaN	-0.365	0.663	0.598	-0.35	0.522	0.543	-0.353	0.425	0.555	-0.355	0.266	0.603	-0.328	0.092	0.537	-0.189	0.018	0.57	NaN	NaN	NaN	-0.434	0.833	0.195	-0.446	0.656	0.163	-0.461	0.526	0.229	-0.494	0.413	0.232	-0.544	0.258	0.191	-0.574	0.095	0.266
1453	7.265	-0.544	0.914	0.364	-0.385	0.892	0.535	NaN	NaN	NaN	-0.364	0.664	0.599	-0.35	0.522	0.544	-0.353	0.425	0.555	-0.355	0.266	0.603	-0.328	0.092	0.537	-0.189	0.017	0.57	NaN	NaN	NaN	-0.433	0.833	0.196	-0.446	0.656	0.164	-0.46	0.526	0.229	-0.494	0.414	0.232	-0.544	0.259	0.192	-0.574	0.095	0.266
1454	7.27	-0.543	0.914	0.365	-0.383	0.892	0.536	NaN	NaN	NaN	-0.362	0.664	0.599	-0.351	0.522	0.544	-0.353	0.425	0.556	-0.355	0.265	0.603	-0.328	0.092	0.537	-0.189	0.017	0.57	NaN	NaN	NaN	-0.433	0.833	0.196	-0.446	0.657	0.164	-0.46	0.525	0.23	-0.494	0.414	0.232	-0.544	0.259	0.192	-0.574	0.095	0.266
1455	7.275	-0.542	0.915	0.366	-0.382	0.892	0.537	NaN	NaN	NaN	-0.361	0.664	0.6	-0.351	0.522	0.544	-0.354	0.424	0.556	-0.355	0.265	0.604	-0.328	0.092	0.537	-0.189	0.017	0.57	NaN	NaN	NaN	-0.432	0.833	0.196	-0.446	0.657	0.165	-0.459	0.525	0.231	-0.494	0.414	0.233	-0.544	0.259	0.192	-0.574	0.095	0.266
1456	7.28	-0.54	0.915	0.367	-0.38	0.892	0.537	NaN	NaN	NaN	-0.361	0.664	0.6	-0.351	0.522	0.545	-0.354	0.425	0.556	-0.355	0.265	0.604	-0.328	0.092	0.537	-0.189	0.017	0.57	NaN	NaN	NaN	-0.431	0.833	0.197	-0.446	0.657	0.166	-0.459	0.525	0.231	-0.494	0.415	0.233	-0.544	0.26	0.193	-0.574	0.095	0.266
1457	7.285	-0.539	0.915	0.367	-0.379	0.893	0.538	NaN	NaN	NaN	-0.36	0.664	0.601	-0.351	0.522	0.545	-0.354	0.425	0.557	-0.355	0.265	0.604	-0.328	0.092	0.537	-0.189	0.017	0.57	NaN	NaN	NaN	-0.43	0.833	0.198	-0.446	0.658	0.166	-0.459	0.526	0.231	-0.493	0.415	0.233	-0.544	0.26	0.193	-0.574	0.095	0.266
1458	7.29	-0.538	0.916	0.368	-0.378	0.893	0.539	NaN	NaN	NaN	-0.359	0.665	0.601	-0.351	0.522	0.546	-0.355	0.425	0.557	-0.356	0.265	0.605	-0.328	0.092	0.538	-0.189	0.017	0.57	NaN	NaN	NaN	-0.429	0.833	0.198	-0.445	0.658	0.167	-0.459	0.526	0.232	-0.493	0.415	0.234	-0.544	0.26	0.193	-0.574	0.095	0.266
1459	7.295	-0.537	0.916	0.369	-0.376	0.894	0.539	NaN	NaN	NaN	-0.359	0.665	0.602	-0.351	0.522	0.546	-0.355	0.425	0.557	-0.356	0.265	0.605	-0.328	0.092	0.538	-0.189	0.017	0.57	NaN	NaN	NaN	-0.428	0.833	0.199	-0.445	0.658	0.168	-0.459	0.526	0.232	-0.493	0.415	0.234	-0.544	0.26	0.193	-0.574	0.095	0.267
1460	7.3	-0.536	0.917	0.37	-0.374	0.893	0.539	NaN	NaN	NaN	-0.359	0.665	0.603	-0.352	0.522	0.546	-0.356	0.425	0.558	-0.356	0.265	0.605	-0.329	0.092	0.538	-0.189	0.017	0.57	NaN	NaN	NaN	-0.428	0.833	0.2	-0.445	0.658	0.169	-0.459	0.526	0.232	-0.493	0.416	0.235	-0.544	0.26	0.194	-0.574	0.096	0.267
1461	7.305	-0.535	0.917	0.37	-0.373	0.894	0.54	NaN	NaN	NaN	-0.358	0.665	0.603	-0.352	0.522	0.547	-0.357	0.425	0.558	-0.356	0.265	0.606	-0.329	0.092	0.538	-0.189	0.017	0.57	NaN	NaN	NaN	-0.427	0.834	0.2	-0.446	0.659	0.169	-0.459	0.526	0.233	-0.493	0.416	0.235	-0.543	0.261	0.194	-0.574	0.096	0.267
[truncated: 2,498 more rows]
[truncated: 3 more columns]
