# Supplementary material for: Associations between lower-limb muscle activation and knee flexion in post-stroke individuals: A study on the stance-to-swing phases of gait
Source: PLoS One. 2017 Sep 8;12(9):e0183865. doi: 10.1371/journal.pone.0183865 (PMC5590852; doi:10.1371/journal.pone.0183865)
Supplement: S1 Dataset — (ZIP) [file pone.0183865.s001.zip › S1_Dataset/Patient group/9/1/emg.csv]

Frame	Time	EMG Signal 1	EMG Signal 2	EMG Signal 3	EMG Signal 4	EMG Signal 5	EMG Signal 6	EMG Signal 7	EMG Signal 8
0	0	58.605	-24.692	-30.453	57.429	28.803	30.162	2.39	57.612
1	0.001	47.475	-49.04	6.242	85.116	30.433	35.422	-9.357	53.19
2	0.002	46.603	-4.485	49.725	74.258	31.877	40.495	4.637	48.975
3	0.003	57.14	48.203	29.54	31.686	27.902	38.028	45.546	40.657
4	0.004	42.536	53.281	66.265	51.819	28.774	37.118	37.869	40.67
5	0.005	57.557	57.58	69.334	56.498	29.269	40.278	74.92	19.424
6	0.006	57.483	49.315	136.098	24.236	28.418	38.033	78.292	20.066
7	0.007	35.96	19.422	124.304	-38.619	27.588	34.652	7.891	11.25
8	0.008	36.145	22.284	77.682	16.443	21.342	30.508	-23.438	20.052
9	0.009	36.155	42.939	51.371	22.028	18.021	25.607	1.638	16.31
10	0.01	48.78	53.128	27.413	40.155	24.378	23.633	-8.088	26.718
11	0.011	36.857	69.728	45.537	7.934	23.989	25.746	42.045	35.99
12	0.012	39.885	50.562	37.794	-21.535	21.695	26.53	87.366	38.521
13	0.013	39.288	26.619	30.673	12.012	33.543	31.599	67.725	40.501
14	0.014	38.518	27.306	13.917	51.593	34.192	17.344	38.637	25.675
15	0.015	48.252	27.839	-10.563	22.311	17.055	7.182	2.026	15.333
16	0.016	31.917	18.897	-8.104	15.706	17.952	7.308	5.111	15.31
17	0.017	31.882	6.312	-6.048	-27.074	10.943	13.079	7.83	15.134
18	0.018	24.735	33.453	2.401	-0.873	4.55	10.556	10.216	4.7
19	0.019	5.441	43.991	3.961	2.729	-4.501	5.753	5.622	-2.802
20	0.02	-3.361	53.44	-5.824	-12.19	-4.224	5.445	13.585	-3.32
21	0.021	-7.267	34.716	5.529	7.167	3.63	9.053	37.83	9.951
22	0.022	0.688	30.044	39.202	32.177	1.454	10.378	19.549	10.694
23	0.023	4.267	25.829	63.043	13.923	10.14	-1.411	15.258	3.556
24	0.024	-5.24	26.841	2.155	34.651	15.567	-1.161	11.423	-9.902
25	0.025	-5.386	13.817	-104.967	76.081	3.8	6.675	-2.4	3.207
26	0.026	-0.447	1.876	-91.863	44.53	-4.256	2.17	-14.997	0.115
27	0.027	-2.984	-28.426	-79.826	-6.472	-1.433	10.862	-39.393	25.316
28	0.028	-16.098	7.877	-69.126	25.975	1.24	6.251	-43.457	58.311
29	0.029	-21.978	11.682	-37.705	-5.346	3.566	-10.317	-24.617	16.062
30	0.03	-1.468	-30.735	-9.156	21.523	7.686	-4.779	2.788	9.644
31	0.031	-5.673	-37.311	70.57	35.897	6.23	-3.652	36.06	3.67
32	0.032	1.606	-23.314	145.538	12.392	4.813	0.819	21.805	7.212
33	0.033	13.395	-19.885	115.068	-17.291	-5.277	-7.829	8.764	2.294
34	0.034	10.149	-16.771	33.551	-21.555	-12.237	-12.757	-3.109	-24.824
35	0.035	7.168	-6.451	-21.381	-73.499	-4.451	-1.581	-13.729	-35.62
36	0.036	-3.295	9.758	-51.63	-37.015	-8.042	-3.711	-17.358	-33.216
37	0.037	-5.764	12.138	-61.126	36.522	-3.662	-2.901	-15.216	-31.162
38	0.038	-1.804	3.186	-37.293	6.57	-8.349	-4.566	-8.245	-24.2
39	0.039	1.792	-10.16	-45.158	-20.55	0.161	-13.351	-15.717	1.014
40	0.04	7.585	-22.312	-52.203	19.754	-1.365	-6.41	-14.055	10.633
41	0.041	3.562	-16.419	-46.689	-17.463	-4.796	-5.814	-4.825	13.323
42	0.042	-4.271	-18.806	-19.438	-24.266	-15.939	-15.838	-3.48	-29.603
43	0.043	-15.535	-7.011	25.699	5.947	-29.177	-12.472	-14.811	-35.897
44	0.044	-17.251	-5.793	43.603	-55.204	-27.67	-6.751	-25.139	-8.477
45	0.045	-13.882	-4.726	26.918	17.967	-23.232	-7.97	-5.823	6.378
46	0.046	-29.804	-11.36	11.602	-31.49	-10.44	-3.351	36.57	1.657
47	0.047	-44.902	-17.565	24.947	-40.426	-8.851	0.724	30.42	-2.646
48	0.048	-46.982	-14.635	-4.246	-16.078	-10.527	-6.776	2.601	-14.025
49	0.049	-48.839	-29.476	-23.156	-23.376	-6.366	-15.791	-22.724	-24.217
50	0.05	-44.274	-31.707	-26.558	-16.637	-12.819	-17.041	-27.278	-27.404
51	0.051	-31.248	-29.806	-29.73	14.021	-13.973	-18.009	-23.211	-30.108
52	0.052	-11.849	-24.62	-21.424	-2.17	-8.747	-17.036	-26.9	8.418
53	0.053	-14.326	-13.584	-18.883	3.114	-7.783	-14.506	-9.871	3.047
54	0.054	-11.98	-0.551	-21.204	-10.144	-8.557	-10.434	-19.111	-11.952
55	0.055	2.921	-2.231	-23.311	-13.903	-6.225	-9.841	-4.946	-16.304
56	0.056	-6.74	-25.954	-17.488	12.685	-11.066	-17.189	33.611	-20.284
57	0.057	-11.943	-42.906	-5.207	-18.042	-1.011	-10.422	50.081	-9.031
58	0.058	-4.003	-8.437	18.689	-46.905	-5.28	-7.912	-15.53	-19.235
59	0.059	-8.234	23.52	8.676	9.93	6.515	-10.251	-24.456	-16.147
60	0.06	-4.529	19.506	-38.327	50.722	-1.421	-8.333	-48.822	-13.388
61	0.061	-15.328	8.328	-58.269	28.77	-8.578	-8.93	-41.428	-15.853
62	0.062	-22.448	-15.419	-52.277	-45.073	-2.193	-9.526	-61.262	-13.452
63	0.063	-2.866	-24.656	-46.918	-35.167	-3.344	-8.178	-55.14	-11.221
64	0.064	-11.164	-21.919	-21.812	-26.174	1.895	-6.832	-38.605	-9.218
65	0.065	-18.692	6.361	-17.435	-17.934	-6.995	-6.465	-23.496	-28.529
66	0.066	-11.7	10.066	28.301	4.29	-5.843	-5.332	-9.967	-25.992
67	0.067	-9.579	0.009	46.304	-29.121	-11.069	-1.092	-22.371	9.043
68	0.068	-3.784	3.074	7.444	-23.112	-23.847	-6.91	19.232	14.106
69	0.069	4.909	-16.678	-17.771	-28.432	-25.591	-12.533	57.964	27.685
70	0.07	0.238	-39.899	-13.261	-3.18	-17.669	-16.032	52.927	15.34
71	0.071	-1.15	-80.745	-25.547	1.343	-13.428	-14.112	30.057	4.156
72	0.072	-15.499	-75.357	-14.256	-27.56	-4.54	-17.031	9.334	-5.845
73	0.073	-25.194	-19.814	-4.158	-46.264	-1.07	-13.552	-17.035	-21.447
74	0.074	-30.439	-41.857	17.685	5.278	2.026	-10.276	-40.887	-24.077
75	0.075	-19.423	-75.325	14.846	57.048	3	-10.664	-50.219	-26.522
76	0.076	-23.692	-32.754	-23.953	10.289	-2.995	-5.433	-13.285	-14.842
77	0.077	-24.84	-5.12	3.414	16.317	-8.597	-12.005	11.879	-16.9
78	0.078	-28.309	30.029	28.356	-22.424	-10.528	-9.488	-10.976	-7.151
79	0.079	-29.243	43.525	32.697	-77.909	-20.58	-8.711	-15.037	8.842
80	0.08	-20.284	47.51	-4.879	-85.236	-16.306	-6.778	-26.212	-1.725
81	0.081	-19.055	36.182	-30.044	-65.291	-15.146	-14.139	-49.976	8.011
82	0.082	-13.785	12.315	-16.451	-22.708	-11.659	-11.255	-46.795	-0.699
83	0.083	-10.849	-3.419	-12.335	-28.188	-8.55	-10.495	-9.758	-8.651
84	0.084	-18.757	4.823	-31.098	-73.677	-7.58	-8.195	-44.932	-21.622
85	0.085	-19.696	-18.496	-68.875	-6.606	-11.84	-13.05	-22.082	-12.939
86	0.086	-16.759	-53.009	-53.833	-33.362	-11.051	-8.418	40.445	-5.02
87	0.087	-3.579	-66.585	-40.313	-25.179	-4.459	-7.866	67.182	-23.834
88	0.088	21.596	-54.241	-27.987	71.328	-6.96	-9.236	26.545	-31.383
89	0.089	4.582	-27.958	-24.315	31.888	-2.894	-16.611	19.188	-52.461
90	0.09	1.515	-17.98	27.199	-3.751	-0.946	-17.614	25.775	-38.287
91	0.091	-6.778	-8.786	5.177	7.036	-0.339	-4.867	7.587	-40.776
92	0.092	-9.297	-11.531	-28.32	-2.882	-4.379	-6.627	-42.346	-43.037
93	0.093	-20.928	-24.326	-34.346	41.713	-10.178	-5.094	-35.752	-32.359
94	0.094	-23.1	-17.364	-39.847	49.665	-7.861	-0.853	-29.727	-7.182
95	0.095	-32.807	-10.985	-14.793	12.527	-11.354	-2.022	-35.149	44.339
96	0.096	-31.08	-9.061	-1.365	-20.97	-6.715	-8.034	-30.106	37.025
97	0.097	-32.652	-7.337	-5.487	9.346	-6.132	-13.274	-7.261	-9.791
98	0.098	-19.722	-2.687	-1.819	-40.74	-10.977	-16.184	30.261	-3.775
99	0.099	-14.532	1.592	1.381	-87.711	-15.627	-11.948	-5.01	-9.213
100	0.1	-16.086	-2.086	10.551	-69.736	-11.552	-12.746	-37.004	5.868
101	0.101	-11.801	3.893	-3.639	-31.279	-3.621	-10.836	-16.387	-7.703
102	0.102	-5.379	13.55	-6.15	-36.52	-0.146	-14.144	-5.224	-36.766
103	0.103	10.333	-0.745	-3.817	-86.971	-7.502	-11.258	-15.339	-70.829
104	0.104	12.49	1.258	-1.717	-67.051	-14.268	-14.754	-12.273	-57.283
105	0.105	2.838	-18.017	-7.589	-24.484	-2.853	-8.371	1.815	-44.913
106	0.106	-9.318	-25.521	-33.987	-19.137	-1.317	-2.373	9.308	11.764
107	0.107	-13.939	0.238	-60.284	5.922	-2.693	-7.999	-25.729	133.855
108	0.108	-29.784	-3.037	-63.539	74.483	-9.101	-4.522	-20.69	11.339
109	0.109	-27.641	-12.273	-54.172	44.737	-17.448	-7.811	-25.159	-36.291
110	0.11	-25.702	-9.529	-34.343	71.318	-14.377	-10.716	-37.549	-21.975
111	0.111	-34.415	-17.048	-16.5	46.848	-11.511	-9.36	-41.249	-35.146
112	0.112	-26.485	-33.293	18.523	54.118	-21.223	-16.724	-31.199	-46.988
113	0.113	-16.419	-31.212	3.379	20.462	-14.854	-11.519	-21.947	-14.566
114	0.114	-15.242	-25.476	7.757	14.275	-16.046	-12.493	9.165	-4.751
115	0.115	-16.404	-27.292	36.817	-58.119	-10.847	-11.721	5.023	4.138
116	0.116	-4.629	-16.315	78.448	10.764	-15.716	-15.789	8.628	12.238
117	0.117	-6.216	5.333	39.832	19.535	-14.963	-13.86	-1.483	-9.848
118	0.118	-10.505	2.277	-35.752	-37.53	-17.325	-14.449	-23.449	-16.433
119	0.119	-14.215	-11.781	-111.602	-30.287	-10.781	-11.547	2.038	-22.409
120	0.12	-10.753	-4.215	-121.458	-23.766	-2.878	-10.21	25.811	-16.968
121	0.121	-13.888	-11.18	-58.901	-54.274	2.323	-5.769	16.48	-22.003
122	0.122	-11.026	-43.15	-1.979	6.482	-0.603	-14.685	19.106	-26.493
123	0.123	-6.82	-56.719	49.687	-18.113	-6.635	-13.541	6.237	-30.63
124	0.124	-15.776	-44.261	69.644	-40.341	-8.986	-19.551	-5.465	-27.02
125	0.125	-14.658	-33.005	112.251	-6.94	-16.953	-16.46	-24.725	-10.032
126	0.126	-28.626	-9.17	128.744	-13.007	-22.207	-19.36	-53.053	-13.153
127	0.127	-26.727	0.195	53.079	-7.637	-11.411	-6.192	-34.329	0.956
128	0.128	-42.617	8.613	-22.774	-63.289	-12.817	-12.003	-37.698	-27.347
129	0.129	-53.285	26.522	-52.358	-56.066	-14.025	-17.226	-47.121	-23.735
130	0.13	-35.887	10.351	-43.429	-22.737	3.163	-6.385	-10.342	-13.705
131	0.131	-14.802	-21.507	-35.309	-16.876	-5.188	4.652	-25.631	27.091
132	0.132	-0.684	-7.918	-13.282	10.678	-14.892	0.389	-30.276	32.438
133	0.133	6.868	12.792	-33.226	-54.937	-11.246	-0.763	-18.054	7.203
134	0.134	-4.733	23.993	-63.589	7.57	-10.108	-9.08	0.623	2.685
135	0.135	-15.371	0.16	-80.012	-49.354	-15.349	-3.839	-9.518	-9.774
136	0.136	-13.417	-21.755	-95.107	-86.379	-12.479	5.069	-18.883	16.489
137	0.137	-11.664	-13.492	-44.798	-79.88	-9.994	-8.075	6.635	-14.521
138	0.138	-10.101	-26.312	-51.399	-24.987	-2.656	-6.327	13.598	-20.2
139	0.139	-20.123	4.076	-69.579	12.013	-5.582	-1.673	-3.51	-24.322
140	0.14	-16.447	0.081	-53.121	45.534	-18.751	-5.921	-0.462	-5.596
141	0.141	2.523	-41.279	12.529	3.028	-16.825	-12.298	7.817	-36.588
142	0.142	3.676	-44.912	39.274	41.709	-8.119	-20.608	-10.096	-40.655
143	0.143	11.023	-41.587	96.183	97.335	-3.488	-13.24	-26.508	-21.872
144	0.144	-3.699	-32.279	88.849	30.725	3.646	-16.132	-7.471	-18.574
145	0.145	-14.351	-23.93	55.402	-49.867	4.775	-11.855	-5.042	-9.278
146	0.146	-16.286	-21.394	-23.872	-39.12	5.91	-7.759	15.993	-0.873
147	0.147	-11.041	-37.619	-56.299	29.896	8.995	-12.582	18.66	-8.372
148	0.148	-6.383	-39.72	-8.588	23.668	2.222	-7.935	5.848	7.87
149	0.149	-25.126	-22.273	1.372	68.35	-10.948	-11.994	-5.835	-7.019
150	0.15	-37.865	-1.153	-43.285	76.563	-5.15	-9.47	13.195	-1.19
151	0.151	-26.232	1.575	-83.874	39.679	-3.415	-13.915	-10.138	4.056
152	0.152	-11.318	-26.671	-61.799	-47.693	-8.061	-12.167	-19.508	-0.583
153	0.153	-9.371	-45.461	-14.938	-130.896	-15.209	-11.764	-22.279	-13.582
154	0.154	-7.591	-35.469	15.497	-119.98	-8.816	-15.034	-19.837	-15.355
155	0.155	-12.194	-7.306	20.965	-50.827	-2.809	-14.633	1.173	-10.704
156	0.156	-13.504	-3.71	-54.673	-5.944	-1.811	-8.621	-18.608	-14.968
157	0.157	-19.866	-7.031	-43.834	2.416	1.118	-9.374	-31.383	-18.591
158	0.158	-9.016	-10.102	-53.667	-19.312	-4.87	-13.424	-57.128	-17.28
159	0.159	-7.658	21.083	-62.503	14.421	-0.826	-11.476	-60.433	-26.95
160	0.16	-3.968	8.694	-38.082	-3.591	-4.332	-13.403	-44.785	-18.088
161	0.161	-14.787	4.992	-1.099	-31.074	-13.072	-4.494	-30.64	-0.103
162	0.162	-24.842	28.769	45.722	-5.79	-23.923	1.912	-12.804	38.413
163	0.163	-21.16	31.804	63.977	17.039	-13.864	-11.233	8.324	-0.306
164	0.164	-15.144	29.04	-8.203	37.789	-15.008	-12.966	45.356	-35.504
165	0.165	0.932	21.454	1.613	34.186	-18.454	-11.41	40.414	-31.022
166	0.166	7.927	-8.948	-25.15	-17.257	-23.642	-10.042	17.679	-26.888
167	0.167	-2.651	-71.465	-17.018	-9.751	-10.827	-6.358	38.483	-15.567
168	0.168	-4.522	-80.333	5.013	-43.205	-19.489	-17.187	19.765	-39.345
169	0.169	-13.182	-39.684	-14.931	-73.686	-17.878	-7.113	2.783	-30.077
170	0.17	-8.506	-32.351	-33.124	9.575	-13.55	-13.5	-12.815	-21.782
171	0.171	-12.733	-12.433	-16.611	69.307	-9.806	-7.495	-10.016	-3.961
172	0.172	-16.378	-6.455	18.717	36.863	3.415	-6.516	-22.718	12.342
173	0.173	-19.844	-34.168	-3.966	-12.406	-1.761	-7.477	-43.744	-6.803
174	0.174	-27.164	-9.055	0.257	-39.045	-0.163	-9.978	-40.971	-24.567
175	0.175	-22.313	-22.599	-18.377	-14.594	-7.278	-15.585	-53.688	-31.431
176	0.176	-19.775	-18.537	-15.042	-66.179	-3.569	-15.003	-32.565	-20.684
177	0.177	-28.672	-14.85	0.412	-5.562	-2.385	-8.995	9.996	4.578
178	0.178	-22.662	-4.747	-2.534	-13.622	-7.568	-11.304	28.202	21.669
179	0.179	-21.678	4.591	-10.234	-20.984	-20.292	-11.87	55.892	-0.293
180	0.18	-18.759	-3.682	-12.694	-14.449	-18.499	-12.441	40.809	-8.651
181	0.181	-16.205	-1.148	-6.39	3.735	-13.795	-7.005	18.054	19.61
182	0.182	-21.775	1.16	-12.307	-46.267	-6.593	-16.466	-2.519	8.428
183	0.183	-23.671	3.273	-31.724	-39.71	-10.222	-10.075	-28.728	-8.583
184	0.184	-23.048	5.216	-39.359	-33.801	-13.654	-16.076	-59.582	-11.709
185	0.185	-29.604	-3.488	-27.829	49.269	-1.807	-10.857	-30.444	-14.477
186	0.186	-16.446	-14.548	3.989	37.345	-3.313	-13.766	-26.667	-17.046
187	0.187	-10.646	-21.761	26.678	26.34	-10.438	-5.833	-36.612	-10.109
188	0.188	-19.357	-41.374	5.883	-3.33	-6.717	-8.955	-14.605	-16.55
189	0.189	-1.946	-61.188	9.541	-48.152	-14.989	-13.806	-45.643	-30.162
190	0.19	-13.563	-33.005	6.246	-88.856	-11.847	-11.303	-41.511	-21.528
191	0.191	-11.427	-14.306	-15.583	7.447	-16.653	-3.957	0.16	-32.588
192	0.192	-13.338	-11.112	-18.141	-84.851	-8.691	-8.812	5.66	-31.277
193	0.193	-15.076	-8.095	-25.542	-96.68	-1.311	-6.319	-9.348	-11.77
194	0.194	-16.633	-10.846	-32.315	-42.499	3.559	-11.945	-22.783	7.953
195	0.195	-23.835	-3.309	-38.559	85.714	-4.357	-22.793	-35.086	-25.556
196	0.196	-30.275	-14.927	-36.529	33.09	-11.692	-11.769	-31.287	-11.997
197	0.197	-17.16	-12.792	-48.717	17.051	-18.456	-4.617	-7.333	0.4
198	0.198	-15.462	-14.721	-31.323	-26.202	-10.509	-8.318	39.815	-18.386
199	0.199	-13.97	-12.965	3.771	-118.361	-11.47	-7.159	46.492	-28.427
200	0.2	-3.986	-14.47	-1.235	-58.88	-6.63	-6.192	3.962	-12.79
201	0.201	4.843	-7.255	12.293	-26.532	-4.109	-5.229	-1.453	-10.1
202	0.202	3.619	12.324	-8.439	-95.8	-13.004	-14.909	-6.481	2.66
203	0.203	-12.504	32.079	-27.206	2.438	-11.835	-13.754	-2.028	-13.609
204	0.204	-19.534	34.603	-23.847	41.402	-14.938	-10.282	10.348	-20.035
205	0.205	-30.222	-0.414	-14.452	-18.697	-19.798	-5.063	-15.971	8.969
206	0.206	-20.596	-45.859	-6.047	-51.69	-13.807	-9.909	-39.758	-3.431
207	0.207	-11.93	-63.996	-44.555	-101.363	-1.628	-9.137	-49.011	-14.672
208	0.208	-13.52	-58.522	-49.973	14.872	17.717	-6.817	-23.403	-4.628
209	0.209	-14.909	-33.301	-4.478	30.472	10.152	-7.406	-6.327	-1.554
210	0.21	-13.79	-10.414	25.963	16.04	17.091	-9.351	-40.751	-9.889
211	0.211	-7.825	-14.455	53.757	29.059	2.179	-18.257	-36.336	-27.689
212	0.212	1.804	4.321	-1.649	112.233	-11.38	-17.093	-15.631	-11.411
213	0.213	-1.928	1.018	20.563	14.229	-20.095	-6.246	-26.822	-13.462
214	0.214	-0.818	-8.276	54.25	-25.456	-31.122	-7.602	-16.708	-11.485
215	0.215	-16.934	-22.416	48.405	-37.485	-21.047	-11.294	-25.921	-37.803
216	0.216	-38.075	-19.886	-1.404	-70.348	-22.194	-7.812	-17.57	-48.983
217	0.217	-35.397	-36.169	-21.258	37.84	-21.021	-8.786	10.638	-4.264
218	0.218	-22.664	-17.092	-88.33	80.646	-28.356	-9.757	-0.651	26.123
219	0.219	-11.097	-4.394	-114.922	-38.139	-23.505	-0.101	-3.983	20.625
220	0.22	-9.028	-6.728	-123.036	-86.114	-12.071	-6.494	-0.942	-14.643
221	0.221	-14.913	-8.831	-71.464	-43.215	-4.11	-9.986	1.689	-37.505
222	0.222	-2.819	-14.594	-51.511	-3.921	0.18	-13.079	-0.895	-8.487
223	0.223	-17.205	-9.327	-21.07	-15.951	-6.176	-17.914	-7.958	-27.25
224	0.224	-7.586	-30.02	-4.574	-27.071	-4.998	-11.918	-10.203	-64.997
225	0.225	-16.38	-10.261	71.158	-17.43	0.238	-6.312	3.218	-39.859
226	0.226	-11.8	-2.707	233.98	9.059	5.074	-12.906	22.45	-35.406
227	0.227	-13.227	-23.795	117.757	-15.525	-4.599	-8.66	14.873	10.517
228	0.228	-25.1	-26.484	-30.361	6.377	-10.993	-14.272	12.58	102.122
229	0.229	-23.613	-18.911	-49.42	39.663	-12.162	-13.688	10.492	36.382
230	0.23	-22.314	-11.896	-66.786	21.362	-6.952	-11.755	-18.515	0.789
231	0.231	-10.55	-9.726	-19.159	59.908	-2.12	-10.021	-64.376	-10.039
232	0.232	-2.665	-0.04	-33.474	14.301	-15.273	-4.213	-34.018	-0.123
233	0.233	-9.846	-8.731	-20.304	8.231	-13.31	-4.988	-17.603	8.822
234	0.234	-11.024	-7.181	-32.156	80.405	-4.587	-9.819	-2.561	16.966
235	0.235	-2.739	-2.95	0.362	-8.445	-9.221	-7.888	-7.089	-5.092
236	0.236	-3.743	-1.871	29.983	3.34	-2.048	-8.471	-27.865	-11.672
237	0.237	-10.522	13.708	21.139	-72.533	-8.436	-2.666	-24.255	-17.666
238	0.238	-11.295	7.226	-35.692	16.285	-9.608	-13.293	-7.289	-12.247
239	0.239	-21.957	20.704	-43.026	-19.406	-10.567	-11.927	14.582	-7.196
240	0.24	-29.134	8.444	-49.574	-8.675	-9.599	-18.317	11.904	-30.015
241	0.241	-30.325	-5.853	-79.949	20.883	-3.603	-14.828	-5.889	-34.054
242	0.242	-17.168	-15.463	-52.265	-95.511	2.009	-13.859	-26.933	-30.378
243	0.243	-8.434	-34.79	-57.288	-79.584	-4.554	-12.897	-52.465	-27.093
244	0.244	-0.496	-42.348	-34.455	-65.173	5.16	-15.399	-7.694	-11.386
245	0.245	-4.786	-30.763	-30.408	-51.827	-1.188	-13.063	-38.04	-36.839
246	0.246	-16.65	-32.928	-11.65	-39.753	-0.009	-8.228	-43.484	-26.71
247	0.247	-15.149	-34.889	-1.586	-50.367	-7.356	-0.863	-18.326	-10.976
248	0.248	-5.119	-33.135	-29.84	-99.462	-12.195	-15.572	-13.82	-30.685
249	0.249	-4.005	-34.671	11.817	-0.728	-18.188	-17.703	15.28	7.807
250	0.25	-17.202	-24.609	17.323	12.577	-15.863	-11.894	49.42	-8.631
251	0.251	-15.458	-7.602	2.316	-22.828	-16.434	-13.626	17.494	-13.604
252	0.252	-7.518	-14.594	6.871	-11.78	-19.708	-8.969	5.129	-18.007
253	0.253	-8.873	-16.737	-5.454	136.477	-10.8	-4.708	8.792	-5.59
254	0.254	-25.899	-7.075	-16.627	115.778	6.247	-11.095	-1.292	-16.831
255	0.255	-23.586	-5.371	0.446	135.32	-5.352	-7.603	-4.358	-20.131
256	0.256	-29.999	-22.885	9.769	13.072	-3.209	-8.555	-35.511	-16.997
257	0.257	-31.979	-25.338	23.91	-34.182	-9.003	-9.511	-56.23	-14.247
258	0.258	-26.81	-31.846	6.09	-48.277	-7.246	-6.99	-44.995	-6.661
259	0.259	-18.947	-2.92	-24.298	-140.15	0.711	-4.656	-13.979	-18.236
260	0.26	-23.286	1.078	-44.97	-104.277	-18.058	-11.234	48.593	-20.362
261	0.261	-19.672	4.729	-26.15	-28.103	-20.561	-10.457	21.938	-18.454
262	0.262	-18.563	21.771	-9.059	21.521	-27.526	-12.784	-2.394	-37.89
263	0.263	-15.526	-0.063	-56.062	-22.859	-21.16	-13.367	-9.689	-35.48
264	0.264	-8.833	-8.412	-62.574	1.744	-23.121	-3.285	-16.265	-19.298
265	0.265	-6.376	-41.923	-19.852	83.405	-21.408	-13.333	1.922	-38.5
266	0.266	-18.628	-28.395	-3.248	51.11	-16.769	-6.931	29.612	-0.044
267	0.267	-20.422	-15.995	1.878	21.728	-9.607	-8.075	34.702	16.355
268	0.268	-18.918	-12.349	-11.6	-4.651	-8.438	-2.827	-15.519	61.846
269	0.269	-11.788	-22.429	50.896	3.775	-7.278	-7.656	-22.025	31.473
270	0.27	5.219	-38.129	113.322	-18.056	-10.369	-10.158	-15.983	15.003
271	0.271	12.168	-29.845	7.236	-37.825	-11.32	-15.764	-21.391	9.889
272	0.272	-19.782	-22.341	-7.318	-31.629	-1.631	-13.829	-6.292	-3.759
273	0.273	-24.247	-15.433	-20.648	-14.983	2.052	-9.189	-1.889	-7.899
274	0.274	-3.575	-0.567	-32.474	-60.278	3.212	-8.61	10.381	-11.664
275	0.275	-14.825	-2.538	-43.263	-29.663	4.175	-6.086	-0.909	-28.795
276	0.276	-4.803	-0.812	-53.042	-57.122	-0.661	-7.432	-52.274	-57.074
277	0.277	-14.132	-11.871	-61.771	-21.733	5.345	-12.259	-59.445	-38.312
278	0.278	-11.478	-10.558	-37.382	10.346	-2.016	-15.531	-52.727	-21.259
279	0.279	-14.057	-24.893	-0.544	-52.009	-4.924	-10.1	-22.251	-5.5
280	0.28	-21.071	-26.83	19.249	10.64	-9.197	-5.246	-27.593	-8.226
281	0.281	-10.468	-0.508	25.05	2.609	-14.82	-11.23	-22.557	-21.067
282	0.282	-35.658	-11.718	8.43	-63.977	-24.331	-13.545	-27.055	-28.134
283	0.283	-32.383	-1.652	33.445	-72.809	-12.55	-14.118	-22.966	-17.55
284	0.284	-10.549	14.008	-16.977	-32.154	-11.043	-8.123	-11.729	-7.918
285	0.285	-13.29	39.534	-10.513	34.746	-3.913	-5.797	12.105	-6.218
286	0.286	-26.089	29.43	-28.812	8.071	2.431	-9.264	15.233	-10.901
287	0.287	-23.784	13.713	-23.493	-0.049	1.259	-17.957	6.891	-0.824
288	0.288	-13.176	-23.254	-8.49	36.848	-12.703	-14.458	-26.642	-20.318
289	0.289	-3.538	-28.313	-22.139	30.266	-10.793	-4.78	-58.603	-22.992
290	0.29	-5.321	-69.553	-9.806	-24.736	-5.589	-11.171	-21.043	-15.487
291	0.291	-26.076	-74.994	-28.636	-61.685	-10.267	-2.859	-16.002	0.542
292	0.292	-45.861	-29.529	-25.44	-55.072	-17.45	-3.823	15.913	6.764
293	0.293	-22.667	0.81	-16.224	-49.077	-26.374	-18.541	-38.257	-10.772
294	0.294	5.58	6.169	-8.015	-54.452	-22.917	-20.685	-16.187	-45.903
295	0.295	16.784	11.125	-10.668	-19.252	-11.134	-11.023	30.702	-40.947
296	0.296	-0.263	-11.756	-17.749	-23.76	-6.518	-12.777	12.532	-18.165
297	0.297	-3.387	-40.798	-19.922	-52.834	-5.19	1.534	-15.131	10.794
298	0.298	4.934	-37.126	-37.386	-41.663	-4.06	-4.272	0.019	29.498
299	0.299	-7.835	-20.084	-39.789	-10.784	-2.944	-9.495	-13.525	-8.295
300	0.3	-33.574	-4.389	-41.974	9.885	-6.086	-14.167	7.155	-33.502
301	0.301	-30.297	-1.655	-43.94	36.177	-10.952	-15.551	-11.596	-20.052
302	0.302	-27.2	-4.142	-21.133	-1.651	-8.447	-14.414	12.171	0.585
303	0.303	-41.322	-1.811	-24.235	-67.364	-15.815	-8.403	15.185	19.291
304	0.304	-28.546	4.577	-10.13	-22.674	-12.915	-13.631	-21.917	2.211
305	0.305	-16.95	14.229	2.635	34.164	-13.686	-14.612	-17.025	-19.732
306	0.306	6.453	5.478	18.873	-62.275	-6.347	-13.83	-12.704	-33.92
307	0.307	15.721	-8.888	8.174	29.723	-1.527	-8.218	-25.233	-36.475
308	0.308	18.401	-10.879	-1.576	89.175	-0.781	-11.704	-29.046	-24.896
309	0.309	15.859	-16.193	-3.395	56.53	1.518	-5.719	-19.08	2.76
310	0.31	-5.255	-30.578	-1.98	-12.784	-7.971	-8.065	-28.415	13.967
311	0.311	-13.588	-59.654	-9.288	13.732	-14.36	-8.677	-14.269	37.737
312	0.312	-6.017	-55.664	-28.979	5.487	-6.035	-8.129	-1.522	53.363
313	0.313	0.976	-6.574	-48.801	-1.964	-7.006	-15.902	33.445	10.717
314	0.314	-22.41	-13.208	-87.42	-8.664	-7.965	-14.955	38.406	-19.718
315	0.315	-31.679	-31.426	-92.94	-39.193	-15.877	-15.939	6.373	-25.165
316	0.316	-45.783	-47.91	-67.814	-55.712	-16.819	-13.442	-22.807	-30.205
317	0.317	-38.227	-12.717	-44.983	-50.843	-17.756	-17.514	-34.211	-43.748
318	0.318	-31.254	-8.268	-7.451	-9.758	-9.774	-6.7	-24.253	-23.084
319	0.319	-24.869	4.152	48.066	-48.502	-8.764	-5.171	-2.465	-11.884
320	0.32	-26.804	7.874	159.217	-13.42	-7.747	-6.544	17.17	5.102
321	0.321	-28.524	4.604	175.177	0.03	-1.711	-5.396	14.556	1.963
322	0.322	-20.575	7.748	102.944	20.63	2.383	-4.255	40.213	-0.756
323	0.323	-13.428	-11.945	-15.603	9.341	-1.073	-9.494	71.091	-8.309
324	0.324	-14.621	-24.683	-63.37	-42.179	-1.634	-12.418	8.51	-19.947
325	0.325	-8.644	-22.318	-49.21	-20.292	-7.432	-9.35	-125.848	-51.945
326	0.326	-7.712	-7.364	-36.173	26.408	-11.491	-15.37	-145.069	-47.627
327	0.327	1.165	-13.159	-24.483	8.072	-10.138	-16.16	-92.708	-35.412
328	0.328	-2.35	-32.527	-35.46	2.635	-15.565	-14.236	-45.174	-31.89
329	0.329	-14.18	-30.039	-25.666	17.765	-7.643	-14.822	-30.928	-14.918
330	0.33	-15.754	-23.118	19.056	13.304	-8.628	-11.924	8.509	-5.655
331	0.331	-14.423	-29.535	27.189	-49.131	6.072	-3.995	20.265	8.438
332	0.332	-23.346	-12.143	-9.788	-4.407	-8.839	-2.85	-12.295	-19.846
333	0.333	-12.563	-5.187	-29.737	19.955	4.694	2.362	12.461	-27.64
334	0.334	-16.86	-3.068	-23.705	-46.886	-0.54	-10.422	2.601	-23.993
335	0.335	-15.709	10.48	-7.335	-37.958	0.997	-19.137	-6.276	-41.049
336	0.336	-24.228	5.063	-2.39	-13.433	-20.68	-17.585	18.169	-75.528
337	0.337	-13.408	-21.264	-25.304	-6.036	-11.382	-13.336	40.301	-89.118
338	0.338	-12.078	-10.064	-54.356	0.584	-14.087	-9.675	20.425	-51.615
339	0.339	-15.787	-13.406	-80.65	-5.382	-16.62	-3.676	-9.93	24.042
340	0.34	-12.323	-22.762	-56.864	-44.178	-5.015	-4.637	-15.308	143.465
341	0.341	-11.373	-36.988	-28.591	-39.202	-11.421	-13.542	-10.227	63.946
342	0.342	-12.382	-13.842	-9.81	-80.491	-9.51	-0.372	-51.48	20.805
343	0.343	-22.098	-10.777	24.451	-76.383	-11.276	1.38	-46.051	7.651
344	0.344	-7.803	3.371	55.452	6.714	-9.764	-3.262	-40.992	-4.171
345	0.345	-17.485	-9.375	26.442	42.202	-11.148	-4.624	-27.418	-36.706
346	0.346	-15.738	-30.455	-22.72	31.253	-12.317	-5.785	-14.909	-7.09
347	0.347	-33.172	-27.774	-16.138	21.378	-13.474	-11.781	-26.029	1.841
348	0.348	-26.231	-30.33	-10.134	12.407	-3.796	-23.567	18.728	-22.51
349	0.349	-19.865	-28.007	-4.708	36.819	-7.457	0.251	49.186	-0.439
350	0.35	-17.956	-17.333	-29.82	14.815	-15.768	3.551	10.517	19.459
351	0.351	-23.24	-7.616	-43.308	21.44	-25.442	-5.736	15.637	-10.961
352	0.352	-18.661	1.104	-55.67	27.439	-19.055	-31.272	29.245	-16.391
353	0.353	-17.356	2.651	-44.393	21.935	-15.564	-14.233	58.361	-21.425
354	0.354	-11.035	24.308	-54.365	-3.27	-8.217	-11.132	32.132	-7.869
355	0.355	-7.601	27.4	-26.014	-26.024	-3.39	-25.26	8.356	-20.272
356	0.356	-4.529	7.665	8.119	-80.26	-0.875	-17.699	-7.311	-31.527
357	0.357	2.253	10.156	21.726	-72.974	1.463	-15.351	-21.454	-28.256
358	0.358	3.043	26.354	1.073	-79.517	-2.004	-4.692	-34.224	-31.381
359	0.359	0.73	15.64	19.893	-36.891	-12.057	1.127	-45.774	-34.119
360	0.36	-10.084	-5.715	16.648	-9.241	-25.023	-0.585	-52.102	-16.317
361	0.361	-33.868	8.365	25.989	-4.251	-23.296	-2.107	-38.52	-0.048
362	0.362	-30.567	0.769	-16.5	9.302	-15.386	-6.346	-26.3	2.115
363	0.363	-27.478	-34.288	-22.336	-11.414	-14.039	-15.229	-21.619	-7.504
364	0.364	-13.357	-59.388	-16.72	22.626	-20.451	-11.731	0.114	-12.71
365	0.365	-15.903	-63.705	-31.632	-0.269	-14.472	-16.941	47.189	-36.53
366	0.366	-13.601	-42.875	-35.898	28.667	-11.398	-19.834	67.133	-12.771
367	0.367	-11.499	-46.456	-23.341	-28.126	-16.259	-6.657	-12.238	27.972
368	0.368	-5.706	-63.398	-19.492	-117.813	-10.273	-8.57	-66.402	22.5
369	0.369	-3.967	-66.394	-50.392	-10.405	-12.593	-13.76	-36.72	-2.65
370	0.37	-14.971	-40.758	-38.08	-53.608	-4.659	-18.368	-27.747	-25.452
371	0.371	-10.678	-43.968	-11.724	-40.493	0.564	-14.082	-35.739	-54.454
372	0.372	-14.315	-28.23	26.108	-52.335	5.404	-15.216	-13.549	-58.124
373	0.373	-3.438	-8.461	51.297	-41.485	9.671	-4.357	-20.003	-34.344
374	0.374	0.873	-5.936	37.68	47.326	12.006	-0.074	-25.823	0.087
375	0.375	-2.725	-17.585	0.022	35.392	7.169	-6.437	-20.279	41.319
376	0.376	-8.629	14.308	-5.079	24.354	2.516	-12.411	-25.333	46.749
377	0.377	-13.775	18.763	17.729	-44.838	6.566	-17.619	-21.017	41.777
378	0.378	-18.522	22.876	-11.316	-53.787	-1.364	-20.52	-0.301	-26.877
379	0.379	-19.211	19.234	-52.948	-45.671	-2.527	-14.508	3.45	-36.715
380	0.38	-24.759	2.219	-25.267	-53.023	-14.33	-8.891	6.779	-27.826
381	0.381	-18.099	11.514	-10.113	-6.33	-15.871	-4.034	9.972	-35.969
382	0.382	-6.601	-14.018	-23.586	-12.477	-14.501	-8.653	-15.445	-13.894
383	0.383	-14.469	-10.663	-44.252	37.287	-8.118	-9.211	-25.426	-20.475
384	0.384	-21.557	-13.662	12.415	-9.696	-4.623	-7.841	-22.243	-14.417
385	0.385	-27.872	-5.244	20.54	-52.414	-9.838	-14.225	-30.489	-8.876
386	0.386	-21.803	-17.962	-1.5	8.501	-14.67	-6.287	-32.934	-3.732
387	0.387	-12.056	-20.268	-34.961	0.335	-13.912	-5.304	-25.857	0.811
388	0.388	-0.17	-22.393	-53.158	22.44	-6.562	-14.186	-19.355	-36.723
389	0.389	-8.025	-8.843	-14.47	96.389	-13.342	-10.676	-36.69	-51.843
390	0.39	-15.104	-3.607	-29.583	7.599	-0.19	-7.554	-1.662	-38.193
391	0.391	-11.344	-11.523	-25.116	-4.256	-2.115	-12.378	63.937	-17.303
392	0.392	-22.088	-7.249	-12.687	71.517	-7.336	-13.156	37.266	-5.995
393	0.393	-11.931	-26.775	-23.848	41.833	-2.697	-15.463	-19.593	-2.668
394	0.394	-10.693	-29.452	0.037	32.796	-4.059	-4.614	2.549	-18.316
395	0.395	-18.928	-16.58	15.816	40.968	-12.96	-3.067	-44.202	-26.614
396	0.396	-17.871	-0.185	1.788	-55.323	-18.958	-7.32	-38.125	-19.055
397	0.397	-14.862	-10.735	-0.659	-15.785	-15.864	-11.004	-10.404	-2.757
398	0.398	-15.547	-31.955	-12.195	-75.463	-24.769	-12.174	-15.501	20.718
399	0.399	-21.063	-34.612	-35.551	-64.717	-18.752	-11.225	7.261	17.648
400	0.4	-10.143	-27.002	-32.405	-35.132	-13.512	-8.316	-21.807	-2.016
401	0.401	0.957	-1.196	4.534	9.56	-14.475	-12.574	-10.659	-9.498
402	0.402	-9.046	2.179	-0.594	33.975	-16.994	-8.516	-14.035	-2.464
403	0.403	-2.574	11.554	-32.617	-47.466	-8.098	-1.955	-17.167	-4.516
404	0.404	-3.648	-2.483	-20.28	-101.684	-2.112	-2.732	8.379	-2.546
405	0.405	-15.371	-9.937	6.031	46.319	-11.778	-13.369	25.385	-7.776
406	0.406	-26.302	1.756	16.123	-17.16	-18.137	-20.527	40.984	-22.092
407	0.407	-27.553	12.462	0.498	-36.33	-14.626	-6.201	9.731	-8.582
408	0.408	-23.767	14.454	-7.764	-18.857	-9.379	-8.127	-36.233	3.595
409	0.409	-39.336	2.312	-10.281	-2.862	-2.586	-16.824	-18.125	-1.066
410	0.41	-45.627	-21.447	-17.251	-45.893	-0.07	-15.249	-1.747	-11.127
411	0.411	-35.881	-31.512	-49.185	-58.899	2.241	-8.067	13.28	-20.006
412	0.412	-9.524	-28.403	-108.772	-46.806	-7.241	-9.212	8.778	-35.667
413	0.413	-5.8	-53.927	-116.893	-35.65	4.574	-10.361	4.661	-37.765
414	0.414	-2.47	-105.434	-94.82	-5.72	-3.342	-9.384	0.928	-24.153
415	0.415	-11.719	-83.411	-61.302	3.522	-7.588	-4.537	-2.382	2.298
416	0.416	-8.991	-49.953	-6.313	-4.353	-6.414	-8.8	0.718	36.457
417	0.417	-6.446	-7.372	15.783	3.268	-12.399	-14.418	-41.821	-4.691
418	0.418	-4.087	-12.78	116.674	-30.006	-17.62	-16.354	-60.041	-32.253
419	0.419	-18.954	2.328	217.757	-11.697	-12.771	-15.775	-32.464	-37.192
420	0.42	-20.85	6.813	125.657	16.188	-10.243	-10.354	-67.739	-14.282
421	0.421	-19.082	10.932	18.27	11.3	-9.454	-9.772	-54.223	-1.845
422	0.422	-8.019	29.77	-24.879	-20.386	-14.279	-6.469	-33.53	16.981
423	0.423	-12.249	19.766	-38.067	-7.825	-18.921	-14.2	-59.855	0.015
424	0.424	-31.769	41.701	-26.302	41.602	-10.009	-13.216	-56.569	-28.166
425	0.425	-34.456	33.47	-37.19	102.489	-6.317	-12.239	-9.548	-39.3
426	0.426	-16.63	0.065	-47.105	29.5	-5.155	-9.719	91.305	-56.223
427	0.427	-18.925	-41.072	-38.246	-39.268	-16.975	2.458	19.157	-21.674
428	0.428	-16.768	-35.597	-30.167	-65.844	-12.342	-6.254	6.027	1.29
429	0.429	-7.072	-10.394	-37.609	-57.509	-8.111	-1.608	41.659	47.221
430	0.43	-19.243	3.173	-44.268	53.814	-11.819	-11.66	9.154	41.297
431	0.431	-14.581	-9.214	-50.292	6.495	-8.376	-12.815	-20.448	13.692
432	0.432	-7.391	-35.501	-44.887	49.981	-5.313	-11.638	-11.529	-1.329
433	0.433	-3.691	-52.526	10.624	37.084	-8.248	-4.272	-3.401	-51.611
434	0.434	-7.171	-43.211	-11.481	-22.126	-12.518	-7.168	-10.752	-85.064
435	0.435	-4.077	-0.628	-18.047	-76.139	-8.463	-13.158	-17.308	-66.826
436	0.436	-10.853	17.549	-12.047	-46.442	-5.003	-18.768	-35.505	-50.293
437	0.437	-10.098	1.048	-6.681	-90.971	-5.605	-18.169	-30.122	25.457
438	0.438	-9.326	6.001	-11.781	-50.08	-3.873	-17.578	-25.094	79.734
439	0.439	-14.154	-7.654	-16.292	-57.189	-4.26	-13.509	16.139	10.697
440	0.44	-12.213	-20.141	-12.23	3.621	-9.683	-5.565	10.716	1.84
441	0.441	-21.11	-23.898	-8.574	44.467	-9.086	0.446	-24.459	-6.247
442	0.442	-19.949	-6.923	-11.872	7.628	0.977	-9.231	-47.191	-13.556
443	0.443	-11.655	-16.247	-8.771	68.249	-0.389	-8.071	-59.506	-20.095
444	0.444	-10.712	-58.863	-17.079	-21.345	-6.782	-4.595	-40.747	-26.048
445	0.445	-19.65	-89.225	-45.288	-33.089	-7.952	-11.942	-16.954	-31.409
446	0.446	-30.521	-50.51	-48.926	-22.189	-4.855	-5.156	17.407	-26.291
447	0.447	-23.397	-15.285	-38.856	66.653	-5.816	-9.399	86.045	-30.618
448	0.448	-19.751	-1.749	-16.983	54.943	-15.472	-8.613	95.909	-18.108
449	0.449	-1.757	-5.843	-2.867	0.795	-14.302	-10.544	51.2	-36.786
450	0.45	5.791	-2.177	35.618	-28.82	-10.801	-7.263	26.836	-12.956
451	0.451	3.482	-12.23	74.312	-55.494	-7.692	-11.344	19.473	-34.845
452	0.452	-15.642	-9.122	49.16	-47.251	1.217	-16.198	-27.369	-37.621
453	0.453	-18.104	-17.43	17.236	4.434	7.219	-12.903	-45.546	0.855
454	0.454	-11.08	-9.861	-20.326	-2.245	-8.835	-16.953	-50.997	39.542
455	0.455	-25.94	-7.525	-25.353	-44.818	-20.431	-19.463	-25.895	14.352
456	0.456	-27.86	-13.91	-20.877	-50.068	-18.301	-12.124	-21.502	37.171
457	0.457	-29.596	-11.969	-24.912	-65.062	-12.499	-11.162	-25.621	16.461
458	0.458	-28.041	-3.247	1.422	-87.78	-14.246	-6.332	-36.886	12.823
459	0.459	-23.777	-14.275	4.704	-25.099	-6.31	-16.015	-40.26	-4.16
460	0.46	-11.991	4.48	-10.993	-16.092	-4.944	-14.87	-30.979	-7.263
461	0.461	-4.077	-3.113	-30.773	-105.668	-11.309	-11.399	-22.615	6.837
462	0.462	-8.32	-19.413	-48.623	-93.858	-10.124	-12.365	-4.769	-10.984
463	0.463	-1.904	-0.295	-46.376	-83.019	-15.333	-15.269	2.194	-46.043
464	0.464	4.111	-2.875	-52.814	-53.379	-12.399	-9.275	-12.697	-91.542
465	0.465	11.478	-9.921	-43.107	9.257	-6.383	-1.935	-6.921	-61.165
466	0.466	-3.201	-7.808	-37.801	17.49	-7.149	-2.905	-33.283	-11.204
467	0.467	-13.818	-9.737	-42.322	24.908	-2.316	1.35	-37.04	-17.724
468	0.468	-11.865	-14.922	-29.239	44.856	-5.609	-2.725	-6.149	-11.759
469	0.469	-20.549	-22.83	-9.721	50.799	-9.678	-10.657	-10.244	-17.205
470	0.47	-18.985	-12.699	3.243	67.178	-7.153	-11.629	-13.888	-12.23
471	0.471	-23.228	-19.002	29.024	-8.468	-5.773	-16.467	-23.938	-25.811
472	0.472	-22.066	-0.92	66.677	45.656	0.838	-12.214	-8.247	-21.772
473	0.473	-16.058	1.637	61.523	-23.508	-8.052	-9.888	-10.914	-2.994
474	0.474	-15.079	-24.094	29.488	3.09	-16.377	-3.307	-8.406	7.061
475	0.475	-19.919	-20.803	-16.443	-53.889	-11.136	-7.562	-24.647	10.141
476	0.476	-31.362	-11.551	-22.521	-31.884	-6.274	3.081	-30.962	1.801
477	0.477	-32.897	2.509	-6.142	68.76	-8.749	-12.801	-13.416	-36.767
478	0.478	-25.742	-0.08	-1.146	-3.617	-4.675	-14.928	7.708	-31.374
479	0.479	-24.585	2.233	-33.112	-16.97	-5.231	-16.866	16.041	-36.411
480	0.48	-21.094	-4.102	-45.527	-52.774	-5.785	-8.175	8.543	-13.54
481	0.481	-24.204	-33.07	-34.302	-42.049	-11.189	-12.85	-3.017	-17.578
482	0.482	-9.507	-28.968	-24.229	7.108	-9.25	-14.231	-9.352	31.568
483	0.483	-3.137	-40.215	-21.12	-73.722	-17.952	-10.583	-15.107	24.953
484	0.484	-5.101	-23.22	-23.746	67.151	-16.792	-11.745	-23.791	6.678
485	0.485	-10.338	-1.378	-10.933	86.026	-7.139	-10.788	0.047	-21.086
486	0.486	7.08	12.795	10.145	33.308	-10.838	-17.573	23.879	-16.085
487	0.487	-4.526	25.631	-4.026	-46.484	-16.859	-9.654	2.034	-20.486
488	0.488	-10.91	37.293	-16.824	-32.404	-15.911	-12.759	-6.253	-16.282
489	0.489	-16.707	26.693	-28.455	6.887	-14.957	-11.807	-3.696	-12.461
490	0.49	-21.938	1.538	-17.834	-52.945	-19.224	-12.599	-19.885	4.619
491	0.491	-14.029	-29.39	-19.798	0.976	-7.054	-5.252	-26.265	13.882
492	0.492	-1.089	-41.703	-18.073	89.546	-1.866	-6.224	-28.299	16.41
493	0.493	0.619	-45.293	-29.114	53.74	-3.437	-3.718	-2.062	3.538
494	0.494	5.231	-82.955	-33.324	-22.189	-4.82	-9.34	9.073	-22.229
495	0.495	-7.769	-47.703	-16.262	-32.201	-16.66	-14.184	32.846	-46.105
496	0.496	-6.062	-24.855	-4.608	-59.044	-21.325	-18.836	17.166	-61.9
497	0.497	-10.766	-20.743	-6.679	-83.619	-22.692	-18.253	-13.968	-42.272
498	0.498	-32.48	-16.982	-4.671	-61.663	-13.814	-10.329	-17.973	-3.848
499	0.499	-35.61	-26.986	-6.313	-1.231	-10.368	0.497	-21.611	34.833
500	0.5	-32.899	-30.069	-10.907	-9.625	-0.707	4.743	-18.324	39.825
501	0.501	-40.425	-10.337	-0.885	-46.954	2.976	-1.647	-9.033	53.336
502	0.502	-56.677	-12.878	-9.863	40.14	4.146	-17.343	-28.804	15.729
503	0.503	-46.05	-15.217	-11.116	51.597	3.177	-19.495	9.63	-9.482
504	0.504	-28.646	-21.636	-16.437	-68.077	-1.67	-13.718	37.206	-5.044
505	0.505	-12.399	-15.822	-13.643	-84.16	0.824	-5.026	32.073	-25.72
506	0.506	-10.29	-10.569	-14.538	-70.099	0.021	-16.081	18.463	-44.496
507	0.507	-8.369	-12.087	-16.968	-83.548	1.935	-3.117	-27.496	-61.54
508	0.508	-3.158	-7.82	-6.233	-95.696	-1.383	-8.343	-21.613	-52.327
509	0.509	7.873	-4.143	1.631	-20.133	-7.984	-6.778	-60.447	-9.841
510	0.51	6.535	1.853	8.728	9.283	-15.928	-8.128	-75.649	-3.961
511	0.511	-12.985	-5.461	-8.371	18.045	-16.905	-14.511	-52.892	-20.491
512	0.512	-4.644	-0.576	-10.787	25.991	-17.892	-13.347	-15.428	-15.488
513	0.513	2.914	5.427	-13.01	3.756	-20.423	-10.246	-30.576	-19.993
514	0.514	0.602	-6.73	-42.103	-56.981	-14.827	-3.477	1.313	-16.016
515	0.515	-22.785	-22.569	-38.102	-32.722	-9.989	-11.414	5.322	-27.351
516	0.516	-19.642	-3.395	-26.929	-10.66	0.072	-14.508	31.596	-30.686
517	0.517	-11.278	-0.904	-9.92	22.924	-7.092	-11.6	-6.209	10.147
518	0.518	-18.8	1.378	-0.664	41.241	-8.261	-21.267	-41.491	-17.518
519	0.519	-21.098	-26.348	2.027	46.662	-14.273	-12.359	-55.06	7.66
520	0.52	-18.967	-37.605	9.587	-29.042	-22.617	-10.427	-42.695	3.233
521	0.521	-5.408	-34.3	11.944	25.122	-23.605	-6.96	-16.41	-0.804
522	0.522	-7.132	6.527	5.61	-4.57	-8.907	-12.197	-13.159	-19.568
523	0.523	-15.053	11.96	-15.622	22.151	1.736	-15.116	15.094	-22.849
524	0.524	-16.389	17.013	-29.719	13.974	-7.952	-14.357	3.869	-32.144
525	0.525	3.181	21.456	-16.938	6.565	-13.194	-8.752	-6.179	-29.422
526	0.526	-16.538	9.073	-19.292	26.365	-24.228	0.721	3.091	-1.126
527	0.527	-3.749	-17.259	-29.972	-28.695	-5.454	-5.669	11.364	2.581
528	0.528	-6.055	-55.006	-16.447	-35.948	-13.01	-11.681	5.69	-2.252
529	0.529	-12.421	-70.123	-18.178	-16.075	-10.7	2.236	-12.148	-12.35
530	0.53	-6.587	-56.582	-35.624	-10.102	-4.32	0.291	-42.544	-21.704
531	0.531	-8.307	-37.86	-33.361	6.374	5.35	-4.931	-54.944	-19.014
532	0.532	-3.059	-0.414	-18.509	-28.786	0.118	-3.387	-36.164	-11.461
533	0.533	1.626	4.522	-32.092	12.578	1.662	-22.17	-5.192	-4.455
534	0.534	-19.994	8.891	-12.809	18.074	11.703	-14.623	-17.606	-10.826
535	0.535	-29.244	-20.179	25.653	-27.16	8.01	-16.948	-14	-28.258
536	0.536	-37.533	-23.894	42.097	-8.826	4.524	-14.82	-17.413	-63.333
537	0.537	-29.938	-27.196	16.945	-36.442	-2.826	-16.774	-14.388	-68.435
538	0.538	-32.224	-17.9	0.434	-32.186	-9.6	-8.076	-11.695	-36.59
539	0.539	-21.551	1.828	-4.093	3.155	-15.602	-3.449	-4.197	-15.923
540	0.54	-4.118	-31.676	-0.067	71.995	-9.99	-7.707	30.775	33.25
541	0.541	-11.069	-54.545	-11.292	62.26	0.854	-8.865	76.214	134.099
542	0.542	-4.64	-42.213	-21.354	-36.049	-7.058	-12.34	33.614	33.103
543	0.543	-2.631	-31.029	-62.208	-101.503	-8.393	-11.37	28.16	-32.685
544	0.544	-4.3	-14.034	-45.8	-89.381	-9.545	-12.324	-7.075	2.929
545	0.545	-12.17	-4.803	-60.905	-78.322	-22.694	-16.584	-11.522	35.424
546	0.546	0.844	3.491	-56.436	-9.015	-24.427	-17.363	-15.558	25.516
547	0.547	-11.302	0.976	-44.023	-17.718	-13.377	-9.436	-11.897	-1.239
548	0.548	-12.832	22.07	-40.337	-9.402	-9.108	-8.462	-15.248	-41.897
549	0.549	-28.708	41.813	11.126	42.526	-23.418	-9.42	-30.945	-34.526
550	0.55	-39.363	44.317	92.59	89.719	-33.077	-13.658	-56.5	-14.554
551	0.551	-25.833	32.693	103.417	71.953	-27.813	-3.005	-32.684	-8.515
552	0.552	-20.616	13.528	54.064	44.715	-10.368	-4.357	-23.376	-13.899
553	0.553	-22.189	10.995	9.361	9.968	-3.38	2.014	-9.258	-18.947
554	0.554	-17.933	-24.063	-15.009	-39.873	-5.495	-11.153	-1.703	-32.514
555	0.555	-16.76	-39.215	-7.612	-19.579	-7.439	-5.924	-8.674	-28.452
556	0.556	-17.899	-43.735	-14.144	11.081	-9.19	-16.951	18.95	-9.729
557	0.557	-14.781	-23.077	-20.101	50.116	1.837	-15.596	30.131	14.009
558	0.558	-19.602	-11.857	-25.467	4.95	-5.316	-24.477	26.782	10.837
559	0.559	-25.576	-21.91	-30.448	-25.093	-8.986	-18.453	4.874	13.529
560	0.56	-19.925	-43.753	-34.856	-52.289	-7.814	-13.202	-9.349	-24.937
561	0.561	-9.052	-52.08	-22.457	-56.841	-4.714	-8.34	-1.874	-52.579
562	0.562	-7.501	-23.845	-26.17	-24.522	-7.613	-10.835	-13.46	-37.458
563	0.563	-6.16	-35.084	-36.274	-3.54	-8.391	-5.21	-19.757	-23.904
564	0.564	-20.479	-31.804	-27.018	0.39	-17.305	-3.269	-21.637	-19.836
565	0.565	-30.153	-22.557	-18.734	-50.892	-8.993	-3.833	-23.264	-31.03
566	0.566	-35.393	8.576	-31.489	-117.454	-8.014	-10.397	-21.609	-20.932
567	0.567	-24.373	12.632	-15.182	-108.315	-3.147	-12.901	-22.852	-30.194
568	0.568	-17.219	8.955	-12.981	14.137	-2.352	-13.659	-26.458	-27.424
569	0.569	-2.916	-14.796	-22.621	31.931	-0.009	-11.711	-27.577	-29.908
570	0.57	-8.736	-43.038	-31.316	16.402	-0.566	-1.629	-15.687	-22.887
571	0.571	-13.973	-24.288	-29.729	2.339	-9.257	-8.761	-17.156	-12.196
572	0.572	-6.034	-27.642	-16.733	-36.986	-12.709	-2.345	-32.931	-6.345
573	0.573	-4.674	-30.77	-14.959	-24.858	-9.557	-3.485	-30.702	16.523
574	0.574	-8.352	-22.45	-29.317	7.984	-10.457	-6.566	-36.392	0.87
575	0.575	-9.527	-24.989	-27.442	37.894	-14.666	-9.439	-13.463	-24.636
576	0.576	-10.509	-3.931	-18.76	29.262	-12.303	-8.626	8.48	-21.314
577	0.577	-7.63	-1.279	-14.085	-60.27	-5.697	-14.196	28.247	-24.366
578	0.578	-3.389	1.17	-32.83	23.2	0.341	-9.333	10.434	18.224
579	0.579	-9.025	-15.159	-15.012	-9.255	-6.98	-15.327	-10.672	36.401
580	0.58	-1.13	12.458	10.734	-58.526	-7.907	-17.64	-19.01	8.697
581	0.581	-6.394	23.644	14	-49.577	-10.392	-12.781	-42.247	-16.494
582	0.582	-11.27	20.329	10.897	-57.65	-9.585	-6.76	-39.097	-12.066
583	0.583	-20.978	-1.534	36.455	-35.53	-0.075	-12.346	-7.794	-7.988
584	0.584	-12.109	-21.258	12.649	-55.391	-3.724	-10.399	21.41	-4.224
585	0.585	-13.32	-8.45	-15.58	36.251	-7.181	-9.816	70.726	-0.861
586	0.586	-16.462	-24.697	-11.839	49.407	-14.513	-0.91	24.05	21.056
587	0.587	-19.409	-35.341	25.964	37.591	-11.6	-2.056	-42.997	23.794
588	0.588	-18.65	-17.916	20.931	-38.287	-7.349	-0.876	-16.306	-14.68
589	0.589	-11.316	-24.886	-20.323	-8.7	-6.583	-14.776	-8.276	-53.322
590	0.59	-16.167	-35.529	-36.797	-35.382	-13.174	-16.682	-30.367	-38.203
591	0.591	-29.312	-33.612	-31.794	-27.227	-15.695	-14.913	-36.901	-33.6
592	0.592	-42.844	-38.854	-9.01	-78.922	-8.342	-10.249	-18.661	-20.976
593	0.593	-37.597	-30.901	3.309	-72.519	-3.51	-17.413	-13.222	-24.61
594	0.594	-26.551	-20.796	-23.08	-30.128	-7.769	-8.517	-18.238	-21.355
595	0.595	-22.281	-6.435	-26.356	-13.847	-13.38	-9.666	-22.714	-12.066
596	0.596	-18.597	-8.322	-23.224	1.144	-19.976	-8.679	-2.042	-3.722
597	0.597	-0.58	-3.037	-9.049	14.672	-10.309	-17.567	9.155	-6.231
598	0.598	1.943	-4.543	8.82	-6.144	-1.41	-11.548	-21.836	-4.056
599	0.599	4.272	-0.221	-2.715	-32.547	-4.892	-12.502	-25.934	-2.121
600	0.6	10.641	-1.319	-8.978	-77.316	-16.716	-3.584	-29.671	-11.925
601	0.601	-2.933	4.726	-10.736	-83.361	-5.7	-7.05	-19.645	-10.286
602	0.602	2.295	5.703	-22.832	-33.48	-4.35	-3.924	-3.976	-5.732
603	0.603	-5.631	8.587	-30.721	-26.929	-3.184	-10.685	10.14	-21.666
604	0.604	-4.273	19.984	-49.493	-8.882	7.668	-13.193	27.933	-28.104
605	0.605	-5.436	24.584	-41.989	63.21	3.425	-7.581	44.175	0.863
606	0.606	-8.922	2.85	-30.413	33.518	-5.46	-11.067	12.266	4.87
607	0.607	-9.91	-38.035	-32.567	42.347	-16.291	-18.428	-10.512	8.52
608	0.608	-18.842	-43.493	-19.009	17.892	-17.632	-23.264	-14.529	-22.442
609	0.609	-27.182	-48.565	-6.791	-33.941	-24.017	-19.011	11.824	-34.834
610	0.61	-30.251	-16.66	17.055	-14.241	-18.037	-16.698	-5.2	-16.071
611	0.611	-19.378	-12.602	34.13	52.581	-14.966	-16.125	-52.206	-19.394
612	0.612	-3.477	-16.324	24.9	114.87	-6.073	-6.061	-58.761	2.437
613	0.613	-18.351	-19.651	10.821	74.063	-0.073	1.101	-28.376	-0.272
614	0.614	-24.123	-4.045	-6.975	51.839	3.024	-5.274	-44.859	-18.054
615	0.615	-25.838	-29.639	-42.016	45.112	-11.696	-11.264	-29.777	-25.009
616	0.616	-24.277	-26.419	-47.07	14.5	-18.087	-8.165	-16.211	-14.352
617	0.617	-20.001	-29.543	-42.615	-58.024	-16.15	-9.142	-12.127	-12.409
618	0.618	-16.294	-66.508	-5.074	-87.995	-14.413	-11.673	-8.427	-10.686
619	0.619	-19.736	-41.354	10.051	-61.468	-19.075	-7.626	-39.361	-12.254
620	0.62	-18.718	-9.434	-12.748	-53.513	-14.827	-14.211	-10.29	-13.599
621	0.621	-21.593	28.122	-8.591	57.377	-21.22	-11.696	0.998	-17.241
622	0.622	-24.092	23.136	-19.679	-117.782	-24.704	-7.642	-2.221	-18.367
623	0.623	-23.301	-8.768	18.225	-94.813	-23.744	-5.713	0.923	-10.976
624	0.624	-12.442	3.636	23.428	-73.917	-12.917	-15.786	3.661	-25.637
625	0.625	-1.399	7.371	0.753	-54.898	-8.677	-17.159	6.165	-10.713
626	0.626	-11.461	4.125	-44.968	102.529	-2.314	-13.501	41.196	-1.029
627	0.627	-10.316	-11.512	-38.877	38.867	1.147	-5.192	56.358	18.34
628	0.628	-9.186	-25.578	-11.227	19.492	-1.963	4.468	33.604	25.912
629	0.629	-3.98	-33.058	-6.317	1.936	-6.814	5.617	12.949	19
630	0.63	-3.029	-21.399	7.169	17.765	2.846	-10.083	-13.333	8.423
631	0.631	-9.029	-10.705	-5.183	3.353	3.978	-16.487	-64.797	-1.212
632	0.632	-13.083	-8.738	-8.794	-36.185	-2.066	-18.435	-101.759	-27.498
633	0.633	-11.135	-17.432	-5.458	-24.424	-5.202	-16.709	-81.807	-76.628
634	0.634	-14.426	-31.767	-14.676	-57.048	-2.322	-2.409	-63.551	-56.665
635	0.635	-19.842	-29.846	-22.963	-7.904	-6.609	-4.364	-47.018	-38.451
636	0.636	-20.426	-17.648	-20.448	0.859	-4.325	-13.088	-1.432	-33.046
637	0.637	-30.498	-22.274	5.287	-23.708	0.472	-14.651	90.162	-27.998
638	0.638	-20.444	-3.47	8.607	-16.604	-5.567	-18.923	129.622	-14.44
639	0.639	-14.061	4.118	-7.044	-36.835	-7.924	-12.55	46.216	31.426
640	0.64	-22.395	-7.469	-4.339	-6.671	-7.368	-13.737	-7.941	-47.924
641	0.641	-25.509	-18.093	3.207	-1.362	-5.474	-8.539	1.947	-58.729
642	0.642	-24.567	-27.766	5.53	33.733	-8.396	6.143	-24.75	10.406
643	0.643	-16.669	-29.485	-17.855	-7.618	-14.199	3.988	-32.845	19.341
644	0.644	-15.73	-12.035	-58.64	-2.301	-14.969	-13.459	-25.449	11.188
645	0.645	-16.71	-14.323	-64.039	-37.546	-8.397	-20.442	-18.841	3.808
646	0.646	-17.495	-20.655	-48.929	-51.253	-10.925	-14.077	-24.834	-2.796
647	0.647	-15.18	-10.944	-35.357	11.064	-6.868	-12.158	-19.433	88.768
648	0.648	-14.596	-19.63	-31.216	-15.71	-7.463	-6.955	-14.485	75.635
649	0.649	-4.526	-14.963	-27.427	-7.646	-1.464	-11.613	-0.984	16.049
650	0.65	-0.27	-10.686	-24.02	-15.234	-8.816	-15.874	-29.947	5.263
651	0.651	-12.067	-1.77	23.076	-48.894	-9.79	-17.027	-26.166	-4.553
652	0.652	-10.516	-2.906	3.171	-91.618	-3.766	-6.187	-9.008	-31.2
653	0.653	-6.262	-8.108	-2.824	-19.574	-9.361	-1.931	0.379	-39.281
654	0.654	0.104	-14.866	13.612	-88.822	-14.176	-8.324	3.19	-31.901
655	0.655	-1.08	-6.936	8.578	-62.17	-17.446	-4.846	-35.262	-25.316
656	0.656	8.569	-10.033	-5	-37.66	-9.694	-10.071	-40.657	-31.313
657	0.657	12.205	0.784	-34.063	-15.463	-10.656	-14.915	-25.565	-36.725
658	0.658	-5.834	7.859	-37.792	18.09	-7.755	-14.141	-21.156	-31.687
659	0.659	-44.39	-11.738	-41.117	48.548	3.667	-3.503	-17.125	-27.277
660	0.66	-39.019	-37.332	-31.825	98.426	5.216	-2.147	-35.936	-31.362
661	0.661	-23.964	0.388	-23.495	-2.476	-10.649	-8.543	-25.933	-34.984
662	0.662	-19.548	15.471	-10.723	-16.762	-21.296	-12.028	-10.381	-38.214
663	0.663	-23.636	29	19.647	-3.64	-19.354	-17.241	15.092	-35.049
664	0.664	-27.349	8.283	40.335	-15.552	-14.117	-14.324	-1.866	-15.283
665	0.665	-17.327	27.106	43.994	16.893	-12.567	-11.801	-23.628	-17.764
666	0.666	-20.458	3.339	6.255	66.198	-16.826	-7.743	-15.162	-1.487
667	0.667	-17.764	-24.891	21.356	92.852	-7.914	-5.821	-12.473	13.423
668	0.668	-20.28	-28.542	-10.559	19.345	0.439	-6.406	-14.652	15.351
669	0.669	-17.961	-38.614	-22.859	9.305	-9.19	-15.311	-16.633	-10.965
670	0.67	-7.321	-66.856	-64.377	0.237	-12.83	-11.634	-18.484	-22.176
671	0.671	-5.395	-63.16	-80.784	-7.947	-23.631	-10.471	-20.159	-12.116
672	0.672	-3.658	-39.263	-75.728	-0.526	-16.436	-11.453	-5.867	-9.015
673	0.673	-11.579	-23.513	-62.21	-34.106	-10.012	-10.49	15.266	-6.3
674	0.674	-10.214	-43.262	-49.807	-52.329	-3.985	-7.971	40.69	-3.76
675	0.675	-6.526	-25.434	-23.457	-57.737	-2.989	-10.31	37.291	-10.706
676	0.676	1.795	-4.337	28.039	-2.118	-1.992	-15.173	-9.824	-12.797
677	0.677	9.137	-24.089	109.511	-38.904	-6.222	-14.617	-16.459	-18.561
678	0.678	-5.579	-26.612	142.028	-32.229	-3.873	-12.893	-10.487	-13.292
679	0.679	-16.203	-19.604	72.97	-123.677	-8.69	-7.104	-15.929	-17.898
680	0.68	-25.856	-4.687	-7.697	-84.213	0.041	-12.73	-0.893	-22.152
681	0.681	-38.011	8.889	-40.179	-72.467	8.383	-12.163	-5.439	-31.058
682	0.682	-39.546	7.173	-30.333	-61.673	1.04	-4.836	-9.647	-15.397
683	0.683	-29.475	5.635	-39.279	27.015	-7.879	-5.823	-21	-13.333
684	0.684	-23.081	-10.231	-31.187	86.46	-6.73	-6.617	-17.795	-3.756
685	0.685	-17.084	-16.658	-23.851	75.4	-3.647	-10.712	-14.791	22.487
686	0.686	-14.002	-34.175	-17.28	85.144	-6.563	-5.902	-17.541	3.653
687	0.687	-14.984	-41.245	-23.336	93.941	-5.792	-10.573	-4.749	0.345
688	0.688	-17.525	-26.439	-28.806	53.313	-6.575	-11.181	-2.363	-21.55
689	0.689	-5.34	-12.945	-33.911	1.71	-14.53	-11.596	-17.207	-35.7
690	0.69	-7.077	-11.256	-38.498	-99.087	-4.87	-10.271	-19.19	-38.186
691	0.691	-8.628	6.105	-26.23	-55.831	-21.923	-8.161	-10.619	-31.245
692	0.692	-7.273	-10.189	-29.979	-68.911	-28.925	-4.505	-12.263	-3.613
693	0.693	-6.096	-8.117	-33.306	-57.119	-22.579	-7.811	-13.716	37.966
694	0.694	-9.552	-2.407	-24.033	-67.941	-12.952	-11.892	-4.953	32.497
695	0.695	-8.556	-11.187	-15.756	60.312	-11.254	-8.444	8.058	27.427
696	0.696	-9.511	-0.188	-18.297	77.644	-15.92	-11.776	34.246	-13.846
697	0.697	-10.278	6.985	-44.028	-33.721	-0.048	-12.198	75.731	-19.283
698	0.698	-15.885	-1.874	-54.111	-48.142	-6.417	-14.168	3.442	-14.167
699	0.699	-12.394	-3.026	-57.227	70.092	-12.211	-19.992	-85.437	-36.968
700	0.7	-22.442	-6.116	-14.66	-9.656	-10.481	-20.785	-97.235	-41.09
701	0.701	-29.574	-16.889	15.712	-24.09	-24.846	-17.322	-86.455	-37.476
702	0.702	-20.655	-18.108	21.181	15.31	-15.208	-11.338	-37.204	-20.485
703	0.703	-14.631	-14.3	26.202	26.973	-16.968	-12.111	-28.396	-11.246
704	0.704	-13.649	1.452	3.343	-48.942	-5.964	-12.704	12.196	2.828
705	0.705	-12.676	-9.184	32.376	-137.941	-4.643	-12.151	34.167	20.562
706	0.706	-6.684	-14.994	36.067	-149.902	-8.364	-9.264	14.13	8.884
707	0.707	-8.989	7.831	39.333	-74.193	-7.239	-17.208	20.054	2.444
708	0.708	-13.808	-20.431	23.571	-84.118	-10.373	-11.224	3.547	12.066
709	0.709	-13.228	-16.735	-7.654	-3.352	-7.504	-10.265	18.576	-14.285
710	0.71	-17.317	-13.43	-3.624	29.226	-3.277	0.573	14.066	-55.924
711	0.711	-10.367	-16.554	0.024	-20.032	5.596	-6.587	26.383	-50.518
712	0.712	-9.404	-13.856	-10.053	60.621	2.066	-10.275	-15.277	-35.425
713	0.713	-11.921	-21.42	-25.705	49.792	-1.088	-9.128	-98.533	-3.479
714	0.714	-9.622	-56.434	-39.772	-19.312	3.71	-10.117	-110.356	-24.175
715	0.715	-14.472	-51.409	-67.964	-46.131	-6.588	-4.128	-99.52	-12.933
716	0.716	-24.54	-28.556	-56.72	-54.318	-18.046	0.711	-89.656	4.138
717	0.717	-28.821	-24.511	-46.744	-2.738	-29.11	-8.955	-44.959	13.534
718	0.718	-19.928	-13.323	-62.459	3.719	-33.383	-12.629	-36.859	-0.43
719	0.719	-18.777	-3.288	-48.398	34.007	-21.588	-11.481	0.062	-13.063
720	0.72	-11.435	12.339	-20.253	-38.224	-13.686	-16.727	33.485	-1.408
721	0.721	-16.292	-30.325	-1.608	-48.235	-12.369	-2.037	100.571	-12.155
722	0.722	-29.486	-24.393	29.267	-21.749	-13.57	-8.423	163.047	-14.131
723	0.723	-19.849	14.292	8.511	-29.91	-0.432	-14.23	95.117	-22.655
724	0.724	-11.198	-10.861	-10.288	-22.612	4.772	-5.517	54.488	-27.851
725	0.725	3.052	2.682	-20.415	-42.401	3.211	-0.866	17.587	-26.284
726	0.726	-1.461	2.895	-29.813	-12.004	4.547	0.496	-2.337	-22.002
727	0.727	-7.291	-17.784	-21.612	-6.581	0.856	-3.173	-32.818	-13.064
728	0.728	-30.153	-59.402	-19.093	-21.725	-2.658	-1.999	-60.58	-11.836
729	0.729	-27.121	-31.758	-16.707	47.008	-10.041	-9.344	-45.52	2.139
730	0.73	-35.515	-26.77	-6.096	76.576	-5.234	-22.09	-32.067	-7.538
731	0.731	-17.76	-13.259	22.787	31.838	-2.742	-13.355	-19.795	-9.282
732	0.732	-15.499	-0.913	26.672	72.624	9.439	-17.975	-38.694	11.406
733	0.733	-13.424	-4.655	12.564	80.497	-2.757	-13.688	-35.514	8.716
734	0.734	-7.659	19.076	-13.884	88.132	-4.309	3.371	-1.148	11.281
735	0.735	-2.472	59.818	-24.061	27.807	-11.472	-3.571	-24.061	13.678
736	0.736	-4.043	54.3	16.703	3.624	-17.866	-14.192	-36.502	-18.176
737	0.737	-2.719	29.023	22.079	-107.318	-11.879	-12.234	-17.755	-4.609
738	0.738	-9.143	-3.013	27.021	-123.165	-8.797	-13.954	-14.479	-0.572
739	0.739	-15.163	-7.14	49.71	-80.015	-15.584	-5.993	-11.383	-19.344
740	0.74	-14.218	-18.427	20.485	-93.088	-9.594	-16.038	14.137	-29.391
741	0.741	-17.149	-42.289	-21.278	-57.376	-0.702	-9.636	-16.843	-13.695
742	0.742	-25.123	-26.615	-49.025	40.493	-1.909	-6.132	-29.266	23.3
743	0.743	-26.148	4.53	-74.257	-25.084	-0.979	-11.344	4.8	28.372
744	0.744	-23.315	-7.873	-60.8	34.757	-7.779	-10.361	18.38	-3.499
745	0.745	-10.224	-41.956	-56.773	24.106	-20.937	-7.824	5.986	-7.488
746	0.746	-8.372	-73.909	-53.105	14.582	-38.365	-8.573	-5.215	-41.498
747	0.747	-6.702	-77.983	-8.42	59.602	-40.696	-6.615	-15.184	-64.36
748	0.748	-11.421	-43.913	-2.505	100.494	-30.041	-16.643	-49.563	-43.639
749	0.749	-12.848	-30.334	-7.99	78.727	-4.879	-17.968	-72.411	-17.313
750	0.75	-24.708	-67.881	-3.064	-21.695	12.151	-16.779	-26.673	-20.651
751	0.751	-23.246	-103.165	-25.946	-64.642	2.864	-17.907	15.785	-42.525
752	0.752	-27.608	-80.416	3.116	-24.993	-11.26	-20.971	21.151	-39.815
753	0.753	-15.89	-26.333	-0.532	-36.595	-8.724	-6.228	-14.084	-27.015
754	0.754	-8.036	25.233	-17.497	17.735	-6.382	0.195	17.818	3.382
755	0.755	-3.845	31.726	-33.124	27.667	0.039	-9.439	-2.884	7.477
756	0.756	-23.453	25.636	-13.32	36.67	-1.861	-18.105	-21.606	-3.722
757	0.757	-26.21	20.143	14.996	-36.534	-3.571	-13.41	-18.299	-0.403
758	0.758	-23.752	-5.048	-3.728	-105.456	-5.086	-14.726	-2.615	-9.662
759	0.759	-26.15	-18.616	-27.523	-78.681	-3.697	-13.519	-5.353	-1.317
760	0.76	-19.827	2.111	-18.273	-70.268	-7.327	-12.317	-7.853	-14.077
761	0.761	-14.08	13.376	-21.015	-32.923	-6.112	-7.057	-10.15	-16.45
762	0.762	-12.38	16.678	-38.839	-79.476	-5.078	-6.06	-7.978	-22.88
763	0.763	1.889	-11.652	-45.823	-36.494	-13.919	-3.525	-9.913	-9.336
764	0.764	-11.721	-15.466	-35.186	36.105	-7.864	-9.117	-36.27	2.905
765	0.765	-10.041	-25.676	-6.148	6.738	-6.845	-13.939	-39.982	-17.779
766	0.766	0.951	-16.497	39.696	51.614	-13.579	-17.216	-22.927	-54.733
767	0.767	-12.052	-19.287	-2.877	60.03	-19.539	-8.293	-1.003	-79.869
768	0.768	-13.799	-21.775	-8.25	-36.087	-15.454	3.521	7.425	-47.926
769	0.769	-12.234	-5.505	16.942	-75.267	-4.596	1.977	15.068	14.591
770	0.77	-2.17	13.644	3.459	8.333	-3.027	0.633	17.496	113.103
771	0.771	4.226	6.083	-25.477	62.631	-7.263	-13.677	-14.317	47.318
772	0.772	0.733	-10.24	-36.631	-85.382	-13.617	-11.724	-27.708	11.703
773	0.773	1.687	-16.681	-26.491	-64.333	-7.584	-13.453	-23.462	-20.836
774	0.774	6.533	-18.598	20.621	-199.071	-10.643	-11.901	-49.686	-10.995
775	0.775	-6.61	-20.316	67.562	-41.531	-5.762	-13.236	-11.914	-19.92
776	0.776	-35.609	-12.299	85.823	21.992	-9.969	-14.38	33.547	-28.057
777	0.777	-31.544	0.775	2.667	41.15	-1.01	-15.523	15.346	-50.118
778	0.778	-12.779	13.026	-56.846	-11.365	-2.131	-8.16	-23.395	-16.617
779	0.779	-16.088	20.995	-45.875	4.492	-5.194	-17.069	22.016	13.788
780	0.78	-37.983	13.908	-16.129	47.605	-6.137	-18.25	40.189	8.409
781	0.781	-29.676	12.844	-7.068	-70.942	-12.097	-13.045	34.799	13.475
782	0.782	-27.144	16.444	1.238	-23.428	-24.249	-10.147	9.697	-9.331
783	0.783	-24.79	6.919	-35.589	-66.629	-25.949	-10.931	-22.181	-30.004
784	0.784	-18.379	0.686	-28.901	-0.929	-21.291	-8.614	-18.077	-41.233
785	0.785	-24.164	-5.137	-46.976	10.786	-11.217	-9.193	-29.243	-24.25
786	0.786	-15.424	-5.951	-52.303	43.109	-7.531	-5.9	-46.231	3.977
787	0.787	-10.731	-20.572	-6.75	111.969	-4.032	-8.812	-36.928	30.237
788	0.788	-26.55	-39.685	35.945	67.047	-4.981	-11.33	-39.605	-14.516
789	0.789	-15.861	-26.903	63.773	-55.26	-11.73	-4.955	-21.761	-32.77
790	0.79	-13.893	-29.222	18.414	-107.919	-2.036	-2.445	-24.017	-27.395
791	0.791	-8.64	-61.162	-36.475	-60.533	15.016	-6.526	3.778	-22.425
792	0.792	2.425	-56.716	-29.119	-103.857	3.431	0.045	-30.187	-8.919
793	0.793	6.714	-44.291	-9.293	-64.452	1.322	-5.963	-43.675	-4.863
794	0.794	-2.147	-32.993	-39.859	-4.952	-12.216	-14.871	2.215	-31.207
795	0.795	3.891	-36.222	-45.352	-37.627	-0.009	-13.707	-15.991	-21.192
796	0.796	-9.993	-33.097	-30.281	-8.32	-4.652	-12.74	-54.695	7.064
797	0.797	-11.88	-41.407	10.912	-35.404	-8.907	-21.646	-9.17	-26.985
798	0.798	-17.061	-59.188	-5.49	-60.149	-7.744	-15.657	-3.155	-13.46
799	0.799	-28.056	-24.087	29.796	-53.107	-8.885	-14.715	35.549	15.546
800	0.8	-6.35	21.484	7.03	47.391	-7.878	-15.705	30.547	-18.528
801	0.801	2.97	27.518	-38.727	61.25	-16.735	-9.724	-1.274	-14.07
802	0.802	-5.321	32.946	-32.614	47.531	-17.875	-7.417	11.278	-18.098
803	0.803	-7.804	27.949	-60.124	82.595	-14.772	-9.371	30.212	0.726
804	0.804	-19.368	14.491	-54.967	71.172	-15.729	-14.021	20.293	-9.285
805	0.805	-21.431	2.23	-41.308	-18.168	-14.942	-13.444	-13.995	0.046
806	0.806	-27.172	-16.439	-37.189	-30.524	-12.606	-16.938	-9.409	-19.712
807	0.807	-18.416	-33.389	-25.916	23.136	-12.026	-11.528	-5.276	-27.291
808	0.808	-7.34	-55.185	-8.821	91.628	-13.961	-12.121	5.911	-15.683
809	0.809	-17.351	-69.248	6.894	-43.243	-19.374	-7.492	-25.038	-26.341
810	0.81	-20.968	-66.669	4.2	-101.333	-19.939	1.403	-37.363	2.681
811	0.811	-26.911	-31.56	-3.313	-49.364	-21.865	-4.983	-40.996	6.745
812	0.812	-15.046	44.211	-10.219	-97.477	-18.941	-1.496	-30.905	-12.04
813	0.813	-7.065	76.849	-20.813	-112.269	-15.444	-4.585	-40.182	-29.082
814	0.814	-8.365	47.34	-30.446	-20.549	-8.084	-5.543	-20.415	-19.789
815	0.815	-27.865	20.722	-7.525	14.742	-7.101	-1.287	-33.16	-0.026
816	0.816	-30.525	12.661	-4.302	-83.231	-11.923	-8.649	-26.18	-2.538
817	0.817	-48.282	-68.781	-18.307	-17.644	-0.51	-9.615	-19.742	4.428
818	0.818	-45.932	-36.264	-5.527	-53.433	1.031	-8.841	1.623	-10.5
819	0.819	-22.48	-6.67	-7.84	43.967	11.089	-14.445	15.806	-20.156
820	0.82	-19.349	2.244	-5.673	30.458	12.25	-17.926	13.347	-18.365
821	0.821	-5.19	10.401	23.333	65.824	1.417	-11.931	6.434	-10.319
822	0.822	-7.685	3.07	27.313	119.786	-2.84	-14.271	-8.435	2.652
823	0.823	-14.624	-30.444	-6.815	70.1	0.833	-10.808	-18.058	-2.629
824	0.824	-12.462	-48.66	-38.76	7.331	-5.164	-18.184	-12.786	-10.656
825	0.825	-14.375	-76.333	-9.643	-49.948	-16.97	-13.367	-4.827	-17.927
826	0.826	4.981	-81.405	-5.829	1.613	-21.613	-15.892	-26.394	-19.184
827	0.827	2.45	-40.218	-22.719	35.077	-11.556	-11.833	-16.945	-25.212
828	0.828	-4.524	-34.792	-44.523	-44.264	-10.389	-0.99	2.869	-22.133
829	0.829	6.141	-29.729	-36.181	9.784	-9.223	0.567	-14.951	-26.968
830	0.83	-7.387	-34.121	-38.689	39.379	-16.588	-9.497	-31.244	-27.732
831	0.831	-16.096	-30.011	-31.752	-41.298	-15.613	-13.184	-33.392	-23.676
832	0.832	-24.007	-41.205	0.056	-73.906	-9.604	-12.017	-31.489	-12.825
833	0.833	-13.9	-37.884	4.316	-44.263	1.031	-11.041	-5.157	10.941
834	0.834	-7.463	-34.753	-24.839	-70.771	-0.33	-6.192	6.096	34.696
835	0.835	-13.404	7.833	-6.175	-46.124	-6.713	-15.852	2.806	6.417
836	0.836	-29.425	38.193	31.384	-38.554	-15.022	-12.161	18.451	2.749
837	0.837	-27.061	32.777	-14.275	-112.199	-9.786	-15.636	15.695	-0.496
838	0.838	-24.891	27.698	-44.741	-102.064	-12.679	-8.28	8.106	8.834
839	0.839	-15.183	23.19	-6.105	-21.231	-10.143	-7.325	-13.023	-22.376
840	0.84	-9.91	19.078	-1.106	-10.421	-7.787	-6.546	-38.553	-10.083
841	0.841	-14.508	0.259	21.678	-20.321	-7.162	-8.856	-35.149	-13.815
842	0.842	-15.828	-16.837	84.089	-29.188	-5.185	-8.265	-6.744	-17.139
843	0.843	-19.459	-19.959	110.694	-53.4	0.244	-14.25	42.496	-7.858
844	0.844	-11.096	-17.25	21.037	28.402	-10.58	-18.314	62.486	-16.196
845	0.845	-10.104	-9.711	-14.631	104.629	-9.025	-13.491	20.021	-54.751
846	0.846	-9.109	-7.411	-3.854	114.806	-16.176	-10.206	-29.838	-71.199
847	0.847	-6.579	-5.302	-33.513	88.502	-9.799	-4.777	-9.969	-35.884
848	0.848	-5.791	-11.114	-42.408	31.964	-10.972	-1.29	-16.029	-3.877
849	0.849	-5.201	-12.852	-50.563	-4.595	-7.888	-4.576	-43.676	8.566
850	0.85	-13.908	10.981	-72.61	15.825	-4.998	-6.319	-58.738	-10.208
851	0.851	-10.403	14.326	-79.184	58.97	0.992	-8.831	-63.11	-41.279
852	0.852	-13.465	17.456	-85.23	64.918	-1.351	-7.463	-50.659	-37.246
853	0.853	-16.346	9.174	-46.544	70.369	-4.858	-7.834	-54.288	-18.5
854	0.854	-24.254	1.667	-41.529	29.623	-8.181	-6.655	-37.208	12.44
855	0.855	-21.142	4.019	-0.322	46.547	-6.473	-10.895	-27.896	49.932
856	0.856	-20.169	-2.332	16.087	11.651	-0.69	-16.689	14.643	34.772
857	0.857	-15.911	-15.883	10.993	7.484	-6.315	-9.324	93.927	2.772
858	0.858	-18.219	-35.288	6.485	-54.72	-14.262	-6.403	39.688	-1.344
859	0.859	-23.042	-42.9	2.371	-116.895	-21.623	-12.397	-9.692	-5.052
860	0.86	-12.985	-40.65	-8.891	-27.071	-16.798	-16.443	-0.845	-22.098
861	0.861	-11.655	-51.351	-32.717	32.79	-24.745	-14.477	7.217	-12.785
862	0.862	-2.764	-68.781	-29.66	-21.019	-15.083	-16.403	14.523	-15.491
863	0.863	-6.217	-61.781	-21.377	-30.669	-13.928	-15.816	-5.456	-18.044
864	0.864	-13.527	-46.829	-39.21	-39.379	-15.087	-10.974	-23.709	-25.05
865	0.865	-16.431	-29.365	-46.183	-112.603	-14.114	-9.025	-7.27	-22.952
866	0.866	-10.462	5.662	-14.222	-82.747	-1.334	-16.745	-22.359	-36.51
867	0.867	-8.17	20.69	36.156	-91.533	-3.084	-7.074	-26.805	-17.156
868	0.868	-17.693	25.007	16.252	-17.824	-1.53	-8.234	-6.101	-19.673
869	0.869	-16.54	4.233	-1.876	-7.633	-0.173	-7.086	-9.799	1.396
870	0.87	-10.501	-7.009	25.867	-16.202	-6.555	-6.141	-13.116	-1.344
871	0.871	-3.111	-17.085	41.015	8.548	-7.722	-7.134	-22.407	11.396
872	0.872	-17.762	11.159	9.172	1.514	-8.696	-2.889	-42.113	18.347
873	0.873	-24.089	-7.636	-28.303	-18.071	-9.672	-3.665	-24.272	16.203
874	0.874	-14.345	-31.466	-73.708	24.794	-8.912	-4.243	-17.302	29.713
875	0.875	-12.523	2.937	-79.638	-47.218	-8.162	-14.306	-49.244	3.354
876	0.876	-17.101	-1.561	-74.175	-57.012	-4.694	-15.652	-53.712	-53.387
877	0.877	-15.678	-30.628	-69.166	-48.016	-10.739	-22.036	0.425	-61.566
878	0.878	-22.025	-41.886	-55.72	41.74	-11.546	-16.036	37.361	-39.528
879	0.879	-20.824	-58.969	-18.245	-41.585	-2.102	-12.937	70.824	-19.595
880	0.88	-17.702	-49.683	37.304	-30.649	-19.147	-4.036	40.404	-13.601
881	0.881	-24.464	-35.523	104.093	-0.948	-21.51	-12.369	23.913	-30.044
882	0.882	-32.4	-32.967	130.866	-45.568	-10.91	-11.423	-41.691	-4.869
883	0.883	-29.29	-39.913	25.103	-167.619	-9.002	-12.402	-68.353	-9.297
884	0.884	-26.372	-20.739	10.894	-115.134	-10.761	-14.928	-27.702	-29.946
885	0.885	-13.202	2.517	50.451	-35.604	-9.228	-12.614	-5.68	-33.576
886	0.886	-7.409	-19.278	38.765	-49.913	-5	-6.057	0.866	-36.888
887	0.887	-5.692	11.972	-15.339	15.947	-3.867	-3.553	6.838	-15.042
888	0.888	-10.357	8.039	-5.506	75.54	-14.723	3.778	1.399	21.866
889	0.889	-14.629	11.788	-32.286	108.055	-27.713	-9	-23.86	36.903
890	0.89	-13.47	8.491	-56.654	78.522	-25.98	-14.227	-92.674	4.926
891	0.891	-2.624	5.37	-49.276	69.657	-11.665	-15.781	-82.953	-7.468
892	0.892	-9.787	-14.387	-29.299	-52.457	1.871	-14.436	-38.361	-18.702
893	0.893	-8.631	-16.93	-47.42	-104.892	-6.85	-8.057	-13.979	-8.649
894	0.894	-7.483	4.145	-52.784	-57.345	-11.51	-2.069	-21.296	-5.565
895	0.895	-10.579	12.46	-37.717	-14.161	-4.381	-9.442	-1.366	-31.124
896	0.896	-13.493	9.943	-24.248	-53.545	4.493	-20.295	77.918	-75.862
897	0.897	-16.038	-6.316	-36.687	-17.804	0.974	-16.051	88.64	-69.878
898	0.898	-15.285	-21.203	-17.972	-50.309	-0.033	-9.669	-0.294	-31.142
899	0.899	-14.705	-11.526	-28.147	-79.927	-2.982	-3.678	11.378	34.478
900	0.9	-14.127	-6.332	-37.543	-53.284	-5.538	-8.917	-42.922	79.159
901	0.901	-20.72	1.597	-17.915	-12.749	-3.24	-11.846	-52.897	5.757
902	0.902	-18.221	-14.288	-25.56	53.891	-1.311	-12.648	-26.274	-4.176
903	0.903	-23.851	-29.217	-32.621	9.005	7.393	-14.995	-18.165	4.716
904	0.904	-20.388	-35.091	-13.464	-15.643	3.903	-16.953	-10.831	12.85
905	0.905	-10.344	-47.388	25.083	35.75	-5.788	-9.623	9.103	20.216
906	0.906	-9.008	-23.694	41.582	55.51	-12.189	-10.605	27.287	0.339
907	0.907	-12.701	7.178	36.604	61.263	-11.039	-11.404	10.854	-17.816
908	0.908	-6.715	3.058	32.188	55.581	-16.284	-2.514	-4.224	-23.243
909	0.909	0.626	6.71	19.804	30.073	-13.413	-10.848	-8.805	-38.304
910	0.91	9.508	3.421	-6.517	-29.885	-11.123	-16.672	-4.877	-42.767
911	0.911	-8.497	-5.876	-3.186	-70.766	-8.639	-4.895	-16.214	-22.076
912	0.912	-31.73	2.425	-12.418	40.223	-12.725	-3.368	-6.238	-3.353
913	0.913	-34.838	-10.388	-26.47	55.864	-14.671	-7.649	2.973	-13.445
914	0.914	2.104	-45.473	-44.179	156.613	-11.387	-16.563	-22.662	-10.361
915	0.915	7.111	-30.446	-46.394	37.958	-13.134	-20.05	-39.797	-13.088
916	0.916	2.637	10.707	-61.197	53.683	-5.207	-3.988	-24.199	-25.884
917	0.917	-1.447	5.269	-35.971	-105.365	-11.207	-10.966	-10.15	-18.935
918	0.918	-20.228	-19.891	-46.102	-84.421	-10.233	-0.329	14.119	-10.427
919	0.919	-37.267	-33.43	-43.078	-26.781	-9.263	1.603	16.541	-12.561
920	0.92	-27.981	-29.395	-23.4	-79.137	-6.749	-0.145	-18.57	-6.746
921	0.921	-32.81	-25.954	-31.03	-31.341	-17.392	-8.084	-53.85	-15.439
922	0.922	-35.515	-22.32	-14.86	-45.482	-18.755	-18.144	-58.37	-7.451
923	0.923	-43.083	-39.392	-42.597	-58.511	-12.382	-16.974	-29.427	2.67
924	0.924	-45.439	-23.774	-46.356	-22.798	-8.911	-18.124	-10.674	-6.214
925	0.925	-30.575	-26.555	5.004	9.875	-22.846	-19.086	-0.659	-12.197
926	0.926	-17.066	-19.022	56.561	19.866	2.324	-12.328	8.607	-0.458
927	0.927	-1.225	16.014	89.958	-24.689	-0.949	-8.087	-5.529	-24.379
928	0.928	-11.893	31.083	34.943	-33.865	2.152	-4.034	-2.944	-34.509
929	0.929	1.618	-10.163	-20.053	-9.279	-17.574	-4.613	-5.214	-25.248
930	0.93	-3.637	-37.873	-27.409	-1.807	0.247	-6.539	-11.588	-27.953
931	0.931	-2.108	-32.849	-47.283	-62.19	2.574	-2.458	-40.708	-25.429
932	0.932	-20.893	-19.28	-41.219	-53.928	-8.06	-10.378	-61.536	-18.479
933	0.933	-13.357	-6.886	-46.633	-2.236	-9.98	-11.519	-4.999	-29.114
934	0.934	-6.395	-18.109	-31.679	17.668	-15.206	-10.539	35.427	-7.809
935	0.935	4.248	-21.381	-45.409	11.737	-7.28	-5.694	13.191	17.736
936	0.936	-1.53	-24.428	8.664	-26.717	-14.44	-11.686	6.488	7.664
937	0.937	-3.241	-66.96	60.235	-11.379	-15.599	-6.063	-11.799	23.344
938	0.938	-7.845	-24.33	53.531	-6.711	-12.114	-15.533	38.066	20.659
939	0.939	-12.069	25.603	-1.578	-10.576	-19.459	-16.676	18.072	-17.781
940	0.94	-18.43	18.997	-9.076	15.994	-16.554	-13.188	24.011	-34.155
941	0.941	-14.928	-11.411	-15.751	19.441	-10.546	-12.214	-3.727	-29.083
942	0.942	-13.937	-16.857	-9.785	-8.73	-8.214	-13.18	-69.356	-24.606
943	0.943	-11.019	-21.911	-4.364	25.373	-3.352	-13.953	-60.4	-12.221
944	0.944	-17.023	-26.341	-19.468	-6.651	-0.044	-8.335	-19.683	-15.9
945	0.945	-9.676	-22.187	-5.93	-35.72	-1.76	-7.736	-12.246	-19.212
946	0.946	1.137	-18.421	-18.313	-84.883	-2.106	-7.146	-5.569	-28.53
947	0.947	-8.949	-28.454	-29.531	-24.353	5.292	-11.219	0.61	-25.895
948	0.948	-28.505	-19.18	15.158	-64.966	6.296	-8.691	17.205	12.597
949	0.949	-25.821	6.343	9.162	-42.877	1.489	-8.279	-18.026	40.337
950	0.95	-23.346	-3.728	3.754	4.016	-11.637	-1.676	-22.576	35.428
951	0.951	-16.403	-0.644	-1.29	34.483	-21.284	-4.558	-26.705	12.738
952	0.952	-18.553	2.049	3.188	50.993	-23.007	-7.057	-53.106	-24.777
953	0.953	-16.614	19.823	-34.313	86.283	-21.455	-11.118	-36.12	-19.759
954	0.954	-21.831	31.363	-49.347	36.052	-14.281	-9.187	-26.859	-6.191
955	0.955	-17.173	24.941	-26.399	-51.371	-10.594	-19.251	-7.088	-26.87
956	0.956	-15.806	-4.095	-22.172	-15.813	-9.439	-12.089	0.503	-30.539
957	0.957	-14.626	-41.64	-18.346	-5	-6.357	-15.766	35.564	-20.507
958	0.958	-15.779	-66.797	-1.198	24.603	-1.541	-12.276	81.061	-55.012
959	0.959	-12.686	-71.246	-10.393	-2.158	-4.085	-11.289	26.11	-13.858
960	0.96	-15.591	-42.182	-52.897	-10.46	-0.038	-4.509	4.065	-19.314
961	0.961	-13.083	-23.349	-71.014	-77.415	-10.89	-8.763	-15.847	15.913
962	0.962	-7.482	-6.288	-65.567	3.028	-9.349	-6.438	-21.823	-6.938
963	0.963	-6.928	22.013	-60.578	35.352	-10.715	-14.362	-27.228	-19.303
964	0.964	-11.607	40.836	-65.064	-14.161	-9.563	-15.326	-22.162	-15.564
965	0.965	-15.677	44.123	-44.404	-95.006	-6.069	-14.366	-26.602	-5.404
966	0.966	-14.337	15.963	12.231	-19.444	-2.957	-10.114	-30.656	-14.584
967	0.967	-21.721	-2.669	134.288	-9.852	-11.831	-6.051	3.443	-6.2
968	0.968	-26.99	-19.582	81.777	-36.929	-8.331	-10.898	-0.924	-8.75
969	0.969	-26.092	-10.196	34.081	-110.613	-5.219	-7.595	-13.209	-6.49
970	0.97	-28.701	-12.8	48.366	-160.248	-14.11	-9.317	-31.886	-17.152
971	0.971	-18.13	-20.257	35.213	-97.98	-5.777	-16.276	-21.746	-38.423
972	0.972	-8.126	-3.949	-24.366	-41.24	-2.68	-17.245	-12.419	-35.718
973	0.973	-1.761	-10.317	-35.134	-19.386	-5.576	-18.039	-43.539	-7.474
974	0.974	6.571	-16.126	-25.21	-26.158	-13.488	-12.428	-5.918	-3.779
975	0.975	3.483	-35.447	-16.233	-32.341	-20.807	-2.949	-41.032	33.958
976	0.976	-11.185	-53.242	-24.235	-37.939	-19.826	-1.784	-36.476	28.926
977	0.977	-13.26	-36.943	-31.426	17.455	-11.86	-10.102	-48.751	-12.28
978	0.978	-7.392	-34.726	-24.674	10.006	-17.081	-13.196	-7.077	-17.681
979	0.979	-12.577	-24.89	-18.592	16.555	-10.301	-14.159	31.699	-22.71
980	0.98	-17.191	-26.589	-35.028	-26.026	-11.089	-13.384	67.005	-18.233
981	0.981	-24.335	-31.228	-9.869	46.202	-13.406	-15.706	53.551	-5.831
982	0.982	-25.497	-9.577	22.04	95.532	-6.815	-17.632	32.956	-9.489
983	0.983	-22.032	-6.515	34.381	50.826	6.353	-8.921	51.851	-19.521
984	0.984	-18.935	-3.787	38.015	26.467	8.299	-5.449	41.929	-16.402
985	0.985	-29.756	-16.532	-6.675	-55.043	-0.41	-4.491	7.632	-8.035
986	0.986	-25.481	-28.124	-37.03	-44.297	-1.95	-3.525	-15.118	-15.516
987	0.987	-31.854	-13.211	-53.391	24.778	-3.318	-6.054	-35.756	-13.163
988	0.988	-25.842	15.829	-18.048	51.444	-17.649	-8.377	-39.386	-28.039
989	0.989	-20.616	28.304	-31.48	-5.445	-15.704	-7.801	-49.38	-26.088
990	0.99	-11.721	9.666	-68.991	16.53	-13.936	-12.441	-71.204	-24.348
991	0.991	-10.593	-0.33	-84.095	36.394	-2.874	-8.376	-62.807	-19.715
992	0.992	-11.597	-22.207	-70.564	-30.739	-7.102	-5.852	-65.302	-3.832
993	0.993	3.093	-53.398	-49.838	50.041	-10.747	-6.227	-49.033	2.563
994	0.994	0.957	-82.472	-31.097	39.298	-19.037	-12.793	-46.866	16.126
995	0.995	6.754	-63.765	-14.113	29.549	-24.238	-11.806	-33.27	0.279
996	0.996	-1.956	-12.344	1.552	20.789	-19.386	-3.865	-45.435	10.963
997	0.997	-16.278	9.657	15.725	-19.792	-15.126	-15.65	-21.578	-18.005
998	0.998	-2.731	3.02	13.272	-41.726	-12.803	-20.283	29.967	-46.946
999	0.999	5.955	-3.044	1.738	-75.124	-17.653	-13.11	96.834	-43.153
1000	1	-11.491	2.346	16.617	-56.786	-13.023	-14.269	16.18	-39.76
1001	1.001	-18.468	7.385	-0.913	-6.702	-4.155	-13.097	27.018	-5.302
1002	1.002	-33.372	2.941	-17.285	13.425	7.616	-1.283	17.131	17.531
1003	1.003	-35.302	23.629	-28.078	-53.512	-0.343	0.272	8.19	-11.495
1004	1.004	-30.073	-10.447	-45.653	-44.451	-4.62	-3.982	-32.438	-15.167
1005	1.005	-19.042	-33.282	-52.734	61.464	-0.946	-2.819	-25.036	1.89
1006	1.006	-23.295	-12.591	-29.396	18.205	0.22	-3.984	-5.047	11.185
1007	1.007	-16.894	6.152	-13.784	-21.382	5.464	-11.33	-10.967	13.882
1008	1.008	-3.726	-3.957	-5.51	-9.66	4.525	-16.159	-16.268	16.424
1009	1.009	-5.465	-32.306	-3.029	44.524	-3.389	-11.884	-21.177	-18.592
1010	1.01	-0.808	-51.168	-24.17	-4.759	-4.33	-12.644	-16.67	-43.697
1011	1.011	-16.653	-27.424	18.367	22.039	-9.147	-4.694	-20.704	-2.41
1012	1.012	-18.753	-30.58	60.891	30.269	-8.358	-12.035	-1.883	-18.764
1013	1.013	-9.025	-38.92	33.161	-6.543	-10.664	-11.052	-11.891	-53.922
1014	1.014	-7.249	-10.642	28.08	13.525	-21.491	-8.533	-8.759	-67.436
1015	1.015	-2.583	-67.353	41.587	19.624	-23.044	-10.848	-11.475	-63.359
1016	1.016	-1.219	-59.262	20.887	-8.138	-24.401	-4.253	-14.031	-21.729
1017	1.017	-0.062	-37.258	39.726	-43.336	-15.506	-5.014	-35.216	61.511
1018	1.018	3.4	-30.753	43.16	-29.612	-12.04	-17.186	-26.932	73.364
1019	1.019	8.608	-36.869	-3.819	-16.982	-6.837	-22.409	-19.389	19.219
1020	1.02	-2.229	-9.302	-23.747	-73.546	-5.89	-14.478	-26.352	-10.365
1021	1.021	-15.178	25.814	-41.933	-81.616	-5.14	-13.129	-7.218	-1.448
1022	1.022	-41.467	48.552	-58.408	-29.788	-9.215	-4.22	0.334	6.711
1023	1.023	-60.176	44.422	-53.422	-36.224	-15.808	-17.367	-1.964	-15.294
1024	1.024	-43.074	18.034	-57.905	-5.684	-20.077	-12.144	-12.607	-8.617
1025	1.025	-46.112	27.997	-53.848	10.907	-9.437	-16.794	-2.876	-14.521
1026	1.026	-37.765	-0.369	-50.142	-14.209	-5.174	-9.624	-4.595	-19.816
1027	1.027	-30.202	-19.23	-46.78	-82.839	9.154	-5.931	16.139	-34.776
1028	1.028	-18.574	-70.771	-24.836	-112.273	3.367	-7.093	7.82	-21.166
1029	1.029	-3.662	-4.063	-10.622	-85.358	1.632	-6.124	-9.967	-25.199
1030	1.03	-1.706	4.805	-3.015	-93.223	-3.003	-9.022	-21.57	-13.967
1031	1.031	7.03	29.182	3.984	-56.079	-10.153	-15	-49.262	-10.667
1032	1.032	2.404	36.52	27.462	-35.977	-16.533	-14.214	-52.964	-13.729
1033	1.033	-10.537	-10.316	18.2	-5.366	-17.679	-3.368	-15.248	-10.981
1034	1.034	-19.211	-28.474	-18.833	55.804	-10.317	-4.897	-0.129	-13.457
1035	1.035	-14.532	-23.043	-34.076	80.417	-11.289	-9.143	22.691	-15.729
1036	1.036	-18.779	-18.038	-38.676	-15.845	1.856	-5.458	18.573	-0.765
1037	1.037	-19.943	-40.923	-34.725	23.718	-3.977	-11.454	14.804	5.103
1038	1.038	-13.962	-61.655	-46.127	-11.792	-16.203	-14.554	17.953	-0.062
1039	1.039	-10.886	-57.974	-22.452	64.069	-30.562	-19.397	8.545	-17.43
1040	1.04	3.82	-13.246	5.661	54.192	-24.776	-11.469	-22.709	-15.075
1041	1.041	5.976	17.141	1.85	-26.457	-16.083	-14.577	-2.053	-25.675
1042	1.042	-11.41	22.59	-22.065	-80.642	-14.539	-15.555	-36.109	-12.067
1043	1.043	-18.356	17.628	18.698	-51.175	-10.286	-16.342	-31.617	-6.758
1044	1.044	-20.465	22.11	13.285	-77.997	-3.913	-14.038	-2.513	-14.616
1045	1.045	-18.516	9.745	-11.837	-86.339	-0.447	-3.221	16.301	-27.532
1046	1.046	-13.277	6.108	-62.032	-19.799	4.759	-14.269	-7.512	-43.393
1047	1.047	-21.206	-10.877	-68.475	-11.07	5.716	-10.018	-16.821	-49.765
1048	1.048	-14.046	-1.555	-37.892	13.139	8.224	-8.879	-36.541	-36.22
1049	1.049	-5.137	-21.269	34.46	-9.068	0.862	-0.581	-18.694	-9.875
1050	1.05	-15.959	-59.723	83.956	24.134	3.761	-5.826	16.439	46.882
1051	1.051	-14.593	-54.224	57.37	5.626	-4.166	-8.756	21.516	22.537
1052	1.052	-20.959	-29.009	65.521	-11.073	-11.508	-9.55	17.134	-14.382
1053	1.053	-14.931	-24.539	28.605	44.258	-10.527	-10.326	-11.86	-7.733
1054	1.054	-13.935	-36.937	-18.199	66.055	-16.531	-6.847	-30.631	-13.68
1055	1.055	-12.954	-33.32	-24.192	112.601	-18.856	-8.792	-20.569	-8.223
1056	1.056	-18.959	-43.463	-29.599	118.373	-25.426	-11.711	-36.223	6.877
1057	1.057	-11.634	-46.612	-34.604	79.419	-27.942	-14.253	-44.537	-15.971
1058	1.058	-8.745	-9.679	-30.125	13.461	-15.75	-15.632	-26.747	-20.015
1059	1.059	-14.732	-4.68	-26.021	-67.477	-20.988	-10.813	-24.464	-16.292
1060	1.06	-25.367	-0.314	-52.28	-78.589	-13.087	-7.543	-22.363	-26.331
1061	1.061	-24.013	11.947	-35.173	-108.614	-14.475	-10.47	-47.526	-23.29
1062	1.062	-35.85	-14.469	-13.172	-64.201	-13.355	-10.111	-44.238	-14.984
1063	1.063	-18.451	-31.563	-4.672	-23.903	-7.401	-6.857	-22.349	2.792
1064	1.064	-11.492	-3.294	-7.061	-31.599	4.354	-9.797	20.261	19.02
1065	1.065	-5.112	7.978	-23.249	68.979	2.749	-15.053	38.492	12.6
1066	1.066	4.547	-9.061	-29.621	25.686	4.058	-8.504	66.19	-0.97
1067	1.067	9.754	-12.141	-23.809	-92.834	2.871	-12.785	30.993	-16.841
1068	1.068	-1.306	7.662	-11.606	-140.455	6.336	-2.153	-10.236	-14.677
1069	1.069	-14.301	5.206	-25.926	-68.221	3.226	2.06	-26.641	-1.115
1070	1.07	-26.515	-1.719	-23.995	-2.283	-3.549	-1.654	-11.489	-2.901
1071	1.071	-24.994	-12.33	-15.302	-14.041	-9.542	-17.342	-25.027	-26.774
1072	1.072	-40.882	-25.822	-39.129	40.091	-7.231	-19.486	-29.117	-36.907
1073	1.073	-38.784	-24.023	-42.472	30.25	-12.082	-5.952	-25.437	-40.108
1074	1.074	-21.408	-0.194	-39.424	21.357	-22.159	-0.759	-35.495	-31.902
1075	1.075	-0.326	-3.48	-47.766	78.353	-29.352	-8.714	-26.241	-29.49
1076	1.076	-8.66	-25.291	-71.007	26.857	-22.988	-15.901	-17.954	-45.847
1077	1.077	-11.167	-22.566	-55.312	-33.682	-21.821	-9.528	-0.168	-14.01
1078	1.078	-4.172	-15.045	-41.111	-74.325	-12.145	-13.025	16.104	8.759
1079	1.079	-19.045	-22.03	-2.526	-111.242	-8.475	-16.137	35.272	21.1
1080	1.08	-24.826	-36.901	13.99	-64.416	-9.657	-26.997	53.041	17.357
1081	1.081	-19.573	-23.37	9.029	-9.483	-6.592	-16.966	17.985	0.273
1082	1.082	-21.1	-14.68	50.323	-46.388	-9.534	-13.32	-17.25	-9.041
1083	1.083	-22.44	-38.54	111.384	-79.856	1.841	-14.507	-49.13	-17.385
1084	1.084	-16.065	-14.825	135.835	-110.11	6.449	-7.166	-28.378	-19.915
1085	1.085	-2.924	6.951	69.092	-60.058	2.18	-6.225	-24.647	-22.285
1086	1.086	9.254	15.209	6.593	-13.075	5.842	-5.476	-7.539	-24.502
1087	1.087	13.862	2.404	47.232	17.342	4.677	-4.723	20.78	-18.767
1088	1.088	15.185	-4.649	25.203	89.618	-5.004	-8.234	2.03	-17.08
1089	1.089	-1.856	-19.642	18.622	20.571	-16.818	-7.684	-15.005	0.26
1090	1.09	-22.957	-21.671	-11.722	-24.148	-15.271	-8.29	-49.452	-6.809
1091	1.091	-25.66	-48.03	-28.17	16.464	-16.62	-7.93	-63.032	-17.561
1092	1.092	-18.118	-82.081	-33.249	68.05	-17.772	-5.622	-67.09	-23.465
1093	1.093	-11.167	-50.118	-65.236	74.581	-11.751	-5.249	-55.887	-14.817
1094	1.094	-13.31	-37.671	-61.176	105.065	-12.698	-8.928	-11.21	8.973
1095	1.095	-15.281	-18.819	-102.779	66.496	-11.718	-12.223	43.725	19.065
1096	1.096	-20.558	18.962	-86.309	-9.049	-10.931	-15.119	36.362	9.758
1097	1.097	-25.26	34.11	-111.48	-41.464	-8.601	-11.447	16.42	-4.441
1098	1.098	-21.041	20.553	-70.302	-70.991	-6.669	-11.061	22.418	-43.001
1099	1.099	-24.738	-16.986	-53.853	27.619	-12.675	-8.94	-5.277	-48.508
1100	1.1	-33.052	-32.112	-18.568	67.183	-16.757	-4.487	-30.436	-23.417
1101	1.101	-40.425	-9.341	41.141	31.665	-13.288	-9.907	-43.968	-0.568
1102	1.102	-47.216	11.283	0.555	-0.889	-7.311	-17.848	-23.272	-12.957
1103	1.103	-35.828	37.554	7.923	-10.757	-3.283	-14.753	-4.517	-24.223
1104	1.104	-12.045	34.289	14.437	16.041	-9.899	-15.723	-28.353	-14.196
1105	1.105	11.746	25.037	8.315	24.383	-19.229	-10.299	-31.497	20.207
1106	1.106	21.03	10.937	13.604	-12.466	-9.596	-4.297	-0.342	24.623
1107	1.107	6.89	-1.834	18.519	34.55	-8.476	-13.199	12.093	-12.93
1108	1.108	-10.92	-13.466	4.84	-56.829	-2.501	-19.19	23.352	-38.126
1109	1.109	-13.243	5.632	-15.978	9.106	4.843	-11.816	6.329	-42.615
1110	1.11	-6.857	23.359	-42.367	68.806	0	-8.898	-9.41	11.528
1111	1.111	2.814	11.636	-52.432	-28.986	0.777	-0.954	-12.187	4.153
1112	1.112	-13.055	-20.425	-61.664	10.449	1.564	-1.915	-14.743	-2.439
1113	1.113	-15.201	-80.168	-41.865	-25.124	2.173	-2.878	-30.411	-23.93
1114	1.114	-17.137	-72.115	-3.297	-79.21	-1.081	-7.127	-28.059	-17.926
1115	1.115	-8.426	-49.978	35.431	-148.303	-9.951	-9.441	-13.085	-12.527
1116	1.116	-11.519	-47.301	10.246	-174.897	-21.73	-11.371	-14.946	2.541
1117	1.117	-6.871	-53.736	5.671	-199.251	-17.053	-21.421	0.979	16.054
1118	1.118	-11.119	-35.404	1.356	-177.222	-15.669	-2.645	-30.973	11.945
1119	1.119	-17.507	-18.878	-32.899	-183.806	-19.325	-10.172	-26.606	0.669
1120	1.12	-23.507	6.341	-28.621	-92.216	-22.798	-21.761	10.767	-9.421
1121	1.121	-37.457	1.956	-24.733	26.274	-6.732	-15.346	45.834	-6.334
1122	1.122	-35.541	-2.06	1.413	10.521	-9.041	-9.52	13.787	19.186
1123	1.123	-26.859	1.713	9.578	33.035	-11.14	-4.288	1.353	2.117
1124	1.124	-25.312	-15.191	-7.563	-10.113	2.438	-8.921	20.122	-7.21
1125	1.125	-18.132	-55.904	1.641	-49.527	0.711	-7.551	16.803	-15.545
1126	1.126	-21.79	-39.322	-18.167	57.966	-19.991	-11.217	-5.108	-23.077
1127	1.127	-25.266	-14.076	-46.466	43.602	-5.854	-10.057	-24.9	-48.804
1128	1.128	-13.465	-45.919	-20.152	4.084	-8.352	-9.076	-27.415	-45.465
1129	1.129	-2.436	-25.121	-3.107	87.465	-1.353	-4.223	-6.265	-23.51
1130	1.13	-9.589	16.588	-6.186	98.263	0.804	0.04	-20.339	-20.732
1131	1.131	-3.198	22.116	-8.91	48.935	-1.11	-7.304	-43.54	-38.498
1132	1.132	-9.2	37.327	-21.713	93.741	-2.839	-10.184	-78.069	-36.157
1133	1.133	-1.873	14.554	-10.088	4.187	-7.473	-12.674	-27.918	-34.067
1134	1.134	-4.789	2.172	-7.889	39.886	-20.417	-3.748	-21.451	-5.102
1135	1.135	-7.274	-16.569	-5.886	7.377	-15.169	-9.714	-27.523	23.899
1136	1.136	4.981	-33.518	2.814	17.32	-13.609	-10.651	-22.153	12.717
1137	1.137	-3.663	1.012	-21.069	-9.309	-17.857	-9.653	2.989	-4.245
1138	1.138	-17.947	-3.41	2.66	-1.131	-19.005	-8.849	16.54	5.129
1139	1.139	-19.864	8.955	-13.094	80.405	-27.319	-14.437	-4.207	7.9
1140	1.14	-21.591	-2.268	29.396	47.889	-19.964	-4.939	-0.592	10.386
1141	1.141	-13.667	-26.084	47.494	18.095	-11.055	-16.722	-17.702	-5.914
1142	1.142	-20.829	-41.777	19.685	-44.594	-17.033	-15.156	-14.663	-25.101
1143	1.143	-24.509	-67.353	-5.62	-118.244	-9.672	-22.303	-0.581	-53.381
1144	1.144	-6.506	-70.662	-28.548	-128.346	1.188	-13.381	17.189	-79.734
1145	1.145	6.271	-42.402	-57.622	-83.843	-0.139	-14.526	5.581	-34.998
1146	1.146	8.589	-46.058	-54.015	5.306	3.572	-11.415	-17.78	7.625
1147	1.147	-14.831	-1.332	-16.336	16.639	7.084	-10.431	-27.014	-8.795
1148	1.148	-24.124	-7.31	-21.461	5.425	4.012	-4.418	-18.662	36.677
1149	1.149	-38.26	9.151	-25.962	-4.732	3.066	-8.463	-16.123	30.634
1150	1.15	-20.466	14.169	-38.377	4.021	-2.921	-10.37	-4.517	-8.107
1151	1.151	-18.141	36.972	-34.654	77.289	-3.695	-8.402	10.348	-23.19
1152	1.152	-11.736	24.556	-10.728	8.044	-0.198	-12.442	0.63	-18.72
1153	1.153	-13.654	-32.144	11.23	-36.837	0.398	-11.055	-11.569	-14.625
1154	1.154	-18.867	-40.232	13.998	-126.512	-1.326	-13.342	-10.027	-10.933
1155	1.155	-23.491	-18.147	11.524	-19.18	0.046	-12.158	-31.754	-14.199
1156	1.156	-19.2	1.798	-4.731	-91.556	-5.358	-10.967	-72.63	-23.447
1157	1.157	-17.998	19.985	5.93	-105.048	-16.173	-16.741	-44.937	-15.115
1158	1.158	-19.154	69.869	-7.603	-117.115	-14.604	-22.329	0.535	-12.637
1159	1.159	-22.254	63.185	-33.928	-106.469	-18.836	-11.473	55.499	-1.044
1160	1.16	-21.297	69.129	-90.668	41.456	-15.134	-3.515	48.152	-24.455
1161	1.161	-20.544	63.623	-98.852	20.359	-21.112	-4.846	1.332	-21.313
1162	1.162	-9.906	28.281	-61.94	1.088	-28.451	-3.657	-29.033	-12.959
1163	1.163	-8.569	-40.558	-42.02	-16.426	-25.526	-4.794	-23.571	-10.46
1164	1.164	-7.41	-129.581	-11.582	62.901	-12.344	-7.872	-28.552	15.265
1165	1.165	-6.25	-165.385	16.218	19.609	-10.396	-8.827	-24.068	5.18
1166	1.166	-5.27	-133.048	81.973	32.702	-15.613	-9.581	-3.321	-4.135
1167	1.167	-12.037	-103.588	162.77	-2.87	-14.077	-3.96	15.455	-6.852
1168	1.168	-16.293	-22.997	86.948	-35.388	-6.93	-11.89	25.46	0.718
1169	1.169	-25.199	-12.25	37.606	-5.646	-3.249	-10.906	72.446	-10.875
1170	1.17	-16.893	-22.157	28.677	39.364	-4.399	-19.794	52.516	-25.722
1171	1.171	-9.555	-13.213	20.55	-33.604	-16.196	-20.943	-2.416	-23.731
1172	1.172	-10.547	-53.807	-16.374	35.919	-24.117	-6.987	-54.047	-11.509
1173	1.173	-23.738	-61.118	-49.717	45.251	-22.756	-1.156	-73.961	-6.826
1174	1.174	-21.816	-27.65	-55.605	-27.677	-10.965	-2.882	-43.575	-14.044
1175	1.175	-5.952	-33.687	-60.947	-17.42	-3.034	-7.525	-15.891	-28.458
1176	1.176	-8.081	-6.088	-75.962	27.607	1.218	-3.245	-0.771	-26.552
1177	1.177	-2.301	-1.103	-71.409	-28.862	-2.468	-9.621	-32.726	-24.854
1178	1.178	-4.066	3.318	-58.948	-50.589	-5.963	-13.091	-61.839	-35.999
1179	1.179	-24.788	-9.145	-24.843	-43.611	-0.757	-5.726	-43.153	-14.369
1180	1.18	-22.108	-20.388	7.112	-37.197	2.137	-14.611	-12.237	1.315
1181	1.181	-9.365	-10.247	3.091	-53.267	8.127	-13.434	33.612	-1.381
1182	1.182	6.865	36.927	-15.628	-27.872	2.508	-12.462	64.025	32.086
1183	1.183	-8.062	56.943	-39.384	-68.82	-2.335	-9.556	-8.149	36.527
1184	1.184	-37.086	38.745	-42.404	3.52	-4.271	-12.072	-17.97	-1.003
1185	1.185	-49.462	0.07	-45.037	-6.132	-2.554	-9.74	-26.85	-56.518
1186	1.186	-38.234	-4.885	-32.221	20.703	-3.929	-10.316	-34.966	-63.811
1187	1.187	-14.436	17.949	-6.426	45.194	-11.312	-10.897	-27.622	-57.182
1188	1.188	-5.178	38.724	-23.413	52.635	-14.429	-9.159	-7.675	-26.785
1189	1.189	-19.355	-2.848	-20.265	19.256	-15.401	-3.349	-1.645	56.453
1190	1.19	-11.857	2.626	-28.57	110.952	-16.179	-10.7	-7.004	44.676
1191	1.191	-18.864	-12.432	4.973	97.886	-23.527	-7.781	-22.037	12.199
1192	1.192	-8.231	-16.839	18.585	181.293	-8.807	-5.257	-17.583	2.361
1193	1.193	-10.169	3.936	-35.583	61.867	-15.192	-10.871	-5.215	11.29
1194	1.194	-11.919	-7.265	-42.963	14.23	-17.102	-11.459	-1.511	-29.349
1195	1.195	-7.259	-10.535	-23.048	144.194	-18.819	-12.03	-11.464	-36.723
1196	1.196	-11.504	5.111	7.299	56.689	-10.875	-14.931	-27.018	-30.129
1197	1.197	-12.651	-3.321	34.956	-54.584	-6.604	-7.96	-24.178	-11.907
1198	1.198	-4.345	-21.224	40.015	-126.727	-2.933	-12.795	-16.503	-6.471
1199	1.199	-5.341	-32.973	35.606	-139.85	-1.791	-17.047	-14.06	-11.442
1200	1.2	-20.089	-26.709	-1.889	-151.572	3.424	-17.815	-3.34	-24.934
1201	1.201	-30.756	-13.245	-27.01	-97.298	-5.495	-12.972	-1.412	-12.563
1202	1.202	-24.967	-32.715	-31.451	-87.311	-4.349	-23.028	-10.109	-31.326
1203	1.203	-5.631	-50.583	-2.421	-149.741	-5.32	-18.78	4.227	-21.27
1204	1.204	1.896	-43.53	8.841	-92.894	-12.101	-6.983	21.685	-18.174
1205	1.205	-0.448	-45.55	25.876	18.055	-14.627	-8.525	10.125	-9.855
1206	1.206	-11.105	-43.564	4.028	97.592	-12.303	-7.169	-17.568	7.963
1207	1.207	-1.426	-17.136	1.304	54.357	-10.367	-8.325	8.647	10.298
1208	1.208	-13.622	17.045	-1.203	-64.151	-10.964	-7.164	-1.516	-21.611
1209	1.209	-12.088	-14.738	5.745	-48.235	-8.072	-6.197	-23.425	-35.115
1210	1.21	-2.048	14.41	3.585	-91.368	-11.554	-5.229	-37.525	-22.714
1211	1.211	-13.853	18.188	-2.297	-51.642	-8.27	-6.003	-35.06	-19.113
1212	1.212	-18.49	1.258	-28.657	-15.74	-14.886	-6.772	-46.797	11.824
1213	1.213	-31.452	10.55	-54.95	60.26	-15.88	-6.189	-49.023	-8.9
1214	1.214	-29.71	24.609	-71.892	-28.429	-11.647	-6.757	-19.995	2.387
1215	1.215	-31.279	27.009	-56.067	-87.856	-13.973	-15.651	-7.722	5.762
1216	1.216	-27.033	5.755	-30.353	-120.301	-3.137	-6.746	18.464	-3.493
1217	1.217	-18.174	-25.517	7.56	-31.366	1.5	-10.232	69.828	-23.254
1218	1.218	-17.062	-21.506	22.817	-66.957	-11.472	-7.136	18.054	-25.778
1219	1.219	-11.872	-47.788	18.373	-142.913	-16.691	-11.981	-15.499	-60.791
1220	1.22	-14.803	-85.456	-2.391	-73.852	-12.029	-16.24	-9.534	-55.746
1221	1.221	-14.064	-80.373	-28.764	-11.366	-4.847	-17.025	-4.217	-23.801
1222	1.222	-3.44	-66.767	-80.273	-19.614	-1.166	-13.557	-19.502	-11.341
1223	1.223	-10.619	-12.531	-43.361	2.355	9.662	-3.498	-15.281	45.435
1224	1.224	-14.304	-5.11	-23.417	-4.357	5.395	0.763	-11.446	53.607
1225	1.225	-13.118	1.591	-17.316	25.892	-1.002	-16.276	-30.375	-13.185
1226	1.226	2.993	-4.318	-44.848	9.352	-14.157	-9.315	-6.7	-4.372
1227	1.227	-3.933	1.218	-29.646	54.729	-1.937	-11.455	27.64	36.183
1228	1.228	-6.022	16.426	20.767	-36.941	-0.353	-9.53	23.075	-15.529
1229	1.229	7.55	-15.394	40.821	2.338	-7.468	-11.283	2.232	-35.506
1230	1.23	-4.631	-61.173	10.52	13.922	-8.58	-9.729	-31.908	-29.496
1231	1.231	-9.266	-103.667	-5.978	67.982	-14.535	-8.382	-73.177	-13.014
1232	1.232	-19.298	-31.433	-11.175	38.284	-17.592	-9.552	-56.744	-7.956
1233	1.233	-38.815	17.918	-24.99	47.084	-22.399	-8.399	-31.595	-21.458
1234	1.234	-41.521	-26.84	-21.14	6.371	-9.217	-11.5	0.249	-9.037
1235	1.235	-33.998	-67.529	5.063	43.358	-7.277	-12.475	4.189	-20.316
1236	1.236	-17.76	-0.861	-5.071	49.832	1.445	-8.223	22.825	-23.679
1237	1.237	-7.122	-27.68	-14.428	31.52	-9.564	-5.909	12.639	-8.064
1238	1.238	-5.186	-3.381	-6.139	14.924	-19.589	-12.502	-3.151	-10.853
1239	1.239	-6.921	-10.785	6.6	9.697	-20.724	-15.023	-45.794	-18.42
1240	1.24	-14.856	-4.276	-9.67	13.871	-17.234	-17.334	-39.864	-25.321
1241	1.241	-30.705	-22.572	-11.8	51.182	-12	-16.768	-1.255	-31.67
1242	1.242	-37.096	-39.103	-5.926	5.531	-7.161	-6.71	13.733	-33.616
1243	1.243	-27.411	-3.961	6.33	-24.968	-20.305	-5.351	-18.282	-21.449
1244	1.244	-29.142	9.463	-17.422	35.702	-10.632	-11.748	-72.535	-7.153
1245	1.245	-18.105	71.839	-14.053	27.22	-1.918	-5.762	-79.98	6.319
1246	1.246	-19.437	116.447	-17.085	49.007	-6.56	-6.746	-86.642	18.447
1247	1.247	-13.037	108.247	-19.754	1.805	6.423	-5.79	-68.514	7.399
1248	1.248	-7.021	100.796	-32.469	-16.882	8.185	-6.57	-40.905	-5.562
1249	1.249	-3.906	67.228	-34.767	-67.258	-6.117	-10.643	4.532	-17.76
1250	1.25	-2.937	12.237	-24.105	-61.043	-8.039	-12.582	71.628	6.023
1251	1.251	-7.212	34.298	4.836	-43.148	-9.779	-12.007	44.821	-24.969
1252	1.252	-3.188	-39.615	25.425	-71.059	-17.719	-3.105	20.331	-4.258
1253	1.253	-3.79	-187.649	-1.005	4.451	-13.473	-4.269	-16.712	-7.918
1254	1.254	-8.432	-166.555	15.937	15.103	-12.315	-17.427	-23.34	-4.62
1255	1.255	-17.324	-70.378	-12.404	-14.646	-20.653	-12.192	19.195	-20.344
1256	1.256	-23.706	-87.795	-1.251	-5.77	-19.71	-13.731	57.861	-23.241
1257	1.257	-15.4	-71.899	-18.368	-13.827	-10.837	-12.374	62.822	-20.772
1258	1.258	-5.726	-57.508	-9.158	-95.286	-9.697	-13.549	30.816	-32.37
1259	1.259	-2.062	-44.275	-17.549	-41.187	-19.398	-5.241	-6.801	-0.421
1260	1.26	-20.082	-32.468	-10.041	-110.323	-5.106	-2.153	28.328	49.944
1261	1.261	-22.607	-43.275	-26.286	-155.079	16.148	-11.077	32.664	3.176
1262	1.262	-11.011	6.113	-36.897	-32.976	1.991	-9.958	-21.593	-2.784
1263	1.263	-8.904	14.999	-58.118	-50.36	4.464	-19.659	-88.429	-63.723
1264	1.264	4.609	6.844	-72.222	-34.397	-2.536	-18.537	10.067	-55.672
1265	1.265	-7.595	43.785	-59.487	8.745	-4.692	-12.55	23.308	-18.759
1266	1.266	13.095	50.334	-24.477	-30.787	-2.783	-9.484	11.559	14.667
1267	1.267	4.75	32.044	10.746	4.814	-4.544	-8.527	0.784	-3.547
1268	1.268	-13.081	15.466	42.75	59.185	-9.21	-9.315	-28.721	-20.024
1269	1.269	-24.711	-9.763	30.457	9.974	-16.396	-13.397	-37.591	-25.051
1270	1.27	-9.805	-5.387	4.214	18.93	-20.108	-9.945	-13.232	-29.531
1271	1.271	-19.465	-9.515	-26.713	27.211	-11.813	-5.333	8.769	-67.105
1272	1.272	-21.206	-28.25	-30.794	34.892	-4.487	-4.783	2.144	-41.932
1273	1.273	-35.529	-38.266	-87.599	41.746	-1.609	-9.645	-3.88	-9.991
1274	1.274	-52.95	-47.43	-128.262	-25.068	6.305	-5.007	-31.598	35.961
1275	1.275	-50.622	-21.818	-120.908	-51.435	-5.543	-11.598	-26.606	66.4
1276	1.276	-39.975	-25.075	-60.303	-10.537	-23.01	-5.633	-31.063	49.896
1277	1.277	-30.276	-21.974	-19.679	-32.457	-30.032	-13.017	-43.445	4.389
1278	1.278	-18.092	-24.627	-12.295	14.676	-36.469	-14.014	-32.22	-1.557
1279	1.279	-19.653	-16.959	48.365	33.065	-30.718	-20.047	-49.23	-29.242
1280	1.28	-12.464	-23.843	154.321	-38.983	-22.085	-14.465	-39.925	-34.31
1281	1.281	-18.862	8.089	197.521	-68.49	-14.231	-11.008	-31.576	-29.888
1282	1.282	-8.047	58.392	210.694	-23.725	-12.95	-9.091	-23.988	-25.819
1283	1.283	-0.938	78.409	103.261	-64.2	-9.331	-10.863	-16.985	-22.153
1284	1.284	0.185	23.552	2.184	-71.21	1.458	-9.537	6.433	15.546
1285	1.285	-8.182	16.239	-37.306	29.802	-5.734	-9.18	9.578	-9.641
1286	1.286	-5.122	9.648	-25.482	44.278	-14.664	-8.045	-4.478	-14.122
1287	1.287	5.696	-8.488	-36.305	57.637	-30.371	-5.361	-1.872	14.884
1288	1.288	1.446	-36.173	-46.148	69.57	-15.526	-11.19	-22.853	-11.435
1289	1.289	-7.45	-51.288	-55.014	80.464	1.828	-20.113	-14.442	-28.452
1290	1.29	-20.603	-19.35	-63.106	70.73	-0.545	-4.47	3.408	-25.376
1291	1.291	-4.724	-48.337	-85.187	-27.642	1.544	-10.895	1.178	-17.094
1292	1.292	-11.12	-44.686	-65.254	-40.648	-0.427	-16.737	-13.609	-14.62
1293	1.293	-16.927	6.697	-83.435	-4.873	8.256	-8.052	-15.459	-12.331
1294	1.294	-15.188	-0.774	-88.848	6.157	-2.812	-6.525	7.443	-1.698
1295	1.295	-26.24	-34.369	-43.384	16.343	-1.478	-5.193	-8.241	-11.359
1296	1.296	-22.023	-40.516	-0.822	7.657	-7.874	-11.602	-27.976	-37.655
1297	1.297	-23.22	-24.248	-6.249	32.154	-9.05	-10.461	-15.154	-33.951
1298	1.298	-19.766	-39.569	8.885	-34.487	-8.097	-11.454	-22.064	-16.93
1299	1.299	-7.986	-81.008	-4.68	-61.037	-5.224	-16.322	-2.789	-7.648
1300	1.3	-6.476	-75.709	41.178	-69.069	2.673	-13.252	35.899	-10.407
1301	1.301	3.561	-60.647	35.145	-31.949	-3.365	-12.505	30.684	-23.204
1302	1.302	-8.26	-56.261	18.669	-51.72	-1.086	-14.848	-4.397	-39.494
1303	1.303	-16.193	-35.626	13.627	-33.386	-11.974	-12.927	-17.845	-16.071
1304	1.304	-20.426	-9.448	9.132	5.525	-7.366	-9.664	-13.732	30.941
1305	1.305	-19.248	-6.268	-3.311	0.737	-3.156	-11.433	-24.905	131.771
1306	1.306	-13.245	-15.6	-14.563	-30.999	0.492	-6.62	-14.723	1.716
1307	1.307	-18.451	-23.992	-24.65	-26.821	-7.856	3.415	7.343	-50.715
1308	1.308	-19.405	-0.773	-33.966	-15.55	-6.893	-0.86	-3.733	-66.17
1309	1.309	-11.466	27.542	-48.08	-18.898	-3.991	-7.265	-0.905	-82.041
1310	1.31	-16.685	16.362	-81.564	-22.037	-4.782	1.041	11.964	-67.721
1311	1.311	-20.176	1.514	-86.023	-2.328	-8.85	10.696	-18.28	-28.203
1312	1.312	-17.302	25.39	-106.729	-4.89	-3.999	-8.873	-14.145	7.363
1313	1.313	-13.086	28.613	-57.584	-2.422	-14.057	-0.576	-48.222	61.493
1314	1.314	-25.316	20.403	2.96	16.86	-15.402	-23.823	-80.177	31.809
1315	1.315	-16.627	12.935	11.055	14.432	-16.563	-14.538	-34.228	22.938
1316	1.316	-5.628	38.72	18.405	-20.555	-15.4	-22.855	-15.972	-17.624
1317	1.317	1.496	28.627	-15.053	-86.149	-12.306	-20.343	-21.415	-24.887
1318	1.318	-7.451	-18.459	-22.199	-47.732	-19.087	-13.382	-6.405	-44.789
1319	1.319	-23.17	-25.081	-16.118	-3.063	-13.085	-7.005	16.319	-26.663
1320	1.32	-33.846	-43.34	0.454	-11.218	-15.407	-8.94	45.279	-10.289
1321	1.321	-16.449	-93.346	25.747	-92.824	-8.811	-10.677	26.429	-15.366
1322	1.322	-9.513	-59.89	57.759	-38.72	-11.296	-12.226	-4.587	-1.904
1323	1.323	-15.915	-65.912	20.249	-68.508	-10.495	-19.39	16.102	-31.003
1324	1.324	-25.595	-5.017	15.158	-59.773	-0.988	-13.009	12.395	-12.261
1325	1.325	-20.399	19.306	-7.798	29.663	-4.642	-7.004	-25.387	18.717
1326	1.326	-25.069	26.561	12.715	89.099	-10.619	-6.043	-10.317	-1.954
1327	1.327	-6.301	-20.399	-13.809	-30.5	-5.372	-8.942	12.476	-43.555
1328	1.328	-8.804	-63.058	-24.041	-14.875	-4.377	-4.683	-16.606	-27.151
1329	1.329	-34.519	-46.586	-27.2	57.051	5.334	-10.29	-27.888	-12.094
1330	1.33	-10.701	-1.008	-13.043	69.955	4.222	-12.224	-51.722	-7.718
1331	1.331	-7.568	-6.808	-5.35	105.203	-6.556	-16.852	-67.369	-20.172
1332	1.332	6.584	-23.046	15.837	-36.32	-19.457	-7.923	-24.733	-1.453
1333	1.333	-16.603	-7.828	24.192	-171.48	-24.627	-9.056	30.272	8.554
1334	1.334	-7.28	5.816	-14.293	-49.524	-23.025	-10.193	8.235	5.404
1335	1.335	-4.551	18.21	-19.767	-2.469	-21.604	-13.261	-11.672	-2.929
1336	1.336	-7.055	7.024	-24.99	-46.091	-9.734	-10.333	-17.641	-10.501
1337	1.337	-23.311	30.939	-38.762	-7.034	1.358	-11.083	-45.26	-17.476
1338	1.338	-21.182	40.331	-34.916	28.165	0.07	-16.674	-30.096	-28.126
1339	1.339	-23.118	-2.183	-23.959	-48.171	-8.754	-7.174	-16.516	-3.002
1340	1.34	-28.331	-32.507	6.77	-38.757	-12.16	-3.48	-37.233	7.012
1341	1.341	-20.371	6.314	-14.132	-30.35	-8.977	-4.606	-18.384	3.822
1342	1.342	-24.576	41.595	-17.942	-71.529	-11.796	-7.668	12.606	-4.557
1343	1.343	-10.209	64.421	-7.992	-94.014	-9.198	-10.544	0.179	-12.129
1344	1.344	3.375	43.739	-11.2	-127.795	-13.18	-13.028	26.504	-23.764
1345	1.345	22.764	77.823	-8.589	-36.585	-13.689	-8.933	16.587	-21.631
1346	1.346	10.008	82.282	-16.218	55.211	-11.686	-12.383	-11.527	-19.718
1347	1.347	3.05	53.375	-51.272	-4.712	-2.73	-7.703	7.286	-3.886
1348	1.348	-3.324	-3.114	-5.863	-37.525	6.214	-5.918	-16.477	-18.807
1349	1.349	2.485	-125.135	-11.878	-8.258	-2.078	-11.687	-32.132	6.381
1350	1.35	-13.365	-212.596	15.774	-35.333	-3.011	-10.88	-17.959	-3.638
1351	1.351	-28.23	-133.017	20.826	-11.297	-0.068	-14.327	-5.131	-19.292
1352	1.352	-37.841	-147.33	7.304	-4.168	0.722	-12.358	-2.747	-33.408
1353	1.353	-53.693	-134.159	3.235	2.168	-6.627	-3.424	3.674	-15.595
1354	1.354	-43.061	-74.499	14.436	-28.508	4.202	-12.289	-5.985	-27.168
1355	1.355	-33.4	-20.142	-37.048	-12.249	-14.578	-8.766	-32.272	-29.222
1356	1.356	-42.132	9.572	-29.731	53.258	-12.068	-5.629	-73.845	-38.766
1357	1.357	-24.736	-17.09	-36.341	79.842	-19.048	-12.359	-35.057	-37.043
1358	1.358	-8.491	-41.468	-54.606	87.875	-16.941	-11.542	-39.958	-13.286
1359	1.359	-10.607	-4.6	-38.24	95.219	-7.29	-5.896	-44.291	10.452
1360	1.36	-12.495	1.839	-23.209	21.294	-5.566	-2.381	-48.217	1.111
1361	1.361	3.436	-16.387	-36.868	11.363	-7.131	-8.342	8.584	20.837
1362	1.362	18.396	-21.846	-24.543	-51.244	-14.295	-5.972	32.994	18.344
1363	1.363	8.762	-6.805	-13.356	-43.092	-15.455	-12.533	-3.926	-11.96
1364	1.364	-3.407	6.649	-10.021	-6.06	-11.977	-22.186	-10.483	-74.379
1365	1.365	-8.032	44.01	-13.014	40.898	-12.948	-21.011	7.708	-65.462
1366	1.366	4.958	79.094	-4.611	10.619	-6.169	-7.83	57.691	-41.077
1367	1.367	-3.734	56.302	18.716	93.997	-3.645	-6.085	77.684	-4.155
1368	1.368	-21.136	10.426	-28.238	34.557	-14.28	-4.529	59.463	56.373
1369	1.369	-32.737	4.372	-75.046	-41.08	-12.922	-14.569	9.523	48.198
1370	1.37	-26.363	9.735	-93.245	28.323	-21.819	-13.382	29.47	11.222
1371	1.371	-20.569	-35.809	-54.492	-33.765	-20.657	-5.041	11.336	17.801
1372	1.372	-29.248	-41.838	-8.932	23.495	-8.85	-4.053	-27.306	23.82
1373	1.373	-40.206	-3.103	33.735	-13.13	-4.206	-6.938	-22.26	7.444
1374	1.374	-18.447	-8.192	61.472	-73.316	0.051	-12.941	-26.662	-7.611
1375	1.375	-9.113	42.139	127.129	-80.996	-8.849	-7.323	-30.624	-21.157
1376	1.376	-11.786	48.791	153.874	-28.817	-17.178	-10.788	-11.786	-25.175
1377	1.377	-14.263	6.225	113.296	-8.32	-18.17	-12.704	-8.445	-21.448
1378	1.378	-11.881	-77.068	2.245	22.489	-19.157	-14.421	7.274	-31.496
1379	1.379	-5.443	-112.741	-45.386	6.451	-16.652	-11.887	-23.876	-15.785
1380	1.38	-18.988	-166.937	-88.547	22.017	-12.594	-17.299	-52.912	-18.448
1381	1.381	-13.757	-117.537	-49.049	54.432	-7.759	-19.22	-56.599	-20.93
1382	1.382	-15.271	-0.957	-37.227	84.003	2.297	-15.923	-25.65	-9.303
1383	1.383	-10.998	14.951	-134.947	95.578	3.645	-11.844	-4.887	-7.132
1384	1.384	-4.65	29.312	-121.721	72.037	-2.752	-13.183	6.408	-16.713
1385	1.385	-8.149	-10.137	-14.3	44.201	-8.767	-8.728	-3.632	-25.302
1386	1.386	-0.829	-69.716	28.833	-12.063	-11.873	-6.986	-38.081	-36.226
1387	1.387	0.08	-58.866	15.703	-36.017	-22.711	-3.497	-42.548	-14.454
1388	1.388	-9.673	-29.257	51.385	1.407	-15.539	-5.834	-21.861	-11.334
1389	1.389	-29.276	-20.38	18.952	-31.611	-3.742	-10.677	19.786	-8.669
1390	1.39	-43.461	-28.608	-10.612	-25.224	-14.796	-12.603	-41.109	29.889
1391	1.391	-46.012	8.219	-55.254	-63.549	-13.469	-15.496	-0.437	2.298
1392	1.392	-39.056	68.712	-30.808	-138.904	-14.645	-12.004	36.576	-22.766
1393	1.393	-28.409	60.529	-23.387	-171.116	-11.185	-7.545	-10.171	-18.252
1394	1.394	-22.568	38.398	-16.722	-101.71	-12.164	-6.96	-101.64	-30.569
1395	1.395	-10.33	18.41	13.752	-74.775	-9.272	-9.486	-88.417	-11.806
1396	1.396	0.748	-73.075	-2.605	-66.329	-5.01	-14.91	-4.996	-15.043
1397	1.397	-3.474	-112.549	22.676	-43.934	2.344	-18.403	5.876	-18.052
1398	1.398	5.465	-5.174	-18.458	-37.089	9.135	-12.405	15.79	-37.69
1399	1.399	-2.832	37.86	-23.718	-6.536	1.228	-10.096	6.887	-35.098
1400	1.4	-18.889	24.467	-28.597	-0.895	-1.859	-9.526	14.995	-13.884
1401	1.401	-35.164	59.821	-41.983	-46.194	7.044	-6.23	-7.069	-11.054
1402	1.402	-3.274	48.824	-29.439	-15.707	10.528	-6.814	-13.624	-13.493
1403	1.403	10.228	19.023	-18.096	56.591	7.418	-9.347	-7.594	-15.792
1404	1.404	6.097	-61.799	-35.065	7.436	4.49	-8.975	-12.992	-13.589
1405	1.405	9.72	-7.628	-13.165	-55.12	0.223	-11.895	-18.047	-7.723
1406	1.406	6.396	22.011	-21.55	-30.794	2.514	-10.746	-40.931	4.503
1407	1.407	-9.314	30.962	11.858	-23.475	-2.349	-4.947	-53.385	-6.52
1408	1.408	-29.071	104.311	16.274	-57.057	-1.802	-5.719	-42.185	9.416
1409	1.409	-46.873	114.211	-4.406	-38.974	-10.715	-10.562	-45.485	-1.111
1410	1.41	-53.841	-19.908	21.958	33.144	-14.387	-12.496	1.531	-6.768
1411	1.411	-43.202	-38.897	-8.99	82.245	-27.535	-15.402	34.996	-1.45
1412	1.412	-21.9	-21.354	-21.368	-16.474	-25.781	-8.466	16.861	-22.118
1413	1.413	-2.122	-5.395	-32.569	-30.006	-24.225	-7.518	11.515	-2.328
1414	1.414	-9.63	37.692	-29.258	-42.155	-22.859	-15.466	16.566	20.928
1415	1.415	-7.291	-28.329	-7.313	-9.956	-26.525	-12.389	12.151	11.628
1416	1.416	3.359	-159.748	-27.015	-59.656	-23.041	-1.564	16.294	8.948
1417	1.417	1.424	-107.423	-24.451	-68.961	-17.815	-2.914	73.122	6.536
1418	1.418	-7.29	-91.691	10.632	-44.883	-14.908	-11.807	48.834	-4.952
1419	1.419	-2.667	-77.528	35.742	-52.599	-10.672	-8.313	26.779	-15.439
1420	1.42	-9.836	-64.378	-5.596	-113.591	-6.627	-7.346	-6.808	-9.521
1421	1.421	-29.383	-99.854	-22.133	-73.32	-4.716	-10.268	-37.287	-28.797
1422	1.422	-54.941	-88.992	-17.082	22.568	-5.321	-9.499	-20.939	-56.979
1423	1.423	-58.247	-0.258	-30.534	-17.369	-5.91	1.134	-36.182	-38.153
1424	1.424	-23.794	-12.145	-26.427	-29.718	-4.545	-3.148	-77.525	13.37
1425	1.425	-10.21	-44.655	-30.1	2.196	-2.202	-12.073	-61.174	-8.661
1426	1.426	-14.241	4.803	-33.389	-8.255	4.392	-13.251	-26.057	-28.593
1427	1.427	-17.889	31.623	-24.05	18.011	-0.442	-20.617	-3.295	-22.587
1428	1.428	-14.575	-9.026	18.489	42.053	-10.105	-11.724	0.697	-17.153
1429	1.429	7.308	-31.143	0.134	34.445	-8.92	-8.245	4.345	-12.119
1430	1.43	15.639	-37.764	-5.456	14.245	-14.888	-15.613	-5.763	1.447
1431	1.431	-12.618	-56.028	-0.617	-28.684	-20.083	-12.735	-2.742	5.521
1432	1.432	6.162	-28.333	12.82	20.901	-24.885	-11.982	-22.527	-5.703
1433	1.433	23.19	-13.073	-33.118	14.033	-18.851	-14.31	0.682	-43.427
1434	1.434	1.314	0.648	-15.027	-4.458	-8.169	-6.383	9.958	-58.489
1435	1.435	9.641	4.843	12.58	11.625	-9.513	-7.358	7.219	-44.907
1436	1.436	17.186	1.27	-32.907	-13.895	-5.826	-10.273	9.695	-32.49
1437	1.437	10.233	18.366	-63.278	-9.827	-9.306	2.88	-6.599	24.226
1438	1.438	-8.923	27.751	-46.82	2.137	2.504	-10.672	-38.529	64.864
1439	1.439	-11.461	41.995	-1.294	-1.882	4.061	-15.908	-42.904	-1.959
1440	1.44	-32.586	39.644	4.709	7.745	2.737	-14.374	-22.081	-28.699
1441	1.441	-40.929	14.056	-11.723	54.529	-6.144	-15.733	-18.367	-36.806
1442	1.442	-48.484	4.111	-16.73	20.802	-2.64	-16.892	-28.374	-14.743
1443	1.443	-55.438	13.481	-21.154	-9.945	-9.983	-15.732	-25.251	-21.357
1444	1.444	-49.038	-29.081	-25.178	39.71	-12.874	-6.056	-5.582	33.571
1445	1.445	-35.478	-96.296	-21.449	19.566	-22.533	-7.221	17.515	-18.141
1446	1.446	-37.182	-51.748	-45.199	37.548	-13.616	-8.387	-29.612	-38.088
1447	1.447	-41.779	-43.853	-29.563	9.731	-19.603	-11.5	-23.035	-32.125
1448	1.448	-31.68	-7.083	-43.721	34.797	-20.561	-2.623	-4.775	-15.721
1449	1.449	-12.089	12.929	-36.25	-15.419	-11.644	-10.954	0.734	-30.883
1450	1.45	-3.754	7.09	-20.13	-21.892	-5.645	-22.765	-4.22	-35.368
1451	1.451	3.792	23.64	-18.172	33.189	-4.676	-14.834	-17.687	-6.336
1452	1.452	1.497	58.935	-0.878	-3.763	4.213	-1.882	-21.695	27.722
1453	1.453	12.224	26.995	34.133	-91.102	5.369	-0.157	-10.45	-4.238
1454	1.454	10.385	-2.105	49.223	64.272	-4.32	-8.119	13.389	-0.215
1455	1.455	1.739	1.407	72.064	43.311	-0.678	-9.497	10.315	18.536
1456	1.456	-2.855	-1.964	68.029	24.262	-4.206	-13.185	2.019	28.59
1457	1.457	-4.179	7.281	18.856	41.801	-1.155	-24.046	-0.503	-18.456
1458	1.458	-10.557	-35.301	-41.717	-5.744	-15.918	-13.997	-12.08	-38.43
1459	1.459	-11.717	-126.782	-33.586	-77.852	-18.1	-15.181	-9.895	-44.452
1460	1.46	-12.716	-87.22	3.379	-11.887	-20.097	-9.212	-4.073	-5.81
1461	1.461	-19.513	-51.646	-3.158	-71.315	-18.416	6.822	-23.352	39.603
1462	1.462	-32.673	-19.235	-9.07	4.754	-16.925	-4.823	-25.784	9.159
1463	1.463	-42.326	108.989	-3.573	-24.677	-15.606	-15.492	-14.102	-7.378
1464	1.464	-30.099	196.387	-48.948	-33.371	-9.259	-13.584	-33.198	-12.492
1465	1.465	-22.145	148.724	-18.436	7.384	-0.972	-15.367	-50.954	-26.104
1466	1.466	-9.157	47.559	-23.69	0.155	2.075	-16.96	-53.262	-55.238
1467	1.467	-14.341	7.86	-18.535	-46.457	-0.866	-18.356	-25.624	-36.594
1468	1.468	-12.756	-27.871	22.772	-64.302	8.78	-17.237	15.926	-26.668
1469	1.469	-25.724	-147.39	39.327	-69.279	5.078	-13.8	54.582	-11.119
1470	1.47	-20.508	-227.035	4.169	-53.898	1.568	2.216	39.495	-19.582
1471	1.471	-3.111	-126.056	-46.052	-3.414	2.512	-4.799	16.634	-17.147
1472	1.472	-5.437	-7.682	-65.859	3.496	-4.296	-2.713	20.63	-5.61
1473	1.473	-24.596	8.141	1.335	34.371	-17.496	3.063	1.827	-16.337
1474	1.474	-27.09	-63.969	28.018	29.445	-23.337	-5.677	-15.244	-18.406
1475	1.475	-15.408	-103.318	36.014	14.647	-21.615	-7.267	-6.037	-2.699
1476	1.476	-13.228	-91.381	-30.92	-53.728	-16.99	-14.479	-14.401	-9.236
1477	1.477	-11.275	-15.329	-22.131	-102.653	-21.272	-15.696	-11.894	-11.315
1478	1.478	-2.544	-25.016	-14.141	-128.838	-24.975	-19.244	-33.024	-6.197
1479	1.479	2.135	-33.788	-36.254	-103.96	-23.853	-7.483	-35.775	-7.834
1480	1.48	-2.078	-9.304	-29.682	-7.157	-16.542	-2.878	-18.041	-3.645
1481	1.481	-8.425	-16.539	-47.872	6.311	-15.615	-7.18	-29.765	-0.055
1482	1.482	-2.415	-36.39	-53.285	-29.005	-7.72	-16.116	-19.185	-6.162
1483	1.483	0.694	-30.247	-68.399	-17.889	-12.989	-10.157	-1.802	-22.345
1484	1.484	-10.092	8.633	-45.541	12.001	1.683	-11.165	14.421	-29.459
1485	1.485	-8.691	-6.328	0.376	-14.355	-4.731	-4.42	7.998	-27.465
1486	1.486	-20.453	-10.694	6.397	-22.185	-2.837	-10.444	-17.182	-14.015
1487	1.487	-12.514	-14.734	-10.169	15.004	-11.584	-11.247	-40.999	12.226
1488	1.488	-2.496	-3.538	-25.484	-4.681	-6.978	-9.325	-69.294	46.241
1489	1.489	-11.48	-34.5	-21.205	62.754	-17.072	-11.293	-58.123	14.256
1490	1.49	-22.419	-22.034	-50.312	-71.312	-15.941	-20.22	-27.206	-14.857
1491	1.491	-26.813	27.177	-69.079	-51.888	-12.498	-23.925	-6.531	-26.147
1492	1.492	-28.073	74.069	-31.328	35.871	-5.187	-15.631	35.049	-16.155
1493	1.493	-14.945	80.199	-26.259	-11.611	-4.251	-12.552	62.686	-13.112
1494	1.494	-9.726	85.792	-21.8	31.593	-10.283	-9.669	37.472	-15.909
1495	1.495	-20.724	111.059	-1.084	71.166	-6.815	-11.812	32.992	-23.506
1496	1.496	-22.002	79.137	55.619	35.556	-4.516	-5.828	12.266	-7.291
1497	1.497	-18.272	16.69	47.367	24.674	-1.048	-1.774	-44.485	-5.14
1498	1.498	-21.722	-117.511	39.869	-103.675	-5.709	-11.259	-52.634	-3.2
1499	1.499	-5.626	-136.543	73.244	-51.267	-5.144	-12.417	-45.25	-25.992
1500	1.5	-7.906	-83.976	79.206	-35.511	-12.117	-13.594	-38.646	-35.331
1501	1.501	-39.79	-36.27	18.264	36.481	2.595	-3.93	-32.673	-27.195
1502	1.502	-53.304	6.98	-55.037	-29.524	-8.037	-5.096	-5.048	-9.464
1503	1.503	-49.187	20.226	-45.042	5.82	-9.952	-1.6	-12.466	-4.253
1504	1.504	-22.805	32.066	-53.776	-5.378	2.256	-6.819	-7.428	-20.545
1505	1.505	-12.699	-0.384	-45.51	-15.567	0.704	-19.602	-11.802	-26.923
1506	1.506	-4.546	-15.633	-8.459	10.857	-0.661	-7.408	0.662	-13.333
1507	1.507	-1.437	-45.2	-1.916	67.579	-1.832	-12.053	-33.381	-8.081
1508	1.508	-9.743	-54.046	-8.15	30.441	-5.314	-7.811	-28.942	-16.036
1509	1.509	8.062	-78.442	-24.858	-16.659	-6.292	-6.653	8.585	2.702
1510	1.51	1.084	-71.172	-40.039	25.867	-9.199	-10.133	-6.535	-4.846
1511	1.511	-5.32	-10.596	-90.421	20.498	-17.131	-9.163	-2.115	-11.786
1512	1.512	-7.268	-2.426	-70.578	-35.146	-26.807	-10.115	-14.548	-5.342
1513	1.513	-5.526	4.965	-77.08	-52.209	-14.996	-9.326	-18.223	0.494
1514	1.514	-3.973	11.688	-71.215	29.085	-13.431	-5.241	-8.118	-4.695
1515	1.515	-8.216	30.031	-65.957	39.701	-0.455	-0.385	7.582	9.642
1516	1.516	-20.016	13.67	-30.849	-69.004	-5.659	0.212	38.77	15.472
1517	1.517	-21.56	-1.448	10.212	-141.276	-7.186	-5.199	67.844	10.232
1518	1.518	0.111	21.361	15.533	-154.564	-8.518	-10.025	11.212	-13.571
1519	1.519	3.188	33.661	50.73	0.506	-4.809	-8.068	-62.046	-10.225
1520	1.52	0.442	-0.557	-17.993	63.843	-5.95	-7.468	-52.077	-50.986
1521	1.521	-27.841	3.667	-47.622	-32.495	1.428	-15.365	-25.335	-56.35
1522	1.522	-39.088	7.608	33.013	-84.992	0.485	-23.65	-33.456	-51.263
1523	1.523	-42.419	-26.427	65.413	-100.939	-7.43	-13.93	-26.11	17.509
1524	1.524	-45.579	-76.724	134.418	57.918	-19.233	-10.191	-6.205	66.939
1525	1.525	-14.471	-83.29	125.444	36.792	-17.671	-8.996	-12.245	22.314
1526	1.526	6.192	-77.294	51.994	-59.446	-10.492	-5.877	-6.888	-1.983
1527	1.527	-5.088	-49.64	61.771	-112.037	-14.123	-2.968	28.299	-23.98
1528	1.528	-15.201	-34.477	-0.727	-64.621	-10.589	-12.639	23.835	-30.491
1529	1.529	-12.128	-20.835	-57.564	-21.651	-5.314	-13.802	36.191	-36.411
1530	1.53	-9.419	-33.133	-64.829	44.061	-12.037	-12.619	47.387	-8.657
1531	1.531	-11.938	-6.715	-58.23	8.458	-12.754	-17.797	-4.084	6.488
1532	1.532	-5.003	-30.453	-27.906	40.966	-8.632	-8.838	-41.055	2.03
1533	1.533	-32.701	-39.669	-89.003	11.408	-7.978	-9.94	-21.125	-2.008
1534	1.534	-43.93	2.933	-81.027	-69.328	-5.977	-12.975	-15.063	-13.169
1535	1.535	-33.873	33.336	-29.443	-15.144	2.998	-15.839	-31.438	-23.171
1536	1.536	0.587	61.073	44.369	14.415	-0.61	-13.269	-36.444	-20.02
1537	1.537	23.439	86.298	93.622	-12.318	-4.023	-15.532	-22.903	-5.829
1538	1.538	27.513	36.053	48.88	-36.757	-4.926	-8.915	-26.984	12.053
1539	1.539	31.196	-37.816	-7.996	-14.622	-7.761	-16.81	-23.334	-22.857
1540	1.54	34.47	-27.907	-74.729	-34.481	-3.445	-9.41	-13.269	-47.919
1541	1.541	-6.422	-54.58	-83.565	-28.495	-8.998	-8.405	-10.148	-34.326
1542	1.542	-56.405	-111.403	-91.634	54.813	-15.523	-14.365	-7.403	-21.933
1543	1.543	-63.053	-118.691	-54.592	66.797	-17.978	-8.716	10.463	4.395
1544	1.544	-69.098	-71.882	-47.942	34.36	-28.572	-5.209	-1.075	7.65
1545	1.545	-74.56	-16.948	-29.678	63.984	-21.369	-5.745	1.082	-39.356
1546	1.546	-39.38	-9.62	53.677	72.993	-14.94	-11.133	-12.484	-86.14
1547	1.547	-16.574	-29.651	65.676	16.075	-13.734	-17.66	-24.698	-43.541
1548	1.548	-4.201	-11.638	11.719	8.697	-10.594	-13.343	-45.47	-48.895
1549	1.549	-0.531	4.515	-37.468	15.114	-7.646	-2.655	-31.374	26.821
1550	1.55	-3.8	9.203	-63.983	57.551	-10.11	-12.677	7.122	124.529
1551	1.551	5.494	13.386	-71.949	73.87	-14.135	-8.953	12.533	32.431
1552	1.552	-20.061	25.641	-108.821	58.719	-13.509	-12.378	17.563	-3.149
1553	1.553	-23.374	21.891	-102.223	54.169	-10.169	-7.097	-32.722	-13.947
1554	1.554	-14.1	-29.633	-59.585	99.917	-1.219	-0.277	-66.189	-43.522
1555	1.555	-11.371	-7.641	-9.637	8.235	5.225	-11.646	-60.179	-52.4
1556	1.556	-8.8	-14.353	64.253	-110.369	-0.726	-10.07	-10.227	-28.012
1557	1.557	-15.697	-20.45	152.993	-94.636	-8.036	-2.867	9.742	-20.65
1558	1.558	-9.25	7.18	93.267	-51.612	-7.037	-3.998	3.769	-14.078
1559	1.559	-3.413	12.19	-47.871	-249.151	-9.542	-9.977	9.214	-32.342
1560	1.56	-1.644	-10.685	-28.686	-221.286	-11.858	-2.598	14.279	-15.953
1561	1.561	-12.677	-6.611	-11.226	-93.357	-3.927	-5.48	9.82	-10.993
1562	1.562	-28.558	19.794	4.605	-70.31	-4.904	-15.134	-27.745	-15.503
1563	1.563	-30.733	2.833	18.934	35.232	-9.769	-24.004	-42.905	-27.898
1564	1.564	-21.107	12.138	5.804	53.926	1.639	-15.667	-29.394	-9.039
1565	1.565	-5.302	-19.019	-5.838	1.146	-3.012	-12.564	-33.416	-18.958
1566	1.566	1.04	-22.994	26.899	-46.842	-4.356	-3.646	-29.683	3.047
1567	1.567	-0.913	-49.223	-22.22	-32.96	-8.033	-7.108	-19.563	11.461
1568	1.568	7.8	-18.201	-48.779	-20.4	-11.507	-12.313	-3.825	-22.007
1569	1.569	6.28	-22.232	-40.538	-9.079	-6.277	-5.517	4.491	-17.607
1570	1.57	-0.856	19.362	-62.475	23.285	-13.056	-9.752	27.646	-5.254
1571	1.571	0.303	35.756	-42.546	-26.269	-12.288	-15.35	18.294	-1.604
1572	1.572	6.253	0.445	0.018	0.168	-13.066	-18.827	20.964	-4.918
1573	1.573	3.115	4.782	27.766	-24.701	-5.136	-27.519	13.375	-20.596
1574	1.574	-11.622	-41.18	22.795	-32.437	-14.82	-9.491	6.397	-17.764
1575	1.575	-9.549	-35.304	36.467	-26.079	-11.164	-1.933	25.586	-10.156
1576	1.576	-3.761	3.346	-25.976	4.24	-24.333	5.026	-7.89	1.408
1577	1.577	-12.474	-11.717	-88.57	20.614	-22.586	2.905	-21.425	-5.087
1578	1.578	-29.894	-43.454	-96.693	15.469	-17.938	4.856	-17.339	-11.006
1579	1.579	-46.125	-39.083	-104.013	-25.823	-10.769	-7.334	-13.678	-12.823
1580	1.58	-43.952	-27.543	-16.557	-20.418	-7.088	-24.756	-23.746	10.974
1581	1.581	-22.621	-10.315	42.974	-5.384	-5.936	-31.722	-14.438	48.756
1582	1.582	-25.293	-31.975	97.027	-74.08	-11.163	-33.853	-6.116	3.306
1583	1.583	-38.022	10.736	86.986	14.785	-8.259	-24.182	-44.664	-39.324
1584	1.584	-40.32	29.031	42.069	2.99	-4.001	-4.834	-39.278	-33.987
1585	1.585	-46.689	-31.791	82.562	13.782	-8.062	-12.394	-4.109	-18.97
1586	1.586	-48.603	-39.763	45.553	-15.895	-9.991	-19.357	0.292	-14.567
1587	1.587	-29.201	-46.952	-28.338	28.802	-10.574	-0.18	-3.845	-10.452
1588	1.588	-16.371	-26.855	-77.644	-93.258	-10.001	-2.673	-7.595	-29.172
1589	1.589	-4.701	-32.729	-68.777	-40.67	-8.652	-9.617	-10.931	-39.187
1590	1.59	18.752	-16.23	-93.328	-56.236	-7.308	-7.468	-1.668	-17.342
1591	1.591	9.459	-21.208	-71.469	-99.165	-0.738	-9.383	1.023	8.154
1592	1.592	17.715	1.671	-38.145	-85.848	-3.662	-0.661	-1.463	11.435
1593	1.593	4.849	47.541	-20.039	-26.022	2.32	10.376	-8.332	39.719
1594	1.594	2.458	17.157	-14.68	50.131	-0.022	-8.384	-6.12	-16.907
1595	1.595	-8.239	0.802	-49.868	-18.754	-0.63	-0.827	15.202	-41.236
1596	1.596	-17.933	5.998	-54.25	44.111	-5.288	-17.085	-10.302	-4.291
1597	1.597	-26.621	10.593	-91.648	19.988	-4.714	-19.222	-13.576	-37.807
1598	1.598	-28.114	14.736	-35.959	42.277	-12.651	-13.428	-35.412	-19.633
1599	1.599	-35.213	56.462	-43.247	62.401	-18.649	-11.681	-27.049	19.078
1600	1.6	-20.798	40.147	-23.381	56.613	-13.419	-16.297	-19.426	-26.285
1601	1.601	-26.536	-35.401	-17.46	29.246	-8.582	-17.64	-12.367	-20.123
1602	1.602	-14.287	-46.115	-1.129	4.424	-21.74	-16.467	-18.682	-14.688
1603	1.603	-9.649	-55.89	-16.316	36.658	-19.784	-8.154	-8.961	-9.68
1604	1.604	-13.919	-29.115	24.914	32.904	-18.029	-15.504	-3.775	-14.135
1605	1.605	-33.446	-4.674	74.888	29.668	-13.361	-6.591	-18.132	-1.766
1606	1.606	-36.132	-41.513	121.787	13.063	-11.977	-10.069	-20.064	1.897
1607	1.607	-23.346	-88.283	115.924	29.075	-5.573	-4.841	-32.219	11.96
1608	1.608	-7.091	-82.253	32.967	-13.069	5.277	4.067	-21.13	46.399
1609	1.609	3.543	-54.592	-50.244	-6.654	3.934	-4.243	0.586	32.871
1610	1.61	13.202	-59.67	-60.959	10.077	5.098	-5.219	16.314	20.45
1611	1.611	7.968	-55.281	-11.543	-14.688	1.615	-8.121	19.07	-5.837
1612	1.612	25.369	-26.336	-20.401	54.635	6.841	-17.81	36.912	-43.508
1613	1.613	18.368	22.751	-28.404	144.132	0.063	-3.508	1.917	-109.093
1614	1.614	20.481	29.268	-109.852	61.331	-4.2	2.283	-53.611	-135.782
1615	1.615	-8.552	-38.007	-120.807	72.727	-11.555	-6.424	-46.266	-95.099
1616	1.616	-37.539	-47.145	-71.586	23.777	-8.664	-14.354	-26.316	-43.397
1617	1.617	-48.669	-22.986	26.954	104.841	-20.09	-18.6	-20.299	17.22
1618	1.618	-45.286	13.802	40.178	7.535	-15.454	-22.272	-14.879	41.669
1619	1.619	-35.939	47.149	28.339	-136.825	-5.398	-18.786	-9.8	19.673
1620	1.62	-16.167	41.003	60.814	-40.223	-9.077	-11.426	3.803	-13.735
1621	1.621	1.665	57.427	31.242	-57.21	-7.924	-10.459	7.922	-7.662
1622	1.622	-9.902	62.516	4.505	86.371	-11.026	-21.886	4.266	-13.047
1623	1.623	-16.232	12.199	12.586	-9.41	-15.865	-20.34	-12.733	-58.606
1624	1.624	8.958	5.536	-24.285	-26.493	-11.598	-1.573	-28.403	20.66
1625	1.625	-1.12	-37.203	-17.635	-169.37	-17.213	11.214	-8.654	53.168
1626	1.626	-4.24	-76	25	-188.278	-20.683	-5.026	-11.139	63.051
1627	1.627	-18.383	-151.729	-58.23	-135.523	-18.744	-11.386	0.443	36.4
1628	1.628	-46.665	-184.256	-117.847	-87.705	-16.988	-9.427	15.29	-4.153
1629	1.629	-50.375	-134.893	-85.278	-73.11	-9.031	-4.185	1.672	-55.752
1630	1.63	-40.369	-18.398	-16.129	19.212	-3.006	-8.828	-21.224	-62.271
1631	1.631	-31.124	-2.631	46.529	-64.024	-10.327	-10.201	-43.16	-31.837
1632	1.632	-28.428	40.442	87.34	-53.009	-9.335	-1.325	-29.081	29.189
1633	1.633	-25.925	53.506	65.39	-43.024	-8.536	-4.836	-5.882	37.334
1634	1.634	-18.981	41.647	18.599	-33.932	-9.283	-3.881	15.952	15.248
1635	1.635	-8.354	30.743	-24.008	39.442	-7.328	-18.578	1.791	-18.241
1636	1.636	-6.437	20.802	-40.393	9.868	-5.391	-24.96	19.584	-85.4
1637	1.637	-4.705	11.911	-25.241	-52.656	-5.972	-26.896	26.537	-58.718
1638	1.638	-12.614	-12.445	-11.657	-109.55	-8.486	-18.171	-1.14	-34.337
1639	1.639	-2.509	-5.024	42.508	-176.376	-7.133	-19.709	-12.361	2.65
1640	1.64	17.068	1.605	20.392	-77.915	-5.965	-12.554	-9.087	9.24
1641	1.641	25.444	-4.383	-13.139	14.301	-1.507	-6.174	-43.541	-8.921
1642	1.642	7.679	0.997	-55.706	26.18	-9.239	-5.03	-84.76	-25.294
1643	1.643	-8.545	16.033	-27.928	-27.948	-6.141	-8.14	-46.055	-40.312
1644	1.644	-14.928	-15.898	-83.314	21.509	-5.169	-5.25	-10.852	-17.399
1645	1.645	-32.343	-28.379	-75.772	-76.85	-7.686	0.723	-15.309	11.657
1646	1.646	-25.369	-9.773	-69.038	15.264	-6.927	-1.613	-2.906	0.449
1647	1.647	-31.746	21.001	-62.929	3.465	-8.89	-5.147	-21.697	24.307
1648	1.648	-25.961	-8.173	-35.19	35.885	-8.347	-15.235	-31.779	2.494
1649	1.649	-48.85	-19.503	40.555	26.077	-8.966	-25.317	-34.89	-34.409
1650	1.65	-27.039	-16.263	29.81	-18.477	-6.499	-16.418	-15.142	-19.222
1651	1.651	-12.921	-25.598	59.54	-26.659	-11.952	-12.954	2.697	12.753
1652	1.652	15.349	-5.897	14.909	-4.731	-22.825	0.966	18.988	8.726
1653	1.653	11.679	-3.346	-41.862	-11.52	-11.837	-8.707	42.435	-17.545
1654	1.654	-12.12	-38.301	-19.654	-78.911	-13.225	-10.455	14.236	-20.809
1655	1.655	-15.221	-73.46	0.465	-105.793	-14.414	-15.109	-4.482	-17.716
1656	1.656	-6.916	-23.118	-17.45	-65.363	-10.955	-10.862	5.613	-3.567
1657	1.657	-4.425	-3.217	-78.161	-73.009	-11.944	-9.714	-3.673	9.218
1658	1.658	2.52	39.266	-86.125	14.21	-9.058	-15.726	-0.993	-11.873
1659	1.659	4.618	44.613	-108.168	25.738	-4.824	-3.923	-13.774	19.308
1660	1.66	-8.95	19.335	-20.712	14.588	-4.075	-8.572	-11.467	-26.571
1661	1.661	-14.177	23.692	14.789	-35.082	-0.627	-1.427	-13.613	-44.775
1662	1.662	-12.603	11.286	-39.599	-26.497	-0.089	-5.125	-34.91	-6.12
1663	1.663	-25.545	-22.779	49.018	95.279	-4.183	-13.47	-20.784	-11.237
1664	1.664	-23.824	18.48	132.386	112.396	-2.867	-16.576	12.662	-15.85
1665	1.665	-47.654	68.443	99.75	159.666	-0.579	-15.612	-10.253	-11.891
1666	1.666	-78.687	34.938	-28.636	116.114	-7.198	-13.115	-6.242	-8.262
1667	1.667	-66.406	-32.267	-81.061	49.946	-10.135	-10.827	12.514	-25.289
1668	1.668	-24.885	-41.153	-1.376	61.442	-12.69	-12.801	-18.453	-47.113
1669	1.669	-8.507	-32.945	13.125	28.569	-11.939	-9.55	-22.511	-38.725
1670	1.67	-13.592	-99.623	-52.669	18.208	-11.375	-9.003	-11.274	-25.927
1671	1.671	-27.168	-144.227	30.812	8.951	-10.821	-5.55	-1.181	9.116
1672	1.672	-31.221	-103.46	63.417	-15.795	-13.745	-11.968	-16.828	84.822
1673	1.673	-12.452	-21.859	-45.211	6.048	-15.125	-12.787	-8.499	52.35
1674	1.674	11.338	10.698	-31.051	-14.165	-10.707	-13.596	-21.279	-16.749
1675	1.675	14.441	-38.59	-18.106	40.473	-18.476	-10.121	-28.258	-25.591
1676	1.676	6.113	-29.662	-6.38	-11.529	-15.415	-16.121	-4.844	-49.908
1677	1.677	3.594	-70.308	-38.914	48.721	-18.341	-16.908	4.443	-71.905
1678	1.678	-3.36	-92.394	-68.665	-41.172	-15.847	-12.096	18.601	-51.945
1679	1.679	7.291	-45.5	-42.08	-29.563	-11.796	-10.181	5.875	-33.779
1680	1.68	1.49	46.179	-34.027	-18.799	-13.742	-4.783	3.574	-6.178
1681	1.681	-7.217	33.182	-11.949	-28.673	-6.397	0.037	-7.058	-1.214
1682	1.682	-8.752	21.489	48.629	-37.649	-11.25	0.586	-20.612	-5.725
1683	1.683	-7.383	10.751	56.779	-45.87	-10.492	-2.35	-32.796	-1.689
1684	1.684	-11.04	20.722	49.495	50.438	-3.162	-9.344	-18.459	-5.401
1685	1.685	-9.86	-23.872	-24.411	10.957	5.719	-10.33	-8.76	4.615
1686	1.686	-12.953	-80.701	-54.054	-0.788	2.226	-11.112	-7.018	20.222
1687	1.687	-23.784	-73.279	-80.888	-11.576	-3.014	-11.908	-21.34	0.397
1688	1.688	-25.134	-66.659	-40.431	-60.899	-2.063	-11.356	-27.141	-33.132
1689	1.689	-10.797	-36.321	11.104	-34.229	-10.015	-5.39	-11.29	-19.608
1690	1.69	-20.454	13.558	4.358	-156.368	-9.839	-6.779	-13.444	-15.542
1691	1.691	-22.188	46.992	-14.15	-138.887	-8.884	-1.196	-19.26	-34.321
1692	1.692	-17.535	65.147	-53.122	-91.082	-7.925	-3.17	-17.574	-31.062
1693	1.693	-10.38	26.406	-68.34	-76.589	-8.714	-1.277	-6.597	-15.446
1694	1.694	-16.793	61.611	-72.827	-63.388	-9.497	-10.221	-16.653	-18.212
1695	1.695	-29.983	84.329	-52.276	-3.645	-1.572	-16.655	-20.295	-20.777
1696	1.696	-35.229	80.111	-3.306	7.314	1.519	1.301	-9.434	-18.494
1697	1.697	-11.45	23.316	16.397	37.063	4.416	-21.955	-10.761	-37.688
1698	1.698	12.342	-17.326	46.529	-97.098	-3.532	-18.865	-22.367	-18.57
1699	1.699	9.239	-39.336	18.719	-154.552	-0.445	-27.188	-26.047	-16.083
1700	1.7	-21.952	-59.295	3.677	3.11	-9.352	-14.409	-32.048	-9.189
1701	1.701	-40.947	-103.496	35.613	24.339	-5.877	-16.712	-20.226	1.407
1702	1.702	-20.266	-134.027	-10.237	43.586	-8.989	-27.351	-15.555	-4.424
1703	1.703	-16.585	-128.747	-40.687	61.098	-13.851	-9.912	-25.592	14.892
1704	1.704	-13.286	-63.228	-46.202	-18.239	-14.633	-12.228	-16.657	27.599
1705	1.705	-16.388	-0.844	-91.754	-3.725	-12.319	-5.839	-5.81	6.427
1706	1.706	-8.059	23.383	-49.368	35.829	-12.908	-7.776	15.866	9.058
1707	1.707	-0.503	45.402	-10.876	0.246	-12.333	-6.019	31.55	11.507
1708	1.708	11.107	38.868	23.768	-18.401	-3.439	-10.646	17.405	4.481
1709	1.709	0.473	93.969	-11.62	14.265	-7.12	-17.763	30.153	6.535
1710	1.71	-16.935	57.103	56.966	24.257	-3.632	-8.816	27.802	-14.803
1711	1.711	-47.346	-3.45	145.82	-2.383	-4.599	-7.628	8.639	-6.553
1712	1.712	-35.004	4.712	110.246	54.547	-15.438	-12.823	1.084	-4.119
1713	1.713	-8.753	-2.669	-52.545	47.079	-14.085	-11.849	-5.915	21.573
1714	1.714	-12.112	-9.341	-29.288	-13.549	-20.47	-14.358	-8.03	-23.184
1715	1.715	-2.855	-15.339	-50.294	27.094	-19.304	-8.735	-13.805	-17.233
1716	1.716	5.429	1.247	-69.414	-39.676	-18.329	-2.148	-22.525	-11.856
1717	1.717	-12.457	-33.946	-86.931	-30.769	-17.368	-1.375	-24.091	-6.865
1718	1.718	-14.862	-56.863	-102.838	-55.259	-21.634	-3.692	-22.753	-20.468
1719	1.719	-17.017	-44.593	27.318	-18.464	-16.024	-4.269	-21.641	-16.467
1720	1.72	-18.96	-63.486	-24.991	-25.252	-8.089	-2.309	-25.168	-35.29
1721	1.721	-38.299	-73.699	-72.629	-7.28	-11.185	-2.858	-22.098	-45.382
1722	1.722	-30.749	-70.728	28.415	-12.959	-8.28	-0.303	-9.339	-48.478
1723	1.723	-23.788	-39.681	94.379	-28.286	-4.021	-7.628	-11.119	-28.684
1724	1.724	-21.651	-52.114	82.647	12.663	-3.24	-14.952	-15.799	-26.169
1725	1.725	-19.72	-40.861	-36.722	-48.461	-1.292	-15.899	-5.778	-19.264
1726	1.726	-24.95	-23.786	-52.663	-7.778	-11.348	-18.405	-9.504	-25.722
1727	1.727	-42.39	-33.029	-9.647	43.857	-7.073	-11.046	-27.523	-23.863
1728	1.728	-44.754	-75.527	-49.222	23.798	-10.732	-13.927	-30.04	-15.227
1729	1.729	-29.913	-57.326	-37.44	-43.539	-4.711	-9.65	-18.419	-7.319
1730	1.73	-8.695	25.966	-48.245	-16.966	-3.716	-15.252	-24.815	-5.964
1731	1.731	-6.048	61.758	1.149	-8.847	-4.657	-4.41	-15.154	13.613
1732	1.732	-3.59	72.748	-7.648	28.052	-3.857	0.234	-9.941	21.967
1733	1.733	-5.986	43.245	-80.822	21.279	1.779	-9.834	1.066	14.433
1734	1.734	0.323	-1.379	-70.837	-21.524	-3.026	-16.243	5.301	-6.67
1735	1.735	13.789	6.835	-43.947	-16.222	-11.697	-31.935	4.137	-14.99
1736	1.736	4.974	-15.178	29.525	-31.444	-5.647	-17.017	10.146	-38.195
1737	1.737	0.223	-8.666	78.841	-45.031	-6.582	-7.312	-1.644	-28.871
1738	1.738	-18.639	33.838	34.147	-7.632	-7.523	4.903	-9.564	-20.54
1739	1.739	-16.189	28.356	74.997	-32.96	-6.722	3.371	-10.91	-13.017
1740	1.74	-0.022	13.239	142.032	-1.207	-10.783	2.044	-19.798	-6.082
1741	1.741	-6.514	-9.568	43.723	-39.145	-10.196	10.971	-1.79	-4
1742	1.742	-16.338	-13.562	-100.961	-14.224	-10.761	7.534	-19.595	5.639
1743	1.743	-14.707	-24.715	-120.221	45.34	-12.473	0.237	-26.57	-6.573
1744	1.744	-16.343	26.778	-32.881	-11.496	-11.081	3.199	-15.927	4.46
1745	1.745	-32.311	34.189	14.571	-63.127	-14.325	-2.779	-10.122	8.723
1746	1.746	-17.501	-12.61	57.596	-2.513	-11.359	-14.979	-4.897	-10.808
1747	1.747	-27.259	-67.616	70.695	-26.712	-6.852	-37.811	-3.337	3.34
1748	1.748	-22.125	-119.44	-12.783	-63.54	-8.529	-40.891	-1.975	-30.127
1749	1.749	-11.136	-45.737	-110.54	-2.882	-10.993	-43.6	-3.126	-16.543
1750	1.75	4.673	3.372	-71.108	-43.483	-6.502	-36.081	-4.277	-20.575
1751	1.751	6.726	47.878	-59.259	-6.27	-3.581	-15.048	-3.306	-16.872
1752	1.752	-6.876	39.486	-26.709	0.629	-3.165	-17.834	-0.382	-13.554
1753	1.753	-22.768	-12.419	-36.591	-90.618	-6.439	-10.382	-2.87	-10.433
1754	1.754	-29.195	-5.956	-27.673	-103.462	-6.834	-8.161	-15.055	-2.075
1755	1.755	-38.909	-0.012	78.263	4.135	-5.663	-6.129	-23.755	0.482
1756	1.756	-30.249	-49.922	64.101	76.392	-5.28	-15.895	-22.172	-1.821
1757	1.757	-19.264	-96.633	-1.585	-15.678	-4.531	-14.209	-9.159	-3.93
1758	1.758	-26.47	-126.912	-13.416	19.959	-5.906	-34.924	-3.892	-9.716
1759	1.759	-25.36	-76.911	-46.089	30.8	-10.168	-20.827	-11.814	-11.446
1760	1.76	-7.435	-29.994	-75.748	40.751	-7.267	-8.111	-27.649	-25.758
1761	1.761	0.053	-36.001	-48.968	14.055	-5.915	-5.823	-21.242	-19.966
1762	1.762	16.273	2.639	-24.433	119.768	-7.279	9.061	-11.564	-14.74
1763	1.763	1.384	27.717	-16.962	105.423	-13.087	-0.651	-30.933	-13.196
1764	1.764	-27.614	-22.651	-23.492	13.291	-15.405	-5.897	-18.169	-17.438
1765	1.765	-31.661	-96.613	-29.43	1.456	-14.827	-1.272	-1.916	-16.303
1766	1.766	-5.331	-27.554	-12.953	-74.587	-7.441	5.876	4.456	-12.832
1767	1.767	11.711	17.13	-78.598	-45.227	-8.344	-0.494	10.242	-9.743
1768	1.768	-3.96	41.494	-105.3	-0.719	-12.524	-1.597	8.488	-12.656
1769	1.769	-12.271	48.811	-97.189	-9.009	-11.684	-17.591	0.554	-8.432
1770	1.77	-35.49	28.834	14.009	-16.544	-9.676	-19.806	-6.603	-12.522
1771	1.771	-32.383	-1.624	29.927	3.101	-9.019	-21.838	-10.269	-10.622
1772	1.772	-24.049	37.002	-71.13	-39.64	-8.348	-15.934	-1.931	-12.574
1773	1.773	-21.501	41.96	-57.977	10.407	-11.747	-14.099	-0.947	-9.657
1774	1.774	-0.356	-8.386	1.639	-90.456	-11.277	-6.11	-3.85	-13.082
1775	1.775	-8.633	-55.262	99.425	-191.496	-10.049	3.963	-3.085	-6.627
1776	1.776	-11.109	-37.063	138.89	-125.65	-11.947	0.273	-8.699	-12.563
1777	1.777	-4.092	-75.748	55.457	5.406	-12.339	-12.974	-19.531	-16.566
1778	1.778	-1.947	-10.113	-20.283	-12.273	-9.449	-7.848	-21.091	-24.453
1779	1.779	3.858	-19.018	-29.993	-28.458	-10.657	-0.049	-16.83	-21.293
1780	1.78	-15.47	-43.337	-20.881	-100.789	-8.791	4.038	-15.652	-20.254
1781	1.781	-28.176	-35.882	-45.146	-34.975	-4.009	5.045	-23.957	-17.662
1782	1.782	-16.464	-15.77	-52.376	72.533	-5.971	1.462	-18.702	-5.383
1783	1.783	-14.223	-9.674	-5.512	86.878	-13.327	6.645	-21.571	10.561
1784	1.784	-16.039	-15.102	-72.758	47.455	-10.413	-8.084	-19.02	-4.308
1785	1.785	3.42	-20.14	-63.862	11.914	-16.418	-35.806	-18.218	-13.985
1786	1.786	-4.051	39.472	58.401	-63.907	-5.799	-39.527	-18.777	-19.232
1787	1.787	-25.102	47.609	6.127	24.911	-7.195	-29.487	-23.4	-14.62
1788	1.788	-39.208	40.284	-105.065	13.154	-8.401	-20.199	-15.648	-7.467
1789	1.789	-5.705	20.413	-90.811	45.718	4.718	-22.888	-3.834	9.57
1790	1.79	-1.205	2.281	-24.983	134.601	-0.572	-20.342	-2.268	21.197
1791	1.791	27.885	-25.361	58.58	27.418	-8.579	-31.919	2.007	-2.211
1792	1.792	-6.119	-30.453	156.289	-73.562	-18.708	-38.258	8.421	-11.484
1793	1.793	-19.636	-26.173	142.97	-113.157	-22.443	-32.391	7.27	-14.185
1794	1.794	-15.518	-47.028	131.048	-53.55	-25.967	-5.964	-2.405	-16.702
1795	1.795	-26.671	-28.297	98.616	0.622	-29.095	12.935	-6.069	-23.67
1796	1.796	-29.914	9.427	49.427	-107.911	-18.288	9.785	-7.205	-21.528
1797	1.797	-1.558	34.522	40.727	-35.596	-22.599	-18.365	-6.199	-23.45
1798	1.798	-27.751	48.016	0.21	-75.058	-16.252	0.477	-15.074	-21.695
1799	1.799	-17.574	35.596	-21.818	-39.503	-3.111	17.522	-13.891	-13.788
1800	1.8	-26.737	-13.493	-109.409	-72.015	5.586	45.761	-8.631	-3.734
1801	1.801	-46.365	20.141	-73.819	-101.563	-2.373	42.039	-11.525	-2.597
1802	1.802	-43.763	-9.955	-62.949	-56.794	4.751	38.738	-12.297	-8.612
1803	1.803	-17.964	-70.747	-92.514	-64.896	16.519	41.824	-1.646	-9.588
1804	1.804	-14.645	-46.365	-119.16	-13.123	-0.927	22.108	2.599	-12.497
1805	1.805	-5.324	-53.717	-175.961	87.91	10.66	9.428	-14.464	-16.744
1806	1.806	-2.595	-114.252	-64.725	102.524	21.285	-25.426	-12.173	-17.508
1807	1.807	-0.043	-73.629	78.553	63.324	11.599	-60.498	-5.793	-18.091
1808	1.808	6.97	-51.602	174.725	51.762	-0.586	-37.482	-3.852	-18.676
1809	1.809	9.123	-31.696	17.233	-2.12	-8.525	-16.639	-19.703	-15.789
1810	1.81	-16.014	-1.242	-46.189	47.519	-7.175	-27.749	-17.583	-12.321
1811	1.811	-46.945	-6.507	-65.322	128.605	-6.005	-37.705	-19.556	-15.633
1812	1.812	-59.281	8.741	-82.642	31.118	-19.174	-21.923	-10.873	-9.062
1813	1.813	-40.411	-23.006	-130.07	-8.022	-20.923	-30.089	-21.911	-10.033
1814	1.814	-23.29	-35.211	-86.754	-43.347	-16.273	-27.468	-23.28	-9.26
1815	1.815	-7.544	-31.437	-47.183	97.909	-37.952	-25.115	-14.372	-11.585
1816	1.816	-4.751	-21.319	12.377	78.926	-53.63	-39.998	-10.875	-9.645
1817	1.817	-12.202	-36.867	-20.153	26.405	-50.931	-65.132	-13.966	-3.632
1818	1.818	-14.443	-22.576	9.473	-21.252	-33.129	-61.823	-16.855	5.284
1819	1.819	-7.984	5.824	0.684	21.937	-26.168	-77.463	-12.595	1.814
1820	1.82	-9.851	24.699	8.938	87.76	-19.773	-51.951	-16.669	-3.405
1821	1.821	-18.509	28.063	46.082	-19.629	-29.422	-41.945	-11.843	-18.114
1822	1.822	-20.011	31.239	79.686	-236.341	-17.19	-26.313	-1.781	-33.021
1823	1.823	-21.318	17.271	73.755	-81.243	-12.5	4.823	8.301	-42.696
1824	1.824	-9.448	19.849	-9.366	-53.029	0.512	33.822	9.475	-37.457
1825	1.825	-1.45	-10.606	-44.837	-129.73	19.939	44.983	5.993	-20.028
1826	1.826	-11.453	-6.635	-33.808	79.869	37.834	89.609	-5.819	-17.686
1827	1.827	8.142	-17.908	-102.765	164.366	35.587	83.518	-4.293	-2.768
1828	1.828	22.308	-14.752	-129.419	139.012	46.31	88.848	-14.397	-8.571
1829	1.829	9.552	-43.069	-121.336	-70.43	52.2	93.825	-13.264	-10.322
1830	1.83	-11.526	-8.996	-25.023	-154.697	25.953	52.55	-14.446	-14.979
1831	1.831	-37.087	-59.298	14.414	-180.257	-8.034	2.535	-15.417	-13.624
1832	1.832	-40.393	1.279	74.02	-63.915	-30.809	-44.355	-14.46	-4.715
1833	1.833	-43.488	41.977	106.48	-84.869	-34.839	-62.611	-8.467	13.296
1834	1.834	-23.738	-9.633	37.319	-103.882	-23.592	-35.001	-4.418	15.836
1835	1.835	4.527	-16.157	-61.383	-51.308	-13.505	-40.114	-6.367	18.166
1836	1.836	15.759	-34.266	-22.035	-3.594	2.169	-35.763	-6.944	7.52
1837	1.837	19.053	-39.491	61.4	-46.644	-0.547	-39.929	-11.005	-6.027
1838	1.838	-2.834	-34.323	115.506	-7.069	-8.111	-43.669	-15.839	-11.25
1839	1.839	-22.595	-38.68	26.455	-18.818	8.14	-46.956	-21.832	-12.789
1840	1.84	-20.064	-26.234	-57.141	-116.528	6.051	-43.776	-24.135	-5.607
1841	1.841	-22.375	30.486	-3.131	28.192	-3.585	-40.968	-16.191	-14.489
1842	1.842	-7.43	103.844	6.589	162.819	-12.252	-48.506	-13.087	-6.173
1843	1.843	-24.844	54.487	-20.174	75.271	-26.53	-78.921	-8.242	-11.415
1844	1.844	-36.484	-8.067	-93.539	27.544	-28.426	-74.899	-7.468	-8.523
1845	1.845	-21.641	-32.482	-103.42	-44.671	-26.644	-71.29	-13.1	-21.695
1846	1.846	-46.846	-25.113	-94.522	-57.789	-2.796	-33.594	-19.694	-35.252
1847	1.847	-63.92	-58.578	-21.19	25.506	-12.829	-8.511	-10.035	-23.062
1848	1.848	-35.658	-76.754	-11.45	57.963	-28.483	41.696	-6.362	-12.036
1849	1.849	-32.003	-71.285	50.847	48.109	-31.164	61.529	-19.522	-13.388
1850	1.85	-8.212	-86.284	9.892	-32.535	-13.354	79.623	-0.172	-4.485
1851	1.851	7.461	-145.814	-12.447	-0.012	-1.748	51.889	2.339	-7.967
1852	1.852	10.179	-39.95	7.262	29.495	-3.945	36.719	-4.623	-13.207
1853	1.853	17.739	60.951	-11.16	-86.921	-13.755	4.713	6.028	-12.271
1854	1.854	6.152	47.584	-27.908	-134.445	-15.656	-49.526	7.978	-20.245
1855	1.855	8.276	11.755	-2.952	-91.294	-17.356	-101.27	-0.717	-19.321
1856	1.856	-1.448	22.328	28.846	-25.397	-21.74	-67.862	-18.141	-12.59
1857	1.857	-3.251	12.249	24.652	-60.785	-30.726	-73.943	-15.835	-13.412
1858	1.858	4.608	3.308	-32.171	-71.546	-17.617	-35.348	-22.226	-9.406
1859	1.859	3.185	-21.019	-56.614	-42.023	-15.92	-0.239	-4.809	-11.402
1860	1.86	-0.538	-43.014	-34.595	-104.655	-20.608	13.165	6.787	-14.743
1861	1.861	-16.263	-36.44	-54.401	1.115	-1.895	8.945	0.397	-16.508
1862	1.862	-48.276	-30.545	-84.662	-13.339	-4.485	-25.279	-9.301	-15.143
1863	1.863	-52.818	-14.205	-45.793	-0.494	-16.214	6.48	-14.534	-13.792
1864	1.864	-48.818	10.8	9.677	11.001	-5.715	52.149	-19.204	-14.184
1865	1.865	-52.529	-2.799	106.076	-0.225	-3.943	45.976	-12.076	-16.905
1866	1.866	-35.516	-6.811	66.698	147.67	8.046	29.37	-5.729	-19.646
1867	1.867	-13.648	-10.443	-16.585	126.704	-0.063	14.169	-14.09	-14.836
1868	1.868	-21.981	6.598	-92.327	68.957	-1.55	-8.729	-11.027	-16.79
1869	1.869	-24.476	22.218	-62.544	51.247	-10.528	28.831	-10.079	-6.738
1870	1.87	-22.163	8.032	-17.693	35.074	-21.427	33.919	-14.358	-5.404
1871	1.871	-11.56	-30.557	23.119	20.434	-25.683	11.201	-25.021	-1.765
1872	1.872	-5.793	-69.317	-13.663	-45.85	-24.535	-9.394	-32.185	-10.138
1873	1.873	-18.03	6.327	-20.209	-58.302	-21.054	-5.587	-23.296	-17.558
1874	1.874	-3.761	60.479	-14.261	-91.237	-37.149	18.367	-14.994	-16.661
1875	1.875	-13.436	30.841	-8.923	-22.473	-39.513	21.571	-7.677	-17.498
1876	1.876	-8.205	4.105	26.261	-31.682	-20.382	13.336	-0.937	-18.307
1877	1.877	-0.275	44.669	-5.673	8.682	-17.889	-9.736	5.011	-7.497
1878	1.878	9.798	22.494	6.628	15.79	-15.592	-37.83	-5.682	-2.863
1879	1.879	3.425	-51.524	10.26	22.1	-4.997	-33.938	-7.09	1.381
1880	1.88	6.893	-61.496	-6.786	64.457	-3.121	-10.018	-18.954	-7.529
1881	1.881	-4.921	-34.86	-53.697	58.731	8.967	-38.397	-14.353	-11.026
1882	1.882	-12.887	-59.372	-6.86	12.971	23.155	-35.012	-10.143	-7.941
1883	1.883	-20.115	-52.106	35.659	-17.674	21.086	-32.179	-3.799	-10.86
1884	1.884	-21.377	-45.561	74.355	-56.468	15.738	-29.384	-2.657	-11.649
1885	1.885	-8.279	-63.827	18.78	-71.49	25.881	-29.649	-14.488	-12.442
1886	1.886	-17.006	-102.544	-32.871	-112.53	27.348	-21.339	-12.98	-15.96
1887	1.887	-15.44	-46.995	0.802	-29.197	23.042	-39.134	-14.371	-12.714
1888	1.888	-19.682	-25.024	31.444	-17.547	3.445	-74.048	-8.03	-13.353
1889	1.889	-23.367	-18.546	15.302	14.842	-27.76	-119.209	-11.563	-13.796
1890	1.89	-19.928	-0.449	50.672	83.857	-31.862	-100.664	-4.261	-11.529
1891	1.891	-29.654	-17.027	55.103	-14.781	-35.575	-17.165	-5.292	-11.198
1892	1.892	-26.038	-2.074	0.832	-80.61	-38.915	18.67	-4.592	-10.103
1893	1.893	-8.078	29.717	-80.887	-45.03	-29.671	29.651	-7.191	-15.965
1894	1.894	15.114	0.477	-113.786	-55.979	-27.002	59.292	-1.642	-14.853
1895	1.895	-6.802	-18.485	-143.9	-65.94	-24.509	32.62	-12.537	-18.366
1896	1.896	-10.894	6.316	-153.183	-3.562	-3.404	40.754	-11.036	-17.996
1897	1.897	-30.664	9.452	-47.53	4.527	-0.645	33.395	-21.146	-13.172
1898	1.898	-23.158	-25.22	-4.433	-77.014	-3.112	26.848	-27.563	-15.122
1899	1.899	-20.853	-75.754	61.354	-66.103	18.012	20.914	-19.282	-6.214
1900	1.9	-31.519	-82.521	-21.942	-36.465	20.777	-6.696	-11.967	-2.531
1901	1.901	-45.058	8.862	-11.052	44.167	49.142	-11.647	-20.887	5.806
1902	1.902	-32.834	74.497	18.665	-75.175	83.334	-25.164	-19.743	8.909
1903	1.903	-18.492	86.207	61.196	-59.948	79.006	-45.841	-16.678	7.936
1904	1.904	6.663	97.097	-19.479	51.138	33.242	-42.176	-13.787	3.668
1905	1.905	37.597	107.049	-73.781	7.831	2.962	-45.516	-9.519	-3.694
1906	1.906	33.535	8.631	34.584	-110.713	-35.649	-48.715	1.12	-2.724
1907	1.907	29.831	-83.423	106.524	-31.233	-70.769	-29.068	-6.06	3.295
1908	1.908	12.752	-118.971	66.92	69.852	-75.089	4.321	-9.748	0.996
1909	1.909	-15.567	-86.409	-88.345	30.402	-70.873	45.435	-8.601	-8.462
1910	1.91	-34.413	2.421	-236.608	18.654	-44.41	39.957	-13.846	-27.981
1911	1.911	-24.449	62.006	-179.003	72.952	-27.268	34.892	0.852	-53.489
1912	1.912	-15.243	51.187	-161.673	102.817	1.114	48.463	-5.573	-29.66
1913	1.913	-18.074	41.359	45.025	40.53	19.998	52.606	0.183	-26.546
1914	1.914	-25.735	-57.073	16.824	65.232	30.145	26.352	5.357	-18.206
1915	1.915	-28.147	-122.796	-8.727	-45.531	39.519	9.422	13.244	-5.401
1916	1.916	-38.844	-87.174	14.574	-283.959	2.63	-37.522	8.943	-7.688
1917	1.917	-33.058	-54.699	-6.507	-113.224	-22.439	-70.94	-2.896	-14.045
1918	1.918	-55.861	14.365	-25.694	41.895	-45.213	-101.25	-17.258	-15.941
1919	1.919	-21.338	23.273	-8.449	69.898	-41.094	-106.616	-11.474	-14.153
1920	1.92	1.536	31.416	-24.584	95.377	-75.096	-101.491	-16.706	-6.162
1921	1.921	-10.791	-5.511	-10.433	118.676	-52.211	-60.244	-24.651	-7.463
1922	1.922	-7.086	-38.962	107.928	97.624	-39.783	-43.851	-8.774	-3.727
1923	1.923	-3.787	-45.025	123.84	39.926	-5.658	-28.837	-2.374	-2.512
1924	1.924	-38.2	-50.479	51.709	-12.56	7.973	21.4	3.469	-1.496
1925	1.925	-33.716	-65.536	-14.053	-60.153	4	27.93	-8.669	-10.354
1926	1.926	-29.634	-15.117	-25.846	69.984	0.413	-14.682	-7.068	-13.802
1927	1.927	-25.95	4.953	6.796	52.608	-9.512	-42.386	-11.261	-16.851
1928	1.928	-22.658	-13.056	-22.762	5.09	6.324	-87.904	-14.869	-19.698
1929	1.929	-13.394	-18.35	-13.957	-182.719	3.747	-8.657	-8.809	-23.899
1930	1.93	-33.174	-13.27	-38.491	-105.844	11.393	132.313	-20.538	-19.776
1931	1.931	-25.65	0.293	72.414	-82.408	4.509	189.944	-15.828	-17.795
1932	1.932	9.348	12.684	119.913	23.645	-6.071	242.384	-17.12	-7.69
1933	1.933	34.492	-13.629	47.753	-110.983	-7.948	67.434	-28.867	-0.48
1934	1.934	11.625	-23.637	-17.919	-198.257	0.797	-95.27	-17.776	-4.108
1935	1.935	-9.119	-70.599	-125.221	-182.066	-13.502	-116.31	-7.663	1.925
1936	1.936	-35.467	-77.175	-197.544	-51.836	-23.157	-97.153	-11.316	-5.416
1937	1.937	-32.215	14.301	-158.243	140.822	-17.918	-149.626	-7.792	-6.369
1938	1.938	-29.166	27.47	-146.579	115.485	-19.474	-260.984	-6.77	-12.346
1939	1.939	-9.486	15.732	-70.782	45.919	-9.445	-217.916	-7.679	-11.56
1940	1.94	-1.979	48.378	17.981	24.945	-10.655	-99.654	2.061	-4.958
1941	1.941	4.957	78.113	101.292	44.26	-2.386	-20.211	13.916	-4.164
1942	1.942	-5.732	87.066	198.956	96.827	-7.668	51.99	18.608	-6.469
1943	1.943	-23.191	62.751	238.267	49.466	-12.57	117.863	-0.118	-14.385
1944	1.944	-11.598	-18.584	226.267	-22.317	-16.87	106.183	-7.613	-26.176
1945	1.945	-13.727	-50.994	85.031	-35.251	-29.107	117.147	-19.196	-37.176
1946	1.946	-23.434	-41.087	-49.834	-94.655	-30.88	127.045	-21.303	-35.78
1947	1.947	-14.76	3.62	-102.36	3.363	-26.24	82.311	-23.214	-16.186
1948	1.948	-6.853	-4.525	-118.204	-88.546	-10.37	57.885	-10.993	-18.839
1949	1.949	0.287	-11.931	-161.349	-52.882	-21.026	35.807	-18.909	-16.268
1950	1.95	-8.616	-31.889	-121.876	-20.135	-38.44	2.32	-20.228	-13.9
1951	1.951	-21.758	-37.887	-157.484	-89.025	-36.115	-3.652	-19.026	-7.459
1952	1.952	-16.534	0.92	-146.454	45.463	-21.196	-31.198	-10.67	-1.597
1953	1.953	0.897	-54.464	-37.646	64.601	-3.76	-26.013	-20.291	3.664
1954	1.954	3.242	-91.269	63.53	12.209	-1.451	-30.367	-34.537	-4.248
1955	1.955	-28.644	-111.041	129.316	28.145	9.117	-9.586	-24.796	-8.484
1956	1.956	-15.031	-68.385	141.073	42.519	3.197	16.79	-19.497	-14.858
1957	1.957	-2.587	-62.979	-0.019	-75.797	-19.787	13.515	-17.854	-16.028
1958	1.958	8.662	-47.938	-96.123	-27.881	-16.84	48	-13.499	-10.796
1959	1.959	5.38	-16.094	-113.517	-13.203	-2.842	16.083	6.138	-13.716
1960	1.96	14.643	-3.792	-34.08	-78.824	20.279	-12.965	3.499	-19.715
1961	1.961	-16.536	-22.498	-19.871	-90.578	17.109	-69.705	16.325	-7.53
1962	1.962	-4.139	-25.706	46.01	-57.996	19.775	-126.589	14.08	1.166
1963	1.963	-7.788	-28.742	34.495	-107.227	27.305	-74.789	7.772	-0.365
1964	1.964	-17.83	-8.941	-40.936	-80.444	24.972	-68.115	2.059	-10.416
1965	1.965	-39.693	29.501	-50.451	25.486	22.828	-62.057	3.895	-14.092
1966	1.966	-42.421	57.087	-41.322	68.791	9.267	-56.625	-0.642	-8.095
1967	1.967	-60.264	31.929	-65.587	108.222	14.448	-71.754	-1.903	-11.187
1968	1.968	-86.023	9.106	15.903	144.037	9.739	-58.263	-13.647	-16.037
1969	1.969	-41.324	5.129	113.516	90.038	-6.204	-54.27	-21.57	-15.253
1970	1.97	-47.254	-28.785	47.603	-57.959	-8.378	2.354	-17.329	-12.9
1971	1.971	-8.455	-42.249	-12.024	-36.978	-6.506	42.96	-31.709	-14.781
1972	1.972	6.714	20.233	-131.387	-17.912	-22.394	35.655	-29.831	-16.697
1973	1.973	-25.133	46.948	-115.456	-0.474	-33.027	29.115	-31.604	-14.953
1974	1.974	-12.666	6.287	-72.337	-48.045	-42.655	10.895	-30.097	-9.136
1975	1.975	-8.922	-75.202	-32.859	-33.74	-33.89	-5.583	-17.173	-1.788
1976	1.976	1.191	-107.726	-92.505	5.689	-51.265	-20.715	-18.977	-12.633
1977	1.977	4.32	-97.795	-38.446	-6.103	-58.207	-25.229	-17.471	-11.272
1978	1.978	24.071	-53.02	89.806	-17.096	-26.289	12.307	-16.17	-10.113
1979	1.979	16.56	-28.578	107.191	32.07	5.614	27.385	-25.122	-11.298
1980	1.98	-4.482	8.447	91.213	-84.696	9.646	-13.735	-19.177	-10.364
1981	1.981	-12.749	42.011	-9.875	-69.053	20.846	-52.132	-7.429	-9.41
1982	1.982	-30.475	23.925	-75.535	2.895	17.533	-36.7	0.461	-15.396
1983	1.983	-18.735	-3.618	-111	-115.653	14.409	-59.32	1.783	-16.153
1984	1.984	-12.216	1.543	-56.742	-195.327	6.087	-38.607	8.129	-5.308
1985	1.985	-10.177	42.844	91.305	-36.667	-1.434	17.917	16.408	8.998
1986	1.986	-8.351	70.48	70.011	26.58	-8.374	42.111	0.318	-0.693
1987	1.987	-0.361	45.261	50.6	7.385	-6.207	63.975	-11.318	-5.934
1988	1.988	3.94	4.072	-1.948	95.096	-8.105	43.819	-9.211	-1.312
1989	1.989	-15.581	-45.792	-17.822	79.404	-20.27	86.193	-15.041	-11.396
1990	1.99	-18.248	-25.81	25.331	65.241	-15.587	36.192	0.829	-10.256
1991	1.991	-10.654	16.868	-14.076	-0.294	-11.291	2.776	-1.283	-9.115
1992	1.992	-8.288	0.567	21.727	-131.161	-4.863	-27.473	-3.197	-12.244
1993	1.993	-14.653	-44.8	-10.602	-183.348	-13.135	-66.004	-11.883	-13.268
1994	1.994	-16.582	-38.741	-40.016	-8.199	-7.862	-50.72	8.809	-24.741
1995	1.995	-11.35	-0.076	-13.228	15.017	-16.726	-0.235	0.507	-32.735
1996	1.996	-12.877	35.07	-54.046	-6.038	-22.689	33.382	-2.003	-31.441
1997	1.997	-28.724	30.573	-32.196	51.737	-25.749	15.271	-13.613	-30.313
1998	1.998	-22.27	18.171	14.424	104.284	-18.928	-23.455	-7.24	-26.841
[truncated: 16,284 more rows]
