# Supplementary material for: Associations between lower-limb muscle activation and knee flexion in post-stroke individuals: A study on the stance-to-swing phases of gait
Source: PLoS One. 2017 Sep 8;12(9):e0183865. doi: 10.1371/journal.pone.0183865 (PMC5590852; doi:10.1371/journal.pone.0183865)
Supplement: S1 Dataset — (ZIP) [file pone.0183865.s001.zip › S1_Dataset/Patient group/9/1/point.csv]

Frame	Time	sacrum.X	sacrum.Y	sacrum.Z	r asis.X	r asis.Y	r asis.Z	r thigh.X	r thigh.Y	r thigh.Z	r bar 1.X	r bar 1.Y	r bar 1.Z	r knee 1.X	r knee 1.Y	r knee 1.Z	r knee 2.X	r knee 2.Y	r knee 2.Z	r bar 2.X	r bar 2.Y	r bar 2.Z	r mall.X	r mall.Y	r mall.Z	r met.X	r met.Y	r met.Z	l asis.X	l asis.Y	l asis.Z	l thigh.X	l thigh.Y	l thigh.Z	l bar 1.X	l bar 1.Y	l bar 1.Z	l knee 1.X	l knee 1.Y	l knee 1.Z	l knee 2.X	l knee 2.Y	l knee 2.Z	l bar 2.X	l bar 2.Y	l bar 2.Z	l mall.X	l mall.Y	l mall.Z
0	0	-1.29	0.99	0.34	NaN	NaN	NaN	-1.22	0.9	0.52	-1.19	0.68	0.53	-1.19	0.53	0.48	-1.2	0.44	0.48	-1.22	0.29	0.53	-1.23	0.09	0.44	-1.14	0.04	0.47	NaN	NaN	NaN	-1.19	0.81	0.13	-1.18	0.67	0.1	-1.16	0.53	0.15	-1.16	0.44	0.14	-1.23	0.29	0.1	-1.22	0.09	0.15
1	0.005	-1.29	0.99	0.34	NaN	NaN	NaN	-1.22	0.9	0.52	-1.19	0.68	0.53	-1.19	0.53	0.48	-1.2	0.44	0.48	-1.22	0.29	0.53	-1.23	0.09	0.44	-1.14	0.04	0.47	NaN	NaN	NaN	-1.19	0.81	0.13	-1.18	0.67	0.1	-1.16	0.53	0.15	-1.16	0.44	0.14	-1.23	0.29	0.11	-1.22	0.09	0.15
2	0.01	-1.29	0.99	0.34	NaN	NaN	NaN	-1.22	0.9	0.52	-1.19	0.68	0.53	-1.19	0.53	0.48	-1.2	0.44	0.48	-1.22	0.29	0.53	-1.23	0.09	0.44	-1.14	0.04	0.47	NaN	NaN	NaN	-1.19	0.81	0.13	-1.18	0.67	0.1	-1.16	0.53	0.15	-1.16	0.44	0.14	-1.23	0.29	0.11	-1.22	0.09	0.15
3	0.015	-1.29	0.99	0.34	NaN	NaN	NaN	-1.22	0.9	0.52	-1.19	0.68	0.53	-1.19	0.53	0.48	-1.2	0.44	0.48	-1.22	0.29	0.53	-1.23	0.09	0.44	-1.14	0.04	0.47	NaN	NaN	NaN	-1.19	0.81	0.13	-1.18	0.67	0.1	-1.16	0.53	0.15	-1.16	0.44	0.14	-1.23	0.29	0.11	-1.22	0.09	0.15
4	0.02	-1.29	0.99	0.34	NaN	NaN	NaN	-1.22	0.9	0.52	-1.19	0.68	0.53	-1.19	0.53	0.48	-1.2	0.44	0.48	-1.22	0.29	0.53	-1.23	0.09	0.44	-1.14	0.04	0.47	NaN	NaN	NaN	-1.19	0.81	0.13	-1.18	0.67	0.1	-1.16	0.52	0.15	-1.16	0.44	0.14	-1.23	0.29	0.11	-1.22	0.09	0.15
5	0.025	-1.29	0.99	0.34	NaN	NaN	NaN	-1.22	0.9	0.52	-1.19	0.68	0.53	-1.19	0.53	0.48	-1.2	0.44	0.48	-1.22	0.29	0.53	-1.23	0.09	0.44	-1.14	0.04	0.47	NaN	NaN	NaN	-1.19	0.81	0.13	-1.18	0.67	0.1	-1.16	0.52	0.15	-1.16	0.44	0.14	-1.23	0.29	0.11	-1.22	0.09	0.15
6	0.03	-1.29	0.99	0.34	NaN	NaN	NaN	-1.22	0.9	0.52	-1.19	0.68	0.53	-1.19	0.53	0.48	-1.2	0.44	0.48	-1.22	0.29	0.53	-1.23	0.09	0.44	-1.14	0.04	0.47	NaN	NaN	NaN	-1.19	0.81	0.13	-1.18	0.67	0.1	-1.16	0.52	0.15	-1.16	0.44	0.14	-1.23	0.29	0.11	-1.22	0.09	0.15
7	0.035	-1.29	0.99	0.34	NaN	NaN	NaN	-1.22	0.9	0.52	-1.19	0.68	0.53	-1.19	0.53	0.48	-1.2	0.44	0.48	-1.22	0.29	0.53	-1.23	0.09	0.44	-1.14	0.04	0.47	NaN	NaN	NaN	-1.19	0.81	0.13	-1.18	0.67	0.1	-1.16	0.53	0.15	-1.16	0.44	0.14	-1.23	0.29	0.11	-1.22	0.09	0.15
8	0.04	-1.29	0.99	0.34	NaN	NaN	NaN	-1.22	0.9	0.52	-1.19	0.68	0.53	-1.19	0.53	0.48	-1.2	0.44	0.48	-1.22	0.29	0.53	-1.23	0.09	0.44	-1.14	0.04	0.47	NaN	NaN	NaN	-1.19	0.81	0.13	-1.18	0.67	0.1	-1.16	0.53	0.15	-1.16	0.44	0.14	-1.23	0.29	0.11	-1.22	0.09	0.15
9	0.045	-1.29	0.99	0.34	NaN	NaN	NaN	-1.22	0.9	0.52	-1.19	0.68	0.53	-1.19	0.53	0.48	-1.2	0.44	0.48	-1.22	0.29	0.53	-1.23	0.09	0.44	-1.14	0.04	0.47	NaN	NaN	NaN	-1.19	0.81	0.13	-1.18	0.67	0.1	-1.16	0.53	0.15	-1.16	0.44	0.14	-1.23	0.29	0.11	-1.22	0.09	0.15
10	0.05	-1.29	0.99	0.34	NaN	NaN	NaN	-1.22	0.9	0.52	-1.19	0.68	0.53	-1.19	0.53	0.48	-1.2	0.44	0.48	-1.22	0.29	0.53	-1.23	0.09	0.44	-1.14	0.04	0.47	NaN	NaN	NaN	-1.19	0.81	0.13	-1.18	0.67	0.1	-1.16	0.53	0.15	-1.16	0.44	0.14	-1.23	0.29	0.11	-1.22	0.09	0.15
11	0.055	-1.29	0.99	0.34	NaN	NaN	NaN	-1.22	0.9	0.52	-1.19	0.68	0.53	-1.19	0.53	0.48	-1.2	0.44	0.48	-1.22	0.29	0.53	-1.23	0.09	0.44	-1.14	0.04	0.47	NaN	NaN	NaN	-1.19	0.81	0.13	-1.18	0.67	0.1	-1.16	0.53	0.15	-1.16	0.44	0.14	-1.23	0.29	0.11	-1.22	0.09	0.15
12	0.06	-1.29	0.99	0.34	NaN	NaN	NaN	-1.22	0.9	0.52	-1.19	0.68	0.53	-1.19	0.53	0.48	-1.2	0.44	0.48	-1.22	0.29	0.53	-1.23	0.09	0.44	-1.14	0.04	0.47	NaN	NaN	NaN	-1.19	0.81	0.13	-1.18	0.67	0.1	-1.16	0.52	0.15	-1.16	0.44	0.14	-1.23	0.29	0.11	-1.22	0.09	0.15
13	0.065	-1.29	0.99	0.34	NaN	NaN	NaN	-1.22	0.9	0.52	-1.19	0.68	0.53	-1.19	0.53	0.48	-1.2	0.44	0.48	-1.22	0.29	0.53	-1.23	0.09	0.44	-1.14	0.04	0.47	NaN	NaN	NaN	-1.19	0.81	0.13	-1.18	0.67	0.1	-1.16	0.52	0.15	-1.16	0.44	0.14	-1.23	0.29	0.11	-1.22	0.09	0.15
14	0.07	-1.29	0.99	0.34	NaN	NaN	NaN	-1.22	0.9	0.53	-1.19	0.68	0.53	-1.19	0.53	0.48	-1.2	0.44	0.48	-1.22	0.29	0.53	-1.23	0.09	0.44	-1.14	0.04	0.47	NaN	NaN	NaN	-1.19	0.81	0.13	-1.18	0.67	0.1	-1.16	0.52	0.15	-1.16	0.44	0.14	-1.23	0.29	0.11	-1.22	0.09	0.15
15	0.075	-1.29	0.99	0.34	NaN	NaN	NaN	-1.22	0.9	0.52	-1.19	0.68	0.53	-1.19	0.53	0.48	-1.2	0.44	0.48	-1.22	0.29	0.53	-1.23	0.09	0.44	-1.14	0.04	0.47	NaN	NaN	NaN	-1.19	0.81	0.13	-1.18	0.67	0.1	-1.16	0.53	0.15	-1.16	0.44	0.14	-1.23	0.29	0.11	-1.22	0.09	0.15
16	0.08	-1.29	0.99	0.34	NaN	NaN	NaN	-1.22	0.9	0.52	-1.19	0.68	0.53	-1.19	0.53	0.48	-1.2	0.44	0.48	-1.22	0.29	0.53	-1.23	0.09	0.44	-1.14	0.04	0.47	NaN	NaN	NaN	-1.19	0.81	0.13	-1.18	0.67	0.1	-1.16	0.53	0.15	-1.16	0.44	0.14	-1.23	0.29	0.11	-1.22	0.09	0.15
17	0.085	-1.29	0.99	0.34	NaN	NaN	NaN	-1.22	0.9	0.52	-1.19	0.68	0.53	-1.19	0.53	0.48	-1.2	0.44	0.48	-1.22	0.29	0.53	-1.23	0.09	0.44	-1.14	0.04	0.47	NaN	NaN	NaN	-1.19	0.81	0.13	-1.18	0.67	0.1	-1.16	0.53	0.15	-1.16	0.44	0.14	-1.23	0.29	0.11	-1.22	0.09	0.15
18	0.09	-1.29	0.99	0.34	NaN	NaN	NaN	-1.22	0.9	0.52	-1.19	0.68	0.53	-1.19	0.53	0.48	-1.2	0.44	0.48	-1.22	0.29	0.53	-1.23	0.09	0.44	-1.14	0.04	0.47	NaN	NaN	NaN	-1.19	0.81	0.13	-1.18	0.67	0.1	-1.16	0.53	0.15	-1.16	0.44	0.14	-1.23	0.29	0.11	-1.22	0.09	0.15
19	0.095	-1.29	0.99	0.34	NaN	NaN	NaN	-1.22	0.9	0.53	-1.19	0.68	0.53	-1.19	0.53	0.48	-1.2	0.44	0.48	-1.22	0.29	0.53	-1.23	0.09	0.44	-1.14	0.04	0.47	NaN	NaN	NaN	-1.19	0.81	0.13	-1.18	0.67	0.1	-1.16	0.53	0.15	-1.16	0.44	0.14	-1.23	0.29	0.11	-1.22	0.09	0.15
20	0.1	-1.29	0.99	0.34	NaN	NaN	NaN	-1.22	0.9	0.53	-1.19	0.68	0.53	-1.19	0.53	0.48	-1.2	0.44	0.48	-1.22	0.29	0.53	-1.23	0.09	0.44	-1.14	0.04	0.47	NaN	NaN	NaN	-1.19	0.81	0.13	-1.18	0.67	0.1	-1.16	0.53	0.15	-1.16	0.44	0.14	-1.23	0.29	0.11	-1.22	0.09	0.15
21	0.105	-1.29	0.99	0.34	NaN	NaN	NaN	-1.22	0.9	0.53	-1.19	0.68	0.53	-1.19	0.53	0.48	-1.2	0.44	0.48	-1.22	0.29	0.53	-1.23	0.09	0.44	-1.14	0.04	0.47	NaN	NaN	NaN	-1.19	0.81	0.13	-1.18	0.67	0.1	-1.16	0.53	0.15	-1.16	0.44	0.14	-1.23	0.29	0.11	-1.22	0.09	0.15
22	0.11	-1.29	0.99	0.34	NaN	NaN	NaN	-1.22	0.9	0.53	-1.19	0.68	0.53	-1.19	0.53	0.48	-1.2	0.44	0.48	-1.22	0.29	0.53	-1.23	0.09	0.44	-1.14	0.04	0.47	NaN	NaN	NaN	-1.19	0.81	0.13	-1.18	0.67	0.1	-1.16	0.53	0.15	-1.16	0.44	0.14	-1.23	0.29	0.11	-1.22	0.09	0.15
23	0.115	-1.29	0.99	0.34	NaN	NaN	NaN	-1.22	0.9	0.53	-1.19	0.68	0.53	-1.19	0.53	0.48	-1.2	0.44	0.48	-1.22	0.29	0.53	-1.23	0.09	0.44	-1.14	0.04	0.47	NaN	NaN	NaN	-1.19	0.81	0.13	-1.18	0.67	0.1	-1.16	0.53	0.15	-1.16	0.44	0.14	-1.23	0.29	0.11	-1.22	0.09	0.15
24	0.12	-1.29	0.99	0.34	NaN	NaN	NaN	-1.22	0.9	0.53	-1.19	0.68	0.53	-1.19	0.53	0.48	-1.2	0.44	0.48	-1.22	0.29	0.53	-1.23	0.09	0.44	-1.14	0.04	0.47	NaN	NaN	NaN	-1.19	0.81	0.13	-1.18	0.67	0.1	-1.16	0.53	0.15	-1.16	0.44	0.14	-1.23	0.29	0.11	-1.22	0.09	0.15
25	0.125	-1.29	0.99	0.34	NaN	NaN	NaN	-1.22	0.9	0.53	-1.19	0.68	0.53	-1.19	0.53	0.48	-1.2	0.44	0.48	-1.22	0.29	0.53	-1.23	0.09	0.44	-1.14	0.04	0.47	NaN	NaN	NaN	-1.19	0.81	0.13	-1.18	0.67	0.1	-1.16	0.53	0.15	-1.16	0.44	0.14	-1.23	0.29	0.11	-1.22	0.09	0.15
26	0.13	-1.29	0.99	0.34	NaN	NaN	NaN	-1.22	0.9	0.53	-1.19	0.68	0.53	-1.19	0.53	0.48	-1.2	0.44	0.48	-1.22	0.29	0.53	-1.23	0.09	0.44	-1.14	0.04	0.47	NaN	NaN	NaN	-1.19	0.81	0.13	-1.18	0.67	0.1	-1.16	0.52	0.15	-1.16	0.44	0.14	-1.23	0.29	0.11	-1.22	0.09	0.15
27	0.135	-1.29	0.99	0.34	NaN	NaN	NaN	-1.22	0.9	0.53	-1.19	0.68	0.53	-1.19	0.53	0.48	-1.2	0.44	0.48	-1.22	0.29	0.53	-1.23	0.09	0.44	-1.14	0.04	0.47	NaN	NaN	NaN	-1.19	0.81	0.13	-1.18	0.67	0.1	-1.16	0.52	0.15	-1.16	0.44	0.14	-1.23	0.29	0.11	-1.22	0.09	0.15
28	0.14	-1.29	0.99	0.34	NaN	NaN	NaN	-1.22	0.9	0.53	-1.19	0.68	0.53	-1.19	0.53	0.48	-1.2	0.44	0.48	-1.22	0.29	0.53	-1.23	0.09	0.44	-1.14	0.04	0.47	NaN	NaN	NaN	-1.19	0.81	0.13	-1.18	0.67	0.1	-1.16	0.52	0.15	-1.16	0.44	0.14	-1.23	0.29	0.11	-1.22	0.09	0.15
29	0.145	-1.29	0.99	0.34	NaN	NaN	NaN	-1.22	0.9	0.53	-1.19	0.68	0.53	-1.19	0.53	0.48	-1.2	0.44	0.48	-1.22	0.29	0.53	-1.23	0.09	0.44	-1.14	0.04	0.47	NaN	NaN	NaN	-1.19	0.81	0.13	-1.18	0.67	0.1	-1.16	0.52	0.15	-1.16	0.44	0.14	-1.23	0.29	0.11	-1.22	0.09	0.15
30	0.15	-1.29	0.99	0.34	NaN	NaN	NaN	-1.22	0.9	0.53	-1.19	0.68	0.53	-1.19	0.53	0.48	-1.2	0.44	0.48	-1.22	0.29	0.53	-1.23	0.09	0.44	-1.14	0.04	0.47	NaN	NaN	NaN	-1.19	0.81	0.13	-1.18	0.67	0.1	-1.16	0.52	0.15	-1.16	0.44	0.14	-1.23	0.29	0.11	-1.22	0.09	0.15
31	0.155	-1.29	0.99	0.34	NaN	NaN	NaN	-1.22	0.9	0.53	-1.19	0.68	0.53	-1.19	0.53	0.48	-1.2	0.44	0.48	-1.22	0.29	0.53	-1.23	0.09	0.44	-1.14	0.04	0.47	NaN	NaN	NaN	-1.19	0.81	0.13	-1.18	0.67	0.1	-1.16	0.52	0.15	-1.16	0.44	0.14	-1.23	0.29	0.11	-1.22	0.09	0.15
32	0.16	-1.29	0.99	0.34	NaN	NaN	NaN	-1.22	0.9	0.53	-1.19	0.68	0.53	-1.19	0.53	0.48	-1.2	0.44	0.48	-1.22	0.29	0.53	-1.23	0.09	0.44	-1.14	0.04	0.47	NaN	NaN	NaN	-1.19	0.81	0.13	-1.18	0.67	0.1	-1.16	0.52	0.15	-1.16	0.44	0.14	-1.23	0.29	0.11	-1.22	0.09	0.15
33	0.165	-1.29	0.99	0.34	NaN	NaN	NaN	-1.22	0.9	0.53	-1.19	0.68	0.53	-1.19	0.53	0.48	-1.2	0.44	0.48	-1.22	0.29	0.53	-1.23	0.09	0.44	-1.14	0.04	0.47	NaN	NaN	NaN	-1.19	0.81	0.13	-1.18	0.67	0.1	-1.16	0.52	0.15	-1.16	0.44	0.14	-1.23	0.29	0.11	-1.22	0.09	0.15
34	0.17	-1.29	0.99	0.34	NaN	NaN	NaN	-1.22	0.9	0.53	-1.19	0.68	0.53	-1.19	0.53	0.48	-1.2	0.44	0.48	-1.22	0.29	0.53	-1.23	0.09	0.44	-1.14	0.04	0.47	NaN	NaN	NaN	-1.19	0.81	0.13	-1.18	0.67	0.1	-1.16	0.52	0.15	-1.16	0.44	0.14	-1.23	0.29	0.11	-1.22	0.09	0.15
35	0.175	-1.29	0.99	0.34	NaN	NaN	NaN	-1.22	0.9	0.53	-1.19	0.68	0.53	-1.19	0.53	0.48	-1.2	0.44	0.48	-1.22	0.29	0.53	-1.23	0.09	0.44	-1.14	0.04	0.47	NaN	NaN	NaN	-1.19	0.81	0.13	-1.18	0.67	0.1	-1.16	0.52	0.15	-1.16	0.44	0.14	-1.23	0.29	0.11	-1.22	0.09	0.15
36	0.18	-1.29	0.99	0.34	NaN	NaN	NaN	-1.22	0.9	0.53	-1.19	0.68	0.53	-1.19	0.53	0.48	-1.2	0.44	0.48	-1.22	0.29	0.53	-1.23	0.09	0.44	-1.14	0.04	0.47	NaN	NaN	NaN	-1.19	0.81	0.13	-1.18	0.67	0.1	-1.16	0.52	0.15	-1.16	0.44	0.14	-1.23	0.29	0.11	-1.22	0.09	0.15
37	0.185	-1.29	0.99	0.34	NaN	NaN	NaN	-1.22	0.9	0.53	-1.19	0.68	0.53	-1.19	0.53	0.48	-1.2	0.44	0.48	-1.22	0.29	0.53	-1.23	0.09	0.44	-1.14	0.04	0.47	NaN	NaN	NaN	-1.19	0.81	0.13	-1.18	0.67	0.1	-1.16	0.52	0.15	-1.16	0.44	0.14	-1.23	0.29	0.11	-1.22	0.09	0.15
38	0.19	-1.29	0.99	0.34	NaN	NaN	NaN	-1.22	0.9	0.53	-1.19	0.68	0.53	-1.19	0.53	0.48	-1.2	0.44	0.48	-1.22	0.29	0.53	-1.23	0.09	0.44	-1.14	0.04	0.47	NaN	NaN	NaN	-1.19	0.81	0.13	-1.18	0.67	0.1	-1.16	0.52	0.15	-1.16	0.44	0.14	-1.23	0.29	0.11	-1.22	0.09	0.15
39	0.195	-1.29	0.99	0.34	NaN	NaN	NaN	-1.22	0.9	0.53	-1.19	0.68	0.53	-1.19	0.53	0.48	-1.2	0.44	0.48	-1.22	0.29	0.53	-1.23	0.09	0.44	-1.14	0.04	0.47	NaN	NaN	NaN	-1.19	0.81	0.13	-1.18	0.67	0.1	-1.16	0.52	0.15	-1.16	0.45	0.14	-1.23	0.29	0.11	-1.22	0.09	0.15
40	0.2	-1.29	0.99	0.34	NaN	NaN	NaN	-1.22	0.9	0.53	-1.19	0.68	0.53	-1.19	0.53	0.48	-1.2	0.44	0.48	-1.22	0.29	0.53	-1.23	0.09	0.44	-1.14	0.04	0.47	NaN	NaN	NaN	-1.19	0.81	0.13	-1.18	0.67	0.1	-1.16	0.52	0.15	-1.16	0.45	0.14	-1.23	0.29	0.11	-1.22	0.09	0.15
41	0.205	-1.29	0.99	0.34	NaN	NaN	NaN	-1.22	0.9	0.53	-1.19	0.68	0.53	-1.19	0.53	0.48	-1.2	0.44	0.48	-1.22	0.29	0.53	-1.23	0.09	0.44	-1.14	0.04	0.47	NaN	NaN	NaN	-1.19	0.81	0.13	-1.18	0.67	0.1	-1.16	0.52	0.15	-1.16	0.45	0.14	-1.23	0.29	0.11	-1.22	0.09	0.15
42	0.21	-1.29	0.99	0.34	NaN	NaN	NaN	-1.22	0.9	0.53	-1.19	0.68	0.53	-1.19	0.53	0.48	-1.2	0.44	0.48	-1.22	0.29	0.53	-1.23	0.09	0.44	-1.14	0.04	0.47	NaN	NaN	NaN	-1.19	0.81	0.13	-1.18	0.67	0.1	-1.16	0.52	0.15	-1.16	0.45	0.14	-1.23	0.29	0.11	-1.22	0.09	0.15
43	0.215	-1.29	0.99	0.34	NaN	NaN	NaN	-1.22	0.9	0.53	-1.19	0.68	0.53	-1.19	0.53	0.48	-1.2	0.44	0.48	-1.22	0.29	0.53	-1.23	0.09	0.44	-1.14	0.04	0.47	NaN	NaN	NaN	-1.19	0.81	0.13	-1.18	0.67	0.1	-1.16	0.52	0.15	-1.16	0.44	0.14	-1.23	0.29	0.11	-1.22	0.09	0.15
44	0.22	-1.29	0.99	0.34	NaN	NaN	NaN	-1.22	0.9	0.53	-1.19	0.68	0.53	-1.19	0.53	0.48	-1.2	0.44	0.48	-1.22	0.29	0.53	-1.23	0.09	0.44	-1.14	0.04	0.47	NaN	NaN	NaN	-1.19	0.81	0.13	-1.18	0.67	0.1	-1.16	0.52	0.15	-1.16	0.44	0.14	-1.23	0.29	0.11	-1.22	0.09	0.15
45	0.225	-1.29	0.99	0.34	NaN	NaN	NaN	-1.22	0.9	0.53	-1.19	0.68	0.53	-1.19	0.53	0.48	-1.2	0.44	0.48	-1.22	0.29	0.53	-1.23	0.09	0.44	-1.14	0.04	0.47	NaN	NaN	NaN	-1.19	0.81	0.13	-1.18	0.67	0.1	-1.16	0.52	0.15	-1.16	0.44	0.14	-1.23	0.29	0.11	-1.22	0.09	0.15
46	0.23	-1.29	0.99	0.34	NaN	NaN	NaN	-1.22	0.9	0.53	-1.19	0.68	0.53	-1.19	0.53	0.48	-1.2	0.44	0.48	-1.22	0.29	0.53	-1.23	0.09	0.44	-1.14	0.04	0.47	NaN	NaN	NaN	-1.19	0.81	0.13	-1.18	0.67	0.1	-1.16	0.52	0.15	-1.16	0.44	0.14	-1.23	0.29	0.11	-1.22	0.09	0.15
47	0.235	-1.29	0.99	0.34	NaN	NaN	NaN	-1.21	0.89	0.52	-1.19	0.68	0.53	-1.19	0.53	0.48	-1.2	0.44	0.48	-1.22	0.29	0.53	-1.23	0.09	0.44	-1.14	0.04	0.47	NaN	NaN	NaN	-1.19	0.81	0.13	-1.18	0.67	0.1	-1.16	0.52	0.15	-1.16	0.45	0.14	-1.23	0.29	0.11	-1.22	0.09	0.15
48	0.24	-1.29	0.99	0.34	NaN	NaN	NaN	-1.2	0.88	0.51	-1.19	0.68	0.53	-1.19	0.53	0.48	-1.2	0.44	0.48	-1.22	0.29	0.53	-1.23	0.09	0.44	-1.14	0.04	0.47	NaN	NaN	NaN	-1.19	0.81	0.13	-1.18	0.67	0.1	-1.16	0.52	0.15	-1.16	0.44	0.14	-1.23	0.29	0.11	-1.22	0.09	0.15
49	0.245	-1.29	0.99	0.34	NaN	NaN	NaN	-1.19	0.88	0.5	-1.19	0.68	0.53	-1.19	0.53	0.48	-1.2	0.44	0.48	-1.22	0.29	0.53	-1.23	0.09	0.44	-1.14	0.04	0.47	NaN	NaN	NaN	-1.19	0.81	0.13	-1.18	0.67	0.1	-1.16	0.52	0.15	-1.16	0.44	0.14	-1.23	0.29	0.11	-1.22	0.09	0.15
50	0.25	-1.29	0.99	0.34	NaN	NaN	NaN	-1.2	0.88	0.51	-1.19	0.68	0.53	-1.19	0.53	0.48	-1.2	0.44	0.48	-1.22	0.29	0.53	-1.23	0.09	0.44	-1.14	0.04	0.47	NaN	NaN	NaN	-1.19	0.81	0.13	-1.18	0.67	0.1	-1.16	0.52	0.15	-1.16	0.44	0.14	-1.23	0.29	0.11	-1.22	0.09	0.15
51	0.255	-1.29	0.99	0.34	NaN	NaN	NaN	-1.21	0.89	0.52	-1.19	0.68	0.53	-1.19	0.53	0.48	-1.2	0.44	0.48	-1.22	0.29	0.53	-1.23	0.09	0.44	-1.14	0.04	0.47	NaN	NaN	NaN	-1.19	0.81	0.13	-1.18	0.67	0.1	-1.16	0.52	0.15	-1.16	0.45	0.14	-1.23	0.29	0.11	-1.22	0.09	0.15
52	0.26	-1.29	0.99	0.34	NaN	NaN	NaN	-1.21	0.89	0.52	-1.19	0.68	0.53	-1.19	0.53	0.48	-1.2	0.44	0.48	-1.22	0.29	0.53	-1.23	0.09	0.44	-1.14	0.04	0.47	NaN	NaN	NaN	-1.19	0.81	0.13	-1.18	0.67	0.1	-1.16	0.52	0.15	-1.16	0.44	0.14	-1.23	0.29	0.11	-1.22	0.09	0.15
53	0.265	-1.29	0.99	0.34	NaN	NaN	NaN	-1.2	0.88	0.51	-1.19	0.68	0.53	-1.19	0.53	0.48	-1.2	0.44	0.48	-1.22	0.29	0.53	-1.23	0.09	0.44	-1.14	0.04	0.47	NaN	NaN	NaN	-1.19	0.81	0.13	-1.18	0.67	0.1	-1.16	0.52	0.15	-1.16	0.44	0.14	-1.23	0.29	0.11	-1.22	0.09	0.15
54	0.27	-1.29	0.99	0.34	NaN	NaN	NaN	-1.19	0.88	0.5	-1.19	0.68	0.53	-1.19	0.53	0.48	-1.2	0.44	0.48	-1.22	0.29	0.53	-1.23	0.09	0.44	-1.14	0.04	0.47	NaN	NaN	NaN	-1.19	0.81	0.13	-1.18	0.67	0.1	-1.16	0.52	0.15	-1.16	0.44	0.14	-1.23	0.29	0.11	-1.22	0.09	0.15
55	0.275	-1.29	0.99	0.34	NaN	NaN	NaN	-1.19	0.88	0.5	-1.19	0.68	0.53	-1.19	0.53	0.48	-1.2	0.44	0.48	-1.22	0.29	0.53	-1.23	0.09	0.44	-1.14	0.04	0.47	NaN	NaN	NaN	-1.19	0.81	0.13	-1.18	0.67	0.1	-1.16	0.52	0.15	-1.16	0.44	0.14	-1.23	0.29	0.11	-1.22	0.09	0.15
56	0.28	-1.29	0.99	0.34	NaN	NaN	NaN	-1.19	0.88	0.5	-1.19	0.68	0.53	-1.19	0.53	0.48	-1.2	0.44	0.48	-1.22	0.29	0.53	-1.23	0.09	0.44	-1.14	0.04	0.47	NaN	NaN	NaN	-1.19	0.81	0.13	-1.18	0.67	0.1	-1.16	0.52	0.15	-1.16	0.44	0.14	-1.23	0.29	0.11	-1.22	0.09	0.15
57	0.285	-1.29	0.99	0.34	NaN	NaN	NaN	-1.19	0.88	0.5	-1.19	0.68	0.53	-1.19	0.53	0.48	-1.2	0.44	0.48	-1.22	0.29	0.53	-1.23	0.09	0.44	-1.14	0.04	0.47	NaN	NaN	NaN	-1.19	0.81	0.13	-1.18	0.67	0.1	-1.16	0.52	0.15	-1.16	0.45	0.14	-1.23	0.29	0.11	-1.22	0.09	0.15
58	0.29	-1.29	0.99	0.34	NaN	NaN	NaN	-1.19	0.88	0.5	-1.19	0.68	0.53	-1.19	0.53	0.48	-1.2	0.44	0.48	-1.22	0.29	0.53	-1.23	0.09	0.44	-1.14	0.04	0.47	NaN	NaN	NaN	-1.19	0.81	0.13	-1.18	0.67	0.1	-1.16	0.52	0.15	-1.16	0.44	0.14	-1.23	0.29	0.11	-1.22	0.09	0.15
59	0.295	-1.29	0.99	0.34	NaN	NaN	NaN	-1.19	0.88	0.5	-1.19	0.68	0.53	-1.19	0.53	0.48	-1.2	0.44	0.48	-1.22	0.29	0.53	-1.23	0.09	0.44	-1.14	0.04	0.47	NaN	NaN	NaN	-1.19	0.81	0.13	-1.18	0.67	0.1	-1.16	0.52	0.15	-1.16	0.44	0.14	-1.23	0.29	0.11	-1.22	0.09	0.15
60	0.3	-1.29	0.99	0.34	NaN	NaN	NaN	-1.19	0.88	0.5	-1.19	0.68	0.53	-1.19	0.53	0.48	-1.2	0.44	0.48	-1.22	0.29	0.53	-1.23	0.09	0.44	-1.14	0.04	0.47	NaN	NaN	NaN	-1.19	0.81	0.13	-1.18	0.67	0.1	-1.16	0.52	0.15	-1.16	0.45	0.14	-1.23	0.29	0.11	-1.22	0.09	0.15
61	0.305	-1.29	0.99	0.34	NaN	NaN	NaN	-1.19	0.88	0.5	-1.19	0.68	0.53	-1.19	0.53	0.48	-1.2	0.44	0.48	-1.22	0.29	0.53	-1.23	0.09	0.44	-1.14	0.04	0.47	NaN	NaN	NaN	-1.19	0.81	0.13	-1.18	0.67	0.1	-1.16	0.52	0.15	-1.16	0.45	0.14	-1.23	0.29	0.11	-1.22	0.09	0.15
62	0.31	-1.29	0.99	0.34	NaN	NaN	NaN	-1.19	0.88	0.5	-1.19	0.68	0.53	-1.19	0.53	0.48	-1.2	0.44	0.48	-1.22	0.29	0.53	-1.23	0.09	0.44	-1.14	0.04	0.47	NaN	NaN	NaN	-1.19	0.81	0.13	-1.18	0.67	0.1	-1.16	0.52	0.15	-1.16	0.45	0.14	-1.23	0.29	0.11	-1.22	0.09	0.15
63	0.315	-1.29	0.99	0.34	NaN	NaN	NaN	-1.19	0.88	0.5	-1.19	0.68	0.53	-1.19	0.53	0.48	-1.2	0.44	0.48	-1.22	0.29	0.53	-1.23	0.09	0.44	-1.14	0.04	0.47	NaN	NaN	NaN	-1.19	0.81	0.13	-1.18	0.67	0.1	-1.16	0.52	0.15	-1.16	0.45	0.14	-1.23	0.29	0.11	-1.22	0.09	0.15
64	0.32	-1.29	0.99	0.34	NaN	NaN	NaN	-1.19	0.88	0.5	-1.19	0.68	0.53	-1.19	0.53	0.48	-1.2	0.44	0.48	-1.23	0.29	0.53	-1.23	0.09	0.44	-1.14	0.04	0.47	NaN	NaN	NaN	-1.19	0.81	0.13	-1.18	0.67	0.1	-1.16	0.52	0.15	-1.16	0.45	0.14	-1.23	0.29	0.11	-1.22	0.09	0.15
65	0.325	-1.29	0.99	0.34	NaN	NaN	NaN	-1.19	0.88	0.5	-1.19	0.68	0.53	-1.19	0.53	0.48	-1.2	0.44	0.48	-1.23	0.29	0.53	-1.23	0.09	0.44	-1.14	0.04	0.47	NaN	NaN	NaN	-1.19	0.81	0.13	-1.18	0.67	0.1	-1.16	0.52	0.15	-1.16	0.45	0.14	-1.23	0.29	0.11	-1.22	0.09	0.15
66	0.33	-1.29	0.99	0.34	NaN	NaN	NaN	-1.19	0.88	0.5	-1.19	0.68	0.53	-1.19	0.53	0.48	-1.2	0.44	0.48	-1.23	0.29	0.53	-1.23	0.09	0.44	-1.14	0.04	0.47	NaN	NaN	NaN	-1.19	0.81	0.13	-1.18	0.67	0.1	-1.16	0.52	0.15	-1.16	0.44	0.14	-1.23	0.29	0.11	-1.22	0.09	0.15
67	0.335	-1.29	0.99	0.34	NaN	NaN	NaN	-1.19	0.88	0.5	-1.19	0.68	0.53	-1.19	0.53	0.48	-1.2	0.44	0.48	-1.23	0.29	0.53	-1.23	0.09	0.44	-1.14	0.04	0.47	NaN	NaN	NaN	-1.19	0.81	0.13	-1.18	0.67	0.1	-1.16	0.52	0.15	-1.16	0.44	0.14	-1.23	0.29	0.11	-1.22	0.09	0.15
68	0.34	-1.29	0.99	0.34	NaN	NaN	NaN	-1.19	0.88	0.5	-1.19	0.68	0.53	-1.19	0.53	0.48	-1.2	0.44	0.48	-1.22	0.29	0.53	-1.23	0.09	0.44	-1.14	0.04	0.47	NaN	NaN	NaN	-1.19	0.81	0.13	-1.18	0.67	0.1	-1.16	0.52	0.15	-1.16	0.44	0.14	-1.23	0.29	0.11	-1.22	0.09	0.15
69	0.345	-1.29	0.99	0.34	NaN	NaN	NaN	-1.19	0.88	0.5	-1.19	0.68	0.53	-1.19	0.53	0.48	-1.2	0.44	0.48	-1.22	0.29	0.53	-1.23	0.09	0.44	-1.14	0.04	0.47	NaN	NaN	NaN	-1.19	0.81	0.13	-1.18	0.67	0.1	-1.16	0.52	0.15	-1.16	0.44	0.14	-1.23	0.29	0.11	-1.22	0.09	0.15
70	0.35	-1.29	0.99	0.34	NaN	NaN	NaN	-1.19	0.88	0.5	-1.19	0.68	0.53	-1.19	0.53	0.48	-1.2	0.44	0.48	-1.22	0.29	0.53	-1.23	0.09	0.44	-1.14	0.04	0.47	NaN	NaN	NaN	-1.19	0.81	0.13	-1.18	0.67	0.1	-1.16	0.52	0.15	-1.16	0.44	0.14	-1.23	0.29	0.11	-1.22	0.09	0.15
71	0.355	-1.29	0.99	0.34	NaN	NaN	NaN	-1.19	0.88	0.5	-1.19	0.68	0.53	-1.19	0.53	0.48	-1.2	0.44	0.48	-1.22	0.29	0.53	-1.23	0.09	0.44	-1.14	0.04	0.47	NaN	NaN	NaN	-1.19	0.81	0.13	-1.18	0.67	0.1	-1.16	0.52	0.15	-1.16	0.44	0.14	-1.23	0.29	0.11	-1.22	0.09	0.15
72	0.36	-1.29	0.99	0.34	NaN	NaN	NaN	-1.19	0.88	0.5	-1.19	0.68	0.53	-1.19	0.53	0.48	-1.2	0.44	0.48	-1.22	0.29	0.53	-1.23	0.09	0.44	-1.14	0.04	0.47	NaN	NaN	NaN	-1.19	0.81	0.13	-1.18	0.67	0.1	-1.16	0.52	0.15	-1.16	0.44	0.14	-1.23	0.29	0.11	-1.22	0.09	0.15
73	0.365	-1.29	0.99	0.34	NaN	NaN	NaN	-1.19	0.88	0.5	-1.19	0.68	0.53	-1.19	0.53	0.48	-1.2	0.44	0.48	-1.23	0.29	0.53	-1.23	0.09	0.44	-1.14	0.04	0.47	NaN	NaN	NaN	-1.19	0.81	0.13	-1.18	0.67	0.1	-1.16	0.52	0.15	-1.16	0.44	0.14	-1.23	0.29	0.11	-1.22	0.09	0.15
74	0.37	-1.29	0.99	0.34	NaN	NaN	NaN	-1.19	0.88	0.5	-1.19	0.68	0.53	-1.19	0.53	0.48	-1.2	0.44	0.48	-1.23	0.29	0.53	-1.23	0.09	0.44	-1.14	0.04	0.47	NaN	NaN	NaN	-1.19	0.81	0.13	-1.18	0.67	0.1	-1.16	0.52	0.15	-1.16	0.44	0.14	-1.23	0.29	0.11	-1.22	0.09	0.15
75	0.375	-1.29	0.99	0.34	NaN	NaN	NaN	-1.19	0.88	0.5	-1.19	0.68	0.53	-1.19	0.53	0.48	-1.2	0.44	0.48	-1.23	0.29	0.53	-1.23	0.09	0.44	-1.14	0.04	0.47	NaN	NaN	NaN	-1.19	0.81	0.13	-1.18	0.67	0.1	-1.16	0.52	0.15	-1.16	0.44	0.14	-1.23	0.29	0.11	-1.22	0.09	0.15
76	0.38	-1.29	0.99	0.34	NaN	NaN	NaN	-1.19	0.88	0.5	-1.19	0.68	0.53	-1.19	0.53	0.48	-1.2	0.44	0.48	-1.23	0.29	0.53	-1.23	0.09	0.44	-1.14	0.04	0.47	NaN	NaN	NaN	-1.19	0.81	0.13	-1.18	0.67	0.1	-1.16	0.52	0.15	-1.16	0.44	0.14	-1.23	0.29	0.11	-1.22	0.09	0.15
77	0.385	-1.29	0.99	0.34	NaN	NaN	NaN	-1.19	0.88	0.5	-1.19	0.68	0.53	-1.19	0.53	0.48	-1.2	0.44	0.48	-1.23	0.29	0.53	-1.23	0.09	0.44	-1.14	0.04	0.47	NaN	NaN	NaN	-1.19	0.81	0.13	-1.18	0.67	0.1	-1.16	0.52	0.15	-1.16	0.44	0.14	-1.23	0.29	0.11	-1.22	0.09	0.15
78	0.39	-1.29	0.99	0.34	NaN	NaN	NaN	-1.19	0.88	0.5	-1.19	0.68	0.53	-1.19	0.53	0.48	-1.2	0.44	0.48	-1.23	0.29	0.53	-1.23	0.09	0.44	-1.14	0.04	0.47	NaN	NaN	NaN	-1.19	0.81	0.13	-1.18	0.67	0.1	-1.16	0.52	0.15	-1.16	0.44	0.14	-1.23	0.29	0.11	-1.22	0.09	0.15
79	0.395	-1.29	0.99	0.34	NaN	NaN	NaN	-1.19	0.88	0.5	-1.19	0.68	0.53	-1.19	0.53	0.48	-1.2	0.44	0.48	-1.23	0.29	0.53	-1.23	0.09	0.44	-1.14	0.04	0.47	NaN	NaN	NaN	-1.19	0.81	0.13	-1.18	0.67	0.1	-1.16	0.53	0.15	-1.16	0.44	0.14	-1.23	0.29	0.11	-1.22	0.09	0.15
80	0.4	-1.29	0.99	0.34	NaN	NaN	NaN	-1.19	0.88	0.5	-1.19	0.68	0.53	-1.19	0.53	0.48	-1.2	0.44	0.48	-1.23	0.29	0.53	-1.23	0.09	0.44	-1.14	0.04	0.47	NaN	NaN	NaN	-1.19	0.81	0.13	-1.18	0.67	0.1	-1.16	0.53	0.15	-1.16	0.44	0.14	-1.23	0.29	0.11	-1.22	0.09	0.15
81	0.405	-1.29	0.99	0.34	NaN	NaN	NaN	-1.19	0.88	0.5	-1.19	0.68	0.53	-1.19	0.53	0.48	-1.2	0.44	0.48	-1.23	0.29	0.53	-1.23	0.09	0.44	-1.14	0.04	0.47	NaN	NaN	NaN	-1.19	0.81	0.13	-1.18	0.67	0.1	-1.16	0.53	0.15	-1.16	0.44	0.14	-1.23	0.29	0.11	-1.22	0.09	0.15
82	0.41	-1.29	0.99	0.34	NaN	NaN	NaN	-1.19	0.88	0.5	-1.19	0.68	0.54	-1.19	0.53	0.48	-1.2	0.44	0.48	-1.23	0.29	0.53	-1.23	0.09	0.44	-1.14	0.04	0.47	NaN	NaN	NaN	-1.19	0.81	0.13	-1.18	0.67	0.1	-1.16	0.53	0.15	-1.16	0.44	0.14	-1.23	0.29	0.11	-1.22	0.09	0.15
83	0.415	-1.29	0.99	0.34	NaN	NaN	NaN	-1.19	0.88	0.5	-1.19	0.68	0.54	-1.19	0.53	0.48	-1.2	0.44	0.48	-1.23	0.29	0.53	-1.23	0.09	0.44	-1.14	0.04	0.47	NaN	NaN	NaN	-1.19	0.81	0.13	-1.18	0.67	0.1	-1.16	0.53	0.15	-1.16	0.44	0.14	-1.23	0.29	0.11	-1.22	0.09	0.15
84	0.42	-1.29	0.99	0.34	NaN	NaN	NaN	-1.19	0.88	0.5	-1.19	0.68	0.54	-1.19	0.53	0.48	-1.2	0.44	0.48	-1.23	0.29	0.53	-1.23	0.09	0.44	-1.14	0.04	0.47	NaN	NaN	NaN	-1.19	0.81	0.13	-1.18	0.67	0.1	-1.16	0.53	0.15	-1.16	0.44	0.14	-1.23	0.29	0.11	-1.22	0.09	0.15
85	0.425	-1.29	0.99	0.34	NaN	NaN	NaN	-1.19	0.88	0.5	-1.19	0.68	0.54	-1.19	0.53	0.48	-1.2	0.44	0.48	-1.23	0.29	0.53	-1.23	0.09	0.44	-1.14	0.04	0.47	NaN	NaN	NaN	-1.19	0.81	0.13	-1.18	0.67	0.1	-1.16	0.53	0.15	-1.16	0.44	0.14	-1.23	0.29	0.11	-1.22	0.09	0.15
86	0.43	-1.29	0.99	0.34	NaN	NaN	NaN	-1.19	0.88	0.51	-1.19	0.68	0.54	-1.19	0.53	0.48	-1.2	0.44	0.48	-1.23	0.29	0.53	-1.23	0.09	0.44	-1.14	0.04	0.47	NaN	NaN	NaN	-1.19	0.81	0.13	-1.18	0.67	0.1	-1.16	0.53	0.15	-1.16	0.44	0.14	-1.23	0.29	0.11	-1.22	0.09	0.15
87	0.435	-1.29	0.99	0.34	NaN	NaN	NaN	-1.19	0.88	0.51	-1.19	0.68	0.54	-1.19	0.53	0.48	-1.2	0.44	0.48	-1.23	0.29	0.53	-1.23	0.09	0.44	-1.14	0.04	0.47	NaN	NaN	NaN	-1.19	0.81	0.13	-1.18	0.67	0.1	-1.16	0.53	0.15	-1.16	0.44	0.14	-1.23	0.29	0.11	-1.22	0.09	0.15
88	0.44	-1.29	0.99	0.34	NaN	NaN	NaN	-1.19	0.88	0.51	-1.19	0.68	0.54	-1.19	0.53	0.48	-1.2	0.44	0.48	-1.23	0.29	0.53	-1.23	0.09	0.44	-1.14	0.04	0.47	NaN	NaN	NaN	-1.19	0.81	0.13	-1.18	0.67	0.1	-1.16	0.53	0.15	-1.16	0.44	0.14	-1.23	0.29	0.11	-1.22	0.09	0.15
89	0.445	-1.29	0.99	0.34	NaN	NaN	NaN	-1.19	0.88	0.51	-1.19	0.68	0.54	-1.19	0.53	0.48	-1.2	0.44	0.48	-1.23	0.29	0.53	-1.23	0.09	0.44	-1.14	0.04	0.47	NaN	NaN	NaN	-1.19	0.81	0.13	-1.18	0.67	0.1	-1.16	0.53	0.15	-1.16	0.44	0.14	-1.23	0.29	0.11	-1.22	0.09	0.15
90	0.45	-1.29	0.99	0.34	NaN	NaN	NaN	-1.19	0.88	0.51	-1.19	0.68	0.54	-1.19	0.53	0.48	-1.2	0.44	0.48	-1.23	0.29	0.53	-1.23	0.09	0.44	-1.14	0.04	0.47	NaN	NaN	NaN	-1.19	0.81	0.13	-1.18	0.67	0.1	-1.16	0.53	0.15	-1.16	0.44	0.14	-1.23	0.29	0.11	-1.22	0.09	0.15
91	0.455	-1.29	0.99	0.34	NaN	NaN	NaN	-1.19	0.88	0.51	-1.19	0.68	0.54	-1.19	0.53	0.48	-1.2	0.44	0.48	-1.23	0.29	0.53	-1.23	0.09	0.44	-1.14	0.04	0.47	NaN	NaN	NaN	-1.19	0.81	0.13	-1.18	0.67	0.1	-1.16	0.53	0.15	-1.16	0.44	0.14	-1.23	0.29	0.11	-1.22	0.09	0.15
92	0.46	-1.29	0.99	0.34	NaN	NaN	NaN	-1.19	0.88	0.51	-1.19	0.68	0.54	-1.19	0.53	0.48	-1.2	0.44	0.48	-1.23	0.29	0.53	-1.23	0.09	0.44	-1.14	0.04	0.47	NaN	NaN	NaN	-1.19	0.81	0.13	-1.18	0.67	0.1	-1.16	0.53	0.15	-1.16	0.44	0.14	-1.23	0.29	0.11	-1.22	0.09	0.15
93	0.465	-1.29	0.99	0.34	NaN	NaN	NaN	-1.19	0.88	0.51	-1.19	0.68	0.54	-1.19	0.53	0.48	-1.2	0.44	0.48	-1.23	0.29	0.53	-1.23	0.09	0.44	-1.14	0.04	0.47	NaN	NaN	NaN	-1.19	0.81	0.13	-1.18	0.67	0.1	-1.16	0.53	0.15	-1.16	0.44	0.14	-1.23	0.29	0.11	-1.22	0.09	0.15
94	0.47	-1.29	0.99	0.34	NaN	NaN	NaN	-1.19	0.88	0.51	-1.19	0.68	0.54	-1.19	0.53	0.48	-1.2	0.44	0.48	-1.23	0.29	0.53	-1.23	0.09	0.44	-1.14	0.04	0.47	NaN	NaN	NaN	-1.19	0.81	0.13	-1.18	0.67	0.1	-1.16	0.53	0.15	-1.16	0.44	0.14	-1.23	0.29	0.11	-1.22	0.09	0.15
95	0.475	-1.29	0.99	0.34	NaN	NaN	NaN	-1.19	0.88	0.51	-1.19	0.68	0.54	-1.19	0.53	0.48	-1.2	0.44	0.48	-1.23	0.29	0.53	-1.23	0.09	0.44	-1.14	0.04	0.47	NaN	NaN	NaN	-1.19	0.81	0.13	-1.18	0.67	0.1	-1.16	0.53	0.15	-1.16	0.44	0.14	-1.23	0.29	0.11	-1.22	0.09	0.15
96	0.48	-1.29	0.99	0.34	NaN	NaN	NaN	-1.19	0.88	0.51	-1.19	0.68	0.54	-1.19	0.53	0.48	-1.2	0.44	0.48	-1.23	0.29	0.53	-1.23	0.09	0.44	-1.14	0.04	0.47	NaN	NaN	NaN	-1.19	0.81	0.13	-1.18	0.67	0.1	-1.16	0.53	0.15	-1.16	0.44	0.14	-1.23	0.29	0.11	-1.22	0.09	0.15
97	0.485	-1.29	0.99	0.34	NaN	NaN	NaN	-1.19	0.88	0.51	-1.19	0.68	0.54	-1.19	0.53	0.48	-1.2	0.44	0.48	-1.23	0.29	0.53	-1.23	0.09	0.44	-1.14	0.04	0.47	NaN	NaN	NaN	-1.19	0.81	0.13	-1.18	0.67	0.1	-1.16	0.53	0.15	-1.16	0.44	0.14	-1.23	0.29	0.11	-1.22	0.09	0.15
98	0.49	-1.29	0.99	0.34	NaN	NaN	NaN	-1.19	0.88	0.51	-1.19	0.68	0.54	-1.19	0.53	0.48	-1.2	0.44	0.48	-1.23	0.29	0.53	-1.23	0.09	0.44	-1.14	0.04	0.47	NaN	NaN	NaN	-1.19	0.81	0.13	-1.18	0.67	0.1	-1.16	0.53	0.15	-1.16	0.44	0.14	-1.23	0.29	0.11	-1.22	0.09	0.15
99	0.495	-1.29	0.99	0.34	NaN	NaN	NaN	-1.19	0.88	0.51	-1.19	0.68	0.54	-1.19	0.53	0.48	-1.2	0.44	0.48	-1.23	0.29	0.53	-1.23	0.09	0.44	-1.14	0.04	0.47	NaN	NaN	NaN	-1.19	0.81	0.13	-1.18	0.67	0.1	-1.16	0.53	0.15	-1.16	0.44	0.14	-1.23	0.29	0.11	-1.22	0.09	0.15
100	0.5	-1.29	0.99	0.34	NaN	NaN	NaN	-1.19	0.88	0.51	-1.19	0.68	0.54	-1.19	0.53	0.48	-1.2	0.44	0.48	-1.23	0.29	0.53	-1.23	0.09	0.44	-1.14	0.04	0.47	NaN	NaN	NaN	-1.19	0.81	0.13	-1.18	0.67	0.1	-1.16	0.53	0.15	-1.16	0.44	0.14	-1.23	0.29	0.11	-1.22	0.09	0.15
101	0.505	-1.29	0.99	0.34	NaN	NaN	NaN	-1.19	0.88	0.51	-1.19	0.68	0.54	-1.19	0.53	0.48	-1.2	0.44	0.48	-1.23	0.29	0.53	-1.23	0.09	0.44	-1.14	0.04	0.47	NaN	NaN	NaN	-1.19	0.81	0.13	-1.18	0.67	0.1	-1.16	0.53	0.15	-1.16	0.44	0.14	-1.23	0.29	0.11	-1.22	0.09	0.15
102	0.51	-1.29	0.99	0.34	NaN	NaN	NaN	-1.19	0.88	0.51	-1.19	0.68	0.54	-1.19	0.53	0.48	-1.2	0.44	0.48	-1.23	0.29	0.53	-1.23	0.09	0.44	-1.14	0.04	0.47	NaN	NaN	NaN	-1.19	0.81	0.13	-1.18	0.67	0.1	-1.16	0.53	0.15	-1.16	0.44	0.14	-1.23	0.29	0.11	-1.22	0.09	0.15
103	0.515	-1.29	0.99	0.34	NaN	NaN	NaN	-1.19	0.88	0.51	-1.19	0.68	0.54	-1.19	0.53	0.48	-1.2	0.44	0.48	-1.23	0.29	0.53	-1.23	0.09	0.44	-1.14	0.04	0.47	NaN	NaN	NaN	-1.19	0.81	0.13	-1.18	0.67	0.1	-1.16	0.53	0.15	-1.16	0.44	0.14	-1.23	0.29	0.11	-1.22	0.09	0.15
104	0.52	-1.29	0.99	0.34	NaN	NaN	NaN	-1.19	0.88	0.51	-1.19	0.68	0.54	-1.19	0.53	0.48	-1.2	0.44	0.48	-1.23	0.29	0.53	-1.23	0.09	0.44	-1.14	0.04	0.47	NaN	NaN	NaN	-1.19	0.81	0.13	-1.18	0.67	0.1	-1.16	0.53	0.15	-1.16	0.44	0.14	-1.23	0.29	0.11	-1.22	0.09	0.15
105	0.525	-1.29	0.99	0.34	NaN	NaN	NaN	-1.19	0.88	0.51	-1.19	0.68	0.54	-1.19	0.53	0.48	-1.2	0.44	0.48	-1.23	0.29	0.53	-1.23	0.09	0.44	-1.14	0.04	0.47	NaN	NaN	NaN	-1.19	0.81	0.13	-1.18	0.67	0.1	-1.16	0.53	0.15	-1.16	0.44	0.14	-1.23	0.29	0.11	-1.22	0.09	0.15
106	0.53	-1.29	0.99	0.34	NaN	NaN	NaN	-1.19	0.88	0.51	-1.19	0.68	0.54	-1.19	0.53	0.48	-1.2	0.44	0.48	-1.23	0.29	0.53	-1.23	0.09	0.44	-1.14	0.04	0.47	NaN	NaN	NaN	-1.19	0.81	0.13	-1.18	0.67	0.1	-1.16	0.53	0.15	-1.16	0.44	0.14	-1.23	0.29	0.11	-1.22	0.09	0.15
107	0.535	-1.29	0.99	0.34	NaN	NaN	NaN	-1.19	0.88	0.51	-1.19	0.68	0.54	-1.19	0.53	0.48	-1.2	0.44	0.48	-1.23	0.29	0.53	-1.23	0.09	0.44	-1.14	0.04	0.47	NaN	NaN	NaN	-1.19	0.81	0.13	-1.18	0.67	0.1	-1.16	0.53	0.15	-1.16	0.44	0.14	-1.23	0.29	0.11	-1.22	0.09	0.15
108	0.54	-1.29	0.99	0.34	NaN	NaN	NaN	-1.19	0.88	0.51	-1.19	0.68	0.54	-1.19	0.53	0.48	-1.2	0.44	0.48	-1.23	0.29	0.53	-1.23	0.09	0.44	-1.14	0.04	0.47	NaN	NaN	NaN	-1.19	0.81	0.13	-1.18	0.67	0.1	-1.16	0.53	0.15	-1.16	0.44	0.14	-1.23	0.29	0.11	-1.22	0.09	0.15
109	0.545	-1.29	0.99	0.34	NaN	NaN	NaN	-1.19	0.88	0.51	-1.19	0.68	0.54	-1.19	0.53	0.48	-1.2	0.44	0.48	-1.23	0.29	0.53	-1.23	0.09	0.44	-1.14	0.04	0.47	NaN	NaN	NaN	-1.19	0.81	0.13	-1.18	0.67	0.1	-1.16	0.53	0.15	-1.16	0.44	0.14	-1.23	0.29	0.11	-1.22	0.09	0.15
110	0.55	-1.29	0.99	0.34	NaN	NaN	NaN	-1.19	0.88	0.51	-1.19	0.68	0.54	-1.19	0.53	0.48	-1.2	0.44	0.48	-1.23	0.29	0.53	-1.23	0.09	0.44	-1.14	0.04	0.47	NaN	NaN	NaN	-1.19	0.81	0.13	-1.18	0.67	0.1	-1.16	0.53	0.15	-1.16	0.44	0.14	-1.23	0.29	0.11	-1.22	0.09	0.15
111	0.555	-1.29	0.99	0.34	NaN	NaN	NaN	-1.19	0.88	0.51	-1.19	0.68	0.54	-1.19	0.53	0.48	-1.2	0.44	0.48	-1.23	0.29	0.53	-1.23	0.09	0.44	-1.14	0.04	0.47	NaN	NaN	NaN	-1.19	0.81	0.13	-1.18	0.67	0.1	-1.16	0.53	0.15	-1.16	0.44	0.14	-1.23	0.29	0.11	-1.22	0.09	0.15
112	0.56	-1.29	0.99	0.34	NaN	NaN	NaN	-1.19	0.88	0.51	-1.19	0.68	0.54	-1.19	0.53	0.48	-1.2	0.44	0.48	-1.23	0.29	0.53	-1.23	0.09	0.44	-1.14	0.04	0.47	NaN	NaN	NaN	-1.19	0.81	0.13	-1.18	0.67	0.1	-1.16	0.53	0.15	-1.16	0.44	0.14	-1.23	0.29	0.11	-1.22	0.09	0.15
113	0.565	-1.29	0.99	0.34	NaN	NaN	NaN	-1.19	0.88	0.51	-1.19	0.68	0.54	-1.19	0.53	0.48	-1.2	0.44	0.48	-1.23	0.29	0.53	-1.23	0.09	0.44	-1.14	0.04	0.47	NaN	NaN	NaN	-1.19	0.81	0.13	-1.18	0.67	0.1	-1.16	0.53	0.15	-1.16	0.44	0.14	-1.23	0.29	0.11	-1.22	0.09	0.15
114	0.57	-1.29	0.99	0.34	NaN	NaN	NaN	-1.19	0.88	0.51	-1.19	0.68	0.54	-1.19	0.53	0.48	-1.2	0.44	0.48	-1.23	0.29	0.53	-1.23	0.09	0.44	-1.14	0.04	0.47	NaN	NaN	NaN	-1.19	0.81	0.13	-1.18	0.67	0.1	-1.16	0.53	0.15	-1.16	0.44	0.14	-1.23	0.29	0.11	-1.22	0.09	0.15
115	0.575	-1.29	0.99	0.34	NaN	NaN	NaN	-1.19	0.88	0.51	-1.19	0.68	0.54	-1.19	0.53	0.48	-1.2	0.44	0.48	-1.23	0.29	0.53	-1.23	0.09	0.44	-1.14	0.04	0.47	NaN	NaN	NaN	-1.19	0.81	0.13	-1.18	0.67	0.1	-1.16	0.53	0.15	-1.16	0.44	0.14	-1.23	0.29	0.11	-1.22	0.09	0.15
116	0.58	-1.29	0.99	0.34	NaN	NaN	NaN	-1.19	0.88	0.51	-1.19	0.68	0.54	-1.19	0.53	0.48	-1.2	0.44	0.48	-1.23	0.29	0.53	-1.23	0.09	0.44	-1.14	0.04	0.47	NaN	NaN	NaN	-1.19	0.81	0.13	-1.18	0.67	0.1	-1.16	0.53	0.15	-1.16	0.44	0.14	-1.23	0.29	0.11	-1.22	0.09	0.15
117	0.585	-1.29	0.99	0.34	NaN	NaN	NaN	-1.19	0.88	0.51	-1.19	0.68	0.54	-1.19	0.53	0.48	-1.2	0.44	0.48	-1.22	0.29	0.53	-1.23	0.09	0.44	-1.14	0.04	0.47	NaN	NaN	NaN	-1.19	0.81	0.13	-1.18	0.67	0.1	-1.16	0.53	0.15	-1.16	0.44	0.14	-1.23	0.29	0.11	-1.22	0.09	0.15
118	0.59	-1.29	0.99	0.34	NaN	NaN	NaN	-1.19	0.88	0.51	-1.19	0.68	0.54	-1.19	0.53	0.48	-1.2	0.44	0.48	-1.22	0.29	0.53	-1.23	0.09	0.44	-1.14	0.04	0.47	NaN	NaN	NaN	-1.19	0.81	0.13	-1.18	0.67	0.1	-1.16	0.53	0.15	-1.16	0.44	0.14	-1.23	0.29	0.11	-1.22	0.09	0.15
119	0.595	-1.29	0.99	0.34	NaN	NaN	NaN	-1.19	0.88	0.51	-1.19	0.68	0.54	-1.19	0.53	0.48	-1.2	0.44	0.48	-1.22	0.29	0.53	-1.23	0.09	0.44	-1.14	0.04	0.47	NaN	NaN	NaN	-1.19	0.81	0.13	-1.18	0.67	0.1	-1.16	0.53	0.15	-1.16	0.44	0.14	-1.23	0.29	0.11	-1.22	0.09	0.15
120	0.6	-1.29	0.99	0.34	NaN	NaN	NaN	-1.19	0.88	0.51	-1.19	0.68	0.54	-1.19	0.53	0.48	-1.2	0.44	0.49	-1.23	0.29	0.53	-1.23	0.09	0.44	-1.14	0.04	0.47	NaN	NaN	NaN	-1.19	0.81	0.13	-1.18	0.67	0.1	-1.16	0.53	0.15	-1.16	0.44	0.14	-1.23	0.29	0.11	-1.22	0.09	0.15
121	0.605	-1.29	0.99	0.34	NaN	NaN	NaN	-1.19	0.88	0.51	-1.19	0.68	0.54	-1.19	0.53	0.48	-1.2	0.44	0.49	-1.23	0.29	0.53	-1.23	0.09	0.44	-1.14	0.04	0.47	NaN	NaN	NaN	-1.19	0.81	0.13	-1.18	0.67	0.1	-1.16	0.53	0.15	-1.16	0.44	0.14	-1.23	0.29	0.11	-1.22	0.09	0.15
122	0.61	-1.29	0.99	0.34	NaN	NaN	NaN	-1.19	0.88	0.51	-1.19	0.68	0.54	-1.19	0.53	0.48	-1.2	0.44	0.49	-1.23	0.29	0.53	-1.23	0.09	0.44	-1.14	0.04	0.47	NaN	NaN	NaN	-1.19	0.81	0.13	-1.18	0.67	0.1	-1.16	0.53	0.15	-1.16	0.44	0.14	-1.23	0.29	0.11	-1.22	0.09	0.15
123	0.615	-1.29	0.99	0.34	NaN	NaN	NaN	-1.19	0.88	0.51	-1.19	0.68	0.54	-1.19	0.53	0.48	-1.2	0.44	0.49	-1.23	0.29	0.53	-1.23	0.09	0.44	-1.14	0.04	0.47	NaN	NaN	NaN	-1.19	0.81	0.13	-1.18	0.67	0.1	-1.16	0.53	0.15	-1.16	0.44	0.14	-1.23	0.29	0.11	-1.22	0.09	0.15
124	0.62	-1.29	0.99	0.34	NaN	NaN	NaN	-1.19	0.88	0.51	-1.19	0.68	0.54	-1.19	0.53	0.48	-1.2	0.44	0.49	-1.23	0.29	0.53	-1.23	0.09	0.44	-1.14	0.04	0.47	NaN	NaN	NaN	-1.19	0.81	0.13	-1.18	0.67	0.1	-1.16	0.53	0.15	-1.16	0.44	0.14	-1.23	0.29	0.11	-1.22	0.09	0.15
125	0.625	-1.29	0.99	0.34	NaN	NaN	NaN	-1.19	0.88	0.51	-1.19	0.68	0.54	-1.19	0.53	0.48	-1.2	0.44	0.49	-1.22	0.29	0.53	-1.23	0.09	0.44	-1.14	0.04	0.47	NaN	NaN	NaN	-1.19	0.81	0.13	-1.18	0.67	0.1	-1.16	0.53	0.15	-1.16	0.44	0.14	-1.23	0.29	0.11	-1.22	0.09	0.15
126	0.63	-1.29	0.99	0.34	NaN	NaN	NaN	-1.19	0.88	0.51	-1.19	0.68	0.54	-1.19	0.53	0.48	-1.2	0.44	0.49	-1.23	0.29	0.53	-1.23	0.09	0.44	-1.14	0.04	0.47	NaN	NaN	NaN	-1.19	0.81	0.13	-1.18	0.67	0.1	-1.16	0.53	0.15	-1.16	0.44	0.14	-1.23	0.29	0.11	-1.22	0.09	0.15
127	0.635	-1.29	0.99	0.34	NaN	NaN	NaN	-1.19	0.88	0.51	-1.19	0.68	0.54	-1.19	0.53	0.48	-1.2	0.44	0.49	-1.23	0.29	0.53	-1.23	0.09	0.44	-1.14	0.04	0.47	NaN	NaN	NaN	-1.19	0.81	0.13	-1.18	0.67	0.1	-1.16	0.53	0.15	-1.16	0.44	0.14	-1.23	0.29	0.11	-1.22	0.09	0.15
128	0.64	-1.29	0.99	0.34	NaN	NaN	NaN	-1.19	0.88	0.51	-1.19	0.68	0.54	-1.19	0.53	0.48	-1.2	0.44	0.49	-1.22	0.28	0.53	-1.23	0.09	0.44	-1.14	0.04	0.47	NaN	NaN	NaN	-1.19	0.81	0.13	-1.18	0.67	0.1	-1.16	0.53	0.15	-1.16	0.44	0.14	-1.23	0.29	0.11	-1.22	0.09	0.15
129	0.645	-1.29	0.99	0.34	NaN	NaN	NaN	-1.19	0.88	0.51	-1.19	0.68	0.54	-1.19	0.53	0.48	-1.2	0.44	0.49	-1.22	0.28	0.53	-1.23	0.09	0.44	-1.14	0.04	0.47	NaN	NaN	NaN	-1.19	0.81	0.13	-1.18	0.67	0.1	-1.16	0.53	0.15	-1.16	0.44	0.14	-1.23	0.29	0.11	-1.22	0.09	0.15
130	0.65	-1.29	0.99	0.34	NaN	NaN	NaN	-1.19	0.88	0.51	-1.19	0.68	0.54	-1.19	0.53	0.48	-1.2	0.44	0.49	-1.23	0.29	0.53	-1.23	0.09	0.44	-1.14	0.04	0.47	NaN	NaN	NaN	-1.19	0.81	0.13	-1.18	0.67	0.1	-1.16	0.53	0.15	-1.16	0.44	0.14	-1.23	0.29	0.11	-1.22	0.09	0.15
131	0.655	-1.29	0.99	0.34	NaN	NaN	NaN	-1.19	0.88	0.51	-1.19	0.68	0.54	-1.19	0.53	0.48	-1.2	0.44	0.49	-1.23	0.29	0.53	-1.23	0.09	0.44	-1.14	0.04	0.47	NaN	NaN	NaN	-1.19	0.81	0.13	-1.18	0.67	0.1	-1.16	0.53	0.15	-1.16	0.45	0.14	-1.23	0.29	0.11	-1.22	0.09	0.15
132	0.66	-1.29	0.99	0.34	NaN	NaN	NaN	-1.19	0.88	0.51	-1.19	0.68	0.54	-1.19	0.53	0.48	-1.2	0.44	0.49	-1.23	0.29	0.53	-1.23	0.09	0.44	-1.14	0.04	0.47	NaN	NaN	NaN	-1.19	0.81	0.13	-1.18	0.67	0.1	-1.16	0.53	0.15	-1.16	0.45	0.14	-1.23	0.29	0.11	-1.22	0.09	0.15
133	0.665	-1.29	0.99	0.34	NaN	NaN	NaN	-1.19	0.88	0.51	-1.19	0.68	0.54	-1.19	0.53	0.48	-1.2	0.44	0.49	-1.22	0.28	0.53	-1.23	0.09	0.44	-1.14	0.04	0.47	NaN	NaN	NaN	-1.19	0.81	0.13	-1.18	0.67	0.1	-1.16	0.53	0.15	-1.16	0.45	0.14	-1.23	0.29	0.11	-1.22	0.09	0.15
134	0.67	-1.29	0.99	0.34	NaN	NaN	NaN	-1.19	0.88	0.51	-1.19	0.68	0.54	-1.19	0.53	0.48	-1.2	0.44	0.49	-1.22	0.28	0.53	-1.23	0.09	0.44	-1.14	0.04	0.47	NaN	NaN	NaN	-1.19	0.81	0.13	-1.18	0.67	0.1	-1.16	0.53	0.15	-1.16	0.45	0.14	-1.23	0.29	0.11	-1.22	0.09	0.15
135	0.675	-1.29	0.99	0.34	NaN	NaN	NaN	-1.19	0.88	0.51	-1.19	0.68	0.54	-1.19	0.53	0.48	-1.2	0.44	0.49	-1.22	0.28	0.53	-1.23	0.09	0.44	-1.14	0.04	0.47	NaN	NaN	NaN	-1.19	0.81	0.13	-1.18	0.67	0.1	-1.16	0.53	0.15	-1.16	0.45	0.14	-1.23	0.29	0.11	-1.22	0.09	0.15
136	0.68	-1.29	0.99	0.34	NaN	NaN	NaN	-1.19	0.88	0.51	-1.19	0.68	0.54	-1.19	0.53	0.48	-1.2	0.44	0.49	-1.22	0.28	0.53	-1.23	0.09	0.44	-1.14	0.04	0.47	NaN	NaN	NaN	-1.19	0.81	0.13	-1.18	0.67	0.1	-1.16	0.53	0.15	-1.16	0.45	0.14	-1.23	0.29	0.11	-1.22	0.09	0.15
137	0.685	-1.29	0.99	0.34	NaN	NaN	NaN	-1.19	0.88	0.51	-1.19	0.68	0.54	-1.19	0.53	0.48	-1.2	0.44	0.49	-1.22	0.28	0.53	-1.23	0.09	0.44	-1.14	0.04	0.47	NaN	NaN	NaN	-1.19	0.81	0.13	-1.18	0.67	0.1	-1.16	0.53	0.15	-1.16	0.45	0.14	-1.23	0.29	0.11	-1.22	0.09	0.15
138	0.69	-1.29	0.99	0.34	NaN	NaN	NaN	-1.19	0.88	0.51	-1.19	0.68	0.54	-1.19	0.53	0.48	-1.2	0.44	0.49	-1.22	0.28	0.53	-1.23	0.09	0.44	-1.14	0.04	0.47	NaN	NaN	NaN	-1.19	0.81	0.13	-1.18	0.67	0.1	-1.16	0.53	0.15	-1.16	0.45	0.14	-1.23	0.29	0.11	-1.22	0.09	0.15
139	0.695	-1.29	0.99	0.34	NaN	NaN	NaN	-1.19	0.88	0.51	-1.19	0.68	0.54	-1.19	0.53	0.48	-1.2	0.44	0.49	-1.22	0.28	0.53	-1.23	0.09	0.44	-1.14	0.04	0.47	NaN	NaN	NaN	-1.19	0.81	0.13	-1.18	0.67	0.1	-1.16	0.53	0.15	-1.16	0.45	0.14	-1.23	0.29	0.11	-1.22	0.09	0.15
140	0.7	-1.29	0.99	0.34	NaN	NaN	NaN	-1.19	0.88	0.51	-1.19	0.68	0.54	-1.19	0.53	0.48	-1.2	0.44	0.49	-1.22	0.28	0.53	-1.23	0.09	0.44	-1.14	0.04	0.47	NaN	NaN	NaN	-1.19	0.81	0.13	-1.18	0.67	0.1	-1.16	0.53	0.15	-1.16	0.45	0.14	-1.23	0.29	0.11	-1.22	0.09	0.15
141	0.705	-1.29	0.99	0.34	NaN	NaN	NaN	-1.19	0.88	0.51	-1.19	0.68	0.54	-1.19	0.53	0.48	-1.2	0.44	0.49	-1.23	0.29	0.53	-1.23	0.09	0.44	-1.14	0.04	0.47	NaN	NaN	NaN	-1.19	0.81	0.13	-1.18	0.67	0.11	-1.16	0.53	0.15	-1.16	0.45	0.14	-1.23	0.29	0.11	-1.22	0.09	0.15
142	0.71	-1.29	0.99	0.34	NaN	NaN	NaN	-1.19	0.88	0.51	-1.19	0.68	0.54	-1.19	0.53	0.48	-1.2	0.44	0.49	-1.22	0.28	0.53	-1.23	0.09	0.44	-1.14	0.04	0.47	NaN	NaN	NaN	-1.19	0.81	0.13	-1.18	0.67	0.11	-1.16	0.53	0.15	-1.16	0.45	0.14	-1.23	0.29	0.11	-1.22	0.09	0.15
143	0.715	-1.29	0.99	0.34	NaN	NaN	NaN	-1.19	0.88	0.51	-1.19	0.68	0.54	-1.19	0.53	0.48	-1.2	0.44	0.49	-1.22	0.28	0.53	-1.23	0.09	0.44	-1.14	0.04	0.47	NaN	NaN	NaN	-1.19	0.81	0.13	-1.18	0.67	0.11	-1.16	0.53	0.15	-1.16	0.45	0.14	-1.23	0.29	0.11	-1.22	0.09	0.15
144	0.72	-1.29	0.99	0.35	NaN	NaN	NaN	-1.19	0.88	0.51	-1.19	0.68	0.54	-1.19	0.53	0.49	-1.2	0.44	0.49	-1.22	0.28	0.53	-1.23	0.09	0.44	-1.14	0.04	0.47	NaN	NaN	NaN	-1.19	0.81	0.13	-1.18	0.67	0.11	-1.16	0.53	0.15	-1.16	0.45	0.14	-1.23	0.29	0.11	-1.22	0.09	0.15
145	0.725	-1.29	0.99	0.35	NaN	NaN	NaN	-1.19	0.88	0.51	-1.19	0.68	0.54	-1.19	0.53	0.49	-1.2	0.44	0.49	-1.22	0.28	0.53	-1.23	0.09	0.44	-1.14	0.04	0.47	NaN	NaN	NaN	-1.19	0.81	0.13	-1.18	0.67	0.11	-1.16	0.53	0.15	-1.16	0.45	0.14	-1.23	0.29	0.11	-1.22	0.09	0.15
146	0.73	-1.29	0.99	0.35	NaN	NaN	NaN	-1.19	0.88	0.51	-1.19	0.68	0.54	-1.19	0.53	0.49	-1.2	0.44	0.49	-1.22	0.28	0.53	-1.23	0.09	0.44	-1.14	0.04	0.47	NaN	NaN	NaN	-1.2	0.81	0.13	-1.18	0.67	0.11	-1.16	0.53	0.15	-1.16	0.45	0.14	-1.23	0.29	0.11	-1.22	0.09	0.15
147	0.735	-1.29	0.99	0.35	NaN	NaN	NaN	-1.19	0.88	0.51	-1.19	0.68	0.54	-1.19	0.53	0.49	-1.2	0.44	0.49	-1.22	0.28	0.53	-1.23	0.09	0.44	-1.14	0.04	0.47	NaN	NaN	NaN	-1.2	0.81	0.13	-1.18	0.67	0.11	-1.16	0.53	0.15	-1.16	0.45	0.14	-1.23	0.29	0.11	-1.22	0.09	0.15
148	0.74	-1.29	0.99	0.35	NaN	NaN	NaN	-1.19	0.88	0.51	-1.19	0.68	0.54	-1.19	0.53	0.49	-1.2	0.44	0.49	-1.22	0.28	0.53	-1.23	0.09	0.44	-1.14	0.04	0.47	NaN	NaN	NaN	-1.2	0.81	0.13	-1.18	0.67	0.11	-1.16	0.53	0.15	-1.16	0.45	0.14	-1.23	0.29	0.11	-1.22	0.09	0.15
149	0.745	-1.29	0.99	0.35	NaN	NaN	NaN	-1.19	0.88	0.51	-1.19	0.68	0.54	-1.19	0.53	0.49	-1.2	0.44	0.49	-1.22	0.28	0.53	-1.23	0.09	0.44	-1.14	0.04	0.47	NaN	NaN	NaN	-1.2	0.81	0.13	-1.18	0.67	0.11	-1.16	0.53	0.15	-1.16	0.45	0.14	-1.23	0.29	0.11	-1.22	0.09	0.15
150	0.75	-1.29	0.99	0.35	NaN	NaN	NaN	-1.19	0.88	0.51	-1.19	0.68	0.54	-1.19	0.53	0.49	-1.2	0.44	0.49	-1.22	0.28	0.53	-1.23	0.09	0.44	-1.14	0.04	0.47	NaN	NaN	NaN	-1.2	0.81	0.14	-1.18	0.67	0.11	-1.16	0.53	0.15	-1.16	0.45	0.14	-1.23	0.29	0.11	-1.22	0.09	0.15
151	0.755	-1.29	0.99	0.35	NaN	NaN	NaN	-1.19	0.88	0.51	-1.19	0.68	0.54	-1.19	0.53	0.49	-1.2	0.44	0.49	-1.22	0.28	0.53	-1.23	0.09	0.44	-1.14	0.04	0.47	NaN	NaN	NaN	-1.2	0.81	0.14	-1.18	0.67	0.11	-1.16	0.53	0.15	-1.16	0.45	0.14	-1.23	0.29	0.11	-1.22	0.09	0.15
152	0.76	-1.29	0.99	0.35	NaN	NaN	NaN	-1.19	0.88	0.51	-1.19	0.68	0.54	-1.19	0.53	0.49	-1.2	0.44	0.49	-1.22	0.28	0.53	-1.23	0.09	0.44	-1.14	0.04	0.47	NaN	NaN	NaN	-1.2	0.81	0.14	-1.18	0.67	0.11	-1.16	0.53	0.15	-1.16	0.45	0.14	-1.23	0.29	0.11	-1.22	0.09	0.15
153	0.765	-1.29	0.99	0.35	NaN	NaN	NaN	-1.19	0.88	0.51	-1.19	0.68	0.54	-1.2	0.53	0.49	-1.2	0.44	0.49	-1.22	0.28	0.53	-1.23	0.09	0.44	-1.14	0.04	0.47	NaN	NaN	NaN	-1.2	0.81	0.14	-1.18	0.67	0.11	-1.16	0.53	0.15	-1.16	0.45	0.14	-1.23	0.29	0.11	-1.22	0.09	0.15
154	0.77	-1.29	0.99	0.35	NaN	NaN	NaN	-1.19	0.88	0.51	-1.19	0.68	0.54	-1.2	0.53	0.49	-1.2	0.44	0.49	-1.22	0.28	0.53	-1.23	0.09	0.44	-1.14	0.04	0.47	NaN	NaN	NaN	-1.2	0.81	0.14	-1.18	0.67	0.11	-1.16	0.53	0.15	-1.16	0.45	0.14	-1.23	0.29	0.11	-1.22	0.09	0.15
155	0.775	-1.29	0.99	0.35	NaN	NaN	NaN	-1.19	0.88	0.51	-1.19	0.68	0.54	-1.2	0.53	0.49	-1.2	0.44	0.49	-1.22	0.28	0.53	-1.23	0.09	0.44	-1.14	0.04	0.47	NaN	NaN	NaN	-1.2	0.81	0.14	-1.18	0.67	0.11	-1.16	0.53	0.15	-1.16	0.45	0.14	-1.23	0.29	0.11	-1.22	0.09	0.15
156	0.78	-1.29	0.99	0.35	NaN	NaN	NaN	-1.19	0.88	0.51	-1.19	0.68	0.54	-1.2	0.53	0.49	-1.2	0.44	0.49	-1.22	0.28	0.53	-1.23	0.09	0.44	-1.14	0.04	0.47	NaN	NaN	NaN	-1.2	0.81	0.14	-1.18	0.67	0.11	-1.16	0.53	0.15	-1.16	0.45	0.14	-1.23	0.29	0.11	-1.22	0.09	0.15
157	0.785	-1.29	0.99	0.35	NaN	NaN	NaN	-1.19	0.88	0.51	-1.19	0.68	0.54	-1.2	0.53	0.49	-1.2	0.44	0.49	-1.22	0.28	0.53	-1.23	0.09	0.44	-1.14	0.04	0.47	NaN	NaN	NaN	-1.2	0.81	0.14	-1.18	0.67	0.11	-1.16	0.53	0.15	-1.16	0.45	0.14	-1.23	0.29	0.11	-1.22	0.09	0.15
158	0.79	-1.29	0.99	0.35	NaN	NaN	NaN	-1.19	0.88	0.51	-1.19	0.68	0.54	-1.2	0.53	0.49	-1.2	0.44	0.49	-1.22	0.28	0.53	-1.23	0.09	0.44	-1.14	0.04	0.47	NaN	NaN	NaN	-1.2	0.81	0.14	-1.18	0.67	0.11	-1.16	0.53	0.15	-1.16	0.45	0.14	-1.23	0.29	0.11	-1.22	0.09	0.15
159	0.795	-1.29	0.99	0.35	NaN	NaN	NaN	-1.19	0.88	0.51	-1.19	0.68	0.54	-1.2	0.53	0.49	-1.2	0.44	0.49	-1.22	0.28	0.53	-1.23	0.09	0.44	-1.14	0.04	0.47	NaN	NaN	NaN	-1.2	0.81	0.14	-1.18	0.67	0.11	-1.17	0.53	0.15	-1.16	0.45	0.14	-1.23	0.29	0.11	-1.22	0.09	0.15
160	0.8	-1.29	0.99	0.35	NaN	NaN	NaN	-1.19	0.88	0.51	-1.19	0.68	0.54	-1.2	0.53	0.49	-1.2	0.44	0.49	-1.22	0.28	0.53	-1.23	0.09	0.44	-1.14	0.04	0.47	NaN	NaN	NaN	-1.2	0.81	0.14	-1.19	0.67	0.11	-1.17	0.53	0.15	-1.16	0.45	0.14	-1.23	0.29	0.11	-1.22	0.09	0.15
161	0.805	-1.29	0.99	0.35	NaN	NaN	NaN	-1.19	0.88	0.51	-1.19	0.68	0.54	-1.2	0.53	0.49	-1.2	0.44	0.49	-1.22	0.28	0.53	-1.23	0.09	0.44	-1.14	0.04	0.47	NaN	NaN	NaN	-1.2	0.81	0.14	-1.19	0.67	0.11	-1.17	0.53	0.15	-1.16	0.45	0.14	-1.23	0.29	0.11	-1.22	0.09	0.15
162	0.81	-1.29	0.99	0.35	NaN	NaN	NaN	-1.19	0.88	0.51	-1.19	0.68	0.54	-1.2	0.53	0.49	-1.2	0.44	0.49	-1.22	0.28	0.53	-1.23	0.09	0.44	-1.14	0.04	0.47	NaN	NaN	NaN	-1.2	0.81	0.14	-1.19	0.67	0.11	-1.17	0.53	0.15	-1.16	0.45	0.14	-1.23	0.29	0.11	-1.22	0.09	0.15
163	0.815	-1.29	0.99	0.35	NaN	NaN	NaN	-1.19	0.88	0.51	-1.19	0.68	0.54	-1.2	0.53	0.49	-1.2	0.44	0.49	-1.22	0.28	0.53	-1.23	0.09	0.44	-1.14	0.04	0.47	NaN	NaN	NaN	-1.2	0.81	0.14	-1.19	0.67	0.11	-1.17	0.53	0.15	-1.16	0.45	0.14	-1.23	0.29	0.11	-1.22	0.09	0.15
164	0.82	-1.29	0.99	0.35	NaN	NaN	NaN	-1.19	0.88	0.51	-1.19	0.68	0.54	-1.2	0.53	0.49	-1.2	0.44	0.49	-1.22	0.28	0.53	-1.23	0.09	0.44	-1.14	0.04	0.47	NaN	NaN	NaN	-1.2	0.81	0.14	-1.19	0.67	0.11	-1.17	0.53	0.15	-1.16	0.45	0.14	-1.24	0.29	0.11	-1.22	0.09	0.15
165	0.825	-1.29	0.99	0.35	NaN	NaN	NaN	-1.19	0.88	0.51	-1.19	0.67	0.54	-1.2	0.53	0.49	-1.2	0.44	0.49	-1.22	0.28	0.53	-1.23	0.09	0.44	-1.14	0.04	0.47	NaN	NaN	NaN	-1.2	0.81	0.14	-1.19	0.67	0.11	-1.17	0.53	0.15	-1.16	0.45	0.14	-1.24	0.29	0.11	-1.22	0.09	0.15
166	0.83	-1.29	0.99	0.35	NaN	NaN	NaN	-1.19	0.88	0.51	-1.19	0.67	0.54	-1.2	0.53	0.49	-1.2	0.44	0.49	-1.22	0.28	0.53	-1.23	0.09	0.44	-1.14	0.04	0.47	NaN	NaN	NaN	-1.2	0.81	0.14	-1.19	0.67	0.11	-1.17	0.53	0.15	-1.16	0.45	0.14	-1.24	0.29	0.11	-1.22	0.09	0.15
167	0.835	-1.29	0.99	0.35	NaN	NaN	NaN	-1.19	0.88	0.51	-1.19	0.67	0.54	-1.2	0.53	0.49	-1.2	0.44	0.49	-1.22	0.28	0.53	-1.23	0.09	0.44	-1.14	0.04	0.47	NaN	NaN	NaN	-1.2	0.81	0.14	-1.19	0.67	0.11	-1.17	0.53	0.15	-1.16	0.45	0.14	-1.24	0.29	0.11	-1.22	0.09	0.15
168	0.84	-1.29	0.99	0.35	NaN	NaN	NaN	-1.19	0.88	0.51	-1.19	0.67	0.54	-1.19	0.53	0.49	-1.2	0.44	0.49	-1.22	0.28	0.53	-1.23	0.09	0.44	-1.14	0.04	0.47	NaN	NaN	NaN	-1.2	0.81	0.14	-1.19	0.67	0.11	-1.17	0.53	0.15	-1.16	0.45	0.14	-1.24	0.29	0.11	-1.22	0.09	0.15
169	0.845	-1.29	0.99	0.35	NaN	NaN	NaN	-1.19	0.88	0.51	-1.19	0.67	0.54	-1.19	0.53	0.49	-1.2	0.44	0.49	-1.22	0.28	0.53	-1.23	0.09	0.44	-1.14	0.04	0.47	NaN	NaN	NaN	-1.2	0.81	0.14	-1.19	0.67	0.11	-1.17	0.53	0.15	-1.16	0.45	0.14	-1.24	0.29	0.11	-1.22	0.09	0.15
170	0.85	-1.29	0.99	0.35	NaN	NaN	NaN	-1.19	0.88	0.51	-1.19	0.67	0.54	-1.19	0.53	0.49	-1.2	0.44	0.49	-1.22	0.28	0.53	-1.23	0.09	0.44	-1.14	0.04	0.47	NaN	NaN	NaN	-1.2	0.81	0.14	-1.19	0.67	0.11	-1.17	0.53	0.15	-1.16	0.45	0.14	-1.24	0.29	0.11	-1.22	0.09	0.15
171	0.855	-1.29	0.99	0.35	NaN	NaN	NaN	-1.19	0.88	0.51	-1.19	0.67	0.54	-1.19	0.53	0.49	-1.2	0.44	0.49	-1.22	0.28	0.53	-1.23	0.09	0.44	-1.14	0.04	0.47	NaN	NaN	NaN	-1.2	0.81	0.14	-1.19	0.67	0.11	-1.17	0.53	0.15	-1.16	0.45	0.14	-1.24	0.29	0.11	-1.22	0.09	0.15
172	0.86	-1.29	0.99	0.35	NaN	NaN	NaN	-1.19	0.88	0.51	-1.19	0.67	0.54	-1.19	0.53	0.49	-1.2	0.44	0.49	-1.22	0.28	0.53	-1.23	0.09	0.44	-1.14	0.04	0.47	NaN	NaN	NaN	-1.2	0.81	0.14	-1.19	0.67	0.11	-1.17	0.53	0.15	-1.16	0.45	0.14	-1.24	0.29	0.11	-1.22	0.09	0.15
173	0.865	-1.29	0.99	0.35	NaN	NaN	NaN	-1.19	0.88	0.51	-1.19	0.67	0.54	-1.19	0.53	0.49	-1.2	0.44	0.49	-1.22	0.28	0.53	-1.23	0.09	0.44	-1.14	0.04	0.47	NaN	NaN	NaN	-1.2	0.81	0.14	-1.19	0.67	0.11	-1.17	0.53	0.15	-1.16	0.45	0.14	-1.24	0.29	0.11	-1.22	0.09	0.15
174	0.87	-1.29	0.99	0.35	NaN	NaN	NaN	-1.19	0.88	0.51	-1.19	0.67	0.54	-1.19	0.53	0.49	-1.2	0.44	0.49	-1.22	0.28	0.53	-1.23	0.09	0.44	-1.14	0.04	0.47	NaN	NaN	NaN	-1.2	0.81	0.14	-1.19	0.67	0.11	-1.17	0.53	0.15	-1.16	0.45	0.14	-1.24	0.29	0.11	-1.22	0.09	0.15
175	0.875	-1.29	0.99	0.35	NaN	NaN	NaN	-1.19	0.88	0.51	-1.19	0.67	0.54	-1.19	0.53	0.49	-1.2	0.44	0.49	-1.22	0.28	0.53	-1.23	0.09	0.44	-1.14	0.04	0.47	NaN	NaN	NaN	-1.2	0.81	0.14	-1.19	0.67	0.11	-1.17	0.53	0.15	-1.16	0.45	0.14	-1.24	0.29	0.11	-1.22	0.09	0.15
176	0.88	-1.29	0.99	0.35	NaN	NaN	NaN	-1.19	0.88	0.51	-1.19	0.67	0.54	-1.19	0.53	0.49	-1.2	0.44	0.49	-1.22	0.28	0.53	-1.23	0.09	0.44	-1.14	0.04	0.47	NaN	NaN	NaN	-1.2	0.81	0.14	-1.19	0.67	0.11	-1.17	0.53	0.15	-1.16	0.45	0.14	-1.24	0.29	0.11	-1.22	0.09	0.15
177	0.885	-1.29	0.99	0.35	NaN	NaN	NaN	-1.19	0.88	0.51	-1.19	0.67	0.54	-1.19	0.53	0.49	-1.2	0.44	0.49	-1.22	0.28	0.53	-1.23	0.09	0.44	-1.14	0.04	0.47	NaN	NaN	NaN	-1.2	0.81	0.14	-1.19	0.67	0.11	-1.17	0.53	0.15	-1.16	0.45	0.14	-1.24	0.29	0.11	-1.22	0.09	0.15
178	0.89	-1.29	0.99	0.35	NaN	NaN	NaN	-1.19	0.88	0.51	-1.19	0.67	0.54	-1.19	0.53	0.49	-1.2	0.44	0.49	-1.22	0.28	0.53	-1.23	0.09	0.44	-1.14	0.04	0.47	NaN	NaN	NaN	-1.2	0.81	0.14	-1.19	0.67	0.11	-1.17	0.53	0.15	-1.16	0.45	0.14	-1.24	0.29	0.11	-1.22	0.09	0.15
179	0.895	-1.29	0.99	0.35	NaN	NaN	NaN	-1.19	0.88	0.51	-1.19	0.67	0.54	-1.2	0.53	0.49	-1.2	0.44	0.49	-1.22	0.28	0.53	-1.23	0.09	0.44	-1.14	0.04	0.47	NaN	NaN	NaN	-1.2	0.81	0.14	-1.19	0.67	0.11	-1.17	0.53	0.15	-1.16	0.45	0.14	-1.24	0.29	0.11	-1.22	0.09	0.15
180	0.9	-1.29	0.99	0.35	NaN	NaN	NaN	-1.19	0.88	0.51	-1.19	0.67	0.54	-1.2	0.53	0.49	-1.2	0.44	0.49	-1.22	0.28	0.53	-1.23	0.09	0.44	-1.14	0.04	0.47	NaN	NaN	NaN	-1.2	0.81	0.14	-1.19	0.67	0.11	-1.17	0.53	0.15	-1.16	0.45	0.14	-1.24	0.29	0.11	-1.22	0.09	0.15
181	0.905	-1.29	0.99	0.35	NaN	NaN	NaN	-1.19	0.88	0.51	-1.19	0.67	0.54	-1.2	0.53	0.49	-1.21	0.44	0.49	-1.22	0.28	0.53	-1.23	0.09	0.44	-1.14	0.04	0.47	NaN	NaN	NaN	-1.2	0.81	0.14	-1.19	0.67	0.11	-1.17	0.53	0.15	-1.16	0.45	0.14	-1.24	0.29	0.11	-1.22	0.09	0.15
182	0.91	-1.29	0.99	0.35	NaN	NaN	NaN	-1.19	0.88	0.51	-1.19	0.67	0.54	-1.2	0.53	0.49	-1.21	0.44	0.49	-1.22	0.28	0.53	-1.23	0.09	0.44	-1.14	0.04	0.47	NaN	NaN	NaN	-1.2	0.81	0.14	-1.19	0.67	0.11	-1.17	0.53	0.15	-1.16	0.45	0.14	-1.24	0.29	0.11	-1.22	0.09	0.15
183	0.915	-1.29	0.99	0.35	NaN	NaN	NaN	-1.19	0.88	0.51	-1.19	0.67	0.54	-1.2	0.53	0.49	-1.21	0.44	0.49	-1.22	0.28	0.53	-1.23	0.09	0.44	-1.14	0.04	0.47	NaN	NaN	NaN	-1.2	0.81	0.14	-1.19	0.67	0.11	-1.17	0.53	0.15	-1.16	0.45	0.14	-1.24	0.29	0.11	-1.22	0.09	0.15
184	0.92	-1.29	0.99	0.35	NaN	NaN	NaN	-1.19	0.88	0.51	-1.19	0.67	0.54	-1.2	0.53	0.49	-1.21	0.44	0.49	-1.22	0.28	0.53	-1.23	0.09	0.44	-1.14	0.04	0.47	NaN	NaN	NaN	-1.2	0.81	0.14	-1.19	0.67	0.11	-1.17	0.53	0.15	-1.16	0.45	0.14	-1.24	0.29	0.11	-1.22	0.09	0.15
185	0.925	-1.29	0.99	0.35	NaN	NaN	NaN	-1.19	0.88	0.51	-1.19	0.67	0.54	-1.2	0.53	0.49	-1.21	0.44	0.49	-1.22	0.28	0.53	-1.23	0.09	0.44	-1.14	0.04	0.47	NaN	NaN	NaN	-1.2	0.81	0.14	-1.19	0.67	0.11	-1.17	0.53	0.15	-1.16	0.45	0.14	-1.24	0.29	0.11	-1.22	0.09	0.15
186	0.93	-1.29	0.99	0.35	NaN	NaN	NaN	-1.19	0.88	0.51	-1.19	0.67	0.54	-1.2	0.53	0.49	-1.21	0.44	0.49	-1.22	0.28	0.53	-1.23	0.09	0.44	-1.14	0.04	0.47	NaN	NaN	NaN	-1.2	0.81	0.14	-1.19	0.67	0.11	-1.17	0.53	0.15	-1.16	0.45	0.14	-1.24	0.29	0.11	-1.22	0.09	0.15
187	0.935	-1.29	0.99	0.35	NaN	NaN	NaN	-1.19	0.88	0.51	-1.19	0.67	0.54	-1.2	0.53	0.49	-1.21	0.44	0.49	-1.22	0.28	0.53	-1.23	0.09	0.44	-1.14	0.04	0.47	NaN	NaN	NaN	-1.2	0.81	0.14	-1.19	0.67	0.11	-1.17	0.53	0.15	-1.16	0.45	0.14	-1.24	0.29	0.11	-1.22	0.09	0.15
188	0.94	-1.29	0.99	0.35	NaN	NaN	NaN	-1.19	0.88	0.51	-1.19	0.67	0.54	-1.2	0.53	0.49	-1.2	0.44	0.49	-1.22	0.28	0.53	-1.23	0.09	0.44	-1.14	0.04	0.47	NaN	NaN	NaN	-1.2	0.81	0.14	-1.19	0.67	0.11	-1.17	0.53	0.15	-1.16	0.45	0.14	-1.24	0.29	0.11	-1.22	0.09	0.15
189	0.945	-1.29	0.99	0.35	NaN	NaN	NaN	-1.19	0.88	0.51	-1.19	0.67	0.54	-1.2	0.53	0.49	-1.21	0.44	0.49	-1.22	0.28	0.53	-1.23	0.09	0.44	-1.14	0.04	0.47	NaN	NaN	NaN	-1.2	0.81	0.14	-1.19	0.67	0.11	-1.17	0.53	0.15	-1.16	0.45	0.14	-1.24	0.29	0.11	-1.22	0.09	0.15
190	0.95	-1.29	0.99	0.35	NaN	NaN	NaN	-1.19	0.88	0.51	-1.19	0.67	0.54	-1.2	0.53	0.49	-1.21	0.44	0.49	-1.22	0.28	0.53	-1.23	0.09	0.44	-1.14	0.04	0.47	NaN	NaN	NaN	-1.2	0.81	0.14	-1.19	0.67	0.11	-1.17	0.53	0.15	-1.16	0.45	0.14	-1.24	0.29	0.11	-1.22	0.09	0.15
191	0.955	-1.29	0.99	0.35	NaN	NaN	NaN	-1.19	0.88	0.51	-1.19	0.67	0.54	-1.2	0.53	0.49	-1.21	0.44	0.49	-1.22	0.28	0.53	-1.23	0.09	0.44	-1.14	0.04	0.47	NaN	NaN	NaN	-1.2	0.81	0.14	-1.19	0.67	0.11	-1.17	0.53	0.15	-1.16	0.45	0.14	-1.24	0.29	0.11	-1.22	0.09	0.15
192	0.96	-1.29	0.99	0.35	NaN	NaN	NaN	-1.19	0.88	0.51	-1.19	0.67	0.54	-1.2	0.53	0.49	-1.21	0.44	0.49	-1.22	0.28	0.53	-1.23	0.09	0.44	-1.14	0.04	0.47	NaN	NaN	NaN	-1.2	0.81	0.14	-1.19	0.67	0.11	-1.17	0.53	0.15	-1.16	0.45	0.14	-1.24	0.29	0.11	-1.22	0.09	0.15
193	0.965	-1.29	0.99	0.35	NaN	NaN	NaN	-1.19	0.88	0.51	-1.19	0.67	0.54	-1.2	0.53	0.49	-1.21	0.44	0.49	-1.22	0.28	0.53	-1.23	0.09	0.44	-1.14	0.04	0.47	NaN	NaN	NaN	-1.2	0.81	0.14	-1.19	0.67	0.11	-1.17	0.53	0.15	-1.16	0.45	0.14	-1.24	0.29	0.11	-1.22	0.09	0.15
194	0.97	-1.29	0.99	0.35	NaN	NaN	NaN	-1.19	0.88	0.51	-1.19	0.67	0.54	-1.2	0.53	0.49	-1.21	0.44	0.49	-1.22	0.28	0.53	-1.23	0.09	0.44	-1.14	0.04	0.47	NaN	NaN	NaN	-1.2	0.81	0.14	-1.19	0.67	0.11	-1.17	0.53	0.15	-1.16	0.45	0.14	-1.24	0.29	0.11	-1.22	0.09	0.15
195	0.975	-1.29	0.99	0.35	NaN	NaN	NaN	-1.19	0.88	0.51	-1.19	0.67	0.54	-1.2	0.53	0.49	-1.21	0.44	0.49	-1.22	0.28	0.53	-1.23	0.09	0.44	-1.14	0.04	0.47	NaN	NaN	NaN	-1.2	0.81	0.14	-1.19	0.67	0.11	-1.17	0.53	0.15	-1.16	0.45	0.14	-1.24	0.29	0.11	-1.22	0.09	0.15
196	0.98	-1.29	0.99	0.35	NaN	NaN	NaN	-1.19	0.88	0.51	-1.19	0.67	0.54	-1.2	0.53	0.49	-1.2	0.44	0.49	-1.22	0.28	0.53	-1.23	0.09	0.44	-1.14	0.04	0.47	NaN	NaN	NaN	-1.2	0.81	0.14	-1.19	0.67	0.11	-1.17	0.53	0.15	-1.16	0.45	0.14	-1.24	0.29	0.11	-1.22	0.09	0.15
197	0.985	-1.29	0.99	0.35	NaN	NaN	NaN	-1.19	0.88	0.51	-1.19	0.67	0.54	-1.2	0.53	0.49	-1.2	0.44	0.49	-1.22	0.28	0.53	-1.23	0.09	0.44	-1.14	0.04	0.47	NaN	NaN	NaN	-1.2	0.81	0.14	-1.19	0.67	0.11	-1.17	0.53	0.15	-1.16	0.45	0.14	-1.24	0.29	0.11	-1.22	0.09	0.15
198	0.99	-1.29	0.99	0.35	NaN	NaN	NaN	-1.19	0.88	0.51	-1.19	0.67	0.54	-1.2	0.53	0.49	-1.2	0.44	0.49	-1.22	0.28	0.53	-1.23	0.09	0.44	-1.14	0.04	0.47	NaN	NaN	NaN	-1.2	0.81	0.14	-1.19	0.67	0.11	-1.17	0.53	0.15	-1.16	0.45	0.14	-1.24	0.29	0.11	-1.22	0.09	0.15
199	0.995	-1.29	0.99	0.35	NaN	NaN	NaN	-1.19	0.88	0.51	-1.19	0.67	0.54	-1.2	0.53	0.49	-1.2	0.44	0.49	-1.22	0.28	0.53	-1.23	0.09	0.44	-1.14	0.04	0.47	NaN	NaN	NaN	-1.2	0.81	0.14	-1.19	0.67	0.11	-1.17	0.53	0.15	-1.16	0.45	0.14	-1.24	0.29	0.11	-1.22	0.09	0.15
200	1	-1.29	0.99	0.35	NaN	NaN	NaN	-1.19	0.88	0.51	-1.19	0.67	0.54	-1.2	0.53	0.49	-1.2	0.44	0.49	-1.22	0.28	0.53	-1.23	0.09	0.44	-1.14	0.04	0.47	NaN	NaN	NaN	-1.2	0.81	0.14	-1.19	0.67	0.11	-1.17	0.53	0.15	-1.16	0.45	0.14	-1.24	0.29	0.11	-1.22	0.09	0.15
201	1.005	-1.29	0.99	0.35	NaN	NaN	NaN	-1.19	0.88	0.51	-1.19	0.67	0.54	-1.2	0.53	0.49	-1.2	0.44	0.49	-1.22	0.28	0.53	-1.23	0.09	0.44	-1.14	0.04	0.47	NaN	NaN	NaN	-1.2	0.81	0.14	-1.19	0.67	0.11	-1.17	0.53	0.15	-1.16	0.45	0.14	-1.24	0.29	0.11	-1.22	0.09	0.15
202	1.01	-1.3	0.99	0.35	NaN	NaN	NaN	-1.19	0.88	0.51	-1.19	0.67	0.54	-1.2	0.53	0.49	-1.2	0.44	0.49	-1.22	0.28	0.53	-1.23	0.09	0.44	-1.14	0.04	0.47	NaN	NaN	NaN	-1.2	0.81	0.14	-1.19	0.67	0.11	-1.17	0.53	0.15	-1.16	0.45	0.14	-1.24	0.29	0.11	-1.22	0.09	0.15
203	1.015	-1.3	0.99	0.35	NaN	NaN	NaN	-1.2	0.88	0.51	-1.19	0.67	0.54	-1.2	0.53	0.49	-1.2	0.44	0.49	-1.22	0.28	0.53	-1.23	0.09	0.44	-1.14	0.04	0.47	NaN	NaN	NaN	-1.2	0.81	0.14	-1.19	0.67	0.11	-1.17	0.53	0.15	-1.16	0.45	0.14	-1.24	0.29	0.11	-1.22	0.09	0.15
204	1.02	-1.3	0.99	0.35	NaN	NaN	NaN	-1.2	0.88	0.51	-1.19	0.67	0.54	-1.2	0.53	0.49	-1.2	0.44	0.49	-1.22	0.28	0.53	-1.23	0.09	0.44	-1.14	0.04	0.47	NaN	NaN	NaN	-1.2	0.81	0.14	-1.19	0.67	0.11	-1.17	0.53	0.15	-1.16	0.45	0.14	-1.24	0.29	0.11	-1.22	0.09	0.15
205	1.025	-1.3	0.99	0.35	NaN	NaN	NaN	-1.2	0.88	0.51	-1.19	0.67	0.54	-1.2	0.53	0.49	-1.2	0.44	0.49	-1.22	0.28	0.53	-1.23	0.09	0.44	-1.14	0.04	0.47	NaN	NaN	NaN	-1.2	0.81	0.14	-1.19	0.67	0.11	-1.17	0.53	0.15	-1.16	0.45	0.14	-1.24	0.29	0.11	-1.22	0.09	0.15
206	1.03	-1.3	0.99	0.35	NaN	NaN	NaN	-1.2	0.88	0.51	-1.19	0.67	0.54	-1.2	0.53	0.49	-1.2	0.44	0.49	-1.22	0.28	0.53	-1.23	0.09	0.44	-1.14	0.04	0.47	NaN	NaN	NaN	-1.2	0.81	0.14	-1.19	0.67	0.11	-1.17	0.53	0.15	-1.16	0.45	0.14	-1.24	0.29	0.11	-1.22	0.09	0.15
207	1.035	-1.3	0.99	0.35	NaN	NaN	NaN	-1.2	0.88	0.51	-1.19	0.67	0.54	-1.2	0.53	0.49	-1.2	0.44	0.49	-1.22	0.28	0.53	-1.23	0.09	0.44	-1.14	0.04	0.47	NaN	NaN	NaN	-1.2	0.81	0.14	-1.19	0.67	0.11	-1.17	0.53	0.15	-1.16	0.45	0.14	-1.24	0.29	0.11	-1.22	0.09	0.15
208	1.04	-1.3	0.99	0.35	NaN	NaN	NaN	-1.2	0.88	0.51	-1.19	0.67	0.54	-1.2	0.53	0.49	-1.2	0.44	0.49	-1.22	0.28	0.53	-1.23	0.09	0.44	-1.14	0.04	0.47	NaN	NaN	NaN	-1.2	0.81	0.14	-1.19	0.67	0.11	-1.17	0.53	0.15	-1.16	0.45	0.14	-1.24	0.29	0.11	-1.22	0.09	0.15
209	1.045	-1.3	0.99	0.35	NaN	NaN	NaN	-1.2	0.88	0.51	-1.19	0.67	0.54	-1.2	0.53	0.49	-1.2	0.44	0.49	-1.22	0.28	0.53	-1.23	0.09	0.44	-1.14	0.04	0.47	NaN	NaN	NaN	-1.2	0.81	0.14	-1.19	0.67	0.11	-1.17	0.53	0.15	-1.16	0.45	0.14	-1.24	0.29	0.11	-1.22	0.09	0.15
210	1.05	-1.3	0.99	0.35	NaN	NaN	NaN	-1.2	0.88	0.51	-1.19	0.67	0.54	-1.2	0.53	0.49	-1.2	0.44	0.49	-1.22	0.28	0.53	-1.23	0.09	0.44	-1.14	0.04	0.47	NaN	NaN	NaN	-1.2	0.81	0.14	-1.19	0.67	0.11	-1.17	0.53	0.15	-1.16	0.45	0.14	-1.24	0.29	0.11	-1.22	0.09	0.15
211	1.055	-1.3	0.99	0.35	NaN	NaN	NaN	-1.2	0.88	0.51	-1.19	0.67	0.54	-1.2	0.53	0.49	-1.2	0.44	0.49	-1.22	0.28	0.53	-1.23	0.09	0.44	-1.14	0.04	0.47	NaN	NaN	NaN	-1.2	0.81	0.14	-1.19	0.67	0.11	-1.17	0.53	0.15	-1.16	0.45	0.14	-1.24	0.29	0.11	-1.22	0.09	0.15
212	1.06	-1.3	0.99	0.35	NaN	NaN	NaN	-1.2	0.88	0.51	-1.19	0.67	0.54	-1.2	0.53	0.49	-1.2	0.44	0.49	-1.22	0.28	0.53	-1.23	0.09	0.44	-1.14	0.04	0.47	NaN	NaN	NaN	-1.2	0.81	0.14	-1.19	0.67	0.11	-1.17	0.53	0.15	-1.16	0.45	0.14	-1.24	0.29	0.11	-1.22	0.09	0.15
213	1.065	-1.3	0.99	0.35	NaN	NaN	NaN	-1.2	0.88	0.51	-1.19	0.67	0.54	-1.2	0.53	0.49	-1.2	0.44	0.49	-1.22	0.28	0.53	-1.23	0.09	0.44	-1.14	0.04	0.47	NaN	NaN	NaN	-1.2	0.81	0.14	-1.19	0.67	0.11	-1.17	0.53	0.15	-1.16	0.45	0.14	-1.24	0.29	0.11	-1.22	0.09	0.15
214	1.07	-1.3	0.99	0.35	NaN	NaN	NaN	-1.2	0.88	0.51	-1.19	0.67	0.54	-1.2	0.53	0.49	-1.2	0.44	0.49	-1.22	0.28	0.53	-1.23	0.09	0.44	-1.14	0.04	0.47	NaN	NaN	NaN	-1.2	0.81	0.14	-1.19	0.67	0.11	-1.17	0.53	0.15	-1.16	0.45	0.14	-1.24	0.29	0.11	-1.22	0.09	0.15
215	1.075	-1.3	0.99	0.35	NaN	NaN	NaN	-1.2	0.88	0.51	-1.19	0.67	0.54	-1.2	0.53	0.49	-1.2	0.44	0.49	-1.22	0.28	0.53	-1.23	0.09	0.44	-1.14	0.04	0.47	NaN	NaN	NaN	-1.2	0.81	0.14	-1.19	0.67	0.11	-1.17	0.53	0.15	-1.16	0.45	0.14	-1.24	0.29	0.11	-1.22	0.09	0.15
216	1.08	-1.3	0.99	0.35	NaN	NaN	NaN	-1.2	0.88	0.51	-1.19	0.67	0.54	-1.2	0.53	0.49	-1.2	0.44	0.49	-1.22	0.28	0.53	-1.23	0.09	0.44	-1.14	0.04	0.47	NaN	NaN	NaN	-1.2	0.81	0.14	-1.19	0.67	0.11	-1.17	0.53	0.15	-1.16	0.45	0.14	-1.24	0.29	0.11	-1.22	0.09	0.15
217	1.085	-1.3	0.99	0.35	NaN	NaN	NaN	-1.2	0.88	0.51	-1.19	0.67	0.54	-1.2	0.53	0.49	-1.2	0.44	0.49	-1.22	0.28	0.53	-1.23	0.09	0.44	-1.14	0.04	0.47	NaN	NaN	NaN	-1.2	0.81	0.14	-1.19	0.67	0.11	-1.17	0.53	0.15	-1.16	0.45	0.14	-1.24	0.29	0.11	-1.22	0.09	0.15
218	1.09	-1.3	0.99	0.35	NaN	NaN	NaN	-1.2	0.88	0.51	-1.19	0.67	0.54	-1.2	0.53	0.49	-1.2	0.44	0.49	-1.22	0.28	0.53	-1.23	0.09	0.44	-1.14	0.04	0.47	NaN	NaN	NaN	-1.2	0.81	0.14	-1.19	0.67	0.11	-1.17	0.53	0.15	-1.16	0.45	0.14	-1.24	0.29	0.11	-1.22	0.09	0.15
219	1.095	-1.3	0.99	0.35	NaN	NaN	NaN	-1.2	0.88	0.51	-1.19	0.67	0.54	-1.2	0.53	0.49	-1.2	0.44	0.49	-1.22	0.28	0.53	-1.23	0.09	0.44	-1.14	0.04	0.47	NaN	NaN	NaN	-1.2	0.81	0.14	-1.19	0.67	0.11	-1.17	0.53	0.15	-1.16	0.45	0.14	-1.24	0.29	0.11	-1.22	0.09	0.15
220	1.1	-1.3	0.99	0.35	NaN	NaN	NaN	-1.2	0.88	0.51	-1.19	0.67	0.54	-1.2	0.53	0.49	-1.2	0.44	0.49	-1.22	0.28	0.53	-1.23	0.09	0.44	-1.14	0.04	0.47	NaN	NaN	NaN	-1.2	0.81	0.14	-1.19	0.67	0.11	-1.17	0.53	0.15	-1.16	0.45	0.14	-1.24	0.29	0.11	-1.22	0.09	0.15
221	1.105	-1.3	0.99	0.35	NaN	NaN	NaN	-1.2	0.88	0.51	-1.19	0.67	0.54	-1.2	0.53	0.49	-1.2	0.44	0.49	-1.22	0.28	0.53	-1.23	0.09	0.44	-1.14	0.04	0.47	NaN	NaN	NaN	-1.2	0.81	0.14	-1.19	0.67	0.11	-1.17	0.53	0.15	-1.16	0.45	0.14	-1.24	0.29	0.11	-1.22	0.09	0.15
222	1.11	-1.3	0.99	0.35	NaN	NaN	NaN	-1.2	0.88	0.51	-1.19	0.67	0.54	-1.2	0.53	0.49	-1.2	0.44	0.49	-1.22	0.28	0.53	-1.23	0.09	0.44	-1.14	0.04	0.47	NaN	NaN	NaN	-1.2	0.81	0.14	-1.19	0.67	0.11	-1.17	0.53	0.15	-1.16	0.45	0.14	-1.24	0.29	0.11	-1.22	0.09	0.15
223	1.115	-1.3	0.99	0.35	NaN	NaN	NaN	-1.2	0.88	0.51	-1.19	0.67	0.54	-1.2	0.53	0.49	-1.2	0.44	0.49	-1.22	0.28	0.53	-1.23	0.09	0.44	-1.14	0.04	0.47	NaN	NaN	NaN	-1.2	0.81	0.14	-1.19	0.67	0.11	-1.17	0.53	0.15	-1.16	0.45	0.14	-1.24	0.29	0.11	-1.22	0.09	0.15
224	1.12	-1.3	0.99	0.35	NaN	NaN	NaN	-1.2	0.88	0.51	-1.19	0.67	0.54	-1.2	0.53	0.49	-1.2	0.44	0.49	-1.22	0.28	0.53	-1.23	0.09	0.44	-1.14	0.04	0.47	NaN	NaN	NaN	-1.2	0.81	0.14	-1.19	0.67	0.11	-1.17	0.53	0.15	-1.16	0.45	0.14	-1.24	0.29	0.11	-1.22	0.09	0.15
225	1.125	-1.3	0.99	0.35	NaN	NaN	NaN	-1.2	0.88	0.51	-1.19	0.67	0.54	-1.2	0.53	0.49	-1.2	0.44	0.49	-1.22	0.28	0.53	-1.23	0.09	0.44	-1.14	0.04	0.47	NaN	NaN	NaN	-1.2	0.81	0.14	-1.19	0.67	0.11	-1.17	0.53	0.15	-1.16	0.45	0.14	-1.24	0.29	0.11	-1.22	0.09	0.15
226	1.13	-1.3	1	0.35	NaN	NaN	NaN	-1.2	0.88	0.51	-1.19	0.67	0.54	-1.2	0.53	0.49	-1.2	0.44	0.49	-1.22	0.28	0.53	-1.23	0.09	0.44	-1.14	0.04	0.47	NaN	NaN	NaN	-1.2	0.81	0.14	-1.19	0.67	0.11	-1.17	0.53	0.15	-1.16	0.45	0.14	-1.24	0.29	0.11	-1.22	0.09	0.15
227	1.135	-1.3	1	0.35	NaN	NaN	NaN	-1.2	0.88	0.51	-1.19	0.67	0.54	-1.2	0.53	0.49	-1.2	0.44	0.49	-1.22	0.28	0.53	-1.23	0.09	0.44	-1.14	0.04	0.47	NaN	NaN	NaN	-1.2	0.81	0.14	-1.19	0.67	0.11	-1.17	0.53	0.15	-1.16	0.45	0.14	-1.24	0.29	0.11	-1.22	0.09	0.15
228	1.14	-1.3	1	0.35	NaN	NaN	NaN	-1.2	0.88	0.51	-1.19	0.67	0.54	-1.2	0.53	0.49	-1.2	0.44	0.49	-1.22	0.28	0.53	-1.23	0.09	0.44	-1.14	0.04	0.47	NaN	NaN	NaN	-1.2	0.81	0.14	-1.19	0.67	0.11	-1.17	0.53	0.15	-1.16	0.45	0.14	-1.24	0.29	0.11	-1.22	0.09	0.15
229	1.145	-1.3	1	0.35	NaN	NaN	NaN	-1.2	0.88	0.51	-1.19	0.67	0.54	-1.2	0.53	0.49	-1.2	0.44	0.49	-1.22	0.28	0.53	-1.23	0.09	0.44	-1.14	0.04	0.47	NaN	NaN	NaN	-1.2	0.81	0.14	-1.19	0.67	0.11	-1.17	0.53	0.15	-1.16	0.45	0.14	-1.24	0.29	0.11	-1.22	0.09	0.15
230	1.15	-1.3	1	0.35	NaN	NaN	NaN	-1.2	0.88	0.51	-1.19	0.67	0.54	-1.2	0.53	0.49	-1.2	0.44	0.49	-1.22	0.28	0.53	-1.23	0.09	0.44	-1.14	0.04	0.47	NaN	NaN	NaN	-1.2	0.81	0.14	-1.19	0.67	0.11	-1.17	0.53	0.15	-1.16	0.45	0.14	-1.24	0.29	0.11	-1.22	0.09	0.15
231	1.155	-1.3	1	0.35	NaN	NaN	NaN	-1.2	0.88	0.51	-1.19	0.67	0.54	-1.2	0.53	0.49	-1.2	0.44	0.49	-1.22	0.28	0.53	-1.23	0.09	0.44	-1.14	0.04	0.47	NaN	NaN	NaN	-1.2	0.81	0.14	-1.19	0.67	0.11	-1.17	0.53	0.15	-1.16	0.45	0.14	-1.24	0.29	0.11	-1.22	0.09	0.15
232	1.16	-1.3	1	0.35	NaN	NaN	NaN	-1.2	0.88	0.51	-1.19	0.67	0.54	-1.2	0.53	0.49	-1.2	0.44	0.49	-1.22	0.28	0.53	-1.23	0.09	0.44	-1.14	0.04	0.47	NaN	NaN	NaN	-1.2	0.81	0.14	-1.19	0.67	0.11	-1.17	0.53	0.15	-1.16	0.45	0.14	-1.24	0.29	0.11	-1.22	0.09	0.15
233	1.165	-1.3	1	0.35	NaN	NaN	NaN	-1.2	0.88	0.51	-1.19	0.67	0.54	-1.2	0.53	0.49	-1.2	0.44	0.49	-1.22	0.28	0.53	-1.23	0.09	0.44	-1.14	0.04	0.47	NaN	NaN	NaN	-1.2	0.81	0.14	-1.19	0.67	0.11	-1.17	0.53	0.15	-1.16	0.45	0.14	-1.24	0.29	0.11	-1.22	0.09	0.15
234	1.17	-1.3	1	0.35	NaN	NaN	NaN	-1.2	0.88	0.51	-1.19	0.67	0.54	-1.2	0.53	0.49	-1.2	0.44	0.49	-1.22	0.28	0.53	-1.23	0.09	0.44	-1.14	0.04	0.47	NaN	NaN	NaN	-1.2	0.81	0.14	-1.19	0.67	0.11	-1.17	0.53	0.15	-1.16	0.45	0.14	-1.24	0.29	0.11	-1.22	0.09	0.15
235	1.175	-1.3	1	0.35	NaN	NaN	NaN	-1.2	0.88	0.51	-1.19	0.67	0.54	-1.19	0.53	0.49	-1.2	0.44	0.49	-1.22	0.28	0.53	-1.23	0.09	0.44	-1.14	0.04	0.47	NaN	NaN	NaN	-1.2	0.81	0.14	-1.19	0.67	0.11	-1.17	0.53	0.15	-1.16	0.45	0.14	-1.24	0.29	0.11	-1.22	0.09	0.15
236	1.18	-1.3	1	0.35	NaN	NaN	NaN	-1.2	0.88	0.51	-1.19	0.67	0.54	-1.19	0.53	0.49	-1.2	0.44	0.49	-1.22	0.28	0.53	-1.23	0.09	0.44	-1.14	0.04	0.47	NaN	NaN	NaN	-1.2	0.81	0.14	-1.19	0.67	0.11	-1.17	0.53	0.15	-1.16	0.45	0.14	-1.24	0.29	0.11	-1.22	0.09	0.15
237	1.185	-1.3	1	0.35	NaN	NaN	NaN	-1.2	0.88	0.51	-1.19	0.67	0.54	-1.19	0.53	0.49	-1.2	0.44	0.49	-1.22	0.28	0.53	-1.23	0.09	0.44	-1.14	0.04	0.47	NaN	NaN	NaN	-1.2	0.81	0.14	-1.19	0.67	0.11	-1.17	0.53	0.15	-1.16	0.45	0.14	-1.24	0.29	0.11	-1.22	0.09	0.15
238	1.19	-1.3	1	0.35	NaN	NaN	NaN	-1.2	0.88	0.51	-1.19	0.67	0.54	-1.19	0.53	0.49	-1.2	0.44	0.49	-1.22	0.28	0.53	-1.23	0.09	0.44	-1.14	0.04	0.47	NaN	NaN	NaN	-1.2	0.81	0.14	-1.19	0.67	0.11	-1.17	0.53	0.16	-1.16	0.45	0.14	-1.24	0.29	0.11	-1.22	0.09	0.15
239	1.195	-1.3	1	0.35	NaN	NaN	NaN	-1.2	0.88	0.51	-1.19	0.67	0.54	-1.19	0.53	0.49	-1.2	0.44	0.49	-1.22	0.28	0.53	-1.23	0.09	0.44	-1.14	0.04	0.47	NaN	NaN	NaN	-1.2	0.81	0.14	-1.19	0.67	0.11	-1.17	0.53	0.16	-1.16	0.45	0.14	-1.24	0.29	0.11	-1.22	0.09	0.15
240	1.2	-1.3	1	0.35	NaN	NaN	NaN	-1.2	0.88	0.51	-1.19	0.67	0.54	-1.19	0.53	0.49	-1.2	0.44	0.49	-1.22	0.28	0.53	-1.23	0.09	0.44	-1.14	0.04	0.47	NaN	NaN	NaN	-1.2	0.81	0.14	-1.19	0.67	0.11	-1.17	0.53	0.16	-1.16	0.45	0.14	-1.24	0.29	0.11	-1.22	0.09	0.15
241	1.205	-1.3	1	0.35	NaN	NaN	NaN	-1.2	0.88	0.51	-1.19	0.67	0.54	-1.19	0.53	0.49	-1.2	0.44	0.49	-1.22	0.28	0.53	-1.23	0.09	0.44	-1.14	0.04	0.47	NaN	NaN	NaN	-1.2	0.81	0.14	-1.19	0.67	0.11	-1.17	0.53	0.16	-1.16	0.45	0.14	-1.24	0.29	0.11	-1.22	0.09	0.15
242	1.21	-1.3	1	0.35	NaN	NaN	NaN	-1.2	0.88	0.51	-1.19	0.67	0.54	-1.19	0.53	0.49	-1.2	0.44	0.49	-1.22	0.28	0.53	-1.23	0.09	0.44	-1.14	0.04	0.47	NaN	NaN	NaN	-1.2	0.81	0.14	-1.19	0.67	0.11	-1.17	0.53	0.16	-1.16	0.45	0.14	-1.24	0.29	0.11	-1.22	0.09	0.15
243	1.215	-1.3	1	0.34	NaN	NaN	NaN	-1.2	0.88	0.51	-1.19	0.67	0.54	-1.19	0.53	0.49	-1.2	0.44	0.49	-1.22	0.28	0.53	-1.23	0.09	0.44	-1.14	0.04	0.47	NaN	NaN	NaN	-1.2	0.81	0.14	-1.19	0.67	0.11	-1.17	0.53	0.16	-1.16	0.45	0.14	-1.24	0.29	0.11	-1.22	0.09	0.15
244	1.22	-1.3	1	0.34	NaN	NaN	NaN	-1.2	0.88	0.51	-1.19	0.67	0.54	-1.19	0.53	0.49	-1.2	0.44	0.49	-1.22	0.28	0.53	-1.23	0.09	0.44	-1.14	0.04	0.47	NaN	NaN	NaN	-1.2	0.81	0.14	-1.19	0.67	0.11	-1.17	0.53	0.16	-1.16	0.45	0.14	-1.24	0.29	0.11	-1.22	0.09	0.15
245	1.225	-1.3	1	0.34	NaN	NaN	NaN	-1.2	0.88	0.51	-1.19	0.67	0.54	-1.19	0.53	0.49	-1.2	0.44	0.49	-1.22	0.28	0.53	-1.23	0.09	0.44	-1.14	0.04	0.47	NaN	NaN	NaN	-1.2	0.81	0.14	-1.19	0.67	0.11	-1.17	0.53	0.16	-1.16	0.45	0.14	-1.24	0.29	0.11	-1.22	0.09	0.15
246	1.23	-1.3	1	0.34	NaN	NaN	NaN	-1.2	0.88	0.51	-1.19	0.67	0.54	-1.19	0.53	0.49	-1.2	0.44	0.49	-1.22	0.28	0.53	-1.23	0.09	0.44	-1.14	0.04	0.47	NaN	NaN	NaN	-1.2	0.81	0.14	-1.19	0.67	0.11	-1.17	0.53	0.16	-1.16	0.45	0.14	-1.24	0.29	0.11	-1.22	0.09	0.15
247	1.235	-1.3	1	0.34	NaN	NaN	NaN	-1.2	0.88	0.51	-1.19	0.67	0.54	-1.19	0.53	0.49	-1.2	0.44	0.49	-1.22	0.28	0.53	-1.23	0.09	0.44	-1.14	0.04	0.47	NaN	NaN	NaN	-1.2	0.81	0.14	-1.19	0.67	0.11	-1.17	0.53	0.16	-1.16	0.45	0.14	-1.24	0.29	0.11	-1.22	0.09	0.15
248	1.24	-1.3	1	0.34	NaN	NaN	NaN	-1.2	0.88	0.51	-1.19	0.67	0.54	-1.19	0.53	0.49	-1.2	0.44	0.49	-1.22	0.28	0.53	-1.23	0.09	0.44	-1.14	0.04	0.47	NaN	NaN	NaN	-1.2	0.81	0.14	-1.19	0.67	0.11	-1.17	0.53	0.16	-1.16	0.45	0.14	-1.24	0.29	0.11	-1.22	0.09	0.15
249	1.245	-1.3	1	0.34	NaN	NaN	NaN	-1.2	0.88	0.51	-1.19	0.67	0.54	-1.19	0.53	0.49	-1.2	0.44	0.49	-1.22	0.28	0.53	-1.23	0.09	0.44	-1.14	0.04	0.47	NaN	NaN	NaN	-1.2	0.81	0.14	-1.19	0.67	0.11	-1.17	0.53	0.16	-1.16	0.45	0.14	-1.24	0.29	0.11	-1.22	0.09	0.15
250	1.25	-1.3	1	0.34	NaN	NaN	NaN	-1.2	0.88	0.51	-1.2	0.67	0.54	-1.19	0.53	0.49	-1.2	0.44	0.49	-1.22	0.28	0.53	-1.23	0.09	0.44	-1.14	0.04	0.47	NaN	NaN	NaN	-1.2	0.81	0.14	-1.19	0.67	0.11	-1.17	0.53	0.16	-1.16	0.45	0.14	-1.24	0.29	0.11	-1.22	0.09	0.15
251	1.255	-1.3	1	0.34	NaN	NaN	NaN	-1.2	0.88	0.51	-1.2	0.67	0.54	-1.19	0.53	0.49	-1.2	0.44	0.49	-1.22	0.28	0.53	-1.23	0.09	0.44	-1.14	0.04	0.47	NaN	NaN	NaN	-1.2	0.81	0.14	-1.19	0.67	0.11	-1.17	0.53	0.16	-1.16	0.45	0.14	-1.24	0.29	0.11	-1.22	0.09	0.15
252	1.26	-1.3	1	0.34	NaN	NaN	NaN	-1.2	0.88	0.51	-1.2	0.67	0.54	-1.19	0.53	0.49	-1.2	0.44	0.49	-1.22	0.28	0.53	-1.23	0.09	0.44	-1.14	0.04	0.47	NaN	NaN	NaN	-1.2	0.81	0.14	-1.19	0.67	0.11	-1.17	0.53	0.16	-1.16	0.45	0.14	-1.24	0.29	0.11	-1.22	0.09	0.15
253	1.265	-1.3	1	0.34	NaN	NaN	NaN	-1.2	0.88	0.51	-1.2	0.67	0.54	-1.19	0.53	0.49	-1.2	0.44	0.49	-1.22	0.28	0.53	-1.23	0.09	0.44	-1.14	0.04	0.47	NaN	NaN	NaN	-1.2	0.81	0.14	-1.19	0.67	0.11	-1.17	0.53	0.16	-1.16	0.45	0.14	-1.23	0.29	0.11	-1.22	0.09	0.15
254	1.27	-1.3	1	0.34	NaN	NaN	NaN	-1.2	0.88	0.51	-1.2	0.67	0.54	-1.19	0.53	0.49	-1.2	0.44	0.49	-1.22	0.28	0.53	-1.23	0.09	0.44	-1.14	0.04	0.47	NaN	NaN	NaN	-1.2	0.81	0.14	-1.19	0.67	0.11	-1.17	0.53	0.16	-1.16	0.44	0.14	-1.23	0.29	0.11	-1.22	0.09	0.15
255	1.275	-1.3	1	0.34	NaN	NaN	NaN	-1.2	0.88	0.51	-1.2	0.67	0.54	-1.19	0.53	0.49	-1.2	0.44	0.49	-1.22	0.28	0.53	-1.23	0.09	0.44	-1.14	0.04	0.47	NaN	NaN	NaN	-1.2	0.81	0.14	-1.19	0.67	0.11	-1.17	0.53	0.16	-1.16	0.44	0.14	-1.23	0.29	0.11	-1.22	0.09	0.15
256	1.28	-1.3	1	0.34	NaN	NaN	NaN	-1.2	0.88	0.51	-1.2	0.67	0.54	-1.19	0.53	0.49	-1.2	0.44	0.49	-1.22	0.28	0.53	-1.23	0.09	0.44	-1.14	0.04	0.47	NaN	NaN	NaN	-1.2	0.81	0.14	-1.19	0.67	0.11	-1.17	0.52	0.16	-1.16	0.44	0.14	-1.23	0.29	0.11	-1.22	0.09	0.15
257	1.285	-1.3	1	0.34	NaN	NaN	NaN	-1.2	0.88	0.51	-1.2	0.67	0.54	-1.19	0.53	0.49	-1.2	0.44	0.49	-1.22	0.28	0.53	-1.23	0.09	0.44	-1.14	0.04	0.47	NaN	NaN	NaN	-1.2	0.81	0.14	-1.19	0.67	0.11	-1.17	0.53	0.16	-1.16	0.44	0.14	-1.23	0.29	0.11	-1.22	0.09	0.15
258	1.29	-1.3	1	0.34	NaN	NaN	NaN	-1.2	0.88	0.51	-1.2	0.67	0.54	-1.19	0.53	0.49	-1.2	0.44	0.49	-1.22	0.28	0.53	-1.23	0.09	0.44	-1.14	0.04	0.47	NaN	NaN	NaN	-1.2	0.81	0.14	-1.19	0.67	0.11	-1.17	0.52	0.16	-1.16	0.44	0.14	-1.23	0.29	0.11	-1.22	0.09	0.15
259	1.295	-1.3	1	0.34	NaN	NaN	NaN	-1.2	0.88	0.51	-1.2	0.67	0.54	-1.19	0.53	0.49	-1.2	0.44	0.49	-1.22	0.28	0.53	-1.23	0.09	0.44	-1.14	0.04	0.47	NaN	NaN	NaN	-1.2	0.81	0.14	-1.19	0.67	0.11	-1.17	0.52	0.16	-1.16	0.44	0.14	-1.23	0.29	0.11	-1.22	0.09	0.15
260	1.3	-1.3	1	0.34	NaN	NaN	NaN	-1.2	0.88	0.51	-1.2	0.67	0.54	-1.19	0.53	0.49	-1.2	0.44	0.49	-1.22	0.28	0.53	-1.23	0.09	0.44	-1.14	0.04	0.47	NaN	NaN	NaN	-1.2	0.81	0.14	-1.19	0.67	0.11	-1.17	0.52	0.16	-1.16	0.44	0.14	-1.23	0.29	0.11	-1.22	0.09	0.15
261	1.305	-1.3	1	0.34	NaN	NaN	NaN	-1.2	0.88	0.51	-1.2	0.67	0.54	-1.19	0.53	0.49	-1.2	0.44	0.49	-1.22	0.28	0.53	-1.23	0.09	0.44	-1.14	0.04	0.47	NaN	NaN	NaN	-1.2	0.81	0.14	-1.19	0.67	0.11	-1.17	0.52	0.16	-1.16	0.44	0.14	-1.23	0.29	0.11	-1.22	0.09	0.15
262	1.31	-1.3	1	0.34	NaN	NaN	NaN	-1.2	0.88	0.51	-1.2	0.67	0.54	-1.19	0.53	0.49	-1.2	0.44	0.49	-1.22	0.28	0.53	-1.23	0.09	0.44	-1.14	0.04	0.47	NaN	NaN	NaN	-1.2	0.81	0.14	-1.19	0.67	0.11	-1.17	0.52	0.16	-1.16	0.44	0.14	-1.23	0.29	0.11	-1.22	0.09	0.15
263	1.315	-1.3	1	0.34	NaN	NaN	NaN	-1.2	0.88	0.51	-1.2	0.67	0.54	-1.19	0.53	0.49	-1.2	0.44	0.49	-1.22	0.28	0.53	-1.23	0.09	0.44	-1.14	0.04	0.47	NaN	NaN	NaN	-1.2	0.81	0.14	-1.19	0.67	0.11	-1.17	0.52	0.16	-1.16	0.44	0.14	-1.23	0.29	0.11	-1.22	0.09	0.15
264	1.32	-1.3	1	0.34	NaN	NaN	NaN	-1.2	0.88	0.51	-1.2	0.67	0.54	-1.19	0.53	0.49	-1.2	0.44	0.49	-1.22	0.28	0.53	-1.23	0.09	0.44	-1.14	0.04	0.47	NaN	NaN	NaN	-1.2	0.81	0.14	-1.19	0.67	0.11	-1.17	0.52	0.16	-1.16	0.44	0.14	-1.23	0.29	0.11	-1.22	0.09	0.15
265	1.325	-1.3	1	0.34	NaN	NaN	NaN	-1.2	0.88	0.51	-1.2	0.67	0.54	-1.19	0.53	0.49	-1.2	0.44	0.49	-1.22	0.28	0.53	-1.23	0.09	0.44	-1.14	0.04	0.47	NaN	NaN	NaN	-1.2	0.81	0.14	-1.19	0.67	0.11	-1.17	0.52	0.16	-1.16	0.44	0.14	-1.23	0.29	0.11	-1.22	0.09	0.15
266	1.33	-1.3	1	0.34	NaN	NaN	NaN	-1.2	0.88	0.51	-1.2	0.67	0.54	-1.19	0.53	0.49	-1.2	0.44	0.49	-1.22	0.28	0.53	-1.23	0.09	0.44	-1.14	0.04	0.47	NaN	NaN	NaN	-1.2	0.81	0.14	-1.19	0.67	0.11	-1.17	0.52	0.16	-1.16	0.44	0.14	-1.23	0.29	0.11	-1.22	0.09	0.15
267	1.335	-1.3	1	0.34	NaN	NaN	NaN	-1.21	0.88	0.51	-1.2	0.67	0.54	-1.19	0.53	0.49	-1.2	0.44	0.49	-1.22	0.28	0.53	-1.23	0.09	0.44	-1.14	0.04	0.47	NaN	NaN	NaN	-1.2	0.81	0.14	-1.19	0.67	0.11	-1.17	0.52	0.16	-1.16	0.44	0.14	-1.23	0.29	0.11	-1.22	0.09	0.15
268	1.34	-1.3	1	0.34	NaN	NaN	NaN	-1.21	0.88	0.51	-1.2	0.67	0.54	-1.19	0.53	0.49	-1.2	0.44	0.49	-1.22	0.28	0.53	-1.23	0.09	0.44	-1.14	0.04	0.47	NaN	NaN	NaN	-1.2	0.81	0.14	-1.19	0.67	0.11	-1.17	0.53	0.16	-1.16	0.44	0.14	-1.23	0.29	0.11	-1.22	0.09	0.15
269	1.345	-1.3	1	0.34	NaN	NaN	NaN	-1.21	0.88	0.51	-1.2	0.67	0.54	-1.19	0.53	0.49	-1.2	0.44	0.49	-1.22	0.28	0.53	-1.23	0.09	0.44	-1.14	0.04	0.47	NaN	NaN	NaN	-1.2	0.81	0.14	-1.19	0.67	0.11	-1.17	0.53	0.16	-1.16	0.45	0.14	-1.23	0.29	0.11	-1.22	0.09	0.15
270	1.35	-1.3	1	0.34	NaN	NaN	NaN	-1.21	0.88	0.51	-1.2	0.67	0.54	-1.19	0.53	0.49	-1.2	0.44	0.49	-1.22	0.29	0.53	-1.23	0.09	0.44	-1.14	0.04	0.47	NaN	NaN	NaN	-1.2	0.81	0.14	-1.18	0.67	0.11	-1.17	0.53	0.16	-1.16	0.45	0.14	-1.23	0.29	0.11	-1.22	0.09	0.15
271	1.355	-1.3	1	0.34	NaN	NaN	NaN	-1.21	0.88	0.51	-1.2	0.67	0.54	-1.19	0.53	0.49	-1.2	0.44	0.49	-1.22	0.29	0.53	-1.23	0.09	0.44	-1.14	0.04	0.47	NaN	NaN	NaN	-1.2	0.81	0.14	-1.18	0.67	0.11	-1.17	0.53	0.16	-1.16	0.45	0.14	-1.23	0.29	0.11	-1.22	0.09	0.15
272	1.36	-1.3	1	0.34	NaN	NaN	NaN	-1.21	0.88	0.51	-1.2	0.67	0.54	-1.19	0.53	0.49	-1.2	0.44	0.49	-1.22	0.29	0.53	-1.23	0.09	0.44	-1.14	0.04	0.47	NaN	NaN	NaN	-1.2	0.81	0.14	-1.18	0.67	0.11	-1.17	0.53	0.16	-1.16	0.45	0.14	-1.23	0.29	0.11	-1.22	0.09	0.15
273	1.365	-1.3	1	0.34	NaN	NaN	NaN	-1.21	0.88	0.51	-1.2	0.67	0.54	-1.19	0.53	0.49	-1.19	0.44	0.49	-1.22	0.29	0.53	-1.23	0.09	0.44	-1.14	0.04	0.47	NaN	NaN	NaN	-1.2	0.81	0.14	-1.18	0.67	0.11	-1.17	0.53	0.16	-1.16	0.45	0.14	-1.23	0.29	0.11	-1.22	0.09	0.15
274	1.37	-1.3	1	0.34	NaN	NaN	NaN	-1.21	0.88	0.51	-1.2	0.67	0.54	-1.19	0.53	0.49	-1.19	0.44	0.49	-1.22	0.29	0.53	-1.23	0.09	0.44	-1.14	0.04	0.47	NaN	NaN	NaN	-1.2	0.81	0.14	-1.18	0.67	0.11	-1.17	0.53	0.16	-1.16	0.45	0.14	-1.23	0.29	0.11	-1.22	0.09	0.15
275	1.375	-1.3	1	0.34	NaN	NaN	NaN	-1.21	0.88	0.51	-1.2	0.67	0.54	-1.19	0.53	0.49	-1.19	0.44	0.49	-1.22	0.29	0.53	-1.23	0.09	0.44	-1.14	0.04	0.47	NaN	NaN	NaN	-1.2	0.81	0.14	-1.18	0.67	0.11	-1.17	0.53	0.16	-1.16	0.45	0.14	-1.24	0.29	0.11	-1.22	0.09	0.15
276	1.38	-1.3	1	0.34	NaN	NaN	NaN	-1.21	0.88	0.51	-1.2	0.67	0.54	-1.19	0.53	0.49	-1.19	0.44	0.49	-1.22	0.29	0.53	-1.23	0.09	0.44	-1.14	0.04	0.47	NaN	NaN	NaN	-1.2	0.81	0.14	-1.18	0.67	0.11	-1.17	0.53	0.16	-1.16	0.45	0.14	-1.24	0.29	0.11	-1.22	0.09	0.15
277	1.385	-1.3	1	0.34	NaN	NaN	NaN	-1.21	0.88	0.51	-1.2	0.67	0.54	-1.19	0.53	0.49	-1.19	0.44	0.49	-1.22	0.29	0.53	-1.23	0.09	0.44	-1.14	0.04	0.47	NaN	NaN	NaN	-1.2	0.81	0.14	-1.18	0.67	0.11	-1.17	0.53	0.16	-1.16	0.45	0.14	-1.23	0.29	0.11	-1.22	0.09	0.15
278	1.39	-1.3	1	0.34	NaN	NaN	NaN	-1.21	0.88	0.51	-1.2	0.67	0.54	-1.19	0.53	0.49	-1.19	0.44	0.49	-1.22	0.29	0.53	-1.23	0.09	0.44	-1.14	0.04	0.47	NaN	NaN	NaN	-1.2	0.81	0.14	-1.18	0.67	0.11	-1.17	0.53	0.16	-1.16	0.45	0.14	-1.23	0.29	0.11	-1.22	0.09	0.15
279	1.395	-1.3	1	0.34	NaN	NaN	NaN	-1.21	0.88	0.51	-1.2	0.67	0.54	-1.19	0.53	0.49	-1.19	0.44	0.49	-1.22	0.29	0.53	-1.23	0.09	0.44	-1.14	0.04	0.47	NaN	NaN	NaN	-1.2	0.81	0.14	-1.18	0.67	0.11	-1.17	0.53	0.16	-1.16	0.45	0.14	-1.23	0.29	0.11	-1.22	0.09	0.15
280	1.4	-1.3	1	0.34	NaN	NaN	NaN	-1.21	0.88	0.51	-1.2	0.67	0.54	-1.19	0.53	0.49	-1.19	0.44	0.49	-1.22	0.29	0.53	-1.23	0.09	0.44	-1.14	0.04	0.47	NaN	NaN	NaN	-1.2	0.81	0.14	-1.18	0.67	0.11	-1.17	0.53	0.16	-1.16	0.45	0.14	-1.23	0.29	0.11	-1.22	0.09	0.15
281	1.405	-1.3	1	0.34	NaN	NaN	NaN	-1.21	0.88	0.51	-1.2	0.67	0.54	-1.19	0.53	0.49	-1.19	0.44	0.49	-1.22	0.29	0.53	-1.23	0.09	0.44	-1.14	0.04	0.47	NaN	NaN	NaN	-1.2	0.81	0.14	-1.18	0.67	0.11	-1.17	0.53	0.16	-1.16	0.45	0.14	-1.23	0.29	0.11	-1.22	0.09	0.15
282	1.41	-1.3	1	0.34	NaN	NaN	NaN	-1.21	0.88	0.51	-1.2	0.67	0.54	-1.19	0.53	0.49	-1.19	0.44	0.49	-1.22	0.29	0.53	-1.23	0.09	0.44	-1.14	0.04	0.47	NaN	NaN	NaN	-1.2	0.81	0.14	-1.18	0.67	0.11	-1.17	0.53	0.16	-1.16	0.45	0.14	-1.23	0.29	0.11	-1.22	0.09	0.15
283	1.415	-1.3	1	0.34	NaN	NaN	NaN	-1.21	0.88	0.51	-1.2	0.67	0.54	-1.18	0.53	0.49	-1.19	0.44	0.49	-1.22	0.29	0.53	-1.23	0.09	0.44	-1.14	0.04	0.47	NaN	NaN	NaN	-1.2	0.81	0.14	-1.18	0.67	0.11	-1.17	0.53	0.16	-1.16	0.45	0.14	-1.23	0.29	0.11	-1.22	0.09	0.15
284	1.42	-1.3	1	0.34	NaN	NaN	NaN	-1.21	0.88	0.51	-1.2	0.67	0.54	-1.18	0.53	0.49	-1.19	0.44	0.49	-1.22	0.29	0.53	-1.23	0.09	0.44	-1.14	0.04	0.47	NaN	NaN	NaN	-1.2	0.81	0.14	-1.18	0.67	0.11	-1.17	0.53	0.16	-1.16	0.45	0.14	-1.23	0.29	0.11	-1.22	0.09	0.15
285	1.425	-1.3	1	0.34	NaN	NaN	NaN	-1.21	0.88	0.51	-1.19	0.67	0.54	-1.18	0.53	0.49	-1.19	0.44	0.49	-1.22	0.28	0.53	-1.23	0.09	0.44	-1.14	0.04	0.47	NaN	NaN	NaN	-1.2	0.81	0.14	-1.18	0.67	0.11	-1.17	0.53	0.16	-1.16	0.45	0.14	-1.23	0.29	0.11	-1.22	0.09	0.15
286	1.43	-1.3	1	0.34	NaN	NaN	NaN	-1.21	0.88	0.51	-1.19	0.67	0.54	-1.18	0.53	0.49	-1.19	0.44	0.49	-1.21	0.28	0.53	-1.23	0.09	0.44	-1.14	0.04	0.47	NaN	NaN	NaN	-1.2	0.81	0.14	-1.18	0.67	0.11	-1.17	0.53	0.16	-1.16	0.45	0.14	-1.23	0.29	0.11	-1.22	0.09	0.15
287	1.435	-1.3	1	0.34	NaN	NaN	NaN	-1.21	0.88	0.51	-1.19	0.67	0.54	-1.18	0.53	0.49	-1.19	0.44	0.49	-1.21	0.28	0.53	-1.23	0.09	0.44	-1.14	0.04	0.47	NaN	NaN	NaN	-1.2	0.81	0.14	-1.18	0.67	0.11	-1.17	0.53	0.16	-1.16	0.45	0.14	-1.23	0.29	0.11	-1.22	0.09	0.15
288	1.44	-1.3	1	0.34	NaN	NaN	NaN	-1.21	0.88	0.52	-1.19	0.67	0.54	-1.18	0.53	0.49	-1.19	0.44	0.49	-1.21	0.28	0.53	-1.23	0.09	0.44	-1.14	0.04	0.47	NaN	NaN	NaN	-1.2	0.81	0.14	-1.18	0.67	0.11	-1.17	0.53	0.16	-1.16	0.45	0.14	-1.23	0.29	0.11	-1.22	0.09	0.15
289	1.445	-1.3	1	0.35	NaN	NaN	NaN	-1.21	0.88	0.52	-1.19	0.67	0.54	-1.18	0.53	0.49	-1.19	0.44	0.49	-1.21	0.28	0.53	-1.23	0.09	0.44	-1.14	0.04	0.47	NaN	NaN	NaN	-1.2	0.81	0.14	-1.18	0.67	0.11	-1.17	0.53	0.16	-1.16	0.44	0.14	-1.23	0.29	0.11	-1.22	0.09	0.15
290	1.45	-1.3	1	0.35	NaN	NaN	NaN	-1.21	0.88	0.52	-1.19	0.67	0.54	-1.18	0.53	0.49	-1.19	0.43	0.49	-1.21	0.28	0.53	-1.23	0.09	0.44	-1.14	0.04	0.47	NaN	NaN	NaN	-1.2	0.81	0.14	-1.18	0.67	0.11	-1.17	0.53	0.16	-1.16	0.45	0.14	-1.23	0.29	0.11	-1.22	0.09	0.15
291	1.455	-1.3	1	0.35	NaN	NaN	NaN	-1.21	0.88	0.52	-1.19	0.67	0.54	-1.18	0.53	0.49	-1.19	0.43	0.49	-1.21	0.28	0.53	-1.23	0.09	0.44	-1.14	0.04	0.47	NaN	NaN	NaN	-1.2	0.81	0.14	-1.18	0.67	0.11	-1.17	0.53	0.16	-1.16	0.45	0.14	-1.23	0.29	0.11	-1.22	0.09	0.15
292	1.46	-1.3	1	0.35	NaN	NaN	NaN	-1.21	0.88	0.52	-1.19	0.67	0.54	-1.18	0.53	0.49	-1.19	0.43	0.49	-1.21	0.28	0.53	-1.23	0.09	0.44	-1.14	0.04	0.47	NaN	NaN	NaN	-1.2	0.81	0.14	-1.18	0.67	0.11	-1.16	0.53	0.16	-1.16	0.45	0.14	-1.23	0.29	0.11	-1.22	0.09	0.15
293	1.465	-1.3	1	0.35	NaN	NaN	NaN	-1.21	0.88	0.52	-1.19	0.67	0.54	-1.18	0.53	0.49	-1.19	0.43	0.49	-1.21	0.28	0.53	-1.23	0.09	0.44	-1.14	0.04	0.47	NaN	NaN	NaN	-1.2	0.81	0.14	-1.18	0.67	0.11	-1.16	0.53	0.16	-1.16	0.45	0.14	-1.23	0.29	0.11	-1.22	0.09	0.15
294	1.47	-1.3	1	0.35	NaN	NaN	NaN	-1.21	0.88	0.52	-1.19	0.67	0.54	-1.18	0.53	0.49	-1.19	0.43	0.49	-1.21	0.28	0.53	-1.22	0.09	0.44	-1.14	0.04	0.47	NaN	NaN	NaN	-1.2	0.81	0.14	-1.18	0.67	0.11	-1.16	0.53	0.16	-1.16	0.45	0.14	-1.23	0.29	0.11	-1.22	0.09	0.15
295	1.475	-1.3	1	0.35	NaN	NaN	NaN	-1.21	0.88	0.52	-1.19	0.67	0.54	-1.18	0.53	0.49	-1.18	0.43	0.49	-1.21	0.28	0.53	-1.22	0.08	0.44	-1.14	0.04	0.47	NaN	NaN	NaN	-1.2	0.81	0.14	-1.18	0.67	0.11	-1.16	0.53	0.16	-1.16	0.45	0.14	-1.23	0.29	0.11	-1.22	0.09	0.15
296	1.48	-1.3	1	0.35	NaN	NaN	NaN	-1.21	0.88	0.52	-1.19	0.67	0.54	-1.18	0.53	0.49	-1.18	0.43	0.49	-1.21	0.28	0.53	-1.22	0.08	0.44	-1.14	0.04	0.47	NaN	NaN	NaN	-1.2	0.81	0.14	-1.18	0.67	0.11	-1.16	0.53	0.16	-1.16	0.45	0.14	-1.23	0.29	0.11	-1.22	0.09	0.15
297	1.485	-1.3	1	0.35	NaN	NaN	NaN	-1.21	0.88	0.52	-1.19	0.67	0.54	-1.18	0.53	0.49	-1.18	0.43	0.49	-1.21	0.28	0.53	-1.22	0.08	0.44	-1.14	0.04	0.47	NaN	NaN	NaN	-1.2	0.81	0.14	-1.18	0.67	0.11	-1.16	0.53	0.16	-1.16	0.45	0.14	-1.23	0.29	0.11	-1.22	0.09	0.15
298	1.49	-1.3	1	0.35	NaN	NaN	NaN	-1.21	0.88	0.52	-1.19	0.67	0.54	-1.18	0.53	0.49	-1.18	0.43	0.49	-1.21	0.28	0.53	-1.22	0.08	0.44	-1.14	0.04	0.47	NaN	NaN	NaN	-1.2	0.81	0.14	-1.18	0.67	0.11	-1.16	0.53	0.16	-1.16	0.45	0.14	-1.23	0.29	0.11	-1.22	0.09	0.15
299	1.495	-1.3	1	0.35	NaN	NaN	NaN	-1.21	0.88	0.52	-1.19	0.67	0.54	-1.18	0.53	0.49	-1.18	0.43	0.49	-1.21	0.28	0.53	-1.22	0.08	0.44	-1.14	0.04	0.47	NaN	NaN	NaN	-1.2	0.81	0.14	-1.18	0.67	0.11	-1.16	0.53	0.16	-1.16	0.45	0.14	-1.23	0.29	0.11	-1.22	0.09	0.15
300	1.5	-1.3	1	0.35	NaN	NaN	NaN	-1.21	0.88	0.52	-1.19	0.67	0.54	-1.18	0.53	0.49	-1.18	0.43	0.49	-1.21	0.28	0.53	-1.22	0.08	0.44	-1.14	0.04	0.47	NaN	NaN	NaN	-1.2	0.81	0.14	-1.18	0.67	0.11	-1.16	0.53	0.16	-1.16	0.45	0.14	-1.23	0.29	0.11	-1.22	0.09	0.15
301	1.505	-1.3	1	0.35	NaN	NaN	NaN	-1.21	0.88	0.52	-1.19	0.67	0.54	-1.18	0.53	0.49	-1.18	0.43	0.49	-1.21	0.28	0.53	-1.22	0.08	0.44	-1.14	0.04	0.47	NaN	NaN	NaN	-1.2	0.81	0.14	-1.18	0.67	0.11	-1.16	0.53	0.16	-1.16	0.44	0.14	-1.23	0.29	0.11	-1.22	0.09	0.15
302	1.51	-1.3	1	0.35	NaN	NaN	NaN	-1.21	0.88	0.52	-1.19	0.67	0.54	-1.18	0.53	0.49	-1.18	0.43	0.49	-1.21	0.28	0.53	-1.22	0.08	0.44	-1.14	0.04	0.47	NaN	NaN	NaN	-1.2	0.81	0.14	-1.18	0.67	0.11	-1.16	0.53	0.16	-1.16	0.44	0.15	-1.23	0.29	0.11	-1.22	0.09	0.15
303	1.515	-1.3	1	0.35	NaN	NaN	NaN	-1.21	0.88	0.52	-1.19	0.67	0.54	-1.18	0.53	0.49	-1.18	0.43	0.49	-1.21	0.28	0.53	-1.22	0.08	0.44	-1.14	0.04	0.47	NaN	NaN	NaN	-1.2	0.81	0.14	-1.18	0.67	0.11	-1.16	0.53	0.16	-1.16	0.44	0.14	-1.23	0.29	0.11	-1.22	0.09	0.15
304	1.52	-1.3	1	0.35	NaN	NaN	NaN	-1.21	0.88	0.52	-1.19	0.67	0.54	-1.18	0.53	0.49	-1.18	0.43	0.49	-1.21	0.28	0.53	-1.22	0.08	0.44	-1.14	0.04	0.47	NaN	NaN	NaN	-1.2	0.81	0.14	-1.18	0.67	0.11	-1.16	0.53	0.16	-1.16	0.44	0.15	-1.23	0.29	0.11	-1.22	0.09	0.15
305	1.525	-1.3	1	0.35	NaN	NaN	NaN	-1.21	0.87	0.52	-1.19	0.67	0.54	-1.18	0.53	0.49	-1.18	0.43	0.49	-1.21	0.28	0.53	-1.22	0.08	0.44	-1.14	0.04	0.47	NaN	NaN	NaN	-1.2	0.81	0.14	-1.18	0.67	0.11	-1.16	0.53	0.16	-1.16	0.44	0.15	-1.23	0.29	0.11	-1.22	0.09	0.15
306	1.53	-1.3	1	0.35	NaN	NaN	NaN	-1.21	0.87	0.52	-1.19	0.67	0.54	-1.18	0.53	0.49	-1.18	0.43	0.49	-1.21	0.28	0.53	-1.22	0.08	0.44	-1.14	0.04	0.47	NaN	NaN	NaN	-1.2	0.81	0.14	-1.18	0.67	0.11	-1.16	0.53	0.16	-1.16	0.44	0.15	-1.23	0.29	0.11	-1.22	0.09	0.15
307	1.535	-1.3	1	0.35	NaN	NaN	NaN	-1.21	0.87	0.52	-1.19	0.67	0.54	-1.18	0.53	0.49	-1.18	0.43	0.49	-1.21	0.28	0.53	-1.22	0.08	0.44	-1.14	0.04	0.47	NaN	NaN	NaN	-1.2	0.81	0.14	-1.18	0.67	0.11	-1.16	0.52	0.16	-1.16	0.45	0.14	-1.23	0.29	0.11	-1.22	0.09	0.15
308	1.54	-1.3	1	0.35	NaN	NaN	NaN	-1.21	0.87	0.52	-1.19	0.67	0.54	-1.18	0.53	0.49	-1.18	0.43	0.49	-1.21	0.28	0.53	-1.22	0.08	0.44	-1.14	0.04	0.47	NaN	NaN	NaN	-1.2	0.81	0.14	-1.18	0.67	0.11	-1.16	0.52	0.16	-1.16	0.45	0.15	-1.23	0.29	0.11	-1.22	0.09	0.15
309	1.545	-1.3	1	0.35	NaN	NaN	NaN	-1.21	0.87	0.52	-1.19	0.67	0.54	-1.18	0.53	0.49	-1.18	0.43	0.49	-1.21	0.28	0.53	-1.22	0.08	0.44	-1.14	0.04	0.47	NaN	NaN	NaN	-1.19	0.81	0.14	-1.18	0.67	0.11	-1.16	0.52	0.16	-1.16	0.44	0.15	-1.23	0.29	0.11	-1.22	0.09	0.15
310	1.55	-1.3	1	0.35	NaN	NaN	NaN	-1.21	0.87	0.52	-1.19	0.67	0.54	-1.18	0.53	0.49	-1.18	0.43	0.49	-1.21	0.28	0.53	-1.22	0.08	0.44	-1.14	0.04	0.47	NaN	NaN	NaN	-1.19	0.81	0.14	-1.18	0.67	0.11	-1.16	0.52	0.16	-1.16	0.45	0.15	-1.23	0.29	0.11	-1.22	0.09	0.15
311	1.555	-1.3	1	0.35	NaN	NaN	NaN	-1.21	0.87	0.52	-1.19	0.67	0.54	-1.18	0.53	0.49	-1.18	0.43	0.49	-1.21	0.28	0.53	-1.22	0.08	0.44	-1.14	0.04	0.47	NaN	NaN	NaN	-1.19	0.81	0.14	-1.18	0.67	0.11	-1.16	0.53	0.16	-1.16	0.45	0.15	-1.23	0.29	0.11	-1.22	0.09	0.15
312	1.56	-1.3	1	0.35	NaN	NaN	NaN	-1.21	0.87	0.52	-1.19	0.67	0.54	-1.18	0.53	0.49	-1.18	0.43	0.49	-1.21	0.28	0.53	-1.22	0.08	0.44	-1.14	0.04	0.47	NaN	NaN	NaN	-1.19	0.81	0.14	-1.18	0.67	0.11	-1.16	0.53	0.16	-1.16	0.45	0.15	-1.23	0.29	0.11	-1.22	0.09	0.15
313	1.565	-1.3	1	0.35	NaN	NaN	NaN	-1.21	0.87	0.52	-1.19	0.67	0.54	-1.18	0.53	0.49	-1.18	0.43	0.49	-1.21	0.28	0.53	-1.22	0.08	0.44	-1.14	0.04	0.47	NaN	NaN	NaN	-1.19	0.81	0.14	-1.18	0.67	0.11	-1.16	0.53	0.16	-1.16	0.45	0.15	-1.23	0.29	0.11	-1.22	0.09	0.15
314	1.57	-1.3	1	0.35	NaN	NaN	NaN	-1.21	0.87	0.52	-1.19	0.67	0.55	-1.18	0.53	0.49	-1.18	0.43	0.49	-1.21	0.28	0.53	-1.22	0.08	0.44	-1.14	0.04	0.47	NaN	NaN	NaN	-1.19	0.81	0.14	-1.18	0.67	0.11	-1.16	0.53	0.16	-1.16	0.45	0.15	-1.23	0.29	0.11	-1.22	0.09	0.15
315	1.575	-1.3	1	0.35	NaN	NaN	NaN	-1.21	0.87	0.52	-1.19	0.67	0.55	-1.18	0.53	0.49	-1.18	0.43	0.49	-1.21	0.28	0.53	-1.22	0.08	0.44	-1.14	0.04	0.47	NaN	NaN	NaN	-1.19	0.81	0.14	-1.18	0.67	0.11	-1.16	0.53	0.16	-1.16	0.45	0.15	-1.23	0.29	0.11	-1.22	0.09	0.15
316	1.58	-1.3	1	0.35	NaN	NaN	NaN	-1.21	0.87	0.52	-1.19	0.67	0.55	-1.18	0.53	0.49	-1.18	0.43	0.49	-1.21	0.28	0.53	-1.22	0.08	0.44	-1.14	0.04	0.47	NaN	NaN	NaN	-1.19	0.81	0.14	-1.18	0.67	0.11	-1.16	0.53	0.16	-1.16	0.45	0.15	-1.23	0.29	0.11	-1.22	0.09	0.15
317	1.585	-1.3	1	0.35	NaN	NaN	NaN	-1.21	0.87	0.52	-1.19	0.67	0.55	-1.18	0.53	0.49	-1.18	0.43	0.49	-1.21	0.28	0.53	-1.22	0.08	0.44	-1.14	0.04	0.47	NaN	NaN	NaN	-1.19	0.81	0.14	-1.18	0.67	0.11	-1.16	0.53	0.16	-1.16	0.45	0.15	-1.23	0.29	0.11	-1.22	0.09	0.15
318	1.59	-1.3	1	0.35	NaN	NaN	NaN	-1.21	0.87	0.52	-1.19	0.67	0.55	-1.18	0.53	0.49	-1.18	0.43	0.49	-1.21	0.28	0.53	-1.22	0.08	0.44	-1.14	0.04	0.47	NaN	NaN	NaN	-1.19	0.81	0.14	-1.18	0.67	0.11	-1.16	0.53	0.16	-1.16	0.45	0.15	-1.23	0.29	0.11	-1.22	0.09	0.15
319	1.595	-1.3	1	0.35	NaN	NaN	NaN	-1.21	0.87	0.52	-1.19	0.67	0.55	-1.18	0.53	0.49	-1.18	0.43	0.49	-1.21	0.28	0.53	-1.22	0.08	0.44	-1.14	0.04	0.47	NaN	NaN	NaN	-1.19	0.81	0.14	-1.18	0.67	0.11	-1.16	0.53	0.16	-1.16	0.45	0.15	-1.23	0.29	0.11	-1.22	0.09	0.15
320	1.6	-1.3	1	0.35	NaN	NaN	NaN	-1.21	0.87	0.52	-1.19	0.67	0.55	-1.18	0.53	0.49	-1.18	0.43	0.49	-1.21	0.28	0.53	-1.22	0.08	0.44	-1.14	0.04	0.47	NaN	NaN	NaN	-1.19	0.81	0.15	-1.18	0.67	0.11	-1.16	0.53	0.16	-1.16	0.45	0.15	-1.23	0.29	0.11	-1.22	0.09	0.15
321	1.605	-1.3	1	0.35	NaN	NaN	NaN	-1.21	0.87	0.52	-1.19	0.67	0.55	-1.18	0.53	0.49	-1.18	0.43	0.49	-1.21	0.28	0.53	-1.22	0.08	0.44	-1.14	0.04	0.47	NaN	NaN	NaN	-1.19	0.81	0.15	-1.18	0.67	0.11	-1.16	0.53	0.16	-1.16	0.45	0.15	-1.23	0.29	0.11	-1.22	0.09	0.15
322	1.61	-1.3	1	0.35	NaN	NaN	NaN	-1.21	0.87	0.52	-1.19	0.67	0.55	-1.18	0.53	0.49	-1.18	0.43	0.49	-1.21	0.28	0.53	-1.22	0.08	0.44	-1.14	0.04	0.47	NaN	NaN	NaN	-1.19	0.81	0.15	-1.18	0.67	0.11	-1.16	0.53	0.16	-1.16	0.45	0.15	-1.23	0.29	0.11	-1.22	0.09	0.15
323	1.615	-1.3	1	0.35	NaN	NaN	NaN	-1.21	0.87	0.52	-1.19	0.67	0.55	-1.18	0.53	0.49	-1.18	0.43	0.49	-1.21	0.28	0.53	-1.22	0.08	0.44	-1.14	0.04	0.47	NaN	NaN	NaN	-1.19	0.81	0.15	-1.18	0.67	0.11	-1.16	0.53	0.16	-1.16	0.45	0.15	-1.23	0.29	0.11	-1.22	0.09	0.15
324	1.62	-1.3	1	0.35	NaN	NaN	NaN	-1.21	0.87	0.52	-1.19	0.67	0.55	-1.18	0.53	0.49	-1.18	0.43	0.49	-1.21	0.28	0.53	-1.22	0.08	0.44	-1.14	0.04	0.47	NaN	NaN	NaN	-1.19	0.81	0.15	-1.18	0.67	0.11	-1.16	0.52	0.16	-1.16	0.45	0.15	-1.23	0.29	0.11	-1.22	0.09	0.15
325	1.625	-1.3	1	0.35	NaN	NaN	NaN	-1.21	0.87	0.52	-1.19	0.67	0.55	-1.18	0.53	0.49	-1.18	0.43	0.49	-1.21	0.28	0.53	-1.22	0.08	0.44	-1.14	0.04	0.47	NaN	NaN	NaN	-1.19	0.81	0.15	-1.18	0.67	0.11	-1.16	0.52	0.16	-1.16	0.45	0.15	-1.23	0.29	0.11	-1.22	0.09	0.15
326	1.63	-1.3	1	0.35	NaN	NaN	NaN	-1.21	0.87	0.52	-1.19	0.67	0.55	-1.18	0.53	0.49	-1.18	0.43	0.49	-1.21	0.28	0.53	-1.22	0.08	0.44	-1.14	0.04	0.47	NaN	NaN	NaN	-1.19	0.81	0.15	-1.17	0.67	0.11	-1.16	0.52	0.16	-1.16	0.45	0.15	-1.23	0.29	0.11	-1.22	0.09	0.15
327	1.635	-1.3	1	0.35	NaN	NaN	NaN	-1.21	0.87	0.52	-1.19	0.67	0.55	-1.18	0.53	0.49	-1.18	0.43	0.49	-1.21	0.28	0.53	-1.22	0.08	0.44	-1.14	0.04	0.47	NaN	NaN	NaN	-1.19	0.81	0.15	-1.17	0.67	0.11	-1.16	0.52	0.16	-1.16	0.45	0.15	-1.23	0.29	0.11	-1.22	0.09	0.15
328	1.64	-1.3	1	0.35	NaN	NaN	NaN	-1.21	0.87	0.52	-1.19	0.67	0.55	-1.18	0.53	0.49	-1.18	0.43	0.49	-1.21	0.28	0.53	-1.22	0.08	0.44	-1.14	0.04	0.47	NaN	NaN	NaN	-1.19	0.81	0.15	-1.17	0.67	0.11	-1.16	0.52	0.16	-1.16	0.45	0.15	-1.23	0.29	0.11	-1.22	0.09	0.15
329	1.645	-1.3	1	0.35	NaN	NaN	NaN	-1.21	0.87	0.52	-1.19	0.67	0.55	-1.18	0.53	0.49	-1.18	0.43	0.49	-1.21	0.28	0.53	-1.22	0.08	0.44	-1.14	0.04	0.47	NaN	NaN	NaN	-1.19	0.81	0.15	-1.17	0.67	0.11	-1.16	0.53	0.16	-1.16	0.45	0.15	-1.23	0.29	0.11	-1.22	0.09	0.15
330	1.65	-1.3	1	0.35	NaN	NaN	NaN	-1.21	0.87	0.52	-1.19	0.67	0.55	-1.18	0.53	0.49	-1.18	0.43	0.49	-1.21	0.28	0.53	-1.22	0.08	0.44	-1.14	0.04	0.47	NaN	NaN	NaN	-1.19	0.81	0.15	-1.17	0.67	0.12	-1.16	0.53	0.16	-1.16	0.45	0.15	-1.23	0.29	0.11	-1.22	0.1	0.15
331	1.655	-1.3	1	0.35	NaN	NaN	NaN	-1.21	0.87	0.52	-1.19	0.67	0.55	-1.17	0.53	0.49	-1.18	0.43	0.49	-1.21	0.28	0.53	-1.22	0.08	0.44	-1.14	0.04	0.47	NaN	NaN	NaN	-1.19	0.81	0.15	-1.17	0.67	0.12	-1.16	0.53	0.16	-1.16	0.45	0.15	-1.23	0.29	0.11	-1.22	0.1	0.15
332	1.66	-1.3	1	0.35	NaN	NaN	NaN	-1.21	0.87	0.52	-1.19	0.67	0.55	-1.17	0.53	0.49	-1.18	0.43	0.49	-1.21	0.28	0.53	-1.22	0.08	0.44	-1.14	0.04	0.47	NaN	NaN	NaN	-1.19	0.81	0.15	-1.17	0.67	0.12	-1.16	0.53	0.16	-1.16	0.45	0.15	-1.23	0.29	0.11	-1.22	0.1	0.15
333	1.665	-1.3	1	0.35	NaN	NaN	NaN	-1.21	0.87	0.52	-1.19	0.67	0.55	-1.17	0.53	0.49	-1.18	0.43	0.49	-1.21	0.28	0.53	-1.22	0.08	0.44	-1.14	0.04	0.47	NaN	NaN	NaN	-1.19	0.81	0.15	-1.17	0.67	0.12	-1.16	0.53	0.16	-1.16	0.45	0.15	-1.23	0.29	0.11	-1.22	0.1	0.15
334	1.67	-1.3	1	0.35	NaN	NaN	NaN	-1.21	0.87	0.52	-1.19	0.67	0.55	-1.18	0.53	0.49	-1.18	0.43	0.49	-1.21	0.28	0.53	-1.22	0.08	0.44	-1.14	0.04	0.47	NaN	NaN	NaN	-1.19	0.81	0.15	-1.17	0.67	0.12	-1.16	0.53	0.16	-1.16	0.45	0.15	-1.23	0.29	0.11	-1.22	0.1	0.15
335	1.675	-1.3	1	0.35	NaN	NaN	NaN	-1.21	0.87	0.52	-1.19	0.67	0.55	-1.18	0.53	0.49	-1.18	0.43	0.49	-1.21	0.28	0.53	-1.22	0.08	0.44	-1.14	0.04	0.47	NaN	NaN	NaN	-1.19	0.81	0.15	-1.17	0.67	0.12	-1.16	0.53	0.16	-1.16	0.45	0.15	-1.23	0.29	0.11	-1.22	0.1	0.15
336	1.68	-1.3	1	0.35	NaN	NaN	NaN	-1.21	0.87	0.52	-1.19	0.67	0.55	-1.18	0.53	0.49	-1.18	0.43	0.49	-1.21	0.28	0.53	-1.22	0.08	0.44	-1.14	0.04	0.47	NaN	NaN	NaN	-1.19	0.81	0.15	-1.17	0.67	0.12	-1.16	0.53	0.16	-1.16	0.45	0.15	-1.23	0.29	0.11	-1.22	0.1	0.15
337	1.685	-1.3	1	0.36	NaN	NaN	NaN	-1.21	0.87	0.52	-1.19	0.67	0.55	-1.18	0.53	0.49	-1.18	0.43	0.49	-1.21	0.28	0.53	-1.22	0.08	0.44	-1.14	0.04	0.47	NaN	NaN	NaN	-1.19	0.81	0.15	-1.17	0.67	0.12	-1.16	0.53	0.16	-1.16	0.45	0.15	-1.23	0.29	0.11	-1.22	0.1	0.15
338	1.69	-1.3	1	0.36	NaN	NaN	NaN	-1.21	0.87	0.52	-1.19	0.67	0.55	-1.18	0.53	0.49	-1.18	0.43	0.49	-1.21	0.28	0.53	-1.22	0.08	0.44	-1.14	0.04	0.47	NaN	NaN	NaN	-1.19	0.81	0.15	-1.17	0.67	0.12	-1.16	0.53	0.16	-1.15	0.45	0.15	-1.23	0.29	0.11	-1.22	0.1	0.15
339	1.695	-1.3	1	0.36	NaN	NaN	NaN	-1.21	0.87	0.53	-1.19	0.67	0.55	-1.18	0.53	0.49	-1.18	0.43	0.49	-1.21	0.28	0.53	-1.22	0.08	0.44	-1.14	0.04	0.47	NaN	NaN	NaN	-1.19	0.81	0.15	-1.17	0.67	0.12	-1.16	0.53	0.16	-1.16	0.45	0.15	-1.23	0.29	0.11	-1.22	0.1	0.15
340	1.7	-1.3	1	0.36	NaN	NaN	NaN	-1.21	0.87	0.53	-1.19	0.67	0.55	-1.17	0.53	0.49	-1.18	0.43	0.49	-1.21	0.28	0.53	-1.22	0.08	0.44	-1.14	0.04	0.47	NaN	NaN	NaN	-1.19	0.81	0.15	-1.17	0.67	0.12	-1.16	0.53	0.16	-1.16	0.45	0.15	-1.23	0.29	0.11	-1.22	0.1	0.15
341	1.705	-1.3	1	0.36	NaN	NaN	NaN	-1.21	0.87	0.53	-1.19	0.67	0.55	-1.17	0.53	0.49	-1.18	0.43	0.49	-1.21	0.28	0.53	-1.22	0.08	0.44	-1.14	0.04	0.47	NaN	NaN	NaN	-1.19	0.81	0.15	-1.17	0.67	0.12	-1.16	0.53	0.16	-1.15	0.45	0.15	-1.23	0.29	0.11	-1.22	0.1	0.15
342	1.71	-1.3	1	0.36	NaN	NaN	NaN	-1.21	0.87	0.53	-1.19	0.67	0.55	-1.18	0.53	0.5	-1.18	0.43	0.49	-1.21	0.28	0.53	-1.22	0.08	0.44	-1.14	0.04	0.47	NaN	NaN	NaN	-1.19	0.81	0.15	-1.17	0.67	0.12	-1.16	0.53	0.16	-1.15	0.45	0.15	-1.23	0.29	0.11	-1.22	0.1	0.15
343	1.715	-1.3	1	0.36	NaN	NaN	NaN	-1.21	0.87	0.53	-1.19	0.67	0.55	-1.18	0.53	0.5	-1.18	0.43	0.49	-1.21	0.28	0.53	-1.22	0.08	0.44	-1.14	0.04	0.47	NaN	NaN	NaN	-1.19	0.81	0.15	-1.17	0.67	0.12	-1.16	0.53	0.16	-1.15	0.45	0.15	-1.23	0.29	0.11	-1.22	0.1	0.15
344	1.72	-1.3	1	0.36	NaN	NaN	NaN	-1.21	0.87	0.53	-1.19	0.67	0.55	-1.18	0.53	0.5	-1.18	0.43	0.49	-1.21	0.28	0.53	-1.22	0.08	0.44	-1.14	0.04	0.47	NaN	NaN	NaN	-1.19	0.81	0.15	-1.17	0.67	0.12	-1.16	0.53	0.16	-1.15	0.45	0.15	-1.23	0.29	0.11	-1.22	0.1	0.15
345	1.725	-1.3	1	0.36	NaN	NaN	NaN	-1.21	0.87	0.53	-1.19	0.67	0.55	-1.18	0.53	0.5	-1.18	0.43	0.49	-1.21	0.28	0.53	-1.22	0.08	0.44	-1.14	0.04	0.47	NaN	NaN	NaN	-1.19	0.81	0.15	-1.17	0.67	0.12	-1.16	0.53	0.17	-1.15	0.45	0.15	-1.23	0.29	0.11	-1.22	0.1	0.15
346	1.73	-1.3	1	0.36	NaN	NaN	NaN	-1.21	0.87	0.53	-1.19	0.67	0.55	-1.18	0.53	0.5	-1.18	0.43	0.49	-1.21	0.28	0.53	-1.22	0.08	0.44	-1.14	0.04	0.47	NaN	NaN	NaN	-1.19	0.81	0.15	-1.17	0.67	0.12	-1.16	0.53	0.17	-1.15	0.45	0.15	-1.23	0.29	0.11	-1.22	0.1	0.15
347	1.735	-1.3	1	0.36	NaN	NaN	NaN	-1.21	0.87	0.53	-1.19	0.67	0.55	-1.17	0.53	0.5	-1.18	0.43	0.49	-1.21	0.28	0.53	-1.22	0.08	0.44	-1.14	0.04	0.47	NaN	NaN	NaN	-1.19	0.81	0.15	-1.17	0.68	0.12	-1.16	0.53	0.17	-1.15	0.45	0.15	-1.23	0.29	0.11	-1.22	0.1	0.15
348	1.74	-1.3	1	0.36	NaN	NaN	NaN	-1.21	0.87	0.53	-1.19	0.67	0.55	-1.17	0.53	0.5	-1.18	0.43	0.5	-1.21	0.28	0.53	-1.22	0.08	0.44	-1.14	0.04	0.47	NaN	NaN	NaN	-1.19	0.81	0.15	-1.17	0.68	0.12	-1.16	0.53	0.17	-1.15	0.45	0.15	-1.23	0.29	0.11	-1.22	0.1	0.15
349	1.745	-1.3	1	0.36	NaN	NaN	NaN	-1.21	0.87	0.53	-1.19	0.67	0.55	-1.17	0.53	0.5	-1.18	0.43	0.5	-1.21	0.28	0.53	-1.22	0.08	0.44	-1.14	0.04	0.47	NaN	NaN	NaN	-1.19	0.81	0.15	-1.17	0.68	0.12	-1.16	0.53	0.17	-1.15	0.45	0.15	-1.23	0.29	0.11	-1.22	0.1	0.15
350	1.75	-1.3	1	0.36	NaN	NaN	NaN	-1.21	0.87	0.53	-1.19	0.67	0.55	-1.17	0.53	0.5	-1.18	0.43	0.5	-1.2	0.28	0.53	-1.22	0.08	0.44	-1.14	0.04	0.47	NaN	NaN	NaN	-1.19	0.81	0.15	-1.17	0.68	0.12	-1.15	0.53	0.17	-1.15	0.44	0.15	-1.23	0.29	0.11	-1.22	0.1	0.15
351	1.755	-1.3	1	0.36	NaN	NaN	NaN	-1.21	0.87	0.53	-1.19	0.67	0.55	-1.17	0.53	0.5	-1.18	0.43	0.5	-1.2	0.28	0.53	-1.22	0.08	0.44	-1.14	0.04	0.47	NaN	NaN	NaN	-1.19	0.81	0.15	-1.17	0.68	0.12	-1.15	0.53	0.17	-1.15	0.44	0.15	-1.23	0.29	0.11	-1.22	0.1	0.15
352	1.76	-1.3	1	0.36	NaN	NaN	NaN	-1.21	0.87	0.53	-1.19	0.67	0.55	-1.18	0.53	0.5	-1.18	0.43	0.5	-1.2	0.28	0.53	-1.22	0.08	0.44	-1.14	0.04	0.47	NaN	NaN	NaN	-1.19	0.81	0.15	-1.17	0.68	0.12	-1.15	0.53	0.17	-1.15	0.44	0.15	-1.23	0.29	0.11	-1.22	0.1	0.15
353	1.765	-1.3	1	0.36	NaN	NaN	NaN	-1.21	0.87	0.53	-1.19	0.67	0.55	-1.18	0.53	0.5	-1.18	0.43	0.5	-1.2	0.28	0.53	-1.22	0.08	0.44	-1.14	0.04	0.47	NaN	NaN	NaN	-1.19	0.81	0.15	-1.17	0.68	0.12	-1.15	0.53	0.17	-1.15	0.45	0.15	-1.23	0.29	0.11	-1.22	0.1	0.15
354	1.77	-1.3	1	0.36	NaN	NaN	NaN	-1.21	0.87	0.53	-1.19	0.67	0.55	-1.18	0.53	0.5	-1.18	0.43	0.5	-1.2	0.28	0.53	-1.22	0.08	0.44	-1.14	0.04	0.47	NaN	NaN	NaN	-1.19	0.81	0.15	-1.17	0.68	0.12	-1.15	0.53	0.17	-1.15	0.45	0.15	-1.23	0.29	0.11	-1.22	0.1	0.15
355	1.775	-1.3	1	0.36	NaN	NaN	NaN	-1.21	0.87	0.53	-1.19	0.67	0.55	-1.18	0.53	0.5	-1.18	0.43	0.5	-1.2	0.28	0.53	-1.22	0.08	0.44	-1.14	0.04	0.47	NaN	NaN	NaN	-1.19	0.81	0.15	-1.17	0.68	0.12	-1.15	0.53	0.17	-1.15	0.45	0.15	-1.23	0.29	0.11	-1.22	0.1	0.15
356	1.78	-1.29	1	0.36	NaN	NaN	NaN	-1.21	0.87	0.53	-1.19	0.67	0.55	-1.18	0.53	0.5	-1.18	0.43	0.5	-1.2	0.28	0.53	-1.22	0.08	0.44	-1.14	0.04	0.47	NaN	NaN	NaN	-1.19	0.81	0.15	-1.17	0.68	0.12	-1.15	0.53	0.17	-1.15	0.45	0.15	-1.23	0.29	0.11	-1.22	0.1	0.15
357	1.785	-1.29	1	0.36	NaN	NaN	NaN	-1.21	0.87	0.53	-1.19	0.67	0.55	-1.18	0.53	0.5	-1.18	0.43	0.5	-1.2	0.28	0.53	-1.22	0.08	0.44	-1.14	0.04	0.47	NaN	NaN	NaN	-1.19	0.81	0.15	-1.17	0.68	0.12	-1.15	0.53	0.17	-1.15	0.45	0.15	-1.23	0.29	0.11	-1.22	0.1	0.15
358	1.79	-1.29	1	0.36	NaN	NaN	NaN	-1.21	0.87	0.53	-1.19	0.67	0.55	-1.17	0.53	0.5	-1.18	0.43	0.5	-1.2	0.28	0.53	-1.22	0.08	0.44	-1.14	0.04	0.47	NaN	NaN	NaN	-1.19	0.81	0.15	-1.17	0.68	0.12	-1.15	0.53	0.17	-1.15	0.45	0.15	-1.22	0.29	0.11	-1.22	0.1	0.15
359	1.795	-1.29	1	0.36	NaN	NaN	NaN	-1.21	0.87	0.53	-1.19	0.67	0.55	-1.17	0.53	0.5	-1.18	0.43	0.5	-1.2	0.28	0.53	-1.22	0.08	0.44	-1.14	0.04	0.47	NaN	NaN	NaN	-1.19	0.81	0.15	-1.16	0.68	0.12	-1.15	0.53	0.17	-1.15	0.45	0.15	-1.22	0.29	0.11	-1.22	0.1	0.15
360	1.8	-1.29	1	0.36	NaN	NaN	NaN	-1.21	0.87	0.53	-1.19	0.67	0.55	-1.18	0.53	0.5	-1.18	0.43	0.5	-1.2	0.28	0.54	-1.22	0.08	0.44	-1.14	0.04	0.47	NaN	NaN	NaN	-1.19	0.81	0.15	-1.16	0.68	0.12	-1.15	0.53	0.17	-1.15	0.45	0.15	-1.22	0.29	0.11	-1.22	0.1	0.15
361	1.805	-1.29	1	0.36	NaN	NaN	NaN	-1.21	0.87	0.53	-1.19	0.67	0.56	-1.18	0.53	0.5	-1.18	0.43	0.5	-1.2	0.28	0.54	-1.22	0.08	0.44	-1.14	0.04	0.47	NaN	NaN	NaN	-1.19	0.81	0.15	-1.16	0.68	0.12	-1.15	0.53	0.17	-1.15	0.45	0.15	-1.22	0.29	0.11	-1.22	0.1	0.15
362	1.81	-1.29	1	0.37	NaN	NaN	NaN	-1.21	0.87	0.53	-1.19	0.67	0.56	-1.17	0.53	0.5	-1.18	0.43	0.5	-1.2	0.28	0.54	-1.22	0.08	0.44	-1.14	0.04	0.47	NaN	NaN	NaN	-1.19	0.81	0.15	-1.16	0.68	0.12	-1.15	0.53	0.17	-1.15	0.45	0.15	-1.22	0.29	0.11	-1.22	0.1	0.15
363	1.815	-1.29	1	0.37	NaN	NaN	NaN	-1.21	0.87	0.53	-1.19	0.67	0.56	-1.17	0.52	0.5	-1.18	0.43	0.5	-1.2	0.28	0.54	-1.22	0.08	0.44	-1.14	0.04	0.47	NaN	NaN	NaN	-1.19	0.81	0.15	-1.16	0.68	0.12	-1.15	0.53	0.17	-1.15	0.45	0.15	-1.22	0.3	0.11	-1.22	0.1	0.15
364	1.82	-1.29	1	0.37	NaN	NaN	NaN	-1.21	0.87	0.53	-1.19	0.67	0.56	-1.17	0.52	0.5	-1.18	0.43	0.5	-1.2	0.28	0.54	-1.22	0.08	0.44	-1.14	0.04	0.47	NaN	NaN	NaN	-1.19	0.81	0.15	-1.16	0.68	0.12	-1.15	0.53	0.17	-1.15	0.45	0.15	-1.22	0.3	0.11	-1.22	0.1	0.15
365	1.825	-1.29	1	0.37	NaN	NaN	NaN	-1.21	0.87	0.53	-1.19	0.67	0.56	-1.17	0.52	0.5	-1.18	0.43	0.5	-1.2	0.28	0.54	-1.22	0.08	0.44	-1.14	0.04	0.47	NaN	NaN	NaN	-1.19	0.81	0.16	-1.16	0.68	0.12	-1.15	0.53	0.17	-1.14	0.45	0.15	-1.22	0.3	0.11	-1.22	0.1	0.15
366	1.83	-1.29	1	0.37	NaN	NaN	NaN	-1.21	0.87	0.53	-1.19	0.67	0.56	-1.17	0.52	0.5	-1.18	0.43	0.5	-1.2	0.28	0.54	-1.22	0.08	0.44	-1.14	0.04	0.47	NaN	NaN	NaN	-1.19	0.81	0.16	-1.16	0.68	0.12	-1.15	0.53	0.17	-1.14	0.45	0.15	-1.22	0.3	0.11	-1.22	0.1	0.15
367	1.835	-1.29	1	0.37	NaN	NaN	NaN	-1.21	0.87	0.53	-1.19	0.67	0.56	-1.17	0.52	0.5	-1.18	0.43	0.5	-1.2	0.28	0.54	-1.22	0.08	0.44	-1.14	0.04	0.47	NaN	NaN	NaN	-1.19	0.82	0.16	-1.16	0.68	0.12	-1.15	0.53	0.17	-1.14	0.45	0.15	-1.22	0.3	0.11	-1.22	0.1	0.15
368	1.84	-1.29	1	0.37	NaN	NaN	NaN	-1.21	0.87	0.53	-1.19	0.67	0.56	-1.17	0.52	0.5	-1.18	0.43	0.5	-1.2	0.28	0.54	-1.22	0.08	0.44	-1.14	0.04	0.47	NaN	NaN	NaN	-1.19	0.82	0.16	-1.16	0.68	0.12	-1.14	0.53	0.17	-1.14	0.45	0.15	-1.22	0.3	0.11	-1.22	0.1	0.15
369	1.845	-1.29	1	0.37	NaN	NaN	NaN	-1.21	0.87	0.53	-1.19	0.67	0.56	-1.17	0.52	0.5	-1.18	0.43	0.5	-1.2	0.28	0.54	-1.22	0.08	0.44	-1.14	0.04	0.47	NaN	NaN	NaN	-1.19	0.82	0.16	-1.16	0.68	0.12	-1.14	0.53	0.17	-1.14	0.45	0.15	-1.22	0.3	0.11	-1.22	0.1	0.15
370	1.85	-1.29	1	0.37	NaN	NaN	NaN	-1.21	0.87	0.53	-1.19	0.67	0.56	-1.17	0.52	0.5	-1.18	0.43	0.5	-1.2	0.28	0.54	-1.22	0.08	0.44	-1.14	0.04	0.47	NaN	NaN	NaN	-1.19	0.82	0.16	-1.16	0.68	0.12	-1.14	0.53	0.17	-1.14	0.45	0.15	-1.22	0.3	0.11	-1.22	0.11	0.15
371	1.855	-1.29	1	0.37	NaN	NaN	NaN	-1.21	0.87	0.53	-1.19	0.67	0.56	-1.17	0.52	0.5	-1.18	0.43	0.5	-1.2	0.28	0.54	-1.22	0.08	0.44	-1.14	0.04	0.47	NaN	NaN	NaN	-1.19	0.82	0.16	-1.16	0.68	0.12	-1.14	0.53	0.17	-1.14	0.45	0.15	-1.22	0.3	0.11	-1.22	0.11	0.15
372	1.86	-1.29	1	0.37	NaN	NaN	NaN	-1.21	0.87	0.53	-1.19	0.67	0.56	-1.17	0.52	0.5	-1.18	0.43	0.5	-1.21	0.28	0.54	-1.22	0.08	0.44	-1.14	0.04	0.47	NaN	NaN	NaN	-1.19	0.82	0.16	-1.16	0.68	0.12	-1.14	0.53	0.17	-1.14	0.45	0.15	-1.21	0.3	0.11	-1.22	0.11	0.15
373	1.865	-1.29	1	0.37	NaN	NaN	NaN	-1.21	0.87	0.53	-1.19	0.67	0.56	-1.17	0.52	0.5	-1.18	0.43	0.5	-1.21	0.28	0.54	-1.22	0.08	0.44	-1.14	0.04	0.47	NaN	NaN	NaN	-1.19	0.82	0.16	-1.15	0.68	0.12	-1.14	0.53	0.17	-1.14	0.45	0.15	-1.21	0.3	0.11	-1.22	0.11	0.15
374	1.87	-1.29	1	0.37	NaN	NaN	NaN	-1.21	0.87	0.53	-1.19	0.67	0.56	-1.17	0.52	0.5	-1.18	0.43	0.5	-1.21	0.28	0.54	-1.22	0.08	0.44	-1.14	0.04	0.47	NaN	NaN	NaN	-1.19	0.82	0.16	-1.15	0.68	0.12	-1.14	0.53	0.17	-1.13	0.45	0.15	-1.21	0.3	0.11	-1.22	0.11	0.15
375	1.875	-1.29	1	0.37	NaN	NaN	NaN	-1.21	0.87	0.53	-1.19	0.67	0.56	-1.17	0.52	0.5	-1.18	0.43	0.5	-1.21	0.28	0.54	-1.22	0.08	0.44	-1.14	0.04	0.47	NaN	NaN	NaN	-1.19	0.82	0.16	-1.15	0.68	0.12	-1.14	0.53	0.17	-1.13	0.46	0.15	-1.21	0.3	0.11	-1.21	0.11	0.15
376	1.88	-1.29	1	0.37	NaN	NaN	NaN	-1.21	0.87	0.53	-1.19	0.67	0.56	-1.17	0.52	0.5	-1.18	0.43	0.5	-1.21	0.28	0.54	-1.22	0.08	0.44	-1.14	0.04	0.47	NaN	NaN	NaN	-1.19	0.82	0.16	-1.15	0.68	0.12	-1.13	0.53	0.17	-1.13	0.46	0.15	-1.21	0.3	0.11	-1.21	0.11	0.15
377	1.885	-1.29	1	0.37	NaN	NaN	NaN	-1.21	0.87	0.54	-1.19	0.67	0.56	-1.17	0.52	0.5	-1.18	0.43	0.5	-1.21	0.28	0.54	-1.22	0.08	0.44	-1.14	0.04	0.47	NaN	NaN	NaN	-1.19	0.82	0.16	-1.15	0.68	0.12	-1.13	0.53	0.17	-1.13	0.46	0.15	-1.21	0.3	0.11	-1.21	0.11	0.15
378	1.89	-1.29	1	0.37	NaN	NaN	NaN	-1.21	0.87	0.54	-1.19	0.67	0.56	-1.17	0.52	0.5	-1.18	0.43	0.5	-1.21	0.28	0.54	-1.22	0.08	0.44	-1.14	0.04	0.47	NaN	NaN	NaN	-1.19	0.82	0.16	-1.15	0.68	0.12	-1.13	0.53	0.17	-1.13	0.46	0.15	-1.21	0.3	0.11	-1.21	0.11	0.15
379	1.895	-1.29	1	0.37	NaN	NaN	NaN	-1.2	0.87	0.54	-1.19	0.67	0.56	-1.17	0.53	0.5	-1.18	0.43	0.5	-1.21	0.28	0.54	-1.22	0.08	0.44	-1.14	0.04	0.47	NaN	NaN	NaN	-1.18	0.82	0.16	-1.15	0.68	0.12	-1.13	0.53	0.17	-1.13	0.46	0.15	-1.21	0.3	0.11	-1.21	0.11	0.15
380	1.9	-1.29	1	0.37	NaN	NaN	NaN	-1.2	0.87	0.54	-1.19	0.67	0.56	-1.18	0.53	0.5	-1.18	0.43	0.5	-1.21	0.28	0.54	-1.22	0.08	0.44	-1.14	0.04	0.47	NaN	NaN	NaN	-1.18	0.82	0.16	-1.15	0.68	0.12	-1.13	0.54	0.17	-1.13	0.46	0.15	-1.21	0.3	0.11	-1.21	0.11	0.15
381	1.905	-1.29	1	0.38	NaN	NaN	NaN	-1.2	0.87	0.54	-1.19	0.67	0.56	-1.18	0.53	0.5	-1.18	0.43	0.5	-1.21	0.28	0.54	-1.22	0.08	0.44	-1.14	0.04	0.47	NaN	NaN	NaN	-1.18	0.82	0.16	-1.15	0.68	0.12	-1.13	0.54	0.17	-1.13	0.46	0.15	-1.21	0.31	0.11	-1.21	0.11	0.15
382	1.91	-1.29	1	0.38	NaN	NaN	NaN	-1.2	0.87	0.54	-1.19	0.67	0.56	-1.18	0.53	0.5	-1.18	0.43	0.5	-1.21	0.28	0.54	-1.22	0.08	0.44	-1.14	0.04	0.47	NaN	NaN	NaN	-1.18	0.82	0.16	-1.15	0.69	0.12	-1.13	0.54	0.17	-1.12	0.46	0.15	-1.21	0.31	0.11	-1.21	0.11	0.15
383	1.915	-1.29	1	0.38	NaN	NaN	NaN	-1.2	0.87	0.54	-1.19	0.67	0.56	-1.18	0.53	0.5	-1.18	0.43	0.5	-1.21	0.28	0.54	-1.22	0.08	0.44	-1.14	0.04	0.47	NaN	NaN	NaN	-1.18	0.82	0.16	-1.15	0.69	0.12	-1.13	0.54	0.17	-1.12	0.46	0.15	-1.2	0.31	0.11	-1.21	0.11	0.15
384	1.92	-1.29	1	0.38	NaN	NaN	NaN	-1.2	0.87	0.54	-1.19	0.67	0.56	-1.18	0.53	0.5	-1.18	0.43	0.5	-1.21	0.28	0.54	-1.22	0.08	0.44	-1.14	0.04	0.47	NaN	NaN	NaN	-1.18	0.82	0.16	-1.15	0.69	0.12	-1.13	0.54	0.17	-1.12	0.46	0.15	-1.2	0.31	0.11	-1.21	0.11	0.15
385	1.925	-1.29	1	0.38	NaN	NaN	NaN	-1.2	0.87	0.54	-1.19	0.67	0.56	-1.18	0.53	0.5	-1.18	0.43	0.5	-1.21	0.28	0.54	-1.22	0.08	0.44	-1.14	0.04	0.47	NaN	NaN	NaN	-1.18	0.82	0.16	-1.15	0.69	0.12	-1.12	0.54	0.17	-1.12	0.46	0.15	-1.2	0.31	0.11	-1.21	0.11	0.15
386	1.93	-1.29	1	0.38	NaN	NaN	NaN	-1.2	0.87	0.54	-1.19	0.67	0.56	-1.18	0.53	0.51	-1.18	0.43	0.5	-1.21	0.28	0.54	-1.22	0.08	0.44	-1.14	0.04	0.47	NaN	NaN	NaN	-1.18	0.82	0.16	-1.15	0.69	0.12	-1.12	0.54	0.17	-1.12	0.46	0.15	-1.2	0.31	0.11	-1.21	0.11	0.15
387	1.935	-1.29	1	0.38	NaN	NaN	NaN	-1.2	0.87	0.54	-1.19	0.67	0.56	-1.18	0.53	0.51	-1.18	0.43	0.5	-1.21	0.28	0.54	-1.22	0.08	0.44	-1.14	0.04	0.47	NaN	NaN	NaN	-1.18	0.82	0.16	-1.14	0.69	0.12	-1.12	0.54	0.17	-1.12	0.46	0.15	-1.2	0.31	0.1	-1.21	0.11	0.15
388	1.94	-1.29	1	0.38	NaN	NaN	NaN	-1.2	0.87	0.54	-1.19	0.67	0.56	-1.18	0.53	0.51	-1.18	0.43	0.5	-1.21	0.28	0.54	-1.22	0.08	0.44	-1.14	0.04	0.47	NaN	NaN	NaN	-1.18	0.82	0.16	-1.14	0.69	0.12	-1.12	0.54	0.17	-1.12	0.46	0.15	-1.2	0.31	0.1	-1.21	0.12	0.14
389	1.945	-1.29	1	0.38	NaN	NaN	NaN	-1.2	0.87	0.54	-1.19	0.67	0.56	-1.18	0.53	0.51	-1.18	0.43	0.5	-1.21	0.28	0.54	-1.22	0.08	0.44	-1.14	0.04	0.47	NaN	NaN	NaN	-1.18	0.82	0.16	-1.14	0.69	0.12	-1.12	0.54	0.17	-1.12	0.46	0.15	-1.2	0.31	0.1	-1.21	0.12	0.14
390	1.95	-1.29	1	0.38	NaN	NaN	NaN	-1.2	0.87	0.54	-1.19	0.67	0.56	-1.18	0.53	0.51	-1.18	0.43	0.5	-1.21	0.28	0.54	-1.22	0.08	0.44	-1.14	0.04	0.47	NaN	NaN	NaN	-1.18	0.82	0.16	-1.14	0.69	0.12	-1.12	0.54	0.17	-1.11	0.46	0.15	-1.2	0.31	0.1	-1.21	0.12	0.14
391	1.955	-1.29	1	0.38	NaN	NaN	NaN	-1.2	0.87	0.54	-1.19	0.67	0.56	-1.17	0.52	0.51	-1.18	0.43	0.5	-1.21	0.28	0.54	-1.22	0.08	0.44	-1.14	0.04	0.47	NaN	NaN	NaN	-1.18	0.82	0.16	-1.14	0.69	0.12	-1.12	0.54	0.16	-1.11	0.46	0.15	-1.2	0.31	0.1	-1.21	0.12	0.14
392	1.96	-1.29	1	0.38	NaN	NaN	NaN	-1.2	0.87	0.54	-1.19	0.67	0.56	-1.17	0.52	0.51	-1.18	0.43	0.5	-1.21	0.28	0.54	-1.22	0.08	0.44	-1.14	0.04	0.47	NaN	NaN	NaN	-1.18	0.82	0.16	-1.14	0.69	0.12	-1.12	0.54	0.16	-1.11	0.46	0.15	-1.2	0.31	0.1	-1.21	0.12	0.14
393	1.965	-1.29	1	0.38	NaN	NaN	NaN	-1.2	0.87	0.54	-1.19	0.67	0.56	-1.17	0.52	0.51	-1.18	0.43	0.5	-1.21	0.28	0.54	-1.22	0.08	0.44	-1.14	0.04	0.47	NaN	NaN	NaN	-1.18	0.82	0.16	-1.14	0.69	0.12	-1.12	0.54	0.16	-1.11	0.46	0.15	-1.19	0.31	0.1	-1.21	0.12	0.14
394	1.97	-1.29	1	0.38	NaN	NaN	NaN	-1.2	0.87	0.54	-1.19	0.67	0.56	-1.17	0.52	0.51	-1.18	0.43	0.5	-1.21	0.28	0.54	-1.22	0.08	0.44	-1.14	0.04	0.47	NaN	NaN	NaN	-1.18	0.82	0.16	-1.14	0.69	0.12	-1.12	0.54	0.16	-1.11	0.46	0.15	-1.19	0.31	0.1	-1.21	0.12	0.14
395	1.975	-1.29	1	0.38	NaN	NaN	NaN	-1.2	0.87	0.54	-1.19	0.67	0.56	-1.17	0.52	0.51	-1.18	0.43	0.5	-1.21	0.28	0.54	-1.22	0.08	0.44	-1.14	0.04	0.47	NaN	NaN	NaN	-1.18	0.82	0.16	-1.14	0.69	0.12	-1.12	0.54	0.16	-1.11	0.46	0.15	-1.19	0.31	0.1	-1.2	0.12	0.14
396	1.98	-1.29	1	0.38	NaN	NaN	NaN	-1.2	0.87	0.54	-1.19	0.67	0.56	-1.17	0.52	0.51	-1.18	0.43	0.5	-1.21	0.28	0.54	-1.22	0.08	0.44	-1.14	0.04	0.47	NaN	NaN	NaN	-1.18	0.82	0.16	-1.14	0.69	0.12	-1.12	0.54	0.16	-1.11	0.46	0.14	-1.19	0.31	0.1	-1.2	0.12	0.14
397	1.985	-1.29	1	0.38	NaN	NaN	NaN	-1.2	0.87	0.54	-1.19	0.67	0.56	-1.17	0.52	0.51	-1.18	0.43	0.5	-1.21	0.28	0.54	-1.22	0.08	0.44	-1.14	0.04	0.47	NaN	NaN	NaN	-1.18	0.82	0.16	-1.14	0.69	0.12	-1.12	0.54	0.16	-1.11	0.46	0.14	-1.19	0.31	0.1	-1.2	0.12	0.14
398	1.99	-1.29	1	0.38	NaN	NaN	NaN	-1.2	0.87	0.54	-1.19	0.67	0.56	-1.17	0.52	0.51	-1.18	0.43	0.5	-1.21	0.28	0.54	-1.22	0.08	0.44	-1.14	0.04	0.47	NaN	NaN	NaN	-1.18	0.82	0.16	-1.14	0.69	0.12	-1.12	0.54	0.16	-1.11	0.46	0.14	-1.19	0.31	0.1	-1.2	0.12	0.14
399	1.995	-1.29	1	0.38	NaN	NaN	NaN	-1.2	0.87	0.54	-1.19	0.67	0.56	-1.17	0.52	0.51	-1.18	0.43	0.5	-1.21	0.28	0.54	-1.22	0.08	0.44	-1.14	0.04	0.47	NaN	NaN	NaN	-1.18	0.82	0.16	-1.14	0.69	0.12	-1.12	0.54	0.16	-1.11	0.46	0.14	-1.19	0.31	0.1	-1.2	0.12	0.14
400	2	-1.29	1	0.38	NaN	NaN	NaN	-1.2	0.87	0.54	-1.19	0.67	0.56	-1.17	0.52	0.51	-1.18	0.43	0.5	-1.21	0.28	0.54	-1.22	0.08	0.44	-1.14	0.04	0.47	NaN	NaN	NaN	-1.18	0.82	0.16	-1.14	0.69	0.12	-1.12	0.54	0.16	-1.11	0.46	0.14	-1.19	0.31	0.1	-1.2	0.12	0.14
401	2.005	-1.29	1	0.38	NaN	NaN	NaN	-1.2	0.87	0.54	-1.19	0.67	0.56	-1.17	0.52	0.51	-1.18	0.43	0.5	-1.21	0.28	0.54	-1.22	0.08	0.44	-1.14	0.04	0.47	NaN	NaN	NaN	-1.18	0.82	0.16	-1.14	0.69	0.12	-1.11	0.54	0.16	-1.11	0.46	0.14	-1.19	0.31	0.1	-1.2	0.12	0.14
402	2.01	-1.29	1	0.38	NaN	NaN	NaN	-1.2	0.87	0.54	-1.19	0.67	0.56	-1.17	0.52	0.51	-1.18	0.43	0.5	-1.21	0.28	0.54	-1.22	0.08	0.44	-1.14	0.04	0.47	NaN	NaN	NaN	-1.18	0.82	0.16	-1.14	0.69	0.12	-1.11	0.54	0.16	-1.11	0.46	0.14	-1.19	0.31	0.1	-1.2	0.12	0.14
403	2.015	-1.29	1	0.38	NaN	NaN	NaN	-1.2	0.87	0.54	-1.19	0.67	0.56	-1.17	0.52	0.51	-1.18	0.43	0.5	-1.21	0.28	0.54	-1.22	0.08	0.44	-1.14	0.04	0.47	NaN	NaN	NaN	-1.18	0.82	0.16	-1.14	0.69	0.12	-1.11	0.54	0.16	-1.11	0.46	0.14	-1.19	0.31	0.09	-1.2	0.12	0.13
404	2.02	-1.29	1	0.38	NaN	NaN	NaN	-1.2	0.87	0.54	-1.19	0.66	0.56	-1.17	0.52	0.51	-1.18	0.43	0.5	-1.21	0.28	0.54	-1.22	0.08	0.44	-1.14	0.04	0.47	NaN	NaN	NaN	-1.18	0.82	0.16	-1.14	0.69	0.12	-1.11	0.54	0.16	-1.11	0.46	0.14	-1.19	0.31	0.09	-1.2	0.12	0.13
405	2.025	-1.29	1	0.39	NaN	NaN	NaN	-1.2	0.87	0.54	-1.19	0.66	0.56	-1.17	0.52	0.51	-1.18	0.43	0.5	-1.21	0.28	0.54	-1.22	0.08	0.44	-1.14	0.04	0.47	NaN	NaN	NaN	-1.18	0.82	0.16	-1.14	0.69	0.12	-1.11	0.54	0.16	-1.11	0.46	0.14	-1.18	0.31	0.09	-1.19	0.12	0.13
406	2.03	-1.29	1	0.39	NaN	NaN	NaN	-1.2	0.87	0.54	-1.19	0.67	0.56	-1.17	0.52	0.51	-1.18	0.43	0.5	-1.21	0.28	0.54	-1.22	0.08	0.44	-1.14	0.04	0.47	NaN	NaN	NaN	-1.18	0.82	0.16	-1.14	0.69	0.12	-1.11	0.54	0.16	-1.11	0.46	0.14	-1.18	0.31	0.09	-1.19	0.12	0.13
407	2.035	-1.29	1	0.39	NaN	NaN	NaN	-1.2	0.87	0.54	-1.19	0.67	0.56	-1.17	0.52	0.51	-1.18	0.43	0.5	-1.21	0.28	0.54	-1.22	0.08	0.44	-1.14	0.04	0.47	NaN	NaN	NaN	-1.18	0.82	0.16	-1.14	0.69	0.12	-1.11	0.54	0.16	-1.1	0.46	0.14	-1.18	0.31	0.09	-1.19	0.12	0.13
408	2.04	-1.29	1	0.39	NaN	NaN	NaN	-1.2	0.87	0.54	-1.19	0.67	0.56	-1.17	0.52	0.51	-1.18	0.43	0.51	-1.21	0.28	0.54	-1.22	0.08	0.44	-1.14	0.04	0.47	NaN	NaN	NaN	-1.18	0.82	0.16	-1.14	0.69	0.12	-1.11	0.54	0.16	-1.11	0.46	0.14	-1.18	0.31	0.09	-1.19	0.12	0.13
409	2.045	-1.29	1	0.39	NaN	NaN	NaN	-1.2	0.87	0.54	-1.19	0.67	0.56	-1.17	0.52	0.51	-1.18	0.43	0.51	-1.21	0.28	0.54	-1.22	0.08	0.44	-1.14	0.04	0.47	NaN	NaN	NaN	-1.18	0.82	0.16	-1.14	0.69	0.12	-1.11	0.54	0.16	-1.11	0.47	0.14	-1.18	0.31	0.09	-1.19	0.12	0.13
410	2.05	-1.29	1	0.39	NaN	NaN	NaN	-1.2	0.87	0.54	-1.19	0.67	0.56	-1.17	0.52	0.51	-1.18	0.43	0.51	-1.21	0.28	0.54	-1.22	0.08	0.44	-1.14	0.04	0.47	NaN	NaN	NaN	-1.18	0.82	0.16	-1.14	0.69	0.12	-1.11	0.54	0.16	-1.1	0.47	0.14	-1.18	0.31	0.09	-1.18	0.12	0.13
411	2.055	-1.29	1	0.39	NaN	NaN	NaN	-1.2	0.87	0.54	-1.19	0.67	0.56	-1.17	0.52	0.51	-1.18	0.43	0.51	-1.21	0.28	0.54	-1.22	0.08	0.44	-1.14	0.04	0.47	NaN	NaN	NaN	-1.18	0.82	0.16	-1.14	0.69	0.12	-1.11	0.54	0.16	-1.1	0.47	0.14	-1.18	0.31	0.09	-1.18	0.12	0.13
412	2.06	-1.29	1	0.39	NaN	NaN	NaN	-1.19	0.87	0.54	-1.19	0.67	0.56	-1.17	0.52	0.51	-1.18	0.43	0.51	-1.21	0.27	0.54	-1.22	0.08	0.44	-1.14	0.04	0.47	NaN	NaN	NaN	-1.18	0.82	0.16	-1.14	0.69	0.12	-1.11	0.54	0.16	-1.1	0.46	0.14	-1.18	0.31	0.09	-1.18	0.12	0.13
413	2.065	-1.29	1	0.39	NaN	NaN	NaN	-1.19	0.87	0.54	-1.19	0.67	0.56	-1.17	0.52	0.51	-1.18	0.43	0.51	-1.21	0.27	0.54	-1.22	0.08	0.44	-1.14	0.04	0.47	NaN	NaN	NaN	-1.18	0.82	0.16	-1.14	0.69	0.12	-1.11	0.54	0.16	-1.1	0.46	0.14	-1.17	0.31	0.09	-1.18	0.12	0.13
414	2.07	-1.29	1	0.39	NaN	NaN	NaN	-1.19	0.87	0.54	-1.18	0.67	0.56	-1.17	0.52	0.51	-1.18	0.43	0.51	-1.21	0.27	0.54	-1.22	0.08	0.44	-1.14	0.04	0.47	NaN	NaN	NaN	-1.18	0.82	0.16	-1.14	0.69	0.12	-1.11	0.54	0.16	-1.1	0.46	0.14	-1.17	0.31	0.09	-1.18	0.12	0.13
415	2.075	-1.29	1	0.39	NaN	NaN	NaN	-1.19	0.87	0.54	-1.18	0.67	0.56	-1.17	0.52	0.51	-1.18	0.43	0.51	-1.21	0.27	0.54	-1.22	0.08	0.44	-1.14	0.04	0.47	NaN	NaN	NaN	-1.18	0.82	0.16	-1.14	0.69	0.12	-1.11	0.54	0.16	-1.1	0.46	0.14	-1.17	0.31	0.09	-1.17	0.12	0.13
416	2.08	-1.29	1	0.39	NaN	NaN	NaN	-1.19	0.87	0.54	-1.18	0.67	0.56	-1.17	0.52	0.51	-1.18	0.43	0.51	-1.21	0.27	0.54	-1.22	0.08	0.44	-1.14	0.04	0.47	NaN	NaN	NaN	-1.18	0.82	0.16	-1.14	0.69	0.12	-1.11	0.54	0.16	-1.1	0.46	0.14	-1.17	0.31	0.09	-1.17	0.12	0.13
417	2.085	-1.29	1	0.39	NaN	NaN	NaN	-1.19	0.87	0.54	-1.18	0.67	0.56	-1.17	0.52	0.51	-1.18	0.43	0.51	-1.21	0.27	0.54	-1.22	0.08	0.44	-1.14	0.04	0.47	NaN	NaN	NaN	-1.18	0.82	0.16	-1.14	0.69	0.12	-1.11	0.54	0.16	-1.09	0.46	0.14	-1.17	0.31	0.09	-1.17	0.12	0.13
418	2.09	-1.29	1	0.39	NaN	NaN	NaN	-1.19	0.87	0.54	-1.18	0.67	0.56	-1.17	0.52	0.51	-1.18	0.43	0.51	-1.21	0.27	0.54	-1.22	0.08	0.44	-1.14	0.04	0.47	NaN	NaN	NaN	-1.18	0.82	0.16	-1.14	0.69	0.12	-1.11	0.54	0.16	-1.09	0.46	0.14	-1.17	0.31	0.09	-1.17	0.12	0.13
419	2.095	-1.29	1	0.39	NaN	NaN	NaN	-1.2	0.87	0.55	-1.18	0.67	0.56	-1.17	0.52	0.51	-1.18	0.43	0.51	-1.2	0.27	0.54	-1.22	0.08	0.44	-1.14	0.04	0.47	NaN	NaN	NaN	-1.18	0.82	0.16	-1.14	0.69	0.12	-1.11	0.54	0.16	-1.09	0.46	0.14	-1.17	0.31	0.09	-1.16	0.11	0.13
420	2.1	-1.29	1	0.39	NaN	NaN	NaN	-1.21	0.88	0.56	-1.18	0.67	0.56	-1.17	0.52	0.51	-1.18	0.43	0.51	-1.2	0.27	0.54	-1.22	0.08	0.44	-1.14	0.04	0.47	NaN	NaN	NaN	-1.18	0.82	0.16	-1.14	0.69	0.12	-1.11	0.54	0.16	-1.09	0.46	0.14	-1.16	0.31	0.09	-1.16	0.11	0.13
421	2.105	-1.29	1	0.39	NaN	NaN	NaN	-1.21	0.88	0.56	-1.18	0.67	0.56	-1.17	0.52	0.51	-1.18	0.43	0.51	-1.2	0.28	0.54	-1.22	0.08	0.44	-1.14	0.04	0.47	NaN	NaN	NaN	-1.18	0.82	0.16	-1.14	0.69	0.12	-1.11	0.54	0.16	-1.09	0.46	0.14	-1.16	0.31	0.09	-1.16	0.11	0.13
422	2.11	-1.29	1	0.39	NaN	NaN	NaN	-1.19	0.87	0.55	-1.18	0.67	0.56	-1.17	0.52	0.51	-1.18	0.43	0.51	-1.2	0.28	0.54	-1.23	0.09	0.44	-1.14	0.04	0.47	NaN	NaN	NaN	-1.18	0.82	0.16	-1.14	0.69	0.12	-1.11	0.54	0.16	-1.09	0.46	0.14	-1.16	0.31	0.09	-1.16	0.11	0.13
423	2.115	-1.29	1	0.39	NaN	NaN	NaN	-1.19	0.87	0.54	-1.18	0.67	0.56	-1.17	0.52	0.51	-1.18	0.43	0.51	-1.2	0.28	0.54	-1.22	0.08	0.44	-1.14	0.04	0.47	NaN	NaN	NaN	-1.18	0.82	0.16	-1.14	0.69	0.12	-1.1	0.54	0.16	-1.09	0.46	0.14	-1.16	0.31	0.09	-1.16	0.12	0.13
424	2.12	-1.29	1	0.39	NaN	NaN	NaN	-1.19	0.87	0.54	-1.18	0.67	0.56	-1.17	0.52	0.51	-1.18	0.43	0.51	-1.2	0.28	0.54	-1.22	0.08	0.44	-1.14	0.04	0.47	NaN	NaN	NaN	-1.18	0.82	0.16	-1.14	0.69	0.12	-1.1	0.54	0.16	-1.09	0.46	0.14	-1.16	0.31	0.09	-1.15	0.12	0.13
425	2.125	-1.29	1	0.39	NaN	NaN	NaN	-1.19	0.87	0.54	-1.18	0.67	0.56	-1.17	0.52	0.51	-1.18	0.43	0.51	-1.2	0.28	0.54	-1.22	0.09	0.44	-1.14	0.04	0.47	NaN	NaN	NaN	-1.18	0.82	0.16	-1.14	0.69	0.12	-1.1	0.55	0.16	-1.09	0.46	0.14	-1.16	0.31	0.09	-1.15	0.11	0.13
426	2.13	-1.29	1	0.39	NaN	NaN	NaN	-1.19	0.87	0.54	-1.18	0.67	0.56	-1.17	0.52	0.51	-1.18	0.43	0.51	-1.2	0.28	0.54	-1.23	0.09	0.44	-1.14	0.04	0.47	NaN	NaN	NaN	-1.18	0.82	0.16	-1.14	0.69	0.12	-1.1	0.54	0.16	-1.08	0.46	0.14	-1.16	0.31	0.09	-1.15	0.11	0.13
427	2.135	-1.29	1	0.39	NaN	NaN	NaN	-1.19	0.87	0.54	-1.18	0.67	0.56	-1.17	0.52	0.51	-1.18	0.43	0.51	-1.2	0.28	0.54	-1.22	0.08	0.44	-1.14	0.04	0.47	NaN	NaN	NaN	-1.18	0.82	0.16	-1.14	0.69	0.12	-1.1	0.55	0.16	-1.08	0.46	0.14	-1.15	0.31	0.09	-1.15	0.11	0.13
428	2.14	-1.28	1	0.39	NaN	NaN	NaN	-1.19	0.87	0.54	-1.18	0.67	0.56	-1.17	0.52	0.51	-1.18	0.43	0.51	-1.2	0.28	0.54	-1.22	0.08	0.44	-1.14	0.04	0.47	NaN	NaN	NaN	-1.18	0.82	0.16	-1.14	0.69	0.12	-1.1	0.55	0.16	-1.08	0.46	0.14	-1.15	0.31	0.09	-1.14	0.11	0.13
429	2.145	-1.28	1	0.39	NaN	NaN	NaN	-1.19	0.87	0.54	-1.18	0.67	0.56	-1.17	0.52	0.51	-1.18	0.43	0.51	-1.2	0.28	0.54	-1.22	0.09	0.44	-1.14	0.04	0.47	NaN	NaN	NaN	-1.18	0.82	0.16	-1.13	0.69	0.12	-1.1	0.55	0.16	-1.08	0.46	0.14	-1.15	0.31	0.09	-1.14	0.11	0.13
430	2.15	-1.28	1	0.39	NaN	NaN	NaN	-1.19	0.87	0.54	-1.18	0.67	0.56	-1.17	0.52	0.51	-1.18	0.43	0.51	-1.2	0.28	0.54	-1.22	0.09	0.44	-1.14	0.04	0.47	NaN	NaN	NaN	-1.18	0.82	0.16	-1.13	0.69	0.12	-1.1	0.55	0.16	-1.08	0.46	0.14	-1.15	0.31	0.09	-1.14	0.11	0.13
431	2.155	-1.28	1	0.39	NaN	NaN	NaN	-1.19	0.87	0.54	-1.18	0.67	0.56	-1.17	0.52	0.51	-1.18	0.43	0.51	-1.2	0.28	0.54	-1.22	0.08	0.44	-1.14	0.04	0.47	NaN	NaN	NaN	-1.18	0.82	0.16	-1.13	0.69	0.12	-1.1	0.55	0.16	-1.08	0.47	0.14	-1.15	0.31	0.09	-1.14	0.11	0.13
432	2.16	-1.28	1	0.39	NaN	NaN	NaN	-1.19	0.87	0.54	-1.18	0.67	0.56	-1.17	0.52	0.51	-1.18	0.43	0.5	-1.2	0.28	0.54	-1.22	0.08	0.44	-1.14	0.04	0.47	NaN	NaN	NaN	-1.18	0.82	0.16	-1.13	0.69	0.12	-1.09	0.55	0.16	-1.08	0.47	0.14	-1.15	0.31	0.09	-1.13	0.12	0.13
433	2.165	-1.28	1	0.39	NaN	NaN	NaN	-1.19	0.87	0.54	-1.18	0.67	0.56	-1.17	0.52	0.51	-1.18	0.43	0.5	-1.2	0.28	0.54	-1.22	0.08	0.44	-1.14	0.04	0.47	NaN	NaN	NaN	-1.18	0.82	0.16	-1.13	0.69	0.12	-1.09	0.55	0.16	-1.08	0.47	0.14	-1.14	0.31	0.09	-1.13	0.11	0.13
434	2.17	-1.28	1	0.39	NaN	NaN	NaN	-1.19	0.87	0.54	-1.18	0.66	0.56	-1.17	0.52	0.51	-1.18	0.43	0.5	-1.2	0.28	0.54	-1.22	0.08	0.44	-1.14	0.04	0.47	NaN	NaN	NaN	-1.18	0.82	0.16	-1.13	0.69	0.12	-1.09	0.55	0.16	-1.08	0.47	0.14	-1.14	0.31	0.09	-1.13	0.11	0.13
435	2.175	-1.28	1	0.39	NaN	NaN	NaN	-1.18	0.87	0.54	-1.18	0.66	0.56	-1.17	0.52	0.51	-1.18	0.43	0.5	-1.2	0.28	0.54	-1.22	0.08	0.44	-1.14	0.04	0.47	NaN	NaN	NaN	-1.18	0.82	0.16	-1.13	0.69	0.12	-1.09	0.55	0.16	-1.08	0.47	0.14	-1.14	0.31	0.09	-1.13	0.11	0.13
436	2.18	-1.28	1	0.39	NaN	NaN	NaN	-1.18	0.87	0.54	-1.18	0.66	0.56	-1.17	0.52	0.51	-1.18	0.43	0.5	-1.2	0.28	0.54	-1.22	0.08	0.44	-1.14	0.04	0.47	NaN	NaN	NaN	-1.18	0.82	0.16	-1.13	0.69	0.12	-1.09	0.55	0.16	-1.07	0.47	0.14	-1.14	0.31	0.1	-1.12	0.11	0.13
437	2.185	-1.28	1	0.39	NaN	NaN	NaN	-1.18	0.87	0.54	-1.18	0.66	0.56	-1.17	0.53	0.51	-1.18	0.43	0.5	-1.2	0.28	0.54	-1.22	0.08	0.44	-1.14	0.04	0.47	NaN	NaN	NaN	-1.18	0.82	0.16	-1.13	0.69	0.12	-1.09	0.55	0.16	-1.07	0.47	0.14	-1.14	0.31	0.1	-1.12	0.11	0.13
438	2.19	-1.28	1	0.39	NaN	NaN	NaN	-1.19	0.87	0.55	-1.18	0.67	0.56	-1.17	0.53	0.51	-1.18	0.43	0.5	-1.2	0.28	0.54	-1.22	0.08	0.44	-1.14	0.04	0.47	NaN	NaN	NaN	-1.18	0.82	0.16	-1.13	0.69	0.12	-1.09	0.55	0.16	-1.07	0.47	0.14	-1.14	0.31	0.1	-1.12	0.11	0.14
439	2.195	-1.28	1	0.39	NaN	NaN	NaN	-1.2	0.88	0.56	-1.18	0.67	0.56	-1.17	0.53	0.51	-1.18	0.43	0.5	-1.2	0.28	0.54	-1.22	0.08	0.44	-1.14	0.04	0.47	NaN	NaN	NaN	-1.18	0.82	0.16	-1.13	0.69	0.12	-1.09	0.55	0.16	-1.07	0.47	0.14	-1.13	0.31	0.1	-1.12	0.11	0.14
440	2.2	-1.28	1	0.39	NaN	NaN	NaN	-1.2	0.88	0.56	-1.18	0.67	0.56	-1.17	0.53	0.51	-1.18	0.43	0.5	-1.2	0.28	0.54	-1.22	0.08	0.44	-1.14	0.04	0.47	NaN	NaN	NaN	-1.18	0.82	0.16	-1.13	0.69	0.12	-1.09	0.55	0.16	-1.07	0.47	0.14	-1.13	0.31	0.1	-1.11	0.11	0.14
441	2.205	-1.28	1	0.39	NaN	NaN	NaN	-1.19	0.87	0.55	-1.18	0.67	0.56	-1.17	0.53	0.51	-1.18	0.43	0.5	-1.2	0.28	0.54	-1.22	0.08	0.44	-1.14	0.04	0.47	NaN	NaN	NaN	-1.18	0.82	0.16	-1.13	0.69	0.12	-1.08	0.55	0.16	-1.07	0.47	0.14	-1.13	0.31	0.1	-1.11	0.11	0.14
442	2.21	-1.28	1	0.39	NaN	NaN	NaN	-1.18	0.87	0.54	-1.18	0.67	0.56	-1.17	0.53	0.51	-1.18	0.43	0.5	-1.2	0.28	0.54	-1.22	0.08	0.44	-1.14	0.04	0.47	NaN	NaN	NaN	-1.18	0.82	0.16	-1.13	0.69	0.12	-1.08	0.55	0.16	-1.07	0.47	0.15	-1.13	0.31	0.1	-1.11	0.11	0.14
443	2.215	-1.28	1	0.39	NaN	NaN	NaN	-1.18	0.87	0.54	-1.17	0.67	0.56	-1.17	0.53	0.51	-1.18	0.43	0.5	-1.2	0.28	0.54	-1.22	0.08	0.44	-1.14	0.04	0.47	NaN	NaN	NaN	-1.18	0.82	0.16	-1.13	0.69	0.12	-1.08	0.55	0.16	-1.06	0.47	0.15	-1.13	0.31	0.1	-1.11	0.11	0.14
444	2.22	-1.28	1	0.39	NaN	NaN	NaN	-1.18	0.87	0.54	-1.17	0.67	0.56	-1.17	0.53	0.51	-1.18	0.43	0.5	-1.2	0.28	0.54	-1.22	0.08	0.44	-1.14	0.04	0.47	NaN	NaN	NaN	-1.18	0.82	0.16	-1.13	0.69	0.12	-1.08	0.55	0.16	-1.06	0.47	0.15	-1.12	0.31	0.1	-1.11	0.11	0.14
445	2.225	-1.28	1	0.39	NaN	NaN	NaN	-1.18	0.87	0.54	-1.17	0.67	0.56	-1.17	0.53	0.51	-1.18	0.43	0.5	-1.21	0.28	0.54	-1.22	0.08	0.44	-1.14	0.04	0.47	NaN	NaN	NaN	-1.18	0.82	0.16	-1.13	0.69	0.12	-1.08	0.55	0.16	-1.06	0.47	0.15	-1.12	0.31	0.1	-1.1	0.11	0.14
446	2.23	-1.28	1	0.39	NaN	NaN	NaN	-1.18	0.87	0.54	-1.17	0.67	0.56	-1.17	0.53	0.51	-1.18	0.43	0.5	-1.2	0.28	0.54	-1.22	0.08	0.44	-1.14	0.04	0.47	NaN	NaN	NaN	-1.18	0.82	0.16	-1.12	0.69	0.12	-1.08	0.55	0.16	-1.06	0.47	0.15	-1.12	0.31	0.1	-1.1	0.11	0.14
447	2.235	-1.28	1	0.39	NaN	NaN	NaN	-1.18	0.87	0.54	-1.17	0.67	0.56	-1.17	0.53	0.51	-1.18	0.43	0.5	-1.21	0.28	0.54	-1.22	0.08	0.44	-1.14	0.04	0.47	NaN	NaN	NaN	-1.18	0.82	0.16	-1.12	0.69	0.12	-1.08	0.54	0.16	-1.06	0.47	0.15	-1.12	0.31	0.1	-1.1	0.11	0.14
448	2.24	-1.28	1	0.39	NaN	NaN	NaN	-1.18	0.87	0.54	-1.17	0.67	0.56	-1.17	0.53	0.51	-1.18	0.43	0.5	-1.21	0.28	0.54	-1.22	0.08	0.44	-1.14	0.04	0.47	NaN	NaN	NaN	-1.18	0.82	0.16	-1.12	0.69	0.12	-1.08	0.54	0.16	-1.06	0.46	0.15	-1.12	0.31	0.1	-1.1	0.11	0.14
449	2.245	-1.28	1	0.39	NaN	NaN	NaN	-1.18	0.87	0.55	-1.17	0.67	0.56	-1.17	0.53	0.51	-1.18	0.43	0.5	-1.21	0.28	0.54	-1.22	0.08	0.44	-1.14	0.04	0.47	NaN	NaN	NaN	-1.17	0.82	0.16	-1.12	0.69	0.12	-1.08	0.54	0.16	-1.06	0.46	0.15	-1.12	0.31	0.1	-1.09	0.11	0.14
450	2.25	-1.28	1	0.39	NaN	NaN	NaN	-1.19	0.88	0.56	-1.17	0.67	0.56	-1.17	0.53	0.51	-1.18	0.43	0.5	-1.21	0.28	0.54	-1.22	0.08	0.44	-1.14	0.04	0.47	NaN	NaN	NaN	-1.17	0.82	0.16	-1.12	0.69	0.12	-1.08	0.54	0.17	-1.06	0.46	0.15	-1.11	0.31	0.1	-1.09	0.11	0.14
451	2.255	-1.28	1	0.39	NaN	NaN	NaN	-1.19	0.88	0.56	-1.17	0.67	0.56	-1.17	0.53	0.51	-1.17	0.43	0.5	-1.21	0.28	0.54	-1.22	0.08	0.44	-1.14	0.04	0.47	NaN	NaN	NaN	-1.17	0.82	0.16	-1.12	0.69	0.12	-1.08	0.54	0.17	-1.05	0.47	0.15	-1.11	0.31	0.1	-1.09	0.11	0.14
452	2.26	-1.28	1	0.39	NaN	NaN	NaN	-1.18	0.87	0.55	-1.17	0.67	0.56	-1.17	0.53	0.51	-1.17	0.43	0.5	-1.21	0.28	0.54	-1.22	0.08	0.44	-1.14	0.04	0.47	NaN	NaN	NaN	-1.17	0.82	0.16	-1.12	0.69	0.12	-1.07	0.54	0.17	-1.05	0.46	0.15	-1.11	0.3	0.1	-1.09	0.11	0.14
453	2.265	-1.27	1	0.39	NaN	NaN	NaN	-1.18	0.87	0.55	-1.17	0.67	0.56	-1.17	0.53	0.51	-1.17	0.43	0.5	-1.21	0.28	0.54	-1.22	0.08	0.44	-1.14	0.04	0.47	NaN	NaN	NaN	-1.17	0.82	0.16	-1.12	0.69	0.12	-1.07	0.54	0.17	-1.05	0.46	0.15	-1.11	0.3	0.1	-1.08	0.11	0.14
454	2.27	-1.27	1	0.39	NaN	NaN	NaN	-1.19	0.88	0.56	-1.17	0.67	0.56	-1.17	0.53	0.51	-1.17	0.43	0.5	-1.2	0.28	0.54	-1.22	0.08	0.44	-1.14	0.04	0.47	NaN	NaN	NaN	-1.17	0.81	0.16	-1.12	0.69	0.12	-1.07	0.54	0.17	-1.05	0.46	0.15	-1.11	0.3	0.1	-1.08	0.11	0.14
455	2.275	-1.27	1	0.39	NaN	NaN	NaN	-1.2	0.88	0.56	-1.17	0.67	0.56	-1.17	0.53	0.51	-1.17	0.43	0.5	-1.2	0.28	0.54	-1.22	0.08	0.44	-1.14	0.04	0.47	NaN	NaN	NaN	-1.17	0.81	0.16	-1.12	0.69	0.12	-1.07	0.54	0.17	-1.05	0.46	0.15	-1.11	0.3	0.1	-1.08	0.11	0.15
456	2.28	-1.27	1	0.39	NaN	NaN	NaN	-1.2	0.88	0.56	-1.17	0.67	0.56	-1.17	0.53	0.51	-1.17	0.43	0.51	-1.2	0.28	0.54	-1.22	0.08	0.44	-1.14	0.04	0.47	NaN	NaN	NaN	-1.17	0.81	0.16	-1.12	0.69	0.13	-1.07	0.54	0.17	-1.05	0.46	0.15	-1.11	0.3	0.1	-1.08	0.11	0.15
457	2.285	-1.27	1	0.39	NaN	NaN	NaN	-1.19	0.88	0.56	-1.17	0.67	0.56	-1.17	0.53	0.51	-1.17	0.43	0.51	-1.2	0.28	0.54	-1.22	0.08	0.44	-1.14	0.04	0.47	NaN	NaN	NaN	-1.17	0.81	0.16	-1.12	0.68	0.13	-1.07	0.54	0.17	-1.05	0.46	0.15	-1.1	0.3	0.1	-1.08	0.11	0.15
458	2.29	-1.27	1	0.39	NaN	NaN	NaN	-1.18	0.87	0.54	-1.17	0.67	0.56	-1.17	0.53	0.51	-1.17	0.43	0.51	-1.2	0.28	0.54	-1.22	0.08	0.44	-1.14	0.04	0.47	NaN	NaN	NaN	-1.17	0.81	0.16	-1.11	0.68	0.13	-1.07	0.54	0.17	-1.05	0.46	0.15	-1.1	0.3	0.11	-1.07	0.11	0.15
459	2.295	-1.27	1	0.39	NaN	NaN	NaN	-1.17	0.87	0.54	-1.17	0.67	0.56	-1.16	0.53	0.51	-1.17	0.43	0.51	-1.2	0.28	0.54	-1.22	0.08	0.44	-1.14	0.04	0.47	NaN	NaN	NaN	-1.17	0.81	0.16	-1.11	0.68	0.13	-1.07	0.54	0.17	-1.05	0.46	0.15	-1.1	0.3	0.11	-1.07	0.11	0.15
460	2.3	-1.27	1	0.38	NaN	NaN	NaN	-1.17	0.87	0.54	-1.17	0.67	0.56	-1.16	0.53	0.51	-1.17	0.43	0.51	-1.2	0.28	0.54	-1.22	0.08	0.44	-1.14	0.04	0.47	NaN	NaN	NaN	-1.17	0.81	0.16	-1.11	0.68	0.13	-1.07	0.54	0.17	-1.04	0.46	0.15	-1.1	0.3	0.11	-1.07	0.11	0.15
461	2.305	-1.27	1	0.38	NaN	NaN	NaN	-1.17	0.87	0.54	-1.17	0.67	0.56	-1.16	0.52	0.51	-1.17	0.43	0.51	-1.2	0.28	0.54	-1.22	0.08	0.44	-1.14	0.04	0.47	NaN	NaN	NaN	-1.16	0.81	0.16	-1.11	0.68	0.13	-1.07	0.54	0.17	-1.04	0.46	0.15	-1.1	0.3	0.11	-1.07	0.1	0.15
462	2.31	-1.27	0.99	0.38	NaN	NaN	NaN	-1.17	0.87	0.54	-1.17	0.67	0.56	-1.16	0.52	0.51	-1.17	0.43	0.51	-1.2	0.28	0.54	-1.22	0.08	0.44	-1.14	0.04	0.47	NaN	NaN	NaN	-1.16	0.81	0.16	-1.11	0.68	0.13	-1.07	0.54	0.17	-1.04	0.46	0.15	-1.1	0.3	0.11	-1.07	0.1	0.15
463	2.315	-1.27	0.99	0.38	NaN	NaN	NaN	-1.17	0.87	0.54	-1.17	0.67	0.56	-1.16	0.52	0.51	-1.17	0.43	0.51	-1.2	0.28	0.54	-1.22	0.08	0.44	-1.14	0.04	0.47	NaN	NaN	NaN	-1.16	0.81	0.16	-1.11	0.68	0.13	-1.06	0.54	0.17	-1.04	0.46	0.15	-1.09	0.3	0.11	-1.06	0.1	0.15
464	2.32	-1.27	0.99	0.38	NaN	NaN	NaN	-1.17	0.87	0.54	-1.16	0.67	0.56	-1.16	0.52	0.51	-1.17	0.43	0.5	-1.2	0.28	0.54	-1.22	0.08	0.44	-1.14	0.04	0.47	NaN	NaN	NaN	-1.16	0.81	0.16	-1.11	0.68	0.13	-1.06	0.54	0.17	-1.04	0.46	0.16	-1.09	0.3	0.11	-1.06	0.1	0.15
465	2.325	-1.27	0.99	0.38	NaN	NaN	NaN	-1.17	0.87	0.54	-1.16	0.67	0.56	-1.16	0.52	0.51	-1.17	0.43	0.5	-1.2	0.28	0.54	-1.22	0.08	0.44	-1.14	0.04	0.47	NaN	NaN	NaN	-1.16	0.81	0.16	-1.11	0.68	0.13	-1.06	0.54	0.17	-1.04	0.46	0.16	-1.09	0.3	0.11	-1.06	0.1	0.15
466	2.33	-1.27	0.99	0.38	NaN	NaN	NaN	-1.17	0.87	0.54	-1.16	0.67	0.56	-1.16	0.52	0.51	-1.17	0.43	0.5	-1.2	0.28	0.54	-1.22	0.08	0.44	-1.14	0.04	0.47	NaN	NaN	NaN	-1.16	0.81	0.16	-1.11	0.68	0.13	-1.06	0.54	0.17	-1.04	0.46	0.16	-1.09	0.3	0.11	-1.06	0.1	0.16
467	2.335	-1.26	0.99	0.38	NaN	NaN	NaN	-1.17	0.87	0.54	-1.16	0.67	0.56	-1.16	0.52	0.51	-1.17	0.43	0.5	-1.2	0.28	0.54	-1.22	0.08	0.44	-1.14	0.04	0.47	NaN	NaN	NaN	-1.16	0.81	0.16	-1.1	0.68	0.13	-1.06	0.54	0.17	-1.04	0.46	0.16	-1.09	0.3	0.11	-1.06	0.1	0.16
468	2.34	-1.26	0.99	0.38	NaN	NaN	NaN	-1.17	0.87	0.54	-1.16	0.67	0.56	-1.16	0.52	0.51	-1.17	0.43	0.5	-1.2	0.28	0.54	-1.22	0.08	0.44	-1.14	0.04	0.47	NaN	NaN	NaN	-1.16	0.81	0.16	-1.1	0.68	0.13	-1.06	0.54	0.17	-1.04	0.46	0.16	-1.09	0.29	0.11	-1.06	0.1	0.16
469	2.345	-1.26	0.99	0.38	NaN	NaN	NaN	-1.17	0.87	0.54	-1.16	0.67	0.56	-1.16	0.52	0.51	-1.17	0.43	0.5	-1.2	0.28	0.54	-1.22	0.08	0.44	-1.14	0.04	0.47	NaN	NaN	NaN	-1.16	0.81	0.16	-1.1	0.68	0.13	-1.06	0.53	0.17	-1.04	0.45	0.16	-1.09	0.29	0.11	-1.05	0.1	0.16
470	2.35	-1.26	0.99	0.38	NaN	NaN	NaN	-1.17	0.87	0.54	-1.16	0.67	0.56	-1.16	0.52	0.51	-1.17	0.43	0.5	-1.2	0.28	0.54	-1.22	0.08	0.44	-1.14	0.04	0.47	NaN	NaN	NaN	-1.16	0.81	0.16	-1.1	0.68	0.13	-1.06	0.53	0.17	-1.03	0.45	0.16	-1.09	0.29	0.11	-1.05	0.1	0.16
471	2.355	-1.26	0.99	0.38	NaN	NaN	NaN	-1.16	0.87	0.54	-1.16	0.67	0.56	-1.16	0.52	0.51	-1.17	0.43	0.5	-1.2	0.28	0.54	-1.22	0.08	0.44	-1.14	0.04	0.47	NaN	NaN	NaN	-1.15	0.81	0.16	-1.1	0.68	0.13	-1.06	0.53	0.17	-1.03	0.45	0.16	-1.09	0.29	0.11	-1.05	0.1	0.16
472	2.36	-1.26	0.99	0.38	NaN	NaN	NaN	-1.16	0.87	0.54	-1.16	0.67	0.56	-1.16	0.52	0.51	-1.17	0.43	0.5	-1.2	0.28	0.54	-1.22	0.08	0.44	-1.14	0.04	0.47	NaN	NaN	NaN	-1.15	0.81	0.16	-1.1	0.68	0.13	-1.06	0.53	0.17	-1.03	0.45	0.16	-1.08	0.29	0.11	-1.05	0.1	0.16
473	2.365	-1.26	0.99	0.38	NaN	NaN	NaN	-1.16	0.87	0.54	-1.16	0.67	0.56	-1.16	0.52	0.51	-1.17	0.43	0.5	-1.2	0.28	0.54	-1.22	0.08	0.44	-1.14	0.04	0.47	NaN	NaN	NaN	-1.15	0.81	0.16	-1.1	0.67	0.13	-1.06	0.53	0.17	-1.03	0.45	0.16	-1.08	0.29	0.12	-1.05	0.1	0.16
474	2.37	-1.26	0.99	0.38	NaN	NaN	NaN	-1.16	0.87	0.54	-1.16	0.67	0.56	-1.16	0.52	0.51	-1.17	0.43	0.5	-1.2	0.28	0.54	-1.22	0.08	0.44	-1.14	0.04	0.47	NaN	NaN	NaN	-1.15	0.8	0.16	-1.1	0.67	0.13	-1.05	0.53	0.18	-1.03	0.45	0.16	-1.08	0.29	0.12	-1.05	0.1	0.16
475	2.375	-1.26	0.99	0.38	NaN	NaN	NaN	-1.16	0.87	0.54	-1.16	0.67	0.56	-1.16	0.52	0.51	-1.17	0.43	0.5	-1.2	0.28	0.54	-1.22	0.08	0.44	-1.14	0.04	0.47	NaN	NaN	NaN	-1.15	0.8	0.16	-1.1	0.67	0.13	-1.05	0.53	0.18	-1.03	0.45	0.16	-1.08	0.29	0.12	-1.05	0.09	0.17
476	2.38	-1.26	0.99	0.38	NaN	NaN	NaN	-1.16	0.87	0.54	-1.16	0.67	0.56	-1.15	0.52	0.51	-1.17	0.43	0.5	-1.2	0.28	0.54	-1.22	0.08	0.44	-1.14	0.04	0.47	NaN	NaN	NaN	-1.15	0.8	0.16	-1.09	0.67	0.13	-1.05	0.53	0.18	-1.03	0.45	0.16	-1.08	0.29	0.12	-1.05	0.09	0.17
477	2.385	-1.26	0.99	0.38	NaN	NaN	NaN	-1.16	0.87	0.54	-1.16	0.67	0.56	-1.15	0.52	0.51	-1.17	0.43	0.5	-1.2	0.28	0.54	-1.22	0.08	0.44	-1.14	0.04	0.47	NaN	NaN	NaN	-1.15	0.8	0.16	-1.09	0.67	0.13	-1.05	0.53	0.18	-1.03	0.45	0.16	-1.08	0.29	0.12	-1.05	0.09	0.17
478	2.39	-1.26	0.99	0.38	NaN	NaN	NaN	-1.16	0.87	0.54	-1.15	0.67	0.56	-1.15	0.52	0.51	-1.17	0.43	0.5	-1.2	0.28	0.54	-1.22	0.08	0.44	-1.14	0.04	0.47	NaN	NaN	NaN	-1.15	0.8	0.16	-1.09	0.67	0.13	-1.05	0.53	0.18	-1.03	0.45	0.17	-1.08	0.29	0.12	-1.05	0.09	0.17
479	2.395	-1.25	0.99	0.37	NaN	NaN	NaN	-1.16	0.87	0.54	-1.15	0.67	0.56	-1.15	0.52	0.51	-1.16	0.43	0.5	-1.2	0.28	0.54	-1.22	0.08	0.44	-1.14	0.04	0.47	NaN	NaN	NaN	-1.14	0.8	0.16	-1.09	0.67	0.13	-1.05	0.53	0.18	-1.03	0.45	0.17	-1.08	0.29	0.12	-1.05	0.09	0.17
480	2.4	-1.25	0.99	0.37	NaN	NaN	NaN	-1.16	0.87	0.54	-1.15	0.67	0.56	-1.15	0.52	0.51	-1.16	0.43	0.5	-1.2	0.28	0.54	-1.22	0.08	0.44	-1.14	0.04	0.47	NaN	NaN	NaN	-1.14	0.8	0.16	-1.09	0.67	0.13	-1.05	0.53	0.18	-1.03	0.45	0.17	-1.08	0.29	0.12	-1.05	0.09	0.17
481	2.405	-1.25	0.99	0.37	NaN	NaN	NaN	-1.16	0.87	0.54	-1.15	0.67	0.56	-1.15	0.52	0.51	-1.16	0.43	0.5	-1.2	0.28	0.54	-1.22	0.08	0.44	-1.14	0.04	0.47	NaN	NaN	NaN	-1.14	0.8	0.16	-1.09	0.67	0.13	-1.05	0.53	0.18	-1.03	0.45	0.17	-1.08	0.29	0.12	-1.05	0.09	0.17
482	2.41	-1.25	0.99	0.37	NaN	NaN	NaN	-1.16	0.87	0.54	-1.15	0.67	0.56	-1.15	0.52	0.51	-1.16	0.43	0.5	-1.2	0.28	0.54	-1.22	0.08	0.44	-1.14	0.04	0.47	NaN	NaN	NaN	-1.14	0.8	0.16	-1.09	0.67	0.13	-1.05	0.53	0.18	-1.02	0.45	0.17	-1.08	0.29	0.12	-1.05	0.09	0.17
483	2.415	-1.25	0.99	0.37	NaN	NaN	NaN	-1.15	0.87	0.53	-1.15	0.67	0.56	-1.15	0.52	0.51	-1.16	0.43	0.5	-1.2	0.28	0.54	-1.22	0.08	0.44	-1.14	0.04	0.47	NaN	NaN	NaN	-1.14	0.8	0.16	-1.09	0.67	0.13	-1.05	0.52	0.18	-1.02	0.45	0.17	-1.08	0.29	0.13	-1.05	0.09	0.17
484	2.42	-1.25	0.99	0.37	NaN	NaN	NaN	-1.15	0.87	0.53	-1.15	0.67	0.56	-1.15	0.53	0.5	-1.16	0.43	0.5	-1.2	0.28	0.54	-1.22	0.08	0.44	-1.14	0.04	0.47	NaN	NaN	NaN	-1.14	0.8	0.16	-1.09	0.67	0.13	-1.05	0.52	0.18	-1.02	0.44	0.17	-1.07	0.29	0.13	-1.05	0.09	0.17
485	2.425	-1.25	0.99	0.37	NaN	NaN	NaN	-1.15	0.87	0.53	-1.15	0.67	0.56	-1.15	0.53	0.5	-1.16	0.43	0.5	-1.2	0.28	0.54	-1.22	0.08	0.44	-1.14	0.04	0.47	NaN	NaN	NaN	-1.14	0.8	0.16	-1.09	0.67	0.13	-1.04	0.52	0.18	-1.02	0.45	0.17	-1.07	0.29	0.13	-1.05	0.09	0.17
486	2.43	-1.25	0.99	0.37	NaN	NaN	NaN	-1.15	0.87	0.53	-1.15	0.67	0.56	-1.15	0.53	0.5	-1.16	0.43	0.5	-1.2	0.28	0.54	-1.22	0.08	0.44	-1.14	0.04	0.47	NaN	NaN	NaN	-1.14	0.8	0.16	-1.08	0.66	0.13	-1.04	0.52	0.18	-1.02	0.45	0.17	-1.07	0.29	0.13	-1.05	0.09	0.17
487	2.435	-1.25	0.99	0.37	NaN	NaN	NaN	-1.15	0.87	0.53	-1.15	0.67	0.56	-1.15	0.53	0.5	-1.16	0.43	0.5	-1.2	0.28	0.54	-1.22	0.08	0.44	-1.14	0.04	0.47	NaN	NaN	NaN	-1.13	0.8	0.16	-1.08	0.66	0.13	-1.04	0.52	0.18	-1.02	0.45	0.17	-1.07	0.29	0.12	-1.05	0.09	0.17
488	2.44	-1.25	0.99	0.37	NaN	NaN	NaN	-1.15	0.87	0.53	-1.15	0.67	0.56	-1.15	0.53	0.5	-1.16	0.43	0.5	-1.2	0.28	0.54	-1.22	0.08	0.44	-1.14	0.04	0.47	NaN	NaN	NaN	-1.13	0.8	0.16	-1.08	0.66	0.13	-1.04	0.52	0.18	-1.01	0.45	0.17	-1.07	0.29	0.12	-1.05	0.09	0.17
489	2.445	-1.24	0.99	0.37	NaN	NaN	NaN	-1.15	0.87	0.53	-1.15	0.67	0.56	-1.15	0.53	0.5	-1.16	0.43	0.5	-1.2	0.28	0.54	-1.22	0.08	0.44	-1.14	0.04	0.47	NaN	NaN	NaN	-1.13	0.8	0.16	-1.08	0.66	0.13	-1.04	0.52	0.18	-1.01	0.44	0.17	-1.07	0.29	0.12	-1.05	0.09	0.17
490	2.45	-1.24	0.99	0.37	NaN	NaN	NaN	-1.15	0.87	0.53	-1.15	0.67	0.56	-1.15	0.52	0.5	-1.16	0.43	0.5	-1.2	0.28	0.54	-1.22	0.08	0.44	-1.14	0.04	0.47	NaN	NaN	NaN	-1.13	0.8	0.16	-1.08	0.66	0.13	-1.04	0.53	0.18	-1.01	0.44	0.17	-1.07	0.29	0.12	-1.05	0.09	0.17
491	2.455	-1.24	0.99	0.37	NaN	NaN	NaN	-1.15	0.87	0.53	-1.15	0.67	0.56	-1.15	0.52	0.5	-1.16	0.43	0.5	-1.2	0.28	0.54	-1.22	0.08	0.44	-1.14	0.04	0.47	NaN	NaN	NaN	-1.13	0.8	0.16	-1.08	0.66	0.13	-1.04	0.53	0.18	-1.01	0.45	0.17	-1.07	0.29	0.12	-1.05	0.09	0.17
492	2.46	-1.24	0.99	0.37	NaN	NaN	NaN	-1.15	0.87	0.53	-1.15	0.67	0.56	-1.15	0.52	0.5	-1.16	0.43	0.5	-1.2	0.28	0.54	-1.22	0.08	0.44	-1.14	0.04	0.47	NaN	NaN	NaN	-1.12	0.8	0.16	-1.08	0.66	0.13	-1.03	0.53	0.18	-1.01	0.45	0.17	-1.06	0.29	0.12	-1.04	0.09	0.17
493	2.465	-1.24	0.99	0.36	NaN	NaN	NaN	-1.15	0.87	0.53	-1.14	0.67	0.56	-1.14	0.52	0.5	-1.16	0.43	0.5	-1.2	0.28	0.54	-1.22	0.08	0.44	-1.14	0.04	0.47	NaN	NaN	NaN	-1.12	0.8	0.16	-1.07	0.66	0.13	-1.03	0.52	0.18	-1.01	0.45	0.17	-1.06	0.29	0.12	-1.04	0.09	0.17
494	2.47	-1.24	0.99	0.36	NaN	NaN	NaN	-1.15	0.87	0.53	-1.14	0.67	0.56	-1.14	0.52	0.5	-1.16	0.43	0.5	-1.2	0.28	0.54	-1.22	0.08	0.44	-1.14	0.04	0.47	NaN	NaN	NaN	-1.12	0.8	0.16	-1.07	0.66	0.13	-1.03	0.52	0.18	-1.01	0.45	0.17	-1.06	0.28	0.12	-1.04	0.09	0.17
495	2.475	-1.24	0.99	0.36	NaN	NaN	NaN	-1.14	0.87	0.53	-1.14	0.67	0.56	-1.14	0.52	0.5	-1.16	0.43	0.5	-1.19	0.28	0.54	-1.22	0.08	0.44	-1.14	0.04	0.47	NaN	NaN	NaN	-1.12	0.8	0.16	-1.07	0.66	0.13	-1.03	0.52	0.18	-1.01	0.45	0.17	-1.06	0.28	0.12	-1.04	0.09	0.17
496	2.48	-1.24	0.99	0.36	NaN	NaN	NaN	-1.14	0.87	0.53	-1.14	0.67	0.56	-1.14	0.52	0.5	-1.16	0.43	0.5	-1.19	0.28	0.54	-1.22	0.08	0.44	-1.14	0.04	0.47	NaN	NaN	NaN	-1.12	0.8	0.16	-1.07	0.67	0.13	-1.03	0.52	0.18	-1	0.44	0.17	-1.06	0.28	0.12	-1.04	0.09	0.17
497	2.485	-1.24	0.99	0.36	NaN	NaN	NaN	-1.14	0.87	0.53	-1.14	0.67	0.56	-1.14	0.52	0.5	-1.16	0.43	0.5	-1.19	0.28	0.54	-1.22	0.08	0.44	-1.14	0.04	0.47	NaN	NaN	NaN	-1.12	0.8	0.16	-1.06	0.67	0.13	-1.02	0.52	0.18	-1	0.44	0.17	-1.06	0.28	0.12	-1.04	0.09	0.17
498	2.49	-1.23	0.99	0.36	NaN	NaN	NaN	-1.15	0.87	0.54	-1.14	0.67	0.56	-1.14	0.52	0.5	-1.16	0.43	0.5	-1.19	0.28	0.53	-1.22	0.08	0.44	-1.14	0.04	0.47	NaN	NaN	NaN	-1.12	0.8	0.15	-1.06	0.67	0.13	-1.02	0.52	0.18	-1	0.44	0.17	-1.06	0.28	0.12	-1.04	0.09	0.17
499	2.495	-1.23	0.99	0.36	NaN	NaN	NaN	-1.16	0.88	0.54	-1.14	0.67	0.55	-1.14	0.52	0.5	-1.15	0.43	0.5	-1.19	0.28	0.53	-1.22	0.08	0.44	-1.14	0.04	0.47	NaN	NaN	NaN	-1.11	0.8	0.15	-1.06	0.67	0.13	-1.02	0.52	0.18	-1	0.44	0.17	-1.06	0.28	0.12	-1.04	0.09	0.17
500	2.5	-1.23	0.99	0.36	NaN	NaN	NaN	-1.15	0.87	0.53	-1.14	0.67	0.55	-1.14	0.52	0.5	-1.15	0.43	0.5	-1.19	0.28	0.53	-1.22	0.08	0.44	-1.14	0.04	0.47	NaN	NaN	NaN	-1.11	0.8	0.15	-1.06	0.67	0.12	-1.02	0.52	0.18	-1	0.44	0.17	-1.06	0.28	0.12	-1.04	0.09	0.17
501	2.505	-1.23	0.99	0.36	NaN	NaN	NaN	-1.14	0.87	0.53	-1.14	0.67	0.55	-1.14	0.52	0.5	-1.15	0.43	0.5	-1.19	0.28	0.53	-1.22	0.08	0.44	-1.14	0.04	0.47	NaN	NaN	NaN	-1.11	0.8	0.15	-1.06	0.67	0.12	-1.02	0.52	0.18	-1	0.44	0.16	-1.06	0.28	0.12	-1.04	0.09	0.17
502	2.51	-1.23	0.99	0.36	NaN	NaN	NaN	-1.14	0.87	0.53	-1.14	0.67	0.55	-1.14	0.52	0.5	-1.15	0.43	0.5	-1.19	0.28	0.53	-1.22	0.09	0.44	-1.14	0.04	0.47	NaN	NaN	NaN	-1.11	0.8	0.15	-1.06	0.67	0.12	-1.02	0.52	0.18	-1	0.44	0.16	-1.06	0.28	0.12	-1.04	0.09	0.17
503	2.515	-1.23	0.99	0.36	NaN	NaN	NaN	-1.14	0.87	0.53	-1.14	0.67	0.55	-1.14	0.52	0.5	-1.15	0.43	0.5	-1.19	0.28	0.53	-1.22	0.09	0.44	-1.14	0.04	0.47	NaN	NaN	NaN	-1.11	0.8	0.15	-1.06	0.67	0.12	-1.02	0.52	0.18	-1	0.44	0.16	-1.06	0.28	0.12	-1.04	0.09	0.17
504	2.52	-1.23	0.99	0.36	NaN	NaN	NaN	-1.14	0.87	0.53	-1.14	0.67	0.55	-1.14	0.52	0.5	-1.15	0.43	0.5	-1.19	0.28	0.53	-1.22	0.09	0.44	-1.14	0.04	0.47	NaN	NaN	NaN	-1.11	0.8	0.15	-1.05	0.67	0.12	-1.02	0.52	0.18	-1	0.44	0.16	-1.06	0.28	0.12	-1.04	0.09	0.17
505	2.525	-1.23	0.99	0.36	NaN	NaN	NaN	-1.14	0.87	0.52	-1.14	0.67	0.55	-1.14	0.52	0.5	-1.15	0.43	0.5	-1.19	0.28	0.53	-1.22	0.09	0.44	-1.14	0.04	0.47	NaN	NaN	NaN	-1.11	0.8	0.15	-1.05	0.67	0.12	-1.02	0.52	0.17	-1	0.44	0.16	-1.06	0.28	0.12	-1.04	0.09	0.17
506	2.53	-1.23	0.99	0.35	NaN	NaN	NaN	-1.14	0.87	0.52	-1.14	0.67	0.55	-1.14	0.52	0.5	-1.15	0.43	0.5	-1.19	0.28	0.53	-1.22	0.09	0.44	-1.14	0.04	0.47	NaN	NaN	NaN	-1.1	0.8	0.15	-1.05	0.67	0.12	-1.02	0.52	0.17	-1	0.44	0.16	-1.06	0.28	0.12	-1.04	0.09	0.17
507	2.535	-1.22	0.99	0.35	NaN	NaN	NaN	-1.14	0.87	0.52	-1.14	0.67	0.55	-1.14	0.52	0.49	-1.15	0.43	0.49	-1.19	0.28	0.53	-1.22	0.09	0.44	-1.14	0.04	0.47	NaN	NaN	NaN	-1.1	0.8	0.15	-1.05	0.67	0.12	-1.02	0.52	0.17	-1	0.44	0.16	-1.06	0.28	0.12	-1.04	0.09	0.17
508	2.54	-1.22	0.99	0.35	NaN	NaN	NaN	-1.14	0.87	0.52	-1.14	0.67	0.55	-1.14	0.52	0.49	-1.15	0.43	0.49	-1.19	0.28	0.53	-1.22	0.09	0.44	-1.14	0.04	0.47	NaN	NaN	NaN	-1.1	0.8	0.15	-1.05	0.67	0.12	-1.02	0.52	0.17	-1	0.44	0.16	-1.06	0.28	0.12	-1.04	0.09	0.17
509	2.545	-1.22	0.99	0.35	NaN	NaN	NaN	-1.14	0.87	0.52	-1.14	0.67	0.55	-1.14	0.52	0.49	-1.15	0.43	0.49	-1.19	0.28	0.53	-1.22	0.09	0.44	-1.14	0.04	0.47	NaN	NaN	NaN	-1.1	0.8	0.15	-1.05	0.66	0.12	-1.02	0.52	0.17	-1	0.44	0.16	-1.06	0.28	0.12	-1.04	0.09	0.17
510	2.55	-1.22	0.99	0.35	NaN	NaN	NaN	-1.14	0.87	0.52	-1.14	0.67	0.55	-1.14	0.52	0.49	-1.15	0.43	0.49	-1.19	0.28	0.53	-1.22	0.09	0.44	-1.14	0.04	0.47	NaN	NaN	NaN	-1.1	0.8	0.15	-1.05	0.66	0.12	-1.02	0.52	0.17	-1	0.44	0.16	-1.06	0.28	0.12	-1.04	0.09	0.17
511	2.555	-1.22	0.99	0.35	NaN	NaN	NaN	-1.13	0.87	0.52	-1.14	0.67	0.55	-1.13	0.52	0.49	-1.15	0.43	0.49	-1.19	0.28	0.53	-1.22	0.09	0.44	-1.14	0.04	0.47	NaN	NaN	NaN	-1.1	0.8	0.15	-1.05	0.66	0.12	-1.02	0.52	0.17	-1	0.44	0.16	-1.06	0.28	0.12	-1.04	0.09	0.17
512	2.56	-1.22	0.99	0.35	NaN	NaN	NaN	-1.13	0.87	0.52	-1.14	0.67	0.55	-1.13	0.52	0.49	-1.15	0.43	0.49	-1.19	0.28	0.53	-1.22	0.09	0.44	-1.14	0.04	0.47	NaN	NaN	NaN	-1.1	0.8	0.15	-1.05	0.66	0.12	-1.02	0.52	0.17	-1	0.44	0.16	-1.06	0.28	0.12	-1.04	0.09	0.17
513	2.565	-1.22	0.99	0.35	NaN	NaN	NaN	-1.13	0.87	0.52	-1.14	0.67	0.55	-1.13	0.52	0.49	-1.15	0.43	0.49	-1.19	0.28	0.53	-1.22	0.09	0.44	-1.14	0.04	0.47	NaN	NaN	NaN	-1.1	0.8	0.15	-1.05	0.66	0.12	-1.02	0.52	0.17	-1	0.44	0.16	-1.06	0.28	0.12	-1.04	0.09	0.17
514	2.57	-1.22	0.99	0.35	NaN	NaN	NaN	-1.13	0.87	0.52	-1.14	0.67	0.55	-1.13	0.52	0.49	-1.15	0.43	0.49	-1.19	0.28	0.53	-1.22	0.09	0.44	-1.14	0.04	0.47	NaN	NaN	NaN	-1.1	0.8	0.14	-1.05	0.66	0.12	-1.02	0.52	0.17	-1	0.44	0.16	-1.06	0.28	0.12	-1.04	0.09	0.17
515	2.575	-1.22	0.99	0.35	NaN	NaN	NaN	-1.13	0.87	0.52	-1.14	0.67	0.54	-1.13	0.52	0.49	-1.15	0.43	0.49	-1.19	0.28	0.53	-1.22	0.09	0.44	-1.14	0.04	0.47	NaN	NaN	NaN	-1.1	0.8	0.14	-1.05	0.66	0.12	-1.02	0.52	0.17	-1	0.44	0.16	-1.06	0.28	0.12	-1.04	0.09	0.17
516	2.58	-1.21	0.99	0.35	NaN	NaN	NaN	-1.13	0.87	0.52	-1.13	0.67	0.54	-1.13	0.52	0.49	-1.15	0.43	0.49	-1.19	0.28	0.53	-1.22	0.09	0.44	-1.14	0.04	0.47	NaN	NaN	NaN	-1.1	0.8	0.14	-1.05	0.66	0.12	-1.02	0.52	0.17	-1	0.44	0.16	-1.06	0.28	0.12	-1.04	0.09	0.17
517	2.585	-1.21	0.99	0.35	NaN	NaN	NaN	-1.13	0.87	0.52	-1.13	0.67	0.54	-1.13	0.52	0.49	-1.15	0.43	0.49	-1.19	0.28	0.53	-1.22	0.09	0.44	-1.14	0.04	0.47	NaN	NaN	NaN	-1.09	0.8	0.14	-1.05	0.66	0.12	-1.01	0.52	0.17	-1	0.44	0.16	-1.06	0.28	0.12	-1.04	0.09	0.17
518	2.59	-1.21	0.99	0.34	NaN	NaN	NaN	-1.13	0.87	0.52	-1.13	0.67	0.54	-1.13	0.53	0.49	-1.14	0.43	0.49	-1.19	0.28	0.53	-1.22	0.09	0.44	-1.14	0.04	0.47	NaN	NaN	NaN	-1.09	0.8	0.14	-1.05	0.66	0.12	-1.01	0.52	0.17	-0.99	0.44	0.16	-1.05	0.28	0.12	-1.04	0.09	0.17
519	2.595	-1.21	0.99	0.34	NaN	NaN	NaN	-1.13	0.87	0.51	-1.13	0.67	0.54	-1.13	0.53	0.49	-1.14	0.43	0.49	-1.19	0.28	0.53	-1.22	0.09	0.44	-1.14	0.04	0.47	NaN	NaN	NaN	-1.09	0.8	0.14	-1.05	0.66	0.12	-1.01	0.52	0.17	-0.99	0.44	0.16	-1.05	0.28	0.12	-1.04	0.09	0.17
520	2.6	-1.21	0.99	0.34	NaN	NaN	NaN	-1.13	0.87	0.51	-1.13	0.67	0.54	-1.13	0.53	0.49	-1.14	0.43	0.49	-1.19	0.28	0.53	-1.22	0.09	0.44	-1.14	0.04	0.47	NaN	NaN	NaN	-1.09	0.8	0.14	-1.05	0.66	0.12	-1.01	0.52	0.17	-0.99	0.44	0.16	-1.05	0.28	0.12	-1.04	0.09	0.17
521	2.605	-1.21	0.99	0.34	NaN	NaN	NaN	-1.13	0.87	0.51	-1.13	0.67	0.54	-1.13	0.53	0.49	-1.14	0.43	0.49	-1.19	0.28	0.53	-1.22	0.09	0.44	-1.14	0.04	0.47	NaN	NaN	NaN	-1.09	0.8	0.14	-1.05	0.66	0.12	-1.01	0.52	0.17	-0.99	0.44	0.16	-1.05	0.28	0.12	-1.04	0.09	0.17
522	2.61	-1.21	0.99	0.34	NaN	NaN	NaN	-1.13	0.87	0.51	-1.13	0.67	0.54	-1.13	0.53	0.49	-1.14	0.43	0.49	-1.19	0.28	0.53	-1.22	0.09	0.44	-1.14	0.04	0.47	NaN	NaN	NaN	-1.09	0.8	0.14	-1.04	0.66	0.12	-1.01	0.52	0.17	-0.99	0.44	0.16	-1.05	0.28	0.12	-1.04	0.09	0.17
523	2.615	-1.21	0.99	0.34	NaN	NaN	NaN	-1.13	0.87	0.51	-1.13	0.67	0.54	-1.13	0.53	0.49	-1.14	0.43	0.49	-1.19	0.28	0.53	-1.22	0.09	0.44	-1.14	0.04	0.47	NaN	NaN	NaN	-1.09	0.8	0.14	-1.04	0.66	0.12	-1.01	0.52	0.17	-0.99	0.44	0.16	-1.05	0.28	0.12	-1.04	0.09	0.17
524	2.62	-1.21	0.99	0.34	NaN	NaN	NaN	-1.12	0.87	0.51	-1.13	0.67	0.54	-1.13	0.53	0.49	-1.14	0.43	0.49	-1.19	0.28	0.53	-1.22	0.09	0.44	-1.14	0.04	0.47	NaN	NaN	NaN	-1.09	0.8	0.14	-1.04	0.66	0.12	-1.01	0.52	0.17	-0.99	0.44	0.16	-1.05	0.28	0.12	-1.04	0.09	0.17
525	2.625	-1.21	0.99	0.34	NaN	NaN	NaN	-1.12	0.87	0.51	-1.13	0.67	0.54	-1.13	0.53	0.49	-1.14	0.43	0.49	-1.19	0.28	0.53	-1.22	0.09	0.44	-1.14	0.04	0.47	NaN	NaN	NaN	-1.08	0.8	0.14	-1.04	0.66	0.12	-1.01	0.52	0.17	-0.99	0.44	0.16	-1.05	0.28	0.12	-1.04	0.09	0.17
526	2.63	-1.2	0.99	0.34	NaN	NaN	NaN	-1.12	0.87	0.51	-1.13	0.67	0.54	-1.13	0.52	0.48	-1.14	0.43	0.49	-1.19	0.28	0.53	-1.22	0.09	0.44	-1.14	0.04	0.47	NaN	NaN	NaN	-1.08	0.8	0.14	-1.04	0.66	0.11	-1.01	0.52	0.17	-0.99	0.44	0.16	-1.05	0.28	0.12	-1.04	0.09	0.17
527	2.635	-1.2	0.99	0.34	NaN	NaN	NaN	-1.12	0.87	0.51	-1.13	0.67	0.54	-1.12	0.52	0.48	-1.14	0.43	0.49	-1.19	0.28	0.53	-1.22	0.09	0.44	-1.14	0.04	0.47	NaN	NaN	NaN	-1.08	0.8	0.14	-1.04	0.66	0.11	-1.01	0.52	0.17	-0.99	0.44	0.16	-1.05	0.28	0.12	-1.04	0.09	0.17
528	2.64	-1.2	0.99	0.34	NaN	NaN	NaN	-1.12	0.87	0.51	-1.13	0.67	0.54	-1.12	0.52	0.48	-1.14	0.43	0.49	-1.19	0.29	0.53	-1.22	0.09	0.44	-1.14	0.04	0.47	NaN	NaN	NaN	-1.08	0.8	0.14	-1.04	0.66	0.11	-1.01	0.52	0.17	-0.99	0.44	0.16	-1.05	0.28	0.12	-1.04	0.09	0.17
529	2.645	-1.2	0.99	0.34	NaN	NaN	NaN	-1.12	0.87	0.51	-1.13	0.67	0.54	-1.12	0.52	0.48	-1.14	0.43	0.49	-1.19	0.29	0.53	-1.22	0.09	0.44	-1.14	0.04	0.47	NaN	NaN	NaN	-1.08	0.8	0.14	-1.04	0.66	0.11	-1.01	0.52	0.17	-0.99	0.44	0.16	-1.05	0.28	0.12	-1.04	0.09	0.17
530	2.65	-1.2	0.99	0.34	NaN	NaN	NaN	-1.12	0.87	0.51	-1.13	0.67	0.54	-1.12	0.52	0.48	-1.14	0.43	0.48	-1.18	0.29	0.53	-1.22	0.09	0.44	-1.14	0.04	0.47	NaN	NaN	NaN	-1.08	0.8	0.14	-1.04	0.66	0.11	-1.01	0.52	0.17	-0.99	0.44	0.16	-1.05	0.28	0.12	-1.04	0.09	0.17
531	2.655	-1.2	0.99	0.34	NaN	NaN	NaN	-1.12	0.87	0.51	-1.13	0.67	0.54	-1.12	0.52	0.48	-1.14	0.43	0.48	-1.18	0.29	0.53	-1.22	0.1	0.44	-1.14	0.04	0.47	NaN	NaN	NaN	-1.08	0.8	0.14	-1.03	0.66	0.11	-1.01	0.52	0.17	-0.99	0.44	0.16	-1.05	0.28	0.12	-1.04	0.09	0.17
532	2.66	-1.2	0.99	0.34	NaN	NaN	NaN	-1.12	0.87	0.51	-1.13	0.67	0.54	-1.12	0.52	0.48	-1.14	0.43	0.48	-1.18	0.29	0.53	-1.22	0.1	0.44	-1.14	0.04	0.47	NaN	NaN	NaN	-1.08	0.8	0.14	-1.03	0.66	0.11	-1.01	0.52	0.17	-0.99	0.44	0.16	-1.05	0.28	0.12	-1.04	0.09	0.17
533	2.665	-1.2	0.99	0.34	NaN	NaN	NaN	-1.12	0.87	0.51	-1.12	0.67	0.54	-1.12	0.52	0.48	-1.14	0.43	0.48	-1.18	0.29	0.53	-1.22	0.1	0.44	-1.14	0.04	0.47	NaN	NaN	NaN	-1.08	0.8	0.13	-1.03	0.66	0.11	-1	0.52	0.17	-0.99	0.44	0.16	-1.05	0.28	0.12	-1.04	0.09	0.17
534	2.67	-1.2	0.99	0.33	NaN	NaN	NaN	-1.12	0.87	0.51	-1.12	0.67	0.53	-1.12	0.52	0.48	-1.14	0.43	0.48	-1.18	0.29	0.53	-1.22	0.1	0.44	-1.14	0.04	0.47	NaN	NaN	NaN	-1.07	0.8	0.13	-1.03	0.66	0.11	-1	0.52	0.17	-0.99	0.44	0.16	-1.05	0.28	0.12	-1.04	0.09	0.17
535	2.675	-1.19	0.99	0.33	NaN	NaN	NaN	-1.12	0.87	0.51	-1.12	0.67	0.53	-1.12	0.52	0.48	-1.13	0.43	0.48	-1.18	0.29	0.53	-1.22	0.1	0.44	-1.14	0.04	0.47	NaN	NaN	NaN	-1.07	0.8	0.13	-1.03	0.66	0.11	-1	0.52	0.17	-0.99	0.44	0.16	-1.05	0.28	0.12	-1.04	0.09	0.17
536	2.68	-1.19	0.99	0.33	NaN	NaN	NaN	-1.11	0.87	0.51	-1.12	0.67	0.53	-1.12	0.52	0.48	-1.13	0.43	0.48	-1.18	0.29	0.53	-1.22	0.1	0.44	-1.14	0.04	0.47	NaN	NaN	NaN	-1.07	0.8	0.13	-1.03	0.66	0.11	-1	0.52	0.17	-0.99	0.44	0.16	-1.05	0.28	0.12	-1.04	0.09	0.17
537	2.685	-1.19	0.99	0.33	NaN	NaN	NaN	-1.11	0.87	0.51	-1.12	0.67	0.53	-1.12	0.52	0.48	-1.13	0.43	0.48	-1.18	0.29	0.53	-1.22	0.1	0.44	-1.14	0.04	0.47	NaN	NaN	NaN	-1.07	0.8	0.13	-1.03	0.66	0.11	-1	0.52	0.17	-0.99	0.44	0.16	-1.05	0.28	0.12	-1.04	0.09	0.17
538	2.69	-1.19	0.99	0.33	NaN	NaN	NaN	-1.11	0.87	0.5	-1.12	0.67	0.53	-1.12	0.53	0.48	-1.13	0.43	0.48	-1.18	0.29	0.53	-1.22	0.1	0.44	-1.14	0.04	0.47	NaN	NaN	NaN	-1.07	0.8	0.13	-1.03	0.66	0.11	-1	0.52	0.17	-0.99	0.44	0.16	-1.05	0.28	0.12	-1.04	0.09	0.17
539	2.695	-1.19	0.99	0.33	NaN	NaN	NaN	-1.11	0.87	0.5	-1.12	0.67	0.53	-1.12	0.53	0.48	-1.13	0.43	0.48	-1.18	0.29	0.53	-1.22	0.1	0.44	-1.14	0.04	0.47	NaN	NaN	NaN	-1.07	0.8	0.13	-1.03	0.66	0.11	-1	0.52	0.17	-0.99	0.44	0.16	-1.05	0.28	0.11	-1.04	0.09	0.17
540	2.7	-1.19	0.99	0.33	NaN	NaN	NaN	-1.11	0.87	0.5	-1.12	0.67	0.53	-1.11	0.53	0.48	-1.13	0.43	0.48	-1.18	0.29	0.53	-1.22	0.1	0.44	-1.14	0.04	0.47	NaN	NaN	NaN	-1.07	0.8	0.13	-1.03	0.66	0.11	-1	0.52	0.17	-0.99	0.44	0.16	-1.05	0.28	0.11	-1.04	0.09	0.17
541	2.705	-1.19	0.99	0.33	NaN	NaN	NaN	-1.11	0.87	0.5	-1.12	0.67	0.53	-1.11	0.53	0.48	-1.13	0.43	0.48	-1.18	0.29	0.53	-1.22	0.1	0.44	-1.14	0.04	0.47	NaN	NaN	NaN	-1.07	0.8	0.13	-1.03	0.66	0.11	-1	0.52	0.17	-0.99	0.44	0.16	-1.05	0.28	0.11	-1.04	0.09	0.17
542	2.71	-1.19	0.99	0.33	NaN	NaN	NaN	-1.11	0.87	0.5	-1.12	0.67	0.53	-1.11	0.53	0.48	-1.13	0.43	0.48	-1.18	0.29	0.53	-1.22	0.1	0.44	-1.14	0.04	0.47	NaN	NaN	NaN	-1.07	0.8	0.13	-1.03	0.66	0.11	-1	0.52	0.17	-0.99	0.44	0.16	-1.05	0.28	0.11	-1.04	0.09	0.17
543	2.715	-1.19	0.99	0.33	NaN	NaN	NaN	-1.11	0.87	0.5	-1.12	0.67	0.53	-1.11	0.53	0.48	-1.12	0.43	0.48	-1.18	0.29	0.53	-1.22	0.1	0.44	-1.14	0.04	0.47	NaN	NaN	NaN	-1.07	0.8	0.13	-1.03	0.66	0.11	-1	0.52	0.17	-0.99	0.44	0.16	-1.05	0.28	0.11	-1.04	0.09	0.17
544	2.72	-1.19	0.99	0.33	NaN	NaN	NaN	-1.11	0.87	0.5	-1.12	0.67	0.53	-1.11	0.53	0.48	-1.12	0.43	0.48	-1.18	0.29	0.53	-1.22	0.1	0.44	-1.14	0.04	0.47	NaN	NaN	NaN	-1.06	0.8	0.13	-1.02	0.66	0.11	-1	0.52	0.16	-0.99	0.44	0.16	-1.05	0.28	0.11	-1.04	0.09	0.17
545	2.725	-1.19	0.99	0.33	NaN	NaN	NaN	-1.11	0.87	0.5	-1.12	0.67	0.53	-1.11	0.53	0.48	-1.12	0.44	0.48	-1.18	0.29	0.53	-1.22	0.1	0.44	-1.14	0.04	0.47	NaN	NaN	NaN	-1.06	0.8	0.13	-1.02	0.66	0.11	-1	0.52	0.16	-0.99	0.44	0.16	-1.05	0.28	0.11	-1.04	0.09	0.17
546	2.73	-1.18	0.99	0.32	NaN	NaN	NaN	-1.11	0.87	0.5	-1.11	0.67	0.53	-1.11	0.53	0.48	-1.12	0.44	0.48	-1.17	0.29	0.53	-1.22	0.1	0.44	-1.14	0.04	0.47	NaN	NaN	NaN	-1.06	0.8	0.13	-1.02	0.66	0.11	-1	0.52	0.16	-0.99	0.44	0.16	-1.05	0.28	0.11	-1.04	0.09	0.17
547	2.735	-1.18	0.99	0.32	NaN	NaN	NaN	-1.11	0.87	0.5	-1.11	0.67	0.53	-1.11	0.53	0.48	-1.12	0.44	0.49	-1.17	0.29	0.53	-1.22	0.1	0.44	-1.13	0.04	0.47	NaN	NaN	NaN	-1.06	0.8	0.13	-1.02	0.66	0.11	-1	0.52	0.16	-0.99	0.44	0.16	-1.05	0.28	0.11	-1.04	0.09	0.17
548	2.74	-1.18	0.99	0.32	NaN	NaN	NaN	-1.11	0.87	0.5	-1.11	0.67	0.53	-1.1	0.53	0.48	-1.12	0.44	0.49	-1.17	0.29	0.53	-1.22	0.1	0.44	-1.13	0.04	0.47	NaN	NaN	NaN	-1.06	0.8	0.13	-1.02	0.66	0.11	-1	0.52	0.16	-0.99	0.44	0.16	-1.05	0.28	0.11	-1.04	0.09	0.17
549	2.745	-1.18	0.99	0.32	NaN	NaN	NaN	-1.11	0.87	0.5	-1.11	0.67	0.53	-1.1	0.53	0.48	-1.12	0.44	0.49	-1.17	0.3	0.53	-1.22	0.1	0.44	-1.13	0.04	0.47	NaN	NaN	NaN	-1.06	0.8	0.13	-1.02	0.66	0.11	-1	0.52	0.16	-0.99	0.44	0.16	-1.05	0.28	0.11	-1.04	0.09	0.17
550	2.75	-1.18	0.99	0.32	NaN	NaN	NaN	-1.11	0.87	0.5	-1.11	0.67	0.53	-1.1	0.53	0.48	-1.11	0.44	0.49	-1.17	0.3	0.53	-1.22	0.11	0.44	-1.13	0.04	0.47	NaN	NaN	NaN	-1.06	0.8	0.13	-1.02	0.66	0.11	-1	0.52	0.16	-0.99	0.44	0.16	-1.05	0.28	0.11	-1.04	0.09	0.17
551	2.755	-1.18	1	0.32	NaN	NaN	NaN	-1.11	0.87	0.5	-1.11	0.67	0.53	-1.1	0.53	0.48	-1.11	0.44	0.49	-1.17	0.3	0.53	-1.22	0.11	0.44	-1.14	0.04	0.47	NaN	NaN	NaN	-1.06	0.8	0.13	-1.02	0.66	0.11	-1	0.52	0.16	-0.99	0.44	0.16	-1.05	0.28	0.11	-1.04	0.09	0.17
552	2.76	-1.18	1	0.32	NaN	NaN	NaN	-1.11	0.87	0.5	-1.11	0.67	0.53	-1.09	0.53	0.48	-1.11	0.44	0.49	-1.17	0.3	0.53	-1.22	0.11	0.44	-1.13	0.04	0.47	NaN	NaN	NaN	-1.06	0.8	0.13	-1.02	0.66	0.11	-1	0.52	0.16	-0.99	0.44	0.16	-1.05	0.28	0.11	-1.04	0.09	0.17
553	2.765	-1.18	1	0.32	NaN	NaN	NaN	-1.11	0.87	0.5	-1.11	0.67	0.53	-1.09	0.53	0.48	-1.11	0.44	0.49	-1.17	0.3	0.53	-1.22	0.11	0.44	-1.14	0.04	0.47	NaN	NaN	NaN	-1.05	0.8	0.13	-1.02	0.66	0.11	-1	0.52	0.16	-0.99	0.44	0.16	-1.05	0.28	0.11	-1.04	0.09	0.17
554	2.77	-1.18	1	0.32	NaN	NaN	NaN	-1.11	0.87	0.5	-1.1	0.67	0.53	-1.09	0.53	0.48	-1.1	0.44	0.49	-1.16	0.3	0.53	-1.22	0.11	0.44	-1.13	0.04	0.47	NaN	NaN	NaN	-1.05	0.8	0.13	-1.02	0.66	0.1	-1	0.52	0.16	-0.99	0.44	0.16	-1.05	0.28	0.11	-1.04	0.09	0.17
555	2.775	-1.18	1	0.32	NaN	NaN	NaN	-1.1	0.88	0.5	-1.1	0.67	0.53	-1.09	0.53	0.49	-1.1	0.44	0.49	-1.16	0.3	0.53	-1.22	0.11	0.44	-1.13	0.04	0.47	NaN	NaN	NaN	-1.05	0.8	0.13	-1.02	0.66	0.1	-1	0.52	0.16	-0.99	0.44	0.16	-1.05	0.28	0.11	-1.04	0.09	0.17
556	2.78	-1.18	1	0.32	NaN	NaN	NaN	-1.1	0.88	0.5	-1.1	0.67	0.53	-1.09	0.53	0.49	-1.1	0.44	0.49	-1.16	0.3	0.53	-1.22	0.11	0.44	-1.13	0.04	0.47	NaN	NaN	NaN	-1.05	0.8	0.12	-1.02	0.66	0.1	-1	0.52	0.16	-0.99	0.44	0.16	-1.05	0.28	0.11	-1.04	0.09	0.17
557	2.785	-1.18	1	0.31	NaN	NaN	NaN	-1.1	0.88	0.5	-1.1	0.67	0.53	-1.08	0.53	0.49	-1.1	0.44	0.49	-1.16	0.3	0.53	-1.21	0.11	0.44	-1.13	0.04	0.47	NaN	NaN	NaN	-1.05	0.8	0.12	-1.02	0.66	0.1	-1	0.52	0.16	-0.98	0.44	0.16	-1.05	0.28	0.11	-1.04	0.09	0.17
558	2.79	-1.17	1	0.31	NaN	NaN	NaN	-1.1	0.88	0.5	-1.1	0.67	0.53	-1.08	0.53	0.49	-1.09	0.44	0.49	-1.16	0.3	0.53	-1.21	0.11	0.44	-1.13	0.04	0.47	NaN	NaN	NaN	-1.05	0.81	0.12	-1.02	0.66	0.1	-1	0.52	0.16	-0.98	0.44	0.16	-1.05	0.28	0.11	-1.04	0.09	0.17
559	2.795	-1.17	1	0.31	NaN	NaN	NaN	-1.1	0.88	0.49	-1.1	0.67	0.53	-1.08	0.53	0.49	-1.09	0.44	0.49	-1.15	0.3	0.53	-1.21	0.11	0.45	-1.13	0.04	0.47	NaN	NaN	NaN	-1.05	0.81	0.12	-1.02	0.66	0.1	-1	0.52	0.16	-0.98	0.44	0.15	-1.05	0.28	0.11	-1.04	0.09	0.17
560	2.8	-1.17	1	0.31	NaN	NaN	NaN	-1.1	0.88	0.49	-1.1	0.67	0.53	-1.07	0.53	0.49	-1.09	0.44	0.49	-1.15	0.3	0.53	-1.21	0.12	0.45	-1.13	0.04	0.47	NaN	NaN	NaN	-1.05	0.81	0.12	-1.02	0.66	0.1	-1	0.52	0.16	-0.98	0.44	0.15	-1.05	0.28	0.11	-1.04	0.09	0.17
561	2.805	-1.17	1	0.31	NaN	NaN	NaN	-1.1	0.88	0.49	-1.09	0.67	0.53	-1.07	0.53	0.49	-1.09	0.44	0.5	-1.15	0.31	0.54	-1.21	0.12	0.45	-1.13	0.04	0.47	NaN	NaN	NaN	-1.05	0.81	0.12	-1.02	0.66	0.1	-1	0.52	0.16	-0.98	0.44	0.15	-1.05	0.28	0.11	-1.04	0.09	0.17
562	2.81	-1.17	1	0.31	NaN	NaN	NaN	-1.1	0.88	0.49	-1.09	0.67	0.53	-1.07	0.53	0.49	-1.08	0.44	0.5	-1.15	0.31	0.54	-1.21	0.12	0.45	-1.13	0.04	0.48	NaN	NaN	NaN	-1.05	0.81	0.12	-1.01	0.67	0.1	-1	0.52	0.16	-0.98	0.44	0.15	-1.05	0.28	0.11	-1.04	0.09	0.17
563	2.815	-1.17	1	0.31	NaN	NaN	NaN	-1.1	0.88	0.49	-1.09	0.67	0.53	-1.07	0.53	0.49	-1.08	0.44	0.5	-1.15	0.31	0.54	-1.21	0.12	0.45	-1.13	0.04	0.48	NaN	NaN	NaN	-1.04	0.81	0.12	-1.01	0.67	0.1	-1	0.52	0.16	-0.98	0.44	0.15	-1.05	0.28	0.11	-1.04	0.09	0.17
564	2.82	-1.17	1	0.31	NaN	NaN	NaN	-1.1	0.88	0.49	-1.09	0.68	0.54	-1.06	0.53	0.49	-1.07	0.44	0.5	-1.15	0.31	0.54	NaN	NaN	NaN	-1.13	0.04	0.48	NaN	NaN	NaN	-1.04	0.81	0.12	-1.01	0.66	0.1	-1	0.52	0.16	-0.98	0.44	0.15	-1.05	0.28	0.11	-1.04	0.09	0.17
565	2.825	-1.17	1	0.31	NaN	NaN	NaN	-1.1	0.88	0.49	-1.09	0.68	0.54	-1.06	0.53	0.5	-1.07	0.44	0.5	-1.14	0.31	0.54	NaN	NaN	NaN	-1.13	0.04	0.47	NaN	NaN	NaN	-1.04	0.81	0.12	-1.01	0.67	0.1	-1	0.52	0.16	-0.98	0.44	0.15	-1.05	0.28	0.11	-1.04	0.09	0.17
566	2.83	-1.17	1	0.31	NaN	NaN	NaN	-1.1	0.88	0.49	-1.08	0.68	0.54	-1.06	0.53	0.5	-1.07	0.45	0.5	-1.14	0.31	0.54	NaN	NaN	NaN	-1.13	0.04	0.47	NaN	NaN	NaN	-1.04	0.81	0.12	-1.01	0.67	0.1	-1	0.52	0.16	-0.99	0.44	0.15	-1.05	0.28	0.11	-1.04	0.09	0.17
567	2.835	-1.17	1	0.31	NaN	NaN	NaN	-1.1	0.88	0.49	-1.08	0.68	0.54	-1.05	0.53	0.5	-1.07	0.45	0.5	-1.14	0.31	0.54	NaN	NaN	NaN	-1.13	0.04	0.47	NaN	NaN	NaN	-1.04	0.81	0.12	-1.01	0.67	0.1	-1	0.52	0.16	-0.99	0.44	0.15	-1.05	0.28	0.11	-1.04	0.09	0.17
568	2.84	-1.17	1	0.3	NaN	NaN	NaN	-1.1	0.88	0.49	-1.08	0.68	0.54	-1.05	0.53	0.5	-1.06	0.45	0.51	-1.13	0.31	0.54	NaN	NaN	NaN	-1.13	0.04	0.48	NaN	NaN	NaN	-1.04	0.81	0.12	-1.01	0.67	0.1	-1	0.52	0.16	-0.99	0.44	0.15	-1.05	0.28	0.11	-1.04	0.09	0.17
569	2.845	-1.17	1	0.3	NaN	NaN	NaN	-1.1	0.88	0.49	-1.08	0.68	0.54	-1.05	0.54	0.5	-1.06	0.45	0.51	-1.13	0.31	0.55	NaN	NaN	NaN	-1.13	0.04	0.48	NaN	NaN	NaN	-1.04	0.81	0.12	-1.01	0.67	0.1	-1	0.52	0.16	-0.99	0.44	0.15	-1.05	0.28	0.11	-1.04	0.09	0.17
570	2.85	-1.17	1	0.3	NaN	NaN	NaN	-1.1	0.88	0.49	-1.08	0.68	0.54	-1.04	0.54	0.5	-1.06	0.45	0.51	-1.13	0.32	0.55	NaN	NaN	NaN	-1.13	0.04	0.48	NaN	NaN	NaN	-1.04	0.81	0.12	-1.01	0.67	0.1	-1	0.52	0.16	-0.99	0.44	0.15	-1.05	0.28	0.11	-1.04	0.09	0.17
571	2.855	-1.17	1	0.3	NaN	NaN	NaN	-1.1	0.88	0.49	-1.08	0.68	0.54	-1.04	0.54	0.5	-1.05	0.45	0.51	-1.13	0.32	0.55	NaN	NaN	NaN	-1.13	0.04	0.48	NaN	NaN	NaN	-1.04	0.81	0.12	-1.01	0.67	0.1	-1	0.52	0.16	-0.99	0.44	0.15	-1.05	0.28	0.11	-1.04	0.09	0.17
572	2.86	-1.17	1	0.3	NaN	NaN	NaN	-1.1	0.88	0.49	-1.07	0.68	0.54	-1.04	0.54	0.5	-1.05	0.45	0.51	-1.12	0.32	0.55	-1.2	0.14	0.46	-1.13	0.04	0.48	NaN	NaN	NaN	-1.04	0.81	0.12	-1.01	0.67	0.1	-1	0.52	0.16	-0.99	0.44	0.15	-1.05	0.28	0.11	-1.04	0.09	0.17
573	2.865	-1.16	1	0.3	NaN	NaN	NaN	-1.1	0.88	0.49	-1.07	0.68	0.54	-1.04	0.54	0.51	-1.05	0.45	0.51	-1.12	0.32	0.55	-1.2	0.14	0.46	-1.13	0.04	0.48	NaN	NaN	NaN	-1.04	0.81	0.12	-1.01	0.67	0.1	-1	0.52	0.16	-0.99	0.44	0.15	-1.05	0.28	0.11	-1.04	0.09	0.17
574	2.87	-1.16	1	0.3	NaN	NaN	NaN	-1.1	0.88	0.49	-1.07	0.68	0.54	-1.03	0.54	0.51	-1.04	0.45	0.51	-1.12	0.32	0.55	-1.2	0.14	0.47	-1.13	0.04	0.48	NaN	NaN	NaN	-1.04	0.81	0.12	-1.01	0.67	0.1	-1	0.52	0.16	-0.99	0.44	0.15	-1.05	0.28	0.11	-1.04	0.09	0.17
575	2.875	-1.16	1	0.3	NaN	NaN	NaN	-1.1	0.88	0.49	-1.07	0.68	0.54	-1.03	0.54	0.51	-1.04	0.45	0.52	-1.12	0.32	0.56	NaN	NaN	NaN	-1.13	0.04	0.48	NaN	NaN	NaN	-1.03	0.81	0.11	-1.01	0.67	0.1	-1	0.52	0.16	-0.99	0.44	0.15	-1.05	0.28	0.11	-1.04	0.09	0.17
576	2.88	-1.16	1	0.3	NaN	NaN	NaN	-1.1	0.88	0.49	-1.07	0.68	0.54	-1.03	0.54	0.51	-1.04	0.45	0.52	-1.11	0.32	0.56	NaN	NaN	NaN	-1.13	0.04	0.48	NaN	NaN	NaN	-1.03	0.81	0.11	-1.01	0.67	0.1	-1	0.52	0.16	-0.99	0.44	0.15	-1.05	0.28	0.11	-1.04	0.09	0.17
577	2.885	-1.16	1	0.3	NaN	NaN	NaN	-1.1	0.88	0.49	-1.07	0.68	0.54	-1.02	0.54	0.51	-1.03	0.46	0.52	-1.11	0.32	0.56	NaN	NaN	NaN	-1.13	0.04	0.48	NaN	NaN	NaN	-1.03	0.81	0.11	-1.01	0.67	0.1	-1	0.52	0.16	-0.99	0.44	0.15	-1.05	0.28	0.11	-1.04	0.09	0.17
578	2.89	-1.16	1	0.29	NaN	NaN	NaN	-1.1	0.88	0.48	-1.07	0.68	0.54	-1.02	0.54	0.51	-1.03	0.46	0.52	-1.11	0.32	0.56	NaN	NaN	NaN	-1.13	0.04	0.48	NaN	NaN	NaN	-1.03	0.81	0.11	-1.01	0.67	0.09	-1	0.52	0.15	-0.99	0.44	0.15	-1.05	0.28	0.11	-1.04	0.09	0.17
579	2.895	-1.16	1	0.29	NaN	NaN	NaN	-1.1	0.88	0.48	-1.07	0.68	0.54	-1.02	0.54	0.51	-1.03	0.46	0.52	-1.1	0.33	0.56	NaN	NaN	NaN	-1.12	0.04	0.48	NaN	NaN	NaN	-1.03	0.81	0.11	-1.01	0.67	0.09	-1	0.52	0.15	-0.99	0.44	0.15	-1.05	0.28	0.11	-1.04	0.09	0.17
580	2.9	-1.16	1	0.29	NaN	NaN	NaN	-1.1	0.88	0.48	-1.07	0.68	0.54	-1.02	0.54	0.51	-1.02	0.46	0.52	-1.1	0.33	0.57	NaN	NaN	NaN	-1.12	0.04	0.48	NaN	NaN	NaN	-1.03	0.81	0.11	-1.01	0.67	0.09	-1	0.52	0.15	-0.99	0.44	0.15	-1.05	0.28	0.11	-1.04	0.09	0.17
581	2.905	-1.16	1	0.29	NaN	NaN	NaN	-1.1	0.88	0.48	-1.06	0.68	0.54	-1.02	0.54	0.51	-1.02	0.46	0.53	-1.1	0.33	0.57	-1.18	0.15	0.48	-1.12	0.05	0.48	NaN	NaN	NaN	-1.03	0.81	0.11	-1.01	0.67	0.09	-1	0.52	0.15	-0.99	0.44	0.15	-1.05	0.28	0.11	-1.04	0.09	0.17
582	2.91	-1.16	1	0.29	NaN	NaN	NaN	-1.1	0.88	0.48	-1.06	0.68	0.54	-1.01	0.54	0.52	-1.02	0.46	0.53	-1.1	0.33	0.57	-1.18	0.15	0.48	-1.12	0.05	0.49	NaN	NaN	NaN	-1.03	0.81	0.11	-1	0.67	0.09	-1	0.52	0.15	-0.99	0.44	0.15	-1.05	0.28	0.11	-1.04	0.09	0.17
583	2.915	-1.16	1	0.29	NaN	NaN	NaN	-1.1	0.88	0.48	-1.06	0.68	0.54	-1.01	0.54	0.52	-1.01	0.46	0.53	-1.09	0.33	0.57	-1.18	0.15	0.48	-1.12	0.05	0.49	NaN	NaN	NaN	-1.03	0.81	0.11	-1	0.67	0.09	-1	0.52	0.15	-0.99	0.44	0.15	-1.05	0.28	0.11	-1.04	0.09	0.17
584	2.92	-1.16	1	0.29	NaN	NaN	NaN	-1.1	0.88	0.48	-1.06	0.68	0.54	-1.01	0.55	0.52	-1.01	0.46	0.53	-1.09	0.33	0.57	-1.18	0.15	0.48	-1.12	0.05	0.49	NaN	NaN	NaN	-1.03	0.81	0.11	-1	0.67	0.09	-1	0.52	0.15	-0.99	0.44	0.15	-1.05	0.28	0.11	-1.04	0.09	0.17
585	2.925	-1.16	1	0.29	NaN	NaN	NaN	-1.1	0.88	0.48	-1.06	0.68	0.54	-1.01	0.55	0.52	-1.01	0.46	0.53	-1.09	0.33	0.57	-1.18	0.15	0.48	-1.12	0.05	0.49	NaN	NaN	NaN	-1.03	0.81	0.11	-1	0.67	0.09	-1	0.52	0.15	-0.99	0.44	0.15	-1.05	0.28	0.11	-1.04	0.09	0.17
586	2.93	-1.16	1	0.29	NaN	NaN	NaN	-1.1	0.88	0.48	-1.06	0.68	0.54	-1	0.55	0.52	-1.01	0.46	0.53	-1.08	0.33	0.57	-1.17	0.15	0.49	-1.11	0.05	0.49	NaN	NaN	NaN	-1.03	0.81	0.11	-1	0.67	0.09	-1	0.52	0.15	-0.99	0.44	0.15	-1.05	0.27	0.11	-1.04	0.09	0.17
587	2.935	-1.16	1	0.29	NaN	NaN	NaN	-1.1	0.88	0.48	-1.06	0.68	0.54	-1	0.55	0.52	-1	0.46	0.53	-1.08	0.33	0.58	-1.17	0.16	0.49	-1.11	0.05	0.49	NaN	NaN	NaN	-1.02	0.81	0.11	-1	0.67	0.09	-1	0.52	0.15	-0.99	0.44	0.14	-1.05	0.27	0.11	-1.04	0.09	0.17
588	2.94	-1.16	1	0.29	NaN	NaN	NaN	-1.1	0.88	0.48	-1.06	0.68	0.54	-1	0.55	0.52	-1	0.46	0.53	-1.08	0.33	0.58	-1.17	0.16	0.49	-1.11	0.05	0.49	NaN	NaN	NaN	-1.02	0.81	0.11	-1	0.67	0.09	-1	0.52	0.15	-0.99	0.44	0.14	-1.05	0.27	0.11	-1.04	0.09	0.17
589	2.945	-1.16	1	0.29	NaN	NaN	NaN	-1.1	0.88	0.48	-1.06	0.68	0.54	-1	0.55	0.52	-1	0.46	0.53	-1.08	0.34	0.58	-1.17	0.16	0.49	-1.11	0.05	0.49	NaN	NaN	NaN	-1.02	0.81	0.11	-1	0.67	0.09	-1	0.52	0.15	-0.99	0.44	0.14	-1.05	0.27	0.11	-1.04	0.09	0.17
590	2.95	-1.16	1	0.29	NaN	NaN	NaN	-1.1	0.88	0.48	-1.05	0.68	0.54	-0.99	0.55	0.52	-1	0.46	0.53	-1.08	0.34	0.58	-1.16	0.16	0.49	-1.1	0.05	0.5	NaN	NaN	NaN	-1.02	0.81	0.11	-1	0.67	0.09	-1	0.52	0.15	-0.99	0.44	0.14	-1.05	0.27	0.11	-1.04	0.09	0.17
591	2.955	-1.15	1	0.28	NaN	NaN	NaN	-1.1	0.88	0.48	-1.05	0.68	0.54	-0.99	0.55	0.52	-1	0.47	0.54	-1.07	0.34	0.58	-1.16	0.16	0.49	-1.1	0.06	0.5	NaN	NaN	NaN	-1.02	0.81	0.11	-1	0.67	0.09	-0.99	0.52	0.15	-0.99	0.44	0.14	-1.05	0.27	0.11	-1.04	0.09	0.17
592	2.96	-1.15	1	0.28	NaN	NaN	NaN	-1.1	0.88	0.48	-1.05	0.68	0.54	-0.99	0.55	0.52	-0.99	0.47	0.54	-1.07	0.34	0.58	NaN	NaN	NaN	-1.1	0.06	0.5	NaN	NaN	NaN	-1.02	0.81	0.11	-1	0.67	0.09	-0.99	0.52	0.15	-0.99	0.44	0.14	-1.05	0.27	0.1	-1.04	0.09	0.17
593	2.965	-1.15	1	0.28	NaN	NaN	NaN	-1.1	0.88	0.48	-1.05	0.68	0.54	-0.99	0.55	0.52	-0.99	0.47	0.54	-1.07	0.34	0.58	NaN	NaN	NaN	-1.09	0.06	0.5	NaN	NaN	NaN	-1.02	0.81	0.11	-1	0.67	0.09	-0.99	0.52	0.15	-0.99	0.44	0.14	-1.05	0.27	0.1	-1.04	0.09	0.17
594	2.97	-1.15	1	0.28	NaN	NaN	NaN	-1.1	0.88	0.48	-1.05	0.68	0.54	-0.99	0.55	0.52	-0.99	0.47	0.54	-1.07	0.34	0.58	-1.15	0.16	0.5	-1.09	0.06	0.51	NaN	NaN	NaN	-1.02	0.81	0.1	-1	0.67	0.09	-0.99	0.52	0.15	-0.99	0.44	0.14	-1.05	0.27	0.1	-1.04	0.09	0.17
595	2.975	-1.15	1	0.28	NaN	NaN	NaN	-1.1	0.88	0.47	-1.05	0.68	0.54	-0.99	0.55	0.52	-0.99	0.47	0.54	-1.07	0.34	0.58	-1.15	0.16	0.5	-1.08	0.06	0.51	NaN	NaN	NaN	-1.02	0.81	0.1	-1	0.67	0.09	-0.99	0.52	0.15	-0.99	0.44	0.14	-1.05	0.27	0.1	-1.04	0.09	0.17
596	2.98	-1.15	1	0.28	NaN	NaN	NaN	-1.1	0.88	0.47	-1.05	0.68	0.54	-0.99	0.55	0.52	-0.99	0.47	0.54	-1.06	0.34	0.58	-1.15	0.16	0.5	-1.08	0.06	0.51	NaN	NaN	NaN	-1.02	0.81	0.1	-1	0.67	0.09	-0.99	0.52	0.15	-0.99	0.44	0.14	-1.05	0.27	0.1	-1.04	0.09	0.17
597	2.985	-1.15	1	0.28	NaN	NaN	NaN	-1.1	0.88	0.47	-1.05	0.68	0.54	-0.98	0.55	0.52	-0.99	0.47	0.54	-1.06	0.34	0.58	-1.14	0.16	0.5	-1.07	0.06	0.52	NaN	NaN	NaN	-1.02	0.81	0.1	-1	0.67	0.09	-0.99	0.52	0.15	-0.99	0.44	0.14	-1.05	0.27	0.1	-1.04	0.09	0.17
598	2.99	-1.15	1	0.28	NaN	NaN	NaN	-1.09	0.88	0.47	-1.05	0.68	0.54	-0.98	0.55	0.52	-0.98	0.47	0.54	-1.06	0.34	0.58	-1.14	0.16	0.5	-1.07	0.06	0.52	NaN	NaN	NaN	-1.02	0.81	0.1	-1	0.67	0.09	-0.99	0.52	0.15	-0.99	0.44	0.14	-1.05	0.27	0.1	-1.04	0.09	0.17
599	2.995	-1.15	1	0.28	NaN	NaN	NaN	-1.09	0.88	0.47	-1.05	0.68	0.54	-0.98	0.55	0.52	-0.98	0.47	0.54	-1.06	0.34	0.58	-1.13	0.15	0.5	-1.06	0.06	0.52	NaN	NaN	NaN	-1.02	0.81	0.1	-1	0.67	0.09	-0.99	0.52	0.15	-0.99	0.44	0.14	-1.05	0.27	0.1	-1.04	0.09	0.17
600	3	-1.15	1	0.28	NaN	NaN	NaN	-1.09	0.88	0.47	-1.04	0.68	0.54	-0.98	0.55	0.52	-0.98	0.47	0.54	-1.06	0.34	0.58	-1.13	0.15	0.5	-1.06	0.06	0.53	NaN	NaN	NaN	-1.01	0.81	0.1	-0.99	0.67	0.09	-0.99	0.52	0.14	-0.99	0.44	0.14	-1.05	0.27	0.1	-1.04	0.09	0.17
601	3.005	-1.15	1	0.28	NaN	NaN	NaN	-1.09	0.88	0.47	-1.04	0.68	0.54	-0.98	0.55	0.52	-0.98	0.47	0.54	-1.05	0.34	0.58	-1.12	0.15	0.5	-1.05	0.06	0.53	NaN	NaN	NaN	-1.01	0.81	0.1	-0.99	0.67	0.08	-0.99	0.52	0.14	-0.99	0.44	0.14	-1.05	0.27	0.1	-1.04	0.09	0.17
602	3.01	-1.15	1	0.28	NaN	NaN	NaN	-1.09	0.88	0.47	-1.04	0.69	0.54	-0.98	0.55	0.52	-0.98	0.47	0.54	-1.05	0.34	0.59	-1.12	0.15	0.5	-1.05	0.06	0.53	NaN	NaN	NaN	-1.01	0.81	0.1	-0.99	0.67	0.08	-0.99	0.52	0.14	-0.99	0.44	0.14	-1.05	0.27	0.1	-1.04	0.09	0.17
603	3.015	-1.15	1	0.28	NaN	NaN	NaN	-1.09	0.88	0.47	-1.04	0.69	0.54	-0.98	0.55	0.52	-0.98	0.47	0.54	-1.05	0.34	0.59	-1.11	0.15	0.51	-1.04	0.06	0.53	NaN	NaN	NaN	-1.01	0.81	0.1	-0.99	0.67	0.08	-0.99	0.52	0.14	-0.99	0.44	0.14	-1.05	0.27	0.1	-1.04	0.09	0.17
604	3.02	-1.15	1	0.28	NaN	NaN	NaN	-1.09	0.88	0.47	-1.04	0.69	0.54	-0.98	0.55	0.52	-0.98	0.47	0.54	-1.05	0.34	0.59	-1.11	0.15	0.5	-1.04	0.06	0.54	NaN	NaN	NaN	-1.01	0.81	0.1	-0.99	0.67	0.08	-0.99	0.52	0.14	-0.99	0.44	0.14	-1.05	0.27	0.1	-1.04	0.09	0.17
605	3.025	-1.15	1	0.28	NaN	NaN	NaN	-1.09	0.88	0.47	-1.04	0.69	0.54	-0.98	0.56	0.52	-0.97	0.47	0.54	-1.04	0.34	0.59	-1.1	0.14	0.51	-1.03	0.06	0.54	NaN	NaN	NaN	-1.01	0.81	0.1	-0.99	0.67	0.08	-0.99	0.52	0.14	-0.99	0.44	0.14	-1.05	0.27	0.1	-1.04	0.09	0.17
606	3.03	-1.15	1	0.28	NaN	NaN	NaN	-1.09	0.88	0.47	-1.04	0.69	0.54	-0.98	0.56	0.52	-0.97	0.47	0.54	-1.04	0.34	0.59	-1.1	0.14	0.51	-1.02	0.06	0.54	NaN	NaN	NaN	-1.01	0.81	0.1	-0.99	0.67	0.08	-0.99	0.52	0.14	-0.99	0.44	0.14	-1.05	0.27	0.1	-1.04	0.09	0.17
607	3.035	-1.15	1	0.28	NaN	NaN	NaN	-1.09	0.88	0.47	-1.04	0.69	0.54	-0.98	0.56	0.52	-0.97	0.47	0.54	-1.03	0.34	0.59	-1.09	0.14	0.51	-1.02	0.06	0.54	NaN	NaN	NaN	-1.01	0.81	0.1	-0.99	0.67	0.08	-0.99	0.52	0.14	-0.99	0.44	0.14	-1.05	0.27	0.1	-1.04	0.09	0.17
608	3.04	-1.14	1	0.28	NaN	NaN	NaN	-1.09	0.87	0.47	-1.04	0.69	0.54	-0.97	0.56	0.52	-0.97	0.47	0.54	-1.03	0.34	0.59	-1.08	0.14	0.51	-1.01	0.06	0.54	NaN	NaN	NaN	-1.01	0.81	0.1	-0.99	0.67	0.08	-0.99	0.52	0.14	-0.99	0.44	0.14	-1.05	0.27	0.1	-1.04	0.09	0.17
609	3.045	-1.14	1	0.28	NaN	NaN	NaN	-1.09	0.87	0.47	-1.04	0.68	0.54	-0.97	0.56	0.52	-0.97	0.47	0.54	-1.03	0.33	0.59	-1.08	0.14	0.51	-1	0.06	0.54	NaN	NaN	NaN	-1.01	0.81	0.1	-0.99	0.67	0.08	-0.99	0.52	0.14	-0.99	0.44	0.14	-1.05	0.27	0.1	-1.04	0.09	0.17
610	3.05	-1.14	1	0.27	NaN	NaN	NaN	-1.09	0.87	0.47	-1.04	0.68	0.54	-0.97	0.56	0.52	-0.96	0.47	0.54	-1.02	0.33	0.59	-1.07	0.14	0.51	-1	0.06	0.54	NaN	NaN	NaN	-1.01	0.81	0.1	-0.99	0.67	0.08	-0.99	0.52	0.14	-0.99	0.44	0.14	-1.05	0.27	0.1	-1.04	0.09	0.17
611	3.055	-1.14	1	0.27	NaN	NaN	NaN	-1.09	0.87	0.47	-1.04	0.68	0.54	-0.97	0.56	0.52	-0.96	0.47	0.54	-1.02	0.33	0.59	-1.07	0.14	0.51	-0.99	0.06	0.54	NaN	NaN	NaN	-1.01	0.81	0.1	-0.99	0.67	0.08	-0.99	0.52	0.14	-0.99	0.44	0.14	-1.05	0.27	0.1	-1.04	0.09	0.17
612	3.06	-1.14	1	0.27	NaN	NaN	NaN	-1.09	0.87	0.47	-1.04	0.68	0.54	-0.97	0.56	0.52	-0.96	0.47	0.54	-1.02	0.33	0.59	-1.06	0.13	0.51	-0.98	0.06	0.55	NaN	NaN	NaN	-1	0.81	0.1	-0.99	0.67	0.08	-0.99	0.52	0.14	-0.99	0.44	0.14	-1.05	0.27	0.1	-1.04	0.09	0.17
613	3.065	-1.14	1	0.27	NaN	NaN	NaN	-1.09	0.87	0.47	-1.04	0.68	0.54	-0.97	0.56	0.52	-0.96	0.47	0.54	-1.01	0.33	0.59	-1.05	0.13	0.52	-0.98	0.05	0.55	NaN	NaN	NaN	-1	0.81	0.1	-0.99	0.67	0.08	-0.99	0.52	0.14	-0.99	0.44	0.14	-1.05	0.27	0.1	-1.04	0.09	0.17
614	3.07	-1.14	1	0.27	NaN	NaN	NaN	-1.09	0.87	0.47	-1.04	0.68	0.54	-0.97	0.56	0.52	-0.96	0.47	0.54	-1.01	0.33	0.59	-1.05	0.13	0.52	-0.97	0.05	0.55	NaN	NaN	NaN	-1	0.81	0.1	-0.99	0.67	0.08	-0.99	0.52	0.14	-0.99	0.44	0.14	-1.05	0.27	0.1	-1.04	0.09	0.17
615	3.075	-1.14	1	0.27	NaN	NaN	NaN	-1.09	0.87	0.47	-1.04	0.68	0.54	-0.97	0.56	0.52	-0.96	0.47	0.54	-1	0.33	0.59	-1.04	0.13	0.52	-0.96	0.05	0.55	NaN	NaN	NaN	-1	0.81	0.1	-0.98	0.67	0.08	-0.99	0.52	0.14	-0.99	0.44	0.14	-1.05	0.27	0.1	-1.04	0.09	0.17
616	3.08	-1.14	1	0.27	NaN	NaN	NaN	-1.09	0.87	0.47	-1.04	0.68	0.54	-0.96	0.56	0.52	-0.95	0.47	0.54	-1	0.33	0.59	-1.04	0.13	0.52	-0.96	0.05	0.55	NaN	NaN	NaN	-1	0.81	0.1	-0.98	0.67	0.08	-0.99	0.52	0.14	-0.99	0.44	0.14	-1.05	0.27	0.1	-1.04	0.09	0.17
617	3.085	-1.14	1	0.27	NaN	NaN	NaN	-1.09	0.87	0.47	-1.04	0.68	0.54	-0.96	0.56	0.52	-0.95	0.47	0.54	-1	0.33	0.59	-1.03	0.13	0.52	-0.95	0.05	0.55	NaN	NaN	NaN	-1	0.81	0.1	-0.98	0.67	0.08	-0.99	0.52	0.14	-0.99	0.44	0.14	-1.05	0.27	0.1	-1.04	0.09	0.17
618	3.09	-1.14	1	0.27	NaN	NaN	NaN	-1.09	0.87	0.47	-1.04	0.68	0.53	-0.96	0.56	0.52	-0.95	0.47	0.54	-1	0.33	0.59	-1.03	0.13	0.52	-0.94	0.05	0.55	NaN	NaN	NaN	-1	0.81	0.1	-0.98	0.67	0.08	-0.99	0.52	0.14	-0.99	0.44	0.14	-1.05	0.27	0.1	-1.04	0.09	0.17
619	3.095	-1.14	1	0.27	NaN	NaN	NaN	-1.09	0.87	0.47	-1.04	0.68	0.53	-0.96	0.55	0.52	-0.95	0.47	0.54	-0.99	0.33	0.59	-1.02	0.13	0.52	-0.94	0.05	0.55	NaN	NaN	NaN	-1	0.81	0.1	-0.98	0.67	0.08	-0.99	0.52	0.14	-0.99	0.44	0.14	-1.05	0.27	0.1	-1.04	0.09	0.17
620	3.1	-1.14	1	0.27	NaN	NaN	NaN	-1.09	0.87	0.47	-1.03	0.68	0.53	-0.96	0.55	0.52	-0.95	0.47	0.54	-0.99	0.33	0.59	-1.01	0.12	0.52	-0.93	0.05	0.55	NaN	NaN	NaN	-1	0.81	0.1	-0.98	0.67	0.08	-0.99	0.52	0.14	-0.99	0.44	0.14	-1.05	0.27	0.1	-1.04	0.09	0.17
621	3.105	-1.14	1	0.27	NaN	NaN	NaN	-1.09	0.87	0.47	-1.03	0.68	0.53	-0.96	0.55	0.52	-0.95	0.47	0.54	-0.99	0.33	0.59	-1.01	0.12	0.52	-0.93	0.05	0.56	NaN	NaN	NaN	-1	0.81	0.1	-0.98	0.67	0.08	-0.99	0.52	0.14	-0.99	0.44	0.14	-1.05	0.27	0.1	-1.04	0.09	0.17
622	3.11	-1.13	1	0.27	NaN	NaN	NaN	-1.09	0.87	0.47	-1.03	0.68	0.53	-0.96	0.55	0.52	-0.94	0.47	0.54	-0.98	0.33	0.59	-1	0.12	0.52	-0.92	0.05	0.56	NaN	NaN	NaN	-1	0.81	0.1	-0.98	0.67	0.08	-0.99	0.52	0.14	-0.99	0.44	0.14	-1.05	0.27	0.1	-1.04	0.09	0.17
623	3.115	-1.13	1	0.27	NaN	NaN	NaN	-1.09	0.87	0.47	-1.03	0.68	0.53	-0.96	0.55	0.52	-0.94	0.47	0.54	-0.98	0.33	0.59	-1	0.12	0.52	-0.91	0.05	0.56	NaN	NaN	NaN	-0.99	0.81	0.1	-0.98	0.67	0.08	-0.99	0.52	0.14	-0.98	0.44	0.14	-1.05	0.27	0.1	-1.04	0.09	0.17
624	3.12	-1.13	1	0.27	NaN	NaN	NaN	-1.09	0.87	0.47	-1.03	0.68	0.53	-0.96	0.55	0.52	-0.94	0.47	0.54	-0.98	0.33	0.59	-0.99	0.12	0.52	-0.91	0.05	0.56	NaN	NaN	NaN	-0.99	0.81	0.1	-0.98	0.67	0.08	-0.99	0.52	0.14	-0.98	0.44	0.14	-1.05	0.27	0.1	-1.04	0.09	0.17
625	3.125	-1.13	1	0.27	NaN	NaN	NaN	-1.08	0.87	0.47	-1.03	0.68	0.53	-0.95	0.55	0.52	-0.94	0.47	0.54	-0.98	0.32	0.59	-0.99	0.12	0.53	-0.9	0.05	0.56	NaN	NaN	NaN	-0.99	0.81	0.1	-0.98	0.67	0.08	-0.99	0.52	0.14	-0.98	0.44	0.14	-1.05	0.27	0.1	-1.04	0.09	0.17
626	3.13	-1.13	1	0.27	NaN	NaN	NaN	-1.08	0.87	0.47	-1.03	0.68	0.53	-0.95	0.55	0.52	-0.94	0.47	0.54	-0.97	0.32	0.59	-0.98	0.12	0.53	-0.9	0.05	0.56	NaN	NaN	NaN	-0.99	0.81	0.1	-0.98	0.67	0.08	-0.99	0.52	0.14	-0.98	0.43	0.14	-1.05	0.27	0.1	-1.04	0.09	0.17
627	3.135	-1.13	1	0.27	NaN	NaN	NaN	-1.08	0.87	0.47	-1.03	0.68	0.53	-0.95	0.55	0.52	-0.94	0.47	0.54	-0.97	0.32	0.59	-0.98	0.12	0.53	-0.89	0.05	0.56	NaN	NaN	NaN	-0.99	0.81	0.1	-0.98	0.67	0.08	-0.99	0.52	0.14	-0.98	0.43	0.13	-1.05	0.27	0.1	-1.04	0.09	0.17
628	3.14	-1.13	1	0.28	NaN	NaN	NaN	-1.08	0.87	0.47	-1.03	0.68	0.53	-0.95	0.55	0.52	-0.94	0.47	0.54	-0.97	0.32	0.59	-0.97	0.11	0.53	-0.88	0.05	0.56	NaN	NaN	NaN	-0.99	0.81	0.1	-0.98	0.67	0.08	-0.99	0.52	0.14	-0.98	0.43	0.13	-1.05	0.27	0.1	-1.04	0.09	0.17
629	3.145	-1.13	1	0.28	NaN	NaN	NaN	-1.08	0.87	0.47	-1.02	0.68	0.53	-0.95	0.55	0.52	-0.93	0.47	0.54	-0.96	0.32	0.59	-0.97	0.11	0.53	-0.88	0.05	0.56	NaN	NaN	NaN	-0.99	0.81	0.1	-0.98	0.67	0.08	-0.99	0.52	0.14	-0.98	0.43	0.13	-1.05	0.27	0.1	-1.04	0.09	0.17
630	3.15	-1.13	1	0.28	NaN	NaN	NaN	-1.08	0.87	0.47	-1.02	0.68	0.53	-0.95	0.55	0.52	-0.93	0.46	0.53	-0.96	0.32	0.59	-0.96	0.11	0.53	-0.87	0.05	0.56	NaN	NaN	NaN	-0.99	0.81	0.1	-0.97	0.67	0.08	-0.99	0.52	0.14	-0.98	0.43	0.13	-1.05	0.27	0.1	-1.04	0.09	0.17
631	3.155	-1.13	1	0.28	NaN	NaN	NaN	-1.08	0.87	0.47	-1.02	0.68	0.53	-0.95	0.55	0.52	-0.93	0.46	0.53	-0.96	0.32	0.59	-0.96	0.11	0.53	-0.87	0.06	0.57	NaN	NaN	NaN	-0.99	0.81	0.1	-0.97	0.67	0.08	-0.98	0.52	0.14	-0.98	0.43	0.13	-1.05	0.27	0.1	-1.04	0.09	0.17
632	3.16	-1.13	1	0.28	NaN	NaN	NaN	-1.08	0.87	0.47	-1.02	0.68	0.53	-0.95	0.55	0.52	-0.93	0.46	0.53	-0.96	0.32	0.59	-0.96	0.11	0.53	-0.86	0.06	0.57	NaN	NaN	NaN	-0.99	0.81	0.1	-0.97	0.67	0.08	-0.98	0.52	0.14	-0.98	0.43	0.13	-1.05	0.27	0.1	-1.04	0.09	0.17
633	3.165	-1.12	1	0.28	NaN	NaN	NaN	-1.07	0.87	0.47	-1.02	0.68	0.53	-0.95	0.55	0.52	-0.93	0.46	0.53	-0.95	0.32	0.59	-0.95	0.11	0.53	-0.86	0.06	0.57	NaN	NaN	NaN	-0.99	0.81	0.1	-0.97	0.67	0.08	-0.98	0.52	0.14	-0.98	0.43	0.13	-1.05	0.27	0.1	-1.04	0.09	0.17
634	3.17	-1.12	1	0.28	NaN	NaN	NaN	-1.07	0.87	0.47	-1.02	0.68	0.53	-0.94	0.55	0.51	-0.93	0.46	0.53	-0.95	0.32	0.59	-0.95	0.11	0.53	-0.86	0.06	0.57	NaN	NaN	NaN	-0.99	0.81	0.1	-0.97	0.67	0.08	-0.98	0.52	0.14	-0.98	0.43	0.13	-1.05	0.27	0.1	-1.04	0.09	0.17
635	3.175	-1.12	1	0.28	NaN	NaN	NaN	-1.07	0.87	0.47	-1.02	0.68	0.53	-0.94	0.55	0.51	-0.92	0.46	0.53	-0.95	0.32	0.59	-0.94	0.11	0.53	-0.85	0.05	0.57	NaN	NaN	NaN	-0.98	0.81	0.1	-0.97	0.67	0.08	-0.98	0.52	0.14	-0.98	0.44	0.13	-1.04	0.27	0.1	-1.04	0.09	0.17
636	3.18	-1.12	1	0.28	NaN	NaN	NaN	-1.07	0.87	0.47	-1.02	0.67	0.53	-0.94	0.55	0.51	-0.92	0.46	0.53	-0.94	0.32	0.59	-0.94	0.11	0.53	-0.85	0.05	0.57	NaN	NaN	NaN	-0.98	0.81	0.1	-0.97	0.67	0.08	-0.98	0.52	0.14	-0.98	0.44	0.13	-1.04	0.27	0.1	-1.04	0.09	0.17
637	3.185	-1.12	1	0.28	NaN	NaN	NaN	-1.07	0.87	0.47	-1.01	0.67	0.53	-0.94	0.55	0.51	-0.92	0.46	0.53	-0.94	0.32	0.59	-0.94	0.11	0.53	-0.84	0.05	0.57	NaN	NaN	NaN	-0.98	0.81	0.1	-0.97	0.67	0.08	-0.98	0.52	0.14	-0.98	0.44	0.14	-1.04	0.27	0.1	-1.04	0.09	0.17
638	3.19	-1.12	1	0.28	NaN	NaN	NaN	-1.07	0.87	0.47	-1.01	0.67	0.53	-0.94	0.54	0.51	-0.92	0.46	0.53	-0.94	0.31	0.59	-0.93	0.11	0.53	-0.84	0.05	0.57	NaN	NaN	NaN	-0.98	0.81	0.1	-0.97	0.67	0.08	-0.98	0.52	0.14	-0.98	0.43	0.14	-1.04	0.27	0.1	-1.04	0.09	0.17
639	3.195	-1.12	1	0.28	NaN	NaN	NaN	-1.06	0.86	0.47	-1.01	0.67	0.53	-0.94	0.54	0.51	-0.92	0.46	0.53	-0.94	0.31	0.59	-0.93	0.1	0.53	-0.84	0.05	0.57	NaN	NaN	NaN	-0.98	0.81	0.1	-0.97	0.67	0.08	-0.98	0.52	0.14	-0.98	0.43	0.14	-1.04	0.27	0.1	-1.04	0.09	0.17
640	3.2	-1.12	1	0.28	NaN	NaN	NaN	-1.06	0.86	0.47	-1.01	0.67	0.53	-0.94	0.54	0.51	-0.92	0.46	0.53	-0.94	0.31	0.59	-0.93	0.1	0.53	-0.83	0.05	0.57	NaN	NaN	NaN	-0.98	0.81	0.1	-0.97	0.67	0.08	-0.98	0.52	0.14	-0.98	0.43	0.14	-1.04	0.27	0.1	-1.04	0.09	0.17
641	3.205	-1.12	1	0.29	NaN	NaN	NaN	-1.06	0.86	0.47	-1.01	0.67	0.53	-0.94	0.54	0.51	-0.92	0.46	0.53	-0.93	0.31	0.59	-0.92	0.1	0.53	-0.83	0.05	0.56	NaN	NaN	NaN	-0.98	0.81	0.1	-0.96	0.67	0.08	-0.98	0.52	0.14	-0.97	0.43	0.14	-1.04	0.27	0.1	-1.04	0.09	0.17
642	3.21	-1.11	1	0.29	NaN	NaN	NaN	-1.06	0.86	0.47	-1.01	0.67	0.53	-0.93	0.54	0.51	-0.91	0.46	0.53	-0.93	0.31	0.59	-0.92	0.1	0.53	-0.83	0.05	0.56	NaN	NaN	NaN	-0.98	0.81	0.1	-0.96	0.67	0.09	-0.98	0.52	0.14	-0.97	0.43	0.14	-1.04	0.27	0.1	-1.04	0.09	0.17
643	3.215	-1.11	1	0.29	NaN	NaN	NaN	-1.06	0.86	0.47	-1.01	0.67	0.53	-0.93	0.54	0.51	-0.91	0.45	0.53	-0.93	0.31	0.59	-0.92	0.1	0.53	-0.83	0.05	0.56	NaN	NaN	NaN	-0.98	0.81	0.1	-0.96	0.67	0.09	-0.97	0.52	0.14	-0.97	0.43	0.14	-1.04	0.27	0.1	-1.04	0.09	0.17
644	3.22	-1.11	1	0.29	NaN	NaN	NaN	-1.06	0.86	0.47	-1	0.67	0.53	-0.93	0.54	0.51	-0.91	0.45	0.53	-0.93	0.31	0.59	-0.92	0.1	0.53	-0.82	0.05	0.56	NaN	NaN	NaN	-0.98	0.81	0.1	-0.96	0.67	0.09	-0.97	0.52	0.14	-0.97	0.43	0.14	-1.04	0.27	0.1	-1.04	0.09	0.17
645	3.225	-1.11	1	0.29	NaN	NaN	NaN	-1.05	0.86	0.48	-1	0.67	0.53	-0.93	0.54	0.51	-0.91	0.45	0.53	-0.93	0.31	0.59	-0.92	0.1	0.53	-0.82	0.05	0.56	NaN	NaN	NaN	-0.98	0.81	0.11	-0.96	0.67	0.09	-0.97	0.52	0.14	-0.97	0.43	0.14	-1.04	0.27	0.1	-1.04	0.09	0.17
646	3.23	-1.11	1	0.29	NaN	NaN	NaN	-1.05	0.86	0.48	-1	0.67	0.53	-0.93	0.54	0.51	-0.91	0.45	0.53	-0.92	0.31	0.59	-0.91	0.1	0.52	-0.82	0.05	0.56	NaN	NaN	NaN	-0.97	0.81	0.11	-0.96	0.67	0.09	-0.97	0.52	0.14	-0.97	0.43	0.14	-1.04	0.27	0.1	-1.04	0.09	0.17
647	3.235	-1.11	1	0.29	NaN	NaN	NaN	-1.05	0.86	0.48	-1	0.67	0.53	-0.93	0.54	0.51	-0.91	0.45	0.52	-0.92	0.31	0.59	-0.91	0.1	0.52	-0.82	0.04	0.56	NaN	NaN	NaN	-0.97	0.81	0.11	-0.96	0.67	0.09	-0.97	0.52	0.14	-0.97	0.43	0.14	-1.04	0.27	0.1	-1.04	0.09	0.17
648	3.24	-1.11	0.99	0.29	NaN	NaN	NaN	-1.05	0.86	0.48	-1	0.66	0.53	-0.93	0.54	0.51	-0.91	0.45	0.52	-0.92	0.3	0.59	-0.91	0.1	0.52	-0.82	0.04	0.56	NaN	NaN	NaN	-0.97	0.81	0.11	-0.96	0.67	0.09	-0.97	0.52	0.15	-0.97	0.43	0.14	-1.04	0.27	0.1	-1.04	0.09	0.17
649	3.245	-1.11	0.99	0.3	NaN	NaN	NaN	-1.05	0.86	0.48	-0.99	0.66	0.53	-0.93	0.53	0.51	-0.91	0.45	0.52	-0.92	0.3	0.58	-0.91	0.09	0.52	-0.81	0.04	0.55	NaN	NaN	NaN	-0.97	0.81	0.11	-0.96	0.67	0.09	-0.97	0.52	0.15	-0.97	0.43	0.14	-1.04	0.27	0.1	-1.04	0.09	0.17
650	3.25	-1.1	0.99	0.3	NaN	NaN	NaN	-1.04	0.86	0.48	-0.99	0.66	0.53	-0.92	0.53	0.51	-0.91	0.45	0.52	-0.92	0.3	0.58	-0.91	0.09	0.52	-0.81	0.04	0.55	NaN	NaN	NaN	-0.97	0.81	0.11	-0.96	0.67	0.09	-0.97	0.52	0.15	-0.97	0.43	0.14	-1.04	0.27	0.1	-1.04	0.09	0.17
651	3.255	-1.1	0.99	0.3	NaN	NaN	NaN	-1.04	0.86	0.48	-0.99	0.66	0.53	-0.92	0.53	0.51	-0.9	0.45	0.52	-0.92	0.3	0.58	-0.91	0.09	0.52	-0.81	0.04	0.55	NaN	NaN	NaN	-0.97	0.81	0.11	-0.95	0.67	0.09	-0.97	0.52	0.15	-0.96	0.43	0.14	-1.04	0.27	0.1	-1.04	0.09	0.17
652	3.26	-1.1	0.99	0.3	NaN	NaN	NaN	-1.04	0.86	0.48	-0.99	0.66	0.53	-0.92	0.53	0.51	-0.9	0.44	0.52	-0.92	0.3	0.58	-0.91	0.09	0.52	-0.81	0.04	0.55	NaN	NaN	NaN	-0.97	0.81	0.11	-0.95	0.67	0.09	-0.97	0.52	0.15	-0.96	0.43	0.14	-1.04	0.27	0.1	-1.04	0.09	0.17
653	3.265	-1.1	0.99	0.3	NaN	NaN	NaN	-1.04	0.86	0.48	-0.99	0.66	0.53	-0.92	0.53	0.5	-0.9	0.44	0.52	-0.91	0.3	0.58	-0.91	0.09	0.52	-0.81	0.04	0.55	NaN	NaN	NaN	-0.97	0.81	0.11	-0.95	0.67	0.09	-0.96	0.52	0.15	-0.96	0.43	0.14	-1.03	0.27	0.1	-1.04	0.09	0.17
654	3.27	-1.1	0.99	0.3	NaN	NaN	NaN	-1.04	0.86	0.48	-0.98	0.66	0.53	-0.92	0.53	0.5	-0.9	0.44	0.52	-0.91	0.3	0.58	-0.91	0.09	0.52	-0.81	0.04	0.55	NaN	NaN	NaN	-0.97	0.81	0.11	-0.95	0.67	0.09	-0.96	0.52	0.15	-0.96	0.43	0.14	-1.03	0.27	0.1	-1.04	0.09	0.17
655	3.275	-1.1	0.99	0.3	NaN	NaN	NaN	-1.03	0.86	0.48	-0.98	0.66	0.53	-0.92	0.53	0.5	-0.9	0.44	0.52	-0.91	0.3	0.58	-0.9	0.09	0.52	-0.81	0.04	0.55	NaN	NaN	NaN	-0.96	0.81	0.11	-0.95	0.67	0.09	-0.96	0.52	0.15	-0.96	0.43	0.14	-1.03	0.27	0.1	-1.04	0.09	0.17
656	3.28	-1.1	0.99	0.31	NaN	NaN	NaN	-1.03	0.85	0.49	-0.98	0.66	0.53	-0.91	0.53	0.5	-0.9	0.44	0.52	-0.91	0.3	0.58	-0.9	0.09	0.52	-0.81	0.04	0.55	NaN	NaN	NaN	-0.96	0.81	0.11	-0.95	0.67	0.09	-0.96	0.52	0.15	-0.96	0.43	0.14	-1.03	0.28	0.1	-1.04	0.09	0.17
657	3.285	-1.1	0.99	0.31	NaN	NaN	NaN	-1.03	0.85	0.49	-0.98	0.66	0.54	-0.91	0.53	0.5	-0.89	0.44	0.52	-0.9	0.3	0.58	-0.9	0.09	0.52	-0.81	0.04	0.55	NaN	NaN	NaN	-0.96	0.81	0.11	-0.95	0.67	0.09	-0.96	0.52	0.15	-0.96	0.43	0.15	-1.03	0.28	0.11	-1.04	0.09	0.17
658	3.29	-1.09	0.99	0.31	NaN	NaN	NaN	-1.03	0.85	0.49	-0.98	0.66	0.54	-0.91	0.53	0.5	-0.89	0.44	0.52	-0.9	0.3	0.58	-0.9	0.09	0.52	-0.81	0.04	0.55	NaN	NaN	NaN	-0.96	0.81	0.12	-0.95	0.67	0.1	-0.96	0.52	0.15	-0.96	0.43	0.15	-1.03	0.28	0.11	-1.04	0.09	0.17
659	3.295	-1.09	0.99	0.31	NaN	NaN	NaN	-1.03	0.85	0.49	-0.97	0.66	0.54	-0.91	0.53	0.5	-0.89	0.44	0.52	-0.9	0.3	0.58	-0.9	0.09	0.52	-0.81	0.04	0.55	NaN	NaN	NaN	-0.96	0.81	0.12	-0.94	0.67	0.1	-0.96	0.52	0.15	-0.96	0.43	0.15	-1.03	0.28	0.11	-1.04	0.09	0.17
660	3.3	-1.09	0.99	0.31	NaN	NaN	NaN	-1.02	0.86	0.49	-0.97	0.66	0.54	-0.91	0.53	0.51	-0.89	0.44	0.52	-0.9	0.3	0.58	-0.9	0.09	0.52	-0.81	0.04	0.55	NaN	NaN	NaN	-0.96	0.81	0.12	-0.94	0.67	0.1	-0.96	0.52	0.15	-0.96	0.43	0.15	-1.03	0.28	0.11	-1.04	0.09	0.17
661	3.305	-1.09	0.99	0.31	NaN	NaN	NaN	-1.02	0.86	0.49	-0.97	0.66	0.54	-0.9	0.53	0.51	-0.89	0.44	0.52	-0.9	0.3	0.58	-0.9	0.09	0.52	-0.81	0.04	0.55	NaN	NaN	NaN	-0.96	0.81	0.12	-0.94	0.67	0.1	-0.95	0.52	0.16	-0.96	0.43	0.15	-1.03	0.28	0.11	-1.04	0.09	0.17
662	3.31	-1.09	0.99	0.31	NaN	NaN	NaN	-1.02	0.86	0.49	-0.97	0.66	0.54	-0.9	0.53	0.51	-0.88	0.44	0.52	-0.89	0.3	0.58	-0.9	0.09	0.52	-0.81	0.04	0.55	NaN	NaN	NaN	-0.96	0.81	0.12	-0.94	0.67	0.1	-0.95	0.52	0.16	-0.95	0.43	0.15	-1.03	0.28	0.11	-1.04	0.09	0.17
663	3.315	-1.09	0.99	0.31	NaN	NaN	NaN	-1.02	0.86	0.49	-0.96	0.66	0.54	-0.9	0.53	0.51	-0.88	0.44	0.52	-0.89	0.3	0.58	-0.9	0.09	0.52	-0.81	0.04	0.55	NaN	NaN	NaN	-0.96	0.81	0.12	-0.94	0.67	0.1	-0.95	0.52	0.16	-0.95	0.43	0.15	-1.03	0.28	0.11	-1.04	0.09	0.17
664	3.32	-1.09	0.99	0.32	NaN	NaN	NaN	-1.02	0.86	0.5	-0.96	0.66	0.54	-0.9	0.53	0.51	-0.88	0.44	0.53	-0.89	0.3	0.59	-0.9	0.09	0.52	-0.81	0.04	0.55	NaN	NaN	NaN	-0.95	0.81	0.12	-0.94	0.67	0.1	-0.95	0.52	0.16	-0.95	0.43	0.15	-1.03	0.28	0.11	-1.04	0.09	0.17
665	3.325	-1.08	0.99	0.32	NaN	NaN	NaN	-1.02	0.86	0.5	-0.96	0.66	0.54	-0.9	0.53	0.51	-0.88	0.44	0.53	-0.89	0.3	0.59	-0.9	0.09	0.52	-0.81	0.04	0.55	NaN	NaN	NaN	-0.95	0.81	0.12	-0.94	0.67	0.1	-0.95	0.52	0.16	-0.95	0.43	0.15	-1.03	0.28	0.11	-1.04	0.09	0.17
666	3.33	-1.08	0.99	0.32	NaN	NaN	NaN	-1.01	0.86	0.5	-0.95	0.66	0.55	-0.89	0.53	0.51	-0.88	0.44	0.53	-0.89	0.3	0.59	-0.9	0.09	0.52	-0.81	0.04	0.55	NaN	NaN	NaN	-0.95	0.81	0.12	-0.94	0.67	0.1	-0.95	0.52	0.16	-0.95	0.43	0.15	-1.03	0.28	0.11	-1.04	0.09	0.17
667	3.335	-1.08	0.99	0.32	NaN	NaN	NaN	-1.01	0.86	0.5	-0.95	0.66	0.55	-0.89	0.53	0.52	-0.88	0.44	0.53	-0.89	0.3	0.59	-0.9	0.09	0.52	-0.81	0.04	0.55	NaN	NaN	NaN	-0.95	0.81	0.12	-0.94	0.67	0.1	-0.95	0.52	0.16	-0.95	0.43	0.15	-1.03	0.28	0.11	-1.04	0.09	0.17
668	3.34	-1.08	0.99	0.32	NaN	NaN	NaN	-1.01	0.86	0.5	-0.95	0.66	0.55	-0.89	0.53	0.52	-0.88	0.44	0.53	-0.89	0.3	0.59	-0.9	0.09	0.52	-0.81	0.04	0.55	NaN	NaN	NaN	-0.95	0.81	0.13	-0.94	0.67	0.11	-0.95	0.52	0.16	-0.95	0.43	0.15	-1.03	0.28	0.11	-1.04	0.09	0.17
669	3.345	-1.08	0.99	0.32	NaN	NaN	NaN	-1.01	0.86	0.5	-0.95	0.66	0.55	-0.89	0.53	0.52	-0.88	0.44	0.53	-0.89	0.3	0.59	-0.9	0.09	0.52	-0.81	0.04	0.55	NaN	NaN	NaN	-0.95	0.81	0.13	-0.94	0.67	0.11	-0.95	0.52	0.16	-0.95	0.43	0.15	-1.03	0.28	0.11	-1.04	0.09	0.17
670	3.35	-1.08	0.99	0.32	NaN	NaN	NaN	-1.01	0.86	0.5	-0.95	0.66	0.55	-0.89	0.53	0.52	-0.88	0.44	0.53	-0.89	0.3	0.59	-0.9	0.09	0.52	-0.81	0.04	0.55	NaN	NaN	NaN	-0.95	0.81	0.13	-0.94	0.67	0.11	-0.95	0.52	0.16	-0.95	0.43	0.16	-1.03	0.28	0.11	-1.04	0.09	0.17
671	3.355	-1.08	0.99	0.33	NaN	NaN	NaN	-1	0.86	0.5	-0.95	0.66	0.55	-0.89	0.53	0.52	-0.88	0.44	0.53	-0.89	0.3	0.59	-0.9	0.09	0.52	-0.81	0.04	0.55	NaN	NaN	NaN	-0.95	0.81	0.13	-0.93	0.67	0.11	-0.95	0.52	0.16	-0.95	0.43	0.16	-1.03	0.28	0.11	-1.04	0.09	0.17
672	3.36	-1.07	0.99	0.33	NaN	NaN	NaN	-1	0.86	0.51	-0.95	0.66	0.55	-0.89	0.53	0.52	-0.88	0.44	0.53	-0.89	0.3	0.59	-0.9	0.09	0.52	-0.81	0.04	0.55	NaN	NaN	NaN	-0.95	0.81	0.13	-0.94	0.67	0.11	-0.95	0.52	0.16	-0.95	0.43	0.16	-1.03	0.28	0.11	-1.04	0.09	0.17
673	3.365	-1.07	0.99	0.33	NaN	NaN	NaN	-1	0.86	0.51	-0.94	0.66	0.56	-0.89	0.53	0.52	-0.87	0.44	0.53	-0.89	0.3	0.59	-0.9	0.09	0.52	-0.81	0.04	0.55	NaN	NaN	NaN	-0.95	0.81	0.13	-0.93	0.67	0.11	-0.95	0.52	0.17	-0.95	0.43	0.16	-1.03	0.28	0.11	-1.04	0.09	0.17
674	3.37	-1.07	0.99	0.33	NaN	NaN	NaN	-1	0.86	0.51	-0.94	0.66	0.56	-0.89	0.53	0.52	-0.87	0.44	0.53	-0.89	0.29	0.59	-0.9	0.09	0.52	-0.81	0.04	0.55	NaN	NaN	NaN	-0.95	0.81	0.13	-0.93	0.67	0.11	-0.95	0.52	0.17	-0.95	0.44	0.16	-1.03	0.28	0.11	-1.04	0.09	0.17
675	3.375	-1.07	0.99	0.33	NaN	NaN	NaN	-1	0.86	0.51	-0.94	0.66	0.56	-0.89	0.53	0.52	-0.87	0.44	0.53	-0.89	0.29	0.59	-0.9	0.09	0.52	-0.81	0.04	0.55	NaN	NaN	NaN	-0.95	0.81	0.13	-0.93	0.67	0.11	-0.95	0.52	0.17	-0.95	0.44	0.16	-1.03	0.28	0.11	-1.04	0.09	0.17
676	3.38	-1.07	0.99	0.33	NaN	NaN	NaN	-0.99	0.86	0.51	-0.94	0.66	0.56	-0.89	0.53	0.52	-0.87	0.44	0.53	-0.89	0.29	0.59	-0.9	0.09	0.52	-0.81	0.04	0.55	NaN	NaN	NaN	-0.94	0.81	0.14	-0.93	0.67	0.11	-0.95	0.52	0.17	-0.95	0.44	0.16	-1.03	0.28	0.12	-1.04	0.09	0.17
677	3.385	-1.07	0.99	0.34	NaN	NaN	NaN	-0.99	0.86	0.51	-0.94	0.66	0.56	-0.89	0.53	0.52	-0.87	0.44	0.54	-0.89	0.29	0.59	-0.9	0.09	0.52	-0.81	0.04	0.55	NaN	NaN	NaN	-0.94	0.81	0.14	-0.93	0.67	0.12	-0.95	0.52	0.17	-0.95	0.43	0.16	-1.03	0.28	0.12	-1.04	0.09	0.17
678	3.39	-1.07	0.99	0.34	NaN	NaN	NaN	-0.99	0.86	0.52	-0.94	0.66	0.56	-0.89	0.53	0.52	-0.87	0.44	0.54	-0.89	0.29	0.59	-0.9	0.09	0.52	-0.81	0.04	0.55	NaN	NaN	NaN	-0.94	0.81	0.14	-0.93	0.67	0.12	-0.95	0.52	0.17	-0.95	0.43	0.16	-1.03	0.28	0.12	-1.04	0.09	0.17
679	3.395	-1.06	0.99	0.34	NaN	NaN	NaN	-0.99	0.86	0.52	-0.94	0.66	0.56	-0.89	0.53	0.52	-0.87	0.44	0.54	-0.89	0.29	0.59	-0.9	0.09	0.52	-0.81	0.04	0.55	NaN	NaN	NaN	-0.94	0.81	0.14	-0.93	0.67	0.12	-0.95	0.52	0.17	-0.95	0.43	0.16	-1.03	0.28	0.12	-1.04	0.09	0.17
680	3.4	-1.06	0.99	0.34	NaN	NaN	NaN	-0.99	0.86	0.52	-0.94	0.66	0.56	-0.88	0.53	0.52	-0.87	0.44	0.54	-0.89	0.29	0.59	-0.9	0.09	0.52	-0.81	0.04	0.55	NaN	NaN	NaN	-0.94	0.81	0.14	-0.93	0.67	0.12	-0.95	0.52	0.17	-0.95	0.44	0.16	-1.03	0.28	0.12	-1.04	0.09	0.17
681	3.405	-1.06	0.99	0.34	NaN	NaN	NaN	-0.99	0.86	0.52	-0.94	0.66	0.56	-0.88	0.53	0.53	-0.87	0.44	0.54	-0.89	0.29	0.59	-0.9	0.09	0.52	-0.81	0.04	0.55	NaN	NaN	NaN	-0.94	0.81	0.14	-0.93	0.67	0.12	-0.95	0.52	0.17	-0.95	0.44	0.16	-1.03	0.28	0.12	-1.04	0.09	0.17
682	3.41	-1.06	0.99	0.35	NaN	NaN	NaN	-0.98	0.86	0.52	-0.94	0.66	0.56	-0.88	0.53	0.53	-0.87	0.44	0.54	-0.88	0.29	0.59	-0.9	0.09	0.52	-0.81	0.04	0.55	NaN	NaN	NaN	-0.94	0.81	0.14	-0.93	0.67	0.12	-0.94	0.52	0.17	-0.95	0.44	0.17	-1.03	0.28	0.12	-1.04	0.09	0.17
683	3.415	-1.06	0.99	0.35	NaN	NaN	NaN	-0.98	0.86	0.52	-0.94	0.66	0.56	-0.88	0.53	0.53	-0.87	0.44	0.54	-0.88	0.29	0.59	-0.9	0.09	0.52	-0.81	0.04	0.55	NaN	NaN	NaN	-0.94	0.81	0.15	-0.93	0.67	0.12	-0.94	0.52	0.17	-0.95	0.44	0.17	-1.03	0.28	0.12	-1.04	0.09	0.17
684	3.42	-1.06	0.99	0.35	NaN	NaN	NaN	-0.98	0.86	0.52	-0.94	0.66	0.56	-0.88	0.53	0.53	-0.87	0.44	0.54	-0.88	0.29	0.59	-0.9	0.09	0.52	-0.81	0.04	0.55	NaN	NaN	NaN	-0.94	0.81	0.15	-0.93	0.67	0.12	-0.94	0.52	0.18	-0.95	0.44	0.17	-1.03	0.28	0.12	-1.04	0.09	0.17
685	3.425	-1.06	0.99	0.35	NaN	NaN	NaN	-0.98	0.86	0.53	-0.94	0.66	0.57	-0.88	0.53	0.53	-0.87	0.44	0.54	-0.88	0.29	0.6	-0.9	0.09	0.52	-0.81	0.04	0.55	NaN	NaN	NaN	-0.94	0.81	0.15	-0.93	0.67	0.13	-0.94	0.52	0.18	-0.95	0.44	0.17	-1.03	0.28	0.12	-1.04	0.09	0.17
686	3.43	-1.06	0.99	0.35	NaN	NaN	NaN	-0.98	0.86	0.53	-0.93	0.66	0.57	-0.88	0.53	0.53	-0.87	0.44	0.54	-0.88	0.29	0.6	-0.9	0.09	0.52	-0.81	0.04	0.55	NaN	NaN	NaN	-0.94	0.81	0.15	-0.92	0.67	0.13	-0.94	0.52	0.18	-0.94	0.44	0.17	-1.03	0.29	0.12	-1.04	0.09	0.17
687	3.435	-1.05	0.99	0.35	NaN	NaN	NaN	-0.98	0.86	0.53	-0.93	0.66	0.57	-0.88	0.53	0.53	-0.87	0.44	0.54	-0.88	0.29	0.6	-0.9	0.09	0.52	-0.81	0.04	0.55	NaN	NaN	NaN	-0.94	0.81	0.15	-0.92	0.67	0.13	-0.94	0.52	0.18	-0.94	0.44	0.17	-1.02	0.29	0.12	-1.04	0.09	0.17
688	3.44	-1.05	0.99	0.36	NaN	NaN	NaN	-0.98	0.86	0.53	-0.93	0.66	0.57	-0.88	0.53	0.53	-0.87	0.44	0.54	-0.88	0.29	0.6	-0.9	0.09	0.52	-0.81	0.04	0.55	NaN	NaN	NaN	-0.94	0.81	0.15	-0.92	0.67	0.13	-0.94	0.52	0.18	-0.94	0.44	0.17	-1.02	0.29	0.12	-1.04	0.09	0.17
689	3.445	-1.05	0.99	0.36	NaN	NaN	NaN	-0.97	0.86	0.53	-0.93	0.66	0.57	-0.88	0.53	0.53	-0.87	0.44	0.54	-0.88	0.29	0.6	-0.9	0.09	0.52	-0.81	0.04	0.55	NaN	NaN	NaN	-0.94	0.81	0.15	-0.92	0.67	0.13	-0.94	0.52	0.18	-0.94	0.44	0.17	-1.02	0.29	0.12	-1.04	0.09	0.17
690	3.45	-1.05	0.99	0.36	NaN	NaN	NaN	-0.97	0.86	0.53	-0.93	0.66	0.57	-0.87	0.53	0.53	-0.86	0.44	0.54	-0.88	0.29	0.6	-0.9	0.09	0.52	-0.81	0.04	0.55	NaN	NaN	NaN	-0.94	0.81	0.16	-0.93	0.67	0.13	-0.94	0.52	0.18	-0.94	0.44	0.17	-1.02	0.29	0.12	-1.04	0.1	0.17
691	3.455	-1.05	0.99	0.36	NaN	NaN	NaN	-0.97	0.86	0.53	-0.93	0.66	0.57	-0.87	0.53	0.53	-0.86	0.44	0.54	-0.88	0.29	0.6	-0.9	0.09	0.52	-0.81	0.04	0.55	NaN	NaN	NaN	-0.94	0.81	0.16	-0.93	0.67	0.13	-0.94	0.52	0.18	-0.94	0.44	0.17	-1.02	0.29	0.12	-1.04	0.1	0.17
692	3.46	-1.05	1	0.36	NaN	NaN	NaN	-0.97	0.86	0.54	-0.92	0.66	0.57	-0.87	0.53	0.53	-0.86	0.44	0.54	-0.88	0.29	0.6	-0.9	0.09	0.52	-0.81	0.04	0.55	NaN	NaN	NaN	-0.94	0.81	0.16	-0.92	0.67	0.13	-0.94	0.52	0.18	-0.94	0.44	0.17	-1.02	0.29	0.13	-1.04	0.1	0.17
693	3.465	-1.05	1	0.37	NaN	NaN	NaN	-0.97	0.86	0.54	-0.92	0.66	0.57	-0.87	0.53	0.53	-0.86	0.44	0.54	-0.88	0.29	0.6	-0.9	0.09	0.52	-0.81	0.04	0.55	NaN	NaN	NaN	-0.94	0.81	0.16	-0.92	0.67	0.13	-0.94	0.52	0.19	-0.94	0.44	0.17	-1.02	0.29	0.13	-1.04	0.1	0.17
694	3.47	-1.05	1	0.37	NaN	NaN	NaN	-0.97	0.86	0.54	-0.92	0.66	0.58	-0.87	0.53	0.54	-0.86	0.44	0.54	-0.88	0.29	0.6	-0.9	0.09	0.52	-0.81	0.04	0.55	NaN	NaN	NaN	-0.94	0.81	0.16	-0.92	0.67	0.14	-0.94	0.52	0.19	-0.94	0.44	0.17	-1.02	0.29	0.13	-1.04	0.1	0.18
695	3.475	-1.05	1	0.37	NaN	NaN	NaN	-0.96	0.86	0.54	-0.92	0.66	0.58	-0.87	0.53	0.54	-0.86	0.44	0.55	-0.88	0.29	0.6	-0.9	0.09	0.52	-0.81	0.04	0.55	NaN	NaN	NaN	-0.94	0.81	0.16	-0.92	0.67	0.14	-0.94	0.52	0.19	-0.94	0.44	0.18	-1.02	0.29	0.13	-1.04	0.1	0.18
696	3.48	-1.05	1	0.37	NaN	NaN	NaN	-0.96	0.86	0.54	-0.92	0.66	0.58	-0.87	0.53	0.54	-0.86	0.44	0.55	-0.88	0.29	0.6	-0.9	0.09	0.52	-0.81	0.04	0.55	NaN	NaN	NaN	-0.94	0.81	0.16	-0.92	0.67	0.14	-0.94	0.53	0.19	-0.94	0.44	0.18	-1.02	0.29	0.13	-1.04	0.1	0.18
697	3.485	-1.04	1	0.37	NaN	NaN	NaN	-0.96	0.86	0.54	-0.92	0.66	0.58	-0.87	0.53	0.54	-0.86	0.44	0.55	-0.88	0.29	0.6	-0.9	0.09	0.52	-0.81	0.04	0.55	NaN	NaN	NaN	-0.94	0.81	0.16	-0.92	0.67	0.14	-0.94	0.53	0.19	-0.94	0.44	0.18	-1.02	0.29	0.13	-1.04	0.1	0.18
698	3.49	-1.04	1	0.37	NaN	NaN	NaN	-0.96	0.86	0.54	-0.92	0.66	0.58	-0.87	0.53	0.54	-0.86	0.44	0.55	-0.88	0.29	0.6	-0.9	0.08	0.52	-0.81	0.04	0.55	NaN	NaN	NaN	-0.94	0.81	0.17	-0.92	0.67	0.14	-0.94	0.53	0.19	-0.94	0.44	0.18	-1.02	0.29	0.13	-1.04	0.1	0.18
699	3.495	-1.04	1	0.38	NaN	NaN	NaN	-0.96	0.86	0.55	-0.91	0.66	0.58	-0.87	0.53	0.54	-0.86	0.44	0.55	-0.88	0.29	0.6	-0.9	0.08	0.52	-0.81	0.04	0.55	NaN	NaN	NaN	-0.94	0.81	0.17	-0.92	0.67	0.14	-0.93	0.53	0.19	-0.94	0.44	0.18	-1.02	0.29	0.13	-1.04	0.1	0.18
700	3.5	-1.04	1	0.38	NaN	NaN	NaN	-0.96	0.86	0.55	-0.91	0.66	0.58	-0.87	0.53	0.54	-0.86	0.44	0.55	-0.88	0.29	0.6	-0.9	0.08	0.52	-0.81	0.04	0.55	NaN	NaN	NaN	-0.93	0.81	0.17	-0.92	0.67	0.14	-0.93	0.53	0.19	-0.94	0.44	0.18	-1.02	0.29	0.13	-1.04	0.1	0.18
701	3.505	-1.04	1	0.38	NaN	NaN	NaN	-0.95	0.86	0.55	-0.91	0.66	0.58	-0.87	0.53	0.54	-0.86	0.43	0.55	-0.88	0.29	0.6	-0.9	0.08	0.52	-0.81	0.04	0.55	NaN	NaN	NaN	-0.93	0.81	0.17	-0.92	0.67	0.14	-0.93	0.53	0.19	-0.93	0.44	0.18	-1.02	0.29	0.13	-1.04	0.1	0.18
702	3.51	-1.04	1	0.38	NaN	NaN	NaN	-0.95	0.86	0.55	-0.91	0.66	0.59	-0.87	0.53	0.54	-0.86	0.43	0.55	-0.88	0.29	0.6	-0.9	0.08	0.52	-0.81	0.04	0.55	NaN	NaN	NaN	-0.93	0.81	0.17	-0.92	0.67	0.14	-0.93	0.53	0.19	-0.93	0.44	0.18	-1.02	0.29	0.13	-1.04	0.1	0.18
703	3.515	-1.04	1	0.38	NaN	NaN	NaN	-0.95	0.87	0.55	-0.91	0.66	0.59	-0.87	0.53	0.54	-0.86	0.43	0.55	-0.88	0.29	0.6	-0.9	0.08	0.52	-0.81	0.04	0.55	NaN	NaN	NaN	-0.93	0.81	0.17	-0.92	0.67	0.14	-0.93	0.53	0.19	-0.93	0.44	0.18	-1.02	0.29	0.13	-1.04	0.1	0.18
704	3.52	-1.04	1	0.38	NaN	NaN	NaN	-0.95	0.87	0.55	-0.91	0.66	0.59	-0.87	0.53	0.54	-0.86	0.43	0.55	-0.88	0.29	0.6	-0.9	0.08	0.52	-0.81	0.04	0.55	NaN	NaN	NaN	-0.93	0.81	0.17	-0.92	0.67	0.15	-0.93	0.53	0.19	-0.93	0.44	0.18	-1.02	0.3	0.13	-1.04	0.1	0.18
705	3.525	-1.04	1	0.39	NaN	NaN	NaN	-0.95	0.87	0.55	-0.91	0.66	0.59	-0.87	0.53	0.54	-0.86	0.43	0.55	-0.88	0.29	0.6	-0.9	0.08	0.52	-0.81	0.04	0.55	NaN	NaN	NaN	-0.93	0.81	0.17	-0.92	0.67	0.15	-0.93	0.53	0.2	-0.93	0.44	0.18	-1.02	0.3	0.13	-1.04	0.1	0.18
706	3.53	-1.04	1	0.39	NaN	NaN	NaN	-0.95	0.87	0.56	-0.91	0.66	0.59	-0.87	0.53	0.54	-0.86	0.43	0.55	-0.88	0.29	0.6	-0.9	0.08	0.52	-0.81	0.04	0.55	NaN	NaN	NaN	-0.93	0.81	0.17	-0.92	0.68	0.15	-0.93	0.53	0.2	-0.93	0.44	0.18	-1.02	0.3	0.13	-1.04	0.1	0.18
707	3.535	-1.03	1	0.39	NaN	NaN	NaN	-0.95	0.87	0.56	-0.91	0.66	0.59	-0.87	0.53	0.54	-0.86	0.43	0.55	-0.88	0.29	0.6	-0.9	0.08	0.52	-0.81	0.04	0.55	NaN	NaN	NaN	-0.93	0.81	0.18	-0.92	0.68	0.15	-0.93	0.53	0.2	-0.93	0.44	0.18	-1.01	0.3	0.13	-1.04	0.1	0.18
708	3.54	-1.03	1	0.39	NaN	NaN	NaN	-0.94	0.87	0.56	-0.91	0.67	0.59	-0.87	0.53	0.54	-0.86	0.43	0.55	-0.88	0.29	0.6	-0.9	0.08	0.53	-0.81	0.04	0.55	NaN	NaN	NaN	-0.93	0.81	0.18	-0.92	0.68	0.15	-0.92	0.53	0.2	-0.93	0.44	0.18	-1.01	0.3	0.14	-1.04	0.11	0.18
709	3.545	-1.03	1	0.39	NaN	NaN	NaN	-0.94	0.87	0.56	-0.91	0.67	0.59	-0.87	0.53	0.55	-0.86	0.43	0.55	-0.88	0.29	0.6	-0.9	0.08	0.53	-0.81	0.04	0.55	NaN	NaN	NaN	-0.93	0.82	0.18	-0.92	0.68	0.15	-0.92	0.53	0.2	-0.93	0.45	0.18	-1.01	0.3	0.14	-1.04	0.11	0.18
710	3.55	-1.03	1	0.4	NaN	NaN	NaN	-0.94	0.87	0.56	-0.9	0.66	0.59	-0.87	0.53	0.55	-0.86	0.43	0.55	-0.88	0.29	0.61	-0.9	0.08	0.53	-0.81	0.04	0.55	NaN	NaN	NaN	-0.93	0.82	0.18	-0.92	0.68	0.15	-0.92	0.53	0.2	-0.92	0.45	0.18	-1.01	0.3	0.14	-1.03	0.11	0.18
711	3.555	-1.03	1	0.4	NaN	NaN	NaN	-0.94	0.87	0.56	-0.9	0.66	0.59	-0.87	0.53	0.55	-0.86	0.43	0.55	-0.88	0.29	0.61	-0.9	0.08	0.53	-0.81	0.04	0.55	NaN	NaN	NaN	-0.93	0.82	0.18	-0.92	0.68	0.15	-0.92	0.53	0.2	-0.92	0.45	0.18	-1.01	0.3	0.14	-1.03	0.11	0.18
712	3.56	-1.03	1	0.4	NaN	NaN	NaN	-0.94	0.87	0.56	-0.9	0.66	0.59	-0.87	0.53	0.55	-0.86	0.43	0.55	-0.88	0.29	0.61	-0.9	0.08	0.53	-0.81	0.04	0.55	NaN	NaN	NaN	-0.93	0.82	0.18	-0.92	0.68	0.15	-0.92	0.53	0.2	-0.92	0.45	0.18	-1.01	0.3	0.14	-1.03	0.11	0.18
713	3.565	-1.03	1	0.4	NaN	NaN	NaN	-0.94	0.87	0.56	-0.9	0.67	0.6	-0.87	0.53	0.55	-0.86	0.43	0.56	-0.88	0.28	0.61	-0.9	0.08	0.53	-0.81	0.04	0.55	NaN	NaN	NaN	-0.93	0.82	0.18	-0.91	0.68	0.15	-0.92	0.53	0.2	-0.92	0.45	0.18	-1.01	0.3	0.14	-1.03	0.11	0.18
714	3.57	-1.03	1	0.4	NaN	NaN	NaN	-0.94	0.87	0.56	-0.9	0.67	0.6	-0.87	0.53	0.55	-0.86	0.43	0.56	-0.88	0.28	0.61	-0.9	0.08	0.53	-0.81	0.04	0.55	NaN	NaN	NaN	-0.93	0.82	0.18	-0.91	0.68	0.15	-0.92	0.53	0.2	-0.92	0.45	0.18	-1.01	0.3	0.14	-1.03	0.11	0.18
715	3.575	-1.03	1	0.4	NaN	NaN	NaN	-0.94	0.87	0.57	-0.9	0.67	0.6	-0.87	0.53	0.55	-0.86	0.43	0.56	-0.88	0.28	0.61	-0.9	0.08	0.53	-0.81	0.04	0.55	NaN	NaN	NaN	-0.93	0.82	0.19	-0.91	0.68	0.15	-0.91	0.53	0.2	-0.92	0.45	0.19	-1.01	0.3	0.14	-1.03	0.11	0.18
716	3.58	-1.03	1	0.4	NaN	NaN	NaN	-0.94	0.87	0.57	-0.9	0.67	0.6	-0.87	0.53	0.55	-0.86	0.43	0.56	-0.88	0.28	0.61	-0.9	0.08	0.53	-0.81	0.04	0.55	NaN	NaN	NaN	-0.93	0.82	0.19	-0.91	0.68	0.16	-0.91	0.53	0.2	-0.91	0.45	0.19	-1.01	0.31	0.14	-1.03	0.11	0.18
717	3.585	-1.03	1	0.41	NaN	NaN	NaN	-0.93	0.87	0.57	-0.9	0.67	0.6	-0.87	0.53	0.55	-0.86	0.43	0.56	-0.88	0.28	0.61	-0.9	0.08	0.53	-0.81	0.04	0.55	NaN	NaN	NaN	-0.93	0.82	0.19	-0.91	0.68	0.16	-0.91	0.53	0.2	-0.91	0.45	0.19	-1	0.31	0.14	-1.03	0.11	0.18
718	3.59	-1.03	1	0.41	NaN	NaN	NaN	-0.93	0.87	0.57	-0.9	0.67	0.6	-0.87	0.53	0.55	-0.86	0.43	0.56	-0.88	0.28	0.61	-0.9	0.08	0.53	-0.81	0.04	0.55	NaN	NaN	NaN	-0.93	0.82	0.19	-0.91	0.68	0.16	-0.91	0.53	0.2	-0.91	0.45	0.19	-1	0.31	0.14	-1.03	0.11	0.18
719	3.595	-1.02	1	0.41	NaN	NaN	NaN	-0.93	0.87	0.57	-0.9	0.67	0.6	-0.87	0.53	0.55	-0.86	0.43	0.56	-0.88	0.28	0.61	-0.9	0.08	0.53	-0.81	0.04	0.55	NaN	NaN	NaN	-0.93	0.82	0.19	-0.91	0.68	0.16	-0.91	0.53	0.2	-0.91	0.45	0.19	-1	0.31	0.14	-1.03	0.12	0.18
720	3.6	-1.02	1	0.41	NaN	NaN	NaN	-0.93	0.87	0.57	-0.9	0.67	0.6	-0.87	0.53	0.55	-0.86	0.43	0.56	-0.88	0.28	0.61	-0.9	0.08	0.53	-0.81	0.04	0.55	NaN	NaN	NaN	-0.93	0.82	0.19	-0.91	0.68	0.16	-0.9	0.53	0.2	-0.91	0.45	0.19	-1	0.31	0.14	-1.03	0.12	0.18
721	3.605	-1.02	1	0.41	NaN	NaN	NaN	-0.93	0.87	0.57	-0.9	0.67	0.6	-0.87	0.53	0.55	-0.86	0.43	0.56	-0.88	0.28	0.61	-0.9	0.08	0.53	-0.81	0.04	0.55	NaN	NaN	NaN	-0.93	0.82	0.19	-0.9	0.68	0.16	-0.9	0.53	0.2	-0.9	0.45	0.19	-1	0.31	0.14	-1.03	0.12	0.18
722	3.61	-1.02	1	0.41	NaN	NaN	NaN	-0.93	0.87	0.57	-0.9	0.67	0.6	-0.87	0.53	0.56	-0.86	0.43	0.56	-0.88	0.28	0.61	-0.9	0.08	0.53	-0.81	0.04	0.55	NaN	NaN	NaN	-0.93	0.82	0.19	-0.9	0.68	0.16	-0.9	0.53	0.2	-0.9	0.45	0.19	-1	0.31	0.14	-1.03	0.12	0.18
723	3.615	-1.02	1	0.42	NaN	NaN	NaN	-0.93	0.87	0.57	-0.9	0.67	0.6	-0.86	0.53	0.56	-0.86	0.43	0.56	-0.88	0.28	0.61	-0.9	0.08	0.53	-0.81	0.04	0.55	NaN	NaN	NaN	-0.92	0.82	0.19	-0.9	0.68	0.16	-0.9	0.53	0.2	-0.9	0.45	0.19	-1	0.31	0.14	-1.03	0.12	0.18
724	3.62	-1.02	1	0.42	NaN	NaN	NaN	-0.93	0.87	0.58	-0.9	0.67	0.61	-0.86	0.53	0.56	-0.86	0.43	0.56	-0.88	0.28	0.61	-0.9	0.08	0.53	-0.81	0.04	0.55	NaN	NaN	NaN	-0.92	0.82	0.19	-0.9	0.68	0.16	-0.9	0.54	0.2	-0.9	0.45	0.19	-0.99	0.31	0.14	-1.03	0.12	0.18
725	3.625	-1.02	1	0.42	NaN	NaN	NaN	-0.92	0.87	0.58	-0.9	0.67	0.61	-0.86	0.53	0.56	-0.86	0.43	0.56	-0.88	0.28	0.61	-0.9	0.08	0.53	-0.81	0.04	0.55	NaN	NaN	NaN	-0.92	0.82	0.2	-0.9	0.68	0.16	-0.9	0.54	0.2	-0.9	0.45	0.19	-0.99	0.31	0.14	-1.03	0.12	0.18
726	3.63	-1.02	1	0.42	NaN	NaN	NaN	-0.92	0.87	0.58	-0.9	0.67	0.61	-0.86	0.53	0.56	-0.86	0.43	0.56	-0.88	0.28	0.61	-0.9	0.08	0.53	-0.81	0.04	0.55	NaN	NaN	NaN	-0.92	0.82	0.2	-0.9	0.68	0.16	-0.9	0.54	0.2	-0.9	0.45	0.19	-0.99	0.31	0.14	-1.03	0.12	0.18
727	3.635	-1.02	1	0.42	NaN	NaN	NaN	-0.92	0.87	0.58	-0.89	0.67	0.61	-0.86	0.53	0.56	-0.86	0.43	0.56	-0.88	0.28	0.61	-0.9	0.08	0.53	-0.81	0.04	0.55	NaN	NaN	NaN	-0.92	0.82	0.2	-0.9	0.68	0.16	-0.89	0.54	0.2	-0.9	0.45	0.19	-0.99	0.32	0.14	-1.02	0.12	0.18
728	3.64	-1.02	1	0.42	NaN	NaN	NaN	-0.92	0.87	0.58	-0.89	0.67	0.61	-0.86	0.53	0.56	-0.86	0.43	0.56	-0.88	0.28	0.61	-0.9	0.08	0.53	-0.81	0.04	0.55	NaN	NaN	NaN	-0.92	0.82	0.2	-0.9	0.69	0.16	-0.89	0.54	0.21	-0.89	0.45	0.19	-0.99	0.32	0.14	-1.02	0.12	0.18
729	3.645	-1.02	1	0.42	NaN	NaN	NaN	-0.92	0.87	0.58	-0.89	0.67	0.61	-0.86	0.53	0.56	-0.86	0.43	0.56	-0.88	0.28	0.61	-0.9	0.08	0.53	-0.81	0.04	0.55	NaN	NaN	NaN	-0.92	0.82	0.2	-0.9	0.69	0.16	-0.89	0.54	0.21	-0.89	0.45	0.19	-0.99	0.32	0.14	-1.02	0.12	0.18
730	3.65	-1.01	1	0.42	NaN	NaN	NaN	-0.92	0.87	0.58	-0.89	0.67	0.61	-0.86	0.53	0.56	-0.86	0.43	0.56	-0.88	0.28	0.61	-0.9	0.08	0.53	-0.81	0.04	0.55	NaN	NaN	NaN	-0.92	0.82	0.2	-0.89	0.69	0.16	-0.89	0.54	0.21	-0.89	0.46	0.19	-0.99	0.32	0.14	-1.02	0.12	0.18
731	3.655	-1.01	1	0.43	NaN	NaN	NaN	-0.92	0.87	0.58	-0.89	0.67	0.61	-0.86	0.53	0.56	-0.86	0.43	0.57	-0.88	0.28	0.61	-0.9	0.08	0.53	-0.81	0.04	0.55	NaN	NaN	NaN	-0.92	0.82	0.2	-0.89	0.69	0.17	-0.89	0.54	0.21	-0.89	0.46	0.19	-0.99	0.32	0.14	-1.02	0.13	0.18
732	3.66	-1.01	1	0.43	NaN	NaN	NaN	-0.92	0.87	0.58	-0.89	0.67	0.61	-0.86	0.53	0.56	-0.86	0.43	0.57	-0.88	0.28	0.61	-0.9	0.08	0.53	-0.81	0.04	0.55	NaN	NaN	NaN	-0.92	0.82	0.2	-0.89	0.69	0.17	-0.89	0.54	0.21	-0.89	0.46	0.19	-0.99	0.32	0.14	-1.02	0.13	0.18
733	3.665	-1.01	1	0.43	NaN	NaN	NaN	-0.92	0.87	0.58	-0.89	0.67	0.61	-0.86	0.53	0.56	-0.86	0.43	0.57	-0.88	0.28	0.61	-0.9	0.08	0.53	-0.81	0.04	0.55	NaN	NaN	NaN	-0.92	0.82	0.2	-0.89	0.69	0.17	-0.89	0.54	0.21	-0.89	0.46	0.19	-0.98	0.32	0.14	-1.02	0.13	0.18
734	3.67	-1.01	1	0.43	NaN	NaN	NaN	-0.92	0.87	0.59	-0.89	0.67	0.61	-0.86	0.53	0.56	-0.86	0.43	0.57	-0.88	0.28	0.61	-0.9	0.08	0.53	-0.81	0.04	0.55	NaN	NaN	NaN	-0.92	0.82	0.2	-0.89	0.69	0.17	-0.88	0.54	0.21	-0.89	0.46	0.19	-0.98	0.32	0.14	-1.02	0.13	0.18
735	3.675	-1.01	1	0.43	NaN	NaN	NaN	-0.91	0.87	0.59	-0.89	0.67	0.61	-0.86	0.53	0.56	-0.86	0.43	0.57	-0.88	0.28	0.61	-0.9	0.08	0.53	-0.81	0.04	0.55	NaN	NaN	NaN	-0.92	0.83	0.2	-0.89	0.69	0.17	-0.88	0.54	0.21	-0.88	0.46	0.19	-0.98	0.32	0.14	-1.02	0.13	0.18
736	3.68	-1.01	1	0.43	NaN	NaN	NaN	-0.91	0.87	0.59	-0.89	0.67	0.61	-0.86	0.53	0.56	-0.86	0.43	0.57	-0.88	0.28	0.61	-0.9	0.08	0.53	-0.81	0.04	0.55	NaN	NaN	NaN	-0.92	0.83	0.2	-0.89	0.69	0.17	-0.88	0.54	0.21	-0.88	0.46	0.19	-0.98	0.32	0.14	-1.02	0.13	0.18
737	3.685	-1.01	1	0.43	NaN	NaN	NaN	-0.91	0.87	0.59	-0.89	0.67	0.61	-0.86	0.53	0.56	-0.86	0.43	0.57	-0.88	0.28	0.61	-0.9	0.08	0.53	-0.81	0.04	0.55	NaN	NaN	NaN	-0.91	0.83	0.21	-0.89	0.69	0.17	-0.88	0.54	0.21	-0.88	0.46	0.19	-0.98	0.32	0.14	-1.02	0.13	0.18
738	3.69	-1.01	1	0.43	NaN	NaN	NaN	-0.91	0.87	0.59	-0.89	0.67	0.62	-0.86	0.53	0.57	-0.86	0.43	0.57	-0.88	0.28	0.61	-0.9	0.08	0.53	-0.81	0.04	0.55	NaN	NaN	NaN	-0.91	0.83	0.21	-0.89	0.69	0.17	-0.88	0.54	0.21	-0.88	0.46	0.19	-0.98	0.32	0.14	-1.02	0.13	0.18
739	3.695	-1.01	1	0.44	NaN	NaN	NaN	-0.91	0.87	0.59	-0.88	0.67	0.62	-0.86	0.53	0.57	-0.86	0.43	0.57	-0.88	0.28	0.62	-0.9	0.08	0.53	-0.81	0.04	0.55	NaN	NaN	NaN	-0.91	0.83	0.21	-0.89	0.69	0.17	-0.88	0.54	0.21	-0.88	0.46	0.19	-0.98	0.32	0.14	-1.02	0.13	0.18
740	3.7	-1.01	1	0.44	NaN	NaN	NaN	-0.91	0.87	0.59	-0.88	0.67	0.62	-0.86	0.53	0.57	-0.86	0.43	0.57	-0.88	0.28	0.62	-0.9	0.08	0.53	-0.81	0.04	0.55	NaN	NaN	NaN	-0.91	0.83	0.21	-0.89	0.69	0.17	-0.88	0.54	0.21	-0.88	0.46	0.19	-0.98	0.32	0.14	-1.02	0.13	0.18
741	3.705	-1	1	0.44	NaN	NaN	NaN	-0.91	0.87	0.59	-0.88	0.67	0.62	-0.86	0.53	0.57	-0.86	0.43	0.57	-0.88	0.28	0.62	-0.9	0.08	0.53	-0.81	0.04	0.55	NaN	NaN	NaN	-0.91	0.83	0.21	-0.88	0.69	0.17	-0.88	0.54	0.21	-0.88	0.46	0.19	-0.98	0.32	0.14	-1.02	0.13	0.18
742	3.71	-1	1	0.44	NaN	NaN	NaN	-0.91	0.87	0.59	-0.88	0.67	0.62	-0.86	0.53	0.57	-0.86	0.43	0.57	-0.88	0.28	0.62	-0.9	0.08	0.53	-0.81	0.04	0.55	NaN	NaN	NaN	-0.91	0.83	0.21	-0.88	0.69	0.17	-0.87	0.54	0.21	-0.88	0.46	0.19	-0.98	0.32	0.14	-1.01	0.13	0.18
743	3.715	-1	1	0.44	NaN	NaN	NaN	-0.9	0.87	0.59	-0.88	0.67	0.62	-0.86	0.53	0.57	-0.86	0.43	0.57	-0.88	0.28	0.62	-0.9	0.08	0.53	-0.81	0.04	0.55	NaN	NaN	NaN	-0.91	0.83	0.21	-0.88	0.69	0.17	-0.87	0.54	0.21	-0.88	0.46	0.19	-0.97	0.33	0.14	-1.01	0.13	0.18
744	3.72	-1	1	0.44	NaN	NaN	NaN	-0.9	0.87	0.59	-0.88	0.67	0.62	-0.86	0.53	0.57	-0.86	0.43	0.57	-0.88	0.28	0.62	-0.9	0.08	0.53	-0.81	0.04	0.55	NaN	NaN	NaN	-0.91	0.83	0.21	-0.88	0.69	0.17	-0.87	0.54	0.21	-0.87	0.46	0.19	-0.97	0.33	0.14	-1.01	0.13	0.18
745	3.725	-1	1	0.44	NaN	NaN	NaN	-0.9	0.87	0.59	-0.88	0.67	0.62	-0.86	0.53	0.57	-0.86	0.43	0.57	-0.88	0.28	0.62	-0.9	0.08	0.53	-0.81	0.04	0.55	NaN	NaN	NaN	-0.91	0.83	0.21	-0.88	0.69	0.17	-0.87	0.54	0.21	-0.87	0.46	0.19	-0.97	0.33	0.14	-1.01	0.13	0.18
746	3.73	-1	1	0.44	NaN	NaN	NaN	-0.9	0.87	0.6	-0.88	0.67	0.62	-0.86	0.53	0.57	-0.86	0.43	0.57	-0.88	0.28	0.62	-0.9	0.08	0.53	-0.81	0.04	0.55	NaN	NaN	NaN	-0.91	0.83	0.21	-0.88	0.69	0.17	-0.87	0.54	0.21	-0.87	0.46	0.19	-0.97	0.33	0.14	-1.01	0.13	0.18
747	3.735	-1	1	0.44	NaN	NaN	NaN	-0.9	0.87	0.6	-0.88	0.67	0.62	-0.86	0.53	0.57	-0.86	0.43	0.57	-0.88	0.28	0.62	-0.9	0.08	0.53	-0.81	0.04	0.55	NaN	NaN	NaN	-0.91	0.83	0.21	-0.88	0.69	0.17	-0.87	0.54	0.21	-0.87	0.46	0.19	-0.97	0.33	0.14	-1.01	0.13	0.18
748	3.74	-1	1	0.45	NaN	NaN	NaN	-0.9	0.87	0.6	-0.88	0.67	0.62	-0.86	0.53	0.57	-0.86	0.43	0.57	-0.88	0.28	0.62	-0.9	0.08	0.53	-0.81	0.04	0.55	NaN	NaN	NaN	-0.91	0.83	0.21	-0.88	0.69	0.17	-0.87	0.54	0.21	-0.87	0.46	0.19	-0.97	0.33	0.14	-1.01	0.13	0.18
749	3.745	-1	1	0.45	NaN	NaN	NaN	-0.9	0.87	0.6	-0.88	0.67	0.62	-0.85	0.53	0.57	-0.85	0.43	0.57	-0.88	0.28	0.62	-0.9	0.08	0.53	-0.81	0.04	0.55	NaN	NaN	NaN	-0.91	0.83	0.21	-0.88	0.69	0.17	-0.87	0.54	0.21	-0.87	0.46	0.19	-0.97	0.33	0.14	-1	0.13	0.18
750	3.75	-1	1	0.45	NaN	NaN	NaN	-0.9	0.87	0.6	-0.88	0.67	0.62	-0.85	0.52	0.57	-0.85	0.43	0.57	-0.88	0.28	0.62	-0.9	0.08	0.53	-0.81	0.04	0.55	NaN	NaN	NaN	-0.91	0.83	0.21	-0.88	0.69	0.18	-0.87	0.54	0.21	-0.87	0.46	0.19	-0.97	0.33	0.14	-1	0.13	0.18
751	3.755	-1	1	0.45	NaN	NaN	NaN	-0.89	0.87	0.6	-0.87	0.67	0.62	-0.85	0.52	0.57	-0.85	0.43	0.57	-0.88	0.28	0.62	-0.9	0.08	0.53	-0.81	0.04	0.55	NaN	NaN	NaN	-0.91	0.83	0.22	-0.88	0.69	0.18	-0.87	0.55	0.21	-0.87	0.46	0.19	-0.96	0.33	0.14	-1	0.13	0.18
752	3.76	-1	1	0.45	NaN	NaN	NaN	-0.89	0.87	0.6	-0.87	0.67	0.62	-0.85	0.52	0.57	-0.85	0.43	0.57	-0.88	0.28	0.62	-0.9	0.08	0.53	-0.81	0.04	0.55	NaN	NaN	NaN	-0.91	0.83	0.22	-0.88	0.69	0.18	-0.86	0.54	0.21	-0.87	0.46	0.19	-0.96	0.33	0.14	-1	0.13	0.18
753	3.765	-0.99	1	0.45	NaN	NaN	NaN	-0.89	0.87	0.6	-0.87	0.67	0.62	-0.85	0.52	0.57	-0.85	0.43	0.57	-0.88	0.28	0.62	-0.9	0.08	0.53	-0.81	0.04	0.55	NaN	NaN	NaN	-0.9	0.83	0.22	-0.88	0.69	0.18	-0.86	0.54	0.21	-0.86	0.46	0.19	-0.96	0.33	0.14	-0.99	0.13	0.18
754	3.77	-0.99	1	0.45	NaN	NaN	NaN	-0.89	0.86	0.6	-0.87	0.67	0.62	-0.85	0.52	0.57	-0.85	0.43	0.57	-0.88	0.28	0.62	-0.9	0.08	0.53	-0.81	0.04	0.55	NaN	NaN	NaN	-0.9	0.83	0.22	-0.88	0.7	0.18	-0.86	0.55	0.22	-0.86	0.46	0.19	-0.96	0.33	0.14	-0.99	0.13	0.18
755	3.775	-0.99	1	0.45	NaN	NaN	NaN	-0.89	0.86	0.6	-0.87	0.67	0.62	-0.85	0.52	0.57	-0.85	0.43	0.57	-0.87	0.28	0.62	-0.9	0.08	0.53	-0.81	0.04	0.55	NaN	NaN	NaN	-0.9	0.83	0.22	-0.87	0.7	0.18	-0.86	0.55	0.22	-0.86	0.46	0.2	-0.96	0.33	0.14	-0.99	0.13	0.18
756	3.78	-0.99	1	0.45	NaN	NaN	NaN	-0.89	0.86	0.6	-0.87	0.67	0.62	-0.85	0.53	0.57	-0.85	0.43	0.57	-0.87	0.28	0.62	-0.9	0.08	0.53	-0.81	0.04	0.55	NaN	NaN	NaN	-0.9	0.83	0.22	-0.87	0.69	0.18	-0.86	0.55	0.22	-0.86	0.46	0.2	-0.95	0.33	0.14	-0.98	0.13	0.18
757	3.785	-0.99	1	0.45	NaN	NaN	NaN	-0.89	0.86	0.6	-0.87	0.67	0.63	-0.85	0.53	0.57	-0.85	0.43	0.57	-0.87	0.28	0.62	-0.9	0.08	0.53	-0.81	0.04	0.55	NaN	NaN	NaN	-0.9	0.83	0.22	-0.87	0.69	0.18	-0.86	0.55	0.22	-0.86	0.46	0.2	-0.95	0.33	0.14	-0.98	0.13	0.18
758	3.79	-0.99	1	0.46	NaN	NaN	NaN	-0.89	0.86	0.6	-0.87	0.67	0.63	-0.85	0.53	0.57	-0.85	0.43	0.57	-0.87	0.28	0.62	-0.9	0.08	0.53	-0.81	0.04	0.55	NaN	NaN	NaN	-0.9	0.83	0.22	-0.87	0.69	0.18	-0.86	0.55	0.22	-0.86	0.46	0.2	-0.95	0.33	0.14	-0.98	0.13	0.18
759	3.795	-0.99	1	0.46	NaN	NaN	NaN	-0.88	0.86	0.6	-0.87	0.67	0.63	-0.85	0.53	0.57	-0.85	0.43	0.57	-0.87	0.28	0.62	-0.9	0.08	0.53	-0.81	0.04	0.55	NaN	NaN	NaN	-0.9	0.83	0.22	-0.87	0.7	0.18	-0.86	0.55	0.22	-0.85	0.47	0.2	-0.95	0.33	0.14	-0.98	0.13	0.18
760	3.8	-0.99	1	0.46	NaN	NaN	NaN	-0.88	0.86	0.6	-0.87	0.67	0.63	-0.85	0.53	0.57	-0.85	0.43	0.58	-0.87	0.28	0.62	-0.9	0.08	0.53	-0.81	0.04	0.55	NaN	NaN	NaN	-0.9	0.83	0.22	-0.87	0.7	0.18	-0.85	0.55	0.22	-0.85	0.47	0.2	-0.94	0.33	0.14	-0.97	0.13	0.18
761	3.805	-0.99	1	0.46	NaN	NaN	NaN	-0.88	0.86	0.6	-0.87	0.67	0.63	-0.85	0.53	0.57	-0.85	0.43	0.58	-0.87	0.28	0.62	-0.9	0.08	0.53	-0.81	0.04	0.55	NaN	NaN	NaN	-0.9	0.83	0.22	-0.87	0.7	0.18	-0.85	0.55	0.22	-0.85	0.47	0.2	-0.94	0.33	0.14	-0.97	0.13	0.18
762	3.81	-0.99	1	0.46	NaN	NaN	NaN	-0.88	0.86	0.61	-0.86	0.67	0.63	-0.85	0.53	0.57	-0.85	0.43	0.58	-0.87	0.28	0.62	-0.9	0.08	0.53	-0.81	0.04	0.55	NaN	NaN	NaN	-0.9	0.83	0.22	-0.87	0.7	0.18	-0.85	0.55	0.22	-0.85	0.47	0.2	-0.94	0.33	0.15	-0.97	0.13	0.18
763	3.815	-0.99	1	0.46	NaN	NaN	NaN	-0.88	0.86	0.61	-0.86	0.67	0.63	-0.85	0.53	0.57	-0.85	0.43	0.58	-0.87	0.28	0.62	-0.9	0.08	0.53	-0.81	0.04	0.55	NaN	NaN	NaN	-0.9	0.83	0.22	-0.87	0.7	0.18	-0.85	0.55	0.22	-0.85	0.47	0.2	-0.94	0.32	0.15	-0.96	0.13	0.18
764	3.82	-0.99	1	0.46	NaN	NaN	NaN	-0.88	0.86	0.61	-0.86	0.67	0.63	-0.85	0.53	0.57	-0.85	0.43	0.58	-0.87	0.28	0.62	-0.9	0.08	0.53	-0.81	0.04	0.55	NaN	NaN	NaN	-0.9	0.83	0.22	-0.87	0.7	0.18	-0.85	0.55	0.22	-0.84	0.47	0.2	-0.94	0.32	0.15	-0.96	0.13	0.18
765	3.825	-0.98	1	0.46	NaN	NaN	NaN	-0.88	0.86	0.61	-0.86	0.66	0.63	-0.85	0.53	0.57	-0.85	0.43	0.58	-0.87	0.28	0.62	-0.9	0.08	0.53	-0.81	0.04	0.55	NaN	NaN	NaN	-0.9	0.83	0.22	-0.86	0.7	0.18	-0.85	0.55	0.22	-0.84	0.47	0.2	-0.93	0.32	0.15	-0.95	0.13	0.19
766	3.83	-0.98	1	0.46	NaN	NaN	NaN	-0.88	0.86	0.61	-0.86	0.67	0.63	-0.84	0.52	0.58	-0.85	0.43	0.58	-0.87	0.28	0.62	-0.9	0.08	0.53	-0.81	0.04	0.55	NaN	NaN	NaN	-0.9	0.83	0.22	-0.86	0.7	0.18	-0.84	0.55	0.22	-0.84	0.47	0.2	-0.93	0.32	0.15	-0.95	0.13	0.19
767	3.835	-0.98	1	0.46	NaN	NaN	NaN	-0.88	0.86	0.61	-0.86	0.67	0.63	-0.84	0.52	0.58	-0.85	0.43	0.58	-0.87	0.28	0.62	-0.9	0.08	0.53	-0.81	0.04	0.55	NaN	NaN	NaN	-0.9	0.83	0.22	-0.86	0.7	0.18	-0.84	0.55	0.22	-0.84	0.47	0.2	-0.93	0.32	0.15	-0.95	0.13	0.19
768	3.84	-0.98	1	0.46	NaN	NaN	NaN	-0.87	0.86	0.61	-0.86	0.67	0.63	-0.84	0.52	0.58	-0.85	0.43	0.58	-0.87	0.28	0.62	-0.9	0.08	0.53	-0.81	0.04	0.55	NaN	NaN	NaN	-0.9	0.83	0.23	-0.86	0.7	0.18	-0.84	0.55	0.22	-0.83	0.47	0.2	-0.92	0.32	0.15	-0.94	0.13	0.19
769	3.845	-0.98	1	0.46	NaN	NaN	NaN	-0.87	0.86	0.61	-0.86	0.67	0.63	-0.84	0.52	0.58	-0.85	0.43	0.58	-0.87	0.28	0.62	-0.9	0.08	0.53	-0.81	0.04	0.55	NaN	NaN	NaN	-0.9	0.83	0.23	-0.86	0.7	0.18	-0.84	0.55	0.22	-0.83	0.47	0.2	-0.92	0.32	0.15	-0.94	0.13	0.19
770	3.85	-0.98	1	0.47	NaN	NaN	NaN	-0.87	0.86	0.61	-0.86	0.67	0.63	-0.84	0.52	0.58	-0.85	0.43	0.58	-0.87	0.28	0.62	-0.9	0.08	0.53	-0.81	0.04	0.55	NaN	NaN	NaN	-0.9	0.83	0.23	-0.86	0.7	0.18	-0.84	0.55	0.22	-0.83	0.47	0.2	-0.92	0.32	0.15	-0.94	0.13	0.19
771	3.855	-0.98	1	0.47	NaN	NaN	NaN	-0.87	0.86	0.61	-0.86	0.67	0.63	-0.84	0.52	0.58	-0.85	0.43	0.58	-0.87	0.28	0.62	-0.9	0.08	0.53	-0.81	0.04	0.55	NaN	NaN	NaN	-0.89	0.83	0.23	-0.86	0.7	0.18	-0.83	0.55	0.22	-0.83	0.47	0.2	-0.92	0.32	0.15	-0.93	0.13	0.19
772	3.86	-0.98	1	0.47	NaN	NaN	NaN	-0.87	0.86	0.61	-0.86	0.67	0.63	-0.84	0.52	0.58	-0.85	0.43	0.58	-0.87	0.28	0.62	-0.9	0.08	0.53	-0.81	0.04	0.55	NaN	NaN	NaN	-0.89	0.83	0.23	-0.86	0.7	0.18	-0.83	0.55	0.22	-0.83	0.47	0.2	-0.91	0.32	0.15	-0.93	0.12	0.19
773	3.865	-0.98	1	0.47	NaN	NaN	NaN	-0.87	0.86	0.61	-0.86	0.67	0.63	-0.84	0.52	0.58	-0.85	0.43	0.58	-0.87	0.28	0.62	-0.9	0.08	0.53	-0.81	0.04	0.55	NaN	NaN	NaN	-0.89	0.83	0.23	-0.86	0.7	0.18	-0.83	0.55	0.22	-0.82	0.47	0.2	-0.91	0.32	0.15	-0.92	0.12	0.19
774	3.87	-0.98	1	0.47	NaN	NaN	NaN	-0.87	0.86	0.61	-0.86	0.67	0.63	-0.84	0.52	0.58	-0.85	0.43	0.58	-0.87	0.28	0.62	-0.9	0.08	0.53	-0.81	0.04	0.55	NaN	NaN	NaN	-0.89	0.83	0.23	-0.85	0.7	0.18	-0.83	0.55	0.22	-0.82	0.47	0.2	-0.91	0.32	0.15	-0.92	0.12	0.19
775	3.875	-0.98	1	0.47	NaN	NaN	NaN	-0.87	0.86	0.61	-0.85	0.67	0.63	-0.84	0.52	0.58	-0.85	0.43	0.58	-0.87	0.28	0.62	-0.9	0.08	0.53	-0.81	0.04	0.55	NaN	NaN	NaN	-0.89	0.83	0.23	-0.85	0.7	0.19	-0.83	0.55	0.22	-0.82	0.47	0.2	-0.91	0.32	0.15	-0.92	0.12	0.19
776	3.88	-0.98	1	0.47	NaN	NaN	NaN	-0.87	0.86	0.61	-0.85	0.67	0.63	-0.84	0.52	0.58	-0.85	0.43	0.58	-0.87	0.28	0.62	-0.9	0.08	0.53	-0.81	0.04	0.55	NaN	NaN	NaN	-0.89	0.83	0.23	-0.85	0.7	0.19	-0.82	0.55	0.22	-0.82	0.47	0.2	-0.9	0.32	0.15	-0.91	0.12	0.19
777	3.885	-0.97	1	0.47	NaN	NaN	NaN	-0.87	0.86	0.61	-0.85	0.67	0.63	-0.84	0.52	0.58	-0.85	0.43	0.58	-0.87	0.28	0.62	-0.9	0.08	0.53	-0.81	0.04	0.55	NaN	NaN	NaN	-0.89	0.83	0.23	-0.85	0.7	0.19	-0.82	0.55	0.22	-0.81	0.47	0.2	-0.9	0.32	0.15	-0.91	0.12	0.19
778	3.89	-0.97	1	0.47	NaN	NaN	NaN	-0.86	0.86	0.61	-0.85	0.67	0.63	-0.84	0.52	0.58	-0.84	0.43	0.58	-0.87	0.28	0.62	-0.9	0.08	0.53	-0.81	0.04	0.55	NaN	NaN	NaN	-0.89	0.83	0.23	-0.85	0.7	0.19	-0.82	0.55	0.22	-0.81	0.47	0.2	-0.9	0.32	0.16	-0.9	0.12	0.19
779	3.895	-0.97	1	0.47	NaN	NaN	NaN	-0.87	0.87	0.62	-0.85	0.67	0.63	-0.84	0.52	0.58	-0.84	0.43	0.58	-0.87	0.28	0.62	-0.9	0.08	0.53	-0.81	0.04	0.55	NaN	NaN	NaN	-0.89	0.83	0.23	-0.85	0.7	0.19	-0.82	0.55	0.22	-0.81	0.47	0.2	-0.89	0.32	0.16	-0.9	0.12	0.19
780	3.9	-0.97	1	0.47	NaN	NaN	NaN	-0.88	0.87	0.62	-0.85	0.67	0.63	-0.84	0.52	0.58	-0.84	0.43	0.58	-0.87	0.28	0.62	-0.9	0.08	0.53	-0.81	0.04	0.55	NaN	NaN	NaN	-0.89	0.83	0.23	-0.85	0.7	0.19	-0.82	0.55	0.22	-0.81	0.47	0.2	-0.89	0.32	0.16	-0.89	0.12	0.19
781	3.905	-0.97	1	0.47	NaN	NaN	NaN	-0.87	0.87	0.62	-0.85	0.67	0.63	-0.84	0.52	0.58	-0.84	0.43	0.58	-0.87	0.28	0.62	-0.9	0.08	0.53	-0.81	0.04	0.55	NaN	NaN	NaN	-0.89	0.83	0.23	-0.84	0.7	0.19	-0.81	0.55	0.22	-0.8	0.47	0.2	-0.89	0.32	0.16	-0.89	0.12	0.19
782	3.91	-0.97	1	0.47	NaN	NaN	NaN	-0.86	0.86	0.61	-0.85	0.67	0.63	-0.84	0.52	0.58	-0.84	0.43	0.58	-0.87	0.28	0.62	-0.9	0.08	0.53	-0.81	0.04	0.55	NaN	NaN	NaN	-0.88	0.83	0.23	-0.84	0.7	0.19	-0.81	0.55	0.22	-0.8	0.47	0.2	-0.88	0.32	0.16	-0.89	0.12	0.19
783	3.915	-0.97	1	0.47	NaN	NaN	NaN	-0.87	0.87	0.62	-0.85	0.67	0.63	-0.84	0.52	0.58	-0.84	0.43	0.58	-0.87	0.28	0.62	-0.9	0.08	0.53	-0.81	0.04	0.55	NaN	NaN	NaN	-0.88	0.83	0.23	-0.84	0.7	0.19	-0.81	0.55	0.22	-0.8	0.47	0.2	-0.88	0.32	0.16	-0.88	0.12	0.2
784	3.92	-0.97	1	0.47	NaN	NaN	NaN	-0.87	0.87	0.62	-0.85	0.67	0.63	-0.84	0.52	0.58	-0.84	0.43	0.58	-0.87	0.28	0.62	-0.9	0.08	0.53	-0.81	0.04	0.55	NaN	NaN	NaN	-0.88	0.83	0.23	-0.84	0.7	0.19	-0.81	0.55	0.22	-0.8	0.47	0.2	-0.88	0.32	0.16	-0.88	0.12	0.2
785	3.925	-0.97	1	0.47	NaN	NaN	NaN	-0.86	0.87	0.62	-0.85	0.67	0.63	-0.84	0.52	0.58	-0.84	0.43	0.58	-0.87	0.28	0.62	-0.9	0.08	0.53	-0.81	0.04	0.55	NaN	NaN	NaN	-0.88	0.83	0.23	-0.84	0.7	0.19	-0.8	0.55	0.22	-0.79	0.47	0.2	-0.87	0.32	0.16	-0.87	0.12	0.2
786	3.93	-0.97	1	0.47	NaN	NaN	NaN	-0.86	0.86	0.62	-0.85	0.67	0.63	-0.84	0.52	0.58	-0.84	0.43	0.58	-0.87	0.28	0.62	-0.9	0.08	0.53	-0.81	0.04	0.55	NaN	NaN	NaN	-0.88	0.83	0.23	-0.84	0.7	0.19	-0.8	0.55	0.22	-0.79	0.47	0.2	-0.87	0.32	0.16	-0.87	0.12	0.2
787	3.935	-0.97	1	0.47	NaN	NaN	NaN	-0.86	0.86	0.61	-0.85	0.67	0.63	-0.84	0.52	0.58	-0.84	0.43	0.58	-0.87	0.28	0.62	-0.9	0.08	0.53	-0.81	0.04	0.55	NaN	NaN	NaN	-0.88	0.83	0.23	-0.83	0.7	0.19	-0.8	0.55	0.23	-0.79	0.47	0.2	-0.87	0.32	0.16	-0.86	0.12	0.2
788	3.94	-0.96	1	0.47	NaN	NaN	NaN	-0.86	0.86	0.62	-0.85	0.67	0.64	-0.84	0.52	0.58	-0.84	0.43	0.58	-0.87	0.28	0.62	-0.9	0.08	0.53	-0.81	0.04	0.55	NaN	NaN	NaN	-0.88	0.83	0.23	-0.83	0.7	0.19	-0.8	0.55	0.23	-0.79	0.47	0.2	-0.86	0.32	0.16	-0.86	0.12	0.2
789	3.945	-0.96	1	0.47	NaN	NaN	NaN	-0.86	0.87	0.62	-0.84	0.67	0.64	-0.84	0.52	0.58	-0.84	0.43	0.58	-0.87	0.28	0.62	-0.9	0.08	0.53	-0.81	0.04	0.55	NaN	NaN	NaN	-0.88	0.83	0.23	-0.83	0.7	0.19	-0.8	0.55	0.23	-0.78	0.47	0.21	-0.86	0.32	0.16	-0.86	0.12	0.2
790	3.95	-0.96	1	0.47	NaN	NaN	NaN	-0.87	0.87	0.63	-0.84	0.67	0.64	-0.83	0.52	0.58	-0.84	0.43	0.58	-0.87	0.28	0.62	-0.9	0.08	0.53	-0.81	0.04	0.55	NaN	NaN	NaN	-0.88	0.83	0.23	-0.83	0.7	0.19	-0.79	0.55	0.23	-0.78	0.47	0.21	-0.86	0.32	0.16	-0.85	0.12	0.2
791	3.955	-0.96	1	0.47	NaN	NaN	NaN	-0.86	0.87	0.62	-0.84	0.66	0.64	-0.83	0.52	0.58	-0.84	0.43	0.58	-0.87	0.28	0.62	-0.9	0.08	0.53	-0.81	0.04	0.55	NaN	NaN	NaN	-0.88	0.83	0.23	-0.83	0.7	0.19	-0.79	0.55	0.23	-0.78	0.47	0.21	-0.85	0.32	0.16	-0.85	0.12	0.2
792	3.96	-0.96	1	0.47	NaN	NaN	NaN	-0.85	0.86	0.62	-0.84	0.66	0.64	-0.83	0.52	0.58	-0.84	0.43	0.58	-0.87	0.28	0.62	-0.9	0.08	0.53	-0.81	0.04	0.55	NaN	NaN	NaN	-0.87	0.83	0.23	-0.83	0.7	0.19	-0.79	0.55	0.23	-0.78	0.47	0.21	-0.85	0.32	0.16	-0.84	0.12	0.2
793	3.965	-0.96	1	0.47	NaN	NaN	NaN	-0.86	0.87	0.62	-0.84	0.66	0.64	-0.83	0.52	0.58	-0.84	0.43	0.58	-0.87	0.28	0.62	-0.9	0.08	0.53	-0.81	0.04	0.55	NaN	NaN	NaN	-0.87	0.83	0.24	-0.82	0.7	0.19	-0.79	0.55	0.23	-0.77	0.47	0.21	-0.85	0.32	0.16	-0.84	0.12	0.2
794	3.97	-0.96	1	0.47	NaN	NaN	NaN	-0.87	0.88	0.63	-0.84	0.66	0.64	-0.83	0.52	0.58	-0.84	0.43	0.58	-0.87	0.28	0.62	-0.9	0.08	0.53	-0.81	0.04	0.55	NaN	NaN	NaN	-0.87	0.83	0.24	-0.82	0.7	0.19	-0.78	0.55	0.23	-0.77	0.47	0.21	-0.84	0.32	0.16	-0.83	0.12	0.2
795	3.975	-0.96	1	0.47	NaN	NaN	NaN	-0.87	0.88	0.63	-0.84	0.66	0.64	-0.83	0.52	0.58	-0.84	0.43	0.58	-0.87	0.27	0.62	-0.9	0.08	0.53	-0.81	0.04	0.55	NaN	NaN	NaN	-0.87	0.83	0.24	-0.82	0.7	0.19	-0.78	0.55	0.23	-0.77	0.47	0.21	-0.84	0.32	0.16	-0.83	0.12	0.2
796	3.98	-0.96	1	0.48	NaN	NaN	NaN	-0.85	0.87	0.62	-0.84	0.66	0.64	-0.83	0.52	0.58	-0.84	0.43	0.58	-0.87	0.27	0.62	-0.9	0.08	0.53	-0.81	0.04	0.55	NaN	NaN	NaN	-0.87	0.83	0.24	-0.82	0.7	0.19	-0.78	0.55	0.23	-0.76	0.47	0.21	-0.84	0.32	0.16	-0.82	0.12	0.2
797	3.985	-0.96	1	0.48	NaN	NaN	NaN	-0.85	0.86	0.62	-0.84	0.66	0.64	-0.83	0.52	0.58	-0.84	0.43	0.58	-0.87	0.27	0.62	-0.9	0.08	0.53	-0.81	0.04	0.55	NaN	NaN	NaN	-0.87	0.82	0.24	-0.82	0.7	0.19	-0.78	0.55	0.23	-0.76	0.47	0.21	-0.83	0.32	0.16	-0.82	0.12	0.2
798	3.99	-0.96	1	0.48	NaN	NaN	NaN	-0.85	0.86	0.62	-0.84	0.66	0.64	-0.83	0.52	0.58	-0.84	0.43	0.58	-0.87	0.27	0.62	-0.9	0.08	0.53	-0.81	0.04	0.55	NaN	NaN	NaN	-0.87	0.82	0.24	-0.82	0.7	0.19	-0.77	0.55	0.23	-0.76	0.47	0.21	-0.83	0.32	0.16	-0.82	0.12	0.2
799	3.995	-0.95	1	0.48	NaN	NaN	NaN	-0.85	0.87	0.62	-0.84	0.66	0.64	-0.83	0.52	0.58	-0.84	0.43	0.58	-0.87	0.27	0.62	-0.9	0.08	0.53	-0.81	0.04	0.55	NaN	NaN	NaN	-0.86	0.82	0.24	-0.81	0.7	0.19	-0.77	0.55	0.23	-0.76	0.47	0.21	-0.83	0.32	0.16	-0.81	0.12	0.2
800	4	-0.95	1	0.48	NaN	NaN	NaN	-0.87	0.88	0.64	-0.83	0.66	0.64	-0.83	0.52	0.58	-0.84	0.43	0.58	-0.87	0.27	0.62	-0.9	0.08	0.53	-0.81	0.04	0.55	NaN	NaN	NaN	-0.86	0.82	0.24	-0.81	0.7	0.19	-0.77	0.55	0.23	-0.75	0.47	0.21	-0.82	0.32	0.16	-0.81	0.12	0.2
801	4.005	-0.95	1	0.48	NaN	NaN	NaN	-0.86	0.88	0.63	-0.83	0.66	0.64	-0.83	0.52	0.58	-0.84	0.43	0.58	-0.87	0.27	0.62	-0.9	0.08	0.53	-0.81	0.04	0.55	NaN	NaN	NaN	-0.86	0.82	0.24	-0.81	0.7	0.19	-0.77	0.55	0.23	-0.75	0.47	0.21	-0.82	0.32	0.16	-0.8	0.12	0.2
802	4.01	-0.95	1	0.48	NaN	NaN	NaN	-0.85	0.87	0.62	-0.83	0.66	0.64	-0.83	0.52	0.58	-0.84	0.43	0.58	-0.87	0.27	0.62	-0.9	0.08	0.53	-0.81	0.04	0.55	NaN	NaN	NaN	-0.86	0.82	0.24	-0.81	0.7	0.19	-0.77	0.55	0.23	-0.75	0.47	0.21	-0.82	0.32	0.16	-0.8	0.12	0.2
803	4.015	-0.95	1	0.48	NaN	NaN	NaN	-0.84	0.86	0.62	-0.83	0.66	0.64	-0.83	0.52	0.58	-0.84	0.43	0.58	-0.87	0.27	0.62	-0.9	0.08	0.53	-0.81	0.04	0.55	NaN	NaN	NaN	-0.86	0.82	0.24	-0.81	0.7	0.19	-0.76	0.55	0.23	-0.75	0.47	0.21	-0.81	0.32	0.16	-0.8	0.12	0.2
804	4.02	-0.95	0.99	0.48	NaN	NaN	NaN	-0.84	0.86	0.62	-0.83	0.66	0.64	-0.83	0.52	0.58	-0.84	0.43	0.58	-0.87	0.27	0.62	-0.9	0.08	0.53	-0.81	0.04	0.55	NaN	NaN	NaN	-0.86	0.82	0.24	-0.8	0.7	0.19	-0.76	0.55	0.23	-0.74	0.47	0.21	-0.81	0.32	0.16	-0.79	0.12	0.2
805	4.025	-0.95	0.99	0.48	NaN	NaN	NaN	-0.84	0.86	0.62	-0.83	0.66	0.64	-0.83	0.52	0.58	-0.83	0.43	0.58	-0.87	0.27	0.62	-0.9	0.08	0.53	-0.81	0.04	0.55	NaN	NaN	NaN	-0.85	0.82	0.24	-0.8	0.69	0.19	-0.76	0.55	0.23	-0.74	0.47	0.21	-0.81	0.31	0.16	-0.79	0.12	0.2
806	4.03	-0.95	0.99	0.48	NaN	NaN	NaN	-0.84	0.86	0.62	-0.83	0.66	0.64	-0.83	0.52	0.58	-0.83	0.43	0.58	-0.87	0.27	0.62	-0.9	0.08	0.53	-0.81	0.04	0.55	NaN	NaN	NaN	-0.85	0.82	0.24	-0.8	0.69	0.19	-0.76	0.55	0.23	-0.74	0.47	0.21	-0.8	0.31	0.16	-0.78	0.12	0.2
807	4.035	-0.95	0.99	0.48	NaN	NaN	NaN	-0.84	0.86	0.62	-0.83	0.66	0.64	-0.82	0.52	0.58	-0.83	0.43	0.58	-0.86	0.27	0.62	-0.9	0.08	0.53	-0.81	0.04	0.55	NaN	NaN	NaN	-0.85	0.82	0.24	-0.8	0.69	0.19	-0.76	0.55	0.23	-0.74	0.47	0.21	-0.8	0.31	0.16	-0.78	0.12	0.2
808	4.04	-0.94	0.99	0.48	NaN	NaN	NaN	-0.84	0.86	0.62	-0.83	0.66	0.64	-0.82	0.52	0.58	-0.83	0.43	0.58	-0.86	0.27	0.62	-0.9	0.08	0.53	-0.81	0.04	0.55	NaN	NaN	NaN	-0.85	0.82	0.24	-0.8	0.7	0.19	-0.75	0.55	0.23	-0.73	0.47	0.21	-0.8	0.31	0.16	-0.78	0.12	0.2
809	4.045	-0.94	0.99	0.48	NaN	NaN	NaN	-0.83	0.86	0.62	-0.83	0.66	0.64	-0.82	0.52	0.58	-0.83	0.43	0.58	-0.86	0.27	0.62	-0.9	0.08	0.53	-0.81	0.04	0.55	NaN	NaN	NaN	-0.85	0.82	0.24	-0.79	0.69	0.19	-0.75	0.55	0.23	-0.73	0.47	0.21	-0.79	0.31	0.16	-0.77	0.12	0.2
810	4.05	-0.94	0.99	0.47	NaN	NaN	NaN	-0.83	0.86	0.62	-0.83	0.66	0.64	-0.82	0.52	0.58	-0.83	0.43	0.58	-0.86	0.27	0.62	-0.9	0.08	0.53	-0.81	0.04	0.55	NaN	NaN	NaN	-0.85	0.82	0.24	-0.79	0.69	0.19	-0.75	0.55	0.23	-0.73	0.47	0.21	-0.79	0.31	0.16	-0.77	0.12	0.2
811	4.055	-0.94	0.99	0.47	NaN	NaN	NaN	-0.83	0.86	0.62	-0.83	0.66	0.64	-0.82	0.52	0.58	-0.83	0.43	0.58	-0.86	0.27	0.62	-0.9	0.08	0.53	-0.81	0.04	0.55	NaN	NaN	NaN	-0.84	0.82	0.24	-0.79	0.69	0.19	-0.75	0.55	0.23	-0.73	0.47	0.21	-0.79	0.31	0.16	-0.76	0.12	0.2
812	4.06	-0.94	0.99	0.47	NaN	NaN	NaN	-0.83	0.86	0.62	-0.82	0.66	0.64	-0.82	0.52	0.58	-0.83	0.43	0.58	-0.86	0.27	0.62	-0.9	0.08	0.53	-0.81	0.04	0.55	NaN	NaN	NaN	-0.84	0.82	0.24	-0.79	0.69	0.19	-0.74	0.55	0.23	-0.72	0.47	0.21	-0.79	0.31	0.16	-0.76	0.12	0.2
813	4.065	-0.94	0.99	0.47	NaN	NaN	NaN	-0.83	0.86	0.62	-0.82	0.66	0.64	-0.82	0.52	0.58	-0.83	0.43	0.58	-0.86	0.27	0.62	-0.9	0.08	0.53	-0.81	0.04	0.55	NaN	NaN	NaN	-0.84	0.82	0.24	-0.79	0.69	0.2	-0.74	0.55	0.23	-0.72	0.47	0.21	-0.78	0.31	0.16	-0.76	0.11	0.2
814	4.07	-0.94	0.99	0.47	NaN	NaN	NaN	-0.83	0.86	0.62	-0.82	0.66	0.64	-0.82	0.52	0.59	-0.83	0.43	0.58	-0.86	0.27	0.62	-0.9	0.08	0.53	-0.81	0.04	0.55	NaN	NaN	NaN	-0.84	0.82	0.24	-0.78	0.69	0.2	-0.74	0.55	0.23	-0.72	0.47	0.21	-0.78	0.31	0.16	-0.75	0.11	0.2
815	4.075	-0.94	0.99	0.47	NaN	NaN	NaN	-0.83	0.86	0.62	-0.82	0.66	0.64	-0.82	0.52	0.59	-0.83	0.43	0.58	-0.86	0.27	0.62	-0.9	0.08	0.53	-0.81	0.04	0.55	NaN	NaN	NaN	-0.84	0.82	0.24	-0.78	0.69	0.2	-0.74	0.55	0.23	-0.72	0.47	0.21	-0.78	0.31	0.16	-0.75	0.11	0.2
816	4.08	-0.94	0.99	0.47	NaN	NaN	NaN	-0.83	0.86	0.62	-0.82	0.66	0.64	-0.82	0.52	0.59	-0.83	0.43	0.58	-0.86	0.27	0.62	-0.9	0.08	0.53	-0.81	0.04	0.55	NaN	NaN	NaN	-0.84	0.82	0.24	-0.78	0.69	0.2	-0.73	0.55	0.23	-0.72	0.47	0.21	-0.77	0.31	0.17	-0.75	0.11	0.2
817	4.085	-0.93	0.99	0.47	NaN	NaN	NaN	-0.83	0.86	0.62	-0.82	0.66	0.64	-0.82	0.52	0.58	-0.83	0.43	0.58	-0.86	0.27	0.62	-0.9	0.08	0.53	-0.81	0.04	0.55	NaN	NaN	NaN	-0.83	0.82	0.24	-0.78	0.69	0.2	-0.73	0.55	0.23	-0.71	0.47	0.21	-0.77	0.31	0.17	-0.74	0.11	0.2
818	4.09	-0.93	0.99	0.47	NaN	NaN	NaN	-0.83	0.86	0.62	-0.82	0.66	0.64	-0.82	0.52	0.58	-0.83	0.43	0.58	-0.86	0.27	0.62	-0.9	0.08	0.53	-0.81	0.04	0.55	NaN	NaN	NaN	-0.83	0.82	0.24	-0.78	0.69	0.2	-0.73	0.55	0.23	-0.71	0.47	0.21	-0.77	0.31	0.17	-0.74	0.11	0.2
819	4.095	-0.93	0.99	0.47	NaN	NaN	NaN	-0.82	0.86	0.62	-0.82	0.66	0.64	-0.82	0.52	0.58	-0.83	0.43	0.59	-0.86	0.27	0.62	-0.9	0.08	0.53	-0.81	0.04	0.55	NaN	NaN	NaN	-0.83	0.82	0.24	-0.77	0.69	0.2	-0.73	0.55	0.23	-0.71	0.47	0.21	-0.77	0.31	0.17	-0.74	0.11	0.2
820	4.1	-0.93	0.99	0.47	NaN	NaN	NaN	-0.82	0.86	0.62	-0.82	0.66	0.64	-0.82	0.52	0.58	-0.83	0.43	0.59	-0.86	0.27	0.62	-0.9	0.08	0.53	-0.81	0.04	0.55	NaN	NaN	NaN	-0.83	0.81	0.24	-0.77	0.69	0.2	-0.73	0.55	0.23	-0.71	0.47	0.21	-0.76	0.31	0.17	-0.73	0.11	0.2
821	4.105	-0.93	0.99	0.47	NaN	NaN	NaN	-0.82	0.86	0.62	-0.82	0.66	0.64	-0.81	0.52	0.58	-0.83	0.43	0.59	-0.86	0.27	0.62	-0.9	0.08	0.53	-0.81	0.04	0.55	NaN	NaN	NaN	-0.83	0.81	0.24	-0.77	0.69	0.2	-0.72	0.55	0.23	-0.7	0.47	0.22	-0.76	0.31	0.17	-0.73	0.11	0.2
822	4.11	-0.93	0.99	0.47	NaN	NaN	NaN	-0.82	0.86	0.62	-0.82	0.66	0.64	-0.81	0.52	0.58	-0.83	0.43	0.59	-0.86	0.27	0.62	-0.9	0.08	0.53	-0.81	0.04	0.55	NaN	NaN	NaN	-0.82	0.82	0.24	-0.77	0.69	0.2	-0.72	0.55	0.23	-0.7	0.47	0.22	-0.76	0.31	0.17	-0.73	0.11	0.2
823	4.115	-0.93	0.99	0.47	NaN	NaN	NaN	-0.82	0.86	0.62	-0.82	0.66	0.64	-0.81	0.52	0.58	-0.83	0.43	0.59	-0.86	0.27	0.62	-0.9	0.08	0.53	-0.81	0.04	0.55	NaN	NaN	NaN	-0.82	0.81	0.24	-0.77	0.69	0.2	-0.72	0.55	0.24	-0.7	0.47	0.22	-0.75	0.31	0.17	-0.73	0.11	0.21
824	4.12	-0.93	0.99	0.47	NaN	NaN	NaN	-0.82	0.86	0.62	-0.81	0.66	0.64	-0.81	0.52	0.58	-0.83	0.43	0.59	-0.86	0.27	0.62	-0.9	0.08	0.53	-0.81	0.04	0.55	NaN	NaN	NaN	-0.82	0.81	0.24	-0.76	0.69	0.2	-0.72	0.55	0.24	-0.7	0.47	0.22	-0.75	0.31	0.17	-0.72	0.11	0.21
825	4.125	-0.92	0.99	0.47	NaN	NaN	NaN	-0.82	0.86	0.62	-0.81	0.66	0.64	-0.81	0.52	0.59	-0.83	0.43	0.59	-0.86	0.27	0.62	-0.9	0.08	0.53	-0.81	0.04	0.55	NaN	NaN	NaN	-0.82	0.81	0.24	-0.76	0.69	0.2	-0.72	0.55	0.24	-0.69	0.47	0.22	-0.75	0.31	0.17	-0.72	0.11	0.21
826	4.13	-0.92	0.99	0.47	NaN	NaN	NaN	-0.82	0.86	0.62	-0.81	0.66	0.64	-0.81	0.52	0.59	-0.83	0.43	0.59	-0.86	0.27	0.62	-0.9	0.08	0.53	-0.81	0.04	0.55	NaN	NaN	NaN	-0.82	0.81	0.24	-0.76	0.69	0.2	-0.71	0.55	0.24	-0.69	0.47	0.22	-0.75	0.31	0.17	-0.72	0.11	0.21
827	4.135	-0.92	0.99	0.47	NaN	NaN	NaN	-0.82	0.86	0.62	-0.81	0.66	0.64	-0.81	0.52	0.59	-0.82	0.42	0.59	-0.86	0.27	0.62	-0.9	0.08	0.53	-0.81	0.04	0.55	NaN	NaN	NaN	-0.82	0.81	0.24	-0.76	0.69	0.2	-0.71	0.55	0.24	-0.69	0.47	0.22	-0.74	0.31	0.17	-0.71	0.11	0.21
828	4.14	-0.92	0.99	0.47	NaN	NaN	NaN	-0.82	0.86	0.62	-0.81	0.66	0.64	-0.81	0.52	0.59	-0.82	0.42	0.59	-0.86	0.27	0.62	-0.9	0.08	0.53	-0.81	0.04	0.55	NaN	NaN	NaN	-0.81	0.81	0.24	-0.76	0.69	0.2	-0.71	0.55	0.24	-0.69	0.47	0.22	-0.74	0.31	0.17	-0.71	0.11	0.21
829	4.145	-0.92	0.99	0.47	NaN	NaN	NaN	-0.81	0.86	0.62	-0.81	0.66	0.64	-0.81	0.52	0.59	-0.82	0.42	0.59	-0.86	0.27	0.62	-0.9	0.08	0.53	-0.81	0.04	0.55	NaN	NaN	NaN	-0.81	0.81	0.24	-0.75	0.69	0.2	-0.71	0.54	0.24	-0.69	0.47	0.22	-0.74	0.31	0.17	-0.71	0.11	0.21
830	4.15	-0.92	0.99	0.47	NaN	NaN	NaN	-0.81	0.86	0.62	-0.81	0.66	0.64	-0.81	0.52	0.59	-0.82	0.42	0.59	-0.86	0.27	0.62	-0.9	0.08	0.53	-0.81	0.04	0.55	NaN	NaN	NaN	-0.81	0.81	0.24	-0.75	0.69	0.2	-0.71	0.54	0.24	-0.68	0.47	0.22	-0.74	0.31	0.17	-0.71	0.11	0.21
831	4.155	-0.92	0.99	0.47	NaN	NaN	NaN	-0.81	0.86	0.62	-0.81	0.66	0.64	-0.81	0.52	0.59	-0.82	0.42	0.59	-0.86	0.27	0.62	-0.9	0.08	0.53	-0.81	0.04	0.55	NaN	NaN	NaN	-0.81	0.81	0.24	-0.75	0.69	0.2	-0.7	0.54	0.24	-0.68	0.47	0.22	-0.73	0.3	0.17	-0.7	0.11	0.21
832	4.16	-0.91	0.99	0.47	NaN	NaN	NaN	-0.81	0.86	0.62	-0.81	0.66	0.64	-0.81	0.52	0.59	-0.82	0.42	0.59	-0.86	0.27	0.62	-0.9	0.08	0.53	-0.81	0.04	0.55	NaN	NaN	NaN	-0.81	0.81	0.24	-0.75	0.69	0.2	-0.7	0.54	0.24	-0.68	0.47	0.22	-0.73	0.3	0.17	-0.7	0.11	0.21
833	4.165	-0.91	0.99	0.47	NaN	NaN	NaN	-0.81	0.86	0.62	-0.81	0.66	0.64	-0.81	0.52	0.59	-0.82	0.42	0.59	-0.86	0.27	0.62	-0.9	0.08	0.53	-0.81	0.04	0.55	NaN	NaN	NaN	-0.8	0.81	0.24	-0.75	0.69	0.2	-0.7	0.54	0.24	-0.68	0.46	0.22	-0.73	0.3	0.17	-0.7	0.11	0.21
834	4.17	-0.91	0.98	0.47	NaN	NaN	NaN	-0.81	0.86	0.62	-0.81	0.66	0.64	-0.81	0.52	0.59	-0.82	0.42	0.59	-0.86	0.27	0.62	-0.9	0.08	0.53	-0.81	0.04	0.55	NaN	NaN	NaN	-0.8	0.81	0.24	-0.74	0.69	0.2	-0.7	0.54	0.24	-0.68	0.46	0.22	-0.73	0.3	0.17	-0.7	0.11	0.21
835	4.175	-0.91	0.98	0.47	NaN	NaN	NaN	-0.81	0.86	0.62	-0.81	0.66	0.64	-0.81	0.52	0.59	-0.82	0.42	0.59	-0.86	0.27	0.62	-0.9	0.08	0.53	-0.81	0.04	0.55	NaN	NaN	NaN	-0.8	0.81	0.24	-0.74	0.69	0.2	-0.7	0.54	0.24	-0.67	0.46	0.22	-0.73	0.3	0.17	-0.69	0.11	0.21
836	4.18	-0.91	0.98	0.47	NaN	NaN	NaN	-0.81	0.86	0.62	-0.8	0.66	0.64	-0.81	0.52	0.59	-0.82	0.42	0.59	-0.86	0.27	0.62	-0.9	0.08	0.53	-0.81	0.04	0.55	NaN	NaN	NaN	-0.8	0.81	0.24	-0.74	0.68	0.2	-0.69	0.54	0.24	-0.67	0.46	0.22	-0.72	0.3	0.17	-0.69	0.11	0.22
837	4.185	-0.91	0.98	0.46	NaN	NaN	NaN	-0.8	0.86	0.62	-0.8	0.66	0.64	-0.8	0.52	0.59	-0.82	0.42	0.59	-0.86	0.27	0.62	-0.9	0.08	0.53	-0.81	0.04	0.55	NaN	NaN	NaN	-0.8	0.81	0.24	-0.74	0.68	0.2	-0.69	0.54	0.24	-0.67	0.46	0.22	-0.72	0.3	0.18	-0.69	0.1	0.22
838	4.19	-0.91	0.98	0.46	NaN	NaN	NaN	-0.8	0.86	0.62	-0.8	0.66	0.64	-0.8	0.52	0.59	-0.82	0.42	0.59	-0.86	0.27	0.62	-0.9	0.08	0.53	-0.81	0.04	0.55	NaN	NaN	NaN	-0.79	0.81	0.24	-0.74	0.68	0.2	-0.69	0.54	0.24	-0.67	0.46	0.22	-0.72	0.3	0.18	-0.69	0.1	0.22
839	4.195	-0.91	0.98	0.46	NaN	NaN	NaN	-0.8	0.86	0.62	-0.8	0.66	0.64	-0.8	0.52	0.58	-0.82	0.42	0.59	-0.86	0.27	0.62	-0.9	0.08	0.53	-0.81	0.04	0.55	NaN	NaN	NaN	-0.79	0.81	0.24	-0.73	0.68	0.2	-0.69	0.54	0.24	-0.67	0.46	0.22	-0.72	0.3	0.18	-0.69	0.1	0.22
840	4.2	-0.9	0.98	0.46	NaN	NaN	NaN	-0.8	0.86	0.62	-0.8	0.66	0.64	-0.8	0.52	0.58	-0.82	0.42	0.59	-0.86	0.27	0.62	-0.9	0.08	0.53	-0.81	0.04	0.55	NaN	NaN	NaN	-0.79	0.81	0.24	-0.73	0.68	0.2	-0.69	0.54	0.24	-0.66	0.46	0.22	-0.71	0.3	0.18	-0.68	0.1	0.22
841	4.205	-0.9	0.98	0.46	NaN	NaN	NaN	-0.8	0.86	0.62	-0.8	0.66	0.64	-0.8	0.52	0.58	-0.82	0.42	0.59	-0.86	0.27	0.62	-0.9	0.08	0.53	-0.81	0.04	0.55	NaN	NaN	NaN	-0.79	0.81	0.24	-0.73	0.68	0.2	-0.68	0.54	0.24	-0.66	0.46	0.23	-0.71	0.3	0.18	-0.68	0.1	0.22
842	4.21	-0.9	0.98	0.46	NaN	NaN	NaN	-0.8	0.86	0.62	-0.8	0.66	0.64	-0.8	0.52	0.58	-0.82	0.42	0.59	-0.86	0.27	0.62	-0.9	0.08	0.53	-0.81	0.04	0.55	NaN	NaN	NaN	-0.79	0.8	0.24	-0.73	0.68	0.2	-0.68	0.54	0.24	-0.66	0.46	0.23	-0.71	0.3	0.18	-0.68	0.1	0.22
843	4.215	-0.9	0.98	0.46	NaN	NaN	NaN	-0.8	0.86	0.62	-0.8	0.66	0.64	-0.8	0.52	0.58	-0.82	0.42	0.58	-0.85	0.27	0.62	-0.9	0.08	0.53	-0.81	0.04	0.55	NaN	NaN	NaN	-0.78	0.8	0.24	-0.73	0.68	0.2	-0.68	0.54	0.24	-0.66	0.46	0.23	-0.71	0.3	0.18	-0.68	0.1	0.22
844	4.22	-0.9	0.98	0.46	NaN	NaN	NaN	-0.8	0.86	0.62	-0.8	0.66	0.64	-0.8	0.52	0.58	-0.81	0.42	0.58	-0.85	0.27	0.62	-0.9	0.08	0.53	-0.81	0.04	0.55	NaN	NaN	NaN	-0.78	0.8	0.24	-0.72	0.68	0.2	-0.68	0.54	0.24	-0.66	0.46	0.23	-0.71	0.3	0.18	-0.67	0.1	0.22
845	4.225	-0.9	0.98	0.46	NaN	NaN	NaN	-0.8	0.86	0.62	-0.8	0.66	0.64	-0.8	0.52	0.58	-0.81	0.42	0.58	-0.85	0.27	0.62	-0.9	0.08	0.53	-0.81	0.04	0.55	NaN	NaN	NaN	-0.78	0.8	0.24	-0.72	0.68	0.2	-0.68	0.54	0.24	-0.65	0.46	0.23	-0.7	0.29	0.18	-0.67	0.1	0.22
846	4.23	-0.89	0.98	0.46	NaN	NaN	NaN	-0.79	0.86	0.62	-0.8	0.66	0.64	-0.8	0.52	0.58	-0.81	0.42	0.58	-0.85	0.27	0.62	-0.9	0.08	0.53	-0.81	0.04	0.55	NaN	NaN	NaN	-0.78	0.8	0.24	-0.72	0.68	0.2	-0.68	0.53	0.24	-0.65	0.46	0.23	-0.7	0.29	0.18	-0.67	0.1	0.22
847	4.235	-0.89	0.98	0.46	NaN	NaN	NaN	-0.79	0.86	0.62	-0.79	0.66	0.64	-0.8	0.52	0.58	-0.81	0.42	0.58	-0.85	0.27	0.62	-0.9	0.08	0.53	-0.81	0.04	0.55	NaN	NaN	NaN	-0.78	0.8	0.24	-0.72	0.68	0.2	-0.67	0.53	0.25	-0.65	0.46	0.23	-0.7	0.29	0.18	-0.67	0.1	0.23
848	4.24	-0.89	0.98	0.46	NaN	NaN	NaN	-0.79	0.86	0.61	-0.79	0.66	0.64	-0.8	0.52	0.58	-0.81	0.42	0.58	-0.85	0.27	0.62	-0.9	0.08	0.53	-0.81	0.04	0.55	NaN	NaN	NaN	-0.77	0.8	0.24	-0.72	0.68	0.2	-0.67	0.53	0.25	-0.65	0.45	0.23	-0.7	0.29	0.18	-0.66	0.1	0.23
849	4.245	-0.89	0.98	0.46	NaN	NaN	NaN	-0.79	0.86	0.61	-0.79	0.66	0.64	-0.79	0.52	0.58	-0.81	0.42	0.58	-0.85	0.27	0.62	-0.9	0.08	0.53	-0.81	0.04	0.55	NaN	NaN	NaN	-0.77	0.8	0.24	-0.71	0.68	0.2	-0.67	0.53	0.25	-0.65	0.45	0.23	-0.7	0.29	0.18	-0.66	0.1	0.23
850	4.25	-0.89	0.98	0.45	NaN	NaN	NaN	-0.79	0.86	0.61	-0.79	0.66	0.64	-0.79	0.52	0.58	-0.81	0.42	0.58	-0.85	0.27	0.62	-0.9	0.08	0.53	-0.81	0.04	0.55	NaN	NaN	NaN	-0.77	0.8	0.24	-0.71	0.67	0.2	-0.67	0.53	0.25	-0.65	0.45	0.23	-0.69	0.29	0.19	-0.66	0.1	0.23
851	4.255	-0.89	0.98	0.45	NaN	NaN	NaN	-0.79	0.86	0.61	-0.79	0.66	0.64	-0.79	0.52	0.58	-0.81	0.42	0.58	-0.85	0.27	0.62	-0.9	0.08	0.53	-0.81	0.04	0.55	NaN	NaN	NaN	-0.77	0.8	0.24	-0.71	0.67	0.2	-0.67	0.53	0.25	-0.65	0.45	0.23	-0.69	0.29	0.19	-0.66	0.09	0.23
852	4.26	-0.89	0.98	0.45	NaN	NaN	NaN	-0.79	0.86	0.61	-0.79	0.66	0.64	-0.79	0.52	0.58	-0.81	0.42	0.58	-0.85	0.27	0.62	-0.9	0.08	0.53	-0.81	0.04	0.55	NaN	NaN	NaN	-0.77	0.8	0.23	-0.71	0.67	0.2	-0.67	0.53	0.25	-0.64	0.45	0.23	-0.69	0.29	0.19	-0.66	0.09	0.23
853	4.265	-0.88	0.98	0.45	NaN	NaN	NaN	-0.78	0.86	0.61	-0.79	0.66	0.64	-0.79	0.52	0.58	-0.81	0.42	0.58	-0.85	0.27	0.62	-0.9	0.08	0.53	-0.81	0.04	0.55	NaN	NaN	NaN	-0.76	0.8	0.23	-0.71	0.67	0.2	-0.67	0.53	0.25	-0.64	0.45	0.23	-0.69	0.29	0.19	-0.65	0.09	0.23
854	4.27	-0.88	0.98	0.45	NaN	NaN	NaN	-0.78	0.86	0.61	-0.79	0.66	0.64	-0.79	0.52	0.58	-0.81	0.42	0.58	-0.85	0.27	0.62	-0.9	0.08	0.53	-0.81	0.04	0.55	NaN	NaN	NaN	-0.76	0.8	0.23	-0.7	0.67	0.2	-0.66	0.53	0.25	-0.64	0.45	0.23	-0.69	0.29	0.19	-0.65	0.09	0.23
855	4.275	-0.88	0.98	0.45	NaN	NaN	NaN	-0.78	0.86	0.61	-0.79	0.66	0.64	-0.79	0.52	0.58	-0.81	0.42	0.58	-0.85	0.27	0.62	-0.9	0.08	0.53	-0.81	0.04	0.55	NaN	NaN	NaN	-0.76	0.8	0.23	-0.7	0.67	0.2	-0.66	0.53	0.25	-0.64	0.45	0.24	-0.68	0.28	0.19	-0.65	0.09	0.24
856	4.28	-0.88	0.98	0.45	NaN	NaN	NaN	-0.78	0.86	0.61	-0.79	0.66	0.64	-0.79	0.52	0.58	-0.81	0.42	0.58	-0.85	0.27	0.62	-0.9	0.08	0.53	-0.81	0.04	0.55	NaN	NaN	NaN	-0.76	0.8	0.23	-0.7	0.67	0.2	-0.66	0.53	0.25	-0.64	0.45	0.24	-0.68	0.28	0.19	-0.65	0.09	0.24
857	4.285	-0.88	0.98	0.45	NaN	NaN	NaN	-0.78	0.86	0.61	-0.79	0.66	0.64	-0.79	0.52	0.58	-0.81	0.42	0.58	-0.85	0.27	0.62	-0.9	0.08	0.53	-0.81	0.04	0.55	NaN	NaN	NaN	-0.76	0.79	0.23	-0.7	0.67	0.2	-0.66	0.52	0.25	-0.64	0.45	0.24	-0.68	0.28	0.19	-0.65	0.09	0.24
858	4.29	-0.88	0.98	0.45	NaN	NaN	NaN	-0.78	0.86	0.61	-0.78	0.66	0.64	-0.79	0.52	0.58	-0.8	0.42	0.58	-0.85	0.27	0.62	-0.9	0.09	0.53	-0.81	0.04	0.55	NaN	NaN	NaN	-0.75	0.79	0.23	-0.7	0.67	0.2	-0.66	0.52	0.25	-0.63	0.45	0.24	-0.68	0.28	0.19	-0.65	0.09	0.24
859	4.295	-0.87	0.98	0.45	NaN	NaN	NaN	-0.78	0.86	0.61	-0.78	0.66	0.64	-0.79	0.52	0.58	-0.8	0.42	0.58	-0.85	0.27	0.62	-0.9	0.09	0.53	-0.81	0.04	0.55	NaN	NaN	NaN	-0.75	0.79	0.23	-0.69	0.67	0.2	-0.66	0.52	0.25	-0.63	0.45	0.24	-0.68	0.28	0.19	-0.65	0.09	0.24
860	4.3	-0.87	0.97	0.45	NaN	NaN	NaN	-0.77	0.86	0.61	-0.78	0.66	0.64	-0.78	0.52	0.58	-0.8	0.42	0.58	-0.85	0.27	0.62	-0.9	0.09	0.53	-0.81	0.04	0.55	NaN	NaN	NaN	-0.75	0.79	0.23	-0.69	0.66	0.2	-0.65	0.52	0.25	-0.63	0.44	0.24	-0.68	0.28	0.19	-0.65	0.09	0.24
861	4.305	-0.87	0.97	0.44	NaN	NaN	NaN	-0.77	0.86	0.61	-0.78	0.66	0.64	-0.78	0.52	0.58	-0.8	0.42	0.58	-0.85	0.27	0.62	-0.9	0.09	0.53	-0.81	0.04	0.55	NaN	NaN	NaN	-0.75	0.79	0.23	-0.69	0.66	0.2	-0.65	0.52	0.25	-0.63	0.44	0.24	-0.68	0.28	0.19	-0.65	0.09	0.24
862	4.31	-0.87	0.97	0.44	NaN	NaN	NaN	-0.77	0.86	0.61	-0.78	0.66	0.64	-0.78	0.52	0.58	-0.8	0.42	0.58	-0.85	0.27	0.62	-0.9	0.09	0.53	-0.81	0.04	0.55	NaN	NaN	NaN	-0.74	0.79	0.23	-0.69	0.66	0.2	-0.65	0.52	0.25	-0.62	0.44	0.24	-0.67	0.28	0.19	-0.65	0.09	0.24
863	4.315	-0.87	0.97	0.44	NaN	NaN	NaN	-0.77	0.86	0.61	-0.78	0.66	0.63	-0.78	0.52	0.58	-0.8	0.42	0.58	-0.85	0.27	0.62	-0.9	0.09	0.53	-0.81	0.04	0.55	NaN	NaN	NaN	-0.74	0.79	0.23	-0.69	0.66	0.2	-0.65	0.52	0.25	-0.62	0.44	0.24	-0.67	0.28	0.19	-0.65	0.09	0.24
864	4.32	-0.86	0.97	0.44	NaN	NaN	NaN	-0.77	0.86	0.61	-0.78	0.66	0.63	-0.78	0.52	0.58	-0.8	0.42	0.58	-0.84	0.27	0.62	-0.9	0.09	0.53	-0.81	0.04	0.55	NaN	NaN	NaN	-0.74	0.79	0.23	-0.68	0.66	0.2	-0.64	0.52	0.25	-0.62	0.44	0.24	-0.67	0.28	0.19	-0.65	0.09	0.24
865	4.325	-0.86	0.97	0.44	NaN	NaN	NaN	-0.77	0.86	0.61	-0.78	0.66	0.63	-0.78	0.52	0.58	-0.8	0.42	0.58	-0.84	0.27	0.62	-0.9	0.09	0.53	-0.81	0.04	0.55	NaN	NaN	NaN	-0.74	0.79	0.23	-0.68	0.66	0.2	-0.64	0.52	0.25	-0.62	0.44	0.24	-0.67	0.28	0.19	-0.65	0.09	0.24
866	4.33	-0.86	0.97	0.44	NaN	NaN	NaN	-0.77	0.86	0.61	-0.78	0.66	0.63	-0.78	0.52	0.58	-0.8	0.42	0.58	-0.84	0.28	0.62	-0.9	0.09	0.53	-0.81	0.04	0.55	NaN	NaN	NaN	-0.74	0.79	0.23	-0.68	0.66	0.2	-0.64	0.52	0.25	-0.62	0.44	0.24	-0.67	0.28	0.19	-0.65	0.09	0.24
867	4.335	-0.86	0.97	0.44	NaN	NaN	NaN	-0.76	0.86	0.61	-0.77	0.66	0.63	-0.78	0.52	0.58	-0.8	0.42	0.58	-0.84	0.28	0.62	-0.9	0.09	0.53	-0.81	0.04	0.55	NaN	NaN	NaN	-0.73	0.79	0.23	-0.68	0.66	0.2	-0.64	0.52	0.25	-0.61	0.44	0.24	-0.66	0.28	0.19	-0.65	0.09	0.24
868	4.34	-0.86	0.97	0.44	NaN	NaN	NaN	-0.76	0.86	0.61	-0.77	0.66	0.63	-0.78	0.52	0.58	-0.8	0.42	0.58	-0.84	0.28	0.62	-0.9	0.09	0.53	-0.81	0.04	0.55	NaN	NaN	NaN	-0.73	0.79	0.23	-0.67	0.66	0.2	-0.63	0.52	0.25	-0.61	0.44	0.24	-0.66	0.28	0.19	-0.65	0.09	0.24
869	4.345	-0.86	0.97	0.44	NaN	NaN	NaN	-0.76	0.86	0.6	-0.77	0.66	0.63	-0.78	0.52	0.58	-0.79	0.42	0.58	-0.84	0.28	0.62	-0.9	0.09	0.53	-0.81	0.04	0.55	NaN	NaN	NaN	-0.73	0.79	0.23	-0.67	0.66	0.2	-0.63	0.52	0.25	-0.61	0.44	0.24	-0.66	0.28	0.19	-0.65	0.09	0.24
870	4.35	-0.85	0.97	0.44	NaN	NaN	NaN	-0.76	0.86	0.6	-0.77	0.66	0.63	-0.77	0.52	0.58	-0.79	0.42	0.58	-0.84	0.28	0.62	-0.9	0.09	0.52	-0.81	0.04	0.55	NaN	NaN	NaN	-0.72	0.79	0.23	-0.67	0.66	0.2	-0.63	0.52	0.25	-0.61	0.44	0.24	-0.66	0.28	0.19	-0.65	0.09	0.24
871	4.355	-0.85	0.97	0.44	NaN	NaN	NaN	-0.76	0.86	0.6	-0.77	0.66	0.63	-0.77	0.52	0.58	-0.79	0.42	0.58	-0.84	0.28	0.62	-0.9	0.09	0.52	-0.81	0.04	0.55	NaN	NaN	NaN	-0.72	0.79	0.23	-0.67	0.66	0.2	-0.63	0.52	0.25	-0.61	0.44	0.24	-0.66	0.28	0.19	-0.64	0.09	0.24
872	4.36	-0.85	0.97	0.44	NaN	NaN	NaN	-0.76	0.86	0.6	-0.77	0.66	0.63	-0.77	0.52	0.57	-0.79	0.42	0.58	-0.84	0.28	0.62	-0.9	0.09	0.52	-0.81	0.04	0.55	NaN	NaN	NaN	-0.72	0.79	0.23	-0.66	0.66	0.2	-0.63	0.52	0.25	-0.61	0.44	0.24	-0.66	0.28	0.19	-0.64	0.09	0.24
873	4.365	-0.85	0.97	0.44	NaN	NaN	NaN	-0.76	0.86	0.6	-0.77	0.66	0.63	-0.77	0.52	0.57	-0.79	0.42	0.58	-0.84	0.28	0.62	-0.89	0.09	0.52	-0.81	0.04	0.55	NaN	NaN	NaN	-0.72	0.79	0.23	-0.66	0.66	0.2	-0.63	0.52	0.25	-0.61	0.44	0.24	-0.66	0.28	0.19	-0.64	0.09	0.24
874	4.37	-0.85	0.97	0.44	NaN	NaN	NaN	-0.76	0.86	0.6	-0.77	0.66	0.63	-0.77	0.52	0.57	-0.79	0.42	0.58	-0.84	0.28	0.62	-0.89	0.09	0.52	-0.81	0.04	0.55	NaN	NaN	NaN	-0.72	0.79	0.23	-0.66	0.66	0.2	-0.63	0.52	0.25	-0.61	0.44	0.24	-0.66	0.28	0.19	-0.64	0.09	0.24
875	4.375	-0.85	0.97	0.43	NaN	NaN	NaN	-0.75	0.86	0.6	-0.77	0.66	0.63	-0.77	0.52	0.57	-0.79	0.42	0.57	-0.84	0.28	0.62	-0.89	0.09	0.52	-0.81	0.04	0.55	NaN	NaN	NaN	-0.72	0.79	0.23	-0.66	0.66	0.2	-0.62	0.52	0.25	-0.6	0.44	0.24	-0.66	0.28	0.19	-0.64	0.09	0.24
876	4.38	-0.84	0.97	0.43	NaN	NaN	NaN	-0.75	0.86	0.6	-0.77	0.66	0.63	-0.77	0.52	0.57	-0.79	0.42	0.57	-0.84	0.28	0.62	-0.89	0.09	0.52	-0.81	0.04	0.55	NaN	NaN	NaN	-0.71	0.79	0.22	-0.66	0.66	0.2	-0.62	0.52	0.25	-0.6	0.44	0.24	-0.66	0.28	0.19	-0.64	0.09	0.24
877	4.385	-0.84	0.97	0.43	NaN	NaN	NaN	-0.75	0.86	0.6	-0.77	0.66	0.63	-0.77	0.52	0.57	-0.79	0.42	0.57	-0.84	0.28	0.62	-0.89	0.09	0.52	-0.81	0.04	0.55	NaN	NaN	NaN	-0.71	0.79	0.22	-0.66	0.66	0.19	-0.62	0.52	0.25	-0.6	0.44	0.24	-0.66	0.28	0.19	-0.64	0.09	0.24
878	4.39	-0.84	0.97	0.43	NaN	NaN	NaN	-0.75	0.86	0.6	-0.76	0.66	0.63	-0.77	0.52	0.57	-0.79	0.42	0.57	-0.84	0.28	0.62	-0.89	0.09	0.52	-0.81	0.04	0.55	NaN	NaN	NaN	-0.71	0.8	0.22	-0.66	0.66	0.19	-0.62	0.52	0.25	-0.6	0.44	0.24	-0.66	0.28	0.19	-0.64	0.09	0.24
879	4.395	-0.84	0.98	0.43	NaN	NaN	NaN	-0.75	0.86	0.6	-0.76	0.66	0.63	-0.76	0.52	0.57	-0.78	0.42	0.57	-0.84	0.28	0.62	-0.89	0.09	0.52	-0.81	0.04	0.55	NaN	NaN	NaN	-0.71	0.8	0.22	-0.65	0.66	0.19	-0.62	0.52	0.25	-0.6	0.44	0.23	-0.66	0.28	0.19	-0.64	0.09	0.24
880	4.4	-0.84	0.98	0.43	NaN	NaN	NaN	-0.75	0.86	0.6	-0.76	0.66	0.62	-0.76	0.52	0.57	-0.78	0.42	0.57	-0.84	0.28	0.62	-0.89	0.09	0.52	-0.81	0.04	0.55	NaN	NaN	NaN	-0.71	0.8	0.22	-0.65	0.66	0.19	-0.62	0.52	0.25	-0.6	0.44	0.23	-0.66	0.28	0.19	-0.64	0.09	0.24
881	4.405	-0.83	0.98	0.43	NaN	NaN	NaN	-0.75	0.86	0.6	-0.76	0.66	0.62	-0.76	0.52	0.57	-0.78	0.43	0.57	-0.84	0.28	0.62	-0.89	0.09	0.52	-0.81	0.04	0.55	NaN	NaN	NaN	-0.7	0.8	0.22	-0.65	0.66	0.19	-0.62	0.52	0.25	-0.6	0.44	0.23	-0.66	0.28	0.19	-0.64	0.09	0.24
882	4.41	-0.83	0.98	0.43	NaN	NaN	NaN	-0.74	0.86	0.6	-0.76	0.66	0.62	-0.76	0.52	0.57	-0.78	0.43	0.57	-0.84	0.28	0.62	-0.89	0.09	0.52	-0.81	0.04	0.55	NaN	NaN	NaN	-0.7	0.8	0.22	-0.65	0.66	0.19	-0.62	0.52	0.24	-0.6	0.44	0.23	-0.66	0.28	0.19	-0.64	0.09	0.24
883	4.415	-0.83	0.98	0.43	NaN	NaN	NaN	-0.74	0.86	0.6	-0.76	0.66	0.62	-0.76	0.52	0.57	-0.78	0.43	0.57	-0.83	0.28	0.61	-0.89	0.09	0.52	-0.81	0.04	0.55	NaN	NaN	NaN	-0.7	0.8	0.22	-0.65	0.66	0.19	-0.62	0.52	0.24	-0.6	0.44	0.23	-0.66	0.28	0.19	-0.64	0.09	0.24
884	4.42	-0.83	0.98	0.43	NaN	NaN	NaN	-0.74	0.86	0.59	-0.76	0.66	0.62	-0.76	0.52	0.57	-0.78	0.43	0.57	-0.83	0.28	0.61	-0.89	0.09	0.52	-0.81	0.04	0.55	NaN	NaN	NaN	-0.7	0.8	0.22	-0.65	0.66	0.19	-0.62	0.52	0.24	-0.6	0.44	0.23	-0.66	0.28	0.19	-0.64	0.09	0.24
885	4.425	-0.83	0.98	0.43	NaN	NaN	NaN	-0.74	0.86	0.59	-0.76	0.66	0.62	-0.76	0.52	0.57	-0.78	0.43	0.57	-0.83	0.28	0.61	-0.89	0.1	0.52	-0.81	0.04	0.55	NaN	NaN	NaN	-0.7	0.8	0.22	-0.65	0.66	0.19	-0.62	0.52	0.24	-0.6	0.44	0.23	-0.66	0.28	0.19	-0.64	0.09	0.24
886	4.43	-0.83	0.98	0.42	NaN	NaN	NaN	-0.74	0.86	0.59	-0.75	0.66	0.62	-0.75	0.52	0.57	-0.78	0.43	0.57	-0.83	0.29	0.61	-0.89	0.1	0.53	-0.81	0.04	0.55	NaN	NaN	NaN	-0.7	0.8	0.22	-0.65	0.66	0.19	-0.62	0.52	0.24	-0.6	0.44	0.23	-0.66	0.28	0.19	-0.64	0.09	0.24
887	4.435	-0.82	0.98	0.42	NaN	NaN	NaN	-0.74	0.86	0.59	-0.75	0.66	0.62	-0.75	0.52	0.57	-0.77	0.43	0.57	-0.83	0.29	0.61	-0.89	0.1	0.53	-0.81	0.04	0.55	NaN	NaN	NaN	-0.7	0.8	0.22	-0.65	0.66	0.19	-0.62	0.52	0.24	-0.6	0.44	0.23	-0.66	0.28	0.19	-0.64	0.09	0.24
888	4.44	-0.82	0.98	0.42	NaN	NaN	NaN	-0.74	0.86	0.59	-0.75	0.66	0.62	-0.75	0.52	0.57	-0.77	0.43	0.57	-0.83	0.29	0.61	-0.89	0.1	0.53	-0.81	0.04	0.55	NaN	NaN	NaN	-0.7	0.8	0.22	-0.65	0.66	0.19	-0.62	0.52	0.24	-0.6	0.44	0.23	-0.66	0.28	0.19	-0.64	0.09	0.24
889	4.445	-0.82	0.98	0.42	NaN	NaN	NaN	-0.74	0.86	0.59	-0.75	0.66	0.62	-0.75	0.52	0.57	-0.77	0.43	0.57	-0.83	0.29	0.61	-0.89	0.1	0.53	-0.81	0.04	0.55	NaN	NaN	NaN	-0.69	0.8	0.22	-0.65	0.66	0.19	-0.62	0.52	0.24	-0.6	0.44	0.23	-0.66	0.28	0.19	-0.64	0.09	0.24
890	4.45	-0.82	0.98	0.42	NaN	NaN	NaN	-0.73	0.86	0.59	-0.75	0.66	0.62	-0.75	0.52	0.57	-0.77	0.43	0.57	-0.83	0.29	0.61	-0.89	0.1	0.53	-0.81	0.04	0.55	NaN	NaN	NaN	-0.69	0.8	0.22	-0.65	0.66	0.19	-0.62	0.52	0.24	-0.6	0.44	0.23	-0.66	0.28	0.19	-0.64	0.09	0.24
891	4.455	-0.82	0.98	0.42	NaN	NaN	NaN	-0.73	0.86	0.59	-0.75	0.66	0.62	-0.75	0.52	0.57	-0.77	0.43	0.57	-0.83	0.29	0.62	-0.89	0.1	0.53	-0.81	0.04	0.55	NaN	NaN	NaN	-0.69	0.8	0.22	-0.65	0.66	0.19	-0.62	0.52	0.24	-0.6	0.44	0.23	-0.66	0.28	0.19	-0.64	0.09	0.24
892	4.46	-0.82	0.98	0.42	NaN	NaN	NaN	-0.73	0.86	0.59	-0.75	0.66	0.62	-0.75	0.52	0.57	-0.77	0.43	0.57	-0.83	0.29	0.62	-0.89	0.1	0.53	-0.81	0.04	0.55	NaN	NaN	NaN	-0.69	0.8	0.21	-0.65	0.67	0.19	-0.62	0.52	0.24	-0.6	0.44	0.23	-0.66	0.28	0.19	-0.64	0.09	0.24
893	4.465	-0.81	0.98	0.42	NaN	NaN	NaN	-0.73	0.86	0.59	-0.75	0.67	0.62	-0.74	0.52	0.57	-0.76	0.43	0.57	-0.82	0.29	0.62	-0.89	0.1	0.53	-0.81	0.04	0.55	NaN	NaN	NaN	-0.69	0.8	0.21	-0.65	0.67	0.19	-0.62	0.52	0.24	-0.6	0.44	0.23	-0.66	0.28	0.19	-0.64	0.09	0.24
894	4.47	-0.81	0.98	0.42	NaN	NaN	NaN	-0.73	0.86	0.59	-0.74	0.67	0.62	-0.74	0.52	0.57	-0.76	0.43	0.57	-0.82	0.29	0.62	-0.89	0.1	0.53	-0.81	0.04	0.55	NaN	NaN	NaN	-0.69	0.8	0.21	-0.65	0.67	0.19	-0.62	0.52	0.24	-0.6	0.44	0.23	-0.66	0.28	0.19	-0.64	0.09	0.24
895	4.475	-0.81	0.98	0.42	NaN	NaN	NaN	-0.73	0.86	0.59	-0.74	0.67	0.62	-0.74	0.52	0.57	-0.76	0.43	0.57	-0.82	0.29	0.62	-0.89	0.1	0.53	-0.81	0.04	0.55	NaN	NaN	NaN	-0.69	0.8	0.21	-0.65	0.67	0.19	-0.62	0.52	0.24	-0.6	0.44	0.23	-0.66	0.28	0.19	-0.64	0.09	0.24
896	4.48	-0.81	0.99	0.42	NaN	NaN	NaN	-0.73	0.86	0.59	-0.74	0.67	0.62	-0.74	0.52	0.57	-0.76	0.43	0.57	-0.82	0.29	0.62	-0.89	0.11	0.53	-0.81	0.04	0.55	NaN	NaN	NaN	-0.68	0.8	0.21	-0.64	0.67	0.19	-0.62	0.52	0.24	-0.6	0.44	0.23	-0.66	0.28	0.19	-0.64	0.09	0.24
897	4.485	-0.81	0.99	0.41	NaN	NaN	NaN	-0.73	0.86	0.59	-0.74	0.67	0.62	-0.74	0.52	0.57	-0.76	0.43	0.57	-0.82	0.29	0.62	-0.89	0.11	0.53	-0.81	0.04	0.55	NaN	NaN	NaN	-0.68	0.8	0.21	-0.64	0.67	0.19	-0.62	0.52	0.24	-0.6	0.44	0.23	-0.66	0.28	0.19	-0.64	0.09	0.24
898	4.49	-0.81	0.99	0.41	NaN	NaN	NaN	-0.72	0.86	0.59	-0.74	0.67	0.62	-0.73	0.52	0.57	-0.75	0.43	0.57	-0.82	0.3	0.62	-0.88	0.11	0.53	-0.81	0.04	0.55	NaN	NaN	NaN	-0.68	0.8	0.21	-0.64	0.67	0.19	-0.62	0.52	0.24	-0.6	0.44	0.23	-0.66	0.28	0.19	-0.64	0.09	0.24
899	4.495	-0.81	0.99	0.41	NaN	NaN	NaN	-0.72	0.86	0.59	-0.74	0.67	0.62	-0.73	0.52	0.57	-0.75	0.43	0.57	-0.82	0.3	0.62	-0.88	0.11	0.53	-0.81	0.04	0.55	NaN	NaN	NaN	-0.68	0.8	0.21	-0.64	0.67	0.19	-0.62	0.52	0.24	-0.6	0.44	0.23	-0.66	0.28	0.19	-0.64	0.09	0.24
900	4.5	-0.8	0.99	0.41	NaN	NaN	NaN	-0.72	0.87	0.58	-0.73	0.67	0.62	-0.73	0.52	0.57	-0.75	0.43	0.57	-0.81	0.3	0.62	-0.88	0.11	0.53	-0.81	0.04	0.55	NaN	NaN	NaN	-0.68	0.8	0.21	-0.64	0.67	0.19	-0.62	0.52	0.24	-0.6	0.44	0.23	-0.66	0.28	0.19	-0.64	0.09	0.24
901	4.505	-0.8	0.99	0.41	NaN	NaN	NaN	-0.72	0.87	0.58	-0.73	0.67	0.62	-0.73	0.52	0.57	-0.75	0.44	0.57	-0.81	0.3	0.62	-0.88	0.11	0.53	-0.81	0.04	0.55	NaN	NaN	NaN	-0.68	0.8	0.21	-0.64	0.67	0.19	-0.62	0.52	0.24	-0.6	0.44	0.23	-0.66	0.28	0.18	-0.64	0.09	0.24
902	4.51	-0.8	0.99	0.41	NaN	NaN	NaN	-0.72	0.87	0.58	-0.73	0.67	0.62	-0.72	0.53	0.57	-0.74	0.44	0.58	-0.81	0.3	0.62	-0.88	0.11	0.53	-0.81	0.04	0.55	NaN	NaN	NaN	-0.68	0.8	0.21	-0.64	0.67	0.18	-0.62	0.52	0.24	-0.6	0.44	0.23	-0.66	0.28	0.18	-0.64	0.09	0.24
903	4.515	-0.8	0.99	0.41	NaN	NaN	NaN	-0.72	0.87	0.58	-0.73	0.67	0.62	-0.72	0.53	0.57	-0.74	0.44	0.58	-0.81	0.3	0.62	-0.88	0.12	0.53	-0.81	0.04	0.55	NaN	NaN	NaN	-0.67	0.8	0.21	-0.64	0.67	0.18	-0.62	0.52	0.24	-0.6	0.44	0.23	-0.66	0.28	0.18	-0.64	0.09	0.24
904	4.52	-0.8	0.99	0.41	NaN	NaN	NaN	-0.72	0.87	0.58	-0.73	0.67	0.62	-0.72	0.53	0.57	-0.74	0.44	0.58	-0.81	0.3	0.62	-0.88	0.12	0.53	-0.81	0.04	0.55	NaN	NaN	NaN	-0.67	0.8	0.21	-0.64	0.67	0.18	-0.62	0.52	0.24	-0.6	0.44	0.23	-0.66	0.28	0.18	-0.64	0.09	0.24
905	4.525	-0.8	0.99	0.41	NaN	NaN	NaN	-0.71	0.87	0.58	-0.72	0.67	0.62	-0.71	0.53	0.57	-0.74	0.44	0.58	-0.8	0.3	0.62	-0.88	0.12	0.53	-0.81	0.04	0.55	NaN	NaN	NaN	-0.67	0.8	0.21	-0.64	0.67	0.18	-0.62	0.52	0.24	-0.6	0.44	0.23	-0.66	0.28	0.18	-0.64	0.09	0.24
906	4.53	-0.79	0.99	0.41	NaN	NaN	NaN	-0.71	0.87	0.58	-0.72	0.67	0.62	-0.71	0.53	0.57	-0.73	0.44	0.58	-0.8	0.3	0.62	-0.88	0.12	0.53	-0.8	0.04	0.55	NaN	NaN	NaN	-0.67	0.8	0.21	-0.64	0.67	0.18	-0.62	0.52	0.24	-0.6	0.44	0.23	-0.66	0.28	0.18	-0.64	0.09	0.24
907	4.535	-0.79	0.99	0.41	NaN	NaN	NaN	-0.71	0.87	0.58	-0.72	0.67	0.62	-0.71	0.53	0.57	-0.73	0.44	0.58	-0.8	0.3	0.62	-0.88	0.12	0.54	-0.8	0.04	0.55	NaN	NaN	NaN	-0.67	0.8	0.21	-0.64	0.67	0.18	-0.62	0.53	0.24	-0.6	0.44	0.23	-0.66	0.28	0.18	-0.64	0.09	0.24
908	4.54	-0.79	0.99	0.41	NaN	NaN	NaN	-0.71	0.87	0.58	-0.72	0.67	0.62	-0.71	0.53	0.57	-0.72	0.44	0.58	-0.8	0.31	0.62	-0.88	0.12	0.54	-0.8	0.04	0.55	NaN	NaN	NaN	-0.67	0.8	0.21	-0.64	0.67	0.18	-0.62	0.53	0.24	-0.6	0.44	0.23	-0.66	0.28	0.18	-0.64	0.09	0.24
909	4.545	-0.79	0.99	0.4	NaN	NaN	NaN	-0.71	0.87	0.58	-0.71	0.67	0.62	-0.7	0.53	0.57	-0.72	0.44	0.58	-0.79	0.31	0.62	-0.87	0.13	0.54	-0.8	0.04	0.55	NaN	NaN	NaN	-0.67	0.8	0.21	-0.64	0.67	0.18	-0.62	0.53	0.24	-0.6	0.44	0.23	-0.66	0.28	0.18	-0.64	0.09	0.24
910	4.55	-0.79	0.99	0.4	NaN	NaN	NaN	-0.71	0.87	0.58	-0.71	0.67	0.62	-0.7	0.53	0.58	-0.72	0.44	0.58	-0.79	0.31	0.63	-0.87	0.13	0.54	-0.8	0.04	0.55	NaN	NaN	NaN	-0.66	0.8	0.21	-0.63	0.67	0.18	-0.62	0.53	0.24	-0.6	0.44	0.23	-0.66	0.28	0.18	-0.64	0.09	0.24
911	4.555	-0.79	0.99	0.4	NaN	NaN	NaN	-0.71	0.87	0.58	-0.71	0.67	0.62	-0.69	0.53	0.58	-0.71	0.44	0.58	-0.79	0.31	0.63	-0.87	0.13	0.54	-0.8	0.04	0.55	NaN	NaN	NaN	-0.66	0.8	0.21	-0.63	0.67	0.18	-0.62	0.53	0.24	-0.6	0.44	0.23	-0.66	0.28	0.18	-0.64	0.09	0.24
912	4.56	-0.79	1	0.4	NaN	NaN	NaN	-0.71	0.87	0.58	-0.71	0.67	0.62	-0.69	0.53	0.58	-0.71	0.44	0.58	-0.78	0.31	0.63	-0.87	0.13	0.54	-0.8	0.04	0.55	NaN	NaN	NaN	-0.66	0.8	0.2	-0.63	0.67	0.18	-0.62	0.53	0.24	-0.6	0.44	0.23	-0.66	0.28	0.18	-0.64	0.09	0.24
913	4.565	-0.78	1	0.4	NaN	NaN	NaN	-0.71	0.87	0.58	-0.7	0.67	0.62	-0.68	0.53	0.58	-0.7	0.44	0.59	-0.78	0.31	0.63	-0.87	0.13	0.54	-0.8	0.04	0.55	NaN	NaN	NaN	-0.66	0.8	0.2	-0.63	0.67	0.18	-0.62	0.53	0.24	-0.6	0.44	0.23	-0.66	0.28	0.18	-0.64	0.09	0.24
914	4.57	-0.78	1	0.4	NaN	NaN	NaN	-0.71	0.87	0.58	-0.7	0.67	0.62	-0.68	0.53	0.58	-0.7	0.44	0.59	-0.78	0.31	0.63	-0.86	0.14	0.54	-0.8	0.04	0.56	NaN	NaN	NaN	-0.66	0.8	0.2	-0.63	0.67	0.18	-0.62	0.53	0.23	-0.6	0.44	0.23	-0.66	0.28	0.18	-0.64	0.09	0.24
915	4.575	-0.78	1	0.4	NaN	NaN	NaN	-0.71	0.87	0.58	-0.7	0.67	0.62	-0.67	0.53	0.58	-0.69	0.44	0.59	-0.77	0.31	0.63	-0.86	0.14	0.54	-0.8	0.04	0.56	NaN	NaN	NaN	-0.66	0.81	0.2	-0.63	0.67	0.18	-0.62	0.53	0.23	-0.6	0.44	0.23	-0.66	0.28	0.18	-0.64	0.09	0.24
916	4.58	-0.78	1	0.4	NaN	NaN	NaN	-0.7	0.87	0.58	-0.69	0.67	0.62	-0.67	0.53	0.58	-0.69	0.44	0.59	-0.77	0.31	0.63	-0.86	0.14	0.54	-0.8	0.04	0.56	NaN	NaN	NaN	-0.66	0.81	0.2	-0.63	0.67	0.18	-0.62	0.53	0.23	-0.6	0.44	0.23	-0.66	0.28	0.18	-0.64	0.09	0.24
917	4.585	-0.78	1	0.4	NaN	NaN	NaN	-0.7	0.87	0.58	-0.69	0.67	0.62	-0.66	0.53	0.58	-0.68	0.44	0.59	-0.76	0.32	0.63	-0.86	0.14	0.55	-0.8	0.04	0.56	NaN	NaN	NaN	-0.65	0.81	0.2	-0.63	0.67	0.18	-0.61	0.53	0.23	-0.6	0.44	0.23	-0.66	0.28	0.18	-0.64	0.09	0.24
918	4.59	-0.78	1	0.39	NaN	NaN	NaN	-0.7	0.87	0.58	-0.69	0.67	0.62	-0.66	0.53	0.58	-0.68	0.44	0.59	-0.76	0.32	0.64	-0.85	0.14	0.55	-0.8	0.04	0.56	NaN	NaN	NaN	-0.65	0.81	0.2	-0.63	0.67	0.18	-0.61	0.53	0.23	-0.6	0.44	0.23	-0.66	0.28	0.18	-0.64	0.09	0.24
919	4.595	-0.78	1	0.39	NaN	NaN	NaN	-0.7	0.87	0.58	-0.68	0.67	0.62	-0.65	0.53	0.59	-0.67	0.44	0.6	-0.76	0.32	0.64	-0.85	0.15	0.55	-0.8	0.04	0.56	NaN	NaN	NaN	-0.65	0.81	0.2	-0.63	0.67	0.18	-0.61	0.53	0.23	-0.6	0.44	0.22	-0.66	0.28	0.18	-0.64	0.09	0.24
920	4.6	-0.78	1	0.39	NaN	NaN	NaN	-0.7	0.87	0.57	-0.68	0.67	0.62	-0.65	0.53	0.59	-0.66	0.44	0.6	-0.75	0.32	0.64	-0.85	0.15	0.55	-0.8	0.04	0.56	NaN	NaN	NaN	-0.65	0.81	0.2	-0.63	0.67	0.18	-0.61	0.53	0.23	-0.6	0.44	0.22	-0.66	0.28	0.18	-0.64	0.09	0.24
921	4.605	-0.77	1	0.39	NaN	NaN	NaN	-0.7	0.87	0.57	-0.68	0.67	0.62	-0.64	0.53	0.59	-0.66	0.45	0.6	-0.75	0.32	0.64	-0.84	0.15	0.55	-0.8	0.04	0.56	NaN	NaN	NaN	-0.65	0.81	0.2	-0.62	0.67	0.18	-0.61	0.53	0.23	-0.6	0.44	0.22	-0.66	0.28	0.18	-0.64	0.09	0.24
922	4.61	-0.77	1	0.39	NaN	NaN	NaN	-0.7	0.87	0.57	-0.68	0.67	0.63	-0.64	0.53	0.59	-0.65	0.45	0.6	-0.74	0.32	0.64	-0.84	0.15	0.55	-0.8	0.04	0.56	NaN	NaN	NaN	-0.65	0.81	0.2	-0.62	0.67	0.17	-0.61	0.53	0.23	-0.6	0.44	0.22	-0.66	0.28	0.18	-0.64	0.09	0.24
923	4.615	-0.77	1	0.39	NaN	NaN	NaN	-0.7	0.87	0.57	-0.67	0.67	0.63	-0.64	0.53	0.59	-0.65	0.45	0.6	-0.74	0.32	0.64	-0.84	0.16	0.55	-0.79	0.05	0.56	NaN	NaN	NaN	-0.65	0.81	0.2	-0.62	0.67	0.17	-0.61	0.53	0.23	-0.6	0.44	0.22	-0.66	0.28	0.18	-0.64	0.09	0.24
924	4.62	-0.77	1	0.39	NaN	NaN	NaN	-0.7	0.87	0.57	-0.67	0.67	0.63	-0.63	0.53	0.59	-0.64	0.45	0.6	-0.73	0.33	0.64	-0.83	0.16	0.56	-0.79	0.05	0.56	NaN	NaN	NaN	-0.64	0.81	0.2	-0.62	0.67	0.17	-0.61	0.52	0.23	-0.6	0.44	0.22	-0.66	0.28	0.18	-0.64	0.09	0.24
925	4.625	-0.77	1	0.39	NaN	NaN	NaN	-0.7	0.87	0.57	-0.67	0.67	0.63	-0.63	0.53	0.6	-0.64	0.45	0.61	-0.73	0.33	0.65	-0.83	0.16	0.56	-0.79	0.05	0.56	NaN	NaN	NaN	-0.64	0.81	0.2	-0.62	0.67	0.17	-0.61	0.52	0.23	-0.6	0.44	0.22	-0.66	0.28	0.18	-0.64	0.09	0.24
926	4.63	-0.77	1	0.38	NaN	NaN	NaN	-0.7	0.87	0.57	-0.67	0.67	0.63	-0.62	0.53	0.6	-0.63	0.45	0.61	-0.72	0.33	0.65	-0.83	0.16	0.56	-0.79	0.05	0.56	NaN	NaN	NaN	-0.64	0.81	0.2	-0.62	0.67	0.17	-0.61	0.52	0.23	-0.6	0.44	0.22	-0.66	0.28	0.18	-0.64	0.09	0.24
927	4.635	-0.77	1	0.38	NaN	NaN	NaN	-0.69	0.87	0.57	-0.66	0.67	0.63	-0.62	0.53	0.6	-0.63	0.45	0.61	-0.72	0.33	0.65	-0.82	0.16	0.56	-0.79	0.05	0.56	NaN	NaN	NaN	-0.64	0.81	0.2	-0.62	0.67	0.17	-0.61	0.52	0.23	-0.6	0.44	0.22	-0.66	0.28	0.18	-0.64	0.09	0.24
928	4.64	-0.77	1	0.38	NaN	NaN	NaN	-0.69	0.87	0.57	-0.66	0.67	0.63	-0.61	0.53	0.6	-0.62	0.45	0.61	-0.71	0.33	0.65	-0.82	0.17	0.56	-0.79	0.05	0.56	NaN	NaN	NaN	-0.63	0.81	0.19	-0.61	0.67	0.17	-0.61	0.52	0.23	-0.6	0.44	0.22	-0.66	0.28	0.18	-0.64	0.09	0.24
929	4.645	-0.76	1	0.38	NaN	NaN	NaN	-0.69	0.87	0.57	-0.66	0.67	0.63	-0.61	0.53	0.6	-0.62	0.45	0.61	-0.71	0.33	0.65	-0.82	0.17	0.57	-0.79	0.05	0.56	NaN	NaN	NaN	-0.63	0.81	0.19	-0.61	0.67	0.17	-0.61	0.52	0.23	-0.6	0.44	0.22	-0.66	0.28	0.18	-0.64	0.09	0.24
930	4.65	-0.76	1	0.38	NaN	NaN	NaN	-0.69	0.87	0.57	-0.66	0.67	0.63	-0.61	0.54	0.6	-0.61	0.45	0.61	-0.7	0.33	0.65	-0.82	0.17	0.57	-0.78	0.05	0.57	NaN	NaN	NaN	-0.63	0.81	0.19	-0.61	0.67	0.17	-0.61	0.52	0.23	-0.6	0.44	0.22	-0.66	0.28	0.18	-0.64	0.09	0.24
931	4.655	-0.76	1	0.38	NaN	NaN	NaN	-0.69	0.87	0.57	-0.65	0.67	0.63	-0.6	0.54	0.6	-0.61	0.45	0.61	-0.7	0.33	0.66	-0.81	0.17	0.57	-0.78	0.06	0.57	NaN	NaN	NaN	-0.63	0.81	0.19	-0.61	0.67	0.17	-0.61	0.52	0.23	-0.6	0.44	0.22	-0.65	0.28	0.18	-0.64	0.08	0.24
932	4.66	-0.76	1	0.38	NaN	NaN	NaN	-0.69	0.87	0.57	-0.65	0.67	0.63	-0.6	0.54	0.6	-0.6	0.45	0.61	-0.69	0.33	0.66	-0.81	0.17	0.57	-0.78	0.06	0.57	NaN	NaN	NaN	-0.63	0.81	0.19	-0.61	0.67	0.17	-0.6	0.52	0.23	-0.6	0.44	0.22	-0.65	0.27	0.18	-0.64	0.08	0.24
933	4.665	-0.76	1	0.38	NaN	NaN	NaN	-0.69	0.87	0.57	-0.65	0.67	0.63	-0.59	0.54	0.6	-0.6	0.46	0.61	-0.69	0.34	0.66	-0.81	0.18	0.57	-0.78	0.06	0.57	NaN	NaN	NaN	-0.63	0.81	0.19	-0.61	0.67	0.17	-0.6	0.52	0.23	-0.59	0.44	0.22	-0.65	0.27	0.18	-0.64	0.08	0.24
934	4.67	-0.76	1	0.38	NaN	NaN	NaN	-0.69	0.87	0.57	-0.65	0.67	0.63	-0.59	0.54	0.6	-0.6	0.46	0.62	-0.69	0.34	0.66	-0.8	0.18	0.57	-0.77	0.06	0.57	NaN	NaN	NaN	-0.63	0.81	0.19	-0.61	0.67	0.17	-0.6	0.52	0.23	-0.59	0.44	0.22	-0.65	0.27	0.18	-0.64	0.08	0.24
935	4.675	-0.76	1	0.38	NaN	NaN	NaN	-0.69	0.87	0.56	-0.65	0.67	0.63	-0.58	0.54	0.6	-0.59	0.46	0.62	-0.68	0.34	0.66	-0.8	0.18	0.57	-0.77	0.06	0.57	NaN	NaN	NaN	-0.62	0.81	0.19	-0.6	0.67	0.17	-0.6	0.52	0.22	-0.59	0.44	0.22	-0.65	0.27	0.18	-0.64	0.08	0.24
936	4.68	-0.76	1	0.38	NaN	NaN	NaN	-0.69	0.87	0.56	-0.64	0.67	0.63	-0.58	0.54	0.6	-0.59	0.46	0.62	-0.68	0.34	0.66	-0.79	0.18	0.57	-0.77	0.07	0.57	NaN	NaN	NaN	-0.62	0.81	0.19	-0.6	0.67	0.17	-0.6	0.52	0.22	-0.59	0.44	0.22	-0.65	0.27	0.18	-0.64	0.08	0.24
937	4.685	-0.76	1	0.38	NaN	NaN	NaN	-0.69	0.87	0.56	-0.64	0.67	0.63	-0.58	0.54	0.6	-0.58	0.46	0.62	-0.67	0.34	0.66	-0.79	0.18	0.58	-0.76	0.07	0.57	NaN	NaN	NaN	-0.62	0.81	0.19	-0.6	0.67	0.17	-0.6	0.52	0.22	-0.59	0.44	0.22	-0.65	0.27	0.18	-0.64	0.08	0.24
938	4.69	-0.75	1	0.38	NaN	NaN	NaN	-0.69	0.86	0.56	-0.64	0.67	0.63	-0.57	0.54	0.6	-0.58	0.46	0.62	-0.67	0.34	0.66	-0.79	0.18	0.58	-0.76	0.07	0.58	NaN	NaN	NaN	-0.62	0.81	0.19	-0.6	0.67	0.17	-0.6	0.52	0.22	-0.59	0.44	0.22	-0.65	0.27	0.18	-0.64	0.08	0.24
939	4.695	-0.75	1	0.38	NaN	NaN	NaN	-0.68	0.86	0.56	-0.64	0.67	0.63	-0.57	0.54	0.61	-0.58	0.46	0.62	-0.66	0.34	0.66	-0.78	0.18	0.58	-0.75	0.07	0.58	NaN	NaN	NaN	-0.62	0.81	0.19	-0.6	0.67	0.17	-0.6	0.52	0.22	-0.59	0.44	0.22	-0.65	0.27	0.18	-0.64	0.08	0.24
940	4.7	-0.75	0.99	0.38	NaN	NaN	NaN	-0.68	0.86	0.56	-0.63	0.67	0.63	-0.57	0.54	0.61	-0.57	0.46	0.62	-0.66	0.34	0.66	-0.78	0.18	0.58	-0.75	0.07	0.58	NaN	NaN	NaN	-0.62	0.81	0.19	-0.6	0.67	0.17	-0.6	0.52	0.22	-0.59	0.44	0.22	-0.65	0.27	0.18	-0.64	0.08	0.24
941	4.705	-0.75	0.99	0.37	NaN	NaN	NaN	-0.68	0.86	0.56	-0.63	0.67	0.63	-0.56	0.54	0.61	-0.57	0.46	0.62	-0.66	0.35	0.66	-0.78	0.18	0.58	-0.74	0.07	0.58	NaN	NaN	NaN	-0.62	0.81	0.19	-0.6	0.67	0.17	-0.6	0.52	0.22	-0.59	0.44	0.22	-0.65	0.27	0.18	-0.64	0.08	0.24
942	4.71	-0.75	0.99	0.37	NaN	NaN	NaN	-0.68	0.86	0.56	-0.63	0.67	0.63	-0.56	0.54	0.61	-0.56	0.46	0.62	-0.66	0.35	0.66	-0.77	0.18	0.58	-0.73	0.07	0.59	NaN	NaN	NaN	-0.61	0.81	0.19	-0.6	0.67	0.17	-0.6	0.52	0.22	-0.59	0.44	0.22	-0.65	0.27	0.17	-0.64	0.08	0.24
943	4.715	-0.75	0.99	0.37	NaN	NaN	NaN	-0.68	0.86	0.56	-0.63	0.67	0.63	-0.56	0.54	0.61	-0.56	0.46	0.62	-0.65	0.35	0.66	-0.77	0.18	0.58	-0.73	0.07	0.59	NaN	NaN	NaN	-0.61	0.81	0.19	-0.59	0.67	0.17	-0.59	0.52	0.22	-0.59	0.44	0.22	-0.65	0.27	0.17	-0.64	0.08	0.24
944	4.72	-0.75	0.99	0.37	NaN	NaN	NaN	-0.68	0.86	0.56	-0.63	0.67	0.63	-0.56	0.54	0.61	-0.56	0.46	0.62	-0.65	0.35	0.66	-0.76	0.18	0.58	-0.72	0.07	0.59	NaN	NaN	NaN	-0.61	0.8	0.19	-0.59	0.67	0.16	-0.59	0.52	0.22	-0.59	0.44	0.21	-0.65	0.27	0.17	-0.64	0.08	0.24
945	4.725	-0.75	0.99	0.37	NaN	NaN	NaN	-0.68	0.86	0.56	-0.62	0.67	0.63	-0.55	0.55	0.61	-0.56	0.47	0.62	-0.65	0.35	0.66	-0.75	0.18	0.58	-0.71	0.07	0.59	NaN	NaN	NaN	-0.61	0.8	0.19	-0.59	0.67	0.16	-0.59	0.52	0.22	-0.59	0.44	0.21	-0.65	0.27	0.17	-0.64	0.08	0.24
946	4.73	-0.74	0.99	0.37	NaN	NaN	NaN	-0.67	0.86	0.56	-0.62	0.67	0.62	-0.55	0.55	0.61	-0.55	0.47	0.62	-0.64	0.35	0.67	-0.75	0.18	0.58	-0.7	0.07	0.6	NaN	NaN	NaN	-0.61	0.8	0.19	-0.59	0.67	0.16	-0.59	0.52	0.22	-0.59	0.44	0.21	-0.65	0.27	0.17	-0.64	0.08	0.24
947	4.735	-0.74	1	0.37	NaN	NaN	NaN	-0.67	0.86	0.56	-0.62	0.67	0.63	-0.55	0.55	0.61	-0.55	0.47	0.62	-0.64	0.35	0.67	-0.74	0.18	0.58	-0.69	0.07	0.6	NaN	NaN	NaN	-0.61	0.81	0.18	-0.59	0.67	0.16	-0.59	0.52	0.22	-0.59	0.44	0.21	-0.65	0.27	0.17	-0.64	0.08	0.24
948	4.74	-0.74	1	0.37	NaN	NaN	NaN	-0.67	0.86	0.56	-0.62	0.68	0.62	-0.55	0.55	0.61	-0.55	0.47	0.62	-0.64	0.35	0.66	-0.74	0.17	0.58	-0.69	0.07	0.6	NaN	NaN	NaN	-0.61	0.81	0.18	-0.59	0.67	0.16	-0.59	0.52	0.22	-0.58	0.44	0.21	-0.65	0.27	0.17	-0.64	0.08	0.24
949	4.745	-0.74	1	0.37	NaN	NaN	NaN	-0.67	0.86	0.56	-0.61	0.68	0.62	-0.54	0.55	0.61	-0.55	0.47	0.62	-0.63	0.35	0.66	-0.73	0.17	0.58	-0.68	0.07	0.6	NaN	NaN	NaN	-0.61	0.81	0.18	-0.59	0.67	0.16	-0.59	0.52	0.22	-0.58	0.44	0.21	-0.65	0.27	0.17	-0.64	0.08	0.24
950	4.75	-0.74	1	0.37	NaN	NaN	NaN	-0.67	0.86	0.56	-0.61	0.68	0.62	-0.54	0.55	0.61	-0.54	0.47	0.62	-0.63	0.34	0.66	-0.72	0.17	0.58	-0.67	0.07	0.61	NaN	NaN	NaN	-0.61	0.81	0.18	-0.59	0.67	0.16	-0.59	0.52	0.22	-0.58	0.44	0.21	-0.65	0.27	0.17	-0.64	0.08	0.24
951	4.755	-0.74	1	0.37	NaN	NaN	NaN	-0.67	0.86	0.56	-0.61	0.68	0.62	-0.54	0.55	0.6	-0.54	0.47	0.62	-0.62	0.34	0.66	-0.72	0.17	0.58	-0.66	0.07	0.61	NaN	NaN	NaN	-0.6	0.81	0.18	-0.59	0.67	0.16	-0.59	0.52	0.22	-0.58	0.44	0.21	-0.65	0.27	0.17	-0.64	0.08	0.24
952	4.76	-0.74	1	0.37	NaN	NaN	NaN	-0.67	0.86	0.56	-0.61	0.68	0.62	-0.54	0.55	0.6	-0.54	0.47	0.62	-0.62	0.34	0.67	-0.71	0.16	0.58	-0.65	0.07	0.61	NaN	NaN	NaN	-0.6	0.81	0.18	-0.59	0.67	0.16	-0.59	0.52	0.22	-0.58	0.44	0.21	-0.65	0.27	0.17	-0.64	0.08	0.24
953	4.765	-0.74	1	0.37	NaN	NaN	NaN	-0.67	0.86	0.56	-0.61	0.68	0.62	-0.54	0.55	0.6	-0.54	0.47	0.62	-0.61	0.34	0.67	-0.7	0.16	0.58	-0.64	0.07	0.61	NaN	NaN	NaN	-0.6	0.81	0.18	-0.59	0.67	0.16	-0.59	0.52	0.22	-0.58	0.44	0.21	-0.65	0.27	0.17	-0.64	0.08	0.24
954	4.77	-0.73	1	0.37	NaN	NaN	NaN	-0.67	0.86	0.56	-0.61	0.68	0.62	-0.53	0.55	0.6	-0.53	0.47	0.62	-0.61	0.34	0.67	-0.69	0.16	0.59	-0.63	0.06	0.61	NaN	NaN	NaN	-0.6	0.81	0.18	-0.59	0.67	0.16	-0.59	0.52	0.22	-0.58	0.44	0.21	-0.65	0.27	0.17	-0.64	0.08	0.24
955	4.775	-0.73	1	0.37	NaN	NaN	NaN	-0.67	0.86	0.56	-0.61	0.68	0.62	-0.53	0.55	0.6	-0.53	0.47	0.62	-0.6	0.34	0.67	-0.69	0.15	0.59	-0.62	0.06	0.61	NaN	NaN	NaN	-0.6	0.81	0.18	-0.59	0.67	0.16	-0.59	0.52	0.22	-0.58	0.44	0.21	-0.65	0.27	0.17	-0.64	0.08	0.24
956	4.78	-0.73	1	0.37	NaN	NaN	NaN	-0.66	0.86	0.56	-0.61	0.68	0.62	-0.53	0.55	0.6	-0.53	0.47	0.62	-0.6	0.34	0.67	-0.68	0.15	0.59	-0.61	0.06	0.61	NaN	NaN	NaN	-0.6	0.81	0.18	-0.59	0.67	0.16	-0.59	0.52	0.22	-0.58	0.44	0.21	-0.65	0.27	0.17	-0.64	0.08	0.24
957	4.785	-0.73	1	0.37	NaN	NaN	NaN	-0.66	0.86	0.56	-0.6	0.68	0.62	-0.53	0.55	0.6	-0.53	0.47	0.62	-0.59	0.34	0.67	-0.67	0.15	0.59	-0.6	0.06	0.61	NaN	NaN	NaN	-0.6	0.81	0.18	-0.59	0.67	0.16	-0.59	0.52	0.22	-0.58	0.44	0.21	-0.65	0.27	0.17	-0.64	0.08	0.24
958	4.79	-0.73	1	0.37	NaN	NaN	NaN	-0.66	0.86	0.56	-0.6	0.67	0.62	-0.53	0.55	0.6	-0.52	0.47	0.62	-0.59	0.33	0.67	-0.66	0.15	0.59	-0.59	0.06	0.61	NaN	NaN	NaN	-0.6	0.81	0.18	-0.58	0.67	0.16	-0.59	0.52	0.22	-0.58	0.44	0.21	-0.65	0.27	0.17	-0.64	0.08	0.24
959	4.795	-0.73	1	0.37	NaN	NaN	NaN	-0.66	0.86	0.56	-0.6	0.67	0.62	-0.52	0.55	0.6	-0.52	0.47	0.62	-0.58	0.33	0.67	-0.65	0.14	0.59	-0.58	0.05	0.61	NaN	NaN	NaN	-0.6	0.81	0.18	-0.58	0.67	0.16	-0.59	0.52	0.22	-0.58	0.44	0.21	-0.65	0.27	0.17	-0.64	0.08	0.24
960	4.8	-0.73	1	0.37	NaN	NaN	NaN	-0.66	0.86	0.56	-0.6	0.67	0.62	-0.52	0.55	0.6	-0.52	0.47	0.62	-0.58	0.33	0.67	-0.64	0.14	0.59	-0.57	0.05	0.61	NaN	NaN	NaN	-0.59	0.81	0.18	-0.58	0.67	0.16	-0.59	0.52	0.22	-0.58	0.44	0.21	-0.65	0.27	0.17	-0.64	0.08	0.24
961	4.805	-0.73	1	0.37	NaN	NaN	NaN	-0.66	0.86	0.56	-0.6	0.67	0.62	-0.52	0.55	0.6	-0.51	0.46	0.62	-0.57	0.33	0.67	-0.63	0.14	0.59	-0.56	0.05	0.61	NaN	NaN	NaN	-0.59	0.81	0.18	-0.58	0.67	0.16	-0.59	0.52	0.22	-0.58	0.44	0.21	-0.65	0.27	0.17	-0.64	0.08	0.24
962	4.81	-0.72	1	0.37	NaN	NaN	NaN	-0.66	0.86	0.56	-0.6	0.67	0.62	-0.52	0.55	0.6	-0.51	0.46	0.61	-0.57	0.33	0.67	-0.63	0.13	0.59	-0.55	0.05	0.61	NaN	NaN	NaN	-0.59	0.81	0.18	-0.58	0.67	0.16	-0.59	0.52	0.22	-0.58	0.44	0.21	-0.65	0.27	0.17	-0.64	0.08	0.24
963	4.815	-0.72	1	0.37	NaN	NaN	NaN	-0.66	0.86	0.56	-0.6	0.67	0.62	-0.52	0.55	0.6	-0.51	0.46	0.61	-0.56	0.33	0.67	-0.62	0.13	0.59	-0.54	0.05	0.61	NaN	NaN	NaN	-0.59	0.81	0.18	-0.58	0.67	0.16	-0.59	0.52	0.22	-0.58	0.44	0.21	-0.65	0.27	0.17	-0.64	0.08	0.24
964	4.82	-0.72	1	0.37	NaN	NaN	NaN	-0.66	0.86	0.56	-0.59	0.67	0.62	-0.52	0.55	0.6	-0.51	0.46	0.61	-0.55	0.32	0.67	-0.61	0.13	0.59	-0.53	0.05	0.61	NaN	NaN	NaN	-0.59	0.81	0.18	-0.58	0.67	0.16	-0.59	0.52	0.22	-0.58	0.44	0.21	-0.65	0.27	0.17	-0.64	0.08	0.24
965	4.825	-0.72	1	0.37	NaN	NaN	NaN	-0.66	0.86	0.56	-0.59	0.67	0.62	-0.51	0.55	0.6	-0.5	0.46	0.61	-0.55	0.32	0.67	-0.6	0.13	0.59	-0.52	0.05	0.61	NaN	NaN	NaN	-0.59	0.81	0.18	-0.58	0.67	0.16	-0.59	0.52	0.22	-0.58	0.44	0.21	-0.65	0.27	0.17	-0.64	0.08	0.24
966	4.83	-0.72	1	0.37	NaN	NaN	NaN	-0.66	0.86	0.56	-0.59	0.67	0.62	-0.51	0.55	0.6	-0.5	0.46	0.61	-0.54	0.32	0.66	-0.59	0.12	0.59	-0.51	0.05	0.61	NaN	NaN	NaN	-0.59	0.81	0.18	-0.58	0.67	0.16	-0.59	0.52	0.22	-0.58	0.44	0.21	-0.65	0.27	0.17	-0.64	0.08	0.23
967	4.835	-0.72	1	0.37	NaN	NaN	NaN	-0.65	0.86	0.56	-0.59	0.67	0.62	-0.51	0.55	0.6	-0.5	0.46	0.61	-0.54	0.32	0.66	-0.58	0.12	0.59	-0.5	0.05	0.61	NaN	NaN	NaN	-0.59	0.81	0.18	-0.58	0.67	0.16	-0.59	0.52	0.22	-0.58	0.44	0.21	-0.65	0.27	0.17	-0.64	0.08	0.23
968	4.84	-0.72	1	0.37	NaN	NaN	NaN	-0.65	0.86	0.56	-0.59	0.67	0.62	-0.51	0.55	0.59	-0.5	0.46	0.61	-0.54	0.32	0.66	-0.58	0.12	0.59	-0.49	0.05	0.61	NaN	NaN	NaN	-0.58	0.81	0.18	-0.58	0.67	0.16	-0.59	0.52	0.22	-0.58	0.44	0.21	-0.65	0.27	0.17	-0.64	0.08	0.23
969	4.845	-0.71	1	0.37	NaN	NaN	NaN	-0.65	0.86	0.56	-0.59	0.67	0.62	-0.51	0.55	0.59	-0.49	0.46	0.61	-0.53	0.32	0.66	-0.57	0.12	0.59	-0.49	0.05	0.61	NaN	NaN	NaN	-0.58	0.81	0.18	-0.58	0.67	0.16	-0.59	0.52	0.22	-0.58	0.44	0.21	-0.65	0.27	0.17	-0.64	0.08	0.23
970	4.85	-0.71	1	0.37	NaN	NaN	NaN	-0.65	0.86	0.56	-0.59	0.67	0.62	-0.51	0.55	0.59	-0.49	0.46	0.61	-0.53	0.32	0.66	-0.56	0.12	0.59	-0.48	0.05	0.61	NaN	NaN	NaN	-0.58	0.81	0.18	-0.57	0.67	0.16	-0.59	0.52	0.21	-0.59	0.44	0.21	-0.65	0.27	0.17	-0.64	0.08	0.23
971	4.855	-0.71	1	0.37	NaN	NaN	NaN	-0.65	0.86	0.56	-0.59	0.67	0.62	-0.5	0.55	0.59	-0.49	0.46	0.61	-0.53	0.32	0.66	-0.55	0.11	0.59	-0.47	0.05	0.62	NaN	NaN	NaN	-0.58	0.81	0.18	-0.57	0.67	0.16	-0.59	0.52	0.21	-0.59	0.44	0.21	-0.65	0.27	0.17	-0.64	0.08	0.23
972	4.86	-0.71	1	0.37	NaN	NaN	NaN	-0.65	0.86	0.56	-0.58	0.67	0.62	-0.5	0.54	0.59	-0.49	0.46	0.61	-0.52	0.32	0.66	-0.55	0.11	0.59	-0.46	0.05	0.62	NaN	NaN	NaN	-0.58	0.81	0.18	-0.57	0.67	0.16	-0.59	0.52	0.21	-0.59	0.44	0.21	-0.65	0.27	0.17	-0.64	0.08	0.23
973	4.865	-0.71	1	0.37	NaN	NaN	NaN	-0.65	0.86	0.56	-0.58	0.67	0.62	-0.5	0.54	0.59	-0.49	0.46	0.61	-0.52	0.31	0.66	-0.54	0.11	0.59	-0.45	0.05	0.62	NaN	NaN	NaN	-0.58	0.81	0.18	-0.57	0.67	0.16	-0.59	0.52	0.21	-0.59	0.44	0.21	-0.65	0.27	0.17	-0.65	0.08	0.23
974	4.87	-0.71	1	0.37	NaN	NaN	NaN	-0.64	0.86	0.56	-0.58	0.67	0.61	-0.5	0.54	0.59	-0.48	0.46	0.61	-0.52	0.31	0.66	-0.53	0.11	0.59	-0.44	0.05	0.62	NaN	NaN	NaN	-0.58	0.81	0.18	-0.57	0.67	0.16	-0.59	0.52	0.21	-0.59	0.44	0.21	-0.65	0.27	0.17	-0.65	0.08	0.23
975	4.875	-0.71	1	0.37	NaN	NaN	NaN	-0.64	0.86	0.56	-0.58	0.67	0.61	-0.5	0.54	0.59	-0.48	0.46	0.6	-0.51	0.31	0.66	-0.52	0.11	0.59	-0.43	0.05	0.62	NaN	NaN	NaN	-0.58	0.81	0.18	-0.57	0.67	0.16	-0.59	0.52	0.21	-0.59	0.44	0.21	-0.65	0.27	0.17	-0.65	0.08	0.23
976	4.88	-0.7	1	0.37	NaN	NaN	NaN	-0.64	0.86	0.56	-0.58	0.67	0.61	-0.5	0.54	0.59	-0.48	0.46	0.6	-0.51	0.31	0.66	-0.52	0.1	0.58	-0.43	0.05	0.62	NaN	NaN	NaN	-0.58	0.81	0.18	-0.57	0.67	0.16	-0.59	0.52	0.21	-0.59	0.44	0.21	-0.65	0.27	0.17	-0.65	0.08	0.23
977	4.885	-0.7	1	0.38	NaN	NaN	NaN	-0.64	0.86	0.56	-0.58	0.66	0.61	-0.5	0.54	0.59	-0.48	0.45	0.6	-0.51	0.31	0.66	-0.51	0.1	0.58	-0.42	0.05	0.62	NaN	NaN	NaN	-0.58	0.81	0.18	-0.57	0.67	0.16	-0.59	0.52	0.21	-0.59	0.44	0.21	-0.65	0.27	0.17	-0.65	0.08	0.23
978	4.89	-0.7	1	0.38	NaN	NaN	NaN	-0.64	0.86	0.56	-0.57	0.66	0.61	-0.5	0.54	0.59	-0.48	0.45	0.6	-0.5	0.31	0.66	-0.5	0.1	0.58	-0.41	0.05	0.62	NaN	NaN	NaN	-0.57	0.81	0.18	-0.57	0.67	0.16	-0.59	0.52	0.21	-0.59	0.44	0.21	-0.65	0.27	0.17	-0.65	0.08	0.23
979	4.895	-0.7	1	0.38	NaN	NaN	NaN	-0.63	0.86	0.56	-0.57	0.66	0.61	-0.49	0.54	0.59	-0.48	0.45	0.6	-0.5	0.31	0.65	-0.5	0.1	0.58	-0.41	0.05	0.62	NaN	NaN	NaN	-0.57	0.81	0.18	-0.57	0.67	0.16	-0.59	0.52	0.21	-0.59	0.44	0.21	-0.65	0.27	0.17	-0.65	0.08	0.23
980	4.9	-0.7	1	0.38	NaN	NaN	NaN	-0.63	0.86	0.56	-0.57	0.66	0.61	-0.49	0.54	0.58	-0.47	0.45	0.6	-0.49	0.3	0.65	-0.49	0.1	0.58	-0.4	0.04	0.62	NaN	NaN	NaN	-0.57	0.81	0.18	-0.57	0.67	0.16	-0.59	0.52	0.21	-0.59	0.44	0.21	-0.65	0.27	0.17	-0.65	0.08	0.23
981	4.905	-0.7	0.99	0.38	NaN	NaN	NaN	-0.63	0.86	0.56	-0.57	0.66	0.61	-0.49	0.54	0.58	-0.47	0.45	0.6	-0.49	0.3	0.65	-0.48	0.1	0.58	-0.39	0.04	0.62	NaN	NaN	NaN	-0.57	0.81	0.18	-0.57	0.67	0.16	-0.59	0.53	0.21	-0.59	0.44	0.21	-0.65	0.27	0.17	-0.65	0.08	0.23
982	4.91	-0.69	0.99	0.38	NaN	NaN	NaN	-0.63	0.85	0.56	-0.57	0.66	0.61	-0.49	0.53	0.58	-0.47	0.45	0.6	-0.49	0.3	0.65	-0.48	0.09	0.58	-0.39	0.04	0.62	NaN	NaN	NaN	-0.57	0.81	0.18	-0.57	0.67	0.16	-0.59	0.53	0.21	-0.58	0.44	0.21	-0.65	0.27	0.17	-0.65	0.08	0.23
983	4.915	-0.69	0.99	0.38	NaN	NaN	NaN	-0.62	0.85	0.56	-0.57	0.66	0.61	-0.49	0.53	0.58	-0.47	0.45	0.6	-0.48	0.3	0.65	-0.47	0.09	0.58	-0.38	0.04	0.61	NaN	NaN	NaN	-0.57	0.81	0.19	-0.57	0.67	0.16	-0.58	0.53	0.21	-0.58	0.44	0.21	-0.65	0.27	0.17	-0.65	0.08	0.23
984	4.92	-0.69	0.99	0.38	NaN	NaN	NaN	-0.62	0.85	0.56	-0.56	0.66	0.61	-0.49	0.53	0.58	-0.47	0.45	0.6	-0.48	0.3	0.65	-0.47	0.09	0.58	-0.38	0.04	0.61	NaN	NaN	NaN	-0.57	0.81	0.19	-0.57	0.67	0.16	-0.58	0.52	0.21	-0.58	0.44	0.21	-0.65	0.27	0.17	-0.65	0.08	0.23
985	4.925	-0.69	0.99	0.38	NaN	NaN	NaN	-0.62	0.85	0.56	-0.56	0.66	0.61	-0.49	0.53	0.58	-0.47	0.44	0.59	-0.48	0.3	0.65	-0.47	0.09	0.58	-0.37	0.04	0.61	NaN	NaN	NaN	-0.57	0.81	0.19	-0.57	0.67	0.16	-0.58	0.52	0.22	-0.58	0.44	0.21	-0.65	0.27	0.17	-0.65	0.08	0.23
986	4.93	-0.69	0.99	0.39	NaN	NaN	NaN	-0.62	0.85	0.56	-0.56	0.66	0.61	-0.49	0.53	0.58	-0.47	0.44	0.59	-0.47	0.3	0.65	-0.46	0.09	0.58	-0.37	0.04	0.61	NaN	NaN	NaN	-0.57	0.81	0.19	-0.57	0.67	0.16	-0.58	0.52	0.22	-0.58	0.44	0.21	-0.65	0.27	0.17	-0.65	0.08	0.23
987	4.935	-0.68	0.99	0.39	NaN	NaN	NaN	-0.61	0.85	0.56	-0.56	0.65	0.61	-0.49	0.53	0.58	-0.46	0.44	0.59	-0.47	0.29	0.65	-0.46	0.09	0.58	-0.36	0.04	0.61	NaN	NaN	NaN	-0.57	0.81	0.19	-0.57	0.67	0.16	-0.58	0.52	0.22	-0.58	0.44	0.21	-0.65	0.27	0.17	-0.64	0.08	0.23
988	4.94	-0.68	0.99	0.39	-0.5	0.91	0.54	-0.61	0.85	0.56	-0.56	0.65	0.61	-0.48	0.53	0.58	-0.46	0.44	0.59	-0.47	0.29	0.65	-0.46	0.09	0.58	-0.36	0.04	0.61	NaN	NaN	NaN	-0.56	0.81	0.19	-0.56	0.67	0.16	-0.58	0.52	0.22	-0.58	0.44	0.21	-0.65	0.27	0.17	-0.64	0.08	0.23
989	4.945	-0.68	0.99	0.39	-0.5	0.91	0.54	-0.61	0.85	0.56	-0.55	0.65	0.61	-0.48	0.53	0.58	-0.46	0.44	0.59	-0.47	0.29	0.65	-0.45	0.09	0.58	-0.36	0.04	0.61	NaN	NaN	NaN	-0.56	0.81	0.19	-0.56	0.67	0.16	-0.58	0.52	0.22	-0.58	0.44	0.21	-0.65	0.27	0.17	-0.64	0.08	0.23
990	4.95	-0.68	0.99	0.39	-0.5	0.91	0.54	-0.6	0.85	0.57	-0.55	0.65	0.61	-0.48	0.53	0.57	-0.46	0.44	0.59	-0.46	0.29	0.65	-0.45	0.09	0.58	-0.36	0.04	0.61	NaN	NaN	NaN	-0.56	0.81	0.19	-0.56	0.67	0.16	-0.58	0.52	0.22	-0.58	0.44	0.21	-0.65	0.27	0.17	-0.64	0.08	0.23
991	4.955	-0.68	0.99	0.39	-0.5	0.91	0.54	-0.6	0.85	0.57	-0.55	0.65	0.61	-0.48	0.52	0.57	-0.46	0.44	0.59	-0.46	0.29	0.64	-0.45	0.09	0.58	-0.36	0.04	0.6	NaN	NaN	NaN	-0.56	0.81	0.19	-0.56	0.67	0.16	-0.58	0.52	0.22	-0.57	0.44	0.21	-0.64	0.27	0.17	-0.64	0.08	0.23
992	4.96	-0.68	0.99	0.4	-0.49	0.91	0.54	-0.6	0.85	0.57	-0.55	0.65	0.61	-0.47	0.52	0.57	-0.45	0.44	0.59	-0.46	0.29	0.64	-0.45	0.09	0.58	-0.36	0.04	0.6	NaN	NaN	NaN	-0.56	0.81	0.19	-0.56	0.67	0.16	-0.57	0.52	0.22	-0.57	0.44	0.21	-0.64	0.28	0.17	-0.64	0.08	0.23
993	4.965	-0.67	0.99	0.4	-0.49	0.91	0.54	-0.59	0.85	0.57	-0.54	0.65	0.61	-0.47	0.52	0.57	-0.45	0.44	0.59	-0.46	0.29	0.64	-0.45	0.09	0.58	-0.36	0.04	0.6	NaN	NaN	NaN	-0.56	0.81	0.19	-0.56	0.67	0.16	-0.57	0.52	0.22	-0.57	0.44	0.21	-0.64	0.28	0.17	-0.64	0.08	0.24
994	4.97	-0.67	0.99	0.4	-0.49	0.9	0.54	-0.59	0.85	0.57	-0.54	0.65	0.61	-0.47	0.52	0.57	-0.45	0.44	0.59	-0.46	0.29	0.64	-0.45	0.09	0.58	-0.36	0.04	0.6	NaN	NaN	NaN	-0.56	0.81	0.19	-0.55	0.67	0.17	-0.57	0.52	0.22	-0.57	0.44	0.21	-0.64	0.28	0.17	-0.64	0.08	0.24
995	4.975	-0.67	0.99	0.4	-0.49	0.9	0.54	-0.59	0.84	0.57	-0.53	0.65	0.61	-0.46	0.52	0.57	-0.44	0.44	0.59	-0.45	0.29	0.64	-0.45	0.09	0.58	-0.36	0.04	0.6	NaN	NaN	NaN	-0.56	0.81	0.19	-0.55	0.67	0.17	-0.57	0.52	0.22	-0.57	0.44	0.21	-0.64	0.28	0.17	-0.64	0.09	0.24
996	4.98	-0.67	0.99	0.4	-0.49	0.9	0.54	-0.58	0.84	0.57	-0.53	0.65	0.61	-0.46	0.52	0.58	-0.44	0.44	0.59	-0.45	0.29	0.64	-0.45	0.09	0.58	-0.36	0.04	0.6	NaN	NaN	NaN	-0.56	0.81	0.19	-0.55	0.67	0.17	-0.57	0.52	0.22	-0.57	0.44	0.21	-0.64	0.28	0.17	-0.64	0.09	0.24
997	4.985	-0.67	0.99	0.4	-0.48	0.9	0.54	-0.58	0.85	0.57	-0.52	0.65	0.61	-0.46	0.53	0.58	-0.44	0.44	0.59	-0.45	0.29	0.65	-0.45	0.09	0.58	-0.36	0.04	0.6	NaN	NaN	NaN	-0.55	0.81	0.19	-0.55	0.67	0.17	-0.56	0.52	0.22	-0.56	0.44	0.21	-0.64	0.28	0.17	-0.64	0.09	0.24
998	4.99	-0.66	0.99	0.41	-0.48	0.9	0.54	-0.58	0.85	0.57	-0.52	0.65	0.61	-0.45	0.53	0.58	-0.44	0.44	0.59	-0.45	0.29	0.65	-0.45	0.09	0.58	-0.36	0.04	0.6	NaN	NaN	NaN	-0.55	0.81	0.19	-0.55	0.67	0.17	-0.56	0.52	0.22	-0.56	0.44	0.21	-0.64	0.28	0.17	-0.64	0.09	0.24
999	4.995	-0.66	0.99	0.41	-0.47	0.9	0.55	-0.58	0.85	0.57	-0.52	0.65	0.61	-0.45	0.53	0.58	-0.44	0.44	0.59	-0.44	0.29	0.65	-0.45	0.09	0.58	-0.36	0.04	0.6	NaN	NaN	NaN	-0.55	0.81	0.2	-0.55	0.67	0.17	-0.56	0.52	0.22	-0.56	0.44	0.22	-0.64	0.28	0.18	-0.64	0.09	0.24
1000	5	-0.66	0.99	0.41	-0.47	0.91	0.55	-0.57	0.85	0.58	-0.51	0.65	0.62	-0.45	0.53	0.58	-0.43	0.44	0.59	-0.44	0.29	0.65	-0.45	0.09	0.58	-0.36	0.04	0.6	NaN	NaN	NaN	-0.55	0.81	0.2	-0.54	0.67	0.17	-0.56	0.52	0.22	-0.56	0.43	0.22	-0.63	0.28	0.18	-0.64	0.09	0.24
1001	5.005	-0.66	0.99	0.41	-0.47	0.91	0.55	-0.57	0.85	0.58	-0.51	0.66	0.62	-0.45	0.53	0.58	-0.43	0.44	0.59	-0.44	0.29	0.65	-0.45	0.08	0.58	-0.36	0.04	0.6	NaN	NaN	NaN	-0.55	0.81	0.2	-0.54	0.67	0.17	-0.56	0.52	0.23	-0.56	0.43	0.22	-0.63	0.28	0.18	-0.64	0.09	0.24
1002	5.01	-0.66	0.99	0.41	-0.47	0.91	0.55	-0.57	0.85	0.58	-0.5	0.66	0.62	-0.44	0.53	0.58	-0.43	0.44	0.59	-0.44	0.29	0.65	-0.45	0.08	0.58	-0.36	0.04	0.61	NaN	NaN	NaN	-0.55	0.81	0.2	-0.54	0.67	0.17	-0.55	0.52	0.23	-0.56	0.43	0.22	-0.63	0.28	0.18	-0.64	0.09	0.24
1003	5.015	-0.65	0.99	0.41	-0.46	0.91	0.55	-0.56	0.85	0.58	-0.5	0.66	0.62	-0.44	0.53	0.58	-0.43	0.44	0.59	-0.44	0.29	0.65	-0.45	0.08	0.58	-0.36	0.04	0.61	NaN	NaN	NaN	-0.55	0.81	0.2	-0.54	0.67	0.17	-0.55	0.52	0.23	-0.55	0.43	0.22	-0.63	0.28	0.18	-0.64	0.09	0.24
1004	5.02	-0.65	0.99	0.41	-0.46	0.91	0.55	-0.56	0.85	0.58	-0.5	0.66	0.62	-0.44	0.53	0.58	-0.43	0.44	0.59	-0.44	0.29	0.65	-0.45	0.08	0.58	-0.36	0.04	0.61	NaN	NaN	NaN	-0.55	0.81	0.2	-0.54	0.67	0.17	-0.55	0.52	0.23	-0.55	0.43	0.22	-0.63	0.28	0.18	-0.64	0.09	0.24
1005	5.025	-0.65	0.99	0.41	-0.46	0.91	0.55	-0.56	0.85	0.58	-0.5	0.66	0.62	-0.44	0.53	0.58	-0.43	0.44	0.59	-0.44	0.29	0.65	-0.45	0.08	0.58	-0.36	0.04	0.61	NaN	NaN	NaN	-0.55	0.81	0.2	-0.54	0.67	0.18	-0.55	0.52	0.23	-0.55	0.43	0.22	-0.63	0.28	0.18	-0.64	0.09	0.24
1006	5.03	-0.65	0.99	0.41	-0.46	0.91	0.55	-0.55	0.85	0.58	-0.5	0.66	0.62	-0.44	0.53	0.58	-0.43	0.44	0.59	-0.44	0.29	0.65	-0.45	0.08	0.58	-0.36	0.04	0.61	NaN	NaN	NaN	-0.54	0.8	0.2	-0.54	0.67	0.18	-0.55	0.52	0.23	-0.55	0.43	0.22	-0.63	0.28	0.18	-0.64	0.09	0.24
1007	5.035	-0.65	0.99	0.42	-0.45	0.91	0.55	-0.55	0.85	0.58	-0.49	0.66	0.62	-0.44	0.53	0.58	-0.43	0.44	0.59	-0.44	0.29	0.65	-0.45	0.08	0.58	-0.36	0.04	0.61	NaN	NaN	NaN	-0.54	0.8	0.2	-0.54	0.67	0.18	-0.55	0.52	0.23	-0.55	0.44	0.22	-0.63	0.28	0.18	-0.64	0.09	0.24
1008	5.04	-0.64	0.99	0.42	-0.45	0.91	0.55	-0.55	0.85	0.58	-0.49	0.66	0.63	-0.44	0.53	0.58	-0.43	0.44	0.59	-0.44	0.29	0.65	-0.45	0.08	0.58	-0.36	0.04	0.61	NaN	NaN	NaN	-0.54	0.81	0.21	-0.54	0.67	0.18	-0.54	0.52	0.23	-0.55	0.44	0.22	-0.63	0.28	0.18	-0.64	0.09	0.24
1009	5.045	-0.64	0.99	0.42	-0.45	0.91	0.55	-0.55	0.85	0.59	-0.49	0.66	0.63	-0.44	0.53	0.58	-0.43	0.44	0.6	-0.44	0.29	0.65	-0.45	0.08	0.58	-0.36	0.04	0.61	NaN	NaN	NaN	-0.54	0.81	0.21	-0.53	0.67	0.18	-0.54	0.52	0.23	-0.54	0.44	0.22	-0.63	0.28	0.18	-0.64	0.09	0.24
1010	5.05	-0.64	0.99	0.42	-0.45	0.91	0.55	-0.54	0.85	0.59	-0.49	0.66	0.63	-0.44	0.53	0.58	-0.43	0.44	0.6	-0.44	0.29	0.65	-0.45	0.08	0.58	-0.36	0.04	0.61	NaN	NaN	NaN	-0.54	0.8	0.21	-0.53	0.67	0.18	-0.54	0.52	0.23	-0.54	0.44	0.23	-0.62	0.28	0.18	-0.64	0.09	0.24
1011	5.055	-0.64	0.99	0.42	-0.44	0.91	0.55	-0.54	0.85	0.59	-0.49	0.66	0.63	-0.44	0.53	0.59	-0.43	0.44	0.6	-0.44	0.29	0.65	-0.45	0.08	0.58	-0.36	0.04	0.61	NaN	NaN	NaN	-0.54	0.81	0.21	-0.53	0.67	0.18	-0.54	0.52	0.24	-0.54	0.44	0.23	-0.62	0.28	0.18	-0.64	0.09	0.24
1012	5.06	-0.64	0.99	0.42	-0.44	0.91	0.55	-0.54	0.85	0.59	-0.49	0.66	0.63	-0.44	0.53	0.59	-0.43	0.44	0.6	-0.44	0.29	0.65	-0.45	0.08	0.58	-0.36	0.04	0.61	NaN	NaN	NaN	-0.54	0.81	0.21	-0.53	0.67	0.18	-0.54	0.52	0.24	-0.54	0.44	0.23	-0.62	0.28	0.19	-0.64	0.09	0.24
1013	5.065	-0.64	0.99	0.43	-0.44	0.91	0.55	-0.53	0.85	0.59	-0.49	0.66	0.63	-0.44	0.52	0.59	-0.42	0.44	0.6	-0.44	0.29	0.65	-0.45	0.08	0.58	-0.36	0.04	0.61	NaN	NaN	NaN	-0.54	0.81	0.21	-0.53	0.67	0.19	-0.54	0.52	0.24	-0.54	0.44	0.23	-0.62	0.28	0.19	-0.64	0.09	0.24
1014	5.07	-0.63	0.99	0.43	-0.44	0.91	0.55	-0.53	0.86	0.59	-0.49	0.66	0.63	-0.44	0.52	0.59	-0.42	0.43	0.6	-0.44	0.29	0.65	-0.45	0.08	0.58	-0.36	0.04	0.61	NaN	NaN	NaN	-0.54	0.81	0.21	-0.53	0.67	0.19	-0.53	0.52	0.24	-0.54	0.44	0.23	-0.62	0.29	0.19	-0.64	0.09	0.24
1015	5.075	-0.63	0.99	0.43	-0.43	0.92	0.56	-0.53	0.86	0.59	-0.49	0.66	0.63	-0.44	0.52	0.59	-0.42	0.44	0.6	-0.44	0.29	0.65	-0.45	0.08	0.58	-0.36	0.04	0.61	NaN	NaN	NaN	-0.54	0.81	0.21	-0.53	0.67	0.19	-0.53	0.52	0.24	-0.54	0.44	0.23	-0.62	0.29	0.19	-0.64	0.09	0.24
1016	5.08	-0.63	0.99	0.43	-0.43	0.92	0.56	-0.53	0.86	0.6	-0.49	0.66	0.63	-0.43	0.53	0.59	-0.42	0.43	0.6	-0.44	0.29	0.65	-0.45	0.08	0.58	-0.36	0.04	0.61	NaN	NaN	NaN	-0.54	0.81	0.21	-0.53	0.67	0.19	-0.53	0.52	0.24	-0.53	0.44	0.23	-0.62	0.29	0.19	-0.64	0.1	0.24
1017	5.085	-0.63	0.99	0.43	-0.43	0.92	0.56	-0.53	0.86	0.6	-0.49	0.66	0.63	-0.43	0.53	0.59	-0.42	0.43	0.6	-0.43	0.29	0.65	-0.45	0.08	0.58	-0.36	0.04	0.61	NaN	NaN	NaN	-0.54	0.81	0.22	-0.52	0.67	0.19	-0.53	0.52	0.24	-0.53	0.44	0.23	-0.62	0.29	0.19	-0.64	0.1	0.24
1018	5.09	-0.63	0.99	0.43	-0.43	0.92	0.56	-0.53	0.86	0.6	-0.49	0.66	0.63	-0.43	0.53	0.59	-0.42	0.43	0.6	-0.43	0.29	0.65	-0.45	0.08	0.58	-0.36	0.04	0.61	NaN	NaN	NaN	-0.53	0.81	0.22	-0.52	0.67	0.19	-0.53	0.52	0.24	-0.53	0.44	0.23	-0.62	0.29	0.19	-0.64	0.1	0.24
1019	5.095	-0.62	0.99	0.44	-0.43	0.92	0.56	-0.52	0.86	0.6	-0.48	0.66	0.63	-0.43	0.53	0.59	-0.42	0.43	0.6	-0.43	0.29	0.65	-0.45	0.08	0.58	-0.36	0.04	0.61	NaN	NaN	NaN	-0.53	0.81	0.22	-0.52	0.67	0.19	-0.53	0.53	0.24	-0.53	0.44	0.23	-0.62	0.29	0.19	-0.64	0.1	0.24
1020	5.1	-0.62	0.99	0.44	-0.43	0.92	0.56	-0.52	0.86	0.6	-0.48	0.66	0.63	-0.43	0.53	0.59	-0.42	0.43	0.6	-0.43	0.29	0.65	-0.45	0.08	0.58	-0.36	0.04	0.61	NaN	NaN	NaN	-0.53	0.81	0.22	-0.52	0.67	0.19	-0.53	0.53	0.24	-0.53	0.44	0.23	-0.62	0.29	0.19	-0.64	0.1	0.24
1021	5.105	-0.62	0.99	0.44	-0.42	0.92	0.56	-0.52	0.86	0.6	-0.48	0.66	0.63	-0.43	0.53	0.59	-0.42	0.43	0.6	-0.43	0.29	0.66	-0.45	0.08	0.58	-0.36	0.04	0.61	NaN	NaN	NaN	-0.53	0.81	0.22	-0.52	0.67	0.19	-0.53	0.53	0.24	-0.53	0.44	0.23	-0.62	0.29	0.19	-0.64	0.1	0.24
1022	5.11	-0.62	0.99	0.44	-0.42	0.92	0.56	-0.52	0.86	0.6	-0.48	0.66	0.64	-0.43	0.53	0.59	-0.42	0.43	0.6	-0.43	0.29	0.66	-0.45	0.08	0.58	-0.36	0.04	0.61	NaN	NaN	NaN	-0.53	0.81	0.22	-0.52	0.67	0.19	-0.52	0.53	0.25	-0.53	0.44	0.23	-0.61	0.29	0.19	-0.64	0.1	0.24
1023	5.115	-0.62	0.99	0.44	-0.42	0.92	0.57	-0.52	0.86	0.6	-0.48	0.66	0.64	-0.43	0.53	0.59	-0.42	0.43	0.6	-0.43	0.29	0.66	-0.45	0.08	0.58	-0.36	0.04	0.61	NaN	NaN	NaN	-0.53	0.81	0.22	-0.52	0.67	0.2	-0.52	0.53	0.25	-0.53	0.44	0.23	-0.61	0.29	0.19	-0.64	0.1	0.24
1024	5.12	-0.62	0.99	0.44	-0.42	0.92	0.57	-0.52	0.86	0.6	-0.48	0.66	0.64	-0.43	0.53	0.59	-0.42	0.43	0.6	-0.43	0.29	0.66	-0.45	0.08	0.58	-0.36	0.04	0.61	NaN	NaN	NaN	-0.53	0.81	0.22	-0.52	0.67	0.2	-0.52	0.53	0.25	-0.52	0.44	0.24	-0.61	0.29	0.19	-0.64	0.1	0.24
1025	5.125	-0.61	0.99	0.44	-0.42	0.92	0.57	-0.51	0.86	0.6	-0.47	0.66	0.64	-0.43	0.53	0.6	-0.42	0.43	0.6	-0.43	0.29	0.66	-0.45	0.08	0.58	-0.36	0.04	0.61	NaN	NaN	NaN	-0.52	0.81	0.22	-0.51	0.67	0.2	-0.52	0.53	0.25	-0.52	0.44	0.24	-0.61	0.3	0.19	-0.64	0.1	0.24
1026	5.13	-0.61	0.99	0.45	-0.41	0.92	0.57	-0.51	0.86	0.61	-0.47	0.66	0.64	-0.43	0.53	0.6	-0.42	0.43	0.6	-0.43	0.29	0.66	-0.45	0.08	0.58	-0.36	0.04	0.61	NaN	NaN	NaN	-0.52	0.81	0.23	-0.51	0.67	0.2	-0.52	0.53	0.25	-0.52	0.44	0.24	-0.61	0.3	0.19	-0.64	0.1	0.24
1027	5.135	-0.61	0.99	0.45	-0.41	0.92	0.57	-0.51	0.86	0.61	-0.47	0.66	0.64	-0.43	0.53	0.6	-0.42	0.43	0.6	-0.43	0.29	0.66	-0.45	0.08	0.58	-0.36	0.04	0.61	NaN	NaN	NaN	-0.52	0.81	0.23	-0.51	0.68	0.2	-0.51	0.53	0.25	-0.52	0.44	0.24	-0.61	0.3	0.19	-0.64	0.1	0.24
1028	5.14	-0.61	1	0.45	-0.41	0.92	0.57	-0.51	0.86	0.61	-0.47	0.66	0.64	-0.43	0.53	0.6	-0.42	0.43	0.61	-0.43	0.29	0.66	-0.45	0.08	0.58	-0.36	0.04	0.61	NaN	NaN	NaN	-0.52	0.81	0.23	-0.51	0.68	0.2	-0.51	0.53	0.25	-0.52	0.44	0.24	-0.61	0.3	0.19	-0.63	0.11	0.24
1029	5.145	-0.61	1	0.45	-0.41	0.92	0.57	-0.51	0.86	0.61	-0.47	0.66	0.64	-0.43	0.53	0.6	-0.42	0.43	0.61	-0.43	0.29	0.66	-0.45	0.08	0.58	-0.36	0.04	0.61	NaN	NaN	NaN	-0.52	0.81	0.23	-0.51	0.68	0.2	-0.51	0.53	0.25	-0.52	0.44	0.24	-0.61	0.3	0.19	-0.63	0.11	0.24
1030	5.15	-0.61	1	0.45	-0.41	0.92	0.58	-0.5	0.86	0.61	-0.47	0.66	0.64	-0.42	0.53	0.6	-0.42	0.43	0.61	-0.43	0.28	0.66	-0.45	0.08	0.58	-0.36	0.04	0.61	NaN	NaN	NaN	-0.52	0.81	0.23	-0.51	0.68	0.2	-0.51	0.53	0.25	-0.51	0.45	0.24	-0.61	0.3	0.19	-0.63	0.11	0.24
1031	5.155	-0.61	1	0.45	-0.41	0.92	0.58	-0.5	0.86	0.61	-0.47	0.66	0.64	-0.42	0.53	0.6	-0.42	0.43	0.61	-0.43	0.28	0.66	-0.45	0.08	0.58	-0.36	0.04	0.61	NaN	NaN	NaN	-0.52	0.82	0.23	-0.5	0.68	0.2	-0.51	0.53	0.25	-0.51	0.45	0.24	-0.6	0.3	0.19	-0.63	0.11	0.24
1032	5.16	-0.6	1	0.45	-0.41	0.92	0.58	-0.5	0.86	0.61	-0.46	0.66	0.64	-0.42	0.53	0.6	-0.42	0.43	0.61	-0.43	0.28	0.66	-0.45	0.08	0.58	-0.36	0.04	0.61	NaN	NaN	NaN	-0.52	0.82	0.23	-0.5	0.68	0.2	-0.51	0.53	0.25	-0.51	0.45	0.24	-0.6	0.3	0.19	-0.63	0.11	0.24
1033	5.165	-0.6	1	0.46	-0.4	0.92	0.58	-0.5	0.86	0.61	-0.46	0.66	0.65	-0.42	0.53	0.6	-0.42	0.43	0.61	-0.43	0.28	0.66	-0.45	0.08	0.58	-0.36	0.04	0.61	NaN	NaN	NaN	-0.51	0.82	0.23	-0.5	0.68	0.2	-0.5	0.53	0.25	-0.51	0.45	0.24	-0.6	0.3	0.19	-0.63	0.11	0.24
1034	5.17	-0.6	1	0.46	-0.4	0.92	0.58	-0.5	0.86	0.62	-0.46	0.66	0.65	-0.42	0.53	0.6	-0.42	0.43	0.61	-0.43	0.28	0.66	-0.45	0.08	0.58	-0.36	0.04	0.61	NaN	NaN	NaN	-0.51	0.82	0.23	-0.5	0.68	0.2	-0.5	0.53	0.25	-0.51	0.45	0.24	-0.6	0.3	0.19	-0.63	0.11	0.24
1035	5.175	-0.6	1	0.46	-0.4	0.92	0.58	-0.5	0.86	0.62	-0.46	0.66	0.65	-0.42	0.53	0.6	-0.42	0.43	0.61	-0.43	0.28	0.66	-0.45	0.08	0.58	-0.36	0.04	0.61	NaN	NaN	NaN	-0.51	0.82	0.23	-0.5	0.68	0.2	-0.5	0.53	0.25	-0.5	0.45	0.24	-0.6	0.3	0.19	-0.63	0.11	0.24
1036	5.18	-0.6	1	0.46	-0.4	0.92	0.58	-0.49	0.86	0.62	-0.46	0.66	0.65	-0.42	0.53	0.6	-0.42	0.43	0.61	-0.43	0.28	0.66	-0.45	0.08	0.58	-0.36	0.04	0.61	NaN	NaN	NaN	-0.51	0.82	0.23	-0.5	0.68	0.2	-0.5	0.53	0.25	-0.5	0.45	0.24	-0.6	0.31	0.19	-0.63	0.11	0.24
1037	5.185	-0.6	1	0.46	-0.4	0.92	0.58	-0.49	0.86	0.62	-0.46	0.66	0.65	-0.42	0.53	0.6	-0.42	0.43	0.61	-0.43	0.28	0.66	-0.45	0.08	0.58	-0.36	0.04	0.61	NaN	NaN	NaN	-0.51	0.82	0.23	-0.49	0.68	0.21	-0.5	0.53	0.25	-0.5	0.45	0.24	-0.6	0.31	0.19	-0.63	0.11	0.24
1038	5.19	-0.6	1	0.46	-0.4	0.92	0.58	-0.49	0.86	0.62	-0.46	0.66	0.65	-0.42	0.53	0.6	-0.42	0.43	0.61	-0.43	0.28	0.66	-0.45	0.08	0.58	-0.36	0.04	0.61	NaN	NaN	NaN	-0.51	0.82	0.24	-0.49	0.68	0.21	-0.49	0.53	0.25	-0.5	0.45	0.24	-0.6	0.31	0.19	-0.63	0.11	0.24
1039	5.195	-0.59	1	0.46	-0.39	0.92	0.58	-0.49	0.86	0.62	-0.46	0.66	0.65	-0.42	0.53	0.6	-0.42	0.43	0.61	-0.43	0.28	0.66	-0.45	0.08	0.58	-0.36	0.04	0.61	NaN	NaN	NaN	-0.51	0.82	0.24	-0.49	0.68	0.21	-0.49	0.53	0.25	-0.5	0.45	0.24	-0.59	0.31	0.19	-0.63	0.12	0.24
1040	5.2	-0.59	1	0.47	-0.39	0.92	0.58	-0.49	0.86	0.62	-0.46	0.66	0.65	-0.42	0.53	0.6	-0.41	0.43	0.61	-0.43	0.28	0.66	-0.45	0.08	0.58	-0.36	0.04	0.61	NaN	NaN	NaN	-0.51	0.82	0.24	-0.49	0.68	0.21	-0.49	0.53	0.25	-0.49	0.45	0.24	-0.59	0.31	0.19	-0.63	0.12	0.24
1041	5.205	-0.59	1	0.47	-0.39	0.92	0.59	-0.49	0.86	0.62	-0.46	0.66	0.65	-0.42	0.53	0.6	-0.41	0.43	0.61	-0.43	0.28	0.66	-0.45	0.08	0.58	-0.36	0.04	0.61	NaN	NaN	NaN	-0.5	0.82	0.24	-0.49	0.68	0.21	-0.49	0.53	0.25	-0.49	0.45	0.24	-0.59	0.31	0.19	-0.63	0.12	0.24
1042	5.21	-0.59	1	0.47	-0.39	0.92	0.59	-0.49	0.86	0.62	-0.45	0.66	0.65	-0.42	0.53	0.61	-0.41	0.43	0.61	-0.43	0.28	0.66	-0.45	0.08	0.58	-0.36	0.04	0.61	NaN	NaN	NaN	-0.5	0.82	0.24	-0.48	0.68	0.21	-0.49	0.53	0.25	-0.49	0.45	0.24	-0.59	0.31	0.19	-0.63	0.12	0.24
1043	5.215	-0.59	1	0.47	-0.38	0.92	0.59	-0.48	0.86	0.62	-0.45	0.66	0.65	-0.42	0.53	0.61	-0.41	0.43	0.61	-0.43	0.28	0.66	-0.45	0.08	0.58	-0.36	0.04	0.61	NaN	NaN	NaN	-0.5	0.82	0.24	-0.48	0.68	0.21	-0.48	0.53	0.26	-0.49	0.45	0.24	-0.59	0.31	0.19	-0.63	0.12	0.24
1044	5.22	-0.59	1	0.47	-0.38	0.92	0.59	-0.48	0.86	0.63	-0.45	0.66	0.65	-0.42	0.53	0.61	-0.41	0.43	0.61	-0.43	0.28	0.66	-0.45	0.08	0.58	-0.36	0.04	0.61	NaN	NaN	NaN	-0.5	0.82	0.24	-0.48	0.68	0.21	-0.48	0.53	0.26	-0.49	0.45	0.24	-0.59	0.31	0.19	-0.63	0.12	0.24
1045	5.225	-0.59	1	0.47	-0.38	0.92	0.59	-0.48	0.86	0.63	-0.45	0.66	0.65	-0.42	0.53	0.61	-0.41	0.43	0.61	-0.43	0.28	0.66	-0.45	0.08	0.58	-0.36	0.04	0.61	NaN	NaN	NaN	-0.5	0.82	0.24	-0.48	0.68	0.21	-0.48	0.53	0.26	-0.48	0.45	0.24	-0.58	0.31	0.2	-0.62	0.12	0.24
1046	5.23	-0.58	1	0.47	-0.38	0.92	0.59	-0.48	0.86	0.63	-0.45	0.66	0.65	-0.42	0.53	0.61	-0.41	0.43	0.61	-0.43	0.28	0.66	-0.45	0.08	0.58	-0.36	0.03	0.61	NaN	NaN	NaN	-0.5	0.82	0.24	-0.48	0.68	0.21	-0.48	0.53	0.26	-0.48	0.45	0.24	-0.58	0.31	0.2	-0.62	0.12	0.24
1047	5.235	-0.58	1	0.47	-0.38	0.92	0.59	-0.48	0.86	0.63	-0.45	0.66	0.66	-0.42	0.53	0.61	-0.41	0.43	0.61	-0.43	0.28	0.66	-0.45	0.08	0.58	-0.36	0.03	0.61	NaN	NaN	NaN	-0.5	0.82	0.24	-0.48	0.68	0.21	-0.48	0.53	0.26	-0.48	0.45	0.24	-0.58	0.31	0.2	-0.62	0.12	0.24
1048	5.24	-0.58	1	0.48	-0.38	0.92	0.59	-0.47	0.86	0.63	-0.45	0.66	0.66	-0.42	0.53	0.61	-0.41	0.43	0.62	-0.43	0.28	0.66	-0.45	0.08	0.58	-0.36	0.03	0.61	NaN	NaN	NaN	-0.5	0.82	0.24	-0.47	0.68	0.21	-0.47	0.54	0.26	-0.48	0.45	0.24	-0.58	0.31	0.2	-0.62	0.12	0.24
1049	5.245	-0.58	1	0.48	-0.38	0.92	0.59	-0.47	0.86	0.63	-0.45	0.66	0.66	-0.41	0.53	0.61	-0.41	0.43	0.62	-0.43	0.28	0.66	-0.45	0.08	0.58	-0.36	0.03	0.61	NaN	NaN	NaN	-0.5	0.82	0.25	-0.47	0.68	0.21	-0.47	0.54	0.26	-0.48	0.45	0.24	-0.58	0.32	0.2	-0.62	0.12	0.24
1050	5.25	-0.58	1	0.48	-0.37	0.92	0.59	-0.47	0.86	0.63	-0.45	0.66	0.66	-0.41	0.53	0.61	-0.41	0.43	0.62	-0.43	0.28	0.66	-0.45	0.08	0.58	-0.36	0.03	0.61	NaN	NaN	NaN	-0.49	0.82	0.25	-0.47	0.68	0.21	-0.47	0.54	0.26	-0.47	0.45	0.24	-0.58	0.32	0.2	-0.62	0.13	0.24
1051	5.255	-0.58	1	0.48	-0.37	0.92	0.59	-0.47	0.86	0.63	-0.44	0.66	0.66	-0.41	0.52	0.61	-0.41	0.43	0.62	-0.43	0.28	0.66	-0.45	0.08	0.58	-0.36	0.03	0.61	NaN	NaN	NaN	-0.49	0.82	0.25	-0.47	0.68	0.21	-0.47	0.54	0.26	-0.47	0.45	0.24	-0.57	0.32	0.2	-0.62	0.13	0.24
1052	5.26	-0.58	1	0.48	-0.37	0.92	0.59	-0.47	0.86	0.63	-0.44	0.66	0.66	-0.41	0.52	0.61	-0.41	0.43	0.62	-0.43	0.28	0.67	-0.45	0.08	0.58	-0.36	0.03	0.61	NaN	NaN	NaN	-0.49	0.82	0.25	-0.47	0.68	0.21	-0.47	0.54	0.26	-0.47	0.45	0.24	-0.57	0.32	0.2	-0.62	0.13	0.24
1053	5.265	-0.58	1	0.48	-0.37	0.92	0.59	-0.47	0.86	0.63	-0.44	0.66	0.66	-0.41	0.52	0.61	-0.41	0.43	0.62	-0.43	0.28	0.67	-0.45	0.08	0.58	-0.36	0.03	0.61	NaN	NaN	NaN	-0.49	0.82	0.25	-0.47	0.69	0.21	-0.46	0.54	0.26	-0.47	0.45	0.24	-0.57	0.32	0.2	-0.62	0.13	0.24
1054	5.27	-0.57	1	0.48	-0.37	0.92	0.59	-0.47	0.86	0.63	-0.44	0.66	0.66	-0.41	0.52	0.61	-0.41	0.43	0.62	-0.43	0.28	0.67	-0.45	0.08	0.58	-0.36	0.03	0.61	NaN	NaN	NaN	-0.49	0.82	0.25	-0.47	0.69	0.21	-0.46	0.54	0.26	-0.47	0.45	0.24	-0.57	0.32	0.2	-0.62	0.13	0.24
1055	5.275	-0.57	1	0.48	-0.37	0.92	0.59	-0.46	0.86	0.63	-0.44	0.66	0.66	-0.41	0.52	0.61	-0.41	0.43	0.62	-0.43	0.28	0.67	-0.45	0.08	0.58	-0.36	0.03	0.61	NaN	NaN	NaN	-0.49	0.82	0.25	-0.47	0.69	0.21	-0.46	0.54	0.26	-0.46	0.45	0.24	-0.57	0.32	0.2	-0.62	0.13	0.24
1056	5.28	-0.57	1	0.48	-0.37	0.92	0.6	-0.46	0.86	0.63	-0.44	0.66	0.66	-0.41	0.52	0.61	-0.41	0.43	0.62	-0.43	0.28	0.67	-0.45	0.08	0.58	-0.36	0.03	0.61	NaN	NaN	NaN	-0.49	0.82	0.25	-0.46	0.69	0.21	-0.46	0.54	0.26	-0.46	0.45	0.24	-0.57	0.32	0.2	-0.61	0.13	0.24
1057	5.285	-0.57	1	0.49	-0.36	0.92	0.6	-0.46	0.86	0.63	-0.44	0.66	0.66	-0.41	0.52	0.61	-0.41	0.43	0.62	-0.43	0.28	0.67	-0.45	0.08	0.58	-0.36	0.03	0.61	NaN	NaN	NaN	-0.49	0.82	0.25	-0.46	0.69	0.22	-0.46	0.54	0.26	-0.46	0.45	0.24	-0.57	0.32	0.2	-0.61	0.13	0.24
1058	5.29	-0.57	1	0.49	-0.36	0.92	0.6	-0.46	0.86	0.64	-0.44	0.66	0.66	-0.41	0.52	0.61	-0.41	0.43	0.62	-0.43	0.28	0.67	-0.45	0.08	0.58	-0.36	0.03	0.61	NaN	NaN	NaN	-0.49	0.82	0.25	-0.46	0.69	0.22	-0.46	0.54	0.26	-0.46	0.46	0.24	-0.56	0.32	0.2	-0.61	0.13	0.24
1059	5.295	-0.57	1	0.49	-0.36	0.92	0.6	-0.46	0.86	0.64	-0.44	0.66	0.66	-0.41	0.52	0.61	-0.41	0.43	0.62	-0.43	0.28	0.67	-0.45	0.08	0.58	-0.36	0.03	0.61	NaN	NaN	NaN	-0.49	0.82	0.25	-0.46	0.69	0.22	-0.45	0.54	0.26	-0.46	0.46	0.24	-0.56	0.32	0.2	-0.61	0.13	0.24
1060	5.3	-0.57	1	0.49	-0.36	0.92	0.6	-0.46	0.86	0.64	-0.44	0.66	0.66	-0.41	0.52	0.61	-0.41	0.43	0.62	-0.43	0.28	0.67	-0.45	0.08	0.58	-0.36	0.03	0.61	NaN	NaN	NaN	-0.49	0.82	0.25	-0.46	0.69	0.22	-0.45	0.54	0.26	-0.45	0.46	0.24	-0.56	0.32	0.19	-0.61	0.13	0.24
1061	5.305	-0.57	1	0.49	-0.36	0.92	0.6	-0.46	0.86	0.64	-0.43	0.66	0.66	-0.41	0.52	0.62	-0.41	0.43	0.62	-0.43	0.28	0.67	-0.45	0.08	0.58	-0.36	0.03	0.61	NaN	NaN	NaN	-0.48	0.82	0.25	-0.46	0.69	0.22	-0.45	0.54	0.26	-0.45	0.46	0.24	-0.56	0.32	0.2	-0.61	0.13	0.24
1062	5.31	-0.56	1	0.49	-0.36	0.92	0.6	-0.45	0.86	0.64	-0.43	0.66	0.67	-0.41	0.52	0.62	-0.41	0.43	0.62	-0.43	0.28	0.67	-0.45	0.08	0.58	-0.36	0.03	0.61	NaN	NaN	NaN	-0.48	0.82	0.26	-0.46	0.69	0.22	-0.45	0.54	0.26	-0.45	0.46	0.24	-0.56	0.33	0.2	-0.61	0.14	0.24
1063	5.315	-0.56	1	0.49	-0.36	0.92	0.6	-0.45	0.86	0.64	-0.43	0.66	0.67	-0.4	0.52	0.62	-0.41	0.43	0.62	-0.42	0.28	0.67	-0.45	0.08	0.58	-0.36	0.03	0.61	NaN	NaN	NaN	-0.48	0.82	0.26	-0.46	0.69	0.22	-0.45	0.54	0.26	-0.45	0.46	0.24	-0.56	0.33	0.19	-0.61	0.14	0.24
1064	5.32	-0.56	1	0.49	-0.35	0.92	0.6	-0.45	0.86	0.64	-0.43	0.66	0.67	-0.4	0.52	0.62	-0.41	0.43	0.62	-0.42	0.28	0.67	-0.45	0.08	0.58	-0.36	0.03	0.61	NaN	NaN	NaN	-0.48	0.82	0.26	-0.46	0.69	0.22	-0.44	0.54	0.26	-0.45	0.46	0.24	-0.55	0.33	0.19	-0.61	0.14	0.24
1065	5.325	-0.56	1	0.49	-0.35	0.92	0.6	-0.45	0.86	0.64	-0.43	0.66	0.67	-0.4	0.52	0.62	-0.4	0.43	0.62	-0.42	0.28	0.67	-0.45	0.08	0.58	-0.36	0.03	0.61	NaN	NaN	NaN	-0.48	0.82	0.26	-0.45	0.69	0.22	-0.44	0.54	0.26	-0.44	0.46	0.24	-0.55	0.33	0.19	-0.6	0.14	0.24
1066	5.33	-0.56	1	0.49	-0.35	0.92	0.6	-0.45	0.86	0.64	-0.43	0.66	0.67	-0.4	0.52	0.62	-0.4	0.43	0.62	-0.42	0.28	0.67	-0.45	0.08	0.58	-0.36	0.03	0.61	NaN	NaN	NaN	-0.48	0.82	0.26	-0.45	0.69	0.22	-0.44	0.54	0.26	-0.44	0.46	0.24	-0.55	0.33	0.19	-0.6	0.14	0.24
1067	5.335	-0.56	1	0.5	-0.35	0.92	0.6	-0.45	0.86	0.64	-0.43	0.66	0.67	-0.4	0.52	0.62	-0.4	0.43	0.62	-0.42	0.28	0.67	-0.45	0.08	0.58	-0.36	0.03	0.61	NaN	NaN	NaN	-0.48	0.82	0.26	-0.45	0.69	0.22	-0.44	0.54	0.26	-0.44	0.46	0.24	-0.55	0.33	0.19	-0.6	0.14	0.24
1068	5.34	-0.56	1	0.5	-0.35	0.92	0.6	-0.45	0.86	0.64	-0.43	0.66	0.67	-0.4	0.52	0.62	-0.4	0.43	0.62	-0.42	0.28	0.67	-0.45	0.08	0.58	-0.36	0.03	0.61	NaN	NaN	NaN	-0.48	0.82	0.26	-0.45	0.69	0.22	-0.44	0.54	0.26	-0.44	0.46	0.24	-0.55	0.33	0.19	-0.6	0.14	0.24
1069	5.345	-0.56	1	0.5	-0.35	0.92	0.6	-0.44	0.86	0.64	-0.43	0.66	0.67	-0.4	0.52	0.62	-0.4	0.43	0.62	-0.42	0.28	0.67	-0.45	0.08	0.58	-0.36	0.03	0.61	NaN	NaN	NaN	-0.48	0.82	0.26	-0.45	0.69	0.22	-0.44	0.54	0.26	-0.44	0.46	0.24	-0.55	0.33	0.19	-0.59	0.14	0.24
1070	5.35	-0.56	1	0.5	-0.35	0.92	0.6	-0.44	0.86	0.64	-0.42	0.66	0.67	-0.4	0.52	0.62	-0.4	0.43	0.62	-0.42	0.28	0.67	-0.45	0.08	0.58	-0.36	0.03	0.61	NaN	NaN	NaN	-0.48	0.82	0.26	-0.45	0.69	0.22	-0.44	0.54	0.26	-0.44	0.46	0.24	-0.54	0.33	0.19	-0.59	0.13	0.24
1071	5.355	-0.55	1	0.5	-0.34	0.92	0.6	-0.44	0.86	0.64	-0.42	0.66	0.67	-0.4	0.52	0.62	-0.4	0.43	0.62	-0.42	0.28	0.67	-0.45	0.08	0.58	-0.36	0.03	0.61	NaN	NaN	NaN	-0.48	0.82	0.26	-0.45	0.69	0.22	-0.44	0.54	0.26	-0.44	0.46	0.24	-0.54	0.33	0.19	-0.59	0.13	0.24
1072	5.36	-0.55	1	0.5	-0.34	0.92	0.6	-0.44	0.86	0.64	-0.42	0.66	0.67	-0.4	0.52	0.62	-0.4	0.43	0.62	-0.42	0.28	0.67	-0.45	0.08	0.58	-0.36	0.03	0.61	NaN	NaN	NaN	-0.47	0.82	0.26	-0.45	0.69	0.22	-0.43	0.54	0.26	-0.43	0.46	0.24	-0.54	0.33	0.19	-0.58	0.13	0.24
1073	5.365	-0.55	1	0.5	-0.34	0.92	0.6	-0.44	0.86	0.64	-0.42	0.66	0.67	-0.4	0.52	0.62	-0.4	0.43	0.62	-0.42	0.28	0.67	-0.45	0.08	0.58	-0.36	0.03	0.61	NaN	NaN	NaN	-0.47	0.82	0.26	-0.45	0.69	0.22	-0.43	0.54	0.26	-0.43	0.46	0.24	-0.54	0.33	0.2	-0.58	0.13	0.24
1074	5.37	-0.55	1	0.5	-0.34	0.92	0.6	-0.44	0.86	0.65	-0.42	0.66	0.67	-0.4	0.52	0.62	-0.4	0.43	0.62	-0.42	0.28	0.67	-0.45	0.08	0.58	-0.36	0.03	0.61	NaN	NaN	NaN	-0.47	0.82	0.26	-0.45	0.69	0.22	-0.43	0.54	0.26	-0.43	0.46	0.24	-0.54	0.33	0.2	-0.58	0.13	0.24
1075	5.375	-0.55	1	0.5	-0.34	0.92	0.61	-0.44	0.86	0.65	-0.42	0.66	0.67	-0.4	0.52	0.62	-0.4	0.43	0.62	-0.42	0.28	0.67	-0.45	0.08	0.58	-0.36	0.03	0.61	NaN	NaN	NaN	-0.47	0.82	0.26	-0.44	0.69	0.22	-0.43	0.54	0.26	-0.43	0.46	0.24	-0.53	0.33	0.2	-0.57	0.13	0.24
1076	5.38	-0.55	1	0.5	-0.34	0.92	0.61	-0.44	0.86	0.65	-0.42	0.66	0.67	-0.4	0.52	0.62	-0.4	0.43	0.62	-0.42	0.28	0.67	-0.45	0.08	0.58	-0.36	0.03	0.61	NaN	NaN	NaN	-0.47	0.82	0.26	-0.44	0.69	0.22	-0.43	0.54	0.26	-0.43	0.46	0.24	-0.53	0.33	0.2	-0.57	0.13	0.24
1077	5.385	-0.55	1	0.5	-0.34	0.92	0.61	-0.43	0.86	0.65	-0.42	0.66	0.67	-0.4	0.52	0.62	-0.4	0.43	0.63	-0.42	0.28	0.67	-0.45	0.08	0.58	-0.36	0.03	0.61	NaN	NaN	NaN	-0.47	0.82	0.26	-0.44	0.69	0.22	-0.43	0.54	0.26	-0.43	0.46	0.24	-0.53	0.32	0.2	-0.57	0.13	0.24
1078	5.39	-0.55	1	0.5	-0.33	0.92	0.61	-0.43	0.86	0.65	-0.42	0.66	0.67	-0.4	0.52	0.62	-0.4	0.43	0.63	-0.42	0.28	0.67	-0.45	0.08	0.58	-0.36	0.03	0.61	NaN	NaN	NaN	-0.47	0.83	0.26	-0.44	0.69	0.22	-0.43	0.54	0.26	-0.42	0.46	0.24	-0.53	0.32	0.2	-0.56	0.13	0.24
1079	5.395	-0.54	1	0.5	-0.33	0.92	0.61	-0.43	0.86	0.65	-0.42	0.66	0.67	-0.39	0.52	0.62	-0.4	0.43	0.63	-0.42	0.28	0.67	-0.45	0.08	0.58	-0.36	0.03	0.61	NaN	NaN	NaN	-0.47	0.83	0.26	-0.44	0.69	0.22	-0.42	0.54	0.26	-0.42	0.46	0.24	-0.52	0.32	0.2	-0.56	0.13	0.24
1080	5.4	-0.54	1	0.5	-0.33	0.92	0.61	-0.43	0.86	0.65	-0.41	0.66	0.67	-0.39	0.52	0.62	-0.4	0.43	0.63	-0.42	0.28	0.67	-0.45	0.08	0.58	-0.36	0.03	0.61	NaN	NaN	NaN	-0.47	0.83	0.26	-0.44	0.69	0.22	-0.42	0.54	0.26	-0.42	0.46	0.24	-0.52	0.32	0.2	-0.55	0.13	0.24
1081	5.405	-0.54	1	0.51	-0.33	0.92	0.61	-0.43	0.86	0.65	-0.41	0.66	0.67	-0.39	0.52	0.62	-0.4	0.43	0.63	-0.42	0.28	0.67	-0.45	0.08	0.58	-0.36	0.03	0.61	NaN	NaN	NaN	-0.47	0.83	0.27	-0.44	0.69	0.22	-0.42	0.54	0.26	-0.42	0.46	0.24	-0.52	0.32	0.2	-0.55	0.13	0.24
1082	5.41	-0.54	1	0.51	-0.33	0.92	0.61	-0.43	0.86	0.65	-0.41	0.66	0.67	-0.39	0.52	0.62	-0.39	0.43	0.63	-0.42	0.28	0.67	-0.45	0.08	0.58	-0.36	0.03	0.61	NaN	NaN	NaN	-0.47	0.83	0.27	-0.44	0.69	0.22	-0.42	0.54	0.26	-0.42	0.46	0.24	-0.51	0.32	0.2	-0.54	0.13	0.23
1083	5.415	-0.54	1	0.51	-0.33	0.92	0.61	-0.43	0.86	0.65	-0.41	0.66	0.67	-0.39	0.52	0.62	-0.39	0.43	0.63	-0.42	0.28	0.67	-0.45	0.08	0.58	-0.36	0.03	0.61	NaN	NaN	NaN	-0.47	0.83	0.27	-0.44	0.69	0.22	-0.42	0.54	0.26	-0.41	0.46	0.24	-0.51	0.32	0.2	-0.54	0.12	0.23
1084	5.42	-0.54	1	0.51	-0.33	0.92	0.61	-0.42	0.86	0.65	-0.41	0.66	0.67	-0.39	0.52	0.62	-0.39	0.43	0.63	-0.42	0.28	0.67	-0.45	0.08	0.58	-0.36	0.03	0.61	NaN	NaN	NaN	-0.47	0.83	0.27	-0.43	0.69	0.22	-0.42	0.54	0.26	-0.41	0.46	0.24	-0.51	0.32	0.19	-0.53	0.12	0.23
1085	5.425	-0.54	1	0.51	-0.33	0.92	0.61	-0.42	0.86	0.65	-0.41	0.66	0.67	-0.39	0.52	0.62	-0.39	0.43	0.63	-0.42	0.28	0.67	-0.45	0.08	0.58	-0.36	0.03	0.61	NaN	NaN	NaN	-0.46	0.83	0.27	-0.43	0.69	0.22	-0.41	0.55	0.26	-0.41	0.46	0.24	-0.5	0.32	0.19	-0.53	0.12	0.23
1086	5.43	-0.54	1	0.51	-0.33	0.92	0.61	-0.42	0.86	0.65	-0.41	0.66	0.67	-0.39	0.52	0.62	-0.39	0.43	0.63	-0.42	0.28	0.67	-0.45	0.08	0.58	-0.36	0.03	0.61	NaN	NaN	NaN	-0.46	0.83	0.27	-0.43	0.69	0.22	-0.41	0.54	0.26	-0.41	0.46	0.24	-0.5	0.32	0.19	-0.52	0.12	0.23
1087	5.435	-0.54	1	0.51	-0.32	0.92	0.61	-0.42	0.86	0.65	-0.41	0.66	0.67	-0.39	0.52	0.62	-0.39	0.43	0.63	-0.42	0.28	0.67	-0.45	0.08	0.58	-0.36	0.03	0.61	NaN	NaN	NaN	-0.46	0.83	0.27	-0.43	0.69	0.22	-0.41	0.55	0.26	-0.4	0.46	0.24	-0.5	0.32	0.19	-0.52	0.12	0.23
1088	5.44	-0.54	1	0.51	-0.32	0.92	0.61	-0.42	0.86	0.65	-0.41	0.66	0.67	-0.39	0.52	0.62	-0.39	0.43	0.63	-0.42	0.28	0.67	-0.45	0.08	0.58	-0.36	0.03	0.61	NaN	NaN	NaN	-0.46	0.83	0.27	-0.43	0.69	0.22	-0.41	0.55	0.26	-0.4	0.46	0.24	-0.49	0.32	0.19	-0.51	0.12	0.23
1089	5.445	-0.53	1	0.51	-0.32	0.92	0.61	-0.42	0.86	0.65	-0.41	0.66	0.67	-0.39	0.52	0.62	-0.39	0.43	0.63	-0.42	0.28	0.67	-0.45	0.08	0.58	-0.36	0.03	0.61	NaN	NaN	NaN	-0.46	0.83	0.27	-0.43	0.69	0.22	-0.4	0.55	0.26	-0.4	0.46	0.24	-0.49	0.32	0.19	-0.51	0.12	0.23
1090	5.45	-0.53	1	0.51	-0.32	0.92	0.61	-0.42	0.86	0.65	-0.4	0.66	0.67	-0.39	0.52	0.62	-0.39	0.43	0.63	-0.42	0.28	0.67	-0.45	0.08	0.58	-0.36	0.03	0.61	NaN	NaN	NaN	-0.46	0.83	0.27	-0.42	0.69	0.22	-0.4	0.55	0.26	-0.39	0.46	0.24	-0.48	0.32	0.19	-0.5	0.12	0.23
1091	5.455	-0.53	1	0.51	-0.32	0.92	0.61	-0.41	0.86	0.65	-0.4	0.66	0.67	-0.39	0.52	0.62	-0.39	0.43	0.62	-0.41	0.28	0.67	-0.45	0.08	0.58	-0.36	0.03	0.61	NaN	NaN	NaN	-0.46	0.83	0.27	-0.42	0.69	0.22	-0.4	0.55	0.26	-0.39	0.47	0.24	-0.48	0.32	0.19	-0.5	0.12	0.23
1092	5.46	-0.53	1	0.51	-0.32	0.92	0.61	-0.41	0.86	0.65	-0.4	0.66	0.67	-0.38	0.52	0.62	-0.39	0.43	0.62	-0.41	0.28	0.67	-0.45	0.08	0.58	-0.36	0.03	0.61	NaN	NaN	NaN	-0.46	0.83	0.27	-0.42	0.7	0.22	-0.4	0.55	0.26	-0.39	0.47	0.24	-0.48	0.32	0.2	-0.49	0.12	0.23
1093	5.465	-0.53	1	0.51	-0.31	0.92	0.61	-0.41	0.86	0.65	-0.4	0.66	0.67	-0.38	0.52	0.62	-0.39	0.43	0.62	-0.41	0.28	0.67	-0.45	0.08	0.58	-0.36	0.03	0.61	NaN	NaN	NaN	-0.46	0.83	0.27	-0.42	0.7	0.22	-0.39	0.55	0.26	-0.38	0.47	0.24	-0.47	0.32	0.2	-0.49	0.12	0.24
1094	5.47	-0.53	1	0.51	-0.31	0.92	0.61	-0.41	0.86	0.65	-0.4	0.66	0.67	-0.38	0.52	0.62	-0.39	0.43	0.62	-0.41	0.28	0.67	-0.45	0.08	0.58	-0.36	0.03	0.61	NaN	NaN	NaN	-0.46	0.83	0.27	-0.42	0.7	0.22	-0.39	0.55	0.26	-0.38	0.47	0.24	-0.47	0.32	0.2	-0.48	0.12	0.24
1095	5.475	-0.53	1	0.51	-0.31	0.92	0.61	-0.41	0.86	0.65	-0.4	0.66	0.67	-0.38	0.52	0.62	-0.39	0.43	0.62	-0.41	0.28	0.67	-0.45	0.08	0.58	-0.36	0.03	0.61	NaN	NaN	NaN	-0.46	0.83	0.27	-0.41	0.7	0.22	-0.39	0.55	0.26	-0.38	0.47	0.24	-0.47	0.32	0.2	-0.48	0.12	0.24
1096	5.48	-0.53	1	0.51	-0.31	0.92	0.61	-0.41	0.86	0.65	-0.4	0.66	0.67	-0.38	0.52	0.62	-0.39	0.43	0.62	-0.41	0.28	0.67	-0.45	0.08	0.58	-0.36	0.03	0.61	NaN	NaN	NaN	-0.45	0.83	0.27	-0.41	0.7	0.22	-0.38	0.55	0.26	-0.38	0.47	0.24	-0.46	0.32	0.2	-0.47	0.12	0.24
1097	5.485	-0.53	1	0.51	-0.31	0.92	0.61	-0.41	0.86	0.65	-0.4	0.66	0.67	-0.38	0.52	0.62	-0.39	0.43	0.62	-0.41	0.28	0.67	-0.45	0.08	0.58	-0.36	0.03	0.61	NaN	NaN	NaN	-0.45	0.83	0.27	-0.41	0.7	0.22	-0.38	0.55	0.26	-0.37	0.47	0.24	-0.46	0.32	0.2	-0.47	0.12	0.24
1098	5.49	-0.52	1	0.51	-0.31	0.92	0.61	-0.41	0.86	0.65	-0.4	0.66	0.67	-0.38	0.52	0.62	-0.39	0.43	0.62	-0.41	0.28	0.67	-0.45	0.08	0.58	-0.36	0.03	0.61	NaN	NaN	NaN	-0.45	0.83	0.27	-0.41	0.7	0.22	-0.38	0.55	0.26	-0.37	0.47	0.24	-0.45	0.32	0.2	-0.46	0.12	0.24
1099	5.495	-0.52	1	0.51	-0.31	0.92	0.6	-0.41	0.86	0.65	-0.4	0.66	0.67	-0.38	0.52	0.62	-0.39	0.43	0.62	-0.41	0.28	0.67	-0.45	0.08	0.58	-0.36	0.03	0.61	NaN	NaN	NaN	-0.45	0.83	0.27	-0.41	0.7	0.22	-0.38	0.55	0.26	-0.37	0.47	0.24	-0.45	0.32	0.2	-0.46	0.12	0.24
1100	5.5	-0.52	1	0.51	-0.31	0.92	0.6	-0.4	0.86	0.65	-0.39	0.66	0.67	-0.38	0.52	0.62	-0.39	0.43	0.62	-0.41	0.28	0.67	-0.45	0.08	0.58	-0.36	0.03	0.61	NaN	NaN	NaN	-0.45	0.83	0.27	-0.4	0.7	0.22	-0.37	0.55	0.26	-0.36	0.47	0.24	-0.45	0.32	0.2	-0.45	0.12	0.24
1101	5.505	-0.52	1	0.51	-0.3	0.92	0.6	-0.4	0.86	0.65	-0.39	0.66	0.67	-0.38	0.52	0.62	-0.38	0.43	0.62	-0.41	0.28	0.67	-0.45	0.08	0.58	-0.36	0.03	0.61	NaN	NaN	NaN	-0.45	0.83	0.27	-0.4	0.7	0.22	-0.37	0.55	0.26	-0.36	0.47	0.24	-0.44	0.32	0.2	-0.45	0.12	0.24
1102	5.51	-0.52	1	0.51	-0.3	0.92	0.6	-0.4	0.86	0.65	-0.39	0.66	0.67	-0.38	0.52	0.62	-0.38	0.43	0.62	-0.41	0.28	0.67	-0.45	0.08	0.58	-0.36	0.03	0.61	NaN	NaN	NaN	-0.45	0.82	0.27	-0.4	0.7	0.22	-0.37	0.55	0.26	-0.36	0.47	0.24	-0.44	0.32	0.2	-0.44	0.12	0.24
1103	5.515	-0.52	1	0.51	-0.3	0.92	0.6	-0.4	0.86	0.65	-0.39	0.66	0.67	-0.38	0.52	0.62	-0.38	0.43	0.62	-0.41	0.28	0.67	-0.45	0.08	0.58	-0.36	0.03	0.61	NaN	NaN	NaN	-0.45	0.82	0.27	-0.4	0.7	0.22	-0.36	0.55	0.26	-0.35	0.47	0.24	-0.44	0.32	0.2	-0.44	0.12	0.24
1104	5.52	-0.52	1	0.51	-0.3	0.92	0.6	-0.4	0.86	0.65	-0.39	0.66	0.67	-0.38	0.52	0.62	-0.38	0.43	0.62	-0.41	0.28	0.67	-0.45	0.08	0.58	-0.36	0.03	0.61	NaN	NaN	NaN	-0.44	0.82	0.27	-0.4	0.7	0.22	-0.36	0.55	0.26	-0.35	0.47	0.24	-0.43	0.32	0.2	-0.43	0.12	0.24
1105	5.525	-0.52	1	0.51	-0.3	0.92	0.6	-0.4	0.86	0.65	-0.39	0.66	0.67	-0.38	0.52	0.62	-0.38	0.43	0.62	-0.41	0.28	0.67	-0.45	0.08	0.58	-0.36	0.03	0.61	NaN	NaN	NaN	-0.44	0.82	0.27	-0.39	0.7	0.22	-0.36	0.55	0.26	-0.35	0.47	0.24	-0.43	0.32	0.2	-0.43	0.12	0.24
1106	5.53	-0.52	1	0.51	-0.3	0.92	0.6	-0.4	0.86	0.65	-0.39	0.66	0.67	-0.38	0.52	0.62	-0.38	0.43	0.62	-0.41	0.28	0.67	-0.45	0.08	0.58	-0.36	0.03	0.61	NaN	NaN	NaN	-0.44	0.82	0.27	-0.39	0.7	0.22	-0.36	0.55	0.26	-0.34	0.47	0.24	-0.42	0.32	0.2	-0.42	0.12	0.24
1107	5.535	-0.52	1	0.51	-0.3	0.92	0.6	-0.4	0.86	0.65	-0.39	0.66	0.67	-0.37	0.52	0.62	-0.38	0.43	0.62	-0.41	0.28	0.67	-0.45	0.08	0.58	-0.36	0.03	0.61	NaN	NaN	NaN	-0.44	0.82	0.27	-0.39	0.7	0.22	-0.35	0.55	0.26	-0.34	0.47	0.24	-0.42	0.32	0.2	-0.42	0.12	0.24
1108	5.54	-0.51	1	0.51	-0.3	0.92	0.6	-0.39	0.86	0.65	-0.39	0.66	0.67	-0.37	0.52	0.62	-0.38	0.43	0.62	-0.41	0.28	0.67	-0.45	0.08	0.58	-0.36	0.03	0.61	NaN	NaN	NaN	-0.44	0.82	0.27	-0.39	0.7	0.22	-0.35	0.55	0.26	-0.34	0.47	0.24	-0.42	0.32	0.2	-0.41	0.12	0.24
1109	5.545	-0.51	1	0.51	-0.3	0.92	0.6	-0.39	0.86	0.65	-0.39	0.66	0.67	-0.37	0.52	0.62	-0.38	0.43	0.63	-0.41	0.28	0.67	-0.45	0.08	0.58	-0.36	0.03	0.61	NaN	NaN	NaN	-0.44	0.82	0.27	-0.39	0.7	0.22	-0.35	0.55	0.26	-0.33	0.47	0.24	-0.41	0.32	0.2	-0.41	0.12	0.24
1110	5.55	-0.51	0.99	0.51	-0.3	0.92	0.6	-0.39	0.86	0.65	-0.38	0.66	0.67	-0.37	0.52	0.62	-0.38	0.43	0.63	-0.41	0.28	0.67	-0.45	0.08	0.58	-0.36	0.03	0.61	NaN	NaN	NaN	-0.44	0.82	0.27	-0.39	0.69	0.22	-0.35	0.55	0.26	-0.33	0.47	0.24	-0.41	0.32	0.2	-0.4	0.12	0.23
1111	5.555	-0.51	0.99	0.51	-0.29	0.92	0.6	-0.39	0.86	0.65	-0.38	0.66	0.67	-0.37	0.52	0.62	-0.38	0.43	0.63	-0.41	0.28	0.67	-0.45	0.08	0.58	-0.36	0.03	0.61	NaN	NaN	NaN	-0.43	0.82	0.27	-0.38	0.69	0.22	-0.34	0.55	0.26	-0.33	0.47	0.24	-0.41	0.32	0.2	-0.4	0.12	0.23
1112	5.56	-0.51	0.99	0.51	-0.29	0.92	0.6	-0.39	0.86	0.65	-0.38	0.66	0.67	-0.37	0.52	0.62	-0.38	0.43	0.63	-0.41	0.28	0.67	-0.45	0.08	0.58	-0.36	0.03	0.61	NaN	NaN	NaN	-0.43	0.82	0.27	-0.38	0.69	0.22	-0.34	0.55	0.26	-0.33	0.47	0.24	-0.4	0.31	0.2	-0.39	0.12	0.23
1113	5.565	-0.51	0.99	0.51	-0.29	0.92	0.6	-0.39	0.86	0.65	-0.38	0.66	0.67	-0.37	0.52	0.62	-0.38	0.43	0.63	-0.41	0.28	0.67	-0.45	0.08	0.58	-0.36	0.03	0.61	NaN	NaN	NaN	-0.43	0.82	0.27	-0.38	0.69	0.22	-0.34	0.55	0.26	-0.32	0.47	0.24	-0.4	0.31	0.19	-0.39	0.11	0.23
1114	5.57	-0.51	0.99	0.51	-0.29	0.92	0.6	-0.39	0.86	0.65	-0.38	0.66	0.67	-0.37	0.52	0.62	-0.38	0.43	0.63	-0.41	0.28	0.67	-0.45	0.08	0.58	-0.36	0.03	0.61	NaN	NaN	NaN	-0.43	0.82	0.27	-0.38	0.69	0.22	-0.34	0.55	0.26	-0.32	0.47	0.24	-0.39	0.31	0.19	-0.38	0.11	0.23
1115	5.575	-0.51	0.99	0.51	-0.29	0.92	0.6	-0.39	0.86	0.65	-0.38	0.66	0.67	-0.37	0.52	0.62	-0.38	0.43	0.63	-0.41	0.28	0.67	-0.45	0.08	0.58	-0.36	0.03	0.61	NaN	NaN	NaN	-0.43	0.82	0.27	-0.38	0.69	0.22	-0.33	0.55	0.26	-0.32	0.47	0.24	-0.39	0.31	0.19	-0.37	0.11	0.23
1116	5.58	-0.5	0.99	0.51	-0.29	0.92	0.61	-0.39	0.86	0.65	-0.38	0.66	0.67	-0.37	0.52	0.62	-0.38	0.43	0.63	-0.41	0.28	0.67	-0.45	0.08	0.58	-0.36	0.03	0.61	NaN	NaN	NaN	-0.43	0.82	0.27	-0.37	0.69	0.22	-0.33	0.55	0.26	-0.31	0.47	0.24	-0.38	0.31	0.19	-0.37	0.11	0.23
1117	5.585	-0.5	0.99	0.51	-0.29	0.92	0.61	-0.38	0.86	0.65	-0.38	0.66	0.67	-0.37	0.52	0.62	-0.38	0.43	0.63	-0.41	0.28	0.67	-0.45	0.08	0.58	-0.36	0.03	0.61	NaN	NaN	NaN	-0.42	0.82	0.27	-0.37	0.69	0.22	-0.33	0.55	0.26	-0.31	0.47	0.24	-0.38	0.31	0.19	-0.36	0.11	0.23
1118	5.59	-0.5	0.99	0.51	-0.29	0.92	0.61	-0.38	0.86	0.65	-0.38	0.66	0.67	-0.37	0.52	0.62	-0.38	0.43	0.63	-0.41	0.28	0.67	-0.45	0.08	0.58	-0.36	0.03	0.61	NaN	NaN	NaN	-0.42	0.82	0.27	-0.37	0.69	0.22	-0.33	0.55	0.26	-0.31	0.47	0.24	-0.38	0.31	0.19	-0.36	0.11	0.23
1119	5.595	-0.5	0.99	0.51	-0.28	0.92	0.61	-0.38	0.86	0.65	-0.38	0.66	0.67	-0.37	0.52	0.62	-0.38	0.42	0.63	-0.41	0.27	0.67	-0.45	0.08	0.58	-0.36	0.03	0.61	NaN	NaN	NaN	-0.42	0.82	0.27	-0.37	0.69	0.22	-0.32	0.55	0.26	-0.3	0.47	0.24	-0.37	0.31	0.19	-0.35	0.11	0.23
1120	5.6	-0.5	0.99	0.51	-0.28	0.92	0.61	-0.38	0.86	0.65	-0.38	0.66	0.67	-0.37	0.52	0.62	-0.38	0.42	0.63	-0.41	0.27	0.67	-0.45	0.08	0.58	-0.36	0.03	0.61	NaN	NaN	NaN	-0.42	0.82	0.27	-0.37	0.69	0.22	-0.32	0.55	0.26	-0.3	0.47	0.24	-0.37	0.31	0.19	-0.35	0.11	0.23
1121	5.605	-0.5	0.99	0.51	-0.28	0.92	0.61	-0.38	0.86	0.65	-0.37	0.66	0.67	-0.37	0.52	0.62	-0.37	0.42	0.63	-0.41	0.27	0.67	-0.45	0.08	0.58	-0.36	0.03	0.61	NaN	NaN	NaN	-0.42	0.82	0.27	-0.36	0.69	0.22	-0.32	0.55	0.26	-0.3	0.47	0.24	-0.37	0.31	0.19	-0.35	0.11	0.23
1122	5.61	-0.5	0.99	0.51	-0.28	0.92	0.61	-0.38	0.86	0.65	-0.37	0.66	0.67	-0.37	0.52	0.62	-0.37	0.42	0.63	-0.41	0.27	0.67	-0.45	0.08	0.58	-0.36	0.03	0.61	NaN	NaN	NaN	-0.41	0.82	0.27	-0.36	0.69	0.22	-0.31	0.55	0.26	-0.3	0.47	0.24	-0.36	0.31	0.19	-0.34	0.11	0.23
1123	5.615	-0.5	0.99	0.51	-0.28	0.92	0.61	-0.38	0.86	0.65	-0.37	0.66	0.67	-0.36	0.52	0.62	-0.37	0.42	0.63	-0.41	0.27	0.67	-0.45	0.08	0.58	-0.36	0.03	0.61	NaN	NaN	NaN	-0.41	0.82	0.27	-0.36	0.69	0.22	-0.31	0.55	0.26	-0.29	0.47	0.24	-0.36	0.31	0.19	-0.34	0.11	0.23
1124	5.62	-0.49	0.99	0.51	-0.28	0.92	0.61	-0.38	0.86	0.65	-0.37	0.66	0.67	-0.36	0.52	0.62	-0.37	0.42	0.63	-0.41	0.27	0.67	-0.45	0.08	0.58	-0.36	0.03	0.61	NaN	NaN	NaN	-0.41	0.82	0.27	-0.36	0.69	0.22	-0.31	0.55	0.26	-0.29	0.47	0.24	-0.35	0.31	0.19	-0.33	0.11	0.23
1125	5.625	-0.49	0.99	0.51	-0.28	0.92	0.61	-0.38	0.86	0.65	-0.37	0.66	0.67	-0.36	0.52	0.62	-0.37	0.42	0.63	-0.4	0.27	0.67	-0.45	0.08	0.58	-0.36	0.03	0.61	NaN	NaN	NaN	-0.41	0.82	0.27	-0.35	0.69	0.22	-0.31	0.55	0.26	-0.29	0.47	0.24	-0.35	0.31	0.19	-0.33	0.11	0.23
1126	5.63	-0.49	0.99	0.51	-0.28	0.92	0.61	-0.37	0.86	0.65	-0.37	0.66	0.67	-0.36	0.52	0.62	-0.37	0.42	0.63	-0.4	0.27	0.67	-0.45	0.08	0.58	-0.36	0.03	0.61	NaN	NaN	NaN	-0.41	0.82	0.27	-0.35	0.69	0.22	-0.31	0.55	0.26	-0.28	0.47	0.24	-0.35	0.31	0.19	-0.32	0.11	0.23
1127	5.635	-0.49	0.99	0.51	-0.28	0.92	0.61	-0.37	0.86	0.65	-0.37	0.66	0.67	-0.36	0.52	0.62	-0.37	0.42	0.63	-0.4	0.27	0.67	-0.45	0.08	0.58	-0.36	0.03	0.61	NaN	NaN	NaN	-0.41	0.81	0.27	-0.35	0.69	0.22	-0.3	0.55	0.26	-0.28	0.47	0.24	-0.34	0.31	0.19	-0.32	0.11	0.22
1128	5.64	-0.49	0.99	0.51	-0.28	0.92	0.61	-0.37	0.86	0.65	-0.37	0.66	0.67	-0.36	0.52	0.62	-0.37	0.42	0.63	-0.4	0.27	0.67	-0.45	0.08	0.58	-0.36	0.03	0.61	NaN	NaN	NaN	-0.4	0.81	0.27	-0.35	0.69	0.22	-0.3	0.55	0.26	-0.28	0.47	0.24	-0.34	0.31	0.19	-0.31	0.11	0.22
1129	5.645	-0.49	0.99	0.5	-0.27	0.92	0.61	-0.37	0.86	0.65	-0.37	0.66	0.67	-0.36	0.52	0.62	-0.37	0.42	0.63	-0.4	0.27	0.67	-0.45	0.08	0.58	-0.36	0.03	0.61	NaN	NaN	NaN	-0.4	0.81	0.27	-0.34	0.69	0.22	-0.3	0.55	0.26	-0.28	0.47	0.24	-0.34	0.31	0.19	-0.31	0.11	0.22
1130	5.65	-0.49	0.99	0.5	-0.27	0.92	0.61	-0.37	0.86	0.65	-0.37	0.66	0.67	-0.36	0.52	0.62	-0.37	0.42	0.63	-0.4	0.27	0.67	-0.45	0.08	0.58	-0.36	0.03	0.61	NaN	NaN	NaN	-0.4	0.81	0.27	-0.34	0.69	0.22	-0.3	0.55	0.26	-0.27	0.47	0.24	-0.33	0.31	0.19	-0.3	0.11	0.22
1131	5.655	-0.48	0.99	0.5	-0.27	0.92	0.61	-0.37	0.86	0.65	-0.37	0.66	0.67	-0.36	0.52	0.62	-0.37	0.42	0.63	-0.4	0.27	0.67	-0.45	0.08	0.58	-0.36	0.03	0.61	NaN	NaN	NaN	-0.4	0.81	0.27	-0.34	0.69	0.22	-0.29	0.55	0.26	-0.27	0.47	0.24	-0.33	0.31	0.19	-0.3	0.11	0.22
1132	5.66	-0.48	0.99	0.5	-0.27	0.92	0.61	-0.37	0.86	0.65	-0.36	0.66	0.67	-0.36	0.52	0.62	-0.37	0.42	0.62	-0.4	0.27	0.67	-0.45	0.08	0.58	-0.36	0.03	0.61	NaN	NaN	NaN	-0.39	0.81	0.27	-0.34	0.69	0.22	-0.29	0.55	0.25	-0.27	0.47	0.24	-0.33	0.31	0.19	-0.3	0.11	0.22
1133	5.665	-0.48	0.99	0.5	-0.27	0.92	0.61	-0.37	0.86	0.65	-0.36	0.66	0.67	-0.36	0.52	0.62	-0.37	0.42	0.62	-0.4	0.27	0.67	-0.45	0.08	0.58	-0.36	0.03	0.61	NaN	NaN	NaN	-0.39	0.81	0.26	-0.33	0.69	0.22	-0.29	0.54	0.25	-0.27	0.47	0.24	-0.32	0.31	0.19	-0.29	0.11	0.22
1134	5.67	-0.48	0.99	0.5	-0.27	0.92	0.6	-0.37	0.86	0.65	-0.36	0.66	0.67	-0.36	0.52	0.62	-0.37	0.42	0.62	-0.4	0.27	0.67	-0.45	0.08	0.58	-0.36	0.03	0.61	NaN	NaN	NaN	-0.39	0.81	0.26	-0.33	0.69	0.22	-0.28	0.54	0.26	-0.26	0.47	0.24	-0.32	0.31	0.19	-0.29	0.11	0.22
1135	5.675	-0.48	0.99	0.5	-0.27	0.92	0.6	-0.36	0.86	0.65	-0.36	0.66	0.67	-0.36	0.52	0.62	-0.37	0.42	0.62	-0.4	0.27	0.67	-0.45	0.08	0.58	-0.36	0.03	0.61	NaN	NaN	NaN	-0.39	0.81	0.26	-0.33	0.69	0.22	-0.28	0.54	0.26	-0.26	0.47	0.24	-0.32	0.31	0.19	-0.29	0.11	0.22
1136	5.68	-0.48	0.99	0.5	-0.26	0.92	0.6	-0.36	0.86	0.65	-0.36	0.66	0.67	-0.35	0.52	0.62	-0.37	0.42	0.62	-0.4	0.27	0.67	-0.45	0.08	0.58	-0.36	0.03	0.61	NaN	NaN	NaN	-0.39	0.81	0.26	-0.33	0.69	0.22	-0.28	0.54	0.26	-0.26	0.47	0.24	-0.31	0.31	0.19	-0.28	0.11	0.22
1137	5.685	-0.48	0.99	0.5	-0.26	0.92	0.6	-0.36	0.86	0.65	-0.36	0.66	0.67	-0.35	0.52	0.62	-0.36	0.42	0.62	-0.4	0.27	0.67	-0.45	0.08	0.58	-0.36	0.03	0.61	NaN	NaN	NaN	-0.38	0.81	0.26	-0.32	0.69	0.22	-0.28	0.54	0.26	-0.26	0.46	0.24	-0.31	0.3	0.19	-0.28	0.11	0.22
1138	5.69	-0.48	0.99	0.5	-0.26	0.92	0.6	-0.36	0.86	0.64	-0.36	0.66	0.67	-0.35	0.52	0.62	-0.36	0.42	0.62	-0.4	0.27	0.67	-0.45	0.08	0.58	-0.36	0.03	0.61	NaN	NaN	NaN	-0.38	0.81	0.26	-0.32	0.69	0.22	-0.28	0.54	0.26	-0.25	0.46	0.24	-0.31	0.3	0.19	-0.27	0.11	0.22
1139	5.695	-0.47	0.99	0.5	-0.26	0.92	0.6	-0.36	0.86	0.64	-0.36	0.66	0.67	-0.35	0.52	0.62	-0.36	0.42	0.62	-0.4	0.27	0.67	-0.45	0.08	0.58	-0.36	0.03	0.61	NaN	NaN	NaN	-0.38	0.81	0.26	-0.32	0.69	0.22	-0.27	0.54	0.26	-0.25	0.46	0.24	-0.3	0.3	0.19	-0.27	0.1	0.22
1140	5.7	-0.47	0.99	0.49	-0.26	0.92	0.6	-0.36	0.86	0.64	-0.36	0.66	0.67	-0.35	0.52	0.62	-0.36	0.42	0.62	-0.4	0.27	0.67	-0.45	0.08	0.58	-0.36	0.03	0.61	NaN	NaN	NaN	-0.38	0.81	0.26	-0.32	0.69	0.22	-0.27	0.54	0.26	-0.25	0.46	0.24	-0.3	0.3	0.19	-0.27	0.1	0.22
1141	5.705	-0.47	0.98	0.49	-0.26	0.92	0.6	-0.36	0.86	0.64	-0.35	0.66	0.67	-0.35	0.52	0.62	-0.36	0.42	0.62	-0.4	0.27	0.67	-0.45	0.08	0.58	-0.36	0.03	0.61	NaN	NaN	NaN	-0.37	0.81	0.26	-0.31	0.69	0.22	-0.27	0.54	0.26	-0.25	0.46	0.24	-0.3	0.3	0.19	-0.26	0.1	0.22
1142	5.71	-0.47	0.98	0.49	-0.26	0.92	0.6	-0.36	0.86	0.64	-0.35	0.66	0.67	-0.35	0.52	0.62	-0.36	0.42	0.62	-0.4	0.27	0.67	-0.45	0.08	0.58	-0.36	0.03	0.61	NaN	NaN	NaN	-0.37	0.81	0.26	-0.31	0.68	0.22	-0.27	0.54	0.26	-0.24	0.46	0.24	-0.3	0.3	0.19	-0.26	0.1	0.22
1143	5.715	-0.47	0.98	0.49	-0.26	0.92	0.6	-0.35	0.86	0.64	-0.35	0.66	0.67	-0.35	0.52	0.62	-0.36	0.42	0.62	-0.4	0.27	0.67	-0.45	0.08	0.58	-0.36	0.03	0.61	NaN	NaN	NaN	-0.37	0.81	0.26	-0.31	0.68	0.22	-0.26	0.54	0.26	-0.24	0.46	0.24	-0.29	0.3	0.19	-0.26	0.1	0.22
1144	5.72	-0.47	0.98	0.49	-0.25	0.92	0.6	-0.35	0.86	0.64	-0.35	0.66	0.67	-0.35	0.52	0.62	-0.36	0.42	0.62	-0.4	0.27	0.67	-0.45	0.08	0.58	-0.36	0.03	0.61	NaN	NaN	NaN	-0.37	0.81	0.26	-0.31	0.68	0.22	-0.26	0.54	0.26	-0.24	0.46	0.24	-0.29	0.3	0.19	-0.26	0.1	0.23
1145	5.725	-0.46	0.98	0.49	-0.25	0.92	0.6	-0.35	0.86	0.64	-0.35	0.66	0.67	-0.35	0.52	0.62	-0.36	0.42	0.62	-0.4	0.27	0.67	-0.45	0.08	0.58	-0.36	0.03	0.61	NaN	NaN	NaN	-0.37	0.8	0.26	-0.31	0.68	0.22	-0.26	0.54	0.26	-0.24	0.46	0.24	-0.29	0.3	0.19	-0.25	0.1	0.23
1146	5.73	-0.46	0.98	0.49	-0.25	0.92	0.6	-0.35	0.86	0.64	-0.35	0.66	0.67	-0.34	0.52	0.62	-0.36	0.42	0.62	-0.4	0.27	0.67	-0.45	0.08	0.58	-0.36	0.03	0.61	NaN	NaN	NaN	-0.36	0.8	0.26	-0.3	0.68	0.22	-0.26	0.54	0.26	-0.24	0.46	0.24	-0.29	0.3	0.19	-0.25	0.1	0.23
1147	5.735	-0.46	0.98	0.49	-0.25	0.92	0.6	-0.35	0.86	0.64	-0.35	0.66	0.67	-0.34	0.52	0.62	-0.36	0.42	0.62	-0.39	0.27	0.67	-0.44	0.08	0.58	-0.36	0.03	0.61	NaN	NaN	NaN	-0.36	0.8	0.26	-0.3	0.68	0.22	-0.26	0.54	0.26	-0.23	0.46	0.24	-0.28	0.3	0.19	-0.25	0.1	0.23
1148	5.74	-0.46	0.98	0.49	-0.25	0.92	0.6	-0.35	0.86	0.64	-0.35	0.66	0.67	-0.34	0.52	0.62	-0.35	0.42	0.62	-0.39	0.27	0.67	-0.44	0.08	0.58	-0.36	0.03	0.61	NaN	NaN	NaN	-0.36	0.8	0.26	-0.3	0.68	0.22	-0.25	0.54	0.26	-0.23	0.46	0.24	-0.28	0.29	0.19	-0.25	0.1	0.23
1149	5.745	-0.46	0.98	0.48	-0.25	0.92	0.6	-0.35	0.86	0.64	-0.34	0.66	0.67	-0.34	0.52	0.62	-0.35	0.42	0.62	-0.39	0.27	0.67	-0.44	0.08	0.58	-0.36	0.03	0.61	NaN	NaN	NaN	-0.36	0.8	0.26	-0.3	0.68	0.22	-0.25	0.53	0.26	-0.23	0.46	0.24	-0.28	0.29	0.19	-0.24	0.1	0.23
1150	5.75	-0.46	0.98	0.48	-0.25	0.92	0.6	-0.35	0.86	0.64	-0.34	0.66	0.67	-0.34	0.52	0.62	-0.35	0.42	0.62	-0.39	0.27	0.67	-0.44	0.08	0.58	-0.36	0.03	0.61	NaN	NaN	NaN	-0.35	0.8	0.26	-0.3	0.68	0.22	-0.25	0.53	0.26	-0.23	0.45	0.24	-0.28	0.29	0.19	-0.24	0.09	0.23
1151	5.755	-0.45	0.98	0.48	-0.24	0.92	0.6	-0.34	0.86	0.64	-0.34	0.66	0.67	-0.34	0.51	0.61	-0.35	0.42	0.62	-0.39	0.27	0.67	-0.44	0.08	0.58	-0.36	0.03	0.61	NaN	NaN	NaN	-0.35	0.8	0.26	-0.29	0.68	0.22	-0.25	0.53	0.26	-0.23	0.45	0.24	-0.27	0.29	0.19	-0.24	0.09	0.23
1152	5.76	-0.45	0.98	0.48	-0.24	0.92	0.6	-0.34	0.86	0.63	-0.34	0.66	0.67	-0.34	0.51	0.61	-0.35	0.42	0.62	-0.39	0.27	0.66	-0.44	0.08	0.58	-0.36	0.03	0.61	NaN	NaN	NaN	-0.35	0.8	0.25	-0.29	0.67	0.22	-0.25	0.53	0.26	-0.23	0.45	0.24	-0.27	0.29	0.19	-0.23	0.09	0.23
1153	5.765	-0.45	0.98	0.48	-0.24	0.92	0.6	-0.34	0.86	0.63	-0.34	0.66	0.67	-0.34	0.51	0.61	-0.35	0.42	0.62	-0.39	0.27	0.66	-0.44	0.08	0.58	-0.36	0.03	0.61	NaN	NaN	NaN	-0.35	0.8	0.25	-0.29	0.67	0.22	-0.25	0.53	0.26	-0.22	0.45	0.24	-0.27	0.29	0.19	-0.23	0.09	0.23
1154	5.77	-0.45	0.98	0.48	-0.24	0.92	0.6	-0.34	0.86	0.63	-0.34	0.66	0.66	-0.34	0.51	0.61	-0.35	0.42	0.62	-0.39	0.27	0.66	-0.44	0.08	0.58	-0.36	0.03	0.61	NaN	NaN	NaN	-0.34	0.8	0.25	-0.29	0.67	0.22	-0.25	0.53	0.26	-0.22	0.45	0.24	-0.27	0.29	0.19	-0.23	0.09	0.24
1155	5.775	-0.45	0.98	0.48	-0.24	0.92	0.59	-0.34	0.85	0.63	-0.34	0.66	0.66	-0.33	0.51	0.61	-0.35	0.42	0.62	-0.39	0.27	0.66	-0.44	0.08	0.58	-0.36	0.03	0.61	NaN	NaN	NaN	-0.34	0.8	0.25	-0.29	0.67	0.22	-0.24	0.53	0.26	-0.22	0.45	0.24	-0.27	0.28	0.2	-0.23	0.09	0.24
1156	5.78	-0.44	0.98	0.48	-0.24	0.92	0.59	-0.34	0.86	0.63	-0.34	0.66	0.66	-0.33	0.51	0.61	-0.35	0.42	0.62	-0.39	0.27	0.66	-0.44	0.08	0.58	-0.36	0.03	0.61	NaN	NaN	NaN	-0.34	0.8	0.25	-0.29	0.67	0.22	-0.24	0.53	0.26	-0.22	0.45	0.24	-0.26	0.28	0.2	-0.23	0.09	0.24
1157	5.785	-0.44	0.97	0.47	-0.23	0.92	0.59	-0.33	0.85	0.63	-0.33	0.66	0.66	-0.33	0.51	0.61	-0.35	0.42	0.62	-0.39	0.27	0.66	-0.44	0.08	0.58	-0.36	0.03	0.61	NaN	NaN	NaN	-0.34	0.79	0.25	-0.28	0.67	0.22	-0.24	0.52	0.26	-0.22	0.45	0.24	-0.26	0.28	0.2	-0.23	0.09	0.24
1158	5.79	-0.44	0.97	0.47	-0.23	0.92	0.59	-0.33	0.85	0.63	-0.33	0.66	0.66	-0.33	0.51	0.61	-0.35	0.42	0.62	-0.39	0.27	0.66	-0.44	0.08	0.58	-0.36	0.03	0.61	NaN	NaN	NaN	-0.34	0.79	0.25	-0.28	0.67	0.22	-0.24	0.52	0.26	-0.22	0.44	0.25	-0.26	0.28	0.2	-0.22	0.09	0.24
1159	5.795	-0.44	0.97	0.47	-0.23	0.92	0.59	-0.33	0.85	0.63	-0.33	0.66	0.66	-0.33	0.51	0.61	-0.34	0.42	0.62	-0.39	0.27	0.66	-0.44	0.08	0.58	-0.36	0.03	0.61	NaN	NaN	NaN	-0.33	0.79	0.25	-0.28	0.66	0.22	-0.24	0.52	0.26	-0.21	0.44	0.25	-0.26	0.28	0.2	-0.22	0.08	0.24
1160	5.8	-0.44	0.97	0.47	-0.23	0.92	0.59	-0.33	0.85	0.63	-0.33	0.66	0.66	-0.33	0.51	0.61	-0.34	0.42	0.62	-0.39	0.27	0.66	-0.44	0.08	0.58	-0.36	0.03	0.61	NaN	NaN	NaN	-0.33	0.79	0.25	-0.28	0.66	0.22	-0.24	0.52	0.26	-0.21	0.44	0.25	-0.26	0.28	0.2	-0.22	0.08	0.24
1161	5.805	-0.43	0.97	0.47	-0.23	0.92	0.59	-0.33	0.85	0.63	-0.33	0.66	0.66	-0.33	0.51	0.61	-0.34	0.42	0.62	-0.39	0.27	0.66	-0.44	0.08	0.58	-0.36	0.03	0.61	NaN	NaN	NaN	-0.33	0.79	0.25	-0.28	0.66	0.22	-0.23	0.52	0.26	-0.21	0.44	0.25	-0.26	0.28	0.2	-0.22	0.08	0.24
1162	5.81	-0.43	0.97	0.47	-0.23	0.92	0.59	-0.32	0.85	0.63	-0.33	0.66	0.66	-0.33	0.51	0.61	-0.34	0.42	0.61	-0.39	0.28	0.66	-0.44	0.08	0.58	-0.36	0.03	0.61	NaN	NaN	NaN	-0.33	0.79	0.25	-0.28	0.66	0.22	-0.23	0.52	0.26	-0.21	0.44	0.25	-0.25	0.28	0.2	-0.22	0.09	0.24
1163	5.815	-0.43	0.97	0.47	-0.22	0.92	0.59	-0.32	0.85	0.62	-0.33	0.66	0.66	-0.33	0.51	0.61	-0.34	0.42	0.61	-0.39	0.28	0.66	-0.44	0.08	0.58	-0.36	0.03	0.61	NaN	NaN	NaN	-0.32	0.79	0.25	-0.27	0.66	0.22	-0.23	0.52	0.26	-0.2	0.44	0.25	-0.25	0.28	0.2	-0.22	0.09	0.24
1164	5.82	-0.43	0.97	0.46	-0.22	0.92	0.59	-0.32	0.85	0.62	-0.32	0.66	0.66	-0.32	0.51	0.61	-0.34	0.42	0.61	-0.39	0.28	0.66	-0.44	0.08	0.58	-0.36	0.03	0.61	NaN	NaN	NaN	-0.32	0.79	0.25	-0.27	0.66	0.21	-0.23	0.52	0.26	-0.2	0.44	0.25	-0.25	0.28	0.2	-0.22	0.09	0.24
1165	5.825	-0.43	0.97	0.46	-0.22	0.92	0.59	-0.32	0.85	0.62	-0.32	0.66	0.66	-0.32	0.51	0.61	-0.34	0.42	0.61	-0.39	0.28	0.66	-0.44	0.08	0.58	-0.36	0.03	0.61	NaN	NaN	NaN	-0.32	0.79	0.25	-0.27	0.66	0.21	-0.22	0.52	0.26	-0.2	0.44	0.25	-0.25	0.28	0.2	-0.22	0.09	0.24
1166	5.83	-0.43	0.97	0.46	-0.22	0.92	0.58	-0.32	0.85	0.62	-0.32	0.66	0.66	-0.32	0.51	0.61	-0.34	0.42	0.61	-0.38	0.28	0.66	-0.44	0.08	0.58	-0.36	0.03	0.61	NaN	NaN	NaN	-0.32	0.79	0.25	-0.27	0.66	0.21	-0.22	0.52	0.26	-0.19	0.44	0.25	-0.25	0.28	0.2	-0.22	0.09	0.24
1167	5.835	-0.42	0.97	0.46	-0.22	0.92	0.58	-0.32	0.85	0.62	-0.32	0.66	0.66	-0.32	0.51	0.61	-0.34	0.42	0.61	-0.38	0.28	0.66	-0.44	0.08	0.58	-0.36	0.03	0.61	NaN	NaN	NaN	-0.31	0.79	0.24	-0.26	0.66	0.21	-0.22	0.52	0.26	-0.19	0.44	0.25	-0.24	0.28	0.2	-0.22	0.09	0.24
1168	5.84	-0.42	0.97	0.46	-0.22	0.92	0.58	-0.31	0.85	0.62	-0.32	0.66	0.65	-0.32	0.51	0.61	-0.34	0.42	0.61	-0.38	0.28	0.66	-0.44	0.08	0.58	-0.36	0.03	0.61	NaN	NaN	NaN	-0.31	0.79	0.24	-0.26	0.66	0.21	-0.21	0.52	0.26	-0.19	0.44	0.25	-0.24	0.28	0.2	-0.22	0.09	0.24
1169	5.845	-0.42	0.97	0.46	-0.21	0.92	0.58	-0.31	0.85	0.62	-0.32	0.66	0.65	-0.32	0.51	0.6	-0.34	0.42	0.61	-0.38	0.28	0.66	-0.44	0.08	0.58	-0.36	0.03	0.61	NaN	NaN	NaN	-0.31	0.79	0.24	-0.25	0.66	0.21	-0.21	0.52	0.26	-0.19	0.44	0.24	-0.24	0.28	0.2	-0.22	0.09	0.24
1170	5.85	-0.42	0.97	0.46	-0.21	0.92	0.58	-0.31	0.85	0.62	-0.32	0.66	0.65	-0.32	0.51	0.6	-0.33	0.42	0.61	-0.38	0.28	0.66	-0.44	0.08	0.58	-0.36	0.03	0.61	NaN	NaN	NaN	-0.31	0.79	0.24	-0.25	0.66	0.21	-0.21	0.52	0.26	-0.19	0.44	0.24	-0.24	0.28	0.2	-0.22	0.08	0.24
1171	5.855	-0.42	0.97	0.46	-0.21	0.92	0.58	-0.31	0.85	0.62	-0.32	0.66	0.65	-0.32	0.51	0.6	-0.33	0.42	0.61	-0.38	0.28	0.66	-0.44	0.09	0.58	-0.36	0.03	0.61	NaN	NaN	NaN	-0.3	0.79	0.24	-0.25	0.66	0.21	-0.2	0.52	0.26	-0.18	0.44	0.24	-0.24	0.28	0.19	-0.22	0.08	0.24
1172	5.86	-0.41	0.97	0.46	-0.21	0.92	0.58	-0.31	0.85	0.62	-0.32	0.66	0.65	-0.31	0.51	0.6	-0.33	0.42	0.61	-0.38	0.28	0.66	-0.44	0.09	0.58	-0.36	0.03	0.61	NaN	NaN	NaN	-0.3	0.79	0.24	-0.24	0.66	0.21	-0.2	0.52	0.25	-0.18	0.44	0.24	-0.24	0.28	0.19	-0.22	0.08	0.24
1173	5.865	-0.41	0.97	0.46	-0.21	0.92	0.58	-0.31	0.85	0.62	-0.31	0.66	0.65	-0.31	0.51	0.6	-0.33	0.42	0.61	-0.38	0.28	0.66	-0.44	0.09	0.58	-0.36	0.03	0.61	NaN	NaN	NaN	-0.3	0.79	0.24	-0.24	0.66	0.21	-0.2	0.52	0.25	-0.18	0.44	0.24	-0.24	0.28	0.19	-0.22	0.08	0.24
1174	5.87	-0.41	0.97	0.46	-0.21	0.92	0.58	-0.31	0.85	0.62	-0.31	0.66	0.65	-0.31	0.51	0.6	-0.33	0.42	0.61	-0.38	0.28	0.66	-0.44	0.09	0.58	-0.36	0.03	0.61	NaN	NaN	NaN	-0.3	0.79	0.24	-0.24	0.66	0.2	-0.2	0.52	0.25	-0.18	0.44	0.24	-0.24	0.28	0.19	-0.22	0.08	0.24
1175	5.875	-0.41	0.97	0.45	-0.2	0.92	0.58	-0.3	0.85	0.61	-0.31	0.66	0.65	-0.31	0.51	0.6	-0.33	0.42	0.61	-0.38	0.28	0.66	-0.44	0.09	0.58	-0.36	0.03	0.61	NaN	NaN	NaN	-0.29	0.79	0.24	-0.24	0.66	0.2	-0.2	0.52	0.25	-0.18	0.44	0.24	-0.24	0.28	0.19	-0.22	0.08	0.24
1176	5.88	-0.41	0.97	0.45	-0.2	0.92	0.58	-0.3	0.85	0.61	-0.31	0.66	0.65	-0.31	0.51	0.6	-0.33	0.42	0.61	-0.38	0.28	0.66	-0.44	0.09	0.58	-0.36	0.03	0.61	NaN	NaN	NaN	-0.29	0.79	0.24	-0.24	0.66	0.2	-0.2	0.52	0.25	-0.18	0.44	0.24	-0.24	0.28	0.19	-0.22	0.08	0.24
1177	5.885	-0.41	0.97	0.45	-0.2	0.92	0.58	-0.3	0.85	0.61	-0.31	0.66	0.65	-0.31	0.51	0.6	-0.33	0.42	0.61	-0.38	0.28	0.66	-0.44	0.09	0.58	-0.36	0.03	0.61	NaN	NaN	NaN	-0.29	0.79	0.24	-0.24	0.66	0.2	-0.2	0.52	0.25	-0.18	0.44	0.24	-0.24	0.28	0.19	-0.22	0.08	0.24
1178	5.89	-0.4	0.97	0.45	-0.2	0.92	0.57	-0.3	0.85	0.61	-0.31	0.66	0.65	-0.31	0.51	0.6	-0.33	0.42	0.61	-0.38	0.28	0.66	-0.44	0.09	0.58	-0.36	0.03	0.61	NaN	NaN	NaN	-0.29	0.79	0.23	-0.24	0.66	0.2	-0.2	0.52	0.25	-0.18	0.44	0.24	-0.24	0.28	0.19	-0.22	0.08	0.24
1179	5.895	-0.4	0.97	0.45	-0.2	0.92	0.57	-0.3	0.85	0.61	-0.31	0.66	0.64	-0.31	0.51	0.6	-0.32	0.42	0.6	-0.38	0.28	0.66	-0.44	0.09	0.58	-0.36	0.03	0.61	NaN	NaN	NaN	-0.29	0.79	0.23	-0.23	0.66	0.2	-0.2	0.52	0.25	-0.18	0.44	0.24	-0.24	0.28	0.19	-0.22	0.08	0.24
1180	5.9	-0.4	0.97	0.45	-0.2	0.92	0.57	-0.3	0.85	0.61	-0.31	0.66	0.64	-0.31	0.51	0.6	-0.32	0.42	0.6	-0.38	0.28	0.65	-0.44	0.09	0.58	-0.36	0.04	0.61	NaN	NaN	NaN	-0.28	0.79	0.23	-0.23	0.66	0.2	-0.2	0.52	0.25	-0.18	0.44	0.24	-0.24	0.28	0.19	-0.22	0.08	0.24
1181	5.905	-0.4	0.97	0.45	-0.2	0.92	0.57	-0.3	0.85	0.61	-0.31	0.66	0.64	-0.3	0.51	0.6	-0.32	0.42	0.6	-0.37	0.28	0.65	-0.44	0.09	0.58	-0.36	0.04	0.61	NaN	NaN	NaN	-0.28	0.79	0.23	-0.23	0.66	0.2	-0.2	0.52	0.25	-0.18	0.44	0.24	-0.24	0.28	0.19	-0.22	0.08	0.24
1182	5.91	-0.4	0.97	0.44	-0.2	0.92	0.57	-0.3	0.85	0.61	-0.31	0.66	0.64	-0.3	0.51	0.6	-0.32	0.42	0.6	-0.37	0.28	0.65	-0.44	0.09	0.58	-0.36	0.04	0.61	NaN	NaN	NaN	-0.28	0.8	0.23	-0.23	0.66	0.2	-0.2	0.52	0.25	-0.18	0.44	0.24	-0.24	0.28	0.19	-0.22	0.08	0.24
1183	5.915	-0.4	0.97	0.44	-0.2	0.92	0.57	-0.3	0.85	0.61	-0.3	0.66	0.64	-0.3	0.51	0.6	-0.32	0.42	0.6	-0.37	0.28	0.65	-0.44	0.09	0.58	-0.36	0.04	0.61	NaN	NaN	NaN	-0.28	0.8	0.23	-0.23	0.66	0.2	-0.2	0.52	0.25	-0.18	0.44	0.24	-0.24	0.28	0.19	-0.22	0.08	0.24
1184	5.92	-0.39	0.97	0.44	-0.19	0.92	0.57	-0.3	0.85	0.61	-0.3	0.66	0.64	-0.3	0.51	0.6	-0.32	0.42	0.6	-0.37	0.28	0.65	-0.44	0.09	0.57	-0.36	0.04	0.61	NaN	NaN	NaN	-0.28	0.8	0.23	-0.23	0.66	0.2	-0.2	0.52	0.25	-0.18	0.44	0.24	-0.23	0.28	0.19	-0.22	0.08	0.24
1185	5.925	-0.39	0.97	0.44	-0.19	0.92	0.57	-0.29	0.85	0.61	-0.3	0.66	0.64	-0.3	0.51	0.59	-0.31	0.42	0.6	-0.37	0.29	0.65	-0.44	0.1	0.58	-0.36	0.04	0.61	NaN	NaN	NaN	-0.28	0.8	0.23	-0.23	0.66	0.2	-0.2	0.52	0.25	-0.18	0.44	0.24	-0.23	0.28	0.19	-0.22	0.08	0.24
1186	5.93	-0.39	0.97	0.44	-0.19	0.92	0.57	-0.29	0.85	0.6	-0.3	0.66	0.64	-0.3	0.52	0.59	-0.31	0.42	0.6	-0.37	0.29	0.65	-0.44	0.1	0.58	-0.36	0.04	0.61	NaN	NaN	NaN	-0.27	0.8	0.23	-0.23	0.66	0.2	-0.2	0.52	0.25	-0.18	0.44	0.24	-0.23	0.28	0.19	-0.22	0.08	0.24
1187	5.935	-0.39	0.97	0.44	-0.19	0.92	0.57	-0.29	0.85	0.6	-0.3	0.66	0.64	-0.29	0.52	0.59	-0.31	0.43	0.6	-0.37	0.29	0.65	-0.44	0.1	0.58	-0.36	0.04	0.61	NaN	NaN	NaN	-0.27	0.8	0.22	-0.23	0.66	0.2	-0.2	0.52	0.25	-0.18	0.44	0.24	-0.23	0.28	0.19	-0.22	0.08	0.24
1188	5.94	-0.39	0.98	0.44	-0.19	0.92	0.57	-0.29	0.85	0.6	-0.3	0.66	0.64	-0.29	0.52	0.59	-0.31	0.43	0.6	-0.37	0.29	0.65	-0.44	0.1	0.58	-0.36	0.04	0.61	NaN	NaN	NaN	-0.27	0.8	0.22	-0.23	0.66	0.2	-0.2	0.52	0.25	-0.18	0.44	0.24	-0.23	0.28	0.19	-0.22	0.08	0.24
1189	5.945	-0.39	0.98	0.43	-0.19	0.92	0.57	-0.29	0.85	0.6	-0.3	0.66	0.64	-0.29	0.52	0.59	-0.31	0.43	0.6	-0.37	0.29	0.65	-0.44	0.1	0.58	-0.36	0.04	0.61	NaN	NaN	NaN	-0.27	0.8	0.22	-0.23	0.66	0.2	-0.2	0.52	0.25	-0.18	0.44	0.23	-0.23	0.28	0.19	-0.22	0.08	0.24
1190	5.95	-0.39	0.98	0.43	-0.19	0.92	0.57	-0.29	0.86	0.6	-0.3	0.66	0.64	-0.29	0.52	0.59	-0.3	0.43	0.6	-0.37	0.29	0.65	-0.44	0.1	0.58	-0.36	0.04	0.61	NaN	NaN	NaN	-0.27	0.8	0.22	-0.23	0.66	0.2	-0.2	0.52	0.25	-0.18	0.44	0.23	-0.23	0.28	0.19	-0.22	0.08	0.24
1191	5.955	-0.38	0.98	0.43	-0.19	0.92	0.56	-0.29	0.86	0.6	-0.29	0.66	0.64	-0.28	0.52	0.59	-0.3	0.43	0.6	-0.36	0.29	0.65	-0.44	0.1	0.58	-0.36	0.04	0.61	NaN	NaN	NaN	-0.27	0.8	0.22	-0.23	0.66	0.19	-0.19	0.52	0.25	-0.18	0.44	0.23	-0.23	0.28	0.19	-0.22	0.08	0.24
1192	5.96	-0.38	0.98	0.43	-0.19	0.92	0.56	-0.29	0.86	0.6	-0.29	0.66	0.64	-0.28	0.52	0.59	-0.3	0.43	0.6	-0.36	0.29	0.65	-0.43	0.1	0.58	-0.36	0.04	0.61	NaN	NaN	NaN	-0.27	0.8	0.22	-0.23	0.66	0.19	-0.19	0.52	0.24	-0.18	0.44	0.23	-0.23	0.28	0.19	-0.22	0.08	0.24
1193	5.965	-0.38	0.98	0.43	-0.19	0.92	0.56	-0.29	0.86	0.6	-0.29	0.66	0.64	-0.28	0.52	0.59	-0.3	0.43	0.6	-0.36	0.29	0.65	-0.43	0.1	0.58	-0.36	0.04	0.6	NaN	NaN	NaN	-0.27	0.8	0.22	-0.23	0.66	0.19	-0.19	0.52	0.24	-0.18	0.44	0.23	-0.23	0.28	0.19	-0.22	0.08	0.24
1194	5.97	-0.38	0.98	0.43	-0.19	0.93	0.56	-0.29	0.86	0.6	-0.29	0.66	0.64	-0.28	0.52	0.59	-0.29	0.43	0.6	-0.36	0.3	0.66	-0.43	0.11	0.58	-0.36	0.04	0.6	NaN	NaN	NaN	-0.27	0.8	0.22	-0.22	0.66	0.19	-0.19	0.52	0.24	-0.18	0.44	0.23	-0.23	0.28	0.19	-0.22	0.08	0.24
1195	5.975	-0.38	0.98	0.43	-0.19	0.93	0.56	-0.29	0.86	0.59	-0.29	0.66	0.64	-0.27	0.52	0.59	-0.29	0.43	0.6	-0.36	0.3	0.66	-0.43	0.11	0.58	-0.36	0.04	0.61	NaN	NaN	NaN	-0.26	0.8	0.22	-0.22	0.66	0.19	-0.19	0.52	0.24	-0.18	0.44	0.23	-0.23	0.28	0.19	-0.22	0.08	0.24
1196	5.98	-0.38	0.98	0.43	-0.18	0.93	0.56	-0.28	0.86	0.59	-0.29	0.66	0.64	-0.27	0.52	0.59	-0.29	0.43	0.6	-0.35	0.3	0.66	-0.43	0.11	0.58	-0.36	0.04	0.61	NaN	NaN	NaN	-0.26	0.8	0.22	-0.22	0.66	0.19	-0.19	0.52	0.24	-0.18	0.44	0.23	-0.23	0.28	0.19	-0.22	0.08	0.24
1197	5.985	-0.38	0.98	0.42	-0.18	0.93	0.56	-0.28	0.86	0.59	-0.28	0.66	0.63	-0.27	0.52	0.6	-0.28	0.43	0.6	-0.35	0.3	0.66	-0.43	0.11	0.58	-0.36	0.04	0.61	NaN	NaN	NaN	-0.26	0.8	0.22	-0.22	0.67	0.19	-0.19	0.52	0.24	-0.18	0.44	0.23	-0.24	0.28	0.19	-0.22	0.08	0.24
1198	5.99	-0.37	0.98	0.42	-0.18	0.93	0.56	-0.28	0.86	0.59	-0.28	0.66	0.63	-0.27	0.52	0.6	-0.28	0.43	0.61	-0.35	0.3	0.66	-0.43	0.11	0.58	-0.36	0.04	0.61	NaN	NaN	NaN	-0.26	0.8	0.22	-0.22	0.67	0.19	-0.19	0.52	0.24	-0.18	0.44	0.23	-0.24	0.28	0.19	-0.22	0.08	0.24
1199	5.995	-0.37	0.98	0.42	-0.18	0.93	0.56	-0.28	0.86	0.59	-0.28	0.67	0.63	-0.26	0.52	0.6	-0.28	0.43	0.61	-0.35	0.3	0.66	-0.43	0.12	0.58	-0.36	0.04	0.61	NaN	NaN	NaN	-0.26	0.8	0.22	-0.22	0.67	0.19	-0.19	0.52	0.24	-0.18	0.44	0.23	-0.24	0.28	0.19	-0.22	0.08	0.24
1200	6	-0.37	0.98	0.42	-0.18	0.93	0.56	-0.28	0.86	0.59	-0.28	0.66	0.63	-0.26	0.52	0.6	-0.27	0.43	0.61	-0.34	0.3	0.66	-0.43	0.12	0.58	-0.35	0.04	0.61	NaN	NaN	NaN	-0.26	0.8	0.21	-0.22	0.67	0.19	-0.19	0.52	0.24	-0.18	0.44	0.23	-0.24	0.28	0.19	-0.22	0.08	0.24
1201	6.005	-0.37	0.98	0.42	-0.18	0.93	0.56	-0.28	0.86	0.59	-0.27	0.67	0.63	-0.25	0.52	0.6	-0.27	0.43	0.61	-0.34	0.3	0.66	-0.43	0.12	0.58	-0.35	0.04	0.61	NaN	NaN	NaN	-0.26	0.8	0.21	-0.22	0.67	0.19	-0.19	0.52	0.24	-0.18	0.44	0.23	-0.24	0.28	0.19	-0.22	0.08	0.24
1202	6.01	-0.37	0.99	0.42	-0.18	0.93	0.55	-0.28	0.86	0.59	-0.27	0.67	0.63	-0.25	0.52	0.6	-0.27	0.43	0.61	-0.34	0.3	0.66	-0.42	0.12	0.58	-0.35	0.04	0.61	NaN	NaN	NaN	-0.25	0.8	0.21	-0.22	0.67	0.19	-0.19	0.52	0.24	-0.18	0.44	0.23	-0.24	0.28	0.19	-0.22	0.08	0.24
1203	6.015	-0.37	0.99	0.42	-0.18	0.93	0.55	-0.28	0.86	0.59	-0.27	0.67	0.64	-0.25	0.52	0.6	-0.26	0.44	0.61	-0.34	0.31	0.66	-0.42	0.12	0.58	-0.35	0.04	0.61	NaN	NaN	NaN	-0.25	0.8	0.21	-0.22	0.67	0.19	-0.19	0.52	0.24	-0.18	0.44	0.23	-0.24	0.28	0.19	-0.22	0.08	0.24
1204	6.02	-0.37	0.99	0.42	-0.18	0.93	0.55	-0.28	0.86	0.59	-0.27	0.67	0.64	-0.24	0.52	0.6	-0.26	0.44	0.61	-0.33	0.31	0.66	-0.42	0.13	0.59	-0.35	0.04	0.61	NaN	NaN	NaN	-0.25	0.8	0.21	-0.22	0.67	0.19	-0.19	0.52	0.24	-0.18	0.44	0.23	-0.24	0.27	0.19	-0.22	0.08	0.24
1205	6.025	-0.37	0.99	0.41	-0.18	0.93	0.55	-0.28	0.86	0.59	-0.26	0.67	0.64	-0.24	0.52	0.6	-0.25	0.44	0.61	-0.33	0.31	0.66	-0.42	0.13	0.59	-0.35	0.04	0.61	NaN	NaN	NaN	-0.25	0.8	0.21	-0.22	0.67	0.18	-0.19	0.52	0.24	-0.18	0.44	0.23	-0.24	0.27	0.19	-0.22	0.08	0.24
1206	6.03	-0.37	0.99	0.41	-0.18	0.93	0.55	-0.28	0.86	0.59	-0.26	0.67	0.64	-0.23	0.52	0.6	-0.25	0.44	0.61	-0.32	0.31	0.66	-0.41	0.13	0.59	-0.35	0.04	0.61	NaN	NaN	NaN	-0.25	0.8	0.21	-0.22	0.67	0.18	-0.19	0.52	0.24	-0.18	0.44	0.23	-0.24	0.27	0.19	-0.22	0.08	0.24
1207	6.035	-0.37	0.99	0.41	-0.18	0.93	0.55	-0.28	0.86	0.59	-0.26	0.67	0.64	-0.23	0.52	0.6	-0.24	0.44	0.62	-0.32	0.31	0.67	-0.41	0.13	0.59	-0.35	0.04	0.61	NaN	NaN	NaN	-0.25	0.8	0.21	-0.21	0.67	0.18	-0.19	0.52	0.24	-0.18	0.44	0.23	-0.24	0.27	0.19	-0.22	0.08	0.24
1208	6.04	-0.36	0.99	0.41	-0.18	0.93	0.55	-0.28	0.86	0.59	-0.26	0.67	0.64	-0.22	0.53	0.6	-0.24	0.44	0.62	-0.32	0.31	0.67	-0.41	0.13	0.59	-0.35	0.04	0.61	NaN	NaN	NaN	-0.25	0.8	0.21	-0.21	0.67	0.18	-0.19	0.52	0.24	-0.18	0.44	0.23	-0.24	0.27	0.19	-0.22	0.08	0.24
1209	6.045	-0.36	0.99	0.41	-0.18	0.93	0.55	-0.28	0.86	0.58	-0.25	0.67	0.64	-0.22	0.53	0.61	-0.23	0.44	0.62	-0.31	0.32	0.67	-0.41	0.14	0.59	-0.35	0.04	0.61	NaN	NaN	NaN	-0.24	0.8	0.21	-0.21	0.67	0.18	-0.19	0.52	0.24	-0.18	0.44	0.23	-0.24	0.27	0.19	-0.22	0.08	0.24
1210	6.05	-0.36	0.99	0.41	-0.18	0.93	0.55	-0.28	0.86	0.58	-0.25	0.67	0.64	-0.22	0.53	0.61	-0.23	0.44	0.62	-0.31	0.32	0.67	-0.41	0.14	0.59	-0.35	0.04	0.61	NaN	NaN	NaN	-0.24	0.8	0.21	-0.21	0.67	0.18	-0.19	0.52	0.24	-0.18	0.44	0.23	-0.24	0.27	0.18	-0.22	0.08	0.24
1211	6.055	-0.36	0.99	0.41	-0.17	0.93	0.55	-0.28	0.86	0.58	-0.25	0.67	0.64	-0.21	0.53	0.61	-0.22	0.44	0.62	-0.3	0.32	0.67	-0.4	0.14	0.59	-0.35	0.04	0.61	NaN	NaN	NaN	-0.24	0.8	0.21	-0.21	0.67	0.18	-0.19	0.52	0.24	-0.18	0.44	0.23	-0.24	0.27	0.18	-0.22	0.08	0.24
1212	6.06	-0.36	0.99	0.4	-0.17	0.93	0.55	-0.27	0.86	0.58	-0.25	0.67	0.64	-0.21	0.53	0.61	-0.22	0.44	0.62	-0.3	0.32	0.67	-0.4	0.14	0.59	-0.35	0.04	0.61	NaN	NaN	NaN	-0.24	0.8	0.21	-0.21	0.67	0.18	-0.19	0.52	0.23	-0.18	0.44	0.23	-0.24	0.27	0.18	-0.22	0.08	0.24
1213	6.065	-0.36	0.99	0.4	-0.17	0.93	0.55	-0.27	0.86	0.58	-0.24	0.67	0.64	-0.2	0.53	0.61	-0.21	0.44	0.62	-0.3	0.32	0.67	-0.4	0.15	0.6	-0.35	0.04	0.61	NaN	NaN	NaN	-0.24	0.8	0.2	-0.21	0.67	0.18	-0.19	0.52	0.23	-0.18	0.44	0.23	-0.24	0.27	0.18	-0.22	0.08	0.24
1214	6.07	-0.36	0.99	0.4	-0.17	0.93	0.55	-0.27	0.86	0.58	-0.24	0.67	0.64	-0.2	0.53	0.61	-0.21	0.45	0.62	-0.29	0.32	0.67	-0.4	0.15	0.6	-0.34	0.04	0.61	NaN	NaN	NaN	-0.24	0.8	0.2	-0.21	0.67	0.18	-0.19	0.52	0.23	-0.18	0.44	0.23	-0.24	0.27	0.18	-0.22	0.08	0.24
1215	6.075	-0.36	0.99	0.4	-0.17	0.93	0.55	-0.27	0.86	0.58	-0.24	0.67	0.64	-0.2	0.53	0.61	-0.21	0.45	0.62	-0.29	0.32	0.67	-0.39	0.15	0.6	-0.34	0.05	0.61	NaN	NaN	NaN	-0.24	0.8	0.2	-0.21	0.67	0.18	-0.19	0.52	0.23	-0.18	0.44	0.22	-0.23	0.27	0.18	-0.22	0.08	0.24
1216	6.08	-0.36	0.99	0.4	-0.17	0.93	0.55	-0.27	0.86	0.58	-0.24	0.67	0.64	-0.19	0.53	0.61	-0.2	0.45	0.63	-0.29	0.33	0.68	-0.39	0.15	0.6	-0.34	0.05	0.61	NaN	NaN	NaN	-0.24	0.8	0.2	-0.21	0.67	0.18	-0.19	0.52	0.23	-0.18	0.44	0.22	-0.23	0.27	0.18	-0.22	0.08	0.24
1217	6.085	-0.36	0.99	0.4	-0.17	0.93	0.55	-0.27	0.86	0.58	-0.23	0.67	0.64	-0.19	0.53	0.61	-0.2	0.45	0.63	-0.28	0.33	0.68	-0.39	0.15	0.6	-0.34	0.05	0.61	NaN	NaN	NaN	-0.23	0.8	0.2	-0.21	0.67	0.18	-0.19	0.52	0.23	-0.18	0.44	0.22	-0.23	0.27	0.18	-0.22	0.08	0.24
1218	6.09	-0.36	0.99	0.4	-0.17	0.93	0.55	-0.27	0.86	0.58	-0.23	0.67	0.64	-0.19	0.53	0.61	-0.19	0.45	0.63	-0.28	0.33	0.68	-0.38	0.16	0.6	-0.34	0.05	0.61	NaN	NaN	NaN	-0.23	0.8	0.2	-0.21	0.67	0.18	-0.19	0.52	0.23	-0.18	0.44	0.22	-0.23	0.27	0.18	-0.22	0.08	0.24
1219	6.095	-0.35	0.99	0.4	-0.17	0.93	0.55	-0.27	0.86	0.58	-0.23	0.67	0.64	-0.18	0.53	0.61	-0.19	0.45	0.63	-0.27	0.33	0.68	-0.38	0.16	0.6	-0.34	0.05	0.62	NaN	NaN	NaN	-0.23	0.8	0.2	-0.2	0.67	0.18	-0.19	0.52	0.23	-0.18	0.44	0.22	-0.23	0.27	0.18	-0.22	0.08	0.24
1220	6.1	-0.35	0.99	0.4	-0.17	0.93	0.54	-0.27	0.86	0.58	-0.23	0.67	0.64	-0.18	0.53	0.61	-0.19	0.45	0.63	-0.27	0.33	0.68	-0.38	0.16	0.6	-0.34	0.05	0.62	NaN	NaN	NaN	-0.23	0.8	0.2	-0.2	0.67	0.18	-0.19	0.52	0.23	-0.18	0.44	0.22	-0.23	0.27	0.18	-0.22	0.08	0.24
1221	6.105	-0.35	0.99	0.39	-0.17	0.93	0.54	-0.27	0.86	0.58	-0.23	0.67	0.64	-0.17	0.54	0.62	-0.18	0.45	0.63	-0.27	0.33	0.68	-0.38	0.16	0.6	-0.34	0.05	0.62	NaN	NaN	NaN	-0.23	0.8	0.2	-0.2	0.67	0.17	-0.19	0.52	0.23	-0.18	0.44	0.22	-0.23	0.27	0.18	-0.22	0.08	0.24
1222	6.11	-0.35	0.99	0.39	-0.17	0.93	0.54	-0.27	0.86	0.58	-0.23	0.67	0.64	-0.17	0.54	0.62	-0.18	0.45	0.63	-0.26	0.33	0.68	-0.37	0.16	0.61	-0.33	0.06	0.62	NaN	NaN	NaN	-0.23	0.8	0.2	-0.2	0.67	0.17	-0.19	0.52	0.23	-0.18	0.44	0.22	-0.23	0.27	0.18	-0.22	0.08	0.24
1223	6.115	-0.35	0.99	0.39	-0.17	0.93	0.54	-0.27	0.86	0.58	-0.22	0.67	0.64	-0.17	0.54	0.62	-0.17	0.46	0.63	-0.26	0.34	0.68	-0.37	0.17	0.61	-0.33	0.06	0.62	NaN	NaN	NaN	-0.23	0.8	0.2	-0.2	0.67	0.17	-0.19	0.52	0.23	-0.18	0.44	0.22	-0.23	0.27	0.18	-0.22	0.08	0.24
1224	6.12	-0.35	0.99	0.39	-0.17	0.93	0.54	-0.27	0.86	0.57	-0.22	0.67	0.64	-0.17	0.54	0.62	-0.17	0.46	0.63	-0.26	0.34	0.68	-0.37	0.17	0.61	-0.33	0.06	0.62	NaN	NaN	NaN	-0.23	0.8	0.2	-0.2	0.67	0.17	-0.19	0.52	0.23	-0.18	0.44	0.22	-0.23	0.27	0.18	-0.22	0.08	0.24
1225	6.125	-0.35	0.99	0.39	-0.17	0.93	0.54	-0.27	0.86	0.57	-0.22	0.67	0.64	-0.16	0.54	0.62	-0.17	0.46	0.63	-0.25	0.34	0.68	-0.37	0.17	0.61	-0.33	0.06	0.62	NaN	NaN	NaN	-0.22	0.8	0.2	-0.2	0.67	0.17	-0.18	0.52	0.23	-0.17	0.44	0.22	-0.23	0.27	0.18	-0.22	0.08	0.24
1226	6.13	-0.35	0.99	0.39	-0.17	0.92	0.54	-0.27	0.86	0.57	-0.22	0.67	0.64	-0.16	0.54	0.62	-0.16	0.46	0.63	-0.25	0.34	0.68	-0.36	0.17	0.61	-0.32	0.06	0.62	NaN	NaN	NaN	-0.22	0.8	0.2	-0.2	0.67	0.17	-0.18	0.52	0.23	-0.17	0.44	0.22	-0.23	0.27	0.18	-0.22	0.08	0.24
1227	6.135	-0.35	0.99	0.39	-0.17	0.92	0.54	-0.27	0.86	0.57	-0.22	0.67	0.64	-0.16	0.54	0.62	-0.16	0.46	0.63	-0.25	0.34	0.69	-0.36	0.17	0.61	-0.32	0.06	0.62	NaN	NaN	NaN	-0.22	0.8	0.19	-0.2	0.67	0.17	-0.18	0.52	0.23	-0.17	0.44	0.22	-0.23	0.27	0.18	-0.22	0.08	0.24
1228	6.14	-0.35	0.99	0.39	-0.17	0.92	0.54	-0.27	0.86	0.57	-0.22	0.67	0.64	-0.15	0.54	0.62	-0.16	0.46	0.63	-0.24	0.34	0.69	-0.35	0.17	0.61	-0.32	0.06	0.62	NaN	NaN	NaN	-0.22	0.8	0.19	-0.19	0.67	0.17	-0.18	0.52	0.23	-0.17	0.44	0.22	-0.23	0.27	0.18	-0.22	0.08	0.24
1229	6.145	-0.35	0.99	0.39	-0.17	0.92	0.54	-0.27	0.86	0.57	-0.22	0.67	0.64	-0.15	0.54	0.62	-0.16	0.46	0.63	-0.24	0.34	0.69	-0.35	0.17	0.61	-0.31	0.06	0.62	NaN	NaN	NaN	-0.22	0.8	0.19	-0.19	0.66	0.17	-0.18	0.52	0.23	-0.17	0.44	0.22	-0.23	0.27	0.18	-0.22	0.08	0.24
1230	6.15	-0.34	0.99	0.39	-0.17	0.92	0.54	-0.27	0.86	0.57	-0.21	0.67	0.64	-0.15	0.54	0.62	-0.15	0.46	0.63	-0.24	0.34	0.69	-0.35	0.17	0.61	-0.31	0.06	0.63	NaN	NaN	NaN	-0.22	0.8	0.19	-0.19	0.66	0.17	-0.18	0.52	0.23	-0.17	0.44	0.22	-0.23	0.27	0.18	-0.22	0.08	0.24
1231	6.155	-0.34	0.99	0.39	-0.17	0.92	0.54	-0.27	0.86	0.57	-0.21	0.67	0.64	-0.15	0.54	0.62	-0.15	0.46	0.63	-0.23	0.34	0.69	-0.35	0.17	0.61	-0.3	0.07	0.63	NaN	NaN	NaN	-0.22	0.8	0.19	-0.19	0.66	0.17	-0.18	0.52	0.23	-0.17	0.44	0.22	-0.23	0.27	0.18	-0.22	0.08	0.24
1232	6.16	-0.34	0.99	0.38	-0.17	0.92	0.54	-0.26	0.86	0.57	-0.21	0.67	0.64	-0.15	0.54	0.62	-0.15	0.46	0.64	-0.23	0.34	0.69	-0.34	0.17	0.61	-0.3	0.07	0.63	NaN	NaN	NaN	-0.22	0.8	0.19	-0.19	0.66	0.17	-0.18	0.52	0.23	-0.17	0.44	0.22	-0.23	0.27	0.18	-0.22	0.08	0.24
1233	6.165	-0.34	0.99	0.38	-0.17	0.92	0.54	-0.26	0.86	0.57	-0.21	0.67	0.63	-0.14	0.54	0.62	-0.15	0.46	0.64	-0.23	0.34	0.69	-0.34	0.17	0.61	-0.29	0.07	0.63	NaN	NaN	NaN	-0.21	0.8	0.19	-0.19	0.66	0.17	-0.18	0.52	0.23	-0.17	0.43	0.22	-0.23	0.27	0.18	-0.22	0.08	0.24
1234	6.17	-0.34	0.99	0.38	-0.17	0.92	0.54	-0.26	0.86	0.57	-0.21	0.67	0.63	-0.14	0.54	0.62	-0.14	0.46	0.64	-0.23	0.35	0.69	-0.33	0.17	0.61	-0.29	0.07	0.63	NaN	NaN	NaN	-0.21	0.8	0.19	-0.19	0.66	0.17	-0.18	0.52	0.23	-0.17	0.43	0.22	-0.23	0.27	0.18	-0.22	0.08	0.24
1235	6.175	-0.34	0.99	0.38	-0.16	0.92	0.54	-0.26	0.86	0.57	-0.21	0.67	0.63	-0.14	0.54	0.62	-0.14	0.46	0.64	-0.23	0.35	0.69	-0.33	0.17	0.62	-0.28	0.07	0.63	NaN	NaN	NaN	-0.21	0.8	0.19	-0.19	0.66	0.17	-0.18	0.52	0.22	-0.17	0.43	0.22	-0.23	0.27	0.18	-0.22	0.08	0.24
1236	6.18	-0.34	0.99	0.38	-0.16	0.92	0.54	-0.26	0.86	0.57	-0.21	0.67	0.63	-0.14	0.55	0.62	-0.14	0.47	0.64	-0.22	0.35	0.69	-0.32	0.17	0.62	-0.27	0.07	0.64	NaN	NaN	NaN	-0.21	0.8	0.19	-0.19	0.66	0.17	-0.17	0.52	0.22	-0.17	0.43	0.22	-0.22	0.27	0.18	-0.22	0.08	0.24
1237	6.185	-0.34	0.99	0.38	-0.16	0.92	0.54	-0.26	0.86	0.57	-0.21	0.67	0.63	-0.14	0.55	0.62	-0.14	0.47	0.64	-0.22	0.35	0.69	-0.32	0.17	0.62	-0.27	0.07	0.64	NaN	NaN	NaN	-0.21	0.8	0.19	-0.18	0.66	0.17	-0.17	0.52	0.22	-0.16	0.43	0.22	-0.22	0.27	0.18	-0.22	0.08	0.24
1238	6.19	-0.34	0.99	0.38	-0.16	0.92	0.54	-0.26	0.86	0.57	-0.21	0.67	0.63	-0.14	0.55	0.62	-0.14	0.47	0.64	-0.22	0.35	0.69	-0.31	0.16	0.62	-0.26	0.07	0.64	NaN	NaN	NaN	-0.21	0.8	0.19	-0.18	0.66	0.17	-0.17	0.52	0.22	-0.16	0.43	0.22	-0.22	0.27	0.18	-0.22	0.08	0.24
1239	6.195	-0.34	0.99	0.38	-0.16	0.92	0.53	-0.26	0.86	0.57	-0.2	0.68	0.63	-0.13	0.55	0.62	-0.13	0.47	0.64	-0.21	0.34	0.69	-0.31	0.16	0.62	-0.25	0.07	0.64	NaN	NaN	NaN	-0.21	0.8	0.19	-0.18	0.66	0.17	-0.17	0.52	0.22	-0.16	0.43	0.22	-0.22	0.27	0.18	-0.22	0.08	0.24
1240	6.2	-0.34	0.99	0.38	-0.16	0.92	0.53	-0.26	0.86	0.57	-0.2	0.68	0.63	-0.13	0.55	0.62	-0.13	0.47	0.63	-0.21	0.34	0.69	-0.3	0.16	0.62	-0.25	0.07	0.64	NaN	NaN	NaN	-0.2	0.8	0.19	-0.18	0.66	0.17	-0.17	0.52	0.22	-0.16	0.43	0.22	-0.22	0.27	0.18	-0.22	0.08	0.24
1241	6.205	-0.33	0.99	0.38	-0.16	0.92	0.53	-0.26	0.86	0.56	-0.2	0.68	0.63	-0.13	0.55	0.62	-0.13	0.47	0.63	-0.21	0.34	0.69	-0.3	0.16	0.62	-0.24	0.07	0.64	NaN	NaN	NaN	-0.2	0.8	0.19	-0.18	0.66	0.17	-0.17	0.52	0.22	-0.16	0.43	0.22	-0.22	0.27	0.18	-0.22	0.08	0.24
1242	6.21	-0.33	0.99	0.38	-0.16	0.92	0.53	-0.26	0.86	0.56	-0.2	0.68	0.63	-0.13	0.55	0.62	-0.13	0.47	0.63	-0.2	0.34	0.69	-0.29	0.16	0.62	-0.23	0.06	0.65	NaN	NaN	NaN	-0.2	0.8	0.19	-0.18	0.66	0.17	-0.17	0.52	0.22	-0.16	0.43	0.22	-0.22	0.27	0.18	-0.22	0.08	0.24
1243	6.215	-0.33	0.99	0.38	-0.16	0.92	0.53	-0.26	0.86	0.56	-0.2	0.68	0.63	-0.13	0.55	0.62	-0.13	0.47	0.63	-0.2	0.34	0.69	-0.28	0.15	0.62	-0.22	0.06	0.65	NaN	NaN	NaN	-0.2	0.8	0.19	-0.18	0.66	0.16	-0.17	0.52	0.22	-0.16	0.43	0.22	-0.22	0.27	0.18	-0.22	0.08	0.24
1244	6.22	-0.33	0.99	0.38	-0.16	0.92	0.53	-0.26	0.86	0.56	-0.2	0.68	0.63	-0.13	0.55	0.62	-0.13	0.47	0.63	-0.2	0.34	0.69	-0.28	0.15	0.62	-0.21	0.06	0.65	NaN	NaN	NaN	-0.2	0.8	0.19	-0.18	0.66	0.16	-0.17	0.52	0.22	-0.16	0.43	0.22	-0.22	0.27	0.18	-0.22	0.08	0.24
1245	6.225	-0.33	0.99	0.38	-0.16	0.92	0.53	-0.26	0.86	0.56	-0.2	0.68	0.63	-0.13	0.55	0.62	-0.12	0.47	0.63	-0.19	0.34	0.69	-0.27	0.15	0.62	-0.21	0.06	0.65	NaN	NaN	NaN	-0.2	0.8	0.19	-0.18	0.66	0.16	-0.17	0.52	0.22	-0.16	0.43	0.22	-0.22	0.27	0.18	-0.22	0.08	0.24
1246	6.23	-0.33	0.99	0.38	-0.16	0.92	0.53	-0.26	0.86	0.56	-0.2	0.68	0.63	-0.12	0.55	0.61	-0.12	0.47	0.63	-0.19	0.34	0.69	-0.26	0.15	0.62	-0.2	0.06	0.65	NaN	NaN	NaN	-0.2	0.8	0.18	-0.18	0.66	0.16	-0.17	0.52	0.22	-0.16	0.43	0.22	-0.22	0.27	0.18	-0.22	0.08	0.24
1247	6.235	-0.33	0.99	0.37	-0.16	0.92	0.53	-0.26	0.86	0.56	-0.2	0.68	0.63	-0.12	0.55	0.61	-0.12	0.47	0.63	-0.19	0.34	0.69	-0.26	0.14	0.62	-0.19	0.06	0.65	NaN	NaN	NaN	-0.2	0.8	0.18	-0.17	0.66	0.16	-0.17	0.52	0.22	-0.16	0.43	0.22	-0.22	0.27	0.18	-0.22	0.08	0.24
1248	6.24	-0.33	0.99	0.37	-0.16	0.92	0.53	-0.26	0.86	0.56	-0.2	0.68	0.63	-0.12	0.55	0.61	-0.12	0.47	0.63	-0.18	0.34	0.69	-0.25	0.14	0.62	-0.18	0.06	0.65	NaN	NaN	NaN	-0.2	0.8	0.18	-0.17	0.66	0.16	-0.17	0.52	0.22	-0.16	0.43	0.21	-0.22	0.27	0.18	-0.22	0.08	0.24
1249	6.245	-0.33	0.99	0.37	-0.16	0.92	0.53	-0.26	0.86	0.56	-0.19	0.68	0.63	-0.12	0.55	0.61	-0.12	0.47	0.63	-0.18	0.33	0.69	-0.24	0.14	0.62	-0.17	0.06	0.65	NaN	NaN	NaN	-0.19	0.8	0.18	-0.17	0.66	0.16	-0.17	0.52	0.22	-0.16	0.43	0.21	-0.22	0.27	0.18	-0.22	0.08	0.24
1250	6.25	-0.32	0.99	0.37	-0.16	0.92	0.53	-0.26	0.86	0.56	-0.19	0.68	0.63	-0.12	0.55	0.61	-0.11	0.47	0.63	-0.17	0.33	0.69	-0.23	0.14	0.62	-0.16	0.05	0.65	NaN	NaN	NaN	-0.19	0.8	0.18	-0.17	0.66	0.16	-0.17	0.52	0.22	-0.16	0.43	0.21	-0.22	0.27	0.18	-0.22	0.08	0.24
1251	6.255	-0.32	0.99	0.37	-0.16	0.92	0.53	-0.26	0.86	0.56	-0.19	0.67	0.63	-0.12	0.55	0.61	-0.11	0.47	0.63	-0.17	0.33	0.69	-0.23	0.13	0.62	-0.16	0.05	0.65	NaN	NaN	NaN	-0.19	0.8	0.18	-0.17	0.66	0.16	-0.17	0.52	0.22	-0.16	0.43	0.21	-0.22	0.27	0.18	-0.22	0.08	0.24
1252	6.26	-0.32	0.99	0.37	-0.16	0.92	0.53	-0.26	0.86	0.56	-0.19	0.67	0.63	-0.12	0.55	0.61	-0.11	0.47	0.63	-0.16	0.33	0.69	-0.22	0.13	0.62	-0.15	0.05	0.65	NaN	NaN	NaN	-0.19	0.8	0.18	-0.17	0.66	0.16	-0.17	0.52	0.22	-0.16	0.43	0.21	-0.22	0.27	0.18	-0.22	0.08	0.24
1253	6.265	-0.32	0.99	0.37	-0.16	0.92	0.53	-0.25	0.86	0.56	-0.19	0.67	0.63	-0.12	0.55	0.61	-0.11	0.47	0.63	-0.16	0.33	0.69	-0.21	0.13	0.62	-0.14	0.05	0.65	NaN	NaN	NaN	-0.19	0.8	0.18	-0.17	0.66	0.16	-0.17	0.52	0.22	-0.16	0.43	0.21	-0.22	0.27	0.17	-0.22	0.08	0.24
1254	6.27	-0.32	0.99	0.37	-0.16	0.92	0.53	-0.25	0.86	0.56	-0.19	0.67	0.63	-0.12	0.55	0.61	-0.11	0.47	0.63	-0.16	0.33	0.69	-0.2	0.13	0.62	-0.13	0.05	0.65	NaN	NaN	NaN	-0.19	0.8	0.18	-0.17	0.66	0.16	-0.17	0.52	0.22	-0.16	0.43	0.21	-0.22	0.27	0.17	-0.22	0.08	0.24
1255	6.275	-0.32	0.99	0.37	-0.15	0.92	0.53	-0.25	0.86	0.56	-0.19	0.67	0.63	-0.11	0.55	0.61	-0.1	0.46	0.63	-0.15	0.33	0.69	-0.2	0.13	0.62	-0.12	0.05	0.65	NaN	NaN	NaN	-0.19	0.8	0.18	-0.17	0.66	0.16	-0.17	0.52	0.22	-0.16	0.43	0.21	-0.22	0.27	0.17	-0.22	0.08	0.24
1256	6.28	-0.32	0.99	0.37	-0.15	0.92	0.53	-0.25	0.86	0.56	-0.19	0.67	0.63	-0.11	0.55	0.61	-0.1	0.46	0.63	-0.15	0.33	0.69	-0.19	0.12	0.62	-0.11	0.05	0.65	NaN	NaN	NaN	-0.19	0.8	0.18	-0.17	0.67	0.16	-0.17	0.52	0.22	-0.16	0.43	0.21	-0.22	0.27	0.17	-0.22	0.08	0.24
1257	6.285	-0.32	0.99	0.37	-0.15	0.92	0.53	-0.25	0.86	0.56	-0.19	0.67	0.62	-0.11	0.55	0.61	-0.1	0.46	0.63	-0.14	0.33	0.69	-0.18	0.12	0.62	-0.1	0.05	0.65	NaN	NaN	NaN	-0.18	0.8	0.18	-0.17	0.67	0.16	-0.17	0.52	0.22	-0.16	0.43	0.21	-0.22	0.27	0.17	-0.22	0.08	0.24
1258	6.29	-0.32	0.99	0.37	-0.15	0.92	0.53	-0.25	0.86	0.56	-0.19	0.67	0.62	-0.11	0.55	0.61	-0.1	0.46	0.63	-0.14	0.32	0.68	-0.18	0.12	0.62	-0.1	0.05	0.65	NaN	NaN	NaN	-0.18	0.8	0.18	-0.17	0.67	0.16	-0.17	0.52	0.22	-0.16	0.43	0.21	-0.22	0.27	0.17	-0.22	0.08	0.24
1259	6.295	-0.32	0.99	0.37	-0.15	0.92	0.53	-0.25	0.86	0.56	-0.19	0.67	0.62	-0.11	0.55	0.61	-0.1	0.46	0.62	-0.14	0.32	0.68	-0.17	0.12	0.62	-0.09	0.05	0.65	NaN	NaN	NaN	-0.18	0.8	0.18	-0.16	0.67	0.16	-0.17	0.52	0.22	-0.16	0.43	0.21	-0.22	0.27	0.17	-0.22	0.08	0.24
1260	6.3	-0.31	0.99	0.37	-0.15	0.92	0.53	-0.25	0.86	0.56	-0.19	0.67	0.62	-0.11	0.55	0.6	-0.09	0.46	0.62	-0.13	0.32	0.68	-0.16	0.12	0.62	-0.08	0.05	0.64	NaN	NaN	NaN	-0.18	0.8	0.18	-0.16	0.67	0.16	-0.16	0.52	0.22	-0.16	0.43	0.21	-0.22	0.27	0.17	-0.22	0.08	0.24
1261	6.305	-0.31	0.99	0.37	-0.15	0.92	0.53	-0.25	0.86	0.56	-0.19	0.67	0.62	-0.11	0.55	0.6	-0.09	0.46	0.62	-0.13	0.32	0.68	-0.16	0.12	0.62	-0.07	0.05	0.65	NaN	NaN	NaN	-0.18	0.8	0.18	-0.16	0.67	0.16	-0.16	0.52	0.22	-0.16	0.43	0.21	-0.22	0.27	0.17	-0.22	0.08	0.24
1262	6.31	-0.31	0.99	0.37	-0.15	0.92	0.53	-0.25	0.86	0.56	-0.18	0.67	0.62	-0.11	0.55	0.6	-0.09	0.46	0.62	-0.13	0.32	0.68	-0.15	0.11	0.62	-0.07	0.05	0.65	NaN	NaN	NaN	-0.18	0.8	0.18	-0.16	0.67	0.16	-0.16	0.52	0.22	-0.16	0.43	0.21	-0.22	0.27	0.17	-0.22	0.08	0.24
1263	6.315	-0.31	0.99	0.37	-0.15	0.92	0.53	-0.25	0.86	0.56	-0.18	0.67	0.62	-0.1	0.55	0.6	-0.09	0.46	0.62	-0.12	0.32	0.68	-0.15	0.11	0.62	-0.06	0.05	0.65	NaN	NaN	NaN	-0.18	0.8	0.18	-0.16	0.67	0.16	-0.16	0.52	0.22	-0.16	0.43	0.21	-0.22	0.27	0.17	-0.22	0.08	0.24
1264	6.32	-0.31	0.99	0.37	-0.15	0.92	0.53	-0.25	0.86	0.56	-0.18	0.67	0.62	-0.1	0.55	0.6	-0.09	0.46	0.62	-0.12	0.32	0.68	-0.14	0.11	0.61	-0.05	0.05	0.65	NaN	NaN	NaN	-0.18	0.8	0.18	-0.16	0.67	0.16	-0.16	0.52	0.22	-0.16	0.43	0.21	-0.22	0.27	0.17	-0.22	0.08	0.24
1265	6.325	-0.31	0.99	0.37	-0.15	0.92	0.53	-0.24	0.86	0.56	-0.18	0.67	0.62	-0.1	0.55	0.6	-0.09	0.46	0.62	-0.12	0.32	0.68	-0.13	0.11	0.61	-0.05	0.05	0.65	NaN	NaN	NaN	-0.18	0.8	0.18	-0.16	0.67	0.16	-0.16	0.52	0.22	-0.16	0.43	0.21	-0.22	0.27	0.17	-0.22	0.08	0.24
1266	6.33	-0.31	0.99	0.37	-0.15	0.92	0.54	-0.24	0.86	0.56	-0.18	0.67	0.62	-0.1	0.55	0.6	-0.08	0.46	0.62	-0.11	0.32	0.68	-0.13	0.11	0.61	-0.04	0.05	0.65	NaN	NaN	NaN	-0.18	0.81	0.18	-0.16	0.67	0.16	-0.16	0.52	0.22	-0.16	0.43	0.21	-0.22	0.27	0.17	-0.22	0.08	0.24
1267	6.335	-0.31	0.99	0.37	-0.14	0.92	0.54	-0.24	0.86	0.56	-0.18	0.67	0.62	-0.1	0.54	0.6	-0.08	0.46	0.62	-0.11	0.32	0.68	-0.12	0.11	0.61	-0.03	0.05	0.64	NaN	NaN	NaN	-0.17	0.81	0.18	-0.16	0.67	0.16	-0.16	0.52	0.22	-0.16	0.43	0.21	-0.22	0.27	0.17	-0.22	0.08	0.24
1268	6.34	-0.31	0.99	0.37	-0.14	0.92	0.54	-0.24	0.86	0.56	-0.18	0.67	0.62	-0.1	0.54	0.6	-0.08	0.46	0.62	-0.11	0.32	0.68	-0.12	0.11	0.61	-0.03	0.05	0.64	NaN	NaN	NaN	-0.17	0.81	0.18	-0.16	0.67	0.16	-0.16	0.52	0.22	-0.16	0.43	0.21	-0.22	0.27	0.17	-0.22	0.08	0.24
1269	6.345	-0.3	0.99	0.37	-0.14	0.92	0.54	-0.24	0.86	0.56	-0.18	0.67	0.62	-0.1	0.54	0.6	-0.08	0.46	0.62	-0.1	0.31	0.68	-0.11	0.11	0.61	-0.02	0.05	0.64	NaN	NaN	NaN	-0.17	0.81	0.18	-0.16	0.67	0.16	-0.16	0.52	0.22	-0.16	0.43	0.21	-0.22	0.27	0.17	-0.22	0.08	0.24
1270	6.35	-0.3	0.99	0.37	-0.14	0.92	0.54	-0.24	0.86	0.56	-0.17	0.67	0.62	-0.09	0.54	0.6	-0.08	0.46	0.61	-0.1	0.31	0.67	-0.11	0.1	0.61	-0.02	0.05	0.64	NaN	NaN	NaN	-0.17	0.8	0.18	-0.16	0.67	0.16	-0.16	0.52	0.22	-0.16	0.43	0.21	-0.22	0.27	0.17	-0.22	0.08	0.24
1271	6.355	-0.3	0.99	0.37	-0.14	0.92	0.54	-0.24	0.85	0.56	-0.17	0.67	0.62	-0.09	0.54	0.6	-0.08	0.46	0.61	-0.1	0.31	0.67	-0.1	0.1	0.61	-0.01	0.05	0.64	NaN	NaN	NaN	-0.17	0.81	0.18	-0.16	0.67	0.16	-0.16	0.52	0.22	-0.16	0.43	0.21	-0.22	0.27	0.17	-0.22	0.08	0.24
1272	6.36	-0.3	0.99	0.37	-0.13	0.92	0.54	-0.23	0.85	0.56	-0.17	0.66	0.62	-0.09	0.54	0.59	-0.07	0.46	0.61	-0.1	0.31	0.67	-0.1	0.1	0.61	0	0.05	0.64	NaN	NaN	NaN	-0.17	0.81	0.18	-0.15	0.67	0.16	-0.16	0.52	0.22	-0.16	0.43	0.21	-0.22	0.27	0.17	-0.22	0.08	0.24
1273	6.365	-0.3	0.99	0.37	-0.13	0.91	0.54	-0.23	0.85	0.56	-0.17	0.66	0.62	-0.09	0.54	0.59	-0.07	0.45	0.61	-0.09	0.31	0.67	-0.09	0.1	0.61	0	0.05	0.64	NaN	NaN	NaN	-0.17	0.81	0.18	-0.15	0.67	0.16	-0.16	0.52	0.22	-0.16	0.43	0.21	-0.22	0.27	0.17	-0.22	0.08	0.24
1274	6.37	-0.3	0.99	0.38	-0.13	0.91	0.54	-0.23	0.85	0.56	-0.17	0.66	0.62	-0.09	0.54	0.59	-0.07	0.45	0.61	-0.09	0.31	0.67	-0.09	0.1	0.61	0.01	0.05	0.64	NaN	NaN	NaN	-0.17	0.81	0.18	-0.15	0.67	0.16	-0.16	0.52	0.22	-0.16	0.43	0.21	-0.22	0.27	0.17	-0.22	0.08	0.24
1275	6.375	-0.3	0.99	0.38	-0.13	0.91	0.54	-0.23	0.85	0.56	-0.17	0.66	0.62	-0.09	0.54	0.59	-0.07	0.45	0.61	-0.09	0.31	0.67	-0.08	0.1	0.61	0.01	0.04	0.64	NaN	NaN	NaN	-0.17	0.81	0.18	-0.15	0.67	0.16	-0.16	0.52	0.22	-0.16	0.43	0.21	-0.22	0.27	0.17	-0.22	0.08	0.24
1276	6.38	-0.29	0.99	0.38	-0.13	0.91	0.54	-0.23	0.85	0.56	-0.16	0.66	0.62	-0.09	0.54	0.59	-0.07	0.45	0.61	-0.08	0.31	0.67	-0.08	0.1	0.61	0.02	0.04	0.64	NaN	NaN	NaN	-0.17	0.81	0.18	-0.15	0.67	0.16	-0.16	0.52	0.22	-0.15	0.43	0.21	-0.22	0.27	0.17	-0.22	0.08	0.24
1277	6.385	-0.29	0.99	0.38	-0.13	0.91	0.54	-0.22	0.85	0.56	-0.16	0.66	0.62	-0.09	0.54	0.59	-0.07	0.45	0.61	-0.08	0.31	0.67	-0.07	0.1	0.61	0.02	0.04	0.64	NaN	NaN	NaN	-0.17	0.81	0.18	-0.15	0.67	0.16	-0.16	0.52	0.22	-0.15	0.43	0.21	-0.22	0.27	0.17	-0.22	0.08	0.24
1278	6.39	-0.29	0.99	0.38	-0.12	0.91	0.54	-0.22	0.85	0.56	-0.16	0.66	0.62	-0.09	0.54	0.59	-0.07	0.45	0.61	-0.08	0.3	0.67	-0.07	0.09	0.6	0.02	0.04	0.63	NaN	NaN	NaN	-0.17	0.81	0.18	-0.15	0.67	0.16	-0.16	0.52	0.22	-0.15	0.43	0.21	-0.22	0.27	0.17	-0.22	0.08	0.24
1279	6.395	-0.29	0.99	0.38	-0.12	0.91	0.54	-0.22	0.85	0.56	-0.16	0.66	0.62	-0.08	0.53	0.59	-0.06	0.45	0.61	-0.07	0.3	0.67	-0.07	0.09	0.6	0.03	0.04	0.63	NaN	NaN	NaN	-0.17	0.81	0.18	-0.15	0.67	0.16	-0.15	0.52	0.22	-0.15	0.43	0.21	-0.22	0.27	0.17	-0.22	0.08	0.24
1280	6.4	-0.29	0.99	0.38	-0.12	0.91	0.54	-0.22	0.85	0.56	-0.16	0.66	0.62	-0.08	0.53	0.59	-0.06	0.45	0.6	-0.07	0.3	0.67	-0.06	0.09	0.6	0.03	0.04	0.63	NaN	NaN	NaN	-0.16	0.81	0.19	-0.15	0.67	0.16	-0.15	0.52	0.22	-0.15	0.43	0.21	-0.22	0.27	0.17	-0.22	0.08	0.24
1281	6.405	-0.29	0.99	0.38	-0.12	0.91	0.54	-0.21	0.85	0.56	-0.15	0.66	0.61	-0.08	0.53	0.59	-0.06	0.44	0.6	-0.07	0.3	0.67	-0.06	0.09	0.6	0.03	0.04	0.63	NaN	NaN	NaN	-0.16	0.81	0.19	-0.15	0.67	0.16	-0.15	0.52	0.22	-0.15	0.43	0.21	-0.22	0.27	0.17	-0.22	0.08	0.24
1282	6.41	-0.29	0.99	0.38	-0.11	0.91	0.54	-0.21	0.85	0.56	-0.15	0.66	0.61	-0.08	0.53	0.59	-0.06	0.44	0.6	-0.07	0.3	0.66	-0.06	0.09	0.6	0.04	0.04	0.63	NaN	NaN	NaN	-0.16	0.8	0.19	-0.15	0.67	0.16	-0.15	0.52	0.22	-0.15	0.43	0.21	-0.22	0.27	0.17	-0.22	0.08	0.24
1283	6.415	-0.28	0.99	0.39	-0.11	0.91	0.54	-0.21	0.85	0.56	-0.15	0.66	0.61	-0.08	0.53	0.58	-0.06	0.44	0.6	-0.07	0.3	0.66	-0.06	0.09	0.6	0.04	0.04	0.63	NaN	NaN	NaN	-0.16	0.8	0.19	-0.15	0.67	0.16	-0.15	0.52	0.22	-0.15	0.43	0.21	-0.22	0.27	0.17	-0.22	0.08	0.24
1284	6.42	-0.28	0.99	0.39	-0.11	0.91	0.54	-0.21	0.85	0.56	-0.15	0.66	0.61	-0.08	0.53	0.58	-0.06	0.44	0.6	-0.06	0.3	0.66	-0.05	0.09	0.6	0.04	0.04	0.62	NaN	NaN	NaN	-0.16	0.8	0.19	-0.14	0.67	0.16	-0.15	0.52	0.22	-0.15	0.43	0.21	-0.22	0.27	0.18	-0.22	0.08	0.24
1285	6.425	-0.28	0.98	0.39	-0.11	0.91	0.54	-0.2	0.85	0.56	-0.15	0.65	0.61	-0.08	0.53	0.58	-0.06	0.44	0.6	-0.06	0.29	0.66	-0.05	0.09	0.6	0.04	0.04	0.62	NaN	NaN	NaN	-0.16	0.8	0.19	-0.14	0.67	0.16	-0.15	0.52	0.22	-0.15	0.43	0.21	-0.22	0.27	0.18	-0.22	0.08	0.24
1286	6.43	-0.28	0.98	0.39	-0.1	0.91	0.54	-0.2	0.85	0.57	-0.14	0.65	0.61	-0.08	0.53	0.58	-0.05	0.44	0.6	-0.06	0.29	0.66	-0.05	0.09	0.6	0.04	0.04	0.62	NaN	NaN	NaN	-0.16	0.8	0.19	-0.14	0.67	0.17	-0.15	0.52	0.22	-0.14	0.43	0.21	-0.21	0.27	0.18	-0.22	0.08	0.24
1287	6.435	-0.28	0.98	0.39	-0.1	0.91	0.54	-0.2	0.84	0.57	-0.14	0.65	0.61	-0.07	0.52	0.58	-0.05	0.44	0.6	-0.06	0.29	0.66	-0.05	0.09	0.6	0.04	0.04	0.62	NaN	NaN	NaN	-0.16	0.8	0.19	-0.14	0.67	0.17	-0.14	0.52	0.22	-0.14	0.43	0.21	-0.21	0.27	0.18	-0.22	0.08	0.24
1288	6.44	-0.28	0.98	0.39	-0.1	0.91	0.54	-0.2	0.84	0.57	-0.14	0.65	0.61	-0.07	0.52	0.58	-0.05	0.44	0.6	-0.06	0.29	0.66	-0.05	0.09	0.6	0.04	0.04	0.62	NaN	NaN	NaN	-0.16	0.8	0.19	-0.14	0.66	0.17	-0.14	0.52	0.22	-0.14	0.43	0.21	-0.21	0.27	0.18	-0.22	0.08	0.24
1289	6.445	-0.28	0.98	0.39	-0.1	0.91	0.54	-0.19	0.84	0.57	-0.14	0.65	0.61	-0.07	0.52	0.58	-0.05	0.44	0.6	-0.06	0.29	0.66	-0.05	0.09	0.6	0.04	0.04	0.62	NaN	NaN	NaN	-0.16	0.8	0.19	-0.14	0.66	0.17	-0.14	0.52	0.22	-0.14	0.43	0.22	-0.21	0.27	0.18	-0.22	0.08	0.24
1290	6.45	-0.27	0.98	0.4	-0.09	0.91	0.54	-0.19	0.84	0.57	-0.13	0.65	0.61	-0.07	0.52	0.58	-0.05	0.44	0.6	-0.05	0.29	0.66	-0.05	0.09	0.6	0.04	0.04	0.62	NaN	NaN	NaN	-0.16	0.8	0.19	-0.14	0.66	0.17	-0.14	0.52	0.22	-0.14	0.43	0.22	-0.21	0.27	0.18	-0.22	0.08	0.24
1291	6.455	-0.27	0.98	0.4	-0.09	0.9	0.54	-0.19	0.84	0.57	-0.13	0.65	0.61	-0.06	0.52	0.58	-0.04	0.44	0.6	-0.05	0.29	0.66	-0.05	0.09	0.6	0.04	0.04	0.62	NaN	NaN	NaN	-0.15	0.8	0.19	-0.14	0.66	0.17	-0.14	0.52	0.22	-0.14	0.43	0.22	-0.21	0.27	0.18	-0.22	0.08	0.24
1292	6.46	-0.27	0.98	0.4	-0.09	0.9	0.54	-0.19	0.84	0.57	-0.13	0.65	0.61	-0.06	0.52	0.58	-0.04	0.44	0.6	-0.05	0.29	0.66	-0.05	0.09	0.6	0.04	0.04	0.62	NaN	NaN	NaN	-0.15	0.8	0.19	-0.13	0.66	0.17	-0.14	0.52	0.22	-0.14	0.43	0.22	-0.21	0.27	0.18	-0.22	0.08	0.24
1293	6.465	-0.27	0.98	0.4	-0.09	0.9	0.54	-0.18	0.84	0.57	-0.12	0.65	0.62	-0.06	0.52	0.58	-0.04	0.44	0.6	-0.05	0.29	0.66	-0.05	0.09	0.6	0.04	0.04	0.62	NaN	NaN	NaN	-0.15	0.8	0.19	-0.13	0.66	0.17	-0.14	0.52	0.23	-0.13	0.43	0.22	-0.21	0.27	0.18	-0.22	0.08	0.24
1294	6.47	-0.27	0.98	0.4	-0.09	0.9	0.54	-0.18	0.84	0.57	-0.12	0.65	0.62	-0.06	0.52	0.58	-0.04	0.44	0.6	-0.04	0.29	0.66	-0.05	0.09	0.6	0.04	0.04	0.62	NaN	NaN	NaN	-0.15	0.8	0.19	-0.13	0.66	0.17	-0.13	0.52	0.23	-0.13	0.43	0.22	-0.21	0.27	0.18	-0.22	0.08	0.24
1295	6.475	-0.27	0.98	0.4	-0.08	0.9	0.54	-0.18	0.84	0.57	-0.12	0.65	0.62	-0.05	0.52	0.58	-0.03	0.44	0.6	-0.04	0.29	0.66	-0.05	0.09	0.6	0.04	0.04	0.62	NaN	NaN	NaN	-0.15	0.8	0.19	-0.13	0.66	0.17	-0.13	0.52	0.23	-0.13	0.43	0.22	-0.21	0.27	0.18	-0.22	0.08	0.24
1296	6.48	-0.27	0.98	0.4	-0.08	0.9	0.55	-0.18	0.84	0.58	-0.11	0.65	0.62	-0.05	0.53	0.58	-0.03	0.44	0.6	-0.04	0.29	0.66	-0.05	0.09	0.6	0.04	0.04	0.62	NaN	NaN	NaN	-0.15	0.8	0.2	-0.13	0.66	0.17	-0.13	0.52	0.23	-0.13	0.43	0.22	-0.21	0.27	0.18	-0.22	0.08	0.24
1297	6.485	-0.26	0.98	0.4	-0.08	0.9	0.55	-0.18	0.84	0.58	-0.11	0.65	0.62	-0.05	0.53	0.58	-0.03	0.44	0.6	-0.04	0.29	0.66	-0.05	0.09	0.6	0.04	0.04	0.62	NaN	NaN	NaN	-0.15	0.8	0.2	-0.13	0.66	0.17	-0.13	0.52	0.23	-0.13	0.43	0.22	-0.21	0.27	0.18	-0.22	0.08	0.24
1298	6.49	-0.26	0.98	0.4	-0.08	0.9	0.55	-0.17	0.85	0.58	-0.11	0.65	0.62	-0.05	0.53	0.59	-0.03	0.44	0.6	-0.04	0.29	0.66	-0.05	0.08	0.6	0.04	0.03	0.62	NaN	NaN	NaN	-0.15	0.8	0.2	-0.13	0.66	0.17	-0.13	0.52	0.23	-0.13	0.43	0.22	-0.2	0.27	0.18	-0.22	0.08	0.24
1299	6.495	-0.26	0.98	0.41	-0.08	0.9	0.55	-0.17	0.85	0.58	-0.1	0.65	0.62	-0.04	0.53	0.59	-0.03	0.44	0.6	-0.03	0.29	0.66	-0.05	0.08	0.6	0.04	0.03	0.62	NaN	NaN	NaN	-0.15	0.8	0.2	-0.13	0.66	0.17	-0.13	0.52	0.23	-0.13	0.43	0.22	-0.2	0.27	0.18	-0.22	0.08	0.24
1300	6.5	-0.26	0.98	0.41	-0.07	0.9	0.55	-0.17	0.85	0.58	-0.1	0.65	0.62	-0.04	0.53	0.59	-0.03	0.44	0.6	-0.03	0.29	0.66	-0.05	0.08	0.6	0.04	0.03	0.62	NaN	NaN	NaN	-0.15	0.8	0.2	-0.13	0.66	0.18	-0.13	0.52	0.23	-0.13	0.43	0.22	-0.2	0.27	0.18	-0.22	0.08	0.24
1301	6.505	-0.26	0.98	0.41	-0.07	0.91	0.55	-0.17	0.85	0.58	-0.1	0.66	0.63	-0.04	0.53	0.59	-0.02	0.44	0.6	-0.03	0.29	0.66	-0.05	0.08	0.6	0.04	0.03	0.62	NaN	NaN	NaN	-0.15	0.8	0.2	-0.13	0.66	0.18	-0.13	0.52	0.23	-0.13	0.43	0.22	-0.2	0.27	0.18	-0.22	0.08	0.24
1302	6.51	-0.26	0.98	0.41	-0.07	0.91	0.55	-0.16	0.85	0.58	-0.1	0.66	0.63	-0.04	0.53	0.59	-0.02	0.44	0.6	-0.03	0.29	0.66	-0.05	0.08	0.6	0.04	0.03	0.62	NaN	NaN	NaN	-0.15	0.8	0.2	-0.13	0.66	0.18	-0.13	0.52	0.23	-0.13	0.43	0.22	-0.2	0.27	0.18	-0.22	0.08	0.24
1303	6.515	-0.25	0.98	0.41	-0.07	0.91	0.55	-0.16	0.85	0.58	-0.1	0.66	0.63	-0.04	0.52	0.59	-0.02	0.44	0.6	-0.03	0.29	0.66	-0.05	0.08	0.6	0.04	0.03	0.62	NaN	NaN	NaN	-0.14	0.8	0.2	-0.12	0.66	0.18	-0.13	0.52	0.23	-0.13	0.43	0.22	-0.2	0.27	0.18	-0.22	0.08	0.24
1304	6.52	-0.25	0.98	0.41	-0.07	0.91	0.55	-0.16	0.85	0.58	-0.09	0.66	0.63	-0.04	0.52	0.59	-0.02	0.44	0.6	-0.03	0.29	0.66	-0.05	0.08	0.6	0.04	0.03	0.62	NaN	NaN	NaN	-0.14	0.8	0.2	-0.12	0.66	0.18	-0.13	0.52	0.23	-0.12	0.43	0.23	-0.2	0.27	0.18	-0.22	0.08	0.24
1305	6.525	-0.25	0.98	0.41	-0.06	0.91	0.55	-0.16	0.85	0.58	-0.09	0.66	0.63	-0.04	0.52	0.59	-0.02	0.44	0.6	-0.03	0.29	0.66	-0.05	0.08	0.6	0.04	0.03	0.62	NaN	NaN	NaN	-0.14	0.8	0.2	-0.12	0.66	0.18	-0.13	0.52	0.23	-0.12	0.43	0.23	-0.2	0.27	0.18	-0.22	0.08	0.24
1306	6.53	-0.25	0.98	0.41	-0.06	0.91	0.55	-0.16	0.85	0.59	-0.09	0.66	0.63	-0.04	0.52	0.59	-0.02	0.44	0.6	-0.03	0.29	0.66	-0.05	0.08	0.6	0.04	0.03	0.62	NaN	NaN	NaN	-0.14	0.8	0.2	-0.12	0.66	0.18	-0.13	0.52	0.24	-0.12	0.43	0.23	-0.2	0.27	0.18	-0.22	0.08	0.24
1307	6.535	-0.25	0.98	0.42	-0.06	0.91	0.56	-0.16	0.85	0.59	-0.09	0.66	0.63	-0.03	0.52	0.59	-0.02	0.44	0.6	-0.03	0.29	0.66	-0.05	0.08	0.6	0.04	0.03	0.62	NaN	NaN	NaN	-0.14	0.8	0.21	-0.12	0.66	0.18	-0.12	0.52	0.24	-0.12	0.43	0.23	-0.2	0.28	0.19	-0.22	0.08	0.24
1308	6.54	-0.25	0.98	0.42	-0.06	0.91	0.56	-0.15	0.85	0.59	-0.09	0.65	0.63	-0.03	0.52	0.59	-0.02	0.43	0.61	-0.03	0.29	0.66	-0.05	0.08	0.6	0.04	0.03	0.62	NaN	NaN	NaN	-0.14	0.8	0.21	-0.12	0.66	0.18	-0.12	0.52	0.24	-0.12	0.43	0.23	-0.2	0.28	0.19	-0.22	0.08	0.24
1309	6.545	-0.24	0.98	0.42	-0.06	0.91	0.56	-0.15	0.85	0.59	-0.09	0.65	0.63	-0.03	0.52	0.59	-0.02	0.43	0.61	-0.03	0.29	0.66	-0.05	0.08	0.6	0.04	0.03	0.62	NaN	NaN	NaN	-0.14	0.8	0.21	-0.12	0.66	0.18	-0.12	0.52	0.24	-0.12	0.43	0.23	-0.2	0.28	0.19	-0.22	0.08	0.24
1310	6.55	-0.24	0.98	0.42	-0.05	0.91	0.56	-0.15	0.85	0.59	-0.09	0.65	0.63	-0.03	0.52	0.59	-0.02	0.43	0.61	-0.03	0.29	0.67	-0.05	0.08	0.6	0.04	0.03	0.62	NaN	NaN	NaN	-0.14	0.8	0.21	-0.12	0.66	0.19	-0.12	0.52	0.24	-0.12	0.43	0.23	-0.2	0.28	0.19	-0.22	0.08	0.24
1311	6.555	-0.24	0.98	0.42	-0.05	0.91	0.56	-0.15	0.85	0.59	-0.09	0.65	0.63	-0.03	0.52	0.59	-0.02	0.43	0.61	-0.03	0.29	0.67	-0.05	0.08	0.6	0.04	0.03	0.62	NaN	NaN	NaN	-0.14	0.8	0.21	-0.12	0.66	0.19	-0.12	0.52	0.24	-0.12	0.43	0.23	-0.2	0.28	0.19	-0.22	0.08	0.24
1312	6.56	-0.24	0.98	0.42	-0.05	0.91	0.56	-0.15	0.85	0.59	-0.09	0.65	0.63	-0.03	0.52	0.59	-0.02	0.43	0.61	-0.03	0.29	0.67	-0.05	0.08	0.6	0.04	0.03	0.62	NaN	NaN	NaN	-0.13	0.8	0.21	-0.12	0.66	0.19	-0.12	0.52	0.24	-0.12	0.43	0.23	-0.2	0.28	0.19	-0.22	0.08	0.24
1313	6.565	-0.24	0.98	0.43	-0.05	0.91	0.56	-0.14	0.85	0.6	-0.09	0.65	0.63	-0.03	0.52	0.6	-0.02	0.43	0.61	-0.03	0.29	0.67	-0.05	0.08	0.6	0.04	0.03	0.62	NaN	NaN	NaN	-0.13	0.8	0.21	-0.12	0.66	0.19	-0.12	0.52	0.24	-0.12	0.43	0.23	-0.2	0.28	0.19	-0.22	0.08	0.24
1314	6.57	-0.24	0.98	0.43	-0.05	0.91	0.56	-0.14	0.85	0.6	-0.09	0.65	0.64	-0.03	0.52	0.6	-0.02	0.43	0.61	-0.03	0.29	0.67	-0.05	0.08	0.6	0.04	0.03	0.62	NaN	NaN	NaN	-0.13	0.8	0.21	-0.12	0.66	0.19	-0.12	0.52	0.24	-0.12	0.43	0.23	-0.2	0.28	0.19	-0.22	0.09	0.24
1315	6.575	-0.24	0.98	0.43	-0.05	0.91	0.56	-0.14	0.85	0.6	-0.09	0.65	0.64	-0.03	0.52	0.6	-0.02	0.43	0.61	-0.03	0.29	0.67	-0.05	0.08	0.6	0.04	0.03	0.62	NaN	NaN	NaN	-0.13	0.8	0.22	-0.12	0.66	0.19	-0.12	0.52	0.24	-0.12	0.43	0.23	-0.2	0.28	0.19	-0.22	0.09	0.24
1316	6.58	-0.23	0.98	0.43	-0.04	0.91	0.57	-0.14	0.85	0.6	-0.09	0.65	0.64	-0.03	0.52	0.6	-0.02	0.43	0.61	-0.03	0.29	0.67	-0.05	0.08	0.6	0.04	0.03	0.62	NaN	NaN	NaN	-0.13	0.8	0.22	-0.12	0.66	0.19	-0.12	0.52	0.25	-0.12	0.43	0.24	-0.2	0.28	0.19	-0.22	0.09	0.24
1317	6.585	-0.23	0.98	0.43	-0.04	0.91	0.57	-0.14	0.85	0.6	-0.09	0.65	0.64	-0.03	0.52	0.6	-0.02	0.43	0.61	-0.03	0.29	0.67	-0.05	0.08	0.6	0.04	0.03	0.62	NaN	NaN	NaN	-0.13	0.8	0.22	-0.12	0.66	0.19	-0.12	0.52	0.25	-0.12	0.43	0.24	-0.2	0.28	0.19	-0.22	0.09	0.24
1318	6.59	-0.23	0.98	0.43	-0.04	0.91	0.57	-0.14	0.85	0.6	-0.09	0.65	0.64	-0.03	0.52	0.6	-0.01	0.43	0.61	-0.03	0.29	0.67	-0.05	0.08	0.6	0.04	0.03	0.62	NaN	NaN	NaN	-0.13	0.8	0.22	-0.11	0.67	0.19	-0.12	0.52	0.25	-0.12	0.43	0.24	-0.2	0.28	0.19	-0.22	0.09	0.24
1319	6.595	-0.23	0.99	0.44	-0.04	0.91	0.57	-0.13	0.85	0.6	-0.09	0.65	0.64	-0.03	0.52	0.6	-0.01	0.43	0.61	-0.03	0.29	0.67	-0.05	0.08	0.6	0.04	0.03	0.62	NaN	NaN	NaN	-0.13	0.8	0.22	-0.11	0.67	0.2	-0.12	0.52	0.25	-0.12	0.43	0.24	-0.2	0.28	0.19	-0.22	0.09	0.24
1320	6.6	-0.23	0.99	0.44	-0.04	0.91	0.57	-0.13	0.85	0.6	-0.08	0.65	0.64	-0.03	0.52	0.6	-0.01	0.43	0.61	-0.03	0.29	0.67	-0.05	0.08	0.6	0.04	0.03	0.62	NaN	NaN	NaN	-0.13	0.8	0.22	-0.11	0.67	0.2	-0.12	0.52	0.25	-0.12	0.43	0.24	-0.2	0.28	0.19	-0.22	0.09	0.24
1321	6.605	-0.23	0.99	0.44	-0.04	0.91	0.57	-0.13	0.85	0.61	-0.08	0.65	0.64	-0.03	0.52	0.6	-0.01	0.43	0.61	-0.03	0.29	0.67	-0.05	0.08	0.6	0.04	0.03	0.62	NaN	NaN	NaN	-0.13	0.8	0.22	-0.11	0.67	0.2	-0.12	0.52	0.25	-0.12	0.43	0.24	-0.2	0.28	0.19	-0.22	0.09	0.24
1322	6.61	-0.23	0.99	0.44	-0.04	0.91	0.57	-0.13	0.85	0.61	-0.08	0.65	0.64	-0.03	0.52	0.6	-0.01	0.43	0.61	-0.03	0.29	0.67	-0.05	0.08	0.6	0.04	0.03	0.62	NaN	NaN	NaN	-0.13	0.8	0.23	-0.11	0.67	0.2	-0.12	0.52	0.25	-0.12	0.43	0.24	-0.2	0.28	0.19	-0.22	0.09	0.24
1323	6.615	-0.22	0.99	0.44	-0.03	0.91	0.58	-0.13	0.85	0.61	-0.08	0.65	0.64	-0.03	0.52	0.6	-0.01	0.43	0.61	-0.03	0.29	0.67	-0.05	0.08	0.6	0.04	0.03	0.62	NaN	NaN	NaN	-0.12	0.8	0.23	-0.11	0.67	0.2	-0.12	0.52	0.25	-0.12	0.43	0.24	-0.2	0.28	0.19	-0.22	0.09	0.24
1324	6.62	-0.22	0.99	0.44	-0.03	0.91	0.58	-0.13	0.85	0.61	-0.08	0.65	0.65	-0.03	0.52	0.6	-0.01	0.43	0.61	-0.02	0.29	0.67	-0.05	0.08	0.6	0.04	0.03	0.62	NaN	NaN	NaN	-0.12	0.8	0.23	-0.11	0.67	0.2	-0.12	0.52	0.25	-0.12	0.43	0.24	-0.2	0.28	0.19	-0.22	0.09	0.24
1325	6.625	-0.22	0.99	0.44	-0.03	0.91	0.58	-0.13	0.85	0.61	-0.08	0.66	0.65	-0.02	0.52	0.6	-0.01	0.43	0.61	-0.02	0.29	0.67	-0.05	0.08	0.6	0.04	0.03	0.62	NaN	NaN	NaN	-0.12	0.81	0.23	-0.11	0.67	0.2	-0.12	0.52	0.25	-0.12	0.44	0.24	-0.2	0.28	0.2	-0.22	0.09	0.24
1326	6.63	-0.22	0.99	0.44	-0.03	0.91	0.58	-0.13	0.85	0.61	-0.08	0.66	0.65	-0.02	0.52	0.6	-0.01	0.43	0.61	-0.02	0.29	0.67	-0.05	0.08	0.6	0.04	0.03	0.62	NaN	NaN	NaN	-0.12	0.81	0.23	-0.11	0.67	0.2	-0.12	0.52	0.25	-0.12	0.44	0.24	-0.2	0.28	0.2	-0.22	0.09	0.24
1327	6.635	-0.22	0.99	0.45	-0.03	0.91	0.58	-0.12	0.85	0.61	-0.07	0.66	0.65	-0.02	0.52	0.61	-0.01	0.43	0.62	-0.02	0.29	0.67	-0.05	0.08	0.6	0.04	0.03	0.62	NaN	NaN	NaN	-0.12	0.81	0.23	-0.11	0.67	0.2	-0.12	0.52	0.25	-0.12	0.44	0.24	-0.2	0.28	0.2	-0.22	0.09	0.24
1328	6.64	-0.22	0.99	0.45	-0.03	0.91	0.58	-0.12	0.86	0.61	-0.07	0.66	0.65	-0.02	0.52	0.61	-0.01	0.43	0.62	-0.02	0.29	0.67	-0.05	0.08	0.6	0.04	0.03	0.62	NaN	NaN	NaN	-0.12	0.81	0.23	-0.11	0.67	0.2	-0.12	0.52	0.26	-0.12	0.44	0.24	-0.2	0.29	0.2	-0.22	0.09	0.25
1329	6.645	-0.22	0.99	0.45	-0.03	0.91	0.58	-0.12	0.86	0.61	-0.07	0.66	0.65	-0.02	0.52	0.61	-0.01	0.43	0.62	-0.02	0.29	0.67	-0.05	0.08	0.6	0.04	0.03	0.62	NaN	NaN	NaN	-0.12	0.81	0.23	-0.11	0.67	0.21	-0.12	0.52	0.26	-0.12	0.44	0.24	-0.2	0.29	0.2	-0.22	0.09	0.25
1330	6.65	-0.22	0.99	0.45	-0.02	0.91	0.58	-0.12	0.86	0.62	-0.07	0.66	0.65	-0.02	0.52	0.61	-0.01	0.43	0.62	-0.02	0.29	0.67	-0.05	0.08	0.6	0.04	0.03	0.62	NaN	NaN	NaN	-0.12	0.81	0.23	-0.11	0.67	0.21	-0.11	0.52	0.26	-0.12	0.44	0.25	-0.2	0.29	0.2	-0.22	0.09	0.25
1331	6.655	-0.21	0.99	0.45	-0.02	0.91	0.59	-0.12	0.86	0.62	-0.07	0.66	0.65	-0.02	0.52	0.61	-0.01	0.43	0.62	-0.02	0.29	0.67	-0.05	0.08	0.6	0.04	0.03	0.62	NaN	NaN	NaN	-0.12	0.81	0.24	-0.11	0.67	0.21	-0.11	0.52	0.26	-0.11	0.44	0.25	-0.2	0.29	0.2	-0.21	0.09	0.25
1332	6.66	-0.21	0.99	0.45	-0.02	0.91	0.59	-0.12	0.86	0.62	-0.07	0.66	0.65	-0.02	0.52	0.61	-0.01	0.43	0.62	-0.02	0.28	0.67	-0.05	0.08	0.6	0.04	0.03	0.62	NaN	NaN	NaN	-0.12	0.81	0.24	-0.11	0.67	0.21	-0.11	0.52	0.26	-0.11	0.44	0.25	-0.2	0.29	0.2	-0.21	0.09	0.25
1333	6.665	-0.21	0.99	0.46	-0.02	0.91	0.59	-0.11	0.86	0.62	-0.07	0.66	0.65	-0.02	0.52	0.61	-0.01	0.43	0.62	-0.02	0.28	0.67	-0.05	0.08	0.6	0.04	0.03	0.62	NaN	NaN	NaN	-0.12	0.81	0.24	-0.11	0.67	0.21	-0.11	0.52	0.26	-0.11	0.44	0.25	-0.2	0.29	0.2	-0.21	0.09	0.25
1334	6.67	-0.21	0.99	0.46	-0.02	0.91	0.59	-0.11	0.86	0.62	-0.07	0.66	0.66	-0.02	0.52	0.61	-0.01	0.43	0.62	-0.02	0.28	0.67	-0.05	0.08	0.6	0.04	0.03	0.62	NaN	NaN	NaN	-0.12	0.81	0.24	-0.11	0.67	0.21	-0.11	0.52	0.26	-0.11	0.44	0.25	-0.2	0.29	0.2	-0.21	0.09	0.25
1335	6.675	-0.21	0.99	0.46	-0.02	0.91	0.59	-0.11	0.86	0.62	-0.07	0.66	0.66	-0.02	0.52	0.61	-0.01	0.43	0.62	-0.02	0.28	0.67	-0.05	0.08	0.6	0.04	0.03	0.62	NaN	NaN	NaN	-0.12	0.81	0.24	-0.11	0.67	0.21	-0.11	0.52	0.26	-0.11	0.44	0.25	-0.2	0.29	0.2	-0.21	0.1	0.25
1336	6.68	-0.21	0.99	0.46	-0.01	0.91	0.59	-0.11	0.86	0.62	-0.06	0.66	0.66	-0.02	0.52	0.61	-0.01	0.43	0.62	-0.02	0.28	0.68	-0.05	0.08	0.6	0.04	0.03	0.62	NaN	NaN	NaN	-0.12	0.81	0.24	-0.1	0.67	0.21	-0.11	0.52	0.26	-0.11	0.44	0.25	-0.2	0.29	0.2	-0.21	0.1	0.25
1337	6.685	-0.21	0.99	0.46	-0.01	0.91	0.59	-0.11	0.86	0.63	-0.06	0.66	0.66	-0.02	0.52	0.61	-0.01	0.43	0.62	-0.02	0.28	0.68	-0.05	0.08	0.6	0.04	0.03	0.62	NaN	NaN	NaN	-0.12	0.81	0.24	-0.1	0.67	0.21	-0.11	0.52	0.26	-0.11	0.44	0.25	-0.19	0.29	0.2	-0.21	0.1	0.25
1338	6.69	-0.21	0.99	0.46	-0.01	0.91	0.59	-0.11	0.86	0.63	-0.06	0.66	0.66	-0.02	0.52	0.61	-0.01	0.43	0.62	-0.02	0.28	0.68	-0.05	0.08	0.6	0.04	0.03	0.62	NaN	NaN	NaN	-0.12	0.81	0.24	-0.1	0.67	0.21	-0.11	0.52	0.26	-0.11	0.44	0.25	-0.19	0.29	0.2	-0.21	0.1	0.25
1339	6.695	-0.21	0.99	0.47	-0.01	0.91	0.59	-0.11	0.86	0.63	-0.06	0.66	0.66	-0.02	0.52	0.61	-0.01	0.43	0.62	-0.02	0.28	0.68	-0.05	0.08	0.6	0.04	0.03	0.62	NaN	NaN	NaN	-0.12	0.81	0.24	-0.1	0.67	0.21	-0.11	0.53	0.26	-0.11	0.44	0.25	-0.19	0.29	0.2	-0.21	0.1	0.25
1340	6.7	-0.2	0.99	0.47	-0.01	0.92	0.59	-0.1	0.86	0.63	-0.06	0.66	0.66	-0.02	0.52	0.61	-0.01	0.43	0.62	-0.02	0.28	0.68	-0.05	0.08	0.6	0.04	0.03	0.62	NaN	NaN	NaN	-0.12	0.81	0.25	-0.1	0.67	0.22	-0.1	0.53	0.26	-0.11	0.44	0.25	-0.19	0.29	0.2	-0.21	0.1	0.25
1341	6.705	-0.2	0.99	0.47	-0.01	0.92	0.59	-0.1	0.86	0.63	-0.06	0.66	0.66	-0.02	0.52	0.61	-0.01	0.43	0.62	-0.02	0.28	0.68	-0.05	0.08	0.6	0.04	0.03	0.62	NaN	NaN	NaN	-0.11	0.81	0.25	-0.1	0.67	0.22	-0.1	0.53	0.26	-0.1	0.44	0.25	-0.19	0.29	0.2	-0.21	0.1	0.25
1342	6.71	-0.2	0.99	0.47	0	0.92	0.6	-0.1	0.86	0.63	-0.06	0.66	0.66	-0.02	0.52	0.62	-0.01	0.43	0.62	-0.02	0.28	0.68	-0.05	0.08	0.6	0.04	0.03	0.62	NaN	NaN	NaN	-0.11	0.81	0.25	-0.1	0.67	0.22	-0.1	0.53	0.26	-0.1	0.44	0.25	-0.19	0.3	0.2	-0.21	0.1	0.25
1343	6.715	-0.2	0.99	0.47	0	0.92	0.6	-0.1	0.86	0.63	-0.06	0.66	0.66	-0.02	0.52	0.62	-0.01	0.43	0.62	-0.02	0.28	0.68	-0.05	0.08	0.6	0.04	0.03	0.62	NaN	NaN	NaN	-0.11	0.81	0.25	-0.1	0.67	0.22	-0.1	0.53	0.27	-0.1	0.44	0.25	-0.19	0.3	0.2	-0.21	0.1	0.25
1344	6.72	-0.2	0.99	0.47	0	0.92	0.6	-0.1	0.86	0.63	-0.06	0.66	0.66	-0.02	0.52	0.62	-0.01	0.43	0.62	-0.02	0.28	0.68	-0.05	0.08	0.6	0.04	0.03	0.62	NaN	NaN	NaN	-0.11	0.81	0.25	-0.1	0.68	0.22	-0.1	0.53	0.27	-0.1	0.44	0.25	-0.19	0.3	0.2	-0.21	0.1	0.25
1345	6.725	-0.2	0.99	0.47	0	0.92	0.6	-0.1	0.86	0.63	-0.06	0.66	0.66	-0.02	0.52	0.62	-0.01	0.43	0.62	-0.02	0.28	0.68	-0.05	0.08	0.6	0.04	0.03	0.62	NaN	NaN	NaN	-0.11	0.81	0.25	-0.1	0.68	0.22	-0.1	0.53	0.27	-0.1	0.44	0.25	-0.19	0.3	0.21	-0.21	0.1	0.25
1346	6.73	-0.2	0.99	0.48	0	0.92	0.6	-0.09	0.86	0.63	-0.06	0.66	0.66	-0.02	0.52	0.62	-0.01	0.43	0.63	-0.02	0.28	0.68	-0.05	0.08	0.6	0.04	0.03	0.62	NaN	NaN	NaN	-0.11	0.81	0.25	-0.1	0.68	0.22	-0.1	0.53	0.27	-0.1	0.44	0.25	-0.19	0.3	0.21	-0.21	0.1	0.25
1347	6.735	-0.2	0.99	0.48	0	0.92	0.6	-0.09	0.86	0.63	-0.06	0.66	0.67	-0.02	0.52	0.62	-0.01	0.43	0.63	-0.02	0.28	0.68	-0.05	0.08	0.6	0.04	0.03	0.62	NaN	NaN	NaN	-0.11	0.81	0.25	-0.1	0.68	0.22	-0.09	0.53	0.27	-0.09	0.44	0.25	-0.18	0.3	0.21	-0.21	0.1	0.25
1348	6.74	-0.2	0.99	0.48	0	0.92	0.6	-0.09	0.86	0.64	-0.06	0.66	0.67	-0.02	0.52	0.62	-0.01	0.43	0.63	-0.02	0.28	0.68	-0.05	0.08	0.6	0.04	0.03	0.62	NaN	NaN	NaN	-0.11	0.81	0.25	-0.1	0.68	0.22	-0.09	0.53	0.27	-0.09	0.45	0.25	-0.18	0.3	0.21	-0.21	0.11	0.25
1349	6.745	-0.19	0.99	0.48	0.01	0.92	0.6	-0.09	0.86	0.64	-0.05	0.66	0.67	-0.02	0.52	0.62	-0.01	0.43	0.63	-0.02	0.28	0.68	-0.05	0.08	0.6	0.04	0.03	0.62	NaN	NaN	NaN	-0.11	0.81	0.25	-0.09	0.68	0.22	-0.09	0.53	0.27	-0.09	0.45	0.25	-0.18	0.3	0.21	-0.21	0.11	0.25
1350	6.75	-0.19	0.99	0.48	0.01	0.92	0.6	-0.09	0.86	0.64	-0.05	0.66	0.67	-0.02	0.52	0.62	-0.01	0.43	0.63	-0.02	0.28	0.68	-0.05	0.08	0.6	0.04	0.03	0.62	NaN	NaN	NaN	-0.11	0.81	0.26	-0.09	0.68	0.22	-0.09	0.53	0.27	-0.09	0.45	0.25	-0.18	0.3	0.21	-0.21	0.11	0.25
1351	6.755	-0.19	0.99	0.48	0.01	0.92	0.6	-0.09	0.86	0.64	-0.05	0.66	0.67	-0.01	0.52	0.62	-0.01	0.43	0.63	-0.02	0.28	0.68	-0.05	0.08	0.6	0.04	0.03	0.62	NaN	NaN	NaN	-0.11	0.81	0.26	-0.09	0.68	0.22	-0.09	0.53	0.27	-0.09	0.45	0.25	-0.18	0.3	0.21	-0.21	0.11	0.25
1352	6.76	-0.19	0.99	0.48	0.01	0.92	0.6	-0.09	0.86	0.64	-0.05	0.66	0.67	-0.01	0.52	0.62	-0.01	0.43	0.63	-0.02	0.28	0.68	-0.05	0.08	0.6	0.04	0.03	0.62	NaN	NaN	NaN	-0.11	0.81	0.26	-0.09	0.68	0.22	-0.08	0.53	0.27	-0.08	0.45	0.25	-0.18	0.3	0.21	-0.21	0.11	0.25
1353	6.765	-0.19	0.99	0.49	0.01	0.92	0.6	-0.09	0.86	0.64	-0.05	0.66	0.67	-0.01	0.52	0.62	-0.01	0.43	0.63	-0.02	0.28	0.68	-0.05	0.08	0.6	0.04	0.03	0.62	NaN	NaN	NaN	-0.11	0.81	0.26	-0.09	0.68	0.22	-0.08	0.53	0.27	-0.08	0.45	0.25	-0.18	0.3	0.21	-0.21	0.11	0.25
1354	6.77	-0.19	0.99	0.49	0.01	0.92	0.6	-0.08	0.86	0.64	-0.05	0.66	0.67	-0.01	0.52	0.62	-0.01	0.43	0.63	-0.02	0.28	0.68	-0.05	0.08	0.6	0.04	0.03	0.62	NaN	NaN	NaN	-0.11	0.81	0.26	-0.09	0.68	0.22	-0.08	0.53	0.27	-0.08	0.45	0.25	-0.18	0.31	0.21	-0.2	0.11	0.25
1355	6.775	-0.19	0.99	0.49	0.01	0.92	0.6	-0.08	0.86	0.64	-0.05	0.66	0.67	-0.01	0.52	0.62	-0.01	0.43	0.63	-0.02	0.28	0.68	-0.05	0.08	0.6	0.04	0.03	0.62	NaN	NaN	NaN	-0.11	0.81	0.26	-0.09	0.68	0.22	-0.08	0.53	0.27	-0.08	0.45	0.25	-0.17	0.31	0.21	-0.2	0.11	0.25
1356	6.78	-0.19	0.99	0.49	0.02	0.92	0.61	-0.08	0.86	0.64	-0.05	0.66	0.67	-0.01	0.52	0.62	-0.01	0.43	0.63	-0.02	0.28	0.68	-0.05	0.08	0.6	0.04	0.03	0.62	NaN	NaN	NaN	-0.11	0.81	0.26	-0.08	0.68	0.22	-0.08	0.53	0.27	-0.08	0.45	0.25	-0.17	0.31	0.21	-0.2	0.11	0.25
1357	6.785	-0.19	0.99	0.49	0.02	0.92	0.61	-0.08	0.86	0.64	-0.05	0.66	0.67	-0.01	0.52	0.62	-0.01	0.43	0.63	-0.02	0.28	0.68	-0.05	0.08	0.6	0.04	0.03	0.62	NaN	NaN	NaN	-0.11	0.82	0.26	-0.08	0.68	0.22	-0.08	0.53	0.27	-0.08	0.45	0.25	-0.17	0.31	0.21	-0.2	0.11	0.25
1358	6.79	-0.19	0.99	0.49	0.02	0.92	0.61	-0.08	0.86	0.64	-0.05	0.66	0.67	-0.01	0.52	0.62	-0.01	0.43	0.63	-0.02	0.28	0.68	-0.05	0.08	0.6	0.04	0.03	0.62	NaN	NaN	NaN	-0.1	0.82	0.26	-0.08	0.68	0.22	-0.07	0.53	0.27	-0.07	0.45	0.25	-0.17	0.31	0.21	-0.2	0.11	0.25
1359	6.795	-0.19	0.99	0.49	0.02	0.92	0.61	-0.08	0.86	0.65	-0.04	0.66	0.67	-0.01	0.52	0.63	-0.01	0.43	0.63	-0.02	0.28	0.68	-0.05	0.08	0.6	0.04	0.03	0.62	NaN	NaN	NaN	-0.1	0.82	0.26	-0.08	0.68	0.23	-0.07	0.53	0.27	-0.07	0.45	0.25	-0.17	0.31	0.21	-0.2	0.11	0.25
1360	6.8	-0.18	0.99	0.49	0.02	0.92	0.61	-0.08	0.86	0.65	-0.04	0.66	0.67	-0.01	0.52	0.63	-0.01	0.43	0.63	-0.02	0.28	0.68	-0.05	0.08	0.6	0.04	0.03	0.62	NaN	NaN	NaN	-0.1	0.82	0.26	-0.08	0.68	0.23	-0.07	0.53	0.27	-0.07	0.45	0.25	-0.17	0.31	0.21	-0.2	0.12	0.25
1361	6.805	-0.18	0.99	0.49	0.02	0.92	0.61	-0.07	0.86	0.65	-0.04	0.66	0.67	-0.01	0.52	0.63	-0.01	0.43	0.63	-0.02	0.28	0.68	-0.05	0.08	0.6	0.04	0.03	0.62	NaN	NaN	NaN	-0.1	0.82	0.26	-0.08	0.68	0.23	-0.07	0.53	0.27	-0.07	0.45	0.25	-0.17	0.31	0.21	-0.2	0.12	0.25
1362	6.81	-0.18	0.99	0.5	0.02	0.92	0.61	-0.07	0.86	0.65	-0.04	0.66	0.68	-0.01	0.52	0.63	-0.01	0.43	0.63	-0.02	0.28	0.68	-0.05	0.08	0.6	0.04	0.03	0.62	NaN	NaN	NaN	-0.1	0.82	0.26	-0.08	0.68	0.23	-0.07	0.53	0.27	-0.07	0.45	0.25	-0.16	0.31	0.21	-0.2	0.12	0.25
1363	6.815	-0.18	0.99	0.5	0.03	0.92	0.61	-0.07	0.86	0.65	-0.04	0.66	0.68	-0.01	0.52	0.63	-0.01	0.43	0.63	-0.02	0.28	0.68	-0.05	0.08	0.6	0.04	0.03	0.62	NaN	NaN	NaN	-0.1	0.82	0.26	-0.07	0.68	0.23	-0.06	0.53	0.27	-0.07	0.45	0.25	-0.16	0.31	0.21	-0.2	0.12	0.25
1364	6.82	-0.18	0.99	0.5	0.03	0.92	0.61	-0.07	0.86	0.65	-0.04	0.66	0.68	-0.01	0.52	0.63	-0.01	0.43	0.63	-0.02	0.28	0.68	-0.05	0.08	0.6	0.04	0.03	0.62	NaN	NaN	NaN	-0.1	0.82	0.27	-0.07	0.68	0.23	-0.06	0.53	0.27	-0.06	0.45	0.25	-0.16	0.31	0.21	-0.2	0.12	0.25
1365	6.825	-0.18	1	0.5	0.03	0.92	0.61	-0.07	0.86	0.65	-0.04	0.66	0.68	-0.01	0.52	0.63	-0.01	0.43	0.63	-0.02	0.28	0.68	-0.05	0.08	0.6	0.04	0.03	0.62	NaN	NaN	NaN	-0.1	0.82	0.27	-0.07	0.68	0.23	-0.06	0.53	0.27	-0.06	0.45	0.25	-0.16	0.31	0.21	-0.2	0.12	0.25
1366	6.83	-0.18	1	0.5	0.03	0.92	0.61	-0.07	0.86	0.65	-0.04	0.66	0.68	-0.01	0.52	0.63	-0.01	0.43	0.63	-0.02	0.28	0.68	-0.05	0.08	0.6	0.04	0.03	0.62	NaN	NaN	NaN	-0.1	0.82	0.27	-0.07	0.68	0.23	-0.06	0.54	0.27	-0.06	0.45	0.25	-0.16	0.32	0.21	-0.2	0.12	0.25
1367	6.835	-0.18	1	0.5	0.03	0.92	0.61	-0.07	0.86	0.65	-0.04	0.66	0.68	-0.01	0.52	0.63	-0.01	0.43	0.63	-0.02	0.28	0.68	-0.05	0.08	0.6	0.04	0.03	0.62	NaN	NaN	NaN	-0.1	0.82	0.27	-0.07	0.68	0.23	-0.06	0.54	0.27	-0.06	0.45	0.25	-0.16	0.32	0.21	-0.2	0.12	0.25
1368	6.84	-0.18	1	0.5	0.03	0.92	0.61	-0.07	0.86	0.65	-0.04	0.66	0.68	-0.01	0.52	0.63	-0.01	0.43	0.63	-0.02	0.28	0.68	-0.05	0.08	0.6	0.04	0.03	0.62	NaN	NaN	NaN	-0.1	0.82	0.27	-0.07	0.68	0.23	-0.06	0.54	0.27	-0.06	0.45	0.25	-0.16	0.32	0.21	-0.19	0.12	0.25
1369	6.845	-0.17	1	0.5	0.03	0.92	0.61	-0.06	0.86	0.65	-0.03	0.66	0.68	-0.01	0.52	0.63	-0.01	0.43	0.64	-0.02	0.28	0.68	-0.05	0.08	0.6	0.04	0.03	0.62	NaN	NaN	NaN	-0.1	0.82	0.27	-0.07	0.68	0.23	-0.06	0.54	0.27	-0.05	0.45	0.25	-0.16	0.32	0.2	-0.19	0.12	0.25
1370	6.85	-0.17	1	0.5	0.03	0.92	0.61	-0.06	0.86	0.65	-0.03	0.66	0.68	-0.01	0.52	0.63	-0.01	0.43	0.64	-0.02	0.28	0.68	-0.05	0.08	0.6	0.04	0.03	0.62	NaN	NaN	NaN	-0.09	0.82	0.27	-0.07	0.69	0.23	-0.05	0.54	0.27	-0.05	0.45	0.25	-0.15	0.32	0.2	-0.19	0.12	0.25
1371	6.855	-0.17	1	0.5	0.04	0.92	0.61	-0.06	0.86	0.65	-0.03	0.66	0.68	-0.01	0.52	0.63	-0.01	0.43	0.64	-0.02	0.28	0.68	-0.05	0.08	0.6	0.04	0.03	0.62	NaN	NaN	NaN	-0.09	0.82	0.27	-0.07	0.69	0.23	-0.05	0.54	0.27	-0.05	0.45	0.25	-0.15	0.32	0.2	-0.19	0.12	0.25
1372	6.86	-0.17	1	0.51	0.04	0.92	0.62	-0.06	0.86	0.65	-0.03	0.66	0.68	-0.01	0.52	0.63	-0.01	0.43	0.64	-0.02	0.28	0.68	-0.05	0.08	0.6	0.04	0.03	0.62	NaN	NaN	NaN	-0.09	0.82	0.27	-0.07	0.69	0.23	-0.05	0.54	0.27	-0.05	0.46	0.25	-0.15	0.32	0.2	-0.19	0.12	0.25
1373	6.865	-0.17	1	0.51	0.04	0.92	0.62	-0.06	0.86	0.65	-0.03	0.66	0.68	-0.01	0.52	0.63	-0.01	0.43	0.64	-0.02	0.28	0.69	-0.05	0.08	0.6	0.04	0.03	0.62	NaN	NaN	NaN	-0.09	0.82	0.27	-0.06	0.69	0.23	-0.05	0.54	0.27	-0.05	0.46	0.25	-0.15	0.32	0.2	-0.19	0.12	0.25
1374	6.87	-0.17	1	0.51	0.04	0.92	0.62	-0.06	0.86	0.65	-0.03	0.66	0.68	0	0.52	0.63	0	0.43	0.64	-0.02	0.28	0.69	-0.05	0.08	0.6	0.04	0.03	0.62	NaN	NaN	NaN	-0.09	0.82	0.27	-0.06	0.69	0.23	-0.05	0.54	0.27	-0.05	0.46	0.25	-0.15	0.32	0.2	-0.19	0.12	0.25
1375	6.875	-0.17	1	0.51	0.04	0.92	0.62	-0.06	0.86	0.66	-0.03	0.66	0.68	0	0.52	0.63	0	0.43	0.64	-0.02	0.28	0.69	-0.05	0.08	0.6	0.04	0.03	0.62	NaN	NaN	NaN	-0.09	0.82	0.27	-0.06	0.69	0.23	-0.05	0.54	0.27	-0.05	0.46	0.25	-0.15	0.32	0.2	-0.19	0.12	0.25
1376	6.88	-0.17	1	0.51	0.04	0.92	0.62	-0.05	0.86	0.66	-0.03	0.66	0.68	0	0.52	0.63	0	0.43	0.64	-0.02	0.28	0.69	-0.05	0.08	0.6	0.04	0.03	0.62	NaN	NaN	NaN	-0.09	0.82	0.27	-0.06	0.69	0.23	-0.05	0.54	0.27	-0.05	0.46	0.25	-0.15	0.32	0.2	-0.18	0.12	0.25
1377	6.885	-0.17	1	0.51	0.04	0.92	0.62	-0.05	0.86	0.66	-0.03	0.66	0.68	0	0.52	0.63	0	0.43	0.64	-0.02	0.28	0.69	-0.05	0.08	0.6	0.04	0.03	0.62	NaN	NaN	NaN	-0.09	0.82	0.27	-0.06	0.69	0.23	-0.05	0.54	0.27	-0.04	0.46	0.25	-0.14	0.32	0.2	-0.18	0.12	0.24
1378	6.89	-0.17	1	0.51	0.04	0.92	0.62	-0.05	0.86	0.66	-0.03	0.66	0.68	0	0.52	0.63	0	0.43	0.64	-0.02	0.28	0.69	-0.05	0.08	0.6	0.04	0.03	0.62	NaN	NaN	NaN	-0.09	0.82	0.27	-0.06	0.69	0.23	-0.04	0.54	0.27	-0.04	0.46	0.25	-0.14	0.32	0.2	-0.18	0.12	0.24
1379	6.895	-0.16	1	0.51	0.04	0.92	0.62	-0.05	0.86	0.66	-0.03	0.66	0.68	0	0.52	0.63	0	0.43	0.64	-0.02	0.28	0.69	-0.05	0.08	0.6	0.04	0.03	0.62	NaN	NaN	NaN	-0.09	0.82	0.27	-0.06	0.69	0.23	-0.04	0.54	0.27	-0.04	0.46	0.25	-0.14	0.32	0.2	-0.18	0.12	0.24
1380	6.9	-0.16	1	0.51	0.05	0.92	0.62	-0.05	0.86	0.66	-0.02	0.66	0.68	0	0.52	0.63	0	0.43	0.64	-0.02	0.28	0.69	-0.05	0.08	0.6	0.04	0.03	0.62	NaN	NaN	NaN	-0.09	0.82	0.27	-0.06	0.69	0.23	-0.04	0.54	0.27	-0.04	0.46	0.25	-0.14	0.32	0.2	-0.17	0.12	0.24
1381	6.905	-0.16	1	0.51	0.05	0.92	0.62	-0.05	0.86	0.66	-0.02	0.66	0.68	0	0.52	0.63	0	0.43	0.64	-0.02	0.28	0.69	-0.05	0.08	0.6	0.04	0.03	0.62	NaN	NaN	NaN	-0.09	0.82	0.27	-0.06	0.69	0.23	-0.04	0.54	0.27	-0.04	0.46	0.25	-0.14	0.32	0.2	-0.17	0.12	0.24
1382	6.91	-0.16	1	0.51	0.05	0.92	0.62	-0.05	0.86	0.66	-0.02	0.66	0.68	0	0.52	0.63	0	0.43	0.64	-0.02	0.28	0.69	-0.05	0.08	0.6	0.04	0.03	0.62	NaN	NaN	NaN	-0.09	0.82	0.28	-0.06	0.69	0.23	-0.04	0.54	0.27	-0.04	0.46	0.25	-0.14	0.32	0.2	-0.17	0.12	0.24
1383	6.915	-0.16	1	0.52	0.05	0.92	0.62	-0.04	0.86	0.66	-0.02	0.66	0.68	0	0.52	0.63	0	0.43	0.64	-0.02	0.28	0.69	-0.05	0.08	0.6	0.04	0.03	0.62	NaN	NaN	NaN	-0.09	0.82	0.28	-0.06	0.69	0.23	-0.04	0.54	0.27	-0.04	0.46	0.25	-0.13	0.32	0.2	-0.17	0.12	0.24
1384	6.92	-0.16	1	0.52	0.05	0.92	0.62	-0.04	0.86	0.66	-0.02	0.66	0.68	0	0.52	0.63	0	0.43	0.64	-0.02	0.28	0.69	-0.05	0.08	0.6	0.04	0.03	0.62	NaN	NaN	NaN	-0.09	0.82	0.28	-0.06	0.69	0.23	-0.04	0.54	0.27	-0.03	0.46	0.25	-0.13	0.32	0.2	-0.16	0.12	0.24
1385	6.925	-0.16	1	0.52	0.05	0.92	0.62	-0.04	0.86	0.66	-0.02	0.66	0.68	0	0.52	0.63	0	0.43	0.64	-0.02	0.28	0.69	-0.05	0.08	0.6	0.04	0.03	0.62	NaN	NaN	NaN	-0.09	0.82	0.28	-0.05	0.69	0.23	-0.04	0.54	0.27	-0.03	0.46	0.25	-0.13	0.32	0.2	-0.16	0.12	0.24
1386	6.93	-0.16	1	0.52	0.05	0.92	0.62	-0.04	0.86	0.66	-0.02	0.66	0.68	0	0.52	0.63	0	0.43	0.64	-0.02	0.28	0.69	-0.05	0.08	0.6	0.04	0.03	0.62	NaN	NaN	NaN	-0.08	0.82	0.28	-0.05	0.69	0.23	-0.03	0.54	0.27	-0.03	0.46	0.25	-0.13	0.32	0.2	-0.16	0.12	0.24
1387	6.935	-0.16	1	0.52	0.05	0.92	0.62	-0.04	0.86	0.66	-0.02	0.66	0.68	0	0.52	0.63	0	0.43	0.64	-0.02	0.28	0.69	-0.05	0.08	0.6	0.04	0.03	0.62	NaN	NaN	NaN	-0.08	0.82	0.28	-0.05	0.69	0.23	-0.03	0.54	0.27	-0.03	0.46	0.25	-0.12	0.32	0.2	-0.15	0.12	0.24
1388	6.94	-0.16	1	0.52	0.06	0.92	0.62	-0.04	0.86	0.66	-0.02	0.66	0.69	0	0.52	0.63	0	0.43	0.64	-0.02	0.28	0.69	-0.05	0.08	0.6	0.04	0.03	0.62	NaN	NaN	NaN	-0.08	0.82	0.28	-0.05	0.69	0.24	-0.03	0.54	0.27	-0.03	0.46	0.25	-0.12	0.32	0.2	-0.15	0.12	0.24
1389	6.945	-0.15	1	0.52	0.06	0.92	0.62	-0.04	0.86	0.66	-0.02	0.66	0.69	0	0.52	0.63	0	0.43	0.64	-0.02	0.28	0.69	-0.05	0.08	0.6	0.04	0.03	0.62	NaN	NaN	NaN	-0.08	0.82	0.28	-0.05	0.69	0.24	-0.03	0.54	0.27	-0.02	0.46	0.25	-0.12	0.32	0.2	-0.15	0.12	0.24
1390	6.95	-0.15	1	0.52	0.06	0.92	0.62	-0.04	0.86	0.66	-0.02	0.66	0.69	0	0.52	0.63	0	0.43	0.64	-0.01	0.28	0.69	-0.05	0.08	0.6	0.04	0.03	0.62	NaN	NaN	NaN	-0.08	0.82	0.28	-0.05	0.69	0.24	-0.03	0.54	0.27	-0.02	0.46	0.25	-0.12	0.32	0.2	-0.14	0.12	0.24
1391	6.955	-0.15	1	0.52	0.06	0.92	0.62	-0.03	0.86	0.66	-0.01	0.66	0.69	0	0.52	0.63	0	0.43	0.64	-0.01	0.28	0.69	-0.05	0.08	0.6	0.04	0.03	0.62	NaN	NaN	NaN	-0.08	0.82	0.28	-0.05	0.69	0.24	-0.03	0.54	0.27	-0.02	0.46	0.25	-0.11	0.32	0.2	-0.14	0.12	0.24
1392	6.96	-0.15	1	0.52	0.06	0.92	0.62	-0.03	0.86	0.66	-0.01	0.66	0.69	0	0.52	0.64	0	0.43	0.64	-0.01	0.28	0.69	-0.05	0.08	0.6	0.04	0.03	0.62	NaN	NaN	NaN	-0.08	0.82	0.28	-0.05	0.69	0.24	-0.02	0.54	0.27	-0.02	0.46	0.25	-0.11	0.32	0.2	-0.14	0.12	0.24
1393	6.965	-0.15	1	0.52	0.06	0.92	0.62	-0.03	0.86	0.66	-0.01	0.66	0.69	0	0.52	0.64	0	0.43	0.64	-0.01	0.28	0.69	-0.05	0.08	0.6	0.04	0.03	0.62	NaN	NaN	NaN	-0.08	0.82	0.28	-0.05	0.69	0.24	-0.02	0.54	0.27	-0.02	0.46	0.25	-0.11	0.32	0.2	-0.13	0.12	0.24
1394	6.97	-0.15	1	0.52	0.06	0.92	0.62	-0.03	0.86	0.66	-0.01	0.66	0.69	0	0.52	0.64	0	0.43	0.64	-0.01	0.28	0.69	-0.05	0.08	0.6	0.04	0.03	0.62	NaN	NaN	NaN	-0.08	0.82	0.28	-0.05	0.69	0.24	-0.02	0.54	0.27	-0.01	0.46	0.25	-0.11	0.32	0.2	-0.13	0.12	0.24
1395	6.975	-0.15	1	0.52	0.06	0.92	0.62	-0.03	0.86	0.66	-0.01	0.66	0.69	0.01	0.52	0.64	0	0.43	0.64	-0.01	0.28	0.69	-0.05	0.08	0.6	0.04	0.03	0.62	NaN	NaN	NaN	-0.08	0.82	0.28	-0.04	0.69	0.24	-0.02	0.54	0.27	-0.01	0.46	0.25	-0.1	0.32	0.21	-0.12	0.12	0.25
1396	6.98	-0.15	1	0.52	0.07	0.92	0.62	-0.03	0.86	0.66	-0.01	0.66	0.69	0.01	0.52	0.64	0	0.43	0.64	-0.01	0.28	0.69	-0.05	0.08	0.6	0.04	0.03	0.62	NaN	NaN	NaN	-0.08	0.82	0.28	-0.04	0.69	0.24	-0.02	0.54	0.27	-0.01	0.46	0.25	-0.1	0.32	0.21	-0.12	0.12	0.25
1397	6.985	-0.15	1	0.53	0.07	0.92	0.62	-0.03	0.86	0.66	-0.01	0.66	0.69	0.01	0.52	0.64	0	0.43	0.64	-0.01	0.28	0.69	-0.05	0.08	0.6	0.04	0.03	0.62	NaN	NaN	NaN	-0.08	0.82	0.28	-0.04	0.69	0.24	-0.01	0.55	0.27	-0.01	0.46	0.25	-0.1	0.32	0.21	-0.12	0.12	0.25
1398	6.99	-0.15	1	0.53	0.07	0.92	0.62	-0.02	0.86	0.66	-0.01	0.66	0.69	0.01	0.52	0.64	0.01	0.43	0.64	-0.01	0.28	0.69	-0.05	0.08	0.6	0.04	0.03	0.62	NaN	NaN	NaN	-0.08	0.82	0.28	-0.04	0.69	0.24	-0.01	0.55	0.27	0	0.46	0.25	-0.1	0.32	0.21	-0.11	0.12	0.25
1399	6.995	-0.15	1	0.53	0.07	0.92	0.62	-0.02	0.86	0.66	-0.01	0.66	0.69	0.01	0.52	0.64	0.01	0.43	0.64	-0.01	0.28	0.69	-0.05	0.08	0.6	0.04	0.03	0.62	NaN	NaN	NaN	-0.08	0.82	0.28	-0.04	0.69	0.24	-0.01	0.55	0.27	0	0.46	0.25	-0.09	0.32	0.21	-0.11	0.12	0.25
1400	7	-0.14	1	0.53	0.07	0.92	0.62	-0.02	0.86	0.66	-0.01	0.66	0.69	0.01	0.52	0.64	0.01	0.43	0.64	-0.01	0.28	0.69	-0.05	0.08	0.6	0.04	0.03	0.62	NaN	NaN	NaN	-0.08	0.82	0.28	-0.04	0.69	0.24	-0.01	0.55	0.27	0	0.46	0.25	-0.09	0.32	0.21	-0.1	0.12	0.25
1401	7.005	-0.14	1	0.53	0.07	0.92	0.62	-0.02	0.86	0.66	0	0.66	0.69	0.01	0.52	0.64	0.01	0.43	0.64	-0.01	0.28	0.69	-0.05	0.08	0.6	0.04	0.03	0.62	NaN	NaN	NaN	-0.08	0.82	0.28	-0.04	0.69	0.24	0	0.55	0.27	0	0.47	0.25	-0.09	0.32	0.21	-0.1	0.12	0.25
1402	7.01	-0.14	1	0.53	0.07	0.92	0.62	-0.02	0.86	0.66	0	0.66	0.69	0.01	0.52	0.64	0.01	0.43	0.64	-0.01	0.28	0.69	-0.05	0.08	0.6	0.04	0.03	0.62	NaN	NaN	NaN	-0.07	0.82	0.28	-0.03	0.69	0.24	0	0.55	0.27	0	0.47	0.25	-0.08	0.32	0.21	-0.09	0.12	0.25
1403	7.015	-0.14	1	0.53	0.07	0.92	0.62	-0.02	0.86	0.66	0	0.66	0.69	0.01	0.52	0.64	0.01	0.43	0.64	-0.01	0.28	0.69	-0.05	0.08	0.6	0.04	0.03	0.62	NaN	NaN	NaN	-0.07	0.82	0.28	-0.03	0.69	0.24	0	0.55	0.27	0.01	0.47	0.25	-0.08	0.32	0.21	-0.09	0.12	0.25
1404	7.02	-0.14	1	0.53	0.07	0.92	0.62	-0.02	0.86	0.66	0	0.66	0.69	0.01	0.52	0.64	0.01	0.43	0.64	-0.01	0.28	0.69	-0.05	0.08	0.6	0.04	0.03	0.62	NaN	NaN	NaN	-0.07	0.82	0.28	-0.03	0.69	0.24	0	0.55	0.27	0.01	0.47	0.25	-0.08	0.32	0.21	-0.09	0.12	0.25
1405	7.025	-0.14	1	0.53	0.08	0.92	0.62	-0.02	0.86	0.66	0	0.66	0.69	0.01	0.52	0.64	0.01	0.43	0.64	-0.01	0.28	0.69	-0.05	0.08	0.6	0.04	0.03	0.62	NaN	NaN	NaN	-0.07	0.82	0.28	-0.03	0.69	0.24	0	0.55	0.27	0.01	0.47	0.25	-0.07	0.32	0.21	-0.08	0.12	0.25
1406	7.03	-0.14	1	0.53	0.08	0.92	0.62	-0.02	0.86	0.66	0	0.66	0.69	0.01	0.52	0.64	0.01	0.43	0.64	-0.01	0.28	0.69	-0.05	0.08	0.6	0.04	0.03	0.62	NaN	NaN	NaN	-0.07	0.82	0.28	-0.03	0.69	0.24	0.01	0.55	0.27	0.02	0.47	0.25	-0.07	0.32	0.21	-0.08	0.12	0.25
1407	7.035	-0.14	0.99	0.53	0.08	0.92	0.62	-0.01	0.86	0.66	0	0.66	0.69	0.01	0.52	0.64	0.01	0.43	0.64	-0.01	0.28	0.69	-0.05	0.08	0.6	0.04	0.03	0.62	NaN	NaN	NaN	-0.07	0.82	0.28	-0.03	0.69	0.24	0.01	0.55	0.27	0.02	0.47	0.25	-0.07	0.32	0.21	-0.07	0.12	0.25
1408	7.04	-0.14	0.99	0.53	0.08	0.92	0.62	-0.01	0.86	0.66	0	0.66	0.69	0.01	0.52	0.64	0.01	0.43	0.64	-0.01	0.28	0.69	-0.05	0.08	0.6	0.04	0.03	0.62	NaN	NaN	NaN	-0.07	0.82	0.28	-0.03	0.69	0.24	0.01	0.55	0.27	0.02	0.47	0.25	-0.06	0.32	0.21	-0.07	0.12	0.25
1409	7.045	-0.14	0.99	0.53	0.08	0.92	0.62	-0.01	0.86	0.66	0	0.66	0.69	0.02	0.52	0.64	0.01	0.43	0.64	-0.01	0.28	0.69	-0.05	0.08	0.6	0.04	0.03	0.62	NaN	NaN	NaN	-0.07	0.82	0.28	-0.02	0.69	0.24	0.01	0.55	0.27	0.02	0.47	0.25	-0.06	0.32	0.21	-0.06	0.12	0.25
1410	7.05	-0.14	0.99	0.53	0.08	0.92	0.62	-0.01	0.86	0.66	0.01	0.66	0.69	0.02	0.52	0.64	0.01	0.43	0.64	-0.01	0.28	0.69	-0.05	0.08	0.6	0.04	0.03	0.62	NaN	NaN	NaN	-0.07	0.82	0.28	-0.02	0.69	0.24	0.02	0.55	0.27	0.03	0.47	0.25	-0.06	0.32	0.21	-0.06	0.12	0.25
1411	7.055	-0.13	0.99	0.53	0.08	0.92	0.62	-0.01	0.86	0.66	0.01	0.66	0.69	0.02	0.52	0.64	0.01	0.43	0.64	-0.01	0.28	0.69	-0.05	0.08	0.6	0.04	0.03	0.62	NaN	NaN	NaN	-0.07	0.82	0.28	-0.02	0.69	0.24	0.02	0.55	0.27	0.03	0.47	0.25	-0.05	0.32	0.21	-0.05	0.12	0.25
1412	7.06	-0.13	0.99	0.53	0.08	0.92	0.62	-0.01	0.86	0.66	0.01	0.66	0.69	0.02	0.52	0.64	0.01	0.43	0.64	-0.01	0.27	0.69	-0.05	0.08	0.6	0.04	0.03	0.62	NaN	NaN	NaN	-0.07	0.82	0.28	-0.02	0.69	0.24	0.02	0.55	0.27	0.03	0.47	0.25	-0.05	0.32	0.21	-0.05	0.11	0.25
1413	7.065	-0.13	0.99	0.53	0.09	0.92	0.62	-0.01	0.86	0.66	0.01	0.66	0.69	0.02	0.52	0.64	0.01	0.43	0.64	-0.01	0.27	0.69	-0.05	0.08	0.6	0.04	0.03	0.62	NaN	NaN	NaN	-0.06	0.82	0.28	-0.02	0.69	0.24	0.02	0.55	0.27	0.03	0.47	0.25	-0.05	0.31	0.21	-0.04	0.11	0.25
1414	7.07	-0.13	0.99	0.53	0.09	0.92	0.62	-0.01	0.86	0.66	0.01	0.66	0.69	0.02	0.52	0.64	0.01	0.43	0.64	-0.01	0.27	0.69	-0.05	0.08	0.6	0.04	0.03	0.62	NaN	NaN	NaN	-0.06	0.82	0.28	-0.02	0.69	0.24	0.02	0.55	0.27	0.04	0.47	0.25	-0.04	0.31	0.21	-0.04	0.11	0.25
1415	7.075	-0.13	0.99	0.53	0.09	0.92	0.62	-0.01	0.86	0.66	0.01	0.66	0.69	0.02	0.52	0.64	0.02	0.43	0.64	-0.01	0.27	0.69	-0.05	0.08	0.6	0.04	0.03	0.62	NaN	NaN	NaN	-0.06	0.82	0.28	-0.01	0.69	0.24	0.03	0.55	0.27	0.04	0.47	0.25	-0.04	0.31	0.21	-0.03	0.11	0.25
1416	7.08	-0.13	0.99	0.53	0.09	0.92	0.62	0	0.86	0.66	0.01	0.66	0.69	0.02	0.52	0.64	0.02	0.43	0.64	-0.01	0.27	0.69	-0.05	0.08	0.6	0.04	0.03	0.62	NaN	NaN	NaN	-0.06	0.82	0.28	-0.01	0.69	0.24	0.03	0.55	0.27	0.04	0.47	0.25	-0.03	0.31	0.21	-0.03	0.11	0.25
1417	7.085	-0.13	0.99	0.53	0.09	0.92	0.62	0	0.86	0.66	0.01	0.66	0.69	0.02	0.52	0.64	0.02	0.43	0.64	-0.01	0.27	0.69	-0.05	0.08	0.6	0.04	0.03	0.62	NaN	NaN	NaN	-0.06	0.82	0.28	-0.01	0.69	0.24	0.03	0.55	0.27	0.04	0.47	0.25	-0.03	0.31	0.21	-0.02	0.11	0.25
1418	7.09	-0.13	0.99	0.53	0.09	0.92	0.62	0	0.86	0.66	0.01	0.66	0.69	0.02	0.52	0.64	0.02	0.43	0.64	-0.01	0.27	0.69	-0.05	0.08	0.6	0.04	0.03	0.62	NaN	NaN	NaN	-0.06	0.82	0.28	-0.01	0.69	0.24	0.03	0.55	0.27	0.05	0.47	0.25	-0.03	0.31	0.21	-0.02	0.11	0.25
1419	7.095	-0.13	0.99	0.53	0.09	0.92	0.62	0	0.86	0.66	0.01	0.66	0.69	0.02	0.52	0.64	0.02	0.43	0.64	-0.01	0.27	0.69	-0.05	0.08	0.6	0.04	0.03	0.62	NaN	NaN	NaN	-0.06	0.82	0.28	-0.01	0.69	0.24	0.04	0.55	0.27	0.05	0.47	0.25	-0.02	0.31	0.21	-0.01	0.11	0.25
1420	7.1	-0.12	0.99	0.53	0.09	0.92	0.62	0	0.86	0.66	0.01	0.66	0.69	0.02	0.52	0.64	0.02	0.43	0.64	0	0.27	0.69	-0.05	0.08	0.6	0.04	0.03	0.62	NaN	NaN	NaN	-0.05	0.82	0.28	-0.01	0.69	0.24	0.04	0.55	0.27	0.05	0.47	0.25	-0.02	0.31	0.21	-0.01	0.11	0.25
1421	7.105	-0.12	0.99	0.53	0.09	0.92	0.62	0	0.86	0.66	0.01	0.66	0.69	0.02	0.52	0.64	0.02	0.43	0.64	0	0.27	0.69	-0.05	0.08	0.6	0.04	0.03	0.62	NaN	NaN	NaN	-0.05	0.82	0.28	0	0.69	0.24	0.04	0.55	0.27	0.06	0.47	0.25	-0.02	0.31	0.21	0	0.11	0.25
1422	7.11	-0.12	0.99	0.53	0.09	0.92	0.62	0	0.86	0.66	0.02	0.66	0.69	0.02	0.52	0.64	0.02	0.43	0.64	0	0.27	0.69	-0.05	0.08	0.6	0.04	0.03	0.62	NaN	NaN	NaN	-0.05	0.82	0.28	0	0.69	0.24	0.04	0.55	0.27	0.06	0.47	0.25	-0.01	0.31	0.21	0	0.11	0.24
1423	7.115	-0.12	0.99	0.53	0.1	0.92	0.62	0	0.86	0.66	0.02	0.66	0.69	0.03	0.52	0.64	0.02	0.43	0.64	0	0.27	0.69	-0.05	0.08	0.6	0.04	0.03	0.62	NaN	NaN	NaN	-0.05	0.82	0.28	0	0.69	0.24	0.05	0.55	0.27	0.06	0.47	0.25	-0.01	0.31	0.21	0.01	0.11	0.24
1424	7.12	-0.12	0.99	0.53	0.1	0.92	0.62	0	0.86	0.66	0.02	0.66	0.69	0.03	0.52	0.64	0.02	0.43	0.64	0	0.27	0.69	-0.05	0.08	0.6	0.04	0.03	0.62	NaN	NaN	NaN	-0.05	0.82	0.28	0	0.69	0.24	0.05	0.55	0.27	0.06	0.47	0.25	0	0.31	0.21	0.01	0.11	0.24
1425	7.125	-0.12	0.99	0.53	0.1	0.92	0.62	0.01	0.86	0.66	0.02	0.66	0.69	0.03	0.52	0.64	0.02	0.43	0.64	0	0.27	0.69	-0.05	0.08	0.6	0.04	0.03	0.62	NaN	NaN	NaN	-0.05	0.82	0.28	0	0.69	0.24	0.05	0.55	0.27	0.07	0.47	0.25	0	0.31	0.21	0.02	0.11	0.24
1426	7.13	-0.12	0.99	0.53	0.1	0.92	0.62	0.01	0.86	0.66	0.02	0.66	0.69	0.03	0.52	0.64	0.02	0.42	0.64	0	0.27	0.69	-0.05	0.08	0.6	0.04	0.03	0.62	NaN	NaN	NaN	-0.04	0.82	0.28	0.01	0.69	0.24	0.05	0.55	0.27	0.07	0.47	0.25	0	0.31	0.21	0.02	0.11	0.24
1427	7.135	-0.12	0.99	0.53	0.1	0.92	0.62	0.01	0.86	0.66	0.02	0.66	0.69	0.03	0.52	0.64	0.02	0.42	0.64	0	0.27	0.69	-0.05	0.08	0.6	0.04	0.03	0.62	NaN	NaN	NaN	-0.04	0.82	0.28	0.01	0.69	0.24	0.06	0.55	0.27	0.07	0.47	0.25	0.01	0.31	0.21	0.03	0.11	0.24
1428	7.14	-0.12	0.99	0.53	0.1	0.92	0.62	0.01	0.86	0.66	0.02	0.66	0.69	0.03	0.52	0.64	0.02	0.42	0.64	0	0.27	0.69	-0.05	0.08	0.6	0.04	0.03	0.62	NaN	NaN	NaN	-0.04	0.82	0.28	0.01	0.69	0.24	0.06	0.55	0.27	0.08	0.47	0.25	0.01	0.31	0.21	0.03	0.11	0.24
1429	7.145	-0.11	0.99	0.53	0.1	0.92	0.62	0.01	0.86	0.66	0.02	0.66	0.69	0.03	0.52	0.64	0.02	0.42	0.64	0	0.27	0.69	-0.05	0.08	0.6	0.04	0.03	0.62	NaN	NaN	NaN	-0.04	0.81	0.28	0.01	0.69	0.24	0.06	0.55	0.27	0.08	0.47	0.25	0.01	0.31	0.21	0.04	0.11	0.24
1430	7.15	-0.11	0.99	0.53	0.11	0.92	0.62	0.01	0.86	0.66	0.02	0.66	0.69	0.03	0.52	0.64	0.02	0.42	0.64	0	0.27	0.69	-0.05	0.08	0.6	0.04	0.03	0.62	NaN	NaN	NaN	-0.04	0.81	0.28	0.02	0.69	0.24	0.06	0.55	0.27	0.08	0.47	0.25	0.02	0.31	0.21	0.04	0.11	0.24
1431	7.155	-0.11	0.99	0.53	0.11	0.92	0.62	0.01	0.86	0.66	0.02	0.66	0.69	0.03	0.52	0.64	0.02	0.42	0.64	0	0.27	0.69	-0.05	0.08	0.6	0.04	0.03	0.62	NaN	NaN	NaN	-0.04	0.81	0.28	0.02	0.69	0.24	0.06	0.55	0.27	0.08	0.47	0.25	0.02	0.31	0.21	0.05	0.11	0.24
1432	7.16	-0.11	0.99	0.52	0.11	0.92	0.62	0.01	0.86	0.66	0.03	0.66	0.69	0.03	0.52	0.64	0.02	0.42	0.64	0	0.27	0.69	-0.05	0.08	0.6	0.04	0.03	0.62	NaN	NaN	NaN	-0.03	0.81	0.28	0.02	0.69	0.24	0.07	0.55	0.27	0.09	0.47	0.25	0.02	0.31	0.21	0.05	0.11	0.24
1433	7.165	-0.11	0.99	0.52	0.11	0.92	0.62	0.02	0.86	0.66	0.03	0.66	0.69	0.03	0.52	0.64	0.03	0.42	0.64	0	0.27	0.69	-0.05	0.08	0.6	0.04	0.03	0.62	0.03	0.96	0.32	-0.03	0.81	0.28	0.02	0.69	0.24	0.07	0.54	0.27	0.09	0.47	0.25	0.03	0.31	0.21	0.05	0.11	0.24
1434	7.17	-0.11	0.99	0.52	0.11	0.92	0.62	0.02	0.86	0.66	0.03	0.66	0.69	0.03	0.52	0.64	0.03	0.42	0.64	0	0.27	0.69	-0.04	0.08	0.6	0.04	0.03	0.62	0.03	0.96	0.32	-0.03	0.81	0.28	0.02	0.69	0.24	0.07	0.54	0.27	0.09	0.47	0.25	0.03	0.31	0.21	0.06	0.11	0.24
1435	7.175	-0.11	0.99	0.52	0.11	0.92	0.62	0.02	0.86	0.66	0.03	0.66	0.69	0.03	0.52	0.64	0.03	0.42	0.64	0	0.27	0.69	-0.04	0.08	0.6	0.04	0.03	0.62	0.03	0.96	0.32	-0.03	0.81	0.28	0.03	0.69	0.24	0.07	0.54	0.27	0.09	0.47	0.25	0.03	0.31	0.21	0.06	0.11	0.24
1436	7.18	-0.1	0.99	0.52	0.11	0.92	0.62	0.02	0.86	0.66	0.03	0.66	0.69	0.03	0.52	0.64	0.03	0.42	0.64	0	0.27	0.69	-0.04	0.08	0.6	0.04	0.03	0.62	0.03	0.96	0.32	-0.03	0.81	0.28	0.03	0.69	0.24	0.08	0.54	0.27	0.1	0.47	0.25	0.04	0.3	0.2	0.07	0.11	0.24
1437	7.185	-0.1	0.99	0.52	0.11	0.92	0.62	0.02	0.86	0.66	0.03	0.66	0.69	0.04	0.52	0.64	0.03	0.42	0.64	0	0.27	0.69	-0.04	0.08	0.6	0.04	0.03	0.62	0.03	0.96	0.31	-0.02	0.81	0.28	0.03	0.69	0.24	0.08	0.54	0.27	0.1	0.47	0.25	0.04	0.3	0.2	0.07	0.11	0.24
1438	7.19	-0.1	0.99	0.52	0.12	0.92	0.61	0.02	0.86	0.66	0.03	0.66	0.69	0.04	0.52	0.64	0.03	0.42	0.64	0	0.27	0.69	-0.04	0.08	0.6	0.04	0.03	0.62	0.04	0.96	0.31	-0.02	0.81	0.28	0.03	0.69	0.24	0.08	0.54	0.27	0.1	0.47	0.25	0.04	0.3	0.2	0.07	0.11	0.24
1439	7.195	-0.1	0.99	0.52	0.12	0.92	0.61	0.02	0.86	0.66	0.03	0.66	0.69	0.04	0.52	0.64	0.03	0.42	0.64	0	0.27	0.69	-0.04	0.08	0.6	0.04	0.03	0.62	0.04	0.95	0.31	-0.02	0.81	0.28	0.04	0.69	0.24	0.08	0.54	0.27	0.1	0.46	0.25	0.05	0.3	0.2	0.08	0.1	0.24
1440	7.2	-0.1	0.99	0.52	0.12	0.92	0.61	0.02	0.86	0.66	0.03	0.66	0.69	0.04	0.52	0.64	0.03	0.42	0.64	0	0.27	0.69	-0.04	0.08	0.6	0.04	0.03	0.62	0.04	0.95	0.31	-0.02	0.81	0.28	0.04	0.69	0.24	0.08	0.54	0.27	0.11	0.46	0.25	0.05	0.3	0.2	0.08	0.1	0.24
1441	7.205	-0.1	0.99	0.52	0.12	0.92	0.61	0.03	0.86	0.66	0.04	0.66	0.69	0.04	0.52	0.63	0.03	0.42	0.64	0	0.27	0.69	-0.04	0.08	0.6	0.04	0.03	0.62	0.04	0.95	0.31	-0.02	0.81	0.28	0.04	0.69	0.23	0.09	0.54	0.27	0.11	0.46	0.25	0.05	0.3	0.2	0.09	0.1	0.24
1442	7.21	-0.1	0.99	0.52	0.12	0.92	0.61	0.03	0.86	0.66	0.04	0.66	0.69	0.04	0.52	0.63	0.03	0.42	0.64	0	0.27	0.69	-0.04	0.08	0.6	0.04	0.03	0.62	0.04	0.95	0.31	-0.01	0.81	0.28	0.04	0.69	0.23	0.09	0.54	0.27	0.11	0.46	0.25	0.06	0.3	0.21	0.09	0.1	0.24
1443	7.215	-0.09	0.99	0.52	0.12	0.92	0.61	0.03	0.86	0.66	0.04	0.66	0.69	0.04	0.52	0.63	0.03	0.42	0.64	0	0.27	0.69	-0.04	0.08	0.6	0.04	0.03	0.62	0.05	0.95	0.31	-0.01	0.81	0.28	0.05	0.69	0.23	0.09	0.54	0.27	0.11	0.46	0.25	0.06	0.3	0.21	0.09	0.1	0.24
1444	7.22	-0.09	0.98	0.52	0.12	0.92	0.61	0.03	0.86	0.66	0.04	0.66	0.69	0.04	0.52	0.63	0.03	0.42	0.64	0	0.27	0.69	-0.04	0.08	0.6	0.04	0.03	0.62	0.05	0.95	0.31	-0.01	0.81	0.28	0.05	0.69	0.23	0.09	0.54	0.27	0.12	0.46	0.25	0.06	0.3	0.21	0.1	0.1	0.24
1445	7.225	-0.09	0.98	0.52	0.12	0.92	0.61	0.03	0.86	0.66	0.04	0.66	0.69	0.04	0.52	0.63	0.03	0.42	0.64	0	0.27	0.69	-0.04	0.08	0.6	0.04	0.03	0.62	0.05	0.95	0.31	-0.01	0.81	0.28	0.05	0.68	0.23	0.1	0.54	0.27	0.12	0.46	0.25	0.06	0.3	0.21	0.1	0.1	0.24
1446	7.23	-0.09	0.98	0.51	0.13	0.92	0.61	0.03	0.86	0.66	0.04	0.66	0.69	0.04	0.52	0.63	0.03	0.42	0.64	0	0.27	0.69	-0.04	0.08	0.6	0.04	0.03	0.62	0.05	0.95	0.31	-0.01	0.81	0.28	0.05	0.68	0.23	0.1	0.54	0.27	0.12	0.46	0.25	0.07	0.3	0.21	0.1	0.1	0.24
1447	7.235	-0.09	0.98	0.51	0.13	0.92	0.61	0.03	0.86	0.66	0.04	0.66	0.69	0.04	0.52	0.63	0.03	0.42	0.64	0	0.27	0.69	-0.04	0.08	0.6	0.04	0.03	0.62	0.06	0.95	0.31	0	0.81	0.28	0.05	0.68	0.23	0.1	0.54	0.27	0.12	0.46	0.25	0.07	0.3	0.21	0.11	0.1	0.24
1448	7.24	-0.09	0.98	0.51	0.13	0.92	0.61	0.04	0.86	0.66	0.04	0.66	0.69	0.04	0.52	0.63	0.04	0.42	0.64	0	0.27	0.69	-0.04	0.08	0.6	0.04	0.03	0.62	0.06	0.95	0.31	0	0.81	0.28	0.06	0.68	0.23	0.1	0.54	0.27	0.12	0.46	0.25	0.07	0.3	0.21	0.11	0.1	0.24
1449	7.245	-0.09	0.98	0.51	0.13	0.92	0.61	0.04	0.86	0.66	0.05	0.66	0.69	0.05	0.52	0.63	0.04	0.42	0.64	0	0.27	0.68	-0.04	0.08	0.6	0.04	0.03	0.62	0.06	0.95	0.31	0	0.81	0.28	0.06	0.68	0.23	0.1	0.54	0.27	0.13	0.46	0.25	0.08	0.3	0.21	0.11	0.1	0.24
1450	7.25	-0.08	0.98	0.51	0.13	0.92	0.61	0.04	0.86	0.66	0.05	0.66	0.68	0.05	0.52	0.63	0.04	0.42	0.64	0.01	0.27	0.68	-0.04	0.08	0.6	0.04	0.03	0.62	0.06	0.95	0.31	0	0.8	0.28	0.06	0.68	0.23	0.11	0.54	0.27	0.13	0.46	0.25	0.08	0.3	0.21	0.11	0.1	0.24
1451	7.255	-0.08	0.98	0.51	0.13	0.92	0.61	0.04	0.86	0.65	0.05	0.66	0.68	0.05	0.52	0.63	0.04	0.42	0.64	0.01	0.27	0.68	-0.04	0.08	0.6	0.04	0.03	0.62	0.06	0.95	0.31	0	0.8	0.28	0.06	0.68	0.23	0.11	0.54	0.27	0.13	0.46	0.25	0.08	0.29	0.21	0.12	0.1	0.24
1452	7.26	-0.08	0.98	0.51	0.13	0.92	0.61	0.04	0.86	0.65	0.05	0.66	0.68	0.05	0.52	0.63	0.04	0.42	0.64	0.01	0.27	0.68	-0.04	0.08	0.6	0.04	0.03	0.62	0.06	0.95	0.31	0.01	0.8	0.27	0.06	0.68	0.23	0.11	0.54	0.27	0.13	0.46	0.25	0.08	0.29	0.21	0.12	0.1	0.25
1453	7.265	-0.08	0.98	0.51	0.14	0.92	0.61	0.04	0.86	0.65	0.05	0.66	0.68	0.05	0.52	0.63	0.04	0.42	0.64	0.01	0.27	0.68	-0.04	0.08	0.6	0.04	0.03	0.62	0.07	0.95	0.3	0.01	0.8	0.27	0.07	0.68	0.23	0.11	0.54	0.27	0.13	0.46	0.25	0.09	0.29	0.21	0.12	0.1	0.25
1454	7.27	-0.08	0.98	0.51	0.14	0.92	0.61	0.04	0.86	0.65	0.05	0.66	0.68	0.05	0.52	0.63	0.04	0.42	0.64	0.01	0.27	0.68	-0.04	0.08	0.6	0.04	0.03	0.62	0.07	0.95	0.3	0.01	0.8	0.27	0.07	0.68	0.23	0.11	0.53	0.27	0.14	0.46	0.25	0.09	0.29	0.21	0.13	0.1	0.25
1455	7.275	-0.08	0.98	0.51	0.14	0.92	0.61	0.05	0.86	0.65	0.05	0.66	0.68	0.05	0.52	0.63	0.04	0.42	0.64	0.01	0.27	0.68	-0.04	0.08	0.6	0.04	0.03	0.62	0.07	0.95	0.3	0.01	0.8	0.27	0.07	0.68	0.23	0.12	0.53	0.27	0.14	0.45	0.25	0.09	0.29	0.21	0.13	0.09	0.25
1456	7.28	-0.07	0.98	0.5	0.14	0.92	0.61	0.05	0.86	0.65	0.05	0.66	0.68	0.05	0.52	0.63	0.04	0.42	0.64	0.01	0.27	0.68	-0.04	0.08	0.6	0.04	0.03	0.62	0.07	0.95	0.3	0.02	0.8	0.27	0.07	0.68	0.23	0.12	0.53	0.27	0.14	0.45	0.26	0.09	0.29	0.21	0.13	0.09	0.25
1457	7.285	-0.07	0.98	0.5	0.14	0.92	0.61	0.05	0.86	0.65	0.05	0.66	0.68	0.05	0.52	0.63	0.04	0.42	0.64	0.01	0.27	0.68	-0.04	0.08	0.6	0.04	0.03	0.62	0.08	0.95	0.3	0.02	0.8	0.27	0.07	0.68	0.23	0.12	0.53	0.27	0.14	0.45	0.26	0.09	0.29	0.21	0.13	0.09	0.25
1458	7.29	-0.07	0.98	0.5	0.14	0.92	0.61	0.05	0.86	0.65	0.06	0.66	0.68	0.05	0.52	0.63	0.04	0.42	0.63	0.01	0.27	0.68	-0.04	0.08	0.6	0.04	0.03	0.62	0.08	0.95	0.3	0.02	0.8	0.27	0.07	0.67	0.23	0.12	0.53	0.27	0.14	0.45	0.26	0.1	0.29	0.21	0.14	0.09	0.25
1459	7.295	-0.07	0.98	0.5	0.15	0.92	0.6	0.05	0.86	0.65	0.06	0.66	0.68	0.06	0.52	0.63	0.04	0.42	0.63	0.01	0.27	0.68	-0.04	0.08	0.6	0.04	0.03	0.62	0.08	0.95	0.3	0.02	0.8	0.27	0.08	0.67	0.23	0.12	0.53	0.27	0.14	0.45	0.26	0.1	0.29	0.21	0.14	0.09	0.25
1460	7.3	-0.07	0.98	0.5	0.15	0.92	0.6	0.05	0.86	0.65	0.06	0.66	0.68	0.06	0.52	0.63	0.04	0.42	0.63	0.01	0.27	0.68	-0.04	0.08	0.6	0.04	0.03	0.62	0.08	0.95	0.3	0.03	0.8	0.27	0.08	0.67	0.23	0.12	0.53	0.27	0.15	0.45	0.26	0.1	0.28	0.21	0.14	0.09	0.25
1461	7.305	-0.06	0.98	0.5	0.15	0.92	0.6	0.05	0.86	0.65	0.06	0.66	0.68	0.06	0.52	0.63	0.05	0.42	0.63	0.01	0.27	0.68	-0.04	0.08	0.6	0.04	0.03	0.62	0.08	0.95	0.3	0.03	0.8	0.27	0.08	0.67	0.23	0.12	0.53	0.27	0.15	0.45	0.26	0.1	0.28	0.21	0.14	0.09	0.25
1462	7.31	-0.06	0.98	0.5	0.15	0.92	0.6	0.06	0.86	0.65	0.06	0.66	0.68	0.06	0.52	0.63	0.05	0.42	0.63	0.01	0.27	0.68	-0.04	0.08	0.6	0.04	0.03	0.62	0.09	0.95	0.3	0.03	0.8	0.27	0.08	0.67	0.23	0.13	0.53	0.27	0.15	0.45	0.26	0.1	0.28	0.21	0.14	0.09	0.25
1463	7.315	-0.06	0.97	0.5	0.15	0.92	0.6	0.06	0.86	0.65	0.06	0.66	0.68	0.06	0.52	0.63	0.05	0.42	0.63	0.01	0.27	0.68	-0.04	0.08	0.6	0.04	0.03	0.62	0.09	0.95	0.3	0.03	0.8	0.27	0.08	0.67	0.23	0.13	0.53	0.27	0.15	0.45	0.26	0.11	0.28	0.21	0.14	0.09	0.25
1464	7.32	-0.06	0.97	0.49	0.15	0.92	0.6	0.06	0.85	0.64	0.06	0.66	0.68	0.06	0.52	0.63	0.05	0.42	0.63	0.01	0.27	0.68	-0.04	0.08	0.6	0.04	0.03	0.62	0.09	0.95	0.3	0.03	0.79	0.27	0.09	0.67	0.23	0.13	0.52	0.27	0.15	0.45	0.26	0.11	0.28	0.21	0.15	0.09	0.26
1465	7.325	-0.06	0.97	0.49	0.16	0.92	0.6	0.06	0.85	0.64	0.06	0.66	0.68	0.06	0.52	0.63	0.05	0.42	0.63	0.01	0.27	0.68	-0.04	0.08	0.6	0.04	0.03	0.62	0.1	0.94	0.3	0.04	0.79	0.27	0.09	0.67	0.23	0.13	0.52	0.27	0.16	0.44	0.26	0.11	0.28	0.21	0.15	0.09	0.26
1466	7.33	-0.06	0.97	0.49	0.16	0.92	0.6	0.06	0.85	0.64	0.06	0.66	0.68	0.06	0.52	0.63	0.05	0.42	0.63	0.01	0.27	0.68	-0.04	0.08	0.6	0.04	0.03	0.62	0.1	0.94	0.29	0.04	0.79	0.27	0.09	0.67	0.23	0.13	0.52	0.27	0.16	0.44	0.26	0.11	0.28	0.21	0.15	0.08	0.26
1467	7.335	-0.05	0.97	0.49	0.16	0.92	0.6	0.06	0.85	0.64	0.07	0.66	0.68	0.06	0.51	0.63	0.05	0.42	0.63	0.01	0.27	0.68	-0.04	0.08	0.6	0.04	0.03	0.62	0.1	0.94	0.29	0.04	0.79	0.26	0.09	0.66	0.23	0.14	0.52	0.27	0.16	0.44	0.26	0.11	0.28	0.21	0.15	0.08	0.26
1468	7.34	-0.05	0.97	0.49	0.16	0.92	0.6	0.07	0.85	0.64	0.07	0.66	0.67	0.07	0.51	0.62	0.05	0.42	0.63	0.01	0.27	0.68	-0.04	0.08	0.6	0.04	0.03	0.62	0.11	0.94	0.29	0.04	0.79	0.26	0.09	0.66	0.23	0.14	0.52	0.27	0.16	0.44	0.26	0.11	0.28	0.22	0.15	0.09	0.26
1469	7.345	-0.05	0.97	0.49	0.16	0.92	0.6	0.07	0.85	0.64	0.07	0.66	0.67	0.07	0.51	0.62	0.05	0.42	0.63	0.01	0.27	0.68	-0.04	0.08	0.6	0.04	0.03	0.62	0.11	0.94	0.29	0.05	0.79	0.26	0.1	0.66	0.23	0.14	0.52	0.27	0.16	0.44	0.26	0.12	0.28	0.22	0.15	0.09	0.26
1470	7.35	-0.05	0.97	0.49	0.16	0.92	0.6	0.07	0.85	0.64	0.07	0.66	0.67	0.07	0.51	0.62	0.05	0.42	0.63	0.01	0.27	0.68	-0.04	0.08	0.6	0.04	0.03	0.62	0.11	0.94	0.29	0.05	0.79	0.26	0.1	0.66	0.23	0.14	0.52	0.27	0.17	0.44	0.26	0.12	0.28	0.22	0.15	0.08	0.26
1471	7.355	-0.05	0.97	0.48	0.17	0.92	0.6	0.07	0.85	0.64	0.07	0.66	0.67	0.07	0.51	0.62	0.05	0.42	0.63	0.02	0.27	0.68	-0.04	0.08	0.6	0.04	0.03	0.62	0.11	0.94	0.29	0.05	0.79	0.26	0.1	0.66	0.23	0.15	0.52	0.27	0.17	0.44	0.26	0.12	0.28	0.21	0.15	0.08	0.26
1472	7.36	-0.05	0.97	0.48	0.17	0.92	0.6	0.07	0.85	0.64	0.07	0.66	0.67	0.07	0.51	0.62	0.06	0.42	0.63	0.02	0.28	0.68	-0.04	0.08	0.6	0.04	0.03	0.62	0.11	0.94	0.29	0.05	0.79	0.26	0.1	0.66	0.23	0.15	0.52	0.27	0.17	0.44	0.26	0.12	0.28	0.21	0.15	0.08	0.26
1473	7.365	-0.04	0.97	0.48	0.17	0.92	0.59	0.07	0.85	0.64	0.07	0.66	0.67	0.07	0.51	0.62	0.06	0.42	0.63	0.02	0.28	0.68	-0.04	0.08	0.6	0.04	0.03	0.62	0.12	0.94	0.29	0.06	0.79	0.26	0.11	0.66	0.23	0.15	0.52	0.27	0.17	0.44	0.26	0.12	0.28	0.21	0.15	0.08	0.26
1474	7.37	-0.04	0.97	0.48	0.17	0.92	0.59	0.07	0.85	0.64	0.08	0.66	0.67	0.07	0.51	0.62	0.06	0.42	0.63	0.02	0.28	0.68	-0.04	0.08	0.6	0.05	0.03	0.62	0.12	0.94	0.29	0.06	0.79	0.26	0.11	0.66	0.22	0.15	0.52	0.27	0.18	0.44	0.26	0.13	0.28	0.21	0.15	0.08	0.26
1475	7.375	-0.04	0.97	0.48	0.17	0.92	0.59	0.08	0.85	0.63	0.08	0.66	0.67	0.07	0.51	0.62	0.06	0.42	0.63	0.02	0.28	0.68	-0.04	0.08	0.6	0.05	0.03	0.62	0.12	0.94	0.28	0.06	0.79	0.26	0.11	0.66	0.22	0.16	0.52	0.27	0.18	0.44	0.26	0.13	0.28	0.21	0.15	0.08	0.26
1476	7.38	-0.04	0.97	0.48	0.17	0.92	0.59	0.08	0.85	0.63	0.08	0.66	0.67	0.08	0.51	0.62	0.06	0.42	0.62	0.02	0.28	0.68	-0.04	0.08	0.6	0.05	0.03	0.62	0.12	0.94	0.28	0.06	0.79	0.26	0.12	0.66	0.22	0.16	0.52	0.27	0.18	0.44	0.26	0.13	0.28	0.21	0.15	0.08	0.26
1477	7.385	-0.04	0.97	0.48	0.17	0.92	0.59	0.08	0.85	0.63	0.08	0.66	0.67	0.08	0.51	0.62	0.06	0.42	0.62	0.02	0.28	0.68	-0.04	0.08	0.6	0.05	0.03	0.62	0.13	0.94	0.28	0.07	0.79	0.26	0.12	0.66	0.22	0.16	0.52	0.27	0.18	0.44	0.26	0.13	0.28	0.21	0.15	0.08	0.26
1478	7.39	-0.04	0.97	0.48	0.18	0.92	0.59	0.08	0.85	0.63	0.08	0.66	0.67	0.08	0.51	0.62	0.06	0.42	0.62	0.02	0.28	0.68	-0.04	0.08	0.6	0.05	0.03	0.62	0.13	0.94	0.28	0.07	0.79	0.25	0.12	0.66	0.22	0.16	0.52	0.27	0.18	0.44	0.26	0.13	0.28	0.21	0.15	0.08	0.26
1479	7.395	-0.03	0.97	0.48	0.18	0.92	0.59	0.08	0.85	0.63	0.08	0.66	0.66	0.08	0.51	0.62	0.07	0.42	0.62	0.02	0.28	0.68	-0.04	0.08	0.6	0.05	0.03	0.62	0.13	0.94	0.28	0.07	0.79	0.25	0.13	0.66	0.22	0.17	0.52	0.27	0.18	0.44	0.26	0.13	0.28	0.21	0.15	0.08	0.26
1480	7.4	-0.03	0.97	0.47	0.18	0.92	0.59	0.08	0.85	0.63	0.08	0.66	0.66	0.08	0.51	0.61	0.07	0.42	0.62	0.02	0.28	0.67	-0.04	0.08	0.6	0.05	0.03	0.62	0.13	0.94	0.28	0.07	0.79	0.25	0.13	0.66	0.22	0.17	0.52	0.27	0.19	0.44	0.25	0.13	0.28	0.21	0.15	0.08	0.26
1481	7.405	-0.03	0.97	0.47	0.18	0.92	0.59	0.08	0.85	0.63	0.08	0.66	0.66	0.08	0.51	0.61	0.07	0.42	0.62	0.02	0.28	0.67	-0.04	0.08	0.6	0.05	0.03	0.62	0.13	0.94	0.28	0.07	0.79	0.25	0.13	0.66	0.22	0.17	0.52	0.27	0.19	0.44	0.25	0.13	0.28	0.21	0.15	0.08	0.26
1482	7.41	-0.03	0.97	0.47	0.18	0.92	0.59	0.08	0.85	0.63	0.08	0.66	0.66	0.09	0.51	0.61	0.07	0.42	0.62	0.02	0.28	0.67	-0.04	0.08	0.6	0.05	0.03	0.62	0.13	0.94	0.28	0.08	0.79	0.25	0.13	0.66	0.22	0.17	0.52	0.27	0.19	0.44	0.25	0.13	0.28	0.21	0.15	0.08	0.26
1483	7.415	-0.03	0.97	0.47	0.18	0.92	0.59	0.09	0.85	0.63	0.08	0.66	0.66	0.09	0.51	0.61	0.07	0.42	0.62	0.02	0.28	0.67	-0.04	0.08	0.6	0.05	0.03	0.62	0.14	0.94	0.28	0.08	0.79	0.25	0.13	0.66	0.22	0.17	0.52	0.26	0.19	0.44	0.25	0.13	0.28	0.21	0.15	0.08	0.26
1484	7.42	-0.03	0.97	0.47	0.18	0.92	0.59	0.09	0.85	0.63	0.08	0.66	0.66	0.09	0.51	0.61	0.07	0.42	0.62	0.03	0.28	0.67	-0.04	0.08	0.6	0.05	0.03	0.62	0.14	0.94	0.28	0.08	0.79	0.25	0.13	0.66	0.21	0.17	0.52	0.26	0.19	0.44	0.25	0.13	0.28	0.21	0.15	0.08	0.26
1485	7.425	-0.02	0.97	0.47	0.18	0.92	0.58	0.09	0.85	0.63	0.09	0.66	0.66	0.09	0.51	0.61	0.07	0.42	0.62	0.03	0.28	0.67	-0.04	0.09	0.6	0.05	0.03	0.62	0.14	0.94	0.27	0.08	0.8	0.25	0.13	0.66	0.21	0.17	0.52	0.26	0.19	0.44	0.25	0.13	0.28	0.21	0.15	0.08	0.26
1486	7.43	-0.02	0.97	0.47	0.18	0.92	0.58	0.09	0.85	0.62	0.09	0.66	0.66	0.09	0.51	0.61	0.08	0.42	0.62	0.03	0.28	0.67	-0.04	0.09	0.6	0.05	0.03	0.62	0.14	0.94	0.27	0.08	0.8	0.25	0.13	0.66	0.21	0.17	0.52	0.26	0.19	0.44	0.25	0.13	0.28	0.21	0.15	0.08	0.26
1487	7.435	-0.02	0.97	0.47	0.19	0.92	0.58	0.09	0.85	0.62	0.09	0.66	0.66	0.09	0.51	0.61	0.08	0.42	0.62	0.03	0.28	0.67	-0.04	0.09	0.6	0.05	0.03	0.62	0.14	0.94	0.27	0.09	0.8	0.24	0.13	0.66	0.21	0.17	0.52	0.26	0.19	0.44	0.25	0.13	0.28	0.21	0.15	0.08	0.26
1488	7.44	-0.02	0.97	0.46	0.19	0.92	0.58	0.09	0.85	0.62	0.09	0.66	0.66	0.09	0.51	0.61	0.08	0.42	0.62	0.03	0.28	0.67	-0.04	0.09	0.6	0.05	0.03	0.62	0.15	0.94	0.27	0.09	0.8	0.24	0.13	0.66	0.21	0.17	0.52	0.26	0.19	0.44	0.25	0.13	0.28	0.21	0.15	0.08	0.26
1489	7.445	-0.02	0.97	0.46	0.19	0.92	0.58	0.09	0.85	0.62	0.09	0.66	0.65	0.09	0.51	0.61	0.08	0.42	0.62	0.03	0.28	0.67	-0.04	0.09	0.6	0.05	0.03	0.62	0.15	0.94	0.27	0.09	0.8	0.24	0.13	0.66	0.21	0.17	0.52	0.26	0.19	0.44	0.25	0.13	0.28	0.21	0.15	0.08	0.26
1490	7.45	-0.02	0.97	0.46	0.19	0.92	0.58	0.09	0.85	0.62	0.09	0.66	0.65	0.1	0.51	0.61	0.08	0.42	0.62	0.03	0.28	0.67	-0.04	0.09	0.6	0.04	0.03	0.62	0.15	0.94	0.27	0.09	0.8	0.24	0.13	0.66	0.21	0.17	0.52	0.26	0.19	0.44	0.25	0.13	0.28	0.21	0.15	0.08	0.26
1491	7.455	-0.02	0.97	0.46	0.19	0.92	0.58	0.09	0.85	0.62	0.09	0.66	0.65	0.1	0.51	0.61	0.08	0.42	0.62	0.03	0.28	0.67	-0.04	0.09	0.6	0.04	0.03	0.62	0.15	0.94	0.27	0.09	0.8	0.24	0.14	0.66	0.21	0.17	0.52	0.26	0.19	0.44	0.25	0.13	0.28	0.21	0.15	0.08	0.26
1492	7.46	-0.01	0.97	0.46	0.19	0.92	0.58	0.09	0.85	0.62	0.09	0.66	0.65	0.1	0.51	0.61	0.08	0.42	0.62	0.03	0.28	0.67	-0.04	0.09	0.6	0.04	0.03	0.62	0.15	0.94	0.27	0.09	0.8	0.24	0.14	0.66	0.21	0.17	0.52	0.26	0.19	0.44	0.25	0.13	0.28	0.21	0.15	0.08	0.26
1493	7.465	-0.01	0.97	0.46	0.19	0.92	0.58	0.09	0.85	0.62	0.09	0.66	0.65	0.1	0.51	0.61	0.09	0.42	0.62	0.03	0.28	0.67	-0.04	0.09	0.6	0.04	0.03	0.62	0.15	0.94	0.27	0.09	0.8	0.24	0.14	0.66	0.21	0.17	0.52	0.26	0.19	0.44	0.25	0.13	0.28	0.21	0.15	0.08	0.26
1494	7.47	-0.01	0.97	0.46	0.19	0.92	0.58	0.09	0.85	0.62	0.09	0.66	0.65	0.1	0.51	0.61	0.09	0.42	0.62	0.03	0.28	0.67	-0.04	0.09	0.6	0.05	0.03	0.62	0.16	0.94	0.27	0.1	0.8	0.24	0.14	0.66	0.21	0.17	0.52	0.26	0.19	0.44	0.25	0.13	0.28	0.21	0.15	0.08	0.26
1495	7.475	-0.01	0.97	0.45	0.19	0.92	0.58	0.09	0.85	0.62	0.1	0.66	0.65	0.11	0.51	0.61	0.09	0.42	0.62	0.04	0.29	0.67	-0.04	0.09	0.6	0.05	0.03	0.62	0.16	0.94	0.27	0.1	0.8	0.24	0.14	0.66	0.21	0.17	0.52	0.26	0.19	0.44	0.25	0.13	0.28	0.21	0.15	0.08	0.26
1496	7.48	-0.01	0.97	0.45	0.19	0.92	0.58	0.09	0.85	0.61	0.1	0.66	0.65	0.11	0.51	0.61	0.09	0.42	0.61	0.04	0.29	0.67	-0.04	0.1	0.6	0.05	0.03	0.62	0.16	0.94	0.26	0.1	0.8	0.24	0.14	0.66	0.21	0.17	0.52	0.26	0.19	0.44	0.25	0.13	0.28	0.21	0.15	0.08	0.26
1497	7.485	-0.01	0.98	0.45	0.19	0.92	0.58	0.09	0.85	0.61	0.1	0.66	0.65	0.11	0.51	0.61	0.1	0.42	0.62	0.04	0.29	0.67	-0.04	0.1	0.6	0.05	0.03	0.62	0.16	0.94	0.26	0.1	0.8	0.24	0.14	0.66	0.21	0.17	0.52	0.26	0.19	0.44	0.25	0.13	0.28	0.21	0.15	0.08	0.26
1498	7.49	-0.01	0.98	0.45	0.19	0.92	0.58	0.09	0.85	0.61	0.1	0.66	0.65	0.11	0.51	0.6	0.1	0.42	0.62	0.04	0.29	0.67	-0.03	0.1	0.6	0.05	0.03	0.62	0.16	0.94	0.26	0.1	0.8	0.23	0.14	0.66	0.21	0.17	0.52	0.26	0.19	0.44	0.25	0.13	0.28	0.2	0.15	0.08	0.26
1499	7.495	-0.01	0.98	0.45	0.19	0.92	0.57	0.1	0.85	0.61	0.1	0.66	0.65	0.12	0.51	0.6	0.1	0.43	0.62	0.04	0.29	0.67	-0.03	0.1	0.6	0.05	0.03	0.62	0.16	0.95	0.26	0.1	0.8	0.23	0.14	0.66	0.2	0.17	0.52	0.26	0.19	0.44	0.25	0.13	0.28	0.2	0.15	0.08	0.26
1500	7.5	-0.01	0.98	0.45	0.19	0.92	0.57	0.1	0.85	0.61	0.1	0.66	0.65	0.12	0.51	0.61	0.11	0.43	0.62	0.05	0.29	0.67	-0.03	0.1	0.6	0.05	0.04	0.62	0.17	0.95	0.26	0.1	0.8	0.23	0.14	0.67	0.2	0.17	0.52	0.26	0.19	0.44	0.25	0.13	0.28	0.2	0.15	0.08	0.26
1501	7.505	0	0.98	0.45	0.19	0.92	0.57	0.1	0.85	0.61	0.11	0.66	0.65	0.12	0.52	0.61	0.11	0.43	0.62	0.05	0.29	0.67	-0.03	0.1	0.6	0.05	0.04	0.62	0.17	0.95	0.26	0.1	0.8	0.23	0.14	0.67	0.2	0.17	0.52	0.25	0.19	0.44	0.24	0.13	0.28	0.2	0.15	0.08	0.26
1502	7.51	0	0.98	0.44	0.2	0.92	0.57	0.1	0.85	0.61	0.11	0.66	0.65	0.13	0.52	0.61	0.11	0.43	0.62	0.05	0.29	0.67	-0.03	0.1	0.6	0.05	0.03	0.62	0.17	0.95	0.26	0.1	0.8	0.23	0.14	0.67	0.2	0.17	0.52	0.25	0.19	0.44	0.24	0.13	0.28	0.2	0.15	0.08	0.26
1503	7.515	0	0.98	0.44	0.2	0.92	0.57	0.1	0.85	0.61	0.11	0.66	0.65	0.13	0.52	0.61	0.12	0.43	0.62	0.05	0.29	0.67	-0.03	0.11	0.6	0.05	0.03	0.62	0.17	0.95	0.26	0.1	0.8	0.23	0.14	0.67	0.2	0.17	0.52	0.25	0.19	0.44	0.24	0.13	0.27	0.2	0.15	0.08	0.26
1504	7.52	0	0.98	0.44	0.2	0.92	0.57	0.1	0.85	0.61	0.11	0.66	0.65	0.13	0.52	0.61	0.12	0.43	0.62	0.06	0.29	0.67	-0.03	0.11	0.6	0.05	0.03	0.62	0.17	0.95	0.26	0.11	0.8	0.23	0.14	0.67	0.2	0.17	0.52	0.25	0.19	0.44	0.24	0.13	0.27	0.2	0.15	0.08	0.26
1505	7.525	0	0.98	0.44	0.2	0.92	0.57	0.1	0.85	0.61	0.11	0.66	0.65	0.14	0.52	0.61	0.12	0.43	0.62	0.06	0.3	0.67	-0.03	0.11	0.6	0.05	0.04	0.62	0.17	0.95	0.26	0.11	0.8	0.23	0.14	0.67	0.2	0.17	0.52	0.25	0.19	0.44	0.24	0.13	0.27	0.2	0.15	0.08	0.26
1506	7.53	0	0.98	0.44	0.2	0.92	0.57	0.1	0.86	0.61	0.12	0.66	0.65	0.14	0.52	0.61	0.13	0.43	0.62	0.06	0.3	0.67	-0.03	0.11	0.6	0.05	0.04	0.62	0.17	0.95	0.25	0.11	0.8	0.23	0.14	0.67	0.2	0.17	0.52	0.25	0.19	0.44	0.24	0.13	0.27	0.2	0.15	0.08	0.26
1507	7.535	0	0.98	0.44	0.2	0.92	0.57	0.1	0.86	0.6	0.12	0.66	0.65	0.14	0.52	0.61	0.13	0.43	0.62	0.06	0.3	0.67	-0.02	0.11	0.6	0.05	0.04	0.62	0.17	0.95	0.25	0.11	0.8	0.23	0.15	0.67	0.2	0.17	0.52	0.25	0.19	0.44	0.24	0.13	0.27	0.2	0.15	0.08	0.26
1508	7.54	0	0.98	0.44	0.2	0.92	0.57	0.1	0.86	0.6	0.12	0.66	0.65	0.15	0.52	0.61	0.13	0.43	0.62	0.07	0.3	0.67	-0.02	0.12	0.6	0.05	0.04	0.62	0.17	0.95	0.25	0.11	0.8	0.23	0.15	0.67	0.2	0.17	0.52	0.25	0.19	0.44	0.24	0.13	0.27	0.2	0.15	0.08	0.26
1509	7.545	0	0.98	0.43	0.2	0.92	0.57	0.1	0.86	0.6	0.12	0.66	0.65	0.15	0.52	0.61	0.14	0.43	0.62	0.07	0.3	0.68	-0.02	0.12	0.6	0.05	0.04	0.62	0.18	0.95	0.25	0.11	0.8	0.23	0.15	0.67	0.2	0.17	0.52	0.25	0.19	0.44	0.24	0.13	0.27	0.2	0.15	0.08	0.26
1510	7.55	0	0.98	0.43	0.2	0.93	0.57	0.1	0.86	0.6	0.12	0.66	0.65	0.15	0.52	0.61	0.14	0.43	0.62	0.07	0.3	0.68	-0.02	0.12	0.6	0.05	0.04	0.62	0.18	0.95	0.25	0.11	0.8	0.22	0.15	0.67	0.2	0.17	0.52	0.25	0.19	0.44	0.24	0.13	0.27	0.2	0.15	0.08	0.26
1511	7.555	0	0.98	0.43	0.2	0.93	0.56	0.1	0.86	0.6	0.13	0.66	0.65	0.16	0.52	0.61	0.15	0.43	0.62	0.07	0.31	0.68	-0.02	0.12	0.6	0.05	0.04	0.62	0.18	0.95	0.25	0.11	0.8	0.22	0.15	0.67	0.2	0.17	0.52	0.25	0.19	0.44	0.24	0.13	0.27	0.2	0.15	0.08	0.26
1512	7.56	0	0.98	0.43	0.2	0.93	0.56	0.1	0.86	0.6	0.13	0.66	0.65	0.16	0.52	0.61	0.15	0.44	0.62	0.08	0.31	0.68	-0.01	0.13	0.6	0.05	0.04	0.62	0.18	0.95	0.25	0.11	0.8	0.22	0.15	0.67	0.2	0.17	0.52	0.25	0.19	0.44	0.24	0.13	0.27	0.2	0.15	0.08	0.26
1513	7.565	0.01	0.99	0.43	0.2	0.93	0.56	0.1	0.86	0.6	0.13	0.66	0.65	0.16	0.52	0.61	0.15	0.44	0.62	0.08	0.31	0.68	-0.01	0.13	0.61	0.05	0.04	0.62	0.18	0.95	0.25	0.12	0.8	0.22	0.15	0.67	0.2	0.17	0.52	0.25	0.19	0.44	0.24	0.13	0.27	0.2	0.15	0.08	0.26
1514	7.57	0.01	0.99	0.43	0.2	0.93	0.56	0.1	0.86	0.6	0.13	0.66	0.65	0.17	0.52	0.61	0.16	0.44	0.63	0.08	0.31	0.68	-0.01	0.13	0.61	0.05	0.04	0.62	0.18	0.95	0.25	0.12	0.8	0.22	0.15	0.67	0.2	0.17	0.52	0.25	0.18	0.44	0.24	0.13	0.27	0.2	0.15	0.08	0.26
1515	7.575	0.01	0.99	0.43	0.2	0.93	0.56	0.1	0.86	0.6	0.14	0.66	0.65	0.17	0.52	0.61	0.16	0.44	0.63	0.09	0.31	0.68	-0.01	0.13	0.61	0.05	0.04	0.63	0.18	0.95	0.25	0.12	0.8	0.22	0.15	0.67	0.19	0.17	0.52	0.25	0.18	0.44	0.24	0.13	0.27	0.2	0.15	0.08	0.26
1516	7.58	0.01	0.99	0.43	0.2	0.93	0.56	0.1	0.86	0.6	0.14	0.66	0.65	0.17	0.52	0.61	0.17	0.44	0.63	0.09	0.31	0.68	-0.01	0.13	0.61	0.05	0.04	0.63	0.19	0.95	0.25	0.12	0.8	0.22	0.15	0.67	0.19	0.17	0.52	0.25	0.18	0.44	0.24	0.13	0.27	0.2	0.15	0.08	0.26
1517	7.585	0.01	0.99	0.43	0.2	0.93	0.56	0.1	0.86	0.6	0.14	0.67	0.65	0.18	0.53	0.61	0.17	0.44	0.63	0.09	0.31	0.68	0	0.14	0.61	0.06	0.04	0.63	0.19	0.95	0.25	0.12	0.8	0.22	0.15	0.67	0.19	0.17	0.52	0.25	0.18	0.44	0.24	0.13	0.27	0.2	0.15	0.08	0.26
1518	7.59	0.01	0.99	0.42	0.2	0.93	0.56	0.1	0.86	0.6	0.14	0.67	0.65	0.18	0.53	0.62	0.17	0.44	0.63	0.1	0.32	0.68	0	0.14	0.61	0.06	0.04	0.63	0.19	0.95	0.25	0.12	0.8	0.22	0.15	0.67	0.19	0.17	0.52	0.25	0.18	0.44	0.24	0.13	0.27	0.2	0.15	0.08	0.26
1519	7.595	0.01	0.99	0.42	0.2	0.93	0.56	0.1	0.86	0.6	0.14	0.67	0.65	0.19	0.53	0.62	0.18	0.44	0.63	0.1	0.32	0.68	0	0.14	0.61	0.06	0.04	0.63	0.19	0.95	0.25	0.12	0.8	0.22	0.15	0.67	0.19	0.17	0.52	0.25	0.18	0.44	0.24	0.13	0.27	0.2	0.15	0.08	0.26
1520	7.6	0.01	0.99	0.42	0.2	0.93	0.56	0.1	0.86	0.6	0.15	0.67	0.65	0.19	0.53	0.62	0.18	0.44	0.63	0.1	0.32	0.68	0	0.14	0.61	0.06	0.04	0.63	0.19	0.95	0.25	0.12	0.8	0.22	0.15	0.67	0.19	0.17	0.52	0.25	0.18	0.44	0.24	0.13	0.27	0.2	0.15	0.08	0.26
1521	7.605	0.01	0.99	0.42	0.2	0.93	0.56	0.11	0.86	0.6	0.15	0.67	0.65	0.19	0.53	0.62	0.18	0.45	0.63	0.11	0.32	0.68	0.01	0.14	0.61	0.06	0.04	0.63	0.19	0.95	0.25	0.12	0.8	0.22	0.15	0.67	0.19	0.17	0.52	0.25	0.18	0.44	0.24	0.13	0.27	0.2	0.15	0.08	0.26
1522	7.61	0.01	0.99	0.42	0.2	0.93	0.56	0.11	0.86	0.6	0.15	0.67	0.65	0.19	0.53	0.62	0.19	0.45	0.63	0.11	0.32	0.69	0.01	0.15	0.61	0.06	0.04	0.63	0.19	0.95	0.24	0.12	0.8	0.22	0.15	0.67	0.19	0.17	0.52	0.25	0.18	0.44	0.24	0.13	0.27	0.2	0.15	0.08	0.26
1523	7.615	0.01	0.99	0.42	0.2	0.93	0.56	0.11	0.86	0.59	0.15	0.67	0.65	0.2	0.53	0.62	0.19	0.45	0.63	0.11	0.32	0.69	0.01	0.15	0.61	0.06	0.05	0.63	0.19	0.95	0.24	0.13	0.8	0.21	0.15	0.67	0.19	0.17	0.52	0.25	0.18	0.44	0.24	0.13	0.27	0.2	0.15	0.08	0.26
1524	7.62	0.01	0.99	0.42	0.2	0.93	0.56	0.11	0.86	0.59	0.15	0.67	0.65	0.2	0.53	0.62	0.2	0.45	0.63	0.12	0.33	0.69	0.01	0.15	0.62	0.06	0.05	0.63	0.2	0.95	0.24	0.13	0.8	0.21	0.16	0.67	0.19	0.17	0.52	0.24	0.18	0.44	0.24	0.13	0.27	0.2	0.15	0.08	0.26
1525	7.625	0.02	0.99	0.42	0.2	0.93	0.56	0.11	0.86	0.59	0.15	0.67	0.65	0.2	0.53	0.62	0.2	0.45	0.63	0.12	0.33	0.69	0.02	0.15	0.62	0.06	0.05	0.63	0.2	0.95	0.24	0.13	0.8	0.21	0.16	0.67	0.19	0.17	0.52	0.24	0.18	0.44	0.24	0.13	0.27	0.2	0.15	0.08	0.26
1526	7.63	0.02	0.99	0.42	0.2	0.93	0.56	0.11	0.86	0.59	0.15	0.67	0.65	0.21	0.53	0.62	0.2	0.45	0.63	0.12	0.33	0.69	0.02	0.15	0.62	0.06	0.05	0.63	0.2	0.95	0.24	0.13	0.8	0.21	0.16	0.67	0.19	0.17	0.52	0.24	0.19	0.44	0.24	0.13	0.27	0.2	0.15	0.08	0.26
1527	7.635	0.02	0.99	0.41	0.2	0.93	0.56	0.11	0.86	0.59	0.16	0.67	0.65	0.21	0.54	0.62	0.21	0.45	0.63	0.13	0.33	0.69	0.02	0.16	0.62	0.07	0.05	0.63	0.2	0.95	0.24	0.13	0.8	0.21	0.16	0.67	0.19	0.17	0.52	0.24	0.19	0.44	0.24	0.13	0.27	0.2	0.15	0.08	0.26
1528	7.64	0.02	0.99	0.41	0.2	0.93	0.56	0.11	0.86	0.59	0.16	0.67	0.65	0.21	0.54	0.62	0.21	0.45	0.64	0.13	0.33	0.69	0.02	0.16	0.62	0.07	0.05	0.63	0.2	0.95	0.24	0.13	0.8	0.21	0.16	0.67	0.19	0.17	0.52	0.24	0.19	0.44	0.23	0.13	0.27	0.2	0.15	0.08	0.26
1529	7.645	0.02	0.99	0.41	0.2	0.93	0.55	0.11	0.86	0.59	0.16	0.67	0.65	0.22	0.54	0.62	0.21	0.45	0.64	0.13	0.33	0.69	0.03	0.16	0.62	0.07	0.05	0.63	0.2	0.95	0.24	0.13	0.81	0.21	0.16	0.67	0.19	0.17	0.52	0.24	0.19	0.44	0.23	0.13	0.27	0.2	0.15	0.08	0.26
1530	7.65	0.02	0.99	0.41	0.2	0.92	0.55	0.11	0.86	0.59	0.16	0.67	0.65	0.22	0.54	0.62	0.22	0.46	0.64	0.14	0.33	0.69	0.03	0.16	0.62	0.07	0.06	0.63	0.2	0.95	0.24	0.13	0.81	0.21	0.16	0.67	0.19	0.17	0.52	0.24	0.19	0.44	0.23	0.13	0.27	0.2	0.15	0.08	0.26
1531	7.655	0.02	0.99	0.41	0.2	0.92	0.55	0.11	0.86	0.59	0.16	0.67	0.65	0.22	0.54	0.62	0.22	0.46	0.64	0.14	0.33	0.69	0.03	0.16	0.62	0.07	0.06	0.63	0.2	0.95	0.24	0.13	0.81	0.21	0.16	0.67	0.19	0.17	0.52	0.24	0.19	0.44	0.23	0.13	0.27	0.2	0.15	0.08	0.26
1532	7.66	0.02	0.99	0.41	0.2	0.92	0.55	0.11	0.86	0.59	0.16	0.67	0.65	0.22	0.54	0.62	0.22	0.46	0.64	0.14	0.34	0.69	0.03	0.16	0.62	0.08	0.06	0.63	0.21	0.95	0.24	0.13	0.81	0.21	0.16	0.67	0.19	0.18	0.52	0.24	0.19	0.44	0.23	0.13	0.27	0.2	0.15	0.08	0.26
1533	7.665	0.02	0.99	0.41	0.2	0.92	0.55	0.11	0.86	0.59	0.16	0.67	0.65	0.23	0.54	0.62	0.22	0.46	0.64	0.15	0.34	0.69	0.04	0.17	0.62	0.08	0.06	0.63	0.21	0.95	0.24	0.14	0.81	0.21	0.16	0.67	0.18	0.18	0.52	0.24	0.19	0.44	0.23	0.13	0.27	0.2	0.15	0.08	0.26
1534	7.67	0.02	0.99	0.41	0.2	0.92	0.55	0.11	0.86	0.59	0.16	0.67	0.65	0.23	0.54	0.62	0.23	0.46	0.64	0.15	0.34	0.69	0.04	0.17	0.62	0.08	0.06	0.63	0.21	0.95	0.24	0.14	0.81	0.21	0.16	0.67	0.18	0.18	0.52	0.24	0.19	0.44	0.23	0.13	0.27	0.2	0.15	0.08	0.26
1535	7.675	0.02	0.99	0.41	0.2	0.92	0.55	0.11	0.86	0.59	0.17	0.67	0.65	0.23	0.54	0.62	0.23	0.46	0.64	0.15	0.34	0.69	0.04	0.17	0.62	0.08	0.06	0.63	0.21	0.94	0.24	0.14	0.81	0.21	0.16	0.67	0.18	0.18	0.52	0.24	0.19	0.44	0.23	0.13	0.27	0.2	0.15	0.08	0.26
1536	7.68	0.02	0.99	0.41	0.2	0.92	0.55	0.11	0.86	0.59	0.17	0.67	0.65	0.23	0.54	0.62	0.23	0.46	0.64	0.15	0.34	0.69	0.04	0.17	0.62	0.09	0.06	0.63	0.21	0.94	0.24	0.14	0.81	0.21	0.16	0.67	0.18	0.18	0.52	0.24	0.19	0.44	0.23	0.13	0.27	0.2	0.15	0.08	0.26
1537	7.685	0.02	0.99	0.41	0.2	0.92	0.55	0.11	0.86	0.59	0.17	0.67	0.65	0.23	0.54	0.62	0.24	0.46	0.64	0.16	0.34	0.69	0.05	0.17	0.62	0.09	0.06	0.63	0.21	0.94	0.24	0.14	0.81	0.21	0.17	0.67	0.18	0.18	0.52	0.24	0.19	0.44	0.23	0.13	0.27	0.19	0.15	0.08	0.26
1538	7.69	0.02	0.99	0.4	0.2	0.92	0.55	0.11	0.86	0.59	0.17	0.67	0.65	0.24	0.54	0.62	0.24	0.46	0.64	0.16	0.34	0.69	0.05	0.17	0.62	0.1	0.06	0.64	0.21	0.94	0.24	0.14	0.81	0.2	0.17	0.67	0.18	0.18	0.52	0.24	0.19	0.44	0.23	0.13	0.27	0.19	0.15	0.08	0.26
1539	7.695	0.03	0.99	0.4	0.2	0.92	0.55	0.11	0.86	0.58	0.17	0.67	0.65	0.24	0.55	0.62	0.24	0.46	0.64	0.16	0.34	0.69	0.06	0.17	0.62	0.1	0.07	0.64	0.21	0.94	0.24	0.14	0.81	0.2	0.17	0.67	0.18	0.18	0.52	0.24	0.19	0.44	0.23	0.13	0.27	0.19	0.15	0.08	0.26
1540	7.7	0.03	0.99	0.4	0.2	0.92	0.55	0.11	0.86	0.58	0.17	0.67	0.65	0.24	0.55	0.62	0.24	0.47	0.64	0.16	0.34	0.69	0.06	0.17	0.62	0.11	0.07	0.64	0.22	0.94	0.24	0.14	0.81	0.2	0.17	0.67	0.18	0.18	0.52	0.24	0.19	0.44	0.23	0.13	0.27	0.19	0.15	0.08	0.26
1541	7.705	0.03	0.99	0.4	0.2	0.92	0.55	0.11	0.86	0.58	0.17	0.67	0.65	0.24	0.55	0.62	0.24	0.47	0.64	0.16	0.34	0.69	0.06	0.17	0.62	0.11	0.07	0.64	0.22	0.94	0.24	0.14	0.81	0.2	0.17	0.67	0.18	0.18	0.52	0.24	0.19	0.44	0.23	0.13	0.27	0.19	0.15	0.08	0.26
1542	7.71	0.03	0.99	0.4	0.2	0.92	0.55	0.11	0.86	0.58	0.17	0.67	0.65	0.24	0.55	0.62	0.24	0.47	0.64	0.17	0.34	0.69	0.07	0.16	0.62	0.12	0.07	0.64	0.22	0.94	0.24	0.14	0.81	0.2	0.17	0.67	0.18	0.18	0.52	0.24	0.19	0.44	0.23	0.13	0.27	0.19	0.15	0.08	0.26
1543	7.715	0.03	0.99	0.4	0.2	0.92	0.55	0.11	0.86	0.58	0.17	0.67	0.65	0.24	0.55	0.62	0.25	0.47	0.64	0.17	0.34	0.69	0.07	0.16	0.62	0.13	0.07	0.64	0.22	0.94	0.24	0.15	0.81	0.2	0.17	0.67	0.18	0.18	0.52	0.24	0.19	0.44	0.23	0.13	0.27	0.19	0.15	0.08	0.26
1544	7.72	0.03	0.99	0.4	0.2	0.92	0.55	0.11	0.86	0.58	0.17	0.68	0.65	0.25	0.55	0.62	0.25	0.47	0.64	0.17	0.34	0.69	0.08	0.16	0.62	0.13	0.07	0.64	0.22	0.94	0.24	0.15	0.81	0.2	0.17	0.67	0.18	0.18	0.52	0.24	0.19	0.44	0.23	0.13	0.27	0.19	0.15	0.08	0.26
1545	7.725	0.03	0.99	0.4	0.2	0.92	0.55	0.11	0.86	0.58	0.17	0.68	0.64	0.25	0.55	0.62	0.25	0.47	0.64	0.17	0.34	0.69	0.08	0.16	0.62	0.14	0.07	0.64	0.22	0.94	0.24	0.15	0.81	0.2	0.17	0.67	0.18	0.18	0.52	0.24	0.19	0.44	0.23	0.13	0.27	0.19	0.15	0.08	0.26
1546	7.73	0.03	0.99	0.4	0.2	0.92	0.55	0.11	0.86	0.58	0.17	0.68	0.64	0.25	0.55	0.62	0.25	0.47	0.64	0.18	0.34	0.69	0.09	0.16	0.62	0.15	0.07	0.64	0.22	0.94	0.24	0.15	0.81	0.2	0.17	0.67	0.18	0.18	0.52	0.24	0.19	0.44	0.23	0.13	0.27	0.19	0.15	0.08	0.26
1547	7.735	0.03	0.99	0.4	0.2	0.92	0.55	0.11	0.86	0.58	0.18	0.68	0.64	0.25	0.55	0.62	0.25	0.47	0.64	0.18	0.34	0.69	0.09	0.16	0.62	0.15	0.07	0.64	0.22	0.94	0.24	0.15	0.81	0.2	0.17	0.67	0.18	0.18	0.52	0.24	0.19	0.44	0.23	0.13	0.27	0.19	0.15	0.08	0.26
1548	7.74	0.03	0.99	0.4	0.2	0.92	0.55	0.11	0.86	0.58	0.18	0.68	0.64	0.25	0.55	0.62	0.25	0.47	0.64	0.18	0.34	0.69	0.1	0.15	0.62	0.16	0.07	0.64	0.22	0.94	0.24	0.15	0.81	0.2	0.18	0.67	0.18	0.18	0.52	0.24	0.19	0.44	0.23	0.13	0.27	0.19	0.15	0.08	0.26
1549	7.745	0.03	0.99	0.4	0.2	0.92	0.55	0.11	0.86	0.58	0.18	0.68	0.64	0.25	0.55	0.62	0.26	0.47	0.64	0.19	0.34	0.69	0.11	0.15	0.62	0.17	0.07	0.64	0.23	0.94	0.24	0.15	0.81	0.2	0.18	0.67	0.18	0.18	0.52	0.23	0.19	0.44	0.23	0.13	0.27	0.19	0.15	0.08	0.25
1550	7.75	0.03	0.99	0.4	0.2	0.92	0.55	0.11	0.86	0.58	0.18	0.68	0.64	0.25	0.55	0.62	0.26	0.47	0.64	0.19	0.34	0.69	0.11	0.15	0.62	0.18	0.06	0.65	0.23	0.94	0.23	0.15	0.81	0.2	0.18	0.67	0.18	0.18	0.52	0.23	0.19	0.44	0.23	0.13	0.27	0.19	0.15	0.08	0.25
1551	7.755	0.03	0.99	0.39	0.2	0.92	0.55	0.11	0.86	0.58	0.18	0.68	0.64	0.25	0.55	0.62	0.26	0.47	0.64	0.19	0.34	0.69	0.12	0.15	0.62	0.18	0.06	0.65	0.23	0.94	0.23	0.15	0.81	0.2	0.18	0.67	0.18	0.18	0.52	0.23	0.19	0.44	0.23	0.13	0.27	0.19	0.15	0.08	0.25
1552	7.76	0.04	0.99	0.39	0.21	0.92	0.55	0.11	0.86	0.58	0.18	0.68	0.64	0.25	0.55	0.62	0.26	0.47	0.64	0.2	0.34	0.69	0.13	0.15	0.62	0.19	0.06	0.65	0.23	0.94	0.24	0.16	0.81	0.2	0.18	0.67	0.18	0.18	0.52	0.23	0.19	0.44	0.23	0.13	0.27	0.19	0.15	0.08	0.25
1553	7.765	0.04	0.99	0.39	0.21	0.92	0.55	0.11	0.86	0.58	0.18	0.68	0.64	0.25	0.55	0.62	0.26	0.47	0.64	0.2	0.34	0.69	0.13	0.14	0.62	0.2	0.06	0.65	0.23	0.94	0.24	0.16	0.81	0.2	0.18	0.67	0.18	0.18	0.52	0.23	0.19	0.44	0.23	0.13	0.27	0.19	0.15	0.08	0.25
1554	7.77	0.04	0.99	0.39	0.21	0.92	0.55	0.11	0.86	0.58	0.18	0.67	0.64	0.26	0.55	0.62	0.26	0.47	0.64	0.2	0.34	0.69	0.14	0.14	0.62	0.21	0.06	0.65	0.23	0.94	0.24	0.16	0.81	0.2	0.18	0.67	0.18	0.18	0.52	0.23	0.19	0.44	0.23	0.13	0.27	0.19	0.15	0.08	0.25
1555	7.775	0.04	0.99	0.39	0.21	0.92	0.55	0.11	0.86	0.58	0.18	0.67	0.64	0.26	0.55	0.62	0.26	0.47	0.64	0.21	0.33	0.69	0.15	0.14	0.62	0.22	0.06	0.65	0.23	0.94	0.23	0.16	0.81	0.2	0.18	0.67	0.18	0.18	0.52	0.23	0.19	0.44	0.23	0.13	0.27	0.19	0.15	0.08	0.25
1556	7.78	0.04	0.99	0.39	0.21	0.92	0.55	0.11	0.86	0.58	0.18	0.67	0.64	0.26	0.55	0.62	0.27	0.47	0.63	0.21	0.33	0.69	0.15	0.14	0.62	0.23	0.06	0.65	0.23	0.94	0.23	0.16	0.81	0.2	0.18	0.67	0.18	0.18	0.52	0.23	0.19	0.44	0.23	0.13	0.27	0.19	0.15	0.08	0.25
1557	7.785	0.04	0.99	0.39	0.21	0.92	0.55	0.11	0.86	0.58	0.18	0.67	0.64	0.26	0.55	0.62	0.27	0.47	0.63	0.21	0.33	0.69	0.16	0.13	0.62	0.23	0.05	0.65	0.24	0.95	0.23	0.16	0.81	0.2	0.18	0.67	0.17	0.18	0.52	0.23	0.19	0.44	0.23	0.13	0.27	0.19	0.15	0.08	0.25
1558	7.79	0.04	0.99	0.39	0.21	0.92	0.55	0.11	0.86	0.58	0.18	0.67	0.64	0.26	0.55	0.62	0.27	0.47	0.63	0.22	0.33	0.69	0.17	0.13	0.62	0.24	0.05	0.65	0.24	0.95	0.24	0.16	0.81	0.2	0.18	0.67	0.17	0.18	0.52	0.23	0.19	0.44	0.23	0.13	0.27	0.19	0.15	0.08	0.25
1559	7.795	0.04	0.99	0.39	0.21	0.92	0.55	0.11	0.86	0.57	0.18	0.67	0.64	0.26	0.55	0.62	0.27	0.47	0.63	0.22	0.33	0.69	0.17	0.13	0.62	0.25	0.05	0.64	0.24	0.95	0.24	0.16	0.81	0.2	0.18	0.67	0.17	0.18	0.52	0.23	0.19	0.44	0.23	0.13	0.27	0.19	0.15	0.08	0.25
1560	7.8	0.04	0.99	0.39	0.21	0.92	0.55	0.11	0.86	0.57	0.18	0.67	0.64	0.26	0.55	0.61	0.27	0.47	0.63	0.23	0.33	0.69	0.18	0.13	0.62	0.26	0.05	0.64	0.24	0.95	0.24	0.17	0.81	0.2	0.18	0.67	0.17	0.18	0.52	0.23	0.19	0.44	0.22	0.13	0.27	0.19	0.15	0.08	0.25
1561	7.805	0.04	0.99	0.39	0.21	0.92	0.55	0.11	0.86	0.57	0.18	0.67	0.64	0.26	0.55	0.61	0.27	0.47	0.63	0.23	0.33	0.69	0.19	0.12	0.62	0.27	0.05	0.64	0.24	0.95	0.24	0.17	0.81	0.2	0.19	0.67	0.17	0.18	0.52	0.23	0.19	0.44	0.22	0.13	0.27	0.19	0.15	0.08	0.25
1562	7.81	0.05	0.99	0.39	0.21	0.92	0.55	0.11	0.86	0.57	0.18	0.67	0.64	0.26	0.55	0.61	0.27	0.46	0.63	0.23	0.32	0.69	0.19	0.12	0.62	0.28	0.05	0.64	0.24	0.95	0.24	0.17	0.81	0.2	0.19	0.67	0.17	0.18	0.52	0.23	0.19	0.44	0.22	0.13	0.27	0.19	0.15	0.08	0.25
[truncated: 1,644 more rows]
[truncated: 27 more columns]
