# Supplementary material for: Associations between lower-limb muscle activation and knee flexion in post-stroke individuals: A study on the stance-to-swing phases of gait
Source: PLoS One. 2017 Sep 8;12(9):e0183865. doi: 10.1371/journal.pone.0183865 (PMC5590852; doi:10.1371/journal.pone.0183865)
Supplement: S1 Dataset — (ZIP) [file pone.0183865.s001.zip › S1_Dataset/Patient group/9/2/emg.csv]

Frame	Time	EMG Signal 1	EMG Signal 2	EMG Signal 3	EMG Signal 4	EMG Signal 5	EMG Signal 6	EMG Signal 7	EMG Signal 8
0	0	40.34	58.612	63.36	-23.349	24.214	45.946	52.425	34.581
1	0.001	44.85	65.603	57.276	-74.618	18.483	37.468	53.843	18.361
2	0.002	44.506	66.028	66.472	57.743	13.331	34.989	38.052	26.119
3	0.003	40.105	66.278	54.384	113.524	17.854	32.511	18.582	32.94
4	0.004	46.357	66.351	36.711	94.164	15.418	30.232	9.949	51.766
5	0.005	42.365	62.051	32.044	12.64	7.182	21.193	6.17	52.596
6	0.006	47.095	77.339	12.342	-3.659	18.892	30.362	33.545	17.208
7	0.007	43.515	44.824	-1.136	33.942	23.263	32.97	52.58	28.891
8	0.008	35.11	13.674	-0.882	-75.332	34.031	30.177	39.702	72.935
9	0.009	35.84	37.884	26.261	-62.835	27.979	32.047	69.06	40.712
10	0.01	34.471	25.745	36.709	-51.433	30.85	25.225	46.771	11.209
11	0.011	34.679	26.849	53.422	-17.525	28.311	26.554	26.404	-5.68
12	0.012	26.794	10.742	68.387	13.275	23.469	25.783	21.522	6.091
13	0.013	32.505	-19.445	19.419	21.399	29.492	23.483	4.274	41.931
14	0.014	33.444	4.994	-2.383	28.57	34.962	11.14	22.523	25.174
15	0.015	28.473	6.408	1.798	100.292	29.415	1.725	23.574	-26.779
16	0.016	30.699	1.419	16.418	29.612	25.813	4.53	-3.604	-21.822
17	0.017	32.769	2.302	-0.436	126.563	13.731	9.507	5.048	-29.421
18	0.018	28.892	8.123	11.432	32.943	7.879	18.973	-37.131	52.251
19	0.019	33.003	18.022	22.25	-51.86	8.062	13.392	-66.099	62.577
20	0.02	30.397	14.218	-5.603	-42.356	-1.976	8.42	-42.204	28.609
21	0.021	17.803	26.142	9.947	-112.812	2.919	3.671	-2.207	37.058
22	0.022	-7.706	22.844	5.459	2.327	-1.237	7.671	24.265	44.573
23	0.023	-12.65	19.808	-4.225	-14.806	10.518	1.661	28.13	51.357
24	0.024	-4.988	19.719	-13.109	56.061	0.85	-0.229	22.57	28.03
25	0.025	7.542	3.985	-16.774	67.973	1.476	2.74	25.519	20.221
26	0.026	13.572	-7.041	-7.488	102.357	-0.777	-4.889	35.638	-72.483
27	0.027	-4.142	-6.592	0.955	242.283	4.748	3.778	10.777	-60.438
28	0.028	-11.893	6.466	26.104	145.017	2.768	6.492	-12.037	-25.879
29	0.029	-18.993	-4.427	66.608	56.461	9.337	9.058	6.819	5.608
30	0.03	-18.524	6.605	60.174	-87.802	1.803	2.943	8.477	53.944
31	0.031	-18.186	16.532	3.67	-107.984	-4.923	-0.797	19.306	26.279
32	0.032	-12.15	11.257	-19.316	-91.443	-7.932	-7.582	16.456	-15.236
33	0.033	1.105	-6.728	-26.722	-108.143	-13.412	-10.639	13.82	-8.708
34	0.034	5.902	-9.959	-9.282	-94.755	-6.663	-0.502	0.981	-16.087
35	0.035	3.217	-12.92	17.689	-56.125	-8.187	-9.094	-7.519	-10.865
36	0.036	6.989	15.342	32.15	2.644	-7.944	-2.546	-21.011	-17.017
37	0.037	7.538	27.024	27.092	-52.337	-14.054	-1.95	-2.116	-12.661
38	0.038	-5.033	7.562	38.849	-43.087	-22.439	-5.956	5.025	-8.833
39	0.039	-10.361	3.611	-3.319	37.037	-13.187	-9.525	-6.984	-13.472
40	0.04	-6.723	-0.098	-53.738	47.373	-1.783	-7.054	-9.51	-17.672
41	0.041	-13.677	-14.813	-47.624	17.371	2.506	-15.384	-7.967	-14.852
42	0.042	-22.505	-2.554	-42.092	7.96	-7.89	-1.82	-34.692	-5.993
43	0.043	-19.857	-38.03	-58.943	129.517	-11.866	-7.959	-38.71	-14.721
44	0.044	-21.242	-33.377	-34.129	111.664	-13.288	-13.48	-21.963	-22.63
45	0.045	-15.616	-56.544	-29.954	63.674	-10.423	-5.802	-19.127	-11.325
46	0.046	-11.863	-60.899	-34.243	77.707	-7.725	-4.67	-11	-9.446
47	0.047	-14.055	-42.387	-15.658	37.934	-7.122	-3.691	27.366	-11.579
48	0.048	-14.852	-32.54	-19.088	1.922	-6.483	-7.327	-0.414	-13.479
49	0.049	-22.769	1.771	-28.481	-31.052	-10.068	-14.812	-15.573	-15.168
50	0.05	-15.547	15.256	-20.205	-61.018	-0.079	-13.951	-29.144	-13.97
51	0.051	-0.83	2.91	-7.347	-34.461	1.27	-9.688	-33.109	3.015
52	0.052	-2.966	-8.318	-4.948	-75.271	2.42	-7.372	-21.797	-18.116
53	0.053	-4.928	-11.614	-19.747	-23.683	-1.079	-6.798	-11.69	-15.349
54	0.054	-6.684	-58.634	-37.078	9.732	-2.059	-10.088	-14.791	-7.703
55	0.055	-5.108	-65.204	-62.774	3.61	-4.979	-13.004	-0.684	22.787
56	0.056	-0.834	-34.832	-59.517	-68.86	-9.261	-16.51	22.526	-6.153
57	0.057	2.871	-18.393	-25.166	-59.231	-6.947	-16.146	13.246	-24.901
58	0.058	-10.299	-3.357	6.729	-68.279	-8.876	-14.034	-12.259	6.027
59	0.059	-12.027	-7.883	60.942	-92.968	-10.796	-10.366	-15.496	10.12
60	0.06	-10.484	-45.483	157.39	-100.435	-4.218	-10.761	12.815	-1.092
61	0.061	-11.825	-20.402	144.308	-53.68	-3.45	-12.907	24.071	2.208
62	0.062	-20.723	-24.935	37.02	1.206	-9.074	-7.695	20.769	-32.24
63	0.063	-38.734	-29.06	-6.009	8.503	-12.571	-1.135	-26.306	-36.65
64	0.064	-67.008	4.9	-19.102	-52.027	-2.522	-0.387	-19.801	-24.227
65	0.065	-48.246	46.071	16.513	-43.881	7.536	0.362	-13.818	-5.422
66	0.066	-31.21	18.359	-15.942	-36.496	-1.376	-9.158	-8.394	4.61
67	0.067	-28.094	-27.159	-45.431	-43.048	-9.723	-12.874	-33.585	-11.137
68	0.068	-25.363	3.183	-90.018	-85.522	-12.859	-21.227	-38.024	-30.954
69	0.069	-22.839	8.559	-65.512	-80.146	-15.808	-11.565	-25.652	-13.167
70	0.07	-34.451	3.482	-58.088	-4.527	-13.325	-5.182	-22.015	-6.155
71	0.071	-23.819	-10.107	-78.053	28.048	-20.741	-6.354	-5.016	0.25
72	0.072	-14.167	-22.537	-47.665	-21.36	-23.692	-18.177	-1.911	-1.693
73	0.073	12.103	-11.364	-19.965	59.425	-36.9	-26.13	-15.997	-27.994
74	0.074	30.824	5.609	25.533	26.95	-31.129	-7.378	22.567	-16.688
75	0.075	6.979	-3.744	68.139	36.901	-15.284	-9.916	39.093	-26.654
76	0.076	3.867	-6.546	-4	10.253	-13.186	-7.617	24.139	-23.465
77	0.077	-21.691	11.166	-13.813	-14.127	-15.152	-9.772	-35.357	-31.843
78	0.078	-25.024	13.419	-22.633	22.887	-9.961	-11.721	-43.368	-8.804
79	0.079	9.385	6.995	-46.881	29.383	1.044	0.459	-21.21	19.379
80	0.08	4.898	1.146	-39.384	35.187	2.375	-7.481	-41.034	8.193
81	0.081	-15.841	-25.203	-19.329	-48.304	-1.343	-14.655	-46.952	-22.709
82	0.082	-12.194	-28.914	-49.668	-36.698	-7.37	-18.348	-19.216	-18.631
83	0.083	-8.912	-18.901	-55.08	82.592	-6.447	-10.047	-24.193	0.102
84	0.084	-11.983	-34.649	-39.985	34.791	-15.41	-9.109	-46.999	17.112
85	0.085	-20.293	-37.423	-44.424	48.998	-4.628	-12.035	-34.645	14.003
86	0.086	-22.811	-40.014	-15.374	35.709	-3.322	-14.579	-45.899	-0.139
87	0.087	-6.555	-5.048	41.336	-71.772	-12.264	-13.829	-42.602	-7.694
88	0.088	-25.725	9.971	16.918	-57.569	-3.986	-20.435	-8.119	-10.006
89	0.089	-28.273	5.419	-5.169	-70.871	3.322	-17.943	23.821	-16.366
90	0.09	-21.349	17.71	14.734	-106.563	-7.539	-13.898	44.549	-22.15
91	0.091	-23.504	-8.708	45.046	34.547	-0.398	-3.081	70.852	-16.905
92	0.092	-25.459	-25.833	17.287	92.203	-4.101	-4.644	33.035	-2.552
93	0.093	-6.143	-41.56	2.145	4.619	-10.14	-5.992	7.778	-8.296
94	0.094	-3.668	-38.938	-20.686	-11.268	-9.214	-9.682	12.14	-20.501
95	0.095	-15.311	-31.476	-24.663	-54.457	-7.115	-10.29	-16.94	-31.548
96	0.096	-21.722	-19.942	-20.846	-15.087	-11.975	-16.301	-28.233	-38.71
97	0.097	-15.934	-22.152	-24.021	92.243	-17.989	-13.214	-31.557	-35.03
98	0.098	-14.208	-51.241	-20.782	135.162	-22.076	-6.454	-34.648	-17.042
99	0.099	-15.778	-72.001	-34.828	42.799	-20.17	-3.954	-37.378	21.475
100	0.1	-28.784	-37.958	-32.329	-88.729	-14.214	-14.613	-44.976	5.021
101	0.101	-6.006	3.243	-25.503	-71.614	-8.631	-10.375	-28.762	-10.072
102	0.102	9.63	-2.194	-36.285	-24.29	-3.825	-9.224	-1.09	-69.592
103	0.103	-4.526	-17.272	-26.726	-10.315	-0.568	-15.24	23.921	-77.86
104	0.104	-32.806	-21.729	-0.532	2.49	2.298	-3.439	27.659	-53.488
105	0.105	-21.61	-9.396	56.023	61.677	3.615	-1.897	17.612	-31.43
106	0.106	-24.945	-5.765	80.275	7.104	-0.87	5.248	14.505	2.052
107	0.107	3.267	4.274	13.354	-42.606	-9.809	-1.144	-5.262	57.037
108	0.108	-23.096	-5.021	-31.46	19.786	-11.005	-11.981	-28.521	20.079
109	0.109	-6.111	-2.304	-39.63	-102.358	-5.042	-10.637	-12.885	0.159
110	0.11	-21.819	5.213	-32.249	-84.993	-1.97	-9.481	-15.632	-18.055
111	0.111	-13.514	7.508	-52.102	-37.453	-4.889	-10.643	2.183	-12.7
112	0.112	-5.993	-20.15	-46.074	-23.045	-9.154	-7.546	23.328	-27.811
113	0.113	0.947	-1.384	-27.001	-93.651	-6.861	-4.635	26.061	4.085
114	0.114	-9.751	-18.4	11.564	-54.226	-14.823	-14.299	-12.459	-8.383
115	0.115	-27.21	-21.479	-23.803	-18.861	-17.923	-7.898	-28.934	10.361
116	0.116	-34.214	-18.72	-55.859	-73.211	-9	-1.884	-13.88	48.145
117	0.117	-32.123	-11.157	-51.941	-63.466	-7.828	-4.964	-36.754	43.113
118	0.118	-22.488	-4.245	-33.323	-18.909	-6.857	-11.72	-32.737	38.635
119	0.119	-13.813	2.103	17.973	-59.726	-15.77	-24.88	-14.006	-23.911
120	0.12	-9.189	-7.602	69.511	-111.509	2.212	-19.067	9.783	-32.838
121	0.121	-10.572	-2.422	35.897	-24.083	-5.338	-13.826	6.664	-8.483
122	0.122	-6.894	-4.013	5.366	-35.929	-7.663	-9.17	-7.476	-30.544
123	0.123	-5.71	-8.32	-0.154	-3.538	-9.802	-10.519	-20.282	-77.374
124	0.124	-6.654	-7.178	-15.325	6.252	-23.361	-9.347	-46.074	-95.543
125	0.125	-17.455	1.137	-28.914	15.062	-14.651	-5.844	-90.789	-79.066
126	0.126	-16.05	-8.56	-24.887	55.586	-13.072	-8.926	-48.242	-3.43
127	0.127	-4.197	-25.584	-36.206	62.855	-5.877	-11.81	-64.728	115.899
128	0.128	-12.101	-37.193	-60.066	42.775	-14.73	-11.009	-49.684	36.316
129	0.129	-16.353	-35.052	-38.227	36.704	-11.189	-16.58	-36.174	-35.888
130	0.13	-15.15	-33.136	-35.537	-2.075	-3.767	-13.053	-7.168	-22.723
131	0.131	-11.643	-20.96	-17.768	-47.688	-18.42	-13.602	11.56	-10.962
132	0.132	-23.426	-13.049	-1.469	-66.172	-3.471	-12.992	8.274	-0.191
133	0.133	-37.725	-8.791	0.696	16.806	6.247	-5.024	17.615	-10.101
134	0.134	-20.283	-15.197	2.664	-18.967	4.55	-3.83	48.82	-19.022
135	0.135	-13.312	-6.898	7.922	34.921	-3.35	-6.891	28.132	-10.898
136	0.136	-15.453	0.435	15.874	24.73	-10.455	-5.884	-13.446	-18.26
137	0.137	-9.657	9.327	25.97	15.448	-9.249	-5.085	-18.862	-24.864
138	0.138	-4.427	5.88	9.01	39.409	-10.373	-10.663	6.321	-30.902
139	0.139	-2.91	-8.033	-25.977	31.68	-17.684	-15.471	-16.449	-25.547
140	0.14	-15.911	-9.957	-20.91	-69.459	-10.859	-10.795	12.664	-20.57
141	0.141	-24.646	-22.119	2.019	-55.42	-4.817	-19.656	54.351	-25.063
142	0.142	-13.625	-42.832	-18.575	10.24	-2.446	-23.275	38.001	-37.477
143	0.143	-6.466	-28.726	-60.101	-1.569	-4.351	-10.071	22.93	19.193
144	0.144	-15.355	-15.986	-87.706	-34.175	-14.386	-1.33	0.095	11.019
145	0.145	-14.188	-27.61	-102.765	-24.323	-15.711	-9.238	12.482	3.623
146	0.146	-17.268	-12.711	-61.547	-51.119	-16.842	-10.563	-13.86	-2.999
147	0.147	-20.133	-6.865	-56.163	38.336	-8.492	-6.864	-23.984	2.939
148	0.148	-14.094	-1.598	-0.709	2.747	-3.243	-7.992	-27.196	-13.556
149	0.149	-5.153	-6.196	65.986	35.191	3.559	-13.187	-13.138	-8.537
150	0.15	12.877	-1.897	146.648	5.618	-2.409	-6.381	-25.941	-12.982
151	0.151	0.117	-18.86	114.123	14.526	-3.142	-10.613	-51.713	-67.154
152	0.152	-16.108	-53.81	64.868	38.927	-5.03	-3.225	-68.759	-45.079
153	0.153	-22.461	-28.576	38.234	76.026	-6.919	-14.032	-59.454	15.46
154	0.154	-20.51	-14.994	30.195	122.937	-7.452	-12.66	-16.851	7.293
155	0.155	-7.948	-12.833	-6.656	56.08	-13.207	-6.247	13.547	14.635
156	0.156	-9.693	-0.435	13.428	-24.347	-12.374	-14.531	29.996	-32.188
157	0.157	-11.231	-4.121	-4.617	-186.783	-10.391	-15.463	14.894	-26.149
158	0.158	-21.268	-7.429	-43.237	-209.821	-8.422	-2.659	-7.972	-9.624
159	0.159	-30.153	14.422	-68.348	-146.179	-17.289	-4.387	-12.08	15.571
160	0.16	-36.116	-16.753	-63.821	-88.322	-16.093	-9.018	-30.886	29.138
161	0.161	-24.298	-29.171	-59.698	-140.567	-19.539	-10.362	-54.728	-16.733
162	0.162	-25.82	-10.435	-56.041	-29.007	-3.441	-11.508	-32.896	-22.731
163	0.163	-9.917	-27.527	-39.061	43.45	-5.729	-10.332	-35.603	15.969
164	0.164	-29.039	-5.717	-35.954	135.804	-16.334	-13.406	-7.312	-19.222
165	0.165	-5.786	-14.141	-21.721	52.625	-25.983	-12.437	11.487	-60.43
166	0.166	9.896	-16.742	-24.15	20.357	-20.737	-20.365	8.28	-10.464
167	0.167	12.61	4.28	-26.424	30.423	-16.06	-19.386	-0.926	-3.819
168	0.168	5.069	6.925	-15.674	21.728	-3.056	-6.607	-3.614	-9.769
169	0.169	-6.524	-5.918	-17.49	-18.657	2.208	-4.879	-11.171	-4.326
170	0.17	-8.626	-3.671	1.929	-10.993	-5.702	-6.443	0.371	0.69
171	0.171	-22.163	-18.636	9.42	-4.022	-7.015	-5.095	2.533	-22.167
172	0.172	-30.862	-20.613	2.386	14.668	1.926	-8.783	16.091	-26.255
173	0.173	-13.431	-32.839	4.491	20.541	-1.517	-14.786	14.327	-52.603
174	0.174	-20.399	-28.251	2.589	-14.242	-2.455	-5.109	-0.093	-35.609
175	0.175	-52.315	-24.076	11.317	-0.228	-11.333	-3.945	13.349	11.383
176	0.176	-47.84	-43.709	-6.142	-54.027	-10.126	-7.431	-6.098	44.833
177	0.177	-43.747	-24.051	-41.153	-16.748	-19.758	-14.778	-34.388	2.29
178	0.178	-17.4	-31.641	-56.236	-49.976	-18.541	-25.623	-38.082	-2.985
179	0.179	-20.666	-10.572	-60.67	-43.667	-17.344	-15.575	-21.032	-7.974
180	0.18	-11.358	-18.902	-23.077	6.329	-5.491	-11.9	-11.72	14.851
181	0.181	-25.46	-26.466	-58.316	66.892	-3.892	-13.06	-42.812	2.483
182	0.182	-17.892	-38.11	-53.864	26.274	-5.22	-16.156	-46.834	-16.25
183	0.183	-15.563	-6.207	-33.103	33.641	-6.342	-7.25	-35.569	-19.491
184	0.184	-0.659	-10.674	-6.721	80.688	-5.141	-8.401	-18.505	-22.54
185	0.185	5.175	-6.601	10.38	74.896	-12.467	-13.621	-9.183	-25.237
186	0.186	-0.017	-10.236	19.754	80.489	-3.549	-2.785	10.538	-22.689
187	0.187	-1.542	-20.258	17.13	25.11	-4.691	-9.94	-2.252	-15.731
188	0.188	11.44	1.643	9.608	3.295	-3.697	-8.777	-9.184	3.412
189	0.189	9.73	-1.041	-6.627	-43.349	-8.521	-7.617	-7.016	-9.381
190	0.19	5.132	-13.802	-38.563	-61.449	-9.29	-10.724	-1.214	-20.981
191	0.191	-10.693	-6.815	-34.113	-56.139	-10.052	-17.508	-17.045	-23.034
192	0.192	-17.048	-4.65	-30.011	-121.825	0.81	-7.849	2.189	-5.505
193	0.193	-15.077	-2.71	-26.292	-95.132	-3.827	-1.47	-5.328	-3.109
194	0.194	-9.808	-11.394	-9.255	-135.835	-5.164	-2.618	-7.619	-13.589
195	0.195	-27.193	-9.836	25.173	-69.072	-4.001	-7.826	-9.736	-15.391
196	0.196	-43.403	-31.502	47.985	29.515	-7.485	-6.856	15.435	0.524
197	0.197	-32.723	-28.373	77.052	-36.214	-6.528	-12.852	53.164	-5.872
198	0.198	-26.897	-42.468	50.796	47.349	-11.367	-7.238	7.655	-15.5
199	0.199	-18.163	-34.864	6.188	-115.293	-8.848	-9.167	-22.768	-6.732
200	0.2	-10.186	-18.558	-11.87	-138.516	-11.163	-12.451	-17.396	-30.442
201	0.201	-8.773	0.658	-83.884	-75.114	-11.736	-15.343	-12.435	-33.639
202	0.202	-5.045	-6.82	-54.155	-94.352	-8.429	-11.862	-16.968	-24.308
203	0.203	-6.172	9.469	-45.214	-6.842	-8.997	-6.441	-12.987	-10.109
204	0.204	-0.912	3.108	-37.08	-150.075	-12.485	-7.017	-9.346	-2.44
205	0.205	-3.79	20.553	-29.748	-53.926	-18.876	-17.074	-12.557	-0.027
206	0.206	-16.944	27.577	-23.203	-106.41	-14.644	-12.819	-15.566	-2.074
207	0.207	-11.139	25.526	-29.2	4.803	-9.059	-16.506	-12.763	-3.96
208	0.208	-23.339	4.325	-23.829	76.758	-11.021	-10.512	-15.208	-12.573
209	0.209	-24.92	-3.936	-39.029	-15.524	-6.41	-9.537	-8.24	-17.094
210	0.21	-14.882	3.676	-7.21	19.977	-8.192	-6.63	-6.14	-9.788
211	0.211	-18.583	-3.264	46.926	9.1	-9.579	-12.623	3.513	-8.484
212	0.212	-19.735	-9.632	68.991	38.697	-12.898	-10.3	-19.334	-11.922
213	0.213	-18.718	-3.759	22.182	29.912	-13.3	-15.143	-47.565	-17.104
214	0.214	-21.532	12.171	-32.734	70.738	-8.868	-5.082	-58.773	-12.19
215	0.215	-11.764	-11.188	-40.038	78.364	-4.827	-6.428	-96.48	-18.133
216	0.216	-12.809	-20.458	-20.005	71.892	-7.375	-7.585	-61.221	-20.471
217	0.217	-9.229	-23.126	-50.275	65.86	-10.686	-8.742	-10.885	-20.988
218	0.218	-10.117	-15.502	-33.749	49.287	-11.864	0.934	22.611	-10.814
219	0.219	-11.034	-13.107	41.954	-26.503	-6.649	-7.959	77.572	-23.687
220	0.22	2.163	-32.21	139.711	-102.562	-8.588	-9.115	-3.91	-14.916
221	0.221	-3.615	-44.953	73.981	-92.837	-13.235	-1.761	6.943	8.951
222	0.222	-8.824	-47.252	-9.336	-48.311	-16.137	-6.603	16.813	-1.079
223	0.223	-0.863	-28.055	-63.444	-7.782	-8.197	-12.599	61.504	-16.722
224	0.224	-19.581	-4.797	-53.501	-29.91	-11.686	-13.369	37.086	-8.346
225	0.225	-32.293	-1.675	-8.765	30.53	-19.054	-8.524	0.058	14.965
226	0.226	-29.929	-15.785	-49.377	87.315	-14.25	-18.573	-6.574	18.191
227	0.227	-19.241	-54.287	-41.989	94.436	-16.8	-8.505	-24.818	-7.216
228	0.228	-21.135	-59.644	-48.576	-6.524	-6.195	-2.12	-30.307	-3.871
229	0.229	-19.33	-54.538	-42.616	152.141	-13.394	-17.808	-15.252	-13.166
230	0.23	-20.83	-31.612	18.336	130.926	-9.745	-15.672	-28.802	-21.437
231	0.231	-13.636	-2.501	10.264	34.689	-1.434	-13.728	0.213	-23.875
232	0.232	-9.953	1.238	-26.654	17.307	-2.42	-15.463	-11.024	-21.497
233	0.233	-13.416	-8.766	-33.212	-94.019	-1.475	-13.903	-7.745	-23.613
234	0.234	-18.594	-30.55	-39.187	-108.37	1.009	-9.626	1.541	1.528
235	0.235	-15.621	-44.572	-44.508	-42.626	0.204	-8.439	9.876	-8.511
236	0.236	-9.562	-31.69	-39.258	-54.571	-10.676	-14.425	-28.623	19.737
237	0.237	-2.17	-15.308	11.263	-130.702	-15.353	-11.314	-67.301	16.034
238	0.238	-14.896	-13.088	-8.525	-61.807	-5.317	-12.284	-42.162	12.742
239	0.239	-27.019	-11.047	-14.4	0.513	-4.169	-8.03	-19.332	-9.105
240	0.24	-31.629	-16.186	-8.818	73.625	-5.338	-3.962	-31.759	-51.679
241	0.241	-21.556	-30.441	-23.788	43.804	-12.688	-5.897	-35.461	-69.884
242	0.242	-15.177	-9.075	-37.326	16.935	0.08	-13.251	-18.454	-31.183
243	0.243	-16.352	-6.317	-25.119	24.866	-12.111	-18.078	-34.126	-56.3
244	0.244	-13.253	16.963	-6.562	-56.844	-7.474	-15.56	-31.409	-33.428
245	0.245	-22.14	7.7	3.388	-111.22	-6.129	-8.213	-18.654	29.084
246	0.246	-13.821	-0.606	-5.964	-101.44	0.248	-11.126	-16.363	55.753
247	0.247	-2.037	1.891	-14.342	-92.548	-3.252	-6.882	-1.468	-1.177
248	0.248	-3.602	-14.386	-1.62	-84.443	-6.349	-12.523	8.231	-23.249
249	0.249	-13.671	-12.26	0.614	26.708	-9.267	-14.477	24.111	-43.196
250	0.25	-17.343	-14.223	-5.876	42.558	-15.28	-12.565	30.472	-37.218
251	0.251	-23.327	-33.585	-19.526	28.142	-24.202	-4.849	20.81	-20.836
252	0.252	-20.207	-15.763	-10.952	-64.075	-20.731	-5.836	15.664	-15.865
253	0.253	-21.16	14.614	-15.624	-4.487	-6.808	-14.743	-8.03	-11.447
254	0.254	-7.982	18.663	-5.606	6.562	-8.751	-13.596	-59.458	0.915
255	0.255	13.322	-7.708	-22.695	-62.569	3.423	-1.811	-37.453	4.546
256	0.256	10.638	-17.813	-34.327	-89.148	1.835	-3.391	-30.94	-5.556
257	0.257	8.125	-27.13	-2.391	-32.252	0.44	-7.671	-25.013	-33.827
258	0.258	15.081	-7.399	20.465	-54.133	4.084	-8.852	13.62	-37.549
259	0.259	0.143	0.108	16.461	-7.084	0.586	-10.03	28.615	-34.32
260	0.26	-5.703	2.345	-17.592	-0.984	-6.767	-15.278	5.699	-25.135
261	0.261	-21.606	0.145	-40.443	-39.489	-11.619	-10.457	-15.088	17.397
262	0.262	-49.337	-25.081	-36.387	-44.456	-10.863	-6.224	-18.893	11.347
263	0.263	-60.608	-28.42	-25.194	-48.862	-11.656	-8.575	-8.974	5.852
264	0.264	-63.934	-6.614	-15.169	-69.584	-15.146	-18.094	0.204	-9.335
265	0.265	-54.691	13.066	-37.1	-12.83	-11.854	-11.722	2.813	22.538
266	0.266	-23.55	-10.249	-39.84	60.607	-13.582	-15.227	5.226	-6.534
267	0.267	-11.198	-26.003	-1.374	110.035	-12.224	-7.888	-6.414	-40.648
268	0.268	0.002	-23.369	37.231	65.339	-8.94	-6.939	-0.044	-27.204
269	0.269	-3.281	-20.903	32.095	73.534	-13.027	-4.423	-5.826	1.745
270	0.27	-0.157	0.149	0.191	21.893	-20.977	-3.662	-17.945	-2.021
271	0.271	-2.831	-8.239	-20.485	41.672	-22.158	-3.11	-6.916	1.192
272	0.272	-15.593	-21.043	-16.863	-13.35	-19.085	-13.196	6.005	-1.959
273	0.273	-22.563	-23.362	-13.686	-50.289	-12.323	-17.485	7.657	-33.17
274	0.274	-28.929	-8.459	14.412	-16.79	-8.075	-11.13	12.216	-37.303
275	0.275	-26.999	1.218	10.613	-22.773	0.807	-17.16	2.046	-33.705
276	0.276	-14.824	-7.506	-13.241	38.272	-0.359	-11.96	-17.625	-23.725
277	0.277	-3.8	-31.331	-4.055	-18.405	-3.453	-11.031	-20.472	4.425
278	0.278	-2.461	-41.432	15.581	33.457	-2.446	-8.54	-38.393	38.393
279	0.279	3.895	-32.16	-7.772	-40.422	-8.409	-14.169	-45.446	-21.27
280	0.28	14.714	-29.451	-29.751	-50.017	-13.989	-12.26	-22.063	-29.457
281	0.281	18.957	-16.665	-38.158	-76.566	-7.364	-10.356	-37.735	-22.162
282	0.282	4.619	-18.97	-4.745	-35.896	-6.55	-15.809	-29.394	-2.311
283	0.283	-20.564	-16.809	8.754	-43.313	-0.895	-13.907	-16.609	15.745
284	0.284	-30.652	-38.076	-37.187	3.372	-4.343	-19.924	-14.252	-23.1
285	0.285	-21.421	-35.368	-116.638	45.814	-1.025	-12.576	-7.845	1.968
286	0.286	-13.167	-48.147	-84.249	117.912	-5.081	-5.809	-9.753	15.416
287	0.287	-25.976	-22.405	-34.948	-10.388	-10.904	0.173	13.079	-5.353
288	0.288	-37.567	-19.081	-26.053	-27.846	-21.559	-2.156	-8.821	-16.609
289	0.289	-14.079	-9.753	-66.711	-11.853	-25.819	-8.744	16.735	-13.301
290	0.29	-4.749	-6.997	-44.624	-26.06	-30.089	-9.902	-0.273	-10.228
291	0.291	-7.435	-14.485	56.243	-38.948	-18.297	-14.159	-15.912	-18.615
292	0.292	-9.924	6.646	186.315	-27.111	-13.66	-14.938	-24.175	-41.972
293	0.293	-21.505	-7.424	168.915	48.88	-9.393	-4.105	-31.676	-32.769
294	0.294	-27.863	5.392	57.673	-0.419	-8.223	-2.566	-10.586	-13.105
295	0.295	-22.038	7.8	14.563	-9.325	-7.05	-6.819	-2.268	15.111
296	0.296	-13.315	14.223	1.474	-1.208	-3.933	-5.652	-9.804	11.439
297	0.297	-5.37	12.303	-10.302	-38.084	-14.751	0.368	-16.727	-19.506
298	0.298	-9.603	-14.013	-21.154	-44.628	-4.684	-6.968	-44.526	-23.398
299	0.299	-13.255	12.3	-50.82	-75.011	-3.521	-5.992	-29.553	-11.04
300	0.3	-16.726	2.286	-59.749	8.331	-0.036	-8.501	-46.897	7.695
301	0.301	-24.077	-13.338	-67.874	68.12	-5.25	-15.858	-81.86	-2.41
302	0.302	-15.203	-4.994	-104.874	-7.495	-4.281	-22.622	-86.822	-18.086
303	0.303	-21.225	2.591	-58.089	-115.836	-6.788	-9.457	-18.071	-15.327
304	0.304	-18.128	14.299	-27.752	14.525	0.594	-7.524	70.803	2.479
305	0.305	-28.951	3.762	-44.223	-37.524	11.449	-5.778	59.014	-9.149
306	0.306	-18.882	-17.441	-49.28	42.357	12.839	-10.399	48.195	-32.568
307	0.307	-4.554	-42.883	-53.748	-29.516	6.478	-14.638	38.39	-10.677
308	0.308	5.138	-32.719	-68.255	-19.834	-11.503	-10.951	47.333	-7.956
309	0.309	3.423	-4.369	-22.375	-6.307	-19.036	-7.456	23.012	20.292
310	0.31	1.881	-15.506	20.206	-65.556	-7.408	-10.54	15.756	-28.855
311	0.311	11.945	-25.506	36.616	32.45	-5.28	-9.56	49.305	-22.236
312	0.312	-2.393	-41.133	41.626	45.99	-7.222	-5.295	31.178	-3.971
313	0.313	-12.111	-21.377	-8.671	58.121	-15.935	-4.516	-18.703	1.484
314	0.314	-6.917	-13.844	-28.542	4.195	-17.477	-15.333	-25.225	-23.627
315	0.315	-24.362	-6.901	-46.69	-44.9	-21.73	-10.676	-31.131	-37.17
316	0.316	-12.77	-21.812	-7.944	-53.633	-12.811	-17.812	-47.462	-24.731
317	0.317	-19.142	-19.893	17.262	-12.771	-6.801	-14.108	-12.149	16.912
318	0.318	-44.275	-28.606	30.832	-79.241	5.019	-22.403	-25.659	0.48
319	0.319	-54.32	-27.077	-31.776	-87.97	0.4	-17.164	-38.043	-4.493
320	0.32	-45.033	-14.119	12.751	34.289	-0.934	-4.38	-41.724	-8.83
321	0.321	-25.295	-40.415	4.482	-18.023	-2.078	-6.111	2.99	-12.795
322	0.322	-17.742	-51.578	-17.648	-33.708	-12.906	-4.557	33.403	-23.958
323	0.323	-29.337	-20.53	-11.082	9.577	-8.659	-8.822	38.871	-20.66
324	0.324	-18.644	0.249	-17.088	-3.481	-2.273	-9.986	13.778	-5.045
325	0.325	-12.791	11.554	-33.546	-15.151	-20.276	-8.819	-8.971	9.065
326	0.326	-14.505	1.609	-8.387	-90.966	-17.763	-5.713	-4.843	16.623
327	0.327	2.952	-7.554	5.155	-61.337	-43.508	-8.605	-31.137	-18.363
328	0.328	9.962	-15.774	25.852	-16.602	-26.499	-11.109	-48.13	-43.472
329	0.329	-0.659	-13.167	14.627	-89.875	-23.412	-13.422	-63.773	-38.984
330	0.33	-6.455	-1.466	31.601	-20.819	-26.137	-5.478	-83.493	-34.912
331	0.331	-1.208	13.524	-2.945	5.939	-13.377	-2.365	-55.2	-8.542
332	0.332	3.459	-3.815	-44.29	62.875	-15.696	-3.315	-43.939	36.192
333	0.333	-3.692	-6.074	-16.682	55.554	-9.297	-14.709	-47.17	30.222
334	0.334	15.84	-3.897	8.45	48.922	-3.475	-19.333	-18.854	2.589
335	0.335	18.524	-5.779	21.938	67.067	8.724	-15.064	-15.109	-2.408
336	0.336	-9.75	-0.492	-32.324	-16.174	16.667	-8.665	-11.767	-15.906
337	0.337	-51.37	-14.782	-24.982	-4.308	3.695	-14.644	-2.41	-44.866
338	0.338	-90.102	-16.671	-31.544	-58.683	1.942	-11.529	-5.054	-78.872
339	0.339	-54.897	-21.849	-61.881	10.19	6.573	-16.351	7.746	-46.929
340	0.34	-32.047	-32.818	-56.432	-70.674	2.296	-10.343	-8.515	-26.204
341	0.341	-19.648	-19.783	-41.281	91.932	-9.522	-8.013	-19.184	30.514
342	0.342	-15.963	-17.986	-36.745	-24.53	-14.172	-12.838	9.831	22.377
343	0.343	-12.684	-6.892	-32.589	38.821	-21.333	-9.54	38.851	0.322
344	0.344	-3.421	-28.523	-21.314	19.604	-17.65	-16.111	35.156	-6.229
345	0.345	-6.151	-0.226	-31.436	2.023	-21.12	-10.105	25.131	-0.19
346	0.346	1.391	3.495	-3.273	-45.656	-13.751	-22.287	-3.048	-5.587
347	0.347	-5.572	6.811	22.949	26.501	-4.832	-13.566	-14.214	-20.675
348	0.348	-11.951	-2.454	53.836	65.901	-5.988	-8.909	-10.86	-25.144
349	0.349	-10.016	-45.04	16.214	30.164	-9.078	-7.551	-7.734	-21.056
350	0.35	-6.136	-39.984	-19.079	-24.199	-17.981	1.362	-4.974	-2.224
351	0.351	13.24	-21.792	3.696	-93.383	-11.978	-4.636	-22.762	-19.199
352	0.352	5.719	-16.37	16.018	-120.2	-11.006	-3.676	-11.21	-47.453
353	0.353	-15.317	-41.523	4.748	-112.215	-13.896	-4.66	-26.199	1.617
354	0.354	-17.968	-45.968	-12.236	-149.297	-5.949	-8.915	-28.153	21.526
355	0.355	-0.109	-41.908	-21.436	-115.74	-13.288	-16.27	-1.774	3.352
356	0.356	-11.686	-53.182	-29.693	-73.19	-8.429	-13.359	-28.039	-24.343
357	0.357	-26.547	-43.183	-22.09	-67.799	-4.159	-9.106	2.987	-29.39
358	0.358	-32.303	-14.981	-15.056	-42.708	-3.384	-11.446	7.081	-6.568
359	0.359	-27.046	-3.795	-17.112	7.568	-9.985	-12.033	-19.245	-10.625
360	0.36	-25.47	13.213	-7.305	68.093	-2.083	-13.963	-15.967	-21.841
361	0.361	-18.311	16.293	-33.454	-54.24	-1.15	-5.061	-25.289	-18.583
362	0.362	-11.953	18.98	-52.059	-1.935	-4.089	-1.382	-11.182	3.258
363	0.363	-17.976	36.747	-61.975	45.486	-12.056	-17.046	-8.679	-16.48
364	0.364	-10.646	48.336	-27.419	30.984	-11.129	-14.915	-29.819	6.745
365	0.365	-1.763	33.43	-31.746	122.67	-16.003	-16.858	-44.008	-15.156
366	0.366	-5.268	8.299	-27.595	86.5	-10.045	-18.602	-15.864	-23.521
367	0.367	-8.393	-15.513	21.722	10.03	-10.842	-10.674	18.034	-26.05
368	0.368	0.477	0.147	122.667	39.142	-15.695	-0.609	40.794	-37.623
369	0.369	6.409	-8.201	137.087	29.779	-12.394	0.545	28.347	-52.504
370	0.37	-1.003	-21.016	45.022	-27.464	-11.808	-2.933	1.959	-35.085
371	0.371	-15.736	-56.077	-38.341	-64.659	-3.861	-1.951	-8.172	-0.071
372	0.372	-34.903	-71.228	-70.797	-58.332	14.144	-0.976	-17.493	35.107
373	0.373	-58.126	-48.442	-60.919	-52.636	6.6	-8.895	-31.628	57.907
374	0.374	-48.861	-36.042	-34.178	-47.441	8.916	-9.868	-44.41	12.027
375	0.375	-23.326	-54.744	-42.266	17.991	6.784	-16.644	-28.187	-6.144
376	0.376	-20.014	-57.987	-49.588	62.568	0.976	-12.39	-9.038	-22.569
377	0.377	-16.842	-42.304	-29.584	-10.948	6.207	-11.614	-16.606	-7.456
378	0.378	-2.617	-28.188	-23.457	-21.005	-8.124	-8.13	-18.955	15.338
379	0.379	5.001	-10.393	4.327	5.667	-10.048	-12.771	-4.062	-13.783
380	0.38	-6.565	-3.412	19.488	-67.914	-15.255	-15.665	1.727	-47.886
381	0.381	-12.917	11.551	33.108	-58.186	-23.176	-14.303	-7.008	-15.992
382	0.382	-18.698	17.387	4.127	-13.439	-27.409	-21.651	-14.907	-3.615
383	0.383	-16.937	22.591	-22.178	43.597	-23.708	-14.291	-4.809	-7.265
384	0.384	-12.29	-1.252	-25.426	51.049	-17.683	-9.454	-11.129	-31.055
385	0.385	-8.037	-4.561	-47.228	31.241	-16.687	-5.202	4.674	-21.786
386	0.386	-9.227	11.136	-44.461	-23.639	-7.759	-7.526	-14.391	-30.113
387	0.387	-5.797	13.873	-16.198	57.873	-8.89	-5.582	-1.554	-32.651
388	0.388	-17.685	6.342	-27.401	47.124	-11.968	-8.869	5.479	-2.315
389	0.389	-22.438	-5.261	-30.65	-2.136	-7.112	-9.441	37.437	-6.443
390	0.39	-15.324	-15.917	-21.335	-28.663	-11.353	-10.791	23.952	-2.79
391	0.391	-14.159	-14.012	21.269	-36.614	-5.731	-17.17	-5.007	7.267
392	0.392	-3.299	-12.271	63.879	-43.622	-6.316	-11.162	-16.174	-20.941
393	0.393	-1.91	-13.82	25.225	-50.021	-8.255	-5.547	-12.787	-24.591
394	0.394	-10.779	-9.563	0.127	-7.133	-14.838	-6.124	-40.912	-14.521
395	0.395	-16.757	-18.473	-13.341	-90.197	-14.066	-13.475	-59.558	13.735
396	0.396	-17.714	-7.657	-17.335	-101.946	-13.309	-14.438	-42.463	10.062
397	0.397	-14.801	-17.726	-36.03	-69.418	-11.375	-11.922	-45.587	-0.019
398	0.398	-14.028	-14.013	-32.658	-19.836	-5.368	-11.137	-25.876	-34.488
399	0.399	-24.688	-27.148	-41.844	7.118	-1.292	-15.95	-23.359	-48.043
400	0.4	-34.765	-18.492	-33.461	-0.82	-6.125	-9.93	-2.271	-27.32
401	0.401	-35.935	-32.878	-15.662	36.31	-12.125	-7.588	40.327	6.765
402	0.402	-46.773	-27.084	-31.91	-10.375	-17.737	-4.101	58.512	57.08
403	0.403	-42.525	-21.849	-46.793	-89.569	-18.321	-10.101	42.04	-3.524
404	0.404	-28.226	-10.797	-40.986	-121.897	-13.676	-6.029	16.91	-27.915
405	0.405	-14.691	10.898	-18.172	-52.631	-13.079	-13.955	-14.991	-5.859
406	0.406	-9.476	1.658	-2.519	10.13	-8.229	-6.594	-43.895	-25.792
407	0.407	-7.966	-23.826	-5.249	-13.957	-7.632	0.181	-32.537	-7.606
408	0.408	7.858	-20.472	-7.735	-21.05	-3.544	-7.753	-8.614	-24.053
409	0.409	1.421	-11.101	-14.616	-0.871	2.277	-15.108	-30.399	-8.94
410	0.41	14.913	-25.137	-16.644	90.936	9.649	-12.204	-22.11	-13.362
411	0.411	30.742	-22.503	-10.732	78.073	8.71	-12.979	-14.624	-9.268
412	0.412	3.027	-15.426	-1.928	90.066	0.81	-17.031	-40.403	-20.482
413	0.413	-8.22	-8.944	-12.913	57.851	-0.138	-9.08	-43.723	-17.126
414	0.414	-11.523	-18.522	-34.661	186.453	-4.969	-8.112	-21.905	-7.815
415	0.415	-20.801	-37.79	-6.591	204.173	-0.694	-9.074	20.548	-5.07
416	0.416	-6.661	-14.512	-33.077	188.652	-9.585	-9.834	50.873	-17.867
417	0.417	-9.158	-5.179	18.331	87.92	-10.723	-12.155	0.948	-29.522
418	0.418	2.477	-2.46	25.693	-4.043	-22.516	-8.667	-18.985	-27.443
419	0.419	-8.131	10.317	5.813	-87.256	-20.963	-13.299	-12.992	-13.94
420	0.42	-21.649	7.982	36.233	-76.199	-25.227	-10.381	-7.599	-5.259
421	0.421	-16.41	5.82	8.497	-85.976	-18.846	-7.861	-2.564	12.13
422	0.422	-17.966	-3.926	23.472	-41.198	-19.998	-14.259	-6.985	-4.115
423	0.423	-5.045	-30.34	0.498	-65.507	-6.054	-1.107	-11.044	-18.955
424	0.424	-10.334	-56.731	-12.004	-102.358	-4.108	-6.931	-14.774	-32.462
425	0.425	-34.191	-25.818	-15.767	-122.123	-16.295	-5.198	-45.855	-23.767
426	0.426	-71.981	-5.164	-25.938	-103.755	-14.742	-9.854	-25.28	-15.821
427	0.427	-66.978	-1.528	-60.485	-31.399	-13.391	-11.207	-29.019	5.893
428	0.428	-35.03	-11.604	-28.636	-100.481	-9.714	-14.877	-39.107	27.839
429	0.429	-22.608	-27.258	-7.988	33.768	-8.561	-18.359	-23.477	-9.058
430	0.43	-18.892	-52.761	-11.694	14.595	-3.346	-11.003	-9.389	-4.069
431	0.431	-8.803	-14.983	-21.784	-107.885	-2.393	-8.105	-22.179	-8.586
432	0.432	-5.697	10.206	-18.725	-123.684	-3.192	-10.628	-1.088	-12.679
433	0.433	-2.986	14.701	-16.068	-80.484	-0.887	-12.964	-20.847	-16.371
434	0.434	9.788	-6.007	-18.652	-93.64	-1.49	-9.477	-38.662	-13.075
435	0.435	16.75	-40.098	-7.105	-34.055	3.149	-8.886	-3.65	-28.753
436	0.436	6.108	-35.664	-9.302	-44.888	-2.279	-11.78	21.466	-20.407
437	0.437	0.305	-31.603	-11.303	-54.798	-8.879	-10.413	16.953	-12.84
438	0.438	2.057	-20.389	-27.218	-63.727	-11.427	-11.771	37.6	-10.523
439	0.439	-12.261	-3.377	-25.141	-55.745	-10.682	-10.617	3.461	-8.381
440	0.44	-29.669	5.892	-11.646	-77.96	-10.112	-7.906	-19.422	-2.545
441	0.441	-31.999	-8.275	0.522	-71.516	-8.173	-8.291	-15.42	-11.185
442	0.442	-34.151	-5.797	-10.494	-4.435	-11.086	-7.527	-26.715	-9.568
443	0.443	-28.354	1.128	-11.82	-49.234	-13.605	-6.173	-36.855	-13.787
444	0.444	-12.484	-9.557	-18.227	72.718	-8.219	-10.444	-40.029	-14.909
445	0.445	-10.329	19.416	-17.111	125.063	2.593	-7.554	-3.168	-13.72
446	0.446	-8.387	-1.346	-5.358	108.977	-5.355	-11.049	42.198	-1.859
447	0.447	-10.122	-35.421	-0.741	-21.266	-6.73	-12.414	23.91	-9.763
448	0.448	-5.477	-30.989	-13.74	-3.878	-13.133	-18.989	-3.837	-19.821
449	0.449	-9.73	6.527	-18.983	11.981	-9.623	-14.159	1.175	-28.772
450	0.45	-13.4	21.57	4.814	-2.369	-10.569	-8.194	-21.609	-17.999
451	0.451	-12.242	-10.397	1.525	-15.674	-5.715	-2.608	-9.172	-7.955
452	0.452	-15.338	-22.823	-7.75	-3.924	-3.197	-2.049	9.642	-1.55
453	0.453	-22.106	-41.617	-10.46	6.889	-8.814	-12.133	-41.762	14.186
454	0.454	-28.101	-31.586	-7.94	16.704	-16.761	-16.413	-34.386	16.307
455	0.455	-15.903	-40.914	-14.884	7.666	-15.799	-17.573	-81.221	-12.738
456	0.456	-3.696	-43.65	-21.218	15.645	-14.84	-9.278	-87.283	-25.107
457	0.457	-8.333	-25.889	-50.19	52.6	-17.371	-6.208	-37.478	-28.786
458	0.458	-6.978	-14.339	-79.18	72.542	-10.049	-7.196	-4.147	-18.685
459	0.459	1.946	-16.5	-75.462	66.489	-16.849	-9.746	62.887	-27.968
460	0.46	-8.875	-30.016	-58.417	49.987	-19.379	-9.007	71.667	-30.692
461	0.461	-4.589	-24.791	-55.327	24.865	-21.714	-13.884	30.943	-7.529
462	0.462	-16.355	-16.931	-12.744	-34.653	-10.898	-15.849	23.54	-35.825
463	0.463	-27.386	-15.621	78.811	-10.352	-6.288	-12.983	30.088	-9.543
464	0.464	-37.471	-9.247	170.936	-47.337	-13.493	-13.398	60.464	-6.278
465	0.465	-28.585	-8.054	111.316	-40.664	-9.856	-19.811	-11.718	22.003
466	0.466	-34.611	-24.092	13.593	-46.608	-13.376	-6.672	-41.292	25.698
467	0.467	-35.614	-12.427	-25.897	-7.839	-3.74	-4.759	-14.534	22.414
468	0.468	-36.633	2.525	-14.043	-33.004	-2.624	-6.528	-6.411	6.757
469	0.469	-23.522	4.497	-24.84	-65.035	8.153	-11.199	-13.777	-13.019
470	0.47	-17.77	9.76	-34.723	-2.689	3.844	-6.975	-60.607	4.766
471	0.471	-9.103	14.452	-43.616	-11.812	-5.107	1.899	-78.786	-6.839
472	0.472	8.285	27.457	-35.518	-3.874	0.851	-4.12	-51.099	-30.28
473	0.473	10.585	25.713	-28.177	-25.966	-10.981	-5.118	-5.616	-8.411
474	0.474	12.694	14.666	-21.639	-59.552	-9.446	-14.033	36.982	-11.125
475	0.475	26.229	1.672	-3.514	-17.075	-13.716	-15.213	53.456	-44.619
476	0.476	3.384	-7.019	-8.989	-0.763	-12.574	-20.454	-2.076	-67.47
477	0.477	-31.079	-14.927	-4.042	54.725	-13.739	-21.445	-38.986	-71.526
478	0.478	-35.532	-30.784	-17.697	76.855	-16.847	-11.788	-19.019	-37.441
479	0.479	-31.435	-32.924	-21.833	30.108	-13.953	-15.494	-13.019	31.285
480	0.48	-27.713	-27.156	-18.21	-61.312	-11.466	-9.532	-29.409	21.389
481	0.481	-17.599	-15.007	-8.197	-74.341	-5.874	-6.456	-44.433	12.49
482	0.482	-14.454	-29.324	-23.943	-14.742	-10.733	-5.513	-30.839	4.377
483	0.483	-11.702	-0.249	-26.731	39.432	-0.683	-13.475	-26.778	-17.671
484	0.484	-4.122	-4.291	-24.308	29.608	-7.859	-14.466	-23.112	-24.256
485	0.485	-11.067	-23.058	-26.716	-32.806	-4.197	-10.814	7.858	-30.289
486	0.486	-13.188	-26.372	-16.123	-40.767	10.11	-15.67	3.777	-24.991
487	0.487	-19.015	-23.318	-6.503	-3.668	12.033	-2.517	7.443	0.102
488	0.488	-20.778	-26.072	-8.291	56.991	3.304	-4.455	17.497	4.533
489	0.489	-25.431	-33.642	-6.807	0.199	-11.041	-13.168	1.838	-16.167
490	0.49	-3.782	-21.998	-19.834	-36.757	-24.605	-14.718	-6.503	-42.477
491	0.491	5.465	-19.847	-21.613	-83.614	-8.749	-7.56	-24.317	-32.414
492	0.492	-2.9	-14.053	-13.742	-53.204	-15.149	-11.251	-21.944	-23.137
493	0.493	-15.709	-15.803	-12.531	7.81	6.13	1.902	-13.965	-20.262
494	0.494	-41.473	-1.485	-13.768	-16.447	-8.005	-3.327	-7.582	-0.531
495	0.495	-24.457	-11.145	-17.319	20.727	-15.561	-11.264	-1.734	-8.098
496	0.496	-21.369	-33.951	-33.455	0.997	-8.603	-12.616	3.558	3.45
497	0.497	-13.053	-30.824	-31.224	-90.442	-10.746	-21.505	-10.667	9.825
498	0.498	-15.569	-16.68	-29.235	-50.933	-39.775	-8.338	-31.901	23.332
499	0.499	-22.532	-3.894	-31.315	-15.394	-27.393	7.536	-74.448	25.002
500	0.5	-16.138	-10.812	-19.23	60.305	-23.71	1.152	-44.044	1.181
501	0.501	-14.197	-12.901	-11.348	-8.908	-13.644	-4.648	-5.327	-8.853
502	0.502	-19.418	-18.738	-7.147	-71.613	-10.529	-6.389	-30.439	-18.13
503	0.503	-8.382	-2.901	-14.575	-79.87	-2.181	-11.023	-7.531	-15.407
504	0.504	1.674	7.719	-15.842	-6.689	-4.677	-26.88	-11.562	-22.95
505	0.505	0.496	5.773	-17.069	62.231	-2.337	-7.697	14.803	-29.924
506	0.506	3.984	4.013	-9.805	-18.713	4.073	-5.171	45.747	-23.56
507	0.507	3.022	-3.954	0.925	-51.499	13.785	-7.481	66.402	-37.141
508	0.508	-11.685	-22.706	-6.35	-2.347	5.111	-5.337	47.566	-17.816
509	0.509	-18.073	-61.168	7.802	6.449	-5.881	-11.128	23.761	10.422
510	0.51	-23.872	-33.436	17.328	-18.089	-7.206	-5.889	-4.426	36.708
511	0.511	-29.116	32.205	5.055	-84.944	-6.013	-13.793	-23.131	12.88
512	0.512	-21.191	5.516	-2.922	49.224	-4.823	-9.515	-46.944	-2.794
513	0.513	-14.047	-18.849	-7.191	-47.216	-1.689	-10.664	-50.054	-11.139
514	0.514	-20.458	-55.789	-8.289	-64.867	-10.556	-11.802	-30.34	-44.615
515	0.515	-17.007	-49.157	-7.035	-49.241	-11.685	-17.005	-22.803	-31.059
516	0.516	-0.951	-43.059	-12.256	-92.606	-14.739	-16.027	-20.552	-26.986
517	0.517	6.014	-26.528	-25.155	-105.965	-9.865	-11.745	-14.259	-38.21
518	0.518	3.908	-11.347	-20.08	-70.398	-3.819	-9.399	-20.091	13.279
519	0.519	-5.754	-6.839	0.504	-37.953	-7.838	-7.442	-21.799	5.907
520	0.52	-25.088	-19.219	-7.921	50.728	-9.718	-9.351	-20.219	-14.052
521	0.521	-27.586	-15.536	-5.503	38.831	-7.746	-14.745	-13.035	16.32
522	0.522	-29.898	8.264	-17.205	-37.118	-16.612	-9.881	-6.655	-22.436
523	0.523	-19.237	-1.042	-15.148	31.749	-15.408	-14.498	-22.391	-27.543
524	0.524	-28.898	-3.763	-5.508	22.599	-14.199	-13.894	-20.308	-23.146
525	0.525	-41.076	-11.328	-17.713	62.926	-15.132	-14.27	-22.268	-10.806
526	0.526	-45.702	-4.363	-0.296	25.61	-21.885	-10.96	-30.961	-22.059
527	0.527	-32.727	6.248	-2.628	-8.143	-10.44	-13.071	-7.152	-18.788
528	0.528	-24.029	12.019	-4.766	-50.96	-8.868	-7.059	16.607	-9.522
529	0.529	-19.411	17.197	-6.724	32.062	7.029	-1.037	-17.87	-1.202
530	0.53	-18.113	2.833	-15.455	-3.765	0.664	-9.915	-13.416	-24.368
531	0.531	-9.264	-6.902	-7.549	28.514	-1.251	-3.893	-0.997	-33.625
532	0.532	-5.795	-26.281	-0.383	38.088	-9.939	-4.831	48.221	-30.906
533	0.533	-0.56	-8.509	8.535	29.136	-8.38	-9.632	28.359	-13.117
534	0.534	8.364	-15.478	-4.602	-11.495	-9.717	-5.342	-1.95	12.533
535	0.535	11.883	-13.333	-27.418	-18.936	-8.547	-10.934	36.812	63.923
536	0.536	15.005	7.972	-24.281	0.848	-14.535	-20.395	31.831	12.228
537	0.537	0.285	10.694	-32.504	31.114	-11.42	-19.219	9.033	-21.228
538	0.538	-14.633	-2.091	-24.828	3.356	-8.497	-15.71	-11.67	-39.388
539	0.539	-12.701	-37.106	-22.378	79.076	-10.993	-14.716	-15.351	-33.904
540	0.54	-10.977	-22	-28.626	68.128	-11.75	-9.86	-39.145	-18.773
541	0.541	-9.393	-8.438	0.54	18.728	-8.258	-1.913	-73.546	-14.363
542	0.542	-13.639	-12.505	46.545	27.527	-11.522	-7.123	-59.951	-2.071
543	0.543	-14.808	-16.189	-20.505	-78.366	-12.09	-10.018	-14.035	-20.939
544	0.544	-11.368	-39.97	-29.415	-64.074	-5.088	-12.504	-44.379	-10.877
545	0.545	-15.878	-29.111	-21.31	-50.861	1.701	-13.262	-27.876	23.575
546	0.546	-19.002	-44.801	0.799	-15.102	-2.528	-21.196	-22.789	-17.637
547	0.547	-23.861	-47.554	34.351	-69.143	-14.693	-13.84	-9.188	-1.179
548	0.548	-24.641	-29.798	16.252	19.758	-12.929	-12.871	-13.208	13.913
549	0.549	-28.7	-27.494	-22.315	79.48	-14.489	-4.926	-1.951	-36.394
550	0.55	-26.768	-12.629	-47.348	3.634	-10.239	-3.94	-12.018	-56.333
551	0.551	-22.119	16.349	-42.742	33.232	-16.627	2.843	-27.682	-25.938
552	0.552	-22.693	3.901	-30.178	-29.304	-17.791	-8.573	-30.322	-20.499
553	0.553	-14.774	-14.932	-3.704	-4.85	-14.703	-16.504	-27.785	-5.356
554	0.554	-8.802	-11.664	-34.567	-12.127	-13.728	-23.676	-20.793	-0.907
555	0.555	-16.193	-8.542	-13.799	21.421	-12.93	-9.374	11.151	-13.326
556	0.556	-9.452	5.598	-2.516	27.614	-16.973	-3.578	43.123	-9.715
557	0.557	-11.99	-22.627	-12.464	-33.242	-13.467	-5.335	80.718	-13.164
558	0.558	-11.255	-33.833	22.114	-106.455	-8.788	-6.885	35.317	-10.158
559	0.559	-14.782	-37.139	17.827	-76.581	-3.342	-8.243	5.014	-1.871
560	0.56	-4.765	-21.504	-19.556	-138.755	-3.915	-20.054	-11.4	-9.471
561	0.561	-11.973	-1.743	-34.488	-97.814	-1.975	-12.122	3.697	-11.853
562	0.562	-15.702	0.859	-20.796	-30.833	-0.228	-4.969	-9.892	-9.773
563	0.563	-14.589	-6.064	-24.737	-21.576	3.258	-11.359	-5.88	-11.745
564	0.564	-11.536	-25.205	-13.399	-29.531	-1.195	-10.209	-9.582	-13.514
565	0.565	-20.473	-58.709	-16.555	-36.653	-7.795	-2.867	-19.629	0.743
566	0.566	-23.961	-45.144	5.483	-29.824	-5.301	-5.782	-16.483	-1.239
567	0.567	-35.767	-32.723	-2.659	-108.908	-7.642	-6.559	-41.986	-20.658
568	0.568	-21.448	1.375	-10.053	-76.188	-7.078	-7.333	-72.897	-13.167
569	0.569	-11.798	33.355	-26.188	-6.842	-11.741	-15.26	-60.46	-20.149
570	0.57	-6.642	21.024	-23.942	2.316	-2.866	-10.04	-64.059	-18.065
571	0.571	1.193	17.359	-21.936	-5.531	-11.796	-7.16	-26.245	3.178
572	0.572	-0.258	20.644	-16.661	105.772	-12.975	-15.117	49.475	5.878
573	0.573	-6.736	-1.22	-27.61	90.092	-24.812	-12.03	60.303	3.34
574	0.574	-12.812	-15.358	-28.828	104.694	-10.504	-9.132	50.414	-8.281
575	0.575	-15.985	-38.603	-16.905	144.404	-0.824	-15.14	5.718	-40.24
576	0.576	-28.824	-16.782	-8.884	61.257	-6.046	-14.367	-34.873	-44.725
577	0.577	-34.091	-19.578	-1.622	50.593	-4.51	-7.784	-12.741	-24.118
578	0.578	-16.69	-17.142	2.144	1.402	-8.767	-8.566	-6.076	-5.391
579	0.579	13.711	-14.893	3.4	-25.163	-2.375	-12.631	-24.196	-8.673
580	0.58	9.66	4.214	13.18	-65.673	-1.197	-6.047	-51.876	-5.562
581	0.581	-16.657	-13.677	-6.256	1.13	-0.234	-12.054	-66.968	-2.872
582	0.582	-33.692	-16.114	-20.257	-133.116	0.721	-17.674	-44.132	4.649
583	0.583	-36.799	-18.369	-17.594	-113.87	-1.819	-18.263	-31.738	39.666
584	0.584	-39.516	-35.924	-5.826	-26.311	-4.169	-8.207	-5.435	24.575
585	0.585	-31.963	-43.023	-16.333	-10.36	-6.135	-6.855	18.352	-34.993
586	0.586	-1.581	-32.498	-45.277	-24.604	-6.74	-5.706	15.293	-59.316
587	0.587	-5.661	-3.535	-49.29	-11.295	-12.175	-6.89	35.027	-37.237
588	0.588	-16.904	-24.299	-37.995	-70.806	-21.654	-12.132	32.445	-57.182
589	0.589	-6.867	-20.699	-34.613	26.894	-28.028	-11.17	-2.698	-39.003
590	0.59	-35.139	-10.701	-31.434	-38.896	-24.531	-8.668	-38.021	10.918
591	0.591	-8.833	4.931	-23.094	-3.254	-21.42	-6.341	-42.563	57.776
592	0.592	-5.545	7.574	15.369	-14.05	-12.517	-5.738	-30.262	51.825
593	0.593	10.13	-20.743	98.598	35.312	-15.999	-15.794	-11.543	-31.362
594	0.594	1.814	-9.585	86.741	-45.5	-10.775	-11.531	-14.85	-19.577
595	0.595	-10.958	7.371	10.83	-78.116	-23.552	-5.145	-11.825	-30.401
596	0.596	-13.305	10.388	-18.822	-68.379	-14.852	-8.638	-9.169	-20.489
597	0.597	-19.722	13.013	-27.71	-41.707	-10.208	-13.879	-11.723	-11.559
598	0.598	-29.445	-4.857	-52.052	-17.342	-0.148	-10.97	-14.017	-19.622
599	0.599	-24.266	11.369	-29.965	93.866	8.754	-8.447	-3.362	-12.187
600	0.6	-22.752	9.223	-36.606	141.52	5.26	-10.756	14.086	-45.628
601	0.601	-21.425	7.287	-42.682	69.388	10.489	-11.329	-6.974	-51.626
602	0.602	-7.12	-4.89	-15.069	-48.874	11.452	-14.61	12.755	-68.023
603	0.603	6.429	-28.701	20.1	-32.957	-1.727	-5.719	20.22	-12.473
604	0.604	11.666	-59.679	42.906	39.271	-19.16	-9.409	17.793	9.592
605	0.605	-2.633	-47.332	30.475	-26.448	-16.856	-3.41	2.874	29.549
606	0.606	-16.172	-58.611	-18.692	-14.582	-14.749	-0.299	0.961	96.738
607	0.607	-7.464	-48.579	-25.268	-47.027	-20.583	-14.984	-25.327	16.092
608	0.608	-18.499	-26.766	-55.657	-96.329	-22.346	-12.838	-51.612	-16.38
609	0.609	-19.846	-24.123	-39.166	-123.142	-14.425	-14.763	-34.615	13.287
610	0.61	-20.994	-41.995	-34.1	-82.463	-13.08	-13.031	-25.403	22.236
611	0.611	-17.49	-44.386	-29.674	-30.844	-11.934	-14.595	0.022	-18.357
612	0.612	-12.244	-29.545	-17.323	-37.435	-8.46	-13.237	-3.377	-40.362
613	0.613	-11.256	-23.775	-13.66	41.97	-5.363	-6.844	-19.135	-46.9
614	0.614	-22.657	-7.926	-30.727	-12.196	1.422	-8.011	-27.513	-28.65
615	0.615	-40.052	-27.102	-52.607	-2.203	0.659	-11.102	-40.285	-23.183
616	0.616	-28.422	-24.602	-55.361	-28.764	-4.945	-15.92	-24.032	2.043
617	0.617	-22.022	-8.352	-32.176	28.254	-4.353	-13.391	-21.914	-11.433
618	0.618	-8.461	-6.222	2.187	20.921	0.292	-15.7	-20.067	-7.307
619	0.619	14.397	-12.01	15.651	40.928	0.858	-4.85	-36.053	3.986
620	0.62	17.534	10.831	36.262	59.286	-2.644	6.184	-25.462	-13.003
621	0.621	9.247	20.105	39.832	64.84	-10.004	-0.973	3.551	-22.259
622	0.622	1.756	17.366	-4.977	9.5	-4.791	-9.867	49.428	-36.32
623	0.623	-5.158	9.823	-47.624	-27.135	-17.578	-15.858	31.3	-38.768
624	0.624	-11.5	7.528	-19.98	-6.996	-26.306	-10.617	3.685	-12.955
625	0.625	-25.028	13.929	-4.896	-25.014	-21.656	-15.438	-31.521	4.105
626	0.626	-37.22	39.064	-9.369	2.816	-8.678	-14.651	-45.098	44.965
627	0.627	-38.779	22.053	-5.351	-22.351	-10.415	-7.283	-32.809	-4.948
628	0.628	-48.848	6.384	-16.626	-35.9	-11.97	-8.237	-6.6	-38.393
629	0.629	-34.514	-19.136	-26.731	26.56	-10.62	-10.744	24.269	-32.357
630	0.63	-20.936	-9.04	-36.056	53.187	-1.713	-8.419	11.815	-15.83
631	0.631	-8.705	0.293	-38.841	28.641	-0.552	-4.921	15.447	-10.707
632	0.632	-4.03	-8.002	-46.476	-8.4	0.422	-8.209	25.442	-15.081
633	0.633	-8.272	9.807	-44.229	-28.527	1.393	-12.265	9.726	-10.952
634	0.634	-17.138	-6.438	-33.649	-59.072	0.612	-13.61	-21.447	-22.131
635	0.635	-13.613	-17.079	-4.673	-53.719	-5.014	-9.147	-42.139	-12.013
636	0.636	-6.198	-46.087	24.274	-88.998	-15.867	-6.238	-15.781	-21.296
637	0.637	-20.829	-50.135	-2.153	-20.421	-26.923	-8.767	8.049	-18.572
638	0.638	-22.902	-38.881	-12.317	48.539	-25.593	-13.206	23.735	-21.053
639	0.639	-24.813	-62.682	-3.077	39.49	-24.475	-4.31	3.991	-9.43
640	0.64	-23.064	-53.372	39.487	-17.496	-21.035	-16.118	-19.238	-20.053
641	0.641	-27.753	-16.367	94.435	-69.279	-5.014	-24.065	-34.954	-29.676
642	0.642	-26.418	-21.335	42.747	-35.857	-7.37	-13.985	-32.299	-3.248
643	0.643	-27.582	-16.79	22.807	-5.519	-5.255	-12.826	-19.551	23.169
644	0.644	-16.724	-20.798	4.635	10.911	0.526	-9.351	6.165	-0.642
645	0.645	2.057	-1.993	-0.793	46.094	5.716	-2.005	2.836	-3.76
646	0.646	4.571	-5.226	-36.073	-13.57	-8.639	-2.967	-6.492	-23.505
647	0.647	11.531	-14.477	-40.585	-54.31	-14.483	-14.386	-49.137	-36.276
648	0.648	9.393	-22.796	-44.677	-91.332	-12.772	-12.849	-30.976	-33.948
649	0.649	-4.171	-25.345	-3.127	9.497	-4.86	-11.503	-36.391	-27.564
650	0.65	-5.924	-23.061	-8.599	-62.57	-12.043	-7.835	-41.38	1.478
651	0.651	-10.561	-16.755	-13.702	-128.225	-8.404	-6.692	-9.399	-10.964
652	0.652	-23.519	-11.042	-9.349	-44.789	2.398	-1.479	44.809	30.575
653	0.653	-21.756	-19.834	-13.489	-12.373	1.007	-6.332	52.168	35.938
654	0.654	-23.268	3.933	-24.764	-42.057	2.114	-19.495	-21.762	10.777
655	0.655	-16.072	14.002	-34.859	2.669	3.206	-17.564	-31.634	-12.05
656	0.656	-4.252	-1.614	-38.003	-5.574	2.182	-19.3	-22.717	-24.403
657	0.657	-5.802	-4.261	-35.415	-27.78	-2.704	-14.658	-14.61	-13.105
658	0.658	-15.853	-1.663	-48.293	59.545	-7.012	-10.419	-7.295	-23.196
659	0.659	-22.24	0.762	-46.075	-24.101	-9.37	3.883	-0.802	-7.576
660	0.66	-18.756	11.519	-22.764	29.878	-7.469	-1.941	17.306	-15.926
661	0.661	-23.976	13.551	-19.762	39.661	-13.496	-10.662	11.852	-23.483
662	0.662	-22.993	-12.615	-22.54	30.703	-20.879	-9.134	-23.378	-7.288
663	0.663	-16.98	-31.215	-4.787	55.144	-27.678	-4.903	-36.933	-22.278
664	0.664	-17.74	-41.125	-16.43	-41.137	-28.483	-13.819	-74.452	-12.658
665	0.665	-18.315	-50.238	6.941	-54.344	-27.738	-19.829	-59.315	-17.914
666	0.666	-13.675	-30.32	10.001	-18.772	-24.279	-14.617	-36.444	-22.572
667	0.667	-17.725	-17.394	29.756	13.59	-14.251	-15.604	17.734	-26.774
668	0.668	-9.752	-5.662	12.036	3.643	-1.318	-14.848	25.086	-20.302
669	0.669	-18.008	17.88	5.146	-23.164	-3.093	-10.802	-8.368	-2.268
670	0.67	-10.576	8.704	11.663	1.139	-7.777	-7.338	-26.551	5.166
671	0.671	-25.227	6.121	6.007	-65.594	-9.169	-9.286	-10.136	-11.231
672	0.672	-23.073	-27.275	-20.191	-92.312	-8.058	-14.723	-5.151	-13.472
673	0.673	-21.13	-59.128	-54.198	-19.103	-9.252	-15.331	-9.581	-23.185
674	0.674	-5.252	-46.685	-58.662	-9.539	-16.656	-13.422	2.797	3.094
675	0.675	5.388	-20.317	-29.616	-0.977	-13.811	-12.847	-0.92	-15.704
676	0.676	3.456	-30.295	-3.313	39.349	-11.341	-11.498	22.805	-5.639
677	0.677	-5.261	-14.444	-0.145	2.172	-2.46	-6.083	44.617	-2.499
678	0.678	-6.818	-22.706	-9.602	-4.763	-8.468	-4.149	24.857	5.81
679	0.679	-5.489	-20.198	-18.024	0.928	-11.565	-3.589	-13.628	-32.769
680	0.68	-22.528	-13.29	15.383	39.411	-8.856	-9.605	-41.258	-38.273
681	0.681	-34.137	-11.24	1.743	14.132	-13.697	-5.549	-16.104	-23.246
682	0.682	-27.742	6.073	-19.021	18.44	-11.181	-13.504	-11.647	-9.778
683	0.683	-37.394	-1.023	-22.739	22.268	-7.118	-12.373	-15.707	19.195
684	0.684	-32.149	-3.247	-19.441	10.829	-3.634	-7.171	-19.419	-14.886
685	0.685	-33.666	-16.863	-3.737	7.349	-5.576	-4.287	-22.741	-19.365
686	0.686	-20.669	2.465	-0.989	41.555	0.982	8.861	-19.677	-31.813
687	0.687	-8.44	9.961	-3.451	36.739	-5.063	-16.313	0.036	-20.644
688	0.688	5.908	12.218	-29.17	-1.051	3.806	-6.27	-2.885	-7.131
689	0.689	19.504	-2.712	-46.183	13.932	0.293	-9.383	-31.205	2.884
690	0.69	31.757	-12.466	-30.459	-27.378	3.362	-1.07	-20.077	5.926
691	0.691	20.782	-21.243	-16.241	-43.963	-1.491	-24.307	-3.103	-19.656
692	0.692	-0.84	-45.067	1.665	-59.278	-11.154	-8.652	-12.424	-29.737
693	0.693	-16.465	-28.023	17.93	-45.88	-4.753	-11.368	1.666	-7.866
694	0.694	-19.131	0.272	2.967	-83.525	6.102	-8.856	9.206	11.889
695	0.695	-21.613	-10.965	-26.129	-68.456	-6.85	-15.818	6.882	-11.348
696	0.696	-19.258	-0.959	-38.579	-8.769	1.887	-13.686	26.028	-8.31
697	0.697	-21.392	20.777	-57.406	-16.91	-2.745	-7.88	-12.513	-5.666
698	0.698	-19.447	23.307	-30.55	-45.225	-6.995	-9.63	-40.255	-8.239
699	0.699	-17.683	25.622	-6.791	-67.256	-5.822	-8.083	-55.39	-15.24
700	0.7	-28.722	41.675	8.89	-73.698	-2.306	-3.836	-41.868	16.697
701	0.701	-24.47	30.885	28.639	-43.194	-7.493	-10.22	-29.481	21.175
702	0.702	-23.313	1.785	26.13	-26.678	-12.296	-11.375	-3.08	0.484
703	0.703	-26.801	-52.386	19.147	-21.542	-9.737	-14.468	0.32	-3.143
704	0.704	-25.834	-89.302	4.209	-44.099	-10.482	-15.43	-8.875	-6.377
705	0.705	-20.995	-95.788	-5.47	18.642	-17.03	-19.698	-34.403	-22.033
706	0.706	-16.72	-77.562	13.913	45.621	-19.515	-10.804	-3.483	-24.748
707	0.707	-20.776	-61.071	-3.873	21.526	-17.162	-9.656	-7.58	-17.236
708	0.708	-17.292	-45.863	-20.09	58.677	-25.084	-6.562	18.717	-19.628
709	0.709	-15.386	-41.278	3.375	25.429	-15.405	-9.461	28.778	-21.828
710	0.71	-18.327	-28.797	0.334	-29.383	-16.562	-11.967	-5.651	-35.435
711	0.711	-20.897	-62.824	-13.742	-7.083	-13.064	-6.343	-10.051	-19.596
712	0.712	-13.618	-49.261	-16.238	-94.333	-12.08	-1.494	-13.997	-8.928
713	0.713	-12.72	-20.238	-27.888	-58.476	-5.283	-8.849	-47.996	-30.214
714	0.714	-13.727	-23.946	-21.53	17.609	-4.486	-13.675	-52.421	-27.517
715	0.715	-12.953	-34.04	-35.1	7.865	-11.814	-12.892	-40.001	-30.028
716	0.716	-15.272	-5.797	-61.412	70.477	-6.946	-10.563	16.753	-60.39
717	0.717	-26.11	28.299	-80.164	29.986	-9.425	-8.621	8.688	-81.095
718	0.718	-34.048	14.762	-35.436	22.798	-7.061	-10.554	-13.248	-24.383
719	0.719	-26.868	10.696	-65.776	2.962	-3.518	-1.655	-6.459	97.741
720	0.72	-12.562	7.026	-60.321	-88.516	-9.462	-5.33	36.253	80.355
721	0.721	0.97	30.844	-35.124	-48.945	-3.804	-8.8	52.779	32.793
722	0.722	2.687	15.168	-12.279	10.752	-14.611	-9.761	7.357	-39.358
723	0.723	-8.392	12.429	16.732	108.562	-6.656	-14.594	1.415	-26.156
724	0.724	-4.183	4.785	13.019	121.85	-2.38	-24.262	-3.938	-14.334
725	0.725	-18.518	-30.326	43.929	62.304	-6.031	-23.087	1.14	-25.123
726	0.726	-12.732	-85.896	106.416	-13.421	-14.322	-19.596	-21.661	-34.974
727	0.727	-7.548	-4.412	115.318	75.582	-21.636	-14.362	-34.026	-26.043
728	0.728	3.429	28.162	25.755	16.071	-24.497	0.354	-45.21	-1.638
729	0.729	2.026	38.129	-9.771	-16.419	-18.465	-6.019	-35.159	20.452
730	0.73	0.823	47.157	1.13	-85.535	-7.786	-11.812	-6.936	13.875
731	0.731	-0.392	55.417	-28.406	-76.746	-9.103	0.386	-18.178	19.88
732	0.732	-14.399	48.168	-37.251	-20.034	-7.907	1.944	-14.858	-7.757
733	0.733	-16.412	14.768	-61.598	-42.187	-9.028	-8.112	0.864	-32.859
734	0.734	-32.351	-27.77	-54.24	-62.167	-3.757	-11.779	-24.633	-28.337
735	0.735	-26.023	-66.519	-34.278	4.904	3.062	-12.933	-27.893	9.227
736	0.736	-24.134	-51.46	-28.231	85.598	12.772	-7.697	-6.023	-5.879
737	0.737	-25.901	-28.638	-22.784	31.393	-4.219	-6.713	2.271	-19.43
738	0.738	-40.239	-41.071	-27.763	-37.795	-1.867	-12.721	40.77	-7.016
739	0.739	-42.173	-7.114	-41.278	-64.635	0.304	-11.94	35.34	4.263
740	0.74	-30.565	-1.171	-45.334	-56.67	-5.478	-15.421	-20.223	-19.478
741	0.741	-25.341	-14.829	-26.546	-5.221	-14.153	-10.768	-42.296	-35.097
742	0.742	-17.436	-44.074	-2.761	-25.369	-15.685	-12.521	-22.332	-26.741
743	0.743	-10.332	-55.49	25.504	-31.582	-14.32	-12.135	-28.279	-19.192
744	0.744	3.929	-10.923	6.779	-70.557	-7.916	-15.421	-11.759	-16.865
745	0.745	9.669	31.524	-3.232	-116.236	-16.217	-8.833	-6.666	15.126
746	0.746	28.952	70.037	-31.477	-61.338	-13.12	-7.864	-2.193	1.611
747	0.747	5.665	74.914	-27.79	-172.439	-10.211	-10.383	1.905	-10.745
748	0.748	-16.264	61.278	-17.71	-61.248	-9.431	-12.701	-1.764	-21.944
749	0.749	-8	40.587	-20.756	-46.914	-18.334	-3.215	-11.892	-38.949
750	0.75	-15.594	-16.03	-23.411	-59.958	-24.332	-12.116	-27.698	-29.635
751	0.751	-22.62	-72.858	-20.865	-24.157	-14.655	-13.275	-58.94	-26.878
752	0.752	-29.056	-124.485	4.907	30.198	-10.99	-8.044	-38.22	-24.323
753	0.753	-27.174	-131.079	15.007	-78.17	-2.675	-14.816	-26.965	-31.272
754	0.754	-25.472	-125.109	-19.446	-34.91	-5.772	-8.821	-16.902	-20.618
755	0.755	-30.13	-52.957	-42.319	-21.683	-6.741	-6.498	30.144	-14.797
756	0.756	-14.251	-62.85	-21.63	-33.361	-7.524	-3.02	23.596	4.585
757	0.757	-12.111	-107.55	-25.297	42.62	1.371	-7.658	17.643	38.094
758	0.758	1.452	-99.388	-28.597	52.656	4.851	-9.398	1.215	24.589
759	0.759	-0.281	-47.685	-19.333	43.867	-0.38	-6.883	-13.877	20.533
760	0.76	10.766	12.9	6.208	3.277	-7.144	-14.238	-27.437	-13.55
761	0.761	17.926	21.039	30.02	10.593	-11.403	-19.458	-81.691	-54.787
762	0.762	6.104	13.691	64.472	-22.892	-18.754	-6.675	-44.78	-16.069
763	0.763	-17.716	20.296	50.921	7.371	-15.852	-15.379	-11.346	-11.022
764	0.764	-48.677	14.371	21.883	12.75	-11.581	-16.926	-29.541	-15.458
765	0.765	-44.613	-2.026	3.114	27.805	-9.244	-15.575	-13.081	-27.825
766	0.766	-33.385	-17.07	-13.885	14.168	-8.654	-9.189	2.032	-9.028
767	0.767	-30.104	14.959	-10.763	18.192	-2.631	-5.709	-11.449	-12.325
768	0.768	-39.42	27.434	-47.703	52.147	-9.98	-0.493	-73.878	-3.05
769	0.769	-13.88	23.821	-42.591	47.61	-9.011	-3.399	-29.084	-11.319
770	0.77	-10.572	0.083	-38.08	26.767	-6.491	-11.335	11.664	-18.717
771	0.771	-13.622	3.273	-17.325	-22.504	2.414	-8.244	33.828	-20.934
772	0.772	6.183	0.674	-13.616	-15.986	8.423	-11.157	27.347	-23.006
773	0.773	3.712	34.244	-16.907	2.091	3.2	-11.938	9.189	-5.613
774	0.774	-17.374	29.852	5.02	51.908	-9.579	-14.266	25.635	-12.619
775	0.775	-9.035	0.852	2.371	-22.142	-11.342	-7.693	20.509	-1.962
776	0.776	-1.471	-33.188	-0.067	-32.165	-16.013	-8.474	33.928	-3.895
777	0.777	-3.773	-56.057	-34.985	-5.676	-11.771	-4.418	13.133	1.347
778	0.778	-14.403	-76.726	-70.132	34.894	-10.615	-11.005	24.316	-3.297
779	0.779	-20.188	-80.366	-47.354	56.792	-14.094	-11.767	0.463	-10.461
780	0.78	-21.917	-63.285	-26.766	117.174	-15.053	-10.984	-27.831	-11.583
781	0.781	-10.886	-28.813	-23.165	108.857	-14.065	-11.556	-39.076	-19.915
782	0.782	-0.808	3.111	-19.947	-2.374	-16.571	-16.176	-42.406	-23.009
783	0.783	-12.608	23.773	8.258	-50.04	-17.336	-14.411	-39.327	-14.106
784	0.784	-14.156	72.851	-10.549	-35.8	-13.854	-8.597	-19.584	-0.948
785	0.785	-21.315	39.27	-13.825	-101.754	-7.846	-10.918	3.628	18.417
786	0.786	-24.969	20.963	1.846	-66.325	-10.157	-8.975	25.485	0.655
787	0.787	-21.465	37.287	-23.754	-12.321	-9.555	-8.383	17.16	-15.614
788	0.788	-26.677	62.323	-20.513	-22.349	-14.202	-13.794	4.419	-26.316
789	0.789	-17.768	-6.465	-4.906	4.149	-5.299	-11.867	-11.762	-24.378
790	0.79	-18.924	23.086	3.362	11.944	-14.208	-11.315	-9.586	-19.148
791	0.791	-11.55	85.517	36.805	-10.387	-5.903	-10.749	-30.891	-17.61
792	0.792	-10.545	28.538	13.957	-17.105	-9.022	-7.274	-50.693	4.042
793	0.793	-18.419	-8.458	-15.039	37.746	-10.016	-12.695	-48.17	13.316
794	0.794	-13.13	-1.865	-33.778	-43.769	-7.536	-13.279	-31.895	-23.616
795	0.795	-8.234	28.607	-16.752	-119.694	-3.506	-11.346	-4.146	-18.554
796	0.796	-10.685	-9.98	-19.873	-90.219	-4.129	-5.925	-7.813	-14.03
797	0.797	-11.374	-55.341	-28.236	-27.735	-10.162	-7.857	-17.882	-9.915
798	0.798	-10.765	-134.61	-25.726	-117.551	-7.86	-9.798	22.929	-13.604
799	0.799	-15.417	-167.056	-9.432	-177.35	-9.819	-6.913	61.565	-16.93
800	0.8	-9.994	-117.645	13.996	-188.319	-6.553	-7.301	26.27	-13.867
801	0.801	-10.584	-90.922	10.929	-99.517	-2.494	-14.66	-42.489	-11.148
802	0.802	-4.607	-50.283	-8.728	-87.644	-10.431	-11.573	-32.631	-13.663
803	0.803	-15.244	-57.672	9.226	10.199	-11.579	-8.676	-5.867	-11.364
804	0.804	-31.082	-51.1	11.649	23.259	-10.595	-11.206	-30.202	-17.759
805	0.805	-37.421	-32.863	-15.983	11.438	-7.682	-8.889	-52.215	-35.171
806	0.806	-27.711	-16.286	-27.209	22.478	-8.452	-10.83	-32.212	-28.191
807	0.807	-29.403	-11.164	-23.841	-46.343	-7.687	-6.181	-13.938	-26.01
808	0.808	-15.024	11.728	-20.666	16.524	-8.268	-4.45	13.784	3.073
809	0.809	-16.893	32.529	-17.984	24.933	-11.544	-7.948	18.818	23.811
810	0.81	-4.63	36.335	-30.875	47.254	-2.634	-15.309	23.266	5.031
811	0.811	6.469	12.739	-33.292	27.534	-3.792	-14.347	2.557	-5.091
812	0.812	7.889	9.837	-22.645	58.168	-0.3	-7.579	-8.7	-2.068
813	0.813	-11.631	-9.667	-20.652	19.56	-9.977	-11.831	-60.199	-16.217
814	0.814	-8.932	3.321	-18.862	65.17	-11.129	-11.07	-52.825	-13.72
815	0.815	-11.47	-3.436	-42.66	71.309	-12.282	-11.664	-32.905	-16.062
816	0.816	-4.508	-22.422	-39.388	43.759	-19.626	-7.034	-26.889	-5.453
817	0.817	1.886	0.912	-30.159	38.924	-4.908	-2.974	-43.288	-3.506
818	0.818	-19.378	-2.09	-27.517	-2.154	-2.778	-10.904	-58.355	-12.155
819	0.819	-27.673	-16.137	-20.074	14.567	-4.721	-7.416	-53.963	-16.71
820	0.82	-35.178	-44.349	5.545	-60.868	-9.94	-8.386	-16.398	-17.992
821	0.821	-37.47	-40.608	36.443	-49.742	-11.478	-9.362	-11.278	-26.889
822	0.822	-18.302	-37.228	65.448	39.307	-12.828	-11.885	2.342	-11.311
823	0.823	-0.477	-15.28	16.307	75.07	-1.014	-15.952	23.141	12.073
824	0.824	-7.444	-1.108	-3.594	42.738	10.021	-17.895	79.917	-22.387
825	0.825	-18.099	-18.888	-9.555	-6.336	5.755	-11.906	88.128	-17.949
826	0.826	-16.132	-2.642	-14.946	-15.05	-11.283	-6.294	21.45	-30.333
827	0.827	-7.367	3.68	-9.864	-71.743	-22.913	-4.354	-23.186	-4.006
828	0.828	-8.859	17.169	13.008	-34.584	-25.048	-10.357	-14.998	13.026
829	0.829	-7.473	-2.266	25.4	-27.804	-19.259	-14.431	-7.594	-15.226
830	0.83	-3.778	10.426	-8.642	-58.073	-17.547	-17.923	-1.005	11.084
831	0.831	-19.422	21.981	-31.43	-52.531	-9.642	-21.23	4.943	-5.962
832	0.832	-21.523	24.13	-43.743	-57.517	-8.332	-18.356	-11.616	-27.836
833	0.833	-15.692	10.624	-54.882	-34.679	-1.976	-13.537	-16.777	-36.144
834	0.834	-24.388	-5.239	-64.846	27.989	-7.996	-10.262	-21.305	-33.603
835	0.835	-29.015	-11.577	-17.77	90.806	-8.984	-14.337	-17.288	-26.607
836	0.836	-18.927	17.502	29.115	115.286	-13.835	-12.999	-6.092	5.338
837	0.837	-9.996	29.883	23.188	19.034	-9.591	-8.563	-29.894	28.121
838	0.838	-11.149	-11.746	28.666	6.137	-10.371	-0.828	-39.219	-17.8
839	0.839	-5.925	-6.361	3.556	89.797	-5.544	13.107	-25.144	-11.823
840	0.84	-6.885	8.651	-9.959	35.868	-3.605	-4.32	-12.452	-17.25
841	0.841	-14.807	-4.981	-13.971	-32.978	-5.353	-6.652	13.25	-12.209
842	0.842	-26.61	-59.243	-32.652	-59.444	-2.839	-13.05	-24.529	-7.784
843	0.843	-21.978	-81.435	-15.555	-99.899	4.515	-11.108	-29.669	-36.821
844	0.844	-9.042	-88.18	-6.215	-77.658	5.486	-12.851	-52.563	-25.622
845	0.845	-17.788	-70.144	-3.459	-16.983	2.585	-11.308	9.937	-35.697
846	0.846	-25.739	-42.589	-10.943	-41.23	-3.419	-12.666	18.856	-26.413
847	0.847	-4.053	-17.557	-31.963	55.274	-12.331	-6.284	26.955	16.134
848	0.848	5.236	-31.235	-51.623	121.267	-8.876	-0.294	48.931	22.098
849	0.849	-3.089	-43.801	-23.305	61.702	-14.116	-9.977	28.888	5.609
850	0.85	-0.591	-40.268	-34.488	-35.967	-28.851	-13.655	-1.556	-19.59
851	0.851	1.733	-43.609	-65.389	-75.391	-18.229	-10.18	-51.585	-6.079
852	0.852	-25.942	-21.765	-86.071	-63.405	-24.05	-9.219	-71.636	14.614
853	0.853	-37.164	-13.439	-29.363	34.451	-18.85	-8.265	-41.331	-4.145
854	0.854	-40.468	-21.023	-4.96	-4.827	-14.236	-10.785	-24.975	-7.408
855	0.855	-24.824	-14.085	17.078	-159.862	-10.016	-10.018	-10.016	-10.5
856	0.856	-22.146	17.903	-29.793	-180.799	-1.146	-16.605	-32.976	-30.3
857	0.857	-24.675	22.462	-23.849	-161.514	-4.652	-8.68	-12.383	-12.545
858	0.858	-22.359	10.189	59.327	-73.96	-16.483	-7.721	6.263	-14.941
859	0.859	-28.731	21.523	118.914	-57.968	-14.953	-12.555	-3.884	4.229
860	0.86	-19.038	-9.33	86.393	-43.621	-16.331	-18.559	-13.201	11.831
861	0.861	-17.261	-5.201	-2.434	-56.837	-20.026	-17.795	-15.905	-4.429
862	0.862	0.183	-54.338	-38.063	50.564	-14.041	-15.869	12.326	-15.113
863	0.863	7.139	-34.409	-48.903	36.213	-15.017	-5.804	1.058	-13.201
864	0.864	-3.521	-40.471	-39.058	22.971	-8.267	-7.166	11.017	-14.958
865	0.865	-9.323	-24.036	-30.202	34.719	-7.505	-3.494	-4.686	-10.252
866	0.866	-7.581	11.15	-5.863	-41.214	-6.747	-9.503	-24.388	-31.873
867	0.867	-15.526	33.909	1.455	7.983	2.715	-14.732	-16.777	-66.33
868	0.868	-19.815	29.733	8.011	-72.889	1.541	-11.828	13.652	-70.808
869	0.869	-10.95	33.333	26.197	-40.646	-9.309	-9.317	-15.326	-50.111
870	0.87	-2.644	-18.186	-12.525	-90.225	-10.678	-11.64	-41.611	6.589
871	0.871	7.016	-40.205	-27.641	-45.939	-1.795	-9.703	-17.726	79.925
872	0.872	3.314	-33.471	-50.511	27.068	-5.286	-15.708	-45.876	10.811
873	0.873	6.791	9.208	-54.573	16.971	-8.392	-10.107	-42.113	1.891
874	0.874	-7.135	3.809	-35.856	-27.934	-9.369	-9.534	-38.779	-6.237
875	0.875	-36.152	-1.182	-25.855	-3.777	-9.178	-12.435	-48.014	-13.595
876	0.876	-48.53	12.433	-41.582	-11.458	-3.18	-15.717	-22.407	-20.185
877	0.877	-44.849	-8.227	-44.344	21.721	-8.805	-6.803	-32.543	-14.207
878	0.878	-27.808	3.004	-26.601	39.49	0.661	-7.947	-17.032	-19.602
879	0.879	-18.519	6.281	-5.531	100.027	7.022	-9.101	-3.056	-14.535
880	0.88	-26.844	3.145	-8.273	91.498	3.503	-1.754	25.074	-10.092
881	0.881	-14.071	-33.835	-21.144	98.531	13.156	5.008	59.038	-22.483
882	0.882	-7.133	-28.816	-23.6	24.356	-3.872	-8.153	63.421	-33.728
883	0.883	-9.289	3.1	-13.095	-123.999	-10.811	-10.086	16.158	-29.718
884	0.884	-15.095	-17.653	11.893	-187.782	-8.651	-8.331	3.797	-19.688
885	0.885	-23.818	-59.241	1.694	-14.797	-10.577	-6.768	0.148	2.159
886	0.886	-25.369	-31.576	-7.665	8.273	-12.313	-8.103	-16.857	33.298
887	0.887	-3.657	-16.521	-16.105	-55.31	-16.962	-14.471	-1.148	12.593
888	0.888	-0.511	-3.029	-3.449	-36.457	-15.602	-22.775	-3.857	-21.464
889	0.889	-3.192	-23.832	17.587	-19.346	-19.268	-10.942	3.639	-25.96
890	0.89	-10.718	-5.112	-2.243	-3.8	-15.762	-9.356	-31.451	-30.045
891	0.891	0.887	11.938	-20.171	-18.482	-12.642	-7.989	-36.565	3.995
892	0.892	7.244	-3.738	-22.612	20.506	-15.524	-19.779	13.7	-0.478
893	0.893	9.14	-6.495	-30.295	49.292	-18.029	-15.117	-19.818	11.91
894	0.894	10.844	-9.082	-32.546	37.112	-13.946	-10.845	-38.006	-29.733
895	0.895	-9.861	-20.832	-26.86	-38.995	-5.991	-9.681	-32.62	-24.347
896	0.896	-35.407	-40.102	-32.233	10.275	-5.001	-6.192	2.635	0.737
897	0.897	-25.343	-52.913	-33.889	1.273	3.907	-5.213	34.598	5.141
898	0.898	-22.218	-36.665	-12.309	58.079	-9.256	-10.033	63.653	1.081
899	0.899	-13.871	-47.34	15.861	6.345	-0.543	-12.527	22.061	-2.585
900	0.9	-26.619	-45.489	4.59	26.191	-5.18	-6.916	5.598	-5.903
901	0.901	-24.271	-19.209	21.575	-4.387	-9.434	-13.506	-29.666	-21.635
902	0.902	-22.117	-0.417	12.24	45.308	-8.262	-5.571	-43.274	-41.411
903	0.903	-16.315	30.656	3.844	25.294	-4.763	-10.781	-5.784	-43.942
904	0.904	-11.103	26.678	27.051	19.255	0.5	-9.794	9.337	-22.884
905	0.905	-12.679	-29.971	5.194	-8.47	-4.301	-9.001	-13.443	19.646
906	0.906	-16.948	-54.26	7.944	-3.572	-13.942	-8.213	-0.986	13.62
907	0.907	-20.634	-46.805	-4.849	-35.601	-10.219	-6.282	17.862	30.007
908	0.908	-24.136	-26.778	-21.119	-39.628	-16.184	-16.332	-5.85	-25.585
909	0.909	-25.107	-20.724	-27.509	17.238	-13.058	-12.062	-52.74	-47.682
910	0.91	-29.955	7.017	-41.027	58.138	-10.125	-10.888	-72.576	-14.221
911	0.911	-16.787	12.111	-18.183	-38.047	-14.35	-9.71	-54.334	3.98
912	0.912	8.364	16.679	-21.355	-24.78	-16.642	-12.794	-37.835	-12.481
913	0.913	-8.644	37.455	-1.717	-36.391	-10.014	-7.944	-12.594	-27.624
914	0.914	-24.283	-4.12	10.984	-47.066	-17.9	-8.698	-53.774	-78.048
915	0.915	-21.523	1.281	-10.156	-56.826	-12.614	-6.357	-70.23	-58.196
916	0.916	-8.719	16.352	-12.898	-29.873	-9.663	-8.266	-65.248	8.926
917	0.917	7.553	48.276	-15.435	-37.829	-5.362	-10.172	-42.436	17.807
918	0.918	-7.354	2.385	-27.071	-0.733	-4.549	-10.739	-38.337	-6.639
919	0.919	-28.654	-40.22	-12.214	-34.034	-6.446	-12.092	-4.233	-14.123
920	0.92	-25.941	-112.439	1.289	57.661	-5.849	-14.4	-8.674	-7.646
921	0.921	-13.174	-161.865	17.108	-7.97	-14.738	-7.814	-21.075	-1.702
922	0.922	-10.862	-81.253	-14.842	-43.259	-11.045	-4.898	5.27	3.745
923	0.923	-13.005	16.377	-19.296	-53.769	-2.702	-10.882	43.052	-1.311
924	0.924	-22.709	3.146	-31.682	-63.269	-3.659	-16.47	48.145	-24.172
925	0.925	-24.48	-32.579	-42.873	-18.205	-10.42	-14.515	16.256	-11.819
926	0.926	-16.594	-0.257	-39.523	-42.23	-12.917	-12.569	53.819	-8.223
927	0.927	-15.282	29.134	-23.801	24.876	-13.664	-15.458	79.059	-25.312
928	0.928	-8.917	37.799	-37.872	51.959	-2.804	-10.597	56.319	-22.225
929	0.929	-7.761	29.497	-25.025	27.968	11.548	-1.86	27.434	-8.102
930	0.93	-10.869	7.332	0.787	-53.117	1.905	-0.679	1.26	4.67
931	0.931	-0.053	0.706	10.906	-85.249	-13.948	-10.32	-22.394	-2.264
932	0.932	-4.334	-5.35	7.874	-15.75	-28.838	-9.132	-50.5	8.408
933	0.933	-21.399	0.026	27.681	11.246	-23.04	-12.614	-92.008	-12.87
934	0.934	-14.452	-65.609	-5.719	-13.014	-7.182	-11.633	-75.533	-15.568
935	0.935	-22.212	-34.488	-19.159	-34.991	-5.066	-16.462	-50.417	-8.036
936	0.936	-41.412	10.171	43.469	-68.266	0.723	-12.193	-36.901	-5.725
937	0.937	-38.937	18.266	16.886	23.409	-4.517	-8.118	-16.186	0.687
938	0.938	-17.83	10.838	-39.911	10.215	-9.169	-12.955	25.457	-1.238
939	0.939	-9.457	-22.687	-32.425	69.82	-13.425	-13.535	41.917	-17.106
940	0.94	8.395	-65.286	-12.328	37.337	-12.264	-8.107	57.005	-19.231
941	0.941	15.416	-48.766	-18.169	86.733	-11.102	-12.933	34.147	-13.418
942	0.942	9.087	-33.592	-12.633	24.338	-1.435	-17.565	-11.733	-29.256
943	0.943	7.208	-10.733	-7.529	-32.497	-5.126	-10.979	-42.069	-14.331
944	0.944	-19.061	51.735	-3.051	-84.16	-8.619	-3.032	-14.346	-4.621
945	0.945	-22.689	42.768	17.688	-130.978	-13.844	-3.983	-19.343	21.705
946	0.946	-25.949	2.066	-23.877	-88.434	-4.927	-10.752	-14.797	2.95
947	0.947	-29.064	-5.376	-40.3	-5.115	-3.768	-11.517	-10.574	-14.043
948	0.948	-20.754	1.194	-45.318	6.73	-6.862	-10.727	0.811	-23.281
949	0.949	-28.308	31.661	-40.833	-25.666	-11.706	0.122	-2.336	-9.077
950	0.95	-25.983	-6.926	-36.694	3.894	-14.224	1.668	-5.361	-6.476
951	0.951	-23.867	-52.217	-40.295	30.625	-6.877	-5.49	-19.471	-13.367
952	0.952	-18.084	-94.567	-9.234	-59.055	-11.722	-17.295	-22.002	-19.722
953	0.953	-12.868	-55.662	-5.082	0.566	-21.411	-18.826	-47.765	-17.783
954	0.954	1.455	-30.32	-8.67	-10.368	-12.519	-17.462	-44.5	-12.496
955	0.955	-0.463	-53.013	-18.651	-20.418	-6.518	-11.067	-35.179	-29.842
956	0.956	-2.191	-32.21	-2.945	-11.601	-9.626	-0.234	-43.428	-8.672
957	0.957	2.457	-28.476	-0.256	-52.293	-4.817	-10.295	-30.567	-5.926
958	0.958	-10.492	-11.4	38.236	-45.02	-9.096	-9.122	-46.749	-18.629
959	0.959	-8.724	-20.628	21.762	-78.617	-6.792	-12.608	-14.756	-16.275
960	0.96	-16.64	-40.23	-13.506	12.903	-8.733	-17.833	17.212	-35.41
961	0.961	-3.669	-73.51	-17.955	78.675	-8.156	-11.058	13.15	-27.778
962	0.962	-19.524	-50.495	-13.816	66.741	-15.905	-6.783	1.88	-1.937
963	0.963	-30.114	3.883	-32.534	55.901	-14.944	-7.545	18.855	42.836
964	0.964	-47.498	41.006	-29.158	65.659	-17.857	-8.122	53.277	12.475
965	0.965	-31.234	47.705	-19.746	-50.942	-6.454	-14.12	57.659	-26.271
966	0.966	-16.319	41.803	-5.509	-35.118	-4.914	-19.725	11.727	-41.332
967	0.967	-6.612	47.286	2.137	37.112	2.23	-8.885	-30.888	-18.349
968	0.968	-4.841	22.161	18.43	-54.981	-4.18	2.143	-14.478	44.35
969	0.969	-12.764	8.623	20.472	4.594	1.806	-7.926	-9.461	35.598
970	0.97	-2.699	-3.795	-8.677	-27.946	0.832	-4.246	-4.975	27.609
971	0.971	0.991	-7.59	-37.788	-96.922	-0.131	-10.256	-17.343	-9.28
972	0.972	-7.316	9.234	-49.076	-34.292	-9.803	-15.48	-43.591	-29.243
973	0.973	0.061	6.002	-32.101	-74.885	-6.126	-16.44	-40.206	-35.186
974	0.974	-14.624	25.682	-29.057	-82.165	-9.601	-12.184	-11.85	-29.711
975	0.975	-16.741	64.087	-31.817	-48.579	-14.824	-6.579	7.023	5.56
976	0.976	-22.545	69.374	-19.056	-30.274	-17.728	-11.418	-23.91	-17.203
977	0.977	-27.771	44.172	-16.744	-35.582	-16.966	-12.003	-36.279	-46.141
978	0.978	-19.841	-15.334	-10.323	-40.459	-17.761	-17.429	-55.024	-42.39
979	0.979	-6.889	-72.093	7.115	-8.368	-15.843	-10.851	-38.004	-32.253
980	0.98	-5.18	-108.824	14.12	-28.891	-8.513	-18.784	-22.393	-47.85
981	0.981	2.726	-102.056	-4.967	-62.848	-1.77	-9.099	-8.358	-39.465
982	0.982	9.871	-83.685	-7.422	-21.546	-4.327	-0.193	14.748	-21.622
983	0.983	-9.699	-55.888	-9.727	17.35	-6.69	-13.349	23.928	-9.995
984	0.984	-18.03	-50.728	-16.078	32.624	-4.784	-8.128	54.972	21.936
985	0.985	-5.259	-55.117	-33.457	64.66	-4.217	-9.672	25.831	26.39
986	0.986	-7.58	-26.026	-40.393	110.609	-8.295	-11.015	-23.398	5.722
987	0.987	-35.24	23.219	-21.132	165.592	-15.255	-7.335	-29.976	-5.474
988	0.988	-61.535	3.3	-33.895	113.987	-18.156	-10.818	-11.756	-22.478
989	0.989	-51.457	-27.152	-40.895	67.187	-15.641	-7.734	4.756	-19.364
990	0.99	-54.538	-77.158	-47.258	36.8	-10.026	-10.643	-10.285	-16.658
991	0.991	-40.38	-57.299	-18.199	-46.539	-0.543	-9.87	-14.676	-9.106
992	0.992	-32.809	-14.747	19.308	12.978	0.619	-12.194	-27.107	-6.777
993	0.993	-25.822	35.159	44.413	45.195	-5.381	-11.61	-46.078	-8.919
994	0.994	-23.705	41.746	30.809	-4.36	-10.609	-11.021	-36.204	-14.727
995	0.995	-21.83	23.596	18.375	-31.232	-15.459	-2.108	-64.553	-12.985
996	0.996	4.417	28.985	22.042	-104.879	-2.31	-5.769	-75.864	-8.322
997	0.997	8.038	-36.761	25.311	-55.669	-4.257	-11.759	-44.967	-18.38
998	0.998	4.698	-81.676	15.993	-82.494	-9.491	-12.73	-15.934	-37.948
999	0.999	1.538	-90.003	-9.568	7.004	-7.954	-3.831	2.831	-40.709
1000	1	4.181	-112.188	-26.599	-52.694	-9.319	-4.986	26.597	-27.958
1001	1.001	11.665	-92.291	-35.894	1.418	-13.005	-10.203	23.468	2.395
1002	1.002	0.01	-37.39	-38.624	-47.89	-7.011	-16.987	20.737	14.737
1003	1.003	-6.393	-0.467	-46.157	14.703	-7.99	-14.485	43.922	-26.912
1004	1.004	-16.074	19.52	-25.033	55.355	-14.774	-12.181	-3.203	-10.493
1005	1.005	-14.334	13.625	-5.266	-55.695	-8.782	-1.351	-50.11	14.669
1006	1.006	-9.699	30.138	28.241	-71.543	-1.435	-9.283	-44.178	28.201
1007	1.007	-22.692	45.242	5.46	-57.287	-6.285	-16.435	-16.55	-0.814
1008	1.008	-27.943	40.762	-6.876	-17.818	-12.285	-10.052	-21.598	-12.034
1009	1.009	-16.944	-21.765	4.425	-53.429	-17.889	-8.89	-26.091	-15.376
1010	1.01	-6.891	-48.498	-40.243	-20.975	-14.393	-9.869	2.901	-31.129
1011	1.011	-5.734	-24.155	-70.592	-11.098	-12.452	-20.721	59.591	-28.493
1012	1.012	-23.719	-31.64	-42.881	-91.643	-11.865	-16.466	67.732	-10.729
1013	1.013	-21.197	1.775	-47.902	6.15	-3.932	-4.678	45.704	14.987
1014	1.014	-9.602	-4.202	-61.427	-7.108	-5.108	-6.23	39.147	32.026
1015	1.015	-11.77	12.325	-57.331	-42.591	-6.092	-10.491	20.995	-8.843
1016	1.016	-17.579	37.599	-38.517	-75.087	0.678	-9.348	4.56	-47.616
1017	1.017	-8.869	60.553	12.97	-45.512	6.677	-5.874	19.613	-72.831
1018	1.018	-10.45	23.192	94.467	35.251	-5.514	-6.847	-3.305	-50.037
1019	1.019	-17.649	18.279	105.31	2.758	-14.232	-13.625	-24.08	-37.659
1020	1.02	-21.379	41.192	55.964	-46.47	-22.17	-3.961	-20.482	19.014
1021	1.021	-13.089	87.109	29.26	-91.172	-23.518	-10.355	-72.045	92.326
1022	1.022	-18.347	81.096	-11.385	-34.339	-14.616	-13.854	-64.777	3.42
1023	1.023	-21.269	64.61	-18.734	-41.675	-13.448	-10.78	-44.909	-8.474
1024	1.024	-17.021	59.494	-25.298	-48.245	-10.328	-9.824	-50.906	-19.397
1025	1.025	-9.702	27.413	-55.653	-5.632	-11.288	-12.348	-23.188	-29.338
1026	1.026	-2.961	-35.268	-39.178	-11.009	-3.358	-6.736	2.029	-38.267
1027	1.027	-2.204	-133.97	-54.258	4.182	1.86	-7.333	-11.514	-30.189
1028	1.028	3.395	-147.335	-40.737	8.694	4.739	-7.927	-15.57	-22.902
1029	1.029	11.316	-207.114	-36.724	-37.107	12.648	-7.368	-4.313	-16.38
1030	1.03	-2.62	-153.172	-40.41	-18.776	2.947	-14.363	-7.549	1.764
1031	1.031	-12.296	-123.831	-23.31	-2.262	-3.455	-17.29	-4.375	7.143
1032	1.032	-14.037	-61.525	5.017	-27.429	-11.801	-14.796	-24.075	22.227
1033	1.033	-37.836	-53.592	-6.134	4.57	-12.776	-10.752	-31.648	8.7
1034	1.034	-34.573	-31.739	-37.063	42.235	-11.831	-15.621	-1.287	-3.654
1035	1.035	-37.715	1.502	-32.993	37.305	-11.063	-21.648	-5.353	-29.922
1036	1.036	-51.882	7.266	-44.267	60.275	-23.252	-9.495	-46.977	-19.832
1037	1.037	-44.383	57.023	7.142	72.862	-21.516	-4.315	-41.587	-16.784
1038	1.038	-14.09	90.391	-0.256	61.747	-19.984	0.296	-36.518	-14.088
1039	1.039	-10.124	47.754	-33.841	99.546	-21.353	-6.904	-22.919	-11.622
1040	1.04	-13.855	9.053	-15.734	124.652	-14.964	-8.09	-26.956	-18.646
1041	1.041	-10.547	-16.088	34.152	83.4	-11.479	-11.612	29.741	-16.596
1042	1.042	-19.79	-2.531	40.749	155.481	-4.119	-16.865	103.083	-10.832
1043	1.043	-0.003	-14.984	34.808	7.355	-7.023	-13.997	53.712	-9.127
1044	1.044	12.828	-11.484	18.46	-56.213	-2.767	-11.519	-8.815	-7.624
1045	1.045	15.212	19.232	-6.664	39.793	-6.83	-17.155	-16.947	-11.893
1046	1.046	-3.871	56.528	-29.476	-47.867	-0.254	-15.239	-24.341	-20.779
1047	1.047	-11.311	81.5	-25.394	-0.573	-4.511	-5.207	-71.241	-12.461
1048	1.048	5.053	49.38	-29.074	-15.102	-6.844	-6.61	-40.872	3.572
1049	1.049	-1.251	-13.252	-25.852	-54.709	-10.342	-7.818	-13.194	-12.716
1050	1.05	-3.123	-111.805	-10.247	-42.869	-10.934	-11.343	-18.222	-6.334
1051	1.051	-18.944	-98.638	3.838	-118.803	-8.043	-4.03	-31.735	-4.377
1052	1.052	-33.804	-110.433	-3.741	-187.915	-6.698	-10.844	-10.994	-13.058
1053	1.053	-35.74	-121.207	-15.445	-53.753	-12.119	-6.625	23.07	-17.704
1054	1.054	-27.065	-111.115	-17.727	-73.056	-5.545	-12.278	9.528	-39.423
1055	1.055	-22.455	-66.119	-23.673	-55.798	-3.039	-15.802	13.533	-30.156
1056	1.056	-12.423	7.487	-32.479	23.581	-2.27	-12.549	-5.38	-32.862
1057	1.057	-13.616	37.31	-24.639	-48.749	-10.207	-10.852	-15.546	-20.082
1058	1.058	-19.667	28.646	-23.352	-35.717	-19.885	-13.414	0.117	14.955
1059	1.059	-33.651	20.626	-11.599	-0.152	-18.723	-6.098	19.877	30.096
1060	1.06	-39.471	13.291	-35.479	10.586	-12.728	-7.111	12.39	7.271
1061	1.061	-37.723	60.159	-32.279	-78.295	-11.764	-11.988	-22.568	-13.422
1062	1.062	-36.134	17.596	-4.169	-18.761	-8.868	1.13	-47.651	-9.72
1063	1.063	-17.329	-21.129	-23.059	78.882	2.536	-12.443	-24.792	-12.955
1064	1.064	-4.525	-46.261	-19.861	-118.478	0.988	-14.199	-20.798	-9.8
1065	1.065	-16.126	-78.178	-16.872	-90.389	-3.273	-6.289	-9.701	-12.412
1066	1.066	-5.501	-82.198	19.945	-13.628	-6.949	-16.382	-6.543	-25.106
1067	1.067	23.484	-123.73	4.706	-36.998	-5.784	-10.014	-3.605	-13.449
1068	1.068	19.384	-73.742	18.139	-58.133	-4.81	-6.56	-1.042	-2.782
1069	1.069	15.678	-40.277	5.677	-77.229	-7.723	-9.698	11.605	-4.695
1070	1.07	-1.388	-22.089	-20.693	10.203	-19.155	-12.264	13.797	-16.903
1071	1.071	-4.517	27.864	-30.851	25.928	-13.172	-11.328	3.057	-12.183
1072	1.072	-24.267	47.883	-34.066	11.408	-25.368	-8.85	-26.118	-13.399
1073	1.073	-26.799	66.126	-20.065	-1.789	-30.589	-17.779	-63.833	-12.187
1074	1.074	-15.204	104.844	-22.689	-13.647	-16.256	-14.314	-58.956	-13.314
1075	1.075	-17.341	109.869	-15.807	18.767	-6.563	-17.413	-45.521	-20.66
1076	1.076	-30.902	86.936	3.333	-10.87	-4.805	-6.566	-16.552	-15.816
1077	1.077	-29.16	40.872	31.64	15.734	9.537	-10.8	-20.234	-15.045
1078	1.078	-18.125	-38.637	42.857	7.435	7.626	-7.104	-38.01	-9.431
1079	1.079	-16.773	-6.201	5.085	-29.658	5.907	1.233	-27.959	-3.841
1080	1.08	-17.933	3.566	-60.528	17.041	1.29	-8.438	-24.883	-14.696
1081	1.081	-14.489	-23.122	-69.395	47.316	8.466	-4.754	17.619	-22.621
1082	1.082	-15.507	1.342	-61.267	8.637	-11.071	-3.584	72.478	-26.847
1083	1.083	-6.65	38.481	-24.382	-16.469	-2.746	-6.672	50.31	-23.114
1084	1.084	1.612	58.627	-4.583	-2.98	-15.516	-7.628	30.288	-17.055
1085	1.085	2.543	40.676	25.67	-23.705	-22.474	-1.624	-0.165	-0.953
1086	1.086	3.453	2.239	31.001	-65.368	-16.079	-0.85	-27.914	34.109
1087	1.087	14.787	-22.672	15.837	17.777	-10.276	-10.321	-73.499	-11.333
1088	1.088	3.69	-82.052	47.404	-18.641	-12.027	-9.137	-55.366	6.898
1089	1.089	-17.987	-138.712	15.482	16.958	-19.954	-19.949	-16.706	12.352
1090	1.09	-65.006	-145.891	-22.021	-37.283	-12.773	-9.857	-1.589	27.458
1091	1.091	-58.412	-85.176	-47.131	-27.484	-9.062	-18.731	-6.02	-4.464
1092	1.092	-40.211	20.803	-51.527	-0.946	-5.544	-12.71	-1.895	-8.521
1093	1.093	-34.802	121.958	-72.2	23.329	-10.732	-9.598	-13.004	-4.811
1094	1.094	-29.76	135.233	-30.572	45.145	-15.537	-20.432	-9.688	-35.727
1095	1.095	-34.185	75.686	-36.064	25.027	-12.98	-16.164	5.958	-48.101
1096	1.096	-38.228	-0.186	-31.137	79.967	-5.598	-9.764	25.665	-21.785
1097	1.097	-34.557	-49.55	-17.626	28.207	-0.728	-1.422	7.819	-4.755
1098	1.098	-17.563	-112.099	19.914	-45.84	-3.217	-4.483	10.081	-14.005
1099	1.099	-8.293	-136.498	-5.27	-95.261	-5.515	-5.412	12.18	-28.054
1100	1.1	0.001	-143.861	-37.226	-32.926	-6.075	-7.891	-9.084	-30.526
1101	1.101	2.502	-83.369	-41.365	-24.989	-10.698	-13.479	-23.183	-9.405
1102	1.102	18.73	-59.126	15.25	41.687	-11.254	-16.936	-10.419	16.169
1103	1.103	29.341	-140.642	55.816	68.243	-8.72	-10.919	-8.081	12.899
1104	1.104	11.886	-151.428	48.45	76.436	-9.093	-8.57	-1.634	3.647
1105	1.105	4.911	-102.004	14.978	-19.771	-7.904	-5.067	27.47	-4.63
1106	1.106	2.792	-39.358	21.027	-32.771	-5.939	-5.63	-1.487	-7.104
1107	1.107	4.75	-47.321	-28.826	-20.756	-10.946	-9.667	-50.573	-32.772
1108	1.108	-3.933	49.206	-48.703	-53.046	-15.568	-10.998	-70.454	-63.676
1109	1.109	-24.625	62.493	-18.225	-23.204	-11.493	-3.624	-88.564	-26.113
1110	1.11	-32.93	26.949	-34.531	-31.9	-7.99	-10.942	-60.764	-31.149
1111	1.111	-56.132	59.517	0.796	-7.277	-2.548	-13.816	-25.424	-26.707
1112	1.112	-53.012	69.55	5.312	-44.206	2.315	-19.791	6.587	-30.752
1113	1.113	-38.862	42.873	-15.348	-64.091	-5.009	-17.435	44.202	-11.931
1114	1.114	-10.568	34.718	-4.068	-58.059	-5.93	-9.481	59.391	-35.7
1115	1.115	8.26	12.524	33.759	2.822	-10.15	-8.499	27.544	-44.928
1116	1.116	18.35	-7.634	38.929	43.507	-9.35	-15.25	23.543	-30.748
1117	1.117	9.093	10.332	34.662	-23.263	-8.746	-3.819	12.314	-12.908
1118	1.118	-4.995	26.563	30.75	-49.947	-6.789	4.135	-25.428	17.512
1119	1.119	-7.504	1.277	-18.218	6.959	-8.514	2.808	-30.462	55.098
1120	1.12	-14.487	-12.271	-38.004	43.979	-9.846	-6.068	-43.959	9.657
1121	1.121	-25.157	-41.2	-43.9	50.73	-16.228	-7.201	-23.167	-8.49
1122	1.122	-23.214	-29.824	-60.302	-40.706	-11.954	-16.859	18.541	-13.878
1123	1.123	-21.459	-19.642	-65.315	-27.506	-14.272	-17.996	24.028	-8.86
1124	1.124	-22.987	-16.517	-69.72	8.168	-13.674	-26.301	-11.11	4.668
1125	1.125	-12.886	26.071	-115.49	-24.24	-11.712	-31.495	-24.576	0.624
1126	1.126	-21.748	56.438	-121.36	25.18	-9.939	-32.446	-45.248	4.337
1127	1.127	-25.189	-26.755	-49.03	69.891	-9.521	-22.749	-71.525	7.668
1128	1.128	-17.773	-62.37	0.465	13.029	-8.124	-16.348	-26.724	29.567
1129	1.129	-18.659	-29.97	-8.302	-24.033	-10.215	-5.481	-8.384	21.306
1130	1.13	0.002	-42.157	-32.568	-30.697	-9.798	-9.708	30.443	3.558
1131	1.131	-2.45	-32.47	19.171	-122.34	-10.172	-10.849	45.57	-17.491
1132	1.132	-9.759	-41.635	93.174	-135.602	-9.959	-4.819	22.791	-31.579
1133	1.133	-12.627	-50.041	103.147	-4.597	-7.257	-3.832	2.212	-44.32
1134	1.134	-22.275	-42.933	58.608	-22.265	-9.955	-0.916	5.981	-32.668
1135	1.135	-2.698	-36.475	18.135	-6.616	-7.826	-0.137	2.739	-38.992
1136	1.136	11.428	-18.326	-3.761	7.513	-3.388	-0.897	-0.303	-25.368
1137	1.137	3.83	20.388	-37.128	-32.213	3.96	-7.47	-25.804	-20.063
1138	1.138	-26.592	5.319	-31.132	-68.096	-6.876	-8.248	-22.54	-12.094
1139	1.139	-30.668	0.806	-69.848	-14.156	-14.035	-15.602	-57.007	9.614
1140	1.14	-34.337	-11.643	-44.742	-4.526	-17.726	-14.638	-43.429	0.368
1141	1.141	-24.283	-15.384	-12.788	21.915	-11.736	-10.371	-30.943	3.114
1142	1.142	-14.979	-18.652	-0.331	-2.772	-8.638	-6.302	-34.509	-14.721
1143	1.143	-17.669	-15.476	-3.926	-10.464	-7.665	4.549	-10.633	-26.349
1144	1.144	-25.211	27.161	47.598	-84.697	-11.925	-0.078	-13.689	5.601
1145	1.145	-22.865	82.12	40.358	-114.612	-4.579	-7.23	-10.935	10.036
1146	1.146	-16.468	74.762	-33.432	-88.312	-5.544	-10.899	-3.33	-2.37
1147	1.147	0.977	68.17	-43.226	0.998	-6.305	-14.374	-10.227	-28.706
1148	1.148	-5.972	-11.222	-16.556	-34.864	-7.067	-17.449	0.457	-45.726
1149	1.149	-8.109	-65.486	-8.585	40.643	-6.479	-16.453	-16.921	-23.836
1150	1.15	-21.657	-55.678	42.967	69.9	-8.409	-6.752	-19.197	-4.091
1151	1.151	-19.864	24.95	49.488	-46.857	-7.819	-5.566	8.494	-6.605
1152	1.152	-21.321	-50.955	19.056	0.504	-2.984	-4.392	4.789	-8.895
1153	1.153	-11.11	-100.368	-41.893	-42.89	-4.93	-9.618	-12.26	-23.759
1154	1.154	-22.78	-73.735	-49.975	-108.911	-11.506	-8.647	-34.123	-37.28
1155	1.155	-27.317	-65.642	-72.024	-49.48	-12.272	-9.406	-25.81	-17.917
1156	1.156	-25.871	-28.578	-78.597	-17.237	-8.206	-13.452	-33.341	-35.735
1157	1.157	-24.631	-8.383	-35.956	-66.898	-13.044	-8.589	-17.087	-10.012
1158	1.158	-16.24	-14.061	-52.389	-40.367	-8.405	-7.993	-23.519	41.417
1159	1.159	-21.425	13.991	-67.449	16.416	-11.316	-16.885	-40.983	48.695
1160	1.16	-20.447	-0.845	-35.447	-5.75	-8.8	-10.489	-34.037	15.173
1161	1.161	-12.513	-69.435	10.45	94.937	-8.415	-11.643	-19.11	-27.438
1162	1.162	-5.185	-0.267	40.85	109.218	-11.318	-10.678	-17.109	-43.938
1163	1.163	-4.234	8.707	13.163	148.716	-17.316	-9.713	-8.283	-28.863
1164	1.164	-10.235	65.674	-12.019	65.234	-11.332	-7.199	6.161	-42.385
1165	1.165	1.967	102.687	-43.952	-10.753	-7.282	-9.506	31.389	-29.98
1166	1.166	0.231	82.798	-48.022	77.988	-9.229	-8.904	76.074	-18.726
1167	1.167	4.899	40.315	-29.287	18.44	-7.304	-9.478	57.865	-8.668
1168	1.168	14.992	1.706	-46.314	7.597	-4.417	-14.879	41.412	-5.574
1169	1.169	16.156	-73.921	-18.076	-41.677	-12.363	-15.44	-4.108	-8.265
1170	1.17	0.468	-128.108	0.662	-68.292	-4.057	-17.358	-34.547	-21.001
1171	1.171	-31.491	-118.194	38.34	-11.303	-9.294	-8.449	-51.073	-4.758
1172	1.172	-45.067	-73.479	53.333	10.79	-6.407	-12.124	-36.015	27.156
1173	1.173	-41.042	-0.137	30.336	-36.05	-16.087	-10.968	-58.845	22.688
1174	1.174	-37.394	9.755	-15.73	-78.695	-9.701	-18.33	-29.817	-14.87
1175	1.175	-34.124	0.897	-34.054	-28.855	-6.216	-7.504	26.846	-29.981
1176	1.176	-37.214	-72.352	-28.76	-8.947	-7.185	-3.253	34.904	-25.55
1177	1.177	-39.921	-82.119	-13.755	-27.075	-10.099	-4.423	-16.843	-13.179
1178	1.178	-37.415	-37.417	-9.301	56.254	-12.623	-15.25	-63.733	-31.95
1179	1.179	-30.443	52.157	-29.969	-3.303	-10.314	-10.971	-21.146	-21.863
1180	1.18	-11.265	40.339	-26.239	29.202	-3.742	-12.11	51.072	-18.773
1181	1.181	6.567	72.816	-22.89	19.402	-8.005	-18.106	41.278	-16.127
1182	1.182	8.89	82.684	-25.894	46.13	-2.397	-8.421	-3.341	-8.683
1183	1.183	15.263	56.011	-39.933	37.98	-13.242	-7.238	-11.447	-11.111
1184	1.184	9.429	-49.77	-22.047	1.199	-11.687	-3.744	-4.124	-21.855
1185	1.185	25.253	-121.811	-5.754	-45.425	-4.517	-8.958	-37.626	-20.017
1186	1.186	48.656	-161.178	26.202	-26.98	-3.347	-6.054	-43.639	-4.276
1187	1.187	26.765	-149.341	85.863	45.481	-6.818	-5.275	-4.947	-6.504
1188	1.188	-15.859	-73.479	77.762	-23.252	-7.771	-9.335	10.105	3.114
1189	1.189	-46.29	-63.674	55.69	-14.117	-0.996	-12.819	-3.459	-9.122
1190	1.19	-51.738	-18.993	-45.216	-38.263	-0.226	-14.762	-49.355	-1.196
1191	1.191	-46.695	-10.885	-88.396	-1.042	-7.594	-14.183	-55.346	20.441
1192	1.192	-23.791	25.998	-75.203	32.66	-10.506	-15.525	-16.569	-1.436
1193	1.193	-3.004	86.496	-39.542	2.466	-7.996	-14.168	-1.408	-27.031
1194	1.194	-14.171	94.578	-50.375	-2.825	-7.23	-13.005	-5.8	-17.028
1195	1.195	-4.081	13.001	-60.156	42.737	-13.817	-7.781	-9.835	-13.95
1196	1.196	-19.73	-41.252	2.465	-36.516	-16.329	-2.967	-13.543	5.763
1197	1.197	-5.573	-31.484	92.107	-112.201	-12.265	-10.347	-10.32	-7.089
1198	1.198	22.72	-22.7	175.524	-62.618	-11.684	-19.265	-13.471	-23.428
1199	1.199	11.53	-14.67	77.767	-71.271	-12.272	-15.804	-21.814	-17.111
1200	1.2	-33.166	22.193	-14.442	-79.095	-16.346	-16.807	-14.304	-11.348
1201	1.201	-63.573	55.608	-26.215	-56.743	-8.428	-10.066	11.406	-20.114
1202	1.202	-91.263	85.986	-36.985	-9.678	-2.434	-0.418	8.13	-9.136
1203	1.203	-66.143	35.988	-46.832	-15.506	-14.236	-1.584	-13.717	-10.529
1204	1.204	-52.603	16.027	-37.913	-54.11	-15.78	-9.917	0.387	-9.404
1205	1.205	-40.243	-38.882	-62.249	-38.962	-8.624	-10.895	-7.215	-1.124
1206	1.206	-29.029	-105.601	-99.181	2.428	-7.463	-17.669	-18.876	-4.232
1207	1.207	-18.976	-132.267	-79.24	-80.557	-6.304	-11.676	-12.529	2.48
1208	1.208	-3.325	-91.52	-85.209	-115.849	-7.279	-7.614	-14.469	4.912
1209	1.209	4.965	4.96	-68.749	-61.358	-10.182	-4.136	-30.347	5.628
1210	1.21	7.446	70.93	-33.49	-11.628	-5.922	-8.804	-28.198	-5.216
1211	1.211	14.382	82.871	7.729	-56.001	-5.144	-3.393	-26.193	9.114
1212	1.212	12.259	50.408	24.144	-96.314	-5.726	-6.87	-42	-19.937
1213	1.213	10.383	1.16	9.093	0.393	-1.077	-4.932	-22.795	-40.668
1214	1.214	15.625	-7.667	-4.392	66.445	-5.133	-13.835	15.756	-44.341
1215	1.215	20.274	-31.955	16.366	78.389	-9.961	-17.505	43.463	-47.582
1216	1.216	-1.41	-83.507	27.612	-19.222	-10.53	-9.165	18.348	-0.46
1217	1.217	-23.291	-63.484	-23.885	-5.98	-5.116	-10.123	-13.521	6.16
1218	1.218	-14.968	-8.52	-16.669	-65.608	-8.604	-9.154	-9.459	0.093
1219	1.219	-7.41	-1.174	-36.732	-11.494	-6.666	-11.683	1.77	-5.405
1220	1.22	-5.059	-48.045	-18.617	18.13	-10.736	-10.912	11.842	-10.441
1221	1.221	-11.432	-29.914	20.056	62.998	-11.125	-8.982	-3.889	-24.019
1222	1.222	-1.802	-2.309	55.248	22.605	-14.437	-9.553	-12.261	-28.067
1223	1.223	-10.59	-17.368	78.026	89.558	-16.572	-6.647	-9.72	-24.36
1224	1.224	-18.604	-30.866	15.444	116.313	-14.658	-7.98	-7.41	-14.258
1225	1.225	-31.599	-43.204	-11.352	26.679	-8.876	-11.272	7.477	-17.318
1226	1.226	-29.867	-31.936	-19.586	-8.887	0.006	-6.436	-2.189	-19.995
1227	1.227	-18.833	-8.146	-27.006	-19.638	-3.495	-12.441	-25.015	-32.788
1228	1.228	-23.084	-5.08	-20.426	-9.801	-0.41	-14.754	-34.337	-35.172
1229	1.229	-31.972	9.03	-38.6	16.897	-7.192	-8.178	-31.665	-20.389
1230	1.23	-23.609	16.598	-55.062	-40.119	-9.709	1.497	-39.189	8.567
1231	1.231	-7.501	-4.461	-39.976	-32.931	-10.484	-7.416	-41.456	20.909
1232	1.232	-5.149	-35.513	1.247	27.521	-7.017	-15.756	-9.491	9.673
1233	1.233	1.254	-64.49	-15.248	-29.494	-17.09	-8.42	13.306	-0.36
1234	1.234	3.213	-90.796	-30.406	-51.701	-18.468	-9.406	0.878	8.94
1235	1.235	-12.623	-39.331	-53.223	-58.362	-14.811	-5.17	-10.339	28.683
1236	1.236	-1.955	42.117	-82.2	-52.514	-13.671	-12.552	-13.633	10.829
1237	1.237	3.89	74.553	-63.365	-124.865	-10.596	-17.4	-4.364	-19.593
1238	1.238	-22.429	84.331	-11.776	-16.475	-9.663	-14.896	-18.467	-23.67
1239	1.239	-33.693	21.799	25.227	26.548	-8.917	-12.597	-20.949	-34.883
1240	1.24	-57.542	-2.547	5.225	13.292	-1.574	-16.1	-27.9	-17.854
1241	1.241	-79.452	34.487	-13.098	48.852	-2.565	-22.122	-55.604	-39.733
1242	1.242	-65.356	14.574	-18.601	37.956	-3.371	-9.955	-36.868	-14.199
1243	1.243	-37.131	-15.804	16.573	67.608	-2.637	-4.752	-5.865	-10.953
1244	1.244	-10.833	45.154	-24.668	40.877	-7.508	-9.417	14.893	-20.309
1245	1.245	-7.574	20.697	-52.417	16.423	-12.177	0.628	56.525	-12.101
1246	1.246	-4.496	13.159	-37.349	-20.564	-9.298	-3.061	72.986	16.05
1247	1.247	-1.848	-6.997	-5.472	-0.784	-10.681	-13.897	37.748	-2.741
1248	1.248	-9.43	-86.498	40.368	-43.625	-5.288	-9.647	5.804	-19.787
1249	1.249	6.815	-97.404	83.002	-38.407	-4.734	2.148	1.728	-16.718
1250	1.25	17.425	-87.529	-0.257	-23.421	-2.822	3.68	-9.512	8.809
1251	1.251	7.68	-60.788	-36.006	-64.751	-11.752	-3.515	-26.565	-1.286
1252	1.252	19.794	-52.61	-25.337	18.407	-15.448	-23.087	-35.871	-17.005
1253	1.253	-4.087	-89.404	-55.113	30.118	-16.621	-20.392	-10.344	-25.379
1254	1.254	-0.837	-95.793	-64.176	19.152	-13.55	-17.878	-0.298	-22.929
1255	1.255	-16.519	-53.029	-39.891	-30.386	-14.548	-24.859	2.781	-25.329
1256	1.256	-13.791	-3.004	-3.077	-57.364	-8.563	-18.476	-11.393	6.528
1257	1.257	-0.973	-36.57	16.697	-147.105	-7.806	-16.545	-24.237	38.404
1258	1.258	6.073	-30.635	22.643	-87.578	-9.749	-11.328	-21.978	34.334
1259	1.259	-0.215	-58.335	-5.138	-98.395	-13.046	-3.407	-49.715	-22.398
1260	1.26	-5.925	-33.1	50.291	-68.701	-11.327	-10.581	-68.598	-63.037
1261	1.261	-32.167	-1.04	87.176	-5.955	-6.499	-22.397	-37.726	-55.707
1262	1.262	-66.182	11.406	13.181	-30.179	-12.513	-14.481	-17.118	-49.148
1263	1.263	-24.925	30.246	-36.272	21.507	-18.149	-10.24	-5.99	-43.187
1264	1.264	-19.473	33.591	-45.285	15.091	-11.585	-13.929	4.005	-70.888
1265	1.265	-4.346	11.745	-37.402	-39.56	-9.671	-23.053	0.859	-75.954
1266	1.266	-8.773	-2.429	-0.696	42.19	1.717	-12.246	-1.867	-7.283
1267	1.267	-21.177	20.736	99.956	53.208	0.136	-5.105	15.893	81.548
1268	1.268	-24.887	-7.571	56.643	63.273	-7.059	1.264	-19.225	69.762
1269	1.269	-41.936	-26.342	17.068	-53.213	-5.931	-7.078	-54.523	-6.087
1270	1.27	-38.843	-16.334	-18.668	-164.535	-4.797	-6.12	-13.354	3.79
1271	1.271	-7.68	24.405	-7.864	-150.228	4.85	-10.988	-18.802	-22.921
1272	1.272	13.024	-14.397	2.085	-58.115	-9.495	-8.493	-54.046	-14.833
1273	1.273	16.698	30.994	-24.513	25.249	-3.714	-20.711	-21.377	-29.969
1274	1.274	-21.051	24.907	-48.778	57.773	1.49	-4.869	10.517	-52.073
1275	1.275	-26.086	8.369	-41.416	28.141	-3.171	1.489	22.856	-45.497
1276	1.276	-30.543	3.17	-61.377	1.328	-7.437	3.402	11.586	9.476
1277	1.277	-26.497	16.537	-91.826	74.379	-16.342	-12.499	1.471	46.449
1278	1.278	-22.871	37.087	-86.545	83.881	-17.512	-10.4	-20.493	66.385
1279	1.279	-32.994	48.169	-61.56	92.474	-20.621	-8.497	-28.939	23.807
1280	1.28	-17.366	-3.381	-48.247	116.63	-13.875	-3.294	-5.814	-3.887
1281	1.281	2.358	-55.11	-44.346	34.855	-5.961	-1.758	-8.988	-29.036
1282	1.282	4.831	-21.593	-2.783	23.796	-9.081	2.484	10.667	-51.846
1283	1.283	-6.829	-27.501	2.464	14.964	-6.196	-1.211	3.072	-31.118
1284	1.284	-26.018	-77.345	-47.452	-73.962	-8.742	-0.061	-31.991	-27.436
1285	1.285	-13.239	-83.935	-53.999	-38.589	-3.147	-3.173	-37.082	17.288
1286	1.286	-20.204	-28.965	-35.775	-6.426	-5.098	-17.898	-14.312	11.301
1287	1.287	-13.794	22.764	-41.16	42.624	-0.458	-15.796	-18.429	-16.374
1288	1.288	-15.708	29.386	-5.862	-56.067	-8.195	-10.018	-14.825	-31.497
1289	1.289	-24.44	-13.215	44.546	-69.159	-17.866	-15.261	-11.628	-27.081
1290	1.29	-19.834	-7.926	11.124	-104.68	-8.958	-13.72	-2.419	-14.711
1291	1.291	-12.701	27.15	-43.811	-50.52	-7.783	-9.472	5.851	-3.48
1292	1.292	6.815	40.571	-36.497	-99.923	-4.677	-13.165	-22.469	-0.189
1293	1.293	9.522	52.817	-16.663	-55.315	-9.507	-12.004	-18.859	-3.256
1294	1.294	1.991	63.939	25.817	-14.872	-15.498	-12.962	-1.828	39.356
1295	1.295	-4.949	53.822	-13.015	-22.377	-17.815	-13.926	1.295	21.199
1296	1.296	14.217	25.499	52.501	24.256	-12.974	-21.841	15.466	-39.746
1297	1.297	-3.59	-31.265	61.319	66.721	-9.672	-18.716	7.947	-47.853
1298	1.298	-10.544	-88.189	4.428	50.15	-7.925	-19.66	0.941	-40.468
1299	1.299	-8.398	-125.286	-17.598	-25.547	-10.426	-9.966	-5.511	-33.884
1300	1.3	-14.192	-105.511	-10.934	-14.493	-8.092	4.38	4.099	-15.688
1301	1.301	-19.391	-87.456	7.304	-24.166	-9.233	-1.399	9.259	-10.251
1302	1.302	-24.012	-159.751	1.892	38.598	-10.381	-6.629	-1.847	4.864
1303	1.303	-19.746	-189.526	-3.082	47.02	-7.653	-20.985	-23.58	9.285
1304	1.304	-26.173	-162.963	-34.98	54.616	-4.136	-15.187	-14.297	13.341
1305	1.305	-29.683	-89.649	2.544	115.453	-11.447	-23.886	-0.176	9.667
1306	1.306	-34.938	38.708	-2.532	9.759	-8.311	-22.333	7.35	-14.137
1307	1.307	-49.681	21.387	-52.807	-91.117	-15.035	-12.263	0.366	-48.56
1308	1.308	-47.571	37.299	7.885	-156.672	-14.218	-5.87	-6.038	-25.686
1309	1.309	-37.911	23.002	32.389	-120.716	-3.528	-4.701	19.114	-46.37
1310	1.31	-22.062	9.816	25.129	-174.565	-10.643	-12.033	2.073	-27.639
1311	1.311	1.341	45.443	31.848	-105.085	-6.916	-3.1	5.153	-17.606
1312	1.312	-1.8	-8.665	50.231	11.782	-0.864	-9.084	-8.938	-20.722
1313	1.313	-10.181	-38.165	22.6	-35.297	-6.047	-12.173	-16.425	-34.855
1314	1.314	-12.706	-11.34	98.163	-107.02	-6.976	-5.384	-9.381	-17.035
1315	1.315	-10.401	29.324	87.267	-67.118	-2.679	-6.158	-28.457	-10.058
1316	1.316	0.254	7.228	-1.629	-55.016	-1.858	-8.489	-30.899	0.576
1317	1.317	-5.541	27.081	-61.244	-43.649	1.674	-10.417	-19.213	-12.934
1318	1.318	-10.768	21.028	-93.667	65.331	-4.281	-8.444	-25.529	-14.556
1319	1.319	-18.71	59.666	-63.999	137.786	-8.301	-17.283	-35.171	-12.894
1320	1.32	-22.991	44.581	-108.674	98.617	-8.846	-0.174	-43.852	-5.67
1321	1.321	-19.333	49.059	-149.378	87.13	-12.104	-7.058	-54.802	13.961
1322	1.322	-13.331	45.032	-127.44	54.89	-11.478	-4.876	-38.849	11.283
1323	1.323	-14.274	18.665	-107.582	25.584	-12.805	-2.899	-28.131	13.761
1324	1.324	-23.135	1.706	-52.732	34.969	-12.393	-4.603	-14.469	-11.96
1325	1.325	-25.251	51.287	-30.768	11.098	-12.75	-12.49	-5.623	-22.045
1326	1.326	-7.252	54.332	2.637	122.674	-10.019	-2.38	-10.123	-18.988
1327	1.327	26.201	34.534	57.45	138.88	-8.838	-8.72	11.672	-16.272
1328	1.328	21.727	6.248	79.383	67.004	-3.99	-7.532	27.456	-8.716
1329	1.329	0.964	-50.485	99.262	1.444	0.869	-10.593	7.812	17.084
1330	1.33	-17.832	-58.625	19.972	13.44	-6.462	-13.471	-9.898	7.057
1331	1.331	13.17	-140.139	-55.782	-40.673	-5.463	-15.945	1.82	-8.609
1332	1.332	9.173	-172.736	-65.45	-70.372	-6.196	-18.219	-4.481	-16.954
1333	1.333	-9.541	-143.192	-56.246	-115.191	-3.838	-14.683	-2.45	-14.488
1334	1.334	-40.439	-44.765	-63.995	6.857	-11.73	-11.341	2.864	-21.495
1335	1.335	-44.464	-5.386	-56.266	94.269	-8.596	-5.876	-1.716	-6.602
1336	1.336	-48.078	6.371	-49.272	46.762	-13.397	-3.9	-14.605	-16.253
1337	1.337	-37.953	17.233	-42.86	-83.366	-15.873	-5.814	8.344	-14.494
1338	1.338	-16.033	46.915	-3.872	-170.876	-13.51	-11.221	11.557	-6.57
1339	1.339	-7.657	55.888	41.658	-123.191	-11.551	-14.696	-2.46	-25.365
1340	1.34	-25.421	31.549	35.912	-22.31	-12.125	-12.753	-25.592	-22.859
1341	1.341	-23.059	24.216	63.813	17.095	-9.207	-8.686	-22.394	-25.186
1342	1.342	-20.893	4.306	89.111	28.858	-8.803	-11.196	3.263	-23.062
1343	1.343	-7.314	-50.616	84.873	104.726	-9.17	-14.487	-27.616	-21.138
1344	1.344	1.416	-43.214	56.006	15.89	-9.547	-11.578	-31.596	-22.889
1345	1.345	12.439	-49.77	-0.542	27.697	-9.158	-17.574	-20.294	0.944
1346	1.346	11.045	-55.756	7.735	-69.99	-12.647	-25.505	-10.175	11.016
1347	1.347	-8.521	-83.422	-43.768	-30.603	-6.074	-24.531	5.569	-17.29
1348	1.348	-22.682	-27.921	-37.127	-114.198	-8.979	-11.749	-2.712	-6.12
1349	1.349	-9.964	8.967	-55.37	-255.408	-6.46	-10.01	-5.196	-2.877
1350	1.35	-21.624	15.432	-83.169	-159.35	-12.071	-11.568	-12.13	0.192
1351	1.351	-32.333	21.355	-58.136	-176.792	-11.484	7.202	-9.968	-13.95
1352	1.352	-14.957	71.276	-71.777	-97.211	-14.765	14.755	-19.628	14.291
1353	1.353	1.253	24.415	-51.05	-24.969	-22.506	-6.339	-31.808	-12.049
1354	1.354	-13.676	-54.96	5.784	-38.232	-21.531	-14.658	-17.489	-15.375
1355	1.355	-23.376	-65.758	46.548	21.315	-14.749	-12.136	-0.062	-12.319
1356	1.356	-14.687	-55.743	-4.914	32.14	-15.524	-5.183	-11.658	-9.676
1357	1.357	-19.345	-28.785	-51.49	-76.528	-6.623	-3.059	-13.765	-7.235
1358	1.358	-18.022	-4.228	-45.238	-62.493	-10.119	-1.113	-11.814	-9.629
1359	1.359	-21.718	18.007	-39.584	-23.353	-9.153	-9.804	-17.035	-3.303
1360	1.36	-30.048	-1.831	-34.366	-11.94	-10.111	-20.842	-9.08	-32.349
1361	1.361	-18.246	-32.117	-57.019	63.41	-7.599	-13.751	-16.243	-19.952
1362	1.362	-19.788	-48.394	5.634	-85.083	-3.54	0.512	-12.566	-16.248
1363	1.363	-21.134	-43.233	86.317	20.55	-2.961	-5.35	-13.743	-19.522
1364	1.364	-6.815	25.592	32.095	39.489	0.329	3.297	-10.671	-22.637
1365	1.365	-20.39	35.598	42.005	91.642	-5.094	1.702	-5.841	2.868
1366	1.366	-22.173	44.665	15.408	-51.796	-0.262	-5.494	-8.386	12.911
1367	1.367	-17.57	20.476	-8.961	44.162	-2.207	-25.047	3.773	-8.947
1368	1.368	-13.355	-1.401	-31.084	131.438	-9.945	-39.161	5.497	-34.516
1369	1.369	-6.99	-75.194	-37.745	-11.901	-2.585	-51.916	-8.851	-51.517
1370	1.37	-3.509	-65.213	17.144	-69.796	-1.619	-44.938	-14.689	-54.581
1371	1.371	-0.403	-38.419	68.856	17.303	-9.548	-17.257	-16.46	-23.398
1372	1.372	-9.307	2.298	22.1	64.555	-6.451	-6.065	-24.418	39.146
1373	1.373	-27.314	-64.42	28.17	-36.906	-1.623	-9.36	-23.055	-23.343
1374	1.374	-29.822	-37.714	0.695	-50.527	-5.898	-6.238	-16.654	1.064
1375	1.375	-18.236	19.16	-4.034	-62.86	-5.137	-3.461	-17.794	23.12
1376	1.376	5.158	11.83	46.464	34.362	-8.635	-5.903	-10.414	16.524
1377	1.377	2.049	-8.105	13.012	73.505	-6.714	-3.509	-11.362	22.509
1378	1.378	27.599	-2.098	-29.495	84.772	-14.481	-9.846	-15.583	-27.429
1379	1.379	-10.149	-18.594	-79.308	73.308	-15.468	-0.109	-14.769	-47.358
1380	1.38	-45.406	-33.794	-85.787	121.974	-14.504	-12.246	-5.277	-41.339
1381	1.381	-49.892	-20.322	-128.322	130.263	-15.275	-16.858	6.507	-24.88
1382	1.382	-37.492	0.274	-144.728	89.04	-12.952	-18.171	4.954	-9.789
1383	1.383	-48.695	11.376	-169.838	7.212	-16.428	-19.293	-2.212	3.747
1384	1.384	-31.69	1.265	-156.222	-69.078	-13.138	-13.258	-8.604	-16.967
1385	1.385	-34.86	-26.948	-143.83	-158.137	-9.087	-12.287	-16.936	-13.302
1386	1.386	-32.197	-30.551	-87.161	20.603	-13.945	-5.521	-24.302	-16.594
1387	1.387	-14.398	-27.17	34.886	-5.236	-12.057	4.131	-27.214	-13.513
1388	1.388	-16.711	-23.987	227.301	-168.194	-4.361	7.755	-15.787	-10.808
1389	1.389	-10.289	-32.249	47.794	22.097	0.813	1.704	1.635	-13.323
1390	1.39	-4.446	-3.942	24.49	-54.974	-2.133	4.736	-5.35	-6.361
1391	1.391	0.777	14.886	45.483	-31.874	-4.693	1.756	-11.777	0.033
1392	1.392	11.796	-2.083	-12.222	-95.508	-7.093	0.929	-13.738	1.976
1393	1.393	10.43	-11.368	40.269	-37.91	-5.214	-6.501	-8.517	-6.731
1394	1.394	16.833	2.702	56.116	-20.487	-3.303	-5.6	5.784	-14.671
1395	1.395	25.195	-10.141	12.849	-68.175	-0.405	-8.181	15.443	-18.91
1396	1.396	9.171	-31.308	25.901	61.831	2.12	-15.598	3.254	-12.479
1397	1.397	-2.397	-23.075	85.395	114.252	-3.304	-12.755	7.914	-6.432
1398	1.398	4.015	-15.611	96.17	2.969	-8.147	-3.124	0.771	-1.199
1399	1.399	-5.64	14.792	106.102	-69.385	-10.071	5.787	-11.029	-7.983
1400	1.4	-0.403	18.932	79.534	-135.453	-14.142	2.365	-9.487	-3.739
1401	1.401	-24.216	-7.353	38.968	-171.115	-16.666	-13.651	0.566	-2.965
1402	1.402	-20.948	-17.382	-72.142	-116.934	-10.261	-15.93	-11.24	7.877
1403	1.403	-30.242	-1.695	-151.826	11.608	-14.528	-26.519	-15.899	12.552
1404	1.404	-32.946	-4.47	-137.714	-40.409	-13.792	-20.681	-17.273	8.28
1405	1.405	-30.431	-17.322	-151.101	-55.949	-11.9	-8.441	-13.589	14.646
1406	1.406	-32.774	-15.081	-163.009	-70.007	-10.005	-13.006	-17.045	-3.375
1407	1.407	-17.886	16.786	-152.416	22.41	-5.963	-17.195	-20.125	-26.615
1408	1.408	-19.833	3.197	-63.847	34.527	-13.898	-18.324	-17.208	-10.945
1409	1.409	-14.592	32.21	-4.424	110.736	-15.076	-0.315	-14.68	-53.535
1410	1.41	-6.636	-1.775	-15.357	160.53	-9.855	38.187	-13.888	-47.546
1411	1.411	-2.352	-52.033	14.195	134.22	-6.937	21.74	-15.796	-42.174
1412	1.412	-14.091	-58.612	130.582	12.527	-7.676	6.679	-13.842	-27.103
1413	1.413	-15.575	-64.637	82.833	-39.641	-14.994	2.328	-10.918	-4.268
1414	1.414	0.37	-48.223	39.646	-23.356	-12.078	-9.887	-17.879	24.793
1415	1.415	6.841	-43.213	-52.501	-37.378	-7.81	-20.911	-11.098	6.068
1416	1.416	4.974	-84.454	-40.773	-23.906	-7.037	-44.496	-5.08	-17.681
1417	1.417	-7.14	-56.8	-8.408	-35.478	-16.53	-53.592	-7.379	-1.992
1418	1.418	-30.866	-21.611	1.338	-24.317	-22.955	-45.113	-2.516	-44.577
1419	1.419	-47.837	10.259	27.975	64.841	-17.015	-37.432	-3.068	-38.588
1420	1.42	-50.883	-2.288	-77.986	100.607	-20.187	-16.237	-7.115	-22.146
1421	1.421	-31.101	-6.061	-92.354	24.918	-15.433	9.389	-11.937	-17.117
1422	1.422	-18.274	-2.784	-26.486	35.154	-4.087	-14.308	-17.916	-12.638
1423	1.423	-29.847	6.523	-86.08	8.882	0.515	-36.084	-10.545	-16.632
1424	1.424	-6.432	3.77	-96.839	49.8	-3.776	-61.609	-5.692	-12.935
1425	1.425	-9.545	-9.064	31.499	-1.622	-2.631	-58.38	-6.453	-9.623
1426	1.426	-6.838	-2.111	153.953	-75.328	-1.46	-36.596	-8.779	-6.461
1427	1.427	-4.305	-34.018	106.268	73.172	5.929	-17.079	-10.723	-9.149
1428	1.428	-6.609	-11.213	33.817	52.636	1.148	-19.844	-11.312	-11.644
1429	1.429	-8.691	1.195	20.459	33.796	-11.965	-13.084	-8.418	-9.346
1430	1.43	-22.204	-17.513	-15.303	-18.441	-21.607	5.882	-0.494	-11.52
1431	1.431	-38.068	-20.683	-69.54	-65.769	-16.371	-1.83	-8.822	-13.473
1432	1.432	-44.466	1.272	-59.832	-224.433	-20.99	0.422	-16.18	-11.72
1433	1.433	-15.426	-6.991	-51.234	-118.418	-10.907	6.769	-15.231	-10.157
1434	1.434	5.293	5.769	5.226	-137.504	-4.483	31.871	-9.249	-8.781
1435	1.435	-13.436	3.371	41.828	-15.005	1.566	35.111	-13.341	-5.125
1436	1.436	-37.201	-11.611	61.621	-30.882	17.678	38.136	-24.204	-1.672
1437	1.437	-27.904	-9.73	104.221	-160.694	10.74	46.366	-19.597	-9.079
1438	1.438	-25.174	16.557	65.692	-37.971	12.905	28.5	-15.379	-8.163
1439	1.439	-17.612	5.284	40.782	-21.929	3.26	26.11	-9.016	-14.211
1440	1.44	3.49	-32.445	17.929	-7.332	1.576	28.186	-5.535	-18.325
1441	1.441	11.825	-47.506	-44.704	58.599	25.439	2.963	-10.772	-14.878
1442	1.442	9.342	-15.595	-107.296	-0.791	1.677	12.943	-9.825	-4.837
1443	1.443	-6.901	-3.233	-66.751	-11.495	-26.536	-2.802	-15.856	2.299
1444	1.444	-21.826	15.584	-29.887	-1.353	-37.727	-5.597	-13.553	-17.274
1445	1.445	-16.036	12.354	-76.757	-9.835	-41.012	-13.203	-17.04	-20.027
1446	1.446	-24.751	21.673	-58.52	-66.358	-25.329	-20.252	-15.109	-17.558
1447	1.447	-23.234	2	-119.437	-14.246	-17.017	-26.733	-6.227	-5.988
1448	1.448	-24.651	-36.408	-176.382	86.956	-29.826	-55.89	-5.092	13.153
1449	1.449	-5.152	-52.746	-198.576	101.483	-8.81	-85.101	0.88	10.618
1450	1.45	3.124	-17.474	-111.29	35.778	-11.581	-59.017	-2.235	-5.661
1451	1.451	5.605	-22.047	19.714	23.975	-29.415	-35.452	-9.012	-20.58
1452	1.452	3.239	15.364	106.999	-73.776	-3.687	-38.796	-3.014	-22.533
1453	1.453	1.068	20.239	154.261	-139.429	13.338	-30.653	-5.351	-6.677
1454	1.454	-8.638	-30.163	168.284	-31.605	16.424	-43.548	-11.93	-4.565
1455	1.455	0.061	-23.571	49.794	69.574	13.722	-55.265	-16.182	-2.661
1456	1.456	-1.492	-17.511	97.412	30.245	-4.064	-31.973	-13.867	-7.913
1457	1.457	-8.66	-12.039	54.327	-53.013	-15.658	2.361	-11.955	-15.89
1458	1.458	-28.194	-17.01	-11.366	-42.037	-5.007	15.825	-7.353	-11.702
1459	1.459	-30.905	-76.572	-70.863	-71.528	-14.724	19.859	-15.152	-10.592
1460	1.46	-33.428	-68.421	-81.479	-8.872	-29.304	-2.324	-14.242	-2.348
1461	1.461	-49.69	-31.409	-31.922	15.649	-38.042	-20.982	-11.387	-9.757
1462	1.462	-39.059	-11.429	30.694	23.028	-30.119	-58.705	-8.928	-24.496
1463	1.463	-41.012	6.815	-26.132	-10.537	-8.472	-104.257	1.649	-47.919
1464	1.464	-32.335	34.533	-77.806	80.756	-5.419	-98.299	0.227	-51.005
1465	1.465	-24.406	19.471	-31.054	67.292	-2.73	-92.89	-8.731	-31.227
1466	1.466	-28.645	5.985	-0.799	7.434	4.823	-57.539	-14.777	7.309
1467	1.467	-19.736	-14.72	-39.5	-3.501	21.126	-25.428	-9.587	1.887
1468	1.468	-1.772	-11.07	-84.875	25.914	23.294	-4.535	-14.454	-14.369
1469	1.469	5.705	19.855	-42.21	34.608	33.015	21.93	-17.377	-19.433
1470	1.47	7.962	-17.7	-36.714	-22.388	27.836	45.819	-18.177	-15.001
1471	1.471	-6.995	-53.025	-92.249	-103.941	4.089	36.596	-18.977	-10.933
1472	1.472	-5.068	-39.565	-70.149	-115.01	-19.659	44.978	-18.425	-7.233
1473	1.473	10.807	-27.185	-103.476	-46.307	-22.692	83.517	-11.105	-17.274
1474	1.474	17.203	14.609	-60.717	-19.927	-36.753	122.241	-4.367	-1.57
1475	1.475	7.549	9.337	11.687	4.2	-49.466	107.099	7.012	-27.086
1476	1.476	-1.129	-36.052	61.312	-107.21	-61.038	175.722	11.632	-3.249
1477	1.477	-12.13	-5.666	160.069	-155.183	-63.166	146.102	4.479	-6.311
1478	1.478	-25.035	-44.35	49.043	44.182	-45.742	65.424	-1.905	-8.993
1479	1.479	-44.334	-79.437	-16.545	87.124	-24.67	32.913	-3.067	-1.427
1480	1.48	-36.761	-111.281	-76.051	21.127	0.817	-16.517	-4.044	-13.024
1481	1.481	-15.667	-48.709	21.695	32.702	-9.281	-97.288	-3.077	-19.398
1482	1.482	-18.394	-3.98	140.265	21.711	0.007	-108.207	-0.554	-9.714
1483	1.483	-20.919	52.916	219.91	11.493	-14.106	-78.627	-12.752	-7.956
1484	1.484	-27.865	74.918	147.746	20.221	-16.564	-69.709	-11.017	6.387
1485	1.485	-21.422	41.41	-23.3	-20.543	-9.508	-45.28	-18.95	12.218
1486	1.486	7.643	11.059	-93.031	-72.269	5.464	-23.083	-11.792	20.951
1487	1.487	3.581	-5.379	-114.126	-65.737	-0.25	-42.872	-10.637	13.04
1488	1.488	-0.119	9.743	-56.426	-108.433	8.505	-36.736	-14.12	5.902
1489	1.489	3.148	-40.568	-4.066	-25.157	-12.186	-53.201	-19.343	-0.471
1490	1.49	-6.144	-34.009	43.403	34.509	-14.915	-38.163	-18.365	-11.301
1491	1.491	-25.889	20.902	0.218	-19.587	-2.189	-24.676	-15.835	-21.363
1492	1.492	-8.087	-1.187	-39.255	10.109	-4.553	-37.213	-8.459	-20.203
1493	1.493	8.147	-61.793	-3.616	-52.407	1.808	-26.27	-15.205	-26.201
1494	1.494	-6.799	-53.71	-57.695	-142.103	23.088	-43.605	-19.438	-16.51
1495	1.495	-20.373	-31.696	-146.315	-106.506	14.773	-21.967	-15.341	-15.33
1496	1.496	-18.614	-65.306	-110.689	-52.434	22.312	-13.785	-14.732	-14.142
1497	1.497	-7.556	-71.437	8.733	16.58	29.276	14.324	-10.058	-28.042
1498	1.498	-20.467	-55.17	56.181	43.278	48.426	55.915	-16.606	-22.194
1499	1.499	-29.121	20.309	70.213	67.744	20.094	83.514	-29.734	-23.894
1500	1.5	-33.712	139.587	30.597	89.935	-14.079	58.365	-35.509	-22.315
1501	1.501	-37.911	91.993	-28.875	83.327	-27.736	35.631	-23.296	-20.938
1502	1.502	-28.96	77.674	25.608	-8.276	-23.736	-26.713	-18.635	-17.261
1503	1.503	-37.241	12.013	-43.133	-126.899	-20.069	-71.173	-28.689	-13.776
1504	1.504	-44.562	-71.318	-177.174	47.836	-30.177	-62.803	-25	-8.538
1505	1.505	-33.716	-103.786	-157.806	24.433	-33.302	-25.681	-6.995	-11.429
1506	1.506	-23.659	-74.064	-140.5	3.345	-24.979	-32.142	5.789	-13.941
1507	1.507	-22.518	-47.305	-93.055	60.954	-12.162	-50.174	17.423	-5.029
1508	1.508	-9.367	-39.176	7.836	43.38	18.245	-77.645	28.089	-6.17
1509	1.509	-0.71	-2.308	-31.684	27.416	30.649	-122.924	22.31	-9.239
1510	1.51	0.799	-49.277	-19.915	12.89	-3.41	-104.483	10.143	-12.111
1511	1.511	5.043	-67.572	77.842	25.927	-16.962	-20.98	11.716	-18.083
1512	1.512	-3.887	-51.118	143.664	-9.932	-4.629	38.876	15.999	-18.846
1513	1.513	4.422	-25.859	108.09	65.793	-1.005	6.625	12.348	-12.278
1514	1.514	-9.519	6.156	97.156	95.286	-18.046	-22.745	-5.621	-16.562
1515	1.515	-26.939	-6.188	47.704	14.562	-33.694	-120.999	-8.107	-22.199
1516	1.516	-19.959	20.119	-50.844	-104.908	-59.18	-133.917	-15.047	-14.263
1517	1.517	3.456	64.785	-90.376	-25.502	-49.064	-98.107	-21.41	-4.553
1518	1.518	12.751	82.995	-54.939	-11.362	-45.919	-22.071	-23.312	-5.679
1519	1.519	-1.367	55.387	-22.745	-50.912	-31.773	47.137	-18.057	-4.489
1520	1.52	-6.009	92.275	-32.778	-62.757	-34.259	73.958	-19.578	-7.575
1521	1.521	-23.797	46.91	-41.787	-8.692	-22.633	82.189	-18.203	-16.456
1522	1.522	-21.467	-32.349	-66.258	99.661	-16.274	74.913	-14.501	-10.442
1523	1.523	-27.847	-173.357	-103.312	-1.529	-14.411	55.041	-6.149	-15.663
1524	1.524	-18.174	-115.625	-96.754	-41.082	-12.72	85.546	-0.886	-12.774
1525	1.525	-26.899	-63.092	-29.591	-29.365	4.621	102.139	-15.557	-11.997
1526	1.526	-22.288	16.426	51.098	-40.201	30.224	46.717	-38.936	-11.241
1527	1.527	-44.025	-26.885	-24.705	-89.712	20	24.694	-29.615	-7.751
1528	1.528	-34.812	-92.819	-54.15	-63.195	29.154	31.152	-21.277	-3.09
1529	1.529	-9.332	-33.382	26.609	-87.54	37.431	85.872	-8.491	-0.174
1530	1.53	0.658	-22.733	58.997	-79.984	3.967	63.581	-10.807	-2.669
1531	1.531	3.687	6.719	-69.588	-140.463	-18.849	43.397	-21.457	-2.286
1532	1.532	-4.684	33.369	-17.416	-34.583	-31.249	-11.82	-11.794	-8.88
1533	1.533	-7.256	57.8	61.99	-48.851	-50.008	-49.033	-6.574	-13.724
1534	1.534	-23.575	20.888	76.3	-61.915	-60.074	-55.796	-8.137	-14.494
1535	1.535	-21.498	-39.71	141.961	-2.201	-31.8	-123.045	-6.793	-12.148
1536	1.536	-7.988	-31.662	58.394	-12.961	-35.45	-114.174	-7.967	-11.545
1537	1.537	18.329	-39.082	25.744	-22.732	-4.447	-89.799	-6.827	-16.185
1538	1.538	14.644	-5.708	55.261	-49.343	16.27	21.276	-3.751	-8.464
1539	1.539	-2.387	0.11	46.276	-25.011	27.558	37.181	-4.743	-9.465
1540	1.54	6.887	-5.456	-75.978	-32.371	37.683	22.898	-7.303	-6.613
1541	1.541	-1.462	-30.76	-128.481	14.534	34.655	62.435	-16.231	-2.39
1542	1.542	0.999	1.061	-144.368	32.782	-7.845	145.921	-17.388	-0.046
1543	1.543	-1.328	13.404	-130.055	82.74	-38.172	113.463	-16.402	-10.847
1544	1.544	-28.984	17.024	-143.143	8.816	-43.539	24.729	-17.36	-28.279
1545	1.545	-55.331	61.682	12.07	77.836	-18.328	-58.6	-13.099	-30.612
1546	1.546	-58.674	43.499	33.083	-2.966	-4.763	-47.688	-9.001	-28.483
1547	1.547	-68.002	48.918	129.246	-13.794	7.623	-136.444	-5.489	-22.667
1548	1.548	-53.932	13.643	181.654	-23.619	49.235	-76.824	-4.88	-10.505
1549	1.549	-30.833	-45.934	38.264	-68.278	76.926	-131.011	-3.099	-8.965
1550	1.55	-27.864	-119.181	-96.491	5.157	51.748	-140.956	-0.582	-16.139
1551	1.551	-19.641	-89.41	-113.862	15.096	-7.927	-132.204	-3.888	-7.244
1552	1.552	-17.2	-151.871	-97.956	41.869	-32.425	-156.855	2.69	-8.415
1553	1.553	-14.952	-78.496	-25.639	33.712	4.455	-105.565	-4.072	-5.323
1554	1.554	-4.384	-68.701	-12.394	85.188	-15.547	-18.491	-6.568	-6.305
1555	1.555	9.073	-95.585	118.791	-15.725	-45.988	16.74	-12.155	-2.06
1556	1.556	10.74	-22.505	136.244	-1.536	-84.733	5.616	-16.947	-12.729
1557	1.557	-10.019	26.625	24.964	11.454	-59.588	-4.501	-13.606	-25.708
1558	1.558	9.675	88.954	-104.939	-24.172	-36.73	4.215	-12.984	-23.972
1559	1.559	-3.147	64.358	-122.094	51.674	-24.302	-36.614	-16.423	-22.425
1560	1.56	-24.282	42.112	-137.762	21.95	-20.582	-73.774	-13.115	-12.361
1561	1.561	-15.994	-18.701	-65.391	120.401	17.171	-40.423	-10.213	-5.966
1562	1.562	-13.498	-75.845	-25.599	1.856	22.207	-58.608	-9.065	2.35
1563	1.563	-15.841	-39.136	34.439	-45.85	-0.609	-42.124	-6.387	-0.77
1564	1.564	-9.491	7.523	2.375	-60.259	-29.619	-16.959	-11.265	2.104
1565	1.565	-15.345	25.68	-7.054	-47.196	-48.397	15.004	-16.147	-2.198
1566	1.566	-6.692	20.248	19.984	-35.548	-31.385	77.569	-15.569	-4.573
1567	1.567	-8.306	-45.341	77.067	-3.342	-15.736	104.366	-17.326	-15.434
1568	1.568	-4.065	-71.914	143.932	-72.684	4.02	128.839	-16.044	-23.397
1569	1.569	-2.9	-79.885	27.532	-81.816	-8.711	106.945	-12.823	-10.41
1570	1.57	-20.914	-87.117	-20.002	-41.341	-6.318	87.352	-6.303	-15.564
1571	1.571	-28.487	-67.122	-63.23	-4.482	4.404	57.391	-9.263	-7.594
1572	1.572	-26.177	-24.574	-23.754	-24.428	21.926	41.383	-11.817	-0.417
1573	1.573	-11.309	2.965	-83.25	-30.321	0.94	-13.856	-11.057	3.267
1574	1.574	-5.542	7.798	-50.616	8.277	15.153	-35.786	-7.551	-5.045
1575	1.575	-7.323	76.452	18.573	-47.384	53.737	-55.737	-4.237	-8.133
1576	1.576	0.594	125.827	-25.952	19.269	59.238	23.402	-2.531	-12.957
1577	1.577	-0.8	99.169	-66.308	28.166	34.185	77.243	-1.254	-24.346
1578	1.578	-20.427	74.816	-73.52	-12.495	-25.328	67.043	-8.66	-22.773
1579	1.579	-23.18	52.722	27.221	-123.6	-49.617	4.305	-5.604	-24.103
1580	1.58	-15.652	5.928	99.47	-76.092	-27.466	-20.232	-0.814	-12.293
1581	1.581	-13.349	-24.374	139.124	-3.894	-7.483	-57.41	1.656	-7.633
1582	1.582	-11.268	-74.163	55.749	-43.391	-25.643	-37.782	-7.309	-8.977
1583	1.583	-9.408	-40.552	-41.919	-78.936	-20.196	-44.077	-10.873	-17.897
1584	1.584	-21.689	14.519	-28.586	-68.056	-35.277	-82.97	-11.919	-23.92
1585	1.585	-26.441	7.167	-135.846	-58.103	-30.816	-88.022	-14.881	-20.855
1586	1.586	-33.681	-39.697	-149.976	-84.713	-26.717	-65.126	-1.77	-6.154
1587	1.587	-32.549	-21.55	-136.795	-43.989	-7.904	-60.927	-3.753	0.236
1588	1.588	-40.846	39.26	-53.479	67.23	-45.57	-71.963	-5.537	-1.705
1589	1.589	-24.76	-34.257	44.16	83.285	-50.514	-61.682	5.465	3.519
1590	1.59	-22.443	-24.514	4.618	40.306	-45.976	-45.848	-10.429	-20.274
1591	1.591	-11.836	-15.717	-55.148	0.898	-33.507	-37.434	-29.622	-64.966
1592	1.592	-37.05	-89.152	-66.153	36.648	-14.679	-19.509	-32.192	-58.929
1593	1.593	-40.404	-99.02	-76.189	4.316	-4.615	-35.594	-25.268	-8.952
1594	1.594	-12.196	-72.183	-31.597	14.433	4.658	-24.835	-18.917	-2.362
1595	1.595	-1.025	-80.131	8.959	77.132	18.758	4.334	-36.357	-8.44
1596	1.596	-11.154	-72.59	16.359	20.498	26.292	8.485	-24.753	-13.876
1597	1.597	10.63	-11.89	117.25	28.021	14.681	65.285	-18.35	11.341
1598	1.598	47.498	-52.451	218.454	21.57	4.043	73.354	-28.024	-2.023
1599	1.599	32.329	-45.04	73.88	-20.935	2.146	110.281	-1.702	2.236
1600	1.6	0.332	-25.133	-60.817	-15.416	14.384	103.602	9.539	-1.344
1601	1.601	-20.426	5.223	-78.318	-40.424	38.185	133.973	6.3	1.914
1602	1.602	-9.247	-11.14	-94.25	-35.762	14.321	139.492	-2.927	-1.283
1603	1.603	-12.572	14.083	-80.004	27.022	4.964	94.142	-17.004	6.851
1604	1.604	-3.296	37.087	-40.551	53.957	-9.202	63.94	-14.434	4.187
1605	1.605	-6	91.453	-28.828	46.041	-16.804	3.217	-16.715	6.457
1606	1.606	-18.753	69.493	47.018	38.836	-23.858	-37.164	-14.589	-8.447
1607	1.607	-21.09	49.671	-22.052	-61.842	-34.603	-88.581	-4.929	-10.37
1608	1.608	-10.472	67.953	-31.052	-76.079	-24.983	-81.759	-10.191	-15.592
1609	1.609	-16.284	51.544	-6.838	-10.186	-19.773	-75.514	-2.298	-20.257
1610	1.61	-25.04	46.578	15.106	-69.771	-21.306	-80.708	-3.694	-27.466
1611	1.611	-36.143	33.126	-31.803	-15.652	-17.024	-105.635	-0.034	-15.673
1612	1.612	-40.459	45.498	-98.92	-45.257	-15.81	-73.47	8.283	-1.369
1613	1.613	-20.995	-11.286	-143.546	-0.599	-9.776	-69.241	3.064	4.415
1614	1.614	-23.801	-100.979	-135.285	7.48	-0.127	-95.443	-11.634	9.628
1615	1.615	-26.409	-112.749	-68.428	-14.542	3.495	-146.819	-43.561	8.109
1616	1.616	-10.225	-101.825	-5.881	32.347	-0.023	-124.672	-29.989	-13.554
1617	1.617	-33.679	-151.158	51.049	50.64	-16.1	-50.646	15.923	-4.257
1618	1.618	-42.998	-142.384	73.15	34.424	-23.052	-40.686	9.944	-46.834
1619	1.619	-34.712	-117.998	106.698	-41.125	-25.143	-121.318	4.495	-77.236
1620	1.62	-27.225	-36.519	186.05	-73.449	-23.192	-153.826	-0.553	-38.558
1621	1.621	-43.533	-4.087	88.389	-83.041	-28.395	-143.989	-14.098	-23.503
1622	1.622	-15.877	25.403	-30.039	-91.7	-20.439	-27.554	-26.433	-9.991
1623	1.623	-12.195	-1.393	-45.866	14.353	1.241	83.621	-45.138	-14.088
1624	1.624	-2.156	-42.115	-2.702	0.224	10.5	184.468	-35.028	-10.451
1625	1.625	-24.051	-34.796	-15.919	13.617	7.771	276.432	5.817	-13.763
1626	1.626	1.471	11.997	-51.557	-69.62	-5.007	264.508	22.269	-23.079
1627	1.627	18.476	-6.255	2.435	-58.545	-11.99	166.719	7.193	-14.824
1628	1.628	-3.393	10.11	150.252	-8.991	-14.182	48.195	2.781	-12.354
1629	1.629	-6.119	5.047	44.163	53.646	-12.367	0.456	15.189	3.905
1630	1.63	-3.639	-17.852	-52.14	-19.68	-10.754	14.62	4.024	-10.941
1631	1.631	12.576	-38.692	-34.677	-9.844	-12.424	53.937	7.427	-8.931
1632	1.632	18.916	-12.504	-18.733	16.867	-13.879	-5.853	23.251	7.003
1633	1.633	16.92	11.144	-61.921	25.013	-7.613	-103.723	15.047	4.885
1634	1.634	11.638	51.853	-48.919	-11.99	-1.716	-195.958	-8.065	6.687
1635	1.635	-12.218	24.032	-60.908	21.524	3.411	-231.704	-17.239	-12.703
1636	1.636	-43.232	38.949	-6.94	15.556	-3.452	-199.324	-19.88	-20.234
1637	1.637	-64.009	107.432	42.229	-34.341	-7.772	-150.077	-22.373	-13.182
1638	1.638	-60.406	117.068	33.21	-81.16	-11.877	-51.658	-29.398	-10.989
1639	1.639	-43.447	54.431	-23.757	-38.468	-11.381	14.07	-31.645	-20.688
1640	1.64	-9.025	13.566	-30.998	44.829	-13.428	49.663	-22.068	-19.113
1641	1.641	-4.556	-23.567	-37.537	9.301	-4.619	38.881	-10.001	-33.579
1642	1.642	-0.478	-70.577	-19.36	-23.205	1.699	29.073	-18.069	-35.635
1643	1.643	-19.273	-150.114	-24.773	-52.94	-6.67	20.268	-19.501	-9.409
1644	1.644	-29.334	-161.014	-29.817	-62.022	2.96	-69.273	-25.946	47.26
1645	1.645	-26.199	-111.604	-16.243	-70.42	9.31	-57.401	-29.416	-9.658
1646	1.646	-0.604	-66.794	-28.509	-48.656	0.947	-24.819	-39.051	-61.368
1647	1.647	9.506	-25.968	-77.61	-15.417	-2.22	64.035	-19.418	-135.33
1648	1.648	6.445	-32.995	-71.025	26.926	-11.218	99.664	-16.623	-105.741
1649	1.649	14.826	0.71	-40.529	-23.108	-14.812	110.472	-24.104	-7.265
1650	1.65	2.088	-29.529	-57.006	-3.344	-11.823	41.361	-45.125	84.834
1651	1.651	-0.218	-68.116	-51.963	-45.971	-14.823	-21.215	-47.787	120.414
1652	1.652	-10.86	-53.023	-1.567	-73.78	-20.912	-29.415	-24.551	152.893
1653	1.653	-28.292	-48.621	18.405	-38.701	-15.429	-7.426	-27.635	83.759
1654	1.654	-35.307	-28.007	60.994	2.35	-14.985	12.38	-13.516	-14.772
1655	1.655	-37.474	28.604	66.432	-25.411	-5.254	6.034	19.949	-54.283
1656	1.656	-12.32	69.147	0.842	-10.359	-8.691	-12.383	24.4	-66.122
1657	1.657	-22.364	91.131	-8.035	49.181	-12.921	-18.034	36.789	-55.34
1658	1.658	-25.435	124.551	-32.565	8.29	-21.014	-23.338	33.161	-25.789
1659	1.659	-5.664	33.096	-54.873	104.403	-29.456	-37.137	23.232	0.865
1660	1.66	-3.137	-32.753	-61.601	117.371	-28.596	-58.102	1.449	-23.573
1661	1.661	-10.118	2.706	-67.709	81.454	-23.866	-24.275	-6.704	-16.264
1662	1.662	9.023	13.372	-51.409	5.354	-10.802	16.74	-14.063	-9.704
1663	1.663	11.553	42.813	-46.598	-24.364	14.258	55.334	-13.888	-23.634
1664	1.664	4.638	-38.052	-33.23	-86.843	10.875	60.346	-11.455	-54.013
1665	1.665	-18.717	-70.697	4.189	-62.488	-17.469	64.84	-26.389	-37.556
1666	1.666	-40.503	-21.285	19.275	-69.931	-13.889	52.465	-36.239	-32.543
1667	1.667	-43.134	41.294	32.871	-130.533	-24.053	26.158	-10.142	-28.156
1668	1.668	-30.303	-80.837	20.622	-57.216	-27.247	9.218	31.266	-15.828
1669	1.669	-9.137	-63.387	-35.873	-86.92	-19.012	0.027	14.724	2.862
1670	1.67	-28.791	16.267	-108.971	-95.865	-21.6	-19.663	-0.508	6.095
1671	1.671	-51.935	59.68	-59.357	-22.595	-14.681	-37.422	-41.872	2.99
1672	1.672	-55.006	46.792	-32.575	6.922	4.435	-35.008	-47.401	0.27
1673	1.673	-12.407	35.302	-25.783	3.186	6.927	-24.153	-22.341	2.782
1674	1.674	-6.383	-18.635	63.405	-5.655	-0.039	-52.889	9.441	-22.954
1675	1.675	-11.752	11.134	74.845	2.583	2.098	-81.581	13.382	-19.655
1676	1.676	-6.703	20.157	150.453	-4.622	-3.708	-62.479	-5.519	8.605
1677	1.677	-29.479	-20.352	120.569	15.321	1.505	-10.764	-22.695	-17.714
1678	1.678	-25.308	-101.695	93.691	33.537	-0.052	-3.313	-13.552	-48.677
1679	1.679	-6.43	-90.747	53.044	39.017	-4.324	-36.813	-39.25	-77.7
1680	1.68	3.722	-61.085	-58.065	114.8	9.99	-42.868	-70.264	-66.456
1681	1.681	6.89	-69.98	-73.985	103.93	4.176	-37.471	-82.68	-42.647
1682	1.682	15.308	-61.873	-59.683	34.789	5.912	-42.487	-48.637	4.385
1683	1.683	7.855	-39.768	-20.176	43.709	-5.133	-46.975	-35.129	105.227
1684	1.684	-8.323	20.88	15.434	-13.229	-15.215	-34.689	-31.136	4.221
1685	1.685	-10.385	29.107	-17.164	-5.854	-14.064	-16.022	10.358	-35.258
1686	1.686	3.216	21.771	-27.334	-25.718	-27.226	-6.027	48.969	-70.891
1687	1.687	8.459	41.812	-36.508	16.853	-25.493	-2.912	94.398	-38.398
1688	1.688	0.534	-13.008	3.921	-10.808	-11.169	-11.12	112.591	30.687
1689	1.689	-21.108	9.166	-77.8	-5.721	14.009	-34.147	73.917	129.177
1690	1.69	-49.313	-24.264	-45.382	-65.228	3.976	-62.22	58.88	63.381
1691	1.691	-30.482	-6.044	-35.553	-40.787	-5.292	-43.319	36.066	3.791
1692	1.692	-13.389	-33.696	-44.375	70.386	-7.971	-46.568	-18.088	-7.029
1693	1.693	-29.006	-109.378	-19.963	54.566	-5.411	-18.28	-25.396	-16.886
1694	1.694	-31.666	-141.985	-12.58	97.654	-12.336	-7.049	-72.182	-25.761
1695	1.695	-29.094	-132.108	-59.341	110.872	-5.898	9.907	-90.311	-17.563
1696	1.696	-31.341	-140.863	-4.4	-20.166	11.59	38.11	-95.662	-24.913
1697	1.697	-7.848	-165.135	76.883	-37.397	9.324	56.863	-70.449	-18.358
1698	1.698	-10.864	-68.622	0.859	-148.417	2.983	66.977	-47.54	-24.405
1699	1.699	-13.475	23.639	-28.93	-105.162	-6.658	45.136	-26.748	-29.829
1700	1.7	-26.14	59.369	-145.548	-170.968	-11.843	36.817	-0.322	-24.679
1701	1.701	-23.73	157.165	-161.44	-87.497	-10.256	23.933	16.805	-20.05
1702	1.702	-0.223	144.034	-89.236	-54.95	-3.055	-6.64	1.26	-15.817
1703	1.703	21.705	155.841	-23.344	14.128	-9.396	-19.189	4.141	-26.906
1704	1.704	13.419	123.324	12.42	-48.305	-17.657	-30.475	6.837	-23.582
1705	1.705	-20.032	113.526	23.514	-88.818	-12.362	-13.414	-9.225	-20.535
1706	1.706	-42.839	32.965	53.313	-66.531	0.48	-22.661	-11.148	-12.289
1707	1.707	-38.728	-21.078	115.781	21.133	-8.164	-2.894	-40.009	-9.855
1708	1.708	-27.457	-129.611	156.426	33.108	-25.516	9.868	-102.39	-16.885
1709	1.709	-10.368	-28.572	60.146	22.345	-23.133	35.535	-39.794	-14.783
1710	1.71	5.375	37.082	20.84	71.903	-16.69	25.379	-96.684	-20.575
1711	1.711	2.735	24.985	9.197	45.243	-18.553	3.413	-89.326	-25.794
1712	1.712	-20.426	13.993	20.181	-76.937	-9.762	-27.783	-55.849	-30.415
1713	1.713	-29.645	-35.323	-28.997	-129.544	-8.109	-73.645	-0.904	-23.234
1714	1.714	-32.287	-97.772	-37.864	-50.17	-3.729	-104.008	95.449	-19.554
1715	1.715	-40.932	-205.857	-62.459	-7.108	2.769	-65.251	161.229	-1.589
1716	1.716	-17.654	-132.719	-55.402	-20.256	-0.636	-9.665	172.997	16.197
1717	1.717	-14.516	-44.043	-88.961	-8.452	-12.367	-2.288	140.472	13.881
1718	1.718	-22.804	-32.336	-131.436	24.003	-20.242	4.278	12.242	3.258
1719	1.719	-20.25	-43.338	-136.718	-64.779	-24.434	-1.767	29.81	-25.745
1720	1.72	-3.938	-73.063	-101.481	-29.088	-30.745	3.614	14.032	-21.645
1721	1.721	28.042	-46.43	-32.646	3.372	-27.181	-1.458	-29.08	-2.828
1722	1.722	41.635	-54.527	76.251	-6.474	-26.131	-5.968	-42.22	0.51
1723	1.723	29.294	-17.512	235.487	-15.284	-23.134	-10.095	-6.637	-8.72
1724	1.724	3.054	29.427	172.209	-55.905	-18.774	-13.805	-17.462	-11.397
1725	1.725	6.42	59.949	37.64	-63.251	-13.063	-3.751	12.121	-8.895
1726	1.726	-15.387	65.496	20.329	10.753	-9.485	-6.828	20.995	-11.211
1727	1.727	-46.487	30.259	-27.145	20.709	-12.697	-15.129	-3.433	-4.793
1728	1.728	-58.827	43.565	-70.236	29.758	-3.72	-27.87	-10.754	-6.671
1729	1.729	-40.03	63.901	-135.905	21.669	-4.803	-30.179	-84.64	-8.341
1730	1.73	-22.969	59.934	-147.638	73.378	1.272	-40.888	-94.464	-9.873
1731	1.731	-32.224	49.57	-115.12	80.142	0.373	-39.051	-85.551	-8.496
1732	1.732	-29.478	2.258	-105.351	25.298	7.206	-33.907	-44.854	-7.291
1733	1.733	-21.9	-17.859	-78.637	62.272	15.178	-29.314	-22.668	-15.538
1734	1.734	-19.54	-23.976	27.234	-25.204	9.983	-45.225	-2.602	-5.707
1735	1.735	-25.903	3.808	186.056	-37.007	3.233	-38.874	-20.668	-1.993
1736	1.736	-12.361	-71.641	164.955	17.259	2.482	-29.229	-48.215	-10.31
1737	1.737	-10.622	-60.472	107.223	-32.022	-9.706	-27.528	-73.236	-15.549
1738	1.738	-15.251	-50.357	89.628	-76.652	-21.899	-3.757	-77.572	-4.682
1739	1.739	-8.058	-59.095	-85.434	-52.197	-23.427	47.679	-73.418	-26.268
1740	1.74	8.991	-67.203	-108.821	44.279	-10.428	84.593	-16.695	-29.199
1741	1.741	2.022	-74.609	-172.337	-21.491	-8.667	104.461	-8.596	-31.83
1742	1.742	-0.088	-54.708	-76.287	-9.652	-13.291	61.84	-15.987	-19.048
1743	1.743	-9.738	-12.056	-58.849	66.35	-14.638	45.344	-9.473	-7.437
1744	1.744	-21.918	-61.885	-74.581	-42.127	-13.464	30.22	-15.539	-9.606
1745	1.745	-29.84	-95.318	26.558	-114.144	-21.774	16.674	-10.232	-3.845
1746	1.746	-11.051	-3.727	145.045	-74.618	-14.392	4.341	4.76	-12.579
1747	1.747	-13.566	9.522	65.598	-86.503	-5.45	-6.756	9.11	-23.627
1748	1.748	-34.645	-2.167	80.059	76.201	-1.937	3.45	4.967	-10.663
1749	1.749	-37.348	30.608	40.654	99.365	-5.004	-5.739	-13.84	-30.028
1750	1.75	-29.798	40.751	-42.741	35.879	-0.142	8.425	-10.543	-22.489
1751	1.751	-32.12	32.071	-53.658	16.728	-0.903	10.94	-26.203	-15.518
1752	1.752	-12.962	56.673	-63.576	34.401	-6.516	-19.472	-28.913	-0.607
1753	1.753	-5.398	49.469	-90.311	-12.953	-11.343	-82.057	-26.418	1.341
1754	1.754	-3.046	-10.998	-130.942	-27.05	-13.289	-126.836	-19.482	-10.844
1755	1.755	-0.897	-35.429	-64.091	-118.933	-4.401	-118.753	-4.628	-9.276
1756	1.756	1.03	-28.194	70.262	-59.113	-3.255	-96.705	20.466	0.841
1757	1.757	-7.711	45.495	12.636	-4.657	-6.755	-49.87	44.213	4.59
1758	1.758	-18.764	35.323	-74.742	25.23	-5.823	5.086	53.453	1.173
1759	1.759	-11.606	61.717	-122.258	-36.986	-4.91	12.41	84.532	-12.731
1760	1.76	-15.284	102.346	-79.095	69.166	-12.884	5.813	46.958	-22.41
1761	1.761	-16.45	-8.686	-39.556	83.682	-11.941	-12.425	31.807	-24.173
1762	1.762	-13.369	-151.854	-27.743	70.696	-18.718	-17.901	27.362	-13.168
1763	1.763	-14.354	-132.801	91.633	35.088	-16.201	-12.942	23.371	-6.019
1764	1.764	-22.314	-45.545	266.522	-62.621	-13.862	-44.958	12.224	5.793
1765	1.765	-29.687	33.737	289.721	-101.988	-9.002	-40.972	8.986	10.451
1766	1.766	-26.813	19.208	56.666	-66.274	-1.633	-37.34	-19.213	-5.385
1767	1.767	-13.656	6.137	-98.393	-33.703	1.267	-27.256	-68.34	-11.694
1768	1.768	-3.968	-29.211	-126.512	-43.523	-4.767	-11.565	-88.303	-5.776
1769	1.769	-5.695	-39.818	-49.739	-70.211	-5.574	-19.867	-45.902	-3.989
1770	1.77	-13.617	-10.082	-166.082	51.838	-12.179	-22.349	-18.423	-15.029
1771	1.771	-23.67	-72.459	-229.502	34.446	-7.936	-6.049	-23.628	-22.241
1772	1.772	-14.742	-96.556	-171.769	-13.131	-7.168	8.942	17.367	-34.056
1773	1.773	-11.257	-133.182	-14.204	30.04	-18.001	-0.641	0.706	-10.262
1774	1.774	-8.198	-166.313	91.808	16.811	-22.643	-26.911	46.021	6.776
1775	1.775	-5.357	-98.861	72.791	-42.897	-18.38	-45.653	27.647	-8.91
1776	1.776	-4.636	35.738	55.427	-53.813	-11.993	-7.9	11.056	-11.636
1777	1.777	-13.607	170.738	39.595	-83.547	-8.51	27.346	-64.752	-50.164
1778	1.778	4.305	188.402	-61.453	14.84	-15.875	40.9	-54.068	-66.603
1779	1.779	6.752	109.073	-48.318	1.623	-18.779	69.877	-64.074	-21.126
1780	1.78	-0.25	123.585	-60.149	-81.855	-5.617	81.019	-37.504	-2.948
1781	1.781	-10.876	84.288	37.616	-49.481	-7.533	57.146	-61.982	2.458
1782	1.782	-8.897	1.037	-28.215	-19.986	4.68	22.59	-69.361	7.448
1783	1.783	-28.219	-31.48	7.277	-11.306	-3.235	8.927	-49.378	-6.151
1784	1.784	-30.721	-159.728	83.083	-52.197	-7.471	12.908	-31.139	-2.103
1785	1.785	-9.622	-212.132	-5.722	-89.405	-6.298	16.5	-3.38	-5.716
1786	1.786	-6.911	-259.637	30.034	-69.726	-0.297	19.738	1.743	-8.947
1787	1.787	-24.692	-129.552	105.938	-27.231	4.919	4.045	24.639	-12.002
1788	1.788	-45.738	-76.947	56.502	-32.755	-4.022	-4.289	20.586	-14.731
1789	1.789	-42.976	66.401	29.651	-37.897	-2.904	-17.072	16.923	-27.601
1790	1.79	-35.372	85.72	-43.983	-5.991	-6.025	-19.353	20.273	-25.365
1791	1.791	-28.362	68.314	44.602	22.976	-16.857	-17.12	-7.881	-19.086
1792	1.792	-17.692	-42.952	-86.864	11.478	-9.683	-15.054	-26.627	-17.244
1793	1.793	-15.708	-86.07	-139.405	21.384	-13.349	-9.787	-23.331	9.06
1794	1.794	-13.937	-20.311	-91.859	-25.729	-16.834	-30.525	-7.658	5.374
1795	1.795	-12.379	15.153	-48.721	61.61	-24.174	-61.716	-10.389	-4.706
1796	1.796	0.603	4.214	-35.502	49.481	-21.261	-99.297	2.402	-14.014
1797	1.797	2.377	-5.568	-23.581	16.661	-16.99	-94.301	14.071	-16.786
1798	1.798	0.832	-32.061	-34.397	-32.879	-22.585	-53.096	-0.756	-9.27
1799	1.799	-3.447	25.047	-4.784	-6.095	-23.152	-25.458	-18.097	-11.59
1800	1.8	-12.365	62.196	4.094	-30.521	-14.422	-10.419	-6.437	-13.751
1801	1.801	-8.887	82.251	-4.12	-126.959	-1.241	-5.971	8.483	-11.83
1802	1.802	-9.851	64.046	47.444	-61.211	-6.467	6.417	2.674	-10.079
1803	1.803	-12.708	47.63	53.95	22.063	4.545	-4.896	4.421	-11.588
1804	1.804	-20.627	93.225	-1.011	-32.18	0.266	-28.892	9.107	-15.809
1805	1.805	-21.591	87.215	21.101	-22.504	3.917	-32.201	1.978	-35.356
1806	1.806	-14.79	81.752	14.643	-31.564	9.924	-40.671	-9.77	-38.094
1807	1.807	-13.996	66.607	-15.491	25.17	13.051	-12.519	-33.504	-25.392
1808	1.808	-18.062	-2.178	-20.666	3.08	12.135	13.856	-36.703	0.276
1809	1.809	-7.229	-150.459	-45.668	-16.896	0.738	10.896	-14.734	24.035
1810	1.81	0.722	-129.707	-114.3	74.677	-7.193	14.473	-22.965	27.066
1811	1.811	-0.619	-110.913	-65.017	35.334	-23.062	0.721	-46.178	18.729
1812	1.812	-20.143	11.193	-20.408	71.019	-16.669	-6.49	-55.472	0.897
1813	1.813	-17.41	58.56	-28.549	16.869	-26.356	-17.799	-12.971	-10.763
1814	1.814	-19.916	44.135	-50.493	7.04	-24.627	-19.62	54.06	-12.876
1815	1.815	-12.946	-48.049	-30.296	33.713	-13.599	1.949	45.007	-18.688
1816	1.816	-15.067	-179.403	-11.885	41.825	-3.54	-6.118	20.508	-44.991
1817	1.817	-24.734	-197.028	-6.476	34.598	10.764	1.649	-1.719	-71.311
1818	1.818	-29.934	-117.705	-11.588	54.6	1.095	-0.493	4.677	-19.825
1819	1.819	-21.985	-16.865	-7.227	36.285	-7.61	-19.519	22.693	2.274
1820	1.82	-9.015	-30.321	-27.931	-24.68	-15.522	-21.956	-16.081	35.728
1821	1.821	-7.281	-114.212	28.701	-16.382	-14.148	-56.898	-0.991	5.269
1822	1.822	7.05	-125.669	101.995	-23.523	-17.812	-51.715	-14.52	-0.172
1823	1.823	12.882	-76.9	52.74	23.445	-9.489	-10.337	-18.482	-25.365
1824	1.824	0.703	3.359	-45.506	5.487	-6.398	6.235	-7.164	-11.803
1825	1.825	-10.311	13.936	-84.644	-21.966	0.355	21.386	-17.156	-7.697
1826	1.826	-14.572	-15.924	-72.538	53.824	1.111	7.806	-14.064	-11.362
1827	1.827	-18.252	-7.034	-39.758	21.345	3.43	11.874	-16.815	-28.348
1828	1.828	-29.096	17.476	-49.375	-47.606	-3.126	46.006	-29.689	-19.059
1829	1.829	-30.428	24.907	-58.193	-56.425	-9.091	59.62	-60.099	-10.739
1830	1.83	-49.947	4.986	-66.315	17.024	-21.232	30.643	-64.198	-13.209
1831	1.831	-64.061	-1.112	44.925	-32.324	-22.909	56.996	-75.428	7.928
1832	1.832	-35.79	82.081	124.739	-5.715	-18.215	53.707	-72.21	10.636
1833	1.833	-9.451	-1.345	81.783	18.597	-16.806	19.232	-31.461	-27.843
1834	1.834	0.601	9.326	68.841	-62.886	-15.634	5.624	-36.918	-77.751
1835	1.835	-2.521	-20.491	33.522	-52.043	-14.489	-15.154	-41.934	-57.812
1836	1.836	-10.842	-11.786	44.548	-140.952	-7.183	-33.996	-19.052	-39.632
1837	1.837	-28.64	-85.351	54.556	-129.29	5.557	-30.757	18.543	10.353
1838	1.838	-30.967	-36.145	45.895	-118.622	0.316	-15.117	23.624	71.022
1839	1.839	-24.603	-45.195	21.671	-128.58	-14.024	-29.294	0.825	30.363
1840	1.84	-3.345	77.066	-15.205	-12.051	-23.738	-67.851	13.245	37.662
1841	1.841	-0.679	59.823	-21.737	99.273	-25.506	-84.323	69.99	17.678
1842	1.842	-23.948	44.027	-51.986	-1.793	-20.874	-49.1	61.874	-37.266
1843	1.843	-14.672	116.252	-46.605	-15.082	-7.904	-7.858	54.518	-29.847
1844	1.844	-6.353	129.382	-71.872	-50.838	-16.632	-24.301	47.939	-23.157
1845	1.845	-13.9	46.11	-48.985	68.455	-15.107	-29.366	5.374	-17.028
1846	1.846	-11.58	-51.446	-28.157	84.348	-7.964	-33.871	-22.299	10.775
1847	1.847	7.587	-143.432	-31.764	-16.652	-4.293	-46.336	-37.382	-24.445
1848	1.848	10.121	-131.595	-21.645	-108.686	-0.805	-12.379	-41.821	-38.062
1849	1.849	3.179	-77.369	-37.23	-1.357	-10.492	1.081	-29.441	-17.322
1850	1.85	1.086	-27.878	-39.817	-44.49	-7.823	-28.652	-3.141	-20.793
1851	1.851	-8.571	53.067	-11.41	-57.769	6.464	-24.759	0.145	-30.443
1852	1.852	-27.903	-0.866	-30.084	25.428	12.234	31.726	-9.134	-39.211
1853	1.853	0.37	-89.534	-81.429	-72.468	6.975	72.113	-34.688	-30.564
1854	1.854	4.053	-29.756	-103.264	45.943	5.413	64.465	-17.665	-7.115
1855	1.855	-19.751	-18.563	-69.609	-33.633	-16.294	30.682	-26.948	14.557
1856	1.856	-16.634	-8.38	-63.418	38.579	-31.967	24.459	-24.25	45.455
1857	1.857	-8.293	54.201	-90.963	-27.236	-46.08	-58.917	-31.808	32.868
1858	1.858	-15.821	127.463	-55.651	8.38	-12.585	-214.258	-41.891	-3.721
1859	1.859	-27.415	176.643	13.106	-89.46	0.973	-277.824	-25.637	-0.242
1860	1.86	-25.273	149.589	161.075	-76.459	-3.083	-143.222	-2.189	-44.993
1861	1.861	-31.074	43.518	181.91	-16.953	-6.769	-90.888	-11.459	-26.827
1862	1.862	-25.872	-173.134	85.613	-6.319	3.275	-43.448	31.114	0.777
1863	1.863	-14.895	-203.645	33.244	-36.101	6.38	-29.296	49.318	-44.771
1864	1.864	-13.59	-118.796	-14.258	-27.326	-1.927	-16.262	43.965	-14.489
1865	1.865	-20.024	9.486	-28.448	-35.599	0.606	19.27	-1.401	-31.021
1866	1.866	-16.592	32.734	-41.527	-87.403	12.248	51.729	16.894	-26.092
1867	1.867	-17.648	11.597	-77.055	13.284	-11.135	81.213	0.519	-30.644
1868	1.868	-4.981	-46.138	-44.122	159.259	-14.195	107.764	-4.476	-43.153
1869	1.869	-3.321	41.321	-33.289	28.999	-28.323	115.692	-45.664	13.467
1870	1.87	-4.932	184.731	-23.453	-23.593	-25.818	78.507	-62.068	37.797
1871	1.871	-26.656	204.099	-32.418	-71.346	-14.237	17.8	-67.096	-13.922
1872	1.872	-29.781	116.694	-56.83	-28.327	-3.626	9.595	-89.91	-7.416
1873	1.873	-15.68	-26.521	-49.55	-67.936	-5.595	17.076	-77.511	-25.699
1874	1.874	-18.226	-161.176	-43.031	-56.208	3.099	37.225	-20.805	-31.241
1875	1.875	-1.986	-73.604	-37.173	-2.019	4.665	79.998	19.823	-16.266
1876	1.876	-8.364	-153.102	-31.932	67.057	-5.348	52.483	27.192	-39.216
1877	1.877	-14.168	-167.439	-37.21	-31.399	-24.832	-2.94	20.664	-18.62
1878	1.878	-26.356	-127.849	31.271	86.977	-33.082	-10.117	-21.846	-15.074
1879	1.879	-31.011	-139.383	100.233	39.293	-40.578	-3.354	-5.341	-11.898
1880	1.88	-23.885	-41.332	-34.15	53.593	-33.58	-9.242	-0.25	3.667
1881	1.881	-32.873	-133.205	-53.319	145.857	-18.669	-25.677	41.022	34.706
1882	1.882	-29.482	-168.541	-35.855	110.34	-12.865	-40.773	46.475	-2.948
1883	1.883	-13.452	-27.173	-19.945	34.599	13.471	-27.183	21.363	-8.099
1884	1.884	-1.848	-46.268	-34.375	-14.695	24.729	-23.064	-10.511	5.296
1885	1.885	-8.26	-28.862	-21.367	30.069	41.779	-26.678	-14.564	9.184
1886	1.886	-14.086	18.688	38.07	86.996	19.956	-43.655	-18.255	-47.664
1887	1.887	-15.838	90.839	-16.352	109.091	0.274	-65.46	-8.153	-72.17
1888	1.888	-11.175	130.279	-6.851	8.252	-7.212	-51.292	-11.173	24.133
1889	1.889	1.841	-24.853	19.437	-92.797	4.463	-53.794	-19.427	37.258
1890	1.89	17.772	-45.823	-5.219	-79.586	-10.388	-60.795	-26.96	25.368
1891	1.891	19.962	12.037	-12.773	4.144	-27.792	-62.947	-24.635	-28.902
1892	1.892	-5.151	-40.32	33.925	37.105	-30.108	-60.991	-22.477	-58.62
1893	1.893	-15.192	7.295	64.177	27.542	-10.956	-34.607	-16.615	-67.676
1894	1.894	-18.273	-64.903	-19.23	-52.831	-8.424	-8.2	-11.324	-75.936
1895	1.895	-15.541	-51.828	-31.279	-106.819	-15.37	-4.838	-6.632	-68.702
1896	1.896	-18.036	-16.371	22.565	-116.416	-17.481	4.549	-8.014	32.028
1897	1.897	-29.623	59.264	32.14	-178.605	-19.398	41.641	-4.391	75.118
1898	1.898	-35.988	29.342	-12.864	-56.229	-7.17	56.893	-5.576	-17.092
1899	1.899	-45.645	-15.647	-21.28	-108.505	16.688	89.019	-6.52	-148.386
1900	1.9	-33.453	-72.787	-43.615	2.999	13.427	109.916	-11.336	-270.942
1901	1.901	-28.81	-65.613	-10.323	17.428	16.544	113.768	-13.797	-286.863
1902	1.902	-24.565	-5.163	-16.413	30.745	2.448	110.625	-4.835	-70.139
1903	1.903	-15.684	-29.786	-99.698	-28.655	-10.293	95.119	-8.279	22.747
1904	1.904	-14.529	-141.282	-87.97	-61.033	-3.3	52.714	-17.988	332.782
1905	1.905	-28.458	-94.074	-77.134	-90.37	-30.951	-26.489	-9.131	291.582
1906	1.906	-18.783	93.463	-27.792	-45.493	-34.625	-80.541	-17.496	178.967
1907	1.907	-17.017	169.938	-18.899	-20.938	-31.347	-70.542	-20.647	144.937
1908	1.908	-15.435	146.496	5.49	45.963	-28.281	-79.41	-25.487	113.987
1909	1.909	-5.355	167.619	86.929	55.075	-30.989	-71.374	-28.03	-26.905
1910	1.91	2.579	71.467	162.843	47.101	-18.202	-49.397	-15.857	-52.423
1911	1.911	16.912	-139.977	54.406	69.446	-15.872	-15.862	-7.159	-29.204
1912	1.912	18.854	-280.67	-75.589	36.302	-26.516	-21.771	-15.103	-50.285
1913	1.913	10.159	-203.821	-93.141	-54.882	-28.45	-60.347	-19.386	-31.078
1914	1.914	2.254	52.167	-109.263	-41.522	-19.761	-85.376	-15.808	-48.484
1915	1.915	6.534	86.265	-37.287	-29.455	-15.166	-71.676	-24.239	-32.54
1916	1.916	26.098	55.333	-24.332	-18.457	-8.067	-8.989	-23.47	-46.762
1917	1.917	23.42	83.403	11.02	-28.206	-1.721	17.907	-8.982	-33.512
1918	1.918	-4.804	108.889	21.556	34.577	16.224	42.534	-2.832	-21.62
1919	1.919	-15.983	-7.573	31.295	-38.475	13.651	35.394	-4.947	-32.383
1920	1.92	-19.225	-28.734	22.239	-67.996	20.559	-38.405	0.102	-22.406
1921	1.921	-34.857	29.03	14.026	-41.365	18.377	-87.753	-4.701	-31.178
1922	1.922	-26.523	81.56	65.673	-33.253	12.538	-204.325	-6.182	-22.975
1923	1.923	-23.996	65.624	-21.768	-25.749	0.322	-188.522	2.617	-15.522
1924	1.924	-45.077	51.128	-33.601	-86.203	-23.501	-116.426	20.502	-8.843
1925	1.925	-64.81	64.074	-22.78	-61.679	-40.565	-50.746	-13.05	-14.739
1926	1.926	-52.019	52.174	46.356	-39.433	-43.688	-15.241	-35.949	-20.028
1927	1.927	-45.043	-67.358	37.543	34.664	-41.019	-47.903	-40.043	-14.879
1928	1.928	-30.132	-178.738	-51.915	5.201	-23.261	-18.521	-28.799	-19.186
1929	1.929	-4.981	-193.037	-87.41	-21.356	-7.047	43.789	-38.857	-14.972
1930	1.93	25.975	-127.159	-119.753	-78.086	3.556	84.305	-16.966	-11.135
1931	1.931	21.921	-138.815	-70.46	-41.128	13.207	91.537	2.81	-7.682
1932	1.932	-4.388	-84.618	-25.77	-21.362	0.99	30.805	5.352	-4.408
1933	1.933	-7.648	24.003	31.24	57.837	-10.07	-9.982	26.415	-6.99
1934	1.934	8.072	67.3	24.112	3.44	2.896	-17.472	51.828	-14.399
1935	1.935	-6.007	54.289	-9.071	52.57	-16.456	-10.981	54.989	-11.907
1936	1.936	-23.784	18.811	33.736	7.658	-18.959	-17.08	14.037	-9.618
1937	1.937	-54.139	-35.224	117.09	80.868	-11.996	21.453	-2.567	-11.434
1938	1.938	-66.51	-84.42	105.242	110.203	-18.385	56.433	-7.736	-13.093
1939	1.939	-55.271	-111.019	-57.499	47.338	-16.457	79.022	5.715	-14.498
1940	1.94	-31.452	-70.431	-127.106	-75.176	9.871	41.295	9.744	-18.604
1941	1.941	-15.757	-18.914	-148.161	-93.001	13.542	5.88	6.124	-17.308
1942	1.942	-13.028	14.554	-128.964	-45.794	23.575	10.15	-45.262	-13.754
1943	1.943	-0.246	45.043	-41.357	-60.463	7.858	22.426	-67.269	-16.775
1944	1.944	-2.573	61.976	6.293	31.265	-6.308	18.669	-60.66	-11.874
1945	1.945	-8.966	16.984	107.3	42.604	-3.845	-5.205	-30.243	-17.809
1946	1.946	-10.919	-0.709	67.805	-12.044	-1.592	-27.137	-24.828	-20.035
1947	1.947	1.259	16.112	56.014	-42.071	-16.563	-46.891	-50.072	-19.253
1948	1.948	-3.427	21.5	45.278	-15.83	-30.163	-39.282	-72.907	-23.707
1949	1.949	0.761	35.274	15.78	24.375	-14.306	-22.971	-43.863	-19.562
1950	1.95	-5.703	14.753	-46.631	75.683	-7.914	-29.282	-40.209	-12.609
1951	1.951	-6.927	11.228	-87.223	14.835	-9.854	-0.158	-36.845	-27.38
1952	1.952	-12.193	42.248	-94.636	22.674	-11.597	12.261	-21.12	-33.761
1953	1.953	-5.447	104.852	-88.213	0.24	-16.266	15.874	21.456	-19.977
1954	1.954	-15.142	113.844	-118.803	-33.733	-17.658	5.691	39.649	-10.955
1955	1.955	-26.974	73.267	-46.771	-16.077	-16.523	-28.84	23.221	6.952
1956	1.956	-38.043	36.502	-17.231	22.215	-10.576	-33.386	28.296	9.567
1957	1.957	-33.795	-50.619	-26.141	-13.197	-0.945	-12.787	-22.005	3.314
1958	1.958	-19.477	-205.481	47.242	-54.686	-2.147	5.861	-2.082	-10.161
1959	1.959	-9.811	-311.141	17.681	-71.32	-5.637	2.44	3.95	-25.965
1960	1.96	-15.049	-330.156	26.72	-137.05	-8.705	17.953	9.415	-19.679
1961	1.961	-10.411	-277.697	51.23	-110.507	-7.637	31.915	-5.632	-6.26
1962	1.962	-9.065	-198.328	88.218	-102.532	-5.012	24.238	26.406	-8.132
1963	1.963	-12.757	-68.492	107.979	8.309	7.241	17.129	72.391	-3.603
1964	1.964	-6.784	-16.127	16.179	-39.601	16.026	-10.7	42.144	-22.481
1965	1.965	-7.785	95.297	2.835	32.394	17.66	-22.056	58.735	-40.397
1966	1.966	-16.719	109.772	38.45	19.044	-1.036	-32.208	63.89	-14.735
1967	1.967	-15.57	123.001	49.278	-40.8	-13.745	-79.294	41.202	-4.74
1968	1.968	-18.693	134.867	-59.337	13.29	-11.365	-59.398	-21.158	4.486
1969	1.969	-19.713	102.391	-16.09	42.947	-17.687	-16.8	-47.71	18.512
1970	1.97	-19.002	33.165	-55.476	105.578	-15.707	21.937	-55.735	5.655
1971	1.971	-8.419	6.28	-91.042	-0.21	-20.876	6.839	-62.986	7.935
1972	1.972	-7.138	30.538	-123.627	-101.291	-19.288	-15.976	-69.471	-6.966
1973	1.973	-0.822	8.356	-34.925	-88.207	-23.518	-3.614	-26.791	-16.613
1974	1.974	0.285	-25.252	-23.46	-76.389	-6.469	15.175	-10.241	-14.893
1975	1.975	-2.864	-19.434	-56.193	-65.543	-13.43	5.18	4.973	-19.656
1976	1.976	-5.839	-14.195	-66.154	-16.106	-11.321	-3.979	-26.898	-18.437
1977	1.977	-13.814	0.675	-92.857	-78.585	-17.108	4.476	-72.74	-17.331
1978	1.978	-8.605	-31.597	-3.313	-5.131	-18.809	-28.905	-78.664	-16.233
1979	1.979	-11.506	-44.387	-15.149	-74.204	-17.207	-79.091	-62.111	-19.437
1980	1.98	-19.408	-3.131	60.685	60.193	-15.793	-72.306	-56.924	-10.613
1981	1.981	-24.587	57.607	11.288	194.902	-1.396	-41.663	-15.419	-7.197
1982	1.982	-31.32	16.775	-69.358	72.576	4.473	-46.856	23.564	-2.047
1983	1.983	-28.787	53.585	-123.51	25.241	-4.188	-31.577	69.31	-16.825
1984	1.984	-24.71	20.016	-153	-17.676	-5.716	-54.264	26.939	-31.776
1985	1.985	-13.852	38.171	-54.545	-4.383	-12.854	-33.35	10.566	-22.143
1986	1.986	-21.794	32.724	63.804	-39.818	-21.746	23.572	35.768	-23.938
1987	1.987	-11.765	47.738	143.367	57.991	-34.884	64.441	22.2	-0.188
1988	1.988	-10.651	61.086	71.273	18.794	-29.635	72.046	-15.458	16.795
1989	1.989	-7.21	40.172	31.686	-16.534	-28.064	11.729	-60.951	1.078
1990	1.99	-8.18	89.149	19.57	16.096	-20.853	20.19	-115.79	-7.311
1991	1.991	-17.047	-11.805	8.484	65.435	-6.472	13.133	-108.376	0.185
1992	1.992	-30.146	-141.919	-40.977	20.699	7.118	-33.552	-47.76	-20.944
1993	1.993	-24.878	-369.547	39.769	29.017	19.343	-27.506	-7.161	-6.83
1994	1.994	-23.282	-338.596	7.455	21.808	27.309	-11.122	0.07	-4.323
1995	1.995	-10.286	-254.222	-2.273	-11.545	28.66	-16.202	33.459	-15.917
1996	1.996	-15.485	-74.876	6.756	-29.611	22.248	-48.069	88.447	-30.817
1997	1.997	-1.156	-5.309	-66.59	-1.898	4.191	-76.913	6.97	-9.522
1998	1.998	16.273	58.088	-96.267	73.753	-19.102	-57.872	-3.901	-1.228
[truncated: 16,876 more rows]
