# Supplementary material for: Associations between lower-limb muscle activation and knee flexion in post-stroke individuals: A study on the stance-to-swing phases of gait
Source: PLoS One. 2017 Sep 8;12(9):e0183865. doi: 10.1371/journal.pone.0183865 (PMC5590852; doi:10.1371/journal.pone.0183865)
Supplement: S1 Dataset — (ZIP) [file pone.0183865.s001.zip › S1_Dataset/Patient group/9/2/point.csv]

Frame	Time	sacrum.X	sacrum.Y	sacrum.Z	r asis.X	r asis.Y	r asis.Z	r thigh.X	r thigh.Y	r thigh.Z	r bar 1.X	r bar 1.Y	r bar 1.Z	r knee 1.X	r knee 1.Y	r knee 1.Z	r knee 2.X	r knee 2.Y	r knee 2.Z	r bar 2.X	r bar 2.Y	r bar 2.Z	r mall.X	r mall.Y	r mall.Z	r met.X	r met.Y	r met.Z	l asis.X	l asis.Y	l asis.Z	l thigh.X	l thigh.Y	l thigh.Z	l bar 1.X	l bar 1.Y	l bar 1.Z	l knee 1.X	l knee 1.Y	l knee 1.Z	l knee 2.X	l knee 2.Y	l knee 2.Z	l bar 2.X	l bar 2.Y	l bar 2.Z	l mall.X	l mall.Y	l mall.Z
0	0	NaN	NaN	NaN	2.03	0.92	0.28	NaN	NaN	NaN	NaN	NaN	NaN	NaN	NaN	NaN	2.17	0.42	0.3	2.19	0.27	0.26	NaN	NaN	NaN	2.1	0.03	0.31	NaN	NaN	NaN	2.1	0.8	0.63	2.07	0.66	0.66	2.05	0.52	0.62	NaN	NaN	NaN	2.07	0.28	0.69	2.04	0.08	0.65
1	0.005	NaN	NaN	NaN	2.03	0.92	0.28	NaN	NaN	NaN	NaN	NaN	NaN	NaN	NaN	NaN	2.17	0.42	0.3	2.19	0.27	0.26	NaN	NaN	NaN	2.1	0.03	0.31	NaN	NaN	NaN	2.1	0.8	0.63	2.07	0.66	0.66	2.05	0.52	0.62	NaN	NaN	NaN	2.07	0.28	0.69	2.04	0.08	0.65
2	0.01	NaN	NaN	NaN	2.03	0.92	0.28	NaN	NaN	NaN	NaN	NaN	NaN	NaN	NaN	NaN	2.17	0.42	0.3	2.19	0.27	0.26	NaN	NaN	NaN	2.1	0.03	0.31	NaN	NaN	NaN	2.1	0.8	0.63	2.07	0.66	0.66	2.05	0.52	0.62	NaN	NaN	NaN	2.07	0.28	0.69	2.04	0.08	0.65
3	0.015	NaN	NaN	NaN	2.03	0.92	0.28	NaN	NaN	NaN	NaN	NaN	NaN	NaN	NaN	NaN	2.17	0.42	0.3	2.19	0.27	0.26	NaN	NaN	NaN	2.1	0.03	0.31	NaN	NaN	NaN	2.1	0.8	0.63	2.07	0.66	0.66	2.05	0.52	0.62	NaN	NaN	NaN	2.07	0.28	0.69	2.04	0.08	0.65
4	0.02	NaN	NaN	NaN	2.03	0.92	0.28	NaN	NaN	NaN	NaN	NaN	NaN	NaN	NaN	NaN	2.17	0.42	0.3	2.19	0.27	0.26	NaN	NaN	NaN	2.1	0.03	0.31	NaN	NaN	NaN	2.1	0.8	0.63	2.07	0.66	0.66	2.05	0.52	0.62	NaN	NaN	NaN	2.07	0.28	0.69	2.04	0.08	0.65
5	0.025	NaN	NaN	NaN	2.03	0.92	0.28	NaN	NaN	NaN	NaN	NaN	NaN	NaN	NaN	NaN	2.17	0.42	0.3	2.19	0.27	0.26	NaN	NaN	NaN	2.1	0.03	0.31	NaN	NaN	NaN	2.1	0.8	0.63	2.07	0.66	0.66	2.05	0.52	0.62	NaN	NaN	NaN	2.07	0.28	0.69	2.04	0.08	0.65
6	0.03	NaN	NaN	NaN	2.03	0.92	0.28	NaN	NaN	NaN	NaN	NaN	NaN	NaN	NaN	NaN	2.17	0.42	0.3	2.19	0.27	0.26	NaN	NaN	NaN	2.1	0.03	0.31	NaN	NaN	NaN	2.1	0.8	0.63	2.07	0.66	0.66	2.05	0.52	0.62	NaN	NaN	NaN	2.07	0.28	0.69	2.04	0.08	0.65
7	0.035	NaN	NaN	NaN	2.03	0.91	0.28	NaN	NaN	NaN	NaN	NaN	NaN	NaN	NaN	NaN	2.17	0.42	0.3	2.19	0.27	0.26	NaN	NaN	NaN	2.1	0.03	0.31	NaN	NaN	NaN	2.1	0.8	0.63	2.07	0.66	0.66	2.05	0.52	0.62	NaN	NaN	NaN	2.07	0.28	0.69	2.04	0.08	0.65
8	0.04	NaN	NaN	NaN	2.03	0.92	0.28	NaN	NaN	NaN	NaN	NaN	NaN	NaN	NaN	NaN	2.17	0.42	0.3	2.19	0.27	0.26	NaN	NaN	NaN	2.1	0.03	0.31	NaN	NaN	NaN	2.1	0.8	0.63	2.07	0.67	0.66	2.05	0.52	0.62	NaN	NaN	NaN	2.07	0.28	0.69	2.04	0.08	0.65
9	0.045	NaN	NaN	NaN	2.03	0.92	0.28	NaN	NaN	NaN	NaN	NaN	NaN	NaN	NaN	NaN	2.17	0.42	0.3	2.19	0.27	0.26	NaN	NaN	NaN	2.1	0.03	0.31	NaN	NaN	NaN	2.1	0.8	0.63	2.07	0.67	0.66	2.05	0.52	0.62	NaN	NaN	NaN	2.07	0.28	0.69	2.04	0.08	0.65
10	0.05	NaN	NaN	NaN	2.03	0.92	0.28	NaN	NaN	NaN	NaN	NaN	NaN	NaN	NaN	NaN	2.17	0.42	0.3	2.19	0.27	0.26	NaN	NaN	NaN	2.1	0.03	0.31	NaN	NaN	NaN	2.1	0.8	0.63	2.07	0.66	0.66	2.05	0.52	0.62	NaN	NaN	NaN	2.07	0.28	0.69	2.04	0.08	0.65
11	0.055	NaN	NaN	NaN	2.03	0.92	0.28	NaN	NaN	NaN	NaN	NaN	NaN	NaN	NaN	NaN	2.17	0.42	0.3	2.19	0.27	0.26	NaN	NaN	NaN	2.1	0.03	0.31	NaN	NaN	NaN	2.1	0.8	0.63	2.07	0.66	0.66	2.05	0.52	0.62	NaN	NaN	NaN	2.07	0.28	0.69	2.04	0.08	0.65
12	0.06	NaN	NaN	NaN	2.03	0.92	0.28	NaN	NaN	NaN	NaN	NaN	NaN	NaN	NaN	NaN	2.17	0.42	0.3	2.19	0.27	0.26	NaN	NaN	NaN	2.1	0.03	0.31	NaN	NaN	NaN	2.1	0.8	0.63	2.07	0.66	0.66	2.05	0.52	0.62	NaN	NaN	NaN	2.07	0.28	0.69	2.04	0.08	0.65
13	0.065	NaN	NaN	NaN	2.03	0.92	0.28	NaN	NaN	NaN	NaN	NaN	NaN	NaN	NaN	NaN	2.17	0.42	0.3	2.19	0.27	0.26	NaN	NaN	NaN	2.1	0.03	0.31	NaN	NaN	NaN	2.1	0.8	0.63	2.07	0.66	0.66	2.05	0.52	0.62	NaN	NaN	NaN	2.07	0.28	0.69	2.04	0.08	0.65
14	0.07	NaN	NaN	NaN	2.03	0.92	0.28	NaN	NaN	NaN	NaN	NaN	NaN	NaN	NaN	NaN	2.17	0.42	0.3	2.19	0.27	0.26	NaN	NaN	NaN	2.1	0.03	0.31	NaN	NaN	NaN	2.1	0.8	0.63	2.07	0.66	0.66	2.05	0.52	0.62	NaN	NaN	NaN	2.07	0.28	0.69	2.04	0.08	0.65
15	0.075	NaN	NaN	NaN	2.03	0.92	0.28	NaN	NaN	NaN	NaN	NaN	NaN	NaN	NaN	NaN	2.17	0.42	0.3	2.19	0.27	0.26	NaN	NaN	NaN	2.1	0.03	0.31	NaN	NaN	NaN	2.1	0.8	0.63	2.07	0.66	0.66	2.05	0.52	0.62	NaN	NaN	NaN	2.07	0.28	0.69	2.04	0.08	0.65
16	0.08	NaN	NaN	NaN	2.02	0.92	0.28	NaN	NaN	NaN	NaN	NaN	NaN	NaN	NaN	NaN	2.17	0.42	0.3	2.19	0.27	0.26	NaN	NaN	NaN	2.1	0.03	0.31	NaN	NaN	NaN	2.1	0.8	0.63	2.07	0.66	0.66	2.05	0.52	0.62	NaN	NaN	NaN	2.07	0.28	0.69	2.04	0.08	0.65
17	0.085	NaN	NaN	NaN	2.02	0.92	0.28	NaN	NaN	NaN	NaN	NaN	NaN	NaN	NaN	NaN	2.17	0.42	0.3	2.19	0.27	0.26	NaN	NaN	NaN	2.1	0.03	0.31	NaN	NaN	NaN	2.1	0.8	0.63	2.07	0.66	0.66	2.05	0.52	0.62	NaN	NaN	NaN	2.07	0.28	0.69	2.04	0.08	0.65
18	0.09	NaN	NaN	NaN	2.02	0.92	0.28	NaN	NaN	NaN	NaN	NaN	NaN	NaN	NaN	NaN	2.17	0.42	0.3	2.19	0.27	0.26	NaN	NaN	NaN	2.1	0.03	0.31	NaN	NaN	NaN	2.1	0.8	0.63	2.07	0.66	0.66	2.05	0.52	0.62	NaN	NaN	NaN	2.07	0.28	0.69	2.04	0.08	0.65
19	0.095	NaN	NaN	NaN	2.02	0.92	0.28	NaN	NaN	NaN	NaN	NaN	NaN	NaN	NaN	NaN	2.17	0.42	0.3	2.19	0.27	0.26	NaN	NaN	NaN	2.1	0.03	0.31	NaN	NaN	NaN	2.1	0.8	0.63	2.07	0.66	0.66	2.05	0.52	0.62	NaN	NaN	NaN	2.07	0.28	0.69	2.04	0.08	0.65
20	0.1	NaN	NaN	NaN	2.02	0.92	0.28	NaN	NaN	NaN	NaN	NaN	NaN	NaN	NaN	NaN	2.17	0.42	0.3	2.19	0.27	0.26	NaN	NaN	NaN	2.1	0.03	0.31	NaN	NaN	NaN	2.1	0.8	0.63	2.07	0.66	0.66	2.05	0.52	0.62	NaN	NaN	NaN	2.07	0.28	0.69	2.04	0.08	0.65
21	0.105	NaN	NaN	NaN	2.02	0.92	0.28	NaN	NaN	NaN	NaN	NaN	NaN	NaN	NaN	NaN	2.17	0.42	0.3	2.19	0.27	0.26	NaN	NaN	NaN	2.1	0.03	0.31	NaN	NaN	NaN	2.1	0.8	0.63	2.07	0.66	0.66	2.05	0.52	0.62	NaN	NaN	NaN	2.07	0.28	0.69	2.04	0.08	0.65
22	0.11	NaN	NaN	NaN	2.02	0.92	0.28	NaN	NaN	NaN	NaN	NaN	NaN	NaN	NaN	NaN	2.17	0.42	0.3	2.19	0.27	0.26	NaN	NaN	NaN	2.1	0.03	0.31	NaN	NaN	NaN	2.1	0.8	0.63	2.07	0.66	0.66	2.05	0.52	0.62	NaN	NaN	NaN	2.07	0.28	0.69	2.04	0.08	0.65
23	0.115	NaN	NaN	NaN	2.02	0.92	0.28	NaN	NaN	NaN	NaN	NaN	NaN	NaN	NaN	NaN	2.17	0.42	0.3	2.19	0.27	0.26	NaN	NaN	NaN	2.1	0.03	0.31	NaN	NaN	NaN	2.1	0.8	0.63	2.07	0.66	0.66	2.05	0.52	0.62	NaN	NaN	NaN	2.07	0.28	0.69	2.04	0.08	0.65
24	0.12	NaN	NaN	NaN	2.02	0.92	0.28	NaN	NaN	NaN	NaN	NaN	NaN	NaN	NaN	NaN	2.17	0.42	0.3	2.19	0.27	0.26	NaN	NaN	NaN	2.1	0.03	0.31	NaN	NaN	NaN	2.1	0.8	0.63	2.07	0.66	0.66	2.05	0.52	0.62	NaN	NaN	NaN	2.07	0.28	0.69	2.04	0.08	0.65
25	0.125	NaN	NaN	NaN	2.02	0.92	0.28	NaN	NaN	NaN	NaN	NaN	NaN	NaN	NaN	NaN	2.17	0.42	0.3	2.19	0.27	0.26	NaN	NaN	NaN	2.1	0.03	0.31	NaN	NaN	NaN	2.1	0.8	0.63	2.07	0.66	0.66	2.05	0.52	0.62	NaN	NaN	NaN	2.07	0.28	0.69	2.04	0.08	0.65
26	0.13	NaN	NaN	NaN	2.02	0.92	0.28	NaN	NaN	NaN	NaN	NaN	NaN	NaN	NaN	NaN	2.17	0.42	0.3	2.19	0.27	0.26	NaN	NaN	NaN	2.1	0.03	0.31	NaN	NaN	NaN	2.1	0.8	0.63	2.07	0.66	0.66	2.05	0.52	0.62	NaN	NaN	NaN	2.07	0.28	0.69	2.04	0.08	0.65
27	0.135	NaN	NaN	NaN	2.02	0.92	0.28	NaN	NaN	NaN	NaN	NaN	NaN	NaN	NaN	NaN	2.17	0.42	0.3	2.19	0.27	0.26	NaN	NaN	NaN	2.1	0.03	0.31	NaN	NaN	NaN	2.1	0.8	0.63	2.07	0.66	0.66	2.05	0.52	0.62	NaN	NaN	NaN	2.07	0.28	0.69	2.04	0.08	0.65
28	0.14	NaN	NaN	NaN	2.02	0.92	0.28	NaN	NaN	NaN	NaN	NaN	NaN	NaN	NaN	NaN	2.17	0.42	0.3	2.19	0.27	0.26	NaN	NaN	NaN	2.1	0.03	0.31	NaN	NaN	NaN	2.1	0.8	0.63	2.07	0.66	0.66	2.05	0.52	0.62	NaN	NaN	NaN	2.07	0.28	0.69	2.04	0.08	0.65
29	0.145	NaN	NaN	NaN	2.02	0.92	0.28	NaN	NaN	NaN	NaN	NaN	NaN	NaN	NaN	NaN	2.17	0.42	0.3	2.19	0.27	0.26	NaN	NaN	NaN	2.1	0.03	0.31	NaN	NaN	NaN	2.1	0.8	0.63	2.07	0.66	0.66	2.05	0.52	0.62	NaN	NaN	NaN	2.07	0.28	0.69	2.04	0.08	0.65
30	0.15	NaN	NaN	NaN	2.02	0.92	0.28	NaN	NaN	NaN	NaN	NaN	NaN	NaN	NaN	NaN	2.17	0.42	0.3	2.19	0.27	0.26	NaN	NaN	NaN	2.1	0.03	0.31	NaN	NaN	NaN	2.1	0.8	0.63	2.07	0.66	0.66	2.05	0.52	0.62	NaN	NaN	NaN	2.07	0.28	0.69	2.04	0.08	0.65
31	0.155	NaN	NaN	NaN	2.02	0.92	0.28	NaN	NaN	NaN	NaN	NaN	NaN	NaN	NaN	NaN	2.17	0.42	0.3	2.19	0.27	0.26	NaN	NaN	NaN	2.1	0.03	0.31	NaN	NaN	NaN	2.1	0.8	0.63	2.07	0.66	0.66	2.05	0.52	0.62	NaN	NaN	NaN	2.07	0.28	0.69	2.04	0.08	0.65
32	0.16	NaN	NaN	NaN	2.02	0.92	0.28	NaN	NaN	NaN	NaN	NaN	NaN	NaN	NaN	NaN	2.17	0.42	0.3	2.19	0.27	0.26	NaN	NaN	NaN	2.1	0.03	0.31	NaN	NaN	NaN	2.1	0.8	0.63	2.07	0.66	0.66	2.05	0.52	0.62	NaN	NaN	NaN	2.07	0.28	0.69	2.04	0.08	0.65
33	0.165	NaN	NaN	NaN	2.02	0.92	0.28	NaN	NaN	NaN	NaN	NaN	NaN	NaN	NaN	NaN	2.17	0.42	0.3	2.19	0.27	0.26	NaN	NaN	NaN	2.1	0.03	0.31	NaN	NaN	NaN	2.1	0.8	0.63	2.07	0.66	0.66	2.05	0.52	0.62	NaN	NaN	NaN	2.07	0.28	0.69	2.04	0.08	0.65
34	0.17	NaN	NaN	NaN	2.02	0.92	0.28	NaN	NaN	NaN	NaN	NaN	NaN	NaN	NaN	NaN	2.17	0.42	0.3	2.19	0.27	0.26	NaN	NaN	NaN	2.1	0.03	0.31	NaN	NaN	NaN	2.1	0.8	0.63	2.07	0.66	0.67	2.05	0.52	0.62	NaN	NaN	NaN	2.07	0.28	0.69	2.04	0.08	0.65
35	0.175	NaN	NaN	NaN	2.02	0.92	0.28	NaN	NaN	NaN	NaN	NaN	NaN	NaN	NaN	NaN	2.17	0.42	0.3	2.19	0.27	0.26	NaN	NaN	NaN	2.1	0.03	0.31	NaN	NaN	NaN	2.1	0.8	0.63	2.07	0.66	0.67	2.05	0.52	0.62	NaN	NaN	NaN	2.07	0.28	0.69	2.04	0.08	0.65
36	0.18	NaN	NaN	NaN	2.02	0.92	0.28	NaN	NaN	NaN	NaN	NaN	NaN	NaN	NaN	NaN	2.17	0.42	0.3	2.19	0.27	0.26	NaN	NaN	NaN	2.1	0.03	0.31	NaN	NaN	NaN	2.1	0.8	0.63	2.07	0.66	0.66	2.05	0.52	0.62	NaN	NaN	NaN	2.07	0.28	0.69	2.04	0.08	0.65
37	0.185	NaN	NaN	NaN	2.02	0.92	0.28	NaN	NaN	NaN	NaN	NaN	NaN	NaN	NaN	NaN	2.16	0.42	0.3	2.19	0.27	0.26	NaN	NaN	NaN	2.1	0.03	0.31	NaN	NaN	NaN	2.1	0.8	0.63	2.07	0.66	0.66	2.05	0.52	0.62	NaN	NaN	NaN	2.07	0.28	0.69	2.04	0.08	0.65
38	0.19	NaN	NaN	NaN	2.02	0.92	0.28	NaN	NaN	NaN	NaN	NaN	NaN	NaN	NaN	NaN	2.16	0.42	0.3	2.19	0.27	0.26	NaN	NaN	NaN	2.1	0.03	0.31	NaN	NaN	NaN	2.1	0.8	0.63	2.07	0.66	0.67	2.05	0.52	0.62	NaN	NaN	NaN	2.07	0.28	0.69	2.04	0.08	0.65
39	0.195	NaN	NaN	NaN	2.02	0.92	0.28	NaN	NaN	NaN	NaN	NaN	NaN	NaN	NaN	NaN	2.16	0.42	0.3	2.19	0.27	0.26	NaN	NaN	NaN	2.1	0.03	0.31	NaN	NaN	NaN	2.1	0.8	0.63	2.07	0.66	0.67	2.05	0.52	0.62	NaN	NaN	NaN	2.07	0.28	0.69	2.04	0.08	0.65
40	0.2	NaN	NaN	NaN	2.02	0.91	0.28	NaN	NaN	NaN	NaN	NaN	NaN	NaN	NaN	NaN	2.16	0.42	0.3	2.19	0.27	0.26	NaN	NaN	NaN	2.1	0.03	0.31	NaN	NaN	NaN	2.1	0.8	0.63	2.07	0.66	0.67	2.05	0.52	0.62	NaN	NaN	NaN	2.07	0.28	0.69	2.04	0.08	0.65
41	0.205	NaN	NaN	NaN	2.02	0.92	0.28	NaN	NaN	NaN	NaN	NaN	NaN	NaN	NaN	NaN	2.16	0.42	0.3	2.19	0.27	0.26	NaN	NaN	NaN	2.1	0.03	0.31	NaN	NaN	NaN	2.1	0.8	0.63	2.07	0.66	0.67	2.05	0.52	0.62	NaN	NaN	NaN	2.07	0.28	0.69	2.04	0.08	0.65
42	0.21	NaN	NaN	NaN	2.02	0.91	0.28	NaN	NaN	NaN	NaN	NaN	NaN	NaN	NaN	NaN	2.16	0.42	0.3	2.19	0.27	0.26	NaN	NaN	NaN	2.1	0.03	0.31	NaN	NaN	NaN	2.1	0.8	0.63	2.07	0.66	0.67	2.05	0.52	0.62	NaN	NaN	NaN	2.07	0.28	0.69	2.04	0.08	0.65
43	0.215	NaN	NaN	NaN	2.02	0.91	0.28	NaN	NaN	NaN	NaN	NaN	NaN	NaN	NaN	NaN	2.16	0.42	0.3	2.19	0.27	0.26	NaN	NaN	NaN	2.1	0.03	0.31	NaN	NaN	NaN	2.1	0.8	0.63	2.07	0.66	0.67	2.05	0.52	0.62	NaN	NaN	NaN	2.07	0.28	0.69	2.04	0.08	0.65
44	0.22	NaN	NaN	NaN	2.02	0.91	0.28	NaN	NaN	NaN	NaN	NaN	NaN	NaN	NaN	NaN	2.16	0.42	0.3	2.19	0.27	0.26	NaN	NaN	NaN	2.1	0.03	0.31	NaN	NaN	NaN	2.1	0.8	0.63	2.07	0.66	0.67	2.05	0.52	0.62	NaN	NaN	NaN	2.07	0.28	0.69	2.04	0.08	0.65
45	0.225	NaN	NaN	NaN	2.02	0.91	0.28	NaN	NaN	NaN	NaN	NaN	NaN	NaN	NaN	NaN	2.16	0.42	0.3	2.19	0.27	0.26	NaN	NaN	NaN	2.1	0.03	0.31	NaN	NaN	NaN	2.1	0.8	0.63	2.07	0.66	0.67	2.05	0.52	0.62	NaN	NaN	NaN	2.07	0.28	0.69	2.04	0.08	0.65
46	0.23	NaN	NaN	NaN	2.02	0.91	0.28	NaN	NaN	NaN	NaN	NaN	NaN	NaN	NaN	NaN	2.16	0.42	0.3	2.19	0.27	0.26	NaN	NaN	NaN	2.1	0.03	0.31	NaN	NaN	NaN	2.1	0.8	0.63	2.07	0.66	0.67	2.05	0.52	0.62	NaN	NaN	NaN	2.07	0.28	0.69	2.04	0.08	0.65
47	0.235	NaN	NaN	NaN	2.02	0.91	0.28	NaN	NaN	NaN	NaN	NaN	NaN	NaN	NaN	NaN	2.16	0.42	0.3	2.19	0.27	0.26	NaN	NaN	NaN	2.1	0.03	0.31	NaN	NaN	NaN	2.1	0.8	0.63	2.07	0.66	0.67	2.05	0.52	0.62	NaN	NaN	NaN	2.07	0.28	0.69	2.04	0.08	0.65
48	0.24	NaN	NaN	NaN	2.02	0.91	0.28	NaN	NaN	NaN	NaN	NaN	NaN	NaN	NaN	NaN	2.16	0.42	0.3	2.19	0.27	0.26	NaN	NaN	NaN	2.1	0.03	0.31	NaN	NaN	NaN	2.1	0.8	0.63	2.07	0.66	0.67	2.05	0.52	0.62	NaN	NaN	NaN	2.07	0.28	0.69	2.04	0.08	0.65
49	0.245	NaN	NaN	NaN	2.02	0.91	0.28	NaN	NaN	NaN	NaN	NaN	NaN	NaN	NaN	NaN	2.16	0.42	0.3	2.19	0.27	0.26	NaN	NaN	NaN	2.1	0.03	0.31	NaN	NaN	NaN	2.1	0.8	0.63	2.07	0.66	0.67	2.05	0.52	0.62	NaN	NaN	NaN	2.07	0.28	0.69	2.04	0.08	0.65
50	0.25	NaN	NaN	NaN	2.02	0.91	0.28	NaN	NaN	NaN	NaN	NaN	NaN	NaN	NaN	NaN	2.16	0.42	0.3	2.19	0.27	0.26	NaN	NaN	NaN	2.1	0.03	0.31	NaN	NaN	NaN	2.1	0.8	0.63	2.07	0.66	0.67	2.05	0.52	0.62	NaN	NaN	NaN	2.07	0.28	0.69	2.04	0.08	0.65
51	0.255	NaN	NaN	NaN	2.02	0.91	0.28	NaN	NaN	NaN	NaN	NaN	NaN	NaN	NaN	NaN	2.16	0.42	0.3	2.19	0.27	0.26	NaN	NaN	NaN	2.1	0.03	0.31	NaN	NaN	NaN	2.1	0.8	0.63	2.07	0.66	0.67	2.05	0.52	0.62	NaN	NaN	NaN	2.07	0.28	0.69	2.04	0.08	0.65
52	0.26	NaN	NaN	NaN	2.02	0.91	0.28	NaN	NaN	NaN	NaN	NaN	NaN	NaN	NaN	NaN	2.16	0.42	0.3	2.19	0.27	0.26	NaN	NaN	NaN	2.1	0.03	0.31	NaN	NaN	NaN	2.1	0.8	0.63	2.07	0.66	0.67	2.05	0.52	0.62	NaN	NaN	NaN	2.07	0.28	0.69	2.04	0.08	0.65
53	0.265	NaN	NaN	NaN	2.02	0.91	0.28	NaN	NaN	NaN	NaN	NaN	NaN	NaN	NaN	NaN	2.16	0.42	0.3	2.19	0.27	0.26	NaN	NaN	NaN	2.1	0.03	0.31	NaN	NaN	NaN	2.1	0.8	0.63	2.07	0.66	0.67	2.05	0.52	0.62	NaN	NaN	NaN	2.07	0.28	0.69	2.04	0.08	0.65
54	0.27	NaN	NaN	NaN	2.02	0.91	0.28	NaN	NaN	NaN	NaN	NaN	NaN	NaN	NaN	NaN	2.16	0.42	0.3	2.19	0.27	0.26	NaN	NaN	NaN	2.1	0.03	0.31	NaN	NaN	NaN	2.1	0.8	0.63	2.07	0.66	0.67	2.05	0.52	0.62	NaN	NaN	NaN	2.07	0.28	0.69	2.04	0.08	0.65
55	0.275	NaN	NaN	NaN	2.02	0.91	0.28	NaN	NaN	NaN	NaN	NaN	NaN	NaN	NaN	NaN	2.16	0.42	0.3	2.19	0.27	0.26	NaN	NaN	NaN	2.1	0.03	0.31	NaN	NaN	NaN	2.1	0.8	0.63	2.07	0.66	0.67	2.05	0.52	0.62	NaN	NaN	NaN	2.07	0.28	0.69	2.04	0.08	0.65
56	0.28	NaN	NaN	NaN	2.02	0.91	0.28	NaN	NaN	NaN	NaN	NaN	NaN	NaN	NaN	NaN	2.16	0.42	0.3	2.19	0.27	0.26	NaN	NaN	NaN	2.1	0.03	0.31	NaN	NaN	NaN	2.1	0.8	0.63	2.07	0.66	0.67	2.05	0.52	0.62	NaN	NaN	NaN	2.07	0.28	0.69	2.04	0.08	0.65
57	0.285	NaN	NaN	NaN	2.02	0.91	0.28	NaN	NaN	NaN	NaN	NaN	NaN	NaN	NaN	NaN	2.16	0.42	0.3	2.19	0.27	0.26	NaN	NaN	NaN	2.1	0.03	0.31	NaN	NaN	NaN	2.1	0.8	0.63	2.07	0.66	0.67	2.05	0.52	0.62	NaN	NaN	NaN	2.07	0.28	0.69	2.04	0.08	0.65
58	0.29	NaN	NaN	NaN	2.02	0.91	0.28	NaN	NaN	NaN	NaN	NaN	NaN	NaN	NaN	NaN	2.16	0.42	0.3	2.19	0.27	0.26	NaN	NaN	NaN	2.1	0.03	0.31	NaN	NaN	NaN	2.1	0.8	0.63	2.07	0.66	0.67	2.05	0.52	0.62	NaN	NaN	NaN	2.07	0.28	0.69	2.04	0.08	0.65
59	0.295	NaN	NaN	NaN	2.02	0.91	0.28	NaN	NaN	NaN	NaN	NaN	NaN	NaN	NaN	NaN	2.16	0.42	0.3	2.19	0.27	0.26	NaN	NaN	NaN	2.1	0.03	0.31	NaN	NaN	NaN	2.1	0.8	0.63	2.07	0.66	0.67	2.05	0.52	0.62	NaN	NaN	NaN	2.07	0.28	0.69	2.04	0.08	0.65
60	0.3	NaN	NaN	NaN	2.02	0.91	0.28	NaN	NaN	NaN	NaN	NaN	NaN	NaN	NaN	NaN	2.16	0.42	0.3	2.19	0.27	0.26	NaN	NaN	NaN	2.1	0.03	0.31	NaN	NaN	NaN	2.1	0.8	0.64	2.07	0.66	0.67	2.05	0.52	0.62	NaN	NaN	NaN	2.07	0.28	0.69	2.04	0.08	0.65
61	0.305	NaN	NaN	NaN	2.02	0.91	0.28	NaN	NaN	NaN	NaN	NaN	NaN	NaN	NaN	NaN	2.16	0.42	0.3	2.19	0.27	0.26	NaN	NaN	NaN	2.1	0.03	0.31	NaN	NaN	NaN	2.1	0.8	0.64	2.07	0.66	0.67	2.05	0.52	0.62	NaN	NaN	NaN	2.07	0.28	0.69	2.04	0.08	0.65
62	0.31	NaN	NaN	NaN	2.02	0.91	0.28	NaN	NaN	NaN	NaN	NaN	NaN	NaN	NaN	NaN	2.16	0.42	0.3	2.19	0.27	0.26	NaN	NaN	NaN	2.1	0.03	0.31	NaN	NaN	NaN	2.1	0.8	0.64	2.07	0.66	0.67	2.05	0.52	0.62	NaN	NaN	NaN	2.07	0.28	0.69	2.04	0.08	0.65
63	0.315	NaN	NaN	NaN	2.02	0.91	0.28	NaN	NaN	NaN	NaN	NaN	NaN	NaN	NaN	NaN	2.16	0.42	0.3	2.19	0.27	0.26	NaN	NaN	NaN	2.1	0.03	0.31	NaN	NaN	NaN	2.1	0.8	0.64	2.07	0.66	0.67	2.05	0.52	0.62	NaN	NaN	NaN	2.07	0.28	0.69	2.04	0.08	0.65
64	0.32	NaN	NaN	NaN	2.02	0.91	0.28	NaN	NaN	NaN	NaN	NaN	NaN	NaN	NaN	NaN	2.16	0.42	0.3	2.19	0.27	0.26	NaN	NaN	NaN	2.1	0.03	0.31	NaN	NaN	NaN	2.1	0.8	0.64	2.07	0.66	0.67	2.05	0.52	0.62	NaN	NaN	NaN	2.07	0.28	0.69	2.04	0.08	0.65
65	0.325	NaN	NaN	NaN	2.02	0.91	0.28	NaN	NaN	NaN	NaN	NaN	NaN	NaN	NaN	NaN	2.16	0.42	0.3	2.19	0.27	0.26	NaN	NaN	NaN	2.1	0.03	0.31	NaN	NaN	NaN	2.1	0.8	0.64	2.07	0.66	0.67	2.05	0.52	0.62	NaN	NaN	NaN	2.07	0.28	0.69	2.04	0.08	0.65
66	0.33	NaN	NaN	NaN	2.02	0.91	0.28	NaN	NaN	NaN	NaN	NaN	NaN	NaN	NaN	NaN	2.16	0.42	0.3	2.19	0.27	0.26	NaN	NaN	NaN	2.1	0.03	0.31	NaN	NaN	NaN	2.1	0.8	0.64	2.07	0.66	0.67	2.05	0.52	0.62	NaN	NaN	NaN	2.07	0.28	0.69	2.04	0.08	0.65
67	0.335	NaN	NaN	NaN	2.02	0.91	0.28	NaN	NaN	NaN	NaN	NaN	NaN	NaN	NaN	NaN	2.16	0.42	0.3	2.19	0.27	0.26	NaN	NaN	NaN	2.1	0.03	0.31	NaN	NaN	NaN	2.1	0.8	0.64	2.07	0.66	0.67	2.05	0.52	0.62	NaN	NaN	NaN	2.07	0.28	0.69	2.04	0.08	0.65
68	0.34	NaN	NaN	NaN	2.02	0.91	0.28	NaN	NaN	NaN	NaN	NaN	NaN	NaN	NaN	NaN	2.16	0.42	0.3	2.19	0.27	0.26	NaN	NaN	NaN	2.1	0.03	0.31	NaN	NaN	NaN	2.1	0.8	0.64	2.07	0.66	0.67	2.05	0.52	0.62	NaN	NaN	NaN	2.07	0.28	0.69	2.04	0.08	0.65
69	0.345	NaN	NaN	NaN	2.02	0.91	0.28	NaN	NaN	NaN	NaN	NaN	NaN	NaN	NaN	NaN	2.16	0.42	0.3	2.19	0.27	0.26	NaN	NaN	NaN	2.1	0.03	0.31	NaN	NaN	NaN	2.1	0.8	0.64	2.07	0.66	0.67	2.05	0.52	0.62	NaN	NaN	NaN	2.07	0.28	0.69	2.04	0.08	0.65
70	0.35	NaN	NaN	NaN	2.02	0.91	0.28	NaN	NaN	NaN	NaN	NaN	NaN	NaN	NaN	NaN	2.16	0.42	0.3	2.19	0.27	0.26	NaN	NaN	NaN	2.1	0.03	0.31	NaN	NaN	NaN	2.1	0.8	0.64	2.07	0.66	0.67	2.05	0.52	0.62	NaN	NaN	NaN	2.07	0.28	0.69	2.04	0.08	0.65
71	0.355	NaN	NaN	NaN	2.02	0.91	0.28	NaN	NaN	NaN	NaN	NaN	NaN	NaN	NaN	NaN	2.16	0.42	0.3	2.19	0.27	0.26	NaN	NaN	NaN	2.1	0.03	0.31	NaN	NaN	NaN	2.1	0.8	0.64	2.07	0.66	0.67	2.05	0.52	0.62	NaN	NaN	NaN	2.07	0.28	0.69	2.04	0.08	0.65
72	0.36	NaN	NaN	NaN	2.02	0.91	0.28	NaN	NaN	NaN	NaN	NaN	NaN	NaN	NaN	NaN	2.16	0.42	0.3	2.19	0.27	0.26	NaN	NaN	NaN	2.1	0.03	0.31	NaN	NaN	NaN	2.1	0.8	0.64	2.07	0.66	0.67	2.05	0.52	0.62	NaN	NaN	NaN	2.07	0.28	0.69	2.04	0.08	0.65
73	0.365	NaN	NaN	NaN	2.02	0.91	0.28	NaN	NaN	NaN	NaN	NaN	NaN	NaN	NaN	NaN	2.16	0.42	0.3	2.19	0.27	0.26	NaN	NaN	NaN	2.1	0.03	0.31	NaN	NaN	NaN	2.1	0.8	0.64	2.07	0.66	0.67	2.05	0.52	0.62	NaN	NaN	NaN	2.07	0.28	0.69	2.04	0.08	0.65
74	0.37	NaN	NaN	NaN	2.02	0.91	0.28	NaN	NaN	NaN	NaN	NaN	NaN	NaN	NaN	NaN	2.16	0.42	0.3	2.19	0.27	0.26	NaN	NaN	NaN	2.1	0.03	0.31	NaN	NaN	NaN	2.1	0.8	0.64	2.07	0.66	0.67	2.05	0.52	0.62	NaN	NaN	NaN	2.07	0.28	0.69	2.04	0.08	0.65
75	0.375	NaN	NaN	NaN	2.02	0.91	0.28	NaN	NaN	NaN	NaN	NaN	NaN	NaN	NaN	NaN	2.16	0.42	0.3	2.19	0.27	0.26	NaN	NaN	NaN	2.1	0.03	0.31	NaN	NaN	NaN	2.1	0.8	0.64	2.07	0.66	0.67	2.05	0.52	0.62	NaN	NaN	NaN	2.07	0.28	0.69	2.04	0.08	0.65
76	0.38	NaN	NaN	NaN	2.02	0.91	0.28	NaN	NaN	NaN	NaN	NaN	NaN	NaN	NaN	NaN	2.16	0.42	0.3	2.19	0.27	0.26	NaN	NaN	NaN	2.1	0.03	0.31	NaN	NaN	NaN	2.1	0.8	0.64	2.07	0.66	0.67	2.05	0.52	0.62	NaN	NaN	NaN	2.07	0.28	0.69	2.04	0.08	0.65
77	0.385	NaN	NaN	NaN	2.02	0.91	0.28	NaN	NaN	NaN	NaN	NaN	NaN	NaN	NaN	NaN	2.16	0.42	0.3	2.19	0.27	0.26	NaN	NaN	NaN	2.1	0.03	0.31	NaN	NaN	NaN	2.1	0.8	0.64	2.07	0.66	0.67	2.05	0.52	0.62	NaN	NaN	NaN	2.07	0.28	0.69	2.04	0.08	0.65
78	0.39	NaN	NaN	NaN	2.02	0.91	0.28	NaN	NaN	NaN	NaN	NaN	NaN	NaN	NaN	NaN	2.16	0.42	0.3	2.19	0.27	0.27	NaN	NaN	NaN	2.1	0.03	0.31	NaN	NaN	NaN	2.1	0.8	0.64	2.07	0.66	0.67	2.05	0.52	0.62	NaN	NaN	NaN	2.07	0.28	0.69	2.04	0.08	0.65
79	0.395	NaN	NaN	NaN	2.02	0.91	0.28	NaN	NaN	NaN	NaN	NaN	NaN	NaN	NaN	NaN	2.16	0.42	0.3	2.19	0.27	0.27	NaN	NaN	NaN	2.1	0.03	0.31	NaN	NaN	NaN	2.1	0.8	0.64	2.07	0.66	0.67	2.05	0.52	0.62	NaN	NaN	NaN	2.07	0.28	0.69	2.04	0.08	0.65
80	0.4	NaN	NaN	NaN	2.02	0.91	0.29	NaN	NaN	NaN	NaN	NaN	NaN	NaN	NaN	NaN	2.16	0.42	0.3	2.19	0.27	0.27	NaN	NaN	NaN	2.1	0.03	0.31	NaN	NaN	NaN	2.1	0.8	0.64	2.07	0.66	0.67	2.05	0.52	0.62	NaN	NaN	NaN	2.07	0.28	0.69	2.04	0.08	0.65
81	0.405	NaN	NaN	NaN	2.02	0.91	0.29	NaN	NaN	NaN	NaN	NaN	NaN	NaN	NaN	NaN	2.16	0.42	0.3	2.19	0.27	0.27	NaN	NaN	NaN	2.1	0.03	0.31	NaN	NaN	NaN	2.1	0.8	0.64	2.07	0.66	0.67	2.05	0.52	0.62	NaN	NaN	NaN	2.07	0.28	0.69	2.04	0.08	0.65
82	0.41	NaN	NaN	NaN	2.02	0.91	0.29	NaN	NaN	NaN	NaN	NaN	NaN	NaN	NaN	NaN	2.16	0.42	0.3	2.19	0.27	0.27	NaN	NaN	NaN	2.1	0.03	0.31	NaN	NaN	NaN	2.1	0.8	0.64	2.07	0.66	0.67	2.05	0.52	0.62	NaN	NaN	NaN	2.07	0.28	0.69	2.04	0.08	0.65
83	0.415	NaN	NaN	NaN	2.02	0.91	0.29	NaN	NaN	NaN	NaN	NaN	NaN	NaN	NaN	NaN	2.16	0.42	0.3	2.19	0.27	0.27	NaN	NaN	NaN	2.1	0.03	0.31	NaN	NaN	NaN	2.1	0.8	0.64	2.07	0.66	0.67	2.05	0.52	0.62	NaN	NaN	NaN	2.07	0.28	0.69	2.04	0.08	0.65
84	0.42	NaN	NaN	NaN	2.02	0.91	0.29	NaN	NaN	NaN	NaN	NaN	NaN	NaN	NaN	NaN	2.16	0.42	0.3	2.19	0.27	0.27	NaN	NaN	NaN	2.1	0.03	0.31	NaN	NaN	NaN	2.1	0.8	0.64	2.07	0.66	0.67	2.05	0.52	0.62	NaN	NaN	NaN	2.07	0.28	0.69	2.04	0.08	0.65
85	0.425	NaN	NaN	NaN	2.02	0.91	0.29	NaN	NaN	NaN	NaN	NaN	NaN	NaN	NaN	NaN	2.16	0.42	0.3	2.19	0.27	0.27	NaN	NaN	NaN	2.1	0.03	0.31	NaN	NaN	NaN	2.1	0.8	0.64	2.06	0.66	0.67	2.05	0.52	0.62	NaN	NaN	NaN	2.07	0.28	0.69	2.04	0.08	0.65
86	0.43	NaN	NaN	NaN	2.02	0.91	0.29	NaN	NaN	NaN	NaN	NaN	NaN	NaN	NaN	NaN	2.16	0.42	0.3	2.19	0.27	0.27	NaN	NaN	NaN	2.1	0.03	0.31	NaN	NaN	NaN	2.1	0.8	0.64	2.06	0.66	0.67	2.05	0.52	0.62	NaN	NaN	NaN	2.07	0.28	0.69	2.04	0.08	0.65
87	0.435	NaN	NaN	NaN	2.02	0.91	0.29	NaN	NaN	NaN	NaN	NaN	NaN	NaN	NaN	NaN	2.16	0.42	0.3	2.19	0.27	0.27	NaN	NaN	NaN	2.1	0.03	0.31	NaN	NaN	NaN	2.1	0.8	0.64	2.06	0.66	0.67	2.05	0.52	0.62	NaN	NaN	NaN	2.07	0.28	0.69	2.04	0.08	0.65
88	0.44	NaN	NaN	NaN	2.02	0.91	0.29	NaN	NaN	NaN	NaN	NaN	NaN	NaN	NaN	NaN	2.16	0.42	0.3	2.19	0.27	0.27	NaN	NaN	NaN	2.1	0.03	0.31	NaN	NaN	NaN	2.1	0.8	0.64	2.06	0.66	0.67	2.05	0.52	0.62	NaN	NaN	NaN	2.07	0.28	0.69	2.04	0.08	0.65
89	0.445	NaN	NaN	NaN	2.02	0.91	0.29	NaN	NaN	NaN	NaN	NaN	NaN	NaN	NaN	NaN	2.16	0.42	0.3	2.19	0.27	0.27	NaN	NaN	NaN	2.1	0.03	0.31	NaN	NaN	NaN	2.1	0.8	0.64	2.06	0.66	0.67	2.05	0.52	0.62	NaN	NaN	NaN	2.07	0.28	0.69	2.04	0.08	0.65
90	0.45	NaN	NaN	NaN	2.02	0.91	0.29	NaN	NaN	NaN	NaN	NaN	NaN	NaN	NaN	NaN	2.16	0.42	0.3	2.19	0.27	0.27	NaN	NaN	NaN	2.1	0.03	0.31	NaN	NaN	NaN	2.09	0.8	0.64	2.06	0.66	0.67	2.05	0.52	0.62	NaN	NaN	NaN	2.07	0.28	0.69	2.04	0.08	0.65
91	0.455	NaN	NaN	NaN	2.02	0.91	0.29	NaN	NaN	NaN	NaN	NaN	NaN	NaN	NaN	NaN	2.16	0.42	0.3	2.19	0.27	0.27	NaN	NaN	NaN	2.1	0.03	0.31	NaN	NaN	NaN	2.1	0.8	0.64	2.06	0.66	0.67	2.05	0.52	0.62	NaN	NaN	NaN	2.07	0.28	0.69	2.04	0.08	0.65
92	0.46	NaN	NaN	NaN	2.02	0.91	0.29	NaN	NaN	NaN	NaN	NaN	NaN	NaN	NaN	NaN	2.16	0.42	0.3	2.19	0.27	0.27	NaN	NaN	NaN	2.1	0.03	0.31	NaN	NaN	NaN	2.1	0.8	0.64	2.06	0.66	0.67	2.05	0.52	0.62	NaN	NaN	NaN	2.07	0.28	0.69	2.04	0.08	0.65
93	0.465	NaN	NaN	NaN	2.02	0.91	0.29	NaN	NaN	NaN	NaN	NaN	NaN	NaN	NaN	NaN	2.16	0.42	0.3	2.19	0.27	0.27	NaN	NaN	NaN	2.1	0.03	0.31	NaN	NaN	NaN	2.1	0.8	0.64	2.06	0.66	0.67	2.05	0.52	0.62	NaN	NaN	NaN	2.07	0.28	0.69	2.04	0.08	0.65
94	0.47	NaN	NaN	NaN	2.02	0.91	0.29	NaN	NaN	NaN	NaN	NaN	NaN	NaN	NaN	NaN	2.16	0.42	0.3	2.19	0.27	0.27	NaN	NaN	NaN	2.1	0.03	0.31	NaN	NaN	NaN	2.1	0.8	0.64	2.06	0.66	0.67	2.05	0.52	0.62	NaN	NaN	NaN	2.07	0.28	0.69	2.04	0.08	0.65
95	0.475	NaN	NaN	NaN	2.02	0.91	0.29	NaN	NaN	NaN	NaN	NaN	NaN	NaN	NaN	NaN	2.16	0.42	0.3	2.19	0.27	0.27	NaN	NaN	NaN	2.1	0.03	0.31	NaN	NaN	NaN	2.1	0.8	0.64	2.06	0.66	0.67	2.05	0.52	0.62	NaN	NaN	NaN	2.07	0.28	0.69	2.04	0.08	0.65
96	0.48	NaN	NaN	NaN	2.02	0.91	0.29	NaN	NaN	NaN	NaN	NaN	NaN	NaN	NaN	NaN	2.16	0.42	0.3	2.19	0.27	0.27	NaN	NaN	NaN	2.1	0.03	0.31	NaN	NaN	NaN	2.1	0.8	0.64	2.06	0.66	0.67	2.05	0.52	0.62	NaN	NaN	NaN	2.07	0.28	0.69	2.04	0.08	0.65
97	0.485	NaN	NaN	NaN	2.02	0.91	0.29	NaN	NaN	NaN	NaN	NaN	NaN	NaN	NaN	NaN	2.17	0.42	0.3	2.19	0.27	0.27	NaN	NaN	NaN	2.1	0.03	0.31	NaN	NaN	NaN	2.1	0.8	0.64	2.06	0.66	0.67	2.05	0.52	0.62	NaN	NaN	NaN	2.07	0.28	0.69	2.04	0.08	0.65
98	0.49	NaN	NaN	NaN	2.02	0.91	0.29	NaN	NaN	NaN	NaN	NaN	NaN	NaN	NaN	NaN	2.17	0.42	0.3	2.19	0.27	0.27	NaN	NaN	NaN	2.1	0.03	0.31	NaN	NaN	NaN	2.1	0.8	0.64	2.06	0.66	0.67	2.05	0.52	0.62	NaN	NaN	NaN	2.07	0.28	0.69	2.04	0.08	0.65
99	0.495	NaN	NaN	NaN	2.02	0.92	0.29	NaN	NaN	NaN	NaN	NaN	NaN	NaN	NaN	NaN	2.17	0.42	0.3	2.19	0.27	0.27	NaN	NaN	NaN	2.1	0.03	0.31	NaN	NaN	NaN	2.1	0.8	0.64	2.06	0.66	0.67	2.05	0.52	0.62	NaN	NaN	NaN	2.07	0.28	0.69	2.04	0.08	0.65
100	0.5	NaN	NaN	NaN	2.02	0.92	0.29	NaN	NaN	NaN	NaN	NaN	NaN	NaN	NaN	NaN	2.17	0.42	0.3	2.19	0.27	0.27	NaN	NaN	NaN	2.1	0.03	0.31	NaN	NaN	NaN	2.1	0.8	0.64	2.06	0.66	0.67	2.05	0.52	0.62	NaN	NaN	NaN	2.07	0.28	0.69	2.04	0.08	0.65
101	0.505	NaN	NaN	NaN	2.02	0.91	0.29	NaN	NaN	NaN	NaN	NaN	NaN	NaN	NaN	NaN	2.17	0.42	0.3	2.19	0.27	0.27	NaN	NaN	NaN	2.1	0.03	0.31	NaN	NaN	NaN	2.1	0.8	0.64	2.06	0.66	0.67	2.05	0.52	0.62	NaN	NaN	NaN	2.07	0.28	0.69	2.04	0.08	0.65
102	0.51	NaN	NaN	NaN	2.02	0.91	0.29	NaN	NaN	NaN	NaN	NaN	NaN	NaN	NaN	NaN	2.17	0.42	0.3	2.19	0.27	0.27	NaN	NaN	NaN	2.1	0.03	0.31	NaN	NaN	NaN	2.1	0.8	0.64	2.06	0.66	0.67	2.05	0.52	0.62	NaN	NaN	NaN	2.06	0.28	0.69	2.04	0.08	0.65
103	0.515	NaN	NaN	NaN	2.02	0.91	0.29	NaN	NaN	NaN	NaN	NaN	NaN	NaN	NaN	NaN	2.17	0.42	0.3	2.19	0.27	0.27	NaN	NaN	NaN	2.1	0.03	0.31	NaN	NaN	NaN	2.09	0.8	0.64	2.06	0.66	0.67	2.05	0.52	0.62	NaN	NaN	NaN	2.06	0.28	0.69	2.04	0.08	0.65
104	0.52	NaN	NaN	NaN	2.02	0.92	0.29	NaN	NaN	NaN	NaN	NaN	NaN	NaN	NaN	NaN	2.17	0.42	0.3	2.19	0.27	0.27	NaN	NaN	NaN	2.1	0.03	0.31	NaN	NaN	NaN	2.09	0.8	0.64	2.06	0.66	0.67	2.05	0.52	0.62	NaN	NaN	NaN	2.06	0.28	0.69	2.04	0.08	0.65
105	0.525	NaN	NaN	NaN	2.02	0.92	0.29	NaN	NaN	NaN	NaN	NaN	NaN	NaN	NaN	NaN	2.17	0.42	0.3	2.19	0.27	0.27	NaN	NaN	NaN	2.1	0.03	0.31	NaN	NaN	NaN	2.09	0.8	0.64	2.06	0.66	0.67	2.05	0.52	0.62	NaN	NaN	NaN	2.06	0.28	0.69	2.04	0.08	0.65
106	0.53	NaN	NaN	NaN	2.02	0.92	0.29	NaN	NaN	NaN	NaN	NaN	NaN	NaN	NaN	NaN	2.17	0.42	0.3	2.19	0.27	0.27	NaN	NaN	NaN	2.1	0.03	0.31	NaN	NaN	NaN	2.09	0.8	0.64	2.06	0.66	0.67	2.05	0.52	0.62	NaN	NaN	NaN	2.06	0.28	0.69	2.04	0.08	0.65
107	0.535	NaN	NaN	NaN	2.02	0.92	0.29	NaN	NaN	NaN	NaN	NaN	NaN	NaN	NaN	NaN	2.17	0.42	0.3	2.19	0.27	0.27	NaN	NaN	NaN	2.1	0.03	0.31	NaN	NaN	NaN	2.09	0.8	0.64	2.06	0.66	0.67	2.05	0.52	0.62	NaN	NaN	NaN	2.06	0.28	0.69	2.04	0.08	0.65
108	0.54	NaN	NaN	NaN	2.02	0.92	0.29	NaN	NaN	NaN	NaN	NaN	NaN	NaN	NaN	NaN	2.17	0.42	0.3	2.19	0.27	0.27	NaN	NaN	NaN	2.1	0.03	0.31	NaN	NaN	NaN	2.09	0.8	0.64	2.06	0.66	0.67	2.05	0.52	0.62	NaN	NaN	NaN	2.06	0.28	0.69	2.04	0.08	0.65
109	0.545	NaN	NaN	NaN	2.02	0.92	0.29	NaN	NaN	NaN	NaN	NaN	NaN	NaN	NaN	NaN	2.17	0.42	0.3	2.19	0.27	0.27	NaN	NaN	NaN	2.1	0.03	0.31	NaN	NaN	NaN	2.09	0.8	0.64	2.06	0.66	0.67	2.05	0.52	0.62	NaN	NaN	NaN	2.06	0.28	0.69	2.04	0.08	0.65
110	0.55	NaN	NaN	NaN	2.02	0.92	0.29	NaN	NaN	NaN	NaN	NaN	NaN	NaN	NaN	NaN	2.17	0.42	0.3	2.19	0.27	0.27	NaN	NaN	NaN	2.1	0.03	0.31	NaN	NaN	NaN	2.09	0.8	0.64	2.06	0.66	0.67	2.04	0.52	0.62	NaN	NaN	NaN	2.06	0.28	0.69	2.04	0.08	0.65
111	0.555	NaN	NaN	NaN	2.02	0.92	0.29	NaN	NaN	NaN	NaN	NaN	NaN	NaN	NaN	NaN	2.17	0.42	0.3	2.19	0.27	0.27	NaN	NaN	NaN	2.1	0.03	0.31	NaN	NaN	NaN	2.09	0.8	0.64	2.06	0.66	0.67	2.04	0.52	0.62	NaN	NaN	NaN	2.07	0.28	0.69	2.04	0.08	0.65
112	0.56	NaN	NaN	NaN	2.02	0.92	0.29	NaN	NaN	NaN	NaN	NaN	NaN	NaN	NaN	NaN	2.17	0.42	0.3	2.19	0.27	0.27	NaN	NaN	NaN	2.1	0.03	0.31	NaN	NaN	NaN	2.09	0.8	0.64	2.06	0.66	0.67	2.04	0.52	0.62	NaN	NaN	NaN	2.07	0.28	0.69	2.04	0.08	0.65
113	0.565	NaN	NaN	NaN	2.02	0.92	0.29	NaN	NaN	NaN	NaN	NaN	NaN	NaN	NaN	NaN	2.17	0.42	0.3	2.19	0.27	0.27	NaN	NaN	NaN	2.1	0.03	0.31	NaN	NaN	NaN	2.09	0.8	0.64	2.06	0.66	0.67	2.04	0.52	0.62	NaN	NaN	NaN	2.07	0.28	0.69	2.04	0.08	0.65
114	0.57	NaN	NaN	NaN	2.02	0.92	0.29	NaN	NaN	NaN	NaN	NaN	NaN	NaN	NaN	NaN	2.17	0.42	0.3	2.19	0.27	0.27	NaN	NaN	NaN	2.1	0.03	0.31	NaN	NaN	NaN	2.09	0.8	0.64	2.06	0.66	0.67	2.04	0.52	0.62	NaN	NaN	NaN	2.07	0.27	0.69	2.04	0.08	0.65
115	0.575	NaN	NaN	NaN	2.02	0.92	0.29	NaN	NaN	NaN	NaN	NaN	NaN	NaN	NaN	NaN	2.17	0.42	0.3	2.19	0.27	0.27	NaN	NaN	NaN	2.1	0.03	0.31	NaN	NaN	NaN	2.09	0.8	0.64	2.06	0.66	0.67	2.04	0.52	0.62	NaN	NaN	NaN	2.07	0.27	0.69	2.04	0.08	0.65
116	0.58	NaN	NaN	NaN	2.02	0.92	0.29	NaN	NaN	NaN	NaN	NaN	NaN	NaN	NaN	NaN	2.17	0.42	0.3	2.19	0.27	0.27	NaN	NaN	NaN	2.1	0.03	0.31	NaN	NaN	NaN	2.09	0.8	0.64	2.06	0.66	0.67	2.04	0.52	0.62	NaN	NaN	NaN	2.07	0.27	0.69	2.04	0.08	0.65
117	0.585	NaN	NaN	NaN	2.02	0.92	0.29	NaN	NaN	NaN	NaN	NaN	NaN	NaN	NaN	NaN	2.17	0.42	0.3	2.19	0.27	0.27	NaN	NaN	NaN	2.1	0.03	0.31	NaN	NaN	NaN	2.09	0.8	0.64	2.06	0.66	0.67	2.04	0.52	0.62	NaN	NaN	NaN	2.07	0.27	0.69	2.04	0.08	0.65
118	0.59	NaN	NaN	NaN	2.02	0.92	0.29	NaN	NaN	NaN	NaN	NaN	NaN	NaN	NaN	NaN	2.17	0.42	0.3	2.19	0.27	0.27	NaN	NaN	NaN	2.1	0.03	0.31	NaN	NaN	NaN	2.09	0.8	0.64	2.06	0.66	0.67	2.04	0.52	0.62	NaN	NaN	NaN	2.07	0.27	0.69	2.04	0.08	0.65
119	0.595	NaN	NaN	NaN	2.02	0.92	0.29	NaN	NaN	NaN	NaN	NaN	NaN	NaN	NaN	NaN	2.17	0.42	0.3	2.19	0.27	0.27	NaN	NaN	NaN	2.1	0.03	0.31	NaN	NaN	NaN	2.09	0.8	0.64	2.06	0.66	0.67	2.04	0.52	0.62	NaN	NaN	NaN	2.07	0.27	0.69	2.04	0.08	0.65
120	0.6	NaN	NaN	NaN	2.02	0.92	0.29	NaN	NaN	NaN	NaN	NaN	NaN	NaN	NaN	NaN	2.17	0.42	0.3	2.19	0.27	0.27	NaN	NaN	NaN	2.1	0.03	0.31	NaN	NaN	NaN	2.09	0.8	0.64	2.06	0.66	0.67	2.04	0.52	0.62	NaN	NaN	NaN	2.07	0.27	0.69	2.04	0.08	0.65
121	0.605	NaN	NaN	NaN	2.02	0.92	0.29	NaN	NaN	NaN	NaN	NaN	NaN	NaN	NaN	NaN	2.17	0.42	0.3	2.19	0.27	0.27	NaN	NaN	NaN	2.1	0.03	0.31	NaN	NaN	NaN	2.09	0.8	0.64	2.06	0.66	0.67	2.04	0.52	0.62	NaN	NaN	NaN	2.07	0.27	0.69	2.04	0.08	0.65
122	0.61	NaN	NaN	NaN	2.02	0.92	0.29	NaN	NaN	NaN	NaN	NaN	NaN	NaN	NaN	NaN	2.17	0.42	0.31	2.19	0.27	0.27	NaN	NaN	NaN	2.1	0.03	0.31	NaN	NaN	NaN	2.09	0.8	0.64	2.06	0.66	0.67	2.04	0.52	0.62	NaN	NaN	NaN	2.07	0.27	0.69	2.04	0.08	0.65
123	0.615	NaN	NaN	NaN	2.02	0.92	0.29	NaN	NaN	NaN	NaN	NaN	NaN	NaN	NaN	NaN	2.17	0.42	0.31	2.19	0.27	0.27	NaN	NaN	NaN	2.1	0.03	0.31	NaN	NaN	NaN	2.09	0.8	0.64	2.06	0.66	0.67	2.04	0.52	0.62	NaN	NaN	NaN	2.07	0.27	0.69	2.04	0.08	0.65
124	0.62	NaN	NaN	NaN	2.02	0.92	0.29	NaN	NaN	NaN	NaN	NaN	NaN	NaN	NaN	NaN	2.17	0.42	0.31	2.19	0.27	0.27	NaN	NaN	NaN	2.1	0.03	0.31	NaN	NaN	NaN	2.09	0.8	0.64	2.06	0.66	0.67	2.04	0.52	0.62	NaN	NaN	NaN	2.07	0.27	0.69	2.04	0.08	0.65
125	0.625	NaN	NaN	NaN	2.02	0.92	0.29	NaN	NaN	NaN	NaN	NaN	NaN	NaN	NaN	NaN	2.17	0.42	0.31	2.19	0.27	0.27	NaN	NaN	NaN	2.1	0.03	0.31	NaN	NaN	NaN	2.09	0.8	0.64	2.06	0.66	0.67	2.04	0.52	0.62	NaN	NaN	NaN	2.07	0.27	0.69	2.04	0.08	0.65
126	0.63	NaN	NaN	NaN	2.02	0.92	0.29	NaN	NaN	NaN	NaN	NaN	NaN	2.16	0.51	0.3	2.17	0.42	0.31	2.19	0.27	0.27	NaN	NaN	NaN	2.1	0.03	0.31	NaN	NaN	NaN	2.09	0.8	0.64	2.06	0.66	0.67	2.04	0.52	0.62	NaN	NaN	NaN	2.07	0.27	0.69	2.04	0.08	0.65
127	0.635	NaN	NaN	NaN	2.02	0.92	0.29	NaN	NaN	NaN	NaN	NaN	NaN	2.16	0.51	0.3	2.17	0.42	0.31	2.19	0.27	0.27	NaN	NaN	NaN	2.1	0.03	0.31	NaN	NaN	NaN	2.09	0.8	0.64	2.06	0.66	0.67	2.04	0.52	0.62	NaN	NaN	NaN	2.07	0.27	0.69	2.04	0.08	0.65
128	0.64	NaN	NaN	NaN	2.02	0.92	0.29	NaN	NaN	NaN	NaN	NaN	NaN	2.16	0.51	0.3	2.17	0.42	0.31	2.19	0.27	0.27	NaN	NaN	NaN	2.1	0.03	0.31	NaN	NaN	NaN	2.09	0.8	0.64	2.06	0.66	0.67	2.04	0.52	0.62	NaN	NaN	NaN	2.07	0.27	0.69	2.04	0.08	0.65
129	0.645	NaN	NaN	NaN	2.02	0.92	0.29	NaN	NaN	NaN	NaN	NaN	NaN	2.16	0.51	0.3	2.17	0.42	0.31	2.19	0.27	0.27	NaN	NaN	NaN	2.1	0.03	0.31	NaN	NaN	NaN	2.09	0.8	0.64	2.06	0.66	0.67	2.04	0.52	0.62	NaN	NaN	NaN	2.07	0.27	0.69	2.04	0.08	0.65
130	0.65	NaN	NaN	NaN	2.02	0.92	0.29	NaN	NaN	NaN	NaN	NaN	NaN	2.16	0.51	0.3	2.17	0.42	0.31	2.19	0.27	0.27	NaN	NaN	NaN	2.1	0.03	0.31	NaN	NaN	NaN	2.09	0.8	0.64	2.06	0.66	0.67	2.04	0.52	0.62	NaN	NaN	NaN	2.07	0.27	0.69	2.04	0.08	0.65
131	0.655	NaN	NaN	NaN	2.02	0.92	0.29	NaN	NaN	NaN	NaN	NaN	NaN	2.16	0.51	0.3	2.17	0.42	0.31	2.19	0.27	0.27	NaN	NaN	NaN	2.1	0.03	0.31	NaN	NaN	NaN	2.09	0.8	0.64	2.06	0.66	0.67	2.04	0.52	0.62	NaN	NaN	NaN	2.07	0.27	0.69	2.04	0.08	0.65
132	0.66	NaN	NaN	NaN	2.02	0.92	0.29	NaN	NaN	NaN	NaN	NaN	NaN	2.16	0.51	0.3	2.17	0.42	0.31	2.19	0.27	0.27	NaN	NaN	NaN	2.1	0.03	0.31	NaN	NaN	NaN	2.09	0.8	0.64	2.06	0.66	0.67	2.04	0.52	0.62	NaN	NaN	NaN	2.07	0.27	0.69	2.04	0.08	0.65
133	0.665	NaN	NaN	NaN	2.02	0.92	0.29	NaN	NaN	NaN	NaN	NaN	NaN	2.16	0.51	0.3	2.17	0.42	0.31	2.19	0.27	0.27	NaN	NaN	NaN	2.1	0.03	0.31	NaN	NaN	NaN	2.09	0.8	0.64	2.06	0.66	0.67	2.04	0.52	0.62	NaN	NaN	NaN	2.07	0.27	0.69	2.04	0.08	0.65
134	0.67	NaN	NaN	NaN	2.02	0.92	0.29	NaN	NaN	NaN	NaN	NaN	NaN	2.16	0.51	0.3	2.17	0.42	0.31	2.19	0.27	0.27	NaN	NaN	NaN	2.1	0.03	0.31	NaN	NaN	NaN	2.09	0.8	0.64	2.06	0.66	0.67	2.04	0.52	0.62	NaN	NaN	NaN	2.07	0.27	0.69	2.04	0.08	0.65
135	0.675	NaN	NaN	NaN	2.02	0.92	0.29	NaN	NaN	NaN	NaN	NaN	NaN	2.16	0.51	0.3	2.17	0.42	0.31	2.19	0.27	0.27	NaN	NaN	NaN	2.1	0.03	0.31	NaN	NaN	NaN	2.09	0.8	0.64	2.06	0.66	0.67	2.04	0.52	0.62	NaN	NaN	NaN	2.07	0.27	0.69	2.04	0.08	0.65
136	0.68	NaN	NaN	NaN	2.02	0.92	0.29	NaN	NaN	NaN	NaN	NaN	NaN	2.16	0.51	0.3	2.17	0.42	0.31	2.19	0.27	0.27	NaN	NaN	NaN	2.1	0.03	0.31	NaN	NaN	NaN	2.09	0.8	0.64	2.06	0.66	0.67	2.04	0.52	0.62	NaN	NaN	NaN	2.07	0.27	0.69	2.04	0.08	0.65
137	0.685	NaN	NaN	NaN	2.02	0.92	0.29	NaN	NaN	NaN	NaN	NaN	NaN	2.16	0.51	0.3	2.17	0.42	0.31	2.19	0.27	0.27	NaN	NaN	NaN	2.1	0.03	0.31	NaN	NaN	NaN	2.09	0.8	0.64	2.06	0.66	0.67	2.04	0.52	0.62	NaN	NaN	NaN	2.07	0.27	0.69	2.04	0.08	0.65
138	0.69	NaN	NaN	NaN	2.02	0.92	0.29	NaN	NaN	NaN	NaN	NaN	NaN	2.16	0.51	0.3	2.17	0.42	0.31	2.19	0.27	0.27	NaN	NaN	NaN	2.1	0.03	0.31	NaN	NaN	NaN	2.09	0.8	0.64	2.06	0.66	0.67	2.04	0.52	0.62	NaN	NaN	NaN	2.07	0.27	0.69	2.04	0.08	0.65
139	0.695	NaN	NaN	NaN	2.02	0.92	0.29	NaN	NaN	NaN	NaN	NaN	NaN	2.16	0.51	0.3	2.17	0.42	0.31	2.19	0.27	0.27	NaN	NaN	NaN	2.1	0.03	0.31	NaN	NaN	NaN	2.09	0.8	0.64	2.06	0.66	0.67	2.04	0.52	0.62	NaN	NaN	NaN	2.07	0.27	0.69	2.04	0.08	0.65
140	0.7	NaN	NaN	NaN	2.02	0.92	0.29	NaN	NaN	NaN	NaN	NaN	NaN	2.16	0.51	0.3	2.17	0.42	0.31	2.19	0.27	0.27	NaN	NaN	NaN	2.1	0.03	0.31	NaN	NaN	NaN	2.09	0.8	0.64	2.06	0.66	0.67	2.04	0.52	0.62	NaN	NaN	NaN	2.07	0.27	0.69	2.04	0.08	0.65
141	0.705	NaN	NaN	NaN	2.02	0.92	0.29	NaN	NaN	NaN	NaN	NaN	NaN	2.16	0.51	0.3	2.16	0.42	0.3	2.19	0.27	0.27	NaN	NaN	NaN	2.1	0.03	0.31	NaN	NaN	NaN	2.09	0.8	0.64	2.06	0.66	0.67	2.04	0.52	0.62	NaN	NaN	NaN	2.07	0.27	0.69	2.04	0.08	0.65
142	0.71	NaN	NaN	NaN	2.02	0.92	0.29	NaN	NaN	NaN	NaN	NaN	NaN	2.16	0.51	0.3	2.16	0.42	0.3	2.19	0.27	0.27	NaN	NaN	NaN	2.1	0.03	0.31	NaN	NaN	NaN	2.09	0.8	0.64	2.06	0.66	0.67	2.04	0.52	0.62	NaN	NaN	NaN	2.07	0.27	0.69	2.04	0.08	0.65
143	0.715	NaN	NaN	NaN	2.02	0.92	0.29	NaN	NaN	NaN	NaN	NaN	NaN	2.16	0.51	0.3	2.16	0.42	0.3	2.19	0.27	0.27	NaN	NaN	NaN	2.1	0.03	0.31	NaN	NaN	NaN	2.09	0.8	0.64	2.06	0.66	0.67	2.04	0.52	0.62	NaN	NaN	NaN	2.07	0.27	0.69	2.04	0.08	0.65
144	0.72	NaN	NaN	NaN	2.02	0.92	0.29	NaN	NaN	NaN	NaN	NaN	NaN	2.16	0.51	0.3	2.16	0.42	0.3	2.19	0.27	0.27	NaN	NaN	NaN	2.1	0.03	0.31	NaN	NaN	NaN	2.09	0.8	0.64	2.06	0.66	0.67	2.04	0.52	0.62	NaN	NaN	NaN	2.07	0.27	0.69	2.04	0.08	0.65
145	0.725	NaN	NaN	NaN	2.02	0.92	0.29	NaN	NaN	NaN	NaN	NaN	NaN	2.16	0.51	0.3	2.16	0.42	0.3	2.19	0.27	0.27	NaN	NaN	NaN	2.1	0.03	0.31	NaN	NaN	NaN	2.09	0.8	0.64	2.06	0.66	0.67	2.04	0.52	0.62	NaN	NaN	NaN	2.07	0.27	0.69	2.04	0.08	0.65
146	0.73	NaN	NaN	NaN	2.02	0.92	0.29	NaN	NaN	NaN	NaN	NaN	NaN	2.16	0.51	0.3	2.16	0.42	0.3	2.19	0.27	0.27	NaN	NaN	NaN	2.1	0.03	0.31	NaN	NaN	NaN	2.09	0.8	0.64	2.06	0.66	0.67	2.04	0.52	0.62	NaN	NaN	NaN	2.07	0.27	0.69	2.04	0.08	0.65
147	0.735	NaN	NaN	NaN	2.02	0.92	0.29	NaN	NaN	NaN	NaN	NaN	NaN	2.16	0.51	0.3	2.16	0.42	0.3	2.19	0.27	0.27	NaN	NaN	NaN	2.1	0.03	0.31	NaN	NaN	NaN	2.09	0.8	0.64	2.06	0.66	0.67	2.04	0.52	0.62	NaN	NaN	NaN	2.07	0.27	0.69	2.04	0.08	0.65
148	0.74	NaN	NaN	NaN	2.02	0.92	0.29	NaN	NaN	NaN	NaN	NaN	NaN	2.16	0.51	0.3	2.16	0.42	0.3	2.19	0.27	0.27	NaN	NaN	NaN	2.1	0.03	0.31	NaN	NaN	NaN	2.09	0.8	0.64	2.06	0.66	0.67	2.04	0.52	0.62	NaN	NaN	NaN	2.07	0.27	0.69	2.04	0.08	0.65
149	0.745	NaN	NaN	NaN	2.02	0.92	0.29	NaN	NaN	NaN	NaN	NaN	NaN	2.16	0.51	0.3	2.16	0.42	0.3	2.19	0.27	0.27	NaN	NaN	NaN	2.1	0.03	0.31	NaN	NaN	NaN	2.09	0.8	0.64	2.06	0.66	0.67	2.04	0.52	0.62	NaN	NaN	NaN	2.07	0.27	0.69	2.04	0.08	0.65
150	0.75	NaN	NaN	NaN	2.02	0.92	0.29	NaN	NaN	NaN	NaN	NaN	NaN	2.16	0.51	0.3	2.16	0.42	0.3	2.19	0.27	0.27	NaN	NaN	NaN	2.1	0.03	0.31	NaN	NaN	NaN	2.09	0.8	0.64	2.06	0.66	0.67	2.04	0.52	0.62	NaN	NaN	NaN	2.07	0.27	0.69	2.04	0.08	0.65
151	0.755	NaN	NaN	NaN	2.02	0.92	0.29	NaN	NaN	NaN	NaN	NaN	NaN	2.16	0.51	0.3	2.16	0.42	0.3	2.19	0.27	0.27	NaN	NaN	NaN	2.1	0.03	0.31	NaN	NaN	NaN	2.09	0.8	0.64	2.06	0.66	0.67	2.04	0.52	0.62	NaN	NaN	NaN	2.07	0.27	0.69	2.04	0.08	0.65
152	0.76	NaN	NaN	NaN	2.02	0.92	0.29	NaN	NaN	NaN	NaN	NaN	NaN	2.16	0.51	0.3	2.16	0.42	0.3	2.19	0.27	0.27	NaN	NaN	NaN	2.1	0.03	0.31	NaN	NaN	NaN	2.09	0.8	0.64	2.06	0.66	0.67	2.04	0.52	0.62	NaN	NaN	NaN	2.07	0.27	0.69	2.04	0.08	0.65
153	0.765	NaN	NaN	NaN	2.02	0.92	0.29	NaN	NaN	NaN	NaN	NaN	NaN	2.16	0.51	0.3	2.16	0.42	0.3	2.19	0.27	0.27	NaN	NaN	NaN	2.1	0.03	0.31	NaN	NaN	NaN	2.09	0.8	0.64	2.06	0.66	0.67	2.04	0.52	0.62	NaN	NaN	NaN	2.07	0.27	0.69	2.04	0.08	0.65
154	0.77	NaN	NaN	NaN	2.02	0.92	0.29	NaN	NaN	NaN	NaN	NaN	NaN	2.16	0.51	0.3	2.16	0.42	0.3	2.19	0.27	0.27	NaN	NaN	NaN	2.1	0.03	0.31	NaN	NaN	NaN	2.09	0.8	0.64	2.06	0.66	0.67	2.04	0.52	0.62	NaN	NaN	NaN	2.07	0.27	0.69	2.04	0.08	0.65
155	0.775	NaN	NaN	NaN	2.02	0.92	0.29	NaN	NaN	NaN	NaN	NaN	NaN	2.16	0.51	0.3	2.16	0.42	0.3	2.19	0.27	0.27	NaN	NaN	NaN	2.1	0.03	0.31	NaN	NaN	NaN	2.09	0.8	0.64	2.06	0.66	0.67	2.04	0.52	0.62	NaN	NaN	NaN	2.07	0.27	0.69	2.04	0.08	0.65
156	0.78	NaN	NaN	NaN	2.02	0.92	0.29	NaN	NaN	NaN	NaN	NaN	NaN	2.16	0.51	0.3	2.16	0.42	0.3	2.19	0.27	0.27	NaN	NaN	NaN	2.1	0.03	0.31	NaN	NaN	NaN	2.09	0.8	0.64	2.06	0.66	0.67	2.04	0.52	0.62	NaN	NaN	NaN	2.07	0.27	0.69	2.04	0.08	0.65
157	0.785	NaN	NaN	NaN	2.02	0.92	0.29	NaN	NaN	NaN	NaN	NaN	NaN	2.16	0.51	0.3	2.16	0.42	0.3	2.19	0.27	0.27	NaN	NaN	NaN	2.1	0.03	0.31	NaN	NaN	NaN	2.09	0.8	0.64	2.06	0.66	0.67	2.04	0.52	0.62	NaN	NaN	NaN	2.07	0.27	0.69	2.04	0.08	0.65
158	0.79	NaN	NaN	NaN	2.02	0.92	0.29	NaN	NaN	NaN	NaN	NaN	NaN	2.16	0.51	0.3	2.16	0.42	0.3	2.19	0.27	0.27	NaN	NaN	NaN	2.1	0.03	0.31	NaN	NaN	NaN	2.09	0.8	0.64	2.06	0.66	0.67	2.04	0.52	0.62	NaN	NaN	NaN	2.07	0.27	0.69	2.04	0.08	0.65
159	0.795	NaN	NaN	NaN	2.02	0.92	0.29	NaN	NaN	NaN	NaN	NaN	NaN	2.16	0.51	0.3	2.16	0.42	0.3	2.19	0.27	0.27	NaN	NaN	NaN	2.1	0.03	0.31	NaN	NaN	NaN	2.09	0.8	0.64	2.06	0.66	0.67	2.04	0.52	0.62	NaN	NaN	NaN	2.07	0.27	0.69	2.04	0.08	0.65
160	0.8	NaN	NaN	NaN	2.02	0.92	0.29	NaN	NaN	NaN	NaN	NaN	NaN	2.16	0.51	0.3	2.16	0.42	0.3	2.19	0.27	0.27	NaN	NaN	NaN	2.1	0.03	0.31	NaN	NaN	NaN	2.09	0.8	0.64	2.06	0.66	0.67	2.04	0.52	0.62	NaN	NaN	NaN	2.07	0.27	0.69	2.04	0.08	0.65
161	0.805	NaN	NaN	NaN	2.03	0.92	0.29	NaN	NaN	NaN	NaN	NaN	NaN	2.16	0.51	0.3	2.16	0.42	0.3	2.19	0.27	0.27	NaN	NaN	NaN	2.1	0.03	0.31	NaN	NaN	NaN	2.09	0.8	0.64	2.06	0.66	0.67	2.04	0.52	0.62	NaN	NaN	NaN	2.07	0.27	0.69	2.04	0.08	0.65
162	0.81	NaN	NaN	NaN	2.03	0.92	0.29	NaN	NaN	NaN	NaN	NaN	NaN	2.16	0.51	0.3	2.16	0.42	0.3	2.19	0.27	0.27	NaN	NaN	NaN	2.1	0.03	0.31	NaN	NaN	NaN	2.09	0.8	0.64	2.06	0.66	0.67	2.04	0.52	0.62	NaN	NaN	NaN	2.07	0.27	0.69	2.04	0.08	0.65
163	0.815	NaN	NaN	NaN	2.03	0.92	0.29	NaN	NaN	NaN	NaN	NaN	NaN	2.16	0.51	0.3	2.16	0.42	0.3	2.19	0.27	0.27	NaN	NaN	NaN	2.1	0.03	0.31	NaN	NaN	NaN	2.09	0.8	0.64	2.06	0.66	0.67	2.04	0.52	0.62	NaN	NaN	NaN	2.07	0.27	0.69	2.04	0.08	0.65
164	0.82	NaN	NaN	NaN	2.03	0.92	0.29	NaN	NaN	NaN	NaN	NaN	NaN	2.16	0.51	0.3	2.16	0.42	0.3	2.19	0.27	0.27	NaN	NaN	NaN	2.1	0.03	0.31	NaN	NaN	NaN	2.09	0.8	0.64	2.06	0.66	0.67	2.04	0.52	0.62	NaN	NaN	NaN	2.07	0.27	0.69	2.04	0.08	0.65
165	0.825	NaN	NaN	NaN	2.03	0.92	0.29	NaN	NaN	NaN	NaN	NaN	NaN	2.16	0.51	0.3	2.16	0.42	0.3	2.19	0.27	0.27	NaN	NaN	NaN	2.1	0.03	0.31	NaN	NaN	NaN	2.09	0.8	0.64	2.06	0.66	0.67	2.04	0.52	0.62	NaN	NaN	NaN	2.07	0.27	0.69	2.04	0.08	0.65
166	0.83	NaN	NaN	NaN	2.03	0.92	0.29	NaN	NaN	NaN	NaN	NaN	NaN	2.16	0.51	0.3	2.16	0.42	0.3	2.19	0.27	0.27	NaN	NaN	NaN	2.1	0.03	0.31	NaN	NaN	NaN	2.09	0.8	0.64	2.06	0.66	0.67	2.04	0.52	0.62	NaN	NaN	NaN	2.07	0.27	0.69	2.04	0.08	0.65
167	0.835	NaN	NaN	NaN	2.03	0.92	0.29	NaN	NaN	NaN	NaN	NaN	NaN	2.16	0.51	0.3	2.16	0.42	0.3	2.19	0.27	0.27	NaN	NaN	NaN	2.1	0.03	0.31	NaN	NaN	NaN	2.09	0.8	0.64	2.06	0.66	0.67	2.04	0.52	0.62	NaN	NaN	NaN	2.07	0.27	0.69	2.04	0.08	0.65
168	0.84	NaN	NaN	NaN	2.03	0.92	0.29	NaN	NaN	NaN	NaN	NaN	NaN	2.16	0.51	0.3	2.17	0.42	0.3	2.19	0.27	0.27	NaN	NaN	NaN	2.1	0.03	0.31	NaN	NaN	NaN	2.09	0.8	0.64	2.06	0.66	0.67	2.04	0.52	0.62	NaN	NaN	NaN	2.07	0.27	0.69	2.04	0.08	0.65
169	0.845	NaN	NaN	NaN	2.03	0.92	0.29	NaN	NaN	NaN	NaN	NaN	NaN	2.16	0.51	0.3	2.17	0.42	0.3	2.19	0.27	0.27	NaN	NaN	NaN	2.1	0.03	0.31	NaN	NaN	NaN	2.09	0.8	0.64	2.06	0.66	0.67	2.04	0.52	0.62	NaN	NaN	NaN	2.07	0.27	0.69	2.04	0.08	0.65
170	0.85	NaN	NaN	NaN	2.03	0.92	0.29	NaN	NaN	NaN	NaN	NaN	NaN	2.16	0.51	0.3	2.17	0.42	0.3	2.19	0.27	0.27	NaN	NaN	NaN	2.1	0.03	0.31	NaN	NaN	NaN	2.09	0.8	0.64	2.06	0.66	0.67	2.04	0.52	0.62	NaN	NaN	NaN	2.07	0.27	0.69	2.04	0.08	0.65
171	0.855	NaN	NaN	NaN	2.03	0.92	0.29	NaN	NaN	NaN	NaN	NaN	NaN	2.16	0.51	0.3	2.17	0.42	0.3	2.19	0.27	0.27	NaN	NaN	NaN	2.1	0.03	0.31	NaN	NaN	NaN	2.09	0.8	0.64	2.06	0.66	0.67	2.04	0.52	0.62	NaN	NaN	NaN	2.07	0.27	0.69	2.04	0.08	0.65
172	0.86	NaN	NaN	NaN	2.03	0.92	0.29	NaN	NaN	NaN	NaN	NaN	NaN	2.16	0.51	0.3	2.17	0.42	0.3	2.19	0.27	0.27	NaN	NaN	NaN	2.1	0.03	0.31	NaN	NaN	NaN	2.09	0.8	0.64	2.06	0.66	0.67	2.04	0.52	0.62	NaN	NaN	NaN	2.07	0.27	0.69	2.04	0.08	0.65
173	0.865	NaN	NaN	NaN	2.03	0.92	0.29	NaN	NaN	NaN	NaN	NaN	NaN	2.16	0.51	0.3	2.17	0.42	0.3	2.19	0.27	0.27	NaN	NaN	NaN	2.1	0.03	0.31	NaN	NaN	NaN	2.09	0.8	0.64	2.06	0.66	0.67	2.04	0.52	0.62	NaN	NaN	NaN	2.07	0.27	0.69	2.04	0.08	0.65
174	0.87	NaN	NaN	NaN	2.03	0.92	0.29	NaN	NaN	NaN	NaN	NaN	NaN	2.16	0.51	0.3	2.17	0.42	0.3	2.19	0.27	0.27	NaN	NaN	NaN	2.1	0.03	0.31	NaN	NaN	NaN	2.09	0.8	0.64	2.06	0.66	0.67	2.04	0.52	0.62	NaN	NaN	NaN	2.07	0.27	0.69	2.04	0.08	0.65
175	0.875	NaN	NaN	NaN	2.03	0.92	0.29	NaN	NaN	NaN	NaN	NaN	NaN	2.16	0.51	0.3	2.16	0.42	0.3	2.19	0.27	0.27	NaN	NaN	NaN	2.1	0.03	0.31	NaN	NaN	NaN	2.09	0.8	0.64	2.06	0.66	0.67	2.04	0.52	0.62	NaN	NaN	NaN	2.07	0.27	0.69	2.04	0.08	0.65
176	0.88	NaN	NaN	NaN	2.03	0.92	0.29	NaN	NaN	NaN	NaN	NaN	NaN	2.16	0.51	0.3	2.16	0.42	0.3	2.19	0.27	0.27	NaN	NaN	NaN	2.1	0.03	0.31	NaN	NaN	NaN	2.09	0.8	0.64	2.06	0.66	0.67	2.04	0.52	0.62	NaN	NaN	NaN	2.07	0.27	0.69	2.04	0.08	0.65
177	0.885	NaN	NaN	NaN	2.03	0.92	0.29	NaN	NaN	NaN	NaN	NaN	NaN	2.16	0.51	0.3	2.16	0.42	0.3	2.19	0.27	0.27	NaN	NaN	NaN	2.1	0.03	0.31	NaN	NaN	NaN	2.09	0.8	0.64	2.06	0.66	0.67	2.04	0.52	0.62	NaN	NaN	NaN	2.07	0.27	0.69	2.04	0.08	0.65
178	0.89	NaN	NaN	NaN	2.03	0.92	0.29	NaN	NaN	NaN	NaN	NaN	NaN	2.16	0.51	0.3	2.16	0.42	0.3	2.19	0.27	0.27	NaN	NaN	NaN	2.1	0.03	0.31	NaN	NaN	NaN	2.09	0.8	0.64	2.06	0.66	0.67	2.04	0.52	0.62	NaN	NaN	NaN	2.07	0.27	0.69	2.04	0.08	0.65
179	0.895	NaN	NaN	NaN	2.03	0.92	0.29	NaN	NaN	NaN	NaN	NaN	NaN	2.16	0.51	0.3	2.16	0.42	0.3	2.19	0.27	0.27	NaN	NaN	NaN	2.1	0.03	0.31	NaN	NaN	NaN	2.09	0.8	0.64	2.06	0.66	0.67	2.04	0.52	0.62	NaN	NaN	NaN	2.07	0.27	0.69	2.04	0.08	0.65
180	0.9	NaN	NaN	NaN	2.03	0.92	0.29	NaN	NaN	NaN	NaN	NaN	NaN	2.16	0.51	0.3	2.16	0.42	0.3	2.19	0.27	0.27	NaN	NaN	NaN	2.1	0.03	0.31	NaN	NaN	NaN	2.09	0.8	0.64	2.06	0.66	0.67	2.04	0.52	0.62	NaN	NaN	NaN	2.07	0.27	0.69	2.04	0.08	0.65
181	0.905	NaN	NaN	NaN	2.03	0.92	0.29	NaN	NaN	NaN	NaN	NaN	NaN	2.16	0.51	0.3	2.16	0.42	0.3	2.19	0.27	0.27	NaN	NaN	NaN	2.1	0.03	0.31	NaN	NaN	NaN	2.09	0.8	0.64	2.06	0.66	0.67	2.04	0.52	0.62	NaN	NaN	NaN	2.07	0.27	0.69	2.04	0.08	0.65
182	0.91	NaN	NaN	NaN	2.03	0.92	0.29	NaN	NaN	NaN	NaN	NaN	NaN	2.16	0.51	0.3	2.16	0.42	0.3	2.19	0.27	0.27	NaN	NaN	NaN	2.1	0.03	0.31	NaN	NaN	NaN	2.09	0.8	0.64	2.06	0.66	0.67	2.04	0.52	0.62	NaN	NaN	NaN	2.07	0.27	0.69	2.04	0.08	0.65
183	0.915	NaN	NaN	NaN	2.03	0.92	0.29	NaN	NaN	NaN	NaN	NaN	NaN	2.16	0.51	0.3	2.16	0.42	0.3	2.19	0.27	0.27	NaN	NaN	NaN	2.1	0.03	0.31	NaN	NaN	NaN	2.09	0.8	0.64	2.06	0.66	0.67	2.04	0.52	0.62	NaN	NaN	NaN	2.07	0.28	0.69	2.04	0.08	0.65
184	0.92	NaN	NaN	NaN	2.03	0.92	0.29	NaN	NaN	NaN	NaN	NaN	NaN	2.16	0.51	0.3	2.16	0.42	0.3	2.19	0.27	0.27	NaN	NaN	NaN	2.1	0.03	0.31	NaN	NaN	NaN	2.09	0.8	0.64	2.06	0.66	0.67	2.04	0.52	0.62	NaN	NaN	NaN	2.07	0.28	0.69	2.04	0.08	0.65
185	0.925	NaN	NaN	NaN	2.03	0.92	0.29	NaN	NaN	NaN	NaN	NaN	NaN	2.16	0.51	0.3	2.16	0.42	0.3	2.19	0.27	0.27	NaN	NaN	NaN	2.1	0.03	0.31	NaN	NaN	NaN	2.09	0.8	0.64	2.06	0.66	0.67	2.04	0.52	0.62	NaN	NaN	NaN	2.07	0.28	0.69	2.04	0.08	0.65
186	0.93	NaN	NaN	NaN	2.03	0.92	0.29	NaN	NaN	NaN	NaN	NaN	NaN	2.15	0.51	0.3	2.16	0.42	0.3	2.19	0.27	0.27	NaN	NaN	NaN	2.1	0.03	0.31	NaN	NaN	NaN	2.09	0.8	0.64	2.06	0.66	0.67	2.04	0.52	0.62	NaN	NaN	NaN	2.07	0.28	0.69	2.04	0.08	0.65
187	0.935	NaN	NaN	NaN	2.03	0.92	0.29	NaN	NaN	NaN	NaN	NaN	NaN	2.15	0.51	0.3	2.16	0.42	0.3	2.19	0.27	0.27	NaN	NaN	NaN	2.1	0.03	0.31	NaN	NaN	NaN	2.09	0.8	0.64	2.06	0.66	0.67	2.04	0.52	0.62	NaN	NaN	NaN	2.07	0.28	0.69	2.04	0.08	0.65
188	0.94	NaN	NaN	NaN	2.03	0.92	0.29	NaN	NaN	NaN	NaN	NaN	NaN	2.15	0.51	0.3	2.16	0.42	0.3	2.19	0.27	0.27	NaN	NaN	NaN	2.1	0.03	0.31	NaN	NaN	NaN	2.09	0.8	0.64	2.06	0.66	0.67	2.04	0.52	0.62	NaN	NaN	NaN	2.07	0.28	0.69	2.04	0.08	0.65
189	0.945	NaN	NaN	NaN	2.03	0.92	0.29	2.22	0.97	0.44	NaN	NaN	NaN	2.15	0.51	0.3	2.16	0.42	0.3	2.19	0.27	0.27	NaN	NaN	NaN	2.1	0.03	0.31	NaN	NaN	NaN	2.09	0.8	0.64	2.06	0.66	0.67	2.04	0.52	0.62	NaN	NaN	NaN	2.07	0.28	0.69	2.04	0.08	0.65
190	0.95	NaN	NaN	NaN	2.03	0.92	0.29	2.22	0.97	0.44	NaN	NaN	NaN	2.15	0.51	0.3	2.16	0.42	0.3	2.19	0.27	0.27	NaN	NaN	NaN	2.1	0.03	0.31	NaN	NaN	NaN	2.09	0.8	0.64	2.06	0.66	0.67	2.04	0.52	0.62	NaN	NaN	NaN	2.07	0.28	0.69	2.04	0.08	0.65
191	0.955	NaN	NaN	NaN	2.03	0.92	0.29	2.22	0.97	0.44	NaN	NaN	NaN	2.15	0.51	0.3	2.16	0.42	0.3	2.19	0.27	0.27	NaN	NaN	NaN	2.1	0.03	0.31	NaN	NaN	NaN	2.09	0.8	0.64	2.06	0.66	0.67	2.04	0.52	0.62	NaN	NaN	NaN	2.07	0.28	0.69	2.04	0.08	0.65
192	0.96	NaN	NaN	NaN	2.03	0.92	0.29	2.22	0.97	0.44	NaN	NaN	NaN	2.15	0.51	0.3	2.16	0.42	0.3	2.19	0.27	0.27	NaN	NaN	NaN	2.1	0.03	0.31	NaN	NaN	NaN	2.09	0.8	0.64	2.06	0.66	0.67	2.04	0.52	0.62	NaN	NaN	NaN	2.07	0.28	0.69	2.04	0.08	0.65
193	0.965	NaN	NaN	NaN	2.03	0.92	0.29	2.22	0.97	0.44	NaN	NaN	NaN	2.15	0.51	0.3	2.16	0.42	0.3	2.19	0.27	0.27	NaN	NaN	NaN	2.1	0.03	0.31	NaN	NaN	NaN	2.09	0.8	0.64	2.06	0.66	0.67	2.04	0.52	0.62	NaN	NaN	NaN	2.07	0.28	0.69	2.04	0.08	0.65
194	0.97	NaN	NaN	NaN	2.03	0.92	0.29	2.22	0.97	0.44	NaN	NaN	NaN	2.15	0.51	0.3	2.16	0.42	0.3	2.19	0.27	0.27	NaN	NaN	NaN	2.1	0.03	0.31	NaN	NaN	NaN	2.09	0.8	0.64	2.06	0.66	0.67	2.04	0.52	0.62	NaN	NaN	NaN	2.07	0.28	0.69	2.04	0.08	0.65
195	0.975	NaN	NaN	NaN	2.03	0.92	0.29	2.22	0.97	0.44	NaN	NaN	NaN	2.14	0.52	0.3	2.16	0.42	0.3	2.19	0.27	0.27	NaN	NaN	NaN	2.1	0.03	0.31	NaN	NaN	NaN	2.09	0.8	0.64	2.06	0.66	0.67	2.04	0.52	0.62	NaN	NaN	NaN	2.07	0.28	0.69	2.04	0.08	0.65
196	0.98	NaN	NaN	NaN	2.03	0.92	0.29	NaN	NaN	NaN	NaN	NaN	NaN	2.14	0.52	0.3	2.16	0.42	0.3	2.19	0.27	0.27	NaN	NaN	NaN	2.1	0.03	0.31	NaN	NaN	NaN	2.09	0.8	0.64	2.06	0.66	0.67	2.04	0.52	0.62	NaN	NaN	NaN	2.07	0.28	0.69	2.04	0.08	0.65
197	0.985	NaN	NaN	NaN	2.03	0.92	0.29	NaN	NaN	NaN	NaN	NaN	NaN	2.14	0.52	0.3	2.16	0.42	0.3	2.19	0.27	0.27	NaN	NaN	NaN	2.1	0.03	0.31	NaN	NaN	NaN	2.09	0.8	0.64	2.06	0.66	0.67	2.04	0.52	0.62	NaN	NaN	NaN	2.07	0.28	0.69	2.04	0.08	0.65
198	0.99	NaN	NaN	NaN	2.03	0.92	0.29	NaN	NaN	NaN	NaN	NaN	NaN	2.14	0.52	0.3	2.16	0.42	0.3	2.19	0.27	0.27	NaN	NaN	NaN	2.1	0.03	0.31	NaN	NaN	NaN	2.09	0.8	0.64	2.06	0.66	0.67	2.04	0.52	0.62	NaN	NaN	NaN	2.07	0.28	0.69	2.04	0.08	0.65
199	0.995	NaN	NaN	NaN	2.03	0.92	0.29	NaN	NaN	NaN	NaN	NaN	NaN	2.14	0.52	0.3	2.16	0.42	0.3	2.19	0.27	0.27	NaN	NaN	NaN	2.1	0.03	0.31	NaN	NaN	NaN	2.09	0.8	0.64	2.06	0.66	0.67	2.04	0.52	0.62	NaN	NaN	NaN	2.07	0.28	0.69	2.04	0.08	0.65
200	1	NaN	NaN	NaN	2.03	0.92	0.29	NaN	NaN	NaN	NaN	NaN	NaN	2.14	0.52	0.3	2.16	0.42	0.3	2.19	0.27	0.27	NaN	NaN	NaN	2.1	0.03	0.31	NaN	NaN	NaN	2.09	0.8	0.64	2.06	0.66	0.67	2.04	0.52	0.62	NaN	NaN	NaN	2.07	0.28	0.69	2.04	0.08	0.65
201	1.005	NaN	NaN	NaN	2.03	0.92	0.29	NaN	NaN	NaN	NaN	NaN	NaN	2.14	0.51	0.3	2.16	0.42	0.3	2.19	0.27	0.27	NaN	NaN	NaN	2.1	0.03	0.31	NaN	NaN	NaN	2.09	0.8	0.64	2.06	0.66	0.67	2.04	0.52	0.62	NaN	NaN	NaN	2.07	0.28	0.69	2.04	0.08	0.65
202	1.01	NaN	NaN	NaN	2.03	0.92	0.29	2.22	0.97	0.44	NaN	NaN	NaN	2.15	0.51	0.3	2.16	0.42	0.3	2.19	0.27	0.27	NaN	NaN	NaN	2.1	0.03	0.31	NaN	NaN	NaN	2.09	0.8	0.64	2.06	0.66	0.67	2.04	0.52	0.62	NaN	NaN	NaN	2.07	0.28	0.69	2.04	0.08	0.65
203	1.015	NaN	NaN	NaN	2.03	0.92	0.28	2.22	0.97	0.44	NaN	NaN	NaN	2.15	0.51	0.3	2.16	0.42	0.3	2.18	0.27	0.26	NaN	NaN	NaN	2.1	0.03	0.31	NaN	NaN	NaN	2.09	0.8	0.64	2.06	0.66	0.67	2.04	0.52	0.62	NaN	NaN	NaN	2.07	0.28	0.69	2.04	0.08	0.65
204	1.02	NaN	NaN	NaN	2.03	0.92	0.28	NaN	NaN	NaN	NaN	NaN	NaN	2.15	0.51	0.3	2.16	0.42	0.3	2.18	0.27	0.26	NaN	NaN	NaN	2.1	0.03	0.31	NaN	NaN	NaN	2.09	0.8	0.64	2.06	0.66	0.67	2.04	0.52	0.62	NaN	NaN	NaN	2.07	0.28	0.69	2.04	0.08	0.65
205	1.025	NaN	NaN	NaN	2.03	0.92	0.28	NaN	NaN	NaN	NaN	NaN	NaN	2.15	0.51	0.3	2.16	0.42	0.3	2.18	0.27	0.26	NaN	NaN	NaN	2.1	0.03	0.31	NaN	NaN	NaN	2.09	0.8	0.64	2.06	0.66	0.67	2.04	0.52	0.62	NaN	NaN	NaN	2.06	0.28	0.69	2.04	0.08	0.65
206	1.03	NaN	NaN	NaN	2.03	0.92	0.28	NaN	NaN	NaN	NaN	NaN	NaN	2.15	0.51	0.3	2.16	0.42	0.3	2.18	0.27	0.26	NaN	NaN	NaN	2.1	0.03	0.31	NaN	NaN	NaN	2.09	0.8	0.64	2.06	0.66	0.67	2.04	0.52	0.62	NaN	NaN	NaN	2.06	0.28	0.69	2.04	0.08	0.65
207	1.035	NaN	NaN	NaN	2.03	0.92	0.28	2.22	0.97	0.44	NaN	NaN	NaN	2.15	0.51	0.3	2.16	0.42	0.3	2.18	0.27	0.26	NaN	NaN	NaN	2.1	0.03	0.31	NaN	NaN	NaN	2.09	0.8	0.64	2.06	0.66	0.67	2.04	0.52	0.62	NaN	NaN	NaN	2.06	0.28	0.69	2.04	0.08	0.65
208	1.04	NaN	NaN	NaN	2.03	0.92	0.28	2.22	0.97	0.44	NaN	NaN	NaN	2.15	0.51	0.3	2.16	0.42	0.3	2.18	0.27	0.26	NaN	NaN	NaN	2.1	0.03	0.31	NaN	NaN	NaN	2.09	0.8	0.64	2.06	0.66	0.67	2.04	0.52	0.62	NaN	NaN	NaN	2.06	0.28	0.69	2.04	0.08	0.65
209	1.045	NaN	NaN	NaN	2.03	0.92	0.28	2.22	0.97	0.44	NaN	NaN	NaN	2.15	0.51	0.3	2.16	0.42	0.3	2.18	0.27	0.26	NaN	NaN	NaN	2.1	0.03	0.31	NaN	NaN	NaN	2.09	0.8	0.64	2.06	0.66	0.67	2.04	0.52	0.62	NaN	NaN	NaN	2.06	0.28	0.69	2.04	0.08	0.65
210	1.05	NaN	NaN	NaN	2.03	0.92	0.28	2.22	0.98	0.44	NaN	NaN	NaN	2.15	0.51	0.3	2.16	0.42	0.3	2.18	0.27	0.26	NaN	NaN	NaN	2.1	0.03	0.31	NaN	NaN	NaN	2.09	0.8	0.64	2.06	0.66	0.67	2.04	0.52	0.62	NaN	NaN	NaN	2.06	0.28	0.69	2.04	0.08	0.65
211	1.055	NaN	NaN	NaN	2.03	0.92	0.28	2.22	0.98	0.44	NaN	NaN	NaN	2.15	0.51	0.3	2.16	0.42	0.3	2.18	0.27	0.26	NaN	NaN	NaN	2.1	0.03	0.31	NaN	NaN	NaN	2.09	0.8	0.64	2.06	0.66	0.67	2.04	0.52	0.62	NaN	NaN	NaN	2.06	0.28	0.69	2.04	0.08	0.65
212	1.06	NaN	NaN	NaN	2.03	0.92	0.28	2.22	0.98	0.44	NaN	NaN	NaN	2.15	0.51	0.3	2.16	0.42	0.3	2.18	0.27	0.26	NaN	NaN	NaN	2.1	0.03	0.31	NaN	NaN	NaN	2.09	0.8	0.64	2.06	0.66	0.67	2.04	0.52	0.62	NaN	NaN	NaN	2.06	0.28	0.69	2.04	0.08	0.65
213	1.065	NaN	NaN	NaN	2.03	0.92	0.28	2.22	0.98	0.44	NaN	NaN	NaN	2.15	0.51	0.3	2.16	0.42	0.3	2.18	0.27	0.26	NaN	NaN	NaN	2.1	0.03	0.31	NaN	NaN	NaN	2.09	0.8	0.64	2.06	0.66	0.67	2.04	0.52	0.62	NaN	NaN	NaN	2.06	0.28	0.69	2.04	0.08	0.65
214	1.07	NaN	NaN	NaN	2.03	0.92	0.28	2.22	0.98	0.44	NaN	NaN	NaN	2.15	0.51	0.3	2.16	0.42	0.3	2.18	0.27	0.26	NaN	NaN	NaN	2.1	0.03	0.31	NaN	NaN	NaN	2.09	0.8	0.64	2.06	0.66	0.67	2.04	0.52	0.62	NaN	NaN	NaN	2.06	0.28	0.69	2.04	0.08	0.65
215	1.075	NaN	NaN	NaN	2.03	0.92	0.28	2.22	0.98	0.44	NaN	NaN	NaN	2.15	0.51	0.3	2.16	0.42	0.3	2.18	0.27	0.26	NaN	NaN	NaN	2.1	0.03	0.31	NaN	NaN	NaN	2.09	0.8	0.64	2.06	0.66	0.67	2.04	0.52	0.62	NaN	NaN	NaN	2.06	0.28	0.69	2.04	0.08	0.65
216	1.08	NaN	NaN	NaN	2.03	0.92	0.28	NaN	NaN	NaN	NaN	NaN	NaN	2.15	0.51	0.3	2.16	0.42	0.3	2.18	0.27	0.26	NaN	NaN	NaN	2.1	0.03	0.31	NaN	NaN	NaN	2.09	0.8	0.64	2.06	0.66	0.67	2.04	0.52	0.62	NaN	NaN	NaN	2.06	0.28	0.69	2.04	0.08	0.65
217	1.085	NaN	NaN	NaN	2.03	0.92	0.28	NaN	NaN	NaN	NaN	NaN	NaN	2.15	0.51	0.3	2.16	0.42	0.3	2.18	0.27	0.26	NaN	NaN	NaN	2.1	0.03	0.31	NaN	NaN	NaN	2.09	0.8	0.64	2.06	0.66	0.67	2.04	0.52	0.62	NaN	NaN	NaN	2.06	0.28	0.69	2.04	0.08	0.65
218	1.09	NaN	NaN	NaN	2.03	0.92	0.28	NaN	NaN	NaN	NaN	NaN	NaN	2.15	0.51	0.3	2.16	0.42	0.3	2.18	0.27	0.26	NaN	NaN	NaN	2.1	0.03	0.31	NaN	NaN	NaN	2.09	0.8	0.64	2.06	0.66	0.67	2.04	0.52	0.62	NaN	NaN	NaN	2.06	0.28	0.69	2.04	0.08	0.65
219	1.095	NaN	NaN	NaN	2.03	0.92	0.28	NaN	NaN	NaN	NaN	NaN	NaN	2.15	0.51	0.3	2.16	0.42	0.3	2.18	0.27	0.26	NaN	NaN	NaN	2.1	0.03	0.31	NaN	NaN	NaN	2.09	0.8	0.64	2.06	0.66	0.67	2.04	0.52	0.62	NaN	NaN	NaN	2.07	0.28	0.69	2.04	0.08	0.65
220	1.1	NaN	NaN	NaN	2.04	0.92	0.28	NaN	NaN	NaN	NaN	NaN	NaN	2.15	0.51	0.3	2.16	0.42	0.3	2.18	0.27	0.26	NaN	NaN	NaN	2.1	0.03	0.31	NaN	NaN	NaN	2.09	0.8	0.64	2.06	0.66	0.67	2.04	0.52	0.62	NaN	NaN	NaN	2.07	0.28	0.69	2.04	0.08	0.65
221	1.105	NaN	NaN	NaN	2.04	0.92	0.28	NaN	NaN	NaN	NaN	NaN	NaN	2.15	0.51	0.3	2.16	0.42	0.3	2.18	0.27	0.26	NaN	NaN	NaN	2.1	0.03	0.31	NaN	NaN	NaN	2.1	0.8	0.64	2.06	0.66	0.67	2.04	0.52	0.62	NaN	NaN	NaN	2.07	0.28	0.69	2.04	0.08	0.65
222	1.11	NaN	NaN	NaN	2.04	0.92	0.28	2.22	0.98	0.44	NaN	NaN	NaN	2.15	0.51	0.3	2.16	0.42	0.3	2.18	0.27	0.26	NaN	NaN	NaN	2.1	0.03	0.31	NaN	NaN	NaN	2.1	0.8	0.64	2.06	0.66	0.67	2.04	0.52	0.62	NaN	NaN	NaN	2.07	0.28	0.69	2.04	0.08	0.65
223	1.115	NaN	NaN	NaN	2.04	0.92	0.28	2.22	0.98	0.44	NaN	NaN	NaN	2.15	0.51	0.3	2.16	0.42	0.3	2.18	0.27	0.26	NaN	NaN	NaN	2.1	0.03	0.31	NaN	NaN	NaN	2.1	0.8	0.64	2.06	0.66	0.67	2.04	0.52	0.62	NaN	NaN	NaN	2.07	0.28	0.69	2.04	0.08	0.65
224	1.12	NaN	NaN	NaN	2.04	0.92	0.28	2.22	0.98	0.44	NaN	NaN	NaN	2.15	0.51	0.3	2.16	0.42	0.3	2.18	0.27	0.26	NaN	NaN	NaN	2.1	0.03	0.31	NaN	NaN	NaN	2.1	0.8	0.64	2.06	0.66	0.67	2.04	0.52	0.62	NaN	NaN	NaN	2.07	0.28	0.69	2.04	0.08	0.65
225	1.125	NaN	NaN	NaN	2.04	0.92	0.28	2.22	0.98	0.44	NaN	NaN	NaN	2.15	0.51	0.3	2.16	0.42	0.3	2.18	0.27	0.26	NaN	NaN	NaN	2.1	0.03	0.31	NaN	NaN	NaN	2.1	0.8	0.64	2.06	0.66	0.67	2.04	0.52	0.62	NaN	NaN	NaN	2.07	0.28	0.69	2.04	0.08	0.65
226	1.13	NaN	NaN	NaN	2.04	0.92	0.28	NaN	NaN	NaN	NaN	NaN	NaN	2.15	0.51	0.3	2.16	0.42	0.3	2.18	0.27	0.26	NaN	NaN	NaN	2.1	0.03	0.31	NaN	NaN	NaN	2.1	0.8	0.64	2.06	0.66	0.67	2.04	0.52	0.62	NaN	NaN	NaN	2.07	0.28	0.69	2.04	0.08	0.65
227	1.135	NaN	NaN	NaN	2.04	0.92	0.28	NaN	NaN	NaN	NaN	NaN	NaN	2.15	0.51	0.3	2.16	0.42	0.3	2.18	0.27	0.26	NaN	NaN	NaN	2.1	0.03	0.31	NaN	NaN	NaN	2.1	0.8	0.64	2.06	0.66	0.67	2.04	0.52	0.62	NaN	NaN	NaN	2.07	0.28	0.69	2.04	0.08	0.65
228	1.14	NaN	NaN	NaN	2.04	0.92	0.28	NaN	NaN	NaN	NaN	NaN	NaN	2.15	0.51	0.3	2.16	0.42	0.3	2.18	0.27	0.26	NaN	NaN	NaN	2.1	0.03	0.31	NaN	NaN	NaN	2.1	0.8	0.64	2.06	0.66	0.67	2.04	0.52	0.62	NaN	NaN	NaN	2.07	0.28	0.69	2.04	0.08	0.65
229	1.145	NaN	NaN	NaN	2.04	0.92	0.28	NaN	NaN	NaN	NaN	NaN	NaN	2.15	0.51	0.3	2.16	0.42	0.3	2.18	0.27	0.26	NaN	NaN	NaN	2.1	0.03	0.31	NaN	NaN	NaN	2.1	0.8	0.64	2.06	0.66	0.67	2.04	0.52	0.62	NaN	NaN	NaN	2.07	0.28	0.69	2.04	0.08	0.65
230	1.15	NaN	NaN	NaN	2.04	0.92	0.28	NaN	NaN	NaN	NaN	NaN	NaN	2.15	0.51	0.3	2.16	0.42	0.3	2.18	0.27	0.26	NaN	NaN	NaN	2.1	0.03	0.31	NaN	NaN	NaN	2.1	0.8	0.63	2.06	0.66	0.67	2.04	0.52	0.62	NaN	NaN	NaN	2.07	0.28	0.69	2.04	0.08	0.65
231	1.155	NaN	NaN	NaN	2.04	0.91	0.28	NaN	NaN	NaN	NaN	NaN	NaN	2.15	0.51	0.3	2.16	0.42	0.3	2.18	0.27	0.26	NaN	NaN	NaN	2.1	0.03	0.31	NaN	NaN	NaN	2.1	0.8	0.63	2.06	0.66	0.67	2.04	0.52	0.62	NaN	NaN	NaN	2.07	0.28	0.69	2.04	0.08	0.65
232	1.16	NaN	NaN	NaN	2.04	0.91	0.28	NaN	NaN	NaN	NaN	NaN	NaN	2.15	0.51	0.3	2.15	0.42	0.3	2.18	0.27	0.26	NaN	NaN	NaN	2.1	0.03	0.31	NaN	NaN	NaN	2.1	0.8	0.63	2.06	0.66	0.67	2.04	0.52	0.62	NaN	NaN	NaN	2.07	0.28	0.69	2.04	0.08	0.65
233	1.165	NaN	NaN	NaN	2.04	0.91	0.28	NaN	NaN	NaN	NaN	NaN	NaN	2.15	0.51	0.3	2.15	0.42	0.3	2.18	0.27	0.26	NaN	NaN	NaN	2.1	0.03	0.31	NaN	NaN	NaN	2.1	0.8	0.63	2.06	0.66	0.67	2.04	0.52	0.62	NaN	NaN	NaN	2.07	0.28	0.69	2.04	0.08	0.65
234	1.17	NaN	NaN	NaN	2.04	0.91	0.28	NaN	NaN	NaN	NaN	NaN	NaN	2.15	0.51	0.3	2.15	0.42	0.3	2.18	0.27	0.26	NaN	NaN	NaN	2.1	0.03	0.31	NaN	NaN	NaN	2.1	0.8	0.63	2.06	0.66	0.67	2.04	0.52	0.62	NaN	NaN	NaN	2.07	0.28	0.69	2.04	0.08	0.65
235	1.175	NaN	NaN	NaN	2.04	0.91	0.28	NaN	NaN	NaN	NaN	NaN	NaN	2.15	0.51	0.3	2.15	0.42	0.3	2.18	0.27	0.26	NaN	NaN	NaN	2.1	0.03	0.31	NaN	NaN	NaN	2.1	0.8	0.63	2.06	0.66	0.67	2.04	0.52	0.62	NaN	NaN	NaN	2.07	0.28	0.69	2.04	0.08	0.65
236	1.18	NaN	NaN	NaN	2.04	0.91	0.28	NaN	NaN	NaN	NaN	NaN	NaN	2.15	0.51	0.3	2.15	0.42	0.3	2.18	0.27	0.26	NaN	NaN	NaN	2.1	0.03	0.31	NaN	NaN	NaN	2.1	0.8	0.63	2.06	0.66	0.67	2.04	0.52	0.62	NaN	NaN	NaN	2.07	0.28	0.69	2.04	0.08	0.65
237	1.185	NaN	NaN	NaN	2.04	0.91	0.28	NaN	NaN	NaN	NaN	NaN	NaN	2.15	0.51	0.3	2.15	0.42	0.3	2.18	0.27	0.26	NaN	NaN	NaN	2.1	0.03	0.31	NaN	NaN	NaN	2.1	0.8	0.63	2.06	0.66	0.67	2.04	0.52	0.62	NaN	NaN	NaN	2.06	0.28	0.69	2.04	0.08	0.65
238	1.19	NaN	NaN	NaN	2.04	0.91	0.28	NaN	NaN	NaN	NaN	NaN	NaN	2.15	0.51	0.3	2.15	0.42	0.3	2.18	0.27	0.26	NaN	NaN	NaN	2.1	0.03	0.31	NaN	NaN	NaN	2.1	0.8	0.63	2.06	0.66	0.66	2.04	0.52	0.62	NaN	NaN	NaN	2.06	0.28	0.69	2.04	0.08	0.65
239	1.195	NaN	NaN	NaN	2.04	0.91	0.28	NaN	NaN	NaN	NaN	NaN	NaN	2.15	0.51	0.3	2.15	0.42	0.3	2.18	0.27	0.26	NaN	NaN	NaN	2.1	0.03	0.31	NaN	NaN	NaN	2.1	0.8	0.63	2.06	0.66	0.66	2.04	0.52	0.62	NaN	NaN	NaN	2.06	0.28	0.69	2.04	0.08	0.65
240	1.2	NaN	NaN	NaN	2.04	0.91	0.28	NaN	NaN	NaN	NaN	NaN	NaN	2.15	0.51	0.3	2.15	0.42	0.3	2.18	0.27	0.26	NaN	NaN	NaN	2.1	0.03	0.31	NaN	NaN	NaN	2.1	0.8	0.63	2.06	0.66	0.66	2.04	0.52	0.62	NaN	NaN	NaN	2.07	0.28	0.69	2.04	0.08	0.65
241	1.205	NaN	NaN	NaN	2.04	0.91	0.28	NaN	NaN	NaN	NaN	NaN	NaN	2.15	0.51	0.3	2.15	0.42	0.3	2.18	0.27	0.26	NaN	NaN	NaN	2.1	0.03	0.31	NaN	NaN	NaN	2.1	0.8	0.63	2.06	0.66	0.66	2.04	0.52	0.62	NaN	NaN	NaN	2.06	0.28	0.69	2.04	0.08	0.65
242	1.21	NaN	NaN	NaN	2.04	0.91	0.28	NaN	NaN	NaN	NaN	NaN	NaN	2.15	0.51	0.3	2.15	0.42	0.3	2.18	0.27	0.26	NaN	NaN	NaN	2.1	0.03	0.31	NaN	NaN	NaN	2.1	0.8	0.63	2.06	0.66	0.66	2.04	0.52	0.62	NaN	NaN	NaN	2.07	0.28	0.69	2.04	0.08	0.65
243	1.215	NaN	NaN	NaN	2.04	0.91	0.28	NaN	NaN	NaN	NaN	NaN	NaN	2.15	0.51	0.3	2.15	0.42	0.3	2.18	0.27	0.26	NaN	NaN	NaN	2.1	0.03	0.31	NaN	NaN	NaN	2.1	0.8	0.63	2.06	0.66	0.66	2.04	0.52	0.62	NaN	NaN	NaN	2.07	0.28	0.69	2.04	0.08	0.65
244	1.22	NaN	NaN	NaN	2.04	0.91	0.28	NaN	NaN	NaN	NaN	NaN	NaN	2.15	0.51	0.3	2.15	0.42	0.3	NaN	NaN	NaN	NaN	NaN	NaN	2.1	0.03	0.31	NaN	NaN	NaN	2.1	0.8	0.63	2.06	0.66	0.66	2.04	0.52	0.62	NaN	NaN	NaN	2.07	0.28	0.69	2.04	0.08	0.65
245	1.225	NaN	NaN	NaN	2.04	0.91	0.28	NaN	NaN	NaN	NaN	NaN	NaN	2.15	0.51	0.29	2.15	0.42	0.3	NaN	NaN	NaN	NaN	NaN	NaN	2.1	0.03	0.31	NaN	NaN	NaN	2.1	0.8	0.63	2.06	0.66	0.66	2.04	0.52	0.62	NaN	NaN	NaN	2.07	0.28	0.69	2.04	0.08	0.65
246	1.23	NaN	NaN	NaN	2.04	0.91	0.28	2.22	0.98	0.43	NaN	NaN	NaN	2.14	0.51	0.29	2.15	0.42	0.3	NaN	NaN	NaN	NaN	NaN	NaN	2.1	0.03	0.31	NaN	NaN	NaN	2.1	0.8	0.63	2.06	0.66	0.66	2.04	0.52	0.62	NaN	NaN	NaN	2.07	0.28	0.69	2.04	0.08	0.65
247	1.235	NaN	NaN	NaN	2.04	0.91	0.28	2.22	0.98	0.43	NaN	NaN	NaN	2.14	0.51	0.29	2.15	0.42	0.3	NaN	NaN	NaN	NaN	NaN	NaN	2.1	0.03	0.31	NaN	NaN	NaN	2.1	0.8	0.63	2.06	0.66	0.66	2.04	0.52	0.62	NaN	NaN	NaN	2.07	0.28	0.69	2.04	0.08	0.65
248	1.24	NaN	NaN	NaN	2.04	0.91	0.28	2.22	0.98	0.43	NaN	NaN	NaN	2.14	0.51	0.29	2.15	0.42	0.3	NaN	NaN	NaN	NaN	NaN	NaN	2.1	0.03	0.31	NaN	NaN	NaN	2.1	0.8	0.63	2.06	0.66	0.66	2.04	0.52	0.62	NaN	NaN	NaN	2.06	0.28	0.69	2.04	0.08	0.65
249	1.245	NaN	NaN	NaN	2.04	0.91	0.28	2.22	0.98	0.43	NaN	NaN	NaN	2.14	0.51	0.29	2.15	0.42	0.3	2.18	0.26	0.26	NaN	NaN	NaN	2.1	0.03	0.31	NaN	NaN	NaN	2.1	0.8	0.63	2.06	0.66	0.66	2.04	0.52	0.62	NaN	NaN	NaN	2.06	0.28	0.69	2.04	0.08	0.65
250	1.25	NaN	NaN	NaN	2.04	0.91	0.28	2.22	0.98	0.43	NaN	NaN	NaN	2.14	0.51	0.29	2.15	0.42	0.3	2.18	0.26	0.26	NaN	NaN	NaN	2.1	0.03	0.31	NaN	NaN	NaN	2.1	0.8	0.63	2.06	0.66	0.66	2.04	0.52	0.62	NaN	NaN	NaN	2.06	0.28	0.69	2.04	0.08	0.65
251	1.255	NaN	NaN	NaN	2.04	0.91	0.28	NaN	NaN	NaN	NaN	NaN	NaN	2.14	0.51	0.29	2.15	0.42	0.3	2.18	0.26	0.26	NaN	NaN	NaN	2.1	0.03	0.31	NaN	NaN	NaN	2.1	0.8	0.63	2.06	0.66	0.66	2.04	0.52	0.62	NaN	NaN	NaN	2.06	0.28	0.69	2.04	0.08	0.65
252	1.26	NaN	NaN	NaN	2.04	0.91	0.28	NaN	NaN	NaN	NaN	NaN	NaN	2.14	0.51	0.29	2.15	0.42	0.3	2.18	0.26	0.26	NaN	NaN	NaN	2.1	0.03	0.31	NaN	NaN	NaN	2.1	0.8	0.63	2.06	0.66	0.66	2.04	0.52	0.62	NaN	NaN	NaN	2.06	0.28	0.69	2.04	0.08	0.65
253	1.265	NaN	NaN	NaN	2.04	0.91	0.28	NaN	NaN	NaN	NaN	NaN	NaN	2.14	0.51	0.29	2.15	0.42	0.29	2.18	0.26	0.26	NaN	NaN	NaN	2.1	0.03	0.31	NaN	NaN	NaN	2.1	0.8	0.63	2.06	0.66	0.66	2.04	0.52	0.62	NaN	NaN	NaN	2.06	0.28	0.69	2.04	0.08	0.65
254	1.27	NaN	NaN	NaN	2.05	0.91	0.28	NaN	NaN	NaN	NaN	NaN	NaN	2.14	0.51	0.29	2.15	0.42	0.3	2.18	0.26	0.26	NaN	NaN	NaN	2.1	0.03	0.31	NaN	NaN	NaN	2.1	0.8	0.63	2.06	0.66	0.66	2.03	0.5	0.62	NaN	NaN	NaN	2.06	0.28	0.69	2.04	0.08	0.65
255	1.275	NaN	NaN	NaN	2.05	0.91	0.27	NaN	NaN	NaN	NaN	NaN	NaN	2.14	0.51	0.29	2.15	0.42	0.3	2.18	0.26	0.26	NaN	NaN	NaN	2.1	0.03	0.31	NaN	NaN	NaN	2.1	0.8	0.63	2.06	0.66	0.66	2.01	0.48	0.62	NaN	NaN	NaN	2.06	0.28	0.69	2.04	0.08	0.65
256	1.28	NaN	NaN	NaN	2.05	0.91	0.27	NaN	NaN	NaN	NaN	NaN	NaN	2.14	0.51	0.29	2.15	0.41	0.3	2.18	0.26	0.26	NaN	NaN	NaN	2.1	0.03	0.31	NaN	NaN	NaN	2.1	0.8	0.63	2.06	0.66	0.66	2.03	0.51	0.62	NaN	NaN	NaN	2.06	0.28	0.69	2.04	0.08	0.65
257	1.285	NaN	NaN	NaN	2.05	0.91	0.27	NaN	NaN	NaN	NaN	NaN	NaN	2.14	0.51	0.29	2.15	0.41	0.3	2.18	0.26	0.26	NaN	NaN	NaN	2.1	0.03	0.31	NaN	NaN	NaN	2.1	0.8	0.63	2.06	0.66	0.66	2.04	0.52	0.62	NaN	NaN	NaN	2.06	0.28	0.69	2.04	0.08	0.65
258	1.29	NaN	NaN	NaN	2.05	0.91	0.27	NaN	NaN	NaN	NaN	NaN	NaN	2.14	0.51	0.29	2.16	0.41	0.3	2.18	0.26	0.26	NaN	NaN	NaN	2.1	0.03	0.31	NaN	NaN	NaN	2.1	0.8	0.63	2.06	0.66	0.66	2.04	0.52	0.62	NaN	NaN	NaN	2.06	0.28	0.69	2.04	0.08	0.65
259	1.295	NaN	NaN	NaN	2.04	0.91	0.27	NaN	NaN	NaN	NaN	NaN	NaN	2.14	0.51	0.29	2.16	0.41	0.3	2.18	0.26	0.26	NaN	NaN	NaN	2.1	0.03	0.31	NaN	NaN	NaN	2.1	0.8	0.63	2.06	0.66	0.66	2.04	0.52	0.62	NaN	NaN	NaN	2.06	0.28	0.69	2.04	0.08	0.65
260	1.3	NaN	NaN	NaN	2.04	0.91	0.27	NaN	NaN	NaN	NaN	NaN	NaN	2.14	0.51	0.29	2.16	0.41	0.3	2.18	0.26	0.26	NaN	NaN	NaN	2.1	0.03	0.31	NaN	NaN	NaN	2.1	0.8	0.63	2.06	0.66	0.66	2.04	0.52	0.62	NaN	NaN	NaN	2.06	0.28	0.69	2.04	0.08	0.65
261	1.305	NaN	NaN	NaN	2.04	0.91	0.27	2.23	0.98	0.43	NaN	NaN	NaN	2.14	0.51	0.29	2.16	0.41	0.3	2.18	0.26	0.26	NaN	NaN	NaN	2.1	0.03	0.31	NaN	NaN	NaN	2.1	0.8	0.63	2.06	0.66	0.66	2.04	0.52	0.62	NaN	NaN	NaN	2.06	0.28	0.69	2.04	0.08	0.65
262	1.31	NaN	NaN	NaN	2.04	0.91	0.27	2.23	0.98	0.43	NaN	NaN	NaN	2.15	0.51	0.29	2.16	0.41	0.29	2.18	0.26	0.26	NaN	NaN	NaN	2.1	0.03	0.31	NaN	NaN	NaN	2.09	0.8	0.63	2.06	0.66	0.66	2.04	0.52	0.62	NaN	NaN	NaN	2.06	0.28	0.69	2.04	0.08	0.65
263	1.315	NaN	NaN	NaN	2.04	0.91	0.27	2.23	0.98	0.43	NaN	NaN	NaN	2.15	0.51	0.29	2.16	0.41	0.29	2.18	0.26	0.26	NaN	NaN	NaN	2.1	0.03	0.31	NaN	NaN	NaN	2.09	0.8	0.63	2.06	0.66	0.66	2.04	0.52	0.62	NaN	NaN	NaN	2.06	0.28	0.69	2.04	0.08	0.65
264	1.32	NaN	NaN	NaN	2.05	0.91	0.27	2.23	0.98	0.43	NaN	NaN	NaN	2.15	0.51	0.29	2.16	0.41	0.29	2.18	0.26	0.26	NaN	NaN	NaN	2.1	0.03	0.31	NaN	NaN	NaN	2.09	0.8	0.63	2.06	0.66	0.66	2.04	0.52	0.62	NaN	NaN	NaN	2.06	0.28	0.69	2.04	0.08	0.65
265	1.325	NaN	NaN	NaN	2.05	0.91	0.27	2.23	0.98	0.43	NaN	NaN	NaN	2.15	0.51	0.29	2.16	0.41	0.29	2.18	0.26	0.26	NaN	NaN	NaN	2.1	0.03	0.31	NaN	NaN	NaN	2.09	0.8	0.63	2.06	0.66	0.66	2.04	0.52	0.61	NaN	NaN	NaN	2.06	0.28	0.69	2.04	0.08	0.65
266	1.33	NaN	NaN	NaN	2.05	0.91	0.27	NaN	NaN	NaN	NaN	NaN	NaN	2.15	0.51	0.29	2.16	0.41	0.29	2.18	0.26	0.26	NaN	NaN	NaN	2.1	0.03	0.31	NaN	NaN	NaN	2.09	0.8	0.63	2.06	0.66	0.66	2.04	0.52	0.61	NaN	NaN	NaN	2.06	0.28	0.69	2.04	0.08	0.65
267	1.335	NaN	NaN	NaN	2.05	0.91	0.27	NaN	NaN	NaN	NaN	NaN	NaN	2.15	0.51	0.29	2.16	0.41	0.29	2.18	0.26	0.26	NaN	NaN	NaN	2.1	0.03	0.31	NaN	NaN	NaN	2.09	0.8	0.63	2.06	0.66	0.66	2.04	0.52	0.61	NaN	NaN	NaN	2.06	0.28	0.69	2.04	0.08	0.65
268	1.34	NaN	NaN	NaN	2.05	0.91	0.27	NaN	NaN	NaN	NaN	NaN	NaN	2.15	0.51	0.29	2.15	0.41	0.29	2.18	0.26	0.26	NaN	NaN	NaN	2.1	0.03	0.31	NaN	NaN	NaN	2.09	0.8	0.63	2.06	0.66	0.66	2.04	0.52	0.61	NaN	NaN	NaN	2.06	0.28	0.69	2.04	0.08	0.65
269	1.345	NaN	NaN	NaN	2.05	0.91	0.27	NaN	NaN	NaN	NaN	NaN	NaN	2.15	0.5	0.29	2.15	0.41	0.29	2.18	0.26	0.26	NaN	NaN	NaN	2.1	0.03	0.31	NaN	NaN	NaN	2.09	0.8	0.63	2.06	0.66	0.66	2.04	0.52	0.61	NaN	NaN	NaN	2.06	0.28	0.69	2.04	0.08	0.65
270	1.35	NaN	NaN	NaN	2.05	0.91	0.27	NaN	NaN	NaN	NaN	NaN	NaN	2.15	0.5	0.29	2.15	0.41	0.29	2.18	0.26	0.26	NaN	NaN	NaN	2.1	0.03	0.31	NaN	NaN	NaN	2.09	0.8	0.63	2.06	0.66	0.66	2.04	0.52	0.61	NaN	NaN	NaN	2.06	0.28	0.69	2.04	0.08	0.65
271	1.355	NaN	NaN	NaN	2.05	0.91	0.27	NaN	NaN	NaN	NaN	NaN	NaN	2.15	0.5	0.29	2.16	0.41	0.29	2.18	0.26	0.26	NaN	NaN	NaN	2.1	0.03	0.31	NaN	NaN	NaN	2.09	0.8	0.63	2.05	0.66	0.66	2.04	0.52	0.61	NaN	NaN	NaN	2.06	0.28	0.68	2.04	0.08	0.65
272	1.36	NaN	NaN	NaN	2.05	0.91	0.27	NaN	NaN	NaN	NaN	NaN	NaN	2.15	0.5	0.29	2.16	0.41	0.29	2.18	0.26	0.26	NaN	NaN	NaN	2.1	0.03	0.31	NaN	NaN	NaN	2.09	0.8	0.63	2.05	0.66	0.66	2.04	0.52	0.61	2.01	0.44	0.63	2.06	0.28	0.68	2.04	0.08	0.65
273	1.365	NaN	NaN	NaN	2.05	0.91	0.27	NaN	NaN	NaN	NaN	NaN	NaN	2.15	0.51	0.29	2.16	0.41	0.29	2.18	0.26	0.26	NaN	NaN	NaN	2.1	0.03	0.31	NaN	NaN	NaN	2.09	0.8	0.63	2.05	0.66	0.66	2.03	0.52	0.61	2.01	0.44	0.63	2.06	0.28	0.68	2.04	0.08	0.64
274	1.37	NaN	NaN	NaN	2.05	0.91	0.27	NaN	NaN	NaN	NaN	NaN	NaN	2.15	0.51	0.29	2.16	0.41	0.29	2.18	0.26	0.26	NaN	NaN	NaN	2.1	0.03	0.31	NaN	NaN	NaN	2.09	0.8	0.63	2.05	0.67	0.66	2.03	0.52	0.61	2.01	0.44	0.63	2.06	0.28	0.68	2.04	0.08	0.64
275	1.375	NaN	NaN	NaN	2.05	0.91	0.27	NaN	NaN	NaN	NaN	NaN	NaN	NaN	NaN	NaN	2.16	0.41	0.29	2.18	0.26	0.26	NaN	NaN	NaN	2.1	0.03	0.31	NaN	NaN	NaN	2.09	0.8	0.63	2.05	0.67	0.66	2.03	0.52	0.61	2.01	0.44	0.63	2.06	0.28	0.68	2.04	0.08	0.64
276	1.38	NaN	NaN	NaN	2.05	0.91	0.27	NaN	NaN	NaN	NaN	NaN	NaN	2.13	0.51	0.29	2.16	0.41	0.29	2.18	0.26	0.26	NaN	NaN	NaN	2.1	0.03	0.31	NaN	NaN	NaN	2.09	0.8	0.63	2.05	0.67	0.66	2.03	0.52	0.61	2.01	0.44	0.63	2.06	0.28	0.68	2.04	0.08	0.64
277	1.385	NaN	NaN	NaN	2.05	0.91	0.27	NaN	NaN	NaN	NaN	NaN	NaN	2.13	0.51	0.29	2.16	0.41	0.29	2.18	0.26	0.26	NaN	NaN	NaN	2.1	0.03	0.31	NaN	NaN	NaN	2.09	0.8	0.63	2.05	0.67	0.66	2.03	0.52	0.61	2.01	0.44	0.63	2.06	0.28	0.68	2.04	0.08	0.64
278	1.39	NaN	NaN	NaN	2.05	0.91	0.27	NaN	NaN	NaN	NaN	NaN	NaN	2.13	0.51	0.29	2.16	0.41	0.29	2.18	0.26	0.26	NaN	NaN	NaN	2.1	0.03	0.31	NaN	NaN	NaN	2.09	0.8	0.63	2.05	0.67	0.66	2.03	0.52	0.61	2.01	0.44	0.62	2.06	0.28	0.68	2.04	0.08	0.64
279	1.395	NaN	NaN	NaN	2.05	0.91	0.27	2.23	0.98	0.43	NaN	NaN	NaN	2.13	0.51	0.29	2.15	0.41	0.29	2.18	0.26	0.26	NaN	NaN	NaN	2.1	0.03	0.31	NaN	NaN	NaN	2.09	0.8	0.63	2.05	0.67	0.66	2.03	0.52	0.61	2.01	0.44	0.62	2.06	0.28	0.68	2.04	0.08	0.64
280	1.4	NaN	NaN	NaN	2.05	0.91	0.27	2.23	0.98	0.43	NaN	NaN	NaN	2.13	0.51	0.29	2.15	0.41	0.29	2.18	0.26	0.26	NaN	NaN	NaN	2.1	0.03	0.31	NaN	NaN	NaN	2.09	0.8	0.63	2.05	0.67	0.66	2.03	0.52	0.61	2.01	0.44	0.62	2.06	0.28	0.68	2.04	0.09	0.64
281	1.405	NaN	NaN	NaN	2.05	0.91	0.27	2.23	0.98	0.43	NaN	NaN	NaN	2.13	0.51	0.29	2.15	0.41	0.29	2.18	0.26	0.26	NaN	NaN	NaN	2.1	0.03	0.31	NaN	NaN	NaN	2.09	0.8	0.63	2.05	0.67	0.66	2.03	0.52	0.61	2.01	0.44	0.62	2.06	0.28	0.68	2.04	0.09	0.64
282	1.41	NaN	NaN	NaN	2.05	0.91	0.27	NaN	NaN	NaN	NaN	NaN	NaN	2.14	0.51	0.29	2.15	0.41	0.29	2.18	0.26	0.26	NaN	NaN	NaN	2.1	0.03	0.31	NaN	NaN	NaN	2.09	0.8	0.63	2.05	0.67	0.66	2.03	0.52	0.61	2.01	0.44	0.62	2.06	0.28	0.68	2.04	0.09	0.64
283	1.415	NaN	NaN	NaN	2.05	0.91	0.27	NaN	NaN	NaN	NaN	NaN	NaN	2.14	0.51	0.29	2.15	0.41	0.29	2.18	0.26	0.26	NaN	NaN	NaN	2.1	0.03	0.31	NaN	NaN	NaN	2.09	0.8	0.63	2.05	0.67	0.66	2.03	0.52	0.61	2.01	0.44	0.62	2.06	0.28	0.68	2.04	0.09	0.64
284	1.42	NaN	NaN	NaN	2.05	0.91	0.27	NaN	NaN	NaN	NaN	NaN	NaN	2.14	0.51	0.29	2.15	0.41	0.29	2.18	0.26	0.26	NaN	NaN	NaN	2.1	0.03	0.31	NaN	NaN	NaN	2.09	0.8	0.63	2.05	0.67	0.66	2.03	0.52	0.61	2.01	0.44	0.62	2.06	0.28	0.68	2.04	0.09	0.64
285	1.425	NaN	NaN	NaN	2.05	0.91	0.27	NaN	NaN	NaN	NaN	NaN	NaN	2.14	0.51	0.29	2.15	0.41	0.29	2.18	0.26	0.26	NaN	NaN	NaN	2.1	0.03	0.31	NaN	NaN	NaN	2.09	0.8	0.63	2.05	0.67	0.66	2.03	0.52	0.61	2.01	0.44	0.62	2.06	0.28	0.68	2.04	0.09	0.64
286	1.43	NaN	NaN	NaN	2.05	0.91	0.27	NaN	NaN	NaN	NaN	NaN	NaN	2.14	0.51	0.29	2.15	0.41	0.29	2.18	0.26	0.26	NaN	NaN	NaN	2.1	0.03	0.31	NaN	NaN	NaN	2.09	0.8	0.63	2.05	0.67	0.66	2.03	0.52	0.61	2.01	0.44	0.62	2.06	0.28	0.68	2.04	0.09	0.64
287	1.435	NaN	NaN	NaN	2.05	0.91	0.27	NaN	NaN	NaN	NaN	NaN	NaN	2.14	0.51	0.29	2.15	0.41	0.29	2.18	0.26	0.26	NaN	NaN	NaN	2.1	0.03	0.31	NaN	NaN	NaN	2.09	0.8	0.63	2.05	0.67	0.66	2.03	0.52	0.61	2.01	0.44	0.62	2.06	0.28	0.68	2.04	0.09	0.64
288	1.44	NaN	NaN	NaN	2.05	0.91	0.27	NaN	NaN	NaN	NaN	NaN	NaN	2.14	0.51	0.29	2.15	0.41	0.29	2.18	0.26	0.26	NaN	NaN	NaN	2.1	0.03	0.31	NaN	NaN	NaN	2.09	0.8	0.63	2.04	0.67	0.66	2.03	0.52	0.61	2.01	0.44	0.62	2.06	0.28	0.68	2.04	0.09	0.64
289	1.445	NaN	NaN	NaN	2.05	0.91	0.27	NaN	NaN	NaN	NaN	NaN	NaN	2.15	0.51	0.29	2.15	0.41	0.29	2.18	0.26	0.26	NaN	NaN	NaN	2.1	0.03	0.31	NaN	NaN	NaN	2.09	0.8	0.63	2.04	0.67	0.66	2.03	0.52	0.61	2.01	0.44	0.62	2.06	0.28	0.68	2.04	0.09	0.64
290	1.45	NaN	NaN	NaN	2.05	0.91	0.27	NaN	NaN	NaN	NaN	NaN	NaN	2.15	0.51	0.29	2.15	0.41	0.29	2.18	0.26	0.26	NaN	NaN	NaN	2.1	0.03	0.31	NaN	NaN	NaN	2.09	0.8	0.63	2.04	0.67	0.66	2.03	0.52	0.61	2.01	0.44	0.62	2.06	0.28	0.68	2.04	0.09	0.64
291	1.455	NaN	NaN	NaN	2.05	0.91	0.27	NaN	NaN	NaN	NaN	NaN	NaN	2.15	0.51	0.29	2.15	0.41	0.29	2.18	0.26	0.26	NaN	NaN	NaN	2.1	0.03	0.31	NaN	NaN	NaN	2.09	0.8	0.63	2.04	0.67	0.66	2.03	0.52	0.61	2.01	0.44	0.62	2.06	0.28	0.68	2.04	0.09	0.64
292	1.46	NaN	NaN	NaN	2.05	0.91	0.27	2.36	1.1	0.6	NaN	NaN	NaN	2.15	0.51	0.29	2.15	0.41	0.29	2.18	0.26	0.26	NaN	NaN	NaN	2.1	0.03	0.31	NaN	NaN	NaN	NaN	NaN	NaN	2.04	0.67	0.66	2.03	0.52	0.61	2.01	0.44	0.62	2.05	0.28	0.68	2.04	0.09	0.64
293	1.465	NaN	NaN	NaN	2.05	0.91	0.27	2.36	1.1	0.6	NaN	NaN	NaN	2.15	0.51	0.29	2.15	0.41	0.29	2.18	0.26	0.26	NaN	NaN	NaN	2.1	0.03	0.31	NaN	NaN	NaN	NaN	NaN	NaN	2.04	0.67	0.66	2.02	0.52	0.61	2.01	0.44	0.62	2.05	0.28	0.68	2.04	0.09	0.64
294	1.47	NaN	NaN	NaN	2.05	0.91	0.27	2.36	1.1	0.6	NaN	NaN	NaN	2.15	0.51	0.29	2.15	0.41	0.29	2.18	0.26	0.26	NaN	NaN	NaN	2.1	0.03	0.31	NaN	NaN	NaN	NaN	NaN	NaN	2.04	0.67	0.66	2.02	0.52	0.61	2	0.44	0.62	2.05	0.28	0.68	2.04	0.09	0.64
295	1.475	NaN	NaN	NaN	2.05	0.91	0.26	2.37	1.1	0.6	NaN	NaN	NaN	2.15	0.51	0.29	2.15	0.41	0.29	2.18	0.26	0.26	NaN	NaN	NaN	2.1	0.03	0.31	NaN	NaN	NaN	NaN	NaN	NaN	2.04	0.67	0.66	2.02	0.52	0.61	2	0.44	0.62	2.05	0.29	0.68	2.04	0.09	0.64
296	1.48	NaN	NaN	NaN	2.05	0.91	0.26	2.37	1.1	0.6	NaN	NaN	NaN	2.15	0.51	0.29	2.16	0.41	0.29	2.18	0.26	0.26	NaN	NaN	NaN	2.1	0.03	0.31	NaN	NaN	NaN	NaN	NaN	NaN	2.04	0.67	0.66	2.02	0.53	0.61	2	0.44	0.62	2.05	0.29	0.68	2.04	0.09	0.64
297	1.485	NaN	NaN	NaN	2.05	0.91	0.26	NaN	NaN	NaN	NaN	NaN	NaN	2.15	0.51	0.29	2.16	0.41	0.29	2.18	0.26	0.26	NaN	NaN	NaN	2.1	0.03	0.31	NaN	NaN	NaN	2.09	0.8	0.63	2.04	0.67	0.66	2.02	0.53	0.61	2	0.44	0.62	2.05	0.29	0.68	2.04	0.09	0.64
298	1.49	NaN	NaN	NaN	2.05	0.91	0.26	NaN	NaN	NaN	NaN	NaN	NaN	2.15	0.51	0.29	2.16	0.41	0.29	2.18	0.26	0.26	NaN	NaN	NaN	2.1	0.03	0.31	NaN	NaN	NaN	2.09	0.8	0.63	2.04	0.67	0.65	2.02	0.53	0.61	2	0.44	0.62	2.05	0.29	0.68	2.04	0.09	0.64
299	1.495	NaN	NaN	NaN	2.05	0.91	0.26	NaN	NaN	NaN	NaN	NaN	NaN	2.15	0.51	0.29	2.16	0.41	0.29	2.18	0.26	0.26	NaN	NaN	NaN	2.1	0.02	0.31	NaN	NaN	NaN	2.09	0.8	0.63	2.04	0.67	0.65	2.02	0.53	0.61	2	0.44	0.62	2.05	0.29	0.68	2.03	0.09	0.64
300	1.5	NaN	NaN	NaN	2.05	0.91	0.26	NaN	NaN	NaN	NaN	NaN	NaN	2.15	0.51	0.29	2.16	0.41	0.29	2.18	0.26	0.26	NaN	NaN	NaN	2.1	0.02	0.31	NaN	NaN	NaN	2.09	0.8	0.63	2.03	0.67	0.65	2.02	0.53	0.61	2	0.44	0.62	2.05	0.29	0.68	2.03	0.09	0.64
301	1.505	NaN	NaN	NaN	2.05	0.91	0.26	NaN	NaN	NaN	NaN	NaN	NaN	2.15	0.51	0.29	2.15	0.41	0.29	2.18	0.26	0.26	NaN	NaN	NaN	2.1	0.02	0.31	NaN	NaN	NaN	2.09	0.8	0.63	2.03	0.67	0.65	2.02	0.53	0.61	2	0.45	0.62	2.05	0.29	0.68	2.03	0.09	0.64
302	1.51	NaN	NaN	NaN	2.05	0.91	0.26	NaN	NaN	NaN	NaN	NaN	NaN	2.15	0.51	0.29	2.15	0.41	0.29	2.18	0.26	0.26	NaN	NaN	NaN	2.1	0.02	0.31	NaN	NaN	NaN	2.09	0.8	0.63	2.03	0.68	0.65	2.01	0.53	0.61	2	0.45	0.62	2.05	0.29	0.68	2.03	0.09	0.64
303	1.515	NaN	NaN	NaN	2.05	0.91	0.26	NaN	NaN	NaN	NaN	NaN	NaN	2.15	0.51	0.29	2.15	0.41	0.29	2.18	0.26	0.26	NaN	NaN	NaN	2.1	0.02	0.31	NaN	NaN	NaN	2.09	0.8	0.63	2.03	0.68	0.65	2.01	0.53	0.61	1.99	0.45	0.62	2.05	0.29	0.68	2.03	0.09	0.64
304	1.52	NaN	NaN	NaN	2.05	0.91	0.26	NaN	NaN	NaN	NaN	NaN	NaN	2.15	0.51	0.29	2.15	0.41	0.29	2.18	0.26	0.26	NaN	NaN	NaN	2.1	0.02	0.31	NaN	NaN	NaN	2.09	0.8	0.63	2.03	0.68	0.65	2.01	0.53	0.61	1.99	0.45	0.62	2.04	0.29	0.68	2.03	0.09	0.64
305	1.525	NaN	NaN	NaN	2.05	0.91	0.26	NaN	NaN	NaN	NaN	NaN	NaN	2.15	0.51	0.29	2.15	0.41	0.29	2.18	0.26	0.26	NaN	NaN	NaN	2.1	0.02	0.31	NaN	NaN	NaN	2.09	0.8	0.63	2.03	0.68	0.65	2.01	0.53	0.61	1.99	0.45	0.62	2.04	0.29	0.68	2.03	0.09	0.64
306	1.53	NaN	NaN	NaN	2.05	0.91	0.26	NaN	NaN	NaN	NaN	NaN	NaN	2.15	0.51	0.29	2.15	0.41	0.29	2.18	0.26	0.26	NaN	NaN	NaN	2.1	0.02	0.31	NaN	NaN	NaN	2.09	0.8	0.63	2.03	0.68	0.65	2.01	0.53	0.61	1.99	0.45	0.62	2.04	0.29	0.68	2.03	0.09	0.64
307	1.535	NaN	NaN	NaN	2.05	0.91	0.26	NaN	NaN	NaN	NaN	NaN	NaN	2.15	0.51	0.29	2.15	0.41	0.29	2.18	0.26	0.26	NaN	NaN	NaN	2.1	0.02	0.31	NaN	NaN	NaN	2.09	0.8	0.63	2.03	0.68	0.65	2.01	0.53	0.61	1.99	0.45	0.62	2.04	0.29	0.68	2.03	0.1	0.64
308	1.54	NaN	NaN	NaN	2.05	0.91	0.26	NaN	NaN	NaN	NaN	NaN	NaN	2.15	0.51	0.29	2.15	0.41	0.29	2.18	0.26	0.26	NaN	NaN	NaN	2.1	0.02	0.31	NaN	NaN	NaN	2.09	0.8	0.63	2.03	0.68	0.65	2	0.53	0.61	1.99	0.45	0.62	2.04	0.29	0.68	2.03	0.1	0.64
309	1.545	NaN	NaN	NaN	2.05	0.91	0.26	NaN	NaN	NaN	NaN	NaN	NaN	2.15	0.51	0.29	2.15	0.41	0.29	2.18	0.26	0.26	NaN	NaN	NaN	2.1	0.02	0.31	NaN	NaN	NaN	2.08	0.8	0.63	2.03	0.68	0.65	2	0.53	0.61	1.99	0.45	0.62	2.04	0.29	0.68	2.03	0.1	0.64
310	1.55	NaN	NaN	NaN	2.05	0.91	0.26	NaN	NaN	NaN	NaN	NaN	NaN	2.15	0.51	0.29	2.15	0.41	0.29	2.18	0.26	0.26	NaN	NaN	NaN	2.1	0.02	0.31	NaN	NaN	NaN	2.08	0.8	0.63	2.03	0.68	0.65	2	0.53	0.61	1.99	0.45	0.62	2.04	0.29	0.68	2.03	0.1	0.64
311	1.555	NaN	NaN	NaN	2.05	0.91	0.26	NaN	NaN	NaN	NaN	NaN	NaN	2.15	0.51	0.29	2.15	0.41	0.29	2.18	0.26	0.26	NaN	NaN	NaN	2.1	0.02	0.31	NaN	NaN	NaN	2.08	0.8	0.63	2.02	0.68	0.65	2	0.53	0.61	1.98	0.45	0.62	2.04	0.29	0.68	2.03	0.1	0.64
312	1.56	NaN	NaN	NaN	2.05	0.91	0.26	2.15	0.84	0.25	NaN	NaN	NaN	2.15	0.51	0.29	2.15	0.41	0.29	2.18	0.26	0.26	NaN	NaN	NaN	2.1	0.02	0.31	NaN	NaN	NaN	2.08	0.8	0.63	2.02	0.68	0.65	2	0.53	0.61	1.98	0.45	0.62	2.03	0.29	0.68	2.03	0.1	0.64
313	1.565	NaN	NaN	NaN	2.05	0.91	0.26	NaN	NaN	NaN	NaN	NaN	NaN	2.15	0.51	0.29	2.15	0.41	0.29	2.18	0.26	0.26	NaN	NaN	NaN	2.1	0.02	0.31	NaN	NaN	NaN	2.08	0.8	0.63	2.02	0.68	0.65	2	0.53	0.61	1.98	0.45	0.62	2.03	0.29	0.68	2.03	0.1	0.64
314	1.57	NaN	NaN	NaN	2.05	0.91	0.26	2.15	0.84	0.25	NaN	NaN	NaN	2.15	0.51	0.29	2.15	0.41	0.29	2.18	0.26	0.26	NaN	NaN	NaN	2.1	0.02	0.31	NaN	NaN	NaN	2.08	0.8	0.63	2.02	0.68	0.65	2	0.53	0.61	1.98	0.45	0.62	2.03	0.3	0.68	2.03	0.1	0.64
315	1.575	NaN	NaN	NaN	2.05	0.91	0.26	NaN	NaN	NaN	NaN	NaN	NaN	2.15	0.51	0.29	2.15	0.41	0.29	2.18	0.26	0.26	NaN	NaN	NaN	2.1	0.02	0.31	NaN	NaN	NaN	2.08	0.8	0.63	2.02	0.68	0.65	1.99	0.53	0.61	1.98	0.45	0.62	2.03	0.3	0.68	2.03	0.1	0.64
316	1.58	NaN	NaN	NaN	2.05	0.91	0.26	2.15	0.84	0.25	NaN	NaN	NaN	2.15	0.51	0.29	2.15	0.41	0.29	2.18	0.26	0.26	NaN	NaN	NaN	2.1	0.02	0.31	NaN	NaN	NaN	2.08	0.8	0.63	2.02	0.68	0.65	1.99	0.53	0.61	1.98	0.45	0.62	2.03	0.3	0.68	2.03	0.1	0.65
317	1.585	NaN	NaN	NaN	2.05	0.91	0.26	2.15	0.84	0.25	NaN	NaN	NaN	2.15	0.51	0.29	2.15	0.41	0.29	2.18	0.26	0.26	NaN	NaN	NaN	2.1	0.02	0.31	NaN	NaN	NaN	2.08	0.8	0.63	2.02	0.68	0.65	1.99	0.53	0.61	1.98	0.45	0.62	2.03	0.3	0.68	2.03	0.1	0.65
318	1.59	NaN	NaN	NaN	2.05	0.91	0.26	2.15	0.84	0.25	NaN	NaN	NaN	2.15	0.51	0.29	2.15	0.41	0.29	2.18	0.26	0.26	NaN	NaN	NaN	2.1	0.02	0.31	NaN	NaN	NaN	2.08	0.8	0.63	2.02	0.68	0.65	1.99	0.53	0.61	1.97	0.45	0.62	2.03	0.3	0.68	2.03	0.1	0.65
319	1.595	2.22	0.98	0.42	2.05	0.91	0.26	2.15	0.84	0.25	NaN	NaN	NaN	2.15	0.51	0.29	2.15	0.41	0.29	2.18	0.26	0.26	NaN	NaN	NaN	2.1	0.02	0.31	NaN	NaN	NaN	2.08	0.8	0.63	2.02	0.68	0.65	1.99	0.53	0.61	1.97	0.45	0.62	2.03	0.3	0.68	2.03	0.1	0.65
320	1.6	2.22	0.98	0.42	2.05	0.91	0.26	2.15	0.84	0.25	NaN	NaN	NaN	2.15	0.51	0.29	2.15	0.41	0.29	2.18	0.26	0.26	NaN	NaN	NaN	2.1	0.02	0.31	NaN	NaN	NaN	2.08	0.8	0.63	2.02	0.68	0.65	1.99	0.53	0.61	1.97	0.45	0.63	2.03	0.3	0.68	2.03	0.1	0.65
321	1.605	2.22	0.98	0.42	2.04	0.91	0.26	2.15	0.84	0.25	NaN	NaN	NaN	2.15	0.51	0.29	2.15	0.41	0.29	2.18	0.26	0.26	NaN	NaN	NaN	2.1	0.02	0.31	NaN	NaN	NaN	2.08	0.8	0.63	2.02	0.68	0.65	1.99	0.53	0.61	1.97	0.45	0.63	2.03	0.3	0.69	2.02	0.1	0.65
322	1.61	2.22	0.98	0.42	2.04	0.91	0.26	2.15	0.84	0.25	NaN	NaN	NaN	2.15	0.51	0.29	2.15	0.41	0.29	2.18	0.26	0.26	NaN	NaN	NaN	2.1	0.02	0.31	NaN	NaN	NaN	2.08	0.8	0.63	2.02	0.68	0.65	1.99	0.53	0.61	1.97	0.45	0.63	2.03	0.3	0.69	2.02	0.1	0.65
323	1.615	2.22	0.98	0.42	2.04	0.91	0.26	2.15	0.84	0.25	NaN	NaN	NaN	2.15	0.51	0.29	2.15	0.41	0.29	2.18	0.26	0.26	NaN	NaN	NaN	2.1	0.02	0.31	NaN	NaN	NaN	2.08	0.8	0.63	2.02	0.68	0.65	1.99	0.53	0.61	1.97	0.45	0.63	2.02	0.3	0.69	2.02	0.1	0.65
324	1.62	2.22	0.98	0.42	2.04	0.91	0.26	2.15	0.84	0.25	NaN	NaN	NaN	2.15	0.51	0.29	2.15	0.41	0.29	2.18	0.26	0.26	NaN	NaN	NaN	2.1	0.02	0.31	NaN	NaN	NaN	2.08	0.8	0.63	2.02	0.68	0.65	1.99	0.53	0.61	1.97	0.45	0.63	2.02	0.3	0.69	2.02	0.1	0.65
325	1.625	2.22	0.98	0.42	2.04	0.91	0.26	2.15	0.84	0.25	NaN	NaN	NaN	2.15	0.51	0.29	2.15	0.41	0.29	2.18	0.26	0.26	NaN	NaN	NaN	2.1	0.02	0.31	NaN	NaN	NaN	2.08	0.8	0.63	2.02	0.68	0.65	1.99	0.53	0.61	1.97	0.45	0.63	2.02	0.3	0.69	2.02	0.1	0.65
326	1.63	2.22	0.98	0.42	2.04	0.91	0.26	2.15	0.84	0.25	NaN	NaN	NaN	2.15	0.51	0.29	2.15	0.41	0.29	2.18	0.26	0.26	NaN	NaN	NaN	2.1	0.02	0.31	NaN	NaN	NaN	2.08	0.8	0.63	2.02	0.68	0.66	1.99	0.53	0.61	1.97	0.45	0.63	2.02	0.3	0.69	2.02	0.1	0.65
327	1.635	NaN	NaN	NaN	2.04	0.91	0.26	2.15	0.84	0.25	NaN	NaN	NaN	2.15	0.51	0.29	2.15	0.41	0.29	2.18	0.26	0.26	NaN	NaN	NaN	2.1	0.02	0.31	NaN	NaN	NaN	2.08	0.8	0.63	2.02	0.68	0.66	1.99	0.53	0.61	1.97	0.45	0.63	2.02	0.3	0.69	2.01	0.1	0.65
328	1.64	NaN	NaN	NaN	2.04	0.91	0.26	2.15	0.84	0.25	NaN	NaN	NaN	2.15	0.51	0.29	2.15	0.41	0.29	2.18	0.26	0.26	NaN	NaN	NaN	2.1	0.02	0.31	NaN	NaN	NaN	2.08	0.8	0.63	2.02	0.68	0.66	1.99	0.53	0.61	1.97	0.46	0.63	2.02	0.3	0.69	2.01	0.1	0.65
329	1.645	NaN	NaN	NaN	2.04	0.91	0.27	2.15	0.84	0.25	NaN	NaN	NaN	NaN	NaN	NaN	2.15	0.41	0.29	2.18	0.26	0.26	NaN	NaN	NaN	2.1	0.02	0.31	NaN	NaN	NaN	2.08	0.8	0.63	2.02	0.68	0.66	1.99	0.53	0.61	1.97	0.46	0.63	2.02	0.3	0.69	2.01	0.1	0.65
330	1.65	NaN	NaN	NaN	2.04	0.91	0.27	2.15	0.84	0.25	NaN	NaN	NaN	2.15	0.51	0.29	2.15	0.42	0.29	2.18	0.26	0.26	NaN	NaN	NaN	2.1	0.02	0.31	NaN	NaN	NaN	2.08	0.8	0.63	2.02	0.68	0.66	1.98	0.53	0.61	1.97	0.46	0.63	2.02	0.3	0.69	2.01	0.1	0.65
331	1.655	NaN	NaN	NaN	2.04	0.91	0.27	2.15	0.84	0.25	NaN	NaN	NaN	NaN	NaN	NaN	2.15	0.42	0.29	2.18	0.26	0.25	NaN	NaN	NaN	2.1	0.02	0.31	NaN	NaN	NaN	2.08	0.8	0.63	2.02	0.68	0.66	1.98	0.53	0.61	1.97	0.46	0.63	2.01	0.3	0.69	2.01	0.1	0.65
332	1.66	NaN	NaN	NaN	2.04	0.91	0.27	2.15	0.84	0.25	NaN	NaN	NaN	NaN	NaN	NaN	2.15	0.42	0.29	2.18	0.26	0.25	NaN	NaN	NaN	2.1	0.02	0.31	NaN	NaN	NaN	2.08	0.8	0.63	2.02	0.68	0.66	1.98	0.53	0.61	1.96	0.46	0.63	2.01	0.3	0.69	2	0.1	0.65
333	1.665	NaN	NaN	NaN	2.04	0.91	0.27	2.15	0.84	0.25	NaN	NaN	NaN	NaN	NaN	NaN	2.15	0.42	0.29	2.18	0.26	0.25	NaN	NaN	NaN	2.1	0.02	0.31	NaN	NaN	NaN	2.08	0.8	0.63	2.02	0.68	0.66	1.98	0.53	0.61	1.96	0.46	0.63	2.01	0.3	0.69	2	0.1	0.65
334	1.67	2.22	0.98	0.42	2.04	0.91	0.27	2.14	0.84	0.25	NaN	NaN	NaN	NaN	NaN	NaN	2.14	0.42	0.29	2.18	0.26	0.25	NaN	NaN	NaN	2.1	0.02	0.31	NaN	NaN	NaN	2.08	0.8	0.63	2.02	0.68	0.66	1.98	0.53	0.61	1.96	0.46	0.63	2.01	0.3	0.69	2	0.1	0.65
335	1.675	2.22	0.98	0.42	2.04	0.91	0.27	2.14	0.84	0.25	NaN	NaN	NaN	NaN	NaN	NaN	2.14	0.42	0.29	2.18	0.26	0.25	NaN	NaN	NaN	2.1	0.02	0.31	NaN	NaN	NaN	2.08	0.8	0.63	2.02	0.68	0.66	1.98	0.53	0.61	1.96	0.46	0.63	2.01	0.3	0.69	2	0.1	0.65
336	1.68	NaN	NaN	NaN	2.04	0.91	0.27	2.14	0.84	0.25	NaN	NaN	NaN	NaN	NaN	NaN	2.14	0.42	0.29	2.18	0.26	0.25	NaN	NaN	NaN	2.1	0.02	0.31	NaN	NaN	NaN	2.08	0.8	0.63	2.02	0.68	0.66	1.98	0.53	0.61	1.96	0.46	0.63	2.01	0.3	0.69	1.99	0.1	0.65
337	1.685	NaN	NaN	NaN	2.04	0.91	0.27	2.14	0.84	0.25	NaN	NaN	NaN	NaN	NaN	NaN	2.14	0.41	0.29	2.17	0.26	0.25	NaN	NaN	NaN	2.1	0.02	0.31	NaN	NaN	NaN	2.08	0.8	0.63	2.02	0.68	0.66	1.98	0.53	0.61	1.96	0.46	0.63	2.01	0.3	0.69	1.99	0.1	0.65
338	1.69	NaN	NaN	NaN	2.04	0.91	0.27	2.14	0.84	0.25	NaN	NaN	NaN	2.14	0.51	0.28	2.14	0.41	0.29	2.17	0.26	0.25	NaN	NaN	NaN	2.1	0.02	0.31	NaN	NaN	NaN	2.08	0.8	0.63	2.02	0.68	0.66	1.98	0.53	0.61	1.96	0.45	0.63	2	0.3	0.69	1.99	0.1	0.65
339	1.695	NaN	NaN	NaN	2.04	0.91	0.27	2.14	0.84	0.25	NaN	NaN	NaN	2.14	0.51	0.28	2.14	0.41	0.29	2.17	0.26	0.25	NaN	NaN	NaN	2.1	0.02	0.31	NaN	NaN	NaN	2.08	0.8	0.63	2.02	0.68	0.66	1.98	0.53	0.61	1.96	0.46	0.63	2	0.3	0.69	1.99	0.1	0.65
340	1.7	NaN	NaN	NaN	2.04	0.91	0.27	2.14	0.84	0.25	NaN	NaN	NaN	2.14	0.51	0.28	2.14	0.41	0.29	2.17	0.26	0.25	NaN	NaN	NaN	2.1	0.02	0.31	NaN	NaN	NaN	2.08	0.8	0.63	2.01	0.68	0.66	1.98	0.54	0.62	1.96	0.46	0.63	2	0.3	0.69	1.99	0.1	0.66
341	1.705	2.22	0.98	0.42	2.04	0.91	0.27	2.14	0.84	0.25	NaN	NaN	NaN	2.14	0.51	0.28	2.14	0.41	0.29	2.17	0.26	0.25	NaN	NaN	NaN	2.1	0.02	0.31	NaN	NaN	NaN	2.08	0.8	0.63	2.01	0.68	0.66	1.98	0.54	0.62	1.96	0.46	0.63	2	0.3	0.69	1.98	0.1	0.66
342	1.71	2.22	0.98	0.42	2.03	0.91	0.27	2.14	0.84	0.25	NaN	NaN	NaN	2.14	0.51	0.28	2.14	0.41	0.29	2.17	0.26	0.25	NaN	NaN	NaN	2.1	0.02	0.31	NaN	NaN	NaN	2.08	0.8	0.63	2.01	0.68	0.66	1.98	0.54	0.62	1.96	0.46	0.63	2	0.3	0.69	1.98	0.1	0.66
343	1.715	2.22	0.98	0.42	2.03	0.91	0.27	2.14	0.84	0.25	NaN	NaN	NaN	2.13	0.51	0.28	2.14	0.41	0.29	2.17	0.26	0.25	NaN	NaN	NaN	2.1	0.02	0.31	NaN	NaN	NaN	2.08	0.8	0.63	2.01	0.68	0.66	1.98	0.54	0.62	1.95	0.46	0.63	2	0.3	0.69	1.98	0.1	0.66
344	1.72	NaN	NaN	NaN	2.03	0.91	0.27	2.14	0.84	0.25	NaN	NaN	NaN	2.13	0.51	0.28	2.14	0.41	0.29	2.17	0.26	0.25	NaN	NaN	NaN	2.1	0.02	0.31	NaN	NaN	NaN	2.08	0.8	0.63	2.01	0.68	0.66	1.98	0.54	0.62	1.95	0.46	0.63	1.99	0.3	0.69	1.97	0.1	0.65
345	1.725	NaN	NaN	NaN	2.03	0.91	0.27	2.14	0.84	0.25	NaN	NaN	NaN	2.13	0.51	0.28	2.14	0.41	0.29	2.17	0.26	0.25	NaN	NaN	NaN	2.1	0.02	0.31	NaN	NaN	NaN	2.08	0.8	0.63	2.01	0.68	0.66	1.98	0.54	0.62	1.95	0.46	0.63	1.99	0.3	0.69	1.97	0.1	0.65
346	1.73	NaN	NaN	NaN	2.03	0.91	0.27	2.14	0.84	0.25	NaN	NaN	NaN	2.13	0.51	0.28	2.14	0.41	0.29	2.17	0.26	0.25	NaN	NaN	NaN	2.1	0.02	0.31	NaN	NaN	NaN	2.08	0.8	0.63	2.01	0.68	0.66	1.98	0.54	0.62	1.95	0.46	0.63	1.99	0.3	0.69	1.97	0.1	0.66
347	1.735	2.21	0.98	0.42	2.03	0.91	0.27	2.14	0.84	0.25	NaN	NaN	NaN	2.13	0.51	0.28	2.14	0.41	0.29	2.17	0.26	0.25	NaN	NaN	NaN	2.1	0.02	0.31	NaN	NaN	NaN	2.08	0.8	0.63	2.01	0.68	0.66	1.97	0.54	0.62	1.95	0.46	0.63	1.99	0.3	0.69	1.97	0.1	0.66
348	1.74	2.21	0.98	0.42	2.03	0.91	0.27	2.13	0.84	0.25	NaN	NaN	NaN	2.13	0.51	0.28	2.14	0.41	0.29	2.17	0.26	0.25	NaN	NaN	NaN	2.1	0.02	0.31	NaN	NaN	NaN	2.08	0.8	0.63	2.01	0.68	0.66	1.97	0.54	0.62	1.95	0.46	0.63	1.99	0.3	0.69	1.97	0.1	0.66
349	1.745	NaN	NaN	NaN	2.03	0.91	0.27	2.13	0.84	0.25	NaN	NaN	NaN	2.13	0.51	0.28	2.14	0.41	0.29	2.17	0.26	0.25	NaN	NaN	NaN	2.1	0.02	0.31	NaN	NaN	NaN	2.08	0.8	0.63	2.01	0.68	0.66	1.97	0.54	0.62	1.95	0.46	0.63	1.99	0.3	0.69	1.97	0.1	0.66
350	1.75	NaN	NaN	NaN	2.03	0.91	0.27	2.13	0.84	0.25	NaN	NaN	NaN	2.13	0.51	0.28	2.14	0.41	0.29	NaN	NaN	NaN	NaN	NaN	NaN	2.1	0.02	0.31	NaN	NaN	NaN	2.07	0.8	0.63	2.01	0.68	0.66	1.97	0.54	0.62	1.95	0.45	0.63	1.99	0.3	0.69	1.96	0.1	0.65
351	1.755	NaN	NaN	NaN	2.03	0.91	0.27	2.13	0.84	0.25	NaN	NaN	NaN	2.13	0.51	0.28	2.14	0.41	0.29	NaN	NaN	NaN	NaN	NaN	NaN	2.1	0.02	0.31	NaN	NaN	NaN	2.07	0.8	0.63	2.01	0.68	0.66	1.97	0.54	0.62	1.94	0.45	0.63	1.99	0.3	0.69	1.96	0.1	0.65
352	1.76	2.21	0.98	0.42	2.03	0.91	0.27	2.13	0.84	0.25	NaN	NaN	NaN	2.13	0.51	0.28	2.14	0.41	0.29	NaN	NaN	NaN	NaN	NaN	NaN	2.1	0.02	0.31	NaN	NaN	NaN	2.07	0.8	0.63	2.01	0.68	0.66	1.97	0.54	0.62	1.94	0.45	0.63	1.99	0.29	0.69	1.96	0.1	0.65
353	1.765	2.21	0.98	0.42	2.03	0.91	0.27	2.13	0.84	0.25	NaN	NaN	NaN	2.13	0.51	0.28	2.14	0.41	0.29	NaN	NaN	NaN	NaN	NaN	NaN	2.1	0.02	0.31	NaN	NaN	NaN	2.07	0.8	0.63	2.01	0.68	0.66	1.97	0.53	0.62	1.94	0.46	0.63	1.98	0.29	0.69	1.96	0.1	0.65
354	1.77	NaN	NaN	NaN	2.02	0.91	0.27	2.13	0.85	0.25	NaN	NaN	NaN	2.13	0.51	0.28	2.14	0.41	0.29	NaN	NaN	NaN	NaN	NaN	NaN	2.1	0.02	0.31	NaN	NaN	NaN	2.07	0.8	0.63	2.01	0.68	0.66	1.97	0.53	0.62	1.94	0.46	0.63	1.98	0.29	0.69	1.96	0.1	0.65
355	1.775	NaN	NaN	NaN	2.02	0.91	0.27	2.13	0.85	0.25	NaN	NaN	NaN	2.13	0.51	0.28	2.14	0.41	0.29	NaN	NaN	NaN	NaN	NaN	NaN	2.1	0.02	0.31	NaN	NaN	NaN	2.07	0.8	0.63	2	0.68	0.66	1.97	0.53	0.62	1.94	0.46	0.63	1.98	0.29	0.69	1.95	0.1	0.65
356	1.78	2.21	0.98	0.42	2.02	0.91	0.27	2.13	0.85	0.25	NaN	NaN	NaN	2.13	0.51	0.28	2.14	0.41	0.29	NaN	NaN	NaN	NaN	NaN	NaN	2.1	0.02	0.31	NaN	NaN	NaN	2.07	0.8	0.63	2	0.68	0.66	1.97	0.53	0.62	1.94	0.46	0.63	1.98	0.29	0.69	1.95	0.1	0.65
357	1.785	NaN	NaN	NaN	2.02	0.91	0.27	2.13	0.85	0.25	NaN	NaN	NaN	2.13	0.51	0.28	2.14	0.41	0.29	NaN	NaN	NaN	NaN	NaN	NaN	2.1	0.02	0.31	NaN	NaN	NaN	2.07	0.8	0.63	2	0.68	0.66	1.97	0.53	0.62	1.94	0.46	0.63	1.98	0.29	0.69	1.95	0.1	0.65
358	1.79	2.2	0.97	0.42	2.02	0.91	0.27	2.13	0.85	0.25	NaN	NaN	NaN	2.12	0.51	0.28	2.14	0.41	0.29	2.17	0.26	0.26	NaN	NaN	NaN	2.1	0.02	0.31	NaN	NaN	NaN	2.07	0.8	0.63	2	0.68	0.66	1.96	0.53	0.62	1.94	0.45	0.63	1.98	0.29	0.69	1.95	0.1	0.65
359	1.795	NaN	NaN	NaN	2.02	0.91	0.27	2.13	0.85	0.26	NaN	NaN	NaN	2.12	0.51	0.28	2.14	0.41	0.29	2.17	0.26	0.26	NaN	NaN	NaN	2.1	0.02	0.31	NaN	NaN	NaN	2.07	0.8	0.63	2	0.68	0.66	1.96	0.53	0.62	1.94	0.45	0.63	1.98	0.29	0.69	1.95	0.09	0.65
360	1.8	NaN	NaN	NaN	2.02	0.91	0.27	2.13	0.85	0.26	NaN	NaN	NaN	2.12	0.51	0.28	2.14	0.42	0.29	2.17	0.26	0.26	NaN	NaN	NaN	2.1	0.02	0.31	NaN	NaN	NaN	2.07	0.8	0.63	2	0.68	0.66	1.96	0.53	0.62	1.94	0.45	0.63	1.98	0.29	0.69	1.95	0.09	0.65
361	1.805	2.2	0.97	0.42	2.02	0.91	0.28	2.12	0.85	0.26	NaN	NaN	NaN	2.12	0.51	0.29	2.14	0.42	0.29	2.17	0.26	0.26	NaN	NaN	NaN	2.1	0.02	0.31	NaN	NaN	NaN	2.07	0.8	0.63	2	0.67	0.66	1.96	0.53	0.62	1.94	0.45	0.63	1.98	0.29	0.69	1.95	0.09	0.65
362	1.81	2.2	0.97	0.42	2.02	0.91	0.28	2.12	0.85	0.26	NaN	NaN	NaN	2.12	0.51	0.29	2.14	0.42	0.29	2.17	0.26	0.26	NaN	NaN	NaN	2.1	0.02	0.31	NaN	NaN	NaN	2.07	0.79	0.63	2	0.67	0.66	1.96	0.53	0.62	1.94	0.45	0.63	1.98	0.29	0.69	1.95	0.09	0.65
363	1.815	NaN	NaN	NaN	2.02	0.91	0.28	2.12	0.85	0.26	NaN	NaN	NaN	2.12	0.51	0.29	2.14	0.42	0.29	2.17	0.26	0.26	NaN	NaN	NaN	2.1	0.02	0.31	NaN	NaN	NaN	2.07	0.79	0.63	2	0.67	0.66	1.96	0.53	0.62	1.94	0.45	0.63	1.97	0.29	0.69	1.95	0.09	0.65
364	1.82	2.2	0.97	0.43	2.02	0.91	0.28	2.12	0.85	0.26	NaN	NaN	NaN	2.12	0.51	0.29	2.13	0.42	0.29	2.17	0.26	0.26	NaN	NaN	NaN	2.1	0.02	0.31	NaN	NaN	NaN	2.07	0.79	0.63	2	0.67	0.66	1.96	0.53	0.62	1.94	0.45	0.63	1.97	0.29	0.69	1.94	0.09	0.65
365	1.825	2.2	0.97	0.43	2.01	0.91	0.28	2.12	0.85	0.26	NaN	NaN	NaN	2.12	0.51	0.29	2.13	0.42	0.29	2.17	0.27	0.26	NaN	NaN	NaN	2.1	0.02	0.31	NaN	NaN	NaN	2.06	0.79	0.63	2	0.67	0.66	1.96	0.53	0.62	1.94	0.45	0.63	1.97	0.29	0.69	1.94	0.09	0.64
366	1.83	2.2	0.97	0.43	2.01	0.91	0.28	2.12	0.85	0.26	NaN	NaN	NaN	2.12	0.51	0.29	2.13	0.42	0.29	2.17	0.27	0.26	NaN	NaN	NaN	2.1	0.02	0.31	NaN	NaN	NaN	2.06	0.79	0.63	2	0.67	0.66	1.96	0.53	0.62	1.94	0.45	0.63	1.97	0.29	0.69	1.94	0.09	0.64
367	1.835	2.2	0.97	0.43	2.01	0.91	0.28	2.12	0.85	0.26	NaN	NaN	NaN	2.12	0.51	0.29	2.13	0.42	0.29	2.17	0.27	0.26	NaN	NaN	NaN	2.1	0.02	0.31	NaN	NaN	NaN	2.06	0.79	0.63	2	0.67	0.66	1.96	0.53	0.62	1.94	0.45	0.63	1.97	0.28	0.69	1.94	0.09	0.64
368	1.84	2.19	0.97	0.43	2.01	0.91	0.28	2.12	0.85	0.26	NaN	NaN	NaN	2.12	0.51	0.29	2.13	0.42	0.29	2.17	0.27	0.26	NaN	NaN	NaN	2.1	0.02	0.31	NaN	NaN	NaN	2.06	0.79	0.63	2	0.67	0.66	1.96	0.53	0.62	1.94	0.45	0.63	1.97	0.28	0.69	1.94	0.09	0.64
369	1.845	2.19	0.97	0.43	2.01	0.91	0.28	2.12	0.85	0.26	NaN	NaN	NaN	2.12	0.51	0.29	2.13	0.42	0.29	2.17	0.27	0.26	NaN	NaN	NaN	2.1	0.02	0.31	NaN	NaN	NaN	2.06	0.79	0.63	2	0.67	0.66	1.96	0.52	0.62	1.94	0.45	0.63	1.97	0.28	0.68	1.94	0.09	0.64
370	1.85	2.19	0.97	0.43	2.01	0.91	0.28	2.11	0.85	0.26	NaN	NaN	NaN	2.12	0.51	0.29	2.13	0.42	0.29	2.17	0.26	0.26	NaN	NaN	NaN	2.1	0.02	0.31	NaN	NaN	NaN	2.06	0.79	0.63	2	0.67	0.66	1.96	0.52	0.62	1.93	0.44	0.63	1.97	0.28	0.68	1.94	0.09	0.64
371	1.855	NaN	NaN	NaN	2.01	0.91	0.28	2.11	0.85	0.26	NaN	NaN	NaN	2.12	0.51	0.29	2.13	0.42	0.29	NaN	NaN	NaN	NaN	NaN	NaN	2.1	0.02	0.31	NaN	NaN	NaN	2.06	0.79	0.63	2	0.67	0.66	1.96	0.52	0.62	1.93	0.44	0.63	1.97	0.28	0.68	1.94	0.08	0.64
372	1.86	2.19	0.97	0.43	2.01	0.91	0.28	2.11	0.84	0.26	NaN	NaN	NaN	2.12	0.51	0.29	2.13	0.42	0.29	2.17	0.26	0.26	NaN	NaN	NaN	2.1	0.02	0.31	NaN	NaN	NaN	2.06	0.79	0.63	2	0.66	0.66	1.96	0.52	0.62	1.93	0.44	0.63	1.97	0.28	0.68	1.94	0.08	0.64
373	1.865	2.19	0.97	0.43	2	0.91	0.28	2.11	0.85	0.26	NaN	NaN	NaN	2.11	0.51	0.29	2.13	0.42	0.29	2.17	0.26	0.26	NaN	NaN	NaN	2.1	0.02	0.31	NaN	NaN	NaN	2.06	0.79	0.63	2	0.66	0.66	1.96	0.52	0.61	1.93	0.44	0.63	1.97	0.28	0.68	1.94	0.08	0.64
374	1.87	2.19	0.97	0.43	2	0.91	0.28	2.11	0.85	0.26	NaN	NaN	NaN	2.11	0.51	0.29	2.13	0.42	0.29	2.17	0.26	0.26	NaN	NaN	NaN	2.1	0.02	0.31	NaN	NaN	NaN	2.05	0.79	0.63	2	0.66	0.66	1.96	0.52	0.61	1.93	0.44	0.63	1.97	0.28	0.68	1.93	0.08	0.63
375	1.875	2.19	0.97	0.43	2	0.91	0.28	2.11	0.85	0.26	NaN	NaN	NaN	2.11	0.51	0.29	2.13	0.42	0.29	2.17	0.26	0.26	NaN	NaN	NaN	2.1	0.02	0.31	NaN	NaN	NaN	2.05	0.79	0.63	2	0.66	0.66	1.96	0.52	0.61	1.93	0.44	0.63	1.97	0.27	0.68	1.93	0.08	0.63
376	1.88	2.18	0.97	0.43	2	0.91	0.28	2.11	0.85	0.26	NaN	NaN	NaN	2.11	0.51	0.29	2.13	0.42	0.29	2.17	0.26	0.26	NaN	NaN	NaN	2.1	0.02	0.31	NaN	NaN	NaN	2.05	0.79	0.63	2	0.66	0.66	1.96	0.52	0.61	1.93	0.44	0.62	1.97	0.27	0.68	1.93	0.08	0.63
377	1.885	2.18	0.97	0.44	2	0.91	0.28	2.11	0.85	0.26	NaN	NaN	NaN	2.11	0.51	0.29	2.12	0.42	0.29	2.16	0.26	0.26	NaN	NaN	NaN	2.1	0.02	0.31	NaN	NaN	NaN	2.05	0.79	0.63	2	0.66	0.66	1.96	0.52	0.61	1.93	0.44	0.62	1.97	0.27	0.68	1.93	0.08	0.63
378	1.89	2.18	0.97	0.44	2	0.91	0.28	2.1	0.85	0.26	NaN	NaN	NaN	2.11	0.51	0.29	2.12	0.42	0.29	2.16	0.26	0.26	NaN	NaN	NaN	2.1	0.02	0.31	NaN	NaN	NaN	2.05	0.79	0.63	1.99	0.65	0.66	1.96	0.52	0.61	1.93	0.44	0.62	1.97	0.27	0.68	1.93	0.08	0.63
379	1.895	2.18	0.97	0.44	2	0.91	0.28	2.1	0.85	0.26	NaN	NaN	NaN	2.11	0.51	0.29	2.12	0.42	0.29	2.16	0.26	0.26	NaN	NaN	NaN	2.1	0.02	0.31	NaN	NaN	NaN	2.05	0.78	0.64	1.99	0.65	0.66	1.96	0.51	0.61	1.93	0.44	0.62	1.97	0.27	0.67	1.93	0.08	0.63
380	1.9	2.18	0.97	0.44	2	0.91	0.28	2.1	0.85	0.26	NaN	NaN	NaN	2.11	0.51	0.29	2.12	0.42	0.29	2.16	0.26	0.26	NaN	NaN	NaN	2.1	0.02	0.31	NaN	NaN	NaN	2.05	0.78	0.64	1.99	0.65	0.66	1.96	0.51	0.61	1.93	0.44	0.62	1.97	0.27	0.67	1.93	0.08	0.63
381	1.905	2.18	0.97	0.44	1.99	0.91	0.28	2.1	0.85	0.26	NaN	NaN	NaN	2.11	0.51	0.29	2.12	0.42	0.29	2.16	0.26	0.26	NaN	NaN	NaN	2.1	0.02	0.31	NaN	NaN	NaN	2.05	0.78	0.64	1.99	0.65	0.66	1.96	0.51	0.61	1.93	0.44	0.62	1.97	0.27	0.67	1.93	0.08	0.63
382	1.91	2.18	0.97	0.44	1.99	0.91	0.28	2.1	0.85	0.26	NaN	NaN	NaN	2.1	0.51	0.29	2.12	0.41	0.29	2.16	0.26	0.26	NaN	NaN	NaN	2.1	0.02	0.31	NaN	NaN	NaN	2.04	0.78	0.64	1.99	0.65	0.66	1.96	0.51	0.61	1.93	0.44	0.62	1.97	0.27	0.67	1.93	0.08	0.63
383	1.915	2.17	0.97	0.44	1.99	0.91	0.28	2.1	0.85	0.27	2.11	0.65	0.24	2.1	0.51	0.29	2.12	0.41	0.29	2.16	0.27	0.26	NaN	NaN	NaN	2.1	0.02	0.31	NaN	NaN	NaN	2.04	0.78	0.64	1.99	0.65	0.66	1.96	0.51	0.61	1.93	0.44	0.62	1.96	0.27	0.67	1.93	0.08	0.63
384	1.92	2.17	0.97	0.44	1.99	0.91	0.29	2.1	0.85	0.27	2.11	0.65	0.24	2.1	0.51	0.29	2.11	0.41	0.29	2.16	0.27	0.26	NaN	NaN	NaN	2.1	0.02	0.31	NaN	NaN	NaN	2.04	0.78	0.64	1.99	0.65	0.66	1.95	0.51	0.61	1.93	0.44	0.62	1.96	0.27	0.67	1.93	0.08	0.63
385	1.925	2.17	0.97	0.44	1.99	0.91	0.29	2.09	0.85	0.27	2.11	0.65	0.24	2.1	0.51	0.29	2.11	0.41	0.29	2.16	0.27	0.26	NaN	NaN	NaN	2.1	0.02	0.31	NaN	NaN	NaN	2.04	0.78	0.64	1.99	0.65	0.66	1.95	0.51	0.61	1.92	0.43	0.62	1.96	0.27	0.68	1.93	0.08	0.63
386	1.93	2.17	0.97	0.44	1.99	0.91	0.29	2.09	0.85	0.27	2.1	0.65	0.24	2.1	0.51	0.29	2.11	0.41	0.29	2.16	0.27	0.26	NaN	NaN	NaN	2.1	0.02	0.31	NaN	NaN	NaN	2.04	0.78	0.64	1.98	0.65	0.66	1.95	0.52	0.61	1.92	0.44	0.62	1.96	0.27	0.68	1.93	0.08	0.63
387	1.935	2.17	0.97	0.44	1.99	0.91	0.29	2.09	0.85	0.27	2.1	0.65	0.24	2.1	0.51	0.29	2.11	0.41	0.3	2.16	0.27	0.26	NaN	NaN	NaN	2.1	0.02	0.31	NaN	NaN	NaN	2.04	0.79	0.64	1.98	0.65	0.66	1.95	0.52	0.61	1.92	0.44	0.62	1.96	0.27	0.68	1.93	0.08	0.63
388	1.94	2.17	0.97	0.44	1.98	0.91	0.29	2.09	0.85	0.27	2.1	0.65	0.24	2.09	0.51	0.29	2.11	0.41	0.3	2.15	0.27	0.26	NaN	NaN	NaN	2.1	0.02	0.31	NaN	NaN	NaN	2.03	0.79	0.64	1.98	0.66	0.66	1.95	0.52	0.61	1.92	0.44	0.62	1.96	0.27	0.68	1.93	0.08	0.63
389	1.945	2.17	0.97	0.44	1.98	0.91	0.29	2.09	0.84	0.27	2.1	0.65	0.24	2.09	0.51	0.29	2.11	0.41	0.3	2.15	0.27	0.26	NaN	NaN	NaN	2.1	0.03	0.31	NaN	NaN	NaN	2.03	0.79	0.64	1.98	0.66	0.67	1.94	0.52	0.61	1.92	0.44	0.62	1.96	0.27	0.68	1.93	0.08	0.63
390	1.95	2.17	0.97	0.44	1.98	0.91	0.29	2.09	0.84	0.27	NaN	NaN	NaN	2.09	0.51	0.3	2.11	0.41	0.3	2.15	0.27	0.26	NaN	NaN	NaN	2.1	0.03	0.31	NaN	NaN	NaN	2.03	0.79	0.64	1.97	0.66	0.67	1.94	0.52	0.61	1.92	0.44	0.63	1.96	0.27	0.68	1.93	0.08	0.63
391	1.955	2.16	0.97	0.44	1.98	0.91	0.29	2.09	0.84	0.27	2.1	0.65	0.24	2.09	0.51	0.3	2.11	0.41	0.3	2.15	0.27	0.26	NaN	NaN	NaN	2.1	0.03	0.31	NaN	NaN	NaN	2.03	0.79	0.64	1.97	0.66	0.67	1.94	0.52	0.62	1.91	0.43	0.63	1.96	0.27	0.68	1.93	0.08	0.63
392	1.96	2.16	0.97	0.44	1.98	0.91	0.29	2.08	0.84	0.27	2.1	0.65	0.24	2.09	0.51	0.3	2.1	0.41	0.3	2.15	0.27	0.26	NaN	NaN	NaN	2.1	0.03	0.31	NaN	NaN	NaN	2.03	0.79	0.64	1.97	0.66	0.67	1.94	0.51	0.62	1.91	0.43	0.63	1.96	0.27	0.68	1.93	0.08	0.63
393	1.965	2.16	0.97	0.44	1.98	0.91	0.29	2.08	0.84	0.27	NaN	NaN	NaN	2.09	0.51	0.3	2.1	0.41	0.3	2.15	0.27	0.26	NaN	NaN	NaN	2.1	0.03	0.31	NaN	NaN	NaN	2.03	0.79	0.64	1.97	0.65	0.67	1.93	0.51	0.62	1.91	0.43	0.63	1.96	0.27	0.68	1.93	0.08	0.63
394	1.97	2.16	0.97	0.44	1.98	0.91	0.29	2.08	0.84	0.27	2.09	0.65	0.24	2.09	0.51	0.3	2.1	0.41	0.3	2.15	0.27	0.26	NaN	NaN	NaN	2.1	0.03	0.31	NaN	NaN	NaN	2.03	0.79	0.64	1.96	0.66	0.67	1.93	0.51	0.62	1.91	0.43	0.63	1.96	0.27	0.68	1.93	0.08	0.63
395	1.975	2.16	0.97	0.44	1.97	0.91	0.29	2.08	0.84	0.27	2.09	0.65	0.24	2.09	0.51	0.3	2.1	0.41	0.3	2.15	0.27	0.26	NaN	NaN	NaN	2.1	0.03	0.31	NaN	NaN	NaN	2.03	0.79	0.64	1.96	0.66	0.67	1.93	0.51	0.62	1.91	0.43	0.63	1.96	0.27	0.68	1.93	0.08	0.63
396	1.98	2.16	0.97	0.44	1.97	0.91	0.29	2.08	0.84	0.27	2.09	0.65	0.24	2.08	0.51	0.3	2.1	0.41	0.3	2.15	0.27	0.26	NaN	NaN	NaN	2.1	0.03	0.31	NaN	NaN	NaN	2.02	0.79	0.64	1.96	0.66	0.67	1.93	0.52	0.62	1.91	0.43	0.63	1.96	0.27	0.68	1.93	0.08	0.63
397	1.985	2.16	0.97	0.44	1.97	0.91	0.29	2.08	0.84	0.27	2.09	0.65	0.25	2.08	0.51	0.3	2.1	0.41	0.3	2.15	0.27	0.26	NaN	NaN	NaN	2.1	0.03	0.31	NaN	NaN	NaN	2.02	0.79	0.64	1.96	0.66	0.67	1.93	0.52	0.62	1.91	0.44	0.63	1.96	0.27	0.68	1.93	0.08	0.63
398	1.99	2.15	0.97	0.44	1.97	0.91	0.29	2.08	0.84	0.27	NaN	NaN	NaN	2.08	0.51	0.3	2.1	0.41	0.3	2.15	0.27	0.26	NaN	NaN	NaN	2.1	0.03	0.31	NaN	NaN	NaN	2.02	0.79	0.64	1.96	0.66	0.67	1.93	0.52	0.62	1.91	0.44	0.63	1.96	0.27	0.68	1.93	0.08	0.63
399	1.995	2.15	0.97	0.45	1.97	0.91	0.29	2.07	0.84	0.27	NaN	NaN	NaN	2.08	0.51	0.3	2.1	0.41	0.3	2.15	0.27	0.26	NaN	NaN	NaN	2.1	0.03	0.31	NaN	NaN	NaN	2.02	0.79	0.64	1.96	0.66	0.67	1.94	0.52	0.62	1.91	0.44	0.63	1.96	0.27	0.68	1.93	0.08	0.63
400	2	2.15	0.97	0.45	1.97	0.91	0.3	2.07	0.84	0.27	2.09	0.65	0.25	2.08	0.51	0.3	2.1	0.41	0.3	2.15	0.27	0.26	NaN	NaN	NaN	2.1	0.03	0.31	NaN	NaN	NaN	2.02	0.79	0.65	1.96	0.66	0.67	1.94	0.52	0.62	1.91	0.44	0.63	1.96	0.27	0.68	1.93	0.08	0.63
401	2.005	2.15	0.97	0.45	1.97	0.91	0.3	2.07	0.84	0.27	2.09	0.65	0.25	2.08	0.51	0.3	2.1	0.41	0.3	2.15	0.27	0.26	NaN	NaN	NaN	2.1	0.03	0.31	NaN	NaN	NaN	2.02	0.79	0.65	1.97	0.66	0.67	1.94	0.52	0.62	1.91	0.44	0.63	1.96	0.27	0.68	1.93	0.08	0.63
402	2.01	2.15	0.97	0.45	1.96	0.91	0.3	2.07	0.84	0.28	NaN	NaN	NaN	2.08	0.51	0.3	2.09	0.41	0.3	2.15	0.27	0.26	NaN	NaN	NaN	2.1	0.03	0.31	NaN	NaN	NaN	2.02	0.79	0.65	1.97	0.66	0.67	1.94	0.52	0.62	1.91	0.44	0.63	1.95	0.27	0.68	1.93	0.08	0.63
403	2.015	2.15	0.97	0.45	1.96	0.91	0.3	2.07	0.84	0.28	2.09	0.65	0.25	2.08	0.51	0.3	2.09	0.42	0.3	2.15	0.27	0.26	NaN	NaN	NaN	2.1	0.03	0.31	NaN	NaN	NaN	2.02	0.79	0.65	1.97	0.66	0.67	1.94	0.52	0.62	1.91	0.44	0.63	1.95	0.27	0.68	1.93	0.08	0.63
404	2.02	2.15	0.97	0.45	1.96	0.91	0.3	2.07	0.84	0.28	2.09	0.65	0.25	2.08	0.51	0.3	2.09	0.42	0.3	2.15	0.27	0.26	NaN	NaN	NaN	2.1	0.03	0.31	NaN	NaN	NaN	2.01	0.79	0.65	1.97	0.65	0.67	1.94	0.52	0.62	1.91	0.44	0.63	1.95	0.27	0.68	1.93	0.08	0.63
405	2.025	2.15	0.97	0.45	1.96	0.91	0.3	2.07	0.84	0.28	2.08	0.65	0.25	2.08	0.51	0.3	2.09	0.42	0.3	2.15	0.27	0.26	NaN	NaN	NaN	2.1	0.03	0.31	NaN	NaN	NaN	2.01	0.79	0.65	1.97	0.65	0.68	1.94	0.52	0.62	1.91	0.43	0.63	1.95	0.27	0.68	1.93	0.08	0.63
406	2.03	2.14	0.97	0.45	1.96	0.91	0.3	2.07	0.84	0.28	2.08	0.65	0.25	2.08	0.51	0.3	2.09	0.42	0.3	2.14	0.27	0.26	NaN	NaN	NaN	2.1	0.03	0.31	NaN	NaN	NaN	2.01	0.79	0.65	1.97	0.65	0.68	1.93	0.52	0.62	1.91	0.43	0.63	1.95	0.27	0.68	1.93	0.08	0.63
407	2.035	2.14	0.97	0.45	1.96	0.91	0.3	2.07	0.84	0.28	2.08	0.65	0.25	2.08	0.51	0.3	2.09	0.42	0.3	2.14	0.27	0.26	NaN	NaN	NaN	2.1	0.03	0.31	NaN	NaN	NaN	2.01	0.79	0.65	1.97	0.65	0.68	1.93	0.51	0.62	1.91	0.43	0.63	1.95	0.27	0.68	1.93	0.08	0.63
408	2.04	2.14	0.97	0.45	1.96	0.91	0.3	2.06	0.84	0.28	2.08	0.65	0.25	2.08	0.51	0.31	2.09	0.42	0.3	2.14	0.27	0.26	NaN	NaN	NaN	2.1	0.03	0.31	NaN	NaN	NaN	2.01	0.79	0.65	1.96	0.65	0.68	1.93	0.51	0.62	1.91	0.43	0.64	1.95	0.27	0.68	1.93	0.08	0.63
409	2.045	2.14	0.97	0.45	1.96	0.91	0.3	2.06	0.84	0.28	2.08	0.65	0.25	2.07	0.51	0.31	2.09	0.42	0.3	NaN	NaN	NaN	NaN	NaN	NaN	2.1	0.03	0.31	NaN	NaN	NaN	2.01	0.79	0.65	1.96	0.65	0.68	1.93	0.51	0.62	1.91	0.43	0.64	1.95	0.27	0.68	1.93	0.08	0.63
410	2.05	2.14	0.97	0.45	1.96	0.91	0.3	2.06	0.84	0.28	2.08	0.65	0.25	2.07	0.51	0.31	2.09	0.42	0.3	NaN	NaN	NaN	NaN	NaN	NaN	2.1	0.03	0.31	NaN	NaN	NaN	2.01	0.79	0.65	1.96	0.65	0.68	1.93	0.51	0.62	1.91	0.43	0.64	1.95	0.27	0.68	1.93	0.08	0.63
411	2.055	2.14	0.97	0.46	1.95	0.91	0.3	2.06	0.84	0.28	2.08	0.65	0.25	2.07	0.51	0.31	2.09	0.42	0.3	2.14	0.27	0.27	NaN	NaN	NaN	2.1	0.03	0.31	NaN	NaN	NaN	2.01	0.79	0.65	1.96	0.65	0.68	1.93	0.52	0.63	1.91	0.43	0.64	1.95	0.27	0.68	1.93	0.08	0.63
412	2.06	2.14	0.97	0.46	1.95	0.91	0.3	2.06	0.84	0.28	2.08	0.65	0.25	2.07	0.51	0.31	2.09	0.42	0.3	2.14	0.27	0.27	NaN	NaN	NaN	2.1	0.03	0.31	NaN	NaN	NaN	2.01	0.79	0.65	1.96	0.66	0.68	1.93	0.52	0.63	1.91	0.43	0.64	1.95	0.27	0.68	1.93	0.08	0.63
413	2.065	2.14	0.97	0.46	1.95	0.91	0.3	2.06	0.84	0.28	2.08	0.65	0.26	2.07	0.51	0.31	2.09	0.42	0.3	2.14	0.27	0.27	NaN	NaN	NaN	2.1	0.03	0.31	NaN	NaN	NaN	2.01	0.79	0.66	1.96	0.66	0.68	1.93	0.52	0.63	1.91	0.43	0.64	1.95	0.27	0.68	1.93	0.08	0.63
414	2.07	2.13	0.97	0.46	1.95	0.91	0.31	2.06	0.84	0.28	2.08	0.65	0.26	2.07	0.51	0.31	2.09	0.42	0.31	2.14	0.27	0.27	NaN	NaN	NaN	2.1	0.03	0.31	NaN	NaN	NaN	2.01	0.79	0.66	1.96	0.66	0.68	1.93	0.52	0.63	1.91	0.43	0.64	1.95	0.27	0.68	1.93	0.08	0.63
415	2.075	2.13	0.97	0.46	1.95	0.91	0.31	2.06	0.84	0.29	2.08	0.65	0.26	2.07	0.51	0.31	2.09	0.42	0.31	2.14	0.28	0.27	NaN	NaN	NaN	2.1	0.03	0.31	NaN	NaN	NaN	2	0.79	0.66	1.96	0.66	0.68	1.93	0.52	0.63	1.91	0.43	0.64	1.95	0.27	0.69	1.93	0.08	0.63
416	2.08	2.13	0.97	0.46	1.95	0.91	0.31	2.06	0.84	0.29	2.07	0.65	0.26	2.07	0.51	0.31	2.08	0.42	0.31	2.14	0.28	0.27	NaN	NaN	NaN	2.1	0.03	0.31	NaN	NaN	NaN	2	0.79	0.66	1.96	0.66	0.68	1.93	0.51	0.63	1.91	0.43	0.64	1.95	0.27	0.69	1.93	0.08	0.63
417	2.085	2.13	0.97	0.46	1.95	0.91	0.31	2.06	0.84	0.29	2.07	0.65	0.26	2.07	0.51	0.31	2.08	0.42	0.31	2.14	0.28	0.27	NaN	NaN	NaN	2.1	0.03	0.31	NaN	NaN	NaN	2	0.79	0.66	1.96	0.66	0.68	1.93	0.51	0.63	1.91	0.43	0.64	1.95	0.27	0.69	1.93	0.08	0.63
418	2.09	2.13	0.97	0.46	1.94	0.91	0.31	2.05	0.84	0.29	2.07	0.65	0.26	2.06	0.51	0.31	2.08	0.42	0.31	2.14	0.28	0.27	NaN	NaN	NaN	2.1	0.03	0.31	NaN	NaN	NaN	2	0.79	0.66	1.95	0.66	0.68	1.93	0.51	0.63	1.91	0.43	0.64	1.95	0.27	0.69	1.93	0.08	0.63
419	2.095	2.13	0.97	0.46	1.94	0.91	0.31	2.05	0.84	0.29	2.07	0.65	0.26	2.06	0.51	0.31	2.08	0.42	0.31	2.14	0.28	0.27	NaN	NaN	NaN	2.1	0.02	0.31	NaN	NaN	NaN	2	0.79	0.66	1.95	0.66	0.68	1.93	0.52	0.63	1.91	0.43	0.64	1.95	0.27	0.69	1.93	0.08	0.63
420	2.1	2.13	0.97	0.46	1.94	0.91	0.31	2.05	0.84	0.29	2.07	0.65	0.26	2.06	0.51	0.31	2.08	0.42	0.31	2.14	0.28	0.27	NaN	NaN	NaN	2.1	0.02	0.31	NaN	NaN	NaN	2	0.79	0.66	1.95	0.66	0.68	1.93	0.52	0.63	1.91	0.43	0.64	1.95	0.27	0.69	1.93	0.08	0.63
421	2.105	2.13	0.97	0.46	1.94	0.91	0.31	2.05	0.84	0.29	2.07	0.65	0.26	2.06	0.51	0.31	2.08	0.42	0.31	2.14	0.28	0.27	NaN	NaN	NaN	2.1	0.02	0.31	NaN	NaN	NaN	2	0.79	0.66	1.95	0.66	0.68	1.93	0.52	0.63	1.91	0.43	0.64	1.95	0.27	0.69	1.93	0.08	0.63
422	2.11	2.13	0.97	0.46	1.94	0.91	0.31	2.05	0.85	0.29	2.07	0.65	0.26	2.06	0.51	0.31	2.08	0.42	0.3	2.14	0.28	0.27	NaN	NaN	NaN	2.1	0.02	0.31	NaN	NaN	NaN	2	0.79	0.66	1.95	0.66	0.68	1.93	0.52	0.63	1.91	0.43	0.64	1.95	0.27	0.69	1.93	0.08	0.63
423	2.115	2.12	0.97	0.46	1.94	0.91	0.31	2.05	0.85	0.29	2.07	0.65	0.26	2.06	0.51	0.31	2.08	0.42	0.3	2.14	0.28	0.27	NaN	NaN	NaN	2.1	0.02	0.31	NaN	NaN	NaN	1.99	0.79	0.66	1.95	0.66	0.69	1.93	0.52	0.63	1.91	0.43	0.64	1.95	0.27	0.69	1.93	0.08	0.63
424	2.12	2.12	0.97	0.46	1.94	0.91	0.31	2.05	0.85	0.29	2.07	0.65	0.26	2.06	0.51	0.31	2.08	0.42	0.3	2.14	0.28	0.27	NaN	NaN	NaN	2.1	0.02	0.31	NaN	NaN	NaN	1.99	0.79	0.66	1.95	0.66	0.69	1.93	0.52	0.63	1.91	0.43	0.64	1.95	0.27	0.69	1.93	0.08	0.63
425	2.125	2.12	0.98	0.46	1.94	0.91	0.31	2.05	0.85	0.29	2.07	0.65	0.26	2.06	0.51	0.31	2.07	0.42	0.3	2.13	0.28	0.27	NaN	NaN	NaN	2.1	0.02	0.31	NaN	NaN	NaN	1.99	0.79	0.66	1.95	0.66	0.69	1.93	0.52	0.63	1.91	0.43	0.64	1.95	0.27	0.69	1.93	0.08	0.63
426	2.13	2.12	0.98	0.47	1.94	0.91	0.31	2.05	0.85	0.29	2.07	0.65	0.26	2.06	0.51	0.31	2.07	0.42	0.3	2.13	0.28	0.27	NaN	NaN	NaN	2.1	0.02	0.31	NaN	NaN	NaN	1.99	0.79	0.66	1.95	0.66	0.69	1.93	0.52	0.63	1.91	0.43	0.64	1.95	0.27	0.69	1.93	0.08	0.63
427	2.135	2.12	0.98	0.47	1.94	0.91	0.31	2.05	0.85	0.29	2.07	0.65	0.26	2.05	0.51	0.31	2.07	0.42	0.3	2.13	0.28	0.27	NaN	NaN	NaN	2.1	0.02	0.31	NaN	NaN	NaN	1.99	0.79	0.66	1.95	0.66	0.69	1.93	0.52	0.63	1.91	0.43	0.64	1.95	0.27	0.69	1.93	0.08	0.63
428	2.14	2.12	0.98	0.47	1.93	0.91	0.31	2.05	0.85	0.29	2.06	0.65	0.26	2.05	0.51	0.31	2.07	0.42	0.3	2.13	0.28	0.27	NaN	NaN	NaN	2.1	0.02	0.31	NaN	NaN	NaN	1.99	0.79	0.66	1.95	0.66	0.69	1.92	0.51	0.63	1.91	0.43	0.64	1.95	0.27	0.69	1.93	0.08	0.63
429	2.145	2.12	0.98	0.47	1.93	0.91	0.31	2.05	0.85	0.29	2.06	0.65	0.26	2.05	0.51	0.31	2.07	0.42	0.3	2.13	0.28	0.27	NaN	NaN	NaN	2.1	0.02	0.31	NaN	NaN	NaN	1.99	0.79	0.66	1.95	0.66	0.69	1.92	0.51	0.63	1.91	0.43	0.64	1.95	0.27	0.69	1.93	0.08	0.63
430	2.15	2.12	0.98	0.47	1.93	0.91	0.32	2.04	0.85	0.29	2.06	0.65	0.26	2.05	0.51	0.31	2.07	0.42	0.3	2.13	0.28	0.26	NaN	NaN	NaN	2.1	0.02	0.31	NaN	NaN	NaN	1.99	0.79	0.66	1.94	0.66	0.69	1.92	0.51	0.63	1.91	0.43	0.64	1.95	0.27	0.69	1.93	0.08	0.63
431	2.155	2.12	0.98	0.47	1.93	0.91	0.32	2.04	0.85	0.29	2.06	0.66	0.26	2.05	0.51	0.31	2.07	0.42	0.3	2.13	0.28	0.26	NaN	NaN	NaN	2.1	0.02	0.31	NaN	NaN	NaN	1.99	0.79	0.67	1.94	0.66	0.69	1.92	0.51	0.63	1.91	0.43	0.64	1.95	0.27	0.69	1.93	0.08	0.63
432	2.16	2.11	0.98	0.47	1.93	0.91	0.32	2.04	0.85	0.29	2.06	0.66	0.26	2.05	0.51	0.31	2.07	0.42	0.3	2.13	0.28	0.26	NaN	NaN	NaN	2.1	0.02	0.31	NaN	NaN	NaN	1.99	0.79	0.67	1.94	0.66	0.69	1.92	0.51	0.63	1.91	0.43	0.64	1.95	0.27	0.69	1.93	0.08	0.63
433	2.165	2.11	0.98	0.47	1.93	0.91	0.32	2.04	0.85	0.29	2.06	0.66	0.26	2.05	0.51	0.31	2.06	0.42	0.3	2.13	0.28	0.26	NaN	NaN	NaN	2.1	0.02	0.31	NaN	NaN	NaN	1.98	0.79	0.67	1.94	0.66	0.69	1.92	0.51	0.63	1.91	0.43	0.64	1.95	0.27	0.69	1.93	0.08	0.63
434	2.17	2.11	0.98	0.47	1.93	0.91	0.32	2.04	0.85	0.29	2.06	0.66	0.26	2.04	0.51	0.31	2.06	0.42	0.3	2.13	0.28	0.26	NaN	NaN	NaN	2.1	0.02	0.31	NaN	NaN	NaN	1.98	0.79	0.67	1.94	0.66	0.69	1.92	0.51	0.63	1.91	0.43	0.64	1.95	0.27	0.69	1.93	0.08	0.63
435	2.175	2.11	0.98	0.47	1.93	0.92	0.32	2.04	0.85	0.3	2.06	0.66	0.26	2.04	0.51	0.31	2.06	0.42	0.3	2.12	0.28	0.26	NaN	NaN	NaN	2.1	0.02	0.3	NaN	NaN	NaN	1.98	0.79	0.67	1.94	0.66	0.69	1.92	0.51	0.63	1.91	0.43	0.64	1.95	0.27	0.69	1.93	0.08	0.63
436	2.18	2.11	0.98	0.47	1.93	0.92	0.32	2.04	0.85	0.3	2.05	0.66	0.26	2.04	0.51	0.3	2.06	0.43	0.3	2.12	0.29	0.26	NaN	NaN	NaN	2.1	0.02	0.3	NaN	NaN	NaN	1.98	0.79	0.67	1.94	0.66	0.69	1.92	0.51	0.63	1.91	0.43	0.64	1.95	0.27	0.69	1.93	0.08	0.63
437	2.185	2.11	0.98	0.47	1.93	0.92	0.32	2.04	0.85	0.3	2.05	0.66	0.26	2.04	0.51	0.3	2.06	0.43	0.3	2.12	0.29	0.26	NaN	NaN	NaN	2.1	0.02	0.3	NaN	NaN	NaN	1.98	0.8	0.67	1.94	0.66	0.69	1.92	0.51	0.64	1.91	0.43	0.64	1.95	0.27	0.69	1.93	0.08	0.63
438	2.19	2.11	0.98	0.47	1.93	0.92	0.32	2.04	0.85	0.3	2.05	0.66	0.26	2.04	0.51	0.3	2.05	0.43	0.3	2.12	0.29	0.26	NaN	NaN	NaN	2.1	0.02	0.3	NaN	NaN	NaN	1.98	0.8	0.67	1.94	0.66	0.69	1.92	0.51	0.64	1.91	0.43	0.64	1.95	0.27	0.69	1.93	0.08	0.63
439	2.195	2.11	0.98	0.48	1.93	0.92	0.32	2.04	0.85	0.3	2.05	0.66	0.26	2.03	0.51	0.3	2.05	0.43	0.3	2.12	0.29	0.26	NaN	NaN	NaN	2.1	0.03	0.3	NaN	NaN	NaN	1.98	0.8	0.67	1.94	0.66	0.69	1.92	0.51	0.64	1.91	0.43	0.64	1.95	0.27	0.69	1.93	0.08	0.63
440	2.2	2.11	0.98	0.48	1.93	0.92	0.32	2.04	0.85	0.3	2.05	0.66	0.26	2.03	0.52	0.3	2.05	0.43	0.3	2.12	0.29	0.26	NaN	NaN	NaN	2.1	0.03	0.3	NaN	NaN	NaN	1.98	0.8	0.67	1.94	0.66	0.69	1.92	0.51	0.64	1.91	0.43	0.64	1.95	0.27	0.69	1.93	0.08	0.63
441	2.205	2.11	0.98	0.48	1.92	0.92	0.32	2.04	0.85	0.3	2.05	0.66	0.26	2.03	0.52	0.3	2.05	0.43	0.3	2.12	0.29	0.26	NaN	NaN	NaN	2.1	0.03	0.3	NaN	NaN	NaN	1.98	0.8	0.67	1.94	0.66	0.69	1.92	0.51	0.64	1.91	0.43	0.64	1.95	0.27	0.69	1.93	0.08	0.63
442	2.21	2.11	0.98	0.48	1.92	0.92	0.32	2.04	0.85	0.3	2.05	0.66	0.26	2.02	0.52	0.3	2.05	0.43	0.3	2.11	0.29	0.26	NaN	NaN	NaN	2.1	0.03	0.3	NaN	NaN	NaN	1.98	0.8	0.67	1.94	0.66	0.69	1.92	0.51	0.64	1.91	0.43	0.64	1.95	0.27	0.69	1.93	0.08	0.63
443	2.215	2.11	0.98	0.48	1.92	0.92	0.32	2.03	0.85	0.3	2.04	0.66	0.26	2.02	0.52	0.3	2.04	0.43	0.29	2.11	0.29	0.26	NaN	NaN	NaN	2.1	0.03	0.3	NaN	NaN	NaN	1.98	0.8	0.67	1.94	0.66	0.69	1.92	0.51	0.64	1.91	0.43	0.64	1.95	0.27	0.69	1.93	0.08	0.63
444	2.22	2.1	0.98	0.48	1.92	0.92	0.32	2.03	0.86	0.3	2.04	0.66	0.26	2.02	0.52	0.3	2.04	0.43	0.29	2.11	0.29	0.26	NaN	NaN	NaN	2.1	0.03	0.3	NaN	NaN	NaN	1.98	0.8	0.67	1.94	0.66	0.69	1.92	0.51	0.64	1.91	0.43	0.64	1.95	0.27	0.69	1.93	0.08	0.63
445	2.225	2.1	0.98	0.48	1.92	0.92	0.32	2.03	0.86	0.3	2.04	0.66	0.26	2.02	0.52	0.3	2.04	0.43	0.29	2.11	0.3	0.26	NaN	NaN	NaN	2.1	0.03	0.3	NaN	NaN	NaN	1.98	0.8	0.67	1.94	0.66	0.69	1.92	0.51	0.64	1.91	0.43	0.64	1.95	0.27	0.69	1.93	0.08	0.63
446	2.23	2.1	0.98	0.48	1.92	0.92	0.32	2.03	0.86	0.3	2.04	0.66	0.26	2.01	0.52	0.3	2.04	0.43	0.29	2.11	0.3	0.25	NaN	NaN	NaN	2.1	0.03	0.3	NaN	NaN	NaN	1.97	0.8	0.67	1.94	0.66	0.69	1.92	0.51	0.64	1.91	0.43	0.64	1.95	0.27	0.69	1.93	0.08	0.63
447	2.235	2.1	0.98	0.48	1.92	0.92	0.32	2.03	0.86	0.3	2.04	0.66	0.26	2.01	0.52	0.29	2.03	0.43	0.29	2.1	0.3	0.25	NaN	NaN	NaN	2.1	0.03	0.3	NaN	NaN	NaN	1.97	0.8	0.67	1.94	0.66	0.69	1.92	0.52	0.64	1.91	0.43	0.64	1.95	0.27	0.69	1.93	0.08	0.63
448	2.24	2.1	0.98	0.48	1.92	0.92	0.32	2.03	0.86	0.3	2.03	0.66	0.26	2.01	0.52	0.29	2.03	0.43	0.29	2.1	0.3	0.25	NaN	NaN	NaN	2.1	0.03	0.3	NaN	NaN	NaN	1.97	0.8	0.67	1.94	0.66	0.69	1.92	0.52	0.64	1.91	0.43	0.64	1.95	0.27	0.69	1.93	0.08	0.63
449	2.245	2.1	0.98	0.49	1.92	0.92	0.33	2.03	0.86	0.3	2.03	0.66	0.26	2.01	0.52	0.29	2.03	0.43	0.29	2.1	0.3	0.25	NaN	NaN	NaN	2.1	0.03	0.3	NaN	NaN	NaN	1.97	0.8	0.67	1.94	0.66	0.7	1.92	0.52	0.64	1.91	0.43	0.64	1.95	0.27	0.69	1.93	0.08	0.63
450	2.25	2.1	0.98	0.49	1.92	0.92	0.33	2.03	0.86	0.3	2.03	0.66	0.26	2.01	0.52	0.29	2.02	0.43	0.28	2.1	0.3	0.25	NaN	NaN	NaN	2.1	0.03	0.3	NaN	NaN	NaN	1.97	0.8	0.67	1.94	0.66	0.7	1.92	0.52	0.64	1.91	0.43	0.65	1.95	0.27	0.69	1.93	0.08	0.63
451	2.255	2.1	0.98	0.49	1.92	0.92	0.33	2.03	0.86	0.3	2.03	0.66	0.26	2	0.52	0.29	2.02	0.43	0.28	2.1	0.3	0.25	NaN	NaN	NaN	2.1	0.03	0.3	NaN	NaN	NaN	1.97	0.8	0.67	1.94	0.66	0.7	1.92	0.52	0.64	1.91	0.43	0.65	1.95	0.27	0.69	1.93	0.08	0.63
452	2.26	2.1	0.98	0.49	1.92	0.92	0.33	2.03	0.86	0.3	2.03	0.66	0.25	2	0.52	0.29	2.01	0.43	0.28	2.09	0.3	0.25	NaN	NaN	NaN	2.1	0.03	0.3	NaN	NaN	NaN	1.97	0.8	0.67	1.94	0.66	0.7	1.92	0.52	0.64	1.91	0.43	0.65	1.95	0.27	0.69	1.93	0.08	0.63
453	2.265	2.1	0.99	0.49	1.92	0.92	0.33	2.03	0.86	0.3	2.03	0.66	0.25	1.99	0.52	0.29	2.01	0.44	0.28	2.09	0.31	0.25	NaN	NaN	NaN	2.1	0.03	0.3	NaN	NaN	NaN	1.97	0.8	0.68	1.94	0.66	0.7	1.92	0.52	0.64	1.91	0.43	0.65	1.95	0.27	0.69	1.93	0.08	0.63
454	2.27	2.1	0.99	0.49	1.92	0.92	0.33	2.03	0.86	0.31	2.02	0.66	0.25	1.99	0.52	0.29	2.01	0.44	0.28	2.09	0.31	0.24	NaN	NaN	NaN	2.1	0.03	0.3	NaN	NaN	NaN	1.97	0.8	0.68	1.93	0.66	0.7	1.92	0.52	0.64	1.91	0.43	0.65	1.95	0.27	0.69	1.93	0.08	0.63
455	2.275	2.1	0.99	0.49	1.92	0.92	0.33	2.03	0.86	0.31	2.02	0.66	0.25	1.99	0.52	0.29	2.01	0.44	0.28	2.09	0.31	0.24	NaN	NaN	NaN	2.1	0.03	0.3	NaN	NaN	NaN	1.97	0.8	0.68	1.93	0.66	0.7	1.92	0.51	0.64	1.91	0.43	0.65	1.95	0.27	0.69	1.93	0.08	0.63
456	2.28	2.1	0.99	0.49	1.92	0.92	0.33	2.03	0.86	0.31	2.02	0.66	0.25	1.99	0.52	0.28	2	0.44	0.28	2.08	0.31	0.24	NaN	NaN	NaN	2.09	0.03	0.3	NaN	NaN	NaN	1.96	0.8	0.68	1.93	0.66	0.7	1.92	0.51	0.64	1.91	0.43	0.65	1.95	0.26	0.69	1.93	0.08	0.63
457	2.285	2.09	0.99	0.49	1.92	0.92	0.33	2.03	0.86	0.31	2.02	0.66	0.25	1.98	0.52	0.28	2	0.44	0.27	2.08	0.31	0.24	NaN	NaN	NaN	2.09	0.03	0.3	NaN	NaN	NaN	1.96	0.8	0.68	1.93	0.66	0.7	1.92	0.51	0.64	1.91	0.43	0.65	1.95	0.26	0.69	1.93	0.08	0.63
458	2.29	2.09	0.99	0.49	1.92	0.92	0.33	2.03	0.86	0.31	2.02	0.67	0.25	1.98	0.52	0.28	1.99	0.44	0.27	2.08	0.31	0.24	NaN	NaN	NaN	2.09	0.03	0.3	NaN	NaN	NaN	1.96	0.8	0.68	1.93	0.66	0.7	1.92	0.51	0.64	1.91	0.43	0.65	1.95	0.26	0.69	1.93	0.08	0.63
459	2.295	2.09	0.99	0.5	1.92	0.92	0.33	2.03	0.86	0.31	2.02	0.67	0.25	1.98	0.52	0.28	1.99	0.44	0.27	2.07	0.31	0.24	NaN	NaN	NaN	2.09	0.03	0.3	NaN	NaN	NaN	1.96	0.8	0.68	1.93	0.66	0.7	1.92	0.51	0.64	1.91	0.43	0.65	1.95	0.26	0.69	1.93	0.08	0.63
460	2.3	2.09	0.99	0.5	1.92	0.92	0.33	2.03	0.86	0.31	2.02	0.67	0.25	1.97	0.52	0.28	1.99	0.44	0.27	2.07	0.31	0.23	NaN	NaN	NaN	2.09	0.03	0.3	NaN	NaN	NaN	1.96	0.8	0.68	1.93	0.66	0.7	1.92	0.51	0.64	1.91	0.43	0.65	1.95	0.26	0.69	1.93	0.08	0.63
461	2.305	2.09	0.99	0.5	1.92	0.92	0.33	2.03	0.86	0.31	2.01	0.67	0.25	1.97	0.53	0.28	1.99	0.44	0.27	2.07	0.31	0.23	NaN	NaN	NaN	2.09	0.03	0.3	NaN	NaN	NaN	1.96	0.8	0.68	1.93	0.66	0.7	1.92	0.51	0.64	1.91	0.43	0.65	1.95	0.26	0.69	1.93	0.08	0.63
462	2.31	2.09	0.99	0.5	1.92	0.92	0.33	2.03	0.86	0.31	2.01	0.67	0.25	1.97	0.53	0.28	1.98	0.44	0.27	2.07	0.31	0.23	NaN	NaN	NaN	2.09	0.03	0.29	NaN	NaN	NaN	1.96	0.8	0.68	1.93	0.66	0.7	1.92	0.51	0.64	1.91	0.43	0.65	1.95	0.26	0.69	1.93	0.08	0.63
463	2.315	2.09	0.99	0.5	1.92	0.92	0.33	2.03	0.86	0.31	2.01	0.67	0.25	1.97	0.53	0.28	1.98	0.44	0.27	2.06	0.32	0.23	NaN	NaN	NaN	2.09	0.03	0.29	NaN	NaN	NaN	1.96	0.8	0.68	1.93	0.66	0.7	1.92	0.52	0.65	1.91	0.43	0.65	1.95	0.26	0.69	1.93	0.08	0.63
464	2.32	2.09	0.99	0.5	1.92	0.92	0.33	2.03	0.86	0.31	2.01	0.67	0.25	1.96	0.53	0.28	1.98	0.44	0.26	2.06	0.32	0.23	NaN	NaN	NaN	2.09	0.03	0.29	NaN	NaN	NaN	1.96	0.8	0.68	1.93	0.66	0.7	1.92	0.52	0.65	1.91	0.43	0.65	1.95	0.26	0.7	1.93	0.07	0.63
465	2.325	2.09	0.99	0.5	1.92	0.92	0.34	2.03	0.86	0.31	2.01	0.67	0.25	1.96	0.53	0.27	1.97	0.44	0.26	2.06	0.32	0.23	NaN	NaN	NaN	2.09	0.04	0.29	NaN	NaN	NaN	1.96	0.8	0.68	1.92	0.66	0.7	1.92	0.52	0.65	1.91	0.43	0.65	1.95	0.26	0.7	1.93	0.07	0.63
466	2.33	2.09	0.99	0.5	1.92	0.92	0.34	2.03	0.86	0.31	2.01	0.67	0.25	1.96	0.53	0.27	1.97	0.44	0.26	2.05	0.32	0.23	NaN	NaN	NaN	2.09	0.04	0.29	NaN	NaN	NaN	1.95	0.8	0.68	1.92	0.66	0.7	1.92	0.52	0.65	1.91	0.43	0.65	1.95	0.26	0.7	1.93	0.07	0.63
467	2.335	2.09	0.99	0.5	1.92	0.92	0.34	2.03	0.86	0.31	2.01	0.67	0.25	1.95	0.53	0.27	1.97	0.45	0.26	2.05	0.32	0.23	NaN	NaN	NaN	2.09	0.04	0.29	NaN	NaN	NaN	1.95	0.8	0.69	1.92	0.66	0.7	1.92	0.52	0.65	1.91	0.43	0.65	1.95	0.26	0.7	1.93	0.07	0.63
468	2.34	2.09	0.99	0.5	1.92	0.92	0.34	2.03	0.86	0.31	2.01	0.67	0.25	1.95	0.53	0.27	1.96	0.45	0.26	2.05	0.32	0.22	NaN	NaN	NaN	2.09	0.04	0.29	NaN	NaN	NaN	1.95	0.8	0.69	1.92	0.66	0.7	1.92	0.51	0.65	1.91	0.43	0.65	1.95	0.26	0.7	1.93	0.07	0.63
469	2.345	2.09	0.99	0.51	1.92	0.92	0.34	2.03	0.86	0.32	2	0.67	0.25	1.95	0.53	0.27	1.96	0.45	0.26	2.04	0.32	0.22	NaN	NaN	NaN	2.08	0.04	0.29	NaN	NaN	NaN	1.95	0.8	0.69	1.92	0.66	0.71	1.92	0.51	0.65	1.91	0.43	0.66	1.95	0.26	0.7	1.93	0.07	0.63
470	2.35	2.09	0.99	0.51	1.92	0.92	0.34	2.03	0.86	0.32	2	0.67	0.25	1.95	0.53	0.27	1.96	0.45	0.26	2.04	0.32	0.22	NaN	NaN	NaN	2.08	0.04	0.29	NaN	NaN	NaN	1.95	0.8	0.69	1.92	0.66	0.71	1.92	0.51	0.65	1.91	0.43	0.66	1.95	0.26	0.7	1.93	0.07	0.63
471	2.355	2.09	0.99	0.51	1.92	0.92	0.34	2.03	0.86	0.32	2	0.67	0.25	1.94	0.53	0.27	1.95	0.45	0.26	2.04	0.32	0.22	NaN	NaN	NaN	2.08	0.04	0.29	NaN	NaN	NaN	1.95	0.8	0.69	1.92	0.66	0.71	1.92	0.51	0.65	1.91	0.43	0.66	1.95	0.26	0.7	1.93	0.07	0.63
472	2.36	2.09	0.99	0.51	1.92	0.92	0.34	2.02	0.86	0.32	2	0.67	0.25	1.94	0.53	0.27	1.95	0.45	0.26	2.04	0.32	0.22	NaN	NaN	NaN	2.08	0.04	0.29	NaN	NaN	NaN	1.95	0.8	0.69	1.92	0.66	0.71	1.92	0.51	0.65	1.91	0.43	0.66	1.95	0.26	0.7	1.93	0.07	0.63
473	2.365	2.08	0.99	0.51	1.92	0.92	0.34	2.02	0.86	0.32	2	0.67	0.25	1.94	0.53	0.27	1.95	0.45	0.26	2.03	0.33	0.22	NaN	NaN	NaN	2.08	0.05	0.29	NaN	NaN	NaN	1.95	0.8	0.69	1.92	0.66	0.71	1.92	0.51	0.65	1.91	0.43	0.66	1.95	0.26	0.7	1.93	0.07	0.63
474	2.37	2.08	0.99	0.51	1.92	0.92	0.34	2.03	0.86	0.32	2	0.67	0.25	1.94	0.53	0.27	1.95	0.45	0.26	2.03	0.33	0.22	NaN	NaN	NaN	2.08	0.05	0.29	NaN	NaN	NaN	1.95	0.8	0.69	1.92	0.66	0.71	1.92	0.51	0.65	1.91	0.43	0.66	1.95	0.26	0.7	1.93	0.07	0.63
475	2.375	2.08	0.99	0.51	1.92	0.92	0.34	2.03	0.86	0.32	1.99	0.66	0.25	1.93	0.53	0.27	1.94	0.45	0.26	2.03	0.33	0.22	NaN	NaN	NaN	2.08	0.05	0.29	NaN	NaN	NaN	1.95	0.8	0.69	1.92	0.66	0.71	1.92	0.52	0.65	1.91	0.43	0.66	1.95	0.26	0.7	1.93	0.07	0.63
476	2.38	2.08	0.99	0.51	1.92	0.92	0.34	2.03	0.86	0.32	1.99	0.66	0.25	1.93	0.53	0.27	1.94	0.45	0.25	2.02	0.33	0.22	NaN	NaN	NaN	2.07	0.05	0.28	NaN	NaN	NaN	1.95	0.8	0.69	1.92	0.66	0.71	1.92	0.52	0.65	1.91	0.43	0.66	1.95	0.26	0.7	1.93	0.07	0.63
477	2.385	2.08	0.99	0.51	1.92	0.92	0.34	2.02	0.86	0.32	1.99	0.67	0.25	1.93	0.53	0.27	1.94	0.45	0.25	2.02	0.33	0.22	NaN	NaN	NaN	2.07	0.05	0.28	NaN	NaN	NaN	1.95	0.8	0.69	1.92	0.66	0.71	1.92	0.52	0.66	1.91	0.43	0.66	1.95	0.26	0.7	1.93	0.07	0.63
478	2.39	2.08	0.99	0.51	1.92	0.92	0.34	2.03	0.86	0.32	1.99	0.67	0.25	1.93	0.53	0.27	1.93	0.45	0.25	2.02	0.33	0.22	NaN	NaN	NaN	2.07	0.05	0.28	NaN	NaN	NaN	1.94	0.8	0.69	1.92	0.66	0.71	1.92	0.52	0.66	1.91	0.43	0.66	1.95	0.26	0.7	1.93	0.07	0.63
479	2.395	2.08	0.99	0.51	1.92	0.92	0.34	2.03	0.85	0.32	1.99	0.67	0.25	1.93	0.53	0.27	1.93	0.45	0.25	2.02	0.33	0.22	NaN	NaN	NaN	2.07	0.05	0.28	NaN	NaN	NaN	1.94	0.8	0.69	1.92	0.66	0.71	1.92	0.52	0.66	1.91	0.43	0.66	1.95	0.26	0.7	1.93	0.07	0.63
480	2.4	2.08	0.99	0.51	1.92	0.91	0.34	2.03	0.85	0.32	1.99	0.67	0.25	1.92	0.53	0.27	1.93	0.45	0.25	2.02	0.33	0.22	NaN	NaN	NaN	2.06	0.06	0.28	NaN	NaN	NaN	1.94	0.8	0.69	1.92	0.66	0.71	1.92	0.51	0.66	1.91	0.43	0.66	1.95	0.26	0.7	1.93	0.07	0.63
481	2.405	2.08	0.99	0.51	1.92	0.91	0.34	2.02	0.85	0.32	1.99	0.67	0.25	1.92	0.53	0.27	1.93	0.45	0.25	2.01	0.33	0.21	NaN	NaN	NaN	2.06	0.06	0.28	NaN	NaN	NaN	1.94	0.8	0.69	1.92	0.66	0.72	1.92	0.51	0.66	1.91	0.43	0.66	1.95	0.26	0.7	1.93	0.07	0.63
482	2.41	2.08	0.99	0.51	1.92	0.91	0.34	2.02	0.85	0.32	1.98	0.67	0.25	1.92	0.53	0.27	1.93	0.45	0.25	2.01	0.33	0.21	NaN	NaN	NaN	2.05	0.06	0.28	NaN	NaN	NaN	1.94	0.8	0.7	1.92	0.66	0.72	1.92	0.51	0.66	1.91	0.43	0.66	1.95	0.26	0.7	1.93	0.07	0.63
483	2.415	2.08	0.99	0.52	1.92	0.91	0.34	2.02	0.85	0.32	1.98	0.67	0.26	1.92	0.53	0.27	1.92	0.45	0.25	2.01	0.33	0.21	NaN	NaN	NaN	2.05	0.06	0.28	NaN	NaN	NaN	1.94	0.8	0.7	1.92	0.66	0.72	1.92	0.51	0.66	1.91	0.43	0.66	1.95	0.26	0.7	1.93	0.07	0.63
484	2.42	2.08	0.99	0.52	1.92	0.91	0.35	2.02	0.85	0.32	1.98	0.66	0.26	1.92	0.53	0.27	1.92	0.46	0.25	2.01	0.33	0.21	NaN	NaN	NaN	2.05	0.06	0.27	NaN	NaN	NaN	1.94	0.8	0.7	1.92	0.66	0.72	1.92	0.51	0.66	1.91	0.43	0.67	1.95	0.26	0.7	1.93	0.07	0.64
485	2.425	2.08	0.99	0.52	1.92	0.91	0.35	2.02	0.85	0.32	1.98	0.66	0.26	1.92	0.54	0.27	1.92	0.46	0.25	2.01	0.33	0.21	NaN	NaN	NaN	2.04	0.06	0.27	NaN	NaN	NaN	1.94	0.8	0.7	1.92	0.66	0.72	1.92	0.51	0.66	1.91	0.43	0.67	1.95	0.26	0.7	1.93	0.07	0.64
486	2.43	2.08	0.99	0.52	1.92	0.91	0.35	2.02	0.85	0.32	1.98	0.66	0.26	1.91	0.54	0.27	1.92	0.45	0.25	2	0.33	0.21	NaN	NaN	NaN	2.03	0.06	0.27	NaN	NaN	NaN	1.94	0.8	0.7	1.92	0.66	0.72	1.92	0.52	0.66	1.91	0.43	0.67	1.95	0.26	0.71	1.93	0.07	0.64
487	2.435	2.08	0.99	0.52	1.92	0.91	0.35	2.02	0.85	0.33	1.98	0.67	0.26	1.91	0.54	0.27	1.92	0.45	0.25	2	0.33	0.21	NaN	NaN	NaN	2.03	0.06	0.27	NaN	NaN	NaN	1.94	0.8	0.7	1.92	0.66	0.72	1.92	0.52	0.66	1.91	0.43	0.67	1.95	0.26	0.71	1.93	0.07	0.64
488	2.44	2.08	0.99	0.52	1.92	0.91	0.35	2.02	0.85	0.33	1.98	0.67	0.26	1.91	0.54	0.27	1.92	0.46	0.26	2	0.33	0.21	NaN	NaN	NaN	2.02	0.06	0.27	NaN	NaN	NaN	1.94	0.8	0.7	1.92	0.66	0.72	1.92	0.52	0.66	1.91	0.43	0.67	1.95	0.26	0.71	1.93	0.07	0.64
489	2.445	2.08	0.99	0.52	1.92	0.91	0.35	2.02	0.85	0.33	1.98	0.67	0.26	1.91	0.54	0.27	1.92	0.46	0.26	2	0.33	0.21	NaN	NaN	NaN	2.02	0.06	0.27	NaN	NaN	NaN	1.94	0.8	0.7	1.92	0.66	0.72	1.92	0.52	0.66	1.91	0.43	0.67	1.96	0.26	0.71	1.93	0.07	0.64
490	2.45	2.08	0.99	0.52	1.92	0.91	0.35	2.02	0.85	0.33	1.98	0.67	0.26	1.91	0.54	0.27	1.91	0.46	0.26	1.99	0.33	0.21	NaN	NaN	NaN	2.01	0.06	0.27	NaN	NaN	NaN	1.94	0.8	0.7	1.92	0.66	0.72	1.93	0.52	0.67	1.91	0.43	0.67	1.96	0.26	0.71	1.93	0.07	0.64
491	2.455	2.07	0.99	0.52	1.92	0.91	0.35	2.02	0.85	0.33	1.98	0.67	0.26	1.91	0.54	0.27	1.91	0.46	0.26	1.99	0.33	0.21	NaN	NaN	NaN	2.01	0.05	0.27	NaN	NaN	NaN	1.94	0.8	0.7	1.92	0.66	0.72	1.93	0.52	0.67	1.92	0.43	0.67	1.96	0.26	0.71	1.93	0.07	0.64
492	2.46	2.07	0.99	0.52	1.92	0.91	0.35	2.02	0.85	0.33	1.98	0.67	0.26	1.91	0.54	0.27	1.91	0.46	0.26	1.99	0.33	0.21	NaN	NaN	NaN	2	0.05	0.26	NaN	NaN	NaN	1.94	0.8	0.7	1.92	0.66	0.72	1.93	0.52	0.67	1.92	0.43	0.67	1.96	0.26	0.71	1.93	0.07	0.64
493	2.465	2.07	0.99	0.52	1.92	0.91	0.35	2.02	0.85	0.33	1.98	0.67	0.26	1.91	0.54	0.27	1.91	0.46	0.26	1.98	0.33	0.21	NaN	NaN	NaN	2	0.05	0.26	NaN	NaN	NaN	1.94	0.8	0.7	1.92	0.66	0.72	1.93	0.52	0.67	1.92	0.43	0.67	1.96	0.26	0.71	1.93	0.07	0.64
494	2.47	2.07	0.99	0.52	1.92	0.91	0.35	2.02	0.85	0.33	1.98	0.67	0.26	1.91	0.54	0.27	1.91	0.46	0.26	1.98	0.33	0.21	NaN	NaN	NaN	1.99	0.05	0.26	NaN	NaN	NaN	1.93	0.8	0.7	1.92	0.66	0.72	1.93	0.52	0.67	1.92	0.43	0.67	1.96	0.26	0.71	1.93	0.07	0.64
495	2.475	2.07	0.99	0.52	1.92	0.91	0.35	2.02	0.85	0.33	1.98	0.67	0.26	1.91	0.54	0.27	1.91	0.45	0.26	1.98	0.32	0.21	NaN	NaN	NaN	1.98	0.05	0.26	NaN	NaN	NaN	1.93	0.8	0.7	1.92	0.66	0.72	1.93	0.52	0.67	1.92	0.43	0.67	1.96	0.26	0.71	1.93	0.07	0.64
496	2.48	2.07	0.99	0.52	1.92	0.91	0.35	2.02	0.85	0.33	1.98	0.67	0.26	1.9	0.54	0.27	1.9	0.45	0.26	1.97	0.32	0.21	NaN	NaN	NaN	1.97	0.05	0.26	NaN	NaN	NaN	1.93	0.8	0.7	1.92	0.66	0.72	1.93	0.52	0.67	1.92	0.43	0.67	1.96	0.26	0.71	1.93	0.07	0.64
497	2.485	2.07	0.99	0.52	1.92	0.91	0.35	2.02	0.85	0.33	1.98	0.67	0.26	1.9	0.54	0.28	1.9	0.45	0.26	1.97	0.32	0.21	2.03	0.13	0.3	1.96	0.05	0.26	NaN	NaN	NaN	1.93	0.8	0.7	1.92	0.66	0.72	1.93	0.52	0.67	1.92	0.43	0.68	1.96	0.26	0.71	1.93	0.07	0.64
498	2.49	2.07	0.99	0.52	1.92	0.91	0.35	2.02	0.85	0.33	1.97	0.66	0.26	1.9	0.54	0.28	1.9	0.45	0.26	1.97	0.32	0.21	2.02	0.13	0.3	1.96	0.05	0.26	NaN	NaN	NaN	1.93	0.8	0.7	1.91	0.66	0.73	1.93	0.52	0.67	1.92	0.43	0.68	1.96	0.26	0.71	1.93	0.07	0.64
499	2.495	2.07	0.99	0.52	1.92	0.91	0.35	2.02	0.85	0.33	1.97	0.66	0.26	1.9	0.54	0.28	1.9	0.45	0.26	1.96	0.32	0.21	2.01	0.13	0.29	1.95	0.05	0.26	NaN	NaN	NaN	1.93	0.8	0.7	1.91	0.66	0.73	1.93	0.52	0.67	1.92	0.43	0.68	1.96	0.26	0.71	1.93	0.07	0.64
500	2.5	2.07	0.99	0.53	1.92	0.91	0.35	2.02	0.85	0.33	1.97	0.66	0.27	1.9	0.54	0.28	1.9	0.45	0.26	1.96	0.32	0.21	2.01	0.12	0.29	1.94	0.04	0.26	NaN	NaN	NaN	1.93	0.8	0.71	1.91	0.66	0.73	1.93	0.52	0.67	1.92	0.43	0.68	1.96	0.26	0.71	1.93	0.07	0.64
501	2.505	2.07	0.99	0.53	1.92	0.91	0.35	2.02	0.85	0.33	1.97	0.66	0.27	1.9	0.54	0.28	1.9	0.45	0.26	1.96	0.32	0.21	2	0.12	0.29	1.93	0.04	0.26	NaN	NaN	NaN	1.93	0.8	0.71	1.91	0.66	0.73	1.93	0.52	0.67	1.92	0.43	0.68	1.96	0.26	0.71	1.93	0.07	0.64
502	2.51	2.07	0.99	0.53	1.91	0.91	0.35	2.02	0.85	0.33	1.97	0.66	0.27	1.9	0.54	0.28	1.89	0.45	0.26	1.95	0.32	0.21	2	0.12	0.29	1.93	0.04	0.26	NaN	NaN	NaN	1.93	0.8	0.71	1.91	0.66	0.73	1.93	0.52	0.67	1.92	0.43	0.68	1.96	0.26	0.71	1.93	0.07	0.64
503	2.515	2.07	0.99	0.53	1.91	0.91	0.35	2.02	0.85	0.33	1.97	0.66	0.27	1.9	0.54	0.28	1.89	0.45	0.26	1.95	0.31	0.21	1.99	0.12	0.29	1.92	0.04	0.26	NaN	NaN	NaN	1.93	0.8	0.71	1.91	0.66	0.73	1.93	0.52	0.67	1.92	0.43	0.68	1.96	0.26	0.71	1.93	0.07	0.64
504	2.52	2.07	0.99	0.53	1.92	0.91	0.35	2.02	0.85	0.33	1.97	0.66	0.27	1.9	0.54	0.28	1.89	0.45	0.26	1.95	0.31	0.21	1.98	0.12	0.29	1.91	0.04	0.26	NaN	NaN	NaN	1.93	0.8	0.71	1.91	0.66	0.73	1.93	0.52	0.67	1.92	0.43	0.68	1.96	0.26	0.71	1.93	0.07	0.64
505	2.525	2.07	0.99	0.53	1.92	0.91	0.35	2.02	0.85	0.34	1.97	0.66	0.27	1.9	0.54	0.28	1.89	0.45	0.26	1.94	0.31	0.22	1.97	0.11	0.29	1.91	0.04	0.25	NaN	NaN	NaN	1.93	0.8	0.71	1.91	0.66	0.73	1.93	0.52	0.67	1.92	0.43	0.68	1.96	0.26	0.71	1.93	0.07	0.64
506	2.53	2.07	0.99	0.53	1.92	0.91	0.35	2.02	0.85	0.34	1.97	0.66	0.27	1.89	0.54	0.28	1.89	0.45	0.26	1.94	0.31	0.22	1.97	0.11	0.29	1.9	0.04	0.25	NaN	NaN	NaN	1.93	0.8	0.71	1.91	0.66	0.73	1.93	0.52	0.67	1.92	0.43	0.68	1.96	0.26	0.71	1.93	0.07	0.64
507	2.535	2.07	0.99	0.53	1.92	0.91	0.35	2.02	0.85	0.34	1.97	0.66	0.27	1.89	0.54	0.28	1.89	0.45	0.26	1.93	0.31	0.22	1.96	0.11	0.29	1.89	0.04	0.25	NaN	NaN	NaN	1.93	0.8	0.71	1.91	0.66	0.73	1.93	0.52	0.67	1.92	0.43	0.68	1.96	0.26	0.71	1.93	0.07	0.64
508	2.54	2.07	0.99	0.53	1.91	0.9	0.35	2.02	0.85	0.34	1.97	0.66	0.27	1.89	0.53	0.28	1.88	0.45	0.27	1.93	0.31	0.22	1.96	0.11	0.29	1.88	0.04	0.25	NaN	NaN	NaN	1.93	0.8	0.71	1.91	0.66	0.73	1.93	0.52	0.67	1.92	0.43	0.68	1.96	0.26	0.71	1.93	0.07	0.64
509	2.545	2.07	0.99	0.53	1.91	0.9	0.35	2.02	0.85	0.34	1.97	0.66	0.27	1.89	0.54	0.29	1.88	0.45	0.27	1.93	0.31	0.22	1.95	0.11	0.29	1.88	0.04	0.25	NaN	NaN	NaN	1.93	0.8	0.71	1.91	0.66	0.73	1.93	0.51	0.67	1.92	0.43	0.68	1.96	0.26	0.71	1.93	0.07	0.64
510	2.55	2.07	0.99	0.53	1.91	0.9	0.35	2.02	0.85	0.34	1.97	0.66	0.27	1.89	0.54	0.29	1.88	0.45	0.27	1.93	0.31	0.22	1.95	0.11	0.29	1.87	0.04	0.25	NaN	NaN	NaN	1.93	0.8	0.71	1.91	0.66	0.73	1.93	0.51	0.67	1.92	0.43	0.68	1.96	0.26	0.71	1.93	0.07	0.64
511	2.555	2.06	0.99	0.53	1.91	0.9	0.35	2.02	0.85	0.34	1.96	0.66	0.27	1.89	0.54	0.29	1.88	0.45	0.27	1.92	0.31	0.22	1.94	0.1	0.29	1.86	0.04	0.25	NaN	NaN	NaN	1.93	0.8	0.71	1.91	0.66	0.73	1.93	0.52	0.68	1.92	0.43	0.68	1.96	0.26	0.71	1.93	0.07	0.64
512	2.56	2.06	0.99	0.53	1.91	0.9	0.35	2.02	0.85	0.34	1.96	0.66	0.27	1.89	0.53	0.29	1.88	0.45	0.27	1.92	0.31	0.22	1.93	0.1	0.29	1.86	0.04	0.25	NaN	NaN	NaN	1.93	0.8	0.71	1.91	0.66	0.73	1.93	0.52	0.68	1.92	0.43	0.68	1.96	0.26	0.71	1.93	0.07	0.64
513	2.565	2.06	0.99	0.53	1.91	0.9	0.35	2.02	0.85	0.34	1.96	0.66	0.27	1.89	0.53	0.29	1.88	0.45	0.27	1.92	0.31	0.22	1.93	0.1	0.29	1.85	0.04	0.25	NaN	NaN	NaN	1.93	0.8	0.71	1.91	0.66	0.73	1.93	0.52	0.68	1.92	0.43	0.68	1.96	0.26	0.71	1.93	0.07	0.64
514	2.57	2.06	0.99	0.53	1.91	0.9	0.35	2.02	0.85	0.34	1.96	0.66	0.27	1.89	0.53	0.29	1.88	0.45	0.27	1.91	0.3	0.22	1.92	0.1	0.29	1.84	0.04	0.25	NaN	NaN	NaN	1.93	0.81	0.71	1.91	0.66	0.73	1.93	0.52	0.68	1.92	0.43	0.68	1.96	0.26	0.71	1.93	0.07	0.64
515	2.575	2.06	0.99	0.53	1.91	0.9	0.35	2.02	0.85	0.34	1.96	0.66	0.27	1.89	0.53	0.29	1.87	0.45	0.27	1.91	0.3	0.22	1.92	0.1	0.29	1.84	0.04	0.25	NaN	NaN	NaN	1.93	0.81	0.71	1.91	0.66	0.73	1.93	0.52	0.68	1.92	0.43	0.68	1.96	0.26	0.71	1.93	0.07	0.64
516	2.58	2.06	0.99	0.53	1.91	0.9	0.35	2.02	0.85	0.34	1.96	0.66	0.27	1.89	0.53	0.29	1.87	0.45	0.27	1.91	0.3	0.22	1.91	0.1	0.29	1.83	0.04	0.25	NaN	NaN	NaN	1.93	0.81	0.71	1.91	0.66	0.73	1.93	0.52	0.68	1.92	0.43	0.68	1.96	0.26	0.71	1.93	0.07	0.64
517	2.585	2.06	0.99	0.53	1.91	0.9	0.35	2.01	0.85	0.34	1.96	0.66	0.27	1.89	0.53	0.29	1.87	0.45	0.27	1.91	0.3	0.22	1.91	0.1	0.29	1.83	0.04	0.25	NaN	NaN	NaN	1.93	0.81	0.71	1.91	0.66	0.73	1.92	0.52	0.68	1.92	0.43	0.68	1.96	0.26	0.71	1.93	0.07	0.64
518	2.59	2.06	0.99	0.53	1.91	0.9	0.35	2.01	0.85	0.34	1.96	0.66	0.27	1.88	0.53	0.29	1.87	0.44	0.27	1.9	0.3	0.22	1.9	0.09	0.29	1.82	0.04	0.24	NaN	NaN	NaN	1.93	0.81	0.71	1.91	0.66	0.73	1.92	0.52	0.68	1.92	0.43	0.68	1.96	0.26	0.71	1.93	0.07	0.64
519	2.595	2.06	0.99	0.52	1.91	0.9	0.35	2.01	0.84	0.34	1.96	0.66	0.27	1.88	0.53	0.29	1.87	0.44	0.27	1.9	0.3	0.22	1.9	0.09	0.29	1.82	0.04	0.24	NaN	NaN	NaN	1.92	0.81	0.71	1.91	0.66	0.73	1.92	0.52	0.68	1.92	0.43	0.68	1.96	0.25	0.71	1.93	0.07	0.64
520	2.6	2.06	0.99	0.52	1.91	0.9	0.35	2.01	0.84	0.34	1.96	0.65	0.28	1.88	0.53	0.29	1.87	0.44	0.28	1.9	0.3	0.22	1.89	0.09	0.29	1.81	0.04	0.24	NaN	NaN	NaN	1.92	0.81	0.71	1.91	0.66	0.73	1.92	0.52	0.68	1.92	0.43	0.68	1.96	0.25	0.71	1.93	0.07	0.64
521	2.605	2.06	0.99	0.52	1.91	0.9	0.35	2.01	0.84	0.34	1.96	0.65	0.28	1.88	0.53	0.29	1.87	0.44	0.28	1.9	0.3	0.22	1.89	0.09	0.29	1.81	0.04	0.24	NaN	NaN	NaN	1.92	0.81	0.71	1.91	0.66	0.73	1.92	0.52	0.68	1.92	0.43	0.68	1.96	0.25	0.71	1.93	0.07	0.64
522	2.61	2.06	0.99	0.52	1.9	0.9	0.35	2.01	0.84	0.34	1.95	0.65	0.28	1.88	0.53	0.3	1.87	0.44	0.28	1.89	0.3	0.22	1.89	0.09	0.29	1.8	0.04	0.24	NaN	NaN	NaN	1.92	0.8	0.71	1.91	0.66	0.73	1.92	0.51	0.68	1.92	0.43	0.68	1.96	0.25	0.71	1.93	0.07	0.64
523	2.615	2.06	0.99	0.52	1.9	0.9	0.35	2.01	0.84	0.34	1.95	0.65	0.28	1.88	0.53	0.3	1.87	0.44	0.28	1.89	0.3	0.22	1.88	0.09	0.29	1.8	0.04	0.24	NaN	NaN	NaN	1.92	0.8	0.71	1.91	0.66	0.73	1.92	0.51	0.68	1.92	0.43	0.68	1.96	0.25	0.71	1.93	0.07	0.64
524	2.62	2.05	0.98	0.52	1.9	0.9	0.35	2.01	0.84	0.34	1.95	0.65	0.28	1.88	0.53	0.3	1.87	0.44	0.28	1.89	0.3	0.22	1.88	0.09	0.29	1.79	0.04	0.24	NaN	NaN	NaN	1.92	0.8	0.71	1.9	0.66	0.73	1.92	0.51	0.68	1.92	0.43	0.68	1.96	0.25	0.71	1.93	0.07	0.64
525	2.625	2.05	0.98	0.52	1.9	0.9	0.35	2.01	0.84	0.34	1.95	0.65	0.28	1.88	0.53	0.3	1.86	0.44	0.28	1.89	0.29	0.22	1.88	0.09	0.29	1.79	0.04	0.24	NaN	NaN	NaN	1.92	0.8	0.71	1.9	0.66	0.73	1.92	0.51	0.68	1.92	0.43	0.68	1.96	0.25	0.71	1.93	0.07	0.64
526	2.63	2.05	0.98	0.52	1.9	0.9	0.35	2	0.84	0.34	1.95	0.65	0.28	1.88	0.53	0.3	1.86	0.44	0.28	1.88	0.29	0.22	1.87	0.09	0.29	1.79	0.03	0.24	NaN	NaN	NaN	1.92	0.8	0.71	1.9	0.66	0.73	1.92	0.51	0.68	1.91	0.43	0.68	1.95	0.25	0.71	1.93	0.07	0.64
527	2.635	2.05	0.98	0.52	1.9	0.9	0.35	2	0.84	0.33	1.95	0.65	0.28	1.88	0.52	0.3	1.86	0.44	0.28	1.88	0.29	0.22	1.87	0.09	0.29	1.78	0.03	0.25	NaN	NaN	NaN	1.92	0.81	0.71	1.9	0.66	0.73	1.92	0.51	0.68	1.91	0.43	0.68	1.95	0.25	0.71	1.93	0.07	0.64
528	2.64	2.05	0.98	0.52	1.9	0.9	0.35	2	0.84	0.33	1.95	0.65	0.28	1.88	0.52	0.3	1.86	0.44	0.28	1.88	0.29	0.22	1.87	0.08	0.29	1.78	0.03	0.25	NaN	NaN	NaN	1.92	0.81	0.71	1.9	0.66	0.73	1.92	0.51	0.68	1.91	0.43	0.68	1.95	0.25	0.71	1.93	0.07	0.64
529	2.645	2.05	0.98	0.52	1.89	0.9	0.35	2	0.84	0.33	1.95	0.65	0.28	1.88	0.52	0.3	1.86	0.44	0.28	1.88	0.29	0.22	1.87	0.08	0.29	1.78	0.03	0.25	NaN	NaN	NaN	1.92	0.81	0.71	1.9	0.66	0.73	1.92	0.51	0.68	1.91	0.43	0.68	1.95	0.25	0.71	1.93	0.07	0.64
530	2.65	2.05	0.98	0.52	1.89	0.89	0.35	2	0.84	0.33	1.95	0.65	0.28	1.88	0.52	0.3	1.86	0.44	0.28	1.88	0.29	0.23	1.86	0.08	0.29	1.78	0.03	0.25	NaN	NaN	NaN	1.92	0.81	0.71	1.9	0.66	0.73	1.92	0.51	0.68	1.91	0.43	0.68	1.95	0.25	0.71	1.93	0.07	0.64
531	2.655	2.05	0.98	0.51	1.89	0.89	0.35	2	0.84	0.33	1.95	0.65	0.28	1.88	0.52	0.3	1.86	0.43	0.28	1.88	0.29	0.23	1.86	0.08	0.29	1.77	0.03	0.25	NaN	NaN	NaN	1.92	0.81	0.71	1.9	0.66	0.73	1.92	0.51	0.68	1.91	0.43	0.68	1.95	0.25	0.71	1.93	0.07	0.64
532	2.66	2.05	0.98	0.51	1.89	0.89	0.35	2	0.84	0.33	1.94	0.65	0.28	1.88	0.52	0.3	1.86	0.43	0.28	1.87	0.29	0.23	1.86	0.08	0.29	1.77	0.03	0.25	NaN	NaN	NaN	1.92	0.81	0.71	1.9	0.66	0.73	1.92	0.51	0.68	1.91	0.43	0.68	1.95	0.25	0.71	1.93	0.07	0.64
533	2.665	2.05	0.98	0.51	1.89	0.89	0.35	1.99	0.84	0.33	1.94	0.65	0.28	1.87	0.52	0.3	1.86	0.43	0.29	1.87	0.29	0.23	1.86	0.08	0.29	1.77	0.03	0.25	NaN	NaN	NaN	1.92	0.81	0.71	1.9	0.66	0.73	1.92	0.52	0.68	1.91	0.43	0.68	1.95	0.25	0.71	1.93	0.07	0.64
534	2.67	2.05	0.98	0.51	1.89	0.89	0.35	1.99	0.84	0.33	1.94	0.64	0.28	1.87	0.52	0.3	1.85	0.43	0.29	1.87	0.29	0.23	1.86	0.08	0.29	1.77	0.03	0.25	NaN	NaN	NaN	1.92	0.81	0.71	1.9	0.66	0.73	1.92	0.52	0.68	1.91	0.43	0.68	1.95	0.26	0.71	1.93	0.07	0.64
535	2.675	2.05	0.98	0.51	1.89	0.89	0.35	1.99	0.84	0.33	1.94	0.64	0.28	1.87	0.52	0.3	1.85	0.43	0.29	1.87	0.29	0.23	1.86	0.08	0.29	1.77	0.03	0.25	NaN	NaN	NaN	1.91	0.81	0.71	1.9	0.66	0.73	1.92	0.52	0.68	1.91	0.43	0.68	1.95	0.26	0.71	1.93	0.07	0.64
536	2.68	2.05	0.98	0.51	1.89	0.89	0.35	1.99	0.83	0.33	1.94	0.64	0.28	1.87	0.52	0.31	1.85	0.43	0.29	1.87	0.29	0.23	1.86	0.08	0.29	1.77	0.03	0.25	NaN	NaN	NaN	1.91	0.81	0.71	1.9	0.67	0.73	1.91	0.52	0.68	1.91	0.43	0.68	1.95	0.26	0.71	1.93	0.07	0.64
537	2.685	2.04	0.98	0.51	1.89	0.89	0.35	1.99	0.83	0.33	1.94	0.64	0.28	1.87	0.52	0.31	1.85	0.43	0.29	1.87	0.29	0.23	1.86	0.08	0.29	1.77	0.03	0.26	NaN	NaN	NaN	1.91	0.81	0.7	1.9	0.67	0.73	1.91	0.52	0.68	1.91	0.43	0.68	1.95	0.26	0.71	1.93	0.07	0.64
538	2.69	2.04	0.98	0.51	1.88	0.89	0.34	1.99	0.83	0.33	1.94	0.64	0.28	1.87	0.52	0.31	1.85	0.43	0.29	1.87	0.29	0.23	1.86	0.08	0.29	1.77	0.03	0.25	NaN	NaN	NaN	1.91	0.81	0.7	1.9	0.66	0.73	1.91	0.52	0.67	1.91	0.43	0.68	1.95	0.26	0.71	1.93	0.07	0.64
539	2.695	2.04	0.98	0.51	1.88	0.89	0.34	1.98	0.83	0.33	1.94	0.64	0.28	1.87	0.51	0.31	1.85	0.43	0.29	1.87	0.29	0.23	1.86	0.08	0.29	1.77	0.03	0.25	NaN	NaN	NaN	1.91	0.81	0.7	1.89	0.67	0.73	1.91	0.52	0.67	1.91	0.43	0.68	1.95	0.26	0.71	1.93	0.07	0.64
540	2.7	2.04	0.98	0.51	1.88	0.89	0.34	1.98	0.83	0.33	1.93	0.64	0.28	1.86	0.51	0.31	1.85	0.43	0.29	1.86	0.29	0.23	1.86	0.08	0.29	1.77	0.03	0.25	NaN	NaN	NaN	1.91	0.81	0.7	1.89	0.67	0.73	1.91	0.52	0.67	1.91	0.43	0.68	1.95	0.26	0.71	1.93	0.07	0.64
541	2.705	2.04	0.98	0.5	1.88	0.89	0.34	1.98	0.83	0.33	1.93	0.64	0.28	1.86	0.51	0.31	1.84	0.43	0.29	1.86	0.29	0.23	1.86	0.08	0.29	1.77	0.03	0.25	NaN	NaN	NaN	1.91	0.81	0.7	1.89	0.67	0.73	1.91	0.52	0.67	1.91	0.43	0.68	1.95	0.26	0.71	1.93	0.07	0.64
542	2.71	2.04	0.98	0.5	1.88	0.89	0.34	1.98	0.83	0.33	1.93	0.64	0.28	1.86	0.52	0.31	1.84	0.43	0.29	1.86	0.29	0.23	1.86	0.08	0.29	1.77	0.03	0.25	NaN	NaN	NaN	1.91	0.81	0.7	1.89	0.66	0.72	1.91	0.52	0.67	1.91	0.43	0.68	1.95	0.26	0.71	1.93	0.07	0.64
543	2.715	2.04	0.98	0.5	1.88	0.89	0.34	1.98	0.83	0.33	1.93	0.64	0.28	1.86	0.52	0.3	1.84	0.43	0.29	1.86	0.29	0.23	1.86	0.08	0.29	1.77	0.03	0.25	NaN	NaN	NaN	1.91	0.81	0.7	1.89	0.66	0.72	1.91	0.52	0.67	1.91	0.43	0.68	1.95	0.26	0.71	1.93	0.07	0.64
544	2.72	2.04	0.98	0.5	1.88	0.89	0.34	1.98	0.83	0.33	1.93	0.64	0.28	1.86	0.52	0.3	1.84	0.43	0.29	1.86	0.29	0.23	1.85	0.08	0.29	1.77	0.03	0.25	NaN	NaN	NaN	1.91	0.81	0.7	1.89	0.66	0.72	1.91	0.52	0.67	1.91	0.43	0.68	1.95	0.26	0.71	1.93	0.07	0.64
545	2.725	2.04	0.98	0.5	1.88	0.89	0.34	1.98	0.83	0.33	1.92	0.64	0.28	1.86	0.52	0.3	1.84	0.43	0.29	1.86	0.29	0.23	1.85	0.08	0.29	1.77	0.03	0.25	NaN	NaN	NaN	1.91	0.81	0.7	1.89	0.66	0.72	1.91	0.52	0.67	1.9	0.43	0.68	1.95	0.26	0.71	1.93	0.07	0.64
546	2.73	2.04	0.98	0.5	1.87	0.89	0.34	1.97	0.83	0.32	1.92	0.64	0.27	1.86	0.52	0.3	1.84	0.43	0.29	1.86	0.29	0.23	1.85	0.08	0.29	1.77	0.03	0.25	NaN	NaN	NaN	1.91	0.81	0.7	1.89	0.66	0.72	1.91	0.52	0.67	1.9	0.43	0.68	1.95	0.26	0.71	1.93	0.07	0.64
547	2.735	2.03	0.98	0.5	1.87	0.89	0.34	1.97	0.83	0.32	1.92	0.64	0.27	1.86	0.52	0.3	1.84	0.43	0.28	1.86	0.29	0.23	1.85	0.08	0.29	1.77	0.03	0.25	NaN	NaN	NaN	1.91	0.81	0.7	1.89	0.66	0.72	1.91	0.52	0.67	1.9	0.43	0.68	1.95	0.26	0.71	1.93	0.07	0.64
548	2.74	2.03	0.98	0.5	1.87	0.89	0.34	1.97	0.83	0.32	1.92	0.64	0.27	1.86	0.52	0.3	1.84	0.43	0.28	1.86	0.29	0.23	1.85	0.08	0.29	1.77	0.03	0.25	NaN	NaN	NaN	1.91	0.81	0.7	1.89	0.66	0.72	1.91	0.52	0.67	1.9	0.43	0.68	1.95	0.26	0.71	1.93	0.07	0.64
549	2.745	2.03	0.98	0.5	1.87	0.89	0.34	1.97	0.83	0.32	1.92	0.64	0.27	1.85	0.52	0.3	1.84	0.43	0.28	1.86	0.28	0.23	1.85	0.08	0.29	1.77	0.03	0.25	NaN	NaN	NaN	1.91	0.81	0.7	1.89	0.66	0.72	1.91	0.52	0.67	1.9	0.43	0.67	1.95	0.26	0.71	1.93	0.07	0.64
550	2.75	2.03	0.98	0.5	1.87	0.89	0.34	1.97	0.83	0.32	1.92	0.64	0.27	1.85	0.52	0.3	1.84	0.43	0.28	1.86	0.28	0.23	1.85	0.08	0.29	1.77	0.03	0.25	NaN	NaN	NaN	1.91	0.81	0.7	1.89	0.67	0.72	1.91	0.52	0.67	1.9	0.43	0.67	1.95	0.26	0.71	1.93	0.07	0.64
551	2.755	2.03	0.98	0.49	1.87	0.89	0.33	1.97	0.84	0.32	1.92	0.64	0.27	1.85	0.52	0.3	1.84	0.43	0.28	1.86	0.28	0.23	1.85	0.08	0.29	1.77	0.03	0.25	NaN	NaN	NaN	1.9	0.81	0.69	1.89	0.67	0.72	1.91	0.52	0.67	1.9	0.43	0.67	1.95	0.26	0.71	1.93	0.07	0.64
552	2.76	2.03	0.98	0.49	1.87	0.89	0.33	1.97	0.84	0.32	1.92	0.64	0.27	1.85	0.52	0.3	1.84	0.43	0.28	1.86	0.28	0.22	1.85	0.08	0.29	1.77	0.03	0.25	NaN	NaN	NaN	1.9	0.81	0.69	1.89	0.67	0.72	1.91	0.52	0.66	1.9	0.43	0.67	1.95	0.26	0.71	1.93	0.07	0.64
553	2.765	2.03	0.98	0.49	1.86	0.89	0.33	1.96	0.84	0.32	1.92	0.64	0.27	1.85	0.52	0.3	1.84	0.43	0.28	1.86	0.28	0.22	1.85	0.08	0.29	1.77	0.03	0.25	NaN	NaN	NaN	1.9	0.81	0.69	1.89	0.66	0.72	1.91	0.52	0.66	1.9	0.43	0.67	1.95	0.26	0.71	1.93	0.07	0.64
554	2.77	2.03	0.98	0.49	1.86	0.89	0.33	1.96	0.84	0.32	1.91	0.64	0.27	1.85	0.52	0.3	1.84	0.43	0.28	1.85	0.28	0.22	1.85	0.08	0.29	1.77	0.03	0.25	NaN	NaN	NaN	1.9	0.81	0.69	1.89	0.67	0.71	1.91	0.52	0.66	1.9	0.43	0.67	1.95	0.26	0.71	1.93	0.07	0.64
555	2.775	2.03	0.98	0.49	1.86	0.89	0.33	1.96	0.84	0.31	1.91	0.64	0.27	1.85	0.52	0.3	1.84	0.43	0.28	1.85	0.28	0.22	1.85	0.08	0.29	1.77	0.03	0.25	NaN	NaN	NaN	1.9	0.81	0.69	1.89	0.66	0.71	1.9	0.52	0.66	1.9	0.43	0.67	1.95	0.26	0.71	1.93	0.07	0.64
556	2.78	2.03	0.98	0.49	1.86	0.89	0.33	1.96	0.84	0.31	1.91	0.64	0.27	1.85	0.52	0.3	1.84	0.43	0.28	1.85	0.28	0.22	1.85	0.08	0.29	1.77	0.03	0.25	NaN	NaN	NaN	1.9	0.81	0.69	1.88	0.66	0.71	1.9	0.52	0.66	1.9	0.43	0.67	1.95	0.26	0.71	1.93	0.07	0.64
557	2.785	2.02	0.98	0.49	1.86	0.89	0.33	1.96	0.84	0.31	1.91	0.64	0.26	1.85	0.52	0.3	1.84	0.43	0.28	1.85	0.28	0.22	1.85	0.08	0.29	1.77	0.03	0.25	NaN	NaN	NaN	1.9	0.81	0.69	1.88	0.67	0.71	1.9	0.52	0.66	1.9	0.43	0.66	1.95	0.26	0.7	1.93	0.07	0.64
558	2.79	2.02	0.98	0.48	1.86	0.89	0.33	1.96	0.84	0.31	1.91	0.64	0.26	1.85	0.52	0.3	1.84	0.43	0.28	1.85	0.28	0.22	1.85	0.08	0.29	1.77	0.03	0.25	NaN	NaN	NaN	1.9	0.81	0.69	1.88	0.67	0.71	1.9	0.52	0.66	1.9	0.43	0.66	1.95	0.26	0.7	1.93	0.07	0.64
559	2.795	2.02	0.98	0.48	1.86	0.9	0.33	1.96	0.84	0.31	1.91	0.64	0.26	1.85	0.51	0.29	1.84	0.43	0.28	1.85	0.28	0.22	1.85	0.08	0.29	1.77	0.03	0.25	NaN	NaN	NaN	1.9	0.81	0.69	1.88	0.66	0.71	1.9	0.52	0.65	1.9	0.43	0.66	1.95	0.26	0.7	1.93	0.07	0.64
560	2.8	2.02	0.98	0.48	1.86	0.9	0.33	1.96	0.84	0.31	1.91	0.64	0.26	1.85	0.51	0.29	1.83	0.43	0.28	1.85	0.28	0.22	1.85	0.08	0.29	1.77	0.03	0.25	NaN	NaN	NaN	1.9	0.81	0.68	1.88	0.66	0.71	1.9	0.52	0.65	1.9	0.43	0.66	1.95	0.26	0.7	1.93	0.07	0.64
561	2.805	2.02	0.98	0.48	1.85	0.9	0.32	1.95	0.84	0.31	1.91	0.64	0.26	1.85	0.51	0.29	1.83	0.43	0.28	1.85	0.28	0.22	1.85	0.08	0.29	1.77	0.03	0.25	NaN	NaN	NaN	1.9	0.81	0.68	1.88	0.66	0.71	1.9	0.52	0.65	1.89	0.43	0.66	1.95	0.26	0.7	1.93	0.07	0.64
562	2.81	2.02	0.98	0.48	1.85	0.9	0.32	1.95	0.84	0.3	1.91	0.64	0.26	1.85	0.51	0.29	1.83	0.43	0.28	1.85	0.28	0.22	1.85	0.08	0.29	1.77	0.03	0.25	NaN	NaN	NaN	1.9	0.81	0.68	1.88	0.67	0.7	1.9	0.52	0.65	1.89	0.43	0.66	1.94	0.26	0.7	1.93	0.07	0.64
563	2.815	2.02	0.98	0.48	1.85	0.9	0.32	1.95	0.84	0.3	1.91	0.64	0.26	1.85	0.51	0.29	1.83	0.43	0.28	1.85	0.28	0.22	1.85	0.08	0.29	1.77	0.03	0.25	NaN	NaN	NaN	1.9	0.81	0.68	1.88	0.67	0.7	1.9	0.52	0.65	1.89	0.43	0.66	1.94	0.26	0.7	1.93	0.08	0.64
564	2.82	2.02	0.98	0.47	1.85	0.9	0.32	1.95	0.84	0.3	1.91	0.64	0.26	1.85	0.51	0.29	1.83	0.43	0.28	1.85	0.28	0.22	1.85	0.08	0.29	1.77	0.03	0.25	NaN	NaN	NaN	1.9	0.81	0.68	1.88	0.67	0.7	1.9	0.52	0.65	1.89	0.43	0.66	1.94	0.26	0.7	1.93	0.08	0.64
565	2.825	2.02	0.98	0.47	1.85	0.9	0.32	1.95	0.84	0.3	1.91	0.64	0.26	1.85	0.51	0.29	1.83	0.43	0.28	1.85	0.28	0.22	1.85	0.08	0.29	1.77	0.03	0.25	NaN	NaN	NaN	1.9	0.81	0.68	1.88	0.67	0.7	1.89	0.52	0.65	1.89	0.43	0.66	1.94	0.26	0.7	1.93	0.08	0.64
566	2.83	2.02	0.98	0.47	1.85	0.9	0.32	1.95	0.84	0.3	1.91	0.64	0.26	1.85	0.51	0.29	1.83	0.43	0.28	1.85	0.28	0.22	1.85	0.08	0.29	1.77	0.03	0.25	NaN	NaN	NaN	1.9	0.81	0.68	1.88	0.67	0.7	1.89	0.52	0.65	1.89	0.43	0.65	1.94	0.26	0.7	1.93	0.08	0.63
567	2.835	2.02	0.98	0.47	1.85	0.9	0.32	1.95	0.84	0.3	1.91	0.64	0.26	1.85	0.51	0.29	1.83	0.43	0.27	1.85	0.28	0.22	1.85	0.08	0.29	1.77	0.03	0.25	NaN	NaN	NaN	1.89	0.81	0.67	1.88	0.66	0.7	1.89	0.52	0.64	1.89	0.43	0.65	1.94	0.27	0.7	1.93	0.08	0.63
568	2.84	2.02	0.98	0.47	1.85	0.9	0.31	1.95	0.84	0.3	1.91	0.64	0.25	1.85	0.51	0.29	1.83	0.43	0.27	1.85	0.28	0.22	1.85	0.08	0.29	1.77	0.03	0.25	NaN	NaN	NaN	1.89	0.81	0.67	1.88	0.67	0.69	1.89	0.52	0.64	1.89	0.43	0.65	1.94	0.27	0.7	1.93	0.08	0.63
569	2.845	2.01	0.98	0.47	1.84	0.9	0.31	1.95	0.84	0.29	1.91	0.64	0.25	1.85	0.52	0.29	1.83	0.43	0.27	1.85	0.28	0.22	1.85	0.08	0.29	1.77	0.03	0.25	NaN	NaN	NaN	1.89	0.81	0.67	1.87	0.67	0.69	1.89	0.52	0.64	1.89	0.43	0.65	1.94	0.27	0.69	1.93	0.08	0.63
570	2.85	2.01	0.98	0.47	1.84	0.9	0.31	1.94	0.84	0.29	1.9	0.64	0.25	1.85	0.51	0.29	1.83	0.43	0.27	1.85	0.28	0.22	1.85	0.08	0.29	1.77	0.03	0.25	NaN	NaN	NaN	1.89	0.81	0.67	1.87	0.66	0.69	1.89	0.52	0.64	1.88	0.43	0.65	1.94	0.27	0.69	1.93	0.08	0.63
571	2.855	2.01	0.98	0.46	1.84	0.9	0.31	1.94	0.84	0.29	1.9	0.64	0.25	1.84	0.51	0.28	1.83	0.43	0.27	1.85	0.28	0.22	1.86	0.08	0.29	1.77	0.03	0.25	NaN	NaN	NaN	1.89	0.81	0.67	1.87	0.66	0.69	1.89	0.52	0.64	1.88	0.43	0.65	1.94	0.27	0.69	1.93	0.08	0.63
572	2.86	2.01	0.98	0.46	1.84	0.9	0.31	1.94	0.84	0.29	1.9	0.64	0.25	1.84	0.51	0.28	1.83	0.43	0.27	1.85	0.28	0.22	1.86	0.08	0.29	1.77	0.03	0.25	NaN	NaN	NaN	1.89	0.81	0.67	1.87	0.66	0.69	1.88	0.52	0.64	1.88	0.43	0.65	1.94	0.27	0.69	1.93	0.08	0.63
573	2.865	2.01	0.98	0.46	1.84	0.9	0.31	1.94	0.84	0.29	1.9	0.65	0.25	1.84	0.52	0.28	1.83	0.42	0.27	1.85	0.28	0.22	1.86	0.08	0.29	1.77	0.03	0.25	NaN	NaN	NaN	1.89	0.81	0.66	1.87	0.66	0.69	1.88	0.52	0.64	1.88	0.43	0.64	1.94	0.27	0.69	1.93	0.08	0.63
574	2.87	2.01	0.98	0.46	1.84	0.9	0.3	1.94	0.84	0.29	1.9	0.65	0.25	1.84	0.52	0.28	1.83	0.42	0.27	1.85	0.28	0.22	1.86	0.08	0.29	1.77	0.03	0.25	NaN	NaN	NaN	1.89	0.81	0.66	1.87	0.66	0.69	1.88	0.52	0.63	1.88	0.43	0.64	1.94	0.27	0.69	1.93	0.08	0.63
575	2.875	2.01	0.98	0.46	1.84	0.9	0.3	1.94	0.84	0.29	1.9	0.65	0.24	1.84	0.52	0.28	1.83	0.42	0.27	1.85	0.28	0.21	1.86	0.08	0.29	1.77	0.03	0.25	NaN	NaN	NaN	1.89	0.81	0.66	1.87	0.66	0.68	1.88	0.52	0.63	1.88	0.43	0.64	1.94	0.27	0.69	1.93	0.08	0.63
576	2.88	2.01	0.98	0.46	1.84	0.9	0.3	1.94	0.84	0.28	1.9	0.65	0.24	1.84	0.52	0.28	1.83	0.42	0.27	1.85	0.28	0.21	1.86	0.08	0.29	1.77	0.03	0.25	NaN	NaN	NaN	1.89	0.81	0.66	1.87	0.66	0.68	1.88	0.52	0.63	1.88	0.43	0.64	1.93	0.27	0.69	1.93	0.08	0.63
577	2.885	2.01	0.98	0.45	1.84	0.9	0.3	1.94	0.84	0.28	1.9	0.65	0.24	1.84	0.51	0.28	1.83	0.42	0.27	1.85	0.28	0.21	1.86	0.08	0.29	1.77	0.03	0.25	NaN	NaN	NaN	1.89	0.81	0.66	1.87	0.66	0.68	1.88	0.52	0.63	1.87	0.43	0.64	1.93	0.27	0.69	1.93	0.08	0.63
578	2.89	2.01	0.98	0.45	1.83	0.9	0.3	1.94	0.84	0.28	1.9	0.65	0.24	1.84	0.51	0.28	1.83	0.42	0.27	1.85	0.28	0.21	1.86	0.08	0.29	1.77	0.03	0.25	NaN	NaN	NaN	1.89	0.8	0.66	1.87	0.66	0.68	1.88	0.52	0.63	1.87	0.43	0.64	1.93	0.27	0.69	1.93	0.08	0.63
579	2.895	2.01	0.98	0.45	1.83	0.9	0.3	1.93	0.84	0.28	1.89	0.65	0.24	1.84	0.51	0.28	1.83	0.42	0.27	1.85	0.28	0.21	1.86	0.08	0.29	1.77	0.03	0.25	NaN	NaN	NaN	1.89	0.8	0.65	1.86	0.66	0.68	1.88	0.52	0.63	1.87	0.43	0.64	1.93	0.27	0.69	1.93	0.08	0.63
580	2.9	2.01	0.98	0.45	1.83	0.9	0.29	1.93	0.84	0.28	1.89	0.65	0.24	1.84	0.51	0.28	1.83	0.42	0.26	1.85	0.28	0.21	1.86	0.08	0.29	1.77	0.03	0.25	NaN	NaN	NaN	1.89	0.8	0.65	1.86	0.66	0.68	1.88	0.52	0.63	1.87	0.43	0.64	1.93	0.27	0.69	1.93	0.08	0.63
581	2.905	2	0.98	0.45	1.83	0.9	0.29	1.93	0.84	0.28	1.89	0.65	0.24	1.84	0.51	0.27	1.83	0.42	0.26	1.85	0.28	0.21	1.86	0.07	0.29	1.77	0.03	0.25	NaN	NaN	NaN	1.88	0.8	0.65	1.86	0.67	0.68	1.87	0.52	0.62	1.87	0.43	0.64	1.93	0.27	0.69	1.93	0.08	0.63
582	2.91	2	0.98	0.45	1.83	0.9	0.29	1.93	0.84	0.27	1.89	0.65	0.23	1.84	0.51	0.27	1.83	0.42	0.26	1.85	0.28	0.21	1.86	0.07	0.29	1.77	0.03	0.25	NaN	NaN	NaN	1.88	0.8	0.65	1.86	0.66	0.67	1.87	0.52	0.62	1.87	0.43	0.63	1.93	0.27	0.68	1.93	0.08	0.63
583	2.915	2	0.98	0.44	1.83	0.9	0.29	1.93	0.84	0.27	1.89	0.65	0.23	1.84	0.51	0.27	1.83	0.42	0.26	1.85	0.28	0.21	1.86	0.07	0.29	1.77	0.03	0.25	NaN	NaN	NaN	1.88	0.8	0.65	1.86	0.66	0.67	1.87	0.52	0.62	1.87	0.43	0.63	1.93	0.27	0.68	1.93	0.08	0.63
584	2.92	2	0.98	0.44	1.83	0.9	0.29	1.93	0.85	0.27	1.89	0.65	0.23	1.84	0.51	0.27	1.83	0.42	0.26	1.85	0.28	0.21	1.86	0.07	0.29	1.77	0.03	0.25	NaN	NaN	NaN	1.88	0.8	0.65	1.86	0.66	0.67	1.87	0.52	0.62	1.87	0.43	0.63	1.93	0.27	0.68	1.93	0.08	0.63
585	2.925	2	0.98	0.44	1.83	0.9	0.29	1.93	0.85	0.27	1.89	0.65	0.23	1.84	0.51	0.27	1.83	0.42	0.26	1.85	0.27	0.21	1.86	0.07	0.29	1.77	0.03	0.25	NaN	NaN	NaN	1.88	0.8	0.64	1.86	0.66	0.67	1.87	0.52	0.62	1.86	0.43	0.63	1.93	0.27	0.68	1.93	0.08	0.63
586	2.93	2	0.98	0.44	1.82	0.9	0.28	1.93	0.85	0.27	1.89	0.65	0.23	1.84	0.51	0.27	1.83	0.42	0.26	1.85	0.27	0.21	1.86	0.07	0.29	1.77	0.03	0.25	NaN	NaN	NaN	1.88	0.8	0.64	1.86	0.66	0.67	1.87	0.52	0.62	1.86	0.43	0.63	1.93	0.27	0.68	1.93	0.08	0.63
587	2.935	2	0.98	0.44	1.82	0.9	0.28	1.93	0.85	0.26	1.89	0.65	0.23	1.84	0.51	0.27	1.83	0.42	0.26	1.85	0.27	0.21	1.86	0.07	0.29	1.77	0.03	0.25	NaN	NaN	NaN	1.88	0.8	0.64	1.86	0.66	0.67	1.87	0.52	0.62	1.86	0.43	0.63	1.93	0.27	0.68	1.93	0.08	0.63
588	2.94	2	0.98	0.44	1.82	0.9	0.28	1.92	0.85	0.26	1.89	0.65	0.23	1.84	0.51	0.27	1.83	0.42	0.26	1.85	0.27	0.21	1.86	0.07	0.29	1.77	0.03	0.25	NaN	NaN	NaN	1.88	0.8	0.64	1.85	0.66	0.66	1.86	0.52	0.62	1.86	0.43	0.63	1.93	0.27	0.68	1.93	0.08	0.63
589	2.945	2	0.98	0.43	1.82	0.9	0.28	1.92	0.85	0.26	1.89	0.65	0.23	1.84	0.51	0.27	1.82	0.42	0.26	1.85	0.27	0.21	1.86	0.07	0.29	1.77	0.03	0.25	NaN	NaN	NaN	1.88	0.8	0.64	1.85	0.66	0.66	1.86	0.52	0.61	1.86	0.43	0.63	1.92	0.27	0.68	1.93	0.08	0.63
590	2.95	2	0.98	0.43	1.82	0.9	0.28	1.92	0.85	0.26	1.88	0.65	0.22	1.84	0.51	0.27	1.82	0.42	0.26	1.85	0.27	0.21	1.85	0.07	0.29	1.77	0.03	0.25	NaN	NaN	NaN	1.88	0.8	0.64	1.85	0.66	0.66	1.86	0.52	0.61	1.86	0.43	0.63	1.92	0.27	0.68	1.93	0.08	0.63
591	2.955	2	0.98	0.43	1.82	0.9	0.28	1.92	0.85	0.26	1.88	0.65	0.22	1.84	0.51	0.26	1.82	0.42	0.26	1.85	0.27	0.21	1.85	0.07	0.29	1.77	0.03	0.25	NaN	NaN	NaN	1.88	0.8	0.64	1.85	0.66	0.66	1.86	0.52	0.61	1.86	0.43	0.62	1.92	0.28	0.68	1.93	0.08	0.63
592	2.96	2	0.98	0.43	1.82	0.9	0.28	1.92	0.85	0.26	1.88	0.65	0.22	1.84	0.51	0.26	1.82	0.42	0.25	1.84	0.27	0.21	1.85	0.07	0.29	1.77	0.03	0.25	NaN	NaN	NaN	1.88	0.8	0.63	1.85	0.66	0.66	1.86	0.52	0.61	1.86	0.43	0.62	1.92	0.28	0.68	1.93	0.08	0.63
593	2.965	2	0.98	0.43	1.82	0.9	0.27	1.92	0.85	0.26	1.88	0.65	0.22	1.84	0.51	0.26	1.82	0.42	0.25	1.84	0.27	0.21	1.85	0.07	0.29	1.77	0.03	0.25	NaN	NaN	NaN	1.88	0.8	0.63	1.85	0.66	0.66	1.86	0.52	0.61	1.85	0.43	0.62	1.92	0.28	0.68	1.93	0.08	0.63
594	2.97	2	0.98	0.43	1.82	0.91	0.27	1.92	0.85	0.25	1.88	0.65	0.22	1.83	0.51	0.26	1.82	0.42	0.25	1.84	0.27	0.21	1.85	0.07	0.29	1.77	0.03	0.25	NaN	NaN	NaN	1.88	0.8	0.63	1.85	0.66	0.66	1.86	0.52	0.61	1.85	0.43	0.62	1.92	0.28	0.68	1.93	0.08	0.63
595	2.975	1.99	0.98	0.42	1.81	0.91	0.27	1.92	0.85	0.25	1.88	0.65	0.22	1.83	0.51	0.26	1.82	0.42	0.25	1.84	0.27	0.2	1.85	0.07	0.29	1.77	0.03	0.25	NaN	NaN	NaN	1.88	0.8	0.63	1.85	0.66	0.66	1.86	0.52	0.61	1.85	0.43	0.62	1.92	0.28	0.67	1.93	0.08	0.63
596	2.98	1.99	0.98	0.42	1.81	0.91	0.27	1.92	0.85	0.25	1.88	0.65	0.22	1.83	0.51	0.26	1.82	0.42	0.25	1.84	0.27	0.2	1.85	0.07	0.29	1.77	0.03	0.25	NaN	NaN	NaN	1.87	0.8	0.63	1.85	0.67	0.66	1.86	0.52	0.61	1.85	0.43	0.62	1.92	0.28	0.67	1.93	0.08	0.63
597	2.985	1.99	0.98	0.42	1.81	0.9	0.27	1.91	0.85	0.25	1.88	0.65	0.22	1.83	0.51	0.26	1.82	0.42	0.25	1.84	0.27	0.2	1.85	0.07	0.29	1.77	0.03	0.25	NaN	NaN	NaN	1.87	0.8	0.63	1.85	0.66	0.65	1.85	0.52	0.61	1.85	0.43	0.62	1.92	0.28	0.67	1.93	0.09	0.63
598	2.99	1.99	0.98	0.42	1.81	0.91	0.27	1.91	0.85	0.25	1.88	0.65	0.21	1.83	0.51	0.26	1.82	0.42	0.25	1.84	0.27	0.2	1.85	0.07	0.29	1.77	0.03	0.25	NaN	NaN	NaN	1.87	0.8	0.63	1.85	0.67	0.65	1.85	0.52	0.61	1.85	0.43	0.62	1.92	0.28	0.67	1.93	0.09	0.63
599	2.995	1.99	0.98	0.42	1.81	0.91	0.27	1.91	0.85	0.25	1.88	0.65	0.21	1.83	0.51	0.26	1.82	0.42	0.25	1.84	0.27	0.2	1.85	0.07	0.29	1.77	0.03	0.25	NaN	NaN	NaN	1.87	0.8	0.62	1.85	0.67	0.65	1.85	0.52	0.6	1.85	0.43	0.62	1.92	0.28	0.67	1.93	0.09	0.63
600	3	1.99	0.98	0.42	1.81	0.91	0.26	1.91	0.85	0.25	1.88	0.65	0.21	1.83	0.51	0.26	1.82	0.42	0.25	1.84	0.27	0.2	1.85	0.07	0.29	1.77	0.03	0.25	NaN	NaN	NaN	1.87	0.8	0.62	1.85	0.67	0.65	1.85	0.52	0.6	1.85	0.43	0.62	1.92	0.28	0.67	1.93	0.09	0.63
601	3.005	1.99	0.98	0.41	1.81	0.91	0.26	1.91	0.85	0.24	1.88	0.65	0.21	1.83	0.51	0.26	1.82	0.42	0.25	1.84	0.27	0.2	1.85	0.07	0.29	1.77	0.03	0.25	NaN	NaN	NaN	1.87	0.8	0.62	1.85	0.67	0.65	1.85	0.52	0.6	1.85	0.43	0.62	1.92	0.28	0.67	1.93	0.09	0.63
602	3.01	1.99	0.98	0.41	1.81	0.91	0.26	1.91	0.85	0.24	1.88	0.65	0.21	1.83	0.51	0.25	1.82	0.42	0.25	1.84	0.27	0.2	1.85	0.07	0.29	1.77	0.03	0.25	NaN	NaN	NaN	1.87	0.8	0.62	1.85	0.67	0.65	1.85	0.52	0.6	1.84	0.43	0.62	1.92	0.28	0.67	1.93	0.09	0.63
603	3.015	1.99	0.98	0.41	1.81	0.91	0.26	1.91	0.85	0.24	1.88	0.65	0.21	1.83	0.51	0.25	1.82	0.42	0.25	1.84	0.27	0.2	1.85	0.07	0.29	1.77	0.03	0.25	NaN	NaN	NaN	1.87	0.81	0.62	1.84	0.67	0.65	1.85	0.52	0.6	1.84	0.43	0.62	1.92	0.28	0.67	1.93	0.09	0.63
604	3.02	1.99	0.98	0.41	1.81	0.91	0.26	1.91	0.85	0.24	1.88	0.65	0.21	1.83	0.51	0.25	1.82	0.42	0.25	1.84	0.27	0.2	1.85	0.07	0.29	1.77	0.03	0.25	NaN	NaN	NaN	1.87	0.81	0.62	1.84	0.67	0.65	1.85	0.52	0.6	1.84	0.43	0.61	1.91	0.28	0.67	1.93	0.09	0.63
605	3.025	1.99	0.98	0.41	1.81	0.91	0.26	1.91	0.85	0.24	1.88	0.65	0.21	1.83	0.51	0.25	1.82	0.42	0.25	1.84	0.27	0.2	1.85	0.07	0.29	1.77	0.03	0.25	NaN	NaN	NaN	1.87	0.81	0.62	1.84	0.67	0.65	1.84	0.52	0.6	1.84	0.43	0.61	1.91	0.29	0.67	1.93	0.09	0.63
606	3.03	1.99	0.98	0.41	1.8	0.91	0.26	1.91	0.85	0.24	1.88	0.65	0.21	1.83	0.51	0.25	1.82	0.42	0.25	1.84	0.27	0.2	1.85	0.07	0.29	1.77	0.03	0.25	NaN	NaN	NaN	1.87	0.81	0.62	1.84	0.67	0.64	1.84	0.52	0.6	1.84	0.44	0.61	1.91	0.29	0.67	1.92	0.09	0.63
607	3.035	1.99	0.98	0.4	1.8	0.91	0.26	1.9	0.85	0.24	1.87	0.65	0.2	1.83	0.51	0.25	1.82	0.42	0.24	1.84	0.27	0.2	1.85	0.07	0.29	1.77	0.03	0.25	NaN	NaN	NaN	1.87	0.81	0.62	1.84	0.67	0.64	1.84	0.52	0.6	1.84	0.44	0.61	1.91	0.29	0.67	1.92	0.09	0.63
608	3.04	1.99	0.98	0.4	1.8	0.91	0.25	1.9	0.85	0.23	1.87	0.65	0.2	1.83	0.51	0.25	1.82	0.42	0.24	1.84	0.27	0.2	1.85	0.07	0.29	1.77	0.03	0.25	NaN	NaN	NaN	1.87	0.81	0.61	1.84	0.67	0.64	1.84	0.52	0.6	1.84	0.44	0.61	1.91	0.29	0.67	1.92	0.09	0.63
609	3.045	1.99	0.98	0.4	1.8	0.91	0.25	1.9	0.85	0.23	1.87	0.65	0.2	1.83	0.51	0.25	1.82	0.42	0.24	1.84	0.27	0.2	1.85	0.07	0.29	1.77	0.03	0.25	NaN	NaN	NaN	1.87	0.81	0.61	1.84	0.67	0.64	1.84	0.52	0.59	1.83	0.44	0.61	1.91	0.29	0.67	1.92	0.09	0.63
610	3.05	1.98	0.98	0.4	1.8	0.91	0.25	1.9	0.85	0.23	1.87	0.65	0.2	1.83	0.51	0.25	1.82	0.42	0.24	1.84	0.27	0.2	1.85	0.07	0.29	1.77	0.03	0.25	NaN	NaN	NaN	1.87	0.81	0.61	1.84	0.67	0.64	1.84	0.52	0.59	1.83	0.44	0.61	1.91	0.29	0.67	1.92	0.09	0.63
611	3.055	1.98	0.98	0.4	1.8	0.91	0.25	1.9	0.85	0.23	1.87	0.65	0.2	1.83	0.51	0.25	1.82	0.42	0.24	1.84	0.27	0.2	1.85	0.07	0.29	1.77	0.03	0.25	NaN	NaN	NaN	1.87	0.81	0.61	1.84	0.67	0.64	1.83	0.52	0.59	1.83	0.44	0.61	1.91	0.29	0.67	1.92	0.1	0.63
612	3.06	1.98	0.98	0.4	1.8	0.91	0.25	1.9	0.85	0.23	1.87	0.65	0.2	1.83	0.51	0.25	1.82	0.42	0.24	1.84	0.27	0.2	1.85	0.07	0.29	1.77	0.03	0.25	NaN	NaN	NaN	1.87	0.81	0.61	1.84	0.67	0.64	1.83	0.52	0.59	1.83	0.44	0.61	1.9	0.29	0.67	1.92	0.1	0.63
613	3.065	1.98	0.98	0.39	1.8	0.91	0.25	1.9	0.85	0.23	1.87	0.65	0.2	1.83	0.51	0.25	1.82	0.42	0.24	1.84	0.27	0.2	1.85	0.07	0.29	1.77	0.03	0.25	NaN	NaN	NaN	1.87	0.81	0.61	1.83	0.67	0.64	1.83	0.52	0.59	1.83	0.44	0.61	1.9	0.29	0.66	1.92	0.1	0.62
614	3.07	1.98	0.98	0.39	1.8	0.91	0.25	1.9	0.85	0.23	1.87	0.65	0.2	1.83	0.51	0.25	1.82	0.42	0.24	1.84	0.27	0.2	1.85	0.07	0.29	1.77	0.03	0.25	NaN	NaN	NaN	1.87	0.81	0.61	1.83	0.67	0.64	1.83	0.52	0.59	1.82	0.44	0.61	1.9	0.29	0.66	1.92	0.1	0.62
615	3.075	1.98	0.98	0.39	1.8	0.91	0.25	1.9	0.85	0.23	1.87	0.65	0.2	1.83	0.51	0.25	1.82	0.42	0.24	1.84	0.27	0.2	1.85	0.07	0.29	1.77	0.03	0.25	NaN	NaN	NaN	1.87	0.81	0.61	1.83	0.67	0.64	1.83	0.53	0.59	1.82	0.44	0.61	1.9	0.29	0.66	1.92	0.1	0.62
616	3.08	1.98	0.98	0.39	1.79	0.91	0.25	1.9	0.85	0.22	1.87	0.65	0.2	1.83	0.51	0.24	1.82	0.42	0.24	1.84	0.27	0.2	1.85	0.07	0.29	1.77	0.03	0.25	NaN	NaN	NaN	1.87	0.81	0.61	1.83	0.67	0.64	1.83	0.53	0.59	1.82	0.44	0.61	1.9	0.3	0.66	1.92	0.1	0.62
617	3.085	1.98	0.98	0.39	1.79	0.91	0.25	1.89	0.85	0.22	1.87	0.65	0.2	1.83	0.51	0.24	1.82	0.42	0.24	1.84	0.27	0.2	1.85	0.07	0.29	1.77	0.03	0.25	NaN	NaN	NaN	1.86	0.81	0.6	1.83	0.67	0.63	1.82	0.53	0.59	1.82	0.44	0.61	1.9	0.3	0.66	1.92	0.1	0.62
618	3.09	1.98	0.98	0.39	1.79	0.91	0.24	1.89	0.85	0.22	1.87	0.65	0.19	1.83	0.51	0.24	1.82	0.42	0.24	1.84	0.27	0.2	1.85	0.07	0.29	1.77	0.03	0.25	NaN	NaN	NaN	1.86	0.81	0.6	1.83	0.67	0.63	1.82	0.53	0.59	1.82	0.44	0.61	1.9	0.3	0.66	1.92	0.1	0.62
619	3.095	1.98	0.98	0.39	1.79	0.91	0.24	1.89	0.85	0.22	1.87	0.65	0.19	1.83	0.51	0.24	1.82	0.42	0.24	1.84	0.27	0.2	1.85	0.07	0.29	1.77	0.03	0.25	NaN	NaN	NaN	1.86	0.81	0.6	1.83	0.67	0.63	1.82	0.53	0.59	1.81	0.44	0.61	1.9	0.3	0.66	1.92	0.1	0.62
620	3.1	1.98	0.98	0.38	1.79	0.91	0.24	1.89	0.85	0.22	1.87	0.65	0.19	1.83	0.51	0.24	1.82	0.42	0.24	1.84	0.27	0.2	1.85	0.07	0.29	1.77	0.03	0.25	NaN	NaN	NaN	1.86	0.81	0.6	1.82	0.67	0.63	1.82	0.53	0.59	1.81	0.44	0.61	1.89	0.3	0.66	1.92	0.1	0.62
621	3.105	1.98	0.98	0.38	1.79	0.91	0.24	1.89	0.85	0.22	1.87	0.65	0.19	1.83	0.51	0.24	1.82	0.42	0.24	1.84	0.27	0.2	1.85	0.07	0.29	1.77	0.03	0.25	NaN	NaN	NaN	1.86	0.81	0.6	1.82	0.67	0.63	1.82	0.53	0.59	1.81	0.44	0.61	1.89	0.3	0.66	1.92	0.1	0.62
622	3.11	1.98	0.98	0.38	1.79	0.91	0.24	1.89	0.85	0.22	1.86	0.65	0.19	1.83	0.51	0.24	1.82	0.42	0.24	1.84	0.27	0.19	1.85	0.07	0.29	1.77	0.03	0.25	NaN	NaN	NaN	1.86	0.81	0.6	1.82	0.68	0.63	1.81	0.53	0.59	1.81	0.44	0.6	1.89	0.3	0.66	1.92	0.1	0.62
623	3.115	1.98	0.98	0.38	1.79	0.91	0.24	1.89	0.85	0.22	1.86	0.65	0.19	1.83	0.51	0.24	1.82	0.42	0.24	1.84	0.27	0.19	1.85	0.07	0.29	1.77	0.03	0.25	NaN	NaN	NaN	1.86	0.81	0.6	1.82	0.68	0.63	1.81	0.53	0.59	1.81	0.44	0.6	1.89	0.3	0.66	1.92	0.11	0.62
624	3.12	1.98	0.98	0.38	1.79	0.91	0.24	1.89	0.85	0.22	1.86	0.65	0.19	1.83	0.51	0.24	1.82	0.42	0.24	1.84	0.27	0.19	1.85	0.07	0.29	1.77	0.03	0.25	NaN	NaN	NaN	1.86	0.81	0.6	1.82	0.68	0.63	1.81	0.53	0.59	1.8	0.44	0.6	1.89	0.3	0.66	1.91	0.11	0.62
625	3.125	1.98	0.98	0.38	1.79	0.91	0.24	1.89	0.85	0.22	1.86	0.65	0.19	1.83	0.51	0.24	1.82	0.42	0.24	1.84	0.27	0.19	1.85	0.07	0.29	1.77	0.03	0.25	NaN	NaN	NaN	1.86	0.81	0.6	1.82	0.68	0.63	1.81	0.53	0.59	1.8	0.44	0.6	1.89	0.3	0.66	1.91	0.11	0.62
626	3.13	1.98	0.98	0.38	1.79	0.91	0.24	1.89	0.85	0.22	1.86	0.65	0.19	1.82	0.51	0.24	1.82	0.42	0.24	1.84	0.27	0.19	1.85	0.07	0.29	1.77	0.03	0.25	NaN	NaN	NaN	1.86	0.81	0.6	1.82	0.68	0.63	1.81	0.53	0.59	1.8	0.45	0.6	1.89	0.3	0.66	1.91	0.11	0.62
627	3.135	1.98	0.98	0.38	1.79	0.91	0.24	1.89	0.85	0.21	1.86	0.65	0.19	1.82	0.51	0.24	1.82	0.42	0.24	1.84	0.27	0.19	1.85	0.07	0.29	1.77	0.03	0.25	NaN	NaN	NaN	1.86	0.81	0.59	1.82	0.68	0.63	1.81	0.53	0.59	1.8	0.45	0.6	1.88	0.3	0.66	1.91	0.11	0.62
628	3.14	1.97	0.98	0.37	1.78	0.91	0.24	1.88	0.85	0.21	1.86	0.65	0.19	1.82	0.51	0.24	1.82	0.42	0.23	1.84	0.27	0.19	1.85	0.07	0.29	1.77	0.03	0.25	NaN	NaN	NaN	1.86	0.81	0.59	1.81	0.68	0.63	1.8	0.53	0.59	1.8	0.45	0.6	1.88	0.3	0.66	1.91	0.11	0.62
629	3.145	1.97	0.98	0.37	1.78	0.91	0.23	1.88	0.85	0.21	1.86	0.65	0.19	1.82	0.51	0.24	1.82	0.42	0.23	1.84	0.26	0.19	1.85	0.07	0.29	1.77	0.03	0.25	NaN	NaN	NaN	1.86	0.81	0.59	1.81	0.68	0.63	1.8	0.53	0.58	1.8	0.45	0.6	1.88	0.3	0.66	1.91	0.11	0.62
630	3.15	1.97	0.98	0.37	1.78	0.91	0.23	1.88	0.85	0.21	1.86	0.65	0.19	1.82	0.51	0.24	1.82	0.42	0.23	1.84	0.27	0.19	1.85	0.07	0.29	1.77	0.03	0.25	NaN	NaN	NaN	1.86	0.81	0.59	1.81	0.68	0.63	1.8	0.53	0.58	1.8	0.45	0.6	1.88	0.31	0.66	1.91	0.11	0.62
631	3.155	1.97	0.98	0.37	1.78	0.91	0.23	1.88	0.85	0.21	1.86	0.65	0.18	1.82	0.51	0.23	1.82	0.42	0.23	1.84	0.26	0.19	1.85	0.07	0.29	1.77	0.03	0.25	NaN	NaN	NaN	1.86	0.81	0.59	1.81	0.68	0.63	1.8	0.53	0.58	1.79	0.45	0.6	1.88	0.31	0.66	1.91	0.11	0.62
632	3.16	1.97	0.98	0.37	1.78	0.91	0.23	1.88	0.85	0.21	1.86	0.65	0.18	1.82	0.51	0.23	1.82	0.42	0.23	1.84	0.26	0.19	1.85	0.07	0.29	1.77	0.03	0.25	NaN	NaN	NaN	1.86	0.81	0.59	1.81	0.68	0.62	1.8	0.53	0.58	1.79	0.45	0.6	1.88	0.31	0.66	1.91	0.11	0.62
633	3.165	1.97	0.98	0.37	1.78	0.91	0.23	1.88	0.85	0.21	1.86	0.65	0.18	1.82	0.51	0.23	1.82	0.42	0.23	1.84	0.26	0.19	1.85	0.07	0.29	1.77	0.03	0.25	NaN	NaN	NaN	1.86	0.81	0.59	1.81	0.68	0.62	1.8	0.53	0.58	1.79	0.45	0.6	1.88	0.31	0.66	1.91	0.11	0.62
634	3.17	1.97	0.98	0.37	1.78	0.91	0.23	1.88	0.85	0.21	1.86	0.65	0.18	1.82	0.51	0.23	1.82	0.42	0.23	1.84	0.26	0.19	1.85	0.07	0.29	1.77	0.03	0.25	NaN	NaN	NaN	1.85	0.81	0.59	1.81	0.68	0.62	1.8	0.53	0.58	1.79	0.45	0.6	1.88	0.31	0.66	1.91	0.11	0.62
635	3.175	1.97	0.98	0.37	1.78	0.91	0.23	1.88	0.85	0.21	1.86	0.65	0.18	1.82	0.51	0.23	1.82	0.42	0.23	1.84	0.26	0.19	1.85	0.07	0.29	1.77	0.03	0.25	NaN	NaN	NaN	1.85	0.81	0.59	1.81	0.68	0.62	1.8	0.53	0.58	1.79	0.45	0.6	1.88	0.31	0.66	1.91	0.11	0.62
636	3.18	1.97	0.98	0.37	1.78	0.91	0.23	1.88	0.85	0.21	1.86	0.65	0.18	1.82	0.51	0.23	1.82	0.42	0.23	1.84	0.26	0.19	1.85	0.07	0.29	1.77	0.03	0.25	NaN	NaN	NaN	1.85	0.81	0.59	1.81	0.68	0.62	1.79	0.53	0.58	1.79	0.45	0.6	1.87	0.31	0.66	1.9	0.11	0.62
637	3.185	1.97	0.98	0.36	1.77	0.91	0.23	1.88	0.85	0.2	1.86	0.65	0.18	1.82	0.51	0.23	1.82	0.42	0.23	1.84	0.26	0.19	1.85	0.07	0.29	1.77	0.03	0.25	NaN	NaN	NaN	1.85	0.81	0.59	1.81	0.68	0.62	1.79	0.53	0.58	1.79	0.45	0.6	1.87	0.31	0.66	1.9	0.11	0.62
638	3.19	1.97	0.98	0.36	1.77	0.91	0.23	1.88	0.85	0.2	1.86	0.65	0.18	1.82	0.51	0.23	1.82	0.42	0.23	1.84	0.26	0.19	1.85	0.07	0.29	1.77	0.03	0.25	NaN	NaN	NaN	1.85	0.81	0.59	1.81	0.68	0.62	1.79	0.53	0.58	1.79	0.45	0.6	1.87	0.31	0.66	1.9	0.11	0.62
639	3.195	1.97	0.98	0.36	1.78	0.91	0.23	1.88	0.85	0.2	1.86	0.65	0.18	1.82	0.51	0.23	1.82	0.42	0.23	1.84	0.26	0.19	1.85	0.07	0.29	1.77	0.03	0.25	NaN	NaN	NaN	1.85	0.81	0.59	1.81	0.68	0.62	1.79	0.53	0.58	1.79	0.45	0.6	1.87	0.31	0.66	1.9	0.11	0.62
640	3.2	1.97	0.98	0.36	1.77	0.91	0.23	1.87	0.85	0.2	1.85	0.65	0.18	1.82	0.51	0.23	1.82	0.42	0.23	1.84	0.26	0.19	1.85	0.07	0.29	1.77	0.03	0.25	NaN	NaN	NaN	1.85	0.81	0.58	1.81	0.68	0.62	1.79	0.53	0.58	1.78	0.45	0.6	1.87	0.31	0.66	1.89	0.11	0.62
641	3.205	1.97	0.98	0.36	1.77	0.91	0.22	1.87	0.85	0.2	1.85	0.65	0.18	1.82	0.51	0.23	1.82	0.42	0.23	1.84	0.26	0.19	1.85	0.07	0.29	1.77	0.03	0.25	NaN	NaN	NaN	1.85	0.81	0.58	1.81	0.68	0.62	1.79	0.53	0.58	1.78	0.45	0.6	1.87	0.31	0.66	1.89	0.11	0.62
642	3.21	1.97	0.98	0.36	1.77	0.91	0.22	1.87	0.85	0.2	1.85	0.65	0.18	1.82	0.51	0.23	1.82	0.42	0.23	1.84	0.26	0.19	1.85	0.07	0.29	1.77	0.03	0.25	NaN	NaN	NaN	1.85	0.81	0.58	1.81	0.68	0.62	1.79	0.53	0.58	1.78	0.45	0.6	1.87	0.31	0.66	1.89	0.11	0.62
643	3.215	1.96	0.98	0.36	1.77	0.91	0.22	1.87	0.85	0.2	1.85	0.65	0.18	1.82	0.51	0.23	1.82	0.42	0.23	1.84	0.26	0.19	1.85	0.07	0.29	1.77	0.03	0.25	NaN	NaN	NaN	1.85	0.81	0.58	1.81	0.68	0.62	1.79	0.53	0.58	1.78	0.45	0.6	1.86	0.31	0.66	1.89	0.11	0.62
644	3.22	1.96	0.98	0.36	1.77	0.91	0.22	1.87	0.85	0.2	1.85	0.65	0.18	1.82	0.51	0.23	1.82	0.42	0.23	1.84	0.26	0.19	1.85	0.07	0.29	1.77	0.03	0.25	NaN	NaN	NaN	1.85	0.81	0.58	1.81	0.68	0.62	1.79	0.53	0.58	1.78	0.45	0.6	1.86	0.31	0.66	1.88	0.11	0.62
645	3.225	1.96	0.98	0.36	1.77	0.91	0.22	1.87	0.85	0.2	1.85	0.65	0.18	1.82	0.51	0.23	1.82	0.42	0.23	1.84	0.26	0.19	1.85	0.07	0.29	1.77	0.03	0.25	NaN	NaN	NaN	1.85	0.81	0.58	1.8	0.68	0.62	1.79	0.53	0.58	1.78	0.45	0.6	1.86	0.31	0.66	1.88	0.11	0.62
646	3.23	1.96	0.98	0.35	1.77	0.91	0.22	1.87	0.85	0.2	1.85	0.65	0.18	1.82	0.51	0.23	1.82	0.42	0.23	1.84	0.26	0.19	1.85	0.07	0.29	1.77	0.03	0.25	NaN	NaN	NaN	1.85	0.81	0.58	1.8	0.68	0.62	1.79	0.53	0.58	1.78	0.45	0.6	1.86	0.31	0.66	1.88	0.11	0.62
647	3.235	1.96	0.98	0.35	1.77	0.91	0.22	1.87	0.85	0.2	1.85	0.65	0.17	1.82	0.51	0.23	1.82	0.42	0.23	1.84	0.26	0.19	1.85	0.07	0.29	1.77	0.03	0.25	NaN	NaN	NaN	1.85	0.81	0.58	1.8	0.68	0.62	1.79	0.53	0.58	1.78	0.45	0.6	1.85	0.31	0.66	1.87	0.11	0.62
648	3.24	1.96	0.98	0.35	1.77	0.91	0.22	1.87	0.85	0.2	1.85	0.65	0.17	1.82	0.51	0.23	1.82	0.42	0.23	1.84	0.26	0.19	1.85	0.07	0.29	1.77	0.03	0.25	NaN	NaN	NaN	1.85	0.82	0.58	1.8	0.68	0.62	1.79	0.54	0.58	1.77	0.45	0.6	1.85	0.31	0.66	1.87	0.11	0.62
649	3.245	1.96	0.98	0.35	1.77	0.91	0.22	1.87	0.85	0.2	1.85	0.65	0.17	1.82	0.51	0.23	1.82	0.42	0.23	1.84	0.26	0.19	1.85	0.07	0.29	1.77	0.03	0.25	NaN	NaN	NaN	1.85	0.82	0.58	1.8	0.68	0.62	1.78	0.53	0.58	1.77	0.45	0.6	1.85	0.31	0.66	1.87	0.11	0.62
650	3.25	1.96	0.98	0.35	1.76	0.91	0.22	1.87	0.85	0.2	1.85	0.65	0.17	1.82	0.51	0.23	1.82	0.42	0.23	1.84	0.26	0.19	1.85	0.07	0.29	1.77	0.03	0.25	NaN	NaN	NaN	1.85	0.82	0.58	1.8	0.68	0.62	1.78	0.54	0.58	1.77	0.45	0.6	1.85	0.31	0.66	1.86	0.11	0.62
651	3.255	1.96	0.98	0.35	1.76	0.91	0.22	1.86	0.85	0.19	1.85	0.65	0.17	1.82	0.51	0.23	1.82	0.42	0.23	1.84	0.26	0.19	1.85	0.07	0.29	1.77	0.03	0.25	NaN	NaN	NaN	1.85	0.82	0.58	1.8	0.68	0.62	1.78	0.54	0.58	1.77	0.45	0.59	1.84	0.31	0.66	1.86	0.11	0.62
652	3.26	1.96	0.98	0.35	1.76	0.91	0.22	1.86	0.85	0.19	1.85	0.65	0.17	1.82	0.51	0.23	1.82	0.42	0.22	1.84	0.26	0.19	1.85	0.07	0.29	1.77	0.03	0.25	NaN	NaN	NaN	1.85	0.82	0.58	1.8	0.68	0.61	1.78	0.54	0.58	1.77	0.45	0.59	1.84	0.31	0.65	1.86	0.11	0.62
653	3.265	1.96	0.98	0.35	1.76	0.91	0.22	1.86	0.85	0.19	1.85	0.65	0.17	1.82	0.51	0.22	1.82	0.42	0.22	1.84	0.26	0.19	1.85	0.07	0.29	1.77	0.03	0.25	NaN	NaN	NaN	1.85	0.82	0.58	1.8	0.68	0.61	1.78	0.54	0.58	1.77	0.45	0.59	1.84	0.31	0.65	1.85	0.11	0.62
654	3.27	1.96	0.98	0.35	1.76	0.91	0.22	1.86	0.85	0.19	1.85	0.65	0.17	1.82	0.51	0.22	1.82	0.42	0.22	1.84	0.26	0.19	1.85	0.07	0.29	1.77	0.03	0.25	NaN	NaN	NaN	1.85	0.82	0.58	1.8	0.68	0.61	1.78	0.54	0.57	1.76	0.46	0.59	1.84	0.31	0.65	1.85	0.11	0.62
655	3.275	1.96	0.98	0.35	1.76	0.91	0.22	1.86	0.85	0.19	1.85	0.65	0.17	1.81	0.51	0.22	1.82	0.42	0.22	1.84	0.26	0.19	1.85	0.07	0.29	1.77	0.03	0.25	NaN	NaN	NaN	1.85	0.82	0.57	1.8	0.68	0.61	1.78	0.54	0.57	1.76	0.46	0.59	1.84	0.31	0.65	1.85	0.11	0.62
656	3.28	1.96	0.98	0.35	1.76	0.91	0.22	1.86	0.85	0.19	1.84	0.65	0.17	1.81	0.51	0.22	1.81	0.42	0.22	1.84	0.26	0.19	1.85	0.07	0.29	1.77	0.03	0.25	NaN	NaN	NaN	1.85	0.82	0.57	1.8	0.68	0.61	1.77	0.54	0.57	1.76	0.46	0.59	1.83	0.31	0.65	1.84	0.11	0.61
657	3.285	1.96	0.98	0.35	1.76	0.91	0.22	1.86	0.85	0.19	1.84	0.65	0.17	1.81	0.51	0.22	1.81	0.42	0.22	1.84	0.26	0.19	1.85	0.07	0.29	1.77	0.03	0.25	NaN	NaN	NaN	1.85	0.82	0.57	1.8	0.68	0.61	1.77	0.54	0.57	1.76	0.46	0.59	1.83	0.31	0.65	1.84	0.11	0.61
658	3.29	1.96	0.98	0.34	1.76	0.91	0.22	1.86	0.85	0.19	1.84	0.65	0.17	1.81	0.51	0.22	1.81	0.42	0.22	1.84	0.26	0.19	1.85	0.07	0.29	1.77	0.03	0.25	NaN	NaN	NaN	1.84	0.81	0.57	1.8	0.68	0.61	1.77	0.54	0.57	1.76	0.46	0.59	1.83	0.31	0.65	1.84	0.11	0.61
659	3.295	1.95	0.98	0.34	1.75	0.91	0.22	1.86	0.85	0.19	1.84	0.65	0.17	1.81	0.51	0.22	1.81	0.42	0.22	1.84	0.26	0.19	1.85	0.07	0.29	1.77	0.03	0.25	NaN	NaN	NaN	1.84	0.81	0.57	1.79	0.69	0.61	1.77	0.54	0.57	1.76	0.46	0.59	1.83	0.31	0.65	1.83	0.11	0.61
660	3.3	1.95	0.98	0.34	1.75	0.91	0.22	1.86	0.85	0.19	1.84	0.65	0.17	1.81	0.51	0.22	1.81	0.42	0.22	1.84	0.26	0.19	1.85	0.07	0.29	1.77	0.03	0.25	NaN	NaN	NaN	1.84	0.81	0.57	1.79	0.69	0.61	1.77	0.54	0.57	1.75	0.46	0.59	1.83	0.31	0.65	1.83	0.11	0.61
661	3.305	1.95	0.98	0.34	1.75	0.91	0.22	1.86	0.85	0.19	1.84	0.65	0.17	1.81	0.51	0.22	1.81	0.42	0.22	1.84	0.26	0.19	1.85	0.07	0.29	1.77	0.03	0.25	NaN	NaN	NaN	1.84	0.81	0.57	1.79	0.69	0.61	1.76	0.54	0.57	1.75	0.46	0.59	1.82	0.31	0.65	1.83	0.11	0.61
662	3.31	1.95	0.98	0.34	1.75	0.91	0.22	1.86	0.85	0.19	1.84	0.65	0.17	1.81	0.51	0.22	1.81	0.41	0.22	1.84	0.26	0.19	1.85	0.07	0.29	1.77	0.03	0.25	NaN	NaN	NaN	1.84	0.82	0.57	1.79	0.69	0.61	1.76	0.54	0.57	1.75	0.46	0.59	1.82	0.31	0.65	1.82	0.11	0.61
663	3.315	1.95	0.98	0.34	1.75	0.91	0.22	1.85	0.85	0.19	1.84	0.65	0.17	1.81	0.51	0.22	1.81	0.41	0.22	1.84	0.26	0.19	1.85	0.07	0.29	1.77	0.03	0.25	NaN	NaN	NaN	1.84	0.82	0.57	1.79	0.69	0.61	1.76	0.54	0.57	1.75	0.46	0.59	1.82	0.31	0.64	1.82	0.11	0.61
664	3.32	1.95	0.98	0.34	1.75	0.91	0.22	1.85	0.84	0.19	1.84	0.65	0.17	1.81	0.51	0.22	1.81	0.41	0.22	1.84	0.26	0.19	1.85	0.07	0.29	1.77	0.03	0.25	NaN	NaN	NaN	1.84	0.82	0.57	1.79	0.69	0.61	1.76	0.54	0.57	1.75	0.46	0.59	1.82	0.31	0.64	1.82	0.11	0.61
665	3.325	1.95	0.98	0.34	1.75	0.91	0.22	1.85	0.84	0.19	1.84	0.65	0.17	1.81	0.51	0.22	1.81	0.41	0.22	1.84	0.26	0.19	1.85	0.07	0.29	1.77	0.03	0.25	NaN	NaN	NaN	1.84	0.82	0.57	1.79	0.69	0.61	1.76	0.54	0.57	1.74	0.46	0.59	1.81	0.31	0.64	1.81	0.11	0.61
666	3.33	1.95	0.98	0.34	1.75	0.91	0.21	1.85	0.85	0.19	1.84	0.65	0.17	1.81	0.51	0.22	1.81	0.41	0.22	1.84	0.26	0.19	1.85	0.07	0.29	1.77	0.03	0.25	NaN	NaN	NaN	1.84	0.82	0.57	1.79	0.69	0.61	1.76	0.54	0.57	1.74	0.46	0.59	1.81	0.31	0.64	1.81	0.11	0.6
667	3.335	1.95	0.98	0.34	1.75	0.91	0.21	1.85	0.85	0.19	1.84	0.65	0.17	1.81	0.51	0.22	1.81	0.41	0.22	1.84	0.26	0.19	1.85	0.07	0.29	1.77	0.03	0.25	NaN	NaN	NaN	1.84	0.82	0.57	1.78	0.69	0.61	1.76	0.54	0.57	1.74	0.46	0.59	1.81	0.31	0.64	1.81	0.11	0.6
668	3.34	1.95	0.98	0.34	1.75	0.91	0.21	1.85	0.85	0.19	1.84	0.65	0.17	1.81	0.51	0.22	1.81	0.41	0.22	1.84	0.26	0.19	1.85	0.07	0.29	1.77	0.03	0.25	NaN	NaN	NaN	1.84	0.82	0.57	1.78	0.69	0.61	1.75	0.54	0.57	1.74	0.46	0.59	1.81	0.31	0.64	1.8	0.11	0.6
669	3.345	1.95	0.98	0.34	1.75	0.91	0.21	1.85	0.85	0.19	1.84	0.65	0.17	1.81	0.51	0.22	1.81	0.41	0.22	1.84	0.26	0.18	1.85	0.07	0.29	1.77	0.03	0.25	NaN	NaN	NaN	1.84	0.82	0.57	1.78	0.69	0.61	1.75	0.54	0.57	1.74	0.46	0.59	1.8	0.31	0.64	1.8	0.11	0.6
670	3.35	1.95	0.98	0.34	1.75	0.91	0.21	1.85	0.84	0.19	1.84	0.65	0.17	1.81	0.51	0.22	1.81	0.41	0.22	1.84	0.26	0.18	1.85	0.07	0.29	1.77	0.03	0.25	NaN	NaN	NaN	1.84	0.82	0.57	1.78	0.69	0.61	1.75	0.54	0.57	1.73	0.46	0.59	1.8	0.31	0.64	1.79	0.11	0.6
671	3.355	1.95	0.98	0.34	1.75	0.91	0.21	1.85	0.84	0.19	1.84	0.65	0.17	1.81	0.51	0.22	1.81	0.41	0.22	1.84	0.26	0.18	1.85	0.07	0.29	1.77	0.03	0.25	NaN	NaN	NaN	1.84	0.82	0.57	1.78	0.69	0.61	1.75	0.54	0.57	1.73	0.46	0.59	1.8	0.31	0.64	1.79	0.11	0.6
672	3.36	1.95	0.98	0.34	1.75	0.91	0.21	1.85	0.85	0.19	1.84	0.65	0.17	1.81	0.51	0.22	1.81	0.41	0.22	1.84	0.26	0.18	1.85	0.07	0.29	1.77	0.03	0.25	NaN	NaN	NaN	1.84	0.82	0.57	1.78	0.69	0.61	1.75	0.54	0.57	1.73	0.46	0.58	1.8	0.31	0.64	1.79	0.11	0.6
673	3.365	1.95	0.98	0.34	1.75	0.91	0.21	1.85	0.84	0.19	1.83	0.65	0.17	1.81	0.51	0.22	1.81	0.41	0.22	1.84	0.26	0.18	1.85	0.07	0.29	1.77	0.03	0.25	NaN	NaN	NaN	1.83	0.82	0.57	1.78	0.69	0.61	1.74	0.54	0.57	1.73	0.46	0.58	1.79	0.31	0.64	1.78	0.11	0.6
674	3.37	1.95	0.98	0.34	1.75	0.91	0.21	1.85	0.84	0.19	1.83	0.65	0.16	1.81	0.51	0.22	1.81	0.41	0.22	1.84	0.26	0.18	1.85	0.07	0.29	1.77	0.03	0.25	NaN	NaN	NaN	1.83	0.82	0.57	1.77	0.69	0.6	1.74	0.54	0.57	1.72	0.46	0.58	1.79	0.31	0.64	1.78	0.11	0.6
675	3.375	1.95	0.98	0.34	1.75	0.91	0.21	1.85	0.84	0.18	1.83	0.65	0.16	1.81	0.51	0.22	1.81	0.41	0.22	1.84	0.26	0.18	1.85	0.07	0.29	1.77	0.03	0.25	NaN	NaN	NaN	1.83	0.82	0.57	1.77	0.69	0.6	1.74	0.54	0.57	1.72	0.46	0.58	1.79	0.31	0.64	1.78	0.11	0.6
676	3.38	1.94	0.98	0.34	1.75	0.91	0.21	1.85	0.84	0.18	1.83	0.65	0.16	1.81	0.51	0.22	1.81	0.41	0.22	1.84	0.26	0.18	1.85	0.07	0.29	1.77	0.03	0.25	NaN	NaN	NaN	1.83	0.82	0.57	1.77	0.69	0.6	1.74	0.54	0.57	1.72	0.46	0.58	1.78	0.31	0.64	1.77	0.11	0.6
677	3.385	1.94	0.98	0.34	1.74	0.91	0.21	1.85	0.84	0.18	1.83	0.65	0.16	1.81	0.51	0.22	1.81	0.41	0.22	1.84	0.26	0.18	1.85	0.07	0.29	1.77	0.03	0.25	NaN	NaN	NaN	1.83	0.81	0.57	1.77	0.69	0.6	1.74	0.54	0.57	1.72	0.46	0.58	1.78	0.31	0.64	1.77	0.11	0.6
678	3.39	1.94	0.98	0.34	1.74	0.91	0.21	1.84	0.84	0.18	1.83	0.65	0.16	1.81	0.51	0.22	1.81	0.41	0.22	1.84	0.26	0.18	1.85	0.07	0.29	1.77	0.03	0.25	NaN	NaN	NaN	1.83	0.81	0.56	1.77	0.69	0.6	1.73	0.54	0.56	1.72	0.46	0.58	1.78	0.31	0.63	1.76	0.11	0.6
679	3.395	1.94	0.98	0.34	1.74	0.91	0.21	1.84	0.84	0.18	1.83	0.65	0.16	1.81	0.51	0.22	1.81	0.41	0.22	1.84	0.26	0.18	1.85	0.07	0.29	1.77	0.03	0.25	NaN	NaN	NaN	1.83	0.81	0.56	1.77	0.69	0.6	1.73	0.54	0.56	1.71	0.46	0.58	1.77	0.31	0.63	1.76	0.11	0.6
680	3.4	1.94	0.98	0.34	1.74	0.91	0.21	1.84	0.84	0.18	1.83	0.65	0.16	1.81	0.51	0.22	1.81	0.41	0.22	1.84	0.26	0.18	1.85	0.07	0.29	1.77	0.03	0.25	NaN	NaN	NaN	1.83	0.81	0.56	1.77	0.69	0.6	1.73	0.54	0.56	1.71	0.46	0.58	1.77	0.31	0.63	1.76	0.11	0.6
681	3.405	1.94	0.98	0.34	1.74	0.91	0.21	1.84	0.84	0.18	1.83	0.65	0.16	1.81	0.51	0.22	1.81	0.41	0.22	1.84	0.26	0.18	1.85	0.07	0.29	1.77	0.03	0.25	NaN	NaN	NaN	1.83	0.81	0.56	1.77	0.69	0.6	1.73	0.54	0.56	1.71	0.46	0.58	1.77	0.31	0.63	1.75	0.11	0.6
682	3.41	1.94	0.98	0.33	1.74	0.91	0.21	1.84	0.84	0.18	1.83	0.65	0.16	1.81	0.51	0.22	1.81	0.41	0.22	1.84	0.26	0.18	1.85	0.07	0.29	1.77	0.03	0.25	NaN	NaN	NaN	1.83	0.81	0.56	1.76	0.69	0.6	1.73	0.54	0.56	1.71	0.46	0.58	1.77	0.31	0.63	1.75	0.11	0.6
683	3.415	1.94	0.98	0.33	1.74	0.91	0.21	1.84	0.84	0.18	1.83	0.65	0.16	1.8	0.51	0.22	1.81	0.41	0.22	1.84	0.26	0.18	1.85	0.07	0.29	1.77	0.03	0.25	NaN	NaN	NaN	1.82	0.81	0.56	1.76	0.69	0.6	1.72	0.54	0.56	1.7	0.46	0.58	1.76	0.31	0.63	1.75	0.11	0.6
684	3.42	1.94	0.98	0.33	1.74	0.91	0.21	1.84	0.84	0.18	1.83	0.65	0.16	1.8	0.51	0.22	1.81	0.41	0.22	1.84	0.26	0.18	1.85	0.07	0.29	1.77	0.03	0.25	NaN	NaN	NaN	1.82	0.81	0.56	1.76	0.69	0.6	1.72	0.54	0.56	1.7	0.46	0.58	1.76	0.31	0.63	1.74	0.11	0.59
685	3.425	1.94	0.98	0.33	1.74	0.91	0.21	1.84	0.84	0.18	1.83	0.65	0.16	1.8	0.51	0.22	1.81	0.41	0.22	1.84	0.26	0.18	1.85	0.07	0.29	1.77	0.03	0.25	NaN	NaN	NaN	1.82	0.81	0.56	1.76	0.69	0.6	1.72	0.54	0.56	1.7	0.46	0.58	1.76	0.31	0.63	1.74	0.11	0.59
686	3.43	1.94	0.98	0.33	1.74	0.91	0.21	1.84	0.84	0.18	1.83	0.65	0.16	1.8	0.51	0.22	1.81	0.41	0.22	1.84	0.26	0.18	1.85	0.07	0.29	1.77	0.03	0.25	NaN	NaN	NaN	1.82	0.81	0.56	1.76	0.69	0.6	1.72	0.54	0.56	1.7	0.46	0.58	1.76	0.31	0.63	1.74	0.11	0.59
687	3.435	1.94	0.98	0.33	1.74	0.91	0.21	1.84	0.84	0.18	1.83	0.65	0.16	1.8	0.51	0.22	1.81	0.41	0.22	1.84	0.26	0.18	1.85	0.07	0.29	1.77	0.03	0.25	NaN	NaN	NaN	1.82	0.81	0.56	1.76	0.69	0.6	1.71	0.54	0.56	1.69	0.46	0.58	1.75	0.31	0.63	1.73	0.11	0.59
688	3.44	1.94	0.98	0.33	1.73	0.91	0.21	1.84	0.84	0.18	1.83	0.65	0.16	1.8	0.51	0.22	1.81	0.41	0.22	1.84	0.26	0.18	1.85	0.07	0.29	1.77	0.03	0.25	NaN	NaN	NaN	1.82	0.81	0.56	1.76	0.69	0.6	1.71	0.54	0.56	1.69	0.47	0.58	1.75	0.31	0.63	1.73	0.11	0.59
689	3.445	1.94	0.98	0.33	1.73	0.91	0.21	1.84	0.84	0.18	1.83	0.65	0.16	1.8	0.51	0.22	1.81	0.41	0.22	1.84	0.26	0.18	1.85	0.07	0.29	1.77	0.03	0.25	NaN	NaN	NaN	1.82	0.81	0.56	1.75	0.69	0.6	1.71	0.55	0.56	1.69	0.47	0.58	1.75	0.31	0.63	1.73	0.11	0.59
690	3.45	1.93	0.98	0.33	1.73	0.91	0.21	1.84	0.84	0.18	1.83	0.65	0.16	1.8	0.51	0.22	1.81	0.41	0.22	1.84	0.26	0.18	1.85	0.07	0.29	1.77	0.03	0.25	NaN	NaN	NaN	1.81	0.81	0.56	1.75	0.69	0.6	1.71	0.55	0.56	1.69	0.47	0.58	1.74	0.31	0.63	1.72	0.11	0.59
691	3.455	1.93	0.98	0.33	1.73	0.91	0.21	1.84	0.84	0.18	1.83	0.65	0.16	1.8	0.51	0.22	1.81	0.41	0.22	1.84	0.26	0.18	1.85	0.07	0.29	1.77	0.03	0.25	NaN	NaN	NaN	1.81	0.81	0.56	1.75	0.69	0.6	1.71	0.55	0.56	1.69	0.47	0.58	1.74	0.31	0.63	1.72	0.11	0.59
692	3.46	1.93	0.98	0.33	1.73	0.91	0.21	1.83	0.84	0.18	1.82	0.65	0.16	1.8	0.51	0.22	1.81	0.41	0.22	1.84	0.26	0.18	1.85	0.07	0.29	1.77	0.03	0.25	NaN	NaN	NaN	1.81	0.81	0.56	1.75	0.69	0.6	1.7	0.54	0.56	1.68	0.47	0.58	1.74	0.31	0.63	1.72	0.11	0.59
693	3.465	1.93	0.98	0.33	1.73	0.91	0.21	1.83	0.84	0.18	1.82	0.65	0.16	1.8	0.51	0.22	1.81	0.41	0.22	1.84	0.26	0.18	1.85	0.07	0.29	1.77	0.03	0.25	NaN	NaN	NaN	1.81	0.81	0.56	1.75	0.69	0.6	1.7	0.54	0.56	1.68	0.47	0.58	1.74	0.31	0.63	1.71	0.11	0.59
694	3.47	1.93	0.98	0.33	1.73	0.91	0.21	1.83	0.84	0.18	1.82	0.65	0.16	1.8	0.51	0.22	1.81	0.41	0.22	1.84	0.26	0.18	1.85	0.07	0.29	1.77	0.03	0.25	NaN	NaN	NaN	1.81	0.81	0.56	1.74	0.69	0.6	1.7	0.55	0.56	1.68	0.47	0.58	1.73	0.31	0.63	1.71	0.11	0.59
695	3.475	1.93	0.98	0.33	1.73	0.91	0.21	1.83	0.84	0.18	1.82	0.65	0.16	1.8	0.51	0.22	1.81	0.41	0.22	1.84	0.26	0.18	1.85	0.07	0.29	1.77	0.03	0.25	NaN	NaN	NaN	1.81	0.81	0.56	1.74	0.69	0.6	1.7	0.55	0.56	1.68	0.47	0.58	1.73	0.31	0.63	1.71	0.11	0.59
696	3.48	1.93	0.98	0.33	1.73	0.91	0.21	1.83	0.84	0.18	1.82	0.65	0.16	1.8	0.51	0.22	1.81	0.41	0.22	1.84	0.26	0.18	1.85	0.07	0.29	1.77	0.03	0.25	NaN	NaN	NaN	1.81	0.81	0.56	1.74	0.69	0.6	1.7	0.55	0.56	1.68	0.47	0.58	1.73	0.31	0.63	1.7	0.11	0.6
697	3.485	1.93	0.98	0.33	1.73	0.91	0.21	1.83	0.84	0.18	1.82	0.65	0.16	1.8	0.51	0.22	1.8	0.41	0.22	1.84	0.26	0.18	1.85	0.07	0.29	1.77	0.03	0.25	NaN	NaN	NaN	1.81	0.81	0.56	1.74	0.69	0.6	1.7	0.55	0.56	1.67	0.47	0.58	1.73	0.31	0.63	1.7	0.11	0.6
698	3.49	1.93	0.98	0.33	1.73	0.91	0.21	1.83	0.84	0.18	1.82	0.65	0.16	1.8	0.51	0.22	1.8	0.41	0.22	1.84	0.26	0.18	1.85	0.07	0.29	1.77	0.03	0.25	NaN	NaN	NaN	1.81	0.81	0.56	1.74	0.69	0.6	1.69	0.55	0.56	1.67	0.47	0.58	1.72	0.31	0.63	1.7	0.11	0.6
699	3.495	1.93	0.98	0.33	1.73	0.91	0.21	1.83	0.84	0.18	1.82	0.65	0.16	1.8	0.51	0.22	1.8	0.41	0.22	1.84	0.26	0.18	1.85	0.07	0.29	1.77	0.03	0.25	NaN	NaN	NaN	1.81	0.81	0.56	1.74	0.69	0.6	1.69	0.55	0.56	1.67	0.47	0.58	1.72	0.31	0.63	1.7	0.11	0.6
700	3.5	1.93	0.98	0.33	1.73	0.91	0.21	1.83	0.84	0.18	1.82	0.65	0.16	1.8	0.51	0.22	1.8	0.41	0.22	1.84	0.26	0.18	1.85	0.07	0.29	1.77	0.03	0.25	NaN	NaN	NaN	1.8	0.81	0.56	1.74	0.69	0.6	1.69	0.55	0.56	1.67	0.47	0.58	1.72	0.31	0.63	1.69	0.11	0.6
701	3.505	1.93	0.98	0.33	1.73	0.91	0.21	1.83	0.84	0.18	1.82	0.65	0.16	1.8	0.51	0.22	1.8	0.41	0.22	1.84	0.26	0.18	1.85	0.07	0.29	1.77	0.03	0.25	NaN	NaN	NaN	1.8	0.81	0.56	1.74	0.69	0.6	1.69	0.55	0.56	1.67	0.47	0.58	1.72	0.31	0.63	1.69	0.11	0.6
702	3.51	1.92	0.98	0.33	1.72	0.91	0.21	1.83	0.84	0.18	1.82	0.65	0.16	1.8	0.51	0.22	1.8	0.41	0.22	1.84	0.26	0.18	1.85	0.07	0.29	1.77	0.03	0.25	NaN	NaN	NaN	1.8	0.81	0.56	1.73	0.69	0.6	1.69	0.55	0.56	1.66	0.47	0.58	1.72	0.31	0.63	1.69	0.11	0.6
703	3.515	1.92	0.98	0.33	1.72	0.91	0.2	1.82	0.84	0.18	1.82	0.65	0.16	1.8	0.51	0.22	1.8	0.41	0.22	1.84	0.26	0.18	1.85	0.07	0.29	1.77	0.03	0.25	NaN	NaN	NaN	1.8	0.81	0.56	1.73	0.69	0.6	1.69	0.55	0.56	1.66	0.47	0.58	1.71	0.31	0.63	1.68	0.11	0.6
704	3.52	1.92	0.98	0.33	1.72	0.91	0.2	1.82	0.84	0.18	1.82	0.65	0.16	1.8	0.51	0.22	1.8	0.41	0.22	1.83	0.26	0.18	1.85	0.07	0.29	1.77	0.03	0.25	NaN	NaN	NaN	1.8	0.81	0.56	1.73	0.69	0.6	1.68	0.55	0.56	1.66	0.47	0.58	1.71	0.31	0.63	1.68	0.11	0.6
705	3.525	1.92	0.98	0.33	1.72	0.91	0.2	1.82	0.84	0.18	1.82	0.65	0.16	1.79	0.51	0.22	1.8	0.41	0.22	1.83	0.26	0.18	1.85	0.07	0.29	1.77	0.03	0.25	NaN	NaN	NaN	1.8	0.81	0.56	1.73	0.69	0.6	1.68	0.55	0.56	1.66	0.47	0.58	1.71	0.31	0.63	1.68	0.11	0.6
706	3.53	1.92	0.98	0.33	1.72	0.91	0.2	1.82	0.84	0.18	1.81	0.65	0.16	1.79	0.51	0.22	1.8	0.41	0.22	1.83	0.26	0.18	1.85	0.07	0.29	1.77	0.03	0.25	NaN	NaN	NaN	1.8	0.81	0.56	1.73	0.69	0.6	1.68	0.55	0.56	1.66	0.47	0.58	1.71	0.31	0.63	1.68	0.11	0.6
707	3.535	1.92	0.98	0.33	1.72	0.91	0.2	1.82	0.84	0.18	1.81	0.65	0.16	1.79	0.51	0.22	1.8	0.41	0.22	1.83	0.26	0.18	1.85	0.07	0.29	1.77	0.03	0.25	NaN	NaN	NaN	1.8	0.81	0.56	1.72	0.69	0.6	1.68	0.55	0.56	1.65	0.47	0.58	1.7	0.31	0.63	1.67	0.11	0.6
708	3.54	1.92	0.98	0.33	1.72	0.91	0.2	1.82	0.84	0.18	1.81	0.65	0.16	1.79	0.51	0.22	1.8	0.41	0.22	1.83	0.26	0.18	1.85	0.07	0.29	1.77	0.03	0.25	NaN	NaN	NaN	1.8	0.81	0.56	1.72	0.69	0.6	1.68	0.55	0.56	1.65	0.47	0.58	1.7	0.31	0.63	1.67	0.11	0.6
709	3.545	1.92	0.98	0.33	1.72	0.91	0.2	1.82	0.84	0.18	1.81	0.65	0.16	1.79	0.51	0.22	1.8	0.41	0.22	1.83	0.26	0.18	1.85	0.07	0.29	1.77	0.03	0.25	NaN	NaN	NaN	1.79	0.81	0.56	1.72	0.69	0.6	1.67	0.55	0.56	1.65	0.47	0.58	1.7	0.31	0.63	1.67	0.11	0.6
710	3.55	1.92	0.98	0.33	1.72	0.91	0.2	1.82	0.84	0.18	1.81	0.65	0.16	1.79	0.51	0.22	1.8	0.41	0.22	1.83	0.26	0.18	1.85	0.07	0.29	1.77	0.03	0.25	NaN	NaN	NaN	1.79	0.81	0.56	1.72	0.69	0.6	1.67	0.55	0.56	1.65	0.47	0.58	1.7	0.31	0.63	1.67	0.11	0.6
711	3.555	1.92	0.98	0.33	1.72	0.91	0.2	1.82	0.84	0.18	1.81	0.65	0.16	1.79	0.51	0.22	1.8	0.41	0.22	1.83	0.26	0.18	1.85	0.07	0.29	1.77	0.03	0.25	NaN	NaN	NaN	1.79	0.81	0.56	1.72	0.69	0.6	1.67	0.55	0.56	1.65	0.47	0.58	1.7	0.31	0.63	1.67	0.11	0.6
712	3.56	1.92	0.98	0.33	1.72	0.91	0.2	1.82	0.84	0.18	1.81	0.65	0.16	1.79	0.51	0.22	1.8	0.41	0.22	1.83	0.26	0.18	1.85	0.07	0.29	1.77	0.03	0.25	NaN	NaN	NaN	1.79	0.81	0.56	1.72	0.69	0.6	1.67	0.55	0.56	1.65	0.47	0.58	1.69	0.31	0.64	1.66	0.11	0.6
713	3.565	1.91	0.97	0.33	1.71	0.91	0.2	1.82	0.84	0.18	1.81	0.65	0.16	1.79	0.51	0.22	1.8	0.41	0.22	1.83	0.26	0.18	1.85	0.07	0.29	1.77	0.03	0.25	NaN	NaN	NaN	1.79	0.81	0.56	1.72	0.69	0.6	1.67	0.55	0.56	1.64	0.47	0.58	1.69	0.31	0.64	1.66	0.11	0.6
714	3.57	1.91	0.97	0.33	1.71	0.91	0.2	1.82	0.84	0.18	1.81	0.65	0.16	1.79	0.51	0.22	1.8	0.41	0.22	1.83	0.26	0.18	1.85	0.07	0.29	1.77	0.03	0.25	NaN	NaN	NaN	1.78	0.81	0.56	1.72	0.69	0.6	1.67	0.55	0.56	1.64	0.47	0.58	1.69	0.31	0.64	1.66	0.11	0.6
715	3.575	1.91	0.97	0.33	1.71	0.91	0.2	1.81	0.84	0.18	1.81	0.65	0.16	1.79	0.51	0.22	1.8	0.41	0.22	1.83	0.26	0.18	1.85	0.07	0.29	1.77	0.03	0.25	NaN	NaN	NaN	1.78	0.81	0.56	1.71	0.69	0.6	1.67	0.55	0.56	1.64	0.47	0.58	1.69	0.31	0.64	1.66	0.11	0.6
716	3.58	1.91	0.97	0.33	1.71	0.91	0.2	1.81	0.84	0.18	1.81	0.65	0.16	1.79	0.51	0.22	1.79	0.41	0.22	1.83	0.26	0.18	1.85	0.07	0.29	1.77	0.03	0.25	NaN	NaN	NaN	1.78	0.81	0.56	1.71	0.69	0.6	1.66	0.55	0.56	1.64	0.47	0.58	1.69	0.31	0.64	1.65	0.11	0.6
717	3.585	1.91	0.97	0.33	1.71	0.91	0.2	1.81	0.84	0.18	1.81	0.65	0.16	1.79	0.51	0.22	1.79	0.41	0.22	1.83	0.26	0.18	1.85	0.07	0.29	1.77	0.03	0.25	NaN	NaN	NaN	1.78	0.81	0.56	1.71	0.69	0.6	1.66	0.55	0.56	1.64	0.47	0.58	1.69	0.31	0.64	1.65	0.11	0.6
718	3.59	1.91	0.97	0.34	1.71	0.91	0.21	1.81	0.84	0.18	1.81	0.65	0.16	1.79	0.51	0.22	1.79	0.41	0.22	1.83	0.26	0.18	1.85	0.07	0.29	1.77	0.03	0.25	NaN	NaN	NaN	1.78	0.81	0.56	1.71	0.69	0.6	1.66	0.55	0.56	1.64	0.47	0.58	1.68	0.31	0.64	1.65	0.11	0.6
719	3.595	1.91	0.97	0.34	1.71	0.91	0.21	1.81	0.84	0.18	1.8	0.65	0.16	1.79	0.51	0.22	1.79	0.41	0.22	1.83	0.26	0.18	1.85	0.07	0.29	1.77	0.03	0.25	NaN	NaN	NaN	1.78	0.81	0.56	1.71	0.69	0.6	1.66	0.55	0.56	1.63	0.47	0.58	1.68	0.31	0.64	1.65	0.11	0.6
720	3.6	1.91	0.97	0.34	1.71	0.91	0.21	1.81	0.84	0.18	1.8	0.65	0.16	1.78	0.51	0.22	1.79	0.41	0.22	1.83	0.26	0.18	1.85	0.07	0.29	1.77	0.03	0.25	NaN	NaN	NaN	1.78	0.81	0.56	1.71	0.69	0.6	1.66	0.55	0.56	1.63	0.47	0.58	1.68	0.31	0.64	1.65	0.11	0.6
721	3.605	1.91	0.97	0.34	1.71	0.91	0.2	1.81	0.84	0.18	1.8	0.65	0.16	1.78	0.51	0.22	1.79	0.41	0.22	1.83	0.26	0.18	1.85	0.07	0.29	1.77	0.03	0.25	NaN	NaN	NaN	1.78	0.81	0.56	1.71	0.69	0.6	1.66	0.55	0.56	1.63	0.47	0.58	1.68	0.31	0.64	1.64	0.11	0.6
722	3.61	1.91	0.97	0.34	1.71	0.91	0.21	1.81	0.84	0.18	1.8	0.65	0.16	1.78	0.51	0.22	1.79	0.41	0.22	1.83	0.26	0.18	1.85	0.07	0.29	1.77	0.03	0.25	NaN	NaN	NaN	1.78	0.81	0.56	1.71	0.69	0.6	1.66	0.55	0.56	1.63	0.47	0.58	1.68	0.31	0.64	1.64	0.11	0.6
723	3.615	1.91	0.97	0.34	1.71	0.91	0.21	1.81	0.84	0.18	1.8	0.65	0.16	1.78	0.51	0.22	1.79	0.41	0.22	1.83	0.26	0.18	1.85	0.07	0.29	1.77	0.03	0.25	NaN	NaN	NaN	1.78	0.81	0.56	1.71	0.69	0.6	1.65	0.55	0.56	1.63	0.47	0.58	1.68	0.31	0.64	1.64	0.11	0.6
724	3.62	1.9	0.97	0.34	1.71	0.91	0.21	1.81	0.84	0.18	1.8	0.65	0.16	1.78	0.51	0.22	1.79	0.41	0.22	1.83	0.26	0.18	1.85	0.07	0.29	1.77	0.03	0.25	NaN	NaN	NaN	1.78	0.81	0.56	1.71	0.69	0.6	1.65	0.55	0.56	1.63	0.47	0.58	1.67	0.31	0.64	1.64	0.11	0.6
725	3.625	1.9	0.97	0.34	1.71	0.91	0.21	1.81	0.84	0.18	1.8	0.65	0.16	1.78	0.51	0.22	1.79	0.41	0.22	1.83	0.26	0.18	1.85	0.07	0.29	1.77	0.03	0.25	NaN	NaN	NaN	1.77	0.8	0.56	1.7	0.69	0.6	1.65	0.55	0.56	1.63	0.47	0.58	1.67	0.31	0.64	1.64	0.11	0.6
726	3.63	1.9	0.97	0.34	1.7	0.91	0.21	1.8	0.84	0.18	1.8	0.65	0.16	1.78	0.51	0.22	1.79	0.41	0.22	1.83	0.26	0.18	1.85	0.07	0.29	1.77	0.03	0.25	NaN	NaN	NaN	1.77	0.8	0.56	1.7	0.69	0.6	1.65	0.55	0.56	1.62	0.47	0.58	1.67	0.31	0.64	1.64	0.11	0.6
727	3.635	1.9	0.97	0.34	1.7	0.91	0.21	1.8	0.84	0.18	1.8	0.65	0.16	1.78	0.5	0.22	1.79	0.41	0.22	1.83	0.26	0.18	1.85	0.07	0.29	1.77	0.03	0.25	NaN	NaN	NaN	1.77	0.8	0.56	1.7	0.69	0.6	1.65	0.55	0.56	1.62	0.47	0.58	1.67	0.31	0.64	1.63	0.11	0.6
728	3.64	1.9	0.97	0.34	1.7	0.91	0.21	1.8	0.84	0.18	1.8	0.65	0.16	1.78	0.5	0.22	1.79	0.41	0.22	1.83	0.26	0.18	1.85	0.07	0.29	1.77	0.03	0.25	NaN	NaN	NaN	1.77	0.8	0.56	1.7	0.69	0.6	1.65	0.55	0.56	1.62	0.47	0.58	1.67	0.31	0.64	1.63	0.11	0.6
729	3.645	1.9	0.97	0.34	1.7	0.91	0.21	1.8	0.84	0.18	1.8	0.65	0.16	1.78	0.5	0.22	1.79	0.41	0.22	1.83	0.26	0.18	1.85	0.07	0.29	1.77	0.03	0.25	NaN	NaN	NaN	1.77	0.8	0.56	1.7	0.69	0.6	1.65	0.55	0.56	1.62	0.47	0.58	1.67	0.31	0.64	1.63	0.11	0.6
730	3.65	1.9	0.97	0.34	1.7	0.91	0.21	1.8	0.84	0.18	1.8	0.65	0.16	1.78	0.5	0.22	1.79	0.41	0.22	1.82	0.26	0.18	1.85	0.07	0.29	1.77	0.03	0.25	NaN	NaN	NaN	1.77	0.8	0.56	1.7	0.69	0.6	1.65	0.54	0.56	1.62	0.47	0.58	1.67	0.31	0.64	1.63	0.11	0.6
731	3.655	1.9	0.97	0.34	1.7	0.91	0.21	1.8	0.84	0.18	1.79	0.65	0.16	1.78	0.5	0.22	1.79	0.41	0.22	1.82	0.26	0.18	1.85	0.07	0.29	1.77	0.03	0.25	NaN	NaN	NaN	1.77	0.8	0.56	1.7	0.69	0.6	1.64	0.54	0.56	1.62	0.47	0.58	1.66	0.31	0.64	1.63	0.11	0.6
732	3.66	1.9	0.97	0.34	1.7	0.91	0.21	1.8	0.84	0.18	1.79	0.65	0.16	1.78	0.5	0.22	1.79	0.41	0.22	1.82	0.26	0.19	1.85	0.07	0.29	1.77	0.03	0.25	NaN	NaN	NaN	1.77	0.8	0.56	1.69	0.69	0.6	1.64	0.54	0.56	1.62	0.47	0.58	1.66	0.31	0.64	1.63	0.11	0.6
733	3.665	1.89	0.97	0.34	1.69	0.91	0.21	1.8	0.84	0.18	1.79	0.65	0.16	1.78	0.5	0.22	1.79	0.41	0.22	1.82	0.26	0.19	1.85	0.07	0.29	1.77	0.03	0.25	NaN	NaN	NaN	1.76	0.8	0.56	1.69	0.69	0.6	1.64	0.54	0.56	1.62	0.47	0.58	1.66	0.31	0.64	1.63	0.11	0.6
734	3.67	1.89	0.97	0.34	1.69	0.91	0.21	1.8	0.84	0.18	1.79	0.64	0.16	1.77	0.5	0.22	1.78	0.41	0.22	1.82	0.26	0.19	1.85	0.07	0.29	1.77	0.03	0.25	NaN	NaN	NaN	1.76	0.8	0.56	1.69	0.69	0.6	1.64	0.54	0.57	1.61	0.47	0.58	1.66	0.31	0.64	1.62	0.11	0.6
735	3.675	1.89	0.97	0.34	1.69	0.91	0.21	1.79	0.84	0.18	1.79	0.64	0.16	1.77	0.5	0.22	1.78	0.41	0.22	1.82	0.26	0.19	1.85	0.07	0.29	1.77	0.03	0.25	NaN	NaN	NaN	1.76	0.8	0.56	1.69	0.69	0.6	1.64	0.54	0.57	1.61	0.47	0.58	1.66	0.3	0.64	1.62	0.11	0.6
736	3.68	1.89	0.97	0.34	1.69	0.91	0.21	1.79	0.84	0.18	1.79	0.64	0.16	1.77	0.5	0.22	1.78	0.41	0.22	1.82	0.26	0.19	1.85	0.07	0.29	1.77	0.03	0.25	NaN	NaN	NaN	1.76	0.8	0.56	1.69	0.69	0.6	1.64	0.54	0.57	1.61	0.47	0.58	1.66	0.3	0.64	1.62	0.11	0.6
737	3.685	1.89	0.97	0.34	1.69	0.91	0.21	1.79	0.84	0.18	1.79	0.64	0.16	1.77	0.5	0.22	1.78	0.41	0.22	1.82	0.26	0.19	1.85	0.07	0.29	1.77	0.03	0.25	NaN	NaN	NaN	1.76	0.8	0.56	1.69	0.69	0.6	1.64	0.54	0.57	1.61	0.46	0.58	1.66	0.3	0.64	1.62	0.11	0.6
738	3.69	1.89	0.97	0.34	1.69	0.91	0.21	1.79	0.84	0.18	1.79	0.64	0.16	1.77	0.5	0.22	1.78	0.41	0.22	1.82	0.26	0.19	1.85	0.07	0.29	1.77	0.03	0.25	NaN	NaN	NaN	1.76	0.8	0.56	1.69	0.69	0.6	1.64	0.54	0.57	1.61	0.46	0.58	1.66	0.3	0.64	1.62	0.11	0.6
739	3.695	1.89	0.97	0.34	1.69	0.91	0.21	1.79	0.84	0.19	1.79	0.64	0.16	1.77	0.5	0.22	1.78	0.41	0.22	1.82	0.26	0.19	1.85	0.07	0.29	1.77	0.03	0.25	NaN	NaN	NaN	1.76	0.8	0.57	1.69	0.68	0.6	1.64	0.54	0.57	1.61	0.46	0.58	1.65	0.3	0.64	1.62	0.1	0.6
740	3.7	1.89	0.97	0.34	1.69	0.91	0.21	1.79	0.84	0.19	1.78	0.65	0.16	1.77	0.5	0.22	1.78	0.41	0.22	1.82	0.26	0.19	1.85	0.07	0.29	1.77	0.03	0.25	NaN	NaN	NaN	1.76	0.8	0.56	1.68	0.68	0.6	1.64	0.54	0.57	1.61	0.46	0.58	1.65	0.3	0.64	1.62	0.1	0.6
741	3.705	1.88	0.97	0.35	1.69	0.91	0.21	1.79	0.84	0.19	1.78	0.65	0.16	1.77	0.5	0.22	1.78	0.41	0.22	1.82	0.26	0.19	1.85	0.07	0.29	1.77	0.03	0.25	NaN	NaN	NaN	1.75	0.8	0.56	1.68	0.68	0.6	1.64	0.54	0.57	1.61	0.46	0.58	1.65	0.3	0.64	1.61	0.1	0.6
742	3.71	1.88	0.97	0.35	1.69	0.91	0.21	1.79	0.84	0.19	1.78	0.65	0.16	1.77	0.5	0.22	1.78	0.41	0.22	1.82	0.26	0.19	1.85	0.07	0.29	1.77	0.03	0.25	NaN	NaN	NaN	1.75	0.8	0.56	1.68	0.68	0.6	1.63	0.54	0.57	1.61	0.46	0.59	1.65	0.3	0.64	1.61	0.1	0.6
743	3.715	1.88	0.97	0.35	1.69	0.91	0.21	1.78	0.84	0.19	1.78	0.64	0.16	1.77	0.5	0.22	1.78	0.41	0.22	1.82	0.26	0.19	1.85	0.07	0.29	1.77	0.03	0.25	NaN	NaN	NaN	1.75	0.8	0.56	1.68	0.68	0.6	1.63	0.54	0.57	1.61	0.46	0.59	1.65	0.3	0.64	1.61	0.1	0.6
744	3.72	1.88	0.97	0.35	1.68	0.91	0.21	1.78	0.84	0.19	1.78	0.64	0.16	1.77	0.5	0.22	1.78	0.41	0.22	1.82	0.26	0.19	1.85	0.07	0.29	1.77	0.03	0.25	NaN	NaN	NaN	1.75	0.8	0.57	1.68	0.68	0.61	1.63	0.54	0.57	1.61	0.46	0.58	1.65	0.3	0.64	1.61	0.1	0.6
745	3.725	1.88	0.97	0.35	1.68	0.91	0.21	1.78	0.84	0.19	1.78	0.64	0.16	1.77	0.5	0.22	1.78	0.41	0.22	1.82	0.26	0.19	1.85	0.07	0.29	1.77	0.03	0.25	NaN	NaN	NaN	1.75	0.8	0.57	1.68	0.68	0.61	1.63	0.54	0.57	1.61	0.46	0.58	1.65	0.3	0.64	1.61	0.1	0.6
746	3.73	1.88	0.96	0.35	1.68	0.91	0.21	1.78	0.84	0.19	1.78	0.64	0.16	1.77	0.5	0.22	1.78	0.41	0.22	1.82	0.26	0.19	1.85	0.07	0.29	1.77	0.03	0.25	NaN	NaN	NaN	1.75	0.8	0.57	1.68	0.68	0.61	1.63	0.53	0.57	1.61	0.46	0.59	1.65	0.3	0.64	1.61	0.1	0.6
747	3.735	1.88	0.96	0.35	1.68	0.91	0.21	1.78	0.84	0.19	1.78	0.64	0.16	1.76	0.5	0.22	1.78	0.41	0.22	1.82	0.26	0.19	1.85	0.07	0.29	1.77	0.03	0.25	NaN	NaN	NaN	1.75	0.8	0.57	1.68	0.68	0.61	1.63	0.53	0.57	1.6	0.46	0.59	1.65	0.29	0.64	1.61	0.1	0.6
748	3.74	1.88	0.96	0.35	1.68	0.91	0.21	1.78	0.84	0.19	1.78	0.64	0.16	1.76	0.5	0.22	1.78	0.41	0.22	1.82	0.26	0.19	1.85	0.07	0.29	1.77	0.03	0.25	NaN	NaN	NaN	1.75	0.8	0.57	1.68	0.68	0.61	1.63	0.53	0.57	1.6	0.46	0.58	1.65	0.29	0.64	1.61	0.1	0.6
749	3.745	1.87	0.96	0.35	1.68	0.91	0.21	1.78	0.84	0.19	1.77	0.64	0.16	1.76	0.5	0.22	1.77	0.41	0.22	1.82	0.26	0.19	1.85	0.07	0.29	1.77	0.03	0.25	NaN	NaN	NaN	1.74	0.8	0.57	1.68	0.68	0.61	1.63	0.53	0.57	1.6	0.45	0.58	1.65	0.29	0.64	1.6	0.1	0.6
750	3.75	1.87	0.96	0.35	1.67	0.91	0.21	1.78	0.84	0.19	1.77	0.64	0.16	1.76	0.5	0.22	1.77	0.41	0.22	1.82	0.26	0.19	1.85	0.07	0.29	1.77	0.03	0.25	NaN	NaN	NaN	1.74	0.79	0.57	1.67	0.67	0.61	1.63	0.53	0.57	1.6	0.45	0.58	1.64	0.29	0.64	1.6	0.1	0.6
751	3.755	1.87	0.96	0.35	1.67	0.91	0.21	1.77	0.84	0.19	1.77	0.64	0.16	1.76	0.5	0.22	1.77	0.41	0.22	1.82	0.26	0.19	1.85	0.07	0.29	1.77	0.03	0.25	NaN	NaN	NaN	1.74	0.79	0.57	1.67	0.67	0.61	1.63	0.53	0.57	1.6	0.45	0.58	1.64	0.29	0.64	1.6	0.09	0.6
752	3.76	1.87	0.96	0.35	1.67	0.91	0.21	1.77	0.84	0.19	1.77	0.64	0.16	1.76	0.5	0.22	1.77	0.41	0.22	1.81	0.26	0.19	1.85	0.07	0.29	1.77	0.03	0.25	NaN	NaN	NaN	1.74	0.79	0.57	1.67	0.67	0.61	1.63	0.53	0.57	1.6	0.45	0.58	1.64	0.29	0.64	1.6	0.09	0.6
753	3.765	1.87	0.96	0.35	1.67	0.91	0.21	1.77	0.84	0.19	1.77	0.64	0.16	1.76	0.5	0.22	1.77	0.41	0.22	1.81	0.26	0.19	1.85	0.07	0.29	1.77	0.03	0.25	NaN	NaN	NaN	1.74	0.79	0.57	1.67	0.67	0.61	1.63	0.53	0.57	1.6	0.45	0.58	1.64	0.29	0.64	1.6	0.09	0.6
754	3.77	1.87	0.96	0.35	1.67	0.91	0.22	1.77	0.84	0.19	1.77	0.64	0.16	1.76	0.5	0.22	1.77	0.41	0.22	1.81	0.26	0.19	1.85	0.07	0.29	1.77	0.03	0.25	NaN	NaN	NaN	1.74	0.79	0.57	1.67	0.67	0.61	1.63	0.53	0.57	1.6	0.45	0.58	1.64	0.29	0.64	1.6	0.09	0.6
755	3.775	1.87	0.96	0.35	1.67	0.91	0.22	1.77	0.84	0.19	1.77	0.64	0.16	1.76	0.5	0.22	1.77	0.41	0.22	1.81	0.26	0.19	1.85	0.07	0.29	1.77	0.03	0.25	NaN	NaN	NaN	1.73	0.79	0.57	1.67	0.67	0.61	1.63	0.53	0.57	1.6	0.45	0.58	1.64	0.29	0.64	1.6	0.09	0.6
756	3.78	1.86	0.96	0.35	1.67	0.91	0.22	1.77	0.84	0.19	1.77	0.64	0.16	1.76	0.5	0.22	1.77	0.41	0.22	1.81	0.26	0.19	1.85	0.07	0.29	1.77	0.03	0.25	NaN	NaN	NaN	1.73	0.79	0.57	1.67	0.67	0.61	1.63	0.52	0.57	1.6	0.45	0.58	1.64	0.28	0.63	1.6	0.09	0.6
757	3.785	1.86	0.96	0.36	1.67	0.91	0.22	1.76	0.84	0.19	1.76	0.64	0.17	1.75	0.5	0.22	1.77	0.41	0.22	1.81	0.26	0.19	1.85	0.07	0.29	1.77	0.03	0.25	NaN	NaN	NaN	1.73	0.79	0.57	1.67	0.67	0.61	1.63	0.52	0.57	1.6	0.45	0.58	1.64	0.28	0.63	1.6	0.09	0.6
758	3.79	1.86	0.96	0.36	1.66	0.91	0.22	1.76	0.84	0.19	1.76	0.64	0.17	1.75	0.5	0.22	1.77	0.41	0.22	1.81	0.26	0.19	1.85	0.07	0.29	1.77	0.03	0.25	NaN	NaN	NaN	1.73	0.79	0.57	1.67	0.67	0.61	1.63	0.52	0.57	1.6	0.45	0.58	1.64	0.28	0.63	1.6	0.09	0.59
759	3.795	1.86	0.96	0.36	1.66	0.91	0.22	1.76	0.84	0.19	1.76	0.64	0.17	1.75	0.5	0.22	1.77	0.41	0.22	1.81	0.26	0.19	1.85	0.07	0.29	1.77	0.03	0.25	NaN	NaN	NaN	1.73	0.79	0.57	1.67	0.67	0.61	1.63	0.52	0.57	1.6	0.44	0.58	1.64	0.28	0.63	1.6	0.09	0.59
760	3.8	1.86	0.96	0.36	1.66	0.91	0.22	1.76	0.84	0.19	1.76	0.64	0.17	1.75	0.5	0.22	1.77	0.41	0.22	1.81	0.26	0.19	1.85	0.07	0.29	1.77	0.03	0.25	NaN	NaN	NaN	1.73	0.79	0.57	1.67	0.66	0.61	1.62	0.52	0.57	1.6	0.44	0.58	1.64	0.28	0.63	1.6	0.08	0.59
761	3.805	1.86	0.96	0.36	1.66	0.91	0.22	1.76	0.84	0.19	1.76	0.64	0.17	1.75	0.5	0.22	1.76	0.41	0.22	1.81	0.26	0.19	1.85	0.07	0.29	1.77	0.03	0.25	NaN	NaN	NaN	1.73	0.79	0.57	1.67	0.66	0.61	1.62	0.52	0.56	1.6	0.44	0.58	1.64	0.28	0.63	1.6	0.08	0.59
762	3.81	1.85	0.96	0.36	1.65	0.91	0.22	1.76	0.84	0.2	1.76	0.64	0.17	1.75	0.5	0.22	1.76	0.41	0.22	1.81	0.26	0.19	1.85	0.07	0.29	1.77	0.03	0.25	NaN	NaN	NaN	1.73	0.79	0.57	1.67	0.66	0.61	1.62	0.52	0.56	1.6	0.44	0.58	1.64	0.28	0.63	1.6	0.08	0.59
763	3.815	1.85	0.96	0.36	1.65	0.91	0.22	1.75	0.84	0.2	1.75	0.64	0.17	1.75	0.5	0.23	1.76	0.41	0.22	1.81	0.26	0.19	1.85	0.07	0.29	1.77	0.03	0.25	NaN	NaN	NaN	1.73	0.79	0.57	1.67	0.66	0.61	1.62	0.52	0.56	1.6	0.44	0.58	1.64	0.28	0.63	1.6	0.08	0.59
764	3.82	1.85	0.96	0.36	1.65	0.91	0.22	1.75	0.84	0.2	1.75	0.64	0.17	1.75	0.5	0.23	1.76	0.41	0.23	1.81	0.26	0.19	1.85	0.07	0.29	1.77	0.03	0.25	NaN	NaN	NaN	1.72	0.78	0.57	1.67	0.66	0.61	1.62	0.52	0.56	1.6	0.44	0.58	1.64	0.27	0.63	1.6	0.08	0.59
765	3.825	1.85	0.96	0.36	1.65	0.91	0.22	1.75	0.84	0.2	1.75	0.64	0.17	1.75	0.5	0.23	1.76	0.41	0.23	1.81	0.26	0.19	1.85	0.07	0.29	1.77	0.03	0.25	NaN	NaN	NaN	1.72	0.78	0.57	1.66	0.66	0.61	1.62	0.51	0.56	1.6	0.44	0.58	1.64	0.27	0.63	1.59	0.08	0.59
766	3.83	1.85	0.96	0.36	1.65	0.91	0.22	1.75	0.84	0.2	1.75	0.64	0.17	1.74	0.5	0.23	1.76	0.41	0.23	1.81	0.26	0.19	1.85	0.07	0.29	1.77	0.03	0.25	NaN	NaN	NaN	1.72	0.78	0.57	1.66	0.66	0.61	1.62	0.51	0.56	1.59	0.44	0.58	1.63	0.27	0.63	1.59	0.08	0.59
767	3.835	1.85	0.96	0.36	1.65	0.91	0.22	1.75	0.84	0.2	1.75	0.64	0.17	1.74	0.5	0.23	1.76	0.41	0.23	1.81	0.26	0.19	1.85	0.07	0.29	1.77	0.03	0.25	NaN	NaN	NaN	1.72	0.78	0.57	1.66	0.66	0.61	1.62	0.51	0.56	1.59	0.44	0.58	1.63	0.27	0.63	1.59	0.08	0.59
768	3.84	1.84	0.96	0.36	1.64	0.91	0.23	1.75	0.84	0.2	1.75	0.64	0.17	1.74	0.5	0.23	1.76	0.41	0.23	1.81	0.26	0.19	1.85	0.07	0.29	1.77	0.03	0.25	NaN	NaN	NaN	1.72	0.78	0.57	1.66	0.65	0.61	1.62	0.51	0.56	1.59	0.43	0.58	1.63	0.27	0.63	1.59	0.08	0.59
769	3.845	1.84	0.96	0.37	1.64	0.91	0.23	1.74	0.84	0.2	1.75	0.64	0.17	1.74	0.5	0.23	1.76	0.41	0.23	1.8	0.26	0.19	1.85	0.07	0.29	1.77	0.03	0.25	NaN	NaN	NaN	1.72	0.78	0.57	1.66	0.65	0.61	1.62	0.51	0.56	1.59	0.43	0.58	1.63	0.27	0.63	1.59	0.08	0.59
770	3.85	1.84	0.95	0.37	1.64	0.91	0.23	1.74	0.84	0.2	1.74	0.64	0.17	1.74	0.5	0.23	1.76	0.41	0.23	1.8	0.26	0.19	1.85	0.07	0.29	1.77	0.03	0.25	NaN	NaN	NaN	1.71	0.78	0.58	1.66	0.65	0.61	1.62	0.51	0.56	1.59	0.43	0.58	1.63	0.27	0.63	1.59	0.08	0.59
771	3.855	1.84	0.95	0.37	1.64	0.91	0.23	1.74	0.84	0.2	1.74	0.64	0.17	1.74	0.5	0.23	1.75	0.41	0.23	1.8	0.26	0.19	1.85	0.07	0.29	1.77	0.03	0.25	NaN	NaN	NaN	1.71	0.78	0.58	1.66	0.65	0.61	1.61	0.51	0.56	1.58	0.44	0.58	1.62	0.27	0.63	1.59	0.08	0.59
772	3.86	1.84	0.95	0.37	1.64	0.91	0.23	1.74	0.84	0.2	1.74	0.64	0.17	1.74	0.5	0.23	1.75	0.41	0.23	1.8	0.26	0.19	1.85	0.07	0.29	1.77	0.03	0.25	NaN	NaN	NaN	1.71	0.78	0.58	1.66	0.65	0.61	1.61	0.51	0.56	1.58	0.44	0.58	1.62	0.27	0.63	1.59	0.08	0.59
773	3.865	1.84	0.95	0.37	1.64	0.91	0.23	1.74	0.84	0.2	1.74	0.64	0.17	1.73	0.5	0.23	1.75	0.41	0.23	1.8	0.26	0.19	1.85	0.07	0.29	1.77	0.03	0.25	NaN	NaN	NaN	1.71	0.78	0.58	1.66	0.65	0.61	1.61	0.51	0.56	1.58	0.44	0.58	1.62	0.27	0.63	1.59	0.08	0.59
774	3.87	1.83	0.95	0.37	1.63	0.91	0.23	1.74	0.84	0.2	1.74	0.64	0.17	1.73	0.5	0.23	1.75	0.41	0.23	1.8	0.26	0.19	1.85	0.07	0.29	1.77	0.03	0.25	NaN	NaN	NaN	1.71	0.78	0.58	1.65	0.65	0.61	1.61	0.51	0.56	1.58	0.44	0.58	1.62	0.27	0.63	1.59	0.08	0.59
775	3.875	1.83	0.95	0.37	1.63	0.91	0.23	1.73	0.84	0.2	1.74	0.64	0.17	1.73	0.5	0.23	1.75	0.41	0.23	1.8	0.26	0.19	1.85	0.07	0.29	1.77	0.03	0.25	NaN	NaN	NaN	1.7	0.78	0.58	1.65	0.65	0.61	1.6	0.51	0.56	1.57	0.44	0.58	1.62	0.27	0.63	1.59	0.08	0.59
776	3.88	1.83	0.95	0.37	1.63	0.91	0.23	1.73	0.84	0.2	1.73	0.64	0.17	1.73	0.5	0.23	1.75	0.41	0.23	1.8	0.26	0.19	1.85	0.07	0.29	1.77	0.03	0.25	NaN	NaN	NaN	1.7	0.78	0.58	1.65	0.65	0.61	1.6	0.51	0.56	1.57	0.44	0.58	1.62	0.27	0.63	1.59	0.08	0.59
777	3.885	1.83	0.95	0.37	1.63	0.91	0.23	1.73	0.84	0.2	1.73	0.64	0.17	1.73	0.5	0.23	1.75	0.41	0.23	1.8	0.26	0.19	1.85	0.07	0.29	1.77	0.03	0.25	NaN	NaN	NaN	1.7	0.78	0.58	1.64	0.65	0.61	1.6	0.51	0.56	1.57	0.44	0.58	1.61	0.27	0.63	1.59	0.08	0.59
778	3.89	1.83	0.95	0.37	1.63	0.91	0.23	1.73	0.84	0.21	1.73	0.64	0.18	1.73	0.5	0.23	1.75	0.41	0.23	1.8	0.26	0.19	1.85	0.07	0.29	1.77	0.03	0.25	NaN	NaN	NaN	1.7	0.78	0.58	1.64	0.65	0.61	1.59	0.51	0.57	1.57	0.44	0.58	1.61	0.27	0.63	1.59	0.08	0.59
779	3.895	1.83	0.95	0.37	1.63	0.91	0.23	1.73	0.84	0.21	1.73	0.64	0.18	1.73	0.5	0.23	1.75	0.41	0.23	1.8	0.26	0.19	1.85	0.07	0.29	1.77	0.03	0.25	NaN	NaN	NaN	1.7	0.78	0.58	1.64	0.65	0.61	1.59	0.51	0.57	1.57	0.44	0.58	1.61	0.27	0.63	1.59	0.08	0.59
780	3.9	1.83	0.95	0.37	1.63	0.91	0.24	1.73	0.84	0.21	1.73	0.64	0.18	1.73	0.5	0.23	1.74	0.41	0.23	1.8	0.26	0.19	1.85	0.08	0.29	1.77	0.03	0.25	NaN	NaN	NaN	1.7	0.78	0.58	1.63	0.65	0.61	1.59	0.51	0.57	1.56	0.44	0.58	1.61	0.27	0.63	1.59	0.08	0.59
781	3.905	1.82	0.95	0.37	1.62	0.91	0.24	1.73	0.84	0.21	1.73	0.64	0.18	1.73	0.5	0.23	1.74	0.41	0.23	1.8	0.26	0.19	1.85	0.08	0.29	1.77	0.03	0.25	NaN	NaN	NaN	1.69	0.78	0.58	1.63	0.65	0.61	1.59	0.51	0.57	1.56	0.43	0.58	1.61	0.27	0.63	1.59	0.08	0.59
782	3.91	1.82	0.95	0.37	1.62	0.91	0.24	1.72	0.84	0.21	1.73	0.64	0.18	1.72	0.5	0.24	1.74	0.41	0.23	1.8	0.26	0.19	1.85	0.08	0.29	1.77	0.03	0.25	NaN	NaN	NaN	1.69	0.78	0.58	1.63	0.65	0.62	1.58	0.51	0.57	1.56	0.43	0.58	1.61	0.27	0.63	1.59	0.08	0.59
783	3.915	1.82	0.95	0.38	1.62	0.91	0.24	1.72	0.84	0.21	1.73	0.64	0.18	1.72	0.5	0.24	1.74	0.41	0.23	1.8	0.26	0.19	1.85	0.08	0.29	1.77	0.03	0.25	NaN	NaN	NaN	1.69	0.78	0.58	1.62	0.65	0.62	1.58	0.51	0.57	1.56	0.43	0.58	1.61	0.27	0.63	1.59	0.08	0.59
784	3.92	1.82	0.95	0.38	1.62	0.91	0.24	1.72	0.84	0.21	1.73	0.64	0.18	1.72	0.5	0.24	1.74	0.41	0.23	1.8	0.26	0.19	1.85	0.08	0.29	1.77	0.03	0.25	NaN	NaN	NaN	1.68	0.78	0.58	1.62	0.65	0.62	1.58	0.51	0.57	1.56	0.43	0.58	1.61	0.27	0.63	1.59	0.08	0.59
785	3.925	1.82	0.95	0.38	1.62	0.91	0.24	1.72	0.84	0.21	1.73	0.64	0.18	1.72	0.5	0.24	1.74	0.41	0.23	1.8	0.26	0.19	1.85	0.08	0.29	1.77	0.03	0.25	NaN	NaN	NaN	1.68	0.78	0.58	1.62	0.65	0.62	1.58	0.51	0.57	1.56	0.43	0.58	1.61	0.27	0.63	1.59	0.08	0.59
786	3.93	1.82	0.95	0.38	1.62	0.91	0.24	1.72	0.84	0.21	1.73	0.64	0.18	1.72	0.5	0.24	1.74	0.41	0.24	1.79	0.26	0.19	1.85	0.08	0.29	1.77	0.03	0.25	NaN	NaN	NaN	1.68	0.78	0.58	1.62	0.66	0.62	1.58	0.51	0.57	1.56	0.43	0.58	1.61	0.27	0.63	1.59	0.08	0.59
787	3.935	1.81	0.95	0.38	1.62	0.91	0.24	1.72	0.84	0.21	1.73	0.64	0.18	1.72	0.5	0.24	1.74	0.41	0.24	1.79	0.27	0.2	1.85	0.08	0.29	1.77	0.03	0.25	NaN	NaN	NaN	1.68	0.78	0.59	1.62	0.66	0.62	1.58	0.51	0.57	1.56	0.43	0.58	1.61	0.27	0.63	1.59	0.08	0.59
788	3.94	1.81	0.95	0.38	1.61	0.91	0.24	1.72	0.84	0.21	1.73	0.64	0.18	1.72	0.5	0.24	1.74	0.41	0.24	1.79	0.27	0.2	1.85	0.08	0.29	1.77	0.03	0.25	NaN	NaN	NaN	1.68	0.78	0.59	1.62	0.66	0.62	1.58	0.51	0.57	1.56	0.43	0.58	1.61	0.27	0.63	1.59	0.08	0.59
789	3.945	1.81	0.95	0.38	1.61	0.91	0.24	1.72	0.84	0.21	1.72	0.64	0.18	1.72	0.5	0.24	1.74	0.41	0.24	1.79	0.27	0.2	1.85	0.08	0.29	1.77	0.03	0.25	NaN	NaN	NaN	1.68	0.78	0.59	1.62	0.65	0.62	1.58	0.51	0.57	1.56	0.43	0.58	1.61	0.27	0.63	1.59	0.08	0.59
790	3.95	1.81	0.95	0.38	1.61	0.91	0.24	1.71	0.84	0.22	1.72	0.64	0.19	1.72	0.5	0.24	1.74	0.41	0.24	1.79	0.27	0.2	1.85	0.08	0.29	1.77	0.03	0.25	NaN	NaN	NaN	1.67	0.78	0.59	1.62	0.65	0.62	1.58	0.51	0.57	1.56	0.43	0.58	1.61	0.27	0.63	1.59	0.08	0.59
791	3.955	1.81	0.95	0.38	1.61	0.91	0.24	1.71	0.84	0.22	1.72	0.64	0.19	1.72	0.5	0.24	1.74	0.41	0.24	1.79	0.27	0.2	1.85	0.08	0.29	1.77	0.03	0.25	NaN	NaN	NaN	1.67	0.78	0.59	1.62	0.65	0.62	1.58	0.51	0.57	1.56	0.43	0.58	1.61	0.27	0.63	1.59	0.08	0.59
792	3.96	1.81	0.95	0.39	1.61	0.91	0.24	1.71	0.84	0.22	1.72	0.64	0.19	1.72	0.5	0.24	1.73	0.41	0.24	1.79	0.27	0.2	1.85	0.08	0.29	1.77	0.03	0.25	NaN	NaN	NaN	1.67	0.78	0.59	1.62	0.65	0.62	1.58	0.51	0.57	1.56	0.43	0.58	1.61	0.27	0.63	1.59	0.08	0.59
793	3.965	1.8	0.95	0.39	1.61	0.91	0.24	1.71	0.84	0.22	1.72	0.64	0.19	1.71	0.5	0.24	1.73	0.41	0.24	1.79	0.27	0.2	1.85	0.08	0.29	1.77	0.03	0.25	NaN	NaN	NaN	1.67	0.78	0.59	1.62	0.65	0.62	1.58	0.51	0.57	1.56	0.43	0.58	1.6	0.27	0.63	1.59	0.08	0.59
794	3.97	1.8	0.96	0.39	1.61	0.91	0.24	1.71	0.84	0.22	1.72	0.64	0.19	1.71	0.5	0.24	1.73	0.41	0.24	1.79	0.27	0.2	1.85	0.08	0.29	1.77	0.03	0.25	NaN	NaN	NaN	1.67	0.78	0.59	1.62	0.65	0.62	1.58	0.51	0.57	1.56	0.43	0.59	1.6	0.27	0.63	1.59	0.08	0.59
795	3.975	1.8	0.96	0.39	1.61	0.91	0.25	1.71	0.84	0.22	1.72	0.64	0.19	1.71	0.5	0.24	1.73	0.41	0.24	1.79	0.27	0.2	1.85	0.08	0.29	1.77	0.03	0.25	NaN	NaN	NaN	1.67	0.79	0.59	1.62	0.65	0.62	1.58	0.51	0.57	1.55	0.43	0.59	1.6	0.27	0.64	1.59	0.08	0.59
796	3.98	1.8	0.96	0.39	1.61	0.91	0.25	1.71	0.84	0.22	1.72	0.64	0.19	1.71	0.5	0.24	1.73	0.41	0.24	1.79	0.27	0.2	1.85	0.08	0.29	1.77	0.03	0.25	NaN	NaN	NaN	1.67	0.78	0.59	1.62	0.65	0.62	1.58	0.51	0.57	1.55	0.43	0.59	1.6	0.27	0.64	1.59	0.08	0.59
797	3.985	1.8	0.96	0.39	1.61	0.91	0.25	1.71	0.84	0.22	1.72	0.64	0.19	1.71	0.5	0.24	1.73	0.41	0.24	1.79	0.27	0.2	1.85	0.08	0.29	1.77	0.03	0.25	NaN	NaN	NaN	1.66	0.78	0.6	1.62	0.65	0.62	1.58	0.51	0.57	1.55	0.43	0.59	1.6	0.27	0.64	1.59	0.08	0.59
798	3.99	1.8	0.96	0.39	1.61	0.91	0.25	1.71	0.84	0.22	1.72	0.64	0.19	1.71	0.5	0.24	1.73	0.41	0.24	1.79	0.27	0.2	1.84	0.08	0.29	1.77	0.03	0.25	NaN	NaN	NaN	1.66	0.78	0.6	1.61	0.65	0.62	1.58	0.51	0.57	1.55	0.43	0.59	1.6	0.27	0.64	1.59	0.08	0.59
799	3.995	1.8	0.96	0.39	1.6	0.91	0.25	1.71	0.84	0.22	1.72	0.64	0.19	1.71	0.5	0.24	1.73	0.41	0.24	1.79	0.27	0.2	1.84	0.08	0.29	1.77	0.03	0.25	NaN	NaN	NaN	1.66	0.78	0.6	1.61	0.65	0.62	1.57	0.51	0.57	1.55	0.43	0.59	1.6	0.27	0.64	1.59	0.08	0.59
800	4	1.8	0.96	0.39	1.6	0.91	0.25	1.71	0.84	0.22	1.71	0.64	0.19	1.7	0.5	0.24	1.72	0.41	0.24	1.79	0.27	0.2	1.84	0.08	0.29	1.77	0.03	0.25	NaN	NaN	NaN	1.66	0.78	0.6	1.61	0.65	0.63	1.57	0.51	0.57	1.55	0.43	0.59	1.6	0.27	0.64	1.59	0.08	0.59
801	4.005	1.79	0.96	0.4	1.6	0.91	0.25	1.7	0.84	0.22	1.71	0.64	0.19	1.7	0.5	0.24	1.72	0.41	0.24	1.78	0.27	0.2	1.84	0.09	0.29	1.77	0.03	0.25	NaN	NaN	NaN	1.66	0.78	0.6	1.61	0.65	0.63	1.57	0.51	0.57	1.55	0.43	0.59	1.6	0.27	0.64	1.59	0.08	0.59
802	4.01	1.79	0.96	0.4	1.6	0.91	0.25	1.7	0.84	0.23	1.71	0.64	0.19	1.7	0.5	0.24	1.72	0.41	0.24	1.78	0.27	0.2	1.84	0.09	0.29	1.77	0.03	0.25	NaN	NaN	NaN	1.66	0.78	0.6	1.61	0.65	0.63	1.57	0.51	0.58	1.55	0.43	0.59	1.6	0.27	0.64	1.59	0.08	0.59
803	4.015	1.79	0.96	0.4	1.6	0.91	0.25	1.7	0.84	0.23	1.71	0.64	0.19	1.7	0.5	0.24	1.72	0.41	0.24	1.78	0.28	0.2	1.84	0.09	0.29	1.77	0.03	0.25	NaN	NaN	NaN	1.66	0.78	0.6	1.61	0.65	0.63	1.57	0.51	0.58	1.55	0.43	0.59	1.6	0.27	0.64	1.59	0.08	0.59
804	4.02	1.79	0.96	0.4	1.6	0.91	0.25	1.7	0.84	0.23	1.71	0.64	0.19	1.7	0.5	0.24	1.72	0.41	0.24	1.78	0.28	0.2	1.84	0.09	0.29	1.77	0.03	0.25	NaN	NaN	NaN	1.65	0.78	0.6	1.61	0.65	0.63	1.57	0.51	0.58	1.55	0.43	0.59	1.6	0.27	0.64	1.59	0.08	0.59
805	4.025	1.79	0.96	0.4	1.6	0.91	0.25	1.7	0.84	0.23	1.71	0.64	0.19	1.7	0.5	0.24	1.72	0.41	0.24	1.78	0.28	0.2	1.84	0.09	0.29	1.77	0.03	0.25	NaN	NaN	NaN	1.65	0.78	0.6	1.61	0.65	0.63	1.57	0.51	0.58	1.55	0.43	0.59	1.6	0.27	0.64	1.59	0.08	0.59
806	4.03	1.79	0.96	0.4	1.6	0.91	0.25	1.7	0.84	0.23	1.71	0.64	0.19	1.7	0.5	0.24	1.71	0.41	0.24	1.78	0.28	0.19	1.84	0.09	0.29	1.77	0.03	0.25	NaN	NaN	NaN	1.65	0.78	0.6	1.61	0.65	0.63	1.57	0.51	0.58	1.55	0.43	0.59	1.6	0.27	0.64	1.59	0.08	0.59
807	4.035	1.79	0.96	0.4	1.6	0.91	0.25	1.7	0.84	0.23	1.71	0.65	0.19	1.69	0.5	0.24	1.71	0.42	0.24	1.78	0.28	0.19	1.84	0.09	0.29	1.77	0.03	0.25	NaN	NaN	NaN	1.65	0.78	0.6	1.6	0.65	0.63	1.57	0.51	0.58	1.55	0.43	0.59	1.6	0.27	0.64	1.59	0.08	0.59
808	4.04	1.79	0.96	0.4	1.59	0.91	0.26	1.7	0.84	0.23	1.7	0.65	0.19	1.69	0.51	0.24	1.71	0.42	0.24	1.78	0.28	0.19	1.84	0.09	0.28	1.77	0.03	0.25	NaN	NaN	NaN	1.65	0.78	0.6	1.6	0.65	0.63	1.57	0.51	0.58	1.55	0.43	0.59	1.6	0.27	0.64	1.59	0.08	0.59
809	4.045	1.78	0.96	0.4	1.59	0.91	0.26	1.7	0.84	0.23	1.7	0.65	0.19	1.69	0.51	0.24	1.71	0.42	0.24	1.78	0.28	0.19	1.84	0.09	0.28	1.77	0.03	0.25	NaN	NaN	NaN	1.65	0.79	0.6	1.6	0.65	0.63	1.57	0.51	0.58	1.55	0.43	0.59	1.6	0.27	0.64	1.59	0.08	0.59
810	4.05	1.78	0.96	0.4	1.59	0.92	0.26	1.7	0.84	0.23	1.7	0.65	0.19	1.69	0.51	0.24	1.71	0.42	0.24	1.77	0.28	0.19	1.84	0.09	0.28	1.77	0.03	0.25	NaN	NaN	NaN	1.65	0.79	0.6	1.6	0.65	0.63	1.57	0.51	0.58	1.55	0.43	0.59	1.6	0.27	0.64	1.59	0.08	0.59
811	4.055	1.78	0.96	0.4	1.59	0.92	0.26	1.69	0.85	0.23	1.7	0.65	0.2	1.69	0.51	0.24	1.71	0.42	0.24	1.77	0.28	0.19	1.84	0.1	0.28	1.77	0.03	0.25	NaN	NaN	NaN	1.65	0.79	0.6	1.6	0.66	0.63	1.57	0.51	0.58	1.55	0.43	0.59	1.6	0.27	0.64	1.59	0.08	0.59
812	4.06	1.78	0.97	0.4	1.59	0.92	0.26	1.69	0.85	0.23	1.7	0.65	0.2	1.68	0.51	0.24	1.7	0.42	0.24	1.77	0.28	0.19	1.84	0.1	0.28	1.77	0.03	0.25	NaN	NaN	NaN	1.65	0.79	0.6	1.6	0.66	0.63	1.57	0.51	0.58	1.55	0.43	0.59	1.6	0.27	0.64	1.59	0.08	0.59
813	4.065	1.78	0.97	0.4	1.59	0.92	0.26	1.69	0.85	0.23	1.7	0.65	0.19	1.68	0.51	0.24	1.7	0.42	0.24	1.77	0.28	0.19	1.84	0.1	0.28	1.77	0.03	0.25	NaN	NaN	NaN	1.64	0.79	0.6	1.6	0.66	0.63	1.57	0.51	0.58	1.55	0.43	0.59	1.6	0.27	0.64	1.59	0.08	0.59
814	4.07	1.78	0.97	0.41	1.59	0.92	0.26	1.69	0.85	0.23	1.7	0.65	0.2	1.68	0.51	0.24	1.7	0.42	0.23	1.77	0.28	0.19	1.84	0.1	0.28	1.77	0.03	0.25	NaN	NaN	NaN	1.64	0.79	0.6	1.6	0.66	0.63	1.57	0.51	0.58	1.55	0.43	0.59	1.6	0.27	0.64	1.59	0.08	0.59
815	4.075	1.78	0.97	0.41	1.59	0.92	0.26	1.69	0.85	0.23	1.7	0.65	0.2	1.68	0.51	0.24	1.7	0.42	0.23	1.77	0.28	0.19	1.84	0.1	0.28	1.77	0.03	0.25	NaN	NaN	NaN	1.65	0.79	0.61	1.6	0.66	0.63	1.57	0.51	0.58	1.55	0.43	0.59	1.6	0.27	0.64	1.59	0.08	0.59
816	4.08	1.78	0.97	0.41	1.58	0.92	0.26	1.69	0.85	0.23	1.69	0.65	0.2	1.68	0.51	0.24	1.7	0.42	0.23	1.77	0.29	0.19	1.83	0.1	0.28	1.77	0.03	0.25	NaN	NaN	NaN	1.65	0.79	0.61	1.6	0.66	0.63	1.57	0.51	0.58	1.55	0.43	0.59	1.6	0.27	0.64	1.59	0.08	0.59
817	4.085	1.77	0.97	0.41	1.58	0.92	0.26	1.69	0.85	0.23	1.69	0.65	0.19	1.68	0.51	0.24	1.7	0.42	0.23	1.77	0.29	0.19	1.83	0.1	0.28	1.77	0.03	0.25	NaN	NaN	NaN	1.64	0.79	0.61	1.6	0.66	0.63	1.57	0.51	0.58	1.55	0.43	0.59	1.6	0.27	0.64	1.59	0.08	0.59
818	4.09	1.77	0.97	0.41	1.58	0.92	0.26	1.69	0.85	0.23	1.69	0.65	0.19	1.67	0.51	0.24	1.69	0.42	0.23	1.76	0.29	0.19	1.83	0.1	0.28	1.77	0.03	0.25	NaN	NaN	NaN	1.64	0.79	0.61	1.6	0.66	0.63	1.57	0.51	0.58	1.55	0.43	0.59	1.6	0.27	0.64	1.59	0.08	0.59
819	4.095	1.77	0.97	0.41	1.58	0.92	0.26	1.69	0.85	0.23	1.69	0.65	0.19	1.67	0.51	0.24	1.69	0.42	0.23	1.76	0.29	0.19	1.83	0.1	0.28	1.77	0.03	0.25	NaN	NaN	NaN	1.64	0.79	0.61	1.6	0.66	0.63	1.57	0.51	0.58	1.55	0.43	0.59	1.6	0.27	0.64	1.59	0.08	0.59
820	4.1	1.77	0.97	0.41	1.58	0.92	0.26	1.68	0.85	0.23	1.69	0.65	0.19	1.67	0.51	0.24	1.69	0.42	0.23	1.76	0.29	0.19	1.83	0.11	0.28	1.77	0.03	0.25	NaN	NaN	NaN	1.64	0.79	0.61	1.6	0.66	0.63	1.57	0.51	0.58	1.55	0.43	0.59	1.6	0.27	0.64	1.59	0.08	0.59
821	4.105	1.77	0.97	0.41	1.58	0.92	0.27	1.68	0.85	0.23	1.69	0.65	0.19	1.67	0.51	0.24	1.69	0.42	0.23	1.76	0.29	0.19	1.83	0.11	0.28	1.77	0.03	0.25	NaN	NaN	NaN	1.64	0.79	0.61	1.6	0.66	0.63	1.57	0.51	0.58	1.55	0.43	0.59	1.6	0.27	0.64	1.59	0.08	0.59
822	4.11	1.77	0.97	0.41	1.58	0.92	0.27	1.68	0.85	0.24	1.69	0.66	0.19	1.67	0.51	0.24	1.69	0.42	0.23	1.76	0.29	0.19	1.83	0.11	0.28	1.77	0.03	0.25	NaN	NaN	NaN	1.64	0.79	0.61	1.6	0.66	0.64	1.57	0.51	0.58	1.55	0.43	0.59	1.6	0.27	0.64	1.59	0.08	0.59
823	4.115	1.77	0.97	0.41	1.58	0.92	0.27	1.68	0.85	0.24	1.68	0.66	0.19	1.66	0.51	0.24	1.68	0.42	0.23	1.76	0.29	0.19	1.83	0.11	0.28	1.77	0.03	0.25	NaN	NaN	NaN	1.64	0.79	0.61	1.6	0.66	0.64	1.57	0.51	0.58	1.55	0.43	0.59	1.6	0.27	0.64	1.59	0.08	0.59
824	4.12	1.77	0.97	0.41	1.58	0.92	0.27	1.68	0.85	0.24	1.68	0.66	0.19	1.66	0.51	0.24	1.68	0.43	0.23	1.76	0.29	0.19	1.83	0.11	0.27	1.76	0.03	0.25	NaN	NaN	NaN	1.64	0.79	0.61	1.6	0.66	0.64	1.57	0.51	0.58	1.56	0.43	0.59	1.6	0.27	0.64	1.59	0.08	0.59
825	4.125	1.77	0.97	0.41	1.58	0.92	0.27	1.68	0.85	0.24	1.68	0.66	0.19	1.66	0.51	0.24	1.68	0.43	0.23	1.75	0.3	0.19	1.83	0.11	0.27	1.76	0.03	0.25	NaN	NaN	NaN	1.64	0.79	0.61	1.6	0.66	0.64	1.57	0.51	0.58	1.56	0.43	0.59	1.6	0.27	0.64	1.59	0.08	0.59
826	4.13	1.76	0.97	0.42	1.58	0.92	0.27	1.68	0.85	0.24	1.68	0.66	0.19	1.66	0.51	0.23	1.67	0.43	0.23	1.75	0.3	0.19	1.83	0.12	0.27	1.76	0.03	0.25	NaN	NaN	NaN	1.64	0.79	0.61	1.6	0.66	0.64	1.57	0.51	0.58	1.56	0.43	0.59	1.6	0.27	0.64	1.59	0.08	0.59
827	4.135	1.76	0.97	0.42	1.58	0.92	0.27	1.68	0.85	0.24	1.68	0.66	0.19	1.65	0.52	0.23	1.67	0.43	0.23	1.75	0.3	0.19	1.83	0.12	0.27	1.76	0.03	0.25	NaN	NaN	NaN	1.64	0.79	0.61	1.6	0.66	0.64	1.57	0.51	0.58	1.56	0.43	0.59	1.6	0.27	0.64	1.59	0.08	0.59
828	4.14	1.76	0.98	0.42	1.58	0.92	0.27	1.68	0.85	0.24	1.67	0.66	0.19	1.65	0.52	0.23	1.67	0.43	0.22	1.75	0.3	0.18	1.82	0.12	0.27	1.76	0.03	0.25	NaN	NaN	NaN	1.63	0.79	0.61	1.6	0.66	0.64	1.57	0.51	0.58	1.56	0.43	0.59	1.6	0.27	0.64	1.59	0.08	0.59
829	4.145	1.76	0.98	0.42	1.58	0.92	0.27	1.68	0.85	0.24	1.67	0.66	0.19	1.65	0.52	0.23	1.66	0.43	0.22	1.74	0.3	0.18	1.82	0.12	0.27	1.76	0.03	0.25	NaN	NaN	NaN	1.63	0.79	0.61	1.6	0.66	0.64	1.57	0.51	0.58	1.56	0.43	0.59	1.6	0.27	0.64	1.59	0.08	0.59
830	4.15	1.76	0.98	0.42	1.58	0.92	0.27	1.68	0.85	0.24	1.67	0.66	0.19	1.64	0.52	0.23	1.66	0.43	0.22	1.74	0.3	0.18	1.82	0.12	0.27	1.76	0.03	0.25	NaN	NaN	NaN	1.63	0.79	0.61	1.6	0.66	0.64	1.57	0.51	0.58	1.56	0.43	0.59	1.6	0.27	0.64	1.59	0.08	0.59
831	4.155	1.76	0.98	0.42	1.58	0.92	0.27	1.68	0.86	0.24	1.67	0.66	0.19	1.64	0.52	0.23	1.66	0.43	0.22	1.74	0.3	0.18	1.82	0.12	0.27	1.76	0.03	0.25	NaN	NaN	NaN	1.63	0.79	0.61	1.6	0.66	0.64	1.57	0.51	0.59	1.56	0.43	0.59	1.6	0.27	0.64	1.59	0.08	0.59
832	4.16	1.76	0.98	0.42	1.58	0.92	0.27	1.68	0.86	0.24	1.67	0.66	0.19	1.63	0.52	0.23	1.65	0.43	0.22	1.73	0.31	0.18	1.82	0.13	0.27	1.76	0.03	0.25	NaN	NaN	NaN	1.63	0.79	0.61	1.6	0.66	0.64	1.57	0.51	0.59	1.56	0.43	0.59	1.6	0.27	0.64	1.59	0.07	0.59
833	4.165	1.76	0.98	0.42	1.58	0.92	0.27	1.68	0.86	0.24	1.66	0.66	0.19	1.63	0.52	0.23	1.65	0.43	0.22	1.73	0.31	0.18	1.81	0.13	0.27	1.76	0.03	0.25	NaN	NaN	NaN	1.63	0.79	0.62	1.6	0.66	0.64	1.57	0.51	0.59	1.56	0.43	0.6	1.61	0.27	0.64	1.59	0.07	0.59
834	4.17	1.76	0.98	0.42	1.58	0.92	0.27	1.68	0.86	0.24	1.66	0.66	0.19	1.63	0.52	0.23	1.64	0.43	0.22	1.73	0.31	0.18	1.81	0.13	0.27	1.76	0.03	0.25	NaN	NaN	NaN	1.63	0.79	0.62	1.6	0.66	0.64	1.57	0.51	0.59	1.56	0.43	0.6	1.61	0.27	0.64	1.59	0.07	0.59
835	4.175	1.76	0.98	0.43	1.58	0.92	0.27	1.68	0.86	0.24	1.66	0.66	0.19	1.62	0.52	0.22	1.64	0.43	0.22	1.73	0.31	0.18	1.81	0.13	0.27	1.76	0.03	0.24	NaN	NaN	NaN	1.62	0.79	0.62	1.6	0.66	0.64	1.57	0.52	0.59	1.56	0.43	0.6	1.61	0.27	0.64	1.59	0.07	0.59
836	4.18	1.76	0.98	0.43	1.58	0.92	0.27	1.68	0.86	0.24	1.66	0.66	0.19	1.62	0.52	0.22	1.63	0.44	0.21	1.72	0.31	0.17	1.81	0.13	0.26	1.76	0.03	0.24	NaN	NaN	NaN	1.62	0.79	0.62	1.59	0.66	0.64	1.57	0.52	0.59	1.56	0.43	0.6	1.61	0.27	0.64	1.59	0.07	0.59
837	4.185	1.76	0.98	0.43	1.58	0.92	0.27	1.68	0.86	0.25	1.65	0.66	0.19	1.62	0.52	0.22	1.63	0.44	0.21	1.72	0.31	0.17	1.8	0.14	0.26	1.76	0.03	0.24	NaN	NaN	NaN	1.62	0.79	0.62	1.59	0.66	0.64	1.57	0.52	0.59	1.56	0.43	0.6	1.61	0.27	0.64	1.59	0.07	0.59
838	4.19	1.75	0.98	0.43	1.58	0.92	0.27	1.68	0.86	0.25	1.65	0.66	0.19	1.61	0.52	0.22	1.63	0.44	0.21	1.71	0.31	0.17	1.8	0.14	0.26	1.76	0.04	0.24	NaN	NaN	NaN	1.62	0.79	0.62	1.59	0.66	0.64	1.57	0.52	0.59	1.56	0.43	0.6	1.61	0.27	0.64	1.59	0.07	0.59
839	4.195	1.75	0.98	0.43	1.57	0.92	0.28	1.68	0.86	0.25	1.65	0.66	0.19	1.61	0.52	0.22	1.62	0.44	0.21	1.71	0.32	0.17	1.8	0.14	0.26	1.76	0.04	0.24	NaN	NaN	NaN	1.62	0.79	0.62	1.59	0.66	0.64	1.57	0.52	0.59	1.56	0.43	0.6	1.61	0.27	0.64	1.59	0.07	0.59
840	4.2	1.75	0.98	0.43	1.57	0.92	0.28	1.68	0.86	0.25	1.65	0.66	0.19	1.61	0.52	0.22	1.62	0.44	0.21	1.71	0.32	0.17	1.8	0.14	0.26	1.75	0.04	0.24	NaN	NaN	NaN	1.62	0.8	0.62	1.59	0.66	0.65	1.57	0.51	0.59	1.56	0.43	0.6	1.61	0.27	0.64	1.59	0.07	0.59
841	4.205	1.75	0.98	0.43	1.57	0.92	0.28	1.68	0.86	0.25	1.65	0.66	0.19	1.6	0.52	0.22	1.61	0.44	0.21	1.7	0.32	0.17	1.79	0.14	0.26	1.75	0.04	0.24	NaN	NaN	NaN	1.62	0.8	0.62	1.59	0.66	0.65	1.57	0.51	0.59	1.56	0.43	0.6	1.6	0.27	0.64	1.59	0.07	0.59
842	4.21	1.75	0.98	0.43	1.57	0.92	0.28	1.68	0.86	0.25	1.65	0.66	0.19	1.6	0.52	0.22	1.61	0.44	0.2	1.7	0.32	0.16	1.79	0.15	0.25	1.75	0.04	0.24	NaN	NaN	NaN	1.62	0.8	0.62	1.59	0.66	0.65	1.57	0.51	0.59	1.56	0.43	0.6	1.6	0.26	0.64	1.59	0.07	0.59
843	4.215	1.75	0.98	0.44	1.57	0.92	0.28	1.68	0.86	0.25	1.64	0.66	0.19	1.6	0.52	0.21	1.61	0.44	0.2	1.7	0.32	0.16	1.79	0.15	0.25	1.75	0.04	0.24	NaN	NaN	NaN	1.62	0.8	0.62	1.59	0.66	0.65	1.57	0.51	0.59	1.56	0.43	0.6	1.6	0.26	0.64	1.59	0.07	0.59
844	4.22	1.75	0.98	0.44	1.57	0.92	0.28	1.68	0.86	0.25	1.64	0.66	0.19	1.59	0.53	0.21	1.6	0.44	0.2	1.69	0.32	0.16	1.79	0.15	0.25	1.75	0.04	0.24	NaN	NaN	NaN	1.62	0.8	0.62	1.59	0.66	0.65	1.57	0.51	0.59	1.56	0.43	0.6	1.6	0.26	0.65	1.59	0.07	0.59
845	4.225	1.75	0.98	0.44	1.57	0.92	0.28	1.68	0.86	0.25	1.64	0.66	0.19	1.59	0.53	0.21	1.6	0.44	0.2	1.69	0.32	0.16	1.78	0.15	0.25	1.75	0.04	0.24	NaN	NaN	NaN	1.62	0.8	0.63	1.58	0.66	0.65	1.57	0.52	0.59	1.56	0.43	0.6	1.6	0.26	0.65	1.59	0.07	0.59
846	4.23	1.75	0.98	0.44	1.57	0.92	0.28	1.68	0.86	0.25	1.64	0.66	0.19	1.59	0.53	0.21	1.6	0.45	0.2	1.68	0.32	0.16	1.78	0.15	0.25	1.75	0.04	0.24	NaN	NaN	NaN	1.61	0.79	0.63	1.58	0.66	0.65	1.57	0.52	0.59	1.56	0.43	0.6	1.6	0.26	0.65	1.59	0.07	0.59
847	4.235	1.75	0.98	0.44	1.57	0.92	0.28	1.68	0.86	0.25	1.64	0.66	0.19	1.58	0.53	0.21	1.59	0.45	0.2	1.68	0.33	0.16	1.78	0.16	0.25	1.75	0.05	0.24	NaN	NaN	NaN	1.61	0.79	0.63	1.58	0.66	0.65	1.57	0.52	0.6	1.56	0.43	0.6	1.6	0.26	0.65	1.59	0.07	0.59
848	4.24	1.75	0.98	0.44	1.57	0.92	0.28	1.68	0.85	0.25	1.64	0.66	0.19	1.58	0.53	0.21	1.59	0.45	0.2	1.68	0.33	0.16	1.78	0.16	0.24	1.74	0.05	0.23	NaN	NaN	NaN	1.61	0.79	0.63	1.58	0.66	0.65	1.57	0.52	0.6	1.56	0.43	0.6	1.6	0.26	0.65	1.59	0.07	0.59
849	4.245	1.75	0.98	0.44	1.57	0.92	0.28	1.67	0.85	0.25	1.63	0.66	0.19	1.58	0.53	0.21	1.58	0.45	0.2	1.67	0.33	0.15	1.77	0.16	0.24	1.74	0.05	0.23	NaN	NaN	NaN	1.61	0.79	0.63	1.58	0.66	0.65	1.57	0.52	0.6	1.56	0.43	0.6	1.6	0.26	0.65	1.59	0.07	0.59
850	4.25	1.74	0.98	0.44	1.57	0.92	0.28	1.67	0.85	0.25	1.63	0.66	0.19	1.57	0.53	0.21	1.58	0.45	0.2	1.67	0.33	0.15	1.77	0.16	0.24	1.74	0.05	0.23	NaN	NaN	NaN	1.61	0.79	0.63	1.58	0.66	0.65	1.57	0.52	0.6	1.56	0.43	0.6	1.6	0.26	0.65	1.59	0.07	0.59
851	4.255	1.74	0.98	0.44	1.57	0.92	0.28	1.67	0.85	0.25	1.63	0.66	0.19	1.57	0.53	0.21	1.58	0.45	0.19	1.66	0.33	0.15	1.77	0.16	0.24	1.74	0.05	0.23	NaN	NaN	NaN	1.61	0.79	0.63	1.58	0.66	0.65	1.57	0.51	0.6	1.56	0.43	0.6	1.6	0.26	0.65	1.59	0.07	0.59
852	4.26	1.74	0.98	0.44	1.57	0.92	0.28	1.67	0.85	0.25	1.63	0.66	0.19	1.57	0.53	0.21	1.57	0.45	0.19	1.66	0.33	0.15	1.77	0.16	0.24	1.74	0.05	0.23	NaN	NaN	NaN	1.6	0.79	0.63	1.58	0.66	0.65	1.57	0.51	0.6	1.56	0.43	0.61	1.6	0.26	0.65	1.59	0.07	0.59
853	4.265	1.74	0.98	0.44	1.57	0.92	0.28	1.67	0.85	0.26	1.63	0.66	0.19	1.56	0.53	0.21	1.57	0.45	0.19	1.66	0.33	0.15	1.76	0.16	0.24	1.73	0.05	0.23	NaN	NaN	NaN	1.6	0.79	0.63	1.58	0.66	0.65	1.57	0.51	0.6	1.56	0.43	0.61	1.6	0.26	0.65	1.59	0.07	0.59
854	4.27	1.74	0.98	0.44	1.57	0.92	0.28	1.67	0.85	0.26	1.63	0.66	0.19	1.56	0.53	0.21	1.57	0.45	0.19	1.65	0.33	0.15	1.76	0.17	0.23	1.73	0.06	0.23	NaN	NaN	NaN	1.6	0.79	0.63	1.58	0.66	0.65	1.57	0.51	0.6	1.56	0.43	0.61	1.6	0.26	0.65	1.59	0.07	0.59
855	4.275	1.74	0.98	0.45	1.57	0.92	0.28	1.67	0.85	0.26	1.62	0.66	0.19	1.56	0.54	0.21	1.56	0.45	0.19	1.65	0.33	0.15	1.76	0.17	0.23	1.73	0.06	0.23	NaN	NaN	NaN	1.6	0.79	0.63	1.58	0.66	0.65	1.57	0.51	0.6	1.56	0.43	0.61	1.6	0.26	0.65	1.59	0.07	0.59
856	4.28	1.74	0.98	0.45	1.57	0.92	0.28	1.67	0.85	0.26	1.62	0.66	0.19	1.56	0.54	0.21	1.56	0.45	0.19	1.65	0.34	0.15	1.76	0.17	0.23	1.72	0.06	0.22	NaN	NaN	NaN	1.6	0.8	0.63	1.57	0.66	0.65	1.57	0.51	0.6	1.56	0.43	0.61	1.6	0.26	0.65	1.59	0.07	0.59
857	4.285	1.74	0.98	0.45	1.57	0.92	0.28	1.67	0.85	0.26	1.62	0.66	0.19	1.55	0.54	0.21	1.56	0.46	0.19	1.65	0.34	0.15	1.75	0.17	0.23	1.72	0.06	0.22	NaN	NaN	NaN	1.6	0.8	0.63	1.57	0.66	0.66	1.57	0.51	0.6	1.55	0.43	0.61	1.6	0.26	0.65	1.59	0.07	0.59
858	4.29	1.74	0.98	0.45	1.57	0.92	0.28	1.67	0.85	0.26	1.62	0.66	0.19	1.55	0.54	0.21	1.56	0.46	0.19	1.64	0.34	0.15	1.75	0.17	0.23	1.72	0.06	0.22	NaN	NaN	NaN	1.6	0.8	0.63	1.57	0.66	0.66	1.57	0.51	0.6	1.55	0.43	0.61	1.6	0.26	0.65	1.59	0.07	0.59
859	4.295	1.74	0.98	0.45	1.57	0.92	0.29	1.67	0.85	0.26	1.62	0.67	0.19	1.55	0.54	0.21	1.55	0.46	0.19	1.64	0.34	0.15	1.75	0.17	0.23	1.71	0.06	0.22	NaN	NaN	NaN	1.6	0.8	0.63	1.57	0.66	0.66	1.57	0.51	0.6	1.55	0.43	0.61	1.6	0.26	0.65	1.59	0.07	0.59
860	4.3	1.74	0.98	0.45	1.57	0.92	0.29	1.67	0.85	0.26	1.62	0.67	0.19	1.55	0.54	0.21	1.55	0.46	0.19	1.64	0.34	0.15	1.75	0.17	0.23	1.71	0.06	0.22	NaN	NaN	NaN	1.6	0.8	0.64	1.57	0.66	0.66	1.57	0.51	0.6	1.55	0.43	0.61	1.6	0.26	0.65	1.59	0.07	0.59
861	4.305	1.74	0.98	0.45	1.57	0.92	0.29	1.67	0.85	0.26	1.62	0.67	0.19	1.55	0.54	0.21	1.55	0.46	0.19	1.64	0.34	0.15	1.74	0.17	0.23	1.7	0.06	0.21	NaN	NaN	NaN	1.6	0.8	0.64	1.57	0.66	0.66	1.57	0.52	0.6	1.55	0.43	0.61	1.6	0.26	0.65	1.59	0.07	0.59
862	4.31	1.74	0.98	0.45	1.57	0.92	0.29	1.67	0.85	0.26	1.61	0.67	0.19	1.54	0.54	0.21	1.55	0.46	0.19	1.63	0.34	0.15	1.74	0.17	0.23	1.7	0.06	0.21	NaN	NaN	NaN	1.6	0.8	0.64	1.57	0.66	0.66	1.57	0.52	0.6	1.55	0.43	0.61	1.6	0.26	0.65	1.59	0.07	0.59
863	4.315	1.74	0.98	0.45	1.57	0.91	0.29	1.67	0.85	0.26	1.61	0.67	0.19	1.54	0.54	0.21	1.55	0.46	0.19	1.63	0.34	0.15	1.73	0.17	0.23	1.69	0.07	0.21	NaN	NaN	NaN	1.6	0.8	0.64	1.57	0.66	0.66	1.57	0.51	0.6	1.55	0.43	0.61	1.6	0.26	0.65	1.59	0.07	0.59
864	4.32	1.73	0.98	0.45	1.57	0.91	0.29	1.67	0.85	0.26	1.61	0.67	0.19	1.54	0.54	0.21	1.54	0.46	0.19	1.63	0.34	0.15	1.73	0.16	0.23	1.68	0.07	0.2	NaN	NaN	NaN	1.6	0.8	0.64	1.57	0.66	0.66	1.57	0.51	0.6	1.55	0.43	0.61	1.6	0.26	0.65	1.59	0.07	0.59
865	4.325	1.73	0.98	0.45	1.57	0.91	0.29	1.67	0.85	0.26	1.61	0.67	0.19	1.54	0.54	0.21	1.54	0.46	0.19	1.63	0.34	0.15	1.72	0.16	0.23	1.68	0.07	0.2	NaN	NaN	NaN	1.6	0.8	0.64	1.57	0.66	0.66	1.57	0.52	0.6	1.55	0.43	0.61	1.6	0.26	0.65	1.59	0.07	0.59
866	4.33	1.73	0.98	0.45	1.57	0.91	0.29	1.66	0.85	0.26	1.61	0.67	0.19	1.54	0.54	0.21	1.54	0.46	0.19	1.63	0.34	0.15	1.72	0.16	0.23	1.67	0.07	0.2	NaN	NaN	NaN	1.6	0.8	0.64	1.57	0.66	0.66	1.57	0.52	0.61	1.55	0.43	0.61	1.6	0.26	0.65	1.59	0.07	0.59
867	4.335	1.73	0.98	0.45	1.56	0.92	0.29	1.66	0.85	0.26	1.61	0.67	0.19	1.54	0.54	0.21	1.54	0.46	0.19	1.62	0.34	0.15	1.71	0.16	0.23	1.66	0.07	0.2	NaN	NaN	NaN	1.6	0.8	0.64	1.57	0.66	0.66	1.56	0.52	0.61	1.55	0.43	0.61	1.6	0.26	0.65	1.59	0.07	0.59
868	4.34	1.73	0.98	0.45	1.56	0.92	0.29	1.66	0.85	0.26	1.61	0.67	0.19	1.54	0.54	0.21	1.54	0.46	0.19	1.62	0.34	0.15	1.71	0.16	0.22	1.66	0.07	0.19	NaN	NaN	NaN	1.59	0.8	0.64	1.57	0.66	0.66	1.56	0.52	0.61	1.55	0.43	0.61	1.6	0.26	0.65	1.59	0.07	0.59
869	4.345	1.73	0.98	0.45	1.56	0.91	0.29	1.66	0.85	0.26	1.61	0.67	0.2	1.54	0.54	0.21	1.54	0.46	0.19	1.62	0.34	0.15	1.7	0.15	0.22	1.65	0.06	0.19	NaN	NaN	NaN	1.59	0.8	0.64	1.57	0.66	0.66	1.56	0.52	0.61	1.55	0.43	0.61	1.6	0.26	0.65	1.59	0.07	0.59
870	4.35	1.73	0.98	0.45	1.56	0.91	0.29	1.66	0.85	0.26	1.61	0.67	0.2	1.54	0.54	0.21	1.54	0.46	0.19	1.62	0.34	0.15	1.7	0.15	0.22	1.64	0.06	0.19	NaN	NaN	NaN	1.59	0.8	0.64	1.57	0.66	0.66	1.56	0.51	0.61	1.55	0.43	0.61	1.6	0.26	0.65	1.59	0.07	0.59
871	4.355	1.73	0.98	0.45	1.56	0.91	0.29	1.66	0.85	0.26	1.61	0.67	0.2	1.53	0.54	0.21	1.54	0.46	0.19	1.61	0.33	0.14	1.69	0.15	0.22	1.63	0.06	0.19	NaN	NaN	NaN	1.59	0.8	0.64	1.57	0.66	0.66	1.56	0.51	0.61	1.55	0.43	0.61	1.6	0.26	0.65	1.59	0.07	0.59
872	4.36	1.73	0.98	0.45	1.56	0.91	0.29	1.66	0.85	0.26	1.61	0.67	0.2	1.53	0.54	0.21	1.54	0.46	0.19	1.61	0.33	0.14	1.68	0.14	0.22	1.63	0.06	0.19	NaN	NaN	NaN	1.59	0.8	0.64	1.57	0.66	0.66	1.56	0.51	0.61	1.55	0.43	0.61	1.6	0.26	0.65	1.59	0.07	0.59
873	4.365	1.73	0.98	0.45	1.56	0.91	0.29	1.66	0.85	0.26	1.61	0.67	0.2	1.53	0.54	0.21	1.53	0.46	0.2	1.61	0.33	0.14	1.68	0.14	0.22	1.62	0.05	0.19	NaN	NaN	NaN	1.59	0.8	0.64	1.57	0.66	0.66	1.56	0.51	0.61	1.55	0.43	0.61	1.6	0.26	0.65	1.59	0.07	0.59
874	4.37	1.73	0.98	0.46	1.56	0.91	0.29	1.66	0.85	0.26	1.61	0.67	0.2	1.53	0.54	0.21	1.53	0.46	0.2	1.6	0.33	0.14	1.67	0.14	0.22	1.61	0.05	0.19	NaN	NaN	NaN	1.59	0.8	0.64	1.57	0.66	0.66	1.56	0.51	0.61	1.55	0.43	0.61	1.6	0.26	0.65	1.59	0.07	0.59
875	4.375	1.73	0.98	0.46	1.56	0.91	0.29	1.66	0.85	0.26	1.61	0.67	0.2	1.53	0.54	0.21	1.53	0.46	0.2	1.6	0.33	0.14	1.66	0.13	0.22	1.6	0.05	0.19	NaN	NaN	NaN	1.59	0.8	0.64	1.56	0.66	0.66	1.56	0.51	0.61	1.55	0.43	0.61	1.6	0.26	0.65	1.59	0.07	0.59
876	4.38	1.73	0.98	0.46	1.56	0.91	0.29	1.66	0.85	0.27	1.61	0.67	0.2	1.53	0.54	0.21	1.53	0.46	0.2	1.59	0.33	0.14	1.65	0.13	0.22	1.59	0.05	0.19	NaN	NaN	NaN	1.59	0.8	0.64	1.56	0.66	0.66	1.56	0.51	0.61	1.55	0.43	0.61	1.6	0.26	0.65	1.59	0.07	0.59
877	4.385	1.73	0.98	0.46	1.56	0.91	0.29	1.66	0.85	0.27	1.61	0.67	0.2	1.53	0.54	0.22	1.53	0.46	0.2	1.59	0.32	0.14	1.65	0.13	0.22	1.58	0.05	0.18	NaN	NaN	NaN	1.59	0.8	0.64	1.56	0.66	0.66	1.56	0.51	0.61	1.55	0.43	0.61	1.6	0.26	0.65	1.59	0.07	0.59
878	4.39	1.72	0.98	0.46	1.56	0.91	0.29	1.66	0.85	0.27	1.6	0.66	0.2	1.53	0.54	0.22	1.53	0.46	0.2	1.58	0.32	0.14	1.64	0.12	0.21	1.57	0.04	0.18	NaN	NaN	NaN	1.59	0.8	0.64	1.56	0.66	0.66	1.56	0.51	0.61	1.55	0.43	0.61	1.6	0.26	0.65	1.59	0.07	0.59
879	4.395	1.72	0.98	0.46	1.56	0.91	0.29	1.66	0.85	0.27	1.61	0.66	0.2	1.53	0.54	0.22	1.53	0.46	0.2	1.58	0.32	0.14	1.63	0.12	0.21	1.56	0.04	0.18	NaN	NaN	NaN	1.59	0.8	0.64	1.56	0.66	0.66	1.56	0.51	0.61	1.55	0.43	0.62	1.6	0.26	0.65	1.59	0.07	0.59
880	4.4	1.72	0.98	0.46	1.56	0.91	0.29	1.66	0.85	0.27	1.61	0.66	0.2	1.53	0.54	0.22	1.52	0.45	0.2	1.57	0.32	0.14	1.62	0.12	0.21	1.55	0.04	0.18	NaN	NaN	NaN	1.59	0.8	0.64	1.56	0.66	0.66	1.56	0.51	0.61	1.55	0.43	0.62	1.6	0.26	0.65	1.59	0.07	0.59
881	4.405	1.72	0.98	0.46	1.56	0.91	0.29	1.66	0.85	0.27	1.61	0.66	0.2	1.53	0.54	0.22	1.52	0.45	0.2	1.57	0.32	0.14	1.62	0.12	0.21	1.54	0.04	0.18	NaN	NaN	NaN	1.59	0.8	0.64	1.56	0.66	0.66	1.56	0.51	0.61	1.55	0.43	0.62	1.6	0.26	0.65	1.59	0.07	0.59
882	4.41	1.72	0.98	0.46	1.56	0.91	0.29	1.66	0.85	0.27	1.61	0.66	0.2	1.53	0.54	0.22	1.52	0.45	0.2	1.57	0.31	0.14	1.61	0.11	0.21	1.53	0.04	0.18	NaN	NaN	NaN	1.58	0.8	0.64	1.56	0.66	0.66	1.56	0.51	0.61	1.55	0.43	0.62	1.6	0.26	0.65	1.59	0.07	0.59
883	4.415	1.72	0.98	0.46	1.56	0.91	0.29	1.66	0.85	0.27	1.61	0.66	0.21	1.53	0.54	0.22	1.52	0.45	0.2	1.56	0.31	0.14	1.6	0.11	0.21	1.53	0.04	0.18	NaN	NaN	NaN	1.58	0.8	0.64	1.56	0.66	0.66	1.56	0.51	0.61	1.55	0.43	0.62	1.6	0.26	0.65	1.59	0.07	0.59
884	4.42	1.72	0.98	0.46	1.56	0.91	0.29	1.66	0.85	0.27	1.6	0.66	0.21	1.53	0.54	0.22	1.52	0.45	0.2	1.56	0.31	0.15	1.6	0.11	0.21	1.52	0.04	0.18	NaN	NaN	NaN	1.58	0.8	0.64	1.56	0.66	0.66	1.56	0.51	0.61	1.55	0.43	0.62	1.6	0.26	0.66	1.59	0.07	0.59
885	4.425	1.72	0.98	0.46	1.56	0.91	0.29	1.66	0.85	0.27	1.6	0.66	0.21	1.53	0.54	0.22	1.52	0.45	0.2	1.56	0.31	0.15	1.59	0.11	0.21	1.51	0.04	0.18	NaN	NaN	NaN	1.58	0.8	0.64	1.56	0.66	0.66	1.56	0.51	0.61	1.55	0.43	0.62	1.6	0.26	0.66	1.59	0.07	0.59
886	4.43	1.72	0.98	0.46	1.56	0.91	0.29	1.66	0.85	0.27	1.6	0.66	0.21	1.53	0.54	0.22	1.51	0.45	0.21	1.55	0.31	0.15	1.58	0.11	0.21	1.5	0.04	0.18	NaN	NaN	NaN	1.58	0.8	0.64	1.56	0.66	0.66	1.56	0.51	0.61	1.55	0.43	0.62	1.6	0.26	0.66	1.59	0.07	0.59
887	4.435	1.72	0.98	0.46	1.56	0.91	0.29	1.66	0.85	0.27	1.6	0.66	0.21	1.53	0.54	0.22	1.51	0.45	0.21	1.55	0.31	0.15	1.58	0.1	0.22	1.49	0.04	0.18	NaN	NaN	NaN	1.58	0.8	0.64	1.56	0.66	0.66	1.56	0.51	0.61	1.55	0.43	0.62	1.6	0.26	0.66	1.59	0.07	0.59
888	4.44	1.72	0.98	0.46	1.56	0.91	0.29	1.66	0.85	0.27	1.6	0.66	0.21	1.53	0.53	0.23	1.51	0.45	0.21	1.55	0.31	0.15	1.57	0.1	0.22	1.49	0.04	0.18	NaN	NaN	NaN	1.58	0.8	0.64	1.55	0.66	0.66	1.56	0.51	0.61	1.55	0.43	0.62	1.6	0.26	0.66	1.59	0.07	0.59
889	4.445	1.72	0.98	0.46	1.56	0.91	0.29	1.66	0.85	0.27	1.6	0.66	0.21	1.52	0.53	0.23	1.51	0.45	0.21	1.54	0.31	0.15	1.57	0.1	0.22	1.48	0.04	0.18	NaN	NaN	NaN	1.57	0.8	0.64	1.55	0.66	0.66	1.56	0.51	0.61	1.55	0.43	0.62	1.6	0.26	0.66	1.59	0.07	0.59
890	4.45	1.72	0.98	0.46	1.56	0.91	0.29	1.66	0.85	0.27	1.6	0.66	0.21	1.52	0.53	0.23	1.51	0.45	0.21	1.54	0.31	0.15	1.56	0.1	0.22	1.47	0.04	0.18	NaN	NaN	NaN	1.57	0.8	0.64	1.55	0.66	0.66	1.56	0.52	0.61	1.55	0.43	0.62	1.6	0.26	0.66	1.59	0.07	0.59
891	4.455	1.71	0.98	0.46	1.56	0.91	0.29	1.66	0.85	0.27	1.6	0.66	0.21	1.52	0.53	0.23	1.51	0.45	0.21	1.54	0.31	0.15	1.55	0.1	0.22	1.47	0.04	0.18	NaN	NaN	NaN	1.57	0.8	0.64	1.55	0.66	0.66	1.56	0.52	0.61	1.55	0.43	0.62	1.6	0.26	0.66	1.59	0.07	0.59
892	4.46	1.71	0.98	0.46	1.55	0.91	0.29	1.66	0.85	0.27	1.6	0.66	0.21	1.52	0.53	0.23	1.51	0.45	0.21	1.54	0.3	0.15	1.55	0.1	0.22	1.46	0.04	0.18	NaN	NaN	NaN	1.57	0.8	0.64	1.55	0.66	0.66	1.56	0.52	0.61	1.55	0.43	0.62	1.6	0.26	0.66	1.59	0.07	0.59
893	4.465	1.71	0.98	0.46	1.55	0.91	0.29	1.66	0.85	0.27	1.6	0.66	0.21	1.52	0.53	0.23	1.51	0.45	0.21	1.54	0.3	0.15	1.54	0.1	0.22	1.46	0.04	0.18	NaN	NaN	NaN	1.57	0.8	0.64	1.55	0.66	0.66	1.56	0.52	0.61	1.55	0.43	0.62	1.6	0.26	0.66	1.59	0.07	0.59
894	4.47	1.71	0.98	0.46	1.55	0.91	0.29	1.65	0.85	0.27	1.6	0.66	0.21	1.52	0.53	0.23	1.5	0.45	0.21	1.53	0.3	0.16	1.54	0.1	0.22	1.45	0.04	0.19	NaN	NaN	NaN	1.57	0.8	0.64	1.55	0.66	0.66	1.56	0.52	0.61	1.55	0.43	0.62	1.6	0.26	0.66	1.59	0.07	0.59
895	4.475	1.71	0.98	0.46	1.55	0.91	0.29	1.65	0.85	0.27	1.6	0.65	0.21	1.52	0.53	0.23	1.5	0.45	0.21	1.53	0.3	0.16	1.54	0.09	0.22	1.45	0.04	0.19	NaN	NaN	NaN	1.57	0.8	0.64	1.55	0.66	0.66	1.56	0.52	0.61	1.55	0.43	0.62	1.6	0.26	0.66	1.59	0.07	0.59
896	4.48	1.71	0.98	0.46	1.55	0.91	0.29	1.65	0.84	0.27	1.6	0.65	0.21	1.52	0.53	0.23	1.5	0.44	0.22	1.53	0.3	0.16	1.53	0.09	0.23	1.44	0.04	0.19	NaN	NaN	NaN	1.57	0.8	0.64	1.55	0.66	0.66	1.55	0.52	0.61	1.55	0.43	0.62	1.6	0.26	0.66	1.59	0.07	0.59
897	4.485	1.71	0.98	0.46	1.55	0.91	0.29	1.65	0.84	0.27	1.6	0.65	0.21	1.52	0.53	0.23	1.5	0.44	0.22	1.53	0.3	0.16	1.53	0.09	0.23	1.44	0.04	0.19	NaN	NaN	NaN	1.57	0.8	0.64	1.55	0.66	0.66	1.55	0.52	0.61	1.55	0.43	0.62	1.6	0.26	0.66	1.59	0.07	0.59
898	4.49	1.71	0.98	0.46	1.55	0.9	0.29	1.65	0.84	0.27	1.59	0.65	0.21	1.52	0.53	0.23	1.5	0.44	0.22	1.52	0.3	0.16	1.52	0.09	0.23	1.44	0.04	0.19	NaN	NaN	NaN	1.57	0.8	0.64	1.55	0.66	0.66	1.55	0.51	0.61	1.55	0.43	0.62	1.6	0.26	0.66	1.59	0.07	0.59
899	4.495	1.71	0.98	0.45	1.55	0.9	0.29	1.65	0.84	0.27	1.59	0.65	0.21	1.51	0.53	0.24	1.5	0.44	0.22	1.52	0.3	0.16	1.52	0.09	0.23	1.43	0.04	0.19	NaN	NaN	NaN	1.57	0.8	0.64	1.55	0.66	0.66	1.55	0.51	0.61	1.55	0.43	0.62	1.6	0.26	0.66	1.59	0.07	0.59
900	4.5	1.71	0.98	0.45	1.55	0.9	0.29	1.65	0.84	0.27	1.59	0.65	0.21	1.51	0.53	0.24	1.5	0.44	0.22	1.52	0.3	0.16	1.52	0.09	0.23	1.43	0.04	0.19	NaN	NaN	NaN	1.56	0.8	0.64	1.54	0.66	0.66	1.55	0.51	0.61	1.54	0.43	0.62	1.6	0.26	0.66	1.59	0.07	0.59
901	4.505	1.71	0.98	0.45	1.54	0.9	0.29	1.65	0.84	0.27	1.59	0.65	0.21	1.51	0.53	0.24	1.49	0.44	0.22	1.52	0.3	0.17	1.51	0.09	0.24	1.43	0.04	0.2	NaN	NaN	NaN	1.56	0.8	0.64	1.54	0.66	0.66	1.55	0.51	0.61	1.54	0.43	0.62	1.6	0.26	0.66	1.59	0.07	0.59
902	4.51	1.71	0.98	0.45	1.55	0.9	0.28	1.64	0.84	0.27	1.59	0.65	0.21	1.51	0.53	0.24	1.49	0.44	0.22	1.51	0.29	0.17	1.51	0.09	0.24	1.42	0.03	0.2	NaN	NaN	NaN	1.56	0.8	0.64	1.54	0.66	0.66	1.55	0.51	0.61	1.54	0.43	0.62	1.6	0.26	0.66	1.59	0.07	0.59
903	4.515	1.7	0.98	0.45	1.54	0.9	0.28	1.64	0.84	0.27	1.59	0.65	0.21	1.51	0.52	0.24	1.49	0.44	0.22	1.51	0.29	0.17	1.51	0.09	0.24	1.42	0.03	0.2	NaN	NaN	NaN	1.56	0.8	0.64	1.54	0.66	0.66	1.55	0.51	0.61	1.54	0.43	0.62	1.6	0.26	0.66	1.59	0.07	0.59
904	4.52	1.7	0.98	0.45	1.54	0.9	0.28	1.64	0.84	0.27	1.59	0.65	0.22	1.51	0.52	0.24	1.49	0.44	0.22	1.51	0.29	0.17	1.51	0.09	0.24	1.42	0.03	0.2	NaN	NaN	NaN	1.56	0.8	0.64	1.54	0.66	0.66	1.55	0.51	0.61	1.54	0.43	0.62	1.6	0.26	0.66	1.59	0.07	0.59
905	4.525	1.7	0.98	0.45	1.54	0.9	0.28	1.64	0.84	0.27	1.58	0.65	0.22	1.51	0.52	0.24	1.49	0.44	0.23	1.51	0.29	0.17	1.51	0.08	0.24	1.42	0.03	0.21	NaN	NaN	NaN	1.56	0.8	0.64	1.54	0.66	0.66	1.55	0.51	0.61	1.54	0.43	0.62	1.6	0.26	0.66	1.59	0.07	0.59
906	4.53	1.7	0.98	0.45	1.54	0.9	0.28	1.64	0.84	0.27	1.58	0.65	0.22	1.5	0.52	0.24	1.49	0.44	0.23	1.51	0.29	0.17	1.5	0.08	0.24	1.41	0.03	0.21	NaN	NaN	NaN	1.56	0.8	0.64	1.54	0.66	0.66	1.55	0.51	0.61	1.54	0.43	0.62	1.59	0.26	0.66	1.59	0.07	0.59
907	4.535	1.7	0.98	0.45	1.54	0.9	0.28	1.64	0.84	0.27	1.58	0.65	0.22	1.5	0.52	0.24	1.49	0.43	0.23	1.5	0.29	0.17	1.5	0.08	0.25	1.41	0.03	0.21	NaN	NaN	NaN	1.56	0.8	0.64	1.54	0.66	0.66	1.55	0.51	0.61	1.54	0.43	0.62	1.59	0.26	0.65	1.59	0.07	0.59
908	4.54	1.7	0.98	0.45	1.53	0.9	0.28	1.63	0.84	0.27	1.58	0.64	0.22	1.5	0.52	0.25	1.48	0.43	0.23	1.5	0.29	0.18	1.5	0.08	0.25	1.41	0.03	0.21	NaN	NaN	NaN	1.56	0.8	0.64	1.54	0.66	0.66	1.55	0.51	0.61	1.54	0.43	0.61	1.59	0.26	0.65	1.59	0.07	0.59
909	4.545	1.7	0.98	0.45	1.53	0.9	0.28	1.63	0.84	0.26	1.57	0.64	0.22	1.5	0.52	0.25	1.48	0.43	0.23	1.5	0.29	0.18	1.5	0.08	0.25	1.41	0.03	0.22	NaN	NaN	NaN	1.56	0.8	0.64	1.54	0.66	0.66	1.54	0.51	0.61	1.54	0.43	0.61	1.59	0.26	0.65	1.59	0.07	0.59
910	4.55	1.7	0.98	0.44	1.53	0.9	0.28	1.63	0.84	0.26	1.57	0.64	0.22	1.5	0.52	0.25	1.48	0.43	0.23	1.5	0.28	0.18	1.5	0.08	0.25	1.41	0.03	0.22	NaN	NaN	NaN	1.56	0.8	0.64	1.54	0.66	0.66	1.54	0.51	0.61	1.54	0.43	0.61	1.59	0.26	0.65	1.59	0.07	0.59
911	4.555	1.7	0.98	0.44	1.53	0.9	0.28	1.63	0.84	0.26	1.57	0.64	0.22	1.5	0.52	0.25	1.48	0.43	0.23	1.5	0.28	0.18	1.5	0.08	0.25	1.41	0.03	0.22	NaN	NaN	NaN	1.55	0.8	0.64	1.54	0.66	0.66	1.54	0.51	0.61	1.54	0.43	0.61	1.59	0.26	0.65	1.59	0.07	0.59
912	4.56	1.69	0.98	0.44	1.53	0.9	0.28	1.63	0.83	0.26	1.57	0.64	0.22	1.5	0.52	0.25	1.48	0.43	0.24	1.49	0.28	0.18	1.5	0.08	0.25	1.41	0.03	0.22	NaN	NaN	NaN	1.55	0.8	0.64	1.53	0.66	0.66	1.54	0.51	0.61	1.54	0.43	0.61	1.59	0.26	0.65	1.59	0.07	0.59
913	4.565	1.69	0.97	0.44	1.53	0.9	0.28	1.62	0.83	0.26	1.57	0.64	0.22	1.5	0.51	0.25	1.48	0.43	0.24	1.49	0.28	0.18	1.5	0.08	0.25	1.41	0.03	0.22	NaN	NaN	NaN	1.55	0.8	0.64	1.53	0.66	0.66	1.54	0.51	0.6	1.54	0.43	0.61	1.59	0.26	0.65	1.59	0.07	0.59
914	4.57	1.69	0.97	0.44	1.52	0.9	0.28	1.62	0.83	0.26	1.56	0.64	0.22	1.49	0.51	0.25	1.48	0.43	0.24	1.49	0.28	0.18	1.5	0.08	0.25	1.41	0.03	0.22	NaN	NaN	NaN	1.55	0.8	0.64	1.53	0.66	0.66	1.54	0.51	0.6	1.53	0.43	0.61	1.59	0.26	0.65	1.59	0.07	0.59
915	4.575	1.69	0.97	0.44	1.52	0.9	0.28	1.62	0.83	0.26	1.56	0.64	0.22	1.49	0.51	0.25	1.47	0.43	0.24	1.49	0.28	0.18	1.5	0.08	0.25	1.41	0.03	0.22	NaN	NaN	NaN	1.55	0.8	0.63	1.53	0.66	0.66	1.54	0.51	0.6	1.53	0.43	0.61	1.59	0.26	0.65	1.59	0.07	0.59
916	4.58	1.69	0.97	0.44	1.52	0.9	0.28	1.62	0.83	0.26	1.56	0.64	0.22	1.49	0.51	0.25	1.47	0.43	0.24	1.49	0.28	0.18	1.5	0.08	0.25	1.41	0.03	0.22	NaN	NaN	NaN	1.55	0.8	0.63	1.53	0.66	0.66	1.54	0.51	0.6	1.53	0.43	0.61	1.59	0.26	0.65	1.59	0.07	0.59
917	4.585	1.69	0.97	0.44	1.52	0.9	0.28	1.62	0.83	0.26	1.56	0.64	0.22	1.49	0.51	0.25	1.47	0.43	0.24	1.49	0.28	0.18	1.5	0.08	0.25	1.41	0.03	0.22	NaN	NaN	NaN	1.55	0.8	0.63	1.53	0.66	0.66	1.54	0.51	0.6	1.53	0.43	0.61	1.59	0.26	0.65	1.59	0.07	0.59
918	4.59	1.69	0.97	0.43	1.52	0.9	0.28	1.61	0.83	0.26	1.56	0.64	0.22	1.49	0.52	0.25	1.47	0.43	0.24	1.48	0.28	0.18	1.5	0.08	0.25	1.41	0.03	0.22	NaN	NaN	NaN	1.55	0.8	0.63	1.53	0.66	0.66	1.54	0.51	0.6	1.53	0.43	0.61	1.59	0.26	0.65	1.59	0.07	0.59
919	4.595	1.69	0.97	0.43	1.52	0.9	0.28	1.61	0.83	0.26	1.55	0.64	0.22	1.49	0.52	0.25	1.47	0.43	0.24	1.48	0.28	0.18	1.5	0.08	0.25	1.41	0.03	0.22	NaN	NaN	NaN	1.55	0.8	0.63	1.53	0.66	0.66	1.54	0.51	0.6	1.53	0.43	0.61	1.59	0.26	0.65	1.59	0.07	0.59
920	4.6	1.69	0.97	0.43	1.51	0.9	0.28	1.61	0.83	0.26	1.55	0.64	0.21	1.48	0.52	0.25	1.47	0.43	0.24	1.48	0.28	0.18	1.5	0.08	0.25	1.41	0.03	0.22	NaN	NaN	NaN	1.55	0.8	0.63	1.53	0.66	0.65	1.53	0.51	0.6	1.53	0.43	0.61	1.59	0.26	0.65	1.59	0.07	0.59
921	4.605	1.68	0.97	0.43	1.51	0.9	0.28	1.61	0.84	0.26	1.55	0.64	0.21	1.48	0.52	0.25	1.47	0.43	0.24	1.48	0.28	0.18	1.5	0.08	0.25	1.41	0.03	0.22	NaN	NaN	NaN	1.55	0.8	0.63	1.53	0.66	0.65	1.53	0.51	0.6	1.53	0.43	0.61	1.59	0.26	0.65	1.59	0.07	0.59
922	4.61	1.68	0.97	0.43	1.51	0.9	0.27	1.6	0.84	0.26	1.54	0.64	0.21	1.48	0.52	0.25	1.46	0.43	0.23	1.48	0.28	0.18	1.5	0.08	0.25	1.41	0.03	0.22	NaN	NaN	NaN	1.55	0.8	0.63	1.52	0.66	0.65	1.53	0.51	0.6	1.53	0.43	0.61	1.59	0.26	0.65	1.59	0.07	0.59
923	4.615	1.68	0.97	0.43	1.51	0.9	0.27	1.6	0.84	0.25	1.54	0.65	0.21	1.48	0.52	0.25	1.46	0.43	0.23	1.48	0.28	0.18	1.5	0.08	0.25	1.41	0.03	0.22	NaN	NaN	NaN	1.54	0.8	0.63	1.52	0.66	0.65	1.53	0.51	0.6	1.53	0.43	0.61	1.59	0.26	0.65	1.59	0.07	0.59
924	4.62	1.68	0.97	0.43	1.51	0.9	0.27	1.6	0.84	0.25	1.54	0.65	0.21	1.48	0.52	0.24	1.46	0.43	0.23	1.48	0.28	0.18	1.5	0.08	0.25	1.41	0.03	0.22	NaN	NaN	NaN	1.54	0.8	0.63	1.52	0.66	0.65	1.53	0.51	0.6	1.53	0.43	0.61	1.59	0.26	0.65	1.59	0.07	0.59
925	4.625	1.68	0.98	0.43	1.5	0.9	0.27	1.6	0.84	0.25	1.54	0.65	0.21	1.48	0.52	0.24	1.46	0.43	0.23	1.48	0.28	0.18	1.5	0.08	0.25	1.41	0.03	0.22	NaN	NaN	NaN	1.54	0.8	0.63	1.52	0.66	0.65	1.53	0.51	0.6	1.53	0.43	0.61	1.59	0.26	0.65	1.59	0.07	0.59
926	4.63	1.68	0.98	0.43	1.5	0.9	0.27	1.6	0.84	0.25	1.53	0.65	0.2	1.47	0.52	0.24	1.46	0.43	0.23	1.48	0.28	0.18	1.5	0.08	0.25	1.41	0.03	0.22	NaN	NaN	NaN	1.54	0.8	0.63	1.52	0.66	0.65	1.53	0.51	0.6	1.53	0.43	0.6	1.59	0.26	0.65	1.59	0.07	0.59
927	4.635	1.68	0.98	0.43	1.5	0.9	0.27	1.6	0.84	0.25	1.53	0.65	0.2	1.47	0.52	0.24	1.46	0.43	0.23	1.48	0.28	0.18	1.5	0.08	0.25	1.41	0.03	0.22	NaN	NaN	NaN	1.54	0.8	0.63	1.52	0.66	0.65	1.53	0.51	0.6	1.53	0.43	0.6	1.59	0.27	0.65	1.59	0.07	0.59
928	4.64	1.68	0.98	0.43	1.5	0.9	0.27	1.6	0.84	0.25	1.53	0.65	0.2	1.47	0.52	0.24	1.46	0.43	0.23	1.48	0.28	0.18	1.5	0.08	0.25	1.41	0.03	0.22	NaN	NaN	NaN	1.54	0.8	0.63	1.52	0.66	0.65	1.53	0.51	0.6	1.52	0.43	0.6	1.59	0.27	0.65	1.59	0.07	0.59
929	4.645	1.67	0.98	0.42	1.5	0.9	0.27	1.59	0.84	0.25	1.53	0.65	0.2	1.47	0.52	0.24	1.46	0.43	0.23	1.48	0.28	0.17	1.5	0.08	0.25	1.41	0.03	0.22	NaN	NaN	NaN	1.54	0.8	0.62	1.52	0.66	0.65	1.53	0.51	0.59	1.52	0.43	0.6	1.59	0.27	0.65	1.59	0.07	0.59
930	4.65	1.67	0.98	0.42	1.5	0.9	0.27	1.59	0.84	0.25	1.53	0.65	0.2	1.48	0.52	0.24	1.46	0.43	0.23	1.48	0.28	0.17	1.5	0.08	0.25	1.41	0.03	0.22	NaN	NaN	NaN	1.54	0.8	0.62	1.52	0.66	0.65	1.53	0.51	0.59	1.52	0.43	0.6	1.58	0.27	0.65	1.58	0.07	0.59
931	4.655	1.67	0.98	0.42	1.5	0.9	0.27	1.59	0.84	0.25	1.53	0.65	0.2	1.48	0.52	0.24	1.46	0.43	0.23	1.48	0.28	0.17	1.5	0.08	0.25	1.41	0.03	0.22	NaN	NaN	NaN	1.54	0.8	0.62	1.52	0.66	0.65	1.53	0.51	0.59	1.52	0.43	0.6	1.58	0.27	0.65	1.58	0.07	0.59
932	4.66	1.67	0.98	0.42	1.49	0.9	0.27	1.59	0.84	0.25	1.53	0.65	0.2	1.48	0.52	0.24	1.46	0.43	0.23	1.48	0.28	0.17	1.5	0.08	0.25	1.41	0.03	0.22	NaN	NaN	NaN	1.54	0.8	0.62	1.52	0.66	0.64	1.53	0.51	0.59	1.52	0.43	0.6	1.58	0.27	0.65	1.58	0.07	0.59
933	4.665	1.67	0.98	0.42	1.49	0.9	0.27	1.59	0.84	0.24	1.53	0.65	0.2	1.48	0.52	0.24	1.46	0.43	0.23	1.48	0.28	0.17	1.5	0.08	0.25	1.41	0.03	0.22	NaN	NaN	NaN	1.54	0.8	0.62	1.52	0.66	0.64	1.52	0.51	0.59	1.52	0.43	0.6	1.58	0.27	0.64	1.58	0.07	0.59
934	4.67	1.67	0.98	0.42	1.49	0.91	0.26	1.59	0.84	0.24	1.53	0.65	0.2	1.48	0.52	0.24	1.46	0.43	0.23	1.48	0.28	0.17	1.5	0.08	0.25	1.41	0.03	0.22	NaN	NaN	NaN	1.54	0.8	0.62	1.52	0.66	0.64	1.52	0.51	0.59	1.52	0.43	0.6	1.58	0.27	0.64	1.58	0.08	0.59
935	4.675	1.67	0.98	0.42	1.49	0.91	0.26	1.59	0.84	0.24	1.53	0.65	0.2	1.48	0.52	0.24	1.46	0.43	0.23	1.48	0.28	0.17	1.5	0.08	0.25	1.41	0.03	0.22	NaN	NaN	NaN	1.54	0.8	0.62	1.52	0.66	0.64	1.52	0.51	0.59	1.52	0.43	0.6	1.58	0.27	0.64	1.58	0.08	0.59
936	4.68	1.67	0.98	0.41	1.49	0.91	0.26	1.59	0.84	0.24	1.53	0.65	0.2	1.48	0.52	0.24	1.46	0.43	0.23	1.48	0.28	0.17	1.5	0.08	0.25	1.41	0.03	0.22	NaN	NaN	NaN	1.54	0.8	0.62	1.52	0.66	0.64	1.52	0.51	0.59	1.52	0.43	0.6	1.58	0.27	0.64	1.58	0.08	0.59
937	4.685	1.67	0.98	0.41	1.49	0.91	0.26	1.58	0.84	0.24	1.53	0.65	0.2	1.48	0.52	0.24	1.46	0.43	0.23	1.48	0.28	0.17	1.5	0.08	0.25	1.41	0.03	0.22	NaN	NaN	NaN	1.54	0.8	0.62	1.52	0.66	0.64	1.52	0.51	0.59	1.52	0.43	0.6	1.58	0.27	0.64	1.58	0.08	0.59
938	4.69	1.67	0.98	0.41	1.49	0.91	0.26	1.58	0.84	0.24	1.53	0.65	0.2	1.48	0.52	0.24	1.46	0.43	0.23	1.48	0.28	0.17	1.5	0.08	0.25	1.41	0.03	0.22	NaN	NaN	NaN	1.54	0.8	0.62	1.51	0.66	0.64	1.52	0.51	0.59	1.52	0.43	0.59	1.58	0.27	0.64	1.58	0.08	0.59
939	4.695	1.66	0.98	0.41	1.48	0.91	0.26	1.58	0.84	0.24	1.53	0.65	0.2	1.48	0.52	0.24	1.46	0.43	0.23	1.48	0.28	0.17	1.5	0.08	0.25	1.41	0.03	0.22	NaN	NaN	NaN	1.54	0.8	0.61	1.51	0.66	0.64	1.52	0.51	0.58	1.52	0.43	0.59	1.58	0.27	0.64	1.58	0.08	0.59
940	4.7	1.66	0.98	0.41	1.48	0.91	0.26	1.58	0.84	0.23	1.53	0.65	0.2	1.48	0.52	0.24	1.46	0.43	0.23	1.48	0.28	0.17	1.5	0.07	0.25	1.41	0.03	0.22	NaN	NaN	NaN	1.54	0.8	0.61	1.51	0.66	0.64	1.52	0.51	0.58	1.52	0.43	0.59	1.58	0.27	0.64	1.58	0.08	0.59
941	4.705	1.66	0.98	0.41	1.48	0.91	0.26	1.58	0.84	0.23	1.54	0.65	0.2	1.48	0.52	0.24	1.46	0.43	0.23	1.48	0.28	0.17	1.5	0.07	0.25	1.41	0.03	0.22	NaN	NaN	NaN	1.54	0.8	0.61	1.51	0.66	0.64	1.52	0.51	0.58	1.52	0.43	0.59	1.58	0.27	0.64	1.58	0.08	0.59
942	4.71	1.66	0.98	0.41	1.48	0.91	0.26	1.58	0.84	0.23	1.54	0.65	0.2	1.48	0.52	0.24	1.46	0.43	0.23	1.48	0.28	0.17	1.5	0.07	0.25	1.41	0.03	0.22	NaN	NaN	NaN	1.53	0.8	0.61	1.51	0.66	0.63	1.52	0.51	0.58	1.51	0.43	0.59	1.58	0.27	0.64	1.58	0.08	0.59
943	4.715	1.66	0.98	0.41	1.48	0.91	0.25	1.58	0.85	0.23	1.53	0.65	0.2	1.48	0.52	0.24	1.46	0.43	0.22	1.48	0.28	0.17	1.5	0.07	0.25	1.41	0.03	0.22	NaN	NaN	NaN	1.53	0.8	0.61	1.51	0.66	0.63	1.52	0.51	0.58	1.51	0.43	0.59	1.58	0.27	0.64	1.58	0.08	0.59
944	4.72	1.66	0.98	0.4	1.48	0.91	0.25	1.58	0.85	0.23	1.53	0.65	0.19	1.48	0.52	0.23	1.46	0.43	0.22	1.48	0.28	0.17	1.5	0.07	0.25	1.41	0.03	0.22	NaN	NaN	NaN	1.53	0.8	0.61	1.51	0.66	0.63	1.52	0.51	0.58	1.51	0.43	0.59	1.58	0.27	0.64	1.58	0.08	0.59
945	4.725	1.66	0.98	0.4	1.48	0.91	0.25	1.58	0.85	0.23	1.53	0.65	0.19	1.48	0.52	0.23	1.46	0.43	0.22	1.48	0.28	0.17	1.5	0.07	0.25	1.41	0.03	0.22	NaN	NaN	NaN	1.53	0.8	0.61	1.51	0.66	0.63	1.52	0.51	0.58	1.51	0.43	0.59	1.58	0.27	0.64	1.58	0.08	0.59
946	4.73	1.66	0.98	0.4	1.48	0.91	0.25	1.58	0.85	0.23	1.53	0.65	0.19	1.48	0.52	0.23	1.46	0.43	0.22	1.48	0.28	0.17	1.5	0.07	0.25	1.41	0.03	0.22	NaN	NaN	NaN	1.53	0.8	0.6	1.51	0.66	0.63	1.52	0.51	0.58	1.51	0.43	0.59	1.58	0.27	0.64	1.58	0.08	0.59
947	4.735	1.66	0.98	0.4	1.48	0.91	0.25	1.58	0.85	0.23	1.53	0.65	0.19	1.48	0.52	0.23	1.46	0.43	0.22	1.48	0.28	0.17	1.5	0.07	0.25	1.41	0.03	0.22	NaN	NaN	NaN	1.53	0.8	0.6	1.51	0.66	0.63	1.52	0.51	0.58	1.51	0.43	0.59	1.58	0.27	0.64	1.58	0.08	0.59
948	4.74	1.66	0.98	0.4	1.48	0.91	0.25	1.57	0.85	0.23	1.53	0.65	0.19	1.48	0.52	0.23	1.46	0.42	0.22	1.48	0.28	0.17	1.5	0.07	0.25	1.41	0.03	0.22	NaN	NaN	NaN	1.53	0.8	0.6	1.51	0.66	0.63	1.51	0.51	0.58	1.51	0.43	0.59	1.58	0.27	0.64	1.58	0.08	0.59
949	4.745	1.65	0.98	0.4	1.48	0.91	0.25	1.57	0.85	0.23	1.53	0.65	0.19	1.48	0.52	0.23	1.46	0.42	0.22	1.48	0.28	0.17	1.5	0.07	0.25	1.41	0.03	0.22	NaN	NaN	NaN	1.53	0.8	0.6	1.51	0.66	0.63	1.51	0.51	0.58	1.51	0.43	0.59	1.58	0.27	0.64	1.58	0.08	0.59
950	4.75	1.65	0.98	0.4	1.47	0.91	0.24	1.57	0.85	0.22	1.53	0.65	0.19	1.48	0.52	0.23	1.46	0.42	0.22	1.48	0.28	0.17	1.5	0.07	0.25	1.41	0.03	0.22	NaN	NaN	NaN	1.53	0.8	0.6	1.51	0.66	0.63	1.51	0.51	0.58	1.51	0.43	0.59	1.58	0.27	0.64	1.58	0.08	0.59
951	4.755	1.65	0.98	0.4	1.47	0.91	0.24	1.57	0.85	0.22	1.53	0.65	0.19	1.47	0.52	0.23	1.46	0.42	0.22	1.48	0.28	0.17	1.5	0.07	0.25	1.41	0.03	0.22	NaN	NaN	NaN	1.53	0.8	0.6	1.51	0.66	0.63	1.51	0.51	0.57	1.51	0.43	0.58	1.58	0.27	0.63	1.58	0.08	0.59
952	4.76	1.65	0.98	0.39	1.47	0.91	0.24	1.57	0.85	0.22	1.53	0.65	0.19	1.47	0.52	0.23	1.46	0.42	0.22	1.48	0.28	0.17	1.5	0.07	0.25	1.41	0.03	0.22	NaN	NaN	NaN	1.53	0.8	0.6	1.5	0.66	0.62	1.51	0.51	0.57	1.51	0.43	0.58	1.58	0.27	0.63	1.58	0.08	0.59
953	4.765	1.65	0.98	0.39	1.47	0.91	0.24	1.57	0.85	0.22	1.53	0.65	0.18	1.47	0.52	0.23	1.46	0.42	0.22	1.48	0.28	0.17	1.5	0.07	0.25	1.41	0.03	0.22	NaN	NaN	NaN	1.53	0.8	0.6	1.5	0.66	0.62	1.51	0.51	0.57	1.51	0.43	0.58	1.58	0.27	0.63	1.58	0.08	0.58
954	4.77	1.65	0.98	0.39	1.47	0.91	0.24	1.57	0.85	0.22	1.53	0.65	0.18	1.47	0.52	0.23	1.46	0.42	0.22	1.48	0.28	0.17	1.5	0.07	0.25	1.41	0.03	0.22	NaN	NaN	NaN	1.53	0.8	0.6	1.5	0.66	0.62	1.51	0.51	0.57	1.51	0.43	0.58	1.58	0.27	0.63	1.58	0.08	0.58
955	4.775	1.65	0.98	0.39	1.47	0.91	0.24	1.57	0.85	0.22	1.52	0.65	0.18	1.47	0.52	0.23	1.47	0.42	0.22	1.48	0.27	0.17	1.5	0.07	0.25	1.41	0.03	0.22	NaN	NaN	NaN	1.53	0.8	0.6	1.5	0.66	0.62	1.51	0.51	0.57	1.51	0.43	0.58	1.58	0.27	0.63	1.58	0.08	0.58
956	4.78	1.65	0.98	0.39	1.47	0.91	0.24	1.57	0.85	0.22	1.52	0.65	0.18	1.47	0.52	0.22	1.47	0.42	0.22	1.48	0.27	0.17	1.5	0.07	0.25	1.41	0.03	0.22	NaN	NaN	NaN	1.53	0.8	0.59	1.5	0.66	0.62	1.51	0.51	0.57	1.51	0.43	0.58	1.58	0.27	0.63	1.58	0.08	0.58
957	4.785	1.65	0.98	0.39	1.47	0.91	0.24	1.57	0.85	0.22	1.52	0.65	0.18	1.47	0.52	0.22	1.47	0.42	0.22	1.48	0.27	0.16	1.5	0.07	0.24	1.41	0.03	0.22	NaN	NaN	NaN	1.53	0.8	0.59	1.5	0.66	0.62	1.51	0.52	0.57	1.51	0.43	0.58	1.57	0.28	0.63	1.58	0.08	0.58
958	4.79	1.65	0.98	0.39	1.47	0.91	0.23	1.56	0.85	0.22	1.52	0.65	0.18	1.47	0.52	0.22	1.47	0.42	0.22	1.48	0.27	0.16	1.5	0.07	0.24	1.41	0.03	0.22	NaN	NaN	NaN	1.53	0.8	0.59	1.5	0.66	0.62	1.51	0.52	0.57	1.5	0.43	0.58	1.57	0.28	0.63	1.58	0.08	0.58
959	4.795	1.65	0.98	0.39	1.47	0.91	0.23	1.56	0.85	0.21	1.52	0.65	0.18	1.47	0.52	0.22	1.47	0.42	0.21	1.48	0.27	0.16	1.5	0.07	0.24	1.41	0.03	0.22	NaN	NaN	NaN	1.52	0.8	0.59	1.5	0.66	0.62	1.51	0.52	0.57	1.5	0.43	0.58	1.57	0.28	0.63	1.58	0.08	0.58
960	4.8	1.65	0.98	0.38	1.47	0.91	0.23	1.56	0.85	0.21	1.52	0.65	0.18	1.47	0.52	0.22	1.47	0.42	0.21	1.48	0.27	0.16	1.5	0.07	0.24	1.41	0.03	0.22	NaN	NaN	NaN	1.52	0.8	0.59	1.5	0.66	0.62	1.51	0.52	0.57	1.5	0.43	0.58	1.57	0.28	0.63	1.58	0.08	0.58
961	4.805	1.65	0.98	0.38	1.46	0.91	0.23	1.56	0.85	0.21	1.52	0.65	0.18	1.47	0.52	0.22	1.47	0.42	0.21	1.48	0.27	0.16	1.5	0.07	0.24	1.41	0.03	0.22	NaN	NaN	NaN	1.52	0.8	0.59	1.5	0.66	0.62	1.51	0.52	0.57	1.5	0.43	0.58	1.57	0.28	0.63	1.58	0.08	0.58
962	4.81	1.65	0.98	0.38	1.46	0.91	0.23	1.56	0.85	0.21	1.52	0.65	0.18	1.47	0.52	0.22	1.47	0.42	0.21	1.48	0.27	0.16	1.5	0.07	0.24	1.41	0.03	0.22	NaN	NaN	NaN	1.52	0.8	0.59	1.5	0.66	0.62	1.5	0.52	0.57	1.5	0.43	0.58	1.57	0.28	0.63	1.58	0.08	0.58
963	4.815	1.64	0.98	0.38	1.46	0.91	0.23	1.56	0.85	0.21	1.52	0.65	0.17	1.47	0.52	0.22	1.47	0.42	0.21	1.48	0.27	0.16	1.5	0.07	0.24	1.41	0.03	0.22	NaN	NaN	NaN	1.52	0.8	0.59	1.5	0.66	0.61	1.5	0.52	0.57	1.5	0.43	0.58	1.57	0.28	0.63	1.58	0.08	0.58
964	4.82	1.64	0.98	0.38	1.46	0.91	0.23	1.56	0.85	0.21	1.52	0.65	0.17	1.47	0.52	0.22	1.47	0.42	0.21	1.48	0.27	0.16	1.5	0.07	0.24	1.41	0.03	0.22	NaN	NaN	NaN	1.52	0.8	0.59	1.5	0.66	0.61	1.5	0.52	0.56	1.5	0.43	0.58	1.57	0.28	0.63	1.58	0.09	0.58
965	4.825	1.64	0.98	0.38	1.46	0.91	0.23	1.56	0.85	0.21	1.52	0.65	0.17	1.47	0.52	0.22	1.47	0.42	0.21	1.48	0.27	0.16	1.5	0.07	0.24	1.41	0.03	0.22	NaN	NaN	NaN	1.52	0.8	0.59	1.5	0.67	0.61	1.5	0.52	0.56	1.5	0.43	0.58	1.57	0.28	0.63	1.58	0.09	0.58
966	4.83	1.64	0.98	0.38	1.46	0.91	0.23	1.55	0.85	0.21	1.52	0.65	0.17	1.47	0.52	0.22	1.46	0.42	0.21	1.48	0.27	0.16	1.5	0.07	0.24	1.41	0.03	0.22	NaN	NaN	NaN	1.52	0.8	0.59	1.5	0.67	0.61	1.5	0.52	0.56	1.5	0.43	0.58	1.57	0.28	0.63	1.58	0.09	0.58
967	4.835	1.64	0.98	0.38	1.46	0.91	0.23	1.55	0.85	0.21	1.52	0.65	0.17	1.47	0.52	0.22	1.46	0.42	0.21	1.48	0.27	0.16	1.5	0.07	0.24	1.41	0.03	0.22	NaN	NaN	NaN	1.52	0.8	0.58	1.5	0.67	0.61	1.5	0.52	0.56	1.49	0.43	0.58	1.57	0.28	0.63	1.58	0.09	0.58
968	4.84	1.64	0.98	0.37	1.46	0.91	0.23	1.55	0.85	0.2	1.52	0.65	0.17	1.47	0.52	0.22	1.46	0.42	0.21	1.48	0.27	0.16	1.5	0.07	0.24	1.41	0.03	0.22	NaN	NaN	NaN	1.52	0.8	0.58	1.5	0.67	0.61	1.5	0.52	0.56	1.49	0.43	0.58	1.57	0.28	0.63	1.58	0.09	0.58
969	4.845	1.64	0.98	0.37	1.45	0.91	0.23	1.55	0.85	0.2	1.51	0.65	0.17	1.47	0.52	0.22	1.46	0.42	0.21	1.48	0.27	0.16	1.5	0.07	0.24	1.41	0.03	0.22	NaN	NaN	NaN	1.52	0.8	0.58	1.49	0.67	0.61	1.49	0.52	0.56	1.49	0.43	0.58	1.57	0.28	0.63	1.58	0.09	0.58
970	4.85	1.64	0.98	0.37	1.45	0.91	0.23	1.55	0.85	0.2	1.51	0.65	0.17	1.47	0.52	0.22	1.46	0.42	0.21	1.48	0.27	0.16	1.5	0.07	0.24	1.41	0.03	0.22	NaN	NaN	NaN	1.52	0.8	0.58	1.49	0.67	0.61	1.49	0.52	0.56	1.49	0.43	0.57	1.57	0.28	0.63	1.58	0.09	0.58
971	4.855	1.64	0.98	0.37	1.45	0.91	0.22	1.55	0.85	0.2	1.51	0.65	0.17	1.47	0.52	0.22	1.46	0.42	0.21	1.48	0.27	0.16	1.5	0.07	0.24	1.41	0.03	0.22	NaN	NaN	NaN	1.52	0.8	0.58	1.49	0.67	0.61	1.49	0.52	0.56	1.49	0.43	0.57	1.56	0.28	0.62	1.58	0.09	0.58
972	4.86	1.64	0.98	0.37	1.45	0.91	0.22	1.55	0.85	0.2	1.51	0.65	0.17	1.47	0.52	0.22	1.46	0.42	0.21	1.48	0.27	0.16	1.5	0.07	0.24	1.41	0.03	0.22	NaN	NaN	NaN	1.52	0.8	0.58	1.49	0.67	0.61	1.49	0.52	0.56	1.49	0.44	0.57	1.56	0.28	0.62	1.58	0.09	0.58
973	4.865	1.64	0.98	0.37	1.45	0.91	0.22	1.55	0.85	0.2	1.51	0.65	0.17	1.47	0.52	0.22	1.46	0.42	0.21	1.48	0.27	0.16	1.5	0.07	0.24	1.41	0.03	0.22	NaN	NaN	NaN	1.52	0.8	0.58	1.49	0.67	0.61	1.49	0.52	0.56	1.48	0.44	0.57	1.56	0.29	0.62	1.58	0.09	0.58
974	4.87	1.64	0.98	0.37	1.45	0.91	0.22	1.55	0.85	0.2	1.51	0.65	0.17	1.47	0.52	0.21	1.46	0.42	0.21	1.48	0.27	0.16	1.5	0.07	0.24	1.41	0.03	0.22	NaN	NaN	NaN	1.52	0.8	0.58	1.49	0.67	0.61	1.49	0.52	0.56	1.48	0.44	0.57	1.56	0.29	0.62	1.58	0.09	0.58
975	4.875	1.64	0.98	0.37	1.45	0.91	0.22	1.55	0.85	0.2	1.51	0.65	0.17	1.47	0.52	0.21	1.46	0.42	0.21	1.48	0.27	0.16	1.5	0.07	0.24	1.41	0.03	0.22	NaN	NaN	NaN	1.52	0.8	0.58	1.49	0.67	0.61	1.48	0.52	0.56	1.48	0.44	0.57	1.56	0.29	0.62	1.58	0.09	0.58
976	4.88	1.64	0.98	0.36	1.45	0.91	0.22	1.54	0.85	0.2	1.51	0.65	0.17	1.47	0.52	0.21	1.46	0.42	0.21	1.48	0.27	0.16	1.5	0.07	0.24	1.41	0.03	0.22	NaN	NaN	NaN	1.52	0.8	0.58	1.49	0.67	0.61	1.48	0.52	0.56	1.48	0.44	0.57	1.56	0.29	0.62	1.58	0.09	0.58
977	4.885	1.64	0.98	0.36	1.45	0.91	0.22	1.54	0.85	0.2	1.51	0.65	0.17	1.47	0.52	0.21	1.46	0.42	0.21	1.48	0.27	0.16	1.5	0.07	0.24	1.41	0.03	0.22	NaN	NaN	NaN	1.52	0.8	0.58	1.49	0.67	0.61	1.48	0.52	0.56	1.48	0.44	0.57	1.56	0.29	0.62	1.58	0.09	0.58
978	4.89	1.64	0.98	0.36	1.44	0.91	0.22	1.54	0.85	0.2	1.51	0.65	0.17	1.47	0.52	0.21	1.46	0.42	0.21	1.48	0.27	0.16	1.5	0.07	0.24	1.41	0.03	0.22	NaN	NaN	NaN	1.52	0.8	0.58	1.49	0.67	0.61	1.48	0.52	0.56	1.48	0.44	0.57	1.56	0.29	0.62	1.58	0.09	0.58
979	4.895	1.63	0.98	0.36	1.44	0.91	0.22	1.54	0.85	0.2	1.51	0.65	0.16	1.47	0.52	0.21	1.46	0.42	0.21	1.48	0.27	0.16	1.5	0.07	0.24	1.41	0.03	0.22	NaN	NaN	NaN	1.52	0.8	0.58	1.49	0.67	0.61	1.48	0.52	0.56	1.47	0.44	0.57	1.56	0.29	0.62	1.58	0.1	0.58
980	4.9	1.63	0.98	0.36	1.44	0.91	0.22	1.54	0.85	0.19	1.51	0.65	0.16	1.47	0.52	0.21	1.46	0.42	0.21	1.48	0.27	0.16	1.5	0.07	0.24	1.41	0.03	0.22	NaN	NaN	NaN	1.52	0.8	0.57	1.48	0.67	0.6	1.48	0.52	0.56	1.47	0.44	0.57	1.55	0.29	0.62	1.58	0.1	0.58
981	4.905	1.63	0.98	0.36	1.44	0.91	0.22	1.54	0.85	0.19	1.51	0.65	0.16	1.47	0.52	0.21	1.46	0.42	0.21	1.48	0.27	0.16	1.5	0.07	0.24	1.41	0.03	0.22	NaN	NaN	NaN	1.52	0.8	0.57	1.48	0.67	0.6	1.47	0.52	0.56	1.47	0.44	0.57	1.55	0.29	0.62	1.58	0.1	0.58
982	4.91	1.63	0.98	0.36	1.44	0.91	0.22	1.54	0.85	0.19	1.51	0.65	0.16	1.47	0.52	0.21	1.46	0.42	0.21	1.48	0.27	0.16	1.5	0.07	0.24	1.41	0.03	0.22	NaN	NaN	NaN	1.51	0.8	0.57	1.48	0.67	0.6	1.47	0.52	0.56	1.47	0.44	0.57	1.55	0.29	0.62	1.57	0.1	0.58
983	4.915	1.63	0.98	0.36	1.44	0.91	0.22	1.54	0.85	0.19	1.51	0.65	0.16	1.47	0.52	0.21	1.46	0.42	0.2	1.48	0.27	0.16	1.5	0.07	0.24	1.41	0.03	0.22	NaN	NaN	NaN	1.51	0.8	0.57	1.48	0.67	0.6	1.47	0.52	0.56	1.47	0.44	0.57	1.55	0.29	0.62	1.57	0.1	0.58
984	4.92	1.63	0.98	0.35	1.44	0.91	0.22	1.53	0.85	0.19	1.5	0.65	0.16	1.47	0.52	0.21	1.46	0.42	0.2	1.48	0.27	0.16	1.5	0.07	0.24	1.41	0.03	0.22	NaN	NaN	NaN	1.51	0.8	0.57	1.48	0.67	0.6	1.47	0.52	0.56	1.47	0.44	0.57	1.55	0.29	0.62	1.57	0.1	0.58
985	4.925	1.63	0.98	0.35	1.44	0.91	0.22	1.53	0.85	0.19	1.5	0.65	0.16	1.47	0.52	0.21	1.46	0.42	0.2	1.48	0.27	0.16	1.5	0.07	0.24	1.41	0.03	0.22	NaN	NaN	NaN	1.51	0.81	0.57	1.48	0.67	0.6	1.47	0.52	0.56	1.46	0.44	0.57	1.55	0.3	0.62	1.57	0.1	0.58
986	4.93	1.63	0.98	0.35	1.44	0.91	0.22	1.53	0.85	0.19	1.5	0.65	0.16	1.47	0.52	0.21	1.46	0.42	0.2	1.48	0.27	0.16	1.5	0.07	0.24	1.41	0.03	0.22	NaN	NaN	NaN	1.51	0.81	0.57	1.48	0.67	0.6	1.47	0.52	0.56	1.46	0.44	0.57	1.55	0.3	0.62	1.57	0.1	0.58
987	4.935	1.63	0.98	0.35	1.44	0.91	0.22	1.53	0.85	0.19	1.5	0.65	0.16	1.47	0.52	0.21	1.46	0.42	0.2	1.48	0.27	0.16	1.5	0.07	0.24	1.41	0.03	0.22	NaN	NaN	NaN	1.51	0.81	0.57	1.48	0.67	0.6	1.47	0.52	0.56	1.46	0.44	0.57	1.55	0.3	0.62	1.57	0.1	0.58
988	4.94	1.63	0.98	0.35	1.43	0.91	0.22	1.53	0.85	0.19	1.5	0.65	0.16	1.47	0.52	0.21	1.46	0.42	0.2	1.48	0.27	0.16	1.5	0.07	0.24	1.41	0.03	0.22	NaN	NaN	NaN	1.51	0.81	0.57	1.48	0.67	0.6	1.46	0.52	0.56	1.46	0.44	0.57	1.54	0.3	0.62	1.57	0.1	0.58
989	4.945	1.63	0.98	0.35	1.43	0.91	0.21	1.53	0.85	0.19	1.5	0.65	0.16	1.47	0.52	0.21	1.46	0.42	0.2	1.48	0.27	0.16	1.5	0.07	0.24	1.41	0.03	0.22	NaN	NaN	NaN	1.51	0.81	0.57	1.47	0.67	0.6	1.46	0.53	0.56	1.46	0.44	0.57	1.54	0.3	0.62	1.57	0.1	0.58
990	4.95	1.63	0.98	0.35	1.43	0.91	0.21	1.53	0.85	0.19	1.5	0.65	0.16	1.46	0.52	0.21	1.46	0.42	0.2	1.48	0.27	0.16	1.5	0.07	0.24	1.41	0.03	0.22	NaN	NaN	NaN	1.51	0.81	0.57	1.47	0.67	0.6	1.46	0.53	0.56	1.46	0.44	0.57	1.54	0.3	0.62	1.57	0.1	0.58
991	4.955	1.63	0.98	0.35	1.43	0.91	0.21	1.53	0.85	0.19	1.5	0.65	0.16	1.46	0.52	0.21	1.46	0.42	0.2	1.48	0.27	0.16	1.5	0.07	0.24	1.41	0.03	0.22	NaN	NaN	NaN	1.51	0.81	0.57	1.47	0.67	0.6	1.46	0.53	0.56	1.46	0.44	0.57	1.54	0.3	0.62	1.57	0.1	0.58
992	4.96	1.62	0.98	0.35	1.43	0.91	0.21	1.53	0.85	0.19	1.5	0.65	0.16	1.46	0.52	0.21	1.46	0.42	0.2	1.48	0.27	0.16	1.5	0.07	0.24	1.41	0.03	0.22	NaN	NaN	NaN	1.51	0.81	0.57	1.47	0.67	0.6	1.46	0.53	0.56	1.45	0.44	0.57	1.54	0.3	0.62	1.57	0.1	0.58
993	4.965	1.62	0.98	0.35	1.43	0.91	0.21	1.52	0.85	0.19	1.5	0.65	0.16	1.46	0.52	0.21	1.46	0.42	0.2	1.48	0.27	0.16	1.5	0.07	0.24	1.41	0.03	0.22	NaN	NaN	NaN	1.51	0.81	0.57	1.47	0.67	0.6	1.46	0.53	0.56	1.45	0.44	0.57	1.54	0.3	0.62	1.57	0.1	0.58
994	4.97	1.62	0.98	0.35	1.43	0.91	0.21	1.52	0.85	0.19	1.49	0.65	0.16	1.46	0.52	0.21	1.46	0.42	0.2	1.48	0.27	0.16	1.5	0.07	0.24	1.41	0.03	0.22	NaN	NaN	NaN	1.51	0.81	0.57	1.47	0.67	0.6	1.46	0.53	0.56	1.45	0.44	0.57	1.54	0.3	0.62	1.57	0.11	0.58
995	4.975	1.62	0.98	0.34	1.42	0.91	0.21	1.52	0.85	0.19	1.49	0.65	0.16	1.46	0.52	0.21	1.46	0.42	0.2	1.48	0.27	0.16	1.5	0.07	0.24	1.41	0.03	0.22	NaN	NaN	NaN	1.51	0.81	0.57	1.47	0.67	0.6	1.46	0.53	0.56	1.45	0.44	0.57	1.54	0.3	0.62	1.57	0.11	0.58
996	4.98	1.62	0.98	0.34	1.42	0.91	0.21	1.52	0.85	0.18	1.49	0.65	0.16	1.46	0.52	0.21	1.46	0.42	0.2	1.48	0.27	0.16	1.5	0.07	0.24	1.41	0.03	0.22	NaN	NaN	NaN	1.51	0.81	0.57	1.47	0.68	0.6	1.45	0.53	0.56	1.45	0.44	0.57	1.54	0.3	0.62	1.57	0.11	0.58
997	4.985	1.62	0.98	0.34	1.42	0.91	0.21	1.52	0.85	0.18	1.49	0.65	0.16	1.46	0.52	0.21	1.46	0.42	0.2	1.48	0.27	0.16	1.5	0.07	0.24	1.41	0.03	0.22	NaN	NaN	NaN	1.51	0.81	0.57	1.47	0.68	0.6	1.45	0.53	0.56	1.45	0.45	0.57	1.53	0.3	0.63	1.56	0.11	0.58
998	4.99	1.62	0.98	0.34	1.42	0.91	0.21	1.52	0.85	0.18	1.49	0.65	0.15	1.46	0.52	0.2	1.46	0.42	0.2	1.48	0.27	0.16	1.5	0.07	0.24	1.41	0.03	0.22	NaN	NaN	NaN	1.51	0.81	0.57	1.47	0.68	0.6	1.45	0.53	0.56	1.45	0.45	0.57	1.53	0.3	0.63	1.56	0.11	0.58
999	4.995	1.62	0.98	0.34	1.42	0.91	0.21	1.52	0.85	0.18	1.49	0.65	0.15	1.46	0.52	0.2	1.46	0.42	0.2	1.48	0.27	0.16	1.5	0.07	0.24	1.41	0.03	0.22	NaN	NaN	NaN	1.51	0.81	0.57	1.47	0.68	0.6	1.45	0.53	0.56	1.45	0.45	0.57	1.53	0.3	0.63	1.56	0.11	0.58
1000	5	1.62	0.98	0.34	1.42	0.91	0.21	1.52	0.85	0.18	1.49	0.65	0.15	1.46	0.52	0.2	1.46	0.42	0.2	1.48	0.27	0.16	1.5	0.07	0.24	1.41	0.03	0.22	NaN	NaN	NaN	1.51	0.81	0.56	1.47	0.68	0.6	1.45	0.53	0.56	1.45	0.45	0.57	1.53	0.3	0.63	1.56	0.11	0.58
1001	5.005	1.62	0.98	0.34	1.42	0.91	0.21	1.52	0.85	0.18	1.49	0.65	0.15	1.46	0.52	0.2	1.46	0.42	0.2	1.48	0.27	0.16	1.5	0.07	0.24	1.41	0.03	0.22	NaN	NaN	NaN	1.5	0.81	0.56	1.46	0.68	0.6	1.45	0.53	0.56	1.44	0.45	0.57	1.53	0.3	0.63	1.56	0.11	0.59
1002	5.01	1.62	0.98	0.34	1.42	0.91	0.21	1.51	0.85	0.18	1.49	0.65	0.15	1.46	0.52	0.2	1.46	0.42	0.2	1.48	0.27	0.16	1.5	0.07	0.24	1.41	0.03	0.22	NaN	NaN	NaN	1.5	0.81	0.56	1.46	0.68	0.6	1.45	0.53	0.56	1.44	0.45	0.57	1.53	0.3	0.63	1.56	0.11	0.59
1003	5.015	1.62	0.98	0.34	1.42	0.91	0.21	1.51	0.85	0.18	1.49	0.65	0.15	1.46	0.51	0.2	1.46	0.42	0.2	1.48	0.27	0.16	1.5	0.07	0.24	1.41	0.03	0.22	NaN	NaN	NaN	1.5	0.81	0.56	1.46	0.68	0.6	1.45	0.53	0.56	1.44	0.45	0.57	1.53	0.3	0.63	1.56	0.11	0.59
1004	5.02	1.61	0.98	0.34	1.42	0.91	0.21	1.51	0.85	0.18	1.49	0.65	0.15	1.46	0.51	0.2	1.46	0.42	0.2	1.47	0.27	0.16	1.5	0.07	0.24	1.41	0.03	0.22	NaN	NaN	NaN	1.5	0.81	0.56	1.46	0.68	0.6	1.45	0.53	0.56	1.44	0.45	0.57	1.53	0.3	0.63	1.55	0.11	0.59
1005	5.025	1.61	0.98	0.34	1.42	0.91	0.21	1.51	0.85	0.18	1.49	0.65	0.15	1.46	0.51	0.2	1.46	0.42	0.2	1.47	0.27	0.16	1.5	0.07	0.24	1.41	0.03	0.22	NaN	NaN	NaN	1.5	0.81	0.56	1.46	0.68	0.6	1.45	0.53	0.55	1.44	0.45	0.57	1.53	0.3	0.63	1.55	0.11	0.59
1006	5.03	1.61	0.98	0.34	1.42	0.91	0.21	1.51	0.85	0.18	1.48	0.65	0.15	1.46	0.51	0.2	1.46	0.42	0.2	1.47	0.27	0.16	1.5	0.07	0.24	1.41	0.03	0.22	NaN	NaN	NaN	1.5	0.81	0.56	1.46	0.68	0.6	1.45	0.53	0.56	1.44	0.45	0.57	1.52	0.3	0.63	1.55	0.11	0.59
1007	5.035	1.61	0.98	0.34	1.42	0.91	0.21	1.51	0.85	0.18	1.48	0.65	0.15	1.46	0.51	0.2	1.46	0.42	0.2	1.47	0.27	0.16	1.5	0.07	0.24	1.41	0.03	0.22	NaN	NaN	NaN	1.5	0.81	0.56	1.46	0.68	0.6	1.44	0.53	0.56	1.44	0.45	0.57	1.52	0.3	0.63	1.55	0.11	0.59
1008	5.04	1.61	0.98	0.33	1.41	0.91	0.21	1.51	0.85	0.18	1.48	0.65	0.15	1.46	0.51	0.2	1.45	0.42	0.2	1.47	0.27	0.16	1.5	0.07	0.24	1.41	0.03	0.22	NaN	NaN	NaN	1.5	0.81	0.56	1.46	0.68	0.6	1.44	0.53	0.56	1.44	0.45	0.57	1.52	0.3	0.63	1.55	0.11	0.59
1009	5.045	1.61	0.98	0.33	1.41	0.91	0.21	1.51	0.85	0.18	1.48	0.65	0.15	1.45	0.51	0.2	1.45	0.42	0.2	1.47	0.27	0.16	1.5	0.07	0.24	1.41	0.03	0.22	NaN	NaN	NaN	1.5	0.81	0.56	1.46	0.68	0.6	1.44	0.53	0.56	1.44	0.45	0.57	1.52	0.3	0.63	1.54	0.11	0.59
1010	5.05	1.61	0.98	0.33	1.41	0.91	0.21	1.51	0.85	0.18	1.48	0.65	0.15	1.45	0.51	0.2	1.45	0.42	0.2	1.47	0.27	0.16	1.5	0.07	0.24	1.41	0.03	0.22	NaN	NaN	NaN	1.5	0.81	0.56	1.46	0.68	0.6	1.44	0.53	0.56	1.43	0.45	0.57	1.52	0.31	0.63	1.54	0.11	0.59
1011	5.055	1.61	0.98	0.33	1.41	0.91	0.21	1.51	0.85	0.18	1.48	0.65	0.15	1.45	0.51	0.2	1.45	0.42	0.2	1.47	0.27	0.15	1.5	0.07	0.24	1.41	0.03	0.22	NaN	NaN	NaN	1.5	0.81	0.56	1.46	0.68	0.6	1.44	0.53	0.56	1.43	0.45	0.57	1.52	0.31	0.63	1.54	0.11	0.59
1012	5.06	1.61	0.98	0.33	1.41	0.91	0.21	1.5	0.85	0.18	1.48	0.65	0.15	1.45	0.51	0.2	1.45	0.42	0.2	1.47	0.27	0.15	1.5	0.07	0.24	1.41	0.03	0.22	NaN	NaN	NaN	1.5	0.81	0.56	1.46	0.68	0.6	1.44	0.53	0.56	1.43	0.45	0.57	1.51	0.31	0.63	1.53	0.11	0.59
1013	5.065	1.61	0.98	0.33	1.4	0.91	0.21	1.5	0.85	0.18	1.48	0.65	0.15	1.45	0.51	0.2	1.45	0.42	0.2	1.47	0.27	0.15	1.5	0.07	0.24	1.41	0.03	0.22	NaN	NaN	NaN	1.5	0.81	0.56	1.46	0.68	0.6	1.44	0.53	0.56	1.43	0.45	0.57	1.51	0.31	0.63	1.53	0.11	0.59
1014	5.07	1.61	0.98	0.33	1.4	0.91	0.21	1.5	0.85	0.18	1.48	0.65	0.15	1.45	0.51	0.2	1.45	0.42	0.2	1.47	0.27	0.15	1.5	0.07	0.24	1.41	0.03	0.22	NaN	NaN	NaN	1.5	0.81	0.56	1.46	0.68	0.6	1.44	0.53	0.56	1.43	0.45	0.57	1.51	0.31	0.63	1.53	0.11	0.59
1015	5.075	1.61	0.98	0.33	1.4	0.91	0.21	1.5	0.85	0.18	1.48	0.65	0.15	1.45	0.51	0.2	1.45	0.42	0.2	1.47	0.27	0.15	1.5	0.07	0.24	1.41	0.03	0.22	NaN	NaN	NaN	1.5	0.81	0.56	1.46	0.68	0.6	1.44	0.53	0.55	1.43	0.45	0.57	1.51	0.31	0.63	1.53	0.11	0.59
1016	5.08	1.61	0.98	0.33	1.4	0.91	0.21	1.5	0.85	0.18	1.48	0.65	0.15	1.45	0.51	0.2	1.45	0.42	0.2	1.47	0.27	0.15	1.5	0.07	0.24	1.41	0.03	0.22	NaN	NaN	NaN	1.5	0.81	0.56	1.46	0.68	0.6	1.43	0.53	0.55	1.43	0.45	0.57	1.51	0.31	0.63	1.52	0.11	0.59
1017	5.085	1.61	0.98	0.33	1.4	0.91	0.21	1.5	0.85	0.18	1.48	0.65	0.15	1.45	0.51	0.2	1.45	0.42	0.2	1.47	0.27	0.15	1.5	0.07	0.24	1.41	0.03	0.22	NaN	NaN	NaN	1.5	0.81	0.56	1.46	0.68	0.6	1.43	0.53	0.55	1.42	0.45	0.57	1.5	0.3	0.63	1.52	0.11	0.59
1018	5.09	1.6	0.98	0.33	1.4	0.91	0.21	1.5	0.85	0.18	1.47	0.65	0.15	1.45	0.51	0.2	1.45	0.42	0.2	1.47	0.27	0.15	1.5	0.07	0.24	1.41	0.03	0.22	NaN	NaN	NaN	1.5	0.81	0.56	1.45	0.68	0.6	1.43	0.53	0.55	1.42	0.45	0.57	1.5	0.3	0.63	1.52	0.11	0.59
1019	5.095	1.6	0.98	0.33	1.4	0.91	0.21	1.49	0.85	0.18	1.47	0.65	0.15	1.45	0.51	0.2	1.45	0.42	0.2	1.47	0.27	0.15	1.5	0.07	0.24	1.41	0.03	0.22	NaN	NaN	NaN	1.5	0.81	0.56	1.45	0.68	0.6	1.43	0.53	0.55	1.42	0.45	0.57	1.5	0.3	0.63	1.51	0.11	0.59
1020	5.1	1.6	0.98	0.33	1.4	0.91	0.21	1.49	0.85	0.18	1.47	0.65	0.15	1.45	0.51	0.2	1.45	0.42	0.2	1.47	0.27	0.15	1.5	0.07	0.24	1.41	0.03	0.22	NaN	NaN	NaN	1.5	0.81	0.56	1.45	0.68	0.6	1.43	0.53	0.55	1.42	0.45	0.57	1.5	0.3	0.63	1.51	0.11	0.59
1021	5.105	1.6	0.98	0.33	1.4	0.91	0.21	1.49	0.85	0.17	1.47	0.65	0.15	1.45	0.51	0.2	1.45	0.42	0.2	1.47	0.27	0.15	1.5	0.07	0.24	1.41	0.03	0.22	NaN	NaN	NaN	1.5	0.81	0.56	1.45	0.68	0.6	1.43	0.54	0.56	1.42	0.45	0.57	1.49	0.3	0.63	1.51	0.11	0.59
1022	5.11	1.6	0.98	0.32	1.4	0.91	0.21	1.49	0.85	0.17	1.47	0.65	0.15	1.45	0.51	0.2	1.45	0.42	0.2	1.47	0.27	0.15	1.5	0.07	0.24	1.41	0.03	0.22	NaN	NaN	NaN	1.5	0.81	0.56	1.45	0.68	0.6	1.43	0.54	0.56	1.42	0.45	0.57	1.49	0.3	0.63	1.5	0.11	0.59
1023	5.115	1.6	0.98	0.32	1.39	0.91	0.21	1.49	0.85	0.17	1.47	0.65	0.15	1.45	0.51	0.2	1.45	0.42	0.2	1.47	0.27	0.15	1.5	0.07	0.24	1.41	0.03	0.22	NaN	NaN	NaN	1.5	0.81	0.56	1.45	0.68	0.6	1.42	0.54	0.56	1.41	0.46	0.57	1.49	0.3	0.63	1.5	0.11	0.59
1024	5.12	1.6	0.98	0.32	1.39	0.91	0.21	1.49	0.85	0.17	1.47	0.65	0.15	1.45	0.51	0.2	1.45	0.42	0.2	1.47	0.27	0.15	1.5	0.07	0.24	1.41	0.03	0.22	NaN	NaN	NaN	1.5	0.81	0.56	1.45	0.68	0.6	1.42	0.54	0.56	1.41	0.46	0.57	1.49	0.31	0.63	1.49	0.11	0.58
1025	5.125	1.6	0.98	0.32	1.39	0.91	0.21	1.49	0.85	0.17	1.47	0.65	0.15	1.45	0.51	0.2	1.45	0.42	0.2	1.47	0.27	0.15	1.5	0.07	0.24	1.41	0.03	0.22	NaN	NaN	NaN	1.5	0.81	0.56	1.45	0.68	0.6	1.42	0.54	0.56	1.41	0.46	0.57	1.48	0.31	0.62	1.49	0.11	0.58
1026	5.13	1.6	0.98	0.32	1.39	0.91	0.21	1.49	0.85	0.17	1.47	0.65	0.15	1.45	0.51	0.2	1.45	0.42	0.2	1.47	0.27	0.15	1.5	0.07	0.24	1.41	0.03	0.22	NaN	NaN	NaN	1.5	0.81	0.56	1.45	0.68	0.6	1.42	0.54	0.56	1.41	0.46	0.57	1.48	0.31	0.62	1.49	0.11	0.58
1027	5.135	1.6	0.98	0.32	1.39	0.91	0.21	1.49	0.85	0.17	1.47	0.65	0.15	1.45	0.51	0.2	1.45	0.42	0.2	1.47	0.27	0.15	1.5	0.07	0.24	1.41	0.03	0.22	NaN	NaN	NaN	1.5	0.81	0.56	1.45	0.68	0.6	1.42	0.54	0.56	1.41	0.46	0.57	1.48	0.31	0.62	1.48	0.11	0.58
1028	5.14	1.6	0.98	0.32	1.39	0.91	0.21	1.49	0.85	0.17	1.47	0.65	0.15	1.45	0.51	0.2	1.45	0.42	0.2	1.47	0.27	0.15	1.5	0.07	0.24	1.41	0.03	0.22	NaN	NaN	NaN	1.5	0.81	0.56	1.45	0.68	0.6	1.41	0.54	0.56	1.4	0.46	0.57	1.48	0.31	0.62	1.48	0.11	0.58
1029	5.145	1.6	0.98	0.32	1.39	0.91	0.21	1.48	0.85	0.17	1.47	0.65	0.15	1.45	0.51	0.2	1.45	0.42	0.2	1.47	0.27	0.15	1.5	0.07	0.24	1.41	0.03	0.22	NaN	NaN	NaN	1.5	0.81	0.56	1.45	0.68	0.6	1.41	0.54	0.56	1.4	0.46	0.57	1.47	0.31	0.62	1.48	0.11	0.58
1030	5.15	1.59	0.98	0.32	1.39	0.91	0.21	1.48	0.85	0.17	1.46	0.65	0.15	1.45	0.51	0.2	1.45	0.42	0.2	1.47	0.27	0.15	1.5	0.07	0.24	1.41	0.03	0.22	NaN	NaN	NaN	1.5	0.81	0.56	1.45	0.68	0.6	1.41	0.54	0.56	1.4	0.46	0.57	1.47	0.31	0.62	1.47	0.11	0.58
1031	5.155	1.59	0.98	0.32	1.39	0.91	0.21	1.48	0.85	0.17	1.46	0.65	0.15	1.45	0.51	0.2	1.45	0.42	0.2	1.47	0.27	0.15	1.5	0.07	0.24	1.41	0.03	0.22	NaN	NaN	NaN	1.49	0.81	0.56	1.44	0.68	0.6	1.41	0.54	0.56	1.4	0.46	0.57	1.47	0.3	0.62	1.47	0.11	0.58
1032	5.16	1.59	0.98	0.32	1.39	0.91	0.21	1.48	0.85	0.17	1.46	0.65	0.15	1.45	0.51	0.2	1.45	0.42	0.2	1.47	0.27	0.15	1.5	0.07	0.24	1.41	0.03	0.22	NaN	NaN	NaN	1.49	0.81	0.55	1.44	0.69	0.6	1.41	0.54	0.56	1.39	0.46	0.57	1.47	0.3	0.62	1.46	0.11	0.58
1033	5.165	1.59	0.98	0.32	1.38	0.91	0.21	1.48	0.85	0.17	1.46	0.65	0.15	1.45	0.51	0.2	1.45	0.42	0.2	1.47	0.27	0.15	1.5	0.07	0.24	1.41	0.03	0.22	NaN	NaN	NaN	1.49	0.81	0.55	1.44	0.69	0.6	1.41	0.54	0.56	1.39	0.46	0.57	1.46	0.31	0.62	1.46	0.11	0.58
1034	5.17	1.59	0.98	0.32	1.38	0.91	0.21	1.48	0.85	0.17	1.46	0.65	0.15	1.45	0.51	0.2	1.45	0.42	0.2	1.47	0.27	0.15	1.5	0.07	0.24	1.41	0.03	0.22	NaN	NaN	NaN	1.49	0.81	0.55	1.44	0.69	0.6	1.4	0.54	0.56	1.39	0.46	0.57	1.46	0.31	0.62	1.46	0.11	0.58
1035	5.175	1.59	0.98	0.32	1.38	0.91	0.21	1.48	0.85	0.17	1.46	0.65	0.15	1.44	0.51	0.2	1.45	0.42	0.2	1.47	0.27	0.15	1.5	0.07	0.24	1.41	0.03	0.22	NaN	NaN	NaN	1.49	0.81	0.55	1.44	0.69	0.6	1.4	0.54	0.56	1.39	0.46	0.57	1.46	0.3	0.62	1.45	0.11	0.58
1036	5.18	1.59	0.98	0.32	1.38	0.91	0.21	1.48	0.85	0.17	1.46	0.65	0.15	1.44	0.51	0.2	1.45	0.42	0.2	1.47	0.27	0.15	1.5	0.07	0.24	1.41	0.03	0.22	NaN	NaN	NaN	1.49	0.81	0.55	1.44	0.69	0.6	1.4	0.54	0.56	1.39	0.46	0.57	1.46	0.3	0.62	1.45	0.11	0.58
1037	5.185	1.59	0.98	0.32	1.38	0.91	0.21	1.47	0.85	0.17	1.46	0.65	0.15	1.44	0.51	0.2	1.45	0.42	0.2	1.47	0.27	0.15	1.5	0.07	0.24	1.41	0.03	0.22	NaN	NaN	NaN	1.49	0.81	0.55	1.44	0.69	0.6	1.4	0.54	0.56	1.38	0.46	0.57	1.45	0.3	0.62	1.44	0.11	0.58
1038	5.19	1.59	0.98	0.32	1.38	0.91	0.21	1.47	0.85	0.17	1.46	0.65	0.15	1.44	0.51	0.2	1.45	0.42	0.2	1.47	0.27	0.15	1.5	0.07	0.24	1.41	0.03	0.22	NaN	NaN	NaN	1.49	0.81	0.55	1.44	0.69	0.6	1.4	0.54	0.56	1.38	0.46	0.57	1.45	0.3	0.62	1.44	0.1	0.58
1039	5.195	1.59	0.98	0.32	1.38	0.91	0.21	1.47	0.85	0.17	1.46	0.65	0.15	1.44	0.51	0.2	1.45	0.42	0.2	1.47	0.27	0.15	1.5	0.07	0.24	1.41	0.03	0.22	NaN	NaN	NaN	1.49	0.81	0.55	1.43	0.68	0.6	1.4	0.54	0.56	1.38	0.46	0.57	1.45	0.3	0.62	1.43	0.1	0.58
1040	5.2	1.59	0.98	0.32	1.38	0.91	0.21	1.47	0.85	0.17	1.46	0.65	0.15	1.44	0.51	0.2	1.45	0.42	0.2	1.47	0.27	0.15	1.5	0.07	0.24	1.41	0.03	0.22	NaN	NaN	NaN	1.49	0.81	0.55	1.43	0.68	0.6	1.39	0.54	0.56	1.38	0.46	0.57	1.44	0.3	0.62	1.43	0.1	0.58
1041	5.205	1.59	0.98	0.32	1.38	0.92	0.21	1.47	0.85	0.17	1.45	0.65	0.15	1.44	0.51	0.2	1.45	0.42	0.2	1.47	0.27	0.15	1.5	0.07	0.24	1.41	0.03	0.22	NaN	NaN	NaN	1.49	0.81	0.55	1.43	0.68	0.6	1.39	0.54	0.56	1.38	0.46	0.57	1.44	0.3	0.62	1.43	0.1	0.58
1042	5.21	1.58	0.98	0.32	1.38	0.92	0.21	1.47	0.85	0.17	1.45	0.65	0.15	1.44	0.51	0.2	1.44	0.42	0.2	1.47	0.27	0.15	1.5	0.07	0.24	1.41	0.03	0.22	NaN	NaN	NaN	1.48	0.81	0.55	1.43	0.68	0.6	1.39	0.54	0.56	1.37	0.46	0.57	1.44	0.3	0.62	1.42	0.1	0.58
1043	5.215	1.58	0.98	0.32	1.38	0.92	0.21	1.47	0.85	0.17	1.45	0.65	0.15	1.44	0.51	0.2	1.44	0.42	0.2	1.47	0.27	0.15	1.5	0.07	0.24	1.41	0.03	0.22	NaN	NaN	NaN	1.48	0.81	0.55	1.43	0.68	0.6	1.39	0.54	0.56	1.37	0.46	0.57	1.43	0.3	0.62	1.42	0.1	0.58
1044	5.22	1.58	0.98	0.32	1.37	0.92	0.21	1.47	0.85	0.17	1.45	0.65	0.15	1.44	0.51	0.2	1.44	0.42	0.2	1.47	0.27	0.15	1.5	0.07	0.24	1.41	0.03	0.22	NaN	NaN	NaN	1.48	0.81	0.55	1.43	0.68	0.6	1.39	0.54	0.56	1.37	0.46	0.57	1.43	0.3	0.62	1.41	0.1	0.58
1045	5.225	1.58	0.98	0.32	1.37	0.92	0.21	1.47	0.85	0.17	1.45	0.65	0.15	1.44	0.51	0.2	1.44	0.42	0.2	1.47	0.27	0.15	1.5	0.07	0.24	1.41	0.03	0.22	NaN	NaN	NaN	1.48	0.81	0.55	1.43	0.68	0.6	1.38	0.54	0.56	1.37	0.46	0.57	1.43	0.3	0.62	1.41	0.1	0.58
1046	5.23	1.58	0.98	0.32	1.37	0.92	0.21	1.47	0.85	0.17	1.45	0.66	0.15	1.44	0.51	0.2	1.44	0.42	0.2	1.47	0.27	0.15	1.5	0.07	0.24	1.41	0.03	0.22	NaN	NaN	NaN	1.48	0.81	0.55	1.43	0.68	0.6	1.38	0.54	0.56	1.37	0.46	0.57	1.42	0.3	0.62	1.4	0.1	0.58
1047	5.235	1.58	0.98	0.32	1.37	0.92	0.21	1.46	0.85	0.17	1.45	0.66	0.15	1.44	0.51	0.2	1.44	0.42	0.2	1.47	0.27	0.15	1.5	0.07	0.24	1.41	0.03	0.22	NaN	NaN	NaN	1.48	0.81	0.55	1.42	0.68	0.6	1.38	0.54	0.56	1.36	0.46	0.57	1.42	0.3	0.62	1.4	0.1	0.59
1048	5.24	1.58	0.98	0.32	1.37	0.92	0.21	1.46	0.85	0.17	1.45	0.65	0.15	1.44	0.51	0.2	1.44	0.42	0.2	1.47	0.27	0.15	1.5	0.07	0.24	1.41	0.03	0.22	NaN	NaN	NaN	1.48	0.81	0.55	1.42	0.68	0.6	1.38	0.54	0.56	1.36	0.46	0.57	1.42	0.3	0.62	1.4	0.1	0.59
1049	5.245	1.58	0.98	0.32	1.37	0.92	0.21	1.46	0.85	0.17	1.45	0.65	0.15	1.44	0.51	0.2	1.44	0.42	0.2	1.47	0.27	0.15	1.5	0.07	0.24	1.41	0.03	0.22	NaN	NaN	NaN	1.48	0.81	0.55	1.42	0.68	0.6	1.38	0.54	0.56	1.36	0.46	0.57	1.42	0.3	0.62	1.39	0.1	0.59
1050	5.25	1.58	0.98	0.32	1.37	0.92	0.21	1.46	0.85	0.17	1.45	0.65	0.15	1.43	0.51	0.2	1.44	0.42	0.2	1.47	0.27	0.15	1.5	0.07	0.24	1.41	0.03	0.22	NaN	NaN	NaN	1.48	0.81	0.55	1.42	0.68	0.6	1.38	0.54	0.56	1.36	0.46	0.57	1.41	0.3	0.62	1.39	0.1	0.59
1051	5.255	1.57	0.98	0.32	1.37	0.92	0.21	1.46	0.85	0.17	1.45	0.65	0.15	1.43	0.51	0.2	1.44	0.42	0.2	1.47	0.27	0.15	1.5	0.07	0.24	1.41	0.03	0.22	NaN	NaN	NaN	1.47	0.81	0.55	1.42	0.68	0.6	1.38	0.54	0.56	1.35	0.46	0.57	1.41	0.3	0.62	1.38	0.1	0.59
1052	5.26	1.57	0.98	0.32	1.36	0.92	0.21	1.46	0.85	0.17	1.45	0.65	0.15	1.43	0.51	0.2	1.44	0.42	0.2	1.46	0.27	0.15	1.5	0.07	0.24	1.41	0.03	0.22	NaN	NaN	NaN	1.47	0.81	0.55	1.42	0.68	0.6	1.37	0.54	0.56	1.35	0.46	0.57	1.41	0.3	0.62	1.38	0.1	0.59
1053	5.265	1.57	0.98	0.32	1.36	0.92	0.21	1.46	0.85	0.17	1.44	0.65	0.15	1.43	0.51	0.2	1.44	0.42	0.2	1.46	0.27	0.15	1.5	0.07	0.24	1.41	0.03	0.22	NaN	NaN	NaN	1.47	0.81	0.55	1.42	0.68	0.59	1.37	0.54	0.56	1.35	0.46	0.57	1.4	0.3	0.63	1.38	0.1	0.59
1054	5.27	1.57	0.98	0.32	1.36	0.92	0.21	1.46	0.85	0.17	1.44	0.65	0.15	1.43	0.51	0.2	1.44	0.42	0.2	1.46	0.27	0.15	1.5	0.07	0.24	1.41	0.03	0.22	NaN	NaN	NaN	1.47	0.81	0.55	1.41	0.68	0.6	1.37	0.54	0.56	1.35	0.46	0.57	1.4	0.3	0.63	1.37	0.1	0.59
1055	5.275	1.57	0.98	0.32	1.36	0.92	0.21	1.45	0.85	0.17	1.44	0.65	0.15	1.43	0.51	0.2	1.44	0.42	0.2	1.46	0.27	0.15	1.5	0.07	0.24	1.41	0.03	0.22	NaN	NaN	NaN	1.47	0.81	0.55	1.41	0.68	0.6	1.37	0.54	0.56	1.35	0.46	0.57	1.4	0.3	0.62	1.37	0.1	0.59
1056	5.28	1.57	0.98	0.32	1.36	0.92	0.21	1.45	0.85	0.17	1.44	0.65	0.15	1.43	0.51	0.2	1.44	0.42	0.2	1.46	0.27	0.15	1.5	0.07	0.24	1.41	0.03	0.22	NaN	NaN	NaN	1.47	0.81	0.55	1.41	0.68	0.6	1.37	0.54	0.56	1.34	0.46	0.57	1.4	0.3	0.62	1.37	0.1	0.59
1057	5.285	1.57	0.98	0.32	1.36	0.92	0.21	1.45	0.85	0.17	1.44	0.65	0.15	1.43	0.51	0.2	1.44	0.42	0.2	1.46	0.27	0.15	1.5	0.07	0.24	1.41	0.03	0.22	NaN	NaN	NaN	1.47	0.81	0.56	1.41	0.68	0.6	1.36	0.54	0.56	1.34	0.46	0.57	1.39	0.3	0.62	1.36	0.1	0.59
1058	5.29	1.57	0.98	0.32	1.35	0.92	0.21	1.45	0.85	0.17	1.44	0.65	0.15	1.43	0.51	0.2	1.44	0.42	0.2	1.46	0.27	0.15	1.5	0.07	0.24	1.41	0.03	0.22	NaN	NaN	NaN	1.47	0.81	0.56	1.41	0.68	0.6	1.36	0.54	0.56	1.34	0.46	0.57	1.39	0.3	0.62	1.36	0.1	0.59
1059	5.295	1.56	0.98	0.32	1.35	0.92	0.21	1.45	0.85	0.18	1.44	0.65	0.15	1.43	0.51	0.2	1.43	0.42	0.2	1.46	0.27	0.15	1.5	0.07	0.24	1.41	0.03	0.22	NaN	NaN	NaN	1.46	0.81	0.56	1.41	0.68	0.6	1.36	0.54	0.56	1.34	0.46	0.57	1.39	0.3	0.62	1.35	0.1	0.59
1060	5.3	1.56	0.98	0.32	1.35	0.92	0.21	1.45	0.85	0.18	1.44	0.65	0.15	1.43	0.51	0.2	1.43	0.42	0.2	1.46	0.27	0.15	1.5	0.07	0.24	1.41	0.03	0.22	NaN	NaN	NaN	1.46	0.8	0.55	1.4	0.68	0.6	1.36	0.54	0.56	1.34	0.46	0.57	1.39	0.29	0.62	1.35	0.1	0.59
1061	5.305	1.56	0.98	0.32	1.35	0.92	0.21	1.45	0.85	0.18	1.43	0.65	0.15	1.43	0.51	0.2	1.43	0.42	0.2	1.46	0.27	0.15	1.5	0.07	0.24	1.41	0.03	0.22	NaN	NaN	NaN	1.46	0.8	0.55	1.4	0.68	0.6	1.36	0.54	0.56	1.34	0.46	0.57	1.38	0.29	0.62	1.35	0.1	0.59
1062	5.31	1.56	0.98	0.32	1.35	0.92	0.21	1.44	0.85	0.18	1.43	0.65	0.15	1.42	0.51	0.2	1.43	0.42	0.2	1.46	0.27	0.16	1.5	0.07	0.24	1.41	0.03	0.22	NaN	NaN	NaN	1.46	0.8	0.56	1.4	0.68	0.6	1.36	0.53	0.56	1.33	0.46	0.57	1.38	0.29	0.62	1.35	0.1	0.59
1063	5.315	1.56	0.98	0.33	1.35	0.92	0.21	1.44	0.85	0.18	1.43	0.65	0.15	1.42	0.51	0.2	1.43	0.42	0.2	1.46	0.27	0.16	1.5	0.07	0.24	1.41	0.03	0.22	NaN	NaN	NaN	1.46	0.8	0.56	1.4	0.68	0.6	1.35	0.53	0.56	1.33	0.46	0.57	1.38	0.29	0.62	1.34	0.1	0.58
1064	5.32	1.56	0.98	0.33	1.35	0.92	0.21	1.44	0.85	0.18	1.43	0.65	0.15	1.42	0.51	0.2	1.43	0.42	0.2	1.46	0.27	0.16	1.5	0.07	0.24	1.41	0.03	0.21	NaN	NaN	NaN	1.45	0.8	0.56	1.4	0.68	0.6	1.35	0.53	0.56	1.33	0.46	0.57	1.38	0.29	0.62	1.34	0.1	0.58
1065	5.325	1.56	0.98	0.33	1.35	0.92	0.21	1.44	0.85	0.18	1.43	0.65	0.15	1.42	0.51	0.2	1.43	0.42	0.2	1.46	0.27	0.16	1.5	0.07	0.24	1.41	0.03	0.21	NaN	NaN	NaN	1.45	0.8	0.56	1.39	0.68	0.6	1.35	0.53	0.56	1.33	0.45	0.57	1.37	0.29	0.62	1.34	0.1	0.58
1066	5.33	1.56	0.97	0.33	1.35	0.92	0.21	1.44	0.85	0.18	1.43	0.65	0.15	1.42	0.51	0.2	1.43	0.42	0.2	1.46	0.27	0.16	1.5	0.07	0.24	1.41	0.03	0.21	NaN	NaN	NaN	1.45	0.8	0.56	1.39	0.68	0.6	1.35	0.53	0.56	1.33	0.45	0.57	1.37	0.29	0.62	1.33	0.09	0.58
1067	5.335	1.55	0.97	0.33	1.35	0.92	0.21	1.44	0.85	0.18	1.43	0.65	0.15	1.42	0.51	0.2	1.43	0.42	0.2	1.46	0.27	0.16	1.5	0.07	0.24	1.41	0.03	0.21	NaN	NaN	NaN	1.45	0.8	0.56	1.39	0.68	0.6	1.35	0.53	0.56	1.33	0.45	0.57	1.37	0.29	0.62	1.33	0.09	0.58
1068	5.34	1.55	0.97	0.33	1.34	0.92	0.21	1.44	0.85	0.18	1.42	0.65	0.15	1.42	0.51	0.2	1.43	0.42	0.2	1.46	0.27	0.16	1.5	0.07	0.24	1.41	0.03	0.21	NaN	NaN	NaN	1.45	0.8	0.56	1.39	0.68	0.6	1.35	0.53	0.56	1.32	0.45	0.57	1.37	0.29	0.62	1.33	0.09	0.58
1069	5.345	1.55	0.97	0.33	1.34	0.92	0.21	1.43	0.85	0.18	1.42	0.65	0.15	1.42	0.51	0.2	1.43	0.42	0.2	1.46	0.27	0.16	1.5	0.07	0.24	1.41	0.03	0.21	NaN	NaN	NaN	1.44	0.8	0.56	1.39	0.67	0.6	1.34	0.53	0.56	1.32	0.45	0.57	1.37	0.29	0.62	1.33	0.09	0.58
1070	5.35	1.55	0.97	0.33	1.34	0.92	0.21	1.43	0.85	0.18	1.42	0.65	0.15	1.42	0.51	0.2	1.43	0.42	0.2	1.46	0.27	0.16	1.5	0.07	0.24	1.41	0.03	0.21	NaN	NaN	NaN	1.44	0.8	0.56	1.39	0.67	0.6	1.34	0.53	0.56	1.32	0.45	0.57	1.36	0.29	0.62	1.32	0.09	0.58
1071	5.355	1.55	0.97	0.33	1.34	0.92	0.21	1.43	0.85	0.18	1.42	0.65	0.15	1.42	0.51	0.2	1.43	0.42	0.2	1.46	0.27	0.16	1.5	0.07	0.24	1.41	0.03	0.21	NaN	NaN	NaN	1.44	0.8	0.56	1.38	0.67	0.6	1.34	0.53	0.55	1.32	0.45	0.57	1.36	0.29	0.62	1.32	0.09	0.58
1072	5.36	1.55	0.97	0.33	1.34	0.92	0.21	1.43	0.85	0.18	1.42	0.65	0.15	1.42	0.51	0.2	1.42	0.42	0.2	1.46	0.27	0.16	1.5	0.07	0.24	1.41	0.03	0.21	NaN	NaN	NaN	1.44	0.8	0.56	1.38	0.67	0.6	1.34	0.53	0.55	1.32	0.45	0.57	1.36	0.29	0.62	1.32	0.09	0.58
1073	5.365	1.54	0.97	0.33	1.33	0.92	0.22	1.43	0.85	0.18	1.42	0.65	0.15	1.41	0.51	0.2	1.42	0.42	0.2	1.46	0.27	0.16	1.5	0.07	0.24	1.41	0.03	0.21	NaN	NaN	NaN	1.44	0.8	0.56	1.38	0.67	0.6	1.34	0.53	0.55	1.32	0.45	0.57	1.36	0.28	0.62	1.32	0.09	0.58
1074	5.37	1.54	0.97	0.33	1.33	0.92	0.22	1.43	0.85	0.18	1.42	0.65	0.15	1.41	0.51	0.2	1.42	0.42	0.2	1.46	0.27	0.16	1.5	0.07	0.24	1.41	0.03	0.21	NaN	NaN	NaN	1.44	0.8	0.56	1.38	0.67	0.6	1.34	0.53	0.55	1.31	0.45	0.57	1.36	0.28	0.62	1.32	0.09	0.58
1075	5.375	1.54	0.97	0.33	1.33	0.92	0.22	1.43	0.85	0.18	1.41	0.65	0.15	1.41	0.51	0.2	1.42	0.42	0.2	1.45	0.27	0.16	1.5	0.07	0.24	1.41	0.03	0.21	NaN	NaN	NaN	1.43	0.8	0.56	1.38	0.67	0.6	1.34	0.53	0.55	1.31	0.45	0.57	1.36	0.28	0.62	1.31	0.09	0.57
1076	5.38	1.54	0.97	0.33	1.33	0.92	0.22	1.42	0.85	0.18	1.41	0.65	0.15	1.41	0.51	0.2	1.42	0.42	0.2	1.45	0.27	0.16	1.5	0.07	0.24	1.41	0.03	0.21	NaN	NaN	NaN	1.43	0.8	0.56	1.38	0.67	0.6	1.33	0.53	0.55	1.31	0.45	0.57	1.35	0.28	0.62	1.31	0.09	0.57
1077	5.385	1.54	0.97	0.34	1.33	0.92	0.22	1.42	0.85	0.18	1.41	0.65	0.15	1.41	0.51	0.2	1.42	0.42	0.2	1.45	0.27	0.16	1.49	0.07	0.25	1.41	0.03	0.21	NaN	NaN	NaN	1.43	0.79	0.56	1.38	0.67	0.6	1.33	0.52	0.55	1.31	0.45	0.57	1.35	0.28	0.61	1.31	0.09	0.57
1078	5.39	1.54	0.97	0.34	1.33	0.92	0.22	1.42	0.85	0.18	1.41	0.65	0.15	1.41	0.51	0.21	1.42	0.42	0.2	1.45	0.27	0.16	1.49	0.07	0.25	1.41	0.03	0.21	NaN	NaN	NaN	1.43	0.79	0.56	1.38	0.67	0.6	1.33	0.52	0.55	1.31	0.44	0.57	1.35	0.28	0.61	1.31	0.08	0.57
1079	5.395	1.53	0.97	0.34	1.33	0.92	0.22	1.42	0.85	0.18	1.41	0.65	0.15	1.41	0.51	0.21	1.42	0.42	0.2	1.45	0.27	0.16	1.49	0.07	0.25	1.41	0.03	0.21	NaN	NaN	NaN	1.43	0.79	0.56	1.37	0.67	0.6	1.33	0.52	0.55	1.31	0.44	0.57	1.35	0.28	0.61	1.31	0.08	0.57
1080	5.4	1.53	0.97	0.34	1.32	0.92	0.22	1.42	0.85	0.18	1.41	0.65	0.15	1.4	0.51	0.21	1.42	0.42	0.2	1.45	0.27	0.16	1.49	0.07	0.25	1.41	0.03	0.21	NaN	NaN	NaN	1.42	0.79	0.56	1.37	0.66	0.6	1.33	0.52	0.55	1.31	0.44	0.56	1.35	0.28	0.61	1.31	0.08	0.57
1081	5.405	1.53	0.97	0.34	1.32	0.92	0.22	1.42	0.85	0.18	1.41	0.65	0.15	1.4	0.51	0.21	1.42	0.42	0.2	1.45	0.27	0.16	1.49	0.07	0.25	1.41	0.03	0.21	NaN	NaN	NaN	1.42	0.79	0.56	1.37	0.66	0.6	1.33	0.52	0.55	1.3	0.44	0.56	1.35	0.28	0.61	1.3	0.08	0.57
1082	5.41	1.53	0.97	0.34	1.32	0.92	0.22	1.41	0.85	0.19	1.4	0.65	0.15	1.4	0.51	0.21	1.41	0.41	0.2	1.45	0.27	0.16	1.49	0.07	0.25	1.41	0.03	0.21	NaN	NaN	NaN	1.42	0.79	0.56	1.37	0.66	0.6	1.33	0.52	0.55	1.3	0.44	0.56	1.34	0.28	0.61	1.3	0.08	0.56
1083	5.415	1.53	0.97	0.34	1.32	0.92	0.22	1.41	0.85	0.19	1.4	0.65	0.15	1.4	0.51	0.21	1.41	0.41	0.2	1.45	0.27	0.16	1.49	0.07	0.25	1.41	0.03	0.21	NaN	NaN	NaN	1.42	0.79	0.56	1.37	0.66	0.6	1.33	0.52	0.55	1.3	0.44	0.56	1.34	0.27	0.61	1.3	0.08	0.56
1084	5.42	1.53	0.97	0.34	1.32	0.92	0.22	1.41	0.85	0.19	1.4	0.65	0.15	1.4	0.51	0.21	1.41	0.41	0.2	1.45	0.27	0.16	1.49	0.07	0.25	1.41	0.03	0.21	NaN	NaN	NaN	1.41	0.79	0.56	1.37	0.66	0.6	1.32	0.52	0.55	1.3	0.44	0.56	1.34	0.27	0.61	1.3	0.08	0.56
1085	5.425	1.52	0.96	0.34	1.31	0.92	0.22	1.41	0.85	0.19	1.4	0.65	0.15	1.4	0.51	0.21	1.41	0.41	0.21	1.45	0.27	0.16	1.49	0.07	0.25	1.41	0.03	0.21	NaN	NaN	NaN	1.41	0.79	0.56	1.36	0.66	0.6	1.32	0.52	0.55	1.3	0.44	0.56	1.34	0.27	0.61	1.3	0.08	0.56
1086	5.43	1.52	0.96	0.34	1.31	0.92	0.22	1.41	0.85	0.19	1.4	0.65	0.15	1.4	0.51	0.21	1.41	0.41	0.21	1.45	0.27	0.16	1.49	0.07	0.25	1.41	0.03	0.21	NaN	NaN	NaN	1.41	0.79	0.56	1.36	0.66	0.6	1.32	0.52	0.55	1.3	0.44	0.56	1.34	0.27	0.61	1.3	0.08	0.56
1087	5.435	1.52	0.96	0.35	1.31	0.92	0.22	1.4	0.85	0.19	1.4	0.65	0.16	1.39	0.51	0.21	1.41	0.41	0.21	1.45	0.27	0.16	1.49	0.07	0.25	1.41	0.03	0.21	NaN	NaN	NaN	1.41	0.79	0.56	1.36	0.66	0.6	1.32	0.52	0.55	1.29	0.44	0.56	1.34	0.27	0.61	1.3	0.08	0.56
1088	5.44	1.52	0.96	0.35	1.31	0.92	0.22	1.4	0.85	0.19	1.39	0.65	0.16	1.39	0.51	0.21	1.41	0.41	0.21	1.44	0.27	0.16	1.49	0.07	0.25	1.41	0.03	0.21	NaN	NaN	NaN	1.41	0.79	0.57	1.36	0.66	0.6	1.32	0.52	0.55	1.29	0.44	0.56	1.34	0.27	0.61	1.3	0.08	0.56
1089	5.445	1.52	0.96	0.35	1.31	0.92	0.23	1.4	0.85	0.19	1.39	0.65	0.16	1.39	0.51	0.21	1.4	0.41	0.21	1.44	0.27	0.16	1.49	0.07	0.25	1.41	0.03	0.21	NaN	NaN	NaN	1.4	0.79	0.57	1.36	0.66	0.6	1.31	0.52	0.55	1.29	0.44	0.56	1.33	0.27	0.61	1.3	0.08	0.56
1090	5.45	1.52	0.96	0.35	1.31	0.92	0.23	1.4	0.85	0.19	1.39	0.65	0.16	1.39	0.51	0.21	1.4	0.41	0.21	1.44	0.27	0.16	1.49	0.07	0.25	1.41	0.03	0.21	NaN	NaN	NaN	1.4	0.79	0.57	1.35	0.66	0.6	1.31	0.52	0.55	1.29	0.44	0.56	1.33	0.27	0.61	1.3	0.08	0.56
1091	5.455	1.51	0.96	0.35	1.31	0.92	0.23	1.4	0.85	0.19	1.39	0.65	0.16	1.39	0.51	0.21	1.4	0.41	0.21	1.44	0.27	0.16	1.49	0.07	0.25	1.41	0.03	0.21	NaN	NaN	NaN	1.4	0.79	0.57	1.35	0.66	0.6	1.31	0.52	0.55	1.28	0.44	0.56	1.33	0.27	0.61	1.3	0.08	0.56
1092	5.46	1.51	0.96	0.35	1.31	0.92	0.23	1.4	0.85	0.19	1.39	0.65	0.16	1.39	0.51	0.21	1.4	0.41	0.21	1.44	0.27	0.16	1.49	0.07	0.25	1.41	0.03	0.21	NaN	NaN	NaN	1.4	0.79	0.57	1.35	0.66	0.6	1.31	0.52	0.55	1.28	0.44	0.56	1.33	0.27	0.61	1.3	0.08	0.56
1093	5.465	1.51	0.96	0.35	1.3	0.92	0.23	1.4	0.84	0.19	1.39	0.65	0.16	1.38	0.51	0.21	1.4	0.41	0.21	1.44	0.27	0.16	1.49	0.07	0.25	1.41	0.03	0.21	NaN	NaN	NaN	1.39	0.79	0.57	1.34	0.66	0.6	1.3	0.52	0.55	1.28	0.44	0.56	1.33	0.27	0.61	1.3	0.08	0.56
1094	5.47	1.51	0.96	0.35	1.3	0.92	0.23	1.39	0.84	0.19	1.39	0.65	0.16	1.38	0.51	0.21	1.4	0.41	0.21	1.44	0.27	0.16	1.49	0.07	0.25	1.41	0.03	0.22	NaN	NaN	NaN	1.39	0.79	0.57	1.34	0.66	0.6	1.3	0.52	0.55	1.28	0.44	0.56	1.32	0.27	0.61	1.3	0.08	0.56
1095	5.475	1.51	0.96	0.35	1.3	0.92	0.23	1.39	0.84	0.19	1.38	0.65	0.16	1.38	0.51	0.21	1.4	0.41	0.21	1.44	0.27	0.16	1.49	0.07	0.25	1.41	0.03	0.22	NaN	NaN	NaN	1.39	0.79	0.57	1.34	0.66	0.6	1.3	0.52	0.55	1.28	0.44	0.56	1.32	0.27	0.61	1.3	0.08	0.56
1096	5.48	1.51	0.96	0.35	1.3	0.92	0.23	1.39	0.84	0.19	1.38	0.65	0.16	1.38	0.51	0.22	1.4	0.41	0.21	1.44	0.27	0.16	1.49	0.07	0.25	1.41	0.03	0.22	NaN	NaN	NaN	1.39	0.79	0.57	1.33	0.66	0.6	1.3	0.52	0.55	1.27	0.44	0.56	1.32	0.27	0.61	1.3	0.08	0.56
1097	5.485	1.5	0.96	0.35	1.3	0.92	0.23	1.39	0.84	0.19	1.38	0.65	0.16	1.38	0.51	0.22	1.39	0.41	0.21	1.44	0.27	0.16	1.49	0.07	0.25	1.41	0.03	0.22	NaN	NaN	NaN	1.38	0.79	0.57	1.33	0.66	0.6	1.29	0.52	0.55	1.27	0.44	0.56	1.32	0.27	0.61	1.3	0.08	0.56
1098	5.49	1.5	0.96	0.35	1.29	0.92	0.23	1.39	0.84	0.2	1.38	0.65	0.16	1.38	0.51	0.22	1.39	0.41	0.21	1.44	0.27	0.16	1.49	0.07	0.25	1.41	0.03	0.22	NaN	NaN	NaN	1.38	0.79	0.57	1.33	0.66	0.6	1.29	0.52	0.55	1.27	0.44	0.57	1.32	0.27	0.61	1.3	0.08	0.56
1099	5.495	1.5	0.96	0.35	1.29	0.92	0.23	1.39	0.84	0.2	1.38	0.65	0.16	1.38	0.51	0.22	1.39	0.41	0.21	1.44	0.27	0.16	1.49	0.07	0.25	1.41	0.03	0.22	NaN	NaN	NaN	1.38	0.79	0.57	1.33	0.66	0.6	1.29	0.52	0.55	1.27	0.44	0.57	1.32	0.27	0.61	1.3	0.08	0.56
1100	5.5	1.5	0.96	0.36	1.29	0.92	0.23	1.39	0.84	0.2	1.38	0.65	0.16	1.38	0.51	0.22	1.39	0.41	0.21	1.44	0.27	0.16	1.49	0.07	0.25	1.41	0.03	0.22	NaN	NaN	NaN	1.38	0.79	0.57	1.32	0.66	0.61	1.29	0.52	0.56	1.27	0.44	0.57	1.32	0.27	0.61	1.3	0.08	0.56
1101	5.505	1.5	0.96	0.36	1.29	0.92	0.23	1.38	0.84	0.2	1.38	0.65	0.17	1.38	0.5	0.22	1.39	0.41	0.21	1.44	0.27	0.17	1.49	0.07	0.25	1.41	0.03	0.22	NaN	NaN	NaN	1.38	0.79	0.57	1.32	0.66	0.61	1.29	0.52	0.56	1.27	0.44	0.57	1.32	0.27	0.61	1.3	0.08	0.56
1102	5.51	1.5	0.96	0.36	1.29	0.92	0.23	1.38	0.84	0.2	1.38	0.65	0.17	1.37	0.5	0.22	1.39	0.41	0.21	1.43	0.27	0.17	1.49	0.08	0.25	1.41	0.03	0.22	NaN	NaN	NaN	1.37	0.79	0.58	1.32	0.66	0.61	1.29	0.52	0.56	1.27	0.44	0.57	1.32	0.27	0.61	1.3	0.08	0.56
1103	5.515	1.49	0.96	0.36	1.29	0.92	0.23	1.38	0.84	0.2	1.38	0.65	0.17	1.37	0.5	0.22	1.39	0.41	0.21	1.43	0.27	0.17	1.49	0.08	0.25	1.41	0.03	0.22	NaN	NaN	NaN	1.37	0.79	0.58	1.32	0.66	0.61	1.29	0.52	0.56	1.27	0.43	0.57	1.32	0.27	0.61	1.3	0.08	0.56
1104	5.52	1.49	0.96	0.36	1.29	0.92	0.23	1.38	0.84	0.2	1.38	0.65	0.17	1.37	0.51	0.22	1.39	0.41	0.21	1.43	0.27	0.17	1.49	0.08	0.25	1.41	0.03	0.22	NaN	NaN	NaN	1.37	0.79	0.58	1.32	0.66	0.61	1.29	0.52	0.56	1.27	0.43	0.57	1.32	0.27	0.61	1.3	0.08	0.56
1105	5.525	1.49	0.96	0.36	1.28	0.92	0.24	1.38	0.84	0.2	1.38	0.65	0.17	1.37	0.51	0.22	1.39	0.41	0.22	1.43	0.27	0.17	1.49	0.08	0.25	1.41	0.03	0.22	NaN	NaN	NaN	1.37	0.79	0.58	1.32	0.66	0.61	1.29	0.52	0.56	1.27	0.43	0.57	1.32	0.27	0.61	1.3	0.08	0.56
1106	5.53	1.49	0.96	0.36	1.28	0.92	0.24	1.38	0.84	0.2	1.38	0.65	0.17	1.37	0.51	0.22	1.39	0.41	0.22	1.43	0.27	0.17	1.49	0.08	0.25	1.41	0.03	0.22	NaN	NaN	NaN	1.37	0.79	0.58	1.32	0.66	0.61	1.29	0.52	0.56	1.27	0.43	0.57	1.32	0.27	0.61	1.3	0.08	0.56
1107	5.535	1.49	0.96	0.36	1.28	0.92	0.24	1.38	0.84	0.2	1.38	0.65	0.17	1.37	0.51	0.22	1.38	0.41	0.22	1.43	0.27	0.17	1.49	0.08	0.25	1.41	0.03	0.22	NaN	NaN	NaN	1.37	0.79	0.58	1.32	0.66	0.61	1.29	0.52	0.56	1.27	0.43	0.57	1.32	0.27	0.61	1.3	0.08	0.56
1108	5.54	1.49	0.96	0.36	1.28	0.92	0.24	1.38	0.84	0.2	1.38	0.65	0.17	1.37	0.51	0.22	1.38	0.41	0.22	1.43	0.27	0.17	1.49	0.08	0.25	1.41	0.03	0.22	NaN	NaN	NaN	1.36	0.79	0.58	1.32	0.66	0.61	1.29	0.52	0.56	1.27	0.43	0.57	1.32	0.27	0.61	1.3	0.08	0.56
1109	5.545	1.49	0.96	0.36	1.28	0.92	0.24	1.38	0.84	0.2	1.37	0.65	0.17	1.37	0.51	0.22	1.38	0.41	0.22	1.43	0.27	0.17	1.49	0.08	0.25	1.41	0.03	0.22	NaN	NaN	NaN	1.36	0.79	0.58	1.32	0.66	0.61	1.29	0.52	0.56	1.27	0.43	0.57	1.32	0.27	0.61	1.3	0.08	0.56
1110	5.55	1.48	0.96	0.36	1.28	0.92	0.24	1.37	0.84	0.2	1.37	0.65	0.17	1.37	0.51	0.22	1.38	0.41	0.22	1.43	0.27	0.17	1.49	0.08	0.25	1.41	0.03	0.22	NaN	NaN	NaN	1.36	0.79	0.58	1.32	0.66	0.61	1.28	0.52	0.56	1.27	0.43	0.57	1.32	0.27	0.61	1.3	0.08	0.56
1111	5.555	1.48	0.96	0.37	1.28	0.92	0.24	1.37	0.84	0.21	1.37	0.65	0.17	1.37	0.51	0.22	1.38	0.41	0.22	1.43	0.27	0.17	1.49	0.08	0.25	1.41	0.03	0.22	NaN	NaN	NaN	1.36	0.79	0.58	1.32	0.66	0.61	1.28	0.52	0.56	1.27	0.43	0.57	1.32	0.27	0.62	1.3	0.08	0.56
1112	5.56	1.48	0.96	0.37	1.28	0.92	0.24	1.37	0.84	0.21	1.37	0.65	0.17	1.37	0.51	0.22	1.38	0.41	0.22	1.43	0.27	0.17	1.49	0.08	0.25	1.41	0.03	0.22	NaN	NaN	NaN	1.36	0.79	0.58	1.32	0.66	0.61	1.28	0.52	0.56	1.27	0.43	0.57	1.32	0.27	0.62	1.3	0.08	0.56
1113	5.565	1.48	0.96	0.37	1.27	0.92	0.24	1.37	0.84	0.21	1.37	0.65	0.18	1.37	0.51	0.23	1.38	0.41	0.22	1.43	0.27	0.17	1.49	0.08	0.25	1.41	0.03	0.22	NaN	NaN	NaN	1.36	0.79	0.58	1.32	0.66	0.61	1.28	0.52	0.56	1.26	0.43	0.57	1.32	0.27	0.62	1.3	0.08	0.56
1114	5.57	1.48	0.96	0.37	1.27	0.92	0.24	1.37	0.84	0.21	1.37	0.65	0.18	1.37	0.51	0.23	1.38	0.41	0.22	1.43	0.27	0.17	1.49	0.08	0.25	1.41	0.03	0.22	NaN	NaN	NaN	1.36	0.79	0.58	1.32	0.66	0.61	1.28	0.52	0.56	1.26	0.43	0.57	1.32	0.27	0.62	1.3	0.08	0.56
1115	5.575	1.48	0.96	0.37	1.27	0.92	0.24	1.37	0.84	0.21	1.37	0.65	0.18	1.37	0.51	0.23	1.38	0.41	0.22	1.43	0.27	0.17	1.49	0.08	0.25	1.41	0.03	0.22	NaN	NaN	NaN	1.36	0.79	0.59	1.32	0.66	0.61	1.28	0.52	0.56	1.26	0.43	0.57	1.32	0.27	0.62	1.3	0.08	0.56
1116	5.58	1.48	0.96	0.37	1.27	0.92	0.24	1.37	0.84	0.21	1.37	0.65	0.18	1.37	0.51	0.23	1.38	0.41	0.22	1.43	0.27	0.17	1.49	0.08	0.25	1.41	0.03	0.22	NaN	NaN	NaN	1.36	0.79	0.59	1.32	0.66	0.61	1.28	0.52	0.56	1.26	0.43	0.57	1.32	0.27	0.62	1.3	0.08	0.56
1117	5.585	1.48	0.96	0.37	1.27	0.92	0.24	1.37	0.84	0.21	1.37	0.65	0.18	1.36	0.51	0.23	1.38	0.41	0.22	1.43	0.27	0.17	1.49	0.08	0.25	1.41	0.03	0.22	NaN	NaN	NaN	1.36	0.79	0.59	1.32	0.66	0.61	1.28	0.52	0.56	1.26	0.43	0.57	1.32	0.27	0.62	1.3	0.08	0.56
1118	5.59	1.47	0.96	0.37	1.27	0.92	0.24	1.37	0.84	0.21	1.37	0.65	0.18	1.36	0.51	0.23	1.38	0.41	0.22	1.43	0.27	0.17	1.49	0.08	0.25	1.41	0.03	0.22	NaN	NaN	NaN	1.36	0.79	0.59	1.31	0.66	0.62	1.28	0.52	0.56	1.26	0.43	0.57	1.32	0.27	0.62	1.3	0.08	0.56
1119	5.595	1.47	0.96	0.37	1.27	0.92	0.25	1.37	0.84	0.21	1.37	0.65	0.18	1.36	0.51	0.23	1.38	0.41	0.22	1.43	0.27	0.17	1.49	0.08	0.25	1.41	0.03	0.22	NaN	NaN	NaN	1.36	0.79	0.59	1.31	0.66	0.62	1.28	0.52	0.56	1.26	0.43	0.57	1.32	0.27	0.62	1.3	0.08	0.56
1120	5.6	1.47	0.97	0.37	1.27	0.92	0.25	1.37	0.84	0.21	1.37	0.65	0.18	1.36	0.51	0.23	1.38	0.41	0.22	1.43	0.27	0.17	1.49	0.08	0.25	1.41	0.03	0.22	NaN	NaN	NaN	1.35	0.79	0.59	1.31	0.66	0.62	1.28	0.52	0.56	1.26	0.43	0.58	1.32	0.27	0.62	1.3	0.08	0.56
1121	5.605	1.47	0.97	0.37	1.27	0.92	0.25	1.37	0.84	0.21	1.37	0.65	0.18	1.36	0.51	0.23	1.38	0.41	0.22	1.43	0.28	0.17	1.49	0.08	0.25	1.41	0.03	0.22	NaN	NaN	NaN	1.35	0.79	0.59	1.31	0.66	0.62	1.28	0.52	0.56	1.26	0.43	0.58	1.32	0.27	0.62	1.3	0.08	0.56
1122	5.61	1.47	0.97	0.38	1.27	0.92	0.25	1.36	0.84	0.21	1.37	0.65	0.18	1.36	0.51	0.23	1.38	0.42	0.22	1.43	0.28	0.17	1.49	0.08	0.25	1.41	0.03	0.22	NaN	NaN	NaN	1.35	0.79	0.59	1.31	0.66	0.62	1.28	0.52	0.57	1.26	0.43	0.58	1.32	0.27	0.62	1.3	0.08	0.56
1123	5.615	1.47	0.97	0.38	1.27	0.92	0.25	1.36	0.84	0.22	1.37	0.65	0.18	1.36	0.51	0.23	1.38	0.42	0.22	1.43	0.28	0.17	1.49	0.08	0.25	1.41	0.03	0.22	NaN	NaN	NaN	1.35	0.79	0.59	1.31	0.66	0.62	1.28	0.52	0.57	1.26	0.43	0.58	1.32	0.27	0.62	1.3	0.08	0.56
1124	5.62	1.47	0.97	0.38	1.27	0.92	0.25	1.36	0.84	0.22	1.37	0.65	0.18	1.36	0.51	0.23	1.38	0.42	0.22	1.43	0.28	0.17	1.49	0.08	0.25	1.41	0.03	0.22	NaN	NaN	NaN	1.35	0.79	0.59	1.31	0.66	0.62	1.28	0.52	0.57	1.26	0.43	0.58	1.32	0.27	0.62	1.3	0.08	0.56
1125	5.625	1.47	0.97	0.38	1.27	0.91	0.25	1.36	0.84	0.22	1.37	0.65	0.18	1.36	0.51	0.23	1.38	0.42	0.22	1.43	0.28	0.17	1.49	0.08	0.25	1.41	0.03	0.22	NaN	NaN	NaN	1.35	0.79	0.59	1.31	0.66	0.62	1.28	0.52	0.57	1.26	0.43	0.58	1.32	0.27	0.62	1.3	0.08	0.56
1126	5.63	1.47	0.97	0.38	1.27	0.91	0.25	1.36	0.84	0.22	1.37	0.65	0.18	1.36	0.51	0.23	1.38	0.42	0.22	1.43	0.28	0.17	1.49	0.08	0.25	1.41	0.03	0.22	NaN	NaN	NaN	1.35	0.79	0.59	1.31	0.66	0.62	1.28	0.52	0.57	1.26	0.43	0.58	1.32	0.27	0.62	1.3	0.08	0.56
1127	5.635	1.46	0.97	0.38	1.27	0.92	0.25	1.36	0.85	0.22	1.37	0.65	0.18	1.36	0.51	0.23	1.37	0.42	0.22	1.43	0.28	0.17	1.49	0.08	0.25	1.41	0.03	0.22	NaN	NaN	NaN	1.35	0.79	0.59	1.31	0.66	0.62	1.28	0.52	0.57	1.26	0.43	0.58	1.32	0.27	0.62	1.3	0.08	0.56
1128	5.64	1.46	0.97	0.38	1.26	0.92	0.25	1.36	0.85	0.22	1.37	0.65	0.18	1.36	0.51	0.23	1.37	0.42	0.22	1.43	0.28	0.17	1.49	0.08	0.25	1.41	0.03	0.22	NaN	NaN	NaN	1.35	0.79	0.59	1.31	0.66	0.62	1.28	0.52	0.57	1.26	0.43	0.58	1.32	0.27	0.62	1.3	0.08	0.56
1129	5.645	1.46	0.97	0.38	1.26	0.92	0.25	1.36	0.85	0.22	1.37	0.65	0.18	1.36	0.51	0.23	1.37	0.42	0.22	1.43	0.28	0.17	1.49	0.08	0.25	1.41	0.03	0.22	NaN	NaN	NaN	1.35	0.79	0.59	1.31	0.66	0.62	1.28	0.52	0.57	1.26	0.43	0.58	1.32	0.27	0.62	1.3	0.08	0.56
1130	5.65	1.46	0.97	0.38	1.26	0.92	0.25	1.36	0.85	0.22	1.37	0.65	0.18	1.36	0.51	0.23	1.37	0.42	0.22	1.43	0.28	0.17	1.49	0.09	0.25	1.41	0.03	0.22	NaN	NaN	NaN	1.35	0.79	0.59	1.31	0.66	0.62	1.28	0.52	0.57	1.26	0.43	0.58	1.32	0.27	0.62	1.3	0.08	0.56
1131	5.655	1.46	0.97	0.38	1.26	0.92	0.25	1.36	0.85	0.22	1.37	0.65	0.18	1.36	0.51	0.23	1.37	0.42	0.22	1.43	0.28	0.17	1.49	0.09	0.25	1.41	0.03	0.22	NaN	NaN	NaN	1.34	0.79	0.59	1.31	0.66	0.62	1.28	0.52	0.57	1.26	0.43	0.58	1.32	0.27	0.62	1.3	0.08	0.56
1132	5.66	1.46	0.97	0.38	1.26	0.92	0.25	1.36	0.85	0.22	1.37	0.65	0.19	1.35	0.51	0.23	1.37	0.42	0.22	1.43	0.28	0.17	1.49	0.09	0.25	1.41	0.03	0.22	NaN	NaN	NaN	1.34	0.79	0.59	1.31	0.66	0.62	1.28	0.52	0.57	1.26	0.43	0.58	1.32	0.27	0.62	1.3	0.08	0.56
1133	5.665	1.46	0.97	0.38	1.26	0.92	0.25	1.36	0.85	0.22	1.36	0.65	0.19	1.35	0.51	0.23	1.37	0.42	0.22	1.43	0.28	0.17	1.49	0.09	0.25	1.41	0.03	0.22	NaN	NaN	NaN	1.34	0.79	0.59	1.31	0.66	0.62	1.28	0.52	0.57	1.26	0.43	0.58	1.32	0.27	0.62	1.3	0.08	0.56
1134	5.67	1.46	0.97	0.38	1.26	0.92	0.25	1.36	0.85	0.22	1.36	0.65	0.19	1.35	0.51	0.23	1.37	0.42	0.22	1.42	0.28	0.17	1.49	0.09	0.25	1.41	0.03	0.22	NaN	NaN	NaN	1.34	0.79	0.59	1.31	0.66	0.62	1.28	0.52	0.57	1.26	0.43	0.58	1.32	0.27	0.62	1.3	0.08	0.56
1135	5.675	1.46	0.97	0.38	1.26	0.92	0.25	1.36	0.85	0.22	1.36	0.65	0.19	1.35	0.51	0.23	1.37	0.42	0.22	1.42	0.28	0.17	1.49	0.09	0.25	1.41	0.03	0.22	NaN	NaN	NaN	1.34	0.79	0.59	1.31	0.66	0.62	1.28	0.52	0.57	1.26	0.43	0.58	1.32	0.27	0.62	1.3	0.08	0.56
1136	5.68	1.46	0.97	0.38	1.26	0.92	0.25	1.36	0.85	0.22	1.36	0.65	0.19	1.35	0.51	0.23	1.36	0.42	0.22	1.42	0.28	0.17	1.49	0.09	0.25	1.41	0.03	0.22	NaN	NaN	NaN	1.34	0.79	0.6	1.3	0.66	0.62	1.28	0.52	0.57	1.26	0.43	0.58	1.32	0.27	0.62	1.3	0.08	0.56
1137	5.685	1.46	0.97	0.39	1.26	0.92	0.26	1.36	0.85	0.22	1.36	0.65	0.19	1.35	0.51	0.23	1.36	0.42	0.22	1.42	0.28	0.17	1.49	0.09	0.25	1.41	0.03	0.22	NaN	NaN	NaN	1.34	0.79	0.6	1.3	0.66	0.62	1.28	0.52	0.57	1.26	0.43	0.58	1.32	0.27	0.62	1.3	0.08	0.56
1138	5.69	1.46	0.97	0.39	1.26	0.92	0.26	1.36	0.85	0.22	1.36	0.65	0.18	1.35	0.51	0.23	1.36	0.42	0.22	1.42	0.28	0.17	1.49	0.09	0.25	1.41	0.03	0.22	NaN	NaN	NaN	1.34	0.79	0.6	1.3	0.66	0.62	1.28	0.52	0.57	1.26	0.43	0.58	1.32	0.27	0.62	1.3	0.08	0.56
1139	5.695	1.45	0.97	0.39	1.26	0.92	0.26	1.36	0.85	0.22	1.36	0.65	0.18	1.34	0.51	0.23	1.36	0.42	0.22	1.42	0.29	0.17	1.48	0.09	0.25	1.41	0.03	0.22	NaN	NaN	NaN	1.34	0.79	0.6	1.3	0.66	0.62	1.28	0.52	0.57	1.26	0.43	0.58	1.32	0.27	0.62	1.3	0.08	0.56
1140	5.7	1.45	0.98	0.39	1.25	0.92	0.26	1.36	0.85	0.22	1.36	0.65	0.18	1.34	0.51	0.23	1.36	0.42	0.22	1.42	0.29	0.17	1.48	0.09	0.25	1.41	0.03	0.22	NaN	NaN	NaN	1.34	0.79	0.6	1.3	0.66	0.62	1.28	0.52	0.57	1.26	0.43	0.58	1.32	0.27	0.62	1.3	0.08	0.56
1141	5.705	1.45	0.98	0.39	1.25	0.92	0.26	1.36	0.85	0.22	1.36	0.65	0.18	1.34	0.51	0.23	1.36	0.42	0.22	1.42	0.29	0.17	1.48	0.09	0.25	1.41	0.03	0.22	NaN	NaN	NaN	1.34	0.79	0.6	1.3	0.66	0.62	1.28	0.52	0.57	1.27	0.43	0.58	1.32	0.27	0.62	1.3	0.08	0.56
1142	5.71	1.45	0.98	0.39	1.25	0.92	0.26	1.36	0.85	0.22	1.35	0.66	0.18	1.34	0.51	0.23	1.35	0.42	0.22	1.42	0.29	0.17	1.48	0.1	0.25	1.41	0.03	0.21	NaN	NaN	NaN	1.34	0.8	0.6	1.3	0.66	0.62	1.28	0.52	0.57	1.27	0.43	0.58	1.32	0.27	0.62	1.3	0.08	0.56
1143	5.715	1.45	0.98	0.39	1.25	0.92	0.26	1.36	0.85	0.22	1.35	0.66	0.18	1.34	0.51	0.23	1.35	0.42	0.22	1.41	0.29	0.17	1.48	0.1	0.25	1.41	0.03	0.21	NaN	NaN	NaN	1.33	0.8	0.6	1.3	0.66	0.62	1.28	0.52	0.57	1.27	0.43	0.58	1.32	0.27	0.62	1.3	0.08	0.56
1144	5.72	1.45	0.98	0.39	1.26	0.92	0.26	1.36	0.85	0.22	1.35	0.66	0.18	1.33	0.51	0.23	1.35	0.42	0.22	1.41	0.29	0.17	1.48	0.1	0.24	1.4	0.03	0.21	NaN	NaN	NaN	1.33	0.8	0.6	1.3	0.66	0.62	1.28	0.52	0.57	1.27	0.43	0.58	1.32	0.27	0.62	1.3	0.08	0.56
1145	5.725	1.45	0.98	0.39	1.26	0.92	0.26	1.36	0.85	0.22	1.35	0.66	0.18	1.33	0.51	0.22	1.35	0.42	0.22	1.41	0.29	0.16	1.48	0.1	0.24	1.4	0.03	0.21	NaN	NaN	NaN	1.33	0.8	0.6	1.3	0.66	0.62	1.28	0.52	0.57	1.27	0.43	0.58	1.32	0.27	0.62	1.3	0.08	0.56
1146	5.73	1.45	0.98	0.39	1.26	0.92	0.26	1.36	0.85	0.22	1.35	0.66	0.18	1.33	0.51	0.22	1.34	0.43	0.21	1.41	0.29	0.16	1.48	0.1	0.24	1.4	0.03	0.21	NaN	NaN	NaN	1.33	0.8	0.6	1.3	0.66	0.62	1.28	0.52	0.57	1.27	0.43	0.58	1.32	0.27	0.62	1.3	0.08	0.56
1147	5.735	1.45	0.98	0.39	1.26	0.92	0.26	1.36	0.85	0.22	1.35	0.66	0.18	1.32	0.51	0.22	1.34	0.43	0.21	1.41	0.29	0.16	1.48	0.1	0.24	1.4	0.03	0.21	NaN	NaN	NaN	1.33	0.8	0.6	1.3	0.66	0.63	1.28	0.52	0.57	1.27	0.43	0.58	1.32	0.27	0.62	1.3	0.08	0.56
1148	5.74	1.45	0.98	0.4	1.26	0.92	0.26	1.36	0.85	0.22	1.35	0.66	0.18	1.32	0.51	0.22	1.34	0.43	0.21	1.4	0.29	0.16	1.48	0.11	0.24	1.4	0.03	0.21	NaN	NaN	NaN	1.33	0.8	0.6	1.3	0.66	0.63	1.28	0.52	0.57	1.27	0.43	0.58	1.32	0.27	0.62	1.3	0.08	0.56
1149	5.745	1.45	0.98	0.4	1.26	0.92	0.26	1.36	0.85	0.23	1.34	0.66	0.18	1.32	0.52	0.22	1.33	0.43	0.21	1.4	0.3	0.16	1.47	0.11	0.24	1.4	0.03	0.21	NaN	NaN	NaN	1.33	0.8	0.6	1.3	0.66	0.63	1.28	0.52	0.57	1.27	0.43	0.58	1.32	0.27	0.62	1.3	0.08	0.56
1150	5.75	1.45	0.98	0.4	1.26	0.92	0.26	1.36	0.85	0.23	1.34	0.66	0.18	1.31	0.52	0.22	1.33	0.43	0.21	1.4	0.3	0.16	1.47	0.11	0.24	1.4	0.03	0.21	NaN	NaN	NaN	1.33	0.8	0.6	1.3	0.66	0.63	1.28	0.52	0.57	1.27	0.43	0.58	1.32	0.27	0.62	1.3	0.08	0.56
1151	5.755	1.45	0.98	0.4	1.26	0.92	0.26	1.36	0.86	0.23	1.34	0.66	0.18	1.31	0.52	0.22	1.33	0.43	0.21	1.4	0.3	0.16	1.47	0.11	0.24	1.4	0.03	0.21	NaN	NaN	NaN	1.33	0.8	0.6	1.3	0.66	0.63	1.28	0.52	0.57	1.27	0.43	0.58	1.32	0.27	0.62	1.3	0.08	0.56
1152	5.76	1.45	0.98	0.4	1.26	0.92	0.26	1.36	0.86	0.23	1.34	0.66	0.18	1.31	0.52	0.22	1.32	0.43	0.21	1.39	0.3	0.16	1.47	0.11	0.24	1.4	0.03	0.21	NaN	NaN	NaN	1.33	0.8	0.6	1.3	0.66	0.63	1.28	0.52	0.57	1.27	0.43	0.58	1.32	0.27	0.62	1.3	0.08	0.56
1153	5.765	1.45	0.98	0.4	1.26	0.92	0.26	1.36	0.86	0.23	1.34	0.66	0.18	1.3	0.52	0.22	1.32	0.43	0.21	1.39	0.3	0.16	1.47	0.11	0.24	1.4	0.03	0.21	NaN	NaN	NaN	1.33	0.8	0.6	1.3	0.66	0.63	1.28	0.52	0.57	1.27	0.43	0.58	1.32	0.27	0.62	1.3	0.08	0.56
1154	5.77	1.45	0.98	0.4	1.26	0.92	0.26	1.36	0.86	0.23	1.33	0.66	0.18	1.3	0.52	0.22	1.31	0.43	0.2	1.39	0.3	0.16	1.47	0.12	0.24	1.4	0.03	0.21	NaN	NaN	NaN	1.32	0.8	0.6	1.3	0.66	0.63	1.28	0.52	0.57	1.27	0.43	0.58	1.32	0.27	0.62	1.3	0.08	0.56
1155	5.775	1.45	0.98	0.4	1.26	0.92	0.26	1.36	0.86	0.23	1.33	0.66	0.18	1.3	0.52	0.21	1.31	0.43	0.2	1.38	0.3	0.16	1.47	0.12	0.24	1.4	0.03	0.21	NaN	NaN	NaN	1.32	0.8	0.6	1.3	0.66	0.63	1.28	0.52	0.57	1.27	0.43	0.58	1.32	0.27	0.62	1.3	0.08	0.56
1156	5.78	1.44	0.98	0.4	1.26	0.92	0.26	1.36	0.86	0.23	1.33	0.66	0.18	1.29	0.52	0.21	1.31	0.43	0.2	1.38	0.3	0.15	1.46	0.12	0.24	1.4	0.03	0.21	NaN	NaN	NaN	1.32	0.8	0.6	1.3	0.66	0.63	1.28	0.52	0.57	1.27	0.43	0.58	1.32	0.27	0.62	1.3	0.08	0.56
1157	5.785	1.44	0.98	0.4	1.26	0.92	0.26	1.36	0.86	0.23	1.33	0.66	0.18	1.29	0.52	0.21	1.3	0.43	0.2	1.38	0.31	0.15	1.46	0.12	0.23	1.4	0.03	0.21	NaN	NaN	NaN	1.32	0.8	0.6	1.3	0.66	0.63	1.28	0.52	0.57	1.27	0.43	0.58	1.32	0.27	0.62	1.3	0.08	0.56
1158	5.79	1.44	0.98	0.41	1.26	0.92	0.26	1.36	0.86	0.23	1.33	0.66	0.18	1.29	0.52	0.21	1.3	0.44	0.2	1.38	0.31	0.15	1.46	0.12	0.23	1.4	0.03	0.21	NaN	NaN	NaN	1.32	0.8	0.6	1.29	0.66	0.63	1.28	0.52	0.57	1.27	0.43	0.58	1.32	0.27	0.62	1.3	0.08	0.56
1159	5.795	1.44	0.98	0.41	1.26	0.92	0.26	1.36	0.86	0.23	1.33	0.66	0.18	1.28	0.52	0.21	1.3	0.44	0.2	1.37	0.31	0.15	1.46	0.13	0.23	1.4	0.03	0.21	NaN	NaN	NaN	1.32	0.8	0.61	1.29	0.66	0.63	1.28	0.52	0.57	1.27	0.43	0.58	1.32	0.27	0.62	1.3	0.08	0.56
1160	5.8	1.44	0.98	0.41	1.26	0.92	0.26	1.36	0.86	0.23	1.32	0.66	0.18	1.28	0.52	0.21	1.29	0.44	0.2	1.37	0.31	0.15	1.46	0.13	0.23	1.4	0.03	0.21	NaN	NaN	NaN	1.32	0.8	0.61	1.29	0.66	0.63	1.28	0.52	0.57	1.27	0.43	0.58	1.32	0.27	0.62	1.3	0.08	0.56
1161	5.805	1.44	0.98	0.41	1.26	0.92	0.26	1.36	0.86	0.23	1.32	0.66	0.18	1.28	0.52	0.21	1.29	0.44	0.2	1.37	0.31	0.15	1.45	0.13	0.23	1.4	0.03	0.21	NaN	NaN	NaN	1.32	0.8	0.61	1.29	0.66	0.63	1.28	0.52	0.57	1.27	0.43	0.58	1.32	0.27	0.62	1.3	0.08	0.56
1162	5.81	1.44	0.98	0.41	1.26	0.92	0.26	1.36	0.86	0.23	1.32	0.66	0.18	1.28	0.52	0.21	1.29	0.44	0.19	1.36	0.31	0.15	1.45	0.13	0.23	1.4	0.03	0.21	NaN	NaN	NaN	1.32	0.8	0.61	1.29	0.66	0.63	1.28	0.52	0.58	1.27	0.43	0.58	1.32	0.27	0.62	1.3	0.08	0.56
1163	5.815	1.44	0.98	0.41	1.26	0.92	0.26	1.36	0.86	0.23	1.32	0.66	0.18	1.27	0.52	0.21	1.28	0.44	0.19	1.36	0.31	0.15	1.45	0.13	0.23	1.4	0.04	0.21	NaN	NaN	NaN	1.32	0.8	0.61	1.29	0.66	0.63	1.28	0.52	0.58	1.27	0.43	0.58	1.32	0.27	0.62	1.3	0.08	0.56
1164	5.82	1.44	0.98	0.41	1.26	0.92	0.26	1.36	0.86	0.23	1.32	0.66	0.18	1.27	0.53	0.21	1.28	0.44	0.19	1.36	0.32	0.14	1.45	0.14	0.23	1.4	0.04	0.21	NaN	NaN	NaN	1.32	0.8	0.61	1.29	0.66	0.63	1.28	0.52	0.58	1.27	0.43	0.58	1.32	0.27	0.62	1.3	0.08	0.56
1165	5.825	1.44	0.98	0.41	1.26	0.92	0.26	1.36	0.86	0.23	1.32	0.66	0.18	1.27	0.53	0.2	1.28	0.44	0.19	1.36	0.32	0.14	1.45	0.14	0.22	1.4	0.04	0.21	NaN	NaN	NaN	1.32	0.8	0.61	1.29	0.66	0.63	1.28	0.52	0.58	1.27	0.43	0.58	1.32	0.26	0.62	1.3	0.08	0.56
1166	5.83	1.44	0.98	0.41	1.26	0.92	0.26	1.36	0.86	0.23	1.32	0.66	0.18	1.27	0.53	0.2	1.27	0.44	0.19	1.35	0.32	0.14	1.44	0.14	0.22	1.39	0.04	0.21	NaN	NaN	NaN	1.31	0.8	0.61	1.29	0.66	0.63	1.28	0.52	0.58	1.27	0.43	0.58	1.32	0.26	0.62	1.3	0.08	0.56
1167	5.835	1.44	0.98	0.41	1.26	0.92	0.26	1.36	0.86	0.23	1.32	0.66	0.18	1.26	0.53	0.2	1.27	0.45	0.19	1.35	0.32	0.14	1.44	0.14	0.22	1.39	0.04	0.21	NaN	NaN	NaN	1.31	0.8	0.61	1.29	0.66	0.63	1.28	0.52	0.58	1.26	0.43	0.58	1.32	0.26	0.62	1.3	0.08	0.56
1168	5.84	1.44	0.98	0.41	1.26	0.92	0.26	1.36	0.86	0.23	1.32	0.66	0.17	1.26	0.53	0.2	1.27	0.45	0.19	1.35	0.32	0.14	1.44	0.14	0.22	1.39	0.04	0.21	NaN	NaN	NaN	1.31	0.8	0.61	1.29	0.66	0.63	1.28	0.52	0.58	1.26	0.43	0.58	1.32	0.26	0.62	1.3	0.08	0.56
1169	5.845	1.44	0.98	0.42	1.26	0.92	0.27	1.36	0.86	0.23	1.31	0.66	0.17	1.26	0.53	0.2	1.26	0.45	0.19	1.34	0.32	0.14	1.44	0.14	0.22	1.39	0.04	0.21	NaN	NaN	NaN	1.31	0.8	0.61	1.29	0.66	0.63	1.28	0.52	0.58	1.26	0.43	0.58	1.32	0.26	0.62	1.3	0.08	0.56
1170	5.85	1.44	0.98	0.42	1.26	0.92	0.27	1.36	0.86	0.23	1.31	0.66	0.17	1.26	0.53	0.2	1.26	0.45	0.19	1.34	0.32	0.14	1.44	0.15	0.22	1.39	0.04	0.21	NaN	NaN	NaN	1.31	0.8	0.61	1.28	0.66	0.63	1.27	0.52	0.58	1.26	0.43	0.58	1.32	0.26	0.62	1.3	0.08	0.56
1171	5.855	1.44	0.98	0.42	1.26	0.92	0.27	1.36	0.86	0.23	1.31	0.66	0.17	1.25	0.53	0.2	1.26	0.45	0.19	1.34	0.32	0.14	1.43	0.15	0.22	1.39	0.04	0.21	NaN	NaN	NaN	1.31	0.8	0.61	1.28	0.66	0.63	1.27	0.52	0.58	1.26	0.43	0.58	1.32	0.26	0.62	1.3	0.08	0.56
1172	5.86	1.44	0.98	0.42	1.26	0.92	0.27	1.36	0.86	0.23	1.31	0.66	0.17	1.25	0.53	0.2	1.26	0.45	0.18	1.34	0.32	0.14	1.43	0.15	0.22	1.39	0.04	0.2	NaN	NaN	NaN	1.31	0.8	0.61	1.28	0.66	0.63	1.27	0.52	0.58	1.26	0.43	0.58	1.32	0.26	0.62	1.3	0.08	0.56
1173	5.865	1.44	0.98	0.42	1.26	0.92	0.27	1.36	0.86	0.23	1.31	0.66	0.17	1.25	0.53	0.2	1.25	0.45	0.18	1.33	0.33	0.14	1.43	0.15	0.22	1.39	0.04	0.2	NaN	NaN	NaN	1.31	0.8	0.61	1.28	0.66	0.63	1.27	0.52	0.58	1.26	0.43	0.59	1.32	0.26	0.62	1.3	0.08	0.56
1174	5.87	1.44	0.98	0.42	1.26	0.92	0.27	1.36	0.86	0.23	1.31	0.66	0.17	1.25	0.53	0.2	1.25	0.45	0.18	1.33	0.33	0.13	1.43	0.15	0.21	1.39	0.04	0.2	NaN	NaN	NaN	1.31	0.8	0.61	1.28	0.66	0.64	1.27	0.52	0.58	1.26	0.43	0.59	1.32	0.26	0.63	1.3	0.08	0.56
1175	5.875	1.44	0.98	0.42	1.26	0.92	0.27	1.36	0.86	0.24	1.31	0.66	0.17	1.24	0.53	0.2	1.25	0.45	0.18	1.33	0.33	0.13	1.43	0.15	0.21	1.38	0.05	0.2	NaN	NaN	NaN	1.3	0.8	0.61	1.28	0.66	0.64	1.27	0.52	0.58	1.26	0.43	0.59	1.31	0.26	0.63	1.3	0.08	0.56
1176	5.88	1.44	0.98	0.42	1.26	0.92	0.27	1.36	0.86	0.24	1.31	0.66	0.17	1.24	0.53	0.2	1.24	0.45	0.18	1.33	0.33	0.13	1.42	0.15	0.21	1.38	0.05	0.2	NaN	NaN	NaN	1.3	0.8	0.61	1.28	0.66	0.64	1.27	0.52	0.58	1.26	0.43	0.59	1.31	0.26	0.63	1.3	0.07	0.56
1177	5.885	1.43	0.98	0.42	1.26	0.92	0.27	1.36	0.86	0.24	1.3	0.67	0.17	1.24	0.54	0.2	1.24	0.45	0.18	1.32	0.33	0.13	1.42	0.15	0.21	1.38	0.05	0.2	NaN	NaN	NaN	1.3	0.8	0.61	1.28	0.66	0.64	1.27	0.52	0.58	1.26	0.43	0.59	1.31	0.26	0.63	1.3	0.07	0.56
1178	5.89	1.43	0.98	0.42	1.26	0.92	0.27	1.36	0.85	0.24	1.3	0.67	0.17	1.24	0.54	0.2	1.24	0.45	0.18	1.32	0.33	0.13	1.42	0.16	0.21	1.38	0.05	0.2	NaN	NaN	NaN	1.3	0.8	0.61	1.28	0.66	0.64	1.27	0.52	0.58	1.26	0.43	0.59	1.31	0.26	0.63	1.3	0.07	0.56
1179	5.895	1.43	0.98	0.42	1.26	0.92	0.27	1.36	0.85	0.24	1.3	0.67	0.17	1.24	0.54	0.2	1.24	0.46	0.18	1.32	0.33	0.13	1.42	0.16	0.21	1.38	0.05	0.2	NaN	NaN	NaN	1.3	0.8	0.61	1.28	0.66	0.64	1.27	0.52	0.58	1.26	0.43	0.59	1.31	0.26	0.63	1.3	0.07	0.56
1180	5.9	1.43	0.98	0.42	1.26	0.92	0.27	1.36	0.85	0.24	1.3	0.67	0.17	1.23	0.54	0.2	1.24	0.46	0.18	1.32	0.33	0.13	1.42	0.16	0.21	1.38	0.05	0.2	NaN	NaN	NaN	1.3	0.8	0.61	1.28	0.66	0.64	1.27	0.52	0.58	1.26	0.43	0.59	1.31	0.26	0.63	1.3	0.07	0.56
1181	5.905	1.43	0.98	0.42	1.26	0.92	0.27	1.36	0.85	0.24	1.3	0.67	0.17	1.23	0.54	0.2	1.23	0.46	0.18	1.31	0.33	0.13	1.42	0.16	0.21	1.37	0.05	0.2	NaN	NaN	NaN	1.3	0.8	0.62	1.28	0.66	0.64	1.27	0.52	0.58	1.26	0.43	0.59	1.31	0.26	0.63	1.3	0.07	0.56
1182	5.91	1.43	0.98	0.42	1.26	0.92	0.27	1.36	0.85	0.24	1.3	0.67	0.17	1.23	0.54	0.2	1.23	0.46	0.18	1.31	0.33	0.13	1.41	0.16	0.21	1.37	0.05	0.2	NaN	NaN	NaN	1.3	0.8	0.62	1.28	0.66	0.64	1.27	0.52	0.58	1.26	0.43	0.59	1.31	0.26	0.63	1.3	0.07	0.57
1183	5.915	1.43	0.98	0.42	1.26	0.92	0.27	1.36	0.85	0.24	1.3	0.67	0.17	1.23	0.54	0.2	1.23	0.46	0.18	1.31	0.34	0.13	1.41	0.16	0.21	1.37	0.05	0.2	NaN	NaN	NaN	1.3	0.8	0.62	1.27	0.66	0.64	1.27	0.52	0.58	1.26	0.43	0.59	1.31	0.26	0.63	1.3	0.07	0.57
1184	5.92	1.43	0.98	0.42	1.26	0.92	0.27	1.36	0.85	0.24	1.3	0.67	0.17	1.23	0.54	0.2	1.23	0.46	0.18	1.31	0.34	0.13	1.41	0.16	0.21	1.37	0.05	0.2	NaN	NaN	NaN	1.3	0.8	0.62	1.27	0.66	0.64	1.27	0.52	0.58	1.26	0.43	0.59	1.31	0.26	0.63	1.3	0.07	0.57
1185	5.925	1.43	0.98	0.43	1.26	0.92	0.27	1.36	0.85	0.24	1.29	0.67	0.18	1.22	0.54	0.2	1.22	0.46	0.18	1.31	0.34	0.13	1.41	0.16	0.21	1.36	0.06	0.2	NaN	NaN	NaN	1.3	0.8	0.62	1.27	0.66	0.64	1.27	0.52	0.58	1.26	0.43	0.59	1.31	0.26	0.63	1.3	0.07	0.57
1186	5.93	1.43	0.98	0.43	1.26	0.92	0.27	1.36	0.85	0.24	1.29	0.67	0.18	1.22	0.54	0.2	1.22	0.46	0.18	1.3	0.34	0.13	1.4	0.16	0.21	1.36	0.06	0.2	NaN	NaN	NaN	1.3	0.8	0.62	1.27	0.66	0.64	1.27	0.52	0.58	1.26	0.43	0.59	1.31	0.26	0.63	1.3	0.07	0.57
1187	5.935	1.43	0.98	0.43	1.26	0.92	0.27	1.36	0.85	0.24	1.29	0.67	0.18	1.22	0.54	0.2	1.22	0.46	0.18	1.3	0.34	0.13	1.4	0.16	0.21	1.35	0.06	0.19	NaN	NaN	NaN	1.3	0.8	0.62	1.27	0.66	0.64	1.27	0.52	0.58	1.26	0.43	0.59	1.31	0.26	0.63	1.3	0.07	0.57
1188	5.94	1.43	0.98	0.43	1.26	0.92	0.27	1.36	0.85	0.24	1.29	0.67	0.18	1.22	0.54	0.2	1.22	0.46	0.18	1.3	0.34	0.13	1.4	0.16	0.21	1.35	0.06	0.19	NaN	NaN	NaN	1.3	0.8	0.62	1.27	0.66	0.64	1.27	0.52	0.58	1.26	0.43	0.59	1.31	0.26	0.63	1.3	0.07	0.57
1189	5.945	1.43	0.98	0.43	1.26	0.91	0.27	1.36	0.85	0.24	1.29	0.67	0.18	1.22	0.54	0.2	1.22	0.46	0.18	1.3	0.34	0.13	1.39	0.16	0.21	1.34	0.06	0.19	NaN	NaN	NaN	1.3	0.8	0.62	1.27	0.66	0.64	1.27	0.52	0.58	1.26	0.43	0.59	1.31	0.26	0.63	1.3	0.07	0.57
1190	5.95	1.43	0.98	0.43	1.26	0.91	0.27	1.36	0.85	0.24	1.29	0.67	0.18	1.22	0.54	0.2	1.22	0.46	0.18	1.3	0.34	0.13	1.39	0.16	0.21	1.34	0.06	0.19	NaN	NaN	NaN	1.29	0.8	0.62	1.27	0.66	0.64	1.27	0.52	0.58	1.26	0.43	0.59	1.31	0.26	0.63	1.3	0.07	0.57
1191	5.955	1.43	0.98	0.43	1.26	0.91	0.27	1.36	0.85	0.24	1.29	0.67	0.18	1.22	0.54	0.2	1.22	0.46	0.18	1.29	0.34	0.13	1.38	0.15	0.21	1.33	0.06	0.19	NaN	NaN	NaN	1.29	0.8	0.62	1.27	0.66	0.64	1.27	0.52	0.58	1.26	0.43	0.59	1.31	0.26	0.63	1.3	0.07	0.57
1192	5.96	1.43	0.98	0.43	1.26	0.91	0.27	1.36	0.85	0.24	1.29	0.67	0.18	1.22	0.54	0.2	1.22	0.46	0.18	1.29	0.34	0.13	1.38	0.15	0.21	1.32	0.06	0.19	NaN	NaN	NaN	1.29	0.8	0.62	1.27	0.66	0.64	1.27	0.52	0.58	1.26	0.43	0.59	1.31	0.26	0.63	1.3	0.07	0.57
1193	5.965	1.43	0.98	0.43	1.26	0.91	0.27	1.36	0.85	0.24	1.29	0.67	0.18	1.22	0.54	0.2	1.22	0.46	0.18	1.29	0.33	0.13	1.38	0.15	0.21	1.32	0.06	0.19	NaN	NaN	NaN	1.29	0.8	0.62	1.27	0.66	0.64	1.27	0.52	0.59	1.26	0.43	0.59	1.31	0.26	0.63	1.3	0.07	0.57
1194	5.97	1.43	0.98	0.43	1.26	0.91	0.27	1.36	0.85	0.24	1.29	0.67	0.18	1.22	0.54	0.2	1.21	0.46	0.18	1.29	0.33	0.13	1.37	0.15	0.21	1.31	0.06	0.18	NaN	NaN	NaN	1.29	0.8	0.62	1.27	0.66	0.64	1.27	0.52	0.59	1.26	0.43	0.59	1.31	0.26	0.63	1.3	0.07	0.57
1195	5.975	1.43	0.98	0.43	1.26	0.91	0.27	1.36	0.85	0.24	1.29	0.67	0.18	1.22	0.54	0.2	1.21	0.46	0.18	1.29	0.33	0.13	1.37	0.15	0.21	1.3	0.06	0.18	NaN	NaN	NaN	1.29	0.8	0.62	1.27	0.66	0.64	1.27	0.52	0.59	1.26	0.43	0.59	1.31	0.26	0.63	1.3	0.07	0.57
1196	5.98	1.43	0.98	0.43	1.26	0.91	0.27	1.36	0.85	0.24	1.29	0.67	0.18	1.21	0.54	0.2	1.21	0.46	0.18	1.28	0.33	0.13	1.36	0.14	0.21	1.3	0.05	0.18	NaN	NaN	NaN	1.29	0.8	0.62	1.27	0.66	0.64	1.27	0.52	0.59	1.26	0.43	0.59	1.31	0.26	0.63	1.3	0.07	0.57
1197	5.985	1.43	0.98	0.43	1.26	0.91	0.27	1.36	0.85	0.24	1.29	0.67	0.18	1.21	0.54	0.2	1.21	0.46	0.18	1.28	0.33	0.13	1.35	0.14	0.21	1.29	0.05	0.18	NaN	NaN	NaN	1.29	0.8	0.62	1.27	0.66	0.64	1.27	0.52	0.59	1.26	0.43	0.59	1.31	0.26	0.63	1.3	0.07	0.57
1198	5.99	1.43	0.98	0.43	1.26	0.91	0.27	1.36	0.85	0.24	1.29	0.67	0.18	1.21	0.54	0.2	1.21	0.46	0.18	1.28	0.33	0.13	1.35	0.14	0.21	1.29	0.05	0.18	NaN	NaN	NaN	1.29	0.8	0.62	1.27	0.66	0.64	1.27	0.52	0.59	1.26	0.43	0.59	1.31	0.26	0.63	1.3	0.07	0.57
1199	5.995	1.42	0.98	0.43	1.26	0.91	0.27	1.36	0.85	0.24	1.29	0.67	0.18	1.21	0.54	0.2	1.21	0.46	0.18	1.28	0.33	0.13	1.34	0.13	0.21	1.28	0.05	0.18	NaN	NaN	NaN	1.29	0.8	0.62	1.27	0.66	0.64	1.27	0.52	0.59	1.26	0.43	0.59	1.31	0.26	0.63	1.3	0.07	0.57
1200	6	1.42	0.99	0.43	1.26	0.91	0.27	1.36	0.85	0.24	1.29	0.66	0.18	1.21	0.54	0.2	1.21	0.46	0.18	1.27	0.33	0.13	1.34	0.13	0.21	1.27	0.05	0.18	NaN	NaN	NaN	1.29	0.8	0.62	1.27	0.66	0.64	1.27	0.52	0.59	1.26	0.43	0.59	1.31	0.26	0.63	1.3	0.07	0.57
1201	6.005	1.42	0.99	0.43	1.26	0.91	0.27	1.36	0.85	0.25	1.29	0.66	0.18	1.21	0.54	0.2	1.21	0.46	0.18	1.27	0.32	0.13	1.33	0.13	0.2	1.26	0.05	0.18	NaN	NaN	NaN	1.29	0.8	0.62	1.27	0.66	0.64	1.27	0.52	0.59	1.26	0.43	0.59	1.31	0.26	0.63	1.3	0.07	0.57
1202	6.01	1.42	0.99	0.43	1.26	0.91	0.27	1.36	0.85	0.25	1.29	0.66	0.18	1.21	0.54	0.2	1.21	0.46	0.19	1.27	0.32	0.13	1.33	0.13	0.2	1.26	0.05	0.18	NaN	NaN	NaN	1.29	0.8	0.62	1.27	0.66	0.64	1.27	0.52	0.59	1.26	0.43	0.59	1.31	0.26	0.63	1.3	0.07	0.57
1203	6.015	1.42	0.99	0.43	1.26	0.91	0.27	1.36	0.85	0.25	1.29	0.66	0.18	1.21	0.54	0.2	1.21	0.46	0.19	1.26	0.32	0.13	1.32	0.12	0.2	1.25	0.04	0.18	NaN	NaN	NaN	1.28	0.8	0.62	1.26	0.66	0.64	1.27	0.52	0.59	1.26	0.43	0.59	1.31	0.26	0.63	1.3	0.07	0.57
1204	6.02	1.42	0.99	0.43	1.26	0.91	0.27	1.36	0.85	0.25	1.29	0.66	0.18	1.21	0.54	0.2	1.21	0.46	0.19	1.26	0.32	0.13	1.31	0.12	0.2	1.24	0.04	0.18	NaN	NaN	NaN	1.28	0.8	0.62	1.26	0.66	0.64	1.27	0.52	0.59	1.26	0.43	0.59	1.31	0.26	0.63	1.3	0.07	0.57
1205	6.025	1.42	0.99	0.43	1.26	0.91	0.27	1.36	0.85	0.25	1.29	0.66	0.19	1.22	0.54	0.2	1.21	0.46	0.19	1.26	0.32	0.13	1.31	0.12	0.2	1.23	0.04	0.17	NaN	NaN	NaN	1.28	0.8	0.62	1.26	0.66	0.64	1.27	0.52	0.59	1.26	0.43	0.59	1.31	0.26	0.63	1.3	0.07	0.57
1206	6.03	1.42	0.99	0.43	1.26	0.91	0.27	1.36	0.85	0.25	1.29	0.66	0.19	1.22	0.54	0.21	1.21	0.45	0.19	1.25	0.32	0.13	1.3	0.12	0.2	1.22	0.04	0.17	NaN	NaN	NaN	1.28	0.8	0.62	1.26	0.66	0.64	1.27	0.52	0.59	1.26	0.43	0.6	1.31	0.26	0.63	1.3	0.07	0.57
1207	6.035	1.42	0.99	0.43	1.26	0.91	0.27	1.36	0.85	0.25	1.29	0.66	0.19	1.22	0.54	0.21	1.2	0.45	0.19	1.25	0.32	0.13	1.29	0.11	0.2	1.22	0.04	0.17	NaN	NaN	NaN	1.28	0.8	0.62	1.26	0.66	0.64	1.27	0.52	0.59	1.26	0.43	0.6	1.31	0.26	0.63	1.3	0.07	0.57
1208	6.04	1.42	0.99	0.43	1.26	0.91	0.27	1.36	0.85	0.25	1.29	0.66	0.19	1.21	0.54	0.21	1.2	0.45	0.19	1.25	0.31	0.13	1.29	0.11	0.2	1.21	0.04	0.17	NaN	NaN	NaN	1.28	0.8	0.62	1.26	0.66	0.64	1.27	0.52	0.59	1.26	0.43	0.6	1.31	0.26	0.63	1.3	0.07	0.57
1209	6.045	1.42	0.99	0.43	1.26	0.91	0.27	1.36	0.85	0.25	1.29	0.66	0.19	1.22	0.54	0.21	1.2	0.45	0.19	1.24	0.31	0.13	1.28	0.11	0.2	1.2	0.04	0.17	NaN	NaN	NaN	1.28	0.8	0.62	1.26	0.66	0.64	1.27	0.52	0.59	1.26	0.43	0.6	1.31	0.26	0.63	1.3	0.07	0.57
1210	6.05	1.42	0.99	0.43	1.26	0.91	0.27	1.36	0.85	0.25	1.29	0.66	0.19	1.22	0.54	0.21	1.2	0.45	0.19	1.24	0.31	0.13	1.28	0.11	0.2	1.19	0.04	0.17	NaN	NaN	NaN	1.28	0.8	0.62	1.26	0.66	0.64	1.27	0.52	0.59	1.26	0.43	0.6	1.31	0.26	0.63	1.3	0.07	0.57
1211	6.055	1.42	0.99	0.43	1.26	0.91	0.27	1.35	0.85	0.25	1.29	0.66	0.19	1.21	0.54	0.21	1.2	0.45	0.19	1.23	0.31	0.13	1.27	0.11	0.2	1.19	0.04	0.17	NaN	NaN	NaN	1.28	0.8	0.62	1.26	0.66	0.64	1.27	0.52	0.59	1.26	0.43	0.6	1.31	0.26	0.63	1.3	0.07	0.57
1212	6.06	1.42	0.99	0.43	1.25	0.91	0.27	1.35	0.85	0.25	1.29	0.66	0.19	1.21	0.53	0.21	1.2	0.45	0.19	1.23	0.31	0.13	1.26	0.1	0.2	1.18	0.04	0.17	NaN	NaN	NaN	1.28	0.8	0.62	1.26	0.66	0.64	1.27	0.52	0.59	1.26	0.43	0.6	1.31	0.26	0.63	1.3	0.07	0.57
1213	6.065	1.42	0.99	0.43	1.25	0.91	0.27	1.35	0.85	0.25	1.29	0.66	0.19	1.21	0.53	0.21	1.2	0.45	0.19	1.23	0.31	0.13	1.26	0.1	0.2	1.18	0.03	0.17	NaN	NaN	NaN	1.28	0.8	0.62	1.26	0.66	0.64	1.27	0.52	0.59	1.26	0.43	0.6	1.31	0.26	0.63	1.3	0.07	0.57
1214	6.07	1.42	0.99	0.43	1.25	0.91	0.27	1.35	0.85	0.25	1.29	0.66	0.19	1.21	0.53	0.21	1.2	0.45	0.2	1.23	0.31	0.14	1.25	0.1	0.2	1.17	0.04	0.17	NaN	NaN	NaN	1.28	0.8	0.62	1.26	0.66	0.64	1.27	0.52	0.59	1.26	0.43	0.6	1.31	0.26	0.63	1.3	0.07	0.57
1215	6.075	1.42	0.98	0.43	1.25	0.91	0.27	1.35	0.85	0.25	1.29	0.66	0.19	1.21	0.53	0.21	1.2	0.45	0.2	1.23	0.3	0.14	1.25	0.1	0.2	1.16	0.04	0.17	NaN	NaN	NaN	1.28	0.8	0.62	1.26	0.66	0.64	1.27	0.52	0.59	1.26	0.43	0.6	1.31	0.26	0.63	1.3	0.07	0.57
1216	6.08	1.41	0.98	0.43	1.25	0.91	0.27	1.35	0.85	0.25	1.29	0.65	0.19	1.21	0.53	0.22	1.2	0.45	0.2	1.22	0.3	0.14	1.25	0.1	0.2	1.16	0.03	0.17	NaN	NaN	NaN	1.28	0.8	0.62	1.26	0.66	0.64	1.26	0.52	0.59	1.26	0.43	0.6	1.31	0.26	0.63	1.3	0.07	0.57
1217	6.085	1.41	0.98	0.43	1.25	0.91	0.27	1.35	0.85	0.25	1.29	0.65	0.19	1.21	0.53	0.22	1.2	0.45	0.2	1.22	0.3	0.14	1.24	0.09	0.2	1.15	0.03	0.17	NaN	NaN	NaN	1.28	0.8	0.62	1.26	0.66	0.64	1.26	0.52	0.59	1.26	0.43	0.6	1.31	0.26	0.63	1.3	0.07	0.57
1218	6.09	1.41	0.98	0.43	1.25	0.91	0.26	1.35	0.85	0.25	1.29	0.65	0.19	1.21	0.53	0.22	1.2	0.44	0.2	1.22	0.3	0.14	1.24	0.09	0.21	1.15	0.03	0.17	NaN	NaN	NaN	1.28	0.8	0.62	1.26	0.66	0.64	1.26	0.52	0.59	1.26	0.43	0.6	1.31	0.26	0.63	1.3	0.07	0.57
1219	6.095	1.41	0.98	0.43	1.25	0.91	0.26	1.35	0.85	0.25	1.29	0.65	0.19	1.21	0.53	0.22	1.2	0.44	0.2	1.22	0.3	0.14	1.23	0.09	0.21	1.15	0.03	0.18	NaN	NaN	NaN	1.28	0.8	0.62	1.26	0.66	0.64	1.26	0.52	0.59	1.26	0.43	0.6	1.31	0.26	0.63	1.3	0.07	0.57
1220	6.1	1.41	0.98	0.43	1.25	0.91	0.26	1.35	0.85	0.25	1.29	0.65	0.19	1.21	0.53	0.22	1.2	0.44	0.2	1.22	0.3	0.14	1.23	0.09	0.21	1.14	0.03	0.18	NaN	NaN	NaN	1.28	0.8	0.62	1.26	0.66	0.64	1.26	0.52	0.59	1.26	0.43	0.59	1.31	0.26	0.63	1.3	0.07	0.57
1221	6.105	1.41	0.98	0.43	1.25	0.91	0.26	1.34	0.84	0.25	1.29	0.65	0.19	1.21	0.53	0.22	1.2	0.44	0.2	1.22	0.3	0.14	1.23	0.09	0.21	1.14	0.03	0.18	NaN	NaN	NaN	1.27	0.8	0.62	1.26	0.66	0.64	1.26	0.52	0.59	1.26	0.43	0.59	1.31	0.26	0.63	1.3	0.07	0.57
1222	6.11	1.41	0.98	0.43	1.24	0.91	0.26	1.34	0.84	0.25	1.29	0.65	0.19	1.21	0.53	0.22	1.2	0.44	0.2	1.22	0.3	0.14	1.23	0.09	0.21	1.13	0.03	0.18	NaN	NaN	NaN	1.27	0.8	0.62	1.25	0.66	0.64	1.26	0.52	0.59	1.26	0.43	0.59	1.31	0.26	0.63	1.3	0.07	0.57
1223	6.115	1.41	0.98	0.43	1.24	0.91	0.26	1.34	0.84	0.24	1.29	0.65	0.19	1.21	0.52	0.22	1.2	0.44	0.21	1.22	0.29	0.15	1.22	0.09	0.21	1.13	0.03	0.18	NaN	NaN	NaN	1.27	0.8	0.62	1.25	0.66	0.64	1.26	0.52	0.59	1.26	0.43	0.59	1.31	0.26	0.63	1.3	0.07	0.57
1224	6.12	1.41	0.98	0.42	1.24	0.91	0.26	1.34	0.84	0.24	1.29	0.65	0.19	1.21	0.52	0.22	1.2	0.44	0.21	1.21	0.29	0.15	1.22	0.08	0.21	1.13	0.03	0.18	NaN	NaN	NaN	1.27	0.8	0.62	1.25	0.66	0.64	1.26	0.52	0.59	1.25	0.43	0.59	1.31	0.26	0.63	1.3	0.07	0.57
1225	6.125	1.41	0.98	0.42	1.24	0.9	0.26	1.34	0.84	0.24	1.28	0.65	0.19	1.21	0.52	0.22	1.2	0.44	0.21	1.21	0.29	0.15	1.22	0.08	0.22	1.13	0.03	0.18	NaN	NaN	NaN	1.27	0.8	0.62	1.25	0.66	0.64	1.26	0.52	0.59	1.25	0.43	0.59	1.31	0.26	0.63	1.3	0.07	0.57
1226	6.13	1.41	0.98	0.42	1.24	0.9	0.26	1.34	0.84	0.24	1.28	0.65	0.19	1.21	0.52	0.22	1.2	0.43	0.21	1.21	0.29	0.15	1.22	0.08	0.22	1.13	0.03	0.19	NaN	NaN	NaN	1.27	0.8	0.62	1.25	0.66	0.64	1.26	0.52	0.59	1.25	0.43	0.59	1.31	0.26	0.63	1.3	0.07	0.57
1227	6.135	1.4	0.98	0.42	1.24	0.9	0.26	1.33	0.84	0.24	1.28	0.65	0.19	1.21	0.52	0.23	1.2	0.43	0.21	1.21	0.29	0.15	1.22	0.08	0.22	1.13	0.03	0.19	NaN	NaN	NaN	1.27	0.8	0.62	1.25	0.66	0.64	1.26	0.52	0.59	1.25	0.43	0.59	1.31	0.26	0.63	1.3	0.07	0.57
1228	6.14	1.4	0.98	0.42	1.24	0.9	0.26	1.33	0.84	0.24	1.28	0.65	0.19	1.21	0.52	0.23	1.19	0.43	0.21	1.21	0.29	0.15	1.22	0.08	0.22	1.13	0.03	0.19	NaN	NaN	NaN	1.27	0.8	0.62	1.25	0.66	0.64	1.26	0.52	0.58	1.25	0.43	0.59	1.31	0.26	0.63	1.3	0.07	0.57
1229	6.145	1.4	0.98	0.42	1.24	0.9	0.26	1.33	0.84	0.24	1.28	0.64	0.19	1.21	0.52	0.23	1.19	0.43	0.21	1.21	0.29	0.15	1.22	0.08	0.22	1.13	0.03	0.19	NaN	NaN	NaN	1.27	0.8	0.62	1.25	0.66	0.64	1.25	0.52	0.58	1.25	0.43	0.59	1.31	0.26	0.63	1.3	0.07	0.57
1230	6.15	1.4	0.98	0.42	1.23	0.9	0.26	1.33	0.84	0.24	1.28	0.64	0.19	1.21	0.52	0.23	1.19	0.43	0.21	1.21	0.29	0.15	1.22	0.08	0.22	1.13	0.03	0.19	NaN	NaN	NaN	1.27	0.8	0.62	1.25	0.66	0.64	1.25	0.52	0.58	1.25	0.43	0.59	1.31	0.26	0.63	1.3	0.07	0.57
1231	6.155	1.4	0.98	0.42	1.23	0.9	0.26	1.33	0.84	0.24	1.28	0.64	0.2	1.21	0.52	0.23	1.19	0.43	0.21	1.21	0.29	0.15	1.22	0.08	0.22	1.13	0.03	0.19	NaN	NaN	NaN	1.27	0.8	0.62	1.25	0.66	0.64	1.25	0.52	0.58	1.25	0.43	0.59	1.31	0.26	0.63	1.3	0.07	0.57
1232	6.16	1.4	0.98	0.42	1.23	0.9	0.26	1.33	0.84	0.24	1.27	0.64	0.2	1.21	0.52	0.23	1.19	0.43	0.21	1.2	0.29	0.15	1.22	0.08	0.22	1.13	0.03	0.19	NaN	NaN	NaN	1.27	0.8	0.61	1.25	0.66	0.64	1.25	0.52	0.58	1.25	0.43	0.59	1.3	0.26	0.63	1.3	0.07	0.57
1233	6.165	1.4	0.98	0.41	1.23	0.9	0.26	1.33	0.84	0.24	1.27	0.64	0.2	1.2	0.52	0.23	1.18	0.43	0.21	1.2	0.29	0.15	1.22	0.08	0.22	1.12	0.03	0.19	NaN	NaN	NaN	1.27	0.8	0.61	1.24	0.66	0.64	1.25	0.52	0.58	1.25	0.43	0.59	1.3	0.26	0.63	1.3	0.07	0.57
1234	6.17	1.4	0.98	0.41	1.23	0.9	0.26	1.32	0.84	0.24	1.27	0.64	0.2	1.2	0.52	0.23	1.18	0.43	0.21	1.2	0.29	0.15	1.22	0.08	0.22	1.12	0.03	0.19	NaN	NaN	NaN	1.27	0.8	0.61	1.24	0.66	0.64	1.25	0.52	0.58	1.24	0.43	0.59	1.3	0.26	0.63	1.3	0.07	0.57
1235	6.175	1.4	0.98	0.41	1.23	0.9	0.26	1.32	0.84	0.24	1.27	0.64	0.19	1.2	0.52	0.23	1.18	0.43	0.21	1.2	0.29	0.15	1.22	0.08	0.22	1.12	0.03	0.19	NaN	NaN	NaN	1.26	0.8	0.61	1.24	0.66	0.64	1.25	0.52	0.58	1.24	0.43	0.59	1.3	0.26	0.63	1.3	0.07	0.57
1236	6.18	1.4	0.98	0.41	1.23	0.9	0.26	1.32	0.84	0.24	1.26	0.64	0.19	1.2	0.52	0.23	1.18	0.43	0.21	1.19	0.29	0.15	1.21	0.08	0.22	1.12	0.03	0.19	NaN	NaN	NaN	1.26	0.8	0.61	1.24	0.66	0.63	1.25	0.52	0.58	1.24	0.43	0.59	1.3	0.26	0.63	1.3	0.07	0.57
1237	6.185	1.4	0.98	0.41	1.23	0.9	0.26	1.32	0.84	0.23	1.26	0.64	0.19	1.2	0.52	0.23	1.18	0.43	0.21	1.19	0.29	0.15	1.21	0.08	0.22	1.12	0.03	0.19	NaN	NaN	NaN	1.26	0.8	0.61	1.24	0.66	0.63	1.25	0.52	0.58	1.24	0.43	0.59	1.3	0.26	0.63	1.3	0.07	0.57
1238	6.19	1.39	0.98	0.41	1.22	0.9	0.26	1.32	0.84	0.23	1.26	0.65	0.19	1.19	0.52	0.23	1.18	0.43	0.21	1.19	0.29	0.15	1.21	0.08	0.22	1.12	0.03	0.19	NaN	NaN	NaN	1.26	0.8	0.61	1.24	0.66	0.63	1.25	0.52	0.58	1.24	0.43	0.59	1.3	0.26	0.63	1.3	0.07	0.57
1239	6.195	1.39	0.98	0.41	1.22	0.9	0.25	1.32	0.84	0.23	1.26	0.65	0.19	1.19	0.52	0.22	1.18	0.43	0.21	1.19	0.29	0.15	1.21	0.08	0.22	1.12	0.03	0.19	NaN	NaN	NaN	1.26	0.8	0.61	1.24	0.66	0.63	1.24	0.52	0.58	1.24	0.43	0.59	1.3	0.26	0.63	1.3	0.07	0.57
1240	6.2	1.39	0.98	0.41	1.22	0.9	0.25	1.32	0.84	0.23	1.25	0.65	0.19	1.19	0.52	0.22	1.17	0.43	0.21	1.19	0.29	0.15	1.21	0.08	0.22	1.12	0.03	0.19	NaN	NaN	NaN	1.26	0.8	0.61	1.24	0.66	0.63	1.24	0.52	0.58	1.24	0.43	0.58	1.3	0.27	0.63	1.3	0.07	0.57
1241	6.205	1.39	0.98	0.41	1.22	0.9	0.25	1.32	0.84	0.23	1.25	0.65	0.19	1.19	0.52	0.22	1.17	0.43	0.21	1.19	0.29	0.15	1.21	0.08	0.22	1.12	0.03	0.19	NaN	NaN	NaN	1.26	0.8	0.61	1.24	0.66	0.63	1.24	0.52	0.58	1.24	0.43	0.58	1.3	0.27	0.63	1.3	0.07	0.57
1242	6.21	1.39	0.98	0.41	1.22	0.9	0.25	1.31	0.84	0.23	1.25	0.65	0.19	1.19	0.52	0.22	1.17	0.43	0.21	1.19	0.29	0.15	1.21	0.08	0.21	1.12	0.03	0.19	NaN	NaN	NaN	1.26	0.8	0.61	1.24	0.66	0.63	1.24	0.52	0.58	1.24	0.43	0.58	1.3	0.27	0.63	1.3	0.07	0.57
1243	6.215	1.39	0.98	0.41	1.22	0.9	0.25	1.31	0.84	0.23	1.25	0.65	0.18	1.19	0.52	0.22	1.17	0.43	0.21	1.19	0.29	0.15	1.21	0.08	0.21	1.12	0.03	0.19	NaN	NaN	NaN	1.26	0.8	0.61	1.24	0.66	0.63	1.24	0.52	0.58	1.24	0.43	0.58	1.3	0.27	0.62	1.3	0.08	0.57
1244	6.22	1.39	0.98	0.41	1.21	0.9	0.25	1.31	0.84	0.23	1.25	0.65	0.18	1.19	0.52	0.22	1.18	0.43	0.21	1.19	0.29	0.15	1.21	0.08	0.21	1.12	0.03	0.19	NaN	NaN	NaN	1.26	0.8	0.61	1.24	0.66	0.63	1.24	0.52	0.57	1.24	0.43	0.58	1.3	0.27	0.62	1.3	0.08	0.56
1245	6.225	1.39	0.98	0.4	1.21	0.9	0.25	1.31	0.84	0.23	1.25	0.65	0.18	1.19	0.52	0.22	1.18	0.43	0.21	1.19	0.29	0.15	1.21	0.08	0.21	1.12	0.03	0.19	NaN	NaN	NaN	1.26	0.8	0.61	1.24	0.66	0.63	1.24	0.52	0.57	1.24	0.43	0.58	1.3	0.27	0.62	1.3	0.08	0.56
1246	6.23	1.39	0.98	0.4	1.21	0.9	0.25	1.31	0.84	0.23	1.25	0.65	0.18	1.19	0.52	0.22	1.18	0.43	0.21	1.19	0.29	0.15	1.21	0.08	0.21	1.12	0.03	0.19	NaN	NaN	NaN	1.26	0.8	0.6	1.24	0.66	0.63	1.24	0.52	0.57	1.24	0.43	0.58	1.3	0.27	0.62	1.3	0.08	0.56
1247	6.235	1.38	0.98	0.4	1.21	0.9	0.25	1.31	0.84	0.23	1.25	0.65	0.18	1.19	0.52	0.22	1.18	0.43	0.2	1.19	0.29	0.15	1.21	0.08	0.21	1.12	0.03	0.19	NaN	NaN	NaN	1.26	0.8	0.6	1.24	0.66	0.63	1.24	0.52	0.57	1.24	0.43	0.58	1.3	0.27	0.62	1.3	0.08	0.56
1248	6.24	1.38	0.98	0.4	1.21	0.91	0.25	1.3	0.84	0.23	1.25	0.65	0.18	1.19	0.52	0.22	1.18	0.43	0.2	1.19	0.29	0.15	1.21	0.08	0.21	1.12	0.03	0.19	NaN	NaN	NaN	1.26	0.8	0.6	1.24	0.66	0.63	1.24	0.52	0.57	1.24	0.43	0.58	1.3	0.27	0.62	1.3	0.08	0.56
1249	6.245	1.38	0.98	0.4	1.21	0.91	0.25	1.3	0.85	0.22	1.25	0.65	0.18	1.19	0.52	0.22	1.18	0.43	0.2	1.19	0.28	0.15	1.21	0.08	0.21	1.12	0.03	0.19	NaN	NaN	NaN	1.26	0.8	0.6	1.24	0.66	0.63	1.24	0.52	0.57	1.23	0.43	0.58	1.3	0.27	0.62	1.3	0.08	0.56
1250	6.25	1.38	0.98	0.4	1.2	0.91	0.25	1.3	0.85	0.22	1.25	0.65	0.18	1.19	0.52	0.22	1.18	0.43	0.2	1.19	0.28	0.14	1.21	0.08	0.21	1.12	0.03	0.19	NaN	NaN	NaN	1.26	0.8	0.6	1.23	0.66	0.62	1.24	0.52	0.57	1.23	0.43	0.58	1.3	0.27	0.62	1.3	0.08	0.56
1251	6.255	1.38	0.98	0.4	1.2	0.91	0.25	1.3	0.85	0.22	1.25	0.65	0.18	1.19	0.52	0.22	1.18	0.43	0.2	1.19	0.28	0.14	1.21	0.08	0.21	1.12	0.03	0.19	NaN	NaN	NaN	1.25	0.8	0.6	1.23	0.66	0.62	1.24	0.52	0.57	1.23	0.43	0.58	1.3	0.27	0.62	1.3	0.08	0.56
1252	6.26	1.38	0.98	0.4	1.2	0.91	0.24	1.3	0.85	0.22	1.25	0.65	0.18	1.19	0.52	0.22	1.18	0.43	0.2	1.19	0.28	0.14	1.21	0.08	0.21	1.12	0.03	0.19	NaN	NaN	NaN	1.25	0.8	0.6	1.23	0.66	0.62	1.24	0.52	0.57	1.23	0.43	0.58	1.3	0.27	0.62	1.3	0.08	0.56
1253	6.265	1.38	0.98	0.39	1.2	0.91	0.24	1.3	0.85	0.22	1.25	0.65	0.18	1.19	0.52	0.21	1.18	0.43	0.2	1.19	0.28	0.14	1.21	0.08	0.21	1.12	0.03	0.19	NaN	NaN	NaN	1.25	0.8	0.6	1.23	0.66	0.62	1.24	0.52	0.57	1.23	0.43	0.58	1.3	0.27	0.62	1.3	0.08	0.56
1254	6.27	1.38	0.98	0.39	1.2	0.91	0.24	1.3	0.85	0.22	1.25	0.65	0.18	1.19	0.52	0.21	1.18	0.43	0.2	1.19	0.28	0.14	1.21	0.08	0.21	1.12	0.03	0.19	NaN	NaN	NaN	1.25	0.8	0.6	1.23	0.66	0.62	1.24	0.52	0.57	1.23	0.43	0.58	1.3	0.27	0.62	1.3	0.08	0.56
1255	6.275	1.38	0.98	0.39	1.2	0.91	0.24	1.3	0.85	0.22	1.25	0.65	0.18	1.19	0.52	0.21	1.18	0.43	0.2	1.19	0.28	0.14	1.21	0.08	0.21	1.12	0.03	0.19	NaN	NaN	NaN	1.25	0.8	0.59	1.23	0.66	0.62	1.24	0.52	0.57	1.23	0.43	0.57	1.3	0.27	0.62	1.3	0.08	0.56
1256	6.28	1.37	0.98	0.39	1.2	0.91	0.24	1.29	0.85	0.22	1.25	0.65	0.18	1.19	0.52	0.21	1.18	0.43	0.2	1.19	0.28	0.14	1.21	0.08	0.21	1.12	0.03	0.19	NaN	NaN	NaN	1.25	0.8	0.59	1.23	0.66	0.62	1.24	0.52	0.56	1.23	0.43	0.57	1.3	0.27	0.62	1.3	0.08	0.56
1257	6.285	1.37	0.98	0.39	1.19	0.91	0.24	1.29	0.85	0.21	1.25	0.65	0.18	1.19	0.52	0.21	1.18	0.43	0.2	1.19	0.28	0.14	1.21	0.08	0.21	1.12	0.03	0.19	NaN	NaN	NaN	1.25	0.8	0.59	1.23	0.66	0.62	1.24	0.52	0.56	1.23	0.43	0.57	1.3	0.27	0.62	1.3	0.08	0.56
1258	6.29	1.37	0.98	0.39	1.19	0.91	0.24	1.29	0.85	0.21	1.25	0.65	0.18	1.19	0.52	0.21	1.18	0.43	0.2	1.19	0.28	0.14	1.21	0.08	0.21	1.12	0.03	0.19	NaN	NaN	NaN	1.25	0.8	0.59	1.23	0.66	0.62	1.24	0.52	0.56	1.23	0.43	0.57	1.3	0.27	0.62	1.3	0.08	0.56
1259	6.295	1.37	0.98	0.39	1.19	0.91	0.24	1.29	0.85	0.21	1.25	0.65	0.17	1.19	0.52	0.21	1.18	0.43	0.2	1.19	0.28	0.14	1.21	0.08	0.21	1.12	0.03	0.19	NaN	NaN	NaN	1.25	0.8	0.59	1.23	0.66	0.61	1.23	0.52	0.56	1.23	0.43	0.57	1.3	0.27	0.62	1.3	0.08	0.56
1260	6.3	1.37	0.98	0.38	1.19	0.91	0.23	1.29	0.85	0.21	1.25	0.65	0.17	1.19	0.52	0.21	1.18	0.43	0.2	1.19	0.28	0.14	1.21	0.08	0.21	1.12	0.03	0.19	NaN	NaN	NaN	1.25	0.8	0.59	1.23	0.66	0.61	1.23	0.52	0.56	1.23	0.43	0.57	1.3	0.27	0.62	1.3	0.08	0.56
1261	6.305	1.37	0.98	0.38	1.19	0.91	0.23	1.29	0.85	0.21	1.25	0.65	0.17	1.19	0.52	0.21	1.18	0.43	0.2	1.19	0.28	0.14	1.21	0.08	0.21	1.12	0.03	0.19	NaN	NaN	NaN	1.25	0.8	0.59	1.23	0.66	0.61	1.23	0.52	0.56	1.23	0.43	0.57	1.3	0.27	0.62	1.3	0.08	0.56
1262	6.31	1.37	0.98	0.38	1.19	0.91	0.23	1.29	0.85	0.21	1.25	0.65	0.17	1.19	0.52	0.21	1.18	0.43	0.2	1.19	0.28	0.14	1.21	0.08	0.21	1.12	0.03	0.19	NaN	NaN	NaN	1.25	0.8	0.59	1.23	0.66	0.61	1.23	0.52	0.56	1.23	0.43	0.57	1.3	0.27	0.62	1.3	0.08	0.56
1263	6.315	1.37	0.98	0.38	1.19	0.91	0.23	1.29	0.85	0.21	1.24	0.65	0.17	1.19	0.52	0.21	1.18	0.43	0.2	1.19	0.28	0.14	1.21	0.08	0.21	1.12	0.03	0.19	NaN	NaN	NaN	1.24	0.8	0.59	1.23	0.66	0.61	1.23	0.52	0.56	1.23	0.43	0.57	1.3	0.27	0.62	1.3	0.08	0.56
1264	6.32	1.37	0.98	0.38	1.19	0.91	0.23	1.28	0.85	0.21	1.24	0.65	0.17	1.19	0.52	0.21	1.18	0.43	0.2	1.19	0.28	0.14	1.21	0.08	0.21	1.12	0.03	0.19	NaN	NaN	NaN	1.24	0.8	0.58	1.23	0.66	0.61	1.23	0.52	0.56	1.23	0.43	0.57	1.3	0.27	0.61	1.3	0.08	0.56
1265	6.325	1.37	0.98	0.38	1.19	0.91	0.23	1.28	0.85	0.21	1.24	0.65	0.17	1.19	0.52	0.21	1.18	0.43	0.2	1.19	0.28	0.14	1.21	0.08	0.21	1.12	0.03	0.19	NaN	NaN	NaN	1.24	0.8	0.58	1.23	0.67	0.61	1.23	0.52	0.56	1.23	0.43	0.57	1.3	0.27	0.61	1.3	0.08	0.56
1266	6.33	1.37	0.98	0.38	1.19	0.91	0.23	1.28	0.85	0.2	1.24	0.65	0.17	1.18	0.52	0.21	1.18	0.43	0.2	1.19	0.28	0.14	1.21	0.08	0.21	1.12	0.03	0.19	NaN	NaN	NaN	1.24	0.8	0.58	1.22	0.67	0.61	1.23	0.52	0.56	1.23	0.43	0.57	1.3	0.27	0.61	1.3	0.08	0.56
1267	6.335	1.36	0.98	0.38	1.18	0.91	0.23	1.28	0.85	0.2	1.24	0.65	0.17	1.18	0.52	0.21	1.17	0.43	0.19	1.19	0.28	0.14	1.21	0.08	0.21	1.12	0.03	0.19	NaN	NaN	NaN	1.24	0.8	0.58	1.22	0.67	0.61	1.23	0.52	0.56	1.23	0.43	0.57	1.29	0.27	0.61	1.3	0.08	0.56
1268	6.34	1.36	0.98	0.37	1.18	0.91	0.22	1.28	0.85	0.2	1.24	0.65	0.16	1.18	0.52	0.2	1.17	0.43	0.19	1.19	0.28	0.14	1.21	0.08	0.21	1.12	0.03	0.19	NaN	NaN	NaN	1.24	0.8	0.58	1.22	0.67	0.61	1.23	0.52	0.55	1.23	0.43	0.56	1.29	0.27	0.61	1.3	0.08	0.56
1269	6.345	1.36	0.98	0.37	1.18	0.91	0.22	1.28	0.85	0.2	1.24	0.65	0.16	1.18	0.52	0.2	1.17	0.43	0.19	1.19	0.28	0.14	1.21	0.08	0.21	1.12	0.03	0.19	NaN	NaN	NaN	1.24	0.8	0.58	1.22	0.67	0.6	1.23	0.52	0.55	1.23	0.43	0.56	1.29	0.27	0.61	1.3	0.08	0.56
1270	6.35	1.36	0.98	0.37	1.18	0.91	0.22	1.28	0.85	0.2	1.23	0.65	0.16	1.18	0.52	0.2	1.17	0.43	0.19	1.19	0.28	0.14	1.21	0.08	0.21	1.12	0.03	0.19	NaN	NaN	NaN	1.24	0.8	0.58	1.22	0.67	0.6	1.23	0.52	0.55	1.23	0.43	0.56	1.29	0.27	0.61	1.3	0.08	0.56
1271	6.355	1.36	0.98	0.37	1.18	0.91	0.22	1.28	0.85	0.2	1.23	0.65	0.16	1.18	0.52	0.2	1.17	0.43	0.19	1.19	0.28	0.14	1.21	0.08	0.21	1.12	0.03	0.19	NaN	NaN	NaN	1.24	0.8	0.58	1.22	0.67	0.6	1.23	0.52	0.55	1.23	0.43	0.56	1.29	0.27	0.61	1.3	0.08	0.56
1272	6.36	1.36	0.98	0.37	1.18	0.91	0.22	1.28	0.85	0.2	1.23	0.65	0.16	1.18	0.52	0.2	1.17	0.43	0.19	1.19	0.28	0.14	1.21	0.08	0.21	1.12	0.03	0.19	NaN	NaN	NaN	1.24	0.8	0.58	1.22	0.67	0.6	1.23	0.52	0.55	1.23	0.43	0.56	1.29	0.27	0.61	1.3	0.08	0.56
1273	6.365	1.36	0.98	0.37	1.18	0.91	0.22	1.27	0.85	0.2	1.23	0.65	0.16	1.18	0.52	0.2	1.17	0.43	0.19	1.19	0.28	0.14	1.21	0.08	0.21	1.12	0.03	0.19	NaN	NaN	NaN	1.24	0.8	0.57	1.22	0.67	0.6	1.23	0.52	0.55	1.23	0.43	0.56	1.29	0.28	0.61	1.3	0.08	0.56
1274	6.37	1.36	0.98	0.37	1.18	0.91	0.22	1.27	0.85	0.2	1.23	0.65	0.16	1.18	0.52	0.2	1.17	0.43	0.19	1.19	0.28	0.14	1.21	0.08	0.21	1.12	0.03	0.19	NaN	NaN	NaN	1.24	0.8	0.57	1.22	0.67	0.6	1.23	0.52	0.55	1.22	0.43	0.56	1.29	0.28	0.61	1.3	0.08	0.56
1275	6.375	1.36	0.98	0.36	1.18	0.91	0.22	1.27	0.85	0.19	1.23	0.65	0.16	1.18	0.52	0.2	1.17	0.43	0.19	1.19	0.28	0.14	1.21	0.08	0.21	1.12	0.03	0.19	NaN	NaN	NaN	1.24	0.8	0.57	1.22	0.67	0.6	1.23	0.52	0.55	1.22	0.43	0.56	1.29	0.28	0.61	1.3	0.08	0.56
1276	6.38	1.36	0.98	0.36	1.17	0.91	0.21	1.27	0.85	0.19	1.23	0.65	0.16	1.18	0.52	0.2	1.17	0.43	0.19	1.19	0.28	0.14	1.21	0.08	0.21	1.12	0.03	0.19	NaN	NaN	NaN	1.24	0.8	0.57	1.22	0.67	0.6	1.23	0.52	0.55	1.22	0.43	0.56	1.29	0.28	0.61	1.3	0.08	0.56
1277	6.385	1.36	0.98	0.36	1.17	0.91	0.21	1.27	0.85	0.19	1.22	0.65	0.15	1.18	0.52	0.2	1.17	0.43	0.19	1.19	0.28	0.14	1.21	0.08	0.21	1.12	0.03	0.19	NaN	NaN	NaN	1.24	0.8	0.57	1.22	0.67	0.6	1.23	0.52	0.55	1.22	0.43	0.56	1.29	0.28	0.61	1.3	0.08	0.56
1278	6.39	1.36	0.98	0.36	1.17	0.91	0.21	1.27	0.85	0.19	1.22	0.65	0.15	1.18	0.52	0.2	1.17	0.43	0.19	1.19	0.28	0.14	1.21	0.08	0.21	1.12	0.03	0.19	NaN	NaN	NaN	1.24	0.8	0.57	1.22	0.67	0.6	1.23	0.52	0.55	1.22	0.43	0.56	1.29	0.28	0.61	1.29	0.08	0.56
1279	6.395	1.35	0.98	0.36	1.17	0.91	0.21	1.26	0.85	0.19	1.22	0.65	0.15	1.18	0.52	0.2	1.17	0.43	0.19	1.19	0.28	0.14	1.21	0.08	0.21	1.12	0.03	0.19	NaN	NaN	NaN	1.24	0.8	0.57	1.22	0.67	0.6	1.23	0.52	0.55	1.22	0.43	0.56	1.29	0.28	0.61	1.29	0.08	0.56
1280	6.4	1.35	0.98	0.36	1.17	0.91	0.21	1.26	0.85	0.19	1.22	0.65	0.15	1.18	0.52	0.2	1.17	0.43	0.19	1.19	0.28	0.14	1.21	0.08	0.21	1.12	0.03	0.19	NaN	NaN	NaN	1.24	0.8	0.57	1.22	0.67	0.59	1.23	0.52	0.55	1.22	0.43	0.56	1.29	0.28	0.61	1.29	0.08	0.56
1281	6.405	1.35	0.98	0.36	1.17	0.91	0.21	1.26	0.85	0.19	1.22	0.65	0.15	1.18	0.52	0.2	1.17	0.43	0.19	1.19	0.28	0.13	1.21	0.08	0.21	1.12	0.03	0.19	NaN	NaN	NaN	1.24	0.8	0.57	1.22	0.67	0.59	1.22	0.52	0.54	1.22	0.43	0.56	1.29	0.28	0.61	1.29	0.08	0.56
1282	6.41	1.35	0.98	0.35	1.17	0.91	0.21	1.26	0.85	0.19	1.22	0.65	0.15	1.18	0.52	0.2	1.17	0.43	0.19	1.19	0.28	0.13	1.21	0.08	0.21	1.12	0.03	0.19	NaN	NaN	NaN	1.24	0.8	0.56	1.22	0.67	0.59	1.22	0.52	0.54	1.22	0.43	0.56	1.29	0.28	0.6	1.29	0.08	0.56
1283	6.415	1.35	0.98	0.35	1.17	0.91	0.21	1.26	0.85	0.18	1.22	0.65	0.15	1.18	0.52	0.2	1.17	0.43	0.19	1.19	0.28	0.13	1.21	0.08	0.21	1.12	0.03	0.19	NaN	NaN	NaN	1.24	0.8	0.56	1.22	0.67	0.59	1.22	0.52	0.54	1.22	0.43	0.56	1.29	0.28	0.6	1.29	0.08	0.56
1284	6.42	1.35	0.98	0.35	1.16	0.91	0.21	1.26	0.85	0.18	1.22	0.65	0.15	1.18	0.52	0.19	1.17	0.43	0.19	1.19	0.28	0.13	1.21	0.08	0.21	1.12	0.03	0.19	NaN	NaN	NaN	1.24	0.8	0.56	1.22	0.67	0.59	1.22	0.52	0.54	1.22	0.43	0.55	1.29	0.28	0.6	1.29	0.08	0.56
1285	6.425	1.35	0.98	0.35	1.16	0.91	0.21	1.26	0.85	0.18	1.22	0.65	0.15	1.18	0.52	0.19	1.17	0.43	0.19	1.19	0.28	0.13	1.21	0.08	0.21	1.12	0.03	0.19	NaN	NaN	NaN	1.24	0.8	0.56	1.22	0.67	0.59	1.22	0.52	0.54	1.22	0.44	0.55	1.29	0.28	0.6	1.29	0.09	0.56
1286	6.43	1.35	0.98	0.35	1.16	0.91	0.21	1.26	0.85	0.18	1.22	0.65	0.15	1.17	0.52	0.19	1.17	0.43	0.19	1.19	0.28	0.13	1.21	0.08	0.21	1.12	0.03	0.19	NaN	NaN	NaN	1.24	0.8	0.56	1.22	0.67	0.59	1.22	0.52	0.54	1.22	0.44	0.55	1.29	0.28	0.6	1.29	0.09	0.56
1287	6.435	1.35	0.98	0.35	1.16	0.91	0.21	1.25	0.85	0.18	1.22	0.65	0.15	1.17	0.52	0.19	1.17	0.42	0.19	1.19	0.28	0.13	1.21	0.08	0.21	1.12	0.03	0.19	NaN	NaN	NaN	1.24	0.8	0.56	1.22	0.67	0.59	1.22	0.52	0.54	1.22	0.44	0.55	1.29	0.28	0.6	1.29	0.09	0.56
1288	6.44	1.35	0.98	0.35	1.16	0.91	0.21	1.25	0.85	0.18	1.22	0.65	0.15	1.17	0.52	0.19	1.17	0.42	0.19	1.19	0.28	0.13	1.21	0.08	0.21	1.12	0.03	0.19	NaN	NaN	NaN	1.24	0.8	0.56	1.22	0.67	0.59	1.22	0.52	0.54	1.22	0.44	0.55	1.29	0.28	0.6	1.29	0.09	0.56
1289	6.445	1.35	0.98	0.34	1.16	0.91	0.2	1.25	0.85	0.18	1.21	0.65	0.15	1.17	0.52	0.19	1.17	0.42	0.19	1.19	0.28	0.13	1.21	0.08	0.21	1.12	0.03	0.19	NaN	NaN	NaN	1.24	0.8	0.56	1.22	0.67	0.59	1.22	0.52	0.54	1.21	0.44	0.55	1.29	0.28	0.6	1.29	0.09	0.56
1290	6.45	1.35	0.98	0.34	1.16	0.91	0.2	1.25	0.85	0.18	1.21	0.65	0.15	1.17	0.52	0.19	1.17	0.42	0.18	1.19	0.28	0.13	1.21	0.07	0.21	1.12	0.03	0.19	NaN	NaN	NaN	1.24	0.8	0.56	1.22	0.67	0.59	1.22	0.52	0.54	1.21	0.44	0.55	1.29	0.28	0.6	1.29	0.09	0.56
1291	6.455	1.35	0.98	0.34	1.16	0.91	0.2	1.25	0.85	0.18	1.21	0.65	0.14	1.17	0.52	0.19	1.17	0.42	0.18	1.19	0.28	0.13	1.21	0.07	0.21	1.12	0.03	0.19	NaN	NaN	NaN	1.24	0.8	0.56	1.22	0.67	0.59	1.22	0.52	0.54	1.21	0.44	0.55	1.29	0.28	0.6	1.29	0.09	0.56
1292	6.46	1.35	0.98	0.34	1.15	0.91	0.2	1.25	0.85	0.18	1.21	0.65	0.14	1.17	0.52	0.19	1.17	0.42	0.18	1.19	0.28	0.13	1.21	0.07	0.21	1.12	0.03	0.19	NaN	NaN	NaN	1.24	0.8	0.56	1.22	0.67	0.59	1.21	0.52	0.54	1.21	0.44	0.55	1.29	0.28	0.6	1.29	0.09	0.56
1293	6.465	1.35	0.98	0.34	1.15	0.91	0.2	1.25	0.85	0.18	1.21	0.65	0.14	1.17	0.52	0.19	1.17	0.42	0.18	1.19	0.28	0.13	1.21	0.07	0.21	1.12	0.03	0.19	NaN	NaN	NaN	1.24	0.81	0.56	1.22	0.67	0.59	1.21	0.52	0.54	1.21	0.44	0.55	1.29	0.28	0.6	1.29	0.09	0.56
1294	6.47	1.34	0.99	0.34	1.15	0.91	0.2	1.25	0.85	0.17	1.21	0.65	0.14	1.17	0.52	0.19	1.17	0.42	0.18	1.18	0.28	0.13	1.21	0.07	0.21	1.12	0.03	0.19	NaN	NaN	NaN	1.24	0.81	0.56	1.22	0.67	0.59	1.21	0.52	0.54	1.21	0.44	0.55	1.28	0.29	0.6	1.29	0.09	0.56
1295	6.475	1.34	0.99	0.34	1.15	0.91	0.2	1.25	0.85	0.17	1.21	0.65	0.14	1.17	0.52	0.19	1.17	0.42	0.18	1.18	0.28	0.13	1.21	0.07	0.21	1.12	0.03	0.19	NaN	NaN	NaN	1.24	0.81	0.55	1.21	0.67	0.58	1.21	0.52	0.54	1.21	0.44	0.55	1.28	0.29	0.6	1.29	0.09	0.56
1296	6.48	1.34	0.99	0.34	1.15	0.91	0.2	1.24	0.85	0.17	1.21	0.65	0.14	1.17	0.52	0.19	1.17	0.42	0.18	1.18	0.28	0.13	1.21	0.07	0.21	1.12	0.03	0.19	NaN	NaN	NaN	1.24	0.81	0.55	1.21	0.67	0.58	1.21	0.52	0.54	1.21	0.44	0.55	1.28	0.29	0.6	1.29	0.09	0.56
1297	6.485	1.34	0.99	0.33	1.15	0.91	0.2	1.24	0.85	0.17	1.21	0.65	0.14	1.17	0.52	0.19	1.17	0.42	0.18	1.18	0.27	0.13	1.21	0.07	0.21	1.12	0.03	0.19	NaN	NaN	NaN	1.23	0.81	0.55	1.21	0.67	0.58	1.21	0.52	0.54	1.21	0.44	0.55	1.28	0.29	0.6	1.29	0.09	0.56
1298	6.49	1.34	0.99	0.33	1.15	0.91	0.2	1.24	0.85	0.17	1.21	0.65	0.14	1.17	0.52	0.19	1.17	0.42	0.18	1.18	0.27	0.13	1.21	0.07	0.21	1.12	0.03	0.19	NaN	NaN	NaN	1.23	0.81	0.55	1.21	0.67	0.58	1.21	0.52	0.54	1.2	0.44	0.55	1.28	0.29	0.6	1.29	0.09	0.56
1299	6.495	1.34	0.99	0.33	1.15	0.91	0.2	1.24	0.85	0.17	1.21	0.65	0.14	1.17	0.52	0.19	1.17	0.42	0.18	1.18	0.27	0.13	1.21	0.07	0.21	1.12	0.03	0.19	NaN	NaN	NaN	1.24	0.81	0.55	1.21	0.67	0.58	1.21	0.52	0.54	1.2	0.44	0.55	1.28	0.29	0.6	1.29	0.09	0.56
1300	6.5	1.34	0.99	0.33	1.15	0.91	0.2	1.24	0.85	0.17	1.21	0.65	0.14	1.17	0.52	0.19	1.17	0.42	0.18	1.18	0.27	0.13	1.21	0.07	0.21	1.12	0.03	0.19	NaN	NaN	NaN	1.24	0.81	0.55	1.21	0.67	0.58	1.2	0.52	0.54	1.2	0.44	0.55	1.28	0.29	0.6	1.29	0.09	0.56
1301	6.505	1.34	0.99	0.33	1.15	0.91	0.2	1.24	0.85	0.17	1.21	0.65	0.14	1.17	0.52	0.19	1.17	0.42	0.18	1.18	0.27	0.13	1.21	0.07	0.21	1.12	0.03	0.19	NaN	NaN	NaN	1.24	0.81	0.55	1.21	0.67	0.58	1.2	0.53	0.54	1.2	0.44	0.55	1.28	0.29	0.6	1.29	0.1	0.56
1302	6.51	1.34	0.99	0.33	1.14	0.91	0.2	1.24	0.85	0.17	1.2	0.65	0.14	1.17	0.52	0.19	1.17	0.42	0.18	1.18	0.27	0.13	1.21	0.07	0.21	1.12	0.03	0.19	NaN	NaN	NaN	1.24	0.81	0.55	1.21	0.67	0.58	1.2	0.53	0.54	1.2	0.44	0.55	1.28	0.29	0.6	1.29	0.1	0.56
1303	6.515	1.34	0.99	0.33	1.14	0.91	0.2	1.24	0.85	0.17	1.2	0.66	0.14	1.17	0.52	0.19	1.17	0.42	0.18	1.18	0.27	0.13	1.21	0.07	0.21	1.12	0.03	0.19	NaN	NaN	NaN	1.23	0.81	0.55	1.21	0.67	0.58	1.2	0.53	0.53	1.2	0.44	0.55	1.28	0.29	0.6	1.29	0.1	0.56
1304	6.52	1.34	0.99	0.33	1.14	0.91	0.2	1.23	0.85	0.17	1.2	0.66	0.14	1.17	0.52	0.19	1.17	0.42	0.18	1.18	0.27	0.13	1.21	0.07	0.21	1.12	0.03	0.19	NaN	NaN	NaN	1.23	0.81	0.55	1.21	0.67	0.58	1.2	0.53	0.53	1.2	0.44	0.55	1.28	0.29	0.6	1.29	0.1	0.56
1305	6.525	1.34	0.99	0.32	1.14	0.91	0.2	1.23	0.85	0.17	1.2	0.66	0.14	1.17	0.52	0.19	1.17	0.42	0.18	1.19	0.27	0.13	1.21	0.07	0.21	1.12	0.03	0.19	NaN	NaN	NaN	1.23	0.81	0.55	1.21	0.68	0.58	1.2	0.53	0.53	1.19	0.44	0.55	1.27	0.29	0.6	1.29	0.1	0.56
1306	6.53	1.34	0.99	0.32	1.14	0.91	0.19	1.23	0.85	0.16	1.2	0.66	0.14	1.17	0.52	0.18	1.17	0.42	0.18	1.19	0.27	0.13	1.21	0.07	0.21	1.12	0.03	0.19	NaN	NaN	NaN	1.23	0.81	0.55	1.21	0.68	0.58	1.2	0.53	0.53	1.19	0.44	0.55	1.27	0.29	0.6	1.29	0.1	0.56
1307	6.535	1.33	0.99	0.32	1.14	0.91	0.19	1.23	0.85	0.16	1.2	0.66	0.14	1.17	0.52	0.18	1.17	0.42	0.18	1.19	0.27	0.13	1.21	0.07	0.21	1.12	0.03	0.19	NaN	NaN	NaN	1.23	0.81	0.55	1.2	0.68	0.58	1.2	0.53	0.53	1.19	0.44	0.55	1.27	0.3	0.6	1.29	0.1	0.56
1308	6.54	1.33	0.99	0.32	1.13	0.92	0.19	1.23	0.85	0.16	1.2	0.66	0.13	1.17	0.52	0.18	1.17	0.42	0.18	1.19	0.27	0.13	1.21	0.07	0.21	1.12	0.03	0.19	NaN	NaN	NaN	1.23	0.81	0.54	1.2	0.68	0.58	1.19	0.53	0.53	1.19	0.45	0.55	1.27	0.3	0.6	1.29	0.1	0.56
1309	6.545	1.33	0.99	0.32	1.13	0.92	0.19	1.23	0.85	0.16	1.2	0.66	0.13	1.17	0.52	0.18	1.17	0.42	0.18	1.19	0.27	0.13	1.21	0.07	0.21	1.12	0.03	0.19	NaN	NaN	NaN	1.23	0.81	0.54	1.2	0.68	0.58	1.19	0.53	0.53	1.19	0.45	0.55	1.27	0.3	0.6	1.28	0.1	0.56
1310	6.55	1.33	0.99	0.32	1.13	0.92	0.19	1.23	0.85	0.16	1.2	0.66	0.13	1.17	0.52	0.18	1.17	0.42	0.18	1.19	0.27	0.13	1.21	0.07	0.21	1.12	0.03	0.19	NaN	NaN	NaN	1.23	0.81	0.54	1.2	0.68	0.58	1.19	0.53	0.53	1.19	0.45	0.55	1.27	0.3	0.6	1.28	0.1	0.56
1311	6.555	1.33	0.99	0.32	1.13	0.92	0.19	1.23	0.85	0.16	1.2	0.66	0.13	1.17	0.52	0.18	1.17	0.42	0.18	1.19	0.27	0.13	1.21	0.07	0.21	1.12	0.03	0.19	NaN	NaN	NaN	1.23	0.81	0.54	1.2	0.68	0.58	1.19	0.53	0.53	1.18	0.45	0.55	1.27	0.3	0.6	1.28	0.1	0.56
1312	6.56	1.33	0.99	0.32	1.13	0.92	0.19	1.23	0.85	0.16	1.2	0.66	0.13	1.17	0.52	0.18	1.17	0.42	0.18	1.19	0.27	0.13	1.21	0.07	0.21	1.12	0.03	0.19	NaN	NaN	NaN	1.23	0.81	0.54	1.2	0.68	0.58	1.19	0.53	0.53	1.18	0.45	0.55	1.27	0.3	0.6	1.28	0.1	0.56
1313	6.565	1.33	0.99	0.31	1.13	0.92	0.19	1.22	0.85	0.16	1.2	0.66	0.13	1.17	0.52	0.18	1.17	0.42	0.18	1.19	0.27	0.13	1.21	0.07	0.21	1.12	0.03	0.19	NaN	NaN	NaN	1.23	0.81	0.54	1.2	0.68	0.58	1.19	0.53	0.53	1.18	0.45	0.55	1.27	0.3	0.6	1.28	0.1	0.56
1314	6.57	1.33	0.99	0.31	1.13	0.92	0.19	1.22	0.85	0.16	1.2	0.66	0.13	1.17	0.52	0.18	1.17	0.42	0.18	1.19	0.27	0.13	1.21	0.07	0.21	1.12	0.03	0.19	NaN	NaN	NaN	1.23	0.81	0.54	1.2	0.68	0.58	1.18	0.53	0.53	1.18	0.45	0.55	1.26	0.3	0.6	1.28	0.11	0.56
1315	6.575	1.33	0.99	0.31	1.13	0.92	0.19	1.22	0.85	0.16	1.19	0.66	0.13	1.17	0.52	0.18	1.17	0.42	0.18	1.19	0.27	0.13	1.21	0.07	0.21	1.12	0.03	0.19	NaN	NaN	NaN	1.23	0.81	0.54	1.2	0.68	0.58	1.18	0.53	0.53	1.18	0.45	0.55	1.26	0.3	0.6	1.28	0.11	0.56
1316	6.58	1.33	0.99	0.31	1.13	0.92	0.19	1.22	0.85	0.16	1.19	0.66	0.13	1.17	0.52	0.18	1.17	0.42	0.18	1.19	0.27	0.13	1.21	0.07	0.21	1.12	0.03	0.19	NaN	NaN	NaN	1.23	0.81	0.54	1.2	0.68	0.58	1.18	0.53	0.53	1.18	0.45	0.55	1.26	0.3	0.6	1.28	0.11	0.56
1317	6.585	1.33	0.99	0.31	1.13	0.92	0.19	1.22	0.85	0.16	1.19	0.66	0.13	1.17	0.52	0.18	1.17	0.42	0.18	1.19	0.27	0.13	1.21	0.07	0.21	1.12	0.03	0.19	NaN	NaN	NaN	1.23	0.81	0.54	1.19	0.68	0.58	1.18	0.53	0.53	1.18	0.45	0.55	1.26	0.3	0.6	1.28	0.11	0.56
1318	6.59	1.33	0.99	0.31	1.13	0.92	0.19	1.22	0.85	0.16	1.19	0.66	0.13	1.17	0.52	0.18	1.17	0.42	0.18	1.19	0.27	0.13	1.21	0.07	0.21	1.12	0.03	0.19	NaN	NaN	NaN	1.23	0.81	0.54	1.19	0.68	0.58	1.18	0.53	0.53	1.17	0.45	0.55	1.26	0.3	0.6	1.28	0.11	0.56
1319	6.595	1.33	0.99	0.31	1.12	0.92	0.19	1.22	0.85	0.16	1.19	0.66	0.13	1.17	0.52	0.18	1.17	0.42	0.17	1.19	0.27	0.13	1.21	0.07	0.21	1.12	0.03	0.19	NaN	NaN	NaN	1.23	0.81	0.54	1.19	0.68	0.57	1.18	0.53	0.53	1.17	0.45	0.55	1.26	0.3	0.6	1.28	0.11	0.56
1320	6.6	1.33	0.99	0.31	1.12	0.92	0.19	1.22	0.85	0.16	1.19	0.66	0.13	1.17	0.52	0.18	1.17	0.42	0.17	1.19	0.27	0.13	1.21	0.07	0.21	1.12	0.03	0.19	NaN	NaN	NaN	1.23	0.81	0.54	1.19	0.68	0.57	1.18	0.53	0.53	1.17	0.45	0.55	1.26	0.31	0.6	1.28	0.11	0.56
1321	6.605	1.32	0.99	0.31	1.12	0.92	0.19	1.21	0.85	0.15	1.19	0.66	0.13	1.17	0.52	0.18	1.17	0.42	0.17	1.19	0.27	0.13	1.21	0.07	0.21	1.12	0.03	0.19	NaN	NaN	NaN	1.23	0.81	0.54	1.19	0.68	0.57	1.17	0.53	0.53	1.17	0.45	0.55	1.26	0.31	0.6	1.28	0.11	0.56
1322	6.61	1.32	0.99	0.3	1.12	0.92	0.19	1.21	0.85	0.15	1.19	0.66	0.13	1.17	0.52	0.18	1.17	0.42	0.17	1.19	0.27	0.13	1.21	0.07	0.21	1.12	0.03	0.19	NaN	NaN	NaN	1.23	0.81	0.54	1.19	0.68	0.57	1.17	0.53	0.53	1.17	0.45	0.55	1.26	0.31	0.6	1.28	0.11	0.56
1323	6.615	1.32	0.99	0.3	1.12	0.92	0.19	1.21	0.85	0.15	1.19	0.66	0.13	1.17	0.52	0.18	1.17	0.42	0.17	1.19	0.27	0.13	1.22	0.07	0.21	1.12	0.03	0.19	NaN	NaN	NaN	1.23	0.81	0.54	1.19	0.68	0.57	1.17	0.53	0.53	1.17	0.45	0.55	1.25	0.31	0.6	1.28	0.11	0.56
1324	6.62	1.32	0.99	0.3	1.12	0.92	0.19	1.21	0.85	0.15	1.19	0.66	0.13	1.17	0.52	0.18	1.17	0.42	0.17	1.19	0.27	0.12	1.22	0.07	0.21	1.12	0.03	0.19	NaN	NaN	NaN	1.23	0.81	0.54	1.19	0.68	0.57	1.17	0.53	0.53	1.17	0.45	0.55	1.25	0.31	0.6	1.28	0.11	0.56
1325	6.625	1.32	0.99	0.3	1.12	0.92	0.19	1.21	0.85	0.15	1.19	0.66	0.13	1.16	0.52	0.18	1.17	0.42	0.17	1.19	0.27	0.12	1.22	0.07	0.21	1.12	0.03	0.19	NaN	NaN	NaN	1.23	0.82	0.53	1.19	0.68	0.57	1.17	0.54	0.53	1.17	0.45	0.55	1.25	0.31	0.6	1.28	0.11	0.56
1326	6.63	1.32	0.99	0.3	1.11	0.92	0.19	1.21	0.85	0.15	1.19	0.66	0.13	1.16	0.52	0.18	1.17	0.42	0.17	1.19	0.27	0.12	1.22	0.07	0.21	1.13	0.03	0.19	NaN	NaN	NaN	1.23	0.82	0.53	1.19	0.68	0.57	1.17	0.54	0.53	1.16	0.45	0.55	1.25	0.31	0.6	1.28	0.11	0.56
1327	6.635	1.32	0.99	0.3	1.11	0.92	0.19	1.21	0.85	0.15	1.19	0.66	0.12	1.16	0.52	0.18	1.17	0.42	0.17	1.19	0.27	0.12	1.22	0.07	0.21	1.13	0.03	0.19	NaN	NaN	NaN	1.22	0.82	0.53	1.19	0.68	0.57	1.17	0.54	0.53	1.16	0.45	0.55	1.25	0.31	0.6	1.28	0.11	0.56
1328	6.64	1.32	0.99	0.3	1.11	0.92	0.19	1.21	0.85	0.15	1.18	0.66	0.12	1.16	0.52	0.18	1.16	0.42	0.17	1.19	0.27	0.12	1.22	0.07	0.21	1.13	0.03	0.19	NaN	NaN	NaN	1.22	0.82	0.53	1.19	0.68	0.57	1.17	0.54	0.53	1.16	0.45	0.55	1.25	0.31	0.6	1.27	0.11	0.56
1329	6.645	1.32	0.99	0.3	1.11	0.92	0.19	1.2	0.85	0.15	1.18	0.66	0.12	1.16	0.52	0.17	1.16	0.42	0.17	1.19	0.27	0.12	1.22	0.07	0.21	1.12	0.03	0.19	NaN	NaN	NaN	1.22	0.82	0.53	1.19	0.69	0.57	1.17	0.54	0.53	1.16	0.45	0.55	1.25	0.31	0.6	1.27	0.12	0.56
1330	6.65	1.32	0.99	0.3	1.11	0.92	0.18	1.2	0.85	0.15	1.18	0.66	0.12	1.16	0.52	0.17	1.16	0.42	0.17	1.19	0.27	0.12	1.22	0.07	0.21	1.13	0.03	0.19	NaN	NaN	NaN	1.22	0.82	0.53	1.19	0.69	0.57	1.16	0.54	0.53	1.16	0.46	0.55	1.25	0.31	0.6	1.27	0.12	0.56
1331	6.655	1.32	0.99	0.3	1.11	0.92	0.18	1.2	0.85	0.15	1.18	0.66	0.12	1.16	0.52	0.17	1.16	0.42	0.17	1.19	0.27	0.12	1.22	0.07	0.21	1.13	0.03	0.19	NaN	NaN	NaN	1.22	0.82	0.53	1.19	0.69	0.57	1.16	0.54	0.53	1.16	0.46	0.55	1.25	0.31	0.6	1.27	0.12	0.56
1332	6.66	1.31	0.99	0.29	1.11	0.92	0.18	1.2	0.85	0.15	1.18	0.66	0.12	1.16	0.52	0.17	1.16	0.42	0.17	1.19	0.27	0.12	1.22	0.07	0.21	1.13	0.03	0.19	NaN	NaN	NaN	1.22	0.82	0.53	1.18	0.69	0.57	1.16	0.54	0.53	1.16	0.46	0.55	1.25	0.31	0.6	1.27	0.12	0.57
1333	6.665	1.31	0.99	0.29	1.1	0.92	0.18	1.2	0.85	0.15	1.18	0.66	0.12	1.16	0.52	0.17	1.16	0.42	0.17	1.19	0.27	0.12	1.22	0.07	0.21	1.13	0.03	0.19	NaN	NaN	NaN	1.22	0.82	0.53	1.18	0.69	0.57	1.16	0.54	0.53	1.15	0.46	0.55	1.24	0.31	0.6	1.27	0.12	0.57
1334	6.67	1.31	0.99	0.29	1.1	0.92	0.18	1.2	0.85	0.15	1.18	0.66	0.12	1.16	0.52	0.17	1.16	0.42	0.17	1.18	0.27	0.12	1.22	0.07	0.21	1.12	0.03	0.19	NaN	NaN	NaN	1.22	0.82	0.53	1.18	0.69	0.57	1.16	0.54	0.53	1.15	0.46	0.55	1.24	0.31	0.6	1.27	0.12	0.57
1335	6.675	1.31	0.99	0.29	1.1	0.92	0.18	1.2	0.85	0.15	1.18	0.66	0.12	1.16	0.52	0.17	1.16	0.42	0.17	1.18	0.27	0.12	1.22	0.07	0.21	1.13	0.03	0.19	NaN	NaN	NaN	1.22	0.82	0.53	1.18	0.69	0.57	1.16	0.54	0.53	1.15	0.46	0.55	1.24	0.31	0.6	1.27	0.12	0.57
1336	6.68	1.31	0.99	0.29	1.1	0.92	0.18	1.19	0.85	0.15	1.18	0.66	0.12	1.16	0.52	0.17	1.16	0.42	0.17	1.18	0.27	0.12	1.22	0.07	0.21	1.13	0.03	0.19	NaN	NaN	NaN	1.22	0.82	0.53	1.18	0.69	0.57	1.16	0.54	0.54	1.15	0.46	0.55	1.24	0.31	0.6	1.26	0.12	0.57
1337	6.685	1.31	0.99	0.29	1.1	0.92	0.18	1.19	0.85	0.15	1.18	0.66	0.12	1.16	0.52	0.17	1.16	0.42	0.17	1.18	0.27	0.12	1.21	0.07	0.21	1.12	0.03	0.19	NaN	NaN	NaN	1.22	0.82	0.53	1.18	0.69	0.57	1.16	0.54	0.54	1.15	0.46	0.55	1.24	0.31	0.6	1.26	0.12	0.57
1338	6.69	1.31	0.99	0.29	1.1	0.92	0.18	1.19	0.85	0.15	1.18	0.66	0.12	1.16	0.52	0.17	1.16	0.42	0.17	1.18	0.27	0.12	1.21	0.07	0.21	1.12	0.03	0.19	NaN	NaN	NaN	1.22	0.82	0.53	1.18	0.69	0.57	1.16	0.54	0.54	1.15	0.46	0.55	1.24	0.31	0.6	1.26	0.12	0.57
1339	6.695	1.31	0.99	0.29	1.1	0.92	0.18	1.19	0.85	0.15	1.17	0.66	0.12	1.16	0.52	0.17	1.16	0.42	0.17	1.18	0.27	0.12	1.21	0.07	0.21	1.12	0.03	0.19	NaN	NaN	NaN	1.22	0.82	0.53	1.18	0.69	0.57	1.16	0.54	0.54	1.15	0.46	0.55	1.24	0.31	0.6	1.26	0.12	0.57
1340	6.7	1.31	0.99	0.29	1.1	0.92	0.18	1.19	0.85	0.15	1.17	0.66	0.12	1.16	0.52	0.17	1.16	0.42	0.17	1.18	0.27	0.12	1.21	0.07	0.21	1.12	0.03	0.19	NaN	NaN	NaN	1.22	0.82	0.53	1.18	0.69	0.57	1.15	0.54	0.54	1.15	0.46	0.55	1.24	0.31	0.61	1.25	0.12	0.57
1341	6.705	1.31	0.99	0.29	1.09	0.92	0.18	1.19	0.85	0.15	1.17	0.66	0.12	1.16	0.52	0.17	1.16	0.42	0.17	1.18	0.27	0.12	1.21	0.07	0.21	1.13	0.03	0.19	NaN	NaN	NaN	1.22	0.82	0.53	1.18	0.69	0.57	1.15	0.54	0.54	1.15	0.46	0.56	1.23	0.31	0.61	1.25	0.12	0.57
1342	6.71	1.31	0.99	0.29	1.09	0.92	0.18	1.19	0.85	0.14	1.17	0.66	0.12	1.16	0.52	0.17	1.16	0.42	0.17	1.18	0.27	0.12	1.21	0.07	0.21	1.12	0.03	0.19	NaN	NaN	NaN	1.22	0.82	0.53	1.18	0.69	0.57	1.15	0.54	0.54	1.15	0.46	0.56	1.23	0.31	0.61	1.25	0.12	0.57
1343	6.715	1.3	0.99	0.29	1.09	0.92	0.18	1.18	0.85	0.14	1.17	0.66	0.12	1.16	0.52	0.17	1.16	0.42	0.17	1.18	0.27	0.12	1.21	0.07	0.21	1.12	0.03	0.19	NaN	NaN	NaN	1.22	0.82	0.53	1.18	0.69	0.57	1.15	0.54	0.54	1.14	0.46	0.56	1.23	0.31	0.61	1.25	0.12	0.57
1344	6.72	1.3	0.99	0.28	1.09	0.92	0.18	1.18	0.85	0.14	1.17	0.66	0.12	1.16	0.52	0.17	1.16	0.42	0.17	1.18	0.27	0.12	1.21	0.07	0.21	1.12	0.03	0.19	NaN	NaN	NaN	1.22	0.82	0.53	1.18	0.69	0.57	1.15	0.54	0.54	1.14	0.46	0.56	1.23	0.31	0.61	1.24	0.12	0.57
1345	6.725	1.3	0.99	0.28	1.09	0.92	0.18	1.18	0.85	0.14	1.17	0.66	0.12	1.16	0.52	0.17	1.16	0.42	0.17	1.18	0.27	0.12	1.21	0.07	0.21	1.12	0.03	0.19	NaN	NaN	NaN	1.22	0.82	0.53	1.18	0.69	0.57	1.15	0.54	0.54	1.14	0.46	0.56	1.23	0.31	0.61	1.24	0.11	0.57
1346	6.73	1.3	0.99	0.28	1.09	0.92	0.18	1.18	0.85	0.14	1.17	0.66	0.12	1.15	0.52	0.17	1.16	0.42	0.17	1.18	0.27	0.12	1.21	0.07	0.21	1.12	0.03	0.19	NaN	NaN	NaN	1.22	0.82	0.53	1.18	0.69	0.57	1.15	0.54	0.54	1.14	0.46	0.56	1.22	0.31	0.61	1.24	0.11	0.57
1347	6.735	1.3	0.99	0.28	1.09	0.92	0.18	1.18	0.85	0.14	1.17	0.66	0.12	1.15	0.52	0.17	1.16	0.42	0.17	1.18	0.27	0.12	1.21	0.07	0.21	1.12	0.03	0.19	NaN	NaN	NaN	1.22	0.82	0.53	1.18	0.69	0.57	1.15	0.54	0.54	1.14	0.46	0.56	1.22	0.31	0.61	1.23	0.11	0.57
1348	6.74	1.3	0.99	0.28	1.09	0.92	0.18	1.18	0.85	0.14	1.17	0.66	0.12	1.15	0.52	0.17	1.16	0.42	0.17	1.18	0.27	0.12	1.21	0.07	0.21	1.12	0.03	0.19	NaN	NaN	NaN	1.22	0.82	0.52	1.18	0.69	0.57	1.15	0.54	0.54	1.14	0.46	0.56	1.22	0.31	0.61	1.23	0.11	0.57
1349	6.745	1.3	0.99	0.28	1.08	0.92	0.18	1.18	0.85	0.14	1.16	0.66	0.12	1.15	0.52	0.17	1.16	0.42	0.17	1.18	0.27	0.12	1.21	0.07	0.21	1.12	0.03	0.19	NaN	NaN	NaN	1.22	0.82	0.52	1.18	0.69	0.57	1.14	0.54	0.54	1.13	0.46	0.56	1.22	0.31	0.61	1.22	0.11	0.57
1350	6.75	1.3	0.99	0.28	1.08	0.92	0.18	1.17	0.85	0.14	1.16	0.66	0.12	1.15	0.52	0.17	1.16	0.42	0.17	1.18	0.27	0.12	1.21	0.07	0.21	1.12	0.03	0.19	NaN	NaN	NaN	1.22	0.82	0.52	1.18	0.69	0.57	1.14	0.54	0.54	1.13	0.46	0.56	1.21	0.31	0.61	1.22	0.11	0.57
1351	6.755	1.3	0.99	0.28	1.08	0.92	0.18	1.17	0.85	0.14	1.16	0.66	0.12	1.15	0.52	0.17	1.16	0.42	0.17	1.18	0.27	0.12	1.21	0.07	0.21	1.12	0.03	0.19	NaN	NaN	NaN	1.22	0.82	0.52	1.18	0.69	0.57	1.14	0.54	0.54	1.13	0.46	0.56	1.21	0.31	0.61	1.22	0.11	0.57
1352	6.76	1.3	0.99	0.28	1.08	0.92	0.18	1.17	0.85	0.14	1.16	0.66	0.12	1.15	0.52	0.17	1.16	0.42	0.17	1.18	0.27	0.12	1.21	0.07	0.21	1.12	0.03	0.19	NaN	NaN	NaN	1.22	0.82	0.52	1.18	0.69	0.57	1.14	0.54	0.54	1.13	0.46	0.56	1.21	0.31	0.61	1.21	0.11	0.57
1353	6.765	1.29	0.99	0.28	1.08	0.92	0.18	1.17	0.85	0.14	1.16	0.66	0.12	1.15	0.52	0.17	1.16	0.42	0.17	1.18	0.27	0.12	1.21	0.07	0.21	1.12	0.03	0.19	NaN	NaN	NaN	1.22	0.82	0.52	1.17	0.69	0.57	1.14	0.54	0.54	1.13	0.46	0.56	1.21	0.31	0.61	1.21	0.11	0.57
1354	6.77	1.29	0.99	0.28	1.08	0.92	0.19	1.17	0.85	0.14	1.16	0.66	0.12	1.15	0.52	0.17	1.15	0.42	0.17	1.18	0.27	0.12	1.21	0.07	0.21	1.12	0.03	0.19	NaN	NaN	NaN	1.22	0.82	0.52	1.17	0.69	0.57	1.14	0.54	0.54	1.12	0.46	0.56	1.2	0.31	0.61	1.2	0.11	0.57
1355	6.775	1.29	0.99	0.28	1.08	0.92	0.19	1.17	0.85	0.14	1.16	0.66	0.12	1.15	0.52	0.17	1.15	0.42	0.17	1.18	0.27	0.12	1.21	0.07	0.21	1.12	0.03	0.19	NaN	NaN	NaN	1.22	0.82	0.52	1.17	0.69	0.57	1.13	0.54	0.54	1.12	0.46	0.56	1.2	0.31	0.61	1.2	0.11	0.57
1356	6.78	1.29	0.99	0.28	1.07	0.92	0.19	1.17	0.85	0.14	1.16	0.66	0.12	1.15	0.51	0.17	1.15	0.42	0.17	1.18	0.27	0.12	1.21	0.07	0.21	1.12	0.03	0.19	NaN	NaN	NaN	1.22	0.82	0.52	1.17	0.69	0.57	1.13	0.54	0.54	1.12	0.46	0.56	1.2	0.31	0.61	1.2	0.11	0.57
1357	6.785	1.29	0.99	0.28	1.07	0.92	0.19	1.17	0.85	0.14	1.15	0.66	0.12	1.15	0.51	0.17	1.15	0.42	0.17	1.18	0.27	0.12	1.21	0.07	0.21	1.12	0.03	0.19	NaN	NaN	NaN	1.22	0.82	0.52	1.17	0.69	0.57	1.13	0.54	0.54	1.12	0.46	0.56	1.19	0.31	0.61	1.19	0.11	0.57
1358	6.79	1.29	0.99	0.28	1.07	0.92	0.19	1.16	0.85	0.14	1.15	0.66	0.12	1.15	0.51	0.17	1.15	0.42	0.17	1.18	0.27	0.12	1.21	0.07	0.21	1.12	0.03	0.19	NaN	NaN	NaN	1.22	0.82	0.52	1.17	0.69	0.57	1.13	0.54	0.54	1.11	0.46	0.56	1.19	0.31	0.61	1.19	0.11	0.57
1359	6.795	1.29	0.99	0.28	1.07	0.92	0.19	1.16	0.85	0.14	1.15	0.66	0.12	1.14	0.52	0.17	1.15	0.42	0.17	1.18	0.27	0.12	1.21	0.07	0.21	1.12	0.03	0.19	NaN	NaN	NaN	1.21	0.82	0.52	1.17	0.69	0.57	1.13	0.54	0.54	1.11	0.46	0.56	1.19	0.31	0.61	1.18	0.11	0.57
1360	6.8	1.29	0.99	0.28	1.07	0.92	0.19	1.16	0.85	0.14	1.15	0.66	0.12	1.14	0.52	0.17	1.15	0.42	0.17	1.17	0.27	0.12	1.21	0.07	0.21	1.12	0.03	0.19	NaN	NaN	NaN	1.21	0.82	0.52	1.17	0.69	0.57	1.12	0.54	0.54	1.11	0.46	0.56	1.18	0.31	0.61	1.18	0.11	0.57
1361	6.805	1.29	0.99	0.28	1.07	0.92	0.19	1.16	0.85	0.14	1.15	0.66	0.12	1.14	0.52	0.17	1.15	0.42	0.17	1.17	0.27	0.12	1.21	0.07	0.21	1.12	0.03	0.19	NaN	NaN	NaN	1.21	0.82	0.52	1.16	0.69	0.57	1.12	0.54	0.54	1.11	0.46	0.56	1.18	0.31	0.61	1.17	0.11	0.57
1362	6.81	1.29	0.99	0.28	1.07	0.92	0.19	1.16	0.85	0.14	1.15	0.66	0.12	1.14	0.52	0.17	1.15	0.42	0.17	1.17	0.27	0.12	1.21	0.07	0.21	1.12	0.03	0.19	NaN	NaN	NaN	1.21	0.82	0.52	1.16	0.69	0.57	1.12	0.54	0.54	1.1	0.46	0.56	1.18	0.31	0.61	1.17	0.11	0.57
1363	6.815	1.29	0.98	0.28	1.07	0.92	0.19	1.16	0.85	0.14	1.15	0.66	0.12	1.14	0.52	0.17	1.15	0.42	0.17	1.17	0.27	0.12	1.21	0.07	0.21	1.12	0.03	0.19	NaN	NaN	NaN	1.21	0.82	0.52	1.16	0.69	0.57	1.12	0.54	0.54	1.1	0.46	0.56	1.18	0.31	0.6	1.17	0.11	0.57
1364	6.82	1.28	0.98	0.28	1.07	0.92	0.19	1.16	0.85	0.14	1.15	0.66	0.12	1.14	0.51	0.17	1.15	0.42	0.17	1.17	0.27	0.12	1.21	0.07	0.21	1.12	0.03	0.19	NaN	NaN	NaN	1.21	0.82	0.52	1.16	0.69	0.57	1.11	0.54	0.54	1.1	0.47	0.56	1.17	0.31	0.6	1.16	0.11	0.57
1365	6.825	1.28	0.98	0.28	1.07	0.92	0.19	1.16	0.85	0.14	1.15	0.66	0.12	1.14	0.51	0.17	1.15	0.42	0.17	1.17	0.27	0.12	1.21	0.07	0.21	1.12	0.03	0.19	NaN	NaN	NaN	1.21	0.82	0.52	1.16	0.69	0.57	1.11	0.54	0.54	1.1	0.47	0.56	1.17	0.31	0.6	1.16	0.11	0.57
1366	6.83	1.28	0.98	0.28	1.06	0.92	0.19	1.15	0.85	0.14	1.15	0.66	0.12	1.14	0.51	0.17	1.14	0.42	0.17	1.17	0.27	0.12	1.21	0.07	0.21	1.12	0.03	0.19	NaN	NaN	NaN	1.21	0.82	0.52	1.15	0.69	0.57	1.11	0.55	0.54	1.09	0.47	0.56	1.17	0.31	0.6	1.15	0.11	0.57
1367	6.835	1.28	0.98	0.28	1.06	0.92	0.19	1.15	0.85	0.14	1.14	0.66	0.12	1.14	0.51	0.17	1.14	0.42	0.17	1.17	0.27	0.12	1.21	0.07	0.21	1.12	0.03	0.19	NaN	NaN	NaN	1.21	0.82	0.52	1.15	0.69	0.57	1.11	0.55	0.54	1.09	0.47	0.56	1.16	0.31	0.6	1.15	0.11	0.57
1368	6.84	1.28	0.98	0.28	1.06	0.92	0.19	1.15	0.85	0.14	1.14	0.66	0.12	1.14	0.51	0.17	1.14	0.42	0.17	1.17	0.27	0.12	1.21	0.07	0.21	1.12	0.03	0.19	NaN	NaN	NaN	1.2	0.81	0.52	1.15	0.69	0.57	1.1	0.55	0.54	1.09	0.47	0.56	1.16	0.31	0.6	1.14	0.11	0.57
1369	6.845	1.28	0.98	0.28	1.06	0.92	0.19	1.15	0.85	0.14	1.14	0.66	0.12	1.14	0.51	0.17	1.14	0.42	0.17	1.17	0.27	0.12	1.21	0.07	0.21	1.12	0.03	0.19	NaN	NaN	NaN	1.2	0.81	0.52	1.15	0.69	0.57	1.1	0.55	0.54	1.09	0.47	0.56	1.16	0.31	0.6	1.14	0.11	0.57
1370	6.85	1.28	0.98	0.28	1.06	0.92	0.19	1.15	0.85	0.14	1.14	0.66	0.12	1.13	0.51	0.17	1.14	0.42	0.17	1.17	0.27	0.12	1.21	0.07	0.21	1.12	0.03	0.19	NaN	NaN	NaN	1.2	0.81	0.52	1.15	0.69	0.57	1.1	0.55	0.54	1.08	0.47	0.56	1.15	0.31	0.6	1.13	0.11	0.57
1371	6.855	1.28	0.98	0.28	1.06	0.92	0.19	1.15	0.85	0.14	1.14	0.66	0.12	1.13	0.51	0.17	1.14	0.42	0.17	1.17	0.27	0.12	1.21	0.07	0.21	1.12	0.03	0.19	NaN	NaN	NaN	1.2	0.81	0.52	1.14	0.69	0.57	1.1	0.55	0.54	1.08	0.47	0.56	1.15	0.31	0.6	1.13	0.11	0.57
1372	6.86	1.28	0.98	0.28	1.06	0.92	0.19	1.15	0.85	0.14	1.14	0.66	0.12	1.13	0.51	0.17	1.14	0.42	0.17	1.17	0.27	0.12	1.21	0.07	0.21	1.12	0.03	0.19	NaN	NaN	NaN	1.2	0.81	0.52	1.14	0.69	0.57	1.09	0.55	0.54	1.08	0.47	0.56	1.15	0.31	0.6	1.13	0.11	0.57
1373	6.865	1.27	0.98	0.28	1.05	0.92	0.19	1.15	0.85	0.14	1.14	0.66	0.12	1.13	0.51	0.17	1.14	0.42	0.17	1.17	0.27	0.12	1.21	0.07	0.21	1.12	0.03	0.19	NaN	NaN	NaN	1.2	0.81	0.52	1.14	0.69	0.57	1.09	0.55	0.54	1.08	0.47	0.56	1.14	0.31	0.6	1.12	0.11	0.57
1374	6.87	1.27	0.98	0.28	1.05	0.92	0.19	1.14	0.85	0.14	1.14	0.66	0.12	1.13	0.51	0.17	1.14	0.42	0.17	1.17	0.27	0.12	1.21	0.07	0.21	1.12	0.03	0.19	NaN	NaN	NaN	1.2	0.81	0.52	1.14	0.69	0.57	1.09	0.54	0.54	1.07	0.47	0.56	1.14	0.31	0.6	1.12	0.11	0.57
1375	6.875	1.27	0.98	0.28	1.05	0.92	0.19	1.14	0.85	0.14	1.13	0.66	0.12	1.13	0.51	0.17	1.14	0.42	0.17	1.17	0.27	0.12	1.21	0.07	0.21	1.12	0.03	0.19	NaN	NaN	NaN	1.19	0.81	0.52	1.14	0.69	0.57	1.09	0.54	0.54	1.07	0.47	0.56	1.14	0.31	0.6	1.11	0.11	0.57
1376	6.88	1.27	0.98	0.28	1.05	0.92	0.19	1.14	0.85	0.14	1.13	0.66	0.12	1.13	0.51	0.17	1.14	0.42	0.17	1.17	0.27	0.12	1.21	0.07	0.21	1.12	0.03	0.19	NaN	NaN	NaN	1.19	0.81	0.52	1.14	0.69	0.57	1.09	0.54	0.54	1.07	0.47	0.56	1.13	0.31	0.6	1.11	0.11	0.57
1377	6.885	1.27	0.98	0.28	1.05	0.92	0.19	1.14	0.85	0.14	1.13	0.65	0.12	1.13	0.51	0.17	1.14	0.42	0.17	1.17	0.27	0.12	1.21	0.07	0.21	1.12	0.03	0.19	NaN	NaN	NaN	1.19	0.81	0.52	1.13	0.69	0.57	1.08	0.54	0.54	1.06	0.47	0.56	1.13	0.31	0.6	1.1	0.11	0.57
1378	6.89	1.27	0.98	0.28	1.05	0.92	0.19	1.14	0.85	0.15	1.13	0.65	0.12	1.13	0.51	0.17	1.14	0.42	0.17	1.17	0.27	0.12	1.21	0.07	0.21	1.12	0.03	0.19	NaN	NaN	NaN	1.19	0.81	0.52	1.13	0.69	0.57	1.08	0.54	0.54	1.06	0.46	0.56	1.12	0.31	0.6	1.1	0.11	0.57
1379	6.895	1.27	0.98	0.28	1.05	0.92	0.19	1.14	0.85	0.15	1.13	0.65	0.12	1.13	0.51	0.17	1.14	0.42	0.17	1.17	0.27	0.12	1.21	0.07	0.21	1.12	0.03	0.19	NaN	NaN	NaN	1.19	0.81	0.52	1.13	0.69	0.57	1.08	0.54	0.54	1.06	0.46	0.56	1.12	0.31	0.61	1.09	0.11	0.57
1380	6.9	1.27	0.98	0.28	1.05	0.92	0.19	1.14	0.85	0.15	1.13	0.65	0.12	1.13	0.51	0.17	1.14	0.42	0.17	1.17	0.27	0.12	1.21	0.07	0.21	1.12	0.03	0.19	NaN	NaN	NaN	1.19	0.81	0.52	1.13	0.69	0.57	1.08	0.54	0.54	1.06	0.46	0.56	1.12	0.3	0.61	1.09	0.11	0.57
1381	6.905	1.26	0.98	0.28	1.04	0.92	0.19	1.14	0.85	0.15	1.13	0.65	0.12	1.13	0.51	0.17	1.14	0.42	0.17	1.17	0.27	0.12	1.21	0.07	0.21	1.12	0.03	0.19	NaN	NaN	NaN	1.19	0.81	0.52	1.13	0.69	0.57	1.07	0.54	0.54	1.05	0.46	0.56	1.11	0.3	0.61	1.08	0.11	0.57
1382	6.91	1.26	0.98	0.28	1.04	0.92	0.19	1.13	0.85	0.15	1.13	0.65	0.12	1.12	0.51	0.17	1.14	0.42	0.17	1.17	0.27	0.12	1.21	0.07	0.21	1.12	0.03	0.19	NaN	NaN	NaN	1.18	0.81	0.52	1.13	0.69	0.57	1.07	0.54	0.54	1.05	0.46	0.56	1.11	0.3	0.61	1.08	0.11	0.57
1383	6.915	1.26	0.98	0.28	1.04	0.92	0.19	1.13	0.85	0.15	1.13	0.65	0.12	1.12	0.51	0.17	1.14	0.42	0.17	1.16	0.27	0.12	1.21	0.07	0.21	1.12	0.03	0.19	NaN	NaN	NaN	1.18	0.81	0.52	1.12	0.69	0.57	1.07	0.54	0.54	1.05	0.46	0.56	1.11	0.3	0.61	1.07	0.1	0.57
1384	6.92	1.26	0.98	0.28	1.04	0.92	0.19	1.13	0.85	0.15	1.12	0.65	0.12	1.12	0.51	0.17	1.13	0.42	0.17	1.16	0.27	0.12	1.21	0.07	0.21	1.12	0.03	0.19	NaN	NaN	NaN	1.18	0.81	0.52	1.12	0.68	0.57	1.07	0.54	0.54	1.05	0.46	0.56	1.1	0.3	0.61	1.07	0.1	0.57
1385	6.925	1.26	0.98	0.28	1.04	0.92	0.19	1.13	0.85	0.15	1.12	0.65	0.12	1.12	0.51	0.17	1.13	0.42	0.17	1.16	0.27	0.12	1.21	0.07	0.21	1.12	0.03	0.19	NaN	NaN	NaN	1.18	0.81	0.53	1.12	0.68	0.57	1.07	0.54	0.54	1.04	0.46	0.56	1.1	0.3	0.61	1.07	0.1	0.57
1386	6.93	1.26	0.98	0.28	1.04	0.92	0.19	1.13	0.85	0.15	1.12	0.65	0.12	1.12	0.51	0.17	1.13	0.42	0.17	1.16	0.27	0.12	1.21	0.07	0.21	1.12	0.03	0.19	NaN	NaN	NaN	1.18	0.81	0.53	1.12	0.68	0.57	1.06	0.54	0.54	1.04	0.46	0.56	1.1	0.3	0.61	1.06	0.1	0.57
1387	6.935	1.26	0.98	0.28	1.04	0.92	0.19	1.13	0.85	0.15	1.12	0.65	0.12	1.12	0.51	0.17	1.13	0.42	0.17	1.16	0.27	0.12	1.21	0.07	0.21	1.12	0.03	0.19	NaN	NaN	NaN	1.17	0.81	0.53	1.12	0.68	0.57	1.06	0.54	0.54	1.04	0.46	0.56	1.09	0.3	0.61	1.06	0.1	0.57
1388	6.94	1.25	0.98	0.28	1.03	0.92	0.19	1.13	0.85	0.15	1.12	0.65	0.12	1.12	0.51	0.17	1.13	0.42	0.17	1.16	0.27	0.12	1.21	0.07	0.21	1.12	0.03	0.19	NaN	NaN	NaN	1.17	0.8	0.53	1.11	0.68	0.57	1.06	0.54	0.54	1.04	0.46	0.56	1.09	0.3	0.61	1.05	0.1	0.57
1389	6.945	1.25	0.98	0.28	1.03	0.92	0.19	1.12	0.85	0.15	1.12	0.65	0.12	1.12	0.51	0.17	1.13	0.42	0.17	1.16	0.27	0.12	1.21	0.07	0.21	1.12	0.03	0.19	NaN	NaN	NaN	1.17	0.8	0.53	1.11	0.68	0.57	1.06	0.54	0.54	1.03	0.46	0.56	1.09	0.3	0.61	1.05	0.1	0.57
1390	6.95	1.25	0.98	0.28	1.03	0.92	0.19	1.12	0.85	0.15	1.12	0.65	0.12	1.12	0.51	0.17	1.13	0.42	0.17	1.16	0.27	0.12	1.21	0.07	0.21	1.12	0.03	0.19	NaN	NaN	NaN	1.17	0.8	0.53	1.11	0.68	0.57	1.06	0.54	0.54	1.03	0.46	0.56	1.08	0.3	0.61	1.04	0.1	0.57
1391	6.955	1.25	0.98	0.29	1.03	0.92	0.19	1.12	0.85	0.15	1.12	0.65	0.12	1.12	0.51	0.17	1.13	0.42	0.17	1.16	0.27	0.12	1.21	0.07	0.21	1.12	0.03	0.19	NaN	NaN	NaN	1.17	0.8	0.53	1.11	0.68	0.57	1.05	0.54	0.54	1.03	0.46	0.56	1.08	0.3	0.61	1.04	0.1	0.57
1392	6.96	1.25	0.97	0.29	1.03	0.92	0.19	1.12	0.85	0.15	1.11	0.65	0.12	1.12	0.51	0.17	1.13	0.42	0.17	1.16	0.27	0.12	1.21	0.07	0.21	1.12	0.03	0.19	NaN	NaN	NaN	1.17	0.8	0.53	1.11	0.68	0.57	1.05	0.54	0.54	1.03	0.46	0.56	1.08	0.3	0.61	1.04	0.1	0.57
1393	6.965	1.25	0.97	0.29	1.03	0.92	0.19	1.12	0.85	0.15	1.11	0.65	0.12	1.12	0.51	0.17	1.13	0.42	0.17	1.16	0.27	0.12	1.21	0.07	0.21	1.12	0.03	0.19	NaN	NaN	NaN	1.16	0.8	0.53	1.1	0.68	0.57	1.05	0.54	0.54	1.03	0.46	0.56	1.08	0.3	0.61	1.03	0.1	0.57
1394	6.97	1.25	0.97	0.29	1.02	0.92	0.19	1.12	0.85	0.15	1.11	0.65	0.12	1.11	0.51	0.17	1.13	0.42	0.17	1.16	0.27	0.12	1.21	0.07	0.21	1.12	0.03	0.19	NaN	NaN	NaN	1.16	0.8	0.53	1.1	0.68	0.57	1.05	0.54	0.54	1.02	0.46	0.56	1.07	0.3	0.61	1.03	0.1	0.57
1395	6.975	1.24	0.97	0.29	1.02	0.92	0.19	1.12	0.85	0.15	1.11	0.65	0.12	1.11	0.51	0.17	1.13	0.42	0.17	1.16	0.27	0.12	1.21	0.07	0.21	1.12	0.03	0.19	NaN	NaN	NaN	1.16	0.8	0.53	1.1	0.68	0.57	1.04	0.54	0.54	1.02	0.46	0.56	1.07	0.29	0.61	1.02	0.1	0.57
1396	6.98	1.24	0.97	0.29	1.02	0.92	0.19	1.11	0.85	0.15	1.11	0.65	0.12	1.11	0.51	0.17	1.13	0.42	0.17	1.16	0.27	0.12	1.21	0.07	0.21	1.12	0.03	0.19	NaN	NaN	NaN	1.16	0.8	0.53	1.1	0.68	0.57	1.04	0.54	0.54	1.02	0.46	0.56	1.07	0.29	0.61	1.02	0.1	0.57
1397	6.985	1.24	0.97	0.29	1.02	0.92	0.2	1.11	0.85	0.15	1.11	0.65	0.12	1.11	0.51	0.18	1.13	0.42	0.17	1.16	0.27	0.12	1.21	0.07	0.21	1.12	0.03	0.19	NaN	NaN	NaN	1.15	0.8	0.53	1.1	0.68	0.57	1.04	0.54	0.54	1.02	0.46	0.56	1.06	0.29	0.6	1.02	0.1	0.57
1398	6.99	1.24	0.97	0.29	1.02	0.92	0.2	1.11	0.85	0.15	1.11	0.65	0.12	1.11	0.51	0.18	1.13	0.42	0.17	1.16	0.27	0.13	1.21	0.07	0.21	1.12	0.03	0.19	NaN	NaN	NaN	1.15	0.8	0.53	1.09	0.68	0.57	1.04	0.53	0.54	1.01	0.46	0.56	1.06	0.29	0.6	1.01	0.1	0.57
1399	6.995	1.24	0.97	0.29	1.02	0.92	0.2	1.11	0.85	0.15	1.1	0.65	0.12	1.11	0.51	0.18	1.12	0.42	0.17	1.16	0.27	0.13	1.21	0.07	0.21	1.12	0.03	0.19	NaN	NaN	NaN	1.15	0.8	0.53	1.09	0.68	0.58	1.04	0.53	0.54	1.01	0.46	0.56	1.06	0.29	0.6	1.01	0.1	0.57
1400	7	1.23	0.97	0.29	1.02	0.92	0.2	1.11	0.85	0.15	1.1	0.65	0.12	1.11	0.51	0.18	1.12	0.42	0.17	1.16	0.27	0.13	1.21	0.07	0.21	1.12	0.03	0.19	NaN	NaN	NaN	1.15	0.8	0.53	1.09	0.68	0.58	1.03	0.53	0.54	1.01	0.46	0.56	1.06	0.29	0.6	1.01	0.09	0.57
1401	7.005	1.23	0.97	0.29	1.01	0.92	0.2	1.11	0.85	0.15	1.1	0.65	0.12	1.11	0.51	0.18	1.12	0.42	0.17	1.16	0.27	0.13	1.21	0.07	0.21	1.12	0.03	0.19	NaN	NaN	NaN	1.15	0.8	0.53	1.09	0.67	0.58	1.03	0.53	0.54	1.01	0.45	0.56	1.05	0.29	0.6	1	0.09	0.57
1402	7.01	1.23	0.97	0.3	1.01	0.92	0.2	1.1	0.85	0.15	1.1	0.65	0.12	1.11	0.51	0.18	1.12	0.42	0.17	1.16	0.27	0.13	1.21	0.07	0.21	1.12	0.03	0.19	NaN	NaN	NaN	1.14	0.8	0.53	1.08	0.67	0.58	1.03	0.53	0.54	1.01	0.45	0.56	1.05	0.29	0.6	1	0.09	0.57
1403	7.015	1.23	0.97	0.3	1.01	0.92	0.2	1.1	0.85	0.15	1.1	0.65	0.12	1.11	0.51	0.18	1.12	0.42	0.17	1.16	0.27	0.13	1.21	0.07	0.21	1.12	0.03	0.19	NaN	NaN	NaN	1.14	0.8	0.53	1.08	0.67	0.58	1.03	0.53	0.54	1	0.45	0.56	1.05	0.29	0.6	1	0.09	0.57
1404	7.02	1.23	0.97	0.3	1.01	0.92	0.2	1.1	0.85	0.16	1.1	0.65	0.12	1.11	0.51	0.18	1.12	0.42	0.17	1.16	0.27	0.13	1.21	0.07	0.21	1.12	0.03	0.19	NaN	NaN	NaN	1.14	0.79	0.53	1.08	0.67	0.58	1.03	0.53	0.54	1	0.45	0.56	1.04	0.29	0.6	1	0.09	0.56
1405	7.025	1.23	0.97	0.3	1.01	0.92	0.2	1.1	0.85	0.16	1.1	0.65	0.12	1.1	0.51	0.18	1.12	0.42	0.17	1.16	0.27	0.13	1.21	0.07	0.21	1.12	0.03	0.19	NaN	NaN	NaN	1.14	0.79	0.53	1.08	0.67	0.58	1.02	0.53	0.54	1	0.45	0.56	1.04	0.29	0.6	0.99	0.09	0.56
1406	7.03	1.22	0.97	0.3	1	0.92	0.2	1.1	0.85	0.16	1.09	0.65	0.12	1.1	0.51	0.18	1.12	0.42	0.17	1.16	0.27	0.13	1.21	0.07	0.21	1.12	0.03	0.19	NaN	NaN	NaN	1.13	0.79	0.53	1.07	0.67	0.58	1.02	0.53	0.54	1	0.45	0.56	1.04	0.28	0.6	0.99	0.09	0.56
1407	7.035	1.22	0.97	0.3	1	0.92	0.2	1.09	0.85	0.16	1.09	0.65	0.13	1.1	0.51	0.18	1.12	0.42	0.17	1.16	0.27	0.13	1.21	0.07	0.21	1.12	0.03	0.19	NaN	NaN	NaN	1.13	0.79	0.53	1.07	0.67	0.58	1.02	0.53	0.54	1	0.45	0.55	1.04	0.28	0.6	0.99	0.09	0.56
1408	7.04	1.22	0.97	0.3	1	0.92	0.2	1.09	0.85	0.16	1.09	0.65	0.13	1.1	0.51	0.18	1.12	0.42	0.18	1.16	0.27	0.13	1.21	0.07	0.21	1.12	0.03	0.19	NaN	NaN	NaN	1.13	0.79	0.54	1.07	0.67	0.58	1.02	0.53	0.54	0.99	0.45	0.55	1.04	0.28	0.6	0.99	0.09	0.56
1409	7.045	1.22	0.97	0.3	1	0.92	0.2	1.09	0.85	0.16	1.09	0.65	0.13	1.1	0.51	0.18	1.12	0.42	0.18	1.16	0.27	0.13	1.21	0.07	0.21	1.12	0.03	0.19	NaN	NaN	NaN	1.13	0.79	0.54	1.07	0.67	0.58	1.02	0.52	0.54	0.99	0.45	0.55	1.03	0.28	0.6	0.98	0.09	0.56
1410	7.05	1.22	0.97	0.3	1	0.92	0.2	1.09	0.85	0.16	1.09	0.65	0.13	1.1	0.51	0.18	1.11	0.41	0.18	1.16	0.27	0.13	1.21	0.07	0.21	1.12	0.03	0.19	NaN	NaN	NaN	1.12	0.79	0.54	1.07	0.67	0.58	1.01	0.52	0.54	0.99	0.44	0.55	1.03	0.28	0.6	0.98	0.08	0.56
1411	7.055	1.21	0.96	0.31	1	0.92	0.2	1.09	0.85	0.16	1.09	0.65	0.13	1.1	0.51	0.18	1.11	0.41	0.18	1.15	0.27	0.13	1.21	0.08	0.21	1.12	0.03	0.19	NaN	NaN	NaN	1.12	0.79	0.54	1.06	0.66	0.58	1.01	0.52	0.54	0.99	0.44	0.55	1.03	0.28	0.6	0.98	0.08	0.56
1412	7.06	1.21	0.96	0.31	1	0.92	0.2	1.09	0.85	0.16	1.09	0.65	0.13	1.1	0.51	0.18	1.11	0.41	0.18	1.15	0.27	0.13	1.21	0.08	0.21	1.12	0.03	0.19	NaN	NaN	NaN	1.12	0.79	0.54	1.06	0.66	0.58	1.01	0.52	0.54	0.99	0.44	0.55	1.03	0.28	0.6	0.98	0.08	0.56
1413	7.065	1.21	0.96	0.31	0.99	0.92	0.21	1.08	0.85	0.16	1.08	0.65	0.13	1.09	0.51	0.18	1.11	0.41	0.18	1.15	0.27	0.13	1.21	0.08	0.21	1.12	0.03	0.19	NaN	NaN	NaN	1.12	0.79	0.54	1.06	0.66	0.58	1.01	0.52	0.54	0.98	0.44	0.55	1.02	0.28	0.6	0.98	0.08	0.56
1414	7.07	1.21	0.96	0.31	0.99	0.92	0.21	1.08	0.85	0.16	1.08	0.65	0.13	1.09	0.51	0.18	1.11	0.41	0.18	1.15	0.27	0.13	1.21	0.08	0.21	1.12	0.03	0.19	NaN	NaN	NaN	1.11	0.79	0.54	1.06	0.66	0.58	1.01	0.52	0.54	0.98	0.44	0.55	1.02	0.28	0.6	0.98	0.08	0.55
1415	7.075	1.21	0.96	0.31	0.99	0.92	0.21	1.08	0.85	0.16	1.08	0.65	0.13	1.09	0.51	0.18	1.11	0.41	0.18	1.15	0.27	0.13	1.21	0.08	0.21	1.12	0.03	0.19	NaN	NaN	NaN	1.11	0.79	0.54	1.05	0.66	0.58	1	0.52	0.53	0.98	0.44	0.55	1.02	0.27	0.6	0.98	0.08	0.55
1416	7.08	1.2	0.96	0.31	0.99	0.92	0.21	1.08	0.85	0.16	1.08	0.65	0.13	1.09	0.51	0.18	1.11	0.41	0.18	1.15	0.27	0.13	1.21	0.08	0.21	1.12	0.03	0.19	NaN	NaN	NaN	1.11	0.78	0.54	1.05	0.66	0.58	1	0.52	0.53	0.98	0.44	0.55	1.02	0.27	0.59	0.98	0.08	0.55
1417	7.085	1.2	0.96	0.31	0.99	0.92	0.21	1.08	0.84	0.17	1.08	0.65	0.13	1.09	0.51	0.19	1.11	0.41	0.18	1.15	0.27	0.13	1.21	0.08	0.21	1.12	0.03	0.19	NaN	NaN	NaN	1.1	0.78	0.54	1.05	0.66	0.58	1	0.52	0.53	0.97	0.44	0.55	1.02	0.27	0.59	0.97	0.08	0.55
1418	7.09	1.2	0.96	0.32	0.98	0.92	0.21	1.08	0.84	0.17	1.08	0.65	0.13	1.09	0.51	0.19	1.1	0.41	0.18	1.15	0.27	0.13	1.21	0.08	0.21	1.12	0.03	0.19	NaN	NaN	NaN	1.1	0.78	0.54	1.05	0.66	0.58	1	0.52	0.53	0.97	0.44	0.55	1.01	0.27	0.59	0.97	0.08	0.55
1419	7.095	1.2	0.96	0.32	0.98	0.92	0.21	1.07	0.84	0.17	1.08	0.65	0.13	1.09	0.51	0.19	1.1	0.41	0.18	1.15	0.27	0.13	1.21	0.08	0.21	1.12	0.03	0.19	NaN	NaN	NaN	1.1	0.78	0.54	1.04	0.66	0.58	0.99	0.52	0.53	0.97	0.44	0.55	1.01	0.28	0.59	0.97	0.08	0.55
1420	7.1	1.2	0.96	0.32	0.98	0.92	0.21	1.07	0.84	0.17	1.08	0.65	0.13	1.08	0.51	0.19	1.1	0.41	0.18	1.15	0.27	0.13	1.21	0.08	0.21	1.12	0.03	0.19	NaN	NaN	NaN	1.1	0.78	0.54	1.04	0.66	0.58	0.99	0.52	0.53	0.96	0.44	0.55	1.01	0.27	0.59	0.97	0.08	0.55
1421	7.105	1.19	0.96	0.32	0.98	0.92	0.21	1.07	0.84	0.17	1.07	0.65	0.14	1.08	0.51	0.19	1.1	0.41	0.18	1.15	0.27	0.13	1.21	0.08	0.21	1.12	0.03	0.19	NaN	NaN	NaN	1.09	0.78	0.54	1.04	0.66	0.58	0.99	0.52	0.54	0.96	0.44	0.55	1.01	0.27	0.6	0.97	0.08	0.55
1422	7.11	1.19	0.96	0.32	0.98	0.92	0.21	1.07	0.84	0.17	1.07	0.65	0.14	1.08	0.51	0.19	1.1	0.41	0.18	1.15	0.27	0.13	1.21	0.08	0.21	1.12	0.03	0.19	NaN	NaN	NaN	1.09	0.78	0.55	1.03	0.66	0.58	0.98	0.52	0.54	0.96	0.44	0.55	1	0.27	0.6	0.97	0.08	0.55
1423	7.115	1.19	0.96	0.32	0.98	0.91	0.21	1.07	0.84	0.17	1.07	0.65	0.14	1.08	0.51	0.19	1.1	0.41	0.18	1.14	0.27	0.13	1.21	0.08	0.21	1.12	0.03	0.19	NaN	NaN	NaN	1.09	0.78	0.55	1.03	0.66	0.58	0.98	0.52	0.54	0.95	0.44	0.55	1	0.27	0.6	0.97	0.08	0.55
1424	7.12	1.19	0.96	0.32	0.97	0.91	0.21	1.07	0.84	0.17	1.07	0.65	0.14	1.08	0.51	0.19	1.1	0.41	0.18	1.14	0.27	0.13	1.21	0.08	0.21	1.12	0.03	0.19	NaN	NaN	NaN	1.08	0.78	0.55	1.03	0.66	0.58	0.98	0.52	0.54	0.95	0.44	0.55	1	0.27	0.6	0.97	0.08	0.55
1425	7.125	1.19	0.96	0.32	0.97	0.91	0.22	1.06	0.84	0.17	1.07	0.65	0.14	1.08	0.51	0.19	1.09	0.41	0.19	1.14	0.27	0.13	1.21	0.08	0.21	1.12	0.03	0.19	NaN	NaN	NaN	1.08	0.78	0.55	1.02	0.66	0.58	0.97	0.52	0.54	0.95	0.44	0.55	1	0.27	0.6	0.97	0.08	0.55
1426	7.13	1.18	0.96	0.32	0.97	0.91	0.22	1.06	0.84	0.17	1.07	0.65	0.14	1.07	0.51	0.19	1.09	0.41	0.19	1.14	0.27	0.13	1.21	0.08	0.21	1.12	0.03	0.19	NaN	NaN	NaN	1.08	0.78	0.55	1.02	0.66	0.59	0.97	0.52	0.54	0.95	0.44	0.55	1	0.27	0.6	0.97	0.08	0.55
1427	7.135	1.18	0.96	0.33	0.97	0.91	0.22	1.06	0.84	0.17	1.07	0.65	0.14	1.07	0.51	0.19	1.09	0.41	0.19	1.14	0.27	0.13	1.21	0.08	0.21	1.12	0.03	0.19	NaN	NaN	NaN	1.07	0.78	0.55	1.02	0.66	0.59	0.97	0.52	0.54	0.95	0.44	0.55	1	0.27	0.6	0.97	0.08	0.55
1428	7.14	1.18	0.96	0.33	0.97	0.91	0.22	1.06	0.84	0.17	1.07	0.65	0.14	1.07	0.5	0.19	1.09	0.41	0.19	1.14	0.27	0.13	1.21	0.08	0.21	1.12	0.03	0.19	NaN	NaN	NaN	1.07	0.78	0.55	1.01	0.66	0.59	0.97	0.52	0.54	0.95	0.44	0.55	1	0.27	0.6	0.97	0.08	0.55
1429	7.145	1.18	0.96	0.33	0.97	0.91	0.22	1.06	0.84	0.18	1.07	0.65	0.14	1.07	0.5	0.19	1.09	0.41	0.19	1.14	0.27	0.14	1.21	0.08	0.21	1.12	0.03	0.19	NaN	NaN	NaN	1.07	0.78	0.55	1.01	0.66	0.59	0.96	0.52	0.54	0.94	0.44	0.56	0.99	0.27	0.6	0.97	0.08	0.55
1430	7.15	1.18	0.96	0.33	0.97	0.91	0.22	1.06	0.84	0.18	1.06	0.65	0.14	1.07	0.5	0.19	1.09	0.41	0.19	1.14	0.27	0.14	1.21	0.08	0.21	1.12	0.03	0.19	NaN	NaN	NaN	1.07	0.79	0.55	1.01	0.66	0.59	0.96	0.52	0.54	0.94	0.44	0.56	0.99	0.27	0.6	0.97	0.08	0.55
1431	7.155	1.17	0.96	0.33	0.96	0.91	0.22	1.06	0.84	0.18	1.06	0.65	0.14	1.07	0.5	0.2	1.08	0.41	0.19	1.14	0.27	0.14	1.21	0.08	0.21	1.12	0.03	0.19	NaN	NaN	NaN	1.06	0.79	0.55	1.01	0.66	0.59	0.96	0.52	0.54	0.94	0.44	0.56	0.99	0.27	0.6	0.97	0.08	0.55
1432	7.16	1.17	0.96	0.33	0.96	0.91	0.22	1.06	0.84	0.18	1.06	0.65	0.15	1.06	0.5	0.2	1.08	0.41	0.19	1.14	0.27	0.14	1.21	0.08	0.21	1.12	0.03	0.19	NaN	NaN	NaN	1.06	0.79	0.56	1	0.66	0.59	0.96	0.52	0.54	0.94	0.44	0.56	0.99	0.27	0.6	0.97	0.08	0.55
1433	7.165	1.17	0.96	0.33	0.96	0.91	0.22	1.05	0.84	0.18	1.06	0.65	0.15	1.06	0.5	0.2	1.08	0.41	0.19	1.13	0.27	0.14	1.21	0.08	0.21	1.12	0.03	0.19	NaN	NaN	NaN	1.06	0.79	0.56	1	0.66	0.59	0.96	0.52	0.54	0.94	0.44	0.56	0.99	0.27	0.6	0.97	0.08	0.55
1434	7.17	1.17	0.96	0.34	0.96	0.91	0.22	1.05	0.84	0.18	1.06	0.65	0.15	1.06	0.5	0.2	1.08	0.41	0.19	1.13	0.27	0.14	1.21	0.08	0.21	1.12	0.03	0.19	NaN	NaN	NaN	1.06	0.79	0.56	1	0.66	0.59	0.96	0.52	0.54	0.94	0.44	0.56	0.99	0.27	0.6	0.97	0.08	0.55
1435	7.175	1.17	0.96	0.34	0.96	0.91	0.22	1.05	0.84	0.18	1.06	0.65	0.15	1.06	0.5	0.2	1.08	0.41	0.19	1.13	0.28	0.14	1.21	0.09	0.21	1.12	0.03	0.19	NaN	NaN	NaN	1.05	0.79	0.56	1	0.66	0.59	0.96	0.52	0.55	0.94	0.44	0.56	0.99	0.27	0.6	0.97	0.08	0.55
1436	7.18	1.17	0.96	0.34	0.96	0.91	0.22	1.05	0.84	0.18	1.06	0.65	0.15	1.05	0.5	0.2	1.07	0.41	0.19	1.13	0.28	0.14	1.21	0.09	0.21	1.12	0.03	0.19	NaN	NaN	NaN	1.05	0.79	0.56	1	0.66	0.59	0.96	0.52	0.55	0.94	0.44	0.56	0.99	0.27	0.6	0.97	0.08	0.55
1437	7.185	1.17	0.96	0.34	0.96	0.91	0.22	1.05	0.84	0.18	1.06	0.65	0.15	1.05	0.5	0.2	1.07	0.41	0.19	1.13	0.28	0.14	1.2	0.09	0.21	1.12	0.03	0.19	NaN	NaN	NaN	1.05	0.79	0.56	1	0.66	0.59	0.96	0.52	0.55	0.94	0.44	0.56	0.99	0.27	0.6	0.97	0.08	0.55
1438	7.19	1.16	0.96	0.34	0.96	0.91	0.22	1.05	0.84	0.18	1.05	0.65	0.15	1.05	0.5	0.2	1.07	0.41	0.19	1.13	0.28	0.14	1.2	0.09	0.21	1.12	0.03	0.19	NaN	NaN	NaN	1.05	0.79	0.56	1	0.66	0.6	0.96	0.52	0.55	0.94	0.44	0.56	0.99	0.27	0.6	0.97	0.08	0.55
1439	7.195	1.16	0.96	0.34	0.96	0.91	0.22	1.05	0.84	0.19	1.05	0.65	0.15	1.05	0.5	0.2	1.07	0.42	0.19	1.13	0.28	0.14	1.2	0.09	0.21	1.12	0.03	0.19	NaN	NaN	NaN	1.05	0.79	0.56	1	0.66	0.6	0.96	0.52	0.55	0.94	0.44	0.56	0.99	0.27	0.6	0.97	0.08	0.55
1440	7.2	1.16	0.96	0.34	0.96	0.91	0.23	1.05	0.84	0.19	1.05	0.65	0.15	1.04	0.5	0.2	1.06	0.42	0.19	1.12	0.28	0.14	1.2	0.09	0.21	1.12	0.03	0.19	NaN	NaN	NaN	1.05	0.79	0.56	1	0.66	0.6	0.96	0.52	0.55	0.94	0.44	0.56	0.99	0.27	0.6	0.97	0.08	0.55
1441	7.205	1.16	0.96	0.35	0.96	0.91	0.23	1.05	0.84	0.19	1.05	0.65	0.15	1.04	0.51	0.2	1.06	0.42	0.19	1.12	0.28	0.14	1.2	0.09	0.21	1.12	0.03	0.19	NaN	NaN	NaN	1.04	0.79	0.57	1	0.66	0.6	0.96	0.52	0.55	0.94	0.44	0.56	0.99	0.27	0.6	0.97	0.08	0.55
1442	7.21	1.16	0.96	0.35	0.95	0.91	0.23	1.05	0.84	0.19	1.05	0.65	0.15	1.04	0.51	0.2	1.06	0.42	0.19	1.12	0.28	0.14	1.2	0.1	0.21	1.12	0.03	0.19	NaN	NaN	NaN	1.04	0.79	0.57	1	0.66	0.6	0.96	0.52	0.55	0.94	0.44	0.56	0.99	0.27	0.6	0.97	0.08	0.55
1443	7.215	1.16	0.97	0.35	0.95	0.92	0.23	1.05	0.84	0.19	1.05	0.65	0.15	1.03	0.51	0.2	1.05	0.42	0.19	1.12	0.28	0.14	1.2	0.1	0.21	1.12	0.03	0.19	NaN	NaN	NaN	1.04	0.79	0.57	1	0.66	0.6	0.96	0.52	0.55	0.94	0.44	0.56	0.99	0.27	0.6	0.97	0.08	0.55
1444	7.22	1.16	0.97	0.35	0.95	0.92	0.23	1.05	0.84	0.19	1.04	0.65	0.15	1.03	0.51	0.2	1.05	0.42	0.19	1.11	0.28	0.14	1.2	0.1	0.21	1.12	0.03	0.19	NaN	NaN	NaN	1.04	0.79	0.57	1	0.66	0.6	0.96	0.52	0.55	0.94	0.44	0.56	0.99	0.27	0.6	0.97	0.08	0.55
1445	7.225	1.15	0.97	0.35	0.95	0.92	0.23	1.05	0.84	0.19	1.04	0.65	0.15	1.03	0.51	0.2	1.04	0.42	0.19	1.11	0.29	0.14	1.2	0.1	0.21	1.12	0.03	0.19	NaN	NaN	NaN	1.04	0.79	0.57	1	0.66	0.6	0.96	0.52	0.55	0.94	0.44	0.56	0.99	0.27	0.6	0.97	0.08	0.55
1446	7.23	1.15	0.97	0.35	0.95	0.92	0.23	1.05	0.85	0.19	1.04	0.65	0.15	1.02	0.51	0.2	1.04	0.42	0.19	1.11	0.29	0.13	1.2	0.1	0.21	1.12	0.03	0.19	NaN	NaN	NaN	1.04	0.79	0.57	1	0.66	0.6	0.96	0.52	0.55	0.94	0.44	0.56	0.99	0.27	0.6	0.97	0.08	0.55
1447	7.235	1.15	0.97	0.36	0.95	0.92	0.23	1.05	0.85	0.19	1.04	0.65	0.15	1.02	0.51	0.2	1.04	0.42	0.19	1.11	0.29	0.13	1.19	0.11	0.21	1.12	0.03	0.19	NaN	NaN	NaN	1.04	0.79	0.57	1	0.66	0.6	0.96	0.52	0.55	0.94	0.44	0.56	0.99	0.27	0.6	0.97	0.08	0.55
1448	7.24	1.15	0.97	0.36	0.95	0.92	0.23	1.05	0.85	0.19	1.03	0.65	0.15	1.02	0.51	0.2	1.03	0.42	0.19	1.1	0.29	0.13	1.19	0.11	0.21	1.12	0.03	0.19	NaN	NaN	NaN	1.04	0.79	0.57	0.99	0.66	0.6	0.96	0.52	0.55	0.94	0.44	0.56	0.99	0.27	0.6	0.97	0.08	0.55
1449	7.245	1.15	0.97	0.36	0.95	0.92	0.23	1.04	0.85	0.19	1.03	0.65	0.15	1.01	0.51	0.2	1.03	0.42	0.19	1.1	0.29	0.13	1.19	0.11	0.21	1.12	0.03	0.18	NaN	NaN	NaN	1.04	0.79	0.57	0.99	0.66	0.6	0.96	0.52	0.55	0.94	0.44	0.56	0.99	0.27	0.6	0.97	0.08	0.55
1450	7.25	1.15	0.97	0.36	0.95	0.92	0.23	1.04	0.85	0.2	1.03	0.65	0.15	1.01	0.51	0.2	1.03	0.42	0.19	1.1	0.29	0.13	1.19	0.11	0.21	1.12	0.03	0.18	NaN	NaN	NaN	1.04	0.79	0.57	0.99	0.66	0.6	0.96	0.52	0.55	0.94	0.44	0.56	0.99	0.27	0.6	0.97	0.08	0.55
1451	7.255	1.15	0.97	0.36	0.95	0.92	0.23	1.04	0.85	0.2	1.03	0.65	0.15	1	0.51	0.19	1.02	0.42	0.18	1.09	0.29	0.13	1.19	0.11	0.21	1.12	0.03	0.18	NaN	NaN	NaN	1.03	0.79	0.57	0.99	0.66	0.6	0.96	0.52	0.55	0.94	0.44	0.56	0.99	0.27	0.6	0.97	0.08	0.55
1452	7.26	1.15	0.97	0.36	0.95	0.92	0.23	1.04	0.85	0.2	1.02	0.65	0.15	1	0.51	0.19	1.02	0.43	0.18	1.09	0.3	0.13	1.19	0.12	0.2	1.12	0.03	0.18	NaN	NaN	NaN	1.03	0.79	0.57	0.99	0.66	0.6	0.96	0.52	0.55	0.94	0.44	0.56	0.99	0.27	0.6	0.97	0.08	0.55
1453	7.265	1.15	0.97	0.36	0.95	0.92	0.23	1.04	0.85	0.2	1.02	0.65	0.15	1	0.51	0.19	1.01	0.43	0.18	1.09	0.3	0.13	1.18	0.12	0.2	1.12	0.03	0.18	NaN	NaN	NaN	1.03	0.79	0.57	0.99	0.66	0.6	0.96	0.52	0.55	0.94	0.44	0.56	1	0.27	0.6	0.97	0.08	0.55
1454	7.27	1.14	0.97	0.36	0.95	0.92	0.24	1.04	0.85	0.2	1.02	0.65	0.15	0.99	0.51	0.19	1.01	0.43	0.18	1.08	0.3	0.13	1.18	0.12	0.2	1.12	0.03	0.18	NaN	NaN	NaN	1.03	0.8	0.58	0.99	0.66	0.61	0.96	0.52	0.55	0.94	0.44	0.56	1	0.27	0.61	0.97	0.08	0.55
1455	7.275	1.14	0.98	0.37	0.95	0.92	0.24	1.04	0.85	0.2	1.02	0.66	0.15	0.99	0.51	0.19	1.01	0.43	0.18	1.08	0.3	0.13	1.18	0.12	0.2	1.12	0.03	0.18	NaN	NaN	NaN	1.03	0.8	0.58	0.99	0.66	0.61	0.96	0.52	0.55	0.94	0.44	0.56	1	0.27	0.61	0.97	0.08	0.55
1456	7.28	1.14	0.98	0.37	0.95	0.92	0.24	1.04	0.85	0.2	1.01	0.66	0.15	0.99	0.51	0.19	1	0.43	0.18	1.08	0.3	0.13	1.18	0.12	0.2	1.12	0.04	0.18	NaN	NaN	NaN	1.03	0.8	0.58	0.99	0.66	0.61	0.96	0.52	0.55	0.94	0.44	0.57	1	0.27	0.61	0.97	0.08	0.55
1457	7.285	1.14	0.98	0.37	0.94	0.92	0.24	1.04	0.85	0.2	1.01	0.66	0.15	0.98	0.52	0.19	1	0.43	0.18	1.08	0.31	0.13	1.18	0.13	0.2	1.11	0.04	0.18	NaN	NaN	NaN	1.03	0.8	0.58	0.99	0.66	0.61	0.96	0.52	0.56	0.94	0.44	0.57	1	0.27	0.61	0.97	0.08	0.55
1458	7.29	1.14	0.98	0.37	0.94	0.92	0.24	1.04	0.85	0.2	1.01	0.66	0.15	0.98	0.52	0.19	0.99	0.43	0.18	1.07	0.31	0.12	1.17	0.13	0.2	1.11	0.04	0.18	NaN	NaN	NaN	1.03	0.8	0.58	0.99	0.66	0.61	0.96	0.52	0.56	0.95	0.44	0.57	1	0.27	0.61	0.97	0.08	0.55
1459	7.295	1.14	0.98	0.37	0.94	0.92	0.24	1.04	0.85	0.2	1.01	0.66	0.15	0.98	0.52	0.19	0.99	0.43	0.18	1.07	0.31	0.12	1.17	0.13	0.2	1.11	0.04	0.18	NaN	NaN	NaN	1.03	0.8	0.58	0.99	0.66	0.61	0.96	0.52	0.56	0.95	0.44	0.57	1	0.27	0.61	0.97	0.08	0.55
1460	7.3	1.14	0.98	0.37	0.94	0.92	0.24	1.04	0.85	0.2	1.01	0.66	0.15	0.97	0.52	0.19	0.99	0.43	0.18	1.07	0.31	0.12	1.17	0.13	0.2	1.11	0.04	0.18	NaN	NaN	NaN	1.03	0.8	0.58	0.99	0.66	0.61	0.96	0.52	0.56	0.95	0.44	0.57	1	0.27	0.61	0.97	0.08	0.55
1461	7.305	1.14	0.98	0.37	0.94	0.92	0.24	1.04	0.86	0.2	1	0.66	0.15	0.97	0.52	0.19	0.98	0.44	0.18	1.06	0.31	0.12	1.17	0.14	0.19	1.11	0.04	0.18	NaN	NaN	NaN	1.02	0.8	0.58	0.99	0.66	0.61	0.96	0.52	0.56	0.95	0.44	0.57	1	0.27	0.61	0.97	0.08	0.55
1462	7.31	1.14	0.98	0.37	0.94	0.92	0.24	1.03	0.86	0.2	1	0.66	0.15	0.97	0.52	0.19	0.98	0.44	0.17	1.06	0.31	0.12	1.16	0.14	0.19	1.11	0.04	0.18	NaN	NaN	NaN	1.02	0.8	0.58	0.99	0.66	0.61	0.96	0.52	0.56	0.95	0.44	0.57	1	0.27	0.61	0.97	0.08	0.55
1463	7.315	1.13	0.98	0.37	0.94	0.92	0.24	1.03	0.86	0.2	1	0.66	0.15	0.96	0.52	0.19	0.98	0.44	0.17	1.06	0.31	0.12	1.16	0.14	0.19	1.11	0.04	0.18	NaN	NaN	NaN	1.02	0.8	0.58	0.99	0.66	0.61	0.96	0.52	0.56	0.95	0.44	0.57	1	0.27	0.61	0.97	0.08	0.55
1464	7.32	1.13	0.98	0.37	0.94	0.92	0.24	1.03	0.86	0.2	1	0.66	0.15	0.96	0.52	0.19	0.97	0.44	0.17	1.05	0.32	0.12	1.16	0.14	0.19	1.11	0.04	0.18	NaN	NaN	NaN	1.02	0.8	0.58	0.99	0.66	0.61	0.96	0.52	0.56	0.95	0.44	0.57	1	0.27	0.61	0.97	0.08	0.55
1465	7.325	1.13	0.98	0.38	0.94	0.92	0.25	1.03	0.86	0.2	1	0.66	0.15	0.96	0.52	0.19	0.97	0.44	0.17	1.05	0.32	0.12	1.16	0.14	0.19	1.11	0.04	0.18	NaN	NaN	NaN	1.02	0.8	0.58	0.99	0.66	0.61	0.96	0.52	0.56	0.95	0.44	0.57	1	0.27	0.61	0.97	0.08	0.55
1466	7.33	1.13	0.98	0.38	0.94	0.92	0.25	1.03	0.86	0.2	1	0.66	0.15	0.95	0.52	0.19	0.96	0.44	0.17	1.05	0.32	0.12	1.15	0.15	0.19	1.11	0.04	0.18	NaN	NaN	NaN	1.02	0.8	0.58	0.99	0.66	0.61	0.96	0.52	0.56	0.95	0.44	0.57	1	0.27	0.61	0.97	0.08	0.55
1467	7.335	1.13	0.98	0.38	0.94	0.92	0.25	1.03	0.86	0.21	0.99	0.66	0.15	0.95	0.53	0.19	0.96	0.44	0.17	1.04	0.32	0.12	1.15	0.15	0.19	1.11	0.04	0.18	NaN	NaN	NaN	1.02	0.8	0.59	0.99	0.66	0.61	0.96	0.52	0.56	0.95	0.44	0.57	1	0.27	0.61	0.97	0.08	0.55
1468	7.34	1.13	0.98	0.38	0.94	0.92	0.25	1.03	0.86	0.21	0.99	0.66	0.15	0.95	0.53	0.18	0.96	0.44	0.17	1.04	0.32	0.12	1.15	0.15	0.19	1.11	0.04	0.18	NaN	NaN	NaN	1.02	0.8	0.59	0.99	0.66	0.61	0.96	0.52	0.56	0.95	0.44	0.57	1	0.27	0.61	0.97	0.08	0.55
1469	7.345	1.13	0.98	0.38	0.94	0.92	0.25	1.03	0.86	0.21	0.99	0.66	0.15	0.94	0.53	0.18	0.95	0.44	0.17	1.03	0.32	0.12	1.15	0.15	0.19	1.1	0.05	0.18	NaN	NaN	NaN	1.02	0.8	0.59	0.99	0.66	0.61	0.96	0.52	0.56	0.95	0.44	0.57	1	0.27	0.61	0.97	0.08	0.55
1470	7.35	1.13	0.98	0.38	0.93	0.92	0.25	1.03	0.86	0.21	0.99	0.66	0.15	0.94	0.53	0.18	0.95	0.45	0.17	1.03	0.32	0.11	1.14	0.15	0.19	1.1	0.05	0.18	NaN	NaN	NaN	1.02	0.8	0.59	0.99	0.66	0.62	0.96	0.52	0.56	0.95	0.44	0.57	1	0.27	0.61	0.97	0.08	0.55
1471	7.355	1.13	0.98	0.38	0.93	0.92	0.25	1.03	0.86	0.21	0.99	0.66	0.15	0.94	0.53	0.18	0.95	0.45	0.17	1.03	0.33	0.11	1.14	0.16	0.19	1.1	0.05	0.18	NaN	NaN	NaN	1.02	0.8	0.59	0.99	0.66	0.62	0.96	0.52	0.56	0.95	0.44	0.57	1	0.27	0.61	0.97	0.08	0.55
1472	7.36	1.13	0.98	0.38	0.93	0.92	0.25	1.03	0.86	0.21	0.98	0.66	0.15	0.93	0.53	0.18	0.94	0.45	0.17	1.02	0.33	0.11	1.14	0.16	0.18	1.1	0.05	0.17	NaN	NaN	NaN	1.02	0.8	0.59	0.99	0.66	0.62	0.96	0.52	0.56	0.95	0.44	0.57	1	0.27	0.61	0.97	0.08	0.55
1473	7.365	1.12	0.98	0.38	0.93	0.92	0.25	1.03	0.86	0.21	0.98	0.67	0.15	0.93	0.53	0.18	0.94	0.45	0.17	1.02	0.33	0.11	1.14	0.16	0.18	1.1	0.05	0.17	NaN	NaN	NaN	1.01	0.8	0.59	0.98	0.66	0.62	0.96	0.52	0.56	0.95	0.44	0.57	1	0.27	0.61	0.97	0.08	0.55
1474	7.37	1.12	0.98	0.38	0.93	0.92	0.25	1.03	0.86	0.21	0.98	0.67	0.15	0.93	0.53	0.18	0.93	0.45	0.17	1.02	0.33	0.11	1.13	0.16	0.18	1.1	0.05	0.17	NaN	NaN	NaN	1.01	0.8	0.59	0.98	0.66	0.62	0.96	0.52	0.56	0.95	0.44	0.57	1	0.27	0.61	0.97	0.08	0.55
1475	7.375	1.12	0.99	0.39	0.93	0.92	0.25	1.03	0.86	0.21	0.98	0.67	0.15	0.93	0.53	0.18	0.93	0.45	0.17	1.02	0.33	0.11	1.13	0.16	0.18	1.09	0.06	0.17	NaN	NaN	NaN	1.01	0.8	0.59	0.98	0.66	0.62	0.96	0.52	0.56	0.95	0.44	0.57	1	0.27	0.61	0.97	0.08	0.55
1476	7.38	1.12	0.99	0.39	0.93	0.92	0.25	1.03	0.86	0.21	0.98	0.67	0.15	0.92	0.53	0.18	0.93	0.45	0.17	1.01	0.33	0.11	1.13	0.16	0.18	1.09	0.06	0.17	NaN	NaN	NaN	1.01	0.8	0.59	0.98	0.66	0.62	0.96	0.52	0.57	0.95	0.44	0.57	1	0.27	0.61	0.97	0.08	0.55
1477	7.385	1.12	0.99	0.39	0.93	0.92	0.25	1.03	0.86	0.21	0.98	0.67	0.15	0.92	0.53	0.18	0.93	0.45	0.17	1.01	0.33	0.11	1.13	0.17	0.18	1.09	0.06	0.17	NaN	NaN	NaN	1.01	0.8	0.59	0.98	0.67	0.62	0.96	0.52	0.57	0.95	0.44	0.57	1	0.27	0.61	0.97	0.08	0.55
1478	7.39	1.12	0.99	0.39	0.93	0.92	0.25	1.03	0.86	0.21	0.97	0.67	0.15	0.92	0.53	0.18	0.92	0.45	0.17	1.01	0.33	0.11	1.12	0.17	0.18	1.09	0.06	0.17	NaN	NaN	NaN	1.01	0.8	0.59	0.98	0.67	0.62	0.96	0.52	0.57	0.95	0.44	0.57	1	0.27	0.61	0.97	0.08	0.55
1479	7.395	1.12	0.99	0.39	0.93	0.92	0.25	1.03	0.86	0.21	0.97	0.67	0.15	0.91	0.53	0.18	0.92	0.45	0.17	1	0.33	0.11	1.12	0.17	0.18	1.08	0.06	0.17	NaN	NaN	NaN	1.01	0.8	0.59	0.98	0.67	0.62	0.96	0.52	0.57	0.95	0.44	0.58	1	0.27	0.61	0.97	0.08	0.55
1480	7.4	1.12	0.99	0.39	0.93	0.92	0.25	1.03	0.86	0.21	0.97	0.67	0.15	0.91	0.53	0.18	0.92	0.45	0.17	1	0.34	0.11	1.12	0.17	0.18	1.08	0.06	0.17	NaN	NaN	NaN	1.01	0.8	0.59	0.98	0.67	0.62	0.96	0.52	0.57	0.95	0.44	0.58	1	0.27	0.61	0.97	0.08	0.55
1481	7.405	1.12	0.99	0.39	0.93	0.92	0.25	1.03	0.86	0.21	0.97	0.67	0.15	0.91	0.54	0.18	0.91	0.46	0.17	1	0.34	0.11	1.12	0.17	0.18	1.08	0.06	0.17	NaN	NaN	NaN	1	0.8	0.6	0.98	0.67	0.62	0.96	0.52	0.57	0.95	0.44	0.58	1	0.27	0.61	0.97	0.08	0.55
1482	7.41	1.12	0.99	0.39	0.93	0.92	0.25	1.02	0.86	0.21	0.97	0.67	0.16	0.91	0.54	0.18	0.91	0.46	0.17	0.99	0.34	0.11	1.11	0.17	0.18	1.08	0.07	0.17	NaN	NaN	NaN	1	0.8	0.6	0.98	0.67	0.62	0.96	0.52	0.57	0.95	0.44	0.58	1	0.27	0.61	0.97	0.08	0.56
1483	7.415	1.12	0.99	0.39	0.93	0.92	0.25	1.02	0.86	0.22	0.97	0.67	0.16	0.9	0.54	0.18	0.91	0.46	0.17	0.99	0.34	0.11	1.11	0.17	0.18	1.07	0.07	0.17	NaN	NaN	NaN	1	0.8	0.6	0.98	0.67	0.62	0.96	0.52	0.57	0.95	0.43	0.58	1	0.27	0.61	0.97	0.08	0.56
1484	7.42	1.12	0.99	0.39	0.93	0.92	0.25	1.02	0.86	0.22	0.97	0.67	0.16	0.9	0.54	0.18	0.91	0.46	0.17	0.99	0.34	0.11	1.11	0.17	0.18	1.07	0.07	0.17	NaN	NaN	NaN	1	0.8	0.6	0.98	0.67	0.62	0.96	0.52	0.57	0.95	0.43	0.58	1	0.27	0.61	0.97	0.08	0.56
1485	7.425	1.11	0.99	0.4	0.93	0.92	0.25	1.02	0.86	0.22	0.96	0.67	0.16	0.9	0.54	0.18	0.9	0.46	0.17	0.99	0.34	0.11	1.1	0.17	0.18	1.06	0.07	0.17	NaN	NaN	NaN	1	0.8	0.6	0.97	0.67	0.62	0.96	0.52	0.57	0.95	0.43	0.58	1	0.27	0.61	0.97	0.08	0.56
1486	7.43	1.11	0.99	0.4	0.93	0.92	0.25	1.02	0.85	0.22	0.96	0.67	0.16	0.9	0.54	0.18	0.9	0.46	0.17	0.99	0.34	0.11	1.1	0.17	0.18	1.06	0.07	0.17	NaN	NaN	NaN	1	0.8	0.6	0.97	0.67	0.63	0.96	0.52	0.57	0.95	0.43	0.58	1	0.27	0.62	0.97	0.08	0.56
1487	7.435	1.11	0.99	0.4	0.93	0.92	0.25	1.02	0.85	0.22	0.96	0.67	0.16	0.9	0.54	0.18	0.9	0.46	0.17	0.98	0.34	0.11	1.1	0.17	0.18	1.05	0.07	0.17	NaN	NaN	NaN	1	0.8	0.6	0.97	0.67	0.63	0.96	0.52	0.57	0.95	0.43	0.58	1	0.27	0.62	0.97	0.08	0.56
1488	7.44	1.11	0.99	0.4	0.93	0.92	0.25	1.02	0.85	0.22	0.96	0.67	0.16	0.9	0.54	0.18	0.9	0.46	0.17	0.98	0.34	0.11	1.09	0.17	0.19	1.05	0.07	0.17	NaN	NaN	NaN	1	0.8	0.6	0.97	0.67	0.63	0.96	0.52	0.57	0.95	0.43	0.58	1	0.27	0.62	0.97	0.08	0.56
1489	7.445	1.11	0.99	0.4	0.93	0.92	0.25	1.02	0.85	0.22	0.96	0.67	0.16	0.89	0.54	0.18	0.9	0.46	0.17	0.98	0.34	0.11	1.09	0.17	0.19	1.04	0.07	0.17	NaN	NaN	NaN	0.99	0.8	0.6	0.97	0.67	0.63	0.96	0.52	0.57	0.95	0.43	0.58	1	0.27	0.62	0.97	0.08	0.56
1490	7.45	1.11	0.99	0.4	0.93	0.92	0.26	1.02	0.85	0.22	0.96	0.67	0.16	0.89	0.54	0.18	0.89	0.46	0.17	0.98	0.34	0.11	1.08	0.17	0.19	1.03	0.07	0.17	NaN	NaN	NaN	0.99	0.8	0.6	0.97	0.67	0.63	0.96	0.52	0.57	0.95	0.43	0.58	1	0.27	0.62	0.97	0.08	0.56
1491	7.455	1.11	0.99	0.4	0.93	0.92	0.26	1.02	0.85	0.22	0.96	0.67	0.16	0.89	0.54	0.18	0.89	0.46	0.17	0.97	0.34	0.11	1.08	0.17	0.19	1.03	0.07	0.17	NaN	NaN	NaN	0.99	0.8	0.6	0.97	0.67	0.63	0.96	0.52	0.57	0.95	0.43	0.58	1	0.26	0.62	0.97	0.08	0.56
1492	7.46	1.11	0.99	0.4	0.93	0.92	0.26	1.02	0.85	0.22	0.96	0.67	0.16	0.89	0.54	0.18	0.89	0.46	0.17	0.97	0.34	0.11	1.07	0.16	0.19	1.02	0.07	0.17	NaN	NaN	NaN	0.99	0.8	0.6	0.97	0.67	0.63	0.96	0.52	0.57	0.95	0.43	0.58	1	0.26	0.62	0.97	0.08	0.56
1493	7.465	1.11	0.99	0.4	0.93	0.92	0.26	1.02	0.85	0.22	0.96	0.67	0.16	0.89	0.54	0.18	0.89	0.46	0.17	0.97	0.34	0.11	1.07	0.16	0.19	1.01	0.07	0.17	NaN	NaN	NaN	0.99	0.8	0.6	0.97	0.67	0.63	0.96	0.52	0.58	0.95	0.43	0.58	1	0.26	0.62	0.97	0.08	0.56
1494	7.47	1.11	0.99	0.4	0.93	0.91	0.26	1.02	0.85	0.22	0.96	0.67	0.16	0.89	0.54	0.18	0.89	0.46	0.17	0.96	0.34	0.11	1.06	0.16	0.19	1.01	0.07	0.17	NaN	NaN	NaN	0.99	0.8	0.61	0.97	0.67	0.63	0.96	0.52	0.58	0.95	0.43	0.58	1	0.26	0.62	0.97	0.08	0.56
1495	7.475	1.11	0.99	0.41	0.93	0.91	0.26	1.02	0.85	0.22	0.96	0.67	0.16	0.89	0.54	0.18	0.88	0.46	0.17	0.96	0.34	0.11	1.05	0.16	0.19	1	0.07	0.17	NaN	NaN	NaN	0.99	0.8	0.61	0.97	0.67	0.63	0.96	0.52	0.58	0.95	0.43	0.58	1	0.26	0.62	0.97	0.08	0.56
1496	7.48	1.1	0.99	0.41	0.93	0.91	0.26	1.02	0.85	0.22	0.96	0.67	0.16	0.89	0.54	0.18	0.88	0.46	0.17	0.96	0.34	0.12	1.05	0.16	0.19	0.99	0.06	0.17	NaN	NaN	NaN	0.98	0.8	0.61	0.96	0.67	0.63	0.96	0.52	0.58	0.95	0.43	0.58	1	0.26	0.62	0.97	0.08	0.56
1497	7.485	1.1	0.99	0.41	0.93	0.91	0.26	1.02	0.85	0.22	0.96	0.67	0.16	0.88	0.54	0.18	0.88	0.46	0.17	0.96	0.34	0.12	1.04	0.15	0.19	0.98	0.06	0.17	NaN	NaN	NaN	0.98	0.8	0.61	0.96	0.67	0.63	0.96	0.52	0.58	0.95	0.43	0.59	1	0.26	0.62	0.97	0.08	0.56
1498	7.49	1.1	0.99	0.41	0.93	0.91	0.26	1.02	0.85	0.23	0.96	0.67	0.16	0.88	0.54	0.18	0.88	0.46	0.17	0.95	0.34	0.12	1.04	0.15	0.19	0.98	0.06	0.17	NaN	NaN	NaN	0.98	0.81	0.61	0.96	0.67	0.63	0.96	0.52	0.58	0.95	0.43	0.59	1	0.26	0.62	0.97	0.08	0.56
1499	7.495	1.1	0.99	0.41	0.93	0.91	0.26	1.02	0.85	0.23	0.96	0.67	0.17	0.88	0.55	0.19	0.88	0.46	0.17	0.95	0.34	0.12	1.03	0.15	0.19	0.97	0.06	0.17	NaN	NaN	NaN	0.98	0.81	0.61	0.96	0.67	0.63	0.96	0.52	0.58	0.95	0.43	0.59	1	0.26	0.62	0.97	0.08	0.56
1500	7.5	1.1	0.99	0.41	0.93	0.91	0.26	1.02	0.85	0.23	0.96	0.67	0.17	0.88	0.55	0.19	0.88	0.46	0.17	0.95	0.33	0.12	1.02	0.15	0.19	0.96	0.06	0.17	NaN	NaN	NaN	0.98	0.81	0.61	0.96	0.67	0.63	0.96	0.52	0.58	0.95	0.43	0.59	1	0.26	0.62	0.97	0.08	0.56
1501	7.505	1.1	0.99	0.41	0.93	0.91	0.26	1.02	0.85	0.23	0.96	0.67	0.17	0.88	0.55	0.19	0.88	0.46	0.17	0.94	0.33	0.12	1.01	0.14	0.19	0.95	0.06	0.17	NaN	NaN	NaN	0.98	0.81	0.61	0.96	0.67	0.63	0.96	0.52	0.58	0.95	0.43	0.59	1	0.26	0.62	0.97	0.08	0.56
1502	7.51	1.1	0.99	0.41	0.93	0.91	0.26	1.02	0.85	0.23	0.96	0.67	0.17	0.88	0.55	0.19	0.87	0.46	0.17	0.94	0.33	0.12	1.01	0.14	0.19	0.94	0.06	0.17	NaN	NaN	NaN	0.98	0.81	0.61	0.96	0.67	0.64	0.96	0.52	0.58	0.95	0.43	0.59	1	0.26	0.62	0.97	0.08	0.56
1503	7.515	1.1	0.99	0.41	0.92	0.91	0.26	1.02	0.85	0.23	0.96	0.67	0.17	0.88	0.55	0.19	0.87	0.46	0.17	0.94	0.33	0.12	1	0.14	0.19	0.93	0.05	0.17	NaN	NaN	NaN	0.98	0.81	0.61	0.96	0.67	0.64	0.96	0.52	0.58	0.95	0.43	0.59	1	0.26	0.62	0.97	0.08	0.56
1504	7.52	1.1	0.99	0.41	0.92	0.91	0.26	1.02	0.85	0.23	0.96	0.67	0.17	0.88	0.55	0.19	0.87	0.46	0.17	0.93	0.33	0.12	0.99	0.14	0.19	0.93	0.05	0.17	NaN	NaN	NaN	0.97	0.81	0.61	0.96	0.67	0.64	0.96	0.52	0.58	0.95	0.43	0.59	1	0.26	0.62	0.97	0.08	0.56
1505	7.525	1.1	0.99	0.41	0.92	0.91	0.26	1.02	0.85	0.23	0.96	0.67	0.17	0.88	0.54	0.19	0.87	0.46	0.17	0.93	0.33	0.12	0.99	0.13	0.2	0.92	0.05	0.17	NaN	NaN	NaN	0.97	0.81	0.61	0.96	0.67	0.64	0.96	0.52	0.58	0.95	0.43	0.59	1	0.26	0.62	0.97	0.08	0.56
1506	7.53	1.09	0.99	0.41	0.92	0.91	0.26	1.02	0.85	0.23	0.96	0.67	0.17	0.88	0.54	0.19	0.87	0.46	0.17	0.92	0.33	0.12	0.98	0.13	0.2	0.91	0.05	0.17	NaN	NaN	NaN	0.97	0.81	0.61	0.96	0.67	0.64	0.96	0.52	0.58	0.95	0.43	0.59	1	0.26	0.62	0.97	0.08	0.56
1507	7.535	1.09	0.99	0.41	0.92	0.91	0.26	1.02	0.85	0.23	0.96	0.67	0.17	0.88	0.54	0.19	0.87	0.46	0.17	0.92	0.32	0.12	0.97	0.13	0.2	0.9	0.05	0.17	NaN	NaN	NaN	0.97	0.81	0.61	0.96	0.67	0.64	0.96	0.52	0.58	0.95	0.43	0.59	1	0.26	0.62	0.97	0.08	0.56
1508	7.54	1.09	0.99	0.41	0.92	0.91	0.26	1.02	0.85	0.23	0.96	0.67	0.17	0.87	0.54	0.19	0.86	0.46	0.18	0.91	0.32	0.12	0.96	0.12	0.2	0.89	0.05	0.17	NaN	NaN	NaN	0.97	0.81	0.61	0.96	0.67	0.64	0.96	0.52	0.58	0.95	0.43	0.59	1	0.26	0.62	0.97	0.08	0.56
1509	7.545	1.09	0.99	0.41	0.92	0.91	0.26	1.02	0.85	0.23	0.95	0.67	0.17	0.87	0.54	0.19	0.86	0.46	0.18	0.91	0.32	0.12	0.95	0.12	0.2	0.88	0.05	0.17	NaN	NaN	NaN	0.97	0.81	0.61	0.96	0.67	0.64	0.96	0.52	0.58	0.95	0.43	0.59	1	0.26	0.62	0.97	0.08	0.56
1510	7.55	1.09	0.99	0.42	0.92	0.91	0.26	1.02	0.85	0.23	0.95	0.67	0.17	0.87	0.54	0.19	0.86	0.46	0.18	0.91	0.32	0.12	0.95	0.12	0.2	0.87	0.04	0.17	NaN	NaN	NaN	0.97	0.81	0.61	0.95	0.67	0.64	0.96	0.52	0.58	0.95	0.43	0.59	1	0.26	0.62	0.97	0.08	0.56
1511	7.555	1.09	0.99	0.42	0.92	0.91	0.26	1.02	0.85	0.23	0.95	0.67	0.17	0.87	0.54	0.2	0.86	0.46	0.18	0.9	0.32	0.12	0.94	0.12	0.2	0.86	0.04	0.17	NaN	NaN	NaN	0.97	0.81	0.61	0.95	0.67	0.64	0.96	0.52	0.58	0.95	0.43	0.59	1	0.26	0.62	0.97	0.08	0.56
1512	7.56	1.09	0.99	0.42	0.92	0.91	0.26	1.02	0.85	0.23	0.95	0.67	0.17	0.87	0.54	0.2	0.86	0.46	0.18	0.9	0.32	0.12	0.93	0.12	0.2	0.85	0.04	0.17	NaN	NaN	NaN	0.97	0.81	0.61	0.95	0.67	0.64	0.96	0.52	0.58	0.95	0.43	0.59	1	0.26	0.62	0.97	0.08	0.56
1513	7.565	1.09	0.99	0.42	0.92	0.91	0.26	1.02	0.85	0.23	0.95	0.67	0.17	0.87	0.54	0.2	0.86	0.46	0.18	0.89	0.32	0.13	0.93	0.11	0.2	0.85	0.04	0.17	NaN	NaN	NaN	0.96	0.81	0.61	0.95	0.67	0.64	0.96	0.52	0.58	0.95	0.43	0.59	1	0.26	0.62	0.97	0.08	0.56
1514	7.57	1.09	0.99	0.42	0.92	0.91	0.26	1.02	0.85	0.23	0.95	0.66	0.18	0.87	0.54	0.2	0.85	0.46	0.18	0.89	0.31	0.13	0.92	0.11	0.2	0.84	0.04	0.17	NaN	NaN	NaN	0.96	0.81	0.61	0.95	0.67	0.64	0.96	0.52	0.58	0.95	0.43	0.59	1	0.26	0.62	0.97	0.08	0.56
1515	7.575	1.08	0.99	0.42	0.92	0.91	0.26	1.02	0.85	0.23	0.95	0.66	0.18	0.87	0.54	0.2	0.85	0.46	0.18	0.89	0.31	0.13	0.91	0.11	0.2	0.83	0.04	0.17	NaN	NaN	NaN	0.96	0.81	0.61	0.95	0.67	0.64	0.96	0.52	0.58	0.95	0.43	0.59	1	0.26	0.62	0.97	0.08	0.56
1516	7.58	1.08	0.99	0.42	0.92	0.91	0.26	1.01	0.85	0.23	0.95	0.66	0.18	0.87	0.54	0.2	0.85	0.46	0.18	0.88	0.31	0.13	0.9	0.11	0.2	0.82	0.04	0.17	NaN	NaN	NaN	0.96	0.81	0.61	0.95	0.67	0.64	0.96	0.52	0.58	0.95	0.43	0.59	1	0.26	0.62	0.97	0.08	0.56
1517	7.585	1.08	0.99	0.42	0.92	0.91	0.26	1.01	0.85	0.23	0.95	0.66	0.18	0.87	0.54	0.2	0.85	0.45	0.19	0.88	0.31	0.13	0.9	0.11	0.2	0.81	0.04	0.17	NaN	NaN	NaN	0.96	0.81	0.61	0.95	0.67	0.64	0.96	0.52	0.58	0.95	0.43	0.59	1	0.26	0.62	0.97	0.08	0.56
1518	7.59	1.08	0.99	0.42	0.91	0.91	0.26	1.01	0.85	0.23	0.95	0.66	0.18	0.87	0.54	0.2	0.85	0.45	0.19	0.88	0.31	0.13	0.89	0.1	0.2	0.81	0.04	0.17	NaN	NaN	NaN	0.96	0.81	0.61	0.95	0.67	0.64	0.95	0.52	0.58	0.95	0.43	0.59	1	0.26	0.62	0.97	0.08	0.56
1519	7.595	1.08	0.99	0.42	0.91	0.91	0.26	1.01	0.85	0.23	0.94	0.66	0.18	0.87	0.54	0.2	0.85	0.45	0.19	0.87	0.31	0.13	0.89	0.1	0.2	0.8	0.04	0.17	NaN	NaN	NaN	0.96	0.81	0.61	0.95	0.67	0.64	0.95	0.52	0.58	0.95	0.43	0.59	1	0.26	0.62	0.97	0.08	0.56
1520	7.6	1.08	0.99	0.42	0.91	0.91	0.26	1.01	0.85	0.23	0.94	0.66	0.18	0.86	0.54	0.21	0.85	0.45	0.19	0.87	0.31	0.13	0.88	0.1	0.2	0.79	0.04	0.17	NaN	NaN	NaN	0.96	0.81	0.61	0.95	0.67	0.64	0.95	0.52	0.58	0.95	0.43	0.59	1	0.26	0.62	0.97	0.08	0.56
1521	7.605	1.08	0.99	0.42	0.91	0.91	0.26	1.01	0.85	0.23	0.94	0.66	0.18	0.86	0.54	0.21	0.85	0.45	0.19	0.87	0.31	0.13	0.87	0.1	0.2	0.79	0.04	0.17	NaN	NaN	NaN	0.96	0.81	0.61	0.94	0.67	0.64	0.95	0.52	0.58	0.95	0.43	0.59	1	0.26	0.62	0.97	0.08	0.56
1522	7.61	1.08	0.99	0.41	0.91	0.91	0.26	1.01	0.85	0.23	0.94	0.66	0.18	0.86	0.54	0.21	0.84	0.45	0.19	0.87	0.31	0.13	0.87	0.1	0.2	0.78	0.04	0.17	NaN	NaN	NaN	0.96	0.81	0.61	0.94	0.67	0.64	0.95	0.52	0.58	0.95	0.43	0.59	1	0.26	0.62	0.97	0.08	0.56
1523	7.615	1.07	0.99	0.41	0.91	0.91	0.26	1	0.85	0.23	0.94	0.66	0.18	0.86	0.53	0.21	0.84	0.45	0.19	0.86	0.3	0.13	0.86	0.1	0.2	0.77	0.04	0.17	NaN	NaN	NaN	0.96	0.81	0.61	0.94	0.67	0.64	0.95	0.52	0.58	0.95	0.43	0.59	1	0.26	0.62	0.97	0.08	0.56
1524	7.62	1.07	0.99	0.41	0.9	0.91	0.26	1	0.85	0.23	0.94	0.66	0.18	0.86	0.53	0.21	0.84	0.45	0.19	0.86	0.3	0.14	0.86	0.09	0.2	0.77	0.04	0.17	NaN	NaN	NaN	0.95	0.81	0.61	0.94	0.67	0.64	0.95	0.52	0.58	0.95	0.43	0.59	1	0.26	0.62	0.97	0.08	0.56
1525	7.625	1.07	0.99	0.41	0.9	0.91	0.26	1	0.85	0.23	0.94	0.66	0.18	0.86	0.53	0.21	0.84	0.45	0.2	0.86	0.3	0.14	0.86	0.09	0.21	0.76	0.04	0.17	NaN	NaN	NaN	0.95	0.81	0.61	0.94	0.67	0.64	0.95	0.52	0.58	0.94	0.43	0.59	1	0.26	0.62	0.97	0.08	0.56
1526	7.63	1.07	0.99	0.41	0.9	0.91	0.26	1	0.85	0.23	0.93	0.66	0.18	0.86	0.53	0.21	0.84	0.45	0.2	0.86	0.3	0.14	0.85	0.09	0.21	0.76	0.04	0.17	NaN	NaN	NaN	0.95	0.81	0.61	0.94	0.67	0.64	0.95	0.52	0.58	0.94	0.43	0.59	1	0.26	0.62	0.97	0.08	0.56
1527	7.635	1.07	0.99	0.41	0.9	0.91	0.26	1	0.85	0.23	0.93	0.66	0.18	0.86	0.53	0.21	0.84	0.44	0.2	0.85	0.3	0.14	0.85	0.09	0.21	0.76	0.04	0.18	NaN	NaN	NaN	0.95	0.81	0.61	0.94	0.67	0.64	0.95	0.52	0.58	0.94	0.43	0.59	1	0.26	0.62	0.97	0.08	0.56
1528	7.64	1.07	0.99	0.41	0.9	0.9	0.26	0.99	0.85	0.23	0.93	0.65	0.18	0.86	0.53	0.21	0.84	0.44	0.2	0.85	0.3	0.14	0.84	0.09	0.21	0.75	0.04	0.18	NaN	NaN	NaN	0.95	0.81	0.61	0.94	0.67	0.64	0.95	0.52	0.58	0.94	0.43	0.59	0.99	0.26	0.62	0.97	0.08	0.56
1529	7.645	1.07	0.99	0.41	0.89	0.9	0.26	0.99	0.85	0.23	0.93	0.65	0.18	0.86	0.53	0.22	0.84	0.44	0.2	0.85	0.3	0.14	0.84	0.09	0.21	0.75	0.04	0.18	NaN	NaN	NaN	0.95	0.81	0.61	0.94	0.67	0.64	0.95	0.52	0.58	0.94	0.43	0.59	0.99	0.26	0.62	0.97	0.08	0.56
1530	7.65	1.07	0.99	0.41	0.89	0.9	0.26	0.99	0.85	0.23	0.93	0.65	0.19	0.86	0.53	0.22	0.84	0.44	0.2	0.85	0.3	0.14	0.84	0.09	0.21	0.75	0.04	0.18	NaN	NaN	NaN	0.95	0.81	0.61	0.94	0.67	0.64	0.94	0.52	0.58	0.94	0.43	0.59	0.99	0.26	0.62	0.97	0.08	0.56
1531	7.655	1.06	0.99	0.41	0.89	0.9	0.26	0.99	0.85	0.23	0.93	0.65	0.19	0.86	0.53	0.22	0.84	0.44	0.2	0.85	0.29	0.15	0.84	0.09	0.21	0.74	0.04	0.18	NaN	NaN	NaN	0.95	0.81	0.61	0.94	0.67	0.64	0.94	0.52	0.58	0.94	0.43	0.59	0.99	0.26	0.62	0.97	0.08	0.56
1532	7.66	1.06	0.99	0.41	0.89	0.9	0.26	0.98	0.84	0.23	0.92	0.65	0.19	0.85	0.53	0.22	0.83	0.44	0.2	0.84	0.29	0.15	0.83	0.09	0.22	0.74	0.04	0.19	NaN	NaN	NaN	0.95	0.81	0.61	0.93	0.67	0.64	0.94	0.52	0.58	0.94	0.43	0.59	0.99	0.26	0.62	0.97	0.08	0.56
1533	7.665	1.06	0.99	0.41	0.89	0.9	0.26	0.98	0.84	0.23	0.92	0.65	0.19	0.85	0.52	0.22	0.83	0.44	0.21	0.84	0.29	0.15	0.83	0.09	0.22	0.74	0.04	0.19	NaN	NaN	NaN	0.95	0.81	0.61	0.93	0.67	0.64	0.94	0.52	0.58	0.94	0.43	0.59	0.99	0.26	0.62	0.97	0.08	0.56
1534	7.67	1.06	0.99	0.4	0.88	0.9	0.26	0.98	0.84	0.23	0.92	0.65	0.19	0.85	0.52	0.22	0.83	0.44	0.21	0.84	0.29	0.15	0.83	0.08	0.22	0.74	0.03	0.19	NaN	NaN	NaN	0.94	0.81	0.61	0.93	0.67	0.64	0.94	0.52	0.58	0.94	0.43	0.59	0.99	0.26	0.62	0.97	0.08	0.56
1535	7.675	1.06	0.99	0.4	0.88	0.9	0.26	0.98	0.84	0.23	0.92	0.65	0.19	0.85	0.52	0.22	0.83	0.44	0.21	0.84	0.29	0.15	0.83	0.08	0.22	0.74	0.03	0.19	NaN	NaN	NaN	0.94	0.81	0.61	0.93	0.67	0.64	0.94	0.52	0.58	0.94	0.43	0.59	0.99	0.26	0.62	0.97	0.08	0.56
1536	7.68	1.06	0.98	0.4	0.88	0.9	0.26	0.97	0.84	0.23	0.92	0.65	0.19	0.85	0.52	0.22	0.83	0.44	0.21	0.84	0.29	0.15	0.83	0.08	0.22	0.74	0.03	0.19	NaN	NaN	NaN	0.94	0.81	0.61	0.93	0.67	0.64	0.94	0.52	0.58	0.94	0.43	0.59	0.99	0.26	0.62	0.97	0.08	0.56
1537	7.685	1.05	0.98	0.4	0.88	0.9	0.26	0.97	0.84	0.23	0.91	0.65	0.19	0.85	0.52	0.23	0.82	0.44	0.21	0.83	0.29	0.15	0.83	0.08	0.22	0.74	0.03	0.19	NaN	NaN	NaN	0.94	0.81	0.61	0.93	0.67	0.64	0.94	0.52	0.58	0.94	0.43	0.59	0.99	0.26	0.62	0.97	0.08	0.56
1538	7.69	1.05	0.98	0.4	0.87	0.9	0.26	0.97	0.84	0.23	0.91	0.65	0.19	0.84	0.52	0.23	0.82	0.44	0.21	0.83	0.29	0.15	0.83	0.08	0.22	0.74	0.03	0.19	NaN	NaN	NaN	0.94	0.81	0.61	0.93	0.67	0.64	0.94	0.52	0.58	0.93	0.43	0.59	0.99	0.26	0.62	0.97	0.08	0.56
1539	7.695	1.05	0.98	0.4	0.87	0.9	0.26	0.97	0.84	0.23	0.91	0.65	0.19	0.84	0.52	0.23	0.82	0.44	0.21	0.83	0.29	0.15	0.83	0.08	0.22	0.74	0.03	0.19	NaN	NaN	NaN	0.94	0.81	0.61	0.93	0.67	0.64	0.94	0.52	0.58	0.93	0.43	0.59	0.99	0.26	0.62	0.97	0.08	0.56
1540	7.7	1.05	0.98	0.4	0.87	0.9	0.26	0.96	0.84	0.23	0.9	0.65	0.19	0.84	0.52	0.23	0.82	0.44	0.21	0.83	0.29	0.15	0.83	0.08	0.22	0.74	0.03	0.19	NaN	NaN	NaN	0.94	0.81	0.61	0.93	0.67	0.64	0.93	0.52	0.58	0.93	0.43	0.59	0.99	0.26	0.62	0.97	0.08	0.56
1541	7.705	1.05	0.98	0.4	0.87	0.9	0.26	0.96	0.84	0.23	0.9	0.65	0.19	0.83	0.52	0.23	0.81	0.44	0.21	0.82	0.29	0.15	0.83	0.08	0.22	0.74	0.03	0.19	NaN	NaN	NaN	0.93	0.81	0.61	0.93	0.67	0.64	0.93	0.52	0.58	0.93	0.43	0.59	0.99	0.26	0.62	0.97	0.08	0.56
1542	7.71	1.05	0.98	0.4	0.87	0.9	0.26	0.96	0.84	0.23	0.9	0.65	0.19	0.83	0.52	0.22	0.81	0.44	0.21	0.82	0.29	0.15	0.83	0.08	0.22	0.74	0.03	0.19	NaN	NaN	NaN	0.93	0.81	0.61	0.92	0.67	0.63	0.93	0.52	0.58	0.93	0.43	0.59	0.99	0.27	0.62	0.97	0.08	0.56
1543	7.715	1.04	0.98	0.4	0.86	0.9	0.26	0.96	0.84	0.23	0.9	0.65	0.19	0.83	0.52	0.22	0.81	0.44	0.21	0.82	0.29	0.15	0.83	0.08	0.22	0.74	0.03	0.19	NaN	NaN	NaN	0.93	0.81	0.61	0.92	0.67	0.63	0.93	0.52	0.58	0.93	0.43	0.59	0.99	0.27	0.62	0.97	0.08	0.56
1544	7.72	1.04	0.98	0.4	0.86	0.9	0.26	0.96	0.84	0.23	0.89	0.65	0.19	0.83	0.52	0.22	0.81	0.44	0.21	0.82	0.29	0.15	0.83	0.08	0.22	0.74	0.03	0.19	NaN	NaN	NaN	0.93	0.81	0.61	0.92	0.67	0.63	0.93	0.52	0.58	0.93	0.43	0.59	0.99	0.27	0.62	0.97	0.08	0.56
1545	7.725	1.04	0.98	0.39	0.86	0.9	0.25	0.95	0.84	0.23	0.89	0.65	0.19	0.83	0.52	0.22	0.81	0.44	0.21	0.81	0.29	0.15	0.83	0.08	0.22	0.74	0.03	0.19	NaN	NaN	NaN	0.93	0.81	0.61	0.92	0.67	0.63	0.93	0.52	0.58	0.93	0.43	0.59	0.99	0.27	0.62	0.97	0.08	0.56
1546	7.73	1.04	0.98	0.39	0.86	0.9	0.25	0.95	0.84	0.23	0.89	0.65	0.18	0.82	0.52	0.22	0.81	0.44	0.21	0.81	0.29	0.15	0.83	0.08	0.22	0.74	0.03	0.19	NaN	NaN	NaN	0.93	0.81	0.61	0.92	0.67	0.63	0.93	0.52	0.58	0.93	0.43	0.59	0.99	0.27	0.62	0.97	0.08	0.56
1547	7.735	1.04	0.98	0.39	0.86	0.9	0.25	0.95	0.84	0.23	0.89	0.65	0.18	0.82	0.52	0.22	0.8	0.44	0.21	0.81	0.29	0.15	0.83	0.08	0.22	0.74	0.03	0.19	NaN	NaN	NaN	0.93	0.81	0.61	0.92	0.67	0.63	0.93	0.52	0.58	0.93	0.43	0.59	0.99	0.27	0.62	0.97	0.08	0.56
1548	7.74	1.04	0.98	0.39	0.85	0.9	0.25	0.95	0.84	0.22	0.88	0.65	0.18	0.82	0.52	0.22	0.8	0.44	0.21	0.81	0.29	0.15	0.83	0.08	0.22	0.74	0.03	0.19	NaN	NaN	NaN	0.93	0.81	0.61	0.92	0.67	0.63	0.93	0.52	0.58	0.92	0.43	0.59	0.99	0.27	0.62	0.97	0.08	0.56
1549	7.745	1.03	0.98	0.39	0.85	0.9	0.25	0.95	0.84	0.22	0.88	0.65	0.18	0.82	0.52	0.22	0.8	0.44	0.21	0.81	0.29	0.15	0.83	0.08	0.22	0.74	0.03	0.19	NaN	NaN	NaN	0.93	0.81	0.61	0.92	0.67	0.63	0.93	0.52	0.58	0.92	0.43	0.59	0.99	0.27	0.62	0.97	0.08	0.56
1550	7.75	1.03	0.98	0.39	0.85	0.9	0.25	0.94	0.84	0.22	0.88	0.65	0.18	0.82	0.52	0.22	0.8	0.43	0.21	0.81	0.29	0.15	0.83	0.08	0.22	0.74	0.03	0.19	NaN	NaN	NaN	0.93	0.81	0.61	0.92	0.67	0.63	0.92	0.52	0.58	0.92	0.43	0.58	0.98	0.27	0.62	0.97	0.08	0.56
1551	7.755	1.03	0.98	0.39	0.85	0.9	0.25	0.94	0.85	0.22	0.88	0.65	0.18	0.82	0.52	0.22	0.8	0.43	0.21	0.81	0.29	0.15	0.83	0.08	0.22	0.74	0.03	0.19	NaN	NaN	NaN	0.93	0.81	0.6	0.92	0.67	0.63	0.92	0.52	0.58	0.92	0.43	0.58	0.98	0.27	0.62	0.97	0.08	0.56
1552	7.76	1.03	0.99	0.39	0.84	0.9	0.25	0.94	0.85	0.22	0.88	0.65	0.18	0.82	0.52	0.22	0.8	0.43	0.21	0.81	0.29	0.15	0.83	0.08	0.22	0.74	0.03	0.19	NaN	NaN	NaN	0.92	0.81	0.6	0.91	0.67	0.63	0.92	0.52	0.57	0.92	0.43	0.58	0.98	0.27	0.62	0.97	0.08	0.56
1553	7.765	1.03	0.99	0.39	0.84	0.9	0.25	0.94	0.85	0.22	0.88	0.65	0.18	0.82	0.52	0.22	0.8	0.43	0.21	0.81	0.29	0.15	0.83	0.08	0.22	0.74	0.03	0.19	NaN	NaN	NaN	0.92	0.81	0.6	0.91	0.67	0.63	0.92	0.52	0.57	0.92	0.43	0.58	0.98	0.27	0.62	0.97	0.08	0.56
1554	7.77	1.03	0.99	0.39	0.84	0.9	0.25	0.94	0.85	0.22	0.88	0.65	0.18	0.82	0.52	0.22	0.8	0.43	0.21	0.81	0.29	0.15	0.83	0.08	0.22	0.74	0.03	0.19	NaN	NaN	NaN	0.92	0.81	0.6	0.91	0.67	0.63	0.92	0.52	0.57	0.92	0.43	0.58	0.98	0.27	0.62	0.97	0.08	0.56
1555	7.775	1.02	0.99	0.39	0.84	0.9	0.25	0.93	0.85	0.22	0.88	0.65	0.18	0.82	0.52	0.22	0.8	0.43	0.21	0.81	0.29	0.15	0.83	0.08	0.22	0.74	0.03	0.19	NaN	NaN	NaN	0.92	0.81	0.6	0.91	0.67	0.63	0.92	0.52	0.57	0.92	0.43	0.58	0.98	0.27	0.62	0.97	0.08	0.56
1556	7.78	1.02	0.99	0.38	0.84	0.91	0.25	0.93	0.85	0.22	0.88	0.65	0.18	0.82	0.52	0.22	0.8	0.43	0.21	0.81	0.29	0.15	0.83	0.08	0.22	0.74	0.03	0.19	NaN	NaN	NaN	0.92	0.81	0.6	0.91	0.67	0.62	0.92	0.52	0.57	0.92	0.43	0.58	0.98	0.27	0.62	0.97	0.08	0.56
1557	7.785	1.02	0.99	0.38	0.83	0.91	0.25	0.93	0.85	0.22	0.87	0.65	0.18	0.82	0.52	0.22	0.8	0.43	0.2	0.81	0.29	0.15	0.83	0.08	0.22	0.74	0.03	0.19	NaN	NaN	NaN	0.92	0.81	0.6	0.91	0.67	0.62	0.92	0.52	0.57	0.92	0.44	0.58	0.98	0.27	0.61	0.97	0.08	0.56
1558	7.79	1.02	0.99	0.38	0.83	0.91	0.25	0.93	0.85	0.21	0.87	0.65	0.18	0.82	0.52	0.22	0.8	0.43	0.2	0.81	0.29	0.15	0.83	0.08	0.22	0.74	0.03	0.19	NaN	NaN	NaN	0.92	0.81	0.6	0.91	0.67	0.62	0.92	0.52	0.57	0.92	0.44	0.58	0.98	0.27	0.61	0.97	0.08	0.56
1559	7.795	1.02	0.99	0.38	0.83	0.91	0.25	0.93	0.85	0.21	0.87	0.65	0.18	0.82	0.52	0.22	0.8	0.43	0.2	0.81	0.29	0.15	0.83	0.08	0.22	0.74	0.03	0.19	NaN	NaN	NaN	0.92	0.81	0.6	0.91	0.67	0.62	0.92	0.52	0.57	0.92	0.43	0.58	0.98	0.27	0.61	0.97	0.08	0.56
1560	7.8	1.02	0.99	0.38	0.83	0.91	0.25	0.92	0.85	0.21	0.87	0.65	0.18	0.82	0.52	0.22	0.8	0.43	0.2	0.81	0.29	0.15	0.83	0.08	0.22	0.74	0.03	0.19	NaN	NaN	NaN	0.92	0.81	0.59	0.91	0.67	0.62	0.92	0.52	0.57	0.91	0.43	0.57	0.98	0.27	0.61	0.97	0.08	0.55
1561	7.805	1.01	0.99	0.38	0.83	0.91	0.25	0.92	0.85	0.21	0.87	0.65	0.18	0.82	0.52	0.22	0.8	0.43	0.2	0.81	0.29	0.15	0.83	0.08	0.22	0.74	0.03	0.19	NaN	NaN	NaN	0.92	0.81	0.59	0.9	0.67	0.62	0.91	0.52	0.57	0.91	0.44	0.57	0.98	0.27	0.61	0.97	0.08	0.55
1562	7.81	1.01	0.99	0.38	0.82	0.91	0.25	0.92	0.85	0.21	0.87	0.65	0.18	0.82	0.52	0.22	0.8	0.43	0.2	0.81	0.29	0.15	0.83	0.08	0.22	0.74	0.03	0.19	NaN	NaN	NaN	0.91	0.81	0.59	0.9	0.67	0.62	0.91	0.52	0.56	0.91	0.44	0.57	0.98	0.27	0.61	0.97	0.08	0.55
1563	7.815	1.01	0.99	0.38	0.82	0.91	0.24	0.92	0.85	0.21	0.87	0.65	0.17	0.82	0.52	0.22	0.8	0.43	0.2	0.81	0.29	0.14	0.83	0.08	0.22	0.74	0.03	0.19	NaN	NaN	NaN	0.91	0.81	0.59	0.9	0.67	0.62	0.91	0.52	0.56	0.91	0.44	0.57	0.98	0.27	0.61	0.97	0.08	0.55
1564	7.82	1.01	0.99	0.37	0.82	0.91	0.24	0.92	0.85	0.21	0.87	0.65	0.17	0.82	0.52	0.21	0.8	0.43	0.2	0.81	0.29	0.14	0.83	0.08	0.22	0.74	0.03	0.19	NaN	NaN	NaN	0.91	0.81	0.59	0.9	0.67	0.62	0.91	0.52	0.56	0.91	0.44	0.57	0.98	0.27	0.61	0.97	0.08	0.55
1565	7.825	1.01	0.99	0.37	0.82	0.91	0.24	0.91	0.85	0.21	0.87	0.65	0.17	0.82	0.52	0.21	0.8	0.43	0.2	0.81	0.29	0.14	0.83	0.08	0.22	0.74	0.03	0.19	NaN	NaN	NaN	0.91	0.81	0.59	0.9	0.67	0.61	0.91	0.52	0.56	0.91	0.44	0.57	0.98	0.27	0.61	0.97	0.08	0.55
1566	7.83	1.01	0.99	0.37	0.82	0.91	0.24	0.91	0.85	0.21	0.87	0.65	0.17	0.81	0.52	0.21	0.8	0.43	0.2	0.81	0.29	0.14	0.83	0.08	0.22	0.74	0.03	0.19	NaN	NaN	NaN	0.91	0.81	0.59	0.9	0.67	0.61	0.91	0.52	0.56	0.91	0.44	0.57	0.98	0.27	0.61	0.97	0.08	0.55
1567	7.835	1.01	0.99	0.37	0.82	0.91	0.24	0.91	0.85	0.2	0.87	0.65	0.17	0.81	0.52	0.21	0.8	0.43	0.2	0.81	0.29	0.14	0.83	0.08	0.22	0.74	0.03	0.19	NaN	NaN	NaN	0.91	0.81	0.59	0.9	0.67	0.61	0.91	0.52	0.56	0.91	0.44	0.57	0.98	0.27	0.61	0.97	0.08	0.55
1568	7.84	1	0.99	0.37	0.82	0.91	0.24	0.91	0.85	0.2	0.87	0.65	0.17	0.81	0.52	0.21	0.8	0.43	0.2	0.81	0.29	0.14	0.83	0.08	0.22	0.74	0.03	0.19	NaN	NaN	NaN	0.91	0.81	0.58	0.9	0.67	0.61	0.91	0.52	0.56	0.91	0.44	0.57	0.98	0.28	0.61	0.97	0.08	0.55
1569	7.845	1	0.99	0.37	0.81	0.91	0.24	0.91	0.85	0.2	0.87	0.65	0.17	0.81	0.52	0.21	0.8	0.43	0.2	0.81	0.29	0.14	0.83	0.08	0.21	0.74	0.03	0.19	NaN	NaN	NaN	0.91	0.81	0.58	0.9	0.67	0.61	0.91	0.52	0.56	0.91	0.44	0.57	0.98	0.28	0.61	0.97	0.08	0.55
1570	7.85	1	0.99	0.37	0.81	0.91	0.24	0.91	0.86	0.2	0.86	0.66	0.17	0.81	0.52	0.21	0.8	0.43	0.2	0.81	0.29	0.14	0.83	0.08	0.21	0.74	0.03	0.19	NaN	NaN	NaN	0.91	0.81	0.58	0.9	0.67	0.61	0.91	0.52	0.56	0.91	0.44	0.57	0.98	0.28	0.61	0.97	0.08	0.55
1571	7.855	1	0.99	0.37	0.81	0.91	0.23	0.9	0.86	0.2	0.86	0.66	0.17	0.81	0.52	0.21	0.8	0.43	0.2	0.81	0.29	0.14	0.83	0.08	0.21	0.74	0.03	0.19	NaN	NaN	NaN	0.9	0.81	0.58	0.9	0.67	0.61	0.91	0.52	0.56	0.91	0.44	0.57	0.98	0.28	0.61	0.97	0.08	0.55
1572	7.86	1	0.99	0.36	0.81	0.91	0.23	0.9	0.86	0.2	0.86	0.66	0.16	0.81	0.52	0.21	0.8	0.43	0.2	0.81	0.29	0.14	0.83	0.08	0.21	0.74	0.03	0.19	NaN	NaN	NaN	0.9	0.81	0.58	0.9	0.67	0.61	0.91	0.52	0.56	0.91	0.44	0.57	0.97	0.28	0.61	0.97	0.08	0.55
1573	7.865	1	0.99	0.36	0.81	0.91	0.23	0.9	0.86	0.2	0.86	0.66	0.16	0.81	0.52	0.21	0.8	0.43	0.2	0.81	0.29	0.14	0.83	0.08	0.21	0.74	0.03	0.19	NaN	NaN	NaN	0.9	0.81	0.58	0.89	0.67	0.61	0.91	0.52	0.55	0.91	0.44	0.56	0.97	0.28	0.61	0.97	0.08	0.55
1574	7.87	1	0.99	0.36	0.81	0.91	0.23	0.9	0.86	0.2	0.86	0.66	0.16	0.81	0.52	0.21	0.8	0.43	0.2	0.81	0.29	0.14	0.83	0.08	0.21	0.74	0.03	0.19	NaN	NaN	NaN	0.9	0.81	0.58	0.89	0.67	0.6	0.9	0.53	0.55	0.9	0.44	0.56	0.97	0.28	0.6	0.97	0.09	0.55
1575	7.875	0.99	0.99	0.36	0.81	0.91	0.23	0.9	0.86	0.2	0.86	0.66	0.16	0.81	0.52	0.21	0.8	0.43	0.2	0.81	0.28	0.14	0.83	0.08	0.21	0.74	0.03	0.19	NaN	NaN	NaN	0.9	0.81	0.58	0.89	0.67	0.6	0.9	0.53	0.55	0.9	0.44	0.56	0.97	0.28	0.6	0.97	0.09	0.55
1576	7.88	0.99	0.99	0.36	0.8	0.91	0.23	0.9	0.86	0.19	0.85	0.66	0.16	0.81	0.52	0.2	0.8	0.43	0.2	0.81	0.28	0.14	0.83	0.08	0.21	0.74	0.03	0.19	NaN	NaN	NaN	0.9	0.81	0.58	0.89	0.67	0.6	0.9	0.53	0.55	0.9	0.44	0.56	0.97	0.28	0.6	0.97	0.09	0.55
1577	7.885	0.99	0.99	0.36	0.8	0.91	0.23	0.9	0.86	0.19	0.85	0.66	0.16	0.81	0.52	0.2	0.8	0.43	0.19	0.81	0.28	0.14	0.83	0.08	0.21	0.74	0.03	0.19	NaN	NaN	NaN	0.9	0.81	0.58	0.89	0.67	0.6	0.9	0.53	0.55	0.9	0.44	0.56	0.97	0.28	0.6	0.97	0.09	0.55
1578	7.89	0.99	0.99	0.36	0.8	0.91	0.22	0.89	0.86	0.19	0.85	0.66	0.16	0.81	0.52	0.2	0.8	0.43	0.19	0.81	0.28	0.14	0.83	0.08	0.21	0.74	0.03	0.19	NaN	NaN	NaN	0.9	0.81	0.57	0.89	0.67	0.6	0.9	0.53	0.55	0.9	0.44	0.56	0.97	0.28	0.6	0.97	0.09	0.55
1579	7.895	0.99	0.99	0.35	0.8	0.91	0.22	0.89	0.86	0.19	0.85	0.66	0.16	0.81	0.52	0.2	0.8	0.43	0.19	0.81	0.28	0.14	0.83	0.08	0.21	0.74	0.03	0.19	NaN	NaN	NaN	0.9	0.81	0.57	0.89	0.67	0.6	0.9	0.53	0.55	0.9	0.44	0.56	0.97	0.28	0.6	0.97	0.09	0.55
1580	7.9	0.99	0.99	0.35	0.8	0.91	0.22	0.89	0.86	0.19	0.85	0.66	0.16	0.81	0.52	0.2	0.8	0.43	0.19	0.81	0.28	0.14	0.83	0.08	0.21	0.74	0.03	0.19	NaN	NaN	NaN	0.9	0.81	0.57	0.89	0.67	0.6	0.9	0.53	0.55	0.9	0.44	0.56	0.97	0.28	0.6	0.97	0.09	0.55
1581	7.905	0.99	0.99	0.35	0.8	0.91	0.22	0.89	0.86	0.19	0.85	0.66	0.16	0.8	0.52	0.2	0.79	0.43	0.19	0.81	0.28	0.14	0.83	0.08	0.21	0.74	0.03	0.19	NaN	NaN	NaN	0.9	0.81	0.57	0.89	0.67	0.6	0.9	0.53	0.55	0.9	0.44	0.56	0.97	0.28	0.6	0.97	0.09	0.55
1582	7.91	0.99	0.99	0.35	0.8	0.91	0.22	0.89	0.86	0.19	0.85	0.66	0.16	0.8	0.52	0.2	0.79	0.43	0.19	0.81	0.28	0.14	0.83	0.08	0.21	0.74	0.03	0.19	NaN	NaN	NaN	0.9	0.81	0.57	0.89	0.67	0.6	0.9	0.53	0.55	0.9	0.44	0.56	0.97	0.28	0.6	0.97	0.09	0.55
1583	7.915	0.98	0.99	0.35	0.79	0.91	0.22	0.88	0.86	0.19	0.85	0.66	0.15	0.8	0.52	0.2	0.79	0.43	0.19	0.81	0.28	0.14	0.83	0.08	0.21	0.74	0.03	0.19	NaN	NaN	NaN	0.9	0.81	0.57	0.89	0.67	0.6	0.89	0.53	0.54	0.89	0.44	0.56	0.97	0.28	0.6	0.96	0.09	0.55
1584	7.92	0.98	0.99	0.35	0.79	0.91	0.22	0.88	0.86	0.19	0.85	0.66	0.15	0.8	0.52	0.2	0.79	0.43	0.19	0.81	0.28	0.14	0.83	0.08	0.21	0.74	0.03	0.19	NaN	NaN	NaN	0.9	0.81	0.57	0.89	0.67	0.6	0.89	0.53	0.54	0.89	0.44	0.56	0.97	0.28	0.6	0.96	0.09	0.55
1585	7.925	0.98	0.99	0.34	0.79	0.91	0.22	0.88	0.86	0.18	0.84	0.66	0.15	0.8	0.52	0.2	0.79	0.43	0.19	0.81	0.28	0.14	0.83	0.08	0.21	0.74	0.03	0.19	NaN	NaN	NaN	0.89	0.81	0.57	0.88	0.68	0.59	0.89	0.53	0.54	0.89	0.44	0.55	0.97	0.29	0.6	0.96	0.09	0.55
1586	7.93	0.98	0.99	0.34	0.79	0.91	0.22	0.88	0.86	0.18	0.84	0.66	0.15	0.8	0.52	0.2	0.79	0.43	0.19	0.81	0.28	0.14	0.83	0.08	0.21	0.74	0.03	0.19	NaN	NaN	NaN	0.89	0.81	0.57	0.88	0.68	0.59	0.89	0.53	0.54	0.89	0.44	0.55	0.97	0.29	0.6	0.96	0.09	0.55
1587	7.935	0.98	0.99	0.34	0.79	0.91	0.21	0.88	0.86	0.18	0.84	0.66	0.15	0.8	0.52	0.2	0.79	0.43	0.19	0.81	0.28	0.14	0.83	0.08	0.21	0.74	0.03	0.19	NaN	NaN	NaN	0.89	0.81	0.56	0.88	0.68	0.59	0.89	0.53	0.54	0.89	0.44	0.55	0.96	0.29	0.6	0.96	0.09	0.55
1588	7.94	0.98	0.99	0.34	0.79	0.91	0.21	0.88	0.86	0.18	0.84	0.66	0.15	0.8	0.52	0.2	0.79	0.43	0.19	0.81	0.28	0.14	0.83	0.08	0.21	0.74	0.03	0.19	NaN	NaN	NaN	0.89	0.81	0.56	0.88	0.68	0.59	0.89	0.53	0.54	0.89	0.44	0.55	0.96	0.29	0.6	0.96	0.09	0.55
1589	7.945	0.98	0.99	0.34	0.79	0.91	0.21	0.88	0.86	0.18	0.84	0.66	0.15	0.8	0.52	0.2	0.79	0.43	0.19	0.81	0.28	0.14	0.83	0.08	0.21	0.74	0.03	0.19	NaN	NaN	NaN	0.89	0.81	0.56	0.88	0.68	0.59	0.89	0.53	0.54	0.89	0.44	0.55	0.96	0.29	0.59	0.96	0.09	0.55
1590	7.95	0.98	0.99	0.34	0.79	0.91	0.21	0.87	0.86	0.18	0.84	0.66	0.15	0.8	0.52	0.2	0.79	0.43	0.19	0.81	0.28	0.14	0.83	0.08	0.21	0.74	0.03	0.19	NaN	NaN	NaN	0.89	0.81	0.56	0.88	0.68	0.59	0.88	0.53	0.54	0.88	0.44	0.55	0.96	0.29	0.59	0.96	0.09	0.55
1591	7.955	0.98	0.99	0.34	0.79	0.91	0.21	0.87	0.86	0.18	0.84	0.66	0.15	0.8	0.52	0.2	0.79	0.43	0.19	0.81	0.28	0.14	0.83	0.08	0.21	0.74	0.03	0.19	NaN	NaN	NaN	0.89	0.81	0.56	0.88	0.68	0.59	0.88	0.53	0.54	0.88	0.44	0.55	0.96	0.29	0.59	0.96	0.09	0.55
1592	7.96	0.98	0.99	0.33	0.78	0.91	0.21	0.87	0.86	0.18	0.84	0.66	0.15	0.8	0.52	0.2	0.79	0.43	0.19	0.81	0.28	0.14	0.83	0.08	0.21	0.74	0.03	0.19	NaN	NaN	NaN	0.89	0.82	0.56	0.88	0.68	0.59	0.88	0.53	0.54	0.88	0.45	0.55	0.96	0.29	0.59	0.96	0.1	0.55
1593	7.965	0.97	0.99	0.33	0.78	0.92	0.21	0.87	0.86	0.18	0.84	0.66	0.15	0.8	0.52	0.19	0.79	0.43	0.19	0.81	0.28	0.14	0.83	0.08	0.21	0.74	0.03	0.19	NaN	NaN	NaN	0.89	0.82	0.56	0.88	0.68	0.59	0.88	0.53	0.54	0.88	0.45	0.55	0.96	0.29	0.59	0.96	0.1	0.55
1594	7.97	0.97	0.99	0.33	0.77	0.92	0.21	0.87	0.86	0.18	0.84	0.66	0.15	0.8	0.52	0.19	0.79	0.43	0.19	0.81	0.28	0.14	0.83	0.08	0.21	0.74	0.03	0.19	NaN	NaN	NaN	0.89	0.82	0.56	0.87	0.68	0.59	0.88	0.53	0.54	0.88	0.45	0.55	0.96	0.29	0.59	0.96	0.1	0.55
1595	7.975	0.97	0.99	0.33	0.77	0.92	0.21	0.87	0.86	0.17	0.84	0.66	0.15	0.8	0.52	0.19	0.79	0.43	0.19	0.81	0.28	0.13	0.83	0.08	0.21	0.74	0.03	0.19	NaN	NaN	NaN	0.89	0.82	0.56	0.87	0.68	0.59	0.87	0.53	0.54	0.87	0.45	0.55	0.95	0.29	0.59	0.96	0.1	0.55
1596	7.98	0.97	1	0.33	0.77	0.92	0.21	0.87	0.86	0.17	0.84	0.66	0.15	0.8	0.52	0.19	0.79	0.43	0.19	0.81	0.28	0.13	0.83	0.08	0.21	0.74	0.03	0.19	NaN	NaN	NaN	0.89	0.82	0.56	0.87	0.68	0.59	0.87	0.53	0.54	0.87	0.45	0.55	0.95	0.29	0.59	0.96	0.1	0.55
1597	7.985	0.97	1	0.33	0.77	0.92	0.21	0.86	0.86	0.17	0.83	0.66	0.14	0.8	0.52	0.19	0.79	0.43	0.19	0.81	0.28	0.13	0.83	0.08	0.21	0.74	0.03	0.19	NaN	NaN	NaN	0.89	0.82	0.56	0.87	0.68	0.59	0.87	0.53	0.54	0.87	0.45	0.55	0.95	0.3	0.59	0.96	0.1	0.55
1598	7.99	0.97	1	0.33	0.77	0.92	0.21	0.86	0.86	0.17	0.83	0.66	0.14	0.8	0.52	0.19	0.79	0.43	0.19	0.81	0.28	0.13	0.83	0.08	0.21	0.74	0.03	0.19	NaN	NaN	NaN	0.89	0.82	0.55	0.87	0.68	0.58	0.87	0.53	0.54	0.87	0.45	0.55	0.95	0.3	0.59	0.96	0.1	0.55
1599	7.995	0.97	1	0.32	0.77	0.92	0.21	0.86	0.86	0.17	0.83	0.66	0.14	0.8	0.52	0.19	0.79	0.43	0.19	0.81	0.28	0.13	0.83	0.08	0.21	0.74	0.03	0.19	NaN	NaN	NaN	0.88	0.82	0.55	0.87	0.68	0.58	0.86	0.53	0.54	0.86	0.45	0.55	0.95	0.3	0.59	0.96	0.1	0.55
1600	8	0.97	1	0.32	0.76	0.92	0.21	0.86	0.86	0.17	0.83	0.66	0.14	0.8	0.52	0.19	0.79	0.43	0.18	0.81	0.28	0.13	0.83	0.08	0.21	0.74	0.03	0.19	NaN	NaN	NaN	0.88	0.82	0.55	0.86	0.68	0.58	0.86	0.53	0.54	0.86	0.45	0.55	0.95	0.3	0.59	0.96	0.1	0.55
1601	8.005	0.97	1	0.32	0.76	0.92	0.21	0.86	0.86	0.17	0.83	0.66	0.14	0.8	0.52	0.19	0.79	0.43	0.18	0.81	0.28	0.13	0.83	0.08	0.21	0.74	0.03	0.19	NaN	NaN	NaN	0.88	0.82	0.55	0.86	0.68	0.58	0.86	0.53	0.54	0.86	0.45	0.55	0.94	0.3	0.59	0.96	0.1	0.55
1602	8.01	0.96	1	0.32	0.76	0.92	0.21	0.86	0.86	0.17	0.83	0.66	0.14	0.8	0.52	0.19	0.79	0.43	0.18	0.81	0.28	0.13	0.83	0.08	0.21	0.74	0.03	0.19	NaN	NaN	NaN	0.88	0.82	0.55	0.86	0.68	0.58	0.86	0.53	0.54	0.86	0.45	0.55	0.94	0.3	0.59	0.96	0.1	0.55
1603	8.015	0.96	1	0.32	0.76	0.92	0.2	0.85	0.86	0.17	0.83	0.66	0.14	0.8	0.52	0.19	0.79	0.43	0.18	0.81	0.28	0.13	0.83	0.08	0.21	0.74	0.03	0.19	NaN	NaN	NaN	0.88	0.82	0.55	0.86	0.68	0.58	0.85	0.53	0.54	0.85	0.45	0.55	0.94	0.3	0.59	0.95	0.11	0.55
1604	8.02	0.96	1	0.32	0.76	0.92	0.2	0.85	0.86	0.17	0.83	0.66	0.14	0.8	0.52	0.19	0.79	0.43	0.18	0.81	0.28	0.13	0.83	0.08	0.21	0.74	0.03	0.19	NaN	NaN	NaN	0.88	0.82	0.55	0.86	0.68	0.58	0.85	0.53	0.54	0.85	0.45	0.55	0.94	0.3	0.6	0.95	0.11	0.55
1605	8.025	0.96	1	0.32	0.76	0.92	0.2	0.85	0.86	0.17	0.83	0.66	0.14	0.8	0.52	0.19	0.79	0.43	0.18	0.81	0.28	0.13	0.83	0.08	0.21	0.74	0.03	0.19	NaN	NaN	NaN	0.88	0.82	0.55	0.86	0.68	0.58	0.85	0.54	0.54	0.85	0.45	0.55	0.94	0.3	0.6	0.95	0.11	0.55
1606	8.03	0.96	1	0.31	0.76	0.92	0.2	0.85	0.86	0.16	0.82	0.66	0.14	0.8	0.52	0.19	0.79	0.43	0.18	0.81	0.28	0.13	0.83	0.08	0.21	0.74	0.03	0.19	NaN	NaN	NaN	0.88	0.82	0.55	0.85	0.68	0.58	0.85	0.54	0.54	0.85	0.45	0.55	0.93	0.3	0.6	0.95	0.11	0.55
1607	8.035	0.96	1	0.31	0.75	0.92	0.2	0.85	0.86	0.16	0.82	0.66	0.14	0.8	0.52	0.19	0.79	0.43	0.18	0.81	0.28	0.13	0.83	0.08	0.21	0.74	0.03	0.19	NaN	NaN	NaN	0.88	0.82	0.55	0.85	0.68	0.58	0.84	0.54	0.54	0.84	0.45	0.55	0.93	0.31	0.6	0.95	0.11	0.55
1608	8.04	0.96	1	0.31	0.75	0.92	0.2	0.85	0.86	0.16	0.82	0.66	0.14	0.8	0.52	0.19	0.79	0.43	0.18	0.81	0.28	0.13	0.83	0.08	0.21	0.74	0.03	0.19	NaN	NaN	NaN	0.88	0.82	0.55	0.85	0.68	0.58	0.84	0.54	0.54	0.84	0.45	0.55	0.93	0.31	0.6	0.95	0.11	0.55
1609	8.045	0.96	1	0.31	0.75	0.92	0.2	0.85	0.86	0.16	0.82	0.66	0.14	0.79	0.52	0.19	0.79	0.43	0.18	0.81	0.28	0.13	0.83	0.08	0.21	0.74	0.03	0.19	NaN	NaN	NaN	0.88	0.82	0.55	0.85	0.68	0.58	0.84	0.54	0.54	0.84	0.45	0.55	0.93	0.31	0.6	0.95	0.11	0.55
1610	8.05	0.96	1	0.31	0.75	0.92	0.2	0.84	0.86	0.16	0.82	0.66	0.14	0.79	0.52	0.18	0.79	0.43	0.18	0.81	0.28	0.13	0.83	0.08	0.21	0.74	0.03	0.19	NaN	NaN	NaN	0.88	0.82	0.54	0.85	0.68	0.58	0.84	0.54	0.54	0.83	0.45	0.55	0.92	0.31	0.6	0.95	0.11	0.55
1611	8.055	0.96	1	0.31	0.75	0.92	0.2	0.84	0.86	0.16	0.82	0.66	0.13	0.79	0.52	0.18	0.79	0.43	0.18	0.81	0.28	0.13	0.83	0.08	0.21	0.74	0.03	0.19	NaN	NaN	NaN	0.87	0.82	0.54	0.84	0.68	0.58	0.83	0.54	0.54	0.83	0.45	0.55	0.92	0.31	0.6	0.95	0.11	0.55
1612	8.06	0.95	1	0.31	0.75	0.92	0.2	0.84	0.86	0.16	0.82	0.66	0.13	0.79	0.52	0.18	0.79	0.43	0.18	0.81	0.28	0.13	0.83	0.08	0.21	0.74	0.03	0.19	NaN	NaN	NaN	0.87	0.82	0.54	0.84	0.69	0.58	0.83	0.54	0.54	0.83	0.45	0.55	0.92	0.31	0.6	0.95	0.12	0.55
1613	8.065	0.95	1	0.31	0.75	0.92	0.2	0.84	0.86	0.16	0.82	0.66	0.13	0.79	0.52	0.18	0.79	0.43	0.18	0.81	0.28	0.13	0.83	0.08	0.21	0.74	0.03	0.19	NaN	NaN	NaN	0.87	0.82	0.54	0.84	0.69	0.58	0.83	0.54	0.54	0.83	0.45	0.55	0.92	0.31	0.6	0.95	0.12	0.55
1614	8.07	0.95	1	0.3	0.74	0.92	0.2	0.84	0.86	0.16	0.82	0.66	0.13	0.79	0.52	0.18	0.79	0.43	0.18	0.8	0.28	0.13	0.83	0.08	0.21	0.74	0.03	0.19	NaN	NaN	NaN	0.87	0.82	0.54	0.84	0.69	0.58	0.83	0.54	0.54	0.82	0.45	0.55	0.92	0.31	0.6	0.94	0.12	0.56
1615	8.075	0.95	1	0.3	0.74	0.92	0.2	0.84	0.86	0.16	0.81	0.66	0.13	0.79	0.52	0.18	0.79	0.43	0.18	0.8	0.28	0.13	0.83	0.08	0.21	0.74	0.03	0.19	NaN	NaN	NaN	0.87	0.82	0.54	0.84	0.69	0.58	0.82	0.54	0.54	0.82	0.45	0.55	0.91	0.31	0.6	0.94	0.12	0.56
1616	8.08	0.95	1	0.3	0.74	0.92	0.2	0.84	0.86	0.16	0.81	0.66	0.13	0.79	0.52	0.18	0.79	0.43	0.18	0.8	0.28	0.13	0.83	0.08	0.21	0.74	0.03	0.19	NaN	NaN	NaN	0.87	0.82	0.54	0.84	0.69	0.58	0.82	0.54	0.54	0.82	0.46	0.55	0.91	0.31	0.6	0.94	0.12	0.56
1617	8.085	0.95	1	0.3	0.74	0.92	0.2	0.83	0.86	0.16	0.81	0.66	0.13	0.79	0.52	0.18	0.79	0.43	0.18	0.8	0.28	0.13	0.83	0.08	0.21	0.74	0.03	0.19	NaN	NaN	NaN	0.87	0.82	0.54	0.83	0.69	0.58	0.82	0.54	0.54	0.82	0.46	0.55	0.91	0.31	0.6	0.94	0.12	0.56
1618	8.09	0.95	1	0.3	0.74	0.92	0.19	0.83	0.86	0.15	0.81	0.66	0.13	0.79	0.52	0.18	0.79	0.43	0.18	0.8	0.28	0.13	0.83	0.08	0.21	0.74	0.03	0.19	NaN	NaN	NaN	0.87	0.82	0.54	0.83	0.69	0.58	0.82	0.54	0.54	0.81	0.46	0.55	0.91	0.31	0.6	0.94	0.12	0.56
1619	8.095	0.95	1	0.3	0.74	0.92	0.19	0.83	0.86	0.15	0.81	0.66	0.13	0.79	0.52	0.18	0.79	0.43	0.17	0.8	0.28	0.13	0.83	0.08	0.21	0.74	0.03	0.19	NaN	NaN	NaN	0.87	0.82	0.54	0.83	0.69	0.58	0.81	0.54	0.54	0.81	0.46	0.55	0.91	0.32	0.6	0.94	0.12	0.56
1620	8.1	0.94	1	0.3	0.74	0.92	0.19	0.83	0.86	0.15	0.81	0.66	0.13	0.79	0.52	0.18	0.79	0.43	0.17	0.8	0.28	0.13	0.83	0.08	0.21	0.74	0.03	0.19	NaN	NaN	NaN	0.86	0.82	0.54	0.83	0.69	0.58	0.81	0.54	0.54	0.81	0.46	0.55	0.91	0.32	0.6	0.94	0.12	0.56
1621	8.105	0.94	1	0.3	0.73	0.92	0.19	0.83	0.86	0.15	0.81	0.66	0.13	0.79	0.52	0.18	0.79	0.43	0.17	0.8	0.28	0.13	0.83	0.08	0.21	0.74	0.03	0.19	NaN	NaN	NaN	0.86	0.82	0.54	0.83	0.69	0.58	0.81	0.54	0.54	0.81	0.46	0.55	0.9	0.32	0.6	0.94	0.12	0.56
1622	8.11	0.94	1	0.3	0.73	0.92	0.19	0.83	0.86	0.15	0.81	0.66	0.13	0.79	0.52	0.18	0.79	0.43	0.17	0.8	0.28	0.13	0.83	0.08	0.21	0.74	0.03	0.19	NaN	NaN	NaN	0.86	0.82	0.54	0.83	0.69	0.58	0.81	0.54	0.54	0.81	0.46	0.55	0.9	0.32	0.6	0.94	0.12	0.56
1623	8.115	0.94	1	0.3	0.73	0.92	0.19	0.83	0.86	0.15	0.81	0.66	0.13	0.78	0.52	0.18	0.78	0.43	0.17	0.8	0.28	0.13	0.83	0.08	0.21	0.74	0.03	0.19	NaN	NaN	NaN	0.86	0.82	0.53	0.83	0.69	0.57	0.81	0.54	0.54	0.8	0.46	0.55	0.9	0.32	0.6	0.94	0.12	0.56
1624	8.12	0.94	1	0.29	0.73	0.92	0.19	0.83	0.86	0.15	0.8	0.66	0.13	0.78	0.52	0.18	0.78	0.43	0.17	0.8	0.28	0.13	0.83	0.08	0.21	0.74	0.03	0.19	NaN	NaN	NaN	0.86	0.82	0.53	0.83	0.69	0.57	0.81	0.54	0.54	0.8	0.46	0.55	0.9	0.32	0.6	0.94	0.12	0.56
1625	8.125	0.94	1	0.29	0.73	0.92	0.19	0.82	0.86	0.15	0.8	0.66	0.13	0.78	0.52	0.18	0.78	0.43	0.17	0.8	0.28	0.13	0.83	0.08	0.21	0.74	0.03	0.19	NaN	NaN	NaN	0.86	0.82	0.53	0.82	0.69	0.57	0.8	0.54	0.54	0.8	0.46	0.55	0.9	0.32	0.6	0.94	0.13	0.56
1626	8.13	0.94	0.99	0.29	0.73	0.92	0.19	0.82	0.86	0.15	0.8	0.66	0.12	0.78	0.52	0.18	0.78	0.43	0.17	0.8	0.28	0.12	0.83	0.08	0.21	0.74	0.03	0.19	NaN	NaN	NaN	0.86	0.82	0.53	0.82	0.69	0.57	0.8	0.54	0.54	0.8	0.46	0.55	0.9	0.32	0.6	0.94	0.13	0.56
1627	8.135	0.94	0.99	0.29	0.73	0.92	0.19	0.82	0.86	0.15	0.8	0.66	0.12	0.78	0.52	0.17	0.78	0.43	0.17	0.8	0.28	0.12	0.83	0.08	0.21	0.74	0.03	0.19	NaN	NaN	NaN	0.86	0.82	0.53	0.82	0.69	0.57	0.8	0.54	0.54	0.8	0.46	0.56	0.9	0.32	0.61	0.93	0.13	0.56
1628	8.14	0.94	0.99	0.29	0.73	0.92	0.19	0.82	0.86	0.15	0.8	0.66	0.12	0.78	0.52	0.17	0.78	0.43	0.17	0.8	0.28	0.12	0.83	0.08	0.21	0.74	0.03	0.19	NaN	NaN	NaN	0.86	0.82	0.53	0.82	0.69	0.57	0.8	0.54	0.54	0.8	0.46	0.56	0.89	0.32	0.61	0.93	0.13	0.57
1629	8.145	0.93	0.99	0.29	0.72	0.92	0.19	0.82	0.86	0.15	0.8	0.66	0.12	0.78	0.52	0.17	0.78	0.43	0.17	0.8	0.27	0.12	0.83	0.08	0.21	0.74	0.03	0.19	NaN	NaN	NaN	0.86	0.82	0.53	0.82	0.69	0.57	0.8	0.54	0.54	0.8	0.46	0.56	0.89	0.32	0.61	0.93	0.13	0.57
1630	8.15	0.93	0.99	0.29	0.72	0.92	0.19	0.82	0.86	0.15	0.8	0.66	0.12	0.78	0.52	0.17	0.78	0.43	0.17	0.8	0.27	0.12	0.83	0.08	0.21	0.74	0.03	0.19	NaN	NaN	NaN	0.86	0.82	0.53	0.82	0.69	0.57	0.8	0.54	0.54	0.79	0.46	0.56	0.89	0.32	0.61	0.93	0.13	0.57
1631	8.155	0.93	0.99	0.29	0.72	0.92	0.19	0.81	0.86	0.15	0.8	0.66	0.12	0.78	0.52	0.17	0.78	0.43	0.17	0.8	0.27	0.12	0.82	0.08	0.21	0.74	0.03	0.19	NaN	NaN	NaN	0.85	0.82	0.53	0.82	0.69	0.57	0.8	0.54	0.54	0.79	0.46	0.56	0.89	0.32	0.61	0.93	0.13	0.57
1632	8.16	0.93	0.99	0.29	0.72	0.92	0.19	0.81	0.86	0.15	0.8	0.66	0.12	0.78	0.52	0.17	0.78	0.43	0.17	0.8	0.27	0.12	0.82	0.08	0.21	0.74	0.03	0.19	NaN	NaN	NaN	0.85	0.82	0.53	0.82	0.69	0.57	0.8	0.54	0.54	0.79	0.46	0.56	0.89	0.32	0.61	0.93	0.13	0.57
1633	8.165	0.93	0.99	0.29	0.72	0.92	0.19	0.81	0.86	0.15	0.79	0.66	0.12	0.77	0.52	0.17	0.78	0.43	0.17	0.8	0.27	0.12	0.82	0.08	0.21	0.74	0.03	0.19	NaN	NaN	NaN	0.85	0.82	0.53	0.82	0.69	0.57	0.79	0.54	0.54	0.79	0.46	0.56	0.89	0.32	0.61	0.93	0.13	0.57
1634	8.17	0.93	0.99	0.29	0.72	0.92	0.19	0.81	0.86	0.14	0.79	0.66	0.12	0.77	0.52	0.17	0.78	0.43	0.17	0.8	0.27	0.12	0.82	0.08	0.21	0.74	0.03	0.19	NaN	NaN	NaN	0.85	0.82	0.53	0.82	0.69	0.57	0.79	0.54	0.54	0.79	0.46	0.56	0.89	0.32	0.61	0.93	0.13	0.57
1635	8.175	0.93	0.99	0.29	0.71	0.92	0.19	0.81	0.86	0.14	0.79	0.66	0.12	0.77	0.52	0.17	0.77	0.43	0.17	0.79	0.27	0.12	0.82	0.08	0.21	0.74	0.03	0.19	NaN	NaN	NaN	0.85	0.82	0.53	0.82	0.69	0.57	0.79	0.54	0.54	0.79	0.46	0.56	0.89	0.32	0.61	0.92	0.13	0.57
1636	8.18	0.93	0.99	0.28	0.71	0.92	0.19	0.81	0.86	0.14	0.79	0.66	0.12	0.77	0.52	0.17	0.77	0.43	0.17	0.79	0.27	0.12	0.82	0.08	0.21	0.74	0.03	0.19	NaN	NaN	NaN	0.85	0.82	0.53	0.81	0.69	0.57	0.79	0.54	0.54	0.79	0.46	0.56	0.89	0.32	0.61	0.92	0.13	0.57
1637	8.185	0.93	0.99	0.28	0.71	0.92	0.18	0.81	0.86	0.14	0.79	0.66	0.12	0.77	0.52	0.17	0.77	0.43	0.17	0.79	0.27	0.12	0.82	0.08	0.21	0.74	0.03	0.19	NaN	NaN	NaN	0.85	0.82	0.53	0.81	0.69	0.57	0.79	0.54	0.54	0.79	0.46	0.56	0.88	0.32	0.61	0.92	0.13	0.57
1638	8.19	0.92	0.99	0.28	0.71	0.92	0.18	0.8	0.86	0.14	0.79	0.66	0.12	0.77	0.52	0.17	0.77	0.42	0.17	0.79	0.27	0.12	0.82	0.08	0.21	0.74	0.03	0.19	NaN	NaN	NaN	0.85	0.82	0.53	0.81	0.69	0.57	0.79	0.54	0.54	0.79	0.46	0.56	0.88	0.32	0.61	0.92	0.13	0.57
1639	8.195	0.92	0.99	0.28	0.71	0.92	0.18	0.8	0.86	0.14	0.79	0.66	0.12	0.77	0.52	0.17	0.77	0.42	0.17	0.79	0.27	0.12	0.82	0.08	0.21	0.74	0.03	0.19	NaN	NaN	NaN	0.85	0.82	0.53	0.81	0.69	0.57	0.79	0.54	0.54	0.78	0.46	0.56	0.88	0.32	0.61	0.92	0.13	0.57
1640	8.2	0.92	0.99	0.28	0.71	0.92	0.18	0.8	0.86	0.14	0.79	0.66	0.12	0.77	0.52	0.17	0.77	0.42	0.17	0.79	0.27	0.12	0.82	0.08	0.21	0.74	0.03	0.19	NaN	NaN	NaN	0.85	0.82	0.53	0.81	0.69	0.57	0.79	0.54	0.54	0.78	0.46	0.56	0.88	0.32	0.61	0.91	0.13	0.57
1641	8.205	0.92	0.99	0.28	0.71	0.92	0.18	0.8	0.86	0.14	0.78	0.66	0.12	0.77	0.52	0.17	0.77	0.42	0.17	0.79	0.27	0.12	0.82	0.08	0.21	0.74	0.03	0.19	NaN	NaN	NaN	0.85	0.82	0.52	0.81	0.69	0.57	0.79	0.54	0.54	0.78	0.46	0.56	0.88	0.32	0.61	0.91	0.13	0.57
1642	8.21	0.92	0.99	0.28	0.71	0.92	0.18	0.8	0.86	0.14	0.78	0.66	0.12	0.77	0.52	0.17	0.77	0.42	0.17	0.79	0.27	0.12	0.82	0.08	0.21	0.74	0.03	0.19	NaN	NaN	NaN	0.85	0.82	0.52	0.81	0.69	0.57	0.79	0.54	0.54	0.78	0.46	0.56	0.88	0.32	0.61	0.91	0.13	0.57
1643	8.215	0.92	0.99	0.28	0.7	0.92	0.18	0.8	0.86	0.14	0.78	0.66	0.12	0.77	0.52	0.17	0.77	0.42	0.17	0.79	0.27	0.12	0.82	0.08	0.21	0.74	0.03	0.19	NaN	NaN	NaN	0.85	0.82	0.52	0.81	0.69	0.57	0.78	0.54	0.54	0.78	0.46	0.56	0.87	0.32	0.61	0.9	0.13	0.57
1644	8.22	0.92	0.99	0.28	0.7	0.92	0.18	0.8	0.86	0.14	0.78	0.66	0.12	0.77	0.52	0.17	0.77	0.42	0.17	0.79	0.27	0.12	0.82	0.08	0.21	0.74	0.03	0.19	NaN	NaN	NaN	0.85	0.82	0.52	0.81	0.69	0.57	0.78	0.54	0.54	0.78	0.46	0.56	0.87	0.32	0.61	0.9	0.13	0.57
1645	8.225	0.92	0.99	0.28	0.7	0.92	0.18	0.79	0.86	0.14	0.78	0.66	0.12	0.77	0.52	0.17	0.77	0.42	0.17	0.79	0.27	0.12	0.82	0.08	0.21	0.74	0.03	0.19	NaN	NaN	NaN	0.85	0.82	0.52	0.81	0.69	0.57	0.78	0.54	0.54	0.78	0.46	0.56	0.87	0.32	0.61	0.9	0.12	0.57
1646	8.23	0.92	0.99	0.28	0.7	0.92	0.19	0.79	0.86	0.14	0.78	0.66	0.12	0.76	0.52	0.17	0.77	0.42	0.17	0.79	0.27	0.12	0.82	0.08	0.21	0.74	0.03	0.19	NaN	NaN	NaN	0.85	0.82	0.52	0.81	0.69	0.57	0.78	0.54	0.54	0.77	0.46	0.56	0.87	0.32	0.61	0.89	0.12	0.57
1647	8.235	0.92	0.99	0.28	0.7	0.92	0.19	0.79	0.86	0.14	0.78	0.66	0.12	0.76	0.52	0.17	0.77	0.42	0.17	0.79	0.27	0.12	0.82	0.08	0.21	0.74	0.03	0.19	NaN	NaN	NaN	0.84	0.82	0.52	0.81	0.69	0.57	0.78	0.55	0.54	0.77	0.47	0.56	0.86	0.32	0.61	0.89	0.12	0.57
1648	8.24	0.91	0.99	0.28	0.7	0.92	0.19	0.79	0.86	0.14	0.78	0.66	0.12	0.76	0.52	0.17	0.77	0.42	0.17	0.79	0.27	0.12	0.82	0.08	0.21	0.74	0.03	0.19	NaN	NaN	NaN	0.84	0.82	0.52	0.81	0.69	0.57	0.78	0.55	0.54	0.77	0.47	0.56	0.86	0.32	0.61	0.88	0.12	0.57
1649	8.245	0.91	0.99	0.28	0.7	0.92	0.19	0.79	0.86	0.14	0.78	0.66	0.12	0.76	0.52	0.17	0.77	0.42	0.17	0.79	0.27	0.12	0.82	0.08	0.21	0.74	0.03	0.19	NaN	NaN	NaN	0.84	0.82	0.52	0.8	0.69	0.57	0.78	0.55	0.54	0.77	0.47	0.56	0.86	0.32	0.61	0.88	0.12	0.57
1650	8.25	0.91	0.99	0.27	0.7	0.92	0.19	0.79	0.86	0.14	0.77	0.66	0.12	0.76	0.52	0.17	0.77	0.42	0.17	0.79	0.27	0.12	0.82	0.08	0.21	0.74	0.03	0.19	NaN	NaN	NaN	0.84	0.82	0.52	0.8	0.69	0.57	0.77	0.55	0.54	0.77	0.47	0.56	0.86	0.32	0.61	0.88	0.12	0.57
1651	8.255	0.91	0.99	0.27	0.7	0.92	0.19	0.79	0.86	0.14	0.77	0.66	0.12	0.76	0.52	0.17	0.77	0.42	0.17	0.79	0.27	0.12	0.82	0.08	0.21	0.74	0.03	0.19	NaN	NaN	NaN	0.84	0.82	0.52	0.8	0.69	0.57	0.77	0.55	0.54	0.76	0.47	0.56	0.85	0.32	0.61	0.87	0.12	0.57
1652	8.26	0.91	0.99	0.27	0.7	0.92	0.19	0.78	0.86	0.14	0.77	0.66	0.12	0.76	0.52	0.17	0.76	0.42	0.17	0.79	0.27	0.12	0.82	0.08	0.21	0.74	0.03	0.19	NaN	NaN	NaN	0.84	0.82	0.52	0.8	0.69	0.57	0.77	0.55	0.54	0.76	0.47	0.56	0.85	0.32	0.61	0.87	0.12	0.57
[truncated: 1,654 more rows]
[truncated: 27 more columns]
