# Supplementary material for: Associations between lower-limb muscle activation and knee flexion in post-stroke individuals: A study on the stance-to-swing phases of gait
Source: PLoS One. 2017 Sep 8;12(9):e0183865. doi: 10.1371/journal.pone.0183865 (PMC5590852; doi:10.1371/journal.pone.0183865)
Supplement: S1 Dataset — (ZIP) [file pone.0183865.s001.zip › S1_Dataset/Patient group/9/3/emg.csv]

Frame	Time	EMG Signal 1	EMG Signal 2	EMG Signal 3	EMG Signal 4	EMG Signal 5	EMG Signal 6	EMG Signal 7	EMG Signal 8
0	0	72.601	61.728	32.507	47.625	34.77	39.936	40.579	54.184
1	0.001	80.239	62.189	-2.879	82.754	31.742	37.455	81.439	43.899
2	0.002	43.363	52.421	1.157	100.859	31.621	33.805	52.048	38.851
3	0.003	36.482	33.955	-6.378	68.678	28.993	30.173	35.249	41.723
4	0.004	13.339	21.115	6.542	28.186	31.02	33.903	20.006	39.009
5	0.005	14.591	32.468	27.298	51.563	30.538	35.707	22.363	37.851
6	0.006	8.875	38.987	45.968	54.282	33.942	32.093	1.9	29.346
7	0.007	28.326	32.167	70.272	40.212	22.855	26.371	3.545	21.433
8	0.008	40.064	25.736	37.318	49.799	15.075	30.547	11.224	23.634
9	0.009	45.275	9.253	14.653	-3.322	2.852	29.708	29.4	28.393
10	0.01	26.754	24.547	16.407	17.11	-8.579	26.175	25.4	32.608
11	0.011	22.398	34.059	52.285	-4.455	-18.818	22.674	12.319	30.076
12	0.012	22.168	42.616	65.53	-12.034	-6.982	24.027	21.496	21.758
13	0.013	21.792	38.634	40.871	14.087	18.033	17.663	-8.971	19.234
14	0.014	24.345	38.386	43.14	-2.516	27.973	10.172	-56.253	5.352
15	0.015	32.364	28.505	52.644	37.254	36.777	14.332	-15.089	-8.476
16	0.016	31.502	19.471	47.675	85.763	32.446	17.743	44.493	10.621
17	0.017	35.488	21.292	36.725	77.82	22.899	10.351	116.486	46.01
18	0.018	34.468	13.479	20.964	33.96	14.153	14.599	85.586	89.959
19	0.019	19.712	10.741	-8.867	27.244	6.006	5.323	75.473	21.321
20	0.02	12.49	6.113	-6.733	21.023	6.986	-3.324	82.424	-42.601
21	0.021	24.866	5.207	-4.943	24.297	0.087	2.189	73.934	-68.371
22	0.022	28.839	4.36	-15.683	10.789	14.886	14.121	39.38	-32.768
23	0.023	18.381	-2.061	-19.791	36.058	15.973	18.74	7.988	53.424
24	0.024	24.63	-8.231	-28.727	-2.778	13.025	8.894	-31.666	111.814
25	0.025	35.982	-18.608	-18.458	-18.925	13.814	-0.154	-47.655	34.734
26	0.026	18.573	-0.467	-17.612	48.799	17.557	0.144	-80.445	-15.795
27	0.027	-2.067	12.316	-16.917	38.053	15.334	0.303	-77.188	-8.024
28	0.028	-26.712	8.508	1.212	46.19	5.632	2.82	-51.665	-17.208
29	0.029	-31.127	0.291	17.86	4.745	-10.822	-1.209	-49.221	-25.55
30	0.03	-29.68	-11.559	19.102	11.382	-9.452	-5.003	-21.778	-6.564
31	0.031	-23.353	-14.651	11.666	-9.218	-12.124	-6.613	34.244	10.727
32	0.032	-3.41	0.109	-2.86	20.512	-25.017	-8.152	123.227	-6.61
33	0.033	38.066	1.199	-15.96	3.438	-17.762	1.94	86.979	27.721
34	0.034	31.015	-5.6	-15.245	-22.251	-2.512	-3.411	32.101	13.354
35	0.035	2.351	-18.721	5.688	-54.772	-0.978	-8.322	-17.894	16.709
36	0.036	-23.742	4.216	51.992	-84.264	4.279	-7.773	-27.414	19.722
37	0.037	-20.199	6.691	31.304	-95.919	2.019	-7.183	-36.079	2.088
38	0.038	-16.991	9.033	12.405	-99.608	-3.08	-8.684	-43.896	-14.162
39	0.039	-14.095	16.663	28.194	-84.26	-7.755	-8.206	-24.393	-57.257
40	0.04	-18.061	18.55	32.613	-76.291	-4.473	-0.715	-6.574	-75.967
41	0.041	-34.327	11.01	-27.559	-38.041	-3.682	4.119	-12.415	-37.713
42	0.042	-37.591	4.107	-68.717	-32.852	-7.114	-3.005	-7.773	-2.884
43	0.043	-35.588	5.563	-47.124	-7.939	-16.312	-5.838	-12.534	10.319
44	0.044	-19.773	-14.232	-14.106	23.858	-15.421	-5.364	-41.851	5.942
45	0.045	-5.252	-53.131	-44.926	19.713	-12.568	-10.468	-60.89	-5.56
46	0.046	-11.385	-48.049	-72.959	8.418	-6.01	-16.698	-71.186	-50.501
47	0.047	-13.413	-13.14	-68.24	5.063	1.736	-11.283	-62.061	16.465
48	0.048	-12.128	-17.869	-54.911	-10.696	-5.781	-22.286	-19.576	-10.39
49	0.049	-13.701	-5.726	-51.021	-8.098	-1.081	-11.39	22.905	-2.374
50	0.05	-22.796	-24.744	-32.421	-15.702	-3.694	-12.852	39.285	-9.809
51	0.051	-16.845	-41.897	18.981	-8.719	-6.022	-3.962	34.276	-16.364
52	0.052	-9.543	-38.93	129.967	-19.389	-10.877	-14.814	20.788	1.854
53	0.053	1.194	-36.358	145.762	-9.788	-14.175	-13.482	16.73	-14.56
54	0.054	-0.288	-23.709	44.661	2.326	-12.443	-12.345	27.939	-9.482
55	0.055	8.481	-12.157	5.136	-18.508	-15.931	-4.044	17.851	-5.005
56	0.056	11.87	-10.084	-6.668	-32.75	-23.299	-9.281	-10.407	-0.961
57	0.057	-0.04	3.399	-17.478	-40.421	-22.338	-18.187	-21.647	-27.287
58	0.058	-23.906	8.536	-27.263	-5.537	-13.45	-14.715	-38.722	-37.391
59	0.059	-54.88	-5.883	-36.086	9.356	-12.311	-9.488	-73.241	-40.479
60	0.06	-50.827	-4.052	-60.418	32.025	-19.691	-16.267	-50.445	-32.147
61	0.061	-62.058	8.036	-38.287	11.249	-10.815	-8.329	-21.423	-19.353
62	0.062	-58.793	-3.114	-31.64	14.798	-7.752	-6.017	-17.78	15.702
63	0.063	-36.94	-22.004	-25.66	4.58	-4.287	-11.233	-7.715	-9.44
64	0.064	-34.262	-24.641	-53.469	-11.146	-5.257	-18.018	14.192	-22.963
65	0.065	-11.071	-45.845	-48.695	-2.957	-4.276	-10.092	11.461	-10.554
66	0.066	17.183	-20.372	-26.097	-15.795	8.902	-11.047	13.993	-6.792
67	0.067	28.403	-17.145	-13.874	-41.53	6.969	-6.191	-11.622	-9.944
68	0.068	52.21	-14.077	-25.236	9.874	12.182	3.479	-42.425	-12.91
69	0.069	86.679	-11.39	-15.31	-41.877	7.533	-8.338	-29.926	-32.596
70	0.07	63.835	-8.884	-12.384	-8.497	-14.148	-3.702	-25.396	-13.002
71	0.071	1.313	-15.822	-15.213	-14.619	-4.866	0.551	-36.598	4.696
72	0.072	-25.372	-5.128	-17.842	-31.234	-2.179	-3.124	-46.769	-21.114
73	0.073	-28.07	-9.926	12.447	44.317	0.325	-11.43	-50.145	-31.186
74	0.074	-36.196	-7.968	8.294	33.326	-20.775	2.517	-47.599	9.731
75	0.075	-43.56	-20.152	-3.016	3.546	-29.097	-11.029	-29.908	15.253
76	0.076	-36.998	-21.688	0.207	-41.358	-21.55	-19.753	-27.71	10.228
77	0.077	-31.048	-17.403	22.015	-82.111	-42.654	-11.821	4.073	-12.636
78	0.078	-58.788	-5.562	2.233	-0.744	-22.928	-4.662	72.678	-25.025
79	0.079	-43.769	2.384	-21.013	-33.387	-5.146	-3.483	62.738	-13.792
80	0.08	-21.023	3.744	-4.585	-30.087	6.433	-14.303	-18.033	-10.494
81	0.081	-25.151	7.421	-20.259	-0.604	4.276	-33.071	-28.894	17.79
82	0.082	-13.988	-8.249	-34.401	8.175	13.932	-9.845	20.465	51.864
83	0.083	-3.938	-1.866	-47.21	-32.593	-8.937	-6.743	83.049	19.955
84	0.084	-6.986	-11.549	-68.351	48.783	0.338	-15.042	58.663	-34.163
85	0.085	-4.225	-16.813	-31.464	-27.168	-7.982	-12.52	51.252	-26.745
86	0.086	19.009	-15.341	34.072	-17.362	-5.47	-10.197	4.345	-33.276
87	0.087	15.889	-19.646	25.144	-8.567	-26.581	-8.056	-26.112	-15.056
88	0.088	-3.862	-26.047	16.976	-33.008	-23.902	-9.961	-20.816	-20.432
89	0.089	-42.351	-32.029	9.556	18.591	-11.173	-15.167	-36.029	14.823
90	0.09	-58.78	-31.067	2.909	-28.256	-4.234	-23.089	32.569	-8.023
91	0.091	-33.598	-32.061	-3.161	-22.244	-6.376	-21.721	22.649	-20.405
92	0.092	-20.045	-18.93	-8.674	16.53	-12.19	-15.314	-22.024	-24.009
93	0.093	-32.455	-9.259	16.404	-48.998	-6.983	0.375	-13.872	-13.859
94	0.094	-36.168	-17.964	20.821	-57.803	-5.438	-1.738	-6.537	-10.724
95	0.095	-32.904	-19.483	-16.745	-33.369	-4.064	-3.656	-13.143	-13.377
96	0.096	-23.592	-3.542	-21.83	-11.258	-5.189	-5.377	-43.545	-20.833
97	0.097	-3.82	-1.315	-63.116	22.25	-3.979	-6.907	-71.263	-23.109
98	0.098	-6.308	0.691	-57.752	52.667	-4.91	-8.234	-36.058	-20.888
99	0.099	5.36	27.07	-22.573	13.951	-17.682	-7.055	-31.547	-18.872
100	0.1	3.298	23.501	-18.16	28.925	-22.895	-8.196	-27.428	-10.089
101	0.101	5.291	20.324	-14.096	60.62	-11.846	-7.205	-31.014	-17.945
102	0.102	14.044	11.103	-17.703	72.759	-16.104	-2.341	-13.862	-25.041
103	0.103	28.433	-14.389	-7.48	15.81	-12.413	-3.098	-10.646	-26.18
104	0.104	14.999	-65.851	-16.629	7.552	-13.558	-3.857	-13.246	-8.15
105	0.105	-11.241	-43.766	-30.742	0.209	-3.875	-10.428	-25.961	25.384
106	0.106	0.074	-23.78	-33.265	-6.366	-7.555	-18.335	-23.554	2.624
107	0.107	-16.869	-5.513	-59.042	-12.326	-8.73	-13.09	8.421	23.408
108	0.108	-45.071	-0.017	-69.176	26.409	-5.643	-17.915	31.275	-18.149
109	0.109	-33.811	-4.971	-47.404	-49.187	-6.609	-11.895	10.487	-12.685
110	0.11	-43.862	8.629	-44.767	-103.258	-7.383	-19.224	-23.778	-17.652
111	0.111	-21.958	21.077	-11.348	-53.787	-1.762	-8.369	-10.369	-22.032
112	0.112	-24.619	17.478	57.331	-26.997	1.766	-21.313	-31.12	-17.893
113	0.113	-6.763	7.484	106.671	-83.756	5.106	-5.421	-72.763	-21.48
114	0.114	-4.401	-8.158	169.156	-16.881	-3.722	-11.795	-34.122	-24.709
115	0.115	-23.519	-45.092	112.217	-43.501	-7.326	-21.48	-19.041	-71.693
116	0.116	-20.936	-50.116	15.792	-67.761	-3.785	-19.729	-60.279	-78.199
117	0.117	-23.167	-63.65	-23.682	-15.989	-2.764	-2.301	-43.843	-35.543
118	0.118	-37.98	-59.566	-35.446	-49.36	-17.446	4.675	-38.842	47.73
119	0.119	-20.47	-55.849	-24.559	-30.973	-19.562	-5.955	-25.296	131.15
120	0.12	-18.027	-72.842	-54.089	-14.421	-13.753	-11.758	12.288	33.472
121	0.121	-32.84	-69.707	-45.09	20.891	-5.044	-9.993	88.039	-5.902
122	0.122	-19.274	-44.128	-53.153	-29.377	-3.484	-11.521	164.017	-17.604
123	0.123	-17.549	-20.291	-45.773	17.535	-10.624	-7.253	16.114	-28.448
124	0.124	-3.248	-4.58	-39.134	-0.483	-16.968	-6.091	-47.228	-18.595
125	0.125	6.41	-7.243	-33.087	16.197	-15.778	-0.078	-27.969	-9.634
126	0.126	11.628	0.341	-27.634	-8.793	-6.071	-9.755	-10.417	-17.758
127	0.127	6.996	2.693	-32.623	-22.205	-7.198	-8.601	-26.166	-25.142
128	0.128	-0.144	17.645	-28.107	-1.364	-8.332	-21.758	-11.781	-31.735
129	0.129	14.186	11.885	-15.649	10.064	-9.26	-19.998	1.478	-25.708
130	0.13	-3.176	6.712	-34.334	-27.593	-8.25	-8.962	-10.31	-20.287
131	0.131	3.886	2.118	-24.176	-32.568	-12.467	-7.602	0.428	4.881
132	0.132	-19.437	18.019	-14.841	-0.563	-6.834	-8.768	-9.488	-17.919
133	0.133	-41.205	15.886	-12.114	-29.55	-10.297	-14.751	-0.54	-30.235
134	0.134	-49.448	29.441	16.231	-40.74	-9.72	-5.054	-8.593	-33.891
135	0.135	-31.605	41.641	20.016	-57.654	-4.298	-3.896	-30.651	-16.905
136	0.136	-15.334	24.239	3.144	-10.6	6.545	-12.212	-24.139	-1.273
137	0.137	-17.431	-10.76	-12.333	-30.513	11.195	-24.018	18.328	-26.876
138	0.138	-34.829	-35.884	-9.413	12.087	12.538	-12.99	12.789	-23.613
139	0.139	-23.202	-13.011	-1.664	-4.376	-7.008	-5.83	17.714	-7.939
140	0.14	-21.087	-0.601	-3.888	0.69	-15.31	-2.155	-14.315	-16.207
141	0.141	-11.447	-11.831	-27.358	-3.717	-17.791	-8.162	-76.875	-28.959
142	0.142	14.897	-35.628	-49.314	0.412	-10.79	-9.138	-50.244	-7.871
143	0.143	26.167	-38.71	-46.627	4.186	-25.674	-13.977	-9.716	34.66
144	0.144	22.929	-64.225	-18.377	55.704	-35.33	-13.2	-17.126	4.238
145	0.145	-11.431	-101.938	-7.162	33.671	-37.055	-18.804	-23.675	-34.525
146	0.146	-24.887	-86.792	-3.891	27.201	-35.503	-16.863	6.736	-19.514
147	0.147	-20.752	-18.016	5.386	9.134	-13.827	-17.438	1.323	-6.06
148	0.148	-39.509	-8.108	13.66	25.746	8.047	-13.375	-23.875	-18.508
149	0.149	-42.818	-34.8	16.172	101.549	-0.274	-5.445	8.048	-7.327
150	0.15	-33.482	-42.889	-0.036	155.801	-7.833	-8.934	-20.972	-17.434
151	0.151	-13.694	-5.899	-23.385	126.172	3.757	-5.84	-54.998	-8.185
152	0.152	-26.392	14.058	-32.599	81.423	-11.162	-6.812	-59.42	34.339
153	0.153	-52.039	44.507	-35.222	-24.451	-13.111	-4.3	-46.972	3.947
154	0.154	-21.009	39.151	-22.36	-125.52	-0.915	-0.245	2.267	-12.478
155	0.155	-25.036	14	-33.921	-112.362	3.729	-11.089	-31.136	-27.546
156	0.156	-21.354	-8.822	-10.423	-124.216	7.988	-9.55	-12.916	-23.019
157	0.157	-4.33	-4.761	11.521	-91.723	4.302	-10.919	3.569	-18.919
158	0.158	-7.471	-8.439	25.689	-81.884	0.81	-12.086	69.281	-15.181
159	0.159	-4.809	-5.164	2.439	-90.796	1.786	-10.931	131.922	-25.278
160	0.16	-12.358	-14.448	-13.341	-66.438	-10.989	-9.97	75.105	-16.156
161	0.161	-19.328	-22.731	-16.078	-44.42	-30.351	-9.008	8.382	-7.946
162	0.162	-8.67	-25.227	-13.533	-77.896	-27.846	-8.235	-0.446	-0.474
163	0.163	20.376	-8.961	7.671	-47.454	-39.452	-5.92	23.987	-2.854
164	0.164	16.312	-6.827	5.075	-31.013	-33.061	4.933	-12.957	-0.77
165	0.165	5.056	-1.041	17.982	-45.975	-15.661	-6.088	-19.492	-18.216
166	0.166	-5.056	11.127	-7.723	-23.036	-4.087	-10.337	-25.411	-20.578
167	0.167	-8.181	3.226	-24.831	-35.327	10.777	-6.648	-30.765	-5.684
168	0.168	-10.892	-15.475	-34.223	-53.966	16.545	-7.793	-65.851	23.389
169	0.169	-28.699	-12.891	-42.654	-2.428	11.288	-10.876	-70.161	-30.686
170	0.17	-35.626	-15.146	-45.253	34.628	-6.149	-23.652	-82.408	-52.608
171	0.171	-29.219	-17.218	-14.946	54.608	-8.47	-18.442	-93.478	-32.651
172	0.172	-15.655	-11.323	14.064	12.105	-14.86	-13.806	-96.619	34.454
173	0.173	-10.414	-19.902	2.824	-15.486	-28.413	-12.466	-62.043	25.531
174	0.174	-11.929	-27.65	-0.473	-70.855	-26.678	-13.642	-11.749	-15.16
175	0.175	-19.058	-26.098	-3.592	-33.717	-25.138	-12.492	-18.384	21.78
176	0.176	-22.715	-19.546	-11.95	-26.996	-15.094	-11.521	-0.223	28.37
177	0.177	-16.685	-30.24	-19.51	-32.944	-16.268	-12.503	60.723	-14.217
178	0.178	-19.759	-17.143	-40.589	-16.458	-5.442	-18.521	52.584	-52.938
179	0.179	-34.453	-18.768	-60.29	59.327	4.6	-7.891	74.667	-17.692
180	0.18	-40.814	-20.199	-42.429	70.263	8.251	-15.064	81.299	-22.074
181	0.181	-34.997	-7.143	-7.373	60.5	14.237	-16.233	14.171	-26.085
182	0.182	-26.282	5.124	7.784	69.56	11.148	-12.755	-30.493	-37.302
183	0.183	-2.505	-5.824	-51.749	29.105	6.331	-13.711	-22.364	-27.293
184	0.184	21.259	-15.843	-59.803	7.117	2.08	-0.93	-0.321	-11.634
185	0.185	30.516	-24.718	-52.374	13.745	-10.122	-6.151	33.16	-3.291
186	0.186	16.379	-30.683	-32.351	19.709	-8.393	-1.505	15.009	4.31
187	0.187	8.834	-31.648	-50.481	14.356	-9.945	-0.162	-1.429	-7.237
188	0.188	-12.262	-30.718	-45.029	19.503	-14.215	-6.559	-6.487	-30.575
189	0.189	-14.995	-17.612	30.664	6.064	-17.908	-10.038	-20.079	-46.147
190	0.19	-2.256	11.381	128.395	-39.744	-23.934	-9.068	-7.711	-31.911
191	0.191	-28.026	-1.038	115.259	-45.655	-22.997	-6.153	-4.047	-14.012
192	0.192	-31.306	2.59	31.923	-40.164	-12.204	-6.922	-7.381	16.401
193	0.193	-40.571	-7.522	21.135	-35.123	-10.886	-1.304	-41.874	12.367
194	0.194	-60.291	-10.659	11.309	-21.578	-7.254	-12.135	-92.243	23.678
195	0.195	-47.517	-30.469	-15.345	-59.026	1.028	-13.687	-72.364	33.782
196	0.196	-17.156	-33.081	-23.362	-43.943	-2.099	-15.056	-54.226	24.487
197	0.197	37.005	-2.77	-15.894	-48.409	-6.945	-11.386	-15.505	-6.649
198	0.198	44.331	9.586	-35.794	-10.919	-7.708	-10.238	-0.339	-18.977
199	0.199	-16.267	-1.648	-41.865	4.143	-6.886	-9.262	-4.681	-15.255
200	0.2	-24.418	-4.958	-47.364	63.767	-2.012	-14.076	-16.849	-11.913
201	0.201	-46.467	-14.262	-42.342	71.939	1.307	-11.548	-5.49	-8.802
202	0.202	-53.014	-56.834	-46.809	20.218	-6.394	-9.214	-15.493	-45.747
203	0.203	-22.595	-62.826	-34.427	-13.342	-18.18	-8.629	-24.774	-60.789
204	0.204	-17.156	-35.143	-8.115	-56.134	-13.52	-11.923	-16.469	-37.947
205	0.205	-12.049	-9.993	-39.106	-17.643	-9.251	-14.828	16.943	-50.359
206	0.206	1.613	21.901	-26.725	-42.981	-5.554	-13.48	12.363	-31.592
207	0.207	14.114	25.922	-7.885	-29.556	-9.025	-14.835	-25.198	-34.851
208	0.208	-4.58	29.541	43.681	-17.301	-20.827	-14.442	-30.185	12.226
209	0.209	-28.378	-1.493	110.51	-51.455	-12.896	-8.442	-7.345	113.122
210	0.21	-25.284	-22.278	29.836	-47.057	-8.636	-12.704	-3.224	40.977
211	0.211	-16.955	-3.588	-2.657	-26.367	-4.982	-7.098	-14.463	1.542
212	0.212	-19.497	-6.945	-32.253	-37.57	-18.18	-10.596	-4.5	-10.263
213	0.213	6.167	-16.305	-23.336	-6.591	-16.473	-16.602	-1.553	-21.1
214	0.214	23.144	-8.048	-31.429	-60.728	-5.48	-15.845	12.464	-30.991
215	0.215	13.825	-25.923	-24.023	-38.611	4.544	-17.775	-5.42	-39.884
216	0.216	-5.946	-61.015	-17.392	-32.071	3.338	-14.488	-17.069	-48.014
217	0.217	-29.194	-76.168	-23.381	-13.858	-0.172	-5.608	-49.025	-40.655
218	0.218	-32.322	-44.304	-17.974	24.86	-16.221	-1.941	-35.519	-34.05
219	0.219	-46.475	-23.667	-22.995	9.808	-23.156	-0.805	-14.896	-15.835
220	0.22	-23.28	-12.512	-36.568	51.097	-29.521	2.256	-3.799	-10.448
221	0.221	-26.414	-22.665	-57.294	34.838	-15.968	-4.562	33.768	14.667
222	0.222	-12.322	-25.868	-46.015	-20.478	-10.747	-2.08	58.782	-17.281
223	0.223	-25.105	-45.693	-28.884	-57.306	-15.409	-1.334	35.841	3.466
224	0.224	-13.484	-38.225	-0.54	-63.801	-14.076	-6.181	6.791	-7.698
225	0.225	-2.83	-12.586	18.278	-21.187	-2.282	-16.263	3.127	-24.741
226	0.226	-16.377	4.379	1.274	28.747	-0.745	-9.142	-0.142	-9.101
227	0.227	-18.148	7.428	-20.576	22.193	-5.006	-5.493	-15.778	-6.437
228	0.228	-19.743	15.67	-28.882	-32.747	1.37	-18.676	-29.802	-34.773
229	0.229	-21.189	-2.207	-26.371	-10.681	2.52	-13.489	-42.502	-53.643
230	0.23	-24.953	4.715	-10.133	-44.08	-9.304	-8.87	-26.179	-22.715
231	0.231	-16.69	2.543	-25.054	-74.383	-26.754	-10.256	-28.278	31.424
232	0.232	-7.048	-3.322	-23.103	-57.928	-29.103	-24.603	-3.15	53.425
233	0.233	-8.225	12.488	-17.809	17.705	-14.248	-22.698	13.814	6.526
234	0.234	-14.231	18.831	-0.378	28.433	-0.758	-10.534	-14.494	-23.92
235	0.235	-13.237	1.36	-16.607	77.634	4.415	-9.009	-56.15	-29.425
236	0.236	-10.317	-1.023	-10.179	15.006	-0.283	-4.777	-17.473	-24.445
237	0.237	-9.588	-3.216	-0.517	-42.009	3.923	-13.701	38.032	-47.306
238	0.238	-2.293	-9.077	8.161	-5.239	0.205	-14.887	30.61	-51.399
239	0.239	12.343	-7.373	25.577	14.441	-8.154	-7.563	-2.961	-32.702
240	0.24	5.904	-5.825	-4.746	-16.129	-9.147	-14.369	-33.429	-22.726
241	0.241	-23.168	-7.147	-58.885	-10.95	1.658	-13.634	-38.892	24.235
242	0.242	-19.168	-24.187	-36.823	34.277	0.275	-14.445	-3.701	30.815
243	0.243	-15.561	-26.514	-16.952	27.993	-3.439	-16.417	28.201	0.485
244	0.244	-12.357	-11.639	1.187	-33.222	-9.458	-6.386	15.77	5.942
245	0.245	-21.728	-5.844	-37.575	23.419	-12.573	-2.167	4.463	10.932
246	0.246	-24.5	-0.645	-32.623	1.094	-21.485	-5.874	-33.341	-2.655
247	0.247	-16.986	13.647	35.988	7.495	-15.495	-2.417	-78.876	-23.37
248	0.248	-28.586	-7.657	104.949	-10.951	-29.448	-16.375	-109.286	-19.734
249	0.249	-22.2	-21.779	78.058	-16.608	-23.651	-22.206	-147.972	-16.54
250	0.25	-35.793	-29.321	-11.712	-31.913	-21.912	-13.517	-72.271	5.189
251	0.251	-30.633	-17.716	-23.672	-9.244	-20.354	-11.998	-18.041	2.401
252	0.252	-35.359	-15.6	-34.641	-38.468	-13.198	-7.769	31.364	-5.192
253	0.253	-31.167	-9.814	-24.858	-4.66	-9.531	-1.407	58.128	1.755
254	0.254	-43.017	-18.547	1.805	-55.153	1.293	-4.924	115.065	8.098
255	0.255	-66.888	-23.182	-22.611	-35.352	-5.871	-10.179	107.751	-20.926
256	0.256	-49.91	-38.996	-59.638	-53.755	-2.192	-15.052	6.973	-41.639
257	0.257	-2.934	-24.03	-53.08	7.044	-1.424	-19.725	-36.127	-45.308
258	0.258	43.839	-18.179	-22.703	-1.267	-2.601	-13.752	29.723	-48.59
259	0.259	37.742	-12.908	-17.272	-23.512	-9.976	-8.162	-5.838	-26.657
260	0.26	9.956	-17.554	-22.285	-17.155	0.844	-7.587	-16.621	-18.203
261	0.261	24.955	-33.456	-17.972	-23.322	-0.528	-1.602	-6.725	20.317
262	0.262	56.827	-27.074	-14.041	-28.891	0.621	-8.964	19.935	14.883
263	0.263	36.084	-17.389	-17.797	-23.878	-0.55	-2.185	-4.516	19.903
264	0.264	-5.534	-12.178	-34.91	-10.268	6.805	-15.34	-56.258	-12.006
265	0.265	-22.014	-16.825	-25.687	52.224	21.521	-17.274	-78.757	-18.201
266	0.266	-37.15	-15.496	-11.595	7.568	6.631	-5.078	-72.21	-22.312
267	0.267	-32.772	-16.71	-4.068	-0.538	-22.395	-12.994	-41.822	-25.993
268	0.268	-37.134	-27.001	-25.21	-37.391	-34.783	-2.918	-14.149	-8.965
269	0.269	-41.306	-21.001	5.81	-17.368	-31.116	0.764	31.379	-5.842
270	0.27	-30.214	-4.904	1.483	-96.688	-27.852	-2.716	61.865	-8.488
271	0.271	-20.281	6.742	-32.696	-107.415	-18.59	-5.808	34.318	-10.942
272	0.272	-29.693	-8.111	-46.284	-58.013	-10.274	-8.711	9.278	-13.179
273	0.273	-38.092	-17.738	-42.194	-31.313	-12.778	-21.872	-22.528	-45.079
274	0.274	-35.624	-1.857	-8.083	-23.222	-15.077	-12.2	-10.08	-13.124
275	0.275	-28.698	-25.255	2.056	36.143	-8.654	3.675	-21.282	24.463
276	0.276	-5.32	-28.302	-2.311	14.044	-6.67	-6.971	-24.495	19.421
277	0.277	10.286	-2.709	-6.317	7.528	-1.411	-12.767	-40.078	5.895
278	0.278	35.75	0.606	-2.64	25.779	3.256	-4.051	-31.727	-6.45
279	0.279	11.81	-21.24	0.601	-1.91	10.439	-8.69	-24.149	-25.189
280	0.28	-16.576	-18.502	16.235	-17.136	14.142	-10.026	-7.871	-15.106
281	0.281	-27.881	4.768	7.889	14.781	3.32	-13.681	-18.583	-5.772
282	0.282	-31.215	7.878	-30.657	27.118	7.586	-7.662	-16.819	-8.435
283	0.283	-21.931	-17.678	-25.223	30.797	3.909	-10.733	-15.171	-0.776
284	0.284	-36.044	-14.367	-30.219	27.638	-9.235	-7.8	-0.973	24.997
285	0.285	-28.502	-11.261	-25.718	-6.753	-17.91	-12.019	0.77	-5.969
286	0.286	1.861	-8.566	36.824	-11.111	-16.334	-12.754	-11.601	-26.689
287	0.287	-2.222	-11.1	27.999	34.879	-23.474	-12.14	-0.656	-30.382
288	0.288	-13.494	-18.108	3.678	65.348	-24.614	-14.044	12.294	-6.593
289	0.289	-30.56	-33.058	-3.597	-17.761	-30.592	-13.443	-3.599	-3.538
290	0.29	-27.495	-35.033	43.364	-5.832	-20.909	-7.603	-22.741	-6.246
291	0.291	-24.808	-8.755	25.287	5.162	-17.228	-8.34	-25.247	-44.713
292	0.292	-17.302	-12.472	-13.391	34.949	0.779	-10.234	-22.993	-61.099
293	0.293	-5.723	-2.457	-38.499	8.401	-11.98	-10.788	-25.199	-45.952
294	0.294	-16.368	-18.168	-42.885	16.547	-9.645	-13.664	-11.678	22.778
295	0.295	-14.423	-15.485	-38.765	-5.491	-11.763	-19.43	7.665	12.981
296	0.296	-12.695	-7.95	-27.532	-52.273	-13.69	-18.613	20.453	-31.658
297	0.297	-17.34	3.633	10.222	14.968	-8.464	-15.087	22.726	-23.5
298	0.298	-15.973	-11.293	35.47	23.953	-16.386	-11.763	-9.267	13.403
299	0.299	-27.788	-21.016	12.791	-0.401	-17.722	-13.476	-22.877	46.846
300	0.3	-13.475	-12.368	0.501	-7.854	-21.363	-7.636	-35.328	-8.129
301	0.301	-11.546	-13.95	-10.711	-1.274	-5.653	-5.277	-31.571	-30.179
302	0.302	-20.252	-29.821	-41.671	-7.195	-7.752	-7.172	-34.705	-63.678
303	0.303	-9.223	-14.943	-54.075	-90.433	-9.646	0.22	-18.838	-33.32
304	0.304	9.559	-13.02	-35.325	-126.088	-11.344	-6.506	-10.331	-38.758
305	0.305	-3.198	-28.927	-25.275	-6.744	-9.75	-3.954	2.614	-23.7
306	0.306	-0.865	-14.071	-40.971	-54.388	0.346	-7.979	-13.498	-10.229
307	0.307	5.569	-4.436	-32.669	-11.25	4.057	-8.522	-32.643	-6.236
308	0.308	11.473	-13.164	-14.813	1.911	0.616	-10.432	-25.17	-17.514
309	0.309	-0.588	-2.141	6.374	13.763	3.751	-16.976	-8.98	-14.264
310	0.31	-11.504	5.009	49.067	-18.726	4.754	-10.941	14.353	13.976
311	0.311	-33.096	-6.789	6.591	-8.799	0.523	-11.685	55.098	-4.817
312	0.312	-48.677	-21.112	-54.271	-107.294	-10.117	-22.49	60.45	-14.883
313	0.313	-45.854	-7.566	-29.756	-120.494	-14.371	-20.904	45.315	-43.129
314	0.314	-17.523	-12.77	-36.985	-60.878	-10.686	-13.701	22.416	-16.804
315	0.315	-21.172	-4.812	-43.494	-71.718	-7.196	-12.51	-15.213	20.928
316	0.316	-11.091	-3.438	-37.436	-22.326	-4.096	-18.486	-50.535	-14.328
317	0.317	-1.785	-17.739	-9.695	-67.028	-5.07	-4.529	-55.047	-0.836
318	0.318	0.95	-11.914	66.075	-10.124	-9.357	1.293	-67.436	-13.278
319	0.319	13.738	-20.631	142.003	26.775	1.261	-0.423	-78.59	-24.529
320	0.32	25.366	-12.675	-5.911	-20.116	-0.115	-1.945	-75.231	-14.468
321	0.321	10.484	-31.406	-69.29	10.173	-6.514	-6.182	-34.332	-17.551
322	0.322	-18.51	-28.851	-88.399	15.485	-14.833	-5.001	-28.898	2.217
323	0.323	-47.49	-7.731	-70.924	20.467	-24.496	-3.835	-3.75	20.029
324	0.324	-36.206	-5.025	-54.993	33.949	-28.157	-15.644	0.687	-10.386
325	0.325	-26.106	-12.559	-40.604	54.578	-24.66	-14.091	-45.169	18.655
326	0.326	-10.374	-5.59	-27.435	-2.11	-10.706	-15.421	-51.18	-0.077
327	0.327	-1.956	5.072	8.039	-10.248	-4.872	-9.015	-1.247	-17.096
328	0.328	36.659	-0.691	40.471	11.728	-3.101	-15.01	-7.829	-26.408
329	0.329	20.334	-26.984	30.566	112.469	-7.719	-18.097	-1.804	-18.109
330	0.33	-25.038	-38.206	21.605	-17.707	-9.034	-13.252	81.466	-10.574
331	0.331	-43.147	-14.395	13.448	-0.447	-12.676	-10.739	141.146	19.777
332	0.332	-59.517	-5.066	-23.552	-16.492	-1.835	-21.385	65.333	-34.454
333	0.333	-64.464	-24.746	-30.175	-59.86	-3.197	-17.124	75.302	-12.404
334	0.334	-41.54	-17.176	-24.193	5.651	-9.584	-10.751	84.361	-5.834
335	0.335	-20.776	-14.831	-18.807	-6.4	-3.605	-9.592	27.593	0.219
336	0.336	-17.052	-16.927	-44.023	-82.517	-4.598	-2.236	-24.031	5.677
337	0.337	6.812	-3.357	-21.191	-72.847	-5.613	-7.072	-43.93	-9.397
338	0.338	-2.41	-5.101	-25.289	-46.26	-11.653	0.863	-49.885	13.397
339	0.339	0.346	-13.035	-51.681	-38.309	-6.078	-6.498	-99.782	-7.434
340	0.34	-17.421	-11.673	-55.041	-75.517	-5.524	-13.277	-93.224	-33.789
341	0.341	-19.688	-15.321	-8.047	-69.106	-3.598	-14.052	-13.991	-16.753
342	0.342	-17.477	-18.776	-1.505	-14.274	-11.35	-1.85	18.489	-13.629
343	0.343	-34.782	-26.15	4.428	81.917	-14.444	-3.584	-11.107	-21.895
344	0.344	-32.339	-17.223	20.76	15.89	-15.425	-8.22	-37.751	-55.308
345	0.345	-13.076	-23.179	25.684	27.482	-12.907	-9.563	-62.084	-41.631
346	0.346	-20.496	-7.08	21.155	-26.948	-10.575	-13.246	-25.108	-20.928
347	0.347	-18.019	-4.729	0.396	-17.362	-12.497	-4.916	-31.715	35.764
348	0.348	-2.987	-6.829	-25.96	9.169	-22.554	-12.267	-25.716	11.451
349	0.349	2.897	-4.877	-15.914	98.567	-23.909	-17.097	-20.363	-10.513
350	0.35	-5.776	-27.668	-19.059	-9.064	-15.009	-11.086	-55.747	-16.93
351	0.351	-4.185	-36.879	-16.428	-52.454	-6.695	-11.868	-60.406	1.302
352	0.352	0.121	-11.249	1.301	13.14	-9.788	-8.38	-48.17	-4.151
353	0.353	-3.519	-14.501	12.839	48.607	-8.83	-13.021	-29.505	-9.241
354	0.354	-11.798	1.224	19.166	15.84	-4.575	-7.592	1.377	4.298
355	0.355	-14.853	4.011	1.728	5.57	-2.241	-15.528	-11.057	8.37
356	0.356	-21.597	-8.716	-19.377	-21.255	-4.149	-16.508	7.673	-10.401
357	0.357	-24.07	-10.99	-56.381	3.014	-12.823	-7.615	45.321	-20.44
358	0.358	-23.242	-13.072	-51.328	-48.64	-11.636	-11.108	70.434	-23.472
359	0.359	-23.737	-7.229	-55.746	-41.973	-14.71	-8.022	38.519	-20.699
360	0.36	-24.242	-23.082	-35.065	-60.165	0.02	-5.136	26.21	-7.857
361	0.361	-24.761	-20.942	-23.819	-21.425	10.682	-5.916	7.579	-0.836
362	0.362	-26.072	-11.235	-40.871	13.851	4.874	-18.113	-2.34	-24.243
363	0.363	-18.678	-19.944	-31.645	-27.353	-3.856	-16.38	-5.321	-21.088
364	0.364	-11.264	-15.285	5.313	-10.777	-2.333	-14.83	-19.448	-35.161
365	0.365	-12.155	-13.901	20.384	-15.602	1.896	-10.568	-6.787	-11.904
366	0.366	-14.611	-12.696	15.932	-28.828	-7.015	-1.661	-18.478	3.778
367	0.367	-10.482	-11.519	-13.059	-40.938	-10.464	-5.138	-29.216	1.043
368	0.368	0.431	4.518	-1.753	-6.596	-15.663	-8.228	-58.318	-11.753
369	0.369	2.034	-16.582	-39.383	-1.806	-10.79	-9.183	-20.851	-28.006
370	0.37	9.229	-19.31	-14.156	-22.151	-9.979	-9.948	-5.816	-38.634
371	0.371	2.87	-11.792	-0.698	-3.102	-12.267	-14.008	-1.394	-44.39
372	0.372	-15.122	-14.154	-13.163	-6.165	-14.188	-4.534	-5.46	-21.501
373	0.373	-22.697	0.736	-9.514	22.386	-16.113	-8.219	-24.207	-5.753
374	0.374	2.983	-5.051	7.53	26.342	-13.219	-7.066	-27.418	-13.998
375	0.375	-7.105	-13.728	48.396	-24.851	-12.856	-14.436	-11.67	-11.445
376	0.376	-22.779	-24.745	131.652	-31.889	-17.323	-19.291	-19.978	0.224
377	0.377	-20.035	-23.365	48.292	15.179	-14.419	-9.632	-17.449	10.868
378	0.378	-27.542	-9.018	-5.811	9.493	-10.944	-8.481	-24.363	-2.747
379	0.379	-34.452	-7.057	4.176	4.458	-18.301	-11.967	-30.713	-22.135
380	0.38	-32.303	-8.798	-22.446	9.894	-15.211	-4.619	-28.733	6.112
381	0.381	-30.396	-19.856	-30.462	33.044	-0.496	-9.458	-12.723	17.343
382	0.382	-28.68	-35.735	-52.42	45.658	5.893	-10.228	-44.485	-13.585
383	0.383	-17.651	-20.824	-58.913	80.003	-7.644	0.407	-76.371	-9.536
384	0.384	1.185	-15.004	-40.648	11.576	-2.406	-9.659	-30.438	-43.592
385	0.385	14.039	-20.182	-12.896	-17.619	-3.938	-16.038	36.783	-48.035
386	0.386	16.41	-9.115	-17.894	-61.933	14.854	-14.872	27.875	-35.642
387	0.387	-2.747	6.784	-13.487	-85.999	2.095	-11.76	19.742	21.059
388	0.388	-0.218	-3.814	-9.553	-18.906	-0.224	-6.918	27.047	94.38
389	0.389	-7.193	-17.346	-20.943	-27.437	-10.872	-7.681	46.877	5.521
390	0.39	-17.839	-29.523	-24.318	-67.763	-12.811	-8.462	89.182	-30.144
391	0.391	-35.302	-5.722	-40.025	-74.851	-7.578	-17.953	5.815	-62.753
392	0.392	-46.968	25.228	-42.738	-0.63	-6.041	-16.789	-29.786	-72.675
393	0.393	-40.61	-12.331	-9.247	9.594	-4.7	-15.616	-62.307	-45.961
394	0.394	-30.936	-37.484	-13.673	1.079	-16.502	-18.705	-32.697	-37.843
395	0.395	-43.123	-23.908	-25.984	9.585	-21.152	-5.938	11.981	58.517
396	0.396	-57.43	-11.523	-29.568	17.281	-22.502	-14.662	36.318	19.007
397	0.397	-32.285	-7.839	-12.409	-15.952	-10.685	-6.748	-0.686	-40.626
398	0.398	12.368	-11.108	-15.404	14.644	-9.113	-8.109	19.206	-29.73
399	0.399	30.481	-39.341	-12.659	9.458	-7.738	-11.795	74.173	-59.339
400	0.4	25.024	-50.552	0.11	14.786	-4.045	6.196	81.533	3.096
401	0.401	9.897	-47.27	-11.581	1.402	-2.861	-6.575	20.918	43.622
402	0.402	5.435	-12.816	-26.59	-44.385	2.394	-8.897	-19.727	36.179
403	0.403	1.346	-8.328	-32.426	10.697	-6.493	-11.019	-27.031	16.174
404	0.404	5	-29.022	-34.188	121.923	-19.648	-9.093	-46.888	-2.113
405	0.405	-5.088	-10.21	-23.15	-21.244	-28.351	-0.385	-40.792	14.256
406	0.406	-20.79	-0.087	-1.475	-40.406	-23.698	-8.319	-13.028	-0.889
407	0.407	-29.134	3.038	-35.943	-92.963	-13.635	-9.677	-58.411	-32.889
408	0.408	-52.36	0.347	-22.442	-108.958	-14.804	-10.833	-88.664	-37.038
409	0.409	-49.25	18.164	40.035	-8.125	-13.639	-9.687	-105.021	-33.448
410	0.41	-40.918	15.86	13.299	-47.75	-10.518	-12.777	-120.031	-2.546
411	0.411	-33.379	-16.047	5.176	-36.109	0.354	-13.738	-78.716	9.787
412	0.412	-31.066	-2.462	-2.151	-47.065	4.622	-16.275	-50.985	-39.425
413	0.413	-33.247	-6.487	-22.068	-96.484	3.471	-18.623	24.75	-46.077
414	0.414	-19.743	-25.237	-3.84	-69.897	6.95	-12.065	79.007	-3.595
415	0.415	-7.603	-28.517	-20.221	-126.947	-9.122	-11.299	9.963	35.042
416	0.416	-6.126	-6.647	-35.205	-16.063	-39.526	-15.369	1.068	19.919
417	0.417	-13.337	13.117	-39.551	-32.199	-27.199	-4.537	-7.144	15.446
418	0.418	0.945	-4.65	-10.499	-18.168	-30.924	-9.196	0.144	-22.11
419	0.419	14.463	-2.273	46.115	-5.228	-20.908	-10.565	-6.507	-37.225
420	0.42	12.677	8.359	37.85	30.212	-17.842	-9.412	-12.57	-50.779
421	0.421	4.713	-1.362	-13.861	84.231	-3.735	-3.435	3.805	-46.76
422	0.422	3.335	-20.759	-47.333	14.99	-6.26	-6.556	-11.322	-43.225
423	0.423	6.957	-28.347	-41.321	23.633	5.329	-7.538	-34.16	-33.199
424	0.424	-11.113	-35.314	-24.859	15.424	15.943	-10.071	-21.839	-23.921
425	0.425	-23.949	-24.693	-9.79	-6.722	10.118	-7.778	-3.158	-21.241
426	0.426	-35.673	-26.65	-5.358	13.083	4.873	-7.224	0.013	6.999
427	0.427	-33.657	-21.459	-9.451	-54.237	12.776	-9.178	2.991	41.104
428	0.428	-24.092	-26.123	-20.77	-81.076	2.688	-18.088	5.597	-0.046
429	0.429	-15.47	-21.845	-10.795	-24.331	-0.996	-14.422	-2.036	-16.448
430	0.43	-10.889	-2.3	-45.305	-46.507	-14.171	-13.282	-32.511	-21.473
431	0.431	-21.013	0.432	-40.965	40.858	-12.447	-14.274	-36.606	-25.965
432	0.432	-40.611	-12.309	-45.145	-18.868	-10.906	-9.459	-10.28	-21.902
433	0.433	-77.621	-28.511	-26.541	-29.744	-15.172	-10.253	-34.109	-18.234
434	0.434	-52.47	-43.368	-16.641	-79.163	-21.57	-12.583	-37.256	-14.969
435	0.435	-2.122	-25.986	24.056	-52.649	-18.085	-9.115	-23.14	-11.873
436	0.436	31.383	-19.033	62.65	-28.476	-12.861	-13.788	-51.323	-3.542
437	0.437	25.388	-21.185	128.14	-6.69	-6.075	-9.752	-9.652	-0.996
438	0.438	19.945	0.112	119.167	-13.48	-5.308	-11.126	40.321	10.708
439	0.439	4.823	-8.207	13.299	41.443	-2.996	-3.792	141.191	8.708
440	0.44	18.324	4.528	-29.891	48.752	-12.507	-9.035	40.21	18.42
441	0.441	14.187	6.807	-16.761	28.74	1.792	-17.957	-25.483	-7.895
442	0.442	-12.201	0.386	-28.636	10.488	-4.038	-14.503	10.068	-49.508
443	0.443	-43.239	-20.93	-39.542	26.921	-19.945	-13.556	-22.575	-33.054
444	0.444	-39.255	-29.345	-69.154	-38.669	-9.341	-6.804	-12.806	-38.043
445	0.445	-28.113	-6.252	-78.069	-11.926	-15.194	-0.824	-4	-6.037
446	0.446	-11.182	-3.259	-102.451	12.519	-16.982	-1.609	20.331	6.514
447	0.447	16.986	-17.419	-80.341	34.604	-24.961	-9.563	12.867	-27.431
448	0.448	35.698	-19.987	-33.438	14.716	-23.622	-12.673	-20.776	-4.528
449	0.449	-9.058	-13.067	9.198	-3.327	-14.714	-15.584	-14.879	33.115
450	0.45	-27.286	-11.029	59.25	2.203	-11.218	-16.371	1.561	48.272
451	0.451	-43.767	-24.619	65.949	27.453	-10.236	-14.043	-23.573	25.555
452	0.452	-28.721	-26.347	-1.141	23.012	-0.93	-15.215	-46.452	-3.383
453	0.453	-33.212	-8.906	-10.07	2.279	3.919	-5.747	-42.481	7.905
454	0.454	-37.295	-20.489	-34.577	28.697	3.142	-9.443	-31.306	-2.087
455	0.455	-33.646	-35.386	-42.078	32.161	-2.477	-15.458	-34.672	-30.287
456	0.456	-37.007	-17.947	-35.587	73.045	-0.546	-10.237	-25.486	-26.538
457	0.457	-46.431	-10.978	-29.625	67.667	-3.835	-11.206	-33.89	-16.404
458	0.458	-49.284	-8.857	-24.27	52.615	-12.724	1.939	-0.494	-13.271
459	0.459	-36.66	-10.814	-19.284	2.432	-29.749	-15.479	-32.483	-27.334
460	0.46	-15.692	-26.711	-23.712	-3.91	-22.774	-13.171	-51.695	-20.916
461	0.461	-13.062	-28.871	-27.808	-21.915	0.653	5.979	-31.014	-13.291
462	0.462	20.379	-19.254	-24.187	-49.365	-8.608	-1.575	-42.165	-15.512
463	0.463	12.013	-9.815	-27.517	-44.094	-5.868	-3.912	-38.788	7.962
464	0.464	16.424	2.335	-24.492	-11.979	-3.348	-14.574	-22.992	-20.214
465	0.465	20.484	6.905	-50.099	8.904	3.608	-12.642	19.659	-31.3
466	0.466	-5.832	-14.839	-46.89	35.365	22.754	-7.416	74.565	-21.109
467	0.467	-15.882	-24.176	0.049	25.633	4.915	-5.871	37.636	-30.327
468	0.468	-18.969	-26.899	87.448	-21.031	-2.041	-10.128	17.786	-27.562
469	0.469	-10.656	11.592	75.62	-67.653	-12.663	-16.517	36.062	-40.348
470	0.47	-23.448	28.02	0.165	-78.609	-18.43	-5.691	41.584	-5.323
471	0.471	-35.069	22.97	-32.374	-72.449	-27.092	-7.053	-3.798	70.371
472	0.472	-20.193	9.391	-42.327	10.933	-12.71	-10.736	-34.099	-5.479
473	0.473	-10.56	-19.714	-33.497	-120.098	-6.851	-11.906	4.64	-15.324
474	0.474	-1.888	-8.601	7.089	-102.527	-12.014	-2.233	19.779	-6.374
475	0.475	21.883	-18.753	14.386	-86.548	-10.406	-11.129	42.647	-14.434
476	0.476	4.806	-15.701	47.782	-43.28	-3.201	-19.453	21.973	-51.343
477	0.477	1.66	-24.057	5.108	-30.122	-6.839	-18.473	3.233	-57.802
478	0.478	-23.917	-41.88	-44.902	-18.428	-17.636	-13.617	-20.54	-39.457
479	0.479	-40.984	-20.794	-51.542	-50.882	-13.359	-7.615	-17.413	-11.696
480	0.48	-31.726	-40.532	-21.192	-40.914	-6.955	-2	-59.955	43.868
481	0.481	-29.042	-48.05	-15.822	-14.036	-5.792	-8.569	-65.95	6.88
482	0.482	-26.584	-64.29	19.363	-70.793	-4.822	-12.815	-49.479	-13.029
483	0.483	-42.926	-32.381	14.85	-19.072	-13.714	-15.128	-34.365	5.199
484	0.484	-53.671	36.286	10.75	27.815	-19.71	-15.697	-20.811	-33.473
485	0.485	-36.312	6.613	7.067	21.81	-16.62	-8.331	-41.522	-28.415
486	0.486	-20.05	15.474	3.816	49.557	-15.646	-7.36	-45.139	-23.972
487	0.487	-13.611	-8.935	-30.592	-5.964	-11.369	-11.616	-35.019	-28.045
488	0.488	-11.624	-16.273	-71.78	-72.664	-10.578	-7.538	-31.811	-16.804
489	0.489	-2.848	3.682	-44.127	-45.946	-3.998	-11.027	-23.338	-13.499
490	0.49	8.261	-2.331	-39.208	-21.516	-8.254	-10.443	-56.605	-10.412
491	0.491	-7.525	3.093	-7.404	-14.109	-2.643	-7.547	12.177	-13.149
492	0.492	-5.333	8.13	-3.462	19.337	8.206	-13.367	41.812	-10.701
493	0.493	8.238	21.694	-29.915	1.059	6.659	-9.301	-2.844	-8.47
494	0.494	16.945	25.757	-19.967	-15.449	2.392	-11.233	21.566	-19.18
495	0.495	18.493	6.961	-35.757	-20.614	-1.27	-9.297	14.201	-25.032
496	0.496	-0.298	-44.516	-61.424	20.513	-2.414	-8.712	60.985	-19.855
497	0.497	-2.792	-22.455	-51.47	-18.279	-14.192	-7.362	54.886	-18.332
498	0.498	13.534	-29.026	-35.837	-63.923	-28.504	-14.716	4.818	-25.495
499	0.499	-1.292	-10.8	-72.786	-21.551	-26.555	-11.608	-42.165	-5.849
500	0.5	-22.562	-49.473	-47.608	5.978	-21.304	-14.515	-72.675	-3.121
501	0.501	-25.251	-74.593	-6.335	61.34	-19.736	-12.005	-56.318	35.27
502	0.502	-38.033	-42.659	54.654	53.828	-9.671	-9.679	-31.217	29.787
503	0.503	-54.331	-38.596	111.527	-6.953	-5.994	-7.744	-54.088	-5.487
504	0.504	-39.447	-27.355	104.163	0.948	-9.483	-9.678	-25.086	-10.02
505	0.505	-10.392	-24.058	43.579	-6.648	-12.586	-12.584	16.506	-14.115
506	0.506	27.197	-2.227	2.943	-0.369	-7.758	-20.536	21.876	-25.438
507	0.507	22.2	0.466	-4.396	-18.854	-6.994	-7.381	-3.327	-15.476
508	0.508	8.664	2.976	-10.939	-69.087	-1.398	-19.577	-26.188	-31.232
509	0.509	-3.697	9.936	-29.099	-49.476	-2.01	-5.253	-13.762	5.629
510	0.51	-29.972	-0.72	-12.605	-19.42	-1.461	-11.075	-17.446	-9.626
511	0.511	-46.928	-6.545	-7.501	-25.167	-10.4	-12.821	-41.265	-23.288
512	0.512	-31.173	-11.832	-30.259	-30.547	-11.579	-4.879	-12.945	-19.314
513	0.513	-28.344	-16.534	-17.782	1.035	6.403	-3.524	13.503	-30.599
514	0.514	-41.019	-3.578	-14.025	38.18	13.937	-9.923	65.154	-40.701
515	0.515	-33.938	-8.799	-10.684	32.852	-2.329	-11.118	87.345	-6.347
516	0.516	-35.926	-10.337	-13.803	-36.129	-4.473	-10.173	-13.458	16.394
517	0.517	-33.855	-26.164	-22.121	-65.966	-25.774	-5.352	-56.603	12.26
518	0.518	-7.413	-32.532	-39.835	68.071	-28.506	-7.892	-43.428	30.958
519	0.519	3.908	-26.715	-37.355	10.16	-26.009	-2.307	-55.336	7.037
520	0.52	-13.041	-21.459	-13.838	97.291	-23.696	-5.816	-44.758	-21.328
521	0.521	-9.888	-16.742	-10.754	81.181	-21.568	-5.246	-15.355	-2.645
522	0.522	-1.518	5.023	-36.333	-20.07	-15.774	-6.995	11.141	-5.96
523	0.523	-9.009	26.948	-33.048	-7.077	-14.033	-12.819	-13.45	-15.329
524	0.524	-25.225	1.416	-11.135	4.437	-9.386	-21.74	8.474	-23.729
525	0.525	-18.825	-22.364	20.133	-28.314	-5.129	-10.917	14.939	-11.036
526	0.526	-16.837	-25.45	24.334	60.356	-8.799	-20.994	8.873	-46.136
527	0.527	-21.985	-28.162	-1.812	71.951	-7.629	-24.682	3.404	-51.232
528	0.528	-4.484	-30.687	-25.479	-91.032	-2.399	-13.853	-1.703	-28.452
529	0.529	-2.1	-28.385	-34.679	-67.943	-5.32	-9.613	-15.348	9.058
530	0.53	-4.152	-30.506	-37.333	-131.537	-2.808	-13.3	-11.383	34.179
531	0.531	13.362	-16.963	-29.806	-35.456	-2.038	-12.145	-22.718	-16.184
532	0.532	20.418	5.861	-4.156	-18.075	-6.873	-6.92	0.982	-22.799
533	0.533	9.85	2.753	-7.446	-34.119	-3.585	-9.826	-8.38	-16.807
534	0.534	0.227	16.905	-23.085	-19.888	0.47	-10.609	-0.126	-11.393
535	0.535	-15.589	9.43	-31.371	-59.36	-6.513	-1.721	-38.693	13.639
536	0.536	-34.674	-2.132	-13.527	0.261	-11.37	-5.206	-44.166	9.096
537	0.537	-42.136	-34.002	12.278	-32.221	-5.376	-12.56	-49.232	-19.988
538	0.538	-58.303	-20.417	15.625	-2.676	6.814	2.15	-44.796	-16.374
539	0.539	-68.849	0.335	-6.189	-11.628	1.592	-4.234	-40.769	-6.352
540	0.54	-55.204	-10.838	-20.201	-35.902	-6.323	-2.297	-22.013	2.91
541	0.541	-35.756	-14.101	-7.314	1.113	-7.655	-4.029	-25.354	5.606
542	0.542	-17.893	-29.738	-0.223	7.746	-6.473	-15.042	-16.04	-7.186
543	0.543	-10.878	-27.01	-15.046	-22.567	-9.932	-13.682	-18.706	-14.172
544	0.544	-0.181	-9.189	-20.784	-17.109	-19.584	-7.287	19.847	-29.107
545	0.545	25.045	-11.498	-1.337	-32.167	-23.237	-8.436	47.583	-3.965
546	0.546	1.327	-9.356	-8.807	-27.688	-26.707	-5.331	82.905	-21.006
547	0.547	-20.477	-26.809	-24.986	34.937	-12.761	-16.171	78.652	-61.85
548	0.548	-17.734	-43.083	-22.744	26.117	-10.822	-26.229	41.283	-111.763
549	0.549	-4.925	-28.214	6.385	-47.16	-12.567	-11.91	16.181	-10.955
550	0.55	-16.51	-26.306	2.388	-17.46	-4.623	-9.968	-6.695	90.078
551	0.551	2.654	-3.505	6.182	-26.253	8.353	-15.189	-52.657	-2.043
552	0.552	41.187	-0.443	-10.684	-1.687	10.101	-10.53	-70.878	-37.6
553	0.553	13.533	-3.122	-26.143	-8.883	8.571	-6.258	-54.42	-5.05
554	0.554	-21.677	-5.598	-34.201	11.116	1.423	-7.401	-39.343	-54.399
555	0.555	-26.084	20.181	-36.469	41.545	-4.947	-1.386	-7.394	-9.697
556	0.556	-13.624	10.152	-24.688	36.17	-8.419	-8.732	-3.278	-1.555
557	0.557	5.254	0.914	-26.714	11.076	-7.431	-11.637	-21.989	-8.904
558	0.558	-4.741	-1.744	-9.23	-2.412	-4.502	-9.102	-45.754	11.039
559	0.559	-7.841	-4.22	-11.532	-39.979	-14.15	-8.313	-23.848	41.39
560	0.56	-16.189	-11.157	-30.731	-35.001	-2.321	-14.862	-21.058	2.662
561	0.561	-18.746	20.785	-28.226	-21.6	-3.836	-12.318	-59.486	-12.449
562	0.562	-30.399	16.337	-25.895	-25.76	-13.881	-14.612	-98.142	-35.286
563	0.563	-24.033	-21.196	-11	30.965	-15.023	-6.641	-103.119	-31.201
564	0.564	-37.583	-26.207	18.029	-25.819	-16.151	0.75	-34.335	-4.863
565	0.565	-56.933	-30.635	55.586	-18.361	-8.764	-8.125	74.328	-8.147
566	0.566	-64.475	-68.173	30.465	-38.153	-3.913	-9.259	88.723	-17.386
567	0.567	-48.219	-43.008	-10.715	-7.685	-13.574	-4.009	22.859	-14.605
568	0.568	-20.531	-29.491	-16.103	-57.593	-22.483	-6.886	82.413	23.965
569	0.569	-1.709	-17.134	-0.994	16.461	-33.325	-12.857	180.204	7.573
570	0.57	8.41	-43.479	21.868	-52.469	-34.67	-15.151	88.103	12.623
571	0.571	5.364	-60.519	9.529	-25.613	-22.844	-18.611	28.574	-0.92
572	0.572	8.127	-38.655	-16.735	-1.203	-14.879	-11.238	-3.787	-21.597
573	0.573	20.969	-18.911	-40.523	20.844	-10.587	-10.249	-33.25	-25.256
574	0.574	37.265	-16.366	-56.153	14.294	-9.402	-7.713	-42.108	-15.181
575	0.575	5.355	-9.406	-64.401	-16.034	-12.857	-15.06	-66.455	-24.465
576	0.576	-35.847	5.452	-66.816	67.181	-7.599	-19.884	-88.417	-44.174
577	0.577	-41.232	3.471	-59.759	79.006	-6.596	-15.613	-68.343	-36.613
578	0.578	-36.154	1.681	-40.566	3.2	4.858	-3.4	-50.085	-24.965
579	0.579	-49.659	-3.006	-2.041	-26.482	-3.048	-5.108	-33.678	2.755
580	0.58	-45.578	-4.42	81.171	-17.597	1.232	-6.631	-38.779	36.836
581	0.581	-26.791	1.924	116.763	-41.92	-5.135	-16.684	-25.238	-13.422
582	0.582	-9.727	-4.102	40.905	39.798	-1.651	-15.503	-21.184	-46.876
583	0.583	-0.421	-5.079	-8.408	7.496	-2.628	-9.483	-2.394	-28.666
584	0.584	-3.163	-2.215	-17.293	-41.667	0.283	-4.247	0.927	43.526
585	0.585	-5.724	-15.371	-25.412	-50.341	4.546	-9.069	-8.395	13.894
586	0.586	-3.447	-25.048	-47.48	-42.006	-6.11	-9.82	-16.744	-12.834
587	0.587	-5.615	-23.353	-54.034	-4.865	-4.777	-13.85	-14.28	-4.683
588	0.588	-15.313	-31.328	-59.995	-51.546	-8.468	-10.343	11.413	-11.99
589	0.589	-13.598	-21.286	-65.353	-130.686	-16.793	-10.884	1.318	-18.548
590	0.59	-8.987	-7.001	-40.163	-32.834	-19.903	-16.272	10.615	-24.537
591	0.591	1.04	-16.723	-17.34	-19.563	-13.152	-18.183	-3.5	-19.111
592	0.592	2.195	-0.882	20.158	-7.636	-8.909	-9.456	-5.988	-14.004
593	0.593	-1.244	1.208	5.043	3.265	-12.978	-8.294	-40.963	-0.39
594	0.594	-17.247	-4.638	-8.52	-6.59	-16.456	-11.396	-35.877	-21.087
595	0.595	-38.284	-24.038	-4.461	2.311	-10.473	-6.56	-67.724	-24.889
596	0.596	-35.505	-16.53	-15.65	-38.337	-9.722	1.384	-105.157	-14.834
597	0.597	-12.257	-9.606	-25.703	-30.932	-9.161	-5.961	-79.894	-30.488
598	0.598	-9.184	0.945	2.507	-37.385	-9.745	-5.008	-11.078	0.629
599	0.599	-17.529	6.662	6.167	-6.92	-12.636	-9.282	38.341	-11.81
600	0.6	-15.032	-12.72	-10.884	-1.497	-4.695	-8.509	65.076	-0.548
601	0.601	-26.657	-20.28	-20.204	-26.632	1.317	-13.351	24.446	-24.276
602	0.602	-28.77	-36.494	-28.522	-22.218	-1.766	-11.398	17.025	-21.104
603	0.603	-22.926	-30.057	-46.364	6.734	3.078	-11.964	23.438	-18.346
604	0.604	-28.17	-16.484	-58.051	25.373	-4.869	-10.614	17.288	-15.856
605	0.605	-26.692	-7.752	-47.506	15.14	-3.921	-6.151	11.799	-27.563
606	0.606	-28.133	-9.265	-22.457	-0.753	-8.809	-3.23	-3.343	-21.194
607	0.607	-8.667	-13.471	1.266	-9.328	-13.129	-11.154	-7.835	-11.495
608	0.608	28.253	-7.047	29.486	28.915	-10.852	-14.64	-20.255	14.829
609	0.609	23.172	-3.535	55.83	67.301	-10.321	-15.606	-39.064	26.034
610	0.61	9.584	-2.526	32.041	142.643	-17.716	-16.587	-35.756	2.228
611	0.611	-2.849	-7.331	10.177	66.481	-10.953	-15.834	-13.847	-19.703
612	0.612	-6.575	-20.437	1.882	-42.422	-11.765	-15.079	5.886	-28.084
613	0.613	-16.674	-30.105	4.405	-85.847	-11.051	-14.513	-1.709	-25.588
614	0.614	-25.963	-21.421	-7.25	-46.502	-9.167	-11.238	9.832	-13.967
615	0.615	-17.659	-13.528	-26.596	-82.222	-8.635	-10.676	16.226	-20.379
616	0.616	-10.145	-14.909	-29.295	-71.528	-12.719	-8.199	37.581	-22.418
617	0.617	-17.155	2.09	-22.487	-22.401	-6.916	-6.875	-4.963	-17.332
618	0.618	-27.832	-4.862	-16.262	-13.725	-7.707	-11.723	-72.121	-9.516
619	0.619	-25.898	-2.699	-18.351	-87.222	-12.585	-8.467	-27.296	-2.436
620	0.62	-34.591	-12.334	-16.703	-18.238	-14.562	-9.088	-51.53	-11.402
621	0.621	-33.006	-14.071	-21.401	44.135	-17.492	-5.644	-73.56	-17.471
622	0.622	-37.259	-9.432	-5.601	-12.941	-12.658	-11.071	-40.111	-10.195
623	0.623	-17.713	-22.384	-24.901	-35.272	-2.601	-13.014	26.946	-9.324
624	0.624	-15	-17.128	-27.54	-42.063	-3.968	-7.022	35.693	-8.629
625	0.625	-7.464	-6.044	-29.969	-11.876	-7.658	-4.728	-21.446	-17.621
626	0.626	-19.143	-7.324	-23.717	26.662	-13.671	-11.349	-58.674	-21.204
627	0.627	-29.891	-6.079	-2.606	-18.833	-12.716	-15.657	1.701	-31.008
628	0.628	-12.566	-12.029	-5.434	-24.898	-5.954	-16.461	74.87	-11.575
629	0.629	3.623	4.053	2	-30.524	-5.188	-5.641	64.875	30.941
630	0.63	-2.822	-12.184	8.899	-106.479	-4.432	2.271	2.29	0.497
631	0.631	-12.526	-14.3	-5.999	-139.266	6.385	-7.82	-5.842	-15.978
632	0.632	-3.829	-16.229	-15.686	-70.411	4.814	-6.702	-13.155	-11.003
633	0.633	16.863	-0.36	-7.096	-43.823	-11.075	-3.259	-33.055	2.475
634	0.634	8.532	-32.283	-15.207	-52.069	-8.976	-10.641	21.938	23.142
635	0.635	-9.293	-36.719	-8.238	-44.858	-3.205	-11.637	-15.019	26.833
636	0.636	-25.578	-7.7	-22.721	28.86	-1.492	-24.838	4.916	-24.68
637	0.637	-36.224	-34.053	-17.059	18.678	-6.188	-19.07	-1.073	-61.725
638	0.638	-30.457	-30.778	-39.999	-8.285	-10.493	-20.85	-6.487	-28.3
639	0.639	-18.321	-2.544	-30.786	48.344	-9.385	-19.334	-31.641	-10.167
640	0.64	2.304	-6.238	-5.277	25.892	-10.606	-12.213	-18.118	-4.805
641	0.641	-6.095	-23.257	25.68	32.34	-18.013	-11.098	-30.493	-60.417
642	0.642	-34.411	-20.176	-3.363	62.7	-22.889	-5.141	-41.726	-53.107
643	0.643	-38.131	-11.862	-22.137	57.23	-30.868	0.048	-38.442	-6.309
644	0.644	-28.118	5.932	-32.217	52.151	-14.852	-0.951	-35.347	85.215
645	0.645	-25.077	-5.732	-47.928	29.327	-7.932	-14.138	-43.606	-6.926
646	0.646	-11.027	-3.669	-28.248	-24.762	-10.09	-12.225	-25.718	-42.559
647	0.647	6.713	21.414	5.198	-46.764	-10.505	-1.792	-51.367	-10.062
648	0.648	4.349	4.3	-17.626	-26.798	-20.207	-7.038	-47.923	-19.955
649	0.649	2.176	-30.207	3.087	-20.63	-15.004	-8.61	-32.064	-11.039
650	0.65	-15.295	-34.687	-0.6	-15.049	-13.481	-7.281	-29.192	13.354
651	0.651	-26.98	-55.444	-31.597	20.291	-6.328	-26.86	9.356	-68.116
652	0.652	-24.977	-51.805	-10.956	52.289	-5.167	-18.575	81.469	-57.266
653	0.653	-7.703	-28.075	7.725	64.783	3.152	-0.815	71.578	31.558
654	0.654	3.779	-25.056	17.715	76.156	-2.064	-17.103	9.069	43.366
655	0.655	10.051	-16.796	20.761	93.343	12.644	-19.252	10.221	3.719
656	0.656	8.012	-40.089	1.007	71.68	14.776	-17.329	2.15	-28.76
657	0.657	-14.905	-30.915	-37.457	29.205	-2.649	-8.635	-19.846	-18.844
658	0.658	-21.742	-21.918	-65.086	35.306	-0.346	-10.203	-26.376	7.917
659	0.659	-31.064	-30.317	-49.929	-3.312	-15.271	-0.157	-44.56	-0.131
660	0.66	-28.398	-22.86	-45.409	-28.342	-28.826	-1.341	-50.021	7.316
661	0.661	-25.943	-15.962	-49.42	3.759	-6.002	-2.531	-24.908	-12.57
662	0.662	-37.62	11.636	-23.056	-58.732	3.269	-9.905	-2.099	-55.158
663	0.663	-52.603	7.871	28.417	-121.364	-5.068	-5.071	26.952	-60.605
664	0.664	-35.261	17.835	139.557	-162.111	-7.595	-0.814	15.778	-5.06
665	0.665	-23.73	2.063	114.235	-100.431	-23.855	3.244	25.882	46.611
666	0.666	-8.904	-12.132	34.712	-33.668	-30.234	-7.601	28.981	53.191
667	0.667	0.688	-19.736	-8.397	-6.998	-20.547	-21.928	-13.618	22.831
668	0.668	-4.658	-17.442	-21.504	-96.55	-4.667	-4.508	-80.847	6.429
669	0.669	-9.465	-11.102	-57.073	-60.823	-6.779	-6.831	-54.244	-28.76
670	0.67	-25.482	2.373	-67.883	-71.485	-12.567	-8.958	-46.151	-24.253
671	0.671	-6.493	3.998	-57.989	-2.072	-17.765	-34.108	-38.802	-28.277
672	0.672	-9.164	5.448	-13.287	79.01	-6.693	-24.033	-5.305	-24.548
673	0.673	-11.615	4	-37.644	25.064	0.507	-20.926	25.169	-34.539
674	0.674	-1.038	-15.669	-44.938	-4.325	-0.611	-1.163	86.282	-12.594
675	0.675	8.588	-29.891	-11.336	-48.814	-4.062	1.375	78.287	-9.804
676	0.676	3.325	-27.408	31.391	-105.448	-3.068	3.71	11.588	3.016
677	0.677	-7.767	-6.371	-7.15	-53.442	-5.931	-11.188	20.488	0.725
678	0.678	-20.799	7.674	8.13	7.381	-3.363	-13.121	-3.899	-31.207
679	0.679	-29.563	-5.195	-5.228	48.279	-5.624	-11.369	-25.969	-8.381
680	0.68	-40.626	-7.58	-17.466	41.192	-3.637	-9.8	-72.876	-20.711
681	0.681	-30.595	-5.522	-6.217	-5.527	-9.591	-5.518	-79.008	-31.836
682	0.682	-13.599	-11.392	3.734	-35.831	-10.317	-6.656	-51.44	-35.016
683	0.683	-15.965	-23.646	6.737	-52.077	-5.443	-12.631	-26.367	-31.815
684	0.684	-13.857	-28.283	9.395	-46.761	-2.137	-9.509	-3.677	-23.465
685	0.685	-11.921	-18.214	-18.873	22.213	-7.534	-4.646	-7.859	-10.756
686	0.686	-34.784	-6.427	-37.623	111.314	0.428	-8.875	-19.2	5.503
687	0.687	-6.572	-20.759	-54.651	75.929	-4.766	-11.176	-9.19	-9.409
688	0.688	-2.954	-18.849	-57.728	43.678	-3.762	-13.081	6.464	-11.39
689	0.689	14.033	-13.641	-66.015	93.187	-4.508	-7.053	14.759	-13.127
690	0.69	4.713	-27.947	-48.211	-40.895	-10.089	-6.248	-13.52	-2.084
691	0.691	-9.451	-14.393	-13.17	-98.46	-14.896	-9.697	-9.829	-15.026
692	0.692	-27.298	-12.654	1.918	-45.881	-4.812	-7.728	-13.156	-13.312
693	0.693	-25.013	-14.193	-2.508	-29.96	-6.141	-11.751	-35.067	-17.958
694	0.694	-31.424	7.498	1.601	-73.055	-7.279	-16.538	-66.212	-22.149
695	0.695	-21.756	-1.752	20.416	-112.487	-15.568	-15.915	-78.583	-15.632
696	0.696	-23.506	6.606	-10.51	-76.915	-14.566	-14.149	-74.903	-9.588
697	0.697	-21.953	9.162	-47.99	-22.768	-13.561	-16.643	-71.542	-8.602
698	0.698	-17.681	-11.875	-12.69	-111.643	-14.305	-13.332	-24.451	-13.398
699	0.699	-16.511	-37.378	0.895	-52.081	-11.954	-12.921	22.396	-15.901
700	0.7	1.48	-34.054	4.992	2.013	-18.501	-6.899	113.908	-3.72
701	0.701	29.718	-43.287	23.8	31.566	-19.235	-6.104	127.076	-23.118
702	0.702	33.376	-17.704	33.885	4.877	-16.879	1.263	43.704	0.01
703	0.703	16.338	-7.59	5.668	-3.188	-21.69	-9.547	11.309	-3.094
704	0.704	-5.499	-10.622	-13.066	4.241	-17.004	-16.667	1.562	-17.157
705	0.705	-13.76	-2.243	-23.104	-42.569	-16.387	-17.796	-60.904	-24.652
706	0.706	-31.48	26.081	-44.956	36.687	-8.414	-11.763	-68.991	-22.313
707	0.707	-29.068	-0.162	-19.418	25.711	-0.059	-12.696	-46.864	-15.941
708	0.708	-31.126	-17.095	-16.169	55.159	5.185	-13.62	-13.318	-17.885
709	0.709	-33.011	-7.697	-13.116	28.296	-7.572	-7.588	17.131	-23.09
710	0.71	-31.229	-27.341	-27.259	19.938	-5.822	-1.942	22.624	-5.655
711	0.711	-35.842	-24.729	-34.822	56.658	5.204	-6.752	17.674	24.769
712	0.712	-22.884	-22.292	0.199	76.384	0.958	-16.785	-14.158	28.856
713	0.713	-31.578	-15.764	-45.255	33.578	-2.708	-15.409	-43.095	2.485
714	0.714	-26.898	-9.836	-27.015	27.929	-6.188	-6.477	-24.276	12.522
715	0.715	-19.682	-25.596	-21.499	-27.822	-13.538	-5.294	6.643	3.193
716	0.716	-5.295	-31.902	-36.547	23.764	-16.449	-4.309	27.339	-16.54
717	0.717	16.091	-37.665	-23.011	-9.74	-8.525	-11.074	23.669	-29.321
718	0.718	35.995	-25.442	-2.335	-52.277	-13.757	-10.298	-0.152	-8.261
719	0.719	18.355	-1.644	8.83	-124.498	-14.716	-9.516	-15.828	-22.468
720	0.72	25.459	22.164	12.022	-154.112	-18.966	-14.339	-46.977	-14.995
721	0.721	10.681	0.33	27.596	-127.462	-26.322	-12.389	-59.356	-26.631
722	0.722	-14.349	-2.312	7.813	-37.815	-15.482	-14.142	-70.553	-33.013
723	0.723	-45.205	10.502	-30.675	-25.871	-8.31	-22.09	-60.465	-31.053
724	0.724	-49.181	-10.585	-69.376	-14.93	-1.92	-13.769	-38.567	-29.303
725	0.725	-45.411	-47.545	-74.416	-24.735	-0.76	-4.077	-24.371	-5.47
726	0.726	-28.304	-22.347	-60.836	-51.419	-14.701	-2.904	14.213	4.594
727	0.727	-25.162	0.551	-48.407	-10.774	-20.521	-4.057	52.939	20.282
728	0.728	-16.816	4.702	-44.778	-18.129	-18.796	-9.283	78.122	34.438
729	0.729	-24.343	-13.959	-0.158	-24.675	-7.787	-10.257	82.554	-4.114
730	0.73	-26.613	-17.155	91.287	54.803	-3.544	-7.736	53.494	-65.02
731	0.731	-28.698	-20.088	156.993	65.719	0.118	-15.098	11.834	-73.144
732	0.732	-11.237	-17.216	97.317	16.363	3.575	-14.139	-15.84	-51.153
733	0.733	-18.153	-55.625	43.073	-28.412	4.517	-11.627	19.431	22.698
734	0.734	-41.54	-60.957	-6.323	-20.403	-0.342	-15.703	23.951	91.745
735	0.735	-25.787	-25.62	-33.075	-13.103	-2.883	-16.297	-13.531	11.085
736	0.736	-17.361	-2.673	-24.99	60.911	-6.978	-15.73	-48.713	-21.351
737	0.737	-4.484	-6.653	-32.381	-8.061	-14.937	-12.849	-71.511	-11.369
738	0.738	-6.696	-2.906	-52.364	36.761	-9.742	-10.348	-59.069	-20.184
739	0.739	-4.469	-6.146	-9.828	-3.822	-10.745	-8.049	-62.69	-12.016
740	0.74	13.042	-3.046	-4.429	47.953	-10.005	-5.164	-65.909	-19.416
741	0.741	6.137	-5.799	20.746	1.071	-5.97	-4.016	-18.825	-12.861
742	0.742	-17.227	-8.302	-38.781	55.969	-10.831	-7.509	-12.178	-18.864
743	0.743	-20.284	-5.946	-63.083	4.219	-10.255	-14.107	-42.509	-35.327
744	0.744	-17.528	-12.333	-55.654	-15.793	-3.693	-9.289	-25.997	-30.309
745	0.745	-9.897	-18.125	-49.004	14.504	-1.199	-5.045	-10.815	-34.712
746	0.746	-7.487	-16.37	-42.889	-35.484	-8.577	-2.743	-42.634	-30.59
747	0.747	-5.291	-14.762	-26.303	-42.074	-3.756	2.075	-38.425	-19.316
748	0.748	-7.152	-16.047	-11.116	-23.859	-9.766	-8.012	18.433	-2.283
749	0.749	1.631	-27.834	2.516	14.777	-9.005	-9.382	59.248	19.61
750	0.75	-6.233	-35.733	-9.797	-20.479	-13.855	-8.227	22.417	50.82
751	0.751	-10.419	-19.822	-20.949	-61.611	-3.803	-14.226	15.974	21.856
752	0.752	-14.022	-13.417	-17.624	-77.969	-2.449	-17.331	-14.279	-34.789
753	0.753	-29.644	0.156	-8.402	-82.979	-11.356	-14.429	-41.949	-26.57
754	0.754	-40.265	8.898	-0.252	-41.747	-14.85	-18.694	-26.899	-19.116
755	0.755	-49.952	4.294	-2.907	41.484	-9.622	-17.937	-22.529	-25.634
756	0.756	-48.225	-17.339	-5.305	29.637	-10.59	-14.476	-43.379	-19.605
757	0.757	-40.324	-20.365	-7.537	-2.802	-14.842	-15.06	-47.127	-14.152
758	0.758	-18.682	-17.611	-17.283	-12.669	-12.503	-7.318	-37.09	-19.144
759	0.759	-9.418	-10.059	-19.084	14.147	-17.337	-4.224	-40.205	-23.562
760	0.76	4.697	-3.109	-8.135	6.064	-11.349	-5.192	-31.909	-35.97
761	0.761	38.179	-13.807	-12.5	-1.267	-7.292	-11.193	-14.121	-32.282
762	0.762	6.276	-19.664	-16.229	-21.164	-3.804	-10.425	11.592	5.496
763	0.763	-14.383	-10.986	-5.396	-39.373	-7.094	-15.278	56.215	-9.567
764	0.764	-10.696	-3.049	7.53	-44.862	-11.154	-7.949	98.738	40.711
765	0.765	-7.385	1.214	-8.342	-60.02	-11.536	-5.047	48.82	20.762
766	0.766	-23.048	12.956	-36.022	-37.302	-10.185	-9.306	15.374	14.757
767	0.767	-65.637	11.339	-47.249	-58.032	-3.607	-13.364	-2.792	-1.703
768	0.768	-59.646	32.972	-23.463	-39.348	-6.499	-5.435	-52.7	13.375
769	0.769	-31.929	17.302	-7.775	-15.629	-8.995	-15.113	-19.222	-18.545
770	0.77	-26.873	-8.231	0.598	31.278	-6.656	-16.279	-1.054	-47.594
771	0.771	-13.309	-39.183	-27.554	-2.257	-13.229	-10.292	-6.5	-58.832
772	0.772	-0.931	-18.507	-38.692	-32.707	-12.462	1.509	18.629	-55.568
773	0.773	10.256	0.21	-28.595	-49.116	-3.561	-6.436	23.036	-33.719
774	0.774	6.902	-16.874	-12.962	-33.929	-4.7	-7.807	10.631	-25.417
775	0.775	16.119	-51.402	-15.786	-20.197	-5.639	-6.656	-23.395	2.82
776	0.776	24.353	-55.935	1.937	-24.107	-2.709	-7.816	-36.936	-0.836
777	0.777	21.782	-51.944	36.927	32.686	-5.212	-13.036	-32.865	-17.837
778	0.778	5.491	-55.698	62.123	40.934	-2.886	-10.132	-14.032	16.638
779	0.779	-26.466	-45.724	39.338	-25.746	-12.384	-18.071	-17.246	-42.943
780	0.78	-22.047	-92.86	18.707	1.057	-11.231	-6.271	-20.292	-2.331
781	0.781	-9.691	-73.035	0.056	25.587	-7.741	-4.724	-45.848	49.288
782	0.782	-6.05	-18.148	-9.864	47.849	-8.688	-11.887	-42.666	42.701
783	0.783	4.003	-10.845	-19.096	67.945	-9.627	-10.728	-27.104	12.359
784	0.784	-36.824	-30.852	-21.8	13.075	-5.346	-7.239	-1.591	-48.521
785	0.785	-53.267	-12.704	-39.646	-53.593	-6.115	-6.275	8.48	-56.6
786	0.786	-58.267	14.922	-46.646	-26.783	-8.047	-5.317	-0.812	-63.997
787	0.787	-35.399	9.883	-31.746	-67.285	-8.623	-13.258	-9.133	-44.139
788	0.788	-22.97	23.466	-25.953	-45.116	-4.569	-8.021	-1.571	-1.537
789	0.789	-11.709	52.567	-31.198	-51.588	-8.06	-8.987	-13.175	59.47
790	0.79	-1.617	63.861	-32.73	-21.096	-15.416	-13.244	-23.887	35.169
791	0.791	-10.879	12.454	-48.589	-26.453	-20.642	-18.854	-25.932	-1.859
792	0.792	-13.571	-9.53	-33.662	39.191	-23.535	-9.364	-13.813	4.623
793	0.793	-16.09	10.471	-27.886	48.152	-10.366	-10.511	-31.267	-1.438
794	0.794	-46.484	4.492	-19.213	23.688	-8.423	-18.83	-57.028	-51.43
795	0.795	-34.123	-12.003	-43.006	-13.409	-10.158	-9.15	-60.346	-44.925
796	0.796	-15.372	-47.285	-73.926	-7.102	-11.703	-7.978	-57.328	-26.768
797	0.797	-18.68	-51.803	-44.861	10.769	-13.056	-6.817	-37.661	11.898
798	0.798	-15.617	-22.835	-3.192	26.867	-9.375	-9.904	-9.404	-13.25
799	0.799	-12.938	-49.223	13.336	41.76	-5.898	-16.694	47.367	-36.042
800	0.8	-5.41	-39.251	8.402	-27.098	-9.004	-15.945	71.856	-31.9
801	0.801	1.521	-17.428	40.405	-17.399	-13.868	-8.604	34.955	-35.525
802	0.802	3.587	-3.238	102.977	9.171	-5.96	-11.504	41.587	-38.831
803	0.803	1.613	-5.674	129.758	0.907	-2.888	-14.033	35.597	-42.025
804	0.804	3.313	-17.203	56.485	-6.506	-7.752	-9.971	40.978	-16.535
805	0.805	-4.669	-15.029	-12.517	0.017	-3.513	-5.141	35.895	7.273
806	0.806	-3.346	-24.657	-3.542	-42.498	-2.743	-15.217	-23.793	4.181
807	0.807	-2.19	-26.375	-11.598	-3.845	-7.603	-16.571	-31.966	1.498
808	0.808	-10.47	-5.651	-18.876	-79.652	2.443	-12.894	-9.899	4.053
809	0.809	-20.072	14.134	1.124	-47.29	1.066	-9.414	10.007	39.091
810	0.81	-26.388	21.678	7.172	-37.432	-2.615	-6.321	-8.266	13.928
811	0.811	-44.325	14.744	-42.754	-28.484	-8.612	-7.293	-13.669	0.381
812	0.812	-41.731	-4.385	-49.347	12.278	-9.589	-8.092	1.48	-3.684
813	0.813	-11.297	-27.627	-43.342	5.058	-16.368	2.522	-39.674	22.669
814	0.814	-15.346	-24.544	-48.736	-14.72	-18.892	-13.381	-67.285	-1.149
815	0.815	-4.122	18.066	-33.599	-8.584	-13.294	-11.271	-52.171	-23
816	0.816	19.66	12.125	-38.022	-47.258	-13.887	-17.093	-29.447	-31.318
817	0.817	16.541	-15.484	-8.939	-12.064	-15.829	-11.907	-33.736	-28.83
818	0.818	-26.088	-40.64	-20.081	-34.849	-23.569	-13.481	-30.252	-31.162
819	0.819	-32.14	-27.079	-43.743	-30.721	-16.22	-9.252	-20.352	-11.994
820	0.82	-26.752	-14.701	-78.059	-64.684	-7.339	-5.605	-29.71	-9.52
821	0.821	-21.754	-3.481	-46.022	4.163	0.963	-11.609	-21.414	-7.244
822	0.822	-17.367	6.577	-16.94	-5.565	4.037	-6.413	-3.667	-13.667
823	0.823	-13.337	3.525	17.098	-32.175	-10.69	-5.474	-6.076	-7.898
824	0.824	-2.114	0.873	48.9	-88.953	-12.828	-4.745	-25.396	-6.155
825	0.825	14.91	-22.321	19.773	-51.846	-10.908	-8.858	12.927	-20.464
826	0.826	-0.767	-6.63	0.999	-4.825	-9.184	-12.39	29.164	-22.355
827	0.827	-14.901	7.499	-43.68	1.406	-4.549	-11.852	-6.235	-13.637
828	0.828	-17.445	10.007	-37.648	18.06	11.322	-11.316	-19.942	-12.055
829	0.829	-15.177	3.022	-21.178	3.068	9.194	-10.991	-15.995	-1.956
830	0.83	-17.392	-3.359	-6.146	7.546	-4.353	-12.415	-4.899	-21.526
831	0.831	-11.692	-32.451	-10.691	-46.581	-16.542	-15.382	32.719	-47.074
832	0.832	-20.485	-44.885	-14.894	-53.785	-21.178	-12.736	7.442	-50.297
833	0.833	-37.98	-41.192	-26.251	-20.059	-16.918	-16.294	-33.88	-21.965
834	0.834	-45.016	-51.236	-23.061	-13.888	-8.018	-9.771	-61.637	34.784
835	0.835	-42.984	-10.381	-38.807	-8.422	-9.187	-5.004	-66.699	26.6
836	0.836	-29.544	-26.778	-41.577	6.667	-14.422	-7.578	-71.167	19.166
837	0.837	-27.87	-61.894	-23.837	-25.391	-7.662	-18.274	-67.123	-54.836
838	0.838	-23.251	-75.354	-16.934	3.386	-5.158	-8.268	-25.556	-64.74
839	0.839	-16.104	-62.91	-6.359	-30.796	-10.779	-7.166	46.567	-73.622
840	0.84	-7.211	-51.615	3.263	37.7	-10.201	-8.388	76.113	48.549
841	0.841	-10.738	-48.272	4.98	8.011	-16.202	-13.675	67.12	65.985
842	0.842	-13.927	-32.642	6.508	16.874	-16.977	-21.48	26.391	18.34
843	0.843	-9.159	9.86	2.243	73.834	-12.901	-14.76	-10.642	4.019
844	0.844	3.947	52.39	-17.3	81.181	-8.035	-12.309	9.219	17.161
845	0.845	1.933	46.906	-25.582	181.792	-4.713	-14.696	51.753	-18.508
846	0.846	-3.35	41.822	-2.367	138.547	-10.112	-5.267	13.033	-7.75
847	0.847	4.557	28.179	-5.494	125.281	-9.518	-14.217	-42.479	-37.429
848	0.848	-5.551	24.036	-8.236	-6.104	-4.851	-1.102	-49.753	-46.374
849	0.849	-11.97	27.651	-15.784	-23.683	-3.088	0.597	-56.24	-54.557
850	0.85	-8.502	-17.14	-4.143	-39.747	4.866	-10.482	-51.504	-14.903
851	0.851	5.388	-84.368	-6.314	-83.201	8.363	-26.402	-45.453	7.168
852	0.852	-19.811	-75.489	-12.094	-70.225	3.142	-11.545	-29.032	27.117
853	0.853	-24.885	-54.431	-6.787	-105.972	-5.747	-17.395	-3.871	-3.257
854	0.854	-21.622	-13.847	-14.704	-52.023	-14.048	-12.215	18.969	-41.961
855	0.855	-30.933	-21.251	-7.661	-81.905	-19.251	-7.611	39.64	-36.949
856	0.856	-39.315	-14.715	-11.546	-1.426	-4.509	-14.797	-9.642	-41.393
857	0.857	-57.18	-8.769	-17.705	30.973	-10.858	-13.675	-43.244	-37.33
858	0.858	-54.924	-25.257	-16.868	20.964	-5.013	-5.383	-0.782	-11.04
859	0.859	-35.83	20.19	-2.28	-77.778	-20.845	-6.373	37.805	-0.973
860	0.86	-18.088	-10.245	34.596	-116.465	-18.691	-9.291	-37.913	-10.218
861	0.861	-15.817	-15.73	32.387	-156.17	-5.131	0.372	-48.834	-1.884
862	0.862	-22.279	19.415	3.233	-144.547	-6.877	1.516	-39.011	-4.424
863	0.863	-8.792	14.841	-9.27	-133.824	-8.435	-1.981	-12.333	16.608
864	0.864	3.378	-22.866	-20.618	-84.562	-7.09	-11.656	28.262	13.867
865	0.865	17.684	-38.125	-24.03	13.762	-8.245	-12.819	65.175	-3.979
866	0.866	0.269	-33.818	-58.59	79.463	-11.722	0.353	98.638	7.592
867	0.867	-2.047	11.902	-72.234	-4.094	-12.671	-15.509	31.507	-24.386
868	0.868	8.59	5.744	-84.675	6.63	-9.759	-9.118	-30.996	-28.895
869	0.869	10.488	0.145	-50.653	-3.303	-0.078	-14.915	-71.622	-8.227
870	0.87	12.189	-25.175	-18.771	-12.245	-1.226	-34.247	-78.943	-19.471
871	0.871	35.955	-38.855	1.863	-36.707	-4.687	-5.962	-45.416	-22.774
872	0.872	4.933	-51.386	50.988	-14.747	-7.763	-2.272	-2.756	-7.12
873	0.873	-24.152	-40.325	124.952	-34.823	-8.706	1.029	47.311	-15.467
874	0.874	-27.862	-23.459	75.678	-28.99	-6.173	-2.053	40.839	-12.965
875	0.875	-31.149	-26.717	-22.723	-45.574	-6.93	-4.742	22.719	-19.958
876	0.876	-28.024	-7.138	-35.79	-70.888	-11.748	-12.271	-15.868	3.432
877	0.877	-19.68	10.522	-23.925	-2.3	-21.794	-14.57	-20.804	-31.039
878	0.878	-17.174	17.366	-13.063	66.71	-17.522	0.376	-34.284	-8.193
879	0.879	-14.87	6.638	16.579	57.84	-21.177	-1.514	-21.802	-4.12
880	0.88	4.293	31.794	7.742	33.507	-17.684	0.277	-25.363	7.106
881	0.881	-8.469	35.098	15.938	-33.194	-16.724	-4.321	-35.305	-23.892
882	0.882	-15.428	13.205	-6.052	-95.594	-9.967	-2.928	-32.06	-44.651
883	0.883	-17.556	4.817	-39.462	-22.143	-5.734	-17.201	-23.652	-40.99
884	0.884	-23.376	-18.474	-57.597	27.289	1.595	-3.61	-41.485	3.757
885	0.885	-18.158	-34.19	-62.926	18.499	0.617	-15.753	-39.195	22.005
886	0.886	-41.958	-59.664	-47.746	124.436	-0.162	-20.336	-37.053	16.598
887	0.887	-45.218	-49.526	-24.796	167.689	-2.491	-18.925	-19.588	1.468
888	0.888	-35.893	-21.248	-12.264	49.328	-3.079	-12.484	6.177	-12.151
889	0.889	-27.54	-24.894	-23.321	97.004	-11.788	-11.25	-3.818	-8.1
890	0.89	5.978	-21.568	-40.189	-3.933	-15.261	-12.148	11.994	-11.78
891	0.891	28.868	6.76	-43.159	-43.203	-14.275	-13.055	9.425	-1.597
892	0.892	-0.097	3.198	-29.017	-78.609	-21.04	-12.225	1.999	-29.722
893	0.893	-18.807	-13.685	-26.596	-24.214	-18.497	-3.277	-4.891	-18.441
894	0.894	-15.442	-10.442	-42.833	104.309	-17.686	-9.222	-36.758	-15.121
895	0.895	-18.45	-35.814	-10.843	-53.024	-6.812	-10.133	-41.107	13.122
896	0.896	-26.679	-18.629	-6.311	-31.679	-2.135	-12.975	-53.37	16.778
897	0.897	-13.822	-27.82	22.81	26.191	-9.281	-13.677	-57.012	13.52
898	0.898	-20.702	-13.624	19.172	8.906	-5.597	-15.933	-33.215	-2.088
899	0.899	-31.26	-11.066	-4.619	24.747	-2.102	-13.93	7.61	-44.594
900	0.9	-2.149	-8.721	36.225	39.094	-1.13	-7.859	35.249	-50.556
901	0.901	-6.134	-32.118	-13.681	-52.997	1.791	-5.478	50.342	-45.167
902	0.902	-9.724	-10.253	-33.61	-64.806	-2.452	-8.923	9.095	-30.155
903	0.903	-26.697	-1.909	8.967	11.071	-8.058	-6.931	-7.323	-16.616
904	0.904	-29.732	-19.634	36.671	20.94	-12.901	-7.452	17.909	20.94
905	0.905	-4.118	-21.856	41.734	-23.708	-18.92	-15.324	68.286	5.863
906	0.906	-7.334	-19.697	0.546	-129.51	-19.721	-9.258	7.822	1.443
907	0.907	-4.175	-29.343	-27.089	-57.176	-21.66	-14.413	-0.218	13.843
908	0.908	-12.446	-17.123	-32.089	-17.506	-11.595	-13.383	21.915	-20.2
909	0.909	-19.923	6.749	-36.471	-29.168	-4.431	-14.084	-24.857	-33.695
910	0.91	-26.804	10.173	-32.299	25.095	-0.77	-11.689	-6.654	-29.578
911	0.911	-11.82	0.985	-20.901	-4.442	7.538	-8.129	-34.397	-10.691
912	0.912	-13.704	15.283	-17.481	-31.123	6.576	-9.991	-29.442	13.222
913	0.913	-18.909	23.06	4.434	-55.468	-0.187	-13.995	-33.977	-2.348
914	0.914	-23.513	20.907	7.134	11.453	-13.342	-19.751	-29.923	-16.373
915	0.915	-27.7	23.169	14.628	-50.717	-7.542	-23.774	-26.203	-29.116
916	0.916	-13.305	5.875	3.006	-26.087	-16.266	-17.147	-29.424	-22.126
917	0.917	-11.325	-10.282	-7.633	-18.447	-8.327	-7.425	-7.471	-2.968
918	0.918	-16.505	-8.057	-25.031	-65.131	-6.97	-8.566	-4.742	-15.805
919	0.919	-11.782	-9.929	-22.695	-59.027	-8.139	-12.016	-7.304	-13.532
920	0.92	-4.546	-22.065	-11.973	-31.276	-9.3	-15.07	-18.971	-15.646
921	0.921	15.065	-4.61	-9.926	44.488	-4.072	-2.272	-33.932	-5.97
922	0.922	12.417	11.673	-36.119	55.436	-8.924	3.004	-55.292	-7.679
923	0.923	-5.379	1.076	-39.659	45.869	-14.941	-1.598	-24.152	-12.286
924	0.924	-26.509	-8.524	-42.782	-16.434	-15.73	-5.819	-3.398	-2.217
925	0.925	-34.853	-24.293	-51.995	40.585	-13.796	-6.949	-14.575	-11.099
926	0.926	-37.37	-22.053	-32.283	33.309	-10.505	-10.405	9.238	-12.239
927	0.927	-16.258	-27.723	-24.758	-0.105	-5.085	-24.323	-0.092	-28.247
928	0.928	-7.901	-53.917	-13.117	-79.223	-4.513	-18.501	-31.277	-21.247
929	0.929	-20.631	-110.53	-19.47	-89.935	-2.575	-16.727	-35.401	-6.266
930	0.93	-22.918	-102.348	-5.877	-80.018	-1.986	-12.066	-24.212	7.382
931	0.931	-12.231	-65.326	-11.074	-124.764	-5.457	-4.888	-20.96	5.74
932	0.932	-10.273	-18.466	-9.523	-84.387	-0.999	-8.569	7.276	-18.022
933	0.933	-5.03	-0.287	-2.407	-17.975	1.912	-5.093	63.989	-35.106
934	0.934	-9.664	-16.745	-22.043	-27.147	-6.02	-4.144	39.665	-6.878
935	0.935	-8.296	-62.247	-19.444	13.278	-12.003	-10.909	2.737	11.928
936	0.936	-14.666	-56.278	-32.299	5.738	-12.959	-8.402	-17.145	29.025
937	0.937	-13.509	-17.626	-34.644	-0.853	-8.113	-12.475	13.303	0.796
938	0.938	-3.847	-12.603	-36.739	29.513	-12.375	-17.319	7.935	-40.786
939	0.939	-5.006	10.285	-19.272	-9.317	-24.572	-11.317	-7.098	-35.331
940	0.94	-13.324	-2.051	15.792	-54.919	-26.327	-5.713	-11.489	-40.337
941	0.941	-25.099	-20.795	91.486	-61.091	-18.408	-5.125	-23.794	-44.757
942	0.942	-23.5	-24.075	145.734	-44.912	-28.488	-1.829	-27.393	-23.991
943	0.943	-27.753	10.368	17.495	-9.983	-27.346	-3.572	-44.35	-12.739
944	0.944	-28.935	5.901	-34.917	-5.843	-19.041	-4.921	-53.587	25.014
945	0.945	-32.42	1.831	-50.84	-1.972	-11.704	-10.337	-39.442	-0.125
946	0.946	-27.188	28.119	-36.556	-21.062	-0.868	-12.27	-0.908	-31.984
947	0.947	-24.259	24.801	2.93	2.446	3.392	-14.202	-6.289	-69.458
948	0.948	-28.459	27.868	14.791	30.447	-0.289	-6.475	-1.216	-54.318
949	0.949	-26.088	30.574	3.991	-18.933	3.198	-11.716	21.689	-13.11
950	0.95	-18.141	-7.953	-5.89	-12.578	-6.474	-10.757	1.094	70.077
951	0.951	-15.013	-24.403	3.019	5.345	-5.314	-4.758	27.54	105.654
952	0.952	-10.148	-19.423	-5.076	21.45	-6.473	-8.821	-10.074	29.791
953	0.953	-12.639	-33.012	-27.091	26.135	-5.515	-15.397	-25.093	-19.534
954	0.954	-13.407	-12.363	-33.602	30.401	-0.689	-12.888	-2.214	-46.211
955	0.955	-19.984	36.719	-27.517	17.866	1.807	-13.662	-39.727	-38.023
956	0.956	-10.294	30.076	-32.877	6.417	-7.121	-21.604	-54.775	-15.9
957	0.957	-6.624	24.058	-27.933	-10.868	-15.477	-11.938	-50.343	-9.273
958	0.958	-12.623	-25.946	-50.975	10.845	-12.421	-15.627	-4.546	-15.219
959	0.959	-5.284	-45.982	-63.59	-3.369	-5.67	-16.797	50.409	-9.799
960	0.96	7.46	-40.074	-82.543	-10.933	-4.909	-22.036	43.067	-65.364
961	0.961	26.76	-90.096	-44.939	24.123	-10.537	-13.143	36.539	-43.318
962	0.962	34.281	-96.75	0.423	39.206	-15.39	-4.828	42.594	-36.73
963	0.963	13.189	-41.789	30.736	-29.468	-10.772	-3.872	-7.27	-18.519
964	0.964	-12.338	-34.447	47.162	-118.255	-1.909	-6.788	-27.126	31.397
965	0.965	-15.572	-27.904	1.692	37.125	1.716	-12.796	-33.084	11.442
966	0.966	-12.417	2.465	-28.657	16.117	-16.32	-5.453	-38.544	29.615
967	0.967	-20.677	30.136	-34.065	35.386	-13.849	1.316	-43.698	46.083
968	0.968	-43.854	35.172	-18.993	52.983	-2.279	-8.347	-30.235	21.005
969	0.969	-40.722	21.592	-32.594	37.278	-4.443	-20.148	-34.419	-20.139
970	0.97	-32.375	9.17	-28.562	-5.677	-10.28	-15.52	-15.72	-14.684
971	0.971	-19.572	5.477	-24.913	-44.84	-1.612	-14.185	28.989	-39.879
972	0.972	-7.91	-18.308	-7.887	-175.76	-3.191	-7.799	10.816	-26.308
973	0.973	2.764	-27.548	-4.811	-87.977	-7.487	-4.31	-16.943	-5.572
974	0.974	-10.774	-30.212	3.467	-8.128	-16.434	-7.41	-32.083	-16.794
975	0.975	-26.652	-37.764	5.947	6.44	-17.639	-10.326	-18.531	-20.116
976	0.976	-33.058	-40.122	-5.711	-6.353	-18.638	-7.819	-6.113	-29.426
977	0.977	-35.014	-20.935	-33.431	-89.356	-13.835	-10.15	-17.289	-32.168
978	0.978	-33.286	2.285	-22.232	30.382	-16.39	-13.661	6.55	-44.999
979	0.979	-22.272	11.536	-12.161	46.507	-18.75	-6.322	-2.751	-51.987
980	0.98	-15.125	8.747	-9.042	60.969	-15.287	-9.243	-0.042	-37.106
981	0.981	-11.463	16.271	10.713	153.212	-7.939	0.418	-17.822	-8.082
982	0.982	-12.622	13.97	23.472	141.429	-3.107	-0.753	-29.432	54.419
983	0.983	-9.516	-9.396	30.428	87.225	1.151	-4.24	-52.871	27.698
984	0.984	-14.324	-18.617	32.542	38.049	-7.747	-18.182	-31.019	3.29
985	0.985	-11.773	-21.252	7.354	-24.294	-8.901	-12.388	-28.348	-18.762
986	0.986	-9.434	-13.652	-23.65	-113.602	-7.932	-14.158	-25.88	1.161
987	0.987	0.078	-34.664	-44.435	-101.36	-3.093	-12.63	4.445	-17.023
988	0.988	-3.567	-54.281	-40.807	-111.866	-5.594	-13.999	8.481	-33.493
989	0.989	-0.076	-46.617	-30.788	-81.807	-6.358	-5.121	-2.81	-18.51
990	0.99	-3.147	-20.78	-27.677	-108.251	-6.94	-18.293	-13.004	-23.049
991	0.991	-13.934	10.233	-47.341	-34.802	-5.004	-16.556	-16.207	-35.504
992	0.992	-6.742	6.197	-34.426	-24.8	-6.74	-8.636	-19.007	-24.34
993	0.993	-3.027	-4.987	0.757	37.976	-5.396	-9.995	-6.305	-0.579
994	0.994	-18.685	-14.999	56.335	13.772	-5.036	-13.685	0.594	-3.704
995	0.995	-25.061	-11.843	48.961	-8.151	-9.886	-12.547	-1.587	-29.258
996	0.996	-42.467	-3.478	2.092	-1.478	-11.801	-15.673	-15.163	-25.994
997	0.997	-49.419	-11.003	-28.289	4.626	-12.374	-0.992	-9.935	-10.374
998	0.998	-38.737	-22.622	-22.865	-33.99	-15.842	-3.158	-8.43	20.703
999	0.999	-9.665	-11.998	-7.841	-18.803	-14.477	-9.001	-15.632	-0.064
1000	1	-5.564	-25.567	-3.486	22.447	-10.407	-10.775	-14.497	3.625
1001	1.001	-9.217	0.708	-66.052	17.05	-12.951	-12.357	-15.697	-13.289
1002	1.002	-12.507	4.362	-74.982	22.039	-8.516	-16.645	-14.7	-16.308
1003	1.003	-9.427	14.35	-50.623	-46.754	-11.432	-7.776	-1.861	-8.077
1004	1.004	-6.772	4.979	-43.328	-56.687	-7.96	-13.813	17.551	-10.736
1005	1.005	0.718	-9.205	-23.448	-12.043	-5.64	-12.881	20.136	-27.155
1006	1.006	7.636	-42.701	55.783	-36.515	0.951	-6.14	13.217	-20.9
1007	1.007	-3.061	-1.493	109.868	-29.321	3.833	-8.693	36.689	-19.102
1008	1.008	-1.16	26.11	99.954	-36.074	-4.126	-11.044	-10.28	-3.293
1009	1.009	0.549	20.997	37.4	-78.873	-9.376	-6.24	-57.08	7.326
1010	1.01	11.56	7.391	-3.287	-51.43	-6.503	-9.574	-63.139	5.396
1011	1.011	-4.317	-21.615	-10.664	-26.509	-5.749	-9.042	-68.664	-3.428
1012	1.012	-31.985	-70.788	-44.155	-58.638	-1.698	-7.736	-53.632	-2.06
1013	1.013	-43.223	-50.897	-62.336	-54.83	-2.294	-10.097	-49.227	4.99
1014	1.014	-67.075	-32.672	-78.77	-81.494	-2.885	-16.708	-3.501	-3.977
1015	1.015	-57.862	-49.123	-83.773	-30.47	-11.787	-13.832	63.539	-14.812
1016	1.016	-38.21	-64.197	-60.916	-8.674	-10.618	-11.361	108.118	-36.514
1017	1.017	-20.493	-68.598	-31.854	-42.415	-7.154	-18.753	67.34	-64.792
1018	1.018	-13.621	-22.63	-13.027	-36.658	-12.385	-12.035	74.578	-61.14
1019	1.019	-3.087	-16.515	-23.017	-31.482	-15.269	1.06	13.913	-16.497
1020	1.02	-5.121	-32.885	-13.68	-77.245	-7.317	-0.939	-59.517	38.372
1021	1.021	-13.906	-37.879	-27.757	14.001	-12.54	-9.709	-69.417	-13.377
1022	1.022	-6.023	-42.357	-25.176	0.46	-9.627	-14.407	11.303	-20.04
1023	1.023	-7.4	-38.314	0.632	-11.863	-7.111	-13.122	0.484	-1.91
1024	1.024	-8.557	3.257	-2.636	-1.328	-7.892	-9.509	-29.123	25.716
1025	1.025	-2.556	19.659	6.581	-50.837	-14.487	-15.576	-55.868	0.514
1026	1.026	-1.611	-25.882	20.659	-77.681	-6.564	-16.615	-47.775	4.93
1027	1.027	7.237	4.441	7.858	-20.95	-1.348	-9.91	-40.452	8.971
1028	1.028	8.331	20.857	-13.344	0.818	-4.266	-12.481	-20.576	-17.334
1029	1.029	-7.803	25.891	-27.629	101.406	-17.456	-8.487	-26.605	-7.294
1030	1.03	-10.178	3.029	-9.896	115.461	-27.158	-6.614	-32.098	-16.593
1031	1.031	-16.604	7.032	6.356	154.734	-25.429	-8.64	-7.036	-19.318
1032	1.032	-22.445	18.199	-0.049	190.263	-23.881	-17.635	24.795	-32.101
1033	1.033	-34.666	8.082	1.86	49.099	-22.527	-11.331	37.094	-29.701
1034	1.034	-39.341	-13.887	-3.385	29.71	-26.196	-10.261	10.729	-31.809
1035	1.035	-20.585	-22.301	4.532	-58.135	-20.196	-3.009	-20.248	-2.77
1036	1.036	-33.351	-29.94	23.345	-169.932	-14.978	-9.873	-24.328	-15.226
1037	1.037	-31.019	-27.709	-4.882	-69.548	-18.276	-17.517	-28.031	-18.942
1038	1.038	-3.346	-17.172	-8.605	-135.872	-13.437	-11.599	-4.243	25.737
1039	1.039	-22.121	7.886	-39.754	-5.046	-7.439	-15.751	30.21	7.519
1040	1.04	-45.916	24.832	-60.556	82.023	-5.115	-17.751	-1.713	-8.943
1041	1.041	-30.239	15.474	-64.269	33.991	-0.273	-9.116	-22.447	-13.98
1042	1.042	-27.554	-4.301	-54.263	-67.281	8.446	-17.499	-33.73	-9.541
1043	1.043	-9.776	3.217	-57.444	24.762	21.61	-12.32	-37.075	-13.596
1044	1.044	-2.822	-17.945	-37.722	36.648	12.899	-7.536	-40.259	-9.898
1045	1.045	-4.974	-15.311	-19.886	47.548	-10.899	-6.828	-33.599	-20.315
1046	1.046	-3.048	7.805	-26.783	-1.787	6.13	-10.951	-25.346	-16.998
1047	1.047	-18.925	10.795	5.133	7.042	-3.153	-4.429	8.14	-13.869
1048	1.048	-22.991	5.484	64.694	-1.06	-5.854	-1.954	3.778	-11.145
1049	1.049	-12.327	-8.742	56.508	-8.407	-3.333	-10.897	-0.216	-34.32
1050	1.05	1.291	-26.658	4.782	-14.921	12.928	-9.792	-11.423	-62.556
1051	1.051	17.235	-52.512	-15.243	27.717	-1.966	-8.865	-49.179	-20.927
1052	1.052	23.692	-1.086	-21.401	44.194	-7.769	-11.817	-94.754	40.04
1053	1.053	37.295	-8.492	-5.023	-11.31	-9.501	-12.647	-76.607	31.892
1054	1.054	25.132	-15.109	-10.019	-33.296	-14.13	-11.914	-48.892	24.523
1055	1.055	1.339	-21.148	46.748	-40.312	-24.166	-13.889	-43.826	4.608
1056	1.056	4.639	-37.688	23.984	-6.551	-4.589	-13.329	-39.41	22.853
1057	1.057	-17.203	-2.6	-21.727	-24.518	-7.257	-12.762	-18.77	-38.037
1058	1.058	-25.511	-34.659	-27.526	14.562	-4.695	-10.256	37.889	-62.366
1059	1.059	-33.069	-55.453	-21.921	-10.124	2.308	-2.907	127.416	-69.715
1060	1.06	-35.413	-97.134	-36.922	-23.25	-8.313	-3.871	115.505	4.183
1061	1.061	-37.532	-69.541	-5.024	-43.536	-17.965	0.973	39.551	73.263
1062	1.062	-23.948	-24.153	7.268	-1.464	-16.204	-5.021	9.878	10.731
1063	1.063	-18.702	-30.244	10.902	4.388	-14.627	-13.906	36.59	-13.646
1064	1.064	-17.131	8.403	-6.162	30.015	-15.949	-19.884	-4.021	-35.663
1065	1.065	-9.963	-6.69	-40.604	-19.839	-19.603	-10.197	3.422	-29.031
1066	1.066	-8.78	-11.131	-63.457	-52.71	-8.76	-11.344	10.118	-22.984
1067	1.067	-9.894	-40.137	-67.528	-58.066	-15.918	4.347	-7.937	-17.555
1068	1.068	-10.784	-51.318	-56.275	-52.058	-24.803	-2.021	-13.303	-12.545
1069	1.069	-11.676	-34.208	-32.469	-36.236	-21.3	-11.671	-18.33	-16.982
1070	1.07	-19.53	-12.249	-23.129	-58.317	-11.609	-9.894	-41.305	-21.018
1071	1.071	-26.823	30.402	-25.808	-3.531	-10.424	-14.498	-45.578	-24.645
1072	1.072	-37.627	0.071	-12.998	34.041	-4.409	1.405	-56.997	-21.338
1073	1.073	-47.652	5.54	22.112	-52.928	-3.421	-4.949	-53.815	-12.028
1074	1.074	-48.778	10.617	87.851	-88.072	-2.419	-6.837	-19.462	-20.296
1075	1.075	-30.748	15.165	43.276	-76.693	-4.891	-8.521	-6.015	-22.754
1076	1.076	-2.457	11.192	2.75	-46.528	-5.633	-10.018	-1.994	-29.695
1077	1.077	8.786	0.002	39.752	16.564	2.345	-22.935	9.181	-48.8
1078	1.078	12.113	-16.968	73.272	57.911	12.071	-10.685	-0.916	-10.216
1079	1.079	2.902	4.967	-6.054	65.886	3.209	-12.167	20.943	-15.569
1080	1.08	-5.369	19.156	-60.266	5.942	-5.078	6.665	29.265	9.631
1081	1.081	-7.826	6.401	-30.668	-50.445	-10.282	9.243	11.437	23.112
1082	1.082	-14.736	-9.857	-21.704	-72.084	-7.362	-6.942	-9.63	-14.478
1083	1.083	-12.561	5.058	-29.824	2.277	-13.332	-4.753	-52.125	0.591
1084	1.084	-26.097	-12.32	-37.152	71.77	-14.071	-6.617	-46.038	-12.967
1085	1.085	-38.299	-14.637	-97.616	134.637	-7.47	-11.772	-29.509	32.88
1086	1.086	-33.664	-8.303	-89.316	159.157	-6.676	-7.036	-14.351	14.7
1087	1.087	-14.932	-10.297	-22.324	77.734	-12.264	-17.014	-0.77	-12.877
1088	1.088	-17.456	-22.503	94.401	-19.803	-11.659	-10.556	-21.444	-17.805
1089	1.089	-24.407	-20.949	15.031	46.251	-13.563	-21.316	-32.558	-13.232
1090	1.09	-18.032	-10.817	-28.125	58.344	-15.268	-19.889	-8.612	-17.219
1091	1.091	-4.506	-19.678	-15.111	-17.257	-17.748	-23.493	13.36	-13.508
1092	1.092	0.719	-30.52	20.248	-125.602	-12.293	-24.572	5.129	-16.816
1093	1.093	-10.321	-8.826	-12.467	-168.786	-5.671	-14.815	33.453	-7.513
1094	1.094	-11.671	-11.845	-22.421	-129.326	-11.622	-5.811	44.694	-21.612
1095	1.095	-23.476	13.771	-67.135	-69.75	-9.257	-9.197	-6.751	-29.135
1096	1.096	-28.113	10.569	-26.426	28.004	-14.077	-10.068	-73.486	-22.146
1097	1.097	-23.852	-17.607	-19.011	-37.925	-13.467	-10.954	-118.136	5.54
1098	1.098	-22.716	-13.866	1.037	-26.381	-10.547	-13.39	-77.363	-5.669
1099	1.099	-35.918	3.229	7.16	-37.4	-5.694	-2.661	-25.597	-2.359
1100	1.1	-30.702	-6.042	34.869	11.837	-5.101	-15.548	7.892	-5.442
1101	1.101	-26.045	-37.222	39.832	38.326	-2.171	-6.76	62.802	-8.148
1102	1.102	-13.066	-33.208	-28.922	29.97	-5.637	-2.034	11.065	9.702
1103	1.103	9.79	-36.892	-78.341	-36.941	-11.047	-6.22	-49.576	7.47
1104	1.104	19.106	-40.179	-69.473	-63.891	-15.884	-9.833	-25.181	-24.39
1105	1.105	16.415	-5.716	-45.12	-104.76	-15.306	-20.596	26.588	-56.28
1106	1.106	-1.393	7.823	-52.426	-38.373	-18.213	-16.266	33.357	-52.203
1107	1.107	-3.722	28.498	-58.999	-119.433	-18.579	-17.364	15.366	-25.849
1108	1.108	11.128	2.174	-64.997	-152.251	-14.117	-18.467	-0.88	25.583
1109	1.109	12.994	-21.671	-37.299	-83.349	-6.37	-17.431	-5.659	47.595
1110	1.11	-13.395	-24.823	38.375	-21.146	-5.396	-16.394	-9.883	14.097
1111	1.111	-47.504	-33.202	70.934	-13.413	-0.557	-12.075	-22.135	8.15
1112	1.112	-43.097	-51.012	1.958	8.34	-6.564	-16.08	-48.418	-19.422
1113	1.113	-39.068	-39.344	-6.786	1.545	-10.633	-16.613	-45.09	-44.548
1114	1.114	-27.88	-58.461	-31.055	7.337	-4.059	-7.87	-48.089	-48.994
1115	1.115	-17.862	-55.88	5.949	-53.891	3.867	-4.346	-22.471	-44.947
1116	1.116	-14.789	-53.493	25.884	-46.041	4.814	-1.202	-25.664	-18.621
1117	1.117	-23.114	-47.049	19.765	-9.51	-6.045	-5.983	-3.715	-1.59
1118	1.118	-15.559	-25.738	47.401	-97.568	-10.321	-5.16	21.857	-17.268
1119	1.119	-13.251	-22.982	-8.1	-86.189	-6.652	-2.791	73.272	8.309
1120	1.12	-2.631	-15.366	14.073	32.881	-7.815	-9.339	65.794	18.399
1121	1.121	7.022	5.838	-5.778	80.362	-4.712	-8.524	45.809	-3.414
1122	1.122	1.773	8.719	-36.188	123.364	-5.679	-7.724	27.583	-11.727
1123	1.123	-2.907	16.393	-52.693	109.974	-15.35	-15.608	-0.111	-24.581
1124	1.124	-7.185	0.224	-47.602	26.138	-21.72	-16.532	-15.196	-12.982
1125	1.125	-10.877	6.688	-24.656	-28.493	-13.387	-11.655	-65.473	-10.87
1126	1.126	-2.556	12.546	37.946	-58.481	-14.356	-7.363	-31.949	-32.15
1127	1.127	-18.592	7.338	11.284	-103.48	-15.334	-6.567	-25.917	-40.49
1128	1.128	-53.585	2.659	3.246	-14.03	-9.329	-13.138	-20.4	-48.013
1129	1.129	-38.465	-1.662	25.412	21.456	-13.385	-3.432	-25.312	-12.89
1130	1.13	-42.9	7.19	18.816	75.542	-5.463	-4.569	-2.317	62.863
1131	1.131	-38.825	15.433	-36.174	104.95	1.875	-12.849	-22.881	30.445
1132	1.132	-27.575	-0.694	0.797	42.218	-4.927	-7.591	-41.527	0.877
1133	1.133	-3.729	-35.729	-19.163	-80.135	-7.472	-10.496	-38.203	-8.102
1134	1.134	12.002	-20.605	-86.456	-62.915	3.131	-7.971	-47.531	0.003
1135	1.135	20.371	20.635	-113.318	48.191	7.345	-18.603	-44.849	-7.371
1136	1.136	27.942	15.221	-121.603	33.738	3.643	-17.25	-11.398	-81.313
1137	1.137	-2.424	-20.005	-114.355	-5.847	-2.377	-8.342	-6.95	-71.471
1138	1.138	-6.469	-24.479	-53.792	-89.423	-5.508	-7.176	-44.459	-44.831
1139	1.139	-2.779	-53.534	68.468	-13.858	-8.447	-6.197	-39.421	-20.515
1140	1.14	-12.826	-19.475	156.019	35.201	-9.256	-7.156	-25.87	1.506
1141	1.141	-15.899	3.325	203.69	-9.78	-10.056	-7.92	-21.776	34.96
1142	1.142	-7.529	-34.235	131.563	95.795	-13.564	-11.977	-2.956	4.565
1143	1.143	-9.993	-69.421	13.175	109.862	-15.514	-22.805	41.778	-11.878
1144	1.144	-7.64	-64.934	-34.419	70.086	-23.264	-14.845	23.661	-6.824
1145	1.145	-22.526	-60.838	-77.507	-13.626	-20.181	-13.464	29.16	-11.264
1146	1.146	-20.584	-26.677	-64.316	40.345	-17.285	-4.551	14.096	1.131
1147	1.147	-11.881	-13.051	-76.071	109.24	-14.769	-1.064	-27.161	-2.518
1148	1.148	-3.956	-17.12	-43.559	-7.551	-15.544	-8.422	0.482	-5.777
1149	1.149	-25.635	9.221	5.784	-87.239	-12.048	-11.335	56.021	-15.059
1150	1.15	-34.932	26.278	32.52	-15.133	-13.964	-12.1	78.156	-17.73
1151	1.151	-26.613	29.426	-8.102	-2.084	-19.369	-12.875	44.765	-15.188
1152	1.152	-34.142	26.73	-0.731	-85.505	-14.522	-8.037	14.488	-12.88
1153	1.153	-36.405	3.502	-20.634	-52.986	-8.526	-4.753	-24.185	-15.057
1154	1.154	-42.682	-12.186	-26.607	-82.64	-7.759	-13.662	-59.424	-5.458
1155	1.155	-40.641	1.963	-54.353	33.869	-11.252	-12.518	-109.724	-3.798
1156	1.156	-31.849	9.56	-39.409	18.057	-14.549	-6.536	-89.743	-14.889
1157	1.157	-8.01	7.264	-62.379	-53.946	-7.977	-3.445	-59.34	6.711
1158	1.158	2.078	9.478	-66.457	-119.602	-3.726	-12.339	-53.916	-2.683
1159	1.159	-0.991	7.627	-32.457	-36.051	-1.41	-11.156	11.662	-22.423
1160	1.16	-15.104	-11.689	-64.478	18.3	-6.248	-8.026	38.368	-19.892
1161	1.161	-12.606	-19.23	-76.868	-70.409	-6.825	-7.034	30.21	-22.247
1162	1.162	-5.702	-30.837	-88.058	-105.991	-5.077	-6.23	-6.812	-20.152
1163	1.163	0.624	-20.172	-36.583	-95.012	-3.728	-5.433	-40.331	-14.394
1164	1.164	6.383	-14.349	15.071	-25.751	-1.421	-14.897	-46.302	-9.233
1165	1.165	-9.519	-30.19	21.651	-52.166	4.372	-13.708	-51.704	-17.201
1166	1.166	-24.435	-28.022	101.034	53.914	9.972	-22.002	-26.509	-4.275
1167	1.167	-30.247	-18.268	25.239	155.144	-0.879	-5.926	5.468	0.924
1168	1.168	-10.91	-37.507	-24.051	10.672	-15.217	-12.889	68.052	-22.899
1169	1.169	-3.367	-34.866	-50.753	-46.728	-13.305	-10.759	94.85	-19.651
1170	1.17	-10.339	-46.387	-10.135	-203.989	-11.588	-16.559	5.325	-41.532
1171	1.171	-12.475	-65.512	71.329	-97.809	-6.962	-7.846	-6.492	1.05
1172	1.172	-6.668	-47.657	82.163	-1.267	-8.315	-18.871	-17.389	68.199
1173	1.173	-18.87	-12.593	-6.675	86.626	-17.202	-17.504	-27.329	5.678
1174	1.174	-14.23	-7.537	-18.562	71.026	-13.717	-16.34	-18.444	-2.485
1175	1.175	-7.103	6.014	-51.159	28.013	-6.377	-12.854	-10.319	-24.567
1176	1.176	-10.803	18.419	-41.325	-11.376	-1.569	-5.499	-3.02	-4.646
1177	1.177	-14.319	37.189	-50.262	-70.91	-13.011	-4.527	-49.891	-47.239
1178	1.178	-9.157	33.873	-42.192	-59.994	-11.474	-12.449	-68.155	-63.671
1179	1.179	-14.075	24.534	-5.299	-69.665	-4.31	-9.349	-73.64	-48.54
1180	1.18	-18.396	38.618	-25.264	-24.761	-10.696	-12.243	-48.531	-34.949
1181	1.181	-30.635	0.109	-19.304	-32.71	-4.691	-7.981	-44.089	10.991
1182	1.182	-42.854	-60.863	19.301	-10.577	-3.726	4.195	18.362	65.903
1183	1.183	-44.41	-69.011	94.93	22.967	1.089	-7.987	44.988	14.201
1184	1.184	-37.244	-61.684	84.052	41.064	0.29	-12.636	36.832	-5.747
1185	1.185	-17.689	-41.723	34.62	24.729	-10.359	-5.473	44.142	12.43
1186	1.186	-3.535	-23.469	7.784	-10.285	-14.602	-9.158	24.181	-4.017
1187	1.187	9.256	-6.942	-16.753	-32.998	-5.696	-15.169	-6.203	0.962
1188	1.188	6.939	-11.97	-68.566	12.929	-4.542	-14.199	-0.84	-3.53
1189	1.189	-3.709	-25.515	-75.228	55.523	-7.654	-17.12	-5.92	-24.259
1190	1.19	-5.67	12.01	-81.211	39.191	-14.459	-12.865	-10.336	-35.5
1191	1.191	-17.896	-13.095	-53.457	-6.18	-13.714	-10.546	-14.313	-38.786
1192	1.192	-19.482	-54.264	-18.162	-73.166	-16.075	-9.967	-10.534	-48.044
1193	1.193	-12.337	-26.617	-13.711	-10.402	-14.191	-13.263	-34.21	-45.339
1194	1.194	-3.452	-21.686	-59.7	63.08	-13.65	-7.863	-37.157	-37.751
1195	1.195	-6.964	-53.701	-41.676	53.163	-15.421	0.059	-34.428	-30.719
1196	1.196	0.352	-33.093	-14.114	97.835	-22.422	0.998	-16.736	-32.763
1197	1.197	3.22	15.995	31.257	106.022	-15.697	3.88	-28.452	-11.401
1198	1.198	-2.809	-3.937	37.106	-5.037	-21.739	3.072	-0.88	-3.035
1199	1.199	-10.186	2.112	-1.668	-52.76	-20.991	-9.161	-19.729	-26.261
1200	1.2	-9.269	-25.513	13.434	19.177	-13.071	-10.945	-9.702	-16.995
1201	1.201	-22.487	-10.33	-0.088	-46.735	-7.865	-6.323	-0.469	14.123
1202	1.202	-43.833	12.505	-62.556	-58.661	-1.112	-2.083	7.749	43.155
1203	1.203	-63.645	16.508	-71.334	-47.919	-3.639	-8.482	0.08	46.856
1204	1.204	-50.931	-9.907	34.665	-77.579	-4.419	-5.022	-7.02	15.889
1205	1.205	-34.697	-6.735	106.992	-104.3	-5.019	-12.401	-0.706	-21.626
1206	1.206	-11.271	15.04	67.611	-112.329	-5.615	-17.258	12.802	3.541
1207	1.207	-8.199	-27.644	-39.694	-90.225	-5.046	-25.215	-2.985	44.827
1208	1.208	-5.489	-45.952	3.464	-56.642	-1.566	-32.593	3.451	-16.009
1209	1.209	-2.978	-18.371	42.778	10.66	-2.924	-33.588	-25.619	-23.975
1210	1.21	-0.654	6.755	7.136	91.545	-7.772	-20.476	-4.953	-16.569
1211	1.211	9.993	2.28	-25.396	145.997	-8.365	-18.575	6.231	-23.249
1212	1.212	11.941	-18.476	-55.015	37.583	-4.305	-13.368	-24.699	-29.364
1213	1.213	3.241	0.261	-46.074	-5.495	-1.802	-8.755	-62.163	-24.072
1214	1.214	-1.395	-16.809	-70.347	-97.538	-1.43	-10.136	-36.94	-39.23
1215	1.215	-11.46	-13.719	-62.848	-61.769	-0.28	-9.018	-23.395	-16.448
1216	1.216	-17.864	-33.402	-69.323	-29.1	-4.73	1.786	-27.443	-4.116
1217	1.217	-16.73	-46.107	-63.19	-58.54	-12.475	0.404	-31.105	-0.447
1218	1.218	-19.851	-29.756	-2.146	-84.947	-9.393	-0.773	-27.847	2.852
1219	1.219	-18.923	2.274	-26.521	-44.201	-6.524	-6.801	6.542	-6.451
1220	1.22	-12.97	43.544	-19.22	7.507	-12.549	-12.064	47.74	-20.612
1221	1.221	-18.633	27.13	-39.218	-12.455	-24.757	-13.063	42.233	-28.198
1222	1.222	-19.239	22.118	-45.147	-54.918	-33.475	-17.342	16.994	-25.865
1223	1.223	-27.962	17.684	15.998	28.533	-22.45	-13.303	-51.788	-10.897
1224	1.224	-10.008	5.313	24.161	40.547	-9.488	-12.743	-61.732	-12.849
1225	1.225	-22.809	-13.483	2.023	29.921	9.862	-6.761	-35.075	-14.636
1226	1.226	-11.217	-3.44	35.347	20.217	2.309	-7.543	-10.732	-22.641
1227	1.227	-0.603	-0.378	16.979	-6.491	-9.313	-15.486	26.186	-44.337
1228	1.228	-10.317	2.365	11.342	-30.897	-15.705	-12.383	19.509	-47.487
1229	1.229	-8.611	-15.365	-14.02	-8.833	-13.765	-9.497	1.222	-16.401
1230	1.23	-19.706	-50.294	-18.559	24.742	-12.008	-8.739	-15.275	4.285
1231	1.231	-26.931	-35.145	-6.237	91.877	-0.958	0.145	9.906	61.015
1232	1.232	-28.15	-39.623	-25.045	11.19	5.833	-19.225	14.437	4.179
1233	1.233	-19.898	-52.047	-35.09	43.786	1.576	-8.391	-23.015	-17.796
1234	1.234	-16.868	-70.835	-31.925	-104.14	-10.225	-12.653	-7.818	-11.183
1235	1.235	-31.618	-60.738	10.647	-82.899	-24.559	-11.506	-12.209	-29.393
1236	1.236	-25.248	-69.983	40.94	-25.084	-18.77	-5.514	-8.087	-23.979
1237	1.237	-38.788	-27.376	46.161	-7.647	-13.556	-10.74	33.531	-8.903
1238	1.238	-30.072	-21.321	40.881	-23.565	-8.912	3.966	-5.23	4.647
1239	1.239	-9.344	-15.868	27.073	-37.903	1.162	-10.932	-60.829	17.075
1240	1.24	-12.037	-41.013	-2.093	1.534	-2.508	-12.872	-76.174	9.37
1241	1.241	-9.518	-18.12	-13.333	-81.867	3.498	-14.613	-68.854	-1.875
1242	1.242	-21.141	19.476	-44.313	-71.023	8.751	-13.065	-62.278	-5.173
1243	1.243	-19.413	53.763	-40.248	17.814	-3.989	-8.804	-44.044	-52.215
1244	1.244	-8.784	38.74	-28.992	101.331	-16.152	-7.638	39.185	-58.791
1245	1.245	-10.727	52.347	-80.443	3.753	-5.086	5.532	122.652	-64.778
1246	1.246	-8.997	39.977	-43.482	-35.67	7.909	0.33	68.505	-37.075
1247	1.247	-7.46	-16.67	3.251	23.828	2.703	8.283	19.207	-11.881
1248	1.248	-8.847	-57.234	-27.284	34.567	-11.611	1.149	10.338	20.142
1249	1.249	-2.527	-35.16	-43.952	83.704	-17.416	-2.508	2.273	24.324
1250	1.25	-1.436	-55.09	-36.836	18.627	-12.169	-20.501	9.679	28.097
1251	1.251	5.849	12.069	-72.307	27.472	-13.677	-23.015	3.165	-9.583
1252	1.252	10.604	38.807	-113.765	-45.988	-14.994	-20.677	-14.99	-24.626
1253	1.253	-2.65	30.76	-108.572	-36.292	-13.794	-10.019	-31.382	-1.699
1254	1.254	-31.781	23.502	-83.619	-63.052	-2.902	-15.826	-86.855	-22.338
1255	1.255	-44.261	3.637	-42.513	-55.033	-10.01	-17.568	-108.856	-3.523
1256	1.256	-2.716	9.658	-14.855	-18.232	-13.636	-9.637	-142.278	-54.998
1257	1.257	-8.154	4.263	60.789	-105.804	-14.747	-8.283	-50.67	-77.021
1258	1.258	-3.143	-20.91	180.077	-141.434	-11.606	-11.966	41.55	-96.872
1259	1.259	-16.724	-71.261	68.702	-65.491	-6.722	3.703	77.254	-5.325
1260	1.26	-29.139	-77.833	25.474	-75.24	-9.201	-6.931	66.463	113.123
1261	1.261	-32.833	-47.405	12.18	-30.404	-16.536	-20.449	-22.317	97.243
1262	1.262	-22.777	-52.802	-23.635	26.707	-7.617	-8.228	-81.915	82.873
1263	1.263	-19.687	-27.62	-34.695	48.925	-6.428	-12.826	-71.093	17.068
1264	1.264	-11.379	-41.135	-25.037	29.125	-9.493	-5.619	-1.992	5.259
1265	1.265	-13.935	-86.98	1.416	10.906	-16.232	-11.969	-10.838	-5.57
1266	1.266	-16.327	-68.77	9.335	60.88	-10.205	-20.257	13.543	-35.095
1267	1.267	-18.49	-63.368	-27.784	-12.944	-10.954	-14.991	65.184	-43.907
1268	1.268	6.639	-58.364	-7.945	16.688	-4.341	-8.188	98.606	-35.76
1269	1.269	9.897	1.27	22.422	25.558	-8.559	-0.22	43.632	-13.701
1270	1.27	0.549	9.407	50.057	-15.096	-12.577	-9.878	6.718	-20.362
1271	1.271	-25.05	16.835	-25.637	-22.409	-11.971	-11.026	-13.133	-26.431
1272	1.272	-28.412	36.846	-123.335	-42.369	-13.887	-14.488	-19.075	-31.856
1273	1.273	-12.802	55.05	-57.48	24.71	-16.78	-13.511	-24.474	-16.747
1274	1.274	-21.181	71.455	26.042	-20.064	-11.922	-12.521	-29.559	-3.174
1275	1.275	-23.727	56.307	58.704	-28.249	-1.831	-15.002	-25.174	0.927
1276	1.276	-16.795	51.757	68.665	67.976	2.467	-9.358	-12.896	-25.392
1277	1.277	-14.695	-10.85	77.656	28.38	-9.304	-20.165	-1.869	-22.132
1278	1.278	-12.777	-55.625	53.357	16.507	-13.92	-5.82	-5.292	-6.474
1279	1.279	3.093	-80.107	-27.944	-59.425	-15.258	-3.853	-33.56	-26.195
1280	1.28	-3.279	-28.571	-60.234	68.816	-18.917	-5.564	-52.286	-43.97
1281	1.281	-16.821	4.785	-69.804	16.179	-10.577	-3.985	-76.094	-32.318
1282	1.282	-11.596	-25.684	-78.396	-31.591	3.395	-8.21	-29.015	-21.63
1283	1.283	-10.052	-31.142	-70.08	-46.171	1.501	-17.097	-22.347	-23.59
1284	1.284	-20.126	-46.279	-33.118	-59.506	10.243	-11.071	-4.123	2.726
1285	1.285	-23.809	-23.445	-13.295	-71.499	2.326	-10.085	-9.492	-0.924
1286	1.286	-32.15	5.585	41.46	4.231	-4.829	-16.838	5.624	-4.21
1287	1.287	-24.798	-5.689	48.561	33.755	-5.98	-17.585	28.43	-19.873
1288	1.288	-39.51	4.355	14.985	24.715	-14.294	-16.796	24.301	-51.025
1289	1.289	-41.631	7.438	-76.591	48.954	-11.186	-8.839	12.959	-46.97
1290	1.29	-28.075	-6.744	-142.421	-32.785	-14.064	-7.872	-10.963	2.161
1291	1.291	-22.878	-24.605	-82.84	-65.567	-25.469	-4.968	-32.929	-4.502
1292	1.292	-18.291	-31.61	-50.271	-95.584	-23.918	-7.476	-58.541	1.423
1293	1.293	-11.178	-33.787	-60.094	-104.824	-13.859	-9.766	-34.802	-4.069
1294	1.294	-12.326	-16.423	-68.928	-80.666	-15.034	-9.158	-56.745	0.813
1295	1.295	-13.431	-0.265	-11.938	-14.155	-6.729	-15.141	-25.654	-3.808
1296	1.296	-10.277	-15.25	84.431	119.844	-1.502	-11.041	-13.254	-7.989
1297	1.297	2.559	-1.805	123.903	61.985	13.217	-15.86	-2.08	-34.331
1298	1.298	18.469	24.357	135.774	44.485	11.083	-12.565	-5.491	-44.405
1299	1.299	7.883	20.53	81.661	28.548	-6.366	-8.504	-8.749	-35.105
1300	1.3	2.131	-10.523	71.852	-72.579	-13.37	-5.994	-11.624	7.461
1301	1.301	0.429	-22.921	27.236	-59.494	-7.023	-13.367	16.525	25.64
1302	1.302	-4.16	-49.131	-29.596	-0.004	-5.12	-8.156	-2.346	-2.078
1303	1.303	-5.46	-59.04	-36.905	-75.981	-21.016	-1.393	-19.397	2.888
1304	1.304	3.495	-49.65	-30.223	-26.654	-18.917	-0.619	-16.309	-10.716
1305	1.305	-7.325	-7.054	-72.7	18.003	-17.005	-4.681	-8.007	-6.733
1306	1.306	-26.084	-1.115	-100.16	-22.732	-15.279	-8.165	-10.587	-18.006
1307	1.307	-23.5	-6.593	-84.786	-45.012	-10.641	-7.586	-45.719	-28.172
1308	1.308	-11.819	-1.568	-52.513	-78.875	-9.272	-7.013	-30.654	-12.595
1309	1.309	-18.127	-15.143	-39.683	-48.861	-5.574	-14.955	-7.862	-15.391
1310	1.31	-27.745	-27.609	-13.014	-10.259	2.778	-16.111	4.492	7.836
1311	1.311	-29.433	-16.428	24.987	-66.09	1.837	-10.888	38.533	29.791
1312	1.312	-30.92	-33.489	20.122	-103.409	-7.055	-19.801	24.88	-12.736
1313	1.313	-32.206	-24.197	24.594	-97.081	-10.54	-13.8	-21.113	-6.729
1314	1.314	-12.595	-26.865	45.272	-5.718	-13.656	-6.455	-27.144	-23.244
1315	1.315	1.587	-19.242	18.991	-19.116	-8.86	-5.495	33.879	-58.556
1316	1.316	-31.841	-2.927	-18.666	-31.11	-11.412	-6.296	42.038	-45.137
1317	1.317	-27.33	-0.717	-43.718	22.879	-22.072	-2.252	49.471	17.231
1318	1.318	-23.206	-29.666	-48.087	52.255	-20.737	-10.2	2.729	26.033
1319	1.319	3.177	7.978	-35.571	60.995	-21.908	-4.979	-27.546	66.592
1320	1.32	-0.041	-27.119	-31.711	36.454	-6.237	-5.942	-32.955	29.581
1321	1.321	9.304	-49.835	-76.215	58.501	-8.373	-13.888	-28.008	-31.049
1322	1.322	1.01	-3.822	-70.081	51.938	-2.559	-6.543	-23.662	-39.233
1323	1.323	-11.716	26.73	-53.581	82.277	-0.8	-13.327	-11.346	-31.919
1324	1.324	-18.638	10.464	-68.557	43.637	0.76	-21.269	-0.159	-38.463
1325	1.325	-20.727	25.764	-27.196	78.797	-0.585	-13.917	51.286	-7.959
1326	1.326	-14.882	21.454	0.579	10.056	-6.95	-12.956	118.012	8.623
1327	1.327	-16.576	-7.502	-14.429	-58.996	-12.931	-13.729	55.481	-16.477
1328	1.328	-37.23	11.252	-83.061	-67.86	-7.699	-16.069	-66.642	-39.401
1329	1.329	-39.893	21.296	-112.661	-43.469	-6.727	-12.579	-119.076	-18.772
1330	1.33	-32.275	-13.207	-139.382	67.584	-5.946	-11.993	-71.479	-15.151
1331	1.331	-25.247	-26.746	-98.745	51.779	-16.583	-9.097	-85.764	8.558
1332	1.332	-14.568	-55.768	12.361	37.534	-15.208	-10.462	-98.87	5.35
1333	1.333	-0.999	-44.513	155.576	-28.264	-14.024	-10.867	-63.165	-31.688
1334	1.334	-2.731	-68.26	213.229	-111.656	-10.526	-7.977	-52.161	-46.824
1335	1.335	-1.164	-39.937	265.756	-100.778	-9.545	-9.134	-22.365	-33.231
1336	1.336	-8.286	9.286	249.928	-71.102	-6.628	-11.836	22.545	-29.079
1337	1.337	-11.921	15.963	62.187	-8.397	-0.619	-7.016	63.405	-10.191
1338	1.338	-10.711	9.993	-14.45	-16.335	-2.929	-5.09	56.294	6.959
1339	1.339	3.247	37.714	-37.516	65.33	-9.517	-1.798	9.681	16.38
1340	1.34	24.579	12.638	-58.545	76.375	-5.262	-5.859	-8.352	42.025
1341	1.341	38.784	8.264	-116.16	106.112	2.096	-13.798	-13.75	11.147
1342	1.342	10.613	29.013	-98.583	43.736	4.986	-29.475	1.208	-1.195
1343	1.343	-38.452	32.704	-82.614	3.279	-2.958	-18.836	23.88	25.15
1344	1.344	-58.287	29.448	-68.349	55.157	-10.32	-9.154	61.304	35.28
1345	1.345	-52.208	1.248	-2.671	-5.214	-17.109	-17.859	15.693	-11.689
1346	1.346	-46.73	-9.891	32.833	-127.083	-16.35	-9.922	-2.574	-58.434
1347	1.347	-21.512	-13.054	0.338	-144.065	-9.006	3.042	2.812	-40.13
1348	1.348	-35.005	-41.193	-29.185	-127.917	-0.105	-2.19	17.898	-34.628
1349	1.349	-22.558	-59.911	-20.168	-55.482	-1.277	-6.846	4.391	-19.461
1350	1.35	-11.281	-111.374	-28.217	-121.139	3.909	-8.209	-41.452	-23.894
1351	1.351	-21.305	-133.478	-20.829	-61.39	-5.033	-11.883	-47.392	-27.889
1352	1.352	-18.19	-126.977	-14.225	-93.747	-11.053	-10.712	-108.24	-16.569
1353	1.353	-26.5	-72.105	-32.556	-123.106	-5.84	-9.734	-99.915	-6.436
1354	1.354	-13.721	-5.416	5.948	-78.218	-4.9	-14.569	-92.422	-3.234
1355	1.355	-11.376	39.241	-49.752	-4.599	-18.076	-12.058	-31.801	-17.282
1356	1.356	-22.008	31.106	-71.86	123.977	-23.879	-4.708	8.874	-4.43
1357	1.357	-23.969	-20.583	-65.283	176.635	-36.07	-1.804	31.002	-11.308
1358	1.358	-25.743	-14.029	-83.569	129.224	-31.42	-6.071	91.577	-17.631
1359	1.359	-14.737	4.148	-100.139	-29.526	-30.063	-8.405	67.216	-15.647
1360	1.36	-16.088	-12.346	-54.646	118.869	-23.676	-11.907	15.594	-13.855
1361	1.361	-17.243	12.752	12.54	176.789	-10.513	-13.867	9.078	-21.707
1362	1.362	-11.225	-10.128	93.321	89.461	5.354	-13.295	-9.04	-17.368
1363	1.363	-3.839	-14.261	104.217	10.086	15.993	-7.503	-58.932	-16.168
1364	1.364	8.965	-40.677	35.147	24.586	25.663	-5.181	-65.501	-5.259
1365	1.365	3.792	-37.454	8.449	-41.062	9.787	2.757	-35.112	16.459
1366	1.366	-7.177	-21.856	-15.957	-5.367	-5.119	-9.04	-51.503	7.163
1367	1.367	-8.505	-2.184	-23.4	-37.804	-3.195	-10.583	-26.285	-23.974
1368	1.368	3.333	-4.799	-43.456	-67.269	-8.438	-11.922	-30.709	-19.836
1369	1.369	-10.96	16.121	-61.816	-58.309	-16.384	-15.599	-1.701	-23.42
1370	1.37	-8.986	13.203	-56.486	-180.41	-15.041	-9.596	39.906	-13.246
1371	1.371	-7.219	-15.295	-51.438	-163.153	-23.932	-12.697	34.491	-10.108
1372	1.372	-21.535	-26.785	-28.58	-83.66	-27.408	-13.681	-0.724	-18.468
1373	1.373	-7.998	-37.026	-16.21	-98.097	-20.037	-12.917	-23.524	-57.038
1374	1.374	-9.764	-52.803	25.361	-6.052	-11.12	-15.264	-19.424	-95.787
1375	1.375	-11.348	-21.754	52.939	-18.053	-12.27	-11.801	-0.556	-80.719
1376	1.376	-12.761	15.707	37.779	-7.369	-9.173	-13.751	-3.731	-21.066
1377	1.377	-16.477	30.726	24.193	-37.329	-8.22	-4.847	-6.755	101.135
1378	1.378	-10.507	-1.275	28.223	-11.046	-9.018	-13.724	-20.914	83.772
1379	1.379	-22.343	19.395	-21.033	-19.474	-9.804	-12.542	-13.42	36.183
1380	1.38	-20.817	8.105	-41.048	2.346	-10.395	-5.156	-48.498	50.554
1381	1.381	-10.734	25.027	-47.075	-44.609	-12.335	-4.154	-53.463	63.777
1382	1.382	1.106	-22.143	-19.293	-2.219	-5.767	-3.36	-30.563	28.19
1383	1.383	5.795	-42.214	16.138	-7.887	-3.259	-13.994	-68.067	-4.292
1384	1.384	-12.919	-48.318	-33.88	-13.11	-0.941	-21.176	-52.942	-53.638
1385	1.385	-30.663	-20.753	13.24	-17.826	-11.787	-20.032	-57.477	-80.357
1386	1.386	-32.935	-25.91	-65.903	-47.163	-13.343	-2.057	-45.295	-88.462
1387	1.387	-26.52	15.328	-76.657	-13.431	-14.717	-9.627	-41.702	-81.082
1388	1.388	-12.953	-1.133	-66.894	-18.156	-2.944	-16.614	-24.71	-87.649
1389	1.389	-25.13	-36.392	-40.344	-14.269	-4.537	-10.239	16.131	-32.677
1390	1.39	-36.126	-40.877	-48.573	-3.163	-11.73	-4.447	99.281	18.96
1391	1.391	-31.807	-20.246	-56.05	-13.421	-2.847	-6.204	182.617	38.845
1392	1.392	-30.589	-1.509	31.238	-48.059	-1.704	-7.769	149.979	44.783
1393	1.393	-29.392	-18.602	138.512	-34.815	3.499	-17.856	100.571	-5.179
1394	1.394	-13.331	-21.815	152.744	10.729	6.374	-14.197	73.884	1.367
1395	1.395	-1.743	-36.093	139.523	28.704	8.852	-15.37	33.334	-29.048
1396	1.396	-3.918	-74.763	56.059	-43.63	1.472	-8.043	-3.573	-45.582
1397	1.397	1.852	-47.213	-19.833	25.242	-1.452	-7.096	-23.466	-30.631
1398	1.398	-3.384	18.328	-69.291	16.18	-2.248	-1.112	-66.014	-17.193
1399	1.399	-14.439	27.173	-96.179	72.928	1.792	-3.46	-49.548	36.899
1400	1.4	-13.08	35.241	-71.933	-8.597	-4.812	-12.976	-74.732	14.753
1401	1.401	-4.155	42.511	-94.11	2.106	-16.263	-21.905	-88.396	-5.266
1402	1.402	-7.635	22.491	6.676	-27.604	-20.938	-15.936	-151.095	-11.357
1403	1.403	-8.596	4.253	49.834	-18.878	-16.712	-6.297	-88.756	-39.116
1404	1.404	-19.438	-12.137	10.353	-43.393	-20.427	-2.645	0.755	-24.075
1405	1.405	-20.811	-17.022	-97.089	-6.515	-28.787	-8.68	12.468	-19.659
1406	1.406	-3.786	-12.393	-111.526	0.112	-21.46	-16.069	-20.069	-32.107
1407	1.407	3.176	-16.33	6.891	-5.776	-16.63	-7.201	9.57	-13.393
1408	1.408	1.029	-27.473	54.438	21.889	-12.392	-6.069	0.758	10.322
1409	1.409	-28.024	-17.307	-46.74	26.902	-8.333	-7.073	-7.176	0.917
1410	1.41	-32.113	-14.077	-33.696	-32.925	-6.399	-2.27	-14.462	-13.294
1411	1.411	-35.809	-22.295	-45.52	7.663	-5.826	-11.992	-7.884	-5.834
1412	1.412	-39.097	-14.612	-34.555	-29.379	-12.405	-13.2	-1.911	-8.255
1413	1.413	-29.794	11.271	-4.761	-23.031	-13.157	-16.731	-18.418	-31.779
1414	1.414	-27.066	-19.576	4.221	56.038	-12.357	-13.671	-13.474	-16.225
1415	1.415	-24.525	-7.094	-3.903	66.525	-10.397	-16.605	-18.055	3.397
1416	1.416	-17.55	-10.683	18.092	36.632	-5.751	-14.12	-22.198	-4.265
1417	1.417	-15.422	6.43	24.517	-8.323	-7.509	-19.77	-3.511	-6.699
1418	1.418	-5.745	34.772	54.749	48.401	-8.884	-11.861	-6.842	-25.949
1419	1.419	-0.507	68.887	-6.33	40.878	-6.593	-10.935	-41.314	-23.528
1420	1.42	1.022	46.099	-79.777	114.706	-13.205	-6.126	-36.84	-7.368
1421	1.421	13.96	33.757	-89.703	-13.706	-12.263	-3.633	-24.359	7.422
1422	1.422	8.701	-15.356	-27.285	3.654	-14.819	-4.43	-35.537	16.993
1423	1.423	4.004	-62.163	13.36	-43.892	-12.533	0.4	-18.523	8.187
1424	1.424	2.616	-68.128	50.342	-0.708	-10.62	-8.31	-53.046	-9.339
1425	1.425	14.37	-73.522	43.83	-39.999	-4.633	-7.153	-30.284	-44.43
1426	1.426	-3.097	-78.561	25.72	43.57	0.961	-18.961	32.171	-59.571
1427	1.427	-14.766	-92.13	-1.929	32.904	1.343	-34.263	41.071	-46.044
1428	1.428	-25.497	-88.054	3.061	-75.584	-6.59	-26.345	-32.338	-25.344
1429	1.429	-27.507	-46.504	-19.898	-89.716	-7.546	-27.732	-42.296	-29.084
1430	1.43	-46.912	-30.085	-57.554	-102.6	-12.371	-24.085	-69.023	-32.487
1431	1.431	-44.426	-4.942	-103.258	-66.741	-13.134	-8.427	-44.703	14.424
1432	1.432	-37.476	-18.436	-85.354	-33.956	-12.358	-2.043	-7.755	-5.6
1433	1.433	-35.363	-22.468	-69.067	-122.439	-11.773	19.241	39.185	-11.742
1434	1.434	-37.321	-18.73	-54.061	-86.505	-5.768	10.902	130.805	-6.517
1435	1.435	-25.166	26.004	-3.889	-10.313	-6.538	8.378	210.232	-20.048
1436	1.436	-14.203	-53.329	15.926	39.385	4.3	1.408	91.866	-15.183
1437	1.437	-10.011	-20.828	-2.464	30.819	12.227	-0.705	44.283	7.495
1438	1.438	-7.549	-4.369	-19.049	-58.393	13.568	-10.382	-27.889	11.441
1439	1.439	-16.519	5.522	-64.552	-46.22	-5.999	-8.648	-14.738	37.651
1440	1.44	-27.418	14.401	-34.079	8.277	-14.356	-13.29	-26.518	40.892
1441	1.441	-20.304	-26.238	4.659	-1.317	-11.87	-17.538	6.105	6.455
1442	1.442	-29.243	10.768	-0.383	25.698	-9.571	-18.7	-43.079	-34.74
1443	1.443	-28.125	44.291	-4.754	1.597	-11.716	-12.688	-87.761	-18.263
1444	1.444	-12.112	50.323	-0.614	-49.889	-9.788	-9.591	-112.205	-23.307
1445	1.445	18.219	22.631	41.771	-131.285	-21.988	-4.74	-104.928	-18.838
1446	1.446	14.115	-12.679	30.5	-110.988	-20.448	-5.488	-85.098	1.879
1447	1.447	10.375	-53.998	54.218	-104.748	-10.402	-4.675	-54.866	-9.334
1448	1.448	7.024	-59.461	76.005	-43.411	-4.039	-5.223	-27.347	-12.613
1449	1.449	-8.707	-44.389	33.331	-34.991	-7.544	-5.765	-2.289	-9.508
1450	1.45	-17.073	-30.859	2.865	16.97	-0.215	-14.637	38.875	-12.172
1451	1.451	-9.58	-10.17	-47.074	50.559	-11.072	-13.445	88.702	-9.656
1452	1.452	-11.935	-6.48	-67.09	93.292	-12.46	-7.426	28.064	-7.324
1453	1.453	-9.829	-30.241	-61.206	43.524	-3.597	-17.06	-12.643	-26.445
1454	1.454	7.574	-39.541	-0.418	50.315	-4.795	-10.621	9.405	-39.201
1455	1.455	-8.703	-31.245	23.813	-4.341	-20.882	-9.393	2.882	-22.957
1456	1.456	-19.368	-3.003	-57.907	18.049	-32.513	-6.23	-15.247	-16.639
1457	1.457	-9.715	-6.706	-3.929	105.809	-21.892	-11.01	-53.918	0.75
1458	1.458	-7.991	-16.779	65.236	22.597	-19.975	-10.18	-99.382	12.339
1459	1.459	-3.365	-26.025	20.589	55.323	-14.759	-12.458	-20.04	-15.374
1460	1.46	-13.468	-11.868	-20.095	6.197	-0.434	-7.57	-9.213	-11.756
1461	1.461	-33.051	-19.427	-86.898	33.005	1.49	-6.921	0.635	-8.478
1462	1.462	-35.78	-40.533	-77.931	57.629	-7.232	-6.28	9.501	0.859
1463	1.463	-33.272	-15.025	-4.526	20.827	-8.794	-12.053	1.362	9.249
1464	1.464	-30.943	-11.768	-14.31	81.585	-7.452	-14.352	38.32	6.794
1465	1.465	-24.54	3.818	12.456	-24.045	-6.288	-9.495	18.424	9.19
1466	1.466	-26.451	17.878	53.135	-9.523	-5.124	-14.126	12.476	-9.915
1467	1.467	-28.156	20.315	31.111	-75.206	-2.02	-21.848	-3.899	-48.425
1468	1.468	-29.659	31.89	-15.66	-63.421	0.911	-7.893	-18.873	-31.991
1469	1.469	-13.749	33.991	-33.762	-74.318	-5.052	-17.547	-32.327	-26.945
1470	1.47	-7.326	16.607	-50.243	-103.974	-7.337	-15.773	-61.295	-4.05
1471	1.471	-5.367	-13.791	-4.75	-59.29	-0.717	-14.206	-27.17	-8.023
1472	1.472	-3.612	-9.69	-59.655	-51.267	-3.191	-24.272	-4.283	-19.153
1473	1.473	-11.55	-20.856	-52.088	0.37	-7.219	-23.109	24.732	-29.084
1474	1.474	-1.499	-17.576	-58.397	-46.618	-7.755	-17.106	21.047	-69.799
1475	1.475	-7.902	29.443	-52.191	-16.419	-4.424	-11.881	10.94	-42.053
1476	1.476	-4.442	49.386	-24.535	-11.167	-13.283	-2.962	-36.139	-6.81
1477	1.477	11.567	6.82	10.626	44.298	-16.916	5.361	10.753	52.756
1478	1.478	-0.107	23.287	60.89	-22.616	-22.878	8.482	16.861	44.629
1479	1.479	-27.833	-1.834	0.265	-85.336	-21.879	5.629	-33.097	22.628
1480	1.48	-39.083	-33.673	73.546	-28.605	-17.021	-2.255	-13.309	16.104
1481	1.481	-35.838	-79.452	103.11	-65.816	-9.086	-13.998	-43.956	-14.208
1482	1.482	-26.566	-85.315	4.555	-72.507	-5.993	-12.382	-105.134	-8.661
1483	1.483	-18.235	-101.664	-34.945	-42.176	-6.965	-8.053	-80.813	6.531
1484	1.484	-20.695	-56.087	-23.085	-36.776	-6.179	-16.87	-43.861	-34.595
1485	1.485	-4.359	-13.396	-12.223	-41.859	-11.767	-15.644	-23.866	-39.922
1486	1.486	-6.414	3.191	-2.299	-37.493	-5.166	-14.625	31.166	-24.75
1487	1.487	-8.253	8.274	-46.851	-41.619	-0.877	-5.68	38.463	-29.128
1488	1.488	11.157	-23.547	-103.644	-15.233	9.807	-4.482	58.247	-16.647
1489	1.489	-6.6	-11.05	-140.479	36.322	14.111	-7.548	39.829	-12.85
1490	1.49	-22.805	-29.753	-66.408	58.498	-0.155	-8.489	0.904	-22.817
1491	1.491	-20.629	-39.722	-16.886	11.764	-2.048	-2.477	-24.446	-25.838
1492	1.492	-10.891	-23.99	-25.595	5.846	-10.728	-14.653	25.787	-28.512
1493	1.493	-2.13	-26.613	31.487	89.089	-15.35	-9.417	19.136	-31.035
1494	1.494	8.953	12.004	53.756	29.513	-13.99	-14.043	-11.332	-42.602
1495	1.495	-1.042	50.796	34.088	-46.533	-15.162	-21.196	-27.884	-44.677
1496	1.496	7.939	25.651	-20.648	2.708	-14.011	-22.365	-12.858	-38.829
1497	1.497	1.986	2.77	-72.182	-59.971	-10.918	-14.049	-17.368	-12.478
1498	1.498	-14.046	23.439	-65.434	-3.184	-13.806	-13.083	-71.532	6.356
1499	1.499	-30.291	4.641	-59.261	18.838	-7.789	-8.248	-64.097	9.702
1500	1.5	-19.653	-5.418	-64.632	79.418	-16.671	-14.239	-17.215	19.036
1501	1.501	-29.344	-39.793	11.025	22.609	-10.651	-8.612	-35.345	-6.474
1502	1.502	-38.075	-80.928	108.61	-14.179	-5.409	-18.069	-40.64	-30.248
1503	1.503	-39.632	-42.107	147.93	-47.531	-2.485	-16.862	-5.273	-20.934
1504	1.504	-35.375	-36.973	64.355	-126.843	-12.135	-22.836	8.37	21.65
1505	1.505	-28.969	-41.325	53.369	-94.217	-15.776	-23.784	4.385	64.221
1506	1.506	-10.954	-20.547	23.701	-44.729	-2.581	-16.987	0.775	14.352
1507	1.507	-13.458	-31.698	-110.7	17.809	-0.82	-5.546	31.768	21.06
1508	1.508	-15.777	-69.371	-53.052	9.695	-5.443	2.409	27.68	39.379
1509	1.509	-17.887	-34.127	-35.592	-12.398	-12.605	-4.744	16.351	34.024
1510	1.51	-15.906	7.101	-19.738	34.362	1.717	-16.549	12.984	-21.542
1511	1.511	-24.573	1.684	-91.873	-57.335	-0.198	-15.004	22.231	-58.576
1512	1.512	-26.115	26.803	-52.396	-18.031	-5.4	6.657	-3.333	-65.187
1513	1.513	-21.858	31.153	-40.601	-29.808	-6.944	9.731	-20.344	-59.186
1514	1.514	-20.701	43.439	-8.072	-18.988	-16.989	12.419	-48.538	-42.743
1515	1.515	-19.544	24.588	1.812	-9.101	-13.283	9.891	-52.064	-7.508
1516	1.516	-20.516	21.245	10.809	17.462	-12.097	2.925	-61.987	24.443
1517	1.517	-21.495	-6.987	-13.485	74.165	-28.15	-3.465	-71.177	28.47
1518	1.518	-10.102	-3.164	-20.86	111.021	-30.466	-1.538	-39.976	-13.203
1519	1.519	-5.473	-40.702	25.882	50.29	-24.082	-10.237	-27.537	-40.901
1520	1.52	1.696	-25.472	-53.475	41.957	-26.027	0.792	-16.243	-45.94
1521	1.521	10.605	-75.747	-64.363	-9.86	-20.808	13.75	7.621	-32.357
1522	1.522	9.448	-109.247	-113.759	-56.794	-12.884	1.554	48.487	-53.017
1523	1.523	4.218	-54.359	-104.92	10.237	-14.262	-3.103	43.057	-41.79
1524	1.524	-0.636	-32.366	-15.286	54.84	-7.896	-10.27	38.098	-10.863
1525	1.525	5.361	-25.852	140.004	-2.206	-4.45	-24.581	51.762	9.792
1526	1.526	9.423	-7.756	118.985	-24.373	-3.512	-18.771	-10.604	51.407
1527	1.527	1.499	-2.43	61.424	9.131	-0.632	-41.611	-55.197	23.779
1528	1.528	-14.544	2.449	44.208	-21.15	-3.163	-44.706	1.864	-11.358
1529	1.529	-30.8	-2.134	28.546	-48.92	4.166	-36.394	83.476	-6.848
1530	1.53	-20.185	18.411	-14.548	26.494	13.044	-33.895	137.695	-19.247
1531	1.531	-29.902	-8.06	-27.748	-49.426	11.86	-22.311	88.379	-30.458
1532	1.532	-35.159	8.839	-16.01	-59.304	8.746	-20.212	-28.135	-20.372
1533	1.533	-58.996	5.623	-48.68	-121.9	-5.972	-18.292	-44.028	-23.385
1534	1.534	-62.313	-8.62	0.691	-32.214	-12.374	-13.082	-58.289	-14.918
1535	1.535	-34.081	-1.155	9.695	51.333	-10.452	-8.471	-45.003	-12.335
1536	1.536	-37.752	5.792	-63.655	40.487	-12.224	-9.861	-56.703	-5.447
1537	1.537	-0.027	-17.62	-34.066	-87.949	-16.891	-8.743	-24.056	-11.942
1538	1.538	4.988	-8.318	-60.858	-140.367	-24.077	-12.286	-14.087	-33.39
1539	1.539	-8.559	22.815	-85.346	-124.414	-41.137	-7.121	-5.104	-2.359
1540	1.54	-12.659	-6.221	-63.5	-52.025	-29.558	-0.426	-29.412	1.609
1541	1.541	-16.396	-9.897	-43.783	-38.826	-10.434	-6.48	-81.048	-2.138
1542	1.542	-13.137	-13.21	-37.875	20.825	-2.917	-2.462	-100.964	1.093
1543	1.543	-10.031	-16.32	-54.332	-11.771	8.652	-6.007	-82.71	-27.259
1544	1.544	-12.719	-13.614	-89.469	116.59	19.259	4.012	-43.989	-31.004
1545	1.545	-5.154	9.609	-20.755	-5.917	5.7	14.042	-28.945	-13.992
1546	1.546	6.464	18.925	28.578	73.468	0.469	5.124	2.966	7.866
1547	1.547	4.341	-18.086	1.852	30.202	-7.477	-3.216	-25.995	-29.148
1548	1.548	6.263	-23.135	-6.29	16.912	-6.119	-6.305	-37.128	-24.137
1549	1.549	0.987	-27.536	45.418	-18.709	-12.508	-17.133	14.416	-10.579
1550	1.55	-3.715	-65.062	52.05	-51.194	-9.029	-27.186	21.802	-6.486
1551	1.551	3.417	-49.988	107.037	-100.475	-14.253	-30.859	-11.686	-2.778
1552	1.552	-13.649	-63.617	85.065	-37.958	-17.146	-36.853	-78.845	0.505
1553	1.553	-20.653	-59.64	78.562	-13.506	-14.626	-20.803	-52.1	-2.65
1554	1.554	-27.065	-48.426	84.625	-80.292	-21.977	-9.214	-11.358	0.012
1555	1.555	-36.739	-10.707	1.401	-125.195	-28.762	-11.361	-3.88	-38.48
1556	1.556	-34.985	4.346	-34.254	-3.378	-15.619	-9.447	16.12	-77.114
1557	1.557	-17.528	-0.184	-45.153	48.931	-5.945	-11.205	34.268	-51.934
1558	1.558	-29.091	20.48	-55.136	1.197	13.396	-0.168	72.802	7.674
1559	1.559	-43.939	16.802	-46.332	44.165	10.859	1.214	97.731	48.301
1560	1.56	-41.958	20.133	-119.642	57.239	-0.77	4.899	56.365	70.293
1561	1.561	-19.067	35.811	-90.023	69.144	-7.153	8.368	28.58	23.323
1562	1.562	-9.74	55.564	-45.363	-93.727	-1.335	9.337	-6.775	-7.181
1563	1.563	-1.391	53.119	-4.696	-70.598	-17.175	-1.487	-48.147	-1.837
1564	1.564	1.157	18.188	-11.986	-49.546	-23.532	-11.541	-87.003	-27.059
1565	1.565	3.526	-6.887	-58.664	8.088	-17.72	-17.917	-82.181	-31.547
1566	1.566	5.691	-66.467	-28.195	60.458	-5.504	-16.77	-41.127	-2.502
1567	1.567	11.511	-156.074	32.841	-50.932	-3.934	-15.851	-2.572	-6.129
1568	1.568	-0.672	-167.896	40.882	21.145	0.34	-18.816	-17.815	-23.12
1569	1.569	-11.684	-92.028	-40.775	60.456	-3.316	-14.616	-31.498	-26.24
1570	1.57	-10.304	-22.992	-8.346	0.728	-9.296	-7.32	-27.512	-40.413
1571	1.571	-11.429	3.665	21.216	11.364	-4.056	-10.264	29.189	-47.986
1572	1.572	-7.904	44.272	-5.478	40.811	0.798	-9.518	69.845	-12.94
1573	1.573	-10.952	22.228	-62.351	49.48	-8.847	-11.872	3.166	12.215
1574	1.574	-17.7	15.732	-84.404	41.107	2.999	-18.486	-41.475	-1.32
1575	1.575	-25.621	58.391	-50.806	18.916	-4.896	-8.857	-65.866	-21.965
1576	1.576	-32.938	42.008	-44.557	-81.998	-17.822	-0.013	-58.526	-25.537
1577	1.577	-30.003	37.132	-83.051	-96.352	-23.021	-3.55	-51.992	-22.117
1578	1.578	-24	14.544	-47.712	22.097	-15.07	-0.523	-21.699	-18.945
1579	1.579	-18.413	10.671	21.039	101.629	-10.802	-3.506	28.135	12.204
1580	1.58	-11.872	-23.23	129.604	-28.512	-7.1	-6.098	34.691	-25.377
1581	1.581	-12.673	-55.039	115.251	-81.09	-5.915	-15.051	40.713	-50.55
1582	1.582	-2.059	-42.577	75.792	-1.75	-11.131	-23.401	12.965	-82.472
1583	1.583	-3.433	-31.268	-103.248	-102.939	-8.243	-18.209	-22.463	-103.158
1584	1.584	-9.856	-7.401	-128.835	-116.185	-10.777	-9.325	-36.204	-46.436
1585	1.585	-23.038	-23.032	-12.528	15.013	-1.889	-5.842	1.156	75.714
1586	1.586	-10.816	-31.322	8.586	102.361	-5.385	-0.617	5.979	93.155
1587	1.587	-12.331	-33.782	27.744	-41.066	-2.307	14.101	19.33	109.047
1588	1.588	-16.53	-22.123	10.46	-60.478	2.518	7.719	23.298	65.913
1589	1.589	-4.683	-24.235	90.067	-113.146	-0.004	13.531	-10.812	26.456
1590	1.59	-0.013	-37.728	133.135	29.946	-12.213	-12.783	-15.295	-9.094
1591	1.591	-21.684	-14.822	41	-27.8	-17.435	-16.454	-19.418	-19.838
1592	1.592	-43.546	-5.546	-42.436	59.775	-12.766	-13.175	-23.224	9.808
1593	1.593	-40.835	-13.933	-75.004	-19.772	-16.998	-22.472	0.511	-16.894
1594	1.594	-28.07	9.234	-5.983	-34.069	-31.276	-30.81	22.367	-57.571
1595	1.595	-25.757	-0.093	-14.942	31.739	-29.299	-43.58	-20.224	-50.227
1596	1.596	-19.374	25.397	-55.534	19.73	-17.091	-31.963	-75.274	-3.327
1597	1.597	-9.701	-26.176	-77.469	-12.675	-21.731	-38.361	-82.655	-9.242
1598	1.598	6.152	-63.283	-83.933	-62.065	-14.574	-32.585	-76.109	-25.683
1599	1.599	-0.253	-43.481	-65.708	-71.212	-5.686	-23.913	-21.122	-40.798
1600	1.6	-13.84	-13.173	-27.041	-63.161	-14.008	-19.306	45.732	-36.334
1601	1.601	-12.159	14.397	-22.051	-55.794	-13.039	-12.178	19.081	-23.922
1602	1.602	-10.657	-0.733	37.596	-116.595	-2.199	-3.312	-21.559	2.39
1603	1.603	-14.97	-23.6	29.489	-43.251	-0.848	4.967	-43.692	-0.932
1604	1.604	-26.849	-2.93	-7.569	65.392	2.818	-2.407	-50.295	-29.192
1605	1.605	-22.285	15.797	-1.153	166.324	3.955	0.495	-7.678	-47.93
1606	1.606	-26.631	53.506	-19.474	47.852	0.831	1.28	64.58	-44.634
1607	1.607	-33.107	8.032	-58.226	63.845	5.651	-10.91	153.496	-22.788
1608	1.608	-32.024	-46.921	-2.674	78.278	6.412	-23.103	141.758	-3.1
1609	1.609	-22.433	-39.506	-84.204	-40.157	-4.235	-12.065	22.475	25.115
1610	1.61	-23.682	21.113	-30.133	-151.504	-11.4	-1.985	-24.932	28.799
1611	1.611	-12.94	-3.264	-20.467	-21.447	-20.317	-13.776	-10.451	-8.838
1612	1.612	-2.947	-40.234	-29.549	-3.967	-33.503	-9.135	-23.523	-33.954
1613	1.613	-4.171	-60.211	-37.723	-51.631	-28.281	-7.754	-35.318	-20.343
1614	1.614	-15.063	-42.089	-74.678	-37.224	-10.879	-11.426	-2.8	-16.272
1615	1.615	-5.039	-14.498	-0.708	2.291	-17.878	1.71	-32.516	-27.54
1616	1.616	9.224	0.492	9.108	37.916	-11.523	17.537	-41.559	-30.903
1617	1.617	7.244	-13.16	107.501	48.864	-13.475	15.369	-33.457	-21.608
1618	1.618	1.977	-25.671	146.854	78.447	-11.741	5.661	-11.358	-1.888
1619	1.619	-6.035	0.538	63.327	-38.058	-0.731	-3.066	-44.806	0.63
1620	1.62	-16.206	10.547	-34.57	9.59	3.492	-10.997	-87.328	-10.923
1621	1.621	-20.003	-30.295	-74.187	-62.635	7.111	-15.226	-70.834	-25.785
1622	1.622	-30.978	-68.955	-86.044	-23.114	-2.432	-22.742	-95.908	-12.21
1623	1.623	-18.142	-53.808	-31.919	36.618	-10.817	-21.56	-72.918	-6.992
1624	1.624	-16.519	-21.898	-41.858	-39.19	-5.65	-13.223	-18.575	-21.346
1625	1.625	-34.025	-1.236	-50.804	-108.323	-6.66	-10.116	-11.066	-38.726
1626	1.626	-27.146	-57.987	-58.992	-135.127	2.963	-7.198	-30.89	-31.721
1627	1.627	-12.331	-114.998	-37.072	-110.886	6.59	-4.667	-12.651	-12.634
1628	1.628	-2.722	-48.33	-3.789	-88.897	3.036	7.56	37.27	25.744
1629	1.629	-4.533	-21.723	14.284	-14.879	-8.827	12.828	17.346	42.133
1630	1.63	-6.142	18.817	-2.185	74.102	-7.316	-4.55	-9.564	6.518
1631	1.631	-10.455	26.125	-47.704	62.278	-3.081	-11.473	8.647	-18.67
1632	1.632	-19.407	19.471	7.156	29.711	5.815	-5.053	25.098	-14.25
1633	1.633	-15.384	21.749	-0.241	-59.112	-7.361	-14.689	10.008	-10.234
1634	1.634	-18.926	15.711	6.138	-23.475	-16.083	-23.36	5.578	-13.943
1635	1.635	-32.924	21.134	-12.252	117.804	-14.54	-18.669	43.154	-3.848
1636	1.636	-31.064	-4.029	-40.011	137.073	-10.271	-25.782	28.093	-0.627
1637	1.637	-22.422	-17.551	-105.665	49.715	-16.639	-19.372	-22.204	-8.87
1638	1.638	-11.441	11.504	-43.198	2.1	-22.61	-20.517	-42.059	-21.547
1639	1.639	-12.835	-7.242	78.823	-41.114	-19.485	-15.28	-35.997	-23.829
1640	1.64	-3.97	-44.962	29.59	-5.773	-18.496	-12.356	-19.518	-47.263
1641	1.641	-12.311	20.662	47.017	-124.144	-19.277	-4.419	15.73	-0.326
1642	1.642	-9.259	47.435	62.837	19.233	-13.677	-7.527	-25.467	19.489
1643	1.643	-4.47	23.096	48.408	-38.155	-21.616	-4.631	-30.853	25.371
1644	1.644	-10.482	1.048	8.8	49.577	-16.401	-16.038	14.654	-2.463
1645	1.645	-14.54	21.003	-26.857	97.315	-9.659	-14.48	81.842	-48.13
1646	1.646	-12.6	39.213	-59.383	-119.271	-7.182	-10.203	37.122	-42.254
1647	1.647	-12.004	33.813	-69.264	-26.216	-7.983	-3.765	12.671	-3.6
1648	1.648	-14.877	8.616	-6.75	114.785	-0.071	-2.552	-39.015	21.516
1649	1.649	-9.033	-41.769	66.573	-64.461	-16.129	-9.856	-45.546	-1.387
1650	1.65	-1.651	-35.205	36.99	-133.88	-13.77	-16.568	-15.125	-13.859
1651	1.651	-16.344	-65.542	-25.548	57.067	-15.865	-10.524	1.417	12.392
1652	1.652	-22.735	-60.054	-50.014	-70.827	-10.01	-3.14	16.651	22.38
1653	1.653	-13.057	-34.852	16.834	-93.839	-1.248	-7.961	3.231	-12.102
1654	1.654	-11.311	-12.001	43.663	12.339	3.452	-13.935	-17.442	-44.12
1655	1.655	-9.757	0.463	-62.113	-44.937	2.143	-22.814	-36.298	-40.12
1656	1.656	-5.483	-25.775	-134.148	-61.984	3.338	-11.97	-33.066	-28.943
1657	1.657	-4.31	-35.715	-147.191	-14.204	2.21	-10.61	-11.134	22.543
1658	1.658	-7.786	-63.922	-63.737	29.054	1.264	-9.46	-42.231	44.623
1659	1.659	-15.112	-52.714	12.188	94.896	-7.618	-17.804	-96.514	11.149
1660	1.66	-4.252	-21.715	41.755	11.451	-11.085	-14.718	-89.321	-68.24
1661	1.661	-8.492	-9.271	50.647	-42.859	-7.98	-0.004	-42.583	-57.44
1662	1.662	-12.151	17.027	-22.731	-52.71	-22.678	-27.671	-0.053	-87.062
1663	1.663	-18.112	13.704	-32.573	-115.178	-20.547	-16.429	-16.521	-24.545
1664	1.664	-32.021	-14.641	-59.247	-25.606	-6.996	0.621	59.141	-0.075
1665	1.665	-18.452	-18.382	-2.287	34.074	-1.77	9.912	91.69	22.064
1666	1.666	-30.604	-49.384	64.633	-20.015	-6.416	7.212	22.626	-24.792
1667	1.667	-32.101	-61.739	91.46	9.677	-13.564	-0.326	-4.143	-6.677
1668	1.668	-13.289	-35.429	51.012	36.296	-1.752	-11.937	-12.366	-34.421
1669	1.669	-0.479	2.295	14.231	11.931	2.887	-22.608	-34.529	-69.673
1670	1.67	6.524	17.388	7.694	19.28	12.943	-32.324	-14.776	-46.864
1671	1.671	12.938	-14.554	-47.305	-41.436	11.789	-30.634	-8.997	-26.17
1672	1.672	3.28	-2.187	-54.679	-82.232	10.66	-16.35	-47.81	30.521
1673	1.673	-12.583	24.122	-74.548	-15.567	-5.381	-10.593	-93.416	54.865
1674	1.674	-40.234	20.842	-80.371	46.686	-12.334	-8.888	-99.497	-26.63
1675	1.675	-36.524	30.165	-19.262	54.613	-10.199	-4.271	-49.537	-37.494
1676	1.676	-33.219	44.314	54.141	17.274	-19.879	-0.022	24.422	51.28
1677	1.677	-36.281	5.784	63.949	-29.949	-4.001	-19.596	73.763	86.846
1678	1.678	-22.105	-21.922	19.216	-60.534	-6.116	-22.336	64.877	10.962
1679	1.679	-19.544	-26.856	-21.385	-55.295	-19.652	-19.829	89.354	-18.64
1680	1.68	-17.185	-86.285	45.476	-9.776	-24.881	-22.139	37.659	-27.483
1681	1.681	-19.279	-61.744	36.7	-3.738	-32.816	-15.775	31.081	-35.616
1682	1.682	-17.296	-54.302	-69.048	12.568	-22.733	-21.623	-11.441	-28.279
1683	1.683	-5.039	-34.316	-54.506	-63.295	-19.032	-9.466	-50.172	-34.86
1684	1.684	-6.513	-40.293	-41.184	-161.221	-22.503	-7.974	-55.219	-28.865
1685	1.685	-5.081	-34.858	-29.295	36.009	-25.574	-6.658	-23.3	-23.453
1686	1.686	-3.849	-49.945	-40.116	63.994	-28.43	12.869	-11.021	1.698
1687	1.687	-16.943	-36.444	-30.238	38.33	-29.169	21.177	-52.772	-30.238
1688	1.688	-25.564	-15.813	-3.588	61.313	-20.257	8.403	-36.402	-34.296
1689	1.689	-14.443	-4.711	20.768	39.837	-14.269	-3.232	-31.363	-23.116
1690	1.69	-24.422	-8.105	-45.833	20.205	1.785	-9.617	-26.843	7.819
1691	1.691	-15.425	-23.881	-72.38	-102.758	4.099	0.085	-22.814	20.156
1692	1.692	-18.833	1.644	-64.089	-119.122	1.945	-1.616	-26.561	31.367
1693	1.693	-34.836	18.662	-41.869	-133.777	3.831	-22.275	-2.862	34.666
1694	1.694	-27.789	21.817	-35.216	-15.657	12.48	-19.524	0.171	25.412
1695	1.695	-17.057	7.824	-53.442	0.063	20.365	-27.043	2.872	-17.141
1696	1.696	-15.031	15.475	-58.952	-14.452	16.091	-33.985	10.502	-35.277
1697	1.697	-16.694	17.85	-53.98	-1.806	7.217	-27.55	-24.448	-40.592
1698	1.698	-11.979	15.712	-3.727	-61.825	-10.739	-13.958	-49.592	-25.424
1699	1.699	-10.555	-5.607	-10.355	-116.207	-28.491	-12.188	9.989	-11.904
1700	1.7	-9.316	-31.215	69.032	-126.437	-26.134	5.25	1.821	-15.996
1701	1.701	8.768	-27.945	101.598	-10.095	-32.48	16.853	-64.94	2.737
1702	1.702	1.311	-18.718	-6.925	-25.788	-22.76	23.238	-73.79	-14.31
1703	1.703	-5.557	-10.486	-50.078	-40.209	-20.967	9.702	-0.318	20.078
1704	1.704	-11.838	-44.005	-36.862	-27.285	-9.869	-2.472	88.651	-21.178
1705	1.705	-13.692	-30.473	-72.463	32.152	-2.644	5.479	77.001	-37.675
1706	1.706	-8.391	-42.855	-40.126	64.517	-6.265	-1.676	1.284	-62.855
1707	1.707	-6.787	-16.57	9.016	94.163	2.095	-2.813	30.999	-40.027
1708	1.708	-16.801	0.465	35.507	103.177	-0.981	-6.267	93.522	-10.951
1709	1.709	-2.429	-27.777	59.776	46.319	-7.737	-9.331	20.189	38.269
1710	1.71	-0.45	-1.418	67.134	39.072	-6.971	-18.218	-68.684	18.41
1711	1.711	4.826	36.346	73.856	19.223	-11.047	-29.032	-80.509	-36.474
1712	1.712	-9.447	11.241	6.841	1.18	-9.122	-30.341	-91.267	-58.408
1713	1.713	-3.605	43.223	-1.985	17.875	-1.79	-29.141	-81.249	-91.806
1714	1.714	-12.288	30.901	-42.547	-57.694	12.888	-15.933	-72.203	-61.393
1715	1.715	-20.221	19.706	-49.936	-46.709	6.466	-14.135	-63.861	21.799
1716	1.716	-21.571	-31.79	-16.459	-16.879	-3.228	-9.443	17.863	57.45
1717	1.717	-17.892	-9.76	-22.444	99.78	-1.509	-10.756	50.534	46.644
1718	1.718	-21.375	-16.339	-16.99	-11.265	6.39	-1.845	60.454	17.064
1719	1.719	-26.572	-10.331	8.102	-83.238	10.633	-3.026	87.202	8.202
1720	1.72	-23.625	-4.888	-5.517	61.69	-6.391	-2.125	79.1	-16.148
1721	1.721	-15.64	-30.014	-34.561	4.197	-27.474	-16.9	-2.447	-23.418
1722	1.722	-10.356	-52.853	-83.734	-13.108	-24.772	-10.575	8.216	10.149
1723	1.723	-13.211	-40.428	-103.696	130.244	-22.258	-16.392	-1.848	-7.903
1724	1.724	-17.423	-29.129	-61.217	-4.165	-10.633	-14.65	-46.776	-13.15
1725	1.725	-11.797	-5.244	21.944	83.529	-4.232	-25.685	-38.724	2.038
1726	1.726	-18.368	-14.456	105.374	67.914	-10.036	-6.93	-16.604	-2.39
1727	1.727	-17.59	-28.556	72.894	-62.014	-15.265	-4.438	-23.023	-6.38
1728	1.728	-8.679	-67.129	23.582	-44.585	-16.8	-16.1	-53.137	-9.925
1729	1.729	-7.505	-94.91	-21.134	-155.828	-12.527	-31.047	19.238	-47.606
1730	1.73	-10.593	-39.51	-61.72	-83.514	-13.671	-13.656	-29.856	-22.419
1731	1.731	-25.307	11.928	-68.955	35.113	-24.508	-2.072	-56.411	-26.837
1732	1.732	-40.239	18.311	-102.381	19.449	-20.253	-4.219	16.892	-30.882
1733	1.733	-38.318	24.121	-47.482	-52.566	-19.113	5.44	-12.973	-19.619
1734	1.734	-36.546	7.518	19.176	-39.368	-29.97	-13.92	-22.246	-16.285
1735	1.735	-31.867	2.363	45.827	-27.68	-37.146	-21.471	67.041	-6.915
1736	1.736	-18.889	15.823	21.404	-16.824	-17.607	-23.789	54.973	-9.531
1737	1.737	-24.109	19.835	28.703	-6.918	2.113	-21.666	-42.905	-22.201
1738	1.738	-16.189	61.498	48.638	55.674	14.887	-0.39	-108.758	12.95
1739	1.739	-11.958	11.707	-42.878	80.259	12.572	-14.562	-120.61	-2.05
1740	1.74	-15.657	-21.657	-82.336	73.266	10.463	-27.382	-1.117	2.475
1741	1.741	-7.36	-39.794	-70.544	12.974	20.193	-29.762	46.619	6.627
1742	1.742	4.43	-34.36	-59.771	-11.207	36.126	-31.935	32.32	-4.502
1743	1.743	-12.999	-109.963	-10.466	-62.641	29.791	-18.438	-7.277	-28.211
1744	1.744	-24.634	-164.026	34.256	-122.906	16.29	-13.27	-19.186	-37.424
1745	1.745	-26.795	-94.807	42.45	-49.169	-10.01	-5.378	-51.666	-79.944
1746	1.746	-13.261	-32.223	-9.142	59.778	-44.062	-18.383	-81.124	-85.898
1747	1.747	-8.045	8.451	-2.468	45.788	-48.517	-9.685	-36.243	-13.65
1748	1.748	-9.608	1.112	28.033	-46.075	-44.463	4.652	-27.949	75.259
1749	1.749	-13.871	-5.453	-10.495	-34.028	-33.279	2.751	-5.714	39.703
1750	1.75	-17.552	-23.681	-55.835	-196.589	-30.036	18.646	-12.105	28.856
1751	1.751	-30.711	3.96	-86.071	-266.063	-26.962	12.298	-30.248	18.962
1752	1.752	-35.942	39.143	-47.182	-75.018	-24.274	2.642	-69.148	45.722
1753	1.753	-28.044	16.263	-31.971	53.567	-26.799	-9.538	-74.496	-11.107
1754	1.754	-6.412	12.159	18.491	77.388	-19.837	-11.091	-79.122	-18.349
1755	1.755	-3.341	0.871	79.275	14.472	-13.445	-6.852	-58.44	-24.854
1756	1.756	10.759	10.882	55.019	-119.6	0.129	-13.25	-1.834	-18.773
1757	1.757	8.211	-23.59	62.431	-101.653	8.852	-14.433	87.587	-24.161
1758	1.758	-3.435	-37.092	42.53	10.026	4.235	-15.437	51.927	-29.18
1759	1.759	-5.611	-32.972	-12.406	-4.033	14.322	-6.564	62.781	-61.029
1760	1.76	-7.585	8.663	-108.745	-43.363	10.643	-10.085	52.818	-98.521
1761	1.761	-12.859	-7.735	-95.525	-102.854	7.152	-17.462	7.914	-93.493
1762	1.762	-8.272	7.422	-83.63	-135.213	4.04	-28.326	-16.645	-43.238
1763	1.763	-6.984	-15.407	-72.76	-6.658	10.808	-21.171	-24.168	57.566
1764	1.764	1.854	-11.358	16.127	46.003	20.46	-14.792	-30.917	100.711
1765	1.765	5.278	22.664	27.965	30.271	0.895	-3.943	-49.228	34.872
1766	1.766	-4.455	9.019	38.832	44.706	-1.836	-8.189	-32.884	-0.708
1767	1.767	-5.657	-20.121	9.222	5.32	0.648	8.871	32.763	10.205
1768	1.768	-16.533	-1.396	35.908	41.1	-10.991	15.875	23.941	-19.336
1769	1.769	-23.716	8.591	-4.767	51.92	-25.918	39.343	15.892	-28.167
1770	1.77	-27.417	-0.786	-56.426	42.056	-23.993	23.718	97.537	-36.232
1771	1.771	-33.446	-3.579	-76.359	51.04	-11.828	15.433	151.908	-14.148
1772	1.772	-34.429	-31.902	-46.007	10.439	-19.79	-18.067	102.689	-20.719
1773	1.773	-41.205	-43.249	14.845	-41.158	-41.47	-22.547	76.105	-38.886
1774	1.774	-28.052	-53.495	-9.642	59.847	-38.384	-18.521	-45.937	-33.476
1775	1.775	-14.528	-44.407	-16.989	16.723	-18.642	-7.319	-98.354	22.038
1776	1.776	-5.845	-2.012	16.584	82.578	-16.14	-4.031	-114.174	29.387
1777	1.777	-10.532	28.182	-1.437	118.224	-13.845	-0.905	-157.291	-17.45
1778	1.778	-3.391	33.494	-6.711	64.039	-16.004	-9.159	-91.478	-23.467
1779	1.779	-2.217	48.542	-82.286	-5.074	-21.858	-21.856	-127.04	-18.068
1780	1.78	6.119	71.431	-71.347	-13.998	-5.999	-19.457	-72.728	-23.133
1781	1.781	15.822	50.901	-21.969	-21.967	-3.874	-21.474	75.429	-9.579
1782	1.782	-3.697	39.83	4.734	15.225	21.273	-23.283	181.399	-13.653
1783	1.783	-34.847	16.122	61.589	62.272	17.966	-21.415	200.727	-17.33
1784	1.784	-38.897	-18.215	24.581	117.286	8.651	-22.824	113.447	-34.342
1785	1.785	-20.102	-40.965	18.027	124.463	0.304	-26.969	66.066	-31.193
1786	1.786	-16.764	-69.922	24.08	77.57	7.828	-7.324	-34.73	-17.007
1787	1.787	-13.624	-126.553	-14.611	-14.081	-8.442	-4.536	-126.798	-50.428
1788	1.788	-10.873	-150.856	-9.509	-106.189	-6.288	3.045	-91.28	-18.483
1789	1.789	-8.323	-99.065	4.128	-237.548	-12.044	-8.604	-167.296	10.492
1790	1.79	-15.272	-38.364	-16.57	-150.195	-27.845	-6.572	-157.614	14.057
1791	1.791	-17.362	-13.882	17.513	-134.347	-34.162	-12.495	-41.239	3.936
1792	1.792	-23.184	-35.941	13.055	-120.004	-24.42	-10.861	69.983	0.781
1793	1.793	-21.491	-69.484	-15.97	-133.191	-19.139	-18.888	55.651	3.419
1794	1.794	-7.224	-63.633	-42.249	-73.715	4.694	-23.18	-62.833	0.923
1795	1.795	-16.97	-25.178	-52.256	-41.41	7.995	-24.35	-142.366	-24.791
1796	1.796	-18.764	9.894	-49.099	-12.095	4.874	-42.342	-128.058	-41.874
1797	1.797	-17.221	14.376	-46.406	50.095	-3.5	-44.879	-114.879	-44.993
1798	1.798	-21.484	2.072	-48.987	9.168	4.003	-37.944	-102.934	-2.372
1799	1.799	-22.62	20.934	-18.696	16.272	-2.99	-23.041	-48.555	52.691
1800	1.8	-26.06	-2.767	18.735	22.726	-17.89	-17.182	60.219	45.355
1801	1.801	-9.97	6.573	-16.62	-69.124	-15.926	2.21	190.485	-15.24
1802	1.802	1.615	14.982	-48.655	-108.999	-14.137	4.687	243.121	-39.648
1803	1.803	-4.853	12.484	-86.258	-192.725	-12.539	2.273	131.932	-46.995
1804	1.804	-26.29	5.497	-101.372	-117.072	-11.136	0.033	30.806	-40.456
1805	1.805	-23.686	7.676	-32.647	-107.416	-22.878	-2.021	43.793	-46.478
1806	1.806	-16.183	-21.27	56.249	-9.145	-14.882	-0.399	32.016	-7.782
1807	1.807	-13.867	-50.255	91.881	82.654	-19.061	7.392	-65.553	27.415
1808	1.808	-11.757	-39.111	81.054	141.95	-17.821	-2.809	-78.392	-13.816
1809	1.809	-9.858	-29.113	51.444	130.979	-2.074	0.74	-42.562	36.09
1810	1.81	-4.695	-25.998	6.663	101.216	0.115	-15.065	-9.893	42.632
1811	1.811	-0.14	-11.816	-34.156	20.406	2.096	-13.06	-19.614	36.573
1812	1.812	-7.409	6.063	-41.649	-77.524	-6.591	-22.864	-10.664	-13.388
1813	1.813	-8.641	31.84	-61.67	-38.352	10.83	-10.778	13.721	-33.279
1814	1.814	-19.509	21.834	-55.715	-26.793	8.515	-12.439	-8.37	21.807
1815	1.815	-23.795	43.708	-39.235	5.695	-2.118	-8.287	-1.937	14.585
1816	1.816	-32.75	6.816	16.335	35.303	-4.057	-17.294	-57.053	-18.849
1817	1.817	-24.511	-28.306	23.703	26.512	-9.313	-21.272	-64.534	-37.033
1818	1.818	-34.28	-5.49	30.273	67.143	-7.642	-22.521	-57.975	-64.688
1819	1.819	-28.009	6.739	-0.118	-14.365	-18.738	-21.662	-112.893	-59.674
1820	1.82	-14.983	2.73	-5.566	18.056	-17.453	-7.032	-120.214	-36.866
1821	1.821	-16.834	-28.534	-0.613	-11.692	-26.389	24.832	-113.5	-24.5
1822	1.822	-21.585	8.735	31.202	-56.354	-32.401	29.199	-70.687	-13.273
1823	1.823	-17.401	63.96	18.715	-48.161	-16.339	25.011	-20.637	-3.221
1824	1.824	-5.665	70.895	-30.476	-40.945	-14.018	6.105	-0.683	6.035
1825	1.825	-1.075	50.676	-37.12	-7.545	5.142	-17.777	4.993	-7.917
1826	1.826	6.024	32.391	-55.324	-25.897	7.671	-27.043	35.196	-16.197
1827	1.827	-13.597	-50.772	-71.726	-86.915	5.359	-52.579	51.449	-8.606
1828	1.828	-31.477	-106.744	-66.676	-30.045	16.007	-55.862	5.737	-10.96
1829	1.829	-28.835	-166.16	-89.482	-81.785	-13.024	-52.789	-0.404	-21.649
1830	1.83	-36.424	-176.903	-35.314	-128.789	-17.116	-55.56	-16.986	-27.562
1831	1.831	-38.752	-88.055	1.652	-74.041	-13.459	-48.088	-22.084	-11.798
1832	1.832	-23.839	-28.365	21.564	-66.919	-3.387	-41.183	-8.484	-18.17
1833	1.833	-18.02	-39.132	64.115	20.335	5.962	-39.111	-45.92	-20.065
1834	1.834	-16.27	-29.306	36.467	199.135	-2.307	-25.62	-60.926	-39.444
1835	1.835	-27.284	-20.55	9.778	71.813	-4.807	-13.508	7.801	-31.92
1836	1.836	-8.491	-12.611	4.761	97.179	2.171	3.8	116.384	-29.597
1837	1.837	-11.01	-20.173	-45.597	-19.245	-16.961	38.735	130.647	2.343
1838	1.838	0.634	-27.037	-52.242	128.888	-29.739	94.21	117.365	71.087
1839	1.839	11.333	-69.9	-46.298	70.9	-46.024	101.509	129.162	81.057
1840	1.84	-13.795	-53.624	-62.825	-51.957	-43.937	81.503	139.982	18.643
1841	1.841	30.924	21.981	-7.348	-131.685	-30.452	51.056	70.93	10.49
1842	1.842	49.115	76.103	0.004	-88.63	-14.636	23.348	-9.627	2.952
1843	1.843	21.458	85.779	6.639	-22.773	-4.037	-22.123	-20.259	-84.591
1844	1.844	16.472	130.164	12.667	12.9	-5.994	-40.266	-69.482	-72.748
1845	1.845	-6.313	89.313	-3.745	132.361	2.71	-45.594	-60.612	-18.491
1846	1.846	-35.301	-21.788	11.392	180.074	4.269	-30.413	-85.043	-28.35
1847	1.847	-31.614	-37.507	43.355	79.168	2.957	-16.794	-121.995	-19.487
1848	1.848	-55.38	-51.653	64.097	-39.153	-0.69	-37.467	-128.584	-11.411
1849	1.849	-64.636	-64.705	30.025	-118.585	-9	-79.066	-98.203	10.648
1850	1.85	-44.812	-29.041	7.193	-46.268	-20.804	-51.395	-92.675	17.271
1851	1.851	-6.17	-39.956	-30.299	19.67	-25.477	4.128	-67.26	-0.913
1852	1.852	32.681	29.113	-25.273	103.12	-18.34	26.198	1.785	-17.408
1853	1.853	78.278	20.254	-38.854	70.682	-11.98	19.615	150.124	-22.55
1854	1.854	35.806	-53.106	-34.827	41.044	-15.498	13.618	171.36	-36.224
1855	1.855	-25.097	-82.577	-38.559	-21.429	-5.851	8.24	-1.85	-40.358
1856	1.856	-49.508	-37.673	-35.258	-45.701	-12.277	13.36	-71.496	-14.068
1857	1.857	-42.283	35.744	-32.05	-23.414	-8.821	-0.079	-134.948	-24.122
1858	1.858	-35.758	6.025	-46.036	-83.696	-9.806	-12.351	-77.339	-8.436
1859	1.859	-17.626	-56.72	-22.709	-75.297	1.035	-8.553	-24.926	-11.241
1860	1.86	-1.24	-48.722	5.648	-126.719	2.401	-18.491	-40.785	-3.774
1861	1.861	3.779	-70.759	2.009	-65.907	11.307	-21.492	2.435	-6.151
1862	1.862	-28.13	-23.987	-15.083	23.865	14.795	-41.151	15.636	-16.842
1863	1.863	-57.17	-54.497	-24.43	59.56	7.437	-23.289	27.454	-14.981
1864	1.864	-45.91	-4.572	-16.167	-103.122	0.664	-20.852	103.259	-13.347
1865	1.865	-22.04	-38.127	-13.704	-126.287	-7.288	-14.297	73.455	-8.755
1866	1.866	-6.272	-68.797	-6.732	-189.68	8.745	-16.035	46.63	-10.169
1867	1.867	-3.475	14.346	-17.313	-93.347	34.435	-21.1	-10.274	-13.927
1868	1.868	4.17	121.788	-7.552	-40.819	10.581	-3.574	-77.091	-5.633
1869	1.869	11.237	222.798	-23.338	6.861	1.255	-19.734	-68.364	-0.435
1870	1.87	-12.063	130.521	-12.62	21.19	-24.321	-43.065	-92.926	-9.378
1871	1.871	-15.043	70.697	16.464	-123.625	-27.628	-33.68	-144.686	-8.253
1872	1.872	-34.685	59.728	28.883	-142.811	-36.921	-19.451	-84.214	-0.913
1873	1.873	-32.137	109.062	10.178	14.667	-39.635	-6.634	-27.417	3.917
1874	1.874	-25.194	-25.133	6.919	35.694	-26.857	-41.669	9.564	-2.08
1875	1.875	-6.052	-159.539	-40.174	54.853	-15.231	-97.246	29.704	-14.261
1876	1.876	6.733	-211.436	-60.148	2.45	-8.818	-60.363	48.063	-19.52
1877	1.877	-0.211	-226.676	-41.986	-13.393	-3.003	-40.513	64.648	4.241
1878	1.878	-6.62	-211.788	-47.428	-27.622	-1.26	-10.191	49.669	7.512
1879	1.879	-27.949	-93.004	-42.393	11.969	13.077	17.446	26.878	54.502
1880	1.88	-47.739	-13.135	-28.847	47.603	11.101	32.55	22.796	34.527
1881	1.881	-50.331	-84.963	33.717	58.362	-15.255	19.034	19.182	-57.06
1882	1.882	-57.321	-71.28	42.701	68.211	-41.599	14.997	9.177	-70.258
1883	1.883	-59.394	12.649	18.415	77.16	-38.29	18.713	-12.677	-10.692
1884	1.884	-49.631	67.151	-18.441	52.918	-16.404	35.814	-55.284	-21.544
1885	1.885	-23.258	77.221	-24.95	31.059	-19.114	51.528	-85.741	-31.415
1886	1.886	3.093	68.572	17.667	-69.698	-26.676	43.225	-80.338	-22.519
1887	1.887	-20.655	93.231	1.226	-112.801	-10.44	14.968	-55.089	-63.159
1888	1.888	-29.929	86.202	-3.84	31.91	8.675	3.774	-77.972	-70.492
1889	1.889	-4.361	39.759	19.006	12.898	11.138	7.147	-74.104	-36.913
1890	1.89	5.71	-2.469	-9.986	-4.419	13.405	-2.07	-55.613	54.711
1891	1.891	15.01	14.514	-36.27	-20.307	2.712	-27.6	-24.826	146.824
1892	1.892	-4.629	90.709	-80.892	-92.625	4.63	-51.447	4.006	15.589
1893	1.893	-22.325	145.169	-62.671	-53.27	-11.228	-73.36	37.783	-71.896
1894	1.894	-10.674	36.664	-68.112	29.995	-9.049	-87.623	69.502	-87.88
1895	1.895	-8.558	-93.375	-53.026	19.097	-22.552	-59.525	31.801	-44.828
1896	1.896	16.542	-180.893	-21.115	29.055	-48.826	-40.871	16.601	-5.354
1897	1.897	-7.348	-165.213	-8.721	55.818	-37.569	3.72	57.678	6.436
1898	1.898	-4.304	-93.085	32.949	15.134	-13.728	34.01	63.016	-4.423
1899	1.899	-41.353	-27.336	38.442	-7.099	-10.616	50.414	7.442	-14.271
1900	1.9	-66.602	56.181	13.334	-13.936	3.525	55.416	-44.16	-5.33
1901	1.901	-53.125	2.277	26.922	4.13	1.033	32.574	-50.683	-13.422
1902	1.902	-15.601	-46.793	22.833	-34.616	3.382	28.535	-20.212	23.548
1903	1.903	-10.525	-1.969	3.964	20.944	9.797	9.798	-25.478	30.115
1904	1.904	12.401	-124.113	20.887	43.006	4.023	-27.865	-0.062	-12.485
1905	1.905	74.96	-141.493	17.648	-3.919	2.302	-62.948	-22.704	-40.19
1906	1.906	137.469	-30.159	-13.621	-22.231	-2.335	-67.279	-35.11	-35.162
1907	1.907	47.852	99.919	-34.342	-27.78	-12.402	-54.771	-23.998	-12.307
1908	1.908	36.056	187.491	-30.644	-2.767	-24.197	-58.342	-34.183	33.567
1909	1.909	25.241	76.237	-61.59	-34.787	-16.258	-48.199	-24.911	39.576
1910	1.91	-24.082	-53.835	-40.878	-72.445	-9.075	-26.277	-33.175	0.895
1911	1.911	-50.762	33.567	15.805	-77.619	-10.202	-6.526	-15.291	-24.222
1912	1.912	-26.309	81.018	7.644	-64.174	-11.302	6.244	15.269	-37.747
1913	1.913	-63.181	-20.038	0.271	-10.053	-3.885	-28.781	77.916	-17.009
1914	1.914	-83.081	19.36	6.832	12.007	2.918	-63.941	140.46	-20.619
1915	1.915	-89.094	174.452	-23.58	5.305	0.402	-68.292	50.957	-23.858
1916	1.916	-72.615	-58.819	-29.022	-37.375	11.022	-30.645	-80.128	-26.944
1917	1.917	-57.475	-151.903	-44.121	1.19	3.854	14.948	-27.576	-69.525
1918	1.918	-52.96	-67.524	-39.676	16.294	-7.928	21.087	83.755	-63.561
1919	1.919	-48.838	60.693	-52.07	-6.53	-18.972	26.639	40.584	-24.915
1920	1.92	-30.002	83.991	-33.315	56.057	-23.278	21.699	-25.226	0.233
1921	1.921	-12.878	-21.969	-9.513	-6.359	-32.233	26.201	10.378	-4.215
1922	1.922	34.275	-79.869	-18.771	-14.506	-23.96	55.254	42.891	-0.12
1923	1.923	67.851	-132.524	-4.622	7.581	-14.321	66.521	-26.135	-3.761
1924	1.924	49.743	-244.042	33.884	-39.097	-15.503	49.533	-160.414	-7.039
1925	1.925	11.095	-403.175	6.209	-44.913	-12.008	52.686	-102.881	14.801
1926	1.926	-3.957	-382.16	-8.939	-39.33	1.945	32.975	-50.52	12.028
1927	1.927	9.667	-285.996	-13.45	-114.927	0.029	-5.451	-34.588	-5.869
1928	1.928	5.694	-58.554	-17.541	-60.669	-8.676	-21.768	-20.236	5.705
1929	1.929	9.44	-27.679	-13.887	-11.215	12.029	-46.742	19.259	-0.664
1930	1.93	19.512	0.353	-10.598	51.347	3.721	-50.998	-64.063	1.337
1931	1.931	-27.501	-25.127	-7.473	43.238	-3.825	-30.134	-53.105	3.074
1932	1.932	-74.333	44.519	-15.732	-8.436	-29.605	-26.337	-3.736	-1.673
1933	1.933	-80.359	192.728	-8.137	-28.372	-19.594	-43.229	5.127	-23.466
1934	1.934	-41.698	250.441	-15.085	14.145	-10.338	-2.245	29.285	-39.189
1935	1.935	-26.659	163	-17.213	-13.587	-2.009	14.295	21.651	-19.461
1936	1.936	-31.126	115.367	0.208	-8.591	5.555	29.437	-11.985	-16.997
1937	1.937	-2.103	43.144	-2.046	-22.314	7.882	6.561	67.299	-10.122
1938	1.938	-5.858	-22.729	-33.942	-85.098	5.768	-22.566	121.542	-33.626
1939	1.939	4.084	-11.036	-38.387	-94.083	-0.02	-33.849	131.511	-30.653
1940	1.94	-24.242	-130.667	-34.275	-69.823	1.73	-23.822	-2.764	-10.928
1941	1.941	-65.859	-51.472	-23.057	-3.161	-9.282	-14.571	-60.251	-8.312
1942	1.942	-60.416	165	21.565	41.405	-19.331	-40.183	-42.624	-24.396
1943	1.943	-25.156	257.636	51.908	98.09	-38.879	4.403	-90.038	7.534
1944	1.944	6.759	229.386	24.24	31.189	-30.577	10.29	-133.006	20.989
1945	1.945	19.15	152.355	9.158	-31.337	-23.034	-17.433	-119.7	-16.633
1946	1.946	15.48	128.957	-13.699	-7.027	-11.439	-2.327	-60.037	-11.614
1947	1.947	-8.312	-19.43	-42.734	-29.117	-17.858	-6.767	-92.489	1.914
1948	1.948	7.358	-38.693	-46.369	-9.271	-4.319	-52.6	-82.484	-27.152
1949	1.949	10.062	-161.257	-56.371	21.049	-9.517	-70.762	-91.236	-23.521
1950	1.95	12.533	-240.805	-59.39	-17.759	-23.807	-43.061	-34.269	-20.249
1951	1.951	-3.789	-197.566	-22.385	-32.98	-21.824	-17.94	-12.252	-10.974
1952	1.952	-35.759	-0.076	43.262	-28.532	-13.071	-13.596	-5.735	-8.302
1953	1.953	-49.309	84.311	34.401	-49.231	-8.38	-51.288	0.27	-0.752
1954	1.954	-53.37	-43.751	58.786	0.028	-1.178	-96.926	27.899	-3.016
1955	1.955	-49.677	-66.98	21.843	-19.793	13.172	-66.722	52.93	-22.12
1956	1.956	-39.563	-3.512	-52.021	-13.797	11.253	-50.425	75.617	-14.536
1957	1.957	-36.402	-22.525	-61.849	24.965	-0.925	-35.458	46.543	-12.235
1958	1.958	-28.126	-4.881	-52.965	-50.611	0.614	-12.709	20.214	-1.771
1959	1.959	-10.395	-20.574	-12.339	3.69	-9.474	16.246	3.161	-19.355
1960	1.96	1.126	22.591	24.584	13.64	-21.301	42.538	-18.73	-26.422
1961	1.961	-30.943	61.951	17.969	40.429	-35.642	45.843	-55.704	-11.571
1962	1.962	-63.018	-21.471	-12.391	64.933	-33.718	24	-10.305	-25.161
1963	1.963	-17.259	-10.602	-17.789	13.419	-10.884	-7.15	68.905	-48.048
1964	1.964	37.578	38.702	-2.671	-6.362	4.793	-27.873	36.336	-26.21
1965	1.965	15.406	101.196	-7.1	-12.266	13.137	-16.692	-32.697	10.717
1966	1.966	8.727	-4.578	-19.502	4.29	5.608	-20.03	-41.596	15.704
1967	1.967	-9.507	-105.753	-23.208	-20.786	-10.619	-35.711	-33.568	29.222
1968	1.968	-4.091	-119.148	-13.237	20.494	-4.207	-10.097	-11.464	41.569
1969	1.969	-9.126	-59.668	-16.453	-7.103	13.21	13.763	8.537	-7.608
1970	1.97	-50.326	-27.174	-19.205	-22.105	-3.078	29.514	2.55	-27.522
1971	1.971	-66.746	2.434	-26.758	-26.412	-5.271	55.127	-13.975	-45.705
1972	1.972	-41.565	-42.336	-15.165	-47.076	-14.999	38.147	1.022	-40.331
1973	1.973	-18.695	-1.807	-13.058	-28.319	-20.26	35.066	69.603	-15.224
1974	1.974	10.346	-98.244	-22.695	-45.328	-28.2	-7.564	197.658	7.614
1975	1.975	29.115	-269.376	-10.439	-29.727	-18.167	-13.715	109.867	20.01
1976	1.976	-1.881	-246.186	-8.862	-4.185	-11.795	-19.336	-33.502	31.309
1977	1.977	-22.615	-55.417	-13.078	-21.009	3.885	-34.678	-14.422	-6.371
1978	1.978	-11.375	-29.575	-11.845	-55.453	6.011	-48.525	-31.923	-51.838
1979	1.979	19.605	40.57	-17.778	13.294	-3.659	-36.444	-111.483	-57.793
1980	1.98	-1.101	19.923	-25.065	43.059	-1.893	-2.69	-125.81	-19.111
1981	1.981	10.1	39.483	-10.269	34.354	9.144	1.508	-33.838	-4.021
1982	1.982	27.041	57.199	-3.82	10.126	1.98	-27.688	1.601	9.542
1983	1.983	36.2	41.594	-9.632	32.308	-6.938	-39.003	120.889	-2.867
1984	1.984	44.409	56.192	-21.846	-14.363	-20.099	12.387	104.943	-37.007
1985	1.985	16.113	69.609	-23.397	-56.836	-25.311	34.395	-25.127	-5.119
1986	1.986	12.394	34.126	-42.127	-6.766	-14.276	67.879	-77.568	32.458
1987	1.987	36.147	45.01	-24.238	53.867	-10.004	61.837	-125.133	-2.695
1988	1.988	45.437	35.123	-3.097	-3.057	-1.086	0.782	-139.433	29.263
1989	1.989	2.867	61.772	-22.831	4.186	0.088	-23.709	-47.316	-33.262
1990	1.99	-52.052	102.372	0.373	-29.316	-13.832	-31.213	-130.777	-59.988
1991	1.991	-74.07	35.483	41.12	-11.042	-19.626	-24.799	-98.42	-68.099
1992	1.992	-93.98	44.31	-19.99	5.522	-7.457	5.41	-49.23	-31.125
1993	1.993	-51.357	-12.481	-28.19	-19.461	-5.953	-11.186	-22.652	-11.192
1994	1.994	-56.707	-93.863	-20.863	-51.131	-16.088	-56.648	17.815	-17.139
1995	1.995	-51.602	-169.753	25.907	-13.414	-12.467	-62.513	39.724	-22.512
1996	1.996	-38.033	-179.763	31.84	-48.589	-11.349	-34.792	6.118	12.715
1997	1.997	-42.095	-117.422	-6.928	10.966	-14.48	-19.654	-36.501	26.243
1998	1.998	-38.422	-44.316	-1.966	-45.986	-21.295	-6.066	-52.995	13.868
[truncated: 16,801 more rows]
