# Supplementary material for: Associations between lower-limb muscle activation and knee flexion in post-stroke individuals: A study on the stance-to-swing phases of gait
Source: PLoS One. 2017 Sep 8;12(9):e0183865. doi: 10.1371/journal.pone.0183865 (PMC5590852; doi:10.1371/journal.pone.0183865)
Supplement: S1 Dataset — (ZIP) [file pone.0183865.s001.zip › S1_Dataset/Patient group/9/3/point.csv]

Frame	Time	sacrum.X	sacrum.Y	sacrum.Z	r asis.X	r asis.Y	r asis.Z	r thigh.X	r thigh.Y	r thigh.Z	r bar 1.X	r bar 1.Y	r bar 1.Z	r knee 1.X	r knee 1.Y	r knee 1.Z	r knee 2.X	r knee 2.Y	r knee 2.Z	r bar 2.X	r bar 2.Y	r bar 2.Z	r mall.X	r mall.Y	r mall.Z	r met.X	r met.Y	r met.Z	l asis.X	l asis.Y	l asis.Z	l thigh.X	l thigh.Y	l thigh.Z	l bar 1.X	l bar 1.Y	l bar 1.Z	l knee 1.X	l knee 1.Y	l knee 1.Z	l knee 2.X	l knee 2.Y	l knee 2.Z	l bar 2.X	l bar 2.Y	l bar 2.Z	l mall.X	l mall.Y	l mall.Z
0	0	-1.46	0.99	0.42	NaN	NaN	NaN	-1.38	0.88	0.6	-1.4	0.68	0.63	-1.39	0.54	0.57	-1.4	0.44	0.57	-1.44	0.29	0.62	-1.43	0.09	0.53	-1.35	0.04	0.58	NaN	NaN	NaN	NaN	NaN	NaN	NaN	NaN	NaN	NaN	NaN	NaN	NaN	NaN	NaN	NaN	NaN	NaN	NaN	NaN	NaN
1	0.005	-1.46	0.99	0.42	NaN	NaN	NaN	-1.38	0.88	0.6	-1.4	0.68	0.63	-1.39	0.54	0.57	-1.4	0.44	0.57	-1.44	0.29	0.62	-1.43	0.09	0.53	-1.35	0.04	0.58	NaN	NaN	NaN	NaN	NaN	NaN	NaN	NaN	NaN	NaN	NaN	NaN	NaN	NaN	NaN	NaN	NaN	NaN	NaN	NaN	NaN
2	0.01	-1.46	0.99	0.42	NaN	NaN	NaN	-1.38	0.88	0.6	-1.4	0.68	0.63	-1.39	0.54	0.57	-1.4	0.44	0.57	-1.44	0.29	0.62	-1.43	0.09	0.53	-1.35	0.04	0.58	NaN	NaN	NaN	NaN	NaN	NaN	NaN	NaN	NaN	NaN	NaN	NaN	NaN	NaN	NaN	NaN	NaN	NaN	NaN	NaN	NaN
3	0.015	-1.46	0.99	0.42	NaN	NaN	NaN	-1.38	0.88	0.6	-1.4	0.68	0.63	-1.39	0.54	0.57	-1.4	0.44	0.58	-1.44	0.29	0.62	-1.43	0.09	0.53	-1.35	0.04	0.58	NaN	NaN	NaN	NaN	NaN	NaN	NaN	NaN	NaN	NaN	NaN	NaN	-1.31	0.45	0.24	NaN	NaN	NaN	NaN	NaN	NaN
4	0.02	-1.46	0.99	0.42	NaN	NaN	NaN	-1.38	0.88	0.6	-1.4	0.68	0.63	-1.39	0.54	0.57	-1.4	0.44	0.57	-1.44	0.29	0.62	-1.43	0.09	0.53	-1.35	0.04	0.58	NaN	NaN	NaN	NaN	NaN	NaN	NaN	NaN	NaN	NaN	NaN	NaN	-1.31	0.45	0.24	NaN	NaN	NaN	NaN	NaN	NaN
5	0.025	-1.46	0.99	0.42	NaN	NaN	NaN	-1.38	0.88	0.6	-1.4	0.68	0.63	-1.39	0.54	0.57	-1.4	0.44	0.57	-1.44	0.29	0.62	-1.43	0.09	0.53	-1.35	0.04	0.58	NaN	NaN	NaN	NaN	NaN	NaN	NaN	NaN	NaN	NaN	NaN	NaN	-1.31	0.45	0.24	NaN	NaN	NaN	NaN	NaN	NaN
6	0.03	-1.46	0.99	0.42	NaN	NaN	NaN	-1.38	0.88	0.6	-1.4	0.68	0.63	-1.39	0.54	0.57	-1.4	0.44	0.58	-1.44	0.29	0.62	-1.43	0.09	0.53	-1.35	0.04	0.58	NaN	NaN	NaN	NaN	NaN	NaN	NaN	NaN	NaN	NaN	NaN	NaN	-1.31	0.45	0.24	NaN	NaN	NaN	NaN	NaN	NaN
7	0.035	-1.46	1	0.42	NaN	NaN	NaN	-1.38	0.88	0.6	-1.4	0.68	0.63	-1.39	0.54	0.57	-1.4	0.44	0.58	-1.44	0.29	0.62	-1.43	0.09	0.53	-1.35	0.04	0.58	NaN	NaN	NaN	NaN	NaN	NaN	NaN	NaN	NaN	NaN	NaN	NaN	-1.31	0.45	0.24	NaN	NaN	NaN	NaN	NaN	NaN
8	0.04	-1.46	1	0.42	NaN	NaN	NaN	-1.38	0.88	0.6	-1.4	0.68	0.63	-1.39	0.54	0.57	-1.4	0.44	0.58	-1.44	0.29	0.62	-1.43	0.09	0.53	-1.35	0.04	0.58	NaN	NaN	NaN	NaN	NaN	NaN	NaN	NaN	NaN	NaN	NaN	NaN	-1.31	0.45	0.24	NaN	NaN	NaN	NaN	NaN	NaN
9	0.045	-1.46	1	0.42	NaN	NaN	NaN	-1.38	0.88	0.6	-1.4	0.68	0.63	-1.39	0.54	0.57	-1.4	0.44	0.58	-1.44	0.29	0.62	-1.43	0.09	0.53	-1.35	0.04	0.58	NaN	NaN	NaN	NaN	NaN	NaN	NaN	NaN	NaN	NaN	NaN	NaN	-1.31	0.45	0.24	NaN	NaN	NaN	NaN	NaN	NaN
10	0.05	-1.46	1	0.42	NaN	NaN	NaN	-1.38	0.88	0.6	-1.4	0.68	0.63	-1.39	0.54	0.57	-1.4	0.44	0.58	-1.44	0.29	0.62	-1.43	0.09	0.53	-1.35	0.04	0.58	NaN	NaN	NaN	NaN	NaN	NaN	NaN	NaN	NaN	NaN	NaN	NaN	-1.31	0.45	0.24	NaN	NaN	NaN	NaN	NaN	NaN
11	0.055	-1.46	1	0.42	NaN	NaN	NaN	-1.38	0.88	0.6	-1.4	0.68	0.63	-1.39	0.54	0.57	-1.4	0.44	0.58	-1.44	0.29	0.62	-1.43	0.09	0.53	-1.35	0.04	0.58	NaN	NaN	NaN	NaN	NaN	NaN	NaN	NaN	NaN	NaN	NaN	NaN	-1.31	0.45	0.24	NaN	NaN	NaN	NaN	NaN	NaN
12	0.06	-1.46	1	0.42	NaN	NaN	NaN	-1.38	0.88	0.6	-1.4	0.68	0.63	-1.39	0.54	0.57	-1.4	0.44	0.58	-1.44	0.29	0.62	-1.43	0.09	0.53	-1.35	0.04	0.58	NaN	NaN	NaN	NaN	NaN	NaN	NaN	NaN	NaN	NaN	NaN	NaN	-1.31	0.45	0.24	NaN	NaN	NaN	NaN	NaN	NaN
13	0.065	-1.46	1	0.42	NaN	NaN	NaN	-1.38	0.88	0.6	-1.4	0.68	0.63	-1.39	0.54	0.57	-1.4	0.44	0.58	-1.44	0.29	0.62	-1.43	0.09	0.53	-1.35	0.04	0.58	NaN	NaN	NaN	NaN	NaN	NaN	NaN	NaN	NaN	NaN	NaN	NaN	-1.31	0.45	0.24	NaN	NaN	NaN	NaN	NaN	NaN
14	0.07	-1.46	1	0.42	NaN	NaN	NaN	-1.38	0.88	0.6	-1.4	0.68	0.63	-1.39	0.54	0.57	-1.4	0.44	0.58	-1.44	0.29	0.62	-1.43	0.09	0.53	-1.35	0.04	0.58	NaN	NaN	NaN	NaN	NaN	NaN	NaN	NaN	NaN	NaN	NaN	NaN	-1.31	0.45	0.24	NaN	NaN	NaN	NaN	NaN	NaN
15	0.075	-1.46	1	0.42	NaN	NaN	NaN	-1.38	0.88	0.6	-1.4	0.68	0.63	-1.39	0.54	0.57	-1.4	0.44	0.58	-1.44	0.29	0.62	-1.43	0.09	0.53	-1.35	0.04	0.58	NaN	NaN	NaN	NaN	NaN	NaN	NaN	NaN	NaN	NaN	NaN	NaN	-1.31	0.45	0.24	NaN	NaN	NaN	NaN	NaN	NaN
16	0.08	-1.46	1	0.42	NaN	NaN	NaN	-1.38	0.88	0.6	-1.4	0.68	0.63	-1.39	0.54	0.57	-1.4	0.44	0.58	-1.44	0.29	0.62	-1.43	0.09	0.53	-1.35	0.04	0.58	NaN	NaN	NaN	NaN	NaN	NaN	NaN	NaN	NaN	NaN	NaN	NaN	-1.31	0.45	0.24	NaN	NaN	NaN	NaN	NaN	NaN
17	0.085	-1.46	1	0.42	NaN	NaN	NaN	-1.38	0.88	0.6	-1.4	0.68	0.63	-1.39	0.54	0.57	-1.4	0.44	0.58	-1.44	0.29	0.62	-1.43	0.09	0.53	-1.35	0.04	0.58	NaN	NaN	NaN	NaN	NaN	NaN	NaN	NaN	NaN	NaN	NaN	NaN	-1.31	0.45	0.24	NaN	NaN	NaN	NaN	NaN	NaN
18	0.09	-1.46	1	0.42	NaN	NaN	NaN	-1.38	0.88	0.6	-1.4	0.68	0.63	-1.39	0.54	0.57	-1.4	0.44	0.58	-1.44	0.29	0.62	-1.43	0.09	0.53	-1.35	0.04	0.58	NaN	NaN	NaN	NaN	NaN	NaN	NaN	NaN	NaN	NaN	NaN	NaN	-1.31	0.45	0.24	NaN	NaN	NaN	NaN	NaN	NaN
19	0.095	-1.45	0.99	0.42	NaN	NaN	NaN	-1.38	0.88	0.6	-1.4	0.68	0.63	-1.39	0.54	0.57	-1.4	0.44	0.58	-1.44	0.29	0.62	-1.43	0.09	0.53	-1.35	0.04	0.58	NaN	NaN	NaN	NaN	NaN	NaN	NaN	NaN	NaN	NaN	NaN	NaN	-1.31	0.45	0.24	NaN	NaN	NaN	NaN	NaN	NaN
20	0.1	-1.45	0.99	0.42	NaN	NaN	NaN	-1.38	0.88	0.6	-1.4	0.68	0.63	-1.39	0.54	0.57	-1.4	0.44	0.58	-1.44	0.29	0.62	-1.43	0.09	0.53	-1.35	0.04	0.58	NaN	NaN	NaN	NaN	NaN	NaN	NaN	NaN	NaN	NaN	NaN	NaN	-1.31	0.45	0.24	NaN	NaN	NaN	NaN	NaN	NaN
21	0.105	-1.45	0.99	0.42	NaN	NaN	NaN	-1.38	0.88	0.6	-1.4	0.68	0.63	-1.39	0.54	0.57	-1.4	0.44	0.58	-1.44	0.29	0.62	-1.43	0.09	0.53	-1.35	0.04	0.58	NaN	NaN	NaN	NaN	NaN	NaN	NaN	NaN	NaN	NaN	NaN	NaN	-1.31	0.45	0.24	NaN	NaN	NaN	NaN	NaN	NaN
22	0.11	-1.45	0.99	0.42	NaN	NaN	NaN	-1.38	0.88	0.6	-1.4	0.68	0.63	-1.39	0.54	0.57	-1.4	0.44	0.58	-1.44	0.29	0.62	-1.43	0.09	0.53	-1.35	0.04	0.58	NaN	NaN	NaN	NaN	NaN	NaN	NaN	NaN	NaN	NaN	NaN	NaN	-1.31	0.45	0.24	NaN	NaN	NaN	NaN	NaN	NaN
23	0.115	-1.45	0.99	0.42	NaN	NaN	NaN	-1.38	0.88	0.6	-1.4	0.68	0.63	-1.39	0.54	0.57	-1.4	0.44	0.58	-1.44	0.29	0.62	-1.43	0.09	0.53	-1.35	0.04	0.58	NaN	NaN	NaN	NaN	NaN	NaN	NaN	NaN	NaN	NaN	NaN	NaN	-1.31	0.45	0.24	NaN	NaN	NaN	NaN	NaN	NaN
24	0.12	-1.45	0.99	0.42	NaN	NaN	NaN	-1.38	0.88	0.6	-1.4	0.68	0.63	-1.39	0.54	0.57	-1.4	0.44	0.58	-1.44	0.29	0.62	-1.43	0.09	0.53	-1.35	0.04	0.58	NaN	NaN	NaN	NaN	NaN	NaN	NaN	NaN	NaN	NaN	NaN	NaN	-1.31	0.45	0.24	NaN	NaN	NaN	NaN	NaN	NaN
25	0.125	-1.45	0.99	0.42	NaN	NaN	NaN	-1.38	0.88	0.6	-1.4	0.68	0.63	-1.39	0.54	0.57	-1.4	0.44	0.58	-1.44	0.29	0.62	-1.43	0.09	0.53	-1.35	0.04	0.58	NaN	NaN	NaN	NaN	NaN	NaN	NaN	NaN	NaN	NaN	NaN	NaN	-1.31	0.45	0.24	NaN	NaN	NaN	NaN	NaN	NaN
26	0.13	-1.45	0.99	0.42	NaN	NaN	NaN	-1.38	0.88	0.6	-1.4	0.68	0.63	-1.39	0.54	0.57	-1.4	0.44	0.58	-1.44	0.29	0.62	-1.43	0.09	0.53	-1.35	0.04	0.58	NaN	NaN	NaN	NaN	NaN	NaN	NaN	NaN	NaN	NaN	NaN	NaN	-1.31	0.45	0.24	NaN	NaN	NaN	NaN	NaN	NaN
27	0.135	-1.45	0.99	0.42	NaN	NaN	NaN	-1.38	0.88	0.6	-1.4	0.68	0.63	-1.39	0.54	0.57	-1.4	0.44	0.58	-1.44	0.29	0.62	-1.43	0.09	0.53	-1.35	0.04	0.58	NaN	NaN	NaN	NaN	NaN	NaN	NaN	NaN	NaN	NaN	NaN	NaN	-1.31	0.45	0.24	NaN	NaN	NaN	NaN	NaN	NaN
28	0.14	-1.45	0.99	0.42	NaN	NaN	NaN	-1.38	0.88	0.6	-1.39	0.68	0.63	-1.39	0.54	0.57	-1.4	0.44	0.58	-1.44	0.29	0.62	-1.43	0.09	0.53	-1.35	0.04	0.58	NaN	NaN	NaN	NaN	NaN	NaN	NaN	NaN	NaN	NaN	NaN	NaN	-1.31	0.45	0.24	NaN	NaN	NaN	NaN	NaN	NaN
29	0.145	-1.45	0.99	0.42	NaN	NaN	NaN	-1.38	0.88	0.6	-1.39	0.68	0.63	-1.39	0.54	0.57	-1.4	0.44	0.58	-1.44	0.29	0.62	-1.43	0.09	0.53	-1.35	0.04	0.58	NaN	NaN	NaN	NaN	NaN	NaN	NaN	NaN	NaN	NaN	NaN	NaN	-1.31	0.45	0.24	NaN	NaN	NaN	NaN	NaN	NaN
30	0.15	-1.45	0.99	0.42	NaN	NaN	NaN	-1.38	0.88	0.6	-1.39	0.68	0.63	-1.39	0.54	0.57	-1.4	0.44	0.58	-1.44	0.29	0.62	-1.43	0.09	0.53	-1.35	0.04	0.58	NaN	NaN	NaN	NaN	NaN	NaN	NaN	NaN	NaN	NaN	NaN	NaN	-1.31	0.45	0.24	NaN	NaN	NaN	NaN	NaN	NaN
31	0.155	-1.45	0.99	0.42	NaN	NaN	NaN	-1.38	0.88	0.6	-1.39	0.68	0.63	-1.39	0.54	0.57	-1.4	0.44	0.58	-1.44	0.29	0.62	-1.43	0.09	0.53	-1.35	0.04	0.58	NaN	NaN	NaN	NaN	NaN	NaN	NaN	NaN	NaN	NaN	NaN	NaN	-1.31	0.45	0.24	NaN	NaN	NaN	NaN	NaN	NaN
32	0.16	-1.45	0.99	0.42	NaN	NaN	NaN	-1.38	0.88	0.6	-1.39	0.68	0.63	-1.39	0.54	0.57	-1.4	0.44	0.58	-1.44	0.29	0.62	-1.43	0.09	0.53	-1.35	0.04	0.58	NaN	NaN	NaN	NaN	NaN	NaN	NaN	NaN	NaN	NaN	NaN	NaN	-1.31	0.45	0.24	NaN	NaN	NaN	NaN	NaN	NaN
33	0.165	-1.45	0.99	0.42	NaN	NaN	NaN	-1.38	0.88	0.6	-1.39	0.68	0.63	-1.39	0.54	0.57	-1.4	0.44	0.58	-1.44	0.29	0.62	-1.43	0.09	0.53	-1.35	0.04	0.58	NaN	NaN	NaN	NaN	NaN	NaN	NaN	NaN	NaN	NaN	NaN	NaN	-1.31	0.45	0.24	NaN	NaN	NaN	NaN	NaN	NaN
34	0.17	-1.45	1	0.42	NaN	NaN	NaN	-1.38	0.88	0.6	-1.39	0.68	0.63	-1.39	0.54	0.57	-1.4	0.44	0.57	-1.44	0.29	0.62	-1.43	0.09	0.53	-1.35	0.04	0.58	NaN	NaN	NaN	NaN	NaN	NaN	NaN	NaN	NaN	NaN	NaN	NaN	-1.31	0.45	0.24	NaN	NaN	NaN	NaN	NaN	NaN
35	0.175	-1.45	1	0.42	NaN	NaN	NaN	-1.38	0.88	0.6	-1.39	0.68	0.63	-1.39	0.54	0.57	-1.4	0.44	0.58	-1.44	0.29	0.62	-1.43	0.09	0.53	-1.35	0.04	0.58	NaN	NaN	NaN	NaN	NaN	NaN	NaN	NaN	NaN	NaN	NaN	NaN	-1.31	0.45	0.24	NaN	NaN	NaN	NaN	NaN	NaN
36	0.18	-1.45	1	0.42	NaN	NaN	NaN	-1.37	0.88	0.6	-1.39	0.68	0.63	-1.39	0.54	0.57	-1.4	0.44	0.58	-1.44	0.29	0.62	-1.43	0.09	0.53	-1.35	0.04	0.58	NaN	NaN	NaN	NaN	NaN	NaN	NaN	NaN	NaN	NaN	NaN	NaN	-1.31	0.45	0.24	NaN	NaN	NaN	NaN	NaN	NaN
37	0.185	-1.45	1	0.42	NaN	NaN	NaN	-1.37	0.88	0.6	-1.39	0.68	0.63	-1.39	0.54	0.57	-1.4	0.44	0.58	-1.44	0.29	0.62	-1.43	0.09	0.53	-1.35	0.04	0.58	NaN	NaN	NaN	NaN	NaN	NaN	NaN	NaN	NaN	NaN	NaN	NaN	-1.31	0.45	0.24	NaN	NaN	NaN	NaN	NaN	NaN
38	0.19	-1.45	1	0.42	NaN	NaN	NaN	-1.37	0.88	0.6	-1.39	0.68	0.63	-1.39	0.54	0.57	-1.4	0.44	0.58	-1.44	0.29	0.62	-1.43	0.09	0.53	-1.35	0.04	0.58	NaN	NaN	NaN	NaN	NaN	NaN	NaN	NaN	NaN	NaN	NaN	NaN	-1.31	0.45	0.24	NaN	NaN	NaN	NaN	NaN	NaN
39	0.195	-1.45	1	0.42	NaN	NaN	NaN	-1.37	0.88	0.6	-1.39	0.68	0.63	-1.39	0.54	0.57	-1.4	0.44	0.58	-1.44	0.29	0.62	-1.43	0.09	0.53	-1.35	0.04	0.58	NaN	NaN	NaN	NaN	NaN	NaN	NaN	NaN	NaN	NaN	NaN	NaN	-1.31	0.45	0.24	NaN	NaN	NaN	NaN	NaN	NaN
40	0.2	-1.45	1	0.42	NaN	NaN	NaN	-1.37	0.88	0.6	-1.39	0.68	0.63	-1.39	0.54	0.57	-1.4	0.44	0.57	-1.44	0.29	0.62	-1.43	0.09	0.53	-1.35	0.04	0.58	NaN	NaN	NaN	NaN	NaN	NaN	NaN	NaN	NaN	NaN	NaN	NaN	-1.31	0.45	0.24	NaN	NaN	NaN	NaN	NaN	NaN
41	0.205	-1.45	1	0.42	NaN	NaN	NaN	-1.37	0.88	0.6	-1.39	0.68	0.63	-1.39	0.54	0.57	-1.4	0.44	0.57	-1.44	0.29	0.62	-1.43	0.09	0.53	-1.35	0.04	0.58	NaN	NaN	NaN	NaN	NaN	NaN	NaN	NaN	NaN	NaN	NaN	NaN	-1.31	0.45	0.24	NaN	NaN	NaN	NaN	NaN	NaN
42	0.21	-1.45	1	0.42	NaN	NaN	NaN	-1.37	0.88	0.6	-1.39	0.68	0.63	-1.39	0.54	0.57	-1.4	0.44	0.57	-1.44	0.29	0.62	-1.43	0.09	0.53	-1.35	0.04	0.58	NaN	NaN	NaN	NaN	NaN	NaN	NaN	NaN	NaN	NaN	NaN	NaN	-1.31	0.45	0.24	NaN	NaN	NaN	NaN	NaN	NaN
43	0.215	-1.45	1	0.42	NaN	NaN	NaN	-1.37	0.88	0.6	-1.39	0.68	0.63	-1.39	0.54	0.57	-1.4	0.44	0.57	-1.44	0.29	0.62	-1.43	0.09	0.53	-1.35	0.04	0.58	NaN	NaN	NaN	NaN	NaN	NaN	NaN	NaN	NaN	NaN	NaN	NaN	-1.31	0.45	0.24	NaN	NaN	NaN	NaN	NaN	NaN
44	0.22	-1.45	1	0.42	NaN	NaN	NaN	-1.37	0.88	0.6	-1.39	0.68	0.63	-1.39	0.54	0.57	-1.4	0.44	0.57	-1.44	0.29	0.62	-1.43	0.09	0.53	-1.35	0.04	0.58	NaN	NaN	NaN	NaN	NaN	NaN	NaN	NaN	NaN	NaN	NaN	NaN	-1.31	0.45	0.24	NaN	NaN	NaN	NaN	NaN	NaN
45	0.225	-1.45	1	0.42	NaN	NaN	NaN	-1.37	0.88	0.6	-1.39	0.68	0.63	-1.39	0.54	0.57	-1.4	0.44	0.58	-1.44	0.29	0.62	-1.43	0.09	0.53	-1.35	0.04	0.58	NaN	NaN	NaN	NaN	NaN	NaN	NaN	NaN	NaN	NaN	NaN	NaN	-1.31	0.45	0.24	NaN	NaN	NaN	NaN	NaN	NaN
46	0.23	-1.45	1	0.42	NaN	NaN	NaN	-1.37	0.88	0.6	-1.39	0.68	0.63	-1.39	0.54	0.57	-1.4	0.44	0.58	-1.44	0.29	0.62	-1.43	0.09	0.53	-1.35	0.04	0.58	NaN	NaN	NaN	NaN	NaN	NaN	NaN	NaN	NaN	NaN	NaN	NaN	-1.31	0.45	0.24	NaN	NaN	NaN	NaN	NaN	NaN
47	0.235	-1.45	1	0.42	NaN	NaN	NaN	-1.37	0.88	0.6	-1.39	0.68	0.63	-1.39	0.54	0.57	-1.4	0.44	0.57	-1.44	0.29	0.62	-1.43	0.09	0.53	-1.35	0.04	0.58	NaN	NaN	NaN	NaN	NaN	NaN	NaN	NaN	NaN	NaN	NaN	NaN	-1.31	0.45	0.24	NaN	NaN	NaN	NaN	NaN	NaN
48	0.24	-1.45	1	0.42	NaN	NaN	NaN	-1.37	0.88	0.6	-1.39	0.68	0.63	-1.39	0.54	0.57	-1.4	0.44	0.57	-1.44	0.29	0.62	-1.43	0.09	0.53	-1.35	0.04	0.58	NaN	NaN	NaN	NaN	NaN	NaN	NaN	NaN	NaN	NaN	NaN	NaN	-1.31	0.45	0.24	NaN	NaN	NaN	NaN	NaN	NaN
49	0.245	-1.45	1	0.42	NaN	NaN	NaN	-1.37	0.88	0.6	-1.39	0.68	0.63	-1.39	0.54	0.57	-1.4	0.44	0.57	-1.44	0.29	0.62	-1.43	0.09	0.53	-1.35	0.04	0.58	NaN	NaN	NaN	NaN	NaN	NaN	NaN	NaN	NaN	NaN	NaN	NaN	-1.31	0.45	0.24	NaN	NaN	NaN	NaN	NaN	NaN
50	0.25	-1.45	1	0.42	NaN	NaN	NaN	-1.37	0.88	0.6	-1.39	0.68	0.63	-1.39	0.54	0.57	-1.4	0.44	0.57	-1.44	0.29	0.62	-1.43	0.09	0.53	-1.35	0.04	0.58	NaN	NaN	NaN	NaN	NaN	NaN	NaN	NaN	NaN	NaN	NaN	NaN	-1.31	0.45	0.24	NaN	NaN	NaN	NaN	NaN	NaN
51	0.255	-1.45	1	0.42	NaN	NaN	NaN	-1.37	0.88	0.6	-1.39	0.68	0.63	-1.39	0.54	0.57	-1.4	0.44	0.57	-1.44	0.29	0.62	-1.43	0.09	0.53	-1.35	0.04	0.58	NaN	NaN	NaN	NaN	NaN	NaN	NaN	NaN	NaN	NaN	NaN	NaN	-1.3	0.45	0.24	NaN	NaN	NaN	NaN	NaN	NaN
52	0.26	-1.45	1	0.42	NaN	NaN	NaN	-1.37	0.88	0.6	-1.39	0.68	0.63	-1.39	0.54	0.57	-1.4	0.44	0.57	-1.44	0.29	0.62	-1.43	0.09	0.53	-1.35	0.04	0.58	NaN	NaN	NaN	NaN	NaN	NaN	NaN	NaN	NaN	NaN	NaN	NaN	-1.3	0.45	0.24	NaN	NaN	NaN	NaN	NaN	NaN
53	0.265	-1.45	1	0.42	NaN	NaN	NaN	-1.37	0.88	0.6	-1.39	0.68	0.63	-1.39	0.54	0.57	-1.4	0.44	0.57	-1.44	0.29	0.62	-1.43	0.09	0.53	-1.35	0.04	0.58	NaN	NaN	NaN	NaN	NaN	NaN	NaN	NaN	NaN	NaN	NaN	NaN	-1.3	0.45	0.24	NaN	NaN	NaN	NaN	NaN	NaN
54	0.27	-1.45	1	0.42	NaN	NaN	NaN	-1.37	0.88	0.6	-1.39	0.68	0.63	-1.39	0.54	0.57	-1.4	0.44	0.57	-1.44	0.29	0.62	-1.43	0.09	0.53	-1.35	0.04	0.58	NaN	NaN	NaN	NaN	NaN	NaN	NaN	NaN	NaN	NaN	NaN	NaN	-1.3	0.45	0.24	NaN	NaN	NaN	NaN	NaN	NaN
55	0.275	-1.45	1	0.42	NaN	NaN	NaN	-1.37	0.88	0.6	-1.39	0.68	0.63	-1.39	0.54	0.57	-1.4	0.44	0.57	-1.44	0.29	0.62	-1.43	0.09	0.53	-1.35	0.04	0.58	NaN	NaN	NaN	NaN	NaN	NaN	NaN	NaN	NaN	NaN	NaN	NaN	-1.3	0.45	0.24	NaN	NaN	NaN	NaN	NaN	NaN
56	0.28	-1.45	0.99	0.42	NaN	NaN	NaN	-1.37	0.88	0.6	-1.39	0.68	0.63	-1.39	0.54	0.57	-1.4	0.44	0.57	-1.44	0.29	0.62	-1.43	0.09	0.53	-1.35	0.04	0.58	NaN	NaN	NaN	NaN	NaN	NaN	NaN	NaN	NaN	NaN	NaN	NaN	-1.3	0.45	0.24	NaN	NaN	NaN	NaN	NaN	NaN
57	0.285	-1.45	0.99	0.42	NaN	NaN	NaN	-1.37	0.88	0.6	-1.39	0.68	0.63	-1.39	0.54	0.57	-1.4	0.44	0.57	-1.44	0.29	0.62	-1.43	0.09	0.53	-1.35	0.04	0.58	NaN	NaN	NaN	NaN	NaN	NaN	NaN	NaN	NaN	NaN	NaN	NaN	-1.3	0.45	0.24	NaN	NaN	NaN	NaN	NaN	NaN
58	0.29	-1.45	0.99	0.42	NaN	NaN	NaN	-1.37	0.88	0.6	-1.39	0.68	0.63	-1.39	0.54	0.57	-1.4	0.44	0.57	-1.44	0.29	0.62	-1.43	0.09	0.53	-1.35	0.04	0.58	NaN	NaN	NaN	NaN	NaN	NaN	NaN	NaN	NaN	NaN	NaN	NaN	-1.3	0.45	0.24	NaN	NaN	NaN	NaN	NaN	NaN
59	0.295	-1.45	0.99	0.42	NaN	NaN	NaN	-1.37	0.88	0.6	-1.39	0.68	0.63	-1.39	0.54	0.57	-1.4	0.44	0.57	-1.44	0.29	0.62	-1.43	0.09	0.53	-1.35	0.04	0.58	NaN	NaN	NaN	NaN	NaN	NaN	NaN	NaN	NaN	NaN	NaN	NaN	-1.3	0.45	0.24	NaN	NaN	NaN	NaN	NaN	NaN
60	0.3	-1.45	0.99	0.42	NaN	NaN	NaN	-1.37	0.88	0.6	-1.39	0.68	0.63	-1.39	0.54	0.57	-1.4	0.44	0.57	-1.44	0.29	0.62	-1.43	0.09	0.53	-1.35	0.04	0.58	NaN	NaN	NaN	NaN	NaN	NaN	NaN	NaN	NaN	NaN	NaN	NaN	-1.3	0.45	0.24	NaN	NaN	NaN	NaN	NaN	NaN
61	0.305	-1.45	0.99	0.42	NaN	NaN	NaN	-1.37	0.88	0.6	-1.39	0.68	0.63	-1.39	0.54	0.57	-1.4	0.44	0.57	-1.44	0.29	0.62	-1.43	0.09	0.53	-1.35	0.04	0.58	NaN	NaN	NaN	NaN	NaN	NaN	NaN	NaN	NaN	NaN	NaN	NaN	-1.3	0.45	0.24	NaN	NaN	NaN	NaN	NaN	NaN
62	0.31	-1.45	0.99	0.42	NaN	NaN	NaN	-1.37	0.88	0.6	-1.39	0.68	0.63	-1.39	0.54	0.57	-1.4	0.44	0.57	-1.44	0.29	0.62	-1.43	0.09	0.53	-1.35	0.04	0.58	NaN	NaN	NaN	NaN	NaN	NaN	NaN	NaN	NaN	NaN	NaN	NaN	-1.3	0.45	0.24	NaN	NaN	NaN	NaN	NaN	NaN
63	0.315	-1.45	0.99	0.42	NaN	NaN	NaN	-1.37	0.88	0.6	-1.39	0.68	0.63	-1.39	0.54	0.57	-1.4	0.44	0.57	-1.44	0.29	0.62	-1.43	0.09	0.53	-1.35	0.04	0.58	NaN	NaN	NaN	NaN	NaN	NaN	NaN	NaN	NaN	NaN	NaN	NaN	-1.3	0.45	0.24	NaN	NaN	NaN	NaN	NaN	NaN
64	0.32	-1.45	0.99	0.42	NaN	NaN	NaN	-1.37	0.88	0.6	-1.39	0.68	0.63	-1.39	0.54	0.57	-1.4	0.44	0.57	-1.44	0.29	0.62	-1.43	0.09	0.53	-1.35	0.04	0.58	NaN	NaN	NaN	NaN	NaN	NaN	NaN	NaN	NaN	NaN	NaN	NaN	-1.3	0.45	0.24	NaN	NaN	NaN	NaN	NaN	NaN
65	0.325	-1.45	0.99	0.42	NaN	NaN	NaN	-1.37	0.88	0.6	-1.39	0.68	0.63	-1.39	0.54	0.57	-1.4	0.44	0.57	-1.44	0.29	0.62	-1.43	0.09	0.53	-1.35	0.04	0.58	NaN	NaN	NaN	NaN	NaN	NaN	NaN	NaN	NaN	NaN	NaN	NaN	-1.3	0.45	0.24	NaN	NaN	NaN	NaN	NaN	NaN
66	0.33	-1.45	0.99	0.42	NaN	NaN	NaN	-1.37	0.88	0.6	-1.39	0.68	0.63	-1.39	0.54	0.57	-1.4	0.44	0.57	-1.44	0.29	0.62	-1.43	0.09	0.53	-1.35	0.04	0.58	NaN	NaN	NaN	NaN	NaN	NaN	NaN	NaN	NaN	NaN	NaN	NaN	-1.3	0.45	0.24	NaN	NaN	NaN	NaN	NaN	NaN
67	0.335	-1.45	0.99	0.42	NaN	NaN	NaN	-1.37	0.88	0.6	-1.39	0.68	0.63	-1.39	0.54	0.57	-1.4	0.44	0.57	-1.44	0.29	0.62	-1.43	0.09	0.53	-1.35	0.04	0.58	NaN	NaN	NaN	NaN	NaN	NaN	NaN	NaN	NaN	NaN	NaN	NaN	-1.3	0.45	0.24	NaN	NaN	NaN	NaN	NaN	NaN
68	0.34	-1.45	0.99	0.42	NaN	NaN	NaN	-1.37	0.88	0.6	-1.39	0.68	0.63	-1.39	0.54	0.57	-1.4	0.44	0.57	-1.44	0.29	0.62	-1.43	0.09	0.53	-1.35	0.04	0.58	NaN	NaN	NaN	NaN	NaN	NaN	NaN	NaN	NaN	NaN	NaN	NaN	-1.3	0.45	0.24	NaN	NaN	NaN	NaN	NaN	NaN
69	0.345	-1.45	0.99	0.42	NaN	NaN	NaN	-1.37	0.88	0.6	-1.39	0.68	0.63	-1.39	0.54	0.57	-1.4	0.44	0.57	-1.44	0.29	0.62	-1.43	0.09	0.53	-1.35	0.04	0.58	NaN	NaN	NaN	NaN	NaN	NaN	NaN	NaN	NaN	NaN	NaN	NaN	-1.3	0.45	0.24	NaN	NaN	NaN	NaN	NaN	NaN
70	0.35	-1.45	0.99	0.42	NaN	NaN	NaN	-1.37	0.88	0.6	-1.39	0.68	0.63	-1.39	0.54	0.57	-1.4	0.44	0.57	-1.44	0.29	0.62	-1.43	0.09	0.53	-1.35	0.04	0.58	NaN	NaN	NaN	NaN	NaN	NaN	NaN	NaN	NaN	NaN	NaN	NaN	-1.3	0.45	0.24	NaN	NaN	NaN	NaN	NaN	NaN
71	0.355	-1.45	0.99	0.42	NaN	NaN	NaN	-1.37	0.88	0.6	-1.39	0.68	0.63	-1.39	0.54	0.57	-1.4	0.44	0.57	-1.44	0.29	0.62	-1.43	0.09	0.53	-1.35	0.04	0.58	NaN	NaN	NaN	NaN	NaN	NaN	NaN	NaN	NaN	NaN	NaN	NaN	-1.3	0.45	0.24	NaN	NaN	NaN	NaN	NaN	NaN
72	0.36	-1.45	1	0.42	NaN	NaN	NaN	-1.37	0.88	0.6	-1.39	0.68	0.63	-1.39	0.54	0.57	-1.4	0.44	0.57	-1.44	0.29	0.62	-1.43	0.09	0.53	-1.35	0.04	0.58	NaN	NaN	NaN	NaN	NaN	NaN	NaN	NaN	NaN	NaN	NaN	NaN	-1.3	0.45	0.24	NaN	NaN	NaN	NaN	NaN	NaN
73	0.365	-1.45	1	0.42	NaN	NaN	NaN	-1.37	0.88	0.6	-1.39	0.68	0.63	-1.39	0.54	0.57	-1.4	0.44	0.57	-1.44	0.29	0.62	-1.43	0.09	0.53	-1.35	0.04	0.58	NaN	NaN	NaN	NaN	NaN	NaN	NaN	NaN	NaN	NaN	NaN	NaN	-1.3	0.45	0.24	NaN	NaN	NaN	NaN	NaN	NaN
74	0.37	-1.45	1	0.42	NaN	NaN	NaN	-1.37	0.88	0.6	-1.39	0.68	0.63	-1.39	0.54	0.57	-1.4	0.44	0.57	-1.44	0.29	0.62	-1.43	0.09	0.53	-1.35	0.04	0.58	NaN	NaN	NaN	NaN	NaN	NaN	NaN	NaN	NaN	NaN	NaN	NaN	-1.3	0.45	0.24	NaN	NaN	NaN	NaN	NaN	NaN
75	0.375	-1.45	1	0.42	NaN	NaN	NaN	-1.37	0.88	0.6	-1.39	0.68	0.63	-1.39	0.54	0.57	-1.4	0.44	0.57	-1.44	0.29	0.62	-1.43	0.09	0.53	-1.35	0.04	0.58	NaN	NaN	NaN	NaN	NaN	NaN	NaN	NaN	NaN	NaN	NaN	NaN	-1.3	0.45	0.24	NaN	NaN	NaN	NaN	NaN	NaN
76	0.38	-1.45	1	0.42	NaN	NaN	NaN	-1.37	0.88	0.6	-1.39	0.68	0.63	-1.39	0.54	0.57	-1.4	0.44	0.57	-1.44	0.29	0.62	-1.43	0.09	0.53	-1.35	0.04	0.58	NaN	NaN	NaN	NaN	NaN	NaN	NaN	NaN	NaN	NaN	NaN	NaN	-1.3	0.45	0.24	NaN	NaN	NaN	NaN	NaN	NaN
77	0.385	-1.45	1	0.42	NaN	NaN	NaN	-1.37	0.88	0.6	-1.39	0.68	0.63	-1.39	0.54	0.57	-1.4	0.44	0.57	-1.44	0.29	0.62	-1.43	0.09	0.53	-1.35	0.04	0.58	NaN	NaN	NaN	NaN	NaN	NaN	NaN	NaN	NaN	NaN	NaN	NaN	-1.3	0.45	0.24	NaN	NaN	NaN	NaN	NaN	NaN
78	0.39	-1.45	1	0.42	NaN	NaN	NaN	-1.37	0.88	0.6	-1.39	0.68	0.63	-1.39	0.54	0.57	-1.4	0.44	0.57	-1.44	0.29	0.62	-1.43	0.09	0.53	-1.35	0.04	0.58	NaN	NaN	NaN	NaN	NaN	NaN	NaN	NaN	NaN	NaN	NaN	NaN	-1.3	0.45	0.24	NaN	NaN	NaN	NaN	NaN	NaN
79	0.395	-1.45	1	0.42	NaN	NaN	NaN	-1.37	0.88	0.6	-1.39	0.68	0.63	-1.39	0.54	0.57	-1.4	0.44	0.57	-1.44	0.29	0.62	-1.43	0.09	0.53	-1.35	0.04	0.58	NaN	NaN	NaN	NaN	NaN	NaN	NaN	NaN	NaN	NaN	NaN	NaN	-1.3	0.45	0.24	NaN	NaN	NaN	NaN	NaN	NaN
80	0.4	-1.45	1	0.42	NaN	NaN	NaN	-1.37	0.88	0.6	-1.39	0.68	0.63	-1.39	0.54	0.57	-1.4	0.44	0.57	-1.44	0.29	0.62	-1.43	0.09	0.53	-1.35	0.04	0.58	NaN	NaN	NaN	NaN	NaN	NaN	NaN	NaN	NaN	NaN	NaN	NaN	-1.3	0.45	0.24	NaN	NaN	NaN	NaN	NaN	NaN
81	0.405	-1.45	1	0.42	NaN	NaN	NaN	-1.37	0.88	0.6	-1.39	0.68	0.63	-1.39	0.54	0.57	-1.4	0.44	0.57	-1.44	0.29	0.62	-1.43	0.09	0.53	-1.35	0.04	0.58	NaN	NaN	NaN	NaN	NaN	NaN	NaN	NaN	NaN	NaN	NaN	NaN	-1.3	0.45	0.24	NaN	NaN	NaN	NaN	NaN	NaN
82	0.41	-1.45	1	0.42	NaN	NaN	NaN	-1.37	0.88	0.6	-1.39	0.68	0.63	-1.39	0.54	0.57	-1.4	0.44	0.57	-1.44	0.29	0.62	-1.43	0.09	0.53	-1.35	0.04	0.58	NaN	NaN	NaN	NaN	NaN	NaN	NaN	NaN	NaN	NaN	NaN	NaN	-1.3	0.45	0.24	NaN	NaN	NaN	NaN	NaN	NaN
83	0.415	-1.45	1	0.42	NaN	NaN	NaN	-1.37	0.88	0.6	-1.39	0.68	0.63	-1.39	0.54	0.57	-1.4	0.44	0.57	-1.44	0.29	0.62	-1.43	0.09	0.53	-1.35	0.04	0.58	NaN	NaN	NaN	NaN	NaN	NaN	NaN	NaN	NaN	NaN	NaN	NaN	-1.3	0.45	0.24	NaN	NaN	NaN	NaN	NaN	NaN
84	0.42	-1.45	1	0.42	NaN	NaN	NaN	-1.37	0.87	0.6	-1.39	0.68	0.63	-1.39	0.54	0.57	-1.4	0.44	0.57	-1.44	0.29	0.62	-1.43	0.09	0.53	-1.35	0.04	0.58	NaN	NaN	NaN	NaN	NaN	NaN	NaN	NaN	NaN	NaN	NaN	NaN	-1.3	0.45	0.24	NaN	NaN	NaN	NaN	NaN	NaN
85	0.425	-1.45	1	0.42	NaN	NaN	NaN	-1.37	0.87	0.6	-1.39	0.68	0.63	-1.39	0.54	0.57	-1.4	0.44	0.57	-1.44	0.29	0.62	-1.43	0.09	0.53	-1.35	0.04	0.58	NaN	NaN	NaN	NaN	NaN	NaN	NaN	NaN	NaN	NaN	NaN	NaN	-1.3	0.45	0.24	NaN	NaN	NaN	NaN	NaN	NaN
86	0.43	-1.45	1	0.42	NaN	NaN	NaN	-1.37	0.87	0.6	-1.39	0.68	0.63	-1.39	0.54	0.57	-1.4	0.44	0.57	-1.44	0.29	0.62	-1.43	0.09	0.53	-1.35	0.04	0.58	NaN	NaN	NaN	NaN	NaN	NaN	NaN	NaN	NaN	NaN	NaN	NaN	-1.3	0.45	0.24	NaN	NaN	NaN	NaN	NaN	NaN
87	0.435	-1.45	1	0.42	NaN	NaN	NaN	-1.37	0.87	0.6	-1.39	0.68	0.63	-1.39	0.54	0.57	-1.4	0.44	0.57	-1.44	0.29	0.62	-1.43	0.09	0.53	-1.35	0.04	0.58	NaN	NaN	NaN	NaN	NaN	NaN	NaN	NaN	NaN	NaN	NaN	NaN	-1.3	0.45	0.24	NaN	NaN	NaN	NaN	NaN	NaN
88	0.44	-1.45	1	0.42	NaN	NaN	NaN	-1.37	0.88	0.6	-1.39	0.68	0.63	-1.39	0.54	0.57	-1.4	0.44	0.57	-1.44	0.29	0.62	-1.43	0.09	0.53	-1.35	0.04	0.58	NaN	NaN	NaN	NaN	NaN	NaN	NaN	NaN	NaN	NaN	NaN	NaN	-1.3	0.45	0.24	NaN	NaN	NaN	NaN	NaN	NaN
89	0.445	-1.45	1	0.42	NaN	NaN	NaN	-1.37	0.87	0.6	-1.39	0.68	0.63	-1.39	0.54	0.57	-1.4	0.44	0.57	-1.44	0.29	0.62	-1.43	0.09	0.53	-1.35	0.04	0.58	NaN	NaN	NaN	NaN	NaN	NaN	NaN	NaN	NaN	NaN	NaN	NaN	-1.3	0.45	0.24	NaN	NaN	NaN	NaN	NaN	NaN
90	0.45	-1.45	1	0.42	NaN	NaN	NaN	-1.37	0.88	0.6	-1.39	0.68	0.63	-1.39	0.54	0.57	-1.4	0.44	0.57	-1.44	0.29	0.62	-1.43	0.09	0.53	-1.35	0.04	0.58	NaN	NaN	NaN	NaN	NaN	NaN	NaN	NaN	NaN	NaN	NaN	NaN	-1.3	0.45	0.24	NaN	NaN	NaN	NaN	NaN	NaN
91	0.455	-1.45	1	0.42	NaN	NaN	NaN	-1.37	0.88	0.6	-1.39	0.68	0.63	-1.39	0.54	0.57	-1.4	0.44	0.57	-1.44	0.29	0.62	-1.43	0.09	0.53	-1.35	0.04	0.58	NaN	NaN	NaN	NaN	NaN	NaN	NaN	NaN	NaN	NaN	NaN	NaN	-1.3	0.45	0.24	NaN	NaN	NaN	NaN	NaN	NaN
92	0.46	-1.45	1	0.42	NaN	NaN	NaN	-1.37	0.88	0.6	-1.39	0.68	0.63	-1.39	0.54	0.57	-1.4	0.44	0.57	-1.44	0.29	0.62	-1.43	0.09	0.53	-1.35	0.04	0.58	NaN	NaN	NaN	NaN	NaN	NaN	NaN	NaN	NaN	NaN	NaN	NaN	-1.3	0.45	0.24	NaN	NaN	NaN	NaN	NaN	NaN
93	0.465	-1.45	0.99	0.42	NaN	NaN	NaN	-1.37	0.87	0.6	-1.39	0.68	0.63	-1.39	0.54	0.57	-1.4	0.44	0.57	-1.44	0.29	0.62	-1.43	0.09	0.53	-1.35	0.04	0.58	NaN	NaN	NaN	NaN	NaN	NaN	NaN	NaN	NaN	NaN	NaN	NaN	-1.3	0.45	0.24	NaN	NaN	NaN	NaN	NaN	NaN
94	0.47	-1.45	0.99	0.42	NaN	NaN	NaN	-1.37	0.87	0.6	-1.39	0.68	0.63	-1.39	0.54	0.57	-1.4	0.44	0.57	-1.44	0.29	0.62	-1.43	0.09	0.53	-1.35	0.04	0.58	NaN	NaN	NaN	NaN	NaN	NaN	NaN	NaN	NaN	NaN	NaN	NaN	-1.3	0.45	0.24	NaN	NaN	NaN	NaN	NaN	NaN
95	0.475	-1.45	0.99	0.42	NaN	NaN	NaN	-1.37	0.87	0.6	-1.39	0.68	0.63	-1.39	0.54	0.57	-1.4	0.44	0.57	-1.44	0.29	0.62	-1.43	0.09	0.53	-1.35	0.04	0.58	NaN	NaN	NaN	NaN	NaN	NaN	NaN	NaN	NaN	NaN	NaN	NaN	-1.3	0.45	0.24	NaN	NaN	NaN	NaN	NaN	NaN
96	0.48	-1.45	0.99	0.42	NaN	NaN	NaN	-1.37	0.87	0.6	-1.39	0.68	0.63	-1.39	0.54	0.57	-1.4	0.44	0.57	-1.44	0.29	0.62	-1.43	0.09	0.53	-1.35	0.04	0.58	NaN	NaN	NaN	NaN	NaN	NaN	NaN	NaN	NaN	NaN	NaN	NaN	-1.3	0.45	0.24	NaN	NaN	NaN	NaN	NaN	NaN
97	0.485	-1.45	0.99	0.42	NaN	NaN	NaN	-1.37	0.87	0.6	-1.39	0.68	0.63	-1.39	0.54	0.57	-1.4	0.44	0.57	-1.44	0.29	0.62	-1.43	0.09	0.53	-1.35	0.04	0.58	NaN	NaN	NaN	NaN	NaN	NaN	NaN	NaN	NaN	NaN	NaN	NaN	-1.3	0.45	0.24	NaN	NaN	NaN	NaN	NaN	NaN
98	0.49	-1.45	0.99	0.42	NaN	NaN	NaN	-1.37	0.87	0.6	-1.39	0.68	0.63	-1.39	0.54	0.57	-1.4	0.44	0.57	-1.44	0.29	0.62	-1.43	0.09	0.53	-1.35	0.04	0.58	NaN	NaN	NaN	NaN	NaN	NaN	NaN	NaN	NaN	NaN	NaN	NaN	-1.3	0.45	0.24	NaN	NaN	NaN	NaN	NaN	NaN
99	0.495	-1.45	0.99	0.42	NaN	NaN	NaN	-1.37	0.87	0.6	-1.39	0.68	0.63	-1.39	0.54	0.57	-1.4	0.44	0.57	-1.44	0.29	0.62	-1.43	0.09	0.53	-1.35	0.04	0.58	NaN	NaN	NaN	NaN	NaN	NaN	NaN	NaN	NaN	NaN	NaN	NaN	-1.3	0.45	0.24	NaN	NaN	NaN	NaN	NaN	NaN
100	0.5	-1.45	0.99	0.42	NaN	NaN	NaN	-1.37	0.88	0.6	-1.39	0.68	0.63	-1.39	0.54	0.57	-1.4	0.44	0.57	-1.44	0.29	0.62	-1.43	0.09	0.53	-1.35	0.04	0.58	NaN	NaN	NaN	NaN	NaN	NaN	NaN	NaN	NaN	NaN	NaN	NaN	-1.3	0.45	0.24	NaN	NaN	NaN	NaN	NaN	NaN
101	0.505	-1.45	0.99	0.42	NaN	NaN	NaN	-1.37	0.88	0.6	-1.39	0.68	0.63	-1.39	0.54	0.57	-1.4	0.44	0.57	-1.44	0.29	0.62	-1.43	0.09	0.53	-1.35	0.04	0.58	NaN	NaN	NaN	NaN	NaN	NaN	NaN	NaN	NaN	NaN	NaN	NaN	-1.3	0.45	0.24	NaN	NaN	NaN	NaN	NaN	NaN
102	0.51	-1.45	0.99	0.42	NaN	NaN	NaN	-1.37	0.88	0.6	-1.39	0.68	0.63	-1.39	0.54	0.57	-1.4	0.44	0.57	-1.44	0.29	0.62	-1.43	0.09	0.53	-1.35	0.04	0.58	NaN	NaN	NaN	NaN	NaN	NaN	NaN	NaN	NaN	NaN	NaN	NaN	-1.3	0.45	0.24	NaN	NaN	NaN	NaN	NaN	NaN
103	0.515	-1.45	0.99	0.42	NaN	NaN	NaN	-1.37	0.88	0.6	-1.39	0.68	0.63	-1.39	0.54	0.57	-1.4	0.44	0.57	-1.44	0.29	0.62	-1.43	0.09	0.53	-1.35	0.04	0.58	NaN	NaN	NaN	NaN	NaN	NaN	NaN	NaN	NaN	NaN	NaN	NaN	-1.3	0.45	0.24	NaN	NaN	NaN	NaN	NaN	NaN
104	0.52	-1.45	0.99	0.42	NaN	NaN	NaN	-1.37	0.88	0.6	-1.39	0.68	0.63	-1.39	0.54	0.57	-1.4	0.44	0.57	-1.44	0.29	0.62	-1.43	0.09	0.53	-1.35	0.04	0.58	NaN	NaN	NaN	NaN	NaN	NaN	NaN	NaN	NaN	NaN	NaN	NaN	-1.3	0.45	0.24	NaN	NaN	NaN	NaN	NaN	NaN
105	0.525	-1.45	0.99	0.42	NaN	NaN	NaN	-1.37	0.88	0.6	-1.39	0.68	0.63	-1.39	0.54	0.57	-1.4	0.44	0.57	-1.44	0.29	0.62	-1.43	0.09	0.53	-1.35	0.04	0.58	NaN	NaN	NaN	NaN	NaN	NaN	NaN	NaN	NaN	NaN	NaN	NaN	-1.3	0.45	0.24	NaN	NaN	NaN	NaN	NaN	NaN
106	0.53	-1.45	0.99	0.42	NaN	NaN	NaN	-1.37	0.88	0.6	-1.39	0.68	0.63	-1.39	0.54	0.57	-1.4	0.44	0.57	-1.44	0.29	0.62	-1.43	0.09	0.53	-1.35	0.04	0.58	NaN	NaN	NaN	NaN	NaN	NaN	NaN	NaN	NaN	NaN	NaN	NaN	-1.3	0.45	0.24	NaN	NaN	NaN	NaN	NaN	NaN
107	0.535	-1.45	0.99	0.42	NaN	NaN	NaN	-1.37	0.88	0.6	-1.39	0.68	0.63	-1.39	0.54	0.57	-1.4	0.44	0.57	-1.44	0.29	0.62	-1.43	0.09	0.53	-1.35	0.04	0.58	NaN	NaN	NaN	NaN	NaN	NaN	NaN	NaN	NaN	NaN	NaN	NaN	-1.3	0.45	0.24	NaN	NaN	NaN	NaN	NaN	NaN
108	0.54	-1.45	1	0.42	NaN	NaN	NaN	-1.37	0.88	0.6	-1.39	0.68	0.63	-1.39	0.54	0.57	-1.4	0.44	0.57	-1.44	0.29	0.62	-1.43	0.09	0.53	-1.35	0.04	0.58	NaN	NaN	NaN	NaN	NaN	NaN	NaN	NaN	NaN	NaN	NaN	NaN	-1.3	0.45	0.24	NaN	NaN	NaN	NaN	NaN	NaN
109	0.545	-1.45	1	0.42	NaN	NaN	NaN	-1.37	0.88	0.6	-1.39	0.68	0.63	-1.39	0.54	0.57	-1.4	0.44	0.57	-1.44	0.29	0.62	-1.43	0.09	0.53	-1.35	0.04	0.58	NaN	NaN	NaN	NaN	NaN	NaN	NaN	NaN	NaN	NaN	NaN	NaN	-1.3	0.45	0.24	NaN	NaN	NaN	NaN	NaN	NaN
110	0.55	-1.45	1	0.42	NaN	NaN	NaN	-1.37	0.88	0.6	-1.39	0.68	0.63	-1.39	0.54	0.57	-1.4	0.44	0.57	-1.44	0.29	0.62	-1.43	0.09	0.53	-1.35	0.04	0.58	NaN	NaN	NaN	NaN	NaN	NaN	NaN	NaN	NaN	NaN	NaN	NaN	-1.3	0.45	0.24	NaN	NaN	NaN	NaN	NaN	NaN
111	0.555	-1.45	1	0.42	NaN	NaN	NaN	-1.37	0.88	0.6	-1.39	0.68	0.63	-1.39	0.54	0.57	-1.4	0.44	0.57	-1.44	0.29	0.62	-1.43	0.09	0.53	-1.35	0.04	0.58	NaN	NaN	NaN	NaN	NaN	NaN	NaN	NaN	NaN	NaN	NaN	NaN	-1.3	0.45	0.24	NaN	NaN	NaN	NaN	NaN	NaN
112	0.56	-1.45	1	0.42	NaN	NaN	NaN	-1.37	0.88	0.6	-1.39	0.68	0.63	-1.39	0.54	0.57	-1.4	0.44	0.57	-1.44	0.29	0.62	-1.43	0.09	0.53	-1.35	0.04	0.58	NaN	NaN	NaN	NaN	NaN	NaN	NaN	NaN	NaN	NaN	NaN	NaN	-1.3	0.45	0.24	NaN	NaN	NaN	NaN	NaN	NaN
113	0.565	-1.45	1	0.42	NaN	NaN	NaN	-1.37	0.88	0.6	-1.39	0.68	0.63	-1.39	0.54	0.57	-1.4	0.44	0.57	-1.44	0.29	0.62	-1.43	0.09	0.53	-1.35	0.04	0.58	NaN	NaN	NaN	NaN	NaN	NaN	NaN	NaN	NaN	NaN	NaN	NaN	-1.3	0.45	0.24	NaN	NaN	NaN	NaN	NaN	NaN
114	0.57	-1.45	1	0.42	NaN	NaN	NaN	-1.37	0.88	0.6	-1.39	0.68	0.63	-1.39	0.54	0.57	-1.4	0.44	0.57	-1.44	0.29	0.62	-1.43	0.09	0.53	-1.35	0.04	0.58	NaN	NaN	NaN	NaN	NaN	NaN	NaN	NaN	NaN	NaN	NaN	NaN	-1.3	0.45	0.24	NaN	NaN	NaN	NaN	NaN	NaN
115	0.575	-1.45	1	0.42	NaN	NaN	NaN	-1.37	0.88	0.6	-1.39	0.68	0.63	-1.39	0.54	0.57	-1.4	0.44	0.57	-1.44	0.29	0.62	-1.43	0.09	0.53	-1.35	0.04	0.58	NaN	NaN	NaN	NaN	NaN	NaN	NaN	NaN	NaN	NaN	NaN	NaN	-1.3	0.45	0.24	NaN	NaN	NaN	NaN	NaN	NaN
116	0.58	-1.45	1	0.42	NaN	NaN	NaN	-1.37	0.88	0.6	-1.39	0.68	0.63	-1.39	0.54	0.57	-1.4	0.44	0.57	-1.44	0.29	0.62	-1.43	0.09	0.53	-1.35	0.04	0.58	NaN	NaN	NaN	NaN	NaN	NaN	NaN	NaN	NaN	NaN	NaN	NaN	-1.3	0.45	0.24	NaN	NaN	NaN	NaN	NaN	NaN
117	0.585	-1.45	1	0.42	NaN	NaN	NaN	-1.37	0.88	0.6	-1.39	0.68	0.63	-1.39	0.54	0.57	-1.4	0.44	0.57	-1.44	0.29	0.62	-1.43	0.09	0.53	-1.35	0.04	0.58	NaN	NaN	NaN	NaN	NaN	NaN	NaN	NaN	NaN	NaN	NaN	NaN	-1.3	0.45	0.24	NaN	NaN	NaN	NaN	NaN	NaN
118	0.59	-1.45	1	0.42	NaN	NaN	NaN	-1.37	0.88	0.6	-1.39	0.68	0.63	-1.39	0.54	0.57	-1.4	0.44	0.57	-1.44	0.29	0.62	-1.43	0.09	0.53	-1.35	0.04	0.58	NaN	NaN	NaN	NaN	NaN	NaN	NaN	NaN	NaN	NaN	NaN	NaN	-1.3	0.45	0.24	NaN	NaN	NaN	NaN	NaN	NaN
119	0.595	-1.45	1	0.42	NaN	NaN	NaN	-1.37	0.88	0.6	-1.39	0.68	0.63	-1.39	0.54	0.57	-1.4	0.44	0.57	-1.44	0.29	0.62	-1.43	0.09	0.53	-1.35	0.04	0.58	NaN	NaN	NaN	NaN	NaN	NaN	NaN	NaN	NaN	NaN	NaN	NaN	-1.3	0.44	0.24	NaN	NaN	NaN	NaN	NaN	NaN
120	0.6	-1.45	1	0.42	NaN	NaN	NaN	-1.37	0.88	0.6	-1.39	0.68	0.63	-1.39	0.54	0.57	-1.4	0.44	0.57	-1.44	0.29	0.62	-1.43	0.09	0.53	-1.35	0.04	0.58	NaN	NaN	NaN	NaN	NaN	NaN	NaN	NaN	NaN	NaN	NaN	NaN	-1.3	0.44	0.24	NaN	NaN	NaN	NaN	NaN	NaN
121	0.605	-1.45	1	0.42	NaN	NaN	NaN	-1.37	0.88	0.6	-1.39	0.68	0.63	-1.39	0.54	0.57	-1.4	0.44	0.57	-1.44	0.29	0.62	-1.43	0.09	0.53	-1.35	0.04	0.58	NaN	NaN	NaN	NaN	NaN	NaN	NaN	NaN	NaN	NaN	NaN	NaN	-1.3	0.44	0.24	NaN	NaN	NaN	NaN	NaN	NaN
122	0.61	-1.45	1	0.42	NaN	NaN	NaN	-1.37	0.88	0.6	-1.39	0.68	0.63	-1.39	0.54	0.57	-1.4	0.44	0.57	-1.44	0.29	0.62	-1.43	0.09	0.53	-1.35	0.04	0.58	NaN	NaN	NaN	NaN	NaN	NaN	NaN	NaN	NaN	NaN	NaN	NaN	-1.3	0.44	0.24	NaN	NaN	NaN	NaN	NaN	NaN
123	0.615	-1.45	1	0.42	NaN	NaN	NaN	-1.37	0.88	0.6	-1.39	0.68	0.63	-1.39	0.54	0.57	-1.4	0.44	0.57	-1.44	0.29	0.62	-1.43	0.09	0.53	-1.35	0.04	0.58	NaN	NaN	NaN	NaN	NaN	NaN	NaN	NaN	NaN	NaN	NaN	NaN	-1.3	0.44	0.24	NaN	NaN	NaN	NaN	NaN	NaN
124	0.62	-1.45	1	0.42	NaN	NaN	NaN	-1.37	0.88	0.6	-1.39	0.68	0.63	-1.39	0.54	0.57	-1.4	0.44	0.57	-1.44	0.29	0.62	-1.43	0.09	0.53	-1.35	0.04	0.58	NaN	NaN	NaN	NaN	NaN	NaN	NaN	NaN	NaN	NaN	NaN	NaN	-1.3	0.44	0.24	NaN	NaN	NaN	NaN	NaN	NaN
125	0.625	-1.45	1	0.42	NaN	NaN	NaN	-1.37	0.88	0.6	-1.39	0.68	0.63	-1.39	0.54	0.57	-1.4	0.44	0.57	-1.44	0.29	0.62	-1.43	0.09	0.53	-1.35	0.04	0.58	NaN	NaN	NaN	NaN	NaN	NaN	NaN	NaN	NaN	NaN	NaN	NaN	-1.3	0.44	0.24	NaN	NaN	NaN	NaN	NaN	NaN
126	0.63	-1.45	1	0.42	NaN	NaN	NaN	-1.37	0.88	0.6	-1.39	0.68	0.63	-1.39	0.54	0.57	-1.4	0.44	0.57	-1.44	0.29	0.62	-1.43	0.09	0.53	-1.35	0.04	0.58	NaN	NaN	NaN	NaN	NaN	NaN	NaN	NaN	NaN	NaN	NaN	NaN	-1.3	0.44	0.24	NaN	NaN	NaN	NaN	NaN	NaN
127	0.635	-1.45	1	0.42	NaN	NaN	NaN	-1.37	0.88	0.6	-1.39	0.68	0.63	-1.39	0.54	0.57	-1.4	0.44	0.57	-1.44	0.29	0.62	-1.43	0.09	0.53	-1.35	0.04	0.58	NaN	NaN	NaN	NaN	NaN	NaN	NaN	NaN	NaN	NaN	NaN	NaN	-1.3	0.44	0.24	NaN	NaN	NaN	NaN	NaN	NaN
128	0.64	-1.45	1	0.42	NaN	NaN	NaN	-1.37	0.88	0.6	-1.39	0.68	0.63	-1.39	0.54	0.57	-1.4	0.44	0.57	-1.44	0.29	0.62	-1.43	0.09	0.53	-1.35	0.04	0.58	NaN	NaN	NaN	NaN	NaN	NaN	NaN	NaN	NaN	NaN	NaN	NaN	-1.3	0.44	0.24	NaN	NaN	NaN	NaN	NaN	NaN
129	0.645	-1.45	1	0.42	NaN	NaN	NaN	-1.37	0.88	0.6	-1.39	0.68	0.63	-1.39	0.54	0.57	-1.4	0.44	0.57	-1.44	0.29	0.62	-1.43	0.09	0.53	-1.35	0.04	0.58	NaN	NaN	NaN	NaN	NaN	NaN	NaN	NaN	NaN	NaN	NaN	NaN	-1.3	0.44	0.24	NaN	NaN	NaN	NaN	NaN	NaN
130	0.65	-1.44	0.99	0.42	NaN	NaN	NaN	-1.37	0.88	0.6	-1.39	0.68	0.63	-1.39	0.54	0.57	-1.4	0.44	0.57	-1.44	0.29	0.62	-1.43	0.09	0.53	-1.35	0.04	0.58	NaN	NaN	NaN	NaN	NaN	NaN	NaN	NaN	NaN	NaN	NaN	NaN	-1.3	0.45	0.24	NaN	NaN	NaN	NaN	NaN	NaN
131	0.655	-1.44	0.99	0.42	NaN	NaN	NaN	-1.37	0.88	0.6	-1.39	0.68	0.63	-1.39	0.54	0.57	-1.4	0.44	0.57	-1.44	0.29	0.62	-1.43	0.09	0.53	-1.35	0.04	0.58	NaN	NaN	NaN	NaN	NaN	NaN	NaN	NaN	NaN	NaN	NaN	NaN	-1.3	0.45	0.24	NaN	NaN	NaN	NaN	NaN	NaN
132	0.66	-1.44	0.99	0.42	NaN	NaN	NaN	-1.37	0.88	0.6	-1.39	0.68	0.63	-1.39	0.54	0.57	-1.4	0.44	0.57	-1.44	0.29	0.62	-1.43	0.09	0.53	-1.35	0.04	0.58	NaN	NaN	NaN	NaN	NaN	NaN	NaN	NaN	NaN	NaN	NaN	NaN	-1.3	0.45	0.24	NaN	NaN	NaN	NaN	NaN	NaN
133	0.665	-1.44	0.99	0.42	NaN	NaN	NaN	-1.37	0.88	0.6	-1.39	0.68	0.63	-1.39	0.54	0.57	-1.4	0.44	0.57	-1.44	0.29	0.62	-1.43	0.09	0.53	-1.35	0.04	0.58	NaN	NaN	NaN	NaN	NaN	NaN	NaN	NaN	NaN	NaN	NaN	NaN	-1.3	0.45	0.24	NaN	NaN	NaN	NaN	NaN	NaN
134	0.67	-1.44	0.99	0.42	NaN	NaN	NaN	-1.37	0.88	0.6	-1.39	0.68	0.63	-1.39	0.54	0.57	-1.4	0.44	0.57	-1.44	0.29	0.62	-1.43	0.09	0.53	-1.35	0.04	0.58	NaN	NaN	NaN	NaN	NaN	NaN	NaN	NaN	NaN	NaN	NaN	NaN	-1.3	0.45	0.24	NaN	NaN	NaN	NaN	NaN	NaN
135	0.675	-1.44	0.99	0.42	NaN	NaN	NaN	-1.37	0.88	0.6	-1.39	0.68	0.63	-1.39	0.54	0.57	-1.4	0.44	0.57	-1.44	0.29	0.62	-1.43	0.09	0.53	-1.35	0.04	0.58	NaN	NaN	NaN	NaN	NaN	NaN	NaN	NaN	NaN	NaN	NaN	NaN	-1.3	0.45	0.24	NaN	NaN	NaN	NaN	NaN	NaN
136	0.68	-1.44	0.99	0.42	NaN	NaN	NaN	-1.37	0.88	0.6	-1.39	0.68	0.63	-1.39	0.54	0.57	-1.4	0.44	0.57	-1.44	0.29	0.62	-1.43	0.09	0.53	-1.35	0.04	0.58	NaN	NaN	NaN	NaN	NaN	NaN	NaN	NaN	NaN	NaN	NaN	NaN	-1.3	0.45	0.24	NaN	NaN	NaN	NaN	NaN	NaN
137	0.685	-1.44	0.99	0.42	NaN	NaN	NaN	-1.37	0.88	0.6	-1.39	0.68	0.63	-1.39	0.54	0.57	-1.4	0.44	0.57	-1.44	0.29	0.62	-1.43	0.09	0.53	-1.35	0.04	0.58	NaN	NaN	NaN	NaN	NaN	NaN	NaN	NaN	NaN	NaN	NaN	NaN	-1.3	0.45	0.24	NaN	NaN	NaN	NaN	NaN	NaN
138	0.69	-1.44	0.99	0.42	NaN	NaN	NaN	-1.37	0.88	0.6	-1.39	0.68	0.63	-1.39	0.54	0.57	-1.4	0.44	0.57	-1.44	0.29	0.62	-1.43	0.09	0.53	-1.35	0.04	0.58	NaN	NaN	NaN	NaN	NaN	NaN	NaN	NaN	NaN	NaN	NaN	NaN	-1.3	0.45	0.24	NaN	NaN	NaN	NaN	NaN	NaN
139	0.695	-1.44	0.99	0.42	NaN	NaN	NaN	-1.37	0.88	0.6	-1.39	0.68	0.63	-1.39	0.54	0.57	-1.4	0.44	0.57	-1.44	0.29	0.62	-1.43	0.09	0.53	-1.35	0.04	0.58	NaN	NaN	NaN	NaN	NaN	NaN	NaN	NaN	NaN	NaN	NaN	NaN	-1.3	0.45	0.24	NaN	NaN	NaN	NaN	NaN	NaN
140	0.7	-1.44	0.99	0.42	NaN	NaN	NaN	-1.37	0.88	0.6	-1.39	0.68	0.63	-1.39	0.54	0.57	-1.4	0.44	0.57	-1.44	0.29	0.62	-1.43	0.09	0.53	-1.35	0.04	0.58	NaN	NaN	NaN	NaN	NaN	NaN	NaN	NaN	NaN	NaN	NaN	NaN	-1.3	0.45	0.24	NaN	NaN	NaN	NaN	NaN	NaN
141	0.705	-1.44	0.99	0.42	NaN	NaN	NaN	-1.37	0.88	0.6	-1.39	0.68	0.63	-1.39	0.54	0.57	-1.4	0.44	0.57	-1.44	0.29	0.62	-1.43	0.09	0.53	-1.35	0.04	0.58	NaN	NaN	NaN	NaN	NaN	NaN	NaN	NaN	NaN	NaN	NaN	NaN	-1.3	0.45	0.24	NaN	NaN	NaN	NaN	NaN	NaN
142	0.71	-1.44	0.99	0.42	NaN	NaN	NaN	-1.37	0.88	0.6	-1.39	0.68	0.63	-1.39	0.54	0.57	-1.4	0.44	0.57	-1.44	0.29	0.62	-1.43	0.09	0.53	-1.35	0.04	0.58	NaN	NaN	NaN	NaN	NaN	NaN	NaN	NaN	NaN	NaN	NaN	NaN	-1.3	0.45	0.24	NaN	NaN	NaN	NaN	NaN	NaN
143	0.715	-1.44	0.99	0.42	NaN	NaN	NaN	-1.37	0.88	0.6	-1.39	0.68	0.63	-1.39	0.54	0.57	-1.4	0.44	0.57	-1.44	0.29	0.62	-1.43	0.09	0.53	-1.35	0.04	0.58	NaN	NaN	NaN	NaN	NaN	NaN	NaN	NaN	NaN	NaN	NaN	NaN	-1.3	0.45	0.24	NaN	NaN	NaN	NaN	NaN	NaN
144	0.72	-1.44	0.99	0.42	NaN	NaN	NaN	-1.37	0.88	0.6	-1.39	0.68	0.63	-1.39	0.54	0.57	-1.4	0.44	0.57	-1.44	0.29	0.62	-1.43	0.09	0.53	-1.35	0.04	0.58	NaN	NaN	NaN	NaN	NaN	NaN	NaN	NaN	NaN	NaN	NaN	NaN	-1.3	0.45	0.24	NaN	NaN	NaN	NaN	NaN	NaN
145	0.725	-1.44	0.99	0.42	NaN	NaN	NaN	-1.37	0.88	0.6	-1.39	0.68	0.63	-1.39	0.54	0.57	-1.4	0.44	0.57	-1.44	0.29	0.62	-1.43	0.09	0.53	-1.35	0.04	0.58	NaN	NaN	NaN	NaN	NaN	NaN	NaN	NaN	NaN	NaN	NaN	NaN	-1.3	0.45	0.24	NaN	NaN	NaN	NaN	NaN	NaN
146	0.73	-1.44	0.99	0.42	NaN	NaN	NaN	-1.37	0.88	0.6	-1.39	0.68	0.63	-1.39	0.54	0.57	-1.4	0.44	0.57	-1.44	0.29	0.62	-1.43	0.09	0.53	-1.35	0.04	0.58	NaN	NaN	NaN	NaN	NaN	NaN	NaN	NaN	NaN	NaN	NaN	NaN	-1.3	0.45	0.24	NaN	NaN	NaN	NaN	NaN	NaN
147	0.735	-1.45	1	0.42	NaN	NaN	NaN	-1.37	0.88	0.6	-1.39	0.68	0.63	-1.39	0.54	0.57	-1.4	0.44	0.57	-1.44	0.29	0.62	-1.43	0.09	0.53	-1.35	0.04	0.58	NaN	NaN	NaN	NaN	NaN	NaN	NaN	NaN	NaN	NaN	NaN	NaN	-1.3	0.45	0.24	NaN	NaN	NaN	NaN	NaN	NaN
148	0.74	-1.45	1	0.43	NaN	NaN	NaN	-1.37	0.88	0.6	-1.39	0.68	0.63	-1.39	0.54	0.57	-1.4	0.44	0.57	-1.44	0.29	0.62	-1.43	0.09	0.53	-1.35	0.04	0.58	NaN	NaN	NaN	NaN	NaN	NaN	NaN	NaN	NaN	NaN	NaN	NaN	-1.3	0.45	0.24	NaN	NaN	NaN	NaN	NaN	NaN
149	0.745	-1.45	1	0.43	NaN	NaN	NaN	-1.37	0.88	0.6	-1.39	0.68	0.63	-1.39	0.54	0.57	-1.4	0.44	0.57	-1.44	0.29	0.62	-1.43	0.09	0.53	-1.35	0.04	0.58	NaN	NaN	NaN	NaN	NaN	NaN	NaN	NaN	NaN	NaN	NaN	NaN	-1.3	0.45	0.24	NaN	NaN	NaN	NaN	NaN	NaN
150	0.75	-1.45	1	0.43	NaN	NaN	NaN	-1.37	0.88	0.6	-1.39	0.68	0.63	-1.39	0.54	0.57	-1.4	0.44	0.57	-1.44	0.29	0.62	-1.43	0.09	0.53	-1.35	0.04	0.58	NaN	NaN	NaN	NaN	NaN	NaN	NaN	NaN	NaN	NaN	NaN	NaN	-1.3	0.45	0.24	NaN	NaN	NaN	NaN	NaN	NaN
151	0.755	-1.45	1	0.43	NaN	NaN	NaN	-1.37	0.88	0.6	-1.39	0.68	0.63	-1.39	0.54	0.57	-1.4	0.44	0.57	-1.44	0.29	0.62	-1.43	0.09	0.53	-1.35	0.04	0.58	NaN	NaN	NaN	NaN	NaN	NaN	NaN	NaN	NaN	NaN	NaN	NaN	-1.3	0.45	0.24	NaN	NaN	NaN	NaN	NaN	NaN
152	0.76	-1.45	1	0.43	NaN	NaN	NaN	-1.37	0.88	0.6	-1.39	0.68	0.63	-1.39	0.54	0.57	-1.4	0.44	0.57	-1.44	0.29	0.62	-1.43	0.09	0.53	-1.35	0.04	0.58	NaN	NaN	NaN	NaN	NaN	NaN	NaN	NaN	NaN	NaN	NaN	NaN	-1.3	0.45	0.24	NaN	NaN	NaN	NaN	NaN	NaN
153	0.765	-1.45	1	0.43	NaN	NaN	NaN	-1.37	0.88	0.6	-1.39	0.68	0.63	-1.39	0.54	0.57	-1.4	0.44	0.57	-1.44	0.29	0.62	-1.43	0.09	0.53	-1.35	0.04	0.58	NaN	NaN	NaN	NaN	NaN	NaN	NaN	NaN	NaN	NaN	NaN	NaN	-1.3	0.45	0.24	NaN	NaN	NaN	NaN	NaN	NaN
154	0.77	-1.45	1	0.43	NaN	NaN	NaN	-1.37	0.88	0.6	-1.39	0.68	0.63	-1.39	0.54	0.57	-1.4	0.44	0.57	-1.44	0.29	0.62	-1.43	0.09	0.53	-1.35	0.04	0.58	NaN	NaN	NaN	NaN	NaN	NaN	NaN	NaN	NaN	NaN	NaN	NaN	-1.3	0.45	0.24	NaN	NaN	NaN	NaN	NaN	NaN
155	0.775	-1.45	1	0.43	NaN	NaN	NaN	-1.37	0.88	0.6	-1.39	0.68	0.63	-1.39	0.54	0.57	-1.4	0.44	0.57	-1.44	0.29	0.62	-1.43	0.09	0.53	-1.35	0.04	0.58	NaN	NaN	NaN	NaN	NaN	NaN	NaN	NaN	NaN	NaN	NaN	NaN	-1.3	0.45	0.24	NaN	NaN	NaN	NaN	NaN	NaN
156	0.78	-1.45	1	0.43	NaN	NaN	NaN	-1.37	0.88	0.6	-1.39	0.68	0.63	-1.39	0.54	0.57	-1.4	0.44	0.57	-1.44	0.29	0.62	-1.43	0.09	0.53	-1.35	0.04	0.58	NaN	NaN	NaN	NaN	NaN	NaN	NaN	NaN	NaN	NaN	NaN	NaN	-1.3	0.45	0.24	NaN	NaN	NaN	NaN	NaN	NaN
157	0.785	-1.45	1	0.43	NaN	NaN	NaN	-1.37	0.88	0.6	-1.39	0.68	0.63	-1.39	0.54	0.57	-1.4	0.44	0.57	-1.44	0.29	0.62	-1.43	0.09	0.53	-1.35	0.04	0.58	NaN	NaN	NaN	NaN	NaN	NaN	NaN	NaN	NaN	NaN	NaN	NaN	-1.3	0.45	0.24	NaN	NaN	NaN	NaN	NaN	NaN
158	0.79	-1.45	1	0.43	NaN	NaN	NaN	-1.37	0.88	0.6	-1.39	0.68	0.63	-1.39	0.54	0.57	-1.4	0.44	0.57	-1.44	0.29	0.62	-1.43	0.09	0.53	-1.35	0.04	0.58	NaN	NaN	NaN	NaN	NaN	NaN	NaN	NaN	NaN	NaN	NaN	NaN	-1.3	0.45	0.24	NaN	NaN	NaN	NaN	NaN	NaN
159	0.795	-1.45	1	0.43	NaN	NaN	NaN	-1.37	0.88	0.6	-1.39	0.68	0.63	-1.39	0.54	0.57	-1.4	0.44	0.57	-1.44	0.29	0.62	-1.43	0.09	0.53	-1.35	0.04	0.58	NaN	NaN	NaN	NaN	NaN	NaN	NaN	NaN	NaN	NaN	NaN	NaN	-1.3	0.45	0.24	NaN	NaN	NaN	NaN	NaN	NaN
160	0.8	-1.45	1	0.43	NaN	NaN	NaN	-1.37	0.88	0.6	-1.39	0.68	0.63	-1.39	0.54	0.57	-1.4	0.44	0.57	-1.44	0.29	0.62	-1.43	0.09	0.53	-1.35	0.04	0.58	NaN	NaN	NaN	NaN	NaN	NaN	NaN	NaN	NaN	NaN	NaN	NaN	-1.3	0.45	0.24	NaN	NaN	NaN	NaN	NaN	NaN
161	0.805	-1.45	1	0.43	NaN	NaN	NaN	-1.37	0.88	0.6	-1.39	0.68	0.63	-1.39	0.54	0.57	-1.4	0.44	0.57	-1.44	0.29	0.62	-1.43	0.09	0.53	-1.35	0.04	0.58	NaN	NaN	NaN	NaN	NaN	NaN	NaN	NaN	NaN	NaN	NaN	NaN	-1.3	0.45	0.24	NaN	NaN	NaN	NaN	NaN	NaN
162	0.81	-1.45	1	0.43	NaN	NaN	NaN	-1.37	0.88	0.6	-1.39	0.68	0.63	-1.39	0.54	0.57	-1.4	0.44	0.57	-1.44	0.29	0.62	-1.43	0.09	0.53	-1.35	0.04	0.58	NaN	NaN	NaN	NaN	NaN	NaN	NaN	NaN	NaN	NaN	NaN	NaN	-1.3	0.45	0.24	NaN	NaN	NaN	NaN	NaN	NaN
163	0.815	-1.45	1	0.43	NaN	NaN	NaN	-1.37	0.88	0.6	-1.39	0.68	0.63	-1.39	0.54	0.57	-1.4	0.44	0.57	-1.44	0.29	0.62	-1.43	0.09	0.53	-1.35	0.04	0.58	NaN	NaN	NaN	NaN	NaN	NaN	NaN	NaN	NaN	NaN	NaN	NaN	-1.3	0.45	0.24	NaN	NaN	NaN	NaN	NaN	NaN
164	0.82	-1.45	1	0.43	NaN	NaN	NaN	-1.37	0.88	0.6	-1.39	0.68	0.63	-1.39	0.54	0.57	-1.4	0.44	0.57	-1.44	0.29	0.62	-1.43	0.09	0.53	-1.35	0.04	0.58	NaN	NaN	NaN	NaN	NaN	NaN	NaN	NaN	NaN	NaN	NaN	NaN	-1.3	0.45	0.24	NaN	NaN	NaN	NaN	NaN	NaN
165	0.825	-1.45	1	0.43	NaN	NaN	NaN	-1.37	0.88	0.6	-1.39	0.68	0.63	-1.39	0.54	0.57	-1.4	0.44	0.57	-1.44	0.29	0.62	-1.43	0.09	0.53	-1.35	0.04	0.58	NaN	NaN	NaN	NaN	NaN	NaN	NaN	NaN	NaN	NaN	NaN	NaN	-1.3	0.45	0.24	NaN	NaN	NaN	NaN	NaN	NaN
166	0.83	-1.45	1	0.43	NaN	NaN	NaN	-1.37	0.88	0.6	-1.39	0.68	0.63	-1.39	0.54	0.57	-1.4	0.44	0.57	-1.44	0.29	0.62	-1.43	0.09	0.53	-1.35	0.04	0.58	NaN	NaN	NaN	NaN	NaN	NaN	NaN	NaN	NaN	NaN	NaN	NaN	-1.3	0.45	0.24	NaN	NaN	NaN	NaN	NaN	NaN
167	0.835	-1.45	1	0.43	NaN	NaN	NaN	-1.37	0.88	0.6	-1.39	0.68	0.63	-1.39	0.54	0.57	-1.4	0.44	0.57	-1.44	0.29	0.62	-1.43	0.09	0.53	-1.35	0.04	0.58	NaN	NaN	NaN	NaN	NaN	NaN	NaN	NaN	NaN	NaN	NaN	NaN	-1.3	0.45	0.24	NaN	NaN	NaN	NaN	NaN	NaN
168	0.84	-1.45	1	0.43	NaN	NaN	NaN	-1.37	0.88	0.6	-1.39	0.68	0.63	-1.39	0.54	0.57	-1.4	0.44	0.57	-1.44	0.29	0.62	-1.43	0.09	0.53	-1.35	0.04	0.58	NaN	NaN	NaN	NaN	NaN	NaN	NaN	NaN	NaN	NaN	NaN	NaN	-1.3	0.45	0.24	NaN	NaN	NaN	NaN	NaN	NaN
169	0.845	-1.45	1	0.43	NaN	NaN	NaN	-1.37	0.88	0.6	-1.39	0.68	0.63	-1.39	0.54	0.57	-1.4	0.44	0.57	-1.44	0.29	0.62	-1.43	0.09	0.53	-1.35	0.04	0.58	NaN	NaN	NaN	NaN	NaN	NaN	NaN	NaN	NaN	NaN	NaN	NaN	-1.3	0.45	0.24	NaN	NaN	NaN	NaN	NaN	NaN
170	0.85	-1.45	1	0.42	NaN	NaN	NaN	-1.37	0.88	0.6	-1.39	0.68	0.63	-1.39	0.54	0.57	-1.4	0.44	0.57	-1.44	0.29	0.62	-1.43	0.09	0.53	-1.35	0.04	0.58	NaN	NaN	NaN	NaN	NaN	NaN	NaN	NaN	NaN	NaN	NaN	NaN	-1.3	0.45	0.24	NaN	NaN	NaN	NaN	NaN	NaN
171	0.855	-1.44	1	0.42	NaN	NaN	NaN	-1.37	0.88	0.6	-1.39	0.68	0.63	-1.39	0.54	0.57	-1.4	0.44	0.57	-1.44	0.29	0.62	-1.43	0.09	0.53	-1.35	0.04	0.58	NaN	NaN	NaN	NaN	NaN	NaN	NaN	NaN	NaN	NaN	NaN	NaN	-1.3	0.45	0.24	NaN	NaN	NaN	NaN	NaN	NaN
172	0.86	-1.44	0.99	0.42	NaN	NaN	NaN	-1.37	0.88	0.6	-1.39	0.68	0.63	-1.39	0.54	0.57	-1.4	0.44	0.57	-1.44	0.29	0.62	-1.43	0.09	0.53	-1.35	0.04	0.58	NaN	NaN	NaN	NaN	NaN	NaN	NaN	NaN	NaN	NaN	NaN	NaN	-1.3	0.45	0.24	NaN	NaN	NaN	NaN	NaN	NaN
173	0.865	-1.44	0.99	0.42	NaN	NaN	NaN	-1.37	0.88	0.6	-1.39	0.68	0.63	-1.39	0.54	0.57	-1.4	0.44	0.57	-1.44	0.29	0.62	-1.43	0.09	0.53	-1.35	0.04	0.58	NaN	NaN	NaN	NaN	NaN	NaN	NaN	NaN	NaN	NaN	NaN	NaN	-1.3	0.45	0.24	NaN	NaN	NaN	NaN	NaN	NaN
174	0.87	-1.44	0.99	0.42	NaN	NaN	NaN	-1.37	0.88	0.6	-1.39	0.68	0.63	-1.39	0.54	0.57	-1.4	0.44	0.57	-1.44	0.29	0.62	-1.43	0.09	0.53	-1.35	0.04	0.58	NaN	NaN	NaN	NaN	NaN	NaN	NaN	NaN	NaN	NaN	NaN	NaN	-1.3	0.45	0.24	NaN	NaN	NaN	NaN	NaN	NaN
175	0.875	-1.44	0.99	0.42	NaN	NaN	NaN	-1.37	0.88	0.6	-1.39	0.68	0.63	-1.39	0.54	0.57	-1.4	0.44	0.57	-1.44	0.29	0.62	-1.43	0.09	0.53	-1.35	0.04	0.58	NaN	NaN	NaN	NaN	NaN	NaN	NaN	NaN	NaN	NaN	NaN	NaN	-1.3	0.45	0.24	NaN	NaN	NaN	NaN	NaN	NaN
176	0.88	-1.44	0.99	0.42	NaN	NaN	NaN	-1.37	0.88	0.6	-1.39	0.68	0.63	-1.39	0.54	0.57	-1.4	0.44	0.57	-1.44	0.29	0.62	-1.43	0.09	0.53	-1.35	0.04	0.58	NaN	NaN	NaN	NaN	NaN	NaN	NaN	NaN	NaN	NaN	NaN	NaN	-1.3	0.45	0.24	NaN	NaN	NaN	NaN	NaN	NaN
177	0.885	-1.44	0.99	0.42	NaN	NaN	NaN	-1.37	0.88	0.6	-1.39	0.68	0.63	-1.39	0.54	0.57	-1.4	0.44	0.57	-1.44	0.29	0.62	-1.43	0.09	0.53	-1.35	0.04	0.58	NaN	NaN	NaN	NaN	NaN	NaN	NaN	NaN	NaN	NaN	NaN	NaN	-1.3	0.45	0.24	NaN	NaN	NaN	NaN	NaN	NaN
178	0.89	-1.44	0.99	0.42	NaN	NaN	NaN	-1.37	0.88	0.6	-1.39	0.68	0.63	-1.39	0.54	0.57	-1.4	0.44	0.57	-1.43	0.29	0.62	-1.43	0.09	0.53	-1.35	0.04	0.58	NaN	NaN	NaN	NaN	NaN	NaN	NaN	NaN	NaN	NaN	NaN	NaN	-1.3	0.45	0.24	NaN	NaN	NaN	NaN	NaN	NaN
179	0.895	-1.44	0.99	0.42	NaN	NaN	NaN	-1.37	0.88	0.6	-1.39	0.68	0.63	-1.39	0.54	0.57	-1.4	0.44	0.57	-1.44	0.29	0.62	-1.43	0.09	0.53	-1.35	0.04	0.58	NaN	NaN	NaN	NaN	NaN	NaN	NaN	NaN	NaN	NaN	NaN	NaN	-1.3	0.44	0.24	NaN	NaN	NaN	NaN	NaN	NaN
180	0.9	-1.44	0.99	0.42	NaN	NaN	NaN	-1.37	0.88	0.6	-1.39	0.68	0.63	-1.39	0.54	0.57	-1.4	0.44	0.57	-1.44	0.29	0.62	-1.43	0.09	0.53	-1.35	0.04	0.58	NaN	NaN	NaN	NaN	NaN	NaN	NaN	NaN	NaN	NaN	NaN	NaN	-1.3	0.44	0.24	NaN	NaN	NaN	NaN	NaN	NaN
181	0.905	-1.44	0.99	0.42	NaN	NaN	NaN	-1.37	0.88	0.6	-1.39	0.68	0.63	-1.39	0.54	0.57	-1.4	0.44	0.57	-1.44	0.29	0.62	-1.43	0.09	0.53	-1.35	0.04	0.58	NaN	NaN	NaN	NaN	NaN	NaN	NaN	NaN	NaN	NaN	NaN	NaN	-1.3	0.44	0.24	NaN	NaN	NaN	NaN	NaN	NaN
182	0.91	-1.44	0.99	0.42	NaN	NaN	NaN	-1.37	0.88	0.6	-1.39	0.68	0.63	-1.39	0.54	0.57	-1.4	0.44	0.57	-1.43	0.29	0.62	-1.43	0.09	0.53	-1.35	0.04	0.58	NaN	NaN	NaN	NaN	NaN	NaN	NaN	NaN	NaN	NaN	NaN	NaN	-1.3	0.44	0.24	NaN	NaN	NaN	NaN	NaN	NaN
183	0.915	-1.44	0.99	0.42	NaN	NaN	NaN	-1.37	0.88	0.6	-1.39	0.68	0.63	-1.39	0.54	0.57	-1.4	0.44	0.57	-1.44	0.29	0.62	-1.43	0.09	0.53	-1.35	0.04	0.58	NaN	NaN	NaN	NaN	NaN	NaN	NaN	NaN	NaN	NaN	NaN	NaN	-1.3	0.44	0.24	NaN	NaN	NaN	NaN	NaN	NaN
184	0.92	-1.44	1	0.42	NaN	NaN	NaN	-1.37	0.88	0.6	-1.39	0.68	0.63	-1.39	0.54	0.57	-1.4	0.44	0.57	-1.44	0.29	0.62	-1.43	0.09	0.53	-1.35	0.04	0.58	NaN	NaN	NaN	NaN	NaN	NaN	NaN	NaN	NaN	NaN	NaN	NaN	-1.3	0.44	0.24	NaN	NaN	NaN	NaN	NaN	NaN
185	0.925	-1.44	1	0.42	NaN	NaN	NaN	-1.37	0.88	0.6	-1.39	0.68	0.63	-1.39	0.54	0.57	-1.4	0.44	0.57	-1.44	0.29	0.62	-1.43	0.09	0.53	-1.35	0.04	0.58	NaN	NaN	NaN	NaN	NaN	NaN	NaN	NaN	NaN	NaN	NaN	NaN	-1.3	0.44	0.24	NaN	NaN	NaN	NaN	NaN	NaN
186	0.93	-1.44	1	0.42	NaN	NaN	NaN	-1.37	0.88	0.6	-1.39	0.68	0.63	-1.39	0.54	0.57	-1.4	0.44	0.57	-1.44	0.29	0.62	-1.43	0.09	0.53	-1.35	0.04	0.58	NaN	NaN	NaN	NaN	NaN	NaN	NaN	NaN	NaN	NaN	NaN	NaN	-1.3	0.44	0.24	NaN	NaN	NaN	NaN	NaN	NaN
187	0.935	-1.44	1	0.42	NaN	NaN	NaN	-1.37	0.88	0.6	-1.39	0.68	0.63	-1.39	0.54	0.57	-1.4	0.44	0.57	-1.44	0.29	0.62	-1.43	0.09	0.53	-1.35	0.04	0.58	NaN	NaN	NaN	NaN	NaN	NaN	NaN	NaN	NaN	NaN	NaN	NaN	-1.3	0.44	0.24	NaN	NaN	NaN	NaN	NaN	NaN
188	0.94	-1.44	1	0.42	NaN	NaN	NaN	-1.37	0.88	0.6	-1.39	0.68	0.63	-1.39	0.54	0.57	-1.4	0.44	0.57	-1.44	0.29	0.62	-1.43	0.09	0.53	-1.35	0.04	0.58	NaN	NaN	NaN	NaN	NaN	NaN	NaN	NaN	NaN	NaN	NaN	NaN	-1.3	0.44	0.24	NaN	NaN	NaN	NaN	NaN	NaN
189	0.945	-1.44	1	0.42	NaN	NaN	NaN	-1.37	0.88	0.6	-1.39	0.68	0.63	-1.39	0.54	0.57	-1.4	0.44	0.57	-1.44	0.29	0.62	-1.43	0.09	0.53	-1.35	0.04	0.58	NaN	NaN	NaN	NaN	NaN	NaN	NaN	NaN	NaN	NaN	NaN	NaN	-1.3	0.44	0.24	NaN	NaN	NaN	NaN	NaN	NaN
190	0.95	-1.44	1	0.42	NaN	NaN	NaN	-1.37	0.88	0.6	-1.39	0.68	0.63	-1.39	0.54	0.57	-1.4	0.44	0.57	-1.44	0.29	0.62	-1.43	0.09	0.53	-1.35	0.04	0.58	NaN	NaN	NaN	NaN	NaN	NaN	NaN	NaN	NaN	NaN	NaN	NaN	-1.3	0.44	0.24	NaN	NaN	NaN	NaN	NaN	NaN
191	0.955	-1.44	1	0.42	NaN	NaN	NaN	-1.37	0.88	0.6	-1.39	0.68	0.63	-1.39	0.54	0.57	-1.4	0.44	0.57	-1.44	0.29	0.62	-1.43	0.09	0.53	-1.35	0.04	0.58	NaN	NaN	NaN	NaN	NaN	NaN	NaN	NaN	NaN	NaN	NaN	NaN	-1.3	0.44	0.24	NaN	NaN	NaN	NaN	NaN	NaN
192	0.96	-1.44	1	0.42	NaN	NaN	NaN	-1.37	0.88	0.6	-1.39	0.68	0.63	-1.39	0.54	0.57	-1.4	0.44	0.57	-1.44	0.29	0.62	-1.43	0.09	0.53	-1.35	0.04	0.58	NaN	NaN	NaN	NaN	NaN	NaN	NaN	NaN	NaN	NaN	NaN	NaN	-1.3	0.44	0.24	NaN	NaN	NaN	NaN	NaN	NaN
193	0.965	-1.44	1	0.42	NaN	NaN	NaN	-1.37	0.88	0.6	-1.39	0.68	0.63	-1.39	0.54	0.57	-1.4	0.44	0.57	-1.44	0.29	0.62	-1.43	0.09	0.53	-1.35	0.04	0.58	NaN	NaN	NaN	NaN	NaN	NaN	NaN	NaN	NaN	NaN	NaN	NaN	-1.3	0.44	0.24	NaN	NaN	NaN	NaN	NaN	NaN
194	0.97	-1.44	1	0.42	NaN	NaN	NaN	-1.37	0.88	0.6	-1.39	0.68	0.63	-1.39	0.54	0.57	-1.4	0.44	0.57	-1.44	0.29	0.62	-1.43	0.09	0.53	-1.35	0.04	0.58	NaN	NaN	NaN	NaN	NaN	NaN	NaN	NaN	NaN	NaN	NaN	NaN	-1.3	0.44	0.24	NaN	NaN	NaN	NaN	NaN	NaN
195	0.975	-1.44	1	0.42	NaN	NaN	NaN	-1.37	0.88	0.6	-1.39	0.68	0.63	-1.39	0.54	0.57	-1.4	0.44	0.57	-1.44	0.29	0.62	-1.43	0.09	0.53	-1.35	0.04	0.58	NaN	NaN	NaN	NaN	NaN	NaN	NaN	NaN	NaN	NaN	NaN	NaN	-1.3	0.44	0.24	NaN	NaN	NaN	NaN	NaN	NaN
196	0.98	-1.44	1	0.42	NaN	NaN	NaN	-1.37	0.88	0.6	-1.39	0.68	0.63	-1.39	0.54	0.57	-1.4	0.44	0.57	-1.44	0.29	0.62	-1.43	0.09	0.53	-1.35	0.04	0.58	NaN	NaN	NaN	NaN	NaN	NaN	NaN	NaN	NaN	NaN	NaN	NaN	-1.3	0.44	0.24	NaN	NaN	NaN	NaN	NaN	NaN
197	0.985	-1.44	1	0.42	NaN	NaN	NaN	-1.37	0.88	0.6	-1.39	0.68	0.63	-1.39	0.54	0.57	-1.4	0.44	0.57	-1.44	0.29	0.62	-1.43	0.09	0.53	-1.35	0.04	0.58	NaN	NaN	NaN	NaN	NaN	NaN	NaN	NaN	NaN	NaN	NaN	NaN	-1.3	0.44	0.24	NaN	NaN	NaN	NaN	NaN	NaN
198	0.99	-1.44	1	0.42	NaN	NaN	NaN	-1.37	0.88	0.6	-1.39	0.68	0.63	-1.39	0.54	0.57	-1.4	0.44	0.57	-1.44	0.29	0.62	-1.43	0.09	0.53	-1.35	0.04	0.58	NaN	NaN	NaN	NaN	NaN	NaN	NaN	NaN	NaN	NaN	NaN	NaN	-1.3	0.44	0.24	NaN	NaN	NaN	NaN	NaN	NaN
199	0.995	-1.44	1	0.42	NaN	NaN	NaN	-1.37	0.88	0.6	-1.39	0.68	0.63	-1.39	0.54	0.57	-1.4	0.44	0.57	-1.44	0.29	0.62	-1.43	0.09	0.53	-1.35	0.04	0.58	NaN	NaN	NaN	NaN	NaN	NaN	NaN	NaN	NaN	NaN	NaN	NaN	-1.3	0.44	0.24	NaN	NaN	NaN	NaN	NaN	NaN
200	1	-1.44	1	0.42	NaN	NaN	NaN	-1.37	0.88	0.6	-1.39	0.68	0.63	-1.39	0.54	0.57	-1.4	0.44	0.57	-1.44	0.29	0.62	-1.43	0.09	0.53	-1.35	0.04	0.58	NaN	NaN	NaN	NaN	NaN	NaN	NaN	NaN	NaN	NaN	NaN	NaN	-1.3	0.44	0.24	NaN	NaN	NaN	NaN	NaN	NaN
201	1.005	-1.44	1	0.42	NaN	NaN	NaN	-1.37	0.88	0.6	-1.39	0.68	0.63	-1.39	0.54	0.57	-1.4	0.44	0.57	-1.44	0.29	0.62	-1.43	0.09	0.53	-1.35	0.04	0.58	NaN	NaN	NaN	NaN	NaN	NaN	NaN	NaN	NaN	NaN	NaN	NaN	-1.3	0.44	0.24	NaN	NaN	NaN	NaN	NaN	NaN
202	1.01	-1.44	1	0.42	NaN	NaN	NaN	-1.37	0.88	0.6	-1.39	0.68	0.63	-1.39	0.54	0.57	-1.4	0.44	0.57	-1.44	0.29	0.62	-1.43	0.09	0.53	-1.35	0.04	0.58	NaN	NaN	NaN	NaN	NaN	NaN	NaN	NaN	NaN	NaN	NaN	NaN	-1.3	0.44	0.24	NaN	NaN	NaN	NaN	NaN	NaN
203	1.015	-1.44	1	0.42	NaN	NaN	NaN	-1.37	0.88	0.6	-1.39	0.68	0.63	-1.39	0.54	0.57	-1.4	0.44	0.57	-1.43	0.29	0.62	-1.43	0.09	0.53	-1.35	0.04	0.58	NaN	NaN	NaN	NaN	NaN	NaN	NaN	NaN	NaN	NaN	NaN	NaN	-1.3	0.44	0.24	NaN	NaN	NaN	NaN	NaN	NaN
204	1.02	-1.44	1	0.42	NaN	NaN	NaN	-1.37	0.88	0.6	-1.39	0.68	0.63	-1.39	0.54	0.57	-1.4	0.44	0.57	-1.44	0.29	0.62	-1.43	0.09	0.53	-1.35	0.04	0.58	NaN	NaN	NaN	NaN	NaN	NaN	NaN	NaN	NaN	NaN	NaN	NaN	-1.3	0.44	0.24	NaN	NaN	NaN	NaN	NaN	NaN
205	1.025	-1.44	1	0.42	NaN	NaN	NaN	-1.37	0.88	0.6	-1.39	0.68	0.63	-1.39	0.54	0.57	-1.4	0.44	0.57	-1.44	0.29	0.62	-1.43	0.09	0.53	-1.35	0.04	0.58	NaN	NaN	NaN	NaN	NaN	NaN	NaN	NaN	NaN	NaN	NaN	NaN	-1.3	0.45	0.24	NaN	NaN	NaN	NaN	NaN	NaN
206	1.03	-1.44	1	0.42	NaN	NaN	NaN	-1.37	0.88	0.6	-1.39	0.68	0.63	-1.39	0.54	0.57	-1.4	0.44	0.57	-1.44	0.29	0.62	-1.43	0.09	0.53	-1.35	0.04	0.58	NaN	NaN	NaN	NaN	NaN	NaN	NaN	NaN	NaN	NaN	NaN	NaN	-1.3	0.44	0.24	NaN	NaN	NaN	NaN	NaN	NaN
207	1.035	-1.44	1	0.42	NaN	NaN	NaN	-1.37	0.88	0.6	-1.39	0.68	0.63	-1.39	0.54	0.57	-1.4	0.44	0.57	-1.44	0.29	0.62	-1.43	0.09	0.53	-1.35	0.04	0.58	NaN	NaN	NaN	NaN	NaN	NaN	NaN	NaN	NaN	NaN	NaN	NaN	-1.3	0.44	0.24	NaN	NaN	NaN	NaN	NaN	NaN
208	1.04	-1.44	1	0.42	NaN	NaN	NaN	-1.37	0.88	0.6	-1.39	0.68	0.63	-1.39	0.54	0.57	-1.4	0.44	0.57	-1.44	0.29	0.62	-1.43	0.09	0.53	-1.35	0.04	0.58	NaN	NaN	NaN	NaN	NaN	NaN	NaN	NaN	NaN	NaN	NaN	NaN	-1.3	0.44	0.24	NaN	NaN	NaN	NaN	NaN	NaN
209	1.045	-1.44	1	0.42	NaN	NaN	NaN	-1.37	0.88	0.6	-1.39	0.68	0.63	-1.39	0.54	0.57	-1.4	0.44	0.57	-1.44	0.29	0.62	-1.43	0.09	0.53	-1.35	0.04	0.58	NaN	NaN	NaN	NaN	NaN	NaN	NaN	NaN	NaN	NaN	NaN	NaN	-1.3	0.44	0.24	NaN	NaN	NaN	NaN	NaN	NaN
210	1.05	-1.44	1	0.42	NaN	NaN	NaN	-1.37	0.88	0.6	-1.39	0.68	0.63	-1.39	0.54	0.57	-1.4	0.44	0.57	-1.44	0.29	0.62	-1.43	0.09	0.53	-1.35	0.04	0.58	NaN	NaN	NaN	NaN	NaN	NaN	NaN	NaN	NaN	NaN	NaN	NaN	-1.3	0.44	0.24	NaN	NaN	NaN	NaN	NaN	NaN
211	1.055	-1.44	1	0.42	NaN	NaN	NaN	-1.37	0.88	0.6	-1.39	0.68	0.63	-1.39	0.54	0.57	-1.4	0.44	0.57	-1.44	0.29	0.62	-1.43	0.09	0.53	-1.35	0.04	0.58	NaN	NaN	NaN	NaN	NaN	NaN	NaN	NaN	NaN	NaN	NaN	NaN	-1.3	0.44	0.24	NaN	NaN	NaN	NaN	NaN	NaN
212	1.06	-1.45	1	0.42	NaN	NaN	NaN	-1.37	0.88	0.6	-1.39	0.68	0.63	-1.39	0.54	0.57	-1.4	0.44	0.57	-1.44	0.29	0.62	-1.43	0.09	0.53	-1.35	0.04	0.58	NaN	NaN	NaN	NaN	NaN	NaN	NaN	NaN	NaN	NaN	NaN	NaN	-1.3	0.44	0.24	NaN	NaN	NaN	NaN	NaN	NaN
213	1.065	-1.45	1	0.42	NaN	NaN	NaN	-1.37	0.88	0.6	-1.39	0.68	0.63	-1.39	0.54	0.57	-1.4	0.44	0.57	-1.44	0.29	0.62	-1.43	0.09	0.53	-1.35	0.04	0.58	NaN	NaN	NaN	NaN	NaN	NaN	NaN	NaN	NaN	NaN	NaN	NaN	-1.3	0.44	0.24	NaN	NaN	NaN	NaN	NaN	NaN
214	1.07	-1.45	1	0.42	NaN	NaN	NaN	-1.37	0.88	0.6	-1.39	0.68	0.63	-1.39	0.54	0.57	-1.4	0.44	0.57	-1.44	0.29	0.62	-1.43	0.09	0.53	-1.35	0.04	0.58	NaN	NaN	NaN	NaN	NaN	NaN	NaN	NaN	NaN	NaN	NaN	NaN	-1.3	0.44	0.24	NaN	NaN	NaN	NaN	NaN	NaN
215	1.075	-1.45	1	0.42	NaN	NaN	NaN	-1.37	0.88	0.6	-1.39	0.68	0.63	-1.39	0.54	0.57	-1.4	0.44	0.57	-1.44	0.29	0.62	-1.43	0.09	0.53	-1.35	0.04	0.58	NaN	NaN	NaN	NaN	NaN	NaN	NaN	NaN	NaN	NaN	NaN	NaN	-1.3	0.44	0.24	NaN	NaN	NaN	NaN	NaN	NaN
216	1.08	-1.45	1	0.42	NaN	NaN	NaN	-1.37	0.88	0.6	-1.39	0.68	0.63	-1.39	0.54	0.57	-1.4	0.44	0.57	-1.44	0.29	0.62	-1.43	0.09	0.53	-1.35	0.04	0.58	NaN	NaN	NaN	NaN	NaN	NaN	NaN	NaN	NaN	NaN	NaN	NaN	-1.3	0.44	0.24	NaN	NaN	NaN	NaN	NaN	NaN
217	1.085	-1.45	1	0.42	NaN	NaN	NaN	-1.37	0.88	0.6	-1.39	0.68	0.63	-1.39	0.54	0.57	-1.4	0.44	0.57	-1.44	0.29	0.62	-1.43	0.09	0.53	-1.35	0.04	0.58	NaN	NaN	NaN	NaN	NaN	NaN	NaN	NaN	NaN	NaN	NaN	NaN	-1.3	0.44	0.24	NaN	NaN	NaN	NaN	NaN	NaN
218	1.09	-1.45	1	0.42	NaN	NaN	NaN	-1.37	0.88	0.6	-1.39	0.68	0.63	-1.39	0.54	0.57	-1.4	0.44	0.57	-1.44	0.29	0.62	-1.43	0.09	0.53	-1.35	0.04	0.58	NaN	NaN	NaN	NaN	NaN	NaN	NaN	NaN	NaN	NaN	NaN	NaN	-1.3	0.44	0.24	NaN	NaN	NaN	NaN	NaN	NaN
219	1.095	-1.44	1	0.42	NaN	NaN	NaN	-1.37	0.88	0.6	-1.39	0.68	0.63	-1.39	0.54	0.57	-1.4	0.44	0.57	-1.44	0.29	0.62	-1.43	0.09	0.53	-1.35	0.04	0.58	NaN	NaN	NaN	NaN	NaN	NaN	NaN	NaN	NaN	NaN	NaN	NaN	-1.3	0.44	0.24	NaN	NaN	NaN	NaN	NaN	NaN
220	1.1	-1.44	1	0.42	NaN	NaN	NaN	-1.37	0.88	0.6	-1.39	0.68	0.63	-1.39	0.54	0.57	-1.4	0.44	0.57	-1.44	0.29	0.62	-1.43	0.09	0.53	-1.35	0.04	0.58	NaN	NaN	NaN	NaN	NaN	NaN	NaN	NaN	NaN	NaN	NaN	NaN	-1.3	0.44	0.24	NaN	NaN	NaN	NaN	NaN	NaN
221	1.105	-1.44	1	0.42	NaN	NaN	NaN	-1.37	0.88	0.6	-1.39	0.68	0.63	-1.39	0.54	0.57	-1.4	0.44	0.57	-1.44	0.29	0.62	-1.43	0.09	0.53	-1.35	0.04	0.58	NaN	NaN	NaN	NaN	NaN	NaN	NaN	NaN	NaN	NaN	NaN	NaN	-1.3	0.44	0.24	NaN	NaN	NaN	NaN	NaN	NaN
222	1.11	-1.44	1	0.42	NaN	NaN	NaN	-1.37	0.88	0.6	-1.39	0.68	0.63	-1.39	0.54	0.57	-1.4	0.44	0.57	-1.44	0.29	0.62	-1.43	0.09	0.53	-1.35	0.04	0.58	NaN	NaN	NaN	NaN	NaN	NaN	NaN	NaN	NaN	NaN	NaN	NaN	-1.3	0.44	0.24	NaN	NaN	NaN	NaN	NaN	NaN
223	1.115	-1.44	1	0.42	NaN	NaN	NaN	-1.37	0.88	0.6	-1.39	0.68	0.63	-1.39	0.54	0.57	-1.4	0.44	0.57	-1.44	0.29	0.62	-1.43	0.09	0.53	-1.35	0.04	0.58	NaN	NaN	NaN	NaN	NaN	NaN	NaN	NaN	NaN	NaN	NaN	NaN	-1.3	0.44	0.24	NaN	NaN	NaN	NaN	NaN	NaN
224	1.12	-1.44	1	0.42	NaN	NaN	NaN	-1.37	0.88	0.6	-1.39	0.68	0.63	-1.39	0.54	0.57	-1.4	0.44	0.57	-1.44	0.29	0.62	-1.43	0.09	0.53	-1.35	0.04	0.58	NaN	NaN	NaN	NaN	NaN	NaN	NaN	NaN	NaN	NaN	NaN	NaN	-1.3	0.44	0.24	NaN	NaN	NaN	NaN	NaN	NaN
225	1.125	-1.44	1	0.42	NaN	NaN	NaN	-1.37	0.88	0.6	-1.39	0.68	0.63	-1.39	0.54	0.57	-1.4	0.44	0.57	-1.44	0.29	0.62	-1.43	0.09	0.53	-1.35	0.04	0.58	NaN	NaN	NaN	NaN	NaN	NaN	NaN	NaN	NaN	NaN	NaN	NaN	-1.29	0.44	0.24	NaN	NaN	NaN	NaN	NaN	NaN
226	1.13	-1.44	1	0.42	NaN	NaN	NaN	-1.37	0.88	0.6	-1.39	0.68	0.63	-1.39	0.54	0.57	-1.4	0.44	0.57	-1.44	0.29	0.62	-1.43	0.09	0.53	-1.35	0.04	0.58	NaN	NaN	NaN	NaN	NaN	NaN	NaN	NaN	NaN	NaN	NaN	NaN	-1.29	0.44	0.24	NaN	NaN	NaN	NaN	NaN	NaN
227	1.135	-1.44	1	0.42	NaN	NaN	NaN	-1.37	0.88	0.6	-1.39	0.68	0.63	-1.39	0.54	0.57	-1.4	0.44	0.57	-1.44	0.29	0.62	-1.43	0.09	0.53	-1.35	0.04	0.58	NaN	NaN	NaN	NaN	NaN	NaN	NaN	NaN	NaN	NaN	NaN	NaN	-1.29	0.44	0.24	NaN	NaN	NaN	NaN	NaN	NaN
228	1.14	-1.44	1	0.42	NaN	NaN	NaN	-1.37	0.88	0.6	-1.39	0.68	0.63	-1.39	0.54	0.57	-1.4	0.44	0.57	-1.44	0.29	0.62	-1.43	0.09	0.53	-1.35	0.04	0.58	NaN	NaN	NaN	NaN	NaN	NaN	NaN	NaN	NaN	NaN	NaN	NaN	-1.29	0.44	0.24	NaN	NaN	NaN	NaN	NaN	NaN
229	1.145	-1.44	1	0.42	NaN	NaN	NaN	-1.37	0.88	0.6	-1.39	0.68	0.63	-1.39	0.54	0.57	-1.4	0.44	0.57	-1.44	0.29	0.62	-1.43	0.09	0.53	-1.35	0.04	0.58	NaN	NaN	NaN	NaN	NaN	NaN	NaN	NaN	NaN	NaN	NaN	NaN	-1.29	0.45	0.24	NaN	NaN	NaN	NaN	NaN	NaN
230	1.15	-1.44	1	0.42	NaN	NaN	NaN	-1.37	0.88	0.6	-1.39	0.68	0.63	-1.39	0.54	0.57	-1.4	0.44	0.57	-1.44	0.29	0.62	-1.43	0.09	0.53	-1.35	0.04	0.58	NaN	NaN	NaN	NaN	NaN	NaN	NaN	NaN	NaN	NaN	NaN	NaN	-1.29	0.45	0.24	NaN	NaN	NaN	NaN	NaN	NaN
231	1.155	-1.44	1	0.42	NaN	NaN	NaN	-1.37	0.88	0.6	-1.39	0.68	0.63	-1.39	0.54	0.57	-1.4	0.44	0.57	-1.44	0.29	0.62	-1.43	0.09	0.53	-1.35	0.04	0.58	NaN	NaN	NaN	NaN	NaN	NaN	NaN	NaN	NaN	NaN	NaN	NaN	-1.29	0.44	0.24	NaN	NaN	NaN	NaN	NaN	NaN
232	1.16	-1.44	1	0.42	NaN	NaN	NaN	-1.37	0.88	0.6	-1.39	0.68	0.63	-1.39	0.54	0.57	-1.4	0.44	0.57	-1.44	0.29	0.62	-1.43	0.09	0.53	-1.35	0.04	0.58	NaN	NaN	NaN	NaN	NaN	NaN	NaN	NaN	NaN	NaN	NaN	NaN	-1.29	0.44	0.24	NaN	NaN	NaN	NaN	NaN	NaN
233	1.165	-1.44	1	0.42	NaN	NaN	NaN	-1.37	0.88	0.6	-1.39	0.68	0.62	-1.39	0.54	0.57	-1.4	0.44	0.57	-1.44	0.29	0.62	-1.43	0.09	0.53	-1.35	0.04	0.58	NaN	NaN	NaN	NaN	NaN	NaN	NaN	NaN	NaN	NaN	NaN	NaN	-1.29	0.44	0.24	NaN	NaN	NaN	NaN	NaN	NaN
234	1.17	-1.44	1	0.42	NaN	NaN	NaN	-1.37	0.88	0.6	-1.39	0.68	0.62	-1.39	0.54	0.57	-1.4	0.44	0.57	-1.44	0.29	0.62	-1.43	0.09	0.53	-1.35	0.04	0.58	NaN	NaN	NaN	NaN	NaN	NaN	NaN	NaN	NaN	NaN	NaN	NaN	-1.29	0.44	0.24	NaN	NaN	NaN	NaN	NaN	NaN
235	1.175	-1.44	1	0.42	NaN	NaN	NaN	-1.37	0.88	0.6	-1.39	0.68	0.62	-1.39	0.54	0.57	-1.4	0.44	0.57	-1.44	0.29	0.62	-1.43	0.09	0.53	-1.35	0.04	0.58	NaN	NaN	NaN	NaN	NaN	NaN	NaN	NaN	NaN	NaN	NaN	NaN	NaN	NaN	NaN	NaN	NaN	NaN	NaN	NaN	NaN
236	1.18	-1.44	1	0.42	NaN	NaN	NaN	-1.37	0.88	0.6	-1.39	0.68	0.62	-1.39	0.54	0.57	-1.4	0.44	0.57	-1.44	0.29	0.62	-1.43	0.09	0.53	-1.35	0.04	0.58	NaN	NaN	NaN	NaN	NaN	NaN	NaN	NaN	NaN	NaN	NaN	NaN	NaN	NaN	NaN	NaN	NaN	NaN	NaN	NaN	NaN
237	1.185	-1.44	1	0.42	NaN	NaN	NaN	-1.37	0.88	0.6	-1.39	0.68	0.62	-1.39	0.54	0.57	-1.4	0.44	0.57	-1.44	0.29	0.62	-1.43	0.09	0.53	-1.35	0.04	0.58	NaN	NaN	NaN	NaN	NaN	NaN	NaN	NaN	NaN	NaN	NaN	NaN	NaN	NaN	NaN	NaN	NaN	NaN	NaN	NaN	NaN
238	1.19	-1.44	1	0.42	NaN	NaN	NaN	-1.37	0.88	0.6	-1.39	0.68	0.62	-1.39	0.54	0.57	-1.4	0.44	0.57	-1.44	0.29	0.62	-1.43	0.09	0.53	-1.35	0.04	0.58	NaN	NaN	NaN	NaN	NaN	NaN	NaN	NaN	NaN	NaN	NaN	NaN	NaN	NaN	NaN	NaN	NaN	NaN	NaN	NaN	NaN
239	1.195	-1.44	1	0.42	NaN	NaN	NaN	-1.37	0.88	0.59	-1.39	0.68	0.62	-1.39	0.54	0.57	-1.4	0.44	0.57	-1.44	0.29	0.62	-1.43	0.09	0.53	-1.35	0.04	0.58	NaN	NaN	NaN	NaN	NaN	NaN	NaN	NaN	NaN	NaN	NaN	NaN	-1.29	0.44	0.24	NaN	NaN	NaN	NaN	NaN	NaN
240	1.2	-1.44	1	0.42	NaN	NaN	NaN	-1.37	0.88	0.59	-1.39	0.68	0.62	-1.39	0.54	0.57	-1.4	0.44	0.57	-1.44	0.29	0.62	-1.43	0.09	0.53	-1.35	0.04	0.58	NaN	NaN	NaN	NaN	NaN	NaN	NaN	NaN	NaN	NaN	NaN	NaN	-1.29	0.44	0.24	NaN	NaN	NaN	NaN	NaN	NaN
241	1.205	-1.44	1	0.42	NaN	NaN	NaN	-1.37	0.88	0.59	-1.39	0.68	0.62	-1.39	0.54	0.57	-1.4	0.44	0.57	-1.44	0.29	0.62	-1.43	0.09	0.53	-1.35	0.04	0.58	NaN	NaN	NaN	NaN	NaN	NaN	NaN	NaN	NaN	NaN	NaN	NaN	-1.29	0.44	0.24	NaN	NaN	NaN	NaN	NaN	NaN
242	1.21	-1.44	1	0.42	NaN	NaN	NaN	-1.37	0.88	0.59	-1.39	0.68	0.62	-1.39	0.54	0.57	-1.4	0.44	0.57	-1.44	0.29	0.62	-1.43	0.09	0.53	-1.35	0.04	0.58	NaN	NaN	NaN	NaN	NaN	NaN	NaN	NaN	NaN	NaN	NaN	NaN	-1.29	0.44	0.24	NaN	NaN	NaN	NaN	NaN	NaN
243	1.215	-1.44	1	0.42	NaN	NaN	NaN	-1.37	0.88	0.59	-1.39	0.68	0.62	-1.39	0.54	0.57	-1.4	0.44	0.57	-1.44	0.29	0.62	-1.43	0.09	0.53	-1.35	0.04	0.58	NaN	NaN	NaN	NaN	NaN	NaN	NaN	NaN	NaN	NaN	NaN	NaN	-1.29	0.44	0.24	NaN	NaN	NaN	NaN	NaN	NaN
244	1.22	-1.44	1	0.42	NaN	NaN	NaN	-1.37	0.88	0.59	-1.39	0.68	0.62	-1.39	0.54	0.57	-1.4	0.44	0.57	-1.44	0.29	0.62	-1.43	0.09	0.53	-1.35	0.04	0.58	NaN	NaN	NaN	NaN	NaN	NaN	NaN	NaN	NaN	NaN	NaN	NaN	-1.29	0.44	0.24	NaN	NaN	NaN	NaN	NaN	NaN
245	1.225	-1.44	1	0.42	NaN	NaN	NaN	-1.37	0.88	0.59	-1.39	0.68	0.62	-1.39	0.54	0.57	-1.4	0.44	0.57	-1.44	0.29	0.62	-1.43	0.09	0.53	-1.35	0.04	0.58	NaN	NaN	NaN	NaN	NaN	NaN	NaN	NaN	NaN	NaN	NaN	NaN	-1.29	0.44	0.24	NaN	NaN	NaN	NaN	NaN	NaN
246	1.23	-1.44	1	0.42	NaN	NaN	NaN	-1.37	0.88	0.59	-1.39	0.68	0.62	-1.39	0.54	0.57	-1.4	0.44	0.57	-1.44	0.29	0.62	-1.43	0.09	0.53	-1.35	0.04	0.58	NaN	NaN	NaN	NaN	NaN	NaN	NaN	NaN	NaN	NaN	NaN	NaN	-1.29	0.44	0.24	NaN	NaN	NaN	NaN	NaN	NaN
247	1.235	-1.44	1	0.42	NaN	NaN	NaN	-1.37	0.88	0.59	-1.39	0.68	0.62	-1.39	0.54	0.57	-1.4	0.44	0.58	-1.43	0.29	0.62	-1.43	0.09	0.53	-1.35	0.04	0.58	NaN	NaN	NaN	NaN	NaN	NaN	NaN	NaN	NaN	NaN	NaN	NaN	-1.29	0.44	0.24	NaN	NaN	NaN	NaN	NaN	NaN
248	1.24	-1.44	1	0.42	NaN	NaN	NaN	-1.37	0.88	0.59	-1.39	0.68	0.62	-1.39	0.54	0.57	-1.4	0.44	0.58	-1.43	0.29	0.62	-1.43	0.09	0.53	-1.35	0.04	0.58	NaN	NaN	NaN	NaN	NaN	NaN	NaN	NaN	NaN	NaN	NaN	NaN	-1.29	0.44	0.24	NaN	NaN	NaN	NaN	NaN	NaN
249	1.245	-1.44	1	0.42	NaN	NaN	NaN	-1.37	0.88	0.59	-1.39	0.68	0.62	-1.39	0.54	0.57	-1.4	0.44	0.57	-1.43	0.29	0.62	-1.43	0.09	0.53	-1.35	0.04	0.58	NaN	NaN	NaN	NaN	NaN	NaN	NaN	NaN	NaN	NaN	NaN	NaN	-1.29	0.44	0.24	NaN	NaN	NaN	NaN	NaN	NaN
250	1.25	-1.44	1	0.42	NaN	NaN	NaN	-1.37	0.88	0.59	-1.39	0.68	0.62	-1.39	0.54	0.57	-1.4	0.44	0.57	-1.43	0.29	0.62	-1.43	0.09	0.53	-1.35	0.04	0.58	NaN	NaN	NaN	NaN	NaN	NaN	NaN	NaN	NaN	NaN	NaN	NaN	-1.29	0.44	0.24	NaN	NaN	NaN	NaN	NaN	NaN
251	1.255	-1.44	1	0.42	NaN	NaN	NaN	-1.37	0.88	0.59	-1.39	0.68	0.62	-1.39	0.54	0.57	-1.4	0.44	0.57	-1.43	0.29	0.62	-1.43	0.09	0.53	-1.35	0.04	0.58	NaN	NaN	NaN	NaN	NaN	NaN	NaN	NaN	NaN	NaN	NaN	NaN	-1.29	0.44	0.24	NaN	NaN	NaN	NaN	NaN	NaN
252	1.26	-1.44	1	0.42	NaN	NaN	NaN	-1.37	0.88	0.59	-1.39	0.68	0.62	-1.39	0.54	0.57	-1.4	0.44	0.58	-1.43	0.29	0.62	-1.43	0.09	0.53	-1.35	0.04	0.58	NaN	NaN	NaN	NaN	NaN	NaN	NaN	NaN	NaN	NaN	NaN	NaN	NaN	NaN	NaN	NaN	NaN	NaN	NaN	NaN	NaN
253	1.265	-1.44	1	0.42	NaN	NaN	NaN	-1.37	0.88	0.59	-1.39	0.68	0.62	-1.39	0.54	0.57	-1.4	0.44	0.58	-1.43	0.29	0.62	-1.43	0.09	0.53	-1.35	0.04	0.58	NaN	NaN	NaN	NaN	NaN	NaN	NaN	NaN	NaN	NaN	NaN	NaN	NaN	NaN	NaN	NaN	NaN	NaN	NaN	NaN	NaN
254	1.27	-1.44	1	0.42	NaN	NaN	NaN	-1.37	0.88	0.59	-1.39	0.68	0.62	-1.38	0.54	0.57	-1.4	0.44	0.58	-1.43	0.29	0.62	-1.43	0.09	0.53	-1.35	0.04	0.58	NaN	NaN	NaN	NaN	NaN	NaN	NaN	NaN	NaN	NaN	NaN	NaN	NaN	NaN	NaN	NaN	NaN	NaN	NaN	NaN	NaN
255	1.275	-1.44	1	0.42	NaN	NaN	NaN	-1.37	0.88	0.59	-1.39	0.68	0.62	-1.38	0.54	0.57	-1.4	0.44	0.58	-1.43	0.29	0.62	-1.43	0.09	0.53	-1.35	0.04	0.58	NaN	NaN	NaN	NaN	NaN	NaN	NaN	NaN	NaN	NaN	NaN	NaN	NaN	NaN	NaN	NaN	NaN	NaN	NaN	NaN	NaN
256	1.28	-1.44	1	0.42	NaN	NaN	NaN	-1.37	0.88	0.59	-1.39	0.68	0.62	-1.38	0.54	0.57	-1.4	0.44	0.58	-1.43	0.29	0.62	-1.43	0.09	0.53	-1.35	0.04	0.58	NaN	NaN	NaN	NaN	NaN	NaN	NaN	NaN	NaN	NaN	NaN	NaN	-1.29	0.44	0.24	NaN	NaN	NaN	NaN	NaN	NaN
257	1.285	-1.44	1	0.42	NaN	NaN	NaN	-1.37	0.88	0.59	-1.39	0.68	0.62	-1.38	0.54	0.57	-1.4	0.44	0.58	-1.43	0.29	0.62	-1.43	0.09	0.53	-1.35	0.04	0.58	NaN	NaN	NaN	NaN	NaN	NaN	NaN	NaN	NaN	NaN	NaN	NaN	-1.29	0.44	0.24	NaN	NaN	NaN	NaN	NaN	NaN
258	1.29	-1.44	1	0.42	NaN	NaN	NaN	-1.38	0.88	0.59	-1.39	0.68	0.62	-1.38	0.54	0.57	-1.4	0.44	0.58	-1.43	0.29	0.62	-1.43	0.09	0.53	-1.35	0.04	0.58	NaN	NaN	NaN	NaN	NaN	NaN	NaN	NaN	NaN	NaN	NaN	NaN	-1.29	0.44	0.24	NaN	NaN	NaN	NaN	NaN	NaN
259	1.295	-1.44	1	0.42	NaN	NaN	NaN	-1.38	0.88	0.59	-1.39	0.68	0.62	-1.38	0.54	0.57	-1.4	0.44	0.58	-1.43	0.29	0.62	-1.43	0.09	0.53	-1.35	0.04	0.58	NaN	NaN	NaN	NaN	NaN	NaN	NaN	NaN	NaN	NaN	NaN	NaN	-1.29	0.44	0.24	NaN	NaN	NaN	NaN	NaN	NaN
260	1.3	-1.44	1	0.42	NaN	NaN	NaN	-1.38	0.88	0.59	-1.39	0.68	0.62	-1.38	0.54	0.57	-1.4	0.44	0.58	-1.43	0.29	0.62	-1.43	0.09	0.53	-1.35	0.04	0.58	NaN	NaN	NaN	NaN	NaN	NaN	NaN	NaN	NaN	NaN	NaN	NaN	-1.29	0.44	0.24	NaN	NaN	NaN	NaN	NaN	NaN
261	1.305	-1.44	1	0.42	NaN	NaN	NaN	-1.38	0.88	0.59	-1.39	0.68	0.62	-1.38	0.54	0.57	-1.4	0.44	0.58	-1.43	0.29	0.62	-1.43	0.09	0.53	-1.35	0.04	0.58	NaN	NaN	NaN	NaN	NaN	NaN	NaN	NaN	NaN	NaN	NaN	NaN	-1.29	0.44	0.24	NaN	NaN	NaN	NaN	NaN	NaN
262	1.31	-1.44	1	0.42	NaN	NaN	NaN	-1.38	0.88	0.59	-1.39	0.68	0.62	-1.38	0.54	0.57	-1.39	0.44	0.58	-1.43	0.29	0.62	-1.42	0.09	0.53	-1.35	0.04	0.58	NaN	NaN	NaN	NaN	NaN	NaN	NaN	NaN	NaN	NaN	NaN	NaN	-1.29	0.44	0.24	NaN	NaN	NaN	NaN	NaN	NaN
263	1.315	-1.44	1	0.42	NaN	NaN	NaN	-1.38	0.88	0.59	-1.39	0.68	0.62	-1.38	0.54	0.57	-1.39	0.44	0.58	-1.43	0.29	0.62	-1.42	0.09	0.53	-1.35	0.04	0.58	NaN	NaN	NaN	NaN	NaN	NaN	NaN	NaN	NaN	NaN	NaN	NaN	-1.29	0.44	0.24	NaN	NaN	NaN	-1.34	0.09	0.25
264	1.32	-1.44	1	0.42	NaN	NaN	NaN	-1.38	0.88	0.59	-1.39	0.68	0.62	-1.38	0.54	0.57	-1.39	0.44	0.58	-1.43	0.29	0.62	-1.42	0.09	0.53	-1.35	0.04	0.58	NaN	NaN	NaN	NaN	NaN	NaN	NaN	NaN	NaN	NaN	NaN	NaN	-1.29	0.44	0.24	NaN	NaN	NaN	-1.34	0.09	0.25
265	1.325	-1.44	1	0.42	NaN	NaN	NaN	-1.38	0.88	0.59	-1.39	0.68	0.62	-1.38	0.54	0.57	-1.39	0.44	0.58	-1.43	0.29	0.62	-1.42	0.09	0.53	-1.35	0.04	0.58	NaN	NaN	NaN	NaN	NaN	NaN	NaN	NaN	NaN	NaN	NaN	NaN	-1.29	0.44	0.24	NaN	NaN	NaN	-1.34	0.09	0.25
266	1.33	-1.44	1	0.42	NaN	NaN	NaN	-1.38	0.88	0.59	-1.39	0.68	0.62	-1.38	0.54	0.57	-1.39	0.44	0.58	-1.43	0.29	0.62	-1.42	0.09	0.53	-1.35	0.04	0.58	NaN	NaN	NaN	NaN	NaN	NaN	NaN	NaN	NaN	NaN	NaN	NaN	-1.29	0.44	0.24	NaN	NaN	NaN	-1.34	0.09	0.25
267	1.335	-1.44	1	0.41	NaN	NaN	NaN	-1.38	0.88	0.59	-1.39	0.68	0.62	-1.38	0.54	0.57	-1.39	0.44	0.58	-1.43	0.29	0.62	-1.42	0.09	0.53	-1.35	0.04	0.58	NaN	NaN	NaN	NaN	NaN	NaN	NaN	NaN	NaN	NaN	NaN	NaN	-1.29	0.44	0.24	NaN	NaN	NaN	-1.34	0.09	0.25
268	1.34	-1.44	1	0.41	NaN	NaN	NaN	-1.38	0.88	0.59	-1.39	0.68	0.62	-1.38	0.54	0.57	-1.39	0.44	0.58	-1.43	0.29	0.62	-1.42	0.09	0.53	-1.35	0.04	0.58	NaN	NaN	NaN	NaN	NaN	NaN	NaN	NaN	NaN	NaN	NaN	NaN	-1.29	0.44	0.24	NaN	NaN	NaN	-1.34	0.09	0.25
269	1.345	-1.44	1	0.41	NaN	NaN	NaN	-1.38	0.88	0.59	-1.39	0.68	0.62	-1.38	0.54	0.57	-1.39	0.44	0.58	-1.43	0.29	0.62	-1.42	0.09	0.53	-1.35	0.04	0.58	NaN	NaN	NaN	NaN	NaN	NaN	NaN	NaN	NaN	NaN	NaN	NaN	-1.29	0.44	0.24	NaN	NaN	NaN	-1.34	0.09	0.25
270	1.35	-1.44	1	0.41	NaN	NaN	NaN	-1.38	0.88	0.59	-1.39	0.68	0.62	-1.38	0.54	0.57	-1.39	0.44	0.58	-1.43	0.29	0.62	-1.42	0.09	0.53	-1.35	0.04	0.58	NaN	NaN	NaN	NaN	NaN	NaN	NaN	NaN	NaN	NaN	NaN	NaN	-1.29	0.44	0.24	NaN	NaN	NaN	-1.34	0.09	0.25
271	1.355	-1.44	1	0.41	NaN	NaN	NaN	-1.38	0.88	0.59	-1.39	0.68	0.62	-1.38	0.54	0.57	-1.39	0.44	0.58	-1.43	0.29	0.62	-1.42	0.09	0.53	-1.35	0.04	0.58	NaN	NaN	NaN	NaN	NaN	NaN	NaN	NaN	NaN	NaN	NaN	NaN	-1.29	0.44	0.24	NaN	NaN	NaN	-1.34	0.09	0.25
272	1.36	-1.44	1	0.41	NaN	NaN	NaN	-1.38	0.88	0.59	-1.39	0.68	0.62	-1.38	0.54	0.57	-1.39	0.44	0.58	-1.43	0.29	0.62	-1.42	0.09	0.53	-1.35	0.04	0.58	NaN	NaN	NaN	NaN	NaN	NaN	NaN	NaN	NaN	NaN	NaN	NaN	-1.29	0.44	0.24	NaN	NaN	NaN	-1.34	0.09	0.25
273	1.365	-1.44	1	0.41	NaN	NaN	NaN	-1.38	0.88	0.59	-1.39	0.68	0.62	-1.38	0.54	0.57	-1.39	0.44	0.58	-1.43	0.29	0.62	-1.42	0.09	0.53	-1.35	0.04	0.58	NaN	NaN	NaN	NaN	NaN	NaN	NaN	NaN	NaN	NaN	NaN	NaN	-1.29	0.44	0.24	NaN	NaN	NaN	-1.34	0.09	0.25
274	1.37	-1.44	1	0.41	NaN	NaN	NaN	-1.38	0.88	0.59	-1.39	0.68	0.62	-1.38	0.54	0.57	-1.39	0.44	0.58	-1.43	0.29	0.62	-1.42	0.09	0.53	-1.35	0.04	0.58	NaN	NaN	NaN	NaN	NaN	NaN	NaN	NaN	NaN	NaN	NaN	NaN	-1.29	0.44	0.24	NaN	NaN	NaN	-1.34	0.09	0.25
275	1.375	-1.44	1	0.41	NaN	NaN	NaN	-1.38	0.88	0.59	-1.39	0.68	0.62	-1.38	0.54	0.57	-1.39	0.44	0.58	-1.43	0.29	0.62	-1.42	0.09	0.53	-1.35	0.04	0.58	NaN	NaN	NaN	NaN	NaN	NaN	NaN	NaN	NaN	NaN	NaN	NaN	-1.29	0.44	0.24	NaN	NaN	NaN	-1.34	0.09	0.25
276	1.38	-1.44	1	0.41	NaN	NaN	NaN	-1.38	0.88	0.59	-1.39	0.68	0.62	-1.38	0.54	0.57	-1.39	0.44	0.58	-1.43	0.29	0.62	-1.42	0.09	0.53	-1.35	0.04	0.58	NaN	NaN	NaN	NaN	NaN	NaN	NaN	NaN	NaN	NaN	NaN	NaN	-1.29	0.44	0.24	NaN	NaN	NaN	-1.34	0.09	0.25
277	1.385	-1.44	1	0.41	NaN	NaN	NaN	-1.38	0.88	0.59	-1.39	0.68	0.62	-1.38	0.54	0.57	-1.39	0.44	0.58	-1.43	0.29	0.62	-1.42	0.09	0.53	-1.35	0.04	0.58	NaN	NaN	NaN	NaN	NaN	NaN	NaN	NaN	NaN	NaN	NaN	NaN	-1.29	0.44	0.24	NaN	NaN	NaN	-1.34	0.09	0.25
278	1.39	-1.44	1	0.41	NaN	NaN	NaN	-1.38	0.88	0.59	-1.39	0.68	0.62	-1.38	0.54	0.57	-1.39	0.44	0.57	-1.43	0.29	0.62	-1.42	0.09	0.53	-1.35	0.04	0.58	NaN	NaN	NaN	NaN	NaN	NaN	NaN	NaN	NaN	NaN	NaN	NaN	-1.29	0.44	0.24	NaN	NaN	NaN	-1.34	0.09	0.25
279	1.395	-1.44	1	0.41	NaN	NaN	NaN	-1.38	0.88	0.59	-1.39	0.68	0.62	-1.38	0.54	0.57	-1.39	0.44	0.57	-1.43	0.29	0.62	-1.42	0.09	0.53	-1.35	0.04	0.58	NaN	NaN	NaN	NaN	NaN	NaN	NaN	NaN	NaN	NaN	NaN	NaN	-1.29	0.44	0.24	NaN	NaN	NaN	-1.34	0.09	0.25
280	1.4	-1.44	1	0.41	NaN	NaN	NaN	-1.38	0.88	0.59	-1.39	0.68	0.62	-1.38	0.54	0.57	-1.39	0.44	0.57	-1.43	0.29	0.62	-1.42	0.09	0.53	-1.35	0.04	0.58	NaN	NaN	NaN	NaN	NaN	NaN	NaN	NaN	NaN	NaN	NaN	NaN	-1.29	0.44	0.24	NaN	NaN	NaN	-1.34	0.09	0.25
281	1.405	-1.44	1	0.41	NaN	NaN	NaN	-1.38	0.88	0.59	-1.39	0.68	0.62	-1.38	0.54	0.57	-1.39	0.44	0.57	-1.43	0.29	0.62	-1.42	0.09	0.53	-1.35	0.04	0.58	NaN	NaN	NaN	NaN	NaN	NaN	NaN	NaN	NaN	NaN	NaN	NaN	-1.29	0.44	0.24	NaN	NaN	NaN	-1.34	0.09	0.25
282	1.41	-1.44	1	0.41	NaN	NaN	NaN	-1.38	0.88	0.59	-1.39	0.68	0.62	-1.38	0.54	0.57	-1.39	0.44	0.57	-1.43	0.29	0.62	-1.42	0.09	0.53	-1.35	0.04	0.58	NaN	NaN	NaN	NaN	NaN	NaN	NaN	NaN	NaN	NaN	NaN	NaN	-1.29	0.44	0.24	NaN	NaN	NaN	-1.34	0.09	0.25
283	1.415	-1.44	1	0.41	NaN	NaN	NaN	-1.38	0.88	0.59	-1.39	0.68	0.62	-1.38	0.54	0.57	-1.39	0.44	0.57	-1.43	0.3	0.62	-1.42	0.09	0.53	-1.35	0.04	0.58	NaN	NaN	NaN	NaN	NaN	NaN	NaN	NaN	NaN	NaN	NaN	NaN	-1.29	0.44	0.24	NaN	NaN	NaN	-1.34	0.09	0.25
284	1.42	-1.44	1	0.41	NaN	NaN	NaN	-1.38	0.88	0.59	-1.39	0.68	0.62	-1.38	0.54	0.57	-1.39	0.44	0.57	-1.43	0.3	0.62	-1.42	0.09	0.53	-1.35	0.04	0.58	NaN	NaN	NaN	NaN	NaN	NaN	NaN	NaN	NaN	NaN	NaN	NaN	-1.29	0.44	0.24	NaN	NaN	NaN	-1.34	0.09	0.25
285	1.425	-1.44	1	0.41	NaN	NaN	NaN	-1.38	0.88	0.59	-1.39	0.68	0.62	-1.38	0.54	0.57	-1.39	0.44	0.57	-1.43	0.3	0.62	-1.42	0.09	0.53	-1.35	0.04	0.58	NaN	NaN	NaN	NaN	NaN	NaN	NaN	NaN	NaN	NaN	NaN	NaN	-1.29	0.44	0.24	NaN	NaN	NaN	-1.34	0.09	0.25
286	1.43	-1.44	1	0.41	NaN	NaN	NaN	-1.38	0.88	0.59	-1.39	0.68	0.62	-1.38	0.54	0.57	-1.39	0.44	0.57	-1.43	0.3	0.62	-1.42	0.09	0.53	-1.35	0.04	0.58	NaN	NaN	NaN	NaN	NaN	NaN	NaN	NaN	NaN	NaN	NaN	NaN	-1.29	0.44	0.24	NaN	NaN	NaN	-1.34	0.09	0.25
287	1.435	-1.44	1	0.41	NaN	NaN	NaN	-1.38	0.88	0.59	-1.39	0.68	0.62	-1.38	0.54	0.57	-1.39	0.44	0.57	-1.43	0.3	0.62	-1.42	0.09	0.53	-1.35	0.04	0.58	NaN	NaN	NaN	NaN	NaN	NaN	NaN	NaN	NaN	NaN	NaN	NaN	-1.29	0.44	0.24	NaN	NaN	NaN	-1.34	0.09	0.25
288	1.44	-1.44	1.01	0.41	NaN	NaN	NaN	-1.38	0.88	0.59	-1.39	0.68	0.62	-1.38	0.54	0.57	-1.39	0.44	0.57	-1.43	0.3	0.62	-1.42	0.09	0.53	-1.35	0.04	0.58	NaN	NaN	NaN	NaN	NaN	NaN	NaN	NaN	NaN	NaN	NaN	NaN	-1.29	0.44	0.24	NaN	NaN	NaN	-1.34	0.09	0.25
289	1.445	-1.44	1.01	0.41	NaN	NaN	NaN	-1.38	0.88	0.59	-1.39	0.68	0.62	-1.38	0.54	0.57	-1.39	0.44	0.57	-1.43	0.3	0.62	-1.42	0.09	0.53	-1.35	0.04	0.58	NaN	NaN	NaN	NaN	NaN	NaN	NaN	NaN	NaN	NaN	NaN	NaN	-1.29	0.44	0.24	NaN	NaN	NaN	-1.34	0.09	0.25
290	1.45	-1.44	1.01	0.41	NaN	NaN	NaN	-1.38	0.88	0.59	-1.39	0.68	0.62	-1.38	0.54	0.57	-1.39	0.44	0.57	-1.43	0.3	0.62	-1.42	0.09	0.53	-1.35	0.04	0.58	NaN	NaN	NaN	NaN	NaN	NaN	NaN	NaN	NaN	NaN	NaN	NaN	-1.29	0.44	0.24	NaN	NaN	NaN	-1.34	0.09	0.25
291	1.455	-1.44	1	0.41	NaN	NaN	NaN	-1.38	0.88	0.58	-1.39	0.68	0.62	-1.38	0.54	0.57	-1.39	0.44	0.57	-1.43	0.3	0.62	-1.42	0.09	0.53	-1.35	0.04	0.58	NaN	NaN	NaN	NaN	NaN	NaN	NaN	NaN	NaN	NaN	NaN	NaN	-1.29	0.44	0.24	NaN	NaN	NaN	-1.34	0.09	0.25
292	1.46	-1.44	1	0.41	NaN	NaN	NaN	-1.38	0.88	0.58	-1.39	0.68	0.62	-1.38	0.54	0.57	-1.39	0.44	0.57	-1.43	0.3	0.61	-1.42	0.09	0.53	-1.35	0.04	0.58	NaN	NaN	NaN	NaN	NaN	NaN	NaN	NaN	NaN	NaN	NaN	NaN	-1.29	0.44	0.24	NaN	NaN	NaN	-1.34	0.09	0.25
293	1.465	-1.44	1	0.41	NaN	NaN	NaN	-1.38	0.88	0.58	-1.39	0.68	0.62	-1.38	0.54	0.57	-1.39	0.44	0.57	-1.43	0.3	0.61	-1.42	0.09	0.53	-1.35	0.04	0.58	NaN	NaN	NaN	NaN	NaN	NaN	NaN	NaN	NaN	NaN	NaN	NaN	-1.29	0.44	0.24	NaN	NaN	NaN	-1.34	0.09	0.25
294	1.47	-1.44	1	0.41	NaN	NaN	NaN	-1.38	0.88	0.58	-1.39	0.68	0.62	-1.38	0.54	0.57	-1.39	0.44	0.57	-1.43	0.3	0.61	-1.42	0.09	0.53	-1.35	0.04	0.58	NaN	NaN	NaN	NaN	NaN	NaN	NaN	NaN	NaN	NaN	NaN	NaN	-1.29	0.44	0.24	NaN	NaN	NaN	-1.34	0.09	0.25
295	1.475	-1.44	1	0.41	NaN	NaN	NaN	-1.38	0.88	0.58	-1.39	0.68	0.62	-1.38	0.54	0.57	-1.39	0.44	0.57	-1.43	0.3	0.61	-1.42	0.09	0.53	-1.35	0.04	0.58	NaN	NaN	NaN	NaN	NaN	NaN	NaN	NaN	NaN	NaN	NaN	NaN	-1.29	0.44	0.24	NaN	NaN	NaN	-1.34	0.09	0.25
296	1.48	-1.44	1	0.41	NaN	NaN	NaN	-1.38	0.88	0.58	-1.39	0.68	0.62	-1.38	0.54	0.57	-1.39	0.44	0.57	-1.43	0.3	0.61	-1.42	0.09	0.53	-1.35	0.04	0.58	NaN	NaN	NaN	NaN	NaN	NaN	NaN	NaN	NaN	NaN	NaN	NaN	-1.29	0.44	0.24	NaN	NaN	NaN	-1.34	0.09	0.25
297	1.485	-1.44	1	0.41	NaN	NaN	NaN	-1.38	0.88	0.58	-1.39	0.68	0.62	-1.38	0.54	0.57	-1.39	0.44	0.57	-1.43	0.3	0.61	-1.42	0.09	0.53	-1.35	0.04	0.58	NaN	NaN	NaN	NaN	NaN	NaN	NaN	NaN	NaN	NaN	NaN	NaN	-1.29	0.44	0.24	NaN	NaN	NaN	-1.34	0.09	0.25
298	1.49	-1.44	1	0.41	NaN	NaN	NaN	-1.38	0.88	0.58	-1.39	0.68	0.62	-1.38	0.54	0.57	-1.39	0.44	0.57	-1.43	0.3	0.61	-1.42	0.09	0.53	-1.35	0.04	0.58	NaN	NaN	NaN	NaN	NaN	NaN	NaN	NaN	NaN	NaN	NaN	NaN	-1.29	0.44	0.24	NaN	NaN	NaN	-1.34	0.09	0.25
299	1.495	-1.44	1	0.41	NaN	NaN	NaN	-1.38	0.88	0.58	-1.39	0.68	0.61	-1.38	0.54	0.57	-1.39	0.44	0.57	-1.43	0.3	0.61	-1.42	0.09	0.53	-1.35	0.04	0.58	NaN	NaN	NaN	NaN	NaN	NaN	NaN	NaN	NaN	NaN	NaN	NaN	-1.29	0.44	0.24	NaN	NaN	NaN	-1.34	0.09	0.25
300	1.5	-1.44	1	0.41	NaN	NaN	NaN	-1.38	0.88	0.58	-1.39	0.68	0.61	-1.38	0.54	0.57	-1.39	0.44	0.57	-1.43	0.3	0.61	-1.42	0.09	0.53	-1.35	0.04	0.58	NaN	NaN	NaN	NaN	NaN	NaN	NaN	NaN	NaN	NaN	NaN	NaN	-1.29	0.44	0.24	NaN	NaN	NaN	-1.34	0.09	0.25
301	1.505	-1.44	1.01	0.41	NaN	NaN	NaN	-1.38	0.88	0.58	-1.39	0.68	0.61	-1.38	0.54	0.57	-1.39	0.44	0.57	-1.43	0.3	0.61	-1.42	0.09	0.53	-1.35	0.04	0.58	NaN	NaN	NaN	NaN	NaN	NaN	NaN	NaN	NaN	NaN	NaN	NaN	-1.29	0.44	0.24	NaN	NaN	NaN	-1.34	0.09	0.25
302	1.51	-1.44	1.01	0.41	NaN	NaN	NaN	-1.38	0.88	0.58	-1.39	0.68	0.61	-1.38	0.54	0.57	-1.39	0.44	0.57	-1.43	0.3	0.61	-1.42	0.09	0.53	-1.35	0.04	0.58	NaN	NaN	NaN	NaN	NaN	NaN	NaN	NaN	NaN	NaN	NaN	NaN	-1.29	0.44	0.24	NaN	NaN	NaN	-1.34	0.09	0.25
303	1.515	-1.44	1.01	0.4	NaN	NaN	NaN	-1.38	0.88	0.58	-1.39	0.68	0.61	-1.38	0.54	0.57	-1.39	0.44	0.57	-1.43	0.3	0.61	-1.42	0.09	0.53	-1.35	0.04	0.58	NaN	NaN	NaN	NaN	NaN	NaN	NaN	NaN	NaN	NaN	NaN	NaN	-1.29	0.44	0.24	NaN	NaN	NaN	-1.34	0.09	0.25
304	1.52	-1.44	1.01	0.4	NaN	NaN	NaN	-1.38	0.88	0.58	-1.39	0.68	0.61	-1.38	0.54	0.57	-1.39	0.44	0.57	-1.43	0.3	0.61	-1.42	0.09	0.53	-1.35	0.04	0.58	NaN	NaN	NaN	NaN	NaN	NaN	NaN	NaN	NaN	NaN	NaN	NaN	-1.29	0.44	0.24	NaN	NaN	NaN	-1.34	0.09	0.25
305	1.525	-1.44	1.01	0.4	NaN	NaN	NaN	-1.38	0.88	0.58	-1.39	0.68	0.61	-1.38	0.54	0.57	-1.39	0.44	0.57	-1.43	0.3	0.61	-1.42	0.09	0.53	-1.35	0.04	0.58	NaN	NaN	NaN	NaN	NaN	NaN	NaN	NaN	NaN	NaN	NaN	NaN	-1.29	0.44	0.24	NaN	NaN	NaN	-1.34	0.09	0.25
306	1.53	-1.44	1.01	0.4	NaN	NaN	NaN	-1.38	0.88	0.58	-1.39	0.68	0.61	-1.38	0.54	0.57	-1.39	0.44	0.57	-1.43	0.3	0.61	-1.42	0.09	0.53	-1.35	0.04	0.58	NaN	NaN	NaN	NaN	NaN	NaN	NaN	NaN	NaN	NaN	NaN	NaN	-1.29	0.44	0.24	NaN	NaN	NaN	-1.34	0.09	0.25
307	1.535	-1.44	1.01	0.4	NaN	NaN	NaN	-1.38	0.88	0.58	-1.39	0.68	0.61	-1.38	0.54	0.57	-1.39	0.44	0.57	-1.43	0.3	0.61	-1.42	0.09	0.53	-1.35	0.04	0.58	NaN	NaN	NaN	NaN	NaN	NaN	NaN	NaN	NaN	NaN	NaN	NaN	-1.29	0.44	0.23	NaN	NaN	NaN	-1.34	0.09	0.25
308	1.54	-1.44	1.01	0.4	NaN	NaN	NaN	-1.38	0.88	0.58	-1.39	0.68	0.61	-1.38	0.54	0.57	-1.39	0.44	0.57	-1.43	0.3	0.61	-1.42	0.09	0.53	-1.35	0.04	0.58	NaN	NaN	NaN	NaN	NaN	NaN	NaN	NaN	NaN	NaN	NaN	NaN	-1.29	0.44	0.23	NaN	NaN	NaN	-1.34	0.09	0.25
309	1.545	-1.44	1.01	0.4	NaN	NaN	NaN	-1.38	0.88	0.58	-1.39	0.68	0.61	-1.38	0.54	0.57	-1.39	0.44	0.57	-1.43	0.3	0.61	-1.42	0.09	0.53	-1.35	0.04	0.58	NaN	NaN	NaN	NaN	NaN	NaN	NaN	NaN	NaN	NaN	NaN	NaN	-1.29	0.44	0.23	NaN	NaN	NaN	-1.34	0.09	0.25
310	1.55	-1.44	1.01	0.4	NaN	NaN	NaN	-1.38	0.88	0.58	-1.39	0.68	0.61	-1.38	0.54	0.57	-1.39	0.44	0.57	-1.43	0.3	0.61	-1.42	0.1	0.53	-1.35	0.04	0.58	NaN	NaN	NaN	NaN	NaN	NaN	NaN	NaN	NaN	NaN	NaN	NaN	-1.29	0.44	0.23	NaN	NaN	NaN	-1.34	0.09	0.25
311	1.555	-1.44	1.01	0.4	NaN	NaN	NaN	-1.38	0.88	0.58	-1.39	0.68	0.61	-1.38	0.54	0.57	-1.39	0.44	0.57	-1.43	0.3	0.61	-1.42	0.1	0.53	-1.35	0.04	0.58	NaN	NaN	NaN	NaN	NaN	NaN	NaN	NaN	NaN	NaN	NaN	NaN	-1.29	0.44	0.23	NaN	NaN	NaN	-1.34	0.09	0.25
312	1.56	-1.44	1.01	0.4	NaN	NaN	NaN	-1.38	0.88	0.58	-1.39	0.68	0.61	-1.38	0.54	0.57	-1.39	0.44	0.57	-1.43	0.3	0.61	-1.42	0.1	0.53	-1.35	0.04	0.58	NaN	NaN	NaN	NaN	NaN	NaN	NaN	NaN	NaN	NaN	NaN	NaN	-1.29	0.44	0.23	NaN	NaN	NaN	-1.34	0.09	0.25
313	1.565	-1.44	1.01	0.4	NaN	NaN	NaN	-1.38	0.88	0.58	-1.39	0.68	0.61	-1.38	0.54	0.57	-1.39	0.44	0.57	-1.43	0.3	0.61	-1.42	0.1	0.53	-1.35	0.04	0.58	NaN	NaN	NaN	NaN	NaN	NaN	NaN	NaN	NaN	NaN	NaN	NaN	-1.28	0.44	0.23	NaN	NaN	NaN	-1.34	0.09	0.25
314	1.57	-1.44	1.01	0.4	NaN	NaN	NaN	-1.38	0.88	0.58	-1.39	0.68	0.61	-1.38	0.54	0.57	-1.39	0.44	0.57	-1.43	0.3	0.61	-1.42	0.1	0.53	-1.35	0.04	0.58	NaN	NaN	NaN	NaN	NaN	NaN	NaN	NaN	NaN	NaN	NaN	NaN	-1.28	0.44	0.23	NaN	NaN	NaN	-1.34	0.09	0.25
315	1.575	-1.44	1.01	0.4	NaN	NaN	NaN	-1.38	0.88	0.58	-1.39	0.68	0.61	-1.38	0.54	0.57	-1.39	0.44	0.57	-1.43	0.3	0.61	-1.42	0.1	0.53	-1.35	0.04	0.58	NaN	NaN	NaN	NaN	NaN	NaN	NaN	NaN	NaN	NaN	NaN	NaN	-1.28	0.44	0.23	NaN	NaN	NaN	-1.34	0.09	0.25
316	1.58	-1.44	1.01	0.4	NaN	NaN	NaN	-1.38	0.88	0.58	-1.39	0.68	0.61	-1.38	0.54	0.57	-1.39	0.44	0.57	-1.43	0.3	0.61	-1.42	0.1	0.53	-1.35	0.04	0.58	NaN	NaN	NaN	NaN	NaN	NaN	NaN	NaN	NaN	NaN	NaN	NaN	-1.28	0.44	0.23	NaN	NaN	NaN	-1.34	0.09	0.25
317	1.585	-1.44	1.01	0.4	NaN	NaN	NaN	-1.38	0.88	0.58	-1.39	0.68	0.61	-1.38	0.54	0.57	-1.39	0.44	0.57	-1.43	0.3	0.61	-1.42	0.1	0.53	-1.35	0.04	0.58	NaN	NaN	NaN	NaN	NaN	NaN	NaN	NaN	NaN	NaN	NaN	NaN	-1.28	0.44	0.23	NaN	NaN	NaN	-1.34	0.09	0.25
318	1.59	-1.44	1.01	0.4	NaN	NaN	NaN	-1.38	0.88	0.58	-1.39	0.68	0.61	-1.38	0.54	0.57	-1.39	0.44	0.57	-1.43	0.3	0.61	-1.42	0.1	0.53	-1.35	0.04	0.58	NaN	NaN	NaN	NaN	NaN	NaN	NaN	NaN	NaN	NaN	NaN	NaN	-1.28	0.44	0.23	NaN	NaN	NaN	-1.34	0.09	0.25
319	1.595	-1.44	1.01	0.4	NaN	NaN	NaN	-1.38	0.88	0.58	-1.39	0.68	0.61	-1.38	0.54	0.57	-1.39	0.44	0.57	-1.43	0.3	0.61	-1.42	0.1	0.53	-1.35	0.04	0.58	NaN	NaN	NaN	NaN	NaN	NaN	NaN	NaN	NaN	NaN	NaN	NaN	-1.28	0.44	0.23	NaN	NaN	NaN	-1.34	0.09	0.25
320	1.6	-1.44	1.01	0.4	NaN	NaN	NaN	-1.38	0.88	0.58	-1.39	0.68	0.61	-1.38	0.54	0.56	-1.39	0.44	0.57	-1.43	0.3	0.61	-1.42	0.1	0.53	-1.35	0.04	0.58	NaN	NaN	NaN	NaN	NaN	NaN	NaN	NaN	NaN	NaN	NaN	NaN	-1.28	0.44	0.23	NaN	NaN	NaN	-1.34	0.09	0.25
321	1.605	-1.44	1.01	0.4	NaN	NaN	NaN	-1.38	0.88	0.58	-1.39	0.68	0.61	-1.38	0.54	0.56	-1.39	0.44	0.57	-1.43	0.3	0.61	-1.42	0.1	0.53	-1.35	0.04	0.58	NaN	NaN	NaN	NaN	NaN	NaN	NaN	NaN	NaN	NaN	NaN	NaN	-1.28	0.44	0.23	NaN	NaN	NaN	-1.34	0.09	0.25
322	1.61	-1.44	1.01	0.4	NaN	NaN	NaN	-1.38	0.88	0.58	-1.39	0.68	0.61	-1.38	0.54	0.56	-1.39	0.44	0.57	-1.43	0.3	0.61	-1.42	0.1	0.53	-1.35	0.04	0.58	NaN	NaN	NaN	NaN	NaN	NaN	NaN	NaN	NaN	NaN	NaN	NaN	-1.28	0.44	0.23	NaN	NaN	NaN	-1.34	0.09	0.25
323	1.615	-1.44	1.01	0.4	NaN	NaN	NaN	-1.38	0.88	0.57	-1.39	0.68	0.61	-1.38	0.54	0.56	-1.39	0.44	0.57	-1.43	0.3	0.61	-1.42	0.1	0.53	-1.35	0.04	0.58	NaN	NaN	NaN	NaN	NaN	NaN	NaN	NaN	NaN	NaN	NaN	NaN	-1.28	0.44	0.23	NaN	NaN	NaN	-1.34	0.09	0.25
324	1.62	-1.44	1.01	0.4	NaN	NaN	NaN	-1.38	0.88	0.57	-1.39	0.68	0.61	-1.38	0.54	0.56	-1.39	0.44	0.57	-1.43	0.3	0.61	-1.42	0.1	0.53	-1.35	0.04	0.58	NaN	NaN	NaN	NaN	NaN	NaN	NaN	NaN	NaN	NaN	NaN	NaN	-1.28	0.44	0.23	NaN	NaN	NaN	-1.34	0.09	0.25
325	1.625	-1.44	1.01	0.4	NaN	NaN	NaN	-1.38	0.88	0.57	-1.39	0.68	0.61	-1.38	0.54	0.56	-1.39	0.44	0.57	-1.43	0.3	0.61	-1.42	0.1	0.53	-1.35	0.04	0.58	NaN	NaN	NaN	NaN	NaN	NaN	NaN	NaN	NaN	NaN	NaN	NaN	-1.29	0.44	0.23	NaN	NaN	NaN	-1.34	0.09	0.25
326	1.63	-1.44	1.01	0.4	NaN	NaN	NaN	-1.38	0.88	0.57	-1.39	0.68	0.61	-1.38	0.54	0.56	-1.39	0.44	0.57	-1.43	0.3	0.61	-1.42	0.1	0.53	-1.35	0.04	0.58	NaN	NaN	NaN	NaN	NaN	NaN	NaN	NaN	NaN	NaN	NaN	NaN	-1.29	0.44	0.23	NaN	NaN	NaN	-1.34	0.09	0.25
327	1.635	-1.44	1.01	0.4	NaN	NaN	NaN	-1.38	0.88	0.57	-1.39	0.68	0.61	-1.38	0.54	0.56	-1.39	0.44	0.57	-1.43	0.3	0.61	-1.42	0.1	0.53	-1.35	0.04	0.58	NaN	NaN	NaN	NaN	NaN	NaN	NaN	NaN	NaN	NaN	NaN	NaN	-1.29	0.44	0.23	NaN	NaN	NaN	-1.34	0.09	0.25
328	1.64	-1.44	1.01	0.4	NaN	NaN	NaN	-1.38	0.88	0.57	-1.39	0.68	0.61	-1.38	0.54	0.56	-1.39	0.44	0.57	-1.43	0.3	0.61	-1.42	0.1	0.53	-1.35	0.04	0.58	NaN	NaN	NaN	NaN	NaN	NaN	NaN	NaN	NaN	NaN	NaN	NaN	-1.29	0.44	0.23	NaN	NaN	NaN	-1.34	0.09	0.25
329	1.645	-1.44	1.01	0.39	NaN	NaN	NaN	-1.38	0.88	0.57	-1.39	0.68	0.61	-1.38	0.54	0.56	-1.39	0.44	0.57	-1.43	0.3	0.61	-1.42	0.1	0.53	-1.35	0.04	0.58	NaN	NaN	NaN	NaN	NaN	NaN	NaN	NaN	NaN	NaN	NaN	NaN	-1.28	0.44	0.23	NaN	NaN	NaN	-1.34	0.09	0.25
330	1.65	-1.44	1.01	0.39	NaN	NaN	NaN	-1.38	0.88	0.57	-1.39	0.68	0.61	-1.38	0.54	0.56	-1.39	0.44	0.57	-1.43	0.3	0.61	-1.42	0.1	0.53	-1.35	0.04	0.58	NaN	NaN	NaN	NaN	NaN	NaN	NaN	NaN	NaN	NaN	NaN	NaN	-1.28	0.44	0.23	NaN	NaN	NaN	-1.34	0.09	0.25
331	1.655	-1.43	1.01	0.39	NaN	NaN	NaN	-1.38	0.88	0.57	-1.39	0.68	0.61	-1.38	0.54	0.56	-1.39	0.44	0.57	-1.43	0.3	0.61	-1.42	0.1	0.53	-1.35	0.04	0.58	NaN	NaN	NaN	NaN	NaN	NaN	NaN	NaN	NaN	NaN	NaN	NaN	-1.28	0.44	0.23	NaN	NaN	NaN	-1.34	0.09	0.25
332	1.66	-1.43	1.01	0.39	NaN	NaN	NaN	-1.38	0.88	0.57	-1.39	0.68	0.61	-1.38	0.54	0.56	-1.39	0.44	0.57	-1.43	0.3	0.61	-1.42	0.1	0.53	-1.35	0.04	0.58	NaN	NaN	NaN	NaN	NaN	NaN	NaN	NaN	NaN	NaN	NaN	NaN	-1.28	0.44	0.23	NaN	NaN	NaN	-1.34	0.09	0.25
333	1.665	-1.43	1.01	0.39	NaN	NaN	NaN	-1.38	0.88	0.57	-1.39	0.68	0.61	-1.38	0.54	0.56	-1.39	0.44	0.57	-1.43	0.3	0.61	-1.42	0.1	0.53	-1.35	0.04	0.58	NaN	NaN	NaN	NaN	NaN	NaN	NaN	NaN	NaN	NaN	NaN	NaN	-1.28	0.44	0.23	NaN	NaN	NaN	-1.34	0.09	0.25
334	1.67	-1.43	1.01	0.39	NaN	NaN	NaN	-1.38	0.88	0.57	-1.39	0.68	0.61	-1.38	0.54	0.56	-1.39	0.44	0.57	-1.43	0.3	0.61	-1.42	0.1	0.53	-1.35	0.04	0.58	NaN	NaN	NaN	NaN	NaN	NaN	NaN	NaN	NaN	NaN	NaN	NaN	-1.28	0.44	0.23	NaN	NaN	NaN	-1.34	0.09	0.25
335	1.675	-1.43	1.01	0.39	NaN	NaN	NaN	-1.38	0.88	0.57	-1.39	0.68	0.61	-1.38	0.54	0.56	-1.39	0.45	0.57	-1.43	0.3	0.61	-1.42	0.1	0.53	-1.35	0.04	0.58	NaN	NaN	NaN	NaN	NaN	NaN	NaN	NaN	NaN	NaN	NaN	NaN	-1.28	0.44	0.23	NaN	NaN	NaN	-1.34	0.09	0.25
336	1.68	-1.43	1.01	0.39	NaN	NaN	NaN	-1.37	0.88	0.57	-1.39	0.68	0.61	-1.38	0.54	0.56	-1.39	0.45	0.57	-1.43	0.3	0.61	-1.42	0.1	0.53	-1.35	0.04	0.58	NaN	NaN	NaN	NaN	NaN	NaN	NaN	NaN	NaN	NaN	NaN	NaN	-1.28	0.44	0.23	NaN	NaN	NaN	-1.34	0.09	0.25
337	1.685	-1.43	1.01	0.39	NaN	NaN	NaN	-1.37	0.88	0.57	-1.39	0.68	0.6	-1.37	0.54	0.56	-1.39	0.45	0.57	-1.43	0.3	0.61	-1.42	0.1	0.53	-1.35	0.04	0.58	NaN	NaN	NaN	NaN	NaN	NaN	NaN	NaN	NaN	NaN	NaN	NaN	-1.28	0.44	0.23	NaN	NaN	NaN	-1.34	0.09	0.25
338	1.69	-1.43	1.01	0.39	NaN	NaN	NaN	-1.37	0.88	0.57	-1.39	0.68	0.6	-1.37	0.54	0.56	-1.39	0.45	0.57	-1.43	0.3	0.61	-1.42	0.1	0.53	-1.35	0.04	0.58	NaN	NaN	NaN	NaN	NaN	NaN	NaN	NaN	NaN	NaN	NaN	NaN	-1.28	0.44	0.23	NaN	NaN	NaN	-1.34	0.09	0.25
339	1.695	-1.43	1.01	0.39	NaN	NaN	NaN	-1.37	0.88	0.57	-1.39	0.68	0.6	-1.37	0.54	0.56	-1.38	0.45	0.57	-1.43	0.3	0.61	-1.42	0.1	0.53	-1.35	0.04	0.58	NaN	NaN	NaN	NaN	NaN	NaN	NaN	NaN	NaN	NaN	NaN	NaN	-1.28	0.44	0.23	NaN	NaN	NaN	-1.34	0.09	0.25
340	1.7	-1.43	1.01	0.39	NaN	NaN	NaN	-1.37	0.88	0.57	-1.39	0.68	0.6	-1.37	0.54	0.56	-1.38	0.45	0.57	-1.43	0.3	0.61	-1.42	0.1	0.53	-1.35	0.04	0.58	NaN	NaN	NaN	NaN	NaN	NaN	NaN	NaN	NaN	NaN	NaN	NaN	-1.28	0.44	0.23	NaN	NaN	NaN	-1.34	0.09	0.25
341	1.705	-1.43	1.01	0.39	NaN	NaN	NaN	-1.37	0.88	0.57	-1.39	0.68	0.6	-1.37	0.54	0.56	-1.38	0.45	0.57	-1.43	0.3	0.61	-1.42	0.1	0.53	-1.35	0.04	0.58	NaN	NaN	NaN	NaN	NaN	NaN	NaN	NaN	NaN	NaN	NaN	NaN	-1.28	0.44	0.23	NaN	NaN	NaN	-1.34	0.09	0.25
342	1.71	-1.43	1.01	0.39	NaN	NaN	NaN	-1.37	0.88	0.57	-1.39	0.68	0.6	-1.37	0.54	0.56	-1.38	0.45	0.57	-1.43	0.3	0.61	-1.42	0.1	0.53	-1.35	0.04	0.58	NaN	NaN	NaN	NaN	NaN	NaN	NaN	NaN	NaN	NaN	NaN	NaN	-1.28	0.44	0.23	NaN	NaN	NaN	-1.34	0.09	0.25
343	1.715	-1.43	1.01	0.39	NaN	NaN	NaN	-1.37	0.88	0.57	-1.39	0.68	0.6	-1.37	0.54	0.56	-1.38	0.45	0.57	-1.43	0.3	0.61	-1.42	0.1	0.53	-1.35	0.04	0.58	NaN	NaN	NaN	NaN	NaN	NaN	NaN	NaN	NaN	NaN	NaN	NaN	-1.28	0.44	0.23	NaN	NaN	NaN	-1.34	0.09	0.25
344	1.72	-1.43	1.01	0.39	NaN	NaN	NaN	-1.37	0.88	0.57	-1.39	0.68	0.6	-1.37	0.54	0.56	-1.38	0.45	0.57	-1.43	0.3	0.61	-1.42	0.1	0.53	-1.35	0.04	0.58	NaN	NaN	NaN	NaN	NaN	NaN	NaN	NaN	NaN	NaN	NaN	NaN	-1.28	0.44	0.23	NaN	NaN	NaN	-1.34	0.09	0.25
345	1.725	-1.43	1.01	0.39	NaN	NaN	NaN	-1.37	0.88	0.57	-1.39	0.68	0.6	-1.37	0.54	0.56	-1.38	0.45	0.57	-1.43	0.3	0.61	-1.42	0.1	0.53	-1.35	0.04	0.58	NaN	NaN	NaN	NaN	NaN	NaN	NaN	NaN	NaN	NaN	NaN	NaN	-1.28	0.44	0.23	NaN	NaN	NaN	-1.34	0.09	0.25
346	1.73	-1.43	1.01	0.39	NaN	NaN	NaN	-1.37	0.88	0.57	-1.39	0.68	0.6	-1.37	0.54	0.56	-1.38	0.45	0.57	-1.43	0.3	0.61	-1.42	0.1	0.53	-1.35	0.04	0.58	NaN	NaN	NaN	NaN	NaN	NaN	NaN	NaN	NaN	NaN	NaN	NaN	-1.28	0.44	0.23	NaN	NaN	NaN	-1.34	0.09	0.25
347	1.735	-1.43	1.01	0.39	NaN	NaN	NaN	-1.37	0.88	0.57	-1.38	0.68	0.6	-1.37	0.54	0.56	-1.38	0.45	0.57	-1.42	0.3	0.61	-1.42	0.1	0.53	-1.35	0.04	0.58	NaN	NaN	NaN	NaN	NaN	NaN	NaN	NaN	NaN	NaN	NaN	NaN	-1.28	0.44	0.23	NaN	NaN	NaN	-1.34	0.09	0.25
348	1.74	-1.43	1.01	0.39	NaN	NaN	NaN	-1.37	0.88	0.57	-1.38	0.68	0.6	-1.37	0.54	0.56	-1.38	0.45	0.57	-1.42	0.3	0.61	-1.42	0.1	0.53	-1.35	0.04	0.58	NaN	NaN	NaN	NaN	NaN	NaN	NaN	NaN	NaN	NaN	NaN	NaN	-1.28	0.44	0.23	NaN	NaN	NaN	-1.34	0.09	0.25
349	1.745	-1.43	1.01	0.39	NaN	NaN	NaN	-1.37	0.88	0.57	-1.38	0.68	0.6	-1.37	0.54	0.56	-1.38	0.44	0.57	-1.42	0.3	0.61	-1.42	0.1	0.53	-1.35	0.04	0.58	NaN	NaN	NaN	NaN	NaN	NaN	NaN	NaN	NaN	NaN	NaN	NaN	-1.28	0.44	0.23	NaN	NaN	NaN	-1.34	0.09	0.25
350	1.75	-1.43	1.01	0.39	NaN	NaN	NaN	-1.37	0.88	0.57	-1.38	0.68	0.6	-1.37	0.54	0.56	-1.38	0.44	0.57	-1.42	0.3	0.61	-1.42	0.1	0.53	-1.35	0.04	0.58	NaN	NaN	NaN	NaN	NaN	NaN	NaN	NaN	NaN	NaN	NaN	NaN	-1.28	0.44	0.23	NaN	NaN	NaN	-1.34	0.09	0.25
351	1.755	-1.43	1.01	0.39	NaN	NaN	NaN	-1.37	0.88	0.57	-1.38	0.68	0.6	-1.36	0.54	0.56	-1.38	0.44	0.57	-1.42	0.3	0.61	-1.42	0.1	0.53	-1.35	0.04	0.58	NaN	NaN	NaN	-1.33	0.89	0.2	NaN	NaN	NaN	NaN	NaN	NaN	-1.28	0.44	0.23	NaN	NaN	NaN	-1.34	0.09	0.25
352	1.76	-1.43	1.01	0.39	NaN	NaN	NaN	-1.37	0.88	0.57	-1.38	0.68	0.6	-1.36	0.54	0.56	-1.37	0.44	0.57	-1.42	0.3	0.61	-1.42	0.1	0.53	-1.35	0.04	0.58	NaN	NaN	NaN	-1.33	0.89	0.2	NaN	NaN	NaN	NaN	NaN	NaN	-1.28	0.44	0.23	NaN	NaN	NaN	-1.34	0.09	0.25
353	1.765	-1.43	1.01	0.39	NaN	NaN	NaN	-1.37	0.88	0.57	-1.38	0.68	0.6	-1.36	0.54	0.56	-1.37	0.44	0.57	-1.42	0.3	0.61	-1.42	0.1	0.53	-1.35	0.04	0.59	NaN	NaN	NaN	-1.33	0.89	0.2	NaN	NaN	NaN	NaN	NaN	NaN	-1.28	0.44	0.23	NaN	NaN	NaN	-1.34	0.09	0.25
354	1.77	-1.43	1.01	0.39	NaN	NaN	NaN	-1.37	0.88	0.57	-1.38	0.68	0.6	-1.36	0.54	0.56	-1.37	0.44	0.57	-1.42	0.3	0.61	-1.42	0.1	0.53	-1.35	0.04	0.59	NaN	NaN	NaN	-1.33	0.89	0.2	NaN	NaN	NaN	NaN	NaN	NaN	-1.28	0.44	0.23	NaN	NaN	NaN	-1.34	0.09	0.25
355	1.775	-1.43	1.01	0.39	NaN	NaN	NaN	-1.37	0.88	0.57	-1.38	0.68	0.6	-1.36	0.54	0.56	-1.37	0.45	0.57	-1.42	0.3	0.61	-1.42	0.1	0.53	-1.35	0.04	0.59	NaN	NaN	NaN	-1.33	0.88	0.2	NaN	NaN	NaN	NaN	NaN	NaN	-1.29	0.44	0.23	NaN	NaN	NaN	-1.34	0.09	0.25
356	1.78	-1.43	1.01	0.38	NaN	NaN	NaN	-1.37	0.88	0.56	-1.38	0.68	0.6	-1.36	0.54	0.56	-1.37	0.45	0.57	-1.42	0.3	0.61	-1.42	0.1	0.53	-1.35	0.04	0.59	NaN	NaN	NaN	-1.33	0.88	0.2	NaN	NaN	NaN	NaN	NaN	NaN	-1.29	0.44	0.23	NaN	NaN	NaN	-1.34	0.09	0.25
357	1.785	-1.43	1.01	0.38	NaN	NaN	NaN	-1.37	0.88	0.56	-1.38	0.68	0.6	-1.36	0.54	0.56	-1.37	0.45	0.57	-1.42	0.3	0.61	-1.42	0.1	0.53	-1.35	0.04	0.59	NaN	NaN	NaN	-1.33	0.88	0.2	NaN	NaN	NaN	NaN	NaN	NaN	-1.29	0.44	0.23	NaN	NaN	NaN	-1.34	0.09	0.25
358	1.79	-1.43	1.01	0.38	NaN	NaN	NaN	-1.37	0.88	0.56	-1.38	0.68	0.6	-1.36	0.54	0.56	-1.37	0.45	0.57	-1.42	0.3	0.61	-1.42	0.1	0.53	-1.35	0.04	0.59	NaN	NaN	NaN	-1.33	0.88	0.19	NaN	NaN	NaN	NaN	NaN	NaN	-1.29	0.44	0.23	NaN	NaN	NaN	-1.34	0.09	0.25
359	1.795	-1.43	1.01	0.38	NaN	NaN	NaN	-1.37	0.88	0.56	-1.37	0.68	0.6	-1.35	0.54	0.56	-1.37	0.45	0.57	-1.42	0.3	0.61	-1.42	0.1	0.53	-1.35	0.04	0.59	NaN	NaN	NaN	-1.33	0.88	0.19	NaN	NaN	NaN	NaN	NaN	NaN	-1.29	0.44	0.22	NaN	NaN	NaN	-1.34	0.09	0.25
360	1.8	-1.43	1.01	0.38	NaN	NaN	NaN	-1.37	0.88	0.56	-1.37	0.68	0.6	-1.35	0.54	0.56	-1.36	0.45	0.57	-1.41	0.3	0.61	-1.42	0.1	0.53	-1.35	0.04	0.59	NaN	NaN	NaN	-1.33	0.88	0.19	NaN	NaN	NaN	NaN	NaN	NaN	-1.29	0.44	0.22	NaN	NaN	NaN	-1.34	0.09	0.25
361	1.805	-1.43	1.01	0.38	NaN	NaN	NaN	-1.37	0.88	0.56	-1.37	0.68	0.6	-1.35	0.54	0.56	-1.36	0.44	0.57	-1.41	0.3	0.61	-1.42	0.1	0.53	-1.35	0.04	0.59	NaN	NaN	NaN	-1.33	0.88	0.19	NaN	NaN	NaN	NaN	NaN	NaN	-1.29	0.44	0.22	NaN	NaN	NaN	-1.34	0.09	0.25
362	1.81	-1.43	1.01	0.38	NaN	NaN	NaN	-1.37	0.88	0.56	-1.37	0.68	0.6	-1.35	0.54	0.56	-1.36	0.44	0.57	-1.41	0.3	0.61	-1.42	0.1	0.53	-1.35	0.04	0.59	NaN	NaN	NaN	-1.33	0.88	0.19	NaN	NaN	NaN	NaN	NaN	NaN	-1.29	0.44	0.22	NaN	NaN	NaN	-1.34	0.09	0.25
363	1.815	-1.43	1.01	0.38	NaN	NaN	NaN	-1.37	0.88	0.56	-1.37	0.68	0.6	-1.35	0.54	0.56	-1.36	0.44	0.57	-1.41	0.3	0.61	-1.42	0.1	0.53	-1.35	0.04	0.59	NaN	NaN	NaN	-1.33	0.88	0.19	NaN	NaN	NaN	NaN	NaN	NaN	-1.29	0.44	0.22	NaN	NaN	NaN	-1.34	0.09	0.25
364	1.82	-1.43	1.01	0.38	NaN	NaN	NaN	-1.37	0.88	0.56	-1.37	0.68	0.6	-1.34	0.54	0.56	-1.36	0.45	0.57	-1.41	0.31	0.61	-1.42	0.1	0.53	-1.35	0.04	0.59	NaN	NaN	NaN	-1.32	0.88	0.19	NaN	NaN	NaN	NaN	NaN	NaN	-1.29	0.44	0.22	NaN	NaN	NaN	-1.34	0.09	0.25
365	1.825	-1.43	1.01	0.38	NaN	NaN	NaN	-1.37	0.88	0.56	-1.37	0.68	0.6	-1.34	0.54	0.56	-1.35	0.45	0.57	-1.41	0.31	0.61	-1.42	0.1	0.53	-1.35	0.04	0.59	NaN	NaN	NaN	-1.32	0.88	0.19	NaN	NaN	NaN	NaN	NaN	NaN	-1.29	0.44	0.22	NaN	NaN	NaN	-1.34	0.09	0.25
366	1.83	-1.43	1.01	0.38	NaN	NaN	NaN	-1.37	0.88	0.56	-1.37	0.68	0.6	-1.34	0.54	0.56	-1.35	0.45	0.57	-1.41	0.31	0.61	-1.42	0.1	0.54	-1.35	0.04	0.59	NaN	NaN	NaN	-1.32	0.88	0.19	NaN	NaN	NaN	NaN	NaN	NaN	-1.29	0.44	0.22	NaN	NaN	NaN	-1.34	0.09	0.25
367	1.835	-1.43	1.01	0.38	NaN	NaN	NaN	-1.37	0.88	0.56	-1.37	0.68	0.6	-1.34	0.54	0.56	-1.35	0.45	0.57	-1.4	0.31	0.61	-1.42	0.11	0.54	-1.35	0.04	0.59	NaN	NaN	NaN	-1.32	0.88	0.19	NaN	NaN	NaN	NaN	NaN	NaN	NaN	NaN	NaN	NaN	NaN	NaN	-1.34	0.09	0.25
368	1.84	-1.43	1.01	0.38	NaN	NaN	NaN	-1.37	0.88	0.56	-1.37	0.68	0.6	-1.34	0.54	0.56	-1.35	0.45	0.57	-1.4	0.31	0.62	-1.42	0.11	0.54	-1.35	0.04	0.59	NaN	NaN	NaN	-1.32	0.88	0.19	NaN	NaN	NaN	NaN	NaN	NaN	-1.29	0.44	0.22	NaN	NaN	NaN	-1.34	0.09	0.25
369	1.845	-1.43	1.01	0.38	NaN	NaN	NaN	-1.37	0.88	0.56	-1.36	0.68	0.6	-1.34	0.54	0.57	-1.35	0.45	0.57	-1.4	0.31	0.62	-1.42	0.11	0.54	-1.35	0.04	0.59	NaN	NaN	NaN	-1.32	0.88	0.19	NaN	NaN	NaN	NaN	NaN	NaN	-1.29	0.44	0.22	NaN	NaN	NaN	-1.34	0.09	0.25
370	1.85	-1.43	1.01	0.37	NaN	NaN	NaN	-1.37	0.88	0.56	-1.36	0.68	0.6	-1.33	0.54	0.57	-1.34	0.45	0.57	-1.4	0.31	0.62	-1.42	0.11	0.54	-1.35	0.04	0.59	NaN	NaN	NaN	-1.32	0.88	0.19	NaN	NaN	NaN	NaN	NaN	NaN	-1.29	0.44	0.22	NaN	NaN	NaN	-1.34	0.09	0.25
371	1.855	-1.43	1.01	0.37	NaN	NaN	NaN	-1.37	0.88	0.56	-1.36	0.68	0.6	-1.33	0.54	0.57	-1.34	0.45	0.57	-1.4	0.31	0.62	-1.42	0.11	0.54	-1.35	0.04	0.59	NaN	NaN	NaN	-1.32	0.88	0.19	NaN	NaN	NaN	NaN	NaN	NaN	-1.29	0.44	0.22	NaN	NaN	NaN	-1.34	0.09	0.25
372	1.86	-1.43	1.01	0.37	NaN	NaN	NaN	-1.37	0.88	0.56	-1.36	0.68	0.6	-1.33	0.54	0.57	-1.34	0.45	0.58	-1.4	0.31	0.62	-1.42	0.11	0.54	-1.35	0.04	0.59	NaN	NaN	NaN	-1.32	0.88	0.19	NaN	NaN	NaN	NaN	NaN	NaN	-1.29	0.44	0.22	NaN	NaN	NaN	-1.34	0.09	0.25
373	1.865	-1.43	1.01	0.37	NaN	NaN	NaN	-1.37	0.88	0.56	-1.36	0.68	0.6	-1.33	0.54	0.57	-1.34	0.45	0.58	-1.39	0.31	0.62	-1.42	0.11	0.54	-1.35	0.04	0.59	NaN	NaN	NaN	-1.32	0.88	0.19	NaN	NaN	NaN	NaN	NaN	NaN	-1.29	0.44	0.22	-1.35	0.28	0.19	-1.34	0.09	0.25
374	1.87	-1.43	1.01	0.37	NaN	NaN	NaN	-1.37	0.88	0.56	-1.36	0.68	0.6	-1.32	0.54	0.57	-1.33	0.45	0.58	-1.39	0.31	0.62	-1.42	0.11	0.54	-1.35	0.04	0.59	NaN	NaN	NaN	-1.32	0.88	0.19	NaN	NaN	NaN	NaN	NaN	NaN	-1.29	0.44	0.22	-1.35	0.28	0.18	-1.34	0.09	0.25
375	1.875	-1.43	1.01	0.37	NaN	NaN	NaN	-1.37	0.88	0.56	-1.36	0.68	0.6	-1.32	0.54	0.57	-1.33	0.45	0.58	-1.39	0.31	0.62	-1.42	0.11	0.54	-1.35	0.04	0.59	NaN	NaN	NaN	-1.32	0.88	0.19	NaN	NaN	NaN	NaN	NaN	NaN	-1.29	0.44	0.22	-1.35	0.28	0.18	NaN	NaN	NaN
376	1.88	-1.43	1.01	0.37	NaN	NaN	NaN	-1.37	0.88	0.56	-1.36	0.68	0.6	-1.32	0.54	0.57	-1.33	0.45	0.58	-1.39	0.31	0.62	-1.41	0.12	0.54	-1.35	0.04	0.59	NaN	NaN	NaN	-1.32	0.88	0.19	NaN	NaN	NaN	NaN	NaN	NaN	-1.29	0.44	0.22	-1.35	0.28	0.18	NaN	NaN	NaN
377	1.885	-1.43	1.01	0.37	NaN	NaN	NaN	-1.37	0.88	0.55	-1.35	0.68	0.61	-1.32	0.54	0.57	-1.32	0.45	0.58	-1.39	0.31	0.62	-1.41	0.12	0.54	-1.35	0.04	0.59	NaN	NaN	NaN	-1.32	0.88	0.19	NaN	NaN	NaN	NaN	NaN	NaN	-1.29	0.44	0.22	-1.35	0.28	0.18	NaN	NaN	NaN
378	1.89	-1.43	1.01	0.37	NaN	NaN	NaN	-1.37	0.88	0.55	-1.35	0.68	0.61	-1.31	0.54	0.57	-1.32	0.45	0.58	-1.38	0.32	0.62	-1.41	0.12	0.54	-1.35	0.04	0.59	NaN	NaN	NaN	-1.32	0.88	0.19	NaN	NaN	NaN	NaN	NaN	NaN	-1.29	0.44	0.22	-1.35	0.28	0.18	NaN	NaN	NaN
379	1.895	-1.43	1.01	0.37	NaN	NaN	NaN	-1.37	0.88	0.55	-1.35	0.68	0.61	-1.31	0.54	0.58	-1.32	0.45	0.59	-1.38	0.32	0.63	-1.41	0.12	0.54	-1.35	0.04	0.59	NaN	NaN	NaN	-1.32	0.88	0.18	NaN	NaN	NaN	NaN	NaN	NaN	-1.29	0.44	0.22	-1.35	0.28	0.18	NaN	NaN	NaN
380	1.9	-1.43	1.01	0.37	NaN	NaN	NaN	-1.37	0.88	0.55	-1.35	0.68	0.61	-1.31	0.54	0.58	-1.32	0.45	0.59	-1.38	0.32	0.63	-1.41	0.12	0.54	-1.35	0.04	0.59	NaN	NaN	NaN	-1.32	0.88	0.18	NaN	NaN	NaN	NaN	NaN	NaN	-1.29	0.44	0.22	-1.35	0.28	0.18	-1.29	0.11	0.23
381	1.905	-1.43	1.01	0.36	NaN	NaN	NaN	-1.37	0.88	0.55	-1.35	0.68	0.61	-1.31	0.54	0.58	-1.31	0.46	0.59	-1.38	0.32	0.63	-1.41	0.12	0.55	-1.34	0.04	0.59	NaN	NaN	NaN	-1.32	0.88	0.18	NaN	NaN	NaN	NaN	NaN	NaN	-1.29	0.44	0.22	-1.35	0.28	0.18	-1.29	0.11	0.23
382	1.91	-1.43	1.01	0.36	NaN	NaN	NaN	-1.37	0.88	0.55	-1.35	0.68	0.61	-1.3	0.54	0.58	-1.31	0.46	0.59	-1.37	0.32	0.63	-1.41	0.12	0.55	-1.34	0.04	0.59	NaN	NaN	NaN	-1.32	0.88	0.18	NaN	NaN	NaN	NaN	NaN	NaN	-1.29	0.44	0.22	-1.35	0.28	0.18	-1.29	0.11	0.23
383	1.915	-1.43	1.01	0.36	NaN	NaN	NaN	-1.37	0.88	0.55	-1.35	0.68	0.61	-1.3	0.54	0.58	-1.31	0.45	0.59	-1.37	0.32	0.63	-1.41	0.12	0.55	-1.34	0.05	0.59	NaN	NaN	NaN	-1.32	0.88	0.18	NaN	NaN	NaN	NaN	NaN	NaN	NaN	NaN	NaN	-1.35	0.27	0.18	-1.29	0.11	0.23
384	1.92	-1.43	1.01	0.36	NaN	NaN	NaN	-1.37	0.88	0.55	-1.35	0.68	0.61	-1.3	0.54	0.58	-1.3	0.46	0.59	-1.37	0.32	0.63	-1.41	0.13	0.55	-1.34	0.05	0.59	NaN	NaN	NaN	-1.32	0.88	0.18	NaN	NaN	NaN	NaN	NaN	NaN	-1.29	0.44	0.21	-1.36	0.27	0.18	-1.29	0.11	0.23
385	1.925	-1.43	1.01	0.36	NaN	NaN	NaN	-1.37	0.88	0.55	-1.35	0.68	0.61	-1.3	0.54	0.58	-1.3	0.46	0.59	-1.37	0.32	0.63	-1.41	0.13	0.55	-1.34	0.05	0.59	NaN	NaN	NaN	-1.32	0.88	0.18	NaN	NaN	NaN	NaN	NaN	NaN	-1.3	0.44	0.21	-1.36	0.27	0.18	-1.29	0.11	0.23
386	1.93	-1.42	1.01	0.36	NaN	NaN	NaN	-1.37	0.88	0.55	-1.35	0.68	0.61	-1.29	0.54	0.58	-1.3	0.46	0.59	-1.36	0.32	0.64	-1.41	0.13	0.55	-1.34	0.05	0.59	NaN	NaN	NaN	-1.32	0.88	0.18	NaN	NaN	NaN	NaN	NaN	NaN	-1.3	0.44	0.21	-1.36	0.27	0.18	-1.29	0.11	0.23
387	1.935	-1.42	1.01	0.36	NaN	NaN	NaN	-1.37	0.88	0.55	-1.35	0.68	0.61	-1.29	0.55	0.58	-1.3	0.46	0.6	-1.36	0.32	0.64	-1.4	0.13	0.55	-1.34	0.05	0.59	NaN	NaN	NaN	-1.31	0.88	0.18	NaN	NaN	NaN	NaN	NaN	NaN	-1.3	0.44	0.21	-1.36	0.27	0.18	-1.29	0.11	0.23
388	1.94	-1.42	1.01	0.36	NaN	NaN	NaN	-1.37	0.88	0.55	-1.34	0.68	0.61	-1.29	0.55	0.58	-1.29	0.46	0.6	-1.36	0.32	0.64	-1.4	0.13	0.55	-1.34	0.05	0.59	NaN	NaN	NaN	-1.31	0.88	0.18	NaN	NaN	NaN	NaN	NaN	NaN	-1.3	0.44	0.21	-1.35	0.27	0.18	-1.29	0.11	0.23
389	1.945	-1.42	1.01	0.36	NaN	NaN	NaN	-1.37	0.88	0.55	-1.34	0.68	0.61	-1.29	0.55	0.59	-1.29	0.46	0.6	-1.36	0.32	0.64	-1.4	0.13	0.56	-1.34	0.05	0.59	NaN	NaN	NaN	-1.31	0.88	0.18	NaN	NaN	NaN	NaN	NaN	NaN	-1.3	0.44	0.21	-1.36	0.27	0.18	-1.29	0.11	0.23
390	1.95	-1.42	1.01	0.36	NaN	NaN	NaN	-1.37	0.88	0.55	-1.34	0.68	0.61	-1.29	0.55	0.59	-1.29	0.46	0.6	-1.35	0.32	0.64	-1.4	0.13	0.56	-1.34	0.05	0.59	NaN	NaN	NaN	-1.31	0.88	0.18	NaN	NaN	NaN	NaN	NaN	NaN	-1.3	0.44	0.21	-1.36	0.27	0.18	-1.29	0.11	0.23
391	1.955	-1.42	1.01	0.36	NaN	NaN	NaN	-1.37	0.88	0.55	-1.34	0.68	0.61	-1.28	0.55	0.59	-1.29	0.46	0.6	-1.35	0.32	0.64	-1.4	0.13	0.56	-1.34	0.05	0.59	NaN	NaN	NaN	-1.31	0.88	0.18	NaN	NaN	NaN	NaN	NaN	NaN	NaN	NaN	NaN	-1.36	0.27	0.18	-1.29	0.11	0.23
392	1.96	-1.42	1.01	0.36	NaN	NaN	NaN	-1.37	0.88	0.55	-1.34	0.68	0.61	-1.28	0.55	0.59	-1.28	0.46	0.6	-1.35	0.33	0.64	-1.4	0.13	0.56	-1.34	0.05	0.6	NaN	NaN	NaN	-1.31	0.88	0.18	NaN	NaN	NaN	NaN	NaN	NaN	-1.3	0.44	0.21	-1.36	0.27	0.18	-1.29	0.11	0.23
393	1.965	-1.42	1.01	0.35	NaN	NaN	NaN	-1.38	0.88	0.55	-1.34	0.68	0.61	-1.28	0.55	0.59	-1.28	0.46	0.6	-1.35	0.33	0.64	-1.4	0.14	0.56	-1.34	0.05	0.6	NaN	NaN	NaN	-1.31	0.88	0.18	NaN	NaN	NaN	NaN	NaN	NaN	-1.3	0.44	0.21	-1.36	0.27	0.18	-1.3	0.1	0.23
394	1.97	-1.42	1.01	0.35	NaN	NaN	NaN	-1.38	0.88	0.54	-1.34	0.68	0.61	-1.28	0.55	0.59	-1.28	0.46	0.6	-1.34	0.33	0.65	-1.4	0.14	0.56	-1.34	0.05	0.6	NaN	NaN	NaN	-1.31	0.88	0.18	NaN	NaN	NaN	NaN	NaN	NaN	-1.3	0.44	0.21	-1.36	0.27	0.18	-1.33	0.09	0.24
395	1.975	-1.42	1.01	0.35	NaN	NaN	NaN	-1.38	0.88	0.54	-1.34	0.68	0.61	-1.28	0.55	0.59	-1.28	0.46	0.6	-1.34	0.33	0.65	-1.4	0.14	0.56	-1.33	0.05	0.6	NaN	NaN	NaN	-1.31	0.88	0.17	NaN	NaN	NaN	NaN	NaN	NaN	-1.3	0.44	0.21	-1.36	0.27	0.18	-1.34	0.09	0.25
396	1.98	-1.42	1.01	0.35	NaN	NaN	NaN	-1.38	0.88	0.54	-1.34	0.68	0.61	-1.27	0.55	0.59	-1.27	0.46	0.6	-1.34	0.33	0.65	-1.39	0.14	0.56	-1.33	0.05	0.6	NaN	NaN	NaN	-1.31	0.88	0.17	NaN	NaN	NaN	NaN	NaN	NaN	-1.3	0.44	0.21	-1.36	0.27	0.18	-1.34	0.09	0.25
397	1.985	-1.42	1.01	0.35	NaN	NaN	NaN	-1.38	0.87	0.54	-1.34	0.68	0.61	-1.27	0.55	0.59	-1.27	0.46	0.6	-1.34	0.33	0.65	-1.39	0.14	0.57	-1.33	0.05	0.6	NaN	NaN	NaN	-1.31	0.88	0.17	NaN	NaN	NaN	NaN	NaN	NaN	-1.3	0.44	0.21	-1.36	0.27	0.18	-1.34	0.09	0.25
398	1.99	-1.42	1.01	0.35	NaN	NaN	NaN	-1.38	0.87	0.54	-1.34	0.68	0.61	-1.27	0.55	0.59	-1.27	0.46	0.6	-1.34	0.33	0.65	-1.39	0.14	0.57	-1.33	0.05	0.6	NaN	NaN	NaN	-1.31	0.88	0.17	NaN	NaN	NaN	NaN	NaN	NaN	-1.3	0.44	0.2	-1.36	0.27	0.17	-1.34	0.09	0.25
399	1.995	-1.42	1	0.35	NaN	NaN	NaN	-1.38	0.87	0.54	-1.34	0.68	0.61	-1.27	0.55	0.59	-1.27	0.46	0.6	-1.34	0.33	0.65	-1.39	0.14	0.57	-1.33	0.05	0.6	NaN	NaN	NaN	-1.31	0.88	0.17	NaN	NaN	NaN	NaN	NaN	NaN	-1.3	0.44	0.2	-1.36	0.27	0.17	-1.34	0.09	0.25
400	2	-1.42	1	0.35	NaN	NaN	NaN	-1.38	0.87	0.54	-1.33	0.68	0.61	-1.27	0.55	0.59	-1.27	0.46	0.6	-1.33	0.33	0.65	-1.39	0.14	0.57	-1.32	0.05	0.6	NaN	NaN	NaN	-1.31	0.88	0.17	NaN	NaN	NaN	NaN	NaN	NaN	-1.3	0.44	0.2	-1.36	0.27	0.17	-1.34	0.09	0.25
401	2.005	-1.42	1	0.35	NaN	NaN	NaN	-1.38	0.87	0.54	-1.33	0.68	0.61	-1.27	0.55	0.59	-1.27	0.46	0.61	-1.33	0.33	0.65	-1.38	0.14	0.57	-1.32	0.05	0.6	NaN	NaN	NaN	-1.31	0.88	0.17	NaN	NaN	NaN	NaN	NaN	NaN	-1.3	0.44	0.2	-1.36	0.27	0.17	-1.34	0.09	0.25
402	2.01	-1.42	1	0.35	NaN	NaN	NaN	-1.38	0.87	0.54	-1.33	0.68	0.61	-1.27	0.55	0.59	-1.27	0.46	0.61	-1.33	0.33	0.65	-1.38	0.14	0.57	-1.32	0.05	0.61	NaN	NaN	NaN	-1.31	0.88	0.17	NaN	NaN	NaN	NaN	NaN	NaN	-1.3	0.44	0.2	-1.36	0.27	0.17	-1.34	0.09	0.25
403	2.015	-1.42	1	0.35	NaN	NaN	NaN	-1.38	0.87	0.54	-1.33	0.68	0.61	-1.27	0.55	0.59	-1.26	0.47	0.61	-1.33	0.33	0.65	-1.38	0.14	0.57	-1.31	0.05	0.61	NaN	NaN	NaN	-1.31	0.88	0.17	NaN	NaN	NaN	NaN	NaN	NaN	-1.3	0.44	0.2	-1.36	0.27	0.17	-1.34	0.09	0.25
404	2.02	-1.42	1	0.35	NaN	NaN	NaN	-1.38	0.87	0.54	-1.33	0.68	0.61	-1.26	0.55	0.59	-1.26	0.47	0.61	-1.33	0.33	0.65	-1.38	0.14	0.57	-1.31	0.05	0.61	NaN	NaN	NaN	-1.31	0.88	0.17	NaN	NaN	NaN	NaN	NaN	NaN	-1.3	0.44	0.2	-1.36	0.27	0.17	-1.33	0.09	0.24
405	2.025	-1.42	1	0.35	NaN	NaN	NaN	-1.38	0.87	0.54	-1.33	0.68	0.61	-1.26	0.55	0.59	-1.26	0.47	0.61	-1.32	0.33	0.65	-1.37	0.14	0.58	-1.3	0.05	0.61	NaN	NaN	NaN	-1.31	0.88	0.17	NaN	NaN	NaN	NaN	NaN	NaN	-1.3	0.44	0.2	-1.36	0.27	0.17	-1.3	0.11	0.23
406	2.03	-1.42	1	0.35	NaN	NaN	NaN	-1.38	0.87	0.54	-1.33	0.69	0.61	-1.26	0.55	0.59	-1.26	0.47	0.61	-1.32	0.33	0.65	-1.37	0.13	0.58	-1.3	0.05	0.61	NaN	NaN	NaN	-1.31	0.88	0.17	NaN	NaN	NaN	NaN	NaN	NaN	-1.3	0.44	0.2	-1.36	0.27	0.17	-1.29	0.11	0.23
407	2.035	-1.42	1	0.35	NaN	NaN	NaN	-1.38	0.87	0.54	-1.33	0.69	0.61	-1.26	0.55	0.59	-1.26	0.47	0.61	-1.32	0.33	0.65	-1.37	0.13	0.58	-1.29	0.05	0.61	NaN	NaN	NaN	-1.31	0.88	0.17	NaN	NaN	NaN	NaN	NaN	NaN	-1.3	0.44	0.2	-1.36	0.27	0.17	-1.3	0.1	0.23
408	2.04	-1.42	1	0.35	NaN	NaN	NaN	-1.38	0.87	0.54	-1.33	0.69	0.61	-1.26	0.55	0.59	-1.26	0.47	0.61	-1.32	0.33	0.66	-1.36	0.13	0.58	-1.29	0.05	0.61	NaN	NaN	NaN	-1.31	0.88	0.17	NaN	NaN	NaN	NaN	NaN	NaN	-1.3	0.44	0.2	-1.36	0.27	0.17	-1.33	0.09	0.24
409	2.045	-1.42	1	0.35	NaN	NaN	NaN	-1.38	0.87	0.54	-1.33	0.69	0.61	-1.26	0.55	0.59	-1.26	0.46	0.61	-1.31	0.33	0.66	-1.36	0.13	0.58	-1.29	0.05	0.61	NaN	NaN	NaN	-1.31	0.88	0.17	NaN	NaN	NaN	NaN	NaN	NaN	-1.3	0.44	0.2	-1.36	0.27	0.17	-1.34	0.09	0.24
410	2.05	-1.42	1	0.35	NaN	NaN	NaN	-1.38	0.87	0.54	-1.33	0.69	0.6	-1.26	0.55	0.59	-1.26	0.46	0.6	-1.31	0.33	0.65	-1.35	0.13	0.58	-1.28	0.05	0.62	NaN	NaN	NaN	-1.31	0.88	0.17	NaN	NaN	NaN	NaN	NaN	NaN	-1.3	0.44	0.2	-1.36	0.27	0.17	-1.33	0.09	0.24
411	2.055	-1.42	1	0.35	NaN	NaN	NaN	-1.37	0.87	0.54	-1.33	0.69	0.6	-1.26	0.55	0.59	-1.25	0.46	0.6	-1.31	0.33	0.66	-1.35	0.13	0.58	-1.28	0.05	0.62	NaN	NaN	NaN	-1.31	0.88	0.17	NaN	NaN	NaN	NaN	NaN	NaN	-1.3	0.44	0.2	-1.36	0.27	0.17	-1.3	0.11	0.23
412	2.06	-1.42	1	0.35	NaN	NaN	NaN	-1.37	0.87	0.54	-1.33	0.69	0.6	-1.26	0.55	0.59	-1.25	0.46	0.6	-1.31	0.33	0.66	-1.35	0.13	0.58	-1.27	0.05	0.62	NaN	NaN	NaN	-1.31	0.88	0.17	NaN	NaN	NaN	NaN	NaN	NaN	-1.3	0.44	0.2	-1.36	0.27	0.17	-1.29	0.11	0.23
413	2.065	-1.42	1	0.35	NaN	NaN	NaN	-1.37	0.87	0.54	-1.33	0.68	0.6	-1.26	0.55	0.59	-1.25	0.46	0.6	-1.31	0.33	0.66	-1.34	0.13	0.58	-1.27	0.05	0.62	NaN	NaN	NaN	-1.31	0.89	0.17	NaN	NaN	NaN	NaN	NaN	NaN	-1.3	0.44	0.2	-1.36	0.27	0.17	-1.29	0.11	0.23
414	2.07	-1.42	1	0.35	NaN	NaN	NaN	-1.37	0.87	0.54	-1.33	0.68	0.6	-1.26	0.55	0.59	-1.25	0.46	0.6	-1.31	0.33	0.66	-1.34	0.12	0.58	-1.26	0.05	0.62	NaN	NaN	NaN	-1.31	0.89	0.17	NaN	NaN	NaN	NaN	NaN	NaN	-1.3	0.44	0.2	-1.36	0.27	0.17	-1.29	0.11	0.23
415	2.075	-1.42	1	0.35	NaN	NaN	NaN	-1.37	0.87	0.54	-1.33	0.68	0.6	-1.26	0.55	0.59	-1.25	0.46	0.6	-1.3	0.33	0.66	-1.33	0.12	0.58	-1.25	0.05	0.62	NaN	NaN	NaN	-1.31	0.89	0.17	NaN	NaN	NaN	NaN	NaN	NaN	-1.3	0.44	0.2	-1.36	0.27	0.17	-1.29	0.11	0.23
416	2.08	-1.42	1	0.35	NaN	NaN	NaN	-1.37	0.87	0.54	-1.33	0.68	0.6	-1.26	0.55	0.59	-1.25	0.46	0.6	-1.3	0.33	0.66	-1.33	0.12	0.58	-1.25	0.05	0.62	NaN	NaN	NaN	-1.31	0.89	0.17	NaN	NaN	NaN	NaN	NaN	NaN	-1.3	0.44	0.2	-1.36	0.27	0.17	-1.29	0.11	0.23
417	2.085	-1.42	1	0.34	NaN	NaN	NaN	-1.37	0.87	0.53	-1.33	0.68	0.6	-1.26	0.55	0.58	-1.25	0.46	0.6	-1.3	0.32	0.65	-1.32	0.12	0.58	-1.24	0.05	0.62	NaN	NaN	NaN	-1.31	0.89	0.17	NaN	NaN	NaN	NaN	NaN	NaN	-1.3	0.44	0.2	-1.36	0.27	0.17	-1.29	0.11	0.23
418	2.09	-1.42	1	0.34	NaN	NaN	NaN	-1.37	0.87	0.53	-1.33	0.68	0.6	-1.26	0.55	0.58	-1.25	0.46	0.6	-1.29	0.32	0.65	-1.32	0.12	0.59	-1.24	0.05	0.62	NaN	NaN	NaN	-1.31	0.88	0.17	NaN	NaN	NaN	NaN	NaN	NaN	-1.3	0.44	0.2	-1.36	0.27	0.17	-1.29	0.11	0.23
419	2.095	-1.42	1	0.34	NaN	NaN	NaN	-1.37	0.87	0.53	-1.32	0.68	0.6	-1.26	0.55	0.58	-1.25	0.46	0.6	-1.29	0.32	0.65	-1.31	0.12	0.59	-1.23	0.05	0.62	NaN	NaN	NaN	-1.3	0.88	0.17	NaN	NaN	NaN	NaN	NaN	NaN	-1.3	0.44	0.2	-1.36	0.27	0.17	-1.29	0.11	0.23
420	2.1	-1.42	1	0.34	NaN	NaN	NaN	-1.37	0.87	0.53	-1.32	0.68	0.6	-1.25	0.55	0.58	-1.24	0.46	0.6	-1.29	0.32	0.65	-1.31	0.12	0.59	-1.23	0.05	0.63	NaN	NaN	NaN	-1.3	0.88	0.17	NaN	NaN	NaN	NaN	NaN	NaN	-1.3	0.44	0.2	-1.36	0.27	0.17	-1.29	0.11	0.23
421	2.105	-1.42	1	0.34	NaN	NaN	NaN	-1.37	0.87	0.53	-1.32	0.68	0.6	-1.25	0.55	0.58	-1.24	0.46	0.6	-1.29	0.32	0.65	-1.31	0.12	0.59	-1.22	0.05	0.63	NaN	NaN	NaN	-1.3	0.88	0.17	NaN	NaN	NaN	NaN	NaN	NaN	-1.3	0.44	0.2	-1.36	0.27	0.17	-1.29	0.11	0.23
422	2.11	-1.42	1	0.34	NaN	NaN	NaN	-1.37	0.87	0.53	-1.32	0.68	0.6	-1.25	0.55	0.58	-1.24	0.46	0.6	-1.28	0.32	0.65	-1.3	0.12	0.59	-1.22	0.05	0.63	NaN	NaN	NaN	-1.3	0.88	0.16	NaN	NaN	NaN	NaN	NaN	NaN	-1.3	0.44	0.2	-1.36	0.27	0.17	-1.29	0.11	0.23
423	2.115	-1.42	1	0.34	NaN	NaN	NaN	-1.37	0.87	0.53	-1.32	0.68	0.6	-1.25	0.55	0.58	-1.24	0.46	0.6	-1.28	0.32	0.65	-1.3	0.12	0.59	-1.21	0.05	0.63	NaN	NaN	NaN	-1.3	0.88	0.16	NaN	NaN	NaN	NaN	NaN	NaN	-1.3	0.44	0.2	-1.36	0.27	0.17	-1.29	0.11	0.23
424	2.12	-1.42	1	0.34	NaN	NaN	NaN	-1.37	0.87	0.53	-1.32	0.68	0.6	-1.25	0.55	0.58	-1.24	0.46	0.6	-1.28	0.32	0.65	-1.29	0.11	0.59	-1.21	0.05	0.63	NaN	NaN	NaN	-1.3	0.88	0.16	NaN	NaN	NaN	NaN	NaN	NaN	-1.3	0.44	0.2	-1.36	0.27	0.17	-1.29	0.11	0.23
425	2.125	-1.42	1	0.34	NaN	NaN	NaN	-1.37	0.87	0.53	-1.32	0.68	0.6	-1.25	0.55	0.58	-1.24	0.46	0.6	-1.27	0.32	0.65	-1.29	0.11	0.59	-1.21	0.05	0.63	NaN	NaN	NaN	-1.3	0.89	0.16	NaN	NaN	NaN	NaN	NaN	NaN	-1.3	0.44	0.2	-1.36	0.27	0.17	-1.29	0.11	0.23
426	2.13	-1.42	1	0.34	NaN	NaN	NaN	-1.37	0.87	0.53	-1.32	0.68	0.6	-1.25	0.55	0.58	-1.24	0.46	0.6	-1.27	0.32	0.65	-1.28	0.11	0.59	-1.2	0.05	0.63	NaN	NaN	NaN	-1.3	0.89	0.16	NaN	NaN	NaN	NaN	NaN	NaN	-1.3	0.44	0.2	-1.36	0.27	0.17	-1.29	0.11	0.23
427	2.135	-1.42	1	0.35	NaN	NaN	NaN	-1.37	0.87	0.53	-1.32	0.68	0.6	-1.25	0.55	0.58	-1.23	0.46	0.59	-1.27	0.32	0.65	-1.28	0.11	0.59	-1.2	0.05	0.63	NaN	NaN	NaN	-1.3	0.88	0.16	NaN	NaN	NaN	NaN	NaN	NaN	-1.3	0.44	0.2	-1.36	0.27	0.17	-1.29	0.11	0.23
428	2.14	-1.42	1	0.35	NaN	NaN	NaN	-1.37	0.87	0.53	-1.32	0.68	0.6	-1.25	0.55	0.58	-1.23	0.46	0.59	-1.27	0.32	0.65	-1.28	0.11	0.58	-1.19	0.05	0.62	NaN	NaN	NaN	-1.3	0.88	0.16	NaN	NaN	NaN	NaN	NaN	NaN	-1.3	0.44	0.2	-1.36	0.27	0.17	-1.29	0.11	0.23
429	2.145	-1.42	1	0.35	NaN	NaN	NaN	-1.37	0.87	0.53	-1.32	0.68	0.6	-1.25	0.55	0.58	-1.23	0.46	0.59	-1.26	0.32	0.65	-1.27	0.11	0.58	-1.19	0.05	0.62	NaN	NaN	NaN	-1.3	0.88	0.16	NaN	NaN	NaN	NaN	NaN	NaN	-1.3	0.44	0.2	-1.36	0.27	0.17	-1.29	0.11	0.23
430	2.15	-1.42	1	0.35	NaN	NaN	NaN	-1.37	0.87	0.53	-1.32	0.68	0.59	-1.24	0.55	0.58	-1.23	0.46	0.59	-1.26	0.32	0.65	-1.27	0.11	0.58	-1.18	0.05	0.62	NaN	NaN	NaN	-1.3	0.88	0.16	NaN	NaN	NaN	NaN	NaN	NaN	-1.3	0.44	0.2	-1.36	0.27	0.17	-1.29	0.11	0.23
431	2.155	-1.42	1	0.35	NaN	NaN	NaN	-1.37	0.87	0.53	-1.32	0.68	0.59	-1.24	0.55	0.58	-1.23	0.46	0.59	-1.26	0.32	0.65	-1.27	0.11	0.58	-1.18	0.05	0.62	NaN	NaN	NaN	-1.3	0.89	0.16	NaN	NaN	NaN	NaN	NaN	NaN	-1.3	0.44	0.2	-1.36	0.27	0.17	-1.29	0.11	0.23
432	2.16	-1.42	1	0.35	NaN	NaN	NaN	-1.37	0.87	0.53	-1.31	0.68	0.59	-1.24	0.55	0.57	-1.23	0.46	0.59	-1.26	0.32	0.65	-1.26	0.11	0.58	-1.18	0.05	0.62	NaN	NaN	NaN	-1.3	0.89	0.16	NaN	NaN	NaN	NaN	NaN	NaN	-1.3	0.44	0.2	-1.36	0.27	0.17	-1.29	0.11	0.23
433	2.165	-1.41	1	0.35	NaN	NaN	NaN	-1.37	0.86	0.53	-1.31	0.68	0.59	-1.24	0.55	0.57	-1.23	0.46	0.59	-1.26	0.31	0.65	-1.26	0.11	0.58	-1.17	0.05	0.62	NaN	NaN	NaN	-1.3	0.89	0.17	NaN	NaN	NaN	NaN	NaN	NaN	NaN	NaN	NaN	-1.36	0.27	0.17	-1.29	0.11	0.23
434	2.17	-1.41	1	0.35	NaN	NaN	NaN	-1.37	0.86	0.53	-1.31	0.68	0.59	-1.24	0.54	0.57	-1.22	0.46	0.59	-1.25	0.31	0.65	-1.26	0.11	0.58	-1.17	0.05	0.62	NaN	NaN	NaN	-1.3	0.89	0.17	NaN	NaN	NaN	NaN	NaN	NaN	-1.3	0.44	0.2	-1.36	0.27	0.17	-1.29	0.11	0.23
435	2.175	-1.41	1	0.35	NaN	NaN	NaN	-1.36	0.86	0.53	-1.31	0.68	0.59	-1.24	0.54	0.57	-1.22	0.46	0.59	-1.25	0.31	0.65	-1.25	0.1	0.58	-1.17	0.05	0.62	NaN	NaN	NaN	-1.3	0.89	0.17	NaN	NaN	NaN	NaN	NaN	NaN	-1.3	0.44	0.2	-1.36	0.27	0.17	-1.29	0.11	0.23
436	2.18	-1.41	1	0.35	NaN	NaN	NaN	-1.36	0.86	0.53	-1.31	0.68	0.59	-1.24	0.54	0.57	-1.22	0.45	0.59	-1.25	0.31	0.65	-1.25	0.1	0.58	-1.16	0.05	0.62	NaN	NaN	NaN	-1.3	0.89	0.17	NaN	NaN	NaN	NaN	NaN	NaN	-1.3	0.44	0.2	-1.36	0.27	0.17	-1.29	0.11	0.23
437	2.185	-1.41	1	0.35	NaN	NaN	NaN	-1.36	0.86	0.53	-1.31	0.67	0.59	-1.24	0.54	0.57	-1.22	0.45	0.59	-1.25	0.31	0.65	-1.25	0.1	0.58	-1.16	0.05	0.62	NaN	NaN	NaN	-1.3	0.89	0.17	NaN	NaN	NaN	NaN	NaN	NaN	-1.3	0.44	0.2	-1.36	0.27	0.17	-1.29	0.11	0.23
438	2.19	-1.41	1	0.35	NaN	NaN	NaN	-1.36	0.86	0.53	-1.31	0.67	0.59	-1.24	0.54	0.57	-1.22	0.45	0.59	-1.25	0.31	0.64	-1.25	0.1	0.58	-1.16	0.05	0.62	NaN	NaN	NaN	-1.3	0.89	0.17	NaN	NaN	NaN	NaN	NaN	NaN	-1.3	0.44	0.2	-1.36	0.27	0.17	-1.29	0.11	0.23
439	2.195	-1.41	1	0.35	NaN	NaN	NaN	-1.36	0.86	0.54	-1.31	0.67	0.59	-1.23	0.54	0.57	-1.22	0.45	0.58	-1.24	0.31	0.64	-1.24	0.1	0.58	-1.16	0.05	0.61	NaN	NaN	NaN	-1.3	0.89	0.17	NaN	NaN	NaN	NaN	NaN	NaN	-1.3	0.44	0.2	-1.36	0.27	0.17	-1.29	0.11	0.23
440	2.2	-1.41	1	0.35	NaN	NaN	NaN	-1.36	0.86	0.54	-1.3	0.67	0.59	-1.23	0.54	0.57	-1.22	0.45	0.58	-1.24	0.31	0.64	-1.24	0.1	0.58	-1.15	0.05	0.61	NaN	NaN	NaN	-1.3	0.89	0.17	NaN	NaN	NaN	NaN	NaN	NaN	-1.29	0.44	0.2	-1.36	0.27	0.17	-1.29	0.11	0.23
441	2.205	-1.41	1	0.35	NaN	NaN	NaN	-1.36	0.86	0.54	-1.3	0.67	0.59	-1.23	0.54	0.57	-1.22	0.45	0.58	-1.24	0.31	0.64	-1.24	0.1	0.57	-1.15	0.04	0.61	NaN	NaN	NaN	-1.3	0.89	0.17	NaN	NaN	NaN	NaN	NaN	NaN	-1.29	0.44	0.2	-1.35	0.27	0.17	-1.29	0.11	0.23
442	2.21	-1.41	1	0.35	NaN	NaN	NaN	-1.35	0.86	0.54	-1.3	0.67	0.59	-1.23	0.54	0.57	-1.22	0.45	0.58	-1.24	0.31	0.64	-1.24	0.1	0.57	-1.15	0.04	0.61	NaN	NaN	NaN	-1.3	0.89	0.17	NaN	NaN	NaN	NaN	NaN	NaN	-1.29	0.44	0.2	-1.35	0.27	0.17	-1.29	0.11	0.23
443	2.215	-1.41	1	0.36	NaN	NaN	NaN	-1.35	0.86	0.54	-1.3	0.67	0.59	-1.23	0.54	0.57	-1.22	0.45	0.58	-1.24	0.31	0.64	-1.23	0.1	0.57	-1.15	0.04	0.61	NaN	NaN	NaN	-1.3	0.89	0.17	NaN	NaN	NaN	NaN	NaN	NaN	-1.29	0.44	0.2	-1.35	0.27	0.17	-1.29	0.11	0.23
444	2.22	-1.41	1	0.36	NaN	NaN	NaN	-1.35	0.86	0.54	-1.3	0.67	0.59	-1.23	0.54	0.56	-1.21	0.45	0.58	-1.24	0.31	0.64	-1.23	0.1	0.57	-1.15	0.04	0.61	NaN	NaN	NaN	-1.3	0.89	0.17	NaN	NaN	NaN	NaN	NaN	NaN	-1.29	0.44	0.2	-1.35	0.27	0.17	-1.29	0.11	0.23
445	2.225	-1.41	1	0.36	NaN	NaN	NaN	-1.35	0.86	0.54	-1.3	0.67	0.59	-1.23	0.54	0.56	-1.21	0.45	0.58	-1.23	0.3	0.64	-1.23	0.09	0.57	-1.14	0.04	0.6	NaN	NaN	NaN	-1.3	0.89	0.17	NaN	NaN	NaN	NaN	NaN	NaN	-1.29	0.44	0.2	-1.35	0.27	0.17	-1.29	0.11	0.23
446	2.23	-1.41	1	0.36	NaN	NaN	NaN	-1.35	0.86	0.54	-1.29	0.67	0.59	-1.23	0.53	0.56	-1.21	0.44	0.58	-1.23	0.3	0.64	-1.23	0.09	0.57	-1.14	0.04	0.6	NaN	NaN	NaN	-1.3	0.89	0.17	NaN	NaN	NaN	NaN	NaN	NaN	-1.29	0.44	0.2	-1.35	0.27	0.17	-1.29	0.11	0.23
447	2.235	-1.4	1	0.36	NaN	NaN	NaN	-1.35	0.86	0.54	-1.3	0.67	0.59	-1.23	0.53	0.56	-1.21	0.44	0.58	-1.23	0.3	0.63	-1.23	0.09	0.57	-1.14	0.04	0.6	NaN	NaN	NaN	-1.3	0.89	0.17	NaN	NaN	NaN	NaN	NaN	NaN	-1.29	0.44	0.2	-1.35	0.27	0.17	-1.29	0.11	0.23
448	2.24	-1.4	1	0.36	NaN	NaN	NaN	-1.34	0.86	0.54	-1.29	0.66	0.59	-1.23	0.53	0.56	-1.21	0.44	0.57	-1.23	0.3	0.63	-1.23	0.09	0.57	-1.14	0.04	0.6	NaN	NaN	NaN	-1.3	0.89	0.17	NaN	NaN	NaN	NaN	NaN	NaN	-1.29	0.44	0.2	-1.35	0.27	0.17	-1.29	0.11	0.23
449	2.245	-1.4	1	0.36	NaN	NaN	NaN	-1.34	0.86	0.54	-1.29	0.66	0.59	-1.23	0.53	0.56	-1.21	0.44	0.57	-1.23	0.3	0.63	-1.23	0.09	0.57	-1.14	0.04	0.6	NaN	NaN	NaN	-1.3	0.89	0.17	NaN	NaN	NaN	NaN	NaN	NaN	-1.29	0.44	0.2	-1.35	0.27	0.17	-1.29	0.11	0.23
450	2.25	-1.4	1	0.36	NaN	NaN	NaN	-1.34	0.86	0.54	-1.29	0.66	0.59	-1.22	0.53	0.56	-1.2	0.44	0.57	-1.23	0.3	0.63	-1.23	0.09	0.57	-1.14	0.04	0.6	NaN	NaN	NaN	-1.29	0.89	0.17	NaN	NaN	NaN	NaN	NaN	NaN	-1.29	0.44	0.2	-1.35	0.27	0.17	-1.29	0.11	0.23
451	2.255	-1.4	1	0.36	NaN	NaN	NaN	-1.34	0.86	0.54	-1.29	0.66	0.59	-1.22	0.53	0.56	-1.2	0.44	0.57	-1.22	0.3	0.63	-1.23	0.09	0.57	-1.14	0.04	0.6	NaN	NaN	NaN	-1.29	0.89	0.17	NaN	NaN	NaN	NaN	NaN	NaN	-1.29	0.44	0.2	-1.35	0.27	0.17	-1.29	0.11	0.23
452	2.26	-1.4	1	0.37	NaN	NaN	NaN	-1.34	0.86	0.54	-1.28	0.66	0.59	-1.22	0.53	0.56	-1.2	0.44	0.57	-1.22	0.3	0.63	-1.23	0.09	0.57	-1.14	0.04	0.6	NaN	NaN	NaN	-1.29	0.89	0.17	NaN	NaN	NaN	NaN	NaN	NaN	-1.29	0.44	0.2	-1.35	0.27	0.17	-1.3	0.1	0.23
453	2.265	-1.4	1	0.37	NaN	NaN	NaN	-1.34	0.86	0.54	-1.28	0.66	0.59	-1.22	0.53	0.56	-1.2	0.44	0.57	-1.22	0.3	0.63	-1.23	0.09	0.57	-1.14	0.04	0.6	NaN	NaN	NaN	-1.29	0.89	0.17	NaN	NaN	NaN	NaN	NaN	NaN	-1.29	0.44	0.2	-1.35	0.27	0.17	-1.33	0.09	0.24
454	2.27	-1.4	1	0.37	NaN	NaN	NaN	-1.33	0.86	0.54	-1.28	0.66	0.59	-1.22	0.53	0.56	-1.2	0.44	0.57	-1.22	0.3	0.63	-1.23	0.1	0.57	-1.14	0.04	0.6	NaN	NaN	NaN	-1.29	0.89	0.17	NaN	NaN	NaN	NaN	NaN	NaN	-1.29	0.44	0.2	-1.35	0.27	0.17	-1.32	0.09	0.24
455	2.275	-1.4	1	0.37	NaN	NaN	NaN	-1.33	0.86	0.55	-1.28	0.66	0.59	-1.21	0.53	0.56	-1.2	0.44	0.57	-1.22	0.3	0.63	-1.23	0.1	0.57	-1.14	0.04	0.6	NaN	NaN	NaN	-1.29	0.89	0.17	NaN	NaN	NaN	NaN	NaN	NaN	-1.29	0.44	0.2	-1.35	0.27	0.17	-1.31	0.1	0.23
456	2.28	-1.4	1	0.37	NaN	NaN	NaN	-1.33	0.86	0.55	-1.28	0.66	0.59	-1.21	0.53	0.56	-1.2	0.44	0.57	-1.21	0.3	0.63	-1.23	0.1	0.57	-1.14	0.04	0.6	NaN	NaN	NaN	-1.29	0.89	0.18	NaN	NaN	NaN	NaN	NaN	NaN	-1.29	0.44	0.2	-1.35	0.27	0.17	-1.32	0.1	0.24
457	2.285	-1.4	1	0.37	NaN	NaN	NaN	-1.33	0.86	0.55	-1.28	0.66	0.59	-1.21	0.53	0.56	-1.19	0.44	0.57	-1.21	0.3	0.63	-1.23	0.1	0.57	-1.14	0.04	0.6	NaN	NaN	NaN	-1.29	0.89	0.18	NaN	NaN	NaN	NaN	NaN	NaN	-1.28	0.44	0.2	-1.35	0.27	0.17	-1.3	0.11	0.23
458	2.29	-1.4	1	0.37	NaN	NaN	NaN	-1.33	0.86	0.55	-1.27	0.66	0.59	-1.21	0.53	0.56	-1.19	0.44	0.57	-1.21	0.3	0.63	-1.23	0.1	0.57	-1.14	0.04	0.6	NaN	NaN	NaN	-1.29	0.89	0.18	NaN	NaN	NaN	NaN	NaN	NaN	-1.28	0.44	0.2	-1.35	0.27	0.17	-1.29	0.11	0.23
459	2.295	-1.39	1	0.37	NaN	NaN	NaN	-1.33	0.86	0.55	-1.27	0.66	0.59	-1.21	0.53	0.56	-1.19	0.44	0.58	-1.21	0.3	0.64	-1.23	0.1	0.57	-1.14	0.04	0.6	NaN	NaN	NaN	-1.29	0.89	0.18	NaN	NaN	NaN	NaN	NaN	NaN	-1.28	0.44	0.21	-1.35	0.27	0.17	-1.29	0.11	0.23
460	2.3	-1.39	1	0.37	NaN	NaN	NaN	-1.33	0.86	0.55	NaN	NaN	NaN	-1.21	0.53	0.56	-1.19	0.44	0.58	-1.21	0.3	0.64	-1.23	0.1	0.57	-1.14	0.04	0.6	NaN	NaN	NaN	-1.29	0.89	0.18	NaN	NaN	NaN	NaN	NaN	NaN	-1.28	0.44	0.21	-1.35	0.27	0.17	-1.29	0.11	0.23
461	2.305	-1.39	1	0.37	NaN	NaN	NaN	-1.32	0.86	0.55	NaN	NaN	NaN	-1.21	0.53	0.56	-1.19	0.44	0.58	-1.21	0.3	0.64	-1.23	0.1	0.57	-1.14	0.04	0.6	NaN	NaN	NaN	-1.29	0.89	0.18	NaN	NaN	NaN	NaN	NaN	NaN	-1.28	0.44	0.21	-1.35	0.27	0.17	-1.29	0.11	0.23
462	2.31	-1.39	1	0.37	NaN	NaN	NaN	-1.32	0.86	0.55	NaN	NaN	NaN	-1.21	0.53	0.57	-1.19	0.44	0.58	-1.21	0.3	0.64	-1.23	0.1	0.57	-1.14	0.04	0.6	NaN	NaN	NaN	-1.29	0.89	0.18	NaN	NaN	NaN	NaN	NaN	NaN	-1.28	0.44	0.21	-1.35	0.27	0.18	-1.29	0.11	0.23
463	2.315	-1.39	1	0.38	NaN	NaN	NaN	-1.32	0.86	0.55	NaN	NaN	NaN	-1.2	0.53	0.57	-1.19	0.44	0.58	-1.21	0.3	0.64	-1.23	0.1	0.57	-1.14	0.04	0.6	NaN	NaN	NaN	-1.29	0.89	0.18	NaN	NaN	NaN	NaN	NaN	NaN	-1.28	0.44	0.21	-1.35	0.27	0.18	-1.29	0.11	0.23
464	2.32	-1.39	1	0.38	NaN	NaN	NaN	-1.32	0.86	0.55	-1.26	0.66	0.6	-1.2	0.53	0.57	-1.19	0.44	0.58	-1.21	0.3	0.64	-1.23	0.09	0.57	-1.14	0.04	0.6	NaN	NaN	NaN	-1.29	0.89	0.18	NaN	NaN	NaN	NaN	NaN	NaN	-1.28	0.44	0.21	-1.35	0.27	0.18	-1.29	0.11	0.23
465	2.325	-1.39	1	0.38	NaN	NaN	NaN	-1.32	0.86	0.55	-1.26	0.66	0.6	-1.21	0.53	0.57	-1.19	0.44	0.58	-1.21	0.3	0.64	-1.23	0.09	0.57	-1.14	0.04	0.6	NaN	NaN	NaN	-1.29	0.89	0.18	NaN	NaN	NaN	NaN	NaN	NaN	-1.28	0.44	0.21	-1.35	0.27	0.18	-1.29	0.11	0.23
466	2.33	-1.39	1	0.38	NaN	NaN	NaN	-1.32	0.86	0.55	-1.26	0.66	0.6	-1.21	0.53	0.57	-1.19	0.44	0.58	-1.21	0.3	0.64	-1.23	0.09	0.57	-1.14	0.04	0.6	NaN	NaN	NaN	-1.29	0.89	0.18	NaN	NaN	NaN	NaN	NaN	NaN	-1.28	0.44	0.21	-1.35	0.27	0.18	-1.29	0.11	0.23
467	2.335	-1.39	1	0.38	NaN	NaN	NaN	-1.32	0.86	0.56	-1.26	0.66	0.6	-1.21	0.53	0.57	-1.19	0.44	0.58	-1.21	0.3	0.64	-1.23	0.09	0.57	-1.14	0.04	0.6	NaN	NaN	NaN	-1.29	0.89	0.18	NaN	NaN	NaN	NaN	NaN	NaN	-1.28	0.44	0.21	-1.35	0.28	0.18	-1.29	0.11	0.23
468	2.34	-1.38	1	0.38	NaN	NaN	NaN	-1.31	0.86	0.56	-1.26	0.66	0.6	-1.21	0.53	0.57	-1.19	0.44	0.58	-1.21	0.3	0.64	-1.23	0.09	0.57	-1.14	0.04	0.6	NaN	NaN	NaN	-1.29	0.89	0.19	NaN	NaN	NaN	NaN	NaN	NaN	-1.28	0.44	0.21	-1.35	0.28	0.18	-1.29	0.11	0.23
469	2.345	-1.38	1	0.38	NaN	NaN	NaN	-1.31	0.86	0.56	-1.26	0.66	0.6	-1.21	0.53	0.57	-1.19	0.44	0.58	-1.21	0.3	0.64	-1.23	0.09	0.57	-1.14	0.04	0.6	NaN	NaN	NaN	-1.28	0.89	0.19	NaN	NaN	NaN	NaN	NaN	NaN	-1.28	0.44	0.21	-1.35	0.28	0.18	-1.29	0.11	0.23
470	2.35	-1.38	1	0.38	NaN	NaN	NaN	-1.31	0.86	0.56	-1.26	0.66	0.61	-1.21	0.53	0.57	-1.19	0.44	0.58	-1.21	0.3	0.64	-1.23	0.09	0.57	-1.14	0.04	0.6	NaN	NaN	NaN	-1.28	0.89	0.19	NaN	NaN	NaN	NaN	NaN	NaN	-1.28	0.44	0.21	-1.35	0.28	0.18	-1.29	0.11	0.23
471	2.355	-1.38	1	0.39	NaN	NaN	NaN	-1.31	0.86	0.56	-1.26	0.66	0.61	-1.21	0.53	0.57	-1.19	0.44	0.58	-1.21	0.3	0.64	-1.23	0.09	0.57	-1.14	0.04	0.6	NaN	NaN	NaN	-1.28	0.89	0.19	NaN	NaN	NaN	NaN	NaN	NaN	-1.28	0.44	0.21	-1.34	0.28	0.18	-1.29	0.11	0.23
472	2.36	-1.38	1	0.39	NaN	NaN	NaN	-1.31	0.86	0.56	-1.26	0.66	0.61	-1.21	0.53	0.57	-1.19	0.44	0.58	-1.21	0.3	0.64	-1.23	0.09	0.57	-1.14	0.04	0.6	NaN	NaN	NaN	-1.28	0.89	0.19	NaN	NaN	NaN	NaN	NaN	NaN	-1.28	0.44	0.22	-1.34	0.28	0.18	-1.29	0.11	0.23
473	2.365	-1.38	1	0.39	NaN	NaN	NaN	-1.31	0.86	0.56	-1.27	0.66	0.61	-1.21	0.53	0.57	-1.19	0.44	0.58	-1.21	0.3	0.64	-1.23	0.09	0.57	-1.14	0.04	0.6	NaN	NaN	NaN	-1.28	0.89	0.19	NaN	NaN	NaN	NaN	NaN	NaN	-1.28	0.44	0.22	-1.34	0.28	0.18	-1.29	0.11	0.23
474	2.37	-1.38	1	0.39	NaN	NaN	NaN	-1.31	0.86	0.56	-1.27	0.66	0.61	-1.21	0.53	0.57	-1.19	0.44	0.58	-1.21	0.3	0.64	-1.23	0.09	0.57	-1.14	0.04	0.6	NaN	NaN	NaN	-1.28	0.89	0.19	NaN	NaN	NaN	NaN	NaN	NaN	-1.27	0.44	0.22	-1.34	0.28	0.18	-1.29	0.11	0.23
475	2.375	-1.38	1	0.39	NaN	NaN	NaN	-1.31	0.86	0.57	-1.27	0.66	0.61	-1.21	0.53	0.57	-1.19	0.44	0.58	-1.21	0.3	0.64	-1.23	0.09	0.57	-1.14	0.04	0.6	NaN	NaN	NaN	-1.28	0.89	0.19	NaN	NaN	NaN	NaN	NaN	NaN	-1.27	0.44	0.22	-1.34	0.28	0.18	-1.29	0.11	0.23
476	2.38	-1.38	1	0.39	NaN	NaN	NaN	-1.3	0.86	0.57	-1.27	0.66	0.61	-1.21	0.53	0.57	-1.19	0.44	0.58	-1.21	0.3	0.64	-1.23	0.09	0.57	-1.14	0.04	0.6	NaN	NaN	NaN	-1.28	0.89	0.2	NaN	NaN	NaN	NaN	NaN	NaN	-1.27	0.44	0.22	-1.34	0.28	0.18	-1.29	0.11	0.23
477	2.385	-1.38	1	0.39	NaN	NaN	NaN	-1.3	0.86	0.57	-1.27	0.66	0.61	-1.21	0.53	0.57	-1.19	0.44	0.58	-1.21	0.3	0.64	-1.23	0.09	0.57	-1.14	0.04	0.6	NaN	NaN	NaN	-1.28	0.89	0.2	NaN	NaN	NaN	NaN	NaN	NaN	-1.27	0.44	0.22	-1.34	0.28	0.18	-1.29	0.11	0.23
478	2.39	-1.37	1	0.4	NaN	NaN	NaN	-1.3	0.86	0.57	-1.27	0.66	0.61	-1.21	0.53	0.57	-1.19	0.44	0.59	-1.21	0.3	0.64	-1.23	0.09	0.57	-1.14	0.04	0.6	NaN	NaN	NaN	-1.28	0.89	0.2	NaN	NaN	NaN	NaN	NaN	NaN	-1.27	0.44	0.22	-1.34	0.28	0.18	-1.29	0.11	0.23
479	2.395	-1.37	1	0.4	NaN	NaN	NaN	-1.3	0.86	0.57	-1.27	0.66	0.61	-1.21	0.53	0.57	-1.19	0.44	0.59	-1.21	0.29	0.64	-1.23	0.09	0.57	-1.14	0.04	0.6	NaN	NaN	NaN	-1.28	0.88	0.2	NaN	NaN	NaN	NaN	NaN	NaN	NaN	NaN	NaN	-1.34	0.28	0.19	-1.29	0.11	0.23
480	2.4	-1.37	1	0.4	NaN	NaN	NaN	-1.3	0.86	0.57	-1.26	0.66	0.61	-1.2	0.53	0.57	-1.19	0.44	0.59	-1.21	0.29	0.64	-1.23	0.09	0.57	-1.14	0.04	0.6	NaN	NaN	NaN	-1.28	0.89	0.2	NaN	NaN	NaN	NaN	NaN	NaN	-1.27	0.44	0.22	-1.34	0.28	0.19	NaN	NaN	NaN
481	2.405	-1.37	1	0.4	NaN	NaN	NaN	-1.3	0.87	0.57	-1.26	0.66	0.61	-1.2	0.53	0.58	-1.19	0.44	0.59	-1.21	0.29	0.64	-1.23	0.09	0.57	-1.14	0.04	0.6	NaN	NaN	NaN	-1.28	0.89	0.2	NaN	NaN	NaN	NaN	NaN	NaN	-1.27	0.44	0.22	-1.34	0.28	0.19	NaN	NaN	NaN
482	2.41	-1.37	1	0.4	NaN	NaN	NaN	-1.3	0.87	0.57	-1.26	0.66	0.61	-1.2	0.53	0.58	-1.19	0.44	0.59	-1.21	0.29	0.64	-1.23	0.09	0.57	-1.14	0.04	0.6	NaN	NaN	NaN	-1.27	0.88	0.2	NaN	NaN	NaN	NaN	NaN	NaN	-1.27	0.44	0.23	-1.34	0.28	0.19	-1.34	0.09	0.25
483	2.415	-1.37	1	0.4	NaN	NaN	NaN	-1.3	0.87	0.58	-1.26	0.66	0.61	-1.2	0.53	0.58	-1.19	0.44	0.59	-1.21	0.29	0.64	-1.23	0.09	0.57	-1.14	0.04	0.6	NaN	NaN	NaN	-1.27	0.89	0.21	NaN	NaN	NaN	NaN	NaN	NaN	-1.27	0.44	0.23	-1.34	0.28	0.19	-1.34	0.09	0.25
484	2.42	-1.37	1	0.4	NaN	NaN	NaN	-1.3	0.87	0.58	-1.26	0.66	0.61	-1.2	0.53	0.58	-1.19	0.44	0.59	-1.21	0.29	0.64	-1.23	0.09	0.57	-1.14	0.04	0.6	NaN	NaN	NaN	-1.27	0.88	0.21	NaN	NaN	NaN	NaN	NaN	NaN	-1.27	0.44	0.23	-1.34	0.28	0.19	-1.34	0.09	0.25
485	2.425	-1.37	1	0.41	NaN	NaN	NaN	-1.3	0.87	0.58	-1.26	0.66	0.62	-1.2	0.53	0.58	-1.19	0.44	0.59	-1.21	0.29	0.64	-1.23	0.09	0.57	-1.14	0.04	0.6	NaN	NaN	NaN	-1.27	0.89	0.21	NaN	NaN	NaN	NaN	NaN	NaN	-1.27	0.44	0.23	-1.34	0.28	0.19	-1.34	0.09	0.25
486	2.43	-1.37	1	0.41	NaN	NaN	NaN	-1.29	0.87	0.58	-1.25	0.66	0.62	-1.2	0.53	0.58	-1.19	0.44	0.59	-1.21	0.29	0.65	-1.23	0.09	0.57	-1.14	0.04	0.6	NaN	NaN	NaN	-1.27	0.88	0.21	NaN	NaN	NaN	NaN	NaN	NaN	-1.27	0.44	0.23	-1.34	0.28	0.19	-1.34	0.09	0.25
487	2.435	-1.37	1	0.41	NaN	NaN	NaN	-1.29	0.87	0.58	-1.25	0.66	0.62	-1.2	0.53	0.58	-1.19	0.44	0.59	-1.21	0.29	0.65	-1.23	0.09	0.57	-1.14	0.04	0.6	NaN	NaN	NaN	-1.27	0.88	0.21	NaN	NaN	NaN	NaN	NaN	NaN	-1.27	0.44	0.23	-1.34	0.28	0.19	-1.34	0.09	0.25
488	2.44	-1.37	1	0.41	NaN	NaN	NaN	-1.29	0.87	0.58	-1.25	0.66	0.62	-1.2	0.53	0.58	-1.19	0.44	0.59	-1.21	0.29	0.65	-1.23	0.09	0.57	-1.14	0.04	0.6	NaN	NaN	NaN	-1.27	0.88	0.21	NaN	NaN	NaN	NaN	NaN	NaN	-1.27	0.44	0.23	-1.34	0.28	0.19	-1.34	0.09	0.25
489	2.445	-1.36	1	0.41	NaN	NaN	NaN	-1.29	0.87	0.58	-1.25	0.66	0.62	-1.2	0.53	0.58	-1.19	0.44	0.59	-1.21	0.29	0.65	-1.23	0.09	0.57	-1.14	0.04	0.6	NaN	NaN	NaN	-1.27	0.88	0.21	NaN	NaN	NaN	NaN	NaN	NaN	-1.27	0.44	0.23	-1.34	0.28	0.19	-1.34	0.09	0.25
490	2.45	-1.36	1	0.41	NaN	NaN	NaN	-1.29	0.87	0.59	-1.25	0.66	0.62	-1.2	0.53	0.58	-1.19	0.44	0.59	-1.21	0.29	0.65	-1.23	0.09	0.57	-1.14	0.04	0.6	NaN	NaN	NaN	-1.27	0.88	0.22	NaN	NaN	NaN	NaN	NaN	NaN	-1.26	0.44	0.23	-1.34	0.28	0.19	-1.34	0.09	0.25
491	2.455	-1.36	1	0.41	NaN	NaN	NaN	-1.29	0.87	0.59	-1.25	0.66	0.62	-1.2	0.53	0.58	-1.19	0.44	0.59	-1.21	0.29	0.65	-1.23	0.09	0.57	-1.14	0.04	0.6	NaN	NaN	NaN	-1.27	0.88	0.22	NaN	NaN	NaN	NaN	NaN	NaN	-1.26	0.44	0.23	-1.34	0.28	0.19	-1.34	0.09	0.25
492	2.46	-1.36	1	0.42	NaN	NaN	NaN	-1.29	0.87	0.59	-1.25	0.66	0.63	-1.2	0.53	0.59	-1.18	0.44	0.6	-1.21	0.29	0.65	-1.23	0.09	0.57	-1.14	0.04	0.6	NaN	NaN	NaN	-1.27	0.88	0.22	NaN	NaN	NaN	NaN	NaN	NaN	-1.26	0.44	0.23	-1.34	0.28	0.19	-1.34	0.09	0.25
493	2.465	-1.36	1	0.42	NaN	NaN	NaN	-1.29	0.87	0.59	-1.24	0.66	0.63	-1.19	0.53	0.59	-1.18	0.44	0.6	-1.21	0.29	0.65	-1.23	0.09	0.57	-1.14	0.04	0.6	NaN	NaN	NaN	-1.27	0.88	0.22	NaN	NaN	NaN	NaN	NaN	NaN	-1.26	0.44	0.24	-1.34	0.28	0.19	-1.33	0.09	0.25
494	2.47	-1.36	1	0.42	NaN	NaN	NaN	-1.29	0.87	0.59	-1.24	0.67	0.63	-1.19	0.53	0.59	-1.18	0.44	0.6	-1.21	0.29	0.65	-1.23	0.09	0.57	-1.14	0.04	0.6	NaN	NaN	NaN	-1.27	0.88	0.22	NaN	NaN	NaN	NaN	NaN	NaN	-1.26	0.44	0.24	-1.34	0.28	0.19	-1.33	0.09	0.25
495	2.475	-1.36	1	0.42	NaN	NaN	NaN	-1.28	0.87	0.59	-1.24	0.67	0.63	-1.19	0.53	0.59	-1.18	0.44	0.6	-1.21	0.29	0.65	-1.23	0.09	0.57	-1.14	0.04	0.6	NaN	NaN	NaN	-1.26	0.88	0.22	NaN	NaN	NaN	NaN	NaN	NaN	-1.26	0.44	0.24	-1.34	0.28	0.2	-1.33	0.09	0.25
496	2.48	-1.36	1	0.42	NaN	NaN	NaN	-1.28	0.87	0.59	-1.24	0.67	0.63	-1.19	0.53	0.59	-1.18	0.44	0.6	-1.21	0.29	0.65	-1.23	0.09	0.57	-1.14	0.04	0.6	NaN	NaN	NaN	-1.26	0.88	0.22	NaN	NaN	NaN	NaN	NaN	NaN	-1.26	0.44	0.24	-1.34	0.28	0.2	-1.33	0.09	0.25
497	2.485	-1.36	1	0.42	NaN	NaN	NaN	-1.28	0.87	0.6	-1.24	0.67	0.63	-1.19	0.53	0.59	-1.18	0.44	0.6	-1.21	0.29	0.65	-1.23	0.09	0.57	-1.14	0.04	0.6	NaN	NaN	NaN	-1.26	0.88	0.22	NaN	NaN	NaN	NaN	NaN	NaN	-1.26	0.44	0.24	-1.34	0.28	0.2	-1.33	0.09	0.25
498	2.49	-1.36	1	0.42	NaN	NaN	NaN	-1.28	0.87	0.6	-1.24	0.67	0.63	-1.19	0.53	0.59	-1.18	0.44	0.6	-1.21	0.29	0.65	-1.23	0.09	0.57	-1.14	0.04	0.6	NaN	NaN	NaN	-1.26	0.88	0.23	NaN	NaN	NaN	NaN	NaN	NaN	-1.26	0.44	0.24	-1.34	0.28	0.2	-1.33	0.09	0.25
499	2.495	-1.36	1	0.43	NaN	NaN	NaN	-1.28	0.87	0.6	-1.24	0.67	0.64	-1.19	0.53	0.59	-1.18	0.44	0.6	-1.21	0.29	0.65	-1.23	0.09	0.57	-1.14	0.04	0.6	NaN	NaN	NaN	-1.26	0.88	0.23	NaN	NaN	NaN	NaN	NaN	NaN	-1.26	0.44	0.24	-1.34	0.29	0.2	-1.33	0.09	0.25
500	2.5	-1.35	1	0.43	NaN	NaN	NaN	-1.28	0.87	0.6	-1.24	0.67	0.64	-1.19	0.53	0.59	-1.18	0.44	0.6	-1.21	0.29	0.65	-1.23	0.09	0.57	-1.14	0.04	0.6	NaN	NaN	NaN	-1.26	0.88	0.23	NaN	NaN	NaN	NaN	NaN	NaN	-1.26	0.44	0.24	-1.33	0.29	0.2	NaN	NaN	NaN
501	2.505	-1.35	1	0.43	NaN	NaN	NaN	-1.28	0.87	0.6	-1.24	0.67	0.64	-1.19	0.53	0.59	-1.18	0.44	0.6	-1.21	0.29	0.65	-1.23	0.09	0.57	-1.14	0.04	0.6	NaN	NaN	NaN	-1.26	0.88	0.23	NaN	NaN	NaN	NaN	NaN	NaN	-1.26	0.44	0.24	-1.33	0.29	0.2	-1.33	0.09	0.25
502	2.51	-1.35	1	0.43	NaN	NaN	NaN	-1.28	0.87	0.6	-1.24	0.67	0.64	-1.19	0.53	0.6	-1.18	0.44	0.6	-1.21	0.29	0.65	-1.23	0.09	0.57	-1.14	0.04	0.6	NaN	NaN	NaN	-1.26	0.88	0.23	NaN	NaN	NaN	NaN	NaN	NaN	-1.26	0.44	0.24	-1.33	0.29	0.2	-1.33	0.09	0.25
503	2.515	-1.35	1	0.43	NaN	NaN	NaN	-1.28	0.87	0.6	-1.24	0.67	0.64	-1.19	0.53	0.6	-1.18	0.44	0.6	-1.21	0.29	0.65	-1.23	0.09	0.57	-1.14	0.04	0.6	NaN	NaN	NaN	-1.26	0.88	0.23	NaN	NaN	NaN	NaN	NaN	NaN	-1.26	0.44	0.24	-1.33	0.29	0.2	-1.33	0.1	0.25
504	2.52	-1.35	1	0.43	NaN	NaN	NaN	-1.27	0.87	0.61	-1.24	0.67	0.64	-1.19	0.53	0.6	-1.18	0.44	0.6	-1.21	0.29	0.65	-1.23	0.09	0.57	-1.14	0.04	0.6	NaN	NaN	NaN	-1.26	0.88	0.23	NaN	NaN	NaN	NaN	NaN	NaN	-1.25	0.44	0.24	-1.33	0.29	0.2	-1.33	0.1	0.25
505	2.525	-1.35	1	0.44	NaN	NaN	NaN	-1.27	0.87	0.61	-1.24	0.67	0.64	-1.19	0.53	0.6	-1.18	0.44	0.6	-1.21	0.29	0.66	-1.23	0.09	0.57	-1.14	0.04	0.6	NaN	NaN	NaN	-1.26	0.88	0.24	NaN	NaN	NaN	NaN	NaN	NaN	-1.25	0.44	0.25	-1.33	0.29	0.2	-1.33	0.1	0.25
506	2.53	-1.35	1	0.44	NaN	NaN	NaN	-1.27	0.87	0.61	-1.24	0.67	0.64	-1.19	0.53	0.6	-1.18	0.44	0.6	-1.21	0.29	0.66	-1.23	0.09	0.57	-1.14	0.04	0.6	NaN	NaN	NaN	-1.26	0.88	0.24	NaN	NaN	NaN	NaN	NaN	NaN	-1.25	0.44	0.25	-1.33	0.29	0.2	-1.33	0.1	0.25
507	2.535	-1.35	1	0.44	NaN	NaN	NaN	-1.27	0.87	0.61	-1.24	0.67	0.64	-1.19	0.53	0.6	-1.18	0.44	0.61	-1.21	0.29	0.66	-1.23	0.09	0.57	-1.14	0.04	0.6	NaN	NaN	NaN	-1.26	0.89	0.24	NaN	NaN	NaN	NaN	NaN	NaN	-1.25	0.44	0.25	-1.33	0.29	0.2	-1.33	0.1	0.25
508	2.54	-1.35	1	0.44	NaN	NaN	NaN	-1.27	0.87	0.61	-1.24	0.67	0.64	-1.19	0.53	0.6	-1.18	0.44	0.61	-1.21	0.29	0.66	-1.23	0.09	0.57	-1.14	0.04	0.6	NaN	NaN	NaN	-1.26	0.89	0.24	NaN	NaN	NaN	NaN	NaN	NaN	-1.25	0.44	0.25	-1.33	0.29	0.2	-1.33	0.1	0.25
509	2.545	-1.35	1	0.44	NaN	NaN	NaN	-1.27	0.87	0.61	-1.24	0.67	0.64	-1.19	0.53	0.6	-1.18	0.44	0.61	-1.21	0.29	0.66	-1.23	0.09	0.57	-1.14	0.04	0.6	NaN	NaN	NaN	-1.26	0.89	0.24	NaN	NaN	NaN	NaN	NaN	NaN	-1.25	0.44	0.25	-1.33	0.29	0.2	-1.33	0.1	0.25
510	2.55	-1.35	1	0.44	NaN	NaN	NaN	-1.27	0.87	0.61	-1.24	0.67	0.65	-1.19	0.53	0.6	-1.18	0.43	0.61	-1.21	0.29	0.66	-1.23	0.09	0.57	-1.14	0.04	0.6	NaN	NaN	NaN	-1.26	0.89	0.24	NaN	NaN	NaN	NaN	NaN	NaN	-1.25	0.44	0.25	-1.33	0.29	0.2	-1.33	0.1	0.25
511	2.555	-1.35	1	0.44	NaN	NaN	NaN	-1.27	0.87	0.61	-1.23	0.67	0.65	-1.19	0.53	0.6	-1.18	0.43	0.61	-1.21	0.29	0.66	-1.23	0.09	0.57	-1.14	0.04	0.6	NaN	NaN	NaN	-1.26	0.89	0.24	NaN	NaN	NaN	NaN	NaN	NaN	-1.25	0.44	0.25	-1.33	0.29	0.2	-1.33	0.1	0.25
512	2.56	-1.35	1	0.45	NaN	NaN	NaN	-1.27	0.87	0.62	-1.23	0.67	0.65	-1.19	0.53	0.6	-1.18	0.43	0.61	-1.21	0.29	0.66	-1.23	0.09	0.57	-1.14	0.04	0.6	NaN	NaN	NaN	-1.26	0.89	0.25	NaN	NaN	NaN	NaN	NaN	NaN	-1.25	0.44	0.25	-1.33	0.29	0.2	-1.33	0.1	0.25
513	2.565	-1.34	1	0.45	NaN	NaN	NaN	-1.27	0.87	0.62	-1.23	0.67	0.65	-1.19	0.53	0.6	-1.18	0.43	0.61	-1.21	0.29	0.66	-1.23	0.09	0.57	-1.14	0.04	0.6	NaN	NaN	NaN	-1.26	0.89	0.25	NaN	NaN	NaN	NaN	NaN	NaN	-1.25	0.44	0.25	-1.33	0.29	0.2	-1.33	0.1	0.25
514	2.57	-1.34	1	0.45	NaN	NaN	NaN	-1.27	0.87	0.62	-1.23	0.67	0.65	-1.19	0.53	0.6	-1.18	0.43	0.61	-1.21	0.29	0.66	-1.23	0.09	0.57	-1.14	0.04	0.6	NaN	NaN	NaN	-1.26	0.89	0.25	NaN	NaN	NaN	NaN	NaN	NaN	-1.24	0.44	0.25	-1.33	0.29	0.21	-1.33	0.1	0.25
515	2.575	-1.34	1	0.45	NaN	NaN	NaN	-1.26	0.87	0.62	-1.23	0.67	0.65	-1.19	0.53	0.61	-1.18	0.43	0.61	-1.21	0.29	0.66	-1.23	0.09	0.57	-1.14	0.04	0.6	NaN	NaN	NaN	-1.26	0.89	0.25	NaN	NaN	NaN	NaN	NaN	NaN	-1.24	0.45	0.25	-1.32	0.29	0.21	-1.33	0.1	0.25
516	2.58	-1.34	1	0.45	NaN	NaN	NaN	-1.26	0.87	0.62	-1.23	0.67	0.65	-1.19	0.53	0.61	-1.18	0.43	0.61	-1.21	0.29	0.66	-1.23	0.09	0.57	-1.14	0.04	0.6	NaN	NaN	NaN	-1.26	0.89	0.25	NaN	NaN	NaN	NaN	NaN	NaN	-1.24	0.45	0.25	-1.32	0.29	0.21	-1.33	0.1	0.25
517	2.585	-1.34	1	0.45	NaN	NaN	NaN	-1.26	0.87	0.62	-1.23	0.67	0.65	-1.19	0.53	0.61	-1.18	0.43	0.61	-1.21	0.29	0.66	-1.23	0.09	0.57	-1.14	0.04	0.6	NaN	NaN	NaN	-1.25	0.89	0.25	NaN	NaN	NaN	NaN	NaN	NaN	-1.24	0.45	0.25	-1.32	0.3	0.21	-1.33	0.1	0.25
518	2.59	-1.34	1	0.45	NaN	NaN	NaN	-1.26	0.87	0.62	-1.23	0.67	0.65	-1.19	0.53	0.61	-1.18	0.43	0.61	-1.21	0.29	0.66	-1.23	0.09	0.57	-1.14	0.04	0.6	NaN	NaN	NaN	-1.25	0.89	0.25	NaN	NaN	NaN	NaN	NaN	NaN	-1.24	0.45	0.25	-1.32	0.3	0.21	-1.33	0.1	0.25
519	2.595	-1.34	1	0.46	NaN	NaN	NaN	-1.26	0.87	0.62	-1.23	0.67	0.65	-1.19	0.53	0.61	-1.18	0.43	0.61	-1.21	0.29	0.66	-1.23	0.09	0.57	-1.14	0.04	0.6	NaN	NaN	NaN	-1.25	0.89	0.25	NaN	NaN	NaN	NaN	NaN	NaN	-1.24	0.45	0.25	-1.32	0.3	0.21	-1.33	0.1	0.25
520	2.6	-1.34	1	0.46	NaN	NaN	NaN	-1.26	0.87	0.62	-1.23	0.67	0.66	-1.19	0.53	0.61	-1.18	0.43	0.61	-1.21	0.29	0.66	-1.23	0.09	0.57	-1.14	0.04	0.6	NaN	NaN	NaN	-1.25	0.89	0.25	NaN	NaN	NaN	NaN	NaN	NaN	-1.24	0.45	0.25	-1.32	0.3	0.21	-1.33	0.1	0.25
521	2.605	-1.34	1	0.46	NaN	NaN	NaN	-1.26	0.87	0.63	-1.23	0.67	0.66	-1.19	0.53	0.61	-1.18	0.43	0.61	-1.21	0.29	0.66	-1.23	0.09	0.57	-1.14	0.04	0.6	NaN	NaN	NaN	-1.25	0.89	0.26	NaN	NaN	NaN	NaN	NaN	NaN	-1.24	0.45	0.26	-1.32	0.3	0.21	-1.33	0.11	0.25
522	2.61	-1.34	1	0.46	NaN	NaN	NaN	-1.26	0.87	0.63	-1.23	0.67	0.66	-1.19	0.53	0.61	-1.18	0.43	0.61	-1.21	0.29	0.66	-1.23	0.09	0.57	-1.14	0.04	0.6	NaN	NaN	NaN	-1.25	0.89	0.26	NaN	NaN	NaN	NaN	NaN	NaN	-1.23	0.45	0.26	-1.32	0.3	0.21	-1.33	0.11	0.25
523	2.615	-1.34	1	0.46	NaN	NaN	NaN	-1.26	0.87	0.63	-1.23	0.67	0.66	-1.19	0.53	0.61	-1.18	0.43	0.61	-1.21	0.29	0.66	-1.23	0.09	0.57	-1.14	0.04	0.6	NaN	NaN	NaN	-1.25	0.89	0.26	NaN	NaN	NaN	NaN	NaN	NaN	-1.23	0.45	0.26	-1.32	0.3	0.21	-1.33	0.11	0.25
524	2.62	-1.34	1	0.46	NaN	NaN	NaN	-1.26	0.87	0.63	-1.23	0.67	0.66	-1.19	0.53	0.61	-1.18	0.43	0.61	-1.21	0.29	0.66	-1.23	0.09	0.57	-1.14	0.04	0.6	NaN	NaN	NaN	-1.25	0.89	0.26	NaN	NaN	NaN	NaN	NaN	NaN	-1.23	0.45	0.26	-1.32	0.3	0.21	-1.33	0.11	0.25
525	2.625	-1.34	1	0.46	NaN	NaN	NaN	-1.26	0.87	0.63	-1.23	0.67	0.66	-1.19	0.53	0.61	-1.18	0.43	0.62	-1.21	0.29	0.66	-1.23	0.09	0.58	-1.14	0.04	0.6	NaN	NaN	NaN	-1.25	0.89	0.26	NaN	NaN	NaN	NaN	NaN	NaN	-1.23	0.45	0.26	-1.31	0.3	0.21	-1.33	0.11	0.25
526	2.63	-1.34	1	0.47	NaN	NaN	NaN	-1.25	0.87	0.63	-1.23	0.67	0.66	-1.19	0.53	0.61	-1.18	0.43	0.62	-1.21	0.29	0.66	-1.23	0.09	0.58	-1.14	0.04	0.6	NaN	NaN	NaN	-1.25	0.89	0.26	NaN	NaN	NaN	NaN	NaN	NaN	-1.23	0.45	0.26	-1.31	0.3	0.21	-1.33	0.11	0.25
527	2.635	-1.34	1	0.47	NaN	NaN	NaN	-1.25	0.87	0.63	-1.23	0.67	0.66	-1.19	0.53	0.61	-1.18	0.43	0.62	-1.21	0.29	0.66	-1.23	0.09	0.58	-1.14	0.04	0.6	NaN	NaN	NaN	-1.25	0.89	0.26	NaN	NaN	NaN	NaN	NaN	NaN	-1.23	0.45	0.26	-1.31	0.3	0.21	-1.33	0.11	0.25
528	2.64	-1.34	1	0.47	NaN	NaN	NaN	-1.25	0.87	0.63	-1.23	0.67	0.66	-1.19	0.53	0.61	-1.19	0.43	0.62	-1.21	0.29	0.66	-1.23	0.09	0.58	-1.14	0.04	0.6	NaN	NaN	NaN	-1.25	0.89	0.26	NaN	NaN	NaN	NaN	NaN	NaN	-1.22	0.45	0.26	-1.31	0.31	0.21	-1.33	0.11	0.25
529	2.645	-1.33	1	0.47	NaN	NaN	NaN	-1.25	0.87	0.63	-1.23	0.67	0.66	-1.19	0.53	0.61	-1.19	0.43	0.62	-1.21	0.29	0.66	-1.23	0.09	0.58	-1.14	0.04	0.6	NaN	NaN	NaN	-1.25	0.89	0.26	NaN	NaN	NaN	NaN	NaN	NaN	-1.22	0.45	0.26	-1.31	0.31	0.21	-1.32	0.11	0.25
530	2.65	-1.33	1	0.47	NaN	NaN	NaN	-1.25	0.87	0.63	-1.22	0.67	0.66	-1.19	0.53	0.61	-1.19	0.43	0.62	-1.21	0.28	0.66	-1.23	0.09	0.58	-1.14	0.04	0.6	NaN	NaN	NaN	-1.25	0.89	0.26	NaN	NaN	NaN	NaN	NaN	NaN	-1.22	0.45	0.26	-1.31	0.31	0.21	-1.32	0.11	0.25
531	2.655	-1.33	1	0.47	NaN	NaN	NaN	-1.25	0.87	0.64	-1.22	0.67	0.66	-1.19	0.53	0.62	-1.19	0.43	0.62	-1.21	0.28	0.66	-1.23	0.09	0.58	-1.14	0.04	0.6	NaN	NaN	NaN	-1.25	0.89	0.27	NaN	NaN	NaN	NaN	NaN	NaN	-1.22	0.45	0.26	-1.31	0.31	0.21	-1.32	0.11	0.25
532	2.66	-1.33	1.01	0.47	NaN	NaN	NaN	-1.25	0.87	0.64	-1.22	0.67	0.66	-1.19	0.53	0.62	-1.19	0.43	0.62	-1.21	0.28	0.66	-1.23	0.09	0.58	-1.14	0.04	0.6	NaN	NaN	NaN	-1.25	0.89	0.27	NaN	NaN	NaN	NaN	NaN	NaN	-1.22	0.45	0.26	-1.31	0.31	0.21	-1.32	0.11	0.25
533	2.665	-1.33	1.01	0.47	NaN	NaN	NaN	-1.25	0.87	0.64	-1.22	0.67	0.67	-1.19	0.53	0.62	-1.19	0.43	0.62	-1.21	0.28	0.66	-1.23	0.09	0.58	-1.14	0.04	0.6	NaN	NaN	NaN	-1.25	0.89	0.27	NaN	NaN	NaN	NaN	NaN	NaN	-1.22	0.45	0.26	-1.31	0.31	0.21	-1.32	0.11	0.25
534	2.67	-1.33	1.01	0.48	NaN	NaN	NaN	-1.25	0.87	0.64	-1.22	0.67	0.67	-1.19	0.53	0.62	-1.19	0.43	0.62	-1.21	0.28	0.67	-1.23	0.09	0.58	-1.14	0.04	0.6	NaN	NaN	NaN	-1.25	0.9	0.27	NaN	NaN	NaN	NaN	NaN	NaN	-1.22	0.46	0.26	-1.3	0.31	0.21	-1.32	0.11	0.25
535	2.675	-1.33	1.01	0.48	NaN	NaN	NaN	-1.25	0.87	0.64	-1.22	0.67	0.67	-1.19	0.53	0.62	-1.19	0.43	0.62	-1.21	0.28	0.67	-1.23	0.09	0.58	-1.14	0.04	0.6	NaN	NaN	NaN	-1.25	0.9	0.27	NaN	NaN	NaN	NaN	NaN	NaN	-1.22	0.46	0.26	-1.3	0.31	0.21	-1.32	0.11	0.25
536	2.68	-1.33	1.01	0.48	NaN	NaN	NaN	-1.24	0.87	0.64	-1.22	0.67	0.67	-1.19	0.53	0.62	-1.19	0.43	0.62	-1.21	0.28	0.67	-1.23	0.09	0.58	-1.14	0.04	0.6	NaN	NaN	NaN	-1.25	0.9	0.27	NaN	NaN	NaN	NaN	NaN	NaN	-1.21	0.46	0.26	-1.3	0.31	0.21	-1.32	0.12	0.25
537	2.685	-1.33	1.01	0.48	NaN	NaN	NaN	-1.24	0.87	0.64	-1.22	0.67	0.67	-1.19	0.53	0.62	-1.19	0.43	0.62	-1.21	0.28	0.67	-1.23	0.09	0.58	-1.14	0.04	0.6	NaN	NaN	NaN	-1.25	0.9	0.27	NaN	NaN	NaN	NaN	NaN	NaN	-1.21	0.45	0.26	-1.3	0.31	0.21	-1.32	0.12	0.25
538	2.69	-1.33	1.01	0.48	NaN	NaN	NaN	-1.24	0.87	0.64	-1.22	0.67	0.67	-1.19	0.53	0.62	-1.19	0.43	0.62	-1.21	0.28	0.67	-1.23	0.09	0.58	-1.14	0.04	0.6	NaN	NaN	NaN	-1.25	0.9	0.27	NaN	NaN	NaN	NaN	NaN	NaN	-1.21	0.46	0.26	-1.3	0.31	0.21	-1.32	0.12	0.25
539	2.695	-1.33	1.01	0.48	NaN	NaN	NaN	-1.24	0.87	0.64	-1.22	0.67	0.67	-1.19	0.53	0.62	-1.19	0.43	0.62	-1.21	0.28	0.67	-1.23	0.09	0.58	-1.14	0.04	0.6	NaN	NaN	NaN	-1.25	0.9	0.27	NaN	NaN	NaN	NaN	NaN	NaN	-1.21	0.46	0.26	-1.3	0.31	0.21	-1.32	0.12	0.25
540	2.7	-1.33	1.01	0.48	NaN	NaN	NaN	-1.24	0.87	0.64	-1.22	0.67	0.67	-1.19	0.53	0.62	-1.19	0.43	0.62	-1.21	0.28	0.67	-1.23	0.09	0.58	-1.14	0.04	0.6	NaN	NaN	NaN	-1.24	0.9	0.27	NaN	NaN	NaN	NaN	NaN	NaN	-1.21	0.46	0.26	-1.3	0.31	0.21	-1.32	0.12	0.25
541	2.705	-1.33	1.01	0.48	NaN	NaN	NaN	-1.24	0.87	0.64	-1.22	0.67	0.67	-1.19	0.53	0.62	-1.19	0.43	0.62	-1.21	0.28	0.67	-1.23	0.09	0.58	-1.14	0.04	0.6	NaN	NaN	NaN	-1.24	0.9	0.27	NaN	NaN	NaN	NaN	NaN	NaN	-1.21	0.46	0.26	-1.29	0.31	0.21	-1.32	0.12	0.25
542	2.71	-1.33	1.01	0.49	NaN	NaN	NaN	-1.24	0.87	0.65	-1.22	0.67	0.67	-1.19	0.53	0.62	-1.19	0.43	0.62	-1.21	0.28	0.67	-1.23	0.09	0.58	-1.14	0.04	0.6	NaN	NaN	NaN	-1.24	0.9	0.27	NaN	NaN	NaN	NaN	NaN	NaN	-1.2	0.46	0.26	-1.29	0.31	0.21	-1.32	0.12	0.25
543	2.715	-1.32	1.01	0.49	NaN	NaN	NaN	-1.24	0.87	0.65	-1.22	0.67	0.67	-1.19	0.53	0.62	-1.19	0.43	0.62	-1.21	0.28	0.67	-1.23	0.09	0.58	-1.14	0.04	0.6	NaN	NaN	NaN	-1.24	0.9	0.28	NaN	NaN	NaN	NaN	NaN	NaN	-1.2	0.46	0.26	-1.29	0.32	0.21	-1.32	0.12	0.25
544	2.72	-1.32	1.01	0.49	NaN	NaN	NaN	-1.24	0.87	0.65	-1.22	0.67	0.67	-1.19	0.53	0.62	-1.19	0.43	0.62	-1.21	0.28	0.67	-1.23	0.09	0.58	-1.14	0.04	0.6	NaN	NaN	NaN	-1.24	0.9	0.28	NaN	NaN	NaN	NaN	NaN	NaN	-1.2	0.46	0.26	-1.29	0.32	0.21	-1.32	0.12	0.25
545	2.725	-1.32	1.01	0.49	NaN	NaN	NaN	-1.24	0.87	0.65	-1.21	0.67	0.67	-1.19	0.53	0.62	-1.19	0.43	0.63	-1.21	0.28	0.67	-1.23	0.09	0.58	-1.14	0.04	0.6	NaN	NaN	NaN	-1.24	0.9	0.28	NaN	NaN	NaN	NaN	NaN	NaN	-1.2	0.46	0.26	-1.29	0.32	0.21	-1.32	0.12	0.25
546	2.73	-1.32	1.01	0.49	NaN	NaN	NaN	-1.24	0.87	0.65	-1.21	0.67	0.67	-1.19	0.53	0.62	-1.19	0.43	0.63	-1.21	0.28	0.67	-1.23	0.09	0.58	-1.14	0.04	0.6	NaN	NaN	NaN	-1.24	0.9	0.28	NaN	NaN	NaN	NaN	NaN	NaN	-1.2	0.46	0.26	-1.29	0.32	0.21	-1.32	0.12	0.25
547	2.735	-1.32	1.01	0.49	NaN	NaN	NaN	-1.24	0.87	0.65	-1.21	0.67	0.67	-1.19	0.53	0.62	-1.19	0.43	0.63	-1.21	0.28	0.67	-1.23	0.09	0.58	-1.14	0.04	0.6	NaN	NaN	NaN	-1.24	0.9	0.28	NaN	NaN	NaN	NaN	NaN	NaN	-1.2	0.46	0.26	-1.29	0.32	0.21	-1.31	0.13	0.25
548	2.74	-1.32	1.01	0.49	NaN	NaN	NaN	-1.23	0.87	0.65	-1.21	0.67	0.67	-1.19	0.53	0.62	-1.19	0.43	0.63	-1.21	0.28	0.67	-1.23	0.09	0.58	-1.14	0.04	0.6	NaN	NaN	NaN	-1.24	0.9	0.28	NaN	NaN	NaN	NaN	NaN	NaN	-1.2	0.46	0.26	-1.29	0.32	0.21	-1.31	0.13	0.25
549	2.745	-1.32	1.01	0.49	NaN	NaN	NaN	-1.23	0.87	0.65	-1.21	0.67	0.67	-1.19	0.53	0.62	-1.19	0.43	0.63	-1.21	0.28	0.67	-1.23	0.09	0.58	-1.14	0.04	0.6	NaN	NaN	NaN	-1.24	0.9	0.28	NaN	NaN	NaN	NaN	NaN	NaN	-1.19	0.46	0.26	-1.28	0.32	0.21	-1.31	0.13	0.25
550	2.75	-1.32	1.01	0.49	NaN	NaN	NaN	-1.23	0.87	0.65	-1.21	0.67	0.67	-1.19	0.53	0.63	-1.19	0.43	0.63	-1.21	0.28	0.67	-1.23	0.09	0.58	-1.14	0.04	0.6	NaN	NaN	NaN	-1.24	0.9	0.28	NaN	NaN	NaN	NaN	NaN	NaN	-1.19	0.46	0.26	-1.28	0.32	0.21	-1.31	0.13	0.25
551	2.755	-1.32	1.01	0.49	NaN	NaN	NaN	-1.23	0.87	0.65	-1.21	0.67	0.68	-1.19	0.53	0.63	-1.19	0.43	0.63	-1.21	0.28	0.67	-1.23	0.09	0.58	-1.14	0.04	0.6	NaN	NaN	NaN	-1.24	0.9	0.28	NaN	NaN	NaN	NaN	NaN	NaN	-1.19	0.46	0.26	-1.28	0.32	0.21	-1.31	0.13	0.25
552	2.76	-1.32	1.01	0.5	NaN	NaN	NaN	-1.23	0.87	0.65	-1.21	0.67	0.68	-1.19	0.53	0.63	-1.19	0.43	0.63	-1.21	0.28	0.67	-1.23	0.09	0.58	-1.14	0.04	0.61	NaN	NaN	NaN	-1.24	0.9	0.28	NaN	NaN	NaN	NaN	NaN	NaN	-1.19	0.46	0.26	-1.28	0.32	0.21	-1.31	0.13	0.25
553	2.765	-1.32	1.01	0.5	NaN	NaN	NaN	-1.23	0.87	0.65	-1.21	0.67	0.68	-1.19	0.53	0.63	-1.19	0.43	0.63	-1.21	0.28	0.67	-1.23	0.09	0.58	-1.14	0.04	0.61	NaN	NaN	NaN	-1.24	0.9	0.28	NaN	NaN	NaN	NaN	NaN	NaN	-1.19	0.46	0.26	-1.28	0.32	0.21	-1.31	0.13	0.25
554	2.77	-1.32	1.01	0.5	NaN	NaN	NaN	-1.23	0.87	0.65	-1.21	0.67	0.68	-1.19	0.53	0.63	-1.19	0.43	0.63	-1.21	0.28	0.67	-1.23	0.09	0.58	-1.14	0.04	0.61	NaN	NaN	NaN	-1.24	0.9	0.28	NaN	NaN	NaN	NaN	NaN	NaN	-1.18	0.46	0.26	-1.28	0.32	0.21	-1.31	0.13	0.25
555	2.775	-1.32	1.01	0.5	NaN	NaN	NaN	-1.23	0.87	0.65	-1.21	0.67	0.68	-1.19	0.53	0.63	-1.19	0.43	0.63	-1.21	0.28	0.67	-1.23	0.09	0.58	-1.14	0.04	0.61	NaN	NaN	NaN	-1.24	0.9	0.28	NaN	NaN	NaN	NaN	NaN	NaN	-1.18	0.46	0.26	-1.28	0.32	0.21	-1.31	0.13	0.24
556	2.78	-1.32	1.01	0.5	NaN	NaN	NaN	-1.23	0.87	0.66	-1.21	0.67	0.68	-1.19	0.53	0.63	-1.19	0.43	0.63	-1.21	0.28	0.67	-1.23	0.09	0.58	-1.14	0.04	0.61	NaN	NaN	NaN	-1.24	0.9	0.28	NaN	NaN	NaN	NaN	NaN	NaN	-1.18	0.46	0.26	-1.27	0.32	0.21	-1.31	0.13	0.24
557	2.785	-1.31	1.01	0.5	NaN	NaN	NaN	-1.23	0.87	0.66	-1.21	0.67	0.68	-1.19	0.53	0.63	-1.18	0.43	0.63	-1.21	0.28	0.67	-1.23	0.09	0.58	-1.14	0.04	0.61	NaN	NaN	NaN	-1.24	0.9	0.29	NaN	NaN	NaN	NaN	NaN	NaN	-1.18	0.46	0.26	-1.27	0.32	0.21	-1.3	0.13	0.24
558	2.79	-1.31	1.01	0.5	NaN	NaN	NaN	-1.22	0.87	0.66	-1.21	0.67	0.68	-1.19	0.53	0.63	-1.18	0.43	0.63	-1.21	0.28	0.67	-1.23	0.09	0.58	-1.14	0.04	0.61	NaN	NaN	NaN	-1.24	0.9	0.29	NaN	NaN	NaN	NaN	NaN	NaN	-1.18	0.46	0.26	-1.27	0.32	0.21	-1.3	0.13	0.24
559	2.795	-1.31	1.01	0.5	NaN	NaN	NaN	-1.22	0.87	0.66	-1.21	0.67	0.68	-1.18	0.53	0.63	-1.18	0.43	0.63	-1.21	0.28	0.67	-1.23	0.09	0.58	-1.14	0.04	0.61	NaN	NaN	NaN	-1.23	0.9	0.29	NaN	NaN	NaN	NaN	NaN	NaN	-1.18	0.46	0.26	-1.27	0.32	0.21	-1.3	0.13	0.24
560	2.8	-1.31	1.01	0.5	NaN	NaN	NaN	-1.22	0.87	0.66	-1.2	0.67	0.68	-1.18	0.53	0.63	-1.18	0.43	0.63	-1.21	0.28	0.67	-1.23	0.09	0.58	-1.14	0.04	0.61	NaN	NaN	NaN	-1.23	0.9	0.29	NaN	NaN	NaN	NaN	NaN	NaN	-1.18	0.47	0.26	-1.27	0.32	0.2	-1.3	0.13	0.24
561	2.805	-1.31	1.01	0.5	NaN	NaN	NaN	-1.22	0.87	0.66	-1.2	0.67	0.68	-1.18	0.53	0.63	-1.18	0.43	0.63	-1.21	0.28	0.67	-1.23	0.09	0.58	-1.14	0.04	0.61	NaN	NaN	NaN	-1.23	0.9	0.29	NaN	NaN	NaN	NaN	NaN	NaN	-1.18	0.47	0.26	-1.27	0.32	0.2	-1.3	0.13	0.24
562	2.81	-1.31	1.01	0.5	NaN	NaN	NaN	-1.22	0.87	0.66	-1.2	0.67	0.68	-1.18	0.53	0.63	-1.18	0.43	0.63	-1.21	0.28	0.67	-1.23	0.09	0.58	-1.14	0.04	0.61	NaN	NaN	NaN	-1.23	0.9	0.29	NaN	NaN	NaN	NaN	NaN	NaN	-1.18	0.47	0.26	-1.26	0.32	0.2	-1.29	0.13	0.24
563	2.815	-1.31	1.01	0.51	NaN	NaN	NaN	-1.22	0.87	0.66	-1.2	0.67	0.68	-1.18	0.53	0.63	-1.18	0.43	0.63	-1.21	0.28	0.67	-1.23	0.09	0.58	-1.14	0.04	0.61	NaN	NaN	NaN	-1.23	0.9	0.29	NaN	NaN	NaN	NaN	NaN	NaN	-1.18	0.47	0.26	-1.26	0.32	0.2	-1.29	0.13	0.24
564	2.82	-1.31	1.01	0.51	NaN	NaN	NaN	-1.22	0.87	0.66	-1.2	0.67	0.68	-1.18	0.53	0.63	-1.18	0.43	0.63	-1.21	0.28	0.67	-1.23	0.09	0.58	-1.14	0.04	0.61	NaN	NaN	NaN	-1.23	0.9	0.29	NaN	NaN	NaN	NaN	NaN	NaN	-1.17	0.47	0.26	-1.26	0.32	0.2	-1.29	0.13	0.24
565	2.825	-1.31	1.01	0.51	NaN	NaN	NaN	-1.22	0.87	0.66	-1.2	0.67	0.68	-1.18	0.53	0.63	-1.18	0.43	0.63	-1.21	0.28	0.67	-1.23	0.09	0.58	-1.14	0.04	0.61	NaN	NaN	NaN	-1.23	0.9	0.29	NaN	NaN	NaN	NaN	NaN	NaN	-1.17	0.47	0.26	-1.26	0.32	0.2	-1.29	0.13	0.24
566	2.83	-1.31	1.01	0.51	NaN	NaN	NaN	-1.22	0.87	0.66	-1.2	0.67	0.68	-1.18	0.53	0.63	-1.18	0.43	0.63	-1.21	0.28	0.67	-1.23	0.09	0.58	-1.14	0.04	0.61	NaN	NaN	NaN	-1.23	0.9	0.29	NaN	NaN	NaN	NaN	NaN	NaN	-1.17	0.47	0.26	-1.26	0.32	0.2	-1.28	0.13	0.24
567	2.835	-1.31	1.01	0.51	NaN	NaN	NaN	-1.22	0.87	0.66	-1.2	0.67	0.68	-1.18	0.53	0.63	-1.18	0.43	0.63	-1.21	0.28	0.67	-1.23	0.09	0.58	-1.14	0.04	0.61	NaN	NaN	NaN	-1.23	0.9	0.29	NaN	NaN	NaN	NaN	NaN	NaN	-1.17	0.47	0.26	-1.25	0.32	0.2	-1.28	0.13	0.24
568	2.84	-1.31	1.01	0.51	NaN	NaN	NaN	-1.22	0.87	0.66	-1.2	0.67	0.68	-1.18	0.53	0.63	-1.18	0.43	0.63	-1.21	0.28	0.67	-1.23	0.09	0.58	-1.14	0.04	0.61	NaN	NaN	NaN	-1.23	0.9	0.29	NaN	NaN	NaN	NaN	NaN	NaN	-1.17	0.47	0.26	-1.25	0.32	0.2	-1.27	0.13	0.24
569	2.845	-1.31	1.01	0.51	NaN	NaN	NaN	-1.22	0.87	0.66	-1.2	0.67	0.68	-1.18	0.53	0.63	-1.18	0.43	0.63	-1.21	0.28	0.67	-1.23	0.09	0.58	-1.14	0.04	0.61	NaN	NaN	NaN	-1.23	0.9	0.29	NaN	NaN	NaN	NaN	NaN	NaN	-1.17	0.47	0.26	-1.25	0.33	0.2	-1.27	0.13	0.24
570	2.85	-1.31	1.01	0.51	NaN	NaN	NaN	-1.21	0.87	0.66	-1.2	0.67	0.68	-1.18	0.53	0.63	-1.18	0.43	0.63	-1.21	0.28	0.67	-1.23	0.09	0.58	-1.14	0.04	0.61	NaN	NaN	NaN	-1.23	0.9	0.29	NaN	NaN	NaN	NaN	NaN	NaN	-1.16	0.47	0.26	-1.25	0.32	0.2	-1.27	0.13	0.24
571	2.855	-1.3	1.01	0.51	NaN	NaN	NaN	-1.21	0.87	0.66	-1.2	0.67	0.68	-1.18	0.53	0.63	-1.18	0.43	0.63	-1.21	0.28	0.67	-1.23	0.09	0.58	-1.14	0.04	0.61	NaN	NaN	NaN	-1.23	0.9	0.29	NaN	NaN	NaN	NaN	NaN	NaN	-1.16	0.47	0.26	-1.25	0.32	0.2	-1.27	0.13	0.24
572	2.86	-1.3	1.01	0.51	NaN	NaN	NaN	-1.21	0.87	0.66	-1.2	0.67	0.68	-1.18	0.53	0.63	-1.18	0.43	0.63	-1.21	0.28	0.67	-1.23	0.09	0.58	-1.14	0.04	0.61	NaN	NaN	NaN	-1.23	0.9	0.29	NaN	NaN	NaN	NaN	NaN	NaN	-1.16	0.47	0.26	-1.24	0.32	0.2	-1.26	0.13	0.24
573	2.865	-1.3	1.01	0.51	NaN	NaN	NaN	-1.21	0.87	0.66	-1.2	0.67	0.68	-1.18	0.53	0.63	-1.18	0.43	0.63	-1.21	0.28	0.67	-1.23	0.09	0.58	-1.14	0.04	0.61	NaN	NaN	NaN	-1.23	0.9	0.29	NaN	NaN	NaN	NaN	NaN	NaN	-1.16	0.47	0.26	-1.24	0.32	0.2	-1.26	0.13	0.24
574	2.87	-1.3	1.01	0.51	NaN	NaN	NaN	-1.21	0.87	0.66	-1.19	0.67	0.68	-1.18	0.53	0.63	-1.18	0.43	0.63	-1.21	0.28	0.67	-1.23	0.09	0.58	-1.14	0.04	0.61	NaN	NaN	NaN	-1.23	0.9	0.29	NaN	NaN	NaN	NaN	NaN	NaN	-1.16	0.47	0.26	-1.24	0.33	0.2	-1.26	0.13	0.24
575	2.875	-1.3	1.01	0.51	NaN	NaN	NaN	-1.21	0.87	0.66	-1.19	0.67	0.68	-1.18	0.53	0.63	-1.18	0.43	0.63	-1.21	0.28	0.67	-1.23	0.09	0.58	-1.14	0.04	0.61	NaN	NaN	NaN	-1.23	0.9	0.29	NaN	NaN	NaN	NaN	NaN	NaN	-1.15	0.47	0.26	-1.24	0.33	0.2	-1.25	0.13	0.24
576	2.88	-1.3	1.01	0.51	NaN	NaN	NaN	-1.21	0.87	0.66	-1.19	0.67	0.68	-1.18	0.53	0.63	-1.18	0.43	0.63	-1.21	0.28	0.67	-1.23	0.09	0.58	-1.14	0.04	0.61	NaN	NaN	NaN	-1.23	0.9	0.29	NaN	NaN	NaN	NaN	NaN	NaN	-1.15	0.47	0.26	-1.23	0.32	0.2	-1.25	0.13	0.24
577	2.885	-1.3	1.01	0.51	NaN	NaN	NaN	-1.21	0.87	0.66	-1.19	0.67	0.68	-1.18	0.53	0.63	-1.18	0.43	0.63	-1.21	0.28	0.67	-1.23	0.09	0.58	-1.14	0.04	0.61	NaN	NaN	NaN	-1.23	0.9	0.3	NaN	NaN	NaN	NaN	NaN	NaN	-1.15	0.47	0.26	-1.23	0.32	0.2	-1.25	0.13	0.24
578	2.89	-1.3	1.01	0.51	NaN	NaN	NaN	-1.21	0.87	0.67	-1.19	0.67	0.68	-1.18	0.53	0.63	-1.18	0.43	0.63	-1.21	0.28	0.67	-1.23	0.09	0.58	-1.14	0.04	0.61	NaN	NaN	NaN	-1.23	0.9	0.3	NaN	NaN	NaN	NaN	NaN	NaN	-1.15	0.47	0.26	-1.23	0.32	0.21	-1.24	0.13	0.24
579	2.895	-1.3	1.01	0.52	NaN	NaN	NaN	-1.21	0.87	0.67	-1.19	0.67	0.68	-1.18	0.53	0.63	-1.18	0.43	0.63	-1.21	0.28	0.67	-1.23	0.09	0.58	-1.14	0.04	0.61	NaN	NaN	NaN	-1.23	0.9	0.3	NaN	NaN	NaN	NaN	NaN	NaN	-1.15	0.47	0.26	-1.23	0.32	0.21	-1.24	0.13	0.24
580	2.9	-1.3	1.01	0.52	NaN	NaN	NaN	-1.21	0.87	0.67	-1.19	0.67	0.69	-1.18	0.53	0.63	-1.18	0.43	0.63	-1.21	0.28	0.67	-1.23	0.09	0.58	-1.14	0.04	0.61	NaN	NaN	NaN	-1.23	0.9	0.3	NaN	NaN	NaN	NaN	NaN	NaN	-1.14	0.47	0.26	-1.22	0.32	0.21	-1.24	0.13	0.24
581	2.905	-1.3	1.01	0.52	NaN	NaN	NaN	-1.21	0.87	0.67	-1.19	0.67	0.69	-1.17	0.53	0.63	-1.18	0.43	0.63	-1.21	0.28	0.67	-1.23	0.09	0.58	-1.14	0.04	0.61	NaN	NaN	NaN	-1.23	0.9	0.3	NaN	NaN	NaN	NaN	NaN	NaN	-1.14	0.47	0.26	-1.22	0.32	0.21	-1.23	0.13	0.24
582	2.91	-1.3	1.01	0.52	NaN	NaN	NaN	-1.2	0.87	0.67	-1.19	0.67	0.69	-1.17	0.53	0.63	-1.18	0.43	0.63	-1.21	0.28	0.67	-1.23	0.09	0.58	-1.14	0.04	0.61	NaN	NaN	NaN	-1.23	0.9	0.3	NaN	NaN	NaN	NaN	NaN	NaN	-1.14	0.47	0.26	-1.22	0.32	0.21	-1.23	0.13	0.24
583	2.915	-1.3	1	0.52	NaN	NaN	NaN	-1.2	0.87	0.67	-1.19	0.67	0.69	-1.17	0.53	0.63	-1.18	0.43	0.63	-1.21	0.28	0.67	-1.23	0.09	0.58	-1.14	0.04	0.61	NaN	NaN	NaN	-1.23	0.9	0.3	NaN	NaN	NaN	NaN	NaN	NaN	-1.14	0.47	0.26	-1.22	0.33	0.21	-1.23	0.13	0.24
584	2.92	-1.3	1.01	0.52	NaN	NaN	NaN	-1.2	0.87	0.67	-1.19	0.67	0.69	-1.17	0.53	0.63	-1.18	0.43	0.63	-1.21	0.28	0.67	-1.23	0.09	0.58	-1.14	0.04	0.61	NaN	NaN	NaN	-1.22	0.9	0.3	NaN	NaN	NaN	NaN	NaN	NaN	-1.14	0.47	0.26	-1.22	0.32	0.21	-1.22	0.13	0.24
585	2.925	-1.3	1.01	0.52	NaN	NaN	NaN	-1.2	0.87	0.67	-1.19	0.67	0.69	-1.17	0.53	0.63	-1.18	0.43	0.63	-1.21	0.28	0.67	-1.23	0.09	0.58	-1.14	0.04	0.61	NaN	NaN	NaN	-1.22	0.9	0.3	NaN	NaN	NaN	NaN	NaN	NaN	-1.13	0.47	0.26	-1.21	0.32	0.21	-1.22	0.13	0.24
586	2.93	-1.3	1	0.52	NaN	NaN	NaN	-1.2	0.87	0.67	-1.19	0.67	0.69	-1.17	0.53	0.63	-1.18	0.43	0.63	-1.21	0.28	0.67	-1.23	0.09	0.58	-1.14	0.04	0.61	NaN	NaN	NaN	-1.22	0.9	0.3	NaN	NaN	NaN	NaN	NaN	NaN	-1.13	0.47	0.26	-1.21	0.32	0.21	-1.21	0.13	0.24
587	2.935	-1.3	1	0.52	NaN	NaN	NaN	-1.2	0.87	0.67	-1.19	0.67	0.69	-1.17	0.53	0.63	-1.18	0.43	0.63	-1.21	0.28	0.67	-1.23	0.09	0.58	-1.14	0.04	0.61	NaN	NaN	NaN	-1.22	0.9	0.3	NaN	NaN	NaN	NaN	NaN	NaN	-1.13	0.47	0.26	-1.21	0.32	0.21	-1.21	0.13	0.24
588	2.94	-1.29	1	0.52	NaN	NaN	NaN	-1.2	0.87	0.67	-1.19	0.67	0.69	-1.17	0.53	0.63	-1.18	0.43	0.63	-1.21	0.28	0.67	-1.23	0.09	0.58	-1.14	0.04	0.61	NaN	NaN	NaN	-1.22	0.9	0.3	NaN	NaN	NaN	NaN	NaN	NaN	-1.13	0.47	0.26	-1.2	0.32	0.21	-1.21	0.13	0.25
589	2.945	-1.29	1	0.52	NaN	NaN	NaN	-1.2	0.87	0.67	-1.19	0.67	0.69	-1.17	0.53	0.63	-1.17	0.43	0.63	-1.21	0.28	0.67	-1.23	0.09	0.58	-1.14	0.04	0.61	NaN	NaN	NaN	-1.22	0.9	0.3	NaN	NaN	NaN	NaN	NaN	NaN	-1.12	0.47	0.26	-1.2	0.32	0.21	-1.2	0.13	0.25
590	2.95	-1.29	1	0.52	NaN	NaN	NaN	-1.2	0.87	0.67	-1.19	0.67	0.69	-1.17	0.53	0.63	-1.17	0.43	0.63	-1.21	0.28	0.67	-1.23	0.09	0.58	-1.14	0.04	0.61	NaN	NaN	NaN	-1.22	0.9	0.3	NaN	NaN	NaN	NaN	NaN	NaN	-1.12	0.47	0.26	-1.2	0.32	0.21	-1.2	0.13	0.25
591	2.955	-1.29	1	0.52	NaN	NaN	NaN	-1.2	0.87	0.67	-1.19	0.67	0.69	-1.17	0.53	0.63	-1.17	0.43	0.63	-1.21	0.28	0.67	-1.23	0.09	0.58	-1.14	0.04	0.61	NaN	NaN	NaN	-1.22	0.9	0.3	NaN	NaN	NaN	NaN	NaN	NaN	-1.12	0.47	0.26	-1.2	0.32	0.21	-1.2	0.13	0.25
592	2.96	-1.29	1	0.52	NaN	NaN	NaN	-1.2	0.87	0.67	-1.19	0.67	0.69	-1.17	0.53	0.63	-1.17	0.43	0.63	-1.2	0.28	0.67	-1.23	0.09	0.58	-1.14	0.04	0.61	NaN	NaN	NaN	-1.22	0.9	0.3	NaN	NaN	NaN	NaN	NaN	NaN	-1.12	0.47	0.26	-1.19	0.32	0.21	-1.19	0.12	0.25
593	2.965	-1.29	1	0.52	NaN	NaN	NaN	-1.2	0.86	0.67	-1.18	0.67	0.69	-1.17	0.53	0.63	-1.17	0.43	0.63	-1.2	0.28	0.67	-1.23	0.09	0.58	-1.14	0.04	0.61	NaN	NaN	NaN	-1.22	0.9	0.3	NaN	NaN	NaN	NaN	NaN	NaN	-1.11	0.47	0.26	-1.19	0.32	0.21	-1.19	0.12	0.25
594	2.97	-1.29	1	0.52	NaN	NaN	NaN	-1.2	0.86	0.67	-1.18	0.67	0.69	-1.17	0.53	0.63	-1.17	0.43	0.63	-1.2	0.28	0.67	-1.23	0.09	0.58	-1.14	0.04	0.61	NaN	NaN	NaN	-1.22	0.9	0.3	NaN	NaN	NaN	NaN	NaN	NaN	-1.11	0.47	0.26	-1.19	0.32	0.21	-1.19	0.12	0.25
595	2.975	-1.29	1	0.52	NaN	NaN	NaN	-1.19	0.86	0.67	-1.18	0.67	0.69	-1.17	0.53	0.63	-1.17	0.43	0.63	-1.2	0.28	0.67	-1.23	0.09	0.58	-1.14	0.04	0.61	NaN	NaN	NaN	-1.22	0.9	0.3	NaN	NaN	NaN	NaN	NaN	NaN	-1.11	0.48	0.26	-1.18	0.32	0.21	-1.18	0.12	0.25
596	2.98	-1.29	1	0.52	NaN	NaN	NaN	-1.19	0.86	0.67	-1.19	0.67	0.69	-1.17	0.53	0.63	-1.17	0.43	0.63	-1.2	0.28	0.67	-1.23	0.09	0.58	-1.14	0.04	0.61	NaN	NaN	NaN	-1.22	0.9	0.3	NaN	NaN	NaN	NaN	NaN	NaN	-1.11	0.48	0.26	-1.18	0.32	0.21	-1.18	0.12	0.25
597	2.985	-1.29	1	0.52	NaN	NaN	NaN	-1.19	0.86	0.67	-1.19	0.67	0.69	-1.17	0.53	0.63	-1.17	0.43	0.63	-1.2	0.28	0.67	-1.23	0.09	0.58	-1.14	0.04	0.61	NaN	NaN	NaN	-1.22	0.9	0.3	NaN	NaN	NaN	NaN	NaN	NaN	-1.1	0.48	0.26	-1.18	0.32	0.21	-1.17	0.12	0.25
598	2.99	-1.29	1	0.52	NaN	NaN	NaN	-1.19	0.86	0.67	-1.18	0.67	0.69	-1.17	0.53	0.63	-1.17	0.43	0.63	-1.2	0.28	0.67	-1.23	0.09	0.58	-1.14	0.04	0.61	NaN	NaN	NaN	-1.22	0.9	0.3	NaN	NaN	NaN	NaN	NaN	NaN	-1.1	0.48	0.26	-1.17	0.32	0.21	-1.17	0.12	0.25
599	2.995	-1.29	1	0.52	NaN	NaN	NaN	-1.19	0.86	0.67	-1.18	0.67	0.69	-1.17	0.53	0.63	-1.17	0.43	0.63	-1.2	0.28	0.67	-1.23	0.09	0.58	-1.14	0.04	0.61	NaN	NaN	NaN	-1.21	0.9	0.3	NaN	NaN	NaN	NaN	NaN	NaN	-1.1	0.48	0.26	-1.17	0.32	0.21	-1.16	0.12	0.24
600	3	-1.29	1	0.52	NaN	NaN	NaN	-1.19	0.86	0.67	-1.18	0.67	0.69	-1.17	0.53	0.63	-1.17	0.43	0.63	-1.2	0.28	0.67	-1.23	0.09	0.58	-1.14	0.04	0.61	NaN	NaN	NaN	-1.21	0.9	0.3	NaN	NaN	NaN	NaN	NaN	NaN	-1.1	0.48	0.26	-1.17	0.32	0.21	-1.16	0.12	0.24
601	3.005	-1.29	1	0.52	NaN	NaN	NaN	-1.19	0.86	0.67	-1.18	0.67	0.69	-1.17	0.53	0.63	-1.17	0.43	0.63	-1.2	0.28	0.67	-1.23	0.09	0.58	-1.14	0.04	0.61	NaN	NaN	NaN	-1.21	0.9	0.3	NaN	NaN	NaN	NaN	NaN	NaN	-1.1	0.48	0.26	-1.16	0.32	0.21	-1.16	0.12	0.24
602	3.01	-1.29	1	0.52	NaN	NaN	NaN	-1.19	0.86	0.67	-1.18	0.67	0.69	-1.17	0.53	0.63	-1.17	0.43	0.63	-1.2	0.28	0.67	-1.23	0.09	0.58	-1.14	0.04	0.61	NaN	NaN	NaN	-1.21	0.9	0.3	NaN	NaN	NaN	NaN	NaN	NaN	-1.09	0.48	0.26	-1.16	0.32	0.21	-1.15	0.12	0.24
603	3.015	-1.28	1	0.52	NaN	NaN	NaN	-1.19	0.86	0.67	-1.18	0.67	0.69	-1.17	0.53	0.64	-1.17	0.43	0.63	-1.2	0.28	0.67	-1.23	0.09	0.58	-1.14	0.04	0.61	NaN	NaN	NaN	-1.21	0.9	0.3	NaN	NaN	NaN	NaN	NaN	NaN	-1.09	0.48	0.26	-1.16	0.32	0.21	-1.15	0.12	0.24
604	3.02	-1.28	1	0.52	NaN	NaN	NaN	-1.19	0.86	0.67	-1.18	0.67	0.69	-1.17	0.53	0.64	-1.17	0.43	0.63	-1.2	0.28	0.67	-1.23	0.09	0.58	-1.14	0.04	0.61	NaN	NaN	NaN	-1.21	0.9	0.3	NaN	NaN	NaN	NaN	NaN	NaN	-1.09	0.48	0.26	-1.15	0.32	0.21	-1.14	0.12	0.24
605	3.025	-1.28	1	0.52	NaN	NaN	NaN	-1.19	0.86	0.67	-1.18	0.67	0.69	-1.17	0.53	0.64	-1.17	0.43	0.63	-1.2	0.28	0.67	-1.23	0.09	0.58	-1.14	0.04	0.61	NaN	NaN	NaN	-1.21	0.9	0.3	NaN	NaN	NaN	NaN	NaN	NaN	-1.09	0.48	0.26	-1.15	0.32	0.21	-1.14	0.12	0.24
606	3.03	-1.28	1	0.52	NaN	NaN	NaN	-1.19	0.86	0.67	-1.18	0.67	0.69	-1.16	0.53	0.64	-1.17	0.43	0.63	-1.2	0.28	0.67	-1.23	0.09	0.58	-1.14	0.04	0.61	NaN	NaN	NaN	-1.21	0.9	0.3	NaN	NaN	NaN	NaN	NaN	NaN	-1.08	0.48	0.26	-1.15	0.32	0.21	-1.14	0.12	0.24
607	3.035	-1.28	1	0.52	NaN	NaN	NaN	-1.19	0.86	0.67	-1.18	0.67	0.69	-1.16	0.53	0.64	-1.17	0.43	0.63	-1.2	0.28	0.67	-1.23	0.09	0.58	-1.14	0.04	0.61	NaN	NaN	NaN	-1.21	0.9	0.3	NaN	NaN	NaN	NaN	NaN	NaN	-1.08	0.48	0.26	-1.15	0.32	0.21	-1.13	0.12	0.24
608	3.04	-1.28	1	0.52	NaN	NaN	NaN	-1.19	0.86	0.67	-1.18	0.67	0.69	-1.16	0.53	0.64	-1.17	0.43	0.63	-1.2	0.28	0.67	-1.23	0.09	0.58	-1.14	0.04	0.61	NaN	NaN	NaN	-1.21	0.9	0.3	NaN	NaN	NaN	NaN	NaN	NaN	-1.08	0.48	0.26	-1.14	0.32	0.21	-1.13	0.12	0.24
609	3.045	-1.28	1	0.52	NaN	NaN	NaN	-1.19	0.86	0.67	-1.17	0.67	0.69	-1.16	0.53	0.64	-1.17	0.43	0.63	-1.2	0.28	0.67	-1.23	0.09	0.58	-1.14	0.04	0.61	NaN	NaN	NaN	-1.2	0.9	0.3	NaN	NaN	NaN	NaN	NaN	NaN	-1.08	0.48	0.26	-1.14	0.32	0.21	-1.12	0.12	0.24
610	3.05	-1.28	1	0.52	NaN	NaN	NaN	-1.18	0.86	0.67	-1.17	0.67	0.69	-1.16	0.52	0.63	-1.17	0.43	0.63	-1.2	0.28	0.67	-1.23	0.09	0.58	-1.14	0.04	0.61	NaN	NaN	NaN	-1.2	0.9	0.3	NaN	NaN	NaN	NaN	NaN	NaN	-1.07	0.48	0.26	-1.14	0.32	0.21	-1.12	0.12	0.24
611	3.055	-1.28	1	0.52	NaN	NaN	NaN	-1.18	0.86	0.67	-1.17	0.66	0.69	-1.16	0.52	0.64	-1.17	0.43	0.63	-1.2	0.28	0.67	-1.23	0.09	0.58	-1.14	0.04	0.61	NaN	NaN	NaN	-1.2	0.9	0.3	NaN	NaN	NaN	NaN	NaN	NaN	-1.07	0.48	0.26	-1.13	0.32	0.21	-1.12	0.12	0.24
612	3.06	-1.28	1	0.52	NaN	NaN	NaN	-1.18	0.86	0.67	-1.17	0.67	0.69	-1.16	0.52	0.64	-1.17	0.43	0.63	-1.2	0.28	0.67	-1.23	0.09	0.58	-1.14	0.04	0.61	NaN	NaN	NaN	-1.2	0.9	0.3	NaN	NaN	NaN	NaN	NaN	NaN	-1.07	0.48	0.26	-1.13	0.32	0.21	-1.11	0.12	0.24
613	3.065	-1.28	1	0.52	NaN	NaN	NaN	-1.18	0.86	0.67	-1.17	0.67	0.69	-1.16	0.52	0.64	-1.17	0.43	0.63	-1.2	0.28	0.67	-1.23	0.09	0.58	-1.14	0.04	0.61	NaN	NaN	NaN	-1.2	0.9	0.3	NaN	NaN	NaN	NaN	NaN	NaN	-1.07	0.48	0.26	-1.13	0.32	0.21	-1.11	0.12	0.24
614	3.07	-1.28	1	0.52	NaN	NaN	NaN	-1.18	0.86	0.67	-1.17	0.67	0.69	-1.16	0.52	0.64	-1.17	0.43	0.63	-1.2	0.28	0.67	-1.23	0.09	0.58	-1.14	0.04	0.61	NaN	NaN	NaN	-1.2	0.9	0.3	NaN	NaN	NaN	NaN	NaN	NaN	-1.07	0.48	0.26	-1.13	0.32	0.21	-1.11	0.12	0.24
615	3.075	-1.27	1	0.52	NaN	NaN	NaN	-1.18	0.86	0.67	-1.17	0.66	0.69	-1.16	0.52	0.63	-1.17	0.43	0.63	-1.2	0.28	0.67	-1.23	0.09	0.58	-1.14	0.04	0.61	NaN	NaN	NaN	-1.2	0.9	0.3	NaN	NaN	NaN	NaN	NaN	NaN	-1.06	0.48	0.26	-1.12	0.32	0.21	-1.1	0.12	0.24
616	3.08	-1.27	1	0.52	NaN	NaN	NaN	-1.18	0.86	0.67	-1.17	0.66	0.69	-1.16	0.52	0.63	-1.17	0.43	0.63	-1.2	0.28	0.67	-1.23	0.09	0.58	-1.14	0.04	0.61	NaN	NaN	NaN	-1.2	0.9	0.3	NaN	NaN	NaN	NaN	NaN	NaN	-1.06	0.48	0.26	-1.12	0.32	0.21	-1.1	0.12	0.24
617	3.085	-1.27	1	0.52	NaN	NaN	NaN	-1.18	0.86	0.67	-1.17	0.66	0.69	-1.16	0.52	0.63	-1.17	0.43	0.63	-1.2	0.28	0.67	-1.23	0.09	0.58	-1.14	0.04	0.61	NaN	NaN	NaN	-1.19	0.9	0.3	NaN	NaN	NaN	NaN	NaN	NaN	-1.06	0.48	0.26	-1.12	0.32	0.2	-1.09	0.12	0.24
618	3.09	-1.27	1	0.52	NaN	NaN	NaN	-1.18	0.86	0.67	-1.17	0.67	0.69	-1.16	0.52	0.63	-1.17	0.43	0.64	-1.2	0.28	0.67	-1.23	0.09	0.58	-1.14	0.04	0.61	NaN	NaN	NaN	-1.19	0.9	0.3	NaN	NaN	NaN	NaN	NaN	NaN	-1.06	0.48	0.26	-1.11	0.32	0.2	-1.09	0.12	0.24
619	3.095	-1.27	1	0.52	NaN	NaN	NaN	-1.18	0.86	0.67	-1.17	0.67	0.69	-1.16	0.52	0.64	-1.17	0.43	0.64	-1.2	0.28	0.67	-1.23	0.09	0.58	-1.14	0.04	0.61	NaN	NaN	NaN	-1.19	0.9	0.3	NaN	NaN	NaN	NaN	NaN	NaN	-1.06	0.48	0.26	-1.11	0.32	0.2	-1.09	0.12	0.24
620	3.1	-1.27	1	0.52	NaN	NaN	NaN	-1.18	0.86	0.67	-1.17	0.66	0.69	-1.16	0.52	0.64	-1.16	0.43	0.63	-1.2	0.28	0.67	-1.23	0.09	0.58	-1.14	0.04	0.61	NaN	NaN	NaN	-1.19	0.9	0.3	NaN	NaN	NaN	NaN	NaN	NaN	-1.05	0.48	0.26	-1.11	0.32	0.2	-1.08	0.12	0.24
621	3.105	-1.27	1	0.52	NaN	NaN	NaN	-1.18	0.86	0.67	-1.17	0.66	0.69	-1.16	0.52	0.64	-1.16	0.43	0.63	-1.2	0.28	0.67	-1.23	0.09	0.58	-1.14	0.04	0.61	NaN	NaN	NaN	-1.19	0.89	0.3	NaN	NaN	NaN	NaN	NaN	NaN	-1.05	0.48	0.26	-1.11	0.32	0.2	-1.08	0.12	0.24
622	3.11	-1.27	1	0.52	NaN	NaN	NaN	-1.18	0.86	0.67	-1.17	0.66	0.69	-1.16	0.53	0.64	-1.16	0.43	0.63	-1.2	0.28	0.67	-1.23	0.09	0.58	-1.14	0.04	0.61	NaN	NaN	NaN	-1.19	0.89	0.3	NaN	NaN	NaN	NaN	NaN	NaN	-1.05	0.48	0.26	-1.1	0.32	0.2	-1.08	0.12	0.24
623	3.115	-1.27	1	0.52	NaN	NaN	NaN	-1.17	0.86	0.67	-1.16	0.66	0.69	-1.15	0.53	0.64	-1.16	0.43	0.63	-1.2	0.28	0.67	-1.23	0.09	0.58	-1.14	0.04	0.61	NaN	NaN	NaN	-1.19	0.89	0.3	NaN	NaN	NaN	NaN	NaN	NaN	-1.05	0.48	0.26	-1.1	0.32	0.2	-1.07	0.12	0.24
624	3.12	-1.27	1	0.52	NaN	NaN	NaN	-1.17	0.86	0.67	-1.16	0.66	0.69	-1.15	0.52	0.64	-1.16	0.43	0.63	-1.2	0.28	0.67	-1.23	0.09	0.58	-1.14	0.04	0.61	NaN	NaN	NaN	-1.19	0.89	0.3	NaN	NaN	NaN	NaN	NaN	NaN	-1.05	0.48	0.26	-1.1	0.32	0.2	-1.07	0.12	0.24
625	3.125	-1.27	1	0.51	NaN	NaN	NaN	-1.17	0.86	0.67	-1.16	0.66	0.69	-1.15	0.52	0.64	-1.16	0.43	0.63	-1.19	0.28	0.67	-1.23	0.09	0.58	-1.14	0.04	0.61	NaN	NaN	NaN	-1.18	0.89	0.3	-1.1	0.7	0.24	NaN	NaN	NaN	-1.04	0.48	0.26	-1.1	0.32	0.2	-1.07	0.12	0.24
626	3.13	-1.26	1	0.51	NaN	NaN	NaN	-1.17	0.86	0.67	-1.16	0.66	0.69	-1.15	0.52	0.64	-1.16	0.43	0.63	-1.19	0.28	0.67	-1.23	0.09	0.58	-1.14	0.04	0.61	NaN	NaN	NaN	-1.18	0.89	0.3	-1.1	0.7	0.24	NaN	NaN	NaN	-1.04	0.48	0.26	-1.09	0.32	0.2	-1.07	0.12	0.24
627	3.135	-1.26	1	0.51	NaN	NaN	NaN	-1.17	0.86	0.67	-1.16	0.66	0.69	-1.15	0.52	0.64	-1.16	0.43	0.63	-1.19	0.28	0.67	-1.23	0.09	0.58	-1.14	0.04	0.61	NaN	NaN	NaN	-1.18	0.89	0.3	-1.09	0.7	0.24	NaN	NaN	NaN	-1.04	0.48	0.26	-1.09	0.32	0.2	-1.06	0.12	0.24
628	3.14	-1.26	1	0.51	NaN	NaN	NaN	-1.17	0.86	0.67	-1.16	0.66	0.69	-1.15	0.52	0.63	-1.16	0.43	0.63	-1.19	0.28	0.67	-1.23	0.09	0.58	-1.14	0.04	0.61	NaN	NaN	NaN	-1.18	0.89	0.3	-1.09	0.7	0.24	NaN	NaN	NaN	-1.04	0.48	0.26	-1.09	0.32	0.2	-1.06	0.12	0.24
629	3.145	-1.26	1	0.51	NaN	NaN	NaN	-1.17	0.86	0.67	-1.16	0.66	0.69	-1.15	0.52	0.63	-1.16	0.43	0.63	-1.19	0.28	0.67	-1.23	0.09	0.58	-1.14	0.04	0.61	NaN	NaN	NaN	-1.18	0.89	0.3	-1.09	0.7	0.24	NaN	NaN	NaN	-1.03	0.48	0.26	-1.09	0.32	0.2	-1.06	0.12	0.24
630	3.15	-1.26	1	0.51	NaN	NaN	NaN	-1.17	0.86	0.67	-1.16	0.66	0.69	-1.15	0.52	0.63	-1.16	0.43	0.63	-1.19	0.28	0.67	-1.23	0.09	0.58	-1.14	0.04	0.61	NaN	NaN	NaN	-1.18	0.89	0.3	-1.09	0.7	0.24	NaN	NaN	NaN	-1.03	0.48	0.26	-1.08	0.32	0.2	-1.05	0.12	0.24
631	3.155	-1.26	1	0.51	NaN	NaN	NaN	-1.17	0.86	0.67	-1.16	0.66	0.69	-1.15	0.52	0.63	-1.16	0.43	0.63	-1.19	0.28	0.67	-1.23	0.09	0.58	-1.14	0.04	0.61	NaN	NaN	NaN	-1.18	0.89	0.3	-1.09	0.7	0.24	NaN	NaN	NaN	-1.03	0.48	0.26	-1.08	0.32	0.2	-1.05	0.12	0.24
632	3.16	-1.26	1	0.51	NaN	NaN	NaN	-1.16	0.86	0.67	-1.16	0.66	0.69	-1.15	0.52	0.63	-1.16	0.43	0.63	-1.19	0.28	0.67	-1.23	0.09	0.58	-1.14	0.04	0.61	NaN	NaN	NaN	-1.18	0.89	0.3	-1.09	0.7	0.24	NaN	NaN	NaN	-1.03	0.48	0.26	-1.08	0.32	0.2	-1.05	0.12	0.24
633	3.165	-1.26	0.99	0.51	NaN	NaN	NaN	-1.16	0.86	0.67	-1.16	0.66	0.69	-1.15	0.52	0.63	-1.16	0.43	0.63	-1.19	0.28	0.67	-1.23	0.09	0.58	-1.14	0.04	0.61	NaN	NaN	NaN	-1.17	0.89	0.3	-1.08	0.7	0.24	NaN	NaN	NaN	-1.02	0.47	0.26	-1.08	0.32	0.2	-1.05	0.12	0.24
634	3.17	-1.26	0.99	0.51	NaN	NaN	NaN	-1.16	0.86	0.67	-1.16	0.66	0.69	-1.15	0.52	0.63	-1.16	0.43	0.63	-1.19	0.28	0.67	-1.23	0.09	0.58	-1.14	0.04	0.61	NaN	NaN	NaN	-1.17	0.89	0.3	-1.08	0.7	0.24	NaN	NaN	NaN	-1.02	0.47	0.26	-1.08	0.32	0.2	-1.04	0.12	0.24
635	3.175	-1.26	0.99	0.51	NaN	NaN	NaN	-1.16	0.86	0.67	-1.15	0.66	0.69	-1.15	0.52	0.63	-1.16	0.43	0.63	-1.19	0.28	0.67	-1.23	0.09	0.58	-1.14	0.04	0.61	NaN	NaN	NaN	-1.17	0.89	0.3	-1.08	0.7	0.24	NaN	NaN	NaN	-1.02	0.47	0.26	-1.07	0.32	0.2	-1.04	0.12	0.24
636	3.18	-1.25	0.99	0.51	NaN	NaN	NaN	-1.16	0.86	0.67	-1.15	0.66	0.69	-1.15	0.52	0.63	-1.15	0.43	0.63	-1.19	0.28	0.67	-1.23	0.09	0.58	-1.14	0.04	0.61	NaN	NaN	NaN	-1.17	0.89	0.3	-1.08	0.7	0.24	NaN	NaN	NaN	-1.02	0.47	0.26	-1.07	0.32	0.2	-1.04	0.12	0.24
637	3.185	-1.25	0.99	0.51	NaN	NaN	NaN	-1.16	0.86	0.67	-1.15	0.66	0.69	-1.15	0.52	0.63	-1.15	0.43	0.63	-1.19	0.28	0.67	-1.23	0.09	0.58	-1.14	0.04	0.61	NaN	NaN	NaN	-1.17	0.89	0.3	-1.08	0.7	0.24	NaN	NaN	NaN	-1.02	0.47	0.26	-1.07	0.32	0.2	-1.04	0.12	0.24
638	3.19	-1.25	0.99	0.51	NaN	NaN	NaN	-1.16	0.86	0.67	-1.15	0.66	0.69	-1.14	0.52	0.63	-1.15	0.43	0.63	-1.19	0.28	0.67	-1.23	0.09	0.58	-1.14	0.04	0.61	NaN	NaN	NaN	-1.17	0.89	0.3	-1.08	0.7	0.24	NaN	NaN	NaN	-1.02	0.47	0.26	-1.07	0.32	0.2	-1.03	0.12	0.24
639	3.195	-1.25	0.99	0.51	NaN	NaN	NaN	-1.16	0.86	0.67	-1.15	0.66	0.69	-1.14	0.52	0.63	-1.15	0.43	0.63	-1.19	0.28	0.67	-1.23	0.09	0.58	-1.14	0.04	0.61	NaN	NaN	NaN	-1.16	0.89	0.29	-1.08	0.7	0.24	NaN	NaN	NaN	-1.01	0.47	0.26	-1.07	0.31	0.2	-1.03	0.12	0.24
640	3.2	-1.25	0.99	0.51	NaN	NaN	NaN	-1.16	0.86	0.66	-1.15	0.66	0.69	-1.14	0.52	0.63	-1.15	0.43	0.63	-1.19	0.28	0.67	-1.23	0.09	0.58	-1.14	0.04	0.61	NaN	NaN	NaN	-1.16	0.89	0.29	-1.07	0.7	0.24	NaN	NaN	NaN	-1.01	0.47	0.26	-1.06	0.31	0.2	-1.03	0.12	0.24
641	3.205	-1.25	0.99	0.51	NaN	NaN	NaN	-1.16	0.86	0.66	-1.15	0.66	0.69	-1.14	0.52	0.63	-1.15	0.43	0.63	-1.19	0.28	0.67	-1.23	0.09	0.58	-1.14	0.04	0.61	NaN	NaN	NaN	-1.16	0.89	0.29	-1.07	0.7	0.24	NaN	NaN	NaN	-1.01	0.47	0.26	-1.06	0.31	0.2	-1.03	0.12	0.24
642	3.21	-1.25	0.99	0.51	NaN	NaN	NaN	-1.15	0.86	0.66	-1.15	0.66	0.69	-1.14	0.52	0.63	-1.15	0.43	0.63	-1.19	0.28	0.67	-1.23	0.09	0.58	-1.14	0.04	0.61	NaN	NaN	NaN	-1.16	0.88	0.29	-1.07	0.7	0.24	NaN	NaN	NaN	-1.01	0.47	0.26	-1.06	0.31	0.2	-1.03	0.12	0.24
643	3.215	-1.25	0.99	0.51	NaN	NaN	NaN	-1.15	0.86	0.66	-1.15	0.66	0.69	-1.14	0.52	0.63	-1.15	0.43	0.63	-1.19	0.28	0.67	-1.23	0.09	0.58	-1.14	0.04	0.61	NaN	NaN	NaN	-1.16	0.88	0.29	-1.07	0.7	0.24	NaN	NaN	NaN	-1.01	0.47	0.26	-1.06	0.31	0.2	-1.02	0.11	0.24
644	3.22	-1.25	0.99	0.51	NaN	NaN	NaN	-1.15	0.86	0.66	-1.15	0.66	0.69	-1.14	0.52	0.63	-1.15	0.43	0.63	-1.19	0.28	0.67	-1.23	0.09	0.58	-1.14	0.04	0.61	NaN	NaN	NaN	-1.16	0.88	0.29	-1.07	0.69	0.24	NaN	NaN	NaN	-1.01	0.47	0.26	-1.06	0.31	0.2	-1.02	0.11	0.24
645	3.225	-1.24	0.99	0.51	NaN	NaN	NaN	-1.15	0.86	0.66	-1.14	0.66	0.69	-1.14	0.52	0.63	-1.15	0.43	0.63	-1.19	0.28	0.67	-1.23	0.09	0.58	-1.14	0.04	0.61	NaN	NaN	NaN	-1.16	0.88	0.29	-1.07	0.69	0.24	NaN	NaN	NaN	-1.01	0.47	0.26	-1.05	0.31	0.2	-1.02	0.11	0.24
646	3.23	-1.24	0.99	0.5	NaN	NaN	NaN	-1.15	0.86	0.66	-1.14	0.66	0.69	-1.14	0.52	0.63	-1.15	0.43	0.63	-1.19	0.28	0.67	-1.23	0.09	0.58	-1.14	0.04	0.61	NaN	NaN	NaN	-1.15	0.88	0.29	-1.07	0.69	0.24	NaN	NaN	NaN	-1	0.47	0.26	-1.05	0.31	0.21	-1.02	0.11	0.24
647	3.235	-1.24	0.99	0.5	NaN	NaN	NaN	-1.15	0.86	0.66	-1.14	0.66	0.69	-1.14	0.52	0.63	-1.15	0.43	0.63	-1.19	0.28	0.67	-1.23	0.09	0.58	-1.14	0.04	0.61	NaN	NaN	NaN	-1.15	0.88	0.29	-1.07	0.69	0.24	NaN	NaN	NaN	-1	0.47	0.26	-1.05	0.31	0.21	-1.02	0.11	0.24
648	3.24	-1.24	0.99	0.5	NaN	NaN	NaN	-1.15	0.86	0.66	-1.14	0.66	0.69	-1.14	0.52	0.63	-1.15	0.43	0.63	-1.19	0.28	0.67	-1.23	0.09	0.58	-1.14	0.04	0.61	NaN	NaN	NaN	-1.15	0.88	0.29	-1.06	0.69	0.24	NaN	NaN	NaN	-1	0.47	0.26	-1.05	0.31	0.21	-1.01	0.11	0.24
649	3.245	-1.24	0.99	0.5	NaN	NaN	NaN	-1.15	0.86	0.66	-1.14	0.66	0.69	-1.13	0.52	0.63	-1.15	0.43	0.63	-1.19	0.28	0.67	-1.23	0.09	0.58	-1.14	0.04	0.61	NaN	NaN	NaN	-1.15	0.88	0.29	-1.06	0.69	0.24	NaN	NaN	NaN	-1	0.47	0.26	-1.05	0.31	0.21	-1.01	0.11	0.24
650	3.25	-1.24	0.99	0.5	NaN	NaN	NaN	-1.15	0.86	0.66	-1.14	0.66	0.69	-1.13	0.52	0.63	-1.15	0.43	0.63	-1.19	0.28	0.67	-1.23	0.09	0.58	-1.14	0.04	0.61	NaN	NaN	NaN	-1.15	0.88	0.29	-1.06	0.69	0.24	NaN	NaN	NaN	-1	0.47	0.26	-1.05	0.31	0.21	-1.01	0.11	0.24
651	3.255	-1.24	0.99	0.5	NaN	NaN	NaN	-1.14	0.86	0.66	-1.14	0.66	0.69	-1.13	0.52	0.63	-1.15	0.43	0.63	-1.19	0.28	0.67	-1.23	0.09	0.58	-1.14	0.04	0.61	NaN	NaN	NaN	-1.15	0.88	0.29	-1.06	0.69	0.24	NaN	NaN	NaN	-1	0.46	0.26	-1.04	0.31	0.21	-1.01	0.11	0.24
652	3.26	-1.23	0.99	0.5	NaN	NaN	NaN	-1.14	0.86	0.66	-1.14	0.66	0.69	-1.13	0.52	0.63	-1.15	0.43	0.63	-1.19	0.28	0.67	-1.23	0.09	0.58	-1.14	0.04	0.61	NaN	NaN	NaN	-1.14	0.88	0.29	-1.06	0.69	0.24	NaN	NaN	NaN	-1	0.46	0.26	-1.04	0.3	0.21	-1.01	0.11	0.25
653	3.265	-1.23	0.99	0.5	NaN	NaN	NaN	-1.14	0.86	0.66	-1.14	0.66	0.69	-1.13	0.52	0.63	-1.14	0.43	0.63	-1.19	0.28	0.67	-1.23	0.09	0.58	-1.14	0.04	0.61	NaN	NaN	NaN	-1.14	0.88	0.29	-1.06	0.69	0.24	NaN	NaN	NaN	-1	0.46	0.26	-1.04	0.3	0.21	-1.01	0.11	0.25
654	3.27	-1.23	0.99	0.5	NaN	NaN	NaN	-1.14	0.86	0.66	-1.14	0.66	0.69	-1.13	0.52	0.63	-1.14	0.43	0.63	-1.19	0.28	0.67	-1.23	0.09	0.57	-1.14	0.04	0.61	NaN	NaN	NaN	-1.14	0.88	0.29	-1.06	0.69	0.24	NaN	NaN	NaN	-0.99	0.46	0.27	-1.04	0.3	0.21	-1	0.1	0.25
655	3.275	-1.23	0.99	0.5	NaN	NaN	NaN	-1.14	0.86	0.66	-1.13	0.66	0.68	-1.13	0.52	0.63	-1.14	0.43	0.63	-1.19	0.28	0.67	-1.23	0.09	0.57	-1.14	0.04	0.61	NaN	NaN	NaN	-1.14	0.88	0.29	-1.05	0.69	0.24	NaN	NaN	NaN	-0.99	0.46	0.27	-1.04	0.3	0.21	-1	0.1	0.25
656	3.28	-1.23	0.99	0.5	NaN	NaN	NaN	-1.14	0.86	0.66	-1.13	0.66	0.68	-1.13	0.52	0.63	-1.14	0.43	0.63	-1.19	0.28	0.67	-1.23	0.09	0.57	-1.14	0.04	0.61	NaN	NaN	NaN	-1.14	0.88	0.29	-1.05	0.68	0.24	NaN	NaN	NaN	-0.99	0.46	0.27	-1.04	0.3	0.21	-1	0.1	0.25
657	3.285	-1.23	0.99	0.5	NaN	NaN	NaN	-1.14	0.86	0.66	-1.13	0.66	0.68	-1.13	0.52	0.63	-1.14	0.43	0.63	-1.19	0.28	0.67	-1.23	0.09	0.58	-1.14	0.04	0.61	NaN	NaN	NaN	-1.14	0.88	0.29	-1.05	0.68	0.24	NaN	NaN	NaN	-0.99	0.46	0.27	-1.03	0.3	0.21	-1	0.1	0.25
658	3.29	-1.23	0.99	0.49	NaN	NaN	NaN	-1.14	0.86	0.66	-1.13	0.66	0.68	-1.13	0.52	0.63	-1.14	0.43	0.63	-1.19	0.28	0.67	-1.23	0.09	0.58	-1.14	0.04	0.61	NaN	NaN	NaN	-1.13	0.87	0.29	-1.05	0.68	0.24	NaN	NaN	NaN	-0.99	0.46	0.27	-1.03	0.3	0.21	-1	0.1	0.25
659	3.295	-1.23	0.98	0.49	NaN	NaN	NaN	-1.13	0.86	0.66	-1.13	0.66	0.68	-1.13	0.52	0.63	-1.14	0.43	0.63	-1.19	0.28	0.67	-1.23	0.09	0.58	-1.14	0.04	0.61	NaN	NaN	NaN	-1.13	0.87	0.29	-1.05	0.68	0.24	NaN	NaN	NaN	-0.99	0.46	0.27	-1.03	0.3	0.22	-0.99	0.1	0.26
660	3.3	-1.22	0.98	0.49	NaN	NaN	NaN	-1.13	0.86	0.66	-1.13	0.66	0.68	-1.13	0.52	0.63	-1.14	0.43	0.63	-1.19	0.28	0.67	-1.23	0.09	0.58	-1.14	0.04	0.61	NaN	NaN	NaN	-1.13	0.87	0.29	-1.05	0.68	0.24	NaN	NaN	NaN	-0.99	0.46	0.27	-1.03	0.29	0.22	-0.99	0.1	0.26
661	3.305	-1.22	0.98	0.49	NaN	NaN	NaN	-1.13	0.86	0.66	-1.13	0.66	0.68	-1.13	0.52	0.63	-1.14	0.43	0.63	-1.18	0.28	0.67	-1.23	0.09	0.57	-1.14	0.04	0.61	NaN	NaN	NaN	-1.13	0.87	0.29	-1.05	0.68	0.24	NaN	NaN	NaN	-0.99	0.46	0.27	-1.03	0.29	0.22	-0.99	0.1	0.26
662	3.31	-1.22	0.98	0.49	NaN	NaN	NaN	-1.13	0.86	0.66	-1.13	0.66	0.68	-1.13	0.52	0.63	-1.14	0.43	0.63	-1.18	0.28	0.67	-1.23	0.09	0.57	-1.14	0.04	0.61	NaN	NaN	NaN	-1.13	0.87	0.29	-1.04	0.68	0.24	NaN	NaN	NaN	-0.99	0.45	0.27	-1.03	0.29	0.22	-0.99	0.1	0.26
663	3.315	-1.22	0.98	0.49	NaN	NaN	NaN	-1.13	0.86	0.65	-1.13	0.66	0.68	-1.13	0.52	0.63	-1.14	0.43	0.63	-1.18	0.28	0.67	-1.23	0.09	0.58	-1.14	0.04	0.61	NaN	NaN	NaN	-1.12	0.87	0.29	-1.04	0.68	0.24	NaN	NaN	NaN	-0.98	0.45	0.27	-1.03	0.29	0.22	-0.99	0.09	0.26
664	3.32	-1.22	0.98	0.49	NaN	NaN	NaN	-1.13	0.86	0.65	-1.13	0.66	0.68	-1.12	0.52	0.63	-1.14	0.43	0.63	-1.18	0.28	0.67	-1.23	0.09	0.58	-1.14	0.04	0.61	NaN	NaN	NaN	-1.12	0.87	0.29	-1.04	0.68	0.24	NaN	NaN	NaN	-0.98	0.45	0.27	-1.03	0.29	0.22	-0.99	0.09	0.26
665	3.325	-1.22	0.98	0.49	NaN	NaN	NaN	-1.13	0.86	0.65	-1.12	0.66	0.68	-1.12	0.52	0.63	-1.14	0.42	0.63	-1.18	0.28	0.67	-1.23	0.09	0.58	-1.14	0.04	0.61	NaN	NaN	NaN	-1.12	0.87	0.28	-1.04	0.67	0.24	NaN	NaN	NaN	-0.98	0.45	0.27	-1.02	0.29	0.22	-0.99	0.09	0.27
666	3.33	-1.21	0.98	0.49	NaN	NaN	NaN	-1.12	0.86	0.65	-1.12	0.66	0.68	-1.12	0.52	0.63	-1.13	0.42	0.63	-1.18	0.28	0.67	-1.23	0.09	0.58	-1.14	0.04	0.61	NaN	NaN	NaN	-1.12	0.87	0.28	-1.04	0.67	0.24	NaN	NaN	NaN	-0.98	0.45	0.28	-1.02	0.29	0.22	-0.98	0.09	0.27
667	3.335	-1.21	0.98	0.49	NaN	NaN	NaN	-1.12	0.86	0.65	-1.12	0.66	0.68	-1.12	0.52	0.63	-1.13	0.42	0.63	-1.18	0.28	0.67	-1.23	0.09	0.58	-1.14	0.04	0.61	NaN	NaN	NaN	-1.12	0.87	0.28	-1.04	0.67	0.24	NaN	NaN	NaN	-0.98	0.45	0.28	-1.02	0.29	0.23	-0.98	0.09	0.27
668	3.34	-1.21	0.98	0.48	NaN	NaN	NaN	-1.12	0.86	0.65	-1.12	0.66	0.68	-1.12	0.52	0.63	-1.13	0.42	0.63	-1.18	0.28	0.67	-1.23	0.09	0.58	-1.14	0.04	0.61	NaN	NaN	NaN	-1.11	0.87	0.28	-1.04	0.67	0.24	NaN	NaN	NaN	-0.98	0.45	0.28	-1.02	0.28	0.23	-0.98	0.09	0.27
669	3.345	-1.21	0.98	0.48	NaN	NaN	NaN	-1.12	0.86	0.65	-1.12	0.66	0.68	-1.12	0.52	0.63	-1.13	0.42	0.63	-1.18	0.28	0.67	-1.23	0.09	0.58	-1.14	0.04	0.61	NaN	NaN	NaN	-1.11	0.87	0.28	-1.03	0.67	0.24	NaN	NaN	NaN	-0.98	0.45	0.28	-1.02	0.29	0.23	-0.98	0.09	0.27
670	3.35	-1.21	0.98	0.48	NaN	NaN	NaN	-1.12	0.86	0.65	-1.12	0.66	0.68	-1.12	0.52	0.63	-1.13	0.42	0.63	-1.18	0.28	0.67	-1.23	0.09	0.58	-1.14	0.04	0.61	NaN	NaN	NaN	-1.11	0.86	0.28	-1.03	0.67	0.25	NaN	NaN	NaN	-0.97	0.45	0.28	-1.02	0.29	0.23	-0.98	0.09	0.27
671	3.355	-1.21	0.98	0.48	NaN	NaN	NaN	-1.12	0.86	0.65	-1.12	0.66	0.68	-1.12	0.52	0.63	-1.13	0.43	0.63	-1.18	0.28	0.67	-1.23	0.09	0.58	-1.14	0.04	0.61	NaN	NaN	NaN	-1.11	0.86	0.28	-1.03	0.67	0.24	NaN	NaN	NaN	-0.97	0.45	0.28	-1.01	0.29	0.23	-0.98	0.09	0.27
672	3.36	-1.21	0.98	0.48	NaN	NaN	NaN	-1.12	0.86	0.65	-1.12	0.66	0.68	-1.12	0.52	0.62	-1.13	0.43	0.63	-1.18	0.28	0.67	-1.23	0.09	0.58	-1.14	0.04	0.61	NaN	NaN	NaN	-1.11	0.86	0.28	-1.03	0.67	0.24	NaN	NaN	NaN	-0.97	0.45	0.28	-1.01	0.29	0.23	-0.98	0.09	0.27
673	3.365	-1.2	0.98	0.48	NaN	NaN	NaN	-1.11	0.86	0.65	-1.11	0.66	0.68	-1.12	0.52	0.62	-1.13	0.43	0.63	-1.18	0.28	0.67	-1.23	0.09	0.58	-1.14	0.04	0.61	NaN	NaN	NaN	-1.1	0.86	0.28	-1.03	0.67	0.24	NaN	NaN	NaN	-0.96	0.45	0.28	-1.01	0.29	0.23	-0.98	0.09	0.27
674	3.37	-1.2	0.98	0.48	NaN	NaN	NaN	-1.11	0.86	0.65	-1.11	0.66	0.68	-1.11	0.52	0.62	-1.13	0.43	0.63	-1.18	0.28	0.67	-1.23	0.09	0.58	-1.14	0.04	0.61	NaN	NaN	NaN	-1.1	0.86	0.28	-1.02	0.67	0.24	NaN	NaN	NaN	-0.96	0.45	0.28	-1.01	0.29	0.23	-0.98	0.09	0.27
675	3.375	-1.2	0.98	0.48	NaN	NaN	NaN	-1.11	0.86	0.65	-1.11	0.66	0.68	-1.11	0.52	0.62	-1.13	0.43	0.63	-1.18	0.28	0.67	-1.23	0.09	0.58	-1.14	0.04	0.61	NaN	NaN	NaN	-1.1	0.86	0.28	-1.02	0.67	0.24	NaN	NaN	NaN	-0.96	0.45	0.28	-1.01	0.29	0.23	-0.98	0.09	0.27
676	3.38	-1.2	0.98	0.48	NaN	NaN	NaN	-1.11	0.86	0.65	-1.11	0.66	0.68	-1.11	0.52	0.62	-1.13	0.43	0.62	-1.18	0.28	0.67	-1.23	0.09	0.58	-1.14	0.04	0.61	NaN	NaN	NaN	-1.1	0.86	0.28	-1.02	0.67	0.24	NaN	NaN	NaN	NaN	NaN	NaN	-1	0.29	0.23	-0.98	0.09	0.27
677	3.385	-1.2	0.98	0.48	NaN	NaN	NaN	-1.11	0.86	0.65	-1.11	0.66	0.68	-1.11	0.52	0.62	-1.13	0.43	0.62	-1.18	0.28	0.67	-1.23	0.09	0.58	-1.14	0.04	0.61	NaN	NaN	NaN	-1.1	0.86	0.28	-1.02	0.67	0.24	NaN	NaN	NaN	-0.95	0.45	0.28	-1	0.29	0.22	-0.98	0.09	0.27
678	3.39	-1.2	0.98	0.48	NaN	NaN	NaN	-1.11	0.86	0.65	-1.11	0.66	0.68	-1.11	0.52	0.62	-1.13	0.43	0.62	-1.18	0.28	0.67	-1.23	0.09	0.58	-1.14	0.04	0.61	NaN	NaN	NaN	-1.09	0.86	0.28	-1.01	0.67	0.24	NaN	NaN	NaN	-0.95	0.45	0.28	-1	0.29	0.22	-0.98	0.09	0.27
679	3.395	-1.2	0.98	0.48	NaN	NaN	NaN	-1.11	0.86	0.65	-1.11	0.66	0.67	-1.11	0.52	0.62	-1.13	0.43	0.62	-1.18	0.28	0.67	-1.23	0.09	0.57	-1.14	0.04	0.61	NaN	NaN	NaN	-1.09	0.86	0.28	-1.01	0.67	0.24	NaN	NaN	NaN	-0.95	0.45	0.28	-1	0.29	0.22	-0.98	0.09	0.27
680	3.4	-1.19	0.98	0.48	NaN	NaN	NaN	-1.11	0.86	0.65	-1.11	0.66	0.67	-1.11	0.52	0.62	-1.13	0.43	0.62	-1.18	0.28	0.67	-1.22	0.09	0.57	-1.14	0.04	0.61	NaN	NaN	NaN	-1.09	0.86	0.28	-1.01	0.67	0.24	NaN	NaN	NaN	-0.95	0.45	0.28	-1	0.29	0.22	-0.98	0.09	0.27
681	3.405	-1.19	0.98	0.47	NaN	NaN	NaN	-1.1	0.86	0.64	-1.11	0.66	0.67	-1.11	0.52	0.62	-1.13	0.43	0.62	-1.18	0.28	0.67	-1.22	0.09	0.57	-1.14	0.04	0.61	NaN	NaN	NaN	-1.09	0.86	0.28	-1	0.67	0.24	NaN	NaN	NaN	-0.95	0.45	0.28	-1	0.29	0.22	-0.98	0.09	0.27
682	3.41	-1.19	0.98	0.47	NaN	NaN	NaN	-1.1	0.86	0.64	-1.11	0.66	0.67	-1.11	0.52	0.62	-1.13	0.43	0.62	-1.18	0.28	0.67	-1.22	0.09	0.57	-1.14	0.04	0.61	NaN	NaN	NaN	-1.09	0.86	0.28	-1	0.67	0.24	NaN	NaN	NaN	-0.95	0.45	0.28	-1	0.29	0.22	-0.98	0.09	0.27
683	3.415	-1.19	0.98	0.47	NaN	NaN	NaN	-1.1	0.86	0.64	-1.11	0.66	0.67	-1.11	0.52	0.62	-1.12	0.43	0.62	-1.18	0.28	0.66	-1.22	0.09	0.57	-1.14	0.04	0.61	NaN	NaN	NaN	-1.09	0.86	0.28	-1	0.67	0.24	-0.97	0.53	0.29	-0.95	0.45	0.27	-1	0.29	0.22	-0.98	0.09	0.27
684	3.42	-1.19	0.98	0.47	NaN	NaN	NaN	-1.1	0.86	0.64	-1.11	0.66	0.67	-1.11	0.52	0.62	-1.12	0.43	0.62	-1.17	0.28	0.66	-1.22	0.09	0.57	-1.14	0.04	0.61	NaN	NaN	NaN	-1.08	0.86	0.27	-1	0.67	0.24	-0.97	0.53	0.29	-0.95	0.45	0.27	-1	0.29	0.22	-0.98	0.09	0.27
685	3.425	-1.19	0.98	0.47	NaN	NaN	NaN	-1.1	0.86	0.64	-1.11	0.66	0.67	-1.11	0.52	0.62	-1.12	0.43	0.62	-1.17	0.28	0.66	-1.22	0.09	0.57	-1.14	0.04	0.61	NaN	NaN	NaN	-1.08	0.86	0.27	-0.99	0.67	0.24	-0.97	0.53	0.29	-0.95	0.45	0.27	-1	0.29	0.22	-0.98	0.09	0.27
686	3.43	-1.18	0.98	0.47	NaN	NaN	NaN	-1.1	0.86	0.64	-1.11	0.66	0.67	-1.1	0.52	0.62	-1.12	0.43	0.62	-1.17	0.28	0.66	-1.22	0.09	0.57	-1.14	0.04	0.61	NaN	NaN	NaN	-1.08	0.86	0.27	-0.99	0.67	0.24	-0.97	0.53	0.28	-0.95	0.45	0.27	-1	0.29	0.22	-0.98	0.09	0.27
687	3.435	-1.18	0.98	0.47	NaN	NaN	NaN	-1.1	0.86	0.64	-1.1	0.66	0.67	-1.1	0.52	0.62	-1.12	0.43	0.62	-1.17	0.28	0.66	-1.22	0.09	0.57	-1.14	0.04	0.61	NaN	NaN	NaN	-1.08	0.86	0.27	-0.99	0.67	0.24	-0.97	0.53	0.28	-0.95	0.45	0.27	-1	0.29	0.22	-0.98	0.09	0.27
688	3.44	-1.18	0.98	0.47	NaN	NaN	NaN	-1.1	0.86	0.64	-1.1	0.66	0.67	-1.1	0.52	0.62	-1.12	0.43	0.62	-1.17	0.28	0.66	-1.22	0.09	0.57	-1.14	0.04	0.61	NaN	NaN	NaN	-1.07	0.87	0.27	-0.99	0.67	0.23	-0.97	0.53	0.28	-0.95	0.45	0.27	-1	0.29	0.22	-0.98	0.09	0.27
689	3.445	-1.18	0.98	0.47	NaN	NaN	NaN	-1.1	0.86	0.64	-1.1	0.66	0.67	-1.1	0.52	0.62	-1.12	0.43	0.62	-1.17	0.28	0.66	-1.23	0.09	0.57	-1.14	0.04	0.61	NaN	NaN	NaN	-1.07	0.87	0.27	-0.99	0.67	0.23	-0.96	0.53	0.28	-0.95	0.44	0.27	-1	0.28	0.22	-0.98	0.09	0.27
690	3.45	-1.18	0.98	0.47	NaN	NaN	NaN	-1.09	0.86	0.64	-1.1	0.66	0.67	-1.1	0.52	0.62	-1.12	0.43	0.62	-1.17	0.28	0.66	-1.23	0.1	0.57	-1.14	0.04	0.6	NaN	NaN	NaN	-1.07	0.87	0.27	-0.99	0.67	0.23	-0.96	0.53	0.28	-0.94	0.44	0.27	-1	0.28	0.22	-0.98	0.09	0.27
691	3.455	-1.18	0.98	0.47	NaN	NaN	NaN	-1.09	0.86	0.64	-1.1	0.66	0.67	-1.1	0.52	0.61	-1.12	0.43	0.62	-1.17	0.28	0.66	-1.23	0.1	0.57	-1.14	0.04	0.6	NaN	NaN	NaN	-1.07	0.87	0.27	-0.99	0.67	0.23	NaN	NaN	NaN	-0.94	0.44	0.27	-1	0.28	0.22	-0.98	0.09	0.27
692	3.46	-1.18	0.98	0.46	NaN	NaN	NaN	-1.09	0.86	0.64	-1.1	0.66	0.67	-1.1	0.52	0.61	-1.12	0.43	0.62	-1.17	0.28	0.66	-1.23	0.1	0.57	-1.14	0.04	0.6	NaN	NaN	NaN	-1.07	0.87	0.27	-0.99	0.67	0.23	NaN	NaN	NaN	-0.94	0.44	0.27	-1	0.28	0.22	-0.98	0.09	0.27
693	3.465	-1.17	0.98	0.46	NaN	NaN	NaN	-1.09	0.86	0.63	-1.1	0.66	0.66	-1.1	0.52	0.61	-1.12	0.43	0.62	-1.17	0.28	0.66	-1.23	0.1	0.57	-1.14	0.04	0.6	NaN	NaN	NaN	-1.07	0.87	0.27	-0.99	0.67	0.23	-0.96	0.52	0.28	-0.94	0.44	0.27	-1	0.28	0.22	-0.98	0.09	0.27
694	3.47	-1.17	0.98	0.46	NaN	NaN	NaN	-1.09	0.86	0.63	-1.1	0.66	0.66	-1.1	0.52	0.61	-1.12	0.43	0.62	-1.17	0.28	0.66	-1.23	0.1	0.57	-1.14	0.04	0.6	NaN	NaN	NaN	-1.06	0.87	0.27	-0.99	0.67	0.23	-0.96	0.52	0.28	-0.94	0.44	0.27	-0.99	0.28	0.22	-0.98	0.09	0.27
695	3.475	-1.17	0.98	0.46	NaN	NaN	NaN	-1.09	0.86	0.63	-1.1	0.66	0.66	-1.1	0.52	0.61	-1.12	0.43	0.62	-1.17	0.28	0.66	-1.23	0.1	0.57	-1.14	0.04	0.6	NaN	NaN	NaN	-1.06	0.87	0.27	-0.99	0.67	0.23	-0.96	0.52	0.28	-0.94	0.44	0.27	-0.99	0.28	0.22	-0.98	0.09	0.27
696	3.48	-1.17	0.98	0.46	NaN	NaN	NaN	-1.09	0.86	0.63	-1.1	0.66	0.66	-1.1	0.52	0.61	-1.12	0.43	0.62	-1.17	0.29	0.66	-1.23	0.1	0.57	-1.14	0.04	0.6	NaN	NaN	NaN	-1.06	0.87	0.26	-0.99	0.67	0.23	-0.96	0.52	0.28	-0.94	0.44	0.27	-0.99	0.28	0.22	-0.98	0.09	0.27
697	3.485	-1.17	0.98	0.46	NaN	NaN	NaN	-1.09	0.86	0.63	-1.1	0.66	0.66	-1.1	0.52	0.61	-1.12	0.43	0.61	-1.17	0.29	0.66	-1.23	0.1	0.57	-1.14	0.04	0.6	NaN	NaN	NaN	-1.06	0.87	0.26	-0.99	0.67	0.23	-0.96	0.52	0.28	-0.94	0.44	0.27	-0.99	0.28	0.22	-0.98	0.09	0.27
698	3.49	-1.17	0.98	0.46	NaN	NaN	NaN	-1.09	0.86	0.63	-1.1	0.66	0.66	-1.1	0.52	0.61	-1.12	0.43	0.61	-1.17	0.29	0.66	-1.23	0.1	0.57	-1.14	0.04	0.6	NaN	NaN	NaN	-1.06	0.87	0.26	-0.99	0.67	0.23	-0.96	0.52	0.28	-0.94	0.44	0.27	-0.99	0.28	0.22	-0.98	0.09	0.27
699	3.495	-1.17	0.98	0.46	NaN	NaN	NaN	-1.09	0.86	0.63	-1.1	0.66	0.66	-1.1	0.52	0.61	-1.12	0.43	0.61	-1.17	0.29	0.66	-1.23	0.1	0.57	-1.14	0.04	0.6	NaN	NaN	NaN	-1.06	0.87	0.26	-0.99	0.67	0.23	-0.96	0.52	0.28	-0.94	0.44	0.27	-0.99	0.28	0.22	-0.98	0.09	0.27
700	3.5	-1.16	0.98	0.46	NaN	NaN	NaN	-1.09	0.86	0.63	-1.1	0.66	0.66	-1.1	0.52	0.61	-1.11	0.43	0.61	-1.17	0.29	0.66	-1.23	0.1	0.57	-1.14	0.04	0.6	NaN	NaN	NaN	-1.05	0.87	0.26	-0.99	0.67	0.23	-0.96	0.52	0.28	-0.94	0.44	0.27	-0.99	0.28	0.22	-0.98	0.09	0.27
701	3.505	-1.16	0.98	0.45	NaN	NaN	NaN	-1.08	0.86	0.63	-1.1	0.66	0.66	-1.1	0.52	0.61	-1.11	0.43	0.61	-1.17	0.29	0.66	-1.23	0.1	0.57	-1.14	0.04	0.6	NaN	NaN	NaN	-1.05	0.87	0.26	-0.99	0.67	0.23	-0.96	0.53	0.28	-0.94	0.44	0.27	-0.99	0.28	0.22	-0.98	0.09	0.27
702	3.51	-1.16	0.98	0.45	NaN	NaN	NaN	-1.08	0.86	0.63	-1.1	0.67	0.66	-1.09	0.52	0.61	-1.11	0.43	0.61	-1.17	0.29	0.66	-1.22	0.1	0.57	-1.14	0.04	0.6	NaN	NaN	NaN	-1.05	0.87	0.26	-0.99	0.67	0.23	-0.96	0.53	0.28	-0.94	0.44	0.27	-0.99	0.28	0.22	-0.98	0.09	0.27
703	3.515	-1.16	0.98	0.45	NaN	NaN	NaN	-1.08	0.86	0.63	-1.1	0.67	0.66	-1.09	0.52	0.61	-1.11	0.43	0.61	-1.17	0.29	0.66	-1.22	0.1	0.57	-1.14	0.04	0.6	NaN	NaN	NaN	-1.05	0.87	0.26	-0.98	0.67	0.23	-0.96	0.53	0.28	-0.94	0.44	0.27	-0.99	0.28	0.22	-0.98	0.09	0.27
704	3.52	-1.16	0.98	0.45	NaN	NaN	NaN	-1.08	0.86	0.63	-1.1	0.67	0.66	-1.09	0.52	0.61	-1.11	0.43	0.61	-1.17	0.29	0.66	-1.22	0.1	0.57	-1.14	0.04	0.6	NaN	NaN	NaN	-1.05	0.87	0.26	-0.98	0.67	0.23	-0.96	0.53	0.28	-0.94	0.44	0.27	-0.99	0.28	0.22	-0.98	0.09	0.27
705	3.525	-1.16	0.98	0.45	NaN	NaN	NaN	-1.08	0.86	0.63	-1.09	0.67	0.66	-1.09	0.52	0.61	-1.11	0.43	0.61	-1.17	0.29	0.66	-1.22	0.1	0.57	-1.14	0.04	0.6	NaN	NaN	NaN	-1.05	0.87	0.26	-0.98	0.67	0.23	-0.96	0.53	0.28	-0.94	0.44	0.27	-0.99	0.28	0.22	-0.98	0.09	0.27
706	3.53	-1.16	0.98	0.45	NaN	NaN	NaN	-1.08	0.86	0.62	-1.09	0.67	0.65	-1.09	0.52	0.61	-1.11	0.43	0.61	-1.17	0.29	0.66	-1.22	0.1	0.57	-1.14	0.04	0.6	NaN	NaN	NaN	-1.05	0.87	0.26	-0.98	0.67	0.23	-0.96	0.53	0.28	-0.94	0.44	0.27	-0.99	0.28	0.22	-0.98	0.09	0.27
707	3.535	-1.15	0.98	0.45	NaN	NaN	NaN	-1.08	0.86	0.62	-1.09	0.67	0.65	-1.09	0.52	0.61	-1.11	0.43	0.61	-1.17	0.29	0.66	-1.22	0.1	0.57	-1.14	0.04	0.6	NaN	NaN	NaN	-1.05	0.87	0.26	-0.98	0.67	0.23	-0.96	0.53	0.28	-0.94	0.44	0.27	-0.99	0.28	0.22	-0.98	0.09	0.27
708	3.54	-1.15	0.98	0.45	NaN	NaN	NaN	-1.08	0.86	0.62	-1.09	0.67	0.65	-1.09	0.52	0.61	-1.11	0.43	0.61	-1.17	0.29	0.66	-1.22	0.1	0.57	-1.14	0.04	0.6	NaN	NaN	NaN	-1.05	0.87	0.26	-0.98	0.67	0.23	-0.95	0.53	0.28	-0.94	0.44	0.27	-0.99	0.28	0.22	-0.98	0.09	0.27
709	3.545	-1.15	0.98	0.45	NaN	NaN	NaN	-1.08	0.86	0.62	-1.09	0.67	0.65	-1.09	0.52	0.61	-1.11	0.43	0.61	-1.17	0.29	0.66	-1.22	0.1	0.57	-1.14	0.04	0.6	NaN	NaN	NaN	-1.04	0.87	0.26	-0.98	0.67	0.23	-0.95	0.53	0.28	-0.94	0.44	0.27	-0.99	0.28	0.22	-0.98	0.09	0.27
710	3.55	-1.15	0.98	0.45	NaN	NaN	NaN	-1.08	0.86	0.62	-1.09	0.67	0.65	-1.09	0.52	0.61	-1.11	0.43	0.61	-1.17	0.29	0.66	-1.22	0.1	0.57	-1.14	0.04	0.6	NaN	NaN	NaN	-1.04	0.87	0.26	-0.98	0.67	0.22	-0.95	0.53	0.28	-0.94	0.44	0.27	-0.99	0.28	0.22	-0.98	0.09	0.27
711	3.555	-1.15	0.99	0.45	NaN	NaN	NaN	-1.07	0.86	0.62	-1.09	0.67	0.65	-1.09	0.52	0.61	-1.11	0.43	0.61	-1.17	0.29	0.66	-1.22	0.1	0.57	-1.14	0.04	0.6	NaN	NaN	NaN	-1.04	0.87	0.25	-0.97	0.67	0.22	-0.95	0.53	0.28	-0.94	0.44	0.26	-0.99	0.28	0.22	-0.98	0.09	0.27
712	3.56	-1.15	0.99	0.45	NaN	NaN	NaN	-1.07	0.86	0.62	-1.09	0.67	0.65	-1.09	0.52	0.61	-1.11	0.43	0.61	-1.17	0.3	0.66	-1.22	0.1	0.57	-1.14	0.04	0.6	NaN	NaN	NaN	-1.04	0.87	0.25	-0.97	0.67	0.22	-0.95	0.53	0.28	-0.94	0.44	0.26	-0.99	0.28	0.22	-0.98	0.09	0.27
713	3.565	-1.15	0.99	0.45	NaN	NaN	NaN	-1.07	0.86	0.62	-1.09	0.67	0.65	-1.08	0.53	0.61	-1.1	0.44	0.61	-1.16	0.3	0.66	-1.22	0.1	0.57	-1.14	0.04	0.6	NaN	NaN	NaN	-1.04	0.87	0.25	-0.97	0.67	0.22	-0.95	0.53	0.28	-0.94	0.44	0.26	-0.99	0.28	0.22	-0.98	0.09	0.27
714	3.57	-1.15	0.99	0.45	NaN	NaN	NaN	-1.07	0.87	0.62	-1.09	0.67	0.65	-1.08	0.53	0.61	-1.1	0.44	0.61	-1.16	0.3	0.66	-1.22	0.11	0.57	-1.14	0.04	0.6	NaN	NaN	NaN	-1.04	0.87	0.25	-0.97	0.67	0.22	-0.95	0.53	0.28	-0.94	0.44	0.26	-0.99	0.28	0.22	-0.98	0.09	0.27
715	3.575	-1.14	0.99	0.44	NaN	NaN	NaN	-1.07	0.87	0.62	-1.09	0.67	0.65	-1.08	0.53	0.61	-1.1	0.44	0.61	-1.16	0.3	0.66	-1.22	0.11	0.57	-1.14	0.04	0.6	NaN	NaN	NaN	-1.04	0.87	0.25	-0.97	0.67	0.22	-0.95	0.53	0.28	-0.93	0.44	0.26	-0.99	0.28	0.22	-0.98	0.09	0.27
716	3.58	-1.14	0.99	0.44	NaN	NaN	NaN	-1.07	0.87	0.62	-1.09	0.67	0.65	-1.08	0.53	0.61	-1.1	0.44	0.61	-1.16	0.3	0.66	-1.22	0.11	0.58	-1.14	0.04	0.6	NaN	NaN	NaN	-1.03	0.87	0.25	-0.97	0.67	0.22	-0.95	0.53	0.27	-0.93	0.44	0.26	-0.99	0.28	0.22	-0.98	0.09	0.27
717	3.585	-1.14	0.99	0.44	NaN	NaN	NaN	-1.07	0.87	0.62	-1.08	0.67	0.65	-1.08	0.53	0.61	-1.1	0.44	0.61	-1.16	0.3	0.66	-1.22	0.11	0.57	-1.14	0.04	0.6	NaN	NaN	NaN	-1.03	0.87	0.25	-0.97	0.67	0.22	-0.95	0.52	0.27	-0.93	0.44	0.26	-0.99	0.28	0.22	-0.98	0.09	0.27
718	3.59	-1.14	0.99	0.44	NaN	NaN	NaN	-1.07	0.87	0.62	-1.08	0.67	0.65	-1.08	0.53	0.61	-1.1	0.44	0.61	-1.16	0.3	0.66	-1.22	0.11	0.57	-1.14	0.04	0.61	NaN	NaN	NaN	-1.03	0.87	0.25	-0.97	0.67	0.22	-0.95	0.52	0.27	-0.93	0.44	0.26	-0.99	0.28	0.22	-0.98	0.09	0.27
719	3.595	-1.14	0.99	0.44	NaN	NaN	NaN	-1.07	0.87	0.62	-1.08	0.67	0.65	-1.08	0.53	0.61	-1.1	0.44	0.61	-1.16	0.3	0.66	-1.22	0.11	0.58	-1.14	0.04	0.61	NaN	NaN	NaN	-1.03	0.87	0.25	-0.97	0.67	0.22	-0.95	0.52	0.27	-0.93	0.44	0.26	-0.99	0.28	0.21	-0.98	0.09	0.27
720	3.6	-1.14	0.99	0.44	NaN	NaN	NaN	-1.07	0.87	0.62	-1.08	0.67	0.65	-1.08	0.53	0.61	-1.1	0.44	0.61	-1.16	0.3	0.66	-1.22	0.11	0.58	-1.14	0.04	0.61	NaN	NaN	NaN	-1.03	0.87	0.25	-0.97	0.67	0.22	-0.95	0.52	0.27	-0.93	0.44	0.26	-0.99	0.28	0.21	-0.98	0.09	0.27
721	3.605	-1.14	0.99	0.44	NaN	NaN	NaN	-1.07	0.87	0.62	-1.08	0.67	0.65	-1.07	0.53	0.61	-1.09	0.44	0.61	-1.16	0.3	0.66	-1.22	0.11	0.58	-1.14	0.04	0.61	NaN	NaN	NaN	-1.03	0.87	0.25	-0.97	0.67	0.22	-0.95	0.52	0.27	-0.94	0.44	0.26	-0.99	0.28	0.21	-0.98	0.09	0.27
722	3.61	-1.14	0.99	0.44	NaN	NaN	NaN	-1.06	0.87	0.62	-1.08	0.67	0.65	-1.07	0.53	0.61	-1.09	0.44	0.61	-1.16	0.3	0.66	-1.22	0.11	0.58	-1.14	0.04	0.61	NaN	NaN	NaN	-1.03	0.87	0.25	-0.97	0.67	0.22	-0.95	0.52	0.27	-0.94	0.44	0.26	-0.99	0.28	0.21	-0.98	0.09	0.27
723	3.615	-1.14	0.99	0.44	NaN	NaN	NaN	-1.06	0.87	0.62	-1.08	0.67	0.65	-1.07	0.53	0.61	-1.09	0.44	0.61	-1.16	0.3	0.66	-1.22	0.11	0.58	-1.14	0.04	0.61	NaN	NaN	NaN	-1.03	0.87	0.25	-0.97	0.67	0.22	-0.95	0.52	0.27	-0.94	0.44	0.26	-0.99	0.28	0.21	-0.98	0.09	0.27
724	3.62	-1.13	0.99	0.44	NaN	NaN	NaN	-1.06	0.87	0.62	-1.08	0.67	0.65	-1.07	0.53	0.61	-1.09	0.44	0.61	-1.15	0.3	0.66	-1.22	0.12	0.58	-1.14	0.04	0.61	NaN	NaN	NaN	-1.02	0.87	0.25	-0.97	0.67	0.22	-0.95	0.52	0.27	-0.94	0.44	0.26	-0.99	0.28	0.21	-0.98	0.09	0.27
725	3.625	-1.13	0.99	0.44	NaN	NaN	NaN	-1.06	0.87	0.62	-1.07	0.67	0.65	-1.07	0.53	0.61	-1.09	0.44	0.61	-1.15	0.3	0.66	-1.22	0.12	0.58	-1.14	0.04	0.61	NaN	NaN	NaN	-1.02	0.87	0.25	-0.97	0.67	0.22	-0.95	0.52	0.27	-0.94	0.44	0.26	-0.99	0.28	0.21	-0.98	0.09	0.27
726	3.63	-1.13	0.99	0.43	NaN	NaN	NaN	-1.06	0.87	0.61	-1.07	0.68	0.65	-1.07	0.53	0.61	-1.08	0.44	0.61	-1.15	0.31	0.66	-1.22	0.12	0.58	-1.14	0.04	0.61	NaN	NaN	NaN	-1.02	0.87	0.25	-0.97	0.67	0.22	-0.95	0.53	0.27	-0.94	0.44	0.26	-0.99	0.28	0.21	-0.98	0.09	0.27
727	3.635	-1.13	0.99	0.43	NaN	NaN	NaN	-1.06	0.87	0.61	-1.07	0.68	0.65	-1.06	0.53	0.61	-1.08	0.44	0.62	-1.15	0.31	0.66	NaN	NaN	NaN	-1.14	0.04	0.61	NaN	NaN	NaN	-1.02	0.87	0.25	-0.97	0.67	0.22	-0.95	0.53	0.27	-0.94	0.44	0.26	-0.99	0.28	0.21	-0.98	0.09	0.27
728	3.64	-1.13	0.99	0.43	NaN	NaN	NaN	-1.06	0.87	0.61	-1.07	0.68	0.65	-1.06	0.53	0.61	-1.08	0.44	0.62	-1.15	0.31	0.66	NaN	NaN	NaN	-1.14	0.04	0.61	NaN	NaN	NaN	-1.02	0.87	0.25	-0.97	0.67	0.22	-0.95	0.53	0.27	-0.94	0.44	0.26	-0.99	0.28	0.21	-0.98	0.09	0.27
729	3.645	-1.13	0.99	0.43	NaN	NaN	NaN	-1.06	0.87	0.61	-1.07	0.68	0.65	-1.06	0.53	0.61	-1.08	0.44	0.62	-1.15	0.31	0.66	NaN	NaN	NaN	-1.14	0.04	0.61	NaN	NaN	NaN	-1.02	0.87	0.25	-0.97	0.67	0.22	-0.95	0.53	0.27	-0.94	0.44	0.26	-0.99	0.28	0.21	-0.98	0.09	0.27
730	3.65	-1.13	0.99	0.43	NaN	NaN	NaN	-1.06	0.87	0.61	-1.07	0.68	0.65	-1.05	0.53	0.61	-1.07	0.44	0.62	-1.14	0.31	0.66	NaN	NaN	NaN	-1.14	0.04	0.61	NaN	NaN	NaN	-1.02	0.87	0.24	-0.97	0.67	0.22	-0.95	0.53	0.27	-0.94	0.44	0.26	-0.99	0.28	0.21	-0.98	0.09	0.27
731	3.655	-1.13	1	0.43	NaN	NaN	NaN	-1.06	0.87	0.61	-1.06	0.68	0.65	-1.05	0.53	0.61	-1.07	0.44	0.62	-1.14	0.31	0.66	NaN	NaN	NaN	-1.14	0.04	0.61	NaN	NaN	NaN	-1.02	0.88	0.24	-0.97	0.67	0.22	-0.95	0.53	0.27	-0.94	0.44	0.26	-0.99	0.28	0.21	-0.98	0.09	0.27
732	3.66	-1.13	1	0.43	NaN	NaN	NaN	-1.06	0.87	0.61	-1.06	0.68	0.65	-1.05	0.53	0.61	-1.07	0.44	0.62	-1.14	0.31	0.66	NaN	NaN	NaN	-1.14	0.04	0.61	NaN	NaN	NaN	-1.01	0.88	0.24	-0.97	0.67	0.22	-0.95	0.53	0.27	-0.94	0.44	0.26	-0.99	0.28	0.21	-0.98	0.09	0.27
733	3.665	-1.12	1	0.43	NaN	NaN	NaN	-1.06	0.87	0.61	-1.06	0.68	0.65	-1.04	0.53	0.61	-1.06	0.44	0.62	-1.13	0.31	0.67	NaN	NaN	NaN	-1.14	0.04	0.61	NaN	NaN	NaN	-1.01	0.88	0.24	-0.97	0.67	0.22	-0.95	0.53	0.27	-0.94	0.44	0.26	-0.99	0.28	0.21	-0.98	0.09	0.27
734	3.67	-1.12	1	0.43	NaN	NaN	NaN	-1.06	0.87	0.61	-1.06	0.68	0.65	-1.04	0.53	0.61	-1.06	0.44	0.62	-1.13	0.31	0.67	NaN	NaN	NaN	-1.14	0.04	0.61	NaN	NaN	NaN	-1.01	0.88	0.24	-0.96	0.67	0.22	-0.95	0.53	0.27	-0.94	0.44	0.26	-0.99	0.28	0.21	-0.98	0.09	0.27
735	3.675	-1.12	1	0.43	NaN	NaN	NaN	-1.06	0.88	0.61	-1.05	0.68	0.65	-1.04	0.53	0.62	-1.05	0.44	0.62	-1.13	0.31	0.67	NaN	NaN	NaN	-1.14	0.04	0.61	NaN	NaN	NaN	-1.01	0.88	0.24	-0.96	0.67	0.21	-0.95	0.53	0.27	-0.94	0.44	0.26	-0.99	0.28	0.21	-0.98	0.09	0.27
736	3.68	-1.12	1	0.42	NaN	NaN	NaN	-1.06	0.88	0.61	-1.05	0.68	0.65	-1.03	0.53	0.62	-1.05	0.45	0.63	-1.13	0.31	0.67	NaN	NaN	NaN	-1.14	0.04	0.61	NaN	NaN	NaN	-1.01	0.88	0.24	-0.96	0.67	0.21	-0.95	0.53	0.27	-0.94	0.44	0.26	-0.99	0.28	0.21	-0.98	0.09	0.27
737	3.685	-1.12	1	0.42	NaN	NaN	NaN	-1.06	0.88	0.61	-1.05	0.68	0.65	-1.03	0.53	0.62	-1.04	0.44	0.63	-1.12	0.32	0.67	-1.2	0.14	0.59	-1.14	0.04	0.61	NaN	NaN	NaN	-1.01	0.88	0.24	-0.96	0.67	0.21	-0.95	0.53	0.27	-0.94	0.44	0.26	-0.99	0.28	0.21	-0.98	0.09	0.27
738	3.69	-1.12	1	0.42	NaN	NaN	NaN	-1.06	0.87	0.61	-1.05	0.68	0.65	-1.02	0.53	0.62	-1.04	0.45	0.63	-1.12	0.32	0.67	-1.2	0.14	0.59	-1.14	0.04	0.61	NaN	NaN	NaN	-1.01	0.88	0.24	-0.96	0.67	0.21	-0.95	0.53	0.27	-0.94	0.44	0.26	-0.99	0.28	0.21	-0.98	0.09	0.27
739	3.695	-1.12	1	0.42	NaN	NaN	NaN	-1.06	0.87	0.61	-1.04	0.68	0.65	-1.02	0.53	0.62	-1.03	0.45	0.63	-1.11	0.32	0.67	NaN	NaN	NaN	-1.13	0.04	0.61	NaN	NaN	NaN	-1.01	0.88	0.24	-0.96	0.67	0.21	NaN	NaN	NaN	-0.94	0.44	0.26	-0.99	0.28	0.21	-0.98	0.09	0.27
740	3.7	-1.12	1	0.42	NaN	NaN	NaN	-1.05	0.87	0.61	-1.04	0.68	0.66	-1.01	0.53	0.62	-1.03	0.45	0.63	-1.11	0.32	0.67	NaN	NaN	NaN	-1.13	0.05	0.61	NaN	NaN	NaN	-1	0.88	0.24	-0.96	0.67	0.21	NaN	NaN	NaN	-0.94	0.44	0.26	-0.99	0.28	0.21	-0.98	0.09	0.27
741	3.705	-1.12	1	0.42	NaN	NaN	NaN	-1.05	0.87	0.6	-1.04	0.68	0.66	-1.01	0.53	0.62	-1.02	0.45	0.63	-1.11	0.32	0.67	NaN	NaN	NaN	-1.13	0.05	0.61	NaN	NaN	NaN	-1	0.88	0.24	-0.96	0.67	0.21	NaN	NaN	NaN	-0.94	0.44	0.26	-0.99	0.28	0.21	-0.98	0.09	0.27
742	3.71	-1.12	1	0.42	NaN	NaN	NaN	-1.05	0.87	0.6	-1.04	0.68	0.66	-1.01	0.53	0.62	-1.02	0.45	0.63	-1.1	0.32	0.68	NaN	NaN	NaN	-1.13	0.05	0.61	NaN	NaN	NaN	-1	0.88	0.24	-0.96	0.67	0.21	NaN	NaN	NaN	-0.94	0.44	0.26	-0.99	0.28	0.21	-0.98	0.09	0.27
743	3.715	-1.12	1	0.42	NaN	NaN	NaN	-1.05	0.87	0.6	-1.03	0.68	0.66	-1	0.54	0.63	-1.02	0.45	0.64	-1.1	0.32	0.68	-1.19	0.15	0.59	-1.13	0.05	0.61	NaN	NaN	NaN	-1	0.88	0.24	-0.96	0.67	0.21	-0.95	0.53	0.26	-0.94	0.44	0.26	-0.99	0.28	0.21	-0.98	0.09	0.27
744	3.72	-1.11	1	0.42	NaN	NaN	NaN	-1.05	0.87	0.6	-1.03	0.68	0.66	-1	0.54	0.63	-1.01	0.45	0.64	-1.1	0.32	0.68	-1.19	0.15	0.59	-1.13	0.05	0.61	NaN	NaN	NaN	-1	0.88	0.23	-0.96	0.67	0.21	-0.95	0.53	0.26	-0.94	0.44	0.25	-0.99	0.28	0.21	-0.98	0.09	0.27
745	3.725	-1.11	1	0.41	NaN	NaN	NaN	-1.05	0.87	0.6	-1.03	0.68	0.66	-0.99	0.54	0.63	-1.01	0.45	0.64	-1.09	0.32	0.68	-1.18	0.15	0.59	-1.13	0.05	0.61	NaN	NaN	NaN	-1	0.88	0.23	-0.96	0.67	0.21	-0.95	0.53	0.26	-0.94	0.44	0.25	-0.99	0.28	0.21	-0.98	0.09	0.27
746	3.73	-1.11	1	0.41	NaN	NaN	NaN	-1.05	0.87	0.6	-1.03	0.68	0.66	-0.99	0.54	0.63	-1	0.45	0.64	-1.09	0.33	0.68	-1.18	0.15	0.6	-1.13	0.05	0.61	NaN	NaN	NaN	-1	0.88	0.23	-0.95	0.67	0.21	-0.95	0.53	0.26	-0.94	0.44	0.25	-0.99	0.28	0.21	-0.98	0.09	0.27
747	3.735	-1.11	1	0.41	NaN	NaN	NaN	-1.05	0.87	0.6	-1.03	0.68	0.66	-0.99	0.54	0.63	-1	0.45	0.64	-1.08	0.33	0.68	-1.18	0.15	0.6	-1.13	0.05	0.61	NaN	NaN	NaN	-0.99	0.88	0.23	-0.95	0.67	0.21	-0.95	0.53	0.26	-0.94	0.44	0.25	-0.99	0.28	0.21	-0.98	0.09	0.27
748	3.74	-1.11	1	0.41	NaN	NaN	NaN	-1.05	0.87	0.6	-1.02	0.68	0.66	-0.98	0.54	0.63	-1	0.45	0.64	-1.08	0.33	0.69	-1.18	0.16	0.6	-1.13	0.05	0.61	NaN	NaN	NaN	-0.99	0.88	0.23	-0.95	0.67	0.21	-0.95	0.53	0.26	-0.94	0.44	0.25	-0.99	0.28	0.21	-0.98	0.09	0.27
749	3.745	-1.11	1	0.41	NaN	NaN	NaN	-1.05	0.87	0.6	-1.02	0.68	0.66	-0.98	0.54	0.63	-0.99	0.45	0.64	-1.08	0.33	0.69	-1.17	0.16	0.6	-1.13	0.05	0.61	NaN	NaN	NaN	-0.99	0.88	0.23	-0.95	0.67	0.21	-0.95	0.53	0.26	-0.94	0.44	0.25	-0.99	0.28	0.21	-0.98	0.09	0.27
750	3.75	-1.11	1	0.41	NaN	NaN	NaN	-1.05	0.87	0.6	-1.02	0.68	0.66	-0.98	0.54	0.63	-0.99	0.45	0.64	-1.07	0.33	0.69	-1.17	0.16	0.6	-1.13	0.05	0.61	NaN	NaN	NaN	-0.99	0.88	0.23	-0.95	0.67	0.2	-0.95	0.53	0.26	-0.94	0.44	0.25	-0.99	0.28	0.21	-0.98	0.09	0.27
751	3.755	-1.11	1	0.41	NaN	NaN	NaN	-1.05	0.87	0.6	-1.02	0.68	0.66	-0.97	0.54	0.63	-0.98	0.45	0.65	-1.07	0.33	0.69	-1.17	0.16	0.6	-1.12	0.05	0.62	NaN	NaN	NaN	-0.99	0.88	0.23	-0.95	0.67	0.2	NaN	NaN	NaN	-0.94	0.44	0.25	-0.99	0.28	0.21	-0.98	0.09	0.27
752	3.76	-1.11	1	0.41	NaN	NaN	NaN	-1.05	0.87	0.6	-1.02	0.68	0.66	-0.97	0.54	0.63	-0.98	0.45	0.65	-1.06	0.33	0.69	-1.17	0.16	0.61	-1.12	0.05	0.62	NaN	NaN	NaN	-0.99	0.88	0.23	-0.95	0.67	0.2	NaN	NaN	NaN	-0.94	0.44	0.25	-0.99	0.28	0.21	-0.98	0.09	0.27
753	3.765	-1.11	1	0.41	NaN	NaN	NaN	-1.05	0.87	0.6	-1.02	0.68	0.66	-0.97	0.54	0.63	-0.98	0.46	0.65	-1.06	0.33	0.69	-1.17	0.16	0.61	-1.12	0.05	0.62	NaN	NaN	NaN	-0.99	0.88	0.23	-0.95	0.67	0.2	-0.95	0.53	0.26	-0.94	0.44	0.25	-0.99	0.28	0.21	-0.98	0.09	0.27
754	3.77	-1.1	1	0.41	NaN	NaN	NaN	-1.04	0.87	0.6	-1.01	0.68	0.66	-0.96	0.54	0.63	-0.97	0.46	0.65	-1.06	0.33	0.69	-1.16	0.17	0.61	-1.12	0.05	0.62	NaN	NaN	NaN	-0.99	0.88	0.23	-0.95	0.67	0.2	-0.95	0.53	0.26	-0.94	0.44	0.25	-0.99	0.28	0.2	-0.98	0.09	0.27
755	3.775	-1.1	1	0.41	NaN	NaN	NaN	-1.04	0.87	0.6	-1.01	0.68	0.66	-0.96	0.54	0.64	-0.97	0.46	0.65	-1.05	0.33	0.69	-1.16	0.17	0.61	-1.12	0.06	0.62	NaN	NaN	NaN	-0.98	0.88	0.23	-0.94	0.67	0.2	-0.95	0.53	0.26	-0.94	0.44	0.25	-0.99	0.28	0.2	-0.98	0.09	0.27
756	3.78	-1.1	1	0.41	NaN	NaN	NaN	-1.04	0.87	0.59	-1.01	0.68	0.66	-0.96	0.54	0.64	-0.97	0.46	0.65	-1.05	0.34	0.69	-1.16	0.17	0.61	-1.12	0.06	0.62	NaN	NaN	NaN	-0.98	0.88	0.23	-0.94	0.67	0.2	-0.95	0.53	0.26	-0.94	0.44	0.25	-0.99	0.28	0.2	-0.98	0.09	0.27
757	3.785	-1.1	1	0.41	NaN	NaN	NaN	-1.04	0.87	0.59	-1.01	0.68	0.66	-0.96	0.54	0.64	-0.96	0.46	0.65	-1.05	0.34	0.7	-1.16	0.17	0.61	-1.12	0.06	0.62	NaN	NaN	NaN	-0.98	0.88	0.23	-0.94	0.67	0.2	-0.95	0.53	0.25	-0.94	0.44	0.25	-0.99	0.28	0.2	-0.98	0.09	0.27
758	3.79	-1.1	1	0.4	NaN	NaN	NaN	-1.04	0.87	0.59	-1.01	0.68	0.66	-0.95	0.54	0.64	-0.96	0.46	0.65	-1.04	0.34	0.7	-1.15	0.17	0.61	-1.11	0.06	0.62	NaN	NaN	NaN	-0.98	0.88	0.23	-0.94	0.67	0.2	-0.95	0.53	0.25	-0.94	0.44	0.25	-0.99	0.28	0.2	-0.98	0.09	0.27
759	3.795	-1.1	1	0.4	NaN	NaN	NaN	-1.04	0.87	0.59	-1.01	0.68	0.66	-0.95	0.54	0.64	-0.96	0.46	0.65	-1.04	0.34	0.7	-1.15	0.17	0.61	-1.11	0.06	0.62	NaN	NaN	NaN	-0.98	0.88	0.23	-0.94	0.67	0.2	-0.95	0.53	0.25	-0.94	0.44	0.25	-0.99	0.28	0.2	-0.98	0.09	0.27
760	3.8	-1.1	1	0.4	NaN	NaN	NaN	-1.04	0.87	0.59	-1	0.68	0.66	-0.95	0.54	0.64	-0.95	0.46	0.65	-1.04	0.34	0.7	-1.15	0.17	0.61	-1.11	0.06	0.62	NaN	NaN	NaN	-0.98	0.88	0.22	-0.94	0.67	0.2	-0.95	0.53	0.25	-0.94	0.44	0.25	-0.99	0.28	0.2	-0.98	0.09	0.27
761	3.805	-1.1	1	0.4	NaN	NaN	NaN	-1.04	0.87	0.59	-1	0.68	0.66	-0.94	0.54	0.64	-0.95	0.46	0.65	-1.04	0.34	0.7	-1.15	0.17	0.62	-1.11	0.06	0.62	NaN	NaN	NaN	-0.98	0.88	0.22	-0.94	0.67	0.2	-0.95	0.53	0.25	-0.94	0.44	0.25	-0.99	0.28	0.2	-0.98	0.09	0.27
762	3.81	-1.1	1	0.4	NaN	NaN	NaN	-1.04	0.87	0.59	-1	0.68	0.66	-0.94	0.54	0.64	-0.95	0.46	0.65	-1.03	0.34	0.7	-1.14	0.17	0.62	-1.1	0.06	0.62	NaN	NaN	NaN	-0.98	0.88	0.22	-0.94	0.67	0.2	-0.95	0.53	0.25	-0.94	0.44	0.24	-0.99	0.28	0.2	-0.98	0.09	0.26
763	3.815	-1.1	1	0.4	NaN	NaN	NaN	-1.04	0.87	0.59	-1	0.68	0.65	-0.94	0.54	0.64	-0.95	0.46	0.65	-1.03	0.34	0.7	-1.14	0.17	0.62	-1.1	0.07	0.63	NaN	NaN	NaN	-0.98	0.88	0.22	-0.94	0.67	0.2	-0.95	0.53	0.25	-0.94	0.44	0.24	-0.99	0.28	0.2	-0.98	0.09	0.26
764	3.82	-1.1	1	0.4	NaN	NaN	NaN	-1.04	0.87	0.59	-1	0.68	0.65	-0.94	0.54	0.64	-0.94	0.46	0.65	-1.03	0.34	0.7	-1.14	0.17	0.62	-1.09	0.07	0.63	NaN	NaN	NaN	-0.98	0.88	0.22	-0.94	0.67	0.2	NaN	NaN	NaN	-0.94	0.44	0.24	-0.99	0.28	0.2	-0.98	0.09	0.26
765	3.825	-1.09	1	0.4	NaN	NaN	NaN	-1.04	0.87	0.59	-0.99	0.68	0.65	-0.94	0.54	0.64	-0.94	0.46	0.65	-1.03	0.34	0.7	-1.14	0.17	0.62	-1.09	0.07	0.63	NaN	NaN	NaN	-0.97	0.88	0.22	-0.94	0.67	0.19	-0.95	0.53	0.25	-0.94	0.44	0.24	-0.99	0.27	0.2	-0.98	0.09	0.26
766	3.83	-1.09	1	0.4	NaN	NaN	NaN	-1.04	0.87	0.59	-0.99	0.68	0.65	-0.93	0.54	0.64	-0.94	0.46	0.65	-1.02	0.34	0.7	-1.13	0.17	0.62	-1.08	0.07	0.63	NaN	NaN	NaN	-0.97	0.88	0.22	-0.94	0.67	0.19	-0.95	0.53	0.25	-0.94	0.44	0.24	-0.99	0.27	0.2	-0.98	0.09	0.26
767	3.835	-1.09	1	0.4	NaN	NaN	NaN	-1.03	0.87	0.59	-0.99	0.68	0.65	-0.93	0.54	0.64	-0.94	0.46	0.65	-1.02	0.34	0.7	-1.13	0.17	0.62	-1.08	0.07	0.63	NaN	NaN	NaN	-0.97	0.88	0.22	-0.94	0.67	0.19	-0.95	0.53	0.25	-0.94	0.44	0.24	-0.99	0.27	0.2	-0.98	0.09	0.26
768	3.84	-1.09	1	0.4	NaN	NaN	NaN	-1.03	0.87	0.59	-0.99	0.68	0.65	-0.93	0.54	0.64	-0.93	0.46	0.65	-1.02	0.34	0.7	-1.12	0.17	0.62	-1.07	0.07	0.63	NaN	NaN	NaN	-0.97	0.88	0.22	-0.94	0.67	0.19	-0.95	0.53	0.25	-0.94	0.44	0.24	-0.99	0.27	0.2	-0.98	0.09	0.26
769	3.845	-1.09	1	0.4	NaN	NaN	NaN	-1.03	0.87	0.59	-0.99	0.68	0.65	-0.93	0.54	0.64	-0.93	0.46	0.65	-1.02	0.34	0.7	-1.12	0.17	0.62	-1.07	0.07	0.63	NaN	NaN	NaN	-0.97	0.88	0.22	-0.94	0.67	0.19	-0.95	0.53	0.25	-0.94	0.44	0.24	-0.99	0.27	0.2	-0.98	0.09	0.26
770	3.85	-1.09	1	0.4	NaN	NaN	NaN	-1.03	0.87	0.59	-0.99	0.68	0.65	-0.93	0.54	0.64	-0.93	0.46	0.65	-1.02	0.34	0.7	-1.11	0.17	0.62	-1.06	0.07	0.64	NaN	NaN	NaN	-0.97	0.88	0.22	-0.94	0.67	0.19	-0.95	0.53	0.25	-0.94	0.44	0.24	-0.99	0.27	0.2	-0.98	0.09	0.26
771	3.855	-1.09	1	0.4	NaN	NaN	NaN	-1.03	0.87	0.59	-0.99	0.68	0.65	-0.92	0.54	0.64	-0.93	0.46	0.65	-1.01	0.34	0.7	-1.11	0.16	0.62	-1.05	0.07	0.64	NaN	NaN	NaN	-0.97	0.88	0.22	-0.94	0.67	0.19	-0.95	0.53	0.25	-0.94	0.44	0.24	-0.99	0.27	0.2	-0.98	0.09	0.26
772	3.86	-1.09	1	0.4	NaN	NaN	NaN	-1.03	0.87	0.59	-0.99	0.68	0.65	-0.92	0.54	0.64	-0.93	0.46	0.65	-1.01	0.34	0.7	NaN	NaN	NaN	-1.05	0.06	0.64	NaN	NaN	NaN	-0.97	0.88	0.22	-0.94	0.67	0.19	-0.95	0.53	0.25	-0.94	0.44	0.24	-0.99	0.27	0.2	-0.98	0.09	0.26
773	3.865	-1.09	1	0.4	NaN	NaN	NaN	-1.03	0.87	0.59	-0.98	0.68	0.65	-0.92	0.54	0.64	-0.93	0.46	0.65	-1.01	0.34	0.7	NaN	NaN	NaN	-1.04	0.06	0.64	NaN	NaN	NaN	-0.97	0.88	0.22	-0.94	0.67	0.19	-0.95	0.53	0.25	-0.94	0.44	0.24	-0.99	0.27	0.2	-0.98	0.09	0.26
774	3.87	-1.09	1	0.4	NaN	NaN	NaN	-1.03	0.87	0.59	-0.98	0.68	0.65	-0.92	0.54	0.64	-0.92	0.46	0.65	-1	0.34	0.7	NaN	NaN	NaN	-1.03	0.06	0.64	NaN	NaN	NaN	-0.97	0.88	0.22	-0.94	0.67	0.19	-0.95	0.53	0.24	-0.94	0.44	0.24	-0.99	0.27	0.2	-0.98	0.09	0.26
775	3.875	-1.09	1	0.4	NaN	NaN	NaN	-1.03	0.87	0.59	-0.98	0.68	0.65	-0.92	0.54	0.63	-0.92	0.46	0.65	-1	0.34	0.7	NaN	NaN	NaN	-1.02	0.06	0.64	NaN	NaN	NaN	-0.96	0.88	0.22	-0.94	0.67	0.19	-0.95	0.53	0.24	-0.94	0.44	0.24	-0.99	0.27	0.2	-0.98	0.09	0.26
776	3.88	-1.09	1	0.4	NaN	NaN	NaN	-1.03	0.87	0.59	-0.98	0.68	0.65	-0.92	0.55	0.63	-0.92	0.46	0.65	-1	0.33	0.7	-1.07	0.15	0.62	-1.02	0.06	0.64	NaN	NaN	NaN	-0.96	0.88	0.22	-0.93	0.67	0.19	-0.95	0.53	0.24	-0.94	0.44	0.24	-0.99	0.27	0.2	-0.98	0.09	0.26
777	3.885	-1.08	1	0.4	NaN	NaN	NaN	-1.03	0.87	0.59	-0.98	0.68	0.65	-0.92	0.55	0.63	-0.92	0.46	0.65	-0.99	0.33	0.7	-1.07	0.15	0.62	-1.01	0.06	0.65	NaN	NaN	NaN	-0.96	0.88	0.22	-0.93	0.67	0.19	-0.95	0.53	0.24	-0.94	0.44	0.24	-1	0.27	0.2	-0.98	0.09	0.26
778	3.89	-1.08	1	0.4	NaN	NaN	NaN	-1.03	0.87	0.59	-0.98	0.68	0.65	-0.92	0.55	0.63	-0.92	0.46	0.65	-0.99	0.33	0.7	-1.07	0.15	0.62	-1	0.06	0.65	NaN	NaN	NaN	-0.96	0.88	0.22	-0.93	0.67	0.19	-0.95	0.53	0.24	-0.94	0.44	0.24	-1	0.27	0.2	-0.98	0.09	0.26
779	3.895	-1.08	1	0.39	NaN	NaN	NaN	-1.03	0.87	0.58	-0.98	0.68	0.65	-0.92	0.55	0.63	-0.92	0.46	0.65	-0.99	0.33	0.7	-1.06	0.15	0.62	-0.99	0.05	0.65	NaN	NaN	NaN	-0.96	0.88	0.22	-0.93	0.68	0.19	-0.95	0.53	0.24	-0.94	0.44	0.24	-1	0.27	0.2	-0.98	0.09	0.26
780	3.9	-1.08	1	0.39	NaN	NaN	NaN	-1.03	0.86	0.58	-0.98	0.68	0.65	-0.92	0.55	0.63	-0.91	0.46	0.65	-0.98	0.33	0.7	-1.05	0.14	0.62	-0.98	0.05	0.65	NaN	NaN	NaN	-0.96	0.88	0.22	-0.93	0.68	0.19	-0.95	0.53	0.24	-0.94	0.44	0.24	-1	0.27	0.2	-0.98	0.09	0.26
781	3.905	-1.08	1	0.39	NaN	NaN	NaN	-1.03	0.86	0.58	-0.98	0.68	0.65	-0.92	0.55	0.63	-0.91	0.46	0.65	-0.98	0.33	0.7	-1.05	0.14	0.62	-0.98	0.05	0.65	NaN	NaN	NaN	-0.96	0.88	0.22	-0.93	0.68	0.19	-0.95	0.53	0.24	-0.94	0.44	0.23	-1	0.27	0.2	-0.98	0.09	0.26
782	3.91	-1.08	1	0.39	NaN	NaN	NaN	-1.03	0.86	0.58	-0.98	0.68	0.65	-0.91	0.55	0.63	-0.91	0.46	0.65	-0.97	0.33	0.69	NaN	NaN	NaN	-0.97	0.05	0.65	NaN	NaN	NaN	-0.96	0.88	0.22	-0.93	0.68	0.19	-0.95	0.53	0.24	-0.94	0.44	0.23	-1	0.27	0.2	-0.98	0.09	0.26
783	3.915	-1.08	1	0.39	NaN	NaN	NaN	-1.03	0.86	0.58	-0.98	0.67	0.65	-0.91	0.54	0.63	-0.91	0.46	0.65	-0.97	0.32	0.69	-1.03	0.13	0.62	-0.96	0.05	0.65	NaN	NaN	NaN	-0.96	0.88	0.22	-0.93	0.68	0.19	-0.95	0.53	0.24	-0.94	0.44	0.23	-1	0.27	0.19	-0.98	0.09	0.26
784	3.92	-1.08	1	0.39	NaN	NaN	NaN	-1.03	0.86	0.58	-0.98	0.67	0.65	-0.91	0.54	0.63	-0.91	0.46	0.64	-0.97	0.32	0.69	-1.02	0.13	0.62	-0.95	0.05	0.65	NaN	NaN	NaN	-0.95	0.88	0.22	-0.93	0.68	0.19	-0.95	0.53	0.24	-0.94	0.44	0.23	-1	0.27	0.19	-0.98	0.09	0.26
785	3.925	-1.08	1	0.39	NaN	NaN	NaN	-1.03	0.86	0.58	-0.98	0.67	0.65	-0.91	0.54	0.63	-0.9	0.46	0.64	-0.96	0.32	0.69	-1.01	0.13	0.62	-0.94	0.04	0.65	NaN	NaN	NaN	-0.95	0.88	0.22	-0.93	0.68	0.19	-0.95	0.53	0.24	-0.95	0.44	0.23	-1	0.27	0.19	-0.98	0.09	0.26
786	3.93	-1.08	1	0.39	NaN	NaN	NaN	-1.03	0.86	0.58	-0.98	0.67	0.64	-0.91	0.54	0.63	-0.9	0.46	0.64	-0.96	0.32	0.69	-1	0.12	0.62	-0.93	0.04	0.65	NaN	NaN	NaN	-0.95	0.88	0.22	-0.93	0.68	0.19	-0.95	0.53	0.24	-0.95	0.44	0.23	-1	0.27	0.19	-0.98	0.09	0.26
787	3.935	-1.08	1	0.39	NaN	NaN	NaN	-1.03	0.86	0.58	-0.98	0.67	0.64	-0.91	0.54	0.63	-0.9	0.46	0.64	-0.95	0.32	0.69	-1	0.12	0.62	-0.92	0.04	0.65	NaN	NaN	NaN	-0.95	0.88	0.22	-0.93	0.67	0.19	-0.95	0.53	0.24	-0.94	0.44	0.23	-1	0.27	0.19	-0.98	0.09	0.26
788	3.94	-1.07	1	0.39	NaN	NaN	NaN	-1.03	0.86	0.58	-0.98	0.67	0.64	-0.91	0.54	0.63	-0.9	0.46	0.64	-0.95	0.32	0.69	-0.99	0.12	0.62	-0.92	0.04	0.65	NaN	NaN	NaN	-0.95	0.88	0.22	-0.93	0.67	0.19	-0.95	0.53	0.24	-0.94	0.44	0.23	-1	0.27	0.19	-0.98	0.09	0.26
789	3.945	-1.07	1	0.39	NaN	NaN	NaN	-1.03	0.86	0.58	-0.97	0.67	0.64	-0.9	0.54	0.63	-0.89	0.46	0.64	-0.94	0.32	0.69	-0.98	0.11	0.62	-0.91	0.04	0.65	NaN	NaN	NaN	-0.95	0.88	0.22	-0.92	0.67	0.19	-0.95	0.53	0.24	-0.94	0.44	0.23	-1	0.27	0.19	-0.98	0.09	0.26
790	3.95	-1.07	1	0.39	NaN	NaN	NaN	-1.03	0.86	0.58	-0.97	0.67	0.64	-0.9	0.54	0.62	-0.89	0.45	0.64	-0.94	0.31	0.69	-0.97	0.12	0.62	-0.9	0.04	0.65	NaN	NaN	NaN	-0.95	0.88	0.22	-0.92	0.67	0.19	-0.95	0.53	0.24	-0.94	0.44	0.23	-1	0.27	0.19	-0.98	0.09	0.26
791	3.955	-1.07	1	0.39	NaN	NaN	NaN	-1.03	0.86	0.58	-0.97	0.67	0.64	-0.9	0.54	0.62	-0.89	0.45	0.64	-0.93	0.31	0.69	-0.97	0.11	0.62	-0.89	0.04	0.65	NaN	NaN	NaN	-0.95	0.88	0.22	-0.92	0.67	0.19	-0.95	0.53	0.24	-0.94	0.44	0.23	-1	0.27	0.19	-0.98	0.09	0.26
792	3.96	-1.07	1	0.39	NaN	NaN	NaN	-1.03	0.86	0.58	-0.97	0.67	0.64	-0.9	0.54	0.62	-0.89	0.45	0.64	-0.93	0.31	0.69	-0.96	0.11	0.62	-0.88	0.04	0.65	NaN	NaN	NaN	-0.95	0.88	0.22	-0.92	0.67	0.19	-0.95	0.53	0.24	-0.94	0.44	0.23	-1	0.27	0.19	-0.98	0.09	0.26
793	3.965	-1.07	1	0.39	NaN	NaN	NaN	-1.02	0.86	0.58	-0.97	0.67	0.64	-0.9	0.54	0.62	-0.89	0.45	0.64	-0.93	0.31	0.69	-0.95	0.11	0.62	-0.87	0.04	0.65	NaN	NaN	NaN	-0.95	0.88	0.22	-0.92	0.67	0.19	-0.95	0.53	0.24	-0.94	0.44	0.23	-0.99	0.27	0.19	-0.98	0.09	0.26
794	3.97	-1.07	1	0.39	NaN	NaN	NaN	-1.02	0.86	0.58	-0.97	0.67	0.64	-0.9	0.54	0.62	-0.88	0.45	0.64	-0.92	0.31	0.69	-0.95	0.11	0.62	-0.87	0.04	0.65	NaN	NaN	NaN	-0.94	0.88	0.22	-0.92	0.67	0.19	-0.95	0.53	0.24	-0.94	0.44	0.23	-0.99	0.27	0.19	-0.98	0.09	0.26
795	3.975	-1.07	1	0.39	NaN	NaN	NaN	-1.02	0.86	0.58	-0.97	0.67	0.64	-0.89	0.54	0.62	-0.88	0.45	0.64	-0.92	0.31	0.69	-0.94	0.11	0.62	-0.86	0.04	0.65	NaN	NaN	NaN	-0.94	0.88	0.22	-0.92	0.67	0.19	-0.94	0.53	0.24	-0.94	0.44	0.23	-0.99	0.27	0.19	-0.98	0.09	0.26
796	3.98	-1.07	1	0.39	NaN	NaN	NaN	-1.02	0.86	0.58	-0.97	0.67	0.64	-0.89	0.54	0.62	-0.88	0.45	0.63	-0.92	0.31	0.69	-0.94	0.11	0.62	-0.85	0.04	0.65	NaN	NaN	NaN	-0.94	0.88	0.22	-0.92	0.67	0.19	-0.94	0.53	0.24	-0.94	0.44	0.23	-0.99	0.27	0.19	-0.98	0.09	0.26
797	3.985	-1.07	1	0.39	NaN	NaN	NaN	-1.02	0.86	0.58	-0.97	0.67	0.64	-0.89	0.54	0.62	-0.88	0.45	0.63	-0.91	0.31	0.69	-0.93	0.1	0.61	-0.84	0.04	0.65	NaN	NaN	NaN	-0.94	0.88	0.22	-0.92	0.67	0.19	-0.94	0.53	0.24	-0.94	0.44	0.23	-0.99	0.27	0.19	-0.98	0.09	0.26
798	3.99	-1.07	1	0.39	NaN	NaN	NaN	-1.02	0.86	0.58	-0.96	0.67	0.64	-0.89	0.54	0.62	-0.88	0.45	0.63	-0.91	0.31	0.69	-0.92	0.1	0.61	-0.84	0.04	0.65	NaN	NaN	NaN	-0.94	0.88	0.22	-0.92	0.67	0.19	-0.94	0.53	0.24	-0.94	0.44	0.23	-0.99	0.27	0.19	-0.98	0.09	0.26
799	3.995	-1.07	1	0.39	NaN	NaN	NaN	-1.02	0.86	0.58	-0.96	0.67	0.64	-0.89	0.54	0.62	-0.88	0.45	0.63	-0.91	0.31	0.69	-0.92	0.1	0.61	-0.83	0.04	0.65	NaN	NaN	NaN	-0.94	0.88	0.22	-0.92	0.68	0.19	-0.94	0.53	0.24	-0.94	0.44	0.23	-0.99	0.27	0.19	-0.98	0.09	0.26
800	4	-1.06	1	0.4	NaN	NaN	NaN	-1.02	0.86	0.58	-0.96	0.67	0.64	-0.89	0.54	0.62	-0.87	0.45	0.63	-0.9	0.31	0.69	-0.91	0.1	0.61	-0.82	0.04	0.65	NaN	NaN	NaN	-0.94	0.88	0.22	-0.92	0.68	0.19	-0.94	0.53	0.24	-0.94	0.44	0.23	-0.99	0.27	0.19	-0.98	0.09	0.26
801	4.005	-1.06	1	0.4	NaN	NaN	NaN	-1.02	0.86	0.58	-0.96	0.66	0.64	-0.89	0.54	0.62	-0.87	0.45	0.63	-0.9	0.3	0.68	-0.9	0.1	0.61	-0.82	0.04	0.65	NaN	NaN	NaN	-0.94	0.88	0.22	-0.92	0.68	0.19	-0.94	0.53	0.24	-0.94	0.44	0.23	-0.99	0.27	0.19	-0.98	0.09	0.26
802	4.01	-1.06	1	0.4	NaN	NaN	NaN	-1.01	0.86	0.58	-0.96	0.66	0.64	-0.89	0.54	0.61	-0.87	0.45	0.63	-0.9	0.3	0.68	-0.9	0.1	0.61	-0.81	0.04	0.65	NaN	NaN	NaN	-0.94	0.88	0.22	-0.92	0.68	0.19	-0.94	0.53	0.24	-0.94	0.44	0.23	-0.99	0.27	0.19	-0.98	0.09	0.26
803	4.015	-1.06	1	0.4	NaN	NaN	NaN	-1.01	0.85	0.58	-0.96	0.66	0.64	-0.89	0.54	0.61	-0.87	0.45	0.63	-0.89	0.3	0.68	-0.89	0.1	0.61	-0.81	0.04	0.65	NaN	NaN	NaN	-0.94	0.88	0.22	-0.92	0.68	0.19	-0.94	0.53	0.24	-0.94	0.44	0.23	-0.99	0.27	0.19	-0.98	0.09	0.26
804	4.02	-1.06	1	0.4	NaN	NaN	NaN	-1.01	0.85	0.58	-0.95	0.66	0.64	-0.88	0.54	0.61	-0.87	0.45	0.63	-0.89	0.3	0.68	-0.89	0.1	0.61	-0.8	0.04	0.65	NaN	NaN	NaN	-0.94	0.88	0.22	-0.91	0.67	0.19	-0.94	0.53	0.24	-0.94	0.44	0.23	-0.99	0.27	0.19	-0.98	0.09	0.26
805	4.025	-1.06	1	0.4	NaN	NaN	NaN	-1.01	0.85	0.58	-0.95	0.66	0.64	-0.88	0.53	0.61	-0.86	0.45	0.63	-0.89	0.3	0.68	-0.88	0.09	0.61	-0.8	0.04	0.65	NaN	NaN	NaN	-0.94	0.88	0.22	-0.91	0.67	0.19	-0.94	0.53	0.24	-0.94	0.44	0.23	-0.99	0.27	0.19	-0.98	0.09	0.26
806	4.03	-1.06	1	0.4	NaN	NaN	NaN	-1.01	0.85	0.58	-0.95	0.66	0.63	-0.88	0.53	0.61	-0.86	0.45	0.63	-0.88	0.3	0.68	-0.88	0.09	0.61	-0.79	0.04	0.65	NaN	NaN	NaN	-0.94	0.88	0.22	-0.91	0.67	0.19	-0.94	0.53	0.24	-0.93	0.44	0.23	-0.99	0.27	0.19	-0.98	0.09	0.26
807	4.035	-1.06	1	0.4	NaN	NaN	NaN	-1	0.85	0.58	-0.95	0.66	0.63	-0.88	0.53	0.61	-0.86	0.44	0.62	-0.88	0.3	0.68	-0.88	0.09	0.61	-0.79	0.04	0.64	NaN	NaN	NaN	-0.94	0.88	0.22	-0.91	0.67	0.19	-0.93	0.53	0.24	-0.93	0.44	0.23	-0.99	0.27	0.19	-0.98	0.09	0.26
808	4.04	-1.05	1	0.4	NaN	NaN	NaN	-1	0.85	0.58	-0.95	0.66	0.63	-0.88	0.53	0.61	-0.86	0.44	0.62	-0.88	0.3	0.68	-0.87	0.09	0.61	-0.79	0.04	0.64	NaN	NaN	NaN	-0.93	0.88	0.22	-0.91	0.68	0.19	-0.93	0.53	0.24	-0.93	0.44	0.23	-0.99	0.27	0.19	-0.98	0.09	0.26
809	4.045	-1.05	0.99	0.4	NaN	NaN	NaN	-1	0.85	0.59	-0.95	0.66	0.63	-0.87	0.53	0.61	-0.86	0.44	0.62	-0.87	0.3	0.68	-0.87	0.09	0.61	-0.78	0.04	0.64	NaN	NaN	NaN	-0.93	0.88	0.22	-0.91	0.68	0.19	-0.93	0.53	0.24	-0.93	0.44	0.23	-0.99	0.27	0.19	-0.98	0.09	0.26
810	4.05	-1.05	0.99	0.41	NaN	NaN	NaN	-1	0.85	0.59	-0.94	0.66	0.63	-0.87	0.53	0.61	-0.85	0.44	0.62	-0.87	0.3	0.68	-0.87	0.09	0.61	-0.78	0.04	0.64	NaN	NaN	NaN	-0.93	0.88	0.22	-0.91	0.68	0.19	-0.93	0.53	0.24	-0.93	0.44	0.23	-0.99	0.27	0.19	-0.98	0.09	0.26
811	4.055	-1.05	0.99	0.41	NaN	NaN	NaN	-0.99	0.85	0.59	-0.94	0.66	0.63	-0.87	0.53	0.61	-0.85	0.44	0.62	-0.87	0.3	0.68	-0.87	0.09	0.61	-0.78	0.04	0.64	NaN	NaN	NaN	-0.93	0.88	0.22	-0.91	0.68	0.19	-0.93	0.53	0.24	-0.93	0.44	0.23	-0.99	0.27	0.19	-0.98	0.09	0.26
812	4.06	-1.05	0.99	0.41	NaN	NaN	NaN	-0.99	0.85	0.59	-0.94	0.66	0.63	-0.87	0.53	0.61	-0.85	0.44	0.62	-0.87	0.3	0.68	-0.87	0.09	0.61	-0.78	0.04	0.64	NaN	NaN	NaN	-0.93	0.88	0.22	-0.91	0.67	0.19	-0.93	0.53	0.24	-0.93	0.44	0.23	-0.99	0.27	0.2	-0.98	0.09	0.26
813	4.065	-1.05	0.99	0.41	NaN	NaN	NaN	-0.99	0.85	0.59	-0.94	0.65	0.63	-0.87	0.53	0.61	-0.85	0.44	0.62	-0.87	0.3	0.68	-0.87	0.09	0.61	-0.78	0.04	0.64	NaN	NaN	NaN	-0.93	0.88	0.22	-0.91	0.67	0.19	-0.93	0.53	0.24	-0.93	0.44	0.24	-0.99	0.27	0.2	-0.98	0.09	0.26
814	4.07	-1.05	0.99	0.41	NaN	NaN	NaN	-0.99	0.85	0.59	-0.93	0.65	0.63	-0.86	0.53	0.61	-0.84	0.44	0.62	-0.86	0.3	0.68	-0.87	0.09	0.61	-0.78	0.04	0.64	NaN	NaN	NaN	-0.93	0.88	0.22	-0.9	0.67	0.19	-0.93	0.53	0.24	-0.93	0.44	0.24	-0.99	0.27	0.2	-0.98	0.09	0.26
815	4.075	-1.05	0.99	0.41	NaN	NaN	NaN	-0.99	0.85	0.59	-0.93	0.65	0.64	-0.86	0.53	0.61	-0.84	0.44	0.62	-0.86	0.3	0.68	-0.87	0.09	0.61	-0.78	0.04	0.64	NaN	NaN	NaN	-0.93	0.88	0.22	-0.9	0.67	0.19	-0.92	0.53	0.24	-0.92	0.44	0.24	-0.98	0.27	0.2	-0.98	0.09	0.26
816	4.08	-1.04	0.99	0.41	NaN	NaN	NaN	-0.98	0.85	0.59	-0.93	0.65	0.64	-0.86	0.53	0.61	-0.84	0.44	0.62	-0.86	0.3	0.68	-0.87	0.09	0.61	-0.78	0.04	0.64	NaN	NaN	NaN	-0.93	0.88	0.22	-0.9	0.67	0.19	-0.92	0.53	0.25	-0.92	0.44	0.24	-0.98	0.28	0.2	-0.98	0.09	0.26
817	4.085	-1.04	0.99	0.42	NaN	NaN	NaN	-0.98	0.85	0.59	-0.92	0.65	0.64	-0.86	0.53	0.61	-0.84	0.44	0.62	-0.86	0.3	0.68	-0.87	0.09	0.61	-0.78	0.04	0.64	NaN	NaN	NaN	-0.93	0.88	0.23	-0.9	0.67	0.19	-0.92	0.53	0.25	-0.92	0.44	0.24	-0.98	0.28	0.2	-0.98	0.09	0.26
818	4.09	-1.04	0.99	0.42	NaN	NaN	NaN	-0.98	0.85	0.59	-0.92	0.66	0.64	-0.85	0.53	0.61	-0.84	0.44	0.62	-0.86	0.29	0.68	-0.87	0.09	0.61	-0.78	0.04	0.64	NaN	NaN	NaN	-0.93	0.88	0.23	-0.9	0.67	0.2	-0.92	0.53	0.25	-0.92	0.44	0.24	-0.98	0.28	0.2	-0.98	0.09	0.26
819	4.095	-1.04	0.99	0.42	NaN	NaN	NaN	-0.98	0.85	0.6	-0.92	0.66	0.64	-0.85	0.53	0.61	-0.84	0.44	0.62	-0.86	0.29	0.68	-0.87	0.09	0.61	-0.78	0.04	0.64	NaN	NaN	NaN	-0.93	0.88	0.23	-0.9	0.67	0.2	-0.92	0.53	0.25	-0.92	0.44	0.24	-0.98	0.28	0.2	-0.98	0.09	0.26
820	4.1	-1.04	0.99	0.42	NaN	NaN	NaN	-0.97	0.85	0.6	-0.92	0.66	0.64	-0.85	0.53	0.61	-0.84	0.44	0.62	-0.86	0.29	0.68	-0.87	0.09	0.61	-0.78	0.04	0.64	NaN	NaN	NaN	-0.92	0.88	0.23	-0.9	0.67	0.2	-0.92	0.53	0.25	-0.92	0.44	0.24	-0.98	0.28	0.2	-0.98	0.09	0.26
821	4.105	-1.04	0.99	0.42	NaN	NaN	NaN	-0.97	0.85	0.6	-0.91	0.66	0.64	-0.85	0.53	0.61	-0.84	0.44	0.62	-0.86	0.29	0.68	-0.87	0.09	0.61	-0.78	0.04	0.64	NaN	NaN	NaN	-0.92	0.88	0.23	-0.9	0.67	0.2	-0.92	0.53	0.25	-0.92	0.44	0.24	-0.98	0.28	0.2	-0.98	0.09	0.26
822	4.11	-1.04	0.99	0.42	NaN	NaN	NaN	-0.97	0.85	0.6	-0.91	0.66	0.64	-0.85	0.53	0.61	-0.84	0.44	0.62	-0.86	0.29	0.68	-0.87	0.09	0.61	-0.78	0.04	0.64	NaN	NaN	NaN	-0.92	0.88	0.23	-0.89	0.67	0.2	-0.91	0.53	0.25	-0.91	0.44	0.24	-0.98	0.28	0.2	-0.98	0.09	0.26
823	4.115	-1.03	0.99	0.42	NaN	NaN	NaN	-0.97	0.85	0.6	-0.91	0.66	0.64	-0.85	0.53	0.61	-0.84	0.44	0.62	-0.85	0.29	0.68	-0.87	0.09	0.61	-0.78	0.04	0.64	NaN	NaN	NaN	-0.92	0.88	0.23	-0.89	0.67	0.2	-0.91	0.53	0.25	-0.91	0.44	0.24	-0.98	0.28	0.2	-0.98	0.09	0.26
824	4.12	-1.03	0.99	0.42	NaN	NaN	NaN	-0.96	0.85	0.6	-0.91	0.66	0.65	-0.85	0.53	0.61	-0.84	0.44	0.62	-0.85	0.29	0.68	-0.87	0.09	0.61	-0.78	0.04	0.64	NaN	NaN	NaN	-0.92	0.88	0.23	-0.89	0.67	0.2	-0.91	0.53	0.25	-0.91	0.44	0.25	-0.98	0.28	0.2	-0.98	0.09	0.26
825	4.125	-1.03	0.99	0.42	NaN	NaN	NaN	-0.96	0.86	0.6	-0.91	0.66	0.65	-0.85	0.53	0.61	-0.84	0.44	0.62	-0.86	0.29	0.68	-0.87	0.09	0.61	-0.78	0.04	0.64	NaN	NaN	NaN	-0.92	0.88	0.23	-0.89	0.67	0.2	-0.91	0.53	0.25	-0.91	0.44	0.25	-0.98	0.28	0.2	-0.98	0.09	0.26
826	4.13	-1.03	0.99	0.43	NaN	NaN	NaN	-0.96	0.86	0.6	-0.91	0.66	0.65	-0.85	0.53	0.61	-0.84	0.44	0.63	-0.86	0.29	0.68	-0.87	0.09	0.61	-0.78	0.04	0.64	NaN	NaN	NaN	-0.92	0.88	0.23	-0.89	0.67	0.2	-0.91	0.53	0.26	-0.91	0.44	0.25	-0.98	0.28	0.2	-0.98	0.09	0.26
827	4.135	-1.03	0.99	0.43	NaN	NaN	NaN	-0.96	0.86	0.6	-0.91	0.66	0.65	-0.85	0.53	0.61	-0.84	0.44	0.63	-0.86	0.29	0.68	-0.87	0.09	0.61	-0.78	0.04	0.64	NaN	NaN	NaN	-0.92	0.88	0.23	-0.89	0.67	0.2	-0.91	0.53	0.26	-0.91	0.44	0.25	-0.97	0.28	0.21	-0.98	0.09	0.26
828	4.14	-1.03	0.99	0.43	NaN	NaN	NaN	-0.96	0.86	0.61	-0.91	0.66	0.65	-0.85	0.53	0.62	-0.84	0.44	0.63	-0.86	0.29	0.68	-0.87	0.09	0.61	-0.78	0.04	0.64	NaN	NaN	NaN	-0.92	0.88	0.23	-0.89	0.67	0.21	-0.91	0.53	0.26	-0.91	0.44	0.25	-0.97	0.28	0.21	-0.98	0.09	0.26
829	4.145	-1.02	0.99	0.43	NaN	NaN	NaN	-0.95	0.86	0.61	-0.9	0.66	0.65	-0.85	0.53	0.62	-0.84	0.44	0.63	-0.86	0.29	0.68	-0.87	0.09	0.61	-0.78	0.04	0.64	NaN	NaN	NaN	-0.92	0.88	0.24	-0.89	0.67	0.21	-0.91	0.53	0.26	-0.91	0.44	0.25	-0.97	0.28	0.21	-0.98	0.09	0.27
830	4.15	-1.02	0.99	0.43	NaN	NaN	NaN	-0.95	0.86	0.61	-0.9	0.66	0.65	-0.85	0.53	0.62	-0.84	0.44	0.63	-0.86	0.29	0.68	-0.87	0.09	0.61	-0.78	0.04	0.64	NaN	NaN	NaN	-0.92	0.88	0.24	-0.89	0.67	0.21	-0.9	0.53	0.26	-0.9	0.44	0.25	-0.97	0.28	0.21	-0.98	0.09	0.27
831	4.155	-1.02	0.99	0.43	NaN	NaN	NaN	-0.95	0.86	0.61	-0.9	0.66	0.65	-0.85	0.53	0.62	-0.84	0.44	0.63	-0.86	0.29	0.68	-0.87	0.09	0.61	-0.78	0.04	0.64	NaN	NaN	NaN	-0.91	0.88	0.24	-0.89	0.67	0.21	-0.9	0.53	0.26	-0.9	0.44	0.25	-0.97	0.28	0.21	-0.98	0.09	0.27
832	4.16	-1.02	1	0.43	NaN	NaN	NaN	-0.95	0.86	0.61	-0.9	0.66	0.65	-0.85	0.53	0.62	-0.84	0.44	0.63	-0.86	0.29	0.68	-0.87	0.09	0.61	-0.78	0.04	0.64	NaN	NaN	NaN	-0.91	0.88	0.24	-0.89	0.67	0.21	-0.9	0.53	0.26	-0.9	0.44	0.25	-0.97	0.28	0.21	-0.98	0.09	0.27
833	4.165	-1.02	1	0.43	NaN	NaN	NaN	-0.95	0.86	0.61	-0.9	0.66	0.65	-0.85	0.53	0.62	-0.84	0.44	0.63	-0.86	0.29	0.68	-0.87	0.09	0.61	-0.78	0.04	0.64	NaN	NaN	NaN	-0.91	0.88	0.24	-0.88	0.67	0.21	-0.9	0.53	0.26	-0.9	0.44	0.26	-0.97	0.28	0.21	-0.98	0.09	0.27
834	4.17	-1.02	1	0.44	NaN	NaN	NaN	-0.95	0.86	0.61	-0.9	0.66	0.65	-0.85	0.53	0.62	-0.84	0.44	0.63	-0.86	0.29	0.68	-0.87	0.09	0.61	-0.78	0.04	0.64	NaN	NaN	NaN	-0.91	0.88	0.24	-0.88	0.67	0.21	-0.9	0.53	0.27	-0.9	0.44	0.26	-0.97	0.28	0.21	-0.98	0.09	0.27
835	4.175	-1.02	1	0.44	NaN	NaN	NaN	-0.94	0.86	0.61	-0.9	0.66	0.65	-0.85	0.53	0.62	-0.84	0.44	0.63	-0.86	0.29	0.68	-0.87	0.09	0.61	-0.78	0.04	0.64	NaN	NaN	NaN	-0.91	0.88	0.24	-0.88	0.67	0.21	-0.9	0.53	0.27	-0.9	0.44	0.26	-0.97	0.28	0.21	-0.98	0.09	0.27
836	4.18	-1.01	1	0.44	NaN	NaN	NaN	-0.94	0.86	0.62	-0.9	0.66	0.65	-0.85	0.53	0.62	-0.84	0.44	0.63	-0.86	0.29	0.68	-0.87	0.09	0.61	-0.78	0.04	0.64	NaN	NaN	NaN	-0.91	0.88	0.24	-0.88	0.67	0.22	-0.9	0.53	0.27	-0.9	0.44	0.26	-0.97	0.28	0.21	-0.98	0.09	0.27
837	4.185	-1.01	1	0.44	NaN	NaN	NaN	-0.94	0.86	0.62	-0.9	0.66	0.66	-0.85	0.53	0.62	-0.84	0.44	0.63	-0.86	0.29	0.68	-0.87	0.09	0.61	-0.78	0.04	0.64	NaN	NaN	NaN	-0.91	0.88	0.25	-0.88	0.67	0.22	-0.9	0.53	0.27	-0.9	0.44	0.26	-0.97	0.28	0.21	-0.98	0.09	0.27
838	4.19	-1.01	1	0.44	NaN	NaN	NaN	-0.94	0.86	0.62	-0.9	0.66	0.66	-0.85	0.53	0.62	-0.84	0.44	0.63	-0.86	0.29	0.68	-0.87	0.09	0.61	-0.78	0.04	0.64	NaN	NaN	NaN	-0.91	0.88	0.25	-0.88	0.67	0.22	-0.9	0.53	0.27	-0.9	0.44	0.26	-0.97	0.29	0.21	-0.98	0.09	0.27
839	4.195	-1.01	1	0.44	NaN	NaN	NaN	-0.94	0.86	0.62	-0.9	0.66	0.66	-0.85	0.53	0.62	-0.84	0.44	0.63	-0.86	0.29	0.68	-0.87	0.09	0.61	-0.78	0.04	0.64	NaN	NaN	NaN	-0.9	0.88	0.25	-0.88	0.67	0.22	-0.9	0.53	0.27	-0.9	0.44	0.26	-0.97	0.29	0.21	-0.98	0.09	0.27
840	4.2	-1.01	1	0.44	NaN	NaN	NaN	-0.94	0.87	0.62	-0.9	0.66	0.66	-0.85	0.53	0.62	-0.84	0.44	0.63	-0.86	0.29	0.69	-0.87	0.09	0.61	-0.78	0.04	0.64	NaN	NaN	NaN	-0.9	0.88	0.25	-0.88	0.67	0.22	-0.89	0.53	0.27	-0.9	0.44	0.26	-0.97	0.29	0.21	-0.98	0.09	0.27
841	4.205	-1.01	1	0.44	NaN	NaN	NaN	-0.94	0.87	0.62	-0.9	0.66	0.66	-0.85	0.53	0.62	-0.84	0.44	0.63	-0.86	0.29	0.69	-0.87	0.09	0.61	-0.78	0.04	0.64	NaN	NaN	NaN	-0.9	0.88	0.25	-0.88	0.68	0.22	-0.89	0.53	0.27	-0.89	0.44	0.26	-0.97	0.29	0.21	-0.98	0.09	0.27
842	4.21	-1.01	1	0.45	NaN	NaN	NaN	-0.94	0.87	0.62	-0.9	0.66	0.66	-0.85	0.53	0.62	-0.84	0.44	0.63	-0.86	0.29	0.69	-0.87	0.09	0.61	-0.78	0.04	0.64	NaN	NaN	NaN	-0.9	0.88	0.25	-0.88	0.68	0.22	-0.89	0.53	0.27	-0.89	0.44	0.26	-0.97	0.29	0.21	-0.98	0.09	0.27
843	4.215	-1.01	1	0.45	NaN	NaN	NaN	-0.94	0.87	0.62	-0.9	0.66	0.66	-0.85	0.53	0.62	-0.84	0.44	0.63	-0.86	0.29	0.69	-0.87	0.09	0.61	-0.78	0.04	0.64	NaN	NaN	NaN	-0.9	0.88	0.25	-0.87	0.68	0.22	-0.89	0.53	0.27	-0.89	0.44	0.26	-0.97	0.29	0.22	-0.98	0.1	0.27
844	4.22	-1	1	0.45	NaN	NaN	NaN	-0.93	0.87	0.63	-0.9	0.66	0.66	-0.85	0.53	0.62	-0.84	0.44	0.63	-0.86	0.29	0.69	-0.87	0.09	0.61	-0.78	0.04	0.64	NaN	NaN	NaN	-0.9	0.88	0.25	-0.87	0.68	0.22	-0.89	0.53	0.27	-0.89	0.44	0.26	-0.97	0.29	0.22	-0.98	0.1	0.27
845	4.225	-1	1	0.45	NaN	NaN	NaN	-0.93	0.87	0.63	-0.9	0.66	0.66	-0.84	0.53	0.63	-0.84	0.44	0.63	-0.86	0.29	0.69	-0.87	0.09	0.61	-0.78	0.04	0.64	NaN	NaN	NaN	-0.9	0.88	0.26	-0.87	0.68	0.23	-0.89	0.53	0.28	-0.89	0.44	0.27	-0.97	0.29	0.22	-0.98	0.1	0.27
846	4.23	-1	1	0.45	NaN	NaN	NaN	-0.93	0.87	0.63	-0.89	0.66	0.66	-0.84	0.53	0.63	-0.84	0.44	0.63	-0.86	0.29	0.69	-0.87	0.09	0.61	-0.78	0.04	0.64	NaN	NaN	NaN	-0.9	0.88	0.26	-0.87	0.68	0.23	-0.89	0.53	0.28	-0.89	0.44	0.27	-0.97	0.29	0.22	-0.98	0.1	0.27
847	4.235	-1	1	0.45	NaN	NaN	NaN	-0.93	0.87	0.63	-0.89	0.66	0.67	-0.84	0.53	0.63	-0.84	0.44	0.64	-0.86	0.29	0.69	-0.87	0.09	0.61	-0.78	0.04	0.64	NaN	NaN	NaN	-0.9	0.88	0.26	-0.87	0.68	0.23	-0.89	0.53	0.28	-0.89	0.44	0.27	-0.96	0.29	0.22	-0.98	0.1	0.27
848	4.24	-1	1	0.45	NaN	NaN	NaN	-0.93	0.87	0.63	-0.89	0.66	0.67	-0.84	0.53	0.63	-0.84	0.44	0.64	-0.86	0.29	0.69	-0.87	0.09	0.61	-0.78	0.04	0.64	NaN	NaN	NaN	-0.89	0.88	0.26	-0.87	0.68	0.23	-0.89	0.53	0.28	-0.89	0.44	0.27	-0.96	0.29	0.22	-0.98	0.1	0.27
849	4.245	-1	1	0.45	NaN	NaN	NaN	-0.93	0.87	0.63	-0.89	0.66	0.67	-0.84	0.53	0.63	-0.84	0.44	0.64	-0.86	0.29	0.69	-0.87	0.09	0.61	-0.78	0.04	0.64	NaN	NaN	NaN	-0.89	0.88	0.26	-0.87	0.68	0.23	-0.89	0.53	0.28	-0.89	0.44	0.27	-0.96	0.29	0.22	-0.97	0.1	0.27
850	4.25	-1	1	0.46	NaN	NaN	NaN	-0.93	0.87	0.63	-0.89	0.66	0.67	-0.84	0.53	0.63	-0.84	0.44	0.64	-0.86	0.29	0.69	-0.87	0.09	0.61	-0.78	0.04	0.64	NaN	NaN	NaN	-0.89	0.88	0.26	-0.87	0.68	0.23	-0.89	0.53	0.28	-0.89	0.44	0.27	-0.96	0.29	0.22	-0.97	0.1	0.27
851	4.255	-1	1	0.46	NaN	NaN	NaN	-0.93	0.87	0.63	-0.89	0.66	0.67	-0.84	0.53	0.63	-0.84	0.44	0.64	-0.86	0.29	0.69	-0.87	0.09	0.61	-0.78	0.04	0.64	NaN	NaN	NaN	-0.89	0.88	0.26	-0.86	0.68	0.23	-0.88	0.53	0.28	-0.89	0.45	0.27	-0.96	0.29	0.22	-0.97	0.1	0.27
852	4.26	-1	1	0.46	NaN	NaN	NaN	-0.92	0.87	0.63	-0.89	0.66	0.67	-0.84	0.53	0.63	-0.84	0.44	0.64	-0.86	0.29	0.69	-0.87	0.09	0.61	-0.78	0.04	0.64	NaN	NaN	NaN	-0.89	0.89	0.26	-0.86	0.68	0.23	-0.88	0.53	0.28	-0.88	0.45	0.27	-0.96	0.29	0.22	-0.97	0.1	0.27
853	4.265	-0.99	1	0.46	NaN	NaN	NaN	-0.92	0.87	0.63	-0.89	0.66	0.67	-0.84	0.53	0.63	-0.83	0.44	0.64	-0.85	0.29	0.69	-0.87	0.09	0.61	-0.78	0.04	0.64	NaN	NaN	NaN	-0.89	0.89	0.26	-0.86	0.68	0.23	-0.88	0.53	0.28	-0.88	0.45	0.27	-0.96	0.29	0.22	-0.97	0.1	0.27
854	4.27	-0.99	1	0.46	NaN	NaN	NaN	-0.92	0.87	0.64	-0.89	0.66	0.67	-0.84	0.53	0.63	-0.83	0.44	0.64	-0.85	0.29	0.69	-0.87	0.09	0.61	-0.78	0.04	0.64	NaN	NaN	NaN	-0.89	0.89	0.27	-0.86	0.68	0.23	-0.88	0.53	0.28	-0.88	0.45	0.27	-0.96	0.29	0.22	-0.97	0.1	0.27
855	4.275	-0.99	1	0.46	NaN	NaN	NaN	-0.92	0.87	0.64	-0.88	0.66	0.67	-0.84	0.53	0.63	-0.83	0.44	0.64	-0.85	0.29	0.69	-0.87	0.09	0.61	-0.78	0.04	0.64	NaN	NaN	NaN	-0.89	0.89	0.27	-0.86	0.68	0.23	-0.88	0.53	0.28	-0.88	0.45	0.27	-0.96	0.29	0.22	-0.97	0.1	0.27
856	4.28	-0.99	1	0.46	NaN	NaN	NaN	-0.92	0.87	0.64	-0.88	0.66	0.67	-0.84	0.53	0.63	-0.83	0.44	0.64	-0.85	0.29	0.69	-0.87	0.09	0.61	-0.78	0.04	0.64	NaN	NaN	NaN	-0.89	0.89	0.27	-0.86	0.68	0.24	-0.88	0.53	0.28	-0.88	0.45	0.27	-0.96	0.29	0.22	-0.97	0.1	0.27
857	4.285	-0.99	1	0.47	NaN	NaN	NaN	-0.92	0.87	0.64	-0.88	0.66	0.67	-0.84	0.53	0.63	-0.83	0.44	0.64	-0.85	0.29	0.69	-0.87	0.09	0.61	-0.78	0.04	0.64	NaN	NaN	NaN	-0.89	0.89	0.27	-0.86	0.68	0.24	-0.88	0.53	0.28	-0.88	0.45	0.27	-0.96	0.29	0.22	-0.97	0.1	0.27
858	4.29	-0.99	1	0.47	NaN	NaN	NaN	-0.92	0.86	0.64	-0.88	0.66	0.68	-0.84	0.53	0.63	-0.83	0.44	0.64	-0.85	0.29	0.69	-0.87	0.09	0.61	-0.78	0.04	0.64	NaN	NaN	NaN	-0.89	0.89	0.27	-0.86	0.68	0.24	-0.87	0.53	0.29	-0.88	0.45	0.27	-0.95	0.3	0.22	-0.97	0.1	0.27
859	4.295	-0.99	1	0.47	NaN	NaN	NaN	-0.91	0.86	0.64	-0.88	0.66	0.68	-0.84	0.53	0.63	-0.83	0.44	0.64	-0.85	0.29	0.69	-0.87	0.09	0.61	-0.78	0.04	0.64	NaN	NaN	NaN	-0.88	0.89	0.27	-0.86	0.68	0.24	-0.87	0.53	0.29	-0.88	0.45	0.27	-0.95	0.3	0.22	-0.97	0.1	0.27
860	4.3	-0.99	1	0.47	NaN	NaN	NaN	-0.91	0.86	0.64	-0.88	0.66	0.68	-0.84	0.53	0.64	-0.83	0.43	0.64	-0.85	0.29	0.69	-0.87	0.09	0.61	-0.78	0.04	0.64	NaN	NaN	NaN	-0.88	0.89	0.27	-0.85	0.68	0.24	-0.87	0.53	0.29	-0.87	0.45	0.28	-0.95	0.3	0.22	-0.97	0.1	0.27
861	4.305	-0.99	1	0.47	NaN	NaN	NaN	-0.91	0.86	0.64	-0.88	0.66	0.68	-0.84	0.53	0.64	-0.83	0.43	0.64	-0.85	0.29	0.69	-0.87	0.08	0.61	-0.78	0.04	0.64	NaN	NaN	NaN	-0.88	0.89	0.27	-0.85	0.68	0.24	-0.87	0.53	0.29	-0.87	0.45	0.28	-0.95	0.3	0.22	-0.97	0.1	0.27
862	4.31	-0.99	1	0.47	NaN	NaN	NaN	-0.91	0.86	0.64	-0.88	0.66	0.68	-0.84	0.53	0.64	-0.83	0.43	0.64	-0.85	0.29	0.69	-0.87	0.08	0.61	-0.78	0.04	0.64	NaN	NaN	NaN	-0.88	0.89	0.27	-0.85	0.68	0.24	-0.87	0.53	0.29	-0.87	0.45	0.28	-0.95	0.3	0.22	-0.97	0.11	0.27
863	4.315	-0.99	1	0.48	NaN	NaN	NaN	-0.91	0.86	0.65	-0.88	0.66	0.68	-0.83	0.53	0.64	-0.83	0.43	0.64	-0.85	0.29	0.69	-0.87	0.08	0.61	-0.78	0.04	0.64	NaN	NaN	NaN	-0.88	0.89	0.28	-0.85	0.68	0.24	-0.87	0.53	0.29	-0.87	0.45	0.28	-0.95	0.3	0.22	-0.97	0.11	0.27
864	4.32	-0.98	1	0.48	NaN	NaN	NaN	-0.91	0.86	0.65	-0.88	0.66	0.68	-0.83	0.53	0.64	-0.83	0.43	0.64	-0.85	0.28	0.69	-0.87	0.08	0.61	-0.78	0.04	0.64	NaN	NaN	NaN	-0.88	0.89	0.28	-0.85	0.68	0.24	-0.87	0.53	0.29	-0.87	0.45	0.28	-0.95	0.3	0.22	-0.97	0.11	0.27
865	4.325	-0.98	1	0.48	NaN	NaN	NaN	-0.91	0.86	0.65	-0.88	0.67	0.68	-0.83	0.53	0.64	-0.83	0.43	0.64	-0.85	0.28	0.69	-0.87	0.08	0.61	-0.78	0.04	0.64	NaN	NaN	NaN	-0.88	0.89	0.28	-0.85	0.68	0.24	-0.86	0.54	0.29	-0.87	0.45	0.28	-0.95	0.3	0.22	-0.97	0.11	0.27
866	4.33	-0.98	1	0.48	NaN	NaN	NaN	-0.91	0.86	0.65	-0.87	0.66	0.68	-0.83	0.53	0.64	-0.83	0.43	0.64	-0.85	0.28	0.69	-0.87	0.08	0.61	-0.78	0.04	0.64	NaN	NaN	NaN	-0.88	0.89	0.28	-0.85	0.68	0.24	-0.86	0.53	0.29	-0.86	0.45	0.28	-0.95	0.3	0.22	-0.97	0.11	0.27
867	4.335	-0.98	1	0.48	NaN	NaN	NaN	-0.9	0.86	0.65	-0.87	0.66	0.68	-0.83	0.53	0.64	-0.83	0.43	0.65	-0.85	0.28	0.69	-0.87	0.08	0.61	-0.78	0.04	0.64	NaN	NaN	NaN	-0.88	0.89	0.28	-0.85	0.68	0.24	-0.86	0.54	0.29	-0.86	0.45	0.28	-0.95	0.3	0.22	-0.97	0.11	0.27
868	4.34	-0.98	1	0.48	NaN	NaN	NaN	-0.9	0.86	0.65	-0.87	0.66	0.68	-0.83	0.53	0.64	-0.83	0.43	0.65	-0.85	0.28	0.69	-0.87	0.08	0.61	-0.78	0.04	0.64	NaN	NaN	NaN	-0.88	0.89	0.28	-0.85	0.68	0.24	-0.86	0.54	0.29	-0.86	0.45	0.28	-0.94	0.3	0.22	-0.97	0.11	0.27
869	4.345	-0.98	1	0.48	NaN	NaN	NaN	-0.9	0.86	0.65	-0.87	0.67	0.68	-0.83	0.53	0.64	-0.83	0.43	0.65	-0.85	0.28	0.69	-0.87	0.08	0.61	-0.78	0.04	0.64	NaN	NaN	NaN	-0.88	0.89	0.28	-0.85	0.68	0.24	-0.86	0.54	0.29	-0.86	0.45	0.28	-0.94	0.3	0.22	-0.97	0.11	0.27
870	4.35	-0.98	1	0.49	NaN	NaN	NaN	-0.9	0.86	0.65	-0.87	0.67	0.68	-0.83	0.53	0.64	-0.83	0.43	0.65	-0.85	0.28	0.69	-0.87	0.08	0.61	-0.78	0.04	0.64	NaN	NaN	NaN	-0.88	0.89	0.28	-0.85	0.68	0.24	-0.85	0.54	0.29	-0.86	0.45	0.28	-0.94	0.31	0.22	-0.97	0.11	0.27
871	4.355	-0.98	1	0.49	NaN	NaN	NaN	-0.9	0.86	0.65	-0.87	0.67	0.68	-0.83	0.53	0.64	-0.83	0.43	0.65	-0.85	0.28	0.69	-0.87	0.08	0.61	-0.78	0.04	0.64	NaN	NaN	NaN	-0.88	0.89	0.28	-0.84	0.68	0.24	-0.85	0.54	0.29	-0.86	0.45	0.28	-0.94	0.31	0.22	-0.97	0.11	0.27
872	4.36	-0.98	1	0.49	NaN	NaN	NaN	-0.9	0.87	0.65	-0.87	0.67	0.69	-0.83	0.53	0.64	-0.83	0.43	0.65	-0.85	0.28	0.69	-0.87	0.08	0.61	-0.78	0.04	0.64	NaN	NaN	NaN	-0.88	0.89	0.28	-0.84	0.68	0.25	-0.85	0.54	0.29	-0.85	0.45	0.28	-0.94	0.31	0.22	-0.97	0.11	0.27
873	4.365	-0.98	1	0.49	NaN	NaN	NaN	-0.9	0.87	0.66	-0.87	0.67	0.69	-0.83	0.53	0.64	-0.83	0.43	0.65	-0.85	0.28	0.69	-0.87	0.08	0.61	-0.78	0.04	0.64	NaN	NaN	NaN	-0.88	0.89	0.28	-0.84	0.68	0.25	-0.85	0.54	0.29	-0.85	0.45	0.28	-0.94	0.31	0.22	-0.96	0.11	0.27
874	4.37	-0.98	1	0.49	NaN	NaN	NaN	-0.89	0.87	0.66	-0.87	0.67	0.69	-0.83	0.53	0.64	-0.83	0.43	0.65	-0.85	0.28	0.7	-0.87	0.08	0.61	-0.78	0.04	0.64	NaN	NaN	NaN	-0.88	0.89	0.29	-0.84	0.68	0.25	-0.85	0.54	0.29	-0.85	0.45	0.28	-0.94	0.31	0.22	-0.96	0.12	0.27
875	4.375	-0.98	1	0.49	NaN	NaN	NaN	-0.89	0.87	0.66	-0.87	0.67	0.69	-0.83	0.53	0.64	-0.83	0.43	0.65	-0.85	0.28	0.7	-0.87	0.08	0.61	-0.78	0.04	0.64	NaN	NaN	NaN	-0.88	0.89	0.29	-0.84	0.68	0.25	-0.85	0.54	0.29	-0.85	0.45	0.28	-0.93	0.31	0.22	-0.96	0.12	0.27
876	4.38	-0.98	1	0.49	NaN	NaN	NaN	-0.89	0.87	0.66	-0.86	0.67	0.69	-0.83	0.53	0.64	-0.83	0.43	0.65	-0.85	0.28	0.7	-0.87	0.08	0.61	-0.78	0.04	0.64	NaN	NaN	NaN	-0.88	0.89	0.29	-0.84	0.69	0.25	-0.84	0.54	0.29	-0.85	0.45	0.28	-0.93	0.31	0.22	-0.96	0.12	0.27
877	4.385	-0.97	1	0.49	NaN	NaN	NaN	-0.89	0.87	0.66	-0.86	0.67	0.69	-0.83	0.53	0.64	-0.83	0.43	0.65	-0.85	0.28	0.7	-0.87	0.08	0.61	-0.78	0.04	0.64	NaN	NaN	NaN	-0.88	0.89	0.29	-0.84	0.69	0.25	-0.84	0.54	0.29	-0.84	0.45	0.28	-0.93	0.31	0.22	-0.96	0.12	0.27
878	4.39	-0.97	1	0.5	NaN	NaN	NaN	-0.89	0.86	0.66	-0.86	0.67	0.69	-0.83	0.53	0.64	-0.83	0.43	0.65	-0.85	0.28	0.7	-0.87	0.08	0.61	-0.78	0.04	0.64	NaN	NaN	NaN	-0.88	0.89	0.29	-0.84	0.69	0.25	-0.84	0.54	0.29	-0.84	0.45	0.28	-0.93	0.31	0.22	-0.96	0.12	0.27
879	4.395	-0.97	1	0.5	NaN	NaN	NaN	-0.89	0.86	0.66	-0.86	0.67	0.69	-0.83	0.53	0.64	-0.83	0.43	0.65	-0.85	0.28	0.7	-0.87	0.08	0.61	-0.78	0.04	0.64	NaN	NaN	NaN	-0.88	0.89	0.29	-0.84	0.69	0.25	-0.84	0.54	0.29	-0.84	0.46	0.28	-0.93	0.31	0.22	-0.96	0.12	0.27
880	4.4	-0.97	1	0.5	NaN	NaN	NaN	-0.89	0.86	0.66	-0.86	0.67	0.69	-0.83	0.53	0.65	-0.83	0.43	0.65	-0.85	0.28	0.7	-0.87	0.08	0.61	-0.78	0.04	0.64	NaN	NaN	NaN	-0.88	0.89	0.29	-0.84	0.69	0.25	-0.84	0.54	0.3	-0.84	0.46	0.28	-0.93	0.31	0.22	-0.96	0.12	0.27
881	4.405	-0.97	1	0.5	NaN	NaN	NaN	-0.89	0.86	0.66	-0.86	0.67	0.69	-0.83	0.53	0.65	-0.83	0.43	0.65	-0.85	0.28	0.7	-0.87	0.08	0.61	-0.78	0.04	0.64	NaN	NaN	NaN	-0.88	0.89	0.29	-0.84	0.69	0.25	-0.83	0.54	0.3	-0.84	0.46	0.28	-0.92	0.31	0.22	-0.96	0.12	0.26
882	4.41	-0.97	1	0.5	NaN	NaN	NaN	-0.88	0.86	0.66	-0.86	0.67	0.69	-0.83	0.53	0.65	-0.83	0.43	0.65	-0.85	0.28	0.7	-0.87	0.08	0.61	-0.78	0.04	0.64	NaN	NaN	NaN	-0.88	0.89	0.29	-0.83	0.69	0.25	-0.83	0.54	0.3	-0.83	0.46	0.28	-0.92	0.32	0.22	-0.96	0.12	0.26
883	4.415	-0.97	1	0.5	NaN	NaN	NaN	-0.88	0.86	0.67	-0.86	0.67	0.69	-0.83	0.53	0.65	-0.83	0.43	0.65	-0.85	0.28	0.7	-0.87	0.08	0.61	-0.78	0.04	0.64	NaN	NaN	NaN	-0.88	0.89	0.3	-0.83	0.69	0.25	-0.83	0.54	0.3	-0.83	0.46	0.28	-0.92	0.32	0.22	-0.96	0.12	0.26
884	4.42	-0.97	1	0.5	NaN	NaN	NaN	-0.88	0.86	0.67	-0.86	0.67	0.69	-0.83	0.53	0.65	-0.82	0.43	0.65	-0.85	0.28	0.7	-0.87	0.08	0.61	-0.78	0.04	0.64	NaN	NaN	NaN	-0.88	0.89	0.3	-0.83	0.69	0.25	-0.83	0.54	0.3	-0.83	0.46	0.28	-0.92	0.32	0.22	-0.96	0.12	0.26
885	4.425	-0.97	1	0.51	NaN	NaN	NaN	-0.88	0.86	0.67	-0.86	0.67	0.7	-0.83	0.53	0.65	-0.82	0.43	0.65	-0.85	0.28	0.7	-0.87	0.08	0.61	-0.78	0.04	0.64	NaN	NaN	NaN	-0.88	0.89	0.3	-0.83	0.69	0.25	-0.83	0.54	0.3	-0.83	0.46	0.28	-0.92	0.32	0.22	-0.95	0.12	0.26
886	4.43	-0.97	1	0.51	NaN	NaN	NaN	-0.88	0.86	0.67	-0.85	0.67	0.7	-0.83	0.53	0.65	-0.82	0.43	0.65	-0.85	0.28	0.7	-0.87	0.08	0.61	-0.78	0.04	0.64	NaN	NaN	NaN	-0.88	0.89	0.3	-0.83	0.69	0.25	-0.83	0.54	0.3	-0.82	0.46	0.28	-0.92	0.32	0.22	-0.95	0.13	0.26
887	4.435	-0.97	1	0.51	NaN	NaN	NaN	-0.88	0.86	0.67	-0.85	0.67	0.7	-0.83	0.53	0.65	-0.82	0.43	0.65	-0.85	0.28	0.7	-0.87	0.08	0.61	-0.78	0.04	0.64	NaN	NaN	NaN	-0.88	0.89	0.3	-0.83	0.69	0.25	-0.82	0.54	0.3	-0.82	0.46	0.28	-0.91	0.32	0.22	-0.95	0.13	0.26
888	4.44	-0.97	1	0.51	NaN	NaN	NaN	-0.88	0.86	0.67	-0.85	0.67	0.7	-0.82	0.53	0.65	-0.82	0.43	0.65	-0.85	0.28	0.7	-0.87	0.08	0.61	-0.78	0.04	0.64	NaN	NaN	NaN	-0.88	0.89	0.3	-0.83	0.69	0.25	-0.82	0.54	0.3	-0.82	0.46	0.28	-0.91	0.32	0.22	-0.95	0.13	0.26
889	4.445	-0.96	1	0.51	NaN	NaN	NaN	-0.88	0.86	0.67	-0.85	0.67	0.7	-0.82	0.53	0.65	-0.82	0.43	0.65	-0.85	0.28	0.7	-0.87	0.08	0.61	-0.78	0.04	0.64	NaN	NaN	NaN	-0.88	0.89	0.3	-0.83	0.69	0.25	-0.82	0.54	0.3	-0.82	0.46	0.28	-0.91	0.32	0.22	-0.95	0.13	0.26
890	4.45	-0.96	1	0.51	NaN	NaN	NaN	-0.87	0.86	0.67	-0.85	0.67	0.7	-0.82	0.53	0.65	-0.82	0.43	0.65	-0.85	0.28	0.7	-0.87	0.08	0.61	-0.78	0.04	0.64	NaN	NaN	NaN	-0.88	0.89	0.3	-0.83	0.69	0.25	-0.82	0.54	0.3	-0.82	0.46	0.28	-0.91	0.32	0.22	-0.95	0.13	0.26
891	4.455	-0.96	1	0.51	NaN	NaN	NaN	-0.87	0.87	0.67	-0.85	0.67	0.7	-0.82	0.53	0.65	-0.82	0.43	0.66	-0.85	0.28	0.7	-0.87	0.08	0.61	-0.78	0.04	0.64	NaN	NaN	NaN	-0.88	0.89	0.3	-0.82	0.69	0.25	-0.82	0.54	0.3	-0.82	0.46	0.28	-0.91	0.32	0.22	-0.95	0.13	0.26
892	4.46	-0.96	1	0.51	NaN	NaN	NaN	-0.87	0.87	0.67	-0.85	0.67	0.7	-0.82	0.53	0.65	-0.82	0.43	0.66	-0.85	0.28	0.7	-0.87	0.08	0.61	-0.78	0.04	0.64	NaN	NaN	NaN	-0.88	0.89	0.3	-0.82	0.69	0.26	-0.82	0.54	0.3	-0.81	0.46	0.28	-0.91	0.32	0.22	-0.95	0.13	0.26
893	4.465	-0.96	1	0.52	NaN	NaN	NaN	-0.87	0.87	0.67	-0.85	0.67	0.7	-0.82	0.53	0.65	-0.82	0.43	0.66	-0.85	0.28	0.7	-0.87	0.08	0.61	-0.78	0.04	0.64	NaN	NaN	NaN	-0.87	0.89	0.3	-0.82	0.69	0.26	-0.81	0.54	0.3	-0.81	0.46	0.28	-0.91	0.32	0.22	-0.95	0.13	0.26
894	4.47	-0.96	1	0.52	NaN	NaN	NaN	-0.87	0.87	0.68	-0.85	0.67	0.7	-0.82	0.53	0.65	-0.82	0.43	0.66	-0.85	0.28	0.7	-0.87	0.08	0.61	-0.78	0.04	0.64	NaN	NaN	NaN	-0.88	0.89	0.3	-0.82	0.69	0.26	-0.81	0.54	0.3	-0.81	0.46	0.28	-0.9	0.32	0.22	-0.95	0.13	0.26
895	4.475	-0.96	1	0.52	NaN	NaN	NaN	-0.87	0.87	0.68	-0.85	0.67	0.7	-0.82	0.53	0.65	-0.82	0.43	0.66	-0.85	0.28	0.7	-0.87	0.08	0.61	-0.78	0.04	0.64	NaN	NaN	NaN	-0.88	0.9	0.3	-0.82	0.69	0.26	-0.81	0.54	0.3	-0.81	0.46	0.28	-0.9	0.32	0.22	-0.94	0.13	0.26
896	4.48	-0.96	1	0.52	NaN	NaN	NaN	-0.87	0.87	0.68	-0.85	0.67	0.7	-0.82	0.53	0.65	-0.82	0.43	0.66	-0.85	0.28	0.7	-0.87	0.08	0.61	-0.78	0.04	0.64	NaN	NaN	NaN	-0.88	0.9	0.3	-0.82	0.69	0.26	-0.81	0.54	0.3	-0.81	0.46	0.28	-0.9	0.33	0.22	-0.94	0.13	0.26
897	4.485	-0.96	1	0.52	NaN	NaN	NaN	-0.87	0.87	0.68	-0.85	0.67	0.7	-0.82	0.53	0.65	-0.82	0.43	0.66	-0.85	0.28	0.7	-0.87	0.08	0.61	-0.78	0.04	0.64	NaN	NaN	NaN	-0.87	0.89	0.31	-0.82	0.69	0.26	-0.81	0.54	0.3	-0.81	0.46	0.28	-0.9	0.33	0.22	-0.94	0.13	0.26
898	4.49	-0.96	1	0.52	NaN	NaN	NaN	-0.87	0.87	0.68	-0.85	0.67	0.7	-0.82	0.53	0.65	-0.82	0.43	0.66	-0.85	0.28	0.7	-0.87	0.08	0.61	-0.78	0.04	0.64	NaN	NaN	NaN	-0.87	0.89	0.31	-0.82	0.69	0.26	-0.81	0.54	0.3	-0.81	0.46	0.28	-0.9	0.33	0.22	-0.94	0.13	0.25
899	4.495	-0.96	1	0.52	NaN	NaN	NaN	-0.86	0.86	0.68	-0.85	0.67	0.7	-0.82	0.53	0.65	-0.82	0.43	0.66	-0.85	0.28	0.7	-0.87	0.08	0.61	-0.78	0.04	0.64	NaN	NaN	NaN	-0.87	0.89	0.31	-0.82	0.69	0.26	-0.81	0.54	0.3	-0.81	0.46	0.28	-0.9	0.33	0.22	-0.94	0.13	0.25
900	4.5	-0.95	1	0.52	NaN	NaN	NaN	-0.86	0.87	0.68	-0.85	0.67	0.7	-0.82	0.53	0.66	-0.82	0.43	0.66	-0.85	0.28	0.7	-0.87	0.08	0.61	-0.78	0.04	0.64	NaN	NaN	NaN	-0.87	0.89	0.31	-0.82	0.69	0.26	-0.81	0.55	0.3	-0.8	0.46	0.28	-0.9	0.33	0.22	-0.94	0.13	0.25
901	4.505	-0.95	1	0.52	NaN	NaN	NaN	-0.86	0.87	0.68	-0.85	0.67	0.7	-0.82	0.53	0.66	-0.82	0.43	0.66	-0.85	0.28	0.7	-0.87	0.08	0.61	-0.78	0.04	0.64	NaN	NaN	NaN	-0.87	0.89	0.31	-0.82	0.69	0.26	-0.81	0.55	0.3	-0.8	0.46	0.28	-0.9	0.33	0.22	-0.93	0.13	0.25
902	4.51	-0.95	1	0.52	NaN	NaN	NaN	-0.86	0.87	0.68	-0.85	0.67	0.71	-0.82	0.53	0.66	-0.82	0.43	0.66	-0.85	0.28	0.7	-0.87	0.08	0.61	-0.78	0.04	0.64	NaN	NaN	NaN	-0.87	0.9	0.31	-0.81	0.69	0.26	-0.81	0.55	0.3	-0.8	0.46	0.28	-0.89	0.33	0.22	-0.93	0.13	0.25
903	4.515	-0.95	1	0.53	NaN	NaN	NaN	-0.86	0.86	0.68	-0.84	0.67	0.71	-0.82	0.53	0.66	-0.82	0.43	0.66	-0.85	0.28	0.7	-0.87	0.08	0.61	-0.78	0.04	0.64	NaN	NaN	NaN	-0.87	0.9	0.31	-0.81	0.69	0.26	-0.8	0.55	0.3	-0.8	0.46	0.28	-0.89	0.33	0.22	-0.93	0.13	0.25
904	4.52	-0.95	1	0.53	NaN	NaN	NaN	-0.86	0.86	0.68	-0.84	0.67	0.71	-0.82	0.53	0.66	-0.82	0.43	0.66	-0.85	0.28	0.7	-0.87	0.08	0.61	-0.78	0.04	0.64	NaN	NaN	NaN	-0.87	0.9	0.31	-0.81	0.7	0.26	-0.8	0.55	0.3	-0.8	0.47	0.28	-0.89	0.33	0.22	-0.93	0.13	0.25
905	4.525	-0.95	1	0.53	NaN	NaN	NaN	-0.86	0.86	0.68	-0.84	0.67	0.71	-0.82	0.52	0.66	-0.82	0.43	0.66	-0.85	0.28	0.7	-0.87	0.08	0.61	-0.78	0.04	0.64	NaN	NaN	NaN	-0.87	0.9	0.31	-0.81	0.7	0.26	-0.8	0.55	0.3	-0.8	0.47	0.28	-0.89	0.33	0.22	-0.92	0.13	0.25
906	4.53	-0.95	1	0.53	NaN	NaN	NaN	-0.86	0.86	0.68	-0.84	0.67	0.71	-0.82	0.52	0.66	-0.82	0.43	0.66	-0.85	0.28	0.7	-0.87	0.08	0.61	-0.78	0.04	0.64	NaN	NaN	NaN	-0.87	0.9	0.31	-0.81	0.7	0.26	-0.8	0.55	0.3	-0.8	0.47	0.28	-0.89	0.33	0.22	-0.92	0.13	0.25
907	4.535	-0.95	1	0.53	NaN	NaN	NaN	-0.86	0.86	0.68	-0.84	0.67	0.71	-0.82	0.52	0.66	-0.82	0.43	0.66	-0.85	0.28	0.7	-0.87	0.08	0.61	-0.78	0.04	0.64	NaN	NaN	NaN	-0.87	0.9	0.31	-0.81	0.7	0.26	-0.8	0.55	0.3	-0.8	0.47	0.28	-0.89	0.33	0.22	-0.92	0.13	0.25
908	4.54	-0.95	1	0.53	NaN	NaN	NaN	-0.85	0.86	0.68	-0.84	0.67	0.71	-0.82	0.52	0.66	-0.82	0.43	0.66	-0.85	0.28	0.7	-0.87	0.08	0.61	-0.78	0.04	0.64	NaN	NaN	NaN	-0.87	0.9	0.31	-0.81	0.7	0.26	-0.8	0.55	0.3	-0.8	0.47	0.28	-0.88	0.33	0.22	-0.92	0.13	0.25
909	4.545	-0.95	1	0.53	NaN	NaN	NaN	-0.85	0.86	0.68	-0.84	0.67	0.71	-0.82	0.52	0.66	-0.82	0.43	0.66	-0.85	0.28	0.7	-0.87	0.08	0.61	-0.78	0.04	0.64	NaN	NaN	NaN	-0.87	0.9	0.31	-0.81	0.7	0.26	-0.8	0.55	0.3	-0.79	0.47	0.28	-0.88	0.33	0.22	-0.91	0.13	0.25
910	4.55	-0.95	1	0.53	NaN	NaN	NaN	-0.85	0.86	0.69	-0.84	0.67	0.71	-0.82	0.52	0.66	-0.82	0.43	0.66	-0.85	0.28	0.7	-0.87	0.08	0.61	-0.78	0.04	0.64	NaN	NaN	NaN	-0.87	0.9	0.31	-0.81	0.7	0.26	-0.8	0.55	0.3	-0.79	0.47	0.28	-0.88	0.33	0.22	-0.91	0.13	0.25
911	4.555	-0.95	1	0.53	NaN	NaN	NaN	-0.85	0.86	0.69	-0.84	0.67	0.71	-0.82	0.52	0.66	-0.82	0.43	0.66	-0.85	0.28	0.7	-0.87	0.08	0.61	-0.78	0.04	0.64	NaN	NaN	NaN	-0.87	0.9	0.31	-0.81	0.7	0.26	-0.79	0.55	0.3	-0.79	0.47	0.28	-0.88	0.33	0.22	-0.91	0.13	0.25
912	4.56	-0.94	1	0.53	NaN	NaN	NaN	-0.85	0.86	0.69	-0.84	0.67	0.71	-0.82	0.52	0.66	-0.82	0.43	0.66	-0.85	0.28	0.7	-0.87	0.08	0.61	-0.78	0.04	0.64	NaN	NaN	NaN	-0.87	0.9	0.31	-0.81	0.7	0.26	-0.79	0.55	0.3	-0.79	0.47	0.28	-0.88	0.33	0.22	-0.9	0.13	0.25
913	4.565	-0.94	1	0.53	NaN	NaN	NaN	-0.85	0.86	0.69	-0.83	0.67	0.71	-0.81	0.52	0.66	-0.82	0.43	0.66	-0.85	0.28	0.7	-0.87	0.08	0.61	-0.78	0.04	0.64	NaN	NaN	NaN	-0.87	0.9	0.31	-0.81	0.7	0.26	-0.79	0.55	0.3	-0.79	0.47	0.28	-0.87	0.33	0.22	-0.9	0.13	0.25
914	4.57	-0.94	1	0.54	NaN	NaN	NaN	-0.85	0.86	0.69	-0.83	0.67	0.71	-0.81	0.53	0.66	-0.82	0.43	0.66	-0.85	0.28	0.7	-0.87	0.08	0.61	-0.78	0.04	0.64	NaN	NaN	NaN	-0.87	0.9	0.32	-0.81	0.7	0.26	-0.79	0.55	0.3	-0.79	0.47	0.28	-0.87	0.33	0.22	-0.9	0.13	0.25
915	4.575	-0.94	1	0.54	NaN	NaN	NaN	-0.85	0.86	0.69	-0.83	0.67	0.71	-0.81	0.52	0.66	-0.82	0.43	0.66	-0.84	0.28	0.7	-0.87	0.08	0.61	-0.78	0.04	0.64	NaN	NaN	NaN	-0.87	0.9	0.32	-0.81	0.7	0.26	-0.79	0.55	0.3	-0.78	0.47	0.28	-0.87	0.33	0.22	-0.89	0.13	0.25
916	4.58	-0.94	1	0.54	NaN	NaN	NaN	-0.84	0.86	0.69	-0.83	0.67	0.71	-0.81	0.52	0.66	-0.82	0.43	0.66	-0.84	0.28	0.7	-0.87	0.08	0.61	-0.78	0.04	0.64	NaN	NaN	NaN	-0.87	0.9	0.32	-0.81	0.7	0.26	-0.79	0.55	0.3	-0.78	0.47	0.28	-0.87	0.33	0.22	-0.89	0.13	0.25
917	4.585	-0.94	1	0.54	NaN	NaN	NaN	-0.84	0.86	0.69	-0.83	0.67	0.71	-0.81	0.52	0.66	-0.82	0.43	0.66	-0.84	0.28	0.7	-0.87	0.08	0.61	-0.78	0.04	0.64	NaN	NaN	NaN	-0.87	0.9	0.32	-0.8	0.7	0.26	-0.79	0.55	0.3	-0.78	0.47	0.28	-0.87	0.33	0.22	-0.89	0.13	0.25
918	4.59	-0.94	1	0.54	NaN	NaN	NaN	-0.84	0.86	0.69	-0.83	0.67	0.71	-0.81	0.52	0.66	-0.81	0.43	0.66	-0.84	0.28	0.7	-0.87	0.08	0.61	-0.78	0.04	0.64	NaN	NaN	NaN	-0.87	0.9	0.32	-0.8	0.7	0.26	-0.78	0.55	0.3	-0.78	0.47	0.28	-0.86	0.33	0.22	-0.88	0.13	0.25
919	4.595	-0.94	1	0.54	NaN	NaN	NaN	-0.84	0.86	0.69	-0.83	0.67	0.71	-0.81	0.52	0.66	-0.81	0.43	0.66	-0.84	0.28	0.71	-0.87	0.08	0.61	-0.78	0.04	0.64	NaN	NaN	NaN	-0.87	0.9	0.32	-0.8	0.7	0.26	-0.78	0.55	0.3	-0.77	0.47	0.28	-0.86	0.33	0.22	-0.88	0.13	0.25
920	4.6	-0.94	1	0.54	NaN	NaN	NaN	-0.84	0.86	0.69	-0.83	0.67	0.71	-0.81	0.52	0.66	-0.81	0.43	0.66	-0.84	0.28	0.71	-0.87	0.08	0.61	-0.78	0.04	0.64	NaN	NaN	NaN	-0.87	0.9	0.32	-0.8	0.7	0.26	-0.78	0.55	0.3	-0.77	0.47	0.28	-0.86	0.33	0.22	-0.87	0.13	0.25
921	4.605	-0.94	1	0.54	NaN	NaN	NaN	-0.84	0.86	0.69	-0.83	0.67	0.71	-0.81	0.52	0.66	-0.81	0.43	0.66	-0.84	0.28	0.71	-0.87	0.08	0.61	-0.78	0.04	0.64	NaN	NaN	NaN	-0.87	0.9	0.32	-0.8	0.7	0.26	-0.78	0.55	0.3	-0.77	0.47	0.28	-0.85	0.33	0.22	-0.87	0.13	0.26
922	4.61	-0.94	1	0.54	NaN	NaN	NaN	-0.84	0.86	0.69	-0.82	0.67	0.71	-0.81	0.52	0.66	-0.81	0.43	0.66	-0.84	0.28	0.71	-0.87	0.08	0.61	-0.78	0.04	0.64	NaN	NaN	NaN	-0.87	0.9	0.32	-0.8	0.7	0.26	-0.78	0.55	0.3	-0.77	0.47	0.28	-0.85	0.33	0.22	-0.87	0.13	0.26
923	4.615	-0.94	1	0.54	NaN	NaN	NaN	-0.83	0.86	0.69	-0.82	0.67	0.71	-0.81	0.52	0.66	-0.81	0.43	0.66	-0.84	0.28	0.71	-0.87	0.08	0.61	-0.78	0.04	0.64	NaN	NaN	NaN	-0.87	0.9	0.32	-0.8	0.7	0.26	-0.77	0.55	0.3	-0.77	0.47	0.28	-0.85	0.33	0.22	-0.86	0.13	0.26
924	4.62	-0.93	1	0.54	NaN	NaN	NaN	-0.83	0.86	0.69	-0.82	0.67	0.71	-0.81	0.52	0.66	-0.81	0.43	0.66	-0.84	0.28	0.71	-0.87	0.08	0.61	-0.78	0.04	0.64	NaN	NaN	NaN	-0.87	0.9	0.32	-0.8	0.7	0.26	-0.77	0.55	0.3	-0.76	0.47	0.28	-0.85	0.33	0.22	-0.86	0.13	0.26
925	4.625	-0.93	1	0.54	NaN	NaN	NaN	-0.83	0.86	0.69	-0.82	0.67	0.71	-0.81	0.52	0.66	-0.81	0.43	0.66	-0.84	0.28	0.71	-0.87	0.08	0.61	-0.78	0.04	0.64	NaN	NaN	NaN	-0.87	0.9	0.32	-0.8	0.7	0.26	-0.77	0.55	0.3	-0.76	0.47	0.28	-0.84	0.33	0.22	-0.85	0.13	0.26
926	4.63	-0.93	1	0.54	NaN	NaN	NaN	-0.83	0.86	0.69	-0.82	0.67	0.71	-0.8	0.52	0.66	-0.81	0.43	0.66	-0.84	0.28	0.71	-0.87	0.08	0.61	-0.78	0.04	0.64	NaN	NaN	NaN	-0.87	0.9	0.32	-0.8	0.7	0.26	-0.77	0.55	0.3	-0.76	0.47	0.28	-0.84	0.33	0.22	-0.85	0.13	0.26
927	4.635	-0.93	1	0.55	NaN	NaN	NaN	-0.83	0.86	0.69	-0.82	0.67	0.71	-0.8	0.52	0.66	-0.81	0.43	0.66	-0.84	0.28	0.71	-0.87	0.08	0.61	-0.78	0.04	0.64	NaN	NaN	NaN	-0.87	0.9	0.32	-0.79	0.7	0.26	-0.77	0.55	0.3	-0.76	0.47	0.28	-0.84	0.33	0.22	-0.85	0.13	0.26
928	4.64	-0.93	1	0.55	NaN	NaN	NaN	-0.83	0.86	0.69	-0.82	0.67	0.71	-0.8	0.52	0.66	-0.81	0.43	0.66	-0.84	0.28	0.71	-0.87	0.08	0.61	-0.78	0.04	0.64	NaN	NaN	NaN	-0.87	0.9	0.32	-0.79	0.7	0.26	-0.76	0.55	0.3	-0.75	0.47	0.28	-0.84	0.33	0.22	-0.84	0.13	0.26
929	4.645	-0.93	1	0.55	NaN	NaN	NaN	-0.83	0.86	0.69	-0.82	0.67	0.71	-0.8	0.52	0.66	-0.81	0.43	0.66	-0.84	0.28	0.71	-0.87	0.08	0.61	-0.78	0.04	0.64	NaN	NaN	NaN	-0.86	0.9	0.32	-0.79	0.7	0.26	-0.76	0.55	0.3	-0.75	0.47	0.28	-0.83	0.33	0.22	-0.84	0.13	0.26
930	4.65	-0.93	1	0.55	NaN	NaN	NaN	-0.83	0.86	0.69	-0.82	0.67	0.71	-0.8	0.52	0.66	-0.81	0.43	0.66	-0.84	0.28	0.71	-0.87	0.08	0.61	-0.78	0.04	0.64	NaN	NaN	NaN	-0.86	0.9	0.32	-0.79	0.7	0.26	-0.76	0.55	0.3	-0.75	0.47	0.28	-0.83	0.33	0.22	-0.83	0.13	0.26
931	4.655	-0.93	1	0.55	NaN	NaN	NaN	-0.82	0.86	0.69	-0.81	0.67	0.71	-0.8	0.52	0.66	-0.81	0.43	0.66	-0.84	0.28	0.71	-0.87	0.08	0.61	-0.78	0.04	0.64	NaN	NaN	NaN	-0.86	0.9	0.32	-0.79	0.7	0.26	-0.76	0.55	0.3	-0.75	0.47	0.28	-0.83	0.32	0.22	-0.83	0.12	0.26
932	4.66	-0.93	1	0.55	NaN	NaN	NaN	-0.82	0.86	0.69	-0.81	0.67	0.71	-0.8	0.52	0.66	-0.81	0.43	0.66	-0.84	0.28	0.71	-0.87	0.08	0.61	-0.78	0.04	0.64	NaN	NaN	NaN	-0.86	0.9	0.32	-0.79	0.7	0.26	-0.76	0.55	0.3	-0.74	0.47	0.28	-0.82	0.32	0.23	-0.82	0.13	0.26
933	4.665	-0.93	1	0.55	NaN	NaN	NaN	-0.82	0.86	0.69	-0.81	0.67	0.71	-0.8	0.52	0.66	-0.81	0.43	0.66	-0.84	0.28	0.71	-0.87	0.08	0.61	-0.78	0.04	0.64	NaN	NaN	NaN	-0.86	0.9	0.32	-0.79	0.7	0.26	-0.75	0.55	0.3	-0.74	0.47	0.28	-0.82	0.32	0.23	-0.82	0.12	0.26
934	4.67	-0.93	1	0.55	NaN	NaN	NaN	-0.82	0.86	0.69	-0.81	0.67	0.71	-0.8	0.52	0.66	-0.81	0.43	0.66	-0.84	0.28	0.71	-0.87	0.08	0.61	-0.78	0.04	0.64	NaN	NaN	NaN	-0.86	0.89	0.32	-0.79	0.7	0.26	-0.75	0.55	0.3	-0.74	0.47	0.28	-0.82	0.32	0.23	-0.82	0.12	0.26
935	4.675	-0.92	1	0.55	NaN	NaN	NaN	-0.82	0.86	0.69	-0.81	0.67	0.71	-0.8	0.52	0.66	-0.81	0.43	0.66	-0.84	0.28	0.71	-0.87	0.08	0.61	-0.78	0.04	0.64	NaN	NaN	NaN	-0.86	0.89	0.32	-0.78	0.7	0.26	-0.75	0.55	0.3	-0.74	0.47	0.28	-0.81	0.32	0.23	-0.81	0.12	0.26
936	4.68	-0.92	1	0.55	NaN	NaN	NaN	-0.82	0.86	0.69	-0.81	0.67	0.71	-0.8	0.52	0.66	-0.81	0.43	0.66	-0.84	0.28	0.71	-0.87	0.08	0.61	-0.78	0.04	0.64	NaN	NaN	NaN	-0.86	0.89	0.32	-0.78	0.7	0.26	-0.75	0.55	0.3	-0.73	0.47	0.28	-0.81	0.32	0.23	-0.81	0.12	0.26
937	4.685	-0.92	1	0.55	NaN	NaN	NaN	-0.82	0.86	0.69	-0.81	0.67	0.71	-0.8	0.52	0.66	-0.8	0.43	0.66	-0.84	0.28	0.71	-0.87	0.08	0.61	-0.78	0.04	0.64	NaN	NaN	NaN	-0.86	0.89	0.32	-0.78	0.7	0.26	-0.75	0.55	0.3	-0.73	0.47	0.28	-0.81	0.32	0.23	-0.8	0.12	0.26
938	4.69	-0.92	1	0.55	NaN	NaN	NaN	-0.81	0.86	0.69	-0.81	0.67	0.71	-0.8	0.52	0.66	-0.8	0.43	0.66	-0.84	0.28	0.71	-0.87	0.08	0.61	-0.78	0.04	0.64	NaN	NaN	NaN	-0.86	0.89	0.32	-0.78	0.7	0.26	-0.74	0.55	0.3	-0.73	0.47	0.28	-0.8	0.32	0.23	-0.8	0.12	0.26
939	4.695	-0.92	1	0.55	NaN	NaN	NaN	-0.81	0.86	0.69	-0.81	0.67	0.71	-0.8	0.52	0.66	-0.8	0.43	0.66	-0.84	0.28	0.71	-0.87	0.08	0.61	-0.78	0.04	0.64	NaN	NaN	NaN	-0.86	0.89	0.32	-0.78	0.7	0.26	-0.74	0.55	0.3	-0.73	0.48	0.28	-0.8	0.32	0.23	-0.79	0.12	0.26
940	4.7	-0.92	1	0.55	NaN	NaN	NaN	-0.81	0.86	0.69	-0.81	0.67	0.72	-0.8	0.52	0.66	-0.81	0.43	0.66	-0.84	0.28	0.71	-0.87	0.08	0.61	-0.78	0.04	0.64	NaN	NaN	NaN	-0.86	0.89	0.33	-0.78	0.7	0.26	-0.74	0.55	0.3	-0.72	0.48	0.28	-0.8	0.32	0.23	-0.79	0.12	0.26
941	4.705	-0.92	1	0.55	NaN	NaN	NaN	-0.81	0.86	0.69	-0.81	0.67	0.72	-0.8	0.52	0.66	-0.81	0.43	0.67	-0.84	0.28	0.71	-0.87	0.08	0.61	-0.78	0.04	0.64	NaN	NaN	NaN	-0.86	0.89	0.33	-0.78	0.7	0.26	-0.74	0.55	0.3	-0.72	0.47	0.28	-0.79	0.32	0.23	-0.78	0.12	0.26
942	4.71	-0.92	1	0.55	NaN	NaN	NaN	-0.81	0.86	0.69	-0.8	0.67	0.72	-0.8	0.52	0.66	-0.81	0.43	0.67	-0.84	0.28	0.71	-0.87	0.08	0.61	-0.78	0.04	0.64	NaN	NaN	NaN	-0.85	0.89	0.33	-0.77	0.7	0.26	-0.73	0.55	0.3	-0.72	0.48	0.28	-0.79	0.32	0.23	-0.78	0.12	0.26
943	4.715	-0.92	1	0.55	NaN	NaN	NaN	-0.81	0.86	0.69	-0.8	0.67	0.72	-0.79	0.52	0.66	-0.81	0.43	0.67	-0.84	0.28	0.71	-0.87	0.08	0.61	-0.78	0.04	0.64	NaN	NaN	NaN	-0.85	0.89	0.33	-0.77	0.7	0.26	-0.73	0.55	0.3	-0.72	0.48	0.28	-0.79	0.32	0.23	-0.78	0.12	0.26
944	4.72	-0.92	1	0.55	NaN	NaN	NaN	-0.81	0.86	0.69	-0.8	0.67	0.72	-0.79	0.52	0.66	-0.8	0.43	0.67	-0.84	0.28	0.71	-0.87	0.08	0.61	-0.78	0.04	0.64	NaN	NaN	NaN	-0.85	0.89	0.33	-0.77	0.7	0.26	-0.73	0.55	0.3	-0.71	0.48	0.28	-0.78	0.32	0.23	-0.77	0.12	0.26
945	4.725	-0.91	1	0.55	NaN	NaN	NaN	-0.81	0.86	0.69	-0.8	0.66	0.72	-0.79	0.52	0.66	-0.8	0.43	0.67	-0.84	0.28	0.71	-0.87	0.08	0.61	-0.78	0.04	0.64	NaN	NaN	NaN	-0.85	0.89	0.33	-0.77	0.7	0.26	-0.73	0.55	0.3	-0.71	0.48	0.28	-0.78	0.32	0.23	-0.77	0.12	0.26
946	4.73	-0.91	1	0.55	NaN	NaN	NaN	-0.81	0.86	0.69	-0.8	0.67	0.72	-0.79	0.52	0.66	-0.8	0.43	0.67	-0.84	0.28	0.71	-0.87	0.08	0.61	-0.78	0.04	0.64	NaN	NaN	NaN	-0.85	0.89	0.33	-0.77	0.7	0.26	-0.73	0.55	0.3	-0.71	0.48	0.28	-0.78	0.32	0.23	-0.76	0.12	0.26
947	4.735	-0.91	0.99	0.55	NaN	NaN	NaN	-0.8	0.86	0.69	-0.8	0.67	0.72	-0.79	0.52	0.66	-0.8	0.43	0.67	-0.84	0.28	0.71	-0.87	0.08	0.61	-0.78	0.04	0.64	NaN	NaN	NaN	-0.85	0.89	0.33	-0.77	0.7	0.26	-0.72	0.55	0.3	-0.71	0.48	0.28	-0.77	0.32	0.23	-0.76	0.12	0.26
948	4.74	-0.91	0.99	0.55	NaN	NaN	NaN	-0.8	0.86	0.69	-0.8	0.67	0.72	-0.79	0.52	0.66	-0.8	0.43	0.67	-0.84	0.28	0.71	-0.87	0.08	0.61	-0.78	0.04	0.64	NaN	NaN	NaN	-0.85	0.89	0.33	-0.76	0.7	0.26	-0.72	0.55	0.3	-0.7	0.48	0.28	-0.77	0.32	0.23	-0.75	0.12	0.26
949	4.745	-0.91	0.99	0.55	NaN	NaN	NaN	-0.8	0.86	0.69	-0.8	0.67	0.72	-0.79	0.52	0.66	-0.8	0.43	0.67	-0.84	0.28	0.71	-0.87	0.08	0.61	-0.78	0.04	0.64	NaN	NaN	NaN	-0.84	0.89	0.33	-0.76	0.7	0.26	-0.72	0.55	0.3	-0.7	0.48	0.28	-0.77	0.32	0.23	-0.75	0.12	0.26
950	4.75	-0.91	0.99	0.55	NaN	NaN	NaN	-0.8	0.86	0.69	-0.8	0.67	0.72	-0.79	0.52	0.66	-0.8	0.43	0.67	-0.84	0.28	0.71	-0.87	0.08	0.61	-0.78	0.04	0.64	NaN	NaN	NaN	-0.84	0.89	0.33	-0.76	0.7	0.26	-0.72	0.55	0.3	-0.7	0.48	0.28	-0.76	0.32	0.23	-0.74	0.12	0.26
951	4.755	-0.91	0.99	0.55	NaN	NaN	NaN	-0.8	0.86	0.69	-0.8	0.67	0.72	-0.79	0.52	0.66	-0.8	0.43	0.67	-0.84	0.28	0.71	-0.87	0.08	0.61	-0.78	0.04	0.64	NaN	NaN	NaN	-0.84	0.89	0.32	-0.76	0.7	0.26	-0.71	0.55	0.3	-0.7	0.48	0.28	-0.76	0.32	0.23	-0.74	0.12	0.26
952	4.76	-0.91	0.99	0.55	NaN	NaN	NaN	-0.8	0.86	0.69	-0.8	0.67	0.72	-0.79	0.52	0.66	-0.8	0.43	0.67	-0.84	0.28	0.71	-0.87	0.08	0.61	-0.78	0.04	0.64	NaN	NaN	NaN	-0.84	0.89	0.32	-0.76	0.7	0.26	-0.71	0.55	0.3	-0.69	0.48	0.28	-0.76	0.32	0.23	-0.74	0.12	0.26
953	4.765	-0.9	0.99	0.55	NaN	NaN	NaN	-0.8	0.86	0.69	-0.8	0.67	0.72	-0.79	0.52	0.66	-0.8	0.43	0.67	-0.84	0.28	0.71	-0.87	0.08	0.61	-0.78	0.04	0.64	NaN	NaN	NaN	-0.84	0.89	0.32	-0.75	0.7	0.26	-0.71	0.55	0.3	-0.69	0.48	0.28	-0.75	0.32	0.23	-0.73	0.12	0.26
954	4.77	-0.9	0.99	0.55	NaN	NaN	NaN	-0.8	0.86	0.69	-0.79	0.67	0.72	-0.79	0.52	0.66	-0.8	0.43	0.67	-0.83	0.28	0.71	-0.87	0.08	0.61	-0.78	0.04	0.64	NaN	NaN	NaN	-0.84	0.89	0.32	-0.75	0.7	0.26	-0.71	0.55	0.3	-0.69	0.48	0.28	-0.75	0.32	0.23	-0.73	0.12	0.26
955	4.775	-0.9	0.99	0.55	NaN	NaN	NaN	-0.8	0.86	0.69	-0.79	0.67	0.72	-0.79	0.52	0.66	-0.8	0.43	0.67	-0.83	0.28	0.71	-0.87	0.08	0.61	-0.78	0.04	0.64	NaN	NaN	NaN	-0.84	0.89	0.32	-0.75	0.7	0.26	-0.7	0.55	0.3	-0.69	0.48	0.28	-0.75	0.32	0.23	-0.72	0.12	0.26
956	4.78	-0.9	0.99	0.55	NaN	NaN	NaN	-0.79	0.86	0.69	-0.79	0.67	0.72	-0.79	0.52	0.66	-0.8	0.43	0.67	-0.83	0.28	0.71	-0.87	0.08	0.61	-0.78	0.04	0.64	NaN	NaN	NaN	-0.83	0.89	0.32	-0.75	0.7	0.26	-0.7	0.55	0.3	-0.68	0.48	0.28	-0.74	0.32	0.22	-0.72	0.12	0.26
957	4.785	-0.9	0.99	0.55	NaN	NaN	NaN	-0.79	0.86	0.69	-0.79	0.66	0.72	-0.79	0.52	0.66	-0.8	0.43	0.67	-0.83	0.28	0.71	-0.87	0.08	0.61	-0.78	0.04	0.64	NaN	NaN	NaN	-0.83	0.89	0.32	-0.75	0.7	0.26	-0.7	0.55	0.3	-0.68	0.48	0.28	-0.74	0.32	0.22	-0.71	0.12	0.26
958	4.79	-0.9	0.99	0.55	NaN	NaN	NaN	-0.79	0.86	0.69	-0.79	0.66	0.72	-0.79	0.52	0.66	-0.8	0.43	0.67	-0.83	0.28	0.71	-0.87	0.08	0.61	-0.78	0.04	0.64	NaN	NaN	NaN	-0.83	0.88	0.32	-0.74	0.7	0.26	-0.7	0.55	0.3	-0.68	0.48	0.28	-0.74	0.32	0.22	-0.71	0.12	0.26
959	4.795	-0.9	0.99	0.55	NaN	NaN	NaN	-0.79	0.86	0.69	-0.79	0.66	0.72	-0.78	0.52	0.66	-0.8	0.43	0.67	-0.83	0.28	0.71	-0.87	0.08	0.61	-0.78	0.04	0.64	NaN	NaN	NaN	-0.83	0.88	0.32	-0.74	0.7	0.26	-0.7	0.55	0.3	-0.68	0.47	0.28	-0.73	0.32	0.22	-0.71	0.12	0.26
960	4.8	-0.9	0.99	0.55	NaN	NaN	NaN	-0.79	0.86	0.69	-0.79	0.66	0.72	-0.78	0.52	0.66	-0.8	0.43	0.67	-0.83	0.28	0.71	-0.87	0.08	0.61	-0.78	0.04	0.64	NaN	NaN	NaN	-0.83	0.88	0.32	-0.74	0.7	0.26	-0.69	0.55	0.3	-0.67	0.47	0.28	-0.73	0.32	0.22	-0.7	0.12	0.26
961	4.805	-0.89	0.99	0.54	NaN	NaN	NaN	-0.79	0.86	0.69	-0.79	0.66	0.72	-0.78	0.52	0.66	-0.8	0.43	0.67	-0.83	0.28	0.71	-0.87	0.08	0.61	-0.78	0.04	0.64	NaN	NaN	NaN	-0.83	0.88	0.32	-0.74	0.7	0.26	-0.69	0.55	0.3	-0.67	0.47	0.28	-0.73	0.32	0.22	-0.7	0.12	0.26
962	4.81	-0.89	0.99	0.54	NaN	NaN	NaN	-0.79	0.86	0.69	-0.79	0.66	0.72	-0.78	0.52	0.66	-0.8	0.43	0.67	-0.83	0.28	0.71	-0.87	0.08	0.61	-0.78	0.04	0.64	NaN	NaN	NaN	-0.82	0.88	0.32	-0.73	0.7	0.26	-0.69	0.55	0.3	-0.67	0.47	0.28	-0.73	0.32	0.22	-0.7	0.12	0.26
963	4.815	-0.89	0.99	0.54	NaN	NaN	NaN	-0.79	0.86	0.69	-0.78	0.66	0.72	-0.78	0.52	0.66	-0.79	0.43	0.66	-0.83	0.28	0.71	-0.87	0.08	0.61	-0.78	0.04	0.64	NaN	NaN	NaN	-0.82	0.88	0.32	-0.73	0.7	0.26	-0.69	0.55	0.3	-0.67	0.47	0.28	-0.72	0.32	0.22	-0.69	0.12	0.26
964	4.82	-0.89	0.99	0.54	NaN	NaN	NaN	-0.78	0.86	0.69	-0.78	0.66	0.72	-0.78	0.52	0.66	-0.79	0.43	0.66	-0.83	0.28	0.71	-0.87	0.09	0.61	-0.78	0.04	0.64	NaN	NaN	NaN	-0.82	0.88	0.32	-0.73	0.7	0.26	-0.68	0.55	0.3	-0.66	0.47	0.28	-0.72	0.31	0.22	-0.69	0.12	0.26
965	4.825	-0.89	0.99	0.54	NaN	NaN	NaN	-0.78	0.86	0.69	-0.78	0.66	0.72	-0.78	0.52	0.66	-0.79	0.43	0.66	-0.83	0.28	0.71	-0.87	0.09	0.61	-0.78	0.04	0.64	NaN	NaN	NaN	-0.82	0.88	0.32	-0.73	0.7	0.26	-0.68	0.55	0.3	-0.66	0.47	0.28	-0.72	0.31	0.22	-0.69	0.12	0.26
966	4.83	-0.89	0.99	0.54	NaN	NaN	NaN	-0.78	0.86	0.69	-0.78	0.66	0.72	-0.78	0.52	0.66	-0.79	0.43	0.66	-0.83	0.28	0.71	-0.87	0.09	0.61	-0.78	0.04	0.64	NaN	NaN	NaN	-0.82	0.88	0.32	-0.73	0.7	0.26	-0.68	0.55	0.3	-0.66	0.47	0.28	-0.71	0.31	0.22	-0.68	0.12	0.26
967	4.835	-0.89	0.99	0.54	NaN	NaN	NaN	-0.78	0.86	0.69	-0.78	0.66	0.72	-0.78	0.52	0.66	-0.79	0.43	0.66	-0.83	0.28	0.71	-0.87	0.09	0.61	-0.78	0.04	0.64	NaN	NaN	NaN	-0.82	0.88	0.32	-0.72	0.7	0.26	-0.68	0.55	0.3	-0.66	0.47	0.28	-0.71	0.31	0.22	-0.68	0.11	0.26
968	4.84	-0.89	0.99	0.54	NaN	NaN	NaN	-0.78	0.86	0.69	-0.78	0.66	0.72	-0.78	0.52	0.66	-0.79	0.43	0.66	-0.83	0.28	0.7	-0.87	0.09	0.61	-0.78	0.04	0.64	NaN	NaN	NaN	-0.81	0.88	0.32	-0.72	0.7	0.26	-0.68	0.55	0.3	-0.66	0.47	0.28	-0.71	0.31	0.22	-0.68	0.11	0.26
969	4.845	-0.88	0.99	0.54	NaN	NaN	NaN	-0.78	0.86	0.69	-0.78	0.66	0.72	-0.78	0.52	0.66	-0.79	0.43	0.66	-0.83	0.28	0.7	-0.87	0.09	0.61	-0.78	0.04	0.64	NaN	NaN	NaN	-0.81	0.88	0.32	-0.72	0.69	0.26	-0.67	0.55	0.3	-0.65	0.47	0.28	-0.71	0.31	0.22	-0.67	0.11	0.26
970	4.85	-0.88	0.99	0.54	NaN	NaN	NaN	-0.78	0.86	0.69	-0.78	0.66	0.72	-0.77	0.52	0.66	-0.79	0.43	0.66	-0.83	0.28	0.7	-0.87	0.09	0.61	-0.78	0.04	0.64	NaN	NaN	NaN	-0.81	0.88	0.32	-0.72	0.69	0.26	-0.67	0.55	0.3	-0.65	0.47	0.28	-0.7	0.31	0.22	-0.67	0.11	0.26
971	4.855	-0.88	0.99	0.54	NaN	NaN	NaN	-0.78	0.86	0.69	-0.77	0.66	0.72	-0.77	0.52	0.66	-0.79	0.43	0.66	-0.83	0.28	0.7	-0.87	0.09	0.61	-0.78	0.04	0.64	NaN	NaN	NaN	-0.81	0.88	0.32	-0.72	0.69	0.26	-0.67	0.55	0.3	-0.65	0.47	0.28	-0.7	0.31	0.22	-0.67	0.11	0.26
972	4.86	-0.88	0.99	0.54	NaN	NaN	NaN	-0.77	0.86	0.69	-0.77	0.66	0.72	-0.77	0.52	0.66	-0.79	0.43	0.66	-0.83	0.28	0.7	-0.87	0.09	0.61	-0.78	0.04	0.64	NaN	NaN	NaN	-0.81	0.88	0.32	-0.71	0.69	0.26	-0.67	0.55	0.3	-0.65	0.47	0.28	-0.7	0.31	0.23	-0.66	0.11	0.26
973	4.865	-0.88	0.98	0.54	NaN	NaN	NaN	-0.77	0.86	0.69	-0.77	0.66	0.71	-0.77	0.52	0.66	-0.79	0.42	0.66	-0.83	0.28	0.7	-0.87	0.09	0.61	-0.78	0.04	0.64	NaN	NaN	NaN	-0.8	0.88	0.32	-0.71	0.69	0.26	-0.67	0.55	0.3	-0.65	0.47	0.28	-0.7	0.31	0.23	-0.66	0.11	0.26
974	4.87	-0.88	0.98	0.54	NaN	NaN	NaN	-0.77	0.86	0.69	-0.77	0.66	0.71	-0.77	0.52	0.66	-0.78	0.42	0.66	-0.83	0.28	0.7	-0.87	0.09	0.61	-0.78	0.04	0.64	NaN	NaN	NaN	-0.8	0.88	0.32	-0.71	0.69	0.26	-0.67	0.55	0.3	-0.64	0.47	0.28	-0.7	0.31	0.23	-0.66	0.11	0.26
975	4.875	-0.88	0.98	0.53	NaN	NaN	NaN	-0.77	0.86	0.69	-0.77	0.66	0.71	-0.77	0.52	0.66	-0.78	0.42	0.66	-0.82	0.28	0.7	-0.87	0.09	0.61	-0.78	0.04	0.64	NaN	NaN	NaN	-0.8	0.87	0.32	-0.71	0.69	0.26	-0.66	0.55	0.3	-0.64	0.47	0.28	-0.69	0.31	0.23	-0.66	0.11	0.26
976	4.88	-0.87	0.98	0.53	NaN	NaN	NaN	-0.77	0.86	0.69	-0.77	0.66	0.71	-0.77	0.52	0.66	-0.78	0.42	0.66	-0.82	0.28	0.7	-0.87	0.09	0.61	-0.78	0.04	0.64	NaN	NaN	NaN	-0.8	0.87	0.32	-0.71	0.69	0.26	-0.66	0.54	0.3	-0.64	0.47	0.28	-0.69	0.31	0.23	-0.65	0.11	0.26
977	4.885	-0.87	0.98	0.53	NaN	NaN	NaN	-0.77	0.86	0.69	-0.77	0.66	0.71	-0.77	0.52	0.66	-0.78	0.42	0.66	-0.82	0.28	0.7	-0.87	0.09	0.61	-0.78	0.04	0.64	NaN	NaN	NaN	-0.8	0.87	0.32	-0.7	0.69	0.26	-0.66	0.54	0.3	-0.64	0.47	0.28	-0.69	0.3	0.23	-0.65	0.11	0.26
978	4.89	-0.87	0.98	0.53	NaN	NaN	NaN	-0.77	0.86	0.69	-0.76	0.66	0.71	-0.77	0.52	0.66	-0.78	0.42	0.66	-0.82	0.28	0.7	-0.87	0.09	0.61	-0.78	0.04	0.64	NaN	NaN	NaN	-0.79	0.87	0.32	-0.7	0.69	0.26	-0.66	0.54	0.3	-0.64	0.46	0.28	-0.69	0.3	0.23	-0.65	0.11	0.26
979	4.895	-0.87	0.98	0.53	NaN	NaN	NaN	-0.76	0.86	0.68	-0.76	0.66	0.71	-0.77	0.52	0.66	-0.78	0.42	0.66	-0.82	0.28	0.7	-0.87	0.09	0.61	-0.78	0.04	0.64	NaN	NaN	NaN	-0.79	0.87	0.32	-0.7	0.69	0.26	-0.66	0.54	0.3	-0.63	0.46	0.28	-0.68	0.3	0.23	-0.65	0.11	0.26
980	4.9	-0.87	0.98	0.53	NaN	NaN	NaN	-0.76	0.86	0.68	-0.76	0.66	0.71	-0.76	0.52	0.66	-0.78	0.42	0.66	-0.82	0.28	0.7	-0.87	0.09	0.61	-0.78	0.04	0.64	NaN	NaN	NaN	-0.79	0.87	0.31	-0.7	0.69	0.26	-0.66	0.54	0.3	-0.63	0.46	0.28	-0.68	0.3	0.23	-0.64	0.1	0.26
981	4.905	-0.87	0.98	0.53	NaN	NaN	NaN	-0.76	0.86	0.68	-0.76	0.66	0.71	-0.76	0.52	0.66	-0.78	0.42	0.66	-0.82	0.28	0.7	-0.87	0.09	0.61	-0.78	0.04	0.64	NaN	NaN	NaN	-0.79	0.87	0.31	-0.7	0.68	0.26	-0.65	0.54	0.3	-0.63	0.46	0.28	-0.68	0.3	0.23	-0.64	0.1	0.26
982	4.91	-0.86	0.98	0.53	NaN	NaN	NaN	-0.76	0.86	0.68	-0.76	0.66	0.71	-0.76	0.52	0.66	-0.78	0.42	0.66	-0.82	0.28	0.7	-0.87	0.09	0.61	-0.78	0.04	0.64	NaN	NaN	NaN	-0.79	0.87	0.31	-0.7	0.68	0.26	-0.65	0.54	0.3	-0.63	0.46	0.28	-0.68	0.3	0.23	-0.64	0.1	0.26
983	4.915	-0.86	0.98	0.53	NaN	NaN	NaN	-0.76	0.86	0.68	-0.76	0.66	0.71	-0.76	0.52	0.66	-0.78	0.42	0.66	-0.82	0.28	0.7	-0.87	0.09	0.61	-0.78	0.04	0.64	NaN	NaN	NaN	-0.78	0.87	0.31	-0.7	0.68	0.26	-0.65	0.54	0.3	-0.63	0.46	0.28	-0.68	0.3	0.23	-0.64	0.1	0.26
984	4.92	-0.86	0.98	0.53	NaN	NaN	NaN	-0.76	0.86	0.68	-0.76	0.66	0.71	-0.76	0.52	0.66	-0.78	0.42	0.66	-0.82	0.28	0.7	-0.87	0.09	0.61	-0.78	0.04	0.64	NaN	NaN	NaN	-0.78	0.87	0.31	-0.69	0.68	0.26	-0.65	0.54	0.3	-0.63	0.46	0.28	-0.67	0.3	0.23	-0.63	0.1	0.27
985	4.925	-0.86	0.98	0.52	NaN	NaN	NaN	-0.75	0.86	0.68	-0.76	0.66	0.71	-0.76	0.52	0.66	-0.77	0.42	0.66	-0.82	0.28	0.7	-0.87	0.09	0.61	-0.78	0.04	0.64	NaN	NaN	NaN	-0.78	0.87	0.31	-0.69	0.68	0.26	-0.65	0.53	0.3	-0.63	0.46	0.28	-0.67	0.29	0.23	-0.63	0.1	0.27
986	4.93	-0.86	0.98	0.52	NaN	NaN	NaN	-0.75	0.86	0.68	-0.75	0.66	0.71	-0.76	0.52	0.66	-0.77	0.42	0.66	-0.82	0.28	0.7	-0.87	0.09	0.61	-0.78	0.04	0.64	NaN	NaN	NaN	-0.78	0.87	0.31	-0.69	0.68	0.26	-0.65	0.53	0.3	-0.62	0.46	0.28	-0.67	0.29	0.23	-0.63	0.1	0.27
987	4.935	-0.86	0.98	0.52	NaN	NaN	NaN	-0.75	0.86	0.68	-0.75	0.66	0.71	-0.76	0.52	0.66	-0.77	0.42	0.66	-0.82	0.28	0.7	-0.87	0.09	0.61	-0.78	0.04	0.64	NaN	NaN	NaN	-0.78	0.86	0.31	-0.69	0.68	0.26	-0.65	0.53	0.3	-0.62	0.45	0.28	-0.67	0.29	0.23	-0.63	0.1	0.27
988	4.94	-0.85	0.97	0.52	NaN	NaN	NaN	-0.75	0.86	0.68	-0.75	0.66	0.71	-0.75	0.52	0.66	-0.77	0.42	0.66	-0.82	0.28	0.7	-0.87	0.09	0.61	-0.78	0.04	0.64	NaN	NaN	NaN	-0.77	0.86	0.31	-0.69	0.68	0.26	-0.64	0.53	0.3	-0.62	0.45	0.28	-0.67	0.29	0.23	-0.62	0.09	0.27
989	4.945	-0.85	0.97	0.52	NaN	NaN	NaN	-0.75	0.86	0.68	-0.75	0.66	0.71	-0.75	0.52	0.65	-0.77	0.42	0.66	-0.82	0.28	0.7	-0.87	0.09	0.61	-0.78	0.04	0.64	NaN	NaN	NaN	-0.77	0.86	0.31	-0.69	0.67	0.26	-0.64	0.53	0.3	-0.62	0.45	0.28	-0.66	0.29	0.23	-0.62	0.09	0.27
990	4.95	-0.85	0.97	0.52	NaN	NaN	NaN	-0.75	0.86	0.68	-0.75	0.66	0.71	-0.75	0.52	0.65	-0.77	0.42	0.66	-0.82	0.28	0.7	-0.87	0.09	0.61	-0.78	0.04	0.64	NaN	NaN	NaN	-0.77	0.86	0.31	-0.68	0.67	0.26	-0.64	0.53	0.3	-0.62	0.45	0.28	-0.66	0.29	0.23	-0.62	0.09	0.27
991	4.955	-0.85	0.97	0.52	NaN	NaN	NaN	-0.74	0.86	0.68	-0.75	0.66	0.71	-0.75	0.52	0.65	-0.77	0.42	0.66	-0.82	0.28	0.7	-0.87	0.09	0.61	-0.78	0.04	0.64	NaN	NaN	NaN	-0.77	0.86	0.31	-0.68	0.67	0.26	-0.64	0.53	0.3	-0.62	0.45	0.28	-0.66	0.29	0.24	-0.62	0.09	0.27
992	4.96	-0.85	0.97	0.52	NaN	NaN	NaN	-0.74	0.86	0.68	-0.75	0.66	0.71	-0.75	0.52	0.65	-0.77	0.42	0.66	-0.82	0.28	0.7	-0.87	0.09	0.61	-0.78	0.04	0.64	NaN	NaN	NaN	-0.76	0.86	0.31	-0.68	0.67	0.26	-0.64	0.53	0.3	-0.62	0.45	0.28	-0.66	0.28	0.24	-0.62	0.09	0.28
993	4.965	-0.84	0.97	0.51	NaN	NaN	NaN	-0.74	0.86	0.67	-0.74	0.66	0.71	-0.75	0.52	0.65	-0.77	0.42	0.66	-0.82	0.28	0.7	-0.87	0.09	0.61	-0.78	0.04	0.64	NaN	NaN	NaN	-0.76	0.86	0.31	-0.68	0.67	0.26	-0.64	0.52	0.3	-0.61	0.45	0.29	-0.66	0.28	0.24	-0.62	0.09	0.28
994	4.97	-0.84	0.97	0.51	NaN	NaN	NaN	-0.74	0.86	0.67	-0.74	0.66	0.71	-0.75	0.52	0.65	-0.77	0.42	0.66	-0.81	0.28	0.7	-0.87	0.09	0.61	-0.78	0.04	0.64	NaN	NaN	NaN	-0.76	0.86	0.3	-0.68	0.67	0.26	-0.64	0.52	0.3	-0.61	0.45	0.29	-0.66	0.28	0.24	-0.62	0.09	0.28
995	4.975	-0.84	0.97	0.51	NaN	NaN	NaN	-0.74	0.86	0.67	-0.74	0.66	0.71	-0.75	0.52	0.65	-0.76	0.42	0.66	-0.81	0.28	0.7	-0.87	0.09	0.61	-0.78	0.04	0.64	NaN	NaN	NaN	-0.76	0.86	0.3	-0.68	0.67	0.26	-0.63	0.52	0.3	-0.61	0.44	0.29	-0.65	0.28	0.24	-0.62	0.09	0.28
996	4.98	-0.84	0.97	0.51	NaN	NaN	NaN	-0.73	0.85	0.67	-0.74	0.66	0.7	-0.74	0.52	0.65	-0.76	0.42	0.66	-0.81	0.28	0.7	-0.87	0.09	0.61	-0.78	0.04	0.64	NaN	NaN	NaN	-0.75	0.86	0.3	-0.67	0.66	0.26	-0.63	0.52	0.3	-0.61	0.44	0.29	-0.65	0.28	0.24	-0.62	0.09	0.28
997	4.985	-0.84	0.97	0.51	NaN	NaN	NaN	-0.73	0.85	0.67	-0.74	0.66	0.7	-0.74	0.52	0.65	-0.76	0.42	0.65	-0.81	0.28	0.7	-0.87	0.09	0.61	-0.78	0.04	0.64	NaN	NaN	NaN	-0.75	0.85	0.3	-0.67	0.66	0.26	-0.63	0.52	0.3	-0.6	0.44	0.29	-0.65	0.28	0.24	-0.62	0.09	0.28
998	4.99	-0.84	0.97	0.51	NaN	NaN	NaN	-0.73	0.85	0.67	-0.74	0.66	0.7	-0.74	0.51	0.65	-0.76	0.42	0.65	-0.81	0.28	0.7	-0.87	0.09	0.61	-0.78	0.04	0.64	NaN	NaN	NaN	-0.75	0.85	0.3	-0.67	0.66	0.26	-0.63	0.52	0.3	-0.6	0.44	0.29	-0.65	0.28	0.24	-0.61	0.09	0.28
999	4.995	-0.83	0.97	0.51	NaN	NaN	NaN	-0.73	0.85	0.67	-0.74	0.66	0.7	-0.74	0.51	0.65	-0.76	0.42	0.65	-0.81	0.28	0.7	-0.87	0.09	0.61	-0.78	0.04	0.64	NaN	NaN	NaN	-0.75	0.85	0.3	-0.67	0.66	0.26	-0.62	0.52	0.3	-0.6	0.45	0.29	-0.65	0.28	0.24	-0.61	0.09	0.28
1000	5	-0.83	0.97	0.51	NaN	NaN	NaN	-0.73	0.85	0.67	-0.73	0.66	0.7	-0.74	0.52	0.65	-0.76	0.42	0.65	-0.81	0.28	0.7	-0.87	0.09	0.61	-0.78	0.04	0.64	NaN	NaN	NaN	-0.74	0.85	0.3	-0.66	0.66	0.26	-0.62	0.52	0.3	-0.59	0.45	0.29	-0.64	0.28	0.24	-0.61	0.09	0.28
1001	5.005	-0.83	0.97	0.51	NaN	NaN	NaN	-0.72	0.85	0.67	-0.73	0.66	0.7	-0.74	0.52	0.65	-0.76	0.42	0.65	-0.81	0.28	0.7	-0.87	0.09	0.61	-0.78	0.04	0.64	NaN	NaN	NaN	-0.74	0.85	0.3	-0.66	0.66	0.26	-0.62	0.52	0.3	-0.59	0.45	0.29	-0.64	0.28	0.24	-0.61	0.09	0.28
1002	5.01	-0.83	0.97	0.51	NaN	NaN	NaN	-0.72	0.85	0.67	-0.73	0.66	0.7	-0.74	0.51	0.65	-0.76	0.42	0.65	-0.81	0.28	0.7	-0.87	0.09	0.61	-0.78	0.04	0.64	NaN	NaN	NaN	-0.74	0.85	0.3	-0.66	0.66	0.26	-0.61	0.52	0.3	-0.59	0.45	0.29	-0.64	0.28	0.24	-0.61	0.09	0.28
1003	5.015	-0.83	0.97	0.5	NaN	NaN	NaN	-0.72	0.85	0.67	-0.73	0.66	0.7	-0.73	0.51	0.65	-0.75	0.42	0.65	-0.81	0.28	0.7	-0.86	0.09	0.61	-0.78	0.04	0.64	NaN	NaN	NaN	-0.74	0.85	0.3	-0.65	0.66	0.25	-0.61	0.52	0.3	-0.59	0.45	0.29	-0.64	0.28	0.24	-0.61	0.09	0.28
1004	5.02	-0.82	0.97	0.5	NaN	NaN	NaN	-0.72	0.85	0.67	-0.73	0.66	0.7	-0.73	0.51	0.64	-0.75	0.42	0.65	-0.81	0.28	0.7	-0.86	0.09	0.61	-0.78	0.04	0.64	NaN	NaN	NaN	-0.73	0.85	0.3	-0.65	0.66	0.25	-0.61	0.52	0.3	-0.58	0.45	0.28	-0.64	0.28	0.23	-0.61	0.09	0.28
1005	5.025	-0.82	0.97	0.5	NaN	NaN	NaN	-0.72	0.85	0.67	-0.73	0.66	0.7	-0.73	0.51	0.64	-0.75	0.42	0.65	-0.81	0.28	0.7	-0.86	0.09	0.61	-0.78	0.04	0.64	NaN	NaN	NaN	-0.73	0.85	0.3	-0.65	0.66	0.25	-0.6	0.52	0.3	-0.58	0.44	0.28	-0.63	0.28	0.23	-0.61	0.09	0.28
1006	5.03	-0.82	0.97	0.5	NaN	NaN	NaN	-0.72	0.85	0.66	-0.73	0.66	0.7	-0.73	0.51	0.64	-0.75	0.42	0.65	-0.8	0.28	0.7	-0.86	0.09	0.61	-0.78	0.04	0.64	NaN	NaN	NaN	-0.73	0.85	0.3	-0.64	0.66	0.25	-0.6	0.52	0.3	-0.58	0.44	0.28	-0.63	0.28	0.23	-0.61	0.09	0.28
1007	5.035	-0.82	0.97	0.5	NaN	NaN	NaN	-0.72	0.85	0.66	-0.73	0.66	0.7	-0.73	0.51	0.64	-0.75	0.42	0.65	-0.8	0.28	0.69	-0.86	0.09	0.61	-0.78	0.04	0.64	NaN	NaN	NaN	-0.73	0.85	0.29	-0.64	0.67	0.25	-0.6	0.52	0.3	-0.58	0.44	0.28	-0.63	0.28	0.23	-0.61	0.09	0.28
1008	5.04	-0.82	0.97	0.5	NaN	NaN	NaN	-0.71	0.85	0.66	-0.72	0.66	0.69	-0.73	0.51	0.64	-0.75	0.42	0.65	-0.8	0.28	0.69	-0.86	0.09	0.61	-0.78	0.04	0.64	NaN	NaN	NaN	-0.73	0.85	0.29	-0.64	0.67	0.25	-0.6	0.52	0.29	-0.58	0.44	0.28	-0.63	0.28	0.23	-0.61	0.09	0.28
1009	5.045	-0.82	0.97	0.5	NaN	NaN	NaN	-0.71	0.85	0.66	-0.72	0.66	0.69	-0.73	0.51	0.64	-0.75	0.42	0.65	-0.8	0.28	0.69	-0.86	0.09	0.61	-0.78	0.04	0.64	NaN	NaN	NaN	-0.72	0.85	0.29	-0.64	0.67	0.25	-0.6	0.52	0.29	-0.58	0.44	0.28	-0.63	0.28	0.23	-0.61	0.09	0.28
1010	5.05	-0.81	0.97	0.5	NaN	NaN	NaN	-0.71	0.85	0.66	-0.72	0.66	0.69	-0.73	0.51	0.64	-0.75	0.42	0.65	-0.8	0.28	0.69	-0.86	0.09	0.61	-0.78	0.04	0.64	NaN	NaN	NaN	-0.72	0.86	0.29	-0.64	0.67	0.25	-0.6	0.52	0.29	-0.58	0.44	0.28	-0.63	0.28	0.23	-0.61	0.09	0.28
1011	5.055	-0.81	0.97	0.5	NaN	NaN	NaN	-0.71	0.85	0.66	-0.72	0.66	0.69	-0.72	0.51	0.64	-0.75	0.42	0.65	-0.8	0.28	0.69	-0.86	0.09	0.61	-0.78	0.04	0.64	NaN	NaN	NaN	-0.72	0.86	0.29	-0.63	0.67	0.25	-0.6	0.52	0.29	-0.58	0.44	0.28	-0.63	0.28	0.23	-0.61	0.09	0.28
1012	5.06	-0.81	0.97	0.5	NaN	NaN	NaN	-0.71	0.85	0.66	-0.72	0.66	0.69	-0.72	0.51	0.64	-0.75	0.42	0.64	-0.8	0.28	0.69	-0.86	0.09	0.61	-0.78	0.04	0.64	NaN	NaN	NaN	-0.72	0.86	0.29	-0.63	0.67	0.25	-0.6	0.52	0.29	-0.58	0.44	0.28	-0.63	0.28	0.23	-0.61	0.09	0.28
1013	5.065	-0.81	0.97	0.49	NaN	NaN	NaN	-0.71	0.85	0.66	-0.72	0.66	0.69	-0.72	0.51	0.64	-0.74	0.42	0.64	-0.8	0.28	0.69	-0.86	0.09	0.61	-0.78	0.04	0.64	NaN	NaN	NaN	-0.71	0.86	0.29	-0.63	0.67	0.24	-0.6	0.52	0.29	-0.58	0.44	0.28	-0.63	0.28	0.23	-0.61	0.09	0.28
1014	5.07	-0.81	0.97	0.49	NaN	NaN	NaN	-0.71	0.85	0.66	-0.72	0.66	0.69	-0.72	0.51	0.64	-0.74	0.42	0.64	-0.8	0.28	0.69	-0.86	0.09	0.61	-0.78	0.04	0.64	NaN	NaN	NaN	-0.71	0.86	0.29	-0.63	0.67	0.24	-0.6	0.52	0.29	-0.58	0.44	0.28	-0.63	0.28	0.23	-0.61	0.09	0.28
1015	5.075	-0.81	0.97	0.49	NaN	NaN	NaN	-0.71	0.85	0.66	-0.72	0.66	0.69	-0.72	0.51	0.64	-0.74	0.42	0.64	-0.8	0.28	0.69	-0.86	0.09	0.61	-0.78	0.04	0.64	NaN	NaN	NaN	-0.71	0.86	0.29	-0.63	0.66	0.24	-0.6	0.52	0.29	-0.58	0.44	0.28	-0.63	0.28	0.23	-0.61	0.09	0.28
1016	5.08	-0.8	0.97	0.49	NaN	NaN	NaN	-0.7	0.85	0.65	-0.72	0.66	0.69	-0.72	0.51	0.64	-0.74	0.42	0.64	-0.8	0.28	0.69	-0.86	0.09	0.61	-0.78	0.04	0.64	NaN	NaN	NaN	-0.71	0.86	0.29	-0.63	0.66	0.24	-0.6	0.52	0.29	-0.58	0.44	0.28	-0.63	0.28	0.23	-0.61	0.09	0.28
1017	5.085	-0.8	0.97	0.49	NaN	NaN	NaN	-0.7	0.85	0.65	-0.72	0.66	0.69	-0.72	0.51	0.64	-0.74	0.42	0.64	-0.8	0.28	0.69	-0.86	0.09	0.61	-0.78	0.04	0.64	NaN	NaN	NaN	-0.71	0.86	0.28	-0.63	0.66	0.24	-0.6	0.52	0.29	-0.58	0.44	0.28	-0.63	0.28	0.23	-0.61	0.09	0.28
1018	5.09	-0.8	0.97	0.49	NaN	NaN	NaN	-0.7	0.85	0.65	-0.72	0.66	0.68	-0.72	0.51	0.64	-0.74	0.42	0.64	-0.8	0.29	0.69	-0.86	0.09	0.61	-0.78	0.04	0.64	NaN	NaN	NaN	-0.7	0.86	0.28	-0.63	0.66	0.24	-0.6	0.52	0.29	-0.58	0.44	0.28	-0.63	0.28	0.23	-0.61	0.09	0.28
1019	5.095	-0.8	0.97	0.49	NaN	NaN	NaN	-0.7	0.85	0.65	-0.71	0.66	0.68	-0.71	0.51	0.63	-0.74	0.42	0.64	-0.8	0.29	0.69	-0.86	0.09	0.61	-0.78	0.04	0.64	NaN	NaN	NaN	-0.7	0.86	0.28	-0.63	0.66	0.24	-0.6	0.52	0.29	-0.58	0.44	0.28	-0.63	0.28	0.23	-0.61	0.09	0.28
1020	5.1	-0.8	0.97	0.49	NaN	NaN	NaN	-0.7	0.85	0.65	-0.71	0.66	0.68	-0.71	0.51	0.63	-0.74	0.42	0.64	-0.79	0.29	0.69	-0.86	0.09	0.61	-0.78	0.04	0.64	NaN	NaN	NaN	-0.7	0.86	0.28	-0.63	0.66	0.24	-0.6	0.52	0.29	-0.58	0.44	0.28	-0.63	0.28	0.23	-0.61	0.09	0.28
1021	5.105	-0.8	0.97	0.48	NaN	NaN	NaN	-0.7	0.85	0.65	-0.71	0.66	0.68	-0.71	0.52	0.63	-0.73	0.42	0.64	-0.79	0.29	0.69	-0.86	0.1	0.61	-0.78	0.04	0.64	NaN	NaN	NaN	-0.7	0.86	0.28	-0.63	0.66	0.24	-0.59	0.52	0.29	-0.57	0.44	0.28	-0.63	0.28	0.23	-0.61	0.09	0.28
1022	5.11	-0.8	0.97	0.48	NaN	NaN	NaN	-0.7	0.85	0.65	-0.71	0.66	0.68	-0.71	0.52	0.63	-0.73	0.43	0.64	-0.79	0.29	0.69	-0.86	0.1	0.61	-0.78	0.04	0.64	NaN	NaN	NaN	-0.7	0.86	0.28	-0.63	0.66	0.24	-0.59	0.52	0.29	-0.57	0.44	0.27	-0.63	0.28	0.23	-0.61	0.09	0.28
1023	5.115	-0.79	0.97	0.48	NaN	NaN	NaN	-0.7	0.85	0.65	-0.71	0.66	0.68	-0.71	0.52	0.63	-0.73	0.43	0.64	-0.79	0.29	0.69	-0.86	0.1	0.61	-0.78	0.04	0.64	NaN	NaN	NaN	-0.7	0.86	0.28	-0.63	0.66	0.24	-0.59	0.52	0.29	-0.57	0.44	0.27	-0.63	0.28	0.23	-0.61	0.09	0.28
1024	5.12	-0.79	0.97	0.48	NaN	NaN	NaN	-0.7	0.85	0.65	-0.71	0.66	0.68	-0.71	0.52	0.63	-0.73	0.43	0.64	-0.79	0.29	0.69	-0.86	0.1	0.61	-0.78	0.04	0.64	NaN	NaN	NaN	-0.7	0.86	0.28	-0.63	0.66	0.24	-0.59	0.52	0.29	-0.57	0.44	0.27	-0.63	0.28	0.23	-0.61	0.09	0.28
1025	5.125	-0.79	0.97	0.48	NaN	NaN	NaN	-0.7	0.85	0.65	-0.71	0.66	0.68	-0.7	0.52	0.63	-0.73	0.43	0.64	-0.79	0.29	0.69	-0.86	0.1	0.61	-0.78	0.04	0.64	NaN	NaN	NaN	-0.69	0.86	0.28	-0.63	0.66	0.24	-0.59	0.52	0.29	-0.57	0.44	0.27	-0.63	0.28	0.23	-0.61	0.09	0.28
1026	5.13	-0.79	0.97	0.48	NaN	NaN	NaN	-0.7	0.85	0.64	-0.71	0.66	0.68	-0.7	0.52	0.63	-0.73	0.43	0.64	-0.79	0.29	0.69	-0.86	0.1	0.61	-0.78	0.04	0.64	NaN	NaN	NaN	-0.69	0.86	0.28	-0.63	0.66	0.24	-0.59	0.52	0.29	-0.57	0.44	0.27	-0.63	0.28	0.23	-0.61	0.09	0.28
1027	5.135	-0.79	0.97	0.48	NaN	NaN	NaN	-0.69	0.86	0.64	-0.71	0.66	0.68	-0.7	0.52	0.63	-0.72	0.43	0.64	-0.79	0.29	0.69	-0.86	0.1	0.61	-0.78	0.04	0.64	NaN	NaN	NaN	-0.69	0.86	0.27	-0.63	0.67	0.24	-0.59	0.52	0.29	-0.57	0.44	0.27	-0.63	0.28	0.23	-0.61	0.09	0.28
1028	5.14	-0.79	0.97	0.48	NaN	NaN	NaN	-0.69	0.86	0.64	-0.7	0.66	0.68	-0.7	0.52	0.63	-0.72	0.43	0.64	-0.79	0.29	0.69	-0.86	0.1	0.61	-0.78	0.04	0.64	NaN	NaN	NaN	-0.69	0.86	0.27	-0.62	0.67	0.24	-0.59	0.52	0.28	-0.57	0.44	0.27	-0.63	0.28	0.23	-0.61	0.09	0.28
1029	5.145	-0.79	0.97	0.47	NaN	NaN	NaN	-0.69	0.86	0.64	-0.7	0.66	0.68	-0.7	0.52	0.63	-0.72	0.43	0.64	-0.78	0.29	0.69	-0.86	0.1	0.61	-0.78	0.04	0.64	NaN	NaN	NaN	-0.69	0.86	0.27	-0.62	0.67	0.23	-0.59	0.52	0.28	-0.57	0.44	0.27	-0.63	0.28	0.23	-0.61	0.09	0.28
1030	5.15	-0.78	0.98	0.47	NaN	NaN	NaN	-0.69	0.86	0.64	-0.7	0.66	0.68	-0.7	0.52	0.63	-0.72	0.43	0.64	-0.78	0.29	0.69	-0.86	0.11	0.61	-0.78	0.04	0.64	NaN	NaN	NaN	-0.69	0.86	0.27	-0.62	0.67	0.23	-0.59	0.52	0.28	-0.57	0.44	0.27	-0.63	0.28	0.23	-0.61	0.09	0.28
1031	5.155	-0.78	0.98	0.47	NaN	NaN	NaN	-0.69	0.86	0.64	-0.7	0.66	0.68	-0.7	0.52	0.63	-0.72	0.43	0.64	-0.78	0.29	0.69	-0.86	0.11	0.61	-0.78	0.04	0.64	NaN	NaN	NaN	-0.69	0.86	0.27	-0.62	0.67	0.23	-0.59	0.52	0.28	-0.57	0.44	0.27	-0.63	0.28	0.23	-0.61	0.09	0.28
1032	5.16	-0.78	0.98	0.47	NaN	NaN	NaN	-0.69	0.86	0.64	-0.7	0.66	0.68	-0.69	0.52	0.63	-0.71	0.43	0.64	-0.78	0.29	0.69	-0.85	0.11	0.61	-0.78	0.04	0.64	NaN	NaN	NaN	-0.69	0.86	0.27	-0.62	0.67	0.23	-0.59	0.52	0.28	-0.57	0.44	0.27	-0.63	0.28	0.23	-0.61	0.09	0.28
1033	5.165	-0.78	0.98	0.47	NaN	NaN	NaN	-0.69	0.86	0.64	-0.7	0.66	0.68	-0.69	0.52	0.63	-0.71	0.43	0.64	-0.78	0.3	0.69	-0.85	0.11	0.61	-0.78	0.04	0.64	NaN	NaN	NaN	-0.68	0.86	0.27	-0.62	0.67	0.23	-0.59	0.52	0.28	-0.57	0.44	0.27	-0.63	0.28	0.23	-0.61	0.09	0.28
1034	5.17	-0.78	0.98	0.47	NaN	NaN	NaN	-0.69	0.86	0.64	-0.7	0.66	0.67	-0.69	0.52	0.63	-0.71	0.43	0.64	-0.78	0.3	0.69	-0.85	0.11	0.61	-0.78	0.04	0.64	NaN	NaN	NaN	-0.68	0.86	0.27	-0.62	0.67	0.23	-0.59	0.52	0.28	-0.57	0.44	0.27	-0.63	0.28	0.23	-0.61	0.09	0.28
1035	5.175	-0.78	0.98	0.47	NaN	NaN	NaN	-0.69	0.86	0.64	-0.7	0.66	0.67	-0.69	0.52	0.63	-0.71	0.43	0.64	-0.78	0.3	0.69	-0.85	0.11	0.61	-0.78	0.04	0.64	NaN	NaN	NaN	-0.68	0.86	0.27	-0.62	0.67	0.23	-0.59	0.52	0.28	-0.57	0.44	0.27	-0.63	0.28	0.23	-0.61	0.09	0.28
1036	5.18	-0.78	0.98	0.47	NaN	NaN	NaN	-0.69	0.86	0.64	-0.69	0.66	0.67	-0.69	0.52	0.63	-0.71	0.43	0.64	-0.78	0.3	0.69	-0.85	0.11	0.61	-0.78	0.04	0.64	NaN	NaN	NaN	-0.68	0.86	0.27	-0.61	0.67	0.23	-0.59	0.52	0.28	-0.57	0.44	0.27	-0.63	0.28	0.23	-0.61	0.09	0.28
1037	5.185	-0.78	0.98	0.47	NaN	NaN	NaN	-0.69	0.86	0.64	-0.69	0.66	0.67	-0.68	0.52	0.63	-0.71	0.43	0.64	-0.77	0.3	0.69	-0.85	0.11	0.61	-0.78	0.04	0.64	NaN	NaN	NaN	-0.68	0.87	0.27	-0.61	0.67	0.23	-0.59	0.52	0.28	-0.57	0.44	0.27	-0.63	0.28	0.23	-0.61	0.09	0.28
1038	5.19	-0.78	0.98	0.46	NaN	NaN	NaN	-0.68	0.86	0.64	-0.69	0.67	0.67	-0.68	0.52	0.63	-0.7	0.43	0.64	-0.77	0.3	0.69	-0.85	0.11	0.61	-0.78	0.04	0.64	NaN	NaN	NaN	-0.68	0.87	0.27	-0.61	0.67	0.23	-0.59	0.52	0.28	-0.57	0.44	0.27	-0.63	0.28	0.23	-0.61	0.09	0.28
1039	5.195	-0.77	0.98	0.46	NaN	NaN	NaN	-0.68	0.86	0.64	-0.69	0.67	0.67	-0.68	0.52	0.63	-0.7	0.43	0.64	-0.77	0.3	0.69	-0.85	0.12	0.61	-0.78	0.04	0.64	NaN	NaN	NaN	-0.68	0.87	0.26	-0.61	0.67	0.23	-0.59	0.52	0.28	-0.57	0.44	0.27	-0.63	0.28	0.22	-0.61	0.09	0.28
1040	5.2	-0.77	0.98	0.46	NaN	NaN	NaN	-0.68	0.86	0.63	-0.69	0.67	0.67	-0.68	0.52	0.63	-0.7	0.43	0.64	-0.77	0.3	0.69	-0.85	0.12	0.61	-0.78	0.04	0.64	NaN	NaN	NaN	-0.68	0.87	0.26	-0.61	0.67	0.23	-0.59	0.52	0.28	-0.57	0.44	0.27	-0.63	0.28	0.22	-0.61	0.09	0.28
1041	5.205	-0.77	0.98	0.46	NaN	NaN	NaN	-0.68	0.86	0.63	-0.69	0.67	0.67	-0.68	0.52	0.63	-0.7	0.43	0.64	-0.77	0.3	0.69	-0.85	0.12	0.61	-0.78	0.04	0.64	NaN	NaN	NaN	-0.67	0.87	0.26	-0.61	0.67	0.23	-0.59	0.52	0.28	-0.57	0.44	0.27	-0.63	0.28	0.22	-0.61	0.09	0.28
1042	5.21	-0.77	0.98	0.46	NaN	NaN	NaN	-0.68	0.86	0.63	-0.69	0.67	0.67	-0.67	0.52	0.63	-0.69	0.43	0.64	-0.77	0.3	0.69	-0.85	0.12	0.62	-0.78	0.04	0.64	NaN	NaN	NaN	-0.67	0.87	0.26	-0.61	0.67	0.23	-0.59	0.52	0.28	-0.57	0.44	0.27	-0.63	0.28	0.22	-0.61	0.09	0.28
1043	5.215	-0.77	0.98	0.46	NaN	NaN	NaN	-0.68	0.86	0.63	-0.68	0.67	0.67	-0.67	0.52	0.63	-0.69	0.43	0.64	-0.76	0.3	0.69	-0.85	0.12	0.62	-0.78	0.04	0.64	NaN	NaN	NaN	-0.67	0.87	0.26	-0.61	0.67	0.23	-0.59	0.52	0.28	-0.57	0.44	0.27	-0.63	0.28	0.22	-0.61	0.09	0.28
1044	5.22	-0.77	0.98	0.46	NaN	NaN	NaN	-0.68	0.86	0.63	-0.68	0.67	0.67	-0.67	0.52	0.63	-0.69	0.43	0.65	-0.76	0.31	0.69	-0.84	0.12	0.62	-0.78	0.04	0.64	NaN	NaN	NaN	-0.67	0.87	0.26	-0.61	0.67	0.23	-0.59	0.52	0.28	-0.57	0.44	0.27	-0.63	0.28	0.22	-0.61	0.09	0.28
1045	5.225	-0.77	0.98	0.46	-0.58	0.93	0.6	-0.68	0.86	0.63	-0.68	0.67	0.67	-0.66	0.52	0.64	-0.68	0.43	0.65	-0.76	0.31	0.7	-0.84	0.12	0.62	-0.78	0.04	0.64	NaN	NaN	NaN	-0.67	0.87	0.26	-0.61	0.67	0.23	-0.59	0.52	0.28	-0.57	0.44	0.27	-0.63	0.28	0.22	-0.61	0.09	0.28
1046	5.23	-0.77	0.98	0.46	-0.58	0.93	0.6	-0.68	0.86	0.63	-0.68	0.67	0.67	-0.66	0.52	0.64	-0.68	0.44	0.65	-0.76	0.31	0.7	-0.84	0.13	0.62	-0.78	0.04	0.64	NaN	NaN	NaN	-0.67	0.87	0.26	-0.61	0.67	0.23	-0.59	0.52	0.28	-0.57	0.44	0.27	-0.63	0.28	0.22	-0.61	0.09	0.28
1047	5.235	-0.77	0.98	0.46	-0.58	0.93	0.6	-0.68	0.86	0.63	-0.68	0.67	0.67	-0.66	0.52	0.64	-0.68	0.44	0.65	-0.75	0.31	0.7	-0.84	0.13	0.62	-0.78	0.04	0.64	NaN	NaN	NaN	-0.67	0.87	0.26	-0.61	0.67	0.23	-0.58	0.52	0.28	-0.57	0.44	0.27	-0.63	0.28	0.22	-0.61	0.09	0.28
1048	5.24	-0.76	0.98	0.45	-0.57	0.93	0.59	-0.68	0.86	0.63	-0.67	0.67	0.67	-0.65	0.52	0.64	-0.67	0.44	0.65	-0.75	0.31	0.7	-0.84	0.13	0.62	-0.78	0.04	0.65	NaN	NaN	NaN	-0.66	0.87	0.26	-0.61	0.67	0.22	-0.58	0.52	0.28	-0.57	0.44	0.27	-0.63	0.28	0.22	-0.61	0.09	0.28
1049	5.245	-0.76	0.98	0.45	-0.57	0.93	0.59	-0.68	0.86	0.63	-0.67	0.67	0.68	-0.65	0.52	0.64	-0.67	0.44	0.65	-0.75	0.31	0.7	-0.84	0.13	0.62	-0.78	0.04	0.65	NaN	NaN	NaN	-0.66	0.87	0.26	-0.61	0.67	0.22	-0.58	0.52	0.28	-0.57	0.44	0.27	-0.63	0.28	0.22	-0.61	0.09	0.28
1050	5.25	-0.76	0.98	0.45	-0.57	0.93	0.59	-0.68	0.86	0.63	-0.67	0.67	0.68	-0.65	0.52	0.64	-0.67	0.44	0.65	-0.75	0.31	0.7	-0.84	0.13	0.62	-0.78	0.04	0.65	NaN	NaN	NaN	-0.66	0.87	0.26	-0.61	0.67	0.22	-0.58	0.52	0.28	-0.57	0.44	0.27	-0.63	0.28	0.22	-0.61	0.09	0.28
1051	5.255	-0.76	0.98	0.45	-0.57	0.93	0.59	-0.68	0.86	0.63	-0.67	0.67	0.68	-0.64	0.52	0.64	-0.66	0.44	0.65	-0.74	0.31	0.7	-0.83	0.13	0.62	-0.78	0.04	0.65	NaN	NaN	NaN	-0.66	0.87	0.26	-0.61	0.67	0.22	-0.58	0.52	0.28	-0.57	0.44	0.26	-0.63	0.28	0.22	-0.61	0.09	0.28
1052	5.26	-0.76	0.98	0.45	-0.57	0.93	0.59	-0.68	0.86	0.63	-0.66	0.67	0.68	-0.64	0.52	0.64	-0.66	0.44	0.65	-0.74	0.31	0.7	-0.83	0.14	0.62	-0.77	0.04	0.65	NaN	NaN	NaN	-0.66	0.87	0.26	-0.61	0.67	0.22	-0.58	0.52	0.28	-0.57	0.44	0.26	-0.63	0.28	0.22	-0.61	0.09	0.28
1053	5.265	-0.76	0.99	0.45	-0.57	0.93	0.59	-0.67	0.86	0.63	-0.66	0.67	0.68	-0.64	0.53	0.64	-0.65	0.44	0.65	-0.74	0.32	0.7	-0.83	0.14	0.62	-0.77	0.04	0.65	NaN	NaN	NaN	-0.66	0.87	0.25	-0.61	0.67	0.22	-0.58	0.52	0.28	-0.57	0.44	0.26	-0.63	0.28	0.22	-0.61	0.09	0.28
1054	5.27	-0.76	0.99	0.45	-0.57	0.93	0.59	-0.67	0.86	0.63	-0.66	0.67	0.68	-0.63	0.53	0.64	-0.65	0.44	0.65	-0.74	0.32	0.7	-0.83	0.14	0.62	-0.77	0.04	0.65	NaN	NaN	NaN	-0.66	0.87	0.25	-0.6	0.67	0.22	-0.58	0.52	0.27	-0.57	0.44	0.26	-0.63	0.28	0.22	-0.61	0.09	0.28
1055	5.275	-0.76	0.99	0.45	-0.57	0.93	0.59	-0.67	0.86	0.62	-0.66	0.67	0.68	-0.63	0.53	0.64	-0.65	0.44	0.66	-0.73	0.32	0.7	-0.83	0.14	0.62	-0.77	0.05	0.65	NaN	NaN	NaN	-0.66	0.87	0.25	-0.6	0.67	0.22	-0.58	0.52	0.27	-0.57	0.44	0.26	-0.63	0.28	0.22	-0.61	0.09	0.28
1056	5.28	-0.76	0.99	0.44	-0.57	0.93	0.59	-0.67	0.86	0.62	-0.65	0.67	0.68	-0.63	0.53	0.64	-0.64	0.44	0.66	-0.73	0.32	0.7	-0.82	0.14	0.62	-0.77	0.05	0.65	NaN	NaN	NaN	-0.65	0.87	0.25	-0.6	0.67	0.22	-0.58	0.52	0.27	-0.57	0.44	0.26	-0.63	0.28	0.22	-0.61	0.09	0.28
1057	5.285	-0.76	0.99	0.44	-0.57	0.93	0.59	-0.67	0.86	0.62	-0.65	0.67	0.68	-0.62	0.53	0.65	-0.64	0.44	0.66	-0.73	0.32	0.7	-0.82	0.15	0.63	-0.77	0.05	0.65	NaN	NaN	NaN	-0.65	0.87	0.25	-0.6	0.67	0.22	-0.58	0.52	0.27	-0.57	0.44	0.26	-0.63	0.28	0.22	-0.61	0.09	0.28
1058	5.29	-0.76	0.99	0.44	-0.57	0.93	0.59	-0.67	0.86	0.62	-0.65	0.67	0.68	-0.62	0.53	0.65	-0.64	0.44	0.66	-0.72	0.32	0.71	-0.82	0.15	0.63	-0.77	0.05	0.65	NaN	NaN	NaN	-0.65	0.87	0.25	-0.6	0.67	0.22	-0.58	0.52	0.27	-0.57	0.44	0.26	-0.63	0.28	0.22	-0.61	0.09	0.28
1059	5.295	-0.75	0.99	0.44	-0.57	0.93	0.59	-0.67	0.86	0.62	-0.65	0.67	0.68	-0.61	0.53	0.65	-0.63	0.44	0.66	-0.72	0.32	0.71	-0.82	0.15	0.63	-0.77	0.05	0.65	NaN	NaN	NaN	-0.65	0.87	0.25	-0.6	0.67	0.22	-0.58	0.52	0.27	-0.57	0.44	0.26	-0.63	0.28	0.22	-0.61	0.09	0.27
1060	5.3	-0.75	0.99	0.44	-0.57	0.93	0.59	-0.67	0.86	0.62	-0.65	0.67	0.68	-0.61	0.53	0.65	-0.63	0.45	0.66	-0.72	0.33	0.71	-0.81	0.15	0.63	-0.77	0.05	0.65	NaN	NaN	NaN	-0.65	0.87	0.25	-0.6	0.67	0.22	-0.58	0.52	0.27	-0.57	0.44	0.26	-0.63	0.28	0.22	-0.61	0.09	0.27
1061	5.305	-0.75	0.99	0.44	-0.57	0.93	0.59	-0.67	0.86	0.62	-0.65	0.67	0.68	-0.61	0.53	0.65	-0.62	0.45	0.66	-0.71	0.33	0.71	-0.81	0.15	0.63	-0.77	0.05	0.65	NaN	NaN	NaN	-0.65	0.87	0.25	-0.6	0.67	0.22	-0.58	0.52	0.27	-0.57	0.44	0.26	-0.63	0.28	0.22	-0.61	0.09	0.27
1062	5.31	-0.75	0.99	0.44	-0.57	0.93	0.59	-0.67	0.86	0.62	-0.64	0.67	0.68	-0.6	0.53	0.65	-0.62	0.45	0.66	-0.71	0.33	0.71	-0.81	0.16	0.63	-0.77	0.05	0.65	NaN	NaN	NaN	-0.64	0.87	0.25	-0.6	0.67	0.22	-0.58	0.52	0.27	-0.57	0.44	0.26	-0.63	0.28	0.22	-0.61	0.09	0.27
1063	5.315	-0.75	0.99	0.44	-0.57	0.93	0.59	-0.67	0.86	0.62	-0.64	0.67	0.68	-0.6	0.53	0.65	-0.62	0.45	0.66	-0.7	0.33	0.71	-0.81	0.16	0.63	-0.77	0.05	0.65	NaN	NaN	NaN	-0.64	0.87	0.25	-0.6	0.67	0.22	-0.58	0.52	0.27	-0.57	0.44	0.26	-0.63	0.28	0.22	-0.61	0.09	0.27
1064	5.32	-0.75	0.99	0.44	-0.57	0.93	0.59	-0.67	0.86	0.62	-0.64	0.67	0.68	-0.6	0.53	0.65	-0.61	0.45	0.66	-0.7	0.33	0.71	-0.8	0.16	0.63	-0.76	0.05	0.65	NaN	NaN	NaN	-0.64	0.87	0.25	-0.6	0.67	0.22	-0.58	0.52	0.27	-0.57	0.44	0.26	-0.63	0.28	0.22	-0.61	0.09	0.27
1065	5.325	-0.75	0.99	0.43	-0.56	0.93	0.59	-0.67	0.86	0.62	-0.64	0.67	0.68	-0.59	0.53	0.65	-0.61	0.45	0.67	-0.7	0.33	0.71	-0.8	0.16	0.64	-0.76	0.05	0.65	NaN	NaN	NaN	-0.64	0.87	0.25	-0.59	0.67	0.22	-0.58	0.52	0.27	-0.57	0.44	0.26	-0.63	0.28	0.22	-0.61	0.09	0.27
1066	5.33	-0.75	0.99	0.43	-0.56	0.93	0.58	-0.67	0.86	0.62	-0.64	0.67	0.68	-0.59	0.53	0.65	-0.6	0.45	0.67	-0.69	0.33	0.71	-0.8	0.16	0.64	-0.76	0.05	0.65	NaN	NaN	NaN	-0.64	0.87	0.25	-0.59	0.67	0.21	-0.58	0.52	0.27	-0.57	0.44	0.26	-0.62	0.28	0.22	-0.61	0.09	0.27
1067	5.335	-0.75	0.99	0.43	-0.56	0.93	0.58	-0.67	0.86	0.62	-0.64	0.67	0.68	-0.59	0.53	0.65	-0.6	0.45	0.67	-0.69	0.33	0.72	-0.8	0.16	0.64	-0.76	0.05	0.65	NaN	NaN	NaN	-0.64	0.87	0.24	-0.59	0.67	0.21	-0.58	0.52	0.27	-0.57	0.44	0.26	-0.62	0.28	0.22	-0.61	0.09	0.27
1068	5.34	-0.75	0.99	0.43	-0.56	0.93	0.58	-0.67	0.86	0.62	-0.63	0.67	0.68	-0.59	0.54	0.65	-0.6	0.45	0.67	-0.69	0.34	0.72	-0.8	0.17	0.64	-0.76	0.06	0.65	NaN	NaN	NaN	-0.64	0.87	0.24	-0.59	0.67	0.21	-0.58	0.52	0.27	-0.57	0.44	0.26	-0.62	0.28	0.22	-0.61	0.08	0.27
1069	5.345	-0.75	0.99	0.43	-0.56	0.93	0.58	-0.67	0.86	0.62	-0.63	0.67	0.68	-0.58	0.54	0.65	-0.59	0.45	0.67	-0.68	0.34	0.72	-0.79	0.17	0.64	-0.76	0.06	0.65	NaN	NaN	NaN	-0.64	0.87	0.24	-0.59	0.67	0.21	-0.58	0.52	0.27	-0.57	0.44	0.26	-0.62	0.28	0.22	-0.61	0.08	0.27
1070	5.35	-0.74	0.99	0.43	-0.56	0.93	0.58	-0.66	0.86	0.61	-0.63	0.67	0.68	-0.58	0.54	0.65	-0.59	0.45	0.67	-0.68	0.34	0.72	-0.79	0.17	0.64	-0.76	0.06	0.65	NaN	NaN	NaN	-0.63	0.87	0.24	-0.59	0.67	0.21	-0.58	0.52	0.27	-0.56	0.44	0.26	-0.62	0.28	0.22	-0.61	0.08	0.27
1071	5.355	-0.74	0.99	0.43	-0.56	0.93	0.58	-0.66	0.86	0.61	-0.63	0.67	0.68	-0.58	0.54	0.65	-0.59	0.46	0.67	-0.68	0.34	0.72	-0.79	0.17	0.64	-0.76	0.06	0.66	NaN	NaN	NaN	-0.63	0.87	0.24	-0.59	0.67	0.21	-0.58	0.52	0.27	-0.56	0.44	0.26	-0.62	0.27	0.22	-0.61	0.08	0.27
1072	5.36	-0.74	0.99	0.43	-0.56	0.93	0.58	-0.66	0.86	0.61	-0.63	0.67	0.68	-0.57	0.54	0.65	-0.58	0.46	0.67	-0.67	0.34	0.72	-0.79	0.17	0.64	-0.75	0.06	0.66	NaN	NaN	NaN	-0.63	0.87	0.24	-0.59	0.67	0.21	-0.58	0.52	0.27	-0.56	0.44	0.26	-0.62	0.27	0.22	-0.61	0.08	0.27
1073	5.365	-0.74	0.99	0.43	-0.56	0.93	0.58	-0.66	0.86	0.61	-0.63	0.67	0.68	-0.57	0.54	0.65	-0.58	0.46	0.67	-0.67	0.34	0.72	-0.78	0.17	0.64	-0.75	0.06	0.66	NaN	NaN	NaN	-0.63	0.87	0.24	-0.58	0.67	0.21	-0.57	0.52	0.27	-0.56	0.44	0.26	-0.62	0.27	0.22	-0.61	0.08	0.27
1074	5.37	-0.74	0.99	0.43	-0.56	0.93	0.58	-0.66	0.86	0.61	-0.62	0.67	0.68	-0.57	0.54	0.66	-0.58	0.46	0.67	-0.67	0.34	0.72	-0.78	0.18	0.64	-0.75	0.07	0.66	NaN	NaN	NaN	-0.63	0.87	0.24	-0.58	0.67	0.21	-0.57	0.52	0.27	-0.56	0.44	0.26	-0.62	0.27	0.22	-0.61	0.08	0.27
1075	5.375	-0.74	0.99	0.43	-0.56	0.93	0.58	-0.66	0.86	0.61	-0.62	0.67	0.68	-0.57	0.54	0.66	-0.57	0.46	0.67	-0.66	0.34	0.72	-0.78	0.18	0.65	-0.75	0.07	0.66	NaN	NaN	NaN	-0.63	0.87	0.24	-0.58	0.67	0.21	-0.57	0.52	0.27	-0.56	0.44	0.26	-0.62	0.27	0.22	-0.61	0.08	0.27
1076	5.38	-0.74	0.99	0.43	-0.56	0.93	0.58	-0.66	0.86	0.61	-0.62	0.68	0.68	-0.56	0.54	0.66	-0.57	0.46	0.67	-0.66	0.34	0.72	-0.78	0.18	0.65	-0.75	0.07	0.66	NaN	NaN	NaN	-0.63	0.87	0.24	-0.58	0.67	0.21	-0.57	0.52	0.27	-0.56	0.44	0.26	-0.62	0.27	0.22	-0.61	0.08	0.27
1077	5.385	-0.74	0.99	0.42	-0.56	0.93	0.58	-0.66	0.86	0.61	-0.62	0.68	0.68	-0.56	0.54	0.66	-0.57	0.46	0.67	-0.66	0.34	0.72	-0.77	0.18	0.65	-0.74	0.07	0.66	NaN	NaN	NaN	-0.62	0.87	0.24	-0.58	0.67	0.21	-0.57	0.52	0.27	-0.56	0.44	0.26	-0.62	0.27	0.22	-0.61	0.08	0.27
1078	5.39	-0.74	0.99	0.42	-0.56	0.93	0.58	-0.66	0.86	0.61	-0.62	0.68	0.68	-0.56	0.54	0.66	-0.56	0.46	0.67	-0.65	0.34	0.72	-0.77	0.18	0.65	-0.74	0.07	0.66	NaN	NaN	NaN	-0.62	0.87	0.24	-0.58	0.67	0.21	-0.57	0.52	0.27	-0.56	0.44	0.26	-0.62	0.27	0.22	-0.61	0.08	0.27
1079	5.395	-0.74	0.99	0.42	-0.56	0.93	0.58	-0.66	0.86	0.61	-0.61	0.68	0.68	-0.55	0.54	0.66	-0.56	0.46	0.67	-0.65	0.35	0.72	-0.77	0.18	0.65	-0.74	0.07	0.66	NaN	NaN	NaN	-0.62	0.87	0.24	-0.58	0.67	0.21	-0.57	0.52	0.27	-0.56	0.44	0.26	-0.62	0.27	0.22	-0.61	0.08	0.27
1080	5.4	-0.73	0.99	0.42	-0.56	0.93	0.58	-0.66	0.86	0.61	-0.61	0.68	0.67	-0.55	0.54	0.66	-0.56	0.46	0.67	-0.65	0.35	0.72	-0.77	0.18	0.65	-0.73	0.07	0.66	NaN	NaN	NaN	-0.62	0.87	0.24	-0.58	0.67	0.21	-0.57	0.52	0.26	-0.56	0.44	0.26	-0.62	0.27	0.22	-0.61	0.08	0.27
1081	5.405	-0.73	0.99	0.42	-0.56	0.93	0.58	-0.66	0.86	0.61	-0.61	0.68	0.67	-0.55	0.54	0.66	-0.55	0.46	0.67	-0.65	0.35	0.72	-0.76	0.18	0.65	-0.73	0.07	0.66	NaN	NaN	NaN	-0.62	0.87	0.24	-0.58	0.67	0.21	-0.57	0.52	0.26	-0.56	0.44	0.26	-0.62	0.27	0.22	-0.61	0.08	0.27
1082	5.41	-0.73	0.99	0.42	-0.56	0.93	0.58	-0.66	0.86	0.61	-0.61	0.67	0.67	-0.55	0.54	0.66	-0.55	0.46	0.67	-0.64	0.35	0.72	-0.76	0.18	0.65	-0.73	0.07	0.66	NaN	NaN	NaN	-0.62	0.87	0.24	-0.58	0.67	0.21	-0.57	0.52	0.26	-0.56	0.44	0.26	-0.62	0.27	0.22	-0.61	0.08	0.27
1083	5.415	-0.73	0.99	0.42	-0.56	0.93	0.58	-0.66	0.86	0.61	-0.61	0.67	0.67	-0.54	0.54	0.66	-0.55	0.46	0.67	-0.64	0.35	0.72	-0.76	0.18	0.65	-0.72	0.08	0.66	NaN	NaN	NaN	-0.62	0.87	0.24	-0.57	0.67	0.21	-0.57	0.52	0.26	-0.56	0.44	0.26	-0.62	0.27	0.22	-0.61	0.08	0.27
1084	5.42	-0.73	0.99	0.42	-0.56	0.93	0.58	-0.65	0.86	0.61	-0.6	0.68	0.67	-0.54	0.54	0.66	-0.55	0.46	0.67	-0.64	0.35	0.72	-0.75	0.18	0.65	-0.72	0.08	0.66	NaN	NaN	NaN	-0.62	0.87	0.23	-0.57	0.67	0.21	-0.57	0.52	0.26	-0.56	0.44	0.26	-0.62	0.27	0.22	-0.61	0.08	0.27
1085	5.425	-0.73	0.99	0.42	-0.56	0.93	0.58	-0.65	0.86	0.61	-0.6	0.68	0.67	-0.54	0.54	0.66	-0.55	0.46	0.67	-0.64	0.35	0.72	-0.75	0.18	0.65	-0.71	0.08	0.66	NaN	NaN	NaN	-0.62	0.87	0.23	-0.57	0.67	0.21	-0.57	0.52	0.26	-0.56	0.44	0.26	-0.62	0.27	0.21	-0.61	0.08	0.27
1086	5.43	-0.73	0.99	0.42	-0.56	0.93	0.58	-0.65	0.86	0.61	-0.6	0.68	0.67	-0.54	0.54	0.66	-0.54	0.46	0.67	-0.63	0.35	0.72	-0.75	0.18	0.65	-0.71	0.08	0.67	NaN	NaN	NaN	-0.61	0.87	0.23	-0.57	0.67	0.21	-0.57	0.52	0.26	-0.56	0.44	0.25	-0.62	0.27	0.21	-0.61	0.08	0.27
1087	5.435	-0.73	0.99	0.42	-0.55	0.92	0.58	-0.65	0.86	0.61	-0.6	0.68	0.67	-0.54	0.54	0.66	-0.54	0.46	0.67	-0.63	0.35	0.72	-0.74	0.18	0.64	-0.7	0.08	0.67	NaN	NaN	NaN	-0.61	0.87	0.23	-0.57	0.67	0.21	-0.57	0.52	0.26	-0.56	0.44	0.25	-0.62	0.27	0.21	-0.61	0.08	0.27
1088	5.44	-0.73	0.99	0.42	-0.55	0.92	0.58	-0.65	0.86	0.61	-0.6	0.67	0.67	-0.53	0.54	0.66	-0.54	0.46	0.67	-0.63	0.35	0.72	-0.74	0.18	0.64	-0.69	0.08	0.67	NaN	NaN	NaN	-0.61	0.87	0.23	-0.57	0.67	0.2	-0.57	0.52	0.26	-0.56	0.44	0.25	-0.62	0.27	0.21	-0.61	0.08	0.27
1089	5.445	-0.73	0.99	0.42	-0.55	0.92	0.58	-0.65	0.86	0.61	-0.6	0.67	0.67	-0.53	0.54	0.66	-0.54	0.46	0.67	-0.63	0.35	0.72	-0.73	0.18	0.64	-0.69	0.08	0.67	NaN	NaN	NaN	-0.61	0.87	0.23	-0.57	0.67	0.2	-0.57	0.52	0.26	-0.56	0.44	0.25	-0.62	0.27	0.21	-0.61	0.08	0.27
1090	5.45	-0.73	0.99	0.42	-0.55	0.92	0.58	-0.65	0.86	0.61	-0.6	0.68	0.67	-0.53	0.54	0.66	-0.54	0.46	0.67	-0.62	0.35	0.72	-0.73	0.17	0.64	-0.68	0.08	0.67	NaN	NaN	NaN	-0.61	0.87	0.23	-0.57	0.67	0.2	-0.57	0.52	0.26	-0.56	0.44	0.25	-0.62	0.27	0.21	-0.61	0.08	0.27
1091	5.455	-0.73	0.99	0.42	-0.55	0.92	0.58	-0.65	0.86	0.61	-0.6	0.68	0.67	-0.53	0.54	0.65	-0.53	0.47	0.67	-0.62	0.35	0.72	-0.72	0.17	0.64	-0.67	0.08	0.67	NaN	NaN	NaN	-0.61	0.87	0.23	-0.57	0.67	0.2	-0.57	0.52	0.26	-0.56	0.44	0.25	-0.62	0.27	0.21	-0.61	0.08	0.27
1092	5.46	-0.72	0.99	0.42	-0.55	0.92	0.58	-0.65	0.86	0.61	-0.59	0.68	0.67	-0.53	0.55	0.65	-0.53	0.46	0.67	-0.62	0.35	0.72	-0.72	0.17	0.64	-0.67	0.08	0.67	NaN	NaN	NaN	-0.61	0.87	0.23	-0.57	0.67	0.2	-0.57	0.52	0.26	-0.56	0.44	0.25	-0.62	0.27	0.21	-0.61	0.08	0.27
1093	5.465	-0.72	0.99	0.42	-0.55	0.92	0.58	-0.65	0.86	0.61	-0.59	0.68	0.67	-0.53	0.55	0.65	-0.53	0.46	0.67	-0.62	0.35	0.72	-0.71	0.17	0.64	-0.66	0.08	0.67	NaN	NaN	NaN	-0.61	0.87	0.23	-0.57	0.67	0.2	-0.57	0.52	0.26	-0.56	0.44	0.25	-0.62	0.27	0.21	-0.61	0.08	0.27
1094	5.47	-0.72	0.99	0.42	-0.55	0.92	0.58	-0.65	0.86	0.61	-0.59	0.68	0.67	-0.53	0.55	0.65	-0.53	0.46	0.67	-0.61	0.34	0.72	-0.7	0.16	0.64	-0.65	0.07	0.67	NaN	NaN	NaN	-0.61	0.87	0.23	-0.57	0.67	0.2	-0.57	0.52	0.26	-0.56	0.44	0.25	-0.62	0.27	0.21	-0.61	0.08	0.27
1095	5.475	-0.72	0.99	0.42	-0.55	0.92	0.58	-0.65	0.86	0.6	-0.59	0.68	0.67	-0.53	0.55	0.65	-0.53	0.46	0.67	-0.61	0.34	0.72	-0.7	0.16	0.64	-0.65	0.07	0.67	NaN	NaN	NaN	-0.61	0.87	0.23	-0.57	0.67	0.2	-0.57	0.52	0.26	-0.56	0.44	0.25	-0.62	0.27	0.21	-0.61	0.08	0.27
1096	5.48	-0.72	0.99	0.42	-0.55	0.92	0.58	-0.65	0.86	0.6	-0.59	0.68	0.67	-0.52	0.55	0.65	-0.53	0.46	0.67	-0.61	0.34	0.72	-0.69	0.16	0.64	-0.64	0.07	0.67	NaN	NaN	NaN	-0.6	0.87	0.23	-0.57	0.67	0.2	-0.57	0.52	0.26	-0.56	0.44	0.25	-0.62	0.27	0.21	-0.61	0.08	0.27
1097	5.485	-0.72	0.99	0.41	-0.55	0.92	0.58	-0.65	0.86	0.6	-0.59	0.68	0.67	-0.52	0.55	0.65	-0.52	0.46	0.67	-0.6	0.34	0.72	-0.69	0.16	0.64	-0.63	0.07	0.67	NaN	NaN	NaN	-0.6	0.87	0.23	-0.57	0.67	0.2	-0.57	0.52	0.26	-0.56	0.44	0.25	-0.62	0.27	0.21	-0.61	0.08	0.27
1098	5.49	-0.72	0.99	0.41	-0.55	0.92	0.58	-0.65	0.86	0.6	-0.59	0.68	0.67	-0.52	0.55	0.65	-0.52	0.46	0.67	-0.6	0.34	0.72	-0.68	0.15	0.64	-0.62	0.07	0.67	NaN	NaN	NaN	-0.6	0.87	0.23	-0.57	0.67	0.2	-0.57	0.52	0.26	-0.56	0.44	0.25	-0.62	0.27	0.21	-0.61	0.08	0.27
1099	5.495	-0.72	0.99	0.41	-0.55	0.92	0.58	-0.65	0.86	0.6	-0.59	0.68	0.67	-0.52	0.55	0.65	-0.52	0.46	0.67	-0.59	0.34	0.72	-0.67	0.15	0.64	-0.61	0.06	0.67	NaN	NaN	NaN	-0.6	0.87	0.23	-0.57	0.67	0.2	-0.57	0.52	0.26	-0.56	0.44	0.25	-0.62	0.27	0.21	-0.61	0.08	0.27
1100	5.5	-0.72	0.99	0.41	-0.55	0.92	0.58	-0.65	0.86	0.6	-0.59	0.68	0.67	-0.52	0.55	0.65	-0.52	0.46	0.67	-0.59	0.34	0.72	-0.66	0.15	0.64	-0.6	0.06	0.67	NaN	NaN	NaN	-0.6	0.88	0.23	-0.57	0.67	0.2	-0.57	0.52	0.26	-0.56	0.44	0.25	-0.62	0.27	0.21	-0.61	0.08	0.27
1101	5.505	-0.72	0.99	0.41	-0.55	0.92	0.58	-0.65	0.86	0.6	-0.59	0.67	0.67	-0.52	0.55	0.65	-0.52	0.46	0.67	-0.59	0.33	0.72	-0.66	0.14	0.64	-0.59	0.06	0.67	NaN	NaN	NaN	-0.6	0.88	0.23	-0.56	0.67	0.2	-0.57	0.52	0.26	-0.56	0.44	0.25	-0.62	0.27	0.21	-0.61	0.08	0.27
1102	5.51	-0.72	0.99	0.41	-0.55	0.92	0.58	-0.65	0.86	0.6	-0.59	0.67	0.67	-0.52	0.55	0.65	-0.52	0.46	0.67	-0.58	0.33	0.72	-0.65	0.14	0.64	-0.59	0.06	0.67	NaN	NaN	NaN	-0.6	0.88	0.23	-0.56	0.67	0.2	-0.57	0.52	0.26	-0.56	0.44	0.25	-0.62	0.27	0.21	-0.61	0.08	0.27
1103	5.515	-0.72	0.99	0.41	-0.55	0.92	0.58	-0.65	0.86	0.6	-0.59	0.67	0.67	-0.52	0.55	0.65	-0.51	0.46	0.66	-0.58	0.33	0.72	-0.64	0.14	0.64	-0.58	0.06	0.67	NaN	NaN	NaN	-0.6	0.88	0.23	-0.56	0.67	0.2	-0.57	0.52	0.26	-0.56	0.44	0.25	-0.62	0.27	0.21	-0.61	0.08	0.27
1104	5.52	-0.71	0.99	0.41	-0.55	0.92	0.58	-0.65	0.86	0.6	-0.59	0.67	0.67	-0.52	0.55	0.65	-0.51	0.46	0.66	-0.57	0.33	0.72	-0.63	0.14	0.64	-0.57	0.05	0.67	NaN	NaN	NaN	-0.6	0.88	0.23	-0.56	0.67	0.2	-0.57	0.52	0.26	-0.56	0.44	0.25	-0.62	0.27	0.21	-0.61	0.08	0.27
1105	5.525	-0.71	0.99	0.41	-0.55	0.92	0.58	-0.65	0.86	0.6	-0.59	0.67	0.66	-0.51	0.55	0.65	-0.51	0.46	0.66	-0.57	0.33	0.71	-0.63	0.13	0.64	-0.56	0.05	0.67	NaN	NaN	NaN	-0.59	0.88	0.23	-0.56	0.67	0.2	-0.57	0.52	0.26	-0.56	0.44	0.25	-0.62	0.27	0.21	-0.61	0.08	0.27
1106	5.53	-0.71	0.99	0.41	-0.55	0.92	0.58	-0.65	0.86	0.6	-0.59	0.67	0.66	-0.51	0.55	0.65	-0.51	0.46	0.66	-0.56	0.32	0.71	-0.62	0.13	0.64	-0.55	0.05	0.67	NaN	NaN	NaN	-0.59	0.88	0.23	-0.56	0.67	0.2	-0.57	0.52	0.26	-0.56	0.44	0.25	-0.62	0.27	0.21	-0.61	0.08	0.27
1107	5.535	-0.71	0.99	0.41	-0.55	0.92	0.58	-0.65	0.86	0.6	-0.59	0.67	0.66	-0.51	0.54	0.65	-0.51	0.46	0.66	-0.56	0.32	0.71	-0.61	0.13	0.64	-0.54	0.05	0.67	NaN	NaN	NaN	-0.59	0.88	0.23	-0.56	0.67	0.2	-0.57	0.52	0.26	-0.56	0.44	0.25	-0.62	0.27	0.21	-0.61	0.08	0.27
1108	5.54	-0.71	0.99	0.41	-0.55	0.92	0.58	-0.65	0.86	0.6	-0.59	0.67	0.66	-0.51	0.54	0.64	-0.5	0.46	0.66	-0.55	0.32	0.71	-0.6	0.13	0.64	-0.53	0.05	0.67	NaN	NaN	NaN	-0.59	0.88	0.23	-0.56	0.67	0.2	-0.57	0.52	0.26	-0.56	0.44	0.25	-0.62	0.27	0.21	-0.61	0.08	0.27
1109	5.545	-0.71	0.99	0.41	-0.55	0.92	0.58	-0.65	0.86	0.6	-0.59	0.67	0.66	-0.51	0.54	0.64	-0.5	0.46	0.66	-0.55	0.32	0.71	-0.6	0.12	0.64	-0.52	0.05	0.67	NaN	NaN	NaN	-0.59	0.88	0.23	-0.56	0.67	0.2	-0.57	0.52	0.26	-0.56	0.44	0.25	-0.62	0.27	0.21	-0.61	0.08	0.27
1110	5.55	-0.71	0.99	0.41	-0.55	0.92	0.58	-0.65	0.86	0.6	-0.59	0.67	0.66	-0.51	0.54	0.64	-0.5	0.46	0.66	-0.55	0.32	0.71	-0.59	0.12	0.64	-0.51	0.05	0.67	NaN	NaN	NaN	-0.59	0.88	0.23	-0.56	0.67	0.2	-0.56	0.52	0.26	-0.56	0.44	0.25	-0.62	0.27	0.21	-0.61	0.08	0.27
1111	5.555	-0.71	0.99	0.41	-0.55	0.92	0.58	-0.65	0.86	0.6	-0.59	0.67	0.66	-0.51	0.54	0.64	-0.5	0.46	0.66	-0.54	0.32	0.71	-0.58	0.12	0.64	-0.5	0.05	0.67	NaN	NaN	NaN	-0.59	0.88	0.23	-0.56	0.67	0.2	-0.56	0.52	0.26	-0.56	0.44	0.25	-0.62	0.27	0.21	-0.61	0.08	0.27
1112	5.56	-0.71	0.99	0.41	-0.55	0.92	0.58	-0.65	0.86	0.6	-0.59	0.67	0.66	-0.51	0.54	0.64	-0.5	0.46	0.66	-0.54	0.32	0.71	-0.57	0.12	0.64	-0.5	0.05	0.67	NaN	NaN	NaN	-0.59	0.88	0.23	-0.56	0.67	0.2	-0.56	0.52	0.26	-0.56	0.44	0.25	-0.62	0.27	0.21	-0.61	0.08	0.27
1113	5.565	-0.71	0.99	0.41	NaN	NaN	NaN	-0.65	0.86	0.6	-0.59	0.67	0.66	-0.51	0.54	0.64	-0.49	0.46	0.66	-0.53	0.31	0.71	-0.57	0.11	0.64	-0.49	0.05	0.67	NaN	NaN	NaN	-0.59	0.88	0.23	-0.56	0.67	0.2	-0.56	0.52	0.26	-0.56	0.44	0.25	-0.62	0.27	0.21	-0.61	0.08	0.27
1114	5.57	-0.71	0.99	0.41	NaN	NaN	NaN	-0.64	0.86	0.6	-0.59	0.67	0.66	-0.51	0.54	0.64	-0.49	0.46	0.65	-0.53	0.31	0.71	-0.56	0.11	0.64	-0.48	0.05	0.67	NaN	NaN	NaN	-0.59	0.88	0.23	-0.55	0.67	0.2	-0.56	0.52	0.26	-0.56	0.44	0.25	-0.62	0.27	0.21	-0.61	0.08	0.27
1115	5.575	-0.7	0.99	0.41	NaN	NaN	NaN	-0.64	0.86	0.6	-0.59	0.67	0.66	-0.5	0.54	0.64	-0.49	0.45	0.65	-0.53	0.31	0.71	-0.55	0.11	0.64	-0.47	0.05	0.67	NaN	NaN	NaN	-0.58	0.88	0.23	-0.55	0.67	0.2	-0.56	0.52	0.26	-0.56	0.44	0.25	-0.62	0.27	0.21	-0.61	0.08	0.27
1116	5.58	-0.7	0.99	0.41	NaN	NaN	NaN	-0.64	0.85	0.6	-0.58	0.66	0.66	-0.5	0.54	0.64	-0.49	0.45	0.65	-0.52	0.31	0.71	-0.55	0.11	0.64	-0.46	0.04	0.67	NaN	NaN	NaN	-0.58	0.88	0.23	-0.55	0.67	0.2	-0.56	0.52	0.26	-0.56	0.44	0.25	-0.62	0.27	0.21	-0.61	0.08	0.27
1117	5.585	-0.7	0.99	0.41	-0.54	0.92	0.58	-0.64	0.85	0.6	-0.58	0.66	0.66	-0.5	0.54	0.63	-0.49	0.45	0.65	-0.52	0.31	0.71	-0.54	0.1	0.63	-0.46	0.04	0.67	NaN	NaN	NaN	-0.58	0.88	0.23	-0.55	0.67	0.2	-0.56	0.52	0.26	-0.56	0.44	0.25	-0.62	0.27	0.21	-0.61	0.08	0.27
1118	5.59	-0.7	0.99	0.41	-0.54	0.92	0.58	-0.64	0.85	0.6	-0.58	0.66	0.66	-0.5	0.54	0.63	-0.49	0.45	0.65	-0.52	0.31	0.7	-0.53	0.1	0.63	-0.45	0.05	0.67	NaN	NaN	NaN	-0.58	0.88	0.23	-0.55	0.67	0.2	-0.56	0.52	0.26	-0.56	0.44	0.25	-0.62	0.27	0.21	-0.61	0.08	0.27
1119	5.595	-0.7	0.99	0.42	NaN	NaN	NaN	-0.64	0.85	0.6	-0.58	0.66	0.66	-0.5	0.54	0.63	-0.49	0.45	0.65	-0.51	0.31	0.7	-0.52	0.1	0.63	-0.44	0.05	0.67	NaN	NaN	NaN	-0.58	0.88	0.23	-0.55	0.67	0.2	-0.56	0.52	0.26	-0.56	0.44	0.25	-0.62	0.27	0.21	-0.61	0.08	0.27
1120	5.6	-0.7	0.99	0.42	NaN	NaN	NaN	-0.64	0.85	0.6	-0.58	0.66	0.65	-0.5	0.54	0.63	-0.48	0.45	0.65	-0.51	0.31	0.7	-0.52	0.1	0.63	-0.43	0.04	0.67	NaN	NaN	NaN	-0.58	0.88	0.23	-0.55	0.67	0.2	-0.56	0.52	0.26	-0.56	0.44	0.25	-0.62	0.27	0.21	-0.61	0.08	0.27
1121	5.605	-0.7	0.99	0.42	NaN	NaN	NaN	-0.64	0.85	0.6	-0.58	0.66	0.65	-0.5	0.54	0.63	-0.48	0.45	0.65	-0.51	0.3	0.7	-0.51	0.1	0.63	-0.43	0.04	0.67	NaN	NaN	NaN	-0.58	0.88	0.23	-0.55	0.67	0.2	-0.56	0.52	0.26	-0.56	0.44	0.25	-0.62	0.27	0.21	-0.61	0.08	0.27
1122	5.61	-0.7	0.99	0.42	NaN	NaN	NaN	-0.63	0.85	0.6	-0.58	0.66	0.65	-0.5	0.54	0.63	-0.48	0.45	0.64	-0.51	0.3	0.7	-0.51	0.1	0.63	-0.42	0.04	0.67	NaN	NaN	NaN	-0.58	0.88	0.23	-0.55	0.67	0.2	-0.56	0.52	0.26	-0.56	0.44	0.25	-0.62	0.27	0.21	-0.61	0.08	0.27
1123	5.615	-0.7	0.99	0.42	NaN	NaN	NaN	-0.63	0.85	0.6	-0.58	0.66	0.65	-0.5	0.53	0.63	-0.48	0.45	0.64	-0.5	0.3	0.7	-0.5	0.1	0.63	-0.41	0.04	0.67	NaN	NaN	NaN	-0.58	0.88	0.23	-0.55	0.67	0.2	-0.56	0.52	0.26	-0.56	0.44	0.25	-0.62	0.27	0.21	-0.61	0.08	0.27
1124	5.62	-0.7	0.99	0.42	NaN	NaN	NaN	-0.63	0.85	0.6	-0.57	0.66	0.65	-0.5	0.53	0.63	-0.48	0.45	0.64	-0.5	0.3	0.7	-0.5	0.09	0.63	-0.41	0.04	0.66	NaN	NaN	NaN	-0.58	0.88	0.23	-0.55	0.67	0.2	-0.56	0.52	0.26	-0.56	0.44	0.25	-0.62	0.27	0.21	-0.61	0.08	0.27
1125	5.625	-0.69	0.99	0.42	NaN	NaN	NaN	-0.63	0.85	0.6	-0.57	0.66	0.65	-0.49	0.53	0.63	-0.48	0.44	0.64	-0.5	0.3	0.7	-0.49	0.09	0.63	-0.4	0.04	0.66	NaN	NaN	NaN	-0.58	0.88	0.23	-0.55	0.67	0.2	-0.56	0.52	0.26	-0.55	0.44	0.25	-0.62	0.27	0.21	-0.61	0.08	0.27
1126	5.63	-0.69	0.99	0.42	NaN	NaN	NaN	-0.63	0.85	0.6	-0.57	0.66	0.65	-0.49	0.53	0.62	-0.48	0.44	0.64	-0.49	0.3	0.7	-0.49	0.09	0.62	-0.4	0.04	0.66	NaN	NaN	NaN	-0.58	0.88	0.24	-0.55	0.67	0.21	-0.56	0.52	0.26	-0.55	0.44	0.25	-0.62	0.27	0.21	-0.61	0.08	0.27
1127	5.635	-0.69	0.99	0.42	NaN	NaN	NaN	-0.62	0.85	0.6	-0.57	0.66	0.65	-0.49	0.53	0.62	-0.47	0.44	0.64	-0.49	0.3	0.69	-0.49	0.09	0.62	-0.4	0.04	0.66	NaN	NaN	NaN	-0.58	0.88	0.24	-0.54	0.67	0.21	-0.56	0.52	0.26	-0.55	0.44	0.25	-0.62	0.27	0.21	-0.61	0.08	0.27
1128	5.64	-0.69	0.99	0.42	NaN	NaN	NaN	-0.62	0.85	0.6	-0.57	0.65	0.65	-0.49	0.53	0.62	-0.47	0.44	0.64	-0.49	0.29	0.69	-0.48	0.09	0.62	-0.39	0.04	0.66	NaN	NaN	NaN	-0.58	0.88	0.24	-0.54	0.67	0.21	-0.55	0.52	0.26	-0.55	0.44	0.25	-0.62	0.27	0.21	-0.61	0.08	0.27
1129	5.645	-0.69	0.99	0.43	NaN	NaN	NaN	-0.62	0.85	0.61	-0.57	0.65	0.65	-0.49	0.53	0.62	-0.47	0.44	0.64	-0.49	0.29	0.69	-0.48	0.09	0.62	-0.39	0.04	0.65	NaN	NaN	NaN	-0.57	0.88	0.24	-0.54	0.67	0.21	-0.55	0.52	0.26	-0.55	0.44	0.25	-0.62	0.27	0.21	-0.61	0.08	0.27
1130	5.65	-0.69	0.99	0.43	-0.52	0.91	0.59	-0.62	0.85	0.61	-0.56	0.65	0.65	-0.49	0.53	0.62	-0.47	0.44	0.63	-0.48	0.29	0.69	-0.48	0.09	0.62	-0.39	0.04	0.65	NaN	NaN	NaN	-0.57	0.88	0.24	-0.54	0.67	0.21	-0.55	0.52	0.26	-0.55	0.44	0.25	-0.61	0.27	0.21	-0.61	0.08	0.27
1131	5.655	-0.69	0.99	0.43	-0.52	0.91	0.59	-0.62	0.85	0.61	-0.56	0.65	0.65	-0.49	0.53	0.62	-0.47	0.44	0.63	-0.48	0.29	0.69	-0.48	0.09	0.62	-0.39	0.04	0.65	NaN	NaN	NaN	-0.57	0.88	0.24	-0.54	0.67	0.21	-0.55	0.52	0.26	-0.55	0.44	0.25	-0.61	0.27	0.21	-0.61	0.08	0.27
1132	5.66	-0.69	0.99	0.43	-0.52	0.91	0.59	-0.61	0.85	0.61	-0.56	0.65	0.65	-0.48	0.52	0.62	-0.47	0.44	0.63	-0.48	0.29	0.69	-0.48	0.09	0.62	-0.38	0.04	0.65	NaN	NaN	NaN	-0.57	0.88	0.24	-0.54	0.67	0.21	-0.55	0.52	0.26	-0.55	0.44	0.25	-0.61	0.27	0.21	-0.61	0.08	0.27
1133	5.665	-0.68	0.99	0.43	NaN	NaN	NaN	-0.61	0.85	0.61	-0.56	0.65	0.65	-0.48	0.52	0.62	-0.46	0.44	0.63	-0.47	0.29	0.69	-0.48	0.09	0.62	-0.38	0.04	0.64	NaN	NaN	NaN	-0.57	0.88	0.24	-0.54	0.67	0.21	-0.55	0.52	0.26	-0.55	0.44	0.25	-0.61	0.27	0.21	-0.61	0.08	0.27
1134	5.67	-0.68	0.98	0.43	NaN	NaN	NaN	-0.61	0.85	0.61	-0.55	0.65	0.65	-0.48	0.52	0.62	-0.46	0.44	0.63	-0.47	0.29	0.69	-0.48	0.09	0.62	-0.38	0.04	0.64	NaN	NaN	NaN	-0.57	0.88	0.24	-0.54	0.67	0.21	-0.55	0.52	0.26	-0.54	0.44	0.25	-0.61	0.27	0.21	-0.61	0.08	0.27
1135	5.675	-0.68	0.98	0.43	-0.5	0.91	0.59	-0.61	0.84	0.61	-0.55	0.65	0.65	-0.48	0.52	0.62	-0.46	0.44	0.63	-0.47	0.29	0.69	-0.48	0.09	0.62	-0.38	0.04	0.64	NaN	NaN	NaN	-0.57	0.88	0.24	-0.54	0.67	0.21	-0.54	0.52	0.26	-0.54	0.44	0.26	-0.61	0.27	0.21	-0.61	0.08	0.27
1136	5.68	-0.68	0.98	0.44	-0.5	0.91	0.59	-0.6	0.84	0.61	-0.55	0.65	0.65	-0.47	0.52	0.62	-0.45	0.44	0.63	-0.46	0.29	0.69	-0.48	0.09	0.62	-0.38	0.04	0.64	NaN	NaN	NaN	-0.57	0.88	0.24	-0.53	0.67	0.21	-0.54	0.52	0.26	-0.54	0.44	0.26	-0.61	0.27	0.21	-0.61	0.08	0.27
1137	5.685	-0.68	0.98	0.44	-0.5	0.91	0.59	-0.6	0.84	0.61	-0.54	0.65	0.65	-0.47	0.52	0.62	-0.45	0.44	0.63	-0.46	0.29	0.69	-0.47	0.09	0.62	-0.38	0.04	0.64	NaN	NaN	NaN	-0.57	0.87	0.24	-0.53	0.67	0.21	-0.54	0.52	0.27	-0.54	0.44	0.26	-0.61	0.27	0.22	-0.61	0.08	0.27
1138	5.69	-0.68	0.98	0.44	-0.5	0.91	0.59	-0.6	0.84	0.61	-0.54	0.65	0.65	-0.47	0.52	0.62	-0.45	0.44	0.63	-0.46	0.29	0.69	-0.47	0.09	0.62	-0.38	0.04	0.64	NaN	NaN	NaN	-0.57	0.87	0.25	-0.53	0.67	0.21	-0.54	0.52	0.27	-0.54	0.44	0.26	-0.61	0.27	0.22	-0.61	0.08	0.27
1139	5.695	-0.68	0.98	0.44	-0.5	0.91	0.59	-0.6	0.84	0.62	-0.53	0.65	0.65	-0.46	0.53	0.62	-0.45	0.44	0.63	-0.45	0.29	0.69	-0.47	0.09	0.62	-0.38	0.04	0.64	NaN	NaN	NaN	-0.57	0.87	0.25	-0.53	0.67	0.21	-0.54	0.52	0.27	-0.54	0.44	0.26	-0.61	0.28	0.22	-0.61	0.08	0.27
1140	5.7	-0.68	0.98	0.44	-0.5	0.91	0.59	-0.59	0.84	0.62	-0.53	0.65	0.66	-0.46	0.53	0.62	-0.44	0.44	0.63	-0.45	0.29	0.69	-0.47	0.09	0.62	-0.38	0.04	0.64	NaN	NaN	NaN	-0.56	0.87	0.25	-0.53	0.67	0.21	-0.54	0.52	0.27	-0.54	0.44	0.26	-0.61	0.28	0.22	-0.61	0.08	0.27
1141	5.705	-0.67	0.98	0.44	-0.5	0.91	0.59	-0.59	0.85	0.62	-0.53	0.65	0.66	-0.46	0.52	0.62	-0.44	0.44	0.63	-0.45	0.29	0.69	-0.47	0.09	0.62	-0.38	0.04	0.64	NaN	NaN	NaN	-0.56	0.87	0.25	-0.53	0.67	0.22	-0.54	0.52	0.27	-0.53	0.44	0.26	-0.61	0.28	0.22	-0.61	0.08	0.27
1142	5.71	-0.67	0.98	0.44	-0.5	0.91	0.6	-0.59	0.85	0.62	-0.52	0.65	0.66	-0.46	0.52	0.62	-0.44	0.44	0.63	-0.45	0.29	0.69	-0.47	0.09	0.62	-0.38	0.04	0.64	NaN	NaN	NaN	-0.56	0.87	0.25	-0.53	0.67	0.22	-0.53	0.52	0.27	-0.53	0.43	0.26	-0.6	0.28	0.22	-0.61	0.09	0.27
1143	5.715	-0.67	0.98	0.44	-0.49	0.91	0.6	-0.59	0.85	0.62	-0.52	0.65	0.66	-0.46	0.53	0.62	-0.44	0.44	0.63	-0.45	0.29	0.69	-0.47	0.09	0.62	-0.38	0.04	0.64	NaN	NaN	NaN	-0.56	0.87	0.25	-0.53	0.67	0.22	-0.53	0.52	0.27	-0.53	0.43	0.26	-0.6	0.28	0.22	-0.61	0.09	0.27
1144	5.72	-0.67	0.98	0.45	-0.49	0.91	0.6	-0.59	0.85	0.62	-0.52	0.65	0.66	-0.45	0.53	0.62	-0.44	0.44	0.63	-0.45	0.29	0.69	-0.47	0.09	0.62	-0.38	0.04	0.64	NaN	NaN	NaN	-0.56	0.87	0.25	-0.52	0.67	0.22	-0.53	0.52	0.27	-0.53	0.43	0.26	-0.6	0.28	0.22	-0.61	0.09	0.27
1145	5.725	-0.67	0.98	0.45	-0.49	0.91	0.6	-0.58	0.85	0.62	-0.51	0.65	0.66	-0.45	0.53	0.62	-0.44	0.44	0.63	-0.45	0.29	0.69	-0.47	0.09	0.62	-0.38	0.04	0.64	NaN	NaN	NaN	-0.56	0.87	0.25	-0.52	0.67	0.22	-0.53	0.52	0.27	-0.53	0.43	0.26	-0.6	0.28	0.22	-0.61	0.09	0.27
1146	5.73	-0.67	0.98	0.45	-0.49	0.91	0.6	-0.58	0.85	0.62	-0.51	0.65	0.66	-0.45	0.52	0.62	-0.44	0.44	0.63	-0.45	0.29	0.69	-0.47	0.08	0.62	-0.38	0.04	0.64	NaN	NaN	NaN	-0.56	0.87	0.25	-0.52	0.67	0.22	-0.53	0.52	0.27	-0.53	0.44	0.26	-0.6	0.28	0.22	-0.61	0.09	0.27
1147	5.735	-0.66	0.98	0.45	-0.48	0.91	0.6	-0.58	0.85	0.62	-0.51	0.65	0.67	-0.45	0.52	0.63	-0.44	0.44	0.64	-0.45	0.29	0.69	-0.47	0.08	0.62	-0.38	0.04	0.64	NaN	NaN	NaN	-0.56	0.87	0.25	-0.52	0.67	0.22	-0.53	0.52	0.27	-0.53	0.44	0.26	-0.6	0.28	0.22	-0.61	0.09	0.27
1148	5.74	-0.66	0.98	0.45	-0.48	0.91	0.6	-0.58	0.85	0.63	-0.51	0.65	0.67	-0.45	0.52	0.63	-0.44	0.44	0.64	-0.45	0.29	0.69	-0.47	0.08	0.62	-0.38	0.04	0.64	NaN	NaN	NaN	-0.56	0.87	0.25	-0.52	0.67	0.22	-0.53	0.52	0.28	-0.53	0.44	0.27	-0.6	0.28	0.22	-0.61	0.09	0.27
1149	5.745	-0.66	0.98	0.45	-0.48	0.91	0.6	-0.57	0.85	0.63	-0.51	0.66	0.67	-0.45	0.52	0.63	-0.44	0.44	0.64	-0.45	0.29	0.69	-0.47	0.08	0.62	-0.38	0.04	0.64	NaN	NaN	NaN	-0.56	0.87	0.26	-0.52	0.67	0.22	-0.53	0.52	0.28	-0.53	0.44	0.27	-0.6	0.28	0.22	-0.61	0.09	0.28
1150	5.75	-0.66	0.98	0.45	-0.48	0.91	0.6	-0.57	0.85	0.63	-0.51	0.66	0.67	-0.45	0.52	0.63	-0.44	0.43	0.64	-0.45	0.29	0.69	-0.47	0.08	0.62	-0.38	0.04	0.64	NaN	NaN	NaN	-0.56	0.87	0.26	-0.52	0.67	0.22	-0.52	0.52	0.28	-0.53	0.44	0.27	-0.6	0.28	0.22	-0.61	0.09	0.28
1151	5.755	-0.66	0.98	0.46	-0.47	0.91	0.6	-0.57	0.85	0.63	-0.51	0.65	0.67	-0.45	0.52	0.63	-0.44	0.43	0.64	-0.45	0.29	0.69	-0.47	0.08	0.62	-0.38	0.04	0.64	NaN	NaN	NaN	-0.56	0.87	0.26	-0.52	0.67	0.22	-0.52	0.52	0.28	-0.52	0.44	0.27	-0.6	0.28	0.22	-0.61	0.09	0.28
1152	5.76	-0.66	0.98	0.46	-0.47	0.92	0.61	-0.56	0.85	0.63	-0.5	0.65	0.67	-0.45	0.52	0.63	-0.44	0.43	0.64	-0.45	0.29	0.69	-0.47	0.08	0.62	-0.38	0.04	0.64	NaN	NaN	NaN	-0.55	0.87	0.26	-0.52	0.67	0.23	-0.52	0.52	0.28	-0.52	0.44	0.27	-0.6	0.28	0.22	-0.61	0.09	0.28
1153	5.765	-0.65	0.98	0.46	-0.47	0.92	0.61	-0.56	0.85	0.63	-0.5	0.65	0.67	-0.45	0.52	0.63	-0.44	0.43	0.64	-0.45	0.29	0.69	-0.47	0.08	0.62	-0.38	0.04	0.64	NaN	NaN	NaN	-0.55	0.87	0.26	-0.52	0.67	0.23	-0.52	0.52	0.28	-0.52	0.43	0.27	-0.6	0.28	0.22	-0.61	0.09	0.28
1154	5.77	-0.65	0.98	0.46	-0.47	0.92	0.61	-0.56	0.85	0.63	-0.5	0.65	0.67	-0.45	0.52	0.63	-0.44	0.43	0.64	-0.45	0.29	0.69	-0.47	0.08	0.62	-0.38	0.04	0.64	NaN	NaN	NaN	-0.55	0.87	0.26	-0.52	0.67	0.23	-0.52	0.52	0.28	-0.52	0.43	0.27	-0.6	0.28	0.22	-0.61	0.09	0.28
1155	5.775	-0.65	0.98	0.46	-0.47	0.92	0.61	-0.56	0.85	0.63	-0.5	0.65	0.67	-0.45	0.52	0.63	-0.44	0.43	0.64	-0.45	0.29	0.69	-0.47	0.08	0.62	-0.38	0.04	0.64	NaN	NaN	NaN	-0.55	0.87	0.26	-0.52	0.67	0.23	-0.52	0.52	0.28	-0.52	0.44	0.27	-0.6	0.28	0.23	-0.61	0.09	0.28
1156	5.78	-0.65	0.98	0.46	-0.46	0.92	0.61	-0.56	0.85	0.64	-0.5	0.65	0.67	-0.45	0.52	0.63	-0.43	0.43	0.64	-0.45	0.29	0.7	-0.47	0.08	0.62	-0.38	0.04	0.64	NaN	NaN	NaN	-0.55	0.87	0.26	-0.51	0.67	0.23	-0.52	0.52	0.28	-0.52	0.44	0.27	-0.6	0.28	0.23	-0.61	0.09	0.28
1157	5.785	-0.65	0.98	0.47	-0.46	0.92	0.61	-0.56	0.85	0.64	-0.5	0.65	0.67	-0.45	0.52	0.63	-0.43	0.43	0.64	-0.45	0.29	0.7	-0.47	0.08	0.62	-0.38	0.04	0.64	NaN	NaN	NaN	-0.55	0.87	0.27	-0.51	0.67	0.23	-0.52	0.52	0.28	-0.52	0.44	0.27	-0.6	0.28	0.23	-0.61	0.09	0.28
1158	5.79	-0.65	0.98	0.47	-0.46	0.92	0.61	-0.56	0.85	0.64	-0.5	0.65	0.68	-0.45	0.52	0.63	-0.43	0.43	0.64	-0.45	0.29	0.7	-0.47	0.08	0.62	-0.38	0.04	0.64	NaN	NaN	NaN	-0.55	0.87	0.27	-0.51	0.67	0.23	-0.52	0.52	0.28	-0.52	0.44	0.27	-0.6	0.28	0.23	-0.61	0.09	0.28
1159	5.795	-0.65	0.98	0.47	-0.46	0.92	0.61	-0.56	0.85	0.64	-0.5	0.65	0.68	-0.45	0.52	0.63	-0.43	0.43	0.64	-0.45	0.29	0.7	-0.47	0.08	0.62	-0.38	0.04	0.64	NaN	NaN	NaN	-0.55	0.87	0.27	-0.51	0.67	0.23	-0.52	0.52	0.29	-0.52	0.44	0.27	-0.59	0.28	0.23	-0.61	0.09	0.28
1160	5.8	-0.64	0.98	0.47	-0.46	0.92	0.61	-0.55	0.86	0.64	-0.5	0.65	0.68	-0.45	0.52	0.63	-0.43	0.43	0.64	-0.45	0.28	0.7	-0.47	0.08	0.62	-0.38	0.04	0.64	NaN	NaN	NaN	-0.55	0.87	0.27	-0.51	0.67	0.23	-0.52	0.52	0.29	-0.52	0.44	0.28	-0.59	0.28	0.23	-0.61	0.09	0.28
1161	5.805	-0.64	0.98	0.47	-0.45	0.92	0.61	-0.55	0.86	0.64	-0.5	0.65	0.68	-0.45	0.52	0.63	-0.43	0.43	0.64	-0.45	0.28	0.7	-0.47	0.08	0.62	-0.38	0.04	0.64	NaN	NaN	NaN	-0.55	0.87	0.27	-0.51	0.67	0.24	-0.52	0.52	0.29	-0.52	0.44	0.28	-0.59	0.28	0.23	-0.61	0.09	0.28
1162	5.81	-0.64	0.98	0.47	-0.45	0.92	0.61	-0.55	0.85	0.64	-0.5	0.66	0.68	-0.44	0.52	0.64	-0.43	0.43	0.64	-0.45	0.28	0.7	-0.47	0.08	0.62	-0.38	0.04	0.64	NaN	NaN	NaN	-0.54	0.87	0.27	-0.51	0.67	0.24	-0.52	0.52	0.29	-0.52	0.44	0.28	-0.59	0.28	0.23	-0.61	0.09	0.28
1163	5.815	-0.64	0.98	0.48	-0.45	0.92	0.62	-0.55	0.85	0.65	-0.5	0.66	0.68	-0.44	0.52	0.64	-0.43	0.43	0.64	-0.45	0.28	0.7	-0.47	0.08	0.62	-0.38	0.04	0.64	NaN	NaN	NaN	-0.54	0.87	0.27	-0.51	0.67	0.24	-0.52	0.52	0.29	-0.52	0.44	0.28	-0.59	0.28	0.23	-0.61	0.09	0.28
1164	5.82	-0.64	0.99	0.48	-0.45	0.92	0.62	-0.55	0.85	0.65	-0.5	0.66	0.68	-0.44	0.52	0.64	-0.43	0.43	0.65	-0.45	0.28	0.7	-0.47	0.08	0.62	-0.38	0.04	0.64	NaN	NaN	NaN	-0.54	0.87	0.28	-0.51	0.67	0.24	-0.52	0.52	0.29	-0.52	0.44	0.28	-0.59	0.29	0.23	-0.61	0.09	0.28
1165	5.825	-0.64	0.99	0.48	-0.45	0.92	0.62	-0.54	0.86	0.65	-0.5	0.66	0.68	-0.44	0.52	0.64	-0.43	0.43	0.65	-0.45	0.28	0.7	-0.47	0.08	0.62	-0.38	0.04	0.64	NaN	NaN	NaN	-0.54	0.87	0.28	-0.51	0.67	0.24	-0.52	0.52	0.29	-0.52	0.44	0.28	-0.59	0.29	0.23	-0.61	0.09	0.28
1166	5.83	-0.64	0.99	0.48	-0.45	0.92	0.62	-0.54	0.86	0.65	-0.5	0.66	0.68	-0.44	0.52	0.64	-0.43	0.43	0.65	-0.45	0.28	0.7	-0.47	0.08	0.62	-0.38	0.04	0.64	NaN	NaN	NaN	-0.54	0.87	0.28	-0.51	0.67	0.24	-0.52	0.52	0.29	-0.51	0.44	0.28	-0.59	0.29	0.23	-0.61	0.09	0.28
1167	5.835	-0.64	0.99	0.48	-0.45	0.92	0.62	-0.54	0.86	0.65	-0.49	0.66	0.68	-0.44	0.52	0.64	-0.43	0.43	0.65	-0.45	0.28	0.7	-0.47	0.08	0.62	-0.38	0.04	0.64	NaN	NaN	NaN	-0.54	0.87	0.28	-0.51	0.67	0.24	-0.51	0.52	0.29	-0.51	0.44	0.28	-0.59	0.29	0.23	-0.61	0.09	0.28
1168	5.84	-0.63	0.99	0.48	-0.45	0.92	0.62	-0.54	0.86	0.65	-0.49	0.66	0.68	-0.44	0.52	0.64	-0.43	0.43	0.65	-0.45	0.28	0.7	-0.47	0.08	0.62	-0.38	0.04	0.64	NaN	NaN	NaN	-0.54	0.88	0.28	-0.51	0.67	0.24	-0.51	0.52	0.29	-0.51	0.44	0.28	-0.59	0.29	0.23	-0.61	0.09	0.28
1169	5.845	-0.63	0.99	0.48	-0.45	0.92	0.62	-0.54	0.86	0.65	-0.49	0.66	0.69	-0.44	0.52	0.64	-0.43	0.43	0.65	-0.45	0.28	0.7	-0.47	0.08	0.62	-0.38	0.04	0.64	NaN	NaN	NaN	-0.54	0.88	0.28	-0.51	0.67	0.24	-0.51	0.53	0.29	-0.51	0.44	0.28	-0.59	0.29	0.23	-0.61	0.09	0.28
1170	5.85	-0.63	0.99	0.48	-0.44	0.92	0.63	-0.54	0.86	0.65	-0.49	0.66	0.69	-0.44	0.52	0.64	-0.43	0.43	0.65	-0.45	0.28	0.7	-0.47	0.08	0.62	-0.38	0.04	0.64	NaN	NaN	NaN	-0.54	0.88	0.28	-0.5	0.67	0.25	-0.51	0.53	0.29	-0.51	0.44	0.28	-0.59	0.29	0.23	-0.61	0.09	0.28
1171	5.855	-0.63	0.99	0.49	-0.44	0.92	0.63	-0.54	0.86	0.65	-0.49	0.66	0.69	-0.44	0.52	0.64	-0.43	0.43	0.65	-0.45	0.28	0.7	-0.47	0.08	0.62	-0.38	0.04	0.64	NaN	NaN	NaN	-0.54	0.88	0.28	-0.5	0.67	0.25	-0.51	0.53	0.3	-0.51	0.44	0.28	-0.59	0.29	0.23	-0.61	0.1	0.28
1172	5.86	-0.63	0.99	0.49	-0.44	0.92	0.63	-0.54	0.86	0.66	-0.49	0.66	0.69	-0.44	0.52	0.64	-0.43	0.43	0.65	-0.45	0.28	0.7	-0.47	0.08	0.62	-0.38	0.04	0.64	NaN	NaN	NaN	-0.54	0.88	0.28	-0.5	0.67	0.25	-0.51	0.53	0.3	-0.51	0.44	0.28	-0.59	0.29	0.23	-0.61	0.1	0.28
1173	5.865	-0.63	0.99	0.49	-0.44	0.92	0.63	-0.54	0.86	0.66	-0.49	0.66	0.69	-0.44	0.52	0.64	-0.43	0.43	0.65	-0.45	0.28	0.7	-0.47	0.08	0.62	-0.38	0.04	0.64	NaN	NaN	NaN	-0.54	0.88	0.28	-0.5	0.67	0.25	-0.51	0.53	0.3	-0.51	0.44	0.28	-0.59	0.29	0.24	-0.61	0.1	0.28
1174	5.87	-0.63	0.99	0.49	-0.44	0.92	0.63	-0.53	0.86	0.66	-0.49	0.66	0.69	-0.44	0.52	0.64	-0.43	0.43	0.65	-0.45	0.28	0.7	-0.47	0.08	0.62	-0.38	0.04	0.64	NaN	NaN	NaN	-0.54	0.88	0.28	-0.5	0.67	0.25	-0.51	0.53	0.3	-0.51	0.44	0.28	-0.59	0.29	0.24	-0.61	0.1	0.28
1175	5.875	-0.63	0.99	0.49	-0.44	0.92	0.63	-0.53	0.86	0.66	-0.49	0.66	0.69	-0.44	0.52	0.64	-0.43	0.43	0.65	-0.45	0.28	0.7	-0.47	0.08	0.62	-0.38	0.04	0.64	NaN	NaN	NaN	-0.54	0.88	0.29	-0.5	0.67	0.25	-0.51	0.53	0.3	-0.51	0.44	0.28	-0.59	0.29	0.24	-0.61	0.1	0.28
1176	5.88	-0.63	0.99	0.49	-0.43	0.92	0.63	-0.53	0.86	0.66	-0.49	0.66	0.69	-0.44	0.52	0.64	-0.43	0.43	0.65	-0.45	0.28	0.7	-0.47	0.08	0.62	-0.38	0.04	0.64	NaN	NaN	NaN	-0.54	0.88	0.29	-0.5	0.67	0.25	-0.51	0.53	0.3	-0.51	0.44	0.28	-0.59	0.29	0.24	-0.6	0.1	0.28
1177	5.885	-0.63	0.99	0.5	-0.43	0.92	0.63	-0.53	0.86	0.66	-0.48	0.66	0.69	-0.44	0.52	0.65	-0.43	0.43	0.65	-0.45	0.28	0.7	-0.47	0.08	0.62	-0.38	0.04	0.64	NaN	NaN	NaN	-0.54	0.88	0.29	-0.5	0.68	0.25	-0.51	0.53	0.3	-0.51	0.44	0.29	-0.59	0.29	0.24	-0.6	0.1	0.28
1178	5.89	-0.62	0.99	0.5	-0.43	0.92	0.64	-0.53	0.86	0.66	-0.48	0.66	0.69	-0.44	0.52	0.65	-0.43	0.43	0.65	-0.45	0.28	0.7	-0.47	0.08	0.62	-0.38	0.04	0.64	NaN	NaN	NaN	-0.54	0.88	0.29	-0.5	0.68	0.25	-0.5	0.53	0.3	-0.5	0.44	0.29	-0.59	0.29	0.24	-0.6	0.1	0.28
1179	5.895	-0.62	0.99	0.5	-0.43	0.92	0.64	-0.53	0.86	0.66	-0.48	0.66	0.69	-0.44	0.52	0.65	-0.43	0.43	0.65	-0.45	0.28	0.7	-0.47	0.08	0.62	-0.38	0.04	0.64	NaN	NaN	NaN	-0.54	0.88	0.29	-0.5	0.68	0.25	-0.5	0.53	0.3	-0.5	0.44	0.29	-0.59	0.29	0.24	-0.6	0.1	0.28
1180	5.9	-0.62	0.99	0.5	-0.43	0.92	0.64	-0.53	0.86	0.66	-0.48	0.66	0.69	-0.44	0.52	0.65	-0.43	0.43	0.65	-0.45	0.28	0.7	-0.47	0.08	0.62	-0.38	0.04	0.64	NaN	NaN	NaN	-0.54	0.88	0.29	-0.5	0.68	0.25	-0.5	0.53	0.3	-0.5	0.44	0.29	-0.59	0.3	0.24	-0.6	0.1	0.28
1181	5.905	-0.62	0.99	0.5	-0.43	0.92	0.64	-0.52	0.86	0.66	-0.48	0.66	0.7	-0.44	0.52	0.65	-0.43	0.43	0.65	-0.45	0.28	0.7	-0.47	0.08	0.62	-0.38	0.04	0.64	NaN	NaN	NaN	-0.54	0.88	0.29	-0.5	0.68	0.25	-0.5	0.53	0.3	-0.5	0.45	0.29	-0.59	0.3	0.24	-0.6	0.1	0.28
1182	5.91	-0.62	0.99	0.5	-0.43	0.92	0.64	-0.52	0.86	0.67	-0.48	0.66	0.7	-0.44	0.52	0.65	-0.43	0.43	0.65	-0.45	0.28	0.7	-0.47	0.08	0.62	-0.38	0.04	0.64	NaN	NaN	NaN	-0.54	0.88	0.29	-0.5	0.68	0.25	-0.5	0.53	0.3	-0.5	0.45	0.29	-0.58	0.3	0.24	-0.6	0.1	0.28
1183	5.915	-0.62	0.99	0.5	-0.43	0.92	0.64	-0.52	0.86	0.67	-0.48	0.66	0.7	-0.44	0.52	0.65	-0.43	0.43	0.65	-0.45	0.28	0.7	-0.47	0.08	0.62	-0.38	0.04	0.64	NaN	NaN	NaN	-0.54	0.88	0.29	-0.49	0.68	0.25	-0.5	0.53	0.3	-0.5	0.45	0.29	-0.58	0.3	0.24	-0.6	0.1	0.28
1184	5.92	-0.62	0.99	0.51	-0.42	0.92	0.64	-0.52	0.86	0.67	-0.48	0.66	0.7	-0.44	0.52	0.65	-0.43	0.43	0.65	-0.45	0.28	0.7	-0.47	0.08	0.62	-0.38	0.04	0.64	NaN	NaN	NaN	-0.54	0.88	0.3	-0.49	0.68	0.25	-0.5	0.53	0.3	-0.5	0.45	0.29	-0.58	0.3	0.24	-0.6	0.1	0.28
1185	5.925	-0.62	0.99	0.51	-0.42	0.92	0.64	-0.52	0.86	0.67	-0.48	0.66	0.7	-0.44	0.52	0.65	-0.43	0.43	0.66	-0.45	0.28	0.7	-0.47	0.08	0.62	-0.38	0.04	0.64	NaN	NaN	NaN	-0.54	0.88	0.3	-0.49	0.68	0.26	-0.49	0.53	0.3	-0.5	0.45	0.29	-0.58	0.3	0.24	-0.6	0.11	0.28
1186	5.93	-0.62	0.99	0.51	-0.42	0.92	0.64	-0.52	0.86	0.67	-0.48	0.66	0.7	-0.44	0.52	0.65	-0.43	0.43	0.66	-0.45	0.28	0.7	-0.47	0.08	0.62	-0.38	0.03	0.64	NaN	NaN	NaN	-0.54	0.88	0.3	-0.49	0.68	0.26	-0.49	0.53	0.3	-0.49	0.45	0.29	-0.58	0.3	0.24	-0.6	0.11	0.28
1187	5.935	-0.62	0.99	0.51	-0.42	0.92	0.64	-0.52	0.86	0.67	-0.48	0.66	0.7	-0.44	0.52	0.65	-0.43	0.43	0.66	-0.45	0.28	0.71	-0.47	0.08	0.62	-0.38	0.03	0.64	NaN	NaN	NaN	-0.54	0.88	0.3	-0.49	0.68	0.26	-0.49	0.53	0.3	-0.49	0.45	0.29	-0.58	0.3	0.24	-0.6	0.11	0.28
1188	5.94	-0.62	0.99	0.51	-0.42	0.92	0.64	-0.51	0.86	0.67	-0.48	0.66	0.7	-0.44	0.52	0.65	-0.43	0.43	0.66	-0.45	0.28	0.71	-0.47	0.08	0.62	-0.38	0.03	0.64	NaN	NaN	NaN	-0.54	0.88	0.3	-0.49	0.68	0.26	-0.49	0.53	0.3	-0.49	0.45	0.29	-0.58	0.3	0.24	-0.6	0.11	0.28
1189	5.945	-0.62	0.99	0.51	-0.42	0.92	0.64	-0.51	0.86	0.67	-0.48	0.66	0.7	-0.44	0.52	0.65	-0.43	0.43	0.66	-0.45	0.28	0.71	-0.47	0.08	0.62	-0.38	0.03	0.64	NaN	NaN	NaN	-0.54	0.88	0.3	-0.49	0.68	0.26	-0.49	0.53	0.3	-0.49	0.45	0.29	-0.58	0.3	0.24	-0.6	0.11	0.28
1190	5.95	-0.62	0.99	0.51	-0.42	0.92	0.64	-0.51	0.86	0.67	-0.47	0.66	0.7	-0.44	0.52	0.65	-0.43	0.43	0.66	-0.45	0.28	0.71	-0.47	0.08	0.62	-0.38	0.03	0.64	NaN	NaN	NaN	-0.54	0.88	0.3	-0.49	0.68	0.26	-0.49	0.53	0.3	-0.49	0.45	0.29	-0.58	0.3	0.24	-0.6	0.11	0.28
1191	5.955	-0.61	0.99	0.52	-0.42	0.92	0.64	-0.51	0.86	0.67	-0.47	0.66	0.7	-0.44	0.52	0.65	-0.43	0.43	0.66	-0.45	0.28	0.71	-0.47	0.08	0.62	-0.38	0.03	0.64	NaN	NaN	NaN	-0.53	0.89	0.3	-0.49	0.68	0.26	-0.49	0.53	0.3	-0.49	0.45	0.29	-0.58	0.3	0.24	-0.6	0.11	0.28
1192	5.96	-0.61	0.99	0.52	-0.42	0.92	0.64	-0.51	0.86	0.68	-0.47	0.66	0.7	-0.44	0.52	0.65	-0.43	0.43	0.66	-0.45	0.28	0.71	-0.47	0.08	0.62	-0.38	0.03	0.64	NaN	NaN	NaN	-0.53	0.89	0.3	-0.49	0.68	0.26	-0.49	0.53	0.3	-0.49	0.45	0.29	-0.58	0.31	0.24	-0.6	0.11	0.28
1193	5.965	-0.61	0.99	0.52	-0.41	0.92	0.64	-0.51	0.86	0.68	-0.47	0.66	0.7	-0.44	0.52	0.65	-0.43	0.43	0.66	-0.45	0.28	0.71	-0.47	0.08	0.62	-0.38	0.03	0.64	NaN	NaN	NaN	-0.53	0.89	0.31	-0.49	0.68	0.26	-0.49	0.54	0.3	-0.49	0.45	0.29	-0.57	0.31	0.24	-0.6	0.11	0.28
1194	5.97	-0.61	0.99	0.52	-0.41	0.92	0.64	-0.51	0.86	0.68	-0.47	0.66	0.7	-0.44	0.52	0.65	-0.43	0.43	0.66	-0.45	0.28	0.71	-0.47	0.08	0.62	-0.38	0.03	0.64	NaN	NaN	NaN	-0.53	0.89	0.31	-0.49	0.68	0.26	-0.48	0.54	0.3	-0.48	0.45	0.29	-0.57	0.31	0.24	-0.6	0.11	0.28
1195	5.975	-0.61	0.99	0.52	-0.41	0.92	0.65	-0.5	0.86	0.68	-0.47	0.66	0.7	-0.44	0.52	0.65	-0.43	0.43	0.66	-0.45	0.28	0.71	-0.47	0.08	0.62	-0.38	0.03	0.64	NaN	NaN	NaN	-0.53	0.89	0.31	-0.49	0.69	0.26	-0.48	0.54	0.3	-0.48	0.45	0.29	-0.57	0.31	0.24	-0.6	0.11	0.28
1196	5.98	-0.61	0.99	0.52	-0.41	0.92	0.65	-0.5	0.86	0.68	-0.47	0.66	0.71	-0.44	0.52	0.66	-0.43	0.43	0.66	-0.45	0.28	0.71	-0.47	0.08	0.62	-0.38	0.03	0.64	NaN	NaN	NaN	-0.53	0.89	0.31	-0.49	0.69	0.26	-0.48	0.54	0.3	-0.48	0.45	0.29	-0.57	0.31	0.24	-0.6	0.11	0.28
1197	5.985	-0.61	0.99	0.52	-0.41	0.92	0.65	-0.5	0.86	0.68	-0.47	0.66	0.71	-0.43	0.52	0.66	-0.43	0.43	0.66	-0.45	0.28	0.71	-0.47	0.08	0.62	-0.38	0.03	0.64	NaN	NaN	NaN	-0.53	0.89	0.31	-0.49	0.69	0.26	-0.48	0.54	0.3	-0.48	0.45	0.29	-0.57	0.31	0.24	-0.6	0.11	0.28
1198	5.99	-0.61	0.99	0.53	-0.41	0.92	0.65	-0.5	0.86	0.68	-0.47	0.66	0.71	-0.44	0.52	0.66	-0.43	0.43	0.66	-0.45	0.28	0.71	-0.47	0.08	0.62	-0.38	0.03	0.64	NaN	NaN	NaN	-0.53	0.89	0.31	-0.49	0.69	0.26	-0.48	0.54	0.3	-0.48	0.45	0.29	-0.57	0.31	0.24	-0.59	0.11	0.28
1199	5.995	-0.61	0.99	0.53	-0.41	0.92	0.65	-0.5	0.86	0.68	-0.47	0.66	0.71	-0.44	0.52	0.66	-0.43	0.43	0.66	-0.45	0.28	0.71	-0.47	0.08	0.62	-0.38	0.03	0.64	NaN	NaN	NaN	-0.53	0.89	0.31	-0.49	0.69	0.26	-0.48	0.54	0.3	-0.48	0.46	0.29	-0.57	0.31	0.24	-0.59	0.12	0.28
1200	6	-0.61	0.99	0.53	-0.41	0.92	0.65	-0.5	0.86	0.68	-0.47	0.66	0.71	-0.44	0.52	0.66	-0.43	0.43	0.66	-0.45	0.28	0.71	-0.47	0.08	0.62	-0.38	0.03	0.64	NaN	NaN	NaN	-0.53	0.89	0.31	-0.49	0.69	0.26	-0.48	0.54	0.3	-0.48	0.46	0.29	-0.57	0.31	0.24	-0.59	0.12	0.28
1201	6.005	-0.61	0.99	0.53	-0.41	0.92	0.65	-0.5	0.86	0.68	-0.47	0.66	0.71	-0.43	0.52	0.66	-0.43	0.43	0.66	-0.45	0.28	0.71	-0.47	0.08	0.62	-0.38	0.03	0.64	NaN	NaN	NaN	-0.53	0.89	0.31	-0.49	0.69	0.26	-0.48	0.54	0.3	-0.47	0.46	0.29	-0.57	0.31	0.24	-0.59	0.12	0.28
1202	6.01	-0.61	0.99	0.53	-0.4	0.92	0.65	-0.5	0.86	0.68	-0.47	0.66	0.71	-0.43	0.52	0.66	-0.43	0.43	0.66	-0.45	0.28	0.71	-0.47	0.08	0.63	-0.38	0.03	0.64	NaN	NaN	NaN	-0.53	0.89	0.31	-0.48	0.69	0.26	-0.48	0.54	0.3	-0.47	0.46	0.29	-0.57	0.31	0.24	-0.59	0.12	0.28
1203	6.015	-0.61	0.99	0.53	-0.4	0.92	0.65	-0.5	0.86	0.68	-0.47	0.66	0.71	-0.43	0.52	0.66	-0.43	0.43	0.66	-0.45	0.28	0.71	-0.47	0.08	0.63	-0.38	0.03	0.64	NaN	NaN	NaN	-0.53	0.89	0.31	-0.48	0.69	0.26	-0.47	0.54	0.3	-0.47	0.46	0.29	-0.56	0.31	0.24	-0.59	0.12	0.28
1204	6.02	-0.61	0.99	0.53	-0.4	0.92	0.65	-0.5	0.86	0.68	-0.46	0.66	0.71	-0.43	0.52	0.66	-0.43	0.43	0.66	-0.45	0.28	0.71	-0.47	0.08	0.63	-0.38	0.03	0.64	NaN	NaN	NaN	-0.53	0.89	0.31	-0.48	0.69	0.26	-0.47	0.54	0.3	-0.47	0.46	0.29	-0.56	0.31	0.24	-0.59	0.12	0.28
1205	6.025	-0.61	0.99	0.53	-0.4	0.92	0.65	-0.5	0.86	0.68	-0.46	0.66	0.71	-0.43	0.52	0.66	-0.43	0.43	0.66	-0.45	0.28	0.71	-0.47	0.08	0.63	-0.38	0.03	0.64	NaN	NaN	NaN	-0.53	0.89	0.31	-0.48	0.69	0.26	-0.47	0.54	0.3	-0.47	0.46	0.29	-0.56	0.32	0.24	-0.59	0.12	0.28
1206	6.03	-0.6	0.99	0.53	-0.4	0.92	0.65	-0.49	0.86	0.69	-0.46	0.66	0.71	-0.43	0.52	0.66	-0.43	0.43	0.66	-0.45	0.28	0.71	-0.47	0.08	0.63	-0.38	0.03	0.64	NaN	NaN	NaN	-0.53	0.89	0.32	-0.48	0.69	0.26	-0.47	0.54	0.3	-0.47	0.46	0.29	-0.56	0.32	0.24	-0.59	0.12	0.28
1207	6.035	-0.6	0.99	0.54	-0.4	0.92	0.65	-0.49	0.86	0.69	-0.46	0.66	0.71	-0.43	0.52	0.66	-0.43	0.43	0.66	-0.45	0.28	0.71	-0.47	0.08	0.63	-0.38	0.03	0.64	NaN	NaN	NaN	-0.53	0.89	0.32	-0.48	0.69	0.26	-0.47	0.54	0.3	-0.47	0.46	0.29	-0.56	0.32	0.24	-0.59	0.12	0.28
1208	6.04	-0.6	0.99	0.54	-0.4	0.92	0.65	-0.49	0.86	0.69	-0.46	0.66	0.71	-0.43	0.52	0.66	-0.43	0.43	0.66	-0.45	0.28	0.71	-0.47	0.08	0.63	-0.38	0.03	0.64	NaN	NaN	NaN	-0.53	0.89	0.32	-0.48	0.69	0.26	-0.47	0.54	0.3	-0.47	0.46	0.29	-0.56	0.32	0.24	-0.59	0.12	0.28
1209	6.045	-0.6	0.99	0.54	-0.4	0.92	0.65	-0.49	0.86	0.69	-0.46	0.66	0.71	-0.43	0.52	0.66	-0.43	0.43	0.66	-0.45	0.28	0.71	-0.47	0.08	0.63	-0.38	0.03	0.64	NaN	NaN	NaN	-0.53	0.89	0.32	-0.48	0.69	0.27	-0.47	0.54	0.3	-0.47	0.46	0.29	-0.56	0.32	0.24	-0.59	0.12	0.28
1210	6.05	-0.6	0.99	0.54	-0.4	0.92	0.65	-0.49	0.86	0.69	-0.46	0.66	0.71	-0.43	0.52	0.66	-0.43	0.43	0.66	-0.45	0.28	0.71	-0.47	0.08	0.63	-0.38	0.03	0.64	NaN	NaN	NaN	-0.53	0.89	0.32	-0.48	0.69	0.27	-0.47	0.54	0.3	-0.46	0.46	0.29	-0.56	0.32	0.24	-0.58	0.12	0.28
1211	6.055	-0.6	0.99	0.54	-0.39	0.92	0.66	-0.49	0.86	0.69	-0.46	0.66	0.71	-0.43	0.52	0.66	-0.43	0.43	0.66	-0.45	0.28	0.71	-0.47	0.08	0.63	-0.38	0.03	0.64	NaN	NaN	NaN	-0.53	0.89	0.32	-0.48	0.69	0.27	-0.47	0.54	0.3	-0.46	0.46	0.29	-0.56	0.32	0.24	-0.58	0.12	0.28
1212	6.06	-0.6	0.99	0.54	-0.39	0.92	0.66	-0.49	0.86	0.69	-0.46	0.66	0.71	-0.43	0.52	0.66	-0.43	0.43	0.66	-0.45	0.28	0.71	-0.47	0.08	0.63	-0.38	0.03	0.64	NaN	NaN	NaN	-0.53	0.89	0.32	-0.48	0.69	0.27	-0.47	0.54	0.31	-0.46	0.46	0.29	-0.56	0.32	0.24	-0.58	0.12	0.27
1213	6.065	-0.6	0.99	0.54	-0.39	0.92	0.66	-0.49	0.86	0.69	-0.46	0.66	0.71	-0.43	0.52	0.66	-0.43	0.43	0.67	-0.45	0.28	0.71	-0.47	0.08	0.63	-0.38	0.03	0.64	NaN	NaN	NaN	-0.53	0.89	0.32	-0.48	0.69	0.27	-0.47	0.54	0.31	-0.46	0.46	0.29	-0.55	0.32	0.24	-0.58	0.12	0.27
1214	6.07	-0.6	0.99	0.54	-0.39	0.92	0.66	-0.49	0.86	0.69	-0.46	0.66	0.71	-0.43	0.52	0.66	-0.43	0.43	0.67	-0.45	0.28	0.71	-0.47	0.08	0.63	-0.38	0.03	0.64	NaN	NaN	NaN	-0.53	0.89	0.32	-0.48	0.69	0.27	-0.47	0.54	0.31	-0.46	0.46	0.29	-0.55	0.32	0.24	-0.58	0.12	0.27
1215	6.075	-0.6	0.99	0.54	-0.39	0.92	0.66	-0.49	0.86	0.69	-0.46	0.66	0.71	-0.43	0.52	0.66	-0.43	0.43	0.67	-0.45	0.28	0.71	-0.47	0.08	0.63	-0.38	0.03	0.64	NaN	NaN	NaN	-0.53	0.89	0.32	-0.48	0.69	0.27	-0.46	0.54	0.31	-0.46	0.46	0.29	-0.55	0.32	0.24	-0.58	0.12	0.27
1216	6.08	-0.6	0.99	0.54	-0.39	0.92	0.66	-0.48	0.86	0.69	-0.46	0.66	0.72	-0.43	0.52	0.66	-0.43	0.43	0.67	-0.45	0.28	0.71	-0.47	0.08	0.63	-0.38	0.03	0.64	NaN	NaN	NaN	-0.53	0.89	0.32	-0.48	0.69	0.27	-0.46	0.54	0.31	-0.46	0.46	0.29	-0.55	0.32	0.24	-0.57	0.12	0.27
1217	6.085	-0.6	0.99	0.54	-0.39	0.92	0.66	-0.48	0.86	0.69	-0.46	0.66	0.72	-0.43	0.52	0.66	-0.43	0.43	0.67	-0.45	0.28	0.71	-0.47	0.08	0.63	-0.38	0.03	0.64	NaN	NaN	NaN	-0.53	0.89	0.32	-0.48	0.69	0.27	-0.46	0.54	0.31	-0.46	0.46	0.29	-0.55	0.32	0.24	-0.57	0.12	0.27
1218	6.09	-0.59	0.99	0.55	-0.39	0.92	0.66	-0.48	0.86	0.69	-0.46	0.66	0.72	-0.43	0.52	0.66	-0.43	0.43	0.67	-0.45	0.28	0.71	-0.47	0.08	0.63	-0.38	0.03	0.64	NaN	NaN	NaN	-0.53	0.89	0.32	-0.48	0.69	0.27	-0.46	0.54	0.31	-0.46	0.46	0.29	-0.55	0.32	0.24	-0.57	0.12	0.27
1219	6.095	-0.59	0.99	0.55	-0.39	0.92	0.66	-0.48	0.86	0.69	-0.46	0.66	0.72	-0.43	0.52	0.66	-0.43	0.43	0.67	-0.45	0.28	0.71	-0.47	0.08	0.63	-0.38	0.03	0.64	NaN	NaN	NaN	-0.53	0.89	0.32	-0.47	0.69	0.27	-0.46	0.54	0.31	-0.46	0.46	0.29	-0.55	0.32	0.24	-0.57	0.12	0.27
1220	6.1	-0.59	0.99	0.55	-0.38	0.92	0.66	-0.48	0.86	0.69	-0.45	0.66	0.72	-0.43	0.52	0.66	-0.43	0.43	0.67	-0.45	0.28	0.71	-0.47	0.08	0.63	-0.38	0.03	0.64	NaN	NaN	NaN	-0.53	0.89	0.32	-0.47	0.69	0.27	-0.46	0.55	0.31	-0.46	0.46	0.29	-0.54	0.32	0.24	-0.56	0.12	0.27
1221	6.105	-0.59	0.99	0.55	-0.38	0.92	0.66	-0.48	0.86	0.69	-0.45	0.66	0.72	-0.43	0.52	0.67	-0.43	0.43	0.67	-0.45	0.28	0.71	-0.47	0.08	0.63	-0.38	0.03	0.64	NaN	NaN	NaN	-0.53	0.89	0.33	-0.47	0.69	0.27	-0.46	0.55	0.31	-0.45	0.46	0.29	-0.54	0.32	0.24	-0.56	0.12	0.27
1222	6.11	-0.59	0.99	0.55	-0.38	0.92	0.66	-0.48	0.86	0.69	-0.45	0.66	0.72	-0.43	0.52	0.67	-0.43	0.43	0.67	-0.45	0.28	0.71	-0.47	0.08	0.63	-0.38	0.03	0.64	NaN	NaN	NaN	-0.53	0.89	0.33	-0.47	0.69	0.27	-0.46	0.55	0.31	-0.45	0.46	0.29	-0.54	0.32	0.24	-0.56	0.12	0.27
1223	6.115	-0.59	0.99	0.55	-0.38	0.92	0.66	-0.48	0.86	0.69	-0.45	0.66	0.72	-0.43	0.52	0.67	-0.43	0.43	0.67	-0.44	0.28	0.71	-0.47	0.08	0.63	-0.38	0.03	0.64	NaN	NaN	NaN	-0.53	0.89	0.33	-0.47	0.69	0.27	-0.46	0.55	0.31	-0.45	0.46	0.29	-0.54	0.32	0.24	-0.56	0.12	0.27
1224	6.12	-0.59	0.99	0.55	-0.38	0.92	0.66	-0.48	0.86	0.69	-0.45	0.66	0.72	-0.43	0.52	0.67	-0.43	0.43	0.67	-0.44	0.28	0.71	-0.47	0.08	0.63	-0.38	0.03	0.64	NaN	NaN	NaN	-0.53	0.89	0.33	-0.47	0.69	0.27	-0.46	0.55	0.31	-0.45	0.46	0.29	-0.54	0.32	0.24	-0.56	0.12	0.27
1225	6.125	-0.59	0.99	0.55	-0.38	0.92	0.66	-0.48	0.86	0.7	-0.45	0.66	0.72	-0.43	0.52	0.67	-0.43	0.43	0.67	-0.44	0.28	0.71	-0.47	0.08	0.63	-0.38	0.03	0.64	NaN	NaN	NaN	-0.53	0.89	0.33	-0.47	0.7	0.27	-0.46	0.55	0.31	-0.45	0.46	0.29	-0.54	0.32	0.24	-0.55	0.12	0.27
1226	6.13	-0.59	0.99	0.55	-0.38	0.92	0.66	-0.47	0.86	0.7	-0.45	0.66	0.72	-0.43	0.52	0.67	-0.43	0.43	0.67	-0.44	0.28	0.71	-0.47	0.08	0.63	-0.38	0.03	0.64	NaN	NaN	NaN	-0.53	0.89	0.33	-0.47	0.7	0.27	-0.45	0.55	0.31	-0.45	0.47	0.29	-0.53	0.32	0.24	-0.55	0.12	0.27
1227	6.135	-0.59	0.99	0.55	-0.38	0.92	0.66	-0.47	0.86	0.7	-0.45	0.66	0.72	-0.43	0.52	0.67	-0.43	0.43	0.67	-0.44	0.28	0.71	-0.47	0.08	0.63	-0.38	0.03	0.64	NaN	NaN	NaN	-0.52	0.89	0.33	-0.47	0.7	0.27	-0.45	0.55	0.31	-0.45	0.47	0.29	-0.53	0.32	0.24	-0.55	0.12	0.27
1228	6.14	-0.59	0.99	0.55	-0.38	0.92	0.66	-0.47	0.86	0.7	-0.45	0.66	0.72	-0.43	0.52	0.67	-0.43	0.43	0.67	-0.44	0.28	0.71	-0.47	0.08	0.63	-0.38	0.03	0.64	NaN	NaN	NaN	-0.52	0.89	0.33	-0.47	0.7	0.27	-0.45	0.55	0.31	-0.45	0.47	0.29	-0.53	0.32	0.24	-0.55	0.12	0.27
1229	6.145	-0.59	0.99	0.55	-0.38	0.92	0.66	-0.47	0.86	0.7	-0.45	0.66	0.72	-0.43	0.52	0.67	-0.43	0.43	0.67	-0.44	0.28	0.71	-0.47	0.08	0.63	-0.38	0.03	0.64	NaN	NaN	NaN	-0.52	0.89	0.33	-0.47	0.7	0.27	-0.45	0.55	0.31	-0.44	0.47	0.29	-0.53	0.32	0.24	-0.54	0.12	0.27
1230	6.15	-0.59	0.99	0.56	-0.37	0.92	0.66	-0.47	0.86	0.7	-0.45	0.66	0.72	-0.43	0.52	0.67	-0.43	0.43	0.67	-0.44	0.28	0.71	-0.47	0.08	0.63	-0.38	0.03	0.64	NaN	NaN	NaN	-0.52	0.89	0.33	-0.47	0.7	0.27	-0.45	0.55	0.31	-0.44	0.47	0.29	-0.53	0.32	0.24	-0.54	0.12	0.28
1231	6.155	-0.59	0.99	0.56	-0.37	0.92	0.66	-0.47	0.86	0.7	-0.45	0.66	0.72	-0.43	0.52	0.67	-0.42	0.43	0.67	-0.44	0.28	0.71	-0.47	0.08	0.63	-0.38	0.03	0.64	NaN	NaN	NaN	-0.52	0.89	0.33	-0.47	0.7	0.27	-0.45	0.55	0.31	-0.44	0.47	0.29	-0.53	0.32	0.24	-0.54	0.12	0.28
1232	6.16	-0.58	0.99	0.56	-0.37	0.92	0.66	-0.47	0.86	0.7	-0.44	0.66	0.72	-0.42	0.52	0.67	-0.42	0.43	0.67	-0.44	0.28	0.71	-0.47	0.08	0.63	-0.38	0.03	0.64	NaN	NaN	NaN	-0.52	0.89	0.33	-0.46	0.7	0.27	-0.45	0.55	0.31	-0.44	0.47	0.29	-0.52	0.32	0.24	-0.54	0.12	0.28
1233	6.165	-0.58	0.99	0.56	-0.37	0.92	0.66	-0.47	0.86	0.7	-0.44	0.66	0.72	-0.42	0.52	0.67	-0.42	0.43	0.67	-0.44	0.28	0.71	-0.47	0.08	0.63	-0.38	0.03	0.64	NaN	NaN	NaN	-0.52	0.9	0.33	-0.46	0.7	0.27	-0.44	0.55	0.31	-0.44	0.47	0.29	-0.52	0.32	0.24	-0.53	0.12	0.28
1234	6.17	-0.58	0.99	0.56	-0.37	0.92	0.66	-0.46	0.86	0.7	-0.44	0.66	0.72	-0.42	0.52	0.67	-0.42	0.43	0.67	-0.44	0.28	0.71	-0.47	0.08	0.63	-0.38	0.03	0.64	NaN	NaN	NaN	-0.52	0.9	0.33	-0.46	0.7	0.27	-0.44	0.55	0.31	-0.43	0.47	0.29	-0.52	0.32	0.24	-0.53	0.12	0.28
1235	6.175	-0.58	0.99	0.56	-0.37	0.92	0.66	-0.46	0.86	0.7	-0.44	0.66	0.72	-0.42	0.52	0.67	-0.42	0.43	0.67	-0.44	0.28	0.71	-0.47	0.08	0.63	-0.38	0.03	0.64	NaN	NaN	NaN	-0.52	0.9	0.33	-0.46	0.7	0.27	-0.44	0.55	0.31	-0.43	0.47	0.29	-0.52	0.32	0.24	-0.53	0.12	0.28
1236	6.18	-0.58	0.99	0.56	-0.37	0.92	0.66	-0.46	0.86	0.7	-0.44	0.66	0.72	-0.42	0.52	0.67	-0.42	0.43	0.67	-0.44	0.28	0.71	-0.47	0.08	0.63	-0.38	0.03	0.64	NaN	NaN	NaN	-0.52	0.9	0.33	-0.46	0.7	0.27	-0.44	0.55	0.31	-0.43	0.47	0.29	-0.52	0.32	0.24	-0.52	0.12	0.28
1237	6.185	-0.58	0.99	0.56	-0.37	0.92	0.66	-0.46	0.86	0.7	-0.44	0.66	0.72	-0.42	0.52	0.67	-0.42	0.43	0.67	-0.44	0.28	0.71	-0.47	0.08	0.63	-0.38	0.03	0.64	NaN	NaN	NaN	-0.52	0.9	0.33	-0.46	0.7	0.27	-0.44	0.55	0.31	-0.43	0.47	0.29	-0.51	0.32	0.24	-0.52	0.12	0.28
1238	6.19	-0.58	0.99	0.56	-0.37	0.92	0.66	-0.46	0.86	0.7	-0.44	0.66	0.72	-0.42	0.52	0.67	-0.42	0.43	0.67	-0.44	0.28	0.71	-0.47	0.08	0.63	-0.38	0.03	0.64	NaN	NaN	NaN	-0.52	0.9	0.33	-0.46	0.7	0.27	-0.44	0.55	0.31	-0.43	0.47	0.29	-0.51	0.32	0.24	-0.52	0.12	0.28
1239	6.195	-0.58	0.99	0.56	-0.37	0.92	0.66	-0.46	0.86	0.7	-0.44	0.66	0.72	-0.42	0.52	0.67	-0.42	0.43	0.67	-0.44	0.28	0.71	-0.47	0.08	0.63	-0.38	0.03	0.64	NaN	NaN	NaN	-0.52	0.9	0.34	-0.46	0.7	0.27	-0.43	0.55	0.31	-0.43	0.47	0.29	-0.51	0.32	0.24	-0.52	0.12	0.28
1240	6.2	-0.58	0.99	0.56	-0.36	0.92	0.66	-0.46	0.86	0.7	-0.44	0.66	0.72	-0.42	0.52	0.67	-0.42	0.43	0.67	-0.44	0.28	0.71	-0.47	0.08	0.63	-0.38	0.03	0.64	NaN	NaN	NaN	-0.52	0.9	0.34	-0.46	0.7	0.27	-0.43	0.55	0.31	-0.42	0.47	0.29	-0.51	0.32	0.24	-0.51	0.12	0.28
1241	6.205	-0.58	0.99	0.56	-0.36	0.92	0.66	-0.46	0.86	0.7	-0.44	0.66	0.72	-0.42	0.52	0.67	-0.42	0.43	0.67	-0.44	0.28	0.71	-0.47	0.08	0.63	-0.38	0.03	0.64	NaN	NaN	NaN	-0.52	0.89	0.34	-0.46	0.7	0.27	-0.43	0.55	0.31	-0.42	0.47	0.29	-0.51	0.32	0.24	-0.51	0.12	0.28
1242	6.21	-0.58	0.99	0.56	-0.36	0.92	0.66	-0.46	0.86	0.7	-0.44	0.66	0.72	-0.42	0.52	0.67	-0.42	0.43	0.67	-0.44	0.27	0.71	-0.47	0.08	0.63	-0.38	0.03	0.64	NaN	NaN	NaN	-0.52	0.89	0.34	-0.46	0.7	0.27	-0.43	0.55	0.31	-0.42	0.47	0.29	-0.5	0.32	0.24	-0.51	0.12	0.28
1243	6.215	-0.58	0.99	0.57	-0.36	0.92	0.66	-0.45	0.86	0.7	-0.43	0.66	0.72	-0.42	0.52	0.67	-0.42	0.43	0.67	-0.44	0.27	0.71	-0.47	0.08	0.63	-0.38	0.03	0.64	NaN	NaN	NaN	-0.52	0.9	0.34	-0.45	0.7	0.28	-0.43	0.55	0.31	-0.42	0.47	0.29	-0.5	0.32	0.24	-0.5	0.12	0.28
1244	6.22	-0.58	0.99	0.57	-0.36	0.92	0.66	-0.45	0.86	0.7	-0.43	0.66	0.72	-0.42	0.52	0.67	-0.42	0.43	0.67	-0.44	0.27	0.71	-0.47	0.08	0.63	-0.38	0.03	0.64	NaN	NaN	NaN	-0.52	0.9	0.34	-0.45	0.7	0.28	-0.43	0.55	0.31	-0.42	0.47	0.29	-0.5	0.32	0.24	-0.5	0.12	0.28
1245	6.225	-0.58	0.99	0.57	-0.36	0.92	0.66	-0.45	0.86	0.7	-0.43	0.66	0.72	-0.42	0.52	0.67	-0.42	0.43	0.67	-0.44	0.27	0.71	-0.47	0.08	0.63	-0.38	0.03	0.64	NaN	NaN	NaN	-0.52	0.9	0.34	-0.45	0.7	0.28	-0.42	0.55	0.31	-0.41	0.47	0.29	-0.5	0.32	0.24	-0.5	0.12	0.28
1246	6.23	-0.57	0.99	0.57	-0.36	0.92	0.66	-0.45	0.86	0.7	-0.43	0.66	0.72	-0.42	0.52	0.67	-0.42	0.43	0.67	-0.44	0.27	0.71	-0.47	0.08	0.63	-0.38	0.03	0.64	NaN	NaN	NaN	-0.52	0.9	0.34	-0.45	0.7	0.28	-0.42	0.55	0.31	-0.41	0.47	0.29	-0.49	0.32	0.24	-0.5	0.12	0.28
1247	6.235	-0.57	0.99	0.57	-0.36	0.92	0.66	-0.45	0.86	0.7	-0.43	0.66	0.72	-0.42	0.52	0.67	-0.42	0.43	0.67	-0.44	0.27	0.71	-0.47	0.08	0.63	-0.38	0.03	0.64	NaN	NaN	NaN	-0.52	0.89	0.34	-0.45	0.7	0.28	-0.42	0.55	0.31	-0.41	0.47	0.29	-0.49	0.32	0.24	-0.49	0.12	0.28
1248	6.24	-0.57	0.99	0.57	-0.35	0.92	0.66	-0.45	0.86	0.7	-0.43	0.66	0.73	-0.42	0.52	0.67	-0.42	0.43	0.67	-0.44	0.27	0.71	-0.47	0.08	0.63	-0.38	0.03	0.64	NaN	NaN	NaN	-0.52	0.89	0.34	-0.45	0.7	0.28	-0.42	0.55	0.31	-0.41	0.47	0.29	-0.49	0.32	0.24	-0.49	0.12	0.28
1249	6.245	-0.57	0.99	0.57	-0.35	0.92	0.66	-0.45	0.86	0.7	-0.43	0.66	0.73	-0.42	0.52	0.67	-0.42	0.43	0.67	-0.44	0.27	0.71	-0.47	0.08	0.63	-0.38	0.03	0.64	NaN	NaN	NaN	-0.52	0.89	0.34	-0.45	0.7	0.28	-0.42	0.55	0.31	-0.41	0.47	0.29	-0.49	0.32	0.24	-0.49	0.12	0.28
1250	6.25	-0.57	0.99	0.57	-0.35	0.92	0.66	-0.44	0.86	0.7	-0.43	0.66	0.73	-0.42	0.52	0.67	-0.42	0.43	0.67	-0.44	0.27	0.71	-0.47	0.08	0.63	-0.38	0.03	0.64	NaN	NaN	NaN	-0.52	0.89	0.34	-0.45	0.7	0.28	-0.42	0.55	0.31	-0.4	0.47	0.29	-0.48	0.32	0.24	-0.48	0.12	0.28
1251	6.255	-0.57	0.99	0.57	-0.35	0.92	0.66	-0.44	0.86	0.7	-0.43	0.66	0.73	-0.42	0.52	0.67	-0.42	0.43	0.67	-0.44	0.27	0.71	-0.47	0.08	0.63	-0.38	0.03	0.64	NaN	NaN	NaN	-0.52	0.89	0.34	-0.45	0.7	0.28	-0.41	0.55	0.31	-0.4	0.47	0.29	-0.48	0.32	0.24	-0.48	0.12	0.28
1252	6.26	-0.57	0.99	0.57	-0.35	0.92	0.67	-0.44	0.86	0.7	-0.43	0.66	0.73	-0.42	0.52	0.67	-0.42	0.43	0.67	-0.44	0.27	0.71	-0.47	0.08	0.63	-0.38	0.03	0.64	NaN	NaN	NaN	-0.52	0.89	0.34	-0.45	0.7	0.28	-0.41	0.55	0.31	-0.4	0.47	0.29	-0.48	0.32	0.24	-0.48	0.12	0.28
1253	6.265	-0.57	0.99	0.57	-0.35	0.92	0.67	-0.44	0.86	0.7	-0.43	0.66	0.73	-0.42	0.52	0.67	-0.42	0.43	0.67	-0.44	0.27	0.72	-0.47	0.08	0.63	-0.38	0.03	0.64	NaN	NaN	NaN	-0.52	0.89	0.34	-0.44	0.7	0.28	-0.41	0.55	0.31	-0.4	0.47	0.29	-0.48	0.32	0.24	-0.47	0.12	0.28
1254	6.27	-0.57	0.99	0.57	-0.35	0.92	0.67	-0.44	0.86	0.7	-0.43	0.66	0.73	-0.42	0.52	0.67	-0.42	0.43	0.67	-0.44	0.27	0.72	-0.47	0.08	0.63	-0.38	0.03	0.64	NaN	NaN	NaN	-0.51	0.89	0.34	-0.44	0.7	0.28	-0.41	0.55	0.31	-0.4	0.47	0.29	-0.47	0.32	0.24	-0.47	0.12	0.28
1255	6.275	-0.57	0.99	0.57	-0.35	0.92	0.67	-0.44	0.86	0.71	-0.42	0.66	0.73	-0.42	0.52	0.67	-0.42	0.43	0.67	-0.44	0.27	0.72	-0.47	0.08	0.63	-0.38	0.03	0.64	NaN	NaN	NaN	-0.51	0.89	0.34	-0.44	0.7	0.28	-0.41	0.55	0.31	-0.39	0.47	0.29	-0.47	0.32	0.24	-0.47	0.12	0.28
1256	6.28	-0.57	0.99	0.57	-0.35	0.92	0.67	-0.44	0.86	0.71	-0.42	0.66	0.73	-0.42	0.52	0.67	-0.42	0.43	0.67	-0.44	0.27	0.72	-0.47	0.08	0.63	-0.38	0.03	0.64	NaN	NaN	NaN	-0.51	0.89	0.34	-0.44	0.7	0.28	-0.4	0.55	0.31	-0.39	0.47	0.29	-0.47	0.32	0.24	-0.46	0.12	0.28
1257	6.285	-0.57	0.99	0.57	-0.35	0.92	0.67	-0.44	0.86	0.71	-0.42	0.66	0.73	-0.41	0.52	0.67	-0.42	0.43	0.67	-0.44	0.27	0.72	-0.47	0.08	0.63	-0.38	0.03	0.64	NaN	NaN	NaN	-0.51	0.89	0.34	-0.44	0.7	0.28	-0.4	0.55	0.31	-0.39	0.47	0.29	-0.47	0.32	0.24	-0.46	0.12	0.28
1258	6.29	-0.56	0.99	0.57	-0.35	0.92	0.67	-0.44	0.86	0.71	-0.42	0.66	0.73	-0.41	0.52	0.67	-0.42	0.43	0.67	-0.44	0.27	0.72	-0.47	0.08	0.63	-0.38	0.03	0.64	NaN	NaN	NaN	-0.51	0.89	0.34	-0.44	0.7	0.28	-0.4	0.55	0.31	-0.39	0.47	0.29	-0.46	0.32	0.24	-0.45	0.12	0.28
1259	6.295	-0.56	0.99	0.57	-0.34	0.92	0.67	-0.44	0.86	0.71	-0.42	0.66	0.73	-0.41	0.52	0.67	-0.42	0.43	0.67	-0.44	0.27	0.72	-0.47	0.08	0.63	-0.38	0.03	0.64	NaN	NaN	NaN	-0.51	0.89	0.34	-0.44	0.7	0.28	-0.4	0.55	0.31	-0.39	0.47	0.29	-0.46	0.32	0.24	-0.45	0.12	0.28
1260	6.3	-0.56	0.99	0.57	-0.34	0.93	0.67	-0.44	0.86	0.71	-0.42	0.66	0.73	-0.41	0.52	0.67	-0.42	0.43	0.67	-0.44	0.27	0.72	-0.47	0.08	0.63	-0.38	0.03	0.64	NaN	NaN	NaN	-0.51	0.89	0.34	-0.43	0.7	0.28	-0.4	0.55	0.31	-0.38	0.47	0.29	-0.46	0.32	0.24	-0.45	0.12	0.28
1261	6.305	-0.56	0.99	0.57	-0.34	0.92	0.67	-0.44	0.86	0.71	-0.42	0.66	0.73	-0.41	0.52	0.67	-0.42	0.43	0.67	-0.44	0.27	0.72	-0.47	0.08	0.63	-0.38	0.03	0.64	NaN	NaN	NaN	-0.51	0.89	0.34	-0.43	0.7	0.28	-0.4	0.55	0.31	-0.38	0.47	0.29	-0.46	0.32	0.24	-0.44	0.12	0.28
1262	6.31	-0.56	0.99	0.57	-0.34	0.92	0.67	-0.43	0.86	0.71	-0.42	0.66	0.73	-0.41	0.52	0.67	-0.42	0.43	0.67	-0.44	0.27	0.72	-0.47	0.08	0.63	-0.38	0.03	0.64	NaN	NaN	NaN	-0.51	0.89	0.34	-0.43	0.7	0.28	-0.39	0.55	0.31	-0.38	0.47	0.29	-0.45	0.32	0.24	-0.44	0.12	0.28
1263	6.315	-0.56	0.99	0.57	-0.34	0.92	0.67	-0.43	0.86	0.71	-0.42	0.66	0.73	-0.41	0.52	0.67	-0.42	0.43	0.67	-0.44	0.27	0.72	-0.47	0.08	0.63	-0.38	0.03	0.64	NaN	NaN	NaN	-0.51	0.89	0.34	-0.43	0.7	0.28	-0.39	0.55	0.31	-0.38	0.47	0.29	-0.45	0.32	0.24	-0.44	0.12	0.28
1264	6.32	-0.56	0.99	0.57	-0.34	0.92	0.67	-0.43	0.86	0.71	-0.42	0.66	0.73	-0.41	0.52	0.67	-0.42	0.43	0.67	-0.44	0.27	0.72	-0.47	0.08	0.63	-0.38	0.03	0.64	NaN	NaN	NaN	-0.51	0.89	0.34	-0.43	0.7	0.28	-0.39	0.55	0.31	-0.38	0.47	0.29	-0.45	0.32	0.24	-0.43	0.12	0.28
1265	6.325	-0.56	0.99	0.57	-0.34	0.92	0.67	-0.43	0.86	0.71	-0.42	0.66	0.73	-0.41	0.52	0.67	-0.42	0.43	0.67	-0.44	0.27	0.72	-0.47	0.08	0.63	-0.38	0.03	0.64	NaN	NaN	NaN	-0.51	0.89	0.35	-0.43	0.7	0.28	-0.39	0.55	0.31	-0.37	0.47	0.29	-0.45	0.32	0.24	-0.43	0.12	0.27
1266	6.33	-0.56	0.99	0.57	-0.34	0.92	0.67	-0.43	0.86	0.71	-0.42	0.66	0.73	-0.41	0.52	0.67	-0.42	0.43	0.67	-0.44	0.27	0.72	-0.47	0.08	0.63	-0.38	0.03	0.64	NaN	NaN	NaN	-0.5	0.89	0.35	-0.43	0.7	0.28	-0.39	0.55	0.31	-0.37	0.47	0.29	-0.44	0.32	0.24	-0.43	0.12	0.27
1267	6.335	-0.56	0.99	0.57	-0.34	0.92	0.67	-0.43	0.86	0.71	-0.42	0.66	0.73	-0.41	0.52	0.67	-0.42	0.43	0.67	-0.44	0.27	0.72	-0.47	0.08	0.63	-0.38	0.03	0.64	NaN	NaN	NaN	-0.5	0.89	0.35	-0.42	0.7	0.28	-0.38	0.55	0.31	-0.37	0.48	0.29	-0.44	0.32	0.24	-0.42	0.12	0.27
1268	6.34	-0.56	0.99	0.57	-0.34	0.92	0.67	-0.43	0.86	0.71	-0.41	0.66	0.73	-0.41	0.52	0.67	-0.42	0.43	0.68	-0.44	0.27	0.72	-0.47	0.08	0.63	-0.38	0.03	0.64	NaN	NaN	NaN	-0.5	0.89	0.35	-0.42	0.7	0.28	-0.38	0.55	0.31	-0.37	0.48	0.29	-0.44	0.32	0.24	-0.42	0.12	0.27
1269	6.345	-0.55	0.99	0.57	-0.33	0.92	0.67	-0.43	0.86	0.71	-0.41	0.66	0.73	-0.41	0.52	0.67	-0.42	0.43	0.68	-0.44	0.27	0.72	-0.47	0.08	0.63	-0.38	0.03	0.64	NaN	NaN	NaN	-0.5	0.89	0.35	-0.42	0.7	0.28	-0.38	0.56	0.31	-0.36	0.48	0.29	-0.43	0.32	0.24	-0.42	0.12	0.27
1270	6.35	-0.55	0.99	0.57	-0.33	0.92	0.67	-0.43	0.86	0.71	-0.41	0.66	0.73	-0.41	0.52	0.67	-0.42	0.43	0.68	-0.44	0.27	0.72	-0.47	0.08	0.63	-0.38	0.03	0.64	NaN	NaN	NaN	-0.5	0.89	0.35	-0.42	0.7	0.28	-0.38	0.56	0.31	-0.36	0.48	0.29	-0.43	0.32	0.24	-0.41	0.12	0.27
1271	6.355	-0.55	0.99	0.57	-0.33	0.92	0.67	-0.43	0.86	0.71	-0.41	0.66	0.73	-0.41	0.52	0.67	-0.41	0.43	0.68	-0.44	0.27	0.72	-0.47	0.08	0.63	-0.38	0.03	0.64	NaN	NaN	NaN	-0.5	0.89	0.35	-0.42	0.7	0.28	-0.38	0.56	0.31	-0.36	0.48	0.29	-0.43	0.32	0.24	-0.41	0.12	0.27
1272	6.36	-0.55	0.99	0.57	-0.33	0.92	0.67	-0.42	0.86	0.71	-0.41	0.66	0.73	-0.41	0.52	0.68	-0.41	0.43	0.68	-0.44	0.27	0.72	-0.47	0.08	0.63	-0.38	0.03	0.64	NaN	NaN	NaN	-0.5	0.89	0.35	-0.42	0.7	0.28	-0.37	0.56	0.31	-0.36	0.48	0.29	-0.43	0.32	0.24	-0.41	0.12	0.27
1273	6.365	-0.55	0.99	0.57	-0.33	0.92	0.67	-0.42	0.86	0.71	-0.41	0.66	0.73	-0.41	0.52	0.68	-0.41	0.43	0.68	-0.44	0.27	0.72	-0.47	0.08	0.63	-0.38	0.03	0.64	NaN	NaN	NaN	-0.5	0.89	0.35	-0.41	0.7	0.28	-0.37	0.56	0.31	-0.35	0.48	0.29	-0.42	0.32	0.24	-0.4	0.12	0.27
1274	6.37	-0.55	0.99	0.58	-0.33	0.92	0.67	-0.42	0.86	0.71	-0.41	0.66	0.73	-0.41	0.52	0.68	-0.41	0.43	0.68	-0.44	0.27	0.72	-0.47	0.08	0.63	-0.38	0.03	0.64	NaN	NaN	NaN	-0.5	0.89	0.35	-0.41	0.7	0.28	-0.37	0.56	0.31	-0.35	0.48	0.29	-0.42	0.32	0.24	-0.4	0.12	0.27
1275	6.375	-0.55	0.99	0.58	-0.33	0.93	0.67	-0.42	0.86	0.71	-0.41	0.66	0.73	-0.41	0.52	0.68	-0.41	0.43	0.68	-0.44	0.27	0.72	-0.47	0.08	0.63	-0.38	0.03	0.64	NaN	NaN	NaN	-0.49	0.89	0.35	-0.41	0.7	0.28	-0.37	0.56	0.31	-0.35	0.48	0.29	-0.42	0.32	0.24	-0.4	0.12	0.27
1276	6.38	-0.55	0.99	0.58	-0.33	0.93	0.67	-0.42	0.86	0.71	-0.41	0.66	0.73	-0.41	0.52	0.68	-0.41	0.43	0.68	-0.44	0.27	0.72	-0.47	0.08	0.63	-0.38	0.03	0.64	NaN	NaN	NaN	-0.49	0.89	0.35	-0.41	0.7	0.28	-0.37	0.56	0.31	-0.35	0.48	0.29	-0.41	0.32	0.24	-0.39	0.12	0.27
1277	6.385	-0.55	0.99	0.57	-0.33	0.93	0.67	-0.42	0.86	0.71	-0.41	0.66	0.73	-0.4	0.52	0.68	-0.41	0.43	0.68	-0.44	0.27	0.72	-0.47	0.08	0.63	-0.38	0.03	0.64	NaN	NaN	NaN	-0.49	0.89	0.35	-0.41	0.7	0.28	-0.36	0.56	0.31	-0.34	0.48	0.29	-0.41	0.32	0.24	-0.39	0.12	0.27
1278	6.39	-0.55	0.99	0.57	-0.33	0.93	0.67	-0.42	0.86	0.71	-0.41	0.66	0.73	-0.4	0.52	0.68	-0.41	0.42	0.68	-0.44	0.27	0.72	-0.47	0.08	0.63	-0.38	0.03	0.64	NaN	NaN	NaN	-0.49	0.89	0.35	-0.41	0.7	0.28	-0.36	0.56	0.31	-0.34	0.48	0.29	-0.41	0.32	0.24	-0.39	0.12	0.27
1279	6.395	-0.55	0.99	0.57	-0.33	0.93	0.67	-0.42	0.86	0.71	-0.41	0.66	0.73	-0.4	0.52	0.68	-0.41	0.42	0.68	-0.44	0.27	0.72	-0.47	0.08	0.63	-0.38	0.03	0.64	NaN	NaN	NaN	-0.49	0.89	0.35	-0.4	0.7	0.28	-0.36	0.56	0.31	-0.34	0.48	0.29	-0.41	0.32	0.24	-0.38	0.12	0.27
1280	6.4	-0.55	0.99	0.57	-0.32	0.93	0.67	-0.42	0.86	0.71	-0.41	0.66	0.73	-0.4	0.52	0.68	-0.41	0.42	0.68	-0.44	0.27	0.72	-0.47	0.08	0.63	-0.38	0.03	0.64	NaN	NaN	NaN	-0.49	0.89	0.35	-0.4	0.7	0.28	-0.36	0.56	0.31	-0.34	0.48	0.29	-0.4	0.32	0.24	-0.38	0.12	0.27
1281	6.405	-0.54	0.98	0.57	-0.32	0.93	0.67	-0.42	0.86	0.71	-0.41	0.66	0.73	-0.4	0.52	0.68	-0.41	0.42	0.68	-0.43	0.27	0.72	-0.47	0.08	0.63	-0.38	0.03	0.64	NaN	NaN	NaN	-0.49	0.89	0.35	-0.4	0.7	0.28	-0.36	0.56	0.31	-0.34	0.48	0.29	-0.4	0.32	0.24	-0.38	0.12	0.27
1282	6.41	-0.54	0.98	0.57	-0.32	0.93	0.67	-0.42	0.86	0.71	-0.4	0.66	0.73	-0.4	0.52	0.68	-0.41	0.42	0.68	-0.43	0.27	0.72	-0.47	0.08	0.63	-0.38	0.03	0.64	NaN	NaN	NaN	-0.49	0.88	0.35	-0.4	0.7	0.28	-0.35	0.56	0.31	-0.33	0.48	0.29	-0.4	0.32	0.24	-0.37	0.12	0.27
1283	6.415	-0.54	0.98	0.57	-0.32	0.93	0.67	-0.42	0.86	0.71	-0.4	0.66	0.73	-0.4	0.52	0.68	-0.41	0.42	0.68	-0.43	0.27	0.72	-0.47	0.08	0.63	-0.38	0.03	0.64	NaN	NaN	NaN	-0.48	0.88	0.35	-0.4	0.7	0.28	-0.35	0.56	0.31	-0.33	0.48	0.29	-0.4	0.32	0.24	-0.37	0.12	0.27
1284	6.42	-0.54	0.98	0.57	-0.32	0.93	0.67	-0.42	0.86	0.71	-0.4	0.66	0.73	-0.4	0.52	0.68	-0.41	0.42	0.68	-0.43	0.27	0.72	-0.47	0.08	0.63	-0.38	0.03	0.64	NaN	NaN	NaN	-0.48	0.88	0.35	-0.4	0.7	0.28	-0.35	0.56	0.31	-0.33	0.48	0.29	-0.39	0.32	0.24	-0.37	0.12	0.27
1285	6.425	-0.54	0.98	0.57	-0.32	0.92	0.67	-0.41	0.86	0.71	-0.4	0.66	0.73	-0.4	0.52	0.68	-0.41	0.42	0.68	-0.43	0.27	0.72	-0.47	0.08	0.63	-0.38	0.03	0.64	NaN	NaN	NaN	-0.48	0.88	0.35	-0.39	0.7	0.28	-0.35	0.56	0.31	-0.33	0.48	0.29	-0.39	0.32	0.24	-0.36	0.12	0.27
1286	6.43	-0.54	0.98	0.57	-0.32	0.92	0.67	-0.41	0.86	0.71	-0.4	0.66	0.73	-0.4	0.52	0.68	-0.41	0.42	0.68	-0.43	0.27	0.72	-0.47	0.08	0.62	-0.38	0.03	0.64	NaN	NaN	NaN	-0.48	0.88	0.35	-0.39	0.7	0.28	-0.34	0.56	0.31	-0.33	0.48	0.29	-0.39	0.32	0.24	-0.36	0.12	0.27
1287	6.435	-0.54	0.98	0.57	-0.32	0.93	0.67	-0.41	0.85	0.71	-0.4	0.66	0.73	-0.4	0.52	0.68	-0.41	0.42	0.68	-0.43	0.27	0.72	-0.47	0.08	0.62	-0.38	0.03	0.65	NaN	NaN	NaN	-0.48	0.88	0.35	-0.39	0.7	0.28	-0.34	0.56	0.31	-0.32	0.48	0.29	-0.39	0.32	0.24	-0.36	0.12	0.27
1288	6.44	-0.54	0.98	0.57	-0.32	0.93	0.67	-0.41	0.85	0.71	-0.4	0.66	0.73	-0.4	0.52	0.68	-0.41	0.42	0.68	-0.43	0.27	0.72	-0.47	0.08	0.62	-0.38	0.03	0.64	NaN	NaN	NaN	-0.48	0.88	0.35	-0.39	0.7	0.28	-0.34	0.56	0.31	-0.32	0.48	0.29	-0.38	0.32	0.24	-0.36	0.12	0.27
1289	6.445	-0.54	0.98	0.57	-0.32	0.93	0.67	-0.41	0.85	0.71	-0.4	0.66	0.73	-0.4	0.52	0.68	-0.41	0.42	0.68	-0.43	0.27	0.72	-0.47	0.08	0.62	-0.38	0.03	0.65	NaN	NaN	NaN	-0.48	0.88	0.35	-0.39	0.7	0.28	-0.34	0.56	0.31	-0.32	0.48	0.29	-0.38	0.32	0.24	-0.35	0.12	0.27
1290	6.45	-0.54	0.98	0.57	-0.32	0.93	0.67	-0.41	0.85	0.71	-0.4	0.66	0.73	-0.4	0.52	0.68	-0.4	0.42	0.68	-0.43	0.27	0.72	-0.47	0.08	0.62	-0.38	0.03	0.65	NaN	NaN	NaN	-0.48	0.88	0.35	-0.39	0.7	0.28	-0.34	0.56	0.31	-0.32	0.48	0.29	-0.38	0.32	0.24	-0.35	0.12	0.27
1291	6.455	-0.53	0.98	0.57	-0.32	0.93	0.67	-0.41	0.85	0.71	-0.4	0.66	0.73	-0.39	0.52	0.68	-0.4	0.42	0.68	-0.43	0.27	0.72	-0.47	0.08	0.62	-0.38	0.03	0.65	NaN	NaN	NaN	-0.47	0.88	0.35	-0.38	0.7	0.28	-0.34	0.56	0.31	-0.32	0.48	0.29	-0.38	0.32	0.24	-0.35	0.12	0.27
1292	6.46	-0.53	0.98	0.57	-0.31	0.92	0.67	-0.41	0.85	0.71	-0.4	0.66	0.73	-0.39	0.52	0.68	-0.4	0.42	0.68	-0.43	0.27	0.72	-0.47	0.08	0.62	-0.38	0.03	0.65	NaN	NaN	NaN	-0.47	0.88	0.35	-0.38	0.7	0.28	-0.33	0.55	0.31	-0.31	0.48	0.29	-0.37	0.32	0.24	-0.35	0.12	0.27
1293	6.465	-0.53	0.98	0.57	-0.31	0.92	0.67	-0.41	0.85	0.71	-0.4	0.66	0.73	-0.39	0.52	0.68	-0.4	0.42	0.68	-0.43	0.27	0.72	-0.47	0.08	0.62	-0.38	0.03	0.65	NaN	NaN	NaN	-0.47	0.88	0.35	-0.38	0.7	0.28	-0.33	0.56	0.31	-0.31	0.48	0.29	-0.37	0.32	0.24	-0.34	0.12	0.27
1294	6.47	-0.53	0.98	0.57	-0.31	0.92	0.67	-0.41	0.85	0.71	-0.4	0.66	0.73	-0.39	0.52	0.68	-0.4	0.42	0.68	-0.43	0.27	0.72	-0.47	0.08	0.62	-0.38	0.03	0.65	NaN	NaN	NaN	-0.47	0.88	0.35	-0.38	0.7	0.28	-0.33	0.56	0.31	-0.31	0.48	0.29	-0.37	0.32	0.24	-0.34	0.12	0.27
1295	6.475	-0.53	0.98	0.57	-0.31	0.92	0.67	-0.41	0.85	0.71	-0.39	0.66	0.73	-0.39	0.52	0.68	-0.4	0.42	0.68	-0.43	0.27	0.72	-0.47	0.08	0.62	-0.38	0.03	0.65	NaN	NaN	NaN	-0.47	0.88	0.35	-0.38	0.7	0.28	-0.33	0.55	0.31	-0.31	0.48	0.29	-0.37	0.32	0.24	-0.34	0.12	0.27
1296	6.48	-0.53	0.98	0.57	-0.31	0.93	0.67	-0.41	0.85	0.71	-0.39	0.66	0.73	-0.39	0.52	0.68	-0.4	0.42	0.68	-0.43	0.27	0.72	-0.47	0.08	0.62	-0.38	0.03	0.65	NaN	NaN	NaN	-0.47	0.88	0.35	-0.38	0.7	0.28	-0.33	0.55	0.31	-0.31	0.48	0.29	-0.37	0.32	0.24	-0.33	0.12	0.27
1297	6.485	-0.53	0.98	0.57	-0.31	0.93	0.67	-0.4	0.85	0.71	-0.39	0.66	0.73	-0.39	0.52	0.68	-0.4	0.42	0.68	-0.43	0.27	0.72	-0.47	0.08	0.62	-0.38	0.03	0.65	NaN	NaN	NaN	-0.47	0.88	0.35	-0.38	0.7	0.28	-0.33	0.55	0.31	-0.3	0.48	0.29	-0.36	0.32	0.24	-0.33	0.12	0.27
1298	6.49	-0.53	0.98	0.57	-0.31	0.93	0.67	-0.4	0.85	0.71	-0.39	0.66	0.73	-0.39	0.52	0.68	-0.4	0.42	0.68	-0.43	0.27	0.72	-0.47	0.08	0.62	-0.38	0.03	0.65	NaN	NaN	NaN	-0.46	0.88	0.35	-0.37	0.7	0.28	-0.32	0.55	0.31	-0.3	0.48	0.29	-0.36	0.32	0.24	-0.33	0.12	0.27
1299	6.495	-0.53	0.98	0.57	-0.31	0.93	0.67	-0.4	0.85	0.71	-0.39	0.66	0.73	-0.39	0.52	0.68	-0.4	0.42	0.68	-0.43	0.27	0.72	-0.47	0.08	0.62	-0.38	0.03	0.65	NaN	NaN	NaN	-0.46	0.88	0.35	-0.37	0.7	0.28	-0.32	0.55	0.31	-0.3	0.48	0.29	-0.36	0.32	0.24	-0.33	0.12	0.27
1300	6.5	-0.53	0.98	0.57	-0.31	0.93	0.67	-0.4	0.85	0.71	-0.39	0.66	0.73	-0.39	0.52	0.68	-0.4	0.42	0.68	-0.43	0.27	0.72	-0.47	0.08	0.62	-0.38	0.03	0.65	NaN	NaN	NaN	-0.46	0.88	0.35	-0.37	0.7	0.28	-0.32	0.55	0.31	-0.3	0.47	0.29	-0.36	0.31	0.24	-0.32	0.12	0.27
1301	6.505	-0.52	0.98	0.57	-0.31	0.92	0.67	-0.4	0.85	0.71	-0.39	0.66	0.73	-0.39	0.52	0.68	-0.4	0.42	0.68	-0.43	0.27	0.72	-0.47	0.08	0.62	-0.38	0.03	0.65	NaN	NaN	NaN	-0.46	0.88	0.34	-0.37	0.7	0.28	-0.32	0.55	0.31	-0.3	0.47	0.29	-0.35	0.31	0.24	-0.32	0.12	0.27
1302	6.51	-0.52	0.98	0.57	-0.31	0.92	0.67	-0.4	0.85	0.71	-0.39	0.66	0.73	-0.39	0.52	0.68	-0.4	0.42	0.68	-0.43	0.27	0.72	-0.47	0.08	0.62	-0.38	0.03	0.65	NaN	NaN	NaN	-0.46	0.88	0.34	-0.37	0.7	0.28	-0.32	0.55	0.31	-0.29	0.47	0.29	-0.35	0.31	0.24	-0.32	0.12	0.27
1303	6.515	-0.52	0.98	0.57	-0.3	0.92	0.67	-0.4	0.85	0.71	-0.39	0.66	0.73	-0.38	0.52	0.68	-0.4	0.42	0.68	-0.43	0.27	0.72	-0.47	0.08	0.62	-0.38	0.03	0.65	NaN	NaN	NaN	-0.46	0.88	0.34	-0.37	0.7	0.28	-0.32	0.55	0.31	-0.29	0.47	0.29	-0.35	0.31	0.24	-0.32	0.12	0.27
1304	6.52	-0.52	0.98	0.57	-0.3	0.92	0.67	-0.4	0.85	0.71	-0.39	0.66	0.73	-0.38	0.52	0.68	-0.39	0.42	0.68	-0.43	0.27	0.72	-0.47	0.08	0.62	-0.38	0.03	0.65	NaN	NaN	NaN	-0.45	0.88	0.34	-0.36	0.7	0.28	-0.31	0.55	0.31	-0.29	0.47	0.29	-0.35	0.31	0.24	-0.31	0.11	0.27
1305	6.525	-0.52	0.98	0.57	-0.3	0.93	0.67	-0.4	0.85	0.71	-0.39	0.66	0.73	-0.38	0.52	0.68	-0.39	0.42	0.68	-0.42	0.27	0.72	-0.47	0.08	0.62	-0.38	0.03	0.65	NaN	NaN	NaN	-0.45	0.88	0.34	-0.36	0.7	0.28	-0.31	0.55	0.31	-0.29	0.47	0.29	-0.35	0.31	0.24	-0.31	0.11	0.27
1306	6.53	-0.52	0.98	0.57	-0.3	0.93	0.67	-0.4	0.85	0.71	-0.39	0.66	0.73	-0.38	0.52	0.68	-0.39	0.42	0.68	-0.42	0.27	0.72	-0.47	0.08	0.62	-0.38	0.03	0.65	NaN	NaN	NaN	-0.45	0.88	0.34	-0.36	0.7	0.28	-0.31	0.55	0.31	-0.29	0.47	0.29	-0.34	0.31	0.24	-0.31	0.11	0.27
1307	6.535	-0.52	0.98	0.57	-0.3	0.93	0.67	-0.4	0.85	0.71	-0.38	0.66	0.73	-0.38	0.52	0.68	-0.39	0.42	0.68	-0.42	0.27	0.72	-0.47	0.08	0.62	-0.38	0.03	0.65	NaN	NaN	NaN	-0.45	0.88	0.34	-0.36	0.69	0.28	-0.31	0.55	0.31	-0.29	0.47	0.29	-0.34	0.31	0.24	-0.3	0.11	0.27
1308	6.54	-0.52	0.98	0.56	-0.3	0.93	0.67	-0.4	0.85	0.71	-0.38	0.66	0.73	-0.38	0.52	0.67	-0.39	0.42	0.68	-0.42	0.27	0.72	-0.47	0.08	0.62	-0.38	0.03	0.65	NaN	NaN	NaN	-0.45	0.88	0.34	-0.36	0.69	0.28	-0.31	0.55	0.31	-0.28	0.47	0.29	-0.34	0.31	0.24	-0.3	0.11	0.27
1309	6.545	-0.52	0.98	0.56	-0.3	0.92	0.67	-0.39	0.85	0.71	-0.38	0.66	0.73	-0.38	0.52	0.67	-0.39	0.42	0.68	-0.42	0.27	0.72	-0.47	0.08	0.62	-0.38	0.03	0.65	NaN	NaN	NaN	-0.45	0.87	0.34	-0.36	0.69	0.28	-0.31	0.55	0.31	-0.28	0.47	0.29	-0.34	0.31	0.24	-0.3	0.11	0.27
1310	6.55	-0.51	0.98	0.56	-0.3	0.92	0.67	-0.39	0.85	0.71	-0.38	0.66	0.73	-0.38	0.52	0.67	-0.39	0.42	0.68	-0.42	0.27	0.72	-0.47	0.08	0.62	-0.38	0.03	0.65	NaN	NaN	NaN	-0.45	0.87	0.34	-0.35	0.69	0.28	-0.31	0.55	0.31	-0.28	0.47	0.29	-0.34	0.31	0.24	-0.3	0.11	0.27
1311	6.555	-0.51	0.98	0.56	-0.3	0.92	0.67	-0.39	0.85	0.71	-0.38	0.66	0.73	-0.38	0.52	0.67	-0.39	0.42	0.68	-0.42	0.27	0.72	-0.47	0.08	0.62	-0.38	0.03	0.65	NaN	NaN	NaN	-0.44	0.87	0.34	-0.35	0.69	0.28	-0.3	0.55	0.31	-0.28	0.47	0.29	-0.33	0.31	0.24	-0.3	0.11	0.27
1312	6.56	-0.51	0.98	0.56	-0.3	0.92	0.67	-0.39	0.85	0.71	-0.38	0.66	0.73	-0.38	0.52	0.67	-0.39	0.42	0.68	-0.42	0.27	0.72	-0.47	0.08	0.62	-0.38	0.03	0.65	NaN	NaN	NaN	-0.44	0.87	0.34	-0.35	0.69	0.28	-0.3	0.55	0.31	-0.28	0.47	0.29	-0.33	0.31	0.24	-0.29	0.11	0.27
1313	6.565	-0.51	0.98	0.56	-0.3	0.92	0.67	-0.39	0.85	0.71	-0.38	0.66	0.73	-0.38	0.52	0.67	-0.39	0.42	0.68	-0.42	0.27	0.72	-0.47	0.08	0.62	-0.38	0.03	0.65	NaN	NaN	NaN	-0.44	0.87	0.34	-0.35	0.69	0.28	-0.3	0.55	0.31	-0.28	0.47	0.29	-0.33	0.31	0.24	-0.29	0.11	0.27
1314	6.57	-0.51	0.98	0.56	-0.3	0.92	0.67	-0.39	0.85	0.71	-0.38	0.66	0.73	-0.38	0.52	0.67	-0.39	0.42	0.68	-0.42	0.27	0.72	-0.47	0.08	0.62	-0.38	0.03	0.65	NaN	NaN	NaN	-0.44	0.87	0.34	-0.35	0.69	0.28	-0.3	0.55	0.31	-0.28	0.47	0.29	-0.33	0.31	0.24	-0.29	0.11	0.27
1315	6.575	-0.51	0.97	0.56	-0.29	0.92	0.67	-0.39	0.85	0.71	-0.38	0.66	0.73	-0.37	0.51	0.67	-0.39	0.42	0.67	-0.42	0.27	0.72	-0.47	0.08	0.62	-0.38	0.03	0.65	NaN	NaN	NaN	-0.44	0.87	0.34	-0.35	0.69	0.28	-0.3	0.55	0.31	-0.28	0.47	0.29	-0.32	0.31	0.24	-0.29	0.11	0.28
1316	6.58	-0.51	0.97	0.56	-0.29	0.92	0.67	-0.39	0.85	0.7	-0.38	0.66	0.73	-0.37	0.51	0.67	-0.38	0.42	0.67	-0.42	0.27	0.72	-0.47	0.08	0.62	-0.38	0.03	0.65	NaN	NaN	NaN	-0.44	0.87	0.34	-0.34	0.69	0.28	-0.3	0.54	0.31	-0.27	0.47	0.29	-0.32	0.3	0.24	-0.28	0.11	0.28
1317	6.585	-0.51	0.97	0.56	-0.29	0.92	0.67	-0.38	0.85	0.7	-0.38	0.66	0.73	-0.37	0.51	0.67	-0.38	0.42	0.67	-0.42	0.27	0.72	-0.47	0.08	0.62	-0.38	0.03	0.65	NaN	NaN	NaN	-0.43	0.87	0.34	-0.34	0.69	0.28	-0.29	0.54	0.31	-0.27	0.47	0.29	-0.32	0.3	0.24	-0.28	0.11	0.28
1318	6.59	-0.51	0.97	0.56	-0.29	0.92	0.67	-0.38	0.85	0.7	-0.37	0.66	0.73	-0.37	0.51	0.67	-0.38	0.42	0.67	-0.42	0.27	0.72	-0.47	0.08	0.62	-0.38	0.03	0.65	NaN	NaN	NaN	-0.43	0.87	0.34	-0.34	0.69	0.28	-0.29	0.54	0.31	-0.27	0.47	0.29	-0.32	0.3	0.24	-0.28	0.11	0.28
1319	6.595	-0.5	0.97	0.56	-0.29	0.92	0.67	-0.38	0.85	0.7	-0.37	0.66	0.73	-0.37	0.51	0.67	-0.38	0.42	0.67	-0.42	0.27	0.72	-0.47	0.08	0.62	-0.38	0.03	0.65	NaN	NaN	NaN	-0.43	0.87	0.34	-0.34	0.69	0.28	-0.29	0.54	0.31	-0.27	0.46	0.29	-0.32	0.3	0.24	-0.28	0.1	0.28
1320	6.6	-0.5	0.97	0.56	-0.29	0.92	0.67	-0.38	0.85	0.7	-0.37	0.66	0.73	-0.37	0.51	0.67	-0.38	0.42	0.67	-0.42	0.27	0.72	-0.47	0.08	0.62	-0.38	0.03	0.65	NaN	NaN	NaN	-0.43	0.87	0.34	-0.34	0.69	0.28	-0.29	0.54	0.31	-0.27	0.46	0.29	-0.32	0.3	0.25	-0.28	0.1	0.28
1321	6.605	-0.5	0.97	0.55	-0.29	0.92	0.67	-0.38	0.85	0.7	-0.37	0.66	0.73	-0.37	0.51	0.67	-0.38	0.42	0.67	-0.42	0.27	0.71	-0.47	0.08	0.62	-0.38	0.03	0.65	NaN	NaN	NaN	-0.43	0.87	0.34	-0.34	0.69	0.28	-0.29	0.54	0.31	-0.27	0.46	0.29	-0.31	0.3	0.25	-0.27	0.1	0.28
1322	6.61	-0.5	0.97	0.55	-0.28	0.92	0.67	-0.38	0.85	0.7	-0.37	0.66	0.73	-0.37	0.51	0.67	-0.38	0.42	0.67	-0.42	0.27	0.71	-0.47	0.08	0.62	-0.38	0.03	0.65	NaN	NaN	NaN	-0.43	0.87	0.34	-0.33	0.69	0.28	-0.29	0.54	0.31	-0.26	0.46	0.29	-0.31	0.3	0.25	-0.27	0.1	0.28
1323	6.615	-0.5	0.97	0.55	-0.28	0.92	0.67	-0.38	0.85	0.7	-0.37	0.66	0.73	-0.37	0.51	0.67	-0.38	0.42	0.67	-0.42	0.27	0.71	-0.47	0.08	0.62	-0.38	0.03	0.65	NaN	NaN	NaN	-0.42	0.87	0.34	-0.33	0.68	0.28	-0.29	0.54	0.31	-0.26	0.46	0.3	-0.31	0.3	0.25	-0.27	0.1	0.28
1324	6.62	-0.5	0.97	0.55	-0.28	0.92	0.66	-0.38	0.85	0.7	-0.37	0.66	0.73	-0.37	0.51	0.67	-0.38	0.42	0.67	-0.42	0.27	0.71	-0.47	0.08	0.62	-0.38	0.03	0.65	NaN	NaN	NaN	-0.42	0.87	0.33	-0.33	0.68	0.28	-0.29	0.54	0.31	-0.26	0.46	0.3	-0.31	0.3	0.25	-0.27	0.1	0.28
1325	6.625	-0.5	0.97	0.55	-0.28	0.92	0.66	-0.38	0.85	0.7	-0.37	0.66	0.73	-0.37	0.51	0.67	-0.38	0.42	0.67	-0.42	0.27	0.71	-0.47	0.08	0.62	-0.38	0.03	0.65	NaN	NaN	NaN	-0.42	0.86	0.33	-0.33	0.68	0.28	-0.28	0.54	0.31	-0.26	0.46	0.3	-0.31	0.3	0.25	-0.27	0.1	0.28
1326	6.63	-0.49	0.97	0.55	-0.28	0.92	0.66	-0.37	0.85	0.7	-0.37	0.66	0.73	-0.36	0.51	0.67	-0.38	0.42	0.67	-0.42	0.27	0.71	-0.47	0.08	0.62	-0.38	0.03	0.65	NaN	NaN	NaN	-0.42	0.86	0.33	-0.33	0.68	0.28	-0.28	0.54	0.31	-0.26	0.46	0.3	-0.31	0.29	0.25	-0.26	0.1	0.28
1327	6.635	-0.49	0.97	0.55	-0.28	0.92	0.66	-0.37	0.85	0.7	-0.37	0.66	0.73	-0.36	0.51	0.67	-0.38	0.42	0.67	-0.42	0.27	0.71	-0.47	0.08	0.62	-0.38	0.03	0.65	NaN	NaN	NaN	-0.42	0.86	0.33	-0.33	0.68	0.28	-0.28	0.54	0.31	-0.26	0.46	0.3	-0.3	0.29	0.25	-0.26	0.1	0.29
1328	6.64	-0.49	0.97	0.55	-0.28	0.92	0.66	-0.37	0.85	0.7	-0.36	0.66	0.73	-0.36	0.51	0.67	-0.38	0.42	0.67	-0.41	0.27	0.71	-0.47	0.08	0.62	-0.38	0.03	0.65	NaN	NaN	NaN	-0.42	0.86	0.33	-0.33	0.68	0.28	-0.28	0.53	0.32	-0.26	0.46	0.3	-0.3	0.29	0.25	-0.26	0.1	0.29
1329	6.645	-0.49	0.97	0.55	-0.28	0.92	0.66	-0.37	0.85	0.7	-0.36	0.65	0.73	-0.36	0.51	0.67	-0.38	0.42	0.67	-0.41	0.27	0.71	-0.47	0.08	0.62	-0.38	0.03	0.65	NaN	NaN	NaN	-0.41	0.86	0.33	-0.32	0.68	0.28	-0.28	0.53	0.32	-0.25	0.45	0.3	-0.3	0.29	0.25	-0.26	0.09	0.29
1330	6.65	-0.49	0.97	0.55	-0.28	0.92	0.66	-0.37	0.85	0.7	-0.36	0.65	0.73	-0.36	0.51	0.67	-0.37	0.42	0.67	-0.41	0.27	0.71	-0.47	0.08	0.62	-0.38	0.03	0.65	NaN	NaN	NaN	-0.41	0.86	0.33	-0.32	0.68	0.28	-0.28	0.53	0.32	-0.25	0.45	0.3	-0.3	0.29	0.25	-0.26	0.09	0.29
1331	6.655	-0.49	0.97	0.55	-0.27	0.92	0.66	-0.37	0.85	0.7	-0.36	0.65	0.73	-0.36	0.51	0.67	-0.37	0.42	0.67	-0.41	0.27	0.71	-0.47	0.08	0.62	-0.38	0.03	0.65	NaN	NaN	NaN	-0.41	0.86	0.33	-0.32	0.68	0.28	-0.28	0.53	0.32	-0.25	0.45	0.3	-0.3	0.29	0.25	-0.26	0.09	0.29
1332	6.66	-0.48	0.97	0.54	-0.27	0.92	0.66	-0.37	0.85	0.7	-0.36	0.65	0.73	-0.36	0.51	0.67	-0.37	0.42	0.67	-0.41	0.27	0.71	-0.47	0.08	0.62	-0.38	0.03	0.65	NaN	NaN	NaN	-0.41	0.86	0.33	-0.32	0.68	0.28	-0.27	0.53	0.32	-0.25	0.45	0.3	-0.3	0.29	0.25	-0.25	0.09	0.29
1333	6.665	-0.48	0.97	0.54	-0.27	0.92	0.66	-0.36	0.85	0.7	-0.36	0.65	0.72	-0.36	0.51	0.67	-0.37	0.42	0.67	-0.41	0.27	0.71	-0.47	0.08	0.62	-0.38	0.03	0.65	NaN	NaN	NaN	-0.41	0.86	0.33	-0.32	0.67	0.28	-0.27	0.53	0.32	-0.25	0.45	0.3	-0.3	0.29	0.25	-0.25	0.09	0.29
1334	6.67	-0.48	0.97	0.54	-0.27	0.92	0.66	-0.36	0.85	0.69	-0.36	0.65	0.72	-0.36	0.51	0.67	-0.37	0.42	0.67	-0.41	0.27	0.71	-0.47	0.08	0.62	-0.38	0.03	0.65	NaN	NaN	NaN	-0.4	0.86	0.33	-0.32	0.67	0.28	-0.27	0.53	0.32	-0.25	0.45	0.3	-0.29	0.28	0.26	-0.25	0.09	0.29
1335	6.675	-0.48	0.97	0.54	-0.27	0.92	0.66	-0.36	0.85	0.69	-0.36	0.65	0.72	-0.36	0.51	0.67	-0.37	0.42	0.67	-0.41	0.27	0.71	-0.47	0.08	0.62	-0.38	0.03	0.65	NaN	NaN	NaN	-0.4	0.86	0.33	-0.32	0.67	0.28	-0.27	0.53	0.32	-0.25	0.45	0.3	-0.29	0.28	0.26	-0.25	0.09	0.3
1336	6.68	-0.48	0.97	0.54	-0.27	0.92	0.66	-0.36	0.85	0.69	-0.35	0.65	0.72	-0.36	0.51	0.67	-0.37	0.42	0.67	-0.41	0.27	0.71	-0.47	0.08	0.62	-0.38	0.03	0.65	NaN	NaN	NaN	-0.4	0.86	0.33	-0.31	0.67	0.28	-0.27	0.53	0.32	-0.25	0.45	0.3	-0.29	0.28	0.26	-0.25	0.09	0.3
1337	6.685	-0.48	0.97	0.54	-0.26	0.92	0.66	-0.36	0.85	0.69	-0.35	0.65	0.72	-0.35	0.51	0.67	-0.37	0.42	0.67	-0.41	0.27	0.71	-0.47	0.08	0.62	-0.38	0.03	0.65	NaN	NaN	NaN	-0.4	0.86	0.33	-0.31	0.67	0.28	-0.27	0.53	0.32	-0.25	0.45	0.3	-0.29	0.28	0.26	-0.25	0.09	0.3
1338	6.69	-0.48	0.97	0.54	-0.26	0.92	0.66	-0.36	0.85	0.69	-0.35	0.65	0.72	-0.35	0.51	0.67	-0.37	0.42	0.67	-0.41	0.27	0.71	-0.47	0.08	0.62	-0.38	0.03	0.65	NaN	NaN	NaN	-0.4	0.85	0.33	-0.31	0.67	0.28	-0.27	0.52	0.32	-0.24	0.44	0.3	-0.29	0.28	0.26	-0.25	0.09	0.3
1339	6.695	-0.47	0.97	0.54	-0.26	0.92	0.65	-0.36	0.85	0.69	-0.35	0.65	0.72	-0.35	0.51	0.67	-0.37	0.42	0.67	-0.41	0.27	0.71	-0.47	0.08	0.62	-0.38	0.03	0.65	NaN	NaN	NaN	-0.4	0.85	0.32	-0.31	0.67	0.28	-0.27	0.52	0.32	-0.24	0.44	0.3	-0.29	0.28	0.26	-0.25	0.09	0.3
1340	6.7	-0.47	0.96	0.54	-0.26	0.92	0.65	-0.35	0.85	0.69	-0.35	0.65	0.72	-0.35	0.51	0.67	-0.37	0.42	0.67	-0.41	0.27	0.71	-0.47	0.08	0.62	-0.38	0.03	0.65	NaN	NaN	NaN	-0.39	0.85	0.32	-0.31	0.67	0.28	-0.27	0.52	0.32	-0.24	0.44	0.3	-0.29	0.28	0.26	-0.24	0.09	0.3
1341	6.705	-0.47	0.96	0.53	-0.26	0.92	0.65	-0.35	0.85	0.69	-0.35	0.65	0.72	-0.35	0.51	0.66	-0.37	0.42	0.67	-0.41	0.27	0.71	-0.47	0.08	0.62	-0.38	0.03	0.65	NaN	NaN	NaN	-0.39	0.85	0.32	-0.31	0.66	0.28	-0.27	0.52	0.32	-0.24	0.44	0.3	-0.28	0.28	0.26	-0.24	0.09	0.3
1342	6.71	-0.47	0.96	0.53	-0.26	0.92	0.65	-0.35	0.85	0.69	-0.35	0.65	0.72	-0.35	0.51	0.66	-0.37	0.42	0.67	-0.41	0.27	0.71	-0.47	0.08	0.62	-0.38	0.03	0.65	NaN	NaN	NaN	-0.39	0.85	0.32	-0.31	0.66	0.28	-0.26	0.52	0.32	-0.24	0.44	0.3	-0.28	0.28	0.26	-0.24	0.09	0.3
1343	6.715	-0.47	0.96	0.53	-0.26	0.92	0.65	-0.35	0.85	0.69	-0.35	0.65	0.72	-0.35	0.51	0.66	-0.36	0.42	0.67	-0.41	0.27	0.71	-0.47	0.08	0.62	-0.38	0.03	0.65	NaN	NaN	NaN	-0.39	0.85	0.32	-0.31	0.66	0.28	-0.26	0.52	0.32	-0.23	0.44	0.3	-0.28	0.28	0.26	-0.24	0.09	0.3
1344	6.72	-0.47	0.96	0.53	-0.26	0.92	0.65	-0.35	0.85	0.69	-0.35	0.65	0.72	-0.35	0.51	0.66	-0.36	0.42	0.67	-0.41	0.27	0.71	-0.47	0.08	0.62	-0.38	0.03	0.65	NaN	NaN	NaN	-0.39	0.85	0.32	-0.3	0.66	0.28	-0.26	0.52	0.32	-0.23	0.44	0.3	-0.28	0.28	0.26	-0.24	0.09	0.3
1345	6.725	-0.46	0.96	0.53	-0.25	0.92	0.65	-0.35	0.85	0.69	-0.34	0.65	0.72	-0.35	0.51	0.66	-0.36	0.42	0.66	-0.41	0.27	0.71	-0.47	0.08	0.62	-0.38	0.03	0.65	NaN	NaN	NaN	-0.38	0.85	0.32	-0.3	0.66	0.28	-0.26	0.52	0.32	-0.23	0.44	0.3	-0.28	0.28	0.26	-0.24	0.09	0.3
1346	6.73	-0.46	0.96	0.53	-0.25	0.92	0.65	-0.35	0.85	0.69	-0.34	0.65	0.72	-0.34	0.51	0.66	-0.36	0.42	0.66	-0.41	0.27	0.71	-0.47	0.08	0.62	-0.38	0.03	0.65	NaN	NaN	NaN	-0.38	0.85	0.32	-0.3	0.66	0.27	-0.25	0.52	0.32	-0.23	0.44	0.3	-0.28	0.28	0.26	-0.24	0.09	0.3
1347	6.735	-0.46	0.96	0.53	-0.25	0.92	0.65	-0.34	0.85	0.68	-0.34	0.65	0.72	-0.34	0.51	0.66	-0.36	0.42	0.66	-0.41	0.27	0.71	-0.47	0.08	0.62	-0.38	0.03	0.65	NaN	NaN	NaN	-0.38	0.85	0.32	-0.3	0.66	0.27	-0.25	0.52	0.32	-0.22	0.44	0.3	-0.27	0.28	0.26	-0.24	0.09	0.3
1348	6.74	-0.46	0.96	0.53	-0.25	0.92	0.65	-0.34	0.85	0.68	-0.34	0.65	0.72	-0.34	0.51	0.66	-0.36	0.42	0.66	-0.4	0.27	0.71	-0.47	0.08	0.62	-0.38	0.03	0.65	NaN	NaN	NaN	-0.38	0.85	0.32	-0.29	0.66	0.27	-0.25	0.52	0.32	-0.22	0.44	0.3	-0.27	0.28	0.26	-0.24	0.09	0.3
1349	6.745	-0.46	0.96	0.53	-0.25	0.92	0.65	-0.34	0.85	0.68	-0.34	0.65	0.71	-0.34	0.51	0.66	-0.36	0.42	0.66	-0.4	0.27	0.71	-0.47	0.08	0.62	-0.38	0.03	0.65	NaN	NaN	NaN	-0.38	0.85	0.32	-0.29	0.66	0.27	-0.24	0.52	0.32	-0.22	0.44	0.3	-0.27	0.28	0.26	-0.24	0.08	0.3
1350	6.75	-0.46	0.96	0.53	-0.25	0.92	0.64	-0.34	0.85	0.68	-0.34	0.65	0.71	-0.34	0.51	0.66	-0.36	0.42	0.66	-0.4	0.27	0.71	-0.47	0.08	0.62	-0.38	0.03	0.65	NaN	NaN	NaN	-0.37	0.85	0.32	-0.29	0.66	0.27	-0.24	0.52	0.32	-0.22	0.44	0.3	-0.27	0.28	0.26	-0.24	0.08	0.3
1351	6.755	-0.45	0.96	0.52	-0.24	0.92	0.64	-0.34	0.85	0.68	-0.34	0.65	0.71	-0.34	0.51	0.66	-0.36	0.42	0.66	-0.4	0.27	0.71	-0.47	0.08	0.62	-0.38	0.03	0.65	NaN	NaN	NaN	-0.37	0.85	0.32	-0.29	0.66	0.27	-0.24	0.52	0.32	-0.22	0.44	0.3	-0.27	0.28	0.25	-0.24	0.08	0.3
1352	6.76	-0.45	0.96	0.52	-0.24	0.92	0.64	-0.34	0.85	0.68	-0.34	0.65	0.71	-0.34	0.51	0.66	-0.36	0.42	0.66	-0.4	0.27	0.71	-0.47	0.08	0.62	-0.38	0.03	0.65	NaN	NaN	NaN	-0.37	0.85	0.31	-0.28	0.66	0.27	-0.24	0.52	0.31	-0.22	0.44	0.3	-0.27	0.28	0.25	-0.24	0.08	0.3
1353	6.765	-0.45	0.96	0.52	-0.24	0.92	0.64	-0.34	0.85	0.68	-0.34	0.65	0.71	-0.34	0.51	0.66	-0.36	0.42	0.66	-0.4	0.27	0.71	-0.47	0.08	0.62	-0.38	0.03	0.65	NaN	NaN	NaN	-0.37	0.85	0.31	-0.28	0.66	0.27	-0.23	0.52	0.31	-0.21	0.44	0.3	-0.26	0.28	0.25	-0.24	0.08	0.3
1354	6.77	-0.45	0.96	0.52	-0.24	0.92	0.64	-0.34	0.85	0.68	-0.34	0.65	0.71	-0.34	0.51	0.66	-0.35	0.42	0.66	-0.4	0.27	0.71	-0.47	0.08	0.62	-0.38	0.03	0.65	NaN	NaN	NaN	-0.37	0.85	0.31	-0.28	0.66	0.27	-0.23	0.52	0.31	-0.21	0.44	0.3	-0.26	0.28	0.25	-0.24	0.08	0.3
1355	6.775	-0.45	0.96	0.52	-0.24	0.92	0.64	-0.33	0.85	0.68	-0.34	0.65	0.71	-0.34	0.51	0.65	-0.35	0.42	0.66	-0.4	0.27	0.71	-0.47	0.08	0.62	-0.38	0.03	0.65	NaN	NaN	NaN	-0.36	0.85	0.31	-0.28	0.66	0.27	-0.23	0.52	0.31	-0.21	0.44	0.3	-0.26	0.28	0.25	-0.24	0.08	0.3
1356	6.78	-0.45	0.96	0.52	-0.24	0.92	0.64	-0.33	0.85	0.68	-0.34	0.65	0.71	-0.34	0.51	0.65	-0.35	0.42	0.66	-0.4	0.27	0.71	-0.47	0.08	0.62	-0.38	0.03	0.65	NaN	NaN	NaN	-0.36	0.85	0.31	-0.27	0.66	0.26	-0.23	0.52	0.31	-0.21	0.44	0.3	-0.26	0.28	0.25	-0.24	0.08	0.3
1357	6.785	-0.44	0.96	0.52	-0.24	0.92	0.64	-0.33	0.85	0.68	-0.34	0.65	0.71	-0.33	0.51	0.65	-0.35	0.42	0.66	-0.4	0.27	0.7	-0.47	0.08	0.62	-0.38	0.03	0.65	NaN	NaN	NaN	-0.36	0.85	0.31	-0.27	0.66	0.26	-0.23	0.52	0.31	-0.21	0.44	0.3	-0.26	0.28	0.25	-0.24	0.08	0.3
1358	6.79	-0.44	0.96	0.52	-0.23	0.92	0.64	-0.33	0.85	0.68	-0.33	0.65	0.71	-0.33	0.51	0.65	-0.35	0.42	0.66	-0.4	0.27	0.7	-0.47	0.08	0.62	-0.38	0.03	0.65	NaN	NaN	NaN	-0.36	0.85	0.31	-0.27	0.66	0.26	-0.23	0.52	0.31	-0.21	0.44	0.3	-0.26	0.28	0.25	-0.24	0.08	0.3
1359	6.795	-0.44	0.96	0.52	-0.23	0.92	0.64	-0.33	0.85	0.67	-0.33	0.65	0.71	-0.33	0.51	0.65	-0.35	0.42	0.66	-0.4	0.27	0.7	-0.47	0.08	0.62	-0.38	0.03	0.65	NaN	NaN	NaN	-0.36	0.85	0.31	-0.27	0.66	0.26	-0.23	0.52	0.31	-0.21	0.44	0.3	-0.26	0.28	0.25	-0.24	0.08	0.3
1360	6.8	-0.44	0.96	0.51	-0.23	0.92	0.64	-0.33	0.85	0.67	-0.33	0.65	0.7	-0.33	0.51	0.65	-0.35	0.42	0.66	-0.4	0.27	0.7	-0.47	0.09	0.62	-0.38	0.03	0.65	NaN	NaN	NaN	-0.35	0.85	0.31	-0.27	0.66	0.26	-0.23	0.52	0.31	-0.21	0.44	0.3	-0.26	0.28	0.25	-0.24	0.08	0.3
1361	6.805	-0.44	0.96	0.51	-0.23	0.92	0.64	-0.33	0.85	0.67	-0.33	0.65	0.7	-0.33	0.51	0.65	-0.35	0.42	0.66	-0.4	0.27	0.7	-0.47	0.09	0.62	-0.38	0.03	0.65	NaN	NaN	NaN	-0.35	0.85	0.3	-0.27	0.66	0.26	-0.23	0.52	0.31	-0.21	0.44	0.3	-0.26	0.28	0.25	-0.24	0.08	0.3
1362	6.81	-0.44	0.96	0.51	-0.23	0.92	0.64	-0.33	0.85	0.67	-0.33	0.65	0.7	-0.33	0.51	0.65	-0.35	0.42	0.65	-0.4	0.27	0.7	-0.47	0.09	0.62	-0.38	0.03	0.65	NaN	NaN	NaN	-0.35	0.86	0.3	-0.27	0.66	0.26	-0.23	0.52	0.31	-0.21	0.44	0.3	-0.26	0.28	0.25	-0.24	0.08	0.3
1363	6.815	-0.44	0.96	0.51	-0.23	0.92	0.63	-0.33	0.85	0.67	-0.33	0.65	0.7	-0.33	0.51	0.65	-0.35	0.42	0.65	-0.4	0.27	0.7	-0.47	0.09	0.62	-0.38	0.03	0.64	NaN	NaN	NaN	-0.35	0.86	0.3	-0.27	0.66	0.26	-0.23	0.52	0.31	-0.21	0.44	0.29	-0.26	0.28	0.25	-0.24	0.08	0.3
1364	6.82	-0.43	0.96	0.51	-0.23	0.92	0.63	-0.32	0.85	0.67	-0.33	0.65	0.7	-0.33	0.51	0.65	-0.35	0.42	0.65	-0.4	0.28	0.7	-0.47	0.09	0.62	-0.38	0.03	0.64	NaN	NaN	NaN	-0.35	0.86	0.3	-0.27	0.66	0.26	-0.23	0.52	0.31	-0.21	0.44	0.29	-0.26	0.28	0.25	-0.24	0.08	0.3
1365	6.825	-0.43	0.96	0.51	-0.23	0.92	0.63	-0.32	0.85	0.67	-0.33	0.65	0.7	-0.33	0.51	0.65	-0.35	0.42	0.65	-0.4	0.28	0.7	-0.47	0.09	0.62	-0.38	0.03	0.64	NaN	NaN	NaN	-0.34	0.86	0.3	-0.27	0.66	0.26	-0.23	0.52	0.31	-0.21	0.44	0.29	-0.26	0.28	0.25	-0.24	0.08	0.3
1366	6.83	-0.43	0.96	0.51	-0.23	0.92	0.63	-0.32	0.85	0.67	-0.33	0.65	0.7	-0.33	0.51	0.65	-0.34	0.42	0.65	-0.4	0.28	0.7	-0.47	0.09	0.62	-0.38	0.03	0.64	NaN	NaN	NaN	-0.34	0.86	0.3	-0.27	0.66	0.26	-0.23	0.52	0.31	-0.21	0.44	0.29	-0.26	0.28	0.25	-0.24	0.08	0.3
1367	6.835	-0.43	0.96	0.51	-0.23	0.92	0.63	-0.32	0.85	0.67	-0.33	0.65	0.7	-0.33	0.51	0.65	-0.34	0.42	0.65	-0.4	0.28	0.7	-0.47	0.09	0.62	-0.38	0.03	0.64	NaN	NaN	NaN	-0.34	0.86	0.3	-0.27	0.66	0.26	-0.23	0.52	0.31	-0.21	0.44	0.29	-0.26	0.28	0.25	-0.24	0.08	0.3
1368	6.84	-0.43	0.97	0.5	-0.23	0.92	0.63	-0.32	0.85	0.67	-0.33	0.65	0.7	-0.32	0.51	0.65	-0.34	0.42	0.65	-0.4	0.28	0.7	-0.46	0.09	0.62	-0.38	0.03	0.64	NaN	NaN	NaN	-0.34	0.86	0.3	-0.27	0.66	0.26	-0.22	0.52	0.31	-0.2	0.44	0.29	-0.26	0.28	0.25	-0.24	0.08	0.3
1369	6.845	-0.43	0.97	0.5	-0.22	0.92	0.63	-0.32	0.85	0.66	-0.33	0.65	0.7	-0.32	0.51	0.65	-0.34	0.42	0.65	-0.4	0.28	0.7	-0.46	0.09	0.62	-0.38	0.03	0.64	NaN	NaN	NaN	-0.34	0.86	0.3	-0.27	0.66	0.26	-0.22	0.52	0.31	-0.2	0.44	0.29	-0.26	0.28	0.25	-0.24	0.08	0.3
1370	6.85	-0.43	0.97	0.5	-0.22	0.92	0.63	-0.32	0.85	0.66	-0.33	0.65	0.7	-0.32	0.51	0.65	-0.34	0.42	0.65	-0.39	0.28	0.7	-0.46	0.09	0.62	-0.38	0.03	0.64	NaN	NaN	NaN	-0.34	0.86	0.29	-0.26	0.66	0.26	-0.22	0.52	0.31	-0.2	0.44	0.29	-0.26	0.28	0.25	-0.24	0.08	0.3
1371	6.855	-0.42	0.97	0.5	-0.22	0.92	0.63	-0.32	0.85	0.66	-0.33	0.65	0.69	-0.32	0.51	0.64	-0.34	0.42	0.65	-0.39	0.28	0.7	-0.46	0.09	0.62	-0.38	0.03	0.64	NaN	NaN	NaN	-0.33	0.86	0.29	-0.26	0.66	0.26	-0.22	0.52	0.3	-0.2	0.44	0.29	-0.26	0.28	0.25	-0.24	0.08	0.3
1372	6.86	-0.42	0.97	0.5	-0.22	0.92	0.63	-0.32	0.85	0.66	-0.32	0.65	0.69	-0.32	0.51	0.64	-0.34	0.42	0.65	-0.39	0.28	0.7	-0.46	0.09	0.62	-0.38	0.03	0.64	NaN	NaN	NaN	-0.33	0.86	0.29	-0.26	0.66	0.26	-0.22	0.52	0.3	-0.2	0.44	0.29	-0.26	0.28	0.25	-0.24	0.08	0.3
1373	6.865	-0.42	0.97	0.5	-0.22	0.92	0.63	-0.32	0.85	0.66	-0.32	0.66	0.69	-0.32	0.51	0.64	-0.34	0.42	0.65	-0.39	0.28	0.7	-0.46	0.09	0.62	-0.38	0.03	0.64	NaN	NaN	NaN	-0.33	0.86	0.29	-0.26	0.66	0.25	-0.22	0.52	0.3	-0.2	0.44	0.29	-0.26	0.28	0.25	-0.24	0.08	0.3
1374	6.87	-0.42	0.97	0.5	-0.22	0.92	0.63	-0.32	0.85	0.66	-0.32	0.66	0.69	-0.32	0.51	0.64	-0.34	0.42	0.65	-0.39	0.28	0.7	-0.46	0.09	0.62	-0.38	0.03	0.64	NaN	NaN	NaN	-0.33	0.86	0.29	-0.26	0.66	0.25	-0.22	0.52	0.3	-0.2	0.44	0.29	-0.26	0.28	0.25	-0.24	0.08	0.3
1375	6.875	-0.42	0.97	0.5	-0.22	0.92	0.63	-0.32	0.85	0.66	-0.32	0.66	0.69	-0.32	0.51	0.64	-0.33	0.42	0.65	-0.39	0.28	0.7	-0.46	0.09	0.62	-0.38	0.03	0.64	NaN	NaN	NaN	-0.33	0.86	0.29	-0.26	0.66	0.25	-0.22	0.52	0.3	-0.2	0.44	0.29	-0.26	0.28	0.25	-0.24	0.08	0.3
1376	6.88	-0.42	0.97	0.49	-0.22	0.92	0.62	-0.32	0.85	0.66	-0.32	0.66	0.69	-0.31	0.51	0.64	-0.33	0.42	0.65	-0.39	0.28	0.7	-0.46	0.09	0.62	-0.38	0.03	0.64	NaN	NaN	NaN	-0.33	0.86	0.29	-0.26	0.66	0.25	-0.22	0.52	0.3	-0.2	0.44	0.29	-0.26	0.28	0.25	-0.24	0.08	0.3
1377	6.885	-0.42	0.97	0.49	-0.22	0.92	0.62	-0.31	0.85	0.66	-0.32	0.66	0.69	-0.31	0.51	0.64	-0.33	0.42	0.65	-0.39	0.28	0.7	-0.46	0.09	0.62	-0.38	0.03	0.64	NaN	NaN	NaN	-0.33	0.86	0.29	-0.25	0.66	0.25	-0.22	0.52	0.3	-0.2	0.44	0.29	-0.26	0.28	0.25	-0.24	0.08	0.3
1378	6.89	-0.42	0.97	0.49	-0.22	0.92	0.62	-0.31	0.85	0.66	-0.32	0.66	0.69	-0.31	0.51	0.64	-0.33	0.42	0.65	-0.39	0.28	0.7	-0.46	0.09	0.62	-0.38	0.03	0.64	NaN	NaN	NaN	-0.33	0.86	0.29	-0.25	0.66	0.25	-0.22	0.52	0.3	-0.2	0.44	0.29	-0.26	0.28	0.25	-0.24	0.08	0.3
1379	6.895	-0.42	0.97	0.49	-0.22	0.92	0.62	-0.31	0.85	0.65	-0.32	0.66	0.69	-0.31	0.51	0.64	-0.33	0.42	0.65	-0.39	0.29	0.7	-0.46	0.1	0.62	-0.38	0.03	0.64	NaN	NaN	NaN	-0.32	0.86	0.29	-0.25	0.66	0.25	-0.22	0.52	0.3	-0.2	0.44	0.29	-0.26	0.28	0.25	-0.24	0.08	0.3
1380	6.9	-0.41	0.97	0.49	-0.22	0.92	0.62	-0.31	0.85	0.65	-0.32	0.66	0.69	-0.31	0.51	0.64	-0.33	0.42	0.65	-0.39	0.29	0.7	-0.46	0.1	0.62	-0.38	0.03	0.64	NaN	NaN	NaN	-0.32	0.86	0.29	-0.25	0.66	0.25	-0.22	0.52	0.3	-0.2	0.44	0.29	-0.26	0.28	0.25	-0.24	0.08	0.3
1381	6.905	-0.41	0.97	0.49	-0.21	0.92	0.62	-0.31	0.85	0.65	-0.32	0.66	0.69	-0.31	0.51	0.64	-0.32	0.42	0.65	-0.38	0.29	0.7	-0.46	0.1	0.62	-0.38	0.03	0.64	NaN	NaN	NaN	-0.32	0.86	0.29	-0.25	0.66	0.25	-0.22	0.52	0.3	-0.2	0.44	0.29	-0.26	0.28	0.25	-0.24	0.08	0.3
1382	6.91	-0.41	0.97	0.49	-0.21	0.93	0.62	-0.31	0.85	0.65	-0.32	0.66	0.69	-0.31	0.51	0.64	-0.32	0.42	0.65	-0.38	0.29	0.7	-0.46	0.1	0.62	-0.38	0.03	0.64	NaN	NaN	NaN	-0.32	0.86	0.28	-0.25	0.66	0.25	-0.22	0.52	0.3	-0.2	0.44	0.29	-0.26	0.28	0.25	-0.24	0.08	0.3
1383	6.915	-0.41	0.97	0.49	-0.21	0.93	0.62	-0.31	0.85	0.65	-0.31	0.66	0.69	-0.3	0.51	0.64	-0.32	0.42	0.65	-0.38	0.29	0.7	-0.46	0.1	0.62	-0.38	0.03	0.64	NaN	NaN	NaN	-0.32	0.86	0.28	-0.25	0.66	0.25	-0.22	0.52	0.3	-0.2	0.44	0.29	-0.26	0.28	0.25	-0.24	0.08	0.3
1384	6.92	-0.41	0.97	0.49	-0.21	0.93	0.62	-0.31	0.85	0.65	-0.31	0.66	0.69	-0.3	0.51	0.64	-0.32	0.42	0.65	-0.38	0.29	0.7	-0.46	0.1	0.62	-0.38	0.03	0.64	NaN	NaN	NaN	-0.32	0.86	0.28	-0.25	0.66	0.25	-0.22	0.52	0.3	-0.2	0.44	0.29	-0.26	0.28	0.25	-0.24	0.08	0.3
1385	6.925	-0.41	0.97	0.48	-0.21	0.93	0.62	-0.31	0.85	0.65	-0.31	0.66	0.69	-0.3	0.51	0.64	-0.32	0.43	0.65	-0.38	0.29	0.7	-0.46	0.1	0.62	-0.38	0.03	0.64	NaN	NaN	NaN	-0.32	0.86	0.28	-0.25	0.66	0.25	-0.22	0.52	0.3	-0.2	0.44	0.29	-0.26	0.28	0.25	-0.24	0.08	0.3
1386	6.93	-0.41	0.97	0.48	-0.21	0.93	0.62	-0.31	0.85	0.65	-0.31	0.66	0.69	-0.3	0.52	0.64	-0.31	0.43	0.65	-0.38	0.29	0.7	-0.46	0.11	0.62	-0.38	0.04	0.64	NaN	NaN	NaN	-0.32	0.86	0.28	-0.25	0.66	0.25	-0.22	0.52	0.3	-0.2	0.44	0.29	-0.26	0.28	0.25	-0.24	0.08	0.3
1387	6.935	-0.41	0.97	0.48	-0.21	0.93	0.62	-0.31	0.86	0.65	-0.31	0.66	0.69	-0.3	0.52	0.64	-0.31	0.43	0.65	-0.38	0.29	0.7	-0.46	0.11	0.62	-0.38	0.04	0.64	NaN	NaN	NaN	-0.32	0.86	0.28	-0.25	0.66	0.25	-0.22	0.52	0.3	-0.2	0.44	0.29	-0.26	0.28	0.25	-0.24	0.08	0.3
1388	6.94	-0.41	0.98	0.48	-0.21	0.93	0.61	-0.31	0.86	0.65	-0.31	0.66	0.69	-0.29	0.52	0.64	-0.31	0.43	0.65	-0.37	0.29	0.7	-0.46	0.11	0.62	-0.38	0.04	0.64	NaN	NaN	NaN	-0.31	0.86	0.28	-0.25	0.66	0.25	-0.22	0.52	0.3	-0.2	0.44	0.29	-0.26	0.28	0.25	-0.24	0.08	0.3
1389	6.945	-0.4	0.98	0.48	-0.21	0.93	0.61	-0.31	0.86	0.65	-0.3	0.66	0.69	-0.29	0.52	0.64	-0.31	0.43	0.65	-0.37	0.29	0.7	-0.46	0.11	0.62	-0.38	0.04	0.64	NaN	NaN	NaN	-0.31	0.86	0.28	-0.25	0.66	0.25	-0.22	0.52	0.3	-0.2	0.44	0.29	-0.26	0.27	0.25	-0.24	0.08	0.3
1390	6.95	-0.4	0.98	0.48	-0.21	0.93	0.61	-0.31	0.86	0.65	-0.3	0.66	0.69	-0.29	0.52	0.64	-0.31	0.43	0.65	-0.37	0.29	0.7	-0.45	0.11	0.62	-0.38	0.04	0.65	NaN	NaN	NaN	-0.31	0.86	0.28	-0.25	0.66	0.24	-0.22	0.52	0.3	-0.2	0.44	0.29	-0.26	0.27	0.25	-0.24	0.08	0.3
1391	6.955	-0.4	0.98	0.48	-0.21	0.93	0.61	-0.31	0.86	0.65	-0.3	0.66	0.69	-0.29	0.52	0.64	-0.3	0.43	0.65	-0.37	0.29	0.7	-0.45	0.11	0.63	-0.38	0.04	0.65	NaN	NaN	NaN	-0.31	0.86	0.28	-0.25	0.66	0.24	-0.22	0.52	0.3	-0.2	0.44	0.29	-0.26	0.27	0.25	-0.24	0.08	0.3
1392	6.96	-0.4	0.98	0.48	-0.2	0.93	0.61	-0.31	0.86	0.65	-0.3	0.66	0.69	-0.28	0.52	0.64	-0.3	0.43	0.65	-0.37	0.29	0.7	-0.45	0.11	0.63	-0.38	0.04	0.65	NaN	NaN	NaN	-0.31	0.86	0.28	-0.25	0.66	0.24	-0.22	0.52	0.3	-0.2	0.44	0.29	-0.26	0.27	0.25	-0.24	0.08	0.3
1393	6.965	-0.4	0.98	0.48	-0.2	0.93	0.61	-0.3	0.86	0.65	-0.3	0.66	0.69	-0.28	0.52	0.64	-0.3	0.43	0.65	-0.37	0.3	0.7	-0.45	0.11	0.63	-0.38	0.04	0.65	NaN	NaN	NaN	-0.31	0.86	0.28	-0.25	0.66	0.24	-0.22	0.52	0.3	-0.2	0.44	0.29	-0.26	0.27	0.25	-0.24	0.08	0.3
1394	6.97	-0.4	0.98	0.48	-0.2	0.93	0.61	-0.3	0.86	0.65	-0.3	0.66	0.69	-0.28	0.52	0.65	-0.29	0.43	0.65	-0.36	0.3	0.7	-0.45	0.11	0.63	-0.38	0.04	0.65	NaN	NaN	NaN	-0.31	0.86	0.28	-0.25	0.66	0.24	-0.22	0.52	0.3	-0.2	0.44	0.29	-0.26	0.27	0.25	-0.24	0.08	0.3
1395	6.975	-0.4	0.98	0.47	-0.2	0.93	0.61	-0.3	0.86	0.65	-0.29	0.66	0.69	-0.28	0.52	0.65	-0.29	0.43	0.65	-0.36	0.3	0.7	-0.45	0.12	0.63	-0.38	0.04	0.65	NaN	NaN	NaN	-0.31	0.86	0.27	-0.24	0.66	0.24	-0.22	0.52	0.3	-0.2	0.44	0.29	-0.26	0.27	0.25	-0.24	0.08	0.3
1396	6.98	-0.4	0.98	0.47	-0.2	0.93	0.61	-0.3	0.86	0.64	-0.29	0.66	0.69	-0.27	0.52	0.65	-0.29	0.43	0.65	-0.36	0.3	0.71	-0.45	0.12	0.63	-0.38	0.04	0.65	NaN	NaN	NaN	-0.31	0.86	0.27	-0.24	0.66	0.24	-0.22	0.52	0.3	-0.2	0.44	0.29	-0.26	0.27	0.25	-0.24	0.08	0.3
1397	6.985	-0.4	0.98	0.47	-0.2	0.93	0.61	-0.3	0.86	0.64	-0.29	0.66	0.69	-0.27	0.52	0.65	-0.29	0.43	0.66	-0.36	0.3	0.71	-0.45	0.12	0.63	-0.38	0.04	0.65	NaN	NaN	NaN	-0.3	0.86	0.27	-0.24	0.66	0.24	-0.22	0.52	0.29	-0.2	0.44	0.28	-0.26	0.27	0.25	-0.24	0.08	0.3
1398	6.99	-0.4	0.98	0.47	-0.2	0.93	0.61	-0.3	0.86	0.64	-0.29	0.66	0.69	-0.27	0.52	0.65	-0.28	0.43	0.66	-0.36	0.3	0.71	-0.45	0.12	0.63	-0.38	0.04	0.65	NaN	NaN	NaN	-0.3	0.87	0.27	-0.24	0.66	0.24	-0.22	0.52	0.29	-0.2	0.44	0.28	-0.26	0.27	0.25	-0.24	0.08	0.3
1399	6.995	-0.4	0.98	0.47	-0.2	0.93	0.61	-0.3	0.86	0.64	-0.29	0.66	0.69	-0.26	0.52	0.65	-0.28	0.43	0.66	-0.35	0.3	0.71	-0.44	0.12	0.63	-0.38	0.04	0.65	NaN	NaN	NaN	-0.3	0.87	0.27	-0.24	0.66	0.24	-0.22	0.52	0.29	-0.2	0.44	0.28	-0.26	0.27	0.24	-0.24	0.08	0.3
1400	7	-0.4	0.98	0.47	-0.2	0.93	0.61	-0.3	0.86	0.64	-0.28	0.66	0.69	-0.26	0.52	0.65	-0.28	0.43	0.66	-0.35	0.3	0.71	-0.44	0.12	0.63	-0.38	0.04	0.65	NaN	NaN	NaN	-0.3	0.87	0.27	-0.24	0.66	0.24	-0.22	0.52	0.29	-0.2	0.44	0.28	-0.26	0.27	0.24	-0.24	0.08	0.3
1401	7.005	-0.39	0.98	0.47	-0.2	0.93	0.61	-0.3	0.86	0.64	-0.28	0.66	0.69	-0.26	0.52	0.65	-0.27	0.43	0.66	-0.35	0.3	0.71	-0.44	0.12	0.63	-0.38	0.04	0.65	NaN	NaN	NaN	-0.3	0.87	0.27	-0.24	0.66	0.24	-0.22	0.52	0.29	-0.2	0.44	0.28	-0.26	0.27	0.24	-0.24	0.08	0.3
1402	7.01	-0.39	0.98	0.47	-0.2	0.93	0.61	-0.3	0.86	0.64	-0.28	0.66	0.69	-0.26	0.52	0.65	-0.27	0.43	0.66	-0.35	0.31	0.71	-0.44	0.13	0.63	-0.37	0.04	0.65	NaN	NaN	NaN	-0.3	0.87	0.27	-0.24	0.66	0.24	-0.22	0.52	0.29	-0.2	0.44	0.28	-0.26	0.27	0.24	-0.24	0.08	0.3
1403	7.015	-0.39	0.98	0.47	-0.2	0.93	0.61	-0.3	0.86	0.64	-0.28	0.66	0.69	-0.25	0.52	0.65	-0.27	0.43	0.66	-0.34	0.31	0.71	-0.44	0.13	0.63	-0.37	0.04	0.65	NaN	NaN	NaN	-0.3	0.87	0.27	-0.24	0.66	0.24	-0.22	0.52	0.29	-0.2	0.44	0.28	-0.26	0.27	0.24	-0.24	0.08	0.3
1404	7.02	-0.39	0.98	0.47	-0.2	0.93	0.6	-0.3	0.86	0.64	-0.28	0.66	0.69	-0.25	0.52	0.65	-0.26	0.43	0.66	-0.34	0.31	0.71	-0.44	0.13	0.63	-0.37	0.04	0.65	NaN	NaN	NaN	-0.3	0.87	0.27	-0.24	0.66	0.24	-0.22	0.52	0.29	-0.2	0.44	0.28	-0.26	0.27	0.24	-0.24	0.08	0.3
1405	7.025	-0.39	0.98	0.46	-0.2	0.93	0.6	-0.3	0.86	0.64	-0.28	0.66	0.69	-0.25	0.52	0.65	-0.26	0.44	0.66	-0.34	0.31	0.71	-0.44	0.13	0.63	-0.37	0.04	0.65	NaN	NaN	NaN	-0.3	0.87	0.27	-0.24	0.66	0.24	-0.21	0.52	0.29	-0.2	0.44	0.28	-0.26	0.27	0.24	-0.24	0.08	0.3
1406	7.03	-0.39	0.98	0.46	-0.2	0.93	0.6	-0.3	0.86	0.64	-0.27	0.66	0.69	-0.24	0.52	0.65	-0.26	0.44	0.66	-0.34	0.31	0.71	-0.43	0.13	0.63	-0.37	0.04	0.65	NaN	NaN	NaN	-0.29	0.87	0.27	-0.24	0.67	0.24	-0.21	0.52	0.29	-0.2	0.44	0.28	-0.26	0.27	0.24	-0.24	0.08	0.3
1407	7.035	-0.39	0.98	0.46	-0.2	0.93	0.6	-0.3	0.86	0.64	-0.27	0.66	0.69	-0.24	0.52	0.65	-0.25	0.44	0.66	-0.33	0.31	0.71	-0.43	0.13	0.63	-0.37	0.04	0.65	NaN	NaN	NaN	-0.29	0.87	0.27	-0.24	0.66	0.24	-0.21	0.52	0.29	-0.2	0.44	0.28	-0.26	0.27	0.24	-0.24	0.08	0.3
1408	7.04	-0.39	0.98	0.46	-0.2	0.93	0.6	-0.3	0.86	0.64	-0.27	0.66	0.69	-0.24	0.52	0.65	-0.25	0.44	0.66	-0.33	0.31	0.71	-0.43	0.14	0.63	-0.37	0.04	0.65	NaN	NaN	NaN	-0.29	0.87	0.26	-0.24	0.66	0.23	-0.21	0.52	0.29	-0.2	0.44	0.28	-0.26	0.27	0.24	-0.24	0.08	0.3
1409	7.045	-0.39	0.98	0.46	-0.2	0.93	0.6	-0.3	0.86	0.64	-0.27	0.66	0.69	-0.24	0.52	0.65	-0.25	0.44	0.66	-0.33	0.31	0.71	-0.43	0.14	0.64	-0.37	0.04	0.65	NaN	NaN	NaN	-0.29	0.87	0.26	-0.24	0.66	0.23	-0.21	0.52	0.29	-0.2	0.44	0.28	-0.26	0.27	0.24	-0.24	0.08	0.3
1410	7.05	-0.39	0.98	0.46	-0.2	0.93	0.6	-0.29	0.86	0.63	-0.27	0.66	0.69	-0.23	0.52	0.65	-0.25	0.44	0.66	-0.33	0.31	0.71	-0.43	0.14	0.64	-0.37	0.04	0.65	NaN	NaN	NaN	-0.29	0.87	0.26	-0.24	0.66	0.23	-0.21	0.52	0.29	-0.2	0.44	0.28	-0.26	0.27	0.24	-0.24	0.08	0.3
1411	7.055	-0.39	0.98	0.46	-0.2	0.93	0.6	-0.29	0.86	0.63	-0.27	0.67	0.69	-0.23	0.52	0.65	-0.24	0.44	0.66	-0.32	0.32	0.71	-0.43	0.14	0.64	-0.37	0.04	0.65	NaN	NaN	NaN	-0.29	0.87	0.26	-0.23	0.66	0.23	-0.21	0.52	0.29	-0.2	0.44	0.28	-0.26	0.27	0.24	-0.24	0.08	0.3
1412	7.06	-0.39	0.98	0.46	-0.2	0.93	0.6	-0.29	0.86	0.63	-0.26	0.67	0.69	-0.23	0.52	0.65	-0.24	0.44	0.67	-0.32	0.32	0.72	-0.42	0.14	0.64	-0.37	0.04	0.65	NaN	NaN	NaN	-0.29	0.87	0.26	-0.23	0.66	0.23	-0.21	0.52	0.29	-0.2	0.44	0.28	-0.26	0.27	0.24	-0.24	0.08	0.3
1413	7.065	-0.38	0.98	0.46	-0.2	0.93	0.6	-0.29	0.86	0.63	-0.26	0.67	0.69	-0.22	0.53	0.65	-0.24	0.44	0.67	-0.32	0.32	0.72	-0.42	0.14	0.64	-0.37	0.04	0.65	NaN	NaN	NaN	-0.29	0.87	0.26	-0.23	0.66	0.23	-0.21	0.52	0.29	-0.2	0.44	0.28	-0.26	0.27	0.24	-0.24	0.08	0.3
1414	7.07	-0.38	0.98	0.46	-0.2	0.93	0.6	-0.29	0.86	0.63	-0.26	0.67	0.69	-0.22	0.53	0.65	-0.23	0.44	0.67	-0.32	0.32	0.72	-0.42	0.14	0.64	-0.37	0.04	0.65	NaN	NaN	NaN	-0.29	0.87	0.26	-0.23	0.66	0.23	-0.21	0.52	0.29	-0.2	0.44	0.28	-0.25	0.27	0.24	-0.24	0.08	0.3
1415	7.075	-0.38	0.98	0.45	-0.19	0.93	0.6	-0.29	0.86	0.63	-0.26	0.67	0.69	-0.22	0.53	0.65	-0.23	0.44	0.67	-0.31	0.32	0.72	-0.42	0.15	0.64	-0.37	0.04	0.65	NaN	NaN	NaN	-0.28	0.87	0.26	-0.23	0.66	0.23	-0.21	0.52	0.29	-0.2	0.44	0.28	-0.25	0.27	0.24	-0.24	0.08	0.3
1416	7.08	-0.38	0.98	0.45	-0.2	0.93	0.6	-0.29	0.86	0.63	-0.26	0.67	0.69	-0.22	0.53	0.66	-0.23	0.44	0.67	-0.31	0.32	0.72	-0.41	0.15	0.64	-0.37	0.04	0.65	NaN	NaN	NaN	-0.28	0.87	0.26	-0.23	0.66	0.23	-0.21	0.52	0.29	-0.2	0.44	0.28	-0.25	0.27	0.24	-0.24	0.08	0.3
1417	7.085	-0.38	0.98	0.45	-0.2	0.93	0.6	-0.29	0.86	0.63	-0.26	0.67	0.69	-0.21	0.53	0.66	-0.22	0.44	0.67	-0.31	0.32	0.72	-0.41	0.15	0.64	-0.37	0.04	0.65	NaN	NaN	NaN	-0.28	0.87	0.26	-0.23	0.66	0.23	-0.21	0.52	0.29	-0.2	0.44	0.28	-0.25	0.27	0.24	-0.24	0.08	0.3
1418	7.09	-0.38	0.98	0.45	-0.19	0.93	0.6	-0.29	0.86	0.63	-0.26	0.67	0.69	-0.21	0.53	0.66	-0.22	0.44	0.67	-0.3	0.32	0.72	-0.41	0.15	0.65	-0.37	0.04	0.65	NaN	NaN	NaN	-0.28	0.87	0.26	-0.23	0.66	0.23	-0.21	0.52	0.29	-0.2	0.44	0.28	-0.25	0.27	0.24	-0.24	0.08	0.3
1419	7.095	-0.38	0.98	0.45	-0.19	0.93	0.59	-0.29	0.86	0.63	-0.26	0.67	0.69	-0.21	0.53	0.66	-0.22	0.45	0.67	-0.3	0.32	0.72	-0.41	0.15	0.65	-0.36	0.04	0.65	NaN	NaN	NaN	-0.28	0.87	0.26	-0.23	0.66	0.23	-0.21	0.52	0.29	-0.2	0.44	0.28	-0.25	0.27	0.24	-0.24	0.08	0.3
1420	7.1	-0.38	0.98	0.45	-0.19	0.93	0.59	-0.29	0.86	0.63	-0.25	0.67	0.69	-0.21	0.53	0.66	-0.22	0.45	0.67	-0.3	0.32	0.72	-0.41	0.15	0.65	-0.36	0.05	0.65	NaN	NaN	NaN	-0.28	0.87	0.26	-0.23	0.66	0.23	-0.21	0.52	0.29	-0.2	0.44	0.28	-0.25	0.27	0.24	-0.24	0.08	0.3
1421	7.105	-0.38	0.98	0.45	-0.19	0.93	0.59	-0.29	0.86	0.63	-0.25	0.67	0.69	-0.2	0.53	0.66	-0.21	0.45	0.67	-0.3	0.33	0.72	-0.41	0.15	0.65	-0.36	0.05	0.65	NaN	NaN	NaN	-0.28	0.87	0.26	-0.23	0.66	0.23	-0.21	0.52	0.28	-0.2	0.44	0.28	-0.25	0.27	0.24	-0.24	0.08	0.3
1422	7.11	-0.38	0.98	0.45	-0.19	0.93	0.59	-0.29	0.86	0.63	-0.25	0.67	0.69	-0.2	0.53	0.66	-0.21	0.45	0.67	-0.29	0.33	0.72	-0.4	0.16	0.65	-0.36	0.05	0.65	NaN	NaN	NaN	-0.28	0.87	0.26	-0.23	0.66	0.23	-0.21	0.52	0.28	-0.2	0.44	0.28	-0.25	0.27	0.24	-0.24	0.08	0.3
1423	7.115	-0.38	0.98	0.45	-0.19	0.93	0.59	-0.29	0.86	0.63	-0.25	0.67	0.69	-0.2	0.53	0.66	-0.21	0.45	0.67	-0.29	0.33	0.72	-0.4	0.16	0.65	-0.36	0.05	0.65	NaN	NaN	NaN	-0.28	0.87	0.25	-0.22	0.66	0.23	-0.21	0.52	0.28	-0.2	0.44	0.28	-0.25	0.27	0.24	-0.24	0.08	0.3
1424	7.12	-0.38	0.98	0.45	-0.19	0.93	0.59	-0.29	0.86	0.63	-0.25	0.67	0.69	-0.2	0.53	0.66	-0.2	0.45	0.67	-0.29	0.33	0.73	-0.4	0.16	0.65	-0.36	0.05	0.65	NaN	NaN	NaN	-0.28	0.87	0.25	-0.22	0.66	0.23	-0.21	0.52	0.28	-0.2	0.44	0.28	-0.25	0.27	0.24	-0.24	0.08	0.3
1425	7.125	-0.38	0.98	0.45	-0.19	0.93	0.59	-0.29	0.86	0.63	-0.25	0.67	0.69	-0.19	0.53	0.66	-0.2	0.45	0.67	-0.28	0.33	0.73	-0.4	0.16	0.65	-0.36	0.05	0.66	NaN	NaN	NaN	-0.27	0.87	0.25	-0.22	0.66	0.23	-0.21	0.52	0.28	-0.19	0.44	0.28	-0.25	0.27	0.24	-0.24	0.08	0.3
1426	7.13	-0.38	0.98	0.45	-0.19	0.93	0.59	-0.29	0.86	0.63	-0.24	0.67	0.69	-0.19	0.53	0.66	-0.2	0.45	0.67	-0.28	0.33	0.73	-0.4	0.16	0.65	-0.36	0.05	0.66	NaN	NaN	NaN	-0.27	0.87	0.25	-0.22	0.66	0.22	-0.2	0.52	0.28	-0.19	0.44	0.28	-0.25	0.27	0.24	-0.24	0.08	0.3
1427	7.135	-0.38	0.98	0.44	-0.19	0.93	0.59	-0.29	0.86	0.63	-0.24	0.67	0.69	-0.19	0.53	0.66	-0.19	0.45	0.67	-0.28	0.33	0.73	-0.39	0.16	0.65	-0.36	0.05	0.66	NaN	NaN	NaN	-0.27	0.87	0.25	-0.22	0.66	0.22	-0.2	0.52	0.28	-0.19	0.44	0.27	-0.25	0.27	0.24	-0.24	0.08	0.3
1428	7.14	-0.37	0.98	0.44	-0.19	0.93	0.59	-0.29	0.86	0.62	-0.24	0.67	0.69	-0.19	0.53	0.66	-0.19	0.45	0.68	-0.28	0.33	0.73	-0.39	0.16	0.65	-0.35	0.05	0.66	NaN	NaN	NaN	-0.27	0.87	0.25	-0.22	0.66	0.22	-0.2	0.52	0.28	-0.19	0.44	0.27	-0.25	0.27	0.24	-0.24	0.08	0.3
1429	7.145	-0.37	0.98	0.44	-0.19	0.93	0.59	-0.29	0.86	0.62	-0.24	0.67	0.69	-0.18	0.53	0.66	-0.19	0.45	0.68	-0.27	0.33	0.73	-0.39	0.17	0.65	-0.35	0.06	0.66	NaN	NaN	NaN	-0.27	0.87	0.25	-0.22	0.66	0.22	-0.2	0.52	0.28	-0.19	0.43	0.27	-0.25	0.27	0.24	-0.24	0.08	0.3
1430	7.15	-0.37	0.98	0.44	-0.19	0.92	0.59	-0.29	0.86	0.62	-0.24	0.67	0.68	-0.18	0.54	0.66	-0.19	0.45	0.68	-0.27	0.33	0.73	-0.39	0.17	0.65	-0.35	0.06	0.66	NaN	NaN	NaN	-0.27	0.87	0.25	-0.22	0.66	0.22	-0.2	0.52	0.28	-0.19	0.43	0.27	-0.25	0.27	0.24	-0.24	0.08	0.3
1431	7.155	-0.37	0.98	0.44	-0.19	0.92	0.59	-0.29	0.86	0.62	-0.24	0.67	0.68	-0.18	0.54	0.66	-0.18	0.45	0.68	-0.27	0.34	0.73	-0.39	0.17	0.65	-0.35	0.06	0.66	NaN	NaN	NaN	-0.27	0.87	0.25	-0.22	0.66	0.22	-0.2	0.52	0.28	-0.19	0.43	0.27	-0.25	0.27	0.24	-0.24	0.08	0.3
1432	7.16	-0.37	0.98	0.44	-0.19	0.92	0.59	-0.29	0.86	0.62	-0.24	0.67	0.68	-0.18	0.54	0.66	-0.18	0.45	0.68	-0.27	0.34	0.73	-0.38	0.17	0.65	-0.35	0.06	0.66	NaN	NaN	NaN	-0.27	0.87	0.25	-0.22	0.66	0.22	-0.2	0.52	0.28	-0.19	0.43	0.27	-0.25	0.27	0.24	-0.24	0.08	0.3
1433	7.165	-0.37	0.98	0.44	-0.19	0.92	0.59	-0.29	0.86	0.62	-0.23	0.67	0.68	-0.18	0.54	0.66	-0.18	0.46	0.68	-0.26	0.34	0.73	-0.38	0.17	0.65	-0.34	0.06	0.66	NaN	NaN	NaN	-0.27	0.87	0.25	-0.22	0.66	0.22	-0.2	0.52	0.28	-0.19	0.43	0.27	-0.25	0.27	0.24	-0.24	0.08	0.3
1434	7.17	-0.37	0.98	0.44	-0.19	0.92	0.59	-0.29	0.86	0.62	-0.23	0.67	0.68	-0.17	0.54	0.66	-0.18	0.46	0.68	-0.26	0.34	0.73	-0.38	0.17	0.65	-0.34	0.06	0.66	NaN	NaN	NaN	-0.27	0.87	0.25	-0.22	0.66	0.22	-0.2	0.52	0.28	-0.19	0.43	0.27	-0.25	0.27	0.24	-0.24	0.08	0.3
1435	7.175	-0.37	0.98	0.44	-0.19	0.92	0.59	-0.29	0.86	0.62	-0.23	0.67	0.68	-0.17	0.54	0.66	-0.18	0.46	0.68	-0.26	0.34	0.73	-0.38	0.17	0.65	-0.34	0.06	0.66	NaN	NaN	NaN	-0.27	0.87	0.25	-0.22	0.66	0.22	-0.2	0.52	0.28	-0.19	0.43	0.27	-0.25	0.27	0.24	-0.24	0.08	0.3
1436	7.18	-0.37	0.99	0.44	-0.19	0.92	0.59	-0.29	0.86	0.62	-0.23	0.67	0.68	-0.17	0.54	0.66	-0.17	0.46	0.68	-0.26	0.34	0.73	-0.37	0.17	0.65	-0.33	0.06	0.66	NaN	NaN	NaN	-0.27	0.87	0.25	-0.22	0.66	0.22	-0.2	0.52	0.28	-0.19	0.43	0.27	-0.25	0.27	0.24	-0.24	0.08	0.3
1437	7.185	-0.37	0.99	0.44	-0.19	0.92	0.59	-0.29	0.86	0.62	-0.23	0.67	0.68	-0.17	0.54	0.66	-0.17	0.46	0.68	-0.26	0.34	0.73	-0.37	0.17	0.65	-0.33	0.06	0.66	NaN	NaN	NaN	-0.26	0.87	0.25	-0.22	0.66	0.22	-0.2	0.52	0.28	-0.19	0.43	0.27	-0.25	0.27	0.24	-0.24	0.08	0.3
1438	7.19	-0.37	0.99	0.44	-0.19	0.92	0.59	-0.29	0.86	0.62	-0.23	0.67	0.68	-0.17	0.54	0.66	-0.17	0.46	0.68	-0.25	0.34	0.73	-0.37	0.17	0.65	-0.32	0.07	0.66	NaN	NaN	NaN	-0.26	0.87	0.25	-0.22	0.66	0.22	-0.2	0.52	0.28	-0.19	0.43	0.27	-0.25	0.27	0.24	-0.24	0.08	0.3
1439	7.195	-0.37	0.99	0.44	-0.19	0.92	0.59	-0.29	0.86	0.62	-0.23	0.67	0.68	-0.17	0.54	0.66	-0.17	0.46	0.68	-0.25	0.34	0.73	-0.36	0.17	0.65	-0.32	0.07	0.67	NaN	NaN	NaN	-0.26	0.87	0.25	-0.22	0.66	0.22	-0.2	0.52	0.28	-0.19	0.43	0.27	-0.25	0.27	0.24	-0.24	0.08	0.3
1440	7.2	-0.37	0.99	0.44	-0.19	0.92	0.59	-0.29	0.86	0.62	-0.23	0.67	0.68	-0.16	0.54	0.66	-0.17	0.46	0.68	-0.25	0.34	0.73	-0.36	0.17	0.65	-0.31	0.07	0.67	NaN	NaN	NaN	-0.26	0.87	0.25	-0.22	0.66	0.22	-0.2	0.52	0.28	-0.19	0.43	0.27	-0.25	0.27	0.24	-0.24	0.08	0.3
1441	7.205	-0.37	0.99	0.44	-0.19	0.92	0.59	-0.29	0.86	0.62	-0.23	0.67	0.68	-0.16	0.54	0.66	-0.17	0.46	0.68	-0.25	0.34	0.73	-0.36	0.17	0.65	-0.31	0.07	0.67	NaN	NaN	NaN	-0.26	0.87	0.25	-0.22	0.66	0.22	-0.2	0.52	0.28	-0.19	0.43	0.27	-0.25	0.27	0.24	-0.24	0.08	0.3
1442	7.21	-0.37	0.99	0.44	-0.19	0.92	0.59	-0.29	0.86	0.62	-0.23	0.67	0.68	-0.16	0.54	0.66	-0.16	0.46	0.68	-0.25	0.34	0.73	-0.35	0.17	0.65	-0.3	0.07	0.67	NaN	NaN	NaN	-0.26	0.87	0.25	-0.21	0.66	0.22	-0.2	0.52	0.28	-0.19	0.43	0.27	-0.25	0.27	0.24	-0.24	0.08	0.3
1443	7.215	-0.37	0.99	0.44	-0.19	0.92	0.59	-0.28	0.86	0.62	-0.23	0.67	0.68	-0.16	0.54	0.66	-0.16	0.46	0.68	-0.25	0.34	0.73	-0.35	0.16	0.65	-0.29	0.07	0.67	NaN	NaN	NaN	-0.26	0.87	0.25	-0.21	0.66	0.22	-0.2	0.52	0.28	-0.19	0.43	0.27	-0.25	0.27	0.24	-0.24	0.08	0.3
1444	7.22	-0.37	0.99	0.43	-0.19	0.92	0.59	-0.28	0.86	0.62	-0.23	0.67	0.68	-0.16	0.54	0.66	-0.16	0.46	0.68	-0.24	0.34	0.73	-0.34	0.16	0.65	-0.29	0.07	0.67	NaN	NaN	NaN	-0.26	0.87	0.24	-0.21	0.66	0.22	-0.2	0.52	0.28	-0.19	0.43	0.27	-0.25	0.27	0.24	-0.24	0.08	0.3
1445	7.225	-0.37	0.99	0.43	-0.19	0.92	0.59	-0.28	0.86	0.62	-0.23	0.67	0.68	-0.16	0.54	0.66	-0.16	0.46	0.68	-0.24	0.34	0.73	-0.34	0.16	0.65	-0.28	0.07	0.67	NaN	NaN	NaN	-0.26	0.87	0.24	-0.21	0.66	0.22	-0.2	0.52	0.28	-0.19	0.43	0.27	-0.25	0.27	0.23	-0.24	0.08	0.3
1446	7.23	-0.36	0.99	0.43	-0.19	0.92	0.59	-0.28	0.86	0.62	-0.23	0.67	0.68	-0.16	0.54	0.66	-0.16	0.46	0.68	-0.24	0.34	0.73	-0.33	0.16	0.65	-0.27	0.07	0.67	NaN	NaN	NaN	-0.26	0.87	0.24	-0.21	0.66	0.22	-0.2	0.52	0.28	-0.19	0.43	0.27	-0.25	0.27	0.23	-0.24	0.08	0.3
1447	7.235	-0.36	0.99	0.43	-0.19	0.92	0.59	-0.28	0.86	0.62	-0.23	0.67	0.68	-0.16	0.54	0.66	-0.16	0.46	0.68	-0.24	0.34	0.73	-0.33	0.15	0.65	-0.27	0.06	0.68	NaN	NaN	NaN	-0.26	0.87	0.24	-0.21	0.66	0.22	-0.2	0.52	0.28	-0.19	0.43	0.27	-0.25	0.27	0.23	-0.24	0.08	0.3
1448	7.24	-0.36	0.99	0.43	-0.19	0.92	0.59	-0.28	0.86	0.62	-0.23	0.67	0.68	-0.16	0.54	0.66	-0.16	0.46	0.67	-0.23	0.34	0.73	-0.32	0.15	0.65	-0.26	0.06	0.68	NaN	NaN	NaN	-0.26	0.87	0.24	-0.21	0.66	0.22	-0.2	0.52	0.28	-0.19	0.43	0.27	-0.25	0.27	0.23	-0.24	0.08	0.3
1449	7.245	-0.36	0.99	0.43	-0.19	0.92	0.59	-0.28	0.86	0.62	-0.23	0.67	0.68	-0.16	0.54	0.66	-0.16	0.46	0.67	-0.23	0.33	0.73	-0.31	0.15	0.65	-0.25	0.06	0.68	NaN	NaN	NaN	-0.26	0.87	0.24	-0.21	0.66	0.22	-0.2	0.52	0.28	-0.19	0.43	0.27	-0.25	0.27	0.23	-0.24	0.08	0.3
1450	7.25	-0.36	0.99	0.43	-0.19	0.92	0.59	-0.28	0.86	0.62	-0.23	0.67	0.68	-0.15	0.54	0.66	-0.15	0.46	0.67	-0.23	0.33	0.73	-0.31	0.15	0.65	-0.25	0.06	0.68	NaN	NaN	NaN	-0.25	0.87	0.24	-0.21	0.66	0.22	-0.2	0.52	0.28	-0.19	0.43	0.27	-0.25	0.27	0.23	-0.24	0.08	0.3
1451	7.255	-0.36	0.99	0.43	-0.19	0.92	0.59	-0.28	0.86	0.62	-0.23	0.67	0.68	-0.15	0.54	0.66	-0.15	0.46	0.67	-0.22	0.33	0.73	-0.3	0.14	0.65	-0.24	0.06	0.68	NaN	NaN	NaN	-0.25	0.87	0.24	-0.21	0.66	0.22	-0.2	0.52	0.28	-0.19	0.43	0.27	-0.25	0.27	0.23	-0.24	0.08	0.3
1452	7.26	-0.36	0.99	0.43	-0.19	0.92	0.59	-0.28	0.86	0.62	-0.23	0.67	0.68	-0.15	0.54	0.66	-0.15	0.46	0.67	-0.22	0.33	0.73	-0.29	0.14	0.65	-0.23	0.05	0.68	NaN	NaN	NaN	-0.25	0.87	0.24	-0.21	0.66	0.22	-0.2	0.52	0.28	-0.19	0.43	0.27	-0.25	0.27	0.23	-0.24	0.08	0.3
1453	7.265	-0.36	0.99	0.43	-0.19	0.92	0.59	-0.28	0.86	0.62	-0.23	0.67	0.68	-0.15	0.54	0.66	-0.15	0.46	0.67	-0.21	0.33	0.72	-0.28	0.14	0.65	-0.22	0.05	0.68	NaN	NaN	NaN	-0.25	0.87	0.24	-0.21	0.67	0.22	-0.2	0.52	0.28	-0.19	0.43	0.27	-0.25	0.27	0.23	-0.24	0.08	0.3
1454	7.27	-0.36	0.99	0.43	-0.19	0.92	0.59	-0.28	0.86	0.62	-0.23	0.67	0.68	-0.15	0.54	0.66	-0.15	0.46	0.67	-0.21	0.33	0.72	-0.28	0.13	0.65	-0.21	0.05	0.67	NaN	NaN	NaN	-0.25	0.87	0.24	-0.21	0.67	0.22	-0.2	0.52	0.28	-0.19	0.43	0.27	-0.25	0.27	0.23	-0.24	0.08	0.3
1455	7.275	-0.36	0.99	0.43	-0.19	0.92	0.59	-0.28	0.86	0.62	-0.23	0.67	0.68	-0.15	0.54	0.66	-0.15	0.46	0.67	-0.21	0.33	0.72	-0.27	0.13	0.65	-0.2	0.05	0.67	NaN	NaN	NaN	-0.25	0.87	0.24	-0.21	0.67	0.22	-0.2	0.52	0.28	-0.19	0.43	0.27	-0.25	0.27	0.23	-0.24	0.08	0.3
1456	7.28	-0.36	0.99	0.43	-0.19	0.92	0.59	-0.28	0.86	0.62	-0.23	0.67	0.68	-0.15	0.54	0.65	-0.14	0.46	0.67	-0.2	0.32	0.72	-0.26	0.13	0.65	-0.19	0.05	0.67	NaN	NaN	NaN	-0.25	0.87	0.24	-0.21	0.67	0.22	-0.2	0.52	0.28	-0.19	0.43	0.27	-0.25	0.27	0.23	-0.24	0.08	0.3
1457	7.285	-0.36	0.99	0.43	-0.19	0.92	0.59	-0.28	0.86	0.62	-0.23	0.67	0.68	-0.15	0.54	0.65	-0.14	0.46	0.67	-0.2	0.32	0.72	-0.26	0.13	0.65	-0.19	0.05	0.67	NaN	NaN	NaN	-0.25	0.87	0.24	-0.21	0.67	0.22	-0.2	0.52	0.28	-0.19	0.43	0.27	-0.25	0.27	0.23	-0.24	0.08	0.3
1458	7.29	-0.36	0.99	0.43	-0.19	0.92	0.59	-0.28	0.86	0.61	-0.22	0.67	0.67	-0.15	0.54	0.65	-0.14	0.46	0.67	-0.19	0.32	0.72	-0.25	0.12	0.65	-0.18	0.05	0.67	NaN	NaN	NaN	-0.25	0.87	0.24	-0.21	0.67	0.22	-0.2	0.52	0.28	-0.19	0.43	0.27	-0.25	0.27	0.23	-0.24	0.08	0.3
1459	7.295	-0.36	0.99	0.43	-0.19	0.92	0.59	-0.28	0.86	0.61	-0.22	0.67	0.67	-0.15	0.54	0.65	-0.14	0.46	0.67	-0.19	0.32	0.72	-0.24	0.12	0.65	-0.17	0.04	0.67	NaN	NaN	NaN	-0.25	0.87	0.24	-0.21	0.67	0.22	-0.2	0.52	0.28	-0.19	0.43	0.27	-0.25	0.27	0.23	-0.24	0.08	0.3
1460	7.3	-0.36	0.99	0.43	-0.19	0.92	0.59	-0.28	0.86	0.61	-0.22	0.67	0.67	-0.15	0.54	0.65	-0.14	0.46	0.67	-0.18	0.32	0.72	-0.24	0.12	0.65	-0.16	0.04	0.67	NaN	NaN	NaN	-0.25	0.87	0.24	-0.21	0.67	0.22	-0.2	0.52	0.28	-0.19	0.43	0.27	-0.25	0.27	0.23	-0.24	0.08	0.3
1461	7.305	-0.36	0.99	0.43	-0.19	0.92	0.59	-0.28	0.86	0.61	-0.22	0.67	0.67	-0.15	0.54	0.65	-0.14	0.46	0.67	-0.18	0.32	0.72	-0.23	0.12	0.65	-0.15	0.04	0.67	NaN	NaN	NaN	-0.25	0.87	0.24	-0.2	0.67	0.22	-0.2	0.52	0.28	-0.19	0.43	0.27	-0.25	0.27	0.23	-0.24	0.08	0.3
1462	7.31	-0.35	0.99	0.43	-0.19	0.92	0.59	-0.28	0.86	0.61	-0.22	0.67	0.67	-0.15	0.54	0.65	-0.14	0.46	0.67	-0.18	0.32	0.72	-0.22	0.12	0.65	-0.15	0.04	0.67	NaN	NaN	NaN	-0.24	0.87	0.24	-0.2	0.67	0.22	-0.2	0.52	0.28	-0.19	0.43	0.27	-0.25	0.27	0.23	-0.24	0.08	0.3
1463	7.315	-0.35	0.99	0.43	-0.18	0.92	0.59	-0.28	0.86	0.61	-0.22	0.66	0.67	-0.15	0.54	0.65	-0.13	0.46	0.66	-0.17	0.31	0.72	-0.22	0.11	0.65	-0.14	0.04	0.67	NaN	NaN	NaN	-0.24	0.87	0.24	-0.2	0.67	0.22	-0.2	0.52	0.28	-0.19	0.43	0.27	-0.25	0.27	0.23	-0.24	0.08	0.3
1464	7.32	-0.35	0.99	0.43	-0.18	0.92	0.59	-0.28	0.86	0.61	-0.22	0.66	0.67	-0.14	0.54	0.65	-0.13	0.46	0.66	-0.17	0.31	0.72	-0.21	0.11	0.65	-0.13	0.04	0.67	NaN	NaN	NaN	-0.24	0.87	0.24	-0.2	0.67	0.22	-0.2	0.52	0.28	-0.19	0.43	0.27	-0.25	0.27	0.23	-0.24	0.08	0.3
1465	7.325	-0.35	0.99	0.43	-0.18	0.92	0.59	-0.28	0.86	0.61	-0.22	0.66	0.67	-0.14	0.54	0.65	-0.13	0.45	0.66	-0.17	0.31	0.72	-0.21	0.11	0.65	-0.12	0.04	0.67	NaN	NaN	NaN	-0.24	0.87	0.24	-0.2	0.67	0.22	-0.2	0.52	0.28	-0.19	0.43	0.27	-0.25	0.27	0.23	-0.24	0.08	0.3
1466	7.33	-0.35	0.99	0.43	-0.18	0.92	0.59	-0.28	0.86	0.61	-0.22	0.66	0.67	-0.14	0.54	0.64	-0.13	0.45	0.66	-0.17	0.31	0.72	-0.2	0.11	0.65	-0.12	0.04	0.67	NaN	NaN	NaN	-0.24	0.87	0.24	-0.2	0.67	0.22	-0.2	0.52	0.28	-0.19	0.43	0.27	-0.25	0.27	0.23	-0.24	0.08	0.3
1467	7.335	-0.35	0.99	0.43	-0.18	0.92	0.59	-0.28	0.86	0.61	-0.22	0.66	0.67	-0.14	0.54	0.64	-0.13	0.45	0.66	-0.16	0.31	0.72	-0.19	0.11	0.64	-0.11	0.04	0.67	NaN	NaN	NaN	-0.24	0.87	0.24	-0.2	0.67	0.22	-0.2	0.52	0.28	-0.19	0.43	0.27	-0.25	0.27	0.23	-0.24	0.08	0.3
1468	7.34	-0.35	0.99	0.43	-0.18	0.92	0.59	-0.28	0.86	0.61	-0.22	0.66	0.67	-0.14	0.54	0.64	-0.13	0.45	0.66	-0.16	0.31	0.71	-0.19	0.1	0.64	-0.1	0.04	0.67	NaN	NaN	NaN	-0.24	0.87	0.24	-0.2	0.67	0.22	-0.2	0.52	0.28	-0.19	0.43	0.27	-0.25	0.27	0.23	-0.24	0.08	0.3
1469	7.345	-0.35	0.99	0.43	-0.18	0.92	0.59	-0.28	0.86	0.61	-0.22	0.66	0.67	-0.14	0.54	0.64	-0.13	0.45	0.66	-0.16	0.31	0.71	-0.18	0.1	0.64	-0.1	0.04	0.67	NaN	NaN	NaN	-0.24	0.87	0.24	-0.2	0.67	0.22	-0.2	0.52	0.28	-0.19	0.43	0.27	-0.25	0.27	0.23	-0.24	0.08	0.3
1470	7.35	-0.35	0.99	0.43	-0.18	0.92	0.59	-0.28	0.85	0.61	-0.22	0.66	0.67	-0.14	0.54	0.64	-0.13	0.45	0.66	-0.16	0.31	0.71	-0.18	0.1	0.64	-0.09	0.04	0.67	NaN	NaN	NaN	-0.24	0.87	0.24	-0.2	0.67	0.22	-0.2	0.52	0.28	-0.19	0.43	0.27	-0.25	0.27	0.23	-0.24	0.08	0.3
1471	7.355	-0.35	0.99	0.43	-0.18	0.92	0.59	-0.28	0.85	0.61	-0.22	0.66	0.67	-0.14	0.54	0.64	-0.13	0.45	0.65	-0.15	0.31	0.71	-0.17	0.1	0.64	-0.08	0.04	0.67	NaN	NaN	NaN	-0.24	0.87	0.24	-0.2	0.67	0.22	-0.2	0.52	0.28	-0.19	0.43	0.27	-0.25	0.27	0.23	-0.24	0.08	0.3
1472	7.36	-0.35	0.99	0.43	-0.18	0.92	0.59	-0.27	0.85	0.61	-0.22	0.66	0.67	-0.14	0.53	0.64	-0.12	0.45	0.65	-0.15	0.3	0.71	-0.17	0.1	0.64	-0.08	0.04	0.67	NaN	NaN	NaN	-0.24	0.87	0.24	-0.2	0.67	0.22	-0.19	0.52	0.28	-0.19	0.43	0.27	-0.25	0.27	0.23	-0.24	0.08	0.3
1473	7.365	-0.35	0.99	0.43	-0.18	0.92	0.59	-0.27	0.85	0.61	-0.21	0.66	0.67	-0.14	0.53	0.64	-0.12	0.45	0.65	-0.15	0.3	0.71	-0.16	0.1	0.64	-0.07	0.04	0.67	NaN	NaN	NaN	-0.24	0.87	0.24	-0.19	0.67	0.22	-0.19	0.52	0.28	-0.19	0.43	0.27	-0.25	0.27	0.23	-0.24	0.08	0.3
1474	7.37	-0.34	0.99	0.43	-0.17	0.92	0.59	-0.27	0.85	0.61	-0.21	0.66	0.66	-0.14	0.53	0.64	-0.12	0.45	0.65	-0.15	0.3	0.71	-0.16	0.09	0.64	-0.07	0.04	0.66	NaN	NaN	NaN	-0.23	0.87	0.25	-0.19	0.67	0.22	-0.19	0.52	0.28	-0.19	0.43	0.27	-0.25	0.27	0.23	-0.24	0.08	0.3
1475	7.375	-0.34	0.99	0.44	-0.17	0.92	0.59	-0.27	0.85	0.62	-0.21	0.66	0.66	-0.14	0.53	0.63	-0.12	0.45	0.65	-0.14	0.3	0.71	-0.15	0.09	0.64	-0.06	0.04	0.66	NaN	NaN	NaN	-0.23	0.87	0.25	-0.19	0.67	0.22	-0.19	0.52	0.28	-0.19	0.43	0.27	-0.25	0.27	0.23	-0.24	0.08	0.3
1476	7.38	-0.34	0.99	0.44	-0.17	0.92	0.59	-0.27	0.85	0.62	-0.21	0.66	0.66	-0.14	0.53	0.63	-0.12	0.44	0.65	-0.14	0.3	0.7	-0.15	0.09	0.63	-0.06	0.04	0.66	NaN	NaN	NaN	-0.23	0.87	0.25	-0.19	0.67	0.22	-0.19	0.52	0.28	-0.19	0.43	0.27	-0.25	0.27	0.23	-0.24	0.08	0.3
1477	7.385	-0.34	0.99	0.44	-0.17	0.92	0.59	-0.27	0.85	0.62	-0.21	0.66	0.66	-0.14	0.53	0.63	-0.12	0.44	0.65	-0.14	0.3	0.7	-0.15	0.09	0.63	-0.06	0.04	0.66	NaN	NaN	NaN	-0.23	0.87	0.25	-0.19	0.67	0.22	-0.19	0.52	0.28	-0.18	0.43	0.27	-0.25	0.27	0.24	-0.24	0.08	0.3
1478	7.39	-0.34	0.99	0.44	-0.17	0.92	0.59	-0.26	0.85	0.62	-0.21	0.65	0.66	-0.14	0.53	0.63	-0.12	0.44	0.64	-0.14	0.29	0.7	-0.15	0.09	0.63	-0.05	0.04	0.66	NaN	NaN	NaN	-0.23	0.87	0.25	-0.19	0.67	0.22	-0.19	0.52	0.28	-0.18	0.43	0.27	-0.24	0.27	0.24	-0.24	0.08	0.3
1479	7.395	-0.34	0.99	0.44	-0.17	0.92	0.6	-0.26	0.85	0.62	-0.21	0.65	0.66	-0.14	0.53	0.63	-0.12	0.44	0.64	-0.14	0.29	0.7	-0.14	0.09	0.63	-0.05	0.04	0.65	NaN	NaN	NaN	-0.23	0.87	0.25	-0.19	0.67	0.22	-0.19	0.52	0.28	-0.18	0.43	0.27	-0.24	0.27	0.24	-0.24	0.08	0.3
1480	7.4	-0.34	0.98	0.44	-0.16	0.92	0.6	-0.26	0.85	0.62	-0.21	0.65	0.66	-0.14	0.53	0.63	-0.12	0.44	0.64	-0.13	0.29	0.7	-0.14	0.09	0.63	-0.05	0.04	0.65	NaN	NaN	NaN	-0.23	0.87	0.25	-0.19	0.67	0.22	-0.19	0.52	0.28	-0.18	0.43	0.27	-0.24	0.27	0.24	-0.24	0.08	0.3
1481	7.405	-0.34	0.98	0.44	-0.16	0.92	0.6	-0.26	0.85	0.62	-0.2	0.65	0.66	-0.14	0.52	0.63	-0.12	0.44	0.64	-0.13	0.29	0.7	-0.14	0.09	0.63	-0.05	0.04	0.65	NaN	NaN	NaN	-0.23	0.87	0.25	-0.18	0.67	0.22	-0.18	0.52	0.28	-0.18	0.43	0.27	-0.24	0.27	0.24	-0.24	0.08	0.3
1482	7.41	-0.34	0.98	0.44	-0.16	0.92	0.6	-0.26	0.85	0.62	-0.2	0.65	0.66	-0.13	0.52	0.63	-0.12	0.44	0.64	-0.13	0.29	0.7	-0.14	0.09	0.63	-0.05	0.04	0.65	NaN	NaN	NaN	-0.23	0.87	0.25	-0.18	0.67	0.22	-0.18	0.52	0.28	-0.18	0.43	0.27	-0.24	0.27	0.24	-0.24	0.08	0.3
1483	7.415	-0.34	0.98	0.44	-0.16	0.91	0.6	-0.25	0.85	0.62	-0.2	0.65	0.66	-0.13	0.52	0.62	-0.12	0.44	0.64	-0.13	0.29	0.69	-0.14	0.08	0.63	-0.05	0.04	0.65	NaN	NaN	NaN	-0.23	0.87	0.25	-0.18	0.67	0.22	-0.18	0.52	0.28	-0.18	0.43	0.27	-0.24	0.27	0.24	-0.24	0.08	0.3
1484	7.42	-0.33	0.98	0.44	-0.16	0.91	0.6	-0.25	0.85	0.62	-0.2	0.65	0.66	-0.13	0.52	0.62	-0.11	0.44	0.64	-0.13	0.29	0.69	-0.14	0.08	0.63	-0.05	0.04	0.65	NaN	NaN	NaN	-0.23	0.87	0.25	-0.18	0.67	0.22	-0.18	0.52	0.28	-0.17	0.43	0.27	-0.24	0.27	0.24	-0.24	0.08	0.3
1485	7.425	-0.33	0.98	0.45	-0.16	0.91	0.6	-0.25	0.85	0.62	-0.19	0.65	0.66	-0.13	0.52	0.62	-0.11	0.44	0.64	-0.12	0.29	0.69	-0.14	0.09	0.63	-0.05	0.04	0.65	NaN	NaN	NaN	-0.23	0.87	0.25	-0.18	0.67	0.22	-0.18	0.52	0.28	-0.17	0.43	0.27	-0.24	0.27	0.24	-0.24	0.08	0.3
1486	7.43	-0.33	0.98	0.45	-0.15	0.91	0.6	-0.25	0.85	0.62	-0.19	0.65	0.66	-0.13	0.52	0.62	-0.11	0.44	0.64	-0.12	0.29	0.69	-0.14	0.09	0.63	-0.05	0.04	0.65	NaN	NaN	NaN	-0.23	0.87	0.25	-0.18	0.66	0.22	-0.18	0.52	0.28	-0.17	0.43	0.27	-0.24	0.27	0.24	-0.24	0.08	0.3
1487	7.435	-0.33	0.98	0.45	-0.15	0.91	0.6	-0.25	0.85	0.62	-0.19	0.65	0.66	-0.12	0.52	0.62	-0.1	0.44	0.64	-0.12	0.29	0.69	-0.14	0.09	0.63	-0.05	0.04	0.65	NaN	NaN	NaN	-0.22	0.87	0.25	-0.18	0.66	0.22	-0.17	0.52	0.28	-0.17	0.43	0.28	-0.24	0.27	0.24	-0.24	0.08	0.3
1488	7.44	-0.33	0.98	0.45	-0.15	0.91	0.6	-0.24	0.84	0.62	-0.19	0.65	0.66	-0.12	0.52	0.62	-0.1	0.44	0.64	-0.12	0.29	0.69	-0.14	0.08	0.63	-0.04	0.03	0.65	NaN	NaN	NaN	-0.22	0.87	0.25	-0.18	0.66	0.23	-0.17	0.52	0.28	-0.17	0.43	0.28	-0.24	0.27	0.24	-0.24	0.08	0.3
1489	7.445	-0.33	0.98	0.45	-0.15	0.91	0.6	-0.24	0.84	0.62	-0.18	0.65	0.66	-0.12	0.52	0.62	-0.1	0.44	0.64	-0.11	0.29	0.69	-0.14	0.08	0.63	-0.04	0.03	0.65	NaN	NaN	NaN	-0.22	0.87	0.25	-0.17	0.66	0.23	-0.17	0.52	0.28	-0.17	0.43	0.28	-0.24	0.27	0.24	-0.24	0.08	0.3
1490	7.45	-0.33	0.98	0.45	-0.15	0.91	0.6	-0.24	0.84	0.63	-0.18	0.65	0.66	-0.12	0.52	0.62	-0.1	0.44	0.64	-0.11	0.29	0.69	-0.14	0.08	0.63	-0.04	0.03	0.65	NaN	NaN	NaN	-0.22	0.87	0.25	-0.17	0.66	0.23	-0.17	0.52	0.28	-0.17	0.43	0.28	-0.23	0.27	0.24	-0.24	0.08	0.3
1491	7.455	-0.33	0.98	0.45	-0.15	0.91	0.6	-0.24	0.85	0.63	-0.18	0.65	0.66	-0.11	0.52	0.63	-0.1	0.44	0.64	-0.11	0.29	0.7	-0.13	0.08	0.63	-0.04	0.03	0.65	NaN	NaN	NaN	-0.22	0.87	0.25	-0.17	0.66	0.23	-0.17	0.52	0.28	-0.17	0.43	0.28	-0.23	0.27	0.24	-0.24	0.08	0.3
1492	7.46	-0.33	0.98	0.45	-0.14	0.91	0.6	-0.24	0.85	0.63	-0.17	0.65	0.67	-0.11	0.52	0.63	-0.09	0.44	0.64	-0.11	0.29	0.7	-0.13	0.08	0.63	-0.04	0.03	0.65	NaN	NaN	NaN	-0.22	0.87	0.25	-0.17	0.66	0.23	-0.17	0.52	0.29	-0.16	0.43	0.28	-0.23	0.27	0.24	-0.24	0.08	0.3
1493	7.465	-0.33	0.98	0.45	-0.14	0.91	0.6	-0.24	0.85	0.63	-0.17	0.65	0.67	-0.11	0.52	0.63	-0.09	0.43	0.64	-0.11	0.29	0.7	-0.13	0.08	0.63	-0.04	0.03	0.65	NaN	NaN	NaN	-0.22	0.87	0.25	-0.17	0.66	0.23	-0.17	0.52	0.29	-0.16	0.43	0.28	-0.23	0.27	0.24	-0.24	0.08	0.3
1494	7.47	-0.32	0.98	0.45	-0.14	0.91	0.6	-0.23	0.85	0.63	-0.17	0.65	0.67	-0.11	0.52	0.63	-0.09	0.43	0.64	-0.11	0.29	0.7	-0.13	0.08	0.63	-0.04	0.03	0.65	NaN	NaN	NaN	-0.22	0.87	0.26	-0.17	0.66	0.23	-0.17	0.52	0.29	-0.16	0.43	0.28	-0.23	0.27	0.24	-0.24	0.08	0.3
1495	7.475	-0.32	0.98	0.46	-0.14	0.91	0.6	-0.23	0.85	0.63	-0.16	0.65	0.67	-0.1	0.52	0.63	-0.09	0.43	0.64	-0.11	0.29	0.7	-0.13	0.08	0.63	-0.04	0.03	0.65	NaN	NaN	NaN	-0.22	0.87	0.26	-0.17	0.66	0.23	-0.17	0.52	0.29	-0.16	0.43	0.28	-0.23	0.27	0.24	-0.24	0.08	0.3
1496	7.48	-0.32	0.98	0.46	-0.14	0.91	0.6	-0.23	0.85	0.63	-0.16	0.65	0.67	-0.1	0.52	0.63	-0.09	0.43	0.64	-0.11	0.29	0.7	-0.13	0.08	0.63	-0.04	0.03	0.65	NaN	NaN	NaN	-0.22	0.87	0.26	-0.17	0.66	0.23	-0.17	0.52	0.29	-0.16	0.43	0.28	-0.23	0.27	0.24	-0.24	0.08	0.3
1497	7.485	-0.32	0.98	0.46	-0.14	0.91	0.6	-0.23	0.85	0.63	-0.16	0.65	0.67	-0.1	0.52	0.63	-0.09	0.43	0.64	-0.11	0.29	0.7	-0.13	0.08	0.63	-0.04	0.03	0.65	NaN	NaN	NaN	-0.22	0.87	0.26	-0.17	0.66	0.23	-0.16	0.52	0.29	-0.16	0.43	0.28	-0.23	0.27	0.24	-0.24	0.08	0.3
1498	7.49	-0.32	0.98	0.46	-0.14	0.91	0.6	-0.23	0.85	0.63	-0.16	0.65	0.67	-0.1	0.52	0.63	-0.09	0.43	0.64	-0.11	0.29	0.7	-0.13	0.08	0.63	-0.04	0.03	0.65	NaN	NaN	NaN	-0.22	0.87	0.26	-0.17	0.66	0.23	-0.16	0.52	0.29	-0.16	0.43	0.28	-0.23	0.27	0.24	-0.24	0.08	0.3
1499	7.495	-0.32	0.98	0.46	-0.13	0.91	0.61	-0.23	0.85	0.63	-0.16	0.66	0.67	-0.1	0.52	0.63	-0.09	0.43	0.64	-0.11	0.29	0.7	-0.13	0.08	0.63	-0.04	0.03	0.65	NaN	NaN	NaN	-0.22	0.87	0.26	-0.17	0.66	0.23	-0.16	0.52	0.29	-0.16	0.43	0.28	-0.23	0.27	0.24	-0.24	0.08	0.3
1500	7.5	-0.32	0.98	0.46	-0.13	0.91	0.61	-0.22	0.85	0.63	-0.16	0.66	0.67	-0.1	0.52	0.63	-0.09	0.43	0.64	-0.11	0.29	0.7	-0.13	0.08	0.63	-0.04	0.03	0.65	NaN	NaN	NaN	-0.22	0.87	0.26	-0.17	0.66	0.23	-0.16	0.52	0.29	-0.16	0.43	0.28	-0.23	0.27	0.24	-0.24	0.08	0.3
1501	7.505	-0.32	0.98	0.46	-0.13	0.91	0.61	-0.22	0.85	0.63	-0.16	0.66	0.68	-0.1	0.52	0.63	-0.09	0.43	0.64	-0.11	0.29	0.7	-0.13	0.08	0.63	-0.04	0.03	0.65	NaN	NaN	NaN	-0.22	0.87	0.26	-0.17	0.66	0.23	-0.16	0.52	0.29	-0.16	0.43	0.28	-0.23	0.27	0.24	-0.24	0.08	0.3
1502	7.51	-0.31	0.98	0.46	-0.13	0.92	0.61	-0.22	0.85	0.63	-0.16	0.66	0.68	-0.1	0.52	0.63	-0.09	0.43	0.64	-0.11	0.29	0.7	-0.13	0.08	0.63	-0.04	0.03	0.65	NaN	NaN	NaN	-0.22	0.87	0.26	-0.17	0.66	0.23	-0.16	0.52	0.29	-0.16	0.43	0.28	-0.23	0.27	0.24	-0.24	0.08	0.3
1503	7.515	-0.31	0.98	0.46	-0.13	0.92	0.61	-0.22	0.85	0.64	-0.16	0.66	0.68	-0.11	0.52	0.63	-0.09	0.43	0.64	-0.11	0.29	0.7	-0.14	0.08	0.63	-0.04	0.03	0.65	NaN	NaN	NaN	-0.22	0.87	0.26	-0.17	0.66	0.23	-0.16	0.52	0.29	-0.16	0.43	0.28	-0.23	0.27	0.24	-0.24	0.08	0.3
1504	7.52	-0.31	0.98	0.47	-0.13	0.92	0.61	-0.22	0.85	0.64	-0.16	0.65	0.68	-0.11	0.52	0.63	-0.09	0.43	0.64	-0.11	0.29	0.7	-0.14	0.08	0.63	-0.04	0.03	0.65	NaN	NaN	NaN	-0.22	0.87	0.26	-0.17	0.66	0.24	-0.16	0.52	0.29	-0.16	0.43	0.28	-0.23	0.27	0.24	-0.24	0.08	0.3
1505	7.525	-0.31	0.98	0.47	-0.12	0.92	0.61	-0.22	0.85	0.64	-0.16	0.65	0.68	-0.11	0.52	0.63	-0.09	0.43	0.64	-0.11	0.29	0.7	-0.14	0.08	0.63	-0.04	0.03	0.65	NaN	NaN	NaN	-0.21	0.87	0.26	-0.17	0.66	0.24	-0.16	0.52	0.29	-0.16	0.43	0.28	-0.23	0.27	0.24	-0.24	0.08	0.3
1506	7.53	-0.31	0.98	0.47	-0.12	0.92	0.61	-0.21	0.85	0.64	-0.16	0.65	0.68	-0.11	0.52	0.63	-0.09	0.43	0.64	-0.11	0.29	0.7	-0.14	0.08	0.63	-0.04	0.03	0.65	NaN	NaN	NaN	-0.21	0.87	0.27	-0.16	0.66	0.24	-0.16	0.52	0.29	-0.16	0.43	0.28	-0.23	0.27	0.24	-0.24	0.08	0.3
1507	7.535	-0.31	0.98	0.47	-0.12	0.92	0.61	-0.21	0.85	0.64	-0.16	0.65	0.68	-0.11	0.52	0.63	-0.09	0.43	0.64	-0.11	0.29	0.7	-0.14	0.08	0.63	-0.04	0.03	0.65	NaN	NaN	NaN	-0.21	0.87	0.27	-0.16	0.66	0.24	-0.16	0.52	0.29	-0.15	0.43	0.29	-0.23	0.27	0.24	-0.24	0.08	0.3
1508	7.54	-0.31	0.98	0.47	-0.12	0.92	0.61	-0.21	0.85	0.64	-0.16	0.65	0.68	-0.11	0.52	0.63	-0.09	0.43	0.64	-0.11	0.28	0.7	-0.14	0.08	0.63	-0.04	0.03	0.65	NaN	NaN	NaN	-0.21	0.87	0.27	-0.16	0.66	0.24	-0.16	0.52	0.29	-0.15	0.43	0.29	-0.23	0.27	0.25	-0.24	0.08	0.3
1509	7.545	-0.31	0.98	0.47	-0.12	0.92	0.61	-0.21	0.85	0.64	-0.16	0.65	0.68	-0.11	0.52	0.63	-0.09	0.43	0.64	-0.11	0.28	0.7	-0.14	0.08	0.63	-0.04	0.03	0.65	NaN	NaN	NaN	-0.21	0.87	0.27	-0.16	0.66	0.24	-0.16	0.52	0.3	-0.16	0.43	0.29	-0.23	0.27	0.25	-0.24	0.08	0.3
1510	7.55	-0.31	0.98	0.47	-0.12	0.92	0.61	-0.21	0.85	0.64	-0.16	0.65	0.68	-0.11	0.52	0.64	-0.09	0.43	0.65	-0.11	0.28	0.7	-0.14	0.08	0.63	-0.04	0.03	0.65	NaN	NaN	NaN	-0.21	0.87	0.27	-0.16	0.66	0.24	-0.16	0.52	0.3	-0.16	0.43	0.29	-0.23	0.27	0.25	-0.24	0.08	0.3
1511	7.555	-0.3	0.98	0.47	-0.12	0.92	0.61	-0.21	0.85	0.64	-0.16	0.65	0.68	-0.11	0.52	0.64	-0.09	0.43	0.65	-0.11	0.28	0.7	-0.14	0.08	0.63	-0.04	0.03	0.65	NaN	NaN	NaN	-0.21	0.87	0.27	-0.16	0.66	0.24	-0.16	0.52	0.3	-0.16	0.43	0.29	-0.23	0.28	0.25	-0.24	0.08	0.3
1512	7.56	-0.3	0.98	0.48	-0.11	0.92	0.61	-0.21	0.85	0.65	-0.16	0.65	0.68	-0.11	0.52	0.64	-0.09	0.43	0.65	-0.11	0.28	0.7	-0.14	0.08	0.63	-0.04	0.03	0.65	NaN	NaN	NaN	-0.21	0.87	0.27	-0.16	0.66	0.24	-0.16	0.52	0.3	-0.16	0.43	0.29	-0.23	0.28	0.25	-0.24	0.08	0.3
1513	7.565	-0.3	0.98	0.48	-0.11	0.92	0.61	-0.21	0.85	0.65	-0.16	0.65	0.68	-0.11	0.52	0.64	-0.09	0.43	0.65	-0.11	0.28	0.7	-0.14	0.08	0.63	-0.04	0.03	0.65	NaN	NaN	NaN	-0.21	0.87	0.27	-0.16	0.66	0.24	-0.16	0.52	0.3	-0.16	0.43	0.29	-0.23	0.28	0.25	-0.24	0.08	0.3
1514	7.57	-0.3	0.98	0.48	-0.11	0.92	0.61	-0.2	0.85	0.65	-0.16	0.65	0.68	-0.1	0.52	0.64	-0.09	0.43	0.65	-0.11	0.28	0.7	-0.14	0.08	0.63	-0.04	0.03	0.65	NaN	NaN	NaN	-0.21	0.87	0.28	-0.16	0.67	0.24	-0.16	0.52	0.3	-0.16	0.43	0.29	-0.23	0.28	0.25	-0.24	0.08	0.3
1515	7.575	-0.3	0.98	0.48	-0.11	0.92	0.62	-0.2	0.86	0.65	-0.16	0.65	0.68	-0.1	0.52	0.64	-0.09	0.43	0.65	-0.11	0.28	0.7	-0.14	0.08	0.63	-0.04	0.03	0.65	NaN	NaN	NaN	-0.21	0.87	0.28	-0.16	0.67	0.24	-0.16	0.52	0.3	-0.16	0.43	0.29	-0.23	0.28	0.25	-0.24	0.08	0.3
1516	7.58	-0.3	0.98	0.48	-0.11	0.92	0.62	-0.2	0.86	0.65	-0.16	0.65	0.68	-0.1	0.52	0.64	-0.09	0.43	0.65	-0.11	0.28	0.7	-0.14	0.08	0.63	-0.04	0.03	0.65	NaN	NaN	NaN	-0.21	0.87	0.28	-0.16	0.67	0.25	-0.16	0.52	0.3	-0.16	0.43	0.29	-0.23	0.28	0.25	-0.24	0.08	0.3
1517	7.585	-0.3	0.98	0.48	-0.11	0.92	0.62	-0.2	0.86	0.65	-0.16	0.66	0.68	-0.1	0.52	0.64	-0.09	0.43	0.65	-0.11	0.28	0.7	-0.14	0.08	0.63	-0.04	0.03	0.65	NaN	NaN	NaN	-0.21	0.87	0.28	-0.16	0.67	0.25	-0.16	0.52	0.3	-0.16	0.43	0.29	-0.23	0.28	0.25	-0.24	0.08	0.3
1518	7.59	-0.3	0.98	0.48	-0.11	0.92	0.62	-0.2	0.86	0.65	-0.15	0.66	0.68	-0.1	0.52	0.64	-0.09	0.43	0.65	-0.11	0.28	0.7	-0.14	0.08	0.63	-0.04	0.03	0.65	NaN	NaN	NaN	-0.21	0.87	0.28	-0.16	0.67	0.25	-0.16	0.52	0.3	-0.16	0.43	0.29	-0.23	0.28	0.25	-0.24	0.08	0.3
1519	7.595	-0.3	0.98	0.48	-0.11	0.92	0.62	-0.2	0.86	0.65	-0.15	0.66	0.69	-0.1	0.52	0.64	-0.09	0.43	0.65	-0.11	0.28	0.7	-0.14	0.08	0.63	-0.04	0.03	0.65	NaN	NaN	NaN	-0.21	0.87	0.28	-0.16	0.67	0.25	-0.16	0.52	0.3	-0.16	0.43	0.29	-0.23	0.28	0.25	-0.24	0.08	0.3
1520	7.6	-0.3	0.98	0.49	-0.1	0.92	0.62	-0.2	0.86	0.65	-0.15	0.66	0.69	-0.1	0.52	0.64	-0.09	0.43	0.65	-0.11	0.28	0.7	-0.14	0.08	0.63	-0.04	0.03	0.65	NaN	NaN	NaN	-0.21	0.87	0.28	-0.16	0.67	0.25	-0.16	0.52	0.3	-0.16	0.43	0.29	-0.23	0.28	0.25	-0.24	0.08	0.3
1521	7.605	-0.3	0.98	0.49	-0.1	0.92	0.62	-0.2	0.86	0.65	-0.15	0.66	0.69	-0.1	0.52	0.64	-0.09	0.43	0.65	-0.11	0.28	0.7	-0.14	0.08	0.63	-0.04	0.03	0.65	NaN	NaN	NaN	-0.21	0.87	0.28	-0.16	0.67	0.25	-0.16	0.52	0.3	-0.16	0.43	0.29	-0.23	0.28	0.25	-0.24	0.08	0.3
1522	7.61	-0.29	0.98	0.49	-0.1	0.92	0.62	-0.2	0.86	0.65	-0.15	0.66	0.69	-0.1	0.52	0.64	-0.09	0.43	0.65	-0.1	0.28	0.7	-0.14	0.08	0.63	-0.04	0.03	0.65	NaN	NaN	NaN	-0.21	0.87	0.28	-0.16	0.67	0.25	-0.16	0.52	0.3	-0.16	0.44	0.29	-0.23	0.28	0.25	-0.24	0.08	0.3
1523	7.615	-0.29	0.98	0.49	-0.1	0.92	0.62	-0.2	0.86	0.66	-0.15	0.66	0.69	-0.1	0.52	0.64	-0.09	0.43	0.65	-0.1	0.28	0.7	-0.14	0.08	0.63	-0.04	0.03	0.65	NaN	NaN	NaN	-0.21	0.87	0.28	-0.16	0.67	0.25	-0.16	0.52	0.3	-0.16	0.44	0.29	-0.23	0.28	0.25	-0.24	0.08	0.3
1524	7.62	-0.29	0.99	0.49	-0.1	0.92	0.63	-0.2	0.86	0.66	-0.15	0.66	0.69	-0.1	0.52	0.64	-0.09	0.43	0.65	-0.1	0.28	0.7	-0.14	0.08	0.63	-0.04	0.03	0.65	NaN	NaN	NaN	-0.21	0.87	0.29	-0.16	0.67	0.25	-0.16	0.52	0.31	-0.16	0.44	0.29	-0.23	0.28	0.25	-0.24	0.08	0.3
1525	7.625	-0.29	0.99	0.49	-0.1	0.92	0.63	-0.19	0.86	0.66	-0.15	0.66	0.69	-0.1	0.52	0.64	-0.09	0.43	0.65	-0.1	0.28	0.7	-0.14	0.08	0.63	-0.04	0.03	0.65	NaN	NaN	NaN	-0.21	0.87	0.29	-0.16	0.67	0.25	-0.16	0.52	0.31	-0.16	0.44	0.3	-0.23	0.28	0.25	-0.24	0.08	0.3
1526	7.63	-0.29	0.99	0.49	-0.1	0.92	0.63	-0.19	0.86	0.66	-0.14	0.66	0.69	-0.1	0.52	0.64	-0.09	0.43	0.65	-0.1	0.28	0.7	-0.14	0.08	0.63	-0.04	0.03	0.65	NaN	NaN	NaN	-0.21	0.87	0.29	-0.16	0.67	0.25	-0.16	0.52	0.31	-0.16	0.44	0.3	-0.23	0.28	0.25	-0.24	0.08	0.3
1527	7.635	-0.29	0.99	0.49	-0.1	0.92	0.63	-0.19	0.86	0.66	-0.14	0.66	0.69	-0.1	0.52	0.64	-0.09	0.43	0.65	-0.1	0.28	0.7	-0.14	0.08	0.63	-0.04	0.03	0.65	NaN	NaN	NaN	-0.21	0.87	0.29	-0.16	0.67	0.25	-0.16	0.52	0.31	-0.16	0.44	0.3	-0.23	0.28	0.25	-0.24	0.09	0.3
1528	7.64	-0.29	0.99	0.49	-0.1	0.92	0.63	-0.19	0.86	0.66	-0.14	0.66	0.69	-0.1	0.52	0.65	-0.09	0.43	0.65	-0.1	0.28	0.7	-0.14	0.08	0.63	-0.04	0.03	0.65	NaN	NaN	NaN	-0.21	0.87	0.29	-0.16	0.67	0.26	-0.16	0.52	0.31	-0.16	0.44	0.3	-0.23	0.28	0.25	-0.24	0.09	0.3
1529	7.645	-0.29	0.99	0.5	-0.09	0.92	0.63	-0.19	0.86	0.66	-0.14	0.66	0.69	-0.1	0.52	0.65	-0.09	0.43	0.65	-0.1	0.28	0.71	-0.14	0.08	0.63	-0.04	0.03	0.65	NaN	NaN	NaN	-0.21	0.87	0.29	-0.16	0.67	0.26	-0.16	0.52	0.31	-0.16	0.44	0.3	-0.23	0.28	0.25	-0.24	0.09	0.3
1530	7.65	-0.29	0.99	0.5	-0.09	0.92	0.63	-0.19	0.86	0.66	-0.14	0.66	0.69	-0.1	0.52	0.65	-0.09	0.43	0.65	-0.1	0.28	0.71	-0.14	0.08	0.63	-0.04	0.03	0.65	NaN	NaN	NaN	-0.21	0.87	0.29	-0.16	0.67	0.26	-0.16	0.52	0.31	-0.16	0.44	0.3	-0.23	0.28	0.25	-0.24	0.09	0.3
1531	7.655	-0.29	0.99	0.5	-0.09	0.92	0.63	-0.19	0.86	0.66	-0.14	0.66	0.7	-0.1	0.52	0.65	-0.09	0.43	0.65	-0.1	0.28	0.71	-0.14	0.08	0.63	-0.04	0.03	0.65	NaN	NaN	NaN	-0.21	0.87	0.29	-0.16	0.67	0.26	-0.16	0.52	0.31	-0.16	0.44	0.3	-0.23	0.28	0.25	-0.24	0.09	0.3
1532	7.66	-0.29	0.99	0.5	-0.09	0.92	0.63	-0.19	0.86	0.66	-0.14	0.66	0.7	-0.1	0.52	0.65	-0.09	0.43	0.65	-0.1	0.28	0.71	-0.14	0.08	0.63	-0.04	0.03	0.65	NaN	NaN	NaN	-0.21	0.87	0.29	-0.16	0.67	0.26	-0.16	0.52	0.31	-0.16	0.44	0.3	-0.23	0.28	0.25	-0.24	0.09	0.3
1533	7.665	-0.29	0.99	0.5	-0.09	0.92	0.63	-0.18	0.86	0.67	-0.14	0.66	0.7	-0.1	0.52	0.65	-0.09	0.43	0.65	-0.1	0.28	0.71	-0.14	0.08	0.63	-0.04	0.03	0.65	NaN	NaN	NaN	-0.21	0.87	0.3	-0.16	0.67	0.26	-0.16	0.52	0.31	-0.16	0.44	0.3	-0.23	0.28	0.25	-0.24	0.09	0.3
1534	7.67	-0.29	0.99	0.5	-0.09	0.92	0.63	-0.18	0.86	0.67	-0.14	0.66	0.7	-0.1	0.52	0.65	-0.09	0.43	0.66	-0.1	0.28	0.71	-0.14	0.08	0.63	-0.04	0.03	0.65	NaN	NaN	NaN	-0.21	0.87	0.3	-0.16	0.67	0.26	-0.16	0.52	0.31	-0.16	0.44	0.3	-0.23	0.28	0.26	-0.24	0.09	0.3
1535	7.675	-0.29	0.99	0.5	-0.09	0.92	0.63	-0.18	0.86	0.67	-0.14	0.66	0.7	-0.1	0.52	0.65	-0.09	0.43	0.66	-0.1	0.28	0.71	-0.14	0.08	0.63	-0.04	0.03	0.65	NaN	NaN	NaN	-0.21	0.87	0.3	-0.17	0.67	0.26	-0.16	0.52	0.31	-0.16	0.44	0.3	-0.23	0.28	0.26	-0.24	0.09	0.3
1536	7.68	-0.28	0.99	0.5	-0.09	0.92	0.64	-0.18	0.86	0.67	-0.14	0.66	0.7	-0.1	0.52	0.65	-0.09	0.43	0.66	-0.1	0.28	0.71	-0.14	0.08	0.63	-0.04	0.03	0.65	NaN	NaN	NaN	-0.21	0.87	0.3	-0.17	0.67	0.26	-0.16	0.52	0.31	-0.16	0.44	0.3	-0.23	0.28	0.26	-0.24	0.09	0.3
1537	7.685	-0.28	0.99	0.51	-0.09	0.92	0.64	-0.18	0.86	0.67	-0.14	0.66	0.7	-0.1	0.52	0.65	-0.09	0.43	0.66	-0.1	0.28	0.71	-0.14	0.08	0.63	-0.04	0.03	0.65	NaN	NaN	NaN	-0.21	0.87	0.3	-0.17	0.67	0.26	-0.16	0.52	0.31	-0.16	0.44	0.3	-0.23	0.28	0.26	-0.24	0.09	0.3
1538	7.69	-0.28	0.99	0.51	-0.09	0.92	0.64	-0.18	0.86	0.67	-0.14	0.66	0.7	-0.1	0.52	0.65	-0.09	0.43	0.66	-0.1	0.28	0.71	-0.14	0.08	0.63	-0.04	0.03	0.65	NaN	NaN	NaN	-0.21	0.87	0.3	-0.17	0.67	0.26	-0.16	0.52	0.31	-0.16	0.44	0.3	-0.23	0.28	0.26	-0.24	0.09	0.3
1539	7.695	-0.28	0.99	0.51	-0.08	0.92	0.64	-0.18	0.86	0.67	-0.14	0.66	0.7	-0.1	0.52	0.65	-0.09	0.43	0.66	-0.1	0.28	0.71	-0.14	0.08	0.63	-0.04	0.03	0.65	NaN	NaN	NaN	-0.21	0.87	0.3	-0.17	0.67	0.26	-0.16	0.52	0.31	-0.16	0.44	0.3	-0.23	0.28	0.26	-0.24	0.09	0.3
1540	7.7	-0.28	0.99	0.51	-0.08	0.92	0.64	-0.18	0.86	0.67	-0.14	0.66	0.7	-0.1	0.52	0.65	-0.09	0.43	0.66	-0.1	0.28	0.71	-0.14	0.08	0.63	-0.04	0.03	0.65	NaN	NaN	NaN	-0.21	0.87	0.3	-0.17	0.67	0.26	-0.16	0.52	0.31	-0.16	0.44	0.3	-0.23	0.28	0.26	-0.24	0.09	0.3
1541	7.705	-0.28	0.99	0.51	-0.08	0.92	0.64	-0.18	0.86	0.67	-0.13	0.66	0.7	-0.1	0.52	0.65	-0.09	0.43	0.66	-0.1	0.28	0.71	-0.14	0.08	0.63	-0.04	0.03	0.65	NaN	NaN	NaN	-0.21	0.87	0.3	-0.17	0.67	0.26	-0.16	0.52	0.31	-0.16	0.44	0.3	-0.23	0.28	0.26	-0.24	0.09	0.31
1542	7.71	-0.28	0.99	0.51	-0.08	0.92	0.64	-0.18	0.86	0.67	-0.13	0.66	0.7	-0.1	0.52	0.65	-0.09	0.43	0.66	-0.1	0.28	0.71	-0.14	0.08	0.63	-0.04	0.03	0.65	NaN	NaN	NaN	-0.21	0.87	0.3	-0.17	0.67	0.26	-0.16	0.52	0.31	-0.16	0.44	0.3	-0.23	0.28	0.26	-0.24	0.09	0.31
1543	7.715	-0.28	0.99	0.51	-0.08	0.92	0.64	-0.18	0.86	0.67	-0.13	0.66	0.7	-0.1	0.52	0.65	-0.09	0.43	0.66	-0.1	0.28	0.71	-0.14	0.08	0.63	-0.04	0.03	0.65	NaN	NaN	NaN	-0.21	0.87	0.3	-0.17	0.67	0.27	-0.16	0.52	0.32	-0.16	0.44	0.3	-0.23	0.28	0.26	-0.24	0.09	0.31
1544	7.72	-0.28	0.99	0.51	-0.08	0.92	0.64	-0.17	0.86	0.67	-0.13	0.66	0.7	-0.1	0.52	0.65	-0.09	0.43	0.66	-0.1	0.28	0.71	-0.14	0.08	0.63	-0.04	0.03	0.65	NaN	NaN	NaN	-0.21	0.87	0.31	-0.17	0.67	0.27	-0.16	0.52	0.32	-0.16	0.44	0.3	-0.23	0.28	0.26	-0.24	0.09	0.31
1545	7.725	-0.28	0.99	0.52	-0.08	0.92	0.64	-0.17	0.86	0.68	-0.13	0.66	0.7	-0.1	0.52	0.65	-0.09	0.43	0.66	-0.1	0.28	0.71	-0.14	0.08	0.63	-0.04	0.03	0.65	NaN	NaN	NaN	-0.21	0.87	0.31	-0.17	0.67	0.27	-0.16	0.52	0.32	-0.16	0.44	0.3	-0.23	0.28	0.26	-0.24	0.09	0.31
1546	7.73	-0.28	0.99	0.52	-0.08	0.92	0.64	-0.17	0.86	0.68	-0.13	0.66	0.7	-0.1	0.52	0.65	-0.09	0.43	0.66	-0.1	0.28	0.71	-0.14	0.08	0.63	-0.04	0.03	0.65	NaN	NaN	NaN	-0.21	0.87	0.31	-0.17	0.67	0.27	-0.16	0.52	0.32	-0.16	0.44	0.3	-0.23	0.29	0.26	-0.24	0.09	0.31
1547	7.735	-0.28	0.99	0.52	-0.08	0.92	0.64	-0.17	0.86	0.68	-0.13	0.66	0.71	-0.1	0.52	0.65	-0.09	0.43	0.66	-0.1	0.28	0.71	-0.14	0.08	0.63	-0.04	0.03	0.65	NaN	NaN	NaN	-0.21	0.87	0.31	-0.17	0.67	0.27	-0.16	0.52	0.32	-0.16	0.44	0.3	-0.23	0.29	0.26	-0.24	0.09	0.31
1548	7.74	-0.28	0.99	0.52	-0.08	0.92	0.64	-0.17	0.86	0.68	-0.13	0.66	0.71	-0.1	0.52	0.65	-0.09	0.43	0.66	-0.1	0.28	0.71	-0.14	0.08	0.63	-0.04	0.03	0.65	NaN	NaN	NaN	-0.21	0.87	0.31	-0.17	0.67	0.27	-0.16	0.52	0.32	-0.16	0.44	0.31	-0.23	0.29	0.26	-0.24	0.09	0.31
1549	7.745	-0.28	0.99	0.52	-0.07	0.92	0.64	-0.17	0.86	0.68	-0.13	0.66	0.71	-0.1	0.52	0.66	-0.09	0.43	0.66	-0.1	0.28	0.71	-0.14	0.08	0.63	-0.04	0.03	0.65	NaN	NaN	NaN	-0.21	0.87	0.31	-0.17	0.67	0.27	-0.16	0.52	0.32	-0.15	0.44	0.31	-0.23	0.29	0.26	-0.24	0.09	0.31
1550	7.75	-0.28	0.99	0.52	-0.07	0.92	0.64	-0.17	0.86	0.68	-0.13	0.66	0.71	-0.1	0.52	0.66	-0.09	0.43	0.66	-0.1	0.28	0.71	-0.14	0.08	0.63	-0.04	0.03	0.65	NaN	NaN	NaN	-0.21	0.87	0.31	-0.17	0.67	0.27	-0.16	0.52	0.32	-0.15	0.44	0.31	-0.23	0.29	0.26	-0.24	0.09	0.31
1551	7.755	-0.28	0.99	0.52	-0.07	0.92	0.64	-0.17	0.86	0.68	-0.13	0.66	0.71	-0.1	0.52	0.66	-0.09	0.43	0.66	-0.1	0.28	0.71	-0.14	0.08	0.63	-0.04	0.03	0.65	NaN	NaN	NaN	-0.21	0.88	0.31	-0.17	0.67	0.27	-0.16	0.52	0.32	-0.15	0.44	0.31	-0.23	0.29	0.26	-0.24	0.09	0.31
1552	7.76	-0.28	0.99	0.52	-0.07	0.92	0.65	-0.17	0.86	0.68	-0.13	0.66	0.71	-0.1	0.52	0.66	-0.09	0.43	0.66	-0.1	0.28	0.71	-0.14	0.08	0.63	-0.04	0.03	0.65	NaN	NaN	NaN	-0.21	0.88	0.31	-0.17	0.67	0.27	-0.16	0.52	0.32	-0.15	0.44	0.31	-0.23	0.29	0.26	-0.24	0.09	0.31
1553	7.765	-0.27	0.99	0.52	-0.07	0.92	0.65	-0.17	0.86	0.68	-0.13	0.66	0.71	-0.1	0.52	0.66	-0.09	0.43	0.66	-0.1	0.28	0.71	-0.14	0.08	0.63	-0.04	0.03	0.65	NaN	NaN	NaN	-0.21	0.88	0.31	-0.17	0.67	0.27	-0.16	0.52	0.32	-0.15	0.44	0.31	-0.23	0.29	0.26	-0.23	0.09	0.31
1554	7.77	-0.27	0.99	0.52	-0.07	0.92	0.65	-0.16	0.86	0.68	-0.13	0.66	0.71	-0.1	0.52	0.66	-0.09	0.43	0.66	-0.1	0.28	0.71	-0.14	0.08	0.63	-0.04	0.03	0.65	NaN	NaN	NaN	-0.21	0.88	0.31	-0.17	0.67	0.27	-0.16	0.53	0.32	-0.15	0.44	0.31	-0.23	0.29	0.26	-0.23	0.09	0.31
1555	7.775	-0.27	0.99	0.53	-0.07	0.92	0.65	-0.16	0.86	0.68	-0.13	0.66	0.71	-0.09	0.52	0.66	-0.09	0.43	0.66	-0.1	0.28	0.71	-0.14	0.08	0.63	-0.04	0.03	0.65	NaN	NaN	NaN	-0.21	0.88	0.31	-0.17	0.67	0.27	-0.16	0.53	0.32	-0.15	0.44	0.31	-0.23	0.29	0.26	-0.23	0.09	0.31
1556	7.78	-0.27	0.99	0.53	-0.07	0.92	0.65	-0.16	0.86	0.68	-0.13	0.66	0.71	-0.09	0.52	0.66	-0.09	0.43	0.66	-0.1	0.28	0.71	-0.14	0.08	0.63	-0.04	0.03	0.65	NaN	NaN	NaN	-0.21	0.88	0.31	-0.17	0.67	0.27	-0.16	0.53	0.32	-0.15	0.44	0.31	-0.23	0.29	0.26	-0.23	0.09	0.31
1557	7.785	-0.27	0.99	0.53	-0.07	0.92	0.65	-0.16	0.86	0.68	-0.13	0.66	0.71	-0.09	0.52	0.66	-0.09	0.43	0.66	-0.1	0.28	0.71	-0.14	0.08	0.63	-0.04	0.03	0.65	NaN	NaN	NaN	-0.2	0.88	0.32	-0.17	0.67	0.27	-0.16	0.53	0.32	-0.15	0.44	0.31	-0.23	0.29	0.26	-0.23	0.09	0.31
1558	7.79	-0.27	0.99	0.53	-0.07	0.92	0.65	-0.16	0.86	0.68	-0.13	0.66	0.71	-0.09	0.52	0.66	-0.09	0.43	0.66	-0.1	0.28	0.71	-0.14	0.08	0.63	-0.04	0.03	0.65	NaN	NaN	NaN	-0.2	0.88	0.32	-0.17	0.67	0.27	-0.16	0.53	0.32	-0.15	0.44	0.31	-0.23	0.29	0.26	-0.23	0.09	0.31
1559	7.795	-0.27	0.99	0.53	-0.07	0.92	0.65	-0.16	0.86	0.68	-0.12	0.66	0.71	-0.09	0.52	0.66	-0.09	0.43	0.66	-0.1	0.28	0.71	-0.14	0.08	0.63	-0.04	0.03	0.65	NaN	NaN	NaN	-0.2	0.88	0.32	-0.17	0.67	0.27	-0.16	0.53	0.32	-0.15	0.44	0.31	-0.23	0.29	0.27	-0.23	0.09	0.31
1560	7.8	-0.27	0.99	0.53	-0.07	0.92	0.65	-0.16	0.86	0.68	-0.12	0.66	0.71	-0.09	0.52	0.66	-0.09	0.43	0.66	-0.1	0.28	0.71	-0.14	0.08	0.63	-0.04	0.03	0.65	NaN	NaN	NaN	-0.2	0.88	0.32	-0.16	0.67	0.27	-0.16	0.53	0.32	-0.15	0.44	0.31	-0.23	0.29	0.27	-0.23	0.09	0.31
1561	7.805	-0.27	0.99	0.53	-0.06	0.92	0.65	-0.16	0.86	0.69	-0.12	0.66	0.71	-0.09	0.52	0.66	-0.09	0.43	0.66	-0.1	0.28	0.71	-0.14	0.08	0.63	-0.04	0.03	0.65	NaN	NaN	NaN	-0.2	0.88	0.32	-0.16	0.68	0.27	-0.15	0.53	0.32	-0.15	0.44	0.31	-0.23	0.29	0.27	-0.23	0.09	0.31
1562	7.81	-0.27	0.99	0.53	-0.06	0.92	0.65	-0.16	0.86	0.69	-0.12	0.66	0.71	-0.09	0.52	0.66	-0.09	0.43	0.66	-0.1	0.28	0.71	-0.14	0.08	0.63	-0.04	0.03	0.65	NaN	NaN	NaN	-0.2	0.88	0.32	-0.16	0.68	0.28	-0.15	0.53	0.32	-0.15	0.44	0.31	-0.23	0.29	0.27	-0.23	0.1	0.31
1563	7.815	-0.27	0.99	0.53	-0.06	0.92	0.65	-0.16	0.86	0.69	-0.12	0.66	0.71	-0.09	0.52	0.66	-0.09	0.43	0.66	-0.1	0.28	0.71	-0.14	0.08	0.63	-0.04	0.03	0.65	NaN	NaN	NaN	-0.2	0.88	0.32	-0.16	0.68	0.28	-0.15	0.53	0.32	-0.15	0.44	0.31	-0.23	0.29	0.27	-0.23	0.1	0.31
1564	7.82	-0.27	0.99	0.54	-0.06	0.92	0.65	-0.16	0.86	0.69	-0.12	0.66	0.71	-0.09	0.52	0.66	-0.09	0.43	0.66	-0.1	0.28	0.71	-0.14	0.08	0.63	-0.04	0.03	0.65	NaN	NaN	NaN	-0.2	0.88	0.32	-0.16	0.68	0.28	-0.15	0.53	0.32	-0.15	0.44	0.31	-0.23	0.29	0.27	-0.23	0.1	0.31
1565	7.825	-0.27	0.99	0.54	-0.06	0.92	0.65	-0.15	0.86	0.69	-0.12	0.66	0.71	-0.09	0.52	0.66	-0.09	0.43	0.66	-0.1	0.28	0.71	-0.14	0.08	0.63	-0.04	0.03	0.65	NaN	NaN	NaN	-0.2	0.88	0.32	-0.16	0.68	0.28	-0.15	0.53	0.32	-0.15	0.44	0.31	-0.23	0.29	0.27	-0.23	0.1	0.31
1566	7.83	-0.27	0.99	0.54	-0.06	0.92	0.65	-0.15	0.86	0.69	-0.12	0.66	0.71	-0.09	0.52	0.66	-0.09	0.43	0.66	-0.1	0.28	0.71	-0.14	0.08	0.63	-0.04	0.03	0.65	NaN	NaN	NaN	-0.2	0.88	0.32	-0.16	0.68	0.28	-0.15	0.53	0.32	-0.15	0.44	0.31	-0.23	0.29	0.27	-0.23	0.1	0.31
1567	7.835	-0.27	0.99	0.54	-0.06	0.92	0.65	-0.15	0.86	0.69	-0.12	0.66	0.71	-0.09	0.52	0.66	-0.09	0.43	0.66	-0.1	0.28	0.71	-0.14	0.08	0.63	-0.04	0.03	0.65	NaN	NaN	NaN	-0.2	0.88	0.32	-0.16	0.68	0.28	-0.15	0.53	0.32	-0.15	0.45	0.31	-0.23	0.29	0.27	-0.23	0.1	0.31
1568	7.84	-0.27	0.99	0.54	-0.06	0.92	0.65	-0.15	0.86	0.69	-0.12	0.66	0.71	-0.09	0.52	0.66	-0.09	0.43	0.67	-0.1	0.28	0.71	-0.14	0.08	0.63	-0.04	0.03	0.65	NaN	NaN	NaN	-0.2	0.88	0.32	-0.16	0.68	0.28	-0.15	0.53	0.32	-0.14	0.45	0.31	-0.23	0.29	0.27	-0.23	0.1	0.31
1569	7.845	-0.27	0.99	0.54	-0.06	0.92	0.65	-0.15	0.86	0.69	-0.12	0.66	0.72	-0.09	0.52	0.66	-0.09	0.43	0.67	-0.1	0.28	0.71	-0.14	0.08	0.63	-0.04	0.03	0.65	NaN	NaN	NaN	-0.2	0.88	0.32	-0.16	0.68	0.28	-0.15	0.53	0.32	-0.14	0.45	0.31	-0.22	0.29	0.27	-0.23	0.1	0.31
1570	7.85	-0.26	0.99	0.54	-0.06	0.92	0.65	-0.15	0.86	0.69	-0.12	0.66	0.72	-0.09	0.52	0.66	-0.09	0.43	0.67	-0.1	0.28	0.71	-0.14	0.08	0.63	-0.04	0.03	0.65	NaN	NaN	NaN	-0.2	0.88	0.32	-0.16	0.68	0.28	-0.15	0.53	0.32	-0.14	0.45	0.31	-0.22	0.3	0.27	-0.23	0.1	0.31
1571	7.855	-0.26	0.99	0.54	-0.05	0.92	0.65	-0.15	0.86	0.69	-0.11	0.66	0.72	-0.09	0.52	0.66	-0.09	0.43	0.67	-0.1	0.28	0.71	-0.14	0.08	0.63	-0.04	0.03	0.65	NaN	NaN	NaN	-0.2	0.88	0.32	-0.16	0.68	0.28	-0.15	0.53	0.32	-0.14	0.45	0.31	-0.22	0.3	0.27	-0.23	0.1	0.31
1572	7.86	-0.26	0.99	0.54	-0.05	0.92	0.65	-0.15	0.86	0.69	-0.11	0.66	0.72	-0.09	0.52	0.66	-0.09	0.43	0.67	-0.1	0.28	0.71	-0.14	0.08	0.63	-0.04	0.03	0.65	NaN	NaN	NaN	-0.2	0.88	0.32	-0.16	0.68	0.28	-0.15	0.53	0.32	-0.14	0.45	0.31	-0.22	0.3	0.27	-0.23	0.1	0.31
1573	7.865	-0.26	0.99	0.54	-0.05	0.92	0.65	-0.15	0.86	0.69	-0.11	0.66	0.72	-0.09	0.52	0.66	-0.09	0.43	0.67	-0.1	0.28	0.71	-0.14	0.08	0.63	-0.04	0.03	0.65	NaN	NaN	NaN	-0.2	0.88	0.33	-0.16	0.68	0.28	-0.14	0.53	0.32	-0.14	0.45	0.31	-0.22	0.3	0.27	-0.23	0.1	0.31
1574	7.87	-0.26	0.99	0.54	-0.05	0.92	0.65	-0.14	0.86	0.69	-0.11	0.66	0.72	-0.09	0.52	0.66	-0.09	0.43	0.67	-0.1	0.28	0.71	-0.14	0.08	0.63	-0.04	0.03	0.65	NaN	NaN	NaN	-0.2	0.88	0.33	-0.15	0.68	0.28	-0.14	0.53	0.32	-0.14	0.45	0.31	-0.22	0.3	0.26	-0.23	0.1	0.31
1575	7.875	-0.26	0.99	0.55	-0.05	0.92	0.65	-0.14	0.86	0.69	-0.11	0.66	0.72	-0.09	0.52	0.66	-0.09	0.43	0.67	-0.1	0.28	0.71	-0.14	0.08	0.63	-0.04	0.03	0.65	NaN	NaN	NaN	-0.2	0.88	0.33	-0.15	0.68	0.28	-0.14	0.53	0.32	-0.14	0.45	0.31	-0.22	0.3	0.26	-0.23	0.1	0.31
1576	7.88	-0.26	0.99	0.55	-0.05	0.92	0.65	-0.14	0.86	0.69	-0.11	0.66	0.72	-0.09	0.52	0.67	-0.09	0.43	0.67	-0.1	0.28	0.71	-0.14	0.08	0.63	-0.04	0.03	0.65	NaN	NaN	NaN	-0.2	0.88	0.33	-0.15	0.68	0.28	-0.14	0.53	0.32	-0.14	0.45	0.31	-0.22	0.3	0.26	-0.23	0.1	0.31
1577	7.885	-0.26	0.99	0.55	-0.05	0.92	0.66	-0.14	0.86	0.69	-0.11	0.66	0.72	-0.09	0.52	0.67	-0.09	0.43	0.67	-0.1	0.28	0.71	-0.14	0.08	0.63	-0.04	0.03	0.65	NaN	NaN	NaN	-0.2	0.88	0.33	-0.15	0.68	0.28	-0.14	0.53	0.32	-0.13	0.45	0.31	-0.22	0.3	0.26	-0.23	0.1	0.31
1578	7.89	-0.26	0.99	0.55	-0.05	0.92	0.66	-0.14	0.86	0.69	-0.11	0.66	0.72	-0.09	0.52	0.67	-0.09	0.43	0.67	-0.1	0.28	0.71	-0.14	0.08	0.63	-0.04	0.03	0.65	NaN	NaN	NaN	-0.2	0.88	0.33	-0.15	0.68	0.28	-0.14	0.53	0.32	-0.13	0.45	0.31	-0.22	0.3	0.26	-0.23	0.1	0.31
1579	7.895	-0.26	0.99	0.55	-0.05	0.92	0.66	-0.14	0.86	0.69	-0.11	0.66	0.72	-0.09	0.52	0.67	-0.09	0.43	0.67	-0.1	0.28	0.72	-0.14	0.08	0.63	-0.04	0.03	0.65	NaN	NaN	NaN	-0.2	0.88	0.33	-0.15	0.68	0.28	-0.14	0.53	0.32	-0.13	0.45	0.31	-0.22	0.3	0.26	-0.23	0.1	0.31
1580	7.9	-0.26	0.99	0.55	-0.05	0.92	0.66	-0.14	0.86	0.7	-0.11	0.66	0.72	-0.09	0.52	0.67	-0.09	0.43	0.67	-0.1	0.28	0.72	-0.14	0.08	0.63	-0.04	0.03	0.65	NaN	NaN	NaN	-0.2	0.88	0.33	-0.15	0.68	0.28	-0.13	0.53	0.32	-0.13	0.45	0.31	-0.22	0.3	0.26	-0.23	0.11	0.31
1581	7.905	-0.26	0.99	0.55	-0.05	0.92	0.66	-0.14	0.86	0.7	-0.11	0.66	0.72	-0.09	0.52	0.67	-0.09	0.43	0.67	-0.1	0.28	0.72	-0.14	0.08	0.63	-0.04	0.03	0.65	NaN	NaN	NaN	-0.2	0.88	0.33	-0.15	0.68	0.28	-0.13	0.54	0.32	-0.13	0.45	0.31	-0.22	0.3	0.26	-0.23	0.11	0.31
1582	7.91	-0.26	0.99	0.55	-0.04	0.92	0.66	-0.14	0.86	0.7	-0.11	0.66	0.72	-0.09	0.52	0.67	-0.09	0.43	0.67	-0.1	0.28	0.72	-0.14	0.08	0.63	-0.04	0.03	0.65	NaN	NaN	NaN	-0.2	0.88	0.33	-0.15	0.68	0.28	-0.13	0.54	0.32	-0.13	0.45	0.31	-0.21	0.3	0.26	-0.23	0.11	0.31
1583	7.915	-0.26	0.99	0.55	-0.04	0.92	0.66	-0.14	0.86	0.7	-0.11	0.66	0.72	-0.09	0.52	0.67	-0.09	0.43	0.67	-0.1	0.28	0.72	-0.14	0.08	0.63	-0.04	0.03	0.65	NaN	NaN	NaN	-0.2	0.88	0.33	-0.15	0.68	0.28	-0.13	0.54	0.32	-0.13	0.45	0.3	-0.21	0.3	0.26	-0.23	0.11	0.31
1584	7.92	-0.26	0.99	0.55	-0.04	0.92	0.66	-0.14	0.86	0.7	-0.11	0.66	0.72	-0.09	0.52	0.67	-0.09	0.43	0.67	-0.1	0.27	0.72	-0.14	0.08	0.63	-0.04	0.03	0.65	NaN	NaN	NaN	-0.2	0.89	0.33	-0.15	0.69	0.28	-0.13	0.54	0.32	-0.12	0.45	0.3	-0.21	0.31	0.26	-0.23	0.11	0.31
1585	7.925	-0.25	0.99	0.56	-0.04	0.92	0.66	-0.13	0.86	0.7	-0.11	0.66	0.72	-0.09	0.52	0.67	-0.09	0.43	0.67	-0.1	0.27	0.72	-0.14	0.08	0.63	-0.04	0.03	0.65	NaN	NaN	NaN	-0.2	0.89	0.33	-0.15	0.69	0.28	-0.13	0.54	0.32	-0.12	0.45	0.3	-0.21	0.31	0.26	-0.23	0.11	0.3
1586	7.93	-0.25	0.99	0.56	-0.04	0.92	0.66	-0.13	0.86	0.7	-0.11	0.66	0.72	-0.09	0.52	0.67	-0.09	0.43	0.67	-0.1	0.27	0.72	-0.14	0.08	0.63	-0.04	0.03	0.65	NaN	NaN	NaN	-0.2	0.89	0.33	-0.15	0.69	0.28	-0.13	0.54	0.32	-0.12	0.45	0.3	-0.21	0.31	0.26	-0.22	0.11	0.3
1587	7.935	-0.25	0.99	0.56	-0.04	0.92	0.66	-0.13	0.86	0.7	-0.11	0.66	0.72	-0.09	0.52	0.67	-0.09	0.43	0.67	-0.1	0.27	0.72	-0.14	0.08	0.63	-0.04	0.03	0.65	NaN	NaN	NaN	-0.2	0.89	0.33	-0.15	0.69	0.28	-0.12	0.54	0.32	-0.12	0.45	0.3	-0.21	0.31	0.26	-0.22	0.11	0.3
[truncated: 1,739 more rows]
[truncated: 27 more columns]
