# Supplementary material for: Associations between lower-limb muscle activation and knee flexion in post-stroke individuals: A study on the stance-to-swing phases of gait
Source: PLoS One. 2017 Sep 8;12(9):e0183865. doi: 10.1371/journal.pone.0183865 (PMC5590852; doi:10.1371/journal.pone.0183865)
Supplement: S1 Dataset — (ZIP) [file pone.0183865.s001.zip › S1_Dataset/Patient group/9/4/emg.csv]

Frame	Time	EMG Signal 1	EMG Signal 2	EMG Signal 3	EMG Signal 4	EMG Signal 5	EMG Signal 6	EMG Signal 7	EMG Signal 8
0	0	64.042	51.615	98.81	57.03	38.145	37.493	28.563	2.772
1	0.001	61.999	37.16	50.905	13.569	38.993	37.299	47.582	7.412
2	0.002	63.813	39.527	42.914	17.221	42.354	39.818	27.108	23.643
3	0.003	58.857	47.297	35.475	20.389	37.578	34.415	28.656	27.068
4	0.004	63.772	51.407	18.381	78.119	32.034	29.197	5.013	20.051
5	0.005	54.004	45.648	-6.429	116.837	22.623	26.525	11.597	31.678
6	0.006	38.838	40.297	-45.961	151.885	29.477	31.596	2.373	25.7
7	0.007	31.222	33.241	-42.892	49.071	24.928	34.181	35.751	73.001
8	0.008	20.897	25.078	-3.569	-25.035	22.524	28.448	29.054	77.733
9	0.009	11.381	17.341	-0.024	38.838	18.588	23.316	13.863	45.494
10	0.01	17.968	10.412	-6.874	25.217	17.97	17.041	32.94	38.247
11	0.011	33.678	18.389	23.247	55.931	21.436	19.498	35.033	11.292
12	0.012	33.935	32.2	58.973	24.564	18.164	23.721	36.844	13.93
13	0.013	24.739	32.276	62.164	-21.948	18.582	16.55	19.728	16.232
14	0.014	20.424	20.564	119.941	-31.833	9.351	14.443	15.578	10.85
15	0.015	12.46	27.324	110.078	47.882	-9.914	13.518	31.991	40.142
16	0.016	15.581	49.249	101.082	13.765	-3.602	4.297	14.313	34.423
17	0.017	18.191	30.371	25.554	22.104	2.163	12.526	-2.01	29.13
18	0.018	20.464	-5.881	-5.649	-24.088	-5.402	22.927	14.035	10.54
19	0.019	12.145	-12.092	19.484	-17.403	-8.484	13.624	15.024	-19.226
20	0.02	1.943	6.902	58.628	18.105	-4.371	13.651	7.329	-31.943
21	0.021	3.204	8.922	64.486	10.177	11.966	11.209	4.085	-30.092
22	0.022	4.324	4.024	2.449	-21.458	22.532	13.451	-9.374	-3.214
23	0.023	6.858	5.571	-7.053	60.567	19.402	7.012	-34.364	52.148
24	0.024	10.818	12.411	13.72	-0.171	12.633	-8.87	-45.55	10.228
25	0.025	8.639	23.738	-34.337	52.928	23.902	-3.609	-24.762	1.65
26	0.026	17.17	15.389	-65.876	-17.179	11.982	-10.5	16.776	47.297
27	0.027	14.333	24.677	-61.601	-27.069	3.97	-9.8	58.305	76.517
28	0.028	24.716	13.708	12.969	-117.688	7.6	-12.149	118.172	-7.816
29	0.029	24.917	21.174	1.05	-82.996	3.128	1.213	109.039	-68.462
30	0.03	10.639	8.95	-29.58	-8.03	-5.945	2.244	-2.97	-80.273
31	0.031	-6.479	3.566	-39.473	0.877	-1.429	-0.374	-51.45	-71.369
32	0.032	-14.06	1.33	0.226	80.734	-3.062	-2.745	-37.93	62.039
33	0.033	-32.59	-17.695	-8.051	25.94	-2.915	-10.677	0.808	80.377
34	0.034	-26.675	-16.153	-28.807	55.058	7.139	-7.723	-59.466	62.21
35	0.035	-17.024	-10.093	-59.918	-7.875	2.327	2.443	-27.592	13.887
36	0.036	-8.298	-25.845	-55.205	-16.455	-7.09	-5.341	3.283	-0.335
37	0.037	-7.444	-16.939	-10.388	-9.512	-1.56	-4.766	-7.214	-15.285
38	0.038	-9.81	-26.347	19.362	-70.537	-9.322	-11.312	-16.676	-2.703
39	0.039	-3.99	-25.274	24.172	-14.113	-0.794	-6.592	-9.118	-38.844
40	0.04	-11.848	-17.959	99.23	22.38	-2.297	5.713	-46.686	-28.496
41	0.041	-3.582	3.136	218.127	-24.814	-5.705	3.547	-40.643	-19.096
42	0.042	-7.648	11.897	42.763	5.36	-10.827	1.626	1.532	-28.379
43	0.043	-22.119	19.74	-73.897	-44.705	-15.333	-5.867	39.9	-4.32
44	0.044	-28.404	-3.92	-95.276	29.106	-16.325	-7.328	44.602	-11.957
45	0.045	-34.057	-7.417	-76.35	58.636	-13.027	-6.426	3.131	-18.792
46	0.046	-20.115	-16.101	-67.589	-34.837	-16.473	-11.887	-35.81	-0.899
47	0.047	-14.628	-29.193	-50.35	-43.652	-20.676	-11.102	-20.964	-17.593
48	0.048	-13.149	-22.478	-2.954	-51.702	-19.43	-10.483	-43.993	-42.916
49	0.049	-8.714	-37.618	11.161	-29.546	-12.164	-1.705	-15.097	-38.583
50	0.05	-24.746	-24.264	-2.18	-22.912	-11.261	4.19	-4.009	-1.111
51	0.051	-9.869	-8.469	-37.784	-77.69	-6.401	-1.05	5.995	13.986
52	0.052	-7.947	6.346	-5.251	18.835	3.301	-9.953	34.187	36.839
53	0.053	-2.719	-3.393	-15.086	32.171	2.169	0.898	52.903	24.516
54	0.054	-13.759	1.8	-23.967	67.924	3.345	-17.868	15.142	-24.604
55	0.055	-18.037	-6.135	0.432	57.271	2.384	-10.299	-30.353	-17.963
56	0.056	-3.742	-22.04	-6.865	106.864	-2.456	-21.889	-36.375	-48.263
57	0.057	9.776	-45.511	-40.253	44.489	-4.974	-11.23	-8.742	-31.749
58	0.058	-2.445	-48.673	-34.136	52.569	-5.762	-13.163	-13.757	-6.476
59	0.059	-13.499	-46.03	-50.443	-28.891	-13.703	-11.418	-9.274	-10.868
60	0.06	-12.168	-17.849	-25.15	-17.954	-12.732	-12.957	-29.975	-14.926
61	0.061	-8.503	-14.236	6.894	-27.752	-21.637	-11.587	-86.677	19.165
62	0.062	-5.021	9.528	44.5	34.87	-10.81	-10.398	-78.573	-3.637
63	0.063	-10.24	18.791	49.496	10.587	-12.16	-13.861	-41.628	-24.323
64	0.064	-1.328	-23.833	-10.27	32.651	-13.304	-6.507	-48.206	-20.643
65	0.065	-12.159	-42.083	-51.048	-68.219	-14.448	-3.595	6.742	-3.637
66	0.066	-30.944	-25.679	-43.845	-82.54	-15.418	-4.34	28.798	-6.711
67	0.067	-28.419	-20.667	-10.517	-69.404	-8.636	-13.218	8.887	-20.806
68	0.068	-26.072	-16.275	7.484	-57.642	-7.857	-12.035	2.94	-23.308
69	0.069	-23.906	-12.314	-20.354	-3.544	-8.626	-15.097	8.473	-2.199
70	0.07	-14.199	-16.075	14.759	-52.928	-6.679	-19.908	33.747	-10.512
71	0.071	-12.437	-12.851	19.136	-79.619	-7.246	-17.362	20.306	-23.292
72	0.072	-13.962	-16.034	-18.483	-71.544	-13.798	-6.685	-17.173	-11.703
73	0.073	-23.989	-24.43	-43.735	-64.273	-12.999	-5.303	-32.245	-22.316
74	0.074	-17.562	-6.684	-48.267	-44.314	-13.756	-11.668	-27.866	-24.174
75	0.075	-21.017	-13.694	-52.382	-50.342	-10.263	-8.174	-23.945	-11.943
76	0.076	-11.31	9.679	-10.878	-22.684	-9.668	-9.121	17.645	8.781
77	0.077	-10.115	0.329	-5.569	42.83	-1.93	-12.001	78.637	6.135
78	0.078	-20.925	2.979	19.519	-2.009	5.409	-4.037	21.808	-17.006
79	0.079	0.786	5.449	5.973	22.099	-1.378	-13.686	-15.076	-26.285
80	0.08	-2.286	-6.205	18.3	103.395	-5.665	0.679	-21.606	10.661
81	0.081	0.451	-4.143	14.544	27.44	-9.764	-8.951	-39.847	-4.458
82	0.082	-17.328	1.588	31.515	-120.664	-9.195	-14.14	-45.332	-27.339
83	0.083	-14.975	-0.231	-15.509	-141.763	-8.61	-15.652	-60.471	-39.642
84	0.084	-12.816	-11.341	-48.982	-122.654	-6.86	-19.873	-37.625	-20.764
85	0.085	0.759	-12.734	-18.612	-35.304	-8.196	-21.007	24.848	-10.638
86	0.086	-4.424	-32.294	-13.234	-19.652	-15.55	-12.654	15.945	-7.559
87	0.087	-15.4	-40.652	1.853	52.233	-31.618	-9.539	-8.416	-10.311
88	0.088	-13.976	-17.463	15.453	91.439	-24.656	-8.545	28.583	-7.825
89	0.089	-17.583	-14.398	44.568	102.895	-18.274	-5.999	75.445	-5.506
90	0.09	-20.994	-6.072	-12.08	26.745	-12.469	-8.297	32.892	13.616
91	0.091	-17.838	-8.588	-52.614	-62.238	-7.247	-17.747	-50.353	-24.912
92	0.092	-10.996	-10.891	-59.853	-74.211	-8.81	-16.559	-62.191	-30.353
93	0.093	-15.193	-8.717	-66.527	-41.805	-7.482	-10.528	-29.667	-25.341
94	0.094	-15.913	-2.866	-60.699	-32.219	-8.671	-13.613	-59.238	-11.753
95	0.095	-13.922	-1.11	-88.526	-59.095	-7.526	-2.769	-32.483	50.861
96	0.096	-23.923	-5.738	-12.922	-83.694	-0.181	-18.644	8.208	24.236
97	0.097	-28.107	-27.398	41.23	-32.211	-3.101	-12.263	-13.776	-16.405
98	0.098	-31.716	-5.528	51.142	-12.525	-0.608	-10.32	-33.569	-23.93
99	0.099	-30.507	-13.838	42.36	42.239	-1.388	-1.592	-3.091	-30.61
100	0.1	-23.093	-11.304	1.884	19.98	-3.307	-0.029	2.413	-24.697
101	0.101	-27.895	-8.931	-49.617	13.253	-7.928	-10.083	17.612	-19.295
102	0.102	-33.859	-23.758	-56.085	-5.164	-9.646	-16.467	-5.13	-34.387
103	0.103	-21.631	-37.21	-37.826	22.486	-2.658	-10.471	-25.772	-2.376
104	0.104	-5.707	-53.008	-32.465	17.413	-1.679	-22.268	-36.991	-22.997
105	0.105	-7.804	-21.013	-67.742	-23.935	-2.437	-17.636	-13.202	-26.667
106	0.106	-13.568	-7.386	-90.545	59.261	1.636	-4.678	2.387	-9.679
107	0.107	-11.737	-3.236	-69.83	94.836	5.122	7.504	-17.45	-19.012
108	0.108	-16.29	-6.884	-35.786	-24.651	-4.959	-0.438	-30.284	17.94
109	0.109	-11.963	-3.54	-12.97	-40.572	-15.048	-7.596	-14.1	22.977
110	0.11	-8.229	-12.741	7.728	-26.365	-8.687	-13.985	4.992	-8.962
111	0.111	-2.15	-20.957	64.438	-39.587	-0.385	-17.467	22.747	-29.676
112	0.112	-7.303	-18.336	137.819	-51.416	-16.467	-5.655	11.134	-10.869
113	0.113	-14.014	-1.962	187.25	2.8	-23.436	5.385	-20.763	6.19
114	0.114	-9.703	-3.972	142.622	32.463	-25.573	-4.68	-7.15	21.861
115	0.115	2.54	-9.688	85.727	41.527	-15.902	-18.999	-3.074	-3.669
116	0.116	-9.617	-18.328	34.033	17.162	-14.173	-17.046	-37.106	-20.69
117	0.117	-17.523	-3.908	-12.772	24.553	-3.158	-4.835	-59.891	-11.379
118	0.118	-21.728	5.865	-55.272	17.996	-7.426	-9.466	-80.573	-25.529
119	0.119	-18.01	-9.903	-71.679	-24.515	-11.113	-10.812	-61.758	-33.117
120	0.12	-11.968	-7.647	-66.689	-40.764	-7.643	-11.967	-44.675	-16.862
121	0.121	-8.819	9.895	-62.275	4.871	-6.688	-15.456	-3.765	6.547
122	0.122	-15.525	-6.241	-82.941	-0.938	-1.865	-8.097	23.934	-15.311
123	0.123	-12.93	-16.774	-79.239	-39.465	-4.403	-9.065	79.523	-17.987
124	0.124	-0.668	-22.464	-69.17	-44.254	-6.739	-8.306	116.529	-20.497
125	0.125	-5.817	-13.625	-40.933	-21.112	-7.32	-10.652	15.713	-8.874
126	0.126	-4.213	-8.871	-37.301	-16.813	-6.731	-14.152	1.391	-19.508
127	0.127	-5.515	-7.381	-40.576	9.724	-4.976	-14.735	-11.71	-25.299
128	0.128	-9.142	-26.813	-31.318	61.511	-6.316	-10.667	0.232	-30.494
129	0.129	-5.615	-24.016	11.22	10.125	1.048	-13.161	-10.518	-35.109
130	0.13	-21.626	-11.149	5.212	-9.438	-4.169	-14.505	-20.336	-16.314
131	0.131	-28.544	-8.737	-11.218	-39.413	-18.859	-7.918	-29.206	22.222
132	0.132	-30.608	-6.558	-26.21	-33.787	-29.469	-10.828	-21.045	5.752
133	0.133	-32.491	-16.209	-30.442	-48.831	-27.495	-15.115	-28.346	-19.45
134	0.134	-16.581	-38.964	-17.844	20.056	-25.721	-4.491	-21.752	-15.052
135	0.135	-14.416	-41.975	-6.452	30.149	-11.382	-3.146	-15.784	5.648
136	0.136	-16.319	-22.174	-16.342	75.117	-13.304	-1.991	-10.356	9.364
137	0.137	-24.999	-9.381	-25.489	34.756	-8.075	-10.307	-25.435	-14.406
138	0.138	-23.431	-11.682	-28.045	42.474	-12.724	-17.643	-20.995	-23.646
139	0.139	-19.156	-30.794	-4.758	22.924	-8.464	-8.734	-8.625	-15.329
140	0.14	-12.736	-12.934	-7.986	-68.362	-7.287	-9.866	10.134	-17.846
141	0.141	-13.873	-10.559	28.748	-81.311	-1.271	-10.805	20.13	-1.592
142	0.142	-10.754	-25.41	33.622	-92.977	3.961	-17.555	10.705	-8
143	0.143	-15.564	-19.564	10.672	26.604	1.068	-7.878	2.257	-37.033
144	0.144	-16.308	-10.822	-1.85	-20.732	-8.6	-6.701	-15.617	-82.909
145	0.145	-20.351	-12.351	-35.992	22.677	-9.743	1.63	-50.709	-52.505
146	0.146	-15.494	-13.684	-31.619	-69.285	-3.722	-5.696	-85.923	30.767
147	0.147	-5.432	-4.755	-60.608	-9.512	-0.599	-16.522	-99.425	138.186
148	0.148	7.529	-3.582	-71.706	-41.941	-11.411	-23.672	-53.529	37.129
149	0.149	-4.677	-13.246	-81.669	-12.149	-21.441	-11.864	-10.937	23.94
150	0.15	-0.05	-22.168	-78.519	-38.634	-22.565	-7.21	-16.342	-11.648
151	0.151	7.103	-23.347	-35.96	2.051	-16.536	-8.547	-1.257	-22.434
152	0.152	0.706	-26.453	31.16	-79.316	-6.837	-12.217	30.678	-71.729
153	0.153	-17.296	-11.765	111.862	-46.715	-3.142	-13.385	68.225	-80.58
154	0.154	-9.737	-1.127	79.362	42.224	-9.126	-10.292	32.995	-39.899
155	0.155	-21.315	-22.419	10.308	-65.084	-6.018	-7.4	46.51	11.774
156	0.156	-48.967	-30.709	19.238	-21.905	-6.974	-13.396	42.472	-8.148
157	0.157	-37.736	7.821	11.171	-34.98	6.198	-6.041	23.758	-14.139
158	0.158	-27.667	-8.601	18.634	-46.733	8.138	-14.941	20.471	-8.752
159	0.159	-24.568	-23.685	-1.18	-36.038	-0.582	-8.957	11.17	-3.716
160	0.16	-38.677	-10.144	4.949	-46.046	-5.243	-12.06	-20.012	-8.172
161	0.161	-25.895	-6.099	-0.342	-55.095	-9.502	-14.983	-82.545	-20.616
162	0.162	-14.291	-2.455	-25.329	-30.917	-13.169	-14.223	-73.664	-31.882
163	0.163	-12.186	-5.788	-29.574	-53.199	-7.176	-6.87	-49.273	-14.868
164	0.164	-6.409	-15.099	-17.044	-100.143	-10.287	-5.897	2.461	-24.134
165	0.165	-4.692	-6.78	-20.751	-20.812	-3.522	-17.319	22.504	-4.341
166	0.166	-12.644	-14.305	-44.686	-10.035	-1.004	-18.883	4.4	-17.101
167	0.167	-25.645	-7.353	-47.976	39.235	-3.328	-17.537	-0.986	8.581
168	0.168	-9.812	-9.502	-5.648	30.268	-3.908	-11.132	-26.139	18.543
169	0.169	-7.717	-26.942	36.687	-26.721	-3.321	-9.966	-30.519	-3.383
170	0.17	-9.671	-24.668	41.908	-4.7	-5.042	-2.622	-34.472	-6.144
171	0.171	-21.884	-18.32	-33.949	-24.773	-4.626	-7.469	-8.01	-29.374
172	0.172	-29.84	-12.533	-44.958	17.692	-4.989	2.2	-52.529	-32.46
173	0.173	-25.614	-21.287	-35.274	-10.088	-11.541	11.104	-46.324	-12.749
174	0.174	-21.973	-19.798	-8.72	-25.383	-20.425	7.621	-7.465	-15.301
175	0.175	-6.33	-9.801	15.54	43.173	-21.572	0.283	7.677	-3.697
176	0.176	0.008	-18.775	-6.569	72.566	-22.537	-14.414	-15.15	2.714
177	0.177	-1.975	-12.828	26.888	27.722	-15.767	-20.8	-44.155	-18.563
178	0.178	-7.261	3.197	32.883	3.16	-7.833	-26.602	-47.833	-32.661
179	0.179	-2.672	-8.458	-17.031	-48.681	-13.067	-21.373	-37.776	-25.104
180	0.18	-9.893	-19.149	-36.907	-28.94	-23.927	-7.071	-15.942	0.607
181	0.181	-24.273	9.862	-104.046	62.41	-34.03	-5.145	-18.672	17.629
182	0.182	-26.246	22.23	-166.541	75.453	-30.38	7.033	-26.229	14.551
183	0.183	-14.083	-34.481	-158.4	-31.925	-19.571	-4.016	8.795	11.837
184	0.184	-9.464	-42.634	-106.695	-17.625	-3.735	-14.103	64.337	-11.395
185	0.185	-2.326	-20.609	-59.816	21.862	-1.639	-15.265	57.015	-39.641
186	0.186	-8.742	-0.734	-17.237	10.091	0.327	-16.42	23.586	-28.397
187	0.187	-12.264	-6.761	-11.856	-22.333	-1.4	-21.644	17.62	-38.445
188	0.188	-11.349	-12.194	63.733	-32.152	0.165	-10.826	34.075	8.547
189	0.189	-26.094	-17.248	204.737	48.483	-4.084	-26.717	39.121	1.909
190	0.19	-19.738	-12.838	185.582	-5.71	-0.41	-24.601	25.591	7.855
191	0.191	-13.962	-16.949	63.092	-15.627	7.9	-22.685	13.27	-8.641
192	0.192	-15.732	-13.317	15.533	-42.398	0.538	0.129	2.11	-23.754
193	0.193	-20.399	-10.07	29.873	-83.001	-0.418	-9.185	-14.891	-10.234
194	0.194	-13.266	-0.809	-9.608	-45.844	-11.849	-6.492	-30.521	-22.659
195	0.195	-12.129	-9.169	-21.434	14.764	-13.412	-14.06	-56.013	-11.512
196	0.196	-3.845	-21.965	-54.001	-9.497	-12.071	-11.744	-45.933	-8.248
197	0.197	-4.849	-24.315	-83.659	86.883	-15.765	-5.377	-42.845	-5.101
198	0.198	-1.992	-9.451	-56.999	-5.223	-19.258	0.402	-34.556	-13.302
199	0.199	0.474	4.073	-32.625	-17.1	-22.382	-1.369	-6.32	-51.81
200	0.2	-5.196	-1.176	-10.549	80.628	-15.645	-12.422	12.444	-57.257
201	0.201	-8.73	-12.237	-30.477	-11.541	-13.17	-11.092	2.356	-42.227
202	0.202	-18.834	-16.518	-48.631	-23.367	-9.133	-4.722	-19.521	-37.838
203	0.203	-20.24	-33.578	-32.138	-34.258	-2.561	-3.581	-22.23	-0.374
204	0.204	-29.208	-35.913	-37.078	-44.281	-1.779	-6.696	-4.423	14.656
205	0.205	-23.244	-33.797	-41.536	-17.598	-5.852	-13.486	-30.192	1.102
206	0.206	-15.925	-12.517	-62.359	-25.777	-5.279	-3.824	-40.257	13.544
207	0.207	-16.923	-20.849	-58.767	-3.736	-0.641	-0.173	-5.81	32.354
208	0.208	-19.457	-13.276	-27.808	43.078	1.1	0.976	-1.45	15.351
209	0.209	-30.124	-1.663	-15.37	12.656	-3.743	-15.108	19.137	12.267
210	0.21	-20.099	-3.803	-4.101	18.083	-11.115	-8.161	22.696	20.552
211	0.211	-5.832	-1.872	-14.08	43.283	-14.036	-14.559	19.264	-12.917
212	0.212	-3.926	3.336	-17.145	29.779	-11.541	-16.511	-21.719	-17.374
213	0.213	-9.159	-7.74	25.444	-32.626	-5.957	-14.793	-82.826	-38.085
214	0.214	-13.808	-29.466	80.405	-95.005	-9.466	-16.36	-91.106	-49.285
215	0.215	-15.152	-51.393	72.946	-54.305	-8.914	-15.019	-54.216	-32.226
216	0.216	-13.976	-20.266	52.829	-61.469	-3.521	-16.206	-20.795	14.823
217	0.217	-19.985	-7.935	46.672	-67.911	-0.063	-27.073	-2.626	48.237
218	0.218	-23.11	-4.271	7.866	-49.58	-10.148	-17.022	-52.579	-6.721
219	0.219	-29.902	-0.986	-27.407	-110.372	-23.128	-5.223	-46.051	-14.066
220	0.22	-21.978	-10.281	-13.872	-20.741	-24.886	-6.776	-40.098	-34.008
221	0.221	-18.887	-18.617	-9.905	-8.893	-16.966	-11.042	-34.745	-28.015
222	0.222	-16.003	-11.083	1.103	-19.645	-15.621	-12.225	-29.757	-11.567
223	0.223	-11.783	-8.788	-9.159	29.738	-10.4	-11.844	38.865	-6.534
224	0.224	-7.747	-6.685	-12.396	-14.922	-9.25	-22.685	107.901	-29.349
225	0.225	-4.286	2.982	-43.635	58.441	-0.937	-18.451	27.208	-41.746
226	0.226	-8.934	-12.911	-47.709	-10.595	2.149	-9.572	-5.299	-30.531
227	0.227	-3.512	-23.607	-51.42	34.259	-2.707	-10.76	4.554	-40.578
228	0.228	-13.004	-29.489	-48.154	42.374	-0.202	-7.686	13.419	-18.684
229	0.229	-9.349	-17.338	-45.064	5.371	11.992	6.994	21.532	12.495
230	0.23	-22.529	-28.404	-13.961	-14.636	13.733	-3.673	-0.526	8.436
231	0.231	-38.44	-24.166	-26.442	-81.776	-10.084	2.129	-14.01	4.735
232	0.232	-36.361	-27.838	-30.319	-162.319	-13.391	0.393	-7.42	1.049
233	0.233	-30.599	-16.945	-40.626	-86.444	-4.103	-1.143	-13.462	-15.979
234	0.234	-16.706	-17.489	-31.474	-37.173	-1.378	-14.111	-29.93	-25.26
235	0.235	-8.033	4.209	11.05	-46.075	-39.856	-19.34	-34.996	-16.956
236	0.236	-3.419	-5.07	29.239	-54.142	-23.368	-14.706	-12.318	-14.472
237	0.237	0.815	-7.758	45.749	-46.743	-18.291	-4.644	-0.185	6.631
238	0.238	-11.018	-5.234	30.711	54.13	-13.797	-8.319	-4.055	14.985
239	0.239	-12.592	-2.883	-28.821	-18.039	-1.359	-9.472	-0.89	12.532
240	0.24	-8.357	12.043	-36.746	-31.147	2.369	-6.38	-29.262	0.933
241	0.241	-12.026	6.256	-41.221	3.503	-0.872	-5.413	-25.732	-14.021
242	0.242	-15.496	-9.602	-19.151	-56.133	-16.504	-9.666	-8.898	-12.134
243	0.243	-14.527	-15.969	-25.81	-67.012	-2.347	-8.864	-30.99	-20.89
244	0.244	-17.43	-2.411	-19.899	41.449	-9.87	-6.902	-45.352	-9.904
245	0.245	-7.749	-18.269	-14.624	-1.759	-12.194	-14.22	-27.748	-17.045
246	0.246	-6.598	-16.127	-9.706	37.828	-5.807	-11.298	-16.283	-20.691
247	0.247	4.23	-2.575	-23.352	73.55	-11.613	-12.043	11.266	-21.857
248	0.248	8.474	-18.436	-44.139	106.225	-6.375	-12.777	37.471	-20.885
249	0.249	-3.347	-24.801	-47.85	56.914	-4.806	-7.894	47.455	-10.042
250	0.25	-11.31	-22.838	-16.939	65.812	-0.527	-4.566	38.112	-8.7
251	0.251	-18.506	-24.558	-4.611	57.716	-6.876	-13.458	18.327	-15.107
252	0.252	-17.366	-16.622	29.425	20.668	-15.163	-12.286	15.73	-23.419
253	0.253	-18.547	-17.979	15.783	121.398	-24.81	-13.415	13.32	-22.402
254	0.254	-34.632	-11.6	36.432	49.135	-12.97	-12.407	-10.198	-25.2
255	0.255	-36.982	-29.59	47.636	-16.725	-11.39	-11.406	-38.588	-33.042
256	0.256	-47.65	-27.059	9.92	-4.984	-12.708	-7.133	-49.989	-29.897
257	0.257	-34.124	-24.714	-65.715	-15.968	-8.998	-12.735	1.344	-20.956
258	0.258	-14.805	-18.324	-98.206	-6.294	-7.8	-12.132	8.6	-2.866
259	0.259	2.978	-16.378	-88.28	-33.194	-6.797	-7.463	-11.391	35.742
260	0.26	5.281	-11.136	-97.096	-57.796	-9.674	-16.347	-17.371	-14.152
261	0.261	-5.37	-0.076	-40.141	-50.587	-10.435	-12.653	-44.897	-7.66
262	0.262	-15.045	18.76	-32.76	-70.495	-4.8	-4.319	-19.566	-13.794
263	0.263	-16.781	11.253	-12.806	-88.842	-2.842	-5.265	12.506	-19.298
264	0.264	-24.715	4.295	78.734	-39.209	-3.384	-10.073	-16.45	-24.394
265	0.265	-26.073	-14.879	118.265	-73.073	-1.616	-7.531	-20.072	-1.582
266	0.266	-11.737	-2.132	58.701	-18.367	-1.98	-5.194	-64.715	52.602
267	0.267	-5.896	-32.503	4.52	3.456	-9.309	-16.029	-58.669	0.962
268	0.268	-4.132	-36.519	-5.377	-43.63	-14.504	-14.477	-42.164	-5.573
269	0.269	-12.053	-40.152	-14.409	23.308	-11.582	-13.107	-37.091	-11.591
270	0.27	-19.215	-23.065	42.353	14.221	-12.352	-6.692	-14.195	-17.026
271	0.271	-15.514	-13.728	64.342	-42.877	-14.674	-0.656	-10.003	-32.125
272	0.272	-4.652	0.416	30.819	23.635	-16.601	-10.3	-6.122	-27.651
273	0.273	-8.883	-7.1	-11.711	-21.292	-11.937	-9.114	-15.958	-23.567
274	0.274	-10.01	-18.688	-39.33	-13.243	-15.972	-0.771	-31.364	2.775
275	0.275	-15.973	0.497	-74.479	-5.982	-8.971	-10.43	-16.938	6.077
276	0.276	-19.025	13.318	-60.904	-80	-0.036	-16.79	-14.282	-15.776
277	0.277	-14.155	29.618	-40.18	8.661	1.145	-20.234	-11.971	-35.467
278	0.278	-9.878	1.959	-51.403	-3.313	-4.068	-12.84	-22.614	-32.923
279	0.279	-12.188	-16.845	-41.363	-14.365	-5.018	-9.894	-20.635	-7.127
280	0.28	-2.679	-33.875	-13.174	-63.913	-0.738	-12.367	-43.404	30.691
281	0.281	-9.034	-30.783	35.943	-108.82	-1.497	-17.949	3.671	15.674
282	0.282	-12.497	-61.937	42.494	13.013	-6.349	-14.426	37.156	-7.061
283	0.283	-7.236	-74.317	-12.442	-4.705	-9.667	-11.108	31.132	-19.37
284	0.284	-10.106	-47.977	-19.777	-52.409	-11.426	-15.149	58.8	-15.679
285	0.285	-12.581	-10.207	-13.122	-66.815	-14.916	-7.196	114.311	-18.977
286	0.286	-24.733	-5.122	-31.199	-53.767	-18.242	-13.175	121.673	-34.641
287	0.287	-22.948	-0.624	-25.684	-65.715	-17.864	-14.125	34.248	-48.729
288	0.288	-21.358	-21.311	-0.433	-33.412	-22.315	-9.277	-25.277	-30.862
289	0.289	-31.391	-17.633	-41.572	-3.824	-22.881	-6.757	-36.043	4.216
290	0.29	-43.149	-7.596	-69.23	-12.834	-15.883	-4.442	-26.108	49.72
291	0.291	-35.164	-4.5	-44.123	11.483	-6.956	-5.01	0.648	19.362
292	0.292	-22.161	-7.186	-12.204	4.121	-3.468	-8.279	8.82	2.942
293	0.293	-20.365	0.346	0.235	37.363	-2.538	-13.687	1.51	7.973
294	0.294	-15.657	2.643	11.523	18.936	8.275	-18.527	-31.926	-51.609
295	0.295	-2.632	-7.996	-19.383	-64.368	3.996	-8.459	-74.458	-43.454
296	0.296	-0.821	-9.964	-39.961	-76.243	2.817	-12.73	-57.958	-6.498
297	0.297	-2.291	-11.7	-51.059	-43.74	-10.359	-16.416	-42.786	-13.09
298	0.298	-3.558	-10.123	-40.889	-14.014	-15.603	-15.257	-47.132	-19.108
299	0.299	2.907	-8.733	6.22	12.8	-14.069	-12.154	-34.636	-24.52
300	0.3	-0.522	-9.837	26.201	37.24	-18.338	2.561	-23.316	-9.398
301	0.301	-16.543	-3.795	-16.297	44.656	-11.96	0.441	0.545	-13.829
302	0.302	-23.478	-4.734	33.708	38.129	-3.647	-13.113	-8.735	-34.508
303	0.303	-17.061	-11.472	13.857	7.747	-4.622	-18.343	5.412	-45.707
304	0.304	-15.096	-19.388	-16.455	-8.601	-5.615	-13.702	43.922	-21.89
305	0.305	-9.845	-16.275	-44.038	16.589	-13.564	-3.639	49.287	0.018
306	0.306	-5.177	-5.436	-48.975	66.874	-10.478	5.268	14.004	8.405
307	0.307	1.997	1.715	-16.975	100.298	-11.459	-5.573	0.406	-30.071
308	0.308	-9.78	-1.968	-12.866	94.249	-10.693	-9.835	-28.598	-46.481
309	0.309	-17.66	-3.132	-24.087	55.465	-8.371	-16.218	-70.146	-0.905
310	0.31	-16.242	-19.178	6.959	-20.385	-3.527	-7.89	-153.321	90.712
311	0.311	-12.502	-44.869	19.448	-139.907	-13.593	-8.863	-141.487	77.555
312	0.312	-15.922	-21.038	15.915	3.326	-9.336	-15.635	-108.959	17.93
313	0.313	-16.844	-5.333	47.005	61.122	-18.246	-18.145	-59.547	-14.583
314	0.314	-15.843	-2.609	18.086	78.699	-9.926	-12.528	-14.78	-44.176
315	0.315	-28.996	-5.128	-8.114	-0.569	-6.834	-1.696	25.891	-35.28
316	0.316	-38.673	-12.097	-11.301	-14.578	-5.877	6.237	62.887	-27.146
317	0.317	-26.444	-31.261	-1.957	-1.076	-10.151	-3.828	56.339	-19.767
318	0.318	-15.35	-23.736	40.597	-12.522	-9.396	-4.996	25.956	-13.216
319	0.319	-5.225	-30.703	10.189	-66.377	-4.586	-8.478	20.532	-19.237
320	0.32	-17.008	-28.55	-28.561	22.856	-1.329	-18.155	-24.887	-35.717
321	0.321	-12.347	-7.227	-43.637	58.816	-1.936	-16.994	-67.315	-40.776
322	0.322	-10.953	-15.502	-93.91	4.885	-9.886	-10.991	-61.801	-17.977
323	0.323	-14.585	-7.891	-87.337	-83.559	-13.378	-7.903	-36.595	-13.938
324	0.324	-13.373	-10.165	-81.405	-95.068	-16.476	-12.74	-23.085	-17.645
325	0.325	-18.562	-25.052	-42.789	-40.631	-9.714	-13.51	31.051	-20.936
326	0.326	-11.748	-30.841	-17.701	-30.517	-1.791	-17.575	112.519	-30.227
327	0.327	-0.292	-11.493	5.117	-3.634	-2.749	-18.171	80.009	-10.504
328	0.328	-4.899	21.983	34.136	20.983	-9.509	-17.607	30.65	-13.055
329	0.329	-14.944	-0.903	68.151	-30.409	-8.727	-8.72	3.922	-10.751
330	0.33	-26.737	-5.042	54.586	-36.736	-7.947	-9.888	-4.216	-17.136
331	0.331	-22.074	-8.805	25.586	-6.31	-4.458	-15.898	17.804	-38.4
332	0.332	-23.415	-12.168	-23.472	-22.762	2.884	-10.672	37.759	-18.646
333	0.333	-11.61	-15.334	-16.851	-98.388	-1.968	-9.698	7.473	19.864
334	0.334	-6.963	-23.67	-47.229	-44.137	-11.664	-15.691	12.992	25.288
335	0.335	-2.712	-26.172	-41.738	-14.521	-12.856	-18.012	-22.172	10.21
336	0.336	-6.387	-28.454	-16.49	12.206	-16.37	-10.072	-35.664	-12.623
337	0.337	-7.563	-9.244	-12.035	69.137	-15.433	1.724	-48.004	-16.737
338	0.338	-10.664	3.58	-24.445	-27.186	-22.224	0.176	-36.837	-5.568
339	0.339	-25.376	19.868	-13.225	-13.961	-23.02	4.448	-26.889	4.464
340	0.34	-23.271	-3.515	38.216	-49.44	-15.675	-12.573	-30.119	-11.203
341	0.341	-13.621	-31.691	1.202	-60.152	-2.907	-19.536	-16.137	-25.3
342	0.342	-29.51	-12.851	-32.26	88.064	16.46	-13.145	-3.499	2.947
343	0.343	-31.644	-9.514	-38.214	67.007	8.927	-3.465	-19.882	-23.374
344	0.344	-25.844	-25.143	-21.716	9.422	-2.666	-8.694	-22.092	-13.288
345	0.345	-24.107	-5.381	-67.065	-43.088	-9.03	-0.77	-8.617	8.534
346	0.346	-28.754	-33.636	-48.679	-58.967	-7.087	-5.026	-20.883	5.803
347	0.347	-27.403	-37.331	-32.019	-131.089	-8.822	-11.412	-25.56	8.334
348	0.348	-18.515	-47.421	-16.724	-91.543	-10.376	-17.413	-18.343	-12.766
349	0.349	-10.203	-56.718	15.397	-79.653	-11.726	-14.319	-11.935	-21.126
350	0.35	-7.121	-31.172	11.464	-68.787	-12.88	-13.358	-1.124	-13.623
351	0.351	-4.243	-14.146	15.189	-58.908	-16.36	-7.345	8.908	-25.254
352	0.352	-3.496	-11.071	18.377	-32.312	-21.574	-8.105	-10.631	-23.137
353	0.353	-4.302	3.033	2.57	-40.431	-8.786	-10.06	-2.308	-9.602
354	0.354	-10.91	5.522	-11.762	-33.023	-7.048	-12.011	15.529	-28.963
355	0.355	-6.678	3.166	-19.504	-13.005	-8.593	-13.762	-0.647	-46.757
356	0.356	-2.628	13.793	-31.219	29.599	-7.24	-5.848	-11.234	-11.717
357	0.357	-2.048	7.969	-54.717	24.15	-8.406	-9.335	-32.486	-6.714
358	0.358	-10.757	6.199	-20.331	59.35	-14.411	-14.559	-52.27	-38.695
359	0.359	-9.623	-11.235	-52.306	118.94	-17.514	-13.594	-44.869	-1.199
360	0.36	-14.889	-32.319	-48.276	45.539	-10.737	-9.352	-28.746	13.883
361	0.361	-25.752	-6.727	-21.944	-43.392	-11.502	-11.676	-26.749	27.496
362	0.362	-18.613	-3.427	1.875	-103.106	-2.609	-9.736	-36.502	-1.457
363	0.363	-9.739	-6.501	23.744	-92.21	-8.617	-10.325	-10.149	-20.216
364	0.364	3.369	-3.792	54.915	-102.04	-7.673	-7.442	-6.397	-3.209
365	0.365	5.066	-21.596	50.823	-110.932	-2.854	-8.811	-9.526	-0.175
366	0.366	-18.774	-9.998	9.106	-54.135	-2.087	-9.218	-31.217	8.128
367	0.367	-35.849	-16.414	14.443	-32.137	-6.158	-12.14	11.544	0.58
368	0.368	-32.779	-30.016	-0.638	-25.572	-2.682	-16.609	29.943	-15.672
369	0.369	-7.264	-42.256	3.842	-19.523	1.944	-11.214	-19.837	-13.553
370	0.37	-10.6	-27.989	-16.89	19.218	-4.658	-7.752	-66.554	-19.413
371	0.371	-26.313	-26.111	-35.762	54.65	-14.36	-8.349	-11.53	-17.689
372	0.372	-23.627	-27.872	-25.761	-4.756	-18.067	-6.623	25.464	-19.243
373	0.373	-31.193	-19.957	-10.176	35.949	-16.935	-14.57	72.283	-9.165
374	0.374	-19.598	-1.202	-7.515	72.898	-9.609	-11.094	53.992	-15.548
375	0.375	-26.006	6.322	-35.779	66.332	-2.884	-14.208	15.279	-16.728
376	0.376	-24.088	22.538	-46.988	60.401	-16.093	-5.325	0.25	-19.847
377	0.377	-18.859	16.116	-23.202	65.958	-18.053	-6.525	4.8	-15.041
378	0.378	-1.43	18.002	5.046	0.517	-16.323	-1.335	0.811	-21.028
379	0.379	-3.762	16.232	-6.131	9.599	-14.774	-8.138	-10.409	-15.375
380	0.38	-5.905	8.248	-23.112	131.846	-10.52	-7.386	-0.381	-11.847
381	0.381	-11.724	-1.879	-44.948	114.495	1.285	-19.598	-22.284	-21.901
382	0.382	-6.5	-21.495	-2.337	130.581	-3.372	-17.883	-64.825	-26.181
383	0.383	-8.043	-58.525	-20.523	58.672	-2.022	-13.262	-70.758	-35.102
384	0.384	-6.671	-43.509	-70.437	45.678	4.352	-11.936	-20.834	-33.911
385	0.385	-18.472	-30.053	-63.87	10.357	0.85	-8.294	-0.953	-17.822
386	0.386	-13.824	-34.213	3.267	-0.128	-2.269	-2.332	-19.213	17.205
387	0.387	-18.075	-30.604	29.96	-29.354	-11.193	-12.039	-13.863	12.163
388	0.388	-16.923	-27.358	21.766	-20.028	-7.729	-18.446	-8.883	7.674
389	0.389	-6.088	-24.296	14.311	-60.334	-15.101	-12.475	4.65	-4.768
390	0.39	-10.368	-49.862	7.668	-67.424	-10.281	-7.275	25.362	-1.156
391	0.391	-6.719	-32.859	-22.721	-87.063	-18.232	-10.222	29.066	-4.5
392	0.392	-10.216	-17.245	-17.314	4.692	-15.134	-12.787	19.051	-26.421
393	0.393	-9.277	-14.56	-12.29	-34.39	-18.011	-10.502	-27.96	-40.534
394	0.394	-10.265	3.233	-71.895	49.222	-13.739	-7.05	-47.916	-17.347
395	0.395	-7.776	5.513	-128.788	-69.937	-8.141	-10.365	-53.939	-20.501
396	0.396	-11.862	11.858	-121.436	-117.404	-10.094	-12.123	-48.544	-17.798
397	0.397	-9.931	9.867	-87.957	-74.038	-10.69	-12.541	-83.782	-4.973
398	0.398	-19.978	-9.529	-45.384	-60.66	-19.627	-9.304	-33.48	16.182
399	0.399	-15.693	-17.086	37.844	-0.776	-15.982	-4.519	27.118	13.538
400	0.4	-14.509	-14.79	97.468	10.308	-12.52	-13.272	35.301	0.772
401	0.401	-25.329	0.1	151.708	79.646	-11.558	-16.793	13.338	-10.95
402	0.402	-23.959	-5.699	161.621	-54.419	-8.661	-0.77	6.867	-21.651
403	0.403	-20.277	-10.888	152.751	-111.846	4.501	-7.77	-11.236	-23.628
404	0.404	-19.125	-12.389	79.408	-129.037	-5.163	-9.927	-27.623	-14.967
405	0.405	-24.362	-22.435	-29.14	-49.34	-6.908	3.576	-12.52	-0.729
406	0.406	-31.154	-13.529	-43.411	22.99	-2.261	-8.659	-26.085	28.234
407	0.407	-25.18	-5.2	-30.218	9.971	-3.604	-23.018	28.069	7.481
408	0.408	-13.011	-21.267	-42.015	-25.463	-2.428	-21.114	79.702	-3.821
409	0.409	-7.81	-42.353	-52.817	-36.063	-10.742	-12.434	32.819	-0.62
410	0.41	-18.863	-73.554	-62.714	-45.711	-11.699	-17.098	-9.789	-16.317
411	0.411	-17.524	-44.623	-53.852	-90.438	-4.915	-21.386	-15.197	-53.315
412	0.412	-13.874	-25.916	-45.745	-82.358	-2.384	-12.508	-50.365	-48.297
413	0.413	4.104	5.014	-38.385	-15.604	1.705	-4.21	-27.511	-34.787
414	0.414	-3.467	0.914	-31.794	11.139	2.303	-5.202	-56.525	-14.135
415	0.415	-19.75	4.562	10.83	35.536	-7.752	3.68	-37.728	-32.939
416	0.416	-13.398	7.796	-16.789	-1.442	-9.095	2.5	-27.626	-29.681
417	0.417	-15.385	10.851	-82.394	-21.493	-12.755	-11.451	-62.063	-20.412
418	0.418	-3.254	8.099	-55.701	-64.236	-3.259	-8.569	-39.178	-0.709
419	0.419	11.01	5.529	-31.338	-59.054	0.244	-14.388	-18.454	27.494
420	0.42	-10.318	7.796	5.606	-104.671	1.233	-23.11	-7.256	-14.164
421	0.421	-18.673	-11.396	-27.919	-49.827	-1.653	-18.466	-4.019	-19.597
422	0.422	-21.233	-18.953	-22.014	31.541	-9.576	-14.214	43.013	-14.549
423	0.423	-23.589	-16.6	-27.527	42.241	-12.662	-15.378	116.957	-0.984
424	0.424	-17.259	-14.461	-32.601	32.24	2.058	-9.395	28.138	11.396
425	0.425	-23.113	-12.534	-9.822	41.003	4.203	-8.429	-7.463	7.63
426	0.426	-31.88	-17.788	35.955	0.171	-13.186	4.347	0.081	6.566
427	0.427	-27.273	5.989	29.894	7.167	-24.779	-0.857	-32.486	-17.262
428	0.428	-14.324	2.643	-8.819	13.387	-35.407	-5.49	-22.674	-39.107
429	0.429	-17.234	-8.039	-3.751	18.915	-25.724	-6.838	-13.873	-36.397
430	0.43	-22.459	-4.98	-17.313	68.453	-23.978	-10.524	-22.053	-8.138
431	0.431	-24.012	-7.717	-46.377	-32.619	-9.643	-9.378	-59.082	3.072
432	0.432	-25.385	-15.31	-50.122	-76.115	-11.566	-8.427	-65.826	13.069
433	0.433	-21.722	-8.403	-40.129	-10.66	-9.814	-5.516	-23.448	-8.827
434	0.434	-8.599	-6.37	-24.531	-46.722	-11.351	-6.264	15.104	-11.546
435	0.435	-6.907	-4.502	-4.863	-58.022	-7.078	-5.463	-0.052	-9.024
436	0.436	-14.904	-27.384	12.94	-49.682	-8.232	-7.376	-4.567	-20.611
437	0.437	-4.906	-30.521	51.569	-40.298	-7.061	-9.287	-17.026	-1.422
438	0.438	-13.884	-27.83	57.115	-31.919	-10.143	-8.697	-28.323	16.411
439	0.439	-7.944	-30.359	21.963	40.792	-7.222	-11.209	-25.096	18.757
440	0.44	-0.65	-41.991	-0.835	-9.182	-1.2	-10.805	-34.432	-8.895
441	0.441	-7.468	-27.158	-29.817	52.727	-6.779	-9.604	-31.741	-20.06
442	0.442	-6.726	-36.877	-48.632	-4.753	-16.245	-14.011	6.73	-50.969
443	0.443	-12.361	-38.638	-45.486	105.885	-15.068	-12.232	23.126	-21.95
444	0.444	-1.532	-17.932	-23.831	-5.953	-1.896	-20.13	18.013	4.36
445	0.445	-6.179	-3.783	-38.129	36.741	-3.619	-21.255	22.37	-26.584
446	0.446	-22.029	-11.314	-9.996	-29.549	-5.137	-11.537	1.576	-72.437
447	0.447	-32.659	-18.259	8.647	-65.616	7.855	0.317	-2.131	-66.415
448	0.448	-30.725	-41.641	5.29	-55.228	2.663	-4.276	-26.022	-71.796
449	0.449	-18.542	-19.753	14.597	-6.28	-8.348	-8.485	-41.751	-16.196
450	0.45	-13.907	-5.619	-27.925	2.338	-18.385	-12.126	-61.466	80.207
451	0.451	-12.551	-8.149	-21.815	10.2	-17.197	-6.108	-53.916	14.408
452	0.452	-8.88	-29.244	-16.265	17.412	-20.654	-13.432	-42.328	2.613
453	0.453	-2.882	-26.525	-11.161	10.653	-15.402	-16.281	-10.387	13.458
454	0.454	-10.232	-3.298	-33.984	53.037	-0.668	-4.808	39.925	23.342
455	0.455	-5.389	-0.211	-54.781	47.455	-7.034	-6.295	33.342	-3.324
456	0.456	-2.865	-2.947	-36.191	42.305	-12.813	-4.877	27.331	4.864
457	0.457	-10.207	-5.48	-19.333	-26.521	-14.534	-13.731	10.867	27.015
458	0.458	-19.086	-21.752	-10.204	-75.965	-9.872	-17.177	5.856	7.14
459	0.459	-20.207	5.909	20.822	-49.386	-11.207	-20.232	1.443	-23.198
460	0.46	-27.518	32.238	33.131	56.374	-4.807	-5.474	-19.292	-6.724
461	0.461	-22.638	15.198	29.409	-15.845	-8.275	-11.815	-45.681	-21.837
462	0.462	-20.077	-13.051	12.363	-81.641	-9.233	-9.831	-14.803	-26.336
463	0.463	-11.12	-16.682	9.267	-93.388	-8.264	-8.025	5.828	-22.283
464	0.464	-2.736	-19.893	-16.295	-60.749	-0.316	-9.504	-5.423	-25.942
465	0.465	-3.65	-10.551	-40.129	-31.054	-1.274	-10.801	-22.412	-22.615
466	0.466	-10.397	-13.213	-30.855	85.56	-8.044	-11.906	-12.994	-25.691
467	0.467	-12.907	-15.689	-16.802	101.469	-7.279	-8.388	-15.573	-17.352
468	0.468	-10.577	-13.321	-24.539	115.777	-11.37	-15.718	12.77	-14.803
469	0.469	-7.073	-15.418	-22.401	-2.656	-10.796	-8.912	1.589	-12.432
470	0.47	-17.11	-17.312	-16.11	-18.475	-11.378	-14.863	-8.548	-40.028
471	0.471	-18.455	-29.475	12.936	-32.695	-13.123	-9.202	-11.874	-51.197
472	0.472	-22.129	-53.261	16.984	-72.087	-10.602	-9.742	-3.71	-41.083
473	0.473	-6.444	-22.284	-17.089	-60.089	-8.281	-3.705	14.025	-6.602
474	0.474	-4.295	6.76	-3.482	-48.929	-5.379	-11.037	-20.968	53.035
475	0.475	-2.322	17.996	0.673	-38.814	-11.366	-15.841	-46.175	44.948
476	0.476	-18.142	14.725	-25.585	59.962	-10.571	-20.062	-14.277	-21.77
477	0.477	-28.737	17.834	-42.523	20.593	-8.25	-11.112	-10.212	-48.428
478	0.478	-22.872	-7.663	-51.743	32.552	2.575	-2.756	16.044	-24.016
479	0.479	-31.512	-17.684	-14.804	-43.08	4.103	2.494	-35.508	-16.657
480	0.48	-26.809	-33.328	-9.811	-92.169	-3.061	5.408	-13.498	3.28
481	0.481	-19.596	-24.984	3.733	-47.246	3.319	-2.513	47.012	33.664
482	0.482	-18.375	-22.444	32.748	-55.242	-2.689	-18.559	38.789	-5.015
483	0.483	-2.62	-10.841	13.995	-32.993	-5.791	-25.516	1.775	-20.049
484	0.484	3.854	-12.95	-23.637	-39.43	-8.688	-19.122	-31.709	-24.527
485	0.485	2.015	-14.841	-58.736	15.618	-7.912	-9.432	-13.526	-20.473
486	0.486	3.839	-16.535	-90.53	-50.999	-13.509	-7.684	-18.961	-1.705
487	0.487	5.456	-24.426	-69.708	-24.079	-22.981	-3.034	-13.898	-11.775
488	0.488	-10.346	-20.153	-27.967	82.059	-19.289	-1.679	-18.308	-14.87
489	0.489	-3.9	-8.322	-11.382	39.176	-25.278	-8.064	-22.303	-23.202
490	0.49	-21.262	15.546	-26.417	26.369	-24.289	-21.229	-33.474	-46.417
491	0.491	-28.161	5.528	23.909	14.884	-13.429	-22.97	-16.388	-37.153
492	0.492	-34.485	-3.691	97.784	-17.348	-6.253	-15.031	-19.406	5.414
493	0.493	-40.24	-17.752	127.32	51.991	-5.087	-10.778	-27.636	-0.631
494	0.494	-38.447	-25.236	28.774	25.601	-6.245	-7.107	-20.017	-6.109
495	0.495	-46.329	-22.838	-36.982	-31.242	-11.45	-13.11	-17.644	-1.069
496	0.496	-36.22	-24.87	-1.303	-53.237	-8.533	-18.345	-45.254	-5.544
497	0.497	-16.637	-38.29	-12.118	7.361	-14.519	-17.383	-3.557	-9.668
498	0.498	-13.9	-36.435	-41.761	-0.804	-8.889	-9.446	12.98	-13.39
499	0.499	-6.319	-25.327	-15.042	-37.737	-8.308	2.355	-12.143	3.597
500	0.5	-13.231	-3.565	-39.428	-31.077	-6.398	6.99	1.418	6.719
501	0.501	-11.045	-6.564	-46.784	-73.567	-5.848	-5.983	-2.627	-12.923
502	0.502	-9.061	-20.607	-26.866	-112.246	-4.514	-14.691	-36.636	-15.42
503	0.503	-7.266	-18.039	-20.87	-87.072	0.886	-19.339	-32.155	-17.73
504	0.504	-5.668	-6.374	-15.431	-64.135	-5.695	-23.595	-36.186	-28.345
505	0.505	-9.88	0.093	-20.437	-1.537	-13.621	-14.685	-9.794	-30.255
506	0.506	-13.518	-1.755	-24.881	61.082	-6.266	-11.206	-13.018	-32.034
507	0.507	-12.329	0.058	-12.462	20.474	-7.25	-10.249	-3.681	-24.133
508	0.508	-15.407	-14.21	-31.184	27.804	-9.773	-9.293	4.69	-19.878
509	0.509	-12.499	-39.335	-62.084	7.87	-12.073	-8.538	7.246	-0.337
510	0.51	-18.487	-29.226	-66.07	-34.627	-12.643	-7.787	4.948	19.368
511	0.511	-16.17	-7.281	-54.764	-62.246	-3.925	-11.276	15.601	16.834
512	0.512	-18.098	-21.315	-37.713	-57.224	2.071	-15.932	-13.421	-4.332
513	0.513	-12.093	-23.785	-3.272	-34.502	-9.722	-14.199	-25.753	-12.725
514	0.514	-12.859	-7.488	19.572	27.934	-8.17	-6.275	-82.416	-10.26
515	0.515	-3.358	-5.303	31.989	19.039	-12.42	-2.799	-106.79	-7.95
516	0.516	16.204	-3.3	50.769	43.534	-3.513	6.867	-69.811	-1.555
517	0.517	7.883	-11.943	88.493	65.754	7.32	0.461	-36.301	-7.366
518	0.518	0.342	-7.264	93.563	19.033	-5.655	-7.868	30.893	-9.093
519	0.519	-1.969	-20.21	24.904	0.879	-10.891	-23.951	129.433	-20.12
520	0.52	-8.346	-11.494	-44.151	-49.157	-9.353	-26.294	221.561	-33.129
521	0.521	-10.297	-16.159	-35.142	24.596	-19.428	-11.41	114.141	-27.972
522	0.522	-15.552	-14.848	-26.804	-5.229	-18.271	-5.615	41.957	-7.309
523	0.523	-23.522	-11.251	-78.343	-103.896	-17.12	3.087	-23.839	0.952
524	0.524	-27.801	-5.302	-84.886	-38.337	-16.164	-4.855	-35.634	-6.605
525	0.525	-36.713	-10.529	-29.896	-50.323	-21.009	-9.125	-68.158	-22.81
526	0.526	-33.237	-7.582	-22.489	47.365	-13.073	-12.813	-78.042	-24.905
527	0.527	-30.149	-20.709	-15.915	7.886	-7.844	-9.332	-33.294	-22.979
528	0.528	-23.406	-18.746	26.526	-51.812	-4.935	-8.362	-8.825	-14.336
529	0.529	-15.492	-17.005	31.787	-62.729	-5.702	-1.594	-16.057	-6.462
530	0.53	-12.417	-5.994	-13.81	6.253	-0.087	-9.536	-9.414	15.208
531	0.531	-17.265	-10.294	-19.892	-2.785	10.741	-12.63	-3.331	-6.624
532	0.532	-30.435	9.224	-36.4	-59.722	2.788	-7.793	-30.888	-32.071
533	0.533	-28.504	-10.544	-81.92	36.547	-7.3	-7.041	-25.761	19.502
534	0.534	-23.271	-28.363	-63.775	49.61	-6.168	-14.426	6.181	-2.493
535	0.535	-12.239	-26.056	-47.365	-10.113	-14.534	-9.601	-6.265	-9.016
536	0.536	-7.979	-32.468	-12.201	-42.716	-11.463	-12.119	-47.924	-14.946
537	0.537	-4.298	-3.465	-7.843	-72.406	-14.374	-11.345	-53.43	-9.495
538	0.538	-7.788	-7.563	-20.289	-45.863	-11.858	-11.914	-68.581	5.59
539	0.539	-4.718	-33.929	6.022	-53.89	-17.467	-9.97	-36.724	-17.231
540	0.54	-13.653	-16.937	23.056	-61.146	-13.984	-14.043	-32.754	-13.167
541	0.541	-17.184	-20.035	44.928	12.917	-12.046	-16.577	-36.53	-31.925
542	0.542	-9.875	-17.315	42.287	-16.557	-9.135	-11.171	-12.749	-14.893
543	0.543	-16.676	-9.785	14.149	-7.573	-6.608	-9.236	9.109	19.628
544	0.544	-12.438	-2.868	-34.93	98.469	-11.056	-15.235	11.82	-21.502
545	0.545	-13.225	-13.554	-54.901	84.306	-8.145	-9.622	-5.924	-15.967
546	0.546	-18.088	-42.601	12.163	44.82	-10.657	-4.791	-40.861	-10.823
547	0.547	-14.793	-30.232	56.803	56.624	-7.368	-6.736	-35.728	-6.313
548	0.548	-15.345	-11.469	-0.159	2.474	-0.789	-8.481	-3.672	-2.238
549	0.549	-22.28	-1.405	7.11	-7.326	8.117	-8.857	8.879	-13.447
550	0.55	-19.342	-4.493	-26.416	-16.312	2.123	-14.263	-2.192	-16.723
551	0.551	-13.32	-1.749	-8.283	24.214	-5.22	-16.179	-12.132	-13.608
552	0.552	-15.632	5.817	-13.762	16.671	-8.113	-16.758	22.398	-21.854
553	0.553	-12.151	3.485	-28.906	-71.056	-16.035	-19.667	36.002	-29.301
554	0.554	-16.805	-7.182	-42.526	-35.656	-12.916	-14.838	23.579	-22.229
555	0.555	-11.387	-16.862	-30.213	-68.319	-11.942	-7.491	4.671	5.53
556	0.556	-4.822	-11.622	-26.557	-18.986	-2.264	-2.652	1.344	1.939
557	0.557	-7.352	-3.695	-23.238	-27.907	-11.162	-10.585	-20.538	-15.02
558	0.558	-6.581	-5.046	-26.284	-68.643	-29.173	-5.35	-17.831	-30.62
559	0.559	-13.174	-1.385	-17.947	-90.831	-16.424	-4.358	-10.302	-22.226
560	0.56	-5.27	-19.446	-20.451	9.857	-9.476	-8.612	-12.668	-19.644
561	0.561	-12.662	-52.962	14.603	-4.591	-3.097	-9.387	-23.322	15.48
562	0.562	-9.774	-30.131	9.598	34.809	-16.634	-9.972	-29.084	10.544
563	0.563	-9.003	-26.062	-13.192	-0.897	-7.914	-8.031	-2.711	-2.907
564	0.564	-14.613	-37.285	-50.629	-33.533	-6.374	-12.092	8.538	-31.872
565	0.565	-18.078	-33.983	-35.419	-82.906	-7.731	-10.734	-8.532	-35.518
566	0.566	-13.415	-30.861	-3.366	-38.246	-6.575	-4.344	-11.67	-18.451
567	0.567	-22.29	-5.279	-32.315	-13.886	-3.091	-12.26	-19.974	-21.525
568	0.568	-23.446	4.799	-35.964	23.028	-6.181	-7.022	3.325	-7.359
569	0.569	-19.974	7.902	-18.912	29.541	-5.223	-2.178	6.532	31.211
570	0.57	-8.178	22.016	-65.988	59.881	-6.024	-10.134	9.478	25.815
571	0.571	-0.264	24.527	-112.881	65.167	-11.659	-11.134	-8.076	0.664
572	0.572	-1.64	31.468	-33.545	-10.616	-5.111	-14.039	-5.653	23.532
573	0.573	-5.345	20.795	20.625	64.959	-2.642	-9.767	-3.6	2.893
574	0.574	-18.544	-8.241	30.419	15.264	-6.759	-12.079	-13.494	-15.788
575	0.575	-20.323	-45.77	3.61	-83.416	-17.637	-14.015	-22.416	-18.991
576	0.576	-31.38	-40.685	27.895	-44.16	-16.125	-21.381	-36.867	-34.589
577	0.577	-15.534	-36.191	109.274	-8.659	-14.773	-14.608	-58.221	2.445
578	0.578	-17.68	-32.118	98.342	-19.799	-8.376	-3.216	-60.968	17.587
579	0.579	-19.632	-20.892	68.696	-49.543	-7.188	-1.695	-37.791	-23.652
580	0.58	-21.371	-10.815	23.993	-40.781	-4.061	-11.766	-28.567	-40.126
581	0.581	-13.444	-13.913	-0.437	-65.193	2.741	-15.431	-14.514	-65.287
582	0.582	-17.726	-11.212	-7.719	1.659	0.257	-9.446	-12.047	-78.85
583	0.583	-16.604	-13.741	-27.592	10.681	-2.052	-4.219	22.9	-49.829
584	0.584	-10.633	-16.089	-57.958	18.944	5.882	-11.007	47.991	-31.014
585	0.585	-18.011	-9.715	-52.444	26.437	-10.193	-11.815	43.52	-27.723
586	0.586	-20.927	-11.65	-27.217	-34.012	-26.473	-12.612	55.908	19.29
587	0.587	-14.937	-9.909	-22.646	55.67	-32.882	-17.469	21.823	39.206
588	0.588	-12.618	1.135	-26.571	-99.541	-23.235	-14.195	26.261	8.802
589	0.589	-4.696	-0.225	-22.782	-120.647	-18.048	-5.31	30.357	14.212
590	0.59	-7.814	-19.797	-32.749	-139.782	-13.436	-6.485	19.225	-10.983
591	0.591	-12.673	-39.54	-48.321	-122.376	-6.289	-9.99	-32.186	11.795
592	0.592	-25.868	-21.748	-45.526	-74.713	-5.135	-10.966	-39.502	-17.317
593	0.593	-27.849	-5.511	-17.196	-88.987	0.872	-8.069	-46.03	-36.132
594	0.594	-22.668	-16.146	-13.468	-75.767	-6.486	-7.3	-76.356	-53.177
595	0.595	-11.672	-29.67	-16.737	31.73	-7.464	-4.978	-81.768	-37.559
596	0.596	-21.774	-24.457	-7.463	17.401	-1.466	-6.907	-86.845	4.928
597	0.597	-22.971	-32.402	-15.723	30.585	-7.079	-10.182	-54.938	35.231
598	0.598	-21.841	-28.144	-13.07	-4.989	-6.499	-15.593	-67.273	18.728
599	0.599	-18.768	-19.231	-19.997	92.771	-8.436	-9.024	-63.53	23.688
600	0.6	-13.953	-22.697	-17.868	105.848	-12.507	-15.028	-18.757	10.073
601	0.601	-4.296	-10.872	-12.118	117.634	-11.173	-10.959	11.676	-52.495
602	0.602	2.066	0.157	0.039	128.507	-12.559	-10.375	6.305	-61.446
603	0.603	3.199	10.225	23.814	98.838	-16.65	-9.798	81.97	-53.369
604	0.604	-8.642	-1.577	20.449	54.028	-8.748	-11.543	136.147	-31.317
605	0.605	-4.034	-15.928	-26.638	-19.348	-9.938	-9.013	47.28	-24.717
606	0.606	-11.231	-2.433	-60.142	10.332	-6.882	-7.656	11.625	-6.522
607	0.607	-20.165	-14.671	-54.155	19.288	3.925	-14.237	0.721	-1.156
608	0.608	-14.191	-10.07	-26.483	27.46	8.15	-23.144	10.52	3.723
609	0.609	-0.256	11.568	-31.526	5.434	-0.793	-5.14	19.362	17.189
610	0.61	-2.215	-4.132	-27.112	-41.303	-11.673	-2.622	-21.375	-3.575
611	0.611	-21.58	-12.49	-6.402	-83.734	-18.881	-4.94	-58.43	-14.889
612	0.612	-29.129	-30.353	-2.685	-44.943	-15.236	-15.575	-78.443	-32.024
613	0.613	-26.796	-23.409	-26.489	0.664	-8.69	-11.117	-48.116	-10.256
614	0.614	-37.439	-17.048	-17.276	-41.82	-12.19	-5.306	-20.465	15.174
615	0.615	-27.774	-26.745	-20.071	-36.317	-11.236	-7.042	-15.449	4.974
616	0.616	-22.575	-31.988	13.405	-41.298	-10.296	-14.969	-19.896	14.133
617	0.617	-14.665	-17.691	54.687	-18.307	-9.547	-16.311	-32.27	-11.519
618	0.618	-10.437	-8.02	27.055	-47.083	-7.243	-17.459	-13.513	-28.636
619	0.619	-16.853	-2.798	11.996	-73.072	0.678	-4.284	-64.985	-6.831
620	0.62	-13.4	-4.336	-29.209	-21.301	-2.439	4.443	-42.916	-4.158
621	0.621	-14.39	5.741	-45.671	15.992	-3.415	-9.873	-30.927	-17.951
622	0.622	-11.5	4.605	-20.563	117.065	9.731	-19.555	42.948	-30.804
623	0.623	-7.262	-13.379	2.36	73.967	11.657	-10.845	92.195	-42.482
624	0.624	-9.994	-28.293	31.534	-18.05	-0.54	-9.285	65.334	-40.436
625	0.625	-20.668	-56.615	65.738	17.674	-8.485	-5.022	-24.39	-38.606
626	0.626	-13.534	-37.957	52.303	-14.987	-27.277	-16.824	-60.11	-26.518
627	0.627	-12.409	-14.246	40.032	93.619	-29.813	6.982	-27.693	-2.805
628	0.628	-6.433	-5.04	6.071	-94.16	-36.786	3.703	1.806	48.653
629	0.629	-16.137	-13.427	-35.185	-68.539	-34.645	-11.962	10.616	41.26
630	0.63	-7.255	4.29	-29.961	-91.846	-24.947	-31.693	18.701	21.259
631	0.631	1.054	1.853	-117.451	-164.821	-19.71	-8.473	-3.39	2.984
632	0.632	0.079	12.433	-92.496	-185.943	-11.755	-17.754	3.174	-24.776
633	0.633	-6.706	-1.188	-60.735	-89.752	-7.491	-3.622	-2.841	-29.913
634	0.634	-7.491	-24.076	-81.58	-72.253	1.409	3.939	-19.259	-16.46
635	0.635	-11.562	-27.215	-25.046	-88.075	2.572	-3.02	-44.38	-12.452
636	0.636	-13.5	-24.515	-33.362	-44.871	3.526	-9.386	-39.917	-16.149
637	0.637	-19.506	-11.708	-40.9	20.926	4.455	-11.308	-35.853	-12.852
638	0.638	-17.19	-4.729	-21.12	56.522	10.431	-9.563	-62.222	-15.925
639	0.639	-10.621	-6.878	9.201	23.809	-0.208	-11.096	-65.563	-13.231
640	0.64	-20.302	-12.73	3.758	53.247	-13.152	-6.824	-24.763	4.567
641	0.641	-11.42	-7.532	18.813	44.143	-14.875	-18.604	2.862	6.871
642	0.642	-0.604	-2.928	5.204	19.569	-22.781	-13.941	7.826	-16.584
643	0.643	-10.697	-21.732	-7.214	12.052	-9.789	-12.569	12.197	-19.707
644	0.644	-17.104	-29.293	-18.528	45.442	-8.023	-18.94	41.153	-16.99
645	0.645	-15.95	-8.234	5.137	75.825	-12.651	-17.78	52.32	11.279
646	0.646	-21.168	-28.025	-10.666	-7.254	-14	-18.754	0.772	0.037
647	0.647	-22.134	-20.521	-47.688	-19.038	-10.309	-13.924	-50.998	-23.837
648	0.648	-26.39	-13.587	-12.5	-51.582	-6.817	-0.771	-31.086	-8.177
649	0.649	-28.696	-15.72	19.385	37.144	0.546	-6.585	-25.09	-22.323
650	0.65	-25.177	-21.513	31.665	-22.457	1.526	-18.779	-19.62	-29.886
651	0.651	-15.068	-5.647	20.337	-33.306	0.76	-14.139	-24.54	-32.234
652	0.652	-13.656	-12.034	3.26	35.717	-6.584	-6.988	35.2	-30.187
653	0.653	-7.22	-17.807	25.074	9.007	-7.54	-8.157	27.257	-59.27
654	0.654	-10.667	-1.884	-0.534	-15.434	-6.753	-16.473	20.152	-63.355
655	0.655	-9.687	4.524	-17.609	-97.093	2.17	-0.397	0.433	-21.737
656	0.656	-10.636	-1.28	-20.747	-21.448	-1.295	1.938	6.484	16.965
657	0.657	-20.295	-2.995	-23.553	-11.768	-8.626	-4.441	-10.006	72.525
658	0.658	-39.841	-14.014	-16.087	-20.747	-11.496	-10.25	-15.22	-8.945
659	0.659	-20.117	-24.095	9.648	-61.55	1.696	-8.521	16.473	-19.769
660	0.66	-22.636	-25.259	-28.099	-10.006	7.518	-13.164	3.928	9.863
661	0.661	-34.23	-24.111	-33.097	23.288	-4.679	-17.419	-14.833	36.566
662	0.662	-36.352	-27.252	-10.199	4.862	-12.625	-13.734	-31.936	12.187
663	0.663	-22.808	-16.46	27.402	-0.699	-19.79	-10.25	-35.123	4.875
664	0.664	-14.099	-23.655	2.27	-15.957	-18.639	-13.344	-32.378	-1.644
665	0.665	-3.075	-17.289	-48.023	-11.698	-7.812	-12.369	-55.442	-7.592
666	0.666	-1.712	-6.469	-67.953	-49.361	-9.175	-11.581	-52.246	-12.978
667	0.667	-5.371	-5.092	-61.964	-94.918	-12.852	-17.188	-26.643	-28.023
668	0.668	-4.186	-6.198	-45.521	-113.256	-18.849	-12.346	-23.353	-32.432
669	0.669	-1.057	-21.823	-10.328	-63.483	-11.484	-11.758	-20.23	-28.273
670	0.67	-1.996	-19.639	-14.792	-70.25	-20.362	-7.686	-6.107	-24.483
671	0.671	-7.958	-33.141	-2.471	-3.25	-16.854	0.246	11.707	-21.113
672	0.672	-7.156	-24.39	-44.168	77.3	-13.736	-8.103	46.789	-18.046
673	0.673	-10.617	-16.436	-49.595	66.413	-14.675	-13.345	72.093	-20.856
674	0.674	-13.899	2.325	-44.582	-2.771	-12.137	-8.498	21.918	-13.298
675	0.675	-15.641	15.068	-40.14	131.417	-9.811	-7.72	2.105	-10.896
676	0.676	-12.18	3.405	-27.782	-3.41	-4.978	-10.048	-16.005	-25.745
677	0.677	-8.899	1.243	21.366	-55.976	-13.71	-10.65	-10.545	-47.074
678	0.678	-7.73	-8.462	81.887	-8.331	-19.736	-3.279	-15.575	-15.916
679	0.679	-13.731	17.839	138.7	92.582	-22.848	-4.243	-29.093	-19.921
680	0.68	-19.731	36.59	71.878	26.709	-10.075	-3.483	-24.994	-8.654
681	0.681	-15.653	-14.903	27.122	14.749	-11.814	-15.701	-21.3	-11.924
682	0.682	-15.054	-7.547	-13.564	25.382	-3.871	-7.001	-17.982	9.972
683	0.683	-13.098	-27.436	-50.506	-43.934	0.402	-11.656	-33.601	29.696
684	0.684	-12.508	-33.423	-30.523	-17.345	-0.742	-13.01	-25.231	11.901
685	0.685	-20.424	-49.906	-0.073	-25.503	-1.881	-21.898	-17.65	-13.799
686	0.686	-16.912	-75.11	16.533	-32.859	7.828	-13.583	-10.679	-3.743
687	0.687	-11.653	-43.196	-8.443	27.881	-6.461	-8.366	-4.282	-13.056
688	0.688	-6.771	-5.652	-76.988	52.403	-16.104	-13.2	-6.202	-10.352
689	0.689	-9.232	9.453	-86.737	15.606	-21.295	-7.189	-22.077	-17.889
690	0.69	-1.823	-22.445	-59.883	35.705	-10.238	-17.826	-19.959	-24.845
691	0.691	-8.562	-18.346	-35.328	41.835	-11.579	-13.566	-33.493	7.129
692	0.692	-11.025	-7.058	-42.495	47.37	-7.887	-12.409	-14.113	-24.754
693	0.693	-16.581	-10.306	31.613	-28.145	-4.396	-8.927	-11.536	-53.755
694	0.694	-21.378	-0.992	61.364	-82.18	-5.342	2.871	-27.77	-50.039
695	0.695	-21.927	1.767	34.792	-111.64	1.448	4.408	-0.013	1.463
696	0.696	-22.481	-0.691	-21.986	-30.837	-2.815	0.146	34.119	68.281
697	0.697	-19.933	-12.275	-43.987	1.75	-5.145	-6.257	2.212	23.617
698	0.698	-27.257	-27.149	-24.042	11.803	-5.728	-9.739	-10.167	-0.749
699	0.699	-34.574	-29.03	18.589	-32.63	-10.377	-10.684	-36.449	-8.058
700	0.7	-33.551	-13.108	13.257	-40.446	-8.627	-11.64	-39.667	-14.58
701	0.701	-32.716	-6.698	-32.135	-18.057	-9.017	-5.642	-30.298	-8.529
702	0.702	-20.456	-27.936	-13.91	-91.671	-9.399	-7.962	-72.816	-24.957
703	0.703	-11.683	-36.212	2.541	-81.446	-12.301	-18.788	-66.765	-29.98
704	0.704	-3.67	-18.375	-22.576	-18.708	-10.371	-23.423	-16.852	-25.549
705	0.705	-7.855	-11.357	-54.473	-42.879	-9.226	-19.15	29.964	-4.839
706	0.706	-14.168	-21.957	-16.919	-35.386	-11.367	-12.73	60.343	-8.419
707	0.707	-5.783	-16.107	-11.846	-109.196	-12.154	-9.218	143.549	1.757
708	0.708	10.327	10.264	-43.775	-20.211	-10.822	-6.107	155.34	-7.42
709	0.709	3.388	6.619	-31.398	-55.68	-7.171	-5.133	57.587	-10.101
710	0.71	-19.982	-3.437	-50.16	-23.065	-0.216	-7.658	-113.491	-7.564
711	0.711	-23.04	12.257	-46.855	6.744	0.741	-15.019	-43.832	-23.763
712	0.712	-14.702	-1.861	-31.103	-19.788	-3.535	-15.991	-22.776	-55.628
713	0.713	-12.164	-4.36	-16.822	37.282	5.347	-11.739	-80.507	-42.024
714	0.714	-9.803	-11.272	-3.887	30.103	-0.664	-12.506	-133.014	-12.94
715	0.715	-11.903	-17.624	12.488	-16.555	-3.764	-19.085	-53.522	-9.249
716	0.716	-13.789	-46.638	40.257	-34.584	-10.539	-14.831	-10.387	-19.312
717	0.717	-11.99	-50.688	44.002	48.698	-11.319	-12.5	29.098	-28.576
718	0.718	-16.571	-31.946	20.221	36.886	-16.937	-14.429	17.341	-71.146
719	0.719	-17.864	-28.692	-14.321	47.821	-21.782	-4.353	6.571	-52.94
720	0.72	-21.48	-19.446	-0.79	57.833	-22.342	5.729	16.511	-14.185
721	0.721	-13.112	-11.154	11.565	66.894	-19.412	9.423	-10.109	61.534
722	0.722	-7.857	1.607	-30.016	26.487	-15.899	-8.556	-34.421	94.098
723	0.723	2.998	8.563	-2.369	4.726	-12.584	-21.32	-12.329	-14.453
724	0.724	1.645	10.707	2.666	-41.826	-8.504	-14.342	-32.292	-57.604
725	0.725	8.014	8.857	25.462	0.997	-7.133	-3.685	-62.768	-18.105
726	0.726	-2.847	10.742	-20.419	-26.289	-3.826	-1.733	-35.177	65.371
727	0.727	-18.731	18.782	-2.172	-71.631	1.039	-17.595	30.313	32.939
728	0.728	-8.098	8.778	-7.515	-65.638	-9.012	-11.201	21.333	3.402
729	0.729	-17.794	-2.981	-52.891	-37.898	-13.262	-9.248	13.184	-5.402
730	0.73	-23.032	-1.36	-34.561	37.876	-4.361	-10.972	20.516	-13.413
731	0.731	-21.475	-22.947	-73.197	48.907	-3.187	-6.307	-12.988	-35.351
732	0.732	-25.695	-51.187	-68.122	78.584	-4.143	-10.563	-31.181	-15.355
733	0.733	-21.991	-32.408	-36.204	69.721	-5.081	-9.401	-25.778	-33.485
734	0.734	-27.98	-8.621	-40.319	12.853	-5.825	-17.725	-20.785	-38.87
735	0.735	-35.327	0.701	-51.584	-9.204	-16.441	-5.914	-7.29	6.653
736	0.736	-34.362	-18.952	-61.661	-96.67	-17.765	-10.56	-3.271	12.671
737	0.737	-40.356	-21.402	-27.249	-13.337	-18.892	-20.607	0.349	-3.761
738	0.738	-38.032	-23.636	23.029	-24.038	-17.719	-21.753	3.633	-18.826
739	0.739	-27.185	-42.693	16.37	-53.665	-18.683	-15.747	12.957	-14.356
740	0.74	-12.873	-40.064	-14.076	-8.974	-15.771	-8.389	21.32	-26.735
741	0.741	-18.69	-51.598	-19.503	-17.05	-14.976	-9.368	18.887	-30.417
742	0.742	-13.493	-23.846	-24.493	-68.61	-10.905	-6.852	-16.076	-27.075
743	0.743	-8.889	-20.09	-1.608	-62.097	-10.324	-1.224	9.156	-30.15
744	0.744	-4.677	-37.046	-5.561	-31.896	-4.304	-3.156	-32.007	-10.399
745	0.745	-1.044	-21.298	20.887	17.863	7.911	-6.434	-26.59	-12.882
746	0.746	-9.417	-7.097	44.783	-29.047	6.194	2.478	-31.709	-15.164
747	0.747	-6.358	0.491	47.919	-108.309	1.571	-9.321	-45.285	-12.962
748	0.748	-13.163	-15.749	28.189	-162.334	2.944	-17.254	-41.159	-18.799
749	0.749	-24.627	-13.617	10.436	-93.027	-5.938	-12.996	-52.338	-34.667
750	0.75	-20.03	7.69	3.532	-119.559	0.07	-9.325	-42.219	-24.019
751	0.751	-15.804	-6.396	22.705	-78.75	-11.726	-8.171	-20.321	5.022
752	0.752	-12.157	-8.831	20.148	-41.606	-13.264	-11.265	22.29	17.423
753	0.753	-18.175	-1.819	-10.207	45.936	-9.001	-10.304	52.672	21.065
754	0.754	-17.214	-8.184	-30.878	34.273	-0.102	-20.003	25.002	3.974
755	0.755	-16.245	-2.363	-19.647	45.243	-1.276	-21.181	-10.18	-36.904
756	0.756	-10.253	-11.049	-43.504	114.447	-6.518	-15.184	-5.673	-20.466
757	0.757	-4.659	-18.974	-9.059	69.866	-5.56	-9.947	-17.978	4.679
758	0.758	-2.726	-11.814	4.527	61.776	-4.781	-7.03	-14.193	0.215
759	0.759	-3.289	2.532	0.497	54.51	-8.847	4.407	-10.844	-3.852
760	0.76	-0.393	-7.129	-33.52	7.69	-8.273	-3.523	-13.959	-15.091
761	0.761	7.521	1.604	-74.67	38.178	-12.903	-7.782	-5.79	-11.832
762	0.762	-0.812	-6.278	-102.296	10.509	-14.623	-4.109	1.757	-27.544
763	0.763	-6.042	-27.916	-67.01	-4.633	-22.536	-12.429	4.086	-30.29
764	0.764	2.86	-12.198	-44.101	-18.208	-21.346	-9.331	-2.328	-2.052
765	0.765	-12.82	7.546	-48.061	-6.088	-11.67	-4.504	-31.425	1.611
766	0.766	-23.474	10.031	-21.613	42.701	-8.01	-14.202	-35.479	-22.228
767	0.767	-33.161	35.717	29.991	62.199	-9.195	-15.372	-39.114	-12.971
768	0.768	-31.436	25.603	126.454	-29.633	-10.194	-14.217	-42.345	-15.692
769	0.769	-29.907	9.907	60.705	-16.697	-22.997	-17.327	-32.999	-33.553
770	0.77	-19.87	-4.234	48.901	-28.688	-28.248	-12.496	-30.237	-21.982
771	0.771	-13.519	-27.49	-5.284	-39.666	-20.33	-9.972	-6.944	-15.606
772	0.772	-7.542	-18.232	4.605	-49.712	-10.278	-9.196	40.127	13.496
773	0.773	-2.335	-32.389	-22.107	-58.842	-1.388	-14.053	73.66	17.614
774	0.774	4.425	-70.931	18.553	-83.431	-0.224	-12.133	55.571	6.341
775	0.775	1.901	-98.648	-3.491	-105.79	-1.188	-13.878	16.924	-31.464
776	0.776	-8.74	-63.477	-50.283	-5.299	-6.028	-8.078	21.91	-46.583
777	0.777	-13.017	-22.285	-32.105	66.556	-1.773	-8.882	-10.092	-42.119
778	0.778	-9.375	-16.861	-26.689	26.774	-2.549	-12.413	-55.941	-29.758
779	0.779	-22.551	-21.905	-41.814	38.299	4.01	-14.38	-49.906	-41.073
780	0.78	-41.908	-26.393	-55.429	-102.968	-0.264	-16.146	-33.409	-31.122
781	0.781	-54.698	-5.735	-67.827	-6.855	-2.594	-8.24	-38.436	15.812
782	0.782	-38.45	5.433	-41.504	10.475	-13.447	-2.272	-15.691	22.269
783	0.783	-19.28	8.655	-24.481	-37.228	-11.914	-5.398	-3.409	40.353
784	0.784	-16.769	-32.224	-8.757	5.798	-13.273	-12.211	15.248	1.525
785	0.785	-14.467	-70.983	-5.957	-7.622	-16.975	-11.482	11.874	-3.661
786	0.786	-16.616	-45.851	17.363	51.622	-13.518	-17.12	21.112	0.728
787	0.787	-10.816	-23.081	-4.399	-89.938	-8.316	-10.57	-21.502	-20.012
788	0.788	-16.05	-2.44	-12.615	44.381	-7.391	-8.096	-51.908	-8.837
789	0.789	-5.029	-6.191	-15.021	-8.494	-13.425	-2.524	-57.305	-5.608
790	0.79	-3.671	-2.979	-21.898	-56.465	-12.674	0.929	-72.396	-2.58
791	0.791	0.035	0.05	-32.498	-99.861	-1.853	-7.801	-49.59	-28.254
792	0.792	3.535	2.709	-30.549	44.657	2.772	-18.651	-28.951	-25.003
793	0.793	-1.68	0.169	-25.313	63.566	-13.115	-5.707	-10.315	-28.105
794	0.794	-8.437	2.451	-26.873	10.826	-15.242	-7.467	27.316	-30.813
795	0.795	-4.163	-3.987	-25.544	-68.939	-13.296	-9.043	102.856	2.648
796	0.796	-16.34	13.379	-21.897	-112.301	-15.031	-13.339	48.555	6.949
797	0.797	-18.075	15.652	-3.912	-125.772	-13.488	-14.524	-60.096	35.886
798	0.798	-10.128	9.23	-16.728	-137.947	-14.866	-15.741	-45.849	-20.935
799	0.799	-11.472	-8.235	4.304	-105.779	-8.503	-10.574	-59.066	-29.154
800	0.8	-20.382	-15.266	29.747	-76.457	-7.368	-9.658	-23.455	-36.6
801	0.801	-16.91	-42.966	32.958	-49.955	-8.343	-13.958	-12.643	-30.111
802	0.802	-15.956	-24.232	-14.106	6.845	-5.456	-8.379	-2.815	0.213
803	0.803	-18.877	-7.231	-7.556	-30.239	-1.216	-3.578	6.097	16.596
804	0.804	-21.419	8.421	-1.62	30.229	6.123	-10.977	14.254	1.414
805	0.805	-19.126	0.093	25.974	22.102	5.153	-15.858	21.538	-12.19
806	0.806	-15.67	-2.456	10.792	14.826	-4.53	-20.157	1.445	-16.33
807	0.807	-23.051	4.464	-21.244	34.812	-16.347	-17.874	7.302	-12.72
808	0.808	-29.844	-6.218	-33.673	52.986	-9.197	-17.905	12.615	-29.808
809	0.809	-16.691	-12.028	-22.454	69.451	-4.565	-7.095	-22.701	-20.578
810	0.81	-22.517	-31.37	-46.214	3.702	-17.547	-5.567	-27.247	-6.547
811	0.811	-27.765	-44.152	-11.758	84.219	-22.788	-9.852	-73.216	-14.175
812	0.812	-23.155	-41.812	-7.343	73.268	-24.353	-13.559	-42.959	-30.509
813	0.813	-21.831	-43.927	-3.294	63.386	-23.016	-10.093	-37.677	-24.214
814	0.814	-15.479	-14.935	-22.021	197.561	-3.482	-0.453	-12.63	-3.018
815	0.815	-12.035	5.72	-32.061	178.245	4.823	0.686	0.864	11.06
816	0.816	-13.043	2.002	-16.497	160.667	2.302	-7.639	6.987	-4.254
817	0.817	-6.289	-1.305	3.025	49.373	4.623	-8.623	10.953	-27.54
818	0.818	-8.835	-10.576	0.32	-51.624	-1.761	-5.744	-7.949	-11.959
819	0.819	-3.842	-12.923	7.214	-91.175	-7.569	-4.991	-18.136	-3.709
820	0.82	0.187	6.781	9.196	-126.806	-12.824	-15.653	-27.53	-1.258
821	0.821	-6.433	4.267	-4.479	-94.35	-11.301	-11.413	-24.877	-27.048
822	0.822	-8.975	1.892	-16.797	-84.535	-7.045	-10.265	-42.659	-10.063
823	0.823	-8.209	-4.566	-15.343	-111.295	-15.936	-21.115	-54.175	-19.378
824	0.824	-17.714	-2.697	-14.118	-54.365	-12.419	-22.472	-22.141	-27.734
825	0.825	-24.13	-8.007	-23.168	12.345	-7.164	-10.662	46.617	-25.241
826	0.826	-15.845	-31.894	-12.351	-20.181	-6.165	6.762	76.215	-4.213
827	0.827	-12.803	-55.744	-9.122	-64.755	-6.923	4.447	31.461	-12.625
828	0.828	-19.633	-46.422	4.633	-56.395	-1.29	-6.188	-9.315	10.522
829	0.829	-32.831	-32.237	2.573	-93.19	-9.204	-11.979	-31.526	13.574
830	0.83	-19.329	-19.397	-23.812	-112.951	-10.15	-10.221	1.835	-12.01
831	0.831	-21.13	-26.31	-50.177	-82.474	-5.298	-5.567	44.339	-1.964
832	0.832	-32.215	-28.373	-19.27	-54.665	-7.812	-12.721	27.836	1.14
833	0.833	-10.569	-22.471	-31.701	-39.374	-18.469	-3.82	32.869	-1.578
834	0.834	-1.285	3.951	-58.082	20.406	-2.605	-7.3	1.013	21.656
835	0.835	-3.998	-14.715	-54.872	77.52	-9.003	-14.646	-19.589	-25.39
836	0.836	-11.553	2.409	-51.815	99.681	-10.952	-13.67	-30.715	-45.355
837	0.837	-9.229	-0.57	-14.854	66.404	4.916	-11.149	-40.677	-39.365
838	0.838	-2.836	2.294	10.252	84.72	-1.461	-10.359	-68.928	-33.97
839	0.839	-4.788	-5.095	5.744	1.798	-11.125	-12.276	-42.733	-18.868
840	0.84	-16.987	-7.258	9.786	-57.633	-12.854	-14.192	-11.928	22.361
841	0.841	-12.336	-22.015	20.997	-46.69	-8.191	-21.908	8.681	-49.837
842	0.842	-5.165	-16.1	10.93	-56.493	-6.801	-10.092	27.434	-59.744
843	0.843	-11.525	-0.098	32.832	6.263	-21.078	-11.634	10.42	-50.883
844	0.844	-12.655	-2.105	24.559	-17.837	-22.99	-7.347	-5.249	-10.301
845	0.845	-13.608	7.65	27.105	4.436	-10.779	-3.628	-13.553	86.021
846	0.846	-16.483	9.446	6.066	51.386	-6.114	-11.897	-36.617	20.227
847	0.847	-20.723	-4.848	8.799	45.501	1.082	4.217	-39.624	32.054
848	0.848	-24.769	-10.663	-8.973	6.987	-2.566	-2.71	-36.946	-0.428
849	0.849	-16.805	1.503	-1.927	32.249	-8.541	-4.808	-75.446	-10.324
850	0.85	-9.435	-19.218	-33.86	-36.223	-20.317	-10.577	-25.483	-1.429
851	0.851	-6.534	-21.901	-56.653	-65.508	-18.728	-15.762	8.052	-9.541
852	0.852	-4.003	-29.444	-60.622	-2.643	-14.433	-14.175	-10.08	-2.163
853	0.853	-6.314	-27.108	-49.326	38.371	-10.722	-6.979	-15.421	4.445
854	0.854	-5.724	-41.987	-39.202	-72.465	-14.17	-13.327	30.166	-38.133
855	0.855	-8.997	-12.931	-17.332	-119.788	-11.024	-12.124	60.66	-43.607
856	0.856	-9.562	-8.842	-14.603	-47.291	-10.018	-6.857	33.106	-28.527
857	0.857	-15.347	-20.034	-32.409	-33.817	-9.218	-9.729	-12.261	-15.007
858	0.858	-27.518	-37.052	-48.68	-69.163	-6.883	-10.47	-18.121	-19.07
859	0.859	-18.789	-33.968	-80.613	50.5	-6.275	-9.664	-12.59	7.236
860	0.86	-17.216	-19.878	-57.765	34.861	-4.309	-11.554	-7.546	-16.562
861	0.861	-7.132	-32.703	-28.73	-8.107	-6.041	-12.078	15.242	-13.435
862	0.862	-21.435	-30.436	-39.946	-99.99	-4.675	-18.609	19.321	-10.691
863	0.863	-23.337	1.45	-36.645	7.561	-12.021	-7.158	-6.926	-8.162
864	0.864	-14.588	24.273	10.419	22.016	-2.328	-15.053	-58.386	-19.742
865	0.865	-25.573	20.215	111.265	35.404	-3.463	-25.064	-51.068	-34.584
866	0.866	-44.3	-6.072	183.488	-47.857	-4.592	-16.117	-17.582	-17.107
867	0.867	-31.477	-23.094	144.064	-58.634	-7.669	-7.774	12.823	17.94
868	0.868	-15.149	-1.25	60.726	-29.129	-4.74	-6.779	7.424	-7.214
869	0.869	-12.946	-9.598	28.307	-38.284	8.428	-9.648	2.429	-20.727
870	0.87	0.669	-48.139	-20.909	2.131	2.617	-3.616	-29.398	-16.6
871	0.871	-7.974	-9.489	-65.486	9.21	-9.589	-5.915	-66.831	-12.847
872	0.872	-18.959	15.577	-73.485	15.653	-11.15	-5.31	-81.813	-9.51
873	0.873	-5.961	1.982	-51.316	-39.423	-21.219	-15.343	-58.883	-6.351
874	0.874	-0.713	-2.095	-4.391	41.928	-17.549	-16.682	-38.08	-26.042
875	0.875	-2.265	-5.751	26.071	9.37	-18.718	-15.501	-11.615	-13.249
876	0.876	-0.907	4.352	20.693	-20.235	-9.038	-9.465	19.563	3.017
877	0.877	-4.562	-23.895	-24.716	-47.107	-10.184	-10.39	57.285	0.918
878	0.878	-17.711	-35.128	-55.015	-23.012	-11.331	-15.21	32.198	-12.642
879	0.879	-19.449	-38.437	-93.667	-15.925	-8.219	-14.427	18.652	-17.843
880	0.88	-14.818	-22.715	-88.637	-36.166	-7.232	-7.067	-2.15	-19.374
881	0.881	-19.063	-14.339	-56.714	18.529	-1.224	1.839	-13.494	-6.408
882	0.882	-17.898	-32.102	-27.701	-18.661	1.099	7.848	-30.588	2.362
883	0.883	-19.055	-34.384	6.34	-25.439	-3.743	-1.828	-71.42	-11.912
884	0.884	-15.923	-57.781	29.167	-19.602	-0.458	-10.729	-65.955	-21.577
885	0.885	-11.047	-54.628	-8.387	63.559	-1.025	-9.567	-50.846	-12.851
886	0.886	-18.934	-34.856	-23.459	3.906	-8.958	-8.602	-37.302	-27.185
887	0.887	-17.92	-37.346	-0.59	-28.606	-12.436	-11.5	16.901	-25.245
888	0.888	-3.18	-21.067	-4.587	-58.293	-13.397	-10.715	98.395	-33.902
889	0.889	-5.304	-23.182	-30.826	4.039	-16.305	-8.383	109.202	-25.913
890	0.89	-18.863	-9.655	-34.011	28.218	-17.091	-11.866	40.091	-4.18
891	0.891	-20.624	16.625	-37.034	35.392	-21.17	-7.223	-4.601	-1.024
892	0.892	-31.659	-9.74	-51.1	-11.565	-23.109	-10.134	-12.669	7.302
893	0.893	-35.925	-6.457	-43.492	-42.095	-15.756	-18.062	9.474	20.109
894	0.894	-24.154	21.822	-17.677	-25.786	-8.989	-26.38	16.135	13.182
895	0.895	-28.833	25.498	-27.718	-0.8	-8.215	-31.603	-63.12	-14.416
896	0.896	-24.599	42.518	6.743	-14.509	-18.846	-26.758	-52.166	-25.499
897	0.897	-20.939	51.802	11.237	-60.429	-8.768	-13.594	-22.458	-15.353
898	0.898	-19.79	37.648	-34.571	31.042	-5.064	-3.91	-31.304	-12.158
899	0.899	-7.989	-0.873	44.793	-34.824	-3.888	-5.653	-39.483	-26.252
900	0.9	-0.057	-39.589	12.3	-70.45	-13.562	-7.208	-17.567	-39.037
901	0.901	-10.114	-34.6	-37.045	-59.718	-9.9	-8.579	-11.019	-27.409
902	0.902	-6.423	-21.088	-45.951	-30.173	-6.437	-2.209	-17.028	-3.983
903	0.903	-5.25	-17.068	-21.581	32.3	-5.486	-3.378	-33.489	24.32
904	0.904	-12.611	-13.449	30.065	24.151	-14.399	-13.068	-28.448	43.145
905	0.905	-7.803	-23.581	23.455	-27.547	-8.406	-14.266	-32.828	-8.306
906	0.906	-8.627	-32.927	17.454	-47.506	-7.443	-5.976	-36.813	-0.903
907	0.907	-14.282	-13.236	1.02	-4.876	-4.543	-5.03	-48.003	-20.732
908	0.908	-13.736	-5.747	-14.061	-10.212	-10.548	-4.077	-17.037	-14.645
909	0.909	-6.415	5.795	-9.589	-5.078	-9.775	-8.348	37.174	-20.033
910	0.91	-7.397	-0.632	-13.641	-36.834	-1.848	-17.263	74.161	-25.015
911	0.911	-8.184	-6.41	12.708	-32.662	-4.952	-13.796	-13.34	-29.499
912	0.912	-15.541	-8.125	9.47	9.038	-2.059	-4.141	-25.188	-17.131
913	0.913	-18.461	-31.903	-12.334	-18.615	-6.322	-7.844	28.978	-20.818
914	0.914	-17.705	-21.795	-9.503	-33.526	-0.73	-13.865	78.293	-24.122
915	0.915	-13.656	-31.041	-27.101	-28.908	-4.216	-8.657	33.51	-14.82
916	0.916	-20.271	-16.849	-24.54	-8.021	-0.923	0.231	9.081	4.943
917	0.917	-31.726	1.006	-22.169	18.479	-9.819	-8.099	1.697	-2.574
918	0.918	-33.289	-10.606	-39.417	56.341	-3.438	-13.337	-31.798	-14.121
919	0.919	-23.219	-12.759	-60.432	11.057	0.038	-12.38	-86.785	-28.978
920	0.92	-19.55	16.242	-46.34	41.654	0.997	-13.166	-79.441	-34.775
921	0.921	-11.237	28.569	-49.125	-30.333	-1.922	-10.845	-59.49	-22.568
922	0.922	-3.897	-20.655	-28.507	-20.242	-6.217	-14.336	-41.28	-17.902
923	0.923	-1.003	-54.164	-9.154	-11.097	-11.873	-9.707	-35.827	-10.729
924	0.924	8.68	-72.414	3.281	-19.059	-8.43	-11.477	-40.776	8.843
925	0.925	-5.634	-77.885	24.184	-11.516	-14.457	-16.339	-45.185	17.171
926	0.926	-15.311	-52.75	4.286	89.441	-21.862	-10.357	-7.734	9.659
927	0.927	-6.605	-39.23	-8.612	132.707	-20.944	1.819	27.437	30.799
928	0.928	-8.154	-10.219	21.602	93.274	-16.727	-3.431	41.019	5.292
929	0.929	-3.916	-44.297	50.441	81.577	-24.111	-8.101	86.89	2.03
930	0.93	-15.744	-30.756	23.933	27.547	-13.286	-6.769	105.077	-7.233
931	0.931	-11.116	-18.366	6.742	17.79	-3.225	-10.453	55.105	-49.774
932	0.932	-18.299	-14.655	28.533	9.095	-4.389	-9.293	-32.41	-31.514
933	0.933	-27.216	9.165	2.966	-15.105	-10.386	-6.196	-68.059	-3.774
934	0.934	-23.734	-6.482	-14.015	-66.594	-13.492	-11.06	-57.312	1.302
935	0.935	-35.551	-3.785	-29.672	-46.458	-8.657	-13.618	-47.484	-12.218
936	0.936	-37.119	8.942	-26.965	-88.834	-12.926	-17.707	-56.408	-32.907
937	0.937	-21.264	1.96	-24.46	-61.004	-4.039	-19.668	-48.319	-51.669
938	0.938	2.146	4.083	-22.153	14.852	-2.893	-16.412	-11.35	-34.654
939	0.939	5.25	17.651	-49.894	-39.212	-6.005	-9.855	8.654	-18.987
940	0.94	-3.078	22.906	-23.677	-88.387	-5.067	-9.103	2.729	6.597
941	0.941	-15.87	8.596	-13.673	-97.14	-11.098	-9.899	-24.933	-3.355
942	0.942	-8.902	-20.47	-29.409	-56.386	-11.906	-11.853	-29.951	-25.117
943	0.943	1.755	-32.935	-32.19	-4.605	-15.425	-11.293	-43.521	-10.887
944	0.944	-4.063	-14.254	-4.008	2.051	-17.368	-8.424	-55.921	-8.341
945	0.945	-16.257	-4.317	-7.742	8.12	-15.629	-10.966	-67.172	-6.028
946	0.946	-24.184	-13.763	-52.469	-52.809	-12.139	-15.433	-50.214	-20.904
947	0.947	-28.429	-11.153	-58.436	-44.727	-17.555	-8.869	-3.224	-30.571
948	0.948	-32.092	-28.988	-30.742	-66.818	-10.968	-9.643	84.324	-4.238
949	0.949	-23.751	-17.433	-25.755	-73.278	-4.961	-8.858	120.037	22.121
950	0.95	-24.693	-6.806	-30.162	-30.584	0.664	-6.919	44.258	-1.643
951	0.951	-27.571	-12.62	-26.121	-58.291	5.498	-10.21	34.49	-4.72
952	0.952	-23.308	-7.332	-7.397	-12.815	3.567	-15.63	7.879	-30.224
953	0.953	-11.12	7.059	16.365	5.375	-0.497	-4.794	-16.482	-26.873
954	0.954	4.737	5.17	25.661	-55.573	-8.436	6.226	-38.573	-29.885
955	0.955	11.106	13.923	11.547	-47.362	-7.273	-0.943	-32.005	-38.121
956	0.956	-2.436	2.89	-6.203	-25.275	-8.229	-7.342	-26.057	-55.895
957	0.957	-14.614	-1.353	-17.752	-18.693	-7.273	-15.668	-31.509	-20.835
958	0.958	-22.544	-4.958	-28.361	-36.879	-9.812	-16.646	-46.647	24.655
959	0.959	-26.792	-22.851	-30.243	1.85	-5.761	-15.691	-33.081	18.658
960	0.96	-23.089	-61.299	-14.293	37.106	-6.37	-13.198	12.856	57.366
961	0.961	-21.896	-55.907	-7.817	14.271	-8.325	-9.16	31.126	32.218
962	0.962	-18.771	-40.897	-25.181	18.321	-12.409	-8.586	3.446	18.679
963	0.963	-15.847	-27.475	-60.264	-23.367	-5.477	-5.303	-11.649	14.625
964	0.964	-9.843	-15.22	-85.535	4.132	-14.415	-14.219	-7.171	-19.417
965	0.965	-2.498	-41.673	-44.367	-0.943	-20.438	-20.615	-19.525	-32.92
966	0.966	-11.392	-45.131	-27.959	-51.42	-21.416	-14.63	-0.801	-20.457
967	0.967	-14.865	-10.839	-33.059	8.965	-12.526	-4.965	2.405	-24.024
968	0.968	-17.962	21.033	-37.554	-15.517	-9.054	-8.659	-0.763	-27.238
969	0.969	-5.184	8.707	24.906	-22.938	-1.715	-9.853	-20.581	-5.357
970	0.97	0.054	5.14	159.178	23.721	-4.635	-15.131	-59.182	-8.111
971	0.971	-7.879	36.197	255.344	5.373	1.338	-12.252	-64.683	-10.671
972	0.972	-20.851	7.211	132.844	-11.234	3.63	-6.269	-59.695	-3.741
973	0.973	-22.606	10.851	85.238	13.776	-7.23	-3.987	-55.261	-14.426
974	0.974	-21.08	-6.23	-15.763	45.538	-11.908	-8.851	7.254	-12.503
975	0.975	-16.836	-34.547	-28.861	49.414	6.837	-12.165	123.759	-24.705
976	0.976	-15.708	-23.385	-64.416	30.447	9.32	-8.118	76.13	-20.056
977	0.977	-21.736	-47.158	-53.561	54.117	-2.317	-3.298	3.963	-18.71
978	0.978	-14.421	-44.027	-43.725	13.208	-12.981	-7.954	-9.168	-19.861
979	0.979	-11.567	-41.246	-52.627	-25.753	-22.666	-8.55	-20.944	-18.709
980	0.98	-12.395	-28.472	-44.438	-0.886	-27.913	-16.502	-10.081	-23.943
981	0.981	-10.135	-40.042	-66.447	-42.522	-19.985	-15.359	-19.947	-36.741
982	0.982	-15.011	-29.261	-73.015	-48.379	-21.346	-14.418	-28.901	-24.596
983	0.983	-23.757	-31.026	-91.195	-43.777	-14.96	-3.611	-4.613	-16.711
984	0.984	-10.645	-4.551	-41.318	-48.748	-16.13	0.625	-26.777	-6.686
985	0.985	-1.969	29.586	-47.949	4.962	-10.919	-13.729	-20.299	5.08
986	0.986	-13.042	16.045	-42.006	-17.534	-11.903	-11.82	9.992	0.39
987	0.987	-17.328	3.689	-14.409	-64.877	-12.695	-6.616	4.521	21.998
988	0.988	-18.501	-7.524	20.739	-22.766	-10.378	-14.566	-10.606	6.254
989	0.989	-10.185	-17.599	25.104	-17.662	0.457	-13.228	-33.472	-24.935
990	0.99	-11.145	4.243	-12.505	7.136	1.996	-14.398	-45.939	-62.487
991	0.991	-25.874	46.81	-7.5	20.337	0.636	-13.243	-72.361	-47.388
992	0.992	-36.554	40.839	-3.068	-25.831	1.784	-12.291	-34.746	-33.86
993	0.993	-11.45	35.421	9.294	-20.048	-13.915	-5.532	-19.725	28.605
994	0.994	-8.206	60.654	12.958	-3.831	-11.823	-15.221	-6.28	37.484
995	0.995	-17.521	56.293	-24.768	31.199	-17.655	-21.603	-18.795	-19.411
996	0.996	-14.859	-6.18	-39.841	62.962	-19.411	-10.779	-22.561	-12.065
997	0.997	-12.4	-68.696	-26.318	0.098	-11.485	-12.154	-74.008	-5.496
998	0.998	-14.791	-60.568	-5.596	-62.706	-10.144	-13.319	-81.25	-23.684
999	0.999	-12.723	-112.339	-24.323	-103.712	-13.827	-9.845	-47.63	-29.069
1000	1	-10.841	-119.063	-0.48	7.122	-5.505	-8.885	-29.34	-13.951
1001	1.001	-5.695	-137.413	-16.104	-8.927	-10.718	-9.862	-12.952	-18.412
1002	1.002	-1.142	-98.966	-18.755	5.165	-3.928	-7.347	42.374	-14.405
1003	1.003	0.148	-53.784	-31.491	18.155	-2.757	-2.908	64.163	-18.167
1004	1.004	-6.3	-35.848	-1.033	-65.349	-14.172	-13.564	44.024	-14.989
1005	1.005	-24.342	2.596	-46.866	-54.626	-15.726	-9.304	62.041	-12.007
1006	1.006	-31.934	-12.754	-52.848	-44.881	3.035	-10.467	34.224	-9.381
1007	1.007	-25.014	-35.779	-36.429	-18.236	10.568	-6.988	29.053	-6.953
1008	1.008	-27.217	-48.446	-51.582	-42.732	-5.704	-6.011	-2.999	4.657
1009	1.009	-33.111	0.349	-56.09	-50.141	4.921	-3.098	-15.466	-1.695
1010	1.01	-34.933	60.573	-52.079	-43.538	-0.892	-7.359	-11.843	-11.35
1011	1.011	-30.368	84.517	4.598	-25.304	-6.12	-19.549	-17.87	-9.588
1012	1.012	-26.182	91.537	77.962	46.933	4.904	-10.834	-27.955	-0.89
1013	1.013	-11.927	57.729	87.86	76.566	-2.267	-9.278	-12.333	-11.939
1014	1.014	-0.937	53.201	25.328	-57.814	-11.172	-16.43	1.725	-30.728
1015	1.015	-14.536	59.017	0.852	38.366	-24.338	-7.525	14.43	-43.551
1016	1.016	-19.8	42.449	22.87	55.819	-19.13	-6.368	12.04	-50.586
1017	1.017	-15.199	-33.26	2.94	-23.685	-23.782	-9.461	-11.418	-22.958
1018	1.018	-16.598	-131.034	-3.066	-37.951	-13.711	-0.546	-27.143	18.566
1019	1.019	-12.974	-144.193	-19.492	1.545	-10.019	12.623	-41.335	46.168
1020	1.02	-2.176	-84.605	-14.375	-10.326	-4.004	-13.683	-18.206	31.035
1021	1.021	4.921	-30.428	-25.439	-66.87	-4.959	-17.354	-21.429	26.538
1022	1.022	8.487	-0.777	-2.423	-56.095	-15.786	-0.31	-18.856	22.429
1023	1.023	7.214	-9.686	-6.466	-26.586	-8.622	-9.578	-26.485	-3.926
1024	1.024	-2.544	-1.553	-32.862	-17.693	-9.788	-12.267	-19.519	-0.668
1025	1.025	-6.282	5.773	-16.008	-9.565	-8.634	-19.797	-0.296	-16.372
1026	1.026	-19.47	-41.178	-6.89	-2.168	-15.978	-12.811	-7.707	-19.106
1027	1.027	-7.305	-23.15	18.466	-48.964	-15.006	-10.655	-0.703	-26.661
1028	1.028	-5.799	-28.717	1.289	42.628	-15.792	-12.565	-7.035	-33.639
1029	1.029	-4.485	6.297	-39.667	29.533	-6.912	-14.293	6.54	-35.77
1030	1.03	-10.893	-16.786	-56.221	65.192	-8.108	-12.724	4.774	-26.117
1031	1.031	-28.911	-79.477	-31.122	54.422	-2.917	-8.436	-9.59	-31.343
1032	1.032	-31.442	-88.504	-17.62	24.823	-9.707	-4.728	-38.625	-7.566
1033	1.033	-24.502	-47.84	11.369	69.582	-7.191	-10.697	-42.7	2.493
1034	1.034	-30.926	3.874	-7.441	-3.757	-4.856	-5.438	-16.356	-0.585
1035	1.035	-25.146	50.82	-10.71	-13.517	-0.002	-12.189	-6.258	-8.874
1036	1.036	-30.396	20.649	11.159	31.354	-3.266	-16.427	-34.465	-6.314
1037	1.037	-25.778	15.455	8.417	23.399	-8.663	-18.719	-30.688	-13.24
1038	1.038	-15.737	20.68	15.999	-43.176	-10.581	-12.117	0.386	-23.843
1039	1.039	-27.58	25.291	-18.95	-34.019	-8.607	-11.331	46.337	-25.793
1040	1.04	-13.305	-3.655	-23.913	-58.144	-11.451	-12.095	40.344	-17.069
1041	1.041	-11.405	-52.772	-19.475	-65.192	-8.882	-5.502	23.881	-9.127
1042	1.042	4.427	-46.086	-23.529	-71.494	-1.49	-8.007	-21.587	-4.835
1043	1.043	-1.984	-100.916	-27.173	-4.198	5.891	-8.759	-3.317	-13.697
1044	1.044	-27.136	-78.687	-23.836	-30.876	-4.935	-19.567	13.21	-31.648
1045	1.045	-17.064	-17.978	-33.074	-38.806	-12.079	-5.219	-21.947	-18.862
1046	1.046	-13.961	6.546	-18.876	72.644	-13.25	-3.263	-90.597	-25.847
1047	1.047	-5.61	-0.741	-41.998	25.265	-9.773	-11.933	-100.394	-36.491
1048	1.048	-13.09	59.904	-32.56	68.599	-10.739	-7.246	-55.628	-34.483
1049	1.049	-10.698	84.403	-18.291	-23.416	-11.705	-8.564	-14.877	-8.081
1050	1.05	8.544	77.171	-25.72	-35.316	-17.688	-7.367	36.963	-4.332
1051	1.051	11.146	124.185	-23.255	-2.678	-18.423	-15.655	124.621	26.709
1052	1.052	-9.851	118.364	8.762	-12.393	-14.897	-8.256	112.983	22.686
1053	1.053	-7.051	57.58	-14.07	-56.838	-12.931	-1.446	15.38	41.468
1054	1.054	-14.53	33.321	14.862	-64.698	-11.172	-9.337	-23.96	31.418
1055	1.055	-16.795	11.413	3.626	-27.469	-5.354	-12.407	-35.745	-3.014
1056	1.056	-27.401	-62.369	20.653	-47.216	-3.022	-15.276	-24.876	-7.439
1057	1.057	-13.811	6.85	23.758	7.968	-3.573	-28.41	-34.718	-44.945
1058	1.058	-8.526	51.627	9.714	-43.339	-2.971	-22.577	-61.369	-39.87
1059	1.059	-16.385	11.104	2.284	-62.939	-9.548	-6.686	-53.178	-35.373
1060	1.06	-12.056	48.248	-9.23	-44.485	-13.78	-8.789	-31.031	-14.618
1061	1.061	-15.673	-39.065	-41.085	-60.649	-9.703	-6.836	-24.324	-18.271
1062	1.062	-16.771	-27.113	-54.557	-25.262	-9.113	-8.569	-18.212	-28.337
1063	1.063	-32.743	-59.48	-25.388	25.22	-9.677	-7.013	-12.699	-31.428
1064	1.064	-16.384	-108.724	23.85	-8.011	-11.409	-8.352	-7.542	-23.107
1065	1.065	-22.653	-153.314	17.266	-38.076	-3.472	-4.666	-11.856	-10.345
1066	1.066	-24.501	-177.571	-13.108	-54.06	-9.464	-5.811	-15.818	-12.675
1067	1.067	-22.694	-110.666	-7.661	-8.149	-12.545	-6.761	-4.496	19.264
1068	1.068	-14.699	-101.701	-32.834	10.353	-13.492	-7.704	5.675	5.764
1069	1.069	-15.982	-77.371	-37.316	71.652	-9.2	-11.928	15.025	-6.539
1070	1.07	3.646	-70.096	-24.941	63.934	-8.394	-7.832	17.781	-2.791
1071	1.071	29.27	-76.732	-21.248	56.947	-4.873	-11.305	30.586	-6.043
1072	1.072	12.328	-46.444	-24.515	63.686	-0.2	-11.896	-4.411	-9.097
1073	1.073	-15.829	-41.151	-2.655	-3.296	-4.251	-10.152	-49.844	-17.357
1074	1.074	-26.953	-16.115	0.046	5.891	-5.578	-11.508	-43.791	-14.8
1075	1.075	-43.894	43.458	-7.508	-34.44	-7.87	-13.827	-27.29	-21.739
1076	1.076	-34.514	84.113	-5.191	-41.461	-4.941	-15.959	-2.093	-23.894
1077	1.077	-20.325	47.174	-15.854	-34.589	-2.992	-9.957	-70.808	-14.324
1078	1.078	-12.72	94.115	-13.908	-64.74	-2.582	-5.689	-41.23	-16.15
1079	1.079	-24.293	112.376	-19.107	-59.036	0.922	-11.303	3.44	4.488
1080	1.08	-22.122	51.563	-33.461	-33.671	-0.4	-22.149	27.828	-15.316
1081	1.081	-20.158	-5.216	-39.374	-1.553	-6.945	-17.498	-9.138	2.469
1082	1.082	-11.446	-101.571	-23.568	-22.104	-17.751	-13.232	-2.563	-4.479
1083	1.083	-6.786	-88.382	-17.231	34.668	-19.083	-6.844	-8.533	-15.077
1084	1.084	-5.392	-100.13	-11.453	-38.592	-17.889	1.476	-24.927	-17
1085	1.085	-1.693	-132.55	7.835	-28.757	-19.022	-8.194	-19.774	-18.744
1086	1.086	-9.973	-122.586	41.272	-37.655	-13.765	-14.588	-33.187	-20.276
1087	1.087	-15.163	-77.881	-0.01	-61.983	-8.907	-3.754	-37.182	-7.283
1088	1.088	-0.418	-37.303	-16.51	-54.619	-22.058	-2.407	-18.449	19.039
1089	1.089	10.26	29.414	-11.495	-34.702	-27.86	-1.246	32.869	-30.11
1090	1.09	-3.273	74.1	20.38	-40.679	-19.154	-4.722	40.148	-36.681
1091	1.091	-11.96	33.397	-0.369	-2.015	-8.128	-3.753	6.643	-30.656
1092	1.092	-22.974	-3.639	-19.164	73.588	-0.972	-12.647	-11.595	-14.152
1093	1.093	-24.294	-37.117	-22.479	149.344	-2.128	-13.81	4.774	21.136
1094	1.094	-20.619	5.412	-25.583	1.222	-3.273	-16.897	19.795	34.764
1095	1.095	-21.779	-11.056	-62.545	-104.79	12.799	-14	15.306	5.776
1096	1.096	-33.559	4.12	-77.611	29.78	5.83	-18.256	-5.457	-5.474
1097	1.097	-54.206	-27.685	-81.986	12.395	3.71	-20.59	-24.3	-56.961
1098	1.098	-45.827	-31.672	-44.365	28.202	1.797	-14.021	-48.166	-64.305
1099	1.099	-43.266	-42.856	-29.198	158.173	-14.054	-9.776	-51.291	-44.384
1100	1.1	-36.27	-52.906	-24.678	35.495	-24.677	-9.008	-37.143	-26.162
1101	1.101	-34.107	-24.658	12.899	-12.312	-26.592	-18.487	-8.821	1.565
1102	1.102	-20.557	32.013	68.469	-84.622	-10.697	-9.583	47.998	26.791
1103	1.103	-1.21	105.278	120.182	-71.689	-0.025	-13.06	23.672	13.29
1104	1.104	1.301	75.591	46.273	-107.407	-5.809	-7.827	75.269	9.27
1105	1.105	3.618	84.458	-2.998	-9.731	-4.052	-10.731	41.624	-1.93
1106	1.106	-2.778	60.078	-11.816	-22.856	-8.669	-6.474	-1.13	-11.991
1107	1.107	-8.611	67.276	-52.373	-106.383	-1.49	-5.705	-39.957	-15.073
1108	1.108	-17.349	6.564	-74.379	-73.824	-2.639	-3.787	-65.204	-12.374
1109	1.109	-12.755	-17.953	-40.876	-4.859	-15.792	-8.436	-78.851	-19.922
1110	1.11	0.171	18.871	-10.464	-13.886	-10.562	-6.676	-91.329	-8.278
1111	1.111	1.884	12.16	28.247	91.675	-12.115	-9.169	-65.053	10.959
1112	1.112	-15.558	-18.422	3.031	105.714	-10.764	-1.8	-41.263	3.456
1113	1.113	-13.249	-35.063	25.873	13.382	-11.937	-9.156	-44.361	-3.538
1114	1.114	-19.642	-60.398	21.909	-142.004	-10.786	-10.127	-36.031	-9.954
1115	1.115	-6.068	-74.128	-19.589	-163.271	-20.475	-9.359	2.466	-15.767
1116	1.116	6.149	-95.024	-24.968	-105.748	-16.809	-11.676	-2.977	-24.427
1117	1.117	7.733	-76.405	-9.862	-53.493	-17.99	-19.597	-28.194	-29.002
1118	1.118	-8.116	-24.897	-5.467	-69.526	-17.041	-20.571	3.692	-27.562
1119	1.119	-14.492	12.184	-34.531	-83.939	-10.278	-11.681	7.731	-7.974
1120	1.12	-8.683	45.823	-45.737	-44.536	-9.497	-15.176	34.062	-5.262
1121	1.121	-17.374	100.942	-48.994	86.408	-3.888	0.902	24.033	-23.058
1122	1.122	-28.373	108.481	-1.984	68.591	-0.411	-1.401	8.445	-44.124
1123	1.123	-32.645	61.859	-8.584	-11.265	-6.42	-7.771	-5.624	-41.376
1124	1.124	-31.572	-29.485	-26.779	-25.93	-10.498	-13.562	1.909	-23.517
1125	1.125	-32.827	-68.767	-10.362	-39.518	-5.68	-11.812	18.132	11.557
1126	1.126	-16.824	-104.138	4.671	-4.281	-1.067	-10.254	41.528	67.109
1127	1.127	-5.219	-136.423	-8.937	6.178	-7.671	-14.503	44.627	30.145
1128	1.128	5.451	-86.946	-38.004	15.646	-5.182	-5.581	24.827	10.212
1129	1.129	-4.176	-113.498	-11.678	41.989	-9.262	-2.075	-8.631	4.192
1130	1.13	-2.397	-88.969	39.862	49.814	-12.764	-13.869	-12.98	-23.463
1131	1.131	2.273	-37.196	17.868	27.428	-6.784	-12.321	-25.255	-48.657
1132	1.132	-10.666	-30.601	11.347	46.933	-6.027	-5.153	-66.798	-44.2
1133	1.133	-22.823	-12.387	5.412	28.437	-12.639	-8.808	-72.146	-6.594
1134	1.134	-11.757	-6.857	10.896	44.755	-8.41	-12.269	-87.186	-1.542
1135	1.135	-21.804	8.223	-14.221	-10.926	-9.216	-7.03	-73.632	-24.38
1136	1.136	-18.128	40.102	8.639	-33.162	-4.426	-11.863	-27.744	-28.424
1137	1.137	-14.666	60.753	-12.057	-13.324	-2.529	-9.345	63.818	-9.635
1138	1.138	-7.324	26.61	-38.395	-43.886	-0.818	-10.108	155.982	-19.661
1139	1.139	-2.48	-14.676	-28.326	-60.582	2.626	-14.925	72.665	-16.49
1140	1.14	-3.22	-9.168	-37.585	-15.292	0.267	-10.258	-3.047	-19.187
1141	1.141	-5.496	-34.016	-40.226	2.746	-1.881	-11.998	-12.778	-31.931
1142	1.142	-14.946	-74.857	-32.631	30.343	-7.884	-6.191	-21.599	-34.271
1143	1.143	2.08	-46.856	-39.6	35.432	-13.876	-16.841	-13.429	-44.917
1144	1.144	-23.667	-31.483	-33.244	58.452	-17.941	-9.69	-35.462	-15.864
1145	1.145	-33.731	-54.034	-50.704	12.574	-13.109	-6.023	-41.99	46.642
1146	1.146	-55.578	-66.267	-62.376	-54.63	-20.442	2.293	-60.092	19.89
1147	1.147	-41.443	-24.56	-60.29	-27.888	-25.264	-7.381	-43.543	-4.508
1148	1.148	-33.906	36.494	-31.272	-3.487	-19.245	-3.709	-18.293	17.511
1149	1.149	-17.649	44.657	-10.517	-10.795	-18.466	-12.03	-22.657	-2.461
1150	1.15	-11.256	22.587	15.877	-4.059	-19.059	-19.4	-26.698	-20.665
1151	1.151	6.188	42.471	19.209	-46.635	-18.507	-20.376	-23.068	-15.24
1152	1.152	-10.014	36.428	22.377	25.523	-14.464	-16.123	-12.998	-10.164
1153	1.153	-12.085	-35.721	14.139	-102.87	-6.53	-12.057	8.871	-5.684
1154	1.154	-17.832	-84.967	-19.177	-120.326	-0.525	-11.479	45.764	-9.748
1155	1.155	-16.063	-111.672	-32.586	-136.247	-7.883	-13.431	40.752	-20.992
1156	1.156	-8.098	-5.763	-20.119	-6.075	-1.105	-9.376	-0.496	-31.105
1157	1.157	1.995	37.458	-1.262	-93.312	-0.329	-6.86	-28.216	-28.071
1158	1.158	16.321	50.659	8.835	18.207	0.443	-10.141	-23.289	-19.812
1159	1.159	-4.995	15.03	-6.81	4.026	-6.122	-14.979	-9.87	-32.606
1160	1.16	-13.339	25.826	1.587	148.964	-1.878	-19.644	-22.377	-44.207
1161	1.161	-20.872	15.901	29.862	91.48	-1.109	-10.762	-33.677	-12.28
1162	1.162	-27.811	24.713	-26.984	39.177	2.366	1.036	-30.41	38.003
1163	1.163	-38.445	0.224	-67.879	23.504	-2.284	-0.525	-27.319	31.316
1164	1.164	-44.256	-7.212	-31.074	-19.432	-4.039	-1.905	-1.719	13.01
1165	1.165	-39.045	-0.735	15.688	-58.77	-1.541	-10.828	1.615	-25.799
1166	1.166	-40.594	-6.795	9.558	-23.05	-2.919	-19.18	23.56	-40.991
1167	1.167	-18.911	-67.76	59.298	-11.999	-7.779	-3.154	15.302	-27.565
1168	1.168	-3.257	-92.083	12.319	-61.136	-15.158	-0.868	-2.476	-6.97
1169	1.169	-0.604	-69.957	-30.336	-34.164	-24.068	-7.271	-28.127	11.714
1170	1.17	-3.205	-36.453	-24.994	88.285	-13.218	-24.7	-45.07	1.596
1171	1.171	-5.578	-42.435	20.409	141.092	-8.946	-27.037	-73.223	-20.332
1172	1.172	9.281	-26.023	14.364	30.314	-5.259	-20.67	-61.967	-28.736
1173	1.173	38.269	-0.952	8.989	-12.364	-8.733	-14.894	-17.334	-41.606
1174	1.174	25.832	12.431	24.116	53.79	-5.642	-9.697	12.967	-25.433
1175	1.175	-15.845	8.178	28.579	-29.283	-0.815	-11.279	18.332	2.183
1176	1.176	-43.6	19.272	16.226	-18.121	-6.816	-9.949	13.255	5.839
1177	1.177	-48.708	42.919	-17.8	11.849	-6.035	-13.654	17.656	9.134
1178	1.178	-53.232	20.914	-49.674	-32.577	-16.874	-12.523	-19.992	18.377
1179	1.179	-40.875	6.777	-87.173	-56.621	-12.239	-7.32	-45.269	-7.259
1180	1.18	-22.094	-26.568	-82.099	-4.59	-13.614	-4.44	-31.855	16.424
1181	1.181	-18.776	-3.518	-59.196	96.555	-20.021	-6.984	-19.569	-11.958
1182	1.182	-15.641	-65.949	-38.426	-33.305	-11.727	-14.37	-15.997	-61.253
1183	1.183	-12.884	-92.885	-27.11	-120.537	-12.715	-9.561	-6.026	-27.849
1184	1.184	-0.097	28.975	-3.259	-136.115	-5.961	0.087	22.168	-9.665
1185	1.185	11.522	46.247	18.557	-63.638	7.194	-3.629	10.902	-26.171
1186	1.186	13.648	61.975	32.602	-102.929	1.386	-7.148	0.798	-21.241
1187	1.187	-3.769	105.069	9.31	-19.379	-3.843	-8.141	-14.856	-25.708
1188	1.188	-10.727	91.864	-25.28	56.624	-5.399	-17.079	-34.441	-38.086
1189	1.189	-29.866	-15.612	-38.979	27.093	-9.667	-18.272	-41.849	-19.311
1190	1.19	-47.648	-174.579	-43.149	0.358	-13.343	-4.363	-30.259	-29.504
1191	1.191	-36.025	-238.097	-39.595	-23.951	-16.83	-6.328	-11.239	17.391
1192	1.192	-8.346	-180.485	-8.751	-75.541	-19.921	-8.111	6.428	10.708
1193	1.193	-4.661	-128.159	11.864	-122.283	-13.152	-6.602	22.425	4.657
1194	1.194	-7.926	-80.645	15.479	-55.093	-10.65	-8.005	2.936	21.042
1195	1.195	-23.615	20.318	5.424	-63.969	-22.873	-9.2	-35.851	15.992
1196	1.196	-15.311	59.743	-10.24	-7.111	-24.639	-17.565	-52.547	-25.262
1197	1.197	-7.804	24.171	-24.345	0.121	-26.212	-10.236	-47.763	-30.677
1198	1.198	-5.515	56.76	-31.857	-6.471	-14.036	-9.487	-43.475	-25.626
1199	1.199	-3.398	66.803	-34.138	-12.366	-9.785	5.201	18.894	-21.173
1200	1.2	-13.065	75.815	-2.22	15.468	-0.885	-5.47	81.233	-17.131
1201	1.201	-28.934	67.72	-6.695	10.472	-4.377	-15.183	40.468	-28.478
1202	1.202	-18.279	16.072	5.708	23.902	-7.486	-13.467	62.448	-4.794
1203	1.203	-8.591	-17.47	-50.944	19.819	-4.598	-11.924	68.948	-1.75
1204	1.204	10.787	12.693	-91.552	30.885	-3.836	1.057	1.747	0.964
1205	1.205	-1.965	-48.527	-69.46	-20.705	-9.455	-11.134	-7.134	8.517
1206	1.206	-13.521	-89.448	-62.895	-102.297	-10.041	-15.791	-30.521	4.457
1207	1.207	-2.801	-67.55	-32.565	-113.09	-2.674	-22.957	-6.142	-2.519
1208	1.208	10.822	-61.016	-27.16	34.841	-17.376	-14.056	1.161	-34.507
1209	1.209	1.015	-50.953	-22.149	55.933	-2.468	-3.22	-5.49	-57.418
1210	1.21	-25.3	-8.391	46.589	36.765	-4.412	-4.573	-35.945	-28.447
1211	1.211	-36.537	8.079	174.983	124.313	-2.669	-18.881	-41.43	5.595
1212	1.212	-33.253	-7.025	192.533	44.79	-4.216	-9.177	-26.417	46.83
1213	1.213	-17.584	-29.841	81.277	-56.287	0.044	-7.411	-67.684	30.406
1214	1.214	-14.899	-17.391	-19.841	-69.548	3.715	-12.041	-40.044	5.267
1215	1.215	-17.463	-43.718	-6.816	-9.983	0.222	-4.864	-35.016	-8.281
1216	1.216	-19.8	-74.711	32.231	-18.421	1.179	-3.696	-30.56	4.068
1217	1.217	-0.626	-78.65	-3.397	35.633	2.131	-9.692	-18.142	-7.188
1218	1.218	6.997	-21.845	-57.526	-13.762	-11.047	-23.603	-44.466	-24.21
1219	1.219	18.693	35.21	-67.427	-58.656	-20.746	-17.776	-41.172	-33.466
1220	1.22	-13.17	42.717	-58.568	-34.328	-19.034	-16.008	-38.04	-25.075
1221	1.221	-26.647	89.783	-66.776	-56.528	-11.113	-1.678	4.567	-17.49
1222	1.222	-30.652	84.059	-88.865	-63.139	-9.77	0.261	59.513	-15.187
1223	1.223	-19.355	67.842	-68.942	-20.742	-3.399	-8.429	37.429	-17.359
1224	1.224	-2.243	2.488	-50.782	-15.486	-4.579	-9.934	3.986	-19.297
1225	1.225	7.087	-59.792	-45.401	-10.576	-9.812	-14.14	-1.882	-24.507
1226	1.226	9.78	-35.141	-30.299	-15.026	-14.651	-10.44	3.668	-16.54
1227	1.227	7.233	-42.173	-53.156	47.479	-12.134	-11.593	28.932	-15.123
1228	1.228	-27.822	-75.346	-49.081	-15.043	-4.782	-10.608	6.211	-0.741
1229	1.229	-63.073	-166.65	-14.985	-23.303	-1.888	-9.62	-14.387	12.858
1230	1.23	-67.552	-153.312	-1.492	-1.288	-4.4	-13.845	-40.632	-6.481
1231	1.231	-63.509	25.856	-22.267	59.332	2.956	-8.196	-37.298	-8.972
1232	1.232	-67.188	256.68	-48.638	2.467	-5.952	-6.23	-59.153	-43.994
1233	1.233	-36.185	225.853	-10.873	-64.464	-11.952	-10.847	-61.814	-59.114
1234	1.234	-15.437	85.137	64.785	-55.626	-19.304	-4.24	-59.194	-8.765
1235	1.235	-11.713	59.841	53.877	-14.982	-20.265	-4.972	-23.97	11.238
1236	1.236	-8.383	-9.636	43.892	7.181	-14.246	-17.122	-28.848	-55.871
1237	1.237	-11.457	-30.594	70.571	13.85	-10.169	-4.896	-69.976	-46.936
1238	1.238	-14.172	-49.664	46.243	32.184	-8.227	-9.509	-8.961	-38.796
1239	1.239	-11.669	-67.108	9.31	93.333	-16.925	-16.644	31.732	72.299
1240	1.24	-4.73	-83.091	15.917	20.175	-15.753	-7.721	53.862	56.474
1241	1.241	-2.654	-68.929	10.006	10.303	-23.1	0.622	34.039	13.347
1242	1.242	-12.379	-29.525	-6.379	1.462	-16.32	-0.321	113.587	-26.051
1243	1.243	-14.153	-17.642	-31.551	25.891	-10.311	-1.268	146.342	-14.175
1244	1.244	0.147	-28.331	-72.837	18.544	1.909	-9.188	57.728	-24.946
1245	1.245	-1.78	-38.006	-67.472	12.027	0.204	0.503	22.299	24.472
1246	1.246	6.922	-100.292	-62.517	18.066	-4.415	-11.296	11.568	-37.989
1247	1.247	14.849	-75.655	-49.043	-54.059	-11.553	-19.227	-37.668	-62.374
1248	1.248	1.867	-97.456	-20.053	-123.068	-10.366	-17.87	-28.611	-25.417
1249	1.249	-3.397	-36.591	36.682	-149.634	-11.496	-16.709	-4.08	-18.844
1250	1.25	4.51	4.263	44.892	-27.347	-4.106	-10.69	-40.859	48.32
1251	1.251	0.228	11.798	-6.599	60.34	0.779	-15.896	-60.582	39.466
1252	1.252	-16.865	58.747	-39.904	12.883	3.327	-24.794	-42.254	-17.399
1253	1.253	-28.522	113.709	-33.792	27.267	4.13	-30.791	-47.563	-54.311
1254	1.254	-26.428	91.597	-50.239	-12.197	-0.686	-14.727	-72.645	-47.698
1255	1.255	-47.725	84.99	-15.162	-0.326	-10.724	-3.113	-77.103	-41.704
1256	1.256	-50.453	54.502	25.898	-32.783	-20.757	-5.238	-64.725	-25.201
1257	1.257	-37.721	-28.863	-1.89	36.301	-14.329	-7.174	-30.651	20.338
1258	1.258	-16.656	-64.598	3.072	9.533	-15.435	-8.914	1.326	38.559
1259	1.259	8.859	-75.531	-56.582	-14.823	-8.038	-13.555	13.734	10.832
1260	1.26	12.109	-85.452	-80.946	-7.456	-12.817	-20.708	2.491	-24.532
1261	1.261	-3.603	-58.745	-88.173	-40.875	-13.536	-21.867	12.557	-20.155
1262	1.262	-6.357	-66.842	-27.335	-34.807	-12.714	-8.713	-9.326	0.582
1263	1.263	1.151	-103.834	46.255	-18.379	-9.198	-3.485	-6.621	-10.595
1264	1.264	17.384	-30.002	95.731	-94.153	-8.573	-8.121	-9.168	-13.83
1265	1.265	-6.048	-0.495	33.245	-40.076	-6.789	-6.767	-11.506	-10.727
1266	1.266	-27.943	-117.134	-7.389	9.151	-4.235	-7.921	-17.89	-19.059
1267	1.267	-53.547	-101.397	-44.416	-53.481	-7.501	-11.393	3.425	-31.805
1268	1.268	-43.537	-115.833	-11.066	35.97	-6.319	-8.298	-16.27	-29.436
1269	1.269	-27.925	-50.044	-29.431	-47.589	-5.144	-17.217	-49.697	-40.063
1270	1.27	-30.709	-61.817	9.16	93.402	-7.074	-11.226	-36.09	-18.758
1271	1.271	-23.251	-72.656	-6.064	-2.919	-4.945	-3.879	1.482	12.432
1272	1.272	-25.68	-3.555	-29.019	14.404	-0.488	-8.715	26.651	24.841
1273	1.273	-19.374	5.269	-16.712	-33.447	-1.055	-21.872	13.173	-16.763
1274	1.274	-5.871	29.457	-5.571	-19.238	-9.935	-19.95	-40.976	-11.341
1275	1.275	2.811	-7.791	-43.38	-164.128	-11.076	2.866	-33.621	-6.3
1276	1.276	-5.088	-41.605	-28.346	-106.65	-17.066	12.12	-13.684	-29.147
1277	1.277	-6.369	-11.503	-69.627	-54.335	-11.832	-2.03	-19.683	-25.081
1278	1.278	-2.634	26.947	-86.081	25.198	-10.849	-4.553	-36.143	-13.888
1279	1.279	8.219	51.838	-10.386	-47.141	-15.089	-11.522	-11.039	-3.803
1280	1.28	12.477	37.981	22.225	-60.425	-11.004	-13.655	30.135	-0.64
1281	1.281	-7.061	58.448	32.28	22.899	-6.151	-11.742	57.722	-8.887
1282	1.282	-38.218	9.222	-12.319	76.975	-2.847	-13.506	22.397	-11.323
1283	1.283	-34.153	-24.212	28.361	-51.547	-5.751	-8.875	-18.918	-22.806
1284	1.284	-30.432	6.07	80.117	-69.236	-4.404	-16.053	-68.945	-33.35
1285	1.285	-20.295	44.551	100.196	-53.619	-7.715	-19.74	-35.572	-19.628
1286	1.286	-10.928	69.453	8.799	-39.512	-8.907	-13.769	6.954	-0.171
1287	1.287	-8.138	91.963	-83.189	-0.204	-8.543	-12.824	23.378	12.456
1288	1.288	-10.61	120.653	-71.244	11.422	-12.822	-13.786	8.252	5.438
1289	1.289	-12.888	71.175	-60.33	-21.316	-14.195	-7.774	-5.261	-9.405
1290	1.29	-2.207	-3.047	-89.861	106.822	-10.929	-0.421	-25.891	-3.47
1291	1.291	3.637	-72.434	-45.089	19.094	-10.558	-7.186	-74.971	-15.589
1292	1.292	5.432	-99.391	44.604	2.872	-10.969	-7.94	-81.477	-17.105
1293	1.293	-8.85	-75.186	80.276	16.891	-16.795	-3.862	-38.789	-21.318
1294	1.294	-37.853	-53.247	47.839	29.84	-19.13	-7.345	-22.27	-14.791
1295	1.295	-33.769	-6.552	37.978	41.548	-14.287	-4.055	12.834	-8.617
1296	1.296	-22.544	-24.883	11.231	52.25	-8.271	-8.118	-0.858	-1.05
1297	1.297	-12.464	-74.989	-29.478	22.55	-7.488	-3.314	-21.704	1.87
1298	1.298	3.216	-81.71	-81.12	-40.205	-0.913	-3.93	-3.103	6.052
1299	1.299	-10.929	-26.86	-100.956	-64.918	-3.433	-12.84	6.8	-6.185
1300	1.3	-23.725	-19.533	-131.276	-72.448	-7.501	-21.725	9.768	-32.434
1301	1.301	-2.655	0.392	-103.506	-25.729	-0.93	-15.697	17.955	-21.066
1302	1.302	-11.008	30.743	-27.748	41.366	-3.459	-10.456	30.589	-17.696
1303	1.303	-13.576	25.298	26.468	50.041	0.603	-9.488	32.823	-1.986
1304	1.304	-25.248	10.217	115.378	-6.975	-4.241	-3.497	30.677	23.529
1305	1.305	-27.412	14.679	127.243	-44.146	-14.318	-15.667	13.249	-27.961
1306	1.306	-17.765	18.712	73.147	-37.757	-21.509	-13.897	-21.761	-35.308
1307	1.307	-19.526	14.921	43.679	16.94	-25.217	-18.528	-26.756	-15.343
1308	1.308	-11.587	-9.095	17.003	38.896	-21.765	-11.35	-3.87	27.306
1309	1.309	-15.803	-37.54	-39.985	32.27	-20.821	-7.664	16.841	77.32
1310	1.31	-35.28	-48.948	-77.086	-47.101	-17.938	-6.49	-24.851	30.557
1311	1.311	-26.91	-66.063	-110.569	-14.661	-10.028	-11.7	-8.406	-36.533
1312	1.312	-19.356	-31.553	-104.528	-24.577	-0.376	-10.724	-3.365	-27.615
1313	1.313	-17.034	0.59	-99.053	-33.542	-9.297	-14.963	-7.817	-51.979
1314	1.314	-19.133	4.88	-73.725	-25.495	-8.146	-10.872	4.557	-29.907
1315	1.315	-9.433	1.435	-32.428	25.978	-9.13	-12.776	-6.645	-23.287
1316	1.316	13.383	-22.206	50.785	5.999	-0.238	-16.038	-23.66	-41.412
1317	1.317	16.447	-31.441	62.631	48.537	-1.41	-9.43	-26.73	-57.775
1318	1.318	19.115	-68.303	51.83	-12.692	-6.656	-6.885	-46.389	-32.516
1319	1.319	21.612	-63.175	2.552	-86.112	-5.71	-7.642	-38.809	-28.018
1320	1.32	0.525	-40.165	29.231	-17.286	0.272	-7.05	-3.742	-23.945
1321	1.321	3.226	-35.928	21.11	-61.885	1.03	-6.448	31.556	-5.102
1322	1.322	-19.99	5.896	-15.862	60.31	-6.913	-8.164	-0.193	11.998
1323	1.323	-35.69	56.171	17.576	-26.993	-10.011	-4.666	-12.38	8.942
1324	1.324	-32.977	49.992	23.567	-11.11	-10.983	-1.35	-15.879	0.659
1325	1.325	-71.464	32.198	18.193	31.937	-6.742	4.474	-25.814	13.497
1326	1.326	-87.909	4.835	23.239	-33.956	-9.078	-6.161	-22.593	6.573
1327	1.327	-62.757	-20.047	-36.258	-93.483	-12.577	-19.126	-2.742	29.995
1328	1.328	-39.916	-24.215	-44.287	-17.422	-9.302	-20.881	4.843	-10.828
1329	1.329	-35.858	-27.93	-66.248	-46.795	-11.067	-16.238	-20.9	-38.461
1330	1.33	-24.631	-38.839	-112.923	-55.449	-9.73	-3.284	-3.799	-53.511
1331	1.331	-0.808	-35.332	-45.626	1.748	-6.451	-1.554	11.978	-49.026
1332	1.332	8.485	-0.712	-0.864	24.141	-3.554	-9.505	-7.632	-94.91
1333	1.333	0.117	31.343	-9.101	17.839	-4.72	-10.861	0.006	-52.311
1334	1.334	-7.447	-14.418	-16.567	11.978	1.09	-12.019	16.308	-57.721
1335	1.335	-9.748	-20.319	-36.475	6.699	6.707	1.137	-7.119	17.971
1336	1.336	-11.85	-14.78	-42.489	-18.224	1.877	-14.746	-28.967	159.088
1337	1.337	13.302	-9.676	-37.216	-13.457	-0.056	-25.385	-43.038	62.941
1338	1.338	3.262	-23.167	-12.204	24.451	-4.117	-31.17	-40.481	-24.489
1339	1.339	6.387	-35.512	-44.231	-0.443	-7.593	-18.966	-47.407	-8.555
1340	1.34	3.68	-16.762	-23.6	-4.726	-12.043	-17.401	-36.736	5.826
1341	1.341	-14.122	-20.192	-42.412	58.071	-10.285	-18.742	-54.142	-7.271
1342	1.342	-11.832	-29.643	-25.34	-4.22	-7.755	-15.071	-37.891	-42.854
1343	1.343	-5.488	-49.508	-40.826	-60.911	-10.077	-4.248	-5.913	-97.069
1344	1.344	4.139	-26.368	1.951	-142.187	-16.653	-11.415	53.823	-106.974
1345	1.345	9.31	-17.17	57.01	-87.834	-29.416	-5.045	29.573	-80.299
1346	1.346	-8.125	-8.933	79.033	-97.525	-24.171	12.953	7.648	41.81
1347	1.347	-1.174	3.74	4.965	1.049	-16.224	5.399	1.174	94.222
1348	1.348	-3.297	-12.647	-24.807	40.594	-14.854	-15.7	7.238	78.311
1349	1.349	-9.067	-19.139	37.498	-66.807	-13.672	-29.841	1.866	-22.768
1350	1.35	-7.322	2.12	-3.349	5.354	-5.346	-27.357	-13.169	-35.956
1351	1.351	-12.002	21.829	-40.502	18.632	-2.24	-15.773	-8.66	-0.386
1352	1.352	-10.657	34.621	-7.039	102.21	-13.066	-5.165	-21.007	-11.245
1353	1.353	-11.836	13.566	-37.36	4.693	-11.713	0.612	-62.581	18.359
1354	1.354	-27.544	-23.381	-20.805	44.405	-10.554	-11.616	-57.129	9.452
1355	1.355	-38.222	-8.337	-15.59	32.612	-4.569	-6.982	-52.084	1.32
1356	1.356	-36.305	23.48	-29.006	65.105	-9.818	0.148	-29.264	-6.073
1357	1.357	-34.543	35.719	33.454	-23.645	-3.07	-6.258	-0.279	-12.686
1358	1.358	-42.453	1.473	114.03	-83.142	-9.089	-2.797	56.374	-18.714
1359	1.359	-43.778	5.721	81.403	-93.845	-6.784	-10.168	113.215	-35.173
1360	1.36	-24.213	-57.011	-47.039	-24.654	-6.208	-15.026	16.782	-50.288
1361	1.361	-4.464	-119.699	-64.569	-51.199	-6.795	-7.107	3.509	-0.073
1362	1.362	-6.982	-193.216	-17.047	-10.509	-9.693	-6.168	-8.397	6.364
1363	1.363	-28.104	-163.629	-60.17	26.433	-13.17	-11.055	2.336	0.234
1364	1.364	-14.017	-65.131	32.057	73.266	-6.784	-19.035	-27.404	-27.602
1365	1.365	-1.264	26.961	20.314	-6.156	-11.034	-13.848	-18.605	-42.79
1366	1.366	-8.252	38.731	-55.52	26.356	-8.713	-14.855	-26.793	-56.41
1367	1.367	-14.639	27.858	-65.294	154.681	-3.862	-17.414	-48.91	-60.57
1368	1.368	-16.565	37.692	-56.332	32.227	-3.282	-5.266	-15.477	-3.959
1369	1.369	-21.777	28.699	17.07	111.724	-7.352	-7.053	-33.735	20.339
1370	1.37	-7.455	20.477	7.159	-105.122	-10.842	-11.759	-39.214	-16.748
1371	1.371	-13.309	-16.531	-1.794	-136.105	-14.138	-10.454	-84.755	3.081
1372	1.372	9.484	-63.419	6.297	-164.197	-16.273	-6.825	-66.603	21.161
1373	1.373	-12.429	-93.806	-15.762	-36.079	-13.577	-24.868	-50.237	-17.591
1374	1.374	-20.809	-66.109	-49.211	80.084	-9.348	-12.134	-35.255	-32.708
1375	1.375	-3.033	-20.626	-43.24	-25.818	-9.762	8.934	-12.538	-9.922
1376	1.376	-5.421	-14.658	-93.261	-83.612	-11.137	11.617	16.375	2.418
1377	1.377	-20.374	1.767	-86.815	-101.02	-4.581	4.024	65.452	-1.336
1378	1.378	-10.745	-33.467	-68.809	-53.445	2.164	-12.28	71.961	-18.452
1379	1.379	-16.001	-1.599	-41.342	-96.62	-5.798	-10.211	16.92	-15.445
1380	1.38	-30.336	44.137	-6.321	-110	-6.797	-12.208	9.459	-7.221
1381	1.381	-32.264	62.152	53.136	-50.629	-7.796	-7.03	-10.551	20.905
1382	1.382	-9.383	34.312	126.478	25.204	-7.045	-21.394	-16.63	-20.805
1383	1.383	-25.029	9.009	116.588	35.086	-15.976	-19.505	-11.333	-15.53
1384	1.384	-44.751	22.448	0.046	25.981	-14.853	-17.808	3.627	-30.66
1385	1.385	-31.98	9.941	15.862	-31.084	-17.975	-9.921	7.951	-26.22
1386	1.386	3.024	36.109	30.058	-68.219	-11.223	-20.018	3.755	-13.758
1387	1.387	-22.135	25.919	-35.813	-61.774	-10.474	-28.972	14.827	-17.257
1388	1.388	-26.609	16.54	-47.651	29.578	-14.569	-18.203	-9.138	-41.019
1389	1.389	-5.965	-3.306	-36.741	68.987	-8.028	-16.904	-12.397	-44.213
1390	1.39	-2.342	19.792	-66.347	33.382	-15.999	-10.56	-15.243	-35.971
1391	1.391	21.408	-14.73	-75.24	0.793	-10.812	-2.271	-28.136	-12.813
1392	1.392	18.239	-46.741	-115.805	-9.138	-0.01	0.794	-54.011	27.945
1393	1.393	4.074	-42.737	-93.617	-0.504	-6.622	-7.17	-71.128	22.44
1394	1.394	-13.763	-8.698	-32.892	23.676	-10.905	-4.289	-49.321	17.3
1395	1.395	-34.891	14.118	56.838	1.277	-12.095	-17.481	-23.79	-5.649
1396	1.396	-20.82	1.736	92.505	74.973	-1.293	-15.573	-13.801	14.976
1397	1.397	-28.436	-9.473	59.953	25.411	-5.571	-13.84	1.76	11.314
1398	1.398	-40.115	-26.466	49.963	16.319	-6.74	-9.218	21.368	14.643
1399	1.399	-21.02	-42.116	40.969	24.294	1.572	-2.095	3.441	-26.156
1400	1.4	2.097	-33.801	16.586	-86.955	-8.118	-11.031	-3.646	-31.603
1401	1.401	-7.312	-62.07	-79.92	-71.292	-6.953	-0.222	4.192	-30.832
1402	1.402	-10.118	-58.453	-66.805	-57.177	-0.941	-4.5	1.965	-35.871
1403	1.403	-2.672	-48.434	-55.017	-70.461	-1.898	-0.839	-11.668	-22.33
1404	1.404	-10.326	-10.992	-65.901	60.503	1.025	-18.852	-10.049	-9.982
1405	1.405	-22.055	29.729	-36.385	42.916	-1.472	-11.318	-8.61	-21.208
1406	1.406	-41.346	35.057	44.045	-36.778	-5.511	-18.298	-15.862	-24.513
1407	1.407	-38.941	40.086	54.572	-22.63	-10.331	-16.168	-12.225	-8.835
1408	1.408	-32.056	17.269	5.061	-36.069	-7.015	-14.241	5.81	-0.501
1409	1.409	-21.487	4.853	-21.681	-24.473	-14.735	-9.035	8.425	22.715
1410	1.41	-23.502	-36.799	-46.134	-122.328	-9.481	-13.693	15.494	31.966
1411	1.411	-4.189	-42.314	-60.808	10.99	-12.344	-6.565	9.07	6.364
1412	1.412	19.034	-118.087	-112.635	50.458	-8.063	7.737	7.053	3.015
1413	1.413	22.128	-85.687	-119.262	14.925	-12.109	-1.945	15.624	12.31
1414	1.414	-3.437	-56.136	-27.784	69.205	-16.93	-7.172	-8.309	-24.602
1415	1.415	-0.146	-47.142	38.03	19.939	-10.904	-8.699	-53.167	-29.581
1416	1.416	-9.431	-55.086	26.167	-24.725	-16.492	-7.304	-59.294	-15.978
1417	1.417	-23.583	-47.607	36.877	-32.774	-8.536	-3.588	-53.991	-19.996
1418	1.418	-31.186	-14.024	7.202	-10.492	-9.478	-4.717	-39.041	-1.27
1419	1.419	-24.267	4.269	33.874	-17.025	-10.42	5.006	-25.598	29.703
1420	1.42	-5.172	-12.126	42.053	-22.976	-7.877	-9.289	3.332	9.046
1421	1.421	-12.785	2.977	5.12	-39.659	-10.18	-11.189	-0.433	20.267
1422	1.422	-29.095	-10.605	-55.507	15.697	-10.738	-16.406	2.753	-31.197
1423	1.423	-22.717	-6.626	-47.378	52.514	-2.003	-17.944	11.975	-53.165
1424	1.424	-36.286	-10.435	4.291	-34.962	-5.459	-25.093	9.223	-33.194
1425	1.425	-20.435	-7.205	37.743	48.546	-8.514	-21.423	-3.555	-27.152
1426	1.426	-26.806	-35.475	55.989	-114.277	-7.507	-13.104	-29.269	-10.636
1427	1.427	2.24	-54.185	39.463	-91.091	-6.693	-18.327	-19.146	4.501
1428	1.428	6.322	-2.59	44.49	-27.651	-5.877	-5.571	-9.76	-27.42
1429	1.429	-4.878	49.158	21.477	107.056	-3.899	-0.369	-6.967	-31.478
1430	1.43	-14.892	69.198	-41.196	89.615	-4.444	-5.012	-19.714	-5.125
1431	1.431	-30.494	51.13	-85.999	-53.658	-9.828	-9.256	-8.087	-15.1
1432	1.432	-16.288	45.8	-29.163	-72.717	-4.964	-12.892	6.807	0.666
1433	1.433	-18.705	20.652	-21.797	85.065	-0.295	-14.017	16.479	-41.86
1434	1.434	-11.673	-11.255	-15.242	21.752	-9.182	-10.888	11.257	-47.802
1435	1.435	-0.993	9.494	27.202	2.748	-10.325	-11.812	-9.445	-53.173
1436	1.436	-26.113	-9.257	-22.866	-49.583	-13.789	-9.239	-6.736	-48.069
1437	1.437	4.926	-32.976	-42.978	-1.822	-10.67	-0.284	-4.226	-25.153
1438	1.438	17.369	-23.634	-98.069	-73.868	-7.743	-11.079	2.745	20.777
1439	1.439	-1.364	-9.464	-46.525	-139.323	-11.983	-9.681	-16.429	14.801
1440	1.44	-11.384	-32.633	-26.642	-55.566	-11.179	-13.307	-13.911	9.42
1441	1.441	-14.438	-23.303	-81.63	-22.805	-9.221	-12.09	-6.946	4.429
1442	1.442	-39.956	-37.433	-88.957	85.995	-9.769	-8.931	-26.106	-9.025
1443	1.443	-36.661	-65.716	-95.565	-14.809	-13.792	-7.897	-18.556	-12.96
1444	1.444	-27.395	-31.744	-28.405	51.211	-12.404	-5.341	-20.875	5.915
1445	1.445	-7.684	-36.233	52.403	15.732	-11.011	-6.08	-1.686	16.071
1446	1.446	-15.229	-32.153	106.742	4.933	-12.142	-10.893	5.906	19.233
1447	1.447	-12.861	-35.82	77.286	54.219	-12.49	-8.914	8.274	10.987
1448	1.448	-19.201	-32.488	14.887	27.5	-6.648	-12.939	-2.326	-22.437
1449	1.449	9.886	-4.153	-25.758	-45.782	-1.004	-19.883	-11.954	-45.232
1450	1.45	14.036	14.706	40.927	43.095	-8.906	-15.005	-38.253	-57.614
1451	1.451	-12.195	52.537	-57.659	31.264	-14.103	-8.964	-27.003	-16.021
1452	1.452	-8.855	27.397	-44.636	-1.219	-16.98	-4.852	-37.017	-21.455
1453	1.453	-5.721	40.906	-32.872	8.606	-19.469	-4.231	-21.298	24.026
1454	1.454	-8.418	11.846	21.375	-36.146	-13.824	-14.254	-12.936	-18.539
1455	1.455	-0.862	0.614	149.798	-60.468	-11.863	-9.951	-10.367	-13.071
1456	1.456	-12.46	-50.842	132.496	-23.621	-8.554	-16.294	-26.56	-28.105
1457	1.457	-27.337	-58.164	21.408	-3.73	-9.117	-12.798	-58.434	-32.518
1458	1.458	-29.218	-38.212	-50.489	-83.128	-8.729	-0.993	-62.829	-11.795
1459	1.459	-16.967	-20.114	-63.365	-115.775	-11.054	-12.013	-33.722	6.994
1460	1.46	-27.966	-14.841	-74.986	-106.026	-17.648	0.988	0.397	17.075
1461	1.461	-40.913	-30.101	-64.172	-97.196	-2.951	-4.199	23.287	51.566
1462	1.462	-35.644	-34.643	-93.867	-105.306	-0.836	-15.179	52.353	-8.004
1463	1.463	-30.921	-14.034	-85.093	-68.222	-2.78	-19.386	41.168	-48.604
1464	1.464	-29.463	-40.334	-60.877	-21.189	-4.534	-36.378	31.131	-55.885
1465	1.465	-20.465	-43.51	-9.176	-39.195	-6.096	-38.658	15.481	-49.308
1466	1.466	-2.377	3.655	-2.475	-33.802	-1.848	-27.978	1.377	-31.126
1467	1.467	15.512	-2.768	-44.905	-59.015	-3.02	-18.276	14.153	52.089
1468	1.468	3.966	-8.621	-39.382	-8.785	-4.186	-16.517	7.192	40.271
1469	1.469	10.417	8	-44.303	38.035	-9.412	0.917	-7.67	7.762
1470	1.47	16.316	23.232	-30.556	105.191	-4.583	-10.676	-13.399	17.646
1471	1.471	-2.955	18.871	32.138	60.51	-8.851	12.742	-18.507	8.702
1472	1.472	-26.14	23.044	-12.549	36.103	-11.187	9.635	-16.852	-48.242
1473	1.473	-29.225	41.86	-20.704	28.703	-7.722	-4.5	-12.507	-26.26
1474	1.474	-31.912	4.133	-13.349	22.146	-15.093	18.73	-24.225	-32.917
1475	1.475	-39.426	-0.839	-60.029	64.722	-12.208	21.845	-25.684	-26.951
1476	1.476	-37.038	-60.378	31.719	3.852	-11.461	7.727	-32.766	0.695
1477	1.477	-39.094	-84.69	-7.701	11.983	-9.173	10.223	-33.844	15.753
1478	1.478	-29.325	-62.549	147.499	19.278	-5.718	-1.449	-30.253	2.178
1479	1.479	-45.078	-55.76	126.297	25.918	-9.041	-20.668	-29.186	-18.6
1480	1.48	-59.874	-37.268	68.468	56.56	-8.497	-28.285	-24.261	-52.722
1481	1.481	-46.232	-9.2	50.891	-26.465	-3.696	-39.941	-16.254	-29.933
1482	1.482	-33.973	16.244	3.199	-86.038	-3.155	-37.836	-17.137	-25.93
1483	1.483	-10.092	-24.847	-11.233	-10.119	-3.756	-24.239	-14.139	-22.299
1484	1.484	6.994	-30.246	-24.492	-19.797	-5.107	-25.881	-2.633	-19.086
1485	1.485	16.321	-25.196	-12.703	-28.648	-8.401	-24.209	2.101	-28.422
1486	1.486	8.054	-57.127	19.782	-69.317	-5.504	-22.711	0.816	-20.111
1487	1.487	0.541	-36.44	-69.015	-32.38	-6.647	-13.658	-2.79	-7.36
1488	1.488	12.211	-32.804	-57.177	-119.88	-6.215	-2.687	-6.205	8.897
1489	1.489	18.65	-49.81	-89.759	-84.345	-11.023	-6.852	-17.935	-1.712
1490	1.49	12.886	-15.261	-99.55	-30.171	-11.606	-5.599	-9.951	4.109
1491	1.491	28.804	-1.604	-108.295	-39.873	-14.905	-6.696	-14.152	-22.212
1492	1.492	26.709	2.572	-51.278	-30.804	-14.337	-9.753	-22.983	-25.898
1493	1.493	24.79	59.33	-29.157	-22.45	-14.747	3.063	-16.913	-15.868
1494	1.494	5.454	34.925	-49.083	59.143	-20.185	4.836	-7.118	-19.007
1495	1.495	-33.028	-2.073	-18.602	91.933	-12.26	0.252	4.787	-16.331
1496	1.496	-49.455	-8.679	-13.066	180.981	-13.234	-12.653	9.532	-13.848
1497	1.497	-44.399	-39.107	-17.971	49.817	-14.216	-7.394	16.784	-6.919
1498	1.498	-48.813	-66.763	50.849	-37.716	-11.725	6.969	15.699	-0.583
1499	1.499	-44.758	-61.648	80.576	-21.802	-9.411	-6.547	14.586	-2.597
1500	1.5	-25.978	-38.704	35.939	-36.227	-12.893	-15.231	-1.466	9.511
1501	1.501	-2.129	15.62	11.695	-49.322	-10.955	-13.627	-17.741	7.874
1502	1.502	1.022	67.413	-39.901	34.194	-9.199	-12.212	-15.611	-8.041
1503	1.503	20.835	60.94	-86.671	23.425	-14.987	-10.977	-21.414	-5.952
1504	1.504	8.133	55.075	-104.782	13.694	-9.364	-26.579	-26.607	-27.237
1505	1.505	-8.062	38.716	-54.728	112.215	-7.424	-15.882	-28.11	-41.402
1506	1.506	-27.163	13.636	-47.953	-32.437	-10.718	5.461	-23.804	-18.204
1507	1.507	-39.88	9.224	-114.897	-13.091	-1.822	13.815	-14.862	10.007
1508	1.508	-28.216	63.48	-123.724	39.528	1.827	1.072	-18.333	6.28
1509	1.509	3.74	70.909	-34.224	23.86	2.966	-15.162	-2.255	9.523
1510	1.51	8.191	37.462	120.956	-77.04	1.987	-21.55	0.128	-18.783
1511	1.511	-4.21	-29.673	141.98	-37.44	-0.898	-23.492	2.338	-37.618
1512	1.512	-22.994	-56.363	122.779	-96.753	-3.371	-14.819	-7.243	-40.954
1513	1.513	-46.794	-96.989	140.152	-172.414	-5.629	-13.339	5.046	-56.736
1514	1.514	-56.071	-119.016	28.767	-103.057	-7.496	-20.57	-15.614	-14.277
1515	1.515	-41.945	-99.081	-14.476	31.645	-6.857	-14.271	-35.35	-8.351
1516	1.516	-39.426	-93.101	-54.049	12.779	-9.735	-6.036	-7.116	-2.994
1517	1.517	-27.807	-54.382	-18.43	30.423	-8.359	1.217	4.072	1.983
1518	1.518	-25.644	-39.32	-51.032	-17.012	-12.826	-3.695	-6.012	-2.452
1519	1.519	-35.297	1.81	-100.425	-31.067	-7.432	-2.986	-21.708	1.599
1520	1.52	-8.939	18.208	-73.653	-43.956	-5.556	-2.24	-30.055	20.331
1521	1.521	17.394	3.092	32.324	-8.033	-6.183	2.585	-22.525	17.004
1522	1.522	20.656	34.976	18.206	46.494	-4.467	-4.726	-6.3	1.277
1523	1.523	11.29	47.24	5.195	-2.586	-1.977	-17.436	-4.198	-12.931
1524	1.524	-8.545	-9.595	-78.042	-46.996	-6.43	-26.05	-13.896	-25.758
1525	1.525	-21.395	-17.94	-88.763	-54.891	-3.519	-11.643	-15.659	-18.842
1526	1.526	-28.406	-40.189	39.619	-76.817	-0.028	17.418	-33.1	0.272
1527	1.527	-22.068	-46.972	57.202	24.134	-7.383	38.077	-35.447	-2.264
1528	1.528	-39.536	-102.118	104.925	-18.862	-4.292	34.312	-16.306	4.695
1529	1.529	-37.249	-124.261	90.823	-84.486	-3.357	30.894	-3.546	-5.974
1530	1.53	-30.885	-171.127	25.255	-48.639	-5.92	-3.672	-1.235	-0.201
1531	1.531	-13.456	-79.653	-58.017	-15.996	-10.022	-26.62	-3.364	-1.997
1532	1.532	-11.119	38.721	17.846	-25.809	-20.884	-80.889	-5.288	-6.668
1533	1.533	3.805	86.327	7.896	-16.912	-35.212	-103.034	-0.057	-13.851
1534	1.534	17.387	43.183	-54.74	40.03	-29.419	-96.522	-11.078	-33.418
1535	1.535	1.545	56.4	-14.321	77	-24.223	-90.585	-12.403	-53.185
1536	1.536	-4.817	44.637	-96.081	30.186	-38.594	-74.218	-11.21	-24.963
1537	1.537	-6.763	33.79	-85.43	60.565	-48.352	-39.083	-7.723	-21.296
1538	1.538	-1.58	-15.628	-16.543	44.154	-25.616	-7.233	-10.829	-17.996
1539	1.539	-15.916	-60.421	-79.306	-31.514	2.525	-3.288	-4.072	-14.868
1540	1.54	-29.457	-68.653	-103.963	-85.654	6.095	15.341	-8.351	-12.139
1541	1.541	-17.236	-46.644	-82.117	-36.225	9.321	32.249	-13.966	-14.638
1542	1.542	-18.718	0.165	-8.251	-9.534	12.392	22.898	-24.816	-7.673
1543	1.543	-11.527	42.738	41.151	-1.385	4.081	25.542	-48.619	-5.553
1544	1.544	-12.676	70.44	14.501	-82.858	-3.442	-2.789	-24.804	-3.615
1545	1.545	5.301	45.263	38.937	-50.33	-5.719	-6.583	-9.117	-5.352
1546	1.546	-7.517	49.649	31.668	77.977	0.727	10.352	-0.79	-6.878
1547	1.547	-19.178	-12.917	-15.047	165.465	6.578	0.935	6.78	-11.115
1548	1.548	12.721	-57.691	-69.865	22.111	-5.587	3.587	13.785	-12.254
1549	1.549	8.242	-49.614	-47.661	79.608	-10.239	1.046	28.713	-18.23
1550	1.55	-29.317	-57.005	-54.2	-8.068	-17.44	-20.081	26.805	-12.986
1551	1.551	-54.474	-23.547	-60.224	-55.953	-26.403	-17.432	14.606	-11.982
1552	1.552	-58.918	-41.724	-21.631	-42.047	-25.319	-25.131	3.553	-17.951
1553	1.553	-46.543	-58.087	-16.795	-81.841	-15.724	-22.989	-9.451	-22.023
1554	1.554	-35.329	-42.84	-12.542	1.418	-4	-12.558	-14.718	-20.067
1555	1.555	-25.31	-38.265	-0.356	-74.626	3.852	-10.836	-16.319	-22.023
1556	1.556	-28.466	-34.094	-57.279	-84.626	5.161	1.215	-20.608	-13.147
1557	1.557	-31.252	-45.288	-32.959	-40.217	16.924	2.769	-14.255	-6.76
1558	1.558	-3.097	-21.464	63.441	-97.36	5.867	10.093	-10.795	6.443
1559	1.559	23.146	25.602	-2.191	-16.245	-7.127	13.902	-20.501	15.175
1560	1.56	19.801	32.139	33.692	15.959	-33.469	17.476	-14.146	19.826
1561	1.561	4.092	13.834	23.075	-92.908	-37.172	24.991	-17.683	12.636
1562	1.562	-4.283	8.247	13.368	7.797	-47.258	31.957	-12.518	6.218
1563	1.563	-6.871	3.016	76.002	-5.73	-44.171	19.009	2.109	-11.806
1564	1.564	4.675	7.27	67.944	-65.665	-30.057	13.443	12.693	-40.083
1565	1.565	2.486	19.454	89.829	9.913	-1.821	8.459	6.82	-28.812
1566	1.566	4.378	15.525	-11.231	59.113	1.85	22.983	-1.947	-11.714
1567	1.567	-15.009	32.312	31.696	67.914	25.646	-2.046	-13.013	-14.76
1568	1.568	-22.592	53.921	-7.902	10.99	22.545	-12.096	-23.092	-12.009
1569	1.569	-34.222	11.054	-91.432	18.167	36.658	-34.071	-29.514	-19.519
1570	1.57	-15.083	-19.514	-102.448	-2.007	18.838	-54.018	-35.56	-17.15
1571	1.571	-2.325	-14.151	-112.518	-81.592	-6.938	-77.464	-21.678	-14.958
1572	1.572	13.947	31.207	-85.97	-49.497	-10.275	-86.872	-19.789	-24.577
1573	1.573	20.331	25.123	-94.385	-79.515	-25.978	-106.6	-18.07	-19.32
1574	1.574	-0.995	41.534	-27.859	-35.194	-34.316	-67.967	-22.725	-17.759
1575	1.575	-32.224	-3.982	-19.302	53.896	-26.741	-17.861	-15.593	-10.586
1576	1.576	-19.935	-34.393	-27.804	-6.154	-15.08	29.122	-14.45	-9.411
1577	1.577	-16.393	-50.701	-20.679	-39.149	-8.596	47.429	-13.326	-10.549
1578	1.578	-19.779	-95.947	-14.227	-49.342	12.8	52.847	-10.256	-9.569
1579	1.579	-35.524	-101.842	-69.275	-94.3	15.617	17.6	-7.347	-16.33
1580	1.58	-61.109	-40.803	-47.251	11.419	2.937	4.01	-9.845	-13.808
1581	1.581	-37.36	-16.347	40.134	-2.67	-8.595	-25.104	-12.159	-9.737
1582	1.582	-28.13	-53.097	51.78	10.694	-23.433	-14.009	-7.32	-6.254
1583	1.583	-19.875	-86.296	62.614	22.338	-17.581	-10.963	-9.255	-1.615
1584	1.584	-7.169	-104.169	111.981	33.069	-5.328	-14.213	-18.157	7.261
1585	1.585	-9.508	-65.185	138.582	3.447	5.792	5.476	-17.015	3.546
1586	1.586	1.157	-29.719	48.951	-5.596	27.553	8.023	0.956	-7.33
1587	1.587	10.843	39.164	-10.792	-13.814	30.737	5.747	3.437	-14.498
1588	1.588	-15.486	49.107	43.232	-36.072	31.234	34.5	1.09	-20.884
1589	1.589	-34.283	40.193	33.32	-29.78	11.614	36.795	-5.315	-19.712
1590	1.59	-58.098	15.78	-11.437	-11.807	-26.775	7.919	-15.031	-14.479
1591	1.591	-73.798	-6.314	-117.289	49.005	-54.354	-46.176	-9.845	-15.435
1592	1.592	-42.64	-26.26	-131.493	8.332	-69.4	-38.832	-24.196	-9.414
1593	1.593	-30.256	-20.187	-91.832	15.693	-64.927	-18.947	-22.3	-8.62
1594	1.594	-19.039	-14.664	-79.84	35.555	-69.008	11.433	-13.646	-10.533
1595	1.595	-22.34	-9.55	-68.739	29.406	-57.875	-16.233	-2.655	-20.582
1596	1.596	-19.243	-23.073	-78.285	23.941	-34.163	-1.182	-17.966	-14.564
1597	1.597	-16.541	-27.091	-86.99	9.078	-12.363	-51.567	-28.038	-10.298
1598	1.598	-14.061	-45.852	-29.993	-40.853	18.752	-58.17	-21.644	-9.136
1599	1.599	-12.548	-32.139	51.552	-7.206	39.435	-52.163	-25.104	-7.977
1600	1.6	-5.647	-15.106	40.795	35.629	43.099	-24.502	-9.014	-17.662
1601	1.601	4.911	-5.842	70.407	118.92	46.4	51.098	-6.679	-16.512
1602	1.602	14.498	-36.985	79.329	59.384	37.125	61.829	8.222	1.469
1603	1.603	16.192	-99.507	38.785	-103.277	22.994	71.596	6.261	-21.776
1604	1.604	20.811	-72.767	31.534	-79.981	20.467	44.689	11.443	0.061
1605	1.605	10.722	-64.582	78.476	-58.912	-14.569	-12.468	-6.029	-2.675
1606	1.606	7.021	-12.885	-49.522	-34.381	-19.648	-109.158	0.855	-5.213
1607	1.607	15.291	-6.332	-141.019	-53.577	-24.133	-201.55	-1.354	-21.476
1608	1.608	3.453	11.757	-206.869	69.071	-20.101	-142.137	0.521	-10.827
1609	1.609	1.928	61.541	-171.097	-10.367	-23.824	-88.041	9.18	-1.135
1610	1.61	-19.736	68.047	-8.27	-82.449	-20.586	-117.658	20.152	4.118
1611	1.611	-16.649	49.779	14.978	-16.426	-23.719	-108.664	15.84	-6.892
1612	1.612	-13.971	55.125	-6.192	-4.55	-32.042	-84.099	16.95	-8.244
1613	1.613	-31.818	29.919	12.892	-58.566	-24.46	-76.589	-1.069	-14.643
1614	1.614	-29.51	34.39	100.42	-9.106	-17.428	-56.553	-13.849	-32.676
1615	1.615	-23.111	96.95	84.561	-17.907	-23.755	-1.454	-30.122	-40.285
1616	1.616	-21.131	88.102	41.475	-74.67	-17.86	65.43	-23.771	-19.241
1617	1.617	-8.86	112.557	-24.276	-111.511	-16.048	146.182	-29.607	-10.966
1618	1.618	-19.839	119.945	-36.13	-10.588	-8.072	200.306	-20.937	-13.529
1619	1.619	-21.175	32.456	-3.732	32.689	-0.898	229.861	-19.433	-20.542
1620	1.62	-6.842	-75.028	45.455	19.734	16.133	185.087	-15.223	-22.709
1621	1.621	-20.368	-31.972	71.952	175.193	18.453	62.915	-11.574	-24.666
1622	1.622	-11.633	-45.234	128.587	154.336	-0.734	-59.641	-17.581	-15.964
1623	1.623	-0.553	-80.933	46.975	58.366	-8.317	-139.245	-24.949	-11.326
1624	1.624	3.748	-113.509	57.871	110.927	-43.398	-153.622	-16.046	-15.601
1625	1.625	10.173	-103.593	67.881	31.584	-48.469	-87.823	-22.044	-9.233
1626	1.626	28.193	-220.112	23.333	46.04	-71.309	-28.201	-14.686	-3.248
1627	1.627	-5.259	-236.038	-66.155	-19.775	-67.237	69.616	-17.584	-0.154
1628	1.628	-37.163	-106.047	-77.842	-103.034	-48.455	56.639	-25.506	-1.125
1629	1.629	-49.56	-53.748	-131.949	-200.57	-24.629	45.067	-22.388	-7.125
1630	1.63	-23.264	-38.045	-122.123	-397.934	-8.912	34.57	-13.458	-6.345
1631	1.631	-6.252	-52.453	-95.495	-256.901	5.219	44.872	-9.948	-4.397
1632	1.632	-3.161	-13.039	-136.083	76.492	12.733	89.988	-13.027	-6.328
1633	1.633	-0.445	-24.956	-128.663	31.318	-3.62	0.776	-10.103	2.566
1634	1.634	-38.938	-35.86	-41.062	-9.913	-14.362	-58.503	-4.075	-1.121
1635	1.635	-77.634	-6.316	-52.702	102.647	-0.902	-90.806	0.015	-9.459
1636	1.636	-62.527	20.422	1.751	0.397	-6.185	-61.039	4.899	-8.511
1637	1.637	-39.692	77.406	51.395	93.296	-20.534	-69.867	-5.103	-11.428
1638	1.638	-18.985	84.89	6.934	121.544	-3.156	-77.986	-12.193	-15.687
1639	1.639	-37.756	51.516	-17.249	-6.537	13.069	-55.911	7.416	-10.071
1640	1.64	-27.66	45.642	-54.025	-76.085	27.929	4.633	-0.856	-12.009
1641	1.641	-30.692	40.3	-87.462	-96.867	53.006	77.838	-13.592	-22.074
1642	1.642	-22.303	-5.186	-57.227	-77.464	56.218	67.776	-11.229	-14.919
1643	1.643	-9.454	-11.226	-18.814	10.158	59.234	5.071	-9.068	-16.078
1644	1.644	-7.064	5.156	-94.975	26.202	90.326	-35.71	0.652	-10.072
1645	1.645	-4.865	10.13	-106.212	-16.82	61.277	1.164	-4.531	-17.421
1646	1.646	-10.632	-21.794	2.162	-135.195	27.262	20.974	-12.4	-10.663
1647	1.647	5.274	-42.47	45.211	-182.815	-4.598	-34.102	-22.405	-9.893
1648	1.648	20.216	-31.211	31.985	-81.865	-33.555	-56.278	-31.242	-9.12
1649	1.649	29.922	-34.506	43.82	-95.047	-44.694	-36.455	-25.167	-8.547
1650	1.65	10.6	-6.288	98.245	12.387	-61.652	-6.171	-19.868	-3.904
1651	1.651	-2.117	-9.922	68.82	-2.005	-58.488	21.496	-20.751	-1.004
1652	1.652	-27.799	0.146	24.273	11.121	-32.885	6.457	-9.238	-4.487
1653	1.653	-24.436	-40.796	16.324	22.772	-15.848	75.239	-4.481	-0.017
1654	1.654	-8.699	-35.605	9.136	163.635	-12.764	104.941	2.778	-5.431
1655	1.655	-0.312	-0.619	2.623	105.744	18.384	113.822	22.444	-10.236
1656	1.656	17.552	40.424	20.897	87.948	-2.338	56.809	14.246	-16.211
1657	1.657	-3.497	79.137	104.12	-23.659	-5.99	-24.751	1.574	-21.81
1658	1.658	-29.011	104.433	-27.092	-9.552	-9.244	-100.762	-5.321	-22.39
1659	1.659	-5.22	44.991	-9.76	56.195	-18.47	-150.191	-3.128	-28.377
1660	1.66	-2.151	20.855	37.722	-27.357	-43.946	-194.889	-1.127	-24.291
1661	1.661	-4.919	-15.888	80.9	26.521	-60.91	-219.212	-6.3	-17.681
1662	1.662	-7.512	-49.263	41.497	16.405	-76.55	-152.284	-23.701	-13.401
1663	1.663	-33.322	-104.197	-41.839	43.048	-73.846	-89.555	-21.371	-9.31
1664	1.664	-43.448	-111.502	-30.885	2.251	-40.376	-97.473	-6.483	-4.45
1665	1.665	-65.364	-91.554	-80.028	24.196	-35.944	-60.371	-0.708	-1.158
1666	1.666	-79.537	-97.494	-124.53	44.031	-15.253	13.68	-12.942	6.571
1667	1.667	-56.335	-47.507	-2.259	37.847	18.822	82.891	-11.421	1.352
1668	1.668	-21.856	-0.604	15.277	-45.618	23.318	56.319	-10.115	0.412
1669	1.669	-17.375	5.411	-0.568	-105.465	27.449	48.346	-6.482	-12.75
1670	1.67	-4.969	-0.106	42.559	-138.381	1.188	26.416	-19.658	-22.443
1671	1.671	-1.273	4.709	82.12	-148.688	-2.05	19.851	-17.915	-27.67
1672	1.672	-11.315	18.08	-1.167	-68.321	1.094	37.897	-6.881	-29.208
1673	1.673	-8.193	-19.666	-142.23	7.356	3.817	32.177	-14.039	-10.402
1674	1.674	-22.288	-95.589	-123.224	-22.427	-8.935	26.75	-12.873	-7.853
1675	1.675	-24.783	-63.31	-105.984	75.869	-25.199	49.199	-6.872	-5.531
1676	1.676	-13.153	-33.835	-58.465	115.167	-18.833	11.399	-5.898	-16.154
1677	1.677	-6.754	-25.092	-44.197	-64.062	-13.078	-64.389	-10.723	-14.158
1678	1.678	22.266	31.765	-4.742	-89.877	-7.872	-96.901	-13.229	-15.805
1679	1.679	18.182	53.961	54.877	26.02	-25.266	-185.695	-15.569	-23.695
1680	1.68	-0.643	34.147	87.383	4.579	-4.115	-221.289	-13.655	-22.311
1681	1.681	9.387	28.271	18.3	-14.93	15.716	-167.087	-7.659	-10.455
1682	1.682	6.29	33.788	-8.387	2.409	49.309	-97.965	-6.913	0.596
1683	1.683	-2.038	-21.599	-65.278	82.18	44.954	-17.272	-14.866	1.959
1684	1.684	10.7	-14.075	-72.594	96.659	32.649	80.333	-15.84	5.66
1685	1.685	-0.957	-47.381	-146.384	30.956	6.417	119.588	-26.672	-0.329
1686	1.686	9.632	-53.2	-215.305	-52.203	-10.533	154.922	-22.401	-16.379
1687	1.687	3.835	-36.563	-170.382	-193.277	-7.409	165.52	-26.063	-27.989
1688	1.688	-22.422	-21.234	-64.315	-58.539	-21.551	135.683	-20.067	-30.125
1689	1.689	-56.399	-52.898	-49.841	-110.945	-29.108	126.588	-12.713	-16.595
1690	1.69	-79.174	-31.907	42.364	-222.228	-17.494	150.855	-7.861	-11.388
1691	1.691	-66.718	17.438	125.857	-92.13	-28.117	113.766	-5.335	-6.766
1692	1.692	-32.598	24.092	223.643	-39.74	-18.404	93.789	-7.676	-8.141
1693	1.693	-9.709	42.332	368.483	-55.685	-9.662	38.872	-11.183	-11.797
1694	1.694	-5.573	25.881	233.878	-12.553	-33.435	1.931	-2.48	-10.582
1695	1.695	13.29	-29.656	41.322	26.935	-57.194	-4.737	-13.326	-0.847
1696	1.696	10.1	-51.838	-35.454	62.63	-41.528	-10.882	-17.614	-4.489
1697	1.697	0.911	-45.404	-58.504	73.541	-16.05	-49.749	-24.016	-5.617
1698	1.698	3.733	-15.118	-79.44	-15.166	-6.076	-44.911	-20.528	-0.366
1699	1.699	-3.685	23.531	-175.485	-26.646	9.488	-40.663	-15.29	-7.136
1700	1.7	-24.663	-31.991	-122.895	71.374	1.064	-86.683	-10.415	-13.171
1701	1.701	-21.891	5.025	-75.16	58.521	-1.544	-80.676	-16.399	-12.406
1702	1.702	-34.642	65.706	-89.414	70.771	19.488	-96.934	-20.46	-14.361
1703	1.703	-27.71	106.444	-102.64	-4.669	11.134	-101.854	-12.509	-19.034
1704	1.704	-34.15	113.826	-19.287	25.25	-1.655	-33.07	-28.531	-23.143
1705	1.705	-39.98	53.249	-8.415	159.863	-22.767	-3.413	-40.098	-17.372
1706	1.706	-31.287	-68.862	-37.969	102.416	-48.311	-84.053	-12.384	-10.064
1707	1.707	-17.02	-156.31	-64.604	-19.916	-45.048	-51.578	6.401	-11.059
1708	1.708	4.198	-140.425	9.059	-67.574	-48.184	-22.113	9.681	-10.307
1709	1.709	6.872	-154.708	98.209	-53.149	-39.917	-31.165	6.583	-12.663
1710	1.71	9.429	-115.252	86.719	39.252	-22.165	-71.931	14.906	-16.191
1711	1.711	21.089	-31.92	32.768	27.749	8.162	-108.977	27.66	-18.162
1712	1.712	10.495	22.212	3.271	-113.001	37.136	-102.405	20.662	-21.112
1713	1.713	-10.74	-27.163	-23.416	-55.154	40.766	-59.69	14.228	-17.656
1714	1.714	-19.036	-0.481	-47.935	-37.624	44.034	23.767	12.282	-10.296
1715	1.715	-11.499	-8.635	-70.345	-53.47	28.379	59.644	7.06	1.511
1716	1.716	-27.769	-30.709	-64.152	-10.442	2.864	70.831	-0.889	3.054
1717	1.717	-55.429	-37.263	-70.505	28.973	-20.886	61.392	12.062	-9.917
1718	1.718	-51.692	-6.813	12.625	88.411	-30.095	17.114	10.303	9.401
1719	1.719	-34.563	9.722	72.176	207.537	-15.898	-6.914	-13.507	11.9
1720	1.72	-18.814	34.997	-3.877	159.631	-3.062	0.809	-23.563	-4.369
1721	1.721	-27.062	39.49	-33.61	116.202	-5.357	7.784	-20.451	-15.034
1722	1.722	-19.442	51.929	64.718	-81.388	1.06	38.52	-23.115	-24.754
1723	1.723	-17.06	70.824	103.924	-165.896	-12.457	66.529	-25.571	-19.573
1724	1.724	-6.349	39.983	91.895	-89.203	-10.689	61.744	-13.913	4.199
1725	1.725	-4.364	-14.182	-5.963	-158.948	3.646	11.552	-20.253	-12.868
1726	1.726	4.377	-36.213	-71.796	-95.208	17.192	-48.917	-18.263	-41.146
1727	1.727	-9.914	-82.982	-131.477	-75.909	1.331	-73.223	-16.475	-59.934
1728	1.728	-19.557	-76.988	-120.742	11.455	-13.554	-110.144	0.965	-15.236
1729	1.729	6.814	-4.84	-91.16	-68.172	-19.337	-90.235	3.313	-9.264
1730	1.73	10.532	4.982	-46.369	-111.387	-35.198	-84.303	-7.306	-25.724
1731	1.731	-6.481	13.775	-5.634	-124.622	-41.557	-78.958	10.153	-0.601
1732	1.732	-3.342	-10.704	1.667	-89.046	-24.095	-13.362	-6.057	3.817
1733	1.733	16.432	-32.859	8.174	-56.351	-26.348	13.425	-16.655	-8.611
1734	1.734	-6.769	-39.491	2.088	-26.579	-36.945	54.275	-22.42	-4.999
1735	1.735	-16.029	-21.313	-25.628	-71.04	-19.511	76.655	-27.599	-15.088
1736	1.736	-41.566	-15.9	-20.719	51.182	15.512	70.387	-26.03	-5.72
1737	1.737	-51.631	-31.055	11.07	68.599	30.581	52.464	-18.88	-2.872
1738	1.738	-42.361	-72.296	6.969	52.56	26.098	24.996	-25.275	-0.255
1739	1.739	-28.294	-110.967	33.379	-19.701	13.667	-10.134	-21.789	1.998
1740	1.74	-20.851	-35.295	2.476	-85.582	-5.173	40.192	-24.887	-0.179
1741	1.741	-9.337	40.548	6.671	21.743	-15.304	6.67	-10.161	-9.837
1742	1.742	1.254	10.949	10.493	64.96	-24.648	-85.004	-3.741	-36.165
1743	1.743	-8.43	37.608	20.677	78.309	-33.017	-98.36	-17.242	-55.026
1744	1.744	-24.272	29.472	30.127	42.886	-35.564	-15.182	-8.488	-44.97
1745	1.745	-30.635	110.972	-12.48	-54.579	-24	60.454	2.585	-23.05
1746	1.746	-32.546	78.407	-30.852	-93.789	-9.149	70.106	-16.161	-14.707
1747	1.747	-30.798	9.291	-3.405	-105.368	-14.972	43.195	-33.936	-7.157
1748	1.748	-35.451	-17.445	-18.793	-137.594	-9.717	34.865	-36.232	9.025
1749	1.749	-22.495	-74.407	-32.603	-68.436	-14.337	12.606	-38.343	32.391
1750	1.75	0.318	-67.111	-3.852	12.326	-18.555	-88.456	-9.312	4.08
1751	1.751	15.935	-100.725	-7.701	-106.871	-22.201	-189.728	3.075	7.699
1752	1.752	35.634	-70.466	43.672	-59.141	-13.86	-97.84	-0.601	4.377
1753	1.753	43.126	-31.8	6.687	42.032	-8.607	-14.633	-17.644	13.61
1754	1.754	17.331	3.504	-80.727	107.952	-1.82	17.652	-14.549	-6.17
1755	1.755	7.196	17.177	-92.372	72.407	2.432	-12.101	-0.451	-3.699
1756	1.756	35.391	13.184	-81.385	61.897	6.47	14.509	7.058	-24.838
1757	1.757	16.565	24.371	-209.648	131.34	11.251	38.709	9.375	-27.593
1758	1.758	-34.924	-6.731	-262.138	-2.793	17.207	1.584	-5.507	-14.874
1759	1.759	-71.893	-19.245	-182.581	-98.902	6.546	-18.51	-7.412	-7.98
1760	1.76	-65.309	-0.587	-52.415	-151.33	-3.507	-36.864	8.457	-10.17
1761	1.761	-59.294	-45.337	70.145	-103.687	-7.159	-53.463	10.561	3.315
1762	1.762	-53.869	-75.691	85.984	26.526	-10.594	-68.726	8.597	-12.629
1763	1.763	-38.79	-81.054	129.162	79.012	-13.609	-64.42	-17.765	-36.178
1764	1.764	-6.899	-45.871	273.97	94.981	-12.583	-60.445	-14.177	-27.011
1765	1.765	-10.975	-13.921	216.341	196.111	-11.777	-71.684	2.735	-18.755
1766	1.766	-29.747	-26.303	128.955	104.004	-12.575	-68.423	-6.673	-16.32
1767	1.767	-33.035	-7.547	-14.09	139.658	-13.22	-21.433	-4.091	-0.114
1768	1.768	-29.978	9.514	-33.046	128.885	-10.021	-1.576	-11.749	-19.244
1769	1.769	-4.458	-18.684	54.637	79.649	-10.706	-32.069	-18.797	-32.03
1770	1.77	-1.191	30.495	7.179	35.116	-7.318	-70.855	-29.553	-25.127
1771	1.771	-4.302	10.508	50.456	-21.749	-14.743	-35.654	-43.217	-5.924
1772	1.772	-7.06	-44.469	37.403	0.281	-13.886	-12.872	-38.075	-3.4
1773	1.773	-14.688	-66.452	-93.72	46.758	-11.081	41.236	-23.838	-1.107
1774	1.774	-12.452	-19.481	-111.129	-45.199	-11.953	107.923	-18.109	0.99
1775	1.775	-1.92	10.984	-127.035	-242.935	-9.72	98.922	-16.407	-12.554
1776	1.776	3.784	5.58	-26.017	-102.402	-10.362	58.146	-8.526	-24.743
1777	1.777	-1.513	61.039	13.441	-25.853	-10.986	21	7.282	-26.311
1778	1.778	-6.211	97.897	-22.266	-49.256	-12.785	54.304	0.817	-7.589
1779	1.779	-13.434	77.961	-76.494	14.103	-11.464	35.932	-1.151	-25.407
1780	1.78	-14.62	72.034	-66.522	-5.22	-11.087	41.233	-13.358	0.311
1781	1.781	-32.685	22.122	-3.82	-57.821	-14.024	46.24	-11.857	3.582
1782	1.782	-30.24	2.248	-11.765	-201.193	-18.519	23.402	-10.555	12.878
1783	1.783	-27.97	-77.116	-33.649	-105.127	-15.03	-32.9	-11.798	21.201
1784	1.784	-25.91	-88.002	-53.435	-157.704	-8.428	-70.4	-15.367	-17.322
1785	1.785	-20.196	-97.894	-10.847	-78.263	-14.407	-65.29	0.596	-100.543
1786	1.786	-8.117	-35.407	-5.557	-35.172	-8.742	-42.395	26.259	-136.169
1787	1.787	-3.611	-43.608	-20.961	30.636	-0.73	-29.946	16.146	-81.987
1788	1.788	6.308	-65.753	-25.591	66.191	0.308	-3.595	6.826	66.046
1789	1.789	17.996	-45.938	11.898	33.617	15.071	13.454	9.53	44.943
1790	1.79	0.48	-3.436	6.842	-15.88	21.486	22.696	-8.286	-12.724
1791	1.791	-15.859	2.063	20.309	-7.14	0.205	25.367	-22.851	11.25
1792	1.792	-22.282	37.45	49.273	-64.061	2.938	22.754	-34.52	63.664
1793	1.793	-31.965	-3.731	30.488	-56.789	-4.581	-12.437	-32.426	-15.946
1794	1.794	-25.789	-52.466	6.673	-76.864	-6.845	-47.801	-22.825	-59.182
1795	1.795	-17.122	-24.775	-40.457	-46.581	-13.146	-52.291	-17.608	-19.77
1796	1.796	-12.548	-49.813	-47.151	3.159	-18.845	-56.309	-22.236	-7.978
1797	1.797	-13.977	-26.872	7.769	-57.599	-30.92	-67.518	-20.919	46.243
1798	1.798	-15.204	27.315	-14.342	48.119	-16.513	-43.762	-9.188	16.667
1799	1.799	-14.13	34.589	-34.358	33.511	-18.424	3.219	5.063	7.812
1800	1.8	-2.42	40.986	-40.363	-32.394	-20.223	-3.465	3.09	-0.271
1801	1.801	-16.845	46.814	-29.644	12.071	-12.406	2.374	-5.596	-22.329
1802	1.802	-11.144	-3.35	-79.831	-23.661	-8.284	-14.305	-0.928	-2.384
1803	1.803	-6.008	-90.984	-113.511	-56.212	-9.52	20.853	-8.072	-20.578
1804	1.804	1.848	-126.763	-95.455	12.889	-6.041	7.445	0.82	-15.16
1805	1.805	-11.207	-115.99	-56.899	-121.362	-5.061	-13.085	-0.342	-10.149
1806	1.806	-9.582	-86.313	18.664	-179.018	5.784	5.849	-10.01	-5.714
1807	1.807	-33.475	-23.631	72.839	-91.585	1.545	16.106	-21.814	-1.688
1808	1.808	-23.504	17.187	62.899	-12.063	-15.47	31.998	-32.84	9.517
1809	1.809	-32.901	24.683	18.157	59.977	-22.472	17.989	-14.081	-7.526
1810	1.81	-41.338	18.148	26.279	99.145	-16.111	-20.468	3.72	-10.65
1811	1.811	-28.662	24.166	33.748	-32.29	-14.243	-14.915	1.41	-2.347
1812	1.812	-21.784	29.606	-40.022	-14.994	-26.509	-9.753	-4.97	36.168
1813	1.813	-19.7	54.817	-69.629	0.846	-15.546	-14.073	16.322	19.723
1814	1.814	-44.868	13.616	-60.757	15.127	-2.601	-18.013	24.627	-25.763
1815	1.815	-41.547	8.229	-85.081	80.903	16.763	0.87	6.814	-7.588
1816	1.816	-44.62	3.241	-107.17	69.111	19.288	-9.06	-0.147	-35.249
1817	1.817	-19.076	-37.913	-100.697	58.233	17.002	-5.891	-10.8	-100.83
1818	1.818	-15.789	-32.437	-21.561	28.464	19.18	-25.561	-39.831	-38.274
1819	1.819	-0.115	2.837	54.105	19.364	17.326	-64.012	-27.458	2.404
1820	1.82	2.626	62.464	4.551	43.527	1.536	-91.659	-23.793	-93.962
1821	1.821	20.468	5.656	-4.625	21.184	25.008	-46.093	-40.839	-54.463
1822	1.822	41.582	-75.751	68.507	121.702	9.371	-3.343	-31.574	-18.84
1823	1.823	33.258	-108.316	117.674	107.04	-4.719	2.412	-28.877	-7.969
1824	1.824	46.038	-78.77	90.702	93.677	-12.222	-2.152	-41.645	-17.776
1825	1.825	20.305	-52.063	-31.653	57.85	-23.774	-15.19	-25.378	-26.615
1826	1.826	-10.644	21.309	-49.281	46.602	-30.106	-10.743	-10.463	-18.442
1827	1.827	-39.674	11.356	-1.823	-22.655	-28.112	-14.204	6.976	3.671
1828	1.828	-36.02	-51.362	-16.252	-13.824	-50.891	-10.802	-18.725	10.287
1829	1.829	-46.115	-43.444	-82.18	-38.261	-60.159	-20.117	-28.76	16.333
1830	1.83	-11.7	8.002	-94.122	-60.268	-34.552	-62.786	-6.872	-0.12
1831	1.831	-25.266	-25.692	-40	-40.262	-17.475	-44.699	7.266	-5.147
1832	1.832	-37.689	16.61	-30.146	-34.192	-33.102	5.118	14.831	-0.675
1833	1.833	-11.386	21.831	-3.481	4.506	-35.751	-1.574	7.897	-4.724
1834	1.834	-14.663	-3.38	86.095	-10.451	-28.148	-7.692	14.329	-8.355
1835	1.835	-5.338	10.165	145.68	-69.901	-30.405	8.692	-6.924	-5.029
1836	1.836	-2.59	47.761	243.414	-45.303	-19.712	-16.544	-21.022	-8.18
1837	1.837	-0.04	32.695	98.721	-8.06	-6.111	-12.196	-23.473	0.102
1838	1.838	-11.589	28.317	-35.913	-41.209	-4.314	-24.702	-39.677	-7.382
1839	1.839	-13.652	-25.794	-53.276	-34.883	3.679	9.269	-20.496	-18.799
1840	1.84	-19.394	-77.286	-37.329	-62.381	5.097	32.047	12.983	0.493
1841	1.841	-45.688	-83.623	-51.558	-87.367	-14.356	44.339	26.517	-1.967
1842	1.842	-56.891	-4.089	-90.948	-18.535	-16.974	32.952	5.773	9.704
1843	1.843	-46.804	6.887	-79.058	11.246	-34.7	22.67	24.496	7.669
1844	1.844	-31.122	-2.928	-3.071	-69.248	-41.587	6.718	-27.016	9.617
1845	1.845	-5.544	-47.641	-32.578	-58.188	-35.127	-13.355	-34.391	-16.716
1846	1.846	-2.217	-71.975	-95.071	-67.802	-21.523	4.11	-0.926	-42.991
1847	1.847	-5.269	-35.025	-54.385	-76.454	4.835	20.077	17.235	-32.859
1848	1.848	8.901	11.855	-32.257	45.821	54.006	0.732	11.796	-29.656
1849	1.849	21.735	54.546	-92.758	-41.344	100.861	23.92	-13.376	-15.457
1850	1.85	33.411	49.215	29.429	-25.207	119.068	2.114	-36.198	-7.853
1851	1.851	27.113	74.452	116.985	-39.297	102.652	16.281	-23.78	-14.778
1852	1.852	9.763	33.309	69.545	-52.177	37.067	-22.231	-20.072	-8.367
1853	1.853	-11.273	61.012	-31.276	-16.31	-25.422	-105.456	-9.975	-6.394
1854	1.854	-30.972	-14.7	-70.57	-26.911	-33.535	-93.64	-13.051	-8.113
1855	1.855	-18.164	-112.481	-82.164	-36.485	-26.184	-82.774	-10.334	-9.626
1856	1.856	-25.108	-178.282	-114.437	-9.604	-32.775	-72.869	-2.787	-5.328
1857	1.857	-39.975	-142.634	-104.176	-1.31	-26.783	-63.915	-9.753	-17.101
1858	1.858	-53.488	-110.04	-94.822	-8.366	11.927	-6.988	-7.632	-9.135
1859	1.859	-51.714	-21.095	-4.864	65.9	-13.241	29.99	-17.336	6.771
1860	1.86	-37.372	14.651	7.16	-22.522	9.584	-43.957	-19.087	-3.856
1861	1.861	-19.958	-17.664	39.925	-33.96	5.513	-34.166	-14.442	-13.531
1862	1.862	-36.185	-47.096	129.046	-1.315	-5.736	-25.312	-15.8	-25.712
1863	1.863	-38.264	-2.277	117.334	28.503	-43.504	-0.95	-16.971	-24.12
1864	1.864	-36.255	22.197	62.986	2.014	-58.623	21.059	-15.807	-2.414
1865	1.865	-27.478	29.555	13.503	10.323	-45.096	1.065	-14.834	-18.102
1866	1.866	-13.087	-3.986	-31.223	-41.077	-57.469	55.998	-8.059	-20.803
1867	1.867	-7.227	14.13	-55.72	60.048	-53.781	78.003	-12.291	-23.337
1868	1.868	-1.908	19.447	-63.134	45.934	-63.839	71.367	-6.662	-25.727
1869	1.869	-9.737	14.349	10.883	6.588	-48.162	53.114	-10.13	-6.559
1870	1.87	-13.873	-17.599	20.979	18.458	-17	-30.165	-10.704	-4.01
1871	1.871	-1.958	-21.608	-5.626	7.67	-4.632	-65.834	-5.307	12.222
1872	1.872	9.181	35.083	-46.285	57.085	-0.963	-163.572	-4.747	-6.863
1873	1.873	-6.579	26.825	-53.596	-23.551	-4.278	-203.047	-4.153	-29.956
1874	1.874	-4.37	4.579	-46.896	-56.103	-13.608	-167.442	-4.68	-26.75
1875	1.875	-6.23	-2.176	-40.843	12.916	-5.335	-69.7	-4.262	-18.331
1876	1.876	6.01	64.85	8.992	-31.922	-7.907	22.451	-7.522	-25.8
1877	1.877	13.96	163.242	2.386	-23.924	-5.648	58.106	-12.31	-9.453
1878	1.878	9.69	123.641	-3.569	-31.48	21.961	155.877	-11.648	-2.973
1879	1.879	0.779	63.846	-20.039	-51.541	-12.186	142.751	-8.678	22.278
1880	1.88	-12.382	9.529	-45.343	-57.768	1.281	107.168	-11.134	25.656
1881	1.881	-7.127	-0.338	-22.669	-63.471	-2.827	74.662	-15.525	3.856
1882	1.882	-18.16	-81.059	-2.031	-48.589	-14.063	25.352	-24.375	6.621
1883	1.883	-34.04	-222.142	-20.822	-44.353	-4.013	-19.257	-30.691	-21.578
1884	1.884	-40.393	-203.065	-24.048	-48.615	-7.092	-76.027	-19.785	-40.295
1885	1.885	-30.703	-185.827	-1.999	0.308	1.27	-38.926	-3.861	-9.27
1886	1.886	-14.808	-74.688	-44.373	-6.504	-1.237	8.077	-18.724	-21.606
1887	1.887	-33.942	-89.109	-38.149	-0.724	1.089	26.399	-20.622	-40.335
1888	1.888	-26.351	-76.088	-21.659	15.628	-5.305	10.076	-4.696	-36.987
1889	1.889	-19.358	-111.881	-6.66	91.201	-3.392	-14.977	10.229	-15.066
1890	1.89	-4.427	-101.249	-20.324	36.916	-29.738	7.985	0.592	-0.914
1891	1.891	-14.079	-32.365	-8.036	66.419	-41	45.667	9.361	6.64
1892	1.892	-15.805	30.018	10.584	-14.392	-23.993	60.908	10.943	-0.29
1893	1.893	-4.775	54.443	-41.082	-25.316	-27.086	56.555	0.879	-2.358
1894	1.894	-17.727	61.819	-33.843	-35.201	-18.771	60.696	-0.303	-8.077
1895	1.895	-12.467	28.283	12.942	-26.407	-6.011	49.503	-1.529	-20.17
1896	1.896	-13.953	58.594	-5.283	14.12	5.583	-1.981	5.788	-28.048
1897	1.897	-12.536	19.849	22.387	36.148	16.22	-83.451	-3.149	-23.798
1898	1.898	-26.779	-5.178	-2.71	-24.452	18.163	-159.298	-2.006	-22.627
1899	1.899	-24.756	8.512	-7.119	-16.244	16.465	-169.166	-18.108	-19.191
1900	1.9	-33.378	4.631	-11.312	-38.352	-4.188	-124.419	-34.447	-14.058
1901	1.901	-22.28	-6.371	-60.379	-44.901	9.967	-67.481	-36.701	-13.186
1902	1.902	-9.269	-9.477	-93.663	-50.859	7.444	-60.036	-31.009	-8.955
1903	1.903	6.612	-6.339	-63.22	-45.472	5.048	-40.034	-22.372	-8.162
1904	1.904	8.719	-3.6	-35.688	-40.388	15.567	-58.235	-4.943	-11.659
1905	1.905	2.853	-11.188	-10.575	-26.881	13.501	-63.635	-2.604	-11.133
1906	1.906	-9.397	-4.348	-70.233	-31.066	8.145	-48.499	-13.259	-2.265
1907	1.907	-23.807	10.408	-78.538	-49.889	-12.68	-16.505	-11.331	-1.129
1908	1.908	-10.348	0.661	-11.796	-18.977	-15.494	4.297	0.843	-2.281
1909	1.909	-5.203	-25.651	50.742	-39.768	-18.084	15.673	-0.727	-3.214
1910	1.91	9.076	-82.252	10.206	-5.68	-15.853	32.919	0.593	5.711
1911	1.911	-8.332	-57.763	-26.66	62.933	-1.021	11.223	-3.113	-0.295
1912	1.912	-19.911	-6.009	74.238	-6.212	-6.909	-2.717	-6.613	-7.645
1913	1.913	-34.8	13.997	233.244	-15.19	-5.248	20.709	-5.646	-16.575
1914	1.914	-40.589	32.296	169.791	9.197	-3.809	24.009	-10.45	-13.139
1915	1.915	-28.354	60.152	35.038	-42.504	-22.679	10.079	-23.594	-14.12
1916	1.916	-10.863	45.218	87.385	-89.331	-25.263	23.018	-44.89	-7.388
1917	1.917	-22.403	22.404	39.678	-34.458	-27.657	20.884	-36.618	-1.455
1918	1.918	-28.735	-6.599	-32.688	-12.538	-25.589	10.404	-44.215	-7.139
1919	1.919	-30.601	-25.299	-98.682	20.794	-31.432	-6.892	-13.88	2.255
1920	1.92	-21.833	-49.011	-39.116	26.493	-26.205	-9.141	15.113	-14.851
1921	1.921	-13.851	-39.621	36.728	-23.567	-18.248	-2.773	3.9	-49.925
1922	1.922	-12.433	3.039	7.093	23.158	-19.572	22.331	-13.086	-54.989
1923	1.923	-8.698	33.514	-55.446	53.403	-15.863	25.506	-34.866	-23.064
1924	1.924	-9.822	49.976	-47.375	25.532	-12.343	3.539	-15.032	-19.019
1925	1.925	-17.153	24.778	-25.3	20.312	-11.347	-22.01	2.829	-7.811
1926	1.926	-16.162	47.539	-85.805	-11.716	-4.539	-25.186	-4.112	-11.095
1927	1.927	-10.122	18.429	-93.877	-7.788	3.432	-15.721	-19.001	-1.799
1928	1.928	-6.024	14.699	-42.187	-57.073	6.569	-7.233	-24.807	-4.54
1929	1.929	-13.941	-30.182	18.344	16.749	3.729	-4.527	-19.557	-7.135
1930	1.93	-10.845	-97.555	26.39	46.402	-2.232	-11.38	-2.136	-9.513
1931	1.931	3.853	-88.895	-10.683	1.66	-14.384	-13.463	9.412	-7.408
1932	1.932	1.73	-64.704	-44.241	9.724	-19.58	-19.258	-9.873	-9.386
1933	1.933	-15.687	1.864	-86.815	17.027	-36.99	-45.605	-17.561	-14.659
1934	1.934	-4.093	46.333	-114.411	23.553	-39.288	-49.332	-6.082	-22.661
1935	1.935	-10.499	5.553	-99.198	-18.956	-7.339	-52.718	-12.539	-12.687
1936	1.936	-12.45	-16.548	-76.204	-2.514	6.24	-30.903	-18.397	-11.615
1937	1.937	-28.322	-9.91	-55.435	-68.207	18.676	-16.791	-30.616	-20.015
1938	1.938	-21.944	8.348	-36.59	-77.13	22.378	-4.054	-6.807	-21.027
1939	1.939	-23.876	-19.152	-12.722	-52.78	19.1	2.853	-3.49	-6.348
1940	1.94	-22.105	-44.13	-3.368	-45.321	16.025	0.627	-0.351	17.077
1941	1.941	-26.723	-85.104	39.211	-38.756	-15.135	-9.145	19.4	-17.408
1942	1.942	-10.826	-134.777	45.165	3.897	-35.855	10.13	16.91	-31.112
1943	1.943	-8.679	-87.716	6.391	-34.89	-32.186	7.533	33.19	-51.908
1944	1.944	-10.583	-20.314	11.298	-9.808	-22.117	23.662	18.346	-55.673
1945	1.945	-15.786	-28.924	-20.803	12.842	-6.42	29.876	-10.639	-31.928
1946	1.946	-17.318	-53.1	-66.751	-49.792	-3.663	23.889	10.115	8.831
1947	1.947	-33.189	-134.416	-60.835	-40.879	-1.096	14.969	-1.054	3.347
1948	1.948	-31.068	-80.185	-10.99	-32.805	-8.006	3.65	2.271	48.763
1949	1.949	-25.277	-70.254	89.789	4.078	-5.835	-18.34	11.588	79.082
1950	1.95	-9.443	-96.852	-11.271	-42.767	-0.003	-34.278	25.702	62.532
1951	1.951	-7.377	-39.845	-50.811	-48.824	-12.185	-59.975	18.13	-13.219
1952	1.952	-1.62	41.69	8.696	12.044	-20.115	-56.717	-16.957	-45.796
1953	1.953	3.582	52.614	84.459	-28.715	-18.763	-28.45	-72.535	-16.24
1954	1.954	17.869	42.827	-24.194	38.05	-9.867	-17.2	-65.193	10.409
1955	1.955	19.765	51.734	-9.957	82.827	3.286	-7.128	-31.746	-14.011
1956	1.956	31.942	43.508	82.108	26.031	-5.436	-4.013	-25.825	-21.405
1957	1.957	14.482	35.975	-25.331	18.815	-3.928	-12.27	-20.504	-54.92
1958	1.958	-1.835	15.866	-39.652	25.539	0.276	-14.639	-15.56	-60.948
1959	1.959	-25.287	9.644	-26.401	-29.298	-3.447	-44.836	-11.171	-33.303
1960	1.96	-47.162	25.86	-14.488	-7.168	-4.68	-57.028	-15.288	-18.259
1961	1.961	-44.455	10.457	17.983	-40.598	0.468	-45.638	-19.01	-31.855
1962	1.962	-31.709	-3.397	8.122	2.115	-8.536	-42.239	-29.12	-11.194
1963	1.963	-29.43	0.416	34.856	-47.852	-5.131	-20.248	-51.028	7.523
1964	1.964	-40.128	-49	26.85	-41.332	-12.572	-6.006	-25.543	-9.566
1965	1.965	-49.876	-29.304	4.734	-59.628	-13.606	-3.439	-1.795	-0.324
1966	1.966	-30.594	49.86	-28.974	-9.718	-5.767	3.479	32.566	13.759
1967	1.967	-12.873	38.868	25.888	90.995	-0.624	14.019	18.931	11.22
1968	1.968	-24.582	-10.645	33.077	47.705	-15.408	15.778	14.755	18.156
1969	1.969	-22.547	-37.586	-40.999	113.457	-21.859	17.363	-4.087	11.703
1970	1.97	-16.803	-62.217	-51.04	-41.841	-8.377	18.764	-41.815	-17.396
1971	1.971	-22.034	-40.399	-60.005	-62.973	-6.68	22.867	-56.883	-21.557
1972	1.972	-14.091	-7.168	-68.089	-5.203	-8.274	16.309	-79.75	-55.712
1973	1.973	-12.71	35.283	-31.21	-22.468	-15.471	5.376	-67.432	-51.278
1974	1.974	-3.792	40.65	-64.839	-38.206	-14.333	-13.366	-25.859	-38.867
1975	1.975	-9.802	45.614	-83.175	-52.476	-13.193	-20.821	1.815	-42.524
1976	1.976	-19.499	68.396	-22.407	-39.251	-16.328	-9.168	6.875	-39.22
1977	1.977	-13.144	64.293	1.787	-27.451	-17.34	1.479	11.325	7.814
1978	1.978	-9.707	75.448	38.578	-38.273	-17.764	10.954	-9.388	41.287
1979	1.979	-6.659	23.839	45.072	-146.928	-23.798	12.838	9.387	23.049
1980	1.98	-11.547	-13.376	39.088	-45.976	-13.199	0.534	54.123	-15.703
1981	1.981	-21.303	-60.504	22.652	-6.464	-8.989	-23.456	84.532	-20.757
1982	1.982	-22.532	-91.129	-32.948	5.313	-0.141	-40.716	68.098	-16.34
1983	1.983	-14.27	-107.735	-99.775	16.14	-8.513	-50.216	42.957	-20.424
1984	1.984	-11.236	-102.724	-108.762	-72.564	-5.46	-36.288	-7.335	-9.203
1985	1.985	-4.489	-107.138	-100.697	34.952	-14.399	-28.843	-13.891	14.574
1986	1.986	-3.758	-61.338	-34.031	78.25	-30.077	-21.827	-43.107	-7.688
1987	1.987	-12.704	-55.365	-25.122	12.601	-6.646	1.657	-61.288	-42.136
1988	1.988	-13.919	-105.228	-0.663	24.471	-3.54	-1.405	-55.863	-37.705
1989	1.989	-27.908	-98.31	6.769	-51.219	-11.869	7.02	-50.809	-41.787
1990	1.99	-14.015	-104.784	40.434	-1.613	-9.373	14.712	-27.973	7.345
1991	1.991	-23.731	-37.575	70.953	-63.84	-2.439	12.521	-32.04	94.803
1992	1.992	-15.071	24.939	76.566	9.699	8.146	6.224	-28.318	11.343
1993	1.993	-19.76	0.588	61.655	0.001	-5.466	19.833	-59.201	0.452
1994	1.994	-21.168	-51.007	84.648	80.914	-10.75	35.745	-38.364	-29.213
1995	1.995	-12.321	-17.478	22.251	26.885	-21.826	12.381	-34.583	-20.353
1996	1.996	-1.544	25.103	-5.209	-55.637	-17.6	-9.495	-31.242	-28.482
1997	1.997	-0.235	63.81	3.758	13.526	-18.792	4.601	-15.473	-21.086
1998	1.998	-6.653	8.28	-53.061	-13.051	-10.513	-2.917	-7.095	-14.478
[truncated: 16,962 more rows]
