# Supplementary material for: Associations between lower-limb muscle activation and knee flexion in post-stroke individuals: A study on the stance-to-swing phases of gait
Source: PLoS One. 2017 Sep 8;12(9):e0183865. doi: 10.1371/journal.pone.0183865 (PMC5590852; doi:10.1371/journal.pone.0183865)
Supplement: S1 Dataset — (ZIP) [file pone.0183865.s001.zip › S1_Dataset/Patient group/9/5/emg.csv]

Frame	Time	EMG Signal 1	EMG Signal 2	EMG Signal 3	EMG Signal 4	EMG Signal 5	EMG Signal 6	EMG Signal 7	EMG Signal 8
0	0	53.368	20.399	-12.031	85.44	36.226	40.275	27.851	55.471
1	0.001	53.612	23.521	0.993	-14.843	31.659	37.374	49.941	46.026
2	0.002	38.389	56.473	21.763	-3.61	31.16	32.16	76.467	41.83
3	0.003	24.333	49.752	82.216	-65.208	33.953	29.473	71.045	42.074
4	0.004	41.056	51.549	214.457	-56.365	26.88	16.924	24.596	26.689
5	0.005	61.852	60.538	193.274	89.782	21.95	28.185	16.872	33.532
6	0.006	43.764	68.382	68.841	66.76	21.101	35.201	31.613	30.123
7	0.007	44.091	63.088	19.329	83.838	27.433	41.461	75.45	26.925
8	0.008	54.51	52.563	31.775	64.317	25.087	32.639	104.259	31.488
9	0.009	45.217	42.838	-9.515	-17.276	24.728	34.683	41.743	23.687
10	0.01	19.515	29.108	-23.089	-4.973	22.647	29.595	32.069	37.983
11	0.011	26.559	33.389	-13.919	-125.387	25.408	28.98	52.593	19.976
12	0.012	21.655	17.781	-5.657	-16.029	26.057	28.39	44.5	16.132
13	0.013	22.013	14.013	1.661	-32.355	20.149	29.376	37.014	4.762
14	0.014	22.221	19.952	40.75	5.137	17.167	23.812	7.882	8.327
15	0.015	30.784	25.172	46.592	-8.74	12.453	15.771	-69.21	14.632
16	0.016	30.678	14.366	11.604	-21.674	10.863	11.825	-59.768	34.733
17	0.017	26.933	18.51	-20.346	-13.751	3.099	1.528	-70.997	42.481
18	0.018	10.653	2.763	-16.633	-24.455	12.772	3.649	-9.811	32.66
19	0.019	6.824	-28.059	-23.41	-1.964	10.283	7.543	-2.963	28.723
20	0.02	3.245	-17.411	-38.554	62.839	8.028	13.034	3.177	15.768
21	0.021	-3.195	-7.852	-35.954	-1.612	5.814	11.017	8.593	-0.42
22	0.022	13.842	0.609	19.35	4.568	1.711	13.878	37.846	-3.644
23	0.023	14.704	8.34	58.619	-48.97	3.643	9.243	20.325	-10.246
24	0.024	15.438	9.56	20.346	23.29	6.958	11.418	24.303	-0.478
25	0.025	11.778	20.886	-0.799	70.972	3.731	1.437	27.729	8.379
26	0.026	12.238	21.817	40.641	95.918	2.276	4.093	22.692	8.392
27	0.027	30.165	14.094	100.493	4.635	0.854	9.123	-12.264	1.307
28	0.028	26.286	14.745	58.811	86.387	5.472	2.964	-54.297	-15.778
29	0.029	8.725	11.785	35.758	8.885	12.656	-2.761	-71.502	-9.789
30	0.03	-7.441	5.986	14.862	36.905	4.589	-4.374	-97.353	-4.318
31	0.031	-18.319	14.955	7.98	26.596	2.947	-10.784	-38.402	-3.254
32	0.032	-17.697	12.778	-42.751	17.155	-1.958	-3.6	34.311	-5.804
33	0.033	-14.108	-6.17	-36.9	23.261	-8.179	-3.341	23.784	-5.018
34	0.034	-19.356	-30.285	-31.624	15.465	-12.229	-1.097	14.204	-12.91
35	0.035	-16.588	-21.822	-37.723	-3.943	-14.696	-0.928	86.915	-12.413
36	0.036	-6.576	-8.472	-33.314	11.385	-6.293	-3.82	76.47	4.955
37	0.037	-11.597	14.038	-65.8	-35.185	-5.596	-7.82	31.24	42.865
38	0.038	-3.415	4.08	-37.288	-127.768	-12.023	-15.649	-26.131	14.626
39	0.039	-0.581	-10.655	-26.527	-115.525	-11.459	-15.115	10.413	-21.1
40	0.04	-8.507	-18.775	-9.915	-128.218	-10.857	-12.986	-9.85	-17.096
41	0.041	-4.179	-26.262	-7.196	-74.911	-13.714	-15.658	-40.521	-21.551
42	0.042	-0.361	-28.846	-21.662	-85.499	-3.373	-14.039	-13.115	-10.687
43	0.043	-3.076	-11.818	-4.164	-5.552	-2.298	-17.62	1.746	6.027
44	0.044	-8.281	-14.475	-11.425	4.596	-8.938	-12.453	33.486	-9.932
45	0.045	-5.322	-12.63	-1.022	-25.664	-15.16	-10.726	-4.209	-12.874
46	0.046	-6.168	-14.801	-14.781	36.304	-10.135	-3.545	0.689	-10.559
47	0.047	-13.374	0.879	-9.754	-4.828	-3.533	-10.469	14.115	-41.1
48	0.048	-20.356	-9.909	13.887	-42.194	-6.192	-4.601	18.1	-28.864
49	0.049	-16.256	-4.199	37.543	44.898	1.035	-0.626	-15.997	-25.297
50	0.05	-20.427	-6.011	28.154	8.904	-1.974	-5.527	-38.848	-1.569
51	0.051	-26.974	-23.43	19.819	106.422	-4.509	-10.136	-18.06	-17.241
52	0.052	-22.677	-16.464	12.293	119.298	-2.213	-13.005	0.788	-3.115
53	0.053	-18.579	-10.05	23.966	83.468	-1.652	-11.616	4.162	-31.377
54	0.054	-13.712	-23.572	-7.879	-14.512	-7.672	-7.122	-5.042	2.716
55	0.055	-11.738	-21.799	-67.305	-1.601	-11.761	-6.511	-7.69	7.212
56	0.056	-18.278	-20.235	-59.044	105.807	-16.632	-8.981	-46.114	3.194
57	0.057	-20.781	1.44	-51.675	91.432	-26.718	-5.645	-73.722	-0.448
58	0.058	-19.988	-1.658	-71.636	25.614	-48.41	-12.185	-58.521	-3.714
59	0.059	-26.564	-27.208	-65.667	-9.983	-39.147	-16.986	-35.55	-13.013
60	0.06	-27.351	-10.176	-104.478	-42.511	-19.419	-12.687	-14.785	-4.702
61	0.061	-34.741	-19.489	-99.565	-72.048	-11.877	-10.339	-11.053	-12.258
62	0.062	-27.987	-16.788	-67.696	8.638	-9.555	-9.736	-7.712	-5.303
63	0.063	-25.48	-9.261	-47.008	-2.072	-7.439	-10.282	-4.608	-7.437
64	0.064	-13.279	-20.869	-35.747	67.143	6.084	-14.312	-7.37	-5.476
65	0.065	-8.038	-14.451	2.043	76.282	4.309	-10.802	0.099	-21.298
66	0.066	-0.079	-16.35	77.774	-45.652	8.914	-11.174	-2.324	-14.859
67	0.067	1.314	-11.074	197.212	-132.947	13.131	-7.113	-0.261	-16.757
68	0.068	-10.451	9.674	213.066	-21.458	9.402	-2.277	-6.084	-43.117
69	0.069	-11.983	1.383	82.991	50.951	-1.471	-10.971	-25.396	-61.887
70	0.07	-1.93	-16.427	-4.545	38.069	-8.668	-9.806	-27.881	-58.615
71	0.071	-5.626	-23.378	-20.477	50.177	-17.599	-8.825	-16.173	-11.614
72	0.072	-23.638	-12.712	-6.186	-3.703	-16.457	-15.581	-26.732	89.148
73	0.073	-26.143	-22.318	-19.272	-131.674	-9.116	-9.564	-1.422	16.91
74	0.074	-19.169	-10.048	-54.767	-78.968	-10.1	-3.957	8.733	3.674
75	0.075	-12.786	-8.441	-65.591	32.738	-5.862	-14.791	-0.498	-8.198
76	0.076	-3.113	-7.018	-36.002	-10.058	-3.576	-19.44	-25.999	-19.039
77	0.077	-4.854	-3.264	-44.909	3.537	-7.084	-9.369	-49.748	-28.898
78	0.078	-3.303	-11.514	-36.755	15.653	-17.171	-10.522	-46.633	-20.018
79	0.079	12.558	-14.554	-14.7	5.176	-15.833	-11.68	-49.364	-28.226
80	0.08	6.148	-15.481	-34.655	-103.174	-14.675	-8.582	-31.588	-20.934
81	0.081	-11.311	-28.636	-52.904	-117.262	-6.363	-9.548	-5.885	-27.569
82	0.082	-13.686	-30.567	-58.412	-103.85	-7.345	-7.038	45.614	-21.602
83	0.083	-15.859	-25.323	-13.022	-68.016	-12.199	-11.102	82.649	-5.172
84	0.084	-29.44	-26.869	-7.084	-13.585	-9.707	-17.679	62.763	-20.292
85	0.085	-41.665	-16.831	-12.538	-42.988	-7.397	-9.747	32.424	-6.793
86	0.086	-37.054	-20.514	-27.679	-16.04	-6.825	-17.105	16.11	5.536
87	0.087	-18.303	-9.677	-14.14	-7.61	-8.765	-14.196	1.091	9.157
88	0.088	-25.877	-13.914	-18.194	-59.055	-1.026	-13.432	-12.466	-7.887
89	0.089	-37.512	0.438	-14.499	-25.327	-6.257	-15.761	-50.083	-17.242
90	0.09	-35.404	-1.459	-11.203	17.472	-1.421	-12.276	-45.082	-25.663
91	0.091	-41.228	-13.613	-8.103	-65.586	-7.416	-7.628	-22.266	-12.965
92	0.092	-29.047	-24.619	0.271	18.044	-3.352	1.271	-18.192	-15.375
93	0.093	-5.252	-25.949	18.099	7.482	-1.405	-2.405	-21.819	-9.073
94	0.094	4.811	-24.751	1.78	17.779	-4.69	-10.713	-25.057	-18.793
95	0.095	-10.879	-23.556	3.769	-26.517	-2.956	-11.663	-9.324	-13.581
96	0.096	3.231	-22.551	17.239	-18.034	-5.481	-2.742	4.785	-18.254
97	0.097	10.761	-21.559	8.484	-39.706	-8.771	3.275	-8.092	3.379
98	0.098	-0.873	-24.046	16.385	-5.814	-3.921	-8.523	-19.887	-5.968
99	0.099	-11.545	-11.833	-5.337	37.066	-3.317	-6.971	-13.65	-8.733
100	0.1	-17.37	14.517	-21.028	9.649	-8.699	-11.214	-19.593	14.453
101	0.101	-19.13	18.204	-29.362	14.872	-8.085	-10.044	-0.372	5.152
102	0.102	-20.701	14.891	-36.94	1.641	-12.716	-13.519	2.059	2.385
103	0.103	-19.373	5.604	-15.903	14.294	-10.975	-18.735	-14.283	-31.124
104	0.104	-10.492	-2.702	-24.26	55.972	-12.332	-13.887	-29.264	-44.745
105	0.105	0.325	10.047	-37.112	-27.204	-7.9	-14.644	-46.74	-32.381
106	0.106	4.557	17.007	-44.193	8.428	-15.679	-9.026	-11.723	-21.139
107	0.107	-4.375	2.103	-37.842	-2.262	-14.751	-2.449	-16.78	-11.073
108	0.108	8.768	-11.459	-16.574	-31.781	-8.023	-10.398	-30.375	17.126
109	0.109	7.038	-23.684	20.361	-40.618	-19.488	-13.507	-18.017	5.807
110	0.11	2.386	-12.708	25.399	-64.931	-24.152	-6.741	-21.741	8.988
111	0.111	-7.671	-19.899	-6.537	-28.032	-22.776	-5.965	-4.767	-6.727
112	0.112	-19.471	-18.771	-27.224	-21.521	-10.918	-18.153	17.072	-15.1
113	0.113	-30.499	-34.486	-53.494	-3.309	-6.212	-16.407	48.218	-43.406
114	0.114	-31.856	-45.164	-29.609	-41.961	-1.898	-14.86	35.826	-47.143
115	0.115	-30.675	-35.502	-32.648	13.591	-0.695	-10.622	1.739	-37.147
116	0.116	-38.987	-47.684	-29.834	21.046	-1.809	1.193	-2.732	-8.967
117	0.117	-39.92	-26.98	-6.467	14.421	1.324	-6.743	-31.783	47.687
118	0.118	-27.103	-24.255	9.369	8.315	-5.418	-16.807	-20.589	-9.252
119	0.119	-4.253	-6.43	35.015	-8.161	-6.182	-2.476	-3.603	-1.991
120	0.12	-1.148	-8.758	24.912	17.008	-13.533	-8.282	-50.674	-8.648
121	0.121	-9.453	-2.386	2.922	-33.304	-20.305	-13.519	-30.736	9.488
122	0.122	-16.977	-31.413	-39.767	-39.974	-22.842	-11.978	-61.121	-6.979
123	0.123	-14.633	-27.336	-45.843	2.445	-13.946	0.973	-22.411	8.167
124	0.124	-8.232	-8.546	3.995	-69.916	-7.962	-7.753	2.766	3.686
125	0.125	-14.015	-11.79	10.424	18.907	3.829	-9.309	7.248	-42.219
126	0.126	-19.221	-21.032	16.218	-40.519	-7.214	-16.478	-13.441	-48.259
127	0.127	-11.263	-23.712	10.636	-7.841	-8.577	-12.819	-9.759	-20.612
128	0.128	-12.613	-10.926	-14.616	2.163	-9.739	-13.997	0.29	14.552
129	0.129	-16.297	-3.989	-28.241	46.88	-15.751	-14.977	3.379	0.944
130	0.13	-12.819	15.09	-15.913	38.755	-14.804	-14.021	6.062	-3.184
131	0.131	-9.737	12.448	2.807	1.76	-9.985	-9.773	8.586	-21.983
132	0.132	-12.662	-8.757	-28.205	8.241	-10.768	-9.014	10.94	-32.067
133	0.133	-15.194	-11.57	-32.278	-9.948	-6.719	-10.967	4.643	-22.809
134	0.134	-17.558	-4.098	-35.909	6.542	-14.669	-4.984	-12.674	-8.707
135	0.135	-11.03	-11.149	-18.827	-39.046	-13.704	-5.774	-47.644	-1.244
136	0.136	-13.617	-4.766	-34.457	-69.644	-6.93	-16.621	-22.423	5.643
137	0.137	-12.906	-10.575	-54.202	-31.058	-7.704	-5.606	0.473	-13.529
138	0.138	-11.023	-29.922	-20.681	-86.726	-6.94	-12.779	4.534	-0.797
139	0.139	-13.005	-42.711	2.203	-20.134	-6.358	-16.47	-6.744	-3.172
140	0.14	-21.937	-40.4	14.619	42.269	-9.65	-13.009	-30.686	-18.142
141	0.141	-23.12	-25.522	-26.983	34.036	-5.6	-7.8	-65.27	-8.534
142	0.142	-21.963	-19.746	-10.509	-17.782	-6.974	-8.783	-60.879	-3.37
143	0.143	-29.32	-14.564	65.191	-78.418	-1.568	-20.212	-40.203	-27.221
144	0.144	-20.39	-13.063	97.769	-54.024	1.89	-15.578	-21.436	-58.208
145	0.145	-14.345	-14.457	28.732	-32.014	-1.434	-14.243	9.568	-37.539
146	0.146	-15.294	-5.586	-15.895	-25.647	-5.529	-7.879	72.129	-18.81
147	0.147	-16.244	-2.143	-23.97	-80.695	-10.388	-6.729	116.852	-22.134
148	0.148	-13.73	-7.39	-1.86	-13.963	-20.472	-1.522	59.919	-6.482
149	0.149	-16.078	-14.179	-21.737	66.776	-24.742	-10.455	8.186	-14.835
150	0.15	-16.699	-2.778	-39.885	55.792	-21.09	-11.653	-11.808	-17.375
151	0.151	-13.452	8.239	-34.469	-13.541	-5.447	-14.789	-30.059	8.346
152	0.152	-4.611	-10.57	-19.422	-4.703	5.167	-15.787	-13.634	-8.698
153	0.153	-5.838	-18.142	-33.025	84.977	3.198	-13.293	-18.672	6.937
154	0.154	-4.742	2.926	-20.652	1.518	8.4	-15.638	-41.489	-12.849
155	0.155	-1.702	-11.24	-24.383	12.271	16.309	-6.181	-70.5	-41.19
156	0.156	-4.649	-13.816	-62.189	-37.142	9.133	-2.524	-66.843	-30.042
157	0.157	-17.864	7.252	-47.121	-28.23	5.43	5.792	-43.037	14.609
158	0.158	-35.336	9.906	-33.522	-68.901	-5.624	-4.473	-27.35	32.766
159	0.159	-19.129	2.304	-37.542	-91.112	-13.965	-11.847	15.262	27.372
160	0.16	-25.581	-9.361	-33.829	9.572	-27.927	-14.769	33.483	-28.13
161	0.161	-23.737	-15.771	-23.749	-4.897	-41.497	-14.003	5.797	-20.716
162	0.162	-11.66	-9.993	-8.078	-18.155	-39.767	-13.247	-9.298	-14.089
163	0.163	-3.853	-11.761	-10.805	-53.866	-28.743	-8.445	-13.686	-8.091
164	0.164	-14.034	-35.621	17.42	21.976	-7.067	1.586	-1.165	-2.797
165	0.165	-5.237	-45.76	-1.327	-66.921	-16.344	-20.108	-4.708	-7.898
166	0.166	-23.318	-30.138	1.973	-31.317	-8.012	-10.818	-7.959	-21.491
167	0.167	-30.972	-38.499	30.249	-20.486	-5.49	-8.097	-2.731	-25.179
168	0.168	-14.807	-25.726	26.612	9.062	1.489	-15.636	0.312	3.888
169	0.169	-12.747	-14.089	2.861	17.954	-4.89	-13.314	-13.857	-14.896
170	0.17	-14.733	-20.251	-6.315	-6.384	-10.681	-2.658	-47.348	-18.216
171	0.171	-24.467	-35.147	-20.303	60.498	1.532	-8.452	-24.542	-8.943
172	0.172	-33.241	-29.293	-32.948	51.59	-9.481	-6.699	-28.617	-6.214
173	0.173	-22.28	-34.492	-21.26	-21.642	3.496	-2.044	-17.414	-8.726
174	0.174	-20.98	-42.372	10.751	-90.7	-1.709	-9.191	-20.702	-15.679
175	0.175	-12.126	-35.124	52.066	-135.369	-3.236	-15.573	-17.581	-22.072
176	0.176	-11.02	-15.521	35.624	-127.205	-7.476	-9.562	-20.267	-35.645
177	0.177	-1.421	-1.367	-25.991	-67.256	-16.377	-4.335	-12.715	-9.328
178	0.178	2.181	21.865	-21.049	43.818	-12.894	-9.16	-5.739	1.921
179	0.179	3.281	50.138	-16.631	28.118	-3.205	-11.661	13.431	-1.322
180	0.18	-4.125	68.928	-29.02	-14.834	-4.359	-10.878	0.644	-23.168
181	0.181	-15.025	31.243	-32.693	51.056	-7.831	-8.94	-1.711	-25.883
182	0.182	-22.254	16.186	-49.713	-8.48	-4.723	-5.632	-20.876	-8.073
183	0.183	-2.77	-6.609	-46.686	2.258	-9.549	-11.027	-18.354	-1.056
184	0.184	-5.523	-2.503	-38.434	150.128	-17.467	-15.843	-16.027	30.958
185	0.185	1.987	-59.152	-30.955	171.201	-16.489	-13.883	-47.96	26.59
186	0.186	-0.376	-50.983	4.023	74.878	-15.504	-12.134	-52.435	-27.537
187	0.187	1.71	-43.579	-21.211	57.449	-7.528	-11.734	-6.575	-5.471
188	0.188	-11.871	-23.576	-25.735	41.567	-12.7	-9.376	23.774	-12.04
189	0.189	-31.251	-17.516	-5.051	-1.579	-13.619	-4.508	62.411	-5.972
190	0.19	-28.759	-12.039	13.699	11.66	-2.146	-7.78	57.343	-11.327
191	0.191	-40.391	-17.013	-3.339	-23.924	-3.647	-6.028	6.976	-6.244
192	0.192	-25.504	-12.514	-6.497	-34.787	-7.853	-7.364	-13.019	-19.755
193	0.193	-31.311	-8.423	-26.257	-104.04	1.103	-12.756	-31.232	-32.098
194	0.194	-40.014	-12.067	-28.693	-41.689	2.315	-12.164	-58.91	-20.821
195	0.195	-28.954	-15.329	-44.904	47.785	-2.871	-10.201	-43.823	-10.78
196	0.196	-18.849	-6.018	-13.025	-59.652	-13.675	-13.066	-2.595	-20.027
197	0.197	-4.49	-20.122	-17.592	-102.86	-15.01	-6.063	25.143	-11.618
198	0.198	-2.532	-22.615	-21.752	-116.059	-16.146	-7	30.241	-14.048
199	0.199	-4.255	-10.976	-25.487	63.062	-5.284	-2.717	25.781	-20.932
200	0.2	-8.872	-0.297	5.413	88.662	-3.909	-5.018	13.348	-10.219
201	0.201	1.218	9.41	34.38	-74.137	-5.054	-11.569	-5.527	-23.639
202	0.202	0.081	-13.423	30.673	-180.042	-6.19	-19.477	-22.635	-4.119
203	0.203	-3.364	-22.716	6.893	-45.43	-11.383	-18.489	-50.909	-21.828
204	0.204	-8.552	-20.01	28.762	7.03	-8.462	-9.562	-47.232	8.599
205	0.205	-15.285	3.278	26.036	-72.599	-12.695	-13.025	-16.261	12.694
206	0.206	-9.239	-24.939	-12.486	-86.874	-7.057	-18.223	-3.867	1.49
207	0.207	-21.382	-13.678	-62.475	-47.448	-7.619	-11.43	-15.082	-8.55
208	0.208	-19.614	-23.702	-28.99	35.981	-4.313	-7.139	-38.912	-36.734
209	0.209	-11.672	-26.79	1.428	25.232	-4.871	-9.433	-17.135	-55.384
210	0.21	-1.579	-35.124	6.864	15.373	-8.331	-12.891	13.987	-58.582
211	0.211	4.821	-27.604	-8.191	6.51	-12.78	-4.17	9.936	-49.267
212	0.212	1.37	-20.655	-12.575	14.757	-5.055	1.845	-31.673	-6.672
213	0.213	-14.631	-1.511	-16.594	-36.857	-8.161	-1.231	-70.371	72.69
214	0.214	-21.529	11.294	-35.336	-16.874	-14.918	-10.106	-75.399	18.539
215	0.215	-32.108	4.36	-18.256	-22.653	-12.371	-20.907	-15.803	8.704
216	0.216	-10.754	-10.503	-21.309	-16.993	-10.014	-19.535	8.58	-0.177
217	0.217	-19.022	-20.125	-18.545	18.451	-13.442	-20.672	30.685	-8.281
218	0.218	-21.461	-32.263	-21.021	-31.742	-13.976	-17.171	24.17	-15.612
219	0.219	-19.047	-17.878	-56.034	-78.489	-17.999	-14.07	5.997	4.355
220	0.22	-12.584	-0.414	-81.207	-96.568	-23.775	-16.967	-10.454	-13.854
221	0.221	-14.47	-30.782	-76.752	-13.409	-19.694	-16.173	-5.47	-30.275
222	0.222	-16.172	-26.747	-47.704	-96.822	-8.834	-12.102	-9.928	-25.179
223	0.223	-24.073	-37.991	-36.47	22.602	-7.281	-4.156	2.468	-20.675
224	0.224	-22.664	-41.279	-5.495	-25.091	-3.027	-5.11	-1.168	-8.241
225	0.225	-18.918	-13.024	57.056	46.957	5.857	-11.871	-4.426	-19.427
226	0.226	-3.168	5.76	101.831	59.867	6.999	-5.858	-7.462	-29.459
227	0.227	-0.963	15.861	77.509	47.845	3.878	-11.461	-10.099	-20.139
228	0.228	-14.434	12.799	-3.951	-93.301	-8.917	-10.866	-7.498	-11.764
229	0.229	-23.078	10.129	-36.433	-74.105	-7.195	-4.855	8.867	-4.15
230	0.23	-8.689	-13.031	-26.535	13.358	-8.759	0.757	15.337	12.164
231	0.231	-2.827	-9.878	-17.619	-2.587	-4.519	-8.728	-13.672	-11.216
232	0.232	-11.475	-29.601	23.017	127.414	-5.707	-12.408	-26.086	-45.63
233	0.233	-25.74	-27.083	15.652	144.794	-6.884	-11.248	-29.789	-50.072
234	0.234	-27.602	-29.419	9.083	1.547	-7.867	-8.153	-33.096	-29.344
235	0.235	-15.345	-18.781	3.116	59.326	-10.793	2.678	-29.999	-2.974
236	0.236	-13.729	-20.784	8.548	-63.074	-23.978	-10.29	-15.858	41.748
237	0.237	-17.942	-36.704	-6.526	-15.438	-29.809	-18.999	22.674	11.274
238	0.238	-19.058	-34.592	-20.041	-58.612	-21.103	-17.453	39.207	-27.473
239	0.239	-20.204	-28.779	-7.62	-45.453	-22.644	-7.393	-6.157	-22.441
240	0.24	-23.303	-16.576	-18.763	37.84	-15.479	1.5	-12.027	-17.972
241	0.241	-22.328	7.242	-8.596	48.621	-14.307	-4.509	-17.323	2.682
242	0.242	-24.835	24.277	-30.406	97.861	-15.462	-11.868	-32.389	-1.026
243	0.243	-27.12	14.994	-61.573	35.237	-8.101	-7.036	-18.907	-24.848
244	0.244	-30.57	12.3	-24.059	26.905	0.8	-14.981	1.715	22.134
245	0.245	-28.607	9.792	-8.95	-40.089	-0.369	-20.211	5.32	-11.373
246	0.246	-19.665	7.464	4.626	-13.527	4.837	-11.312	-11.773	-29.575
247	0.247	-5.291	1.085	-16.037	-54.376	-6.026	-7.839	-8.702	-24.178
248	0.248	0.582	-12.47	-27.226	-106.213	-10.307	-2.613	-11.339	-9.102
249	0.249	-8.054	-24.671	-30.501	-5.609	-6.658	-7.453	-24.07	-4.689
250	0.25	-6.447	-13.635	-33.594	37.613	1.645	-15.378	6.335	-50.58
251	0.251	-2.133	8.06	-41.842	-28.009	2.6	-14.406	-22.699	-56.563
252	0.252	-8.469	-7.605	-59.52	7.619	-0.319	-7.631	-49.051	-6.631
253	0.253	-9.586	-15.939	-33.674	-24.822	3.92	-10.154	-52.364	40.217
254	0.254	-12.667	-54.46	-2.596	-14.754	-5.014	-7.838	-55.502	22.018
255	0.255	-15.584	-37.994	-6.553	-113.072	-6.215	-7.259	-52.809	5.589
256	0.256	-19.863	-32.943	12.3	-47.243	-11.474	-2.622	-24.501	10.648
257	0.257	-7.7	-19.438	-18.68	-82.873	-14.411	-11.527	32.295	-2.89
258	0.258	-2.501	1.226	-22.906	-137.017	-27.62	-17.924	89.224	-40.432
259	0.259	-7.149	4.875	-4.276	-48.08	-29.606	-19.085	52.213	-25.381
260	0.26	2.911	1.584	-14.405	11.607	-13.78	-9.407	5.367	-11.876
261	0.261	-11.411	-14.094	-23.74	-64.2	-3.182	-10.574	-12.785	0.473
262	0.262	-24.944	-11.375	7.359	-14.831	-1.299	-14.047	-29.159	4.148
263	0.263	-23.176	-49.863	11.364	-23.655	-10.033	-14.998	-24.07	-12.833
264	0.264	-24.69	-55.23	7.665	-97.018	-5.412	-15.959	-1.226	-9.635
265	0.265	-17.486	-50.162	-9.4	-146.327	-15.491	-15.183	-13.622	-6.905
266	0.266	-18.614	-36.589	-18.691	-65.613	-24.382	-12.878	-47.623	-19.669
267	0.267	-36.569	-32.497	6.879	32.17	-13.526	-4.953	-51.994	-17.365
268	0.268	-28.984	-21.269	10.218	71.723	-6.361	-1.867	-6.02	-6.734
269	0.269	-12.699	2.527	7.16	36.16	-5.203	-2.835	0.076	14.542
270	0.27	6.477	18.186	-18.374	133.862	-1.731	-8.822	16.581	-28.026
271	0.271	3.979	37.894	-35.379	94.317	-0.77	-4.744	1.509	-46.214
272	0.272	1.675	25.08	-26.028	34.743	0.206	-9.567	-12.013	-29.793
273	0.273	-8.964	-0.676	-11.785	45.524	11.652	-10.128	-24.371	-24.792
274	0.274	-18.624	-4.001	-14.204	35.769	10.131	-15.52	-13.105	-20.358
275	0.275	-16.865	-7.109	-16.476	98.492	3.004	-18.975	-30.101	-16.286
276	0.276	-18.394	-15.409	-31.332	74.394	-0.644	-10.254	-33.174	-19.942
277	0.277	-14.114	-7.838	-33.189	-6.928	-11.464	-11.413	-30.443	-16.647
278	0.278	-7.707	-5.491	-31.412	-17.664	-10.089	-12.386	-37.995	-19.722
279	0.279	-16.02	-20.343	-17.157	-7.801	-8.919	-5.612	-2.997	-16.948
280	0.28	-15.039	-18.354	-7.617	0.971	-10.059	-4.818	32.221	-14.347
281	0.281	-27.796	-27.074	8.118	9.074	-6.958	-4.013	55.036	-11.904
282	0.282	-26.044	-31.734	5.874	-57.747	-15.866	-5.937	25.995	20.083
283	0.283	-24.502	-33.141	-3.862	-48.846	-19.359	-10.568	14.787	6.444
284	0.284	-20.259	-32.017	-9.144	-73.143	-16.275	-9.972	-2.183	-5.965
285	0.285	-19.096	-14.031	14.622	-80.687	-11.44	-11.318	-30.416	5.301
286	0.286	-5.913	-11.5	24.666	-100.634	-8.926	-10.917	-26.696	43.094
287	0.287	-11.101	-23.087	-9.783	-70.379	-21.143	-8.787	-36.715	7.943
288	0.288	-0.035	-20.947	-14.269	-86.798	-29.874	-6.85	-39.73	-33.238
289	0.289	-1.371	-15.136	-35.045	-11.252	-21.949	-1.042	-31.314	-38.618
290	0.29	-7.745	-13.382	-38.763	-43.886	-17.692	-6.654	-38.826	16.95
291	0.291	-13.738	-8.71	-14.969	-14.314	-14.009	-10.119	-3.771	-5.18
292	0.292	-23.406	-7.309	32.041	-5.334	-17.481	-12.05	51.727	-25.069
293	0.293	-19.72	-13.644	25.396	35.352	-3.543	-11.47	44.311	-6.819
294	0.294	-16.234	-10.104	-17.23	102.113	-1.591	-14.952	10.78	-12.207
295	0.295	-15.259	-2.702	-33.667	75.224	0.18	-13.599	16.739	-17.178
296	0.296	-18.144	-9.427	-18.565	34.341	-4.447	-9.536	11.289	-12.71
297	0.297	-20.647	-6.893	-14.092	-17.544	-5.79	-13.008	-54.352	-8.632
298	0.298	-26.21	-7.67	-1.697	42.831	-2.107	-11.645	-27.663	2.607
299	0.299	-18.21	-11.162	1.971	-63.238	-3.268	-18.219	-19.569	-14.385
300	0.3	-21.242	-17.169	-35.788	-135.514	-8.493	-15.322	-12.287	-36.237
301	0.301	-12.266	-6.51	-60.945	-96.134	-7.523	-16.101	-5.738	-27.945
302	0.302	-13.341	-7.826	-47.404	-155.868	-6.765	-12.04	-23.977	-20.394
303	0.303	2.778	-16.718	-68.136	-101.711	-1.165	-8.563	-18.641	-13.343
304	0.304	14.442	-29.88	-41.806	-32.542	5.394	-5.274	-23.748	-15.385
305	0.305	8.086	-14.064	-24.762	48.219	-4.304	-4.694	-46.627	-21.119
306	0.306	10.009	13.564	22.261	80.648	-0.654	-10.5	-59.035	-15.827
307	0.307	-5.914	17.199	96.224	51.027	7.65	0.155	-9.891	-17.29
308	0.308	-25.103	-6.633	86.363	42.134	6.669	-7.013	36.97	4.454
309	0.309	-17.557	-28.502	23.845	34.018	-4.19	-10.705	18.844	-4.84
310	0.31	-15.242	-25.778	-0.513	26.64	-5.572	-7.235	-8.797	-2.143
311	0.311	-25.876	-23.233	-7.879	33.246	-4.423	-14.581	-44.035	-14.943
312	0.312	-39.431	-25.56	-14.493	-21.754	-20.105	-15.555	-48.526	-21.889
313	0.313	-51.637	-31.964	-44.877	15.292	-22.251	-11.314	-19.541	-15.459
314	0.314	-53.211	-10.727	-39.444	-17.997	-28.078	-13.657	6.768	-1.889
315	0.315	-40.255	-13.478	-44.479	0.351	-40.296	-4.212	-3.254	-7.093
316	0.316	-24.388	-26.281	-58.056	-27.353	-35.693	-7.915	-6.303	3.943
317	0.317	-22.258	-10.041	-62.125	-22.189	-19.867	-6.773	-20.367	-8.994
318	0.318	-12.609	-7.909	-43.326	-35.494	-9.256	-9.891	-22.766	-14.176
319	0.319	-0.419	9.529	-33.218	2.287	-3.477	-16.694	-6.361	-15.733
320	0.32	1.164	25.833	-42.473	27.65	-8.732	-17.489	4.362	-22.908
321	0.321	-3.059	2.467	-45.197	4.983	-13.398	-15.211	2.366	-3.4
322	0.322	3.334	-13.174	-47.713	17.431	-17.674	-13.331	-6.517	4.892
323	0.323	-12.348	-4.835	-12.638	-39.255	-14.017	-13.97	-11.315	-2.671
324	0.324	-10.229	-22.646	42.968	-145.127	-15.2	-15.752	-10.076	-14.3
325	0.325	-8.31	-24.997	65.044	-130.838	-5.56	-7.863	-6.505	-29.223
326	0.326	-3.114	-14.386	31.565	-12.393	0.765	2.924	-7.784	-15.704
327	0.327	-4.704	-16.358	13.397	3.44	-7.62	1.531	8.189	-17.499
328	0.328	-8.98	-42.695	18.84	-10.926	-8.65	-4.893	24.371	-41.313
329	0.329	-17.885	-46.388	43.989	107.369	-15.489	-18.096	5.128	-44.608
330	0.33	-9.615	-8.697	39.529	59.72	-2.385	-23.365	12.595	-53.916
331	0.331	-4.443	-3.685	18.836	45.394	7.235	-12.382	-22.492	-11.362
332	0.332	-1.581	9.804	-7.47	58.536	5.44	-16.682	-47.69	80.136
333	0.333	-7.622	-2.64	-24.488	-48.898	3.847	-15.559	-70.614	14.343
334	0.334	-19.856	-21.466	-46.394	52.089	-6.263	-7.287	-24.824	-21.268
335	0.335	-25.117	-31.601	-60.545	-66.374	-9.982	-6.361	-30.908	-10.453
336	0.336	-33.096	-34.748	-63.076	-50.512	0.821	-7.374	-14.501	-0.582
337	0.337	-28.874	-26.457	-37.368	-122.58	-3.468	-13.426	-19.553	-9.458
338	0.338	-14.582	-13.741	-13.608	-3.988	-4.659	-11.152	-24.066	-33.865
339	0.339	-8.785	-11.456	-22.883	11.901	-10.685	-1.725	-11.753	-11.862
340	0.34	-7.07	-13.583	-48.44	-2.275	-9.74	-13.581	-8.2	61.992
341	0.341	-8.661	-15.519	-24.626	-94.18	-12.639	-8.992	43.113	-26.881
342	0.342	-10.069	-13.782	3.624	-34.396	-6.651	-10.405	35.662	-38.761
343	0.343	-6.445	-31.213	-22.646	-45.13	-12.28	-9.302	29.052	-28.01
344	0.344	-12.468	-28.933	-32.668	83.305	-17.113	-12.839	23.032	-18.181
345	0.345	-17.742	-31.117	-10.877	65.963	-11.117	-13.872	6.547	-9.334
346	0.346	-6.949	-9.873	-13.772	50.118	-5.513	-16.834	-8.575	-17.533
347	0.347	-28.676	-1.594	-16.48	6.893	-12.107	-10.884	-22.162	-10.25
348	0.348	-38.009	-9.197	-5.04	-6.286	-11.343	-6.876	-9.882	-16.931
349	0.349	-40.76	-16.218	5.482	-17.903	-9.028	-3.454	8.828	1.185
350	0.35	-43.335	-22.664	-12.043	14.637	-7.106	-10.865	-8.251	6.52
351	0.351	-45.735	-24.642	-5.181	-15.065	2.939	-11.88	-17.585	-18.715
352	0.352	-22.363	-12.446	5.373	-59.823	-7.135	-3.991	-3.508	-41.619
353	0.353	-19.302	-7.763	-0.506	-149.465	-1.729	-12.932	-6.104	-12.658
354	0.354	-5.177	11.019	15.298	-89.776	-10.632	-12.003	-27.235	-23.926
355	0.355	23.11	18.564	17.399	-13.79	-9.467	-13.002	-29.993	-34.032
356	0.356	41.867	16.258	-11.644	-3.799	-19.154	-19.028	-12.234	-43.37
357	0.357	18.012	9.852	-15.666	-30.279	-22.845	-10.162	-9.955	-35.109
358	0.358	-10.312	-3.737	-4.352	-38.236	-19.36	-9.019	-20.586	3.325
359	0.359	-14.083	-19.693	-21.333	72.959	-9.696	-10.019	-37.994	19.732
360	0.36	-24.241	-34.72	0.504	57.135	-8.559	-18.949	-35.679	34.786
361	0.361	-21.229	-17.402	8.762	42.719	-7.424	-8.132	-25.057	-6.471
362	0.362	-24.037	-5.875	-4.087	-23.117	-0.094	-3.906	-27.625	-25.681
363	0.363	-11.385	-3.816	-20.444	-106.777	-6.891	-2.776	-41.229	-20.332
364	0.364	-23.124	-9.688	-14.208	-95.916	-0.912	8.029	-57.137	-15.357
365	0.365	-21.878	-8.181	-8.517	51.935	1.398	-4.977	-59.265	-1.869
366	0.366	-24.057	-6.501	-34.929	-11.716	-3.437	-10.225	-76.648	-30.976
367	0.367	-10.541	-17.604	-38.738	-31.129	-3.987	-5.6	-92.843	-34.709
368	0.368	-22.762	-21.902	-48.948	-14.018	-6.845	-1.358	-60.863	16.708
369	0.369	-37.084	-28.336	-39.776	-30.155	-5.441	-13.171	7.85	23.996
370	0.37	-23.536	-24.915	-14.273	41.961	-12.737	-2.155	116.425	4.008
371	0.371	-7.677	-8.863	-31.331	54.924	-15.785	4.996	159.607	-14.235
372	0.372	-5.583	-15.856	-52.062	16.044	-14.772	-1.388	93.851	-8.833
373	0.373	-15.293	-22.296	-42.79	27.585	-8.729	-19.382	34.299	-3.8
374	0.374	-17.07	-8.797	-0.23	16.537	-3.064	-16.852	23.507	0.628
375	0.375	-6.086	-10.594	5.782	6.348	6.464	-14.516	13.695	4.652
376	0.376	1.029	-15.262	-21.881	-2.868	0.112	-16.625	-12.979	15.813
377	0.377	-18.582	-25.295	-16.884	-59.773	-10.685	-18.52	-21.045	-21.984
378	0.378	-27.003	-24.105	15.01	21.485	-6.384	-13.265	-13.656	-27.081
379	0.379	6.404	-8.447	19.013	-54.67	-12.73	-8.595	6.222	-13.612
380	0.38	1.865	-27.618	0.168	-64.81	-11.536	-7.225	0.184	-9.614
381	0.381	-18.909	0.66	3.348	-38.342	-10.522	-13.608	-16.256	1.545
382	0.382	-15.299	-2.994	-6.071	-63.028	-21.306	-19.598	-11.188	-22.259
383	0.383	-12.081	-6.249	19.361	-26.361	-16.994	-12.241	-34.017	-31.42
384	0.384	-15.246	9.452	-4.568	-33.277	-13.283	-17.069	-38.151	-23.036
385	0.385	-6.988	1.137	-1.597	-27.537	-12.094	-14.526	-79.757	-35.799
386	0.386	-9.562	-16.679	6.636	-110.985	-11.114	-7.142	-74.33	-33.507
387	0.387	-21.211	-5.058	-16.674	-75.588	-17.864	-10.011	-28.799	-22.868
388	0.388	-31.888	-19.94	-63.75	43.639	-18.624	-3.975	-10.53	-20.94
389	0.389	-18.364	-45.042	-43.828	-4.028	-9.707	-6.251	39.465	-5.101
390	0.39	-13.161	-34.917	-49.847	-76.315	-22.856	-8.125	59.447	5.493
391	0.391	-11.637	-25.582	-11.174	-10.608	-3.497	-8.649	16.912	7.46
392	0.392	-18.826	-17.226	-26.259	48.923	-0.978	-10.338	-10.684	-1.279
393	0.393	-35.884	0.628	-30.671	38.14	-7.924	-11.648	-35.784	-25.117
394	0.394	-10.167	7.623	31.822	87.528	-1.525	-4.253	-49.279	-15.081
395	0.395	-13.483	-2.968	94.269	61.001	0.442	-7.311	-45.188	-5.832
396	0.396	-10.417	-12.579	86.122	69.268	-1.251	-12.108	-33.979	-3.193
397	0.397	-18.763	-3.781	49.163	-27.069	-5.856	-7.801	-16.96	19.986
398	0.398	-21.317	-8.355	2.348	-145.311	-7.178	-2.142	-20.075	-1.882
399	0.399	-0.261	-9.655	-15.821	-65.617	-3.463	-10.029	-17.333	-10.185
400	0.4	8.025	-26.638	-43.454	6.724	-4.579	-13.063	-9.734	-27.951
401	0.401	-15.225	-52.321	-58.51	20.027	-9.769	-12.04	1.88	-20.948
402	0.402	-24.526	-69.296	-44.953	-15.476	-6.843	-12.77	12.467	-10.289
403	0.403	-38.635	-40.972	-49.009	-48.039	-12.828	-8.658	-16.53	-23.841
404	0.404	-56.418	-29.682	-45.297	-18.433	-12.032	-12.102	-4.121	-22.074
405	0.405	-21.359	-26.31	-35.159	26.339	-7.181	-15.352	-15.409	-17.394
406	0.406	3.848	20.802	-44.4	-63.198	-2.509	-9.887	-12.182	-1.467
407	0.407	-0.548	27.456	-41.703	-51.222	-11.399	-16.421	-15.308	9.284
408	0.408	3.53	33.512	-34.17	-18.606	-2.482	-8.444	15.826	-8.03
409	0.409	7.188	38.961	-22.534	11.083	-3.621	-13.615	3.411	-19.568
410	0.41	-2.895	13.81	-16.171	91.977	-2.615	-14.522	-7.862	-21.656
411	0.411	0.175	0.268	-10.36	16.253	-3.535	-8.476	-4.597	-15.753
412	0.412	8.489	-12.092	5.531	124.997	-13.166	-6.094	4.732	-3.514
413	0.413	5.975	-15.743	24.693	-91.585	-11.95	-1.201	13.101	-8.121
414	0.414	-5.642	-18.993	1.449	63.5	-15.38	2.14	-4.596	1.997
415	0.415	-37.586	-3.291	-14.219	35.605	-27.133	-5.549	-39.549	8.452
416	0.416	-33.112	-5.986	16.985	61.535	-31.732	-10.737	-54.564	-7.145
417	0.417	-29.005	-18.747	29.417	84.993	-21.633	-11.676	-41.009	-13.469
418	0.418	-40.175	-11.771	18.259	21.693	-12.695	-17.639	-3.539	-11.47
419	0.419	-30.056	7.382	-33.148	-112.799	-13.831	-13.537	11.545	-20.072
420	0.42	-20.707	-31.145	-40.433	9.934	-8.577	-12.94	-1.909	-21.536
421	0.421	-6.513	-36.572	-33.774	-37.443	-7.589	-17.558	-22.435	-31.54
422	0.422	-8.952	-21.467	-27.697	34.991	-6.802	-13.471	-33.507	-35.161
423	0.423	-20.497	-17.007	0.083	-56.961	-9.108	-16.937	-23.456	-17.085
424	0.424	-9.784	-21.084	5.284	-21.22	-2.515	-14.616	-26.632	-9.477
425	0.425	-11.636	-39.864	1.082	11.461	10.667	-10.554	-1.161	2.178
426	0.426	4.319	-63.673	-2.713	-136.445	4.886	-18.482	-25.026	8.592
427	0.427	23.564	-47.996	-21.245	54.282	-7.287	-10.158	9.358	10.588
428	0.428	-9.849	-16.824	-4.001	79.851	-5.732	-11.122	77.987	5.385
429	0.429	-5.346	-12.744	11.807	103.25	-4.366	-10.136	28.563	-2.534
430	0.43	-17.649	-9.008	20.186	-2.509	-8.03	-0.437	-16.173	-1.146
431	0.431	-13.892	-5.648	7.457	16.723	-9.173	3.256	-56.822	-20.644
432	0.432	-10.557	-8.651	-27.593	-0.541	-14.384	4.433	-34.787	-63.167
433	0.433	-19.786	-11.305	-22.571	-47.972	-1.607	-0.786	25.775	-57.111
434	0.434	-28.054	-8.769	-27.005	-33.503	-6.826	-9.675	1.377	-29.375
435	0.435	-30.523	2.851	-47.667	-125.407	1.114	-10.83	-5.988	16.187
436	0.436	-42.088	-12.061	-28.841	-89.514	-3.129	-13.919	-25.985	-1.95
437	0.437	-31.386	-10.139	-25.483	-121.895	-1.953	-18.745	-44.233	-7.318
438	0.438	-21.664	-26.02	-28.506	-92.154	-5.418	-21.25	-27.768	-2.251
439	0.439	-16.397	-23.917	-20.154	-29.384	-8.505	-23.566	-2.598	29.714
440	0.44	-11.698	-10.42	-17.59	-37.38	-3.663	-24.132	1.865	0.743
441	0.441	-10.291	-1.733	-24.497	-89.014	-4.428	-14.055	-2.204	-17.938
442	0.442	-11.401	-12.79	-22.272	-108.885	-15.042	-6.882	-5.9	-14.563
443	0.443	-12.524	-5.648	6.848	-66.228	-10.752	-3.208	-15.99	-5.209
444	0.444	-13.445	-19.953	35.983	-71.489	-27.758	-4.381	-6.721	14.556
445	0.445	-10.458	-25.764	9.828	-46.017	-30.062	-7.479	7.374	37.789
446	0.446	-7.849	-24.036	-13.768	22.756	-15.158	-14.255	-10.473	3.363
447	0.447	-10.101	-3.346	-22.868	-125.164	-13.228	-6.324	-12.857	-28.538
448	0.448	-10.641	-0.686	-14.408	-61.674	-14.98	-5.35	-40.517	-40.873
449	0.449	-7.298	-3.282	-21.859	-42.404	-16.546	-16.193	-36.812	-37.161
450	0.45	-11.311	-14.955	-28.77	10.08	-6.508	-14.84	-5.817	-27.099
451	0.451	-16.112	-12.873	3.127	26.077	7.79	-5.948	31.811	-24.011
452	0.452	-18.021	-14.846	7.56	127.152	1.974	-4.795	-33.697	-15.685
453	0.453	-15.101	-9.663	-21.481	35.054	-3.254	-5.779	-24.713	-13.154
454	0.454	-11.631	-14.311	-40.243	46.908	-4.815	-6.76	32.239	-24.752
455	0.455	-12.028	-18.574	-16.381	101.119	-14.892	-12.764	24.971	-39.643
456	0.456	-14.11	-17.426	11.96	12.282	-8.52	-15.1	5.147	-68.637
457	0.457	-8.033	-13.909	8.394	47.67	-9.693	-4.272	-0.738	-39.591
458	0.458	-5.443	-6.544	-15.298	58.329	-10.67	-15.315	-6.043	17.115
459	0.459	-7.701	-1.709	13.061	28.525	-15.518	-19.575	-0.891	41.507
460	0.46	-8.225	-9.655	1.968	37.298	-19.786	-13.201	-14.349	-10.181
461	0.461	-18.235	-12.8	-7.96	-19.665	-15.748	-14.37	-51.863	-3.593
462	0.462	-22.446	-6.078	-4.719	-56.805	-17.708	-9.149	-46.805	-9.557
463	0.463	-5.357	-19.278	3.741	-10.08	-21.028	-8.19	-87.926	-14.945
464	0.464	-7.649	-13.494	-13.931	-52.9	-13.322	-5.691	-49.077	-19.98
465	0.465	-31.09	-4.809	-34.923	-102.9	-8.138	-8.02	-33.893	-15.553
466	0.466	-40.424	-6.375	-43.159	-15.547	-5.273	-6.103	25.754	-19.653
467	0.467	-32.122	-13.551	-45.568	19.967	-7.826	-10.767	82.629	-16.043
468	0.468	-34.613	-4.66	-38.485	9.054	-2.252	-11.364	45.64	-12.804
469	0.469	-36.913	-3.499	-14.971	-20.759	-5.761	-4.421	-1.169	2.842
470	0.47	-21.972	-6.559	0.747	23.59	-5.204	-7.344	-19.335	0.086
471	0.471	-16.099	-11.385	-7.529	-1.011	-1.152	-3.108	-2.871	-12.73
472	0.472	-7.315	-17.378	-35.731	20.883	-3.686	-8.739	42.58	-24.387
473	0.473	-15.182	-5.142	-61.994	40.743	1.72	-6.822	24.337	-5.259
474	0.474	-25.183	-3.343	-78.934	-14.403	-4.867	-4.902	-3.343	7.496
475	0.475	-16.217	-11.193	-75.727	-7.188	-4.1	-10.331	-28.419	14.461
476	0.476	-12.686	-21.16	-55.894	12.509	-8.169	-8.402	-41.802	-13.183
477	0.477	-11.668	-35.415	-17.307	30.309	-7.605	-10.339	-29.304	-9.499
478	0.478	-2.709	-29.584	65.96	-42.102	-8.203	-18.082	-17.978	-6.192
479	0.479	-6.168	-48.858	101.649	-32.432	-14.812	-17.119	-34.889	-9.288
480	0.48	-11.378	-61.542	69.239	-5.99	-15.619	-10.347	-50.503	-17.62
481	0.481	-0.541	-49.868	98.933	-46.988	-10.038	-16.328	-36.366	-15.098
482	0.482	-10.615	-17.857	54.25	-69.372	-8.134	-10.692	-33.866	-31.391
483	0.483	-4.233	5.026	29.815	-9.067	-6.238	-11.259	-36.155	-33.59
484	0.484	-3.063	17.48	-21.867	-66.226	-2.195	-7.966	-25.356	-35.619
485	0.485	0.042	13.912	-28.444	-103.434	-10.16	-8.572	3.827	-12.852
486	0.486	-14.656	-3.011	-34.435	-16.304	-9.028	-8.212	16.29	-3.601
487	0.487	-12.516	0.146	-50.867	19.045	-16.416	-10.564	-2.432	16.127
488	0.488	-14.426	-2.502	-35.755	-13.689	-7.548	-5.754	14.627	13.603
489	0.489	-12.643	0.071	-22.215	35.489	3.251	-15.848	36.531	-2.662
490	0.49	-7.952	-11.491	-26.349	44.291	-12.67	-17.233	39.317	-26.071
491	0.491	-9.262	-0.812	-22.718	52.381	-14.831	-16.091	0.873	-22.979
492	0.492	-5.544	-2.708	-26.033	44.971	-16.78	-5.251	-15.513	-14.678
493	0.493	-23.507	-22.027	-35.355	-55.92	-15.066	-0.978	-30.546	-1.92
494	0.494	-31.03	-4.182	-38.075	-156.979	-7.16	-7.342	-16.915	14.312
495	0.495	-37.974	-11.133	-40.586	14.08	2.866	-10.805	3.931	3.659
496	0.496	-14.533	-17.505	-47.581	-55.54	1.668	-13.889	30.337	-9.859
497	0.497	1.155	11.541	-41.263	-34.341	-1.824	-18.734	-21.129	-15.097
498	0.498	-12.963	23.965	-39.414	-169.06	-0.859	-5.572	-28.497	-23.087
499	0.499	-0.169	-2.313	-13.165	-11.474	3.973	-15.246	-21.923	-1.508
500	0.5	6.814	-26.082	43.486	-32.484	-3.966	-10.022	-52.319	-10.854
501	0.501	-8.089	-41.742	19.065	25.302	-20.02	-11.576	-46.854	-13.63
502	0.502	-10.037	-33.396	26.426	7.985	-22.309	-4.4	-21.633	-16.199
503	0.503	5.808	-30.862	6.512	-39.481	-15.905	-5.55	-17.189	-23.194
504	0.504	-9.119	-14.594	-23.866	3.711	-13.956	-16.369	-29.568	-16.823
505	0.505	-26.554	-3.934	-29.313	43.221	-8.722	-9.21	-48.297	-30.344
506	0.506	-33.522	-13.585	-44.441	126.65	-10.27	-8.066	-38.227	-4.011
507	0.507	-35.63	-1.353	-30.949	72.434	-17.435	-11.537	-28.95	7.192
508	0.508	-25.952	0.241	-10.348	82.382	-11.064	-12.503	-9.229	-16.601
509	0.509	-20.73	-3.976	-21.687	19.889	-12.235	-7.669	3.52	-7.257
510	0.51	-28.668	-2.777	-18.47	-4.561	-0.451	-11.93	38.528	-26.94
511	0.511	-21.517	-15.901	-21.656	2.73	-5.113	-9.614	33.453	-39.708
512	0.512	-27.912	-31.755	-7.598	-3.944	-9.382	-6.129	-26.183	-23.439
513	0.513	-9.894	-42.394	-0.09	-58.981	-2.999	1.228	-50.58	0.002
514	0.514	18.409	-32.727	-2.458	-81.061	-1.854	-9.615	-13.671	15.669
515	0.515	7.228	-20.537	-4.662	-61.144	-11.535	-8.26	6.253	18.36
516	0.516	-9.804	-22.094	-6.716	-67.183	-10.378	-11.939	48.833	20.877
517	0.517	-38.094	-29.289	-15.534	-72.571	0.456	-13.097	54.289	-4.854
518	0.518	-34.441	-25.669	-17.173	-17.027	-3.804	-10.005	29.195	-21.866
519	0.519	-31.191	-36.548	-10.099	19.981	-7.472	-9.048	24.744	-12.579
520	0.52	-40.53	-35.24	-13.857	0.139	-13.455	-6.541	12.33	-15.319
521	0.521	-32.23	-20.963	-10.439	-66.946	-8.224	-12.176	23.5	-17.881
522	0.522	-24.703	-30.685	-7.379	-75.857	-13.052	-7.359	26.705	-24.887
523	0.523	-27.017	-28.963	-16.352	-35.17	-19.048	-12.025	-7.791	-18.549
524	0.524	-16.376	-43.29	-32.158	-27.753	-13.432	-12.621	-76.539	-24.362
525	0.525	-6.722	-49.109	-21.62	73.03	-8.599	-12.244	-106.226	-40.227
526	0.526	-1.515	-22.834	-12.024	87.282	-8.028	-18.662	-61.556	-16.824
527	0.527	-3.086	33.792	-6.833	74.085	-16.951	-10.785	-20.93	-26.176
528	0.528	-7.38	9.335	-21.101	38.406	-5.174	-9.876	1.119	-17.944
529	0.529	-1.037	1.925	-30.644	70.807	-3.664	-10.911	-5.498	-15.499
530	0.53	0.064	21.795	-14.606	41.059	-7.958	-20.65	0.472	-27.195
531	0.531	7.36	3.555	17.454	14.292	-9.161	-21.858	-5.038	-3.859
532	0.532	-1.578	19.955	40.442	-42.648	-5.708	-13.581	-20.19	-0.851
533	0.533	-19.625	-5.213	2.964	-64.756	-10.951	-10.522	-70.523	30.228
534	0.534	-22.168	-37.156	-12.177	-44.872	-8.056	4.136	-77.092	26.087
535	0.535	-19.867	-24.785	-25.891	-2.329	-3.807	1.963	-9.91	22.354
536	0.536	-22.044	1.511	-13.635	-18.825	-6.141	-0.023	-0.955	-22.395
537	0.537	-20.178	-1.825	-10.062	-43.912	-6.72	-5.3	7.241	-28.432
538	0.538	-22.001	-11.165	6.828	-30.309	-6.134	-3.812	14.624	-23.06
539	0.539	-20.544	-2.884	53.666	-26.259	1.612	-5.231	-5.324	-18.064
540	0.54	-16.393	14.888	19.946	-67.826	-12.318	-11.693	0.664	-31.666
541	0.541	-12.843	7.846	-10.693	-62.382	-25.869	-20.096	-4.767	-27.654
542	0.542	-11.781	-2.875	-5.48	-37.188	-17.161	-23.27	-9.877	-24.039
543	0.543	-6.612	-8.727	-10.646	-5.312	-9.226	-24.314	-32.821	-7.064
544	0.544	-9.618	-3.587	-15.193	-9.467	-10.585	-21.878	-61.954	-10.214
545	0.545	-10.503	-8.317	-19.347	-35.947	-6.908	-16.347	-5.338	-30.043
546	0.546	-3.257	-9.746	-8.207	-25.934	-15.222	-5.587	35.222	-22.542
547	0.547	-8.2	-16.2	-4.999	-16.732	-14.254	-7.215	42.516	-6.352
548	0.548	-21.433	-22.274	-14.341	-14.123	-10.383	-9.416	8.926	21.199
549	0.549	-15.704	-21.359	-34.109	-16.806	-9.417	-13.732	14.815	-5.178
550	0.55	-7.069	-16.59	-46.907	-5.158	-11.935	-7.418	-12.948	11.791
551	0.551	-5.605	-22.677	-53.862	5.49	-20.849	-18.325	-7.983	2.442
552	0.552	-1.443	-20.434	-55.972	15.211	-12.541	-14.148	-3.498	-11.735
553	0.553	-2.675	-12.579	-57.897	6.527	-13.515	-20.607	-7.521	-19.334
554	0.554	-11.039	-22.317	-31.579	1.83	-8.681	-5.003	-3.788	-54.406
555	0.555	-27.148	-31.257	-5.249	23.554	-7.918	1.305	6.3	-39.387
556	0.556	-43.472	-39.62	25.716	-23.363	0.977	-23.913	-2.989	-16.669
557	0.557	-20.129	-36.572	46.405	-83.754	6.968	-6.93	-9.029	-11.694
558	0.558	-17.119	-25.8	20.089	-26.855	-0.415	-10.081	-11.82	-7.687
559	0.559	-19.922	-21.646	-3.689	10.213	4.399	-12.849	-14.371	-4.11
560	0.56	-17.673	-26.589	-6.772	3.674	-1.629	-5.356	-7.397	-7.448
561	0.561	-25.312	-12.359	-32.285	-14.493	-3.971	-12.378	-39.284	-10.556
562	0.562	-46.508	-2.805	-49.276	-42.157	-10.568	-10.3	-34.821	-24.676
563	0.563	-49.304	-4.656	-33.564	-37.146	-0.904	-4.545	-14.185	-1.412
564	0.564	-41.819	-9.383	-19.404	-50.913	-4.585	-9.824	-10.586	1.688
565	0.565	-16.077	-2.248	3.873	-38.762	-3.417	-11.425	-7.343	-12.569
566	0.566	7.785	9.519	-5.351	-12.651	-4.392	-15.727	1.896	-20.188
567	0.567	4.745	14.138	-14.567	33.045	-9.24	-12.096	-0.883	-22.583
568	0.568	13.09	-1.759	-6.169	-18.662	-15.231	-8.661	1.608	-3.484
569	0.569	15.623	-3.897	6.687	-70.487	-24.136	-7.745	-19.514	24.716
570	0.57	-0.617	-13.552	-0.219	-9.956	-13.293	-1.01	-11.235	21.014
571	0.571	-2.732	-18.722	-32.134	30.66	-14.656	-3.552	22.219	-2.816
572	0.572	-24.004	-42.414	-18.611	-6.404	-10.975	-10.933	8.64	-5.942
573	0.573	-21.273	-39.041	18.961	-13.123	-9.819	-15.79	-20.44	-25.718
574	0.574	-13.7	-29.696	-6.192	29.462	-8.863	-18.328	-16.876	-28.249
575	0.575	-11.339	-9.937	-10.627	46.053	-5.961	-6.163	-61.728	-12.011
576	0.576	-9.155	7.901	-22.975	21.196	-1.684	13.168	-67.846	2.876
577	0.577	-3.295	-8.282	-56.994	44.267	2.407	5.606	-40.225	20.317
578	0.578	1.995	-14.565	-61.406	15.307	5.91	3.292	-5.001	-0.759
579	0.579	3.586	-16.428	-73.773	41.534	-2.771	-3.094	-18.523	1.98
580	0.58	-9.351	-28.56	-70.068	-9.842	0.74	-12.765	27.363	-10.77
581	0.581	-25.205	-7.773	-73.329	-46.869	-6.584	-17.997	9.238	-3.746
582	0.582	-23.084	-16.055	-38.853	-40.32	-15.467	-19.552	-18.366	-22.855
583	0.583	-36.656	-3.229	29.897	14.642	-21.457	-9.477	-33.402	-20.303
584	0.584	-38.437	-0.869	79.258	-36.991	-16.222	-13.132	-28.918	-31.875
585	0.585	-14.664	-7.249	34.551	-30.33	-19.126	-9.61	-24.816	-21.19
586	0.586	-11.383	-9.181	10.15	-48.462	-25.116	-10.526	-28.419	-19.232
587	0.587	-2.105	-7.424	32.234	-9.722	-27.427	-7.583	-11.348	-3.339
588	0.588	0.604	-21.742	79.1	15.559	-16.571	-3.299	29.55	-22.472
589	0.589	8.147	-27.563	109.53	-7.152	-8.626	-4.034	24.193	-19.951
590	0.59	19.78	-1.281	93.151	-2.974	-12.867	-2.049	9.129	-36.182
591	0.591	-12.112	2.387	37.616	-21.729	-14.023	-5.29	22.68	-17.064
592	0.592	-44.012	-28.584	-29.166	29.844	-12.854	-2.34	26.764	-14.536
593	0.593	-14.95	-7.893	-55.863	-21.672	-5.473	-0.943	8.014	-7.572
594	0.594	-11.241	3.361	-47.737	-14.842	-2.549	-8.252	4.75	24.429
595	0.595	-14.492	-13.617	-40.387	27.979	-5.047	-15.555	7.864	-25.791
596	0.596	1.226	-22.891	-33.821	0.591	-2.703	-14.524	-0.411	-19.151
597	0.597	-18.465	2.642	-39.821	26.048	-7.524	-22.374	-2.843	23.468
598	0.598	-25.99	-14.403	-45.239	-5.641	-6.92	-21.327	-5.064	-37.432
599	0.599	-19.031	-23.685	-20.107	-42.974	-5.147	-14.484	-15.622	-12.941
600	0.6	-8.397	-20.956	-15.697	-27.734	-5.517	-11.906	-44.565	-20.216
601	0.601	-14.199	-28.468	-44.785	-23.243	-12.856	-4.469	-98.71	-26.734
602	0.602	-33.54	-12.182	-33.635	-27.248	-15.935	-7.283	-61.726	-20.693
603	0.603	-41.079	-18.534	-36.975	-0.805	-9.147	-9.694	-55.189	-26.062
604	0.604	-43.399	-20.42	-58.831	-52.123	0.533	-11.935	-24.898	9.204
605	0.605	-28.494	-8.206	-39.063	-74.187	-0.641	-19.776	-8.542	32.052
606	0.606	-18.813	-9.722	-21.197	-80.729	-1.809	-24.915	36.834	-5.438
607	0.607	-2.935	11.984	-18.716	10.839	7.877	-18.072	67.171	-0.353
608	0.608	12.009	33.862	-16.452	-81.249	6.738	-11.98	28.374	13.244
609	0.609	-1.498	19.739	-10.655	-69.362	5.599	-9.562	-6.917	-24.263
610	0.61	7.229	1.968	-19.431	-58.397	2.532	-11.396	-20.507	-59.439
611	0.611	18.27	13.613	-21.028	-28.709	-6.357	-10.71	-8.088	-63.816
612	0.612	-0.493	-9.764	-5.227	-1.937	-14.671	-6.551	10.755	-59.692
613	0.613	-8.02	-31.6	1.065	120.166	-15.624	-0.65	0.739	-2.924
614	0.614	-43.029	-57.114	-20.297	102.799	-22.354	-9.462	3.878	103.02
615	0.615	-88.481	-26.119	-28.657	86.856	-16.31	-12.863	12.245	30.923
616	0.616	-82.421	-30.159	-31.186	43.791	-10.658	-11.82	40.531	17.818
617	0.617	-54.66	-26.439	-33.526	83.423	-17.207	-6.912	-16.157	-17.777
618	0.618	-29.424	-29.7	-31.416	47.909	-11.196	-0.834	-40.518	-28.597
619	0.619	-15.808	-51.589	-2.402	-27.976	-18.546	-9.661	-33.135	-38.384
620	0.62	-11.692	-59.933	26.615	-57.684	-9.645	-15.586	-53.054	-29.382
621	0.621	-0.418	-77.765	52.919	-30.992	-13.112	-14.548	-34.859	-21.182
622	0.622	2.92	-42.75	1.394	9.778	-7.88	-13.513	-18.388	-13.789
623	0.623	-0.156	-7.535	8.742	-71.68	-4.961	-10.933	6.763	-20.397
624	0.624	-2.837	15.283	-11.181	-147.521	-7.456	-3.535	-6.799	-14.417
625	0.625	-10.35	2.889	-17.184	-177.149	-19.623	-6.392	-27.488	-19.852
626	0.626	-7.999	-8.33	-11.8	-96.362	-21.333	-12.325	-23.828	-24.881
627	0.627	-18.619	1.764	-6.876	23.029	-16.651	-19.612	-27.11	-20.414
628	0.628	-5.041	-1.304	-2.562	102.511	-12.359	-8.711	-23.954	-16.3
629	0.629	7.165	-3.983	-15.033	-56.499	-11.162	-10.014	-21.186	-4.989
630	0.63	11.808	-11.516	-3.84	49.341	-14.628	-3.586	-49.415	-35.887
631	0.631	24.762	0.129	13.209	-8.264	-4.928	-0.073	-45.688	-6.827
632	0.632	19.521	-6.2	-2.427	-60.575	3.993	-7.407	-35.572	4.382
633	0.633	11.586	-15.835	-10.637	-76.348	-1.993	-10.3	-32.436	14.425
634	0.634	-1.388	-10.55	-12.981	-61.922	7.683	-12.793	-18.27	-1.265
635	0.635	-17.272	3.82	-10.472	3.808	-1.22	-23.417	10.034	1.452
636	0.636	-15.147	9.644	-29.54	15.597	-7.24	-13.33	36.389	-32.01
637	0.637	-20.954	7.916	-32.038	-60.208	-12.501	-4.405	12.579	-27.549
638	0.638	-15.707	9.446	-29.782	-30.565	-5.753	-12.709	9.464	1.525
639	0.639	-33.088	25.256	-23.601	-3.736	-6.519	-20.038	12.182	-9.663
640	0.64	-40.021	1.787	-6.367	53.1	-8.803	-19.049	30.016	35.092
641	0.641	-25.087	-13.913	-13.462	1.412	-16.712	-16.525	4.329	-7.442
642	0.642	-23.161	-16.616	-28.512	-18.458	-19.772	-9.172	-5.624	9.049
643	0.643	-17.977	-55.153	-19.021	-61.05	-6.969	-6.269	-21.125	-36.408
644	0.644	-25.95	-60.607	-17.482	-44.559	-5.193	-5.492	-23.642	-54.581
645	0.645	-27.345	-25.423	-9.677	-79.8	-6.711	-7.817	-0.263	-26.825
646	0.646	-26.226	-2.647	-11.113	-56.884	-8.039	-15.764	-9.51	-1.623
647	0.647	-8.238	-6.795	-10.079	5.618	-11.687	-10.557	-29.363	-6.01
648	0.648	4.536	-25.605	2.904	32.34	-12.832	-3.818	-42.241	-26.641
649	0.649	6.867	-28.946	1.031	72.971	-1.023	-1.32	-35.365	-22.987
650	0.65	-3.77	-32.097	8.891	139.689	-2.559	-13.521	-16.283	0.84
651	0.651	-13.423	-23.826	18.885	94.997	-9.712	-22.225	6.873	3.934
652	0.652	-11.648	-21.369	-0.766	21.753	-0.806	-26.866	53.814	-15.803
653	0.653	-10.081	-23.724	-43.436	-27.557	5.196	-8.095	73.723	-13.294
654	0.654	-20.133	-4.576	-25.316	88.932	17.012	-5.575	55.578	-6.373
655	0.655	-29.012	-17.327	-30.808	41.307	6.005	1.386	50.209	-21.249
656	0.656	-34.959	-14.981	-86.375	-1.885	-6.94	-5.013	-15.354	0.081
657	0.657	-35.865	8.447	-49.422	-41.438	-15.639	-10.829	11.464	2.784
658	0.658	-26.889	17.755	38.072	-29.515	-23.568	-16.056	-12.803	10.347
659	0.659	-8.79	-7.782	49.935	-40.318	-24.928	-20.696	-34.835	-1.246
660	0.66	-1.15	-11.093	17.491	-10.623	-16.045	-16.44	-81.696	-28.939
661	0.661	-8.029	-8.028	7.656	-19.481	-12.588	-12.774	-112.089	-17.759
662	0.662	-27.112	0.269	16.571	21.216	-22.289	-11.619	-62.142	-27.86
663	0.663	-19.536	-7.358	8.472	-30.33	-34.12	-4.276	-28.606	-24.721
664	0.664	-12.538	-14.45	-13.547	57.346	-32.594	-5.251	-22.582	-27.293
665	0.665	-18.938	-8.183	-20.105	-73.748	-22.558	-2.748	-6.101	-9.28
666	0.666	-24.797	-21.778	-26.058	-91.108	-13.675	-3.551	9.003	16.53
667	0.667	-23.073	-13.118	-31.39	-11.62	-0.524	-10.142	-4.541	6.382
668	0.668	-15.101	7.587	-26.258	31.398	1.209	-5.892	-8.682	-34.506
669	0.669	-7.855	-0.656	-21.719	44.449	-0.345	-8.221	-12.497	-29.138
670	0.67	-22.087	-8.118	-25.676	8.632	-4.621	-4.751	4.394	-14.053
671	0.671	-23.928	-24.301	-21.892	-89.322	1.761	-8.059	7.345	-9.605
672	0.672	-15.146	-39.155	-38.837	-23.656	-4.238	-13.5	9.944	36.257
673	0.673	-16.64	-17.789	-23.138	-35.518	-7.325	-2.674	-7.917	5.865
674	0.674	-15.245	-14.975	-31.432	18.44	-10.226	-7.312	-29.042	0.397
675	0.675	-8.836	-12.348	-8.211	-70.592	-12.747	-17.368	-20.714	-4.64
676	0.676	-5.358	-23.863	38.82	-11.007	-13.536	-8.471	-28.318	-9.091
677	0.677	-10.602	-34.44	32.22	21.693	-10.058	-16.796	-35.359	-29.79
678	0.678	2.16	-36.331	-10.386	31.628	-10.628	-13.709	-3.483	-71.372
679	0.679	7.425	-20.415	-49.084	-49.099	-4.02	-12.74	10.061	-43.667
680	0.68	-0.439	-39.528	-64.149	-147.011	-8.245	-11.972	14.194	-18.469
681	0.681	-10.431	-36.976	-59.644	-186.443	-10.551	-7.916	-12.073	22.741
682	0.682	-19.275	-25.308	-71.962	-103.068	-11.119	-1.338	-22.03	6.299
683	0.683	-18.079	-27.403	-60.673	-48.985	-1.038	-7.34	-25.033	1.225
684	0.684	-8.376	-17.698	-43.572	59.551	3.233	-9.669	-22.245	-21.567
685	0.685	0.536	1.693	-9.065	16.33	15.042	-11.616	-4.443	-17.456
686	0.686	-2.96	-0.79	22.925	-49.458	19.691	-13.573	25.896	-6.189
687	0.687	-19.021	20.315	85.452	10.298	6.725	-8.166	38.284	-23.185
688	0.688	-30.652	34.459	183.962	-43.861	-12.638	-14.762	27.025	-26.238
689	0.689	-24.298	16.664	118.147	84.475	-30.445	-14.002	-10.717	-28.898
690	0.69	-18.54	5.069	10.753	32.095	-18.831	-5.121	-45.919	-26.335
691	0.691	-9.873	-22.636	-32.351	-47.323	-25.222	-3.976	-77.844	-5.197
692	0.692	-5.253	-19.011	-45.451	53.784	-15.56	-7.077	-115.42	8.887
693	0.693	13.507	4.731	-33.583	-38.333	-13.835	-11.911	-120.473	11.417
694	0.694	10.986	7.744	-66.036	21.191	-9.196	-14.426	-70.19	-23.628
695	0.695	4.01	4.96	-75.855	-33.045	-10.561	-12.102	30.626	-28.704
696	0.696	-15.15	12.464	-13.272	16.218	-11.731	-5.524	131.647	-33.149
697	0.697	-38.369	-13.284	27.436	7.182	-5.731	0.466	92.156	-12.393
698	0.698	-41.459	-16.546	-9.493	-1.136	1.621	-11.726	56.527	21.697
699	0.699	-27.319	-19.626	-29.376	6.109	-7.29	-13.463	23.983	-1.15
700	0.7	-29.83	-16.929	-23.341	-27.444	-6.139	-21.404	-5.67	11.222
701	0.701	-36.803	-14.439	-6.902	-82.454	-9.254	-14.267	-14.582	0.019
702	0.702	-30.442	-21.42	-1.89	-15.861	-10.241	-13.144	-22.682	10.104
703	0.703	-20.795	-40.587	-15.46	46.409	-11.035	-19.171	-59.605	31.981
704	0.704	-22.556	-58.412	-19.575	5.55	-16.667	-11.821	-26.096	-10.58
705	0.705	-27.233	-42.148	-30.836	12.857	-16.094	-10.843	-7.877	-16.572
706	0.706	-23.02	-27.257	-20.774	46.283	-8.757	-13.351	-35.521	-11.181
707	0.707	-19.383	-17.6	-36.464	-45.344	-2.02	-12.586	-30.536	-26.284
708	0.708	-32.566	-1.734	-56.168	-32.29	0.449	-12.014	1.375	-21.822
709	0.709	-34.301	0.385	-48.524	-44.171	4.462	-6.023	13.669	-17.761
710	0.71	-23.246	-9.322	-18.044	9.923	0.926	-1.976	-12.801	-14.083
711	0.711	-10.25	-11.098	2.71	19.731	-9.182	-6.826	-23.036	-10.845
712	0.712	9.119	12.687	-0.959	-25.084	-13.472	-2.2	-38.866	-57.861
713	0.713	-3.66	29.679	-11.026	-17.027	-14.67	-5.125	-19.236	-77.802
714	0.714	7.968	7.733	-7.938	5.032	-11.229	-9.985	-21.82	-59.601
715	0.715	14.37	-23.515	-27.713	11.565	-10.306	0.049	-0.75	-9.686
716	0.716	0.818	-19.542	-50.985	41.916	-13.24	-15.852	13.452	91.057
717	0.717	-15.063	-45.941	-47.946	102.897	-15.766	-13.749	26.318	18.841
718	0.718	-29.984	-97.503	-22.46	13.378	-11.699	-11.848	52.078	5.658
719	0.719	-20.326	-90.239	-12.423	25.278	-5.129	-13.628	48.735	-30.002
720	0.72	-22.066	-56.844	3.249	14.557	-9.403	-12.126	32.996	-19.213
721	0.721	-1.373	-26.566	22.963	-34.74	-15.027	-7.916	13.233	-9.37
722	0.722	6.902	-10.22	20.381	-61.519	-16.965	-14.351	-20.24	-0.497
723	0.723	4.308	-5.265	13.296	28.027	-8.265	-25.247	-24.676	23.924
724	0.724	6.554	-0.836	15.344	-31.654	-4.795	-18.135	-62.199	-13.052
725	0.725	12.875	-4.908	1.726	-151.135	-5.784	-9.294	-16.72	-19.655
726	0.726	14.771	6.322	21.029	-198.85	-12.59	-15.366	1.445	-25.728
727	0.727	-8.095	23.319	23.544	17.868	-18.626	-12.331	-15.031	-31.227
728	0.728	-42.573	7.566	-11.524	110.685	-26.01	-11.424	-50.287	-26.282
729	0.729	-56.13	-0.84	-36.745	82.513	-23.141	-7.221	-91.55	-21.931
730	0.73	-52.034	-3.405	-41.282	-45.737	-10.012	-1.666	-75.16	-1.273
731	0.731	-33.221	-15.084	-37.285	-22.689	-0.38	-8.309	-90.271	2.406
732	0.732	-23.133	-4.505	-41.022	-1.756	-2.18	-14.368	-49.011	40.175
733	0.733	-26.22	-10.363	-44.377	-59.474	-6.877	-12.11	-21.297	-35.491
734	0.734	-23.509	-15.591	-28.752	-6.977	3.156	-8.7	54.34	-46.352
735	0.735	-15.951	-4.461	-20.432	-22.722	-8.679	-6.829	86.833	-36.524
736	0.736	-22.907	8.614	2.828	-123.691	-10.236	-6.332	37.445	-45.455
737	0.737	-7.998	-7.141	12.164	-57.816	-5.996	0.555	28.485	-37.378
738	0.738	5.553	-9.151	26.353	-22.074	-7.198	-8.422	-12.295	-15.384
739	0.739	3.819	-10.943	3.239	-32.866	-13.25	-7.337	-34.445	-22.023
740	0.74	-4.082	1.347	-18.599	-42.596	-8.088	-10.509	-14.602	8.305
741	0.741	-5.408	2.979	-26.994	-51.364	-5.211	-15.419	-8.729	35.931
742	0.742	-14.291	4.382	-34.651	5.605	-4.454	-16.257	-25.33	-9.63
743	0.743	-15.455	-4.512	-18.54	42.745	-4.454	-12.057	-20.429	-15.68
744	0.744	-16.418	-7.956	-8.042	22.911	-2.123	-12.892	-34.086	0.73
745	0.745	-21.287	-4.881	-21.753	28.998	-6.968	-12.38	-21.751	-14.433
746	0.746	-20.555	-19.658	-16.633	79.017	-15.68	-11.857	-18.013	-28.029
747	0.747	-8.407	-51.635	7.131	139.724	-14.518	-15.984	-21.169	-15.651
748	0.748	-10.209	-47.286	-2.958	50.2	-9.293	-13.519	-11.831	3.127
749	0.749	-8.697	-18.362	0.057	14.666	-0.394	-6.242	7.9	6.435
750	0.75	-12.955	-7.203	31.087	3.913	0.754	-3.22	-4.905	-9.263
751	0.751	-6.565	-10.535	26.929	33.519	-6.603	1.551	-21.192	-11.998
752	0.752	-5.417	-13.689	0.542	6.767	-1.758	-9.923	-5.727	-16.657
753	0.753	-15.098	-5.425	-9.566	-50.035	-2.524	-14.616	0.616	-19.181
754	0.754	-11.424	-18.285	-6.517	-101.678	-9.878	-24.74	-28.496	-7.572
755	0.755	-7.367	-13.937	-37.715	-121.569	-14.718	-18.389	-40.918	7.289
756	0.756	-13.374	-7.042	-50.11	-103.352	-8.721	-10.107	-22.157	1.445
757	0.757	-23.052	-9.191	-46.434	-86.851	-6.395	-15.398	-18.952	-17.948
758	0.758	-34.859	-7.227	-29.405	-71.825	-5.808	-18.358	21.726	-5.235
759	0.759	-30.206	-15.849	-32.524	-40.009	-3.856	-12.395	49.274	-21.548
760	0.76	-28.848	-17.33	-24.204	-27.636	-2.106	-11.64	34.098	1.831
761	0.761	-22.458	-27.401	-6.374	14.031	-10.036	-3.73	11.171	-39.016
762	0.762	-16.445	-7.903	1.408	10.246	-11.207	-2.787	23.464	-22.582
763	0.763	-26.084	11.802	-10.185	-73.045	-10.249	-1.845	12.158	-27.669
764	0.764	-17.16	9.253	-8.031	34.231	-3.483	-1.101	-18.842	-4.899
765	0.765	-6.29	6.867	-2.176	-66.92	-4.253	-1.902	-81.395	57.58
766	0.766	-4.904	-16.629	-0.398	-80.192	-14.885	-12.753	-72.486	12.866
767	0.767	1.513	-7.353	-1.924	-44.683	-16.224	-11.228	-15.512	-11.437
768	0.768	2.684	6.796	-23.559	-12.172	-7.313	-6.991	36.202	-18.791
769	0.769	-13.385	-10.972	-32.8	-22.079	-6.142	-5.841	29.676	-12.209
770	0.77	-11.072	-3.944	-12.988	4.663	-15.787	-4.69	-0.686	-18.212
771	0.771	12.341	-18.762	20.593	45.294	-19.423	-9.922	-28.34	-12.803
772	0.772	34.235	-43.832	43.546	82.3	-18.213	-7.019	-33.409	-37.955
773	0.773	20.126	-60.742	14.666	75.661	-15.075	-9.533	-47.095	-24.389
774	0.774	2.331	-57.507	-3.972	93.833	-10.198	-5.47	-34.833	-20.288
775	0.775	-18.754	-54.671	-7.127	43.873	-2.212	-4.882	-0.866	13.779
776	0.776	-27.05	-21.073	-22.688	23.852	-1.198	-9.504	-5.365	9.295
777	0.777	-29.546	10.973	-8.437	66.293	-4.08	-16.06	-1.309	-3.145
778	0.778	-36.52	15.148	-26.154	71.892	-3.277	-16.805	24.989	-14.408
779	0.779	-64.231	-3.537	-28.477	16.478	-2.481	-12.703	35.017	-24.49
780	0.78	-67.948	-0.171	-39.255	-5.47	2.391	-7.817	-12.051	-40.156
781	0.781	-50.952	2.982	-25.892	-12.006	8.432	-9.704	-72.638	-31.806
782	0.782	-35.299	0.325	-17.256	-18.051	-0.426	-3.084	-64.441	-24.21
783	0.783	-21.178	-38.135	-9.343	-45.857	-13.543	-3.827	2.437	-7.876
784	0.784	-18.668	-99.043	-28.15	-30.994	-11.757	-14.434	-6.356	-10.021
785	0.785	-11.698	-74.627	-30.699	-17.54	-22.738	-1.424	18.189	-15.865
786	0.786	-13.817	-67.245	-19.103	-80.048	-15.542	-6.609	40.438	10.432
787	0.787	-19.606	-47.293	-4.19	-71.218	-9.121	-8.106	87.391	6.76
788	0.788	-24.802	-53.285	-10.021	-30.486	-12.561	-12.304	8.167	-3.235
789	0.789	-32.71	-25.585	-29.439	-23.121	-11.558	-11.089	-24.239	-6.222
790	0.79	-16.824	-20.527	-32.017	-69.937	-26.243	-7.552	-14.28	-8.794
791	0.791	-1.914	-6.915	-25.112	-63.802	-28.355	-14.866	-5.288	29.824
792	0.792	15.51	30.68	6.779	-69.104	-26.394	-21.599	-29.604	2.171
793	0.793	13.187	15.619	20.281	-63.932	-24.627	-19.045	-22.203	-12.905
794	0.794	28.084	56.885	16.202	-4.171	-3.897	-11.637	-15.53	-17.433
795	0.795	18.388	73.423	-25.412	-44.722	-6.58	-16.412	-33.638	-29.834
796	0.796	-1.015	38.288	-19.988	-37.278	-9.075	-6.665	-38.939	-56.145
797	0.797	-3.578	51.871	-4.866	-3.636	-2.096	-12.976	-23.71	-39.105
798	0.798	-19.859	39.467	8.715	-9.473	4.291	0.253	-19.134	-23.41
799	0.799	-30.531	-2.135	29.446	-14.808	2.356	-4.91	-31.394	-9.24
800	0.8	-28.624	-18.579	3.174	30.686	-6.342	-12.783	-50.03	-1.642
801	0.801	-12.774	-3.474	-6.827	24.766	-14.264	-14.081	-53.204	-22.704
802	0.802	-10.661	-7.918	-22.463	-36.086	-12.902	-15.17	-24.865	-19.955
803	0.803	-4.869	4.435	-25.189	53.535	-3.985	-6.777	-5.992	-12.39
804	0.804	-3.147	8.081	-27.73	-6.043	-5.135	-18.505	-9.208	-14.719
805	0.805	-7.804	-2.022	-48.844	4.763	-2.031	-10.492	-12.276	-16.837
806	0.806	-9.169	-30.287	-34.776	-5.098	-1.057	8.363	30.336	-7.154
807	0.807	-8.038	-56.627	-32.348	21.745	-0.259	0.898	85.37	1.556
808	0.808	-23.763	-80.464	-16.188	62.435	-9.131	-15.287	63.377	3.099
809	0.809	-17.417	-52.25	-14.109	-33.894	-0.79	-21.592	16.681	-6.944
810	0.81	-7.774	4.442	-8.317	-46.966	-3.867	-11.829	-1.34	-21.22
811	0.811	-9.533	28.873	-6.558	-58.701	-0.946	-13.492	-6.634	-11.471
812	0.812	-20.576	21.539	4.5	39.097	-3.459	-8.774	-21.696	-6.217
813	0.813	-21.948	14.973	-11.346	78.678	-5.781	-7.341	-35.209	1.74
814	0.814	-25.652	8.984	-26.232	66.802	-10.625	-10.948	-22.791	-2.52
815	0.815	-24.514	-7.485	-24.295	34.34	-13.919	-14.373	-41.587	17.067
816	0.816	-36.319	-52.941	-19.08	24.422	-16.814	-13.346	-79.393	-2.615
817	0.817	-28.341	-83.281	-20.626	-38.14	-8.872	-10.395	-33.882	-5.129
818	0.818	-21.117	-99.682	-1.843	-78.851	-5.385	-12.853	-27.727	-21.43
819	0.819	-9.278	-74.458	-14.646	-115.759	-17.175	-10.472	-11.107	-36.347
820	0.82	-13.925	-42.518	-26.304	-68.826	-25.104	-9.829	-26.083	-15.048
821	0.821	-23.986	-13.482	-28.449	-123.639	-29.358	-9.202	5.93	-17.784
822	0.822	-15.077	-24.697	-57.452	-27.086	-17.558	-12.06	60.17	-20.32
823	0.823	-13.914	-34.77	-45.036	12.581	-6.527	-12.4	38.141	-18.043
824	0.824	-17.041	-19.141	-41.348	-22.944	-13.68	-9.06	-8.626	-20.174
825	0.825	-29.858	-16.493	-31.283	-33.725	-9.996	-11.146	-2.518	8.865
826	0.826	-24.7	-8.977	-21.962	15.698	5.686	-13.816	-18.824	21.295
827	0.827	-20.117	-2.003	3.573	-64.979	-4.951	-11.847	-13.643	2.563
828	0.828	-15.916	-4.074	41.25	32.796	-3.015	-13.946	-17.956	-7.484
829	0.829	-12.272	-5.958	116.896	-6.7	-8.241	-17.208	-21.91	-23.159
830	0.83	-3.969	2.79	127.738	-42.365	-3.593	-10.606	-10.632	-20.457
831	0.831	3.369	-5.111	19.171	55.284	-2.245	-7.682	-62.118	-33.268
832	0.832	-3.41	-0.83	-23.952	121.095	-5.925	-3.395	-40.086	-30.966
833	0.833	-5.931	-9.707	-10.747	132.921	-11.939	-5.681	-6.697	-7.548
834	0.834	-11.547	3.414	1.112	35.18	-10.994	-7.59	-0.787	8.146
835	0.835	-12.127	8.56	-9.676	-56.987	-10.046	-2.921	-17.265	5.449
836	0.836	-22.175	16.448	-19.482	-45.184	-9.308	-11.789	-12.273	-17.766
837	0.837	-20.787	3.43	7.28	-99.422	-14.953	-12.92	-25.883	-52.195
838	0.838	-11.851	-15.969	31.706	9.087	-8.407	-14.062	-38.319	-56.631
839	0.839	-10.663	-18.559	-5.226	-5.234	-4.174	-10.945	-27.214	-69.009
840	0.84	-13.748	-39.711	-25.152	-97.286	3.157	-2.019	-3.499	-12.312
841	0.841	-16.632	-25.616	-43.366	-61.621	-5.764	-5.482	18.347	61.033
842	0.842	-17.36	-12.859	-37.922	-29.071	-6.927	-2.375	21.004	11.706
843	0.843	-14.99	-29.091	-42.866	-19.161	-7.888	-11.272	-12.562	74.209
844	0.844	-4.123	-60.983	-38.351	7.621	-10.78	-17.274	-8.176	17.276
845	0.845	13.323	-47.314	-50.692	-0.447	-11.531	-20.358	-20.595	-19.722
846	0.846	6.361	-9.695	-54.372	-37.372	-10.725	-19.373	-24.245	-26.342
847	0.847	-8.574	15.457	-37.326	-17.407	0.138	-13.348	-14.168	-20.392
848	0.848	-10.538	1.894	-34.196	-35.674	1.709	-4.434	-4.867	-25.826
849	0.849	-12.335	22.551	-48.271	-8.004	-5.427	-0.933	-2.137	-30.842
850	0.85	-23.446	18.786	-35.436	-63.59	-9.09	2.172	0.38	-26.354
851	0.851	-22.168	8.627	-23.801	-56.283	-12.582	-10.599	11.983	-30.378
852	0.852	-23.367	30.412	-0.369	4.268	-15.699	-19.306	5.582	-11.597
853	0.853	-24.543	22.001	-3.481	-36.404	-14.747	-23.941	22.972	5.421
854	0.854	-25.537	9.17	-6.181	0.442	-15.531	-25.284	29.966	-3.828
855	0.855	-22.684	-16.61	6.618	-19.543	-16.326	-18.9	10.821	4.515
856	0.856	-11.312	-6.62	22.905	-74.44	-24.285	-10.574	-6.983	-3.031
857	0.857	-3.412	-3.628	33.599	36.671	-23.34	-5.329	-4.606	-14.656
858	0.858	-16.43	-1.024	4.631	52.584	-12.535	-14.227	-36.469	-25.278
859	0.859	-14.737	-34.648	-24.355	38.231	-11.214	-13.086	-50.033	-50.422
860	0.86	-22.713	-76.013	-35.554	51.183	-10.073	-5.748	-29.48	-47.117
861	0.861	-18.488	-48.458	-25.455	62.762	-4.085	1.018	19.482	-31.439
862	0.862	-9.614	-23.362	-16.14	8.337	-3.12	-6.915	12.758	-5.899
863	0.863	-8.464	-9.872	-18.812	77.216	1.711	-3.812	-5.565	11.137
864	0.864	-5.365	2.436	-6.034	32.293	0.923	1.033	10.797	-10.707
865	0.865	-20.101	-39.24	5.589	24.017	-11.294	-4.971	5.698	9.062
866	0.866	-52.061	-66.959	-9.315	16.529	-16.559	-7.314	-53.984	6.59
867	0.867	-56.542	-51.959	-18.976	49.821	-11.956	-15.259	-94.672	18.198
868	0.868	-27.533	-47.689	0.387	-41.875	-13.351	-12.173	-57.717	-13.748
869	0.869	-8.769	-10.366	7.959	-81.461	-4.494	-17.024	-24.254	-27.329
870	0.87	-12.061	-5.524	-3.623	-93.381	-10.533	-3.877	-18.269	1.624
871	0.871	-2.796	-19.173	-18.519	-82.526	-3.221	-9.698	-12.872	-2.114
872	0.872	5.485	-15.162	-12.697	-72.742	-6.155	-11.451	2.226	1.16
873	0.873	7.995	11.186	-24.877	-10.188	-8.684	-16.108	-29.641	-20.715
874	0.874	-3.609	28.248	-29.476	-2.068	-4.6	-8.953	-41.995	-23.414
875	0.875	-1.474	6.371	-48.205	-68.873	-1.088	-7.798	-38.344	-25.907
876	0.876	-11.16	-2.005	-14.704	-42.202	-4.358	-8.967	-41.674	-28.192
877	0.877	-12.93	-25.278	35.631	-34.06	-4.921	-12.081	-26.029	-17.521
878	0.878	-30.342	-22.213	-11.179	2.959	-6.274	-9.184	10.905	-11.736
879	0.879	-46.608	-30.537	-29.342	-16.996	-10.725	-3.18	46.074	-10.027
880	0.88	-31.747	-22.97	-23.855	-11.003	-1.836	-2.406	41.54	7.362
881	0.881	-14.371	-15.962	-28.839	-83.201	-5.53	-13.24	12.453	0.361
882	0.882	1.853	-22.3	-24.438	-73.237	-6.709	-14.785	69.084	-10.323
883	0.883	8.2	2.889	-20.465	-46.377	-9.823	-10.518	93.392	-12.271
884	0.884	2.365	-0.387	-24.172	10.606	-10.809	-16.904	11.88	-10.518
885	0.885	-9.854	2.749	-27.389	-11.494	-2.878	-15.741	22.674	-12.061
886	0.886	-27.313	16.92	-5.479	-5.102	0.226	-16.704	32.475	-4.921
887	0.887	-29.688	24.467	14.288	25.087	3.137	-9.934	23.553	-11.336
888	0.888	-23.334	35.975	11.793	8.405	-8.281	-14.2	-0.819	-14.87
889	0.889	-13.677	29.43	14.148	-37.144	-9.828	-14.994	-52.435	-7.58
890	0.89	-8.452	0.223	33.253	-43.082	-19.881	-10.177	-85.864	-14.417
891	0.891	-22.783	-12.354	-5.357	-4.285	-28.777	-8.251	-43.229	-11.901
892	0.892	-16.993	-31.263	-33.23	0.803	-25.292	-7.686	-26.734	-14.166
893	0.893	-11.788	-62.292	-8.279	-12.647	-20.074	0.247	-31.734	-3.308
894	0.894	-10.278	-99.843	-3.975	41.648	-13.303	-8.089	-45.289	-7.86
895	0.895	-8.941	-54.39	-0.021	19.711	-21.255	-15.459	-91.174	-9.21
896	0.896	-0.074	-24.011	-11.33	26.319	-16.037	-14.508	-60.814	-12.954
897	0.897	-10.975	-18.554	-14.702	117.876	-9.288	-8.517	-33.178	-19
898	0.898	-3.882	-13.449	-24.041	25.778	-8.532	-6.195	-28.133	-26.392
899	0.899	7.857	-17.836	-21.361	37.671	-4.474	-6.765	-14.588	-29.337
900	0.9	3.182	-21.856	-13.881	48.597	3.447	-8.685	-10.531	-23.366
901	0.901	-18.5	-18.138	-16.263	-0.826	4.404	-9.248	0.704	-11.177
902	0.902	-34.169	-14.788	-1.384	-45.533	-0.441	-16.215	31.683	8.168
903	0.903	-20.025	-30.374	-22.669	76.671	-1.241	-11.397	-5.86	-30.332
904	0.904	-2.221	-38.603	-30.987	-45.796	2.8	-8.902	-0.8	-13.89
905	0.905	-13.821	-15.349	-38.529	-125.162	3.34	-8.149	3.69	1.204
906	0.906	-24.416	-6.024	-31.533	-81.989	-2.694	-10.108	-16.989	14.731
907	0.907	-10.827	-14.255	-29.395	-68.72	1.339	-8.18	-5.763	-14.329
908	0.908	-22.995	14.132	-0.352	14.791	-6.614	-1.604	25.171	-10.675
909	0.909	-21.472	40.589	12.02	69.005	-13.968	-9.551	79.261	-20.751
910	0.91	-20.127	50.756	0.772	59.158	-22.869	-8.591	71.841	-17.65
911	0.911	-23.794	3.745	4.037	50.306	-26.357	-17.497	11.205	-3.546
912	0.912	-41.802	-16.148	-5.253	74.772	-21.121	-16.326	-13.211	-11.133
913	0.913	-44.307	-10.097	3.084	67.458	-16.278	-15.361	-50.235	-22.738
914	0.914	-13.91	-26.504	-14.72	-33.283	-8.341	-8.588	-43.731	-29.115
915	0.915	-9.836	-51.635	-3.092	-76.39	1.332	1.084	-37.8	-27.17
916	0.916	-13.525	-28.846	-13.726	-36.854	0.161	-7.83	-65.555	-4.263
917	0.917	-10.26	33.586	-11.799	-96.481	3.633	-6.685	-40.493	-1.046
918	0.918	-13.373	60.295	-13.529	-128.987	6.72	-7.681	-17.773	1.772
919	0.919	-10.622	52.23	-27.795	-99.461	-8.001	-6.743	-5.454	25.074
920	0.92	2.183	0.572	-14.191	-126.316	-10.129	-6.001	-9.19	21.991
921	0.921	4.527	-19.423	-22.859	-36.802	-15.951	-10.084	-6.016	-20.598
922	0.922	-18.87	-86.541	-30.748	-48.627	-17.71	-12.053	-27.993	-26.569
923	0.923	-28.138	-77.54	-37.828	27.232	-32.05	-16.728	-25.285	-31.952
924	0.924	-25.4	-20.528	-23.427	17.381	-37.861	-12.687	-12.548	-36.974
925	0.925	-17.864	16.582	5.673	8.523	-21.999	-12.309	3.69	-23.382
926	0.926	3.221	10.034	9.765	0.308	-7.105	-6.907	-15.427	-11.01
927	0.927	-22.34	-8.211	13.41	-81.205	-5.17	-14.863	-7.824	7.751
928	0.928	-5.319	-35.973	16.64	59.908	-3.438	-22.233	8.428	4.479
929	0.929	16.524	-51.051	7.194	2.276	1.205	-17.409	27.621	-11.182
930	0.93	13.769	-55.499	-7.112	-15.102	5.462	-13.172	9.879	-2.828
931	0.931	0.978	-59.562	-25.011	-30.992	1.787	-10.865	-11.205	-5.305
932	0.932	-5.988	-33.246	-22.721	-45.411	-4.223	-14.368	14.26	-21.507
933	0.933	-20.874	-23.087	-54.631	-6.028	-7.328	-8.397	4.124	-19.324
934	0.934	-26.649	-32.195	-114.203	5.717	-18.17	-12.478	7.196	-5.73
935	0.935	-14.434	-29.316	-73.523	59.981	-22.447	-11.922	9.841	6.519
936	0.936	-12.864	9.329	-51.417	69.895	-18.777	-11.352	-28.715	-7.746
937	0.937	-25.837	70.431	-17.887	61.031	-12.787	-7.29	-56.444	-9.617
938	0.938	-27.601	78.638	-11.813	4.158	-8.158	0.25	-81.672	6.316
939	0.939	-38.656	71.309	26.958	-106.944	-11.278	1.586	-49.874	4.267
940	0.94	-28.619	51.325	42.113	-154.587	-4.516	-4.816	-29.435	-5.353
941	0.941	-22.252	8.661	101.785	-53.59	-8.799	-5.607	-3.406	-10.491
942	0.942	-16.263	-41.399	93.679	-40.522	-3.223	-16.264	-0.292	-27.835
943	0.943	-0.18	-88.382	26.92	-28.76	-8.093	-12.017	2.678	-48.879
944	0.944	-11.768	-70.338	0.283	-17.974	1.966	-13.178	10.888	-23.272
945	0.945	7.416	-53.995	-24.005	51.136	-8.081	-12.027	3.204	7.764
946	0.946	14.981	-48.964	-16.594	24.434	6.264	-15.151	10.001	-12.862
947	0.947	-1.249	-53.346	-23.216	32.601	4.38	-14.211	-24.388	-11.253
948	0.948	-7.647	-49.222	-29.219	-34.135	-7.751	-16.739	-5.302	-7.535
949	0.949	-36.714	-15.147	-1.527	-7.534	-9.239	-17.519	-2.878	-17.543
950	0.95	-55.531	-19.792	3.521	82.005	-13.445	-18.119	-19.201	-26.752
951	0.951	-51.523	-42.658	-19.301	22.326	-17.075	-12.137	-17.102	-18.344
952	0.952	-47.964	-46.791	-23.363	-10.332	-1.353	-1.51	-15.177	-15.745
953	0.953	-24.275	-50.522	-27.009	-0.693	-3.445	-2.883	-27.382	10.055
954	0.954	-27.432	-5.91	-30.279	-81.436	10.148	-1.728	-35.341	-6.934
955	0.955	-47.21	-24.209	-39.532	37.842	1.487	4.272	-39.595	8.809
956	0.956	-24.028	-51.987	-13.961	-73.636	-6.41	-5.404	-25.24	6.181
957	0.957	-2.221	-67.175	-19.539	20.256	-13.548	-6.561	3.79	-11.541
958	0.958	23.282	-53.732	-22.82	63.311	-17.194	-7.724	32.804	-23.103
959	0.959	6.187	-33.065	-32.094	23.822	-16.004	-10.812	-1.254	-42.209
960	0.96	-15.756	23.633	-29.379	-11.766	-8.622	-9.849	12.342	-3.645
961	0.961	3.912	31.722	-31.88	-44.322	-17.504	-17.801	16.408	24.1
962	0.962	-8.907	38.943	-29.542	-54.257	-11.485	-14.718	20.01	-1.008
963	0.963	-11.277	45.38	-14.644	-45.466	-8.359	-13.772	9.844	3.475
964	0.964	-9.188	51.233	-16.561	-53.751	-7.358	-9.535	6.64	-17.23
965	0.965	-3.378	67.505	-4.386	-61.33	-11.58	-10.312	3.875	-51.262
966	0.966	-12.087	62.295	-2.886	-1.084	-12.321	-9.719	-24.372	-83.114
967	0.967	-13.64	2.493	-24.597	-9.525	-8.819	-5.074	-20.715	-53.993
968	0.968	-32.435	-38.232	-40.279	-2.476	-6.869	-3.334	-17.43	-42.732
969	0.969	-9.25	28.472	-31.973	30.823	-10.912	-5.861	4.466	8.797
970	0.97	-6.186	73.141	-24.447	-11.916	-2.972	-7.226	47.059	45.799
971	0.971	-3.5	-32.847	-31.429	-39.797	0.538	-3.156	28.881	-1.012
972	0.972	-6.038	-76.119	-46.362	-24.802	-2.529	-7.987	-54.289	-7.031
973	0.973	-17.676	-63.045	-40.584	7.124	-17.217	-16.697	-42.442	-1.655
974	0.974	1.471	-74.917	-24.704	-13.466	-10.809	-20.173	-53.187	-26.861
975	0.975	-6.074	0.91	7.304	43.328	-8.85	-12.812	-82.658	23.47
976	0.976	-13.009	50.201	76.149	19.008	-17.51	-9.91	-73.57	16.959
977	0.977	-19.334	41.229	105.91	-32.648	-9.517	-15.902	-0.044	-1.129
978	0.978	-17.356	-48.49	114.937	-12.766	-16.619	-13.578	-9.747	4.4
979	0.979	-8.596	-36.796	90.678	-30.779	-17.74	-5.658	-18.499	-10.633
980	0.98	-16.46	-26.043	9.252	19.222	-11.711	-10.883	6.002	-6.236
981	0.981	-17.767	-16.251	-45.016	25.905	-4.321	-15.698	43.043	-27.03
982	0.982	-21.444	-97.01	-74.825	31.958	-7.189	-7.746	49.675	-30.734
983	0.983	-32.3	-129.474	-66.072	15.531	-11.425	-12.949	-5.171	-20.681
984	0.984	-30.97	-99.711	-58.061	-60.03	0.784	-10.03	-42.112	-23.793
985	0.985	-37.405	-54.826	-50.812	-48.967	-4.427	-17.965	-48.676	-21.097
986	0.986	-21.771	-46.547	-30.914	-38.868	-2.866	-21.053	-30.457	-18.6
987	0.987	-6.895	5.262	-36.904	-11.985	1.404	-10.197	-25.045	-21.001
988	0.988	-1.092	38.896	-31.429	-3.737	-2.26	-3.006	10.14	-31.69
989	0.989	4.164	69.389	-26.337	-25.711	-13.072	-6.645	78.826	-2.676
990	0.99	-3.729	52.973	-21.827	-32.219	-5.895	-3.139	69.001	-31.718
991	0.991	-22.454	57.964	-17.713	47.222	0.514	-6.225	6.581	-12.983
992	0.992	-40.206	44.288	-21.311	-6.77	1.69	-9.118	-17.669	4.002
993	0.993	-33.185	15.134	-45.08	-16.458	-14.357	-13.374	-24.884	0.843
994	0.994	-30.978	-34.073	-54.402	-42.97	-21.31	-11.05	-4.818	-13.347
995	0.995	-21.24	-67.626	-11.863	-50.91	-27.688	-3.124	1.308	-20.928
996	0.996	-22.912	-85.903	55.253	-72.701	-37.379	-2.164	6.863	-4.715
997	0.997	-2.119	-58.203	10.507	-11.823	-32.146	-11.058	-18.134	5.79
998	0.998	17.685	-12.579	-13.912	13.029	-24.193	-14.515	4.822	-11.707
999	0.999	20.259	-6.343	-6.616	-23.581	-11.226	-4.81	-7.463	-28.012
1000	1	13.333	10.46	-0.089	-16.763	-2.524	-8.461	-33.728	-21.67
1001	1.001	36.771	35.882	5.849	1.744	-4.096	-9.597	-36.986	-8.14
1002	1.002	14.93	13.222	-10.67	40.668	-2.777	-12.673	-15.171	18.177
1003	1.003	-21.978	25.771	-15.809	-34.885	-11.699	-17.486	-34.962	-0.634
1004	1.004	-26.923	22.211	-29.495	-45.678	-10.561	-18.23	-47.731	-10.724
1005	1.005	-31.275	25.629	-17.199	-16.045	-3.226	-15.888	-59.31	-13.862
1006	1.006	-18.799	10.081	-13.57	10.813	1.581	-17.807	-35.865	-11.19
1007	1.007	-22.376	1.915	10.213	-13.545	-4.453	-10.45	-7.534	-8.705
1008	1.008	-12.193	-36.433	19.491	-20.769	-8.544	-13.34	-3.759	-11.062
1009	1.009	-2.773	-52.704	22.178	-13.884	-12.035	-9.076	-13.694	-17.472
1010	1.01	-5.388	-27.334	-6.118	16.571	-7.39	1.563	2.059	-27.185
1011	1.011	-28.528	4.894	-9.811	11.194	-4.482	-8.506	10.446	-0.875
1012	1.012	-31.516	-7.216	-6.526	46.443	-5.843	0.392	13.029	2.815
1013	1.013	-28.725	-3.315	-22.19	50.842	-3.526	-0.772	-3.159	12.842
1014	1.014	-36.191	6.922	-8.043	21.9	-0.615	-10.447	-26.526	-15.476
1015	1.015	-24.48	-8.592	20.238	78.68	5.388	-16.833	-54.752	-49.612
1016	1.016	-22.261	22.715	-6.032	86.909	9.646	-13.351	-28.414	-36.147
1017	1.017	-4.765	-31.348	-29.803	35.255	8.868	-10.249	-4.607	9.628
1018	1.018	2.268	-38.653	-20.508	-65.498	-1.968	-3.478	-7.682	-8.621
1019	1.019	-4.067	-72.136	-23.212	-22.252	-3.516	-5.991	12.091	7.775
1020	1.02	-5.937	-29.507	-15.651	17.35	-22.291	-18.185	9.629	2.753
1021	1.021	-11.119	-45.843	-8.66	5.666	-24.803	-19.92	-16.034	-1.664
1022	1.022	-25.377	-91.314	-15.03	-70.151	-13.189	-11.984	-19.286	10.713
1023	1.023	-34.994	-61	-44.044	-99.64	-19.576	-19.157	-47.598	7.026
1024	1.024	-36.706	-22.296	-73.053	-72.786	-17.648	-12.784	-58.847	-44.475
1025	1.025	-44.61	23.235	-91.788	-48.316	-19.393	-4.471	-68.948	-66.564
1026	1.026	-45.943	17.341	-81.67	-11.254	-14.75	-7.571	-59.708	-73.145
1027	1.027	-39.53	33.859	-47.123	-4.562	-13.399	-8.533	-28.567	-54.957
1028	1.028	-26.348	8.72	-42.57	-83.801	0.923	1.134	0.529	-16.295
1029	1.029	-24.572	-14.22	11.699	-29.572	6.717	-7.771	34.666	59.333
1030	1.03	-10.201	-10.256	93.212	-59.206	-2.009	-20.926	39.159	70.109
1031	1.031	14.987	-14.018	147.338	-14.49	-9.966	-12.213	35.133	0.975
1032	1.032	18.294	-65.609	78.127	9.921	-5.72	-16.855	-6.374	-25.794
1033	1.033	9.016	-117.456	15.507	-27.022	-6.901	-6.785	54.676	-17.726
1034	1.034	23.164	-111.053	-25.186	-101.007	-12.923	2.118	46.588	-10.416
1035	1.035	20.663	-56.195	-32.617	-51.769	-11.963	-6.198	24.57	-3.866
1036	1.036	4.411	-4.631	-39.283	-7.123	-7.127	-13.545	18.037	26.504
1037	1.037	-23.243	15.14	-45.315	17.212	-4.621	-20.309	24.047	-12.204
1038	1.038	-41.988	33.261	-39.937	-4.869	-11.961	-19.513	-3.725	-27.271
1039	1.039	-45.254	60.986	-14.794	-51.7	-9.025	-7.301	-18.936	-31.655
1040	1.04	-29.564	76.166	-10.333	-57.784	-9.784	-5.556	-32.527	-19.161
1041	1.041	-21.241	89.736	-14.371	-30.199	-8.983	-7.117	-44.931	-15.436
1042	1.042	-13.702	35.499	-10.644	4.994	-8.376	-8.478	-41.246	-12.196
1043	1.043	-20.691	-45.999	-20.664	9.342	-11.652	-4.811	-31.163	-21.457
1044	1.044	-14.32	8.152	-36.333	21.553	-2.753	1.171	-21.916	-18.746
1045	1.045	-8.52	37.708	-44.629	-4.978	3.628	-1.937	-36.027	9.475
1046	1.046	-20.717	-42.964	-26.749	-56.705	-9.544	-16.644	-48.777	58.593
1047	1.047	-16.083	-118.786	-28.959	-167.988	-21.751	-27.286	-32.51	-1.977
1048	1.048	-14.741	-148.387	-5.47	-88.652	-17.116	-25.36	-0.593	-26.342
1049	1.049	-18.417	-175.072	10.241	41.265	-9.956	-20.152	31.372	-33.682
1050	1.05	-5.264	-69.172	12.96	23.685	-1.042	-15.506	27.33	-53.618
1051	1.051	-0.041	3.08	0.149	39.387	4.985	-5.435	84.028	-47.632
1052	1.052	-14.312	16.334	25.838	82.412	-0.211	-4.284	59.618	-8.939
1053	1.053	-16.231	52.026	42.748	121.824	-3.079	-12.615	-7.157	-3.912
1054	1.054	-24.974	62.952	-4.362	62.043	-2.301	-5.26	-33.876	-8.356
1055	1.055	-23.451	33.371	-37.856	29.413	-4.626	-2.359	-25.767	-4.297
1056	1.056	-10.499	-11.335	-31.858	39.221	-9.468	-3.132	-47.806	-15.532
1057	1.057	-12.252	-19.5	-37.19	12.431	-19.525	-13.771	-41.149	-25.607
1058	1.058	-10.737	-12.208	-21.953	-109.778	-32.492	-9.499	-47.077	-34.909
1059	1.059	-3.599	-18.919	-8.26	47.673	-30.769	-3.102	-30.562	-26.608
1060	1.06	-15.42	-49.451	-20.572	26.482	-22.849	-4.245	-15.395	-13.839
1061	1.061	-23.373	-33.113	-24.212	7.174	-15.696	-11.577	-19.746	-16.156
1062	1.062	-13.355	2.001	-27.455	59.543	-9.324	-8.667	-23.771	3.046
1063	1.063	-17.072	24.725	-18.161	-51.744	-15.345	-11.173	-20.1	20.878
1064	1.064	-30.27	12.236	-21.021	-37.389	-10.145	-7.1	-10.035	9.253
1065	1.065	-18.126	8.45	-28.764	-50.511	-9.193	-7.67	-6.924	-5.678
1066	1.066	-16.606	-1.704	-12.641	56.853	-4.938	-13.664	-15.239	-7.626
1067	1.067	-9.471	1.395	-6.395	-15.416	-7.266	-4.764	-22.739	-2.381
1068	1.068	-10.649	9.625	-12.332	-28.747	-3.794	-10.759	-25.03	8.684
1069	1.069	-7.179	1.919	-7.167	-40.904	-5.743	-9.768	-22.92	-10.08
1070	1.07	6.716	-33.329	-8.728	-73.637	-5.18	-18.642	-17.132	-12.556
1071	1.071	-14.596	-28.443	-4.488	-24.406	-3.865	-10.306	-8.46	-19.477
1072	1.072	-17.311	12.621	-10.883	-69.059	-5.265	-5.073	8.885	-21.578
1073	1.073	-4.508	-26.299	-4.861	-60.905	-10.142	-9.903	-2.812	-8.028
1074	1.074	2.496	-61.619	-5.817	-23.931	-6.888	-14.157	7.731	-20.19
1075	1.075	-3.859	-38.728	-1.015	-3.924	-6.33	-11.827	5.689	-5.881
1076	1.076	-17.387	15.594	-5.362	-46.339	-8.874	-15.308	-3.088	-15.578
1077	1.077	-19.101	23.14	-12.828	-73.856	-6.579	-6.586	-14.074	0.27
1078	1.078	-26.973	43.302	-17.704	1.95	-0.028	-10.032	-29.881	-1.914
1079	1.079	-31.147	37.38	-23.693	34.402	2.868	-10.959	-6.4	0.033
1080	1.08	-19.275	20.875	-11.438	24.562	8.881	-13.85	9.398	-12.058
1081	1.081	-11.281	35.96	0.887	-2.168	1.532	-14.626	-27.451	-10.426
1082	1.082	-9.864	22.374	-16.388	-10.087	2.5	-10.543	-22.337	-9.055
1083	1.083	-24.122	9.917	-37.491	27.157	-1.76	-9.944	-26.752	-10.214
1084	1.084	-14.4	-16.458	5.007	7.476	-7.382	-11.86	-47.426	-21.062
1085	1.085	-9.142	21.304	23.072	-22.749	-16.877	-15.889	-36.205	-25.34
1086	1.086	-10.693	56.694	-4.757	-17.122	-10.504	-17.227	15.211	-26.527
1087	1.087	-9.375	-2.609	0.154	-21.84	-26.185	-15.872	96.615	-44.533
1088	1.088	-8.259	-91.91	-13.517	-35.095	-41.087	-9.296	107.384	-67.806
1089	1.089	-4.797	-103.488	-26.001	19.41	-27.561	-0.39	57.936	-64.737
1090	1.09	-7.891	-70.867	-29.726	12.365	-25.844	10.455	-4.649	-22.177
1091	1.091	-16.776	-21.463	-39.823	6.078	-17.93	-2.493	-78.087	69.36
1092	1.092	-15.595	-66.145	-30.567	12.398	-7.903	-4.204	-88.069	3.547
1093	1.093	-12.488	-74.303	-10.861	51.425	-4.245	-2.641	-25.653	15.332
1094	1.094	-17.349	-81.738	-23.667	46.716	-5.432	-6.891	-50.153	26.128
1095	1.095	-11.359	-142.412	-26.011	60.485	-2.362	-13.262	-42.906	16.225
1096	1.096	-9.016	-118.052	-15.418	-1.743	-1.41	-14.419	-23.092	-10.474
1097	1.097	1.848	-36.582	-25.128	43.249	1.096	-11.348	-17.219	-18.572
1098	1.098	-6.058	-4.062	-12.944	-13.494	1.843	-6.535	-33.785	-25.953
1099	1.099	-10.28	-13.924	10.855	-20.642	-0.119	-14.489	-28.825	-19.439
1100	1.1	-27.284	-22.812	41.81	-13.821	-10.203	-21.859	-15.344	-1.332
1101	1.101	-57.637	-30.821	37.746	-31.894	-14.478	-7.143	5.319	3.98
1102	1.102	-45.222	-37.977	64.074	-59.571	-18.176	-9.275	9.03	8.948
1103	1.103	-26.456	-31.182	12.639	-24.422	-0.207	-18.966	-1.002	-23.006
1104	1.104	-29.768	11.654	-54.069	-65.657	2.273	-13.771	2.078	-18.966
1105	1.105	-32.898	28.332	-45.159	-71.044	4.559	-12.255	-29.134	-15.324
1106	1.106	-18.814	33.57	-102.058	-25.511	-6.129	-13.638	-41.584	-12.095
1107	1.107	-1.04	38.142	-109.424	-31.469	-8.108	-14.816	-7.606	-9.096
1108	1.108	-3.382	58.875	-89.502	-36.928	0.542	-11.351	-3.242	-6.476
1109	1.109	-5.524	55.243	-22.361	-11.819	-7.446	-14.472	-15.725	-24.359
1110	1.11	-7.456	38.336	-13.442	47.855	-11.75	-9.66	-27.005	-31.371
1111	1.111	-2.225	47.669	-21.544	-25.581	-5.389	-7.177	24.432	-37.781
1112	1.112	-6.896	27.975	15.42	-55.343	-4.244	-4.877	46.495	-20.388
1113	1.113	-2.67	15.322	116.234	-82.145	-3.272	-8.386	13.044	14.649
1114	1.114	0.981	17.688	130.526	-90.411	-12.177	-17.142	-17.284	-0.452
1115	1.115	-5.037	-14.277	64.709	20.549	-20.498	-13.715	-22.694	-32.47
1116	1.116	-6.018	-64.7	29.075	36.377	-17.399	-4.101	-27.825	-36.624
1117	1.117	-3.147	-17.934	-3.409	50.605	-16.43	-7.852	4.017	-10.381
1118	1.118	-5.708	36.93	-52.717	116.246	-22.432	-18.769	32.998	-7.173
1119	1.119	3.124	58.885	-79.398	32.635	-18.376	-23.107	29.259	-22.922
1120	1.12	-14.942	25.335	-55.018	-21.79	-11.8	-16.792	25.916	-31.331
1121	1.121	-32.805	19.207	-47.674	-150.426	-3.872	-8.533	22.779	-18.632
1122	1.122	-63.247	35.52	-67.583	-133.33	-0.781	-3.356	20.043	7.049
1123	1.123	-59.221	-30.206	-61.548	-85.979	-7.558	-4.355	7.279	-23.941
1124	1.124	-40.497	-111.015	-22.81	-71.919	-13.563	-3.616	4.949	-19.939
1125	1.125	-23.509	-122.003	22.697	-85.231	-7.954	3.703	-27.003	-16.36
1126	1.126	-20.472	-151.729	53.11	-25.796	-4.479	-11.047	-95.75	-6.315
1127	1.127	-34.676	-142.876	14.418	6.522	-2.555	-30.253	-66.161	40.668
1128	1.128	-32.225	-20.813	-20.789	114.827	-11.471	-22.752	-39.456	7.132
1129	1.129	-11.2	66.532	-25.219	71.52	-25.802	-6.539	-63.865	-23.338
1130	1.13	2.859	18.697	-37.606	84.558	-23.87	-4.457	-56.468	-17.977
1131	1.131	10.338	32.745	-33.96	-70.763	-22.131	-14.183	-36.472	-23.084
1132	1.132	-1.353	19.316	10.726	-91.98	-14.218	-15.969	-30.46	-27.603
1133	1.133	-3.552	-16.526	4.709	-72.972	-8.235	-8.263	8.254	-6.967
1134	1.134	6.038	-49.214	10.087	-20.648	-9.614	-16.232	13.254	4.19
1135	1.135	18.132	-98.776	25.173	-5.011	-5.978	-9.114	26.666	7.401
1136	1.136	19.586	-143.586	-6.725	-48.347	-9.508	-2.764	14.17	4.263
1137	1.137	-2.195	-102.963	-2.68	-8.994	-10.531	-3.951	2.935	1.529
1138	1.138	-30.568	-21.637	-13.929	-44.722	0.248	-9.199	-0.269	-26.735
1139	1.139	-41.901	75.814	-30.976	-55.617	4.452	-4.382	-28.408	-30.461
1140	1.14	-31.933	88.751	-34.074	-26.049	-1.954	-14.073	-17.125	-27.229
1141	1.141	-22.728	76.846	-31.346	-17.226	8.879	-25.877	-0.103	-11.543
1142	1.142	-8.688	44.275	-23.822	6.982	-6.978	-11.586	-5.989	-4.713
1143	1.143	9.028	14.516	-26.162	-0.55	-4.832	-5.811	22.213	3.537
1144	1.144	-2.681	59.068	-36.8	73.248	0.997	-11.071	18.554	-4.048
1145	1.145	-26.398	-1.661	-7.77	-15.766	-7.694	-6.454	15.272	-20.329
1146	1.146	-37.119	-75.222	-3.733	-51.426	-21.989	3.567	12.193	-13.982
1147	1.147	-31.363	-104.985	-22.533	2.824	-12.287	-5.369	14.924	-19.798
1148	1.148	-33.156	-78.307	-5.504	32.418	-7.034	-6.552	-2.895	-3.909
1149	1.149	-25.266	-53.882	3.813	77.007	-5.462	-5.596	4.038	6.79
1150	1.15	-18.148	-31.832	-10.188	117.56	-4.08	-20.325	-27.886	12.606
1151	1.151	-17.042	-38.456	-27.882	169.111	-0.395	-5.436	-59.78	-13.845
1152	1.152	-1.438	-44.531	-38.704	180.062	-1.55	0.358	-80.393	-17.615
1153	1.153	4.919	-61.021	-41.003	79.201	-2.509	2.084	-76.669	-14.329
1154	1.154	3	-35.819	-30.367	-50.86	-3.447	3.625	-45.68	-11.239
1155	1.155	8.244	-49.261	-36.204	-103.368	-2.642	-3.531	-16.638	8.531
1156	1.156	0.316	-11.58	-9.913	-87.483	-6.675	-17.866	-5.427	21.212
1157	1.157	-15.545	54.12	-6.268	-44.274	-1.815	-23.665	11.585	-0.007
1158	1.158	-21.917	27.483	10.752	-109.902	-11.86	-14.936	20.88	-14.12
1159	1.159	-31.595	-45.848	-4.879	-74.187	-10.485	-10.258	1.147	-31.916
1160	1.16	-40.333	3.479	-18.914	23.622	-16.861	-8.879	3.69	-34.252
1161	1.161	-16.555	12.325	4.348	36.933	-15.682	-23.156	-31.299	-32.151
1162	1.162	-6.51	-28.313	13.564	1.502	-25.34	-17.308	-46.319	-41.836
1163	1.163	-15.819	38.448	27.621	-52.513	-18.935	-1.41	-50.722	-18.997
1164	1.164	-29.957	65.205	9.873	-42.516	-15.435	5.003	3.475	28.075
1165	1.165	-22.419	89.624	7.579	-104.911	-14.449	3.085	84.951	8.137
1166	1.166	-6.189	22.86	-24.435	17.51	-9.598	4.858	52.436	-10.123
1167	1.167	4.434	31.687	-28.972	0.355	-8.793	9.542	3.143	-4.712
1168	1.168	14.094	23.561	-16.676	16.452	-3.126	-0.469	12.105	-9.713
1169	1.169	5.355	-28.02	9.536	30.995	-9.648	-9.334	4.024	-14.1
1170	1.17	-2.596	-7.954	6.152	70.593	-7.084	-22.487	-3.332	-26.446
1171	1.171	-24.301	-1.825	-22.167	82.542	-9.345	-24.215	-9.956	-37.701
1172	1.172	-40.028	3.655	-33.421	-15.189	-11.213	-32.103	-28.179	-54.708
1173	1.173	-20.358	-41.784	-23.361	-2.06	-13.076	-27.791	-22.791	-7.609
1174	1.174	-22.909	-23.667	-20.237	-61.508	-10.113	-26.572	-7.713	12.334
1175	1.175	-15.961	-29.216	-17.468	-28.865	-6.585	-15.678	5.814	-42.578
1176	1.176	-13.801	-44.494	-9.847	-38.552	-6.151	-11.354	-23.266	-20.462
1177	1.177	-23.423	-40.269	-16.749	6.382	-3.198	-4.916	-42.141	-0.444
1178	1.178	-21.638	22.043	-23.116	-33.993	-3.538	-10.882	-25.179	17.846
1179	1.179	-20.023	66.742	-5.704	-41.141	-9.295	-7.741	-53.479	-9.772
1180	1.18	-9.878	58.759	24.633	-60.884	-8.486	-6.72	-49.823	-4.706
1181	1.181	1.997	36.778	12.214	-66.735	-0.503	-10.919	-25.988	-9.116
1182	1.182	-8.968	-23.673	-6.571	-39.026	-7.805	-13.201	-10.23	-5.008
1183	1.183	-7.574	-80.334	-3.258	-33.873	-4.836	-12.575	21.021	-8.648
1184	1.184	6.751	-58.042	-0.156	35.015	3.168	-5.163	83.645	-5.298
1185	1.185	0.947	-104.727	-31.254	-33.913	0.138	-11.892	57.036	-33.495
1186	1.186	2.693	-135.007	-10.446	-60.517	11.046	-17.838	0.23	-37.115
1187	1.187	7.346	-51.767	-6.735	-52.306	1.04	-15.457	-36.668	-47.127
1188	1.188	-5.628	7.949	-23.744	-89.216	-7.814	-8.824	-70.114	-12.629
1189	1.189	-17.854	-24.285	-39.389	-42.414	-18.593	-8	-64.131	10.241
1190	1.19	-28.911	-73.184	-47.712	-11.961	-22.799	-15.307	-47.697	-10.428
1191	1.191	-30.256	-46.041	-9.183	60.459	-23.927	-0.56	-22.532	8.373
1192	1.192	-23.821	11.274	-3.759	50.842	-15.582	-2.659	-26.962	46.144
1193	1.193	-12.902	18.889	-8.79	24.447	-16.546	-0.682	-22.923	10.947
1194	1.194	-8.539	25.632	-13.21	49.032	-11.712	-9.341	-19.259	-2.581
1195	1.195	-28.017	44.014	7.529	-61.82	-15.99	-1.374	-9.218	-6.612
1196	1.196	-42.116	27.724	11.256	-173.069	-13.69	-8.504	6.439	-48.178
1197	1.197	-29.332	-7.47	-19.64	-43.143	-14.289	-12.15	37.585	-64.578
1198	1.198	-36.267	-39.411	-31.953	9.241	-9.627	-15.61	33.524	-79.649
1199	1.199	-34.077	-1.914	-88.57	-6.63	-15.024	-10.358	-0.55	-19.995
1200	1.2	-28.217	13.138	-47.841	36.513	-4.143	-17.108	-14.057	102.153
1201	1.201	-22.952	26.676	19.001	-2.969	-5.643	-3.931	-43.085	49.763
1202	1.202	-33.962	-10.884	10.145	-38.712	-6.953	-1.962	-1.5	-29.733
1203	1.203	-43.979	-66.426	-14.217	-6.401	-10.585	-14.113	3.888	-44.032
1204	1.204	-35.005	-73.736	-36.28	23.003	-9.396	-15.631	8.91	-57.156
1205	1.205	-16.937	-80.182	-16.311	-22.045	-10.34	3.165	4.521	50.291
1206	1.206	-4.109	-37.423	-34.43	1.952	-9.355	-14.644	0.578	64.674
1207	1.207	2.91	-20.784	-28.902	-79.858	-6.831	-21.615	4.395	-53.704
1208	1.208	9.365	24.921	-33.814	-4.323	-2.75	-23.741	1.271	-37.789
1209	1.209	22.989	31.107	-10.844	44.663	-2.172	-14.045	-26.836	-23.463
1210	1.21	10.87	25.864	35.105	17.652	-9.529	-22.738	-37.968	-10.31
1211	1.211	2.99	-29.445	102.321	-55.855	-4.705	-14.785	-27.891	-22.108
1212	1.212	-4.103	-36.551	93.508	-46.06	-3.942	-1.821	0.229	-11.252
1213	1.213	-10.419	-83.218	20.246	-1.589	-3.186	-3.555	-3.568	-21.101
1214	1.214	-11.508	-52.683	10.443	22.535	-9.768	-1.995	-20.708	5.65
1215	1.215	-4.089	-36.119	19.385	-44.492	-8.998	-9.144	-17.596	30.123
1216	1.216	-10.775	9.458	-21.228	-0.105	-16.357	-7.977	-60.091	-21.487
1217	1.217	-13.192	-8.723	-43.292	24.023	-29.133	-21.133	-29.639	-28.025
1218	1.218	-5.737	-36.412	-49.865	45.976	-27.406	-12.419	-1.907	-46.202
1219	1.219	-12.398	-51.536	-55.88	39.398	-9.992	11.378	23.283	-29.763
1220	1.22	-14.832	-65.14	-39.43	-27.869	-12.328	8.082	36.886	25.768
1221	1.221	-5.878	-2.656	-44.465	16.771	-10.212	-13.808	7.862	-11.205
1222	1.222	-4.655	24.003	-58.035	73.586	-12.166	-16.531	-3.382	-31.123
1223	1.223	-18.528	64.578	-53.984	-37.684	-6.955	-19.057	-27.239	-0.688
1224	1.224	-8.769	57.124	-35.227	9.713	0.968	-16.735	-24.199	-28.276
1225	1.225	-31.533	103.876	-11.407	-33.685	2.312	-18.862	-15.944	-23.133
1226	1.226	-40.747	121.982	4.343	-20.606	-1.369	-16.916	-8.4	-36.612
1227	1.227	-32.366	105.444	1.763	-32.51	-0.212	-11.681	3.194	-15.822
1228	1.228	-39.884	29.687	-5.703	65.375	-9.896	-10.129	9.517	-12.094
1229	1.229	-28.251	-46.229	24.759	-0.419	-6.237	-5.876	-19.581	-15.324
1230	1.23	-9.066	-36.413	4.129	11.442	-12.262	-9.563	-40.297	-12.211
1231	1.231	-6.513	-63.213	-7.047	-21.095	-11.327	-3.567	-51.42	-14.879
1232	1.232	0.481	-152.949	-3.678	-90.173	-14.251	-8.79	-41.207	-7.282
1233	1.233	19.674	-141.352	-0.511	-98.963	-11.774	-13.626	-25.427	-9.555
1234	1.234	17.185	-65.72	-43.06	-25.485	-11.041	-7.618	-11.2	-3.109
1235	1.235	10.268	-36.293	-61.291	24.027	-11.649	-9.925	-3.549	-4.984
1236	1.236	-4.57	26.034	-22.696	-2.507	-5.677	-11.852	-1.148	-6.68
1237	1.237	-14.212	1.516	-7.666	38.257	-1.629	-9.907	9.522	-11.324
1238	1.238	-12.451	-65.294	-21.285	60.372	-5.14	-12.79	38.558	-15.596
1239	1.239	-20.365	-127.822	-0.697	-40.476	-1.894	-7.919	9.487	-16.713
1240	1.24	-33.294	-103.481	-12.053	-141.501	2.115	-9.827	-1.784	-0.973
1241	1.241	-49.114	-96.225	4.856	-128.336	9.991	-9.242	-5.073	5.425
1242	1.242	-55.439	4.583	14.102	-140.106	6.458	-7.875	23.234	11.253
1243	1.243	-53.431	47.795	-11.41	-42.355	7.394	-12.31	19.616	13.045
1244	1.244	-27.042	34.704	-14.645	-29.261	16.265	-3.395	9.58	-10.751
1245	1.245	-8.21	-0.894	-5.255	54.142	3.082	-2.226	-6.088	-27.789
1246	1.246	1.894	53.279	-19.261	129.964	-12.804	-1.072	-20.134	-24.69
1247	1.247	-7.349	63.089	-31.942	80.461	-31.969	-6.302	-32.842	-4.986
1248	1.248	-27.058	107.651	-24.946	17.87	-29.453	-13.067	-30.449	-12.55
1249	1.249	-9.246	99.342	-18.625	25.981	-41.066	-10.529	-62.323	3.702
1250	1.25	7.018	62.222	-16.902	3.981	-38.945	-16.123	-39.475	-19.653
1251	1.251	17.673	42.196	-4.902	91.542	-29.287	-18.043	-27.101	-28.803
1252	1.252	0.274	11.752	9.365	79.774	-27.567	-19.955	-15.921	-9.012
1253	1.253	-20.785	-38.241	26.777	-39.686	-13.271	-12.197	-12.625	-16.571
1254	1.254	-23.441	-85.17	1.056	-23.908	-11.359	-9.083	-34.462	-14.232
1255	1.255	-10.624	-115.675	-29.956	-9.607	-6.15	3.699	-48.539	-20.579
1256	1.256	-17.569	-77.136	-34.035	-22.788	-4.621	-8.465	-46.006	-14.691
1257	1.257	-40.94	-62.176	-37.745	12.926	-8.898	-16.384	-48.306	-19.889
1258	1.258	-44.001	-57.835	-34.448	2.144	-2.525	-20.634	-24.867	3.878
1259	1.259	-35.622	-95.404	-6.185	-7.748	-1.374	-11.736	3.376	0.569
1260	1.26	-17.753	-90.391	-2.495	-52.483	1.712	-12.894	60.035	-8.769
1261	1.261	-6.106	-85.901	-12.519	-109.444	-1.208	-5.536	133.363	-11.509
1262	1.262	-3.947	-40.033	-9.313	1.519	-1.988	-8.423	83.997	-14.022
1263	1.263	-13.598	14.897	4.875	-14.483	-9.354	-2.404	57.301	-11.691
1264	1.264	-15.337	36.872	2.314	-0.253	-4.526	-3.164	-16.06	-18.08
1265	1.265	-23.279	30.214	-0.062	12.962	-3.77	-5.071	-25.952	-16.12
1266	1.266	-19.023	24.195	-2.247	48.568	-3.011	-6.983	-52.651	-14.334
1267	1.267	-15.368	29.652	-12.036	-92.511	3.553	-9.874	-77.048	9.462
1268	1.268	-21.4	14.615	14.144	-150.173	-6.145	-11.237	-40.072	19.522
1269	1.269	-7.5	-8.193	10.358	-27.694	-4.997	-17.615	-59.963	10.228
1270	1.27	6.022	-20.542	0.213	-43.735	-6.16	-11.584	-17.33	-3.883
1271	1.271	-20.31	-1.717	-9.137	-29.604	-5.198	-15.63	-0.835	-27.043
1272	1.272	-23.997	8.446	-23.343	-16.568	-11.97	-17.564	14.267	-55.297
1273	1.273	-20.718	-0.769	-10.637	18.905	-14.483	-15.623	18.699	-36.511
1274	1.274	-11.454	-3.492	-31.797	7.944	-12.148	-11.558	31.04	-39.75
1275	1.275	-8.749	-6.095	-68.803	-80.931	-15.607	-8.08	-18.164	-36.649
1276	1.276	3.989	-13.075	-93.995	-45.493	-15.01	-4.793	-24.802	-22.527
1277	1.277	15.547	-6.674	-43.675	-186.746	-10.941	1.8	5.542	15.996
1278	1.278	17.6	3.002	-37.058	-52.166	-5.118	0.851	21.957	10.628
1279	1.279	7.803	15.109	-18.846	-69.645	-4.345	3.381	-43.68	15.703
1280	1.28	-1.002	13.411	19.903	9.885	-0.858	-5.509	-106.22	-7.09
1281	1.281	6.874	9.09	-25.521	-4.487	-6.856	-13.816	-98.141	-19.436
1282	1.282	-14.824	15.343	-31.443	-44.134	-1.236	-14.769	-31.41	-15.709
1283	1.283	-11.717	-2.824	7.351	-32.513	0.704	-17.659	-4.719	-25.72
1284	1.284	-25.789	-15.72	52.884	-0.275	-9.35	-16.879	19.676	-22.594
1285	1.285	-43.544	-32.032	71.019	-49.804	-13.605	-14.562	-2.338	-25.275
1286	1.286	-17.792	-63.931	32.272	-5.217	-17.268	-18.056	-8.831	13.263
1287	1.287	-7.751	-50.209	27.263	68.106	-16.11	-21.367	-14.732	18.704
1288	1.288	-23.461	-21.062	40.874	97.794	-8.766	-23.135	13.027	-6.423
1289	1.289	-43.228	-24.669	28.521	106.83	-5.879	-15.237	28.186	-10.862
1290	1.29	-50.802	-7.596	9.776	98.74	-3.374	-2.118	5.321	9.849
1291	1.291	-48.532	-41.988	-27.944	91.248	-8.986	-0.42	-15.467	6.194
1292	1.292	-42.216	-55.557	-83.443	57.773	-13.804	-8.384	-19.257	-3.822
1293	1.293	-24.865	-59.561	-90.757	76.105	-11.864	-7.038	11.622	-6.878
1294	1.294	-13.308	-10.202	-110.662	15.419	-12.446	-10.718	23.909	-9.56
1295	1.295	-11.19	9.932	-92.456	-41.161	-18.248	4.976	-32.867	-22.332
1296	1.296	-20.845	16.049	-53.715	-3.842	-20.587	-5.654	-8.489	-15.369
1297	1.297	5.485	43.861	-18.465	43.417	-21.196	-19.207	-1.187	-30.254
1298	1.298	16.689	38.964	50.251	13.307	-12.526	-27.945	-7.847	-32.156
1299	1.299	13.371	34.671	119.375	-69.649	-9.07	-16.944	-1.909	-30.38
1300	1.3	10.276	-19.407	110.507	-57.617	6.968	-15.626	3.442	-16.023
1301	1.301	1.985	-41.404	20.931	-46.581	4.633	-11.996	8.436	-2.493
1302	1.302	-21.222	-61.331	-38.652	3.006	2.496	-6.045	-5.162	-14.709
1303	1.303	-36.923	-55.388	-71.118	47.797	-3.319	-15.776	-25.92	-38.553
1304	1.304	-17.243	-16.779	-21.707	-9.303	-8.532	-6.914	-37.18	-48.634
1305	1.305	10.957	28.565	-30.558	-46.456	-6.963	-10.439	-13.396	-1.62
1306	1.306	-7.887	34.428	-22.411	-120.632	-5.588	-13.572	-22.709	31.805
1307	1.307	-4.662	17.924	-44.479	-111.068	-9.242	-8.786	-20.01	-10.772
1308	1.308	-26.603	-27.62	-37.893	23.063	-10.392	0.822	3.187	-5.314
1309	1.309	-29.4	-33.684	-19.657	42.108	-9.408	1.918	6.249	29.958
1310	1.31	-21.911	-83.775	-14.15	24.583	-10.365	-6.448	-19.357	16.413
1311	1.311	-28.899	-77.431	-39.222	8.626	-14.608	-9.602	-9.323	-21.125
1312	1.312	-31.04	-35.053	-25.59	22.86	-8.984	-4.819	-12.42	-16.094
1313	1.313	-17.506	-7.504	-4.796	9.727	-10.914	-5.663	1.661	-11.65
1314	1.314	-12.316	17.557	-8.411	-97.695	-7.62	-17.925	-5.915	-15.708
1315	1.315	-13.905	-14.431	-5.155	-83.43	-9.349	-19.739	-27.14	-19.36
1316	1.316	-6.784	-26.781	10.373	-43.997	-11.862	-8.79	-29.972	-16.03
1317	1.317	-3.126	-52.938	18.616	-32.175	-12.258	-1.703	-17.334	-19.094
1318	1.318	-1.99	-35.749	-4.667	0.23	-11.106	-10.683	-19.758	-21.77
1319	1.319	-18.083	-38.768	-20.376	88.962	-5.904	-14.249	-17.663	-19.257
1320	1.32	-29.733	-41.443	-12.01	29.403	-3.985	-11.233	-8.083	-16.967
1321	1.321	-23.378	-23.54	5.855	-3.053	-8.647	-14.208	-6.404	2.136
1322	1.322	-21.512	11.555	-5.694	26.577	-10.412	-18.544	1.486	-21.159
1323	1.323	-19.81	87.278	4.993	-71.872	-13.922	-13.003	2.826	-24.37
1324	1.324	-27.802	98.187	3.082	-84.937	-17.228	-5.14	6.481	-4.7
1325	1.325	-14.892	29.152	11.829	-1.408	-10.66	-8.306	17.32	8.014
1326	1.326	-2.789	-15.489	-11.955	9.444	-5.835	-19.222	1.417	-13.122
1327	1.327	20.949	-39.826	-42.926	-39.825	-15.525	-17.956	-0.754	-27.284
1328	1.328	44.736	-32.421	-30.493	-13.21	-7.594	-13.003	-6.494	-14.527
1329	1.329	22.858	-25.864	-26.831	-102.734	-8.753	-9.393	-29.178	-16.841
1330	1.33	-2.711	-68.486	-50.639	-43.048	-9.915	-15.465	-19.844	-10.438
1331	1.331	-33.695	-7.523	-66.281	32.834	-13.007	-12.46	-28.246	-20.154
1332	1.332	-54.414	-15.632	-57.99	3.346	-10.107	-15.454	-25.916	-14.996
1333	1.333	-73.243	-8.209	-19.488	84.116	-10.881	-13.027	-28.339	-0.739
1334	1.334	-63.244	11.797	41.443	51.702	-3.521	-0.931	-43.267	1.127
1335	1.335	-35.052	-30.736	17.03	22.306	-12.429	-2.751	-60.693	-4.139
1336	1.336	-16.338	-91.646	-5.025	-76.052	5.557	1.819	-58.402	-5.735
1337	1.337	-13.104	-50.988	-24.985	-115.345	8.058	3.1	-32.527	-18.907
1338	1.338	-16.262	-43.615	-6.813	-126.837	5.732	4.191	-0.614	-5.985
1339	1.339	-19.034	-37.04	9.632	-94.07	-0.642	5.275	40.622	-0.817
1340	1.34	-3.236	-2.442	4.575	14.638	-10.308	-0.016	57.087	-8.81
1341	1.341	4.265	76.848	-9.039	-57.477	-22.496	-14.774	62.1	-27.615
1342	1.342	1.925	65.944	-5.077	-123.293	-14.566	-29.727	39.16	-20.096
1343	1.343	-0.238	-42.704	-16.439	-111.549	-10.318	-35.607	26.664	-13.19
1344	1.344	-13.818	-57.036	-6.498	-100.803	-11.477	-40.901	-15.002	-11.171
1345	1.345	-25.993	-17.461	-15.898	-51.567	-7.994	-33.025	-76.014	-17.057
1346	1.346	-11.643	-5.524	-18.693	-60.675	-8.959	-14.298	-35.455	-25.861
1347	1.347	1.935	-16.241	-11.368	13.87	-9.923	-1.575	-13.463	-21.299
1348	1.348	-10.193	-25.96	-18.89	-26.868	-10.688	-8.601	-20.093	-25.673
1349	1.349	-21.172	-16.889	-11.883	9.971	-12.988	-2.26	-26.13	-14.016
1350	1.35	-34.115	-24.866	-5.504	16.357	-13.539	-0.349	-20.732	9.692
1351	1.351	-18.253	-2.78	4.126	34.419	-3.437	-2.116	4.421	6.362
1352	1.352	-3.345	17.039	-11.825	117.554	0.851	-0.59	8.912	28.189
1353	1.353	6.347	10.838	-18.309	224.903	-5.507	-7.759	-3.406	-3.079
1354	1.354	-2.343	16.07	-31.967	181.656	-11.485	-6.61	-29.676	-7.271
1355	1.355	15.107	10.944	-23.368	194.774	-8.368	-5.444	-26.369	18.934
1356	1.356	-1.105	-11.935	0.326	182.838	-11.254	-6.408	-23.228	-25.836
1357	1.357	-11.731	17.043	-9.757	63.299	-5.229	-1.571	-3.446	-56.248
1358	1.358	1.853	20.645	-31.653	-16.284	-7.531	-7.561	19.791	-39.873
1359	1.359	-14.004	71.99	-40.042	-30.682	-5.576	-18.194	48.032	-4.714
1360	1.36	-28.914	123.529	-32.552	-70.336	-8.84	-8.119	36.782	-18.301
1361	1.361	-27.021	76.546	-34.921	-82.271	-11.711	-6.947	26.716	-14.3
1362	1.362	-25.333	33.878	-28.58	-71.622	-9.171	-0.933	-7.731	-10.7
1363	1.363	-14.352	28.404	0.417	-42.161	-13.594	-1.89	-58.046	-20.836
1364	1.364	-13.002	-17.074	62.92	2.279	-16.475	-4.787	-24.545	-36.54
1365	1.365	-19.363	-108.603	125.459	-6.15	-8.515	-2.261	-30.513	-39.335
1366	1.366	-30.147	-200.733	35.882	-43.261	-0.168	-14.431	-25.091	-26.621
1367	1.367	-20.027	-165.147	0.266	-36.743	0.819	-12.662	-50.227	-10.495
1368	1.368	-18.813	-89.32	-10.629	-54.973	-0.123	-11.077	-54.649	16.958
1369	1.369	-3.077	-59.714	-79.797	-60.453	-6.099	-15.302	-0.442	20.488
1370	1.37	-5.164	-104.428	-88.718	-65.548	-8.398	-16.439	6.929	17.091
1371	1.371	0.683	-47.575	-80.553	-15.367	-3.535	-12.918	0.389	7.713
1372	1.372	-25.572	-25.575	-58.433	-35.492	-6.813	-18.105	-17.777	21.759
1373	1.373	-6.732	-45.554	-24.961	-41.527	-15.696	-13.219	-12.334	-1.553
1374	1.374	-3.372	-27.328	-43.108	-69.232	-14.51	-10.648	-27.419	-10.897
1375	1.375	18.556	-32.731	-37.63	-34.011	-13.322	-1.678	-31.851	-19.251
1376	1.376	-1.121	-17.755	-12.478	-47.563	-10.184	4.379	-19.414	-11.694
1377	1.377	-39.567	-13.472	-8.204	14.939	-13.043	-2.931	-76.029	-4.714
1378	1.378	-44.929	48.898	45.648	-11.74	-12.231	-17.583	-116.628	-36.643
1379	1.379	-39.849	57.684	38.069	-19.698	-9.87	-11.141	-49.862	-41.104
1380	1.38	-44.282	0.719	17.996	76.697	-11.773	-5.27	30.822	-12.119
1381	1.381	-40.229	-21.455	23.895	-41.517	-9.815	-10.436	128.565	-0.911
1382	1.382	-13.965	-54.974	-3.925	-25.361	-9.212	-11.923	89.111	-4.171
1383	1.383	-3.977	-61.007	31.248	-39.499	-12.687	-4.704	29.59	-7.239
1384	1.384	-13.336	-33.345	35.72	-105.061	-9.386	-16.451	18.878	-26.959
1385	1.385	-21.712	-38.393	-10.101	-69.27	-6.467	-14.828	9.107	-19.407
1386	1.386	1.5	-15.61	-28.258	-58.252	-4.521	-13.404	18.054	-21.78
1387	1.387	10.812	5	-44.717	-107.538	-10.299	-14.489	-22.538	1.589
1388	1.388	-3.279	46.568	-49.778	-44.963	-15.885	-6.094	-29.838	-14.139
1389	1.389	-5.741	63.033	-45.306	28.497	-11.014	-6.988	-23.181	-16.879
1390	1.39	-21.937	68.139	-24.515	38.46	-3.642	-9.816	-17.083	-24.435
1391	1.391	-32.53	36.29	-20.749	65.424	-0.731	-8.979	32.95	-31.428
1392	1.392	-3.466	32.403	-17.384	41.266	-1.509	3.272	26.465	-12.299
1393	1.393	8.969	-24.185	-14.247	48.737	-8.861	-1.904	-3.85	21.141
1394	1.394	-25.07	-64.822	-16.959	2.101	-5.96	-12.877	-9.225	-10.787
1395	1.395	-29.505	-72.108	-4.164	32.726	-10.21	-11.46	-24.282	-6.706
1396	1.396	-33.532	-52.019	-11.122	16.53	-9.419	-15.066	-10.744	-10.358
1397	1.397	-37.162	-57.865	-25.978	-8.442	-11.345	-13.831	-23.086	6.715
1398	1.398	-20.113	-74.254	3.118	-12.616	-11.909	-23.437	-34.241	28.616
1399	1.399	-4.42	-59.154	57.306	-8.299	-13.638	-24.534	-37.458	-13.957
1400	1.4	9.7	9.558	35.272	-34.364	-10.144	-16.144	-40.499	-44.315
1401	1.401	-13.547	98.389	-25.243	-44.108	-8.775	-10.865	-65.983	-27.809
1402	1.402	-35.407	133.993	-49.631	-15.538	-9.914	-15.644	-82.933	17.724
1403	1.403	-38.116	101.498	-42.359	33.906	-9.51	-14.805	-61.013	11.802
1404	1.404	-25.34	32.464	4.409	-53.246	-12.209	-18.783	-24.023	-4.607
1405	1.405	-13.707	5.82	-1.574	6.564	-7.369	-15.21	-18.966	-9.596
1406	1.406	-7.254	-2.259	-62.512	-25.811	-12.204	-9.127	-14.489	-23.09
1407	1.407	-20.747	-9.55	-54.347	-55.369	-10.266	-11.374	14.573	-19.019
1408	1.408	-12.002	-2.879	-2.634	78.885	-8.514	-4.73	48.684	-22.726
1409	1.409	5.452	-8.798	3.943	136.42	-12	-5.446	44.321	-19.427
1410	1.41	35.864	-25.136	-2.071	48.784	-14.321	-9.464	-1.418	-16.291
1411	1.411	31.831	-50.157	-18.519	64.522	-9.487	-12.901	4.697	-30.362
1412	1.412	20.628	-36.539	-13.492	21.245	-6.208	-4.152	-0.589	-22.714
1413	1.413	-10.286	-57.248	-17.92	86.981	-3.311	-0.627	-5.557	-48.392
1414	1.414	-30.933	-46.019	-46.922	27.307	-3.711	-10.264	-19.122	3.118
1415	1.415	-49.656	-49.361	-35.616	-70.459	-6.048	-16.621	-6.741	-18.92
1416	1.416	-39.563	-40.188	2.311	-83.633	-3.148	-8.273	-17.962	41.71
1417	1.417	-30.286	-37.608	37.649	-71.872	-8.369	-9.221	-7.877	98.688
1418	1.418	-33.048	-40.17	24.215	-17.727	-4.886	-10.17	1.422	17.316
1419	1.419	-25.555	-28.534	-38.155	31.618	-2.957	-4.163	4.169	-15.082
1420	1.42	-27.913	3.421	-64.783	22.746	-4.71	-9.772	-8.526	-24.854
1421	1.421	-34.312	26.308	-56.565	30.91	0.109	-10.346	3.131	-15.871
1422	1.422	-28.494	22.384	-4.75	-80.154	-8.609	-16.334	5.281	-23.932
1423	1.423	-23.272	-11.535	-38.027	-127.819	-14.616	-14.008	11.084	-45.944
1424	1.424	-15.306	-15.883	-43.772	-113.605	-15.607	-15.931	-1.113	-39.333
1425	1.425	-8.101	21.767	17.368	-21.629	-20.47	-7.22	-24.979	-57.513
1426	1.426	-4.34	16.821	123.236	-9.916	-16.233	-3.733	-62.773	-62.938
1427	1.427	11.421	-24.289	195.226	-64.113	-17.019	-8.956	-17.29	-47.841
1428	1.428	17.85	-29.527	76.758	-133.074	-9.093	-4.125	13.083	-15.878
1429	1.429	8.189	-54.419	-2.776	-34.548	-6.002	-8.415	7.609	13.178
1430	1.43	2.965	-31.341	-45.947	-126.721	-1.168	-7.658	-7.447	-5.567
1431	1.431	14.01	-35.243	-6.503	-91.098	-3.69	-5.743	-20.867	-43.263
1432	1.432	15.401	-38.797	-66.14	-15.359	6.951	-6.337	-58.216	-28.115
1433	1.433	1.138	-42.024	-77.024	-5.62	-0.211	-3.431	-73.182	-5.227
1434	1.434	3.118	-20.102	-47.419	3.241	-1.373	-10.382	-41.191	7.203
1435	1.435	-9.057	-17.312	-56.274	-21.202	-7.373	-9.414	4.72	41.281
1436	1.436	-23.373	-9.688	-31.89	15.724	-10.473	-13.666	10.737	27.768
1437	1.437	-33.008	-11.988	-24.519	9.17	-11.439	-12.875	27.193	15.408
1438	1.438	-45.143	-39.643	-44.409	-8.972	-21.119	-14.801	22.114	4.234
1439	1.439	-46.647	-65.937	-74.707	52.076	-14.741	-16.726	17.597	-12.767
1440	1.44	-24.933	-34.953	-69.172	-4.696	-13.578	-12.661	5.152	-3.447
1441	1.441	-9.255	-55.577	-53.943	-26.7	-10.474	-18.473	-6.1	-11.75
1442	1.442	-29.017	-21.43	-12.613	33.997	-7.57	-16.148	-16.147	6.066
1443	1.443	-11.23	-7.781	15.101	-6.667	-1.572	-20.969	-13.06	-24.307
1444	1.444	-18.223	-53.611	0.046	-14.148	-10.482	-19.017	-38.63	-28.351
1445	1.445	-41.685	-71.875	4.594	19.156	-16.494	-12.41	-28.627	-32.044
1446	1.446	-32.437	-44.308	-24.313	61.557	-9.156	0.784	-25.583	-42.111
1447	1.447	-1.314	31.234	-27.926	22.614	-15.942	6.623	-22.889	-20.219
1448	1.448	-13.727	63.567	23.592	-2.788	-11.695	1.437	-25.448	5.381
1449	1.449	-2.477	53.511	1.687	10.557	-10.928	-3.187	-9.263	-4.613
1450	1.45	0.844	44.448	-18.023	-52.047	-12.867	3.995	-7.215	-13.863
1451	1.451	-14.784	52.51	37.186	-43.278	-12.286	-7.794	-5.339	-16.564
1452	1.452	-0.638	30.465	74.286	13.434	-5.706	-15.716	13.946	-24.1
1453	1.453	-3.165	-16.406	40.908	5.986	-8.227	-37.39	16.397	-17.092
1454	1.454	-28.908	-22.538	-38.366	12.536	-5.902	-34.312	-4.72	-19.204
1455	1.455	-52.714	-17.276	-27.447	18.556	-5.325	-26.027	-1.996	-9.551
1456	1.456	-49.618	-42.648	-17.495	24.056	-7.262	-18.537	-4.501	-4.366
1457	1.457	-35.476	-38.285	-26.322	-11.036	-10.169	-6.986	-6.804	9.909
1458	1.458	-22.682	-25.826	-1.82	-6.601	-3.21	-9.193	-25.909	-3.654
1459	1.459	-24.99	-22.127	5.714	5.759	-6.117	-7.326	-43.633	-1.924
1460	1.46	-31.366	-25.407	-0.672	-35.857	-5.347	-2.136	-45.873	-25.736
1461	1.461	-13.898	-22.325	5.495	-30.505	-3.029	-0.607	-64.987	-49.553
1462	1.462	-30.13	-2.656	-10.869	-45.652	-6.51	-1.997	-26.438	-8.739
1463	1.463	-23.75	-15.484	4.235	-4.512	-4.568	-5.685	12.289	7.709
1464	1.464	-10.233	0.725	-9.294	0.795	-5.141	-4.564	27.388	2.668
1465	1.465	1.918	2.825	-71.804	-24.541	-8.623	-3.646	13.804	-20.138
1466	1.466	25.703	-14.637	-80.638	-20.314	-10.94	-10.471	1.415	-24.196
1467	1.467	56.648	-12.289	-88.658	-7.983	-8.037	-7.995	-2.264	-27.825
1468	1.468	44.222	11.167	-95.891	-42.134	-7.657	-0.7	-19.275	-17.691
1469	1.469	25.421	39.398	-62.323	-55.717	-8.828	-3.669	-9.976	-8.424
1470	1.47	-5.552	-9.826	-44.191	-43.371	-5.356	-7.996	15.58	-5.772
1471	1.471	-26.263	-29.814	-49.695	13.353	-10.787	-10.381	18.855	-8.339
1472	1.472	-29.924	-11.681	-54.672	54.188	-14.283	-8.483	15.732	7.884
1473	1.473	-39.946	4.681	-50.086	76.258	-6.944	-13.16	13.02	-2.794
1474	1.474	-42.996	9.656	12.492	69.595	-4.056	-4.291	41.296	2.966
1475	1.475	-57.059	14.107	146.89	39.258	-6.589	-3.169	22.524	8.154
1476	1.476	-64.512	-6.635	281.748	-43.814	-10.669	-4.35	-22.216	3.464
1477	1.477	-43.323	-63.52	89.361	-103.209	-14.166	-7.451	-40.47	-18.25
1478	1.478	-12.059	-88.142	63.962	-27.113	-13.596	-0.693	-12.812	-33.937
1479	1.479	8.731	-66.237	40.716	22.333	-11.85	-10.391	-27.889	-25.593
1480	1.48	-2.413	-46.379	19.514	13.686	-10.496	-6.749	-41.44	-12.782
1481	1.481	-12.421	-28.15	0.248	22.032	-10.109	-17.596	-45.553	-15.092
1482	1.482	-9.297	-0.39	-17.228	29.544	-11.276	-30.546	-41.927	-17.236
1483	1.483	4.832	4.693	-33.219	-57.7	-12.44	-32.272	-38.695	-15.293
1484	1.484	12.326	0.289	-76.418	-69.206	-9.745	-24.303	-35.663	-6.563
1485	1.485	9.94	-3.715	-63.254	-36.318	-4.933	-22.906	-21.565	-14.468
1486	1.486	-9.28	45.547	-75.155	-65.654	-9.801	-26.55	-8.745	-7.264
1487	1.487	-22.087	39.056	-86.09	-92.028	-9.245	-18.232	2.969	-13.624
1488	1.488	-24.465	33.157	-95.993	-51.186	-7.532	-10.899	13.704	-10.119
1489	1.489	-22.441	16.829	-87.152	-28.892	-12.399	-6.094	11.825	-13.226
1490	1.49	-5.116	-58.757	-62.814	18.251	-10.482	-3.587	-10.97	-8.423
1491	1.491	6.444	-91.157	-25.928	-36.477	-5.079	-10.934	-14.055	-5.956
1492	1.492	17.059	-100.997	34.512	45.174	-5.671	-15.748	-5.73	6.163
1493	1.493	18.969	-74.229	26.258	99.653	-7.617	-19.995	-18.529	11.324
1494	1.494	-0.37	-0.795	-25.454	70.242	-2.209	-32.194	7.172	6.598
1495	1.495	-7.899	28.848	-32.118	61.593	-4.157	-30.449	-9.94	-6.441
1496	1.496	-14.875	55.582	10.374	69.964	-7.465	-25.804	-25.697	-32.839
1497	1.497	-21.278	80.054	15.726	33.189	-9.221	-24.454	-6.037	-44.151
1498	1.498	-46.409	58.119	-59.958	-13.534	-11.758	-10.154	11.71	-40.924
1499	1.499	-36.364	38.307	-70.741	-92.865	-14.104	-8.272	18.602	-44.057
1500	1.5	-39.5	-4.16	-100.329	-60.304	-12.956	3.87	-0.615	-29.979
1501	1.501	-31.218	-31.74	-37.837	-11.015	-10.254	8.461	-3.181	-12.225
1502	1.502	-18.52	3.545	-13.495	-55.786	-6.781	9.733	-5.554	-5.309
1503	1.503	-20.93	17.095	23.38	-63.905	-12.595	21.447	-11.969	1.01
1504	1.504	-10.404	-37.201	43.217	-145.288	-8.543	25.997	-10.075	14.489
1505	1.505	-4.712	-15.248	24.76	-112.851	-6.612	36.01	-4.917	16.165
1506	1.506	-16.96	-116.173	-14.162	-142.499	-8.558	29.614	-9.617	5.084
1507	1.507	-31.279	-217.231	-29.312	-8.271	-3.151	30.818	-22.646	-16.646
1508	1.508	-17.7	-125.018	-33.772	87.833	-6.653	14.815	-27.944	-19.779
1509	1.509	-5.47	-89.307	-37.939	70.385	-9.963	-20.182	-42.34	-17.107
1510	1.51	-26.151	-56.751	-19.327	22.712	-9.408	-35.254	-44.358	-9.598
1511	1.511	-17.806	-7.414	31.985	8.213	-11.952	-21.703	-28.584	-11.973
1512	1.512	-10.219	1.418	83.465	-5.069	-11.588	-34.092	-18.06	-18.432
1513	1.513	-17.149	-6.816	49.775	54.343	-11.231	-7.796	-8.446	-24.269
1514	1.514	-19.232	0.379	31.307	43.385	-8.556	-11.125	14.366	-15.569
1515	1.515	-40.482	20.139	-18.834	13.718	-12.851	-14.251	-7.517	-14.04
1516	1.516	-20.75	-22.566	-25.63	-102.954	-8.05	-16.986	-15.86	-9.825
1517	1.517	7.476	-17.254	-19.84	-23.496	-6.151	-4.245	-23.464	-8.698
1518	1.518	-3.767	38.171	-14.648	-9.104	-3.281	-1.955	-7.268	-7.567
1519	1.519	-13.877	75.022	50.754	30.305	-3.696	0.146	-9.473	-6.621
1520	1.52	-17.025	68.344	41.704	-29.432	-6.04	-13.429	0.138	-15.541
1521	1.521	-31.227	62.214	-64.377	-148.937	-5.68	-32.785	12.274	-19.038
1522	1.522	-38.867	56.658	-78.819	-37.797	-10.161	-35.294	-11.59	-20.024
1523	1.523	-32.002	-9.106	-39.371	34.167	-13.868	-26.803	-28.687	-17.124
1524	1.524	-34.246	-53.945	-51.184	-31.712	-10.987	-19.903	-19.445	-11.138
1525	1.525	-47.891	2.852	-62.047	-19.938	-11.395	-26.406	-5.354	-8.83
1526	1.526	-39.28	99.158	-12.692	-52.67	-9.094	-32.332	-2.886	-6.91
1527	1.527	-34.718	85.897	14.222	-82.527	-9.496	-23.736	-0.653	-10.225
1528	1.528	-13.087	2.357	22.382	15.601	-14.736	-12.839	-11.401	-12.01
1529	1.529	-22.419	-73.664	15.028	-24.074	-8.162	-5.771	-1.824	-7.216
1530	1.53	-8.338	-123.186	-18.513	-35.948	-7.388	-25.36	17.421	-6.666
1531	1.531	14.82	-132.247	-24.632	61.68	-6.608	-39.538	4.531	-10.743
1532	1.532	24.03	-75.477	-8.393	48.444	-4.664	-32.109	-11.837	-14.244
1533	1.533	43.73	-53.544	-64.037	-11.256	-4.081	-39.253	-4.962	-9.42
1534	1.534	36.174	-33.724	-56.751	-65.675	0.011	-41.582	-2.923	-12.729
1535	1.535	12.935	-60.321	30.579	3.176	-3.431	-24.35	-32.024	-9.854
1536	1.536	-22.147	-30.052	42.263	-23.618	-10.741	5.882	-69.63	-17.835
1537	1.537	-7.123	-35.548	-12.074	65.891	-7.601	18.155	-44.517	-28.702
1538	1.538	24.722	-60.75	-2.337	6.19	-12.361	21.761	-21.719	-12.854
1539	1.539	12.238	-28.843	-29.222	-26.309	-13.069	-2.101	-17.692	-6.461
1540	1.54	-6.615	-16.505	11.302	-16.506	-12.25	-11.493	-6.508	7.106
1541	1.541	-16.734	40.062	62.931	10.08	-11.655	-25.718	-9.855	15.851
1542	1.542	-32.437	31.769	64.71	-49.548	-9.741	-8.026	5.781	11.245
1543	1.543	-46.57	9.573	-9.117	-9.073	-6.854	3.392	14.075	-1.682
1544	1.544	-49.102	16.046	0.836	-60.879	-12.695	-3.199	26.802	-10.349
1545	1.545	-32.875	10.072	-7.992	-27.523	-10.433	2.387	29.102	-5.667
1546	1.546	-13.75	-17.482	-48.572	27.273	-7.003	10.906	22.68	-1.385
1547	1.547	-26.553	-2.271	-85.392	34.513	-6.449	18.72	1.352	-5.068
1548	1.548	-0.825	2.248	-91.807	67.98	-1.044	28.667	9.683	-11.08
1549	1.549	16.175	-18.435	-73.557	25.297	-10.546	11.549	2.156	-12.061
1550	1.55	6.859	-29.64	-45.822	52.783	-14.255	9.173	-9.436	-18.838
1551	1.551	15.153	-12.616	9.786	47.675	-10.807	15.549	-11.558	-18.044
1552	1.552	22.675	3.013	46.911	6.469	-7.744	9.76	-21.221	-9.091
1553	1.553	29.631	45.587	0.263	-76.799	-6.798	-6.088	-15.999	-3.026
1554	1.554	-2.326	27.424	67.592	54.349	-12.815	-33.722	-14.469	-8.187
1555	1.555	-61.982	10.931	22.987	1.769	-7.218	-52.44	-24.535	-14.891
1556	1.556	-86.421	-54.704	-99.053	17.614	-9.173	-76.148	-20.846	-8.828
1557	1.557	-79.119	-135.512	-116.513	-25.581	-5.907	-66.74	-14.84	-17.702
1558	1.558	-59.237	-103.14	-5.296	-64.97	-1.849	-35.469	-24.51	-28.555
1559	1.559	-41.062	-34.043	37.735	-29.213	-1.499	-22.97	-23.336	-24.298
1560	1.56	-35.639	10.738	24.513	25.027	-2.901	-4.145	-5.323	-25.45
1561	1.561	-30.619	51.481	36.361	-24.315	-6.991	-0.819	7.486	-17.117
1562	1.562	-35.063	73.665	25.626	20.383	-5.665	8.512	-8.696	-16.103
1563	1.563	-30.985	80.35	75.149	-20.211	-2.393	11.254	-15.004	-22.823
1564	1.564	-12.207	74.427	-5.356	-71.881	-3.565	-1.476	-20.751	-18.53
1565	1.565	25.557	13.531	-37.797	1.997	-7.244	-8.413	-29.376	-14.423
1566	1.566	40.658	-27.016	-27.881	-67.159	-9.555	-10.504	-11.911	-19.218
1567	1.567	27.168	-19.541	-1.102	-165.864	-10.69	-8.494	-14.193	-18.595
1568	1.568	14.855	-12.769	-9.09	-47.484	-13.369	-10.115	-12.014	-13.13
1569	1.569	-11.435	-18.52	-16.31	0.123	-17.613	-14.571	-13.894	-8.243
1570	1.57	-21.503	-34.787	57.782	-14.103	-9.654	-36.085	-5.114	-10.131
1571	1.571	-18.417	-39.653	-30.907	51.752	-10.793	-39.025	-6.59	-8.354
1572	1.572	-10.119	-7.613	-90.468	111.348	-11.724	-7.707	-10.773	-10.838
1573	1.573	-2.599	-19.866	-79.635	-29.657	-10.716	21.473	-30.274	-12.167
1574	1.574	-14.217	-46.141	-10.552	-87.161	-9.888	55.678	-21.951	-8.066
1575	1.575	-16.337	-63.218	34.147	35.482	-10.597	42.296	-29.491	-6.671
1576	1.576	-22.121	-47.522	-87.955	-11.947	-17.105	21.723	-22.485	-5.274
1577	1.577	-27.273	-50.188	-105.349	60.422	-16.268	25.553	-11.796	-6.404
1578	1.578	-3.38	-21.885	-89.448	-31.578	-18.527	-12.011	9.552	-11.599
1579	1.579	6.794	19.805	-46.274	-91.024	-17.89	-57.303	6.914	-10.988
1580	1.58	3.806	25.292	-6.749	-58.368	-17.258	-38.905	9.509	-11.534
1581	1.581	1.195	10.203	52.908	-68.221	-16.658	11.21	7.276	-7.436
1582	1.582	-32.182	23.695	-44.775	-41.435	-8.71	44.855	0.973	-9.924
1583	1.583	-45.632	3.011	-57.9	15.553	-26.69	51.022	6.854	-2.546
1584	1.584	-33.157	-30.988	1.729	23.015	-29.185	34.716	-1.768	9.284
1585	1.585	-6.794	-8.105	12.609	-64.394	-22.167	-0.358	2.953	13.942
1586	1.586	-10.078	-12.122	42.357	-52.528	-19.986	-32.134	-1.25	0.99
1587	1.587	-7.028	-53.668	33.637	-41.716	-41.236	-52.663	-2.399	-11.191
1588	1.588	1.265	-70.076	74.384	-71.28	-21.456	-48.841	-1.197	-28.596
1589	1.589	-11.537	-54.96	37.547	27.293	-3.606	-4.034	-6.352	-35.529
1590	1.59	-18.547	-22.952	4.152	93.209	22.168	-9.951	-11.114	-37.621
1591	1.591	-33.51	-2.146	-26.137	105.126	46.026	-4.464	-24.208	-31.775
1592	1.592	-43.247	-13.207	-31.467	94.352	30.42	51.163	-22.216	-19.544
1593	1.593	-31.123	3.942	-26.445	64.806	33.193	43.911	-13.456	-17.965
1594	1.594	-32.755	-43.003	-49.463	2.38	46.035	37.411	-11.856	-19.307
1595	1.595	-28.557	-89.739	-28.856	10.474	25.004	7.157	-13.157	-15.628
1596	1.596	-29.737	-59.271	-55.128	-41.179	-6.095	-42.585	-16.792	-4.78
1597	1.597	-40.571	-9.305	-58.352	-141.804	-18.428	-35.822	-34.758	-0.507
1598	1.598	-27.621	-2.727	-11.222	-69.502	-14.695	-41.649	-27.194	8.405
1599	1.599	-11.734	-20.983	-4.542	-29.912	-4.563	-57.939	-20.203	2.41
1600	1.6	-5.322	-26.493	-10.47	-65.556	-1.41	-72.9	-22.319	-2.816
1601	1.601	4.375	-1.461	-26.855	-76.362	-4.074	-77.251	-24.25	-13.661
1602	1.602	2.662	-6.05	-21.674	-26.992	-11.576	-64.807	-8.379	-20.814
1603	1.603	10.608	-18.521	10.443	-0.298	-18.513	-61.069	2.268	-14.415
1604	1.604	32.273	7.84	64.707	23.974	-16.364	-57.745	-7.395	-13.234
1605	1.605	29.131	17.916	42.703	-13.023	-10.532	-73.436	-12.591	-12.258
1606	1.606	9.327	20.977	89.626	6.815	-8.78	-81.787	-7.927	2.457
1607	1.607	-3.502	12.511	71.498	12.744	-19.777	-58.593	-12.169	17.368
1608	1.608	-19.779	-5.48	99.282	18.088	1.96	-55.48	-13.313	-0.046
1609	1.609	-26.149	-12.531	23.869	53.194	5.14	-12.801	-14.441	-7.01
1610	1.61	-24.168	2.397	-51.693	30.289	-14.496	5.526	-21.749	-4.87
1611	1.611	-29.334	19.899	-61.309	17.899	-11.886	22.059	-28.464	-33.872
1612	1.612	-24.64	27.01	-87.867	-38.856	-18.778	27.156	-15.247	-37.883
1613	1.613	-20.344	29.282	-128.57	34.477	-20.799	40.771	9.953	-19.05
1614	1.614	-34.63	27.422	-32.495	44.284	-22.619	44.919	-0.083	-15.713
1615	1.615	-24.911	1.125	-45.895	17.526	-31.228	33.737	9.23	-12.574
1616	1.616	-44.195	-55.699	-57.914	41.888	-32.692	2.704	6.544	-9.848
1617	1.617	-31.337	-96.523	-90.498	-9.856	-28.388	-18.143	-6.184	-12.371
1618	1.618	-5.53	-89.424	-60.898	-43.472	-8.809	-59.918	0.812	-14.691
1619	1.619	11.58	-15.819	-34.17	-85.987	-17.095	-21.452	-14.069	-12.544
1620	1.62	8.526	-25.966	-26.074	-80.513	-14.566	-16.7	-8.236	-10.582
1621	1.621	5.844	0.468	-18.753	-75.533	-21.556	-21.484	-6.453	-8.809
1622	1.622	3.347	-40.495	27.974	-34.23	-23.714	-1.06	-1.781	-4.125
1623	1.623	-8.248	-18.694	58.262	-50.645	-29.571	17.567	19.92	-11.254
1624	1.624	-18.883	27.904	41.707	-65.82	-27.909	7.438	16.84	-10.069
1625	1.625	-32.431	9.502	16.584	-70.358	-26.445	29.262	-2.864	-11.202
1626	1.626	-55.284	36.948	39.489	-74.362	-10.695	9.453	-10.391	-3.829
1627	1.627	-52.216	-8.632	35.294	-17.705	-8.698	1.838	-21.967	-8.65
1628	1.628	-43.914	-100.224	31.496	22.963	-3.041	-0.521	-36.818	-11.147
1629	1.629	-41.398	-113.361	-13.264	0.865	5.534	-11.156	-30.947	-11.918
1630	1.63	-20.296	-53.65	-43.617	88.221	29.241	-5.359	-25.654	-13.843
1631	1.631	-11.959	22.362	-38.048	76.318	25.847	3.328	-30.244	-11.899
1632	1.632	-9.407	12.692	-12.663	22.094	16.459	7.962	-31.558	-12.462
1633	1.633	-2.426	4.006	-35.435	-46.983	8.04	20.897	-30.364	-9.935
1634	1.634	12.466	28.517	-31.395	-38.103	-15.283	12.1	-17.178	-4.5
1635	1.635	10.529	6.494	-42.568	18.791	-18.463	13.543	-15.409	-6.415
1636	1.636	19.264	13.152	-73.41	55.702	-10.243	6.24	2.019	-11.044
1637	1.637	8.276	19.245	-44.324	35.61	-7.85	25.595	4.334	-17.627
1638	1.638	18.392	13.79	-48.087	-43.925	-14.948	39.519	-2.065	-20.157
1639	1.639	6.646	-11.409	-24.374	-98.303	-4.452	16.116	-4.008	-17.87
1640	1.64	-1.24	-24.945	-2.644	-68.836	-18.148	6.712	8.186	-13.07
1641	1.641	-11.252	-45.603	22.784	-6.291	-26.983	-24.526	6.635	-11.169
1642	1.642	-14.888	-26.759	74.079	-46.837	-16.067	-28.671	13.787	-14.097
1643	1.643	-6.547	-23.384	125.526	-24.714	-17.547	-9.887	7.372	-11.591
1644	1.644	-20.481	-38.988	37.895	35.84	-13.988	-61.327	1.336	-11.211
1645	1.645	-34.022	-36.129	-93.477	11.401	-8.107	-98.262	-1.776	-14.123
1646	1.646	-32.253	-18.124	-111.017	-99.729	-0.892	-78.334	-8.571	-16.06
1647	1.647	-21.16	17.074	-126.973	-20.242	-5.878	-60.191	-18.252	-14.118
1648	1.648	-28.263	52.481	-83.852	-6.055	-13.941	-43.755	-19.429	-13.918
1649	1.649	-24.513	39.134	-18.072	59.657	-10.962	-38.73	-18.267	-9.454
1650	1.65	-30.433	43.393	17.554	-0.003	-4.307	-15.941	-19.233	-7.524
1651	1.651	-31.322	47.322	-14.977	-10.908	-3.635	13.007	-16.335	-16.442
1652	1.652	-16.523	-3.877	-24.865	-20.705	8.487	-5.823	-20.591	-12.794
1653	1.653	-1.54	-85.165	19.761	6.18	10.174	-2.626	-19.797	-13.99
1654	1.654	-3.405	-74.2	60.372	30.642	-4.217	12.99	-27.696	-8.804
1655	1.655	-26.159	-44.379	-21.032	23.357	9.25	10.268	-20.331	-11.748
1656	1.656	-29.195	0.505	-75.217	3.506	-17.133	-2.467	-9.495	-9.275
1657	1.657	-31.871	-7.47	-85.066	-26.826	-35.968	-23.455	-5.237	-10.069
1658	1.658	-29.337	-44.319	-93.931	-10.348	-46.087	-60.251	-22.278	-13.543
1659	1.659	-27.016	-64.18	-85.837	-15.32	-55.395	-65.137	-24.604	-12.949
1660	1.66	-24.886	-70.125	-49.1	-28.777	-41.289	-5.402	-18.239	-21.842
1661	1.661	-7.465	-86.546	38.072	-24.665	-23.505	2.865	-8.595	-30.756
1662	1.662	-0.515	-71.455	169.083	-20.84	-44.578	-4.362	-10.372	-29.647
1663	1.663	5.864	-21.134	326.397	-10.726	-41.837	-24.195	-2.457	-17.896
1664	1.664	7.829	-1.212	135.617	-45.035	-24.006	-5.898	-3.815	-6.897
1665	1.665	2.655	53.714	58.738	-3.782	-12.37	66.401	-7.511	14.75
1666	1.666	-14.694	61.016	-57.647	-9.105	15.319	96.114	-10.998	24.016
1667	1.667	-21.614	107.731	-78.8	-4.053	19.026	87.255	0.795	9.868
1668	1.668	-44.981	137.964	-97.971	-54.451	9	111.646	5.409	-2.931
1669	1.669	-29.242	65.677	-45.484	-7.706	18.34	104.276	-4.692	-9.926
1670	1.67	-20.827	36.049	2.158	59.49	43.922	97.722	-11.144	-16.333
1671	1.671	-7.955	62.756	-12.138	-21.141	33.917	30.584	-2.877	-22.162
1672	1.672	-0.919	22.131	-51.54	33.14	37.101	-67.924	-8.152	-16.958
1673	1.673	5.495	-14.867	-15.877	3.745	45.541	-107.356	-13.035	-12.332
1674	1.674	-0.31	-48.325	-70.001	-22.812	32.926	-95.497	-19.056	-13.7
1675	1.675	8.384	-30.074	-60.066	-47.12	44.717	-84.658	-8.425	-7.315
1676	1.676	9.897	-102.265	20.633	4.672	34.268	-94.482	-12.707	-8.496
1677	1.677	-3.137	-112.147	9.844	-15.172	32.517	-103.301	-16.39	-13.758
1678	1.678	-4.931	-121.122	-19.648	-33.241	6.346	-143.877	-15.267	-7.004
1679	1.679	-9.608	-129.435	-46.239	5.609	-27.606	-121.749	-22.675	-13.027
1680	1.68	-22.566	-136.953	-103.048	20.854	-23.093	-61.141	-13.812	-13.811
1681	1.681	-41.874	-156.985	-110.339	-29.198	-27.084	-20.539	-7.827	-18.659
1682	1.682	-39.307	-126.583	-36.373	-35.434	-23.322	16.387	-10.929	-15.375
1683	1.683	-18.154	-43.281	32.719	31.962	-33.31	49.745	-4.143	-14.808
1684	1.684	-9.779	16.408	5.94	5.39	-42.516	31.432	-15.554	-14.442
1685	1.685	-12.229	5.558	-51.101	-18.873	-16.914	25.859	-1.228	-12.158
1686	1.686	-28.423	-4.378	15.561	77.659	0.166	40.749	4.581	-11.042
1687	1.687	-30.489	76.293	96.153	90.995	-9.107	36.085	2.874	-12.261
1688	1.688	-28.514	65.466	85.275	55.497	16.44	23.553	-5.035	-6.52
1689	1.689	-26.726	35.799	55.673	66.426	19.715	4.732	-17.983	-5.803
1690	1.69	-28.266	26.774	-6.787	-61.859	4.065	-26.252	-16.219	-6.42
1691	1.691	-24.042	18.601	17.664	-114.309	-4.205	-13.902	-17.758	-5.865
1692	1.692	-4.551	-3.519	39.835	-98.305	-21.972	-48.075	3.893	-9.954
1693	1.693	20.909	16.355	-20.573	-55.034	-33.546	-71.061	13.154	-10.368
1694	1.694	10.756	-75.181	-28.486	-68.089	-31.385	-58.797	-6.643	-10.006
1695	1.695	-5.027	-114.58	-35.744	-56.127	-33.307	-40.193	-4.191	-14.095
1696	1.696	-30.687	-30.965	-69.29	-66.836	-45.463	-23.262	-20.515	-13.737
1697	1.697	-27.482	1.685	-87.616	-37.198	-56.423	-26.389	-18.452	-14.148
1698	1.698	-24.447	-8.096	-48.994	7.622	-46.285	-18.115	-20.455	-17.058
1699	1.699	-16.164	-16.946	-64.069	15.85	-26.66	20.334	-11.795	-11.055
1700	1.7	-13.675	-57.623	-32.093	8.638	-29.283	47.91	-7.175	-10.279
1701	1.701	-20.673	-50.239	-36.072	-92.139	-47.01	32.699	-11.48	-9.497
1702	1.702	-18.593	23.798	20.685	-106.427	-49.278	73.836	-15.204	-8.918
1703	1.703	-8.967	53.568	-3.65	11.981	-25.834	46.093	-21.248	-1.567
1704	1.704	-14.241	-8.788	-55.258	27.812	-3.973	10.836	-9.464	-2.545
1705	1.705	-9.624	15.759	-21.694	-15.312	-6.734	-30.374	-4.864	-3.327
1706	1.706	-11.013	23.319	-15.663	24.237	0.776	-69.045	-6.257	-15.54
1707	1.707	-12.191	30.084	-54.383	36.065	-6.245	-74.089	-2.613	-31.417
1708	1.708	-8.739	36.226	11.189	3.521	-12.691	-32.923	-10.966	-46.325
1709	1.709	-14.027	30.884	91.882	-6.447	-3.072	16.935	0.804	-40.523
1710	1.71	-11.194	45.986	81.106	2.362	-11.831	10.31	2.351	-17.681
1711	1.711	1.926	59.604	-7.616	-87.289	-32.569	16.284	-1.888	-1.994
1712	1.712	-3.883	30.649	4.336	-27.712	-29.87	21.644	-5.532	0.716
1713	1.713	-30.21	19.49	-49.674	-38.578	-12.094	6.428	-6.672	-1.799
1714	1.714	-48.985	16.309	-39.633	50.214	-0.486	-16.554	-7.599	-4.113
1715	1.715	-45.688	-5.429	-12.95	-33.324	10.169	-29.067	-18.408	-6.232
1716	1.716	-30	3.052	-21.163	42.443	4.388	-10.356	-17.04	-8.157
1717	1.717	-15.911	5.653	-58.318	72	9.645	-0.337	-13.361	-6.396
1718	1.718	-8.427	-19.982	-51.933	45.252	16.434	-10.625	-5.032	-7.949
1719	1.719	-24.74	-29.976	-9.523	-76.967	21.055	-13.682	2.316	-12.212
1720	1.72	-35.393	-51.865	6.862	-59.629	5.144	-5.285	-4.486	-8.558
1721	1.721	-14.084	-43.567	-28.339	-43.766	-18.313	2.339	-10.553	-9.75
1722	1.722	11.492	-30.871	21.93	-87.025	-34.047	-28.039	-12.939	-10.75
1723	1.723	14.812	-56.792	15.113	-21.293	-53.852	-24.086	-19.575	-19.67
1724	1.724	11.756	-53.706	-15.436	38.193	-51.403	2.105	-32.804	-25.663
1725	1.725	14.492	-19.452	12.077	5.534	-44.529	-29.015	-34.787	-9.583
1726	1.726	22.071	-5.998	-23.347	34.991	-12.692	-75.085	-47.012	6.672
1727	1.727	10.467	-2.093	-83.086	43.782	19.124	-57.117	-20.156	-14.237
1728	1.728	-0.19	24.123	-75.142	35.469	48.024	-51.853	-9.183	-12.11
1729	1.729	-29.235	6.996	-67.919	-1.626	74.193	-26.855	-10.605	-21.778
1730	1.73	-38.748	4.02	-48.093	-48.386	56.994	32.662	-19.593	-20.033
1731	1.731	-34.73	-43.013	-5.632	-127.773	22.398	24.556	-23.137	-18.483
1732	1.732	-38.47	-103.61	44.229	-73.683	8.71	76.385	-28.404	-11.331
1733	1.733	-28.485	-95.462	77.71	-24.409	-12.121	56.694	-13.719	-2.432
1734	1.734	-31.64	1.015	120.345	2.271	-8.567	50.952	1.169	10.719
1735	1.735	-34.369	14.36	59.409	10.328	-5.392	67.583	3.084	8.953
1736	1.736	-31.883	-21.113	35.002	2.838	22.779	42.571	-12.777	10.459
1737	1.737	-24.933	-53.505	-0.944	21.112	26.383	-16.859	-6.401	6.169
1738	1.738	-27.069	-3.968	-37.792	-25.807	23.005	-90.106	-8.371	-2.764
1739	1.739	-9.642	22.895	-44.311	4.444	-11.5	-119.669	-13.63	-18.436
1740	1.74	11.478	-50.361	-38.309	54.142	-43.475	-92.974	3.752	-20.541
1741	1.741	14.232	-40.404	-54.804	-20.095	-31.149	-36.112	19.99	-18.562
1742	1.742	27.05	-13.594	-69.948	-30.272	-19.995	0.864	17.852	-16.77
1743	1.743	24.776	-54.123	-83.576	-3.8	-16.792	-5.738	23.665	-15.183
1744	1.744	18.427	-105.673	-54.656	-12.126	-1.189	0.222	14.968	-13.8
1745	1.745	8.769	-166.154	-5.534	-19.636	-20.993	-60.714	7.014	-12.604
1746	1.746	-14.069	-60.192	55.059	-13.201	-44.276	-68.696	-3.068	-16.059
1747	1.747	-23.37	12.152	14.515	-19.331	-47.425	-16.794	-9.466	-25.706
1748	1.748	-43.117	51.786	-22.313	-2.939	-50.177	16.892	-22.625	-29.367
1749	1.749	-40.595	87.515	11.324	-7.984	-47.674	47.457	-34.82	-21.057
1750	1.75	-33.601	11.723	-6.754	5.534	-31.387	64.076	-11.037	-22.028
1751	1.751	-14.419	-57.369	-12.148	1.502	-12.185	39.066	-7.773	-17.184
1752	1.752	-1.638	-119.935	-17.194	35.565	11.087	-1.972	-10.901	-11.18
1753	1.753	0.703	-128.111	-3.626	39.925	26.823	-29.448	-25.056	-5.572
1754	1.754	-22.686	-76.511	-7.741	-22.507	35.235	-54.473	-7.287	-4.998
1755	1.755	-31.951	-56.718	-34.083	-67.139	17.538	-67.952	-4.946	1.011
1756	1.756	-40.235	10.337	-24.029	-42.67	1.395	-30.433	-2.767	-9.628
1757	1.757	-22.397	36.972	-2.213	-20.606	-9.119	-5.334	-4.672	-10.993
1758	1.758	8.018	61.238	-16.5	39.937	-14.811	-9.855	-13.338	-14.694
1759	1.759	12.118	98.103	-50.168	15.546	-19.957	-22.279	-37.115	-20.726
1760	1.76	-14.183	37.469	-45.77	-36.188	-18.323	11.771	-40.388	-25.97
1761	1.761	-31.204	29.316	-16.718	-42.767	-19.625	34.539	-37.273	-17.058
1762	1.762	-21.891	51.374	17.304	-36.818	-15.91	63.457	-23.138	-11.026
1763	1.763	-24.593	44.765	58.495	-20.356	-29.027	52.113	-30.688	-5.771
1764	1.764	-32.145	26.493	8.52	25.048	-23.74	34.968	-19.086	-0.908
1765	1.765	-39.113	20.899	-24.982	19.042	-25.227	13.015	-8.443	7.046
1766	1.766	-7.186	55.872	-18.971	-30.912	-15.091	-6.768	-2.633	-4.75
1767	1.767	6.354	32.785	-13.565	-37.46	-8.631	-45.25	-0.903	-3.214
1768	1.768	-14.316	36.589	-28.719	-19.237	4.603	-95.097	7.031	-16.199
1769	1.769	-33.039	17.569	-51.605	-2.775	13.372	-128.532	11.292	-7.497
1770	1.77	-43.079	-20.451	-72.315	-28.027	11.871	-122.545	30.841	-5.917
1771	1.771	-33.775	24.702	-15.595	-14.516	1.835	-94.883	22.501	-7.233
1772	1.772	-25.416	54.843	106.486	-10.507	-4.541	-39.341	4.687	-13.569
1773	1.773	-27.888	27.001	54.048	0.673	-10.531	-17.327	7.002	-26.633
1774	1.774	-20.913	-8.415	6.413	-2.527	-9.574	43.21	-16.412	-31.745
1775	1.775	-18.787	-68.219	49.502	-11.604	-8.597	100.111	-19.503	-7.83
1776	1.776	-1.388	-44.064	36.328	-8.739	-9.344	107.474	-11.184	-4.421
1777	1.777	0.92	-66.429	48.15	29.933	-6.959	46.896	-3.644	-13.622
1778	1.778	-1.226	-46.784	-27.695	-30.952	-11.716	38.801	3.38	-16.375
1779	1.779	4.541	-40.99	-57.244	-153.085	-16.276	16.775	9.837	-13.882
1780	1.78	6.206	-68.834	-66.06	-30.697	-19.092	-16.655	-7.51	-11.563
1781	1.781	7.661	-33.699	-74.134	-14.935	-16.528	-83.708	-19.048	-5.118
1782	1.782	23.47	-20.176	-51.988	-29.455	-17.879	-110.363	-33.895	-6.996
1783	1.783	17.065	-16.057	-45.244	-16.419	-13.058	-85.934	-31.909	-1.692
1784	1.784	-11.934	-50.086	-39.074	-4.695	-13.671	-34.296	-30.093	9.422
1785	1.785	-7.836	-27.136	-33.579	27.777	-9.634	-14.423	-37.953	19.571
1786	1.786	-26.587	-31.132	-38.649	57.411	-1.727	-32.704	-16.185	5.323
1787	1.787	-29.869	-42.239	-43.157	12.695	4.262	17.1	-0.413	-0.421
1788	1.788	-32.956	-45.418	-22.521	4.609	-3.107	36.866	-8.651	-26.682
1789	1.789	-35.654	-29.571	-11.39	71.46	-13.965	54.844	-16.134	-37.864
1790	1.79	-43.168	-43.453	-21.514	26.965	-9.745	38.21	-23.04	-47.87
1791	1.791	-31.51	-66.475	0.306	2.735	-3.422	2.871	-25.123	-44.704
1792	1.792	-16.589	-81.982	31.44	-19.17	2.537	7.281	-19.261	-30.507
1793	1.793	4.723	-67.746	2.39	0.827	-9.292	11.347	-17.451	-17.67
1794	1.794	2.039	-90.944	-54.313	-29.449	-4.675	-22.74	-6.351	-19.92
1795	1.795	-0.472	-87.91	-78.664	-12.876	-0.438	-91.476	-4.945	-13.474
1796	1.796	-12.084	-45.419	-130.255	-17.765	-4.141	-121.164	-19.236	-11.488
1797	1.797	-9.945	-14.982	-123.552	-40.423	-7.668	-76.519	-21.162	0.791
1798	1.798	-15.732	1.625	-68.538	-36.177	-10.816	-35.873	-12.486	18.312
1799	1.799	-24.47	27.024	-16.889	-17.262	-21.678	1.128	11.26	11.455
1800	1.8	-16.561	50.185	83.987	-68.666	-23.045	21.129	14.496	0.925
1801	1.801	-9.42	87.892	98.359	-90.62	-26.71	-33.751	11.396	-0.875
1802	1.802	-15.814	103.002	85.242	10.309	-23.192	-26.349	3.115	4.469
1803	1.803	-16.964	98.498	97.085	-32.697	-20.041	-6.396	5.673	6.117
1804	1.804	-17.909	69.491	21.278	-19.4	-13.205	11.816	-29.299	-12.526
1805	1.805	-24.668	27.974	31.229	-54.948	-19.135	50.541	-44.33	-9.919
1806	1.806	-20.36	-10.662	58.021	42.747	-24.697	45.54	-21.407	-7.507
1807	1.807	-19.501	14.729	98.71	55.839	-13.839	50.072	-25.377	-5.302
1808	1.808	-19.969	-17.005	135.768	-3.721	9.976	46.119	-14.047	-3.295
1809	1.809	-9.786	-62.689	35.016	28.829	6.693	42.553	3.078	-4.954
1810	1.81	-2.533	-80.686	-65.941	-20.455	22.368	59.682	0.049	-9.499
1811	1.811	-8.848	-85.976	-79.025	-29.32	14.047	69.082	2.827	-16.565
1812	1.812	-5.315	-80.846	-67.127	-21.109	11.542	49.45	5.446	-15.296
1813	1.813	-14.933	-39.532	-77.931	45.806	4.585	11.044	7.9	-14.015
1814	1.814	-23.808	32.75	-68.016	37.126	6.698	-38.83	-2.642	-12.939
1815	1.815	-10.651	62.423	-59.09	-19.631	-2.964	-72.276	-12.226	-7.998
1816	1.816	5.211	53.549	-34.73	-12.261	-15.121	-102.657	3.71	5.267
1817	1.817	-22.458	45.442	-12.685	-5.682	-16.627	-119.104	-2.625	7.292
1818	1.818	-26.11	8.492	-6.067	-23.837	-6.503	-73.645	-0.652	-8.482
1819	1.819	-16.014	28.439	-12.012	-18.349	-2.771	-18.73	1.143	-40.333
1820	1.82	-12.905	46.617	-17.399	-33.318	-6.209	-11.426	9.107	-35.791
1821	1.821	-15.602	-14.434	-2.301	7.951	-11.409	-18.022	-6.79	-39.783
1822	1.822	-8.023	-55.152	-6.687	-19.631	-18.201	0.204	-8.982	-66.07
1823	1.823	13.102	-33.126	5.838	-65.002	-8.552	-5.108	-18.763	-69.342
1824	1.824	4.825	-13.243	9.516	-107.408	-14.971	-20.076	-24.112	-53.64
1825	1.825	7.379	41.607	-21.511	-68.53	-16.162	-42.737	-9.942	-33.875
1826	1.826	-4.221	93.15	-67.393	-43.266	-19.27	-46.605	-8.174	4.678
1827	1.827	-19.089	59.599	-85.682	25.532	-14.422	-42.767	-34.601	87.927
1828	1.828	-13.231	-7.674	-80.401	75.027	-10.162	-25.674	-30.998	52.33
1829	1.829	-4.493	-52.508	-65.478	101.815	-10.938	-9.956	-27.8	19.817
1830	1.83	3.435	-109.566	-5.994	44.907	-10.354	-12.646	-30.997	-29.531
1831	1.831	-18.29	-161.414	2.036	67.079	-10.93	10.562	-11.4	-20.631
1832	1.832	-46.63	-208.428	-35.031	47.273	-9.166	32.38	-9.036	-28.753
1833	1.833	-65.499	-117.064	-28.524	41.301	-12.629	52.083	-16.113	-21.4
1834	1.834	-55.527	-77.746	50.76	13.678	-12.231	39.3	-5.525	-14.821
1835	1.835	-33.741	-18.28	61.529	-41.789	-9.333	46.294	-22.994	-8.822
1836	1.836	-14.072	-72.557	31.888	-19.689	-6.632	31.453	-34.686	-3.407
1837	1.837	-6.602	-62.765	5.148	-53.082	-7.803	10.252	-15.573	-8.464
1838	1.838	-9.001	-53.96	-3.033	-108.025	-12.646	2.059	-2.833	-4.053
1839	1.839	-15.452	-78.47	-25.107	-159.692	-22.134	-20.996	-5.206	-24.828
1840	1.84	-13.604	-71.246	-18.591	-58.828	-15.761	-30.12	13.895	-28.579
1841	1.841	2.173	-10.837	-36.897	-101.933	-14.608	-32.745	6.268	-18.605
1842	1.842	-4.296	62.324	-31.521	-9.723	-13.642	-35.244	-14.925	-9.397
1843	1.843	-17.895	91.803	-36.493	-21.5	-2.793	-14.165	-17.727	-12.166
1844	1.844	-12.734	118.397	-22.866	-32.291	1.471	-5.895	-15.316	0.557
1845	1.845	-20.757	93.919	-18.752	-42.138	-7.413	-8.471	-8.413	7.477
1846	1.846	-42.518	56.896	-15.034	-51.058	-3.895	-15.494	-2.051	-24.503
1847	1.847	-45.702	10.08	1.993	-42.985	7.939	-21.907	23.076	-38.091
1848	1.848	-8.821	-44.844	30.299	8.644	-9.462	-23.802	26.322	-34.064
1849	1.849	-3.869	-96.455	-11.184	55.462	-7.13	-32.369	10.62	-22.877
1850	1.85	0.479	-22.471	-27.508	25.076	-9.27	-40.018	-14.931	-33.001
1851	1.851	4.456	46.656	-22.308	19.684	-11.221	-35.33	-45.923	-11.212
1852	1.852	-6.826	55.589	-17.726	-5.515	-12.98	-38.669	-41.898	8.444
1853	1.853	-16.969	-1.321	-21.708	-1.069	-14.531	-44.407	-53.171	-14.854
1854	1.854	-26.332	-8.759	-40.434	11.244	-21.679	-41.142	-36.181	13.313
1855	1.855	-51.946	24.611	-50.511	60.419	-22.823	-36.189	-45.554	9.521
1856	1.856	-69.042	-67.089	-3.547	94.013	-11.972	-30.098	-42.927	6.131
1857	1.857	-59.813	-27.841	-23.603	2.588	-10.61	-26.012	-45.503	2.943
1858	1.858	-34.324	-16.216	-17.674	42.135	-9.43	-22.595	-33.957	-11.274
1859	1.859	-10.566	-27.227	-23.095	-17.409	-3.402	-12.634	-19.106	-29.166
1860	1.86	-13.7	-37.303	-18.114	-28.139	-2.425	3.101	-13.339	-22.292
1861	1.861	-5.415	-28.574	-4.766	-57.751	-9.19	13.616	-29.253	-24.537
1862	1.862	-2.949	-20.57	57.499	-84.477	-3.206	19.295	-31.411	-26.6
1863	1.863	18.107	-42.728	48.405	-108.885	8.968	31.344	-6.241	-14.504
1864	1.864	32.186	-36.207	7.589	2.279	-10.415	20.133	10.829	-9.953
1865	1.865	24.584	-18.016	14.804	81.842	-23.219	18.588	32.726	-11.4
1866	1.866	26.859	-1.576	8.117	38.643	-16.29	1.35	35.447	-12.649
1867	1.867	7.647	-26.736	-34.495	-0.845	-22.722	-1.173	32.969	-18.715
1868	1.868	-20.711	-31.207	-50.926	-12.646	-9.214	0.74	11.92	-17.815
1869	1.869	-17.12	-27.241	-35.759	-45.168	-0.529	2.526	20.26	-18.896
1870	1.87	-20.471	6.712	-12.804	4.122	7.377	4.193	58.779	-5.872
1871	1.871	-23.622	20.156	-16.727	-22.672	26.115	2.629	53.347	19.149
1872	1.872	-15.363	-9.016	-5.384	-30.842	18.536	-7.449	48.241	15.723
1873	1.873	-28.19	-27.895	39.339	-67.781	11.531	-8.614	43.679	-6.301
1874	1.874	-16.621	-4.144	33.371	-61.235	5.131	-12.115	31.17	-9.113
1875	1.875	2.488	-26.076	5.732	-6.252	-12.309	-11.198	27.419	-6.614
1876	1.876	-10.302	-40.249	40.968	1.165	-28.593	-6.419	-24.071	-4.288
1877	1.877	-31.401	-1.78	54.462	-18.649	-17.986	6.694	-46.126	-2.129
1878	1.878	-17.311	25.811	8.506	-12.428	-16.091	0.853	-26.218	-0.119
1879	1.879	5.853	50.833	-46.459	-6.802	-21.356	-7.885	-20.236	-5.338
1880	1.88	27.68	37.176	-53.777	-1.683	-19.857	-6.356	-3.77	-6.927
1881	1.881	36.012	57.783	-33.74	-6.124	-27.06	-16.442	-8.77	-14.177
1882	1.882	33.48	46.476	-27.622	56.428	-20.713	-25.354	-49.912	-15.405
1883	1.883	3.063	22.529	-22.145	29.72	-7.591	-7.365	-77.466	-16.615
1884	1.884	-34.535	-24.534	-6.962	5.295	4.572	5.381	-62.267	-15.697
1885	1.885	-39.593	-44.441	-29.609	42.189	6.095	-10.935	-30.246	-14.779
1886	1.886	-44.046	-50.325	-25.39	-4.803	7.418	-42.946	-34.237	-15.618
1887	1.887	-39.951	-33.749	-6.486	1.084	1	-38.593	-30.54	-13.371
1888	1.888	-43.587	-8.404	-23.391	-4.426	-9.87	-59.411	-20.438	-12.862
1889	1.889	-19.74	5.31	23.767	0.392	-11.265	-48.298	-17.284	-12.341
1890	1.89	-16.612	17.835	43.832	-59.365	-12.474	-3.719	-3.136	-3.522
1891	1.891	-13.861	14.311	-11.005	-100.075	-13.668	14.355	9.661	-4.757
1892	1.892	-26.566	-36.992	-77.645	-48.533	-21.052	30.693	7.351	-10.825
1893	1.893	-5.409	-29.409	-104.222	-41.979	-23.981	45.676	13.657	-11.841
1894	1.894	2.938	-49.059	-95.958	-36.001	-28.251	13.656	-15.452	-16.735
1895	1.895	-9.827	-54.772	-73.765	13.985	-33.88	-32.308	-44.537	-14.255
1896	1.896	-21.441	-70.974	-40.201	33.926	-27.337	-50.604	-40.868	-19.909
1897	1.897	-23.576	-55.684	-46.121	3.584	-17.705	-45.285	-23.807	-18.042
1898	1.898	-29.414	-60.014	-40.712	-12.869	-11.357	-80.602	-26.829	-12.135
1899	1.899	-13.541	-39.234	4.702	-7.829	-0.569	-149.384	-24.076	-8.159
1900	1.9	-19.927	-20.43	22.836	-58.2	3.641	-218.552	-6.239	-7.664
1901	1.901	-37.362	-10.272	28.252	2.275	2.43	-137.928	-3.878	-11.037
1902	1.902	-21.093	5.551	23.234	42.838	-5.939	-40.253	-6.004	-18.83
1903	1.903	-23.218	25.393	27.714	50.017	-13.339	51.831	-11.782	-11.509
1904	1.904	-25.154	-2.844	-1.316	-23.998	-10.471	87.391	0.408	-6.732
1905	1.905	-26.905	-6.481	32.683	-112.988	-9.736	98.158	-4.27	-18.212
1906	1.906	-22.271	17.389	73.835	-29.71	-7.443	107.965	-0.067	-22.963
1907	1.907	-20.946	-10.864	23.827	2.621	-8.051	134.616	3.501	-21.716
1908	1.908	-24.651	-37.11	-36.765	-46.994	-2.068	110.187	-0.059	-20.669
1909	1.909	-21.154	-27.023	-77.316	-56.05	3.531	88.091	0.869	-17.272
1910	1.91	-15.905	-42.701	-10.45	0.713	5.453	54.581	-0.111	-1.202
1911	1.911	-9.121	-56.82	34.394	7.896	7.37	24.212	-13.266	1.124
1912	1.912	-17.018	-44.008	10.153	14.273	-1.566	-3.415	-42.263	-22.306
1913	1.913	-13.911	-22.872	2.917	-28.374	-2.763	-14.191	-54.59	-19.244
1914	1.914	-12.923	-14.508	-3.633	-0.885	-6.458	-39.236	-43.284	-16.584
1915	1.915	-6.904	3.36	-9.739	4.053	-9.988	-34.683	-26.172	-14.127
1916	1.916	5.27	-22.367	-37.583	-18.843	-13.133	-38.656	-29.183	-21.169
1917	1.917	21.129	-19.058	-52.856	-23.013	-16.052	-12.252	-31.817	-19.085
1918	1.918	1.974	15.4	-75.863	-19.533	-18.57	-15.48	-3.507	6.078
1919	1.919	-10.818	28.974	-96.651	24.938	-11.199	-31.136	7.739	2.828
1920	1.92	-13.149	24.905	-93.005	30.73	-10.215	-68.091	24.805	12.122
1921	1.921	-6.805	6.112	-41.53	14.156	-14.46	-63.075	53.119	9.428
1922	1.922	-8.789	-38.672	39.989	-61.62	-12.127	-49.541	67.107	11.131
1923	1.923	-7.095	-44.829	29.173	-29.248	-21.608	-37.179	55.935	-22.402
1924	1.924	-11.775	-6.306	19.338	-78.762	-15.227	-18.424	4.477	-63.685
1925	1.925	-37.556	16.593	10.431	-52.169	-9.244	-21.732	-32.507	-47.329
1926	1.926	-50.541	31.563	34.655	-60.397	-1.92	-24.813	-39.087	-32.331
1927	1.927	-24.25	17.945	56.567	-82.524	4.821	-22.072	-20.935	-18.828
1928	1.928	2.023	5.542	-4.109	-35.749	4.024	-9.248	-15.612	-6.507
1929	1.929	-8.057	-35.997	-12.382	55.721	8.073	-6.871	-30.822	-2.89
1930	1.93	-42.486	-52.423	-19.967	42.515	-1.423	-8.948	-35.398	0.341
1931	1.931	-28.924	-57.481	-26.701	6.884	-5.11	-6.947	-47.82	-9.001
1932	1.932	-24.855	11.252	-2.552	8.841	-6.288	-1.647	-66.618	-23.188
1933	1.933	-6.079	21.061	-20.758	19.731	-15.97	9.455	-42.873	-10.467
1934	1.934	-9.402	12.075	-48.474	9.902	-17.134	8.195	-14.729	-3.543
1935	1.935	-6.36	-12.403	-23.372	36.61	-8.801	11.998	-11.115	11.329
1936	1.936	-14.737	-49.397	-36.983	12.212	-7.82	1.297	26.653	17.117
1937	1.937	-17.319	-69.286	-49.523	-24.82	-8.778	-11.561	21.687	4.899
1938	1.938	-19.693	-26.685	-53.37	49.048	-6.252	-16.692	8.209	-6.142
1939	1.939	-13.367	-10.219	-56.749	-20.135	-7.014	-18.202	28.992	-1.93
1940	1.94	-19.204	-5.184	-34.913	6.488	-11.823	-22.405	25.418	-10.887
1941	1.941	-27.938	17.67	-37.628	30.781	-12.358	-18.623	15.464	-4.924
1942	1.942	-26.403	5.302	-24.893	8.6	-12.884	-10.177	62.583	-14.627
1943	1.943	-4.728	-43.884	-22.653	-11.373	-16.316	-9.071	42.754	-10.968
1944	1.944	10.969	-50.456	-3.597	-78.478	-9.886	5.777	12.519	-19.299
1945	1.945	8.277	-56.454	34.84	-33.781	-1.905	8.01	-26.045	-11.94
1946	1.946	-4.494	-51.037	29.36	-58.12	3.364	-1.628	-51.143	-12.901
1947	1.947	16.597	-25.954	94.964	-6.362	0.519	-6.825	-64.651	0.291
1948	1.948	8.268	-21.512	121.692	13.64	-5.407	-14.725	-35.563	2.282
1949	1.949	5.76	-9.102	48.456	68.62	-7.66	-13.357	-39.162	7.623
1950	1.95	12.752	2.184	-20.47	46.702	-7.011	-9.729	-56.104	-3.271
1951	1.951	-19.158	-0.996	-29.244	-0.014	-10.233	-13.26	-34.154	-13.25
1952	1.952	-23.6	21.066	-37.205	42.684	-11.91	-22.851	-36.785	-16.917
1953	1.953	-27.639	29.606	-14.967	-40.482	-18.82	-5.605	-8.443	-13.452
1954	1.954	-23.938	-3.682	18.652	19.162	-15.861	20.394	33.248	2.593
1955	1.955	-33.97	-8.074	12.7	8.286	-18.312	17.373	38.77	23.682
1956	1.956	-18.249	-20.408	40.408	37.793	-9.333	14.502	74.076	9.596
1957	1.957	-4.076	-39.112	-35.168	11.051	-15.243	6.332	32.907	2.103
1958	1.958	-16.804	12.459	-110.993	-62.292	-14.181	-1.089	5.271	-32.9
1959	1.959	-9.808	19.902	-101.171	-111.615	-9.254	1.292	-9.8	-108.536
1960	1.96	-7.635	0.133	-110.206	-66.864	-4.912	-26.373	-23.332	-75.978
1961	1.961	-28.861	-18.032	-85.855	-42.38	0.766	-45.197	-52.346	-46.29
1962	1.962	-9.063	-12.669	-19.011	-138.691	4.294	-48.612	-63.552	-19.508
1963	1.963	-11.525	-27.889	25.785	-20.212	-5.742	-77.023	-53.481	4.95
1964	1.964	-13.789	-32.544	82.771	-4.373	1.447	-65.938	-37.806	12.385
1965	1.965	-3.106	21.463	104.82	9.947	-4.908	-49.077	-29.489	19.043
1966	1.966	-20.482	13.994	71.384	-3.198	-22.874	-46.121	-26.954	-11.26
1967	1.967	-50.798	-6.064	16.44	32.403	-30.388	-20.699	-19.985	-49.877
1968	1.968	-46.662	-24.477	-65.098	43.297	-28.036	16.999	-13.576	-64.872
1969	1.969	-42.932	2.997	-76.03	-6.028	-17.377	22.043	-23.194	-23.539
1970	1.97	-11.93	28.056	-66.28	-32.702	-7.68	35.557	-21.399	-18.023
1971	1.971	-7.844	59.926	-93.023	-57.089	1.062	23.057	-32.332	37.631
1972	1.972	-4.142	72.35	-52.308	-20.186	-3.546	19.271	-39.336	30.38
1973	1.973	-21.154	53.518	-30.108	-13.644	-7.749	9.124	-19.577	10.538
1974	1.974	-5.442	8.711	-10.012	-31.842	-4.029	5.982	0.298	28.801
1975	1.975	-13.718	-21.671	81.694	6.842	-5.144	-19.566	-22.888	23.434
1976	1.976	-16.204	-71.552	68.591	-18.328	-10.33	-22.836	-19.831	-21.965
1977	1.977	-13.861	-78.065	8.9	-31.937	-3.509	-25.883	22.671	-3.675
1978	1.978	-24.472	-120.526	-1.965	-11.2	-5.992	-28.563	52.913	-8.982
1979	1.979	-34.088	-59.453	27.621	-22.317	-6.737	-25.994	58.151	-13.893
1980	1.98	-18.168	-34.98	-34.872	-32.252	-3.202	-28.298	-7.603	-18.226
1981	1.981	-11.733	-71.823	-91.701	-60.47	0.149	-34.655	-16.596	-14.045
1982	1.982	-21.333	-11.143	-84.244	-34.071	-1.54	-24.901	-8.534	-17.627
1983	1.983	-16.034	-19.148	-37.245	-44.063	6.443	-23.073	28.354	-20.859
1984	1.984	-20.61	-41.127	-6.712	-22.199	0.489	-33.996	8.388	-23.892
1985	1.985	-13.386	-87.924	-12.044	14.765	-4.687	-43.97	-34.196	-26.551
1986	1.986	1.007	-118.3	63.67	19.755	-3.664	-29.576	-50.669	-13.692
1987	1.987	-0.857	-57.308	74.413	15.205	-11.543	-0.482	-35.555	-20.539
1988	1.988	7.894	-16.662	-14.506	35.752	-18.846	37.13	-21.962	11.497
1989	1.989	3.297	5.427	-26.264	24.338	-27.7	32.187	-34.325	16.069
1990	1.99	-0.907	-1.114	-36.975	-6.786	-33.668	18.699	-23.062	3.813
1991	1.991	-9.753	-7.037	-46.689	5.476	-32.685	6.333	0.763	-7.314
1992	1.992	-25.38	-1.601	-37.734	-5.843	-25.902	-4.878	-14.913	-17.313
1993	1.993	-23.201	-16.723	-13.34	-57.423	-12.743	-8.179	-46.041	-20.354
1994	1.994	-13.477	-12.351	-5.983	9.188	-10.814	-11.315	-50.127	-28.596
1995	1.995	-11.695	-0.035	13.96	0.12	-5.596	8.334	6.477	-20.988
1996	1.996	-13.23	56.568	-4.157	-24.428	-7.14	5.732	30.689	-37.183
1997	1.997	-8.973	15.924	-20.568	-31.952	-8.473	8.008	23.139	-43.515
1998	1.998	-20.747	-6.038	-76.035	1.418	0.442	5.92	3.02	-72.488
[truncated: 19,628 more rows]
