# Supplementary material for: Associations between lower-limb muscle activation and knee flexion in post-stroke individuals: A study on the stance-to-swing phases of gait
Source: PLoS One. 2017 Sep 8;12(9):e0183865. doi: 10.1371/journal.pone.0183865 (PMC5590852; doi:10.1371/journal.pone.0183865)
Supplement: S1 Dataset — (ZIP) [file pone.0183865.s001.zip › S1_Dataset/Patient group/9/5/point.csv]

Frame	Time	sacrum.X	sacrum.Y	sacrum.Z	r asis.X	r asis.Y	r asis.Z	r thigh.X	r thigh.Y	r thigh.Z	r bar 1.X	r bar 1.Y	r bar 1.Z	r knee 1.X	r knee 1.Y	r knee 1.Z	r knee 2.X	r knee 2.Y	r knee 2.Z	r bar 2.X	r bar 2.Y	r bar 2.Z	r mall.X	r mall.Y	r mall.Z	r met.X	r met.Y	r met.Z	l asis.X	l asis.Y	l asis.Z	l thigh.X	l thigh.Y	l thigh.Z	l bar 1.X	l bar 1.Y	l bar 1.Z	l knee 1.X	l knee 1.Y	l knee 1.Z	l knee 2.X	l knee 2.Y	l knee 2.Z	l bar 2.X	l bar 2.Y	l bar 2.Z	l mall.X	l mall.Y	l mall.Z
0	0	-1.43	0.99	0.38	NaN	NaN	NaN	NaN	NaN	NaN	-1.37	0.68	0.58	-1.37	0.54	0.53	-1.38	0.44	0.53	-1.41	0.29	0.57	NaN	NaN	NaN	-1.32	0.04	0.53	NaN	NaN	NaN	-1.34	0.89	0.18	-1.3	0.68	0.15	-1.3	0.53	0.19	-1.28	0.45	0.18	NaN	NaN	NaN	-1.27	0.11	0.17
1	0.005	-1.43	0.99	0.38	NaN	NaN	NaN	NaN	NaN	NaN	-1.37	0.68	0.58	-1.37	0.54	0.53	-1.38	0.44	0.53	-1.41	0.29	0.57	NaN	NaN	NaN	-1.32	0.04	0.53	NaN	NaN	NaN	-1.34	0.89	0.18	-1.3	0.68	0.15	-1.3	0.53	0.19	-1.28	0.45	0.18	NaN	NaN	NaN	-1.27	0.11	0.17
2	0.01	-1.43	0.99	0.38	NaN	NaN	NaN	NaN	NaN	NaN	-1.37	0.68	0.58	-1.37	0.54	0.53	-1.38	0.44	0.53	-1.41	0.29	0.57	NaN	NaN	NaN	-1.32	0.04	0.53	NaN	NaN	NaN	-1.34	0.89	0.18	-1.3	0.68	0.15	-1.3	0.53	0.19	-1.28	0.45	0.18	NaN	NaN	NaN	-1.27	0.11	0.17
3	0.015	-1.43	0.99	0.38	NaN	NaN	NaN	NaN	NaN	NaN	-1.37	0.68	0.58	-1.37	0.54	0.53	-1.38	0.44	0.53	-1.41	0.29	0.57	NaN	NaN	NaN	-1.32	0.04	0.53	NaN	NaN	NaN	-1.34	0.89	0.18	-1.3	0.68	0.15	-1.3	0.53	0.19	-1.28	0.45	0.18	NaN	NaN	NaN	-1.27	0.11	0.17
4	0.02	-1.43	0.99	0.38	NaN	NaN	NaN	NaN	NaN	NaN	-1.37	0.68	0.58	-1.37	0.54	0.53	-1.38	0.44	0.53	-1.41	0.29	0.57	NaN	NaN	NaN	-1.32	0.04	0.53	NaN	NaN	NaN	-1.34	0.89	0.18	-1.3	0.68	0.15	-1.3	0.53	0.19	-1.28	0.45	0.18	NaN	NaN	NaN	-1.27	0.11	0.17
5	0.025	-1.43	0.99	0.38	NaN	NaN	NaN	NaN	NaN	NaN	-1.37	0.68	0.58	-1.37	0.54	0.53	-1.38	0.44	0.53	-1.41	0.29	0.57	NaN	NaN	NaN	-1.32	0.04	0.53	NaN	NaN	NaN	-1.34	0.89	0.18	-1.3	0.68	0.15	-1.3	0.53	0.19	-1.28	0.45	0.18	NaN	NaN	NaN	-1.27	0.11	0.17
6	0.03	-1.43	0.99	0.38	NaN	NaN	NaN	NaN	NaN	NaN	-1.37	0.68	0.58	-1.37	0.54	0.53	-1.38	0.44	0.53	-1.41	0.29	0.57	NaN	NaN	NaN	-1.32	0.04	0.53	NaN	NaN	NaN	-1.34	0.89	0.18	-1.3	0.68	0.15	-1.3	0.53	0.19	-1.28	0.45	0.18	NaN	NaN	NaN	-1.27	0.11	0.17
7	0.035	-1.43	0.99	0.38	NaN	NaN	NaN	NaN	NaN	NaN	-1.37	0.68	0.58	-1.37	0.54	0.53	-1.38	0.44	0.53	-1.41	0.29	0.57	NaN	NaN	NaN	-1.32	0.04	0.53	NaN	NaN	NaN	-1.34	0.88	0.18	-1.3	0.68	0.15	-1.3	0.53	0.19	-1.28	0.45	0.18	NaN	NaN	NaN	-1.27	0.11	0.17
8	0.04	-1.43	0.99	0.38	NaN	NaN	NaN	NaN	NaN	NaN	-1.37	0.68	0.58	-1.37	0.54	0.53	-1.38	0.44	0.53	-1.41	0.29	0.57	NaN	NaN	NaN	-1.32	0.04	0.53	NaN	NaN	NaN	-1.34	0.88	0.18	-1.3	0.68	0.15	-1.3	0.53	0.19	-1.28	0.45	0.18	NaN	NaN	NaN	-1.27	0.11	0.17
9	0.045	-1.43	0.99	0.38	NaN	NaN	NaN	NaN	NaN	NaN	-1.37	0.68	0.58	-1.37	0.54	0.53	-1.38	0.44	0.53	-1.41	0.29	0.57	NaN	NaN	NaN	-1.32	0.04	0.53	NaN	NaN	NaN	-1.34	0.88	0.18	-1.3	0.68	0.15	-1.3	0.53	0.19	-1.28	0.45	0.18	NaN	NaN	NaN	-1.27	0.11	0.17
10	0.05	-1.43	0.99	0.38	NaN	NaN	NaN	NaN	NaN	NaN	-1.37	0.68	0.58	-1.37	0.54	0.53	-1.38	0.44	0.53	-1.41	0.29	0.57	NaN	NaN	NaN	-1.32	0.04	0.53	NaN	NaN	NaN	-1.34	0.88	0.18	-1.3	0.68	0.15	-1.3	0.53	0.19	-1.28	0.45	0.18	NaN	NaN	NaN	-1.27	0.11	0.17
11	0.055	-1.43	0.99	0.38	NaN	NaN	NaN	NaN	NaN	NaN	-1.37	0.68	0.58	-1.37	0.54	0.53	-1.38	0.44	0.53	-1.41	0.29	0.57	NaN	NaN	NaN	-1.32	0.04	0.53	NaN	NaN	NaN	-1.34	0.88	0.18	-1.3	0.68	0.15	-1.3	0.53	0.19	-1.28	0.45	0.18	NaN	NaN	NaN	-1.27	0.11	0.17
12	0.06	-1.43	0.99	0.38	NaN	NaN	NaN	NaN	NaN	NaN	-1.37	0.68	0.58	-1.37	0.54	0.53	-1.38	0.44	0.53	-1.41	0.29	0.57	NaN	NaN	NaN	-1.32	0.04	0.53	NaN	NaN	NaN	-1.34	0.88	0.18	-1.3	0.68	0.15	-1.3	0.53	0.19	-1.28	0.45	0.18	NaN	NaN	NaN	-1.27	0.11	0.17
13	0.065	-1.43	0.99	0.38	NaN	NaN	NaN	NaN	NaN	NaN	-1.37	0.68	0.58	-1.37	0.54	0.53	-1.38	0.44	0.53	-1.41	0.29	0.57	NaN	NaN	NaN	-1.32	0.04	0.53	NaN	NaN	NaN	-1.34	0.88	0.18	-1.3	0.68	0.15	-1.3	0.53	0.19	-1.28	0.45	0.18	NaN	NaN	NaN	-1.27	0.11	0.17
14	0.07	-1.43	0.99	0.38	NaN	NaN	NaN	NaN	NaN	NaN	-1.37	0.68	0.58	-1.37	0.54	0.53	-1.38	0.44	0.53	-1.41	0.29	0.57	NaN	NaN	NaN	-1.32	0.04	0.53	NaN	NaN	NaN	-1.34	0.88	0.18	-1.3	0.68	0.15	-1.3	0.53	0.19	-1.28	0.45	0.18	NaN	NaN	NaN	-1.27	0.11	0.17
15	0.075	-1.43	0.99	0.38	NaN	NaN	NaN	NaN	NaN	NaN	-1.37	0.68	0.58	-1.37	0.54	0.53	-1.38	0.44	0.53	-1.41	0.29	0.57	NaN	NaN	NaN	-1.32	0.04	0.53	NaN	NaN	NaN	-1.34	0.88	0.18	-1.3	0.68	0.15	-1.3	0.53	0.19	-1.28	0.45	0.18	NaN	NaN	NaN	-1.27	0.11	0.17
16	0.08	-1.43	0.99	0.38	NaN	NaN	NaN	NaN	NaN	NaN	-1.37	0.68	0.58	-1.37	0.54	0.53	-1.38	0.44	0.53	-1.41	0.29	0.57	NaN	NaN	NaN	-1.32	0.04	0.53	NaN	NaN	NaN	-1.34	0.88	0.18	-1.3	0.68	0.15	-1.3	0.53	0.19	-1.28	0.45	0.18	NaN	NaN	NaN	-1.27	0.11	0.17
17	0.085	-1.43	0.99	0.38	NaN	NaN	NaN	NaN	NaN	NaN	-1.37	0.68	0.58	-1.37	0.54	0.53	-1.38	0.44	0.53	-1.41	0.29	0.57	NaN	NaN	NaN	-1.32	0.04	0.53	NaN	NaN	NaN	-1.34	0.88	0.18	-1.3	0.68	0.15	-1.3	0.53	0.19	-1.28	0.45	0.18	NaN	NaN	NaN	-1.27	0.11	0.17
18	0.09	-1.43	0.99	0.38	NaN	NaN	NaN	NaN	NaN	NaN	-1.37	0.68	0.58	-1.37	0.54	0.53	-1.38	0.44	0.53	-1.41	0.29	0.57	NaN	NaN	NaN	-1.32	0.04	0.53	NaN	NaN	NaN	-1.34	0.88	0.18	-1.3	0.68	0.15	-1.3	0.53	0.19	-1.28	0.45	0.18	NaN	NaN	NaN	-1.27	0.11	0.17
19	0.095	-1.43	0.99	0.38	NaN	NaN	NaN	NaN	NaN	NaN	-1.37	0.68	0.58	-1.37	0.54	0.53	-1.38	0.44	0.53	-1.41	0.29	0.57	NaN	NaN	NaN	-1.32	0.04	0.53	NaN	NaN	NaN	-1.34	0.88	0.18	-1.3	0.68	0.15	-1.3	0.53	0.19	-1.28	0.45	0.18	NaN	NaN	NaN	-1.27	0.11	0.17
20	0.1	-1.43	0.99	0.38	NaN	NaN	NaN	NaN	NaN	NaN	-1.37	0.68	0.58	-1.37	0.54	0.53	-1.38	0.44	0.53	-1.41	0.29	0.57	NaN	NaN	NaN	-1.32	0.04	0.53	NaN	NaN	NaN	-1.34	0.88	0.18	-1.3	0.68	0.15	-1.3	0.53	0.19	-1.28	0.45	0.18	NaN	NaN	NaN	-1.27	0.11	0.17
21	0.105	-1.43	0.99	0.38	NaN	NaN	NaN	NaN	NaN	NaN	-1.37	0.68	0.58	-1.37	0.54	0.53	-1.38	0.44	0.53	-1.41	0.29	0.57	NaN	NaN	NaN	-1.32	0.04	0.53	NaN	NaN	NaN	-1.34	0.88	0.18	-1.3	0.68	0.15	-1.3	0.53	0.19	-1.28	0.45	0.18	NaN	NaN	NaN	-1.27	0.11	0.17
22	0.11	-1.43	0.99	0.38	NaN	NaN	NaN	NaN	NaN	NaN	-1.37	0.68	0.58	-1.37	0.54	0.53	-1.38	0.44	0.53	-1.41	0.29	0.57	NaN	NaN	NaN	-1.32	0.04	0.53	NaN	NaN	NaN	-1.34	0.88	0.18	-1.3	0.68	0.15	-1.3	0.53	0.19	-1.28	0.45	0.18	NaN	NaN	NaN	-1.27	0.11	0.17
23	0.115	-1.43	0.99	0.38	NaN	NaN	NaN	NaN	NaN	NaN	-1.37	0.68	0.58	-1.37	0.54	0.53	-1.38	0.44	0.53	-1.41	0.29	0.57	NaN	NaN	NaN	-1.32	0.04	0.53	NaN	NaN	NaN	-1.34	0.88	0.18	-1.3	0.68	0.15	-1.3	0.53	0.19	-1.28	0.45	0.18	NaN	NaN	NaN	-1.27	0.11	0.17
24	0.12	-1.43	0.99	0.38	NaN	NaN	NaN	NaN	NaN	NaN	-1.37	0.68	0.58	-1.37	0.54	0.53	-1.38	0.44	0.53	-1.41	0.29	0.57	NaN	NaN	NaN	-1.32	0.04	0.53	NaN	NaN	NaN	-1.34	0.88	0.18	-1.3	0.68	0.15	-1.3	0.53	0.19	-1.28	0.45	0.18	NaN	NaN	NaN	-1.27	0.11	0.17
25	0.125	-1.43	0.99	0.38	NaN	NaN	NaN	NaN	NaN	NaN	-1.37	0.68	0.58	-1.37	0.54	0.53	-1.38	0.44	0.53	-1.41	0.29	0.57	NaN	NaN	NaN	-1.32	0.04	0.53	NaN	NaN	NaN	-1.34	0.88	0.18	-1.3	0.68	0.15	-1.3	0.53	0.19	-1.28	0.45	0.18	NaN	NaN	NaN	-1.27	0.11	0.17
26	0.13	-1.43	0.99	0.38	NaN	NaN	NaN	NaN	NaN	NaN	-1.37	0.68	0.58	-1.37	0.54	0.53	-1.38	0.44	0.53	-1.41	0.29	0.57	NaN	NaN	NaN	-1.32	0.04	0.53	NaN	NaN	NaN	-1.34	0.88	0.18	-1.3	0.68	0.15	-1.3	0.53	0.19	-1.28	0.45	0.18	NaN	NaN	NaN	-1.27	0.11	0.17
27	0.135	-1.43	0.99	0.38	NaN	NaN	NaN	NaN	NaN	NaN	-1.37	0.68	0.58	-1.37	0.54	0.53	-1.38	0.44	0.53	-1.41	0.29	0.57	NaN	NaN	NaN	-1.32	0.04	0.53	NaN	NaN	NaN	-1.34	0.88	0.18	-1.3	0.68	0.15	-1.3	0.53	0.19	-1.28	0.45	0.18	NaN	NaN	NaN	-1.27	0.11	0.17
28	0.14	-1.43	0.99	0.38	NaN	NaN	NaN	NaN	NaN	NaN	-1.37	0.68	0.58	-1.37	0.54	0.53	-1.38	0.44	0.53	-1.41	0.29	0.57	NaN	NaN	NaN	-1.32	0.04	0.53	NaN	NaN	NaN	-1.34	0.88	0.18	-1.3	0.68	0.15	-1.3	0.53	0.19	-1.28	0.45	0.18	NaN	NaN	NaN	-1.27	0.11	0.17
29	0.145	-1.43	0.99	0.38	NaN	NaN	NaN	NaN	NaN	NaN	-1.37	0.68	0.58	-1.37	0.54	0.53	-1.38	0.44	0.53	-1.41	0.29	0.57	NaN	NaN	NaN	-1.32	0.04	0.53	NaN	NaN	NaN	-1.34	0.88	0.18	-1.3	0.68	0.15	-1.3	0.53	0.19	-1.28	0.45	0.18	NaN	NaN	NaN	-1.27	0.11	0.17
30	0.15	-1.43	0.99	0.38	NaN	NaN	NaN	NaN	NaN	NaN	-1.37	0.68	0.58	-1.37	0.54	0.53	-1.38	0.44	0.53	-1.41	0.29	0.57	NaN	NaN	NaN	-1.32	0.04	0.53	NaN	NaN	NaN	-1.34	0.88	0.18	-1.3	0.68	0.15	-1.3	0.53	0.19	-1.28	0.45	0.18	NaN	NaN	NaN	-1.27	0.11	0.17
31	0.155	-1.43	0.99	0.38	NaN	NaN	NaN	NaN	NaN	NaN	-1.37	0.68	0.58	-1.37	0.54	0.53	-1.38	0.44	0.53	-1.41	0.29	0.57	NaN	NaN	NaN	-1.32	0.04	0.53	NaN	NaN	NaN	-1.34	0.88	0.18	-1.3	0.68	0.15	-1.3	0.53	0.19	-1.28	0.45	0.18	NaN	NaN	NaN	-1.27	0.11	0.17
32	0.16	-1.43	0.99	0.38	NaN	NaN	NaN	NaN	NaN	NaN	-1.37	0.68	0.58	-1.37	0.54	0.53	-1.38	0.44	0.53	-1.41	0.29	0.57	NaN	NaN	NaN	-1.32	0.04	0.53	NaN	NaN	NaN	-1.34	0.88	0.18	-1.3	0.68	0.15	-1.3	0.53	0.19	-1.28	0.45	0.18	NaN	NaN	NaN	-1.27	0.11	0.17
33	0.165	-1.43	0.99	0.38	NaN	NaN	NaN	NaN	NaN	NaN	-1.37	0.68	0.58	-1.37	0.54	0.53	-1.38	0.44	0.53	-1.41	0.29	0.57	NaN	NaN	NaN	-1.32	0.04	0.53	NaN	NaN	NaN	-1.34	0.88	0.18	-1.3	0.68	0.15	-1.3	0.53	0.19	-1.28	0.45	0.18	NaN	NaN	NaN	-1.27	0.11	0.17
34	0.17	-1.43	0.99	0.38	NaN	NaN	NaN	NaN	NaN	NaN	-1.37	0.68	0.58	-1.37	0.54	0.53	-1.38	0.44	0.53	-1.41	0.29	0.57	NaN	NaN	NaN	-1.32	0.04	0.53	NaN	NaN	NaN	-1.34	0.88	0.18	-1.3	0.68	0.15	-1.3	0.53	0.19	-1.28	0.45	0.18	NaN	NaN	NaN	-1.27	0.11	0.17
35	0.175	-1.43	0.99	0.38	NaN	NaN	NaN	NaN	NaN	NaN	-1.37	0.68	0.58	-1.37	0.54	0.53	-1.38	0.44	0.53	-1.41	0.29	0.57	NaN	NaN	NaN	-1.32	0.04	0.53	NaN	NaN	NaN	-1.34	0.88	0.18	-1.3	0.68	0.15	-1.3	0.53	0.19	-1.28	0.45	0.18	NaN	NaN	NaN	-1.27	0.11	0.17
36	0.18	-1.43	0.99	0.38	NaN	NaN	NaN	NaN	NaN	NaN	-1.37	0.68	0.58	-1.37	0.54	0.53	-1.38	0.44	0.53	-1.41	0.29	0.57	NaN	NaN	NaN	-1.32	0.04	0.53	NaN	NaN	NaN	-1.34	0.88	0.18	-1.3	0.68	0.15	-1.3	0.53	0.19	-1.28	0.45	0.18	NaN	NaN	NaN	-1.27	0.11	0.17
37	0.185	-1.43	0.99	0.38	NaN	NaN	NaN	NaN	NaN	NaN	-1.37	0.68	0.58	-1.37	0.54	0.53	-1.38	0.44	0.53	-1.41	0.29	0.57	NaN	NaN	NaN	-1.32	0.04	0.53	NaN	NaN	NaN	-1.34	0.88	0.18	-1.3	0.68	0.15	-1.3	0.53	0.19	-1.28	0.45	0.18	NaN	NaN	NaN	-1.27	0.11	0.17
38	0.19	-1.43	0.99	0.38	NaN	NaN	NaN	NaN	NaN	NaN	-1.37	0.68	0.58	-1.37	0.54	0.53	-1.38	0.44	0.53	-1.41	0.29	0.57	NaN	NaN	NaN	-1.32	0.04	0.53	NaN	NaN	NaN	-1.34	0.88	0.18	-1.3	0.68	0.15	-1.3	0.53	0.19	-1.28	0.45	0.18	NaN	NaN	NaN	-1.27	0.11	0.17
39	0.195	-1.43	0.99	0.38	NaN	NaN	NaN	NaN	NaN	NaN	-1.37	0.68	0.58	-1.37	0.54	0.53	-1.38	0.44	0.53	-1.41	0.29	0.57	NaN	NaN	NaN	-1.32	0.04	0.53	NaN	NaN	NaN	-1.34	0.88	0.18	-1.3	0.68	0.15	-1.3	0.53	0.19	-1.28	0.45	0.18	NaN	NaN	NaN	-1.27	0.11	0.17
40	0.2	-1.43	0.99	0.38	NaN	NaN	NaN	NaN	NaN	NaN	-1.37	0.68	0.58	-1.37	0.54	0.53	-1.38	0.44	0.53	-1.41	0.29	0.57	NaN	NaN	NaN	-1.32	0.04	0.53	NaN	NaN	NaN	-1.34	0.88	0.18	-1.3	0.68	0.15	-1.3	0.53	0.19	-1.28	0.45	0.18	NaN	NaN	NaN	-1.27	0.11	0.17
41	0.205	-1.43	0.99	0.38	NaN	NaN	NaN	NaN	NaN	NaN	-1.37	0.68	0.58	-1.37	0.54	0.53	-1.38	0.44	0.53	-1.41	0.29	0.57	NaN	NaN	NaN	-1.32	0.04	0.53	NaN	NaN	NaN	-1.34	0.88	0.18	-1.3	0.68	0.15	-1.3	0.53	0.19	-1.28	0.45	0.18	NaN	NaN	NaN	-1.27	0.11	0.17
42	0.21	-1.43	0.99	0.38	NaN	NaN	NaN	NaN	NaN	NaN	-1.37	0.68	0.58	-1.37	0.54	0.53	-1.38	0.44	0.53	-1.41	0.29	0.57	NaN	NaN	NaN	-1.32	0.04	0.53	NaN	NaN	NaN	-1.34	0.88	0.18	-1.3	0.68	0.15	-1.3	0.53	0.19	-1.28	0.45	0.18	NaN	NaN	NaN	-1.27	0.11	0.17
43	0.215	-1.43	0.99	0.38	NaN	NaN	NaN	NaN	NaN	NaN	-1.37	0.68	0.58	-1.37	0.54	0.53	-1.38	0.44	0.53	-1.41	0.29	0.57	NaN	NaN	NaN	-1.32	0.04	0.53	NaN	NaN	NaN	-1.34	0.88	0.18	-1.3	0.68	0.15	-1.3	0.53	0.19	-1.28	0.45	0.18	NaN	NaN	NaN	-1.27	0.11	0.17
44	0.22	-1.43	0.99	0.38	NaN	NaN	NaN	NaN	NaN	NaN	-1.37	0.68	0.58	-1.37	0.54	0.53	-1.38	0.44	0.53	-1.41	0.29	0.57	NaN	NaN	NaN	-1.32	0.04	0.53	NaN	NaN	NaN	-1.34	0.88	0.18	-1.3	0.68	0.15	-1.29	0.53	0.19	-1.28	0.45	0.18	NaN	NaN	NaN	-1.27	0.11	0.17
45	0.225	-1.43	0.99	0.38	NaN	NaN	NaN	NaN	NaN	NaN	-1.37	0.68	0.58	-1.37	0.54	0.53	-1.38	0.44	0.53	-1.41	0.29	0.57	NaN	NaN	NaN	-1.32	0.04	0.53	NaN	NaN	NaN	-1.34	0.88	0.18	-1.3	0.68	0.15	-1.29	0.53	0.19	-1.28	0.45	0.18	NaN	NaN	NaN	-1.27	0.11	0.17
46	0.23	-1.43	0.99	0.38	NaN	NaN	NaN	NaN	NaN	NaN	-1.37	0.68	0.58	-1.37	0.54	0.53	-1.38	0.44	0.53	-1.41	0.29	0.57	NaN	NaN	NaN	-1.32	0.04	0.53	NaN	NaN	NaN	-1.34	0.88	0.18	-1.3	0.68	0.15	-1.29	0.53	0.19	-1.28	0.45	0.18	NaN	NaN	NaN	-1.27	0.11	0.17
47	0.235	-1.43	0.99	0.38	NaN	NaN	NaN	NaN	NaN	NaN	-1.37	0.68	0.58	-1.37	0.54	0.53	-1.38	0.44	0.53	-1.41	0.29	0.57	NaN	NaN	NaN	-1.32	0.04	0.53	NaN	NaN	NaN	-1.34	0.88	0.18	-1.3	0.68	0.15	-1.29	0.53	0.19	-1.28	0.45	0.18	NaN	NaN	NaN	-1.27	0.11	0.17
48	0.24	-1.43	0.99	0.38	NaN	NaN	NaN	NaN	NaN	NaN	-1.37	0.68	0.58	-1.37	0.54	0.53	-1.38	0.44	0.53	-1.41	0.29	0.57	NaN	NaN	NaN	-1.32	0.04	0.53	NaN	NaN	NaN	-1.34	0.88	0.18	-1.3	0.68	0.15	-1.29	0.53	0.19	-1.28	0.45	0.18	NaN	NaN	NaN	-1.27	0.11	0.17
49	0.245	-1.43	0.99	0.38	NaN	NaN	NaN	NaN	NaN	NaN	-1.37	0.68	0.58	-1.37	0.54	0.53	-1.38	0.44	0.53	-1.41	0.29	0.57	NaN	NaN	NaN	-1.32	0.04	0.53	NaN	NaN	NaN	-1.34	0.88	0.18	-1.3	0.68	0.15	-1.29	0.53	0.19	-1.28	0.45	0.18	NaN	NaN	NaN	-1.27	0.11	0.17
50	0.25	-1.43	0.99	0.38	NaN	NaN	NaN	NaN	NaN	NaN	-1.37	0.68	0.58	-1.37	0.54	0.53	-1.38	0.44	0.53	-1.41	0.29	0.57	NaN	NaN	NaN	-1.32	0.04	0.53	NaN	NaN	NaN	-1.34	0.88	0.18	-1.3	0.68	0.15	-1.29	0.53	0.19	-1.28	0.45	0.18	NaN	NaN	NaN	-1.27	0.11	0.17
51	0.255	-1.43	0.99	0.38	NaN	NaN	NaN	NaN	NaN	NaN	-1.37	0.68	0.58	-1.37	0.54	0.53	-1.38	0.44	0.53	-1.41	0.29	0.57	NaN	NaN	NaN	-1.32	0.04	0.53	NaN	NaN	NaN	-1.34	0.88	0.18	-1.3	0.68	0.15	-1.29	0.53	0.19	-1.28	0.45	0.18	NaN	NaN	NaN	-1.27	0.11	0.17
52	0.26	-1.43	0.99	0.38	NaN	NaN	NaN	NaN	NaN	NaN	-1.37	0.68	0.58	-1.37	0.54	0.53	-1.38	0.44	0.53	-1.41	0.29	0.57	NaN	NaN	NaN	-1.32	0.04	0.53	NaN	NaN	NaN	-1.34	0.88	0.18	-1.3	0.68	0.15	-1.29	0.53	0.19	-1.28	0.45	0.18	NaN	NaN	NaN	-1.27	0.11	0.17
53	0.265	-1.43	0.99	0.38	NaN	NaN	NaN	NaN	NaN	NaN	-1.37	0.68	0.58	-1.37	0.54	0.53	-1.38	0.44	0.53	-1.41	0.29	0.57	NaN	NaN	NaN	-1.32	0.04	0.53	NaN	NaN	NaN	-1.34	0.88	0.18	-1.3	0.68	0.15	-1.29	0.53	0.19	-1.28	0.45	0.18	NaN	NaN	NaN	-1.27	0.11	0.17
54	0.27	-1.43	0.99	0.38	NaN	NaN	NaN	NaN	NaN	NaN	-1.37	0.68	0.58	-1.37	0.54	0.53	-1.38	0.44	0.53	-1.41	0.29	0.57	NaN	NaN	NaN	-1.32	0.04	0.53	NaN	NaN	NaN	-1.34	0.88	0.18	-1.3	0.68	0.15	-1.29	0.53	0.19	-1.28	0.45	0.18	NaN	NaN	NaN	-1.27	0.11	0.17
55	0.275	-1.43	0.99	0.38	NaN	NaN	NaN	NaN	NaN	NaN	-1.37	0.68	0.58	-1.37	0.54	0.53	-1.38	0.44	0.53	-1.41	0.29	0.57	NaN	NaN	NaN	-1.32	0.04	0.53	NaN	NaN	NaN	-1.34	0.88	0.18	-1.3	0.68	0.15	-1.29	0.53	0.19	-1.28	0.45	0.18	NaN	NaN	NaN	-1.27	0.11	0.17
56	0.28	-1.43	0.99	0.38	NaN	NaN	NaN	NaN	NaN	NaN	-1.37	0.68	0.58	-1.37	0.54	0.53	-1.38	0.44	0.53	-1.41	0.29	0.57	NaN	NaN	NaN	-1.32	0.04	0.53	NaN	NaN	NaN	-1.34	0.88	0.18	-1.3	0.68	0.15	-1.29	0.53	0.19	-1.28	0.45	0.18	NaN	NaN	NaN	-1.27	0.11	0.17
57	0.285	-1.43	0.99	0.38	NaN	NaN	NaN	NaN	NaN	NaN	-1.37	0.68	0.58	-1.37	0.54	0.53	-1.38	0.44	0.53	-1.41	0.29	0.57	NaN	NaN	NaN	-1.32	0.04	0.53	NaN	NaN	NaN	-1.34	0.88	0.18	-1.3	0.68	0.15	-1.29	0.53	0.19	-1.28	0.45	0.18	NaN	NaN	NaN	-1.27	0.11	0.17
58	0.29	-1.43	0.99	0.38	NaN	NaN	NaN	NaN	NaN	NaN	-1.37	0.68	0.58	-1.37	0.54	0.53	-1.38	0.44	0.53	-1.41	0.29	0.57	NaN	NaN	NaN	-1.32	0.04	0.53	NaN	NaN	NaN	-1.34	0.88	0.18	-1.3	0.68	0.15	-1.29	0.53	0.19	-1.28	0.45	0.18	NaN	NaN	NaN	-1.27	0.11	0.17
59	0.295	-1.43	0.99	0.38	NaN	NaN	NaN	NaN	NaN	NaN	-1.37	0.68	0.58	-1.37	0.54	0.53	-1.38	0.44	0.53	-1.41	0.29	0.57	NaN	NaN	NaN	-1.32	0.04	0.53	NaN	NaN	NaN	-1.34	0.88	0.18	-1.3	0.68	0.15	-1.29	0.53	0.19	-1.28	0.45	0.18	NaN	NaN	NaN	-1.27	0.11	0.17
60	0.3	-1.43	0.99	0.38	NaN	NaN	NaN	NaN	NaN	NaN	-1.37	0.68	0.58	-1.37	0.54	0.53	-1.38	0.44	0.53	-1.41	0.29	0.57	NaN	NaN	NaN	-1.32	0.04	0.53	NaN	NaN	NaN	-1.34	0.88	0.18	-1.3	0.68	0.15	-1.29	0.53	0.19	-1.28	0.45	0.18	NaN	NaN	NaN	-1.27	0.11	0.17
61	0.305	-1.43	0.99	0.38	NaN	NaN	NaN	NaN	NaN	NaN	-1.37	0.68	0.58	-1.37	0.54	0.53	-1.38	0.44	0.53	-1.41	0.29	0.57	NaN	NaN	NaN	-1.32	0.04	0.53	NaN	NaN	NaN	-1.34	0.88	0.18	-1.3	0.68	0.15	-1.29	0.53	0.19	-1.28	0.45	0.18	NaN	NaN	NaN	-1.27	0.11	0.17
62	0.31	-1.43	0.99	0.38	NaN	NaN	NaN	NaN	NaN	NaN	-1.37	0.68	0.58	-1.37	0.54	0.53	-1.38	0.44	0.53	-1.41	0.29	0.57	NaN	NaN	NaN	-1.32	0.04	0.53	NaN	NaN	NaN	-1.34	0.88	0.18	-1.3	0.68	0.15	-1.29	0.53	0.19	-1.28	0.45	0.18	NaN	NaN	NaN	-1.27	0.11	0.17
63	0.315	-1.43	0.99	0.38	NaN	NaN	NaN	NaN	NaN	NaN	-1.37	0.68	0.58	-1.37	0.54	0.53	-1.38	0.44	0.53	-1.41	0.29	0.57	NaN	NaN	NaN	-1.32	0.04	0.53	NaN	NaN	NaN	-1.34	0.88	0.18	-1.3	0.68	0.15	-1.29	0.53	0.19	-1.28	0.45	0.18	NaN	NaN	NaN	-1.27	0.11	0.17
64	0.32	-1.43	0.99	0.38	NaN	NaN	NaN	NaN	NaN	NaN	-1.37	0.68	0.58	-1.37	0.54	0.53	-1.38	0.44	0.53	-1.41	0.29	0.57	NaN	NaN	NaN	-1.32	0.04	0.53	NaN	NaN	NaN	-1.34	0.88	0.18	-1.3	0.68	0.15	-1.29	0.53	0.19	-1.28	0.45	0.18	NaN	NaN	NaN	-1.27	0.11	0.17
65	0.325	-1.43	0.99	0.38	NaN	NaN	NaN	NaN	NaN	NaN	-1.37	0.68	0.58	-1.37	0.54	0.53	-1.38	0.44	0.53	-1.41	0.29	0.57	NaN	NaN	NaN	-1.32	0.04	0.53	NaN	NaN	NaN	-1.34	0.88	0.18	-1.3	0.68	0.15	-1.29	0.53	0.19	-1.28	0.45	0.18	NaN	NaN	NaN	-1.27	0.11	0.17
66	0.33	-1.43	0.99	0.38	NaN	NaN	NaN	NaN	NaN	NaN	-1.37	0.68	0.58	-1.37	0.54	0.53	-1.38	0.44	0.53	-1.41	0.29	0.57	NaN	NaN	NaN	-1.32	0.04	0.53	NaN	NaN	NaN	-1.34	0.88	0.18	-1.3	0.68	0.15	-1.29	0.53	0.19	-1.28	0.45	0.18	NaN	NaN	NaN	-1.27	0.11	0.17
67	0.335	-1.43	0.99	0.38	NaN	NaN	NaN	NaN	NaN	NaN	-1.37	0.68	0.58	-1.37	0.54	0.53	-1.38	0.44	0.53	-1.41	0.29	0.57	NaN	NaN	NaN	-1.32	0.04	0.53	NaN	NaN	NaN	-1.34	0.88	0.18	-1.3	0.68	0.15	-1.29	0.53	0.19	-1.28	0.45	0.18	NaN	NaN	NaN	-1.27	0.11	0.17
68	0.34	-1.43	0.99	0.38	NaN	NaN	NaN	NaN	NaN	NaN	-1.37	0.68	0.58	-1.37	0.54	0.53	-1.38	0.44	0.53	-1.41	0.29	0.57	NaN	NaN	NaN	-1.32	0.04	0.53	NaN	NaN	NaN	-1.34	0.88	0.18	-1.3	0.68	0.15	-1.29	0.53	0.19	-1.28	0.45	0.18	NaN	NaN	NaN	-1.27	0.11	0.17
69	0.345	-1.43	0.99	0.38	NaN	NaN	NaN	NaN	NaN	NaN	-1.37	0.68	0.58	-1.37	0.54	0.53	-1.38	0.44	0.53	-1.41	0.29	0.57	NaN	NaN	NaN	-1.32	0.04	0.53	NaN	NaN	NaN	-1.34	0.88	0.18	-1.3	0.68	0.15	-1.29	0.53	0.19	-1.28	0.45	0.18	NaN	NaN	NaN	-1.27	0.11	0.17
70	0.35	-1.44	0.99	0.38	NaN	NaN	NaN	NaN	NaN	NaN	-1.37	0.68	0.58	-1.37	0.54	0.53	-1.38	0.44	0.53	-1.41	0.29	0.57	NaN	NaN	NaN	-1.32	0.04	0.53	NaN	NaN	NaN	-1.34	0.88	0.18	-1.3	0.68	0.15	-1.29	0.53	0.19	-1.28	0.45	0.18	NaN	NaN	NaN	-1.27	0.11	0.17
71	0.355	-1.44	0.99	0.38	NaN	NaN	NaN	NaN	NaN	NaN	-1.37	0.68	0.58	-1.37	0.54	0.53	-1.38	0.44	0.53	-1.41	0.29	0.57	NaN	NaN	NaN	-1.32	0.04	0.53	NaN	NaN	NaN	-1.34	0.88	0.18	-1.3	0.68	0.15	-1.29	0.53	0.19	-1.28	0.45	0.18	NaN	NaN	NaN	-1.27	0.11	0.17
72	0.36	-1.44	0.99	0.38	NaN	NaN	NaN	NaN	NaN	NaN	-1.37	0.68	0.58	-1.37	0.54	0.53	-1.38	0.44	0.53	-1.41	0.29	0.57	NaN	NaN	NaN	-1.32	0.04	0.53	NaN	NaN	NaN	-1.34	0.88	0.18	-1.3	0.68	0.15	-1.29	0.53	0.19	-1.28	0.45	0.18	NaN	NaN	NaN	-1.27	0.11	0.17
73	0.365	-1.44	0.99	0.38	NaN	NaN	NaN	NaN	NaN	NaN	-1.37	0.68	0.58	-1.37	0.54	0.53	-1.38	0.44	0.53	-1.41	0.29	0.57	NaN	NaN	NaN	-1.32	0.04	0.53	NaN	NaN	NaN	-1.34	0.88	0.18	-1.3	0.68	0.15	-1.29	0.53	0.19	-1.28	0.45	0.18	NaN	NaN	NaN	-1.27	0.11	0.17
74	0.37	-1.44	0.99	0.38	NaN	NaN	NaN	NaN	NaN	NaN	-1.37	0.68	0.58	-1.37	0.54	0.53	-1.38	0.44	0.53	-1.41	0.29	0.57	NaN	NaN	NaN	-1.32	0.04	0.53	NaN	NaN	NaN	-1.34	0.88	0.18	-1.3	0.68	0.15	-1.29	0.53	0.19	-1.28	0.45	0.18	NaN	NaN	NaN	-1.27	0.11	0.17
75	0.375	-1.44	0.99	0.38	NaN	NaN	NaN	NaN	NaN	NaN	-1.37	0.68	0.58	-1.37	0.54	0.53	-1.38	0.44	0.53	-1.41	0.29	0.57	NaN	NaN	NaN	-1.32	0.04	0.53	NaN	NaN	NaN	-1.34	0.88	0.18	-1.3	0.68	0.14	-1.3	0.53	0.19	-1.28	0.45	0.18	NaN	NaN	NaN	-1.27	0.11	0.17
76	0.38	-1.44	0.99	0.38	NaN	NaN	NaN	NaN	NaN	NaN	-1.37	0.68	0.58	-1.37	0.54	0.53	-1.38	0.44	0.53	-1.41	0.29	0.57	NaN	NaN	NaN	-1.32	0.04	0.53	NaN	NaN	NaN	-1.34	0.88	0.18	-1.3	0.68	0.14	-1.3	0.53	0.19	-1.28	0.45	0.18	NaN	NaN	NaN	-1.27	0.11	0.17
77	0.385	-1.44	0.99	0.38	NaN	NaN	NaN	NaN	NaN	NaN	-1.37	0.68	0.58	-1.37	0.54	0.53	-1.38	0.44	0.53	-1.41	0.29	0.57	NaN	NaN	NaN	-1.32	0.04	0.53	NaN	NaN	NaN	-1.34	0.88	0.18	-1.3	0.68	0.14	-1.3	0.53	0.19	-1.28	0.45	0.18	NaN	NaN	NaN	-1.27	0.11	0.17
78	0.39	-1.44	0.99	0.38	NaN	NaN	NaN	NaN	NaN	NaN	-1.37	0.68	0.58	-1.37	0.54	0.53	-1.38	0.44	0.53	-1.41	0.29	0.57	NaN	NaN	NaN	-1.32	0.04	0.53	NaN	NaN	NaN	-1.34	0.88	0.18	-1.3	0.68	0.14	-1.3	0.53	0.19	-1.28	0.45	0.18	NaN	NaN	NaN	-1.27	0.11	0.17
79	0.395	-1.44	0.99	0.38	NaN	NaN	NaN	NaN	NaN	NaN	-1.37	0.68	0.58	-1.37	0.54	0.53	-1.38	0.44	0.53	-1.41	0.29	0.57	NaN	NaN	NaN	-1.32	0.04	0.53	NaN	NaN	NaN	-1.34	0.88	0.18	-1.3	0.68	0.14	-1.3	0.53	0.19	-1.28	0.45	0.18	NaN	NaN	NaN	-1.27	0.11	0.17
80	0.4	-1.44	0.99	0.38	NaN	NaN	NaN	NaN	NaN	NaN	-1.37	0.68	0.58	-1.37	0.54	0.53	-1.38	0.44	0.53	-1.41	0.29	0.57	NaN	NaN	NaN	-1.32	0.04	0.53	NaN	NaN	NaN	-1.34	0.88	0.18	-1.3	0.68	0.14	-1.3	0.53	0.19	-1.28	0.45	0.18	NaN	NaN	NaN	-1.27	0.11	0.17
81	0.405	-1.44	0.99	0.38	NaN	NaN	NaN	NaN	NaN	NaN	-1.37	0.68	0.58	-1.37	0.54	0.53	-1.38	0.44	0.53	-1.41	0.29	0.57	NaN	NaN	NaN	-1.32	0.04	0.53	NaN	NaN	NaN	-1.34	0.88	0.18	-1.3	0.68	0.14	-1.3	0.53	0.19	-1.28	0.45	0.18	NaN	NaN	NaN	-1.27	0.11	0.17
82	0.41	-1.44	0.99	0.38	NaN	NaN	NaN	NaN	NaN	NaN	-1.37	0.68	0.58	-1.37	0.54	0.53	-1.38	0.44	0.53	-1.41	0.29	0.57	NaN	NaN	NaN	-1.32	0.04	0.53	NaN	NaN	NaN	-1.34	0.88	0.18	-1.3	0.68	0.14	-1.3	0.53	0.19	-1.28	0.45	0.18	NaN	NaN	NaN	-1.27	0.11	0.17
83	0.415	-1.44	0.99	0.38	NaN	NaN	NaN	NaN	NaN	NaN	-1.37	0.68	0.58	-1.37	0.54	0.53	-1.38	0.44	0.53	-1.41	0.29	0.57	NaN	NaN	NaN	-1.32	0.04	0.53	NaN	NaN	NaN	-1.34	0.88	0.18	-1.3	0.68	0.14	-1.3	0.53	0.19	-1.28	0.45	0.18	NaN	NaN	NaN	-1.27	0.11	0.17
84	0.42	-1.44	0.99	0.38	NaN	NaN	NaN	NaN	NaN	NaN	-1.37	0.68	0.58	-1.37	0.54	0.53	-1.38	0.44	0.53	-1.41	0.29	0.57	NaN	NaN	NaN	-1.32	0.04	0.53	NaN	NaN	NaN	-1.34	0.88	0.18	-1.3	0.68	0.14	-1.3	0.53	0.19	-1.28	0.45	0.18	NaN	NaN	NaN	-1.27	0.11	0.17
85	0.425	-1.44	0.99	0.38	NaN	NaN	NaN	NaN	NaN	NaN	-1.37	0.68	0.58	-1.37	0.54	0.53	-1.38	0.44	0.53	-1.41	0.29	0.57	NaN	NaN	NaN	-1.32	0.04	0.53	NaN	NaN	NaN	-1.34	0.88	0.18	-1.3	0.68	0.14	-1.3	0.53	0.19	-1.28	0.45	0.18	NaN	NaN	NaN	-1.27	0.11	0.17
86	0.43	-1.44	0.99	0.38	NaN	NaN	NaN	NaN	NaN	NaN	-1.37	0.68	0.58	-1.37	0.54	0.53	-1.38	0.44	0.53	-1.41	0.29	0.57	NaN	NaN	NaN	-1.32	0.04	0.53	NaN	NaN	NaN	-1.34	0.88	0.18	-1.3	0.68	0.14	-1.3	0.53	0.19	-1.28	0.45	0.18	NaN	NaN	NaN	-1.27	0.11	0.17
87	0.435	-1.44	0.99	0.38	NaN	NaN	NaN	NaN	NaN	NaN	-1.37	0.68	0.58	-1.37	0.54	0.53	-1.38	0.44	0.53	-1.41	0.29	0.57	NaN	NaN	NaN	-1.32	0.04	0.53	NaN	NaN	NaN	-1.34	0.88	0.18	-1.3	0.68	0.14	-1.3	0.53	0.19	-1.28	0.45	0.18	NaN	NaN	NaN	-1.27	0.11	0.17
88	0.44	-1.44	0.99	0.38	NaN	NaN	NaN	NaN	NaN	NaN	-1.37	0.68	0.58	-1.37	0.54	0.53	-1.38	0.44	0.53	-1.41	0.29	0.57	NaN	NaN	NaN	-1.32	0.04	0.53	NaN	NaN	NaN	-1.34	0.88	0.18	-1.3	0.68	0.14	-1.3	0.53	0.19	-1.28	0.45	0.18	NaN	NaN	NaN	-1.27	0.11	0.17
89	0.445	-1.44	0.99	0.38	NaN	NaN	NaN	NaN	NaN	NaN	-1.37	0.68	0.58	-1.37	0.54	0.53	-1.38	0.44	0.53	-1.41	0.29	0.57	NaN	NaN	NaN	-1.32	0.04	0.53	NaN	NaN	NaN	-1.34	0.88	0.18	-1.3	0.68	0.14	-1.3	0.53	0.19	-1.28	0.45	0.18	NaN	NaN	NaN	-1.27	0.11	0.17
90	0.45	-1.44	0.99	0.38	NaN	NaN	NaN	NaN	NaN	NaN	-1.37	0.68	0.58	-1.37	0.54	0.53	-1.38	0.44	0.53	-1.41	0.29	0.57	NaN	NaN	NaN	-1.32	0.04	0.53	NaN	NaN	NaN	-1.34	0.88	0.18	-1.3	0.68	0.14	-1.3	0.53	0.19	-1.28	0.45	0.18	NaN	NaN	NaN	-1.27	0.11	0.17
91	0.455	-1.44	0.99	0.38	NaN	NaN	NaN	NaN	NaN	NaN	-1.37	0.68	0.58	-1.37	0.54	0.53	-1.38	0.44	0.53	-1.41	0.29	0.57	NaN	NaN	NaN	-1.32	0.04	0.53	NaN	NaN	NaN	-1.34	0.88	0.18	-1.3	0.68	0.14	-1.3	0.53	0.19	-1.28	0.45	0.18	NaN	NaN	NaN	-1.27	0.11	0.17
92	0.46	-1.44	0.99	0.38	NaN	NaN	NaN	NaN	NaN	NaN	-1.37	0.68	0.58	-1.37	0.54	0.53	-1.38	0.44	0.53	-1.41	0.29	0.57	NaN	NaN	NaN	-1.32	0.04	0.53	NaN	NaN	NaN	-1.34	0.88	0.18	-1.3	0.68	0.14	-1.3	0.53	0.19	-1.28	0.45	0.18	NaN	NaN	NaN	-1.27	0.11	0.17
93	0.465	-1.44	0.99	0.38	NaN	NaN	NaN	NaN	NaN	NaN	-1.37	0.68	0.58	-1.37	0.54	0.53	-1.38	0.44	0.53	-1.41	0.29	0.57	NaN	NaN	NaN	-1.32	0.04	0.53	NaN	NaN	NaN	-1.34	0.88	0.18	-1.3	0.68	0.14	-1.3	0.53	0.19	-1.28	0.45	0.18	NaN	NaN	NaN	-1.27	0.11	0.17
94	0.47	-1.44	0.99	0.38	NaN	NaN	NaN	NaN	NaN	NaN	-1.37	0.68	0.58	-1.37	0.54	0.53	-1.38	0.44	0.53	-1.41	0.29	0.57	NaN	NaN	NaN	-1.32	0.04	0.53	NaN	NaN	NaN	-1.34	0.88	0.18	-1.3	0.68	0.14	-1.3	0.53	0.19	-1.28	0.45	0.18	NaN	NaN	NaN	-1.27	0.11	0.17
95	0.475	-1.44	0.99	0.38	NaN	NaN	NaN	NaN	NaN	NaN	-1.37	0.68	0.58	-1.37	0.54	0.53	-1.38	0.44	0.53	-1.41	0.29	0.57	NaN	NaN	NaN	-1.32	0.04	0.53	NaN	NaN	NaN	-1.34	0.88	0.18	-1.3	0.68	0.14	-1.3	0.53	0.19	-1.28	0.45	0.18	NaN	NaN	NaN	-1.27	0.11	0.17
96	0.48	-1.44	0.99	0.38	NaN	NaN	NaN	NaN	NaN	NaN	-1.37	0.68	0.58	-1.37	0.54	0.53	-1.38	0.44	0.53	-1.41	0.29	0.57	NaN	NaN	NaN	-1.32	0.04	0.53	NaN	NaN	NaN	-1.34	0.88	0.18	-1.3	0.68	0.14	-1.3	0.53	0.19	-1.28	0.45	0.18	NaN	NaN	NaN	-1.27	0.11	0.17
97	0.485	-1.44	0.99	0.38	NaN	NaN	NaN	NaN	NaN	NaN	-1.37	0.68	0.58	-1.37	0.54	0.53	-1.38	0.44	0.53	-1.41	0.29	0.57	NaN	NaN	NaN	-1.32	0.04	0.53	NaN	NaN	NaN	-1.34	0.88	0.18	-1.3	0.68	0.14	-1.3	0.53	0.19	-1.28	0.45	0.18	NaN	NaN	NaN	-1.27	0.11	0.17
98	0.49	-1.44	0.99	0.38	NaN	NaN	NaN	NaN	NaN	NaN	-1.37	0.68	0.58	-1.37	0.54	0.53	-1.38	0.44	0.53	-1.41	0.29	0.57	NaN	NaN	NaN	-1.32	0.04	0.53	NaN	NaN	NaN	-1.34	0.88	0.18	-1.3	0.68	0.14	-1.3	0.53	0.19	-1.28	0.45	0.18	NaN	NaN	NaN	-1.27	0.11	0.17
99	0.495	-1.44	0.99	0.38	NaN	NaN	NaN	NaN	NaN	NaN	-1.37	0.68	0.58	-1.37	0.54	0.53	-1.38	0.44	0.53	-1.41	0.29	0.57	NaN	NaN	NaN	-1.32	0.04	0.53	NaN	NaN	NaN	-1.34	0.88	0.18	-1.3	0.68	0.14	-1.3	0.53	0.19	-1.28	0.45	0.18	NaN	NaN	NaN	-1.27	0.11	0.17
100	0.5	-1.44	0.99	0.38	NaN	NaN	NaN	NaN	NaN	NaN	-1.37	0.68	0.58	-1.37	0.54	0.53	-1.38	0.44	0.53	-1.41	0.29	0.57	NaN	NaN	NaN	-1.32	0.04	0.53	NaN	NaN	NaN	-1.34	0.88	0.18	-1.3	0.68	0.14	-1.3	0.53	0.19	-1.28	0.45	0.18	NaN	NaN	NaN	-1.27	0.11	0.17
101	0.505	-1.44	0.99	0.38	NaN	NaN	NaN	NaN	NaN	NaN	-1.37	0.68	0.58	-1.37	0.54	0.53	-1.38	0.44	0.53	-1.41	0.29	0.57	NaN	NaN	NaN	-1.32	0.04	0.53	NaN	NaN	NaN	-1.34	0.88	0.18	-1.3	0.68	0.14	-1.3	0.53	0.19	-1.28	0.45	0.18	NaN	NaN	NaN	-1.27	0.11	0.17
102	0.51	-1.44	0.99	0.38	NaN	NaN	NaN	NaN	NaN	NaN	-1.37	0.68	0.58	-1.37	0.54	0.53	-1.38	0.44	0.53	-1.41	0.29	0.57	NaN	NaN	NaN	-1.32	0.04	0.53	NaN	NaN	NaN	-1.34	0.88	0.18	-1.3	0.68	0.14	-1.3	0.53	0.19	-1.28	0.45	0.18	NaN	NaN	NaN	-1.27	0.11	0.17
103	0.515	-1.44	0.99	0.38	NaN	NaN	NaN	NaN	NaN	NaN	-1.37	0.68	0.58	-1.37	0.54	0.53	-1.38	0.44	0.53	-1.41	0.29	0.57	NaN	NaN	NaN	-1.32	0.04	0.53	NaN	NaN	NaN	-1.34	0.88	0.18	-1.3	0.68	0.14	-1.3	0.53	0.19	-1.28	0.45	0.18	NaN	NaN	NaN	-1.27	0.11	0.17
104	0.52	-1.44	0.99	0.38	NaN	NaN	NaN	NaN	NaN	NaN	-1.37	0.68	0.58	-1.37	0.54	0.53	-1.38	0.44	0.53	-1.41	0.29	0.57	NaN	NaN	NaN	-1.32	0.04	0.53	NaN	NaN	NaN	-1.34	0.88	0.18	-1.3	0.68	0.14	-1.3	0.53	0.19	-1.28	0.45	0.18	NaN	NaN	NaN	-1.27	0.11	0.17
105	0.525	-1.44	0.99	0.38	NaN	NaN	NaN	NaN	NaN	NaN	-1.37	0.68	0.58	-1.37	0.54	0.53	-1.38	0.44	0.53	-1.41	0.29	0.57	NaN	NaN	NaN	-1.32	0.04	0.53	NaN	NaN	NaN	-1.34	0.88	0.18	-1.3	0.68	0.14	-1.3	0.53	0.19	-1.28	0.45	0.18	NaN	NaN	NaN	-1.27	0.11	0.17
106	0.53	-1.44	0.99	0.38	NaN	NaN	NaN	NaN	NaN	NaN	-1.37	0.68	0.58	-1.37	0.54	0.53	-1.38	0.44	0.53	-1.41	0.29	0.57	NaN	NaN	NaN	-1.32	0.04	0.53	NaN	NaN	NaN	-1.34	0.88	0.18	-1.3	0.68	0.14	-1.3	0.53	0.19	-1.28	0.45	0.18	NaN	NaN	NaN	-1.27	0.11	0.17
107	0.535	-1.44	0.99	0.38	NaN	NaN	NaN	NaN	NaN	NaN	-1.37	0.68	0.58	-1.37	0.54	0.53	-1.38	0.44	0.53	-1.41	0.29	0.57	NaN	NaN	NaN	-1.32	0.04	0.53	NaN	NaN	NaN	-1.34	0.88	0.18	-1.3	0.68	0.14	-1.3	0.53	0.19	-1.28	0.45	0.18	NaN	NaN	NaN	-1.27	0.11	0.17
108	0.54	-1.44	0.99	0.38	NaN	NaN	NaN	NaN	NaN	NaN	-1.37	0.68	0.58	-1.37	0.54	0.53	-1.38	0.44	0.53	-1.41	0.29	0.57	NaN	NaN	NaN	-1.32	0.04	0.53	NaN	NaN	NaN	-1.34	0.88	0.18	-1.3	0.68	0.14	-1.3	0.53	0.19	-1.28	0.45	0.18	NaN	NaN	NaN	-1.27	0.11	0.17
109	0.545	-1.44	0.99	0.38	NaN	NaN	NaN	NaN	NaN	NaN	-1.37	0.68	0.58	-1.37	0.54	0.53	-1.38	0.44	0.53	-1.41	0.29	0.57	NaN	NaN	NaN	-1.32	0.04	0.53	NaN	NaN	NaN	-1.34	0.88	0.18	-1.3	0.68	0.14	-1.3	0.53	0.19	-1.28	0.45	0.18	NaN	NaN	NaN	-1.27	0.11	0.17
110	0.55	-1.44	0.99	0.38	NaN	NaN	NaN	NaN	NaN	NaN	-1.37	0.68	0.58	-1.37	0.54	0.53	-1.38	0.44	0.53	-1.41	0.29	0.57	NaN	NaN	NaN	-1.32	0.04	0.53	NaN	NaN	NaN	-1.34	0.88	0.18	-1.3	0.68	0.14	-1.3	0.53	0.19	-1.28	0.45	0.18	NaN	NaN	NaN	-1.27	0.11	0.17
111	0.555	-1.44	0.99	0.38	NaN	NaN	NaN	NaN	NaN	NaN	-1.37	0.68	0.58	-1.37	0.54	0.53	-1.38	0.44	0.53	-1.41	0.29	0.57	NaN	NaN	NaN	-1.32	0.04	0.53	NaN	NaN	NaN	-1.34	0.88	0.18	-1.3	0.68	0.14	-1.3	0.53	0.19	-1.28	0.45	0.18	NaN	NaN	NaN	-1.27	0.11	0.17
112	0.56	-1.44	0.99	0.38	NaN	NaN	NaN	NaN	NaN	NaN	-1.37	0.68	0.58	-1.37	0.54	0.53	-1.38	0.44	0.53	-1.41	0.29	0.57	NaN	NaN	NaN	-1.32	0.04	0.53	NaN	NaN	NaN	-1.34	0.88	0.18	-1.3	0.68	0.14	-1.3	0.53	0.19	-1.28	0.45	0.18	NaN	NaN	NaN	-1.27	0.11	0.17
113	0.565	-1.44	0.99	0.38	NaN	NaN	NaN	NaN	NaN	NaN	-1.37	0.68	0.58	-1.37	0.54	0.53	-1.38	0.44	0.53	-1.41	0.29	0.57	NaN	NaN	NaN	-1.32	0.04	0.53	NaN	NaN	NaN	-1.34	0.88	0.18	-1.3	0.68	0.14	-1.3	0.53	0.19	-1.28	0.45	0.18	NaN	NaN	NaN	-1.27	0.11	0.17
114	0.57	-1.44	0.99	0.38	NaN	NaN	NaN	NaN	NaN	NaN	-1.37	0.68	0.58	-1.37	0.54	0.53	-1.38	0.44	0.53	-1.41	0.29	0.57	NaN	NaN	NaN	-1.32	0.04	0.53	NaN	NaN	NaN	-1.34	0.88	0.18	-1.3	0.68	0.14	-1.3	0.53	0.19	-1.28	0.45	0.18	NaN	NaN	NaN	-1.27	0.11	0.17
115	0.575	-1.44	0.99	0.38	NaN	NaN	NaN	NaN	NaN	NaN	-1.37	0.68	0.58	-1.37	0.54	0.53	-1.38	0.44	0.53	-1.41	0.29	0.57	NaN	NaN	NaN	-1.32	0.04	0.53	NaN	NaN	NaN	-1.34	0.88	0.18	-1.3	0.68	0.14	-1.3	0.53	0.19	-1.28	0.45	0.18	NaN	NaN	NaN	-1.27	0.11	0.17
116	0.58	-1.44	0.99	0.38	NaN	NaN	NaN	NaN	NaN	NaN	-1.37	0.68	0.58	-1.37	0.54	0.53	-1.38	0.44	0.53	-1.41	0.29	0.57	NaN	NaN	NaN	-1.32	0.04	0.53	NaN	NaN	NaN	-1.34	0.88	0.18	-1.3	0.68	0.14	-1.3	0.53	0.19	-1.28	0.45	0.18	NaN	NaN	NaN	-1.27	0.11	0.17
117	0.585	-1.44	0.99	0.38	NaN	NaN	NaN	NaN	NaN	NaN	-1.37	0.68	0.58	-1.37	0.54	0.53	-1.38	0.44	0.53	-1.41	0.29	0.57	NaN	NaN	NaN	-1.32	0.04	0.53	NaN	NaN	NaN	-1.34	0.88	0.18	-1.3	0.68	0.14	-1.3	0.53	0.19	-1.28	0.45	0.18	NaN	NaN	NaN	-1.27	0.11	0.17
118	0.59	-1.44	0.99	0.38	NaN	NaN	NaN	NaN	NaN	NaN	-1.37	0.68	0.58	-1.37	0.54	0.53	-1.38	0.44	0.53	-1.41	0.29	0.57	NaN	NaN	NaN	-1.32	0.04	0.53	NaN	NaN	NaN	-1.34	0.88	0.18	-1.3	0.68	0.14	-1.3	0.53	0.19	-1.28	0.45	0.18	NaN	NaN	NaN	-1.27	0.11	0.17
119	0.595	-1.44	0.99	0.38	NaN	NaN	NaN	NaN	NaN	NaN	-1.37	0.68	0.58	-1.37	0.54	0.53	-1.38	0.44	0.53	-1.41	0.29	0.57	NaN	NaN	NaN	-1.32	0.04	0.53	NaN	NaN	NaN	-1.34	0.88	0.18	-1.3	0.68	0.14	-1.3	0.53	0.19	-1.28	0.45	0.18	NaN	NaN	NaN	-1.27	0.11	0.17
120	0.6	-1.44	0.99	0.38	NaN	NaN	NaN	NaN	NaN	NaN	-1.37	0.68	0.58	-1.37	0.54	0.53	-1.38	0.44	0.53	-1.41	0.29	0.57	NaN	NaN	NaN	-1.32	0.04	0.53	NaN	NaN	NaN	-1.34	0.88	0.18	-1.3	0.68	0.14	-1.3	0.53	0.19	-1.28	0.45	0.18	NaN	NaN	NaN	-1.27	0.11	0.17
121	0.605	-1.44	0.99	0.38	NaN	NaN	NaN	NaN	NaN	NaN	-1.37	0.68	0.58	-1.37	0.54	0.53	-1.38	0.44	0.53	-1.41	0.29	0.57	NaN	NaN	NaN	-1.32	0.04	0.53	NaN	NaN	NaN	-1.34	0.88	0.18	-1.3	0.68	0.14	-1.3	0.53	0.19	-1.28	0.45	0.18	NaN	NaN	NaN	-1.27	0.11	0.17
122	0.61	-1.44	0.99	0.38	NaN	NaN	NaN	NaN	NaN	NaN	-1.37	0.68	0.58	-1.37	0.54	0.53	-1.38	0.44	0.53	-1.41	0.29	0.57	NaN	NaN	NaN	-1.32	0.04	0.53	NaN	NaN	NaN	-1.34	0.88	0.18	-1.3	0.68	0.14	-1.3	0.53	0.19	-1.28	0.45	0.18	NaN	NaN	NaN	-1.27	0.11	0.17
123	0.615	-1.44	0.99	0.38	NaN	NaN	NaN	NaN	NaN	NaN	-1.37	0.68	0.58	-1.37	0.54	0.53	-1.38	0.44	0.53	-1.41	0.29	0.57	NaN	NaN	NaN	-1.32	0.04	0.53	NaN	NaN	NaN	-1.34	0.88	0.18	-1.3	0.68	0.14	-1.3	0.53	0.19	-1.28	0.45	0.18	NaN	NaN	NaN	-1.27	0.11	0.17
124	0.62	-1.44	0.99	0.38	NaN	NaN	NaN	NaN	NaN	NaN	-1.37	0.68	0.58	-1.37	0.54	0.53	-1.38	0.44	0.53	-1.41	0.29	0.57	NaN	NaN	NaN	-1.32	0.04	0.53	NaN	NaN	NaN	-1.34	0.88	0.18	-1.3	0.68	0.14	-1.3	0.53	0.19	-1.28	0.45	0.18	NaN	NaN	NaN	-1.27	0.11	0.17
125	0.625	-1.44	0.99	0.38	NaN	NaN	NaN	NaN	NaN	NaN	-1.37	0.68	0.58	-1.37	0.54	0.53	-1.38	0.44	0.53	-1.41	0.29	0.57	NaN	NaN	NaN	-1.32	0.04	0.53	NaN	NaN	NaN	-1.34	0.88	0.18	-1.3	0.68	0.14	-1.3	0.53	0.19	-1.28	0.45	0.18	NaN	NaN	NaN	-1.27	0.11	0.17
126	0.63	-1.44	0.99	0.38	NaN	NaN	NaN	NaN	NaN	NaN	-1.37	0.68	0.58	-1.37	0.54	0.53	-1.38	0.44	0.53	-1.41	0.29	0.57	NaN	NaN	NaN	-1.32	0.04	0.53	NaN	NaN	NaN	-1.34	0.88	0.18	-1.3	0.68	0.14	-1.3	0.53	0.19	-1.28	0.45	0.18	NaN	NaN	NaN	-1.27	0.11	0.17
127	0.635	-1.44	0.99	0.38	NaN	NaN	NaN	NaN	NaN	NaN	-1.37	0.68	0.58	-1.37	0.54	0.53	-1.38	0.44	0.53	-1.41	0.29	0.57	NaN	NaN	NaN	-1.32	0.04	0.53	NaN	NaN	NaN	-1.34	0.88	0.18	-1.3	0.68	0.14	-1.3	0.53	0.19	-1.28	0.45	0.18	NaN	NaN	NaN	-1.27	0.11	0.17
128	0.64	-1.44	0.99	0.38	NaN	NaN	NaN	NaN	NaN	NaN	-1.37	0.68	0.58	-1.37	0.54	0.53	-1.38	0.44	0.53	-1.41	0.29	0.57	NaN	NaN	NaN	-1.32	0.04	0.53	NaN	NaN	NaN	-1.34	0.88	0.18	-1.3	0.68	0.14	-1.3	0.53	0.19	-1.28	0.45	0.18	NaN	NaN	NaN	-1.27	0.11	0.17
129	0.645	-1.44	0.99	0.38	NaN	NaN	NaN	NaN	NaN	NaN	-1.37	0.68	0.58	-1.37	0.54	0.53	-1.38	0.44	0.53	-1.41	0.29	0.57	NaN	NaN	NaN	-1.32	0.04	0.53	NaN	NaN	NaN	-1.34	0.88	0.18	-1.3	0.68	0.14	-1.3	0.53	0.19	-1.28	0.45	0.18	NaN	NaN	NaN	-1.27	0.11	0.17
130	0.65	-1.44	0.99	0.38	NaN	NaN	NaN	NaN	NaN	NaN	-1.37	0.68	0.58	-1.37	0.54	0.53	-1.38	0.44	0.53	-1.41	0.29	0.57	NaN	NaN	NaN	-1.32	0.04	0.53	NaN	NaN	NaN	-1.34	0.88	0.18	-1.3	0.68	0.14	-1.3	0.53	0.19	-1.28	0.45	0.18	NaN	NaN	NaN	-1.27	0.11	0.17
131	0.655	-1.44	0.99	0.38	NaN	NaN	NaN	NaN	NaN	NaN	-1.37	0.68	0.58	-1.37	0.54	0.53	-1.38	0.44	0.53	-1.41	0.29	0.57	NaN	NaN	NaN	-1.32	0.04	0.53	NaN	NaN	NaN	-1.34	0.88	0.18	-1.3	0.68	0.14	-1.3	0.53	0.19	-1.28	0.45	0.18	NaN	NaN	NaN	-1.27	0.11	0.17
132	0.66	-1.44	0.99	0.38	NaN	NaN	NaN	NaN	NaN	NaN	-1.37	0.68	0.58	-1.37	0.54	0.53	-1.38	0.44	0.53	-1.41	0.29	0.57	NaN	NaN	NaN	-1.32	0.04	0.53	NaN	NaN	NaN	-1.34	0.88	0.18	-1.3	0.68	0.14	-1.3	0.53	0.19	-1.28	0.45	0.18	NaN	NaN	NaN	-1.27	0.11	0.17
133	0.665	-1.44	0.99	0.38	NaN	NaN	NaN	NaN	NaN	NaN	-1.37	0.68	0.58	-1.37	0.54	0.53	-1.38	0.44	0.53	-1.41	0.29	0.57	NaN	NaN	NaN	-1.32	0.04	0.53	NaN	NaN	NaN	-1.34	0.88	0.18	-1.3	0.68	0.14	-1.3	0.53	0.19	-1.28	0.45	0.18	NaN	NaN	NaN	-1.27	0.11	0.17
134	0.67	-1.44	0.99	0.38	NaN	NaN	NaN	NaN	NaN	NaN	-1.37	0.68	0.58	-1.37	0.54	0.53	-1.38	0.44	0.53	-1.41	0.29	0.57	NaN	NaN	NaN	-1.32	0.04	0.53	NaN	NaN	NaN	-1.34	0.88	0.18	-1.3	0.68	0.14	-1.3	0.53	0.19	-1.28	0.45	0.18	NaN	NaN	NaN	-1.27	0.11	0.17
135	0.675	-1.44	0.99	0.38	NaN	NaN	NaN	NaN	NaN	NaN	-1.37	0.68	0.58	-1.37	0.54	0.53	-1.38	0.44	0.53	-1.41	0.29	0.57	NaN	NaN	NaN	-1.32	0.04	0.53	NaN	NaN	NaN	-1.34	0.88	0.18	-1.3	0.68	0.14	-1.3	0.53	0.19	-1.28	0.45	0.18	NaN	NaN	NaN	-1.27	0.11	0.17
136	0.68	-1.44	0.99	0.38	NaN	NaN	NaN	NaN	NaN	NaN	-1.37	0.68	0.58	-1.37	0.54	0.53	-1.38	0.44	0.53	-1.41	0.29	0.57	NaN	NaN	NaN	-1.32	0.04	0.53	NaN	NaN	NaN	-1.34	0.88	0.18	-1.3	0.68	0.14	-1.3	0.53	0.19	-1.28	0.45	0.18	NaN	NaN	NaN	-1.27	0.11	0.17
137	0.685	-1.44	0.99	0.38	NaN	NaN	NaN	NaN	NaN	NaN	-1.37	0.68	0.58	-1.37	0.54	0.53	-1.38	0.44	0.53	-1.41	0.29	0.57	NaN	NaN	NaN	-1.32	0.04	0.53	NaN	NaN	NaN	-1.34	0.88	0.18	-1.3	0.68	0.14	-1.3	0.53	0.19	-1.28	0.45	0.18	NaN	NaN	NaN	-1.27	0.11	0.17
138	0.69	-1.44	0.99	0.38	NaN	NaN	NaN	NaN	NaN	NaN	-1.37	0.68	0.58	-1.37	0.54	0.53	-1.38	0.44	0.53	-1.41	0.29	0.57	NaN	NaN	NaN	-1.32	0.04	0.53	NaN	NaN	NaN	-1.34	0.88	0.18	-1.3	0.68	0.14	-1.3	0.53	0.19	-1.28	0.45	0.18	NaN	NaN	NaN	-1.27	0.11	0.17
139	0.695	-1.44	0.99	0.38	NaN	NaN	NaN	NaN	NaN	NaN	-1.37	0.68	0.58	-1.37	0.54	0.53	-1.38	0.44	0.53	-1.41	0.29	0.57	NaN	NaN	NaN	-1.32	0.04	0.53	NaN	NaN	NaN	-1.34	0.88	0.18	-1.3	0.68	0.14	-1.29	0.53	0.19	-1.28	0.45	0.18	NaN	NaN	NaN	-1.27	0.11	0.17
140	0.7	-1.44	0.99	0.38	NaN	NaN	NaN	NaN	NaN	NaN	-1.37	0.68	0.58	-1.37	0.54	0.53	-1.38	0.44	0.53	-1.41	0.29	0.57	NaN	NaN	NaN	-1.32	0.04	0.53	NaN	NaN	NaN	-1.34	0.88	0.18	-1.3	0.68	0.14	-1.29	0.53	0.19	-1.28	0.45	0.18	NaN	NaN	NaN	-1.27	0.11	0.17
141	0.705	-1.44	0.99	0.38	NaN	NaN	NaN	NaN	NaN	NaN	-1.37	0.68	0.58	-1.37	0.54	0.53	-1.38	0.44	0.53	-1.41	0.29	0.57	NaN	NaN	NaN	-1.32	0.04	0.53	NaN	NaN	NaN	-1.34	0.88	0.18	-1.3	0.68	0.14	-1.29	0.53	0.19	-1.28	0.45	0.18	NaN	NaN	NaN	-1.27	0.11	0.17
142	0.71	-1.44	0.99	0.38	NaN	NaN	NaN	NaN	NaN	NaN	-1.37	0.68	0.58	-1.37	0.54	0.53	-1.38	0.44	0.53	-1.41	0.29	0.57	NaN	NaN	NaN	-1.32	0.04	0.53	NaN	NaN	NaN	-1.34	0.88	0.18	-1.3	0.68	0.14	-1.29	0.53	0.19	-1.28	0.45	0.18	NaN	NaN	NaN	-1.27	0.11	0.17
143	0.715	-1.44	0.99	0.38	NaN	NaN	NaN	NaN	NaN	NaN	-1.37	0.68	0.58	-1.37	0.54	0.53	-1.38	0.44	0.53	-1.41	0.29	0.57	NaN	NaN	NaN	-1.32	0.04	0.53	NaN	NaN	NaN	-1.34	0.88	0.18	-1.3	0.68	0.14	-1.29	0.53	0.19	-1.28	0.45	0.18	NaN	NaN	NaN	-1.27	0.11	0.17
144	0.72	-1.44	0.99	0.38	NaN	NaN	NaN	NaN	NaN	NaN	-1.37	0.68	0.58	-1.37	0.54	0.53	-1.38	0.44	0.53	-1.41	0.29	0.57	NaN	NaN	NaN	-1.32	0.04	0.53	NaN	NaN	NaN	-1.34	0.88	0.18	-1.3	0.68	0.14	-1.29	0.53	0.19	-1.28	0.45	0.18	NaN	NaN	NaN	-1.27	0.11	0.17
145	0.725	-1.44	0.99	0.38	NaN	NaN	NaN	NaN	NaN	NaN	-1.37	0.68	0.58	-1.37	0.54	0.53	-1.38	0.44	0.53	-1.41	0.29	0.57	NaN	NaN	NaN	-1.32	0.04	0.53	NaN	NaN	NaN	-1.34	0.88	0.18	-1.3	0.68	0.14	-1.29	0.53	0.19	-1.28	0.45	0.18	NaN	NaN	NaN	-1.27	0.11	0.17
146	0.73	-1.44	0.99	0.38	NaN	NaN	NaN	NaN	NaN	NaN	-1.37	0.68	0.58	-1.37	0.54	0.53	-1.38	0.44	0.53	-1.41	0.29	0.57	NaN	NaN	NaN	-1.32	0.04	0.53	NaN	NaN	NaN	-1.34	0.88	0.18	-1.3	0.68	0.14	-1.29	0.53	0.19	-1.28	0.45	0.18	NaN	NaN	NaN	-1.27	0.11	0.17
147	0.735	-1.44	0.99	0.38	NaN	NaN	NaN	NaN	NaN	NaN	-1.37	0.68	0.58	-1.37	0.54	0.53	-1.38	0.44	0.53	-1.41	0.29	0.57	NaN	NaN	NaN	-1.32	0.04	0.53	NaN	NaN	NaN	-1.34	0.88	0.18	-1.3	0.68	0.14	-1.29	0.53	0.19	-1.28	0.45	0.18	NaN	NaN	NaN	-1.27	0.11	0.17
148	0.74	-1.44	0.99	0.38	NaN	NaN	NaN	NaN	NaN	NaN	-1.37	0.68	0.58	-1.37	0.54	0.53	-1.38	0.44	0.53	-1.41	0.29	0.57	NaN	NaN	NaN	-1.32	0.04	0.53	NaN	NaN	NaN	-1.34	0.88	0.18	-1.3	0.68	0.14	-1.29	0.53	0.19	-1.28	0.45	0.18	NaN	NaN	NaN	-1.27	0.11	0.17
149	0.745	-1.44	0.99	0.38	NaN	NaN	NaN	NaN	NaN	NaN	-1.37	0.68	0.58	-1.37	0.54	0.53	-1.38	0.44	0.53	-1.41	0.29	0.57	NaN	NaN	NaN	-1.32	0.04	0.53	NaN	NaN	NaN	-1.34	0.88	0.18	-1.3	0.68	0.14	-1.29	0.53	0.19	-1.28	0.45	0.18	NaN	NaN	NaN	-1.27	0.11	0.17
150	0.75	-1.44	0.99	0.38	NaN	NaN	NaN	NaN	NaN	NaN	-1.37	0.68	0.58	-1.37	0.54	0.53	-1.38	0.44	0.53	-1.41	0.29	0.57	NaN	NaN	NaN	-1.32	0.04	0.53	NaN	NaN	NaN	-1.34	0.88	0.18	-1.3	0.68	0.14	-1.29	0.53	0.19	-1.28	0.45	0.18	NaN	NaN	NaN	-1.27	0.11	0.17
151	0.755	-1.44	0.99	0.38	NaN	NaN	NaN	NaN	NaN	NaN	-1.37	0.68	0.58	-1.37	0.54	0.53	-1.38	0.44	0.53	-1.41	0.29	0.57	NaN	NaN	NaN	-1.32	0.04	0.53	NaN	NaN	NaN	-1.34	0.88	0.18	-1.3	0.68	0.14	-1.29	0.53	0.19	-1.28	0.45	0.18	NaN	NaN	NaN	-1.27	0.11	0.17
152	0.76	-1.44	0.99	0.38	NaN	NaN	NaN	NaN	NaN	NaN	-1.37	0.68	0.58	-1.37	0.54	0.53	-1.38	0.44	0.53	-1.41	0.29	0.57	NaN	NaN	NaN	-1.32	0.04	0.53	NaN	NaN	NaN	-1.34	0.88	0.18	-1.31	0.68	0.14	-1.29	0.53	0.19	-1.28	0.45	0.18	NaN	NaN	NaN	-1.27	0.11	0.17
153	0.765	-1.44	0.99	0.38	NaN	NaN	NaN	NaN	NaN	NaN	-1.37	0.68	0.58	-1.37	0.54	0.53	-1.38	0.44	0.53	-1.41	0.29	0.57	NaN	NaN	NaN	-1.32	0.04	0.53	NaN	NaN	NaN	-1.34	0.88	0.18	-1.31	0.68	0.14	-1.29	0.53	0.19	-1.28	0.45	0.18	NaN	NaN	NaN	-1.27	0.11	0.17
154	0.77	-1.44	0.99	0.38	NaN	NaN	NaN	NaN	NaN	NaN	-1.37	0.68	0.58	-1.37	0.54	0.53	-1.38	0.44	0.53	-1.41	0.29	0.57	NaN	NaN	NaN	-1.32	0.04	0.53	NaN	NaN	NaN	-1.34	0.88	0.18	-1.31	0.68	0.14	-1.29	0.53	0.19	-1.28	0.45	0.18	NaN	NaN	NaN	-1.27	0.11	0.17
155	0.775	-1.44	0.99	0.38	NaN	NaN	NaN	NaN	NaN	NaN	-1.37	0.68	0.58	-1.37	0.54	0.53	-1.38	0.44	0.53	-1.41	0.29	0.57	NaN	NaN	NaN	-1.32	0.04	0.53	NaN	NaN	NaN	-1.34	0.88	0.18	-1.31	0.68	0.14	-1.29	0.53	0.19	-1.28	0.45	0.18	NaN	NaN	NaN	-1.27	0.11	0.17
156	0.78	-1.44	0.99	0.38	NaN	NaN	NaN	NaN	NaN	NaN	-1.37	0.68	0.58	-1.37	0.54	0.53	-1.38	0.44	0.53	-1.41	0.29	0.57	NaN	NaN	NaN	-1.32	0.04	0.53	NaN	NaN	NaN	-1.34	0.88	0.18	-1.31	0.68	0.14	-1.29	0.53	0.19	-1.28	0.45	0.18	NaN	NaN	NaN	-1.27	0.11	0.17
157	0.785	-1.44	0.99	0.38	NaN	NaN	NaN	NaN	NaN	NaN	-1.37	0.68	0.58	-1.37	0.54	0.53	-1.38	0.44	0.53	-1.41	0.29	0.57	NaN	NaN	NaN	-1.32	0.04	0.53	NaN	NaN	NaN	-1.34	0.88	0.18	-1.31	0.68	0.14	-1.29	0.53	0.19	-1.28	0.45	0.18	NaN	NaN	NaN	-1.27	0.11	0.17
158	0.79	-1.44	0.99	0.38	NaN	NaN	NaN	NaN	NaN	NaN	-1.37	0.68	0.58	-1.37	0.54	0.53	-1.38	0.44	0.53	-1.41	0.29	0.57	NaN	NaN	NaN	-1.32	0.04	0.53	NaN	NaN	NaN	-1.34	0.88	0.18	-1.31	0.68	0.14	-1.29	0.53	0.19	-1.28	0.45	0.18	NaN	NaN	NaN	-1.27	0.11	0.17
159	0.795	-1.44	0.99	0.38	NaN	NaN	NaN	NaN	NaN	NaN	-1.37	0.68	0.58	-1.37	0.54	0.53	-1.38	0.44	0.53	-1.41	0.29	0.57	NaN	NaN	NaN	-1.32	0.04	0.53	NaN	NaN	NaN	-1.34	0.88	0.18	-1.31	0.68	0.14	-1.29	0.53	0.19	-1.28	0.45	0.18	NaN	NaN	NaN	-1.27	0.11	0.17
160	0.8	-1.44	0.99	0.38	NaN	NaN	NaN	NaN	NaN	NaN	-1.37	0.68	0.58	-1.37	0.54	0.53	-1.38	0.44	0.53	-1.41	0.29	0.57	NaN	NaN	NaN	-1.32	0.04	0.53	NaN	NaN	NaN	-1.34	0.88	0.18	-1.31	0.68	0.14	-1.29	0.53	0.19	-1.28	0.45	0.18	NaN	NaN	NaN	-1.27	0.11	0.17
161	0.805	-1.44	0.99	0.38	NaN	NaN	NaN	NaN	NaN	NaN	-1.37	0.68	0.58	-1.37	0.54	0.53	-1.38	0.44	0.53	-1.41	0.29	0.57	NaN	NaN	NaN	-1.32	0.04	0.53	NaN	NaN	NaN	-1.34	0.88	0.18	-1.31	0.68	0.14	-1.29	0.53	0.19	-1.28	0.45	0.18	NaN	NaN	NaN	-1.27	0.11	0.17
162	0.81	-1.44	0.99	0.38	NaN	NaN	NaN	NaN	NaN	NaN	-1.37	0.68	0.58	-1.37	0.54	0.53	-1.38	0.44	0.53	-1.41	0.29	0.57	NaN	NaN	NaN	-1.32	0.04	0.53	NaN	NaN	NaN	-1.34	0.88	0.18	-1.31	0.68	0.14	-1.29	0.53	0.19	-1.28	0.45	0.18	NaN	NaN	NaN	-1.27	0.11	0.17
163	0.815	-1.44	0.99	0.38	NaN	NaN	NaN	NaN	NaN	NaN	-1.37	0.68	0.58	-1.37	0.54	0.53	-1.38	0.44	0.53	-1.41	0.29	0.57	NaN	NaN	NaN	-1.32	0.04	0.53	NaN	NaN	NaN	-1.34	0.88	0.18	-1.31	0.68	0.14	-1.29	0.53	0.19	-1.28	0.45	0.18	NaN	NaN	NaN	-1.27	0.11	0.17
164	0.82	-1.44	0.99	0.38	NaN	NaN	NaN	NaN	NaN	NaN	-1.37	0.68	0.58	-1.37	0.54	0.53	-1.38	0.44	0.53	-1.41	0.29	0.57	NaN	NaN	NaN	-1.32	0.04	0.53	NaN	NaN	NaN	-1.34	0.88	0.18	-1.31	0.68	0.14	-1.29	0.53	0.19	-1.28	0.45	0.18	NaN	NaN	NaN	-1.27	0.11	0.17
165	0.825	-1.44	0.99	0.38	NaN	NaN	NaN	NaN	NaN	NaN	-1.37	0.68	0.58	-1.37	0.54	0.53	-1.38	0.44	0.53	-1.41	0.29	0.57	NaN	NaN	NaN	-1.32	0.04	0.53	NaN	NaN	NaN	-1.34	0.88	0.18	-1.31	0.68	0.14	-1.29	0.53	0.19	-1.28	0.45	0.18	NaN	NaN	NaN	-1.27	0.11	0.17
166	0.83	-1.44	0.99	0.38	NaN	NaN	NaN	NaN	NaN	NaN	-1.37	0.68	0.58	-1.37	0.54	0.53	-1.38	0.44	0.53	-1.41	0.29	0.57	NaN	NaN	NaN	-1.32	0.04	0.53	NaN	NaN	NaN	-1.34	0.88	0.18	-1.31	0.68	0.14	-1.29	0.53	0.19	-1.28	0.45	0.18	NaN	NaN	NaN	-1.27	0.11	0.17
167	0.835	-1.44	0.99	0.38	NaN	NaN	NaN	NaN	NaN	NaN	-1.37	0.68	0.58	-1.37	0.54	0.53	-1.38	0.44	0.53	-1.41	0.29	0.57	NaN	NaN	NaN	-1.32	0.04	0.53	NaN	NaN	NaN	-1.34	0.88	0.18	-1.3	0.68	0.14	-1.29	0.53	0.19	-1.28	0.45	0.18	NaN	NaN	NaN	-1.27	0.11	0.17
168	0.84	-1.44	0.99	0.38	NaN	NaN	NaN	NaN	NaN	NaN	-1.37	0.68	0.58	-1.37	0.54	0.53	-1.38	0.44	0.53	-1.41	0.29	0.57	NaN	NaN	NaN	-1.32	0.04	0.53	NaN	NaN	NaN	-1.34	0.88	0.18	-1.3	0.68	0.14	-1.29	0.53	0.19	-1.28	0.45	0.18	NaN	NaN	NaN	-1.27	0.11	0.17
169	0.845	-1.44	0.99	0.38	NaN	NaN	NaN	NaN	NaN	NaN	-1.37	0.68	0.58	-1.37	0.54	0.53	-1.38	0.44	0.53	-1.41	0.29	0.57	NaN	NaN	NaN	-1.32	0.04	0.53	NaN	NaN	NaN	-1.34	0.88	0.18	-1.31	0.68	0.14	-1.29	0.53	0.19	-1.28	0.45	0.18	NaN	NaN	NaN	-1.27	0.11	0.17
170	0.85	-1.44	0.99	0.38	NaN	NaN	NaN	NaN	NaN	NaN	-1.37	0.68	0.58	-1.37	0.54	0.53	-1.38	0.44	0.53	-1.41	0.29	0.57	NaN	NaN	NaN	-1.32	0.04	0.53	NaN	NaN	NaN	-1.34	0.88	0.18	-1.31	0.68	0.14	-1.29	0.53	0.19	-1.28	0.45	0.18	NaN	NaN	NaN	-1.27	0.11	0.17
171	0.855	-1.44	0.99	0.38	NaN	NaN	NaN	NaN	NaN	NaN	-1.37	0.68	0.58	-1.37	0.54	0.53	-1.38	0.44	0.53	-1.41	0.29	0.57	NaN	NaN	NaN	-1.32	0.04	0.53	NaN	NaN	NaN	-1.34	0.88	0.18	-1.31	0.68	0.14	-1.29	0.53	0.19	-1.28	0.45	0.18	NaN	NaN	NaN	-1.27	0.11	0.17
172	0.86	-1.44	0.99	0.38	NaN	NaN	NaN	NaN	NaN	NaN	-1.37	0.68	0.58	-1.37	0.54	0.53	-1.38	0.44	0.53	-1.41	0.29	0.57	NaN	NaN	NaN	-1.32	0.04	0.53	NaN	NaN	NaN	-1.34	0.88	0.18	-1.31	0.68	0.14	-1.29	0.53	0.19	-1.28	0.45	0.18	NaN	NaN	NaN	-1.27	0.11	0.17
173	0.865	-1.44	0.99	0.38	NaN	NaN	NaN	NaN	NaN	NaN	-1.37	0.68	0.58	-1.37	0.54	0.53	-1.38	0.44	0.53	-1.41	0.29	0.57	NaN	NaN	NaN	-1.32	0.04	0.53	NaN	NaN	NaN	-1.34	0.88	0.18	-1.31	0.68	0.14	-1.29	0.53	0.19	-1.28	0.45	0.18	NaN	NaN	NaN	-1.27	0.11	0.17
174	0.87	-1.44	0.99	0.38	NaN	NaN	NaN	NaN	NaN	NaN	-1.37	0.68	0.58	-1.37	0.54	0.53	-1.38	0.44	0.53	-1.41	0.29	0.57	NaN	NaN	NaN	-1.32	0.04	0.53	NaN	NaN	NaN	-1.34	0.88	0.18	-1.31	0.68	0.14	-1.29	0.53	0.19	-1.28	0.45	0.18	NaN	NaN	NaN	-1.27	0.11	0.17
175	0.875	-1.44	0.99	0.38	NaN	NaN	NaN	NaN	NaN	NaN	-1.37	0.68	0.58	-1.37	0.54	0.53	-1.38	0.44	0.53	-1.41	0.29	0.57	NaN	NaN	NaN	-1.32	0.04	0.53	NaN	NaN	NaN	-1.34	0.88	0.18	-1.31	0.68	0.14	-1.29	0.53	0.19	-1.28	0.45	0.18	NaN	NaN	NaN	-1.27	0.11	0.17
176	0.88	-1.44	0.99	0.38	NaN	NaN	NaN	NaN	NaN	NaN	-1.37	0.68	0.58	-1.37	0.54	0.53	-1.38	0.44	0.53	-1.41	0.29	0.57	NaN	NaN	NaN	-1.32	0.04	0.53	NaN	NaN	NaN	-1.34	0.88	0.18	-1.31	0.68	0.14	-1.29	0.53	0.19	-1.28	0.45	0.18	NaN	NaN	NaN	-1.27	0.11	0.17
177	0.885	-1.44	0.99	0.38	NaN	NaN	NaN	NaN	NaN	NaN	-1.37	0.68	0.58	-1.37	0.54	0.53	-1.38	0.44	0.53	-1.41	0.29	0.57	NaN	NaN	NaN	-1.32	0.04	0.53	NaN	NaN	NaN	-1.34	0.88	0.18	-1.31	0.68	0.14	-1.29	0.53	0.19	-1.28	0.45	0.18	NaN	NaN	NaN	-1.27	0.11	0.17
178	0.89	-1.44	0.99	0.38	NaN	NaN	NaN	NaN	NaN	NaN	-1.37	0.68	0.58	-1.37	0.54	0.53	-1.38	0.44	0.53	-1.41	0.29	0.57	NaN	NaN	NaN	-1.32	0.04	0.53	NaN	NaN	NaN	-1.34	0.88	0.18	-1.31	0.68	0.14	-1.29	0.53	0.19	-1.28	0.45	0.18	NaN	NaN	NaN	-1.27	0.11	0.17
179	0.895	-1.44	0.99	0.38	NaN	NaN	NaN	NaN	NaN	NaN	-1.37	0.68	0.58	-1.37	0.54	0.53	-1.38	0.44	0.53	-1.41	0.29	0.57	NaN	NaN	NaN	-1.32	0.04	0.53	NaN	NaN	NaN	-1.34	0.88	0.18	-1.31	0.68	0.14	-1.29	0.53	0.19	-1.28	0.45	0.18	NaN	NaN	NaN	-1.27	0.11	0.17
180	0.9	-1.44	0.99	0.38	NaN	NaN	NaN	NaN	NaN	NaN	-1.37	0.68	0.58	-1.37	0.54	0.53	-1.38	0.44	0.53	-1.41	0.29	0.57	NaN	NaN	NaN	-1.32	0.04	0.53	NaN	NaN	NaN	-1.35	0.88	0.18	-1.31	0.68	0.14	-1.3	0.53	0.19	-1.28	0.45	0.18	NaN	NaN	NaN	-1.27	0.11	0.17
181	0.905	-1.44	0.99	0.38	NaN	NaN	NaN	NaN	NaN	NaN	-1.37	0.68	0.58	-1.37	0.54	0.53	-1.38	0.44	0.53	-1.41	0.29	0.57	NaN	NaN	NaN	-1.32	0.04	0.53	NaN	NaN	NaN	-1.35	0.88	0.18	-1.31	0.68	0.14	-1.3	0.53	0.19	-1.28	0.45	0.18	NaN	NaN	NaN	-1.27	0.11	0.17
182	0.91	-1.44	0.99	0.38	NaN	NaN	NaN	NaN	NaN	NaN	-1.37	0.68	0.58	-1.37	0.54	0.53	-1.38	0.44	0.53	-1.41	0.29	0.57	NaN	NaN	NaN	-1.32	0.04	0.53	NaN	NaN	NaN	-1.35	0.88	0.18	-1.31	0.68	0.14	-1.3	0.53	0.19	-1.28	0.45	0.18	NaN	NaN	NaN	-1.27	0.11	0.17
183	0.915	-1.44	0.99	0.38	NaN	NaN	NaN	NaN	NaN	NaN	-1.37	0.68	0.58	-1.37	0.54	0.53	-1.38	0.44	0.53	-1.41	0.29	0.57	NaN	NaN	NaN	-1.32	0.04	0.53	NaN	NaN	NaN	-1.35	0.88	0.18	-1.31	0.68	0.14	-1.3	0.53	0.19	-1.28	0.45	0.18	NaN	NaN	NaN	-1.27	0.11	0.17
184	0.92	-1.44	0.99	0.38	NaN	NaN	NaN	NaN	NaN	NaN	-1.37	0.68	0.58	-1.37	0.54	0.53	-1.38	0.44	0.53	-1.41	0.29	0.57	NaN	NaN	NaN	-1.32	0.04	0.53	NaN	NaN	NaN	-1.35	0.88	0.18	-1.31	0.68	0.14	-1.3	0.53	0.19	-1.28	0.45	0.18	NaN	NaN	NaN	-1.27	0.11	0.17
185	0.925	-1.44	0.99	0.38	NaN	NaN	NaN	NaN	NaN	NaN	-1.37	0.68	0.58	-1.37	0.54	0.53	-1.38	0.44	0.53	-1.41	0.29	0.57	NaN	NaN	NaN	-1.32	0.04	0.53	NaN	NaN	NaN	-1.35	0.88	0.18	-1.31	0.68	0.14	-1.3	0.53	0.19	-1.28	0.45	0.18	NaN	NaN	NaN	-1.27	0.11	0.17
186	0.93	-1.44	0.99	0.38	NaN	NaN	NaN	NaN	NaN	NaN	-1.37	0.68	0.58	-1.37	0.54	0.53	-1.38	0.44	0.53	-1.41	0.29	0.57	NaN	NaN	NaN	-1.32	0.04	0.53	NaN	NaN	NaN	-1.35	0.88	0.18	-1.31	0.68	0.14	-1.3	0.53	0.19	-1.28	0.45	0.18	NaN	NaN	NaN	-1.27	0.11	0.17
187	0.935	-1.44	0.99	0.38	NaN	NaN	NaN	NaN	NaN	NaN	-1.37	0.68	0.58	-1.37	0.54	0.53	-1.38	0.44	0.53	-1.41	0.29	0.57	NaN	NaN	NaN	-1.32	0.04	0.53	NaN	NaN	NaN	-1.35	0.88	0.18	-1.31	0.68	0.14	-1.3	0.53	0.19	-1.28	0.45	0.18	NaN	NaN	NaN	-1.27	0.11	0.17
188	0.94	-1.44	0.99	0.38	NaN	NaN	NaN	NaN	NaN	NaN	-1.37	0.68	0.58	-1.37	0.54	0.53	-1.38	0.44	0.53	-1.41	0.29	0.57	NaN	NaN	NaN	-1.32	0.04	0.53	NaN	NaN	NaN	-1.35	0.88	0.18	-1.31	0.68	0.14	-1.3	0.53	0.19	-1.28	0.45	0.18	NaN	NaN	NaN	-1.27	0.11	0.17
189	0.945	-1.44	0.99	0.38	NaN	NaN	NaN	NaN	NaN	NaN	-1.37	0.68	0.58	-1.37	0.54	0.53	-1.38	0.44	0.53	-1.41	0.29	0.57	NaN	NaN	NaN	-1.32	0.04	0.53	NaN	NaN	NaN	-1.35	0.88	0.18	-1.31	0.68	0.14	-1.3	0.53	0.19	-1.28	0.45	0.18	NaN	NaN	NaN	-1.27	0.11	0.17
190	0.95	-1.44	0.99	0.38	NaN	NaN	NaN	NaN	NaN	NaN	-1.37	0.68	0.58	-1.37	0.54	0.53	-1.38	0.44	0.53	-1.41	0.29	0.57	NaN	NaN	NaN	-1.32	0.04	0.53	NaN	NaN	NaN	-1.35	0.88	0.18	-1.31	0.68	0.14	-1.3	0.53	0.19	-1.28	0.45	0.18	NaN	NaN	NaN	-1.27	0.11	0.17
191	0.955	-1.44	0.99	0.38	NaN	NaN	NaN	NaN	NaN	NaN	-1.37	0.68	0.58	-1.37	0.54	0.53	-1.38	0.44	0.53	-1.41	0.29	0.57	NaN	NaN	NaN	-1.32	0.04	0.53	NaN	NaN	NaN	-1.35	0.88	0.18	-1.31	0.68	0.15	-1.3	0.53	0.19	-1.28	0.45	0.18	NaN	NaN	NaN	-1.27	0.11	0.17
192	0.96	-1.44	0.99	0.38	NaN	NaN	NaN	NaN	NaN	NaN	-1.37	0.68	0.58	-1.37	0.54	0.53	-1.38	0.44	0.53	-1.41	0.29	0.57	NaN	NaN	NaN	-1.32	0.04	0.53	NaN	NaN	NaN	-1.35	0.88	0.18	-1.31	0.68	0.15	-1.3	0.53	0.19	-1.28	0.45	0.18	NaN	NaN	NaN	-1.27	0.11	0.17
193	0.965	-1.44	0.99	0.38	NaN	NaN	NaN	NaN	NaN	NaN	-1.37	0.68	0.58	-1.37	0.54	0.53	-1.38	0.44	0.53	-1.41	0.29	0.57	NaN	NaN	NaN	-1.32	0.04	0.53	NaN	NaN	NaN	-1.35	0.88	0.18	-1.31	0.68	0.15	-1.3	0.53	0.19	-1.28	0.45	0.18	NaN	NaN	NaN	-1.27	0.11	0.17
194	0.97	-1.44	0.99	0.38	NaN	NaN	NaN	NaN	NaN	NaN	-1.37	0.68	0.58	-1.37	0.54	0.53	-1.38	0.44	0.53	-1.41	0.29	0.57	NaN	NaN	NaN	-1.32	0.04	0.53	NaN	NaN	NaN	-1.35	0.88	0.18	-1.31	0.68	0.15	-1.3	0.53	0.19	-1.28	0.45	0.18	NaN	NaN	NaN	-1.27	0.11	0.17
195	0.975	-1.44	0.99	0.38	NaN	NaN	NaN	NaN	NaN	NaN	-1.37	0.68	0.58	-1.37	0.54	0.53	-1.38	0.44	0.53	-1.41	0.29	0.57	NaN	NaN	NaN	-1.32	0.04	0.53	NaN	NaN	NaN	-1.35	0.88	0.18	-1.31	0.68	0.15	-1.3	0.53	0.19	-1.28	0.45	0.18	NaN	NaN	NaN	-1.27	0.11	0.17
196	0.98	-1.44	0.99	0.38	NaN	NaN	NaN	NaN	NaN	NaN	-1.37	0.68	0.58	-1.37	0.54	0.53	-1.38	0.44	0.53	-1.41	0.29	0.57	NaN	NaN	NaN	-1.32	0.04	0.53	NaN	NaN	NaN	-1.35	0.88	0.18	-1.31	0.68	0.15	-1.3	0.53	0.19	-1.28	0.45	0.18	NaN	NaN	NaN	-1.27	0.11	0.17
197	0.985	-1.44	0.99	0.38	NaN	NaN	NaN	NaN	NaN	NaN	-1.37	0.68	0.58	-1.37	0.54	0.53	-1.38	0.44	0.53	-1.41	0.29	0.57	NaN	NaN	NaN	-1.32	0.04	0.53	NaN	NaN	NaN	-1.35	0.88	0.18	-1.31	0.68	0.15	-1.3	0.53	0.19	-1.28	0.45	0.18	NaN	NaN	NaN	-1.27	0.11	0.17
198	0.99	-1.44	0.99	0.38	NaN	NaN	NaN	NaN	NaN	NaN	-1.37	0.68	0.58	-1.37	0.54	0.53	-1.38	0.44	0.53	-1.41	0.29	0.57	NaN	NaN	NaN	-1.32	0.04	0.53	NaN	NaN	NaN	-1.35	0.88	0.18	-1.31	0.68	0.15	-1.3	0.53	0.19	-1.28	0.45	0.18	NaN	NaN	NaN	-1.27	0.11	0.17
199	0.995	-1.44	0.99	0.38	NaN	NaN	NaN	NaN	NaN	NaN	-1.37	0.68	0.58	-1.37	0.54	0.53	-1.38	0.44	0.53	-1.41	0.29	0.57	NaN	NaN	NaN	-1.32	0.04	0.53	NaN	NaN	NaN	-1.35	0.88	0.18	-1.31	0.68	0.15	-1.3	0.53	0.19	-1.28	0.45	0.18	NaN	NaN	NaN	-1.27	0.11	0.17
200	1	-1.44	0.99	0.38	NaN	NaN	NaN	NaN	NaN	NaN	-1.37	0.68	0.58	-1.37	0.54	0.53	-1.38	0.44	0.53	-1.41	0.29	0.57	NaN	NaN	NaN	-1.32	0.04	0.53	NaN	NaN	NaN	-1.35	0.88	0.18	-1.31	0.68	0.15	NaN	NaN	NaN	-1.28	0.45	0.18	NaN	NaN	NaN	-1.27	0.11	0.17
201	1.005	-1.44	0.99	0.38	NaN	NaN	NaN	NaN	NaN	NaN	-1.37	0.68	0.58	-1.37	0.54	0.53	-1.38	0.44	0.53	-1.41	0.29	0.57	NaN	NaN	NaN	-1.32	0.04	0.53	NaN	NaN	NaN	-1.35	0.88	0.18	-1.31	0.68	0.15	NaN	NaN	NaN	-1.28	0.45	0.18	NaN	NaN	NaN	-1.27	0.11	0.17
202	1.01	-1.44	0.99	0.38	NaN	NaN	NaN	NaN	NaN	NaN	-1.37	0.68	0.58	-1.37	0.54	0.53	-1.38	0.44	0.53	-1.41	0.29	0.57	NaN	NaN	NaN	-1.32	0.04	0.53	NaN	NaN	NaN	-1.35	0.88	0.18	-1.31	0.68	0.15	NaN	NaN	NaN	-1.28	0.45	0.18	NaN	NaN	NaN	-1.27	0.11	0.17
203	1.015	-1.44	0.99	0.38	NaN	NaN	NaN	NaN	NaN	NaN	-1.37	0.68	0.58	-1.37	0.54	0.53	-1.38	0.44	0.53	-1.41	0.29	0.57	NaN	NaN	NaN	-1.32	0.04	0.53	NaN	NaN	NaN	-1.35	0.88	0.18	-1.31	0.68	0.15	NaN	NaN	NaN	-1.28	0.45	0.18	NaN	NaN	NaN	-1.27	0.11	0.17
204	1.02	-1.44	0.99	0.38	NaN	NaN	NaN	NaN	NaN	NaN	-1.37	0.68	0.58	-1.37	0.54	0.53	-1.38	0.44	0.53	-1.41	0.29	0.57	NaN	NaN	NaN	-1.32	0.04	0.53	NaN	NaN	NaN	-1.35	0.88	0.18	-1.31	0.68	0.15	-1.3	0.53	0.19	-1.28	0.45	0.18	NaN	NaN	NaN	-1.27	0.11	0.17
205	1.025	-1.44	0.99	0.38	NaN	NaN	NaN	NaN	NaN	NaN	-1.37	0.68	0.58	-1.37	0.54	0.53	-1.38	0.44	0.53	-1.41	0.29	0.57	NaN	NaN	NaN	-1.32	0.04	0.53	NaN	NaN	NaN	-1.35	0.88	0.18	-1.31	0.68	0.15	-1.3	0.53	0.19	-1.28	0.45	0.18	NaN	NaN	NaN	-1.27	0.11	0.17
206	1.03	-1.44	0.99	0.38	NaN	NaN	NaN	NaN	NaN	NaN	-1.37	0.68	0.58	-1.37	0.54	0.53	-1.38	0.44	0.53	-1.41	0.29	0.57	NaN	NaN	NaN	-1.32	0.04	0.53	NaN	NaN	NaN	-1.35	0.88	0.18	-1.31	0.68	0.15	-1.3	0.53	0.19	-1.28	0.45	0.18	NaN	NaN	NaN	-1.27	0.11	0.17
207	1.035	-1.44	0.99	0.38	NaN	NaN	NaN	NaN	NaN	NaN	-1.37	0.68	0.58	-1.37	0.54	0.53	-1.38	0.44	0.53	-1.41	0.29	0.57	NaN	NaN	NaN	-1.32	0.04	0.53	NaN	NaN	NaN	-1.35	0.88	0.18	-1.31	0.68	0.15	-1.3	0.53	0.19	-1.28	0.45	0.18	NaN	NaN	NaN	-1.27	0.11	0.17
208	1.04	-1.44	0.99	0.38	NaN	NaN	NaN	NaN	NaN	NaN	-1.37	0.68	0.58	-1.37	0.54	0.53	-1.38	0.44	0.53	-1.41	0.29	0.57	NaN	NaN	NaN	-1.32	0.04	0.53	NaN	NaN	NaN	-1.35	0.88	0.18	-1.31	0.68	0.15	-1.3	0.53	0.19	-1.28	0.45	0.18	NaN	NaN	NaN	-1.27	0.11	0.17
209	1.045	-1.44	0.99	0.38	NaN	NaN	NaN	NaN	NaN	NaN	-1.37	0.68	0.58	-1.37	0.54	0.53	-1.38	0.44	0.53	-1.41	0.29	0.57	NaN	NaN	NaN	-1.32	0.04	0.53	NaN	NaN	NaN	-1.35	0.88	0.18	-1.31	0.68	0.15	-1.3	0.53	0.19	-1.28	0.45	0.18	NaN	NaN	NaN	-1.27	0.11	0.17
210	1.05	-1.44	0.99	0.38	NaN	NaN	NaN	NaN	NaN	NaN	-1.37	0.68	0.58	-1.37	0.54	0.53	-1.38	0.44	0.53	-1.41	0.29	0.57	NaN	NaN	NaN	-1.32	0.04	0.53	NaN	NaN	NaN	-1.35	0.88	0.18	-1.31	0.68	0.15	-1.3	0.53	0.19	-1.28	0.45	0.18	NaN	NaN	NaN	-1.27	0.11	0.17
211	1.055	-1.44	0.99	0.38	NaN	NaN	NaN	NaN	NaN	NaN	-1.37	0.68	0.58	-1.37	0.54	0.53	-1.38	0.44	0.53	-1.41	0.29	0.57	NaN	NaN	NaN	-1.32	0.04	0.53	NaN	NaN	NaN	-1.35	0.88	0.18	-1.31	0.68	0.15	-1.3	0.53	0.19	-1.28	0.45	0.18	NaN	NaN	NaN	-1.27	0.11	0.17
212	1.06	-1.44	0.99	0.38	NaN	NaN	NaN	NaN	NaN	NaN	-1.37	0.68	0.58	-1.37	0.54	0.53	-1.38	0.44	0.53	-1.41	0.29	0.57	NaN	NaN	NaN	-1.32	0.04	0.53	NaN	NaN	NaN	-1.35	0.88	0.18	-1.31	0.68	0.15	-1.3	0.53	0.19	-1.28	0.45	0.18	NaN	NaN	NaN	-1.27	0.11	0.17
213	1.065	-1.44	0.99	0.38	NaN	NaN	NaN	NaN	NaN	NaN	-1.37	0.68	0.58	-1.37	0.54	0.53	-1.38	0.44	0.53	-1.41	0.29	0.57	NaN	NaN	NaN	-1.32	0.04	0.53	NaN	NaN	NaN	-1.35	0.88	0.18	-1.31	0.68	0.15	-1.3	0.53	0.19	-1.28	0.45	0.18	NaN	NaN	NaN	-1.27	0.11	0.17
214	1.07	-1.44	0.99	0.38	NaN	NaN	NaN	NaN	NaN	NaN	-1.37	0.68	0.58	-1.37	0.54	0.53	-1.38	0.44	0.53	-1.41	0.29	0.57	NaN	NaN	NaN	-1.32	0.04	0.53	NaN	NaN	NaN	-1.35	0.88	0.18	-1.31	0.68	0.15	-1.3	0.53	0.19	-1.28	0.45	0.18	NaN	NaN	NaN	-1.27	0.11	0.17
215	1.075	-1.44	0.99	0.38	NaN	NaN	NaN	NaN	NaN	NaN	-1.37	0.68	0.58	-1.37	0.53	0.53	-1.38	0.44	0.53	-1.41	0.29	0.57	NaN	NaN	NaN	-1.32	0.04	0.53	NaN	NaN	NaN	-1.35	0.88	0.18	-1.31	0.68	0.15	-1.3	0.53	0.19	-1.28	0.45	0.18	NaN	NaN	NaN	-1.27	0.11	0.17
216	1.08	-1.44	0.99	0.38	NaN	NaN	NaN	NaN	NaN	NaN	-1.37	0.68	0.58	-1.37	0.53	0.53	-1.38	0.44	0.53	-1.41	0.29	0.57	NaN	NaN	NaN	-1.32	0.04	0.53	NaN	NaN	NaN	-1.35	0.88	0.18	-1.31	0.68	0.15	-1.3	0.53	0.2	-1.28	0.45	0.18	NaN	NaN	NaN	-1.27	0.11	0.17
217	1.085	-1.44	0.99	0.38	NaN	NaN	NaN	NaN	NaN	NaN	-1.37	0.68	0.58	-1.37	0.53	0.53	-1.38	0.44	0.53	-1.41	0.29	0.57	NaN	NaN	NaN	-1.32	0.04	0.53	NaN	NaN	NaN	-1.35	0.88	0.18	-1.31	0.68	0.15	-1.3	0.53	0.2	-1.28	0.45	0.18	NaN	NaN	NaN	-1.27	0.11	0.17
218	1.09	-1.44	0.99	0.38	NaN	NaN	NaN	NaN	NaN	NaN	-1.37	0.68	0.58	-1.37	0.53	0.53	-1.37	0.44	0.53	-1.41	0.29	0.57	NaN	NaN	NaN	-1.32	0.04	0.53	NaN	NaN	NaN	-1.35	0.88	0.18	-1.31	0.68	0.15	-1.3	0.53	0.2	-1.28	0.45	0.18	NaN	NaN	NaN	-1.27	0.11	0.17
219	1.095	-1.44	0.99	0.38	NaN	NaN	NaN	NaN	NaN	NaN	-1.37	0.68	0.58	-1.37	0.53	0.53	-1.37	0.44	0.53	-1.41	0.29	0.57	NaN	NaN	NaN	-1.32	0.04	0.53	NaN	NaN	NaN	-1.35	0.88	0.18	-1.31	0.68	0.15	-1.3	0.53	0.2	-1.28	0.45	0.18	NaN	NaN	NaN	-1.27	0.11	0.17
220	1.1	-1.44	0.99	0.38	NaN	NaN	NaN	NaN	NaN	NaN	-1.37	0.68	0.58	-1.37	0.53	0.53	-1.37	0.44	0.53	-1.4	0.29	0.57	NaN	NaN	NaN	-1.32	0.04	0.53	NaN	NaN	NaN	-1.35	0.88	0.18	-1.31	0.68	0.15	-1.3	0.53	0.2	-1.28	0.45	0.18	NaN	NaN	NaN	-1.27	0.11	0.17
221	1.105	-1.44	0.99	0.38	NaN	NaN	NaN	NaN	NaN	NaN	-1.37	0.68	0.58	-1.37	0.53	0.53	-1.37	0.44	0.53	-1.4	0.29	0.57	NaN	NaN	NaN	-1.32	0.04	0.53	NaN	NaN	NaN	-1.35	0.88	0.18	-1.31	0.68	0.15	-1.3	0.53	0.2	-1.28	0.45	0.18	NaN	NaN	NaN	-1.27	0.11	0.17
222	1.11	-1.44	0.99	0.38	NaN	NaN	NaN	NaN	NaN	NaN	-1.37	0.68	0.58	-1.37	0.53	0.53	-1.37	0.44	0.53	-1.4	0.29	0.57	NaN	NaN	NaN	-1.32	0.04	0.53	NaN	NaN	NaN	-1.35	0.88	0.18	-1.31	0.68	0.15	-1.3	0.53	0.2	-1.28	0.45	0.18	NaN	NaN	NaN	-1.27	0.11	0.17
223	1.115	-1.44	0.99	0.38	NaN	NaN	NaN	NaN	NaN	NaN	-1.37	0.68	0.58	-1.37	0.53	0.53	-1.37	0.44	0.53	-1.4	0.29	0.57	NaN	NaN	NaN	-1.32	0.04	0.53	NaN	NaN	NaN	-1.35	0.88	0.18	-1.31	0.68	0.15	-1.3	0.53	0.2	-1.28	0.45	0.18	NaN	NaN	NaN	-1.27	0.11	0.17
224	1.12	-1.44	0.99	0.38	NaN	NaN	NaN	NaN	NaN	NaN	-1.37	0.68	0.58	-1.36	0.53	0.53	-1.37	0.44	0.53	-1.4	0.29	0.57	NaN	NaN	NaN	-1.32	0.04	0.53	NaN	NaN	NaN	-1.35	0.88	0.18	-1.31	0.68	0.15	-1.3	0.53	0.2	-1.28	0.45	0.18	NaN	NaN	NaN	-1.27	0.11	0.17
225	1.125	-1.45	0.99	0.38	NaN	NaN	NaN	NaN	NaN	NaN	-1.37	0.68	0.58	-1.36	0.53	0.53	-1.37	0.44	0.53	-1.4	0.29	0.57	NaN	NaN	NaN	-1.32	0.04	0.53	NaN	NaN	NaN	-1.35	0.88	0.18	-1.31	0.68	0.15	-1.3	0.53	0.2	-1.28	0.45	0.18	NaN	NaN	NaN	-1.27	0.11	0.17
226	1.13	-1.45	0.99	0.38	NaN	NaN	NaN	NaN	NaN	NaN	-1.37	0.68	0.58	-1.36	0.53	0.53	-1.37	0.44	0.53	-1.4	0.29	0.57	NaN	NaN	NaN	-1.32	0.04	0.53	NaN	NaN	NaN	-1.35	0.88	0.18	-1.31	0.68	0.15	-1.3	0.53	0.2	-1.28	0.45	0.18	NaN	NaN	NaN	-1.27	0.11	0.17
227	1.135	-1.45	0.99	0.38	NaN	NaN	NaN	NaN	NaN	NaN	-1.37	0.68	0.58	-1.36	0.53	0.53	-1.37	0.44	0.53	-1.4	0.29	0.57	NaN	NaN	NaN	-1.32	0.04	0.53	NaN	NaN	NaN	-1.35	0.88	0.18	-1.31	0.68	0.15	-1.3	0.53	0.2	-1.28	0.45	0.18	NaN	NaN	NaN	-1.27	0.11	0.17
228	1.14	-1.45	0.99	0.38	NaN	NaN	NaN	NaN	NaN	NaN	-1.37	0.68	0.58	-1.36	0.53	0.53	-1.37	0.44	0.53	-1.4	0.29	0.57	NaN	NaN	NaN	-1.32	0.04	0.53	NaN	NaN	NaN	-1.35	0.88	0.18	-1.31	0.68	0.15	-1.3	0.53	0.2	-1.28	0.45	0.18	NaN	NaN	NaN	-1.27	0.11	0.17
229	1.145	-1.45	0.99	0.38	NaN	NaN	NaN	NaN	NaN	NaN	-1.37	0.68	0.58	-1.36	0.53	0.53	-1.37	0.44	0.53	-1.4	0.29	0.57	NaN	NaN	NaN	-1.32	0.04	0.53	NaN	NaN	NaN	-1.35	0.88	0.18	-1.31	0.68	0.15	-1.3	0.53	0.2	-1.28	0.45	0.18	NaN	NaN	NaN	-1.27	0.11	0.17
230	1.15	-1.45	0.99	0.38	NaN	NaN	NaN	NaN	NaN	NaN	-1.37	0.68	0.58	-1.36	0.53	0.53	-1.37	0.44	0.53	-1.4	0.29	0.57	NaN	NaN	NaN	-1.32	0.04	0.53	NaN	NaN	NaN	-1.35	0.88	0.18	-1.31	0.68	0.15	-1.3	0.53	0.2	-1.28	0.45	0.18	NaN	NaN	NaN	-1.27	0.11	0.17
231	1.155	-1.45	0.99	0.38	NaN	NaN	NaN	NaN	NaN	NaN	-1.37	0.68	0.58	-1.36	0.53	0.53	-1.37	0.44	0.53	-1.4	0.29	0.57	NaN	NaN	NaN	-1.32	0.04	0.53	NaN	NaN	NaN	-1.35	0.88	0.18	-1.31	0.68	0.15	-1.3	0.53	0.2	-1.28	0.45	0.18	NaN	NaN	NaN	-1.27	0.11	0.17
232	1.16	-1.45	0.99	0.38	NaN	NaN	NaN	NaN	NaN	NaN	-1.37	0.68	0.58	-1.36	0.53	0.53	-1.37	0.44	0.53	-1.4	0.29	0.57	NaN	NaN	NaN	-1.32	0.04	0.53	NaN	NaN	NaN	-1.35	0.88	0.18	-1.31	0.68	0.15	-1.3	0.53	0.2	-1.28	0.45	0.18	NaN	NaN	NaN	-1.27	0.11	0.17
233	1.165	-1.45	0.99	0.38	NaN	NaN	NaN	NaN	NaN	NaN	-1.37	0.68	0.58	-1.36	0.53	0.53	-1.37	0.44	0.53	-1.4	0.29	0.57	NaN	NaN	NaN	-1.32	0.04	0.53	NaN	NaN	NaN	-1.35	0.88	0.18	-1.31	0.68	0.15	-1.3	0.53	0.2	-1.28	0.45	0.18	NaN	NaN	NaN	-1.27	0.11	0.17
234	1.17	-1.45	0.99	0.38	NaN	NaN	NaN	NaN	NaN	NaN	-1.37	0.68	0.58	-1.36	0.53	0.53	-1.37	0.44	0.53	-1.4	0.29	0.57	NaN	NaN	NaN	-1.32	0.04	0.53	NaN	NaN	NaN	-1.35	0.88	0.18	-1.31	0.68	0.15	-1.3	0.53	0.2	-1.28	0.45	0.18	NaN	NaN	NaN	-1.27	0.11	0.17
235	1.175	-1.45	0.99	0.38	NaN	NaN	NaN	NaN	NaN	NaN	-1.37	0.68	0.58	-1.36	0.53	0.53	-1.37	0.44	0.53	-1.4	0.29	0.57	NaN	NaN	NaN	-1.32	0.04	0.53	NaN	NaN	NaN	-1.35	0.88	0.18	-1.31	0.68	0.15	-1.3	0.53	0.2	-1.28	0.45	0.18	NaN	NaN	NaN	-1.27	0.11	0.17
236	1.18	-1.45	0.99	0.38	NaN	NaN	NaN	NaN	NaN	NaN	-1.37	0.68	0.58	-1.36	0.53	0.53	-1.37	0.44	0.53	-1.4	0.29	0.57	NaN	NaN	NaN	-1.32	0.04	0.53	NaN	NaN	NaN	-1.35	0.88	0.18	-1.31	0.68	0.15	-1.3	0.53	0.2	-1.28	0.45	0.19	NaN	NaN	NaN	-1.27	0.11	0.17
237	1.185	-1.45	0.99	0.38	NaN	NaN	NaN	NaN	NaN	NaN	-1.37	0.68	0.58	-1.36	0.53	0.53	-1.37	0.44	0.53	-1.4	0.29	0.57	NaN	NaN	NaN	-1.32	0.04	0.53	NaN	NaN	NaN	-1.35	0.88	0.18	-1.31	0.68	0.15	-1.3	0.53	0.2	-1.28	0.45	0.19	NaN	NaN	NaN	-1.27	0.11	0.17
238	1.19	-1.45	0.99	0.38	NaN	NaN	NaN	NaN	NaN	NaN	-1.37	0.68	0.58	-1.36	0.53	0.53	-1.37	0.44	0.53	-1.4	0.29	0.57	NaN	NaN	NaN	-1.32	0.04	0.53	NaN	NaN	NaN	-1.35	0.88	0.18	-1.31	0.68	0.15	-1.3	0.53	0.2	-1.28	0.45	0.19	NaN	NaN	NaN	-1.27	0.11	0.17
239	1.195	-1.45	0.99	0.38	NaN	NaN	NaN	NaN	NaN	NaN	-1.37	0.68	0.58	-1.36	0.53	0.53	-1.37	0.44	0.53	-1.4	0.29	0.57	NaN	NaN	NaN	-1.32	0.04	0.53	NaN	NaN	NaN	-1.35	0.88	0.18	-1.31	0.68	0.15	-1.3	0.53	0.2	-1.28	0.45	0.19	NaN	NaN	NaN	-1.27	0.11	0.17
240	1.2	-1.45	0.99	0.38	NaN	NaN	NaN	NaN	NaN	NaN	-1.37	0.68	0.58	-1.36	0.53	0.53	-1.37	0.44	0.53	-1.4	0.29	0.57	NaN	NaN	NaN	-1.32	0.04	0.53	NaN	NaN	NaN	-1.35	0.88	0.18	-1.31	0.68	0.15	-1.3	0.53	0.2	-1.28	0.45	0.19	NaN	NaN	NaN	-1.27	0.11	0.17
241	1.205	-1.45	0.99	0.38	NaN	NaN	NaN	NaN	NaN	NaN	-1.37	0.68	0.58	-1.36	0.53	0.53	-1.37	0.44	0.53	-1.4	0.29	0.57	NaN	NaN	NaN	-1.32	0.04	0.53	NaN	NaN	NaN	-1.35	0.88	0.18	-1.31	0.68	0.15	-1.3	0.53	0.2	-1.28	0.45	0.19	NaN	NaN	NaN	-1.27	0.11	0.17
242	1.21	-1.45	0.99	0.38	NaN	NaN	NaN	NaN	NaN	NaN	-1.37	0.68	0.58	-1.36	0.53	0.53	-1.37	0.44	0.53	-1.4	0.29	0.57	NaN	NaN	NaN	-1.32	0.04	0.53	NaN	NaN	NaN	-1.35	0.88	0.18	-1.31	0.68	0.15	-1.3	0.53	0.2	-1.28	0.45	0.19	NaN	NaN	NaN	-1.27	0.11	0.17
243	1.215	-1.45	0.99	0.38	NaN	NaN	NaN	NaN	NaN	NaN	-1.37	0.68	0.58	-1.36	0.53	0.53	-1.37	0.44	0.53	-1.4	0.29	0.57	NaN	NaN	NaN	-1.32	0.04	0.53	NaN	NaN	NaN	-1.35	0.88	0.18	-1.31	0.68	0.15	-1.3	0.53	0.2	-1.28	0.45	0.19	NaN	NaN	NaN	-1.27	0.11	0.17
244	1.22	-1.45	0.99	0.38	NaN	NaN	NaN	NaN	NaN	NaN	-1.37	0.68	0.58	-1.36	0.53	0.53	-1.37	0.44	0.53	-1.4	0.29	0.57	NaN	NaN	NaN	-1.32	0.04	0.53	NaN	NaN	NaN	-1.35	0.88	0.19	-1.31	0.68	0.15	-1.3	0.53	0.2	-1.28	0.45	0.19	NaN	NaN	NaN	-1.27	0.11	0.17
245	1.225	-1.45	0.99	0.38	NaN	NaN	NaN	NaN	NaN	NaN	-1.37	0.68	0.58	-1.36	0.53	0.53	-1.37	0.44	0.53	-1.4	0.29	0.57	NaN	NaN	NaN	-1.32	0.04	0.53	NaN	NaN	NaN	-1.35	0.88	0.19	-1.31	0.68	0.15	-1.3	0.53	0.2	-1.28	0.45	0.19	NaN	NaN	NaN	-1.27	0.11	0.17
246	1.23	-1.45	0.99	0.38	NaN	NaN	NaN	NaN	NaN	NaN	-1.37	0.68	0.58	-1.36	0.53	0.53	-1.37	0.44	0.53	-1.4	0.29	0.57	NaN	NaN	NaN	-1.32	0.04	0.53	NaN	NaN	NaN	-1.35	0.88	0.19	-1.31	0.68	0.15	-1.3	0.53	0.2	-1.28	0.45	0.19	NaN	NaN	NaN	-1.27	0.11	0.17
247	1.235	-1.45	0.99	0.38	NaN	NaN	NaN	NaN	NaN	NaN	-1.37	0.68	0.58	-1.36	0.53	0.53	-1.37	0.44	0.53	-1.4	0.29	0.57	NaN	NaN	NaN	-1.32	0.04	0.53	NaN	NaN	NaN	-1.35	0.88	0.19	-1.31	0.68	0.15	-1.3	0.53	0.2	-1.28	0.45	0.19	NaN	NaN	NaN	-1.27	0.11	0.17
248	1.24	-1.45	0.99	0.38	NaN	NaN	NaN	NaN	NaN	NaN	-1.37	0.68	0.58	-1.36	0.53	0.53	-1.37	0.44	0.53	-1.4	0.29	0.57	NaN	NaN	NaN	-1.32	0.04	0.53	NaN	NaN	NaN	-1.35	0.88	0.19	-1.31	0.68	0.15	-1.3	0.53	0.2	-1.28	0.45	0.19	NaN	NaN	NaN	-1.27	0.11	0.17
249	1.245	-1.45	0.99	0.38	NaN	NaN	NaN	NaN	NaN	NaN	-1.37	0.68	0.58	-1.36	0.53	0.53	-1.37	0.44	0.53	-1.4	0.29	0.57	NaN	NaN	NaN	-1.32	0.04	0.53	NaN	NaN	NaN	-1.35	0.88	0.19	-1.31	0.68	0.15	-1.3	0.53	0.2	-1.28	0.45	0.19	NaN	NaN	NaN	-1.27	0.11	0.17
250	1.25	-1.45	0.99	0.38	NaN	NaN	NaN	NaN	NaN	NaN	-1.37	0.68	0.58	-1.36	0.53	0.53	-1.37	0.44	0.53	-1.4	0.29	0.57	NaN	NaN	NaN	-1.32	0.04	0.53	NaN	NaN	NaN	-1.35	0.88	0.19	-1.31	0.68	0.15	-1.3	0.53	0.2	-1.28	0.45	0.19	NaN	NaN	NaN	-1.27	0.11	0.17
251	1.255	-1.45	0.99	0.38	NaN	NaN	NaN	NaN	NaN	NaN	-1.37	0.68	0.59	-1.36	0.53	0.53	-1.37	0.44	0.53	-1.4	0.29	0.57	NaN	NaN	NaN	-1.32	0.04	0.53	NaN	NaN	NaN	-1.35	0.88	0.19	-1.31	0.68	0.15	-1.3	0.53	0.2	-1.28	0.45	0.19	NaN	NaN	NaN	-1.27	0.11	0.17
252	1.26	-1.45	0.99	0.38	NaN	NaN	NaN	NaN	NaN	NaN	-1.37	0.68	0.59	-1.36	0.53	0.53	-1.37	0.44	0.53	-1.4	0.29	0.57	NaN	NaN	NaN	-1.32	0.04	0.53	NaN	NaN	NaN	-1.35	0.88	0.19	-1.31	0.68	0.15	-1.3	0.53	0.2	-1.28	0.45	0.19	NaN	NaN	NaN	-1.27	0.11	0.17
253	1.265	-1.45	0.99	0.38	NaN	NaN	NaN	NaN	NaN	NaN	-1.37	0.68	0.59	-1.36	0.53	0.53	-1.37	0.44	0.53	-1.4	0.29	0.57	NaN	NaN	NaN	-1.32	0.04	0.53	NaN	NaN	NaN	-1.35	0.88	0.19	-1.31	0.68	0.15	-1.3	0.53	0.2	-1.28	0.45	0.19	NaN	NaN	NaN	-1.27	0.11	0.17
254	1.27	-1.45	0.99	0.38	NaN	NaN	NaN	NaN	NaN	NaN	-1.37	0.67	0.59	-1.36	0.53	0.53	-1.37	0.44	0.53	-1.4	0.29	0.57	NaN	NaN	NaN	-1.32	0.04	0.53	NaN	NaN	NaN	-1.35	0.88	0.19	-1.31	0.68	0.15	-1.29	0.53	0.2	-1.28	0.45	0.19	NaN	NaN	NaN	-1.27	0.11	0.17
255	1.275	-1.45	0.99	0.38	NaN	NaN	NaN	NaN	NaN	NaN	-1.37	0.67	0.59	-1.36	0.53	0.53	-1.37	0.44	0.53	-1.4	0.29	0.57	NaN	NaN	NaN	-1.32	0.04	0.53	NaN	NaN	NaN	-1.35	0.88	0.19	-1.31	0.68	0.15	-1.29	0.53	0.2	-1.28	0.45	0.19	NaN	NaN	NaN	-1.27	0.11	0.17
256	1.28	-1.45	0.99	0.38	NaN	NaN	NaN	NaN	NaN	NaN	-1.37	0.67	0.59	-1.36	0.53	0.53	-1.37	0.44	0.53	-1.4	0.29	0.57	NaN	NaN	NaN	-1.32	0.04	0.53	NaN	NaN	NaN	-1.35	0.88	0.19	-1.31	0.68	0.15	-1.29	0.53	0.2	-1.28	0.45	0.19	NaN	NaN	NaN	-1.27	0.11	0.17
257	1.285	-1.45	0.99	0.38	NaN	NaN	NaN	NaN	NaN	NaN	-1.37	0.67	0.59	-1.36	0.53	0.53	-1.36	0.44	0.53	-1.4	0.29	0.57	NaN	NaN	NaN	-1.32	0.04	0.53	NaN	NaN	NaN	-1.35	0.88	0.19	-1.31	0.68	0.15	-1.29	0.53	0.2	-1.28	0.45	0.19	NaN	NaN	NaN	-1.27	0.11	0.17
258	1.29	-1.45	0.99	0.38	NaN	NaN	NaN	NaN	NaN	NaN	-1.37	0.67	0.59	-1.36	0.53	0.53	-1.36	0.44	0.53	-1.4	0.29	0.57	NaN	NaN	NaN	-1.32	0.04	0.53	NaN	NaN	NaN	-1.35	0.88	0.19	-1.31	0.68	0.15	-1.29	0.53	0.2	-1.28	0.45	0.19	NaN	NaN	NaN	-1.27	0.11	0.17
259	1.295	-1.45	0.99	0.38	NaN	NaN	NaN	NaN	NaN	NaN	-1.37	0.67	0.59	-1.36	0.53	0.53	-1.36	0.44	0.53	-1.4	0.29	0.57	NaN	NaN	NaN	-1.32	0.04	0.53	NaN	NaN	NaN	-1.35	0.88	0.19	-1.31	0.68	0.15	-1.29	0.53	0.2	-1.28	0.45	0.19	NaN	NaN	NaN	-1.27	0.11	0.17
260	1.3	-1.45	0.99	0.38	NaN	NaN	NaN	NaN	NaN	NaN	-1.37	0.67	0.59	-1.36	0.53	0.53	-1.36	0.44	0.53	-1.4	0.29	0.57	NaN	NaN	NaN	-1.32	0.04	0.53	NaN	NaN	NaN	-1.35	0.88	0.19	-1.31	0.68	0.15	-1.29	0.53	0.2	-1.28	0.45	0.19	NaN	NaN	NaN	-1.27	0.11	0.17
261	1.305	-1.45	0.99	0.38	NaN	NaN	NaN	NaN	NaN	NaN	-1.37	0.67	0.59	-1.36	0.53	0.53	-1.36	0.44	0.53	-1.4	0.29	0.57	NaN	NaN	NaN	-1.32	0.04	0.53	NaN	NaN	NaN	-1.35	0.88	0.19	-1.31	0.68	0.15	-1.29	0.53	0.2	-1.28	0.45	0.19	NaN	NaN	NaN	-1.27	0.11	0.17
262	1.31	-1.45	0.99	0.38	NaN	NaN	NaN	NaN	NaN	NaN	-1.37	0.67	0.59	-1.36	0.53	0.53	-1.36	0.44	0.53	-1.4	0.29	0.57	NaN	NaN	NaN	-1.32	0.04	0.53	NaN	NaN	NaN	-1.35	0.88	0.19	-1.31	0.68	0.15	-1.29	0.53	0.2	-1.28	0.45	0.19	NaN	NaN	NaN	-1.27	0.11	0.17
263	1.315	-1.45	0.99	0.38	NaN	NaN	NaN	NaN	NaN	NaN	-1.37	0.67	0.59	-1.36	0.53	0.53	-1.36	0.44	0.53	-1.4	0.29	0.57	NaN	NaN	NaN	-1.32	0.04	0.53	NaN	NaN	NaN	-1.35	0.88	0.19	-1.31	0.68	0.15	-1.29	0.53	0.2	-1.28	0.45	0.19	NaN	NaN	NaN	-1.27	0.11	0.17
264	1.32	-1.45	0.99	0.38	NaN	NaN	NaN	NaN	NaN	NaN	-1.37	0.67	0.59	-1.36	0.53	0.53	-1.36	0.44	0.53	-1.4	0.29	0.57	NaN	NaN	NaN	-1.32	0.04	0.53	NaN	NaN	NaN	-1.35	0.88	0.19	-1.31	0.68	0.15	-1.29	0.53	0.2	-1.28	0.45	0.19	NaN	NaN	NaN	-1.27	0.11	0.17
265	1.325	-1.45	0.99	0.38	NaN	NaN	NaN	NaN	NaN	NaN	-1.37	0.67	0.59	-1.36	0.53	0.53	-1.36	0.44	0.53	-1.4	0.29	0.57	NaN	NaN	NaN	-1.32	0.04	0.53	NaN	NaN	NaN	-1.35	0.88	0.19	-1.31	0.68	0.15	-1.29	0.53	0.2	-1.28	0.45	0.19	NaN	NaN	NaN	-1.27	0.11	0.17
266	1.33	-1.45	0.99	0.38	NaN	NaN	NaN	NaN	NaN	NaN	-1.37	0.67	0.59	-1.36	0.53	0.53	-1.36	0.44	0.53	-1.4	0.29	0.57	NaN	NaN	NaN	-1.32	0.04	0.53	NaN	NaN	NaN	-1.35	0.88	0.19	-1.31	0.68	0.15	-1.29	0.53	0.2	-1.28	0.45	0.19	NaN	NaN	NaN	-1.27	0.11	0.17
267	1.335	-1.45	0.99	0.38	NaN	NaN	NaN	NaN	NaN	NaN	-1.37	0.67	0.59	-1.36	0.53	0.53	-1.36	0.44	0.53	-1.39	0.28	0.57	NaN	NaN	NaN	-1.32	0.04	0.53	NaN	NaN	NaN	-1.35	0.88	0.19	-1.31	0.68	0.15	-1.29	0.53	0.2	-1.28	0.45	0.19	NaN	NaN	NaN	-1.27	0.11	0.17
268	1.34	-1.45	0.99	0.39	NaN	NaN	NaN	NaN	NaN	NaN	-1.37	0.67	0.59	-1.36	0.53	0.53	-1.36	0.44	0.53	-1.39	0.28	0.57	NaN	NaN	NaN	-1.32	0.04	0.53	NaN	NaN	NaN	-1.35	0.88	0.19	-1.31	0.68	0.15	-1.29	0.53	0.2	-1.28	0.45	0.19	NaN	NaN	NaN	-1.27	0.11	0.17
269	1.345	-1.45	0.99	0.39	NaN	NaN	NaN	NaN	NaN	NaN	-1.37	0.67	0.59	-1.36	0.53	0.54	-1.36	0.44	0.54	-1.39	0.28	0.57	NaN	NaN	NaN	-1.32	0.04	0.53	NaN	NaN	NaN	-1.35	0.88	0.19	-1.31	0.68	0.15	-1.29	0.53	0.2	-1.28	0.45	0.19	NaN	NaN	NaN	-1.27	0.11	0.17
270	1.35	-1.45	0.99	0.39	NaN	NaN	NaN	NaN	NaN	NaN	-1.37	0.67	0.59	-1.36	0.53	0.54	-1.36	0.44	0.54	-1.39	0.28	0.57	NaN	NaN	NaN	-1.32	0.04	0.53	NaN	NaN	NaN	-1.35	0.88	0.19	-1.31	0.68	0.15	-1.29	0.53	0.2	-1.28	0.45	0.19	NaN	NaN	NaN	-1.27	0.11	0.17
271	1.355	-1.45	0.99	0.39	NaN	NaN	NaN	NaN	NaN	NaN	-1.37	0.67	0.59	-1.36	0.53	0.54	-1.36	0.44	0.54	-1.39	0.28	0.57	NaN	NaN	NaN	-1.32	0.04	0.53	NaN	NaN	NaN	-1.35	0.88	0.19	-1.31	0.68	0.15	-1.29	0.53	0.2	-1.28	0.45	0.19	NaN	NaN	NaN	-1.27	0.11	0.17
272	1.36	-1.45	0.99	0.39	NaN	NaN	NaN	NaN	NaN	NaN	-1.37	0.67	0.59	-1.36	0.53	0.54	-1.36	0.44	0.54	-1.39	0.28	0.57	NaN	NaN	NaN	-1.32	0.04	0.53	NaN	NaN	NaN	-1.35	0.88	0.19	-1.31	0.68	0.16	-1.29	0.53	0.2	-1.28	0.45	0.19	NaN	NaN	NaN	-1.27	0.11	0.17
273	1.365	-1.45	0.99	0.39	NaN	NaN	NaN	NaN	NaN	NaN	-1.37	0.67	0.59	-1.36	0.53	0.54	-1.36	0.44	0.54	-1.39	0.28	0.57	NaN	NaN	NaN	-1.32	0.04	0.53	NaN	NaN	NaN	-1.35	0.88	0.19	-1.31	0.68	0.16	-1.29	0.53	0.2	-1.28	0.45	0.19	NaN	NaN	NaN	-1.27	0.11	0.17
274	1.37	-1.45	0.99	0.39	NaN	NaN	NaN	NaN	NaN	NaN	-1.37	0.67	0.59	-1.36	0.53	0.54	-1.36	0.44	0.54	-1.39	0.28	0.57	NaN	NaN	NaN	-1.32	0.04	0.53	NaN	NaN	NaN	-1.35	0.88	0.19	-1.31	0.68	0.16	-1.29	0.53	0.2	-1.28	0.45	0.19	NaN	NaN	NaN	-1.27	0.11	0.17
275	1.375	-1.45	0.99	0.39	NaN	NaN	NaN	NaN	NaN	NaN	-1.37	0.67	0.59	-1.36	0.53	0.54	-1.36	0.44	0.54	-1.39	0.28	0.57	NaN	NaN	NaN	-1.32	0.04	0.53	NaN	NaN	NaN	-1.35	0.88	0.19	-1.31	0.68	0.16	-1.29	0.53	0.2	-1.28	0.45	0.19	NaN	NaN	NaN	-1.27	0.11	0.17
276	1.38	-1.45	0.99	0.39	NaN	NaN	NaN	NaN	NaN	NaN	-1.37	0.67	0.59	-1.36	0.53	0.54	-1.36	0.44	0.54	-1.39	0.28	0.57	NaN	NaN	NaN	-1.32	0.04	0.53	NaN	NaN	NaN	-1.35	0.88	0.19	-1.31	0.68	0.16	-1.29	0.53	0.2	-1.28	0.45	0.19	NaN	NaN	NaN	-1.27	0.11	0.17
277	1.385	-1.45	0.99	0.39	NaN	NaN	NaN	NaN	NaN	NaN	-1.37	0.67	0.59	-1.36	0.53	0.54	-1.36	0.44	0.54	-1.39	0.28	0.57	NaN	NaN	NaN	-1.32	0.04	0.53	NaN	NaN	NaN	-1.35	0.88	0.19	-1.31	0.68	0.16	-1.29	0.53	0.2	-1.28	0.45	0.19	NaN	NaN	NaN	-1.27	0.11	0.17
278	1.39	-1.45	0.99	0.39	NaN	NaN	NaN	NaN	NaN	NaN	-1.37	0.67	0.59	-1.36	0.53	0.54	-1.36	0.44	0.54	-1.39	0.28	0.57	NaN	NaN	NaN	-1.32	0.04	0.53	NaN	NaN	NaN	-1.35	0.88	0.19	-1.31	0.68	0.16	-1.29	0.53	0.2	-1.28	0.45	0.19	NaN	NaN	NaN	-1.27	0.11	0.17
279	1.395	-1.45	0.99	0.39	NaN	NaN	NaN	NaN	NaN	NaN	-1.37	0.67	0.59	-1.36	0.53	0.54	-1.36	0.44	0.54	-1.39	0.28	0.57	NaN	NaN	NaN	-1.32	0.04	0.53	NaN	NaN	NaN	-1.35	0.88	0.19	-1.31	0.68	0.16	-1.29	0.53	0.2	-1.28	0.45	0.19	NaN	NaN	NaN	-1.27	0.11	0.17
280	1.4	-1.45	0.99	0.39	NaN	NaN	NaN	NaN	NaN	NaN	-1.37	0.67	0.59	-1.36	0.53	0.54	-1.36	0.44	0.54	-1.39	0.28	0.57	NaN	NaN	NaN	-1.32	0.04	0.53	NaN	NaN	NaN	-1.35	0.88	0.19	-1.31	0.68	0.16	-1.29	0.53	0.2	-1.28	0.45	0.19	NaN	NaN	NaN	-1.27	0.11	0.17
281	1.405	-1.45	0.99	0.39	NaN	NaN	NaN	NaN	NaN	NaN	-1.37	0.67	0.59	-1.36	0.53	0.54	-1.36	0.44	0.54	-1.39	0.28	0.57	NaN	NaN	NaN	-1.32	0.04	0.53	NaN	NaN	NaN	-1.35	0.88	0.19	-1.31	0.68	0.16	-1.29	0.53	0.2	-1.28	0.45	0.19	NaN	NaN	NaN	-1.27	0.11	0.17
282	1.41	-1.45	0.99	0.39	NaN	NaN	NaN	NaN	NaN	NaN	-1.37	0.67	0.59	-1.36	0.53	0.54	-1.36	0.44	0.54	-1.4	0.29	0.58	NaN	NaN	NaN	-1.32	0.04	0.53	NaN	NaN	NaN	-1.35	0.88	0.19	-1.31	0.68	0.16	-1.29	0.53	0.2	-1.28	0.45	0.19	NaN	NaN	NaN	-1.27	0.11	0.17
283	1.415	-1.45	0.99	0.39	NaN	NaN	NaN	NaN	NaN	NaN	-1.37	0.67	0.59	-1.36	0.53	0.54	-1.36	0.44	0.54	-1.4	0.29	0.58	NaN	NaN	NaN	-1.32	0.04	0.53	NaN	NaN	NaN	-1.35	0.88	0.2	-1.31	0.68	0.16	-1.29	0.53	0.2	-1.28	0.45	0.19	NaN	NaN	NaN	-1.27	0.11	0.17
284	1.42	-1.45	0.99	0.39	NaN	NaN	NaN	NaN	NaN	NaN	-1.37	0.67	0.59	-1.36	0.53	0.54	-1.36	0.43	0.54	-1.4	0.29	0.58	NaN	NaN	NaN	-1.32	0.04	0.53	NaN	NaN	NaN	-1.35	0.88	0.2	-1.31	0.68	0.16	-1.29	0.53	0.21	-1.28	0.45	0.19	NaN	NaN	NaN	-1.27	0.11	0.17
285	1.425	-1.45	0.99	0.39	NaN	NaN	NaN	NaN	NaN	NaN	-1.37	0.67	0.59	-1.36	0.53	0.54	-1.36	0.43	0.54	-1.4	0.29	0.58	NaN	NaN	NaN	-1.32	0.04	0.53	NaN	NaN	NaN	-1.35	0.88	0.2	-1.31	0.68	0.16	-1.29	0.53	0.21	-1.28	0.45	0.19	NaN	NaN	NaN	-1.27	0.11	0.17
286	1.43	-1.45	0.99	0.39	NaN	NaN	NaN	NaN	NaN	NaN	-1.37	0.67	0.59	-1.36	0.53	0.54	-1.36	0.43	0.54	-1.4	0.29	0.58	NaN	NaN	NaN	-1.32	0.04	0.53	NaN	NaN	NaN	-1.35	0.88	0.2	-1.31	0.68	0.16	-1.29	0.53	0.21	-1.28	0.45	0.19	NaN	NaN	NaN	-1.28	0.11	0.17
287	1.435	-1.45	0.99	0.39	NaN	NaN	NaN	NaN	NaN	NaN	-1.37	0.67	0.59	-1.36	0.53	0.54	-1.36	0.43	0.54	-1.4	0.29	0.58	NaN	NaN	NaN	-1.32	0.04	0.53	NaN	NaN	NaN	-1.35	0.88	0.2	-1.31	0.68	0.16	-1.29	0.53	0.21	-1.28	0.45	0.19	NaN	NaN	NaN	-1.3	0.1	0.18
288	1.44	-1.45	0.99	0.39	NaN	NaN	NaN	NaN	NaN	NaN	-1.37	0.67	0.59	-1.36	0.53	0.54	-1.36	0.43	0.54	-1.4	0.29	0.58	NaN	NaN	NaN	-1.32	0.04	0.53	NaN	NaN	NaN	-1.35	0.88	0.2	-1.31	0.68	0.16	-1.29	0.53	0.21	-1.28	0.45	0.19	NaN	NaN	NaN	-1.31	0.1	0.18
289	1.445	-1.45	0.99	0.39	NaN	NaN	NaN	NaN	NaN	NaN	-1.37	0.67	0.59	-1.36	0.53	0.54	-1.36	0.43	0.54	-1.4	0.29	0.58	NaN	NaN	NaN	-1.32	0.04	0.53	NaN	NaN	NaN	-1.35	0.88	0.2	-1.31	0.68	0.16	-1.29	0.53	0.21	-1.28	0.45	0.19	NaN	NaN	NaN	-1.31	0.1	0.18
290	1.45	-1.45	0.99	0.39	NaN	NaN	NaN	NaN	NaN	NaN	-1.37	0.67	0.59	-1.36	0.53	0.54	-1.36	0.43	0.54	-1.4	0.29	0.58	NaN	NaN	NaN	-1.32	0.04	0.53	NaN	NaN	NaN	-1.35	0.88	0.2	-1.31	0.68	0.16	-1.29	0.53	0.21	-1.28	0.45	0.19	NaN	NaN	NaN	-1.31	0.1	0.18
291	1.455	-1.45	0.99	0.39	NaN	NaN	NaN	NaN	NaN	NaN	-1.37	0.67	0.6	-1.36	0.53	0.54	-1.36	0.43	0.54	-1.4	0.29	0.58	NaN	NaN	NaN	-1.32	0.04	0.53	NaN	NaN	NaN	-1.35	0.88	0.2	-1.31	0.68	0.16	-1.29	0.53	0.21	-1.28	0.45	0.19	NaN	NaN	NaN	-1.31	0.1	0.18
292	1.46	-1.45	0.99	0.39	NaN	NaN	NaN	NaN	NaN	NaN	-1.37	0.67	0.6	-1.36	0.53	0.54	-1.36	0.43	0.54	-1.4	0.29	0.58	NaN	NaN	NaN	-1.32	0.04	0.53	NaN	NaN	NaN	-1.35	0.88	0.2	-1.31	0.68	0.16	-1.29	0.53	0.21	-1.28	0.45	0.19	NaN	NaN	NaN	-1.31	0.1	0.18
293	1.465	-1.45	0.99	0.39	NaN	NaN	NaN	NaN	NaN	NaN	-1.38	0.67	0.6	-1.36	0.53	0.54	-1.36	0.44	0.54	-1.4	0.29	0.58	NaN	NaN	NaN	-1.32	0.04	0.53	NaN	NaN	NaN	-1.35	0.88	0.2	-1.31	0.68	0.16	-1.29	0.53	0.21	-1.28	0.45	0.19	NaN	NaN	NaN	-1.31	0.1	0.18
294	1.47	-1.45	0.99	0.39	NaN	NaN	NaN	NaN	NaN	NaN	-1.37	0.67	0.6	-1.36	0.53	0.54	-1.36	0.44	0.54	-1.4	0.28	0.58	NaN	NaN	NaN	-1.32	0.04	0.53	NaN	NaN	NaN	-1.35	0.88	0.2	-1.31	0.68	0.16	-1.29	0.53	0.21	-1.28	0.45	0.19	NaN	NaN	NaN	-1.31	0.1	0.18
295	1.475	-1.45	0.99	0.39	NaN	NaN	NaN	NaN	NaN	NaN	-1.37	0.67	0.6	-1.36	0.53	0.54	-1.36	0.44	0.54	-1.4	0.28	0.58	NaN	NaN	NaN	-1.32	0.04	0.53	NaN	NaN	NaN	-1.35	0.88	0.2	-1.31	0.68	0.16	-1.29	0.53	0.21	-1.28	0.45	0.19	NaN	NaN	NaN	-1.31	0.1	0.18
296	1.48	-1.45	0.99	0.4	NaN	NaN	NaN	NaN	NaN	NaN	-1.37	0.67	0.6	-1.36	0.53	0.54	-1.36	0.43	0.54	-1.4	0.28	0.58	NaN	NaN	NaN	-1.32	0.04	0.53	NaN	NaN	NaN	-1.35	0.88	0.2	-1.31	0.68	0.16	-1.29	0.53	0.21	-1.28	0.45	0.19	NaN	NaN	NaN	-1.31	0.1	0.18
297	1.485	-1.46	0.99	0.4	NaN	NaN	NaN	NaN	NaN	NaN	-1.37	0.67	0.6	-1.36	0.53	0.54	-1.36	0.43	0.54	-1.4	0.28	0.58	NaN	NaN	NaN	-1.32	0.04	0.53	NaN	NaN	NaN	-1.35	0.88	0.2	-1.31	0.68	0.16	-1.29	0.53	0.21	-1.28	0.45	0.19	NaN	NaN	NaN	-1.31	0.1	0.18
298	1.49	-1.46	0.99	0.4	NaN	NaN	NaN	NaN	NaN	NaN	-1.37	0.67	0.6	-1.36	0.53	0.54	-1.36	0.43	0.54	-1.4	0.28	0.58	NaN	NaN	NaN	-1.32	0.04	0.53	NaN	NaN	NaN	-1.35	0.88	0.2	-1.31	0.68	0.16	-1.29	0.53	0.21	-1.28	0.45	0.19	NaN	NaN	NaN	-1.31	0.1	0.18
299	1.495	-1.46	0.99	0.4	NaN	NaN	NaN	NaN	NaN	NaN	-1.37	0.67	0.6	-1.36	0.53	0.54	-1.36	0.43	0.54	-1.4	0.28	0.58	NaN	NaN	NaN	-1.32	0.04	0.53	NaN	NaN	NaN	-1.35	0.88	0.2	-1.31	0.68	0.16	-1.29	0.53	0.21	-1.27	0.45	0.2	NaN	NaN	NaN	-1.31	0.1	0.18
300	1.5	-1.46	0.99	0.4	NaN	NaN	NaN	NaN	NaN	NaN	-1.37	0.67	0.6	-1.36	0.53	0.54	-1.36	0.43	0.54	-1.4	0.28	0.58	NaN	NaN	NaN	-1.32	0.04	0.53	NaN	NaN	NaN	-1.35	0.88	0.2	-1.3	0.68	0.16	-1.29	0.53	0.21	-1.27	0.45	0.2	NaN	NaN	NaN	-1.31	0.1	0.18
301	1.505	-1.46	0.99	0.4	NaN	NaN	NaN	NaN	NaN	NaN	-1.37	0.67	0.6	-1.36	0.53	0.54	-1.36	0.43	0.54	-1.4	0.28	0.58	NaN	NaN	NaN	-1.32	0.04	0.53	NaN	NaN	NaN	-1.35	0.88	0.2	-1.3	0.68	0.16	-1.29	0.53	0.21	-1.27	0.45	0.2	NaN	NaN	NaN	-1.31	0.1	0.18
302	1.51	-1.46	0.99	0.4	NaN	NaN	NaN	NaN	NaN	NaN	-1.38	0.67	0.6	-1.36	0.53	0.54	-1.36	0.43	0.54	-1.4	0.28	0.58	NaN	NaN	NaN	-1.32	0.04	0.53	NaN	NaN	NaN	-1.35	0.88	0.2	-1.3	0.68	0.16	-1.29	0.53	0.21	-1.27	0.45	0.2	NaN	NaN	NaN	-1.31	0.1	0.18
303	1.515	-1.46	0.99	0.4	NaN	NaN	NaN	NaN	NaN	NaN	-1.38	0.67	0.6	-1.36	0.53	0.54	-1.36	0.43	0.54	-1.4	0.28	0.58	NaN	NaN	NaN	-1.32	0.04	0.53	NaN	NaN	NaN	-1.35	0.88	0.2	-1.3	0.68	0.16	-1.29	0.53	0.21	-1.27	0.45	0.2	NaN	NaN	NaN	-1.31	0.1	0.18
304	1.52	-1.46	0.99	0.4	NaN	NaN	NaN	NaN	NaN	NaN	-1.38	0.67	0.6	-1.36	0.53	0.55	-1.36	0.43	0.54	-1.4	0.28	0.58	NaN	NaN	NaN	-1.32	0.04	0.53	NaN	NaN	NaN	-1.35	0.88	0.2	-1.3	0.68	0.16	-1.29	0.53	0.21	-1.27	0.45	0.2	NaN	NaN	NaN	-1.31	0.1	0.18
305	1.525	-1.46	0.99	0.4	NaN	NaN	NaN	NaN	NaN	NaN	-1.38	0.67	0.6	-1.36	0.53	0.55	-1.36	0.43	0.54	-1.4	0.28	0.58	NaN	NaN	NaN	-1.32	0.04	0.53	NaN	NaN	NaN	-1.35	0.88	0.2	-1.3	0.68	0.16	-1.29	0.53	0.21	-1.27	0.45	0.2	NaN	NaN	NaN	-1.31	0.1	0.18
306	1.53	-1.46	0.99	0.4	NaN	NaN	NaN	NaN	NaN	NaN	-1.38	0.67	0.6	-1.36	0.53	0.55	-1.36	0.43	0.54	-1.4	0.28	0.58	NaN	NaN	NaN	-1.32	0.04	0.53	NaN	NaN	NaN	-1.35	0.88	0.2	-1.3	0.68	0.16	-1.29	0.53	0.21	-1.27	0.45	0.2	NaN	NaN	NaN	-1.31	0.1	0.18
307	1.535	-1.46	0.99	0.4	NaN	NaN	NaN	NaN	NaN	NaN	-1.38	0.67	0.6	-1.36	0.53	0.55	-1.36	0.43	0.54	-1.4	0.28	0.58	NaN	NaN	NaN	-1.32	0.04	0.53	NaN	NaN	NaN	-1.35	0.88	0.2	-1.3	0.68	0.16	-1.29	0.53	0.21	-1.27	0.45	0.2	NaN	NaN	NaN	-1.31	0.1	0.18
308	1.54	-1.46	0.99	0.4	NaN	NaN	NaN	NaN	NaN	NaN	-1.38	0.67	0.6	-1.36	0.53	0.55	-1.36	0.43	0.54	-1.4	0.28	0.58	NaN	NaN	NaN	-1.32	0.04	0.53	NaN	NaN	NaN	-1.35	0.88	0.2	-1.3	0.68	0.17	-1.29	0.53	0.21	-1.27	0.45	0.2	NaN	NaN	NaN	-1.31	0.1	0.18
309	1.545	-1.46	0.99	0.4	NaN	NaN	NaN	NaN	NaN	NaN	-1.38	0.67	0.6	-1.36	0.53	0.55	-1.36	0.43	0.54	-1.4	0.28	0.58	NaN	NaN	NaN	-1.32	0.04	0.53	NaN	NaN	NaN	-1.35	0.88	0.2	-1.3	0.68	0.17	-1.29	0.53	0.21	-1.27	0.45	0.2	NaN	NaN	NaN	-1.31	0.1	0.18
310	1.55	-1.46	0.99	0.4	NaN	NaN	NaN	NaN	NaN	NaN	-1.38	0.67	0.6	-1.36	0.53	0.55	-1.36	0.43	0.54	-1.4	0.28	0.58	NaN	NaN	NaN	-1.32	0.04	0.53	NaN	NaN	NaN	-1.35	0.88	0.2	-1.3	0.68	0.17	-1.29	0.53	0.21	-1.27	0.45	0.2	NaN	NaN	NaN	-1.31	0.1	0.18
311	1.555	-1.46	0.99	0.4	NaN	NaN	NaN	NaN	NaN	NaN	-1.38	0.67	0.6	-1.36	0.53	0.55	-1.36	0.43	0.54	-1.4	0.28	0.58	NaN	NaN	NaN	-1.32	0.04	0.53	NaN	NaN	NaN	-1.35	0.88	0.2	-1.3	0.68	0.17	-1.29	0.53	0.21	-1.27	0.45	0.2	NaN	NaN	NaN	-1.31	0.1	0.18
312	1.56	-1.46	0.99	0.4	NaN	NaN	NaN	NaN	NaN	NaN	-1.38	0.67	0.6	-1.36	0.53	0.55	-1.36	0.43	0.54	-1.4	0.28	0.58	NaN	NaN	NaN	-1.32	0.04	0.53	NaN	NaN	NaN	-1.35	0.88	0.2	-1.3	0.68	0.17	-1.29	0.53	0.21	NaN	NaN	NaN	NaN	NaN	NaN	-1.31	0.1	0.18
313	1.565	-1.46	0.99	0.4	NaN	NaN	NaN	NaN	NaN	NaN	-1.38	0.67	0.6	-1.36	0.53	0.55	-1.36	0.43	0.54	-1.4	0.28	0.58	NaN	NaN	NaN	-1.32	0.04	0.53	NaN	NaN	NaN	-1.35	0.88	0.2	-1.3	0.68	0.17	-1.28	0.53	0.21	NaN	NaN	NaN	NaN	NaN	NaN	-1.3	0.1	0.18
314	1.57	-1.46	0.99	0.4	NaN	NaN	NaN	NaN	NaN	NaN	-1.38	0.67	0.6	-1.36	0.53	0.55	-1.36	0.43	0.54	-1.4	0.28	0.58	NaN	NaN	NaN	-1.32	0.04	0.53	NaN	NaN	NaN	-1.35	0.88	0.2	-1.3	0.68	0.17	-1.28	0.53	0.21	-1.27	0.45	0.2	NaN	NaN	NaN	-1.28	0.11	0.17
315	1.575	-1.46	0.99	0.4	NaN	NaN	NaN	NaN	NaN	NaN	-1.38	0.67	0.6	-1.36	0.53	0.55	-1.36	0.43	0.55	-1.4	0.28	0.58	NaN	NaN	NaN	-1.32	0.04	0.53	NaN	NaN	NaN	-1.36	0.88	0.2	-1.3	0.68	0.17	-1.28	0.53	0.21	-1.27	0.45	0.2	NaN	NaN	NaN	-1.27	0.12	0.17
316	1.58	-1.46	0.99	0.4	NaN	NaN	NaN	NaN	NaN	NaN	-1.38	0.67	0.6	-1.36	0.53	0.55	-1.36	0.43	0.55	-1.4	0.28	0.58	NaN	NaN	NaN	-1.32	0.04	0.53	NaN	NaN	NaN	-1.36	0.88	0.2	-1.3	0.68	0.17	-1.28	0.53	0.21	-1.27	0.45	0.2	NaN	NaN	NaN	-1.28	0.11	0.17
317	1.585	-1.46	0.99	0.4	NaN	NaN	NaN	NaN	NaN	NaN	-1.38	0.67	0.6	-1.36	0.53	0.55	-1.36	0.43	0.55	-1.4	0.28	0.58	NaN	NaN	NaN	-1.32	0.04	0.53	NaN	NaN	NaN	-1.36	0.88	0.2	-1.3	0.68	0.17	-1.28	0.53	0.21	-1.27	0.45	0.2	NaN	NaN	NaN	-1.3	0.1	0.18
318	1.59	-1.46	0.99	0.4	NaN	NaN	NaN	NaN	NaN	NaN	-1.38	0.67	0.6	-1.36	0.53	0.55	-1.36	0.43	0.55	-1.4	0.28	0.58	NaN	NaN	NaN	-1.32	0.04	0.53	NaN	NaN	NaN	-1.36	0.88	0.2	-1.3	0.68	0.17	-1.28	0.53	0.21	-1.27	0.45	0.2	NaN	NaN	NaN	-1.31	0.1	0.18
319	1.595	-1.46	0.99	0.4	NaN	NaN	NaN	NaN	NaN	NaN	-1.38	0.67	0.6	-1.36	0.53	0.55	-1.36	0.43	0.55	-1.4	0.28	0.58	NaN	NaN	NaN	-1.32	0.04	0.53	NaN	NaN	NaN	-1.36	0.88	0.2	-1.3	0.68	0.17	-1.28	0.53	0.21	-1.27	0.45	0.2	NaN	NaN	NaN	-1.31	0.1	0.19
320	1.6	-1.46	0.99	0.4	NaN	NaN	NaN	NaN	NaN	NaN	-1.38	0.67	0.6	-1.36	0.53	0.55	-1.36	0.43	0.55	-1.4	0.28	0.58	NaN	NaN	NaN	-1.32	0.04	0.53	NaN	NaN	NaN	-1.36	0.88	0.21	-1.3	0.68	0.17	-1.28	0.53	0.21	-1.27	0.45	0.2	NaN	NaN	NaN	-1.31	0.1	0.18
321	1.605	-1.46	0.99	0.41	NaN	NaN	NaN	NaN	NaN	NaN	-1.38	0.67	0.6	-1.36	0.53	0.55	-1.36	0.43	0.55	-1.4	0.28	0.58	NaN	NaN	NaN	-1.32	0.04	0.53	NaN	NaN	NaN	-1.36	0.88	0.21	-1.3	0.68	0.17	-1.28	0.53	0.21	-1.27	0.45	0.2	NaN	NaN	NaN	-1.31	0.1	0.19
322	1.61	-1.46	0.99	0.41	NaN	NaN	NaN	NaN	NaN	NaN	-1.38	0.67	0.6	-1.36	0.53	0.55	-1.36	0.43	0.55	-1.4	0.28	0.58	NaN	NaN	NaN	-1.32	0.04	0.53	NaN	NaN	NaN	-1.36	0.88	0.21	-1.29	0.68	0.17	-1.28	0.54	0.21	-1.27	0.45	0.2	NaN	NaN	NaN	-1.31	0.1	0.19
323	1.615	-1.46	0.99	0.41	NaN	NaN	NaN	-1.38	0.87	0.58	-1.38	0.67	0.6	-1.36	0.53	0.55	-1.36	0.43	0.55	-1.4	0.28	0.58	NaN	NaN	NaN	-1.32	0.04	0.53	NaN	NaN	NaN	-1.36	0.88	0.21	-1.29	0.68	0.17	-1.28	0.54	0.21	-1.26	0.45	0.2	NaN	NaN	NaN	-1.31	0.1	0.19
324	1.62	-1.46	0.99	0.41	NaN	NaN	NaN	-1.38	0.87	0.58	-1.38	0.67	0.6	-1.36	0.53	0.55	-1.36	0.43	0.55	-1.4	0.28	0.58	NaN	NaN	NaN	-1.32	0.04	0.53	NaN	NaN	NaN	-1.36	0.88	0.21	-1.29	0.69	0.17	-1.28	0.54	0.21	-1.26	0.45	0.2	NaN	NaN	NaN	-1.31	0.1	0.19
325	1.625	-1.46	0.99	0.41	NaN	NaN	NaN	-1.38	0.87	0.58	-1.38	0.67	0.6	-1.36	0.53	0.55	-1.36	0.43	0.55	-1.4	0.28	0.58	NaN	NaN	NaN	-1.32	0.04	0.53	NaN	NaN	NaN	-1.36	0.88	0.21	-1.29	0.69	0.17	-1.28	0.54	0.21	-1.26	0.45	0.2	NaN	NaN	NaN	-1.31	0.1	0.19
326	1.63	-1.46	0.99	0.41	NaN	NaN	NaN	-1.38	0.87	0.58	-1.38	0.67	0.6	-1.36	0.53	0.55	-1.36	0.43	0.55	-1.4	0.28	0.58	NaN	NaN	NaN	-1.32	0.04	0.53	NaN	NaN	NaN	-1.36	0.88	0.21	-1.29	0.69	0.17	-1.27	0.54	0.21	-1.26	0.45	0.2	NaN	NaN	NaN	-1.31	0.1	0.19
327	1.635	-1.46	0.99	0.41	NaN	NaN	NaN	-1.38	0.87	0.58	-1.38	0.67	0.6	-1.36	0.53	0.55	-1.36	0.43	0.55	-1.4	0.28	0.58	NaN	NaN	NaN	-1.32	0.04	0.53	NaN	NaN	NaN	-1.36	0.88	0.21	-1.29	0.69	0.17	-1.27	0.54	0.21	-1.26	0.45	0.2	NaN	NaN	NaN	-1.31	0.1	0.19
328	1.64	-1.46	0.99	0.41	NaN	NaN	NaN	-1.38	0.87	0.58	-1.38	0.67	0.6	-1.36	0.53	0.55	-1.36	0.43	0.55	-1.4	0.28	0.58	NaN	NaN	NaN	-1.32	0.04	0.53	NaN	NaN	NaN	-1.36	0.88	0.21	-1.29	0.69	0.17	-1.27	0.54	0.21	-1.26	0.45	0.2	NaN	NaN	NaN	-1.31	0.1	0.19
329	1.645	-1.46	0.99	0.41	NaN	NaN	NaN	-1.38	0.87	0.58	-1.38	0.67	0.6	-1.36	0.53	0.55	-1.36	0.43	0.55	-1.4	0.28	0.58	NaN	NaN	NaN	-1.32	0.04	0.53	NaN	NaN	NaN	-1.36	0.88	0.21	-1.29	0.69	0.17	-1.27	0.54	0.21	-1.26	0.45	0.2	NaN	NaN	NaN	-1.31	0.1	0.19
330	1.65	-1.46	0.99	0.41	NaN	NaN	NaN	-1.38	0.87	0.58	-1.38	0.67	0.6	-1.36	0.53	0.55	-1.36	0.43	0.55	-1.4	0.28	0.58	NaN	NaN	NaN	-1.32	0.04	0.53	NaN	NaN	NaN	-1.36	0.88	0.21	-1.29	0.69	0.17	-1.27	0.54	0.21	-1.26	0.45	0.2	NaN	NaN	NaN	-1.31	0.1	0.19
331	1.655	-1.46	0.99	0.41	NaN	NaN	NaN	-1.38	0.87	0.58	NaN	NaN	NaN	-1.36	0.53	0.55	-1.36	0.43	0.55	-1.4	0.28	0.58	NaN	NaN	NaN	-1.32	0.04	0.53	NaN	NaN	NaN	-1.36	0.88	0.21	-1.29	0.69	0.17	NaN	NaN	NaN	-1.26	0.45	0.2	NaN	NaN	NaN	-1.31	0.1	0.19
332	1.66	-1.46	0.99	0.41	NaN	NaN	NaN	-1.38	0.87	0.58	-1.38	0.67	0.6	-1.36	0.53	0.55	-1.36	0.43	0.55	-1.4	0.28	0.58	NaN	NaN	NaN	-1.32	0.04	0.53	NaN	NaN	NaN	-1.36	0.88	0.21	-1.29	0.69	0.17	-1.27	0.54	0.21	-1.25	0.46	0.2	NaN	NaN	NaN	-1.31	0.1	0.19
333	1.665	-1.46	0.99	0.41	NaN	NaN	NaN	-1.38	0.87	0.58	-1.38	0.67	0.6	-1.36	0.53	0.55	-1.36	0.43	0.55	-1.4	0.28	0.58	NaN	NaN	NaN	-1.32	0.04	0.53	NaN	NaN	NaN	-1.36	0.88	0.21	-1.29	0.69	0.17	-1.27	0.54	0.21	-1.25	0.46	0.2	NaN	NaN	NaN	-1.31	0.1	0.19
334	1.67	-1.46	0.99	0.41	NaN	NaN	NaN	-1.38	0.87	0.58	-1.38	0.67	0.6	-1.36	0.53	0.55	-1.36	0.43	0.55	-1.4	0.28	0.58	NaN	NaN	NaN	-1.32	0.04	0.53	NaN	NaN	NaN	-1.36	0.88	0.21	-1.29	0.69	0.17	-1.26	0.54	0.21	-1.25	0.46	0.2	NaN	NaN	NaN	-1.31	0.1	0.19
335	1.675	-1.46	0.99	0.41	NaN	NaN	NaN	-1.38	0.87	0.58	-1.38	0.67	0.6	-1.36	0.53	0.55	-1.36	0.43	0.55	-1.4	0.28	0.58	NaN	NaN	NaN	-1.32	0.04	0.53	NaN	NaN	NaN	-1.36	0.89	0.21	-1.28	0.69	0.17	-1.26	0.54	0.21	-1.25	0.46	0.2	NaN	NaN	NaN	-1.31	0.11	0.19
336	1.68	-1.46	0.99	0.41	NaN	NaN	NaN	-1.38	0.87	0.58	-1.38	0.67	0.6	-1.36	0.53	0.55	-1.36	0.43	0.55	-1.4	0.28	0.58	NaN	NaN	NaN	-1.32	0.04	0.53	NaN	NaN	NaN	-1.36	0.89	0.21	-1.28	0.69	0.17	-1.26	0.54	0.21	-1.25	0.46	0.2	NaN	NaN	NaN	-1.31	0.11	0.19
337	1.685	-1.46	0.99	0.41	NaN	NaN	NaN	-1.38	0.87	0.58	-1.38	0.67	0.6	-1.36	0.53	0.55	-1.36	0.43	0.55	-1.4	0.28	0.58	NaN	NaN	NaN	-1.32	0.04	0.53	NaN	NaN	NaN	-1.36	0.89	0.21	-1.28	0.69	0.17	-1.26	0.54	0.21	-1.25	0.46	0.2	NaN	NaN	NaN	-1.3	0.11	0.19
338	1.69	-1.46	0.99	0.41	NaN	NaN	NaN	-1.38	0.87	0.58	-1.38	0.67	0.6	-1.36	0.53	0.55	-1.36	0.43	0.55	-1.4	0.28	0.58	NaN	NaN	NaN	-1.32	0.04	0.53	NaN	NaN	NaN	-1.36	0.89	0.21	-1.28	0.69	0.17	-1.26	0.54	0.21	-1.25	0.46	0.2	NaN	NaN	NaN	-1.3	0.11	0.19
339	1.695	-1.46	0.99	0.41	NaN	NaN	NaN	-1.38	0.87	0.58	-1.38	0.67	0.6	-1.36	0.53	0.55	-1.36	0.43	0.55	-1.4	0.28	0.58	NaN	NaN	NaN	-1.32	0.04	0.53	NaN	NaN	NaN	-1.36	0.89	0.21	-1.28	0.69	0.17	-1.26	0.54	0.21	-1.24	0.46	0.2	NaN	NaN	NaN	-1.3	0.11	0.19
340	1.7	-1.46	0.99	0.41	NaN	NaN	NaN	-1.38	0.87	0.58	-1.38	0.67	0.6	-1.36	0.53	0.55	-1.36	0.43	0.55	-1.4	0.28	0.58	NaN	NaN	NaN	-1.32	0.04	0.53	NaN	NaN	NaN	-1.36	0.89	0.21	-1.28	0.69	0.17	-1.26	0.54	0.21	-1.24	0.46	0.2	NaN	NaN	NaN	-1.31	0.11	0.19
341	1.705	-1.46	0.99	0.42	NaN	NaN	NaN	-1.38	0.87	0.58	-1.38	0.67	0.6	-1.36	0.53	0.55	-1.36	0.43	0.55	-1.4	0.28	0.58	NaN	NaN	NaN	-1.32	0.04	0.53	NaN	NaN	NaN	-1.36	0.89	0.21	-1.28	0.69	0.17	-1.26	0.54	0.21	-1.24	0.46	0.2	NaN	NaN	NaN	-1.3	0.11	0.19
342	1.71	-1.46	0.99	0.42	NaN	NaN	NaN	-1.38	0.87	0.58	-1.38	0.67	0.6	-1.36	0.53	0.55	-1.36	0.43	0.55	-1.4	0.28	0.58	NaN	NaN	NaN	-1.32	0.04	0.53	NaN	NaN	NaN	-1.36	0.89	0.21	-1.28	0.69	0.17	-1.26	0.54	0.21	-1.24	0.46	0.2	NaN	NaN	NaN	-1.3	0.11	0.19
343	1.715	-1.46	0.99	0.42	NaN	NaN	NaN	-1.38	0.87	0.58	-1.38	0.67	0.6	-1.36	0.53	0.55	-1.36	0.43	0.55	-1.4	0.28	0.58	NaN	NaN	NaN	-1.32	0.04	0.53	NaN	NaN	NaN	-1.36	0.89	0.21	-1.28	0.69	0.17	-1.25	0.54	0.21	-1.24	0.46	0.2	NaN	NaN	NaN	-1.3	0.11	0.18
344	1.72	-1.46	0.99	0.42	NaN	NaN	NaN	-1.38	0.87	0.58	-1.38	0.67	0.6	-1.36	0.53	0.55	-1.36	0.43	0.55	-1.4	0.28	0.58	NaN	NaN	NaN	-1.32	0.04	0.53	NaN	NaN	NaN	-1.36	0.89	0.21	-1.28	0.69	0.17	-1.25	0.54	0.21	-1.24	0.46	0.2	NaN	NaN	NaN	-1.3	0.11	0.18
345	1.725	-1.46	0.99	0.42	NaN	NaN	NaN	-1.38	0.87	0.58	-1.38	0.67	0.6	-1.36	0.53	0.55	-1.36	0.43	0.55	-1.4	0.28	0.58	NaN	NaN	NaN	-1.32	0.04	0.53	NaN	NaN	NaN	-1.36	0.89	0.21	-1.28	0.69	0.17	-1.25	0.54	0.21	-1.24	0.46	0.2	NaN	NaN	NaN	-1.3	0.11	0.18
346	1.73	-1.46	0.99	0.42	NaN	NaN	NaN	-1.38	0.87	0.58	-1.38	0.67	0.6	-1.36	0.53	0.55	-1.36	0.43	0.55	-1.4	0.28	0.58	NaN	NaN	NaN	-1.32	0.04	0.53	NaN	NaN	NaN	-1.36	0.89	0.21	-1.28	0.69	0.17	-1.25	0.54	0.21	-1.24	0.46	0.2	NaN	NaN	NaN	-1.3	0.11	0.18
347	1.735	-1.46	0.99	0.42	NaN	NaN	NaN	-1.38	0.87	0.58	-1.38	0.67	0.6	-1.36	0.53	0.55	-1.36	0.43	0.55	-1.4	0.28	0.58	NaN	NaN	NaN	-1.32	0.04	0.53	NaN	NaN	NaN	-1.36	0.89	0.21	-1.28	0.69	0.17	-1.25	0.54	0.21	-1.23	0.46	0.2	NaN	NaN	NaN	-1.3	0.11	0.18
348	1.74	-1.46	0.99	0.42	NaN	NaN	NaN	-1.38	0.87	0.58	-1.37	0.67	0.6	-1.36	0.53	0.55	-1.36	0.43	0.55	-1.4	0.28	0.58	NaN	NaN	NaN	-1.32	0.04	0.53	NaN	NaN	NaN	-1.36	0.89	0.21	-1.28	0.69	0.17	-1.25	0.54	0.21	-1.23	0.46	0.2	NaN	NaN	NaN	-1.3	0.11	0.18
349	1.745	-1.46	0.99	0.42	NaN	NaN	NaN	-1.38	0.87	0.58	-1.37	0.67	0.6	-1.36	0.53	0.55	-1.36	0.43	0.55	-1.4	0.28	0.58	NaN	NaN	NaN	-1.32	0.04	0.53	NaN	NaN	NaN	-1.36	0.89	0.21	-1.28	0.69	0.17	-1.25	0.54	0.21	-1.23	0.46	0.2	NaN	NaN	NaN	-1.3	0.11	0.18
350	1.75	-1.46	0.99	0.42	NaN	NaN	NaN	-1.38	0.87	0.58	-1.37	0.67	0.6	-1.36	0.53	0.55	-1.36	0.43	0.55	-1.4	0.28	0.58	NaN	NaN	NaN	-1.32	0.04	0.53	NaN	NaN	NaN	-1.36	0.89	0.21	-1.28	0.69	0.17	-1.25	0.54	0.21	-1.23	0.46	0.2	NaN	NaN	NaN	-1.29	0.12	0.18
351	1.755	-1.46	0.99	0.42	NaN	NaN	NaN	-1.38	0.87	0.58	-1.37	0.67	0.6	-1.36	0.53	0.55	-1.36	0.43	0.55	-1.4	0.28	0.58	NaN	NaN	NaN	-1.32	0.04	0.53	NaN	NaN	NaN	-1.36	0.89	0.21	-1.28	0.69	0.17	-1.25	0.54	0.21	-1.23	0.46	0.2	NaN	NaN	NaN	-1.29	0.12	0.18
352	1.76	-1.46	0.99	0.42	NaN	NaN	NaN	-1.38	0.87	0.58	-1.37	0.67	0.6	-1.36	0.53	0.55	-1.36	0.43	0.55	-1.4	0.28	0.58	NaN	NaN	NaN	-1.32	0.04	0.53	NaN	NaN	NaN	-1.36	0.89	0.21	-1.28	0.69	0.17	-1.25	0.55	0.21	-1.23	0.46	0.2	NaN	NaN	NaN	-1.29	0.12	0.18
353	1.765	-1.46	0.99	0.42	NaN	NaN	NaN	-1.38	0.87	0.58	-1.37	0.67	0.61	-1.36	0.53	0.55	-1.36	0.43	0.55	-1.4	0.28	0.58	NaN	NaN	NaN	-1.32	0.04	0.53	NaN	NaN	NaN	-1.36	0.89	0.21	-1.27	0.69	0.17	-1.25	0.55	0.21	-1.23	0.46	0.2	NaN	NaN	NaN	-1.29	0.11	0.18
354	1.77	-1.46	0.99	0.42	NaN	NaN	NaN	-1.38	0.87	0.58	-1.37	0.67	0.61	-1.36	0.53	0.55	-1.36	0.43	0.55	-1.4	0.28	0.58	NaN	NaN	NaN	-1.32	0.04	0.53	NaN	NaN	NaN	-1.36	0.89	0.21	-1.27	0.69	0.17	-1.25	0.55	0.21	-1.23	0.46	0.2	NaN	NaN	NaN	-1.29	0.11	0.18
355	1.775	-1.45	0.99	0.42	NaN	NaN	NaN	-1.37	0.87	0.58	-1.37	0.67	0.61	-1.36	0.53	0.55	-1.36	0.43	0.55	-1.4	0.28	0.58	NaN	NaN	NaN	-1.32	0.04	0.53	NaN	NaN	NaN	-1.36	0.89	0.21	-1.27	0.69	0.17	-1.25	0.55	0.21	-1.23	0.46	0.2	NaN	NaN	NaN	-1.29	0.11	0.18
356	1.78	-1.45	0.99	0.42	NaN	NaN	NaN	-1.37	0.87	0.58	-1.37	0.67	0.61	-1.36	0.53	0.55	-1.36	0.43	0.55	-1.4	0.28	0.58	NaN	NaN	NaN	-1.32	0.04	0.53	NaN	NaN	NaN	-1.36	0.89	0.21	-1.27	0.69	0.17	-1.24	0.55	0.21	-1.23	0.46	0.2	NaN	NaN	NaN	-1.28	0.12	0.18
357	1.785	-1.45	0.99	0.42	NaN	NaN	NaN	-1.37	0.87	0.58	-1.37	0.67	0.61	-1.36	0.53	0.55	-1.36	0.43	0.55	-1.4	0.28	0.58	NaN	NaN	NaN	-1.32	0.04	0.53	NaN	NaN	NaN	-1.36	0.89	0.21	-1.27	0.69	0.17	-1.24	0.55	0.21	-1.23	0.46	0.2	-1.29	0.31	0.14	-1.26	0.12	0.17
358	1.79	-1.45	0.99	0.42	NaN	NaN	NaN	-1.37	0.87	0.58	-1.37	0.67	0.61	-1.36	0.53	0.55	-1.36	0.43	0.55	-1.4	0.28	0.58	NaN	NaN	NaN	-1.32	0.04	0.53	NaN	NaN	NaN	-1.36	0.89	0.21	-1.27	0.69	0.17	-1.24	0.55	0.21	-1.23	0.46	0.19	-1.29	0.31	0.14	-1.26	0.13	0.17
359	1.795	-1.45	0.99	0.42	NaN	NaN	NaN	-1.37	0.87	0.58	-1.37	0.67	0.61	-1.36	0.53	0.55	-1.36	0.43	0.55	-1.4	0.28	0.58	NaN	NaN	NaN	-1.32	0.04	0.53	NaN	NaN	NaN	-1.36	0.89	0.21	-1.27	0.69	0.17	-1.24	0.55	0.21	-1.23	0.46	0.19	-1.29	0.31	0.14	-1.26	0.12	0.17
360	1.8	-1.45	0.99	0.42	NaN	NaN	NaN	-1.37	0.87	0.58	-1.37	0.67	0.61	-1.36	0.53	0.55	-1.36	0.43	0.55	-1.4	0.28	0.58	NaN	NaN	NaN	-1.32	0.04	0.53	NaN	NaN	NaN	-1.36	0.89	0.21	-1.27	0.69	0.17	-1.24	0.55	0.21	-1.23	0.46	0.19	-1.29	0.31	0.14	-1.27	0.12	0.18
361	1.805	-1.45	0.99	0.42	NaN	NaN	NaN	-1.37	0.87	0.58	-1.37	0.67	0.61	-1.35	0.53	0.55	-1.36	0.43	0.55	NaN	NaN	NaN	NaN	NaN	NaN	-1.32	0.04	0.53	NaN	NaN	NaN	-1.36	0.89	0.21	-1.27	0.69	0.17	-1.24	0.55	0.21	-1.23	0.46	0.19	-1.29	0.31	0.14	-1.28	0.11	0.18
362	1.81	-1.45	0.99	0.42	NaN	NaN	NaN	-1.37	0.87	0.58	-1.37	0.67	0.61	-1.35	0.53	0.55	-1.36	0.43	0.55	-1.4	0.28	0.58	NaN	NaN	NaN	-1.32	0.04	0.53	NaN	NaN	NaN	-1.36	0.89	0.21	-1.27	0.69	0.17	-1.24	0.55	0.21	-1.22	0.46	0.19	-1.29	0.31	0.14	-1.28	0.11	0.18
363	1.815	-1.45	0.99	0.42	NaN	NaN	NaN	-1.37	0.87	0.58	-1.37	0.67	0.61	-1.35	0.53	0.55	-1.36	0.43	0.55	-1.4	0.28	0.58	NaN	NaN	NaN	-1.32	0.04	0.53	NaN	NaN	NaN	-1.36	0.89	0.21	-1.27	0.69	0.17	-1.24	0.55	0.21	-1.22	0.46	0.19	-1.28	0.31	0.14	-1.27	0.11	0.18
364	1.82	-1.45	0.99	0.42	NaN	NaN	NaN	-1.37	0.87	0.58	-1.37	0.67	0.61	-1.35	0.53	0.55	-1.36	0.43	0.55	-1.4	0.28	0.58	NaN	NaN	NaN	-1.32	0.04	0.53	NaN	NaN	NaN	-1.36	0.89	0.21	-1.27	0.69	0.17	-1.24	0.55	0.21	-1.22	0.46	0.19	-1.28	0.31	0.14	-1.27	0.12	0.17
365	1.825	-1.45	0.99	0.42	NaN	NaN	NaN	-1.37	0.87	0.58	-1.37	0.67	0.61	-1.35	0.53	0.55	-1.36	0.43	0.55	-1.4	0.28	0.58	NaN	NaN	NaN	-1.32	0.04	0.53	NaN	NaN	NaN	-1.36	0.89	0.21	-1.27	0.69	0.17	-1.24	0.55	0.21	-1.22	0.46	0.19	-1.28	0.31	0.14	-1.24	0.12	0.17
366	1.83	-1.45	0.99	0.42	NaN	NaN	NaN	-1.37	0.87	0.58	-1.37	0.67	0.61	-1.35	0.53	0.55	-1.36	0.43	0.55	-1.4	0.28	0.58	NaN	NaN	NaN	-1.32	0.04	0.53	NaN	NaN	NaN	-1.36	0.89	0.21	-1.27	0.69	0.17	-1.24	0.55	0.21	-1.22	0.46	0.19	-1.28	0.31	0.14	-1.25	0.12	0.17
367	1.835	-1.45	0.99	0.42	NaN	NaN	NaN	-1.37	0.87	0.58	-1.37	0.67	0.61	-1.35	0.53	0.55	-1.36	0.43	0.55	-1.4	0.28	0.58	NaN	NaN	NaN	-1.32	0.04	0.53	NaN	NaN	NaN	-1.36	0.89	0.21	-1.27	0.69	0.17	-1.24	0.55	0.21	-1.22	0.46	0.19	-1.28	0.31	0.14	-1.25	0.12	0.17
368	1.84	-1.45	0.99	0.42	NaN	NaN	NaN	-1.37	0.87	0.58	-1.37	0.67	0.61	-1.35	0.53	0.55	-1.36	0.43	0.55	-1.4	0.28	0.58	NaN	NaN	NaN	-1.32	0.04	0.53	NaN	NaN	NaN	-1.36	0.89	0.21	-1.27	0.69	0.17	-1.24	0.55	0.21	-1.22	0.47	0.19	-1.28	0.31	0.14	-1.25	0.12	0.17
369	1.845	-1.45	0.99	0.42	NaN	NaN	NaN	-1.37	0.87	0.58	-1.37	0.67	0.61	-1.35	0.53	0.55	-1.36	0.43	0.55	-1.4	0.28	0.58	NaN	NaN	NaN	-1.32	0.04	0.53	NaN	NaN	NaN	-1.36	0.89	0.21	-1.27	0.69	0.17	-1.24	0.55	0.21	-1.22	0.46	0.19	-1.28	0.31	0.14	-1.26	0.12	0.17
370	1.85	-1.45	0.99	0.42	NaN	NaN	NaN	-1.37	0.87	0.58	-1.37	0.67	0.61	-1.35	0.53	0.55	-1.36	0.43	0.55	-1.4	0.28	0.58	NaN	NaN	NaN	-1.32	0.04	0.53	NaN	NaN	NaN	-1.36	0.89	0.21	-1.27	0.69	0.17	-1.24	0.55	0.21	-1.22	0.46	0.19	-1.28	0.31	0.14	-1.26	0.11	0.17
371	1.855	-1.45	0.99	0.42	NaN	NaN	NaN	-1.37	0.87	0.58	-1.37	0.67	0.61	-1.35	0.53	0.55	-1.36	0.43	0.55	-1.39	0.28	0.58	NaN	NaN	NaN	-1.32	0.04	0.53	NaN	NaN	NaN	-1.36	0.88	0.21	-1.27	0.69	0.17	-1.24	0.55	0.21	-1.22	0.47	0.19	-1.28	0.31	0.14	-1.26	0.11	0.17
372	1.86	-1.45	0.99	0.42	NaN	NaN	NaN	-1.37	0.87	0.58	-1.37	0.67	0.61	-1.35	0.53	0.55	-1.36	0.43	0.55	-1.39	0.28	0.58	NaN	NaN	NaN	-1.32	0.04	0.53	NaN	NaN	NaN	-1.36	0.88	0.21	-1.27	0.69	0.17	-1.24	0.55	0.21	-1.22	0.47	0.19	-1.27	0.31	0.14	-1.26	0.11	0.17
373	1.865	-1.45	0.99	0.42	NaN	NaN	NaN	-1.37	0.87	0.58	-1.36	0.67	0.61	-1.35	0.53	0.55	-1.36	0.43	0.55	-1.39	0.28	0.58	NaN	NaN	NaN	-1.32	0.04	0.53	NaN	NaN	NaN	-1.36	0.88	0.21	-1.27	0.69	0.17	-1.24	0.55	0.21	-1.22	0.47	0.19	-1.27	0.31	0.14	-1.25	0.12	0.17
374	1.87	-1.45	0.99	0.42	NaN	NaN	NaN	-1.37	0.87	0.58	-1.36	0.67	0.61	-1.35	0.53	0.55	-1.36	0.43	0.55	-1.39	0.28	0.58	NaN	NaN	NaN	-1.32	0.04	0.53	NaN	NaN	NaN	-1.36	0.88	0.21	-1.27	0.69	0.17	-1.23	0.55	0.21	-1.22	0.47	0.19	-1.27	0.31	0.14	-1.23	0.13	0.16
375	1.875	-1.45	0.99	0.42	NaN	NaN	NaN	-1.36	0.87	0.58	-1.36	0.67	0.61	-1.35	0.53	0.55	-1.36	0.43	0.55	-1.39	0.28	0.58	NaN	NaN	NaN	-1.32	0.04	0.53	NaN	NaN	NaN	-1.36	0.88	0.21	-1.27	0.69	0.17	-1.23	0.55	0.21	-1.21	0.47	0.19	-1.27	0.31	0.14	-1.22	0.13	0.16
376	1.88	-1.45	0.99	0.42	NaN	NaN	NaN	-1.36	0.87	0.58	-1.36	0.67	0.61	-1.35	0.53	0.55	-1.36	0.43	0.55	-1.39	0.28	0.58	NaN	NaN	NaN	-1.32	0.04	0.53	NaN	NaN	NaN	-1.36	0.88	0.21	-1.27	0.69	0.17	-1.23	0.55	0.21	-1.21	0.47	0.19	-1.27	0.31	0.14	-1.21	0.13	0.16
377	1.885	-1.45	0.99	0.42	NaN	NaN	NaN	-1.36	0.87	0.58	-1.36	0.67	0.61	-1.35	0.53	0.55	-1.36	0.43	0.55	-1.39	0.28	0.58	NaN	NaN	NaN	-1.32	0.04	0.53	NaN	NaN	NaN	-1.35	0.88	0.21	-1.27	0.69	0.17	-1.23	0.55	0.21	-1.21	0.47	0.19	-1.27	0.31	0.14	-1.22	0.12	0.16
378	1.89	-1.45	0.99	0.42	NaN	NaN	NaN	-1.36	0.87	0.58	-1.36	0.67	0.61	-1.35	0.53	0.55	-1.36	0.43	0.55	-1.39	0.28	0.58	NaN	NaN	NaN	-1.32	0.04	0.53	NaN	NaN	NaN	-1.35	0.88	0.21	-1.27	0.69	0.17	-1.23	0.55	0.21	-1.21	0.47	0.19	-1.27	0.31	0.14	-1.23	0.12	0.17
379	1.895	-1.45	0.99	0.42	NaN	NaN	NaN	-1.36	0.87	0.58	-1.36	0.67	0.61	-1.35	0.53	0.55	-1.36	0.43	0.55	-1.39	0.28	0.58	NaN	NaN	NaN	-1.32	0.04	0.53	NaN	NaN	NaN	-1.35	0.88	0.21	-1.27	0.69	0.17	-1.23	0.55	0.21	-1.21	0.47	0.19	-1.27	0.31	0.14	-1.22	0.12	0.17
380	1.9	-1.45	0.99	0.42	NaN	NaN	NaN	-1.36	0.87	0.58	-1.36	0.67	0.61	-1.35	0.53	0.55	-1.35	0.43	0.55	-1.39	0.28	0.58	NaN	NaN	NaN	-1.32	0.04	0.53	NaN	NaN	NaN	-1.35	0.88	0.21	-1.26	0.69	0.17	-1.23	0.55	0.21	-1.21	0.47	0.19	-1.26	0.31	0.14	-1.23	0.12	0.17
381	1.905	-1.44	0.99	0.42	NaN	NaN	NaN	-1.36	0.87	0.58	-1.36	0.67	0.61	-1.35	0.53	0.55	-1.35	0.43	0.55	-1.39	0.28	0.58	NaN	NaN	NaN	-1.32	0.04	0.53	NaN	NaN	NaN	-1.35	0.88	0.21	-1.26	0.69	0.16	-1.23	0.55	0.21	-1.21	0.47	0.19	-1.26	0.31	0.14	-1.22	0.12	0.17
382	1.91	-1.44	0.99	0.42	NaN	NaN	NaN	-1.36	0.87	0.58	-1.36	0.67	0.61	-1.35	0.53	0.55	-1.35	0.43	0.55	-1.39	0.28	0.58	NaN	NaN	NaN	-1.32	0.04	0.53	NaN	NaN	NaN	-1.35	0.88	0.21	-1.26	0.69	0.16	-1.23	0.55	0.21	-1.21	0.47	0.19	-1.26	0.31	0.14	-1.23	0.12	0.17
383	1.915	-1.44	0.99	0.42	NaN	NaN	NaN	-1.36	0.87	0.58	-1.36	0.67	0.61	-1.35	0.53	0.55	-1.35	0.43	0.55	-1.39	0.28	0.58	NaN	NaN	NaN	-1.32	0.04	0.53	NaN	NaN	NaN	-1.35	0.88	0.21	-1.26	0.69	0.16	-1.23	0.55	0.21	-1.21	0.47	0.19	-1.26	0.31	0.14	-1.24	0.11	0.17
384	1.92	-1.44	0.99	0.42	NaN	NaN	NaN	-1.36	0.87	0.58	-1.36	0.67	0.61	-1.34	0.53	0.55	-1.35	0.43	0.55	-1.39	0.28	0.58	NaN	NaN	NaN	-1.32	0.04	0.53	NaN	NaN	NaN	-1.35	0.88	0.21	-1.26	0.69	0.16	-1.23	0.55	0.21	-1.21	0.47	0.19	-1.26	0.31	0.14	-1.23	0.11	0.17
385	1.925	-1.44	0.99	0.42	NaN	NaN	NaN	-1.36	0.87	0.58	-1.36	0.67	0.61	-1.34	0.53	0.55	-1.35	0.43	0.55	-1.39	0.28	0.58	NaN	NaN	NaN	-1.32	0.04	0.53	NaN	NaN	NaN	-1.35	0.88	0.21	-1.26	0.69	0.16	-1.23	0.55	0.21	-1.21	0.47	0.19	-1.26	0.31	0.14	-1.23	0.11	0.17
386	1.93	-1.44	0.99	0.42	NaN	NaN	NaN	-1.36	0.87	0.58	-1.36	0.67	0.61	-1.34	0.53	0.55	-1.35	0.43	0.55	-1.39	0.28	0.58	NaN	NaN	NaN	-1.32	0.04	0.53	NaN	NaN	NaN	-1.35	0.88	0.21	-1.26	0.69	0.16	-1.22	0.55	0.21	-1.2	0.47	0.19	-1.26	0.31	0.14	-1.23	0.11	0.17
387	1.935	-1.44	0.99	0.42	NaN	NaN	NaN	-1.36	0.87	0.58	-1.36	0.67	0.61	-1.34	0.53	0.55	-1.35	0.43	0.55	-1.39	0.28	0.58	NaN	NaN	NaN	-1.32	0.04	0.53	NaN	NaN	NaN	-1.35	0.88	0.21	-1.26	0.69	0.16	-1.22	0.55	0.21	-1.2	0.47	0.19	-1.26	0.31	0.14	-1.23	0.11	0.17
388	1.94	-1.44	0.99	0.42	NaN	NaN	NaN	-1.36	0.87	0.58	-1.36	0.67	0.61	-1.34	0.53	0.55	-1.35	0.43	0.55	-1.39	0.28	0.58	NaN	NaN	NaN	-1.32	0.04	0.53	NaN	NaN	NaN	-1.35	0.88	0.21	-1.26	0.69	0.16	-1.22	0.55	0.2	-1.2	0.47	0.19	-1.25	0.31	0.14	-1.23	0.11	0.18
389	1.945	-1.44	0.99	0.42	NaN	NaN	NaN	-1.35	0.87	0.58	-1.35	0.67	0.61	-1.34	0.53	0.55	-1.35	0.43	0.55	-1.39	0.28	0.58	NaN	NaN	NaN	-1.32	0.04	0.53	NaN	NaN	NaN	-1.35	0.88	0.21	-1.26	0.69	0.16	-1.22	0.55	0.2	-1.2	0.47	0.19	-1.25	0.31	0.14	-1.23	0.11	0.18
390	1.95	-1.44	0.99	0.42	NaN	NaN	NaN	-1.35	0.87	0.58	-1.35	0.67	0.61	-1.34	0.53	0.55	-1.35	0.43	0.55	-1.39	0.28	0.58	NaN	NaN	NaN	-1.32	0.04	0.53	NaN	NaN	NaN	-1.35	0.88	0.21	-1.26	0.69	0.16	-1.22	0.55	0.2	-1.2	0.46	0.19	-1.25	0.31	0.14	-1.22	0.11	0.17
391	1.955	-1.44	0.99	0.42	NaN	NaN	NaN	-1.35	0.87	0.58	-1.35	0.67	0.61	-1.34	0.53	0.55	-1.35	0.43	0.55	-1.39	0.28	0.58	NaN	NaN	NaN	-1.32	0.04	0.53	NaN	NaN	NaN	-1.35	0.88	0.21	-1.26	0.69	0.16	-1.22	0.54	0.21	-1.2	0.46	0.19	-1.25	0.31	0.14	-1.21	0.11	0.17
392	1.96	-1.44	0.99	0.42	NaN	NaN	NaN	-1.35	0.87	0.58	-1.35	0.67	0.6	-1.34	0.53	0.55	-1.35	0.43	0.55	-1.39	0.28	0.58	NaN	NaN	NaN	-1.32	0.04	0.53	NaN	NaN	NaN	-1.35	0.88	0.21	-1.26	0.69	0.16	-1.22	0.54	0.21	-1.2	0.46	0.19	-1.25	0.31	0.14	-1.19	0.12	0.16
393	1.965	-1.44	0.99	0.41	NaN	NaN	NaN	-1.35	0.87	0.58	-1.35	0.67	0.6	-1.34	0.53	0.55	-1.35	0.43	0.55	-1.39	0.28	0.58	NaN	NaN	NaN	-1.32	0.04	0.53	NaN	NaN	NaN	-1.35	0.88	0.21	-1.26	0.69	0.16	-1.22	0.54	0.2	-1.2	0.46	0.19	-1.25	0.31	0.14	-1.19	0.12	0.17
394	1.97	-1.44	0.99	0.41	NaN	NaN	NaN	-1.35	0.87	0.58	-1.35	0.67	0.6	-1.34	0.53	0.55	-1.35	0.43	0.55	-1.39	0.28	0.58	NaN	NaN	NaN	-1.32	0.04	0.53	NaN	NaN	NaN	-1.35	0.88	0.21	-1.26	0.69	0.16	-1.22	0.54	0.2	-1.2	0.46	0.19	-1.25	0.31	0.14	-1.21	0.11	0.17
395	1.975	-1.44	0.99	0.41	NaN	NaN	NaN	-1.35	0.87	0.58	-1.35	0.67	0.6	-1.34	0.53	0.55	-1.35	0.43	0.55	-1.39	0.28	0.58	NaN	NaN	NaN	-1.32	0.04	0.53	NaN	NaN	NaN	-1.35	0.88	0.21	-1.26	0.69	0.16	-1.22	0.54	0.2	-1.2	0.46	0.19	-1.25	0.3	0.14	-1.21	0.11	0.17
396	1.98	-1.44	0.99	0.41	NaN	NaN	NaN	-1.35	0.87	0.58	-1.35	0.67	0.6	-1.34	0.53	0.55	-1.35	0.43	0.55	-1.39	0.28	0.58	NaN	NaN	NaN	-1.32	0.04	0.53	NaN	NaN	NaN	-1.34	0.88	0.21	-1.26	0.69	0.16	-1.22	0.54	0.2	-1.2	0.46	0.19	-1.25	0.3	0.14	-1.19	0.12	0.16
397	1.985	-1.43	0.99	0.41	NaN	NaN	NaN	-1.35	0.87	0.58	-1.35	0.67	0.6	-1.34	0.53	0.55	-1.35	0.43	0.55	-1.39	0.28	0.58	NaN	NaN	NaN	-1.32	0.04	0.53	NaN	NaN	NaN	-1.34	0.88	0.21	-1.26	0.69	0.16	-1.22	0.54	0.2	-1.2	0.46	0.19	-1.25	0.3	0.14	-1.19	0.12	0.17
398	1.99	-1.43	0.99	0.41	NaN	NaN	NaN	-1.35	0.87	0.58	-1.35	0.67	0.6	-1.34	0.53	0.55	-1.35	0.43	0.55	-1.39	0.28	0.58	NaN	NaN	NaN	-1.32	0.04	0.53	NaN	NaN	NaN	-1.34	0.88	0.21	-1.26	0.69	0.16	-1.22	0.54	0.21	-1.2	0.46	0.19	-1.24	0.3	0.14	-1.21	0.11	0.17
399	1.995	-1.43	0.99	0.41	NaN	NaN	NaN	-1.35	0.87	0.58	-1.35	0.67	0.6	-1.34	0.53	0.55	-1.35	0.43	0.55	-1.39	0.28	0.58	NaN	NaN	NaN	-1.32	0.04	0.53	NaN	NaN	NaN	-1.34	0.88	0.21	-1.25	0.69	0.16	-1.22	0.54	0.21	-1.19	0.46	0.19	-1.24	0.3	0.14	-1.2	0.11	0.17
400	2	-1.43	0.99	0.41	NaN	NaN	NaN	-1.35	0.87	0.58	-1.35	0.67	0.6	-1.34	0.53	0.55	-1.35	0.43	0.55	-1.39	0.28	0.58	NaN	NaN	NaN	-1.32	0.04	0.53	NaN	NaN	NaN	-1.34	0.88	0.21	-1.25	0.69	0.16	-1.22	0.54	0.21	-1.19	0.46	0.19	-1.24	0.3	0.14	-1.18	0.12	0.17
401	2.005	-1.43	0.99	0.41	NaN	NaN	NaN	-1.35	0.87	0.58	-1.35	0.67	0.6	-1.34	0.53	0.55	-1.35	0.43	0.55	-1.39	0.28	0.58	NaN	NaN	NaN	-1.32	0.04	0.53	NaN	NaN	NaN	-1.34	0.88	0.21	-1.25	0.69	0.16	-1.22	0.54	0.21	-1.19	0.46	0.19	-1.24	0.3	0.14	-1.18	0.12	0.17
402	2.01	-1.43	0.99	0.41	NaN	NaN	NaN	-1.35	0.87	0.58	-1.35	0.67	0.6	-1.34	0.53	0.55	-1.35	0.43	0.55	-1.39	0.28	0.58	NaN	NaN	NaN	-1.32	0.04	0.53	NaN	NaN	NaN	-1.34	0.88	0.21	-1.25	0.69	0.16	-1.22	0.54	0.21	-1.19	0.46	0.19	-1.24	0.3	0.14	-1.2	0.11	0.18
403	2.015	-1.43	0.98	0.41	NaN	NaN	NaN	-1.34	0.87	0.58	-1.35	0.67	0.6	-1.34	0.53	0.55	-1.35	0.43	0.55	-1.39	0.28	0.58	NaN	NaN	NaN	-1.32	0.04	0.53	NaN	NaN	NaN	-1.34	0.88	0.2	-1.25	0.68	0.16	-1.21	0.54	0.21	-1.19	0.46	0.19	-1.24	0.3	0.14	-1.21	0.1	0.18
404	2.02	-1.43	0.98	0.41	NaN	NaN	NaN	-1.34	0.87	0.57	-1.35	0.67	0.6	-1.34	0.53	0.55	-1.35	0.43	0.55	-1.39	0.28	0.58	NaN	NaN	NaN	-1.32	0.04	0.53	NaN	NaN	NaN	-1.34	0.88	0.2	-1.25	0.68	0.16	-1.21	0.54	0.21	-1.19	0.46	0.19	-1.24	0.3	0.14	-1.21	0.1	0.18
405	2.025	-1.43	0.98	0.41	NaN	NaN	NaN	-1.34	0.87	0.57	-1.35	0.67	0.6	-1.34	0.53	0.55	-1.35	0.43	0.55	-1.39	0.28	0.58	NaN	NaN	NaN	-1.32	0.04	0.53	NaN	NaN	NaN	-1.34	0.88	0.2	-1.25	0.68	0.16	-1.21	0.54	0.21	-1.19	0.46	0.19	-1.24	0.3	0.14	-1.21	0.1	0.18
406	2.03	-1.43	0.98	0.41	NaN	NaN	NaN	-1.34	0.87	0.57	-1.35	0.67	0.6	-1.34	0.53	0.55	-1.35	0.43	0.55	-1.39	0.28	0.58	NaN	NaN	NaN	-1.32	0.04	0.53	NaN	NaN	NaN	-1.33	0.87	0.2	-1.25	0.68	0.16	-1.21	0.54	0.21	-1.19	0.46	0.19	-1.24	0.3	0.14	-1.2	0.1	0.18
407	2.035	-1.43	0.98	0.41	NaN	NaN	NaN	-1.34	0.87	0.57	-1.35	0.67	0.6	-1.34	0.53	0.55	-1.35	0.43	0.55	-1.39	0.28	0.58	NaN	NaN	NaN	-1.32	0.04	0.53	NaN	NaN	NaN	-1.33	0.87	0.2	-1.25	0.68	0.16	-1.21	0.54	0.21	-1.19	0.46	0.19	-1.24	0.3	0.14	-1.2	0.1	0.18
408	2.04	-1.42	0.98	0.41	NaN	NaN	NaN	-1.34	0.87	0.57	-1.34	0.67	0.6	-1.34	0.53	0.55	-1.35	0.43	0.55	-1.39	0.28	0.58	NaN	NaN	NaN	-1.32	0.04	0.53	NaN	NaN	NaN	-1.33	0.87	0.2	-1.25	0.68	0.16	-1.21	0.54	0.21	-1.19	0.46	0.19	-1.24	0.3	0.14	-1.19	0.11	0.18
409	2.045	-1.42	0.98	0.41	NaN	NaN	NaN	-1.34	0.87	0.57	-1.34	0.67	0.6	-1.34	0.53	0.55	-1.35	0.43	0.55	-1.39	0.28	0.58	NaN	NaN	NaN	-1.32	0.04	0.53	NaN	NaN	NaN	-1.33	0.87	0.2	-1.25	0.68	0.16	-1.21	0.53	0.21	-1.19	0.46	0.19	-1.23	0.29	0.14	-1.17	0.12	0.17
410	2.05	-1.42	0.98	0.4	NaN	NaN	NaN	-1.34	0.87	0.57	-1.34	0.67	0.6	-1.34	0.53	0.55	-1.35	0.43	0.55	-1.39	0.28	0.58	NaN	NaN	NaN	-1.32	0.04	0.53	NaN	NaN	NaN	-1.33	0.87	0.2	-1.25	0.68	0.16	-1.21	0.53	0.21	-1.19	0.45	0.19	-1.23	0.29	0.14	-1.17	0.11	0.17
411	2.055	-1.42	0.98	0.4	NaN	NaN	NaN	-1.34	0.87	0.57	-1.34	0.67	0.6	-1.33	0.53	0.55	-1.35	0.43	0.55	-1.39	0.28	0.58	NaN	NaN	NaN	-1.32	0.04	0.53	NaN	NaN	NaN	-1.33	0.87	0.2	-1.25	0.68	0.16	-1.21	0.53	0.21	-1.19	0.45	0.19	-1.23	0.29	0.14	-1.19	0.1	0.18
412	2.06	-1.42	0.98	0.4	NaN	NaN	NaN	-1.34	0.87	0.57	-1.34	0.67	0.6	-1.33	0.53	0.55	-1.35	0.43	0.55	-1.39	0.28	0.58	NaN	NaN	NaN	-1.32	0.04	0.53	NaN	NaN	NaN	-1.33	0.87	0.2	-1.25	0.68	0.16	-1.21	0.53	0.21	-1.19	0.45	0.19	-1.23	0.29	0.14	-1.2	0.1	0.18
413	2.065	-1.42	0.98	0.4	NaN	NaN	NaN	-1.34	0.87	0.57	-1.34	0.67	0.6	-1.33	0.53	0.55	-1.35	0.43	0.55	-1.39	0.28	0.58	NaN	NaN	NaN	-1.32	0.04	0.53	NaN	NaN	NaN	-1.33	0.87	0.2	-1.25	0.68	0.16	-1.21	0.53	0.21	-1.19	0.45	0.19	-1.23	0.29	0.14	-1.2	0.1	0.19
414	2.07	-1.42	0.98	0.4	NaN	NaN	NaN	-1.34	0.87	0.57	-1.34	0.67	0.6	-1.33	0.53	0.55	-1.34	0.43	0.55	-1.39	0.28	0.58	NaN	NaN	NaN	-1.32	0.04	0.53	NaN	NaN	NaN	-1.32	0.87	0.2	-1.24	0.68	0.16	-1.21	0.53	0.21	-1.19	0.45	0.19	-1.23	0.29	0.14	-1.2	0.1	0.19
415	2.075	-1.42	0.98	0.4	NaN	NaN	NaN	-1.33	0.87	0.57	-1.34	0.67	0.6	-1.33	0.53	0.55	-1.34	0.43	0.54	-1.39	0.28	0.58	NaN	NaN	NaN	-1.32	0.04	0.53	NaN	NaN	NaN	-1.32	0.87	0.2	-1.24	0.67	0.16	-1.21	0.53	0.21	-1.19	0.45	0.2	-1.23	0.29	0.15	-1.2	0.1	0.19
416	2.08	-1.42	0.98	0.4	NaN	NaN	NaN	-1.33	0.87	0.57	-1.34	0.67	0.6	-1.33	0.53	0.55	-1.34	0.43	0.54	-1.39	0.28	0.58	NaN	NaN	NaN	-1.32	0.04	0.53	NaN	NaN	NaN	-1.32	0.87	0.2	-1.24	0.67	0.16	-1.21	0.53	0.21	-1.18	0.45	0.2	-1.23	0.29	0.15	-1.2	0.1	0.19
417	2.085	-1.41	0.98	0.4	NaN	NaN	NaN	-1.33	0.87	0.57	-1.34	0.67	0.6	-1.33	0.53	0.55	-1.34	0.43	0.54	-1.38	0.28	0.58	NaN	NaN	NaN	-1.32	0.04	0.53	NaN	NaN	NaN	-1.32	0.87	0.2	-1.24	0.67	0.16	-1.21	0.53	0.21	-1.18	0.45	0.2	-1.23	0.29	0.15	-1.2	0.1	0.19
418	2.09	-1.41	0.98	0.4	NaN	NaN	NaN	-1.33	0.87	0.57	-1.34	0.67	0.6	-1.33	0.53	0.55	-1.34	0.43	0.54	-1.38	0.28	0.58	NaN	NaN	NaN	-1.32	0.04	0.53	NaN	NaN	NaN	-1.32	0.87	0.2	-1.24	0.67	0.16	-1.21	0.53	0.21	-1.18	0.45	0.2	-1.23	0.29	0.15	-1.2	0.1	0.19
419	2.095	-1.41	0.98	0.4	NaN	NaN	NaN	-1.33	0.87	0.57	-1.34	0.67	0.6	-1.33	0.53	0.54	-1.34	0.43	0.54	-1.38	0.28	0.58	NaN	NaN	NaN	-1.32	0.04	0.53	NaN	NaN	NaN	-1.32	0.87	0.2	-1.24	0.67	0.16	-1.21	0.53	0.21	-1.18	0.45	0.2	-1.23	0.29	0.15	-1.2	0.09	0.19
420	2.1	-1.41	0.98	0.4	NaN	NaN	NaN	-1.33	0.87	0.57	-1.33	0.67	0.6	-1.33	0.53	0.54	-1.34	0.43	0.54	-1.38	0.28	0.58	NaN	NaN	NaN	-1.32	0.04	0.53	NaN	NaN	NaN	-1.31	0.87	0.2	-1.24	0.67	0.16	-1.2	0.53	0.21	-1.18	0.45	0.2	-1.23	0.29	0.15	-1.2	0.09	0.19
421	2.105	-1.41	0.98	0.4	NaN	NaN	NaN	-1.33	0.87	0.57	-1.33	0.67	0.6	-1.33	0.53	0.54	-1.34	0.43	0.54	-1.38	0.28	0.58	NaN	NaN	NaN	-1.32	0.04	0.53	NaN	NaN	NaN	-1.31	0.87	0.2	-1.24	0.67	0.16	-1.2	0.53	0.21	-1.18	0.45	0.2	-1.23	0.29	0.15	-1.2	0.09	0.19
422	2.11	-1.41	0.98	0.4	NaN	NaN	NaN	-1.33	0.87	0.57	-1.33	0.67	0.6	-1.32	0.53	0.54	-1.34	0.43	0.54	-1.38	0.28	0.58	NaN	NaN	NaN	-1.32	0.04	0.53	NaN	NaN	NaN	-1.31	0.87	0.2	-1.24	0.67	0.16	-1.2	0.53	0.21	-1.18	0.45	0.2	-1.23	0.29	0.15	-1.2	0.09	0.19
423	2.115	-1.41	0.98	0.4	NaN	NaN	NaN	-1.33	0.87	0.57	-1.33	0.67	0.6	-1.32	0.53	0.54	-1.34	0.43	0.54	-1.38	0.28	0.58	NaN	NaN	NaN	-1.32	0.04	0.53	NaN	NaN	NaN	-1.31	0.87	0.2	-1.23	0.67	0.16	-1.2	0.53	0.21	-1.18	0.45	0.2	-1.23	0.29	0.15	-1.2	0.09	0.19
424	2.12	-1.41	0.98	0.39	NaN	NaN	NaN	-1.32	0.87	0.57	-1.33	0.67	0.6	-1.32	0.53	0.54	-1.34	0.43	0.54	-1.38	0.28	0.58	NaN	NaN	NaN	-1.32	0.04	0.53	NaN	NaN	NaN	-1.31	0.87	0.2	-1.23	0.67	0.16	-1.2	0.53	0.21	-1.18	0.45	0.2	-1.23	0.29	0.15	-1.2	0.09	0.19
425	2.125	-1.41	0.98	0.39	NaN	NaN	NaN	-1.32	0.87	0.57	-1.33	0.67	0.6	-1.32	0.53	0.54	-1.34	0.43	0.54	-1.38	0.28	0.58	NaN	NaN	NaN	-1.32	0.04	0.53	NaN	NaN	NaN	-1.31	0.87	0.2	-1.23	0.67	0.16	-1.2	0.53	0.21	-1.18	0.45	0.2	-1.22	0.29	0.15	-1.2	0.09	0.19
426	2.13	-1.4	0.98	0.39	NaN	NaN	NaN	-1.32	0.87	0.57	-1.33	0.67	0.6	-1.32	0.53	0.54	-1.34	0.43	0.54	-1.38	0.28	0.58	NaN	NaN	NaN	-1.32	0.04	0.53	NaN	NaN	NaN	-1.31	0.87	0.2	-1.23	0.67	0.16	-1.2	0.53	0.21	-1.17	0.45	0.2	-1.22	0.29	0.15	-1.2	0.09	0.19
427	2.135	-1.4	0.98	0.39	NaN	NaN	NaN	-1.32	0.87	0.57	-1.33	0.67	0.6	-1.32	0.53	0.54	-1.34	0.43	0.54	-1.38	0.29	0.58	NaN	NaN	NaN	-1.32	0.04	0.53	NaN	NaN	NaN	-1.3	0.87	0.19	-1.23	0.67	0.16	-1.2	0.53	0.21	-1.17	0.45	0.2	-1.22	0.29	0.15	-1.2	0.09	0.19
428	2.14	-1.4	0.98	0.39	NaN	NaN	NaN	-1.32	0.87	0.56	-1.33	0.67	0.59	-1.32	0.53	0.54	-1.33	0.43	0.54	-1.38	0.29	0.58	NaN	NaN	NaN	-1.32	0.04	0.53	NaN	NaN	NaN	-1.3	0.87	0.19	-1.23	0.67	0.16	-1.19	0.53	0.21	-1.17	0.45	0.2	-1.22	0.29	0.14	-1.2	0.09	0.19
429	2.145	-1.4	0.98	0.39	NaN	NaN	NaN	-1.32	0.87	0.56	-1.33	0.67	0.59	-1.32	0.53	0.54	-1.33	0.43	0.54	-1.38	0.29	0.58	NaN	NaN	NaN	-1.32	0.04	0.53	NaN	NaN	NaN	-1.3	0.87	0.19	-1.23	0.67	0.16	-1.19	0.53	0.21	-1.17	0.45	0.2	-1.22	0.29	0.14	-1.2	0.09	0.19
430	2.15	-1.4	0.98	0.39	NaN	NaN	NaN	-1.32	0.87	0.56	-1.33	0.67	0.59	-1.32	0.53	0.54	-1.33	0.43	0.54	-1.38	0.29	0.58	NaN	NaN	NaN	-1.32	0.04	0.53	NaN	NaN	NaN	-1.3	0.87	0.19	-1.22	0.67	0.16	-1.19	0.53	0.21	-1.17	0.45	0.2	-1.22	0.29	0.14	-1.2	0.09	0.19
431	2.155	-1.4	0.98	0.39	NaN	NaN	NaN	-1.32	0.87	0.56	-1.32	0.67	0.59	-1.32	0.53	0.54	-1.33	0.43	0.54	-1.38	0.29	0.58	NaN	NaN	NaN	-1.32	0.04	0.53	NaN	NaN	NaN	-1.3	0.87	0.19	-1.22	0.67	0.16	-1.19	0.53	0.21	-1.17	0.45	0.19	-1.22	0.29	0.14	-1.2	0.09	0.19
432	2.16	-1.4	0.98	0.39	NaN	NaN	NaN	-1.32	0.87	0.56	-1.32	0.67	0.59	-1.32	0.53	0.54	-1.33	0.43	0.54	-1.38	0.29	0.58	NaN	NaN	NaN	-1.32	0.04	0.53	NaN	NaN	NaN	-1.3	0.87	0.19	-1.22	0.67	0.16	-1.19	0.53	0.21	-1.17	0.45	0.19	-1.22	0.29	0.14	-1.2	0.09	0.19
433	2.165	-1.4	0.98	0.39	NaN	NaN	NaN	-1.32	0.87	0.56	-1.32	0.67	0.59	-1.32	0.53	0.54	-1.33	0.43	0.54	-1.38	0.29	0.58	NaN	NaN	NaN	-1.32	0.04	0.53	NaN	NaN	NaN	-1.3	0.87	0.19	-1.22	0.67	0.16	-1.19	0.53	0.21	-1.17	0.45	0.19	-1.22	0.29	0.14	-1.2	0.09	0.19
434	2.17	-1.4	0.98	0.39	NaN	NaN	NaN	-1.31	0.87	0.56	-1.32	0.67	0.59	-1.32	0.53	0.54	-1.33	0.43	0.54	-1.38	0.29	0.58	NaN	NaN	NaN	-1.32	0.04	0.53	NaN	NaN	NaN	-1.3	0.87	0.19	-1.22	0.67	0.16	-1.19	0.53	0.2	-1.17	0.45	0.19	-1.22	0.29	0.14	-1.2	0.09	0.19
435	2.175	-1.39	0.98	0.39	NaN	NaN	NaN	-1.31	0.87	0.56	-1.32	0.67	0.59	-1.31	0.53	0.54	-1.33	0.43	0.54	-1.38	0.29	0.58	NaN	NaN	NaN	-1.32	0.04	0.53	NaN	NaN	NaN	-1.3	0.87	0.19	-1.22	0.67	0.16	-1.18	0.53	0.2	-1.17	0.45	0.19	-1.22	0.29	0.14	-1.2	0.09	0.19
436	2.18	-1.39	0.98	0.39	NaN	NaN	NaN	-1.31	0.87	0.56	-1.32	0.67	0.59	-1.31	0.53	0.54	-1.33	0.43	0.54	-1.38	0.29	0.58	NaN	NaN	NaN	-1.32	0.04	0.53	NaN	NaN	NaN	-1.3	0.87	0.19	-1.22	0.67	0.15	-1.18	0.53	0.2	-1.17	0.45	0.19	-1.22	0.29	0.14	-1.2	0.09	0.19
437	2.185	-1.39	0.98	0.39	NaN	NaN	NaN	-1.31	0.87	0.56	-1.32	0.67	0.59	-1.31	0.53	0.54	-1.33	0.43	0.54	-1.38	0.29	0.58	NaN	NaN	NaN	-1.32	0.04	0.53	NaN	NaN	NaN	-1.29	0.87	0.19	-1.22	0.67	0.15	-1.18	0.53	0.2	-1.17	0.45	0.19	-1.22	0.29	0.14	-1.2	0.09	0.19
438	2.19	-1.39	0.98	0.39	NaN	NaN	NaN	-1.31	0.87	0.56	-1.32	0.67	0.59	-1.31	0.53	0.54	-1.33	0.43	0.54	-1.38	0.29	0.58	NaN	NaN	NaN	-1.32	0.04	0.53	NaN	NaN	NaN	-1.29	0.87	0.19	-1.21	0.67	0.15	-1.18	0.53	0.2	-1.17	0.45	0.19	-1.22	0.29	0.14	-1.2	0.09	0.19
439	2.195	-1.39	0.98	0.39	NaN	NaN	NaN	-1.31	0.87	0.56	-1.32	0.67	0.59	-1.31	0.53	0.54	-1.33	0.43	0.54	-1.37	0.29	0.58	NaN	NaN	NaN	-1.32	0.04	0.53	NaN	NaN	NaN	-1.29	0.87	0.19	-1.22	0.67	0.15	-1.18	0.53	0.2	-1.17	0.45	0.19	-1.22	0.29	0.14	-1.2	0.09	0.19
440	2.2	-1.39	0.98	0.38	NaN	NaN	NaN	-1.31	0.87	0.56	-1.32	0.67	0.59	-1.31	0.53	0.53	-1.33	0.43	0.54	-1.37	0.29	0.58	NaN	NaN	NaN	-1.32	0.04	0.53	NaN	NaN	NaN	-1.29	0.87	0.19	-1.22	0.67	0.15	-1.18	0.53	0.2	-1.17	0.45	0.19	-1.22	0.29	0.14	-1.2	0.09	0.19
441	2.205	-1.39	0.98	0.38	NaN	NaN	NaN	-1.31	0.87	0.56	-1.32	0.67	0.59	-1.31	0.53	0.53	-1.33	0.43	0.53	-1.37	0.29	0.58	NaN	NaN	NaN	-1.32	0.04	0.53	NaN	NaN	NaN	-1.29	0.87	0.19	-1.22	0.67	0.15	-1.18	0.53	0.2	-1.17	0.45	0.19	-1.22	0.29	0.14	-1.2	0.09	0.19
442	2.21	-1.39	0.98	0.38	NaN	NaN	NaN	-1.31	0.87	0.56	-1.32	0.67	0.59	-1.31	0.53	0.53	-1.32	0.43	0.53	-1.37	0.29	0.57	NaN	NaN	NaN	-1.32	0.04	0.53	NaN	NaN	NaN	-1.29	0.87	0.19	-1.22	0.67	0.15	-1.18	0.53	0.2	-1.17	0.45	0.19	-1.22	0.29	0.14	-1.2	0.09	0.19
443	2.215	-1.38	0.98	0.38	NaN	NaN	NaN	-1.31	0.87	0.55	-1.32	0.67	0.58	-1.31	0.53	0.53	-1.32	0.43	0.53	-1.37	0.29	0.57	NaN	NaN	NaN	-1.32	0.04	0.53	NaN	NaN	NaN	-1.29	0.87	0.19	-1.22	0.67	0.15	-1.19	0.53	0.2	-1.17	0.44	0.19	-1.22	0.29	0.14	-1.2	0.09	0.19
444	2.22	-1.38	0.98	0.38	NaN	NaN	NaN	-1.31	0.87	0.55	-1.32	0.67	0.58	-1.31	0.53	0.53	-1.32	0.43	0.53	-1.37	0.29	0.57	NaN	NaN	NaN	-1.32	0.04	0.53	NaN	NaN	NaN	-1.29	0.87	0.18	-1.22	0.67	0.15	-1.19	0.53	0.2	-1.17	0.44	0.19	-1.22	0.29	0.14	-1.2	0.09	0.19
445	2.225	-1.38	0.98	0.38	NaN	NaN	NaN	-1.3	0.87	0.55	-1.32	0.67	0.58	-1.31	0.53	0.53	-1.32	0.43	0.53	-1.37	0.29	0.57	NaN	NaN	NaN	-1.32	0.04	0.53	NaN	NaN	NaN	-1.28	0.87	0.18	-1.22	0.67	0.15	-1.19	0.53	0.2	-1.17	0.44	0.19	-1.22	0.29	0.14	-1.2	0.09	0.19
446	2.23	-1.38	0.98	0.38	NaN	NaN	NaN	-1.3	0.87	0.55	-1.32	0.67	0.58	-1.31	0.53	0.53	-1.32	0.43	0.53	-1.37	0.29	0.57	NaN	NaN	NaN	-1.32	0.04	0.53	NaN	NaN	NaN	-1.28	0.87	0.18	-1.22	0.67	0.15	-1.19	0.53	0.2	-1.16	0.44	0.19	-1.22	0.29	0.14	-1.2	0.09	0.19
447	2.235	-1.38	0.98	0.38	NaN	NaN	NaN	-1.3	0.87	0.55	-1.32	0.67	0.58	-1.31	0.53	0.53	-1.32	0.43	0.53	-1.37	0.29	0.57	NaN	NaN	NaN	-1.32	0.04	0.53	NaN	NaN	NaN	-1.28	0.87	0.18	-1.22	0.67	0.15	-1.19	0.53	0.2	-1.16	0.44	0.19	-1.22	0.29	0.14	-1.2	0.09	0.19
448	2.24	-1.38	0.98	0.38	NaN	NaN	NaN	-1.3	0.87	0.55	-1.31	0.67	0.58	-1.31	0.53	0.53	-1.32	0.43	0.53	-1.37	0.29	0.57	NaN	NaN	NaN	-1.32	0.04	0.53	NaN	NaN	NaN	-1.28	0.87	0.18	-1.22	0.67	0.15	-1.18	0.53	0.2	-1.16	0.44	0.19	-1.22	0.29	0.14	-1.2	0.09	0.19
449	2.245	-1.38	0.98	0.38	NaN	NaN	NaN	-1.3	0.87	0.55	-1.31	0.67	0.58	-1.31	0.53	0.53	-1.32	0.43	0.53	-1.37	0.29	0.57	NaN	NaN	NaN	-1.32	0.04	0.53	NaN	NaN	NaN	-1.28	0.87	0.18	-1.22	0.67	0.15	-1.18	0.53	0.2	-1.16	0.44	0.19	-1.22	0.29	0.14	-1.2	0.09	0.19
450	2.25	-1.38	0.98	0.38	NaN	NaN	NaN	-1.3	0.87	0.55	-1.31	0.67	0.58	-1.31	0.53	0.53	-1.32	0.43	0.53	-1.37	0.29	0.57	NaN	NaN	NaN	-1.32	0.04	0.53	NaN	NaN	NaN	-1.28	0.87	0.18	-1.22	0.67	0.15	-1.18	0.53	0.2	-1.16	0.44	0.19	-1.22	0.29	0.14	-1.2	0.09	0.19
451	2.255	-1.38	0.98	0.37	NaN	NaN	NaN	-1.3	0.87	0.55	-1.31	0.67	0.58	-1.31	0.53	0.53	-1.32	0.43	0.53	-1.37	0.29	0.57	NaN	NaN	NaN	-1.32	0.04	0.53	NaN	NaN	NaN	-1.28	0.87	0.18	-1.22	0.67	0.15	-1.18	0.53	0.2	-1.16	0.44	0.19	-1.22	0.29	0.14	-1.2	0.09	0.19
452	2.26	-1.37	0.98	0.37	NaN	NaN	NaN	-1.3	0.87	0.55	-1.31	0.67	0.58	-1.31	0.53	0.53	-1.32	0.43	0.53	-1.37	0.29	0.57	NaN	NaN	NaN	-1.32	0.04	0.53	NaN	NaN	NaN	-1.28	0.87	0.18	-1.22	0.67	0.15	-1.18	0.53	0.2	-1.16	0.44	0.18	-1.22	0.29	0.14	-1.2	0.09	0.19
453	2.265	-1.37	0.98	0.37	NaN	NaN	NaN	-1.3	0.87	0.55	-1.31	0.67	0.58	-1.3	0.53	0.53	-1.32	0.43	0.53	-1.37	0.29	0.57	NaN	NaN	NaN	-1.32	0.04	0.53	NaN	NaN	NaN	-1.28	0.87	0.18	-1.22	0.67	0.15	-1.18	0.53	0.2	-1.16	0.44	0.18	-1.22	0.29	0.14	-1.2	0.09	0.19
454	2.27	-1.37	0.98	0.37	NaN	NaN	NaN	-1.3	0.87	0.55	-1.31	0.67	0.58	-1.3	0.53	0.53	-1.32	0.43	0.53	-1.37	0.29	0.57	NaN	NaN	NaN	-1.32	0.04	0.53	NaN	NaN	NaN	-1.27	0.87	0.18	-1.21	0.67	0.14	-1.18	0.53	0.2	-1.16	0.44	0.18	-1.22	0.29	0.14	-1.2	0.09	0.19
455	2.275	-1.37	0.99	0.37	NaN	NaN	NaN	-1.3	0.87	0.54	-1.31	0.67	0.58	-1.3	0.53	0.53	-1.32	0.44	0.53	-1.37	0.29	0.57	NaN	NaN	NaN	-1.32	0.04	0.53	NaN	NaN	NaN	-1.27	0.87	0.18	-1.21	0.67	0.14	-1.18	0.53	0.19	-1.16	0.44	0.18	-1.22	0.29	0.14	-1.2	0.09	0.19
456	2.28	-1.37	0.99	0.37	NaN	NaN	NaN	-1.3	0.87	0.54	-1.31	0.67	0.57	-1.3	0.53	0.53	-1.32	0.44	0.53	-1.37	0.29	0.57	NaN	NaN	NaN	-1.32	0.04	0.53	NaN	NaN	NaN	-1.27	0.87	0.17	-1.21	0.67	0.14	-1.18	0.53	0.19	-1.16	0.44	0.18	-1.22	0.28	0.14	-1.2	0.09	0.19
457	2.285	-1.37	0.99	0.37	NaN	NaN	NaN	-1.29	0.87	0.54	-1.31	0.67	0.57	-1.3	0.53	0.52	-1.32	0.44	0.53	-1.37	0.29	0.57	NaN	NaN	NaN	-1.32	0.04	0.53	NaN	NaN	NaN	-1.27	0.87	0.17	-1.21	0.67	0.14	-1.18	0.53	0.19	-1.16	0.44	0.18	-1.22	0.28	0.14	-1.2	0.09	0.19
458	2.29	-1.37	0.99	0.37	NaN	NaN	NaN	-1.29	0.87	0.54	-1.31	0.67	0.57	-1.3	0.53	0.52	-1.32	0.44	0.53	-1.37	0.29	0.57	NaN	NaN	NaN	-1.32	0.04	0.53	NaN	NaN	NaN	-1.27	0.87	0.17	-1.21	0.67	0.14	-1.18	0.53	0.19	-1.16	0.44	0.18	-1.22	0.28	0.14	-1.2	0.09	0.19
459	2.295	-1.37	0.99	0.37	NaN	NaN	NaN	-1.29	0.87	0.54	-1.31	0.67	0.57	-1.3	0.53	0.52	-1.32	0.44	0.53	-1.37	0.29	0.57	NaN	NaN	NaN	-1.32	0.04	0.53	NaN	NaN	NaN	-1.27	0.87	0.17	-1.21	0.67	0.14	-1.18	0.53	0.19	-1.16	0.44	0.18	-1.22	0.28	0.14	-1.2	0.09	0.19
460	2.3	-1.37	0.99	0.37	NaN	NaN	NaN	-1.29	0.87	0.54	-1.31	0.67	0.57	-1.3	0.53	0.52	-1.32	0.44	0.53	-1.37	0.29	0.57	NaN	NaN	NaN	-1.32	0.04	0.53	NaN	NaN	NaN	-1.27	0.87	0.17	-1.21	0.67	0.14	-1.18	0.53	0.19	-1.16	0.44	0.18	-1.22	0.28	0.14	-1.2	0.09	0.19
461	2.305	-1.37	0.99	0.37	NaN	NaN	NaN	-1.29	0.87	0.54	-1.31	0.67	0.57	-1.3	0.53	0.52	-1.32	0.44	0.53	-1.37	0.29	0.57	NaN	NaN	NaN	-1.32	0.04	0.53	NaN	NaN	NaN	-1.27	0.87	0.17	-1.21	0.67	0.14	-1.18	0.53	0.19	-1.16	0.44	0.18	-1.22	0.28	0.14	-1.2	0.09	0.19
462	2.31	-1.36	0.99	0.37	NaN	NaN	NaN	-1.29	0.87	0.54	-1.31	0.67	0.57	-1.3	0.53	0.52	-1.32	0.44	0.53	-1.37	0.29	0.57	NaN	NaN	NaN	-1.32	0.04	0.53	NaN	NaN	NaN	-1.27	0.87	0.17	-1.2	0.67	0.14	-1.18	0.53	0.19	-1.16	0.44	0.18	-1.22	0.28	0.13	-1.2	0.09	0.19
463	2.315	-1.36	0.99	0.37	NaN	NaN	NaN	-1.29	0.87	0.54	-1.31	0.67	0.57	-1.3	0.53	0.52	-1.32	0.44	0.53	-1.37	0.3	0.57	NaN	NaN	NaN	-1.32	0.04	0.53	NaN	NaN	NaN	-1.27	0.87	0.17	-1.2	0.67	0.14	-1.18	0.53	0.19	-1.16	0.44	0.18	-1.22	0.28	0.13	-1.2	0.09	0.19
464	2.32	-1.36	0.99	0.37	NaN	NaN	NaN	-1.29	0.87	0.54	-1.31	0.67	0.57	-1.3	0.53	0.52	-1.31	0.44	0.53	-1.37	0.3	0.57	NaN	NaN	NaN	-1.32	0.04	0.53	NaN	NaN	NaN	-1.27	0.87	0.17	-1.2	0.67	0.14	-1.18	0.53	0.19	-1.16	0.44	0.18	-1.22	0.28	0.13	-1.2	0.09	0.19
465	2.325	-1.36	0.99	0.36	NaN	NaN	NaN	-1.29	0.87	0.54	-1.31	0.67	0.57	-1.3	0.53	0.52	-1.31	0.44	0.53	-1.37	0.3	0.57	NaN	NaN	NaN	-1.32	0.04	0.53	NaN	NaN	NaN	-1.26	0.87	0.17	-1.2	0.67	0.14	-1.18	0.53	0.19	-1.16	0.44	0.18	-1.22	0.28	0.13	-1.2	0.09	0.19
466	2.33	-1.36	0.99	0.36	NaN	NaN	NaN	-1.29	0.87	0.54	-1.31	0.67	0.57	-1.3	0.53	0.52	-1.31	0.44	0.53	-1.37	0.3	0.57	NaN	NaN	NaN	-1.32	0.04	0.53	NaN	NaN	NaN	-1.26	0.88	0.17	-1.2	0.67	0.14	-1.18	0.53	0.19	-1.16	0.44	0.18	-1.22	0.28	0.13	-1.2	0.09	0.19
467	2.335	-1.36	0.99	0.36	NaN	NaN	NaN	-1.29	0.87	0.54	-1.3	0.67	0.57	-1.3	0.53	0.52	-1.31	0.44	0.53	-1.37	0.3	0.57	NaN	NaN	NaN	-1.32	0.04	0.53	NaN	NaN	NaN	-1.26	0.88	0.17	-1.2	0.67	0.14	-1.18	0.53	0.19	-1.16	0.44	0.18	-1.22	0.28	0.13	-1.2	0.09	0.19
468	2.34	-1.36	0.99	0.36	NaN	NaN	NaN	-1.29	0.87	0.54	-1.3	0.67	0.57	-1.29	0.53	0.52	-1.31	0.44	0.53	-1.37	0.3	0.57	NaN	NaN	NaN	-1.32	0.04	0.53	NaN	NaN	NaN	-1.26	0.88	0.17	-1.2	0.67	0.14	-1.18	0.53	0.19	-1.16	0.44	0.18	-1.22	0.28	0.13	-1.2	0.09	0.19
469	2.345	-1.36	0.99	0.36	NaN	NaN	NaN	-1.29	0.87	0.54	-1.3	0.67	0.57	-1.29	0.53	0.52	-1.31	0.44	0.53	-1.37	0.3	0.57	NaN	NaN	NaN	-1.32	0.04	0.53	NaN	NaN	NaN	-1.26	0.88	0.17	-1.2	0.67	0.14	-1.18	0.53	0.19	-1.16	0.44	0.18	-1.22	0.28	0.13	-1.2	0.09	0.19
470	2.35	-1.36	0.99	0.36	NaN	NaN	NaN	-1.29	0.87	0.54	-1.3	0.67	0.57	-1.29	0.53	0.52	-1.31	0.44	0.53	-1.37	0.3	0.57	NaN	NaN	NaN	-1.32	0.04	0.53	NaN	NaN	NaN	-1.26	0.88	0.16	-1.2	0.67	0.14	-1.18	0.53	0.19	-1.16	0.44	0.18	-1.22	0.28	0.13	-1.2	0.09	0.19
471	2.355	-1.36	0.99	0.36	NaN	NaN	NaN	-1.29	0.87	0.53	-1.3	0.67	0.57	-1.29	0.53	0.52	-1.31	0.44	0.53	-1.37	0.3	0.57	NaN	NaN	NaN	-1.32	0.04	0.53	NaN	NaN	NaN	-1.26	0.88	0.16	-1.2	0.67	0.13	-1.18	0.53	0.19	-1.16	0.44	0.18	-1.22	0.28	0.13	-1.2	0.09	0.19
472	2.36	-1.36	0.99	0.36	NaN	NaN	NaN	-1.28	0.87	0.53	-1.3	0.67	0.57	-1.29	0.53	0.52	-1.31	0.44	0.53	-1.36	0.3	0.57	NaN	NaN	NaN	-1.32	0.04	0.53	NaN	NaN	NaN	-1.26	0.88	0.16	-1.2	0.67	0.13	-1.18	0.53	0.19	-1.16	0.44	0.18	-1.22	0.28	0.13	-1.2	0.09	0.19
473	2.365	-1.35	0.99	0.36	NaN	NaN	NaN	-1.28	0.87	0.53	-1.3	0.67	0.56	-1.29	0.53	0.52	-1.31	0.44	0.53	-1.36	0.3	0.57	NaN	NaN	NaN	-1.32	0.04	0.53	NaN	NaN	NaN	-1.26	0.88	0.16	-1.2	0.67	0.13	-1.18	0.53	0.19	-1.16	0.44	0.18	-1.22	0.28	0.13	-1.2	0.09	0.19
474	2.37	-1.35	0.99	0.36	NaN	NaN	NaN	-1.28	0.87	0.53	-1.3	0.67	0.56	-1.29	0.53	0.52	-1.31	0.44	0.53	-1.36	0.3	0.57	NaN	NaN	NaN	-1.32	0.04	0.53	NaN	NaN	NaN	-1.26	0.88	0.16	-1.2	0.67	0.13	-1.18	0.53	0.19	-1.16	0.44	0.18	-1.22	0.28	0.13	-1.2	0.09	0.19
475	2.375	-1.35	0.99	0.36	NaN	NaN	NaN	-1.28	0.87	0.53	-1.3	0.67	0.56	-1.29	0.53	0.52	-1.3	0.44	0.53	-1.36	0.3	0.57	NaN	NaN	NaN	-1.32	0.04	0.53	NaN	NaN	NaN	-1.25	0.88	0.16	-1.2	0.67	0.13	-1.18	0.53	0.19	-1.16	0.44	0.18	-1.22	0.28	0.13	-1.2	0.09	0.19
476	2.38	-1.35	0.99	0.36	NaN	NaN	NaN	-1.28	0.87	0.53	-1.3	0.68	0.56	-1.29	0.53	0.52	-1.3	0.44	0.53	-1.36	0.3	0.57	NaN	NaN	NaN	-1.32	0.04	0.53	NaN	NaN	NaN	-1.25	0.88	0.16	-1.2	0.67	0.13	-1.18	0.53	0.19	-1.16	0.44	0.18	-1.22	0.28	0.13	-1.2	0.09	0.19
477	2.385	-1.35	0.99	0.35	NaN	NaN	NaN	-1.28	0.87	0.53	-1.3	0.68	0.56	-1.28	0.53	0.52	-1.3	0.44	0.53	-1.36	0.3	0.57	NaN	NaN	NaN	-1.32	0.04	0.53	NaN	NaN	NaN	-1.25	0.88	0.16	-1.2	0.67	0.13	-1.18	0.53	0.19	-1.16	0.44	0.18	-1.22	0.28	0.13	-1.2	0.09	0.19
478	2.39	-1.35	0.99	0.35	NaN	NaN	NaN	-1.28	0.87	0.53	-1.3	0.68	0.56	-1.28	0.53	0.52	-1.3	0.44	0.53	-1.36	0.3	0.57	NaN	NaN	NaN	-1.32	0.04	0.53	NaN	NaN	NaN	-1.25	0.88	0.16	-1.2	0.67	0.13	-1.18	0.53	0.19	-1.16	0.44	0.18	-1.22	0.28	0.13	-1.2	0.09	0.19
479	2.395	-1.35	0.99	0.35	NaN	NaN	NaN	-1.28	0.87	0.53	-1.29	0.68	0.56	-1.28	0.53	0.52	-1.3	0.44	0.53	-1.36	0.3	0.57	NaN	NaN	NaN	-1.32	0.04	0.53	NaN	NaN	NaN	-1.25	0.88	0.16	-1.2	0.67	0.13	-1.18	0.53	0.18	-1.16	0.44	0.18	-1.22	0.28	0.13	-1.2	0.09	0.19
480	2.4	-1.35	0.99	0.35	NaN	NaN	NaN	-1.28	0.87	0.53	-1.29	0.68	0.56	-1.28	0.53	0.52	-1.29	0.44	0.53	-1.36	0.3	0.57	NaN	NaN	NaN	-1.32	0.04	0.53	NaN	NaN	NaN	-1.25	0.88	0.16	-1.2	0.67	0.13	-1.18	0.53	0.18	-1.16	0.44	0.18	-1.22	0.28	0.13	-1.2	0.09	0.19
481	2.405	-1.35	0.99	0.35	NaN	NaN	NaN	-1.28	0.87	0.53	-1.29	0.68	0.56	-1.28	0.53	0.52	-1.29	0.44	0.53	-1.36	0.3	0.57	NaN	NaN	NaN	-1.32	0.04	0.53	NaN	NaN	NaN	-1.25	0.88	0.16	-1.2	0.67	0.13	-1.18	0.53	0.18	-1.16	0.44	0.18	-1.22	0.28	0.13	-1.2	0.09	0.19
482	2.41	-1.35	0.99	0.35	NaN	NaN	NaN	-1.28	0.87	0.53	-1.29	0.68	0.56	-1.27	0.53	0.52	-1.29	0.44	0.53	-1.35	0.3	0.57	NaN	NaN	NaN	-1.32	0.04	0.53	NaN	NaN	NaN	-1.25	0.88	0.16	-1.2	0.67	0.13	-1.18	0.53	0.18	-1.16	0.44	0.17	-1.22	0.28	0.13	-1.2	0.09	0.19
483	2.415	-1.35	0.99	0.35	NaN	NaN	NaN	-1.28	0.87	0.53	-1.29	0.68	0.56	-1.27	0.53	0.52	-1.29	0.44	0.53	-1.35	0.3	0.57	NaN	NaN	NaN	-1.32	0.04	0.53	NaN	NaN	NaN	-1.25	0.88	0.16	-1.2	0.67	0.13	-1.18	0.53	0.18	-1.16	0.44	0.17	-1.22	0.28	0.13	-1.2	0.09	0.19
484	2.42	-1.35	0.99	0.35	NaN	NaN	NaN	-1.28	0.87	0.53	-1.29	0.68	0.56	-1.27	0.53	0.52	-1.29	0.44	0.53	-1.35	0.3	0.57	NaN	NaN	NaN	-1.32	0.04	0.53	NaN	NaN	NaN	-1.25	0.88	0.16	-1.2	0.67	0.13	-1.18	0.53	0.18	-1.16	0.44	0.17	-1.22	0.28	0.13	-1.2	0.09	0.19
485	2.425	-1.35	0.99	0.35	NaN	NaN	NaN	-1.28	0.87	0.53	-1.29	0.68	0.56	-1.27	0.53	0.52	-1.28	0.44	0.53	-1.35	0.3	0.57	NaN	NaN	NaN	-1.32	0.04	0.53	NaN	NaN	NaN	-1.25	0.88	0.16	-1.2	0.67	0.13	-1.18	0.53	0.18	-1.16	0.44	0.17	-1.22	0.28	0.13	-1.2	0.09	0.19
486	2.43	-1.35	0.99	0.35	NaN	NaN	NaN	-1.28	0.87	0.53	-1.28	0.68	0.56	-1.27	0.53	0.52	-1.28	0.44	0.53	-1.35	0.31	0.57	NaN	NaN	NaN	-1.32	0.04	0.53	NaN	NaN	NaN	-1.24	0.88	0.16	-1.19	0.67	0.13	-1.18	0.53	0.18	-1.16	0.44	0.17	-1.22	0.28	0.13	-1.2	0.09	0.19
487	2.435	-1.34	0.99	0.35	NaN	NaN	NaN	-1.28	0.87	0.52	-1.28	0.68	0.56	-1.26	0.53	0.52	-1.28	0.44	0.53	-1.35	0.31	0.57	NaN	NaN	NaN	-1.32	0.04	0.53	NaN	NaN	NaN	-1.24	0.88	0.15	-1.19	0.67	0.13	-1.18	0.53	0.18	-1.16	0.44	0.17	-1.22	0.28	0.13	-1.2	0.09	0.19
488	2.44	-1.34	0.99	0.34	NaN	NaN	NaN	-1.28	0.87	0.52	-1.28	0.68	0.56	-1.26	0.53	0.53	-1.28	0.44	0.53	-1.35	0.31	0.57	NaN	NaN	NaN	-1.32	0.04	0.53	NaN	NaN	NaN	-1.24	0.88	0.15	-1.19	0.67	0.13	-1.18	0.53	0.18	-1.16	0.44	0.17	-1.22	0.28	0.13	-1.2	0.09	0.19
489	2.445	-1.34	0.99	0.34	NaN	NaN	NaN	-1.28	0.87	0.52	-1.28	0.68	0.56	-1.26	0.53	0.53	-1.27	0.44	0.53	-1.34	0.31	0.57	NaN	NaN	NaN	-1.32	0.04	0.53	NaN	NaN	NaN	-1.24	0.88	0.15	-1.19	0.67	0.13	-1.18	0.53	0.18	-1.16	0.44	0.17	-1.22	0.28	0.13	-1.2	0.09	0.19
490	2.45	-1.34	0.99	0.34	NaN	NaN	NaN	-1.28	0.87	0.52	-1.28	0.68	0.56	-1.26	0.53	0.53	-1.27	0.44	0.53	-1.34	0.31	0.58	NaN	NaN	NaN	-1.32	0.04	0.53	NaN	NaN	NaN	-1.24	0.88	0.15	-1.19	0.67	0.13	-1.18	0.53	0.18	-1.16	0.44	0.17	-1.22	0.28	0.13	-1.2	0.09	0.19
491	2.455	-1.34	0.99	0.34	NaN	NaN	NaN	-1.28	0.87	0.52	-1.28	0.68	0.57	-1.25	0.53	0.53	-1.27	0.44	0.53	-1.34	0.31	0.58	NaN	NaN	NaN	-1.32	0.04	0.53	NaN	NaN	NaN	-1.24	0.88	0.15	-1.19	0.67	0.13	-1.18	0.53	0.18	-1.16	0.44	0.17	-1.22	0.28	0.13	-1.19	0.09	0.18
492	2.46	-1.34	0.99	0.34	NaN	NaN	NaN	-1.28	0.88	0.52	-1.28	0.68	0.57	-1.25	0.53	0.53	-1.27	0.44	0.53	-1.34	0.31	0.58	NaN	NaN	NaN	-1.32	0.04	0.53	NaN	NaN	NaN	-1.24	0.88	0.15	-1.19	0.67	0.13	-1.18	0.53	0.18	-1.16	0.44	0.17	-1.22	0.28	0.13	-1.16	0.11	0.17
493	2.465	-1.34	0.99	0.34	NaN	NaN	NaN	-1.28	0.88	0.52	-1.28	0.68	0.57	-1.25	0.53	0.53	-1.26	0.45	0.54	-1.34	0.31	0.58	NaN	NaN	NaN	-1.32	0.04	0.53	NaN	NaN	NaN	-1.24	0.88	0.15	-1.19	0.67	0.12	-1.18	0.53	0.18	-1.16	0.44	0.17	-1.22	0.28	0.13	-1.16	0.11	0.17
494	2.47	-1.34	0.99	0.34	NaN	NaN	NaN	-1.28	0.88	0.52	-1.27	0.68	0.57	-1.25	0.53	0.53	-1.26	0.45	0.54	-1.33	0.31	0.58	NaN	NaN	NaN	-1.32	0.04	0.53	NaN	NaN	NaN	-1.24	0.88	0.15	-1.19	0.67	0.12	-1.18	0.53	0.18	-1.16	0.44	0.17	-1.22	0.28	0.13	-1.16	0.11	0.17
495	2.475	-1.34	0.99	0.34	NaN	NaN	NaN	-1.28	0.88	0.52	-1.27	0.68	0.57	-1.24	0.53	0.53	-1.26	0.45	0.54	-1.33	0.31	0.58	NaN	NaN	NaN	-1.32	0.04	0.53	NaN	NaN	NaN	-1.24	0.88	0.15	-1.19	0.67	0.12	-1.18	0.53	0.18	-1.16	0.44	0.17	-1.22	0.28	0.13	-1.16	0.11	0.17
496	2.48	-1.34	1	0.34	NaN	NaN	NaN	-1.28	0.88	0.52	-1.27	0.68	0.57	-1.24	0.54	0.53	-1.26	0.45	0.54	-1.33	0.32	0.58	NaN	NaN	NaN	-1.32	0.04	0.53	NaN	NaN	NaN	-1.24	0.88	0.15	-1.19	0.67	0.12	-1.18	0.53	0.18	-1.16	0.44	0.17	-1.22	0.28	0.13	-1.16	0.11	0.17
497	2.485	-1.34	1	0.34	NaN	NaN	NaN	-1.27	0.88	0.52	-1.27	0.68	0.57	-1.24	0.54	0.53	-1.25	0.45	0.54	-1.33	0.32	0.58	NaN	NaN	NaN	-1.32	0.04	0.53	NaN	NaN	NaN	-1.23	0.88	0.15	-1.19	0.67	0.12	-1.17	0.53	0.18	-1.16	0.44	0.17	-1.22	0.28	0.13	-1.16	0.11	0.17
498	2.49	-1.34	1	0.33	NaN	NaN	NaN	-1.27	0.88	0.52	-1.27	0.68	0.57	-1.24	0.54	0.53	-1.25	0.45	0.54	-1.33	0.32	0.58	NaN	NaN	NaN	-1.32	0.04	0.53	NaN	NaN	NaN	-1.23	0.88	0.15	-1.19	0.67	0.12	-1.17	0.53	0.18	-1.16	0.44	0.17	-1.22	0.28	0.13	-1.16	0.11	0.17
499	2.495	-1.34	1	0.33	NaN	NaN	NaN	-1.27	0.88	0.52	-1.27	0.68	0.57	-1.23	0.54	0.53	-1.25	0.45	0.54	-1.32	0.32	0.58	NaN	NaN	NaN	-1.32	0.04	0.53	NaN	NaN	NaN	-1.23	0.88	0.15	-1.19	0.67	0.12	-1.17	0.53	0.18	-1.16	0.44	0.17	-1.22	0.28	0.13	-1.16	0.11	0.17
500	2.5	-1.34	1	0.33	NaN	NaN	NaN	-1.27	0.88	0.52	-1.26	0.68	0.57	-1.23	0.54	0.54	-1.25	0.45	0.54	-1.32	0.32	0.59	NaN	NaN	NaN	-1.32	0.04	0.53	NaN	NaN	NaN	-1.23	0.88	0.15	-1.19	0.67	0.12	-1.17	0.53	0.18	-1.16	0.44	0.17	-1.22	0.28	0.13	-1.16	0.11	0.17
501	2.505	-1.34	1	0.33	NaN	NaN	NaN	-1.27	0.88	0.52	-1.26	0.68	0.57	-1.23	0.54	0.54	-1.24	0.45	0.55	-1.32	0.32	0.59	NaN	NaN	NaN	-1.32	0.04	0.53	NaN	NaN	NaN	-1.23	0.88	0.15	-1.19	0.67	0.12	-1.17	0.53	0.18	-1.16	0.44	0.17	-1.22	0.28	0.13	-1.16	0.11	0.17
502	2.51	-1.34	1	0.33	NaN	NaN	NaN	-1.27	0.88	0.52	-1.26	0.68	0.57	-1.23	0.54	0.54	-1.24	0.45	0.55	-1.32	0.32	0.59	NaN	NaN	NaN	-1.32	0.04	0.53	NaN	NaN	NaN	-1.23	0.88	0.15	-1.18	0.67	0.12	-1.17	0.53	0.18	-1.16	0.44	0.17	-1.22	0.28	0.13	-1.16	0.11	0.17
503	2.515	-1.33	1	0.33	NaN	NaN	NaN	-1.27	0.88	0.52	-1.26	0.68	0.57	-1.23	0.54	0.54	-1.24	0.45	0.55	-1.32	0.32	0.59	NaN	NaN	NaN	-1.32	0.04	0.53	NaN	NaN	NaN	-1.23	0.88	0.15	-1.18	0.67	0.12	-1.17	0.53	0.18	-1.16	0.44	0.17	-1.22	0.28	0.13	-1.16	0.11	0.17
504	2.52	-1.33	1	0.33	NaN	NaN	NaN	-1.27	0.88	0.52	-1.26	0.68	0.57	-1.22	0.54	0.54	-1.24	0.45	0.55	-1.32	0.32	0.59	NaN	NaN	NaN	-1.32	0.04	0.54	NaN	NaN	NaN	-1.23	0.88	0.14	-1.18	0.67	0.12	-1.17	0.53	0.18	-1.16	0.44	0.17	-1.22	0.28	0.13	-1.16	0.11	0.17
505	2.525	-1.33	1	0.33	NaN	NaN	NaN	-1.27	0.88	0.51	-1.26	0.68	0.57	-1.22	0.54	0.54	-1.23	0.45	0.55	NaN	NaN	NaN	NaN	NaN	NaN	-1.31	0.04	0.54	NaN	NaN	NaN	-1.23	0.88	0.14	-1.18	0.67	0.12	-1.17	0.53	0.18	-1.16	0.44	0.17	-1.22	0.28	0.13	-1.16	0.11	0.17
506	2.53	-1.33	1	0.33	NaN	NaN	NaN	-1.27	0.88	0.51	-1.26	0.68	0.57	-1.22	0.54	0.54	-1.23	0.45	0.55	-1.31	0.33	0.59	NaN	NaN	NaN	-1.31	0.05	0.54	NaN	NaN	NaN	-1.23	0.88	0.14	-1.18	0.67	0.12	-1.17	0.53	0.18	-1.16	0.44	0.17	-1.22	0.28	0.13	-1.16	0.11	0.17
507	2.535	-1.33	1	0.33	NaN	NaN	NaN	-1.27	0.88	0.51	-1.26	0.68	0.57	-1.22	0.54	0.54	-1.23	0.45	0.55	-1.31	0.33	0.6	NaN	NaN	NaN	-1.31	0.05	0.54	NaN	NaN	NaN	-1.22	0.88	0.14	-1.18	0.67	0.12	-1.17	0.53	0.17	-1.16	0.44	0.17	-1.22	0.28	0.13	-1.15	0.11	0.17
508	2.54	-1.33	1	0.33	NaN	NaN	NaN	-1.27	0.88	0.51	-1.26	0.68	0.57	-1.21	0.54	0.54	-1.23	0.46	0.56	-1.31	0.33	0.6	NaN	NaN	NaN	-1.31	0.05	0.54	NaN	NaN	NaN	-1.22	0.88	0.14	-1.18	0.67	0.12	-1.17	0.53	0.17	-1.16	0.44	0.17	-1.22	0.28	0.13	-1.15	0.11	0.17
509	2.545	-1.33	1	0.33	NaN	NaN	NaN	-1.27	0.88	0.51	-1.26	0.68	0.57	-1.21	0.54	0.55	-1.22	0.46	0.56	-1.3	0.33	0.6	NaN	NaN	NaN	-1.31	0.05	0.54	NaN	NaN	NaN	-1.22	0.88	0.14	-1.18	0.67	0.12	-1.17	0.53	0.17	-1.16	0.44	0.17	-1.22	0.28	0.13	-1.15	0.11	0.17
510	2.55	-1.33	1	0.32	NaN	NaN	NaN	-1.27	0.88	0.51	-1.25	0.68	0.57	-1.21	0.54	0.55	-1.22	0.46	0.56	-1.3	0.33	0.6	NaN	NaN	NaN	-1.31	0.05	0.54	NaN	NaN	NaN	-1.22	0.88	0.14	-1.18	0.67	0.12	-1.17	0.53	0.17	-1.16	0.44	0.17	-1.22	0.28	0.13	-1.15	0.11	0.17
511	2.555	-1.33	1	0.32	NaN	NaN	NaN	-1.27	0.88	0.51	-1.25	0.68	0.57	-1.21	0.54	0.55	-1.22	0.46	0.56	-1.3	0.33	0.6	NaN	NaN	NaN	-1.31	0.05	0.54	NaN	NaN	NaN	-1.22	0.88	0.14	-1.18	0.67	0.12	-1.17	0.53	0.17	-1.16	0.44	0.17	-1.22	0.28	0.13	-1.15	0.11	0.17
512	2.56	-1.33	1	0.32	NaN	NaN	NaN	-1.27	0.88	0.51	-1.25	0.68	0.57	-1.21	0.54	0.55	-1.22	0.46	0.56	-1.3	0.33	0.6	NaN	NaN	NaN	-1.31	0.05	0.54	NaN	NaN	NaN	-1.22	0.88	0.14	-1.18	0.67	0.12	-1.17	0.53	0.17	-1.16	0.44	0.17	-1.22	0.28	0.12	-1.15	0.11	0.17
513	2.565	-1.33	1	0.32	NaN	NaN	NaN	-1.27	0.88	0.51	-1.25	0.68	0.57	-1.2	0.54	0.55	-1.21	0.46	0.56	-1.29	0.33	0.6	NaN	NaN	NaN	-1.31	0.05	0.54	NaN	NaN	NaN	-1.22	0.88	0.14	-1.18	0.67	0.12	-1.17	0.53	0.17	-1.16	0.44	0.17	-1.22	0.28	0.12	-1.15	0.11	0.17
514	2.57	-1.33	1	0.32	NaN	NaN	NaN	-1.27	0.88	0.51	-1.25	0.68	0.57	-1.2	0.55	0.55	-1.21	0.46	0.56	-1.29	0.33	0.6	NaN	NaN	NaN	-1.31	0.05	0.54	NaN	NaN	NaN	-1.22	0.88	0.14	-1.18	0.67	0.12	-1.17	0.53	0.17	-1.16	0.44	0.17	-1.22	0.28	0.12	-1.15	0.11	0.17
515	2.575	-1.33	1	0.32	NaN	NaN	NaN	-1.27	0.88	0.51	-1.25	0.68	0.57	-1.2	0.55	0.55	-1.21	0.46	0.56	-1.29	0.33	0.61	NaN	NaN	NaN	-1.31	0.05	0.54	NaN	NaN	NaN	-1.22	0.88	0.14	-1.18	0.67	0.12	-1.17	0.53	0.17	-1.16	0.44	0.16	-1.22	0.28	0.12	-1.15	0.11	0.17
516	2.58	-1.33	1	0.32	NaN	NaN	NaN	-1.27	0.88	0.51	-1.25	0.68	0.57	-1.2	0.55	0.55	-1.21	0.46	0.56	-1.29	0.33	0.61	NaN	NaN	NaN	-1.31	0.05	0.54	NaN	NaN	NaN	-1.22	0.88	0.14	-1.18	0.67	0.11	-1.17	0.53	0.17	-1.16	0.44	0.16	-1.22	0.28	0.12	-1.15	0.11	0.17
517	2.585	-1.33	1	0.32	NaN	NaN	NaN	-1.27	0.88	0.51	-1.25	0.68	0.57	-1.2	0.55	0.55	-1.2	0.46	0.56	-1.28	0.33	0.61	NaN	NaN	NaN	-1.31	0.05	0.54	NaN	NaN	NaN	-1.22	0.88	0.14	-1.18	0.67	0.11	-1.17	0.53	0.17	-1.16	0.44	0.16	-1.22	0.28	0.12	-1.15	0.11	0.17
518	2.59	-1.33	1	0.32	NaN	NaN	NaN	-1.27	0.88	0.51	-1.24	0.68	0.57	-1.19	0.55	0.55	-1.2	0.46	0.56	-1.28	0.34	0.61	NaN	NaN	NaN	-1.31	0.05	0.54	NaN	NaN	NaN	-1.21	0.88	0.14	-1.17	0.67	0.11	-1.17	0.53	0.17	-1.16	0.44	0.16	-1.22	0.28	0.12	-1.15	0.11	0.17
519	2.595	-1.33	1	0.32	NaN	NaN	NaN	-1.27	0.88	0.51	-1.24	0.68	0.57	-1.19	0.55	0.55	-1.2	0.46	0.57	-1.28	0.34	0.61	NaN	NaN	NaN	-1.3	0.05	0.54	NaN	NaN	NaN	-1.21	0.88	0.14	-1.17	0.67	0.11	-1.17	0.53	0.17	-1.16	0.44	0.16	-1.22	0.28	0.12	-1.15	0.11	0.17
520	2.6	-1.33	1	0.32	NaN	NaN	NaN	-1.27	0.88	0.51	-1.24	0.69	0.57	-1.19	0.55	0.55	-1.2	0.46	0.57	-1.28	0.34	0.61	NaN	NaN	NaN	-1.3	0.05	0.54	NaN	NaN	NaN	-1.21	0.88	0.14	-1.17	0.67	0.11	-1.17	0.53	0.17	-1.16	0.44	0.16	-1.22	0.28	0.12	-1.15	0.11	0.17
521	2.605	-1.33	1	0.32	NaN	NaN	NaN	-1.27	0.88	0.51	-1.24	0.69	0.57	-1.19	0.55	0.55	-1.2	0.46	0.57	-1.28	0.34	0.61	NaN	NaN	NaN	-1.3	0.05	0.55	NaN	NaN	NaN	-1.21	0.88	0.14	-1.17	0.67	0.11	-1.17	0.53	0.17	-1.16	0.44	0.16	-1.22	0.28	0.12	-1.15	0.11	0.17
522	2.61	-1.33	1	0.32	NaN	NaN	NaN	-1.27	0.88	0.51	-1.24	0.69	0.57	-1.19	0.55	0.56	-1.19	0.46	0.57	-1.27	0.34	0.61	NaN	NaN	NaN	-1.3	0.05	0.55	NaN	NaN	NaN	-1.21	0.88	0.14	-1.17	0.67	0.11	-1.17	0.53	0.17	-1.16	0.44	0.16	-1.22	0.28	0.12	-1.15	0.11	0.17
523	2.615	-1.33	1	0.31	NaN	NaN	NaN	-1.27	0.88	0.51	-1.24	0.69	0.57	-1.19	0.55	0.56	-1.19	0.46	0.57	-1.27	0.34	0.61	NaN	NaN	NaN	-1.3	0.05	0.55	NaN	NaN	NaN	-1.21	0.88	0.14	-1.17	0.67	0.11	-1.17	0.53	0.17	-1.16	0.44	0.16	-1.22	0.28	0.12	-1.15	0.11	0.17
524	2.62	-1.32	1	0.31	NaN	NaN	NaN	-1.27	0.88	0.51	-1.24	0.69	0.57	-1.18	0.55	0.56	-1.19	0.47	0.57	-1.27	0.34	0.61	NaN	NaN	NaN	-1.3	0.06	0.55	NaN	NaN	NaN	-1.21	0.88	0.14	-1.17	0.67	0.11	-1.17	0.53	0.17	-1.16	0.44	0.16	-1.21	0.28	0.12	-1.15	0.11	0.17
525	2.625	-1.32	1	0.31	NaN	NaN	NaN	-1.27	0.88	0.5	-1.24	0.69	0.57	-1.18	0.55	0.56	-1.19	0.47	0.57	-1.27	0.34	0.62	NaN	NaN	NaN	-1.3	0.06	0.55	NaN	NaN	NaN	-1.21	0.88	0.13	-1.17	0.67	0.11	-1.17	0.53	0.17	-1.16	0.44	0.16	-1.21	0.27	0.12	-1.15	0.11	0.17
526	2.63	-1.32	1	0.31	NaN	NaN	NaN	-1.27	0.88	0.5	-1.24	0.69	0.57	-1.18	0.55	0.56	-1.19	0.47	0.57	-1.27	0.34	0.62	NaN	NaN	NaN	-1.29	0.06	0.55	NaN	NaN	NaN	-1.21	0.88	0.13	-1.17	0.67	0.11	-1.17	0.53	0.17	-1.16	0.44	0.16	-1.21	0.27	0.12	-1.15	0.11	0.17
527	2.635	-1.32	1	0.31	NaN	NaN	NaN	-1.27	0.88	0.5	-1.24	0.69	0.57	-1.18	0.55	0.56	-1.18	0.47	0.57	-1.27	0.34	0.62	NaN	NaN	NaN	-1.29	0.06	0.55	NaN	NaN	NaN	-1.21	0.88	0.13	-1.17	0.67	0.11	-1.17	0.53	0.17	-1.16	0.44	0.16	-1.21	0.27	0.12	-1.15	0.11	0.17
528	2.64	-1.32	1	0.31	NaN	NaN	NaN	-1.27	0.88	0.5	-1.23	0.69	0.57	-1.18	0.55	0.56	-1.18	0.47	0.57	-1.26	0.34	0.62	NaN	NaN	NaN	-1.29	0.06	0.55	NaN	NaN	NaN	-1.21	0.88	0.13	-1.17	0.67	0.11	-1.17	0.53	0.17	-1.16	0.44	0.16	-1.21	0.27	0.12	-1.15	0.11	0.17
529	2.645	-1.32	1	0.31	NaN	NaN	NaN	-1.27	0.88	0.5	-1.23	0.69	0.57	-1.18	0.55	0.56	-1.18	0.47	0.57	-1.26	0.34	0.62	NaN	NaN	NaN	-1.29	0.06	0.55	NaN	NaN	NaN	-1.21	0.88	0.13	-1.17	0.67	0.11	-1.17	0.53	0.17	-1.16	0.44	0.16	-1.21	0.27	0.12	-1.15	0.11	0.17
530	2.65	-1.32	1	0.31	NaN	NaN	NaN	-1.27	0.87	0.5	-1.24	0.69	0.57	-1.18	0.55	0.56	-1.18	0.47	0.57	-1.26	0.34	0.62	NaN	NaN	NaN	-1.28	0.06	0.55	NaN	NaN	NaN	-1.21	0.88	0.13	-1.17	0.67	0.11	-1.17	0.53	0.17	-1.16	0.44	0.16	-1.21	0.27	0.12	-1.15	0.11	0.17
531	2.655	-1.32	1	0.31	NaN	NaN	NaN	-1.27	0.87	0.5	-1.24	0.69	0.57	-1.18	0.55	0.56	-1.18	0.47	0.57	-1.26	0.34	0.62	NaN	NaN	NaN	-1.28	0.06	0.56	NaN	NaN	NaN	-1.21	0.88	0.13	-1.17	0.67	0.11	-1.17	0.53	0.17	-1.16	0.44	0.16	-1.22	0.27	0.12	-1.15	0.11	0.17
532	2.66	-1.32	1	0.31	NaN	NaN	NaN	-1.27	0.87	0.5	-1.23	0.69	0.57	-1.17	0.55	0.56	-1.18	0.47	0.57	-1.26	0.34	0.62	NaN	NaN	NaN	-1.27	0.06	0.56	NaN	NaN	NaN	-1.2	0.88	0.13	-1.17	0.67	0.11	-1.17	0.53	0.17	-1.16	0.44	0.16	-1.22	0.27	0.12	-1.15	0.11	0.17
533	2.665	-1.32	1	0.31	NaN	NaN	NaN	-1.27	0.87	0.5	-1.23	0.69	0.57	-1.17	0.55	0.56	-1.18	0.47	0.57	-1.26	0.34	0.62	NaN	NaN	NaN	-1.27	0.06	0.56	NaN	NaN	NaN	-1.2	0.88	0.13	-1.17	0.67	0.11	-1.17	0.53	0.17	-1.16	0.44	0.16	-1.22	0.27	0.12	-1.15	0.11	0.17
534	2.67	-1.32	1	0.31	NaN	NaN	NaN	-1.27	0.87	0.5	-1.23	0.69	0.57	-1.17	0.55	0.56	-1.18	0.47	0.57	-1.26	0.34	0.62	NaN	NaN	NaN	-1.26	0.06	0.56	NaN	NaN	NaN	-1.2	0.88	0.13	-1.17	0.67	0.11	-1.17	0.53	0.16	-1.16	0.44	0.16	-1.22	0.27	0.12	-1.15	0.11	0.17
535	2.675	-1.32	1	0.31	NaN	NaN	NaN	-1.27	0.87	0.5	-1.23	0.69	0.57	-1.17	0.55	0.56	-1.18	0.47	0.57	-1.25	0.34	0.62	NaN	NaN	NaN	-1.26	0.06	0.56	NaN	NaN	NaN	-1.2	0.88	0.13	-1.17	0.67	0.11	-1.17	0.53	0.16	-1.16	0.44	0.16	-1.22	0.27	0.12	-1.17	0.1	0.17
536	2.68	-1.32	1	0.31	NaN	NaN	NaN	-1.27	0.87	0.5	-1.23	0.69	0.57	-1.17	0.55	0.56	-1.17	0.47	0.57	-1.25	0.34	0.62	-1.33	0.16	0.54	-1.26	0.06	0.56	NaN	NaN	NaN	-1.2	0.88	0.13	-1.17	0.67	0.11	-1.17	0.53	0.16	-1.16	0.44	0.16	-1.22	0.27	0.12	-1.19	0.09	0.18
537	2.685	-1.32	1	0.31	NaN	NaN	NaN	-1.27	0.87	0.5	-1.23	0.69	0.57	-1.17	0.55	0.56	-1.17	0.47	0.57	-1.25	0.34	0.62	-1.32	0.16	0.54	-1.25	0.06	0.57	NaN	NaN	NaN	-1.2	0.88	0.13	-1.17	0.67	0.11	-1.17	0.53	0.16	-1.16	0.44	0.16	-1.22	0.27	0.12	-1.2	0.09	0.18
538	2.69	-1.32	1	0.31	NaN	NaN	NaN	-1.27	0.87	0.5	-1.23	0.68	0.57	-1.17	0.55	0.56	-1.17	0.47	0.57	-1.25	0.34	0.62	-1.32	0.15	0.54	-1.25	0.06	0.57	NaN	NaN	NaN	-1.2	0.88	0.13	-1.17	0.67	0.11	-1.17	0.53	0.16	-1.16	0.44	0.16	-1.22	0.27	0.12	-1.2	0.09	0.18
539	2.695	-1.32	1	0.31	NaN	NaN	NaN	-1.27	0.87	0.5	-1.23	0.68	0.57	-1.17	0.55	0.56	-1.17	0.47	0.57	-1.24	0.34	0.62	-1.31	0.15	0.54	-1.24	0.06	0.57	NaN	NaN	NaN	-1.2	0.88	0.13	-1.17	0.67	0.11	-1.17	0.53	0.16	-1.16	0.44	0.16	-1.22	0.27	0.12	-1.2	0.09	0.18
540	2.7	-1.32	1	0.31	NaN	NaN	NaN	-1.27	0.87	0.5	-1.23	0.69	0.57	-1.17	0.55	0.56	-1.17	0.47	0.57	-1.24	0.34	0.62	-1.31	0.14	0.54	-1.24	0.06	0.57	NaN	NaN	NaN	-1.2	0.88	0.13	-1.17	0.67	0.11	-1.17	0.53	0.16	-1.16	0.44	0.16	-1.22	0.27	0.12	-1.2	0.09	0.18
541	2.705	-1.32	1	0.31	NaN	NaN	NaN	-1.27	0.87	0.5	-1.23	0.68	0.57	-1.17	0.55	0.55	-1.17	0.47	0.57	-1.24	0.34	0.62	-1.3	0.14	0.54	-1.23	0.06	0.57	NaN	NaN	NaN	-1.2	0.88	0.13	-1.16	0.67	0.11	-1.17	0.53	0.16	-1.16	0.44	0.16	-1.22	0.27	0.12	-1.2	0.09	0.18
542	2.71	-1.32	1	0.31	NaN	NaN	NaN	-1.27	0.87	0.5	-1.23	0.68	0.57	-1.17	0.55	0.55	-1.17	0.47	0.57	-1.24	0.33	0.62	-1.3	0.14	0.54	-1.23	0.06	0.58	NaN	NaN	NaN	-1.2	0.88	0.13	-1.16	0.67	0.11	-1.17	0.53	0.16	-1.17	0.44	0.15	-1.22	0.27	0.12	-1.2	0.09	0.18
543	2.715	-1.32	1	0.31	NaN	NaN	NaN	-1.27	0.87	0.5	-1.23	0.68	0.57	-1.17	0.55	0.55	-1.17	0.46	0.57	-1.24	0.33	0.62	-1.29	0.14	0.54	-1.22	0.06	0.58	NaN	NaN	NaN	-1.2	0.88	0.13	-1.16	0.67	0.11	-1.17	0.53	0.16	-1.17	0.44	0.15	-1.22	0.27	0.12	-1.2	0.09	0.18
544	2.72	-1.32	1	0.31	NaN	NaN	NaN	-1.27	0.87	0.5	-1.23	0.68	0.57	-1.17	0.55	0.55	-1.17	0.46	0.57	-1.23	0.33	0.62	-1.29	0.14	0.54	-1.22	0.06	0.58	NaN	NaN	NaN	-1.2	0.88	0.13	-1.16	0.68	0.11	-1.17	0.53	0.16	-1.17	0.44	0.15	-1.22	0.27	0.12	-1.2	0.09	0.18
545	2.725	-1.32	1	0.31	NaN	NaN	NaN	-1.27	0.87	0.5	-1.23	0.68	0.56	-1.17	0.55	0.55	-1.16	0.46	0.57	-1.23	0.33	0.62	-1.28	0.14	0.54	-1.21	0.06	0.58	NaN	NaN	NaN	-1.2	0.88	0.13	-1.16	0.68	0.11	-1.17	0.53	0.16	-1.17	0.44	0.15	-1.22	0.27	0.12	-1.2	0.09	0.18
546	2.73	-1.32	1	0.31	NaN	NaN	NaN	-1.27	0.87	0.5	-1.23	0.68	0.56	-1.17	0.55	0.55	-1.16	0.46	0.57	-1.23	0.33	0.62	-1.28	0.13	0.54	-1.21	0.05	0.58	NaN	NaN	NaN	-1.2	0.88	0.13	-1.16	0.68	0.11	-1.17	0.53	0.16	-1.17	0.44	0.15	-1.22	0.27	0.12	-1.2	0.09	0.18
547	2.735	-1.32	1	0.31	NaN	NaN	NaN	-1.27	0.87	0.5	-1.23	0.68	0.56	-1.17	0.55	0.55	-1.16	0.46	0.57	-1.23	0.33	0.62	-1.27	0.13	0.54	-1.2	0.05	0.58	NaN	NaN	NaN	-1.2	0.88	0.13	-1.16	0.68	0.11	-1.17	0.53	0.16	-1.17	0.44	0.15	-1.22	0.27	0.12	-1.2	0.09	0.18
548	2.74	-1.31	1	0.31	NaN	NaN	NaN	-1.27	0.87	0.5	-1.23	0.68	0.56	-1.17	0.55	0.55	-1.16	0.46	0.57	-1.22	0.33	0.62	-1.27	0.13	0.54	-1.19	0.05	0.58	NaN	NaN	NaN	-1.2	0.88	0.13	-1.16	0.68	0.11	-1.17	0.53	0.16	-1.17	0.44	0.15	-1.22	0.27	0.12	-1.2	0.09	0.18
549	2.745	-1.31	1	0.31	NaN	NaN	NaN	-1.27	0.87	0.5	-1.23	0.68	0.56	-1.17	0.55	0.55	-1.16	0.46	0.57	-1.22	0.33	0.62	-1.26	0.13	0.54	-1.19	0.05	0.58	NaN	NaN	NaN	-1.19	0.88	0.13	-1.16	0.68	0.11	-1.17	0.53	0.16	-1.17	0.44	0.15	-1.22	0.27	0.12	-1.2	0.09	0.18
550	2.75	-1.31	1	0.31	NaN	NaN	NaN	-1.27	0.87	0.5	-1.23	0.68	0.56	-1.16	0.55	0.55	-1.16	0.46	0.57	-1.22	0.33	0.62	-1.26	0.13	0.54	-1.18	0.05	0.58	NaN	NaN	NaN	-1.19	0.88	0.13	-1.16	0.68	0.1	-1.17	0.53	0.16	-1.17	0.44	0.15	-1.22	0.27	0.12	-1.2	0.09	0.18
551	2.755	-1.31	1	0.31	NaN	NaN	NaN	-1.27	0.87	0.5	-1.23	0.68	0.56	-1.16	0.55	0.55	-1.16	0.46	0.56	-1.21	0.32	0.62	-1.25	0.13	0.54	-1.18	0.05	0.58	NaN	NaN	NaN	-1.19	0.88	0.13	-1.16	0.68	0.1	-1.17	0.53	0.16	-1.17	0.44	0.15	-1.22	0.27	0.11	-1.2	0.09	0.18
552	2.76	-1.31	1	0.31	NaN	NaN	NaN	-1.27	0.87	0.5	-1.23	0.68	0.56	-1.16	0.55	0.55	-1.15	0.46	0.56	-1.21	0.32	0.62	-1.25	0.13	0.54	-1.17	0.05	0.58	NaN	NaN	NaN	-1.19	0.88	0.13	-1.16	0.68	0.1	-1.17	0.53	0.16	-1.17	0.44	0.15	-1.22	0.27	0.11	-1.2	0.09	0.18
553	2.765	-1.31	1	0.31	NaN	NaN	NaN	-1.27	0.87	0.5	-1.23	0.68	0.56	-1.16	0.55	0.55	-1.15	0.46	0.56	-1.21	0.32	0.62	-1.24	0.12	0.54	-1.17	0.05	0.58	NaN	NaN	NaN	-1.19	0.88	0.13	-1.16	0.68	0.1	-1.17	0.53	0.16	-1.17	0.44	0.15	-1.22	0.27	0.11	-1.2	0.09	0.18
554	2.77	-1.31	1	0.31	NaN	NaN	NaN	-1.27	0.87	0.5	-1.23	0.68	0.56	-1.16	0.55	0.55	-1.15	0.46	0.56	-1.2	0.32	0.62	-1.24	0.12	0.54	-1.16	0.05	0.58	NaN	NaN	NaN	-1.19	0.88	0.13	-1.16	0.68	0.1	-1.17	0.53	0.16	-1.17	0.44	0.15	-1.22	0.27	0.11	-1.2	0.09	0.18
555	2.775	-1.31	1	0.31	NaN	NaN	NaN	-1.27	0.87	0.5	-1.23	0.68	0.56	-1.16	0.55	0.55	-1.15	0.46	0.56	-1.2	0.32	0.62	-1.24	0.12	0.54	-1.16	0.05	0.58	NaN	NaN	NaN	-1.19	0.88	0.13	-1.16	0.68	0.1	-1.17	0.53	0.16	-1.17	0.44	0.15	-1.22	0.27	0.11	-1.2	0.09	0.18
556	2.78	-1.31	1	0.31	NaN	NaN	NaN	-1.27	0.87	0.5	-1.23	0.68	0.56	-1.16	0.55	0.55	-1.15	0.46	0.56	-1.2	0.32	0.62	-1.23	0.12	0.54	-1.15	0.05	0.58	NaN	NaN	NaN	-1.19	0.88	0.13	-1.16	0.68	0.1	-1.17	0.53	0.16	-1.17	0.44	0.15	-1.22	0.27	0.11	-1.2	0.08	0.18
557	2.785	-1.31	1	0.31	NaN	NaN	NaN	-1.27	0.87	0.5	-1.23	0.67	0.56	-1.16	0.55	0.55	-1.15	0.46	0.56	-1.2	0.32	0.61	-1.23	0.12	0.54	-1.15	0.05	0.58	NaN	NaN	NaN	-1.19	0.88	0.13	-1.16	0.68	0.1	-1.17	0.53	0.16	-1.17	0.44	0.15	-1.22	0.27	0.11	-1.2	0.09	0.18
558	2.79	-1.31	1	0.31	NaN	NaN	NaN	-1.27	0.87	0.5	-1.23	0.67	0.56	-1.16	0.55	0.54	-1.15	0.46	0.56	-1.19	0.32	0.61	-1.22	0.12	0.54	-1.14	0.05	0.58	NaN	NaN	NaN	-1.19	0.88	0.13	-1.16	0.68	0.1	-1.17	0.53	0.16	-1.17	0.44	0.15	-1.22	0.27	0.11	-1.2	0.09	0.18
559	2.795	-1.31	1	0.31	NaN	NaN	NaN	-1.27	0.87	0.5	-1.22	0.67	0.56	-1.16	0.55	0.54	-1.14	0.46	0.56	-1.19	0.32	0.61	-1.22	0.12	0.54	-1.14	0.05	0.58	NaN	NaN	NaN	-1.19	0.89	0.13	-1.16	0.68	0.1	-1.17	0.53	0.16	-1.17	0.44	0.15	-1.22	0.27	0.11	-1.2	0.09	0.18
560	2.8	-1.31	1	0.31	NaN	NaN	NaN	-1.27	0.87	0.5	-1.22	0.67	0.56	-1.15	0.54	0.54	-1.14	0.46	0.56	-1.19	0.32	0.61	-1.21	0.11	0.54	-1.13	0.05	0.58	NaN	NaN	NaN	-1.19	0.89	0.13	-1.16	0.68	0.1	-1.17	0.53	0.16	-1.17	0.44	0.15	-1.22	0.27	0.11	-1.2	0.08	0.18
561	2.805	-1.31	1	0.31	NaN	NaN	NaN	-1.27	0.87	0.5	-1.22	0.67	0.56	-1.15	0.54	0.54	-1.14	0.46	0.56	-1.19	0.31	0.61	-1.21	0.11	0.54	-1.13	0.04	0.58	NaN	NaN	NaN	-1.19	0.89	0.13	-1.16	0.68	0.1	-1.17	0.53	0.16	-1.17	0.44	0.15	-1.22	0.27	0.11	-1.2	0.08	0.18
562	2.81	-1.31	1	0.31	NaN	NaN	NaN	-1.27	0.86	0.5	-1.22	0.67	0.56	-1.15	0.54	0.54	-1.14	0.46	0.56	-1.18	0.31	0.61	-1.21	0.11	0.54	-1.13	0.04	0.58	NaN	NaN	NaN	-1.19	0.89	0.13	-1.16	0.68	0.11	-1.17	0.53	0.16	-1.17	0.44	0.15	-1.22	0.27	0.11	-1.2	0.08	0.18
563	2.815	-1.31	1	0.31	NaN	NaN	NaN	-1.27	0.86	0.5	-1.22	0.67	0.56	-1.15	0.54	0.54	-1.14	0.45	0.56	-1.18	0.31	0.61	-1.2	0.11	0.54	-1.12	0.04	0.58	NaN	NaN	NaN	-1.19	0.89	0.13	-1.16	0.68	0.11	-1.17	0.53	0.16	-1.17	0.44	0.15	-1.22	0.27	0.11	-1.2	0.08	0.18
564	2.82	-1.31	1	0.31	NaN	NaN	NaN	-1.27	0.86	0.5	-1.22	0.67	0.56	-1.15	0.54	0.54	-1.14	0.45	0.55	-1.18	0.31	0.61	-1.2	0.11	0.54	-1.12	0.04	0.57	NaN	NaN	NaN	-1.19	0.89	0.13	-1.16	0.68	0.11	-1.17	0.53	0.16	-1.17	0.44	0.15	-1.22	0.27	0.11	-1.2	0.08	0.18
565	2.825	-1.31	1	0.31	NaN	NaN	NaN	-1.27	0.86	0.5	-1.22	0.67	0.56	-1.15	0.54	0.54	-1.14	0.45	0.55	-1.18	0.31	0.61	-1.2	0.11	0.53	-1.11	0.04	0.57	NaN	NaN	NaN	-1.19	0.89	0.13	-1.16	0.68	0.11	-1.17	0.53	0.16	-1.17	0.44	0.15	-1.22	0.27	0.11	-1.2	0.08	0.18
566	2.83	-1.31	1	0.31	NaN	NaN	NaN	-1.26	0.86	0.5	-1.22	0.67	0.56	-1.15	0.54	0.54	-1.14	0.45	0.55	-1.18	0.31	0.61	-1.19	0.1	0.53	-1.11	0.04	0.57	NaN	NaN	NaN	-1.19	0.89	0.13	-1.16	0.68	0.11	-1.17	0.53	0.16	-1.17	0.44	0.15	-1.22	0.27	0.11	-1.2	0.08	0.18
567	2.835	-1.31	1	0.31	NaN	NaN	NaN	-1.26	0.86	0.5	-1.22	0.67	0.55	-1.15	0.54	0.54	-1.14	0.45	0.55	-1.17	0.31	0.61	-1.19	0.1	0.53	-1.11	0.04	0.57	NaN	NaN	NaN	-1.19	0.89	0.13	-1.15	0.68	0.11	-1.17	0.53	0.16	-1.17	0.44	0.15	-1.22	0.27	0.11	-1.2	0.08	0.18
568	2.84	-1.31	1	0.31	NaN	NaN	NaN	-1.26	0.86	0.5	-1.22	0.67	0.55	-1.15	0.54	0.54	-1.14	0.45	0.55	-1.17	0.3	0.6	-1.18	0.1	0.53	-1.1	0.04	0.57	NaN	NaN	NaN	-1.19	0.89	0.13	-1.15	0.68	0.11	-1.17	0.53	0.16	-1.17	0.44	0.15	-1.22	0.27	0.11	-1.2	0.08	0.18
569	2.845	-1.3	1	0.31	NaN	NaN	NaN	-1.26	0.86	0.5	-1.22	0.67	0.55	-1.15	0.54	0.53	-1.14	0.45	0.55	-1.17	0.3	0.6	-1.18	0.1	0.53	-1.1	0.04	0.57	NaN	NaN	NaN	-1.18	0.89	0.13	-1.15	0.68	0.11	-1.17	0.53	0.16	-1.17	0.44	0.15	-1.22	0.27	0.11	-1.2	0.08	0.18
570	2.85	-1.3	1	0.31	NaN	NaN	NaN	-1.26	0.86	0.5	-1.22	0.67	0.55	-1.15	0.54	0.53	-1.13	0.45	0.55	-1.17	0.3	0.6	-1.18	0.1	0.53	-1.09	0.04	0.57	NaN	NaN	NaN	-1.18	0.89	0.13	-1.15	0.68	0.11	-1.17	0.53	0.16	-1.16	0.44	0.15	-1.22	0.27	0.11	-1.2	0.08	0.18
571	2.855	-1.3	0.99	0.32	NaN	NaN	NaN	-1.26	0.86	0.5	-1.22	0.66	0.55	-1.15	0.53	0.53	-1.13	0.45	0.55	-1.17	0.3	0.6	-1.17	0.1	0.53	-1.09	0.04	0.57	NaN	NaN	NaN	-1.18	0.89	0.13	-1.15	0.68	0.11	-1.17	0.53	0.16	-1.16	0.44	0.15	-1.22	0.27	0.11	-1.2	0.08	0.18
572	2.86	-1.3	0.99	0.32	NaN	NaN	NaN	-1.26	0.86	0.5	-1.21	0.66	0.55	-1.15	0.53	0.53	-1.13	0.44	0.54	-1.16	0.3	0.6	-1.17	0.09	0.53	-1.09	0.04	0.57	NaN	NaN	NaN	-1.18	0.89	0.14	-1.15	0.68	0.11	-1.17	0.53	0.16	-1.16	0.44	0.15	-1.22	0.27	0.11	-1.2	0.08	0.18
573	2.865	-1.3	0.99	0.32	NaN	NaN	NaN	-1.26	0.86	0.5	-1.21	0.66	0.55	-1.15	0.53	0.53	-1.13	0.44	0.54	-1.16	0.3	0.6	-1.17	0.09	0.53	-1.09	0.04	0.57	NaN	NaN	NaN	-1.18	0.89	0.14	-1.15	0.68	0.11	-1.17	0.53	0.16	-1.16	0.44	0.15	-1.22	0.27	0.11	-1.2	0.09	0.18
574	2.87	-1.3	0.99	0.32	NaN	NaN	NaN	-1.25	0.86	0.5	-1.21	0.66	0.55	-1.15	0.53	0.53	-1.13	0.44	0.54	-1.16	0.3	0.6	-1.17	0.09	0.52	-1.09	0.04	0.56	NaN	NaN	NaN	-1.18	0.89	0.14	-1.15	0.68	0.11	-1.17	0.53	0.16	-1.16	0.44	0.15	-1.22	0.27	0.12	-1.2	0.09	0.18
575	2.875	-1.3	0.99	0.32	NaN	NaN	NaN	-1.25	0.86	0.5	-1.21	0.66	0.55	-1.15	0.53	0.53	-1.13	0.44	0.54	-1.16	0.3	0.6	-1.17	0.09	0.52	-1.09	0.04	0.56	NaN	NaN	NaN	-1.18	0.89	0.14	-1.15	0.68	0.11	-1.17	0.53	0.16	-1.16	0.44	0.15	-1.22	0.27	0.12	-1.2	0.09	0.18
576	2.88	-1.3	0.99	0.32	NaN	NaN	NaN	-1.25	0.86	0.5	-1.21	0.66	0.55	-1.15	0.53	0.52	-1.13	0.44	0.54	-1.16	0.3	0.59	-1.17	0.09	0.52	-1.09	0.04	0.56	NaN	NaN	NaN	-1.18	0.89	0.14	-1.15	0.68	0.11	-1.16	0.53	0.16	-1.16	0.44	0.15	-1.22	0.27	0.12	-1.2	0.09	0.18
577	2.885	-1.3	0.99	0.32	NaN	NaN	NaN	-1.25	0.86	0.51	-1.21	0.66	0.55	-1.14	0.53	0.52	-1.13	0.44	0.54	-1.16	0.3	0.59	-1.17	0.09	0.52	-1.09	0.04	0.56	NaN	NaN	NaN	-1.18	0.89	0.14	-1.15	0.68	0.11	-1.16	0.53	0.16	-1.16	0.44	0.15	-1.21	0.28	0.12	-1.2	0.09	0.18
578	2.89	-1.3	0.99	0.33	NaN	NaN	NaN	-1.25	0.86	0.51	-1.21	0.66	0.55	-1.14	0.53	0.52	-1.13	0.44	0.54	-1.16	0.3	0.59	-1.17	0.09	0.52	-1.09	0.04	0.56	NaN	NaN	NaN	-1.18	0.89	0.14	-1.15	0.68	0.11	-1.16	0.53	0.16	-1.16	0.44	0.15	-1.21	0.28	0.12	-1.2	0.09	0.18
579	2.895	-1.3	0.99	0.33	NaN	NaN	NaN	-1.25	0.86	0.51	-1.21	0.66	0.55	-1.14	0.53	0.52	-1.13	0.44	0.54	-1.16	0.3	0.59	-1.17	0.09	0.52	-1.09	0.04	0.56	NaN	NaN	NaN	-1.18	0.89	0.14	-1.15	0.68	0.11	-1.16	0.53	0.16	-1.16	0.44	0.16	-1.21	0.28	0.12	-1.2	0.09	0.18
580	2.9	-1.3	0.99	0.33	NaN	NaN	NaN	-1.24	0.86	0.51	-1.2	0.66	0.55	-1.14	0.53	0.52	-1.13	0.44	0.54	-1.15	0.3	0.59	-1.17	0.09	0.52	-1.09	0.04	0.56	NaN	NaN	NaN	-1.18	0.89	0.14	-1.15	0.68	0.11	-1.16	0.53	0.16	-1.16	0.44	0.16	-1.21	0.28	0.12	-1.2	0.09	0.18
581	2.905	-1.3	0.99	0.33	NaN	NaN	NaN	-1.24	0.86	0.51	-1.2	0.66	0.55	-1.14	0.53	0.52	-1.12	0.44	0.54	-1.15	0.3	0.59	-1.17	0.09	0.52	-1.09	0.04	0.56	NaN	NaN	NaN	-1.18	0.89	0.14	-1.15	0.68	0.11	-1.16	0.53	0.17	-1.16	0.44	0.16	-1.21	0.28	0.12	-1.2	0.09	0.18
582	2.91	-1.3	0.99	0.33	NaN	NaN	NaN	-1.24	0.86	0.51	-1.2	0.66	0.55	-1.14	0.53	0.52	-1.12	0.44	0.54	-1.15	0.3	0.6	-1.17	0.09	0.52	-1.09	0.04	0.56	NaN	NaN	NaN	-1.18	0.89	0.14	-1.15	0.68	0.11	-1.16	0.53	0.17	-1.16	0.44	0.16	-1.21	0.28	0.12	-1.2	0.09	0.18
583	2.915	-1.29	0.99	0.33	NaN	NaN	NaN	-1.24	0.86	0.51	-1.2	0.66	0.55	-1.13	0.53	0.53	-1.12	0.44	0.54	-1.15	0.3	0.6	-1.17	0.09	0.52	-1.09	0.04	0.57	NaN	NaN	NaN	-1.18	0.89	0.14	-1.15	0.68	0.11	-1.16	0.53	0.17	-1.16	0.44	0.16	-1.21	0.28	0.12	-1.2	0.09	0.18
584	2.92	-1.29	0.99	0.33	NaN	NaN	NaN	-1.24	0.86	0.51	-1.2	0.66	0.56	-1.13	0.53	0.53	-1.12	0.44	0.54	-1.15	0.3	0.6	-1.17	0.09	0.52	-1.09	0.04	0.57	NaN	NaN	NaN	-1.18	0.89	0.14	-1.15	0.68	0.12	-1.16	0.53	0.17	-1.15	0.44	0.16	-1.21	0.28	0.12	-1.19	0.09	0.18
585	2.925	-1.29	0.99	0.33	NaN	NaN	NaN	-1.24	0.86	0.51	-1.19	0.66	0.56	-1.13	0.53	0.53	-1.12	0.44	0.54	-1.15	0.3	0.6	-1.17	0.09	0.52	-1.09	0.04	0.57	NaN	NaN	NaN	-1.18	0.89	0.14	-1.14	0.68	0.12	-1.16	0.53	0.17	-1.15	0.44	0.16	-1.21	0.28	0.12	-1.17	0.1	0.18
586	2.93	-1.29	0.99	0.33	NaN	NaN	NaN	-1.24	0.86	0.51	-1.19	0.66	0.56	-1.13	0.53	0.53	-1.12	0.44	0.54	-1.15	0.3	0.6	-1.17	0.09	0.53	-1.09	0.04	0.57	NaN	NaN	NaN	-1.18	0.89	0.14	-1.14	0.68	0.12	-1.16	0.53	0.17	-1.15	0.44	0.16	-1.21	0.28	0.12	-1.19	0.09	0.18
587	2.935	-1.29	0.99	0.34	NaN	NaN	NaN	-1.23	0.86	0.52	-1.19	0.66	0.56	-1.13	0.53	0.53	-1.12	0.44	0.54	-1.15	0.3	0.6	-1.17	0.09	0.53	-1.09	0.04	0.57	NaN	NaN	NaN	-1.18	0.89	0.15	-1.14	0.68	0.12	-1.16	0.53	0.17	-1.15	0.44	0.16	-1.21	0.28	0.12	-1.2	0.09	0.18
588	2.94	-1.29	0.99	0.34	NaN	NaN	NaN	-1.23	0.86	0.52	-1.19	0.66	0.56	-1.13	0.53	0.53	-1.12	0.44	0.55	-1.15	0.3	0.6	-1.17	0.1	0.53	-1.09	0.04	0.57	NaN	NaN	NaN	-1.18	0.89	0.15	-1.14	0.68	0.12	-1.16	0.53	0.17	-1.15	0.44	0.16	-1.21	0.28	0.12	-1.2	0.09	0.18
589	2.945	-1.29	0.99	0.34	NaN	NaN	NaN	-1.23	0.86	0.52	-1.18	0.66	0.56	-1.13	0.53	0.53	-1.12	0.44	0.55	-1.15	0.3	0.6	-1.17	0.1	0.53	-1.09	0.04	0.57	NaN	NaN	NaN	-1.18	0.89	0.15	-1.14	0.68	0.12	-1.15	0.53	0.17	-1.15	0.44	0.16	-1.21	0.28	0.12	-1.19	0.09	0.18
590	2.95	-1.29	0.99	0.34	NaN	NaN	NaN	-1.23	0.86	0.52	-1.18	0.67	0.57	-1.13	0.53	0.54	-1.12	0.44	0.55	-1.15	0.3	0.6	-1.17	0.1	0.53	-1.09	0.04	0.57	NaN	NaN	NaN	-1.18	0.89	0.15	-1.14	0.68	0.12	-1.15	0.53	0.17	-1.15	0.44	0.16	-1.21	0.28	0.12	-1.17	0.1	0.18
591	2.955	-1.29	0.99	0.34	NaN	NaN	NaN	-1.23	0.86	0.52	-1.18	0.67	0.57	-1.13	0.53	0.54	-1.12	0.44	0.55	-1.15	0.3	0.6	-1.17	0.1	0.53	-1.09	0.04	0.57	NaN	NaN	NaN	-1.18	0.89	0.15	-1.14	0.68	0.12	-1.15	0.53	0.17	-1.15	0.44	0.16	-1.21	0.28	0.12	-1.18	0.1	0.18
592	2.96	-1.29	0.99	0.34	NaN	NaN	NaN	-1.23	0.86	0.52	-1.18	0.67	0.57	-1.13	0.53	0.54	-1.12	0.44	0.55	-1.15	0.29	0.6	-1.17	0.1	0.53	-1.09	0.04	0.57	NaN	NaN	NaN	-1.18	0.89	0.15	-1.14	0.68	0.12	-1.15	0.53	0.17	-1.15	0.44	0.17	-1.21	0.28	0.12	-1.16	0.11	0.17
593	2.965	-1.29	0.99	0.34	NaN	NaN	NaN	-1.23	0.86	0.52	-1.18	0.67	0.57	-1.13	0.53	0.54	-1.12	0.44	0.55	-1.15	0.3	0.6	-1.17	0.1	0.53	-1.09	0.04	0.57	NaN	NaN	NaN	-1.18	0.88	0.15	-1.14	0.68	0.12	-1.15	0.53	0.18	-1.15	0.44	0.17	-1.21	0.28	0.12	-1.16	0.11	0.17
594	2.97	-1.28	0.99	0.34	NaN	NaN	NaN	-1.23	0.86	0.52	-1.18	0.67	0.57	-1.13	0.53	0.54	-1.12	0.44	0.55	-1.15	0.3	0.6	-1.17	0.09	0.53	-1.09	0.04	0.57	NaN	NaN	NaN	-1.18	0.88	0.15	-1.14	0.68	0.12	-1.15	0.53	0.18	-1.15	0.44	0.17	-1.21	0.28	0.12	-1.15	0.11	0.17
595	2.975	-1.28	0.99	0.34	NaN	NaN	NaN	-1.22	0.86	0.52	-1.18	0.67	0.57	-1.13	0.53	0.54	-1.12	0.44	0.55	-1.15	0.3	0.6	-1.17	0.09	0.53	-1.09	0.04	0.57	NaN	NaN	NaN	-1.18	0.88	0.15	-1.14	0.68	0.13	-1.15	0.53	0.18	-1.15	0.44	0.17	-1.21	0.28	0.12	-1.15	0.11	0.17
596	2.98	-1.28	0.99	0.35	NaN	NaN	NaN	-1.22	0.86	0.53	-1.18	0.67	0.57	-1.13	0.53	0.54	-1.12	0.44	0.55	-1.15	0.29	0.6	-1.17	0.09	0.53	-1.09	0.04	0.57	NaN	NaN	NaN	-1.17	0.88	0.16	-1.14	0.68	0.13	-1.15	0.53	0.18	-1.15	0.44	0.17	-1.21	0.28	0.13	-1.16	0.1	0.17
597	2.985	-1.28	0.99	0.35	NaN	NaN	NaN	-1.22	0.87	0.53	-1.18	0.67	0.57	-1.13	0.53	0.54	-1.12	0.44	0.55	-1.15	0.29	0.6	-1.17	0.09	0.53	-1.09	0.04	0.57	NaN	NaN	NaN	-1.17	0.88	0.16	-1.14	0.68	0.13	-1.15	0.53	0.18	-1.14	0.44	0.17	-1.21	0.28	0.13	-1.19	0.09	0.18
598	2.99	-1.28	0.99	0.35	NaN	NaN	NaN	-1.22	0.87	0.53	-1.18	0.67	0.57	-1.13	0.53	0.54	-1.13	0.44	0.55	-1.15	0.3	0.6	-1.17	0.09	0.53	-1.09	0.04	0.57	NaN	NaN	NaN	-1.17	0.88	0.16	-1.14	0.68	0.13	-1.15	0.53	0.18	-1.14	0.44	0.17	-1.21	0.28	0.13	-1.19	0.09	0.18
599	2.995	-1.28	0.99	0.35	NaN	NaN	NaN	-1.22	0.87	0.53	-1.18	0.67	0.57	-1.13	0.53	0.54	-1.13	0.44	0.55	-1.15	0.29	0.6	-1.17	0.09	0.53	-1.09	0.04	0.57	NaN	NaN	NaN	-1.17	0.88	0.16	-1.14	0.68	0.13	-1.15	0.53	0.18	-1.14	0.44	0.17	-1.2	0.28	0.13	-1.2	0.09	0.18
600	3	-1.28	0.99	0.35	NaN	NaN	NaN	-1.22	0.87	0.53	-1.19	0.67	0.57	-1.13	0.53	0.54	-1.13	0.44	0.55	-1.15	0.29	0.6	-1.17	0.09	0.53	-1.09	0.04	0.57	NaN	NaN	NaN	-1.17	0.88	0.16	-1.14	0.68	0.13	-1.15	0.53	0.18	-1.14	0.44	0.17	-1.2	0.28	0.13	-1.2	0.09	0.19
601	3.005	-1.28	0.99	0.35	NaN	NaN	NaN	-1.22	0.87	0.53	-1.19	0.66	0.57	-1.13	0.53	0.54	-1.13	0.44	0.55	-1.16	0.3	0.6	-1.17	0.09	0.53	-1.09	0.04	0.57	NaN	NaN	NaN	-1.17	0.88	0.16	-1.14	0.68	0.13	-1.15	0.53	0.18	-1.14	0.44	0.18	-1.2	0.28	0.13	-1.2	0.09	0.19
602	3.01	-1.28	1	0.36	NaN	NaN	NaN	-1.22	0.87	0.53	-1.19	0.66	0.57	-1.14	0.53	0.54	-1.13	0.44	0.55	-1.16	0.3	0.6	-1.17	0.09	0.53	-1.09	0.04	0.57	NaN	NaN	NaN	-1.17	0.88	0.16	-1.14	0.68	0.13	-1.15	0.53	0.19	-1.14	0.44	0.18	-1.2	0.28	0.13	-1.2	0.09	0.19
603	3.015	-1.28	1	0.36	NaN	NaN	NaN	-1.22	0.87	0.54	-1.19	0.66	0.57	-1.14	0.53	0.54	-1.13	0.44	0.55	-1.16	0.3	0.61	-1.17	0.09	0.53	-1.09	0.04	0.57	NaN	NaN	NaN	-1.17	0.88	0.16	-1.14	0.68	0.14	-1.15	0.53	0.19	-1.14	0.44	0.18	-1.2	0.28	0.13	-1.2	0.09	0.19
604	3.02	-1.28	1	0.36	NaN	NaN	NaN	-1.21	0.87	0.54	-1.19	0.66	0.57	-1.14	0.53	0.54	-1.13	0.44	0.55	-1.16	0.3	0.61	-1.17	0.09	0.53	-1.09	0.04	0.57	NaN	NaN	NaN	-1.17	0.88	0.17	-1.13	0.68	0.14	-1.14	0.53	0.19	-1.14	0.44	0.18	-1.2	0.28	0.13	-1.2	0.09	0.19
605	3.025	-1.28	1	0.36	NaN	NaN	NaN	-1.21	0.87	0.54	-1.19	0.66	0.57	-1.14	0.53	0.54	-1.13	0.44	0.55	-1.16	0.29	0.61	-1.17	0.09	0.53	-1.09	0.04	0.57	NaN	NaN	NaN	-1.17	0.88	0.17	-1.13	0.68	0.14	-1.14	0.53	0.19	-1.14	0.44	0.18	-1.2	0.28	0.13	-1.2	0.09	0.19
606	3.03	-1.27	1	0.36	NaN	NaN	NaN	-1.21	0.87	0.54	-1.19	0.66	0.57	-1.14	0.53	0.54	-1.13	0.44	0.55	-1.16	0.29	0.61	-1.17	0.09	0.53	-1.09	0.04	0.57	NaN	NaN	NaN	-1.17	0.88	0.17	-1.13	0.68	0.14	-1.14	0.53	0.19	-1.14	0.44	0.18	-1.2	0.29	0.13	-1.2	0.09	0.19
607	3.035	-1.27	1	0.36	NaN	NaN	NaN	-1.21	0.87	0.54	-1.19	0.66	0.58	-1.13	0.53	0.54	-1.13	0.44	0.55	-1.15	0.29	0.61	-1.17	0.09	0.53	-1.09	0.04	0.57	NaN	NaN	NaN	-1.17	0.88	0.17	-1.13	0.68	0.14	-1.14	0.53	0.19	-1.14	0.44	0.18	-1.2	0.29	0.13	-1.2	0.09	0.19
608	3.04	-1.27	1	0.36	NaN	NaN	NaN	-1.21	0.87	0.54	-1.19	0.67	0.58	-1.13	0.53	0.54	-1.13	0.44	0.55	-1.15	0.29	0.61	-1.17	0.09	0.53	-1.09	0.04	0.57	NaN	NaN	NaN	-1.17	0.88	0.17	-1.13	0.68	0.14	-1.14	0.53	0.19	-1.14	0.44	0.18	-1.2	0.29	0.13	-1.2	0.09	0.19
609	3.045	-1.27	1	0.37	NaN	NaN	NaN	-1.21	0.87	0.54	-1.19	0.67	0.58	-1.13	0.53	0.54	-1.13	0.44	0.55	-1.15	0.29	0.61	-1.17	0.09	0.53	-1.09	0.04	0.57	NaN	NaN	NaN	-1.17	0.88	0.17	-1.13	0.68	0.14	-1.14	0.53	0.19	-1.14	0.44	0.18	-1.2	0.29	0.13	-1.2	0.09	0.19
610	3.05	-1.27	1	0.37	NaN	NaN	NaN	-1.21	0.87	0.54	-1.18	0.67	0.58	-1.13	0.53	0.55	-1.13	0.44	0.56	-1.16	0.29	0.61	-1.17	0.09	0.53	-1.09	0.04	0.57	NaN	NaN	NaN	-1.17	0.88	0.17	-1.13	0.68	0.14	-1.14	0.53	0.19	-1.14	0.44	0.18	-1.2	0.29	0.13	-1.2	0.09	0.19
611	3.055	-1.27	1	0.37	NaN	NaN	NaN	-1.21	0.87	0.55	-1.18	0.67	0.58	-1.13	0.53	0.55	-1.13	0.44	0.56	-1.16	0.29	0.61	-1.17	0.09	0.53	-1.09	0.04	0.57	NaN	NaN	NaN	-1.17	0.88	0.18	-1.13	0.68	0.15	-1.14	0.53	0.2	-1.14	0.44	0.18	-1.2	0.29	0.14	-1.2	0.09	0.19
612	3.06	-1.27	1	0.37	NaN	NaN	NaN	-1.21	0.87	0.55	-1.18	0.67	0.58	-1.13	0.53	0.55	-1.13	0.44	0.56	-1.16	0.29	0.61	-1.17	0.09	0.53	-1.09	0.04	0.57	NaN	NaN	NaN	-1.17	0.88	0.18	-1.13	0.68	0.15	-1.14	0.53	0.2	-1.14	0.44	0.19	-1.2	0.29	0.14	-1.2	0.09	0.19
613	3.065	-1.27	1	0.37	NaN	NaN	NaN	-1.21	0.87	0.55	-1.18	0.67	0.58	-1.13	0.53	0.55	-1.13	0.44	0.56	-1.16	0.29	0.61	-1.17	0.09	0.53	-1.09	0.04	0.57	NaN	NaN	NaN	-1.17	0.88	0.18	-1.13	0.68	0.15	-1.14	0.53	0.2	-1.14	0.44	0.19	-1.2	0.29	0.14	-1.2	0.09	0.19
614	3.07	-1.27	1	0.37	NaN	NaN	NaN	-1.21	0.87	0.55	-1.18	0.67	0.59	-1.13	0.53	0.55	-1.13	0.44	0.56	-1.16	0.29	0.61	-1.17	0.09	0.53	-1.09	0.04	0.57	NaN	NaN	NaN	-1.16	0.88	0.18	-1.13	0.68	0.15	-1.14	0.53	0.2	-1.14	0.44	0.19	-1.2	0.29	0.14	-1.2	0.09	0.19
615	3.075	-1.27	1	0.37	NaN	NaN	NaN	-1.21	0.87	0.55	-1.18	0.67	0.59	-1.13	0.53	0.55	-1.13	0.44	0.56	-1.16	0.29	0.61	-1.17	0.09	0.53	-1.09	0.04	0.57	NaN	NaN	NaN	-1.16	0.88	0.18	-1.13	0.68	0.15	-1.14	0.53	0.2	-1.13	0.44	0.19	-1.2	0.29	0.14	-1.2	0.09	0.19
616	3.08	-1.27	1	0.37	NaN	NaN	NaN	-1.21	0.87	0.55	-1.18	0.67	0.59	-1.13	0.53	0.55	-1.13	0.44	0.56	-1.16	0.29	0.61	-1.17	0.09	0.53	-1.09	0.04	0.57	NaN	NaN	NaN	-1.16	0.88	0.18	-1.13	0.68	0.15	-1.14	0.53	0.2	-1.13	0.44	0.19	-1.2	0.29	0.14	-1.2	0.09	0.19
617	3.085	-1.27	1	0.38	NaN	NaN	NaN	-1.21	0.87	0.55	-1.18	0.67	0.59	-1.13	0.53	0.55	-1.13	0.44	0.56	-1.16	0.29	0.61	-1.17	0.09	0.53	-1.09	0.04	0.57	NaN	NaN	NaN	-1.16	0.88	0.18	-1.13	0.68	0.15	-1.14	0.53	0.2	-1.13	0.44	0.19	-1.2	0.29	0.14	-1.2	0.09	0.19
618	3.09	-1.27	1	0.38	NaN	NaN	NaN	-1.2	0.87	0.55	-1.18	0.67	0.59	-1.13	0.53	0.55	-1.13	0.44	0.56	-1.16	0.29	0.61	-1.17	0.09	0.53	-1.09	0.04	0.57	NaN	NaN	NaN	-1.16	0.88	0.18	-1.13	0.68	0.15	-1.14	0.53	0.2	-1.13	0.44	0.19	-1.2	0.29	0.14	-1.2	0.09	0.19
619	3.095	-1.27	1	0.38	NaN	NaN	NaN	-1.2	0.87	0.56	-1.17	0.67	0.59	-1.13	0.53	0.55	-1.13	0.44	0.56	-1.16	0.29	0.61	-1.17	0.09	0.53	-1.09	0.04	0.57	NaN	NaN	NaN	-1.16	0.88	0.19	-1.13	0.68	0.15	-1.14	0.53	0.2	-1.13	0.44	0.19	-1.2	0.29	0.14	-1.2	0.09	0.19
620	3.1	-1.27	1	0.38	NaN	NaN	NaN	-1.2	0.87	0.56	-1.17	0.67	0.59	-1.13	0.53	0.56	-1.13	0.44	0.56	-1.15	0.29	0.61	-1.17	0.09	0.53	-1.09	0.04	0.57	NaN	NaN	NaN	-1.16	0.88	0.19	-1.13	0.68	0.16	-1.14	0.53	0.2	-1.13	0.44	0.19	-1.2	0.29	0.14	-1.19	0.09	0.19
621	3.105	-1.26	1	0.38	NaN	NaN	NaN	-1.2	0.87	0.56	-1.17	0.67	0.6	-1.13	0.53	0.56	-1.13	0.44	0.56	-1.15	0.29	0.61	-1.17	0.09	0.53	-1.09	0.04	0.57	NaN	NaN	NaN	-1.16	0.88	0.19	-1.12	0.68	0.16	-1.13	0.53	0.2	-1.13	0.45	0.19	-1.2	0.29	0.14	-1.19	0.1	0.19
622	3.11	-1.26	1	0.38	NaN	NaN	NaN	-1.2	0.87	0.56	-1.17	0.67	0.6	-1.13	0.53	0.56	-1.13	0.44	0.56	-1.15	0.29	0.61	-1.17	0.09	0.53	-1.09	0.04	0.57	NaN	NaN	NaN	-1.16	0.88	0.19	-1.12	0.68	0.16	-1.13	0.53	0.21	-1.13	0.44	0.19	-1.2	0.29	0.14	-1.19	0.1	0.19
623	3.115	-1.26	1	0.39	NaN	NaN	NaN	-1.2	0.87	0.56	-1.17	0.67	0.6	-1.13	0.53	0.56	-1.13	0.44	0.57	-1.15	0.29	0.61	-1.17	0.09	0.53	-1.09	0.04	0.57	NaN	NaN	NaN	-1.16	0.88	0.19	-1.12	0.68	0.16	-1.13	0.53	0.21	-1.13	0.44	0.19	-1.2	0.29	0.14	-1.2	0.1	0.19
624	3.12	-1.26	1	0.39	NaN	NaN	NaN	-1.2	0.87	0.56	-1.17	0.67	0.6	-1.13	0.53	0.56	-1.13	0.44	0.57	-1.15	0.29	0.61	-1.17	0.09	0.53	-1.09	0.04	0.57	NaN	NaN	NaN	-1.16	0.88	0.19	-1.12	0.68	0.16	-1.13	0.53	0.21	-1.13	0.44	0.2	-1.2	0.29	0.14	-1.19	0.1	0.19
625	3.125	-1.26	1	0.39	NaN	NaN	NaN	-1.2	0.87	0.57	-1.17	0.67	0.6	-1.13	0.53	0.56	-1.13	0.44	0.57	-1.15	0.29	0.61	-1.17	0.09	0.53	-1.09	0.04	0.57	NaN	NaN	NaN	-1.16	0.88	0.19	-1.12	0.68	0.16	-1.13	0.53	0.21	-1.13	0.44	0.2	-1.2	0.29	0.14	-1.19	0.1	0.19
626	3.13	-1.26	1	0.39	NaN	NaN	NaN	-1.2	0.87	0.57	-1.17	0.67	0.6	-1.13	0.53	0.56	-1.13	0.44	0.57	-1.15	0.29	0.61	-1.17	0.09	0.53	-1.09	0.04	0.57	NaN	NaN	NaN	-1.16	0.88	0.19	-1.12	0.68	0.16	-1.13	0.53	0.21	-1.13	0.45	0.2	-1.2	0.29	0.14	-1.19	0.1	0.19
627	3.135	-1.26	1	0.39	NaN	NaN	NaN	-1.2	0.87	0.57	-1.17	0.67	0.6	-1.13	0.53	0.56	-1.13	0.44	0.57	-1.15	0.29	0.61	-1.17	0.09	0.53	-1.09	0.04	0.57	NaN	NaN	NaN	-1.16	0.88	0.2	-1.12	0.68	0.16	-1.13	0.53	0.21	-1.13	0.45	0.2	-1.2	0.29	0.14	-1.19	0.1	0.19
628	3.14	-1.26	1	0.39	NaN	NaN	NaN	-1.2	0.87	0.57	-1.17	0.67	0.6	-1.13	0.53	0.56	-1.12	0.44	0.57	-1.15	0.29	0.62	-1.17	0.09	0.53	-1.09	0.04	0.57	NaN	NaN	NaN	-1.16	0.88	0.2	-1.12	0.68	0.16	-1.13	0.53	0.21	-1.13	0.45	0.2	-1.19	0.29	0.15	-1.19	0.1	0.19
629	3.145	-1.26	1	0.4	NaN	NaN	NaN	-1.19	0.87	0.57	-1.17	0.67	0.6	-1.13	0.53	0.56	-1.12	0.44	0.57	-1.15	0.29	0.62	-1.17	0.09	0.53	-1.09	0.04	0.57	NaN	NaN	NaN	-1.16	0.89	0.2	-1.12	0.68	0.17	-1.13	0.53	0.21	-1.13	0.45	0.2	-1.19	0.29	0.15	-1.19	0.1	0.19
630	3.15	-1.26	1	0.4	NaN	NaN	NaN	-1.19	0.87	0.57	-1.17	0.67	0.6	-1.13	0.53	0.56	-1.12	0.44	0.57	-1.15	0.29	0.62	-1.17	0.09	0.53	-1.09	0.04	0.57	NaN	NaN	NaN	-1.16	0.89	0.2	-1.12	0.68	0.17	-1.13	0.53	0.21	-1.13	0.45	0.2	-1.19	0.29	0.15	-1.2	0.1	0.19
631	3.155	-1.26	1	0.4	NaN	NaN	NaN	-1.19	0.87	0.57	-1.17	0.67	0.6	-1.13	0.53	0.56	-1.12	0.44	0.57	-1.15	0.29	0.62	-1.17	0.09	0.53	-1.09	0.04	0.57	NaN	NaN	NaN	-1.16	0.89	0.2	-1.12	0.68	0.17	-1.13	0.53	0.21	-1.12	0.45	0.2	-1.19	0.29	0.15	-1.2	0.1	0.19
632	3.16	-1.26	1	0.4	NaN	NaN	NaN	-1.19	0.87	0.57	-1.17	0.67	0.61	-1.13	0.53	0.56	-1.12	0.44	0.57	-1.15	0.29	0.62	-1.17	0.09	0.53	-1.09	0.04	0.57	NaN	NaN	NaN	-1.16	0.89	0.2	-1.12	0.68	0.17	-1.13	0.53	0.21	-1.12	0.45	0.2	-1.19	0.29	0.15	-1.2	0.1	0.19
633	3.165	-1.26	1	0.4	NaN	NaN	NaN	-1.19	0.87	0.57	-1.17	0.67	0.61	-1.13	0.53	0.56	-1.12	0.44	0.57	-1.15	0.29	0.62	-1.17	0.09	0.53	-1.09	0.04	0.57	NaN	NaN	NaN	-1.16	0.89	0.2	-1.12	0.68	0.17	-1.13	0.53	0.22	-1.12	0.45	0.2	-1.19	0.3	0.15	-1.19	0.1	0.19
634	3.17	-1.26	1	0.4	NaN	NaN	NaN	-1.19	0.87	0.58	-1.17	0.67	0.61	-1.13	0.53	0.57	-1.12	0.44	0.57	-1.15	0.29	0.62	-1.17	0.09	0.53	-1.09	0.04	0.57	NaN	NaN	NaN	-1.16	0.89	0.2	-1.12	0.68	0.17	-1.12	0.53	0.22	-1.12	0.45	0.2	-1.19	0.3	0.15	-1.19	0.1	0.19
635	3.175	-1.26	1	0.4	NaN	NaN	NaN	-1.19	0.87	0.58	-1.17	0.67	0.61	-1.13	0.53	0.57	-1.12	0.43	0.57	-1.15	0.29	0.62	-1.17	0.09	0.53	-1.09	0.04	0.57	NaN	NaN	NaN	-1.16	0.89	0.21	-1.12	0.68	0.17	-1.12	0.53	0.22	-1.12	0.45	0.2	-1.19	0.3	0.15	-1.19	0.1	0.19
636	3.18	-1.26	1	0.41	NaN	NaN	NaN	-1.19	0.87	0.58	-1.16	0.67	0.61	-1.13	0.53	0.57	-1.12	0.43	0.57	-1.15	0.29	0.62	-1.17	0.09	0.53	-1.09	0.04	0.57	NaN	NaN	NaN	-1.16	0.89	0.21	-1.12	0.68	0.17	-1.12	0.53	0.22	-1.12	0.45	0.2	-1.19	0.3	0.15	-1.19	0.1	0.19
637	3.185	-1.26	1	0.41	NaN	NaN	NaN	-1.19	0.87	0.58	-1.16	0.67	0.61	-1.13	0.53	0.57	-1.12	0.43	0.57	-1.15	0.29	0.62	-1.17	0.09	0.53	-1.09	0.04	0.57	NaN	NaN	NaN	-1.16	0.89	0.21	-1.12	0.68	0.17	-1.12	0.53	0.22	-1.12	0.45	0.2	-1.19	0.3	0.15	-1.19	0.1	0.19
638	3.19	-1.26	1	0.41	NaN	NaN	NaN	-1.19	0.87	0.58	-1.16	0.67	0.61	-1.13	0.53	0.57	-1.12	0.44	0.57	-1.15	0.28	0.62	-1.17	0.09	0.53	-1.09	0.04	0.57	NaN	NaN	NaN	-1.16	0.89	0.21	-1.12	0.68	0.17	-1.12	0.53	0.22	-1.11	0.45	0.2	-1.19	0.3	0.15	-1.19	0.1	0.19
639	3.195	-1.26	1	0.41	NaN	NaN	NaN	-1.19	0.87	0.58	-1.16	0.67	0.61	-1.13	0.53	0.57	-1.12	0.44	0.57	-1.15	0.28	0.62	-1.17	0.09	0.53	-1.09	0.04	0.57	NaN	NaN	NaN	-1.16	0.89	0.21	-1.11	0.68	0.17	-1.12	0.53	0.22	-1.11	0.45	0.2	-1.19	0.3	0.15	-1.19	0.1	0.19
640	3.2	-1.26	1	0.41	NaN	NaN	NaN	-1.19	0.87	0.58	-1.16	0.67	0.61	-1.13	0.53	0.57	-1.12	0.43	0.57	-1.15	0.28	0.62	-1.17	0.09	0.53	-1.09	0.04	0.57	NaN	NaN	NaN	-1.16	0.89	0.21	-1.11	0.68	0.17	-1.12	0.53	0.22	-1.11	0.45	0.2	-1.19	0.3	0.15	-1.19	0.1	0.19
641	3.205	-1.26	1	0.41	NaN	NaN	NaN	-1.18	0.87	0.58	-1.16	0.67	0.61	-1.13	0.53	0.57	-1.12	0.43	0.57	-1.15	0.28	0.62	-1.17	0.09	0.53	-1.09	0.04	0.57	NaN	NaN	NaN	-1.16	0.89	0.21	-1.11	0.68	0.17	-1.11	0.53	0.22	-1.11	0.45	0.21	-1.19	0.3	0.15	-1.19	0.11	0.19
642	3.21	-1.26	1	0.41	NaN	NaN	NaN	-1.18	0.87	0.58	-1.16	0.67	0.61	-1.12	0.53	0.57	-1.12	0.43	0.57	-1.15	0.28	0.62	-1.17	0.09	0.53	-1.09	0.04	0.57	NaN	NaN	NaN	-1.16	0.89	0.21	-1.11	0.68	0.18	-1.11	0.54	0.22	-1.11	0.45	0.21	-1.18	0.3	0.15	-1.19	0.11	0.19
643	3.215	-1.25	1	0.42	NaN	NaN	NaN	-1.18	0.87	0.58	-1.16	0.67	0.61	-1.12	0.53	0.57	-1.12	0.43	0.57	-1.15	0.28	0.62	-1.17	0.09	0.53	-1.09	0.04	0.57	NaN	NaN	NaN	-1.16	0.89	0.21	-1.11	0.69	0.18	-1.11	0.54	0.22	-1.11	0.45	0.21	-1.18	0.3	0.15	-1.19	0.11	0.19
644	3.22	-1.25	1	0.42	NaN	NaN	NaN	-1.18	0.87	0.59	-1.16	0.67	0.61	-1.13	0.53	0.57	-1.12	0.43	0.58	-1.15	0.28	0.62	-1.17	0.09	0.53	-1.09	0.04	0.57	NaN	NaN	NaN	-1.16	0.89	0.21	-1.11	0.69	0.18	-1.11	0.54	0.22	-1.11	0.45	0.21	-1.18	0.3	0.15	-1.19	0.11	0.19
645	3.225	-1.25	1	0.42	NaN	NaN	NaN	-1.18	0.87	0.59	-1.16	0.67	0.62	-1.13	0.53	0.57	-1.12	0.43	0.58	-1.15	0.28	0.62	-1.17	0.09	0.53	-1.09	0.04	0.57	NaN	NaN	NaN	-1.16	0.89	0.22	-1.11	0.69	0.18	-1.11	0.54	0.22	-1.1	0.45	0.21	-1.18	0.3	0.15	-1.19	0.11	0.19
646	3.23	-1.25	1	0.42	NaN	NaN	NaN	-1.18	0.87	0.59	-1.16	0.67	0.62	-1.12	0.53	0.57	-1.12	0.43	0.58	-1.15	0.28	0.62	-1.17	0.09	0.53	-1.09	0.04	0.57	NaN	NaN	NaN	-1.16	0.89	0.22	-1.11	0.69	0.18	-1.11	0.54	0.22	-1.1	0.45	0.21	-1.18	0.31	0.15	-1.19	0.11	0.19
647	3.235	-1.25	1	0.42	NaN	NaN	NaN	-1.18	0.87	0.59	-1.16	0.67	0.62	-1.12	0.53	0.57	-1.12	0.43	0.58	-1.15	0.28	0.62	-1.17	0.09	0.53	-1.09	0.04	0.57	NaN	NaN	NaN	-1.16	0.89	0.22	-1.11	0.69	0.18	-1.1	0.54	0.22	-1.1	0.45	0.21	-1.18	0.31	0.15	-1.19	0.11	0.19
648	3.24	-1.25	1	0.42	NaN	NaN	NaN	-1.18	0.87	0.59	-1.16	0.67	0.62	-1.12	0.53	0.57	-1.12	0.43	0.58	-1.15	0.28	0.62	-1.17	0.09	0.53	-1.09	0.04	0.57	NaN	NaN	NaN	-1.16	0.89	0.22	-1.11	0.69	0.18	-1.1	0.54	0.22	-1.1	0.45	0.21	-1.18	0.31	0.15	-1.19	0.11	0.19
649	3.245	-1.25	1	0.42	NaN	NaN	NaN	-1.18	0.87	0.59	-1.16	0.67	0.62	-1.12	0.53	0.57	-1.12	0.43	0.58	-1.15	0.28	0.62	-1.17	0.09	0.53	-1.09	0.04	0.57	NaN	NaN	NaN	-1.16	0.89	0.22	-1.11	0.69	0.18	-1.1	0.54	0.22	-1.1	0.46	0.21	-1.18	0.31	0.15	-1.19	0.11	0.19
650	3.25	-1.25	1	0.43	NaN	NaN	NaN	-1.18	0.87	0.59	-1.16	0.67	0.62	-1.12	0.53	0.57	-1.12	0.43	0.58	-1.15	0.28	0.62	-1.17	0.09	0.53	-1.09	0.04	0.57	NaN	NaN	NaN	-1.16	0.89	0.22	-1.1	0.69	0.18	-1.1	0.54	0.22	-1.1	0.46	0.21	-1.18	0.31	0.15	-1.19	0.11	0.19
651	3.255	-1.25	1	0.43	NaN	NaN	NaN	-1.18	0.87	0.59	-1.16	0.67	0.62	-1.12	0.53	0.58	-1.12	0.43	0.58	-1.15	0.28	0.62	-1.17	0.09	0.53	-1.09	0.04	0.57	NaN	NaN	NaN	-1.16	0.89	0.22	-1.1	0.69	0.18	-1.1	0.54	0.23	-1.09	0.46	0.21	-1.17	0.31	0.15	-1.19	0.11	0.19
652	3.26	-1.25	1	0.43	NaN	NaN	NaN	-1.17	0.87	0.59	-1.15	0.67	0.62	-1.12	0.53	0.58	-1.12	0.43	0.58	-1.15	0.28	0.62	-1.17	0.09	0.53	-1.09	0.04	0.57	NaN	NaN	NaN	-1.16	0.89	0.22	-1.1	0.69	0.18	-1.1	0.54	0.23	-1.09	0.46	0.21	-1.17	0.31	0.15	-1.19	0.11	0.19
653	3.265	-1.25	1	0.43	NaN	NaN	NaN	-1.17	0.87	0.59	-1.15	0.67	0.62	-1.12	0.53	0.58	-1.12	0.43	0.58	-1.15	0.28	0.62	-1.17	0.09	0.53	-1.09	0.04	0.57	NaN	NaN	NaN	-1.16	0.89	0.22	-1.1	0.69	0.18	-1.1	0.54	0.23	-1.09	0.46	0.21	-1.17	0.31	0.15	-1.18	0.11	0.19
654	3.27	-1.25	1	0.43	NaN	NaN	NaN	-1.17	0.87	0.6	-1.15	0.67	0.62	-1.12	0.53	0.58	-1.12	0.43	0.58	-1.15	0.28	0.62	-1.17	0.09	0.53	-1.09	0.04	0.57	NaN	NaN	NaN	-1.16	0.89	0.22	-1.1	0.69	0.18	-1.09	0.54	0.23	-1.09	0.46	0.21	-1.17	0.31	0.15	-1.18	0.12	0.19
655	3.275	-1.25	1	0.43	NaN	NaN	NaN	-1.17	0.87	0.6	-1.15	0.67	0.62	-1.12	0.53	0.58	-1.12	0.43	0.58	-1.15	0.28	0.62	-1.17	0.09	0.53	-1.09	0.04	0.57	NaN	NaN	NaN	-1.16	0.89	0.22	-1.1	0.69	0.18	-1.09	0.54	0.23	-1.09	0.46	0.21	-1.17	0.31	0.15	-1.18	0.12	0.19
656	3.28	-1.25	1	0.43	NaN	NaN	NaN	-1.17	0.87	0.6	-1.15	0.67	0.62	-1.12	0.53	0.58	-1.12	0.43	0.58	-1.15	0.28	0.62	-1.17	0.09	0.53	-1.09	0.04	0.57	NaN	NaN	NaN	-1.16	0.89	0.23	-1.1	0.69	0.18	-1.09	0.54	0.23	-1.09	0.46	0.21	-1.17	0.31	0.15	-1.18	0.12	0.19
657	3.285	-1.25	1	0.43	NaN	NaN	NaN	-1.17	0.87	0.6	-1.15	0.67	0.62	-1.12	0.53	0.58	-1.12	0.43	0.58	-1.15	0.28	0.62	-1.17	0.09	0.53	-1.09	0.04	0.57	NaN	NaN	NaN	-1.16	0.89	0.23	-1.1	0.69	0.19	-1.09	0.54	0.23	-1.09	0.46	0.21	-1.17	0.31	0.15	-1.18	0.12	0.19
658	3.29	-1.25	1	0.43	NaN	NaN	NaN	-1.17	0.87	0.6	-1.15	0.67	0.62	-1.12	0.53	0.58	-1.12	0.43	0.58	-1.15	0.28	0.62	-1.17	0.09	0.53	-1.09	0.04	0.57	NaN	NaN	NaN	-1.16	0.89	0.23	-1.1	0.69	0.19	-1.09	0.54	0.23	-1.09	0.46	0.21	-1.16	0.31	0.15	-1.18	0.12	0.19
659	3.295	-1.25	1	0.44	NaN	NaN	NaN	-1.17	0.87	0.6	-1.15	0.67	0.63	-1.12	0.53	0.58	-1.12	0.43	0.58	-1.15	0.28	0.62	-1.17	0.09	0.53	-1.09	0.04	0.57	NaN	NaN	NaN	-1.15	0.89	0.23	-1.1	0.69	0.19	-1.09	0.54	0.23	-1.08	0.46	0.21	-1.16	0.31	0.15	-1.18	0.12	0.19
660	3.3	-1.25	1	0.44	NaN	NaN	NaN	-1.17	0.87	0.6	-1.15	0.67	0.63	-1.12	0.53	0.58	-1.12	0.43	0.58	-1.15	0.28	0.62	-1.17	0.09	0.53	-1.09	0.04	0.57	NaN	NaN	NaN	-1.15	0.89	0.23	-1.1	0.69	0.19	-1.09	0.54	0.23	-1.08	0.46	0.21	-1.16	0.32	0.15	-1.18	0.12	0.19
661	3.305	-1.25	1	0.44	NaN	NaN	NaN	-1.17	0.87	0.6	-1.15	0.67	0.63	-1.12	0.53	0.58	-1.12	0.43	0.58	-1.15	0.28	0.62	-1.17	0.09	0.53	-1.09	0.04	0.57	NaN	NaN	NaN	-1.15	0.89	0.23	-1.09	0.69	0.19	-1.09	0.54	0.23	-1.08	0.46	0.21	-1.16	0.32	0.15	-1.18	0.12	0.19
662	3.31	-1.24	1	0.44	NaN	NaN	NaN	-1.17	0.87	0.6	-1.15	0.67	0.63	-1.12	0.53	0.58	-1.12	0.43	0.58	-1.15	0.28	0.62	-1.17	0.09	0.53	-1.09	0.04	0.57	NaN	NaN	NaN	-1.15	0.89	0.23	-1.09	0.69	0.19	-1.08	0.54	0.23	-1.08	0.46	0.21	-1.16	0.32	0.15	-1.18	0.12	0.19
663	3.315	-1.24	1	0.44	NaN	NaN	NaN	-1.16	0.87	0.6	-1.15	0.67	0.63	-1.12	0.53	0.58	-1.12	0.43	0.58	-1.15	0.28	0.62	-1.17	0.09	0.53	-1.09	0.04	0.57	NaN	NaN	NaN	-1.15	0.89	0.23	-1.09	0.69	0.19	-1.08	0.54	0.23	-1.08	0.46	0.21	-1.16	0.32	0.15	-1.18	0.12	0.19
664	3.32	-1.24	1	0.44	NaN	NaN	NaN	-1.16	0.87	0.6	-1.15	0.67	0.63	-1.12	0.53	0.58	-1.12	0.43	0.58	-1.15	0.28	0.62	-1.17	0.09	0.53	-1.09	0.04	0.57	NaN	NaN	NaN	-1.15	0.89	0.23	-1.09	0.69	0.19	-1.08	0.54	0.23	-1.08	0.46	0.21	-1.16	0.32	0.15	-1.18	0.12	0.19
665	3.325	-1.24	1	0.44	NaN	NaN	NaN	-1.16	0.87	0.6	-1.15	0.67	0.63	-1.12	0.53	0.58	-1.12	0.43	0.58	-1.15	0.28	0.63	-1.17	0.09	0.53	-1.09	0.04	0.57	NaN	NaN	NaN	-1.15	0.89	0.23	-1.09	0.69	0.19	-1.08	0.54	0.23	-1.07	0.46	0.21	-1.16	0.32	0.15	-1.18	0.12	0.19
666	3.33	-1.24	1	0.44	NaN	NaN	NaN	-1.16	0.87	0.61	-1.15	0.67	0.63	-1.12	0.53	0.58	-1.12	0.43	0.58	-1.15	0.28	0.63	-1.17	0.09	0.53	-1.09	0.04	0.57	NaN	NaN	NaN	-1.15	0.89	0.23	-1.09	0.69	0.19	-1.08	0.54	0.23	-1.07	0.46	0.21	-1.16	0.32	0.15	-1.18	0.12	0.19
667	3.335	-1.24	1	0.44	NaN	NaN	NaN	-1.16	0.87	0.61	-1.14	0.67	0.63	-1.12	0.53	0.58	-1.12	0.43	0.58	-1.15	0.28	0.63	-1.17	0.09	0.53	-1.09	0.04	0.57	NaN	NaN	NaN	-1.15	0.89	0.23	-1.09	0.69	0.19	-1.08	0.54	0.23	-1.07	0.46	0.21	-1.15	0.32	0.15	-1.18	0.12	0.19
668	3.34	-1.24	1	0.44	NaN	NaN	NaN	-1.16	0.87	0.61	-1.14	0.67	0.63	-1.12	0.53	0.58	-1.12	0.43	0.58	-1.15	0.28	0.63	-1.17	0.09	0.53	-1.09	0.04	0.57	NaN	NaN	NaN	-1.15	0.89	0.23	-1.09	0.69	0.19	-1.08	0.54	0.23	-1.07	0.46	0.21	-1.15	0.32	0.15	-1.18	0.12	0.19
669	3.345	-1.24	1	0.45	NaN	NaN	NaN	-1.16	0.87	0.61	-1.14	0.67	0.63	-1.12	0.53	0.58	-1.12	0.43	0.58	-1.15	0.28	0.63	-1.17	0.09	0.53	-1.09	0.04	0.57	NaN	NaN	NaN	-1.15	0.89	0.24	-1.09	0.69	0.19	-1.08	0.54	0.23	-1.07	0.46	0.21	-1.15	0.32	0.15	-1.17	0.13	0.19
670	3.35	-1.24	1	0.45	NaN	NaN	NaN	-1.16	0.87	0.61	-1.14	0.67	0.63	-1.12	0.53	0.58	-1.12	0.43	0.58	-1.15	0.28	0.63	-1.17	0.09	0.53	-1.09	0.04	0.57	NaN	NaN	NaN	-1.15	0.9	0.24	-1.09	0.69	0.19	-1.07	0.55	0.23	-1.07	0.46	0.21	-1.15	0.32	0.15	-1.17	0.13	0.18
671	3.355	-1.24	1	0.45	NaN	NaN	NaN	-1.16	0.87	0.61	-1.14	0.67	0.63	-1.12	0.53	0.58	-1.12	0.43	0.58	-1.15	0.28	0.63	-1.17	0.09	0.53	-1.09	0.04	0.57	NaN	NaN	NaN	-1.15	0.9	0.24	-1.09	0.7	0.19	-1.07	0.55	0.23	-1.07	0.46	0.21	-1.15	0.32	0.15	-1.17	0.13	0.18
672	3.36	-1.24	1	0.45	NaN	NaN	NaN	-1.16	0.87	0.61	-1.14	0.67	0.63	-1.12	0.53	0.58	-1.12	0.43	0.59	-1.15	0.28	0.63	-1.17	0.09	0.53	-1.09	0.04	0.57	NaN	NaN	NaN	-1.15	0.9	0.24	-1.08	0.7	0.19	-1.07	0.55	0.23	-1.06	0.46	0.21	-1.15	0.32	0.15	-1.17	0.13	0.18
673	3.365	-1.24	1	0.45	NaN	NaN	NaN	-1.15	0.87	0.61	-1.14	0.67	0.63	-1.12	0.53	0.58	-1.12	0.43	0.59	-1.15	0.28	0.63	-1.17	0.09	0.53	-1.09	0.04	0.57	NaN	NaN	NaN	-1.15	0.9	0.24	-1.08	0.7	0.19	-1.07	0.55	0.23	-1.06	0.46	0.21	-1.15	0.32	0.15	-1.17	0.13	0.18
674	3.37	-1.24	1	0.45	NaN	NaN	NaN	-1.15	0.87	0.61	-1.14	0.67	0.63	-1.12	0.53	0.59	-1.12	0.43	0.59	-1.15	0.28	0.63	-1.17	0.09	0.53	-1.09	0.04	0.57	NaN	NaN	NaN	-1.15	0.9	0.24	-1.08	0.7	0.19	-1.07	0.55	0.23	-1.06	0.46	0.21	-1.14	0.32	0.15	-1.17	0.13	0.18
675	3.375	-1.24	1	0.45	NaN	NaN	NaN	-1.15	0.87	0.61	-1.14	0.67	0.63	-1.12	0.53	0.59	-1.12	0.43	0.59	-1.15	0.28	0.63	-1.17	0.09	0.53	-1.09	0.04	0.57	NaN	NaN	NaN	-1.15	0.9	0.24	-1.08	0.7	0.19	-1.07	0.55	0.23	-1.06	0.47	0.21	-1.14	0.32	0.15	-1.17	0.13	0.18
676	3.38	-1.24	1	0.45	NaN	NaN	NaN	-1.15	0.87	0.61	-1.14	0.67	0.64	-1.12	0.53	0.59	-1.12	0.43	0.59	-1.15	0.28	0.63	-1.17	0.09	0.53	-1.09	0.04	0.57	NaN	NaN	NaN	-1.15	0.9	0.24	-1.08	0.7	0.19	-1.07	0.55	0.23	-1.06	0.47	0.21	-1.14	0.32	0.15	-1.16	0.13	0.18
677	3.385	-1.23	1	0.45	NaN	NaN	NaN	-1.15	0.87	0.61	-1.14	0.67	0.64	-1.12	0.53	0.59	-1.12	0.43	0.59	-1.15	0.28	0.63	-1.17	0.09	0.53	-1.09	0.04	0.57	NaN	NaN	NaN	-1.15	0.9	0.24	-1.08	0.7	0.19	-1.07	0.55	0.23	-1.06	0.47	0.21	-1.14	0.32	0.15	-1.16	0.13	0.18
678	3.39	-1.23	1	0.45	NaN	NaN	NaN	-1.15	0.87	0.61	-1.14	0.67	0.64	-1.12	0.53	0.59	-1.12	0.43	0.59	-1.15	0.28	0.63	-1.17	0.09	0.53	-1.09	0.04	0.57	NaN	NaN	NaN	-1.15	0.9	0.24	-1.08	0.7	0.19	-1.07	0.55	0.23	-1.06	0.47	0.21	-1.14	0.32	0.15	-1.16	0.13	0.18
679	3.395	-1.23	1	0.46	NaN	NaN	NaN	-1.15	0.87	0.61	-1.14	0.67	0.64	-1.12	0.53	0.59	-1.12	0.43	0.59	-1.15	0.28	0.63	-1.17	0.09	0.53	-1.09	0.04	0.57	NaN	NaN	NaN	-1.15	0.9	0.24	-1.08	0.7	0.19	-1.06	0.55	0.23	-1.06	0.47	0.21	-1.14	0.32	0.15	-1.16	0.13	0.18
680	3.4	-1.23	1	0.46	NaN	NaN	NaN	-1.15	0.87	0.62	-1.14	0.67	0.64	-1.12	0.53	0.59	-1.12	0.43	0.59	-1.15	0.28	0.63	-1.17	0.09	0.53	-1.09	0.04	0.57	NaN	NaN	NaN	-1.15	0.9	0.24	-1.08	0.7	0.19	-1.06	0.55	0.23	-1.06	0.47	0.21	-1.13	0.32	0.15	-1.16	0.13	0.18
681	3.405	-1.23	1	0.46	NaN	NaN	NaN	-1.15	0.87	0.62	-1.14	0.67	0.64	-1.12	0.53	0.59	-1.12	0.43	0.59	-1.15	0.28	0.63	-1.17	0.09	0.53	-1.09	0.04	0.57	NaN	NaN	NaN	-1.15	0.9	0.24	-1.08	0.7	0.19	-1.06	0.55	0.23	-1.06	0.47	0.21	-1.13	0.32	0.15	-1.15	0.13	0.18
682	3.41	-1.23	1	0.46	NaN	NaN	NaN	-1.15	0.87	0.62	-1.14	0.67	0.64	-1.12	0.53	0.59	-1.12	0.43	0.59	-1.15	0.28	0.63	-1.17	0.09	0.53	-1.09	0.04	0.57	NaN	NaN	NaN	-1.15	0.9	0.24	-1.08	0.7	0.19	-1.06	0.55	0.23	-1.05	0.47	0.21	-1.13	0.32	0.15	-1.15	0.13	0.18
683	3.415	-1.23	1	0.46	NaN	NaN	NaN	-1.14	0.87	0.62	-1.13	0.67	0.64	-1.11	0.53	0.59	-1.12	0.43	0.59	-1.15	0.28	0.63	-1.17	0.09	0.53	-1.09	0.04	0.57	NaN	NaN	NaN	-1.15	0.9	0.24	-1.08	0.7	0.19	-1.06	0.55	0.23	-1.05	0.47	0.21	-1.13	0.32	0.15	-1.15	0.13	0.18
684	3.42	-1.23	1	0.46	NaN	NaN	NaN	-1.14	0.87	0.62	-1.13	0.67	0.64	-1.11	0.52	0.59	-1.12	0.43	0.59	-1.15	0.28	0.63	-1.17	0.09	0.53	-1.09	0.04	0.57	NaN	NaN	NaN	-1.14	0.9	0.25	-1.08	0.7	0.2	-1.06	0.55	0.23	-1.05	0.47	0.21	-1.13	0.32	0.15	-1.14	0.13	0.18
685	3.425	-1.23	1	0.46	NaN	NaN	NaN	-1.14	0.87	0.62	-1.13	0.67	0.64	-1.11	0.52	0.59	-1.12	0.43	0.59	-1.15	0.28	0.63	-1.17	0.09	0.53	-1.09	0.04	0.57	NaN	NaN	NaN	-1.14	0.9	0.25	-1.08	0.7	0.2	-1.06	0.55	0.23	-1.05	0.47	0.21	-1.13	0.32	0.15	-1.14	0.13	0.18
686	3.43	-1.23	1	0.46	NaN	NaN	NaN	-1.14	0.87	0.62	-1.13	0.67	0.64	-1.11	0.52	0.59	-1.12	0.43	0.59	-1.15	0.28	0.63	-1.17	0.09	0.53	-1.09	0.04	0.57	NaN	NaN	NaN	-1.14	0.9	0.25	-1.08	0.7	0.2	-1.06	0.55	0.23	-1.05	0.47	0.21	-1.12	0.32	0.15	-1.14	0.13	0.18
687	3.435	-1.23	1	0.46	NaN	NaN	NaN	-1.14	0.87	0.62	-1.13	0.67	0.64	-1.11	0.52	0.59	-1.12	0.43	0.59	-1.15	0.28	0.63	-1.17	0.09	0.53	-1.09	0.04	0.57	NaN	NaN	NaN	-1.14	0.9	0.25	-1.07	0.7	0.2	-1.06	0.55	0.23	-1.05	0.47	0.21	-1.12	0.32	0.15	-1.14	0.13	0.18
688	3.44	-1.23	1	0.46	NaN	NaN	NaN	-1.14	0.87	0.62	-1.13	0.67	0.64	-1.11	0.52	0.59	-1.12	0.43	0.59	-1.15	0.28	0.63	-1.17	0.09	0.53	-1.09	0.04	0.57	NaN	NaN	NaN	-1.14	0.9	0.25	-1.07	0.7	0.2	-1.06	0.55	0.23	-1.05	0.47	0.21	-1.12	0.32	0.15	-1.13	0.13	0.18
689	3.445	-1.23	1	0.46	NaN	NaN	NaN	-1.14	0.87	0.62	-1.13	0.67	0.64	-1.11	0.52	0.59	-1.12	0.43	0.59	-1.15	0.28	0.63	-1.17	0.09	0.53	-1.09	0.04	0.57	NaN	NaN	NaN	-1.14	0.9	0.25	-1.07	0.7	0.2	-1.05	0.55	0.23	-1.04	0.47	0.21	-1.12	0.32	0.15	-1.13	0.13	0.18
690	3.45	-1.22	1	0.46	NaN	NaN	NaN	-1.14	0.87	0.62	-1.13	0.67	0.64	-1.11	0.52	0.59	-1.12	0.43	0.59	-1.15	0.28	0.63	-1.17	0.09	0.53	-1.09	0.04	0.57	NaN	NaN	NaN	-1.14	0.9	0.25	-1.07	0.7	0.2	-1.05	0.55	0.23	-1.04	0.47	0.21	-1.12	0.32	0.15	-1.13	0.13	0.18
691	3.455	-1.22	1	0.46	NaN	NaN	NaN	-1.14	0.87	0.62	-1.13	0.67	0.64	-1.11	0.52	0.59	-1.12	0.43	0.59	-1.15	0.28	0.63	-1.17	0.09	0.53	-1.09	0.04	0.57	NaN	NaN	NaN	-1.14	0.9	0.25	-1.07	0.7	0.2	-1.05	0.55	0.23	-1.04	0.47	0.21	-1.11	0.32	0.15	-1.12	0.12	0.18
692	3.46	-1.22	1	0.47	NaN	NaN	NaN	-1.14	0.87	0.62	-1.13	0.67	0.64	-1.11	0.52	0.59	-1.12	0.43	0.59	-1.15	0.28	0.63	-1.17	0.09	0.53	-1.09	0.04	0.57	NaN	NaN	NaN	-1.14	0.9	0.25	-1.07	0.7	0.2	-1.05	0.55	0.23	-1.04	0.47	0.21	-1.11	0.32	0.15	-1.12	0.12	0.18
693	3.465	-1.22	1	0.47	NaN	NaN	NaN	-1.13	0.87	0.62	-1.13	0.67	0.64	-1.11	0.53	0.59	-1.12	0.43	0.59	-1.15	0.28	0.63	-1.17	0.09	0.53	-1.09	0.04	0.57	NaN	NaN	NaN	-1.14	0.9	0.25	-1.07	0.7	0.2	-1.05	0.55	0.23	-1.04	0.47	0.21	-1.11	0.32	0.15	-1.12	0.12	0.18
694	3.47	-1.22	1	0.47	NaN	NaN	NaN	-1.13	0.87	0.62	-1.13	0.67	0.64	-1.11	0.53	0.59	-1.12	0.43	0.59	-1.15	0.28	0.63	-1.17	0.09	0.53	-1.09	0.04	0.57	NaN	NaN	NaN	-1.14	0.9	0.25	-1.07	0.7	0.2	-1.05	0.55	0.23	-1.03	0.47	0.21	-1.11	0.32	0.15	-1.12	0.13	0.18
695	3.475	-1.22	1	0.47	NaN	NaN	NaN	-1.13	0.87	0.62	-1.13	0.67	0.64	-1.11	0.53	0.59	-1.12	0.43	0.59	-1.15	0.28	0.63	-1.17	0.09	0.53	-1.09	0.04	0.57	NaN	NaN	NaN	-1.14	0.9	0.25	-1.07	0.7	0.2	-1.05	0.55	0.23	-1.03	0.47	0.21	-1.11	0.32	0.15	-1.11	0.13	0.19
696	3.48	-1.22	1	0.47	NaN	NaN	NaN	-1.13	0.87	0.62	-1.12	0.67	0.64	-1.11	0.53	0.59	-1.12	0.43	0.59	-1.15	0.28	0.63	-1.17	0.09	0.53	-1.09	0.04	0.57	NaN	NaN	NaN	-1.14	0.9	0.25	-1.07	0.7	0.2	-1.04	0.55	0.24	-1.03	0.47	0.21	-1.1	0.32	0.15	-1.11	0.13	0.19
697	3.485	-1.22	1	0.47	NaN	NaN	NaN	-1.13	0.87	0.62	-1.12	0.67	0.64	-1.11	0.53	0.59	-1.12	0.43	0.59	-1.15	0.28	0.63	-1.17	0.09	0.53	-1.09	0.04	0.57	NaN	NaN	NaN	-1.14	0.9	0.25	-1.07	0.7	0.2	-1.04	0.55	0.24	-1.03	0.47	0.21	-1.1	0.32	0.15	-1.11	0.12	0.19
698	3.49	-1.22	1	0.47	NaN	NaN	NaN	-1.13	0.87	0.62	-1.12	0.67	0.64	-1.11	0.53	0.59	-1.11	0.43	0.59	-1.15	0.28	0.63	-1.17	0.09	0.53	-1.09	0.04	0.57	NaN	NaN	NaN	-1.14	0.9	0.25	-1.07	0.7	0.2	-1.04	0.55	0.24	-1.03	0.47	0.21	-1.1	0.32	0.15	-1.1	0.12	0.19
699	3.495	-1.22	1	0.47	NaN	NaN	NaN	-1.13	0.87	0.62	-1.12	0.67	0.64	-1.11	0.53	0.59	-1.11	0.43	0.59	-1.15	0.28	0.63	-1.17	0.09	0.53	-1.09	0.04	0.57	NaN	NaN	NaN	-1.14	0.9	0.25	-1.07	0.7	0.2	-1.04	0.55	0.24	-1.03	0.47	0.21	-1.1	0.32	0.16	-1.1	0.12	0.19
700	3.5	-1.22	1	0.47	NaN	NaN	NaN	-1.13	0.87	0.62	-1.12	0.67	0.64	-1.11	0.53	0.59	-1.11	0.43	0.59	-1.15	0.28	0.63	-1.17	0.09	0.53	-1.09	0.04	0.57	NaN	NaN	NaN	-1.14	0.9	0.25	-1.06	0.7	0.2	-1.04	0.55	0.24	-1.03	0.47	0.21	-1.09	0.32	0.16	-1.1	0.12	0.19
701	3.505	-1.22	1	0.47	NaN	NaN	NaN	-1.13	0.87	0.62	-1.12	0.67	0.64	-1.11	0.53	0.59	-1.11	0.43	0.59	-1.15	0.28	0.63	-1.17	0.09	0.53	-1.09	0.04	0.57	NaN	NaN	NaN	-1.14	0.9	0.25	-1.06	0.7	0.2	-1.04	0.55	0.24	-1.03	0.48	0.21	-1.09	0.32	0.16	-1.09	0.12	0.19
702	3.51	-1.22	1	0.47	NaN	NaN	NaN	-1.13	0.87	0.62	-1.12	0.67	0.64	-1.11	0.53	0.59	-1.11	0.43	0.59	-1.15	0.28	0.63	-1.17	0.09	0.53	-1.09	0.04	0.57	NaN	NaN	NaN	-1.14	0.9	0.25	-1.06	0.7	0.2	-1.03	0.55	0.24	-1.02	0.48	0.22	-1.09	0.32	0.16	-1.09	0.12	0.19
703	3.515	-1.22	1	0.47	NaN	NaN	NaN	-1.13	0.87	0.62	-1.12	0.67	0.64	-1.11	0.53	0.59	-1.11	0.43	0.59	-1.15	0.28	0.63	-1.17	0.09	0.53	-1.09	0.04	0.57	NaN	NaN	NaN	-1.14	0.9	0.25	-1.06	0.7	0.2	-1.03	0.55	0.24	-1.02	0.47	0.22	-1.09	0.32	0.16	-1.08	0.12	0.19
704	3.52	-1.21	1	0.47	NaN	NaN	NaN	-1.12	0.87	0.62	-1.12	0.67	0.64	-1.11	0.53	0.59	-1.11	0.43	0.59	-1.15	0.28	0.63	-1.17	0.09	0.53	-1.09	0.04	0.57	NaN	NaN	NaN	-1.14	0.9	0.25	-1.06	0.7	0.2	-1.03	0.55	0.24	-1.02	0.47	0.22	-1.08	0.32	0.16	-1.08	0.12	0.19
705	3.525	-1.21	1	0.47	NaN	NaN	NaN	-1.12	0.87	0.62	-1.12	0.67	0.64	-1.11	0.53	0.59	-1.11	0.43	0.59	-1.15	0.28	0.63	-1.17	0.09	0.53	-1.09	0.04	0.57	NaN	NaN	NaN	-1.14	0.9	0.25	-1.06	0.7	0.2	-1.03	0.55	0.24	-1.02	0.47	0.22	-1.08	0.32	0.16	-1.08	0.12	0.19
706	3.53	-1.21	0.99	0.47	NaN	NaN	NaN	-1.12	0.86	0.62	-1.12	0.67	0.64	-1.11	0.53	0.59	-1.11	0.43	0.59	-1.15	0.28	0.63	-1.17	0.09	0.53	-1.09	0.04	0.57	NaN	NaN	NaN	-1.13	0.89	0.25	-1.06	0.7	0.2	-1.03	0.55	0.24	-1.02	0.48	0.22	-1.08	0.32	0.16	-1.07	0.12	0.19
707	3.535	-1.21	0.99	0.47	NaN	NaN	NaN	-1.12	0.87	0.62	-1.12	0.67	0.64	-1.11	0.53	0.59	-1.11	0.43	0.59	-1.15	0.28	0.63	-1.17	0.09	0.53	-1.09	0.04	0.57	NaN	NaN	NaN	-1.13	0.89	0.25	-1.05	0.7	0.2	-1.02	0.55	0.24	-1.01	0.48	0.22	-1.08	0.32	0.16	-1.07	0.12	0.19
708	3.54	-1.21	0.99	0.47	NaN	NaN	NaN	-1.12	0.87	0.62	-1.12	0.67	0.64	-1.1	0.53	0.59	-1.11	0.43	0.59	-1.15	0.28	0.63	-1.17	0.09	0.53	-1.09	0.04	0.57	NaN	NaN	NaN	-1.13	0.89	0.25	-1.05	0.7	0.2	-1.02	0.55	0.24	-1.01	0.47	0.22	-1.07	0.32	0.16	-1.07	0.12	0.19
709	3.545	-1.21	0.99	0.47	NaN	NaN	NaN	-1.12	0.86	0.63	-1.12	0.67	0.64	-1.1	0.53	0.59	-1.11	0.43	0.59	-1.15	0.28	0.63	-1.17	0.09	0.53	-1.09	0.04	0.57	NaN	NaN	NaN	-1.13	0.89	0.25	-1.05	0.7	0.2	-1.02	0.55	0.24	-1.01	0.47	0.22	-1.07	0.32	0.16	-1.06	0.12	0.2
710	3.55	-1.21	0.99	0.47	NaN	NaN	NaN	-1.12	0.86	0.63	-1.11	0.67	0.64	-1.1	0.53	0.59	-1.11	0.43	0.59	-1.15	0.28	0.63	-1.17	0.09	0.53	-1.09	0.04	0.57	NaN	NaN	NaN	-1.13	0.89	0.25	-1.05	0.7	0.2	-1.02	0.55	0.24	-1.01	0.47	0.22	-1.07	0.32	0.16	-1.06	0.12	0.2
711	3.555	-1.21	0.99	0.47	NaN	NaN	NaN	-1.12	0.86	0.63	-1.11	0.67	0.65	-1.1	0.53	0.59	-1.11	0.43	0.59	-1.15	0.28	0.63	-1.17	0.09	0.53	-1.09	0.04	0.57	NaN	NaN	NaN	-1.13	0.89	0.25	-1.05	0.7	0.2	-1.02	0.55	0.24	-1	0.47	0.22	-1.07	0.32	0.16	-1.05	0.12	0.2
712	3.56	-1.21	0.99	0.47	NaN	NaN	NaN	-1.12	0.86	0.63	-1.11	0.67	0.65	-1.1	0.53	0.59	-1.11	0.43	0.59	-1.15	0.28	0.63	-1.17	0.09	0.53	-1.09	0.04	0.57	NaN	NaN	NaN	-1.13	0.89	0.25	-1.05	0.7	0.2	-1.02	0.55	0.24	-1	0.47	0.22	-1.06	0.32	0.16	-1.05	0.12	0.2
713	3.565	-1.21	0.99	0.47	NaN	NaN	NaN	-1.12	0.86	0.63	-1.11	0.67	0.65	-1.1	0.52	0.59	-1.11	0.43	0.59	-1.15	0.28	0.63	-1.17	0.09	0.53	-1.09	0.04	0.57	NaN	NaN	NaN	-1.13	0.89	0.25	-1.05	0.7	0.2	-1.01	0.55	0.24	-1	0.47	0.22	-1.06	0.32	0.16	-1.05	0.12	0.2
714	3.57	-1.21	0.99	0.47	NaN	NaN	NaN	-1.12	0.86	0.63	-1.11	0.67	0.65	-1.1	0.52	0.59	-1.11	0.43	0.59	-1.15	0.28	0.63	-1.17	0.09	0.53	-1.09	0.04	0.57	NaN	NaN	NaN	-1.13	0.89	0.25	-1.05	0.7	0.2	-1.01	0.55	0.24	-1	0.47	0.22	-1.06	0.32	0.16	-1.04	0.12	0.2
715	3.575	-1.21	0.99	0.47	NaN	NaN	NaN	-1.11	0.86	0.63	-1.11	0.67	0.65	-1.1	0.52	0.59	-1.11	0.43	0.59	-1.15	0.28	0.63	-1.17	0.09	0.53	-1.09	0.04	0.57	NaN	NaN	NaN	-1.13	0.89	0.26	-1.04	0.7	0.2	-1.01	0.55	0.24	-0.99	0.47	0.22	-1.05	0.32	0.17	-1.04	0.12	0.2
716	3.58	-1.21	0.99	0.47	NaN	NaN	NaN	-1.11	0.86	0.63	-1.11	0.67	0.65	-1.1	0.52	0.59	-1.11	0.43	0.59	-1.14	0.28	0.63	-1.17	0.09	0.53	-1.09	0.04	0.57	NaN	NaN	NaN	-1.13	0.89	0.26	-1.04	0.7	0.2	-1.01	0.55	0.24	-0.99	0.47	0.22	-1.05	0.32	0.17	-1.03	0.12	0.2
717	3.585	-1.2	0.99	0.47	NaN	NaN	NaN	-1.11	0.86	0.63	-1.11	0.67	0.65	-1.1	0.52	0.59	-1.11	0.43	0.59	-1.14	0.28	0.63	-1.17	0.09	0.53	-1.09	0.04	0.57	NaN	NaN	NaN	-1.12	0.89	0.26	-1.04	0.7	0.2	-1.01	0.55	0.24	-0.99	0.47	0.22	-1.05	0.32	0.17	-1.03	0.12	0.2
718	3.59	-1.2	0.99	0.47	NaN	NaN	NaN	-1.11	0.86	0.63	-1.11	0.67	0.65	-1.1	0.52	0.59	-1.11	0.43	0.59	-1.14	0.28	0.63	-1.17	0.09	0.53	-1.09	0.04	0.57	NaN	NaN	NaN	-1.12	0.89	0.26	-1.04	0.7	0.2	-1.01	0.55	0.24	-0.99	0.47	0.22	-1.05	0.32	0.17	-1.03	0.12	0.2
719	3.595	-1.2	0.99	0.47	NaN	NaN	NaN	-1.11	0.86	0.63	-1.11	0.66	0.65	-1.1	0.52	0.59	-1.11	0.43	0.59	-1.14	0.28	0.63	-1.17	0.09	0.53	-1.09	0.04	0.57	NaN	NaN	NaN	-1.12	0.89	0.26	-1.04	0.7	0.2	-1	0.55	0.24	-0.99	0.47	0.22	-1.04	0.31	0.17	-1.02	0.12	0.2
720	3.6	-1.2	0.99	0.47	NaN	NaN	NaN	-1.11	0.86	0.63	-1.11	0.66	0.65	-1.1	0.52	0.59	-1.11	0.43	0.59	-1.14	0.28	0.63	-1.17	0.09	0.53	-1.09	0.04	0.57	NaN	NaN	NaN	-1.12	0.89	0.26	-1.04	0.7	0.21	-1	0.55	0.24	-0.98	0.47	0.22	-1.04	0.31	0.17	-1.02	0.12	0.2
721	3.605	-1.2	0.99	0.47	NaN	NaN	NaN	-1.11	0.86	0.63	-1.11	0.66	0.65	-1.1	0.52	0.59	-1.11	0.43	0.59	-1.14	0.28	0.63	-1.17	0.09	0.53	-1.09	0.04	0.57	NaN	NaN	NaN	-1.12	0.89	0.26	-1.04	0.7	0.21	-1	0.55	0.24	-0.98	0.47	0.22	-1.04	0.31	0.17	-1.01	0.12	0.2
722	3.61	-1.2	0.99	0.47	NaN	NaN	NaN	-1.11	0.86	0.63	-1.11	0.66	0.65	-1.1	0.52	0.59	-1.1	0.43	0.59	-1.14	0.28	0.63	-1.17	0.09	0.53	-1.09	0.04	0.57	NaN	NaN	NaN	-1.12	0.89	0.26	-1.03	0.7	0.21	-1	0.55	0.24	-0.98	0.47	0.23	-1.03	0.31	0.17	-1.01	0.12	0.2
723	3.615	-1.2	0.99	0.47	NaN	NaN	NaN	-1.11	0.86	0.63	-1.1	0.66	0.65	-1.1	0.52	0.59	-1.1	0.43	0.59	-1.14	0.28	0.63	-1.17	0.09	0.53	-1.09	0.04	0.57	NaN	NaN	NaN	-1.12	0.89	0.26	-1.03	0.7	0.21	-1	0.55	0.25	-0.98	0.47	0.23	-1.03	0.31	0.17	-1.01	0.12	0.2
724	3.62	-1.2	0.99	0.47	NaN	NaN	NaN	-1.11	0.86	0.63	-1.1	0.66	0.65	-1.1	0.52	0.59	-1.1	0.43	0.59	-1.14	0.28	0.63	-1.17	0.09	0.53	-1.09	0.04	0.57	NaN	NaN	NaN	-1.12	0.89	0.26	-1.03	0.7	0.21	-1	0.55	0.25	-0.98	0.47	0.23	-1.03	0.31	0.17	-1	0.12	0.21
725	3.625	-1.2	0.99	0.47	NaN	NaN	NaN	-1.11	0.86	0.63	-1.1	0.66	0.65	-1.1	0.52	0.59	-1.1	0.43	0.59	-1.14	0.28	0.63	-1.17	0.09	0.53	-1.09	0.04	0.57	NaN	NaN	NaN	-1.11	0.89	0.26	-1.03	0.7	0.21	-0.99	0.55	0.25	-0.97	0.47	0.23	-1.03	0.31	0.17	-1	0.11	0.21
726	3.63	-1.2	0.99	0.47	NaN	NaN	NaN	-1.1	0.86	0.63	-1.1	0.66	0.65	-1.09	0.52	0.59	-1.1	0.43	0.59	-1.14	0.28	0.63	-1.17	0.09	0.53	-1.09	0.04	0.57	NaN	NaN	NaN	-1.11	0.89	0.26	-1.03	0.7	0.21	-0.99	0.55	0.25	-0.97	0.47	0.23	-1.02	0.31	0.17	-1	0.11	0.21
727	3.635	-1.19	0.99	0.47	NaN	NaN	NaN	-1.1	0.86	0.63	-1.1	0.66	0.65	-1.09	0.52	0.59	-1.1	0.43	0.59	-1.14	0.28	0.63	-1.17	0.09	0.53	-1.09	0.04	0.57	NaN	NaN	NaN	-1.11	0.89	0.26	-1.03	0.7	0.21	-0.99	0.55	0.25	-0.97	0.47	0.23	-1.02	0.31	0.17	-0.99	0.11	0.21
728	3.64	-1.19	0.99	0.47	NaN	NaN	NaN	-1.1	0.86	0.63	-1.1	0.66	0.65	-1.09	0.52	0.59	-1.1	0.43	0.59	-1.14	0.28	0.63	-1.17	0.09	0.53	-1.09	0.04	0.57	NaN	NaN	NaN	-1.11	0.89	0.26	-1.02	0.7	0.21	-0.99	0.55	0.25	-0.97	0.47	0.23	-1.02	0.31	0.17	-0.99	0.11	0.21
729	3.645	-1.19	0.99	0.47	NaN	NaN	NaN	-1.1	0.86	0.63	-1.1	0.66	0.65	-1.09	0.52	0.59	-1.1	0.43	0.59	-1.14	0.28	0.63	-1.17	0.09	0.53	-1.09	0.04	0.57	NaN	NaN	NaN	-1.11	0.89	0.26	-1.02	0.7	0.21	-0.99	0.55	0.25	-0.97	0.47	0.23	-1.02	0.31	0.17	-0.99	0.11	0.21
730	3.65	-1.19	0.99	0.47	NaN	NaN	NaN	-1.1	0.86	0.63	-1.1	0.66	0.65	-1.09	0.52	0.59	-1.1	0.43	0.59	-1.14	0.28	0.63	-1.17	0.09	0.53	-1.09	0.04	0.57	NaN	NaN	NaN	-1.11	0.88	0.26	-1.02	0.69	0.21	-0.99	0.55	0.25	-0.96	0.47	0.23	-1.01	0.31	0.17	-0.98	0.11	0.21
731	3.655	-1.19	0.99	0.47	NaN	NaN	NaN	-1.1	0.86	0.63	-1.1	0.66	0.65	-1.09	0.52	0.59	-1.1	0.43	0.59	-1.14	0.28	0.63	-1.17	0.09	0.53	-1.09	0.04	0.57	NaN	NaN	NaN	-1.1	0.88	0.26	-1.02	0.69	0.21	-0.98	0.55	0.25	-0.96	0.47	0.23	-1.01	0.31	0.18	-0.98	0.11	0.21
732	3.66	-1.19	0.99	0.47	NaN	NaN	NaN	-1.1	0.86	0.63	-1.1	0.66	0.65	-1.09	0.52	0.59	-1.1	0.43	0.59	-1.14	0.28	0.63	-1.17	0.09	0.53	-1.09	0.04	0.57	NaN	NaN	NaN	-1.1	0.88	0.26	-1.02	0.69	0.21	-0.98	0.55	0.25	-0.96	0.47	0.23	-1.01	0.31	0.18	-0.98	0.11	0.21
733	3.665	-1.19	0.99	0.47	NaN	NaN	NaN	-1.1	0.86	0.63	-1.1	0.66	0.65	-1.09	0.52	0.59	-1.1	0.43	0.59	-1.14	0.28	0.63	-1.17	0.09	0.53	-1.09	0.04	0.57	NaN	NaN	NaN	-1.1	0.88	0.26	-1.01	0.69	0.21	-0.98	0.55	0.25	-0.96	0.47	0.23	-1.01	0.31	0.18	-0.97	0.11	0.21
734	3.67	-1.19	0.99	0.47	NaN	NaN	NaN	-1.1	0.86	0.63	-1.1	0.66	0.65	-1.09	0.52	0.59	-1.1	0.43	0.59	-1.14	0.28	0.63	-1.17	0.09	0.53	-1.09	0.04	0.57	NaN	NaN	NaN	-1.1	0.88	0.26	-1.01	0.69	0.21	-0.98	0.55	0.25	-0.96	0.47	0.23	-1	0.31	0.18	-0.97	0.11	0.21
735	3.675	-1.18	0.99	0.47	NaN	NaN	NaN	-1.09	0.86	0.63	-1.09	0.66	0.65	-1.09	0.52	0.59	-1.1	0.43	0.59	-1.14	0.28	0.63	-1.17	0.09	0.53	-1.09	0.04	0.57	NaN	NaN	NaN	-1.1	0.88	0.26	-1.01	0.69	0.21	-0.98	0.54	0.25	-0.95	0.47	0.23	-1	0.31	0.18	-0.97	0.11	0.22
736	3.68	-1.18	0.99	0.47	NaN	NaN	NaN	-1.09	0.86	0.63	-1.09	0.66	0.65	-1.09	0.52	0.59	-1.1	0.43	0.59	-1.14	0.28	0.63	-1.17	0.09	0.53	-1.09	0.04	0.57	NaN	NaN	NaN	-1.1	0.88	0.26	-1.01	0.69	0.21	-0.97	0.54	0.25	-0.95	0.47	0.23	-1	0.3	0.18	-0.96	0.11	0.22
737	3.685	-1.18	0.99	0.47	NaN	NaN	NaN	-1.09	0.86	0.63	-1.09	0.66	0.65	-1.09	0.52	0.6	-1.1	0.43	0.59	-1.14	0.28	0.63	-1.17	0.09	0.53	-1.09	0.04	0.57	NaN	NaN	NaN	-1.09	0.88	0.25	-1.01	0.69	0.21	-0.97	0.54	0.25	-0.95	0.47	0.23	-1	0.3	0.18	-0.96	0.11	0.22
738	3.69	-1.18	0.99	0.47	NaN	NaN	NaN	-1.09	0.86	0.63	-1.09	0.66	0.65	-1.09	0.52	0.6	-1.1	0.43	0.59	-1.14	0.28	0.63	-1.17	0.09	0.53	-1.09	0.04	0.57	NaN	NaN	NaN	-1.09	0.88	0.25	-1	0.69	0.21	-0.97	0.54	0.25	-0.95	0.46	0.23	-0.99	0.3	0.18	-0.96	0.11	0.22
739	3.695	-1.18	0.98	0.47	NaN	NaN	NaN	-1.09	0.86	0.63	-1.09	0.66	0.65	-1.09	0.52	0.6	-1.1	0.43	0.59	-1.14	0.28	0.63	-1.17	0.09	0.53	-1.09	0.04	0.57	NaN	NaN	NaN	-1.09	0.88	0.25	-1	0.69	0.21	-0.97	0.54	0.25	-0.95	0.46	0.24	-0.99	0.3	0.18	-0.96	0.11	0.22
740	3.7	-1.18	0.98	0.47	NaN	NaN	NaN	-1.09	0.86	0.63	-1.09	0.66	0.65	-1.09	0.52	0.59	-1.1	0.43	0.59	-1.14	0.28	0.63	-1.17	0.09	0.53	-1.09	0.04	0.57	NaN	NaN	NaN	-1.09	0.88	0.25	-1	0.69	0.21	-0.97	0.54	0.25	-0.95	0.46	0.24	-0.99	0.3	0.18	-0.95	0.11	0.22
741	3.705	-1.18	0.98	0.47	NaN	NaN	NaN	-1.09	0.86	0.63	-1.09	0.66	0.65	-1.09	0.52	0.6	-1.1	0.43	0.59	-1.14	0.28	0.63	-1.17	0.09	0.53	-1.09	0.04	0.57	NaN	NaN	NaN	-1.09	0.88	0.25	-1	0.69	0.21	-0.97	0.54	0.25	-0.94	0.46	0.24	-0.99	0.3	0.18	-0.95	0.11	0.22
742	3.71	-1.17	0.98	0.46	NaN	NaN	NaN	-1.09	0.86	0.63	-1.09	0.66	0.65	-1.09	0.52	0.6	-1.1	0.43	0.59	-1.14	0.28	0.63	-1.17	0.09	0.53	-1.09	0.04	0.57	NaN	NaN	NaN	-1.09	0.88	0.25	-1	0.69	0.21	-0.96	0.54	0.25	-0.94	0.46	0.24	-0.99	0.3	0.18	-0.95	0.11	0.22
743	3.715	-1.17	0.98	0.46	NaN	NaN	NaN	-1.08	0.86	0.63	-1.09	0.66	0.65	-1.08	0.52	0.6	-1.1	0.43	0.59	-1.14	0.28	0.63	-1.17	0.09	0.53	-1.09	0.04	0.57	NaN	NaN	NaN	-1.08	0.88	0.25	-1	0.69	0.21	-0.96	0.54	0.25	-0.94	0.46	0.24	-0.98	0.3	0.18	-0.95	0.1	0.23
744	3.72	-1.17	0.98	0.46	NaN	NaN	NaN	-1.08	0.86	0.62	-1.09	0.66	0.65	-1.08	0.52	0.6	-1.1	0.43	0.59	-1.14	0.28	0.63	-1.17	0.09	0.53	-1.09	0.04	0.57	NaN	NaN	NaN	-1.08	0.88	0.25	-0.99	0.69	0.21	-0.96	0.54	0.26	-0.94	0.46	0.24	-0.98	0.3	0.19	-0.94	0.1	0.23
745	3.725	-1.17	0.98	0.46	NaN	NaN	NaN	-1.08	0.86	0.62	-1.08	0.66	0.65	-1.08	0.52	0.59	-1.1	0.43	0.59	-1.14	0.28	0.63	-1.17	0.09	0.53	-1.09	0.04	0.57	NaN	NaN	NaN	-1.08	0.88	0.25	-0.99	0.69	0.21	-0.96	0.54	0.26	-0.94	0.46	0.24	-0.98	0.3	0.19	-0.94	0.1	0.23
746	3.73	-1.17	0.98	0.46	NaN	NaN	NaN	-1.08	0.86	0.62	-1.08	0.66	0.65	-1.08	0.52	0.59	-1.1	0.43	0.59	-1.14	0.28	0.63	-1.17	0.09	0.53	-1.09	0.04	0.57	NaN	NaN	NaN	-1.08	0.88	0.25	-0.99	0.69	0.21	-0.96	0.54	0.26	-0.93	0.46	0.24	-0.98	0.3	0.19	-0.94	0.1	0.23
747	3.735	-1.17	0.98	0.46	NaN	NaN	NaN	-1.08	0.86	0.62	-1.08	0.66	0.65	-1.08	0.52	0.6	-1.09	0.43	0.59	-1.14	0.28	0.63	-1.17	0.09	0.53	-1.09	0.04	0.57	NaN	NaN	NaN	-1.08	0.87	0.25	-0.99	0.68	0.21	-0.96	0.54	0.26	-0.93	0.46	0.24	-0.97	0.3	0.19	-0.94	0.1	0.23
748	3.74	-1.17	0.98	0.46	NaN	NaN	NaN	-1.08	0.86	0.62	-1.08	0.66	0.65	-1.08	0.52	0.59	-1.09	0.43	0.59	-1.14	0.28	0.63	-1.17	0.09	0.53	-1.09	0.04	0.57	NaN	NaN	NaN	-1.07	0.87	0.25	-0.99	0.68	0.21	-0.95	0.54	0.26	-0.93	0.46	0.24	-0.97	0.29	0.19	-0.94	0.1	0.23
749	3.745	-1.16	0.98	0.46	NaN	NaN	NaN	-1.08	0.86	0.62	-1.08	0.66	0.65	-1.08	0.52	0.59	-1.09	0.43	0.59	-1.14	0.28	0.63	-1.17	0.09	0.53	-1.09	0.04	0.57	NaN	NaN	NaN	-1.07	0.87	0.25	-0.98	0.68	0.21	-0.95	0.54	0.26	-0.93	0.46	0.24	-0.97	0.29	0.19	-0.93	0.1	0.23
750	3.75	-1.16	0.98	0.46	NaN	NaN	NaN	-1.08	0.86	0.62	-1.08	0.66	0.65	-1.08	0.52	0.59	-1.09	0.43	0.59	-1.14	0.28	0.63	-1.17	0.09	0.53	-1.09	0.04	0.57	NaN	NaN	NaN	-1.07	0.87	0.25	-0.98	0.68	0.21	-0.95	0.54	0.26	-0.93	0.46	0.24	-0.97	0.29	0.19	-0.93	0.1	0.23
751	3.755	-1.16	0.98	0.46	NaN	NaN	NaN	-1.07	0.86	0.62	-1.08	0.66	0.65	-1.08	0.52	0.59	-1.09	0.43	0.59	-1.14	0.28	0.63	-1.17	0.09	0.53	-1.09	0.04	0.57	NaN	NaN	NaN	-1.07	0.87	0.25	-0.98	0.68	0.21	-0.95	0.54	0.26	-0.93	0.45	0.24	-0.97	0.29	0.19	-0.93	0.1	0.24
752	3.76	-1.16	0.98	0.46	NaN	NaN	NaN	-1.07	0.86	0.62	-1.08	0.66	0.65	-1.08	0.52	0.59	-1.09	0.43	0.59	-1.13	0.28	0.63	-1.17	0.09	0.53	-1.09	0.04	0.57	NaN	NaN	NaN	-1.07	0.87	0.25	-0.98	0.68	0.21	-0.95	0.53	0.26	-0.93	0.45	0.25	-0.97	0.29	0.19	-0.93	0.1	0.24
753	3.765	-1.16	0.98	0.46	NaN	NaN	NaN	-1.07	0.86	0.62	-1.08	0.66	0.65	-1.08	0.52	0.59	-1.09	0.43	0.59	-1.13	0.28	0.63	-1.17	0.09	0.53	-1.09	0.04	0.57	NaN	NaN	NaN	-1.06	0.87	0.25	-0.98	0.68	0.21	-0.95	0.53	0.26	-0.92	0.45	0.25	-0.96	0.29	0.19	-0.93	0.1	0.24
754	3.77	-1.16	0.98	0.46	NaN	NaN	NaN	-1.07	0.86	0.62	-1.08	0.66	0.65	-1.07	0.52	0.59	-1.09	0.43	0.59	-1.13	0.28	0.63	-1.17	0.09	0.53	-1.09	0.04	0.57	NaN	NaN	NaN	-1.06	0.87	0.25	-0.98	0.68	0.21	-0.94	0.53	0.26	-0.92	0.45	0.25	-0.96	0.29	0.2	-0.93	0.1	0.24
755	3.775	-1.15	0.98	0.46	NaN	NaN	NaN	-1.07	0.86	0.62	-1.07	0.66	0.65	-1.07	0.52	0.59	-1.09	0.43	0.59	-1.13	0.28	0.63	-1.17	0.09	0.53	-1.09	0.04	0.57	NaN	NaN	NaN	-1.06	0.87	0.25	-0.97	0.68	0.21	-0.94	0.53	0.26	-0.92	0.45	0.25	-0.96	0.29	0.2	-0.92	0.09	0.24
756	3.78	-1.15	0.98	0.46	NaN	NaN	NaN	-1.07	0.86	0.62	-1.07	0.66	0.65	-1.07	0.52	0.59	-1.09	0.43	0.59	-1.13	0.28	0.63	-1.17	0.09	0.53	-1.09	0.04	0.57	NaN	NaN	NaN	-1.06	0.87	0.25	-0.97	0.68	0.21	-0.94	0.53	0.26	-0.92	0.45	0.25	-0.96	0.29	0.2	-0.92	0.09	0.24
757	3.785	-1.15	0.98	0.46	NaN	NaN	NaN	-1.07	0.86	0.62	-1.07	0.66	0.65	-1.07	0.52	0.59	-1.09	0.43	0.59	-1.13	0.28	0.63	-1.17	0.09	0.53	-1.09	0.04	0.57	NaN	NaN	NaN	-1.06	0.87	0.25	-0.97	0.68	0.21	-0.94	0.53	0.26	-0.92	0.45	0.25	-0.96	0.29	0.2	-0.92	0.09	0.24
758	3.79	-1.15	0.98	0.45	NaN	NaN	NaN	-1.06	0.86	0.62	-1.07	0.66	0.65	-1.07	0.52	0.59	-1.09	0.43	0.59	-1.13	0.28	0.63	-1.17	0.09	0.53	-1.09	0.04	0.57	NaN	NaN	NaN	-1.05	0.87	0.25	-0.97	0.67	0.22	-0.94	0.53	0.26	-0.92	0.45	0.25	-0.96	0.29	0.2	-0.92	0.09	0.25
759	3.795	-1.15	0.98	0.45	NaN	NaN	NaN	-1.06	0.86	0.62	-1.07	0.66	0.65	-1.07	0.52	0.59	-1.09	0.43	0.59	-1.13	0.28	0.63	-1.17	0.09	0.53	-1.09	0.04	0.57	NaN	NaN	NaN	-1.05	0.87	0.25	-0.97	0.67	0.22	-0.94	0.53	0.27	-0.91	0.45	0.25	-0.95	0.28	0.2	-0.92	0.09	0.25
760	3.8	-1.15	0.98	0.45	NaN	NaN	NaN	-1.06	0.86	0.62	-1.07	0.66	0.65	-1.07	0.52	0.59	-1.09	0.43	0.59	-1.13	0.28	0.63	-1.17	0.09	0.53	-1.09	0.04	0.57	NaN	NaN	NaN	-1.05	0.87	0.25	-0.97	0.67	0.22	-0.94	0.53	0.27	-0.91	0.45	0.25	-0.95	0.28	0.2	-0.92	0.09	0.25
761	3.805	-1.14	0.97	0.45	NaN	NaN	NaN	-1.06	0.86	0.62	-1.07	0.66	0.65	-1.07	0.52	0.59	-1.09	0.43	0.59	-1.13	0.28	0.63	-1.17	0.09	0.53	-1.09	0.04	0.57	NaN	NaN	NaN	-1.05	0.86	0.25	-0.96	0.67	0.22	-0.93	0.53	0.27	-0.91	0.45	0.25	-0.95	0.28	0.2	-0.92	0.09	0.25
762	3.81	-1.14	0.97	0.45	NaN	NaN	NaN	-1.06	0.86	0.62	-1.07	0.66	0.65	-1.07	0.52	0.59	-1.08	0.43	0.59	-1.13	0.28	0.63	-1.17	0.09	0.53	-1.09	0.04	0.57	NaN	NaN	NaN	-1.04	0.86	0.25	-0.96	0.67	0.22	-0.93	0.53	0.27	-0.91	0.45	0.25	-0.95	0.28	0.2	-0.92	0.09	0.25
763	3.815	-1.14	0.97	0.45	NaN	NaN	NaN	-1.06	0.86	0.62	-1.07	0.66	0.65	-1.07	0.52	0.59	-1.08	0.43	0.59	-1.13	0.28	0.63	-1.17	0.09	0.53	-1.09	0.04	0.57	NaN	NaN	NaN	-1.04	0.86	0.25	-0.96	0.67	0.22	-0.93	0.52	0.27	-0.91	0.45	0.25	-0.95	0.28	0.2	-0.92	0.09	0.25
764	3.82	-1.14	0.97	0.45	NaN	NaN	NaN	-1.06	0.86	0.62	-1.06	0.66	0.65	-1.06	0.52	0.59	-1.08	0.43	0.59	-1.13	0.28	0.63	-1.17	0.09	0.53	-1.09	0.04	0.57	NaN	NaN	NaN	-1.04	0.86	0.25	-0.96	0.67	0.22	-0.93	0.52	0.27	-0.9	0.45	0.26	-0.95	0.28	0.2	-0.92	0.09	0.25
765	3.825	-1.14	0.97	0.45	NaN	NaN	NaN	-1.05	0.86	0.62	-1.06	0.66	0.65	-1.06	0.52	0.59	-1.08	0.43	0.59	-1.13	0.28	0.63	-1.17	0.09	0.53	-1.09	0.04	0.57	NaN	NaN	NaN	-1.04	0.86	0.25	-0.96	0.67	0.22	-0.92	0.52	0.27	-0.9	0.45	0.26	-0.95	0.28	0.2	-0.92	0.09	0.25
766	3.83	-1.14	0.97	0.45	NaN	NaN	NaN	-1.05	0.86	0.62	-1.06	0.66	0.64	-1.06	0.52	0.59	-1.08	0.43	0.59	-1.13	0.28	0.63	-1.17	0.09	0.53	-1.09	0.04	0.57	NaN	NaN	NaN	-1.03	0.86	0.25	-0.95	0.67	0.22	-0.92	0.52	0.27	-0.9	0.45	0.26	-0.94	0.29	0.2	-0.92	0.09	0.25
767	3.835	-1.14	0.97	0.45	NaN	NaN	NaN	-1.05	0.86	0.62	-1.06	0.66	0.64	-1.06	0.52	0.59	-1.08	0.43	0.59	-1.13	0.28	0.63	-1.17	0.09	0.53	-1.09	0.04	0.57	NaN	NaN	NaN	-1.03	0.86	0.25	-0.95	0.67	0.22	-0.92	0.53	0.27	-0.9	0.45	0.26	-0.94	0.29	0.2	-0.92	0.09	0.25
768	3.84	-1.13	0.97	0.45	NaN	NaN	NaN	-1.05	0.86	0.62	-1.06	0.66	0.64	-1.06	0.52	0.59	-1.08	0.43	0.59	-1.13	0.28	0.63	-1.17	0.09	0.53	-1.09	0.04	0.57	NaN	NaN	NaN	-1.03	0.86	0.25	-0.95	0.67	0.22	-0.92	0.53	0.27	-0.9	0.45	0.25	-0.94	0.29	0.2	-0.92	0.09	0.25
769	3.845	-1.13	0.97	0.45	NaN	NaN	NaN	-1.05	0.86	0.62	-1.06	0.66	0.64	-1.06	0.52	0.59	-1.08	0.43	0.59	-1.13	0.28	0.63	-1.17	0.09	0.53	-1.09	0.04	0.57	NaN	NaN	NaN	-1.03	0.86	0.25	-0.95	0.67	0.22	-0.92	0.53	0.27	-0.89	0.45	0.26	-0.94	0.28	0.2	-0.92	0.09	0.25
770	3.85	-1.13	0.97	0.45	NaN	NaN	NaN	-1.05	0.86	0.62	-1.06	0.66	0.64	-1.06	0.52	0.59	-1.08	0.43	0.59	-1.13	0.28	0.63	-1.17	0.09	0.53	-1.09	0.04	0.57	NaN	NaN	NaN	-1.03	0.86	0.25	-0.94	0.67	0.22	-0.91	0.53	0.27	-0.89	0.45	0.26	-0.94	0.28	0.2	-0.92	0.09	0.25
771	3.855	-1.13	0.97	0.45	NaN	NaN	NaN	-1.05	0.86	0.62	-1.06	0.66	0.64	-1.06	0.52	0.59	-1.08	0.43	0.59	-1.13	0.28	0.63	-1.17	0.09	0.53	-1.09	0.04	0.57	NaN	NaN	NaN	-1.02	0.86	0.25	-0.94	0.67	0.22	-0.91	0.53	0.27	-0.89	0.45	0.25	-0.94	0.28	0.2	-0.92	0.09	0.25
772	3.86	-1.13	0.97	0.44	NaN	NaN	NaN	-1.05	0.86	0.62	-1.06	0.66	0.64	-1.06	0.52	0.59	-1.07	0.43	0.59	-1.13	0.28	0.63	-1.17	0.09	0.53	-1.09	0.04	0.57	NaN	NaN	NaN	-1.02	0.86	0.25	-0.94	0.67	0.21	-0.91	0.53	0.27	-0.89	0.45	0.25	-0.93	0.28	0.2	-0.92	0.09	0.25
773	3.865	-1.13	0.97	0.44	NaN	NaN	NaN	-1.04	0.86	0.62	-1.06	0.66	0.64	-1.06	0.52	0.59	-1.07	0.43	0.59	-1.13	0.28	0.63	-1.17	0.09	0.53	-1.09	0.04	0.57	NaN	NaN	NaN	-1.02	0.86	0.25	-0.93	0.67	0.21	-0.9	0.53	0.26	-0.89	0.45	0.25	-0.93	0.28	0.2	-0.92	0.09	0.25
774	3.87	-1.12	0.97	0.44	NaN	NaN	NaN	-1.04	0.86	0.62	-1.06	0.66	0.64	-1.06	0.52	0.59	-1.07	0.43	0.59	-1.13	0.28	0.63	-1.17	0.09	0.53	-1.09	0.04	0.57	NaN	NaN	NaN	-1.02	0.86	0.25	-0.93	0.67	0.21	-0.9	0.53	0.26	-0.88	0.45	0.25	-0.93	0.28	0.2	-0.92	0.09	0.25
775	3.875	-1.12	0.97	0.44	NaN	NaN	NaN	-1.04	0.86	0.61	-1.05	0.66	0.64	-1.06	0.52	0.59	-1.07	0.43	0.59	-1.13	0.28	0.63	-1.17	0.09	0.53	-1.09	0.04	0.57	NaN	NaN	NaN	-1.02	0.86	0.25	-0.93	0.67	0.21	-0.9	0.53	0.26	-0.88	0.45	0.25	-0.93	0.28	0.2	-0.92	0.09	0.25
776	3.88	-1.12	0.97	0.44	NaN	NaN	NaN	-1.04	0.86	0.61	-1.05	0.66	0.64	-1.05	0.52	0.59	-1.07	0.43	0.59	-1.12	0.28	0.63	-1.17	0.09	0.53	-1.09	0.04	0.57	NaN	NaN	NaN	-1.01	0.86	0.25	-0.93	0.67	0.21	-0.9	0.53	0.26	-0.88	0.45	0.25	-0.93	0.28	0.2	-0.92	0.09	0.25
777	3.885	-1.12	0.97	0.44	NaN	NaN	NaN	-1.04	0.86	0.61	-1.05	0.66	0.64	-1.05	0.52	0.59	-1.07	0.43	0.59	-1.12	0.28	0.63	-1.17	0.09	0.53	-1.09	0.04	0.57	NaN	NaN	NaN	-1.01	0.87	0.24	-0.93	0.67	0.21	-0.9	0.53	0.26	-0.88	0.45	0.25	-0.93	0.28	0.2	-0.92	0.09	0.25
778	3.89	-1.12	0.97	0.44	NaN	NaN	NaN	-1.04	0.86	0.61	-1.05	0.66	0.64	-1.05	0.52	0.59	-1.07	0.43	0.59	-1.12	0.28	0.63	-1.17	0.1	0.53	-1.09	0.04	0.57	NaN	NaN	NaN	-1.01	0.87	0.24	-0.93	0.67	0.21	-0.9	0.53	0.26	-0.88	0.45	0.25	-0.93	0.28	0.2	-0.92	0.09	0.25
779	3.895	-1.12	0.97	0.44	NaN	NaN	NaN	-1.04	0.86	0.61	-1.05	0.66	0.64	-1.05	0.52	0.59	-1.07	0.43	0.59	-1.12	0.28	0.63	-1.17	0.1	0.53	-1.08	0.04	0.57	NaN	NaN	NaN	-1.01	0.87	0.24	-0.93	0.67	0.21	-0.9	0.53	0.26	-0.88	0.44	0.25	-0.93	0.28	0.2	-0.92	0.09	0.25
780	3.9	-1.12	0.97	0.44	NaN	NaN	NaN	-1.04	0.86	0.61	-1.05	0.66	0.64	-1.05	0.52	0.59	-1.07	0.43	0.59	-1.12	0.29	0.62	-1.17	0.1	0.53	-1.08	0.04	0.57	NaN	NaN	NaN	-1.01	0.87	0.24	-0.93	0.67	0.21	-0.9	0.53	0.26	-0.88	0.44	0.25	-0.93	0.28	0.2	-0.92	0.09	0.25
781	3.905	-1.11	0.97	0.44	NaN	NaN	NaN	-1.04	0.86	0.61	-1.05	0.66	0.64	-1.05	0.52	0.59	-1.07	0.43	0.59	-1.12	0.29	0.62	-1.17	0.1	0.53	-1.08	0.04	0.57	NaN	NaN	NaN	-1.01	0.87	0.24	-0.93	0.67	0.21	-0.9	0.53	0.26	-0.88	0.44	0.25	-0.93	0.28	0.2	-0.92	0.09	0.25
782	3.91	-1.11	0.97	0.44	NaN	NaN	NaN	-1.03	0.86	0.61	-1.05	0.66	0.64	-1.05	0.52	0.59	-1.07	0.43	0.59	-1.12	0.29	0.62	-1.17	0.1	0.53	-1.08	0.04	0.57	NaN	NaN	NaN	-1	0.87	0.24	-0.93	0.67	0.21	-0.9	0.53	0.26	-0.88	0.44	0.25	-0.93	0.28	0.2	-0.92	0.09	0.25
783	3.915	-1.11	0.97	0.44	NaN	NaN	NaN	-1.03	0.86	0.61	-1.05	0.66	0.64	-1.05	0.52	0.59	-1.07	0.43	0.58	-1.12	0.29	0.62	-1.17	0.1	0.53	-1.08	0.04	0.57	NaN	NaN	NaN	-1	0.87	0.24	-0.93	0.67	0.21	-0.9	0.53	0.26	-0.88	0.44	0.25	-0.93	0.28	0.2	-0.92	0.09	0.25
784	3.92	-1.11	0.97	0.44	NaN	NaN	NaN	-1.03	0.86	0.61	-1.05	0.66	0.64	-1.05	0.52	0.58	-1.06	0.43	0.58	-1.12	0.29	0.63	-1.17	0.1	0.53	-1.08	0.04	0.57	NaN	NaN	NaN	-1	0.87	0.24	-0.93	0.67	0.21	-0.9	0.53	0.26	-0.88	0.44	0.25	-0.93	0.28	0.2	-0.92	0.09	0.25
785	3.925	-1.11	0.97	0.44	NaN	NaN	NaN	-1.03	0.86	0.61	-1.05	0.66	0.64	-1.04	0.52	0.58	-1.06	0.43	0.58	-1.12	0.29	0.62	-1.17	0.1	0.53	-1.08	0.04	0.57	NaN	NaN	NaN	-1	0.87	0.24	-0.93	0.67	0.21	-0.9	0.53	0.26	-0.88	0.44	0.25	-0.93	0.28	0.2	-0.92	0.09	0.25
786	3.93	-1.11	0.98	0.44	NaN	NaN	NaN	-1.03	0.86	0.61	-1.05	0.66	0.63	-1.04	0.52	0.58	-1.06	0.43	0.58	-1.12	0.29	0.62	-1.17	0.1	0.53	-1.08	0.04	0.57	NaN	NaN	NaN	-1	0.87	0.24	-0.93	0.67	0.21	-0.9	0.53	0.26	-0.88	0.44	0.25	-0.93	0.28	0.2	-0.92	0.09	0.25
787	3.935	-1.11	0.98	0.44	NaN	NaN	NaN	-1.03	0.86	0.61	-1.04	0.67	0.63	-1.04	0.52	0.58	-1.06	0.43	0.58	-1.12	0.29	0.62	-1.17	0.1	0.53	-1.08	0.04	0.57	NaN	NaN	NaN	-1	0.87	0.24	-0.93	0.67	0.21	-0.9	0.53	0.26	-0.88	0.44	0.25	-0.93	0.28	0.2	-0.92	0.09	0.25
788	3.94	-1.1	0.98	0.43	NaN	NaN	NaN	-1.03	0.86	0.61	-1.04	0.67	0.63	-1.04	0.52	0.58	-1.06	0.43	0.58	-1.12	0.29	0.62	-1.17	0.1	0.53	-1.08	0.04	0.57	NaN	NaN	NaN	-1	0.87	0.24	-0.93	0.67	0.21	-0.9	0.53	0.26	-0.88	0.44	0.25	-0.93	0.28	0.2	-0.92	0.09	0.25
789	3.945	-1.1	0.98	0.43	NaN	NaN	NaN	-1.03	0.86	0.61	-1.04	0.67	0.63	-1.04	0.53	0.58	-1.06	0.43	0.58	-1.12	0.29	0.62	-1.16	0.1	0.53	-1.08	0.04	0.57	NaN	NaN	NaN	-1	0.87	0.24	-0.93	0.67	0.21	-0.9	0.53	0.26	-0.88	0.44	0.25	-0.93	0.28	0.2	-0.92	0.09	0.25
790	3.95	-1.1	0.98	0.43	NaN	NaN	NaN	-1.03	0.86	0.61	-1.04	0.67	0.63	-1.04	0.53	0.58	-1.06	0.43	0.58	-1.12	0.29	0.62	-1.16	0.1	0.53	-1.08	0.04	0.57	NaN	NaN	NaN	-1	0.87	0.24	-0.93	0.67	0.21	-0.9	0.53	0.26	-0.88	0.44	0.25	-0.93	0.28	0.2	-0.92	0.09	0.25
791	3.955	-1.1	0.98	0.43	NaN	NaN	NaN	-1.02	0.86	0.61	-1.04	0.67	0.63	-1.04	0.53	0.58	-1.06	0.43	0.58	-1.11	0.29	0.62	-1.16	0.1	0.54	-1.08	0.04	0.57	NaN	NaN	NaN	-0.99	0.87	0.24	-0.93	0.67	0.21	-0.9	0.53	0.26	-0.88	0.44	0.25	-0.93	0.28	0.2	-0.92	0.09	0.25
792	3.96	-1.1	0.98	0.43	NaN	NaN	NaN	-1.02	0.86	0.61	-1.04	0.67	0.63	-1.04	0.53	0.58	-1.06	0.43	0.58	-1.11	0.29	0.63	-1.16	0.1	0.54	-1.08	0.04	0.57	NaN	NaN	NaN	-0.99	0.87	0.24	-0.93	0.67	0.21	-0.9	0.53	0.26	-0.88	0.44	0.25	-0.93	0.28	0.2	-0.92	0.09	0.25
793	3.965	-1.1	0.98	0.43	NaN	NaN	NaN	-1.02	0.86	0.6	-1.04	0.67	0.63	-1.04	0.53	0.58	-1.06	0.43	0.58	-1.12	0.29	0.63	-1.16	0.1	0.54	-1.08	0.04	0.57	NaN	NaN	NaN	-0.99	0.87	0.24	-0.93	0.67	0.21	-0.9	0.53	0.26	-0.88	0.44	0.25	-0.93	0.28	0.2	-0.92	0.09	0.25
794	3.97	-1.1	0.98	0.43	NaN	NaN	NaN	-1.02	0.87	0.6	-1.04	0.67	0.63	-1.04	0.53	0.58	-1.06	0.43	0.58	-1.11	0.29	0.62	-1.16	0.1	0.54	-1.08	0.04	0.57	NaN	NaN	NaN	-0.99	0.87	0.24	-0.93	0.67	0.21	-0.9	0.53	0.26	-0.88	0.44	0.25	-0.93	0.28	0.2	-0.92	0.09	0.25
795	3.975	-1.1	0.98	0.43	NaN	NaN	NaN	-1.02	0.87	0.6	-1.04	0.67	0.63	-1.03	0.53	0.58	-1.05	0.43	0.58	-1.11	0.29	0.63	-1.16	0.1	0.54	-1.08	0.04	0.57	NaN	NaN	NaN	-0.99	0.87	0.24	-0.93	0.67	0.2	-0.9	0.53	0.26	-0.88	0.44	0.25	-0.93	0.28	0.2	-0.92	0.09	0.25
796	3.98	-1.09	0.98	0.43	NaN	NaN	NaN	-1.02	0.87	0.6	-1.04	0.67	0.63	-1.03	0.53	0.58	-1.05	0.43	0.58	-1.11	0.29	0.63	-1.16	0.1	0.54	-1.08	0.04	0.57	NaN	NaN	NaN	-0.99	0.87	0.24	-0.93	0.67	0.2	-0.9	0.53	0.26	-0.88	0.44	0.25	-0.93	0.28	0.2	-0.92	0.09	0.25
797	3.985	-1.09	0.98	0.43	NaN	NaN	NaN	-1.02	0.87	0.6	-1.04	0.67	0.63	-1.03	0.53	0.58	-1.05	0.44	0.58	-1.11	0.29	0.63	-1.16	0.1	0.54	-1.08	0.04	0.57	NaN	NaN	NaN	-0.99	0.87	0.24	-0.93	0.67	0.2	-0.9	0.53	0.26	-0.88	0.45	0.25	-0.93	0.28	0.2	-0.92	0.09	0.25
798	3.99	-1.09	0.98	0.43	NaN	NaN	NaN	-1.02	0.87	0.6	-1.04	0.67	0.63	-1.03	0.53	0.58	-1.05	0.44	0.58	-1.11	0.29	0.63	-1.16	0.1	0.54	-1.08	0.04	0.57	NaN	NaN	NaN	-0.99	0.87	0.23	-0.93	0.67	0.2	-0.9	0.53	0.26	-0.88	0.45	0.24	-0.93	0.28	0.2	-0.92	0.09	0.25
799	3.995	-1.09	0.98	0.43	NaN	NaN	NaN	-1.02	0.87	0.6	-1.03	0.67	0.63	-1.03	0.53	0.58	-1.05	0.44	0.58	-1.11	0.29	0.63	-1.16	0.11	0.54	-1.08	0.04	0.57	NaN	NaN	NaN	-0.99	0.87	0.23	-0.93	0.67	0.2	-0.9	0.53	0.26	-0.88	0.44	0.24	-0.93	0.28	0.2	-0.92	0.09	0.25
800	4	-1.09	0.98	0.43	NaN	NaN	NaN	-1.02	0.87	0.6	-1.03	0.67	0.63	-1.03	0.53	0.58	-1.05	0.44	0.58	-1.11	0.29	0.63	-1.16	0.11	0.54	-1.08	0.04	0.57	NaN	NaN	NaN	-0.99	0.87	0.23	-0.93	0.67	0.2	-0.9	0.53	0.26	-0.89	0.44	0.24	-0.93	0.28	0.2	-0.92	0.09	0.25
801	4.005	-1.09	0.98	0.43	NaN	NaN	NaN	-1.01	0.87	0.6	-1.03	0.67	0.63	-1.03	0.53	0.58	-1.05	0.44	0.58	-1.11	0.3	0.63	-1.16	0.11	0.54	-1.08	0.04	0.57	NaN	NaN	NaN	-0.99	0.87	0.23	-0.92	0.67	0.2	-0.9	0.53	0.26	-0.89	0.44	0.24	-0.94	0.28	0.2	-0.92	0.09	0.25
802	4.01	-1.09	0.98	0.43	NaN	NaN	NaN	-1.01	0.87	0.6	-1.03	0.67	0.63	-1.03	0.53	0.58	-1.05	0.44	0.59	-1.11	0.3	0.63	-1.16	0.11	0.54	-1.08	0.04	0.57	NaN	NaN	NaN	-0.99	0.87	0.23	-0.92	0.67	0.2	-0.9	0.53	0.25	-0.89	0.44	0.24	-0.94	0.28	0.2	-0.92	0.09	0.25
803	4.015	-1.09	0.99	0.43	NaN	NaN	NaN	-1.01	0.87	0.6	-1.03	0.67	0.63	-1.03	0.53	0.58	-1.05	0.44	0.59	-1.11	0.3	0.63	-1.16	0.11	0.54	-1.08	0.04	0.57	NaN	NaN	NaN	-0.99	0.87	0.23	-0.92	0.67	0.2	-0.9	0.53	0.25	-0.89	0.44	0.24	-0.94	0.28	0.2	-0.92	0.09	0.25
804	4.02	-1.09	0.99	0.43	NaN	NaN	NaN	-1.01	0.87	0.6	-1.03	0.67	0.63	-1.03	0.53	0.58	-1.05	0.44	0.58	-1.11	0.3	0.63	-1.16	0.11	0.54	-1.08	0.04	0.57	NaN	NaN	NaN	-0.99	0.87	0.23	-0.92	0.67	0.2	-0.9	0.53	0.25	-0.89	0.44	0.24	-0.94	0.28	0.19	-0.92	0.09	0.25
805	4.025	-1.08	0.99	0.43	NaN	NaN	NaN	-1.01	0.87	0.6	-1.03	0.67	0.63	-1.03	0.53	0.58	-1.05	0.44	0.58	-1.11	0.3	0.63	-1.16	0.11	0.54	-1.08	0.04	0.57	NaN	NaN	NaN	-0.98	0.87	0.23	-0.92	0.67	0.2	-0.9	0.53	0.25	-0.89	0.44	0.24	-0.94	0.28	0.19	-0.92	0.09	0.25
806	4.03	-1.08	0.99	0.43	NaN	NaN	NaN	-1.01	0.87	0.6	-1.03	0.67	0.63	-1.03	0.53	0.58	-1.04	0.44	0.58	-1.11	0.3	0.63	-1.16	0.11	0.54	-1.08	0.04	0.57	NaN	NaN	NaN	-0.98	0.87	0.23	-0.92	0.67	0.2	-0.9	0.53	0.25	-0.89	0.44	0.24	-0.94	0.28	0.19	-0.92	0.09	0.25
807	4.035	-1.08	0.99	0.43	NaN	NaN	NaN	-1.01	0.87	0.6	-1.03	0.67	0.63	-1.02	0.53	0.58	-1.04	0.44	0.58	-1.11	0.3	0.63	-1.16	0.11	0.54	-1.08	0.04	0.57	NaN	NaN	NaN	-0.98	0.87	0.23	-0.92	0.67	0.2	-0.9	0.53	0.25	-0.89	0.44	0.24	-0.94	0.28	0.19	-0.92	0.09	0.25
808	4.04	-1.08	0.99	0.42	NaN	NaN	NaN	-1.01	0.87	0.6	-1.03	0.67	0.63	-1.02	0.53	0.58	-1.04	0.44	0.59	-1.1	0.3	0.63	-1.16	0.11	0.54	-1.08	0.04	0.57	NaN	NaN	NaN	-0.98	0.87	0.23	-0.92	0.67	0.2	-0.9	0.53	0.25	-0.89	0.44	0.24	-0.94	0.28	0.19	-0.92	0.09	0.25
809	4.045	-1.08	0.99	0.42	NaN	NaN	NaN	-1.01	0.87	0.6	-1.02	0.67	0.63	-1.02	0.53	0.58	-1.04	0.44	0.59	-1.1	0.3	0.63	-1.16	0.11	0.54	-1.08	0.04	0.57	NaN	NaN	NaN	-0.98	0.87	0.23	-0.92	0.67	0.2	-0.9	0.53	0.25	-0.89	0.45	0.24	-0.94	0.28	0.19	-0.92	0.09	0.25
810	4.05	-1.08	0.99	0.42	NaN	NaN	NaN	-1.01	0.87	0.6	-1.02	0.68	0.63	-1.02	0.53	0.58	-1.04	0.44	0.59	-1.1	0.3	0.63	-1.16	0.11	0.54	-1.08	0.04	0.57	NaN	NaN	NaN	-0.98	0.87	0.23	-0.92	0.67	0.2	-0.9	0.53	0.25	-0.89	0.45	0.24	-0.94	0.28	0.19	-0.92	0.09	0.25
811	4.055	-1.08	0.99	0.42	NaN	NaN	NaN	-1.01	0.87	0.6	-1.02	0.68	0.63	-1.02	0.53	0.58	-1.04	0.44	0.59	-1.1	0.3	0.63	-1.16	0.11	0.54	-1.08	0.04	0.57	NaN	NaN	NaN	-0.98	0.87	0.23	-0.92	0.67	0.2	-0.9	0.53	0.25	-0.89	0.45	0.24	-0.94	0.28	0.19	-0.92	0.09	0.25
812	4.06	-1.08	0.99	0.42	NaN	NaN	NaN	-1	0.87	0.6	-1.02	0.68	0.63	-1.02	0.53	0.58	-1.04	0.44	0.59	-1.1	0.3	0.63	-1.16	0.12	0.54	-1.08	0.04	0.57	NaN	NaN	NaN	-0.98	0.87	0.23	-0.92	0.67	0.2	-0.9	0.53	0.25	-0.89	0.45	0.24	-0.94	0.28	0.19	-0.92	0.09	0.25
813	4.065	-1.08	0.99	0.42	NaN	NaN	NaN	-1	0.87	0.6	-1.02	0.68	0.63	-1.01	0.53	0.58	-1.04	0.44	0.59	-1.1	0.3	0.63	-1.16	0.12	0.54	-1.08	0.04	0.57	NaN	NaN	NaN	-0.98	0.87	0.23	-0.92	0.67	0.2	-0.9	0.53	0.25	-0.89	0.45	0.24	-0.94	0.28	0.19	-0.92	0.09	0.25
814	4.07	-1.07	0.99	0.42	NaN	NaN	NaN	-1	0.88	0.6	-1.02	0.68	0.63	-1.01	0.53	0.58	-1.03	0.44	0.59	-1.1	0.3	0.63	-1.16	0.12	0.54	-1.08	0.04	0.57	NaN	NaN	NaN	-0.97	0.87	0.23	-0.92	0.67	0.2	-0.9	0.53	0.25	-0.89	0.45	0.24	-0.94	0.28	0.19	-0.92	0.09	0.25
815	4.075	-1.07	0.99	0.42	NaN	NaN	NaN	-1	0.88	0.6	-1.02	0.68	0.63	-1.01	0.53	0.58	-1.03	0.44	0.59	-1.1	0.31	0.63	-1.16	0.12	0.54	-1.08	0.04	0.57	NaN	NaN	NaN	-0.97	0.87	0.23	-0.92	0.67	0.2	-0.9	0.53	0.25	-0.89	0.44	0.24	-0.94	0.28	0.19	-0.92	0.09	0.25
816	4.08	-1.07	0.99	0.42	NaN	NaN	NaN	-1	0.88	0.6	-1.02	0.68	0.63	-1.01	0.53	0.58	-1.03	0.44	0.59	-1.1	0.31	0.63	NaN	NaN	NaN	-1.08	0.04	0.57	NaN	NaN	NaN	-0.97	0.88	0.23	-0.92	0.67	0.2	-0.9	0.53	0.25	-0.89	0.44	0.24	-0.94	0.28	0.19	-0.92	0.09	0.25
817	4.085	-1.07	0.99	0.42	NaN	NaN	NaN	-1	0.88	0.6	-1.01	0.68	0.63	-1.01	0.53	0.58	-1.03	0.44	0.59	-1.09	0.31	0.63	NaN	NaN	NaN	-1.08	0.04	0.57	NaN	NaN	NaN	-0.97	0.88	0.23	-0.92	0.67	0.2	-0.91	0.53	0.25	-0.89	0.44	0.24	-0.94	0.28	0.19	-0.92	0.09	0.25
818	4.09	-1.07	0.99	0.42	NaN	NaN	NaN	-1	0.88	0.6	-1.01	0.68	0.63	-1.01	0.53	0.58	-1.03	0.44	0.59	-1.09	0.31	0.63	NaN	NaN	NaN	-1.08	0.04	0.57	NaN	NaN	NaN	-0.97	0.88	0.23	-0.92	0.67	0.2	-0.91	0.53	0.25	-0.89	0.44	0.24	-0.94	0.28	0.19	-0.92	0.09	0.25
819	4.095	-1.07	0.99	0.41	NaN	NaN	NaN	-1	0.88	0.6	-1.01	0.68	0.63	-1	0.53	0.59	-1.02	0.44	0.59	-1.09	0.31	0.63	NaN	NaN	NaN	-1.08	0.04	0.57	NaN	NaN	NaN	-0.97	0.88	0.23	-0.92	0.67	0.2	-0.91	0.53	0.25	-0.89	0.44	0.24	-0.94	0.28	0.19	-0.92	0.09	0.25
820	4.1	-1.07	0.99	0.41	NaN	NaN	NaN	-1	0.88	0.59	-1.01	0.68	0.63	-1	0.53	0.59	-1.02	0.44	0.59	-1.09	0.31	0.63	NaN	NaN	NaN	-1.08	0.04	0.57	NaN	NaN	NaN	-0.97	0.88	0.22	-0.92	0.67	0.2	-0.91	0.53	0.25	-0.89	0.44	0.24	-0.94	0.28	0.19	-0.92	0.09	0.25
821	4.105	-1.07	1	0.41	NaN	NaN	NaN	-1	0.88	0.59	-1.01	0.68	0.63	-1	0.53	0.59	-1.02	0.44	0.59	-1.09	0.31	0.63	NaN	NaN	NaN	-1.08	0.04	0.57	NaN	NaN	NaN	-0.97	0.88	0.22	-0.92	0.67	0.2	-0.91	0.53	0.25	-0.89	0.44	0.24	-0.94	0.28	0.19	-0.92	0.09	0.25
822	4.11	-1.07	1	0.41	NaN	NaN	NaN	-1	0.88	0.59	-1.01	0.68	0.63	-1	0.53	0.59	-1.01	0.44	0.59	-1.09	0.31	0.63	NaN	NaN	NaN	-1.08	0.04	0.57	NaN	NaN	NaN	-0.96	0.88	0.22	-0.92	0.67	0.19	-0.91	0.53	0.25	-0.89	0.44	0.24	-0.94	0.28	0.19	-0.92	0.09	0.25
823	4.115	-1.07	1	0.41	NaN	NaN	NaN	-1	0.88	0.59	-1.01	0.68	0.63	-0.99	0.53	0.59	-1.01	0.45	0.59	-1.08	0.31	0.63	NaN	NaN	NaN	-1.08	0.04	0.57	NaN	NaN	NaN	-0.96	0.88	0.22	-0.92	0.67	0.19	-0.91	0.53	0.25	-0.89	0.44	0.24	-0.94	0.28	0.19	-0.92	0.09	0.25
824	4.12	-1.06	1	0.41	NaN	NaN	NaN	-1	0.88	0.59	-1	0.68	0.63	-0.99	0.53	0.59	-1.01	0.45	0.59	-1.08	0.31	0.63	NaN	NaN	NaN	-1.08	0.04	0.57	NaN	NaN	NaN	-0.96	0.88	0.22	-0.92	0.67	0.19	-0.91	0.53	0.25	-0.89	0.44	0.24	-0.94	0.28	0.19	-0.92	0.09	0.25
825	4.125	-1.06	1	0.41	NaN	NaN	NaN	-1	0.88	0.59	-1	0.68	0.63	-0.98	0.53	0.59	-1	0.45	0.6	-1.08	0.31	0.64	NaN	NaN	NaN	-1.08	0.04	0.57	NaN	NaN	NaN	-0.96	0.88	0.22	-0.91	0.67	0.19	-0.91	0.53	0.25	-0.89	0.44	0.24	-0.94	0.28	0.19	-0.92	0.09	0.25
826	4.13	-1.06	1	0.41	NaN	NaN	NaN	-1	0.88	0.59	-1	0.68	0.63	-0.98	0.53	0.59	-1	0.45	0.6	-1.08	0.31	0.64	-1.15	0.14	0.55	-1.08	0.04	0.57	NaN	NaN	NaN	-0.96	0.88	0.22	-0.91	0.67	0.19	-0.9	0.53	0.25	-0.89	0.44	0.24	-0.94	0.28	0.19	-0.92	0.09	0.25
827	4.135	-1.06	1	0.41	NaN	NaN	NaN	-1	0.88	0.59	-1	0.68	0.63	-0.98	0.54	0.59	-1	0.45	0.6	-1.07	0.31	0.64	-1.15	0.14	0.55	-1.08	0.04	0.57	NaN	NaN	NaN	-0.96	0.88	0.22	-0.91	0.67	0.19	-0.9	0.53	0.25	-0.89	0.44	0.24	-0.94	0.28	0.19	-0.92	0.09	0.25
828	4.14	-1.06	1	0.4	NaN	NaN	NaN	-1	0.88	0.59	-1	0.68	0.63	-0.97	0.54	0.59	-0.99	0.45	0.6	-1.07	0.32	0.64	NaN	NaN	NaN	-1.08	0.04	0.57	NaN	NaN	NaN	-0.95	0.88	0.22	-0.91	0.67	0.19	-0.9	0.53	0.25	-0.89	0.45	0.24	-0.94	0.28	0.19	-0.92	0.09	0.25
829	4.145	-1.06	1	0.4	NaN	NaN	NaN	-1	0.88	0.59	-0.99	0.68	0.63	-0.97	0.53	0.59	-0.99	0.45	0.6	-1.07	0.32	0.64	NaN	NaN	NaN	-1.08	0.04	0.57	NaN	NaN	NaN	-0.95	0.88	0.22	-0.91	0.67	0.19	-0.9	0.53	0.24	-0.89	0.45	0.24	-0.94	0.28	0.19	-0.92	0.09	0.25
830	4.15	-1.06	1	0.4	NaN	NaN	NaN	-1	0.88	0.59	-0.99	0.68	0.63	-0.97	0.53	0.6	-0.98	0.45	0.6	-1.06	0.32	0.64	NaN	NaN	NaN	-1.08	0.04	0.57	NaN	NaN	NaN	-0.95	0.88	0.22	-0.91	0.67	0.19	-0.9	0.53	0.24	-0.89	0.45	0.24	-0.94	0.28	0.19	-0.92	0.09	0.25
831	4.155	-1.06	1	0.4	NaN	NaN	NaN	-1	0.88	0.59	-0.99	0.68	0.63	-0.96	0.54	0.6	-0.98	0.45	0.6	-1.06	0.32	0.64	NaN	NaN	NaN	-1.08	0.04	0.57	NaN	NaN	NaN	-0.95	0.88	0.22	-0.91	0.67	0.19	-0.9	0.53	0.24	-0.89	0.45	0.24	-0.94	0.28	0.19	-0.92	0.09	0.25
832	4.16	-1.06	1	0.4	NaN	NaN	NaN	-1	0.88	0.58	-0.99	0.68	0.63	-0.96	0.54	0.6	-0.97	0.45	0.61	-1.06	0.32	0.64	-1.13	0.14	0.55	-1.08	0.04	0.57	NaN	NaN	NaN	-0.95	0.88	0.22	-0.91	0.67	0.19	-0.9	0.53	0.24	-0.89	0.45	0.23	-0.94	0.28	0.19	-0.92	0.09	0.25
833	4.165	-1.06	1	0.4	NaN	NaN	NaN	-1	0.88	0.58	-0.99	0.68	0.63	-0.96	0.54	0.6	-0.97	0.45	0.61	-1.05	0.32	0.65	-1.13	0.14	0.56	-1.08	0.04	0.57	NaN	NaN	NaN	-0.95	0.88	0.22	-0.9	0.67	0.19	-0.9	0.53	0.24	-0.89	0.44	0.23	-0.94	0.28	0.19	-0.92	0.09	0.25
834	4.17	-1.06	1	0.4	NaN	NaN	NaN	-1	0.88	0.58	-0.98	0.68	0.63	-0.95	0.54	0.6	-0.97	0.45	0.61	-1.05	0.32	0.65	-1.13	0.14	0.56	-1.08	0.04	0.58	NaN	NaN	NaN	-0.95	0.88	0.21	-0.9	0.67	0.19	-0.9	0.53	0.24	-0.89	0.44	0.23	-0.94	0.28	0.19	-0.92	0.09	0.24
835	4.175	-1.05	1	0.4	NaN	NaN	NaN	-1	0.88	0.58	-0.98	0.68	0.63	-0.95	0.54	0.6	-0.96	0.45	0.61	-1.05	0.32	0.65	-1.13	0.15	0.56	-1.08	0.04	0.58	NaN	NaN	NaN	-0.94	0.88	0.21	-0.9	0.67	0.19	-0.9	0.53	0.24	-0.89	0.44	0.23	-0.94	0.28	0.19	-0.92	0.09	0.24
836	4.18	-1.05	1	0.39	NaN	NaN	NaN	-1	0.88	0.58	-0.98	0.68	0.63	-0.95	0.54	0.6	-0.96	0.45	0.61	-1.04	0.32	0.65	-1.13	0.15	0.56	-1.08	0.04	0.58	NaN	NaN	NaN	-0.94	0.88	0.21	-0.9	0.67	0.19	-0.9	0.53	0.24	-0.89	0.44	0.23	-0.94	0.28	0.19	-0.92	0.09	0.24
837	4.185	-1.05	1	0.39	NaN	NaN	NaN	-0.99	0.88	0.58	-0.98	0.68	0.63	-0.94	0.54	0.6	-0.96	0.45	0.61	-1.04	0.32	0.65	-1.12	0.15	0.56	-1.07	0.04	0.58	NaN	NaN	NaN	-0.94	0.88	0.21	-0.9	0.67	0.19	-0.9	0.53	0.24	-0.89	0.44	0.23	-0.94	0.28	0.19	-0.92	0.09	0.24
838	4.19	-1.05	1	0.39	NaN	NaN	NaN	-0.99	0.88	0.58	-0.98	0.68	0.63	-0.94	0.54	0.61	-0.95	0.45	0.61	-1.04	0.33	0.65	-1.12	0.15	0.56	-1.07	0.05	0.58	NaN	NaN	NaN	-0.94	0.88	0.21	-0.9	0.67	0.19	-0.9	0.53	0.24	-0.89	0.44	0.23	-0.94	0.28	0.19	-0.92	0.09	0.24
839	4.195	-1.05	1	0.39	NaN	NaN	NaN	-0.99	0.88	0.58	-0.97	0.68	0.63	-0.94	0.54	0.61	-0.95	0.45	0.62	-1.03	0.33	0.66	-1.12	0.15	0.57	-1.07	0.05	0.58	NaN	NaN	NaN	-0.94	0.88	0.21	-0.9	0.67	0.19	-0.9	0.53	0.24	-0.89	0.44	0.23	-0.94	0.28	0.19	-0.92	0.09	0.24
840	4.2	-1.05	1	0.39	NaN	NaN	NaN	-0.99	0.88	0.58	-0.97	0.68	0.63	-0.93	0.54	0.61	-0.95	0.45	0.62	-1.03	0.33	0.66	-1.12	0.15	0.57	-1.07	0.05	0.58	NaN	NaN	NaN	-0.94	0.88	0.21	-0.9	0.67	0.19	-0.9	0.53	0.24	-0.89	0.44	0.23	-0.94	0.28	0.19	-0.92	0.09	0.24
841	4.205	-1.05	1	0.39	NaN	NaN	NaN	-0.99	0.88	0.58	-0.97	0.68	0.63	-0.93	0.54	0.61	-0.94	0.45	0.62	-1.03	0.33	0.66	-1.12	0.15	0.57	-1.07	0.05	0.58	NaN	NaN	NaN	-0.93	0.88	0.21	-0.89	0.67	0.18	-0.89	0.53	0.24	-0.89	0.44	0.23	-0.94	0.28	0.19	-0.92	0.09	0.24
842	4.21	-1.05	1	0.39	NaN	NaN	NaN	-0.99	0.88	0.58	-0.97	0.68	0.63	-0.93	0.54	0.61	-0.94	0.45	0.62	-1.02	0.33	0.66	-1.11	0.15	0.57	-1.07	0.05	0.58	NaN	NaN	NaN	-0.93	0.88	0.21	-0.89	0.67	0.18	-0.89	0.53	0.24	-0.88	0.44	0.23	-0.94	0.28	0.19	-0.92	0.09	0.24
843	4.215	-1.05	1	0.39	NaN	NaN	NaN	-0.99	0.88	0.58	-0.97	0.68	0.63	-0.92	0.54	0.61	-0.93	0.45	0.62	-1.02	0.33	0.66	-1.11	0.16	0.57	-1.07	0.05	0.58	NaN	NaN	NaN	-0.93	0.88	0.21	-0.89	0.67	0.18	-0.89	0.53	0.24	-0.88	0.44	0.23	-0.94	0.28	0.19	-0.92	0.09	0.24
844	4.22	-1.05	1	0.39	NaN	NaN	NaN	-0.99	0.88	0.58	-0.97	0.68	0.63	-0.92	0.54	0.61	-0.93	0.45	0.62	-1.02	0.33	0.66	-1.11	0.16	0.57	-1.07	0.05	0.58	NaN	NaN	NaN	-0.93	0.88	0.21	-0.89	0.67	0.18	-0.89	0.53	0.24	-0.88	0.44	0.23	-0.93	0.28	0.19	-0.92	0.09	0.24
845	4.225	-1.04	1	0.39	NaN	NaN	NaN	-0.99	0.88	0.58	-0.97	0.68	0.63	-0.92	0.54	0.61	-0.93	0.46	0.62	-1.01	0.33	0.66	-1.11	0.16	0.58	-1.07	0.05	0.58	NaN	NaN	NaN	-0.93	0.88	0.21	-0.89	0.67	0.18	-0.89	0.53	0.24	-0.88	0.44	0.23	-0.93	0.28	0.19	-0.92	0.09	0.24
846	4.23	-1.04	1	0.39	NaN	NaN	NaN	-0.99	0.87	0.58	-0.96	0.68	0.63	-0.91	0.54	0.61	-0.92	0.46	0.62	-1.01	0.33	0.66	-1.11	0.16	0.58	-1.07	0.05	0.58	NaN	NaN	NaN	-0.93	0.88	0.21	-0.89	0.67	0.18	-0.89	0.53	0.24	-0.88	0.44	0.23	-0.93	0.28	0.19	-0.92	0.09	0.24
847	4.235	-1.04	1	0.39	NaN	NaN	NaN	-0.99	0.87	0.58	-0.96	0.68	0.63	-0.91	0.54	0.61	-0.92	0.46	0.62	-1.01	0.33	0.67	-1.11	0.16	0.58	-1.07	0.05	0.59	NaN	NaN	NaN	-0.93	0.88	0.21	-0.89	0.67	0.18	-0.89	0.53	0.24	-0.88	0.44	0.23	-0.93	0.28	0.18	-0.92	0.09	0.24
848	4.24	-1.04	1	0.38	NaN	NaN	NaN	-0.99	0.87	0.57	-0.96	0.68	0.63	-0.91	0.54	0.61	-0.92	0.46	0.63	-1	0.33	0.67	-1.1	0.16	0.58	-1.06	0.05	0.59	NaN	NaN	NaN	-0.93	0.88	0.21	-0.89	0.67	0.18	-0.89	0.53	0.24	-0.88	0.44	0.23	-0.93	0.28	0.18	-0.92	0.09	0.24
849	4.245	-1.04	1	0.38	NaN	NaN	NaN	-0.99	0.87	0.57	-0.96	0.68	0.63	-0.9	0.54	0.61	-0.91	0.46	0.63	-1	0.33	0.67	-1.1	0.16	0.58	-1.06	0.05	0.59	NaN	NaN	NaN	-0.92	0.88	0.21	-0.88	0.67	0.18	-0.89	0.53	0.23	-0.88	0.44	0.23	-0.93	0.28	0.18	-0.92	0.09	0.24
850	4.25	-1.04	1	0.38	NaN	NaN	NaN	-0.99	0.87	0.57	-0.96	0.68	0.63	-0.9	0.54	0.61	-0.91	0.46	0.63	-1	0.34	0.67	-1.1	0.17	0.58	-1.06	0.05	0.59	NaN	NaN	NaN	-0.92	0.88	0.21	-0.88	0.67	0.18	-0.89	0.53	0.23	-0.88	0.44	0.23	-0.93	0.28	0.18	-0.92	0.09	0.24
851	4.255	-1.04	1	0.38	NaN	NaN	NaN	-0.99	0.87	0.57	-0.95	0.68	0.63	-0.9	0.54	0.61	-0.91	0.46	0.63	-0.99	0.34	0.67	-1.1	0.17	0.58	-1.06	0.06	0.59	NaN	NaN	NaN	-0.92	0.88	0.21	-0.88	0.67	0.18	-0.89	0.53	0.23	-0.88	0.44	0.23	-0.93	0.28	0.18	-0.92	0.09	0.24
852	4.26	-1.04	1	0.38	NaN	NaN	NaN	-0.98	0.87	0.57	-0.95	0.68	0.63	-0.9	0.54	0.62	-0.9	0.46	0.63	-0.99	0.34	0.67	-1.09	0.17	0.58	-1.06	0.06	0.59	NaN	NaN	NaN	-0.92	0.88	0.2	-0.88	0.67	0.18	-0.89	0.53	0.23	-0.88	0.44	0.23	-0.93	0.28	0.18	-0.92	0.09	0.24
853	4.265	-1.04	1	0.38	NaN	NaN	NaN	-0.98	0.87	0.57	-0.95	0.68	0.63	-0.89	0.54	0.62	-0.9	0.46	0.63	-0.99	0.34	0.67	-1.09	0.17	0.58	-1.06	0.06	0.59	NaN	NaN	NaN	-0.92	0.88	0.2	-0.88	0.67	0.18	-0.89	0.53	0.23	-0.88	0.44	0.23	-0.93	0.28	0.18	-0.92	0.09	0.24
854	4.27	-1.04	1	0.38	NaN	NaN	NaN	-0.98	0.87	0.57	-0.95	0.68	0.63	-0.89	0.54	0.62	-0.9	0.46	0.63	-0.98	0.34	0.67	-1.09	0.17	0.59	-1.05	0.06	0.59	NaN	NaN	NaN	-0.92	0.88	0.2	-0.88	0.67	0.18	-0.89	0.53	0.23	-0.88	0.44	0.23	-0.93	0.28	0.18	-0.92	0.09	0.24
855	4.275	-1.04	1	0.38	NaN	NaN	NaN	-0.98	0.87	0.57	-0.95	0.68	0.63	-0.89	0.54	0.62	-0.89	0.46	0.63	-0.98	0.34	0.67	-1.09	0.17	0.59	-1.05	0.06	0.59	NaN	NaN	NaN	-0.92	0.88	0.2	-0.88	0.67	0.18	-0.89	0.53	0.23	-0.88	0.44	0.22	-0.93	0.28	0.18	-0.92	0.09	0.24
856	4.28	-1.04	1	0.38	NaN	NaN	NaN	-0.98	0.87	0.57	-0.94	0.68	0.63	-0.89	0.54	0.62	-0.89	0.46	0.63	-0.98	0.34	0.67	-1.09	0.17	0.59	-1.05	0.06	0.59	NaN	NaN	NaN	-0.92	0.88	0.2	-0.88	0.67	0.18	-0.89	0.53	0.23	-0.88	0.44	0.22	-0.93	0.28	0.18	-0.92	0.09	0.24
857	4.285	-1.03	0.99	0.38	NaN	NaN	NaN	-0.98	0.87	0.57	-0.94	0.68	0.63	-0.88	0.54	0.62	-0.89	0.46	0.63	-0.98	0.34	0.67	-1.09	0.17	0.59	-1.05	0.06	0.59	NaN	NaN	NaN	-0.91	0.88	0.2	-0.88	0.67	0.18	-0.89	0.53	0.23	-0.88	0.44	0.22	-0.93	0.28	0.18	-0.92	0.09	0.24
858	4.29	-1.03	1	0.38	NaN	NaN	NaN	-0.98	0.87	0.57	-0.94	0.68	0.63	-0.88	0.54	0.62	-0.89	0.46	0.63	-0.97	0.34	0.67	-1.08	0.17	0.59	-1.04	0.06	0.59	NaN	NaN	NaN	-0.91	0.88	0.2	-0.88	0.67	0.18	-0.89	0.53	0.23	-0.88	0.44	0.22	-0.93	0.28	0.18	-0.92	0.09	0.24
859	4.295	-1.03	0.99	0.38	NaN	NaN	NaN	-0.98	0.87	0.57	-0.94	0.68	0.63	-0.88	0.54	0.62	-0.88	0.46	0.63	-0.97	0.34	0.67	-1.08	0.17	0.59	-1.04	0.06	0.59	NaN	NaN	NaN	-0.91	0.88	0.2	-0.88	0.67	0.18	-0.89	0.53	0.23	-0.88	0.44	0.22	-0.93	0.28	0.18	-0.92	0.09	0.24
860	4.3	-1.03	0.99	0.38	NaN	NaN	NaN	-0.98	0.87	0.57	-0.94	0.68	0.63	-0.88	0.54	0.62	-0.88	0.46	0.63	-0.97	0.34	0.67	-1.08	0.17	0.59	-1.04	0.07	0.6	NaN	NaN	NaN	-0.91	0.88	0.2	-0.88	0.67	0.18	-0.89	0.53	0.23	-0.88	0.44	0.22	-0.93	0.27	0.18	-0.92	0.09	0.24
861	4.305	-1.03	0.99	0.38	NaN	NaN	NaN	-0.98	0.87	0.57	-0.93	0.68	0.63	-0.87	0.54	0.62	-0.88	0.46	0.63	-0.97	0.34	0.67	-1.07	0.17	0.59	-1.03	0.07	0.6	NaN	NaN	NaN	-0.91	0.88	0.2	-0.88	0.67	0.18	-0.88	0.53	0.23	-0.88	0.44	0.22	-0.93	0.27	0.18	-0.92	0.09	0.24
862	4.31	-1.03	0.99	0.38	NaN	NaN	NaN	-0.98	0.87	0.57	-0.93	0.68	0.63	-0.87	0.54	0.62	-0.88	0.46	0.63	-0.97	0.34	0.67	-1.07	0.17	0.59	-1.03	0.07	0.6	NaN	NaN	NaN	-0.91	0.88	0.2	-0.88	0.67	0.17	-0.88	0.53	0.23	-0.88	0.44	0.22	-0.93	0.27	0.18	-0.92	0.09	0.24
863	4.315	-1.03	1	0.38	NaN	NaN	NaN	-0.98	0.87	0.57	-0.93	0.68	0.63	-0.87	0.54	0.62	-0.88	0.46	0.63	-0.96	0.34	0.67	-1.07	0.17	0.59	-1.02	0.07	0.6	NaN	NaN	NaN	-0.91	0.88	0.2	-0.88	0.67	0.17	-0.89	0.53	0.23	-0.88	0.44	0.22	-0.93	0.27	0.18	-0.92	0.09	0.24
864	4.32	-1.03	1	0.38	NaN	NaN	NaN	-0.98	0.87	0.57	-0.93	0.68	0.63	-0.87	0.54	0.62	-0.87	0.46	0.63	-0.96	0.34	0.67	-1.06	0.17	0.59	-1.01	0.07	0.6	NaN	NaN	NaN	-0.91	0.88	0.2	-0.88	0.67	0.17	-0.89	0.53	0.23	-0.88	0.44	0.22	-0.93	0.27	0.18	-0.92	0.09	0.24
865	4.325	-1.03	1	0.38	NaN	NaN	NaN	-0.98	0.87	0.57	-0.93	0.68	0.63	-0.87	0.54	0.62	-0.87	0.46	0.63	-0.96	0.34	0.67	-1.06	0.17	0.59	-1.01	0.07	0.6	NaN	NaN	NaN	-0.91	0.88	0.2	-0.88	0.67	0.17	-0.89	0.53	0.23	-0.88	0.44	0.22	-0.93	0.27	0.18	-0.92	0.09	0.24
866	4.33	-1.03	1	0.38	NaN	NaN	NaN	-0.98	0.87	0.57	-0.93	0.68	0.63	-0.87	0.55	0.62	-0.87	0.46	0.63	-0.96	0.34	0.67	-1.05	0.17	0.59	-1	0.07	0.6	NaN	NaN	NaN	-0.91	0.88	0.2	-0.87	0.67	0.17	-0.89	0.53	0.23	-0.88	0.44	0.22	-0.93	0.27	0.18	-0.92	0.09	0.24
867	4.335	-1.03	1	0.37	NaN	NaN	NaN	-0.98	0.87	0.57	-0.93	0.68	0.63	-0.86	0.55	0.62	-0.87	0.46	0.63	-0.95	0.34	0.67	-1.05	0.17	0.59	-1	0.07	0.6	NaN	NaN	NaN	-0.9	0.88	0.2	-0.87	0.67	0.17	-0.89	0.53	0.23	-0.88	0.44	0.22	-0.93	0.27	0.18	-0.92	0.09	0.24
868	4.34	-1.03	1	0.37	NaN	NaN	NaN	-0.98	0.87	0.57	-0.93	0.68	0.63	-0.86	0.55	0.62	-0.87	0.46	0.63	-0.95	0.34	0.67	-1.04	0.17	0.59	-0.99	0.07	0.61	NaN	NaN	NaN	-0.9	0.88	0.2	-0.87	0.67	0.17	-0.89	0.53	0.22	-0.88	0.44	0.22	-0.93	0.27	0.18	-0.92	0.09	0.24
869	4.345	-1.02	1	0.37	NaN	NaN	NaN	-0.98	0.87	0.57	-0.93	0.68	0.63	-0.86	0.55	0.62	-0.86	0.46	0.63	-0.95	0.34	0.67	-1.04	0.16	0.59	-0.99	0.07	0.61	NaN	NaN	NaN	-0.9	0.88	0.2	-0.87	0.67	0.17	-0.89	0.53	0.22	-0.88	0.44	0.22	-0.93	0.27	0.18	-0.92	0.09	0.24
870	4.35	-1.02	1	0.37	NaN	NaN	NaN	-0.98	0.87	0.57	-0.92	0.68	0.63	-0.86	0.54	0.61	-0.86	0.46	0.63	-0.94	0.34	0.67	-1.03	0.16	0.59	-0.98	0.07	0.61	NaN	NaN	NaN	-0.9	0.88	0.2	-0.87	0.67	0.17	-0.89	0.53	0.22	-0.88	0.44	0.22	-0.93	0.27	0.18	-0.92	0.09	0.24
871	4.355	-1.02	1	0.37	NaN	NaN	NaN	-0.97	0.87	0.57	-0.92	0.68	0.63	-0.86	0.55	0.61	-0.86	0.46	0.63	-0.94	0.34	0.67	-1.03	0.16	0.59	-0.97	0.06	0.61	NaN	NaN	NaN	-0.9	0.88	0.2	-0.87	0.67	0.17	-0.89	0.53	0.22	-0.88	0.44	0.22	-0.93	0.27	0.17	-0.92	0.09	0.24
872	4.36	-1.02	1	0.37	NaN	NaN	NaN	-0.97	0.87	0.57	-0.92	0.68	0.63	-0.86	0.55	0.61	-0.86	0.46	0.63	-0.94	0.34	0.67	-1.02	0.16	0.59	-0.97	0.06	0.61	NaN	NaN	NaN	-0.9	0.88	0.2	-0.87	0.67	0.17	-0.89	0.53	0.22	-0.89	0.44	0.21	-0.94	0.27	0.17	-0.92	0.09	0.24
873	4.365	-1.02	1	0.37	NaN	NaN	NaN	-0.98	0.87	0.57	-0.92	0.68	0.63	-0.86	0.55	0.61	-0.86	0.46	0.63	-0.93	0.34	0.67	-1.02	0.16	0.59	-0.96	0.06	0.61	NaN	NaN	NaN	-0.9	0.88	0.2	-0.87	0.67	0.17	-0.89	0.53	0.22	-0.89	0.44	0.21	-0.94	0.27	0.17	-0.92	0.09	0.24
874	4.37	-1.02	1	0.37	NaN	NaN	NaN	-0.98	0.87	0.56	-0.92	0.68	0.63	-0.85	0.55	0.61	-0.85	0.46	0.63	-0.93	0.33	0.67	-1.01	0.15	0.59	-0.95	0.06	0.61	NaN	NaN	NaN	-0.9	0.88	0.2	-0.87	0.67	0.17	-0.89	0.53	0.22	-0.89	0.44	0.21	-0.94	0.27	0.17	-0.92	0.09	0.24
875	4.375	-1.02	1	0.37	NaN	NaN	NaN	-0.97	0.87	0.56	-0.92	0.68	0.63	-0.85	0.55	0.61	-0.85	0.46	0.63	-0.93	0.33	0.67	-1	0.15	0.59	-0.94	0.06	0.61	NaN	NaN	NaN	-0.9	0.88	0.2	-0.87	0.67	0.17	-0.89	0.53	0.22	-0.89	0.44	0.21	-0.94	0.27	0.17	-0.92	0.09	0.24
876	4.38	-1.02	1	0.37	NaN	NaN	NaN	-0.97	0.87	0.56	-0.92	0.68	0.63	-0.85	0.55	0.61	-0.85	0.46	0.63	-0.92	0.33	0.67	-1	0.15	0.59	-0.94	0.06	0.61	NaN	NaN	NaN	-0.9	0.88	0.2	-0.87	0.67	0.17	-0.89	0.53	0.22	-0.89	0.44	0.21	-0.94	0.27	0.17	-0.92	0.09	0.24
877	4.385	-1.02	1	0.37	NaN	NaN	NaN	-0.97	0.87	0.56	-0.92	0.67	0.63	-0.85	0.55	0.61	-0.85	0.46	0.63	-0.92	0.33	0.67	-0.99	0.15	0.59	-0.93	0.06	0.61	NaN	NaN	NaN	-0.89	0.88	0.2	-0.87	0.67	0.17	-0.89	0.53	0.22	-0.89	0.44	0.21	-0.94	0.27	0.17	-0.92	0.09	0.24
878	4.39	-1.02	1	0.37	NaN	NaN	NaN	-0.97	0.87	0.56	-0.92	0.67	0.63	-0.85	0.55	0.61	-0.85	0.46	0.63	-0.92	0.33	0.67	-0.98	0.14	0.58	-0.92	0.06	0.61	NaN	NaN	NaN	-0.89	0.88	0.2	-0.87	0.68	0.17	-0.89	0.53	0.22	-0.89	0.44	0.21	-0.94	0.27	0.17	-0.92	0.09	0.24
879	4.395	-1.02	1	0.37	NaN	NaN	NaN	-0.97	0.87	0.56	-0.92	0.67	0.63	-0.85	0.55	0.61	-0.84	0.46	0.63	-0.91	0.33	0.67	-0.98	0.14	0.59	-0.91	0.05	0.61	NaN	NaN	NaN	-0.89	0.88	0.2	-0.87	0.68	0.17	-0.89	0.53	0.22	-0.89	0.44	0.21	-0.94	0.27	0.17	-0.92	0.09	0.24
880	4.4	-1.02	1	0.37	NaN	NaN	NaN	-0.97	0.87	0.56	-0.92	0.67	0.63	-0.85	0.55	0.61	-0.84	0.46	0.62	-0.91	0.33	0.67	-0.98	0.14	0.59	-0.9	0.05	0.61	NaN	NaN	NaN	-0.89	0.88	0.2	-0.87	0.68	0.17	-0.89	0.53	0.22	-0.89	0.44	0.21	-0.94	0.27	0.17	-0.92	0.09	0.24
881	4.405	-1.02	1	0.37	NaN	NaN	NaN	-0.97	0.86	0.56	-0.92	0.67	0.63	-0.85	0.55	0.61	-0.84	0.46	0.62	-0.9	0.33	0.67	-0.97	0.14	0.59	-0.9	0.05	0.61	NaN	NaN	NaN	-0.89	0.88	0.2	-0.87	0.68	0.17	-0.89	0.53	0.22	-0.89	0.44	0.21	-0.94	0.27	0.17	-0.92	0.09	0.24
882	4.41	-1.01	1	0.37	NaN	NaN	NaN	-0.97	0.86	0.56	-0.92	0.67	0.63	-0.84	0.54	0.61	-0.84	0.46	0.62	-0.9	0.33	0.67	-0.96	0.14	0.59	-0.89	0.05	0.61	NaN	NaN	NaN	-0.89	0.88	0.2	-0.87	0.68	0.17	-0.89	0.53	0.22	-0.89	0.44	0.21	-0.94	0.27	0.17	-0.92	0.09	0.24
883	4.415	-1.01	1	0.37	NaN	NaN	NaN	-0.97	0.86	0.56	-0.92	0.67	0.62	-0.84	0.54	0.61	-0.84	0.46	0.62	-0.89	0.32	0.67	-0.95	0.13	0.59	-0.88	0.05	0.61	NaN	NaN	NaN	-0.89	0.88	0.2	-0.87	0.68	0.17	-0.89	0.53	0.22	-0.89	0.44	0.21	-0.94	0.27	0.17	-0.92	0.09	0.24
884	4.42	-1.01	1	0.37	NaN	NaN	NaN	-0.97	0.86	0.56	-0.92	0.67	0.62	-0.84	0.54	0.61	-0.83	0.46	0.62	-0.89	0.32	0.67	-0.94	0.13	0.59	-0.87	0.05	0.61	NaN	NaN	NaN	-0.89	0.88	0.2	-0.87	0.68	0.17	-0.89	0.53	0.22	-0.89	0.44	0.21	-0.94	0.27	0.17	-0.92	0.09	0.24
885	4.425	-1.01	1	0.37	NaN	NaN	NaN	-0.97	0.86	0.56	-0.92	0.67	0.62	-0.84	0.54	0.61	-0.83	0.46	0.62	-0.89	0.32	0.67	-0.94	0.13	0.59	-0.86	0.05	0.62	NaN	NaN	NaN	-0.89	0.88	0.2	-0.87	0.68	0.17	-0.89	0.53	0.22	-0.89	0.44	0.21	-0.94	0.27	0.17	-0.92	0.09	0.24
886	4.43	-1.01	1	0.37	NaN	NaN	NaN	-0.97	0.86	0.56	-0.92	0.67	0.62	-0.84	0.54	0.61	-0.83	0.46	0.62	-0.88	0.32	0.67	-0.93	0.13	0.59	-0.86	0.05	0.62	NaN	NaN	NaN	-0.89	0.88	0.2	-0.87	0.68	0.17	-0.89	0.53	0.22	-0.89	0.44	0.21	-0.94	0.27	0.17	-0.92	0.09	0.24
887	4.435	-1.01	1	0.37	NaN	NaN	NaN	-0.97	0.86	0.56	-0.91	0.67	0.62	-0.84	0.54	0.6	-0.83	0.46	0.62	-0.88	0.32	0.67	-0.92	0.12	0.59	-0.85	0.05	0.62	NaN	NaN	NaN	-0.89	0.88	0.2	-0.87	0.68	0.17	-0.89	0.53	0.22	-0.89	0.44	0.21	-0.94	0.27	0.17	-0.92	0.09	0.24
888	4.44	-1.01	1	0.37	NaN	NaN	NaN	-0.97	0.86	0.56	-0.91	0.67	0.62	-0.83	0.54	0.6	-0.82	0.46	0.62	-0.87	0.32	0.67	-0.92	0.12	0.59	-0.84	0.04	0.62	NaN	NaN	NaN	-0.89	0.88	0.2	-0.86	0.68	0.17	-0.89	0.53	0.22	-0.89	0.44	0.21	-0.94	0.27	0.17	-0.92	0.09	0.24
889	4.445	-1.01	1	0.37	NaN	NaN	NaN	-0.97	0.86	0.56	-0.91	0.67	0.62	-0.83	0.54	0.6	-0.82	0.46	0.62	-0.87	0.32	0.67	-0.91	0.12	0.59	-0.83	0.04	0.62	NaN	NaN	NaN	-0.89	0.88	0.2	-0.86	0.68	0.17	-0.89	0.53	0.22	-0.88	0.44	0.21	-0.94	0.27	0.17	-0.92	0.09	0.24
890	4.45	-1.01	1	0.37	NaN	NaN	NaN	-0.97	0.86	0.56	-0.91	0.67	0.62	-0.83	0.54	0.6	-0.82	0.46	0.62	-0.87	0.31	0.67	-0.9	0.12	0.59	-0.82	0.04	0.62	NaN	NaN	NaN	-0.88	0.88	0.2	-0.86	0.68	0.17	-0.89	0.53	0.22	-0.88	0.44	0.21	-0.94	0.27	0.17	-0.92	0.09	0.24
891	4.455	-1.01	1	0.37	NaN	NaN	NaN	-0.97	0.86	0.56	-0.91	0.67	0.62	-0.83	0.54	0.6	-0.82	0.46	0.62	-0.86	0.31	0.67	-0.9	0.12	0.59	-0.82	0.04	0.62	NaN	NaN	NaN	-0.88	0.88	0.2	-0.86	0.68	0.17	-0.89	0.53	0.22	-0.88	0.44	0.21	-0.93	0.27	0.17	-0.92	0.09	0.24
892	4.46	-1.01	1	0.37	NaN	NaN	NaN	-0.97	0.86	0.56	-0.91	0.67	0.62	-0.83	0.54	0.6	-0.82	0.46	0.62	-0.86	0.31	0.67	-0.89	0.11	0.59	-0.81	0.04	0.62	NaN	NaN	NaN	-0.88	0.88	0.2	-0.86	0.68	0.17	-0.89	0.53	0.22	-0.88	0.44	0.21	-0.93	0.27	0.17	-0.92	0.09	0.24
893	4.465	-1.01	1	0.37	NaN	NaN	NaN	-0.97	0.86	0.56	-0.91	0.67	0.62	-0.83	0.54	0.6	-0.82	0.45	0.62	-0.86	0.31	0.67	-0.88	0.11	0.59	-0.8	0.04	0.62	NaN	NaN	NaN	-0.88	0.88	0.2	-0.86	0.68	0.17	-0.89	0.53	0.22	-0.88	0.44	0.21	-0.93	0.27	0.17	-0.92	0.09	0.24
894	4.47	-1.01	0.99	0.37	NaN	NaN	NaN	-0.96	0.86	0.56	-0.9	0.67	0.62	-0.83	0.54	0.6	-0.81	0.45	0.62	-0.85	0.31	0.67	-0.88	0.11	0.59	-0.8	0.04	0.62	NaN	NaN	NaN	-0.88	0.88	0.2	-0.86	0.68	0.17	-0.88	0.53	0.22	-0.88	0.44	0.21	-0.93	0.27	0.17	-0.92	0.09	0.24
895	4.475	-1	0.99	0.38	NaN	NaN	NaN	-0.96	0.86	0.56	-0.9	0.67	0.62	-0.83	0.54	0.6	-0.81	0.45	0.61	-0.85	0.31	0.67	-0.87	0.11	0.59	-0.79	0.04	0.62	NaN	NaN	NaN	-0.88	0.88	0.2	-0.86	0.68	0.17	-0.88	0.53	0.22	-0.88	0.44	0.21	-0.93	0.27	0.17	-0.92	0.09	0.24
896	4.48	-1	0.99	0.38	NaN	NaN	NaN	-0.96	0.86	0.56	-0.9	0.66	0.62	-0.83	0.54	0.6	-0.81	0.45	0.61	-0.85	0.31	0.67	-0.87	0.1	0.59	-0.78	0.04	0.63	NaN	NaN	NaN	-0.88	0.88	0.2	-0.86	0.68	0.17	-0.88	0.53	0.22	-0.88	0.44	0.21	-0.93	0.27	0.17	-0.92	0.09	0.24
897	4.485	-1	0.99	0.38	NaN	NaN	NaN	-0.96	0.86	0.56	-0.9	0.66	0.62	-0.82	0.54	0.6	-0.81	0.45	0.61	-0.84	0.31	0.66	-0.86	0.1	0.59	-0.77	0.04	0.63	NaN	NaN	NaN	-0.88	0.88	0.2	-0.86	0.68	0.17	-0.88	0.53	0.22	-0.88	0.44	0.21	-0.93	0.27	0.17	-0.92	0.09	0.24
898	4.49	-1	0.99	0.38	NaN	NaN	NaN	-0.96	0.86	0.56	-0.9	0.66	0.62	-0.82	0.54	0.6	-0.81	0.45	0.61	-0.84	0.3	0.66	-0.85	0.1	0.59	-0.77	0.04	0.63	NaN	NaN	NaN	-0.88	0.88	0.2	-0.86	0.68	0.17	-0.88	0.53	0.22	-0.88	0.44	0.21	-0.93	0.27	0.17	-0.92	0.09	0.24
899	4.495	-1	0.99	0.38	NaN	NaN	NaN	-0.95	0.86	0.56	-0.9	0.66	0.62	-0.82	0.54	0.59	-0.81	0.45	0.61	-0.84	0.3	0.66	-0.85	0.1	0.59	-0.76	0.04	0.63	NaN	NaN	NaN	-0.88	0.88	0.2	-0.86	0.68	0.17	-0.88	0.53	0.22	-0.88	0.44	0.21	-0.93	0.27	0.17	-0.92	0.09	0.24
900	4.5	-1	0.99	0.38	NaN	NaN	NaN	-0.95	0.86	0.56	-0.9	0.66	0.62	-0.82	0.53	0.59	-0.81	0.45	0.61	-0.84	0.3	0.66	-0.84	0.1	0.59	-0.76	0.04	0.63	NaN	NaN	NaN	-0.88	0.88	0.2	-0.86	0.68	0.17	-0.88	0.53	0.22	-0.88	0.44	0.21	-0.93	0.27	0.17	-0.92	0.09	0.24
901	4.505	-1	0.99	0.38	NaN	NaN	NaN	-0.95	0.86	0.56	-0.9	0.66	0.62	-0.82	0.53	0.59	-0.81	0.45	0.61	-0.83	0.3	0.66	-0.84	0.09	0.59	-0.75	0.04	0.63	NaN	NaN	NaN	-0.88	0.88	0.2	-0.86	0.68	0.17	-0.88	0.53	0.22	-0.88	0.44	0.21	-0.93	0.27	0.17	-0.92	0.09	0.24
902	4.51	-1	0.99	0.38	NaN	NaN	NaN	-0.95	0.86	0.57	-0.89	0.66	0.62	-0.82	0.53	0.59	-0.81	0.44	0.61	-0.83	0.3	0.66	-0.83	0.09	0.59	-0.75	0.04	0.63	NaN	NaN	NaN	-0.88	0.88	0.2	-0.86	0.68	0.17	-0.88	0.53	0.22	-0.88	0.44	0.21	-0.93	0.27	0.17	-0.92	0.09	0.24
903	4.515	-1	0.99	0.38	NaN	NaN	NaN	-0.95	0.85	0.57	-0.89	0.66	0.62	-0.82	0.53	0.59	-0.81	0.44	0.61	-0.83	0.3	0.66	-0.83	0.09	0.59	-0.74	0.04	0.62	NaN	NaN	NaN	-0.88	0.88	0.2	-0.86	0.68	0.17	-0.88	0.53	0.22	-0.88	0.44	0.21	-0.93	0.27	0.17	-0.92	0.09	0.24
904	4.52	-1	0.99	0.39	NaN	NaN	NaN	-0.94	0.85	0.57	-0.89	0.66	0.62	-0.82	0.53	0.59	-0.8	0.44	0.6	-0.83	0.3	0.66	-0.83	0.09	0.59	-0.74	0.04	0.62	NaN	NaN	NaN	-0.88	0.88	0.2	-0.85	0.68	0.17	-0.88	0.53	0.22	-0.88	0.44	0.21	-0.93	0.27	0.17	-0.92	0.09	0.24
905	4.525	-0.99	0.99	0.39	NaN	NaN	NaN	-0.94	0.85	0.57	-0.89	0.66	0.62	-0.82	0.53	0.59	-0.8	0.44	0.6	-0.82	0.29	0.66	-0.83	0.09	0.59	-0.74	0.04	0.62	NaN	NaN	NaN	-0.88	0.88	0.2	-0.85	0.68	0.17	-0.88	0.53	0.22	-0.88	0.44	0.21	-0.93	0.27	0.17	-0.92	0.09	0.24
906	4.53	-0.99	0.99	0.39	NaN	NaN	NaN	-0.94	0.85	0.57	-0.89	0.65	0.62	-0.82	0.53	0.59	-0.8	0.44	0.6	-0.82	0.29	0.66	-0.82	0.09	0.59	-0.74	0.04	0.62	NaN	NaN	NaN	-0.88	0.88	0.2	-0.85	0.68	0.17	-0.87	0.53	0.22	-0.88	0.44	0.21	-0.93	0.27	0.17	-0.92	0.09	0.24
907	4.535	-0.99	0.99	0.39	NaN	NaN	NaN	-0.94	0.85	0.57	-0.89	0.65	0.62	-0.82	0.53	0.59	-0.8	0.44	0.6	-0.82	0.29	0.66	-0.83	0.09	0.59	-0.74	0.04	0.62	NaN	NaN	NaN	-0.88	0.88	0.2	-0.85	0.68	0.17	-0.87	0.53	0.22	-0.87	0.44	0.21	-0.93	0.27	0.17	-0.92	0.09	0.24
908	4.54	-0.99	0.99	0.39	NaN	NaN	NaN	-0.94	0.85	0.57	-0.89	0.65	0.62	-0.82	0.53	0.59	-0.8	0.44	0.6	-0.82	0.29	0.66	-0.83	0.09	0.59	-0.74	0.04	0.62	NaN	NaN	NaN	-0.88	0.88	0.2	-0.85	0.68	0.17	-0.87	0.53	0.22	-0.87	0.44	0.21	-0.93	0.27	0.17	-0.92	0.09	0.24
909	4.545	-0.99	0.99	0.39	NaN	NaN	NaN	-0.93	0.85	0.57	-0.88	0.65	0.62	-0.81	0.52	0.58	-0.8	0.44	0.6	-0.82	0.29	0.66	-0.83	0.09	0.59	-0.74	0.04	0.62	NaN	NaN	NaN	-0.87	0.88	0.21	-0.85	0.68	0.17	-0.87	0.53	0.22	-0.87	0.44	0.22	-0.93	0.27	0.17	-0.92	0.09	0.24
910	4.55	-0.99	0.99	0.4	NaN	NaN	NaN	-0.93	0.85	0.57	-0.88	0.65	0.62	-0.81	0.53	0.59	-0.79	0.44	0.6	-0.82	0.29	0.66	-0.83	0.09	0.59	-0.74	0.04	0.62	NaN	NaN	NaN	-0.87	0.88	0.21	-0.85	0.68	0.17	-0.87	0.53	0.22	-0.87	0.44	0.22	-0.93	0.27	0.17	-0.92	0.09	0.24
911	4.555	-0.99	0.99	0.4	NaN	NaN	NaN	-0.93	0.85	0.58	-0.88	0.65	0.62	-0.81	0.53	0.59	-0.79	0.44	0.6	-0.81	0.29	0.66	-0.83	0.09	0.59	-0.74	0.04	0.62	NaN	NaN	NaN	-0.87	0.88	0.21	-0.85	0.68	0.17	-0.87	0.53	0.22	-0.87	0.44	0.22	-0.93	0.27	0.18	-0.92	0.09	0.24
912	4.56	-0.99	0.99	0.4	NaN	NaN	NaN	-0.93	0.85	0.58	-0.88	0.65	0.62	-0.81	0.53	0.59	-0.79	0.44	0.6	-0.81	0.29	0.66	-0.82	0.09	0.59	-0.74	0.04	0.62	NaN	NaN	NaN	-0.87	0.88	0.21	-0.85	0.68	0.18	-0.87	0.53	0.23	-0.87	0.44	0.22	-0.93	0.28	0.18	-0.92	0.09	0.24
913	4.565	-0.98	0.99	0.4	NaN	NaN	NaN	-0.92	0.85	0.58	-0.87	0.65	0.62	-0.8	0.53	0.59	-0.79	0.44	0.6	-0.81	0.29	0.66	-0.82	0.09	0.59	-0.74	0.04	0.62	NaN	NaN	NaN	-0.87	0.88	0.21	-0.84	0.68	0.18	-0.87	0.53	0.23	-0.87	0.44	0.22	-0.93	0.28	0.18	-0.92	0.09	0.24
914	4.57	-0.98	0.99	0.4	NaN	NaN	NaN	-0.92	0.85	0.58	-0.87	0.65	0.62	-0.8	0.53	0.59	-0.79	0.44	0.6	-0.81	0.29	0.66	-0.82	0.09	0.59	-0.74	0.04	0.62	NaN	NaN	NaN	-0.87	0.88	0.21	-0.84	0.68	0.18	-0.87	0.53	0.23	-0.87	0.44	0.22	-0.93	0.28	0.18	-0.92	0.09	0.24
915	4.575	-0.98	0.99	0.4	NaN	NaN	NaN	-0.92	0.85	0.58	-0.87	0.65	0.62	-0.8	0.53	0.59	-0.79	0.44	0.6	-0.81	0.29	0.66	-0.82	0.09	0.59	-0.74	0.04	0.62	NaN	NaN	NaN	-0.87	0.88	0.21	-0.84	0.68	0.18	-0.87	0.53	0.23	-0.87	0.44	0.22	-0.92	0.28	0.18	-0.92	0.09	0.24
916	4.58	-0.98	0.99	0.4	NaN	NaN	NaN	-0.92	0.85	0.58	-0.87	0.66	0.62	-0.8	0.53	0.59	-0.79	0.44	0.6	-0.81	0.29	0.66	-0.82	0.09	0.59	-0.74	0.04	0.62	NaN	NaN	NaN	-0.87	0.88	0.21	-0.84	0.68	0.18	-0.86	0.53	0.23	-0.86	0.44	0.22	-0.92	0.28	0.18	-0.92	0.09	0.24
917	4.585	-0.98	0.99	0.4	NaN	NaN	NaN	-0.92	0.85	0.58	-0.86	0.66	0.62	-0.8	0.53	0.59	-0.79	0.44	0.6	-0.81	0.29	0.66	-0.82	0.09	0.59	-0.74	0.04	0.62	NaN	NaN	NaN	-0.87	0.88	0.21	-0.84	0.68	0.18	-0.86	0.53	0.23	-0.86	0.44	0.22	-0.92	0.28	0.18	-0.92	0.09	0.24
918	4.59	-0.98	0.99	0.41	NaN	NaN	NaN	-0.92	0.85	0.58	-0.86	0.66	0.63	-0.8	0.53	0.59	-0.78	0.44	0.61	-0.81	0.29	0.66	-0.82	0.09	0.59	-0.74	0.04	0.62	NaN	NaN	NaN	-0.87	0.88	0.21	-0.84	0.68	0.18	-0.86	0.53	0.23	-0.86	0.44	0.22	-0.92	0.28	0.18	-0.92	0.09	0.24
919	4.595	-0.98	0.99	0.41	NaN	NaN	NaN	-0.91	0.86	0.58	-0.86	0.66	0.63	-0.8	0.53	0.59	-0.78	0.44	0.61	-0.81	0.29	0.66	-0.82	0.09	0.59	-0.74	0.04	0.62	NaN	NaN	NaN	-0.87	0.88	0.21	-0.84	0.68	0.18	-0.86	0.53	0.23	-0.86	0.44	0.22	-0.92	0.28	0.18	-0.92	0.09	0.24
920	4.6	-0.97	0.99	0.41	NaN	NaN	NaN	-0.91	0.86	0.58	-0.86	0.66	0.63	-0.8	0.53	0.6	-0.78	0.44	0.61	-0.81	0.29	0.66	-0.82	0.09	0.59	-0.74	0.04	0.62	NaN	NaN	NaN	-0.87	0.88	0.21	-0.84	0.68	0.18	-0.86	0.53	0.23	-0.86	0.44	0.22	-0.92	0.28	0.18	-0.92	0.09	0.24
921	4.605	-0.97	0.99	0.41	NaN	NaN	NaN	-0.91	0.86	0.59	-0.86	0.66	0.63	-0.79	0.53	0.6	-0.78	0.44	0.61	-0.81	0.29	0.66	-0.82	0.09	0.59	-0.74	0.04	0.62	NaN	NaN	NaN	-0.87	0.88	0.22	-0.84	0.68	0.18	-0.86	0.53	0.23	-0.86	0.44	0.23	-0.92	0.28	0.18	-0.92	0.09	0.24
922	4.61	-0.97	0.99	0.41	NaN	NaN	NaN	-0.91	0.86	0.59	-0.86	0.66	0.63	-0.79	0.53	0.6	-0.78	0.44	0.61	-0.81	0.29	0.66	-0.82	0.09	0.59	-0.74	0.04	0.62	NaN	NaN	NaN	-0.86	0.88	0.22	-0.84	0.68	0.18	-0.86	0.53	0.24	-0.86	0.44	0.23	-0.92	0.28	0.18	-0.92	0.09	0.24
923	4.615	-0.97	0.99	0.41	NaN	NaN	NaN	-0.91	0.86	0.59	-0.85	0.66	0.63	-0.79	0.53	0.6	-0.78	0.44	0.61	-0.81	0.29	0.66	-0.82	0.09	0.59	-0.74	0.04	0.62	NaN	NaN	NaN	-0.86	0.88	0.22	-0.84	0.68	0.19	-0.86	0.53	0.24	-0.86	0.44	0.23	-0.92	0.28	0.18	-0.92	0.09	0.24
924	4.62	-0.97	0.99	0.41	NaN	NaN	NaN	-0.9	0.86	0.59	-0.85	0.66	0.63	-0.8	0.53	0.6	-0.79	0.44	0.61	-0.81	0.29	0.66	-0.82	0.09	0.59	-0.74	0.04	0.62	NaN	NaN	NaN	-0.86	0.88	0.22	-0.84	0.68	0.19	-0.86	0.53	0.24	-0.86	0.44	0.23	-0.92	0.28	0.18	-0.92	0.09	0.24
925	4.625	-0.97	0.99	0.41	NaN	NaN	NaN	-0.9	0.86	0.59	-0.85	0.66	0.63	-0.8	0.53	0.6	-0.79	0.44	0.61	-0.81	0.29	0.66	-0.82	0.09	0.59	-0.74	0.04	0.62	NaN	NaN	NaN	-0.86	0.88	0.22	-0.84	0.68	0.19	-0.86	0.53	0.24	-0.86	0.44	0.23	-0.92	0.28	0.18	-0.92	0.09	0.24
926	4.63	-0.97	0.99	0.42	NaN	NaN	NaN	-0.9	0.86	0.59	-0.85	0.66	0.63	-0.8	0.53	0.6	-0.79	0.44	0.61	-0.81	0.29	0.66	-0.82	0.09	0.59	-0.74	0.04	0.62	NaN	NaN	NaN	-0.86	0.88	0.22	-0.84	0.68	0.19	-0.86	0.53	0.24	-0.86	0.44	0.23	-0.92	0.28	0.19	-0.92	0.09	0.24
927	4.635	-0.96	0.99	0.42	NaN	NaN	NaN	-0.9	0.86	0.59	-0.86	0.66	0.63	-0.8	0.53	0.6	-0.79	0.44	0.61	-0.81	0.29	0.66	-0.82	0.09	0.59	-0.74	0.04	0.62	NaN	NaN	NaN	-0.86	0.88	0.22	-0.84	0.68	0.19	-0.85	0.53	0.24	-0.85	0.44	0.23	-0.92	0.28	0.19	-0.92	0.09	0.24
928	4.64	-0.96	0.99	0.42	NaN	NaN	NaN	-0.9	0.86	0.6	-0.86	0.66	0.63	-0.8	0.53	0.6	-0.79	0.44	0.61	-0.81	0.29	0.66	-0.82	0.09	0.59	-0.74	0.04	0.62	NaN	NaN	NaN	-0.86	0.88	0.22	-0.83	0.68	0.19	-0.85	0.53	0.24	-0.85	0.44	0.23	-0.92	0.28	0.19	-0.92	0.09	0.24
929	4.645	-0.96	0.99	0.42	NaN	NaN	NaN	-0.89	0.86	0.6	-0.86	0.66	0.63	-0.8	0.53	0.6	-0.79	0.44	0.61	-0.81	0.29	0.66	-0.82	0.09	0.59	-0.74	0.04	0.62	NaN	NaN	NaN	-0.86	0.88	0.22	-0.83	0.68	0.19	-0.85	0.53	0.24	-0.85	0.44	0.23	-0.92	0.28	0.19	-0.92	0.09	0.24
930	4.65	-0.96	0.99	0.42	NaN	NaN	NaN	-0.89	0.86	0.6	-0.86	0.66	0.63	-0.8	0.53	0.6	-0.79	0.44	0.61	-0.81	0.29	0.66	-0.82	0.09	0.59	-0.74	0.04	0.62	NaN	NaN	NaN	-0.86	0.88	0.23	-0.83	0.68	0.19	-0.85	0.53	0.25	-0.85	0.44	0.24	-0.92	0.28	0.19	-0.92	0.09	0.24
931	4.655	-0.96	0.99	0.42	NaN	NaN	NaN	-0.89	0.86	0.6	-0.86	0.66	0.64	-0.8	0.53	0.6	-0.79	0.44	0.61	-0.81	0.29	0.66	-0.82	0.09	0.59	-0.74	0.04	0.62	NaN	NaN	NaN	-0.86	0.88	0.23	-0.83	0.68	0.2	-0.85	0.53	0.25	-0.85	0.44	0.24	-0.92	0.28	0.19	-0.92	0.09	0.24
932	4.66	-0.96	0.99	0.42	NaN	NaN	NaN	-0.89	0.86	0.6	-0.86	0.66	0.64	-0.8	0.53	0.6	-0.79	0.44	0.61	-0.81	0.29	0.66	-0.82	0.09	0.59	-0.74	0.04	0.62	NaN	NaN	NaN	-0.86	0.88	0.23	-0.83	0.68	0.2	-0.85	0.53	0.25	-0.85	0.44	0.24	-0.92	0.28	0.19	-0.92	0.09	0.24
933	4.665	-0.96	0.99	0.43	NaN	NaN	NaN	-0.89	0.86	0.6	-0.85	0.66	0.64	-0.8	0.53	0.6	-0.79	0.44	0.61	-0.81	0.29	0.67	-0.82	0.09	0.59	-0.74	0.04	0.62	NaN	NaN	NaN	-0.86	0.88	0.23	-0.83	0.68	0.2	-0.85	0.53	0.25	-0.85	0.44	0.24	-0.91	0.28	0.19	-0.92	0.09	0.24
934	4.67	-0.96	0.99	0.43	NaN	NaN	NaN	-0.89	0.87	0.6	-0.85	0.66	0.64	-0.8	0.53	0.6	-0.79	0.44	0.61	-0.81	0.29	0.67	-0.82	0.09	0.59	-0.74	0.04	0.62	NaN	NaN	NaN	-0.86	0.88	0.23	-0.83	0.68	0.2	-0.85	0.53	0.25	-0.85	0.44	0.24	-0.91	0.28	0.19	-0.91	0.09	0.25
935	4.675	-0.95	0.99	0.43	NaN	NaN	NaN	-0.89	0.87	0.61	-0.85	0.66	0.64	-0.8	0.53	0.6	-0.79	0.44	0.61	-0.81	0.29	0.67	-0.82	0.09	0.59	-0.74	0.04	0.62	NaN	NaN	NaN	-0.86	0.88	0.23	-0.83	0.68	0.2	-0.85	0.53	0.25	-0.85	0.44	0.24	-0.91	0.28	0.19	-0.91	0.09	0.25
936	4.68	-0.95	0.99	0.43	NaN	NaN	NaN	-0.88	0.87	0.61	-0.85	0.66	0.64	-0.8	0.53	0.6	-0.79	0.44	0.61	-0.81	0.29	0.67	-0.82	0.09	0.59	-0.74	0.04	0.62	NaN	NaN	NaN	-0.85	0.88	0.24	-0.83	0.68	0.2	-0.85	0.53	0.25	-0.85	0.44	0.24	-0.91	0.29	0.19	-0.92	0.09	0.25
937	4.685	-0.95	0.99	0.43	NaN	NaN	NaN	-0.88	0.87	0.61	-0.85	0.66	0.64	-0.8	0.53	0.6	-0.79	0.44	0.61	-0.81	0.29	0.67	-0.82	0.09	0.59	-0.74	0.04	0.62	NaN	NaN	NaN	-0.85	0.88	0.24	-0.83	0.68	0.2	-0.85	0.53	0.25	-0.85	0.44	0.24	-0.91	0.29	0.19	-0.92	0.09	0.25
938	4.69	-0.95	1	0.43	NaN	NaN	NaN	-0.88	0.87	0.61	-0.85	0.66	0.64	-0.8	0.53	0.6	-0.79	0.44	0.61	-0.81	0.29	0.67	-0.82	0.09	0.59	-0.74	0.04	0.62	NaN	NaN	NaN	-0.85	0.88	0.24	-0.83	0.68	0.21	-0.84	0.53	0.25	-0.84	0.44	0.24	-0.91	0.29	0.19	-0.92	0.09	0.25
939	4.695	-0.95	1	0.44	NaN	NaN	NaN	-0.88	0.87	0.61	-0.85	0.66	0.64	-0.8	0.53	0.61	-0.79	0.44	0.62	-0.81	0.29	0.67	-0.82	0.09	0.59	-0.74	0.04	0.62	NaN	NaN	NaN	-0.85	0.88	0.24	-0.83	0.68	0.21	-0.84	0.53	0.25	-0.84	0.44	0.24	-0.91	0.29	0.19	-0.92	0.1	0.25
940	4.7	-0.95	1	0.44	NaN	NaN	NaN	-0.88	0.87	0.61	-0.85	0.66	0.65	-0.8	0.53	0.61	-0.79	0.44	0.62	-0.81	0.29	0.67	-0.82	0.09	0.59	-0.74	0.04	0.62	NaN	NaN	NaN	-0.85	0.88	0.24	-0.83	0.68	0.21	-0.84	0.53	0.26	-0.84	0.45	0.24	-0.91	0.29	0.2	-0.92	0.1	0.25
941	4.705	-0.95	1	0.44	NaN	NaN	NaN	-0.88	0.87	0.61	-0.84	0.66	0.65	-0.8	0.53	0.61	-0.79	0.44	0.62	-0.81	0.29	0.67	-0.82	0.09	0.59	-0.74	0.04	0.62	NaN	NaN	NaN	-0.85	0.88	0.24	-0.82	0.68	0.21	-0.84	0.53	0.26	-0.84	0.45	0.25	-0.91	0.29	0.2	-0.92	0.1	0.25
942	4.71	-0.95	1	0.44	NaN	NaN	NaN	-0.88	0.87	0.61	-0.84	0.66	0.65	-0.8	0.53	0.61	-0.79	0.44	0.62	-0.81	0.29	0.67	-0.82	0.09	0.59	-0.74	0.04	0.62	NaN	NaN	NaN	-0.85	0.89	0.24	-0.82	0.68	0.21	-0.84	0.53	0.26	-0.84	0.45	0.25	-0.91	0.29	0.2	-0.92	0.1	0.25
943	4.715	-0.95	1	0.44	NaN	NaN	NaN	-0.88	0.87	0.62	-0.84	0.66	0.65	-0.79	0.53	0.61	-0.79	0.44	0.62	-0.81	0.29	0.67	-0.82	0.09	0.59	-0.74	0.04	0.62	NaN	NaN	NaN	-0.85	0.88	0.24	-0.82	0.68	0.21	-0.84	0.53	0.26	-0.84	0.45	0.25	-0.91	0.29	0.2	-0.92	0.1	0.25
944	4.72	-0.95	1	0.44	NaN	NaN	NaN	-0.87	0.87	0.62	-0.84	0.66	0.65	-0.79	0.53	0.61	-0.79	0.44	0.62	-0.81	0.29	0.67	-0.82	0.09	0.59	-0.74	0.04	0.62	NaN	NaN	NaN	-0.85	0.89	0.25	-0.82	0.68	0.21	-0.84	0.53	0.26	-0.84	0.45	0.25	-0.91	0.29	0.2	-0.91	0.1	0.25
945	4.725	-0.94	1	0.45	NaN	NaN	NaN	-0.87	0.87	0.62	-0.84	0.66	0.65	-0.79	0.53	0.61	-0.79	0.44	0.62	-0.81	0.29	0.67	-0.82	0.09	0.59	-0.74	0.04	0.62	NaN	NaN	NaN	-0.85	0.88	0.25	-0.82	0.68	0.21	-0.84	0.53	0.26	-0.84	0.45	0.25	-0.91	0.29	0.2	-0.91	0.1	0.25
946	4.73	-0.94	1	0.45	NaN	NaN	NaN	-0.87	0.87	0.62	-0.84	0.66	0.65	-0.79	0.53	0.61	-0.79	0.44	0.62	-0.81	0.29	0.67	-0.83	0.09	0.59	-0.74	0.04	0.62	NaN	NaN	NaN	-0.85	0.88	0.25	-0.82	0.68	0.21	-0.84	0.53	0.26	-0.84	0.45	0.25	-0.91	0.29	0.2	-0.91	0.1	0.25
947	4.735	-0.94	1	0.45	NaN	NaN	NaN	-0.87	0.87	0.62	-0.84	0.67	0.66	-0.79	0.53	0.61	-0.79	0.43	0.62	-0.81	0.29	0.67	-0.83	0.09	0.59	-0.74	0.04	0.62	NaN	NaN	NaN	-0.85	0.88	0.25	-0.82	0.68	0.22	-0.84	0.53	0.26	-0.84	0.45	0.25	-0.91	0.29	0.2	-0.91	0.1	0.25
948	4.74	-0.94	1	0.45	NaN	NaN	NaN	-0.87	0.87	0.62	-0.83	0.66	0.66	-0.79	0.53	0.61	-0.79	0.43	0.62	-0.81	0.29	0.67	-0.83	0.09	0.59	-0.74	0.04	0.62	NaN	NaN	NaN	-0.85	0.89	0.25	-0.82	0.68	0.22	-0.83	0.53	0.26	-0.83	0.45	0.25	-0.91	0.29	0.2	-0.91	0.1	0.25
949	4.745	-0.94	1	0.45	NaN	NaN	NaN	-0.87	0.87	0.62	-0.83	0.66	0.66	-0.79	0.53	0.61	-0.79	0.43	0.62	-0.81	0.29	0.67	-0.83	0.09	0.59	-0.74	0.04	0.62	NaN	NaN	NaN	-0.85	0.89	0.25	-0.82	0.68	0.22	-0.83	0.53	0.26	-0.83	0.45	0.25	-0.91	0.29	0.2	-0.91	0.1	0.25
950	4.75	-0.94	1	0.45	NaN	NaN	NaN	-0.87	0.87	0.63	-0.83	0.66	0.66	-0.79	0.53	0.62	-0.79	0.43	0.62	-0.81	0.29	0.67	-0.83	0.09	0.59	-0.74	0.04	0.62	NaN	NaN	NaN	-0.85	0.89	0.25	-0.82	0.68	0.22	-0.83	0.53	0.27	-0.83	0.45	0.25	-0.91	0.29	0.2	-0.91	0.1	0.25
951	4.755	-0.94	1	0.46	NaN	NaN	NaN	-0.86	0.87	0.63	-0.83	0.67	0.66	-0.79	0.53	0.62	-0.79	0.43	0.62	-0.81	0.28	0.67	-0.83	0.09	0.59	-0.74	0.04	0.62	NaN	NaN	NaN	-0.84	0.89	0.25	-0.82	0.68	0.22	-0.83	0.53	0.27	-0.83	0.45	0.25	-0.91	0.3	0.2	-0.91	0.1	0.25
952	4.76	-0.94	1	0.46	NaN	NaN	NaN	-0.86	0.87	0.63	-0.83	0.67	0.66	-0.79	0.53	0.62	-0.79	0.43	0.62	-0.81	0.28	0.67	-0.83	0.09	0.59	-0.74	0.04	0.62	NaN	NaN	NaN	-0.84	0.89	0.26	-0.82	0.68	0.22	-0.83	0.53	0.27	-0.83	0.45	0.25	-0.9	0.3	0.2	-0.91	0.1	0.25
953	4.765	-0.94	1	0.46	NaN	NaN	NaN	-0.86	0.87	0.63	-0.83	0.67	0.66	-0.79	0.53	0.62	-0.79	0.43	0.62	-0.81	0.28	0.67	-0.83	0.09	0.59	-0.74	0.04	0.62	NaN	NaN	NaN	-0.84	0.89	0.26	-0.81	0.68	0.22	-0.83	0.53	0.27	-0.83	0.45	0.26	-0.9	0.3	0.2	-0.91	0.1	0.25
954	4.77	-0.94	1	0.46	NaN	NaN	NaN	-0.86	0.87	0.63	-0.83	0.67	0.66	-0.79	0.53	0.62	-0.79	0.43	0.62	-0.81	0.28	0.67	-0.83	0.09	0.59	-0.74	0.04	0.62	NaN	NaN	NaN	-0.84	0.89	0.26	-0.81	0.68	0.22	-0.83	0.54	0.27	-0.83	0.45	0.26	-0.9	0.3	0.2	-0.91	0.1	0.25
955	4.775	-0.93	1	0.46	NaN	NaN	NaN	-0.86	0.87	0.63	-0.83	0.67	0.66	-0.79	0.53	0.62	-0.79	0.43	0.63	-0.81	0.28	0.67	-0.83	0.09	0.59	-0.74	0.04	0.62	NaN	NaN	NaN	-0.84	0.89	0.26	-0.81	0.68	0.22	-0.82	0.54	0.27	-0.83	0.45	0.26	-0.9	0.3	0.21	-0.91	0.1	0.25
956	4.78	-0.93	1	0.46	NaN	NaN	NaN	-0.86	0.87	0.63	-0.83	0.67	0.66	-0.79	0.53	0.62	-0.79	0.43	0.63	-0.81	0.28	0.67	-0.83	0.09	0.59	-0.74	0.04	0.62	NaN	NaN	NaN	-0.84	0.89	0.26	-0.81	0.68	0.22	-0.82	0.54	0.27	-0.82	0.45	0.26	-0.9	0.3	0.21	-0.91	0.11	0.25
957	4.785	-0.93	1	0.47	NaN	NaN	NaN	-0.86	0.87	0.63	-0.83	0.67	0.66	-0.79	0.53	0.62	-0.79	0.43	0.63	-0.81	0.28	0.67	-0.83	0.09	0.59	-0.74	0.04	0.62	NaN	NaN	NaN	-0.84	0.89	0.26	-0.81	0.68	0.22	-0.82	0.54	0.27	-0.82	0.45	0.26	-0.9	0.3	0.21	-0.91	0.11	0.25
958	4.79	-0.93	1	0.47	NaN	NaN	NaN	-0.85	0.87	0.64	-0.83	0.67	0.66	-0.79	0.53	0.62	-0.79	0.43	0.63	-0.81	0.28	0.67	-0.82	0.08	0.59	-0.74	0.04	0.62	NaN	NaN	NaN	-0.84	0.89	0.26	-0.81	0.68	0.22	-0.82	0.54	0.27	-0.82	0.45	0.26	-0.9	0.3	0.21	-0.91	0.11	0.25
959	4.795	-0.93	1	0.47	NaN	NaN	NaN	-0.85	0.87	0.64	-0.83	0.67	0.67	-0.79	0.53	0.62	-0.78	0.43	0.63	-0.81	0.28	0.68	-0.82	0.08	0.59	-0.74	0.04	0.62	NaN	NaN	NaN	-0.84	0.89	0.26	-0.81	0.69	0.23	-0.82	0.54	0.27	-0.82	0.45	0.26	-0.9	0.3	0.21	-0.91	0.11	0.25
960	4.8	-0.93	1	0.47	NaN	NaN	NaN	-0.85	0.87	0.64	-0.83	0.67	0.67	-0.79	0.53	0.62	-0.78	0.43	0.63	-0.81	0.28	0.68	-0.82	0.08	0.59	-0.74	0.04	0.62	NaN	NaN	NaN	-0.84	0.89	0.26	-0.81	0.69	0.23	-0.82	0.54	0.27	-0.82	0.45	0.26	-0.89	0.3	0.21	-0.91	0.11	0.25
961	4.805	-0.93	1	0.47	NaN	NaN	NaN	-0.85	0.87	0.64	-0.82	0.67	0.67	-0.79	0.53	0.62	-0.78	0.43	0.63	-0.81	0.28	0.68	-0.82	0.08	0.59	-0.74	0.04	0.62	NaN	NaN	NaN	-0.84	0.89	0.27	-0.81	0.69	0.23	-0.81	0.54	0.27	-0.82	0.45	0.26	-0.89	0.3	0.21	-0.91	0.11	0.25
962	4.81	-0.93	1	0.47	NaN	NaN	NaN	-0.85	0.87	0.64	-0.82	0.67	0.67	-0.79	0.53	0.62	-0.78	0.43	0.63	-0.81	0.28	0.68	-0.82	0.08	0.59	-0.74	0.04	0.62	NaN	NaN	NaN	-0.84	0.89	0.27	-0.8	0.69	0.23	-0.81	0.54	0.27	-0.81	0.45	0.26	-0.89	0.3	0.21	-0.91	0.11	0.25
963	4.815	-0.93	1	0.47	NaN	NaN	NaN	-0.85	0.87	0.64	-0.82	0.67	0.67	-0.79	0.53	0.62	-0.78	0.43	0.63	-0.81	0.28	0.68	-0.82	0.08	0.59	-0.74	0.04	0.62	NaN	NaN	NaN	-0.84	0.89	0.27	-0.8	0.69	0.23	-0.81	0.54	0.28	-0.81	0.45	0.26	-0.89	0.3	0.21	-0.91	0.11	0.25
964	4.82	-0.93	1	0.48	NaN	NaN	NaN	-0.85	0.87	0.64	-0.82	0.67	0.67	-0.79	0.53	0.62	-0.78	0.43	0.63	-0.81	0.28	0.68	-0.82	0.08	0.59	-0.74	0.04	0.62	NaN	NaN	NaN	-0.84	0.89	0.27	-0.8	0.69	0.23	-0.81	0.54	0.28	-0.81	0.45	0.26	-0.89	0.3	0.21	-0.91	0.11	0.25
965	4.825	-0.93	1	0.48	NaN	NaN	NaN	-0.85	0.87	0.64	-0.82	0.67	0.67	-0.79	0.53	0.62	-0.78	0.43	0.63	-0.81	0.28	0.68	-0.82	0.08	0.59	-0.74	0.04	0.62	NaN	NaN	NaN	-0.84	0.89	0.27	-0.8	0.69	0.23	-0.81	0.54	0.28	-0.81	0.45	0.26	-0.89	0.31	0.21	-0.91	0.11	0.25
966	4.83	-0.93	1	0.48	NaN	NaN	NaN	-0.84	0.87	0.64	-0.82	0.67	0.67	-0.79	0.53	0.63	-0.78	0.43	0.63	-0.81	0.28	0.68	-0.82	0.08	0.59	-0.74	0.04	0.62	NaN	NaN	NaN	-0.84	0.89	0.27	-0.8	0.69	0.23	-0.8	0.54	0.28	-0.81	0.45	0.26	-0.89	0.31	0.21	-0.91	0.11	0.25
967	4.835	-0.93	1	0.48	NaN	NaN	NaN	-0.84	0.87	0.64	-0.82	0.67	0.67	-0.79	0.53	0.63	-0.78	0.43	0.63	-0.81	0.28	0.68	-0.82	0.08	0.59	-0.74	0.04	0.62	NaN	NaN	NaN	-0.84	0.89	0.27	-0.8	0.69	0.23	-0.8	0.54	0.28	-0.8	0.46	0.26	-0.88	0.31	0.21	-0.91	0.11	0.25
968	4.84	-0.93	1	0.48	NaN	NaN	NaN	-0.84	0.87	0.65	-0.82	0.67	0.67	-0.79	0.53	0.63	-0.78	0.43	0.63	-0.81	0.28	0.68	-0.82	0.08	0.59	-0.74	0.04	0.62	NaN	NaN	NaN	-0.84	0.89	0.27	-0.8	0.69	0.23	-0.8	0.54	0.28	-0.8	0.46	0.26	-0.88	0.31	0.21	-0.9	0.11	0.25
969	4.845	-0.92	1	0.48	NaN	NaN	NaN	-0.84	0.87	0.65	-0.82	0.67	0.67	-0.78	0.53	0.63	-0.78	0.43	0.63	-0.81	0.28	0.68	-0.82	0.08	0.59	-0.74	0.04	0.62	NaN	NaN	NaN	-0.84	0.89	0.27	-0.79	0.69	0.23	-0.8	0.54	0.28	-0.8	0.46	0.26	-0.88	0.31	0.21	-0.9	0.12	0.25
970	4.85	-0.92	1	0.48	NaN	NaN	NaN	-0.84	0.87	0.65	-0.82	0.67	0.67	-0.78	0.53	0.63	-0.78	0.43	0.63	-0.81	0.28	0.68	-0.82	0.08	0.59	-0.74	0.04	0.62	NaN	NaN	NaN	-0.84	0.89	0.28	-0.79	0.69	0.23	-0.8	0.54	0.28	-0.8	0.46	0.26	-0.88	0.31	0.21	-0.9	0.12	0.25
971	4.855	-0.92	1	0.49	NaN	NaN	NaN	-0.84	0.87	0.65	-0.82	0.67	0.68	-0.78	0.53	0.63	-0.78	0.43	0.63	-0.81	0.28	0.68	-0.82	0.08	0.59	-0.74	0.04	0.62	NaN	NaN	NaN	-0.84	0.89	0.28	-0.79	0.69	0.23	-0.79	0.54	0.28	-0.79	0.46	0.26	-0.88	0.31	0.21	-0.9	0.12	0.25
972	4.86	-0.92	1	0.49	NaN	NaN	NaN	-0.84	0.87	0.65	-0.81	0.67	0.68	-0.78	0.53	0.63	-0.78	0.43	0.63	-0.81	0.28	0.68	-0.82	0.08	0.59	-0.74	0.04	0.62	NaN	NaN	NaN	-0.84	0.89	0.28	-0.79	0.69	0.23	-0.79	0.54	0.28	-0.79	0.46	0.26	-0.88	0.31	0.21	-0.9	0.12	0.25
973	4.865	-0.92	1	0.49	NaN	NaN	NaN	-0.84	0.87	0.65	-0.81	0.67	0.68	-0.78	0.53	0.63	-0.78	0.43	0.63	-0.81	0.28	0.68	-0.82	0.08	0.59	-0.74	0.04	0.62	NaN	NaN	NaN	-0.84	0.89	0.28	-0.79	0.69	0.24	-0.79	0.54	0.28	-0.79	0.46	0.26	-0.88	0.31	0.21	-0.9	0.12	0.25
974	4.87	-0.92	1	0.49	NaN	NaN	NaN	-0.83	0.87	0.65	-0.81	0.67	0.68	-0.78	0.53	0.63	-0.78	0.43	0.63	-0.81	0.28	0.68	-0.82	0.08	0.59	-0.74	0.04	0.62	NaN	NaN	NaN	-0.84	0.89	0.28	-0.79	0.69	0.24	-0.79	0.54	0.28	-0.79	0.46	0.26	-0.87	0.31	0.21	-0.9	0.12	0.25
975	4.875	-0.92	1	0.49	NaN	NaN	NaN	-0.83	0.87	0.65	-0.81	0.67	0.68	-0.78	0.53	0.63	-0.78	0.43	0.63	-0.81	0.28	0.68	-0.82	0.08	0.59	-0.74	0.04	0.62	NaN	NaN	NaN	-0.84	0.89	0.28	-0.79	0.69	0.24	-0.78	0.54	0.28	-0.79	0.46	0.26	-0.87	0.32	0.21	-0.9	0.12	0.25
976	4.88	-0.92	1	0.49	NaN	NaN	NaN	-0.83	0.87	0.65	-0.81	0.67	0.68	-0.78	0.53	0.63	-0.78	0.43	0.64	-0.81	0.28	0.68	-0.82	0.08	0.59	-0.74	0.04	0.62	NaN	NaN	NaN	-0.83	0.89	0.28	-0.79	0.69	0.24	-0.78	0.54	0.28	-0.78	0.46	0.26	-0.87	0.32	0.21	-0.9	0.12	0.25
977	4.885	-0.92	1	0.49	NaN	NaN	NaN	-0.83	0.87	0.65	-0.81	0.67	0.68	-0.78	0.53	0.63	-0.78	0.43	0.64	-0.81	0.28	0.68	-0.82	0.08	0.59	-0.74	0.04	0.62	NaN	NaN	NaN	-0.83	0.89	0.28	-0.78	0.69	0.24	-0.78	0.54	0.28	-0.78	0.46	0.26	-0.87	0.32	0.21	-0.9	0.12	0.25
978	4.89	-0.92	1	0.5	NaN	NaN	NaN	-0.83	0.87	0.65	-0.81	0.67	0.68	-0.78	0.53	0.63	-0.78	0.43	0.64	-0.81	0.28	0.68	-0.82	0.08	0.59	-0.74	0.04	0.62	NaN	NaN	NaN	-0.83	0.89	0.28	-0.78	0.69	0.24	-0.78	0.54	0.28	-0.78	0.46	0.26	-0.87	0.32	0.21	-0.9	0.12	0.25
979	4.895	-0.92	1	0.5	NaN	NaN	NaN	-0.83	0.87	0.66	-0.81	0.67	0.68	-0.78	0.52	0.63	-0.78	0.43	0.64	-0.81	0.28	0.68	-0.82	0.08	0.59	-0.74	0.04	0.62	NaN	NaN	NaN	-0.83	0.89	0.28	-0.78	0.69	0.24	-0.78	0.54	0.28	-0.78	0.46	0.26	-0.86	0.32	0.21	-0.89	0.12	0.25
980	4.9	-0.92	1	0.5	NaN	NaN	NaN	-0.83	0.87	0.66	-0.81	0.67	0.68	-0.78	0.53	0.63	-0.78	0.43	0.64	-0.81	0.28	0.68	-0.82	0.08	0.59	-0.74	0.04	0.62	NaN	NaN	NaN	-0.83	0.89	0.28	-0.78	0.69	0.24	-0.78	0.54	0.28	-0.77	0.46	0.26	-0.86	0.32	0.21	-0.89	0.13	0.24
981	4.905	-0.91	1	0.5	NaN	NaN	NaN	-0.83	0.87	0.66	-0.81	0.67	0.68	-0.78	0.53	0.63	-0.78	0.43	0.64	-0.81	0.28	0.68	-0.82	0.08	0.59	-0.74	0.04	0.62	NaN	NaN	NaN	-0.83	0.89	0.28	-0.78	0.69	0.24	-0.77	0.54	0.28	-0.77	0.46	0.26	-0.86	0.32	0.21	-0.89	0.13	0.24
982	4.91	-0.91	1	0.5	NaN	NaN	NaN	-0.83	0.87	0.66	-0.81	0.67	0.68	-0.78	0.53	0.63	-0.78	0.43	0.64	-0.81	0.28	0.68	-0.82	0.08	0.59	-0.74	0.04	0.62	NaN	NaN	NaN	-0.83	0.89	0.29	-0.78	0.69	0.24	-0.77	0.54	0.28	-0.77	0.46	0.26	-0.86	0.32	0.21	-0.89	0.13	0.24
983	4.915	-0.91	1	0.5	NaN	NaN	NaN	-0.82	0.87	0.66	-0.8	0.67	0.68	-0.78	0.53	0.64	-0.78	0.43	0.64	-0.81	0.28	0.68	-0.82	0.08	0.59	-0.74	0.04	0.62	NaN	NaN	NaN	-0.83	0.89	0.29	-0.78	0.69	0.24	-0.77	0.54	0.28	-0.77	0.46	0.26	-0.86	0.32	0.21	-0.89	0.13	0.24
984	4.92	-0.91	1	0.5	NaN	NaN	NaN	-0.82	0.87	0.66	-0.8	0.67	0.69	-0.78	0.53	0.64	-0.78	0.43	0.64	-0.8	0.28	0.68	-0.82	0.08	0.59	-0.74	0.04	0.62	NaN	NaN	NaN	-0.83	0.89	0.29	-0.78	0.69	0.24	-0.77	0.54	0.28	-0.77	0.46	0.26	-0.86	0.32	0.21	-0.89	0.13	0.24
985	4.925	-0.91	1	0.5	NaN	NaN	NaN	-0.82	0.87	0.66	-0.8	0.67	0.69	-0.78	0.53	0.64	-0.78	0.43	0.64	-0.8	0.28	0.68	-0.82	0.08	0.59	-0.74	0.04	0.62	NaN	NaN	NaN	-0.83	0.89	0.29	-0.77	0.69	0.24	-0.77	0.54	0.28	-0.76	0.46	0.26	-0.85	0.32	0.21	-0.89	0.13	0.24
986	4.93	-0.91	1	0.5	NaN	NaN	NaN	-0.82	0.87	0.66	-0.8	0.67	0.69	-0.78	0.53	0.64	-0.78	0.43	0.64	-0.8	0.28	0.68	-0.82	0.08	0.59	-0.74	0.04	0.62	NaN	NaN	NaN	-0.83	0.9	0.29	-0.77	0.69	0.24	-0.76	0.54	0.28	-0.76	0.46	0.26	-0.85	0.32	0.21	-0.89	0.13	0.24
987	4.935	-0.91	1	0.51	NaN	NaN	NaN	-0.82	0.87	0.66	-0.8	0.67	0.69	-0.78	0.53	0.64	-0.78	0.43	0.64	-0.8	0.28	0.68	-0.82	0.08	0.59	-0.74	0.04	0.62	NaN	NaN	NaN	-0.83	0.9	0.29	-0.77	0.69	0.24	-0.76	0.54	0.28	-0.76	0.46	0.26	-0.85	0.32	0.21	-0.89	0.13	0.24
988	4.94	-0.91	1	0.51	NaN	NaN	NaN	-0.82	0.87	0.66	-0.8	0.67	0.69	-0.78	0.53	0.64	-0.78	0.43	0.64	-0.8	0.28	0.68	-0.82	0.08	0.59	-0.74	0.04	0.62	NaN	NaN	NaN	-0.83	0.9	0.29	-0.77	0.69	0.24	-0.76	0.54	0.28	-0.76	0.46	0.26	-0.85	0.32	0.2	-0.89	0.13	0.24
989	4.945	-0.91	1	0.51	NaN	NaN	NaN	-0.82	0.87	0.66	-0.8	0.67	0.69	-0.78	0.53	0.64	-0.78	0.43	0.64	-0.8	0.28	0.68	-0.82	0.08	0.59	-0.74	0.04	0.62	NaN	NaN	NaN	-0.83	0.9	0.29	-0.77	0.69	0.24	-0.76	0.54	0.28	-0.76	0.46	0.26	-0.85	0.33	0.2	-0.89	0.13	0.24
990	4.95	-0.91	1	0.51	NaN	NaN	NaN	-0.82	0.86	0.67	-0.8	0.67	0.69	-0.77	0.52	0.64	-0.78	0.43	0.64	-0.8	0.28	0.68	-0.82	0.08	0.59	-0.74	0.04	0.62	NaN	NaN	NaN	-0.83	0.9	0.29	-0.77	0.69	0.24	-0.76	0.55	0.28	-0.75	0.46	0.26	-0.85	0.33	0.2	-0.88	0.13	0.24
991	4.955	-0.91	1	0.51	NaN	NaN	NaN	-0.82	0.86	0.67	-0.8	0.67	0.69	-0.77	0.52	0.64	-0.78	0.43	0.64	-0.8	0.28	0.69	-0.82	0.08	0.59	-0.74	0.04	0.62	NaN	NaN	NaN	-0.83	0.9	0.29	-0.77	0.69	0.24	-0.76	0.55	0.28	-0.75	0.46	0.26	-0.85	0.33	0.2	-0.88	0.13	0.24
992	4.96	-0.91	1	0.51	NaN	NaN	NaN	-0.81	0.86	0.67	-0.8	0.67	0.69	-0.77	0.52	0.64	-0.78	0.43	0.64	-0.8	0.28	0.69	-0.82	0.08	0.59	-0.74	0.04	0.62	NaN	NaN	NaN	-0.83	0.9	0.29	-0.77	0.69	0.25	-0.76	0.55	0.28	-0.75	0.46	0.26	-0.84	0.33	0.2	-0.88	0.13	0.24
993	4.965	-0.9	1	0.51	NaN	NaN	NaN	-0.81	0.86	0.67	-0.8	0.67	0.69	-0.77	0.52	0.64	-0.78	0.43	0.64	-0.8	0.28	0.69	-0.82	0.08	0.59	-0.74	0.04	0.62	NaN	NaN	NaN	-0.83	0.9	0.29	-0.77	0.69	0.25	-0.75	0.55	0.28	-0.75	0.47	0.26	-0.84	0.33	0.2	-0.88	0.13	0.24
994	4.97	-0.9	1	0.51	NaN	NaN	NaN	-0.81	0.86	0.67	-0.8	0.67	0.69	-0.77	0.52	0.64	-0.78	0.43	0.64	-0.8	0.28	0.69	-0.82	0.08	0.59	-0.74	0.04	0.62	NaN	NaN	NaN	-0.83	0.9	0.3	-0.76	0.69	0.25	-0.75	0.55	0.28	-0.75	0.47	0.26	-0.84	0.33	0.2	-0.88	0.13	0.24
995	4.975	-0.9	1	0.51	NaN	NaN	NaN	-0.81	0.86	0.67	-0.8	0.67	0.69	-0.77	0.52	0.64	-0.78	0.43	0.64	-0.8	0.28	0.69	-0.82	0.08	0.59	-0.74	0.04	0.62	NaN	NaN	NaN	-0.82	0.9	0.3	-0.76	0.7	0.25	-0.75	0.55	0.28	-0.75	0.47	0.26	-0.84	0.33	0.2	-0.88	0.13	0.24
996	4.98	-0.9	1	0.51	NaN	NaN	NaN	-0.81	0.86	0.67	-0.8	0.67	0.69	-0.77	0.52	0.64	-0.78	0.43	0.64	-0.8	0.28	0.69	-0.82	0.08	0.59	-0.74	0.04	0.62	NaN	NaN	NaN	-0.82	0.9	0.3	-0.76	0.7	0.25	-0.75	0.55	0.28	-0.75	0.47	0.26	-0.84	0.33	0.2	-0.88	0.13	0.24
997	4.985	-0.9	1	0.52	NaN	NaN	NaN	-0.81	0.86	0.67	-0.8	0.67	0.69	-0.77	0.52	0.64	-0.78	0.43	0.64	-0.8	0.28	0.69	-0.82	0.08	0.59	-0.74	0.04	0.62	NaN	NaN	NaN	-0.82	0.9	0.3	-0.76	0.7	0.25	-0.75	0.55	0.28	-0.75	0.47	0.26	-0.84	0.33	0.2	-0.87	0.13	0.24
998	4.99	-0.9	1	0.52	NaN	NaN	NaN	-0.81	0.86	0.67	-0.79	0.67	0.69	-0.77	0.52	0.64	-0.78	0.43	0.65	-0.8	0.28	0.69	-0.82	0.08	0.59	-0.74	0.04	0.62	NaN	NaN	NaN	-0.82	0.9	0.3	-0.76	0.7	0.25	-0.75	0.55	0.28	-0.75	0.47	0.26	-0.84	0.33	0.2	-0.87	0.13	0.24
999	4.995	-0.9	1	0.52	NaN	NaN	NaN	-0.81	0.86	0.67	-0.79	0.67	0.69	-0.77	0.52	0.64	-0.78	0.43	0.65	-0.8	0.28	0.69	-0.82	0.08	0.59	-0.74	0.04	0.62	NaN	NaN	NaN	-0.82	0.9	0.3	-0.76	0.7	0.25	-0.75	0.55	0.28	-0.74	0.47	0.26	-0.83	0.33	0.2	-0.87	0.13	0.24
1000	5	-0.9	1	0.52	NaN	NaN	NaN	-0.81	0.86	0.67	-0.79	0.67	0.69	-0.77	0.52	0.64	-0.78	0.43	0.65	-0.8	0.28	0.69	-0.82	0.08	0.59	-0.74	0.04	0.62	NaN	NaN	NaN	-0.82	0.9	0.3	-0.76	0.7	0.25	-0.75	0.55	0.28	-0.74	0.47	0.26	-0.83	0.33	0.2	-0.87	0.13	0.24
1001	5.005	-0.9	0.99	0.52	NaN	NaN	NaN	-0.8	0.86	0.67	-0.79	0.67	0.7	-0.77	0.52	0.64	-0.78	0.43	0.65	-0.8	0.28	0.69	-0.82	0.08	0.59	-0.74	0.04	0.62	NaN	NaN	NaN	-0.82	0.9	0.3	-0.76	0.7	0.25	-0.75	0.55	0.28	-0.74	0.47	0.26	-0.83	0.33	0.2	-0.86	0.13	0.24
1002	5.01	-0.9	0.99	0.52	NaN	NaN	NaN	-0.8	0.86	0.67	-0.79	0.67	0.7	-0.77	0.52	0.64	-0.78	0.43	0.65	-0.8	0.28	0.69	-0.82	0.08	0.59	-0.74	0.04	0.62	NaN	NaN	NaN	-0.82	0.9	0.3	-0.76	0.7	0.25	-0.74	0.55	0.28	-0.74	0.47	0.26	-0.83	0.33	0.2	-0.86	0.13	0.24
1003	5.015	-0.89	0.99	0.52	NaN	NaN	NaN	-0.8	0.86	0.67	-0.79	0.67	0.7	-0.77	0.52	0.64	-0.78	0.43	0.65	-0.8	0.28	0.69	-0.82	0.08	0.59	-0.74	0.04	0.62	NaN	NaN	NaN	-0.82	0.9	0.3	-0.76	0.7	0.25	-0.74	0.55	0.28	-0.74	0.47	0.26	-0.83	0.33	0.2	-0.86	0.13	0.24
1004	5.02	-0.89	0.99	0.52	NaN	NaN	NaN	-0.8	0.86	0.67	-0.79	0.67	0.7	-0.77	0.52	0.64	-0.77	0.43	0.65	-0.8	0.28	0.69	-0.82	0.08	0.59	-0.74	0.04	0.62	NaN	NaN	NaN	-0.82	0.9	0.3	-0.76	0.7	0.25	-0.74	0.55	0.29	-0.74	0.47	0.26	-0.83	0.33	0.2	-0.86	0.13	0.24
1005	5.025	-0.89	0.99	0.52	NaN	NaN	NaN	-0.8	0.86	0.68	-0.79	0.67	0.7	-0.77	0.52	0.64	-0.77	0.43	0.65	-0.8	0.28	0.69	-0.82	0.08	0.59	-0.74	0.04	0.62	NaN	NaN	NaN	-0.82	0.9	0.3	-0.76	0.7	0.25	-0.74	0.55	0.29	-0.74	0.47	0.26	-0.82	0.33	0.2	-0.85	0.13	0.24
1006	5.03	-0.89	0.99	0.52	NaN	NaN	NaN	-0.8	0.86	0.68	-0.79	0.67	0.7	-0.77	0.52	0.65	-0.77	0.43	0.65	-0.8	0.28	0.69	-0.82	0.08	0.59	-0.74	0.04	0.62	NaN	NaN	NaN	-0.82	0.9	0.3	-0.76	0.7	0.25	-0.74	0.55	0.29	-0.73	0.47	0.26	-0.82	0.33	0.2	-0.85	0.13	0.24
1007	5.035	-0.89	1	0.52	NaN	NaN	NaN	-0.8	0.86	0.68	-0.79	0.67	0.7	-0.77	0.52	0.65	-0.77	0.43	0.65	-0.8	0.28	0.69	-0.82	0.08	0.59	-0.74	0.04	0.62	NaN	NaN	NaN	-0.82	0.9	0.3	-0.75	0.7	0.25	-0.74	0.55	0.29	-0.73	0.47	0.26	-0.82	0.33	0.2	-0.85	0.13	0.24
1008	5.04	-0.89	1	0.53	NaN	NaN	NaN	-0.8	0.86	0.68	-0.79	0.67	0.7	-0.77	0.52	0.65	-0.77	0.43	0.65	-0.8	0.28	0.69	-0.82	0.08	0.59	-0.74	0.04	0.62	NaN	NaN	NaN	-0.82	0.9	0.3	-0.75	0.7	0.25	-0.74	0.55	0.29	-0.73	0.47	0.26	-0.82	0.33	0.21	-0.84	0.13	0.24
1009	5.045	-0.89	1	0.53	NaN	NaN	NaN	-0.79	0.86	0.68	-0.78	0.67	0.7	-0.77	0.52	0.65	-0.77	0.43	0.65	-0.8	0.28	0.69	-0.82	0.08	0.59	-0.74	0.04	0.62	NaN	NaN	NaN	-0.82	0.9	0.31	-0.75	0.7	0.25	-0.74	0.55	0.29	-0.73	0.47	0.26	-0.82	0.33	0.21	-0.84	0.13	0.24
1010	5.05	-0.89	1	0.53	NaN	NaN	NaN	-0.79	0.86	0.68	-0.78	0.67	0.7	-0.77	0.52	0.65	-0.77	0.43	0.65	-0.8	0.28	0.69	-0.82	0.08	0.59	-0.74	0.04	0.62	NaN	NaN	NaN	-0.82	0.9	0.31	-0.75	0.7	0.25	-0.73	0.55	0.29	-0.73	0.47	0.26	-0.81	0.33	0.21	-0.84	0.13	0.24
1011	5.055	-0.89	1	0.53	NaN	NaN	NaN	-0.79	0.86	0.68	-0.78	0.67	0.7	-0.76	0.52	0.65	-0.77	0.43	0.65	-0.8	0.28	0.69	-0.82	0.08	0.59	-0.74	0.04	0.62	NaN	NaN	NaN	-0.82	0.9	0.31	-0.75	0.7	0.25	-0.73	0.55	0.29	-0.73	0.47	0.26	-0.81	0.33	0.21	-0.83	0.13	0.24
1012	5.06	-0.89	1	0.53	NaN	NaN	NaN	-0.79	0.86	0.68	-0.78	0.67	0.7	-0.76	0.52	0.65	-0.77	0.43	0.65	-0.8	0.28	0.69	-0.82	0.08	0.59	-0.74	0.04	0.62	NaN	NaN	NaN	-0.82	0.9	0.31	-0.75	0.7	0.25	-0.73	0.55	0.29	-0.72	0.47	0.26	-0.81	0.33	0.21	-0.83	0.13	0.24
1013	5.065	-0.89	1	0.53	NaN	NaN	NaN	-0.79	0.86	0.68	-0.78	0.67	0.7	-0.76	0.52	0.65	-0.77	0.43	0.65	-0.8	0.28	0.69	-0.82	0.08	0.59	-0.74	0.04	0.62	NaN	NaN	NaN	-0.82	0.9	0.31	-0.75	0.7	0.25	-0.73	0.55	0.29	-0.72	0.47	0.26	-0.81	0.33	0.21	-0.83	0.13	0.24
1014	5.07	-0.89	1	0.53	NaN	NaN	NaN	-0.79	0.86	0.68	-0.78	0.67	0.7	-0.76	0.52	0.65	-0.77	0.43	0.65	-0.8	0.28	0.69	-0.82	0.08	0.59	-0.74	0.04	0.62	NaN	NaN	NaN	-0.82	0.9	0.31	-0.75	0.7	0.25	-0.73	0.55	0.29	-0.72	0.47	0.26	-0.8	0.33	0.21	-0.82	0.13	0.24
1015	5.075	-0.88	1	0.53	NaN	NaN	NaN	-0.79	0.86	0.68	-0.78	0.67	0.7	-0.76	0.52	0.65	-0.77	0.43	0.65	-0.8	0.28	0.69	-0.82	0.08	0.59	-0.74	0.04	0.62	NaN	NaN	NaN	-0.82	0.9	0.31	-0.75	0.7	0.25	-0.73	0.55	0.29	-0.72	0.47	0.26	-0.8	0.33	0.21	-0.82	0.13	0.24
1016	5.08	-0.88	1	0.53	NaN	NaN	NaN	-0.79	0.86	0.68	-0.78	0.67	0.7	-0.76	0.52	0.65	-0.77	0.43	0.65	-0.8	0.28	0.69	-0.82	0.08	0.59	-0.74	0.04	0.62	NaN	NaN	NaN	-0.81	0.9	0.31	-0.75	0.7	0.25	-0.72	0.55	0.29	-0.72	0.47	0.26	-0.8	0.33	0.21	-0.81	0.13	0.24
1017	5.085	-0.88	1	0.53	NaN	NaN	NaN	-0.78	0.86	0.68	-0.78	0.67	0.7	-0.76	0.52	0.65	-0.77	0.43	0.65	-0.8	0.28	0.69	-0.82	0.08	0.59	-0.74	0.04	0.62	NaN	NaN	NaN	-0.81	0.9	0.31	-0.75	0.7	0.25	-0.72	0.55	0.29	-0.71	0.47	0.26	-0.8	0.33	0.21	-0.81	0.13	0.24
1018	5.09	-0.88	1	0.53	NaN	NaN	NaN	-0.78	0.86	0.68	-0.78	0.67	0.7	-0.76	0.52	0.65	-0.77	0.43	0.65	-0.8	0.28	0.69	-0.82	0.08	0.59	-0.74	0.04	0.62	NaN	NaN	NaN	-0.81	0.9	0.31	-0.75	0.7	0.25	-0.72	0.55	0.29	-0.71	0.47	0.26	-0.79	0.33	0.21	-0.81	0.13	0.24
1019	5.095	-0.88	1	0.53	NaN	NaN	NaN	-0.78	0.86	0.68	-0.78	0.67	0.7	-0.76	0.52	0.65	-0.77	0.43	0.65	-0.8	0.28	0.69	-0.82	0.08	0.59	-0.74	0.04	0.62	NaN	NaN	NaN	-0.81	0.9	0.31	-0.74	0.7	0.25	-0.72	0.55	0.29	-0.71	0.47	0.27	-0.79	0.33	0.21	-0.8	0.13	0.24
1020	5.1	-0.88	1	0.53	NaN	NaN	NaN	-0.78	0.86	0.68	-0.77	0.67	0.7	-0.76	0.52	0.65	-0.77	0.43	0.65	-0.8	0.28	0.69	-0.82	0.08	0.59	-0.74	0.04	0.62	NaN	NaN	NaN	-0.81	0.9	0.31	-0.74	0.7	0.25	-0.72	0.55	0.29	-0.71	0.47	0.27	-0.79	0.33	0.21	-0.8	0.13	0.24
1021	5.105	-0.88	1	0.53	NaN	NaN	NaN	-0.78	0.86	0.68	-0.77	0.67	0.7	-0.76	0.52	0.65	-0.77	0.43	0.65	-0.8	0.28	0.69	-0.82	0.08	0.59	-0.74	0.04	0.62	NaN	NaN	NaN	-0.81	0.9	0.31	-0.74	0.7	0.25	-0.71	0.56	0.29	-0.7	0.47	0.27	-0.79	0.33	0.21	-0.8	0.13	0.24
1022	5.11	-0.88	1	0.53	NaN	NaN	NaN	-0.78	0.86	0.68	-0.77	0.67	0.7	-0.76	0.52	0.65	-0.77	0.43	0.65	-0.8	0.28	0.69	-0.82	0.08	0.59	-0.74	0.04	0.62	NaN	NaN	NaN	-0.81	0.9	0.31	-0.74	0.7	0.25	-0.71	0.56	0.29	-0.7	0.48	0.27	-0.78	0.33	0.21	-0.79	0.13	0.24
1023	5.115	-0.88	1	0.54	NaN	NaN	NaN	-0.78	0.86	0.68	-0.77	0.67	0.7	-0.76	0.52	0.65	-0.77	0.43	0.65	-0.8	0.28	0.69	-0.82	0.08	0.59	-0.74	0.04	0.62	NaN	NaN	NaN	-0.81	0.9	0.31	-0.74	0.7	0.25	-0.71	0.56	0.29	-0.7	0.48	0.27	-0.78	0.33	0.21	-0.79	0.13	0.24
1024	5.12	-0.88	1	0.54	NaN	NaN	NaN	-0.78	0.86	0.68	-0.77	0.67	0.7	-0.76	0.52	0.65	-0.77	0.43	0.65	-0.8	0.28	0.69	-0.82	0.08	0.59	-0.74	0.04	0.62	NaN	NaN	NaN	-0.81	0.9	0.31	-0.74	0.7	0.25	-0.71	0.56	0.29	-0.7	0.48	0.27	-0.78	0.33	0.21	-0.78	0.13	0.24
1025	5.125	-0.88	1	0.54	NaN	NaN	NaN	-0.78	0.86	0.68	-0.77	0.67	0.7	-0.76	0.52	0.65	-0.77	0.43	0.65	-0.8	0.28	0.69	-0.82	0.08	0.59	-0.74	0.04	0.62	NaN	NaN	NaN	-0.81	0.9	0.31	-0.74	0.7	0.25	-0.71	0.56	0.29	-0.7	0.48	0.27	-0.77	0.33	0.21	-0.78	0.13	0.24
1026	5.13	-0.88	1	0.54	NaN	NaN	NaN	-0.77	0.86	0.68	-0.77	0.67	0.7	-0.76	0.52	0.65	-0.77	0.43	0.65	-0.8	0.28	0.69	-0.82	0.08	0.59	-0.74	0.04	0.62	NaN	NaN	NaN	-0.81	0.9	0.31	-0.73	0.7	0.25	-0.7	0.56	0.29	-0.69	0.48	0.27	-0.77	0.33	0.21	-0.78	0.13	0.24
1027	5.135	-0.87	1	0.54	NaN	NaN	NaN	-0.77	0.86	0.68	-0.77	0.67	0.7	-0.76	0.52	0.65	-0.77	0.43	0.65	-0.8	0.28	0.69	-0.82	0.08	0.59	-0.74	0.04	0.62	NaN	NaN	NaN	-0.81	0.9	0.31	-0.73	0.7	0.25	-0.7	0.56	0.29	-0.69	0.48	0.27	-0.77	0.33	0.21	-0.77	0.13	0.24
1028	5.14	-0.87	0.99	0.54	NaN	NaN	NaN	-0.77	0.86	0.68	-0.77	0.67	0.7	-0.76	0.52	0.65	-0.77	0.43	0.65	-0.8	0.28	0.69	-0.82	0.08	0.59	-0.74	0.04	0.62	NaN	NaN	NaN	-0.81	0.9	0.31	-0.73	0.7	0.25	-0.7	0.56	0.29	-0.69	0.48	0.27	-0.77	0.33	0.21	-0.77	0.13	0.24
1029	5.145	-0.87	0.99	0.54	NaN	NaN	NaN	-0.77	0.86	0.68	-0.77	0.67	0.7	-0.76	0.52	0.65	-0.77	0.43	0.65	-0.8	0.28	0.69	-0.82	0.08	0.59	-0.74	0.04	0.62	NaN	NaN	NaN	-0.81	0.9	0.31	-0.73	0.71	0.25	-0.7	0.56	0.29	-0.69	0.48	0.27	-0.76	0.33	0.21	-0.77	0.13	0.25
1030	5.15	-0.87	1	0.54	NaN	NaN	NaN	-0.77	0.86	0.68	-0.77	0.67	0.7	-0.76	0.52	0.65	-0.77	0.43	0.65	-0.8	0.28	0.69	-0.82	0.08	0.59	-0.74	0.04	0.62	NaN	NaN	NaN	-0.81	0.9	0.31	-0.73	0.71	0.25	-0.7	0.56	0.29	-0.68	0.48	0.27	-0.76	0.33	0.21	-0.76	0.13	0.25
1031	5.155	-0.87	0.99	0.54	NaN	NaN	NaN	-0.77	0.86	0.68	-0.77	0.67	0.7	-0.76	0.52	0.65	-0.77	0.43	0.65	-0.8	0.28	0.69	-0.82	0.08	0.59	-0.74	0.04	0.62	NaN	NaN	NaN	-0.81	0.9	0.31	-0.73	0.71	0.25	-0.69	0.56	0.29	-0.68	0.48	0.27	-0.76	0.33	0.21	-0.76	0.13	0.25
1032	5.16	-0.87	0.99	0.54	NaN	NaN	NaN	-0.77	0.86	0.68	-0.77	0.67	0.7	-0.76	0.52	0.65	-0.77	0.43	0.65	-0.8	0.28	0.69	-0.82	0.08	0.59	-0.74	0.04	0.62	NaN	NaN	NaN	-0.81	0.9	0.31	-0.73	0.71	0.25	-0.69	0.56	0.29	-0.68	0.48	0.27	-0.76	0.33	0.21	-0.76	0.13	0.25
1033	5.165	-0.87	0.99	0.54	NaN	NaN	NaN	-0.77	0.86	0.68	-0.77	0.67	0.7	-0.76	0.52	0.65	-0.77	0.43	0.65	-0.8	0.28	0.69	-0.82	0.08	0.59	-0.74	0.04	0.62	NaN	NaN	NaN	-0.8	0.9	0.31	-0.72	0.71	0.25	-0.69	0.56	0.29	-0.68	0.48	0.27	-0.75	0.33	0.21	-0.75	0.13	0.25
1034	5.17	-0.87	0.99	0.54	NaN	NaN	NaN	-0.77	0.86	0.68	-0.76	0.67	0.7	-0.76	0.52	0.65	-0.77	0.43	0.65	-0.8	0.28	0.69	-0.82	0.08	0.59	-0.74	0.04	0.62	NaN	NaN	NaN	-0.8	0.9	0.31	-0.72	0.71	0.25	-0.69	0.56	0.29	-0.68	0.48	0.27	-0.75	0.33	0.21	-0.75	0.13	0.25
1035	5.175	-0.87	0.99	0.54	NaN	NaN	NaN	-0.77	0.86	0.68	-0.76	0.67	0.7	-0.76	0.52	0.65	-0.77	0.43	0.65	-0.8	0.28	0.69	-0.82	0.08	0.59	-0.74	0.04	0.62	NaN	NaN	NaN	-0.8	0.9	0.31	-0.72	0.71	0.25	-0.69	0.56	0.29	-0.67	0.48	0.27	-0.75	0.33	0.21	-0.74	0.13	0.25
1036	5.18	-0.87	0.99	0.54	NaN	NaN	NaN	-0.77	0.86	0.68	-0.76	0.67	0.7	-0.76	0.52	0.65	-0.77	0.43	0.65	-0.8	0.28	0.69	-0.82	0.08	0.59	-0.74	0.04	0.62	NaN	NaN	NaN	-0.8	0.9	0.31	-0.72	0.71	0.25	-0.68	0.56	0.29	-0.67	0.48	0.27	-0.74	0.33	0.21	-0.74	0.13	0.25
1037	5.185	-0.87	0.99	0.54	NaN	NaN	NaN	-0.76	0.86	0.68	-0.76	0.67	0.7	-0.76	0.52	0.65	-0.77	0.43	0.65	-0.8	0.28	0.69	-0.82	0.08	0.59	-0.74	0.04	0.62	NaN	NaN	NaN	-0.8	0.9	0.31	-0.72	0.71	0.25	-0.68	0.56	0.29	-0.67	0.48	0.27	-0.74	0.33	0.21	-0.74	0.13	0.25
1038	5.19	-0.87	0.99	0.54	NaN	NaN	NaN	-0.76	0.86	0.68	-0.76	0.67	0.7	-0.76	0.52	0.65	-0.77	0.43	0.65	-0.8	0.28	0.69	-0.82	0.08	0.59	-0.74	0.04	0.62	NaN	NaN	NaN	-0.8	0.9	0.31	-0.72	0.71	0.25	-0.68	0.56	0.29	-0.67	0.48	0.27	-0.74	0.33	0.21	-0.73	0.13	0.25
1039	5.195	-0.86	0.99	0.54	NaN	NaN	NaN	-0.76	0.86	0.68	-0.76	0.67	0.7	-0.75	0.52	0.65	-0.77	0.43	0.65	-0.8	0.28	0.69	-0.82	0.08	0.59	-0.74	0.04	0.62	NaN	NaN	NaN	-0.8	0.9	0.31	-0.71	0.71	0.25	-0.68	0.56	0.29	-0.66	0.48	0.27	-0.74	0.33	0.21	-0.73	0.13	0.25
1040	5.2	-0.86	0.99	0.54	NaN	NaN	NaN	-0.76	0.86	0.68	-0.76	0.67	0.7	-0.75	0.52	0.65	-0.76	0.43	0.65	-0.8	0.28	0.69	-0.82	0.08	0.59	-0.74	0.04	0.62	NaN	NaN	NaN	-0.8	0.9	0.31	-0.71	0.71	0.25	-0.68	0.56	0.29	-0.66	0.48	0.27	-0.73	0.33	0.21	-0.72	0.13	0.25
1041	5.205	-0.86	0.99	0.54	NaN	NaN	NaN	-0.76	0.86	0.68	-0.76	0.67	0.7	-0.75	0.52	0.65	-0.76	0.43	0.65	-0.8	0.28	0.69	-0.82	0.08	0.59	-0.74	0.04	0.62	NaN	NaN	NaN	-0.8	0.9	0.31	-0.71	0.71	0.25	-0.67	0.56	0.29	-0.66	0.48	0.27	-0.73	0.33	0.21	-0.72	0.13	0.25
1042	5.21	-0.86	0.99	0.54	NaN	NaN	NaN	-0.76	0.86	0.68	-0.76	0.67	0.7	-0.75	0.52	0.65	-0.76	0.43	0.65	-0.8	0.28	0.69	-0.82	0.08	0.59	-0.74	0.04	0.62	NaN	NaN	NaN	-0.8	0.9	0.31	-0.71	0.71	0.25	-0.67	0.56	0.29	-0.66	0.48	0.27	-0.73	0.33	0.21	-0.72	0.13	0.25
1043	5.215	-0.86	0.99	0.54	NaN	NaN	NaN	-0.76	0.86	0.68	-0.76	0.67	0.7	-0.75	0.52	0.65	-0.76	0.43	0.65	-0.8	0.28	0.69	-0.82	0.08	0.59	-0.74	0.04	0.62	NaN	NaN	NaN	-0.79	0.9	0.31	-0.71	0.71	0.25	-0.67	0.56	0.29	-0.65	0.48	0.27	-0.72	0.33	0.21	-0.71	0.13	0.25
1044	5.22	-0.86	0.99	0.54	NaN	NaN	NaN	-0.76	0.86	0.68	-0.76	0.67	0.7	-0.75	0.52	0.65	-0.76	0.43	0.65	-0.8	0.28	0.69	-0.82	0.08	0.59	-0.74	0.04	0.62	NaN	NaN	NaN	-0.79	0.9	0.31	-0.71	0.71	0.25	-0.67	0.56	0.29	-0.65	0.48	0.27	-0.72	0.33	0.21	-0.71	0.13	0.25
1045	5.225	-0.86	0.99	0.54	NaN	NaN	NaN	-0.76	0.86	0.68	-0.76	0.67	0.7	-0.75	0.52	0.65	-0.76	0.43	0.65	-0.8	0.28	0.69	-0.82	0.08	0.59	-0.74	0.04	0.62	NaN	NaN	NaN	-0.79	0.9	0.31	-0.71	0.71	0.25	-0.67	0.56	0.29	-0.65	0.48	0.27	-0.72	0.33	0.21	-0.7	0.13	0.24
1046	5.23	-0.86	0.99	0.54	NaN	NaN	NaN	-0.76	0.86	0.68	-0.76	0.67	0.7	-0.75	0.52	0.65	-0.76	0.43	0.65	-0.8	0.28	0.69	-0.82	0.08	0.59	-0.74	0.04	0.62	NaN	NaN	NaN	-0.79	0.89	0.31	-0.7	0.71	0.25	-0.66	0.56	0.29	-0.65	0.48	0.27	-0.71	0.33	0.21	-0.7	0.13	0.24
1047	5.235	-0.86	0.99	0.54	NaN	NaN	NaN	-0.76	0.86	0.68	-0.76	0.67	0.7	-0.75	0.52	0.65	-0.76	0.43	0.65	-0.8	0.28	0.69	-0.82	0.09	0.59	-0.74	0.04	0.62	NaN	NaN	NaN	-0.79	0.89	0.31	-0.7	0.71	0.25	-0.66	0.56	0.29	-0.64	0.48	0.27	-0.71	0.33	0.21	-0.7	0.13	0.24
1048	5.24	-0.86	0.99	0.54	NaN	NaN	NaN	-0.76	0.86	0.68	-0.76	0.67	0.7	-0.75	0.52	0.65	-0.76	0.43	0.65	-0.8	0.28	0.69	-0.82	0.09	0.59	-0.74	0.04	0.62	NaN	NaN	NaN	-0.79	0.89	0.31	-0.7	0.71	0.25	-0.66	0.56	0.29	-0.64	0.48	0.27	-0.71	0.33	0.21	-0.69	0.13	0.24
1049	5.245	-0.86	0.99	0.54	NaN	NaN	NaN	-0.76	0.86	0.68	-0.76	0.67	0.7	-0.75	0.52	0.65	-0.76	0.43	0.65	-0.79	0.28	0.69	-0.82	0.09	0.59	-0.74	0.04	0.62	NaN	NaN	NaN	-0.79	0.89	0.31	-0.7	0.71	0.25	-0.66	0.56	0.29	-0.64	0.48	0.27	-0.7	0.33	0.21	-0.69	0.13	0.24
1050	5.25	-0.86	0.99	0.54	NaN	NaN	NaN	-0.76	0.86	0.68	-0.75	0.67	0.7	-0.75	0.52	0.65	-0.76	0.43	0.65	-0.79	0.28	0.69	-0.82	0.09	0.59	-0.74	0.04	0.62	NaN	NaN	NaN	-0.79	0.89	0.31	-0.7	0.7	0.25	-0.65	0.56	0.29	-0.64	0.48	0.27	-0.7	0.33	0.21	-0.68	0.13	0.24
1051	5.255	-0.85	0.99	0.54	NaN	NaN	NaN	-0.76	0.86	0.68	-0.75	0.66	0.7	-0.75	0.52	0.65	-0.76	0.43	0.65	-0.79	0.28	0.69	-0.82	0.09	0.59	-0.74	0.04	0.62	NaN	NaN	NaN	-0.78	0.89	0.31	-0.69	0.7	0.25	-0.65	0.56	0.29	-0.63	0.48	0.27	-0.7	0.33	0.21	-0.68	0.13	0.24
1052	5.26	-0.85	0.99	0.54	NaN	NaN	NaN	-0.75	0.86	0.68	-0.75	0.66	0.7	-0.74	0.52	0.65	-0.76	0.43	0.65	-0.79	0.28	0.69	-0.82	0.09	0.59	-0.74	0.04	0.62	NaN	NaN	NaN	-0.78	0.89	0.31	-0.69	0.71	0.25	-0.65	0.56	0.29	-0.63	0.48	0.27	-0.69	0.33	0.21	-0.68	0.13	0.24
1053	5.265	-0.85	0.99	0.54	NaN	NaN	NaN	-0.75	0.86	0.68	-0.75	0.66	0.7	-0.74	0.52	0.65	-0.75	0.43	0.65	-0.79	0.28	0.69	-0.82	0.09	0.59	-0.74	0.04	0.62	NaN	NaN	NaN	-0.78	0.89	0.31	-0.69	0.71	0.25	-0.65	0.56	0.29	-0.63	0.48	0.27	-0.69	0.33	0.21	-0.67	0.13	0.24
1054	5.27	-0.85	0.99	0.53	NaN	NaN	NaN	-0.75	0.86	0.68	-0.75	0.66	0.7	-0.74	0.52	0.65	-0.75	0.43	0.65	-0.79	0.28	0.69	-0.82	0.09	0.59	-0.74	0.04	0.62	NaN	NaN	NaN	-0.78	0.89	0.31	-0.69	0.7	0.25	-0.65	0.56	0.29	-0.63	0.48	0.27	-0.69	0.33	0.21	-0.67	0.13	0.24
1055	5.275	-0.85	0.99	0.53	NaN	NaN	NaN	-0.75	0.86	0.68	-0.75	0.66	0.7	-0.74	0.52	0.65	-0.75	0.43	0.65	-0.79	0.28	0.69	-0.82	0.09	0.59	-0.74	0.04	0.62	NaN	NaN	NaN	-0.78	0.89	0.31	-0.69	0.7	0.25	-0.64	0.56	0.29	-0.62	0.48	0.27	-0.69	0.33	0.21	-0.67	0.13	0.24
1056	5.28	-0.85	0.99	0.53	NaN	NaN	NaN	-0.75	0.86	0.68	-0.75	0.66	0.7	-0.74	0.52	0.65	-0.75	0.43	0.65	-0.79	0.28	0.69	-0.82	0.09	0.59	-0.74	0.04	0.62	NaN	NaN	NaN	-0.78	0.89	0.31	-0.68	0.7	0.25	-0.64	0.56	0.29	-0.62	0.48	0.27	-0.68	0.33	0.21	-0.66	0.13	0.24
1057	5.285	-0.85	0.99	0.53	NaN	NaN	NaN	-0.75	0.86	0.68	-0.75	0.66	0.7	-0.74	0.52	0.65	-0.75	0.43	0.65	-0.79	0.28	0.69	-0.82	0.09	0.59	-0.74	0.04	0.62	NaN	NaN	NaN	-0.78	0.89	0.31	-0.68	0.7	0.25	-0.64	0.56	0.29	-0.62	0.48	0.27	-0.68	0.33	0.21	-0.66	0.13	0.24
1058	5.29	-0.85	0.99	0.53	NaN	NaN	NaN	-0.75	0.86	0.68	-0.75	0.66	0.7	-0.74	0.52	0.65	-0.75	0.43	0.65	-0.79	0.28	0.69	-0.82	0.09	0.59	-0.74	0.04	0.62	NaN	NaN	NaN	-0.78	0.89	0.31	-0.68	0.7	0.25	-0.64	0.56	0.29	-0.62	0.48	0.26	-0.68	0.33	0.21	-0.66	0.13	0.24
1059	5.295	-0.85	0.99	0.53	NaN	NaN	NaN	-0.75	0.86	0.68	-0.75	0.66	0.7	-0.74	0.52	0.65	-0.75	0.43	0.65	-0.79	0.28	0.69	-0.82	0.09	0.59	-0.74	0.04	0.62	NaN	NaN	NaN	-0.77	0.89	0.31	-0.68	0.7	0.25	-0.63	0.56	0.29	-0.62	0.48	0.26	-0.67	0.33	0.21	-0.65	0.13	0.24
1060	5.3	-0.85	0.99	0.53	NaN	NaN	NaN	-0.75	0.86	0.68	-0.75	0.66	0.7	-0.74	0.52	0.65	-0.75	0.43	0.65	-0.79	0.28	0.69	-0.82	0.09	0.59	-0.74	0.04	0.62	NaN	NaN	NaN	-0.77	0.89	0.31	-0.68	0.7	0.25	-0.63	0.56	0.29	-0.61	0.48	0.26	-0.67	0.33	0.21	-0.65	0.13	0.24
1061	5.305	-0.84	0.99	0.53	NaN	NaN	NaN	-0.75	0.86	0.68	-0.75	0.66	0.7	-0.74	0.52	0.65	-0.75	0.43	0.65	-0.79	0.28	0.69	-0.82	0.09	0.59	-0.74	0.04	0.62	NaN	NaN	NaN	-0.77	0.89	0.31	-0.67	0.7	0.25	-0.63	0.56	0.29	-0.61	0.48	0.26	-0.67	0.33	0.21	-0.65	0.13	0.24
1062	5.31	-0.84	0.99	0.53	NaN	NaN	NaN	-0.75	0.86	0.68	-0.75	0.66	0.7	-0.74	0.52	0.65	-0.75	0.43	0.65	-0.79	0.28	0.69	-0.82	0.09	0.59	-0.74	0.04	0.62	NaN	NaN	NaN	-0.77	0.89	0.31	-0.67	0.7	0.25	-0.63	0.56	0.29	-0.61	0.48	0.26	-0.67	0.32	0.21	-0.64	0.13	0.24
1063	5.315	-0.84	0.99	0.53	NaN	NaN	NaN	-0.75	0.86	0.68	-0.75	0.66	0.7	-0.74	0.52	0.65	-0.75	0.43	0.65	-0.79	0.28	0.69	-0.82	0.09	0.59	-0.74	0.04	0.62	NaN	NaN	NaN	-0.77	0.89	0.31	-0.67	0.7	0.25	-0.63	0.56	0.29	-0.61	0.48	0.26	-0.66	0.32	0.21	-0.64	0.13	0.24
1064	5.32	-0.84	0.99	0.53	NaN	NaN	NaN	-0.75	0.86	0.68	-0.74	0.66	0.7	-0.74	0.52	0.65	-0.75	0.43	0.65	-0.79	0.28	0.69	-0.82	0.09	0.59	-0.74	0.04	0.62	NaN	NaN	NaN	-0.77	0.89	0.31	-0.67	0.7	0.25	-0.62	0.56	0.29	-0.6	0.48	0.26	-0.66	0.32	0.21	-0.64	0.13	0.24
1065	5.325	-0.84	0.99	0.53	NaN	NaN	NaN	-0.74	0.86	0.68	-0.74	0.66	0.7	-0.74	0.52	0.65	-0.75	0.43	0.65	-0.79	0.28	0.69	-0.82	0.09	0.59	-0.74	0.04	0.62	NaN	NaN	NaN	-0.76	0.89	0.31	-0.67	0.7	0.25	-0.62	0.56	0.29	-0.6	0.48	0.26	-0.66	0.32	0.21	-0.64	0.13	0.24
1066	5.33	-0.84	0.99	0.53	NaN	NaN	NaN	-0.74	0.86	0.68	-0.74	0.66	0.7	-0.74	0.52	0.65	-0.75	0.43	0.65	-0.79	0.28	0.69	-0.82	0.09	0.59	-0.74	0.04	0.62	NaN	NaN	NaN	-0.76	0.89	0.31	-0.66	0.7	0.25	-0.62	0.56	0.29	-0.6	0.48	0.26	-0.66	0.32	0.21	-0.63	0.13	0.24
1067	5.335	-0.84	0.99	0.53	NaN	NaN	NaN	-0.74	0.86	0.68	-0.74	0.66	0.7	-0.73	0.52	0.65	-0.75	0.43	0.65	-0.79	0.28	0.69	-0.82	0.09	0.59	-0.74	0.04	0.62	NaN	NaN	NaN	-0.76	0.89	0.31	-0.66	0.7	0.25	-0.62	0.56	0.28	-0.6	0.48	0.26	-0.65	0.32	0.21	-0.63	0.12	0.24
1068	5.34	-0.84	0.99	0.53	NaN	NaN	NaN	-0.74	0.86	0.68	-0.74	0.66	0.7	-0.73	0.52	0.65	-0.75	0.43	0.65	-0.79	0.28	0.69	-0.82	0.09	0.59	-0.74	0.04	0.62	NaN	NaN	NaN	-0.76	0.89	0.31	-0.66	0.7	0.25	-0.62	0.56	0.29	-0.6	0.48	0.26	-0.65	0.32	0.21	-0.63	0.12	0.24
1069	5.345	-0.84	0.99	0.53	NaN	NaN	NaN	-0.74	0.86	0.68	-0.74	0.66	0.7	-0.73	0.52	0.65	-0.75	0.43	0.65	-0.79	0.28	0.69	-0.82	0.09	0.59	-0.74	0.04	0.62	NaN	NaN	NaN	-0.76	0.89	0.31	-0.66	0.7	0.25	-0.62	0.56	0.29	-0.59	0.48	0.26	-0.65	0.32	0.21	-0.63	0.12	0.24
1070	5.35	-0.83	0.99	0.53	NaN	NaN	NaN	-0.74	0.86	0.68	-0.74	0.66	0.7	-0.73	0.52	0.65	-0.75	0.43	0.65	-0.79	0.28	0.69	-0.82	0.09	0.59	-0.74	0.04	0.62	NaN	NaN	NaN	-0.76	0.89	0.31	-0.66	0.7	0.25	-0.61	0.56	0.29	-0.59	0.48	0.26	-0.65	0.32	0.21	-0.62	0.12	0.24
1071	5.355	-0.83	0.99	0.53	NaN	NaN	NaN	-0.74	0.86	0.68	-0.74	0.66	0.7	-0.73	0.52	0.65	-0.75	0.43	0.65	-0.79	0.28	0.69	-0.82	0.09	0.59	-0.74	0.04	0.62	NaN	NaN	NaN	-0.75	0.88	0.31	-0.66	0.7	0.25	-0.61	0.56	0.28	-0.59	0.48	0.26	-0.65	0.32	0.21	-0.62	0.12	0.24
1072	5.36	-0.83	0.99	0.53	NaN	NaN	NaN	-0.74	0.86	0.68	-0.74	0.66	0.7	-0.73	0.52	0.65	-0.74	0.43	0.65	-0.79	0.28	0.69	-0.82	0.09	0.59	-0.74	0.04	0.62	NaN	NaN	NaN	-0.75	0.88	0.31	-0.65	0.7	0.25	-0.61	0.56	0.28	-0.59	0.48	0.26	-0.64	0.32	0.21	-0.62	0.12	0.24
1073	5.365	-0.83	0.98	0.52	NaN	NaN	NaN	-0.74	0.86	0.68	-0.74	0.66	0.7	-0.73	0.52	0.65	-0.74	0.43	0.65	-0.79	0.28	0.69	-0.82	0.09	0.59	-0.74	0.04	0.62	NaN	NaN	NaN	-0.75	0.88	0.31	-0.65	0.7	0.25	-0.61	0.56	0.28	-0.59	0.48	0.26	-0.64	0.32	0.21	-0.62	0.12	0.24
1074	5.37	-0.83	0.98	0.52	NaN	NaN	NaN	-0.74	0.86	0.68	-0.74	0.66	0.7	-0.73	0.52	0.65	-0.74	0.43	0.65	-0.79	0.28	0.69	-0.82	0.09	0.59	-0.74	0.04	0.62	NaN	NaN	NaN	-0.75	0.88	0.31	-0.65	0.7	0.25	-0.61	0.56	0.28	-0.59	0.48	0.26	-0.64	0.32	0.21	-0.61	0.12	0.24
1075	5.375	-0.83	0.98	0.52	NaN	NaN	NaN	-0.74	0.86	0.68	-0.74	0.66	0.7	-0.73	0.52	0.65	-0.74	0.43	0.65	-0.79	0.28	0.69	-0.82	0.09	0.59	-0.74	0.04	0.62	NaN	NaN	NaN	-0.75	0.88	0.31	-0.65	0.7	0.25	-0.61	0.55	0.28	-0.58	0.48	0.26	-0.64	0.32	0.21	-0.61	0.12	0.24
1076	5.38	-0.83	0.98	0.52	NaN	NaN	NaN	-0.73	0.86	0.68	-0.74	0.66	0.7	-0.73	0.52	0.65	-0.74	0.43	0.65	-0.78	0.28	0.69	-0.82	0.09	0.59	-0.74	0.04	0.62	NaN	NaN	NaN	-0.75	0.88	0.3	-0.65	0.7	0.25	-0.61	0.55	0.28	-0.58	0.48	0.26	-0.63	0.32	0.21	-0.61	0.12	0.24
1077	5.385	-0.83	0.98	0.52	NaN	NaN	NaN	-0.73	0.86	0.68	-0.74	0.66	0.7	-0.73	0.52	0.65	-0.74	0.43	0.65	-0.78	0.28	0.69	-0.82	0.09	0.59	-0.74	0.04	0.62	NaN	NaN	NaN	-0.75	0.88	0.3	-0.65	0.7	0.25	-0.6	0.55	0.28	-0.58	0.48	0.26	-0.63	0.32	0.21	-0.61	0.12	0.24
1078	5.39	-0.82	0.98	0.52	NaN	NaN	NaN	-0.73	0.86	0.68	-0.74	0.66	0.7	-0.73	0.52	0.65	-0.74	0.43	0.65	-0.78	0.28	0.69	-0.82	0.09	0.59	-0.74	0.04	0.62	NaN	NaN	NaN	-0.74	0.88	0.3	-0.65	0.7	0.25	-0.6	0.55	0.28	-0.58	0.48	0.26	-0.63	0.32	0.21	-0.6	0.12	0.24
1079	5.395	-0.82	0.98	0.52	NaN	NaN	NaN	-0.73	0.86	0.68	-0.73	0.66	0.7	-0.73	0.52	0.65	-0.74	0.43	0.65	-0.78	0.28	0.69	-0.82	0.09	0.59	-0.74	0.04	0.62	NaN	NaN	NaN	-0.74	0.88	0.3	-0.65	0.7	0.25	-0.6	0.55	0.28	-0.58	0.47	0.26	-0.63	0.32	0.21	-0.6	0.12	0.24
1080	5.4	-0.82	0.98	0.52	NaN	NaN	NaN	-0.73	0.86	0.68	-0.73	0.66	0.7	-0.73	0.52	0.65	-0.74	0.43	0.65	-0.78	0.28	0.69	-0.82	0.09	0.59	-0.74	0.04	0.62	NaN	NaN	NaN	-0.74	0.88	0.3	-0.64	0.7	0.25	-0.6	0.55	0.28	-0.58	0.47	0.26	-0.63	0.32	0.21	-0.6	0.12	0.24
1081	5.405	-0.82	0.98	0.52	NaN	NaN	NaN	-0.73	0.86	0.67	-0.73	0.66	0.7	-0.73	0.52	0.65	-0.74	0.43	0.65	-0.78	0.28	0.69	-0.82	0.09	0.59	-0.74	0.04	0.62	NaN	NaN	NaN	-0.74	0.88	0.3	-0.64	0.7	0.25	-0.6	0.55	0.28	-0.58	0.47	0.26	-0.63	0.32	0.21	-0.6	0.12	0.24
1082	5.41	-0.82	0.98	0.52	NaN	NaN	NaN	-0.73	0.86	0.67	-0.73	0.66	0.7	-0.73	0.52	0.64	-0.74	0.43	0.65	-0.78	0.28	0.69	-0.82	0.09	0.59	-0.74	0.04	0.62	NaN	NaN	NaN	-0.74	0.88	0.3	-0.64	0.69	0.25	-0.6	0.55	0.28	-0.57	0.47	0.26	-0.62	0.31	0.21	-0.59	0.12	0.24
1083	5.415	-0.82	0.98	0.52	NaN	NaN	NaN	-0.73	0.86	0.67	-0.73	0.66	0.7	-0.73	0.52	0.64	-0.74	0.43	0.65	-0.78	0.28	0.69	-0.82	0.09	0.59	-0.74	0.04	0.62	NaN	NaN	NaN	-0.73	0.88	0.3	-0.64	0.69	0.25	-0.6	0.55	0.28	-0.57	0.47	0.27	-0.62	0.31	0.21	-0.59	0.11	0.24
1084	5.42	-0.82	0.98	0.51	NaN	NaN	NaN	-0.73	0.86	0.67	-0.73	0.66	0.7	-0.72	0.52	0.64	-0.74	0.43	0.65	-0.78	0.28	0.69	-0.82	0.09	0.59	-0.74	0.04	0.62	NaN	NaN	NaN	-0.73	0.88	0.3	-0.64	0.69	0.25	-0.6	0.55	0.28	-0.57	0.47	0.27	-0.62	0.31	0.21	-0.59	0.11	0.24
1085	5.425	-0.82	0.98	0.51	NaN	NaN	NaN	-0.72	0.86	0.67	-0.73	0.66	0.7	-0.72	0.52	0.64	-0.74	0.43	0.65	-0.78	0.28	0.69	-0.82	0.09	0.59	-0.74	0.04	0.62	NaN	NaN	NaN	-0.73	0.88	0.3	-0.64	0.69	0.25	-0.59	0.55	0.28	-0.57	0.47	0.27	-0.62	0.31	0.21	-0.59	0.11	0.24
1086	5.43	-0.81	0.98	0.51	NaN	NaN	NaN	-0.72	0.86	0.67	-0.73	0.66	0.7	-0.72	0.52	0.64	-0.74	0.43	0.65	-0.78	0.28	0.69	-0.82	0.09	0.59	-0.74	0.04	0.62	NaN	NaN	NaN	-0.73	0.88	0.3	-0.64	0.69	0.25	-0.59	0.55	0.29	-0.57	0.47	0.27	-0.62	0.31	0.21	-0.59	0.11	0.24
1087	5.435	-0.81	0.98	0.51	NaN	NaN	NaN	-0.72	0.86	0.67	-0.73	0.66	0.7	-0.72	0.52	0.64	-0.74	0.43	0.65	-0.78	0.28	0.69	-0.82	0.09	0.59	-0.74	0.04	0.62	NaN	NaN	NaN	-0.73	0.88	0.3	-0.63	0.69	0.25	-0.59	0.55	0.29	-0.57	0.47	0.27	-0.62	0.31	0.21	-0.58	0.11	0.24
1088	5.44	-0.81	0.98	0.51	NaN	NaN	NaN	-0.72	0.86	0.67	-0.73	0.66	0.7	-0.72	0.52	0.64	-0.74	0.43	0.65	-0.78	0.28	0.69	-0.82	0.09	0.59	-0.74	0.04	0.62	NaN	NaN	NaN	-0.73	0.88	0.3	-0.63	0.69	0.25	-0.59	0.54	0.29	-0.57	0.47	0.27	-0.61	0.31	0.21	-0.58	0.11	0.24
1089	5.445	-0.81	0.98	0.51	NaN	NaN	NaN	-0.72	0.86	0.67	-0.72	0.66	0.7	-0.72	0.52	0.64	-0.73	0.42	0.64	-0.78	0.28	0.69	-0.82	0.09	0.59	-0.74	0.04	0.62	NaN	NaN	NaN	-0.72	0.88	0.3	-0.63	0.69	0.25	-0.59	0.54	0.29	-0.57	0.47	0.27	-0.61	0.31	0.21	-0.58	0.11	0.24
1090	5.45	-0.81	0.98	0.51	NaN	NaN	NaN	-0.72	0.86	0.67	-0.72	0.66	0.7	-0.72	0.52	0.64	-0.73	0.42	0.64	-0.78	0.28	0.68	-0.82	0.09	0.59	-0.74	0.04	0.62	NaN	NaN	NaN	-0.72	0.87	0.3	-0.63	0.69	0.25	-0.59	0.54	0.29	-0.56	0.46	0.27	-0.61	0.3	0.21	-0.58	0.11	0.24
1091	5.455	-0.81	0.98	0.51	NaN	NaN	NaN	-0.72	0.86	0.67	-0.72	0.66	0.7	-0.72	0.52	0.64	-0.73	0.42	0.64	-0.78	0.28	0.68	-0.82	0.09	0.59	-0.74	0.04	0.62	NaN	NaN	NaN	-0.72	0.87	0.3	-0.63	0.69	0.25	-0.59	0.54	0.29	-0.56	0.46	0.27	-0.61	0.3	0.21	-0.58	0.11	0.24
1092	5.46	-0.8	0.98	0.51	NaN	NaN	NaN	-0.72	0.86	0.67	-0.72	0.66	0.69	-0.72	0.52	0.64	-0.73	0.42	0.64	-0.78	0.28	0.68	-0.82	0.09	0.59	-0.74	0.04	0.62	NaN	NaN	NaN	-0.71	0.87	0.3	-0.63	0.68	0.25	-0.59	0.54	0.29	-0.56	0.46	0.27	-0.61	0.3	0.21	-0.57	0.11	0.25
1093	5.465	-0.8	0.98	0.5	NaN	NaN	NaN	-0.71	0.86	0.67	-0.72	0.66	0.69	-0.72	0.52	0.64	-0.73	0.42	0.64	-0.78	0.28	0.68	-0.82	0.09	0.59	-0.74	0.04	0.62	NaN	NaN	NaN	-0.71	0.87	0.3	-0.63	0.68	0.25	-0.59	0.54	0.29	-0.56	0.46	0.27	-0.61	0.3	0.21	-0.57	0.1	0.25
1094	5.47	-0.8	0.98	0.5	NaN	NaN	NaN	-0.71	0.86	0.67	-0.72	0.66	0.69	-0.71	0.52	0.64	-0.73	0.42	0.64	-0.78	0.28	0.68	-0.82	0.09	0.59	-0.74	0.04	0.62	NaN	NaN	NaN	-0.71	0.87	0.3	-0.63	0.68	0.25	-0.59	0.54	0.29	-0.56	0.46	0.27	-0.6	0.3	0.21	-0.57	0.1	0.25
1095	5.475	-0.8	0.98	0.5	NaN	NaN	NaN	-0.71	0.86	0.67	-0.72	0.66	0.69	-0.71	0.52	0.64	-0.73	0.42	0.64	-0.78	0.28	0.68	-0.82	0.09	0.59	-0.74	0.04	0.62	NaN	NaN	NaN	-0.71	0.87	0.29	-0.62	0.68	0.25	-0.58	0.54	0.29	-0.56	0.46	0.27	-0.6	0.3	0.21	-0.57	0.1	0.25
1096	5.48	-0.8	0.98	0.5	NaN	NaN	NaN	-0.71	0.86	0.66	-0.72	0.66	0.69	-0.71	0.52	0.64	-0.73	0.42	0.64	-0.78	0.28	0.68	-0.82	0.09	0.59	-0.74	0.04	0.62	NaN	NaN	NaN	-0.71	0.87	0.29	-0.62	0.68	0.25	-0.58	0.54	0.29	-0.56	0.46	0.27	-0.6	0.3	0.21	-0.57	0.1	0.25
1097	5.485	-0.8	0.97	0.5	NaN	NaN	NaN	-0.71	0.86	0.66	-0.71	0.66	0.69	-0.71	0.52	0.64	-0.73	0.42	0.64	-0.78	0.28	0.68	-0.82	0.09	0.59	-0.74	0.04	0.62	NaN	NaN	NaN	-0.7	0.87	0.29	-0.62	0.68	0.25	-0.58	0.53	0.29	-0.56	0.46	0.27	-0.6	0.29	0.22	-0.56	0.1	0.25
1098	5.49	-0.79	0.97	0.5	NaN	NaN	NaN	-0.71	0.86	0.66	-0.71	0.66	0.69	-0.71	0.52	0.64	-0.73	0.42	0.64	-0.78	0.28	0.68	-0.82	0.09	0.59	-0.74	0.04	0.62	NaN	NaN	NaN	-0.7	0.87	0.29	-0.62	0.68	0.25	-0.58	0.53	0.29	-0.56	0.46	0.27	-0.6	0.29	0.22	-0.56	0.1	0.25
1099	5.495	-0.79	0.97	0.5	NaN	NaN	NaN	-0.71	0.86	0.66	-0.71	0.66	0.69	-0.71	0.52	0.64	-0.73	0.42	0.64	-0.77	0.28	0.68	-0.82	0.09	0.59	-0.74	0.04	0.62	NaN	NaN	NaN	-0.7	0.87	0.29	-0.62	0.68	0.25	-0.58	0.53	0.29	-0.56	0.45	0.27	-0.6	0.29	0.22	-0.56	0.1	0.26
1100	5.5	-0.79	0.97	0.5	NaN	NaN	NaN	-0.7	0.86	0.66	-0.71	0.66	0.69	-0.71	0.52	0.64	-0.73	0.42	0.64	-0.77	0.28	0.68	-0.82	0.09	0.59	-0.74	0.04	0.62	NaN	NaN	NaN	-0.7	0.87	0.29	-0.62	0.68	0.25	-0.58	0.53	0.29	-0.56	0.45	0.27	-0.6	0.29	0.22	-0.56	0.09	0.26
1101	5.505	-0.79	0.97	0.49	NaN	NaN	NaN	-0.7	0.86	0.66	-0.71	0.66	0.69	-0.71	0.52	0.64	-0.72	0.42	0.64	-0.77	0.28	0.68	-0.82	0.09	0.59	-0.74	0.04	0.62	NaN	NaN	NaN	-0.7	0.86	0.29	-0.62	0.67	0.25	-0.58	0.53	0.29	-0.56	0.45	0.27	-0.59	0.29	0.22	-0.56	0.09	0.26
1102	5.51	-0.79	0.97	0.49	NaN	NaN	NaN	-0.7	0.86	0.66	-0.71	0.66	0.69	-0.71	0.52	0.64	-0.72	0.42	0.64	-0.77	0.28	0.68	-0.82	0.09	0.59	-0.74	0.04	0.62	NaN	NaN	NaN	-0.69	0.86	0.29	-0.61	0.67	0.25	-0.58	0.53	0.29	-0.56	0.45	0.27	-0.59	0.29	0.22	-0.56	0.09	0.26
1103	5.515	-0.79	0.97	0.49	NaN	NaN	NaN	-0.7	0.86	0.66	-0.71	0.66	0.69	-0.71	0.52	0.64	-0.72	0.42	0.64	-0.77	0.28	0.68	-0.82	0.09	0.59	-0.74	0.04	0.62	NaN	NaN	NaN	-0.69	0.86	0.29	-0.61	0.67	0.25	-0.58	0.53	0.29	-0.55	0.45	0.28	-0.59	0.28	0.22	-0.56	0.09	0.26
1104	5.52	-0.78	0.97	0.49	NaN	NaN	NaN	-0.7	0.86	0.66	-0.71	0.66	0.69	-0.7	0.52	0.64	-0.72	0.42	0.64	-0.77	0.28	0.68	-0.82	0.09	0.59	-0.74	0.04	0.62	NaN	NaN	NaN	-0.69	0.86	0.29	-0.61	0.67	0.25	-0.58	0.52	0.29	-0.55	0.45	0.28	-0.59	0.28	0.22	-0.56	0.09	0.26
1105	5.525	-0.78	0.97	0.49	NaN	NaN	NaN	-0.7	0.86	0.66	-0.7	0.66	0.69	-0.7	0.52	0.64	-0.72	0.42	0.64	-0.77	0.28	0.68	-0.82	0.09	0.59	-0.74	0.04	0.62	NaN	NaN	NaN	-0.69	0.86	0.29	-0.61	0.67	0.25	-0.58	0.52	0.29	-0.55	0.45	0.28	-0.59	0.28	0.23	-0.56	0.09	0.26
1106	5.53	-0.78	0.97	0.49	NaN	NaN	NaN	-0.69	0.86	0.66	-0.7	0.66	0.69	-0.7	0.52	0.64	-0.72	0.42	0.64	-0.77	0.28	0.68	-0.82	0.09	0.59	-0.74	0.04	0.62	NaN	NaN	NaN	-0.69	0.86	0.29	-0.61	0.67	0.25	-0.57	0.52	0.29	-0.55	0.44	0.28	-0.59	0.28	0.23	-0.56	0.09	0.26
1107	5.535	-0.78	0.97	0.49	NaN	NaN	NaN	-0.69	0.86	0.65	-0.7	0.66	0.69	-0.7	0.52	0.63	-0.72	0.42	0.64	-0.77	0.28	0.68	-0.82	0.09	0.59	-0.74	0.04	0.62	NaN	NaN	NaN	-0.68	0.86	0.28	-0.61	0.67	0.25	-0.57	0.52	0.29	-0.55	0.44	0.28	-0.59	0.28	0.23	-0.56	0.09	0.26
1108	5.54	-0.78	0.97	0.49	NaN	NaN	NaN	-0.69	0.86	0.65	-0.7	0.66	0.69	-0.7	0.52	0.63	-0.72	0.42	0.64	-0.77	0.28	0.68	-0.82	0.09	0.59	-0.74	0.04	0.62	NaN	NaN	NaN	-0.68	0.86	0.28	-0.6	0.67	0.25	-0.57	0.52	0.29	-0.55	0.44	0.28	-0.59	0.28	0.23	-0.56	0.09	0.26
1109	5.545	-0.78	0.97	0.48	NaN	NaN	NaN	-0.69	0.86	0.65	-0.7	0.66	0.68	-0.7	0.52	0.63	-0.72	0.42	0.64	-0.77	0.28	0.68	-0.82	0.09	0.59	-0.74	0.04	0.62	NaN	NaN	NaN	-0.68	0.86	0.28	-0.6	0.66	0.25	-0.57	0.52	0.29	-0.54	0.44	0.28	-0.59	0.28	0.23	-0.56	0.09	0.26
1110	5.55	-0.77	0.97	0.48	NaN	NaN	NaN	-0.69	0.86	0.65	-0.7	0.66	0.68	-0.7	0.52	0.63	-0.71	0.42	0.64	-0.77	0.28	0.68	-0.82	0.09	0.59	-0.74	0.04	0.62	NaN	NaN	NaN	-0.68	0.86	0.28	-0.6	0.66	0.25	-0.57	0.52	0.3	-0.54	0.45	0.28	-0.59	0.28	0.23	-0.56	0.09	0.26
1111	5.555	-0.77	0.97	0.48	NaN	NaN	NaN	-0.69	0.85	0.65	-0.7	0.66	0.68	-0.69	0.52	0.63	-0.71	0.42	0.64	-0.77	0.28	0.68	-0.82	0.09	0.59	-0.74	0.04	0.62	NaN	NaN	NaN	-0.67	0.86	0.28	-0.6	0.66	0.25	-0.56	0.52	0.29	-0.54	0.45	0.28	-0.58	0.28	0.23	-0.55	0.09	0.26
1112	5.56	-0.77	0.97	0.48	NaN	NaN	NaN	-0.69	0.85	0.65	-0.69	0.66	0.68	-0.69	0.52	0.63	-0.71	0.42	0.64	-0.77	0.28	0.68	-0.82	0.09	0.59	-0.74	0.04	0.62	NaN	NaN	NaN	-0.67	0.86	0.28	-0.6	0.66	0.24	-0.56	0.52	0.29	-0.54	0.45	0.28	-0.58	0.28	0.22	-0.55	0.09	0.26
1113	5.565	-0.77	0.97	0.48	NaN	NaN	NaN	-0.68	0.85	0.65	-0.69	0.66	0.68	-0.69	0.52	0.63	-0.71	0.42	0.64	-0.76	0.28	0.68	-0.82	0.09	0.59	-0.74	0.04	0.62	NaN	NaN	NaN	-0.67	0.86	0.28	-0.59	0.67	0.24	-0.56	0.52	0.29	-0.53	0.45	0.28	-0.58	0.28	0.22	-0.55	0.09	0.26
1114	5.57	-0.77	0.97	0.48	NaN	NaN	NaN	-0.68	0.85	0.65	-0.69	0.66	0.68	-0.69	0.52	0.63	-0.71	0.42	0.63	-0.76	0.28	0.68	-0.82	0.09	0.59	-0.74	0.04	0.62	NaN	NaN	NaN	-0.67	0.86	0.28	-0.59	0.67	0.24	-0.56	0.53	0.29	-0.53	0.45	0.28	-0.58	0.28	0.22	-0.55	0.09	0.26
1115	5.575	-0.77	0.97	0.48	NaN	NaN	NaN	-0.68	0.85	0.65	-0.69	0.66	0.68	-0.69	0.52	0.63	-0.71	0.42	0.63	-0.76	0.28	0.68	-0.82	0.09	0.59	-0.74	0.04	0.62	NaN	NaN	NaN	-0.67	0.86	0.28	-0.59	0.67	0.24	-0.55	0.53	0.29	-0.53	0.45	0.28	-0.58	0.28	0.22	-0.55	0.09	0.26
1116	5.58	-0.77	0.97	0.48	NaN	NaN	NaN	-0.68	0.85	0.65	-0.69	0.66	0.68	-0.69	0.52	0.63	-0.71	0.42	0.63	-0.76	0.28	0.68	-0.82	0.09	0.59	-0.74	0.04	0.62	NaN	NaN	NaN	-0.67	0.86	0.28	-0.58	0.67	0.24	-0.55	0.53	0.29	-0.53	0.44	0.27	-0.57	0.28	0.22	-0.55	0.09	0.26
1117	5.585	-0.76	0.97	0.48	NaN	NaN	NaN	-0.68	0.85	0.65	-0.69	0.66	0.68	-0.69	0.52	0.63	-0.7	0.42	0.63	-0.76	0.28	0.68	-0.82	0.09	0.59	-0.74	0.04	0.62	NaN	NaN	NaN	-0.66	0.86	0.28	-0.58	0.67	0.24	-0.55	0.53	0.29	-0.53	0.44	0.27	-0.57	0.28	0.22	-0.55	0.09	0.26
1118	5.59	-0.76	0.97	0.48	NaN	NaN	NaN	-0.68	0.85	0.65	-0.69	0.66	0.68	-0.68	0.52	0.63	-0.7	0.42	0.63	-0.76	0.28	0.68	-0.82	0.09	0.59	-0.74	0.04	0.62	NaN	NaN	NaN	-0.66	0.86	0.28	-0.58	0.67	0.24	-0.55	0.53	0.29	-0.53	0.44	0.27	-0.57	0.28	0.22	-0.55	0.09	0.26
1119	5.595	-0.76	0.97	0.48	NaN	NaN	NaN	-0.68	0.85	0.65	-0.69	0.66	0.68	-0.68	0.52	0.63	-0.7	0.42	0.63	-0.76	0.28	0.68	-0.82	0.09	0.59	-0.74	0.04	0.62	NaN	NaN	NaN	-0.66	0.86	0.28	-0.58	0.67	0.24	-0.54	0.52	0.28	-0.52	0.44	0.27	-0.57	0.28	0.22	-0.55	0.09	0.26
1120	5.6	-0.76	0.97	0.48	NaN	NaN	NaN	-0.67	0.85	0.64	-0.68	0.66	0.68	-0.68	0.52	0.63	-0.7	0.42	0.63	-0.76	0.28	0.68	-0.82	0.09	0.59	-0.74	0.04	0.62	NaN	NaN	NaN	-0.66	0.86	0.27	-0.57	0.67	0.24	-0.54	0.52	0.28	-0.52	0.44	0.27	-0.57	0.28	0.22	-0.55	0.09	0.26
1121	5.605	-0.76	0.97	0.47	NaN	NaN	NaN	-0.67	0.85	0.64	-0.68	0.66	0.68	-0.68	0.52	0.63	-0.7	0.42	0.63	-0.76	0.28	0.68	-0.82	0.09	0.59	-0.74	0.04	0.62	NaN	NaN	NaN	-0.66	0.86	0.27	-0.57	0.67	0.23	-0.54	0.52	0.28	-0.52	0.44	0.27	-0.57	0.28	0.22	-0.55	0.09	0.26
1122	5.61	-0.76	0.97	0.47	NaN	NaN	NaN	-0.67	0.85	0.64	-0.68	0.66	0.67	-0.68	0.52	0.63	-0.7	0.42	0.63	-0.76	0.28	0.68	-0.82	0.1	0.59	-0.74	0.04	0.62	NaN	NaN	NaN	-0.66	0.86	0.27	-0.57	0.67	0.23	-0.54	0.52	0.28	-0.52	0.44	0.27	-0.57	0.28	0.22	-0.55	0.09	0.26
1123	5.615	-0.76	0.97	0.47	NaN	NaN	NaN	-0.67	0.85	0.64	-0.68	0.66	0.67	-0.68	0.52	0.63	-0.7	0.42	0.63	-0.75	0.29	0.68	-0.82	0.1	0.59	-0.74	0.04	0.62	NaN	NaN	NaN	-0.65	0.86	0.27	-0.57	0.67	0.23	-0.54	0.52	0.28	-0.52	0.44	0.27	-0.57	0.28	0.22	-0.55	0.09	0.26
1124	5.62	-0.75	0.97	0.47	NaN	NaN	NaN	-0.67	0.86	0.64	-0.68	0.66	0.67	-0.68	0.52	0.62	-0.69	0.43	0.63	-0.75	0.29	0.68	-0.81	0.1	0.59	-0.74	0.04	0.62	NaN	NaN	NaN	-0.65	0.86	0.27	-0.57	0.67	0.23	-0.54	0.52	0.28	-0.52	0.44	0.27	-0.57	0.28	0.22	-0.55	0.09	0.26
1125	5.625	-0.75	0.97	0.47	NaN	NaN	NaN	-0.67	0.85	0.64	-0.68	0.66	0.67	-0.67	0.52	0.62	-0.69	0.43	0.63	-0.75	0.29	0.68	-0.81	0.1	0.59	-0.74	0.04	0.62	NaN	NaN	NaN	-0.65	0.86	0.27	-0.57	0.67	0.23	-0.54	0.52	0.28	-0.52	0.44	0.27	-0.57	0.28	0.22	-0.55	0.09	0.26
1126	5.63	-0.75	0.97	0.47	NaN	NaN	NaN	-0.67	0.86	0.64	-0.68	0.66	0.67	-0.67	0.52	0.62	-0.69	0.43	0.63	-0.75	0.29	0.68	-0.81	0.1	0.59	-0.74	0.04	0.62	NaN	NaN	NaN	-0.65	0.86	0.27	-0.57	0.67	0.23	-0.54	0.52	0.28	-0.53	0.44	0.27	-0.57	0.28	0.22	-0.55	0.09	0.26
1127	5.635	-0.75	0.97	0.47	NaN	NaN	NaN	-0.67	0.86	0.64	-0.68	0.66	0.67	-0.67	0.52	0.62	-0.69	0.43	0.63	-0.75	0.29	0.68	-0.81	0.1	0.59	-0.74	0.04	0.62	NaN	NaN	NaN	-0.65	0.86	0.27	-0.57	0.67	0.23	-0.54	0.52	0.28	-0.53	0.44	0.27	-0.57	0.28	0.22	-0.55	0.09	0.26
1128	5.64	-0.75	0.97	0.47	NaN	NaN	NaN	-0.67	0.86	0.64	-0.68	0.66	0.67	-0.67	0.52	0.62	-0.69	0.43	0.63	-0.75	0.29	0.68	-0.81	0.1	0.59	-0.74	0.04	0.62	NaN	NaN	NaN	-0.65	0.86	0.27	-0.57	0.67	0.23	-0.54	0.52	0.28	-0.53	0.44	0.27	-0.57	0.28	0.22	-0.55	0.09	0.26
1129	5.645	-0.75	0.97	0.46	NaN	NaN	NaN	-0.66	0.86	0.64	-0.67	0.66	0.67	-0.67	0.52	0.62	-0.68	0.43	0.63	-0.75	0.29	0.68	-0.81	0.1	0.59	-0.74	0.04	0.62	NaN	NaN	NaN	-0.64	0.87	0.26	-0.58	0.67	0.23	-0.55	0.52	0.28	-0.53	0.44	0.26	-0.57	0.28	0.21	-0.55	0.09	0.26
1130	5.65	-0.75	0.97	0.46	NaN	NaN	NaN	-0.66	0.85	0.63	-0.67	0.66	0.67	-0.66	0.52	0.62	-0.68	0.43	0.63	-0.74	0.29	0.68	-0.81	0.1	0.59	-0.74	0.04	0.62	NaN	NaN	NaN	-0.64	0.87	0.26	-0.58	0.67	0.23	-0.55	0.52	0.28	-0.53	0.44	0.26	-0.57	0.28	0.21	-0.55	0.09	0.26
1131	5.655	-0.74	0.97	0.46	NaN	NaN	NaN	-0.66	0.86	0.63	-0.67	0.66	0.67	-0.66	0.52	0.62	-0.68	0.43	0.63	-0.74	0.29	0.68	-0.81	0.1	0.59	-0.74	0.04	0.62	NaN	NaN	NaN	-0.64	0.87	0.26	-0.58	0.67	0.23	-0.55	0.52	0.28	-0.53	0.44	0.26	-0.57	0.28	0.21	-0.55	0.09	0.26
1132	5.66	-0.74	0.97	0.46	NaN	NaN	NaN	-0.66	0.86	0.63	-0.67	0.66	0.67	-0.66	0.52	0.62	-0.68	0.43	0.63	-0.74	0.29	0.68	-0.81	0.1	0.59	-0.74	0.04	0.62	NaN	NaN	NaN	-0.64	0.87	0.26	-0.58	0.67	0.23	-0.55	0.52	0.28	-0.53	0.44	0.26	-0.57	0.28	0.21	-0.55	0.09	0.26
1133	5.665	-0.74	0.97	0.46	NaN	NaN	NaN	-0.66	0.86	0.63	-0.67	0.66	0.67	-0.66	0.52	0.62	-0.68	0.43	0.63	-0.74	0.29	0.68	-0.81	0.11	0.59	-0.74	0.04	0.62	NaN	NaN	NaN	-0.64	0.87	0.26	-0.58	0.67	0.23	-0.55	0.52	0.28	-0.53	0.44	0.26	-0.57	0.28	0.21	-0.55	0.09	0.26
1134	5.67	-0.74	0.97	0.46	NaN	NaN	NaN	-0.66	0.86	0.63	-0.67	0.66	0.67	-0.66	0.52	0.62	-0.67	0.43	0.63	-0.74	0.29	0.68	-0.81	0.11	0.59	-0.74	0.04	0.62	NaN	NaN	NaN	-0.64	0.87	0.26	-0.58	0.67	0.23	-0.55	0.52	0.28	-0.53	0.44	0.26	-0.57	0.28	0.21	-0.55	0.09	0.26
1135	5.675	-0.74	0.97	0.46	NaN	NaN	NaN	-0.66	0.86	0.63	-0.67	0.66	0.67	-0.65	0.52	0.62	-0.67	0.43	0.63	-0.74	0.29	0.68	-0.81	0.11	0.59	-0.74	0.04	0.62	NaN	NaN	NaN	-0.64	0.87	0.26	-0.58	0.67	0.22	-0.55	0.53	0.28	-0.53	0.44	0.26	-0.57	0.28	0.21	-0.55	0.09	0.26
1136	5.68	-0.74	0.98	0.45	NaN	NaN	NaN	-0.66	0.86	0.63	-0.66	0.66	0.67	-0.65	0.52	0.62	-0.67	0.43	0.63	-0.74	0.3	0.68	-0.81	0.11	0.59	-0.74	0.04	0.62	NaN	NaN	NaN	-0.63	0.87	0.26	-0.58	0.67	0.22	-0.55	0.53	0.27	-0.53	0.44	0.26	-0.57	0.28	0.21	-0.55	0.09	0.26
1137	5.685	-0.74	0.98	0.45	NaN	NaN	NaN	-0.66	0.86	0.63	-0.66	0.66	0.66	-0.65	0.52	0.62	-0.67	0.43	0.63	-0.73	0.3	0.68	-0.81	0.11	0.6	-0.74	0.04	0.62	NaN	NaN	NaN	-0.63	0.87	0.26	-0.58	0.67	0.22	-0.55	0.53	0.27	-0.53	0.44	0.26	-0.57	0.28	0.21	-0.55	0.09	0.26
1138	5.69	-0.74	0.98	0.45	NaN	NaN	NaN	-0.66	0.86	0.63	-0.66	0.66	0.66	-0.65	0.52	0.62	-0.67	0.43	0.63	-0.73	0.3	0.68	-0.81	0.11	0.6	-0.73	0.04	0.62	NaN	NaN	NaN	-0.63	0.87	0.26	-0.57	0.67	0.22	-0.55	0.53	0.27	-0.53	0.44	0.26	-0.57	0.28	0.21	-0.55	0.09	0.26
1139	5.695	-0.73	0.98	0.45	NaN	NaN	NaN	-0.66	0.86	0.62	-0.66	0.67	0.66	-0.65	0.52	0.62	-0.66	0.43	0.63	-0.73	0.3	0.68	-0.81	0.11	0.6	-0.73	0.04	0.62	NaN	NaN	NaN	-0.63	0.87	0.26	-0.57	0.67	0.22	-0.55	0.53	0.27	-0.53	0.44	0.26	-0.58	0.28	0.21	-0.55	0.09	0.26
1140	5.7	-0.73	0.98	0.45	NaN	NaN	NaN	-0.65	0.86	0.62	-0.66	0.67	0.66	-0.64	0.52	0.62	-0.66	0.43	0.63	-0.73	0.3	0.68	-0.81	0.11	0.6	-0.73	0.04	0.62	NaN	NaN	NaN	-0.63	0.87	0.25	-0.57	0.67	0.22	-0.55	0.53	0.27	-0.53	0.44	0.26	-0.58	0.28	0.21	-0.55	0.09	0.26
1141	5.705	-0.73	0.98	0.45	NaN	NaN	NaN	-0.65	0.86	0.62	-0.66	0.67	0.66	-0.64	0.52	0.62	-0.66	0.43	0.63	-0.73	0.3	0.68	-0.8	0.11	0.6	-0.73	0.04	0.62	NaN	NaN	NaN	-0.63	0.87	0.25	-0.57	0.67	0.22	-0.54	0.53	0.27	-0.53	0.44	0.26	-0.58	0.28	0.21	-0.55	0.09	0.26
1142	5.71	-0.73	0.98	0.45	NaN	NaN	NaN	-0.65	0.86	0.62	-0.66	0.67	0.66	-0.64	0.52	0.62	-0.66	0.43	0.63	-0.73	0.3	0.68	-0.8	0.12	0.6	-0.73	0.04	0.62	NaN	NaN	NaN	-0.63	0.87	0.25	-0.57	0.67	0.22	-0.55	0.53	0.27	-0.53	0.44	0.26	-0.58	0.28	0.21	-0.55	0.09	0.26
1143	5.715	-0.73	0.98	0.45	NaN	NaN	NaN	-0.65	0.86	0.62	-0.66	0.67	0.66	-0.64	0.52	0.62	-0.66	0.43	0.63	-0.73	0.3	0.68	-0.8	0.12	0.6	-0.73	0.04	0.62	NaN	NaN	NaN	-0.63	0.87	0.25	-0.57	0.67	0.22	-0.55	0.53	0.27	-0.53	0.44	0.26	-0.58	0.28	0.21	-0.55	0.09	0.26
1144	5.72	-0.73	0.98	0.45	NaN	NaN	NaN	-0.65	0.86	0.62	-0.65	0.67	0.66	-0.64	0.52	0.62	-0.65	0.43	0.63	-0.72	0.3	0.68	-0.8	0.12	0.6	-0.73	0.04	0.62	NaN	NaN	NaN	-0.63	0.87	0.25	-0.57	0.67	0.22	-0.55	0.53	0.27	-0.53	0.44	0.26	-0.58	0.28	0.21	-0.55	0.09	0.26
1145	5.725	-0.73	0.98	0.45	NaN	NaN	NaN	-0.65	0.86	0.62	-0.65	0.67	0.66	-0.63	0.52	0.62	-0.65	0.43	0.63	-0.72	0.3	0.68	-0.8	0.12	0.6	-0.73	0.04	0.63	NaN	NaN	NaN	-0.63	0.87	0.25	-0.57	0.67	0.22	-0.55	0.53	0.27	-0.53	0.44	0.26	-0.58	0.28	0.21	-0.55	0.09	0.26
1146	5.73	-0.73	0.98	0.44	NaN	NaN	NaN	-0.65	0.86	0.62	-0.65	0.67	0.66	-0.63	0.52	0.62	-0.65	0.43	0.63	-0.72	0.3	0.68	-0.8	0.12	0.6	-0.73	0.04	0.63	NaN	NaN	NaN	-0.63	0.87	0.25	-0.57	0.67	0.22	-0.55	0.53	0.27	-0.53	0.44	0.26	-0.58	0.28	0.21	-0.55	0.09	0.26
1147	5.735	-0.73	0.98	0.44	NaN	NaN	NaN	-0.65	0.86	0.62	-0.65	0.67	0.66	-0.63	0.52	0.62	-0.65	0.44	0.63	-0.72	0.3	0.68	-0.8	0.12	0.6	-0.73	0.04	0.63	NaN	NaN	NaN	-0.62	0.87	0.25	-0.57	0.67	0.21	-0.55	0.53	0.27	-0.53	0.44	0.26	-0.58	0.28	0.21	-0.55	0.09	0.26
1148	5.74	-0.72	0.98	0.44	NaN	NaN	NaN	-0.65	0.86	0.62	-0.65	0.67	0.66	-0.63	0.52	0.62	-0.65	0.44	0.63	-0.72	0.31	0.68	-0.8	0.12	0.6	-0.73	0.04	0.63	NaN	NaN	NaN	-0.62	0.87	0.25	-0.56	0.67	0.21	-0.54	0.53	0.27	-0.53	0.44	0.26	-0.58	0.28	0.21	-0.55	0.09	0.26
1149	5.745	-0.72	0.98	0.44	NaN	NaN	NaN	-0.65	0.86	0.62	-0.65	0.67	0.66	-0.63	0.52	0.62	-0.64	0.44	0.63	-0.72	0.31	0.68	-0.8	0.12	0.6	-0.73	0.04	0.63	NaN	NaN	NaN	-0.62	0.87	0.25	-0.56	0.67	0.21	-0.54	0.53	0.27	-0.53	0.44	0.26	-0.58	0.28	0.21	-0.55	0.09	0.26
1150	5.75	-0.72	0.98	0.44	NaN	NaN	NaN	-0.65	0.86	0.62	-0.65	0.67	0.66	-0.62	0.53	0.62	-0.64	0.44	0.64	-0.72	0.31	0.68	-0.8	0.12	0.6	-0.73	0.04	0.63	NaN	NaN	NaN	-0.62	0.87	0.25	-0.56	0.67	0.21	-0.54	0.53	0.27	-0.53	0.44	0.26	-0.58	0.28	0.21	-0.55	0.09	0.26
1151	5.755	-0.72	0.98	0.44	NaN	NaN	NaN	-0.64	0.86	0.62	-0.64	0.67	0.66	-0.62	0.53	0.63	-0.64	0.44	0.64	-0.71	0.31	0.68	-0.8	0.13	0.6	-0.73	0.04	0.63	NaN	NaN	NaN	-0.62	0.87	0.25	-0.56	0.67	0.21	-0.54	0.53	0.27	-0.53	0.44	0.25	-0.58	0.28	0.21	-0.55	0.09	0.26
1152	5.76	-0.72	0.98	0.44	NaN	NaN	NaN	-0.64	0.86	0.62	-0.64	0.67	0.66	-0.62	0.53	0.63	-0.64	0.44	0.64	-0.71	0.31	0.68	-0.8	0.13	0.6	-0.73	0.04	0.63	NaN	NaN	NaN	-0.62	0.87	0.24	-0.56	0.67	0.21	-0.54	0.53	0.26	-0.53	0.44	0.25	-0.58	0.28	0.21	-0.55	0.09	0.26
1153	5.765	-0.72	0.98	0.44	NaN	NaN	NaN	-0.64	0.86	0.62	-0.64	0.67	0.66	-0.62	0.53	0.63	-0.63	0.44	0.64	-0.71	0.31	0.68	-0.79	0.13	0.6	-0.73	0.04	0.63	NaN	NaN	NaN	-0.62	0.87	0.24	-0.56	0.67	0.21	-0.54	0.53	0.26	-0.53	0.44	0.25	-0.58	0.28	0.21	-0.55	0.09	0.26
1154	5.77	-0.72	0.98	0.44	NaN	NaN	NaN	-0.64	0.86	0.61	-0.64	0.67	0.66	-0.61	0.53	0.63	-0.63	0.44	0.64	-0.71	0.31	0.69	-0.79	0.13	0.6	-0.73	0.04	0.63	NaN	NaN	NaN	-0.62	0.87	0.24	-0.56	0.67	0.21	-0.54	0.53	0.26	-0.53	0.44	0.25	-0.58	0.28	0.21	-0.55	0.09	0.26
1155	5.775	-0.72	0.99	0.44	NaN	NaN	NaN	-0.64	0.87	0.61	-0.64	0.67	0.66	-0.61	0.53	0.63	-0.63	0.44	0.64	-0.71	0.31	0.69	-0.79	0.13	0.61	-0.73	0.04	0.63	NaN	NaN	NaN	-0.61	0.87	0.24	-0.56	0.67	0.21	-0.54	0.53	0.26	-0.53	0.44	0.25	-0.58	0.28	0.21	-0.55	0.09	0.26
1156	5.78	-0.72	0.99	0.43	NaN	NaN	NaN	-0.64	0.87	0.61	-0.64	0.67	0.66	-0.61	0.53	0.63	-0.63	0.44	0.64	-0.71	0.31	0.69	-0.79	0.13	0.61	-0.73	0.04	0.63	NaN	NaN	NaN	-0.61	0.87	0.24	-0.56	0.67	0.21	-0.55	0.53	0.26	-0.53	0.44	0.25	-0.58	0.28	0.21	-0.55	0.09	0.26
1157	5.785	-0.72	0.99	0.43	NaN	NaN	NaN	-0.64	0.87	0.61	-0.63	0.67	0.66	-0.61	0.53	0.63	-0.62	0.44	0.64	-0.7	0.32	0.69	-0.79	0.13	0.61	-0.73	0.04	0.63	NaN	NaN	NaN	-0.61	0.87	0.24	-0.56	0.67	0.21	-0.54	0.53	0.26	-0.53	0.44	0.25	-0.58	0.28	0.21	-0.55	0.09	0.26
1158	5.79	-0.71	0.99	0.43	NaN	NaN	NaN	-0.64	0.87	0.61	-0.63	0.67	0.66	-0.6	0.53	0.63	-0.62	0.44	0.64	-0.7	0.32	0.69	-0.79	0.14	0.61	-0.73	0.04	0.63	NaN	NaN	NaN	-0.61	0.87	0.24	-0.56	0.67	0.21	-0.54	0.53	0.26	-0.53	0.44	0.25	-0.58	0.28	0.21	-0.55	0.09	0.26
1159	5.795	-0.71	0.99	0.43	NaN	NaN	NaN	-0.64	0.87	0.61	-0.63	0.67	0.66	-0.6	0.53	0.63	-0.62	0.44	0.64	-0.7	0.32	0.69	-0.79	0.14	0.61	-0.73	0.04	0.63	NaN	NaN	NaN	-0.61	0.87	0.24	-0.56	0.67	0.21	-0.54	0.53	0.26	-0.53	0.44	0.25	-0.58	0.28	0.21	-0.55	0.09	0.26
1160	5.8	-0.71	0.99	0.43	NaN	NaN	NaN	-0.64	0.87	0.61	-0.63	0.67	0.66	-0.6	0.53	0.63	-0.61	0.44	0.64	-0.7	0.32	0.69	-0.78	0.14	0.61	-0.73	0.04	0.63	NaN	NaN	NaN	-0.61	0.87	0.24	-0.56	0.67	0.21	-0.54	0.53	0.26	-0.53	0.44	0.25	-0.58	0.28	0.21	-0.55	0.09	0.26
1161	5.805	-0.71	0.99	0.43	NaN	NaN	NaN	-0.64	0.87	0.61	-0.63	0.67	0.66	-0.6	0.53	0.63	-0.61	0.44	0.64	-0.69	0.32	0.69	-0.78	0.14	0.61	-0.73	0.04	0.63	NaN	NaN	NaN	-0.61	0.87	0.24	-0.56	0.67	0.21	-0.54	0.53	0.26	-0.53	0.44	0.25	-0.58	0.28	0.21	-0.55	0.09	0.26
1162	5.81	-0.71	0.99	0.43	NaN	NaN	NaN	-0.64	0.87	0.61	-0.63	0.67	0.66	-0.59	0.53	0.63	-0.61	0.45	0.65	-0.69	0.32	0.69	-0.78	0.14	0.61	-0.73	0.04	0.63	NaN	NaN	NaN	-0.61	0.87	0.24	-0.56	0.67	0.21	-0.54	0.53	0.26	-0.53	0.44	0.25	-0.58	0.28	0.21	-0.55	0.09	0.26
1163	5.815	-0.71	0.99	0.43	NaN	NaN	NaN	-0.64	0.87	0.61	-0.62	0.68	0.66	-0.59	0.53	0.63	-0.61	0.45	0.65	-0.69	0.32	0.69	-0.78	0.14	0.61	-0.73	0.04	0.63	NaN	NaN	NaN	-0.6	0.87	0.24	-0.56	0.67	0.21	-0.54	0.53	0.26	-0.53	0.44	0.25	-0.58	0.28	0.2	-0.55	0.09	0.26
1164	5.82	-0.71	0.99	0.42	NaN	NaN	NaN	-0.64	0.87	0.61	-0.62	0.68	0.66	-0.59	0.53	0.64	-0.6	0.45	0.65	-0.69	0.32	0.69	-0.78	0.14	0.61	-0.73	0.04	0.63	NaN	NaN	NaN	-0.6	0.87	0.24	-0.56	0.67	0.21	-0.54	0.53	0.26	-0.53	0.44	0.25	-0.58	0.28	0.2	-0.55	0.09	0.26
1165	5.825	-0.71	0.99	0.42	NaN	NaN	NaN	-0.64	0.87	0.61	-0.62	0.68	0.66	-0.59	0.53	0.64	-0.6	0.45	0.65	-0.68	0.32	0.7	-0.77	0.15	0.62	-0.73	0.04	0.63	NaN	NaN	NaN	-0.6	0.87	0.24	-0.56	0.67	0.21	-0.54	0.53	0.26	-0.53	0.44	0.25	-0.58	0.28	0.2	-0.55	0.09	0.26
1166	5.83	-0.71	0.99	0.42	NaN	NaN	NaN	-0.64	0.87	0.61	-0.62	0.68	0.66	-0.58	0.53	0.64	-0.6	0.45	0.65	-0.68	0.33	0.7	-0.77	0.15	0.62	-0.73	0.04	0.63	NaN	NaN	NaN	-0.6	0.87	0.23	-0.55	0.67	0.2	-0.54	0.53	0.26	-0.53	0.44	0.25	-0.58	0.28	0.2	-0.55	0.09	0.26
1167	5.835	-0.71	0.99	0.42	NaN	NaN	NaN	-0.64	0.87	0.6	-0.62	0.68	0.67	-0.58	0.53	0.64	-0.59	0.45	0.65	-0.68	0.33	0.7	-0.77	0.15	0.62	-0.72	0.04	0.63	NaN	NaN	NaN	-0.6	0.87	0.23	-0.55	0.67	0.2	-0.54	0.53	0.26	-0.53	0.44	0.25	-0.58	0.28	0.2	-0.55	0.09	0.26
1168	5.84	-0.71	0.99	0.42	NaN	NaN	NaN	-0.64	0.87	0.6	-0.62	0.68	0.67	-0.58	0.54	0.64	-0.59	0.45	0.65	-0.68	0.33	0.7	-0.77	0.15	0.62	-0.72	0.04	0.63	NaN	NaN	NaN	-0.6	0.87	0.23	-0.55	0.67	0.2	-0.54	0.53	0.26	-0.53	0.44	0.25	-0.58	0.28	0.2	-0.55	0.09	0.26
1169	5.845	-0.7	0.99	0.42	NaN	NaN	NaN	-0.64	0.87	0.6	-0.61	0.68	0.67	-0.57	0.54	0.64	-0.59	0.45	0.65	-0.67	0.33	0.7	-0.77	0.15	0.62	-0.72	0.05	0.63	NaN	NaN	NaN	-0.6	0.87	0.23	-0.55	0.67	0.2	-0.54	0.53	0.26	-0.53	0.44	0.25	-0.58	0.28	0.2	-0.55	0.09	0.26
1170	5.85	-0.7	0.99	0.42	NaN	NaN	NaN	-0.63	0.87	0.6	-0.61	0.68	0.67	-0.57	0.54	0.64	-0.58	0.45	0.66	-0.67	0.33	0.7	-0.76	0.15	0.62	-0.72	0.05	0.63	NaN	NaN	NaN	-0.59	0.87	0.23	-0.55	0.67	0.2	-0.54	0.53	0.26	-0.53	0.44	0.25	-0.58	0.28	0.2	-0.55	0.09	0.26
1171	5.855	-0.7	0.99	0.42	NaN	NaN	NaN	-0.63	0.87	0.6	-0.61	0.68	0.67	-0.57	0.54	0.64	-0.58	0.45	0.66	-0.67	0.33	0.7	-0.76	0.16	0.62	-0.72	0.05	0.63	NaN	NaN	NaN	-0.59	0.87	0.23	-0.55	0.67	0.2	-0.54	0.53	0.26	-0.53	0.44	0.25	-0.57	0.28	0.2	-0.55	0.09	0.26
1172	5.86	-0.7	0.99	0.41	NaN	NaN	NaN	-0.63	0.87	0.6	-0.61	0.68	0.67	-0.56	0.54	0.64	-0.58	0.46	0.66	-0.66	0.33	0.7	-0.76	0.16	0.62	-0.72	0.05	0.63	NaN	NaN	NaN	-0.59	0.87	0.23	-0.55	0.67	0.2	-0.54	0.53	0.26	-0.53	0.44	0.25	-0.57	0.27	0.2	-0.55	0.09	0.26
1173	5.865	-0.7	0.99	0.41	NaN	NaN	NaN	-0.63	0.87	0.6	-0.61	0.68	0.67	-0.56	0.54	0.64	-0.57	0.46	0.66	-0.66	0.34	0.71	-0.76	0.16	0.63	-0.72	0.05	0.64	NaN	NaN	NaN	-0.59	0.87	0.23	-0.55	0.67	0.2	-0.54	0.53	0.26	-0.53	0.44	0.25	-0.57	0.27	0.2	-0.55	0.08	0.26
1174	5.87	-0.7	0.99	0.41	NaN	NaN	NaN	-0.63	0.87	0.6	-0.61	0.68	0.66	-0.56	0.54	0.64	-0.57	0.46	0.66	-0.66	0.34	0.71	-0.75	0.16	0.63	-0.72	0.05	0.64	NaN	NaN	NaN	-0.59	0.87	0.23	-0.55	0.67	0.2	-0.54	0.53	0.25	-0.53	0.44	0.25	-0.57	0.27	0.2	-0.55	0.08	0.26
1175	5.875	-0.7	0.99	0.41	NaN	NaN	NaN	-0.63	0.87	0.6	-0.61	0.68	0.66	-0.55	0.54	0.65	-0.57	0.46	0.66	-0.65	0.34	0.71	-0.75	0.16	0.63	-0.72	0.05	0.64	NaN	NaN	NaN	-0.59	0.87	0.23	-0.55	0.67	0.2	-0.54	0.53	0.25	-0.53	0.44	0.25	-0.57	0.27	0.2	-0.55	0.08	0.26
1176	5.88	-0.7	0.99	0.41	NaN	NaN	NaN	-0.63	0.87	0.6	-0.6	0.68	0.66	-0.55	0.54	0.65	-0.56	0.46	0.66	-0.65	0.34	0.71	-0.75	0.16	0.63	-0.72	0.05	0.64	NaN	NaN	NaN	-0.59	0.87	0.23	-0.54	0.67	0.2	-0.54	0.53	0.25	-0.52	0.44	0.25	-0.57	0.27	0.2	-0.55	0.08	0.26
1177	5.885	-0.7	0.99	0.41	NaN	NaN	NaN	-0.63	0.87	0.6	-0.6	0.68	0.66	-0.55	0.54	0.65	-0.56	0.46	0.66	-0.65	0.34	0.71	-0.75	0.17	0.63	-0.72	0.05	0.64	NaN	NaN	NaN	-0.58	0.87	0.23	-0.54	0.67	0.2	-0.54	0.53	0.25	-0.52	0.44	0.25	-0.57	0.27	0.2	-0.55	0.08	0.26
1178	5.89	-0.7	0.99	0.41	NaN	NaN	NaN	-0.63	0.87	0.6	-0.6	0.68	0.66	-0.55	0.54	0.65	-0.56	0.46	0.66	-0.64	0.34	0.71	-0.74	0.17	0.63	-0.71	0.05	0.64	NaN	NaN	NaN	-0.58	0.87	0.23	-0.54	0.67	0.2	-0.54	0.53	0.25	-0.52	0.44	0.24	-0.57	0.27	0.2	-0.55	0.08	0.26
1179	5.895	-0.7	0.99	0.41	NaN	NaN	NaN	-0.63	0.87	0.6	-0.6	0.68	0.66	-0.54	0.54	0.65	-0.55	0.46	0.66	-0.64	0.34	0.71	-0.74	0.17	0.63	-0.71	0.05	0.64	NaN	NaN	NaN	-0.58	0.87	0.23	-0.54	0.67	0.2	-0.53	0.53	0.25	-0.52	0.44	0.24	-0.57	0.27	0.2	-0.55	0.08	0.26
1180	5.9	-0.7	0.99	0.41	NaN	NaN	NaN	-0.63	0.87	0.6	-0.6	0.68	0.66	-0.54	0.54	0.65	-0.55	0.46	0.67	-0.64	0.34	0.71	-0.74	0.17	0.64	-0.71	0.05	0.64	NaN	NaN	NaN	-0.58	0.87	0.22	-0.54	0.67	0.2	-0.53	0.53	0.25	-0.52	0.44	0.24	-0.57	0.27	0.2	-0.55	0.08	0.26
1181	5.905	-0.7	0.99	0.4	NaN	NaN	NaN	-0.63	0.87	0.6	-0.6	0.68	0.66	-0.54	0.55	0.65	-0.55	0.46	0.67	-0.63	0.35	0.71	-0.74	0.17	0.64	-0.71	0.06	0.64	NaN	NaN	NaN	-0.58	0.87	0.22	-0.54	0.67	0.2	-0.53	0.53	0.25	-0.52	0.44	0.24	-0.57	0.27	0.2	-0.55	0.08	0.26
1182	5.91	-0.69	0.99	0.4	NaN	NaN	NaN	-0.63	0.87	0.59	-0.6	0.68	0.66	-0.54	0.55	0.65	-0.54	0.47	0.67	-0.63	0.35	0.72	-0.73	0.17	0.64	-0.71	0.06	0.64	NaN	NaN	NaN	-0.58	0.87	0.22	-0.54	0.67	0.2	-0.53	0.53	0.25	-0.52	0.44	0.24	-0.57	0.27	0.2	-0.55	0.08	0.26
1183	5.915	-0.69	0.99	0.4	NaN	NaN	NaN	-0.63	0.87	0.59	-0.59	0.68	0.66	-0.53	0.55	0.65	-0.54	0.47	0.67	-0.63	0.35	0.72	-0.73	0.18	0.64	-0.71	0.06	0.64	NaN	NaN	NaN	-0.58	0.87	0.22	-0.53	0.67	0.2	-0.53	0.53	0.25	-0.52	0.44	0.24	-0.57	0.27	0.2	-0.55	0.08	0.26
1184	5.92	-0.69	0.99	0.4	NaN	NaN	NaN	-0.63	0.87	0.59	-0.59	0.68	0.66	-0.53	0.55	0.65	-0.53	0.47	0.67	-0.62	0.35	0.72	-0.73	0.18	0.64	-0.7	0.06	0.64	NaN	NaN	NaN	-0.57	0.87	0.22	-0.53	0.67	0.2	-0.53	0.53	0.25	-0.52	0.44	0.24	-0.57	0.27	0.2	-0.55	0.08	0.26
1185	5.925	-0.69	0.99	0.4	NaN	NaN	NaN	-0.63	0.87	0.59	-0.59	0.68	0.66	-0.53	0.55	0.65	-0.53	0.47	0.67	-0.62	0.35	0.72	-0.73	0.18	0.64	-0.7	0.06	0.64	NaN	NaN	NaN	-0.57	0.87	0.22	-0.53	0.67	0.2	-0.53	0.53	0.25	-0.52	0.44	0.24	-0.57	0.27	0.2	-0.55	0.08	0.26
1186	5.93	-0.69	0.99	0.4	NaN	NaN	NaN	-0.63	0.87	0.59	-0.59	0.68	0.66	-0.52	0.55	0.65	-0.53	0.47	0.67	-0.62	0.35	0.72	-0.72	0.18	0.64	-0.7	0.06	0.64	NaN	NaN	NaN	-0.57	0.87	0.22	-0.53	0.67	0.19	-0.53	0.53	0.25	-0.52	0.44	0.24	-0.57	0.27	0.2	-0.55	0.08	0.26
1187	5.935	-0.69	0.99	0.4	NaN	NaN	NaN	-0.63	0.87	0.59	-0.59	0.68	0.66	-0.52	0.55	0.65	-0.53	0.47	0.67	-0.61	0.35	0.72	-0.72	0.18	0.64	-0.7	0.07	0.64	NaN	NaN	NaN	-0.57	0.87	0.22	-0.53	0.67	0.19	-0.53	0.53	0.25	-0.52	0.44	0.24	-0.57	0.27	0.2	-0.55	0.08	0.26
1188	5.94	-0.69	0.99	0.4	NaN	NaN	NaN	-0.63	0.87	0.59	-0.59	0.68	0.66	-0.52	0.55	0.65	-0.52	0.47	0.67	-0.61	0.35	0.72	-0.72	0.18	0.64	-0.69	0.07	0.65	NaN	NaN	NaN	-0.57	0.87	0.22	-0.53	0.67	0.19	-0.53	0.53	0.25	-0.52	0.44	0.24	-0.57	0.27	0.2	-0.55	0.08	0.26
1189	5.945	-0.69	0.99	0.4	NaN	NaN	NaN	-0.63	0.87	0.59	-0.58	0.68	0.66	-0.52	0.55	0.65	-0.52	0.47	0.67	-0.61	0.35	0.72	-0.72	0.18	0.64	-0.69	0.07	0.65	NaN	NaN	NaN	-0.57	0.87	0.22	-0.53	0.67	0.19	-0.53	0.53	0.25	-0.52	0.44	0.24	-0.57	0.27	0.2	-0.55	0.08	0.26
1190	5.95	-0.69	0.99	0.4	NaN	NaN	NaN	-0.63	0.87	0.59	-0.58	0.68	0.66	-0.52	0.55	0.65	-0.52	0.47	0.67	-0.6	0.35	0.72	-0.72	0.18	0.64	-0.69	0.07	0.65	NaN	NaN	NaN	-0.57	0.87	0.22	-0.53	0.67	0.19	-0.53	0.53	0.25	-0.52	0.44	0.24	-0.57	0.27	0.2	-0.55	0.08	0.26
1191	5.955	-0.69	0.99	0.4	NaN	NaN	NaN	-0.63	0.87	0.59	-0.58	0.68	0.66	-0.51	0.55	0.65	-0.52	0.47	0.67	-0.6	0.35	0.72	-0.71	0.18	0.64	-0.68	0.07	0.65	NaN	NaN	NaN	-0.57	0.88	0.22	-0.53	0.67	0.19	-0.53	0.53	0.25	-0.52	0.44	0.24	-0.57	0.27	0.2	-0.55	0.08	0.26
1192	5.96	-0.69	0.99	0.4	-0.53	0.93	0.57	-0.63	0.87	0.59	-0.58	0.68	0.66	-0.51	0.55	0.65	-0.51	0.47	0.67	-0.6	0.35	0.72	-0.71	0.18	0.64	-0.68	0.07	0.65	NaN	NaN	NaN	-0.57	0.87	0.22	-0.53	0.67	0.19	-0.53	0.53	0.25	-0.52	0.44	0.24	-0.57	0.27	0.2	-0.55	0.08	0.26
1193	5.965	-0.69	0.99	0.4	-0.53	0.93	0.56	-0.63	0.87	0.59	-0.58	0.68	0.66	-0.51	0.55	0.65	-0.51	0.47	0.67	-0.6	0.36	0.72	-0.71	0.18	0.64	-0.67	0.07	0.65	NaN	NaN	NaN	-0.57	0.87	0.22	-0.53	0.67	0.19	-0.53	0.53	0.25	-0.52	0.44	0.24	-0.57	0.27	0.2	-0.55	0.08	0.26
1194	5.97	-0.69	0.99	0.4	-0.53	0.93	0.56	-0.63	0.87	0.59	-0.58	0.68	0.66	-0.51	0.55	0.65	-0.51	0.47	0.67	-0.6	0.36	0.72	-0.7	0.18	0.64	-0.66	0.07	0.66	NaN	NaN	NaN	-0.57	0.87	0.22	-0.52	0.67	0.19	-0.53	0.53	0.25	-0.52	0.44	0.24	-0.57	0.27	0.2	-0.55	0.08	0.26
1195	5.975	-0.69	0.99	0.4	-0.53	0.93	0.56	-0.63	0.87	0.59	-0.58	0.68	0.66	-0.51	0.55	0.65	-0.51	0.47	0.67	-0.59	0.36	0.72	-0.7	0.18	0.64	-0.66	0.07	0.66	NaN	NaN	NaN	-0.56	0.88	0.22	-0.52	0.67	0.19	-0.53	0.53	0.25	-0.52	0.44	0.24	-0.57	0.27	0.2	-0.55	0.08	0.26
1196	5.98	-0.68	0.99	0.39	-0.53	0.93	0.56	-0.63	0.87	0.59	-0.57	0.68	0.66	-0.5	0.55	0.65	-0.51	0.47	0.67	-0.59	0.35	0.72	-0.69	0.18	0.64	-0.65	0.08	0.66	NaN	NaN	NaN	-0.56	0.88	0.22	-0.52	0.67	0.19	-0.53	0.53	0.25	-0.52	0.44	0.24	-0.57	0.27	0.2	-0.55	0.08	0.26
1197	5.985	-0.68	0.99	0.39	NaN	NaN	NaN	-0.63	0.87	0.59	-0.57	0.68	0.66	-0.5	0.55	0.65	-0.5	0.47	0.67	-0.59	0.35	0.72	-0.69	0.18	0.64	-0.65	0.08	0.66	NaN	NaN	NaN	-0.56	0.88	0.22	-0.52	0.67	0.19	-0.53	0.53	0.24	-0.52	0.44	0.24	-0.57	0.27	0.2	-0.55	0.08	0.26
1198	5.99	-0.68	0.99	0.39	NaN	NaN	NaN	-0.62	0.87	0.59	-0.57	0.68	0.66	-0.5	0.55	0.65	-0.5	0.47	0.67	-0.59	0.35	0.72	-0.69	0.18	0.64	-0.64	0.08	0.67	NaN	NaN	NaN	-0.56	0.88	0.22	-0.52	0.67	0.19	-0.53	0.53	0.24	-0.52	0.44	0.24	-0.57	0.27	0.2	-0.55	0.08	0.26
1199	5.995	-0.68	0.99	0.39	NaN	NaN	NaN	-0.62	0.87	0.59	-0.57	0.68	0.66	-0.5	0.55	0.65	-0.5	0.47	0.67	-0.59	0.35	0.72	-0.68	0.17	0.64	-0.63	0.08	0.67	NaN	NaN	NaN	-0.56	0.88	0.22	-0.52	0.67	0.19	-0.53	0.53	0.24	-0.52	0.44	0.24	-0.57	0.27	0.2	-0.56	0.08	0.26
1200	6	-0.68	0.99	0.39	NaN	NaN	NaN	-0.62	0.87	0.59	-0.57	0.68	0.66	-0.5	0.55	0.65	-0.5	0.47	0.67	-0.58	0.35	0.72	-0.68	0.17	0.64	-0.62	0.08	0.67	NaN	NaN	NaN	-0.56	0.88	0.22	-0.52	0.67	0.19	-0.53	0.53	0.24	-0.52	0.44	0.24	-0.57	0.27	0.19	-0.56	0.08	0.26
1201	6.005	-0.68	0.99	0.39	-0.52	0.93	0.56	-0.62	0.87	0.59	-0.57	0.68	0.66	-0.5	0.55	0.65	-0.5	0.47	0.66	-0.58	0.35	0.71	-0.67	0.17	0.64	-0.62	0.07	0.67	NaN	NaN	NaN	-0.56	0.88	0.21	-0.52	0.67	0.19	-0.53	0.53	0.24	-0.52	0.44	0.24	-0.57	0.27	0.19	-0.56	0.08	0.26
1202	6.01	-0.68	0.99	0.39	-0.52	0.93	0.56	-0.62	0.87	0.59	-0.57	0.68	0.66	-0.5	0.55	0.65	-0.5	0.47	0.66	-0.58	0.35	0.71	-0.67	0.16	0.64	-0.61	0.07	0.67	NaN	NaN	NaN	-0.56	0.88	0.21	-0.52	0.67	0.19	-0.53	0.53	0.24	-0.52	0.44	0.24	-0.57	0.27	0.19	-0.56	0.08	0.26
1203	6.015	-0.68	0.99	0.39	-0.52	0.93	0.56	-0.62	0.87	0.59	-0.57	0.68	0.66	-0.5	0.55	0.64	-0.5	0.47	0.66	-0.58	0.35	0.71	-0.66	0.16	0.64	-0.6	0.07	0.67	NaN	NaN	NaN	-0.56	0.88	0.21	-0.52	0.67	0.19	-0.53	0.53	0.24	-0.52	0.44	0.23	-0.57	0.27	0.19	-0.56	0.08	0.26
1204	6.02	-0.68	0.99	0.39	-0.52	0.93	0.56	-0.62	0.87	0.58	-0.57	0.68	0.66	-0.5	0.55	0.64	-0.5	0.47	0.66	-0.57	0.35	0.71	-0.65	0.16	0.64	-0.6	0.07	0.67	NaN	NaN	NaN	-0.56	0.88	0.21	-0.52	0.67	0.19	-0.53	0.53	0.24	-0.52	0.44	0.23	-0.57	0.27	0.19	-0.56	0.08	0.26
1205	6.025	-0.68	0.99	0.39	-0.52	0.93	0.56	-0.62	0.87	0.58	-0.57	0.68	0.65	-0.5	0.55	0.64	-0.5	0.47	0.66	-0.57	0.35	0.71	-0.65	0.16	0.64	-0.59	0.07	0.67	NaN	NaN	NaN	-0.56	0.88	0.21	-0.52	0.67	0.19	-0.53	0.53	0.24	-0.52	0.44	0.23	-0.57	0.27	0.19	-0.56	0.08	0.26
1206	6.03	-0.68	0.99	0.39	NaN	NaN	NaN	-0.62	0.86	0.58	-0.57	0.68	0.65	-0.5	0.55	0.64	-0.5	0.47	0.66	-0.57	0.34	0.71	-0.64	0.15	0.64	-0.58	0.06	0.67	NaN	NaN	NaN	-0.56	0.88	0.21	-0.52	0.67	0.19	-0.53	0.53	0.24	-0.52	0.44	0.23	-0.57	0.27	0.19	-0.56	0.08	0.26
1207	6.035	-0.68	0.99	0.39	NaN	NaN	NaN	-0.62	0.86	0.58	-0.57	0.68	0.65	-0.5	0.55	0.64	-0.49	0.47	0.66	-0.56	0.34	0.71	-0.63	0.15	0.64	-0.57	0.06	0.67	NaN	NaN	NaN	-0.56	0.88	0.21	-0.52	0.67	0.19	-0.53	0.53	0.24	-0.52	0.44	0.23	-0.57	0.27	0.19	-0.56	0.08	0.26
1208	6.04	-0.68	0.99	0.39	NaN	NaN	NaN	-0.62	0.86	0.58	-0.57	0.68	0.65	-0.5	0.55	0.64	-0.49	0.47	0.66	-0.56	0.34	0.71	-0.63	0.15	0.64	-0.56	0.06	0.67	NaN	NaN	NaN	-0.55	0.88	0.21	-0.52	0.67	0.19	-0.53	0.53	0.24	-0.52	0.44	0.23	-0.57	0.27	0.19	-0.56	0.08	0.26
1209	6.045	-0.68	0.99	0.39	NaN	NaN	NaN	-0.62	0.86	0.58	-0.57	0.68	0.65	-0.49	0.55	0.64	-0.49	0.47	0.66	-0.55	0.34	0.71	-0.62	0.14	0.64	-0.55	0.06	0.67	NaN	NaN	NaN	-0.55	0.88	0.21	-0.52	0.67	0.19	-0.53	0.53	0.24	-0.52	0.44	0.23	-0.57	0.27	0.19	-0.56	0.08	0.26
1210	6.05	-0.68	0.99	0.39	NaN	NaN	NaN	-0.62	0.86	0.58	-0.57	0.68	0.65	-0.49	0.55	0.64	-0.49	0.47	0.66	-0.55	0.33	0.71	-0.61	0.14	0.64	-0.54	0.05	0.67	NaN	NaN	NaN	-0.55	0.88	0.21	-0.52	0.67	0.19	-0.53	0.53	0.24	-0.52	0.44	0.23	-0.57	0.27	0.19	-0.56	0.08	0.26
1211	6.055	-0.67	0.99	0.39	NaN	NaN	NaN	-0.62	0.86	0.58	-0.57	0.68	0.65	-0.49	0.55	0.64	-0.49	0.47	0.65	-0.54	0.33	0.71	-0.61	0.14	0.64	-0.53	0.05	0.66	NaN	NaN	NaN	-0.55	0.88	0.21	-0.52	0.67	0.18	-0.53	0.53	0.24	-0.52	0.44	0.23	-0.57	0.27	0.19	-0.56	0.08	0.26
1212	6.06	-0.67	0.99	0.39	NaN	NaN	NaN	-0.62	0.86	0.58	-0.57	0.68	0.65	-0.49	0.55	0.63	-0.49	0.46	0.65	-0.54	0.33	0.71	-0.6	0.13	0.64	-0.53	0.05	0.66	NaN	NaN	NaN	-0.55	0.88	0.21	-0.52	0.67	0.18	-0.53	0.53	0.24	-0.52	0.44	0.23	-0.57	0.27	0.19	-0.56	0.08	0.26
1213	6.065	-0.67	0.99	0.39	NaN	NaN	NaN	-0.62	0.86	0.58	-0.57	0.68	0.65	-0.49	0.55	0.63	-0.48	0.46	0.65	-0.54	0.33	0.71	-0.59	0.13	0.64	-0.52	0.05	0.66	NaN	NaN	NaN	-0.55	0.88	0.21	-0.52	0.67	0.18	-0.53	0.53	0.24	-0.52	0.44	0.23	-0.57	0.27	0.19	-0.56	0.08	0.26
1214	6.07	-0.67	0.99	0.39	NaN	NaN	NaN	-0.62	0.86	0.58	-0.57	0.67	0.65	-0.49	0.55	0.63	-0.48	0.46	0.65	-0.53	0.32	0.71	-0.59	0.13	0.64	-0.51	0.05	0.66	NaN	NaN	NaN	-0.55	0.88	0.21	-0.52	0.67	0.18	-0.53	0.53	0.24	-0.52	0.44	0.23	-0.57	0.27	0.19	-0.56	0.08	0.26
1215	6.075	-0.67	0.99	0.39	NaN	NaN	NaN	-0.62	0.86	0.58	-0.57	0.67	0.64	-0.49	0.55	0.63	-0.48	0.46	0.65	-0.53	0.32	0.7	-0.58	0.13	0.63	-0.5	0.05	0.66	NaN	NaN	NaN	-0.55	0.88	0.21	-0.52	0.67	0.18	-0.53	0.53	0.24	-0.52	0.44	0.23	-0.57	0.27	0.19	-0.56	0.08	0.26
1216	6.08	-0.67	0.99	0.39	NaN	NaN	NaN	-0.62	0.86	0.58	-0.57	0.67	0.64	-0.49	0.55	0.63	-0.48	0.46	0.65	-0.53	0.32	0.7	-0.57	0.12	0.63	-0.5	0.05	0.66	NaN	NaN	NaN	-0.55	0.88	0.21	-0.52	0.67	0.18	-0.53	0.53	0.24	-0.52	0.44	0.23	-0.57	0.27	0.19	-0.56	0.08	0.26
1217	6.085	-0.67	0.99	0.39	NaN	NaN	NaN	-0.62	0.86	0.58	-0.57	0.67	0.64	-0.49	0.54	0.63	-0.48	0.46	0.65	-0.52	0.32	0.7	-0.57	0.12	0.63	-0.49	0.04	0.66	NaN	NaN	NaN	-0.55	0.88	0.21	-0.51	0.67	0.18	-0.53	0.53	0.24	-0.52	0.44	0.23	-0.57	0.27	0.19	-0.56	0.08	0.26
1218	6.09	-0.67	0.99	0.39	NaN	NaN	NaN	-0.62	0.86	0.58	-0.57	0.67	0.64	-0.49	0.54	0.63	-0.48	0.46	0.64	-0.52	0.32	0.7	-0.56	0.12	0.63	-0.48	0.04	0.66	NaN	NaN	NaN	-0.55	0.88	0.21	-0.51	0.67	0.18	-0.53	0.53	0.24	-0.52	0.44	0.23	-0.57	0.27	0.19	-0.56	0.08	0.26
1219	6.095	-0.67	0.99	0.39	NaN	NaN	NaN	-0.62	0.86	0.58	-0.57	0.67	0.64	-0.49	0.54	0.62	-0.48	0.46	0.64	-0.52	0.32	0.7	-0.55	0.11	0.63	-0.47	0.04	0.66	NaN	NaN	NaN	-0.55	0.88	0.21	-0.51	0.67	0.18	-0.53	0.53	0.24	-0.52	0.44	0.23	-0.57	0.27	0.19	-0.56	0.08	0.26
1220	6.1	-0.67	0.99	0.39	NaN	NaN	NaN	-0.62	0.86	0.58	-0.57	0.67	0.64	-0.49	0.54	0.62	-0.48	0.46	0.64	-0.52	0.32	0.7	-0.55	0.11	0.63	-0.47	0.04	0.66	NaN	NaN	NaN	-0.54	0.88	0.21	-0.51	0.67	0.18	-0.53	0.53	0.24	-0.52	0.44	0.23	-0.57	0.27	0.19	-0.56	0.08	0.26
1221	6.105	-0.67	0.99	0.39	NaN	NaN	NaN	-0.62	0.86	0.58	-0.56	0.67	0.64	-0.49	0.54	0.62	-0.48	0.46	0.64	-0.51	0.31	0.69	-0.54	0.11	0.62	-0.46	0.04	0.66	NaN	NaN	NaN	-0.54	0.88	0.21	-0.51	0.67	0.18	-0.53	0.53	0.24	-0.52	0.44	0.23	-0.57	0.27	0.19	-0.56	0.08	0.26
1222	6.11	-0.67	0.99	0.39	NaN	NaN	NaN	-0.62	0.86	0.58	-0.56	0.67	0.64	-0.49	0.54	0.62	-0.47	0.45	0.64	-0.51	0.31	0.69	-0.54	0.11	0.62	-0.45	0.04	0.65	NaN	NaN	NaN	-0.54	0.88	0.21	-0.51	0.67	0.18	-0.53	0.53	0.24	-0.52	0.44	0.23	-0.57	0.27	0.19	-0.56	0.08	0.26
1223	6.115	-0.67	0.99	0.39	-0.51	0.92	0.56	-0.61	0.86	0.58	-0.56	0.67	0.64	-0.49	0.54	0.62	-0.47	0.45	0.63	-0.51	0.31	0.69	-0.53	0.1	0.62	-0.45	0.04	0.65	NaN	NaN	NaN	-0.54	0.88	0.21	-0.51	0.67	0.18	-0.53	0.53	0.24	-0.52	0.44	0.23	-0.57	0.27	0.19	-0.56	0.08	0.26
1224	6.12	-0.66	0.99	0.39	-0.51	0.92	0.56	-0.61	0.86	0.58	-0.56	0.66	0.63	-0.49	0.54	0.62	-0.47	0.45	0.63	-0.51	0.31	0.69	-0.53	0.1	0.62	-0.44	0.04	0.65	NaN	NaN	NaN	-0.54	0.88	0.21	-0.51	0.67	0.18	-0.53	0.53	0.24	-0.52	0.44	0.23	-0.57	0.27	0.19	-0.56	0.08	0.26
1225	6.125	-0.66	0.99	0.39	-0.51	0.92	0.56	-0.61	0.86	0.58	-0.56	0.66	0.63	-0.49	0.54	0.61	-0.47	0.45	0.63	-0.51	0.31	0.69	-0.52	0.1	0.62	-0.44	0.04	0.65	NaN	NaN	NaN	-0.54	0.88	0.21	-0.51	0.67	0.18	-0.53	0.53	0.24	-0.52	0.44	0.23	-0.57	0.27	0.19	-0.56	0.08	0.26
1226	6.13	-0.66	0.99	0.39	-0.51	0.92	0.57	-0.61	0.86	0.58	-0.56	0.66	0.63	-0.49	0.54	0.61	-0.47	0.45	0.63	-0.5	0.3	0.68	-0.52	0.1	0.61	-0.43	0.04	0.65	NaN	NaN	NaN	-0.54	0.88	0.21	-0.51	0.67	0.18	-0.53	0.53	0.24	-0.52	0.44	0.23	-0.57	0.27	0.19	-0.56	0.08	0.26
1227	6.135	-0.66	0.99	0.39	-0.51	0.92	0.57	-0.61	0.86	0.58	-0.56	0.66	0.63	-0.49	0.53	0.61	-0.47	0.45	0.63	-0.5	0.3	0.68	-0.51	0.1	0.61	-0.42	0.04	0.64	NaN	NaN	NaN	-0.54	0.88	0.21	-0.51	0.67	0.18	-0.52	0.53	0.24	-0.52	0.44	0.23	-0.57	0.27	0.19	-0.56	0.08	0.26
1228	6.14	-0.66	0.99	0.4	-0.51	0.92	0.57	-0.61	0.86	0.58	-0.56	0.66	0.63	-0.49	0.53	0.61	-0.47	0.44	0.62	-0.5	0.3	0.68	-0.51	0.09	0.61	-0.42	0.04	0.64	NaN	NaN	NaN	-0.54	0.88	0.21	-0.51	0.67	0.18	-0.52	0.53	0.24	-0.52	0.44	0.23	-0.57	0.27	0.19	-0.56	0.08	0.26
1229	6.145	-0.66	0.99	0.4	NaN	NaN	NaN	-0.61	0.85	0.58	-0.56	0.66	0.63	-0.49	0.53	0.61	-0.47	0.44	0.62	-0.5	0.3	0.68	-0.5	0.09	0.6	-0.42	0.04	0.64	NaN	NaN	NaN	-0.54	0.88	0.21	-0.51	0.67	0.18	-0.52	0.53	0.24	-0.52	0.44	0.23	-0.57	0.27	0.19	-0.56	0.08	0.26
1230	6.15	-0.66	0.99	0.4	NaN	NaN	NaN	-0.61	0.85	0.58	-0.56	0.66	0.63	-0.49	0.53	0.6	-0.47	0.44	0.62	-0.5	0.3	0.67	-0.5	0.09	0.6	-0.41	0.04	0.64	NaN	NaN	NaN	-0.54	0.88	0.21	-0.51	0.67	0.19	-0.52	0.53	0.24	-0.52	0.44	0.23	-0.57	0.27	0.19	-0.56	0.08	0.26
1231	6.155	-0.66	0.99	0.4	NaN	NaN	NaN	-0.6	0.85	0.58	-0.56	0.66	0.63	-0.49	0.53	0.6	-0.47	0.44	0.62	-0.5	0.29	0.67	-0.5	0.09	0.6	-0.41	0.04	0.63	NaN	NaN	NaN	-0.54	0.88	0.21	-0.51	0.67	0.19	-0.52	0.53	0.24	-0.52	0.44	0.23	-0.57	0.27	0.19	-0.56	0.08	0.26
1232	6.16	-0.66	0.99	0.4	NaN	NaN	NaN	-0.6	0.85	0.58	-0.56	0.65	0.63	-0.49	0.53	0.6	-0.47	0.44	0.61	-0.49	0.29	0.67	-0.5	0.09	0.6	-0.41	0.04	0.63	NaN	NaN	NaN	-0.54	0.88	0.22	-0.51	0.67	0.19	-0.52	0.53	0.24	-0.52	0.44	0.23	-0.57	0.27	0.19	-0.56	0.08	0.26
1233	6.165	-0.66	0.99	0.4	NaN	NaN	NaN	-0.6	0.85	0.58	-0.56	0.65	0.63	-0.49	0.52	0.6	-0.47	0.44	0.61	-0.49	0.29	0.67	-0.5	0.09	0.6	-0.4	0.04	0.63	NaN	NaN	NaN	-0.54	0.88	0.22	-0.51	0.67	0.19	-0.52	0.53	0.24	-0.52	0.44	0.23	-0.57	0.27	0.19	-0.56	0.08	0.26
1234	6.17	-0.66	0.98	0.4	-0.49	0.92	0.57	-0.6	0.85	0.58	-0.56	0.65	0.62	-0.49	0.52	0.59	-0.47	0.44	0.61	-0.49	0.29	0.66	-0.5	0.09	0.6	-0.4	0.04	0.63	NaN	NaN	NaN	-0.54	0.88	0.22	-0.5	0.67	0.19	-0.52	0.53	0.24	-0.52	0.44	0.23	-0.57	0.27	0.19	-0.56	0.08	0.26
1235	6.175	-0.66	0.98	0.4	NaN	NaN	NaN	-0.59	0.85	0.58	-0.56	0.65	0.62	-0.48	0.52	0.59	-0.47	0.44	0.61	-0.49	0.29	0.66	-0.5	0.09	0.6	-0.4	0.04	0.63	NaN	NaN	NaN	-0.54	0.88	0.22	-0.5	0.67	0.19	-0.52	0.53	0.24	-0.51	0.44	0.23	-0.57	0.27	0.19	-0.56	0.08	0.26
1236	6.18	-0.66	0.98	0.4	NaN	NaN	NaN	-0.59	0.85	0.58	-0.55	0.65	0.62	-0.48	0.52	0.59	-0.46	0.44	0.61	-0.49	0.29	0.66	-0.5	0.09	0.6	-0.4	0.04	0.63	NaN	NaN	NaN	-0.54	0.88	0.22	-0.5	0.67	0.19	-0.52	0.53	0.24	-0.51	0.44	0.23	-0.57	0.27	0.19	-0.55	0.08	0.26
1237	6.185	-0.65	0.98	0.41	-0.49	0.91	0.57	-0.59	0.85	0.58	-0.55	0.65	0.62	-0.48	0.52	0.59	-0.46	0.44	0.61	-0.48	0.3	0.66	-0.5	0.09	0.6	-0.4	0.04	0.63	NaN	NaN	NaN	-0.54	0.88	0.22	-0.5	0.67	0.19	-0.52	0.53	0.24	-0.51	0.44	0.23	-0.56	0.27	0.19	-0.55	0.08	0.26
1238	6.19	-0.65	0.98	0.41	-0.49	0.91	0.57	-0.59	0.85	0.58	-0.55	0.65	0.62	-0.47	0.52	0.59	-0.46	0.44	0.61	-0.48	0.3	0.66	-0.5	0.09	0.6	-0.4	0.04	0.63	NaN	NaN	NaN	-0.53	0.88	0.22	-0.5	0.67	0.19	-0.51	0.53	0.24	-0.51	0.44	0.23	-0.56	0.27	0.19	-0.55	0.08	0.26
1239	6.195	-0.65	0.98	0.41	-0.49	0.91	0.57	-0.59	0.85	0.59	-0.54	0.65	0.62	-0.47	0.52	0.59	-0.45	0.44	0.61	-0.47	0.3	0.66	-0.49	0.09	0.6	-0.4	0.04	0.63	NaN	NaN	NaN	-0.53	0.88	0.22	-0.5	0.67	0.19	-0.51	0.53	0.24	-0.51	0.44	0.23	-0.56	0.27	0.19	-0.55	0.08	0.26
1240	6.2	-0.65	0.98	0.41	-0.49	0.91	0.57	-0.58	0.85	0.59	-0.54	0.65	0.62	-0.47	0.53	0.59	-0.45	0.44	0.61	-0.47	0.29	0.67	-0.49	0.09	0.6	-0.4	0.04	0.63	NaN	NaN	NaN	-0.53	0.88	0.22	-0.5	0.67	0.19	-0.51	0.53	0.24	-0.51	0.44	0.24	-0.56	0.27	0.19	-0.55	0.08	0.26
1241	6.205	-0.65	0.98	0.41	-0.48	0.91	0.57	-0.58	0.85	0.59	-0.54	0.65	0.63	-0.47	0.53	0.59	-0.45	0.44	0.61	-0.47	0.29	0.67	-0.49	0.09	0.6	-0.4	0.04	0.63	NaN	NaN	NaN	-0.53	0.88	0.22	-0.5	0.67	0.19	-0.51	0.53	0.24	-0.51	0.44	0.24	-0.56	0.27	0.19	-0.55	0.08	0.26
1242	6.21	-0.65	0.98	0.41	-0.48	0.91	0.57	-0.58	0.85	0.59	-0.53	0.65	0.63	-0.46	0.53	0.6	-0.45	0.44	0.61	-0.47	0.29	0.67	-0.49	0.09	0.6	-0.4	0.04	0.63	NaN	NaN	NaN	-0.53	0.88	0.22	-0.5	0.67	0.19	-0.51	0.53	0.24	-0.5	0.44	0.24	-0.56	0.27	0.19	-0.55	0.08	0.26
1243	6.215	-0.65	0.98	0.41	-0.48	0.92	0.57	-0.58	0.85	0.59	-0.53	0.66	0.63	-0.46	0.53	0.6	-0.45	0.44	0.61	-0.47	0.29	0.67	-0.49	0.09	0.6	-0.4	0.04	0.63	NaN	NaN	NaN	-0.53	0.88	0.22	-0.5	0.67	0.19	-0.51	0.53	0.25	-0.5	0.44	0.24	-0.56	0.27	0.19	-0.55	0.08	0.26
1244	6.22	-0.65	0.98	0.41	-0.48	0.92	0.57	-0.58	0.85	0.59	-0.52	0.66	0.63	-0.46	0.53	0.6	-0.45	0.44	0.61	-0.47	0.29	0.67	-0.49	0.09	0.6	-0.4	0.04	0.63	NaN	NaN	NaN	-0.53	0.88	0.22	-0.5	0.67	0.19	-0.51	0.52	0.25	-0.5	0.44	0.24	-0.56	0.27	0.2	-0.55	0.08	0.26
1245	6.225	-0.65	0.98	0.41	-0.47	0.92	0.57	-0.58	0.85	0.59	-0.52	0.66	0.63	-0.46	0.53	0.6	-0.45	0.44	0.61	-0.47	0.29	0.67	-0.49	0.09	0.6	-0.4	0.04	0.63	NaN	NaN	NaN	-0.53	0.88	0.22	-0.5	0.67	0.19	-0.51	0.52	0.25	-0.5	0.44	0.24	-0.56	0.27	0.2	-0.55	0.08	0.26
1246	6.23	-0.65	0.98	0.41	-0.47	0.92	0.57	-0.58	0.85	0.59	-0.52	0.66	0.64	-0.46	0.53	0.6	-0.45	0.44	0.61	-0.47	0.29	0.67	-0.49	0.09	0.6	-0.4	0.04	0.63	NaN	NaN	NaN	-0.53	0.88	0.22	-0.5	0.67	0.19	-0.5	0.52	0.25	-0.5	0.44	0.24	-0.56	0.27	0.2	-0.55	0.08	0.26
1247	6.235	-0.64	0.98	0.41	-0.47	0.92	0.57	-0.57	0.85	0.59	-0.51	0.66	0.64	-0.46	0.53	0.6	-0.45	0.44	0.61	-0.47	0.29	0.67	-0.49	0.09	0.6	-0.4	0.04	0.63	NaN	NaN	NaN	-0.53	0.88	0.22	-0.49	0.67	0.19	-0.5	0.53	0.25	-0.5	0.44	0.24	-0.56	0.27	0.2	-0.55	0.08	0.26
1248	6.24	-0.64	0.98	0.41	-0.47	0.92	0.57	-0.57	0.85	0.59	-0.51	0.66	0.64	-0.46	0.53	0.6	-0.45	0.44	0.61	-0.47	0.29	0.67	-0.49	0.09	0.6	-0.4	0.04	0.63	NaN	NaN	NaN	-0.53	0.88	0.22	-0.49	0.67	0.19	-0.5	0.53	0.25	-0.5	0.44	0.24	-0.56	0.27	0.2	-0.55	0.08	0.26
1249	6.245	-0.64	0.98	0.42	-0.47	0.92	0.57	-0.57	0.86	0.59	-0.51	0.66	0.64	-0.46	0.53	0.6	-0.45	0.44	0.61	-0.47	0.29	0.67	-0.49	0.09	0.6	-0.4	0.04	0.63	NaN	NaN	NaN	-0.53	0.88	0.22	-0.49	0.67	0.19	-0.5	0.52	0.25	-0.5	0.44	0.24	-0.56	0.27	0.2	-0.55	0.08	0.26
1250	6.25	-0.64	0.98	0.42	-0.47	0.92	0.57	-0.57	0.86	0.59	-0.51	0.66	0.64	-0.46	0.53	0.6	-0.45	0.44	0.61	-0.47	0.29	0.67	-0.49	0.08	0.6	-0.4	0.04	0.63	NaN	NaN	NaN	-0.53	0.88	0.22	-0.49	0.67	0.19	-0.5	0.52	0.25	-0.5	0.44	0.24	-0.56	0.28	0.2	-0.55	0.08	0.26
1251	6.255	-0.64	0.98	0.42	-0.47	0.92	0.57	-0.57	0.86	0.59	-0.51	0.66	0.64	-0.46	0.53	0.6	-0.45	0.44	0.61	-0.47	0.29	0.67	-0.49	0.08	0.6	-0.4	0.04	0.63	NaN	NaN	NaN	-0.53	0.88	0.22	-0.49	0.67	0.2	-0.5	0.52	0.25	-0.49	0.44	0.24	-0.56	0.28	0.2	-0.55	0.08	0.26
1252	6.26	-0.64	0.98	0.42	-0.47	0.92	0.57	-0.56	0.86	0.59	-0.51	0.66	0.64	-0.46	0.53	0.6	-0.45	0.44	0.61	-0.47	0.29	0.67	-0.49	0.08	0.6	-0.4	0.04	0.63	NaN	NaN	NaN	-0.53	0.88	0.22	-0.49	0.67	0.2	-0.5	0.52	0.25	-0.49	0.44	0.24	-0.56	0.28	0.2	-0.55	0.08	0.26
1253	6.265	-0.64	0.98	0.42	-0.46	0.92	0.57	-0.56	0.86	0.6	-0.51	0.66	0.64	-0.46	0.53	0.6	-0.45	0.44	0.61	-0.47	0.29	0.67	-0.49	0.08	0.6	-0.4	0.04	0.63	NaN	NaN	NaN	-0.53	0.88	0.23	-0.49	0.67	0.2	-0.5	0.52	0.25	-0.49	0.44	0.24	-0.55	0.28	0.2	-0.55	0.08	0.26
1254	6.27	-0.64	0.98	0.42	-0.46	0.92	0.57	-0.56	0.86	0.6	-0.51	0.66	0.64	-0.46	0.53	0.6	-0.45	0.43	0.62	-0.47	0.29	0.67	-0.49	0.08	0.6	-0.4	0.04	0.63	NaN	NaN	NaN	-0.53	0.88	0.23	-0.49	0.67	0.2	-0.5	0.52	0.25	-0.49	0.44	0.25	-0.55	0.28	0.2	-0.55	0.08	0.26
1255	6.275	-0.64	0.98	0.42	-0.46	0.92	0.57	-0.56	0.86	0.6	-0.51	0.66	0.64	-0.46	0.53	0.6	-0.45	0.43	0.62	-0.47	0.29	0.67	-0.49	0.08	0.6	-0.4	0.04	0.63	NaN	NaN	NaN	-0.53	0.88	0.23	-0.49	0.67	0.2	-0.5	0.52	0.25	-0.49	0.44	0.25	-0.55	0.28	0.2	-0.55	0.09	0.26
1256	6.28	-0.64	0.98	0.43	-0.46	0.92	0.57	-0.56	0.86	0.6	-0.51	0.66	0.64	-0.46	0.53	0.6	-0.45	0.43	0.62	-0.47	0.29	0.67	-0.49	0.08	0.6	-0.4	0.04	0.63	NaN	NaN	NaN	-0.53	0.88	0.23	-0.49	0.67	0.2	-0.5	0.52	0.25	-0.49	0.44	0.25	-0.55	0.28	0.2	-0.55	0.09	0.26
1257	6.285	-0.63	0.98	0.43	-0.46	0.92	0.57	-0.55	0.86	0.6	-0.51	0.66	0.64	-0.46	0.53	0.6	-0.45	0.43	0.62	-0.47	0.29	0.67	-0.49	0.08	0.6	-0.4	0.04	0.63	NaN	NaN	NaN	-0.53	0.88	0.23	-0.49	0.67	0.2	-0.5	0.52	0.26	-0.49	0.44	0.25	-0.55	0.28	0.2	-0.55	0.09	0.26
1258	6.29	-0.63	0.98	0.43	-0.46	0.92	0.57	-0.55	0.86	0.6	-0.51	0.66	0.64	-0.46	0.53	0.6	-0.45	0.43	0.62	-0.47	0.29	0.67	-0.49	0.08	0.6	-0.4	0.04	0.63	NaN	NaN	NaN	-0.53	0.88	0.23	-0.49	0.67	0.2	-0.49	0.52	0.26	-0.49	0.44	0.25	-0.55	0.28	0.2	-0.55	0.09	0.26
1259	6.295	-0.63	0.98	0.43	-0.45	0.92	0.58	-0.55	0.86	0.61	-0.51	0.66	0.64	-0.46	0.53	0.6	-0.45	0.44	0.62	-0.47	0.29	0.67	-0.49	0.08	0.6	-0.4	0.04	0.63	NaN	NaN	NaN	-0.53	0.88	0.23	-0.49	0.67	0.2	-0.49	0.52	0.26	-0.49	0.44	0.25	-0.55	0.28	0.2	-0.55	0.09	0.26
1260	6.3	-0.63	0.98	0.43	-0.45	0.92	0.58	-0.55	0.86	0.61	-0.51	0.66	0.64	-0.46	0.53	0.6	-0.45	0.44	0.62	-0.47	0.29	0.67	-0.49	0.08	0.6	-0.4	0.04	0.63	NaN	NaN	NaN	-0.53	0.87	0.23	-0.49	0.67	0.2	-0.49	0.52	0.26	-0.49	0.44	0.25	-0.55	0.28	0.2	-0.55	0.09	0.26
1261	6.305	-0.63	0.98	0.43	-0.45	0.93	0.58	-0.55	0.86	0.61	-0.51	0.66	0.64	-0.46	0.53	0.6	-0.45	0.44	0.62	-0.47	0.29	0.67	-0.49	0.08	0.6	-0.4	0.04	0.63	NaN	NaN	NaN	-0.53	0.87	0.23	-0.49	0.67	0.2	-0.49	0.52	0.26	-0.49	0.44	0.25	-0.55	0.28	0.2	-0.55	0.09	0.26
1262	6.31	-0.63	0.98	0.43	-0.45	0.92	0.58	-0.54	0.86	0.61	-0.51	0.66	0.64	-0.46	0.53	0.6	-0.45	0.44	0.62	-0.47	0.29	0.67	-0.49	0.08	0.6	-0.4	0.04	0.63	NaN	NaN	NaN	-0.53	0.87	0.24	-0.49	0.67	0.2	-0.49	0.52	0.26	-0.49	0.44	0.25	-0.55	0.28	0.21	-0.55	0.09	0.26
1263	6.315	-0.63	0.98	0.44	-0.45	0.93	0.58	-0.54	0.86	0.61	-0.51	0.66	0.64	-0.46	0.53	0.6	-0.45	0.44	0.62	-0.47	0.29	0.67	-0.49	0.08	0.6	-0.4	0.04	0.63	NaN	NaN	NaN	-0.53	0.87	0.24	-0.49	0.67	0.21	-0.49	0.52	0.26	-0.49	0.44	0.25	-0.55	0.28	0.21	-0.55	0.09	0.26
1264	6.32	-0.63	0.98	0.44	-0.44	0.93	0.58	-0.54	0.86	0.61	-0.51	0.66	0.64	-0.46	0.53	0.6	-0.45	0.44	0.62	-0.47	0.29	0.67	-0.49	0.08	0.6	-0.4	0.04	0.63	NaN	NaN	NaN	-0.53	0.87	0.24	-0.49	0.67	0.21	-0.49	0.52	0.26	-0.49	0.44	0.25	-0.55	0.28	0.21	-0.55	0.09	0.26
1265	6.325	-0.63	0.98	0.44	-0.44	0.93	0.58	-0.54	0.86	0.61	-0.51	0.66	0.64	-0.46	0.53	0.61	-0.45	0.43	0.62	-0.47	0.29	0.67	-0.49	0.08	0.6	-0.4	0.04	0.63	NaN	NaN	NaN	-0.53	0.87	0.24	-0.49	0.67	0.21	-0.49	0.52	0.26	-0.48	0.44	0.25	-0.55	0.28	0.21	-0.55	0.09	0.26
1266	6.33	-0.63	0.98	0.44	-0.44	0.93	0.58	-0.54	0.86	0.61	-0.51	0.66	0.64	-0.46	0.53	0.61	-0.45	0.44	0.62	-0.47	0.29	0.67	-0.49	0.08	0.6	-0.4	0.04	0.63	NaN	NaN	NaN	-0.53	0.87	0.24	-0.49	0.67	0.21	-0.49	0.52	0.26	-0.48	0.44	0.25	-0.55	0.28	0.21	-0.55	0.09	0.26
1267	6.335	-0.63	0.98	0.44	-0.44	0.93	0.58	-0.54	0.86	0.61	-0.51	0.66	0.65	-0.46	0.53	0.61	-0.45	0.44	0.62	-0.47	0.29	0.67	-0.49	0.08	0.6	-0.4	0.04	0.63	NaN	NaN	NaN	-0.53	0.87	0.24	-0.49	0.67	0.21	-0.49	0.52	0.26	-0.48	0.44	0.25	-0.55	0.28	0.21	-0.55	0.09	0.26
1268	6.34	-0.63	0.98	0.44	-0.44	0.93	0.58	-0.54	0.86	0.61	-0.51	0.66	0.65	-0.46	0.53	0.61	-0.45	0.43	0.62	-0.47	0.29	0.67	-0.49	0.08	0.6	-0.4	0.04	0.63	NaN	NaN	NaN	-0.53	0.87	0.24	-0.49	0.67	0.21	-0.49	0.52	0.26	-0.48	0.44	0.25	-0.55	0.28	0.21	-0.55	0.09	0.26
1269	6.345	-0.62	0.98	0.44	-0.44	0.93	0.58	-0.54	0.86	0.61	-0.51	0.66	0.65	-0.46	0.53	0.61	-0.45	0.43	0.62	-0.47	0.29	0.67	-0.49	0.08	0.6	-0.4	0.04	0.63	NaN	NaN	NaN	-0.53	0.87	0.24	-0.49	0.67	0.21	-0.49	0.52	0.26	-0.48	0.44	0.26	-0.55	0.28	0.21	-0.55	0.09	0.26
1270	6.35	-0.62	0.98	0.44	-0.44	0.93	0.59	-0.54	0.86	0.61	-0.51	0.66	0.65	-0.46	0.53	0.61	-0.45	0.43	0.62	-0.47	0.29	0.67	-0.49	0.08	0.6	-0.4	0.04	0.63	NaN	NaN	NaN	-0.53	0.87	0.24	-0.49	0.67	0.21	-0.49	0.52	0.27	-0.48	0.44	0.26	-0.55	0.28	0.21	-0.55	0.09	0.26
1271	6.355	-0.62	0.99	0.44	-0.44	0.93	0.59	-0.54	0.86	0.62	-0.51	0.66	0.65	-0.46	0.53	0.61	-0.45	0.43	0.62	-0.47	0.29	0.67	-0.49	0.08	0.6	-0.4	0.04	0.63	NaN	NaN	NaN	-0.53	0.88	0.25	-0.49	0.67	0.21	-0.49	0.52	0.27	-0.48	0.44	0.26	-0.55	0.28	0.21	-0.55	0.09	0.26
1272	6.36	-0.62	0.99	0.44	-0.44	0.93	0.59	-0.54	0.86	0.62	-0.5	0.66	0.65	-0.45	0.53	0.61	-0.45	0.43	0.62	-0.47	0.29	0.67	-0.49	0.08	0.6	-0.4	0.04	0.63	NaN	NaN	NaN	-0.53	0.88	0.25	-0.49	0.67	0.21	-0.49	0.52	0.27	-0.49	0.44	0.26	-0.55	0.28	0.21	-0.55	0.09	0.26
1273	6.365	-0.62	0.99	0.45	-0.44	0.93	0.59	-0.54	0.86	0.62	-0.5	0.66	0.65	-0.45	0.53	0.61	-0.45	0.43	0.62	-0.47	0.29	0.67	-0.49	0.08	0.6	-0.4	0.04	0.63	NaN	NaN	NaN	-0.53	0.88	0.25	-0.49	0.67	0.21	-0.49	0.52	0.27	-0.49	0.44	0.26	-0.55	0.28	0.21	-0.55	0.09	0.26
1274	6.37	-0.62	0.99	0.45	-0.44	0.93	0.59	-0.54	0.86	0.62	-0.5	0.66	0.65	-0.45	0.53	0.61	-0.45	0.43	0.62	-0.47	0.29	0.67	-0.49	0.08	0.6	-0.4	0.04	0.63	NaN	NaN	NaN	-0.53	0.88	0.25	-0.49	0.67	0.22	-0.49	0.52	0.27	-0.49	0.44	0.26	-0.55	0.28	0.21	-0.55	0.09	0.26
1275	6.375	-0.62	0.99	0.45	-0.43	0.93	0.59	-0.53	0.86	0.62	-0.5	0.66	0.66	-0.45	0.52	0.61	-0.45	0.43	0.62	-0.46	0.29	0.68	-0.49	0.08	0.6	-0.4	0.04	0.63	NaN	NaN	NaN	-0.53	0.88	0.25	-0.49	0.67	0.22	-0.49	0.52	0.27	-0.49	0.44	0.26	-0.55	0.28	0.21	-0.55	0.09	0.26
1276	6.38	-0.62	0.98	0.45	-0.43	0.93	0.59	-0.53	0.86	0.62	-0.5	0.66	0.66	-0.45	0.52	0.61	-0.44	0.43	0.62	-0.46	0.29	0.68	-0.49	0.08	0.6	-0.4	0.04	0.63	NaN	NaN	NaN	-0.53	0.88	0.25	-0.49	0.67	0.22	-0.49	0.52	0.27	-0.49	0.44	0.26	-0.55	0.28	0.21	-0.55	0.09	0.26
1277	6.385	-0.62	0.98	0.45	-0.43	0.92	0.6	-0.53	0.86	0.62	-0.5	0.66	0.66	-0.45	0.52	0.61	-0.44	0.43	0.62	-0.46	0.29	0.68	-0.49	0.08	0.6	-0.4	0.04	0.63	NaN	NaN	NaN	-0.53	0.88	0.25	-0.49	0.67	0.22	-0.49	0.52	0.27	-0.49	0.44	0.26	-0.55	0.28	0.21	-0.55	0.09	0.26
1278	6.39	-0.62	0.98	0.45	-0.43	0.93	0.6	-0.53	0.86	0.62	-0.49	0.66	0.66	-0.45	0.52	0.61	-0.44	0.43	0.62	-0.46	0.28	0.68	-0.49	0.08	0.6	-0.4	0.04	0.63	NaN	NaN	NaN	-0.52	0.88	0.25	-0.49	0.67	0.22	-0.49	0.52	0.27	-0.49	0.44	0.26	-0.55	0.28	0.21	-0.55	0.09	0.26
1279	6.395	-0.62	0.98	0.45	-0.43	0.93	0.6	-0.53	0.86	0.62	-0.49	0.66	0.66	-0.45	0.52	0.62	-0.44	0.43	0.62	-0.46	0.28	0.68	-0.49	0.08	0.6	-0.4	0.04	0.63	NaN	NaN	NaN	-0.52	0.88	0.25	-0.49	0.67	0.22	-0.49	0.52	0.27	-0.49	0.44	0.26	-0.55	0.28	0.21	-0.55	0.09	0.26
1280	6.4	-0.62	0.98	0.45	-0.43	0.92	0.6	-0.53	0.86	0.62	-0.49	0.66	0.66	-0.45	0.52	0.62	-0.44	0.43	0.62	-0.46	0.28	0.68	-0.49	0.08	0.6	-0.4	0.04	0.63	NaN	NaN	NaN	-0.52	0.88	0.25	-0.49	0.67	0.22	-0.49	0.52	0.27	-0.49	0.44	0.26	-0.55	0.28	0.21	-0.55	0.09	0.26
1281	6.405	-0.62	0.98	0.45	-0.43	0.92	0.6	-0.53	0.86	0.62	-0.49	0.66	0.66	-0.45	0.52	0.62	-0.44	0.43	0.62	-0.46	0.28	0.68	-0.49	0.08	0.6	-0.4	0.04	0.63	NaN	NaN	NaN	-0.52	0.88	0.25	-0.49	0.67	0.22	-0.49	0.52	0.27	-0.49	0.44	0.26	-0.55	0.28	0.21	-0.55	0.09	0.26
1282	6.41	-0.62	0.98	0.46	-0.43	0.92	0.6	-0.52	0.86	0.63	-0.49	0.66	0.66	-0.45	0.52	0.62	-0.44	0.43	0.63	-0.46	0.28	0.68	-0.49	0.08	0.6	-0.4	0.04	0.63	NaN	NaN	NaN	-0.52	0.88	0.26	-0.49	0.67	0.22	-0.49	0.52	0.27	-0.49	0.44	0.26	-0.55	0.28	0.21	-0.55	0.09	0.26
1283	6.415	-0.61	0.98	0.46	-0.43	0.92	0.6	-0.52	0.86	0.63	-0.49	0.66	0.66	-0.45	0.52	0.62	-0.44	0.43	0.63	-0.46	0.28	0.68	-0.49	0.08	0.6	-0.4	0.04	0.63	NaN	NaN	NaN	-0.52	0.88	0.26	-0.49	0.67	0.22	-0.49	0.52	0.27	-0.48	0.44	0.26	-0.55	0.28	0.21	-0.55	0.09	0.26
1284	6.42	-0.61	0.98	0.46	-0.43	0.92	0.6	-0.52	0.86	0.63	-0.49	0.66	0.66	-0.45	0.52	0.62	-0.44	0.43	0.63	-0.46	0.28	0.68	-0.49	0.08	0.6	-0.4	0.04	0.63	NaN	NaN	NaN	-0.52	0.88	0.26	-0.49	0.67	0.22	-0.49	0.52	0.27	-0.48	0.44	0.26	-0.55	0.28	0.21	-0.55	0.09	0.26
1285	6.425	-0.61	0.98	0.46	-0.43	0.92	0.6	-0.52	0.86	0.63	-0.49	0.66	0.66	-0.45	0.52	0.62	-0.44	0.43	0.63	-0.46	0.28	0.68	-0.49	0.08	0.6	-0.4	0.04	0.63	NaN	NaN	NaN	-0.52	0.88	0.26	-0.49	0.67	0.22	-0.49	0.52	0.27	-0.48	0.44	0.26	-0.55	0.28	0.21	-0.55	0.09	0.26
1286	6.43	-0.61	0.98	0.46	-0.42	0.92	0.6	-0.52	0.86	0.63	-0.49	0.66	0.67	-0.45	0.52	0.62	-0.44	0.43	0.63	-0.46	0.28	0.68	-0.49	0.08	0.6	-0.4	0.04	0.63	NaN	NaN	NaN	-0.52	0.88	0.26	-0.49	0.67	0.22	-0.49	0.52	0.27	-0.48	0.44	0.26	-0.55	0.28	0.21	-0.55	0.09	0.26
1287	6.435	-0.61	0.98	0.46	-0.42	0.92	0.6	-0.52	0.86	0.63	-0.48	0.66	0.67	-0.45	0.52	0.62	-0.44	0.43	0.63	-0.46	0.28	0.68	-0.49	0.08	0.6	-0.4	0.04	0.63	NaN	NaN	NaN	-0.52	0.88	0.26	-0.49	0.67	0.23	-0.49	0.52	0.28	-0.48	0.44	0.26	-0.55	0.28	0.21	-0.55	0.09	0.26
1288	6.44	-0.61	0.98	0.46	-0.43	0.92	0.61	-0.52	0.86	0.63	-0.48	0.66	0.67	-0.45	0.52	0.62	-0.44	0.43	0.63	-0.46	0.28	0.68	-0.49	0.08	0.6	-0.4	0.04	0.63	NaN	NaN	NaN	-0.52	0.88	0.26	-0.49	0.67	0.23	-0.49	0.53	0.28	-0.48	0.44	0.26	-0.55	0.28	0.22	-0.55	0.09	0.26
1289	6.445	-0.61	0.98	0.46	-0.42	0.92	0.61	-0.52	0.86	0.63	-0.48	0.66	0.67	-0.45	0.52	0.62	-0.44	0.43	0.63	-0.46	0.28	0.68	-0.49	0.08	0.6	-0.4	0.04	0.63	NaN	NaN	NaN	-0.52	0.88	0.26	-0.49	0.67	0.23	-0.49	0.53	0.28	-0.48	0.44	0.26	-0.55	0.28	0.22	-0.55	0.09	0.26
1290	6.45	-0.61	0.98	0.47	-0.42	0.92	0.61	-0.52	0.86	0.63	-0.48	0.66	0.67	-0.45	0.52	0.62	-0.44	0.43	0.63	-0.46	0.28	0.68	-0.49	0.08	0.6	-0.4	0.04	0.63	NaN	NaN	NaN	-0.52	0.88	0.26	-0.49	0.67	0.23	-0.49	0.53	0.28	-0.48	0.44	0.26	-0.55	0.28	0.22	-0.55	0.09	0.26
1291	6.455	-0.61	0.98	0.47	-0.42	0.92	0.61	-0.52	0.86	0.63	-0.48	0.66	0.67	-0.45	0.52	0.62	-0.44	0.43	0.63	-0.46	0.28	0.68	-0.49	0.08	0.6	-0.4	0.04	0.63	NaN	NaN	NaN	-0.52	0.88	0.26	-0.48	0.67	0.23	-0.49	0.53	0.28	-0.48	0.44	0.27	-0.55	0.28	0.22	-0.55	0.09	0.26
1292	6.46	-0.61	0.98	0.47	-0.42	0.92	0.61	-0.52	0.86	0.63	-0.48	0.66	0.67	-0.45	0.52	0.62	-0.44	0.43	0.63	-0.46	0.28	0.68	-0.49	0.08	0.6	-0.4	0.04	0.63	NaN	NaN	NaN	-0.52	0.88	0.26	-0.48	0.67	0.23	-0.49	0.53	0.28	-0.48	0.44	0.27	-0.55	0.29	0.22	-0.55	0.09	0.26
1293	6.465	-0.61	0.98	0.47	-0.42	0.92	0.61	-0.52	0.86	0.64	-0.48	0.66	0.67	-0.45	0.52	0.62	-0.44	0.43	0.63	-0.46	0.28	0.68	-0.49	0.08	0.6	-0.4	0.04	0.63	NaN	NaN	NaN	-0.52	0.88	0.27	-0.48	0.67	0.23	-0.48	0.53	0.28	-0.48	0.44	0.27	-0.55	0.29	0.22	-0.55	0.09	0.26
1294	6.47	-0.61	0.99	0.47	-0.42	0.92	0.61	-0.52	0.86	0.64	-0.48	0.66	0.67	-0.45	0.52	0.62	-0.44	0.43	0.63	-0.46	0.28	0.68	-0.49	0.08	0.6	-0.4	0.04	0.63	NaN	NaN	NaN	-0.52	0.88	0.27	-0.48	0.67	0.23	-0.48	0.53	0.28	-0.48	0.44	0.27	-0.55	0.29	0.22	-0.55	0.09	0.26
1295	6.475	-0.61	0.99	0.47	-0.42	0.92	0.61	-0.52	0.86	0.64	-0.48	0.66	0.67	-0.45	0.52	0.62	-0.44	0.43	0.63	-0.46	0.28	0.68	-0.49	0.08	0.6	-0.4	0.04	0.63	NaN	NaN	NaN	-0.52	0.88	0.27	-0.48	0.67	0.23	-0.48	0.53	0.28	-0.48	0.44	0.27	-0.55	0.29	0.22	-0.55	0.09	0.26
1296	6.48	-0.61	0.99	0.47	-0.42	0.92	0.61	-0.51	0.86	0.64	-0.48	0.66	0.67	-0.45	0.52	0.62	-0.44	0.43	0.63	-0.46	0.28	0.68	-0.49	0.08	0.6	-0.4	0.04	0.63	NaN	NaN	NaN	-0.52	0.88	0.27	-0.48	0.67	0.23	-0.48	0.53	0.28	-0.48	0.44	0.27	-0.55	0.29	0.22	-0.55	0.09	0.26
1297	6.485	-0.61	0.98	0.47	-0.42	0.93	0.61	-0.51	0.86	0.64	-0.48	0.66	0.67	-0.44	0.52	0.62	-0.44	0.43	0.63	-0.46	0.28	0.68	-0.49	0.08	0.6	-0.4	0.04	0.63	NaN	NaN	NaN	-0.52	0.88	0.27	-0.48	0.67	0.23	-0.48	0.53	0.28	-0.48	0.44	0.27	-0.55	0.29	0.22	-0.55	0.09	0.27
1298	6.49	-0.61	0.98	0.48	-0.42	0.92	0.61	-0.51	0.86	0.64	-0.48	0.66	0.67	-0.44	0.52	0.62	-0.44	0.43	0.63	-0.46	0.28	0.68	-0.49	0.08	0.6	-0.4	0.04	0.63	NaN	NaN	NaN	-0.52	0.88	0.27	-0.48	0.67	0.23	-0.48	0.53	0.28	-0.48	0.44	0.27	-0.55	0.29	0.22	-0.55	0.09	0.27
1299	6.495	-0.61	0.98	0.48	-0.42	0.93	0.61	-0.51	0.86	0.64	-0.48	0.66	0.67	-0.44	0.52	0.63	-0.44	0.43	0.63	-0.46	0.28	0.68	-0.49	0.08	0.6	-0.4	0.04	0.63	NaN	NaN	NaN	-0.52	0.88	0.27	-0.48	0.67	0.23	-0.48	0.53	0.28	-0.48	0.44	0.27	-0.55	0.29	0.22	-0.55	0.09	0.27
1300	6.5	-0.61	0.98	0.48	-0.42	0.93	0.61	-0.51	0.86	0.64	-0.48	0.66	0.67	-0.44	0.52	0.63	-0.44	0.43	0.63	-0.46	0.28	0.68	-0.49	0.08	0.6	-0.4	0.04	0.63	NaN	NaN	NaN	-0.52	0.88	0.27	-0.48	0.67	0.23	-0.48	0.53	0.28	-0.48	0.44	0.27	-0.55	0.29	0.22	-0.55	0.09	0.27
1301	6.505	-0.61	0.99	0.48	-0.41	0.92	0.61	-0.51	0.86	0.64	-0.48	0.66	0.67	-0.44	0.52	0.63	-0.44	0.43	0.63	-0.46	0.28	0.68	-0.49	0.08	0.6	-0.4	0.04	0.63	NaN	NaN	NaN	-0.52	0.88	0.27	-0.48	0.68	0.23	-0.48	0.53	0.28	-0.48	0.44	0.27	-0.55	0.29	0.22	-0.55	0.09	0.27
1302	6.51	-0.61	0.99	0.48	-0.42	0.92	0.62	-0.51	0.86	0.64	-0.48	0.66	0.67	-0.44	0.52	0.63	-0.44	0.43	0.63	-0.46	0.28	0.68	-0.49	0.08	0.6	-0.4	0.04	0.63	NaN	NaN	NaN	-0.52	0.88	0.27	-0.48	0.68	0.23	-0.48	0.53	0.28	-0.48	0.44	0.27	-0.55	0.29	0.22	-0.55	0.09	0.27
1303	6.515	-0.61	0.99	0.48	-0.42	0.92	0.62	-0.51	0.86	0.64	-0.48	0.66	0.68	-0.44	0.52	0.63	-0.44	0.43	0.63	-0.46	0.28	0.68	-0.49	0.08	0.6	-0.4	0.04	0.63	NaN	NaN	NaN	-0.52	0.88	0.27	-0.48	0.68	0.24	-0.48	0.53	0.28	-0.48	0.44	0.27	-0.55	0.29	0.22	-0.55	0.09	0.27
1304	6.52	-0.61	0.99	0.48	-0.41	0.92	0.62	-0.51	0.86	0.64	-0.48	0.66	0.68	-0.44	0.52	0.63	-0.44	0.43	0.63	-0.46	0.28	0.68	-0.49	0.08	0.6	-0.4	0.04	0.63	NaN	NaN	NaN	-0.52	0.88	0.28	-0.48	0.68	0.24	-0.48	0.53	0.28	-0.48	0.44	0.27	-0.55	0.29	0.22	-0.55	0.09	0.27
1305	6.525	-0.61	0.99	0.48	-0.41	0.92	0.62	-0.51	0.86	0.65	-0.48	0.66	0.68	-0.44	0.52	0.63	-0.44	0.43	0.63	-0.46	0.28	0.68	-0.49	0.08	0.6	-0.4	0.04	0.63	NaN	NaN	NaN	-0.52	0.88	0.28	-0.48	0.68	0.24	-0.48	0.53	0.29	-0.48	0.44	0.27	-0.55	0.29	0.22	-0.55	0.09	0.27
1306	6.53	-0.61	0.99	0.48	-0.41	0.92	0.62	-0.51	0.86	0.65	-0.48	0.66	0.68	-0.44	0.52	0.63	-0.44	0.43	0.63	-0.46	0.28	0.68	-0.49	0.08	0.6	-0.4	0.04	0.63	NaN	NaN	NaN	-0.52	0.88	0.28	-0.48	0.68	0.24	-0.48	0.53	0.29	-0.48	0.44	0.27	-0.55	0.29	0.22	-0.55	0.09	0.27
1307	6.535	-0.6	0.99	0.49	-0.41	0.92	0.62	-0.51	0.86	0.65	-0.48	0.66	0.68	-0.44	0.52	0.63	-0.44	0.43	0.64	-0.46	0.28	0.68	-0.49	0.08	0.6	-0.4	0.04	0.63	NaN	NaN	NaN	-0.52	0.88	0.28	-0.48	0.68	0.24	-0.48	0.53	0.29	-0.47	0.44	0.27	-0.55	0.29	0.22	-0.55	0.09	0.27
1308	6.54	-0.6	0.99	0.49	-0.41	0.92	0.62	-0.51	0.86	0.65	-0.48	0.66	0.68	-0.44	0.52	0.63	-0.44	0.43	0.64	-0.46	0.28	0.68	-0.49	0.08	0.6	-0.4	0.04	0.63	NaN	NaN	NaN	-0.52	0.88	0.28	-0.48	0.68	0.24	-0.48	0.53	0.29	-0.47	0.44	0.27	-0.55	0.29	0.22	-0.55	0.09	0.27
1309	6.545	-0.6	0.99	0.49	-0.41	0.92	0.62	-0.51	0.86	0.65	-0.48	0.66	0.68	-0.44	0.52	0.63	-0.44	0.43	0.64	-0.46	0.28	0.68	-0.49	0.08	0.6	-0.4	0.04	0.63	NaN	NaN	NaN	-0.52	0.88	0.28	-0.48	0.68	0.24	-0.48	0.53	0.29	-0.47	0.44	0.27	-0.55	0.29	0.22	-0.55	0.1	0.27
1310	6.55	-0.6	0.99	0.49	-0.41	0.92	0.62	-0.51	0.86	0.65	-0.48	0.66	0.68	-0.44	0.52	0.63	-0.44	0.43	0.64	-0.46	0.28	0.68	-0.49	0.08	0.6	-0.4	0.04	0.63	NaN	NaN	NaN	-0.52	0.88	0.28	-0.48	0.68	0.24	-0.48	0.53	0.29	-0.47	0.44	0.27	-0.55	0.29	0.23	-0.55	0.1	0.27
1311	6.555	-0.6	0.99	0.49	-0.41	0.92	0.62	-0.51	0.86	0.65	-0.48	0.66	0.68	-0.44	0.52	0.63	-0.44	0.43	0.64	-0.46	0.28	0.69	-0.49	0.08	0.6	-0.4	0.04	0.63	NaN	NaN	NaN	-0.52	0.88	0.28	-0.48	0.68	0.24	-0.48	0.53	0.29	-0.47	0.44	0.27	-0.55	0.29	0.23	-0.55	0.1	0.27
1312	6.56	-0.6	0.99	0.49	-0.41	0.92	0.62	-0.51	0.86	0.65	-0.47	0.66	0.68	-0.44	0.52	0.63	-0.44	0.43	0.64	-0.46	0.28	0.69	-0.49	0.08	0.6	-0.4	0.04	0.63	NaN	NaN	NaN	-0.52	0.88	0.28	-0.48	0.68	0.24	-0.48	0.53	0.29	-0.47	0.45	0.27	-0.54	0.29	0.23	-0.55	0.1	0.27
1313	6.565	-0.6	0.99	0.49	-0.41	0.92	0.62	-0.5	0.86	0.65	-0.47	0.66	0.68	-0.44	0.52	0.63	-0.44	0.43	0.64	-0.46	0.28	0.69	-0.49	0.08	0.6	-0.4	0.04	0.63	NaN	NaN	NaN	-0.52	0.88	0.28	-0.48	0.68	0.24	-0.48	0.53	0.29	-0.47	0.45	0.28	-0.54	0.29	0.23	-0.55	0.1	0.27
1314	6.57	-0.6	0.99	0.49	-0.41	0.92	0.62	-0.5	0.86	0.65	-0.47	0.66	0.68	-0.44	0.52	0.63	-0.44	0.43	0.64	-0.46	0.28	0.69	-0.49	0.08	0.6	-0.4	0.04	0.63	NaN	NaN	NaN	-0.52	0.88	0.28	-0.48	0.68	0.24	-0.48	0.53	0.29	-0.47	0.45	0.28	-0.54	0.29	0.23	-0.55	0.1	0.27
1315	6.575	-0.6	0.99	0.49	-0.41	0.92	0.62	-0.5	0.86	0.65	-0.47	0.66	0.68	-0.44	0.52	0.63	-0.44	0.43	0.64	-0.46	0.28	0.69	-0.49	0.08	0.6	-0.4	0.04	0.63	NaN	NaN	NaN	-0.52	0.88	0.28	-0.48	0.68	0.24	-0.47	0.53	0.29	-0.47	0.45	0.28	-0.54	0.29	0.23	-0.55	0.1	0.27
1316	6.58	-0.6	0.99	0.5	-0.41	0.92	0.63	-0.5	0.86	0.65	-0.47	0.66	0.68	-0.44	0.52	0.63	-0.44	0.43	0.64	-0.46	0.28	0.69	-0.49	0.08	0.6	-0.4	0.04	0.63	NaN	NaN	NaN	-0.52	0.88	0.28	-0.48	0.68	0.24	-0.47	0.53	0.29	-0.47	0.45	0.28	-0.54	0.29	0.23	-0.55	0.1	0.27
1317	6.585	-0.6	0.99	0.5	-0.41	0.92	0.63	-0.5	0.86	0.65	-0.47	0.66	0.68	-0.44	0.52	0.63	-0.44	0.43	0.64	-0.46	0.28	0.69	-0.49	0.08	0.6	-0.4	0.04	0.63	NaN	NaN	NaN	-0.52	0.88	0.29	-0.48	0.68	0.24	-0.47	0.53	0.29	-0.47	0.45	0.28	-0.54	0.29	0.23	-0.55	0.1	0.27
1318	6.59	-0.6	0.99	0.5	-0.4	0.92	0.63	-0.5	0.86	0.65	-0.47	0.66	0.68	-0.44	0.52	0.63	-0.44	0.43	0.64	-0.46	0.28	0.69	-0.49	0.08	0.6	-0.4	0.04	0.63	NaN	NaN	NaN	-0.52	0.88	0.29	-0.48	0.68	0.24	-0.47	0.53	0.29	-0.47	0.45	0.28	-0.54	0.3	0.23	-0.55	0.1	0.27
1319	6.595	-0.6	0.99	0.5	-0.4	0.92	0.63	-0.5	0.86	0.66	-0.47	0.66	0.69	-0.44	0.52	0.63	-0.44	0.43	0.64	-0.46	0.28	0.69	-0.49	0.08	0.6	-0.4	0.04	0.63	NaN	NaN	NaN	-0.52	0.88	0.29	-0.48	0.68	0.24	-0.47	0.53	0.29	-0.46	0.45	0.28	-0.54	0.3	0.23	-0.55	0.1	0.27
1320	6.6	-0.6	0.99	0.5	-0.4	0.92	0.63	-0.5	0.86	0.66	-0.47	0.66	0.69	-0.44	0.52	0.64	-0.44	0.43	0.64	-0.46	0.28	0.69	-0.49	0.08	0.6	-0.4	0.04	0.63	NaN	NaN	NaN	-0.52	0.88	0.29	-0.48	0.68	0.25	-0.47	0.53	0.29	-0.46	0.45	0.28	-0.54	0.3	0.23	-0.55	0.1	0.27
1321	6.605	-0.6	0.99	0.5	-0.4	0.92	0.63	-0.5	0.86	0.66	-0.47	0.66	0.69	-0.44	0.52	0.64	-0.44	0.43	0.64	-0.46	0.28	0.69	-0.49	0.08	0.6	-0.4	0.04	0.63	NaN	NaN	NaN	-0.52	0.88	0.29	-0.48	0.68	0.25	-0.47	0.53	0.29	-0.46	0.45	0.28	-0.54	0.3	0.23	-0.55	0.1	0.27
1322	6.61	-0.6	0.99	0.5	-0.4	0.92	0.63	-0.5	0.86	0.66	-0.47	0.66	0.69	-0.44	0.52	0.64	-0.44	0.43	0.64	-0.46	0.28	0.69	-0.49	0.08	0.6	-0.4	0.04	0.63	NaN	NaN	NaN	-0.52	0.88	0.29	-0.48	0.68	0.25	-0.47	0.53	0.29	-0.46	0.45	0.28	-0.54	0.3	0.23	-0.55	0.1	0.27
1323	6.615	-0.6	0.99	0.5	-0.4	0.92	0.63	-0.5	0.86	0.66	-0.47	0.66	0.69	-0.44	0.52	0.64	-0.44	0.43	0.64	-0.46	0.28	0.69	-0.49	0.08	0.6	-0.4	0.04	0.63	NaN	NaN	NaN	-0.52	0.88	0.29	-0.48	0.68	0.25	-0.47	0.53	0.29	-0.46	0.45	0.28	-0.54	0.3	0.23	-0.55	0.1	0.27
1324	6.62	-0.6	0.99	0.5	-0.4	0.92	0.63	-0.5	0.86	0.66	-0.47	0.66	0.69	-0.44	0.52	0.64	-0.44	0.43	0.64	-0.46	0.28	0.69	-0.49	0.08	0.6	-0.4	0.04	0.63	NaN	NaN	NaN	-0.52	0.88	0.29	-0.47	0.68	0.25	-0.46	0.53	0.29	-0.46	0.45	0.28	-0.54	0.3	0.23	-0.55	0.1	0.27
1325	6.625	-0.6	0.99	0.5	-0.4	0.92	0.63	-0.5	0.86	0.66	-0.47	0.66	0.69	-0.44	0.52	0.64	-0.44	0.43	0.64	-0.46	0.28	0.69	-0.49	0.08	0.6	-0.4	0.04	0.63	NaN	NaN	NaN	-0.52	0.88	0.29	-0.47	0.68	0.25	-0.46	0.53	0.29	-0.46	0.45	0.28	-0.54	0.3	0.23	-0.55	0.1	0.27
1326	6.63	-0.6	0.99	0.5	-0.4	0.92	0.63	-0.5	0.86	0.66	-0.47	0.66	0.69	-0.44	0.52	0.64	-0.44	0.43	0.64	-0.46	0.28	0.69	-0.49	0.08	0.6	-0.4	0.04	0.63	NaN	NaN	NaN	-0.52	0.88	0.29	-0.47	0.68	0.25	-0.46	0.53	0.29	-0.46	0.45	0.28	-0.54	0.3	0.23	-0.55	0.1	0.27
1327	6.635	-0.6	0.99	0.51	-0.4	0.92	0.63	-0.49	0.86	0.66	-0.47	0.66	0.69	-0.44	0.52	0.64	-0.44	0.43	0.64	-0.46	0.28	0.69	-0.49	0.08	0.6	-0.4	0.04	0.63	NaN	NaN	NaN	-0.52	0.88	0.29	-0.47	0.68	0.25	-0.46	0.53	0.29	-0.46	0.45	0.28	-0.54	0.3	0.23	-0.55	0.1	0.27
1328	6.64	-0.6	0.99	0.51	-0.4	0.92	0.63	-0.49	0.86	0.66	-0.47	0.66	0.69	-0.44	0.52	0.64	-0.44	0.43	0.64	-0.46	0.28	0.69	-0.49	0.08	0.6	-0.4	0.04	0.63	NaN	NaN	NaN	-0.52	0.88	0.29	-0.47	0.68	0.25	-0.46	0.53	0.29	-0.45	0.45	0.28	-0.53	0.3	0.23	-0.55	0.1	0.27
1329	6.645	-0.6	0.99	0.51	-0.39	0.93	0.63	-0.49	0.86	0.66	-0.47	0.66	0.69	-0.44	0.52	0.64	-0.44	0.43	0.64	-0.46	0.28	0.69	-0.49	0.08	0.6	-0.4	0.04	0.63	NaN	NaN	NaN	-0.52	0.88	0.29	-0.47	0.68	0.25	-0.46	0.53	0.29	-0.45	0.45	0.28	-0.53	0.3	0.23	-0.55	0.11	0.27
1330	6.65	-0.6	0.99	0.51	-0.39	0.93	0.63	-0.49	0.86	0.66	-0.47	0.66	0.69	-0.44	0.52	0.64	-0.44	0.43	0.64	-0.46	0.28	0.69	-0.49	0.08	0.6	-0.4	0.04	0.63	NaN	NaN	NaN	-0.52	0.88	0.29	-0.47	0.68	0.25	-0.46	0.53	0.29	-0.45	0.45	0.28	-0.53	0.3	0.23	-0.54	0.11	0.27
1331	6.655	-0.59	0.99	0.51	-0.39	0.93	0.63	-0.49	0.86	0.66	-0.46	0.66	0.69	-0.44	0.52	0.64	-0.44	0.43	0.64	-0.46	0.28	0.69	-0.49	0.08	0.6	-0.4	0.04	0.63	NaN	NaN	NaN	-0.52	0.88	0.29	-0.47	0.68	0.25	-0.46	0.54	0.29	-0.45	0.45	0.28	-0.53	0.3	0.23	-0.54	0.11	0.27
1332	6.66	-0.59	0.99	0.51	-0.39	0.93	0.63	-0.49	0.86	0.66	-0.46	0.66	0.69	-0.44	0.52	0.64	-0.44	0.43	0.64	-0.46	0.28	0.69	-0.49	0.08	0.6	-0.4	0.04	0.63	NaN	NaN	NaN	-0.52	0.88	0.29	-0.47	0.68	0.25	-0.46	0.54	0.29	-0.45	0.45	0.28	-0.53	0.3	0.23	-0.54	0.11	0.27
1333	6.665	-0.59	0.99	0.51	-0.39	0.93	0.63	-0.49	0.86	0.66	-0.46	0.66	0.69	-0.44	0.52	0.64	-0.44	0.43	0.64	-0.46	0.28	0.69	-0.49	0.08	0.6	-0.4	0.04	0.63	NaN	NaN	NaN	-0.52	0.88	0.3	-0.47	0.68	0.25	-0.45	0.54	0.29	-0.45	0.45	0.28	-0.53	0.3	0.23	-0.54	0.11	0.27
1334	6.67	-0.59	0.99	0.51	-0.39	0.93	0.63	-0.49	0.86	0.66	-0.46	0.66	0.69	-0.44	0.52	0.64	-0.44	0.43	0.64	-0.46	0.28	0.69	-0.49	0.08	0.6	-0.4	0.04	0.63	NaN	NaN	NaN	-0.52	0.88	0.3	-0.47	0.68	0.25	-0.45	0.54	0.29	-0.45	0.45	0.28	-0.53	0.3	0.23	-0.54	0.11	0.27
1335	6.675	-0.59	0.99	0.51	-0.39	0.93	0.63	-0.49	0.86	0.67	-0.46	0.66	0.69	-0.44	0.52	0.64	-0.44	0.43	0.64	-0.46	0.28	0.69	-0.49	0.08	0.6	-0.4	0.03	0.63	NaN	NaN	NaN	-0.52	0.88	0.3	-0.47	0.68	0.25	-0.45	0.54	0.29	-0.45	0.45	0.28	-0.53	0.31	0.23	-0.54	0.11	0.27
1336	6.68	-0.59	0.99	0.51	-0.39	0.92	0.63	-0.49	0.86	0.67	-0.46	0.66	0.69	-0.44	0.52	0.64	-0.44	0.43	0.64	-0.46	0.28	0.69	-0.49	0.08	0.6	-0.4	0.03	0.63	NaN	NaN	NaN	-0.52	0.88	0.3	-0.46	0.68	0.25	-0.45	0.54	0.29	-0.44	0.45	0.28	-0.53	0.31	0.23	-0.54	0.11	0.27
1337	6.685	-0.59	0.99	0.51	-0.39	0.92	0.63	-0.49	0.86	0.67	-0.46	0.66	0.69	-0.44	0.52	0.64	-0.44	0.43	0.64	-0.46	0.28	0.69	-0.49	0.08	0.6	-0.4	0.03	0.63	NaN	NaN	NaN	-0.52	0.88	0.3	-0.46	0.68	0.25	-0.45	0.54	0.29	-0.44	0.45	0.28	-0.53	0.31	0.23	-0.54	0.11	0.27
1338	6.69	-0.59	0.99	0.52	-0.39	0.92	0.63	-0.48	0.86	0.67	-0.46	0.66	0.69	-0.44	0.52	0.64	-0.44	0.43	0.64	-0.46	0.28	0.69	-0.49	0.08	0.6	-0.4	0.03	0.63	NaN	NaN	NaN	-0.52	0.88	0.3	-0.46	0.69	0.25	-0.45	0.54	0.29	-0.44	0.45	0.28	-0.52	0.31	0.23	-0.54	0.11	0.27
1339	6.695	-0.59	0.99	0.52	-0.39	0.92	0.63	-0.48	0.86	0.67	-0.46	0.66	0.69	-0.44	0.52	0.64	-0.44	0.43	0.64	-0.46	0.28	0.69	-0.49	0.08	0.6	-0.4	0.03	0.63	NaN	NaN	NaN	-0.52	0.89	0.3	-0.46	0.69	0.25	-0.45	0.54	0.29	-0.44	0.46	0.28	-0.52	0.31	0.23	-0.54	0.11	0.27
1340	6.7	-0.59	0.99	0.52	-0.39	0.92	0.63	-0.48	0.86	0.67	-0.46	0.66	0.69	-0.44	0.52	0.64	-0.44	0.43	0.65	-0.46	0.28	0.69	-0.49	0.08	0.6	-0.4	0.03	0.63	NaN	NaN	NaN	-0.52	0.89	0.3	-0.46	0.69	0.25	-0.44	0.54	0.29	-0.44	0.46	0.28	-0.52	0.31	0.23	-0.54	0.11	0.27
1341	6.705	-0.59	0.99	0.52	-0.39	0.92	0.63	-0.48	0.86	0.67	-0.46	0.66	0.69	-0.44	0.52	0.64	-0.44	0.43	0.65	-0.46	0.28	0.69	-0.49	0.08	0.6	-0.4	0.03	0.63	NaN	NaN	NaN	-0.52	0.89	0.3	-0.46	0.69	0.25	-0.44	0.54	0.29	-0.44	0.46	0.28	-0.52	0.31	0.23	-0.54	0.11	0.27
1342	6.71	-0.59	0.99	0.52	-0.39	0.92	0.63	-0.48	0.86	0.67	-0.46	0.66	0.69	-0.44	0.52	0.64	-0.44	0.43	0.65	-0.46	0.28	0.69	-0.49	0.08	0.6	-0.4	0.03	0.63	NaN	NaN	NaN	-0.52	0.89	0.3	-0.46	0.69	0.25	-0.44	0.54	0.29	-0.44	0.46	0.28	-0.52	0.31	0.23	-0.54	0.11	0.27
1343	6.715	-0.59	0.99	0.52	-0.39	0.92	0.63	-0.48	0.86	0.67	-0.46	0.66	0.69	-0.44	0.52	0.64	-0.44	0.43	0.65	-0.46	0.28	0.69	-0.49	0.08	0.6	-0.4	0.03	0.63	NaN	NaN	NaN	-0.52	0.89	0.3	-0.46	0.69	0.25	-0.44	0.54	0.29	-0.44	0.46	0.28	-0.52	0.31	0.23	-0.54	0.11	0.27
1344	6.72	-0.59	0.99	0.52	-0.39	0.92	0.63	-0.48	0.86	0.67	-0.46	0.66	0.69	-0.44	0.52	0.64	-0.44	0.43	0.65	-0.46	0.28	0.69	-0.49	0.08	0.6	-0.4	0.03	0.63	NaN	NaN	NaN	-0.52	0.89	0.3	-0.46	0.69	0.25	-0.44	0.54	0.29	-0.43	0.46	0.28	-0.52	0.31	0.23	-0.54	0.11	0.27
1345	6.725	-0.59	0.99	0.52	-0.38	0.92	0.63	-0.48	0.86	0.67	-0.46	0.66	0.7	-0.44	0.52	0.64	-0.44	0.43	0.65	-0.46	0.28	0.69	-0.49	0.08	0.6	-0.4	0.03	0.63	NaN	NaN	NaN	-0.52	0.89	0.3	-0.46	0.69	0.25	-0.44	0.54	0.29	-0.43	0.46	0.28	-0.52	0.31	0.23	-0.54	0.11	0.27
1346	6.73	-0.59	0.99	0.52	-0.38	0.92	0.63	-0.48	0.86	0.67	-0.46	0.66	0.7	-0.44	0.52	0.64	-0.44	0.43	0.65	-0.46	0.28	0.69	-0.49	0.08	0.6	-0.4	0.03	0.63	NaN	NaN	NaN	-0.52	0.89	0.3	-0.46	0.69	0.25	-0.44	0.54	0.29	-0.43	0.46	0.27	-0.52	0.31	0.23	-0.54	0.12	0.27
1347	6.735	-0.59	0.99	0.52	-0.38	0.92	0.63	-0.48	0.86	0.67	-0.46	0.66	0.7	-0.44	0.52	0.64	-0.44	0.43	0.65	-0.46	0.28	0.69	-0.49	0.08	0.6	-0.4	0.03	0.63	NaN	NaN	NaN	-0.52	0.89	0.3	-0.46	0.69	0.25	-0.44	0.54	0.29	-0.43	0.46	0.27	-0.52	0.31	0.23	-0.54	0.12	0.27
1348	6.74	-0.59	0.99	0.52	-0.38	0.92	0.64	-0.48	0.86	0.67	-0.46	0.66	0.7	-0.44	0.52	0.64	-0.44	0.43	0.65	-0.46	0.28	0.69	-0.49	0.08	0.6	-0.4	0.03	0.63	NaN	NaN	NaN	-0.52	0.89	0.3	-0.46	0.69	0.25	-0.44	0.54	0.29	-0.43	0.46	0.27	-0.52	0.31	0.23	-0.54	0.12	0.27
1349	6.745	-0.59	0.99	0.52	-0.38	0.93	0.64	-0.48	0.86	0.67	-0.46	0.66	0.7	-0.44	0.52	0.64	-0.44	0.43	0.65	-0.46	0.28	0.69	-0.49	0.08	0.6	-0.4	0.03	0.63	NaN	NaN	NaN	-0.52	0.89	0.3	-0.46	0.69	0.25	-0.44	0.54	0.29	-0.43	0.46	0.28	-0.52	0.31	0.23	-0.53	0.12	0.27
1350	6.75	-0.59	0.99	0.52	-0.38	0.93	0.64	-0.47	0.86	0.67	-0.46	0.66	0.7	-0.44	0.52	0.64	-0.44	0.43	0.65	-0.46	0.28	0.69	-0.49	0.08	0.6	-0.4	0.03	0.63	NaN	NaN	NaN	-0.52	0.89	0.3	-0.46	0.69	0.25	-0.44	0.54	0.29	-0.43	0.46	0.27	-0.51	0.31	0.23	-0.53	0.12	0.27
1351	6.755	-0.59	0.99	0.52	-0.38	0.93	0.64	-0.47	0.86	0.67	-0.46	0.66	0.7	-0.44	0.52	0.64	-0.44	0.43	0.65	-0.46	0.28	0.69	-0.49	0.08	0.6	-0.4	0.03	0.63	NaN	NaN	NaN	-0.52	0.89	0.3	-0.46	0.69	0.25	-0.43	0.54	0.29	-0.43	0.46	0.27	-0.51	0.31	0.23	-0.53	0.12	0.27
1352	6.76	-0.58	0.99	0.52	-0.38	0.93	0.64	-0.47	0.86	0.67	-0.46	0.66	0.7	-0.44	0.52	0.65	-0.44	0.43	0.65	-0.46	0.28	0.69	-0.49	0.08	0.6	-0.4	0.03	0.63	NaN	NaN	NaN	-0.52	0.89	0.3	-0.46	0.69	0.25	-0.43	0.54	0.29	-0.43	0.46	0.27	-0.51	0.31	0.23	-0.53	0.12	0.27
1353	6.765	-0.58	0.99	0.52	-0.38	0.93	0.64	-0.47	0.86	0.67	-0.45	0.66	0.7	-0.44	0.52	0.65	-0.44	0.43	0.65	-0.46	0.28	0.69	-0.49	0.08	0.6	-0.4	0.03	0.63	NaN	NaN	NaN	-0.52	0.89	0.3	-0.46	0.69	0.25	-0.43	0.54	0.29	-0.43	0.46	0.27	-0.51	0.31	0.22	-0.53	0.12	0.27
1354	6.77	-0.58	0.99	0.53	-0.38	0.93	0.64	-0.47	0.86	0.67	-0.45	0.66	0.7	-0.44	0.52	0.65	-0.44	0.43	0.65	-0.46	0.28	0.69	-0.49	0.08	0.6	-0.4	0.03	0.63	NaN	NaN	NaN	-0.52	0.89	0.3	-0.45	0.69	0.25	-0.43	0.54	0.29	-0.42	0.46	0.27	-0.51	0.31	0.22	-0.53	0.12	0.27
1355	6.775	-0.58	0.99	0.53	-0.38	0.93	0.64	-0.47	0.86	0.67	-0.45	0.66	0.7	-0.44	0.52	0.65	-0.44	0.43	0.65	-0.46	0.28	0.69	-0.49	0.08	0.6	-0.4	0.03	0.63	NaN	NaN	NaN	-0.52	0.89	0.3	-0.45	0.69	0.25	-0.43	0.54	0.29	-0.42	0.46	0.27	-0.51	0.31	0.22	-0.53	0.12	0.26
1356	6.78	-0.58	0.99	0.53	-0.37	0.93	0.64	-0.47	0.86	0.67	-0.45	0.66	0.7	-0.44	0.52	0.65	-0.44	0.43	0.65	-0.46	0.27	0.69	-0.49	0.08	0.6	-0.4	0.03	0.63	NaN	NaN	NaN	-0.52	0.89	0.31	-0.45	0.69	0.25	-0.43	0.54	0.29	-0.42	0.46	0.27	-0.51	0.31	0.22	-0.53	0.12	0.26
1357	6.785	-0.58	0.99	0.53	-0.37	0.93	0.64	-0.47	0.86	0.67	-0.45	0.66	0.7	-0.44	0.52	0.65	-0.44	0.43	0.65	-0.46	0.27	0.69	-0.49	0.08	0.6	-0.4	0.03	0.63	NaN	NaN	NaN	-0.52	0.89	0.31	-0.45	0.69	0.25	-0.43	0.54	0.29	-0.42	0.46	0.27	-0.51	0.31	0.22	-0.52	0.12	0.26
1358	6.79	-0.58	0.99	0.53	-0.37	0.93	0.64	-0.47	0.86	0.67	-0.45	0.66	0.7	-0.44	0.52	0.65	-0.44	0.43	0.65	-0.46	0.27	0.69	-0.49	0.08	0.6	-0.4	0.03	0.63	NaN	NaN	NaN	-0.52	0.89	0.31	-0.45	0.69	0.25	-0.43	0.54	0.29	-0.42	0.46	0.27	-0.51	0.31	0.22	-0.52	0.12	0.26
1359	6.795	-0.58	0.99	0.53	-0.37	0.93	0.64	-0.47	0.86	0.67	-0.45	0.66	0.7	-0.44	0.52	0.65	-0.44	0.43	0.65	-0.46	0.27	0.69	-0.49	0.08	0.6	-0.4	0.03	0.63	NaN	NaN	NaN	-0.52	0.89	0.31	-0.45	0.69	0.25	-0.43	0.54	0.29	-0.42	0.46	0.27	-0.5	0.31	0.22	-0.52	0.12	0.26
1360	6.8	-0.58	0.99	0.53	-0.37	0.93	0.64	-0.47	0.86	0.67	-0.45	0.66	0.7	-0.44	0.52	0.65	-0.44	0.43	0.65	-0.46	0.27	0.69	-0.49	0.08	0.6	-0.4	0.03	0.63	NaN	NaN	NaN	-0.52	0.89	0.31	-0.45	0.69	0.25	-0.43	0.54	0.29	-0.42	0.46	0.27	-0.5	0.31	0.22	-0.52	0.12	0.26
1361	6.805	-0.58	0.99	0.53	-0.37	0.93	0.64	-0.47	0.86	0.67	-0.45	0.66	0.7	-0.44	0.52	0.65	-0.44	0.43	0.65	-0.46	0.27	0.69	-0.49	0.08	0.6	-0.4	0.03	0.63	NaN	NaN	NaN	-0.52	0.89	0.31	-0.45	0.69	0.25	-0.43	0.54	0.29	-0.42	0.46	0.27	-0.5	0.31	0.22	-0.51	0.12	0.26
1362	6.81	-0.58	0.99	0.53	-0.37	0.93	0.64	-0.47	0.86	0.68	-0.45	0.66	0.7	-0.44	0.52	0.65	-0.44	0.43	0.65	-0.46	0.27	0.69	-0.49	0.08	0.6	-0.4	0.03	0.63	NaN	NaN	NaN	-0.52	0.89	0.31	-0.45	0.69	0.25	-0.43	0.54	0.29	-0.42	0.46	0.27	-0.5	0.31	0.22	-0.51	0.12	0.26
1363	6.815	-0.58	0.99	0.53	-0.37	0.93	0.64	-0.47	0.86	0.68	-0.45	0.66	0.7	-0.44	0.52	0.65	-0.44	0.43	0.65	-0.46	0.27	0.69	-0.49	0.08	0.6	-0.4	0.03	0.63	NaN	NaN	NaN	-0.52	0.89	0.31	-0.45	0.69	0.25	-0.43	0.54	0.29	-0.42	0.46	0.27	-0.5	0.31	0.22	-0.51	0.12	0.26
1364	6.82	-0.58	0.99	0.53	-0.37	0.93	0.64	-0.47	0.86	0.68	-0.45	0.66	0.7	-0.43	0.52	0.65	-0.44	0.43	0.65	-0.46	0.27	0.69	-0.49	0.08	0.6	-0.4	0.03	0.63	NaN	NaN	NaN	-0.52	0.89	0.31	-0.45	0.69	0.25	-0.43	0.54	0.29	-0.42	0.46	0.27	-0.5	0.31	0.22	-0.51	0.11	0.26
1365	6.825	-0.58	0.99	0.53	-0.37	0.93	0.64	-0.47	0.86	0.68	-0.45	0.66	0.7	-0.43	0.52	0.65	-0.44	0.43	0.65	-0.46	0.27	0.69	-0.49	0.08	0.6	-0.4	0.03	0.63	NaN	NaN	NaN	-0.52	0.89	0.31	-0.45	0.69	0.25	-0.43	0.54	0.29	-0.41	0.46	0.27	-0.5	0.31	0.22	-0.5	0.11	0.26
1366	6.83	-0.58	0.99	0.53	-0.37	0.93	0.64	-0.46	0.86	0.68	-0.45	0.66	0.7	-0.43	0.52	0.65	-0.44	0.43	0.65	-0.46	0.27	0.69	-0.49	0.08	0.6	-0.4	0.03	0.63	NaN	NaN	NaN	-0.52	0.89	0.31	-0.45	0.69	0.25	-0.42	0.54	0.29	-0.41	0.46	0.27	-0.49	0.31	0.22	-0.5	0.11	0.26
1367	6.835	-0.58	0.99	0.53	-0.37	0.93	0.64	-0.46	0.86	0.68	-0.45	0.66	0.7	-0.43	0.52	0.65	-0.44	0.43	0.65	-0.46	0.27	0.69	-0.49	0.08	0.6	-0.4	0.03	0.63	NaN	NaN	NaN	-0.52	0.89	0.31	-0.45	0.69	0.25	-0.42	0.54	0.29	-0.41	0.46	0.27	-0.49	0.31	0.22	-0.5	0.11	0.26
1368	6.84	-0.58	0.99	0.53	-0.37	0.93	0.64	-0.46	0.86	0.68	-0.45	0.66	0.7	-0.43	0.52	0.65	-0.44	0.43	0.65	-0.46	0.27	0.69	-0.49	0.08	0.6	-0.4	0.03	0.63	NaN	NaN	NaN	-0.52	0.89	0.31	-0.45	0.69	0.25	-0.42	0.54	0.29	-0.41	0.46	0.27	-0.49	0.31	0.22	-0.5	0.11	0.26
1369	6.845	-0.57	0.99	0.53	-0.37	0.93	0.64	-0.46	0.86	0.68	-0.44	0.66	0.7	-0.43	0.52	0.65	-0.44	0.43	0.65	-0.46	0.27	0.69	-0.49	0.08	0.6	-0.4	0.03	0.63	NaN	NaN	NaN	-0.52	0.89	0.31	-0.45	0.69	0.25	-0.42	0.54	0.29	-0.41	0.46	0.27	-0.49	0.31	0.22	-0.49	0.11	0.26
1370	6.85	-0.57	0.99	0.53	-0.36	0.93	0.64	-0.46	0.86	0.68	-0.44	0.66	0.7	-0.43	0.52	0.65	-0.44	0.43	0.65	-0.46	0.27	0.69	-0.49	0.08	0.6	-0.4	0.03	0.63	NaN	NaN	NaN	-0.52	0.89	0.31	-0.45	0.69	0.25	-0.42	0.54	0.29	-0.41	0.46	0.27	-0.49	0.31	0.22	-0.49	0.11	0.26
1371	6.855	-0.57	0.99	0.53	-0.36	0.93	0.64	-0.46	0.86	0.68	-0.44	0.66	0.7	-0.43	0.52	0.65	-0.44	0.43	0.65	-0.46	0.27	0.69	-0.49	0.08	0.6	-0.4	0.03	0.63	NaN	NaN	NaN	-0.51	0.89	0.31	-0.45	0.69	0.25	-0.42	0.54	0.29	-0.41	0.46	0.27	-0.48	0.31	0.22	-0.49	0.11	0.26
1372	6.86	-0.57	0.99	0.53	-0.36	0.93	0.64	-0.46	0.86	0.68	-0.44	0.66	0.7	-0.43	0.52	0.65	-0.44	0.43	0.65	-0.46	0.27	0.69	-0.49	0.08	0.6	-0.4	0.03	0.63	NaN	NaN	NaN	-0.51	0.89	0.31	-0.45	0.69	0.25	-0.42	0.54	0.29	-0.4	0.46	0.27	-0.48	0.31	0.22	-0.48	0.11	0.26
1373	6.865	-0.57	0.99	0.53	-0.36	0.93	0.64	-0.45	0.86	0.68	-0.44	0.66	0.7	-0.43	0.52	0.65	-0.44	0.43	0.65	-0.46	0.27	0.69	-0.49	0.08	0.6	-0.4	0.03	0.63	NaN	NaN	NaN	-0.51	0.89	0.31	-0.45	0.69	0.25	-0.42	0.54	0.29	-0.4	0.46	0.27	-0.48	0.31	0.22	-0.48	0.11	0.26
1374	6.87	-0.57	0.99	0.53	-0.36	0.93	0.64	-0.45	0.86	0.68	-0.44	0.66	0.7	-0.43	0.52	0.65	-0.44	0.43	0.65	-0.46	0.27	0.69	-0.49	0.08	0.6	-0.4	0.03	0.63	NaN	NaN	NaN	-0.51	0.89	0.31	-0.44	0.69	0.25	-0.41	0.54	0.29	-0.4	0.46	0.27	-0.48	0.31	0.22	-0.48	0.11	0.26
1375	6.875	-0.57	0.99	0.53	-0.36	0.93	0.64	-0.45	0.86	0.68	-0.44	0.66	0.7	-0.43	0.52	0.65	-0.44	0.43	0.65	-0.46	0.27	0.69	-0.49	0.08	0.6	-0.4	0.03	0.63	NaN	NaN	NaN	-0.51	0.89	0.31	-0.44	0.69	0.25	-0.41	0.54	0.29	-0.4	0.46	0.27	-0.47	0.31	0.22	-0.47	0.11	0.26
1376	6.88	-0.57	0.98	0.53	-0.36	0.93	0.64	-0.45	0.86	0.68	-0.44	0.66	0.7	-0.43	0.52	0.65	-0.43	0.43	0.65	-0.46	0.27	0.69	-0.49	0.08	0.6	-0.4	0.03	0.63	NaN	NaN	NaN	-0.51	0.89	0.31	-0.44	0.69	0.25	-0.41	0.54	0.29	-0.4	0.46	0.27	-0.47	0.31	0.22	-0.47	0.11	0.26
1377	6.885	-0.57	0.98	0.53	-0.36	0.93	0.64	-0.45	0.86	0.68	-0.44	0.66	0.7	-0.43	0.52	0.65	-0.43	0.43	0.65	-0.46	0.27	0.69	-0.49	0.08	0.6	-0.4	0.03	0.63	NaN	NaN	NaN	-0.51	0.89	0.31	-0.44	0.69	0.25	-0.41	0.54	0.29	-0.4	0.46	0.27	-0.47	0.31	0.22	-0.47	0.11	0.26
1378	6.89	-0.57	0.98	0.53	-0.36	0.93	0.64	-0.45	0.86	0.68	-0.44	0.66	0.7	-0.43	0.52	0.65	-0.43	0.43	0.65	-0.46	0.27	0.69	-0.49	0.08	0.6	-0.4	0.03	0.63	NaN	NaN	NaN	-0.51	0.89	0.31	-0.44	0.69	0.25	-0.41	0.55	0.29	-0.39	0.46	0.27	-0.47	0.31	0.22	-0.46	0.11	0.26
1379	6.895	-0.57	0.98	0.53	-0.36	0.93	0.64	-0.45	0.86	0.68	-0.44	0.66	0.7	-0.43	0.52	0.65	-0.43	0.43	0.65	-0.46	0.27	0.69	-0.49	0.08	0.6	-0.4	0.03	0.63	NaN	NaN	NaN	-0.51	0.89	0.31	-0.44	0.69	0.25	-0.41	0.55	0.29	-0.39	0.46	0.27	-0.46	0.31	0.22	-0.46	0.11	0.26
1380	6.9	-0.57	0.98	0.53	-0.36	0.93	0.64	-0.45	0.86	0.68	-0.44	0.66	0.7	-0.43	0.52	0.65	-0.43	0.43	0.65	-0.46	0.27	0.69	-0.49	0.08	0.6	-0.4	0.03	0.63	NaN	NaN	NaN	-0.51	0.89	0.31	-0.44	0.69	0.25	-0.4	0.55	0.29	-0.39	0.46	0.27	-0.46	0.31	0.22	-0.46	0.11	0.26
1381	6.905	-0.57	0.98	0.53	-0.36	0.93	0.64	-0.45	0.86	0.68	-0.44	0.66	0.7	-0.43	0.52	0.65	-0.43	0.43	0.65	-0.46	0.27	0.69	-0.49	0.08	0.6	-0.4	0.03	0.63	NaN	NaN	NaN	-0.51	0.88	0.31	-0.44	0.69	0.25	-0.4	0.55	0.29	-0.39	0.46	0.27	-0.46	0.31	0.22	-0.45	0.11	0.25
1382	6.91	-0.57	0.98	0.53	-0.36	0.93	0.64	-0.45	0.86	0.68	-0.44	0.66	0.7	-0.43	0.52	0.65	-0.43	0.43	0.65	-0.46	0.27	0.69	-0.49	0.08	0.6	-0.4	0.03	0.63	NaN	NaN	NaN	-0.51	0.88	0.31	-0.43	0.69	0.25	-0.4	0.54	0.29	-0.38	0.46	0.27	-0.46	0.31	0.22	-0.45	0.11	0.25
1383	6.915	-0.57	0.98	0.53	-0.36	0.93	0.64	-0.45	0.86	0.68	-0.43	0.66	0.7	-0.43	0.52	0.65	-0.43	0.43	0.65	-0.46	0.27	0.69	-0.49	0.08	0.6	-0.4	0.03	0.63	NaN	NaN	NaN	-0.51	0.88	0.31	-0.43	0.69	0.25	-0.4	0.55	0.29	-0.38	0.47	0.27	-0.45	0.31	0.22	-0.45	0.11	0.25
1384	6.92	-0.57	0.98	0.53	-0.35	0.93	0.64	-0.45	0.86	0.67	-0.43	0.66	0.7	-0.43	0.52	0.65	-0.43	0.43	0.65	-0.46	0.27	0.69	-0.49	0.08	0.6	-0.4	0.03	0.63	NaN	NaN	NaN	-0.51	0.88	0.31	-0.43	0.69	0.25	-0.4	0.55	0.29	-0.38	0.47	0.27	-0.45	0.31	0.22	-0.44	0.11	0.25
1385	6.925	-0.56	0.98	0.53	-0.35	0.93	0.64	-0.45	0.86	0.67	-0.43	0.66	0.7	-0.42	0.52	0.65	-0.43	0.43	0.65	-0.46	0.27	0.69	-0.49	0.08	0.6	-0.4	0.03	0.63	NaN	NaN	NaN	-0.51	0.88	0.31	-0.43	0.69	0.25	-0.4	0.55	0.29	-0.38	0.47	0.27	-0.45	0.31	0.22	-0.44	0.11	0.25
1386	6.93	-0.56	0.98	0.53	-0.35	0.93	0.64	-0.45	0.86	0.67	-0.43	0.66	0.7	-0.42	0.52	0.65	-0.43	0.43	0.65	-0.46	0.27	0.69	-0.49	0.08	0.6	-0.4	0.03	0.63	NaN	NaN	NaN	-0.51	0.88	0.31	-0.43	0.69	0.25	-0.39	0.55	0.29	-0.38	0.47	0.27	-0.45	0.31	0.22	-0.44	0.11	0.25
1387	6.935	-0.56	0.98	0.53	-0.35	0.93	0.64	-0.44	0.86	0.67	-0.43	0.66	0.7	-0.42	0.52	0.65	-0.43	0.43	0.65	-0.46	0.27	0.69	-0.49	0.08	0.6	-0.4	0.03	0.63	NaN	NaN	NaN	-0.51	0.88	0.31	-0.43	0.69	0.25	-0.39	0.55	0.29	-0.38	0.47	0.27	-0.45	0.31	0.22	-0.44	0.11	0.25
1388	6.94	-0.56	0.98	0.53	-0.35	0.93	0.64	-0.44	0.86	0.67	-0.43	0.66	0.7	-0.42	0.52	0.65	-0.43	0.43	0.65	-0.46	0.27	0.69	-0.49	0.08	0.6	-0.4	0.03	0.63	NaN	NaN	NaN	-0.51	0.88	0.31	-0.43	0.69	0.25	-0.39	0.55	0.29	-0.38	0.47	0.27	-0.44	0.31	0.22	-0.43	0.11	0.25
1389	6.945	-0.56	0.98	0.53	-0.35	0.93	0.63	-0.44	0.86	0.67	-0.43	0.66	0.7	-0.42	0.52	0.65	-0.43	0.43	0.65	-0.46	0.27	0.69	-0.49	0.08	0.6	-0.4	0.03	0.63	NaN	NaN	NaN	-0.5	0.88	0.31	-0.43	0.69	0.25	-0.39	0.55	0.29	-0.37	0.47	0.27	-0.44	0.31	0.22	-0.43	0.11	0.25
1390	6.95	-0.56	0.98	0.53	-0.35	0.93	0.63	-0.44	0.86	0.67	-0.43	0.66	0.7	-0.42	0.52	0.65	-0.43	0.43	0.65	-0.46	0.27	0.69	-0.49	0.08	0.6	-0.4	0.03	0.63	NaN	NaN	NaN	-0.5	0.88	0.31	-0.43	0.69	0.25	-0.39	0.55	0.29	-0.37	0.47	0.27	-0.44	0.31	0.22	-0.42	0.11	0.25
1391	6.955	-0.56	0.98	0.53	-0.35	0.93	0.63	-0.44	0.86	0.67	-0.43	0.66	0.7	-0.42	0.52	0.65	-0.43	0.43	0.65	-0.45	0.27	0.69	-0.49	0.08	0.6	-0.4	0.03	0.63	NaN	NaN	NaN	-0.5	0.88	0.31	-0.42	0.69	0.25	-0.39	0.55	0.29	-0.37	0.47	0.27	-0.44	0.31	0.22	-0.42	0.11	0.25
1392	6.96	-0.56	0.98	0.53	-0.35	0.93	0.63	-0.44	0.86	0.67	-0.43	0.66	0.7	-0.42	0.52	0.65	-0.43	0.43	0.65	-0.45	0.27	0.69	-0.49	0.08	0.6	-0.4	0.03	0.63	NaN	NaN	NaN	-0.5	0.88	0.31	-0.42	0.69	0.25	-0.39	0.55	0.29	-0.37	0.47	0.27	-0.43	0.31	0.22	-0.42	0.11	0.25
1393	6.965	-0.56	0.98	0.53	-0.35	0.93	0.63	-0.44	0.86	0.67	-0.43	0.66	0.7	-0.42	0.52	0.65	-0.43	0.43	0.65	-0.45	0.27	0.69	-0.49	0.08	0.6	-0.4	0.03	0.63	NaN	NaN	NaN	-0.5	0.88	0.31	-0.42	0.69	0.25	-0.38	0.55	0.29	-0.37	0.47	0.27	-0.43	0.31	0.22	-0.41	0.11	0.25
1394	6.97	-0.56	0.98	0.53	-0.35	0.93	0.63	-0.44	0.86	0.67	-0.43	0.66	0.7	-0.42	0.52	0.65	-0.43	0.43	0.65	-0.45	0.27	0.69	-0.49	0.08	0.6	-0.4	0.03	0.63	NaN	NaN	NaN	-0.5	0.88	0.31	-0.42	0.69	0.25	-0.38	0.55	0.29	-0.37	0.46	0.27	-0.43	0.31	0.22	-0.41	0.11	0.25
1395	6.975	-0.56	0.98	0.53	-0.34	0.93	0.63	-0.44	0.86	0.67	-0.43	0.66	0.7	-0.42	0.52	0.65	-0.43	0.43	0.65	-0.45	0.27	0.69	-0.49	0.08	0.6	-0.4	0.03	0.63	NaN	NaN	NaN	-0.5	0.88	0.31	-0.42	0.69	0.25	-0.38	0.55	0.29	-0.36	0.46	0.27	-0.43	0.31	0.22	-0.41	0.11	0.25
1396	6.98	-0.56	0.98	0.53	-0.34	0.93	0.63	-0.44	0.86	0.67	-0.43	0.66	0.7	-0.42	0.52	0.65	-0.43	0.43	0.65	-0.45	0.27	0.69	-0.49	0.08	0.6	-0.4	0.03	0.63	NaN	NaN	NaN	-0.5	0.88	0.31	-0.42	0.69	0.25	-0.38	0.54	0.29	-0.36	0.46	0.27	-0.42	0.31	0.22	-0.4	0.11	0.25
1397	6.985	-0.56	0.98	0.53	-0.34	0.93	0.63	-0.44	0.86	0.67	-0.42	0.66	0.7	-0.42	0.52	0.65	-0.43	0.43	0.65	-0.45	0.27	0.69	-0.49	0.08	0.6	-0.4	0.03	0.63	NaN	NaN	NaN	-0.5	0.88	0.31	-0.42	0.69	0.25	-0.38	0.54	0.29	-0.36	0.46	0.27	-0.42	0.31	0.22	-0.4	0.11	0.25
1398	6.99	-0.55	0.98	0.53	-0.34	0.93	0.63	-0.44	0.86	0.67	-0.42	0.66	0.7	-0.42	0.52	0.65	-0.43	0.43	0.65	-0.45	0.27	0.69	-0.49	0.08	0.6	-0.4	0.03	0.63	NaN	NaN	NaN	-0.5	0.88	0.31	-0.42	0.69	0.25	-0.38	0.54	0.29	-0.36	0.46	0.27	-0.42	0.31	0.22	-0.4	0.11	0.25
1399	6.995	-0.55	0.98	0.53	-0.34	0.93	0.63	-0.43	0.86	0.67	-0.42	0.66	0.7	-0.42	0.52	0.65	-0.43	0.43	0.65	-0.45	0.27	0.69	-0.49	0.08	0.6	-0.4	0.03	0.63	NaN	NaN	NaN	-0.5	0.88	0.31	-0.42	0.69	0.25	-0.38	0.54	0.29	-0.36	0.46	0.27	-0.42	0.3	0.22	-0.39	0.11	0.25
1400	7	-0.55	0.98	0.53	-0.34	0.93	0.63	-0.43	0.86	0.67	-0.42	0.66	0.7	-0.42	0.52	0.65	-0.43	0.43	0.65	-0.45	0.27	0.69	-0.49	0.08	0.6	-0.4	0.03	0.63	NaN	NaN	NaN	-0.49	0.88	0.31	-0.42	0.69	0.25	-0.38	0.54	0.29	-0.36	0.46	0.27	-0.42	0.3	0.22	-0.39	0.11	0.25
1401	7.005	-0.55	0.98	0.53	-0.34	0.93	0.63	-0.43	0.86	0.67	-0.42	0.66	0.7	-0.42	0.52	0.64	-0.43	0.43	0.65	-0.45	0.27	0.69	-0.49	0.08	0.6	-0.4	0.03	0.63	NaN	NaN	NaN	-0.49	0.88	0.31	-0.42	0.69	0.25	-0.38	0.54	0.29	-0.35	0.46	0.27	-0.41	0.3	0.22	-0.39	0.11	0.26
1402	7.01	-0.55	0.98	0.53	-0.34	0.93	0.63	-0.43	0.86	0.67	-0.42	0.66	0.7	-0.42	0.52	0.64	-0.43	0.43	0.65	-0.45	0.27	0.69	-0.49	0.08	0.6	-0.4	0.03	0.63	NaN	NaN	NaN	-0.49	0.88	0.31	-0.41	0.69	0.25	-0.37	0.54	0.29	-0.35	0.46	0.27	-0.41	0.3	0.22	-0.38	0.11	0.25
1403	7.015	-0.55	0.98	0.53	-0.34	0.93	0.63	-0.43	0.86	0.67	-0.42	0.66	0.7	-0.42	0.52	0.64	-0.43	0.43	0.65	-0.45	0.27	0.69	-0.49	0.08	0.6	-0.4	0.03	0.63	NaN	NaN	NaN	-0.49	0.88	0.31	-0.41	0.69	0.25	-0.37	0.54	0.29	-0.35	0.46	0.27	-0.41	0.3	0.22	-0.38	0.1	0.26
1404	7.02	-0.55	0.98	0.53	-0.34	0.93	0.63	-0.43	0.86	0.67	-0.42	0.66	0.7	-0.42	0.52	0.64	-0.43	0.43	0.65	-0.45	0.27	0.69	-0.49	0.08	0.6	-0.4	0.03	0.63	NaN	NaN	NaN	-0.49	0.88	0.31	-0.41	0.69	0.25	-0.37	0.54	0.29	-0.35	0.46	0.27	-0.41	0.3	0.22	-0.38	0.1	0.26
1405	7.025	-0.55	0.98	0.53	-0.34	0.93	0.63	-0.43	0.86	0.67	-0.42	0.66	0.7	-0.41	0.52	0.64	-0.42	0.43	0.65	-0.45	0.27	0.69	-0.49	0.08	0.6	-0.4	0.03	0.63	NaN	NaN	NaN	-0.49	0.88	0.31	-0.41	0.69	0.25	-0.37	0.54	0.29	-0.35	0.46	0.27	-0.4	0.3	0.22	-0.37	0.1	0.26
1406	7.03	-0.55	0.98	0.53	-0.34	0.93	0.63	-0.43	0.86	0.67	-0.42	0.66	0.7	-0.41	0.52	0.64	-0.42	0.43	0.65	-0.45	0.27	0.69	-0.49	0.08	0.6	-0.4	0.03	0.63	NaN	NaN	NaN	-0.49	0.88	0.31	-0.41	0.69	0.25	-0.37	0.54	0.29	-0.35	0.46	0.27	-0.4	0.3	0.22	-0.37	0.1	0.26
1407	7.035	-0.55	0.98	0.53	-0.33	0.93	0.63	-0.43	0.86	0.67	-0.42	0.66	0.7	-0.41	0.52	0.64	-0.42	0.43	0.65	-0.45	0.27	0.69	-0.49	0.08	0.6	-0.4	0.03	0.63	NaN	NaN	NaN	-0.49	0.88	0.3	-0.41	0.69	0.25	-0.37	0.54	0.29	-0.35	0.46	0.27	-0.4	0.3	0.22	-0.37	0.1	0.26
1408	7.04	-0.54	0.98	0.52	-0.33	0.93	0.63	-0.43	0.86	0.67	-0.41	0.66	0.7	-0.41	0.52	0.64	-0.42	0.43	0.65	-0.45	0.27	0.69	-0.49	0.08	0.6	-0.4	0.03	0.63	NaN	NaN	NaN	-0.49	0.88	0.3	-0.41	0.69	0.25	-0.37	0.54	0.29	-0.34	0.46	0.27	-0.4	0.3	0.22	-0.36	0.1	0.26
1409	7.045	-0.54	0.98	0.52	-0.33	0.93	0.63	-0.42	0.86	0.67	-0.41	0.66	0.7	-0.41	0.52	0.64	-0.42	0.43	0.65	-0.45	0.27	0.69	-0.49	0.08	0.6	-0.4	0.03	0.63	NaN	NaN	NaN	-0.48	0.88	0.3	-0.41	0.69	0.25	-0.37	0.54	0.29	-0.34	0.46	0.27	-0.4	0.3	0.22	-0.36	0.1	0.26
1410	7.05	-0.54	0.98	0.52	-0.33	0.93	0.63	-0.42	0.86	0.67	-0.41	0.66	0.7	-0.41	0.52	0.64	-0.42	0.43	0.65	-0.45	0.27	0.69	-0.49	0.08	0.6	-0.4	0.03	0.63	NaN	NaN	NaN	-0.48	0.88	0.3	-0.41	0.68	0.25	-0.36	0.54	0.29	-0.34	0.46	0.27	-0.39	0.3	0.22	-0.36	0.1	0.26
1411	7.055	-0.54	0.98	0.52	-0.33	0.93	0.63	-0.42	0.86	0.67	-0.41	0.66	0.7	-0.41	0.52	0.64	-0.42	0.43	0.65	-0.45	0.27	0.69	-0.49	0.08	0.6	-0.4	0.03	0.63	NaN	NaN	NaN	-0.48	0.88	0.3	-0.4	0.68	0.25	-0.36	0.54	0.29	-0.34	0.46	0.27	-0.39	0.3	0.22	-0.36	0.1	0.26
1412	7.06	-0.54	0.98	0.52	-0.33	0.93	0.63	-0.42	0.86	0.67	-0.41	0.66	0.7	-0.41	0.52	0.64	-0.42	0.43	0.65	-0.45	0.27	0.69	-0.49	0.08	0.6	-0.4	0.03	0.63	NaN	NaN	NaN	-0.48	0.87	0.3	-0.4	0.68	0.25	-0.36	0.54	0.29	-0.34	0.46	0.27	-0.39	0.3	0.22	-0.35	0.1	0.26
1413	7.065	-0.54	0.98	0.52	-0.33	0.93	0.63	-0.42	0.86	0.67	-0.41	0.66	0.7	-0.41	0.52	0.64	-0.42	0.43	0.65	-0.45	0.27	0.69	-0.49	0.08	0.6	-0.4	0.03	0.63	NaN	NaN	NaN	-0.48	0.87	0.3	-0.4	0.68	0.25	-0.36	0.54	0.29	-0.34	0.46	0.27	-0.39	0.3	0.22	-0.35	0.1	0.26
1414	7.07	-0.54	0.98	0.52	-0.33	0.93	0.63	-0.42	0.86	0.67	-0.41	0.66	0.7	-0.41	0.52	0.64	-0.42	0.42	0.65	-0.45	0.27	0.69	-0.49	0.08	0.6	-0.4	0.03	0.63	NaN	NaN	NaN	-0.48	0.87	0.3	-0.4	0.68	0.25	-0.36	0.54	0.29	-0.34	0.46	0.27	-0.39	0.29	0.22	-0.35	0.1	0.26
1415	7.075	-0.54	0.98	0.52	-0.33	0.93	0.63	-0.42	0.86	0.67	-0.41	0.66	0.7	-0.41	0.52	0.64	-0.42	0.43	0.65	-0.45	0.27	0.69	-0.49	0.08	0.6	-0.4	0.03	0.63	NaN	NaN	NaN	-0.48	0.87	0.3	-0.4	0.68	0.25	-0.36	0.54	0.29	-0.33	0.46	0.27	-0.38	0.29	0.22	-0.34	0.1	0.26
1416	7.08	-0.54	0.98	0.52	-0.32	0.93	0.63	-0.42	0.86	0.67	-0.41	0.66	0.7	-0.41	0.52	0.64	-0.42	0.43	0.65	-0.45	0.27	0.69	-0.49	0.08	0.6	-0.4	0.03	0.63	NaN	NaN	NaN	-0.47	0.87	0.3	-0.4	0.68	0.25	-0.36	0.54	0.29	-0.33	0.46	0.27	-0.38	0.29	0.22	-0.34	0.1	0.26
1417	7.085	-0.53	0.98	0.52	-0.32	0.93	0.63	-0.42	0.86	0.66	-0.4	0.66	0.7	-0.41	0.52	0.64	-0.42	0.42	0.65	-0.45	0.27	0.69	-0.49	0.08	0.6	-0.4	0.03	0.63	NaN	NaN	NaN	-0.47	0.87	0.3	-0.39	0.68	0.25	-0.35	0.54	0.29	-0.33	0.46	0.27	-0.38	0.29	0.22	-0.34	0.1	0.26
1418	7.09	-0.53	0.98	0.52	-0.32	0.93	0.62	-0.41	0.86	0.66	-0.4	0.66	0.7	-0.4	0.52	0.64	-0.42	0.42	0.65	-0.45	0.27	0.69	-0.49	0.08	0.6	-0.4	0.03	0.63	NaN	NaN	NaN	-0.47	0.87	0.3	-0.39	0.68	0.25	-0.35	0.53	0.29	-0.33	0.45	0.27	-0.38	0.29	0.22	-0.34	0.1	0.26
1419	7.095	-0.53	0.97	0.52	-0.32	0.93	0.62	-0.41	0.86	0.66	-0.4	0.66	0.7	-0.4	0.52	0.64	-0.42	0.42	0.64	-0.45	0.27	0.69	-0.49	0.08	0.6	-0.4	0.03	0.63	NaN	NaN	NaN	-0.47	0.87	0.3	-0.39	0.68	0.25	-0.35	0.53	0.29	-0.33	0.45	0.27	-0.38	0.29	0.22	-0.34	0.09	0.26
1420	7.1	-0.53	0.97	0.52	-0.32	0.93	0.62	-0.41	0.86	0.66	-0.4	0.66	0.69	-0.4	0.52	0.64	-0.42	0.42	0.64	-0.45	0.27	0.69	-0.49	0.08	0.6	-0.4	0.03	0.63	NaN	NaN	NaN	-0.47	0.87	0.3	-0.39	0.68	0.25	-0.35	0.53	0.29	-0.33	0.45	0.27	-0.37	0.29	0.22	-0.33	0.09	0.26
1421	7.105	-0.53	0.97	0.52	-0.32	0.93	0.62	-0.41	0.86	0.66	-0.4	0.66	0.69	-0.4	0.52	0.64	-0.41	0.42	0.64	-0.45	0.27	0.69	-0.49	0.08	0.6	-0.4	0.03	0.63	NaN	NaN	NaN	-0.47	0.87	0.3	-0.39	0.68	0.25	-0.35	0.53	0.29	-0.33	0.45	0.27	-0.37	0.29	0.23	-0.33	0.09	0.26
1422	7.11	-0.53	0.97	0.52	-0.32	0.93	0.62	-0.41	0.86	0.66	-0.4	0.66	0.69	-0.4	0.52	0.64	-0.41	0.42	0.64	-0.45	0.27	0.69	-0.49	0.08	0.6	-0.4	0.03	0.63	NaN	NaN	NaN	-0.46	0.87	0.3	-0.39	0.68	0.25	-0.35	0.53	0.29	-0.33	0.45	0.27	-0.37	0.29	0.23	-0.33	0.09	0.27
1423	7.115	-0.53	0.97	0.51	-0.31	0.93	0.62	-0.41	0.86	0.66	-0.4	0.66	0.69	-0.4	0.52	0.64	-0.41	0.42	0.64	-0.44	0.27	0.69	-0.49	0.08	0.6	-0.4	0.03	0.63	NaN	NaN	NaN	-0.46	0.87	0.3	-0.39	0.68	0.25	-0.35	0.53	0.29	-0.32	0.45	0.27	-0.37	0.29	0.23	-0.33	0.09	0.27
1424	7.12	-0.52	0.97	0.51	-0.31	0.93	0.62	-0.41	0.86	0.66	-0.4	0.66	0.69	-0.4	0.52	0.64	-0.41	0.42	0.64	-0.44	0.27	0.69	-0.49	0.08	0.6	-0.4	0.03	0.63	NaN	NaN	NaN	-0.46	0.87	0.3	-0.38	0.67	0.25	-0.35	0.53	0.29	-0.32	0.45	0.27	-0.37	0.29	0.23	-0.33	0.09	0.27
1425	7.125	-0.52	0.97	0.51	-0.31	0.93	0.62	-0.4	0.86	0.66	-0.39	0.66	0.69	-0.4	0.52	0.64	-0.41	0.42	0.64	-0.44	0.27	0.69	-0.49	0.08	0.6	-0.4	0.03	0.63	NaN	NaN	NaN	-0.46	0.87	0.3	-0.38	0.67	0.25	-0.34	0.53	0.29	-0.32	0.45	0.27	-0.37	0.28	0.23	-0.32	0.09	0.27
1426	7.13	-0.52	0.97	0.51	-0.31	0.93	0.62	-0.4	0.86	0.66	-0.39	0.66	0.69	-0.4	0.52	0.64	-0.41	0.42	0.64	-0.44	0.27	0.69	-0.49	0.08	0.6	-0.4	0.03	0.63	NaN	NaN	NaN	-0.46	0.87	0.3	-0.38	0.67	0.25	-0.34	0.53	0.29	-0.32	0.45	0.27	-0.37	0.28	0.23	-0.32	0.09	0.27
1427	7.135	-0.52	0.97	0.51	-0.31	0.93	0.62	-0.4	0.86	0.66	-0.39	0.66	0.69	-0.4	0.52	0.64	-0.41	0.42	0.64	-0.44	0.27	0.69	-0.49	0.08	0.6	-0.4	0.03	0.63	NaN	NaN	NaN	-0.46	0.86	0.3	-0.38	0.67	0.25	-0.34	0.53	0.29	-0.32	0.45	0.27	-0.36	0.28	0.23	-0.32	0.09	0.27
1428	7.14	-0.52	0.97	0.51	-0.31	0.93	0.62	-0.4	0.86	0.66	-0.39	0.66	0.69	-0.39	0.52	0.64	-0.41	0.42	0.64	-0.44	0.27	0.69	-0.49	0.08	0.6	-0.4	0.03	0.63	NaN	NaN	NaN	-0.45	0.86	0.29	-0.38	0.67	0.25	-0.34	0.53	0.29	-0.32	0.45	0.28	-0.36	0.28	0.23	-0.32	0.09	0.27
1429	7.145	-0.52	0.97	0.51	-0.31	0.93	0.62	-0.4	0.86	0.66	-0.39	0.66	0.69	-0.39	0.52	0.64	-0.41	0.42	0.64	-0.44	0.27	0.69	-0.49	0.08	0.6	-0.4	0.03	0.63	NaN	NaN	NaN	-0.45	0.86	0.29	-0.38	0.67	0.25	-0.34	0.53	0.29	-0.32	0.45	0.28	-0.36	0.28	0.23	-0.32	0.09	0.27
1430	7.15	-0.52	0.97	0.51	-0.31	0.93	0.62	-0.4	0.86	0.66	-0.39	0.66	0.69	-0.39	0.52	0.64	-0.41	0.42	0.64	-0.44	0.27	0.69	-0.49	0.08	0.6	-0.4	0.03	0.63	NaN	NaN	NaN	-0.45	0.86	0.29	-0.38	0.67	0.25	-0.34	0.52	0.29	-0.32	0.45	0.28	-0.36	0.28	0.23	-0.32	0.09	0.27
1431	7.155	-0.51	0.97	0.51	-0.3	0.93	0.62	-0.4	0.86	0.66	-0.39	0.66	0.69	-0.39	0.52	0.64	-0.41	0.42	0.64	-0.44	0.27	0.69	-0.49	0.08	0.6	-0.4	0.03	0.63	NaN	NaN	NaN	-0.45	0.86	0.29	-0.38	0.67	0.25	-0.34	0.52	0.29	-0.31	0.44	0.28	-0.36	0.28	0.23	-0.32	0.09	0.27
1432	7.16	-0.51	0.97	0.51	-0.3	0.93	0.62	-0.39	0.86	0.66	-0.39	0.66	0.69	-0.39	0.52	0.64	-0.4	0.42	0.64	-0.44	0.27	0.69	-0.49	0.08	0.6	-0.4	0.03	0.63	NaN	NaN	NaN	-0.45	0.86	0.29	-0.37	0.67	0.25	-0.33	0.52	0.29	-0.31	0.44	0.28	-0.36	0.28	0.23	-0.32	0.09	0.27
1433	7.165	-0.51	0.97	0.5	-0.3	0.93	0.62	-0.39	0.86	0.66	-0.38	0.66	0.69	-0.39	0.52	0.64	-0.4	0.42	0.64	-0.44	0.27	0.69	-0.49	0.08	0.6	-0.4	0.03	0.63	NaN	NaN	NaN	-0.44	0.86	0.29	-0.37	0.67	0.25	-0.33	0.52	0.29	-0.31	0.44	0.28	-0.36	0.28	0.23	-0.32	0.09	0.27
1434	7.17	-0.51	0.97	0.5	-0.3	0.93	0.61	-0.39	0.86	0.66	-0.38	0.66	0.69	-0.39	0.52	0.64	-0.4	0.42	0.64	-0.44	0.27	0.69	-0.49	0.08	0.6	-0.4	0.03	0.63	NaN	NaN	NaN	-0.44	0.86	0.29	-0.37	0.67	0.25	-0.33	0.52	0.29	-0.31	0.44	0.28	-0.36	0.28	0.23	-0.32	0.09	0.27
1435	7.175	-0.51	0.97	0.5	-0.3	0.93	0.61	-0.39	0.86	0.65	-0.38	0.66	0.69	-0.39	0.52	0.63	-0.4	0.42	0.64	-0.44	0.27	0.69	-0.49	0.08	0.6	-0.4	0.03	0.63	NaN	NaN	NaN	-0.44	0.86	0.29	-0.37	0.66	0.25	-0.33	0.52	0.29	-0.31	0.44	0.28	-0.35	0.28	0.23	-0.32	0.09	0.27
1436	7.18	-0.51	0.97	0.5	-0.3	0.93	0.61	-0.39	0.86	0.65	-0.38	0.66	0.69	-0.39	0.52	0.63	-0.4	0.42	0.64	-0.44	0.27	0.69	-0.49	0.08	0.6	-0.4	0.03	0.63	NaN	NaN	NaN	-0.44	0.86	0.29	-0.37	0.66	0.25	-0.33	0.52	0.29	-0.3	0.44	0.28	-0.35	0.28	0.23	-0.32	0.09	0.28
1437	7.185	-0.51	0.97	0.5	-0.3	0.93	0.61	-0.39	0.86	0.65	-0.38	0.66	0.69	-0.38	0.52	0.63	-0.4	0.42	0.64	-0.44	0.28	0.69	-0.49	0.08	0.6	-0.4	0.03	0.63	NaN	NaN	NaN	-0.44	0.86	0.29	-0.37	0.66	0.24	-0.33	0.52	0.29	-0.3	0.44	0.28	-0.35	0.28	0.23	-0.32	0.09	0.28
1438	7.19	-0.5	0.97	0.5	-0.29	0.93	0.61	-0.39	0.85	0.65	-0.38	0.66	0.69	-0.38	0.52	0.63	-0.4	0.42	0.64	-0.44	0.28	0.68	-0.49	0.08	0.6	-0.4	0.03	0.63	NaN	NaN	NaN	-0.43	0.86	0.29	-0.36	0.66	0.24	-0.32	0.52	0.29	-0.3	0.44	0.28	-0.35	0.28	0.23	-0.32	0.09	0.28
1439	7.195	-0.5	0.97	0.5	-0.29	0.93	0.61	-0.38	0.85	0.65	-0.38	0.66	0.69	-0.38	0.52	0.63	-0.4	0.42	0.64	-0.44	0.28	0.68	-0.49	0.08	0.6	-0.4	0.03	0.63	NaN	NaN	NaN	-0.43	0.86	0.29	-0.36	0.66	0.24	-0.32	0.52	0.29	-0.3	0.44	0.28	-0.35	0.28	0.23	-0.32	0.09	0.27
1440	7.2	-0.5	0.97	0.5	-0.29	0.93	0.61	-0.38	0.85	0.65	-0.38	0.66	0.69	-0.38	0.52	0.63	-0.4	0.42	0.64	-0.44	0.28	0.68	-0.49	0.08	0.6	-0.4	0.03	0.63	NaN	NaN	NaN	-0.43	0.86	0.28	-0.36	0.66	0.24	-0.32	0.52	0.29	-0.3	0.44	0.28	-0.35	0.28	0.23	-0.32	0.09	0.27
1441	7.205	-0.5	0.97	0.5	-0.29	0.93	0.61	-0.38	0.85	0.65	-0.37	0.66	0.68	-0.38	0.52	0.63	-0.4	0.42	0.64	-0.44	0.28	0.68	-0.49	0.08	0.6	-0.4	0.03	0.63	NaN	NaN	NaN	-0.43	0.86	0.28	-0.35	0.66	0.24	-0.31	0.52	0.29	-0.29	0.44	0.27	-0.34	0.28	0.23	-0.32	0.09	0.27
1442	7.21	-0.5	0.97	0.5	-0.29	0.93	0.61	-0.38	0.85	0.65	-0.37	0.66	0.68	-0.38	0.52	0.63	-0.39	0.42	0.63	-0.43	0.28	0.68	-0.49	0.08	0.6	-0.4	0.03	0.63	NaN	NaN	NaN	-0.43	0.86	0.28	-0.35	0.66	0.24	-0.31	0.52	0.29	-0.29	0.44	0.27	-0.34	0.28	0.23	-0.32	0.09	0.27
1443	7.215	-0.5	0.97	0.5	-0.29	0.93	0.61	-0.38	0.85	0.65	-0.37	0.66	0.68	-0.38	0.52	0.63	-0.39	0.42	0.63	-0.43	0.28	0.68	-0.49	0.08	0.6	-0.4	0.03	0.63	NaN	NaN	NaN	-0.42	0.86	0.28	-0.35	0.67	0.24	-0.31	0.52	0.29	-0.29	0.44	0.27	-0.34	0.28	0.23	-0.32	0.09	0.27
1444	7.22	-0.5	0.97	0.49	-0.29	0.93	0.61	-0.38	0.85	0.65	-0.37	0.66	0.68	-0.38	0.52	0.63	-0.39	0.42	0.63	-0.43	0.28	0.68	-0.49	0.08	0.6	-0.4	0.03	0.63	NaN	NaN	NaN	-0.42	0.86	0.28	-0.35	0.67	0.24	-0.31	0.52	0.29	-0.29	0.44	0.27	-0.34	0.28	0.23	-0.32	0.09	0.27
1445	7.225	-0.49	0.97	0.49	-0.28	0.93	0.61	-0.38	0.85	0.65	-0.37	0.66	0.68	-0.38	0.52	0.63	-0.39	0.42	0.63	-0.43	0.28	0.68	-0.49	0.08	0.6	-0.4	0.03	0.63	NaN	NaN	NaN	-0.42	0.86	0.28	-0.35	0.67	0.24	-0.31	0.52	0.28	-0.29	0.44	0.27	-0.34	0.28	0.23	-0.32	0.09	0.27
1446	7.23	-0.49	0.97	0.49	-0.28	0.93	0.61	-0.38	0.85	0.65	-0.37	0.66	0.68	-0.38	0.52	0.63	-0.39	0.42	0.63	-0.43	0.28	0.68	-0.49	0.08	0.6	-0.4	0.03	0.63	NaN	NaN	NaN	-0.42	0.86	0.28	-0.34	0.67	0.24	-0.31	0.52	0.28	-0.29	0.44	0.27	-0.34	0.28	0.23	-0.32	0.09	0.27
1447	7.235	-0.49	0.97	0.49	-0.28	0.93	0.6	-0.37	0.85	0.65	-0.37	0.66	0.68	-0.37	0.52	0.63	-0.39	0.42	0.63	-0.43	0.28	0.68	-0.49	0.08	0.6	-0.4	0.03	0.63	NaN	NaN	NaN	-0.42	0.86	0.28	-0.34	0.67	0.23	-0.31	0.52	0.28	-0.29	0.44	0.27	-0.34	0.28	0.23	-0.31	0.09	0.27
1448	7.24	-0.49	0.97	0.49	-0.28	0.93	0.6	-0.37	0.85	0.65	-0.37	0.66	0.68	-0.37	0.52	0.63	-0.39	0.42	0.63	-0.43	0.28	0.68	-0.49	0.08	0.6	-0.4	0.03	0.63	NaN	NaN	NaN	-0.42	0.86	0.28	-0.34	0.67	0.23	-0.3	0.52	0.28	-0.29	0.44	0.27	-0.34	0.28	0.23	-0.31	0.08	0.27
1449	7.245	-0.49	0.96	0.49	-0.28	0.93	0.6	-0.37	0.85	0.64	-0.37	0.66	0.68	-0.37	0.52	0.63	-0.39	0.42	0.63	-0.43	0.28	0.68	-0.49	0.08	0.6	-0.4	0.03	0.63	NaN	NaN	NaN	-0.41	0.86	0.28	-0.34	0.67	0.23	-0.3	0.52	0.28	-0.29	0.44	0.27	-0.34	0.28	0.23	-0.31	0.08	0.27
1450	7.25	-0.49	0.96	0.49	-0.28	0.93	0.6	-0.37	0.85	0.64	-0.37	0.66	0.68	-0.37	0.52	0.62	-0.39	0.42	0.63	-0.43	0.28	0.68	-0.49	0.08	0.6	-0.4	0.03	0.63	NaN	NaN	NaN	-0.41	0.86	0.28	-0.34	0.67	0.23	-0.3	0.52	0.28	-0.29	0.44	0.27	-0.34	0.28	0.23	-0.31	0.08	0.27
1451	7.255	-0.49	0.97	0.49	-0.28	0.93	0.6	-0.37	0.85	0.64	-0.37	0.66	0.68	-0.37	0.52	0.62	-0.39	0.42	0.63	-0.43	0.28	0.68	-0.49	0.08	0.6	-0.4	0.03	0.63	NaN	NaN	NaN	-0.41	0.86	0.28	-0.34	0.67	0.23	-0.3	0.52	0.28	-0.29	0.44	0.27	-0.34	0.28	0.23	-0.31	0.08	0.27
1452	7.26	-0.48	0.97	0.49	-0.28	0.93	0.6	-0.37	0.85	0.64	-0.37	0.66	0.68	-0.37	0.52	0.62	-0.39	0.42	0.63	-0.43	0.28	0.68	-0.49	0.08	0.6	-0.4	0.03	0.63	NaN	NaN	NaN	-0.41	0.86	0.27	-0.34	0.67	0.23	-0.3	0.52	0.28	-0.29	0.44	0.27	-0.34	0.28	0.23	-0.31	0.08	0.27
1453	7.265	-0.48	0.97	0.49	-0.27	0.93	0.6	-0.37	0.85	0.64	-0.37	0.66	0.67	-0.37	0.52	0.62	-0.39	0.42	0.63	-0.43	0.28	0.68	-0.49	0.08	0.6	-0.4	0.03	0.63	NaN	NaN	NaN	-0.41	0.86	0.27	-0.33	0.67	0.23	-0.3	0.52	0.28	-0.29	0.44	0.27	-0.34	0.28	0.23	-0.31	0.08	0.27
1454	7.27	-0.48	0.96	0.48	-0.27	0.93	0.6	-0.37	0.85	0.64	-0.37	0.66	0.67	-0.37	0.52	0.62	-0.39	0.42	0.63	-0.43	0.28	0.68	-0.49	0.08	0.6	-0.4	0.03	0.63	NaN	NaN	NaN	-0.4	0.86	0.27	-0.33	0.67	0.23	-0.3	0.52	0.28	-0.28	0.44	0.27	-0.34	0.28	0.23	-0.31	0.08	0.27
1455	7.275	-0.48	0.97	0.48	-0.27	0.93	0.6	-0.37	0.85	0.64	-0.37	0.66	0.67	-0.37	0.52	0.62	-0.39	0.42	0.63	-0.43	0.28	0.68	-0.49	0.08	0.6	-0.4	0.03	0.63	NaN	NaN	NaN	-0.4	0.86	0.27	-0.33	0.67	0.23	-0.3	0.52	0.28	-0.28	0.44	0.27	-0.34	0.28	0.23	-0.31	0.08	0.27
1456	7.28	-0.48	0.97	0.48	-0.27	0.93	0.6	-0.37	0.85	0.64	-0.37	0.66	0.67	-0.37	0.52	0.62	-0.39	0.42	0.63	-0.43	0.28	0.68	-0.49	0.08	0.6	-0.4	0.03	0.63	NaN	NaN	NaN	-0.4	0.86	0.27	-0.33	0.67	0.23	-0.3	0.52	0.28	-0.28	0.44	0.27	-0.34	0.28	0.22	-0.31	0.08	0.27
1457	7.285	-0.48	0.97	0.48	-0.27	0.93	0.6	-0.37	0.85	0.64	-0.37	0.66	0.67	-0.37	0.52	0.62	-0.39	0.42	0.63	-0.43	0.28	0.68	-0.49	0.08	0.6	-0.4	0.03	0.63	NaN	NaN	NaN	-0.4	0.86	0.27	-0.33	0.67	0.23	-0.3	0.52	0.28	-0.28	0.44	0.27	-0.34	0.28	0.22	-0.31	0.08	0.27
1458	7.29	-0.48	0.97	0.48	-0.27	0.93	0.6	-0.37	0.85	0.64	-0.37	0.66	0.67	-0.37	0.52	0.62	-0.39	0.42	0.63	-0.43	0.28	0.68	-0.49	0.08	0.6	-0.4	0.03	0.63	NaN	NaN	NaN	-0.4	0.86	0.27	-0.33	0.67	0.23	-0.3	0.52	0.28	-0.28	0.44	0.27	-0.34	0.28	0.22	-0.31	0.08	0.27
1459	7.295	-0.47	0.97	0.48	-0.27	0.93	0.6	-0.36	0.85	0.64	-0.37	0.66	0.67	-0.37	0.52	0.62	-0.39	0.42	0.63	-0.43	0.28	0.68	-0.49	0.08	0.6	-0.4	0.03	0.63	NaN	NaN	NaN	-0.4	0.86	0.27	-0.33	0.67	0.23	-0.3	0.52	0.28	-0.28	0.44	0.27	-0.34	0.28	0.22	-0.31	0.08	0.27
1460	7.3	-0.47	0.97	0.48	-0.27	0.93	0.6	-0.36	0.85	0.63	-0.37	0.66	0.67	-0.37	0.52	0.62	-0.38	0.42	0.63	-0.43	0.28	0.68	-0.49	0.08	0.6	-0.4	0.03	0.63	NaN	NaN	NaN	-0.4	0.86	0.27	-0.33	0.67	0.23	-0.3	0.52	0.28	-0.28	0.44	0.27	-0.34	0.28	0.22	-0.31	0.08	0.27
1461	7.305	-0.47	0.97	0.48	-0.27	0.93	0.6	-0.36	0.85	0.63	-0.37	0.66	0.67	-0.37	0.52	0.62	-0.38	0.42	0.63	-0.43	0.28	0.68	-0.49	0.08	0.6	-0.4	0.03	0.63	NaN	NaN	NaN	-0.39	0.87	0.27	-0.33	0.67	0.23	-0.3	0.52	0.28	-0.28	0.44	0.27	-0.34	0.28	0.22	-0.31	0.08	0.27
1462	7.31	-0.47	0.97	0.48	-0.27	0.93	0.6	-0.36	0.85	0.63	-0.37	0.66	0.67	-0.37	0.52	0.62	-0.38	0.42	0.62	-0.43	0.28	0.68	-0.49	0.08	0.6	-0.4	0.03	0.63	NaN	NaN	NaN	-0.39	0.87	0.27	-0.33	0.67	0.23	-0.3	0.52	0.28	-0.28	0.44	0.27	-0.34	0.28	0.22	-0.31	0.08	0.27
1463	7.315	-0.47	0.97	0.47	-0.26	0.93	0.59	-0.36	0.85	0.63	-0.37	0.66	0.67	-0.37	0.52	0.62	-0.38	0.42	0.62	-0.43	0.28	0.68	-0.49	0.08	0.6	-0.4	0.03	0.63	NaN	NaN	NaN	-0.39	0.87	0.26	-0.33	0.67	0.23	-0.3	0.52	0.28	-0.28	0.44	0.26	-0.34	0.28	0.22	-0.31	0.08	0.27
1464	7.32	-0.47	0.97	0.47	-0.26	0.93	0.59	-0.36	0.85	0.63	-0.37	0.66	0.67	-0.37	0.52	0.62	-0.38	0.42	0.62	-0.43	0.28	0.68	-0.49	0.09	0.6	-0.4	0.03	0.63	NaN	NaN	NaN	-0.39	0.87	0.26	-0.33	0.67	0.23	-0.3	0.52	0.28	-0.28	0.44	0.26	-0.34	0.28	0.22	-0.31	0.08	0.27
1465	7.325	-0.47	0.97	0.47	-0.26	0.93	0.59	-0.36	0.85	0.63	-0.37	0.66	0.67	-0.37	0.52	0.62	-0.38	0.42	0.62	-0.43	0.28	0.68	-0.49	0.09	0.6	-0.4	0.03	0.63	NaN	NaN	NaN	-0.39	0.87	0.26	-0.33	0.67	0.22	-0.3	0.52	0.28	-0.28	0.44	0.26	-0.33	0.28	0.22	-0.31	0.08	0.27
1466	7.33	-0.47	0.97	0.47	-0.26	0.93	0.59	-0.36	0.85	0.63	-0.37	0.66	0.66	-0.37	0.52	0.62	-0.38	0.42	0.62	-0.43	0.28	0.68	-0.49	0.09	0.6	-0.4	0.03	0.63	NaN	NaN	NaN	-0.39	0.87	0.26	-0.33	0.67	0.22	-0.3	0.52	0.27	-0.28	0.44	0.26	-0.33	0.28	0.22	-0.31	0.08	0.27
1467	7.335	-0.47	0.97	0.47	-0.26	0.93	0.59	-0.36	0.85	0.63	-0.37	0.66	0.66	-0.37	0.52	0.61	-0.38	0.42	0.62	-0.43	0.28	0.68	-0.49	0.09	0.6	-0.4	0.03	0.63	NaN	NaN	NaN	-0.39	0.87	0.26	-0.32	0.67	0.22	-0.3	0.52	0.27	-0.28	0.44	0.26	-0.33	0.28	0.22	-0.31	0.08	0.27
1468	7.34	-0.46	0.97	0.47	-0.26	0.93	0.59	-0.36	0.85	0.63	-0.37	0.66	0.66	-0.37	0.52	0.61	-0.38	0.42	0.62	-0.43	0.28	0.68	-0.49	0.09	0.6	-0.4	0.03	0.63	NaN	NaN	NaN	-0.39	0.87	0.26	-0.32	0.67	0.22	-0.29	0.52	0.27	-0.28	0.44	0.26	-0.33	0.28	0.22	-0.31	0.08	0.27
1469	7.345	-0.46	0.97	0.47	-0.26	0.92	0.59	-0.36	0.85	0.63	-0.37	0.66	0.66	-0.36	0.52	0.61	-0.38	0.42	0.62	-0.43	0.28	0.68	-0.49	0.09	0.6	-0.4	0.03	0.63	NaN	NaN	NaN	-0.39	0.87	0.26	-0.32	0.67	0.22	-0.29	0.52	0.27	-0.28	0.44	0.26	-0.33	0.28	0.22	-0.31	0.08	0.27
1470	7.35	-0.46	0.97	0.47	-0.26	0.92	0.59	-0.36	0.85	0.63	-0.37	0.66	0.66	-0.36	0.52	0.61	-0.38	0.42	0.62	-0.43	0.28	0.68	-0.49	0.09	0.6	-0.4	0.03	0.63	NaN	NaN	NaN	-0.39	0.87	0.26	-0.32	0.67	0.22	-0.29	0.52	0.27	-0.28	0.44	0.26	-0.33	0.28	0.22	-0.31	0.08	0.27
1471	7.355	-0.46	0.97	0.47	-0.26	0.92	0.59	-0.36	0.85	0.63	-0.36	0.66	0.66	-0.36	0.52	0.61	-0.38	0.42	0.62	-0.43	0.28	0.68	-0.49	0.09	0.6	-0.4	0.03	0.63	NaN	NaN	NaN	-0.39	0.87	0.26	-0.32	0.67	0.22	-0.29	0.52	0.27	-0.28	0.44	0.26	-0.33	0.28	0.22	-0.31	0.08	0.27
1472	7.36	-0.46	0.97	0.47	-0.26	0.92	0.59	-0.36	0.85	0.63	-0.36	0.66	0.66	-0.36	0.52	0.61	-0.38	0.42	0.62	-0.43	0.28	0.68	-0.49	0.09	0.6	-0.4	0.03	0.63	NaN	NaN	NaN	-0.38	0.87	0.26	-0.32	0.67	0.22	-0.29	0.52	0.27	-0.28	0.44	0.26	-0.33	0.28	0.22	-0.31	0.08	0.27
1473	7.365	-0.46	0.97	0.47	-0.26	0.92	0.59	-0.36	0.85	0.63	-0.36	0.66	0.66	-0.36	0.52	0.61	-0.38	0.43	0.62	-0.43	0.28	0.68	-0.49	0.09	0.6	-0.4	0.03	0.63	NaN	NaN	NaN	-0.38	0.87	0.26	-0.32	0.67	0.22	-0.29	0.52	0.27	-0.28	0.44	0.26	-0.33	0.28	0.22	-0.31	0.08	0.27
1474	7.37	-0.46	0.97	0.47	-0.26	0.92	0.59	-0.36	0.85	0.62	-0.36	0.66	0.66	-0.36	0.52	0.61	-0.38	0.43	0.62	-0.43	0.28	0.67	-0.49	0.09	0.6	-0.4	0.03	0.63	NaN	NaN	NaN	-0.38	0.87	0.26	-0.32	0.67	0.22	-0.29	0.52	0.27	-0.28	0.44	0.26	-0.33	0.28	0.22	-0.31	0.08	0.27
1475	7.375	-0.46	0.97	0.47	-0.26	0.92	0.59	-0.36	0.85	0.62	-0.36	0.66	0.66	-0.36	0.52	0.61	-0.38	0.43	0.62	-0.43	0.28	0.67	-0.49	0.09	0.6	-0.4	0.03	0.63	NaN	NaN	NaN	-0.38	0.87	0.26	-0.32	0.67	0.22	-0.29	0.52	0.27	-0.28	0.44	0.26	-0.33	0.28	0.22	-0.31	0.08	0.27
1476	7.38	-0.46	0.97	0.47	-0.26	0.92	0.59	-0.36	0.85	0.62	-0.36	0.66	0.66	-0.36	0.52	0.61	-0.38	0.43	0.62	-0.43	0.29	0.67	-0.49	0.09	0.6	-0.4	0.03	0.63	NaN	NaN	NaN	-0.38	0.87	0.26	-0.32	0.67	0.22	-0.29	0.52	0.27	-0.28	0.44	0.26	-0.33	0.28	0.22	-0.31	0.08	0.27
1477	7.385	-0.46	0.97	0.46	-0.25	0.92	0.58	-0.36	0.85	0.62	-0.36	0.66	0.66	-0.36	0.52	0.61	-0.38	0.43	0.62	-0.43	0.29	0.67	-0.49	0.09	0.6	-0.4	0.03	0.63	NaN	NaN	NaN	-0.38	0.87	0.25	-0.32	0.67	0.22	-0.29	0.52	0.27	-0.28	0.44	0.26	-0.33	0.28	0.22	-0.31	0.08	0.27
1478	7.39	-0.46	0.97	0.46	-0.25	0.92	0.58	-0.35	0.86	0.62	-0.36	0.66	0.66	-0.36	0.52	0.61	-0.38	0.43	0.62	-0.43	0.29	0.67	-0.49	0.09	0.6	-0.4	0.03	0.63	NaN	NaN	NaN	-0.38	0.87	0.25	-0.32	0.67	0.22	-0.29	0.52	0.27	-0.28	0.44	0.26	-0.33	0.27	0.22	-0.31	0.08	0.27
1479	7.395	-0.46	0.97	0.46	-0.25	0.92	0.58	-0.35	0.86	0.62	-0.36	0.66	0.66	-0.36	0.52	0.61	-0.38	0.43	0.62	-0.43	0.29	0.67	-0.49	0.09	0.6	-0.4	0.03	0.63	NaN	NaN	NaN	-0.38	0.87	0.25	-0.32	0.67	0.22	-0.29	0.52	0.27	-0.28	0.44	0.26	-0.33	0.27	0.22	-0.31	0.08	0.27
1480	7.4	-0.45	0.97	0.46	-0.25	0.92	0.58	-0.35	0.86	0.62	-0.36	0.66	0.66	-0.36	0.52	0.61	-0.38	0.43	0.62	-0.43	0.29	0.67	-0.49	0.09	0.6	-0.4	0.03	0.63	NaN	NaN	NaN	-0.38	0.87	0.25	-0.32	0.67	0.22	-0.29	0.52	0.27	-0.28	0.44	0.26	-0.33	0.27	0.22	-0.31	0.08	0.27
1481	7.405	-0.45	0.97	0.46	-0.25	0.92	0.58	-0.35	0.86	0.62	-0.36	0.66	0.66	-0.36	0.52	0.61	-0.38	0.43	0.62	-0.43	0.29	0.67	-0.49	0.09	0.6	-0.4	0.03	0.63	NaN	NaN	NaN	-0.38	0.87	0.25	-0.32	0.67	0.22	-0.29	0.52	0.27	-0.28	0.44	0.26	-0.33	0.27	0.22	-0.31	0.08	0.27
1482	7.41	-0.45	0.98	0.46	-0.25	0.92	0.58	-0.35	0.86	0.62	-0.36	0.66	0.66	-0.36	0.52	0.61	-0.38	0.43	0.62	-0.43	0.29	0.67	-0.49	0.09	0.6	-0.4	0.03	0.63	NaN	NaN	NaN	-0.38	0.87	0.25	-0.32	0.67	0.22	-0.29	0.52	0.27	-0.28	0.44	0.26	-0.33	0.27	0.22	-0.31	0.08	0.27
1483	7.415	-0.45	0.98	0.46	-0.25	0.92	0.58	-0.35	0.86	0.62	-0.36	0.66	0.66	-0.36	0.52	0.61	-0.38	0.43	0.62	-0.43	0.29	0.67	-0.49	0.09	0.6	-0.4	0.03	0.63	NaN	NaN	NaN	-0.38	0.87	0.25	-0.32	0.67	0.22	-0.29	0.52	0.27	-0.28	0.44	0.26	-0.33	0.27	0.22	-0.31	0.08	0.27
1484	7.42	-0.45	0.98	0.46	-0.25	0.93	0.58	-0.35	0.86	0.62	-0.36	0.66	0.66	-0.36	0.52	0.61	-0.38	0.43	0.62	-0.43	0.29	0.67	-0.49	0.09	0.6	-0.4	0.03	0.63	NaN	NaN	NaN	-0.38	0.87	0.25	-0.32	0.67	0.22	-0.29	0.52	0.27	-0.28	0.44	0.26	-0.33	0.27	0.22	-0.31	0.08	0.27
1485	7.425	-0.45	0.98	0.46	-0.25	0.93	0.58	-0.35	0.86	0.62	-0.36	0.66	0.66	-0.36	0.52	0.61	-0.38	0.43	0.62	-0.43	0.29	0.67	-0.49	0.09	0.6	-0.4	0.03	0.63	NaN	NaN	NaN	-0.37	0.87	0.25	-0.32	0.67	0.22	-0.29	0.52	0.27	-0.28	0.44	0.26	-0.33	0.27	0.22	-0.31	0.08	0.27
1486	7.43	-0.45	0.98	0.46	-0.25	0.93	0.58	-0.35	0.86	0.62	-0.36	0.66	0.66	-0.36	0.52	0.61	-0.37	0.43	0.62	-0.43	0.29	0.67	-0.49	0.09	0.6	-0.4	0.03	0.63	NaN	NaN	NaN	-0.37	0.87	0.25	-0.32	0.67	0.22	-0.29	0.52	0.27	-0.28	0.44	0.26	-0.33	0.27	0.22	-0.31	0.08	0.27
1487	7.435	-0.45	0.98	0.46	-0.25	0.93	0.58	-0.35	0.86	0.62	-0.36	0.66	0.65	-0.36	0.52	0.61	-0.37	0.43	0.62	-0.43	0.29	0.67	-0.49	0.09	0.6	-0.4	0.03	0.63	NaN	NaN	NaN	-0.37	0.87	0.25	-0.32	0.67	0.22	-0.29	0.52	0.27	-0.28	0.44	0.26	-0.33	0.27	0.22	-0.31	0.08	0.27
1488	7.44	-0.45	0.98	0.46	-0.25	0.93	0.58	-0.35	0.86	0.62	-0.36	0.66	0.65	-0.36	0.52	0.61	-0.37	0.43	0.62	-0.43	0.29	0.68	-0.49	0.09	0.6	-0.4	0.03	0.63	NaN	NaN	NaN	-0.37	0.87	0.25	-0.32	0.67	0.21	-0.29	0.52	0.27	-0.28	0.44	0.26	-0.33	0.27	0.22	-0.31	0.08	0.27
1489	7.445	-0.45	0.98	0.46	-0.25	0.93	0.58	-0.35	0.86	0.62	-0.36	0.66	0.65	-0.36	0.52	0.61	-0.37	0.43	0.62	-0.42	0.29	0.68	-0.48	0.09	0.6	-0.4	0.03	0.63	NaN	NaN	NaN	-0.37	0.87	0.25	-0.32	0.67	0.21	-0.29	0.52	0.27	-0.28	0.44	0.26	-0.33	0.27	0.22	-0.31	0.08	0.27
1490	7.45	-0.45	0.98	0.45	-0.25	0.93	0.58	-0.35	0.86	0.62	-0.36	0.66	0.65	-0.35	0.52	0.61	-0.37	0.43	0.62	-0.42	0.29	0.68	-0.48	0.09	0.6	-0.4	0.03	0.63	NaN	NaN	NaN	-0.37	0.87	0.25	-0.32	0.67	0.21	-0.29	0.52	0.27	-0.28	0.44	0.26	-0.33	0.27	0.22	-0.31	0.08	0.27
1491	7.455	-0.45	0.98	0.45	-0.25	0.93	0.58	-0.35	0.86	0.62	-0.36	0.66	0.65	-0.35	0.52	0.61	-0.37	0.43	0.62	-0.42	0.29	0.68	-0.48	0.09	0.6	-0.4	0.03	0.63	NaN	NaN	NaN	-0.37	0.87	0.25	-0.31	0.67	0.21	-0.29	0.52	0.27	-0.28	0.44	0.26	-0.33	0.27	0.22	-0.31	0.08	0.27
1492	7.46	-0.45	0.98	0.45	-0.25	0.93	0.58	-0.35	0.86	0.62	-0.36	0.67	0.65	-0.35	0.52	0.61	-0.37	0.43	0.62	-0.42	0.29	0.68	-0.48	0.1	0.6	-0.4	0.03	0.63	NaN	NaN	NaN	-0.37	0.87	0.25	-0.31	0.67	0.21	-0.29	0.52	0.27	-0.28	0.44	0.26	-0.33	0.27	0.22	-0.31	0.08	0.27
1493	7.465	-0.45	0.98	0.45	-0.25	0.93	0.58	-0.35	0.86	0.62	-0.36	0.67	0.65	-0.35	0.52	0.61	-0.37	0.43	0.62	-0.42	0.29	0.68	-0.49	0.1	0.6	-0.4	0.03	0.63	NaN	NaN	NaN	-0.37	0.87	0.25	-0.31	0.67	0.21	-0.29	0.52	0.27	-0.28	0.44	0.26	-0.33	0.27	0.22	-0.31	0.08	0.27
1494	7.47	-0.45	0.98	0.45	-0.25	0.93	0.58	-0.35	0.86	0.62	-0.36	0.67	0.65	-0.35	0.52	0.61	-0.36	0.43	0.62	-0.42	0.29	0.68	-0.48	0.1	0.6	-0.4	0.03	0.63	NaN	NaN	NaN	-0.37	0.87	0.25	-0.31	0.67	0.21	-0.29	0.52	0.27	-0.28	0.44	0.26	-0.33	0.27	0.22	-0.31	0.08	0.27
1495	7.475	-0.45	0.98	0.45	-0.25	0.93	0.58	-0.35	0.86	0.62	-0.36	0.67	0.65	-0.35	0.52	0.61	-0.36	0.43	0.62	-0.42	0.29	0.68	-0.48	0.1	0.6	-0.4	0.03	0.63	NaN	NaN	NaN	-0.37	0.87	0.25	-0.31	0.67	0.21	-0.29	0.52	0.27	-0.28	0.44	0.26	-0.33	0.27	0.22	-0.31	0.08	0.27
1496	7.48	-0.44	0.98	0.45	-0.25	0.93	0.58	-0.35	0.86	0.62	-0.36	0.67	0.65	-0.35	0.52	0.61	-0.36	0.43	0.62	-0.42	0.29	0.68	-0.48	0.1	0.6	-0.4	0.03	0.63	NaN	NaN	NaN	-0.37	0.87	0.25	-0.31	0.67	0.21	-0.29	0.52	0.27	-0.28	0.44	0.26	-0.33	0.27	0.22	-0.31	0.08	0.27
1497	7.485	-0.44	0.98	0.45	-0.25	0.93	0.58	-0.35	0.86	0.62	-0.35	0.67	0.65	-0.34	0.52	0.61	-0.36	0.43	0.62	-0.42	0.3	0.68	-0.48	0.1	0.6	-0.4	0.03	0.63	NaN	NaN	NaN	-0.37	0.87	0.25	-0.31	0.67	0.21	-0.29	0.52	0.27	-0.28	0.44	0.26	-0.33	0.27	0.22	-0.31	0.08	0.27
1498	7.49	-0.44	0.98	0.45	-0.25	0.93	0.58	-0.35	0.86	0.62	-0.35	0.67	0.65	-0.34	0.52	0.61	-0.36	0.43	0.62	-0.42	0.3	0.68	-0.48	0.1	0.6	-0.4	0.03	0.63	NaN	NaN	NaN	-0.36	0.87	0.24	-0.31	0.67	0.21	-0.29	0.52	0.27	-0.28	0.44	0.26	-0.33	0.27	0.22	-0.31	0.08	0.27
1499	7.495	-0.44	0.98	0.45	-0.25	0.93	0.58	-0.35	0.86	0.61	-0.35	0.67	0.65	-0.34	0.52	0.61	-0.36	0.43	0.62	-0.41	0.3	0.68	-0.48	0.1	0.6	-0.4	0.03	0.63	NaN	NaN	NaN	-0.36	0.87	0.24	-0.31	0.67	0.21	-0.29	0.52	0.27	-0.28	0.44	0.26	-0.33	0.27	0.22	-0.31	0.08	0.27
1500	7.5	-0.44	0.98	0.45	-0.25	0.93	0.58	-0.35	0.86	0.61	-0.35	0.67	0.65	-0.34	0.52	0.61	-0.35	0.43	0.62	-0.41	0.3	0.68	-0.48	0.1	0.6	-0.4	0.03	0.63	NaN	NaN	NaN	-0.36	0.87	0.24	-0.31	0.67	0.21	-0.29	0.52	0.27	-0.28	0.44	0.26	-0.33	0.27	0.22	-0.31	0.08	0.27
1501	7.505	-0.44	0.98	0.45	-0.25	0.93	0.58	-0.35	0.86	0.61	-0.35	0.67	0.65	-0.34	0.52	0.61	-0.35	0.43	0.62	-0.41	0.3	0.68	-0.48	0.11	0.6	-0.4	0.03	0.63	NaN	NaN	NaN	-0.36	0.87	0.24	-0.31	0.67	0.21	-0.29	0.52	0.27	-0.28	0.44	0.26	-0.33	0.27	0.22	-0.31	0.08	0.27
1502	7.51	-0.44	0.98	0.44	-0.25	0.93	0.57	-0.35	0.86	0.61	-0.35	0.67	0.65	-0.33	0.52	0.61	-0.35	0.43	0.62	-0.41	0.3	0.68	-0.48	0.11	0.61	-0.4	0.04	0.63	NaN	NaN	NaN	-0.36	0.87	0.24	-0.31	0.67	0.21	-0.29	0.52	0.26	-0.28	0.44	0.26	-0.33	0.27	0.22	-0.31	0.08	0.27
1503	7.515	-0.44	0.98	0.44	-0.25	0.93	0.57	-0.35	0.86	0.61	-0.35	0.67	0.65	-0.33	0.52	0.61	-0.35	0.43	0.62	-0.41	0.3	0.68	-0.48	0.11	0.61	-0.4	0.04	0.63	NaN	NaN	NaN	-0.36	0.87	0.24	-0.31	0.67	0.21	-0.29	0.52	0.26	-0.28	0.44	0.26	-0.33	0.27	0.22	-0.31	0.08	0.27
1504	7.52	-0.44	0.98	0.44	-0.25	0.93	0.57	-0.35	0.86	0.61	-0.35	0.67	0.65	-0.33	0.52	0.61	-0.34	0.43	0.62	-0.41	0.3	0.68	-0.48	0.11	0.61	-0.4	0.04	0.63	NaN	NaN	NaN	-0.36	0.87	0.24	-0.31	0.67	0.21	-0.29	0.52	0.26	-0.28	0.44	0.26	-0.33	0.27	0.22	-0.31	0.08	0.27
1505	7.525	-0.44	0.98	0.44	-0.25	0.93	0.57	-0.35	0.86	0.61	-0.34	0.67	0.65	-0.33	0.52	0.61	-0.34	0.43	0.63	-0.41	0.3	0.68	-0.48	0.11	0.61	-0.4	0.04	0.63	NaN	NaN	NaN	-0.36	0.87	0.24	-0.31	0.67	0.21	-0.29	0.52	0.26	-0.28	0.44	0.26	-0.33	0.27	0.22	-0.31	0.08	0.27
1506	7.53	-0.44	0.98	0.44	-0.24	0.93	0.57	-0.35	0.86	0.61	-0.34	0.67	0.65	-0.33	0.52	0.62	-0.34	0.43	0.63	-0.4	0.3	0.68	-0.48	0.11	0.61	-0.4	0.04	0.63	NaN	NaN	NaN	-0.36	0.87	0.24	-0.31	0.67	0.21	-0.29	0.52	0.26	-0.28	0.44	0.26	-0.33	0.27	0.22	-0.31	0.08	0.27
1507	7.535	-0.44	0.98	0.44	-0.24	0.93	0.57	-0.35	0.87	0.61	-0.34	0.67	0.65	-0.32	0.52	0.62	-0.34	0.44	0.63	-0.4	0.3	0.68	-0.48	0.11	0.61	-0.4	0.04	0.63	NaN	NaN	NaN	-0.36	0.87	0.24	-0.31	0.67	0.21	-0.29	0.52	0.26	-0.28	0.44	0.25	-0.33	0.27	0.22	-0.31	0.08	0.27
1508	7.54	-0.44	0.98	0.44	-0.24	0.93	0.57	-0.35	0.87	0.61	-0.34	0.67	0.65	-0.32	0.52	0.62	-0.34	0.44	0.63	-0.4	0.3	0.68	-0.48	0.11	0.61	-0.4	0.03	0.63	NaN	NaN	NaN	-0.36	0.87	0.24	-0.31	0.67	0.21	-0.29	0.52	0.26	-0.28	0.44	0.25	-0.33	0.27	0.22	-0.31	0.08	0.27
1509	7.545	-0.44	0.99	0.44	-0.24	0.93	0.57	-0.35	0.87	0.61	-0.34	0.67	0.65	-0.32	0.52	0.62	-0.33	0.44	0.63	-0.4	0.3	0.68	-0.47	0.11	0.61	-0.4	0.03	0.63	NaN	NaN	NaN	-0.35	0.87	0.24	-0.31	0.67	0.21	-0.29	0.52	0.26	-0.28	0.44	0.25	-0.33	0.27	0.22	-0.31	0.08	0.27
1510	7.55	-0.44	0.99	0.44	-0.25	0.93	0.57	-0.35	0.87	0.61	-0.34	0.67	0.65	-0.32	0.53	0.62	-0.33	0.44	0.63	-0.4	0.31	0.68	-0.47	0.12	0.61	-0.4	0.03	0.63	NaN	NaN	NaN	-0.35	0.87	0.24	-0.31	0.67	0.21	-0.29	0.52	0.26	-0.28	0.44	0.25	-0.33	0.27	0.22	-0.31	0.08	0.27
1511	7.555	-0.44	0.98	0.44	-0.25	0.93	0.57	-0.35	0.87	0.61	-0.34	0.67	0.66	-0.31	0.53	0.62	-0.33	0.44	0.63	-0.4	0.31	0.68	-0.47	0.12	0.61	-0.4	0.04	0.63	NaN	NaN	NaN	-0.35	0.87	0.24	-0.3	0.67	0.21	-0.29	0.52	0.26	-0.28	0.44	0.25	-0.33	0.27	0.22	-0.31	0.08	0.27
1512	7.56	-0.44	0.99	0.44	-0.25	0.93	0.57	-0.35	0.87	0.61	-0.33	0.67	0.66	-0.31	0.53	0.62	-0.32	0.44	0.63	-0.39	0.31	0.68	-0.47	0.12	0.61	-0.4	0.04	0.63	NaN	NaN	NaN	-0.35	0.87	0.24	-0.3	0.67	0.21	-0.29	0.52	0.26	-0.28	0.44	0.25	-0.33	0.27	0.22	-0.31	0.08	0.27
1513	7.565	-0.43	0.99	0.44	-0.25	0.93	0.57	-0.35	0.87	0.61	-0.33	0.67	0.66	-0.31	0.53	0.62	-0.32	0.44	0.63	-0.39	0.31	0.69	-0.47	0.12	0.61	-0.4	0.04	0.63	NaN	NaN	NaN	-0.35	0.87	0.24	-0.3	0.67	0.21	-0.29	0.52	0.26	-0.28	0.44	0.25	-0.33	0.27	0.22	-0.31	0.08	0.27
1514	7.57	-0.43	0.99	0.43	-0.25	0.93	0.57	-0.35	0.87	0.61	-0.33	0.67	0.66	-0.31	0.53	0.62	-0.32	0.44	0.63	-0.39	0.31	0.69	-0.47	0.12	0.61	-0.4	0.04	0.63	NaN	NaN	NaN	-0.35	0.87	0.24	-0.3	0.67	0.21	-0.29	0.52	0.26	-0.28	0.44	0.25	-0.33	0.27	0.22	-0.31	0.08	0.27
1515	7.575	-0.43	0.99	0.43	-0.25	0.93	0.57	-0.35	0.87	0.61	-0.33	0.67	0.66	-0.3	0.53	0.62	-0.32	0.44	0.63	-0.39	0.31	0.69	-0.47	0.12	0.61	-0.4	0.04	0.63	NaN	NaN	NaN	-0.35	0.87	0.23	-0.3	0.67	0.21	-0.29	0.52	0.26	-0.28	0.44	0.25	-0.33	0.27	0.22	-0.31	0.08	0.27
1516	7.58	-0.43	0.99	0.43	-0.24	0.93	0.57	-0.35	0.87	0.61	-0.33	0.67	0.66	-0.3	0.53	0.62	-0.31	0.44	0.63	-0.38	0.31	0.69	-0.46	0.13	0.61	-0.4	0.04	0.63	NaN	NaN	NaN	-0.35	0.87	0.23	-0.3	0.67	0.2	-0.29	0.52	0.26	-0.28	0.44	0.25	-0.33	0.27	0.22	-0.31	0.08	0.27
1517	7.585	-0.43	0.99	0.43	-0.24	0.93	0.57	-0.35	0.87	0.61	-0.33	0.67	0.66	-0.3	0.53	0.62	-0.31	0.44	0.64	-0.38	0.31	0.69	-0.46	0.13	0.61	-0.4	0.04	0.63	NaN	NaN	NaN	-0.35	0.87	0.23	-0.3	0.67	0.2	-0.29	0.52	0.26	-0.28	0.44	0.25	-0.33	0.27	0.22	-0.31	0.08	0.27
1518	7.59	-0.43	0.99	0.43	-0.24	0.93	0.57	-0.35	0.87	0.61	-0.32	0.67	0.66	-0.29	0.53	0.62	-0.31	0.44	0.64	-0.38	0.31	0.69	-0.46	0.13	0.62	-0.4	0.04	0.63	NaN	NaN	NaN	-0.35	0.87	0.23	-0.3	0.67	0.2	-0.29	0.52	0.26	-0.28	0.44	0.25	-0.33	0.27	0.22	-0.31	0.08	0.27
1519	7.595	-0.43	0.99	0.43	-0.24	0.93	0.57	-0.35	0.87	0.61	-0.32	0.67	0.66	-0.29	0.53	0.62	-0.3	0.44	0.64	-0.38	0.32	0.69	-0.46	0.13	0.62	-0.4	0.04	0.63	NaN	NaN	NaN	-0.35	0.87	0.23	-0.3	0.67	0.2	-0.29	0.52	0.26	-0.28	0.44	0.25	-0.33	0.27	0.21	-0.31	0.08	0.27
1520	7.6	-0.43	0.99	0.43	-0.24	0.93	0.57	-0.35	0.87	0.61	-0.32	0.67	0.66	-0.29	0.53	0.63	-0.3	0.44	0.64	-0.37	0.32	0.69	-0.46	0.13	0.62	-0.4	0.04	0.63	NaN	NaN	NaN	-0.35	0.87	0.23	-0.3	0.67	0.2	-0.29	0.52	0.26	-0.28	0.44	0.25	-0.33	0.27	0.21	-0.31	0.08	0.27
1521	7.605	-0.43	0.99	0.43	-0.24	0.93	0.57	-0.35	0.87	0.61	-0.32	0.67	0.66	-0.29	0.53	0.63	-0.3	0.45	0.64	-0.37	0.32	0.69	-0.46	0.13	0.62	-0.4	0.04	0.63	NaN	NaN	NaN	-0.34	0.87	0.23	-0.3	0.67	0.2	-0.29	0.52	0.26	-0.28	0.44	0.25	-0.33	0.27	0.21	-0.31	0.08	0.27
1522	7.61	-0.43	0.99	0.43	-0.24	0.93	0.57	-0.35	0.87	0.6	-0.32	0.67	0.66	-0.28	0.53	0.63	-0.29	0.45	0.64	-0.37	0.32	0.69	-0.45	0.13	0.62	-0.39	0.04	0.63	NaN	NaN	NaN	-0.34	0.87	0.23	-0.3	0.67	0.2	-0.29	0.52	0.26	-0.28	0.44	0.25	-0.33	0.27	0.21	-0.31	0.08	0.27
1523	7.615	-0.43	0.99	0.43	-0.24	0.93	0.57	-0.35	0.87	0.6	-0.32	0.67	0.66	-0.28	0.53	0.63	-0.29	0.45	0.64	-0.37	0.32	0.69	-0.45	0.14	0.62	-0.39	0.04	0.63	NaN	NaN	NaN	-0.34	0.87	0.23	-0.3	0.67	0.2	-0.29	0.52	0.26	-0.28	0.44	0.25	-0.33	0.27	0.21	-0.31	0.08	0.27
1524	7.62	-0.43	0.99	0.43	-0.24	0.93	0.57	-0.35	0.87	0.6	-0.32	0.67	0.66	-0.28	0.53	0.63	-0.29	0.45	0.64	-0.36	0.32	0.7	-0.45	0.14	0.62	-0.39	0.04	0.63	NaN	NaN	NaN	-0.34	0.87	0.23	-0.3	0.67	0.2	-0.29	0.52	0.26	-0.28	0.44	0.25	-0.33	0.27	0.21	-0.31	0.08	0.27
1525	7.625	-0.43	0.99	0.42	-0.25	0.93	0.56	-0.35	0.87	0.6	-0.32	0.67	0.66	-0.27	0.53	0.63	-0.28	0.45	0.64	-0.36	0.32	0.7	-0.45	0.14	0.62	-0.39	0.04	0.63	NaN	NaN	NaN	-0.34	0.87	0.23	-0.3	0.67	0.2	-0.29	0.52	0.26	-0.28	0.44	0.25	-0.33	0.27	0.21	-0.31	0.08	0.27
1526	7.63	-0.43	0.99	0.42	-0.25	0.93	0.56	-0.35	0.87	0.6	-0.31	0.67	0.66	-0.27	0.53	0.63	-0.28	0.45	0.65	-0.36	0.32	0.7	-0.45	0.14	0.62	-0.39	0.04	0.64	NaN	NaN	NaN	-0.34	0.87	0.23	-0.3	0.67	0.2	-0.29	0.52	0.26	-0.28	0.44	0.25	-0.33	0.27	0.21	-0.31	0.08	0.27
1527	7.635	-0.43	0.99	0.42	-0.25	0.93	0.56	-0.35	0.87	0.6	-0.31	0.67	0.66	-0.27	0.53	0.63	-0.28	0.45	0.65	-0.36	0.32	0.7	-0.45	0.14	0.62	-0.39	0.04	0.64	NaN	NaN	NaN	-0.34	0.87	0.23	-0.3	0.67	0.2	-0.28	0.52	0.26	-0.28	0.44	0.25	-0.33	0.27	0.21	-0.31	0.08	0.27
1528	7.64	-0.43	0.99	0.42	-0.25	0.93	0.56	-0.35	0.87	0.6	-0.31	0.67	0.66	-0.27	0.54	0.63	-0.27	0.45	0.65	-0.35	0.33	0.7	-0.44	0.14	0.63	-0.39	0.04	0.64	NaN	NaN	NaN	-0.34	0.87	0.23	-0.3	0.67	0.2	-0.28	0.52	0.26	-0.28	0.44	0.25	-0.33	0.27	0.21	-0.31	0.08	0.27
1529	7.645	-0.43	0.99	0.42	-0.25	0.93	0.56	-0.35	0.87	0.6	-0.31	0.67	0.66	-0.26	0.54	0.63	-0.27	0.45	0.65	-0.35	0.33	0.7	-0.44	0.14	0.63	-0.39	0.04	0.64	NaN	NaN	NaN	-0.34	0.87	0.23	-0.29	0.67	0.2	-0.28	0.52	0.26	-0.28	0.44	0.25	-0.33	0.27	0.21	-0.31	0.08	0.27
1530	7.65	-0.43	0.99	0.42	-0.25	0.93	0.56	-0.35	0.87	0.6	-0.31	0.67	0.66	-0.26	0.54	0.63	-0.27	0.45	0.65	-0.35	0.33	0.7	-0.44	0.15	0.63	-0.39	0.04	0.64	NaN	NaN	NaN	-0.33	0.87	0.23	-0.29	0.67	0.2	-0.28	0.52	0.26	-0.28	0.44	0.25	-0.33	0.27	0.21	-0.31	0.08	0.27
1531	7.655	-0.43	0.99	0.42	-0.25	0.93	0.56	-0.35	0.87	0.6	-0.31	0.67	0.66	-0.26	0.54	0.63	-0.27	0.45	0.65	-0.34	0.33	0.7	-0.44	0.15	0.63	-0.39	0.04	0.64	NaN	NaN	NaN	-0.33	0.87	0.23	-0.29	0.67	0.2	-0.28	0.52	0.26	-0.28	0.44	0.25	-0.33	0.27	0.21	-0.31	0.08	0.27
1532	7.66	-0.43	0.99	0.42	-0.25	0.93	0.56	-0.35	0.87	0.6	-0.31	0.67	0.66	-0.26	0.54	0.63	-0.26	0.45	0.65	-0.34	0.33	0.7	-0.44	0.15	0.63	-0.39	0.04	0.64	NaN	NaN	NaN	-0.33	0.87	0.23	-0.29	0.67	0.2	-0.28	0.52	0.26	-0.28	0.44	0.25	-0.33	0.27	0.21	-0.31	0.08	0.27
1533	7.665	-0.43	0.99	0.42	-0.25	0.93	0.56	-0.35	0.87	0.6	-0.31	0.67	0.66	-0.26	0.54	0.64	-0.26	0.46	0.65	-0.34	0.33	0.7	-0.44	0.15	0.63	-0.39	0.04	0.64	NaN	NaN	NaN	-0.33	0.87	0.23	-0.29	0.67	0.2	-0.28	0.52	0.25	-0.28	0.44	0.25	-0.33	0.27	0.21	-0.31	0.08	0.27
1534	7.67	-0.43	0.99	0.42	-0.25	0.93	0.56	-0.35	0.87	0.6	-0.3	0.67	0.66	-0.25	0.54	0.64	-0.26	0.46	0.65	-0.34	0.33	0.7	-0.43	0.15	0.63	-0.39	0.05	0.64	NaN	NaN	NaN	-0.33	0.87	0.22	-0.29	0.67	0.2	-0.28	0.52	0.25	-0.28	0.44	0.25	-0.33	0.27	0.21	-0.31	0.08	0.27
1535	7.675	-0.43	0.99	0.42	-0.25	0.93	0.56	-0.35	0.87	0.6	-0.3	0.67	0.66	-0.25	0.54	0.64	-0.26	0.46	0.65	-0.33	0.33	0.71	-0.43	0.15	0.63	-0.38	0.05	0.64	NaN	NaN	NaN	-0.33	0.87	0.22	-0.29	0.67	0.2	-0.28	0.52	0.25	-0.28	0.44	0.25	-0.33	0.27	0.21	-0.31	0.08	0.27
1536	7.68	-0.43	0.99	0.42	-0.25	0.93	0.56	-0.35	0.87	0.6	-0.3	0.67	0.66	-0.25	0.54	0.64	-0.25	0.46	0.65	-0.33	0.33	0.71	-0.43	0.15	0.63	-0.38	0.05	0.64	NaN	NaN	NaN	-0.33	0.87	0.22	-0.29	0.67	0.2	-0.28	0.52	0.25	-0.28	0.44	0.25	-0.33	0.27	0.21	-0.32	0.08	0.27
1537	7.685	-0.42	0.99	0.41	-0.25	0.93	0.56	-0.35	0.87	0.6	-0.3	0.67	0.66	-0.25	0.54	0.64	-0.25	0.46	0.65	-0.33	0.33	0.71	-0.43	0.16	0.63	-0.38	0.05	0.64	NaN	NaN	NaN	-0.33	0.87	0.22	-0.29	0.67	0.2	-0.28	0.52	0.25	-0.28	0.44	0.25	-0.33	0.27	0.21	-0.32	0.08	0.27
1538	7.69	-0.42	0.99	0.41	-0.25	0.93	0.56	-0.35	0.87	0.6	-0.3	0.67	0.66	-0.24	0.54	0.64	-0.25	0.46	0.65	-0.32	0.33	0.71	-0.43	0.16	0.63	-0.38	0.05	0.64	NaN	NaN	NaN	-0.33	0.87	0.22	-0.29	0.67	0.2	-0.28	0.52	0.25	-0.28	0.44	0.25	-0.33	0.27	0.21	-0.32	0.08	0.27
1539	7.695	-0.42	0.99	0.41	-0.25	0.93	0.56	-0.35	0.87	0.6	-0.3	0.68	0.66	-0.24	0.54	0.64	-0.25	0.46	0.65	-0.32	0.33	0.71	-0.42	0.16	0.64	-0.38	0.05	0.64	NaN	NaN	NaN	-0.33	0.87	0.22	-0.29	0.67	0.2	-0.28	0.52	0.25	-0.28	0.44	0.24	-0.33	0.27	0.21	-0.32	0.08	0.27
1540	7.7	-0.42	0.99	0.41	-0.25	0.93	0.56	-0.35	0.87	0.6	-0.3	0.68	0.66	-0.24	0.54	0.64	-0.24	0.46	0.65	-0.32	0.34	0.71	-0.42	0.16	0.64	-0.37	0.05	0.64	NaN	NaN	NaN	-0.33	0.87	0.22	-0.29	0.67	0.19	-0.28	0.52	0.25	-0.28	0.44	0.24	-0.33	0.27	0.21	-0.32	0.08	0.27
1541	7.705	-0.42	0.99	0.41	-0.25	0.93	0.56	-0.35	0.86	0.6	-0.3	0.68	0.66	-0.24	0.54	0.64	-0.24	0.46	0.66	-0.32	0.34	0.71	-0.42	0.16	0.64	-0.37	0.05	0.64	NaN	NaN	NaN	-0.32	0.87	0.22	-0.29	0.67	0.19	-0.28	0.52	0.25	-0.28	0.44	0.24	-0.33	0.27	0.21	-0.32	0.08	0.27
1542	7.71	-0.42	0.99	0.41	-0.25	0.93	0.56	-0.35	0.86	0.6	-0.3	0.68	0.66	-0.24	0.54	0.64	-0.24	0.46	0.66	-0.32	0.34	0.71	-0.42	0.16	0.64	-0.37	0.05	0.65	NaN	NaN	NaN	-0.32	0.87	0.22	-0.29	0.67	0.19	-0.28	0.52	0.25	-0.28	0.44	0.24	-0.33	0.27	0.21	-0.32	0.08	0.27
1543	7.715	-0.42	0.99	0.41	-0.25	0.93	0.56	-0.35	0.86	0.6	-0.3	0.68	0.66	-0.24	0.54	0.64	-0.24	0.46	0.66	-0.31	0.34	0.71	-0.42	0.16	0.64	-0.36	0.05	0.65	NaN	NaN	NaN	-0.32	0.87	0.22	-0.29	0.67	0.19	-0.28	0.52	0.25	-0.28	0.44	0.24	-0.33	0.27	0.21	-0.32	0.08	0.27
1544	7.72	-0.42	0.99	0.41	-0.25	0.93	0.56	-0.35	0.86	0.59	-0.3	0.67	0.66	-0.23	0.54	0.64	-0.24	0.46	0.66	-0.31	0.34	0.71	-0.41	0.16	0.64	-0.36	0.06	0.65	NaN	NaN	NaN	-0.32	0.87	0.22	-0.29	0.67	0.19	-0.28	0.52	0.25	-0.28	0.44	0.24	-0.33	0.27	0.21	-0.32	0.08	0.27
1545	7.725	-0.42	0.99	0.41	-0.25	0.93	0.56	-0.35	0.86	0.59	-0.3	0.67	0.66	-0.23	0.54	0.64	-0.24	0.46	0.66	-0.31	0.34	0.71	-0.41	0.16	0.64	-0.36	0.06	0.65	NaN	NaN	NaN	-0.32	0.87	0.22	-0.29	0.67	0.19	-0.28	0.52	0.25	-0.28	0.44	0.24	-0.33	0.27	0.21	-0.32	0.08	0.27
1546	7.73	-0.42	0.99	0.41	-0.25	0.93	0.56	-0.35	0.86	0.59	-0.29	0.67	0.66	-0.23	0.54	0.64	-0.23	0.46	0.66	-0.31	0.34	0.71	-0.41	0.16	0.64	-0.35	0.06	0.65	NaN	NaN	NaN	-0.32	0.87	0.22	-0.28	0.67	0.19	-0.28	0.52	0.25	-0.28	0.44	0.24	-0.33	0.27	0.21	-0.32	0.08	0.27
1547	7.735	-0.42	0.99	0.41	-0.25	0.93	0.56	-0.35	0.86	0.59	-0.29	0.68	0.66	-0.23	0.54	0.64	-0.23	0.46	0.66	-0.31	0.34	0.71	-0.4	0.16	0.64	-0.35	0.06	0.65	NaN	NaN	NaN	-0.32	0.87	0.22	-0.28	0.67	0.19	-0.28	0.52	0.25	-0.28	0.44	0.24	-0.33	0.27	0.21	-0.32	0.08	0.27
1548	7.74	-0.42	0.99	0.41	-0.25	0.92	0.56	-0.35	0.86	0.59	-0.29	0.68	0.66	-0.23	0.55	0.64	-0.23	0.46	0.66	-0.31	0.34	0.71	-0.4	0.15	0.64	-0.34	0.06	0.65	NaN	NaN	NaN	-0.32	0.87	0.22	-0.28	0.67	0.19	-0.28	0.52	0.25	-0.28	0.44	0.24	-0.33	0.27	0.21	-0.32	0.08	0.27
1549	7.745	-0.42	0.99	0.41	-0.25	0.92	0.56	-0.35	0.86	0.59	-0.29	0.68	0.66	-0.23	0.55	0.64	-0.23	0.46	0.66	-0.31	0.34	0.71	-0.39	0.15	0.64	-0.33	0.06	0.66	NaN	NaN	NaN	-0.32	0.87	0.22	-0.28	0.67	0.19	-0.28	0.52	0.25	-0.28	0.44	0.24	-0.33	0.27	0.21	-0.32	0.08	0.27
1550	7.75	-0.42	0.99	0.41	-0.25	0.92	0.56	-0.35	0.86	0.59	-0.29	0.68	0.66	-0.23	0.55	0.64	-0.23	0.46	0.66	-0.3	0.34	0.71	-0.39	0.15	0.64	-0.33	0.06	0.66	NaN	NaN	NaN	-0.32	0.87	0.22	-0.28	0.67	0.19	-0.28	0.52	0.25	-0.28	0.44	0.24	-0.33	0.27	0.21	-0.32	0.08	0.27
1551	7.755	-0.42	0.99	0.41	-0.25	0.92	0.56	-0.35	0.86	0.59	-0.29	0.68	0.66	-0.23	0.55	0.64	-0.23	0.46	0.66	-0.3	0.34	0.71	-0.39	0.15	0.64	-0.32	0.06	0.66	NaN	NaN	NaN	-0.32	0.87	0.22	-0.28	0.67	0.19	-0.28	0.52	0.25	-0.28	0.44	0.24	-0.33	0.27	0.21	-0.32	0.08	0.27
1552	7.76	-0.42	0.99	0.41	-0.25	0.92	0.56	-0.35	0.86	0.59	-0.29	0.68	0.66	-0.23	0.55	0.64	-0.23	0.46	0.66	-0.3	0.34	0.71	-0.38	0.15	0.64	-0.32	0.06	0.66	NaN	NaN	NaN	-0.32	0.87	0.22	-0.28	0.67	0.19	-0.28	0.52	0.25	-0.28	0.44	0.24	-0.33	0.27	0.21	-0.32	0.08	0.27
1553	7.765	-0.42	0.99	0.41	-0.25	0.92	0.56	-0.35	0.86	0.59	-0.29	0.68	0.66	-0.23	0.55	0.64	-0.23	0.46	0.65	-0.3	0.34	0.71	-0.38	0.14	0.64	-0.31	0.06	0.66	NaN	NaN	NaN	-0.32	0.87	0.22	-0.28	0.67	0.19	-0.28	0.52	0.25	-0.28	0.44	0.24	-0.33	0.27	0.21	-0.32	0.08	0.27
1554	7.77	-0.42	0.99	0.4	-0.25	0.92	0.56	-0.35	0.86	0.59	-0.29	0.68	0.66	-0.23	0.55	0.64	-0.23	0.46	0.65	-0.3	0.33	0.71	-0.37	0.14	0.64	-0.3	0.06	0.66	NaN	NaN	NaN	-0.31	0.87	0.22	-0.28	0.67	0.19	-0.28	0.52	0.25	-0.28	0.44	0.24	-0.33	0.27	0.21	-0.32	0.08	0.27
1555	7.775	-0.42	0.99	0.4	-0.25	0.92	0.56	-0.35	0.86	0.59	-0.29	0.68	0.66	-0.23	0.55	0.64	-0.23	0.46	0.65	-0.29	0.33	0.71	-0.37	0.14	0.64	-0.3	0.06	0.67	NaN	NaN	NaN	-0.31	0.87	0.22	-0.28	0.67	0.19	-0.29	0.52	0.25	-0.28	0.44	0.24	-0.33	0.27	0.21	-0.32	0.08	0.27
1556	7.78	-0.42	0.99	0.4	-0.25	0.92	0.56	-0.35	0.86	0.59	-0.29	0.67	0.65	-0.23	0.55	0.64	-0.23	0.46	0.65	-0.29	0.33	0.71	-0.36	0.14	0.64	-0.29	0.05	0.67	NaN	NaN	NaN	-0.31	0.87	0.22	-0.28	0.67	0.19	-0.29	0.52	0.25	-0.28	0.44	0.24	-0.33	0.27	0.2	-0.32	0.08	0.27
1557	7.785	-0.42	0.99	0.4	-0.25	0.92	0.56	-0.35	0.86	0.59	-0.29	0.67	0.65	-0.23	0.55	0.64	-0.22	0.46	0.65	-0.29	0.33	0.71	-0.35	0.14	0.64	-0.28	0.05	0.67	NaN	NaN	NaN	-0.31	0.87	0.22	-0.28	0.67	0.19	-0.29	0.52	0.25	-0.28	0.44	0.24	-0.33	0.27	0.2	-0.32	0.08	0.27
1558	7.79	-0.42	0.99	0.4	-0.25	0.92	0.56	-0.35	0.86	0.59	-0.29	0.67	0.65	-0.23	0.55	0.63	-0.22	0.46	0.65	-0.28	0.33	0.71	-0.35	0.13	0.64	-0.28	0.05	0.67	NaN	NaN	NaN	-0.31	0.88	0.22	-0.28	0.67	0.19	-0.29	0.52	0.24	-0.28	0.44	0.24	-0.33	0.27	0.2	-0.32	0.08	0.27
1559	7.795	-0.42	0.99	0.4	-0.25	0.92	0.56	-0.35	0.86	0.59	-0.3	0.67	0.65	-0.23	0.55	0.63	-0.22	0.46	0.65	-0.28	0.33	0.71	-0.34	0.13	0.64	-0.27	0.05	0.67	NaN	NaN	NaN	-0.31	0.88	0.21	-0.28	0.67	0.19	-0.29	0.52	0.24	-0.28	0.44	0.24	-0.33	0.27	0.2	-0.32	0.08	0.27
1560	7.8	-0.42	0.99	0.4	-0.25	0.92	0.56	-0.35	0.86	0.59	-0.3	0.67	0.65	-0.23	0.55	0.63	-0.22	0.46	0.65	-0.28	0.33	0.71	-0.34	0.13	0.64	-0.26	0.05	0.67	NaN	NaN	NaN	-0.31	0.88	0.21	-0.28	0.67	0.19	-0.29	0.52	0.24	-0.28	0.44	0.24	-0.33	0.27	0.2	-0.32	0.08	0.27
1561	7.805	-0.41	0.99	0.4	-0.25	0.92	0.56	-0.35	0.86	0.59	-0.3	0.67	0.65	-0.23	0.55	0.63	-0.22	0.46	0.65	-0.27	0.33	0.71	-0.33	0.13	0.64	-0.25	0.05	0.67	NaN	NaN	NaN	-0.31	0.88	0.21	-0.28	0.67	0.19	-0.29	0.52	0.24	-0.28	0.44	0.24	-0.33	0.27	0.2	-0.32	0.08	0.27
1562	7.81	-0.41	0.99	0.4	-0.25	0.92	0.56	-0.35	0.86	0.59	-0.3	0.67	0.65	-0.23	0.55	0.63	-0.22	0.46	0.65	-0.27	0.32	0.71	-0.32	0.12	0.64	-0.25	0.04	0.66	NaN	NaN	NaN	-0.31	0.88	0.21	-0.28	0.67	0.19	-0.29	0.52	0.24	-0.28	0.44	0.24	-0.34	0.27	0.2	-0.32	0.08	0.27
1563	7.815	-0.41	0.99	0.4	-0.25	0.92	0.56	-0.35	0.86	0.59	-0.3	0.67	0.65	-0.22	0.55	0.63	-0.22	0.46	0.65	-0.27	0.32	0.71	-0.32	0.12	0.64	-0.24	0.04	0.66	NaN	NaN	NaN	-0.31	0.88	0.21	-0.28	0.67	0.19	-0.29	0.52	0.24	-0.28	0.44	0.24	-0.34	0.27	0.2	-0.32	0.08	0.27
1564	7.82	-0.41	0.99	0.4	-0.25	0.92	0.56	-0.35	0.86	0.59	-0.3	0.67	0.65	-0.22	0.54	0.63	-0.22	0.46	0.65	-0.26	0.32	0.71	-0.31	0.12	0.64	-0.23	0.04	0.66	NaN	NaN	NaN	-0.31	0.88	0.21	-0.28	0.67	0.19	-0.29	0.52	0.24	-0.28	0.44	0.24	-0.34	0.27	0.2	-0.32	0.08	0.27
1565	7.825	-0.41	0.99	0.4	-0.25	0.92	0.56	-0.35	0.86	0.59	-0.3	0.67	0.65	-0.22	0.54	0.63	-0.21	0.46	0.65	-0.26	0.32	0.71	-0.31	0.12	0.64	-0.23	0.04	0.66	NaN	NaN	NaN	-0.31	0.88	0.21	-0.28	0.67	0.19	-0.29	0.52	0.24	-0.28	0.44	0.24	-0.34	0.27	0.2	-0.32	0.08	0.27
1566	7.83	-0.41	0.99	0.4	-0.25	0.92	0.56	-0.35	0.86	0.59	-0.3	0.67	0.65	-0.22	0.54	0.63	-0.21	0.46	0.65	-0.26	0.32	0.71	-0.3	0.12	0.64	-0.22	0.04	0.66	NaN	NaN	NaN	-0.31	0.88	0.21	-0.28	0.67	0.19	-0.29	0.52	0.24	-0.28	0.44	0.24	-0.34	0.27	0.2	-0.32	0.08	0.27
1567	7.835	-0.41	0.99	0.4	-0.25	0.92	0.56	-0.35	0.86	0.59	-0.3	0.67	0.65	-0.22	0.54	0.63	-0.21	0.46	0.65	-0.25	0.32	0.7	-0.29	0.12	0.64	-0.21	0.04	0.66	NaN	NaN	NaN	-0.31	0.88	0.22	-0.28	0.67	0.19	-0.29	0.52	0.24	-0.28	0.44	0.24	-0.34	0.27	0.2	-0.32	0.08	0.27
1568	7.84	-0.41	0.99	0.4	-0.25	0.92	0.56	-0.35	0.86	0.59	-0.3	0.67	0.65	-0.22	0.54	0.63	-0.21	0.46	0.64	-0.25	0.32	0.7	-0.29	0.11	0.64	-0.21	0.04	0.66	NaN	NaN	NaN	-0.3	0.88	0.22	-0.28	0.67	0.19	-0.29	0.52	0.24	-0.28	0.44	0.24	-0.34	0.27	0.2	-0.32	0.08	0.27
1569	7.845	-0.41	0.99	0.4	-0.25	0.92	0.56	-0.35	0.86	0.59	-0.3	0.67	0.65	-0.22	0.54	0.63	-0.21	0.46	0.64	-0.25	0.32	0.7	-0.28	0.11	0.63	-0.2	0.04	0.66	NaN	NaN	NaN	-0.3	0.88	0.22	-0.28	0.67	0.19	-0.29	0.52	0.24	-0.28	0.44	0.24	-0.34	0.27	0.2	-0.32	0.08	0.27
[truncated: 2,320 more rows]
[truncated: 27 more columns]
